# Supplementary material for: Experimental data of cathodes manufactured in a convective dryer at the pilot-plant scale, and charge and discharge capacities of half-coin lithium-ion cells
Source: Data Brief. 2021 Dec 16;40:107720. doi: 10.1016/j.dib.2021.107720 (PMC8703052; doi:10.1016/j.dib.2021.107720)
Supplement: Supplementary file 1 [file mmc1.zip]

Archive with 146 entries (146 files):
- Biologic/EE139_D5_CE1.mpt
- Biologic/EE143_D5_CE5.mpt
- Biologic/NEX_CAT_EXTRA1_2_D5_CE2.mpt
- Biologic/NEX_CAT5_EXTRA1_B_D5_CE2.mpt
- Biologic/NEX_CAT5_EXTRA2_A_D5_CE4.mpt
- Biologic/NEX_CAT5_EXTRA2_C_D5_CE6.mpt
- Half-coin cells data.xlsx
- Hegman gauge/Hegman 1.jpg
- Hegman gauge/Hegman 2.jpg
- Hegman gauge/Hegman 3.jpg
- Hegman gauge/Hegman 4.jpg
- Maccor/NEX_CAT2_3_1.csv
- Maccor/NEX_CAT2_3_2.csv
- Maccor/NEX_CAT2_3_3 -replacement.csv
- Maccor/NEX_CAT2_4_1.csv
- Maccor/NEX_CAT2_4_2.csv
- Maccor/NEX_CAT2_4_3.csv
- Maccor/NEX_CAT2_5_1.csv
- Maccor/NEX_CAT2_5_2.csv
- Maccor/NEX_CAT2_5_3.csv
- Maccor/NEX_CAT2_6_1.csv
- Maccor/NEX_CAT2_6_2.csv
- Maccor/NEX_CAT2_6_3.csv
- Maccor/NEX_CAT3_10_1.csv
- Maccor/NEX_CAT3_10_2.csv
- Maccor/NEX_CAT3_10_3.csv
- Maccor/NEX_CAT3_11_1- replacement.csv
- Maccor/NEX_CAT3_11_3-replacement.xlsx
- Maccor/NEX_CAT3_11-2- replacement.csv
- Maccor/NEX_CAT3_12_1.csv
- Maccor/NEX_CAT3_12_2.csv
- Maccor/NEX_CAT3_12_3.csv
- Maccor/NEX_CAT3_13_1.csv
- Maccor/NEX_CAT3_13_2.csv
- Maccor/NEX_CAT3_13_3.csv
- Maccor/NEX_CAT3_14_1.csv
- Maccor/NEX_CAT3_14_2.csv
- Maccor/NEX_CAT3_14_3.csv
- Maccor/NEX_CAT3_7_1.csv
- Maccor/NEX_CAT3_7_2.csv
- Maccor/NEX_CAT3_7_3.csv
- Maccor/NEX_CAT3_8_1.csv
- Maccor/NEX_CAT3_8_2.csv
- Maccor/NEX_CAT3_8_3.csv
- Maccor/NEX_CAT3_9_1.csv
- Maccor/NEX_CAT3_9_2.csv
- Maccor/NEX_CAT3_9_3.csv
- Maccor/NEX_CAT3_REF1.csv
- Maccor/NEX_CAT3_REF2.csv
- Maccor/NEX_CAT3_REF3.csv
- Megtech and Mesys recordings/NEX_CAT2_3 coating Megtec file.xlsx
- Megtech and Mesys recordings/NEX_CAT2_3 coating Mesys dry.xlsx
- Megtech and Mesys recordings/NEX_CAT2_3 coating Mesys wet.xlsx
- Megtech and Mesys recordings/NEX_CAT2_4 coating Megtec file.xlsx
- Megtech and Mesys recordings/NEX_CAT2_4 coating Mesys dry.xlsx
- Megtech and Mesys recordings/NEX_CAT2_4 coating Mesys wet.xlsx
- Megtech and Mesys recordings/NEX_CAT2_5 coating Megtec file.xlsx
- Megtech and Mesys recordings/NEX_CAT2_5 coating Mesys dry.xlsx
- Megtech and Mesys recordings/NEX_CAT2_5 coating Mesys wet.xlsx
- Megtech and Mesys recordings/NEX_CAT2_6 coating Megtec file.xlsx
- Megtech and Mesys recordings/NEX_CAT2_6 coating Mesys dry.xlsx
- Megtech and Mesys recordings/NEX_CAT2_6 coating Mesys wet.xlsx
- Megtech and Mesys recordings/NEX_CAT3_10 coating Megtec file.xlsx
- Megtech and Mesys recordings/NEX_CAT3_10 coating Mesys dry.xlsx
- Megtech and Mesys recordings/NEX_CAT3_11 coating Megtec file.xlsx
- Megtech and Mesys recordings/NEX_CAT3_11 coating Mesys dry.xlsx
- Megtech and Mesys recordings/NEX_CAT3_12 coating Megtec file.xlsx
- Megtech and Mesys recordings/NEX_CAT3_12 coating Mesys dry.xlsx
- Megtech and Mesys recordings/NEX_CAT3_13 coating Megtec file.xlsx
- Megtech and Mesys recordings/NEX_CAT3_13 coating Mesys dry.xlsx
- Megtech and Mesys recordings/NEX_CAT3_14 coating Megtec file.xlsx
- Megtech and Mesys recordings/NEX_CAT3_14 coating Mesys dry.xlsx
- Megtech and Mesys recordings/NEX_CAT3_7 coating Megtec file.xlsx
- Megtech and Mesys recordings/NEX_CAT3_7 coating Mesys dry.xlsx
- Megtech and Mesys recordings/NEX_CAT3_8 coating Megtec file.xlsx
- Megtech and Mesys recordings/NEX_CAT3_8 coating Mesys dry.xlsx
- Megtech and Mesys recordings/NEX_CAT3_9 coating Megtec file.xlsx
- Megtech and Mesys recordings/NEX_CAT3_9 coating Mesys dry.xlsx
- Megtech and Mesys recordings/NEX_CAT3_REF dry mesys.xlsx
- Megtech and Mesys recordings/NEX_CAT3_REF wet mesys.csv
- Megtech and Mesys recordings/NEX_CAT5_EXTRA_22 coating Mesys dry.xlsx
- Megtech and Mesys recordings/NEX_CAT5_EXTRA_22 coating Mesys wet.xlsx
- Megtech and Mesys recordings/NEX_CAT5_EXTRA_23 coating Mesys dry.xlsx
- Megtech and Mesys recordings/NEX_CAT5_EXTRA_23 coating Mesys wet.xlsx
- Operating variables and responses.xlsx
- SEM and EDS images/CAT2-03 C.jpg
- SEM and EDS images/CAT2-03 CY.jpg
- SEM and EDS images/CAT2-03 F.jpg
- SEM and EDS images/CAT2-03 FY.jpg
- SEM and EDS images/CAT2-04 C.jpg
- SEM and EDS images/CAT2-04 CY.jpg
- SEM and EDS images/CAT2-04 F.jpg
- SEM and EDS images/CAT2-04 FY.jpg
- SEM and EDS images/CAT2-05 C.jpg
- SEM and EDS images/CAT2-05 CY.jpg
- SEM and EDS images/CAT2-05 F.jpg
- SEM and EDS images/CAT2-05 FY.jpg
- SEM and EDS images/CAT2-06 C.jpg
- SEM and EDS images/CAT2-06 CY.jpg
- SEM and EDS images/CAT2-06 F.jpg
- SEM and EDS images/CAT2-06 FY.jpg
- SEM and EDS images/CAT3-07 C.jpg
- SEM and EDS images/CAT3-07 CY.jpg
- SEM and EDS images/CAT3-07 F.jpg
- SEM and EDS images/CAT3-07 FY.jpg
- SEM and EDS images/CAT3-07 FYY.jpg
- SEM and EDS images/CAT3-08 C.jpg
- SEM and EDS images/CAT3-08 CY.jpg
- SEM and EDS images/CAT3-08 F.jpg
- SEM and EDS images/CAT3-08 FY.jpg
- SEM and EDS images/CAT3-09 C.jpg
- SEM and EDS images/CAT3-09 CY.jpg
- SEM and EDS images/CAT3-09 F.jpg
- SEM and EDS images/CAT3-09 FY.jpg
- SEM and EDS images/CAT3-10 C.jpg
- SEM and EDS images/CAT3-10 CY.jpg
- SEM and EDS images/CAT3-10 F.jpg
- SEM and EDS images/CAT3-10 FY.jpg
- SEM and EDS images/CAT3-11 C.jpg
- SEM and EDS images/CAT3-11 CYY.jpg
- SEM and EDS images/CAT3-11 F.jpg
- SEM and EDS images/CAT3-11 FYY.jpg
- SEM and EDS images/CAT3-12 C.jpg
- SEM and EDS images/CAT3-12 CYY.jpg
- SEM and EDS images/CAT3-12 F.jpg
- SEM and EDS images/CAT3-12 FY.jpg
- SEM and EDS images/CAT3-13 C.jpg
- SEM and EDS images/CAT3-13 CYY.jpg
- SEM and EDS images/CAT3-13 F.jpg
- SEM and EDS images/CAT3-13 FYY.jpg
- SEM and EDS images/CAT3-14 C.jpg
- SEM and EDS images/CAT3-14 CYY.jpg
- SEM and EDS images/CAT3-14 F.jpg
- SEM and EDS images/CAT3-14 FYY.jpg
- SEM and EDS images/NEXCA2_30002(x800).tif
- SEM and EDS images/NEXCA2_40002(x1.0k).tif
- SEM and EDS images/NEXCA2_50002(x1.2k).tif
- SEM and EDS images/NEXCA2_60002(x1.0k).tif
- SEM and EDS images/NEXCA3_70002(x1.0k).tif
- SEM and EDS images/NEXCA3_80002(x1.5k).tif
- SEM and EDS images/NEXCA3_90002(x1.0k).tif
- SEM and EDS images/NEXCA3100002(x1.0k).tif
- SEM and EDS images/NEXCA3110002(x1.0k).tif
- SEM and EDS images/NEXCA3120002(x1.0k).tif
- SEM and EDS images/NEXCA3130002(x1.0k).tif
- SEM and EDS images/NEXCA3140002(x1.0k).tif
