# Supplementary material for: Experimental data of cathodes manufactured in a convective dryer at the pilot-plant scale, and charge and discharge capacities of half-coin lithium-ion cells
Source: Data Brief. 2021 Dec 16;40:107720. doi: 10.1016/j.dib.2021.107720 (PMC8703052; doi:10.1016/j.dib.2021.107720)
Supplement: Supplementary file 1 [file mmc1.zip › Biologic/EE139_D5_CE1.mpt]

BT-Lab ASCII FILE
Nb header lines : 93                          

Modulo Bat

Run on channel : E1 (SN 0304)
User : 
Ecell ctrl range : min = 0.00 V, max = 10.00 V
Acquisition started on : 05/07/2021 12:04:03.039
Loaded Setting File :  C:\Nextrode\Procedures\NEX_NMC_Form_Cond_Rate_ASI.mps
Saved on :
	File : EE139_D5_CE1.mpr
	Directory : C:\Nextrode\Data-GA\
	Host : 192.109.209.192
Device : BCS-805 (SN 0278)
Address : 192.109.209.5
BT-Lab for windows v1.67 (software)
Internet server v1.66 (firmware)
Command interpretor v1.66 (firmware)
Electrode material : 
Initial state : 
Electrolyte : 
Comments : NMC ASI
Mass of active material : 0.001 mg
 at x = 0.000
Molecular weight of active material (at x = 0) : 0.001 g/mol
Atomic weight of intercalated ion : 0.001 g/mol
Acquisition started at : xo = 0.000
Number of e- transfered per intercalated ion : 1
for DX = 1, DQ = 26.802 mA.h
Battery capacity : 3.716 mA.h
Electrode surface area : 1.720 cm�
Characteristic mass : 10.000 mg
Cycle Definition : Charge/Discharge alternance
Ns                  0                   1                   2                   3                   4                   5                   6                   7                   8                   9                   10                  11                  12                  13                  14                  15                  16                  17                  18                  19                  20                  21                  22                  23                  24                  25                  26                  27                  28                  29                  30                  31                  32                  33                  34                  35                  36                  37                  38                  39                  40                  41                  42                  43                  44                  45                  46                  47                  48                  49                  50                  51                  52                  53                  54                  55                  56                  57                  58                  59                  60                  61                  62                  63                  64                  65                  66                  67                  
ctrl_type           Rest                CC                  CV                  Rest                CC                  Rest                CC                  CV                  Rest                CC                  Rest                Loop                CC                  CV                  Rest                CC                  Rest                CC                  CV                  Rest                CC                  Rest                CC                  CV                  Rest                CC                  Rest                CC                  CV                  Rest                CC                  Rest                CC                  CV                  Rest                CC                  Rest                CC                  Rest                CC                  Rest                Loop                CC                  CV                  Rest                CC                  Rest                CC                  Rest                CC                  Rest                CC                  Rest                CC                  Rest                CC                  Rest                CC                  CV                  Rest                CC                  Rest                CC                  CV                  Rest                CC                  Rest                Rest                
Apply I/C           C x N               C x N               C x N               C x N               C x N               C x N               C x N               C x N               C x N               C x N               C x N               C x N               C x N               C x N               C x N               C x N               C x N               C x N               C x N               C x N               C x N               C x N               C x N               C x N               C x N               C x N               C x N               C x N               C x N               C x N               C x N               C x N               C x N               C x N               C x N               C x N               C x N               C x N               C x N               C x N               C x N               C x N               C x N               C x N               C x N               C x N               C x N               C x N               C x N               C x N               C x N               C x N               C x N               C x N               C x N               C x N               C x N               C x N               C x N               C x N               C x N               C x N               C x N               C x N               C x N               C x N               C x N               C x N               
ctrl1_val                               100.000             4.200                                   100.000                                 100.000             4.200                                   100.000                                 100.000             100.000             4.200                                   100.000                                 100.000             4.200                                   100.000                                 100.000             4.200                                   100.000                                 100.000             4.200                                   100.000                                 100.000             4.200                                   100.000                                 100.000                                 100.000                                 100.000             100.000             4.200                                   100.000                                 100.000                                 100.000                                 100.000                                 100.000                                 100.000                                 100.000             4.200                                   100.000                                 100.000             4.200                                   100.000                                                     
ctrl1_val_unit                          mA                  V                                       mA                                      mA                  V                                       mA                                                          mA                  V                                       mA                                      mA                  V                                       mA                                      mA                  V                                       mA                                      mA                  V                                       mA                                      mA                  V                                       mA                                      mA                                      mA                                                          mA                  V                                       mA                                      mA                                      mA                                      mA                                      mA                                      mA                                      mA                  V                                       mA                                      mA                  V                                       mA                                                          
ctrl1_val_vs                            <None>              Ref                                     <None>                                  <None>              Ref                                     <None>                                                      <None>              Ref                                     <None>                                  <None>              Ref                                     <None>                                  <None>              Ref                                     <None>                                  <None>              Ref                                     <None>                                  <None>              Ref                                     <None>                                  <None>                                  <None>                                                      <None>              Ref                                     <None>                                  <None>                                  <None>                                  <None>                                  <None>                                  <None>                                  <None>              Ref                                     <None>                                  <None>              Ref                                     <None>                                                      
ctrl2_val                                                                                                                                                                                                                                                                                                                                                                                                                                                                                                                                                                                                                                                                                                                                                                                                                                                                                                                                                                                                                                                                                                                                                                                                                                                                                                                                                                                                                           
ctrl2_val_unit                                                                                                                                                                                                                                                                                                                                                                                                                                                                                                                                                                                                                                                                                                                                                                                                                                                                                                                                                                                                                                                                                                                                                                                                                                                                                                                                                                                                                      
ctrl2_val_vs                                                                                                                                                                                                                                                                                                                                                                                                                                                                                                                                                                                                                                                                                                                                                                                                                                                                                                                                                                                                                                                                                                                                                                                                                                                                                                                                                                                                                        
ctrl3_val                                                                                                                                                                                                                                                                                                                                                                                                                                                                                                                                                                                                                                                                                                                                                                                                                                                                                                                                                                                                                                                                                                                                                                                                                                                                                                                                                                                                                           
ctrl3_val_unit                                                                                                                                                                                                                                                                                                                                                                                                                                                                                                                                                                                                                                                                                                                                                                                                                                                                                                                                                                                                                                                                                                                                                                                                                                                                                                                                                                                                                      
ctrl3_val_vs                                                                                                                                                                                                                                                                                                                                                                                                                                                                                                                                                                                                                                                                                                                                                                                                                                                                                                                                                                                                                                                                                                                                                                                                                                                                                                                                                                                                                        
N                   0.10                0.05                0.20                0.10                0.05                0.10                0.20                0.10                0.10                0.20                0.10                0.10                0.20                0.10                0.10                0.20                0.10                0.20                0.10                0.10                0.50                0.10                0.20                0.10                0.10                1.00                0.10                0.20                0.10                0.10                2.00                0.10                0.20                0.10                0.10                0.50                0.10                1.80                0.10                1.20                0.10                0.10                0.20                0.20                0.10                0.50                0.10                1.80                0.10                1.20                0.10                0.50                0.10                1.80                0.10                1.20                0.10                0.20                0.10                0.10                5.00                0.10                0.20                0.10                0.10                10.00               0.10                0.10                
charge/discharge    Charge              Charge              Charge              Discharge           Discharge           Discharge           Charge              Discharge           Discharge           Discharge           Discharge           Discharge           Charge              Discharge           Discharge           Discharge           Discharge           Charge              Discharge           Discharge           Discharge           Discharge           Charge              Discharge           Discharge           Discharge           Discharge           Charge              Discharge           Discharge           Discharge           Discharge           Charge              Discharge           Discharge           Discharge           Discharge           Discharge           Discharge           Charge              Discharge           Discharge           Charge              Charge              Discharge           Discharge           Discharge           Discharge           Discharge           Charge              Discharge           Discharge           Discharge           Discharge           Discharge           Charge              Discharge           Charge              Discharge           Discharge           Discharge           Discharge           Charge              Discharge           Discharge           Discharge           Discharge           Discharge           
charge/discharge_1  Charge              Charge              Charge              Charge              Charge              Charge              Charge              Charge              Charge              Charge              Charge              Charge              Charge              Charge              Charge              Charge              Charge              Charge              Charge              Charge              Charge              Charge              Charge              Charge              Charge              Charge              Charge              Charge              Charge              Charge              Charge              Charge              Charge              Charge              Charge              Charge              Charge              Charge              Charge              Charge              Charge              Charge              Charge              Charge              Charge              Charge              Charge              Charge              Charge              Charge              Charge              Charge              Charge              Charge              Charge              Charge              Charge              Charge              Charge              Charge              Charge              Charge              Charge              Charge              Charge              Charge              Charge              Charge              
Apply I/C_1         I                   I                   I                   I                   I                   I                   I                   I                   I                   I                   I                   I                   I                   I                   I                   I                   I                   I                   I                   I                   I                   I                   I                   I                   I                   I                   I                   I                   I                   I                   I                   I                   I                   I                   I                   I                   I                   I                   I                   I                   I                   I                   I                   I                   I                   I                   I                   I                   I                   I                   I                   I                   I                   I                   I                   I                   I                   I                   I                   I                   I                   I                   I                   I                   I                   I                   I                   I                   
N1                  0.00                0.00                0.00                0.00                0.00                0.00                0.00                0.00                0.00                0.00                0.00                0.00                0.00                0.00                0.00                0.00                0.00                0.00                0.00                0.00                0.00                0.00                0.00                0.00                0.00                0.00                0.00                0.00                0.00                0.00                0.00                0.00                0.00                0.00                0.00                0.00                0.00                0.00                0.00                0.00                0.00                0.00                0.00                0.00                0.00                0.00                0.00                0.00                0.00                0.00                0.00                0.00                0.00                0.00                0.00                0.00                0.00                0.00                0.00                0.00                0.00                0.00                0.00                0.00                0.00                0.00                0.00                0.00                
ctrl4_val                                                                                                                                                                                                                                                                                                                                                                                                                                                                                                                                                                                                                                                                                                                                                                                                                                                                                                                                                                                                                                                                                                                                                                                                                                                                                                                                                                                                                           
ctrl4_val_unit                                                                                                                                                                                                                                                                                                                                                                                                                                                                                                                                                                                                                                                                                                                                                                                                                                                                                                                                                                                                                                                                                                                                                                                                                                                                                                                                                                                                                      
ctrl_seq            0                   0                   0                   0                   0                   0                   0                   0                   0                   0                   0                   6                   0                   0                   0                   0                   0                   0                   0                   0                   0                   0                   0                   0                   0                   0                   0                   0                   0                   0                   0                   0                   0                   0                   0                   0                   0                   0                   0                   0                   0                   35                  0                   0                   0                   0                   0                   0                   0                   0                   0                   0                   0                   0                   0                   0                   0                   0                   0                   0                   0                   0                   0                   0                   0                   0                   0                   0                   
ctrl_repeat         0                   0                   0                   0                   0                   0                   0                   0                   0                   0                   0                   4                   0                   0                   0                   0                   0                   0                   0                   0                   0                   0                   0                   0                   0                   0                   0                   0                   0                   0                   0                   0                   0                   0                   0                   0                   0                   0                   0                   0                   0                   8                   0                   0                   0                   0                   0                   0                   0                   0                   0                   0                   0                   0                   0                   0                   0                   0                   0                   0                   0                   0                   0                   0                   0                   0                   0                   0                   
ctrl_trigger        Falling Edge        Falling Edge        Falling Edge        Falling Edge        Falling Edge        Falling Edge        Falling Edge        Falling Edge        Falling Edge        Falling Edge        Falling Edge        Falling Edge        Falling Edge        Falling Edge        Falling Edge        Falling Edge        Falling Edge        Falling Edge        Falling Edge        Falling Edge        Falling Edge        Falling Edge        Falling Edge        Falling Edge        Falling Edge        Falling Edge        Falling Edge        Falling Edge        Falling Edge        Falling Edge        Falling Edge        Falling Edge        Falling Edge        Falling Edge        Falling Edge        Falling Edge        Falling Edge        Falling Edge        Falling Edge        Falling Edge        Falling Edge        Falling Edge        Falling Edge        Falling Edge        Falling Edge        Falling Edge        Falling Edge        Falling Edge        Falling Edge        Falling Edge        Falling Edge        Falling Edge        Falling Edge        Falling Edge        Falling Edge        Falling Edge        Falling Edge        Falling Edge        Falling Edge        Falling Edge        Falling Edge        Falling Edge        Falling Edge        Falling Edge        Falling Edge        Falling Edge        Falling Edge        Falling Edge        
ctrl_TO_t           0.000               0.000               0.000               0.000               0.000               0.000               0.000               0.000               0.000               0.000               0.000               0.000               0.000               0.000               0.000               0.000               0.000               0.000               0.000               0.000               0.000               0.000               0.000               0.000               0.000               0.000               0.000               0.000               0.000               0.000               0.000               0.000               0.000               0.000               0.000               0.000               0.000               0.000               0.000               0.000               0.000               0.000               0.000               0.000               0.000               0.000               0.000               0.000               0.000               0.000               0.000               0.000               0.000               0.000               0.000               0.000               0.000               0.000               0.000               0.000               0.000               0.000               0.000               0.000               0.000               0.000               0.000               0.000               
ctrl_TO_t_unit      d                   d                   d                   d                   d                   d                   d                   d                   d                   d                   d                   d                   d                   d                   d                   d                   d                   d                   d                   d                   d                   d                   d                   d                   d                   d                   d                   d                   d                   d                   d                   d                   d                   d                   d                   d                   d                   d                   d                   d                   d                   d                   d                   d                   d                   d                   d                   d                   d                   d                   d                   d                   d                   d                   d                   d                   d                   d                   d                   d                   d                   d                   d                   d                   d                   d                   d                   d                   
ctrl_Nd             6                   6                   6                   6                   6                   6                   6                   6                   6                   6                   6                   6                   6                   6                   6                   6                   6                   6                   6                   6                   6                   6                   6                   6                   6                   6                   6                   6                   6                   6                   6                   6                   6                   6                   6                   6                   6                   6                   6                   6                   6                   6                   6                   6                   6                   6                   6                   6                   6                   6                   6                   6                   6                   6                   6                   6                   6                   6                   6                   6                   6                   6                   6                   6                   6                   6                   6                   6                   
ctrl_Na             1                   1                   1                   1                   1                   1                   1                   1                   1                   1                   1                   1                   1                   1                   1                   1                   1                   1                   1                   1                   1                   1                   1                   1                   1                   1                   1                   1                   1                   1                   1                   1                   1                   1                   1                   1                   1                   1                   1                   1                   1                   1                   1                   1                   1                   1                   1                   1                   1                   1                   1                   1                   1                   1                   1                   1                   1                   1                   1                   1                   1                   1                   1                   1                   1                   1                   1                   1                   
ctrl_corr           1                   1                   1                   1                   1                   1                   1                   1                   1                   1                   1                   1                   1                   1                   1                   1                   1                   1                   1                   1                   1                   1                   1                   1                   1                   1                   1                   1                   1                   1                   1                   1                   1                   1                   1                   1                   1                   1                   1                   1                   1                   1                   1                   1                   1                   1                   1                   1                   1                   1                   1                   1                   1                   1                   1                   1                   1                   1                   1                   1                   1                   1                   1                   1                   1                   1                   1                   1                   
lim_nb              1                   2                   2                   1                   2                   1                   2                   2                   1                   2                   1                   0                   2                   2                   1                   2                   1                   2                   2                   1                   2                   1                   2                   2                   1                   2                   1                   2                   2                   1                   2                   1                   2                   2                   1                   2                   1                   1                   1                   1                   1                   0                   2                   2                   1                   2                   1                   1                   1                   1                   1                   2                   1                   1                   1                   1                   1                   2                   2                   1                   2                   1                   2                   2                   1                   2                   1                   1                   
lim1_type           Time                Ecell               Time                Time                Ecell               Time                Ecell               I                   Time                Ecell               Time                Time                Ecell               I                   Time                Ecell               Time                Ecell               I                   Time                Ecell               Time                Ecell               I                   Time                Ecell               Time                Ecell               I                   Time                Ecell               Time                Ecell               I                   Time                Ecell               Time                Time                Time                Time                Time                Ecell               Ecell               Time                Time                Ecell               Time                Time                Time                Time                Time                Ecell               Time                Time                Time                Time                Time                Ecell               I                   Time                Ecell               Time                Ecell               I                   Time                Ecell               Time                Time                
lim1_comp           >                   >                   >                   >                   <                   >                   >                   <                   >                   <                   >                   >                   >                   <                   >                   <                   >                   >                   <                   >                   <                   >                   >                   <                   >                   <                   >                   >                   <                   >                   <                   >                   >                   <                   >                   <                   >                   >                   >                   >                   >                   <                   >                   >                   >                   <                   >                   >                   >                   >                   >                   <                   >                   >                   >                   >                   >                   >                   <                   >                   <                   >                   >                   <                   >                   <                   >                   >                   
lim1_Q              Q limit             Q limit             Q limit             Q limit             Q limit             Q limit             Q limit             Q limit             Q limit             Q limit             Q limit             Q limit             Q limit             Q limit             Q limit             Q limit             Q limit             Q limit             Q limit             Q limit             Q limit             Q limit             Q limit             Q limit             Q limit             Q limit             Q limit             Q limit             Q limit             Q limit             Q limit             Q limit             Q limit             Q limit             Q limit             Q limit             Q limit             Q limit             Q limit             Q limit             Q limit             Q limit             Q limit             Q limit             Q limit             Q limit             Q limit             Q limit             Q limit             Q limit             Q limit             Q limit             Q limit             Q limit             Q limit             Q limit             Q limit             Q limit             Q limit             Q limit             Q limit             Q limit             Q limit             Q limit             Q limit             Q limit             Q limit             Q limit             
lim1_value          30.000              4.200               1.000               10.000              2.500               10.000              4.200               0.100               10.000              2.500               10.000              10.000              4.200               0.100               10.000              2.500               10.000              4.200               0.100               10.000              2.500               10.000              4.200               0.100               10.000              2.500               10.000              4.200               0.100               10.000              2.500               10.000              4.200               0.100               10.000              2.500               1.000               10.000              40.000              10.000              40.000              2.800               4.200               1.000               10.000              2.500               1.000               2.000               40.000              2.000               40.000              2.500               1.000               30.000              2.000               30.000              2.000               4.200               0.100               10.000              2.500               10.000              4.200               0.100               10.000              2.500               10.000              1.000               
lim1_value_unit     mn                  V                   h                   s                   V                   s                   V                   mA                  s                   V                   s                   s                   V                   mA                  s                   V                   s                   V                   mA                  s                   V                   s                   V                   mA                  s                   V                   s                   V                   mA                  s                   V                   s                   V                   mA                  s                   V                   h                   s                   s                   s                   s                   V                   V                   h                   s                   V                   h                   s                   s                   s                   s                   V                   h                   s                   mn                  s                   mn                  V                   mA                  s                   V                   s                   V                   mA                  s                   V                   s                   d                   
lim1_action         Next sequence       Next sequence       Next sequence       Next sequence       Next sequence       Next sequence       Next sequence       Next sequence       Next sequence       Next sequence       Next sequence       Next sequence       Next sequence       Next sequence       Next sequence       Next sequence       Next sequence       Next sequence       Next sequence       Next sequence       Next sequence       Next sequence       Next sequence       Next sequence       Next sequence       Next sequence       Next sequence       Next sequence       Next sequence       Next sequence       Next sequence       Next sequence       Next sequence       Next sequence       Next sequence       Next sequence       Next sequence       Next sequence       Next sequence       Next sequence       Next sequence       Next sequence       Next sequence       Next sequence       Next sequence       Next sequence       Next sequence       Next sequence       Next sequence       Next sequence       Next sequence       Next sequence       Next sequence       Next sequence       Next sequence       Next sequence       Next sequence       Next sequence       Next sequence       Next sequence       Next sequence       Next sequence       Next sequence       Next sequence       Next sequence       Next sequence       Next sequence       Next sequence       
lim1_seq            1                   2                   3                   4                   5                   6                   7                   8                   9                   10                  11                  12                  13                  14                  15                  16                  17                  18                  19                  20                  21                  22                  23                  24                  25                  26                  27                  28                  29                  30                  31                  32                  33                  34                  35                  36                  37                  38                  39                  40                  41                  42                  43                  44                  45                  46                  47                  48                  49                  50                  51                  52                  53                  54                  55                  56                  57                  58                  59                  60                  61                  62                  63                  64                  65                  66                  67                  68                  
lim2_type           Time                Time                I                   Time                Time                Time                Time                Time                Time                Time                Time                Time                Time                Time                Time                Time                Time                Time                Time                Time                Time                Time                Time                Time                Time                Time                Time                Time                Time                Time                Time                Time                Time                Time                Time                Time                Time                Time                Time                Time                Time                Time                Time                I                   Time                Time                Time                Time                Time                Time                Time                Time                Time                Time                Time                Time                Time                Time                Time                Time                Time                Time                Time                Time                Time                Time                Time                Time                
lim2_comp           >                   >                   <                   >                   >                   >                   >                   >                   >                   >                   >                   >                   >                   >                   >                   >                   >                   >                   >                   >                   >                   >                   >                   >                   >                   >                   >                   >                   >                   >                   >                   >                   >                   >                   >                   >                   >                   >                   >                   >                   >                   >                   >                   <                   >                   >                   >                   >                   >                   >                   >                   >                   >                   >                   >                   >                   >                   >                   >                   >                   >                   >                   >                   >                   >                   >                   >                   >                   
lim2_Q              Q limit             Q limit             Q limit             Q limit             Q limit             Q limit             Q limit             Q limit             Q limit             Q limit             Q limit             Q limit             Q limit             Q limit             Q limit             Q limit             Q limit             Q limit             Q limit             Q limit             Q limit             Q limit             Q limit             Q limit             Q limit             Q limit             Q limit             Q limit             Q limit             Q limit             Q limit             Q limit             Q limit             Q limit             Q limit             Q limit             Q limit             Q limit             Q limit             Q limit             Q limit             Q limit             Q limit             Q limit             Q limit             Q limit             Q limit             Q limit             Q limit             Q limit             Q limit             Q limit             Q limit             Q limit             Q limit             Q limit             Q limit             Q limit             Q limit             Q limit             Q limit             Q limit             Q limit             Q limit             Q limit             Q limit             Q limit             Q limit             
lim2_value          15.000              30.000              0.100               15.000              30.000              15.000              7.000               1.000               15.000              7.000               15.000              15.000              7.000               1.000               15.000              7.000               15.000              7.000               1.000               15.000              3.000               15.000              7.000               1.000               15.000              90.000              15.000              7.000               1.000               15.000              45.000              15.000              7.000               1.000               15.000              12.000              15.000              15.000              15.000              15.000              15.000              15.000              7.000               0.100               15.000              1.000               15.000              15.000              15.000              15.000              15.000              36.000              15.000              15.000              15.000              15.000              15.000              7.000               1.000               15.000              20.000              15.000              7.000               1.000               15.000              10.000              15.000              15.000              
lim2_value_unit     h                   h                   mA                  h                   h                   s                   h                   h                   s                   h                   s                   s                   h                   h                   s                   h                   s                   h                   h                   s                   h                   s                   h                   h                   s                   mn                  s                   h                   h                   s                   mn                  s                   h                   h                   s                   mn                  h                   h                   h                   h                   h                   h                   h                   mA                  h                   h                   h                   h                   h                   h                   h                   mn                  h                   h                   h                   h                   s                   h                   h                   s                   mn                  s                   h                   h                   s                   mn                  s                   s                   
lim2_action         Next sequence       Next sequence       Next sequence       Next sequence       Next sequence       Next sequence       Next sequence       Next sequence       Next sequence       Next sequence       Next sequence       Next sequence       Next sequence       Next sequence       Next sequence       Next sequence       Next sequence       Next sequence       Next sequence       Next sequence       Next sequence       Next sequence       Next sequence       Next sequence       Next sequence       Next sequence       Next sequence       Next sequence       Next sequence       Next sequence       Next sequence       Next sequence       Next sequence       Next sequence       Next sequence       Next sequence       Next sequence       Next sequence       Next sequence       Next sequence       Next sequence       Next sequence       Next sequence       Next sequence       Next sequence       Next sequence       Next sequence       Next sequence       Next sequence       Next sequence       Next sequence       Next sequence       Next sequence       Next sequence       Next sequence       Next sequence       Next sequence       Next sequence       Next sequence       Next sequence       Next sequence       Next sequence       Next sequence       Next sequence       Next sequence       Next sequence       Next sequence       Next sequence       
lim2_seq            1                   2                   3                   4                   5                   6                   7                   8                   9                   10                  11                  12                  13                  14                  15                  16                  17                  18                  19                  20                  21                  22                  23                  24                  25                  26                  27                  28                  29                  30                  31                  32                  33                  34                  35                  36                  37                  38                  39                  40                  41                  42                  43                  44                  45                  46                  47                  48                  49                  50                  51                  52                  53                  54                  55                  56                  57                  58                  59                  60                  61                  62                  63                  64                  65                  66                  67                  68                  
rec_nb              1                   2                   2                   1                   2                   1                   2                   1                   1                   2                   1                   0                   2                   1                   1                   2                   1                   2                   1                   1                   2                   1                   2                   1                   1                   2                   1                   2                   1                   1                   2                   1                   2                   1                   1                   2                   2                   2                   2                   2                   2                   0                   2                   2                   1                   2                   2                   2                   2                   2                   2                   2                   2                   2                   2                   2                   2                   2                   1                   1                   2                   1                   2                   1                   1                   2                   1                   1                   
rec1_type           Time                Time                Time                Time                Time                Time                Time                Time                Time                Time                Time                Time                Time                Time                Time                Time                Time                Time                Time                Time                Time                Time                Time                Time                Time                Time                Time                Time                Time                Time                Time                Time                Time                Time                Time                Time                Time                Time                Time                Time                Time                Time                Time                Time                Time                Time                Time                Time                Time                Time                Time                Time                Time                Time                Time                Time                Time                Time                Time                Time                Time                Time                Time                Time                Time                Time                Time                Time                
rec1_value          5.000               5.000               5.000               1.000               5.000               1.000               5.000               5.000               1.000               5.000               1.000               1.000               5.000               5.000               1.000               5.000               1.000               5.000               5.000               1.000               5.000               1.000               5.000               5.000               1.000               150.000             1.000               5.000               5.000               1.000               1.000               1.000               5.000               5.000               1.000               5.000               5.000               1.000               5.000               1.000               5.000               10.000              5.000               5.000               1.000               5.000               5.000               1.000               5.000               1.000               5.000               5.000               5.000               1.000               5.000               1.000               5.000               5.000               5.000               1.000               30.000              1.000               5.000               5.000               1.000               30.000              1.000               5.000               
rec1_value_unit     mn                  mn                  mn                  s                   mn                  s                   mn                  mn                  s                   mn                  s                   s                   mn                  mn                  s                   mn                  s                   mn                  mn                  s                   mn                  s                   mn                  mn                  s                   s                   s                   mn                  mn                  s                   mn                  s                   mn                  mn                  s                   mn                  mn                  s                   s                   s                   s                   mn                  mn                  mn                  s                   mn                  mn                  mn                  s                   s                   s                   mn                  mn                  s                   s                   s                   s                   mn                  mn                  s                   s                   s                   mn                  mn                  s                   s                   s                   mn                  
rec2_type           Ecell               Ecell               I                   Ecell               Ecell               Ecell               Ecell               Ecell               Ecell               Ecell               Ecell               Ecell               Ecell               Ecell               Ecell               Ecell               Ecell               Ecell               Ecell               Ecell               Ecell               Ecell               Ecell               Ecell               Ecell               Ecell               Ecell               Ecell               Ecell               Ecell               Ecell               Ecell               Ecell               Ecell               Ecell               Ecell               Ecell               Ecell               Ecell               Ecell               Ecell               Ecell               Ecell               I                   Ecell               Ecell               Ecell               Ecell               Ecell               Ecell               Ecell               Ecell               Ecell               Ecell               Ecell               Ecell               Ecell               Ecell               Ecell               Ecell               Ecell               Ecell               Ecell               Ecell               Ecell               Ecell               Ecell               Ecell               
rec2_value          10.000              10.000              0.100               10.000              10.000              10.000              10.000              10.000              10.000              10.000              10.000              10.000              10.000              10.000              10.000              10.000              10.000              10.000              10.000              10.000              10.000              10.000              10.000              10.000              10.000              10.000              10.000              10.000              10.000              10.000              10.000              10.000              10.000              10.000              10.000              10.000              10.000              10.000              10.000              10.000              10.000              10.000              10.000              0.100               10.000              10.000              10.000              10.000              10.000              10.000              10.000              10.000              10.000              10.000              10.000              10.000              10.000              10.000              10.000              10.000              10.000              10.000              10.000              10.000              10.000              10.000              10.000              10.000              
rec2_value_unit     mV                  mV                  mA                  mV                  mV                  V                   mV                  V                   V                   mV                  V                   V                   mV                  V                   V                   mV                  V                   mV                  V                   V                   mV                  V                   mV                  V                   V                   mV                  V                   mV                  V                   V                   mV                  V                   mV                  V                   V                   mV                  mV                  mV                  mV                  mV                  mV                  mV                  mV                  mA                  mV                  mV                  mV                  mV                  mV                  mV                  mV                  mV                  mV                  mV                  mV                  mV                  mV                  mV                  V                   V                   mV                  V                   mV                  V                   V                   mV                  V                   mV                  
E range min (V)     0.000               0.000               0.000               0.000               0.000               0.000               0.000               0.000               0.000               0.000               0.000               0.000               0.000               0.000               0.000               0.000               0.000               0.000               0.000               0.000               0.000               0.000               0.000               0.000               0.000               0.000               0.000               0.000               0.000               0.000               0.000               0.000               0.000               0.000               0.000               0.000               0.000               0.000               0.000               0.000               0.000               0.000               0.000               0.000               0.000               0.000               0.000               0.000               0.000               0.000               0.000               0.000               0.000               0.000               0.000               0.000               0.000               0.000               0.000               0.000               0.000               0.000               0.000               0.000               0.000               0.000               0.000               0.000               
E range max (V)     10.000              10.000              10.000              10.000              10.000              10.000              10.000              10.000              10.000              10.000              10.000              10.000              10.000              10.000              10.000              10.000              10.000              10.000              10.000              10.000              10.000              10.000              10.000              10.000              10.000              10.000              10.000              10.000              10.000              10.000              10.000              10.000              10.000              10.000              10.000              10.000              10.000              10.000              10.000              10.000              10.000              10.000              10.000              10.000              10.000              10.000              10.000              10.000              10.000              10.000              10.000              10.000              10.000              10.000              10.000              10.000              10.000              10.000              10.000              10.000              10.000              10.000              10.000              10.000              10.000              10.000              10.000              10.000              
I Range             1 mA                1 mA                1 mA                1 mA                1 mA                1 mA                1 mA                1 mA                1 mA                1 mA                1 mA                1 mA                1 mA                1 mA                1 mA                1 mA                1 mA                1 mA                1 mA                1 mA                10 mA               1 mA                1 mA                1 mA                1 mA                10 mA               1 mA                1 mA                1 mA                1 mA                10 mA               1 mA                1 mA                1 mA                1 mA                10 mA               1 mA                10 mA               1 mA                10 mA               1 mA                1 mA                1 mA                1 mA                1 mA                10 mA               1 mA                10 mA               1 mA                10 mA               1 mA                10 mA               1 mA                10 mA               1 mA                10 mA               1 mA                1 mA                1 mA                1 mA                100 mA              1 mA                1 mA                1 mA                1 mA                100 mA              1 mA                1 mA                
I Range min         Unset               Unset               Unset               Unset               Unset               Unset               Unset               Unset               Unset               Unset               Unset               Unset               Unset               Unset               Unset               Unset               Unset               Unset               Unset               Unset               Unset               Unset               Unset               Unset               Unset               Unset               Unset               Unset               Unset               Unset               Unset               Unset               Unset               Unset               Unset               Unset               Unset               Unset               Unset               Unset               Unset               Unset               Unset               Unset               Unset               Unset               Unset               Unset               Unset               Unset               Unset               Unset               Unset               Unset               Unset               Unset               Unset               Unset               Unset               Unset               Unset               Unset               Unset               Unset               Unset               Unset               Unset               Unset               
I Range max         Unset               Unset               Unset               Unset               Unset               Unset               Unset               Unset               Unset               Unset               Unset               Unset               Unset               Unset               Unset               Unset               Unset               Unset               Unset               Unset               Unset               Unset               Unset               Unset               Unset               Unset               Unset               Unset               Unset               Unset               Unset               Unset               Unset               Unset               Unset               Unset               Unset               Unset               Unset               Unset               Unset               Unset               Unset               Unset               Unset               Unset               Unset               Unset               Unset               Unset               Unset               Unset               Unset               Unset               Unset               Unset               Unset               Unset               Unset               Unset               Unset               Unset               Unset               Unset               Unset               Unset               Unset               Unset               
I Range init        Unset               Unset               Unset               Unset               Unset               Unset               Unset               Unset               Unset               Unset               Unset               Unset               Unset               Unset               Unset               Unset               Unset               Unset               Unset               Unset               Unset               Unset               Unset               Unset               Unset               Unset               Unset               Unset               Unset               Unset               Unset               Unset               Unset               Unset               Unset               Unset               Unset               Unset               Unset               Unset               Unset               Unset               Unset               Unset               Unset               Unset               Unset               Unset               Unset               Unset               Unset               Unset               Unset               Unset               Unset               Unset               Unset               Unset               Unset               Unset               Unset               Unset               Unset               Unset               Unset               Unset               Unset               Unset               
auto rest           0                   0                   0                   0                   0                   0                   0                   0                   0                   0                   0                   0                   0                   0                   0                   0                   0                   0                   0                   0                   0                   0                   0                   0                   0                   0                   0                   0                   0                   0                   0                   0                   0                   0                   0                   0                   0                   0                   0                   0                   0                   0                   0                   0                   0                   0                   0                   0                   0                   0                   0                   0                   0                   0                   0                   0                   0                   0                   0                   0                   0                   0                   0                   0                   0                   0                   0                   0                   
Bandwidth           4                   4                   4                   4                   4                   4                   4                   4                   4                   4                   4                   4                   4                   4                   4                   4                   4                   4                   4                   4                   4                   4                   4                   4                   4                   4                   4                   4                   4                   4                   4                   4                   4                   4                   4                   4                   4                   4                   4                   4                   4                   4                   4                   4                   4                   4                   4                   4                   4                   4                   4                   4                   4                   4                   4                   4                   4                   4                   4                   4                   4                   4                   4                   4                   4                   4                   4                   4                   

mode	ox/red	error	control changes	Ns changes	counter inc.	Ns	I Range	time/s	control/V/mA	Ecell/V	I/mA	dq/mA.h	(Q-Qo)/mA.h	|Energy|/W.h	Q charge/discharge/mA.h	half cycle	Energy charge/W.h	Energy discharge/W.h	Capacitance charge/�F	Capacitance discharge/�F	x	Q discharge/mA.h	Q charge/mA.h	Capacity/mA.h	Efficiency/%	control/V	control/mA	cycle number	P/W	R/Ohm	
3	0	0	0	0	0	0	115	0.000000000000000E+000	0.0000000E+000	3.3644664E+000	0.0000000E+000	0.000000000000000E+000	0.000000000000000E+000	0.000000000000000E+000	0.000000000000000E+000	0	0.000000000000000E+000	0.000000000000000E+000	0.000000000000000E+000	0.000000000000000E+000	0.000000000000000E+000	0.000000000000000E+000	0.000000000000000E+000	0.000000000000000E+000	0.0000000E+000	0.0000000E+000	0.0000000E+000	0.000000000000000E+000	0.0000000E+000	0.0000000E+000
3	0	0	0	0	0	0	115	3.000000142492354E+002	0.0000000E+000	3.3658454E+000	0.0000000E+000	0.000000000000000E+000	0.000000000000000E+000	0.000000000000000E+000	0.000000000000000E+000	0	0.000000000000000E+000	0.000000000000000E+000	0.000000000000000E+000	0.000000000000000E+000	0.000000000000000E+000	0.000000000000000E+000	0.000000000000000E+000	0.000000000000000E+000	0.0000000E+000	0.0000000E+000	0.0000000E+000	0.000000000000000E+000	0.0000000E+000	0.0000000E+000
3	0	0	0	0	0	0	115	6.000000284984708E+002	0.0000000E+000	3.3670273E+000	0.0000000E+000	0.000000000000000E+000	0.000000000000000E+000	0.000000000000000E+000	0.000000000000000E+000	0	0.000000000000000E+000	0.000000000000000E+000	0.000000000000000E+000	0.000000000000000E+000	0.000000000000000E+000	0.000000000000000E+000	0.000000000000000E+000	0.000000000000000E+000	0.0000000E+000	0.0000000E+000	0.0000000E+000	0.000000000000000E+000	0.0000000E+000	0.0000000E+000
3	0	0	0	0	0	0	115	9.000000427477062E+002	0.0000000E+000	3.3678546E+000	0.0000000E+000	0.000000000000000E+000	0.000000000000000E+000	0.000000000000000E+000	0.000000000000000E+000	0	0.000000000000000E+000	0.000000000000000E+000	0.000000000000000E+000	0.000000000000000E+000	0.000000000000000E+000	0.000000000000000E+000	0.000000000000000E+000	0.000000000000000E+000	0.0000000E+000	0.0000000E+000	0.0000000E+000	0.000000000000000E+000	0.0000000E+000	0.0000000E+000
3	0	0	0	0	0	0	115	1.200000056996942E+003	0.0000000E+000	3.3687215E+000	0.0000000E+000	0.000000000000000E+000	0.000000000000000E+000	0.000000000000000E+000	0.000000000000000E+000	0	0.000000000000000E+000	0.000000000000000E+000	0.000000000000000E+000	0.000000000000000E+000	0.000000000000000E+000	0.000000000000000E+000	0.000000000000000E+000	0.000000000000000E+000	0.0000000E+000	0.0000000E+000	0.0000000E+000	0.000000000000000E+000	0.0000000E+000	0.0000000E+000
3	0	0	0	0	0	0	115	1.500000071246177E+003	0.0000000E+000	3.3695095E+000	0.0000000E+000	0.000000000000000E+000	0.000000000000000E+000	0.000000000000000E+000	0.000000000000000E+000	0	0.000000000000000E+000	0.000000000000000E+000	0.000000000000000E+000	0.000000000000000E+000	0.000000000000000E+000	0.000000000000000E+000	0.000000000000000E+000	0.000000000000000E+000	0.0000000E+000	0.0000000E+000	0.0000000E+000	0.000000000000000E+000	0.0000000E+000	0.0000000E+000
3	0	0	1	0	0	0	116	1.800106085500447E+003	1.8580000E-001	3.3868053E+000	0.0000000E+000	0.000000000000000E+000	0.000000000000000E+000	0.000000000000000E+000	0.000000000000000E+000	0	0.000000000000000E+000	0.000000000000000E+000	0.000000000000000E+000	0.000000000000000E+000	0.000000000000000E+000	0.000000000000000E+000	0.000000000000000E+000	0.000000000000000E+000	0.0000000E+000	0.0000000E+000	0.0000000E+000	0.000000000000000E+000	0.0000000E+000	0.0000000E+000
1	1	0	1	1	0	1	116	1.800108085500542E+003	1.8580000E-001	3.3870811E+000	1.8571320E-001	1.031740009784699E-007	1.031740009784699E-007	3.494586878352695E-010	1.031740009784699E-007	0	3.494586878352695E-010	0.000000000000000E+000	0.000000000000000E+000	0.000000000000000E+000	-3.849560695426370E-009	0.000000000000000E+000	1.031740009784699E-007	1.031740009784699E-007	0.0000000E+000	0.0000000E+000	1.8580000E-001	0.000000000000000E+000	6.2902569E-004	1.8238236E+004
1	1	0	1	0	0	1	116	1.800196085504722E+003	1.8580000E-001	3.3971672E+000	1.8571320E-001	4.540400173929002E-006	4.643574174907473E-006	1.575284358527925E-008	4.643574174907472E-006	0	1.575284358527925E-008	0.000000000000000E+000	0.000000000000000E+000	0.000000000000000E+000	-1.732579958176771E-007	0.000000000000000E+000	4.643574174907472E-006	4.643574174907472E-006	0.0000000E+000	0.0000000E+000	1.8580000E-001	0.000000000000000E+000	6.3089881E-004	1.8292545E+004
1	1	0	1	0	0	1	116	1.800302085509757E+003	1.8580000E-001	3.4072533E+000	1.8573290E-001	5.469425891836485E-006	1.011300006674396E-005	3.436200449864069E-008	1.011300006674396E-005	0	3.436200449864069E-008	0.000000000000000E+000	0.000000000000000E+000	0.000000000000000E+000	-3.773296295634183E-007	0.000000000000000E+000	1.011300006674396E-005	1.011300006674396E-005	0.0000000E+000	0.0000000E+000	1.8580000E-001	0.000000000000000E+000	6.3283904E-004	1.8344910E+004
1	1	0	1	0	0	1	116	1.800418085515266E+003	1.8580000E-001	3.4172997E+000	1.8573290E-001	5.985252087314924E-006	1.609825215405888E-005	5.478621254364650E-008	1.609825215405888E-005	0	5.478621254364650E-008	0.000000000000000E+000	0.000000000000000E+000	0.000000000000000E+000	-6.006474321981561E-007	0.000000000000000E+000	1.609825215405888E-005	1.609825215405888E-005	0.0000000E+000	0.0000000E+000	1.8580000E-001	0.000000000000000E+000	6.3470501E-004	1.8399000E+004
1	1	0	1	0	0	1	116	1.800542085521156E+003	1.8580000E-001	3.4273465E+000	1.8573290E-001	6.398429663644896E-006	2.249668181770378E-005	7.668434636460410E-008	2.249668181770378E-005	0	7.668434636460410E-008	0.000000000000000E+000	0.000000000000000E+000	0.000000000000000E+000	-8.393814457289247E-007	0.000000000000000E+000	2.249668181770378E-005	2.249668181770378E-005	0.0000000E+000	0.0000000E+000	1.8580000E-001	0.000000000000000E+000	6.3657103E-004	1.8453094E+004
1	1	0	1	0	0	1	116	1.800676085527521E+003	1.8580000E-001	3.4373930E+000	1.8581170E-001	6.914420036806001E-006	2.941110185450978E-005	1.004179409808583E-007	2.941110185450978E-005	0	1.004179409808583E-007	0.000000000000000E+000	0.000000000000000E+000	0.000000000000000E+000	-1.097367753838769E-006	0.000000000000000E+000	2.941110185450978E-005	2.941110185450978E-005	0.0000000E+000	0.0000000E+000	1.8580000E-001	0.000000000000000E+000	6.3870783E-004	1.8499336E+004
1	1	0	1	0	0	1	116	1.800814085534075E+003	1.8580000E-001	3.4474003E+000	1.8575260E-001	7.120943160520660E-006	3.653204501503044E-005	1.249319982197550E-007	3.653204501503044E-005	0	1.249319982197550E-007	0.000000000000000E+000	0.000000000000000E+000	0.000000000000000E+000	-1.363059717367701E-006	0.000000000000000E+000	3.653204501503044E-005	3.653204501503044E-005	0.0000000E+000	0.0000000E+000	1.8580000E-001	0.000000000000000E+000	6.4036355E-004	1.8559096E+004
1	1	0	1	0	0	1	116	1.800962085541105E+003	1.8580000E-001	3.4574468E+000	1.8577230E-001	7.636747484405836E-006	4.416879249943628E-005	1.512979997860061E-007	4.416879249943628E-005	0	1.512979997860061E-007	0.000000000000000E+000	0.000000000000000E+000	0.000000000000000E+000	-1.647997033727078E-006	0.000000000000000E+000	4.416879249943628E-005	4.416879249943628E-005	0.0000000E+000	0.0000000E+000	1.8580000E-001	0.000000000000000E+000	6.4229785E-004	1.8611207E+004
1	1	0	1	0	0	1	116	1.801116085548420E+003	1.8580000E-001	3.4674540E+000	1.8577230E-001	7.946389888723691E-006	5.211518238815997E-005	1.788128987616963E-007	5.211518238815997E-005	0	1.788128987616963E-007	0.000000000000000E+000	0.000000000000000E+000	0.000000000000000E+000	-1.944487524510194E-006	0.000000000000000E+000	5.211518238815997E-005	5.211518238815997E-005	0.0000000E+000	0.0000000E+000	1.8580000E-001	0.000000000000000E+000	6.4415688E-004	1.8665076E+004
1	1	0	1	0	0	1	116	1.801278085556114E+003	1.8580000E-001	3.4775796E+000	1.8575260E-001	8.359293821785184E-006	6.047447620994515E-005	2.078412152330081E-007	6.047447620994515E-005	0	2.078412152330081E-007	0.000000000000000E+000	0.000000000000000E+000	0.000000000000000E+000	-2.256384016191077E-006	0.000000000000000E+000	6.047447620994515E-005	6.047447620994515E-005	0.0000000E+000	0.0000000E+000	1.8580000E-001	0.000000000000000E+000	6.4596947E-004	1.8721566E+004
1	1	0	1	0	0	1	116	1.801448085564189E+003	1.8580000E-001	3.4875867E+000	1.8573290E-001	8.771946008006732E-006	6.924642221795188E-005	2.383906384640270E-007	6.924642221795188E-005	0	2.383906384640270E-007	0.000000000000000E+000	0.000000000000000E+000	0.000000000000000E+000	-2.583677115756651E-006	0.000000000000000E+000	6.924642221795188E-005	6.924642221795188E-005	0.0000000E+000	0.0000000E+000	1.8580000E-001	0.000000000000000E+000	6.4775959E-004	1.8777432E+004
1	1	0	1	0	0	1	116	1.801626085572643E+003	1.8580000E-001	3.4976332E+000	1.8571320E-001	9.184609154860179E-006	7.843103137281206E-005	2.704695520798365E-007	7.843103137281206E-005	0	2.704695520798365E-007	0.000000000000000E+000	0.000000000000000E+000	0.000000000000000E+000	-2.926367232162829E-006	0.000000000000000E+000	7.843103137281206E-005	7.843103137281206E-005	0.0000000E+000	0.0000000E+000	1.8580000E-001	0.000000000000000E+000	6.4955669E-004	1.8833520E+004
1	1	0	1	0	0	1	116	1.801814085581573E+003	1.8580000E-001	3.5076799E+000	1.8577230E-001	9.700730931427743E-006	8.813176230423981E-005	3.044485944509506E-007	8.813176230423981E-005	0	3.044485944509506E-007	0.000000000000000E+000	0.000000000000000E+000	0.000000000000000E+000	-3.288314545985852E-006	0.000000000000000E+000	8.813176230423981E-005	8.813176230423981E-005	0.0000000E+000	0.0000000E+000	1.8580000E-001	0.000000000000000E+000	6.5162976E-004	1.8881609E+004
1	1	0	1	0	0	1	116	1.802012085590977E+003	1.8580000E-001	3.5177264E+000	1.8571320E-001	1.021729041304853E-005	9.834905271728833E-005	3.403399737675985E-007	9.834905271728834E-005	0	3.403399737675985E-007	0.000000000000000E+000	0.000000000000000E+000	0.000000000000000E+000	-3.669535388589755E-006	0.000000000000000E+000	9.834905271728834E-005	9.834905271728834E-005	0.0000000E+000	0.0000000E+000	1.8580000E-001	0.000000000000000E+000	6.5328821E-004	1.8941715E+004
1	1	0	1	0	0	1	116	1.802220085600857E+003	1.8580000E-001	3.5277338E+000	1.8575260E-001	1.073313851323393E-005	1.090821912305223E-004	3.781511413388782E-007	1.090821912305223E-004	0	3.781511413388782E-007	0.000000000000000E+000	0.000000000000000E+000	0.000000000000000E+000	-4.070003217376723E-006	0.000000000000000E+000	1.090821912305223E-004	1.090821912305223E-004	0.0000000E+000	0.0000000E+000	1.8580000E-001	0.000000000000000E+000	6.5528572E-004	1.8991572E+004
1	1	0	1	0	0	1	116	1.802442085611401E+003	1.8580000E-001	3.5377803E+000	1.8579200E-001	1.145565201838811E-005	1.205378432489104E-004	4.186227217647765E-007	1.205378432489104E-004	0	4.186227217647765E-007	0.000000000000000E+000	0.000000000000000E+000	0.000000000000000E+000	-4.497428996470734E-006	0.000000000000000E+000	1.205378432489104E-004	1.205378432489104E-004	0.0000000E+000	0.0000000E+000	1.8580000E-001	0.000000000000000E+000	6.5729127E-004	1.9041617E+004
1	1	0	1	0	0	1	116	1.802678085622611E+003	1.8580000E-001	3.5478663E+000	1.8579200E-001	1.217793568140931E-005	1.327157789303197E-004	4.617684927251604E-007	1.327157789303197E-004	0	4.617684927251604E-007	0.000000000000000E+000	0.000000000000000E+000	0.000000000000000E+000	-4.951804150152777E-006	0.000000000000000E+000	1.327157789303197E-004	1.327157789303197E-004	0.0000000E+000	0.0000000E+000	1.8580000E-001	0.000000000000000E+000	6.5916521E-004	1.9095904E+004
1	1	0	1	0	0	1	116	1.802934085634770E+003	1.8580000E-001	3.5579131E+000	1.8571320E-001	1.320982889996635E-005	1.459256078302860E-004	5.087021498547660E-007	1.459256078302860E-004	0	5.087021498547660E-007	0.000000000000000E+000	0.000000000000000E+000	0.000000000000000E+000	-5.444680627214374E-006	0.000000000000000E+000	1.459256078302860E-004	1.459256078302860E-004	0.0000000E+000	0.0000000E+000	1.8580000E-001	0.000000000000000E+000	6.6075142E-004	1.9158105E+004
1	1	0	1	0	0	1	116	1.803216085648164E+003	1.8580000E-001	3.5679595E+000	1.8581170E-001	1.455157246854570E-005	1.604771802988317E-004	5.605493575996823E-007	1.604771802988317E-004	0	5.605493575996823E-007	0.000000000000000E+000	0.000000000000000E+000	0.000000000000000E+000	-5.987619360813079E-006	0.000000000000000E+000	1.604771802988317E-004	1.604771802988317E-004	0.0000000E+000	0.0000000E+000	1.8580000E-001	0.000000000000000E+000	6.6296861E-004	1.9202018E+004
1	1	0	1	0	0	1	116	1.803532085663173E+003	1.8580000E-001	3.5780849E+000	1.8581170E-001	1.630582598348459E-005	1.767830062823163E-004	6.188117081589169E-007	1.767830062823163E-004	0	6.188117081589169E-007	0.000000000000000E+000	0.000000000000000E+000	0.000000000000000E+000	-6.596011651673090E-006	0.000000000000000E+000	1.767830062823163E-004	1.767830062823163E-004	0.0000000E+000	0.0000000E+000	1.8580000E-001	0.000000000000000E+000	6.6485006E-004	1.9256510E+004
1	1	0	1	0	0	1	116	1.803898085680557E+003	1.8580000E-001	3.5881317E+000	1.8571320E-001	1.888573403987620E-005	1.956687403221925E-004	6.864838262067901E-007	1.956687403221925E-004	0	6.864838262067901E-007	0.000000000000000E+000	0.000000000000000E+000	0.000000000000000E+000	-7.300663780840345E-006	0.000000000000000E+000	1.956687403221925E-004	1.956687403221925E-004	0.0000000E+000	0.0000000E+000	1.8580000E-001	0.000000000000000E+000	6.6636340E-004	1.9320822E+004
1	1	0	1	0	0	1	116	1.804328085700981E+003	1.8580000E-001	3.5981388E+000	1.8567379E-001	2.218822144799762E-005	2.178569617701901E-004	7.662132667832905E-007	2.178569617701902E-004	0	7.662132667832905E-007	0.000000000000000E+000	0.000000000000000E+000	0.000000000000000E+000	-8.128536155446155E-006	0.000000000000000E+000	2.178569617701902E-004	2.178569617701902E-004	0.0000000E+000	0.0000000E+000	1.8580000E-001	0.000000000000000E+000	6.6808006E-004	1.9378820E+004
1	1	0	1	0	0	1	116	1.804876085727010E+003	1.8580000E-001	3.6081460E+000	1.8569349E-001	2.827706339458625E-005	2.461340251647764E-004	8.681046590871281E-007	2.461340251647764E-004	0	8.681046590871281E-007	0.000000000000000E+000	0.000000000000000E+000	0.000000000000000E+000	-9.183591409614251E-006	0.000000000000000E+000	2.461340251647764E-004	2.461340251647764E-004	0.0000000E+000	0.0000000E+000	1.8580000E-001	0.000000000000000E+000	6.7000923E-004	1.9430654E+004
1	1	0	1	0	0	1	116	1.805656085764058E+003	1.8580000E-001	3.6181533E+000	1.8579200E-001	4.024883713987139E-005	2.863828623046478E-004	1.013540720277362E-006	2.863828623046478E-004	0	1.013540720277362E-006	0.000000000000000E+000	0.000000000000000E+000	0.000000000000000E+000	-1.068532963843993E-005	0.000000000000000E+000	2.863828623046478E-004	2.863828623046478E-004	0.0000000E+000	0.0000000E+000	1.8580000E-001	0.000000000000000E+000	6.7222392E-004	1.9474215E+004
1	1	0	1	0	0	1	116	1.806962085826090E+003	1.8580000E-001	3.6281605E+000	1.8577230E-001	6.739165423644913E-005	3.537745165410969E-004	1.257745314240456E-006	3.537745165410969E-004	0	1.257745314240456E-006	0.000000000000000E+000	0.000000000000000E+000	0.000000000000000E+000	-1.319980286704464E-005	0.000000000000000E+000	3.537745165410969E-004	3.537745165410969E-004	0.0000000E+000	0.0000000E+000	1.8580000E-001	0.000000000000000E+000	6.7401171E-004	1.9530148E+004
1	1	0	1	0	0	1	116	1.809910085966112E+003	1.8580000E-001	3.6381676E+000	1.8575260E-001	1.521227458533314E-004	5.058972623944283E-004	1.810547660258081E-006	5.058972623944283E-004	0	1.810547660258081E-006	0.000000000000000E+000	0.000000000000000E+000	0.000000000000000E+000	-1.887570704603952E-005	0.000000000000000E+000	5.058972623944283E-004	5.058972623944283E-004	0.0000000E+000	0.0000000E+000	1.8580000E-001	0.000000000000000E+000	6.7579909E-004	1.9586092E+004
1	1	0	1	0	0	1	116	1.821792086530477E+003	1.8580000E-001	3.6481750E+000	1.8571320E-001	6.131306180357933E-004	1.119027880430222E-003	4.045030366910829E-006	1.119027880430222E-003	0	4.045030366910829E-006	0.000000000000000E+000	0.000000000000000E+000	0.000000000000000E+000	-4.175243476783843E-005	0.000000000000000E+000	1.119027880430222E-003	1.119027880430222E-003	0.0000000E+000	0.0000000E+000	1.8580000E-001	0.000000000000000E+000	6.7751424E-004	1.9644135E+004
1	1	0	1	0	0	1	116	1.899960090243258E+003	1.8580000E-001	3.6581821E+000	1.8575260E-001	4.033545113197631E-003	5.152572993627853E-003	1.878573097646236E-005	5.152572993627853E-003	0	1.878573097646236E-005	0.000000000000000E+000	0.000000000000000E+000	0.000000000000000E+000	-1.922494261003247E-004	0.000000000000000E+000	5.152572993627853E-003	5.152572993627853E-003	0.0000000E+000	0.0000000E+000	1.8580000E-001	0.000000000000000E+000	6.7951687E-004	1.9693840E+004
1	1	0	1	0	0	1	116	2.199960104492493E+003	1.8580000E-001	3.6647222E+000	1.8579200E-001	1.547944253664878E-002	2.063201553027663E-002	7.547598866601785E-005	2.063201553027663E-002	0	7.547598866601785E-005	0.000000000000000E+000	0.000000000000000E+000	0.000000000000000E+000	-7.698082394745305E-004	0.000000000000000E+000	2.063201553027663E-002	2.063201553027663E-002	0.0000000E+000	0.0000000E+000	1.8580000E-001	0.000000000000000E+000	6.8087608E-004	1.9724865E+004
1	1	0	1	0	0	1	116	2.499960118741728E+003	1.8580000E-001	3.6674409E+000	1.8577230E-001	1.547931360175212E-002	3.611132913202875E-002	1.322264387231072E-004	3.611132913202875E-002	0	1.322264387231072E-004	0.000000000000000E+000	0.000000000000000E+000	0.000000000000000E+000	-1.347362242114387E-003	0.000000000000000E+000	3.611132913202875E-002	3.611132913202875E-002	0.0000000E+000	0.0000000E+000	1.8580000E-001	0.000000000000000E+000	6.8130891E-004	1.9741592E+004
1	1	0	1	0	0	1	116	2.799960132990964E+003	1.8580000E-001	3.6691349E+000	1.8567379E-001	1.547942758526239E-002	5.159075671729114E-002	1.890107716863685E-004	5.159075671729114E-002	0	1.890107716863685E-004	0.000000000000000E+000	0.000000000000000E+000	0.000000000000000E+000	-1.924920497632265E-003	0.000000000000000E+000	5.159075671729114E-002	5.159075671729114E-002	0.0000000E+000	0.0000000E+000	1.8580000E-001	0.000000000000000E+000	6.8126217E-004	1.9761189E+004
1	1	0	1	0	0	1	116	3.099960147240199E+003	1.8580000E-001	3.6711836E+000	1.8583140E-001	1.547953932007154E-002	6.707029603736268E-002	2.458273215473691E-004	6.707029603736268E-002	0	2.458273215473691E-004	0.000000000000000E+000	0.000000000000000E+000	0.000000000000000E+000	-2.502482922126101E-003	0.000000000000000E+000	6.707029603736268E-002	6.707029603736268E-002	0.0000000E+000	0.0000000E+000	1.8580000E-001	0.000000000000000E+000	6.8222120E-004	1.9755453E+004
1	1	0	1	0	0	1	116	3.399960161489435E+003	1.8580000E-001	3.6726019E+000	1.8581170E-001	1.547953786513044E-002	8.254983390249312E-002	3.026667818156216E-004	8.254983390249312E-002	0	3.026667818156216E-004	0.000000000000000E+000	0.000000000000000E+000	0.000000000000000E+000	-3.080045292334128E-003	0.000000000000000E+000	8.254983390249312E-002	8.254983390249312E-002	0.0000000E+000	0.0000000E+000	1.8580000E-001	0.000000000000000E+000	6.8241241E-004	1.9765182E+004
1	1	0	1	0	0	1	116	3.699960175738670E+003	1.8580000E-001	3.6739810E+000	1.8573290E-001	1.547939171847370E-002	9.802922562096682E-002	3.595287695176403E-004	9.802922562096683E-002	0	3.595287695176403E-004	0.000000000000000E+000	0.000000000000000E+000	0.000000000000000E+000	-3.657602209613895E-003	0.000000000000000E+000	9.802922562096683E-002	9.802922562096683E-002	0.0000000E+000	0.0000000E+000	1.8580000E-001	0.000000000000000E+000	6.8237912E-004	1.9780992E+004
1	1	0	1	0	0	1	116	3.999960189987905E+003	1.8580000E-001	3.6753993E+000	1.8577230E-001	1.547943105376429E-002	1.135086566747311E-001	4.164121888296803E-004	1.135086566747311E-001	0	4.164121888296803E-004	0.000000000000000E+000	0.000000000000000E+000	0.000000000000000E+000	-4.235160594546242E-003	0.000000000000000E+000	1.135086566747311E-001	1.135086566747311E-001	0.0000000E+000	0.0000000E+000	1.8580000E-001	0.000000000000000E+000	6.8278739E-004	1.9784432E+004
1	1	0	1	0	0	1	116	4.299960204237141E+003	1.8580000E-001	3.6763055E+000	1.8581170E-001	1.547949920727147E-002	1.289881558820026E-001	4.733121744753917E-004	1.289881558820026E-001	0	4.733121744753917E-004	0.000000000000000E+000	0.000000000000000E+000	0.000000000000000E+000	-4.812721522377575E-003	0.000000000000000E+000	1.289881558820026E-001	1.289881558820026E-001	0.0000000E+000	0.0000000E+000	1.8580000E-001	0.000000000000000E+000	6.8310060E-004	1.9785113E+004
1	1	0	1	0	0	1	116	4.599960218486376E+003	1.8580000E-001	3.6773691E+000	1.8577230E-001	1.547962723116080E-002	1.444677831131634E-001	5.302287683057454E-004	1.444677831131634E-001	0	5.302287683057454E-004	0.000000000000000E+000	0.000000000000000E+000	0.000000000000000E+000	-5.390287226952349E-003	0.000000000000000E+000	1.444677831131634E-001	1.444677831131634E-001	0.0000000E+000	0.0000000E+000	1.8580000E-001	0.000000000000000E+000	6.8315334E-004	1.9795035E+004
1	1	0	1	0	0	1	116	4.899960232735612E+003	1.8580000E-001	3.6778815E+000	1.8577230E-001	1.547958000324666E-002	1.599473631164101E-001	5.871585807774796E-004	1.599473631164101E-001	0	5.871585807774796E-004	0.000000000000000E+000	0.000000000000000E+000	0.000000000000000E+000	-5.967851169390148E-003	0.000000000000000E+000	1.599473631164101E-001	1.599473631164101E-001	0.0000000E+000	0.0000000E+000	1.8580000E-001	0.000000000000000E+000	6.8324851E-004	1.9797793E+004
1	1	0	1	0	0	1	116	5.199960246984847E+003	1.8580000E-001	3.6787481E+000	1.8575260E-001	1.547975047019621E-002	1.754271135866063E-001	6.440981634829442E-004	1.754271135866063E-001	0	6.440981634829442E-004	0.000000000000000E+000	0.000000000000000E+000	0.000000000000000E+000	-6.545421472179029E-003	0.000000000000000E+000	1.754271135866063E-001	1.754271135866063E-001	0.0000000E+000	0.0000000E+000	1.8580000E-001	0.000000000000000E+000	6.8333704E-004	1.9804559E+004
1	1	0	1	0	0	1	116	5.499960261234082E+003	1.8580000E-001	3.6794968E+000	1.8573290E-001	1.547972469579842E-002	1.909068382824047E-001	7.010509959852033E-004	1.909068382824047E-001	0	7.010509959852033E-004	0.000000000000000E+000	0.000000000000000E+000	0.000000000000000E+000	-7.122990813290475E-003	0.000000000000000E+000	1.909068382824047E-001	1.909068382824047E-001	0.0000000E+000	0.0000000E+000	1.8580000E-001	0.000000000000000E+000	6.8340363E-004	1.9810689E+004
1	1	0	1	0	0	1	116	5.799960275483318E+003	1.8580000E-001	3.6802058E+000	1.8571320E-001	1.547967776454157E-002	2.063865160469462E-001	7.580134315271178E-004	2.063865160469462E-001	0	7.580134315271178E-004	0.000000000000000E+000	0.000000000000000E+000	0.000000000000000E+000	-7.700558403333628E-003	0.000000000000000E+000	2.063865160469462E-001	2.063865160469462E-001	0.0000000E+000	0.0000000E+000	1.8580000E-001	0.000000000000000E+000	6.8346283E-004	1.9816609E+004
1	1	0	1	0	0	1	116	6.099960289732553E+003	1.8580000E-001	3.6807575E+000	1.8575260E-001	1.547965999977456E-002	2.218661760467208E-001	8.149870201881065E-004	2.218661760467208E-001	0	8.149870201881065E-004	0.000000000000000E+000	0.000000000000000E+000	0.000000000000000E+000	-8.278125330549439E-003	0.000000000000000E+000	2.218661760467208E-001	2.218661760467208E-001	0.0000000E+000	0.0000000E+000	1.8580000E-001	0.000000000000000E+000	6.8371027E-004	1.9815375E+004
1	1	0	1	0	0	1	116	6.399960303981788E+003	1.8580000E-001	3.6816242E+000	1.8575260E-001	1.547957005350954E-002	2.373457461002303E-001	8.719711975586083E-004	2.373457461002303E-001	0	8.719711975586083E-004	0.000000000000000E+000	0.000000000000000E+000	0.000000000000000E+000	-8.855688901749169E-003	0.000000000000000E+000	2.373457461002303E-001	2.373457461002303E-001	0.0000000E+000	0.0000000E+000	1.8580000E-001	0.000000000000000E+000	6.8387127E-004	1.9820041E+004
1	1	0	1	0	0	1	116	6.699960318231024E+003	1.8580000E-001	3.6822546E+000	1.8579200E-001	1.547976129560007E-002	2.528255073958304E-001	9.289662455423342E-004	2.528255073958304E-001	0	9.289662455423342E-004	0.000000000000000E+000	0.000000000000000E+000	0.000000000000000E+000	-9.433259608448423E-003	0.000000000000000E+000	2.528255073958304E-001	2.528255073958304E-001	0.0000000E+000	0.0000000E+000	1.8580000E-001	0.000000000000000E+000	6.8413344E-004	1.9819230E+004
1	1	0	1	0	0	1	116	6.999960332480259E+003	1.8580000E-001	3.6829638E+000	1.8581170E-001	1.547981754008267E-002	2.683053249359131E-001	9.859725391439928E-004	2.683053249359131E-001	0	9.859725391439928E-004	0.000000000000000E+000	0.000000000000000E+000	0.000000000000000E+000	-1.001083241370494E-002	0.000000000000000E+000	2.683053249359131E-001	2.683053249359131E-001	0.0000000E+000	0.0000000E+000	1.8580000E-001	0.000000000000000E+000	6.8433775E-004	1.9820947E+004
1	1	0	1	0	0	1	116	7.299960346729495E+003	1.8580000E-001	3.6836729E+000	1.8565409E-001	1.547962999898526E-002	2.837849549348984E-001	1.042988783661591E-003	2.837849549348984E-001	0	1.042988783661591E-003	0.000000000000000E+000	0.000000000000000E+000	0.000000000000000E+000	-1.058839822155097E-002	0.000000000000000E+000	2.837849549348984E-001	2.837849549348984E-001	0.0000000E+000	0.0000000E+000	1.8580000E-001	0.000000000000000E+000	6.8388891E-004	1.9841594E+004
1	1	0	1	0	0	1	116	7.599960360978730E+003	1.8580000E-001	3.6843033E+000	1.8581170E-001	1.547971577457256E-002	2.992646707094709E-001	1.100015713752674E-003	2.992646707094709E-001	0	1.100015713752674E-003	0.000000000000000E+000	0.000000000000000E+000	0.000000000000000E+000	-1.116596722979948E-002	0.000000000000000E+000	2.992646707094709E-001	2.992646707094709E-001	0.0000000E+000	0.0000000E+000	1.8580000E-001	0.000000000000000E+000	6.8458664E-004	1.9828156E+004
1	1	0	1	0	0	1	116	7.899960375227965E+003	1.8580000E-001	3.6849337E+000	1.8569349E-001	1.547963517583079E-002	3.147443058853017E-001	1.157052390210231E-003	3.147443058853017E-001	0	1.157052390210231E-003	0.000000000000000E+000	0.000000000000000E+000	0.000000000000000E+000	-1.174353323080058E-002	0.000000000000000E+000	3.147443058853017E-001	3.147443058853017E-001	0.0000000E+000	0.0000000E+000	1.8580000E-001	0.000000000000000E+000	6.8426819E-004	1.9844172E+004
1	1	0	1	0	0	1	116	8.199960389477201E+003	1.8580000E-001	3.6846185E+000	1.8575260E-001	1.547961607695454E-002	3.302239219622563E-001	1.214091302279863E-003	3.302239219622563E-001	0	1.214091302279863E-003	0.000000000000000E+000	0.000000000000000E+000	0.000000000000000E+000	-1.232109851919692E-002	0.000000000000000E+000	3.302239219622563E-001	3.302239219622563E-001	0.0000000E+000	0.0000000E+000	1.8580000E-001	0.000000000000000E+000	6.8442745E-004	1.9836160E+004
1	1	0	1	0	0	1	116	8.499960403726436E+003	1.8580000E-001	3.6852489E+000	1.8579200E-001	1.547967794938220E-002	3.457035999116385E-001	1.271132327818473E-003	3.457035999116385E-001	0	1.271132327818473E-003	0.000000000000000E+000	0.000000000000000E+000	0.000000000000000E+000	-1.289866611613672E-002	0.000000000000000E+000	3.457035999116385E-001	3.457035999116385E-001	0.0000000E+000	0.0000000E+000	1.8580000E-001	0.000000000000000E+000	6.8468973E-004	1.9835348E+004
1	1	0	1	0	0	1	116	8.799960417975672E+003	1.8580000E-001	3.6857610E+000	1.8577230E-001	1.547993905080689E-002	3.611835389624453E-001	1.328182801058094E-003	3.611835389624454E-001	0	1.328182801058094E-003	0.000000000000000E+000	0.000000000000000E+000	0.000000000000000E+000	-1.347624345512174E-002	0.000000000000000E+000	3.611835389624454E-001	3.611835389624454E-001	0.0000000E+000	0.0000000E+000	1.8580000E-001	0.000000000000000E+000	6.8471231E-004	1.9840207E+004
1	1	0	1	0	0	1	116	9.099960432224907E+003	1.8580000E-001	3.6862733E+000	1.8583140E-001	1.547983800631430E-002	3.766633769687596E-001	1.385241922805011E-003	3.766633769687597E-001	0	1.385241922805011E-003	0.000000000000000E+000	0.000000000000000E+000	0.000000000000000E+000	-1.405381702400088E-002	0.000000000000000E+000	3.766633769687597E-001	3.766633769687597E-001	0.0000000E+000	0.0000000E+000	1.8580000E-001	0.000000000000000E+000	6.8502530E-004	1.9836654E+004
1	1	0	1	0	0	1	116	9.399960446474142E+003	1.8580000E-001	3.6868641E+000	1.8571320E-001	1.547998062047693E-002	3.921433575892366E-001	1.442310880010360E-003	3.921433575892366E-001	0	1.442310880010360E-003	0.000000000000000E+000	0.000000000000000E+000	0.000000000000000E+000	-1.463139591400618E-002	0.000000000000000E+000	3.921433575892366E-001	3.921433575892366E-001	0.0000000E+000	0.0000000E+000	1.8580000E-001	0.000000000000000E+000	6.8469933E-004	1.9852461E+004
1	1	0	1	0	0	1	116	9.699960460723378E+003	1.8580000E-001	3.6874945E+000	1.8573290E-001	1.547976644950608E-002	4.076231240387426E-001	1.499388385066986E-003	4.076231240387427E-001	0	1.499388385066986E-003	0.000000000000000E+000	0.000000000000000E+000	0.000000000000000E+000	-1.520896681300459E-002	0.000000000000000E+000	4.076231240387427E-001	4.076231240387427E-001	0.0000000E+000	0.0000000E+000	1.8580000E-001	0.000000000000000E+000	6.8488903E-004	1.9853750E+004
1	1	0	1	0	0	1	116	9.999960474972613E+003	1.8580000E-001	3.6879673E+000	1.8577230E-001	1.547981216683156E-002	4.231029362055742E-001	1.556473403083450E-003	4.231029362055743E-001	0	1.556473403083450E-003	0.000000000000000E+000	0.000000000000000E+000	0.000000000000000E+000	-1.578653941777789E-002	0.000000000000000E+000	4.231029362055743E-001	4.231029362055743E-001	0.0000000E+000	0.0000000E+000	1.8580000E-001	0.000000000000000E+000	6.8512216E-004	1.9852084E+004
1	1	0	1	0	0	1	116	1.029996048922185E+004	1.8580000E-001	3.6885977E+000	1.8575260E-001	1.547971345460249E-002	4.385826496601767E-001	1.613566479076909E-003	4.385826496601768E-001	0	1.613566479076909E-003	0.000000000000000E+000	0.000000000000000E+000	0.000000000000000E+000	-1.636410833946520E-002	0.000000000000000E+000	4.385826496601768E-001	4.385826496601768E-001	0.0000000E+000	0.0000000E+000	1.8580000E-001	0.000000000000000E+000	6.8516663E-004	1.9857582E+004
1	1	0	1	0	0	1	116	1.059996050347108E+004	1.8580000E-001	3.6887949E+000	1.8579200E-001	1.547958797052503E-002	4.540622376307017E-001	1.670667293885748E-003	4.540622376307018E-001	0	1.670667293885748E-003	0.000000000000000E+000	0.000000000000000E+000	0.000000000000000E+000	-1.694167257917287E-002	0.000000000000000E+000	4.540622376307018E-001	4.540622376307018E-001	0.0000000E+000	0.0000000E+000	1.8580000E-001	0.000000000000000E+000	6.8534858E-004	1.9854434E+004
1	1	0	1	0	0	1	116	1.089996051772032E+004	1.8580000E-001	3.6892676E+000	1.8579200E-001	1.547956408984959E-002	4.695418017205513E-001	1.727773382886019E-003	4.695418017205514E-001	0	1.727773382886019E-003	0.000000000000000E+000	0.000000000000000E+000	0.000000000000000E+000	-1.751923592786043E-002	0.000000000000000E+000	4.695418017205514E-001	4.695418017205514E-001	0.0000000E+000	0.0000000E+000	1.8580000E-001	0.000000000000000E+000	6.8543642E-004	1.9856979E+004
1	1	0	1	0	0	1	116	1.119996053196955E+004	1.8580000E-001	3.6899374E+000	1.8577230E-001	1.547957107211981E-002	4.850213727926711E-001	1.784886679173907E-003	4.850213727926712E-001	0	1.784886679173907E-003	0.000000000000000E+000	0.000000000000000E+000	0.000000000000000E+000	-1.809679953706587E-002	0.000000000000000E+000	4.850213727926712E-001	4.850213727926712E-001	0.0000000E+000	0.0000000E+000	1.8580000E-001	0.000000000000000E+000	6.8548816E-004	1.9862689E+004
1	1	0	1	0	0	1	116	1.149996054621879E+004	1.8580000E-001	3.6904495E+000	1.8571320E-001	1.547984491315981E-002	5.005012177058309E-001	1.842009333498975E-003	5.005012177058310E-001	0	1.842009333498975E-003	0.000000000000000E+000	0.000000000000000E+000	0.000000000000000E+000	-1.867437336364871E-002	0.000000000000000E+000	5.005012177058310E-001	5.005012177058310E-001	0.0000000E+000	0.0000000E+000	1.8580000E-001	0.000000000000000E+000	6.8536517E-004	1.9871768E+004
1	1	0	1	0	0	1	116	1.179996056046803E+004	1.8580000E-001	3.6910799E+000	1.8573290E-001	1.547986071872214E-002	5.159810784245531E-001	1.899141137699617E-003	5.159810784245531E-001	0	1.899141137699617E-003	0.000000000000000E+000	0.000000000000000E+000	0.000000000000000E+000	-1.925194777995833E-002	0.000000000000000E+000	5.159810784245531E-001	5.159810784245531E-001	0.0000000E+000	0.0000000E+000	1.8580000E-001	0.000000000000000E+000	6.8555499E-004	1.9873053E+004
1	1	0	1	0	0	1	116	1.209996057471726E+004	1.8580000E-001	3.6915920E+000	1.8567379E-001	1.547995981339779E-002	5.314610382379509E-001	1.956282233282626E-003	5.314610382379509E-001	0	1.956282233282626E-003	0.000000000000000E+000	0.000000000000000E+000	0.000000000000000E+000	-1.982952589362352E-002	0.000000000000000E+000	5.314610382379509E-001	5.314610382379509E-001	0.0000000E+000	0.0000000E+000	1.8580000E-001	0.000000000000000E+000	6.8543188E-004	1.9882139E+004
1	1	0	1	0	0	1	116	1.239996058896650E+004	1.8580000E-001	3.6921437E+000	1.8571320E-001	1.547973591300349E-002	5.469407741509543E-001	2.013431166673336E-003	5.469407741509543E-001	0	2.013431166673336E-003	0.000000000000000E+000	0.000000000000000E+000	0.000000000000000E+000	-2.040709565326397E-002	0.000000000000000E+000	5.469407741509543E-001	5.469407741509543E-001	0.0000000E+000	0.0000000E+000	1.8580000E-001	0.000000000000000E+000	6.8567984E-004	1.9880891E+004
1	1	0	1	0	0	1	116	1.269996060321573E+004	1.8580000E-001	3.6927741E+000	1.8573290E-001	1.547960982577668E-002	5.624203839767310E-001	2.070589289854699E-003	5.624203839767310E-001	0	2.070589289854699E-003	0.000000000000000E+000	0.000000000000000E+000	0.000000000000000E+000	-2.098466070842046E-002	0.000000000000000E+000	5.624203839767310E-001	5.624203839767310E-001	0.0000000E+000	0.0000000E+000	1.8580000E-001	0.000000000000000E+000	6.8586966E-004	1.9882176E+004
1	1	0	1	0	0	1	116	1.299996061746497E+004	1.8580000E-001	3.6933651E+000	1.8575260E-001	1.547952582467761E-002	5.778999098014086E-001	2.127757572148045E-003	5.778999098014086E-001	0	2.127757572148045E-003	0.000000000000000E+000	0.000000000000000E+000	0.000000000000000E+000	-2.156222262938300E-002	0.000000000000000E+000	5.778999098014086E-001	5.778999098014086E-001	0.0000000E+000	0.0000000E+000	1.8580000E-001	0.000000000000000E+000	6.8605220E-004	1.9883248E+004
1	1	0	1	0	0	1	116	1.329996063171420E+004	1.8580000E-001	3.6940348E+000	1.8577230E-001	1.547954785688884E-002	5.933794576582975E-001	2.184935195312633E-003	5.933794576582975E-001	0	2.184935195312633E-003	0.000000000000000E+000	0.000000000000000E+000	0.000000000000000E+000	-2.213978537239697E-002	0.000000000000000E+000	5.933794576582975E-001	5.933794576582975E-001	0.0000000E+000	0.0000000E+000	1.8580000E-001	0.000000000000000E+000	6.8624935E-004	1.9884744E+004
1	1	0	1	0	0	1	116	1.359996064596344E+004	1.8580000E-001	3.6947045E+000	1.8577230E-001	1.547947576348152E-002	6.088589334217790E-001	2.242122371381488E-003	6.088589334217790E-001	0	2.242122371381488E-003	0.000000000000000E+000	0.000000000000000E+000	0.000000000000000E+000	-2.271734542550898E-002	0.000000000000000E+000	6.088589334217790E-001	6.088589334217790E-001	0.0000000E+000	0.0000000E+000	1.8580000E-001	0.000000000000000E+000	6.8637374E-004	1.9888350E+004
1	1	0	1	0	0	1	116	1.389996066021267E+004	1.8580000E-001	3.6952956E+000	1.8575260E-001	1.547933174818754E-002	6.243382651699666E-001	2.299318627370497E-003	6.243382651699665E-001	0	2.299318627370497E-003	0.000000000000000E+000	0.000000000000000E+000	0.000000000000000E+000	-2.329490010521675E-002	0.000000000000000E+000	6.243382651699665E-001	6.243382651699665E-001	0.0000000E+000	0.0000000E+000	1.8580000E-001	0.000000000000000E+000	6.8641076E-004	1.9893641E+004
1	1	0	1	0	0	1	116	1.419996067446191E+004	1.8580000E-001	3.6966350E+000	1.8573290E-001	1.547952645989756E-002	6.398177916298641E-001	2.356527172029681E-003	6.398177916298641E-001	0	2.356527172029681E-003	0.000000000000000E+000	0.000000000000000E+000	0.000000000000000E+000	-2.387246204988019E-002	0.000000000000000E+000	6.398177916298641E-001	6.398177916298641E-001	0.0000000E+000	0.0000000E+000	1.8580000E-001	0.000000000000000E+000	6.8658672E-004	1.9902963E+004
1	1	0	1	0	0	1	116	1.449996068871114E+004	1.8580000E-001	3.6967926E+000	1.8575260E-001	1.547978558046122E-002	6.552975772103253E-001	2.413751082774831E-003	6.552975772103253E-001	0	2.413751082774831E-003	0.000000000000000E+000	0.000000000000000E+000	0.000000000000000E+000	-2.445003366268027E-002	0.000000000000000E+000	6.552975772103253E-001	6.552975772103253E-001	0.0000000E+000	0.0000000E+000	1.8580000E-001	0.000000000000000E+000	6.8668881E-004	1.9901701E+004
1	1	0	1	0	0	1	116	1.479996070296038E+004	1.8580000E-001	3.6973836E+000	1.8581170E-001	1.547958280395302E-002	6.707771600142783E-001	2.470979399674005E-003	6.707771600142783E-001	0	2.470979399674005E-003	0.000000000000000E+000	0.000000000000000E+000	0.000000000000000E+000	-2.502759770961619E-002	0.000000000000000E+000	6.707771600142783E-001	6.707771600142783E-001	0.0000000E+000	0.0000000E+000	1.8580000E-001	0.000000000000000E+000	6.8701711E-004	1.9898551E+004
1	1	0	1	0	0	1	116	1.509996071720961E+004	1.8580000E-001	3.6979351E+000	1.8581170E-001	1.547957589559257E-002	6.862567359098709E-001	2.528217240792678E-003	6.862567359098709E-001	0	2.528217240792678E-003	0.000000000000000E+000	0.000000000000000E+000	0.000000000000000E+000	-2.560516149879189E-002	0.000000000000000E+000	6.862567359098709E-001	6.862567359098709E-001	0.0000000E+000	0.0000000E+000	1.8580000E-001	0.000000000000000E+000	6.8711961E-004	1.9901520E+004
1	1	0	1	0	0	1	116	1.539996073145885E+004	1.8580000E-001	3.6986051E+000	1.8571320E-001	1.547952987292574E-002	7.017362657827967E-001	2.585464908847246E-003	7.017362657827967E-001	0	2.585464908847246E-003	0.000000000000000E+000	0.000000000000000E+000	0.000000000000000E+000	-2.618272357080002E-002	0.000000000000000E+000	7.017362657827967E-001	7.017362657827967E-001	0.0000000E+000	0.0000000E+000	1.8580000E-001	0.000000000000000E+000	6.8687979E-004	1.9915682E+004
1	1	0	1	0	0	1	116	1.569996074570809E+004	1.8580000E-001	3.6993535E+000	1.8583140E-001	1.547944485345648E-002	7.172157106362531E-001	2.642722490402526E-003	7.172157106362532E-001	0	2.642722490402526E-003	0.000000000000000E+000	0.000000000000000E+000	0.000000000000000E+000	-2.676028247061743E-002	0.000000000000000E+000	7.172157106362532E-001	7.172157106362532E-001	0.0000000E+000	0.0000000E+000	1.8580000E-001	0.000000000000000E+000	6.8745605E-004	1.9907043E+004
1	1	0	1	0	0	1	116	1.599996075995732E+004	1.8580000E-001	3.6999052E+000	1.8573290E-001	1.547943967784444E-002	7.326951503140976E-001	2.699990634001560E-003	7.326951503140977E-001	0	2.699990634001560E-003	0.000000000000000E+000	0.000000000000000E+000	0.000000000000000E+000	-2.733784117732581E-002	0.000000000000000E+000	7.326951503140977E-001	7.326951503140977E-001	0.0000000E+000	0.0000000E+000	1.8580000E-001	0.000000000000000E+000	6.8719412E-004	1.9920570E+004
1	1	0	1	0	0	1	116	1.629996077420656E+004	1.8580000E-001	3.7006142E+000	1.8575260E-001	1.547954000925852E-002	7.481746903233562E-001	2.757269444243279E-003	7.481746903233563E-001	0	2.757269444243279E-003	0.000000000000000E+000	0.000000000000000E+000	0.000000000000000E+000	-2.791540362753413E-002	0.000000000000000E+000	7.481746903233563E-001	7.481746903233563E-001	0.0000000E+000	0.0000000E+000	1.8580000E-001	0.000000000000000E+000	6.8739871E-004	1.9922273E+004
1	1	0	1	0	0	1	116	1.659996078845579E+004	1.8580000E-001	3.7012446E+000	1.8575260E-001	1.547951588556170E-002	7.636542062089179E-001	2.814558724255529E-003	7.636542062089180E-001	0	2.814558724255529E-003	0.000000000000000E+000	0.000000000000000E+000	0.000000000000000E+000	-2.849296517765490E-002	0.000000000000000E+000	7.636542062089180E-001	7.636542062089180E-001	0.0000000E+000	0.0000000E+000	1.8580000E-001	0.000000000000000E+000	6.8751583E-004	1.9925668E+004
1	1	0	1	0	0	1	116	1.689996080270503E+004	1.8580000E-001	3.7019539E+000	1.8583140E-001	1.547979741074973E-002	7.791340036196676E-001	2.871859983548787E-003	7.791340036196677E-001	0	2.871859983548787E-003	0.000000000000000E+000	0.000000000000000E+000	0.000000000000000E+000	-2.907053723185895E-002	0.000000000000000E+000	7.791340036196677E-001	7.791340036196677E-001	0.0000000E+000	0.0000000E+000	1.8580000E-001	0.000000000000000E+000	6.8793929E-004	1.9921035E+004
1	1	0	1	0	0	1	116	1.719996081695426E+004	1.8580000E-001	3.7027025E+000	1.8581170E-001	1.547982587955892E-002	7.946138294992264E-001	2.929172112758491E-003	7.946138294992265E-001	0	2.929172112758491E-003	0.000000000000000E+000	0.000000000000000E+000	0.000000000000000E+000	-2.964811034827254E-002	0.000000000000000E+000	7.946138294992265E-001	7.946138294992265E-001	0.0000000E+000	0.0000000E+000	1.8580000E-001	0.000000000000000E+000	6.8800547E-004	1.9927176E+004
1	1	0	1	0	0	1	116	1.749996083120350E+004	1.8580000E-001	3.7035298E+000	1.8569349E-001	1.547988479643232E-002	8.100937142956588E-001	2.986495713705222E-003	8.100937142956589E-001	0	2.986495713705222E-003	0.000000000000000E+000	0.000000000000000E+000	0.000000000000000E+000	-3.022568566295389E-002	0.000000000000000E+000	8.100937142956589E-001	8.100937142956589E-001	0.0000000E+000	0.0000000E+000	1.8580000E-001	0.000000000000000E+000	6.8772136E-004	1.9944316E+004
1	1	0	1	0	0	1	116	1.779996084545273E+004	1.8580000E-001	3.7040420E+000	1.8571320E-001	1.548012806900673E-002	8.255738423646656E-001	3.043831246581806E-003	8.255738423646657E-001	0	3.043831246581806E-003	0.000000000000000E+000	0.000000000000000E+000	0.000000000000000E+000	-3.080327005446208E-002	0.000000000000000E+000	8.255738423646657E-001	8.255738423646657E-001	0.0000000E+000	0.0000000E+000	1.8580000E-001	0.000000000000000E+000	6.8788946E-004	1.9944957E+004
1	1	0	1	0	0	1	116	1.809996085970197E+004	1.8580000E-001	3.7049482E+000	1.8571320E-001	1.547990453014771E-002	8.410537468948133E-001	3.101177098964685E-003	8.410537468948134E-001	0	3.101177098964685E-003	0.000000000000000E+000	0.000000000000000E+000	0.000000000000000E+000	-3.138084610543489E-002	0.000000000000000E+000	8.410537468948134E-001	8.410537468948134E-001	0.0000000E+000	0.0000000E+000	1.8580000E-001	0.000000000000000E+000	6.8805780E-004	1.9949838E+004
1	1	0	1	0	0	1	116	1.839996087395120E+004	1.8580000E-001	3.7056968E+000	1.8571320E-001	1.548003476432628E-002	8.565337816591395E-001	3.158534837837749E-003	8.565337816591396E-001	0	3.158534837837749E-003	0.000000000000000E+000	0.000000000000000E+000	0.000000000000000E+000	-3.195842701562000E-002	0.000000000000000E+000	8.565337816591396E-001	8.565337816591396E-001	0.0000000E+000	0.0000000E+000	1.8580000E-001	0.000000000000000E+000	6.8819680E-004	1.9953869E+004
1	1	0	1	0	0	1	116	1.869996088820044E+004	1.8580000E-001	3.7064059E+000	1.8573290E-001	1.548002704699006E-002	8.720138087061295E-001	3.215903888523082E-003	8.720138087061297E-001	0	3.215903888523082E-003	0.000000000000000E+000	0.000000000000000E+000	0.000000000000000E+000	-3.253600763786092E-002	0.000000000000000E+000	8.720138087061297E-001	8.720138087061297E-001	0.0000000E+000	0.0000000E+000	1.8580000E-001	0.000000000000000E+000	6.8840152E-004	1.9955570E+004
1	1	0	1	0	0	1	116	1.899996090244967E+004	1.8580000E-001	3.7071545E+000	1.8571320E-001	1.548004867507352E-002	8.874938573812031E-001	3.273284749907553E-003	8.874938573812031E-001	0	3.273284749907553E-003	0.000000000000000E+000	0.000000000000000E+000	0.000000000000000E+000	-3.311358906707472E-002	0.000000000000000E+000	8.874938573812031E-001	8.874938573812031E-001	0.0000000E+000	0.0000000E+000	1.8580000E-001	0.000000000000000E+000	6.8846752E-004	1.9961717E+004
1	1	0	1	0	0	1	116	1.929996091669891E+004	1.8580000E-001	3.7078636E+000	1.8575260E-001	1.548022720759941E-002	9.029740845888026E-001	3.330678010400832E-003	9.029740845888026E-001	0	3.330678010400832E-003	0.000000000000000E+000	0.000000000000000E+000	0.000000000000000E+000	-3.369117715757709E-002	0.000000000000000E+000	9.029740845888026E-001	9.029740845888026E-001	0.0000000E+000	0.0000000E+000	1.8580000E-001	0.000000000000000E+000	6.8874529E-004	1.9961301E+004
1	1	0	1	0	0	1	116	1.959996093094815E+004	1.8580000E-001	3.7086515E+000	1.8579200E-001	1.547981500037014E-002	9.184538995891727E-001	3.388081474477582E-003	9.184538995891727E-001	0	3.388081474477582E-003	0.000000000000000E+000	0.000000000000000E+000	0.000000000000000E+000	-3.426874986807352E-002	0.000000000000000E+000	9.184538995891727E-001	9.184538995891727E-001	0.0000000E+000	0.0000000E+000	1.8580000E-001	0.000000000000000E+000	6.8903778E-004	1.9961309E+004
1	1	0	1	0	0	1	116	1.989996094519738E+004	1.8580000E-001	3.7095971E+000	1.8573290E-001	1.547997137169043E-002	9.339338709608631E-001	3.445497672731711E-003	9.339338709608631E-001	0	3.445497672731711E-003	0.000000000000000E+000	0.000000000000000E+000	0.000000000000000E+000	-3.484632841299416E-002	0.000000000000000E+000	9.339338709608631E-001	9.339338709608631E-001	0.0000000E+000	0.0000000E+000	1.8580000E-001	0.000000000000000E+000	6.8899425E-004	1.9972752E+004
1	1	0	1	0	0	1	116	2.019996095944662E+004	1.8580000E-001	3.7103064E+000	1.8577230E-001	1.548009722524219E-002	9.494139681861052E-001	3.502926339827378E-003	9.494139681861054E-001	0	3.502926339827378E-003	0.000000000000000E+000	0.000000000000000E+000	0.000000000000000E+000	-3.542391165368002E-002	0.000000000000000E+000	9.494139681861054E-001	9.494139681861054E-001	0.0000000E+000	0.0000000E+000	1.8580000E-001	0.000000000000000E+000	6.8927213E-004	1.9972334E+004
1	1	0	1	0	0	1	116	2.049996097369585E+004	1.8580000E-001	3.7111337E+000	1.8577230E-001	1.547992417699761E-002	9.648938923631029E-001	3.560366838609974E-003	9.648938923631030E-001	0	3.560366838609974E-003	0.000000000000000E+000	0.000000000000000E+000	0.000000000000000E+000	-3.600148843770322E-002	0.000000000000000E+000	9.648938923631030E-001	9.648938923631030E-001	0.0000000E+000	0.0000000E+000	1.8580000E-001	0.000000000000000E+000	6.8942585E-004	1.9976787E+004
1	1	0	1	0	0	1	116	2.079996098794509E+004	1.8580000E-001	3.7117641E+000	1.8583140E-001	1.547991502583855E-002	9.803738073889414E-001	3.617819757935703E-003	9.803738073889415E-001	0	3.617819757935703E-003	0.000000000000000E+000	0.000000000000000E+000	0.000000000000000E+000	-3.657906488028436E-002	0.000000000000000E+000	9.803738073889415E-001	9.803738073889415E-001	0.0000000E+000	0.0000000E+000	1.8580000E-001	0.000000000000000E+000	6.8976230E-004	1.9973826E+004
1	1	0	1	0	0	1	116	2.109996100219432E+004	1.8580000E-001	3.7126703E+000	1.8573290E-001	1.547981744286915E-002	9.958536248318106E-001	3.675284879101482E-003	9.958536248318107E-001	0	3.675284879101482E-003	0.000000000000000E+000	0.000000000000000E+000	0.000000000000000E+000	-3.715663768191372E-002	0.000000000000000E+000	9.958536248318107E-001	9.958536248318107E-001	0.0000000E+000	0.0000000E+000	1.8580000E-001	0.000000000000000E+000	6.8956503E-004	1.9989299E+004
1	1	0	1	0	0	1	116	2.139996101644356E+004	1.8580000E-001	3.7135763E+000	1.8571320E-001	1.547972363279098E-002	1.011333348464602E+000	3.732762619562613E-003	1.011333348464602E+000	0	3.732762619562613E-003	0.000000000000000E+000	0.000000000000000E+000	0.000000000000000E+000	-3.773420698336293E-002	0.000000000000000E+000	1.011333348464602E+000	1.011333348464602E+000	0.0000000E+000	0.0000000E+000	1.8580000E-001	0.000000000000000E+000	6.8966014E-004	1.9996297E+004
1	1	0	1	0	0	1	116	2.169996103069279E+004	1.8580000E-001	3.7143643E+000	1.8575260E-001	1.547988040621910E-002	1.026813228870821E+000	3.790253852600555E-003	1.026813228870821E+000	0	3.790253852600555E-003	0.000000000000000E+000	0.000000000000000E+000	0.000000000000000E+000	-3.831178213423952E-002	0.000000000000000E+000	1.026813228870821E+000	1.026813228870821E+000	0.0000000E+000	0.0000000E+000	1.8580000E-001	0.000000000000000E+000	6.8995281E-004	1.9996297E+004
1	1	0	1	0	0	1	116	2.199996104494203E+004	1.8580000E-001	3.7153099E+000	1.8579200E-001	1.547977725150685E-002	1.042293006122327E+000	3.847758185618652E-003	1.042293006122328E+000	0	3.847758185618652E-003	0.000000000000000E+000	0.000000000000000E+000	0.000000000000000E+000	-3.888935343627511E-002	0.000000000000000E+000	1.042293006122328E+000	1.042293006122328E+000	0.0000000E+000	0.0000000E+000	1.8580000E-001	0.000000000000000E+000	6.9027487E-004	1.9997146E+004
1	1	0	1	0	0	1	116	2.229996105919126E+004	1.8580000E-001	3.7159798E+000	1.8571320E-001	1.547980442700287E-002	1.057772810549330E+000	3.905276075942913E-003	1.057772810549330E+000	0	3.905276075942913E-003	0.000000000000000E+000	0.000000000000000E+000	0.000000000000000E+000	-3.946692575226500E-002	0.000000000000000E+000	1.057772810549330E+000	1.057772810549330E+000	0.0000000E+000	0.0000000E+000	1.8580000E-001	0.000000000000000E+000	6.9010654E-004	2.0009238E+004
1	1	0	1	0	0	1	116	2.259996107344050E+004	1.8580000E-001	3.7169647E+000	1.8585111E-001	1.547996612737576E-002	1.073252776676706E+000	3.962808047770361E-003	1.073252776676706E+000	0	3.962808047770361E-003	0.000000000000000E+000	0.000000000000000E+000	0.000000000000000E+000	-4.004450410151320E-002	0.000000000000000E+000	1.073252776676706E+000	1.073252776676706E+000	0.0000000E+000	0.0000000E+000	1.8580000E-001	0.000000000000000E+000	6.9080200E-004	1.9999691E+004
1	1	0	1	0	0	1	116	2.289996108768974E+004	1.8580000E-001	3.7178710E+000	1.8581170E-001	1.547999450873170E-002	1.088732771185438E+000	4.020353951151073E-003	1.088732771185438E+000	0	4.020353951151073E-003	0.000000000000000E+000	0.000000000000000E+000	0.000000000000000E+000	-4.062208350970795E-002	0.000000000000000E+000	1.088732771185438E+000	1.088732771185438E+000	0.0000000E+000	0.0000000E+000	1.8580000E-001	0.000000000000000E+000	6.9082394E-004	2.0008811E+004
1	1	0	1	0	0	1	116	2.319996110193897E+004	1.8580000E-001	3.7188952E+000	1.8575260E-001	1.548015868128174E-002	1.104212929866720E+000	4.077914345250229E-003	1.104212929866720E+000	0	4.077914345250229E-003	0.000000000000000E+000	0.000000000000000E+000	0.000000000000000E+000	-4.119966904340128E-002	0.000000000000000E+000	1.104212929866720E+000	1.104212929866720E+000	0.0000000E+000	0.0000000E+000	1.8580000E-001	0.000000000000000E+000	6.9079443E-004	2.0020689E+004
1	1	0	1	0	0	1	116	2.349996111618821E+004	1.8580000E-001	3.7198014E+000	1.8573290E-001	1.548004241193334E-002	1.119692972278653E+000	4.135488408970204E-003	1.119692972278653E+000	0	4.135488408970204E-003	0.000000000000000E+000	0.000000000000000E+000	0.000000000000000E+000	-4.177725023892889E-002	0.000000000000000E+000	1.119692972278653E+000	1.119692972278653E+000	0.0000000E+000	0.0000000E+000	1.8580000E-001	0.000000000000000E+000	6.9088949E-004	2.0027693E+004
1	1	0	1	0	0	1	116	2.379996113043744E+004	1.8580000E-001	3.7206287E+000	1.8575260E-001	1.547997659072280E-002	1.135172948869376E+000	4.193076238685880E-003	1.135172948869376E+000	0	4.193076238685880E-003	0.000000000000000E+000	0.000000000000000E+000	0.000000000000000E+000	-4.235482897857865E-002	0.000000000000000E+000	1.135172948869376E+000	1.135172948869376E+000	0.0000000E+000	0.0000000E+000	1.8580000E-001	0.000000000000000E+000	6.9111644E-004	2.0030021E+004
1	1	0	1	0	0	1	116	2.409996114468668E+004	1.8580000E-001	3.7215743E+000	1.8573290E-001	1.547996659769780E-002	1.150652915467073E+000	4.250678059921497E-003	1.150652915467073E+000	0	4.250678059921497E-003	0.000000000000000E+000	0.000000000000000E+000	0.000000000000000E+000	-4.293240734537520E-002	0.000000000000000E+000	1.150652915467073E+000	1.150652915467073E+000	0.0000000E+000	0.0000000E+000	1.8580000E-001	0.000000000000000E+000	6.9121877E-004	2.0037238E+004
1	1	0	1	0	0	1	116	2.439996115893591E+004	1.8580000E-001	3.7224805E+000	1.8581170E-001	1.548011676225397E-002	1.166133032229328E+000	4.308294965418312E-003	1.166133032229328E+000	0	4.308294965418312E-003	0.000000000000000E+000	0.000000000000000E+000	0.000000000000000E+000	-4.350999131501324E-002	0.000000000000000E+000	1.166133032229328E+000	1.166133032229328E+000	0.0000000E+000	0.0000000E+000	1.8580000E-001	0.000000000000000E+000	6.9168041E-004	2.0033617E+004
1	1	0	1	0	0	1	116	2.469996117318515E+004	1.8580000E-001	3.7234261E+000	1.8579200E-001	1.548015899891655E-002	1.181613191228244E+000	4.365926192333301E-003	1.181613191228244E+000	0	4.365926192333301E-003	0.000000000000000E+000	0.000000000000000E+000	0.000000000000000E+000	-4.408757686055795E-002	0.000000000000000E+000	1.181613191228244E+000	1.181613191228244E+000	0.0000000E+000	0.0000000E+000	1.8580000E-001	0.000000000000000E+000	6.9178280E-004	2.0040832E+004
1	1	0	1	0	0	1	116	2.499996118743438E+004	1.8580000E-001	3.7244110E+000	1.8571320E-001	1.548000614428686E-002	1.197093197372531E+000	4.423571454159187E-003	1.197093197372531E+000	0	4.423571454159187E-003	0.000000000000000E+000	0.000000000000000E+000	0.000000000000000E+000	-4.466515670289092E-002	0.000000000000000E+000	1.197093197372531E+000	1.197093197372531E+000	0.0000000E+000	0.0000000E+000	1.8580000E-001	0.000000000000000E+000	6.9167232E-004	2.0054639E+004
1	1	0	1	0	0	1	116	2.529996120168362E+004	1.8580000E-001	3.7253959E+000	1.8579200E-001	1.548008195621272E-002	1.212573279328744E+000	4.481231914765139E-003	1.212573279328744E+000	0	4.481231914765139E-003	0.000000000000000E+000	0.000000000000000E+000	0.000000000000000E+000	-4.524273937386876E-002	0.000000000000000E+000	1.212573279328744E+000	1.212573279328744E+000	0.0000000E+000	0.0000000E+000	1.8580000E-001	0.000000000000000E+000	6.9214875E-004	2.0051434E+004
1	1	0	1	0	0	1	116	2.559996121593285E+004	1.8580000E-001	3.7263021E+000	1.8573290E-001	1.547995173520512E-002	1.228053231063949E+000	4.538906524017519E-003	1.228053231063949E+000	0	4.538906524017519E-003	0.000000000000000E+000	0.000000000000000E+000	0.000000000000000E+000	-4.582031718612573E-002	0.000000000000000E+000	1.228053231063949E+000	1.228053231063949E+000	0.0000000E+000	0.0000000E+000	1.8580000E-001	0.000000000000000E+000	6.9209689E-004	2.0062693E+004
1	1	0	1	0	0	1	116	2.589996123018209E+004	1.8580000E-001	3.7272084E+000	1.8573290E-001	1.547997462222974E-002	1.243533205686179E+000	4.596596304431292E-003	1.243533205686179E+000	0	4.596596304431292E-003	0.000000000000000E+000	0.000000000000000E+000	0.000000000000000E+000	-4.639789585232836E-002	0.000000000000000E+000	1.243533205686179E+000	1.243533205686179E+000	0.0000000E+000	0.0000000E+000	1.8580000E-001	0.000000000000000E+000	6.9226522E-004	2.0067572E+004
1	1	0	1	0	0	1	116	2.619996124443132E+004	1.8580000E-001	3.7281539E+000	1.8579200E-001	1.548013558623691E-002	1.259013341272415E+000	4.654301689179142E-003	1.259013341272415E+000	0	4.654301689179142E-003	0.000000000000000E+000	0.000000000000000E+000	0.000000000000000E+000	-4.697548052431451E-002	0.000000000000000E+000	1.259013341272415E+000	1.259013341272415E+000	0.0000000E+000	0.0000000E+000	1.8580000E-001	0.000000000000000E+000	6.9266115E-004	2.0066277E+004
1	1	0	1	0	0	1	116	2.649996125868056E+004	1.8580000E-001	3.7291782E+000	1.8571320E-001	1.547995394717488E-002	1.274493295219590E+000	4.712021372361415E-003	1.274493295219590E+000	0	4.712021372361415E-003	0.000000000000000E+000	0.000000000000000E+000	0.000000000000000E+000	-4.755305841910304E-002	0.000000000000000E+000	1.274493295219590E+000	1.274493295219590E+000	0.0000000E+000	0.0000000E+000	1.8580000E-001	0.000000000000000E+000	6.9255760E-004	2.0080307E+004
1	1	0	1	0	0	1	116	2.679996127292980E+004	1.8580000E-001	3.7301631E+000	1.8575260E-001	1.548001960383521E-002	1.289973314823426E+000	4.769756485293806E-003	1.289973314823425E+000	0	4.769756485293806E-003	0.000000000000000E+000	0.000000000000000E+000	0.000000000000000E+000	-4.813063876362986E-002	0.000000000000000E+000	1.289973314823425E+000	1.289973314823425E+000	0.0000000E+000	0.0000000E+000	1.8580000E-001	0.000000000000000E+000	6.9288752E-004	2.0081352E+004
1	1	0	1	0	0	1	116	2.709996128717903E+004	1.8580000E-001	3.7311087E+000	1.8583140E-001	1.548006920586030E-002	1.305453384029286E+000	4.827506905218297E-003	1.305453384029286E+000	0	4.827506905218297E-003	0.000000000000000E+000	0.000000000000000E+000	0.000000000000000E+000	-4.870822095887490E-002	0.000000000000000E+000	1.305453384029286E+000	1.305453384029286E+000	0.0000000E+000	0.0000000E+000	1.8580000E-001	0.000000000000000E+000	6.9335714E-004	2.0077924E+004
1	1	0	1	0	0	1	116	2.739996130142827E+004	1.8580000E-001	3.7320542E+000	1.8565409E-001	1.548013409916725E-002	1.320933518128453E+000	4.885272984745536E-003	1.320933518128453E+000	0	4.885272984745536E-003	0.000000000000000E+000	0.000000000000000E+000	0.000000000000000E+000	-4.928580557537648E-002	0.000000000000000E+000	1.320933518128453E+000	1.320933518128453E+000	0.0000000E+000	0.0000000E+000	1.8580000E-001	0.000000000000000E+000	6.9287111E-004	2.0102193E+004
1	1	0	1	0	0	1	116	2.769996131567750E+004	1.8580000E-001	3.7330787E+000	1.8577230E-001	1.548008479243351E-002	1.336413602920887E+000	4.943054160311421E-003	1.336413602920886E+000	0	4.943054160311421E-003	0.000000000000000E+000	0.000000000000000E+000	0.000000000000000E+000	-4.986338835217755E-002	0.000000000000000E+000	1.336413602920886E+000	1.336413602920886E+000	0.0000000E+000	0.0000000E+000	1.8580000E-001	0.000000000000000E+000	6.9350260E-004	2.0094916E+004
1	1	0	1	0	0	1	116	2.799996132992674E+004	1.8580000E-001	3.7341425E+000	1.8571320E-001	1.548014246205489E-002	1.351893745382941E+000	5.000850899573433E-003	1.351893745382941E+000	0	5.000850899573433E-003	0.000000000000000E+000	0.000000000000000E+000	0.000000000000000E+000	-5.044097328070971E-002	0.000000000000000E+000	1.351893745382941E+000	1.351893745382941E+000	0.0000000E+000	0.0000000E+000	1.8580000E-001	0.000000000000000E+000	6.9347955E-004	2.0107039E+004
1	1	0	1	0	0	1	116	2.829996134417597E+004	1.8580000E-001	3.7351274E+000	1.8571320E-001	1.548018993903365E-002	1.367373935321975E+000	5.058663487870958E-003	1.367373935321975E+000	0	5.058663487870958E-003	0.000000000000000E+000	0.000000000000000E+000	0.000000000000000E+000	-5.101855998067179E-002	0.000000000000000E+000	1.367373935321975E+000	1.367373935321975E+000	0.0000000E+000	0.0000000E+000	1.8580000E-001	0.000000000000000E+000	6.9366250E-004	2.0112342E+004
1	1	0	1	0	0	1	116	2.859996135842521E+004	1.8580000E-001	3.7361124E+000	1.8567379E-001	1.548025003867845E-002	1.382854185360654E+000	5.116491853265034E-003	1.382854185360653E+000	0	5.116491853265034E-003	0.000000000000000E+000	0.000000000000000E+000	0.000000000000000E+000	-5.159614892303242E-002	0.000000000000000E+000	1.382854185360653E+000	1.382854185360653E+000	0.0000000E+000	0.0000000E+000	1.8580000E-001	0.000000000000000E+000	6.9369812E-004	2.0121916E+004
1	1	0	1	0	0	1	116	2.889996137267444E+004	1.8580000E-001	3.7371366E+000	1.8579200E-001	1.548019725053675E-002	1.398334382611190E+000	5.174335714247293E-003	1.398334382611190E+000	0	5.174335714247293E-003	0.000000000000000E+000	0.000000000000000E+000	0.000000000000000E+000	-5.217373589579651E-002	0.000000000000000E+000	1.398334382611190E+000	1.398334382611190E+000	0.0000000E+000	0.0000000E+000	1.8580000E-001	0.000000000000000E+000	6.9433008E-004	2.0114627E+004
1	1	0	1	0	0	1	116	2.919996138692368E+004	1.8580000E-001	3.7381217E+000	1.8575260E-001	1.548015428096056E-002	1.413814536892151E+000	5.232195238229931E-003	1.413814536892151E+000	0	5.232195238229931E-003	0.000000000000000E+000	0.000000000000000E+000	0.000000000000000E+000	-5.275132126530794E-002	0.000000000000000E+000	1.413814536892151E+000	1.413814536892151E+000	0.0000000E+000	0.0000000E+000	1.8580000E-001	0.000000000000000E+000	6.9436582E-004	2.0124195E+004
1	1	0	1	0	0	1	116	2.949996140117291E+004	1.8580000E-001	3.7392249E+000	1.8573290E-001	1.548030988559127E-002	1.429294846777742E+000	5.290071124916507E-003	1.429294846777742E+000	0	5.290071124916507E-003	0.000000000000000E+000	0.000000000000000E+000	0.000000000000000E+000	-5.332891244063736E-002	0.000000000000000E+000	1.429294846777742E+000	1.429294846777742E+000	0.0000000E+000	0.0000000E+000	1.8580000E-001	0.000000000000000E+000	6.9449708E-004	2.0132270E+004
1	1	0	1	0	0	1	116	2.979996141542215E+004	1.8580000E-001	3.7401705E+000	1.8573290E-001	1.548013813822634E-002	1.444774984915968E+000	5.347962532651027E-003	1.444774984915968E+000	0	5.347962532651027E-003	0.000000000000000E+000	0.000000000000000E+000	0.000000000000000E+000	-5.390649720784166E-002	0.000000000000000E+000	1.444774984915968E+000	1.444774984915968E+000	0.0000000E+000	0.0000000E+000	1.8580000E-001	0.000000000000000E+000	6.9467269E-004	2.0137361E+004
1	1	0	1	0	0	1	116	3.009996142967138E+004	1.8580000E-001	3.7412736E+000	1.8585111E-001	1.548027500266002E-002	1.460255259918628E+000	5.405870738456117E-003	1.460255259918628E+000	0	5.405870738456117E-003	0.000000000000000E+000	0.000000000000000E+000	0.000000000000000E+000	-5.448408708164201E-002	0.000000000000000E+000	1.460255259918628E+000	1.460255259918628E+000	0.0000000E+000	0.0000000E+000	1.8580000E-001	0.000000000000000E+000	6.9531985E-004	2.0130488E+004
1	1	0	1	0	0	1	116	3.039996144392062E+004	1.8580000E-001	3.7422585E+000	1.8567379E-001	1.548011062328186E-002	1.475735370541910E+000	5.463794402138723E-003	1.475735370541910E+000	0	5.463794402138723E-003	0.000000000000000E+000	0.000000000000000E+000	0.000000000000000E+000	-5.506167082222675E-002	0.000000000000000E+000	1.475735370541910E+000	1.475735370541910E+000	0.0000000E+000	0.0000000E+000	1.8580000E-001	0.000000000000000E+000	6.9483934E-004	2.0155018E+004
1	1	0	1	0	0	1	116	3.069996145816986E+004	1.8580000E-001	3.7434011E+000	1.8575260E-001	1.548003558430407E-002	1.491215406126214E+000	5.521734146151344E-003	1.491215406126214E+000	0	5.521734146151344E-003	0.000000000000000E+000	0.000000000000000E+000	0.000000000000000E+000	-5.563925176300634E-002	0.000000000000000E+000	1.491215406126214E+000	1.491215406126214E+000	0.0000000E+000	0.0000000E+000	1.8580000E-001	0.000000000000000E+000	6.9534651E-004	2.0152617E+004
1	1	0	1	0	0	1	116	3.099996147241909E+004	1.8580000E-001	3.7444255E+000	1.8575260E-001	1.548036290008989E-002	1.506695769026304E+000	5.579691401918928E-003	1.506695769026304E+000	0	5.579691401918928E-003	0.000000000000000E+000	0.000000000000000E+000	0.000000000000000E+000	-5.621684491637798E-002	0.000000000000000E+000	1.506695769026304E+000	1.506695769026304E+000	0.0000000E+000	0.0000000E+000	1.8580000E-001	0.000000000000000E+000	6.9553679E-004	2.0158133E+004
1	1	0	1	0	0	1	116	3.129996148666833E+004	1.8580000E-001	3.7455287E+000	1.8575260E-001	1.548013562080761E-002	1.522175904647112E+000	5.637664055828022E-003	1.522175904647112E+000	0	5.637664055828022E-003	0.000000000000000E+000	0.000000000000000E+000	0.000000000000000E+000	-5.679442958965401E-002	0.000000000000000E+000	1.522175904647112E+000	1.522175904647112E+000	0.0000000E+000	0.0000000E+000	1.8580000E-001	0.000000000000000E+000	6.9574168E-004	2.0164072E+004
1	1	0	1	0	0	1	116	3.159996150091756E+004	1.8580000E-001	3.7465136E+000	1.8575260E-001	1.548022177878353E-002	1.537656126425895E+000	5.695653640811609E-003	1.537656126425895E+000	0	5.695653640811609E-003	0.000000000000000E+000	0.000000000000000E+000	0.000000000000000E+000	-5.737201747759996E-002	0.000000000000000E+000	1.537656126425895E+000	1.537656126425895E+000	0.0000000E+000	0.0000000E+000	1.8580000E-001	0.000000000000000E+000	6.9592462E-004	2.0169373E+004
1	1	0	1	0	0	1	116	3.189996151516680E+004	1.8580000E-001	3.7475774E+000	1.8573290E-001	1.548046292425030E-002	1.553136589350146E+000	5.753660691653655E-003	1.553136589350145E+000	0	5.753660691653655E-003	0.000000000000000E+000	0.000000000000000E+000	0.000000000000000E+000	-5.794961436300750E-002	0.000000000000000E+000	1.553136589350145E+000	1.553136589350145E+000	0.0000000E+000	0.0000000E+000	1.8580000E-001	0.000000000000000E+000	6.9604843E-004	2.0177240E+004
1	1	0	1	0	0	1	116	3.219996152941603E+004	1.8580000E-001	3.7487199E+000	1.8575260E-001	1.548020117901266E-002	1.568616790529158E+000	5.811683422912591E-003	1.568616790529158E+000	0	5.811683422912591E-003	0.000000000000000E+000	0.000000000000000E+000	0.000000000000000E+000	-5.852720148234832E-002	0.000000000000000E+000	1.568616790529158E+000	1.568616790529158E+000	0.0000000E+000	0.0000000E+000	1.8580000E-001	0.000000000000000E+000	6.9633446E-004	2.0181252E+004
1	1	0	1	0	0	1	116	3.249996154366527E+004	1.8580000E-001	3.7497835E+000	1.8583140E-001	1.548019308062063E-002	1.584096983609779E+000	5.869722917631765E-003	1.584096983609779E+000	0	5.869722917631765E-003	0.000000000000000E+000	0.000000000000000E+000	0.000000000000000E+000	-5.910478829952722E-002	0.000000000000000E+000	1.584096983609779E+000	1.584096983609779E+000	0.0000000E+000	0.0000000E+000	1.8580000E-001	0.000000000000000E+000	6.9682754E-004	2.0178418E+004
1	1	0	1	0	0	1	116	3.279996155791450E+004	1.8580000E-001	3.7508867E+000	1.8573290E-001	1.548032648824155E-002	1.599577310098021E+000	5.927779719457097E-003	1.599577310098020E+000	0	5.927779719457097E-003	0.000000000000000E+000	0.000000000000000E+000	0.000000000000000E+000	-5.968238009432385E-002	0.000000000000000E+000	1.599577310098020E+000	1.599577310098020E+000	0.0000000E+000	0.0000000E+000	1.8580000E-001	0.000000000000000E+000	6.9666305E-004	2.0195059E+004
1	1	0	1	0	0	1	116	3.309996157216374E+004	1.8580000E-001	3.7520294E+000	1.8575260E-001	1.548034218333662E-002	1.615057652281357E+000	5.985853514732884E-003	1.615057652281357E+000	0	5.985853514732884E-003	0.000000000000000E+000	0.000000000000000E+000	0.000000000000000E+000	-6.025997247472556E-002	0.000000000000000E+000	1.615057652281357E+000	1.615057652281357E+000	0.0000000E+000	0.0000000E+000	1.8580000E-001	0.000000000000000E+000	6.9694920E-004	2.0199068E+004
1	1	0	1	0	0	1	116	3.339996158641297E+004	1.8580000E-001	3.7531719E+000	1.8581170E-001	1.548034714025756E-002	1.630537999421615E+000	6.043944378975829E-003	1.630537999421614E+000	0	6.043944378975829E-003	0.000000000000000E+000	0.000000000000000E+000	0.000000000000000E+000	-6.083756504007666E-002	0.000000000000000E+000	1.630537999421614E+000	1.630537999421614E+000	0.0000000E+000	0.0000000E+000	1.8580000E-001	0.000000000000000E+000	6.9738325E-004	2.0198793E+004
1	1	0	1	0	0	1	116	3.369996160066221E+004	1.8580000E-001	3.7542751E+000	1.8571320E-001	1.548026783366998E-002	1.646018267255285E+000	6.102051987402770E-003	1.646018267255285E+000	0	6.102051987402770E-003	0.000000000000000E+000	0.000000000000000E+000	0.000000000000000E+000	-6.141515464639236E-002	0.000000000000000E+000	1.646018267255285E+000	1.646018267255285E+000	0.0000000E+000	0.0000000E+000	1.8580000E-001	0.000000000000000E+000	6.9721846E-004	2.0215445E+004
1	1	0	1	0	0	1	116	3.399996161491144E+004	1.8580000E-001	3.7552600E+000	1.8577230E-001	1.548032453953392E-002	1.661498591794819E+000	6.160177029990918E-003	1.661498591794818E+000	0	6.160177029990918E-003	0.000000000000000E+000	0.000000000000000E+000	0.000000000000000E+000	-6.199274636848007E-002	0.000000000000000E+000	1.661498591794818E+000	1.661498591794818E+000	0.0000000E+000	0.0000000E+000	1.8580000E-001	0.000000000000000E+000	6.9762330E-004	2.0214316E+004
1	1	0	1	0	0	1	116	3.429996162916068E+004	1.8580000E-001	3.7564025E+000	1.8571320E-001	1.548030812207195E-002	1.676978899916891E+000	6.218319272468488E-003	1.676978899916890E+000	0	6.218319272468488E-003	0.000000000000000E+000	0.000000000000000E+000	0.000000000000000E+000	-6.257033747801020E-002	0.000000000000000E+000	1.676978899916890E+000	1.676978899916890E+000	0.0000000E+000	0.0000000E+000	1.8580000E-001	0.000000000000000E+000	6.9761352E-004	2.0226900E+004
1	1	0	1	0	0	1	116	3.459996164340992E+004	1.8580000E-001	3.7576239E+000	1.8581170E-001	1.548026197943423E-002	1.692459161896325E+000	6.276478658662074E-003	1.692459161896325E+000	0	6.276478658662074E-003	0.000000000000000E+000	0.000000000000000E+000	0.000000000000000E+000	-6.314792686589649E-002	0.000000000000000E+000	1.692459161896325E+000	1.692459161896325E+000	0.0000000E+000	0.0000000E+000	1.8580000E-001	0.000000000000000E+000	6.9821050E-004	2.0222752E+004
1	1	0	1	0	0	1	116	3.489996165765915E+004	1.8580000E-001	3.7587271E+000	1.8575260E-001	1.548040350688828E-002	1.707939565403213E+000	6.334656063585547E-003	1.707939565403213E+000	0	6.334656063585547E-003	0.000000000000000E+000	0.000000000000000E+000	0.000000000000000E+000	-6.372552153436237E-002	0.000000000000000E+000	1.707939565403213E+000	1.707939565403213E+000	0.0000000E+000	0.0000000E+000	1.8580000E-001	0.000000000000000E+000	6.9819333E-004	2.0235125E+004
1	1	0	1	0	0	1	116	3.519996167190839E+004	1.8580000E-001	3.7598696E+000	1.8573290E-001	1.548044574432903E-002	1.723420011147542E+000	6.392851100086967E-003	1.723420011147542E+000	0	6.392851100086967E-003	0.000000000000000E+000	0.000000000000000E+000	0.000000000000000E+000	-6.430311777876395E-002	0.000000000000000E+000	1.723420011147542E+000	1.723420011147542E+000	0.0000000E+000	0.0000000E+000	1.8580000E-001	0.000000000000000E+000	6.9833151E-004	2.0243422E+004
1	1	0	1	0	0	1	116	3.549996168615762E+004	1.8580000E-001	3.7609727E+000	1.8573290E-001	1.548031115426785E-002	1.738900322301810E+000	6.451063250866400E-003	1.738900322301810E+000	0	6.451063250866400E-003	0.000000000000000E+000	0.000000000000000E+000	0.000000000000000E+000	-6.488070900142939E-002	0.000000000000000E+000	1.738900322301810E+000	1.738900322301810E+000	0.0000000E+000	0.0000000E+000	1.8580000E-001	0.000000000000000E+000	6.9853640E-004	2.0249361E+004
1	1	0	1	0	0	1	116	3.579996170040686E+004	1.8580000E-001	3.7622728E+000	1.8581170E-001	1.548041385017335E-002	1.754380736151983E+000	6.509293625867897E-003	1.754380736151983E+000	0	6.509293625867897E-003	0.000000000000000E+000	0.000000000000000E+000	0.000000000000000E+000	-6.545830405581715E-002	0.000000000000000E+000	1.754380736151983E+000	1.754380736151983E+000	0.0000000E+000	0.0000000E+000	1.8580000E-001	0.000000000000000E+000	6.9907430E-004	2.0247771E+004
1	1	0	1	0	0	1	116	3.609996171465609E+004	1.8580000E-001	3.7632973E+000	1.8575260E-001	1.548061948104037E-002	1.769861355633024E+000	6.567542695019444E-003	1.769861355633024E+000	0	6.567542695019444E-003	0.000000000000000E+000	0.000000000000000E+000	0.000000000000000E+000	-6.603590678256901E-002	0.000000000000000E+000	1.769861355633024E+000	1.769861355633024E+000	0.0000000E+000	0.0000000E+000	1.8580000E-001	0.000000000000000E+000	6.9904228E-004	2.0259729E+004
1	1	0	1	0	0	1	116	3.639996172890533E+004	1.8580000E-001	3.7644792E+000	1.8573290E-001	1.548041722056766E-002	1.785341772853591E+000	6.625808932939801E-003	1.785341772853591E+000	0	6.625808932939801E-003	0.000000000000000E+000	0.000000000000000E+000	0.000000000000000E+000	-6.661350196271072E-002	0.000000000000000E+000	1.785341772853591E+000	1.785341772853591E+000	0.0000000E+000	0.0000000E+000	1.8580000E-001	0.000000000000000E+000	6.9918763E-004	2.0268240E+004
1	1	0	1	0	0	1	116	3.669996174315456E+004	1.8580000E-001	3.7656612E+000	1.8575260E-001	1.548028010241687E-002	1.800822052956008E+000	6.684092977777686E-003	1.800822052956008E+000	0	6.684092977777686E-003	0.000000000000000E+000	0.000000000000000E+000	0.000000000000000E+000	-6.719109202678984E-002	0.000000000000000E+000	1.800822052956008E+000	1.800822052956008E+000	0.0000000E+000	0.0000000E+000	1.8580000E-001	0.000000000000000E+000	6.9948134E-004	2.0272455E+004
1	1	0	1	0	0	1	116	3.699996175740380E+004	1.8580000E-001	3.7668037E+000	1.8575260E-001	1.548029009430773E-002	1.816302343050316E+000	6.742395178214311E-003	1.816302343050316E+000	0	6.742395178214311E-003	0.000000000000000E+000	0.000000000000000E+000	0.000000000000000E+000	-6.776868246367987E-002	0.000000000000000E+000	1.816302343050316E+000	1.816302343050316E+000	0.0000000E+000	0.0000000E+000	1.8580000E-001	0.000000000000000E+000	6.9969357E-004	2.0278605E+004
1	1	0	1	0	0	1	116	3.729996177165303E+004	1.8580000E-001	3.7679858E+000	1.8571320E-001	1.548034736998379E-002	1.831782690420300E+000	6.800715833872656E-003	1.831782690420300E+000	0	6.800715833872656E-003	0.000000000000000E+000	0.000000000000000E+000	0.000000000000000E+000	-6.834627503760236E-002	0.000000000000000E+000	1.831782690420300E+000	1.831782690420300E+000	0.0000000E+000	0.0000000E+000	1.8580000E-001	0.000000000000000E+000	6.9976470E-004	2.0289273E+004
1	1	0	1	0	0	1	116	3.759996178590227E+004	1.8580000E-001	3.7692070E+000	1.8575260E-001	1.548030340381795E-002	1.847262993824118E+000	6.859054975600540E-003	1.847262993824118E+000	0	6.859054975600540E-003	0.000000000000000E+000	0.000000000000000E+000	0.000000000000000E+000	-6.892386597108810E-002	0.000000000000000E+000	1.847262993824118E+000	1.847262993824118E+000	0.0000000E+000	0.0000000E+000	1.8580000E-001	0.000000000000000E+000	7.0014002E-004	2.0291543E+004
1	1	0	1	0	0	1	116	3.789996180015150E+004	1.8580000E-001	3.7704284E+000	1.8579200E-001	1.548028968037003E-002	1.862743283504488E+000	6.917412836318314E-003	1.862743283504488E+000	0	6.917412836318314E-003	0.000000000000000E+000	0.000000000000000E+000	0.000000000000000E+000	-6.950145639253354E-002	0.000000000000000E+000	1.862743283504488E+000	1.862743283504488E+000	0.0000000E+000	0.0000000E+000	1.8580000E-001	0.000000000000000E+000	7.0051546E-004	2.0293814E+004
1	1	0	1	0	0	1	116	3.819996181440074E+004	1.8580000E-001	3.7716498E+000	1.8573290E-001	1.548025015760627E-002	1.878223533662094E+000	6.975789494872292E-003	1.878223533662094E+000	0	6.975789494872292E-003	0.000000000000000E+000	0.000000000000000E+000	0.000000000000000E+000	-7.007904533933153E-002	0.000000000000000E+000	1.878223533662094E+000	1.878223533662094E+000	0.0000000E+000	0.0000000E+000	1.8580000E-001	0.000000000000000E+000	7.0051948E-004	2.0306848E+004
1	1	0	1	0	0	1	116	3.849996182864998E+004	1.8580000E-001	3.7728713E+000	1.8573290E-001	1.548018233268625E-002	1.893703715994780E+000	7.034185156463682E-003	1.893703715994780E+000	0	7.034185156463682E-003	0.000000000000000E+000	0.000000000000000E+000	0.000000000000000E+000	-7.065663175549056E-002	0.000000000000000E+000	1.893703715994780E+000	1.893703715994780E+000	0.0000000E+000	0.0000000E+000	1.8580000E-001	0.000000000000000E+000	7.0074631E-004	2.0313424E+004
1	1	0	1	0	0	1	116	3.879996184289921E+004	1.8580000E-001	3.7741320E+000	1.8575260E-001	1.548013889338407E-002	1.909183854888164E+000	7.092600066322220E-003	1.909183854888164E+000	0	7.092600066322220E-003	0.000000000000000E+000	0.000000000000000E+000	0.000000000000000E+000	-7.123421655087082E-002	0.000000000000000E+000	1.909183854888164E+000	1.909183854888164E+000	0.0000000E+000	0.0000000E+000	1.8580000E-001	0.000000000000000E+000	7.0105481E-004	2.0318057E+004
1	1	0	1	0	0	1	116	3.909996185714845E+004	1.8580000E-001	3.7754714E+000	1.8583140E-001	1.548009625108706E-002	1.924663951139251E+000	7.151034485165377E-003	1.924663951139251E+000	0	7.151034485165377E-003	0.000000000000000E+000	0.000000000000000E+000	0.000000000000000E+000	-7.181179975520964E-002	0.000000000000000E+000	1.924663951139251E+000	1.924663951139251E+000	0.0000000E+000	0.0000000E+000	1.8580000E-001	0.000000000000000E+000	7.0160115E-004	2.0316650E+004
1	1	0	1	0	0	1	116	3.939996187139768E+004	1.8580000E-001	3.7766929E+000	1.8573290E-001	1.548016503891183E-002	1.940144116178163E+000	7.209489124471280E-003	1.940144116178163E+000	0	7.209489124471280E-003	0.000000000000000E+000	0.000000000000000E+000	0.000000000000000E+000	-7.238938552611469E-002	0.000000000000000E+000	1.940144116178163E+000	1.940144116178163E+000	0.0000000E+000	0.0000000E+000	1.8580000E-001	0.000000000000000E+000	7.0145610E-004	2.0334000E+004
1	1	0	1	0	0	1	116	3.969996188564692E+004	1.8580000E-001	3.7779536E+000	1.8579200E-001	1.548043184263011E-002	1.955624548020793E+000	7.267964893432260E-003	1.955624548020793E+000	0	7.267964893432260E-003	0.000000000000000E+000	0.000000000000000E+000	0.000000000000000E+000	-7.296698125182521E-002	0.000000000000000E+000	1.955624548020793E+000	1.955624548020793E+000	0.0000000E+000	0.0000000E+000	1.8580000E-001	0.000000000000000E+000	7.0191355E-004	2.0334318E+004
1	1	0	1	0	0	1	116	3.999996189989615E+004	1.8580000E-001	3.7793720E+000	1.8583140E-001	1.548047894952198E-002	1.971105026970315E+000	7.326461379148132E-003	1.971105026970315E+000	0	7.326461379148132E-003	0.000000000000000E+000	0.000000000000000E+000	0.000000000000000E+000	-7.354457873515718E-002	0.000000000000000E+000	1.971105026970315E+000	1.971105026970315E+000	0.0000000E+000	0.0000000E+000	1.8580000E-001	0.000000000000000E+000	7.0232595E-004	2.0337639E+004
1	1	0	1	0	0	1	116	4.029996191414539E+004	1.8580000E-001	3.7807508E+000	1.8585111E-001	1.548044439564976E-002	1.986585471365965E+000	7.384978572449022E-003	1.986585471365965E+000	0	7.384978572449022E-003	0.000000000000000E+000	0.000000000000000E+000	0.000000000000000E+000	-7.412217492923773E-002	0.000000000000000E+000	1.986585471365965E+000	1.986585471365965E+000	0.0000000E+000	0.0000000E+000	1.8580000E-001	0.000000000000000E+000	7.0265675E-004	2.0342900E+004
1	1	0	1	0	0	1	116	4.059996192839462E+004	1.8580000E-001	3.7821298E+000	1.8575260E-001	1.548049890263213E-002	2.002065970268597E+000	7.443517157178853E-003	2.002065970268597E+000	0	7.443517157178853E-003	0.000000000000000E+000	0.000000000000000E+000	0.000000000000000E+000	-7.469977315704707E-002	0.000000000000000E+000	2.002065970268597E+000	2.002065970268597E+000	0.0000000E+000	0.0000000E+000	1.8580000E-001	0.000000000000000E+000	7.0254045E-004	2.0361113E+004
1	1	0	1	0	0	1	116	4.089996194264386E+004	1.8580000E-001	3.7835088E+000	1.8585111E-001	1.548038619111809E-002	2.017546356459715E+000	7.502076756023168E-003	2.017546356459715E+000	0	7.502076756023168E-003	0.000000000000000E+000	0.000000000000000E+000	0.000000000000000E+000	-7.527736717943830E-002	0.000000000000000E+000	2.017546356459715E+000	2.017546356459715E+000	0.0000000E+000	0.0000000E+000	1.8580000E-001	0.000000000000000E+000	7.0316932E-004	2.0357740E+004
1	1	0	1	0	0	1	116	4.119996195689309E+004	1.8580000E-001	3.7850058E+000	1.8573290E-001	1.548059759068820E-002	2.033026954050404E+000	7.560659087801675E-003	2.033026954050403E+000	0	7.560659087801675E-003	0.000000000000000E+000	0.000000000000000E+000	0.000000000000000E+000	-7.585496908943169E-002	0.000000000000000E+000	2.033026954050403E+000	2.033026954050403E+000	0.0000000E+000	0.0000000E+000	1.8580000E-001	0.000000000000000E+000	7.0300011E-004	2.0378758E+004
1	1	0	1	0	0	1	116	4.149996197114233E+004	1.8580000E-001	3.7864637E+000	1.8581170E-001	1.548053585232132E-002	2.048507489902725E+000	7.619263388115234E-003	2.048507489902724E+000	0	7.619263388115234E-003	0.000000000000000E+000	0.000000000000000E+000	0.000000000000000E+000	-7.643256869588362E-002	0.000000000000000E+000	2.048507489902724E+000	2.048507489902724E+000	0.0000000E+000	0.0000000E+000	1.8580000E-001	0.000000000000000E+000	7.0356927E-004	2.0377963E+004
1	1	0	1	0	0	1	116	4.179996198539156E+004	1.8580000E-001	3.7879214E+000	1.8577230E-001	1.548048772747318E-002	2.063987977630198E+000	7.677890130670931E-003	2.063987977630198E+000	0	7.677890130670931E-003	0.000000000000000E+000	0.000000000000000E+000	0.000000000000000E+000	-7.701016650673276E-002	0.000000000000000E+000	2.063987977630198E+000	2.063987977630198E+000	0.0000000E+000	0.0000000E+000	1.8580000E-001	0.000000000000000E+000	7.0369086E-004	2.0390131E+004
1	1	0	1	0	0	1	116	4.209996199964080E+004	1.8580000E-001	3.7894578E+000	1.8571320E-001	1.548028932881852E-002	2.079468266959017E+000	7.736539207174778E-003	2.079468266959016E+000	0	7.736539207174778E-003	0.000000000000000E+000	0.000000000000000E+000	0.000000000000000E+000	-7.758775691506134E-002	0.000000000000000E+000	2.079468266959016E+000	2.079468266959016E+000	0.0000000E+000	0.0000000E+000	1.8580000E-001	0.000000000000000E+000	7.0375233E-004	2.0404893E+004
1	1	0	1	0	0	1	116	4.239996201389004E+004	1.8580000E-001	3.7908762E+000	1.8573290E-001	1.548030854847696E-002	2.094948575507494E+000	7.795211947107679E-003	2.094948575507493E+000	0	7.795211947107679E-003	0.000000000000000E+000	0.000000000000000E+000	0.000000000000000E+000	-7.816534804050122E-002	0.000000000000000E+000	2.094948575507493E+000	2.094948575507493E+000	0.0000000E+000	0.0000000E+000	1.8580000E-001	0.000000000000000E+000	7.0409040E-004	2.0410363E+004
1	1	0	1	0	0	1	116	4.269996202813927E+004	1.8580000E-001	3.7925704E+000	1.8577230E-001	1.548038099341095E-002	2.110428956500904E+000	7.853909083189866E-003	2.110428956500904E+000	0	7.853909083189866E-003	0.000000000000000E+000	0.000000000000000E+000	0.000000000000000E+000	-7.874294186895899E-002	0.000000000000000E+000	2.110428956500904E+000	2.110428956500904E+000	0.0000000E+000	0.0000000E+000	1.8580000E-001	0.000000000000000E+000	7.0455449E-004	2.0415156E+004
1	1	0	1	0	0	1	116	4.299996204238851E+004	1.8580000E-001	3.7941463E+000	1.8573290E-001	1.548039309784770E-002	2.125909349598752E+000	7.912630662639638E-003	2.125909349598752E+000	0	7.912630662639638E-003	0.000000000000000E+000	0.000000000000000E+000	0.000000000000000E+000	-7.932053614904958E-002	0.000000000000000E+000	2.125909349598752E+000	2.125909349598752E+000	0.0000000E+000	0.0000000E+000	1.8580000E-001	0.000000000000000E+000	7.0469780E-004	2.0427971E+004
1	1	0	1	0	0	1	116	4.329996205663774E+004	1.8580000E-001	3.7956829E+000	1.8579200E-001	1.548032684959471E-002	2.141389676448347E+000	7.971376953696343E-003	2.141389676448346E+000	0	7.971376953696343E-003	0.000000000000000E+000	0.000000000000000E+000	0.000000000000000E+000	-7.989812795732876E-002	0.000000000000000E+000	2.141389676448346E+000	2.141389676448346E+000	0.0000000E+000	0.0000000E+000	1.8580000E-001	0.000000000000000E+000	7.0520752E-004	2.0429744E+004
1	1	0	1	0	0	1	116	4.359996207088698E+004	1.8580000E-001	3.7972589E+000	1.8575260E-001	1.548048542703191E-002	2.156870161875379E+000	8.030149288092852E-003	2.156870161875379E+000	0	8.030149288092852E-003	0.000000000000000E+000	0.000000000000000E+000	0.000000000000000E+000	-8.047572568234534E-002	0.000000000000000E+000	2.156870161875379E+000	2.156870161875379E+000	0.0000000E+000	0.0000000E+000	1.8580000E-001	0.000000000000000E+000	7.0535071E-004	2.0442561E+004
1	1	0	1	0	0	1	116	4.389996208513621E+004	1.8580000E-001	3.7990711E+000	1.8575260E-001	1.548045956549545E-002	2.172350621440874E+000	8.088947468264268E-003	2.172350621440874E+000	0	8.088947468264268E-003	0.000000000000000E+000	0.000000000000000E+000	0.000000000000000E+000	-8.105332244243323E-002	0.000000000000000E+000	2.172350621440874E+000	2.172350621440874E+000	0.0000000E+000	0.0000000E+000	1.8580000E-001	0.000000000000000E+000	7.0568733E-004	2.0452316E+004
1	1	0	1	0	0	1	116	4.419996209938545E+004	1.8580000E-001	3.8007653E+000	1.8581170E-001	1.548047498778337E-002	2.187831096428658E+000	8.147772303062181E-003	2.187831096428658E+000	0	8.147772303062181E-003	0.000000000000000E+000	0.000000000000000E+000	0.000000000000000E+000	-8.163091977794741E-002	0.000000000000000E+000	2.187831096428658E+000	2.187831096428658E+000	0.0000000E+000	0.0000000E+000	1.8580000E-001	0.000000000000000E+000	7.0622662E-004	2.0454930E+004
1	1	0	1	0	0	1	116	4.449996211363468E+004	1.8580000E-001	3.8025775E+000	1.8577230E-001	1.548042055866784E-002	2.203311516987326E+000	8.206624030979043E-003	2.203311516987326E+000	0	8.206624030979043E-003	0.000000000000000E+000	0.000000000000000E+000	0.000000000000000E+000	-8.220851508263811E-002	0.000000000000000E+000	2.203311516987326E+000	2.203311516987326E+000	0.0000000E+000	0.0000000E+000	1.8580000E-001	0.000000000000000E+000	7.0641359E-004	2.0469023E+004
1	1	0	1	0	0	1	116	4.479996212788392E+004	1.8580000E-001	3.8044293E+000	1.8579200E-001	1.548024227871663E-002	2.218791759266042E+000	8.265502818962633E-003	2.218791759266042E+000	0	8.265502818962633E-003	0.000000000000000E+000	0.000000000000000E+000	0.000000000000000E+000	-8.278610373546413E-002	0.000000000000000E+000	2.218791759266042E+000	2.218791759266042E+000	0.0000000E+000	0.0000000E+000	1.8580000E-001	0.000000000000000E+000	7.0683251E-004	2.0476820E+004
1	1	0	1	0	0	1	116	4.509996214213315E+004	1.8580000E-001	3.8062022E+000	1.8575260E-001	1.548029423328737E-002	2.234272053499329E+000	8.324410198766357E-003	2.234272053499330E+000	0	8.324410198766357E-003	0.000000000000000E+000	0.000000000000000E+000	0.000000000000000E+000	-8.336369432678503E-002	0.000000000000000E+000	2.234272053499330E+000	2.234272053499330E+000	0.0000000E+000	0.0000000E+000	1.8580000E-001	0.000000000000000E+000	7.0701196E-004	2.0490707E+004
1	1	0	1	0	0	1	116	4.539996215638239E+004	1.8580000E-001	3.8081329E+000	1.8577230E-001	1.548047310487264E-002	2.249752526604202E+000	8.383347326754000E-003	2.249752526604202E+000	0	8.383347326754000E-003	0.000000000000000E+000	0.000000000000000E+000	0.000000000000000E+000	-8.394129159204529E-002	0.000000000000000E+000	2.249752526604202E+000	2.249752526604202E+000	0.0000000E+000	0.0000000E+000	1.8580000E-001	0.000000000000000E+000	7.0744561E-004	2.0498928E+004
1	1	0	1	0	0	1	116	4.569996217063162E+004	1.8580000E-001	3.8100240E+000	1.8579200E-001	1.548036310881376E-002	2.265232889713016E+000	8.442313724394837E-003	2.265232889713016E+000	0	8.442313724394837E-003	0.000000000000000E+000	0.000000000000000E+000	0.000000000000000E+000	-8.451888475320470E-002	0.000000000000000E+000	2.265232889713016E+000	2.265232889713016E+000	0.0000000E+000	0.0000000E+000	1.8580000E-001	0.000000000000000E+000	7.0787198E-004	2.0506934E+004
1	1	0	1	0	0	1	116	4.599996218488086E+004	1.8580000E-001	3.8120332E+000	1.8571320E-001	1.548027825337317E-002	2.280713167966389E+000	8.501310176087155E-003	2.280713167966390E+000	0	8.501310176087155E-003	0.000000000000000E+000	0.000000000000000E+000	0.000000000000000E+000	-8.509647474829352E-002	0.000000000000000E+000	2.280713167966390E+000	2.280713167966390E+000	0.0000000E+000	0.0000000E+000	1.8580000E-001	0.000000000000000E+000	7.0794491E-004	2.0526453E+004
1	1	0	1	0	0	1	116	4.629996219913010E+004	1.8580000E-001	3.8140819E+000	1.8579200E-001	1.548040602368613E-002	2.296193573990075E+000	8.560337972781261E-003	2.296193573990076E+000	0	8.560337972781261E-003	0.000000000000000E+000	0.000000000000000E+000	0.000000000000000E+000	-8.567406951066452E-002	0.000000000000000E+000	2.296193573990076E+000	2.296193573990076E+000	0.0000000E+000	0.0000000E+000	1.8580000E-001	0.000000000000000E+000	7.0862588E-004	2.0528773E+004
1	1	0	1	0	0	1	116	4.659996221337933E+004	1.8580000E-001	3.8161306E+000	1.8569349E-001	1.548036326347126E-002	2.311673937253546E+000	8.619397353251146E-003	2.311673937253547E+000	0	8.619397353251146E-003	0.000000000000000E+000	0.000000000000000E+000	0.000000000000000E+000	-8.625166267759439E-002	0.000000000000000E+000	2.311673937253547E+000	2.311673937253547E+000	0.0000000E+000	0.0000000E+000	1.8580000E-001	0.000000000000000E+000	7.0863060E-004	2.0550697E+004
1	1	0	1	0	0	1	116	4.689996222762857E+004	1.8580000E-001	3.8183370E+000	1.8573290E-001	1.548013896883362E-002	2.327154076222380E+000	8.678488556296726E-003	2.327154076222381E+000	0	8.678488556296726E-003	0.000000000000000E+000	0.000000000000000E+000	0.000000000000000E+000	-8.682924747578979E-002	0.000000000000000E+000	2.327154076222381E+000	2.327154076222381E+000	0.0000000E+000	0.0000000E+000	1.8580000E-001	0.000000000000000E+000	7.0919079E-004	2.0558215E+004
1	1	0	1	0	0	1	116	4.719996224187780E+004	1.8580000E-001	3.8205433E+000	1.8579200E-001	1.548021079965764E-002	2.342634287101328E+000	8.737613327529628E-003	2.342634287022038E+000	0	8.737613327529628E-003	0.000000000000000E+000	0.000000000000000E+000	0.000000000000000E+000	-8.740683495704824E-002	0.000000000000000E+000	2.342634287022038E+000	2.342634287022038E+000	0.0000000E+000	0.0000000E+000	1.8580000E-001	0.000000000000000E+000	7.0982636E-004	2.0563551E+004
1	1	0	1	0	0	1	116	4.749996225612704E+004	1.8580000E-001	3.8227496E+000	1.8579200E-001	1.548028120968905E-002	2.358114568407966E+000	8.796772483510408E-003	2.358114568231727E+000	0	8.796772483510408E-003	0.000000000000000E+000	0.000000000000000E+000	0.000000000000000E+000	-8.798442506605847E-002	0.000000000000000E+000	2.358114568231727E+000	2.358114568231727E+000	0.0000000E+000	0.0000000E+000	1.8580000E-001	0.000000000000000E+000	7.1023632E-004	2.0575426E+004
1	1	0	1	0	0	1	116	4.779996227037627E+004	1.8580000E-001	3.8249953E+000	1.8573290E-001	1.548028032236629E-002	2.373594848829210E+000	8.855966519407002E-003	2.373594848554093E+000	0	8.855966519407002E-003	0.000000000000000E+000	0.000000000000000E+000	0.000000000000000E+000	-8.856201514203346E-002	0.000000000000000E+000	2.373594848554093E+000	2.373594848554093E+000	0.0000000E+000	0.0000000E+000	1.8580000E-001	0.000000000000000E+000	7.1042747E-004	2.0594064E+004
1	1	0	1	0	0	1	116	4.809996228462551E+004	1.8580000E-001	3.8273592E+000	1.8575260E-001	1.548033915071852E-002	2.389075188076910E+000	8.915196562867165E-003	2.389075187704812E+000	0	8.915196562867165E-003	0.000000000000000E+000	0.000000000000000E+000	0.000000000000000E+000	-8.913960741290264E-002	0.000000000000000E+000	2.389075187704812E+000	2.389075187704812E+000	0.0000000E+000	0.0000000E+000	1.8580000E-001	0.000000000000000E+000	7.1094191E-004	2.0604605E+004
1	1	0	1	0	0	1	116	4.839996229887474E+004	1.8580000E-001	3.8296838E+000	1.8575260E-001	1.548028127325906E-002	2.404555469449709E+000	8.974462959095802E-003	2.404555468978071E+000	0	8.974462959095802E-003	0.000000000000000E+000	0.000000000000000E+000	0.000000000000000E+000	-8.971719752438141E-002	0.000000000000000E+000	2.404555468978071E+000	2.404555468978071E+000	0.0000000E+000	0.0000000E+000	1.8580000E-001	0.000000000000000E+000	7.1137369E-004	2.0617121E+004
1	1	0	1	0	0	1	116	4.869996231312398E+004	1.8580000E-001	3.8321264E+000	1.8569349E-001	1.548033980779350E-002	2.420035809354260E+000	9.033766967377498E-003	2.420035808785864E+000	0	9.033766967377498E-003	0.000000000000000E+000	0.000000000000000E+000	0.000000000000000E+000	-9.029478981975861E-002	0.000000000000000E+000	2.420035808785864E+000	2.420035808785864E+000	0.0000000E+000	0.0000000E+000	1.8580000E-001	0.000000000000000E+000	7.1160094E-004	2.0636838E+004
1	1	0	1	0	0	1	116	4.899996232737321E+004	1.8580000E-001	3.8346086E+000	1.8579200E-001	1.548015194940898E-002	2.435515961404484E+000	9.093108504685825E-003	2.435515960735273E+000	0	9.093108504685825E-003	0.000000000000000E+000	0.000000000000000E+000	0.000000000000000E+000	-9.087237510603824E-002	0.000000000000000E+000	2.435515960735273E+000	2.435515960735273E+000	0.0000000E+000	0.0000000E+000	1.8580000E-001	0.000000000000000E+000	7.1243959E-004	2.0639256E+004
1	1	0	1	0	0	1	116	4.929996234162245E+004	1.8580000E-001	3.8372483E+000	1.8567379E-001	1.548020221940345E-002	2.450996163723858E+000	9.152489267381695E-003	2.450996162954677E+000	0	9.152489267381695E-003	0.000000000000000E+000	0.000000000000000E+000	0.000000000000000E+000	-9.144996226792747E-002	0.000000000000000E+000	2.450996162954677E+000	2.450996162954677E+000	0.0000000E+000	0.0000000E+000	1.8580000E-001	0.000000000000000E+000	7.1247644E-004	2.0666613E+004
1	1	0	1	0	0	1	116	4.959996235587168E+004	1.8580000E-001	3.8398879E+000	1.8573290E-001	1.548047610332568E-002	2.466476639922443E+000	9.211911092233129E-003	2.466476639058003E+000	0	9.211911092233129E-003	0.000000000000000E+000	0.000000000000000E+000	0.000000000000000E+000	-9.202755964861829E-002	0.000000000000000E+000	2.466476639058003E+000	2.466476639058003E+000	0.0000000E+000	0.0000000E+000	1.8580000E-001	0.000000000000000E+000	7.1319350E-004	2.0674246E+004
1	1	0	1	0	0	1	116	4.989996237012092E+004	1.8580000E-001	3.8424883E+000	1.8579200E-001	1.548034541161524E-002	2.481956985431148E+000	9.271373501536317E-003	2.481956984469618E+000	0	9.271373501536317E-003	0.000000000000000E+000	0.000000000000000E+000	0.000000000000000E+000	-9.260515215309396E-002	0.000000000000000E+000	2.481956984469618E+000	2.481956984469618E+000	0.0000000E+000	0.0000000E+000	1.8580000E-001	0.000000000000000E+000	7.1390357E-004	2.0681668E+004
1	1	0	1	0	0	1	116	5.019996238437016E+004	1.8580000E-001	3.8451674E+000	1.8581170E-001	1.548018985264003E-002	2.497437175384164E+000	9.330877112102773E-003	2.497437174322258E+000	0	9.330877112102773E-003	0.000000000000000E+000	0.000000000000000E+000	0.000000000000000E+000	-9.318273885357774E-002	0.000000000000000E+000	2.497437174322258E+000	2.497437174322258E+000	0.0000000E+000	0.0000000E+000	1.8580000E-001	0.000000000000000E+000	7.1447709E-004	2.0693893E+004
1	1	0	1	0	0	1	116	5.049996239861939E+004	1.8580000E-001	3.8480434E+000	1.8573290E-001	1.548032306155397E-002	2.512917498543213E+000	9.390423750748502E-003	2.512917497383812E+000	0	9.390423750748502E-003	0.000000000000000E+000	0.000000000000000E+000	0.000000000000000E+000	-9.376033052415771E-002	0.000000000000000E+000	2.512917497383812E+000	2.512917497383812E+000	0.0000000E+000	0.0000000E+000	1.8580000E-001	0.000000000000000E+000	7.1470829E-004	2.0718156E+004
1	1	0	1	0	0	1	116	5.079996241286863E+004	1.8580000E-001	3.8508408E+000	1.8577230E-001	1.548056308106416E-002	2.528398061719057E+000	9.450014692952501E-003	2.528398060464876E+000	0	9.450014692952501E-003	0.000000000000000E+000	0.000000000000000E+000	0.000000000000000E+000	-9.433793115008700E-002	0.000000000000000E+000	2.528398060464876E+000	2.528398060464876E+000	0.0000000E+000	0.0000000E+000	1.8580000E-001	0.000000000000000E+000	7.1537954E-004	2.0728822E+004
1	1	0	1	0	0	1	116	5.109996242711786E+004	1.8580000E-001	3.8537562E+000	1.8581170E-001	1.548048717976444E-002	2.543878548994528E+000	9.509649602655304E-003	2.543878547644640E+000	0	9.509649602655304E-003	0.000000000000000E+000	0.000000000000000E+000	0.000000000000000E+000	-9.491552894407133E-002	0.000000000000000E+000	2.543878547644640E+000	2.543878547644640E+000	0.0000000E+000	0.0000000E+000	1.8580000E-001	0.000000000000000E+000	7.1607297E-004	2.0740115E+004
1	1	0	1	0	0	1	116	5.139996244136710E+004	1.8580000E-001	3.8566718E+000	1.8575260E-001	1.548042546049588E-002	2.559358974552850E+000	9.569329377940231E-003	2.559358973105136E+000	0	9.569329377940231E-003	0.000000000000000E+000	0.000000000000000E+000	0.000000000000000E+000	-9.549312443530586E-002	0.000000000000000E+000	2.559358973105136E+000	2.559358973105136E+000	0.0000000E+000	0.0000000E+000	1.8580000E-001	0.000000000000000E+000	7.1638683E-004	2.0762410E+004
1	1	0	1	0	0	1	116	5.169996245561633E+004	1.8580000E-001	3.8596265E+000	1.8571320E-001	1.548047804018690E-002	2.574839452689025E+000	9.629055261902015E-003	2.574839451145323E+000	0	9.629055261902015E-003	0.000000000000000E+000	0.000000000000000E+000	0.000000000000000E+000	-9.607072188829077E-002	0.000000000000000E+000	2.574839451145323E+000	2.574839451145323E+000	0.0000000E+000	0.0000000E+000	1.8580000E-001	0.000000000000000E+000	7.1678357E-004	2.0782727E+004
1	1	0	1	0	0	1	116	5.199996246986557E+004	1.8580000E-001	3.8627784E+000	1.8573290E-001	1.548042718051208E-002	2.590319879965650E+000	9.688827591788570E-003	2.590319878325835E+000	0	9.688827591788570E-003	0.000000000000000E+000	0.000000000000000E+000	0.000000000000000E+000	-9.664831744363747E-002	0.000000000000000E+000	2.590319878325835E+000	2.590319878325835E+000	0.0000000E+000	0.0000000E+000	1.8580000E-001	0.000000000000000E+000	7.1744504E-004	2.0797492E+004
1	1	0	1	0	0	1	116	5.229996248411480E+004	1.8580000E-001	3.8657334E+000	1.8575260E-001	1.548015768478314E-002	2.605800037752870E+000	9.748646412687766E-003	2.605800036010618E+000	0	9.748646412687766E-003	0.000000000000000E+000	0.000000000000000E+000	0.000000000000000E+000	-9.722590294397217E-002	0.000000000000000E+000	2.605800036010618E+000	2.605800036010618E+000	0.0000000E+000	0.0000000E+000	1.8580000E-001	0.000000000000000E+000	7.1807002E-004	2.0811193E+004
1	1	0	1	0	0	1	116	5.259996249836404E+004	1.8580000E-001	3.8690035E+000	1.8575260E-001	1.548027107504507E-002	2.621280308925145E+000	9.808514263019562E-003	2.621280307085663E+000	0	9.808514263019562E-003	0.000000000000000E+000	0.000000000000000E+000	0.000000000000000E+000	-9.780349267485569E-002	0.000000000000000E+000	2.621280307085663E+000	2.621280307085663E+000	0.0000000E+000	0.0000000E+000	1.8580000E-001	0.000000000000000E+000	7.1867747E-004	2.0828799E+004
1	1	0	1	0	0	1	116	5.289996251261327E+004	1.8580000E-001	3.8721159E+000	1.8575260E-001	1.548046040857004E-002	2.636760769430465E+000	9.868432004676792E-003	2.636760767494233E+000	0	9.868432004676792E-003	0.000000000000000E+000	0.000000000000000E+000	0.000000000000000E+000	-9.838108947000972E-002	0.000000000000000E+000	2.636760767494233E+000	2.636760767494233E+000	0.0000000E+000	0.0000000E+000	1.8580000E-001	0.000000000000000E+000	7.1925559E-004	2.0845555E+004
1	1	0	1	0	0	1	116	5.319996252686251E+004	1.8580000E-001	3.8755043E+000	1.8579200E-001	1.548039129273759E-002	2.652241160818736E+000	9.928399402920372E-003	2.652241158786971E+000	0	9.928399402920372E-003	0.000000000000000E+000	0.000000000000000E+000	0.000000000000000E+000	-9.895868368631366E-002	0.000000000000000E+000	2.652241158786971E+000	2.652241158786971E+000	0.0000000E+000	0.0000000E+000	1.8580000E-001	0.000000000000000E+000	7.2003767E-004	2.0859371E+004
1	1	0	1	0	0	1	116	5.349996254111174E+004	1.8580000E-001	3.8787742E+000	1.8577230E-001	1.548046935164266E-002	2.667721630266441E+000	9.988417812969884E-003	2.667721628138613E+000	0	9.988417812969884E-003	0.000000000000000E+000	0.000000000000000E+000	0.000000000000000E+000	-9.953628081512009E-002	0.000000000000000E+000	2.667721628138613E+000	2.667721628138613E+000	0.0000000E+000	0.0000000E+000	1.8580000E-001	0.000000000000000E+000	7.2056882E-004	2.0879186E+004
1	1	0	1	0	0	1	116	5.379996255536098E+004	1.8580000E-001	3.8819656E+000	1.8573290E-001	1.548051376514137E-002	2.683202144126809E+000	1.004848788571626E-002	2.683202141903755E+000	0	1.004848788571626E-002	0.000000000000000E+000	0.000000000000000E+000	0.000000000000000E+000	-1.001138796010227E-001	0.000000000000000E+000	2.683202141903755E+000	2.683202141903755E+000	0.0000000E+000	0.0000000E+000	1.8580000E-001	0.000000000000000E+000	7.2100875E-004	2.0900797E+004
1	1	0	1	0	0	1	116	5.409996256961022E+004	1.8580000E-001	3.8854721E+000	1.8575260E-001	1.548054376352992E-002	2.698682687985202E+000	1.010861020378812E-002	2.698682685667285E+000	0	1.010861020378812E-002	0.000000000000000E+000	0.000000000000000E+000	0.000000000000000E+000	-1.006914795061919E-001	0.000000000000000E+000	2.698682685667285E+000	2.698682685667285E+000	0.0000000E+000	0.0000000E+000	1.8580000E-001	0.000000000000000E+000	7.2173652E-004	2.0917457E+004
1	1	0	1	0	0	1	116	5.439996258385945E+004	1.8580000E-001	3.8887815E+000	1.8585111E-001	1.548037675664657E-002	2.714163064840030E+000	1.016878466318985E-002	2.714163062423931E+000	0	1.016878466318985E-002	0.000000000000000E+000	0.000000000000000E+000	0.000000000000000E+000	-1.012690731802336E-001	0.000000000000000E+000	2.714163062423931E+000	2.714163062423931E+000	0.0000000E+000	0.0000000E+000	1.8580000E-001	0.000000000000000E+000	7.2273437E-004	2.0924178E+004
1	1	0	1	0	0	1	116	5.469996259810869E+004	1.8580000E-001	3.8924062E+000	1.8569349E-001	1.548039661114415E-002	2.729643461548942E+000	1.022901286027067E-002	2.729643459035075E+000	0	1.022901286027067E-002	0.000000000000000E+000	0.000000000000000E+000	0.000000000000000E+000	-1.018466675950578E-001	0.000000000000000E+000	2.729643459035075E+000	2.729643459035075E+000	0.0000000E+000	0.0000000E+000	1.8580000E-001	0.000000000000000E+000	7.2279450E-004	2.0961457E+004
1	1	0	1	0	0	1	116	5.499996261235792E+004	1.8580000E-001	3.8960309E+000	1.8577230E-001	1.548057136837807E-002	2.745124033012175E+000	1.028929617734340E-002	2.745124030403453E+000	0	1.028929617734340E-002	0.000000000000000E+000	0.000000000000000E+000	0.000000000000000E+000	-1.024242685302007E-001	0.000000000000000E+000	2.745124030403453E+000	2.745124030403453E+000	0.0000000E+000	0.0000000E+000	1.8580000E-001	0.000000000000000E+000	7.2377460E-004	2.0972076E+004
1	1	0	1	0	0	1	116	5.529996262660716E+004	1.8580000E-001	3.8994584E+000	1.8577230E-001	1.548033709180024E-002	2.760604370202373E+000	1.034963329402298E-002	2.760604367495254E+000	0	1.034963329402298E-002	0.000000000000000E+000	0.000000000000000E+000	0.000000000000000E+000	-1.030018607243017E-001	0.000000000000000E+000	2.760604367495254E+000	2.760604367495254E+000	0.0000000E+000	0.0000000E+000	1.8580000E-001	0.000000000000000E+000	7.2441134E-004	2.0990527E+004
1	1	0	1	0	0	1	116	5.559996264085639E+004	1.8580000E-001	3.9030044E+000	1.8573290E-001	1.548030943512917E-002	2.776084679735618E+000	1.041002572736704E-002	2.776084676930383E+000	0	1.041002572736704E-002	0.000000000000000E+000	0.000000000000000E+000	0.000000000000000E+000	-1.035794518864846E-001	0.000000000000000E+000	2.776084676930383E+000	2.776084676930383E+000	0.0000000E+000	0.0000000E+000	1.8580000E-001	0.000000000000000E+000	7.2491635E-004	2.1014070E+004
1	1	0	1	0	0	1	116	5.589996265510563E+004	1.8580000E-001	3.9066684E+000	1.8573290E-001	1.548037266530924E-002	2.791565052497453E+000	1.047047440122892E-002	2.791565049595692E+000	0	1.047047440122892E-002	0.000000000000000E+000	0.000000000000000E+000	0.000000000000000E+000	-1.041570454078112E-001	0.000000000000000E+000	2.791565049595692E+000	2.791565049595692E+000	0.0000000E+000	0.0000000E+000	1.8580000E-001	0.000000000000000E+000	7.2559685E-004	2.1033799E+004
1	1	0	1	0	0	1	116	5.619996266935486E+004	1.8580000E-001	3.9102538E+000	1.8571320E-001	1.548051686431799E-002	2.807045569458058E+000	1.053098019027283E-002	2.807045566460010E+000	0	1.053098019027283E-002	0.000000000000000E+000	0.000000000000000E+000	0.000000000000000E+000	-1.047346443093878E-001	0.000000000000000E+000	2.807045566460010E+000	2.807045566460010E+000	0.0000000E+000	0.0000000E+000	1.8580000E-001	0.000000000000000E+000	7.2618574E-004	2.1055336E+004
1	1	0	1	0	0	1	116	5.649996268360410E+004	1.8580000E-001	3.9140754E+000	1.8579200E-001	1.548048758568035E-002	2.822526057140927E+000	1.059154288453791E-002	2.822526054045691E+000	0	1.059154288453791E-002	0.000000000000000E+000	0.000000000000000E+000	0.000000000000000E+000	-1.053122421185727E-001	0.000000000000000E+000	2.822526054045691E+000	2.822526054045691E+000	0.0000000E+000	0.0000000E+000	1.8580000E-001	0.000000000000000E+000	7.2720391E-004	2.1066975E+004
1	1	0	1	0	0	1	116	5.679996269785333E+004	1.8580000E-001	3.9177787E+000	1.8575260E-001	1.548036430171794E-002	2.838006421540827E+000	1.065216272943974E-002	2.838006418347409E+000	0	1.065216272943974E-002	0.000000000000000E+000	0.000000000000000E+000	0.000000000000000E+000	-1.058898353279043E-001	0.000000000000000E+000	2.838006418347409E+000	2.838006418347409E+000	0.0000000E+000	0.0000000E+000	1.8580000E-001	0.000000000000000E+000	7.2773761E-004	2.1091381E+004
1	1	0	1	0	0	1	116	5.709996271210257E+004	1.8580000E-001	3.9216003E+000	1.8575260E-001	1.548024731103745E-002	2.853486668950237E+000	1.071284021418909E-002	2.853486665658446E+000	0	1.071284021418909E-002	0.000000000000000E+000	0.000000000000000E+000	0.000000000000000E+000	-1.064674241721634E-001	0.000000000000000E+000	2.853486665658446E+000	2.853486665658446E+000	0.0000000E+000	0.0000000E+000	1.8580000E-001	0.000000000000000E+000	7.2844746E-004	2.1111953E+004
1	1	0	1	0	0	1	116	5.739996272635181E+004	1.8580000E-001	3.9253826E+000	1.8575260E-001	1.548045169751677E-002	2.868967120743427E+000	1.077357694391830E-002	2.868967117355963E+000	0	1.077357694391830E-002	0.000000000000000E+000	0.000000000000000E+000	0.000000000000000E+000	-1.070450206422561E-001	0.000000000000000E+000	2.868967117355963E+000	2.868967117355963E+000	0.0000000E+000	0.0000000E+000	1.8580000E-001	0.000000000000000E+000	7.2915002E-004	2.1132316E+004
1	1	0	1	0	0	1	116	5.769996274060104E+004	1.8580000E-001	3.9291255E+000	1.8573290E-001	1.548028878327873E-002	2.884447409625948E+000	1.083437193335017E-002	2.884447406139242E+000	0	1.083437193335017E-002	0.000000000000000E+000	0.000000000000000E+000	0.000000000000000E+000	-1.076226110339327E-001	0.000000000000000E+000	2.884447406139242E+000	2.884447406139242E+000	0.0000000E+000	0.0000000E+000	1.8580000E-001	0.000000000000000E+000	7.2976790E-004	2.1154709E+004
1	1	0	1	0	0	1	116	5.799996275485028E+004	1.8580000E-001	3.9329078E+000	1.8583140E-001	1.548045908505718E-002	2.899927868807051E+000	1.089522695236001E-002	2.899927865224299E+000	0	1.089522695236001E-002	0.000000000000000E+000	0.000000000000000E+000	0.000000000000000E+000	-1.082002077796784E-001	0.000000000000000E+000	2.899927865224299E+000	2.899927865224299E+000	0.0000000E+000	0.0000000E+000	1.8580000E-001	0.000000000000000E+000	7.3085778E-004	2.1163850E+004
1	1	0	1	0	0	1	116	5.829996276909951E+004	1.8580000E-001	3.9369659E+000	1.8583140E-001	1.548049102113479E-002	2.915408359922899E+000	1.095614174398541E-002	2.915408356245434E+000	0	1.095614174398541E-002	0.000000000000000E+000	0.000000000000000E+000	0.000000000000000E+000	-1.087778057169524E-001	0.000000000000000E+000	2.915408356245434E+000	2.915408356245434E+000	0.0000000E+000	0.0000000E+000	1.8580000E-001	0.000000000000000E+000	7.3161186E-004	2.1185688E+004
1	1	0	1	0	0	1	116	5.859996278334875E+004	1.8580000E-001	3.9407086E+000	1.8569349E-001	1.548042947772476E-002	2.930888789496786E+000	1.101711633109940E-002	2.930888785723158E+000	0	1.101711633109940E-002	0.000000000000000E+000	0.000000000000000E+000	0.000000000000000E+000	-1.093554013580130E-001	0.000000000000000E+000	2.930888785723158E+000	2.930888785723158E+000	0.0000000E+000	0.0000000E+000	1.8580000E-001	0.000000000000000E+000	7.3176395E-004	2.1221576E+004
1	1	0	1	0	0	1	116	5.889996279759798E+004	1.8580000E-001	3.9447668E+000	1.8585111E-001	1.548054513247477E-002	2.946369334724512E+000	1.107815205578619E-002	2.946369330855633E+000	0	1.107815205578619E-002	0.000000000000000E+000	0.000000000000000E+000	0.000000000000000E+000	-1.099330013142739E-001	0.000000000000000E+000	2.946369330855633E+000	2.946369330855633E+000	0.0000000E+000	0.0000000E+000	1.8580000E-001	0.000000000000000E+000	7.3313928E-004	2.1225414E+004
1	1	0	1	0	0	1	116	5.919996281184722E+004	1.8580000E-001	3.9486277E+000	1.8581170E-001	1.548055527823667E-002	2.961849890098108E+000	1.113924813041333E-002	2.961849886133870E+000	0	1.113924813041333E-002	0.000000000000000E+000	0.000000000000000E+000	0.000000000000000E+000	-1.105106016490908E-001	0.000000000000000E+000	2.961849886133870E+000	2.961849886133870E+000	0.0000000E+000	0.0000000E+000	1.8580000E-001	0.000000000000000E+000	7.3370122E-004	2.1250695E+004
1	1	0	1	0	0	1	116	5.949996282609645E+004	1.8580000E-001	3.9524889E+000	1.8579200E-001	1.548040484125415E-002	2.977330295037246E+000	1.120040441333817E-002	2.977330290975124E+000	0	1.120040441333817E-002	0.000000000000000E+000	0.000000000000000E+000	0.000000000000000E+000	-1.110881963709959E-001	0.000000000000000E+000	2.977330290975124E+000	2.977330290975124E+000	0.0000000E+000	0.0000000E+000	1.8580000E-001	0.000000000000000E+000	7.3434081E-004	2.1273730E+004
1	1	0	1	0	0	1	116	5.979996284034569E+004	1.8580000E-001	3.9564681E+000	1.8569349E-001	1.548036084208224E-002	2.992810655976294E+000	1.126162178316779E-002	2.992810651817206E+000	0	1.126162178316779E-002	0.000000000000000E+000	0.000000000000000E+000	0.000000000000000E+000	-1.116657894511984E-001	0.000000000000000E+000	2.992810651817206E+000	2.992810651817206E+000	0.0000000E+000	0.0000000E+000	1.8580000E-001	0.000000000000000E+000	7.3469034E-004	2.1306445E+004
1	1	0	1	0	0	1	116	6.009996285459492E+004	1.8580000E-001	3.9604473E+000	1.8575260E-001	1.548048791353073E-002	3.008291143985076E+000	1.132290116105454E-002	3.008291139730737E+000	0	1.132290116105454E-002	0.000000000000000E+000	0.000000000000000E+000	0.000000000000000E+000	-1.122433872725436E-001	0.000000000000000E+000	3.008291139730737E+000	3.008291139730737E+000	0.0000000E+000	0.0000000E+000	1.8580000E-001	0.000000000000000E+000	7.3566340E-004	2.1321086E+004
1	1	0	1	0	0	1	116	6.039996286884416E+004	1.8580000E-001	3.9644265E+000	1.8579200E-001	1.548061032985648E-002	3.023771754409307E+000	1.138424275097145E-002	3.023771750060594E+000	0	1.138424275097145E-002	0.000000000000000E+000	0.000000000000000E+000	0.000000000000000E+000	-1.128209896613737E-001	0.000000000000000E+000	3.023771750060594E+000	3.023771750060594E+000	0.0000000E+000	0.0000000E+000	1.8580000E-001	0.000000000000000E+000	7.3655875E-004	2.1337982E+004
1	1	0	1	0	0	1	116	6.069996288309339E+004	1.8580000E-001	3.9684846E+000	1.8575260E-001	1.548033494727479E-002	3.039252089454846E+000	1.144564532795608E-002	3.039252085007869E+000	0	1.144564532795608E-002	0.000000000000000E+000	0.000000000000000E+000	0.000000000000000E+000	-1.133985817754546E-001	0.000000000000000E+000	3.039252085007869E+000	3.039252085007869E+000	0.0000000E+000	0.0000000E+000	1.8580000E-001	0.000000000000000E+000	7.3715637E-004	2.1364355E+004
1	1	0	1	0	0	1	116	6.099996289734263E+004	1.8580000E-001	3.9725428E+000	1.8577230E-001	1.548041647551788E-002	3.054732506026741E+000	1.150711056438658E-002	3.054732501483386E+000	0	1.150711056438658E-002	0.000000000000000E+000	0.000000000000000E+000	0.000000000000000E+000	-1.139761769313934E-001	0.000000000000000E+000	3.054732501483386E+000	3.054732501483386E+000	0.0000000E+000	0.0000000E+000	1.8580000E-001	0.000000000000000E+000	7.3798839E-004	2.1383936E+004
1	1	0	1	0	0	1	116	6.129996291159187E+004	1.8580000E-001	3.9766006E+000	1.8581170E-001	1.548052888009283E-002	3.070213035002798E+000	1.156863866189043E-002	3.070213030363479E+000	0	1.156863866189043E-002	0.000000000000000E+000	0.000000000000000E+000	0.000000000000000E+000	-1.145537762812827E-001	0.000000000000000E+000	3.070213030363479E+000	3.070213030363479E+000	0.0000000E+000	0.0000000E+000	1.8580000E-001	0.000000000000000E+000	7.3889893E-004	2.1401240E+004
1	1	0	1	0	0	1	116	6.159996292584110E+004	1.8580000E-001	3.9806588E+000	1.8575260E-001	1.548052504868971E-002	3.085693560146838E+000	1.163022936495665E-002	3.085693555412169E+000	0	1.163022936495665E-002	0.000000000000000E+000	0.000000000000000E+000	0.000000000000000E+000	-1.151313754881942E-001	0.000000000000000E+000	3.085693555412169E+000	3.085693555412169E+000	0.0000000E+000	0.0000000E+000	1.8580000E-001	0.000000000000000E+000	7.3941774E-004	2.1429895E+004
1	1	0	1	0	0	1	116	6.189996294009034E+004	1.8580000E-001	3.9847562E+000	1.8573290E-001	1.548031393416226E-002	3.101173874179241E+000	1.169188208203637E-002	3.101173869346331E+000	0	1.169188208203637E-002	0.000000000000000E+000	0.000000000000000E+000	0.000000000000000E+000	-1.157089668182468E-001	0.000000000000000E+000	3.101173869346331E+000	3.101173869346331E+000	0.0000000E+000	0.0000000E+000	1.8580000E-001	0.000000000000000E+000	7.4010034E-004	2.1454229E+004
1	1	0	1	0	0	1	116	6.219996295433957E+004	1.8580000E-001	3.9888930E+000	1.8583140E-001	1.548038866495093E-002	3.116654262941380E+000	1.175359808520608E-002	3.116654258011282E+000	0	1.175359808520608E-002	0.000000000000000E+000	0.000000000000000E+000	0.000000000000000E+000	-1.162865609365662E-001	0.000000000000000E+000	3.116654258011282E+000	3.116654258011282E+000	0.0000000E+000	0.0000000E+000	1.8580000E-001	0.000000000000000E+000	7.4126158E-004	2.1465119E+004
1	1	0	1	0	0	1	116	6.249996296858881E+004	1.8580000E-001	3.9928329E+000	1.8577230E-001	1.548058897835513E-002	3.132134852014408E+000	1.181537823914780E-002	3.132134846989637E+000	0	1.181537823914780E-002	0.000000000000000E+000	0.000000000000000E+000	0.000000000000000E+000	-1.168641625287543E-001	0.000000000000000E+000	3.132134846989637E+000	3.132134846989637E+000	0.0000000E+000	0.0000000E+000	1.8580000E-001	0.000000000000000E+000	7.4175774E-004	2.1493156E+004
1	1	0	1	0	0	1	116	6.279996298283804E+004	1.8580000E-001	3.9970486E+000	1.8579200E-001	1.548036164275474E-002	3.147615213752720E+000	1.187722116014494E-002	3.147615208632392E+000	0	1.187722116014494E-002	0.000000000000000E+000	0.000000000000000E+000	0.000000000000000E+000	-1.174417556387784E-001	0.000000000000000E+000	3.147615208632392E+000	3.147615208632392E+000	0.0000000E+000	0.0000000E+000	1.8580000E-001	0.000000000000000E+000	7.4261962E-004	2.1513566E+004
1	1	0	1	0	0	1	116	6.309996299708728E+004	1.8580000E-001	4.0010276E+000	1.8573290E-001	1.548039447699156E-002	3.163095608326892E+000	1.193912787184967E-002	3.163095603109384E+000	0	1.193912787184967E-002	0.000000000000000E+000	0.000000000000000E+000	0.000000000000000E+000	-1.180193499739527E-001	0.000000000000000E+000	3.163095603109384E+000	3.163095603109384E+000	0.0000000E+000	0.0000000E+000	1.8580000E-001	0.000000000000000E+000	7.4312248E-004	2.1541836E+004
1	1	0	1	0	0	1	116	6.339996301133651E+004	1.8580000E-001	4.0053220E+000	1.8571320E-001	1.548059844680130E-002	3.178576206867496E+000	1.200109924441149E-002	3.178576201556185E+000	0	1.200109924441149E-002	0.000000000000000E+000	0.000000000000000E+000	0.000000000000000E+000	-1.185969519193887E-001	0.000000000000000E+000	3.178576201556185E+000	3.178576201556185E+000	0.0000000E+000	0.0000000E+000	1.8580000E-001	0.000000000000000E+000	7.4384117E-004	2.1567244E+004
1	1	0	1	0	0	1	116	6.369996302558575E+004	1.8580000E-001	4.0093803E+000	1.8575260E-001	1.548077232717640E-002	3.194056979288260E+000	1.206313546411319E-002	3.194056973883361E+000	0	1.206313546411319E-002	0.000000000000000E+000	0.000000000000000E+000	0.000000000000000E+000	-1.191745603525273E-001	0.000000000000000E+000	3.194056973883361E+000	3.194056973883361E+000	0.0000000E+000	0.0000000E+000	1.8580000E-001	0.000000000000000E+000	7.4475282E-004	2.1584518E+004
1	1	0	1	0	0	1	116	6.399996303983498E+004	1.8580000E-001	4.0137138E+000	1.8565409E-001	1.548068502897190E-002	3.209537664412244E+000	1.212523563372274E-002	3.209537658912333E+000	0	1.212523563372274E-002	0.000000000000000E+000	0.000000000000000E+000	0.000000000000000E+000	-1.197521655285056E-001	0.000000000000000E+000	3.209537658912333E+000	3.209537658912333E+000	0.0000000E+000	0.0000000E+000	1.8580000E-001	0.000000000000000E+000	7.4516237E-004	2.1619313E+004
1	1	0	1	0	0	1	116	6.429996305408422E+004	1.8580000E-001	4.0177326E+000	1.8571320E-001	1.548050864220493E-002	3.225018173150818E+000	1.218739958813369E-002	3.225018167554538E+000	0	1.218739958813369E-002	0.000000000000000E+000	0.000000000000000E+000	0.000000000000000E+000	-1.203297641233072E-001	0.000000000000000E+000	3.225018167554538E+000	3.225018167554538E+000	0.0000000E+000	0.0000000E+000	1.8580000E-001	0.000000000000000E+000	7.4614596E-004	2.1634070E+004
1	1	0	1	0	0	1	116	6.459996306833345E+004	1.8580000E-001	4.0218697E+000	1.8579200E-001	1.548047045643959E-002	3.240498643703063E+000	1.224962833362321E-002	3.240498638010978E+000	0	1.224962833362321E-002	0.000000000000000E+000	0.000000000000000E+000	0.000000000000000E+000	-1.209073612933255E-001	0.000000000000000E+000	3.240498638010978E+000	3.240498638010978E+000	0.0000000E+000	0.0000000E+000	1.8580000E-001	0.000000000000000E+000	7.4723118E-004	2.1647162E+004
1	1	0	1	0	0	1	116	6.489996308258269E+004	1.8580000E-001	4.0260849E+000	1.8579200E-001	1.548035450674594E-002	3.255978998306493E+000	1.231192155101495E-002	3.255978992517724E+000	0	1.231192155101495E-002	0.000000000000000E+000	0.000000000000000E+000	0.000000000000000E+000	-1.214849541371376E-001	0.000000000000000E+000	3.255978992517724E+000	3.255978992517724E+000	0.0000000E+000	0.0000000E+000	1.8580000E-001	0.000000000000000E+000	7.4801437E-004	2.1669852E+004
1	1	0	1	0	0	1	116	6.519996309683193E+004	1.8580000E-001	4.0302615E+000	1.8579200E-001	1.548040434963173E-002	3.271459402752270E+000	1.237428028356327E-002	3.271459396867356E+000	0	1.237428028356327E-002	0.000000000000000E+000	0.000000000000000E+000	0.000000000000000E+000	-1.220625488406347E-001	0.000000000000000E+000	3.271459396867356E+000	3.271459396867356E+000	0.0000000E+000	0.0000000E+000	1.8580000E-001	0.000000000000000E+000	7.4879033E-004	2.1692330E+004
1	1	0	1	0	0	1	116	6.549996311108116E+004	1.8580000E-001	4.0345163E+000	1.8573290E-001	1.548044610465566E-002	3.286939848953568E+000	1.243670477950209E-002	3.286939842972011E+000	0	1.243670477950209E-002	0.000000000000000E+000	0.000000000000000E+000	0.000000000000000E+000	-1.226401451020864E-001	0.000000000000000E+000	3.286939842972011E+000	3.286939842972011E+000	0.0000000E+000	0.0000000E+000	1.8580000E-001	0.000000000000000E+000	7.4934243E-004	2.1722141E+004
1	1	0	1	0	0	1	116	6.579996312606824E+004	1.8580000E-001	4.0389290E+000	1.8573290E-001	1.548052756713496E-002	3.302420376614614E+000	1.249919541866193E-002	3.302420370539146E+000	0	1.249919541866193E-002	0.000000000000000E+000	0.000000000000000E+000	0.000000000000000E+000	-1.232177444029108E-001	0.000000000000000E+000	3.302420370539146E+000	3.302420370539146E+000	0.0000000E+000	0.0000000E+000	1.8580000E-001	0.000000000000000E+000	7.5016200E-004	2.1745900E+004
1	1	0	1	0	0	1	116	6.609996314115566E+004	1.8580000E-001	4.0432630E+000	1.8577230E-001	1.548050044604474E-002	3.317900877155248E+000	1.256175208588332E-002	3.317900870985191E+000	0	1.256175208588332E-002	0.000000000000000E+000	0.000000000000000E+000	0.000000000000000E+000	-1.237953426918362E-001	0.000000000000000E+000	3.317900870985191E+000	3.317900870985191E+000	0.0000000E+000	0.0000000E+000	1.8580000E-001	0.000000000000000E+000	7.5112627E-004	2.1764617E+004
1	1	0	1	0	0	1	116	6.639996315624309E+004	1.8580000E-001	4.0474787E+000	1.8575260E-001	1.548069035940700E-002	3.333381567608350E+000	1.262437644499878E-002	3.333381561344598E+000	0	1.262437644499878E-002	0.000000000000000E+000	0.000000000000000E+000	0.000000000000000E+000	-1.243729480666511E-001	0.000000000000000E+000	3.333381561344598E+000	3.333381561344598E+000	0.0000000E+000	0.0000000E+000	1.8580000E-001	0.000000000000000E+000	7.5182971E-004	2.1789621E+004
1	1	0	1	0	0	1	116	6.669996317133051E+004	1.8580000E-001	4.0517731E+000	1.8569349E-001	1.548050718699064E-002	3.348862074890592E+000	1.268706671676765E-002	3.348862068531589E+000	0	1.268706671676765E-002	0.000000000000000E+000	0.000000000000000E+000	0.000000000000000E+000	-1.249505466071150E-001	0.000000000000000E+000	3.348862068531589E+000	3.348862068531589E+000	0.0000000E+000	0.0000000E+000	1.8580000E-001	0.000000000000000E+000	7.5238786E-004	2.1819684E+004
1	1	0	1	0	0	1	116	6.699996318641794E+004	1.8580000E-001	4.0561461E+000	1.8575260E-001	1.548054001158310E-002	3.364342614997029E+000	1.274982420600520E-002	3.364342608543172E+000	0	1.274982420600520E-002	0.000000000000000E+000	0.000000000000000E+000	0.000000000000000E+000	-1.255281463722937E-001	0.000000000000000E+000	3.364342608543172E+000	3.364342608543172E+000	0.0000000E+000	0.0000000E+000	1.8580000E-001	0.000000000000000E+000	7.5343967E-004	2.1836281E+004
1	1	0	1	0	0	1	116	6.729996320150536E+004	1.8580000E-001	4.0605984E+000	1.8579200E-001	1.548053627909885E-002	3.379823151370751E+000	1.281264916032523E-002	3.379823144822271E+000	0	1.281264916032523E-002	0.000000000000000E+000	0.000000000000000E+000	0.000000000000000E+000	-1.261057459981997E-001	0.000000000000000E+000	3.379823144822271E+000	3.379823144822271E+000	0.0000000E+000	0.0000000E+000	1.8580000E-001	0.000000000000000E+000	7.5442670E-004	2.1855615E+004
1	1	0	1	0	0	1	116	6.759996321659279E+004	1.8580000E-001	4.0648532E+000	1.8571320E-001	1.548055756677356E-002	3.395303709032287E+000	1.287554189394090E-002	3.395303702389044E+000	0	1.287554189394090E-002	0.000000000000000E+000	0.000000000000000E+000	0.000000000000000E+000	-1.266833464183828E-001	0.000000000000000E+000	3.395303702389044E+000	3.395303702389044E+000	0.0000000E+000	0.0000000E+000	1.8580000E-001	0.000000000000000E+000	7.5489690E-004	2.1887799E+004
1	1	0	1	0	0	1	116	6.789996323168022E+004	1.8580000E-001	4.0692263E+000	1.8577230E-001	1.548072987001803E-002	3.410784438996961E+000	1.293850353965852E-002	3.410784432259062E+000	0	1.293850353965852E-002	0.000000000000000E+000	0.000000000000000E+000	0.000000000000000E+000	-1.272609532674276E-001	0.000000000000000E+000	3.410784432259062E+000	3.410784432259062E+000	0.0000000E+000	0.0000000E+000	1.8580000E-001	0.000000000000000E+000	7.5594953E-004	2.1904375E+004
1	1	0	1	0	0	1	116	6.819996324676764E+004	1.8580000E-001	4.0737967E+000	1.8575260E-001	1.548065801845657E-002	3.426265097110884E+000	1.300153344026609E-002	3.426265090277519E+000	0	1.300153344026609E-002	0.000000000000000E+000	0.000000000000000E+000	0.000000000000000E+000	-1.278385574356243E-001	0.000000000000000E+000	3.426265090277519E+000	3.426265090277519E+000	0.0000000E+000	0.0000000E+000	1.8580000E-001	0.000000000000000E+000	7.5671833E-004	2.1931305E+004
1	1	0	1	0	0	1	116	6.849996326185507E+004	1.8580000E-001	4.0782094E+000	1.8581170E-001	1.548064706251853E-002	3.441745744268464E+000	1.306463213573860E-002	3.441745737340038E+000	0	1.306463213573860E-002	0.000000000000000E+000	0.000000000000000E+000	0.000000000000000E+000	-1.284161611950251E-001	0.000000000000000E+000	3.441745737340038E+000	3.441745737340038E+000	0.0000000E+000	0.0000000E+000	1.8580000E-001	0.000000000000000E+000	7.5777899E-004	2.1948076E+004
1	1	0	1	0	0	1	116	6.879996327694249E+004	1.8580000E-001	4.0827007E+000	1.8581170E-001	1.548061998397940E-002	3.457226364347421E+000	1.312779991918190E-002	3.457226357324017E+000	0	1.312779991918190E-002	0.000000000000000E+000	0.000000000000000E+000	0.000000000000000E+000	-1.289937639440860E-001	0.000000000000000E+000	3.457226357324017E+000	3.457226357324017E+000	0.0000000E+000	0.0000000E+000	1.8580000E-001	0.000000000000000E+000	7.5861358E-004	2.1972248E+004
1	1	0	1	0	0	1	116	6.909996329202992E+004	1.8580000E-001	4.0871921E+000	1.8575260E-001	1.548082841900488E-002	3.472707192859882E+000	1.319103818308132E-002	3.472707185743022E+000	0	1.319103818308132E-002	0.000000000000000E+000	0.000000000000000E+000	0.000000000000000E+000	-1.295713744700812E-001	0.000000000000000E+000	3.472707185743022E+000	3.472707185743022E+000	0.0000000E+000	0.0000000E+000	1.8580000E-001	0.000000000000000E+000	7.5920654E-004	2.2003418E+004
1	1	0	1	0	0	1	116	6.939996330711734E+004	1.8580000E-001	4.0917625E+000	1.8583140E-001	1.548071895891594E-002	3.488187911912783E+000	1.325434591783947E-002	3.488187904701938E+000	0	1.325434591783947E-002	0.000000000000000E+000	0.000000000000000E+000	0.000000000000000E+000	-1.301489809119931E-001	0.000000000000000E+000	3.488187904701938E+000	3.488187904701938E+000	0.0000000E+000	0.0000000E+000	1.8580000E-001	0.000000000000000E+000	7.6037797E-004	2.2018682E+004
1	1	0	1	0	0	1	116	6.969996332220477E+004	1.8580000E-001	4.0963326E+000	1.8577230E-001	1.548044046678477E-002	3.503668352476524E+000	1.331772307661818E-002	3.503668345168723E+000	0	1.331772307661818E-002	0.000000000000000E+000	0.000000000000000E+000	0.000000000000000E+000	-1.307265769631000E-001	0.000000000000000E+000	3.503668345168723E+000	3.503668345168723E+000	0.0000000E+000	0.0000000E+000	1.8580000E-001	0.000000000000000E+000	7.6098513E-004	2.2050287E+004
1	1	0	1	0	0	1	116	6.999996333729220E+004	1.8580000E-001	4.1008635E+000	1.8575260E-001	1.548049283829000E-002	3.519148845411440E+000	1.338117127590815E-002	3.519148838007013E+000	0	1.338117127590815E-002	0.000000000000000E+000	0.000000000000000E+000	0.000000000000000E+000	-1.313041749682458E-001	0.000000000000000E+000	3.519148838007013E+000	3.519148838007013E+000	0.0000000E+000	0.0000000E+000	1.8580000E-001	0.000000000000000E+000	7.6174608E-004	2.2077018E+004
1	1	0	1	0	0	1	116	7.029996335237962E+004	1.8580000E-001	4.1054335E+000	1.8579200E-001	1.548064369136261E-002	3.534629489197102E+000	1.344469120298959E-002	3.534629481698375E+000	0	1.344469120298959E-002	0.000000000000000E+000	0.000000000000000E+000	0.000000000000000E+000	-1.318817786018358E-001	0.000000000000000E+000	3.534629481698375E+000	3.534629481698375E+000	0.0000000E+000	0.0000000E+000	1.8580000E-001	0.000000000000000E+000	7.6275668E-004	2.2096934E+004
1	1	0	1	0	0	1	116	7.059996336746705E+004	1.8580000E-001	4.1100435E+000	1.8573290E-001	1.548055814579129E-002	3.550110047440131E+000	1.350828235666745E-002	3.550110039844166E+000	0	1.350828235666745E-002	0.000000000000000E+000	0.000000000000000E+000	0.000000000000000E+000	-1.324593790437151E-001	0.000000000000000E+000	3.550110039844166E+000	3.550110039844166E+000	0.0000000E+000	0.0000000E+000	1.8580000E-001	0.000000000000000E+000	7.6337031E-004	2.2128785E+004
1	1	0	1	0	0	1	116	7.089996338255447E+004	1.8580000E-001	4.1148105E+000	1.8575260E-001	1.548059567587243E-002	3.565590643209649E+000	1.357194551375343E-002	3.565590635520039E+000	0	1.357194551375343E-002	0.000000000000000E+000	0.000000000000000E+000	0.000000000000000E+000	-1.330369808857582E-001	0.000000000000000E+000	3.565590635520039E+000	3.565590635520039E+000	0.0000000E+000	0.0000000E+000	1.8580000E-001	0.000000000000000E+000	7.6433673E-004	2.2152102E+004
1	1	0	1	0	0	1	116	7.119996339764190E+004	1.8580000E-001	4.1194987E+000	1.8575260E-001	1.548086408833663E-002	3.581071507392608E+000	1.363568211450050E-002	3.581071499608375E+000	0	1.363568211450050E-002	0.000000000000000E+000	0.000000000000000E+000	0.000000000000000E+000	-1.336145927426677E-001	0.000000000000000E+000	3.581071499608375E+000	3.581071499608375E+000	0.0000000E+000	0.0000000E+000	1.8580000E-001	0.000000000000000E+000	7.6520757E-004	2.2177342E+004
1	1	0	1	0	0	1	116	7.149996341272932E+004	1.8580000E-001	4.1241479E+000	1.8575260E-001	1.548067858326766E-002	3.596552186069555E+000	1.369949065795786E-002	3.596552178191643E+000	0	1.369949065795786E-002	0.000000000000000E+000	0.000000000000000E+000	0.000000000000000E+000	-1.341921976780984E-001	0.000000000000000E+000	3.596552178191643E+000	3.596552178191643E+000	0.0000000E+000	0.0000000E+000	1.8580000E-001	0.000000000000000E+000	7.6607120E-004	2.2202369E+004
1	1	0	1	0	0	1	116	7.179996342781675E+004	1.8580000E-001	4.1289940E+000	1.8575260E-001	1.548076572684778E-002	3.612032951891340E+000	1.376337258515477E-002	3.612032943918491E+000	0	1.376337258515477E-002	0.000000000000000E+000	0.000000000000000E+000	0.000000000000000E+000	-1.347698058650202E-001	0.000000000000000E+000	3.612032943918491E+000	3.612032943918491E+000	0.0000000E+000	0.0000000E+000	1.8580000E-001	0.000000000000000E+000	7.6697138E-004	2.2228459E+004
1	1	0	1	0	0	1	116	7.209996344290418E+004	1.8580000E-001	4.1336036E+000	1.8581170E-001	1.548078019570973E-002	3.627513732180397E+000	1.382732790850222E-002	3.627513724114200E+000	0	1.382732790850222E-002	0.000000000000000E+000	0.000000000000000E+000	0.000000000000000E+000	-1.353474145917354E-001	0.000000000000000E+000	3.627513724114200E+000	3.627513724114200E+000	0.0000000E+000	0.0000000E+000	1.8580000E-001	0.000000000000000E+000	7.6807191E-004	2.2246197E+004
1	1	0	1	0	0	1	116	7.239996345799160E+004	1.8580000E-001	4.1384497E+000	1.8577230E-001	1.548081655354136E-002	3.642994548828171E+000	1.389135713029222E-002	3.642994540667742E+000	0	1.389135713029222E-002	0.000000000000000E+000	0.000000000000000E+000	0.000000000000000E+000	-1.359250246750432E-001	0.000000000000000E+000	3.642994540667742E+000	3.642994540667742E+000	0.0000000E+000	0.0000000E+000	1.8580000E-001	0.000000000000000E+000	7.6880929E-004	2.2277000E+004
1	1	0	1	0	0	1	116	7.269996347307903E+004	1.8580000E-001	4.1432562E+000	1.8585111E-001	1.548072366529869E-002	3.658475272588407E+000	1.395545998231782E-002	3.658475264333040E+000	0	1.395545998231782E-002	0.000000000000000E+000	0.000000000000000E+000	0.000000000000000E+000	-1.365026312925921E-001	0.000000000000000E+000	3.658475264333040E+000	3.658475264333040E+000	0.0000000E+000	0.0000000E+000	1.8580000E-001	0.000000000000000E+000	7.7002880E-004	2.2293416E+004
1	1	0	1	0	0	1	116	7.299996348816645E+004	1.8580000E-001	4.1480236E+000	1.8569349E-001	1.548061255257991E-002	3.673955885234748E+000	1.401963710161020E-002	3.673955876885620E+000	0	1.401963710161020E-002	0.000000000000000E+000	0.000000000000000E+000	0.000000000000000E+000	-1.370802337643321E-001	0.000000000000000E+000	3.673955876885620E+000	3.673955876885620E+000	0.0000000E+000	0.0000000E+000	1.8580000E-001	0.000000000000000E+000	7.7026099E-004	2.2338014E+004
1	1	0	1	0	0	1	116	7.329996350325388E+004	1.8580000E-001	4.1529088E+000	1.8579200E-001	1.548063134696749E-002	3.689436516676380E+000	1.408388904331582E-002	3.689436508232587E+000	0	1.408388904331582E-002	0.000000000000000E+000	0.000000000000000E+000	0.000000000000000E+000	-1.376578369373498E-001	0.000000000000000E+000	3.689436508232587E+000	3.689436508232587E+000	0.0000000E+000	0.0000000E+000	1.8580000E-001	0.000000000000000E+000	7.7157724E-004	2.2352463E+004
1	1	0	1	0	0	1	116	7.359996351834130E+004	1.8580000E-001	4.1578336E+000	1.8569349E-001	1.548084103813602E-002	3.704917357808724E+000	1.414821692656510E-002	3.704917349270723E+000	0	1.414821692656510E-002	0.000000000000000E+000	0.000000000000000E+000	0.000000000000000E+000	-1.382354479342098E-001	0.000000000000000E+000	3.704917349270723E+000	3.704917349270723E+000	0.0000000E+000	0.0000000E+000	1.8580000E-001	0.000000000000000E+000	7.7208260E-004	2.2390842E+004
1	1	0	1	0	0	1	116	7.389996353342873E+004	1.8580000E-001	4.1626401E+000	1.8571320E-001	1.548068362942172E-002	3.720398041532553E+000	1.421261949357397E-002	3.720398032900145E+000	0	1.421261949357397E-002	0.000000000000000E+000	0.000000000000000E+000	0.000000000000000E+000	-1.388130530579465E-001	0.000000000000000E+000	3.720398032900145E+000	3.720398032900145E+000	0.0000000E+000	0.0000000E+000	1.8580000E-001	0.000000000000000E+000	7.7305723E-004	2.2414348E+004
1	1	0	1	0	0	1	116	7.419996354851616E+004	1.8580000E-001	4.1675258E+000	1.8581170E-001	1.548074507317609E-002	3.735878786699275E+000	1.427709789470053E-002	3.735878777973321E+000	0	1.427709789470053E-002	0.000000000000000E+000	0.000000000000000E+000	0.000000000000000E+000	-1.393906604742001E-001	0.000000000000000E+000	3.735878777973321E+000	3.735878777973321E+000	0.0000000E+000	0.0000000E+000	1.8580000E-001	0.000000000000000E+000	7.7437505E-004	2.2428760E+004
1	1	0	1	0	0	1	116	7.449996356360358E+004	1.8580000E-001	4.1723719E+000	1.8581170E-001	1.548107587004701E-002	3.751359862663878E+000	1.434165381129401E-002	3.751359853843368E+000	0	1.434165381129401E-002	0.000000000000000E+000	0.000000000000000E+000	0.000000000000000E+000	-1.399682802329675E-001	0.000000000000000E+000	3.751359853843368E+000	3.751359853843368E+000	0.0000000E+000	0.0000000E+000	1.8580000E-001	0.000000000000000E+000	7.7527552E-004	2.2454840E+004
1	1	0	1	0	0	1	116	7.479996357869101E+004	1.8580000E-001	4.1772966E+000	1.8579200E-001	1.548082672169639E-002	3.766840689478665E+000	1.440628479432010E-002	3.766840680565065E+000	0	1.440628479432010E-002	0.000000000000000E+000	0.000000000000000E+000	0.000000000000000E+000	-1.405458906956202E-001	0.000000000000000E+000	3.766840680565065E+000	3.766840680565065E+000	0.0000000E+000	0.0000000E+000	1.8580000E-001	0.000000000000000E+000	7.7610830E-004	2.2483727E+004
1	1	0	1	0	0	1	116	7.509996359377843E+004	1.8580000E-001	4.1823397E+000	1.8581170E-001	1.548074987916483E-002	3.782321439451145E+000	1.447099193238815E-002	3.782321430444230E+000	0	1.447099193238815E-002	0.000000000000000E+000	0.000000000000000E+000	0.000000000000000E+000	-1.411234982911831E-001	0.000000000000000E+000	3.782321430444230E+000	3.782321430444230E+000	0.0000000E+000	0.0000000E+000	1.8580000E-001	0.000000000000000E+000	7.7712763E-004	2.2508484E+004
1	1	0	1	0	0	1	116	7.539996360886586E+004	1.8580000E-001	4.1873431E+000	1.8577230E-001	1.548084513016873E-002	3.797802284676101E+000	1.453577620176541E-002	3.797802275574398E+000	0	1.453577620176541E-002	0.000000000000000E+000	0.000000000000000E+000	0.000000000000000E+000	-1.417011094407440E-001	0.000000000000000E+000	3.797802275574398E+000	3.797802275574398E+000	0.0000000E+000	0.0000000E+000	1.8580000E-001	0.000000000000000E+000	7.7789236E-004	2.2540191E+004
1	1	0	1	0	0	1	116	7.569996362395328E+004	1.8580000E-001	4.1922679E+000	1.8583140E-001	1.548091707017687E-002	3.813283201839245E+000	1.460063769388855E-002	3.813283192644575E+000	0	1.460063769388855E-002	0.000000000000000E+000	0.000000000000000E+000	0.000000000000000E+000	-1.422787232744154E-001	0.000000000000000E+000	3.813283192644575E+000	3.813283192644575E+000	0.0000000E+000	0.0000000E+000	1.8580000E-001	0.000000000000000E+000	7.7905500E-004	2.2559523E+004
1	1	0	1	0	0	1	116	7.599996363904071E+004	1.8580000E-001	4.1972713E+000	1.8575260E-001	1.548068112276495E-002	3.828763883055465E+000	1.466557555780166E-002	3.828763873767340E+000	0	1.466557555780166E-002	0.000000000000000E+000	0.000000000000000E+000	0.000000000000000E+000	-1.428563283045899E-001	0.000000000000000E+000	3.828763873767340E+000	3.828763873767340E+000	0.0000000E+000	0.0000000E+000	1.8580000E-001	0.000000000000000E+000	7.7965407E-004	2.2596029E+004
1	1	0	1	0	0	1	116	7.615319364674692E+004	1.8580000E-001	4.2000690E+000	1.8577230E-001	7.906929564277332E-003	3.836670812668685E+000	1.469877318625642E-002	3.836670803331617E+000	0	1.469877318625642E-002	0.000000000000000E+000	0.000000000000000E+000	0.000000000000000E+000	-1.431513464794390E-001	0.000000000000000E+000	3.836670803331617E+000	3.836670803331617E+000	0.0000000E+000	0.0000000E+000	1.8580000E-001	0.000000000000000E+000	7.8025647E-004	2.2608693E+004
1	1	0	1	0	0	1	116	7.615319564674702E+004	1.8580000E-001	4.1998324E+000	1.8577230E-001	1.032068332036336E-007	3.836670915875517E+000	1.469877361970782E-002	3.836670906538451E+000	0	1.469877361970782E-002	0.000000000000000E+000	0.000000000000000E+000	0.000000000000000E+000	-1.431513503302247E-001	0.000000000000000E+000	3.836670906538451E+000	3.836670906538451E+000	0.0000000E+000	0.0000000E+000	1.8580000E-001	0.000000000000000E+000	7.8021252E-004	2.2607420E+004
2	1	0	0	1	0	2	116	7.615322364674835E+004	4.2000470E+000	4.2000294E+000	2.0492239E-001	1.455534605516328E-006	3.836672371410132E+000	1.469877973273165E-002	3.836672362073057E+000	0	1.469877973273165E-002	0.000000000000000E+000	0.000000000000000E+000	0.000000000000000E+000	-1.431514046381781E-001	0.000000000000000E+000	3.836672362073057E+000	3.836672362073057E+000	0.0000000E+000	4.2000470E+000	0.0000000E+000	0.000000000000000E+000	8.6068007E-004	2.0495707E+004
2	1	0	0	0	0	2	116	7.626851365254680E+004	4.2000470E+000	4.2000690E+000	1.0491638E-001	4.660202561467886E-003	3.841332574041966E+000	1.471835279646105E-002	3.841332564634524E+000	0	1.471835279646105E-002	0.000000000000000E+000	0.000000000000000E+000	0.000000000000000E+000	-1.433252830640810E-001	0.000000000000000E+000	3.841332564634524E+000	3.841332564634524E+000	0.0000000E+000	4.2000470E+000	0.0000000E+000	0.000000000000000E+000	4.4065603E-004	4.0032539E+004
2	1	0	0	0	0	2	116	7.627788565301825E+004	4.2000470E+000	4.1999903E+000	9.9892437E-002	2.682370579077138E-004	3.841600811104990E+000	1.471947940491412E-002	3.841600801692432E+000	0	1.471947940491412E-002	0.000000000000000E+000	0.000000000000000E+000	0.000000000000000E+000	-1.433352913495509E-001	0.000000000000000E+000	3.841600801692432E+000	3.841600801692432E+000	0.0000000E+000	4.2000470E+000	0.0000000E+000	0.000000000000000E+000	4.1954726E-004	4.2045129E+004
2	1	0	0	0	0	2	116	7.627788765301835E+004	4.2000470E+000	4.2000294E+000	1.0034557E-001	5.574754128853480E-008	3.841600866852531E+000	1.471947963905540E-002	3.841600857439973E+000	0	1.471947963905540E-002	0.000000000000000E+000	0.000000000000000E+000	0.000000000000000E+000	-1.433352934295667E-001	0.000000000000000E+000	3.841600857439973E+000	3.841600857439973E+000	0.0000000E+000	4.2000470E+000	0.0000000E+000	0.000000000000000E+000	4.2145437E-004	4.1855652E+004
3	1	0	1	1	0	3	115	7.627793965302105E+004	0.0000000E+000	4.1988082E+000	0.0000000E+000	1.393688532213370E-006	3.841602260541080E+000	1.471948549258800E-002	3.841602251128506E+000	0	1.471948549258800E-002	0.000000000000000E+000	0.000000000000000E+000	0.000000000000000E+000	-1.433353454299602E-001	0.000000000000000E+000	3.841602251128506E+000	3.841602251128506E+000	0.0000000E+000	0.0000000E+000	0.0000000E+000	0.000000000000000E+000	0.0000000E+000	0.0000000E+000
3	1	0	1	0	0	3	115	7.627893965307134E+004	0.0000000E+000	4.1988473E+000	0.0000000E+000	0.000000000000000E+000	3.841602260541080E+000	1.471948549258800E-002	3.841602251128506E+000	0	1.471948549258800E-002	0.000000000000000E+000	0.000000000000000E+000	0.000000000000000E+000	-1.433353454299602E-001	0.000000000000000E+000	3.841602251128506E+000	3.841602251128506E+000	0.0000000E+000	0.0000000E+000	0.0000000E+000	0.000000000000000E+000	0.0000000E+000	0.0000000E+000
3	1	0	1	0	0	3	115	7.627993965312163E+004	0.0000000E+000	4.1988082E+000	0.0000000E+000	0.000000000000000E+000	3.841602260541080E+000	1.471948549258800E-002	3.841602251128506E+000	0	1.471948549258800E-002	0.000000000000000E+000	0.000000000000000E+000	0.000000000000000E+000	-1.433353454299602E-001	0.000000000000000E+000	3.841602251128506E+000	3.841602251128506E+000	0.0000000E+000	0.0000000E+000	0.0000000E+000	0.000000000000000E+000	0.0000000E+000	0.0000000E+000
3	1	0	1	0	0	3	115	7.628093965317192E+004	0.0000000E+000	4.1987295E+000	0.0000000E+000	0.000000000000000E+000	3.841602260541080E+000	1.471948549258800E-002	3.841602251128506E+000	0	1.471948549258800E-002	0.000000000000000E+000	0.000000000000000E+000	0.000000000000000E+000	-1.433353454299602E-001	0.000000000000000E+000	3.841602251128506E+000	3.841602251128506E+000	0.0000000E+000	0.0000000E+000	0.0000000E+000	0.000000000000000E+000	0.0000000E+000	0.0000000E+000
3	1	0	1	0	0	3	115	7.628193965322222E+004	0.0000000E+000	4.1986113E+000	0.0000000E+000	0.000000000000000E+000	3.841602260541080E+000	1.471948549258800E-002	3.841602251128506E+000	0	1.471948549258800E-002	0.000000000000000E+000	0.000000000000000E+000	0.000000000000000E+000	-1.433353454299602E-001	0.000000000000000E+000	3.841602251128506E+000	3.841602251128506E+000	0.0000000E+000	0.0000000E+000	0.0000000E+000	0.000000000000000E+000	0.0000000E+000	0.0000000E+000
3	1	0	1	0	0	3	115	7.628293965327251E+004	0.0000000E+000	4.1986113E+000	0.0000000E+000	0.000000000000000E+000	3.841602260541080E+000	1.471948549258800E-002	3.841602251128506E+000	0	1.471948549258800E-002	0.000000000000000E+000	0.000000000000000E+000	0.000000000000000E+000	-1.433353454299602E-001	0.000000000000000E+000	3.841602251128506E+000	3.841602251128506E+000	0.0000000E+000	0.0000000E+000	0.0000000E+000	0.000000000000000E+000	0.0000000E+000	0.0000000E+000
3	1	0	1	0	0	3	115	7.628393965332280E+004	0.0000000E+000	4.1986504E+000	0.0000000E+000	0.000000000000000E+000	3.841602260541080E+000	1.471948549258800E-002	3.841602251128506E+000	0	1.471948549258800E-002	0.000000000000000E+000	0.000000000000000E+000	0.000000000000000E+000	-1.433353454299602E-001	0.000000000000000E+000	3.841602251128506E+000	3.841602251128506E+000	0.0000000E+000	0.0000000E+000	0.0000000E+000	0.000000000000000E+000	0.0000000E+000	0.0000000E+000
3	1	0	1	0	0	3	115	7.628493965337309E+004	0.0000000E+000	4.1985717E+000	0.0000000E+000	0.000000000000000E+000	3.841602260541080E+000	1.471948549258800E-002	3.841602251128506E+000	0	1.471948549258800E-002	0.000000000000000E+000	0.000000000000000E+000	0.000000000000000E+000	-1.433353454299602E-001	0.000000000000000E+000	3.841602251128506E+000	3.841602251128506E+000	0.0000000E+000	0.0000000E+000	0.0000000E+000	0.000000000000000E+000	0.0000000E+000	0.0000000E+000
3	1	0	1	0	0	3	115	7.628593965342338E+004	0.0000000E+000	4.1985717E+000	0.0000000E+000	0.000000000000000E+000	3.841602260541080E+000	1.471948549258800E-002	3.841602251128506E+000	0	1.471948549258800E-002	0.000000000000000E+000	0.000000000000000E+000	0.000000000000000E+000	-1.433353454299602E-001	0.000000000000000E+000	3.841602251128506E+000	3.841602251128506E+000	0.0000000E+000	0.0000000E+000	0.0000000E+000	0.000000000000000E+000	0.0000000E+000	0.0000000E+000
3	1	0	1	0	0	3	115	7.628693965347367E+004	0.0000000E+000	4.1985321E+000	0.0000000E+000	0.000000000000000E+000	3.841602260541080E+000	1.471948549258800E-002	3.841602251128506E+000	0	1.471948549258800E-002	0.000000000000000E+000	0.000000000000000E+000	0.000000000000000E+000	-1.433353454299602E-001	0.000000000000000E+000	3.841602251128506E+000	3.841602251128506E+000	0.0000000E+000	0.0000000E+000	0.0000000E+000	0.000000000000000E+000	0.0000000E+000	0.0000000E+000
3	1	0	0	0	0	3	116	7.628796765352576E+004	-1.8580000E-001	4.1964049E+000	0.0000000E+000	0.000000000000000E+000	3.841602260541080E+000	1.471948549258800E-002	3.841602251128506E+000	0	1.471948549258800E-002	0.000000000000000E+000	0.000000000000000E+000	0.000000000000000E+000	-1.433353454299602E-001	0.000000000000000E+000	3.841602251128506E+000	3.841602251128506E+000	0.0000000E+000	0.0000000E+000	0.0000000E+000	0.000000000000000E+000	0.0000000E+000	0.0000000E+000
1	0	0	0	1	0	4	116	7.628796965352586E+004	-1.8580000E-001	4.1964049E+000	-1.8584184E-001	-1.032454686032401E-007	3.841602157295611E+000	1.471948592584782E-002	-1.032454686032401E-007	1	1.471948549258800E-002	4.332598203815596E-010	0.000000000000000E+000	0.000000000000000E+000	-1.433353415777330E-001	1.032454686032401E-007	0.000000000000000E+000	1.032454686032401E-007	0.0000000E+000	0.0000000E+000	-1.8580000E-001	0.000000000000000E+000	-7.7986764E-004	2.2580518E+004
1	0	0	0	0	0	4	116	7.658796966861375E+004	-1.8580000E-001	4.1882887E+000	-1.8578275E-001	-1.548359017810060E-002	3.826118567368662E+000	1.478438693216681E-002	-1.548369342356920E-002	1	1.471948549258800E-002	6.490143957881347E-005	0.000000000000000E+000	0.000000000000000E+000	-1.427576280196504E-001	1.548369342356920E-002	0.000000000000000E+000	1.548369342356920E-002	0.0000000E+000	0.0000000E+000	-1.8580000E-001	0.000000000000000E+000	-7.7811175E-004	2.2544014E+004
1	0	0	0	0	0	4	116	7.688796968370210E+004	-1.8580000E-001	4.1823397E+000	-1.8578275E-001	-1.548355136695835E-002	3.810635016252374E+000	1.484919025119222E-002	-3.096724479052755E-002	1	1.471948549258800E-002	1.297047586042172E-004	0.000000000000000E+000	0.000000000000000E+000	-1.421799159096458E-001	3.096724479052755E-002	0.000000000000000E+000	3.096724479052755E-002	0.0000000E+000	0.0000000E+000	-1.8580000E-001	0.000000000000000E+000	-7.7700656E-004	2.2511992E+004
1	0	0	0	0	0	4	116	7.718796969878953E+004	-1.8580000E-001	4.1766267E+000	-1.8576305E-001	-1.548354396647049E-002	3.795151472536177E+000	1.491390320001827E-002	-4.645078875699805E-002	1	1.471948549258800E-002	1.944177074302729E-004	0.000000000000000E+000	0.000000000000000E+000	-1.416022040757486E-001	4.645078875699805E-002	0.000000000000000E+000	4.645078875699805E-002	0.0000000E+000	0.0000000E+000	-1.8580000E-001	0.000000000000000E+000	-7.7586289E-004	2.2483625E+004
1	0	0	0	0	0	4	116	7.748796971387696E+004	-1.8580000E-001	4.1710320E+000	-1.8580244E-001	-1.548349201030201E-002	3.779667980775668E+000	1.497852797838721E-002	-6.193428076730007E-002	1	1.471948549258800E-002	2.590424857992091E-004	0.000000000000000E+000	0.000000000000000E+000	-1.410244941803880E-001	6.193428076730007E-002	0.000000000000000E+000	6.193428076730007E-002	0.0000000E+000	0.0000000E+000	-1.8580000E-001	0.000000000000000E+000	-7.7498792E-004	2.2448746E+004
1	0	0	0	0	0	4	116	7.778796972896438E+004	-1.8580000E-001	4.1653981E+000	-1.8584184E-001	-1.548348229153289E-002	3.764184498735484E+000	1.504306609358281E-002	-7.741776305883295E-002	1	1.471948549258800E-002	3.235806009948081E-004	0.000000000000000E+000	0.000000000000000E+000	-1.404467846477057E-001	7.741776305883295E-002	0.000000000000000E+000	7.741776305883295E-002	0.0000000E+000	0.0000000E+000	-1.8580000E-001	0.000000000000000E+000	-7.7410525E-004	2.2413672E+004
1	0	0	0	0	0	4	116	7.808796974405181E+004	-1.8580000E-001	4.1598825E+000	-1.8580244E-001	-1.548351229094797E-002	3.748700986693584E+000	1.510751876983546E-002	-9.290127534978092E-002	1	1.471948549258800E-002	3.880332772474640E-004	0.000000000000000E+000	0.000000000000000E+000	-1.398690739956190E-001	9.290127534978092E-002	0.000000000000000E+000	9.290127534978092E-002	0.0000000E+000	0.0000000E+000	-1.8580000E-001	0.000000000000000E+000	-7.7291636E-004	2.2388740E+004
1	0	0	0	0	0	4	116	7.838796975913923E+004	-1.8580000E-001	4.1544847E+000	-1.8578275E-001	-1.548360158234835E-002	3.733217385361973E+000	1.517188722898503E-002	-1.083848769321293E-001	1	1.471948549258800E-002	4.524017363970300E-004	0.000000000000000E+000	0.000000000000000E+000	-1.392913600120132E-001	1.083848769321293E-001	0.000000000000000E+000	1.083848769321293E-001	0.0000000E+000	0.0000000E+000	-1.8580000E-001	0.000000000000000E+000	-7.7183160E-004	2.2362059E+004
1	0	0	0	0	0	4	116	7.868796977422666E+004	-1.8580000E-001	4.1490874E+000	-1.8582214E-001	-1.548341758192413E-002	3.717733968029552E+000	1.523617111991700E-002	-1.238682945140534E-001	1	1.471948549258800E-002	5.166856273290006E-004	0.000000000000000E+000	0.000000000000000E+000	-1.387136528936646E-001	1.238682945140534E-001	0.000000000000000E+000	1.238682945140534E-001	0.0000000E+000	0.0000000E+000	-1.8580000E-001	0.000000000000000E+000	-7.7099231E-004	2.2328271E+004
1	0	0	0	0	0	4	116	7.898796978931408E+004	-1.8580000E-001	4.1437683E+000	-1.8578275E-001	-1.548348440455066E-002	3.702250483875109E+000	1.530037223665214E-002	-1.393517789186041E-001	1	1.471948549258800E-002	5.808867440641411E-004	0.000000000000000E+000	0.000000000000000E+000	-1.381359432820965E-001	1.393517789186041E-001	0.000000000000000E+000	1.393517789186041E-001	0.0000000E+000	0.0000000E+000	-1.8580000E-001	0.000000000000000E+000	-7.6984067E-004	2.2304377E+004
1	0	0	0	0	0	4	116	7.928796980440151E+004	-1.8580000E-001	4.1384497E+000	-1.8590096E-001	-1.548350465165244E-002	3.686766979474011E+000	1.536449063321895E-002	-1.548352835702565E-001	1	1.471948549258800E-002	6.450051406309502E-004	0.000000000000000E+000	0.000000000000000E+000	-1.375582329150984E-001	1.548352835702565E-001	0.000000000000000E+000	1.548352835702565E-001	0.0000000E+000	0.0000000E+000	-1.8580000E-001	0.000000000000000E+000	-7.6934177E-004	2.2261584E+004
1	0	0	0	0	0	4	116	7.958796981948894E+004	-1.8580000E-001	4.1332884E+000	-1.8580244E-001	-1.548334982066519E-002	3.671283629901120E+000	1.542852663874057E-002	-1.703186333909217E-001	1	1.471948549258800E-002	7.090411461525645E-004	0.000000000000000E+000	0.000000000000000E+000	-1.369805283249489E-001	1.703186333909217E-001	0.000000000000000E+000	1.703186333909217E-001	0.0000000E+000	0.0000000E+000	-1.8580000E-001	0.000000000000000E+000	-7.6797511E-004	2.2245607E+004
1	0	0	0	0	0	4	116	7.988796983457636E+004	-1.8580000E-001	4.1278906E+000	-1.8584184E-001	-1.548328296811216E-002	3.655800347180234E+000	1.549248130236377E-002	-1.858019163590338E-001	1	1.471948549258800E-002	7.729958097757728E-004	0.000000000000000E+000	0.000000000000000E+000	-1.364028262291377E-001	1.858019163590338E-001	0.000000000000000E+000	1.858019163590338E-001	0.0000000E+000	0.0000000E+000	-1.8580000E-001	0.000000000000000E+000	-7.6713477E-004	2.2211848E+004
1	0	0	0	0	0	4	116	8.018796984966379E+004	-1.8580000E-001	4.1228480E+000	-1.8578275E-001	-1.548346438339187E-002	3.640316883046437E+000	1.555635619715545E-002	-2.012853807424257E-001	1	1.471948549258800E-002	8.368707045674478E-004	0.000000000000000E+000	0.000000000000000E+000	-1.358251173645668E-001	2.012853807424257E-001	0.000000000000000E+000	2.012853807424257E-001	0.0000000E+000	0.0000000E+000	-1.8580000E-001	0.000000000000000E+000	-7.6595403E-004	2.2191770E+004
1	0	0	0	0	0	4	116	8.048796986475121E+004	-1.8580000E-001	4.1177654E+000	-1.8582214E-001	-1.548338768062492E-002	3.624833495614404E+000	1.562015094235625E-002	-2.167687684230507E-001	1	1.471948549258800E-002	9.006654497682540E-004	0.000000000000000E+000	0.000000000000000E+000	-1.352474113618418E-001	2.167687684230507E-001	0.000000000000000E+000	2.167687684230507E-001	0.0000000E+000	0.0000000E+000	-1.8580000E-001	0.000000000000000E+000	-7.6517201E-004	2.2159713E+004
1	0	0	0	0	0	4	116	8.078796987983864E+004	-1.8580000E-001	4.1124859E+000	-1.8574333E-001	-1.548333742065562E-002	3.609350158443774E+000	1.568386611591505E-002	-2.322521058437063E-001	1	1.471948549258800E-002	9.643806233270453E-004	0.000000000000000E+000	0.000000000000000E+000	-1.346697072344374E-001	2.322521058437063E-001	0.000000000000000E+000	2.322521058437063E-001	0.0000000E+000	0.0000000E+000	-1.8580000E-001	0.000000000000000E+000	-7.6386682E-004	2.2140691E+004
1	0	0	0	0	0	4	116	8.108796989492606E+004	-1.8580000E-001	4.1074429E+000	-1.8582214E-001	-1.548352815228204E-002	3.593866630540763E+000	1.574750349850254E-002	-2.477356339959883E-001	1	1.471948549258800E-002	1.028018005914540E-003	0.000000000000000E+000	0.000000000000000E+000	-1.340919959905514E-001	2.477356339959883E-001	0.000000000000000E+000	2.477356339959883E-001	0.0000000E+000	0.0000000E+000	-1.8580000E-001	0.000000000000000E+000	-7.6325383E-004	2.2104162E+004
1	0	0	0	0	0	4	116	8.138796991001349E+004	-1.8580000E-001	4.1024790E+000	-1.8580244E-001	-1.548356557220221E-002	3.578383065217559E+000	1.581106300146990E-002	-2.632191995681905E-001	1	1.471948549258800E-002	1.091577508881903E-003	0.000000000000000E+000	0.000000000000000E+000	-1.335142833504677E-001	2.632191995681905E-001	0.000000000000000E+000	2.632191995681905E-001	0.0000000E+000	0.0000000E+000	-1.8580000E-001	0.000000000000000E+000	-7.6225062E-004	2.2079791E+004
1	0	0	0	0	0	4	116	8.168796992510092E+004	-1.8580000E-001	4.0974751E+000	-1.8582214E-001	-1.548339956777791E-002	3.562899665898358E+000	1.587454450831685E-002	-2.787025991359684E-001	1	1.471948549258800E-002	1.155059015728847E-003	0.000000000000000E+000	0.000000000000000E+000	-1.329365769042165E-001	2.787025991359684E-001	0.000000000000000E+000	2.787025991359684E-001	0.0000000E+000	0.0000000E+000	-1.8580000E-001	0.000000000000000E+000	-7.6140161E-004	2.2050521E+004
1	0	0	0	0	0	4	116	8.198796994018834E+004	-1.8580000E-001	4.0925112E+000	-1.8582214E-001	-1.548351095525755E-002	3.547416155191627E+000	1.593794971104390E-002	-2.941861100912260E-001	1	1.471948549258800E-002	1.218464218455900E-003	0.000000000000000E+000	0.000000000000000E+000	-1.323588663019468E-001	2.941861100912260E-001	0.000000000000000E+000	2.941861100912260E-001	0.0000000E+000	0.0000000E+000	-1.8580000E-001	0.000000000000000E+000	-7.6047919E-004	2.2023809E+004
1	0	0	0	0	0	4	116	8.228796995527577E+004	-1.8580000E-001	4.0876651E+000	-1.8576305E-001	-1.548337241117325E-002	3.531932783029783E+000	1.600127788773990E-002	-3.096694825023992E-001	1	1.471948549258800E-002	1.281792395151903E-003	0.000000000000000E+000	0.000000000000000E+000	-1.317811608689731E-001	3.096694825023992E-001	0.000000000000000E+000	3.096694825023992E-001	0.0000000E+000	0.0000000E+000	-1.8580000E-001	0.000000000000000E+000	-7.5933710E-004	2.2004727E+004
1	0	0	0	0	0	4	116	8.258796997036319E+004	-1.8580000E-001	4.0827794E+000	-1.8586154E-001	-1.548332889341646E-002	3.516449454384190E+000	1.606453036485135E-002	-3.251528113958157E-001	1	1.471948549258800E-002	1.345044872263354E-003	0.000000000000000E+000	0.000000000000000E+000	-1.312034570596493E-001	3.251528113958157E-001	0.000000000000000E+000	3.251528113958157E-001	0.0000000E+000	0.0000000E+000	-1.8580000E-001	0.000000000000000E+000	-7.5883168E-004	2.1966779E+004
1	0	0	0	0	0	4	116	8.288796998545062E+004	-1.8580000E-001	4.0779729E+000	-1.8580244E-001	-1.548341459490359E-002	3.500966040038218E+000	1.612770819359597E-002	-3.406362259907193E-001	1	1.471948549258800E-002	1.408222701007973E-003	0.000000000000000E+000	0.000000000000000E+000	-1.306257500527291E-001	3.406362259907193E-001	0.000000000000000E+000	3.406362259907193E-001	0.0000000E+000	0.0000000E+000	-1.8580000E-001	0.000000000000000E+000	-7.5769733E-004	2.1947896E+004
1	0	0	0	0	0	4	116	8.318797000053804E+004	-1.8580000E-001	4.0731664E+000	-1.8578275E-001	-1.548349797386262E-002	3.485482542315125E+000	1.619081188685364E-002	-3.561197239645819E-001	1	1.471948549258800E-002	1.471326394265641E-003	0.000000000000000E+000	0.000000000000000E+000	-1.300480399348964E-001	3.561197239645819E-001	0.000000000000000E+000	3.561197239645819E-001	0.0000000E+000	0.0000000E+000	-1.8580000E-001	0.000000000000000E+000	-7.5672404E-004	2.1924352E+004
1	0	0	0	0	0	4	116	8.348797001562547E+004	-1.8580000E-001	4.0683599E+000	-1.8582214E-001	-1.548331922754645E-002	3.469999223335534E+000	1.625384109225707E-002	-3.716030431921284E-001	1	1.471948549258800E-002	1.534355599669067E-003	0.000000000000000E+000	0.000000000000000E+000	-1.294703364862241E-001	3.716030431921284E-001	0.000000000000000E+000	3.716030431921284E-001	0.0000000E+000	0.0000000E+000	-1.8580000E-001	0.000000000000000E+000	-7.5599138E-004	2.1893838E+004
1	0	0	0	0	0	4	116	8.378797003071290E+004	-1.8580000E-001	4.0636711E+000	-1.8584184E-001	-1.548318395791782E-002	3.454516039625166E+000	1.631679634191546E-002	-3.870862271500462E-001	1	1.471948549258800E-002	1.597310849327462E-003	0.000000000000000E+000	0.000000000000000E+000	-1.288926380846283E-001	3.870862271500462E-001	0.000000000000000E+000	3.870862271500462E-001	0.0000000E+000	0.0000000E+000	-1.8580000E-001	0.000000000000000E+000	-7.5520010E-004	2.1866287E+004
1	0	0	0	0	0	4	116	8.408797004580032E+004	-1.8580000E-001	4.0589828E+000	-1.8582214E-001	-1.548334550919632E-002	3.439032694363279E+000	1.637967941204972E-002	-4.025695726592425E-001	1	1.471948549258800E-002	1.660193919461718E-003	0.000000000000000E+000	0.000000000000000E+000	-1.283149336553282E-001	4.025695726592425E-001	0.000000000000000E+000	4.025695726592425E-001	0.0000000E+000	0.0000000E+000	-1.8580000E-001	0.000000000000000E+000	-7.5424887E-004	2.1843375E+004
1	0	0	0	0	0	4	116	8.438797006088775E+004	-1.8580000E-001	4.0544128E+000	-1.8584184E-001	-1.548333302130302E-002	3.423549361591521E+000	1.644249025484728E-002	-4.180529056805455E-001	1	1.471948549258800E-002	1.723004762259275E-003	0.000000000000000E+000	0.000000000000000E+000	-1.277372296920516E-001	4.180529056805455E-001	0.000000000000000E+000	4.180529056805455E-001	0.0000000E+000	0.0000000E+000	-1.8580000E-001	0.000000000000000E+000	-7.5347954E-004	2.1816469E+004
1	0	0	0	0	0	4	116	8.468797007597517E+004	-1.8580000E-001	4.0497241E+000	-1.8588126E-001	-1.548331070260041E-002	3.408066051135891E+000	1.650522926986148E-002	-4.335362163831459E-001	1	1.471948549258800E-002	1.785743777273479E-003	0.000000000000000E+000	0.000000000000000E+000	-1.271595265614197E-001	4.335362163831459E-001	0.000000000000000E+000	4.335362163831459E-001	0.0000000E+000	0.0000000E+000	-1.8580000E-001	0.000000000000000E+000	-7.5276778E-004	2.1786619E+004
1	0	0	0	0	0	4	116	8.498797009106260E+004	-1.8580000E-001	4.0451932E+000	-1.8584184E-001	-1.548347087527315E-002	3.392582580509219E+000	1.656789766747647E-002	-4.490196872584191E-001	1	1.471948549258800E-002	1.848412174888467E-003	0.000000000000000E+000	0.000000000000000E+000	-1.265818174545909E-001	4.490196872584191E-001	0.000000000000000E+000	4.490196872584191E-001	0.0000000E+000	0.0000000E+000	-1.8580000E-001	0.000000000000000E+000	-7.5176614E-004	2.1766859E+004
1	0	0	0	0	0	4	116	8.528797010615002E+004	-1.8580000E-001	4.0405445E+000	-1.8580244E-001	-1.548345599017210E-002	3.377099124769262E+000	1.663049504462507E-002	-4.645031432485912E-001	1	1.471948549258800E-002	1.911009552037069E-003	0.000000000000000E+000	0.000000000000000E+000	-1.260041089032055E-001	4.645031432485912E-001	0.000000000000000E+000	4.645031432485912E-001	0.0000000E+000	0.0000000E+000	-1.8580000E-001	0.000000000000000E+000	-7.5074303E-004	2.1746455E+004
1	0	0	0	0	0	4	116	8.558797012123745E+004	-1.8580000E-001	4.0360136E+000	-1.8582214E-001	-1.548349457073543E-002	3.361615630449305E+000	1.669302202373968E-002	-4.799866378193266E-001	1	1.471948549258800E-002	1.973536531151681E-003	0.000000000000000E+000	0.000000000000000E+000	-1.254263989123484E-001	4.799866378193266E-001	0.000000000000000E+000	4.799866378193266E-001	0.0000000E+000	0.0000000E+000	-1.8580000E-001	0.000000000000000E+000	-7.4998068E-004	2.1719768E+004
1	0	0	0	0	0	4	116	8.588797013632488E+004	-1.8580000E-001	4.0316405E+000	-1.8590096E-001	-1.548347002095646E-002	3.346132160677181E+000	1.675547902744512E-002	-4.954701078402831E-001	1	1.471948549258800E-002	2.035993534857118E-003	0.000000000000000E+000	0.000000000000000E+000	-1.248486898374039E-001	4.954701078402831E-001	0.000000000000000E+000	4.954701078402831E-001	0.0000000E+000	0.0000000E+000	-1.8580000E-001	0.000000000000000E+000	-7.4948586E-004	2.1687035E+004
1	0	0	0	0	0	4	116	8.618797015141230E+004	-1.8580000E-001	4.0270700E+000	-1.8580244E-001	-1.548340974518822E-002	3.330648751180420E+000	1.681786631383485E-002	-5.109535175854713E-001	1	1.471948549258800E-002	2.098380821246850E-003	0.000000000000000E+000	0.000000000000000E+000	-1.242709830114143E-001	5.109535175854713E-001	0.000000000000000E+000	5.109535175854713E-001	0.0000000E+000	0.0000000E+000	-1.8580000E-001	0.000000000000000E+000	-7.4823946E-004	2.1673936E+004
1	0	0	0	0	0	4	116	8.648797016649973E+004	-1.8580000E-001	4.0226970E+000	-1.8576305E-001	-1.548342635021441E-002	3.315165325081117E+000	1.688018463737670E-002	-5.264369439356856E-001	1	1.471948549258800E-002	2.160699144788699E-003	0.000000000000000E+000	0.000000000000000E+000	-1.236932755659615E-001	5.264369439356856E-001	0.000000000000000E+000	5.264369439356856E-001	0.0000000E+000	0.0000000E+000	-1.8580000E-001	0.000000000000000E+000	-7.4726844E-004	2.1654990E+004
1	0	0	0	0	0	4	116	8.678797018158715E+004	-1.8580000E-001	4.0181661E+000	-1.8574333E-001	-1.548336527398063E-002	3.299681960055779E+000	1.694243410301685E-002	-5.419203092096663E-001	1	1.471948549258800E-002	2.222948610428854E-003	0.000000000000000E+000	0.000000000000000E+000	-1.231155703992604E-001	5.419203092096663E-001	0.000000000000000E+000	5.419203092096663E-001	0.0000000E+000	0.0000000E+000	-1.8580000E-001	0.000000000000000E+000	-7.4634753E-004	2.1632895E+004
1	0	0	0	0	0	4	116	8.708797019667458E+004	-1.8580000E-001	4.0138717E+000	-1.8580244E-001	-1.548313324804107E-002	3.284198827054542E+000	1.700461418525471E-002	-5.574034424577073E-001	1	1.471948549258800E-002	2.285128692666704E-003	0.000000000000000E+000	0.000000000000000E+000	-1.225378738896906E-001	5.574034424577073E-001	0.000000000000000E+000	5.574034424577073E-001	0.0000000E+000	0.0000000E+000	-1.8580000E-001	0.000000000000000E+000	-7.4578717E-004	2.1602900E+004
1	0	0	0	0	0	4	116	8.738797021176200E+004	-1.8580000E-001	4.0093803E+000	-1.8582214E-001	-1.548312228086094E-002	3.268715705021388E+000	1.706672625936813E-002	-5.728865647385682E-001	1	1.471948549258800E-002	2.347240766780128E-003	0.000000000000000E+000	0.000000000000000E+000	-1.219601777893546E-001	5.728865647385682E-001	0.000000000000000E+000	5.728865647385682E-001	0.0000000E+000	0.0000000E+000	-1.8580000E-001	0.000000000000000E+000	-7.4503163E-004	2.1576439E+004
1	0	0	0	0	0	4	116	8.768797022684943E+004	-1.8580000E-001	4.0051250E+000	-1.8578275E-001	-1.548346393551264E-002	3.253232241334923E+000	1.712877201706350E-002	-5.883700286740808E-001	1	1.471948549258800E-002	2.409286524475496E-003	0.000000000000000E+000	0.000000000000000E+000	-1.213824689414743E-001	5.883700286740808E-001	0.000000000000000E+000	5.883700286740808E-001	0.0000000E+000	0.0000000E+000	-1.8580000E-001	0.000000000000000E+000	-7.4408314E-004	2.1558111E+004
1	0	0	0	0	0	4	116	8.798797024193686E+004	-1.8580000E-001	4.0006337E+000	-1.8578275E-001	-1.548315197457870E-002	3.237749089607977E+000	1.719074919446058E-002	-6.038531806486596E-001	1	1.471948549258800E-002	2.471263701872577E-003	0.000000000000000E+000	0.000000000000000E+000	-1.208047717332230E-001	6.038531806486596E-001	0.000000000000000E+000	6.038531806486596E-001	0.0000000E+000	0.0000000E+000	-1.8580000E-001	0.000000000000000E+000	-7.4324873E-004	2.1533936E+004
1	0	0	0	0	0	4	116	8.828797025702428E+004	-1.8580000E-001	3.9964182E+000	-1.8584184E-001	-1.548330931237174E-002	3.222265780543892E+000	1.725265997028146E-002	-6.193364899610313E-001	1	1.471948549258800E-002	2.533174477693455E-003	0.000000000000000E+000	0.000000000000000E+000	-1.202270686545116E-001	6.193364899610313E-001	0.000000000000000E+000	6.193364899610313E-001	0.0000000E+000	0.0000000E+000	-1.8580000E-001	0.000000000000000E+000	-7.4270176E-004	2.1504404E+004
1	0	0	0	0	0	4	116	8.858797027211171E+004	-1.8580000E-001	3.9920056E+000	-1.8578275E-001	-1.548338087052107E-002	3.206782399922411E+000	1.731450425092366E-002	-6.348198708315523E-001	1	1.471948549258800E-002	2.595018758335661E-003	0.000000000000000E+000	0.000000000000000E+000	-1.196493629058975E-001	6.348198708315523E-001	0.000000000000000E+000	6.348198708315523E-001	0.0000000E+000	0.0000000E+000	-1.8580000E-001	0.000000000000000E+000	-7.4164575E-004	2.1487494E+004
1	0	0	0	0	0	4	116	8.888797028719913E+004	-1.8580000E-001	3.9877505E+000	-1.8578275E-001	-1.548329427223239E-002	3.191299105899690E+000	1.737628139989912E-002	-6.503031651037847E-001	1	1.471948549258800E-002	2.656795907311124E-003	0.000000000000000E+000	0.000000000000000E+000	-1.190716603883995E-001	6.503031651037847E-001	0.000000000000000E+000	6.503031651037847E-001	0.0000000E+000	0.0000000E+000	-1.8580000E-001	0.000000000000000E+000	-7.4085523E-004	2.1464590E+004
1	0	0	0	0	0	4	116	8.918797030228656E+004	-1.8580000E-001	3.9834955E+000	-1.8574333E-001	-1.548327916940881E-002	3.175815826977740E+000	1.743799227277034E-002	-6.657864442731936E-001	1	1.471948549258800E-002	2.718506780182336E-003	0.000000000000000E+000	0.000000000000000E+000	-1.184939584343317E-001	6.657864442731936E-001	0.000000000000000E+000	6.657864442731936E-001	0.0000000E+000	0.0000000E+000	-1.8580000E-001	0.000000000000000E+000	-7.3990773E-004	2.1446236E+004
1	0	0	0	0	0	4	116	8.948797031737398E+004	-1.8580000E-001	3.9792798E+000	-1.8584184E-001	-1.548348587026199E-002	3.160332341358082E+000	1.749963797098478E-002	-6.812699301434555E-001	1	1.471948549258800E-002	2.780152478396776E-003	0.000000000000000E+000	0.000000000000000E+000	-1.179162487680944E-001	6.812699301434555E-001	0.000000000000000E+000	6.812699301434555E-001	0.0000000E+000	0.0000000E+000	-1.8580000E-001	0.000000000000000E+000	-7.3951669E-004	2.1412184E+004
1	0	0	0	0	0	4	116	8.978797033246141E+004	-1.8580000E-001	3.9750643E+000	-1.8580244E-001	-1.548338535983529E-002	3.144848956249092E+000	1.756121746369276E-002	-6.967533155032908E-001	1	1.471948549258800E-002	2.841731971104757E-003	0.000000000000000E+000	0.000000000000000E+000	-1.173385428520453E-001	6.967533155032908E-001	0.000000000000000E+000	6.967533155032908E-001	0.0000000E+000	0.0000000E+000	-1.8580000E-001	0.000000000000000E+000	-7.3857664E-004	2.1394037E+004
1	0	0	0	0	0	4	116	9.008797034754884E+004	-1.8580000E-001	3.9708486E+000	-1.8574333E-001	-1.548333316312896E-002	3.129365623333570E+000	1.762273129919281E-002	-7.122366486664198E-001	1	1.471948549258800E-002	2.903245806604804E-003	0.000000000000000E+000	0.000000000000000E+000	-1.167608388834047E-001	7.122366486664198E-001	0.000000000000000E+000	7.122366486664198E-001	0.0000000E+000	0.0000000E+000	-1.8580000E-001	0.000000000000000E+000	-7.3755864E-004	2.1378148E+004
1	0	0	0	0	0	4	116	9.038797036263626E+004	-1.8580000E-001	3.9665935E+000	-1.8582214E-001	-1.548338485654030E-002	3.113882238725962E+000	1.768418006589247E-002	-7.277200335229601E-001	1	1.471948549258800E-002	2.964694573304472E-003	0.000000000000000E+000	0.000000000000000E+000	-1.161831329860628E-001	7.277200335229601E-001	0.000000000000000E+000	7.277200335229601E-001	0.0000000E+000	0.0000000E+000	-1.8580000E-001	0.000000000000000E+000	-7.3708093E-004	2.1346184E+004
1	0	0	0	0	0	4	116	9.068797037772369E+004	-1.8580000E-001	3.9623384E+000	-1.8584184E-001	-1.548332876399160E-002	3.098398910210091E+000	1.774556333592666E-002	-7.432033622869517E-001	1	1.471948549258800E-002	3.026077843338663E-003	0.000000000000000E+000	0.000000000000000E+000	-1.156054291815791E-001	7.432033622869517E-001	0.000000000000000E+000	7.432033622869517E-001	0.0000000E+000	0.0000000E+000	-1.8580000E-001	0.000000000000000E+000	-7.3636830E-004	2.1321023E+004
1	0	0	0	0	0	4	116	9.098797039281111E+004	-1.8580000E-001	3.9582016E+000	-1.8582214E-001	-1.548327782422304E-002	3.082915632632474E+000	1.780688159549998E-002	-7.586866401111748E-001	1	1.471948549258800E-002	3.087396102911978E-003	0.000000000000000E+000	0.000000000000000E+000	-1.150277272776701E-001	7.586866401111748E-001	0.000000000000000E+000	7.586866401111748E-001	0.0000000E+000	0.0000000E+000	-1.8580000E-001	0.000000000000000E+000	-7.3552149E-004	2.1301021E+004
1	0	0	0	0	0	4	116	9.128797040789854E+004	-1.8580000E-001	3.9539859E+000	-1.8582214E-001	-1.548325069923368E-002	3.067432382180724E+000	1.786813513359812E-002	-7.741698908104085E-001	1	1.471948549258800E-002	3.148649641010115E-003	0.000000000000000E+000	0.000000000000000E+000	-1.144500263858636E-001	7.741698908104085E-001	0.000000000000000E+000	7.741698908104085E-001	0.0000000E+000	0.0000000E+000	-1.8580000E-001	0.000000000000000E+000	-7.3473813E-004	2.1278336E+004
1	0	0	0	0	0	4	116	9.158797042298596E+004	-1.8580000E-001	3.9498885E+000	-1.8578275E-001	-1.548341110246049E-002	3.051948971327659E+000	1.792932478274256E-002	-7.896533019128691E-001	1	1.471948549258800E-002	3.209839290154557E-003	0.000000000000000E+000	0.000000000000000E+000	-1.138723195092685E-001	7.896533019128691E-001	0.000000000000000E+000	7.896533019128691E-001	0.0000000E+000	0.0000000E+000	-1.8580000E-001	0.000000000000000E+000	-7.3382113E-004	2.1260793E+004
1	0	0	0	0	0	4	116	9.188797043807339E+004	-1.8580000E-001	3.9457910E+000	-1.8578275E-001	-1.548334652610951E-002	3.036465625049687E+000	1.799045007255643E-002	-8.051366484389786E-001	1	1.471948549258800E-002	3.270964579968434E-003	0.000000000000000E+000	0.000000000000000E+000	-1.132946150420569E-001	8.051366484389786E-001	0.000000000000000E+000	8.051366484389786E-001	0.0000000E+000	0.0000000E+000	-1.8580000E-001	0.000000000000000E+000	-7.3305989E-004	2.1238738E+004
1	0	0	0	0	0	4	116	9.218797045316081E+004	-1.8580000E-001	3.9416542E+000	-1.8584184E-001	-1.548346876258652E-002	3.020982156537846E+000	1.805151189953155E-002	-8.206201172015651E-001	1	1.471948549258800E-002	3.332026406943548E-003	0.000000000000000E+000	0.000000000000000E+000	-1.127169060141352E-001	8.206201172015651E-001	0.000000000000000E+000	8.206201172015651E-001	0.0000000E+000	0.0000000E+000	-1.8580000E-001	0.000000000000000E+000	-7.3252426E-004	2.1209725E+004
1	0	0	0	0	0	4	116	9.248797046824824E+004	-1.8580000E-001	3.9375963E+000	-1.8574333E-001	-1.548345377777186E-002	3.005498703010215E+000	1.811250954706225E-002	-8.361035709793370E-001	1	1.471948549258800E-002	3.393024054474251E-003	0.000000000000000E+000	0.000000000000000E+000	-1.121391975452947E-001	8.361035709793370E-001	0.000000000000000E+000	8.361035709793370E-001	0.0000000E+000	0.0000000E+000	-1.8580000E-001	0.000000000000000E+000	-7.3138229E-004	2.1199127E+004
1	0	0	0	0	0	4	116	9.278797048333567E+004	-1.8580000E-001	3.9334199E+000	-1.8584184E-001	-1.548345526909663E-002	2.990015247992434E+000	1.817344378833966E-002	-8.515870262484336E-001	1	1.471948549258800E-002	3.453958295751661E-003	0.000000000000000E+000	0.000000000000000E+000	-1.115614890208546E-001	8.515870262484336E-001	0.000000000000000E+000	8.515870262484336E-001	0.0000000E+000	0.0000000E+000	-1.8580000E-001	0.000000000000000E+000	-7.3099404E-004	2.1165416E+004
1	0	0	0	0	0	4	116	9.308797049842309E+004	-1.8580000E-001	3.9292831E+000	-1.8582214E-001	-1.548351599376235E-002	2.974531732249293E+000	1.823431521812393E-002	-8.670705422421959E-001	1	1.471948549258800E-002	3.514829725535925E-003	0.000000000000000E+000	0.000000000000000E+000	-1.109837782306697E-001	8.670705422421959E-001	0.000000000000000E+000	8.670705422421959E-001	0.0000000E+000	0.0000000E+000	-1.8580000E-001	0.000000000000000E+000	-7.3014782E-004	2.1145398E+004
1	0	0	0	0	0	4	116	9.338797051351052E+004	-1.8580000E-001	3.9253433E+000	-1.8580244E-001	-1.548344704647859E-002	2.959048285452186E+000	1.829512354246623E-002	-8.825539892886746E-001	1	1.471948549258800E-002	3.575638049878227E-003	0.000000000000000E+000	0.000000000000000E+000	-1.104060700129540E-001	8.825539892886746E-001	0.000000000000000E+000	8.825539892886746E-001	0.0000000E+000	0.0000000E+000	-1.8580000E-001	0.000000000000000E+000	-7.2933838E-004	2.1126436E+004
1	0	0	0	0	0	4	116	9.368797052859794E+004	-1.8580000E-001	3.9212852E+000	-1.8584184E-001	-1.548337304587166E-002	2.943564912654575E+000	1.835586911860810E-002	-8.980373623345462E-001	1	1.471948549258800E-002	3.636383626020102E-003	0.000000000000000E+000	0.000000000000000E+000	-1.098283645562590E-001	8.980373623345462E-001	0.000000000000000E+000	8.980373623345462E-001	0.0000000E+000	0.0000000E+000	-1.8580000E-001	0.000000000000000E+000	-7.2873884E-004	2.1100119E+004
1	0	0	0	0	0	4	116	9.398797054368537E+004	-1.8580000E-001	3.9173453E+000	-1.8580244E-001	-1.548341807487110E-002	2.928081494830234E+000	1.841655277837217E-002	-9.135207804094173E-001	1	1.471948549258800E-002	3.697067285784167E-003	0.000000000000000E+000	0.000000000000000E+000	-1.092506574195562E-001	9.135207804094173E-001	0.000000000000000E+000	9.135207804094173E-001	0.0000000E+000	0.0000000E+000	-1.8580000E-001	0.000000000000000E+000	-7.2785234E-004	2.1083389E+004
1	0	0	0	0	0	4	116	9.428797055877279E+004	-1.8580000E-001	3.9132481E+000	-1.8582214E-001	-1.548352812829117E-002	2.912597966953549E+000	1.847717490753902E-002	-9.290043085377084E-001	1	1.471948549258800E-002	3.757689414951021E-003	0.000000000000000E+000	0.000000000000000E+000	-1.086729461766524E-001	9.290043085377084E-001	0.000000000000000E+000	9.290043085377084E-001	0.0000000E+000	0.0000000E+000	-1.8580000E-001	0.000000000000000E+000	-7.2716817E-004	2.1059105E+004
1	0	0	0	0	0	4	116	9.458797057386022E+004	-1.8580000E-001	3.9093869E+000	-1.8576305E-001	-1.548328916179637E-002	2.897114678041463E+000	1.853773468973842E-002	-9.444875976995049E-001	1	1.471948549258800E-002	3.818249197150419E-003	0.000000000000000E+000	0.000000000000000E+000	-1.080952438498391E-001	9.444875976995049E-001	0.000000000000000E+000	9.444875976995049E-001	0.0000000E+000	0.0000000E+000	-1.8580000E-001	0.000000000000000E+000	-7.2621962E-004	2.1045020E+004
1	0	0	0	0	0	4	116	9.488797058894765E+004	-1.8580000E-001	3.9054470E+000	-1.8580244E-001	-1.548345783862803E-002	2.881631220453150E+000	1.859823422376249E-002	-9.599710555381329E-001	1	1.471948549258800E-002	3.878748731174485E-003	0.000000000000000E+000	0.000000000000000E+000	-1.075175352294890E-001	9.599710555381329E-001	0.000000000000000E+000	9.599710555381329E-001	0.0000000E+000	0.0000000E+000	-1.8580000E-001	0.000000000000000E+000	-7.2564161E-004	2.1019352E+004
1	0	0	0	0	0	4	116	9.518797060403507E+004	-1.8580000E-001	3.9015467E+000	-1.8584184E-001	-1.548337781987257E-002	2.866147842882838E+000	1.865867291516579E-002	-9.754544333580054E-001	1	1.471948549258800E-002	3.939187422577787E-003	0.000000000000000E+000	0.000000000000000E+000	-1.069398295947182E-001	9.754544333580054E-001	0.000000000000000E+000	9.754544333580054E-001	0.0000000E+000	0.0000000E+000	-1.8580000E-001	0.000000000000000E+000	-7.2507065E-004	2.0993908E+004
1	0	0	0	0	0	4	116	9.548797061912250E+004	-1.8580000E-001	3.8975673E+000	-1.8580244E-001	-1.548345534298983E-002	2.850664387790536E+000	1.871905181350490E-002	-9.909378887009952E-001	1	1.471948549258800E-002	3.999566320916895E-003	0.000000000000000E+000	0.000000000000000E+000	-1.063621210674976E-001	9.909378887009952E-001	0.000000000000000E+000	9.909378887009952E-001	0.0000000E+000	0.0000000E+000	-1.8580000E-001	0.000000000000000E+000	-7.2417752E-004	2.0976943E+004
1	0	0	0	0	0	4	116	9.578797063420992E+004	-1.8580000E-001	3.8938246E+000	-1.8580244E-001	-1.548324126649234E-002	2.835181146772396E+000	1.877937039708403E-002	-1.006421129967487E+000	1	1.471948549258800E-002	4.059884904496025E-003	0.000000000000000E+000	0.000000000000000E+000	-1.057844205276718E-001	1.006421129967487E+000	0.000000000000000E+000	1.006421129967487E+000	0.0000000E+000	0.0000000E+000	-1.8580000E-001	0.000000000000000E+000	-7.2348211E-004	2.0956799E+004
1	0	0	0	0	0	4	116	9.608797064929735E+004	-1.8580000E-001	3.8899240E+000	-1.8576305E-001	-1.548349254568418E-002	2.819697654477789E+000	1.883963081070900E-002	-1.021904622513172E+000	1	1.471948549258800E-002	4.120145318120999E-003	0.000000000000000E+000	0.000000000000000E+000	-1.052067106123832E-001	1.021904622513172E+000	0.000000000000000E+000	1.021904622513172E+000	0.0000000E+000	0.0000000E+000	-1.8580000E-001	0.000000000000000E+000	-7.2260416E-004	2.0940246E+004
1	0	0	0	0	0	4	116	9.638797066438477E+004	-1.8580000E-001	3.8862207E+000	-1.8586154E-001	-1.548344242888192E-002	2.804214212299039E+000	1.889983226132631E-002	-1.037388064942053E+000	1	1.471948549258800E-002	4.180346768738312E-003	0.000000000000000E+000	0.000000000000000E+000	-1.046290025669846E-001	1.037388064942053E+000	0.000000000000000E+000	1.037388064942053E+000	0.0000000E+000	0.0000000E+000	-1.8580000E-001	0.000000000000000E+000	-7.2229898E-004	2.0909225E+004
1	0	0	0	0	0	4	116	9.668797067947220E+004	-1.8580000E-001	3.8824384E+000	-1.8576305E-001	-1.548333612783915E-002	2.788730876419362E+000	1.895997540792200E-002	-1.052871401069893E+000	1	1.471948549258800E-002	4.240489915334001E-003	0.000000000000000E+000	0.000000000000000E+000	-1.040512984877474E-001	1.052871401069893E+000	0.000000000000000E+000	1.052871401069893E+000	0.0000000E+000	0.0000000E+000	-1.8580000E-001	0.000000000000000E+000	-7.2121358E-004	2.0899951E+004
1	0	0	0	0	0	4	116	9.698797069455963E+004	-1.8580000E-001	3.8789318E+000	-1.8588126E-001	-1.548336599646343E-002	2.773247510671698E+000	1.902006136447655E-002	-1.068354767066356E+000	1	1.471948549258800E-002	4.300575871888547E-003	0.000000000000000E+000	0.000000000000000E+000	-1.034735932940954E-001	1.068354767066356E+000	0.000000000000000E+000	1.068354767066356E+000	0.0000000E+000	0.0000000E+000	-1.8580000E-001	0.000000000000000E+000	-7.2102074E-004	2.0867793E+004
1	0	0	0	0	0	4	116	9.728797070964705E+004	-1.8580000E-001	3.8751891E+000	-1.8576305E-001	-1.548365808142556E-002	2.757763852841896E+000	1.908009161352701E-002	-1.083838425147782E+000	1	1.471948549258800E-002	4.360606120939007E-003	0.000000000000000E+000	0.000000000000000E+000	-1.028958772024661E-001	1.083838425147782E+000	0.000000000000000E+000	1.083838425147782E+000	0.0000000E+000	0.0000000E+000	-1.8580000E-001	0.000000000000000E+000	-7.1986695E-004	2.0860926E+004
1	0	0	0	0	0	4	116	9.758797072473448E+004	-1.8580000E-001	3.8715644E+000	-1.8580244E-001	-1.548338486863507E-002	2.742280468222482E+000	1.914006475520038E-002	-1.099321810016417E+000	1	1.471948549258800E-002	4.420579262612379E-003	0.000000000000000E+000	0.000000000000000E+000	-1.023181713046838E-001	1.099321810016417E+000	0.000000000000000E+000	1.099321810016417E+000	0.0000000E+000	0.0000000E+000	-1.8580000E-001	0.000000000000000E+000	-7.1934611E-004	2.0836994E+004
1	0	0	0	0	0	4	116	9.788797073982190E+004	-1.8580000E-001	3.8680580E+000	-1.8588126E-001	-1.548338090514143E-002	2.726797087566695E+000	1.919998253663709E-002	-1.114805190921558E+000	1	1.471948549258800E-002	4.480497044049086E-003	0.000000000000000E+000	0.000000000000000E+000	-1.017404655547897E-001	1.114805190921558E+000	0.000000000000000E+000	1.114805190921558E+000	0.0000000E+000	0.0000000E+000	-1.8580000E-001	0.000000000000000E+000	-7.1899948E-004	2.0809295E+004
1	0	0	0	0	0	4	116	9.818797075490933E+004	-1.8580000E-001	3.8645515E+000	-1.8588126E-001	-1.548344955337544E-002	2.711313638263378E+000	1.925984580207679E-002	-1.130288640474934E+000	1	1.471948549258800E-002	4.540360309488791E-003	0.000000000000000E+000	0.000000000000000E+000	-1.011627572435639E-001	1.130288640474934E+000	0.000000000000000E+000	1.130288640474934E+000	0.0000000E+000	0.0000000E+000	-1.8580000E-001	0.000000000000000E+000	-7.1834767E-004	2.0790432E+004
1	0	0	0	0	0	4	116	9.848797076999675E+004	-1.8580000E-001	3.8609662E+000	-1.8576305E-001	-1.548335273103582E-002	2.695830285779842E+000	1.931965452753464E-002	-1.145771993205970E+000	1	1.471948549258800E-002	4.600169034946642E-003	0.000000000000000E+000	0.000000000000000E+000	-1.005850525448144E-001	1.145771993205970E+000	0.000000000000000E+000	1.145771993205970E+000	0.0000000E+000	0.0000000E+000	-1.8580000E-001	0.000000000000000E+000	-7.1722484E-004	2.0784361E+004
1	0	0	0	0	0	4	116	9.878797078508418E+004	-1.8580000E-001	3.8575385E+000	-1.8574333E-001	-1.548324918895960E-002	2.680347036838813E+000	1.937940963767396E-002	-1.161255242394929E+000	1	1.471948549258800E-002	4.659924145085962E-003	0.000000000000000E+000	0.000000000000000E+000	-1.000073517093750E-001	1.161255242394929E+000	0.000000000000000E+000	1.161255242394929E+000	0.0000000E+000	0.0000000E+000	-1.8580000E-001	0.000000000000000E+000	-7.1651203E-004	2.0768113E+004
1	0	0	0	0	0	4	116	9.908797080017161E+004	-1.8580000E-001	3.8542683E+000	-1.8574333E-001	-1.548368905780216E-002	2.664863348033263E+000	1.943911389453338E-002	-1.176738931452731E+000	1	1.471948549258800E-002	4.719628401945382E-003	0.000000000000000E+000	0.000000000000000E+000	-9.942963446199886E-002	1.176738931452731E+000	0.000000000000000E+000	1.176738931452731E+000	0.0000000E+000	0.0000000E+000	-1.8580000E-001	0.000000000000000E+000	-7.1590464E-004	2.0750508E+004
1	0	0	0	0	0	4	116	9.938797081525903E+004	-1.8580000E-001	3.8510377E+000	-1.8582214E-001	-1.548338555682864E-002	2.649379962723363E+000	1.949876526224626E-002	-1.192222317009560E+000	1	1.471948549258800E-002	4.779279769658263E-003	0.000000000000000E+000	0.000000000000000E+000	-9.885192853845355E-002	1.192222317009560E+000	0.000000000000000E+000	1.192222317009560E+000	0.0000000E+000	0.0000000E+000	-1.8580000E-001	0.000000000000000E+000	-7.1560807E-004	2.0724320E+004
1	0	0	0	0	0	4	116	9.968797083034646E+004	-1.8580000E-001	3.8477676E+000	-1.8584184E-001	-1.548312311256925E-002	2.633896839857962E+000	1.955836474560178E-002	-1.207705440122129E+000	1	1.471948549258800E-002	4.838879253013779E-003	0.000000000000000E+000	0.000000000000000E+000	-9.827423240706536E-002	1.207705440122129E+000	0.000000000000000E+000	1.207705440122129E+000	0.0000000E+000	0.0000000E+000	-1.8580000E-001	0.000000000000000E+000	-7.1507622E-004	2.0704527E+004
1	0	0	0	0	0	4	116	9.998797084543412E+004	-1.8580000E-001	3.8445764E+000	-1.8578275E-001	-1.548333083080749E-002	2.618413509275623E+000	1.961791493340426E-002	-1.223188770952937E+000	1	1.471948549258800E-002	4.898429440816260E-003	0.000000000000000E+000	0.000000000000000E+000	-9.769652852547892E-002	1.223188770952937E+000	0.000000000000000E+000	1.223188770952937E+000	0.0000000E+000	0.0000000E+000	-1.8580000E-001	0.000000000000000E+000	-7.1425596E-004	2.0693938E+004
1	0	0	0	0	0	4	116	1.002879708605215E+005	-1.8580000E-001	3.8412669E+000	-1.8578275E-001	-1.548331090941197E-002	2.602930198613322E+000	1.967741575719353E-002	-1.238672081862348E+000	1	1.471948549258800E-002	4.957930264605533E-003	0.000000000000000E+000	0.000000000000000E+000	-9.711882538713588E-002	1.238672081862348E+000	0.000000000000000E+000	1.238672081862348E+000	0.0000000E+000	0.0000000E+000	-1.8580000E-001	0.000000000000000E+000	-7.1364111E-004	2.0676123E+004
1	0	0	0	0	0	4	116	1.005879708756090E+005	-1.8580000E-001	3.8381546E+000	-1.8586154E-001	-1.548328147998287E-002	2.587446917381792E+000	1.973686772229890E-002	-1.254155363342331E+000	1	1.471948549258800E-002	5.017382229710899E-003	0.000000000000000E+000	0.000000000000000E+000	-9.654112334689445E-002	1.254155363342331E+000	0.000000000000000E+000	1.254155363342331E+000	0.0000000E+000	0.0000000E+000	-1.8580000E-001	0.000000000000000E+000	-7.1336533E-004	2.0650611E+004
1	0	0	0	0	0	4	116	1.008879708906964E+005	-1.8580000E-001	3.8352389E+000	-1.8580244E-001	-1.548335254581438E-002	2.571963565085125E+000	1.979627227759944E-002	-1.269638715888146E+000	1	1.471948549258800E-002	5.076786785011439E-003	0.000000000000000E+000	0.000000000000000E+000	-9.596341865511723E-002	1.269638715888146E+000	0.000000000000000E+000	1.269638715888146E+000	0.0000000E+000	0.0000000E+000	-1.8580000E-001	0.000000000000000E+000	-7.1259675E-004	2.0641488E+004
1	0	0	0	0	0	4	116	1.011879709057838E+005	-1.8580000E-001	3.8322053E+000	-1.8582214E-001	-1.548328966616756E-002	2.556480275667351E+000	1.985562991572307E-002	-1.285122005554313E+000	1	1.471948549258800E-002	5.136144423135073E-003	0.000000000000000E+000	0.000000000000000E+000	-9.538571630943608E-002	1.285122005554313E+000	0.000000000000000E+000	1.285122005554313E+000	0.0000000E+000	0.0000000E+000	-1.8580000E-001	0.000000000000000E+000	-7.1210862E-004	2.0622975E+004
1	0	0	0	0	0	4	116	1.014879709208712E+005	-1.8580000E-001	3.8292897E+000	-1.8584184E-001	-1.548323464376231E-002	2.540997041271279E+000	1.991494156335937E-002	-1.300605240198076E+000	1	1.471948549258800E-002	5.195456070771367E-003	0.000000000000000E+000	0.000000000000000E+000	-9.480801601668859E-002	1.300605240198076E+000	0.000000000000000E+000	1.300605240198076E+000	0.0000000E+000	0.0000000E+000	-1.8580000E-001	0.000000000000000E+000	-7.1164226E-004	2.0605100E+004
1	0	0	0	0	0	4	116	1.017879709359587E+005	-1.8580000E-001	3.8264136E+000	-1.8580244E-001	-1.548335052119361E-002	2.525513690998223E+000	1.997420868167427E-002	-1.316088590719269E+000	1	1.471948549258800E-002	5.254723189086269E-003	0.000000000000000E+000	0.000000000000000E+000	-9.423031140041502E-002	1.316088590719269E+000	0.000000000000000E+000	1.316088590719269E+000	0.0000000E+000	0.0000000E+000	-1.8580000E-001	0.000000000000000E+000	-7.1095699E-004	2.0593990E+004
1	0	0	0	0	0	4	116	1.020879709510461E+005	-1.8580000E-001	3.8234982E+000	-1.8578275E-001	-1.548350729084677E-002	2.510030183958684E+000	2.003343230353488E-002	-1.331572098010116E+000	1	1.471948549258800E-002	5.313946810946877E-003	0.000000000000000E+000	0.000000000000000E+000	-9.365260093497320E-002	1.331572098010116E+000	0.000000000000000E+000	1.331572098010116E+000	0.0000000E+000	0.0000000E+000	-1.8580000E-001	0.000000000000000E+000	-7.1033998E-004	2.0580480E+004
1	0	0	0	0	0	4	116	1.023879709661335E+005	-1.8580000E-001	3.8208191E+000	-1.8582214E-001	-1.548340954689516E-002	2.494546774660697E+000	2.009261243755791E-002	-1.347055507557011E+000	1	1.471948549258800E-002	5.373126944969909E-003	0.000000000000000E+000	0.000000000000000E+000	-9.307489411640008E-002	1.347055507557011E+000	0.000000000000000E+000	1.347055507557011E+000	0.0000000E+000	0.0000000E+000	-1.8580000E-001	0.000000000000000E+000	-7.0999283E-004	2.0561699E+004
1	0	0	0	0	0	4	116	1.026879709812209E+005	-1.8580000E-001	3.8181400E+000	-1.8586154E-001	-1.548324596083826E-002	2.479063528947631E+000	2.015174971267939E-002	-1.362538753517849E+000	1	1.471948549258800E-002	5.432264220091387E-003	0.000000000000000E+000	0.000000000000000E+000	-9.249719340140035E-002	1.362538753517849E+000	0.000000000000000E+000	1.362538753517849E+000	0.0000000E+000	0.0000000E+000	-1.8580000E-001	0.000000000000000E+000	-7.0964539E-004	2.0542926E+004
1	0	0	0	0	0	4	116	1.029879709963084E+005	-1.8580000E-001	3.8153033E+000	-1.8574333E-001	-1.548314625143177E-002	2.463580382942723E+000	2.021084527199712E-002	-1.378021899769281E+000	1	1.471948549258800E-002	5.491359779409120E-003	0.000000000000000E+000	0.000000000000000E+000	-9.191949640664600E-002	1.378021899769281E+000	0.000000000000000E+000	1.378021899769281E+000	0.0000000E+000	0.0000000E+000	-1.8580000E-001	0.000000000000000E+000	-7.0866715E-004	2.0540729E+004
1	0	0	0	0	0	4	116	1.032879710113958E+005	-1.8580000E-001	3.8127425E+000	-1.8578275E-001	-1.548344425815675E-002	2.448096938934599E+000	2.026990121315718E-002	-1.393505344027438E+000	1	1.471948549258800E-002	5.550415720569175E-003	0.000000000000000E+000	0.000000000000000E+000	-9.134178829299104E-002	1.393505344027438E+000	0.000000000000000E+000	1.393505344027438E+000	0.0000000E+000	0.0000000E+000	-1.8580000E-001	0.000000000000000E+000	-7.0834177E-004	2.0522586E+004
1	0	0	0	0	0	4	116	1.035879710264832E+005	-1.8580000E-001	3.8103392E+000	-1.8574333E-001	-1.548347211092710E-002	2.432613467073656E+000	2.032891759527415E-002	-1.408988816138365E+000	1	1.471948549258800E-002	5.609432102686151E-003	0.000000000000000E+000	0.000000000000000E+000	-9.076407914010991E-002	1.408988816138365E+000	0.000000000000000E+000	1.408988816138365E+000	0.0000000E+000	0.0000000E+000	-1.8580000E-001	0.000000000000000E+000	-7.0774509E-004	2.0514002E+004
1	0	0	0	0	0	4	116	1.038879710415707E+005	-1.8580000E-001	3.8077781E+000	-1.8586154E-001	-1.548321374986735E-002	2.417130253571413E+000	2.038789433385789E-002	-1.424472029888233E+000	1	1.471948549258800E-002	5.668408841269892E-003	0.000000000000000E+000	0.000000000000000E+000	-9.018637962693926E-002	1.424472029888233E+000	0.000000000000000E+000	1.424472029888233E+000	0.0000000E+000	0.0000000E+000	-1.8580000E-001	0.000000000000000E+000	-7.0771953E-004	2.0487176E+004
1	0	0	0	0	0	4	116	1.041879710566581E+005	-1.8580000E-001	3.8053749E+000	-1.8588126E-001	-1.548345501796239E-002	2.401646798802730E+000	2.044683407122897E-002	-1.439955484906195E+000	1	1.471948549258800E-002	5.727348578640967E-003	0.000000000000000E+000	0.000000000000000E+000	-8.960867111179337E-002	1.439955484906195E+000	0.000000000000000E+000	1.439955484906195E+000	0.0000000E+000	0.0000000E+000	-1.8580000E-001	0.000000000000000E+000	-7.0734788E-004	2.0472074E+004
1	0	0	0	0	0	4	116	1.044879710717455E+005	-1.8580000E-001	3.8030109E+000	-1.8570393E-001	-1.548341582130227E-002	2.386163383231345E+000	2.050573656858272E-002	-1.455438900727497E+000	1	1.471948549258800E-002	5.786251075994718E-003	0.000000000000000E+000	0.000000000000000E+000	-8.903096405915135E-002	1.455438900727497E+000	0.000000000000000E+000	1.455438900727497E+000	0.0000000E+000	0.0000000E+000	-1.8580000E-001	0.000000000000000E+000	-7.0623407E-004	2.0478893E+004
1	0	0	0	0	0	4	116	1.047879710868329E+005	-1.8580000E-001	3.8007259E+000	-1.8578275E-001	-1.548339099879894E-002	2.370679992481842E+000	2.056460265357819E-002	-1.470922291726296E+000	1	1.471948549258800E-002	5.845117160990189E-003	0.000000000000000E+000	0.000000000000000E+000	-8.845325793264715E-002	1.470922291726296E+000	0.000000000000000E+000	1.470922291726296E+000	0.0000000E+000	0.0000000E+000	-1.8580000E-001	0.000000000000000E+000	-7.0610928E-004	2.0457906E+004
1	0	0	0	0	0	4	116	1.050879711019204E+005	-1.8580000E-001	3.7984014E+000	-1.8576305E-001	-1.548342521087991E-002	2.355196567519440E+000	2.062343342171143E-002	-1.486405716937176E+000	1	1.471948549258800E-002	5.903947929123425E-003	0.000000000000000E+000	0.000000000000000E+000	-8.787555052961363E-002	1.486405716937176E+000	0.000000000000000E+000	1.486405716937176E+000	0.0000000E+000	0.0000000E+000	-1.8580000E-001	0.000000000000000E+000	-7.0560258E-004	2.0447563E+004
1	0	0	0	0	0	4	116	1.053879711170078E+005	-1.8580000E-001	3.7961164E+000	-1.8580244E-001	-1.548336186187963E-002	2.339713205906649E+000	2.068222931552185E-002	-1.501889078799056E+000	1	1.471948549258800E-002	5.962743822933847E-003	0.000000000000000E+000	0.000000000000000E+000	-8.729784549023932E-002	1.501889078799056E+000	0.000000000000000E+000	1.501889078799056E+000	0.0000000E+000	0.0000000E+000	-1.8580000E-001	0.000000000000000E+000	-7.0532772E-004	2.0430928E+004
1	0	0	0	0	0	4	116	1.056879711320952E+005	-1.8580000E-001	3.7940676E+000	-1.8594036E-001	-1.548335970397625E-002	2.324229846357604E+000	2.074099128734559E-002	-1.517372438503032E+000	1	1.471948549258800E-002	6.021505794757588E-003	0.000000000000000E+000	0.000000000000000E+000	-8.672014052786611E-002	1.517372438503032E+000	0.000000000000000E+000	1.517372438503032E+000	0.0000000E+000	0.0000000E+000	-1.8580000E-001	0.000000000000000E+000	-7.0547027E-004	2.0404756E+004
1	0	0	0	0	0	4	116	1.059879711471826E+005	-1.8580000E-001	3.7919793E+000	-1.8580244E-001	-1.548330259259376E-002	2.308746543765010E+000	2.079971989851905E-002	-1.532855741095626E+000	1	1.471948549258800E-002	6.080234405931051E-003	0.000000000000000E+000	0.000000000000000E+000	-8.614243769061471E-002	1.532855741095626E+000	0.000000000000000E+000	1.532855741095626E+000	0.0000000E+000	0.0000000E+000	-1.8580000E-001	0.000000000000000E+000	-7.0455903E-004	2.0408662E+004
1	0	0	0	0	0	4	116	1.062879711622701E+005	-1.8580000E-001	3.7898912E+000	-1.8576305E-001	-1.548349170422388E-002	2.293263052060786E+000	2.085841672011945E-002	-1.548339232799850E+000	1	1.471948549258800E-002	6.138931227531451E-003	0.000000000000000E+000	0.000000000000000E+000	-8.556472779735412E-002	1.548339232799850E+000	0.000000000000000E+000	1.548339232799850E+000	0.0000000E+000	0.0000000E+000	-1.8580000E-001	0.000000000000000E+000	-7.0402172E-004	2.0401750E+004
1	0	0	0	0	0	4	116	1.065879711773575E+005	-1.8580000E-001	3.7878819E+000	-1.8584184E-001	-1.548344630436765E-002	2.277779605756419E+000	2.091708137224966E-002	-1.563822679104217E+000	1	1.471948549258800E-002	6.197595879661654E-003	0.000000000000000E+000	0.000000000000000E+000	-8.498701959802318E-002	1.563822679104217E+000	0.000000000000000E+000	1.563822679104217E+000	0.0000000E+000	0.0000000E+000	-1.8580000E-001	0.000000000000000E+000	-7.0394692E-004	2.0382287E+004
1	0	0	0	0	0	4	116	1.068879711924449E+005	-1.8580000E-001	3.7857938E+000	-1.8580244E-001	-1.548349669353830E-002	2.262296109062880E+000	2.097571513516711E-002	-1.579306175797756E+000	1	1.471948549258800E-002	6.256229642579108E-003	0.000000000000000E+000	0.000000000000000E+000	-8.440930951860456E-002	1.579306175797756E+000	0.000000000000000E+000	1.579306175797756E+000	0.0000000E+000	0.0000000E+000	-1.8580000E-001	0.000000000000000E+000	-7.0340972E-004	2.0375371E+004
1	0	0	0	0	0	4	116	1.071879712075323E+005	-1.8580000E-001	3.7839026E+000	-1.8586154E-001	-1.548355112565060E-002	2.246812557937230E+000	2.103431870636245E-002	-1.594789726923406E+000	1	1.471948549258800E-002	6.314833213774447E-003	0.000000000000000E+000	0.000000000000000E+000	-8.383159740825064E-002	1.594789726923406E+000	0.000000000000000E+000	1.594789726923406E+000	0.0000000E+000	0.0000000E+000	-1.8580000E-001	0.000000000000000E+000	-7.0328196E-004	2.0358717E+004
1	0	0	0	0	0	4	116	1.074879712226198E+005	-1.8580000E-001	3.7819722E+000	-1.8580244E-001	-1.548363683606187E-002	2.231328921101168E+000	2.109289278442015E-002	-1.610273363759468E+000	1	1.471948549258800E-002	6.373407291832152E-003	0.000000000000000E+000	0.000000000000000E+000	-8.325388209992604E-002	1.610273363759468E+000	0.000000000000000E+000	1.610273363759468E+000	0.0000000E+000	0.0000000E+000	-1.8580000E-001	0.000000000000000E+000	-7.0269965E-004	2.0354803E+004
1	0	0	0	0	0	4	116	1.077879712377072E+005	-1.8580000E-001	3.7800810E+000	-1.8582214E-001	-1.548329314720300E-002	2.215845627953965E+000	2.115143650098675E-002	-1.625756656906671E+000	1	1.471948549258800E-002	6.431951008398747E-003	0.000000000000000E+000	0.000000000000000E+000	-8.267617961509485E-002	1.625756656906671E+000	0.000000000000000E+000	1.625756656906671E+000	0.0000000E+000	0.0000000E+000	-1.8580000E-001	0.000000000000000E+000	-7.0242275E-004	2.0342469E+004
1	0	0	0	0	0	4	116	1.080879712527946E+005	-1.8580000E-001	3.7783475E+000	-1.8584184E-001	-1.548344781301916E-002	2.200362180140946E+000	2.120995219531556E-002	-1.641240104719690E+000	1	1.471948549258800E-002	6.490466702727559E-003	0.000000000000000E+000	0.000000000000000E+000	-8.209847135947412E-002	1.641240104719690E+000	0.000000000000000E+000	1.641240104719690E+000	0.0000000E+000	0.0000000E+000	-1.8580000E-001	0.000000000000000E+000	-7.0217508E-004	2.0330984E+004
1	0	0	0	0	0	4	116	1.083879712678820E+005	-1.8580000E-001	3.7765353E+000	-1.8582214E-001	-1.548348128473593E-002	2.184878698856210E+000	2.126843992520395E-002	-1.656723586004426E+000	1	1.471948549258800E-002	6.548954432615951E-003	0.000000000000000E+000	0.000000000000000E+000	-8.152076185497863E-002	1.656723586004426E+000	0.000000000000000E+000	1.656723586004426E+000	0.0000000E+000	0.0000000E+000	-1.8580000E-001	0.000000000000000E+000	-7.0176390E-004	2.0323387E+004
1	0	0	0	0	0	4	116	1.086879712829695E+005	-1.8580000E-001	3.7747624E+000	-1.8576305E-001	-1.548342482836710E-002	2.169395274027843E+000	2.132689991451300E-002	-1.672207010832793E+000	1	1.471948549258800E-002	6.607414421924999E-003	0.000000000000000E+000	0.000000000000000E+000	-8.094305445694618E-002	1.672207010832793E+000	0.000000000000000E+000	1.672207010832793E+000	0.0000000E+000	0.0000000E+000	-1.8580000E-001	0.000000000000000E+000	-7.0121133E-004	2.0320309E+004
1	0	0	0	0	0	4	116	1.089879712980569E+005	-1.8580000E-001	3.7730289E+000	-1.8584184E-001	-1.548345222553445E-002	2.153911821802308E+000	2.138533300783747E-002	-1.687690463058328E+000	1	1.471948549258800E-002	6.665847515249465E-003	0.000000000000000E+000	0.000000000000000E+000	-8.036534603668856E-002	1.687690463058328E+000	0.000000000000000E+000	1.687690463058328E+000	0.0000000E+000	0.0000000E+000	-1.8580000E-001	0.000000000000000E+000	-7.0118665E-004	2.0302365E+004
1	0	0	0	0	0	4	116	1.092879713131443E+005	-1.8580000E-001	3.7714529E+000	-1.8576305E-001	-1.548346639877392E-002	2.138428355403534E+000	2.144373966710703E-002	-1.703173929457102E+000	1	1.471948549258800E-002	6.724254174519032E-003	0.000000000000000E+000	0.000000000000000E+000	-7.978763708760832E-002	1.703173929457102E+000	0.000000000000000E+000	1.703173929457102E+000	0.0000000E+000	0.0000000E+000	-1.8580000E-001	0.000000000000000E+000	-7.0059660E-004	2.0302492E+004
1	0	0	0	0	0	4	116	1.095879713282317E+005	-1.8580000E-001	3.7696404E+000	-1.8580244E-001	-1.548332991107470E-002	2.122945025492459E+000	2.150211976741837E-002	-1.718657259368176E+000	1	1.471948549258800E-002	6.782634274830371E-003	0.000000000000000E+000	0.000000000000000E+000	-7.920993323106763E-002	1.718657259368176E+000	0.000000000000000E+000	1.718657259368176E+000	0.0000000E+000	0.0000000E+000	-1.8580000E-001	0.000000000000000E+000	-7.0040842E-004	2.0288434E+004
1	0	0	0	0	0	4	116	1.098879713433192E+005	-1.8580000E-001	3.7681038E+000	-1.8588126E-001	-1.548330106015007E-002	2.107461724432310E+000	2.156047419780281E-002	-1.734140560428326E+000	1	1.471948549258800E-002	6.840988705214808E-003	0.000000000000000E+000	0.000000000000000E+000	-7.863223045099377E-002	1.734140560428326E+000	0.000000000000000E+000	1.734140560428326E+000	0.0000000E+000	0.0000000E+000	-1.8580000E-001	0.000000000000000E+000	-7.0041989E-004	2.0271564E+004
1	0	0	0	0	0	4	116	1.101879713584066E+005	-1.8580000E-001	3.7664492E+000	-1.8578275E-001	-1.548342173052331E-002	2.091978302701786E+000	2.161880383323431E-002	-1.749623982158850E+000	1	1.471948549258800E-002	6.899318340646310E-003	0.000000000000000E+000	0.000000000000000E+000	-7.805452316854601E-002	1.749623982158850E+000	0.000000000000000E+000	1.749623982158850E+000	0.0000000E+000	0.0000000E+000	-1.8580000E-001	0.000000000000000E+000	-6.9974130E-004	2.0273406E+004
1	0	0	0	0	0	4	116	1.104879713734940E+005	-1.8580000E-001	3.7648339E+000	-1.8580244E-001	-1.548335456012024E-002	2.076494948141666E+000	2.167710838955075E-002	-1.765107336718970E+000	1	1.471948549258800E-002	6.957622896962746E-003	0.000000000000000E+000	0.000000000000000E+000	-7.747681839231632E-002	1.765107336718970E+000	0.000000000000000E+000	1.765107336718970E+000	0.0000000E+000	0.0000000E+000	-1.8580000E-001	0.000000000000000E+000	-6.9951534E-004	2.0262564E+004
1	0	0	0	0	0	4	116	1.107879713885814E+005	-1.8580000E-001	3.7632184E+000	-1.8580244E-001	-1.548328627263506E-002	2.061011661869031E+000	2.173538809454878E-002	-1.780590622991605E+000	1	1.471948549258800E-002	7.015902601960783E-003	0.000000000000000E+000	0.000000000000000E+000	-7.689911616398451E-002	1.780590622991605E+000	0.000000000000000E+000	1.780590622991605E+000	0.0000000E+000	0.0000000E+000	-1.8580000E-001	0.000000000000000E+000	-6.9921516E-004	2.0253869E+004
1	0	0	0	0	0	4	116	1.110879714036689E+005	-1.8580000E-001	3.7617214E+000	-1.8578275E-001	-1.548328373391595E-002	2.045528378135115E+000	2.179364376430061E-002	-1.796073906725521E+000	1	1.471948549258800E-002	7.074158271712610E-003	0.000000000000000E+000	0.000000000000000E+000	-7.632141403037572E-002	1.796073906725521E+000	0.000000000000000E+000	1.796073906725521E+000	0.0000000E+000	0.0000000E+000	-1.8580000E-001	0.000000000000000E+000	-6.9886295E-004	2.0247959E+004
1	0	0	0	0	0	4	116	1.113879714187563E+005	-1.8580000E-001	3.7601848E+000	-1.8576305E-001	-1.548324809593459E-002	2.030045130039180E+000	2.185187551272336E-002	-1.811557154821456E+000	1	1.471948549258800E-002	7.132390020135359E-003	0.000000000000000E+000	0.000000000000000E+000	-7.574371322646793E-002	1.811557154821456E+000	0.000000000000000E+000	1.811557154821456E+000	0.0000000E+000	0.0000000E+000	-1.8580000E-001	0.000000000000000E+000	-6.9850340E-004	2.0241834E+004
1	0	0	0	0	0	4	116	1.116879714338437E+005	-1.8580000E-001	3.7586484E+000	-1.8576305E-001	-1.548315636308657E-002	2.014561973676094E+000	2.191008348824382E-002	-1.827040311184542E+000	1	1.471948549258800E-002	7.190597995655816E-003	0.000000000000000E+000	0.000000000000000E+000	-7.516601584523604E-002	1.827040311184542E+000	0.000000000000000E+000	1.827040311184542E+000	0.0000000E+000	0.0000000E+000	-1.8580000E-001	0.000000000000000E+000	-6.9821795E-004	2.0233564E+004
1	0	0	0	0	0	4	116	1.119879714489311E+005	-1.8580000E-001	3.7572300E+000	-1.8582214E-001	-1.548315571810636E-002	1.999078817957987E+000	2.196826834841354E-002	-1.842523466902649E+000	1	1.471948549258800E-002	7.248782855825539E-003	0.000000000000000E+000	0.000000000000000E+000	-7.458831848806922E-002	1.842523466902649E+000	0.000000000000000E+000	1.842523466902649E+000	0.0000000E+000	0.0000000E+000	-1.8580000E-001	0.000000000000000E+000	-6.9817656E-004	2.0219496E+004
1	0	0	0	0	0	4	116	1.122879714640186E+005	-1.8580000E-001	3.7557328E+000	-1.8578275E-001	-1.548334208069576E-002	1.983595475877292E+000	2.202643104962915E-002	-1.858006808983344E+000	1	1.471948549258800E-002	7.306945557041150E-003	0.000000000000000E+000	0.000000000000000E+000	-7.401061417746363E-002	1.858006808983344E+000	0.000000000000000E+000	1.858006808983344E+000	0.0000000E+000	0.0000000E+000	-1.8580000E-001	0.000000000000000E+000	-6.9775037E-004	2.0215725E+004
1	0	0	0	0	0	4	116	1.125879714791060E+005	-1.8580000E-001	3.7541962E+000	-1.8574333E-001	-1.548322702710827E-002	1.968112248850183E+000	2.208457066820850E-002	-1.873490036010453E+000	1	1.471948549258800E-002	7.365085175620499E-003	0.000000000000000E+000	0.000000000000000E+000	-7.343291415966209E-002	1.873490036010453E+000	0.000000000000000E+000	1.873490036010453E+000	0.0000000E+000	0.0000000E+000	-1.8580000E-001	0.000000000000000E+000	-6.9731689E-004	2.0211742E+004
1	0	0	0	0	0	4	116	1.128879714941934E+005	-1.8580000E-001	3.7528567E+000	-1.8578275E-001	-1.548306377740370E-002	1.952629185072780E+000	2.214268733467937E-002	-1.888973099787856E+000	1	1.471948549258800E-002	7.423201842091364E-003	0.000000000000000E+000	0.000000000000000E+000	-7.285522023292650E-002	1.888973099787856E+000	0.000000000000000E+000	1.888973099787856E+000	0.0000000E+000	0.0000000E+000	-1.8580000E-001	0.000000000000000E+000	-6.9721602E-004	2.0200244E+004
1	0	0	0	0	0	4	116	1.131879715092808E+005	-1.8580000E-001	3.7514777E+000	-1.8580244E-001	-1.548324767088725E-002	1.937145937401892E+000	2.220078240270558E-002	-1.904456347458744E+000	1	1.471948549258800E-002	7.481296910117582E-003	0.000000000000000E+000	0.000000000000000E+000	-7.227751944487780E-002	1.904456347458744E+000	0.000000000000000E+000	1.904456347458744E+000	0.0000000E+000	0.0000000E+000	-1.8580000E-001	0.000000000000000E+000	-6.9703371E-004	2.0190680E+004
1	0	0	0	0	0	4	116	1.134879715243683E+005	-1.8580000E-001	3.7499411E+000	-1.8586154E-001	-1.548321382747756E-002	1.921662723574415E+000	2.225885531581190E-002	-1.919939561286221E+000	1	1.471948549258800E-002	7.539369823223898E-003	0.000000000000000E+000	0.000000000000000E+000	-7.169981991957222E-002	1.919939561286221E+000	0.000000000000000E+000	1.919939561286221E+000	0.0000000E+000	0.0000000E+000	-1.8580000E-001	0.000000000000000E+000	-6.9696986E-004	2.0175992E+004
1	0	0	0	0	0	4	116	1.137879715394557E+005	-1.8580000E-001	3.7486017E+000	-1.8578275E-001	-1.548299608142840E-002	1.906179727492986E+000	2.231690561843263E-002	-1.935422557367650E+000	1	1.471948549258800E-002	7.597420125844629E-003	0.000000000000000E+000	0.000000000000000E+000	-7.112212851866449E-002	1.935422557367650E+000	0.000000000000000E+000	1.935422557367650E+000	0.0000000E+000	0.0000000E+000	-1.8580000E-001	0.000000000000000E+000	-6.9642550E-004	2.0177340E+004
1	0	0	0	0	0	4	116	1.140879715545431E+005	-1.8580000E-001	3.7472622E+000	-1.8584184E-001	-1.548304753515455E-002	1.890696679957832E+000	2.237493447629134E-002	-1.950905604902804E+000	1	1.471948549258800E-002	7.655448983703338E-003	0.000000000000000E+000	0.000000000000000E+000	-7.054443519794906E-002	1.950905604902804E+000	0.000000000000000E+000	1.950905604902804E+000	0.0000000E+000	0.0000000E+000	-1.8580000E-001	0.000000000000000E+000	-6.9639814E-004	2.0163717E+004
1	0	0	0	0	0	4	116	1.143879715696306E+005	-1.8580000E-001	3.7458439E+000	-1.8576305E-001	-1.548335239393016E-002	1.875213327563902E+000	2.243294289499521E-002	-1.966388957296735E+000	1	1.471948549258800E-002	7.713457402407213E-003	0.000000000000000E+000	0.000000000000000E+000	-6.996673050254283E-002	1.966388957296735E+000	0.000000000000000E+000	1.966388957296735E+000	0.0000000E+000	0.0000000E+000	-1.8580000E-001	0.000000000000000E+000	-6.9583935E-004	2.0164635E+004
1	0	0	0	0	0	4	116	1.146879715847180E+005	-1.8580000E-001	3.7443860E+000	-1.8580244E-001	-1.548338021515144E-002	1.859729947348750E+000	2.249093000916018E-002	-1.981872337511886E+000	1	1.471948549258800E-002	7.771444516572175E-003	0.000000000000000E+000	0.000000000000000E+000	-6.938902476908942E-002	1.981872337511886E+000	0.000000000000000E+000	1.981872337511886E+000	0.0000000E+000	0.0000000E+000	-1.8580000E-001	0.000000000000000E+000	-6.9571607E-004	2.0152512E+004
1	0	0	0	0	0	4	116	1.149879715998054E+005	-1.8580000E-001	3.7430859E+000	-1.8584184E-001	-1.548321213026014E-002	1.844246735218490E+000	2.254889528484732E-002	-1.997355549642146E+000	1	1.471948549258800E-002	7.829409792259318E-003	0.000000000000000E+000	0.000000000000000E+000	-6.881132530710930E-002	1.997355549642146E+000	0.000000000000000E+000	1.997355549642146E+000	0.0000000E+000	0.0000000E+000	-1.8580000E-001	0.000000000000000E+000	-6.9562200E-004	2.0141244E+004
1	0	0	0	0	0	4	116	1.152879716148928E+005	-1.8580000E-001	3.7417068E+000	-1.8570393E-001	-1.548328081163267E-002	1.828763454406857E+000	2.260683960113711E-002	-2.012838830453779E+000	1	1.471948549258800E-002	7.887354108549108E-003	0.000000000000000E+000	0.000000000000000E+000	-6.823362328253484E-002	2.012838830453779E+000	0.000000000000000E+000	2.012838830453779E+000	0.0000000E+000	0.0000000E+000	-1.8580000E-001	0.000000000000000E+000	-6.9484970E-004	2.0148775E+004
1	0	0	0	0	0	4	116	1.155879716299803E+005	-1.8580000E-001	3.7403281E+000	-1.8586154E-001	-1.548331686504185E-002	1.813280137541816E+000	2.266476292964054E-002	-2.028322147318821E+000	1	1.471948549258800E-002	7.945277437052542E-003	0.000000000000000E+000	0.000000000000000E+000	-6.765591991275920E-002	2.028322147318821E+000	0.000000000000000E+000	2.028322147318821E+000	0.0000000E+000	0.0000000E+000	-1.8580000E-001	0.000000000000000E+000	-6.9518317E-004	2.0124271E+004
1	0	0	0	0	0	4	116	1.158879716450677E+005	-1.8580000E-001	3.7389097E+000	-1.8578275E-001	-1.548299152774943E-002	1.797797146014066E+000	2.272266379595366E-002	-2.043805138846570E+000	1	1.471948549258800E-002	8.003178303365657E-003	0.000000000000000E+000	0.000000000000000E+000	-6.707822868175535E-002	2.043805138846570E+000	0.000000000000000E+000	2.043805138846570E+000	0.0000000E+000	0.0000000E+000	-1.8580000E-001	0.000000000000000E+000	-6.9462491E-004	2.0125172E+004
1	0	0	0	0	0	4	116	1.161879716601551E+005	-1.8580000E-001	3.7376883E+000	-1.8578275E-001	-1.548313590620127E-002	1.782314010107865E+000	2.278054410297864E-002	-2.059288274752771E+000	1	1.471948549258800E-002	8.061058610390638E-003	0.000000000000000E+000	0.000000000000000E+000	-6.650053206379736E-002	2.059288274752771E+000	0.000000000000000E+000	2.059288274752771E+000	0.0000000E+000	0.0000000E+000	-1.8580000E-001	0.000000000000000E+000	-6.9439801E-004	2.0118598E+004
1	0	0	0	0	0	4	116	1.164879716752425E+005	-1.8580000E-001	3.7362700E+000	-1.8582214E-001	-1.548327411202093E-002	1.766830735995844E+000	2.283840404670921E-002	-2.074771548864792E+000	1	1.471948549258800E-002	8.118918554121205E-003	0.000000000000000E+000	0.000000000000000E+000	-6.592283028919441E-002	2.074771548864792E+000	0.000000000000000E+000	2.074771548864792E+000	0.0000000E+000	0.0000000E+000	-1.8580000E-001	0.000000000000000E+000	-6.9428171E-004	2.0106699E+004
1	0	0	0	0	0	4	116	1.167879716903300E+005	-1.8580000E-001	3.7348516E+000	-1.8578275E-001	-1.548317405115399E-002	1.751347561944690E+000	2.289624269405593E-002	-2.090254722915946E+000	1	1.471948549258800E-002	8.176757201467934E-003	0.000000000000000E+000	0.000000000000000E+000	-6.534513224799694E-002	2.090254722915946E+000	0.000000000000000E+000	2.090254722915946E+000	0.0000000E+000	0.0000000E+000	-1.8580000E-001	0.000000000000000E+000	-6.9387100E-004	2.0103328E+004
1	0	0	0	0	0	4	116	1.170879717054174E+005	-1.8580000E-001	3.7335908E+000	-1.8580244E-001	-1.548332155914770E-002	1.735864240385542E+000	2.295406098741081E-002	-2.105738044475094E+000	1	1.471948549258800E-002	8.234575494822810E-003	0.000000000000000E+000	0.000000000000000E+000	-6.476742870307789E-002	2.105738044475094E+000	0.000000000000000E+000	2.105738044475094E+000	0.0000000E+000	0.0000000E+000	-1.8580000E-001	0.000000000000000E+000	-6.9371029E-004	2.0094412E+004
1	0	0	0	0	0	4	116	1.173879717205048E+005	-1.8580000E-001	3.7322118E+000	-1.8580244E-001	-1.548355320461094E-002	1.720380687180931E+000	2.301185922461006E-002	-2.121221597679705E+000	1	1.471948549258800E-002	8.292373732022061E-003	0.000000000000000E+000	0.000000000000000E+000	-6.418971651515516E-002	2.121221597679705E+000	0.000000000000000E+000	2.121221597679705E+000	0.0000000E+000	0.0000000E+000	-1.8580000E-001	0.000000000000000E+000	-6.9345406E-004	2.0086990E+004
1	0	0	0	0	0	4	116	1.176879717355922E+005	-1.8580000E-001	3.7308331E+000	-1.8568423E-001	-1.548331517971224E-002	1.704897372001219E+000	2.306963573473990E-002	-2.136704912859417E+000	1	1.471948549258800E-002	8.350150242151898E-003	0.000000000000000E+000	0.000000000000000E+000	-6.361201320826144E-002	2.136704912859417E+000	0.000000000000000E+000	2.136704912859417E+000	0.0000000E+000	0.0000000E+000	-1.8580000E-001	0.000000000000000E+000	-6.9275690E-004	2.0092352E+004
1	0	0	0	0	0	4	116	1.179879717506797E+005	-1.8580000E-001	3.7294934E+000	-1.8582214E-001	-1.548323415096435E-002	1.689414137850255E+000	2.312739098599573E-002	-2.152188147010382E+000	1	1.471948549258800E-002	8.407905493407730E-003	0.000000000000000E+000	0.000000000000000E+000	-6.303431292465925E-002	2.152188147010382E+000	0.000000000000000E+000	2.152188147010382E+000	0.0000000E+000	0.0000000E+000	-1.8580000E-001	0.000000000000000E+000	-6.9302245E-004	2.0070230E+004
1	0	0	0	0	0	4	116	1.182879717657671E+005	-1.8580000E-001	3.7281539E+000	-1.8584184E-001	-1.548346466907197E-002	1.673930673181183E+000	2.318512608684778E-002	-2.167671611679454E+000	1	1.471948549258800E-002	8.465640594259782E-003	0.000000000000000E+000	0.000000000000000E+000	-6.245660404011651E-002	2.167671611679454E+000	0.000000000000000E+000	2.167671611679454E+000	0.0000000E+000	0.0000000E+000	-1.8580000E-001	0.000000000000000E+000	-6.9284701E-004	2.0060896E+004
1	0	0	0	0	0	4	116	1.185879717808545E+005	-1.8580000E-001	3.7267356E+000	-1.8580244E-001	-1.548342982123295E-002	1.658447243359950E+000	2.324283998426696E-002	-2.183155041500687E+000	1	1.471948549258800E-002	8.523354491678957E-003	0.000000000000000E+000	0.000000000000000E+000	-6.187889645579351E-002	2.183155041500687E+000	0.000000000000000E+000	2.183155041500687E+000	0.0000000E+000	0.0000000E+000	-1.8580000E-001	0.000000000000000E+000	-6.9243659E-004	2.0057516E+004
1	0	0	0	0	0	4	116	1.188879717959419E+005	-1.8580000E-001	3.7254353E+000	-1.8568423E-001	-1.548327302809391E-002	1.642963970331856E+000	2.330053219443970E-002	-2.198638314528781E+000	1	1.471948549258800E-002	8.581046701851702E-003	0.000000000000000E+000	0.000000000000000E+000	-6.130119472163334E-002	2.198638314528781E+000	0.000000000000000E+000	2.198638314528781E+000	0.0000000E+000	0.0000000E+000	-1.8580000E-001	0.000000000000000E+000	-6.9175457E-004	2.0063283E+004
1	0	0	0	0	0	4	116	1.191879718110294E+005	-1.8580000E-001	3.7241352E+000	-1.8574333E-001	-1.548345937136147E-002	1.627480510960494E+000	2.335820393477053E-002	-2.214121773900142E+000	1	1.471948549258800E-002	8.638718442182525E-003	0.000000000000000E+000	0.000000000000000E+000	-6.072348603475530E-002	2.214121773900142E+000	0.000000000000000E+000	2.214121773900142E+000	0.0000000E+000	0.0000000E+000	-1.8580000E-001	0.000000000000000E+000	-6.9173326E-004	2.0049900E+004
1	0	0	0	0	0	4	116	1.194879718261168E+005	-1.8580000E-001	3.7226775E+000	-1.8578275E-001	-1.548338870811793E-002	1.611997122252377E+000	2.341585413302574E-002	-2.229605162608260E+000	1	1.471948549258800E-002	8.696368640437739E-003	0.000000000000000E+000	0.000000000000000E+000	-6.014577998441790E-002	2.229605162608260E+000	0.000000000000000E+000	2.229605162608260E+000	0.0000000E+000	0.0000000E+000	-1.8580000E-001	0.000000000000000E+000	-6.9160922E-004	2.0037801E+004
1	0	0	0	0	0	4	116	1.197879718412042E+005	-1.8580000E-001	3.7213774E+000	-1.8578275E-001	-1.548306754383776E-002	1.596514054708539E+000	2.347348189018349E-002	-2.245088230152098E+000	1	1.471948549258800E-002	8.753996397595486E-003	0.000000000000000E+000	0.000000000000000E+000	-5.956808591715160E-002	2.245088230152098E+000	0.000000000000000E+000	2.245088230152098E+000	0.0000000E+000	0.0000000E+000	-1.8580000E-001	0.000000000000000E+000	-6.9136772E-004	2.0030803E+004
1	0	0	0	0	0	4	116	1.200879718562916E+005	-1.8580000E-001	3.7199197E+000	-1.8574333E-001	-1.548303447746568E-002	1.581031020231073E+000	2.353108814635740E-002	-2.260571264629563E+000	1	1.471948549258800E-002	8.811602653769403E-003	0.000000000000000E+000	0.000000000000000E+000	-5.899039308363611E-002	2.260571264629563E+000	0.000000000000000E+000	2.260571264629563E+000	0.0000000E+000	0.0000000E+000	-1.8580000E-001	0.000000000000000E+000	-6.9095026E-004	2.0027205E+004
1	0	0	0	0	0	4	116	1.203879718713791E+005	-1.8580000E-001	3.7185013E+000	-1.8582214E-001	-1.548311226637827E-002	1.565547907964695E+000	2.358867315692415E-002	-2.276054376895941E+000	1	1.471948549258800E-002	8.869187664336147E-003	0.000000000000000E+000	0.000000000000000E+000	-5.841269734771169E-002	2.276054376895941E+000	0.000000000000000E+000	2.276054376895941E+000	0.0000000E+000	0.0000000E+000	-1.8580000E-001	0.000000000000000E+000	-6.9097988E-004	2.0011078E+004
1	0	0	0	0	0	4	116	1.206879718864665E+005	-1.8580000E-001	3.7170041E+000	-1.8584184E-001	-1.548308117153744E-002	1.550064826793157E+000	2.364623630291343E-002	-2.291537458067479E+000	1	1.471948549258800E-002	8.926750810325427E-003	0.000000000000000E+000	0.000000000000000E+000	-5.783500277197759E-002	2.291537458067479E+000	0.000000000000000E+000	2.291537458067479E+000	0.0000000E+000	0.0000000E+000	-1.8580000E-001	0.000000000000000E+000	-6.9077488E-004	2.0000900E+004
1	0	0	0	0	0	4	116	1.209879719015539E+005	-1.8580000E-001	3.7157433E+000	-1.8582214E-001	-1.548295971974730E-002	1.534581867073410E+000	2.370377717905409E-002	-2.307020417787226E+000	1	1.471948549258800E-002	8.984291686466089E-003	0.000000000000000E+000	0.000000000000000E+000	-5.725731272777308E-002	2.307020417787226E+000	0.000000000000000E+000	2.307020417787226E+000	0.0000000E+000	0.0000000E+000	-1.8580000E-001	0.000000000000000E+000	-6.9046736E-004	1.9996234E+004
1	0	0	0	0	0	4	116	1.212879719166413E+005	-1.8580000E-001	3.7141674E+000	-1.8582214E-001	-1.548312942874100E-002	1.519098737644669E+000	2.376129660691308E-002	-2.322503547215967E+000	1	1.471948549258800E-002	9.041811114325076E-003	0.000000000000000E+000	0.000000000000000E+000	-5.667961635149783E-002	2.322503547215967E+000	0.000000000000000E+000	2.322503547215967E+000	0.0000000E+000	0.0000000E+000	-1.8580000E-001	0.000000000000000E+000	-6.9017452E-004	1.9987754E+004
1	0	0	0	0	0	4	116	1.215879719317288E+005	-1.8580000E-001	3.7128279E+000	-1.8578275E-001	-1.548307787674169E-002	1.503615659767927E+000	2.381879353427675E-002	-2.337986625092709E+000	1	1.471948549258800E-002	9.099308041688748E-003	0.000000000000000E+000	0.000000000000000E+000	-5.610192189869698E-002	2.337986625092709E+000	0.000000000000000E+000	2.337986625092709E+000	0.0000000E+000	0.0000000E+000	-1.8580000E-001	0.000000000000000E+000	-6.8977935E-004	1.9984783E+004
1	0	0	0	0	0	4	116	1.218879719468162E+005	-1.8580000E-001	3.7114096E+000	-1.8582214E-001	-1.548311636778216E-002	1.488132543400145E+000	2.387626826913933E-002	-2.353469741460491E+000	1	1.471948549258800E-002	9.156782776551327E-003	0.000000000000000E+000	0.000000000000000E+000	-5.552422600974368E-002	2.353469741460491E+000	0.000000000000000E+000	2.353469741460491E+000	0.0000000E+000	0.0000000E+000	-1.8580000E-001	0.000000000000000E+000	-6.8966206E-004	1.9972914E+004
1	0	0	0	0	0	4	116	1.221879719619036E+005	-1.8580000E-001	3.7098730E+000	-1.8582214E-001	-1.548307368377845E-002	1.472649469716367E+000	2.393372031096916E-002	-2.368952815144270E+000	1	1.471948549258800E-002	9.214234818381154E-003	0.000000000000000E+000	0.000000000000000E+000	-5.494653171338793E-002	2.368952815144270E+000	0.000000000000000E+000	2.368952815144270E+000	0.0000000E+000	0.0000000E+000	-1.8580000E-001	0.000000000000000E+000	-6.8937655E-004	1.9964645E+004
1	0	0	0	0	0	4	116	1.224879719769910E+005	-1.8580000E-001	3.7083759E+000	-1.8584184E-001	-1.548335218533046E-002	1.457166117531036E+000	2.399115060083608E-002	-2.384436167329600E+000	1	1.471948549258800E-002	9.271665108248077E-003	0.000000000000000E+000	0.000000000000000E+000	-5.436882702576484E-002	2.384436167329600E+000	0.000000000000000E+000	2.384436167329600E+000	0.0000000E+000	0.0000000E+000	-1.8580000E-001	0.000000000000000E+000	-6.8917143E-004	1.9954473E+004
1	0	0	0	0	0	4	116	1.227879719920785E+005	-1.8580000E-001	3.7069180E+000	-1.8582214E-001	-1.548322202348875E-002	1.441682895507548E+000	2.404855756694744E-002	-2.399919389353089E+000	1	1.471948549258800E-002	9.329072074359441E-003	0.000000000000000E+000	0.000000000000000E+000	-5.379112719465506E-002	2.399919389353089E+000	0.000000000000000E+000	2.399919389353089E+000	0.0000000E+000	0.0000000E+000	-1.8580000E-001	0.000000000000000E+000	-6.8882748E-004	1.9948742E+004
1	0	0	0	0	0	4	116	1.230879720071659E+005	-1.8580000E-001	3.7054996E+000	-1.8582214E-001	-1.548311742035879E-002	1.426199778087189E+000	2.410594110353225E-002	-2.415402506773447E+000	1	1.471948549258800E-002	9.386455610944247E-003	0.000000000000000E+000	0.000000000000000E+000	-5.321343126642870E-002	2.415402506773447E+000	0.000000000000000E+000	2.415402506773447E+000	0.0000000E+000	0.0000000E+000	-1.8580000E-001	0.000000000000000E+000	-6.8856392E-004	1.9941109E+004
1	0	0	0	0	0	4	116	1.233879720222533E+005	-1.8580000E-001	3.7039633E+000	-1.8576305E-001	-1.548305741872225E-002	1.410716720668467E+000	2.416330108840942E-002	-2.430885564192170E+000	1	1.471948549258800E-002	9.443815595821423E-003	0.000000000000000E+000	0.000000000000000E+000	-5.263573757694407E-002	2.430885564192170E+000	0.000000000000000E+000	2.430885564192170E+000	0.0000000E+000	0.0000000E+000	-1.8580000E-001	0.000000000000000E+000	-6.8805949E-004	1.9939182E+004
1	0	0	0	0	0	4	116	1.236879720373407E+005	-1.8580000E-001	3.7023873E+000	-1.8570393E-001	-1.548302927844226E-002	1.395233691390024E+000	2.422063742410872E-002	-2.446368593470612E+000	1	1.471948549258800E-002	9.501151931520716E-003	0.000000000000000E+000	0.000000000000000E+000	-5.205804493741113E-002	2.446368593470612E+000	0.000000000000000E+000	2.446368593470612E+000	0.0000000E+000	0.0000000E+000	-1.8580000E-001	0.000000000000000E+000	-6.8754790E-004	1.9937043E+004
1	0	0	0	0	0	4	116	1.239879720524282E+005	-1.8580000E-001	3.7008114E+000	-1.8574333E-001	-1.548304682282110E-002	1.379750644567203E+000	2.427795000356211E-002	-2.461851640293434E+000	1	1.471948549258800E-002	9.558464510974104E-003	0.000000000000000E+000	0.000000000000000E+000	-5.148035164327382E-002	2.461851640293434E+000	0.000000000000000E+000	2.461851640293434E+000	0.0000000E+000	0.0000000E+000	-1.8580000E-001	0.000000000000000E+000	-6.8740104E-004	1.9924330E+004
1	0	0	0	0	0	4	116	1.242879720675156E+005	-1.8580000E-001	3.6993930E+000	-1.8586154E-001	-1.548317201592856E-002	1.364267472551275E+000	2.433523901178386E-002	-2.477334812309362E+000	1	1.471948549258800E-002	9.615753519195863E-003	0.000000000000000E+000	0.000000000000000E+000	-5.090265367801335E-002	2.477334812309362E+000	0.000000000000000E+000	2.477334812309362E+000	0.0000000E+000	0.0000000E+000	-1.8580000E-001	0.000000000000000E+000	-6.8757491E-004	1.9904025E+004
1	0	0	0	0	0	4	116	1.245879720826030E+005	-1.8580000E-001	3.6977775E+000	-1.8582214E-001	-1.548315093553729E-002	1.348784321615737E+000	2.439250364051236E-002	-2.492817963244899E+000	1	1.471948549258800E-002	9.673018147924361E-003	0.000000000000000E+000	0.000000000000000E+000	-5.032495649929061E-002	2.492817963244899E+000	0.000000000000000E+000	2.492817963244899E+000	0.0000000E+000	0.0000000E+000	-1.8580000E-001	0.000000000000000E+000	-6.8712892E-004	1.9899553E+004
1	0	0	0	0	0	4	116	1.248879720976905E+005	-1.8580000E-001	3.6960442E+000	-1.8582214E-001	-1.548315501751999E-002	1.333301166598217E+000	2.444974381573545E-002	-2.508301118262419E+000	1	1.471948549258800E-002	9.730258323147447E-003	0.000000000000000E+000	0.000000000000000E+000	-4.974725916826361E-002	2.508301118262419E+000	0.000000000000000E+000	2.508301118262419E+000	0.0000000E+000	0.0000000E+000	-1.8580000E-001	0.000000000000000E+000	-6.8680686E-004	1.9890225E+004
1	0	0	0	0	0	4	116	1.251879721127779E+005	-1.8580000E-001	3.6945076E+000	-1.8580244E-001	-1.548317855046027E-002	1.317817988047757E+000	2.450695937303331E-002	-2.523784296812880E+000	1	1.471948549258800E-002	9.787473880445310E-003	0.000000000000000E+000	0.000000000000000E+000	-4.916956095919098E-002	2.523784296812880E+000	0.000000000000000E+000	2.523784296812880E+000	0.0000000E+000	0.0000000E+000	-1.8580000E-001	0.000000000000000E+000	-6.8644853E-004	1.9884063E+004
1	0	0	0	0	0	4	116	1.254879721278653E+005	-1.8580000E-001	3.6928923E+000	-1.8584184E-001	-1.548305626997517E-002	1.302334931777782E+000	2.456414961735295E-002	-2.539267353082855E+000	1	1.471948549258800E-002	9.844664124764950E-003	0.000000000000000E+000	0.000000000000000E+000	-4.859186731256765E-002	2.539267353082855E+000	0.000000000000000E+000	2.539267353082855E+000	0.0000000E+000	0.0000000E+000	-1.8580000E-001	0.000000000000000E+000	-6.8629393E-004	1.9871156E+004
1	0	0	0	0	0	4	116	1.257879721429527E+005	-1.8580000E-001	3.6912768E+000	-1.8576305E-001	-1.548298716149396E-002	1.286851944616288E+000	2.462131429257618E-002	-2.554750340244349E+000	1	1.471948549258800E-002	9.901828799988180E-003	0.000000000000000E+000	0.000000000000000E+000	-4.801417624447468E-002	2.554750340244349E+000	0.000000000000000E+000	2.554750340244349E+000	0.0000000E+000	0.0000000E+000	-1.8580000E-001	0.000000000000000E+000	-6.8570283E-004	1.9870889E+004
1	0	0	0	0	0	4	116	1.260879721580402E+005	-1.8580000E-001	3.6895432E+000	-1.8580244E-001	-1.548310355228682E-002	1.271368841064001E+000	2.467845385286586E-002	-2.570233443796635E+000	1	1.471948549258800E-002	9.958968360277860E-003	0.000000000000000E+000	0.000000000000000E+000	-4.743648083368472E-002	2.570233443796635E+000	0.000000000000000E+000	2.570233443796635E+000	0.0000000E+000	0.0000000E+000	-1.8580000E-001	0.000000000000000E+000	-6.8552617E-004	1.9857346E+004
1	0	0	0	0	0	4	116	1.263879721731276E+005	-1.8580000E-001	3.6878886E+000	-1.8574333E-001	-1.548325243131982E-002	1.255885588632681E+000	2.473556784207768E-002	-2.585716696227955E+000	1	1.471948549258800E-002	1.001608234948968E-002	0.000000000000000E+000	0.000000000000000E+000	-4.685877986801788E-002	2.585716696227955E+000	0.000000000000000E+000	2.585716696227955E+000	0.0000000E+000	0.0000000E+000	-1.8580000E-001	0.000000000000000E+000	-6.8500073E-004	1.9854756E+004
1	0	0	0	0	0	4	116	1.266879721882150E+005	-1.8580000E-001	3.6862733E+000	-1.8580244E-001	-1.548311766086353E-002	1.240402470971818E+000	2.479265517886466E-002	-2.601199813888819E+000	1	1.471948549258800E-002	1.007316968627666E-002	0.000000000000000E+000	0.000000000000000E+000	-4.628108393081797E-002	2.601199813888819E+000	0.000000000000000E+000	2.601199813888819E+000	0.0000000E+000	0.0000000E+000	-1.8580000E-001	0.000000000000000E+000	-6.8491860E-004	1.9839746E+004
1	0	0	0	0	0	4	116	1.269879722033024E+005	-1.8580000E-001	3.6844215E+000	-1.8584184E-001	-1.548293446042471E-002	1.224919536511393E+000	2.484971556667281E-002	-2.616682748349243E+000	1	1.471948549258800E-002	1.013023007408481E-002	0.000000000000000E+000	0.000000000000000E+000	-4.570339482907274E-002	2.616682748349243E+000	0.000000000000000E+000	2.616682748349243E+000	0.0000000E+000	0.0000000E+000	-1.8580000E-001	0.000000000000000E+000	-6.8471971E-004	1.9825576E+004
1	0	0	0	0	0	4	116	1.272879722183899E+005	-1.8580000E-001	3.6827669E+000	-1.8578275E-001	-1.548303042865462E-002	1.209436506082738E+000	2.490674971786565E-002	-2.632165778777898E+000	1	1.471948549258800E-002	1.018726422527765E-002	0.000000000000000E+000	0.000000000000000E+000	-4.512570214662382E-002	2.632165778777898E+000	0.000000000000000E+000	2.632165778777898E+000	0.0000000E+000	0.0000000E+000	-1.8580000E-001	0.000000000000000E+000	-6.8419456E-004	1.9822977E+004
1	0	0	0	0	0	4	116	1.275879722334773E+005	-1.8580000E-001	3.6810727E+000	-1.8582214E-001	-1.548305772511496E-002	1.193953448357624E+000	2.496375707813283E-002	-2.647648836503013E+000	1	1.471948549258800E-002	1.024427158554483E-002	0.000000000000000E+000	0.000000000000000E+000	-4.454800844570727E-002	2.647648836503013E+000	0.000000000000000E+000	2.647648836503013E+000	0.0000000E+000	0.0000000E+000	-1.8580000E-001	0.000000000000000E+000	-6.8402482E-004	1.9809656E+004
1	0	0	0	0	0	4	116	1.278879722485647E+005	-1.8580000E-001	3.6792603E+000	-1.8580244E-001	-1.548280862147609E-002	1.178470639736147E+000	2.502073640880426E-002	-2.663131645124489E+000	1	1.471948549258800E-002	1.030125091621626E-002	0.000000000000000E+000	0.000000000000000E+000	-4.397032403918241E-002	2.663131645124489E+000	0.000000000000000E+000	2.663131645124489E+000	0.0000000E+000	0.0000000E+000	-1.8580000E-001	0.000000000000000E+000	-6.8361557E-004	1.9802002E+004
1	0	0	0	0	0	4	116	1.281879722636521E+005	-1.8580000E-001	3.6774874E+000	-1.8578275E-001	-1.548292711544368E-002	1.162987712620704E+000	2.507768869958930E-002	-2.678614572239932E+000	1	1.471948549258800E-002	1.035820320700130E-002	0.000000000000000E+000	0.000000000000000E+000	-4.339263521148830E-002	2.678614572239932E+000	0.000000000000000E+000	2.678614572239932E+000	0.0000000E+000	0.0000000E+000	-1.8580000E-001	0.000000000000000E+000	-6.8321370E-004	1.9794559E+004
1	0	0	0	0	0	4	116	1.284879722787396E+005	-1.8580000E-001	3.6757538E+000	-1.8578275E-001	-1.548307887232138E-002	1.147504633748382E+000	2.513461370548887E-002	-2.694097651112254E+000	1	1.471948549258800E-002	1.041512821290087E-002	0.000000000000000E+000	0.000000000000000E+000	-4.281494072154104E-002	2.694097651112254E+000	0.000000000000000E+000	2.694097651112254E+000	0.0000000E+000	0.0000000E+000	-1.8580000E-001	0.000000000000000E+000	-6.8289164E-004	1.9785227E+004
1	0	0	0	0	0	4	116	1.287879722938270E+005	-1.8580000E-001	3.6738234E+000	-1.8584184E-001	-1.548277340026365E-002	1.132021860348119E+000	2.519150954819295E-002	-2.709580424512517E+000	1	1.471948549258800E-002	1.047202405560495E-002	0.000000000000000E+000	0.000000000000000E+000	-4.223725762916698E-002	2.709580424512517E+000	0.000000000000000E+000	2.709580424512517E+000	0.0000000E+000	0.0000000E+000	-1.8580000E-001	0.000000000000000E+000	-6.8275008E-004	1.9768547E+004
1	0	0	0	0	0	4	116	1.290879723089144E+005	-1.8580000E-001	3.6720505E+000	-1.8580244E-001	-1.548286775877906E-002	1.116538992589340E+000	2.524837742347453E-002	-2.725063292271297E+000	1	1.471948549258800E-002	1.052889193088652E-002	0.000000000000000E+000	0.000000000000000E+000	-4.165957101614983E-002	2.725063292271297E+000	0.000000000000000E+000	2.725063292271297E+000	0.0000000E+000	0.0000000E+000	-1.8580000E-001	0.000000000000000E+000	-6.8227598E-004	1.9763197E+004
1	0	0	0	0	0	4	116	1.293879723240018E+005	-1.8580000E-001	3.6702380E+000	-1.8576305E-001	-1.548308822957178E-002	1.101055904359768E+000	2.530521751855115E-002	-2.740546380500868E+000	1	1.471948549258800E-002	1.058573202596315E-002	0.000000000000000E+000	0.000000000000000E+000	-4.108187617707098E-002	2.740546380500868E+000	0.000000000000000E+000	2.740546380500868E+000	0.0000000E+000	0.0000000E+000	-1.8580000E-001	0.000000000000000E+000	-6.8179460E-004	1.9757633E+004
1	0	0	0	0	0	4	116	1.296879723390893E+005	-1.8580000E-001	3.6682289E+000	-1.8580244E-001	-1.548311227707399E-002	1.085572792082694E+000	2.536202879499634E-002	-2.756029492777942E+000	1	1.471948549258800E-002	1.064254330240834E-002	0.000000000000000E+000	0.000000000000000E+000	-4.050418044074749E-002	2.756029492777942E+000	0.000000000000000E+000	2.756029492777942E+000	0.0000000E+000	0.0000000E+000	-1.8580000E-001	0.000000000000000E+000	-6.8156590E-004	1.9742629E+004
1	0	0	0	0	0	4	116	1.299879723541767E+005	-1.8580000E-001	3.6664557E+000	-1.8582214E-001	-1.548297973905173E-002	1.070089812343642E+000	2.541881042968326E-002	-2.771512472516994E+000	1	1.471948549258800E-002	1.069932493709526E-002	0.000000000000000E+000	0.000000000000000E+000	-3.992648964959581E-002	2.771512472516994E+000	0.000000000000000E+000	2.771512472516994E+000	0.0000000E+000	0.0000000E+000	-1.8580000E-001	0.000000000000000E+000	-6.8130868E-004	1.9730994E+004
1	0	0	0	0	0	4	116	1.302879723692641E+005	-1.8580000E-001	3.6645253E+000	-1.8586154E-001	-1.548297986200286E-002	1.054606832481639E+000	2.547556259773327E-002	-2.786995452378997E+000	1	1.471948549258800E-002	1.075607710514527E-002	0.000000000000000E+000	0.000000000000000E+000	-3.934879885385666E-002	2.786995452378997E+000	0.000000000000000E+000	2.786995452378997E+000	0.0000000E+000	0.0000000E+000	-1.8580000E-001	0.000000000000000E+000	-6.8109430E-004	1.9716426E+004
1	0	0	0	0	0	4	116	1.305879723843515E+005	-1.8580000E-001	3.6625948E+000	-1.8578275E-001	-1.548307766834895E-002	1.039123754813290E+000	2.553228513597409E-002	-2.802478530047345E+000	1	1.471948549258800E-002	1.081279964338609E-002	0.000000000000000E+000	0.000000000000000E+000	-3.877110440883123E-002	2.802478530047345E+000	0.000000000000000E+000	2.802478530047345E+000	0.0000000E+000	0.0000000E+000	-1.8580000E-001	0.000000000000000E+000	-6.8044692E-004	1.9714396E+004
1	0	0	0	0	0	4	116	1.308879723994390E+005	-1.8580000E-001	3.6606247E+000	-1.8580244E-001	-1.548311134660410E-002	1.023640643466686E+000	2.558897766981678E-002	-2.817961641393949E+000	1	1.471948549258800E-002	1.086949217722878E-002	0.000000000000000E+000	0.000000000000000E+000	-3.819340870722483E-002	2.817961641393949E+000	0.000000000000000E+000	2.817961641393949E+000	0.0000000E+000	0.0000000E+000	-1.8580000E-001	0.000000000000000E+000	-6.8015303E-004	1.9701703E+004
1	0	0	0	0	0	4	116	1.311879724207902E+005	-1.8580000E-001	3.6585763E+000	-1.8584184E-001	-1.548327360846930E-002	1.008157369858217E+000	2.564564034643362E-002	-2.833444915002419E+000	1	1.471948549258800E-002	1.092615485384562E-002	0.000000000000000E+000	0.000000000000000E+000	-3.761570695141007E-002	2.833444915002419E+000	0.000000000000000E+000	2.833444915002419E+000	0.0000000E+000	0.0000000E+000	-1.8580000E-001	0.000000000000000E+000	-6.7991653E-004	1.9686504E+004
1	0	0	0	0	0	4	116	1.314879724520827E+005	-1.8580000E-001	3.6566062E+000	-1.8580244E-001	-1.548310000509852E-002	9.926742698531184E-001	2.570227163213396E-002	-2.848928015007517E+000	1	1.471948549258800E-002	1.098278613954595E-002	0.000000000000000E+000	0.000000000000000E+000	-3.703801167297048E-002	2.848928015007517E+000	0.000000000000000E+000	2.848928015007517E+000	0.0000000E+000	0.0000000E+000	-1.8580000E-001	0.000000000000000E+000	-6.7940640E-004	1.9680076E+004
1	0	0	0	0	0	4	116	1.317879724833751E+005	-1.8580000E-001	3.6546757E+000	-1.8576305E-001	-1.548296273066766E-002	9.771913071224507E-001	2.575887128759219E-002	-2.864410977738185E+000	1	1.471948549258800E-002	1.103938579500418E-002	0.000000000000000E+000	0.000000000000000E+000	-3.646032151642448E-002	2.864410977738185E+000	0.000000000000000E+000	2.864410977738185E+000	0.0000000E+000	0.0000000E+000	-1.8580000E-001	0.000000000000000E+000	-6.7890371E-004	1.9673857E+004
1	0	0	0	0	0	4	116	1.320879725146675E+005	-1.8580000E-001	3.6526270E+000	-1.8574333E-001	-1.548300011008150E-002	9.617083070123692E-001	2.581543960337271E-002	-2.879893977848266E+000	1	1.471948549258800E-002	1.109595411078471E-002	0.000000000000000E+000	0.000000000000000E+000	-3.588262996520229E-002	2.879893977848266E+000	0.000000000000000E+000	2.879893977848266E+000	0.0000000E+000	0.0000000E+000	-1.8580000E-001	0.000000000000000E+000	-6.7845109E-004	1.9664916E+004
1	0	0	0	0	0	4	116	1.323879725459600E+005	-1.8580000E-001	3.6505389E+000	-1.8582214E-001	-1.548305262467100E-002	9.462252543876982E-001	2.587197616233978E-002	-2.895377030472937E+000	1	1.471948549258800E-002	1.115249066975178E-002	0.000000000000000E+000	0.000000000000000E+000	-3.530493645459016E-002	2.895377030472937E+000	0.000000000000000E+000	2.895377030472937E+000	0.0000000E+000	0.0000000E+000	-1.8580000E-001	0.000000000000000E+000	-6.7835097E-004	1.9645338E+004
1	0	0	0	0	0	4	116	1.326879725772524E+005	-1.8580000E-001	3.6484113E+000	-1.8586154E-001	-1.548293708652258E-002	9.307423173011756E-001	2.592847989445769E-002	-2.910859967559460E+000	1	1.471948549258800E-002	1.120899440186969E-002	0.000000000000000E+000	0.000000000000000E+000	-3.472724725486169E-002	2.910859967559460E+000	0.000000000000000E+000	2.910859967559460E+000	0.0000000E+000	0.0000000E+000	-1.8580000E-001	0.000000000000000E+000	-6.7809934E-004	1.9629727E+004
1	0	0	0	0	0	4	116	1.329879726085449E+005	-1.8580000E-001	3.6460474E+000	-1.8576305E-001	-1.548303166463971E-002	9.152592856365359E-001	2.598495113357359E-002	-2.926342999224099E+000	1	1.471948549258800E-002	1.126546564098558E-002	0.000000000000000E+000	0.000000000000000E+000	-3.414955452629651E-002	2.926342999224099E+000	0.000000000000000E+000	2.926342999224099E+000	0.0000000E+000	0.0000000E+000	-1.8580000E-001	0.000000000000000E+000	-6.7730085E-004	1.9627410E+004
1	0	0	0	0	0	4	116	1.332879726398373E+005	-1.8580000E-001	3.6440775E+000	-1.8578275E-001	-1.548291899506417E-002	8.997763666414718E-001	2.604138873048597E-002	-2.941825918219164E+000	1	1.471948549258800E-002	1.132190323789797E-002	0.000000000000000E+000	0.000000000000000E+000	-3.357186600158468E-002	2.941825918219164E+000	0.000000000000000E+000	2.941825918219164E+000	0.0000000E+000	0.0000000E+000	-1.8580000E-001	0.000000000000000E+000	-6.7700673E-004	1.9614725E+004
1	0	0	0	0	0	4	116	1.335879726711297E+005	-1.8580000E-001	3.6418712E+000	-1.8580244E-001	-1.548292680829763E-002	8.842934398331741E-001	2.609779245788812E-002	-2.957308845027461E+000	1	1.471948549258800E-002	1.137830696530012E-002	0.000000000000000E+000	0.000000000000000E+000	-3.299417718535060E-002	2.957308845027461E+000	0.000000000000000E+000	2.957308845027461E+000	0.0000000E+000	0.0000000E+000	-1.8580000E-001	0.000000000000000E+000	-6.7666860E-004	1.9600771E+004
1	0	0	0	0	0	4	116	1.338879727024222E+005	-1.8580000E-001	3.6396649E+000	-1.8574333E-001	-1.548292362319926E-002	8.688105162099748E-001	2.615416166130556E-002	-2.972791768650660E+000	1	1.471948549258800E-002	1.143467616871756E-002	0.000000000000000E+000	0.000000000000000E+000	-3.241648848795682E-002	2.972791768650660E+000	0.000000000000000E+000	2.972791768650660E+000	0.0000000E+000	0.0000000E+000	-1.8580000E-001	0.000000000000000E+000	-6.7604351E-004	1.9595131E+004
1	0	0	0	0	0	4	116	1.341879727337146E+005	-1.8580000E-001	3.6372221E+000	-1.8578275E-001	-1.548300889706446E-002	8.533275073129104E-001	2.621049566259974E-002	-2.988274777547725E+000	1	1.471948549258800E-002	1.149101017001174E-002	0.000000000000000E+000	0.000000000000000E+000	-3.183879660888049E-002	2.988274777547725E+000	0.000000000000000E+000	2.988274777547725E+000	0.0000000E+000	0.0000000E+000	-1.8580000E-001	0.000000000000000E+000	-6.7573308E-004	1.9577824E+004
1	0	0	0	0	0	4	116	1.344879727650071E+005	-1.8580000E-001	3.6348581E+000	-1.8584184E-001	-1.548296635320617E-002	8.378445409597043E-001	2.626679329701460E-002	-3.003757743900931E+000	1	1.471948549258800E-002	1.154730780442660E-002	0.000000000000000E+000	0.000000000000000E+000	-3.126110631717271E-002	3.003757743900931E+000	0.000000000000000E+000	3.003757743900931E+000	0.0000000E+000	0.0000000E+000	-1.8580000E-001	0.000000000000000E+000	-6.7550875E-004	1.9558879E+004
1	0	0	0	0	0	4	116	1.347879727962995E+005	-1.8580000E-001	3.6324549E+000	-1.8580244E-001	-1.548273540895018E-002	8.223618055507541E-001	2.632305334876226E-002	-3.019240479309881E+000	1	1.471948549258800E-002	1.160356785617426E-002	0.000000000000000E+000	0.000000000000000E+000	-3.068342464230562E-002	3.019240479309881E+000	0.000000000000000E+000	3.019240479309881E+000	0.0000000E+000	0.0000000E+000	-1.8580000E-001	0.000000000000000E+000	-6.7491899E-004	1.9550092E+004
1	0	0	0	0	0	4	116	1.350879728275919E+005	-1.8580000E-001	3.6300123E+000	-1.8572363E-001	-1.548280759490198E-002	8.068789979558521E-001	2.637927604946921E-002	-3.034723286904784E+000	1	1.471948549258800E-002	1.165979055688121E-002	0.000000000000000E+000	0.000000000000000E+000	-3.010574027408362E-002	3.034723286904784E+000	0.000000000000000E+000	3.034723286904784E+000	0.0000000E+000	0.0000000E+000	-1.8580000E-001	0.000000000000000E+000	-6.7417906E-004	1.9545236E+004
1	0	0	0	0	0	4	116	1.353879728588844E+005	-1.8580000E-001	3.6274118E+000	-1.8570393E-001	-1.548299880667693E-002	7.913959991491751E-001	2.643546067335659E-002	-3.050206285711460E+000	1	1.471948549258800E-002	1.171597518076859E-002	0.000000000000000E+000	0.000000000000000E+000	-2.952804877149320E-002	3.050206285711460E+000	0.000000000000000E+000	3.050206285711460E+000	0.0000000E+000	0.0000000E+000	-1.8580000E-001	0.000000000000000E+000	-6.7362463E-004	1.9533307E+004
1	0	0	0	0	0	4	116	1.356879728901768E+005	-1.8580000E-001	3.6248903E+000	-1.8584184E-001	-1.548295297888418E-002	7.759130461702910E-001	2.649160520618757E-002	-3.065689238690345E+000	1	1.471948549258800E-002	1.177211971359956E-002	0.000000000000000E+000	0.000000000000000E+000	-2.895035897879936E-002	3.065689238690345E+000	0.000000000000000E+000	3.065689238690345E+000	0.0000000E+000	0.0000000E+000	-1.8580000E-001	0.000000000000000E+000	-6.7365629E-004	1.9505242E+004
1	0	0	0	0	0	4	116	1.359879729214692E+005	-1.8580000E-001	3.6221719E+000	-1.8586154E-001	-1.548291206455893E-002	7.604301341057320E-001	2.654770844418668E-002	-3.081172150754904E+000	1	1.471948549258800E-002	1.182822295159868E-002	0.000000000000000E+000	0.000000000000000E+000	-2.837267071267399E-002	3.081172150754904E+000	0.000000000000000E+000	3.081172150754904E+000	0.0000000E+000	0.0000000E+000	-1.8580000E-001	0.000000000000000E+000	-6.7322247E-004	1.9488549E+004
1	0	0	0	0	0	4	116	1.362879729527617E+005	-1.8580000E-001	3.6194141E+000	-1.8584184E-001	-1.548310459356341E-002	7.449470295121686E-001	2.660376958199448E-002	-3.096655255348467E+000	1	1.471948549258800E-002	1.188428408940648E-002	0.000000000000000E+000	0.000000000000000E+000	-2.779497526303261E-002	3.096655255348467E+000	0.000000000000000E+000	3.096655255348467E+000	0.0000000E+000	0.0000000E+000	-1.8580000E-001	0.000000000000000E+000	-6.7263859E-004	1.9475775E+004
1	0	0	0	0	0	4	116	1.365879729840541E+005	-1.8580000E-001	3.6163805E+000	-1.8578275E-001	-1.548314677524898E-002	7.294638827369196E-001	2.665978637982623E-002	-3.112138402123716E+000	1	1.471948549258800E-002	1.194030088723823E-002	0.000000000000000E+000	0.000000000000000E+000	-2.721727823953583E-002	3.112138402123716E+000	0.000000000000000E+000	3.112138402123716E+000	0.0000000E+000	0.0000000E+000	-1.8580000E-001	0.000000000000000E+000	-6.7186111E-004	1.9465643E+004
1	0	0	0	0	0	4	116	1.368879730153466E+005	-1.8580000E-001	3.6133466E+000	-1.8572363E-001	-1.548298165714575E-002	7.139809010797739E-001	2.671575611902402E-002	-3.127621383780862E+000	1	1.471948549258800E-002	1.199627062643602E-002	0.000000000000000E+000	0.000000000000000E+000	-2.663958737681749E-002	3.127621383780862E+000	0.000000000000000E+000	3.127621383780862E+000	0.0000000E+000	0.0000000E+000	-1.8580000E-001	0.000000000000000E+000	-6.7108386E-004	1.9455502E+004
1	0	0	0	0	0	4	116	1.371879730466390E+005	-1.8580000E-001	3.6100767E+000	-1.8584184E-001	-1.548307552243272E-002	6.984978255573412E-001	2.677167724702961E-002	-3.143104459303295E+000	1	1.471948549258800E-002	1.205219175444161E-002	0.000000000000000E+000	0.000000000000000E+000	-2.606189301185908E-002	3.143104459303295E+000	0.000000000000000E+000	3.143104459303295E+000	0.0000000E+000	0.0000000E+000	-1.8580000E-001	0.000000000000000E+000	-6.7090330E-004	1.9425531E+004
1	0	0	0	0	0	4	116	1.374879730779314E+005	-1.8580000E-001	3.6066883E+000	-1.8572363E-001	-1.548318019323879E-002	6.830146453641024E-001	2.682754718299382E-002	-3.158587639496533E+000	1	1.471948549258800E-002	1.210806169040582E-002	0.000000000000000E+000	0.000000000000000E+000	-2.548419474149217E-002	3.158587639496533E+000	0.000000000000000E+000	3.158587639496533E+000	0.0000000E+000	0.0000000E+000	-1.8580000E-001	0.000000000000000E+000	-6.6984724E-004	1.9419652E+004
1	0	0	0	0	0	4	116	1.377879731092239E+005	-1.8580000E-001	3.6030636E+000	-1.8584184E-001	-1.548300315255920E-002	6.675316422115432E-001	2.688336192994263E-002	-3.174070642649093E+000	1	1.471948549258800E-002	1.216387643735463E-002	0.000000000000000E+000	0.000000000000000E+000	-2.490650307675105E-002	3.174070642649093E+000	0.000000000000000E+000	3.174070642649093E+000	0.0000000E+000	0.0000000E+000	-1.8580000E-001	0.000000000000000E+000	-6.6959998E-004	1.9387795E+004
1	0	0	0	0	0	4	116	1.380879731405163E+005	-1.8580000E-001	3.5991633E+000	-1.8576305E-001	-1.548290593650606E-002	6.520487362750371E-001	2.693911795174360E-002	-3.189553548585599E+000	1	1.471948549258800E-002	1.221963245915560E-002	0.000000000000000E+000	0.000000000000000E+000	-2.432881503927158E-002	3.189553548585599E+000	0.000000000000000E+000	3.189553548585599E+000	0.0000000E+000	0.0000000E+000	-1.8580000E-001	0.000000000000000E+000	-6.6859153E-004	1.9375023E+004
1	0	0	0	0	0	4	116	1.383879731718088E+005	-1.8580000E-001	3.5949476E+000	-1.8576305E-001	-1.548302013820244E-002	6.365657161368347E-001	2.699481141919179E-002	-3.205036568723801E+000	1	1.471948549258800E-002	1.227532592660379E-002	0.000000000000000E+000	0.000000000000000E+000	-2.375112274077327E-002	3.205036568723801E+000	0.000000000000000E+000	3.205036568723801E+000	0.0000000E+000	0.0000000E+000	-1.8580000E-001	0.000000000000000E+000	-6.6780840E-004	1.9352328E+004
1	0	0	0	0	0	4	116	1.386879732031012E+005	-1.8580000E-001	3.5902197E+000	-1.8578275E-001	-1.548289840495421E-002	6.210828177318805E-001	2.705043617940333E-002	-3.220519467128756E+000	1	1.471948549258800E-002	1.233095068681533E-002	0.000000000000000E+000	0.000000000000000E+000	-2.317343498430612E-002	3.220519467128756E+000	0.000000000000000E+000	3.220519467128756E+000	0.0000000E+000	0.0000000E+000	-1.8580000E-001	0.000000000000000E+000	-6.6700089E-004	1.9324828E+004
1	0	0	0	0	0	4	116	1.389879732343936E+005	-1.8580000E-001	3.5852556E+000	-1.8580244E-001	-1.548296084674696E-002	6.055998568851335E-001	2.710598608886613E-002	-3.236002427975503E+000	1	1.471948549258800E-002	1.238650059627813E-002	0.000000000000000E+000	0.000000000000000E+000	-2.259574489805173E-002	3.236002427975503E+000	0.000000000000000E+000	3.236002427975503E+000	0.0000000E+000	0.0000000E+000	-1.8580000E-001	0.000000000000000E+000	-6.6614925E-004	1.9296063E+004
1	0	0	0	0	0	4	116	1.392879732656861E+005	-1.8580000E-001	3.5795033E+000	-1.8578275E-001	-1.548309594684177E-002	5.901167609382918E-001	2.716145281068749E-002	-3.251485523922344E+000	1	1.471948549258800E-002	1.244196731809949E-002	0.000000000000000E+000	0.000000000000000E+000	-2.201804977103116E-002	3.251485523922344E+000	0.000000000000000E+000	3.251485523922344E+000	0.0000000E+000	0.0000000E+000	-1.8580000E-001	0.000000000000000E+000	-6.6500995E-004	1.9267146E+004
1	0	0	0	0	0	4	116	1.395879732969785E+005	-1.8580000E-001	3.5729632E+000	-1.8576305E-001	-1.548290153505901E-002	5.746338594032328E-001	2.721682480510232E-002	-3.266968425457403E+000	1	1.471948549258800E-002	1.249733931251431E-002	0.000000000000000E+000	0.000000000000000E+000	-2.144036189777560E-002	3.266968425457403E+000	0.000000000000000E+000	3.266968425457403E+000	0.0000000E+000	0.0000000E+000	-1.8580000E-001	0.000000000000000E+000	-6.6372455E-004	1.9233982E+004
1	0	0	0	0	0	4	116	1.398879733282709E+005	-1.8580000E-001	3.5655169E+000	-1.8570393E-001	-1.548282761140002E-002	5.591510317918327E-001	2.727208864697188E-002	-3.282451253068803E+000	1	1.471948549258800E-002	1.255260315438388E-002	0.000000000000000E+000	0.000000000000000E+000	-2.086267678271114E-002	3.282451253068803E+000	0.000000000000000E+000	3.282451253068803E+000	0.0000000E+000	0.0000000E+000	-1.8580000E-001	0.000000000000000E+000	-6.6213054E-004	1.9200008E+004
1	0	0	0	0	0	4	116	1.401879733595634E+005	-1.8580000E-001	3.5564551E+000	-1.8578275E-001	-1.548303884508709E-002	5.436679929467456E-001	2.732722538894938E-002	-3.297934291913891E+000	1	1.471948549258800E-002	1.260773989636138E-002	0.000000000000000E+000	0.000000000000000E+000	-2.028498378623381E-002	3.297934291913891E+000	0.000000000000000E+000	3.297934291913891E+000	0.0000000E+000	0.0000000E+000	-1.8580000E-001	0.000000000000000E+000	-6.6072802E-004	1.9143086E+004
1	0	0	0	0	0	4	116	1.404562633875485E+005	-1.8580000E-001	3.5464480E+000	-1.8574333E-001	-1.384649685612983E-002	5.298214960906158E-001	2.737640423584488E-002	-3.311780788770021E+000	1	1.471948549258800E-002	1.265691874325688E-002	0.000000000000000E+000	0.000000000000000E+000	-1.976835237171859E-002	3.311780788770021E+000	0.000000000000000E+000	3.311780788770021E+000	0.0000000E+000	0.0000000E+000	-1.8580000E-001	0.000000000000000E+000	-6.5872906E-004	1.9093271E+004
1	0	0	0	0	0	4	116	1.406798974108752E+005	-1.8580000E-001	3.5364408E+000	-1.8574333E-001	-1.154185983306832E-002	5.182796362575475E-001	2.741728329610606E-002	-3.323322648603089E+000	1	1.471948549258800E-002	1.269779780351806E-002	0.000000000000000E+000	0.000000000000000E+000	-1.933771006315122E-002	3.323322648603089E+000	0.000000000000000E+000	3.323322648603089E+000	0.0000000E+000	0.0000000E+000	-1.8580000E-001	0.000000000000000E+000	-6.5687031E-004	1.9039396E+004
1	0	0	0	0	0	4	116	1.408635174300282E+005	-1.8580000E-001	3.5264337E+000	-1.8578275E-001	-9.476667671261563E-003	5.088029685862859E-001	2.745075282597115E-002	-3.332799316274350E+000	1	1.471948549258800E-002	1.273126733338315E-002	0.000000000000000E+000	0.000000000000000E+000	-1.898412285082126E-002	3.332799316274350E+000	0.000000000000000E+000	3.332799316274350E+000	0.0000000E+000	0.0000000E+000	-1.8580000E-001	0.000000000000000E+000	-6.5515051E-004	1.8981492E+004
1	0	0	0	0	0	4	116	1.410148554458143E+005	-1.8580000E-001	3.5164263E+000	-1.8580244E-001	-7.810612100553182E-003	5.009923564857327E-001	2.747825959406618E-002	-3.340609928374903E+000	1	1.471948549258800E-002	1.275877410147818E-002	0.000000000000000E+000	0.000000000000000E+000	-1.869269841186996E-002	3.340609928374903E+000	0.000000000000000E+000	3.340609928374903E+000	0.0000000E+000	0.0000000E+000	-1.8580000E-001	0.000000000000000E+000	-6.5336062E-004	1.8925619E+004
1	0	0	0	0	0	4	116	1.411408734589587E+005	-1.8580000E-001	3.5064192E+000	-1.8576305E-001	-6.503858908149932E-003	4.944884975775828E-001	2.750109927841782E-002	-3.347113787283053E+000	1	1.471948549258800E-002	1.278161378582982E-002	0.000000000000000E+000	0.000000000000000E+000	-1.845003069147558E-002	3.347113787283053E+000	0.000000000000000E+000	3.347113787283053E+000	0.0000000E+000	0.0000000E+000	-1.8580000E-001	0.000000000000000E+000	-6.5136311E-004	1.8875764E+004
1	0	0	0	0	0	4	116	1.412485234701876E+005	-1.8580000E-001	3.4964120E+000	-1.8580244E-001	-5.555879085510970E-003	4.889326184920718E-001	2.752055434330232E-002	-3.352669666368564E+000	1	1.471948549258800E-002	1.280106885071432E-002	0.000000000000000E+000	0.000000000000000E+000	-1.824273337283629E-002	3.352669666368564E+000	0.000000000000000E+000	3.352669666368564E+000	0.0000000E+000	0.0000000E+000	-1.8580000E-001	0.000000000000000E+000	-6.4964191E-004	1.8817900E+004
1	0	0	0	0	0	4	116	1.413413994798753E+005	-1.8580000E-001	3.4864047E+000	-1.8586154E-001	-4.793348845930563E-003	4.841392696461413E-001	2.753729115695258E-002	-3.357463015214495E+000	1	1.471948549258800E-002	1.281780566436458E-002	0.000000000000000E+000	0.000000000000000E+000	-1.806388708266855E-002	3.357463015214495E+000	0.000000000000000E+000	3.357463015214495E+000	0.0000000E+000	0.0000000E+000	-1.8580000E-001	0.000000000000000E+000	-6.4798852E-004	1.8758074E+004
1	0	0	0	0	0	4	116	1.414215314882335E+005	-1.8580000E-001	3.4763975E+000	-1.8576305E-001	-4.135600051482518E-003	4.800036695946587E-001	2.755168979376839E-002	-3.361598615265977E+000	1	1.471948549258800E-002	1.283220430118039E-002	0.000000000000000E+000	0.000000000000000E+000	-1.790958228437433E-002	3.361598615265977E+000	0.000000000000000E+000	3.361598615265977E+000	0.0000000E+000	0.0000000E+000	-1.8580000E-001	0.000000000000000E+000	-6.4578617E-004	1.8714150E+004
1	0	0	0	0	0	4	116	1.414917734955605E+005	-1.8580000E-001	3.4663904E+000	-1.8584184E-001	-3.625175023211373E-003	4.763784945714474E-001	2.756427511697018E-002	-3.365223790289189E+000	1	1.471948549258800E-002	1.284478962438218E-002	0.000000000000000E+000	0.000000000000000E+000	-1.777432213015866E-002	3.365223790289189E+000	0.000000000000000E+000	3.365223790289189E+000	0.0000000E+000	0.0000000E+000	-1.8580000E-001	0.000000000000000E+000	-6.4420037E-004	1.8652367E+004
1	0	0	0	0	0	4	116	1.415550155021572E+005	-1.8580000E-001	3.4563830E+000	-1.8574333E-001	-3.263923817500472E-003	4.731145707539469E-001	2.757557356907126E-002	-3.368487714106689E+000	1	1.471948549258800E-002	1.285608807648326E-002	0.000000000000000E+000	0.000000000000000E+000	-1.765254074413547E-002	3.368487714106689E+000	0.000000000000000E+000	3.368487714106689E+000	0.0000000E+000	0.0000000E+000	-1.8580000E-001	0.000000000000000E+000	-6.4200012E-004	1.8608383E+004
1	0	0	0	0	0	4	116	1.416113275080309E+005	-1.8580000E-001	3.4463758E+000	-1.8580244E-001	-2.906280000333985E-003	4.702082907536129E-001	2.758560486727970E-002	-3.371393994107023E+000	1	1.471948549258800E-002	1.286611937469169E-002	0.000000000000000E+000	0.000000000000000E+000	-1.754410352978799E-002	3.371393994107023E+000	0.000000000000000E+000	3.371393994107023E+000	0.0000000E+000	0.0000000E+000	-1.8580000E-001	0.000000000000000E+000	-6.4034504E-004	1.8548604E+004
1	0	0	0	0	0	4	116	1.416634835134712E+005	-1.8580000E-001	3.4363687E+000	-1.8580244E-001	-2.691822259243992E-003	4.675164684943689E-001	2.759486903048648E-002	-3.374085816366267E+000	1	1.471948549258800E-002	1.287538353789848E-002	0.000000000000000E+000	0.000000000000000E+000	-1.744366802210208E-002	3.374085816366267E+000	0.000000000000000E+000	3.374085816366267E+000	0.0000000E+000	0.0000000E+000	-1.8580000E-001	0.000000000000000E+000	-6.3848571E-004	1.8494744E+004
1	0	0	0	0	0	4	116	1.417116815184988E+005	-1.8580000E-001	3.4263613E+000	-1.8578275E-001	-2.487555085817973E-003	4.650289134085510E-001	2.760340525184340E-002	-3.376573371452085E+000	1	1.471948549258800E-002	1.288391975925540E-002	0.000000000000000E+000	0.000000000000000E+000	-1.735085399729683E-002	3.376573371452085E+000	0.000000000000000E+000	3.376573371452085E+000	0.0000000E+000	0.0000000E+000	-1.8580000E-001	0.000000000000000E+000	-6.3655881E-004	1.8442840E+004
1	0	0	0	0	0	4	116	1.417552435230426E+005	-1.8580000E-001	3.4163542E+000	-1.8576305E-001	-2.248295031363765E-003	4.627806183771872E-001	2.761109793886784E-002	-3.378821666483448E+000	1	1.471948549258800E-002	1.289161244627984E-002	0.000000000000000E+000	0.000000000000000E+000	-1.726696708681183E-002	3.378821666483448E+000	0.000000000000000E+000	3.378821666483448E+000	0.0000000E+000	0.0000000E+000	-1.8580000E-001	0.000000000000000E+000	-6.3463236E-004	1.8390924E+004
1	0	0	0	0	0	4	116	1.417949975271893E+005	-1.8580000E-001	3.4063077E+000	-1.8586154E-001	-2.051756262274252E-003	4.607288621149129E-001	2.761809758255028E-002	-3.380873422745723E+000	1	1.471948549258800E-002	1.289861208996228E-002	0.000000000000000E+000	0.000000000000000E+000	-1.719041330205074E-002	3.380873422745723E+000	0.000000000000000E+000	3.380873422745723E+000	0.0000000E+000	0.0000000E+000	-1.8580000E-001	0.000000000000000E+000	-6.3310162E-004	1.8327125E+004
1	0	0	0	0	0	4	116	1.418322775310779E+005	-1.8580000E-001	3.3963003E+000	-1.8582214E-001	-1.924071846273210E-003	4.588047902686397E-001	2.762464230809487E-002	-3.382797494591996E+000	1	1.471948549258800E-002	1.290515681550687E-002	0.000000000000000E+000	0.000000000000000E+000	-1.711862359452418E-002	3.382797494591996E+000	0.000000000000000E+000	3.382797494591996E+000	0.0000000E+000	0.0000000E+000	-1.8580000E-001	0.000000000000000E+000	-6.3110783E-004	1.8277156E+004
1	0	0	0	0	0	4	116	1.418670775347077E+005	-1.8580000E-001	3.3862932E+000	-1.8580244E-001	-1.796062862301866E-003	4.570087274063379E-001	2.763073360328396E-002	-3.384593557454298E+000	1	1.471948549258800E-002	1.291124811069596E-002	0.000000000000000E+000	0.000000000000000E+000	-1.705161007429949E-002	3.384593557454298E+000	0.000000000000000E+000	3.384593557454298E+000	0.0000000E+000	0.0000000E+000	-1.8580000E-001	0.000000000000000E+000	-6.2918157E-004	1.8225234E+004
1	0	0	0	0	0	4	116	1.418999435381358E+005	-1.8580000E-001	3.3762860E+000	-1.8584184E-001	-1.696224799032013E-003	4.553125026073058E-001	2.763646930703107E-002	-3.386289782253330E+000	1	1.471948549258800E-002	1.291698381444307E-002	0.000000000000000E+000	0.000000000000000E+000	-1.698832164644911E-002	3.386289782253330E+000	0.000000000000000E+000	3.386289782253330E+000	0.0000000E+000	0.0000000E+000	-1.8580000E-001	0.000000000000000E+000	-6.2745524E-004	1.8167523E+004
1	0	0	0	0	0	4	116	1.419307535413494E+005	-1.8580000E-001	3.3662393E+000	-1.8576305E-001	-1.590121663411458E-003	4.537223809438944E-001	2.764183030307584E-002	-3.387879903916741E+000	1	1.471948549258800E-002	1.292234481048784E-002	0.000000000000000E+000	0.000000000000000E+000	-1.692899206924591E-002	3.387879903916741E+000	0.000000000000000E+000	3.387879903916741E+000	0.0000000E+000	0.0000000E+000	-1.8580000E-001	0.000000000000000E+000	-6.2532286E-004	1.8121146E+004
1	0	0	0	0	0	4	116	1.419601175444126E+005	-1.8580000E-001	3.3561928E+000	-1.8576305E-001	-1.515485728705923E-003	4.522068952151885E-001	2.764692448822959E-002	-3.389395389645447E+000	1	1.471948549258800E-002	1.292743899564158E-002	0.000000000000000E+000	0.000000000000000E+000	-1.687244725911567E-002	3.389395389645447E+000	0.000000000000000E+000	3.389395389645447E+000	0.0000000E+000	0.0000000E+000	-1.8580000E-001	0.000000000000000E+000	-6.2345661E-004	1.8067064E+004
1	0	0	0	0	0	4	116	1.419878055473007E+005	-1.8580000E-001	3.3461461E+000	-1.8574333E-001	-1.429011337914401E-003	4.507778838772741E-001	2.765171364887973E-002	-3.390824400983362E+000	1	1.471948549258800E-002	1.293222815629172E-002	0.000000000000000E+000	0.000000000000000E+000	-1.681912892477190E-002	3.390824400983362E+000	0.000000000000000E+000	3.390824400983362E+000	0.0000000E+000	0.0000000E+000	-1.8580000E-001	0.000000000000000E+000	-6.2152435E-004	1.8014893E+004
1	0	0	0	0	0	4	116	1.420140075500337E+005	-1.8580000E-001	3.3361390E+000	-1.8580244E-001	-1.352319577799903E-003	4.494255642994742E-001	2.765623224801567E-002	-3.392176720561162E+000	1	1.471948549258800E-002	1.293674675542767E-002	0.000000000000000E+000	0.000000000000000E+000	-1.676867206311117E-002	3.392176720561162E+000	0.000000000000000E+000	3.392176720561162E+000	0.0000000E+000	0.0000000E+000	-1.8580000E-001	0.000000000000000E+000	-6.1986275E-004	1.7955301E+004
1	0	0	0	0	0	4	116	1.420390335526438E+005	-1.8580000E-001	3.3261316E+000	-1.8580244E-001	-1.291626751100024E-003	4.481339375483742E-001	2.766053506467279E-002	-3.393468347312262E+000	1	1.471948549258800E-002	1.294104957208479E-002	0.000000000000000E+000	0.000000000000000E+000	-1.672047973241700E-002	3.393468347312262E+000	0.000000000000000E+000	3.393468347312262E+000	0.0000000E+000	0.0000000E+000	-1.8580000E-001	0.000000000000000E+000	-6.1800337E-004	1.7901441E+004
1	0	0	0	0	0	4	116	1.420627515551180E+005	-1.8580000E-001	3.3160851E+000	-1.8582214E-001	-1.224122305752503E-003	4.469098152426216E-001	2.766460071180436E-002	-3.394692469618014E+000	1	1.471948549258800E-002	1.294511521921636E-002	0.000000000000000E+000	0.000000000000000E+000	-1.667480608333943E-002	3.394692469618014E+000	0.000000000000000E+000	3.394692469618014E+000	0.0000000E+000	0.0000000E+000	-1.8580000E-001	0.000000000000000E+000	-6.1620201E-004	1.7845479E+004
1	0	0	0	0	0	4	116	1.420853775574779E+005	-1.8580000E-001	3.3060384E+000	-1.8582214E-001	-1.167762679449386E-003	4.457420525631722E-001	2.766846746348944E-002	-3.395860232297464E+000	1	1.471948549258800E-002	1.294898197090144E-002	0.000000000000000E+000	0.000000000000000E+000	-1.663123528769555E-002	3.395860232297464E+000	0.000000000000000E+000	3.395860232297464E+000	0.0000000E+000	0.0000000E+000	-1.8580000E-001	0.000000000000000E+000	-6.1433512E-004	1.7791412E+004
1	0	0	0	0	0	4	116	1.421070795597418E+005	-1.8580000E-001	3.2960312E+000	-1.8588126E-001	-1.120062046224872E-003	4.446219905169474E-001	2.767216502603558E-002	-3.396980294343689E+000	1	1.471948549258800E-002	1.295267953344757E-002	0.000000000000000E+000	0.000000000000000E+000	-1.658944426681146E-002	3.396980294343689E+000	0.000000000000000E+000	3.396980294343689E+000	0.0000000E+000	0.0000000E+000	-1.8580000E-001	0.000000000000000E+000	-6.1267044E-004	1.7731918E+004
1	0	0	0	0	0	4	116	1.421277395618968E+005	-1.8580000E-001	3.2860241E+000	-1.8584184E-001	-1.066288241810269E-003	4.435557022751371E-001	2.767567438265622E-002	-3.398046582585499E+000	1	1.471948549258800E-002	1.295618889006822E-002	0.000000000000000E+000	0.000000000000000E+000	-1.654965961886973E-002	3.398046582585499E+000	0.000000000000000E+000	3.398046582585499E+000	0.0000000E+000	0.0000000E+000	-1.8580000E-001	0.000000000000000E+000	-6.1068079E-004	1.7681832E+004
1	0	0	0	0	0	4	116	1.421475355639616E+005	-1.8580000E-001	3.2760167E+000	-1.8580244E-001	-1.021693750735786E-003	4.425340085244013E-001	2.767902673757732E-002	-3.399068276336235E+000	1	1.471948549258800E-002	1.295954124498932E-002	0.000000000000000E+000	0.000000000000000E+000	-1.651153885134792E-002	3.399068276336235E+000	0.000000000000000E+000	3.399068276336235E+000	0.0000000E+000	0.0000000E+000	-1.8580000E-001	0.000000000000000E+000	-6.0869189E-004	1.7631721E+004
1	0	0	0	0	0	4	116	1.421666395659545E+005	-1.8580000E-001	3.2660096E+000	-1.8580244E-001	-9.859793553666936E-004	4.415480291690346E-001	2.768225202162279E-002	-3.400054255691601E+000	1	1.471948549258800E-002	1.296276652903479E-002	0.000000000000000E+000	0.000000000000000E+000	-1.647475063593585E-002	3.400054255691601E+000	0.000000000000000E+000	3.400054255691601E+000	0.0000000E+000	0.0000000E+000	-1.8580000E-001	0.000000000000000E+000	-6.0683256E-004	1.7577861E+004
1	0	0	0	0	0	4	116	1.421847235678406E+005	-1.8580000E-001	3.2560024E+000	-1.8586154E-001	-9.333306775656012E-004	4.406146984914690E-001	2.768529575191799E-002	-3.400987586369167E+000	1	1.471948549258800E-002	1.296581025932999E-002	0.000000000000000E+000	0.000000000000000E+000	-1.643992681347943E-002	3.400987586369167E+000	0.000000000000000E+000	3.400987586369167E+000	0.0000000E+000	0.0000000E+000	-1.8580000E-001	0.000000000000000E+000	-6.0516561E-004	1.7518430E+004
1	0	0	0	0	0	4	116	1.422023115696753E+005	-1.8580000E-001	3.2459950E+000	-1.8578275E-001	-9.077425907883380E-004	4.397069559006807E-001	2.768824696982523E-002	-3.401895328959955E+000	1	1.471948549258800E-002	1.296876147723723E-002	0.000000000000000E+000	0.000000000000000E+000	-1.640605771694423E-002	3.401895328959955E+000	0.000000000000000E+000	3.401895328959955E+000	0.0000000E+000	0.0000000E+000	-1.8580000E-001	0.000000000000000E+000	-6.0304988E-004	1.7471994E+004
1	0	0	0	0	0	4	116	1.422192175714388E+005	-1.8580000E-001	3.2359486E+000	-1.8582214E-001	-8.725296909196510E-004	4.388344262097610E-001	2.769107495341367E-002	-3.402767858650875E+000	1	1.471948549258800E-002	1.297158946082567E-002	0.000000000000000E+000	0.000000000000000E+000	-1.637350246104737E-002	3.402767858650875E+000	0.000000000000000E+000	3.402767858650875E+000	0.0000000E+000	0.0000000E+000	-1.8580000E-001	0.000000000000000E+000	-6.0131092E-004	1.7414225E+004
1	0	0	0	0	0	4	116	1.422355555731431E+005	-1.8580000E-001	3.2259414E+000	-1.8574333E-001	-8.432085021254089E-004	4.379912177076356E-001	2.769379942987177E-002	-3.403611067153000E+000	1	1.471948549258800E-002	1.297431393728377E-002	0.000000000000000E+000	0.000000000000000E+000	-1.634204121812718E-002	3.403611067153000E+000	0.000000000000000E+000	3.403611067153000E+000	0.0000000E+000	0.0000000E+000	-1.8580000E-001	0.000000000000000E+000	-5.9919711E-004	1.7367738E+004
1	0	0	0	0	0	4	116	1.422512655747817E+005	-1.8580000E-001	3.2159340E+000	-1.8584184E-001	-8.108068169653416E-004	4.371804108906703E-001	2.769641109460808E-002	-3.404421873969965E+000	1	1.471948549258800E-002	1.297692560202007E-002	0.000000000000000E+000	0.000000000000000E+000	-1.631178892564484E-002	3.404421873969965E+000	0.000000000000000E+000	3.404421873969965E+000	0.0000000E+000	0.0000000E+000	-1.8580000E-001	0.000000000000000E+000	-5.9765513E-004	1.7304682E+004
1	0	0	0	0	0	4	116	1.422664495763655E+005	-1.8580000E-001	3.2059269E+000	-1.8582214E-001	-7.836642141640187E-004	4.363967466765062E-001	2.769892749552237E-002	-3.405205538184129E+000	1	1.471948549258800E-002	1.297944200293437E-002	0.000000000000000E+000	0.000000000000000E+000	-1.628254936016664E-002	3.405205538184129E+000	0.000000000000000E+000	3.405205538184129E+000	0.0000000E+000	0.0000000E+000	-1.8580000E-001	0.000000000000000E+000	-5.9573218E-004	1.7252664E+004
1	0	0	0	0	0	4	116	1.422812195779060E+005	-1.8580000E-001	3.1958802E+000	-1.8580244E-001	-7.622907273471355E-004	4.356344559491591E-001	2.770136763421648E-002	-3.405967828911476E+000	1	1.471948549258800E-002	1.298188214162848E-002	0.000000000000000E+000	0.000000000000000E+000	-1.625410726821854E-002	3.405967828911476E+000	0.000000000000000E+000	3.405967828911476E+000	0.0000000E+000	0.0000000E+000	-1.8580000E-001	0.000000000000000E+000	-5.9380237E-004	1.7200420E+004
1	0	0	0	0	0	4	116	1.422955195793975E+005	-1.8580000E-001	3.1858730E+000	-1.8586154E-001	-7.380358020216227E-004	4.348964201471375E-001	2.770372272206075E-002	-3.406705864713498E+000	1	1.471948549258800E-002	1.298423722947275E-002	0.000000000000000E+000	0.000000000000000E+000	-1.622657016014542E-002	3.406705864713498E+000	0.000000000000000E+000	3.406705864713498E+000	0.0000000E+000	0.0000000E+000	-1.8580000E-001	0.000000000000000E+000	-5.9213128E-004	1.7141109E+004
1	0	0	0	0	0	4	116	1.423092815808330E+005	-1.8580000E-001	3.1758659E+000	-1.8584184E-001	-7.102748101701339E-004	4.341861453369674E-001	2.770598210597432E-002	-3.407416139523668E+000	1	1.471948549258800E-002	1.298649661338632E-002	0.000000000000000E+000	0.000000000000000E+000	-1.620006885200333E-002	3.407416139523668E+000	0.000000000000000E+000	3.407416139523668E+000	0.0000000E+000	0.0000000E+000	-1.8580000E-001	0.000000000000000E+000	-5.9020874E-004	1.7089078E+004
1	0	0	0	0	0	4	116	1.423227095822338E+005	-1.8580000E-001	3.1658587E+000	-1.8582214E-001	-6.930316892266274E-004	4.334931136477407E-001	2.770817971052498E-002	-3.408109171212894E+000	1	1.471948549258800E-002	1.298869421793697E-002	0.000000000000000E+000	0.000000000000000E+000	-1.617421090788727E-002	3.408109171212894E+000	0.000000000000000E+000	3.408109171212894E+000	0.0000000E+000	0.0000000E+000	-1.8580000E-001	0.000000000000000E+000	-5.8828667E-004	1.7037037E+004
1	0	0	0	0	0	4	116	1.423356915835878E+005	-1.8580000E-001	3.1558514E+000	-1.8580244E-001	-6.700113966729905E-004	4.328231022510677E-001	2.771029760344489E-002	-3.408779182609567E+000	1	1.471948549258800E-002	1.299081211085689E-002	0.000000000000000E+000	0.000000000000000E+000	-1.614921188183750E-002	3.408779182609567E+000	0.000000000000000E+000	3.408779182609567E+000	0.0000000E+000	0.0000000E+000	-1.8580000E-001	0.000000000000000E+000	-5.8636488E-004	1.6984982E+004
1	0	0	0	0	0	4	116	1.423482715849001E+005	-1.8580000E-001	3.1458442E+000	-1.8582214E-001	-6.492665001667208E-004	4.321738357509010E-001	2.771234343582551E-002	-3.409428449109734E+000	1	1.471948549258800E-002	1.299285794323751E-002	0.000000000000000E+000	0.000000000000000E+000	-1.612498687576818E-002	3.409428449109734E+000	0.000000000000000E+000	3.409428449109734E+000	0.0000000E+000	0.0000000E+000	-1.8580000E-001	0.000000000000000E+000	-5.8456749E-004	1.6929328E+004
1	0	0	0	0	0	4	116	1.423605095861768E+005	-1.8580000E-001	3.1358371E+000	-1.8576305E-001	-6.316190111305979E-004	4.315422167397704E-001	2.771432735194418E-002	-3.410060068120864E+000	1	1.471948549258800E-002	1.299484185935618E-002	0.000000000000000E+000	0.000000000000000E+000	-1.610142032124211E-002	3.410060068120864E+000	0.000000000000000E+000	3.410060068120864E+000	0.0000000E+000	0.0000000E+000	-1.8580000E-001	0.000000000000000E+000	-5.8252265E-004	1.6880844E+004
1	0	0	0	0	0	4	116	1.423724335874207E+005	-1.8580000E-001	3.1258297E+000	-1.8582214E-001	-6.154085969345437E-004	4.309268081428359E-001	2.771625418167670E-002	-3.410675476717799E+000	1	1.471948549258800E-002	1.299676868908870E-002	0.000000000000000E+000	0.000000000000000E+000	-1.607845859906483E-002	3.410675476717799E+000	0.000000000000000E+000	3.410675476717799E+000	0.0000000E+000	0.0000000E+000	-1.8580000E-001	0.000000000000000E+000	-5.8084837E-004	1.6821621E+004
1	0	0	0	0	0	4	116	1.423840015886270E+005	-1.8580000E-001	3.1158226E+000	-1.8574333E-001	-5.970412024524477E-004	4.303297669403834E-001	2.771811751953751E-002	-3.411272517920251E+000	1	1.471948549258800E-002	1.299863202694951E-002	0.000000000000000E+000	0.000000000000000E+000	-1.605618218907089E-002	3.411272517920251E+000	0.000000000000000E+000	3.411272517920251E+000	0.0000000E+000	0.0000000E+000	-1.8580000E-001	0.000000000000000E+000	-5.7874329E-004	1.6774883E+004
1	0	0	0	0	0	4	116	1.423952535898006E+005	-1.8580000E-001	3.1058154E+000	-1.8582214E-001	-5.807285056842698E-004	4.297490384346992E-001	2.771992413078874E-002	-3.411853246425936E+000	1	1.471948549258800E-002	1.300043863820074E-002	0.000000000000000E+000	0.000000000000000E+000	-1.603451442772603E-002	3.411853246425936E+000	0.000000000000000E+000	3.411853246425936E+000	0.0000000E+000	0.0000000E+000	-1.8580000E-001	0.000000000000000E+000	-5.7712931E-004	1.6713914E+004
1	0	0	0	0	0	4	116	1.424061475909371E+005	-1.8580000E-001	3.0957687E+000	-1.8572363E-001	-5.622483433617485E-004	4.291867900913374E-001	2.772166762233284E-002	-3.412415494769298E+000	1	1.471948549258800E-002	1.300218212974484E-002	0.000000000000000E+000	0.000000000000000E+000	-1.601353618608426E-002	3.412415494769298E+000	0.000000000000000E+000	3.412415494769298E+000	0.0000000E+000	0.0000000E+000	-1.8580000E-001	0.000000000000000E+000	-5.7495740E-004	1.6668686E+004
1	0	0	0	0	0	4	116	1.424167975920478E+005	-1.8580000E-001	3.0857615E+000	-1.8578275E-001	-5.496630240811242E-004	4.286371270672563E-001	2.772336658799834E-002	-3.412965157793379E+000	1	1.471948549258800E-002	1.300388109541034E-002	0.000000000000000E+000	0.000000000000000E+000	-1.599302751962600E-002	3.412965157793379E+000	0.000000000000000E+000	3.412965157793379E+000	0.0000000E+000	0.0000000E+000	-1.8580000E-001	0.000000000000000E+000	-5.7328126E-004	1.6609516E+004
1	0	0	0	0	0	4	116	1.424270835931208E+005	-1.8580000E-001	3.0757544E+000	-1.8580244E-001	-5.308758509159088E-004	4.281062512163404E-001	2.772500216446850E-002	-3.413496033644295E+000	1	1.471948549258800E-002	1.300551667188050E-002	0.000000000000000E+000	0.000000000000000E+000	-1.597321982785816E-002	3.413496033644295E+000	0.000000000000000E+000	3.413496033644295E+000	0.0000000E+000	0.0000000E+000	-1.8580000E-001	0.000000000000000E+000	-5.7148270E-004	1.6553896E+004
1	0	0	0	0	0	4	116	1.424371775941737E+005	-1.8580000E-001	3.0657470E+000	-1.8580244E-001	-5.209663325134251E-004	4.275852848838270E-001	2.772660199341509E-002	-3.414016999976808E+000	1	1.471948549258800E-002	1.300711650082709E-002	0.000000000000000E+000	0.000000000000000E+000	-1.595378187354540E-002	3.414016999976808E+000	0.000000000000000E+000	3.414016999976808E+000	0.0000000E+000	0.0000000E+000	-1.8580000E-001	0.000000000000000E+000	-5.6962331E-004	1.6500035E+004
1	0	0	0	0	0	4	116	1.424469815951965E+005	-1.8580000E-001	3.0557005E+000	-1.8576305E-001	-5.059974358479182E-004	4.270792874479791E-001	2.772815077798135E-002	-3.414522997412656E+000	1	1.471948549258800E-002	1.300866528539335E-002	0.000000000000000E+000	0.000000000000000E+000	-1.593490242889312E-002	3.414522997412656E+000	0.000000000000000E+000	3.414522997412656E+000	0.0000000E+000	0.0000000E+000	-1.8580000E-001	0.000000000000000E+000	-5.6763622E-004	1.6449453E+004
1	0	0	0	0	0	4	116	1.424565635961958E+005	-1.8580000E-001	3.0456932E+000	-1.8576305E-001	-4.945358971589142E-004	4.265847515508202E-001	2.772965951298022E-002	-3.415017533309815E+000	1	1.471948549258800E-002	1.301017402039222E-002	0.000000000000000E+000	0.000000000000000E+000	-1.591645062965954E-002	3.415017533309815E+000	0.000000000000000E+000	3.415017533309815E+000	0.0000000E+000	0.0000000E+000	-1.8580000E-001	0.000000000000000E+000	-5.6577724E-004	1.6395582E+004
1	0	0	0	0	0	4	116	1.424658735971670E+005	-1.8580000E-001	3.0356467E+000	-1.8586154E-001	-4.804982562114795E-004	4.261042532946087E-001	2.773112059989730E-002	-3.415498031566027E+000	1	1.471948549258800E-002	1.301163510730930E-002	0.000000000000000E+000	0.000000000000000E+000	-1.589852259368351E-002	3.415498031566027E+000	0.000000000000000E+000	3.415498031566027E+000	0.0000000E+000	0.0000000E+000	-1.8580000E-001	0.000000000000000E+000	-5.6421000E-004	1.6332839E+004
1	0	0	0	0	0	4	116	1.424749195981107E+005	-1.8580000E-001	3.0256395E+000	-1.8586154E-001	-4.668781616042058E-004	4.256373751330045E-001	2.773253559257607E-002	-3.415964909727631E+000	1	1.471948549258800E-002	1.301305009998807E-002	0.000000000000000E+000	0.000000000000000E+000	-1.588110274174969E-002	3.415964909727631E+000	0.000000000000000E+000	3.415964909727631E+000	0.0000000E+000	0.0000000E+000	-1.8580000E-001	0.000000000000000E+000	-5.6235003E-004	1.6278997E+004
1	0	0	0	0	0	4	116	1.424837375990301E+005	-1.8580000E-001	3.0156322E+000	-1.8582214E-001	-4.551136946181456E-004	4.251822614383863E-001	2.773391038070222E-002	-3.416420023422249E+000	1	1.471948549258800E-002	1.301442488811422E-002	0.000000000000000E+000	0.000000000000000E+000	-1.586412183789662E-002	3.416420023422249E+000	0.000000000000000E+000	3.416420023422249E+000	0.0000000E+000	0.0000000E+000	-1.8580000E-001	0.000000000000000E+000	-5.6037121E-004	1.6228594E+004
1	0	0	0	0	0	4	116	1.424923855999326E+005	-1.8580000E-001	3.0056250E+000	-1.8578275E-001	-4.463335826330715E-004	4.247359278557533E-001	2.773525418173565E-002	-3.416866357004882E+000	1	1.471948549258800E-002	1.301576868914765E-002	0.000000000000000E+000	0.000000000000000E+000	-1.584746853182670E-002	3.416866357004882E+000	0.000000000000000E+000	3.416866357004882E+000	0.0000000E+000	0.0000000E+000	-1.8580000E-001	0.000000000000000E+000	-5.5839325E-004	1.6178171E+004
1	0	0	0	0	0	4	116	1.425007796008079E+005	-1.8580000E-001	2.9956179E+000	-1.8580244E-001	-4.332236298753156E-004	4.243027042258779E-001	2.773655417534577E-002	-3.417299580634757E+000	1	1.471948549258800E-002	1.301706868275777E-002	0.000000000000000E+000	0.000000000000000E+000	-1.583130437572068E-002	3.417299580634757E+000	0.000000000000000E+000	3.417299580634757E+000	0.0000000E+000	0.0000000E+000	-1.8580000E-001	0.000000000000000E+000	-5.5659312E-004	1.6122597E+004
1	0	0	0	0	0	4	116	1.425090316016686E+005	-1.8580000E-001	2.9856105E+000	-1.8574333E-001	-4.258941973414686E-004	4.238768100285364E-001	2.773782791139854E-002	-3.417725474832099E+000	1	1.471948549258800E-002	1.301834241881054E-002	0.000000000000000E+000	0.000000000000000E+000	-1.581541369059703E-002	3.417725474832099E+000	0.000000000000000E+000	3.417725474832099E+000	0.0000000E+000	0.0000000E+000	-1.8580000E-001	0.000000000000000E+000	-5.5455725E-004	1.6073851E+004
1	0	0	0	0	0	4	116	1.425170536025055E+005	-1.8580000E-001	2.9756033E+000	-1.8580244E-001	-4.140271524174346E-004	4.234627828761190E-001	2.773906200606320E-002	-3.418139501984516E+000	1	1.471948549258800E-002	1.301957651347520E-002	0.000000000000000E+000	0.000000000000000E+000	-1.579996578087491E-002	3.418139501984516E+000	0.000000000000000E+000	3.418139501984516E+000	0.0000000E+000	0.0000000E+000	-1.8580000E-001	0.000000000000000E+000	-5.5287435E-004	1.6014877E+004
1	0	0	0	0	0	4	116	1.425249076033246E+005	-1.8580000E-001	2.9655566E+000	-1.8582214E-001	-4.053528802096844E-004	4.230574299959093E-001	2.774026619266990E-002	-3.418544854864726E+000	1	1.471948549258800E-002	1.302078070008190E-002	0.000000000000000E+000	0.000000000000000E+000	-1.578484151991155E-002	3.418544854864726E+000	0.000000000000000E+000	3.418544854864726E+000	0.0000000E+000	0.0000000E+000	-1.8580000E-001	0.000000000000000E+000	-5.5106607E-004	1.5959113E+004
1	0	0	0	0	0	4	116	1.425326056041277E+005	-1.8580000E-001	2.9555495E+000	-1.8580244E-001	-3.972989782277081E-004	4.226601310176816E-001	2.774144247367349E-002	-3.418942153842953E+000	1	1.471948549258800E-002	1.302195698108549E-002	0.000000000000000E+000	0.000000000000000E+000	-1.577001776085971E-002	3.418942153842953E+000	0.000000000000000E+000	3.418942153842953E+000	0.0000000E+000	0.0000000E+000	-1.8580000E-001	0.000000000000000E+000	-5.4914830E-004	1.5906946E+004
1	0	0	0	0	0	4	116	1.425401536049151E+005	-1.8580000E-001	2.9455423E+000	-1.8584184E-001	-3.895615988721450E-004	4.222705694188095E-001	2.774259193686518E-002	-3.419331715441825E+000	1	1.471948549258800E-002	1.302310644427718E-002	0.000000000000000E+000	0.000000000000000E+000	-1.575548269383465E-002	3.419331715441825E+000	0.000000000000000E+000	3.419331715441825E+000	0.0000000E+000	0.0000000E+000	-1.8580000E-001	0.000000000000000E+000	-5.4740504E-004	1.5849727E+004
1	0	0	0	0	0	4	116	1.425475316056844E+005	-1.8580000E-001	2.9355352E+000	-1.8578275E-001	-3.807900244659848E-004	4.218897793943435E-001	2.774371169594718E-002	-3.419712505466292E+000	1	1.471948549258800E-002	1.302422620335918E-002	0.000000000000000E+000	0.000000000000000E+000	-1.574127490604419E-002	3.419712505466292E+000	0.000000000000000E+000	3.419712505466292E+000	0.0000000E+000	0.0000000E+000	-1.8580000E-001	0.000000000000000E+000	-5.4537179E-004	1.5800903E+004
1	0	0	0	0	0	4	116	1.425546896064309E+005	-1.8580000E-001	2.9254885E+000	-1.8584184E-001	-3.694340075718032E-004	4.215203453867717E-001	2.774479436790585E-002	-3.420081939473863E+000	1	1.471948549258800E-002	1.302530887531785E-002	0.000000000000000E+000	0.000000000000000E+000	-1.572749082651238E-002	3.420081939473863E+000	0.000000000000000E+000	3.420081939473863E+000	0.0000000E+000	0.0000000E+000	-1.8580000E-001	0.000000000000000E+000	-5.4367818E-004	1.5741818E+004
1	0	0	0	0	0	4	116	1.425618336071763E+005	-1.8580000E-001	2.9154813E+000	-1.8578275E-001	-3.687057180454334E-004	4.211516396687263E-001	2.774587121162693E-002	-3.420450645191909E+000	1	1.471948549258800E-002	1.302638571903893E-002	0.000000000000000E+000	0.000000000000000E+000	-1.571373392044200E-002	3.420450645191909E+000	0.000000000000000E+000	3.420450645191909E+000	0.0000000E+000	0.0000000E+000	-1.8580000E-001	0.000000000000000E+000	-5.4164615E-004	1.5692961E+004
1	0	0	0	0	0	4	116	1.425687536078980E+005	-1.8580000E-001	2.9054739E+000	-1.8578275E-001	-3.571463738464647E-004	4.207944932948798E-001	2.774691070668002E-002	-3.420807791565755E+000	1	1.471948549258800E-002	1.302742521409202E-002	0.000000000000000E+000	0.000000000000000E+000	-1.570040830904538E-002	3.420807791565755E+000	0.000000000000000E+000	3.420807791565755E+000	0.0000000E+000	0.0000000E+000	-1.8580000E-001	0.000000000000000E+000	-5.3978694E-004	1.5639095E+004
1	0	0	0	0	0	4	116	1.425755336086052E+005	-1.8580000E-001	2.8954668E+000	-1.8572363E-001	-3.499228137400415E-004	4.204445704811398E-001	2.774792568174720E-002	-3.421157714379495E+000	1	1.471948549258800E-002	1.302844018915920E-002	0.000000000000000E+000	0.000000000000000E+000	-1.568735221838851E-002	3.421157714379495E+000	0.000000000000000E+000	3.421157714379495E+000	0.0000000E+000	0.0000000E+000	-1.8580000E-001	0.000000000000000E+000	-5.3775660E-004	1.5590190E+004
1	0	0	0	0	0	4	116	1.425822076093014E+005	-1.8580000E-001	2.8854597E+000	-1.8586154E-001	-3.444493153442939E-004	4.201001211657955E-001	2.774892134378672E-002	-3.421502163694839E+000	1	1.471948549258800E-002	1.302943585119872E-002	0.000000000000000E+000	0.000000000000000E+000	-1.567450035131599E-002	3.421502163694839E+000	0.000000000000000E+000	3.421502163694839E+000	0.0000000E+000	0.0000000E+000	-1.8580000E-001	0.000000000000000E+000	-5.3629599E-004	1.5524780E+004
1	0	0	0	0	0	4	116	1.425887656099857E+005	-1.8580000E-001	2.8754129E+000	-1.8582214E-001	-3.384637159688605E-004	4.197616574498266E-001	2.774989632044084E-002	-3.421840627410808E+000	1	1.471948549258800E-002	1.303041082785284E-002	0.000000000000000E+000	0.000000000000000E+000	-1.566187181500388E-002	3.421840627410808E+000	0.000000000000000E+000	3.421840627410808E+000	0.0000000E+000	0.0000000E+000	-1.8580000E-001	0.000000000000000E+000	-5.3431542E-004	1.5474006E+004
1	0	0	0	0	0	4	116	1.425952616106635E+005	-1.8580000E-001	2.8653665E+000	-1.8578275E-001	-3.352632045745850E-004	4.194263942452520E-001	2.775085871515301E-002	-3.422175890615383E+000	1	1.471948549258800E-002	1.303137322256501E-002	0.000000000000000E+000	0.000000000000000E+000	-1.564936269407503E-002	3.422175890615383E+000	0.000000000000000E+000	3.422175890615383E+000	0.0000000E+000	0.0000000E+000	-1.8580000E-001	0.000000000000000E+000	-5.3233566E-004	1.5423211E+004
1	0	0	0	0	0	4	116	1.426016576113303E+005	-1.8580000E-001	2.8553197E+000	-1.8578275E-001	-3.301051123026344E-004	4.190962891329494E-001	2.775180297746983E-002	-3.422505995727686E+000	1	1.471948549258800E-002	1.303231748488183E-002	0.000000000000000E+000	0.000000000000000E+000	-1.563704602850398E-002	3.422505995727686E+000	0.000000000000000E+000	3.422505995727686E+000	0.0000000E+000	0.0000000E+000	-1.8580000E-001	0.000000000000000E+000	-5.3046911E-004	1.5369133E+004
1	0	0	0	0	0	4	116	1.426079076119822E+005	-1.8580000E-001	2.8453126E+000	-1.8578275E-001	-3.225657849344942E-004	4.187737233480149E-001	2.775272243206120E-002	-3.422828561512620E+000	1	1.471948549258800E-002	1.303323693947320E-002	0.000000000000000E+000	0.000000000000000E+000	-1.562501066537376E-002	3.422828561512620E+000	0.000000000000000E+000	3.422828561512620E+000	0.0000000E+000	0.0000000E+000	-1.8580000E-001	0.000000000000000E+000	-5.2860996E-004	1.5315269E+004
1	0	0	0	0	0	4	116	1.426140756126258E+005	-1.8580000E-001	2.8353052E+000	-1.8574333E-001	-3.183355991211202E-004	4.184553877488937E-001	2.775362664498425E-002	-3.423146897111741E+000	1	1.471948549258800E-002	1.303414115239625E-002	0.000000000000000E+000	0.000000000000000E+000	-1.561313313616379E-002	3.423146897111741E+000	0.000000000000000E+000	3.423146897111741E+000	0.0000000E+000	0.0000000E+000	-1.8580000E-001	0.000000000000000E+000	-5.2663905E-004	1.5264641E+004
1	0	0	0	0	0	4	116	1.426201276132567E+005	-1.8580000E-001	2.8252587E+000	-1.8580244E-001	-3.123533052785529E-004	4.181430344436152E-001	2.775451073776961E-002	-3.423459250417020E+000	1	1.471948549258800E-002	1.303502524518160E-002	0.000000000000000E+000	0.000000000000000E+000	-1.560147881438036E-002	3.423459250417020E+000	0.000000000000000E+000	3.423459250417020E+000	0.0000000E+000	0.0000000E+000	-1.8580000E-001	0.000000000000000E+000	-5.2493997E-004	1.5205714E+004
1	0	0	0	0	0	4	116	1.426261776138879E+005	-1.8580000E-001	2.8152516E+000	-1.8580244E-001	-3.122473563585017E-004	4.178307870872567E-001	2.775539139202757E-002	-3.423771497773378E+000	1	1.471948549258800E-002	1.303590589943957E-002	0.000000000000000E+000	0.000000000000000E+000	-1.558982844569359E-002	3.423771497773378E+000	0.000000000000000E+000	3.423771497773378E+000	0.0000000E+000	0.0000000E+000	-1.8580000E-001	0.000000000000000E+000	-5.2308064E-004	1.5151854E+004
1	0	0	0	0	0	4	116	1.426320416144999E+005	-1.8580000E-001	2.8052049E+000	-1.8576305E-001	-3.026496977524625E-004	4.175281373895042E-001	2.775624194252481E-002	-3.424074147471131E+000	1	1.471948549258800E-002	1.303675644993681E-002	0.000000000000000E+000	0.000000000000000E+000	-1.557853617855360E-002	3.424074147471131E+000	0.000000000000000E+000	3.424074147471131E+000	0.0000000E+000	0.0000000E+000	-1.8580000E-001	0.000000000000000E+000	-5.2110339E-004	1.5100984E+004
1	0	0	0	0	0	4	116	1.426378836151091E+005	-1.8580000E-001	2.7951977E+000	-1.8578275E-001	-3.015144898576869E-004	4.172266228996466E-001	2.775708628910498E-002	-3.424375661960989E+000	1	1.471948549258800E-002	1.303760079651698E-002	0.000000000000000E+000	0.000000000000000E+000	-1.556728626754646E-002	3.424375661960989E+000	0.000000000000000E+000	3.424375661960989E+000	0.0000000E+000	0.0000000E+000	-1.8580000E-001	0.000000000000000E+000	-5.1929953E-004	1.5045519E+004
1	0	0	0	0	0	4	116	1.426436476157103E+005	-1.8580000E-001	2.7851903E+000	-1.8584184E-001	-2.974851147168212E-004	4.169291377849297E-001	2.775791636665245E-002	-3.424673147075705E+000	1	1.471948549258800E-002	1.303843087406445E-002	0.000000000000000E+000	0.000000000000000E+000	-1.555618669794339E-002	3.424673147075705E+000	0.000000000000000E+000	3.424673147075705E+000	0.0000000E+000	0.0000000E+000	-1.8580000E-001	0.000000000000000E+000	-5.1760493E-004	1.4986885E+004
1	0	0	0	0	0	4	116	1.426493236163026E+005	-1.8580000E-001	2.7751832E+000	-1.8580244E-001	-2.929463419897689E-004	4.166361914429400E-001	2.775873084186282E-002	-3.424966093417695E+000	1	1.471948549258800E-002	1.303924534927482E-002	0.000000000000000E+000	0.000000000000000E+000	-1.554525647605320E-002	3.424966093417695E+000	0.000000000000000E+000	3.424966093417695E+000	0.0000000E+000	0.0000000E+000	-1.8580000E-001	0.000000000000000E+000	-5.1563582E-004	1.4936204E+004
1	0	0	0	0	0	4	116	1.426549356168876E+005	-1.8580000E-001	2.7650971E+000	-1.8574333E-001	-2.896422239558564E-004	4.163465492189841E-001	2.775953322927273E-002	-3.425255735641651E+000	1	1.471948549258800E-002	1.304004773668473E-002	0.000000000000000E+000	0.000000000000000E+000	-1.553444953524930E-002	3.425255735641651E+000	0.000000000000000E+000	3.425255735641651E+000	0.0000000E+000	0.0000000E+000	-1.8580000E-001	0.000000000000000E+000	-5.1359838E-004	1.4886656E+004
1	0	0	0	0	0	4	116	1.426605116174696E+005	-1.8580000E-001	2.7550900E+000	-1.8586154E-001	-2.877840901580122E-004	4.160587651288261E-001	2.776032757869853E-002	-3.425543519731808E+000	1	1.471948549258800E-002	1.304084208611053E-002	0.000000000000000E+000	0.000000000000000E+000	-1.552371192391568E-002	3.425543519731808E+000	0.000000000000000E+000	3.425543519731808E+000	0.0000000E+000	0.0000000E+000	-1.8580000E-001	0.000000000000000E+000	-5.1206525E-004	1.4823347E+004
1	0	0	0	0	0	4	116	1.426659936180413E+005	-1.8580000E-001	2.7450829E+000	-1.8574333E-001	-2.829316406779819E-004	4.157758334881481E-001	2.776110569026695E-002	-3.425826451372486E+000	1	1.471948549258800E-002	1.304162019767895E-002	0.000000000000000E+000	0.000000000000000E+000	-1.551315536399635E-002	3.425826451372486E+000	0.000000000000000E+000	3.425826451372486E+000	0.0000000E+000	0.0000000E+000	-1.8580000E-001	0.000000000000000E+000	-5.0988083E-004	1.4778904E+004
1	0	0	0	0	0	4	116	1.426713836186035E+005	-1.8580000E-001	2.7350755E+000	-1.8578275E-001	-2.781828305456373E-004	4.154976506576025E-001	2.776186796335525E-002	-3.426104634203032E+000	1	1.471948549258800E-002	1.304238247076725E-002	0.000000000000000E+000	0.000000000000000E+000	-1.550277598856790E-002	3.426104634203032E+000	0.000000000000000E+000	3.426104634203032E+000	0.0000000E+000	0.0000000E+000	-1.8580000E-001	0.000000000000000E+000	-5.0812983E-004	1.4721902E+004
1	0	0	0	0	0	4	116	1.426767536191633E+005	-1.8580000E-001	2.7250290E+000	-1.8578275E-001	-2.771537252349986E-004	4.152204969323675E-001	2.776262464132282E-002	-3.426381787928267E+000	1	1.471948549258800E-002	1.304313914873482E-002	0.000000000000000E+000	0.000000000000000E+000	-1.549243501044223E-002	3.426381787928267E+000	0.000000000000000E+000	3.426381787928267E+000	0.0000000E+000	0.0000000E+000	-1.8580000E-001	0.000000000000000E+000	-5.0626334E-004	1.4667826E+004
1	0	0	0	0	0	4	116	1.426820596197171E+005	-1.8580000E-001	2.7150218E+000	-1.8580244E-001	-2.738518183761173E-004	4.149466451139914E-001	2.776336955450204E-002	-3.426655639746643E+000	1	1.471948549258800E-002	1.304388406191404E-002	0.000000000000000E+000	0.000000000000000E+000	-1.548221723090093E-002	3.426655639746643E+000	0.000000000000000E+000	3.426655639746643E+000	0.0000000E+000	0.0000000E+000	-1.8580000E-001	0.000000000000000E+000	-5.0445768E-004	1.4612412E+004
1	0	0	0	0	0	4	116	1.426873156202650E+005	-1.8580000E-001	2.7050145E+000	-1.8578275E-001	-2.712691819916169E-004	4.146753759319998E-001	2.776410472249975E-002	-3.426926908928635E+000	1	1.471948549258800E-002	1.304461922991175E-002	0.000000000000000E+000	0.000000000000000E+000	-1.547209581299553E-002	3.426926908928635E+000	0.000000000000000E+000	3.426926908928635E+000	0.0000000E+000	0.0000000E+000	-1.8580000E-001	0.000000000000000E+000	-5.0254504E-004	1.4560096E+004
1	0	0	0	0	0	4	116	1.426924936208054E+005	-1.8580000E-001	2.6950073E+000	-1.8580244E-001	-2.672383730196291E-004	4.144081375589801E-001	2.776482628956026E-002	-3.427194147301654E+000	1	1.471948549258800E-002	1.304534079697226E-002	0.000000000000000E+000	0.000000000000000E+000	-1.546212478999235E-002	3.427194147301654E+000	0.000000000000000E+000	3.427194147301654E+000	0.0000000E+000	0.0000000E+000	-1.8580000E-001	0.000000000000000E+000	-5.0073897E-004	1.4504692E+004
1	0	0	0	0	0	4	116	1.426976456213426E+005	-1.8580000E-001	2.6850002E+000	-1.8582214E-001	-2.659017639193270E-004	4.141422357950608E-001	2.776554158420583E-002	-3.427460049065573E+000	1	1.471948549258800E-002	1.304605609161783E-002	0.000000000000000E+000	0.000000000000000E+000	-1.545220363767180E-002	3.427460049065573E+000	0.000000000000000E+000	3.427460049065573E+000	0.0000000E+000	0.0000000E+000	-1.8580000E-001	0.000000000000000E+000	-4.9893250E-004	1.4449302E+004
1	0	0	0	0	0	4	116	1.427027016218700E+005	-1.8580000E-001	2.6749928E+000	-1.8582214E-001	-2.609465723981460E-004	4.138812892226627E-001	2.776624094007943E-002	-3.427720995637972E+000	1	1.471948549258800E-002	1.304675544749142E-002	0.000000000000000E+000	0.000000000000000E+000	-1.544246737020923E-002	3.427720995637972E+000	0.000000000000000E+000	3.427720995637972E+000	0.0000000E+000	0.0000000E+000	-1.8580000E-001	0.000000000000000E+000	-4.9707288E-004	1.4395447E+004
1	0	0	0	0	0	4	116	1.427077656223984E+005	-1.8580000E-001	2.6649857E+000	-1.8580244E-001	-2.613597513238589E-004	4.136199294713388E-001	2.776693878757914E-002	-3.427982355389295E+000	1	1.471948549258800E-002	1.304745329499114E-002	0.000000000000000E+000	0.000000000000000E+000	-1.543271568648541E-002	3.427982355389295E+000	0.000000000000000E+000	3.427982355389295E+000	0.0000000E+000	0.0000000E+000	-1.8580000E-001	0.000000000000000E+000	-4.9516087E-004	1.4343114E+004
1	0	0	0	0	0	4	116	1.427127336229165E+005	-1.8580000E-001	2.6549785E+000	-1.8584184E-001	-2.564055119372077E-004	4.133635239594016E-001	2.776762084060073E-002	-3.428238760901233E+000	1	1.471948549258800E-002	1.304813534801273E-002	0.000000000000000E+000	0.000000000000000E+000	-1.542314885209416E-002	3.428238760901233E+000	0.000000000000000E+000	3.428238760901233E+000	0.0000000E+000	0.0000000E+000	-1.8580000E-001	0.000000000000000E+000	-4.9340609E-004	1.4286226E+004
1	0	0	0	0	0	4	116	1.427176836234329E+005	-1.8580000E-001	2.6449711E+000	-1.8584184E-001	-2.554747264749474E-004	4.131080492329267E-001	2.776829786500767E-002	-3.428494235627708E+000	1	1.471948549258800E-002	1.304881237241967E-002	0.000000000000000E+000	0.000000000000000E+000	-1.541361674655996E-002	3.428494235627708E+000	0.000000000000000E+000	3.428494235627708E+000	0.0000000E+000	0.0000000E+000	-1.8580000E-001	0.000000000000000E+000	-4.9154629E-004	1.4232377E+004
1	0	0	0	0	0	4	116	1.427226056239463E+005	-1.8580000E-001	2.6349640E+000	-1.8578275E-001	-2.540283267779483E-004	4.128540209061487E-001	2.776896851184636E-002	-3.428748263954486E+000	1	1.471948549258800E-002	1.304948301925836E-002	0.000000000000000E+000	0.000000000000000E+000	-1.540413860814315E-002	3.428748263954486E+000	0.000000000000000E+000	3.428748263954486E+000	0.0000000E+000	0.0000000E+000	-1.8580000E-001	0.000000000000000E+000	-4.8953085E-004	1.4183039E+004
1	0	0	0	0	0	4	116	1.427274496244516E+005	-1.8580000E-001	2.6249568E+000	-1.8576305E-001	-2.500031654122803E-004	4.126040177407364E-001	2.776962602931321E-002	-3.428998267119898E+000	1	1.471948549258800E-002	1.305014053672521E-002	0.000000000000000E+000	0.000000000000000E+000	-1.539481065390879E-002	3.428998267119898E+000	0.000000000000000E+000	3.428998267119898E+000	0.0000000E+000	0.0000000E+000	-1.8580000E-001	0.000000000000000E+000	-4.8761998E-004	1.4130673E+004
1	0	0	0	0	0	4	116	1.427322736249547E+005	-1.8580000E-001	2.6149495E+000	-1.8578275E-001	-2.489767962445815E-004	4.123550409444918E-001	2.777027835917916E-002	-3.429247243916142E+000	1	1.471948549258800E-002	1.305079286659116E-002	0.000000000000000E+000	0.000000000000000E+000	-1.538552099488804E-002	3.429247243916142E+000	0.000000000000000E+000	3.429247243916142E+000	0.0000000E+000	0.0000000E+000	-1.8580000E-001	0.000000000000000E+000	-4.8581249E-004	1.4075309E+004
1	0	0	0	0	0	4	116	1.427370756254557E+005	-1.8580000E-001	2.6049423E+000	-1.8578275E-001	-2.478379109667407E-004	4.121072030335251E-001	2.777092522549967E-002	-3.429495081827109E+000	1	1.471948549258800E-002	1.305143973291167E-002	0.000000000000000E+000	0.000000000000000E+000	-1.537627382920826E-002	3.429495081827109E+000	0.000000000000000E+000	3.429495081827109E+000	0.0000000E+000	0.0000000E+000	-1.8580000E-001	0.000000000000000E+000	-4.8395334E-004	1.4021443E+004
1	0	0	0	0	0	4	116	1.427418236259511E+005	-1.8580000E-001	2.5949352E+000	-1.8582214E-001	-2.450502066893710E-004	4.118621528268357E-001	2.777156236403934E-002	-3.429740132033798E+000	1	1.471948549258800E-002	1.305207687145134E-002	0.000000000000000E+000	0.000000000000000E+000	-1.536713067652317E-002	3.429740132033798E+000	0.000000000000000E+000	3.429740132033798E+000	0.0000000E+000	0.0000000E+000	-1.8580000E-001	0.000000000000000E+000	-4.8219642E-004	1.3964617E+004
1	0	0	0	0	0	4	116	1.427465616264450E+005	-1.8580000E-001	2.5849280E+000	-1.8582214E-001	-2.445324907865789E-004	4.116176203360492E-001	2.777219571050649E-002	-3.429984664524585E+000	1	1.471948549258800E-002	1.305271021791849E-002	0.000000000000000E+000	0.000000000000000E+000	-1.535800684051449E-002	3.429984664524585E+000	0.000000000000000E+000	3.429984664524585E+000	0.0000000E+000	0.0000000E+000	-1.8580000E-001	0.000000000000000E+000	-4.8033686E-004	1.3910765E+004
1	0	0	0	0	0	4	116	1.427512536269343E+005	-1.8580000E-001	2.5749207E+000	-1.8588126E-001	-2.421579983250962E-004	4.113754623377240E-001	2.777282048092236E-002	-3.430226822522910E+000	1	1.471948549258800E-002	1.305333498833436E-002	0.000000000000000E+000	0.000000000000000E+000	-1.534897160001209E-002	3.430226822522910E+000	0.000000000000000E+000	3.430226822522910E+000	0.0000000E+000	0.0000000E+000	-1.8580000E-001	0.000000000000000E+000	-4.7862949E-004	1.3852503E+004
1	0	0	0	0	0	4	116	1.427559356274228E+005	-1.8580000E-001	2.5649135E+000	-1.8586154E-001	-2.416417270484898E-004	4.111338206106755E-001	2.777344149798042E-002	-3.430468464249958E+000	1	1.471948549258800E-002	1.305395600539242E-002	0.000000000000000E+000	0.000000000000000E+000	-1.533995562228515E-002	3.430468464249958E+000	0.000000000000000E+000	3.430468464249958E+000	0.0000000E+000	0.0000000E+000	-1.8580000E-001	0.000000000000000E+000	-4.7671879E-004	1.3800130E+004
1	0	0	0	0	0	4	116	1.427605696279062E+005	-1.8580000E-001	2.5549064E+000	-1.8580244E-001	-2.391646566821469E-004	4.108946559539934E-001	2.777405375714259E-002	-3.430707628906640E+000	1	1.471948549258800E-002	1.305456826455459E-002	0.000000000000000E+000	0.000000000000000E+000	-1.533103206738404E-002	3.430707628906640E+000	0.000000000000000E+000	3.430707628906640E+000	0.0000000E+000	0.0000000E+000	-1.8580000E-001	0.000000000000000E+000	-4.7470786E-004	1.3750661E+004
1	0	0	0	0	0	4	116	1.427651956283888E+005	-1.8580000E-001	2.5448596E+000	-1.8584184E-001	-2.387521454774671E-004	4.106559038085159E-001	2.777466256813334E-002	-3.430946381052118E+000	1	1.471948549258800E-002	1.305517707554534E-002	0.000000000000000E+000	0.000000000000000E+000	-1.532212390383060E-002	3.430946381052118E+000	0.000000000000000E+000	3.430946381052118E+000	0.0000000E+000	0.0000000E+000	-1.8580000E-001	0.000000000000000E+000	-4.7294141E-004	1.3693685E+004
1	0	0	0	0	0	4	116	1.427698076288700E+005	-1.8580000E-001	2.5348132E+000	-1.8586154E-001	-2.380288250578774E-004	4.104178749834581E-001	2.777526714651134E-002	-3.431184409877176E+000	1	1.471948549258800E-002	1.305578165392334E-002	0.000000000000000E+000	0.000000000000000E+000	-1.531324272833453E-002	3.431184409877176E+000	0.000000000000000E+000	3.431184409877176E+000	0.0000000E+000	0.0000000E+000	-1.8580000E-001	0.000000000000000E+000	-4.7112428E-004	1.3638180E+004
1	0	0	0	0	0	4	116	1.427743556293442E+005	-1.8580000E-001	2.5247664E+000	-1.8582214E-001	-2.347226168132491E-004	4.101831523666448E-001	2.777586097859535E-002	-3.431419132493989E+000	1	1.471948549258800E-002	1.305637548600735E-002	0.000000000000000E+000	0.000000000000000E+000	-1.530448491191332E-002	3.431419132493989E+000	0.000000000000000E+000	3.431419132493989E+000	0.0000000E+000	0.0000000E+000	-1.8580000E-001	0.000000000000000E+000	-4.6915750E-004	1.3587005E+004
1	0	0	0	0	0	4	116	1.427789616298238E+005	-1.8580000E-001	2.5147197E+000	-1.8572363E-001	-2.377165385915173E-004	4.099454358280533E-001	2.777645999641602E-002	-3.431656849032581E+000	1	1.471948549258800E-002	1.305697450382802E-002	0.000000000000000E+000	0.000000000000000E+000	-1.529561538824518E-002	3.431656849032581E+000	0.000000000000000E+000	3.431656849032581E+000	0.0000000E+000	0.0000000E+000	-1.8580000E-001	0.000000000000000E+000	-4.6704288E-004	1.3540117E+004
1	0	0	0	0	0	4	116	1.427835156302988E+005	-1.8580000E-001	2.5047126E+000	-1.8586154E-001	-2.350384170230892E-004	4.097103974110302E-001	2.777704989515655E-002	-3.431891887449603E+000	1	1.471948549258800E-002	1.305756440256855E-002	0.000000000000000E+000	0.000000000000000E+000	-1.528684578889354E-002	3.431891887449603E+000	0.000000000000000E+000	3.431891887449603E+000	0.0000000E+000	0.0000000E+000	-1.8580000E-001	0.000000000000000E+000	-4.6552974E-004	1.3476229E+004
1	0	0	0	0	0	4	116	1.427856436305204E+005	-1.8580000E-001	2.4999454E+000	-1.8584184E-001	-1.098284006698264E-004	4.096005690103603E-001	2.777732472973482E-002	-3.432001715850273E+000	1	1.471948549258800E-002	1.305783923714682E-002	0.000000000000000E+000	0.000000000000000E+000	-1.528274794359869E-002	3.432001715850273E+000	0.000000000000000E+000	3.432001715850273E+000	0.0000000E+000	0.0000000E+000	-1.8580000E-001	0.000000000000000E+000	-4.6459446E-004	1.3452005E+004
1	0	0	0	0	0	4	116	1.427856456305208E+005	-1.8580000E-001	2.5000637E+000	-1.8578275E-001	-1.032126363780763E-007	4.096004657977240E-001	2.777732498777300E-002	-3.432001819062910E+000	1	1.471948549258800E-002	1.305783949518500E-002	0.000000000000000E+000	0.000000000000000E+000	-1.528274409259646E-002	3.432001819062910E+000	0.000000000000000E+000	3.432001819062910E+000	0.0000000E+000	0.0000000E+000	-1.8580000E-001	0.000000000000000E+000	-4.6446870E-004	1.3456921E+004
3	0	0	1	1	0	5	115	1.427857016305267E+005	0.0000000E+000	2.5057371E+000	0.0000000E+000	-2.786741182208061E-006	4.095976790565418E-001	2.777733195480386E-002	-3.432004605804092E+000	1	1.471948549258800E-002	1.305784646221586E-002	0.000000000000000E+000	0.000000000000000E+000	-1.528264011553614E-002	3.432004605804092E+000	0.000000000000000E+000	3.432004605804092E+000	0.0000000E+000	0.0000000E+000	0.0000000E+000	0.000000000000000E+000	0.0000000E+000	0.0000000E+000
3	0	0	1	0	0	5	115	1.427867016306310E+005	0.0000000E+000	2.5431261E+000	0.0000000E+000	0.000000000000000E+000	4.095976790565418E-001	2.777733195480386E-002	-3.432004605804092E+000	1	1.471948549258800E-002	1.305784646221586E-002	0.000000000000000E+000	0.000000000000000E+000	-1.528264011553614E-002	3.432004605804092E+000	0.000000000000000E+000	3.432004605804092E+000	0.0000000E+000	0.0000000E+000	0.0000000E+000	0.000000000000000E+000	0.0000000E+000	0.0000000E+000
3	0	0	1	0	0	5	115	1.427877016307353E+005	0.0000000E+000	2.5728719E+000	0.0000000E+000	0.000000000000000E+000	4.095976790565418E-001	2.777733195480386E-002	-3.432004605804092E+000	1	1.471948549258800E-002	1.305784646221586E-002	0.000000000000000E+000	0.000000000000000E+000	-1.528264011553614E-002	3.432004605804092E+000	0.000000000000000E+000	3.432004605804092E+000	0.0000000E+000	0.0000000E+000	0.0000000E+000	0.000000000000000E+000	0.0000000E+000	0.0000000E+000
3	0	0	1	0	0	5	115	1.427887016308396E+005	0.0000000E+000	2.5995841E+000	0.0000000E+000	0.000000000000000E+000	4.095976790565418E-001	2.777733195480386E-002	-3.432004605804092E+000	1	1.471948549258800E-002	1.305784646221586E-002	0.000000000000000E+000	0.000000000000000E+000	-1.528264011553614E-002	3.432004605804092E+000	0.000000000000000E+000	3.432004605804092E+000	0.0000000E+000	0.0000000E+000	0.0000000E+000	0.000000000000000E+000	0.0000000E+000	0.0000000E+000
3	0	0	1	0	0	5	115	1.427897016309439E+005	0.0000000E+000	2.6238537E+000	0.0000000E+000	0.000000000000000E+000	4.095976790565418E-001	2.777733195480386E-002	-3.432004605804092E+000	1	1.471948549258800E-002	1.305784646221586E-002	0.000000000000000E+000	0.000000000000000E+000	-1.528264011553614E-002	3.432004605804092E+000	0.000000000000000E+000	3.432004605804092E+000	0.0000000E+000	0.0000000E+000	0.0000000E+000	0.000000000000000E+000	0.0000000E+000	0.0000000E+000
3	0	0	1	0	0	5	115	1.427907016310482E+005	0.0000000E+000	2.6464291E+000	0.0000000E+000	0.000000000000000E+000	4.095976790565418E-001	2.777733195480386E-002	-3.432004605804092E+000	1	1.471948549258800E-002	1.305784646221586E-002	0.000000000000000E+000	0.000000000000000E+000	-1.528264011553614E-002	3.432004605804092E+000	0.000000000000000E+000	3.432004605804092E+000	0.0000000E+000	0.0000000E+000	0.0000000E+000	0.000000000000000E+000	0.0000000E+000	0.0000000E+000
3	0	0	1	0	0	5	115	1.427917016311525E+005	0.0000000E+000	2.6675858E+000	0.0000000E+000	0.000000000000000E+000	4.095976790565418E-001	2.777733195480386E-002	-3.432004605804092E+000	1	1.471948549258800E-002	1.305784646221586E-002	0.000000000000000E+000	0.000000000000000E+000	-1.528264011553614E-002	3.432004605804092E+000	0.000000000000000E+000	3.432004605804092E+000	0.0000000E+000	0.0000000E+000	0.0000000E+000	0.000000000000000E+000	0.0000000E+000	0.0000000E+000
3	0	0	1	0	0	5	115	1.427927016312568E+005	0.0000000E+000	2.6877186E+000	0.0000000E+000	0.000000000000000E+000	4.095976790565418E-001	2.777733195480386E-002	-3.432004605804092E+000	1	1.471948549258800E-002	1.305784646221586E-002	0.000000000000000E+000	0.000000000000000E+000	-1.528264011553614E-002	3.432004605804092E+000	0.000000000000000E+000	3.432004605804092E+000	0.0000000E+000	0.0000000E+000	0.0000000E+000	0.000000000000000E+000	0.0000000E+000	0.0000000E+000
3	0	0	1	0	0	5	115	1.427937016313612E+005	0.0000000E+000	2.7068269E+000	0.0000000E+000	0.000000000000000E+000	4.095976790565418E-001	2.777733195480386E-002	-3.432004605804092E+000	1	1.471948549258800E-002	1.305784646221586E-002	0.000000000000000E+000	0.000000000000000E+000	-1.528264011553614E-002	3.432004605804092E+000	0.000000000000000E+000	3.432004605804092E+000	0.0000000E+000	0.0000000E+000	0.0000000E+000	0.000000000000000E+000	0.0000000E+000	0.0000000E+000
3	0	0	1	0	0	5	115	1.427947016314655E+005	0.0000000E+000	2.7249501E+000	0.0000000E+000	0.000000000000000E+000	4.095976790565418E-001	2.777733195480386E-002	-3.432004605804092E+000	1	1.471948549258800E-002	1.305784646221586E-002	0.000000000000000E+000	0.000000000000000E+000	-1.528264011553614E-002	3.432004605804092E+000	0.000000000000000E+000	3.432004605804092E+000	0.0000000E+000	0.0000000E+000	0.0000000E+000	0.000000000000000E+000	0.0000000E+000	0.0000000E+000
3	0	0	0	0	0	5	116	1.427957256315723E+005	7.4320000E-001	2.7555234E+000	0.0000000E+000	0.000000000000000E+000	4.095976790565418E-001	2.777733195480386E-002	-3.432004605804092E+000	1	1.471948549258800E-002	1.305784646221586E-002	0.000000000000000E+000	0.000000000000000E+000	-1.528264011553614E-002	3.432004605804092E+000	0.000000000000000E+000	3.432004605804092E+000	8.9337845E+001	0.0000000E+000	0.0000000E+000	0.000000000000000E+000	0.0000000E+000	0.0000000E+000
1	1	0	0	1	0	6	116	1.427957276315726E+005	7.4320000E-001	2.7562325E+000	7.4319351E-001	4.128852817747328E-007	4.095980919418236E-001	2.777733309281164E-002	4.128852817747328E-007	2	1.138007774820204E-009	0.000000000000000E+000	0.000000000000000E+000	0.000000000000000E+000	-1.528265552084113E-002	0.000000000000000E+000	4.128852817747328E-007	4.128852817747328E-007	0.0000000E+000	0.0000000E+000	7.4320000E-001	1.000000000000000E+000	2.0484142E-003	3.7086338E+003
1	1	0	0	0	0	6	116	1.427957676315766E+005	7.4320000E-001	2.7662792E+000	7.4311465E-001	8.257125251823001E-006	4.096063490670754E-001	2.777735589673281E-002	8.670010533597733E-006	2	2.394192894286662E-008	0.000000000000000E+000	0.000000000000000E+000	0.000000000000000E+000	-1.528296360528610E-002	0.000000000000000E+000	8.670010533597733E-006	8.670010533597733E-006	0.0000000E+000	0.0000000E+000	7.4320000E-001	1.000000000000000E+000	2.0556627E-003	3.7225471E+003
1	1	0	0	0	0	6	116	1.427958156315815E+005	7.4320000E-001	2.7764440E+000	7.4311465E-001	9.908622403939566E-006	4.096162576894793E-001	2.777738336034311E-002	1.857863293753730E-005	2	5.140553924892766E-008	0.000000000000000E+000	0.000000000000000E+000	0.000000000000000E+000	-1.528333330931028E-002	0.000000000000000E+000	1.857863293753730E-005	1.857863293753730E-005	0.0000000E+000	0.0000000E+000	7.4320000E-001	1.000000000000000E+000	2.0632162E-003	3.7362256E+003
1	1	0	0	0	0	6	116	1.427958696315875E+005	7.4320000E-001	2.7868452E+000	7.4309498E-001	1.114769422345691E-005	4.096274053837028E-001	2.777741437185062E-002	2.972632716099421E-005	2	8.241704676018036E-008	0.000000000000000E+000	0.000000000000000E+000	0.000000000000000E+000	-1.528374924476999E-002	0.000000000000000E+000	2.972632716099421E-005	2.972632716099421E-005	0.0000000E+000	0.0000000E+000	7.4320000E-001	1.000000000000000E+000	2.0708907E-003	3.7503218E+003
1	1	0	0	0	0	6	116	1.427959276315933E+005	7.4320000E-001	2.7970493E+000	7.4317378E-001	1.197324573993683E-005	4.096393786294427E-001	2.777744780252880E-002	4.169957290093104E-005	2	1.158477249407763E-007	0.000000000000000E+000	0.000000000000000E+000	0.000000000000000E+000	-1.528419598266674E-002	0.000000000000000E+000	4.169957290093104E-005	4.169957290093104E-005	0.0000000E+000	0.0000000E+000	7.4320000E-001	1.000000000000000E+000	2.0786936E-003	3.7636545E+003
1	1	0	0	0	0	6	116	1.427959896315997E+005	7.4320000E-001	2.8073323E+000	7.4313438E-001	1.279903829097748E-005	4.096521776677337E-001	2.777748367055164E-002	5.449861119190852E-005	2	1.517157477808062E-007	0.000000000000000E+000	0.000000000000000E+000	0.000000000000000E+000	-1.528467353199387E-002	0.000000000000000E+000	5.449861119190852E-005	5.449861119190852E-005	0.0000000E+000	0.0000000E+000	7.4320000E-001	1.000000000000000E+000	2.0862252E-003	3.7776914E+003
1	1	0	0	0	0	6	116	1.427960556316068E+005	7.4320000E-001	2.8175366E+000	7.4317378E-001	1.362457897928026E-005	4.096658022467130E-001	2.777752199251890E-002	6.812319017118879E-005	2	1.900377150400312E-007	0.000000000000000E+000	0.000000000000000E+000	0.000000000000000E+000	-1.528518188335403E-002	0.000000000000000E+000	6.812319017118879E-005	6.812319017118879E-005	0.0000000E+000	0.0000000E+000	7.4320000E-001	1.000000000000000E+000	2.0939193E-003	3.7912217E+003
1	1	0	0	0	0	6	116	1.427961236316138E+005	7.4320000E-001	2.8277409E+000	7.4315405E-001	1.403757363557816E-005	4.096798398203486E-001	2.777756161920706E-002	8.216076380676694E-005	2	2.296644032000195E-007	0.000000000000000E+000	0.000000000000000E+000	0.000000000000000E+000	-1.528570564410009E-002	0.000000000000000E+000	8.216076380676694E-005	8.216076380676694E-005	0.0000000E+000	0.0000000E+000	7.4320000E-001	1.000000000000000E+000	2.1014472E-003	3.8050535E+003
1	1	0	0	0	0	6	116	1.427961936316211E+005	7.4320000E-001	2.8378663E+000	7.4317378E-001	1.445085293716855E-005	4.096942906732857E-001	2.777760255811254E-002	9.661161674393549E-005	2	2.706033086774529E-007	0.000000000000000E+000	0.000000000000000E+000	0.000000000000000E+000	-1.528624482485255E-002	0.000000000000000E+000	9.661161674393549E-005	9.661161674393549E-005	0.0000000E+000	0.0000000E+000	7.4320000E-001	1.000000000000000E+000	2.1090279E-003	3.8185769E+003
1	1	0	0	0	0	6	116	1.427962696316289E+005	7.4320000E-001	2.8481886E+000	7.4323291E-001	1.568934453858270E-005	4.097099800178243E-001	2.777764716546112E-002	1.123009612825182E-004	2	3.152106572527902E-007	0.000000000000000E+000	0.000000000000000E+000	0.000000000000000E+000	-1.528683021539184E-002	0.000000000000000E+000	1.123009612825182E-004	1.123009612825182E-004	0.0000000E+000	0.0000000E+000	7.4320000E-001	1.000000000000000E+000	2.1168676E-003	3.8321616E+003
1	1	0	0	0	0	6	116	1.427963456316369E+005	7.4320000E-001	2.8582351E+000	7.4319351E-001	1.568936652607388E-005	4.097256693843504E-001	2.777769193326288E-002	1.279903278085921E-004	2	3.599784590135879E-007	0.000000000000000E+000	0.000000000000000E+000	0.000000000000000E+000	-1.528741560675150E-002	0.000000000000000E+000	1.279903278085921E-004	1.279903278085921E-004	0.0000000E+000	0.0000000E+000	7.4320000E-001	1.000000000000000E+000	2.1242218E-003	3.8458828E+003
1	1	0	0	0	0	6	116	1.427964236316450E+005	7.4320000E-001	2.8682425E+000	7.4315405E-001	1.610218601094352E-005	4.097417715703613E-001	2.777773803968191E-002	1.440925138195356E-004	2	4.060848780469695E-007	0.000000000000000E+000	0.000000000000000E+000	0.000000000000000E+000	-1.528801640096119E-002	0.000000000000000E+000	1.440925138195356E-004	1.440925138195356E-004	0.0000000E+000	0.0000000E+000	7.4320000E-001	1.000000000000000E+000	2.1315459E-003	3.8595530E+003
1	1	0	0	0	0	6	116	1.427965056316536E+005	7.4320000E-001	2.8783679E+000	7.4323291E-001	1.692797849575678E-005	4.097586995488571E-001	2.777778668124490E-002	1.610204923152923E-004	2	4.547264410396934E-007	0.000000000000000E+000	0.000000000000000E+000	0.000000000000000E+000	-1.528864800659878E-002	0.000000000000000E+000	1.610204923152923E-004	1.610204923152923E-004	0.0000000E+000	0.0000000E+000	7.4320000E-001	1.000000000000000E+000	2.1392978E-003	3.8727671E+003
1	1	0	0	0	0	6	116	1.427965876316624E+005	7.4320000E-001	2.8883750E+000	7.4311465E-001	1.692801134453879E-005	4.097756275602016E-001	2.777783549276021E-002	1.779485036598311E-004	2	5.035379563450570E-007	0.000000000000000E+000	0.000000000000000E+000	0.000000000000000E+000	-1.528927961346199E-002	0.000000000000000E+000	1.779485036598311E-004	1.779485036598311E-004	0.0000000E+000	0.0000000E+000	7.4320000E-001	1.000000000000000E+000	2.1463938E-003	3.8868499E+003
1	1	0	0	0	0	6	116	1.427966736316711E+005	7.4320000E-001	2.8984611E+000	7.4321318E-001	1.775375998682446E-005	4.097933813201884E-001	2.777788686314106E-002	1.957022636466556E-004	2	5.549083371969576E-007	0.000000000000000E+000	0.000000000000000E+000	0.000000000000000E+000	-1.528994203011729E-002	0.000000000000000E+000	1.957022636466556E-004	1.957022636466556E-004	0.0000000E+000	0.0000000E+000	7.4320000E-001	1.000000000000000E+000	2.1541745E-003	3.8999055E+003
1	1	0	0	0	0	6	116	1.427967616316807E+005	7.4320000E-001	2.9085472E+000	7.4321318E-001	1.816659056478077E-005	4.098115479107532E-001	2.777793961212119E-002	2.138688542114364E-004	2	6.076573173217914E-007	0.000000000000000E+000	0.000000000000000E+000	0.000000000000000E+000	-1.529061985003650E-002	0.000000000000000E+000	2.138688542114364E-004	2.138688542114364E-004	0.0000000E+000	0.0000000E+000	7.4320000E-001	1.000000000000000E+000	2.1616705E-003	3.9134763E+003
1	1	0	0	0	0	6	116	1.427968516316898E+005	7.4320000E-001	2.9186726E+000	7.4317378E-001	1.857960734102461E-005	4.098301275180942E-001	2.777799374813040E-002	2.324484615524610E-004	2	6.617933265389009E-007	0.000000000000000E+000	0.000000000000000E+000	0.000000000000000E+000	-1.529131308016694E-002	0.000000000000000E+000	2.324484615524610E-004	2.324484615524610E-004	0.0000000E+000	0.0000000E+000	7.4320000E-001	1.000000000000000E+000	2.1690810E-003	3.9273083E+003
1	1	0	0	0	0	6	116	1.427969436316993E+005	7.4320000E-001	2.9288766E+000	7.4317378E-001	1.899225162135230E-005	4.098491197697156E-001	2.777804927935388E-002	2.514407131738133E-004	2	7.173245500195768E-007	0.000000000000000E+000	0.000000000000000E+000	0.000000000000000E+000	-1.529202170661029E-002	0.000000000000000E+000	2.514407131738133E-004	2.514407131738133E-004	0.0000000E+000	0.0000000E+000	7.4320000E-001	1.000000000000000E+000	2.1766643E-003	3.9410388E+003
1	1	0	0	0	0	6	116	1.427970376317091E+005	7.4320000E-001	2.9390416E+000	7.4327230E-001	1.940541065401501E-005	4.098685251803696E-001	2.777810621619622E-002	2.708461238278283E-004	2	7.742613923542030E-007	0.000000000000000E+000	0.000000000000000E+000	0.000000000000000E+000	-1.529274574857264E-002	0.000000000000000E+000	2.708461238278283E-004	2.708461238278283E-004	0.0000000E+000	0.0000000E+000	7.4320000E-001	1.000000000000000E+000	2.1845081E-003	3.9541924E+003
1	1	0	0	0	0	6	116	1.427971316317189E+005	7.4320000E-001	2.9490881E+000	7.4323291E-001	1.940527929200066E-005	4.098879304596616E-001	2.777816334870113E-002	2.902514031198290E-004	2	8.313938972687174E-007	0.000000000000000E+000	0.000000000000000E+000	0.000000000000000E+000	-1.529346978563370E-002	0.000000000000000E+000	2.902514031198290E-004	2.902514031198290E-004	0.0000000E+000	0.0000000E+000	7.4320000E-001	1.000000000000000E+000	2.1918593E-003	3.9679192E+003
1	1	0	0	0	0	6	116	1.427972276317291E+005	7.4320000E-001	2.9590955E+000	7.4319351E-001	1.981804420550664E-005	4.099077485038671E-001	2.777822189526425E-002	3.100694473253356E-004	2	8.899404603905647E-007	0.000000000000000E+000	0.000000000000000E+000	0.000000000000000E+000	-1.529420922350865E-002	0.000000000000000E+000	3.100694473253356E-004	3.100694473253356E-004	0.0000000E+000	0.0000000E+000	7.4320000E-001	1.000000000000000E+000	2.1991807E-003	3.9815950E+003
1	1	0	0	0	0	6	116	1.427973256317393E+005	7.4320000E-001	2.9692996E+000	7.4319351E-001	2.023109349939558E-005	4.099279795973665E-001	2.777828186573823E-002	3.303005408247312E-004	2	9.499109343696910E-007	0.000000000000000E+000	0.000000000000000E+000	0.000000000000000E+000	-1.529496407280811E-002	0.000000000000000E+000	3.303005408247312E-004	3.303005408247312E-004	0.0000000E+000	0.0000000E+000	7.4320000E-001	1.000000000000000E+000	2.2067642E-003	3.9953250E+003
1	1	0	0	0	0	6	116	1.427974256317494E+005	7.4320000E-001	2.9793463E+000	7.4313438E-001	2.064415391948488E-005	4.099486237512860E-001	2.777834326988657E-002	3.509446947442161E-004	2	1.011315082708603E-006	0.000000000000000E+000	0.000000000000000E+000	0.000000000000000E+000	-1.529573433394720E-002	0.000000000000000E+000	3.509446947442161E-004	3.509446947442161E-004	0.0000000E+000	0.0000000E+000	7.4320000E-001	1.000000000000000E+000	2.2140546E-003	4.0091621E+003
1	1	0	0	0	0	6	116	1.427975256317602E+005	7.4320000E-001	2.9893534E+000	7.4315405E-001	2.064380360974206E-005	4.099692675548958E-001	2.777840488114225E-002	3.715884983539582E-004	2	1.072926338382268E-006	0.000000000000000E+000	0.000000000000000E+000	0.000000000000000E+000	-1.529650458201577E-002	0.000000000000000E+000	3.715884983539582E-004	3.715884983539582E-004	0.0000000E+000	0.0000000E+000	7.4320000E-001	1.000000000000000E+000	2.2215501E-003	4.0225220E+003
1	1	0	0	0	0	6	116	1.427976276317704E+005	7.4320000E-001	2.9994395E+000	7.4325258E-001	2.105688598420885E-005	4.099903244408800E-001	2.777846793648720E-002	3.926453843381670E-004	2	1.135981683334647E-006	0.000000000000000E+000	0.000000000000000E+000	0.000000000000000E+000	-1.529729024274313E-002	0.000000000000000E+000	3.926453843381670E-004	3.926453843381670E-004	0.0000000E+000	0.0000000E+000	7.4320000E-001	1.000000000000000E+000	2.2293411E-003	4.0355588E+003
1	1	0	0	0	0	6	116	1.427977316317817E+005	7.4320000E-001	3.0096042E+000	7.4315405E-001	2.146976023912430E-005	4.100117942011191E-001	2.777853244515724E-002	4.141151445772913E-004	2	1.200490353372302E-006	0.000000000000000E+000	0.000000000000000E+000	0.000000000000000E+000	-1.529809130836405E-002	0.000000000000000E+000	4.141151445772913E-004	4.141151445772913E-004	0.0000000E+000	0.0000000E+000	7.4320000E-001	1.000000000000000E+000	2.2365996E-003	4.0497717E+003
1	1	0	0	0	0	6	116	1.427978376317928E+005	7.4320000E-001	3.0197296E+000	7.4313438E-001	2.188272214598126E-005	4.100336769232650E-001	2.777859841660685E-002	4.359978667232726E-004	2	1.266461802987978E-006	0.000000000000000E+000	0.000000000000000E+000	0.000000000000000E+000	-1.529890778214895E-002	0.000000000000000E+000	4.359978667232726E-004	4.359978667232726E-004	0.0000000E+000	0.0000000E+000	7.4320000E-001	1.000000000000000E+000	2.2440648E-003	4.0635042E+003
1	1	0	0	0	0	6	116	1.427979436318036E+005	7.4320000E-001	3.0298157E+000	7.4325258E-001	2.188259088330799E-005	4.100555595141483E-001	2.777866460885697E-002	4.578804576065805E-004	2	1.332654053106536E-006	0.000000000000000E+000	0.000000000000000E+000	0.000000000000000E+000	-1.529972425103626E-002	0.000000000000000E+000	4.578804576065805E-004	4.578804576065805E-004	0.0000000E+000	0.0000000E+000	7.4320000E-001	1.000000000000000E+000	2.2519182E-003	4.0764280E+003
1	1	0	0	0	0	6	116	1.427980516318148E+005	7.4320000E-001	3.0399017E+000	7.4313438E-001	2.229546507199605E-005	4.100778549792204E-001	2.777873227465126E-002	4.801759226785766E-004	2	1.400319847400661E-006	0.000000000000000E+000	0.000000000000000E+000	0.000000000000000E+000	-1.530055612481467E-002	0.000000000000000E+000	4.801759226785766E-004	4.801759226785766E-004	0.0000000E+000	0.0000000E+000	7.4320000E-001	1.000000000000000E+000	2.2590554E-003	4.0906487E+003
1	1	0	0	0	0	6	116	1.427981596318260E+005	7.4320000E-001	3.0499089E+000	7.4317378E-001	2.229562924967872E-005	4.101001506084700E-001	2.777880016510155E-002	5.024715519282553E-004	2	1.468210297689981E-006	0.000000000000000E+000	0.000000000000000E+000	0.000000000000000E+000	-1.530138800471877E-002	0.000000000000000E+000	5.024715519282553E-004	5.024715519282553E-004	0.0000000E+000	0.0000000E+000	7.4320000E-001	1.000000000000000E+000	2.2666124E-003	4.1038975E+003
1	1	0	0	0	0	6	116	1.427982696318375E+005	7.4320000E-001	3.0600343E+000	7.4315405E-001	2.270824097924762E-005	4.101228588494493E-001	2.777886953919318E-002	5.251797929075029E-004	2	1.537584389317559E-006	0.000000000000000E+000	0.000000000000000E+000	0.000000000000000E+000	-1.530223527972126E-002	0.000000000000000E+000	5.251797929075029E-004	5.251797929075029E-004	0.0000000E+000	0.0000000E+000	7.4320000E-001	1.000000000000000E+000	2.2740769E-003	4.1176313E+003
1	1	0	0	0	0	6	116	1.427983816318493E+005	7.4320000E-001	3.0700414E+000	7.4321318E-001	2.312131222751405E-005	4.101459801616768E-001	2.777894040828758E-002	5.483011051350170E-004	2	1.608453483716021E-006	0.000000000000000E+000	0.000000000000000E+000	0.000000000000000E+000	-1.530309796696740E-002	0.000000000000000E+000	5.483011051350170E-004	5.483011051350170E-004	0.0000000E+000	0.0000000E+000	7.4320000E-001	1.000000000000000E+000	2.2816951E-003	4.1307681E+003
1	1	0	0	0	0	6	116	1.427984956318615E+005	7.4320000E-001	3.0801668E+000	7.4327230E-001	2.353446026643117E-005	4.101695146219432E-001	2.777901278177990E-002	5.718355654014481E-004	2	1.680826976036692E-006	0.000000000000000E+000	0.000000000000000E+000	0.000000000000000E+000	-1.530397606932236E-002	0.000000000000000E+000	5.718355654014481E-004	5.718355654014481E-004	0.0000000E+000	0.0000000E+000	7.4320000E-001	1.000000000000000E+000	2.2894028E-003	4.1440625E+003
1	1	0	0	0	0	6	116	1.427986096318730E+005	7.4320000E-001	3.0901742E+000	7.4321318E-001	2.353412088420656E-005	4.101930487428274E-001	2.777908539143205E-002	5.953696862856547E-004	2	1.753436628185168E-006	0.000000000000000E+000	0.000000000000000E+000	0.000000000000000E+000	-1.530485415901451E-002	0.000000000000000E+000	5.953696862856547E-004	5.953696862856547E-004	0.0000000E+000	0.0000000E+000	7.4320000E-001	1.000000000000000E+000	2.2966582E-003	4.1578569E+003
1	1	0	0	0	0	6	116	1.427987256318852E+005	7.4320000E-001	3.1002996E+000	7.4315405E-001	2.394717050923241E-005	4.102169959133367E-001	2.777915951619532E-002	6.193168567948872E-004	2	1.827561391460480E-006	0.000000000000000E+000	0.000000000000000E+000	0.000000000000000E+000	-1.530574766014352E-002	0.000000000000000E+000	6.193168567948872E-004	6.193168567948872E-004	0.0000000E+000	0.0000000E+000	7.4320000E-001	1.000000000000000E+000	2.3040003E-003	4.1718130E+003
1	1	0	0	0	0	6	116	1.427988436318976E+005	7.4320000E-001	3.1104250E+000	7.4319351E-001	2.435982578330570E-005	4.102413557391200E-001	2.777923516403993E-002	6.436766825781929E-004	2	1.903209236066988E-006	0.000000000000000E+000	0.000000000000000E+000	0.000000000000000E+000	-1.530665655799563E-002	0.000000000000000E+000	6.436766825781929E-004	6.436766825781929E-004	0.0000000E+000	0.0000000E+000	7.4320000E-001	1.000000000000000E+000	2.3116476E-003	4.1852153E+003
1	1	0	0	0	0	6	116	1.427989636319103E+005	7.4320000E-001	3.1205897E+000	7.4325258E-001	2.477286424901750E-005	4.102661286033690E-001	2.777931234617578E-002	6.684495468272104E-004	2	1.980391371912693E-006	0.000000000000000E+000	0.000000000000000E+000	0.000000000000000E+000	-1.530758086686823E-002	0.000000000000000E+000	6.684495468272104E-004	6.684495468272104E-004	0.0000000E+000	0.0000000E+000	7.4320000E-001	1.000000000000000E+000	2.3193865E-003	4.1985591E+003
1	1	0	0	0	0	6	116	1.427990836319225E+005	7.4320000E-001	3.1305969E+000	7.4313438E-001	2.477251397238837E-005	4.102909011173414E-001	2.777938977772832E-002	6.932220607995987E-004	2	2.057822924457497E-006	0.000000000000000E+000	0.000000000000000E+000	0.000000000000000E+000	-1.530850516267154E-002	0.000000000000000E+000	6.932220607995987E-004	6.932220607995987E-004	0.0000000E+000	0.0000000E+000	7.4320000E-001	1.000000000000000E+000	2.3264543E-003	4.2126929E+003
1	1	0	0	0	0	6	116	1.427992036319349E+005	7.4320000E-001	3.1406043E+000	7.4315405E-001	2.477242628733317E-005	4.103156735436287E-001	2.777946745624145E-002	7.179944870869319E-004	2	2.135501437586229E-006	0.000000000000000E+000	0.000000000000000E+000	0.000000000000000E+000	-1.530942945520321E-002	0.000000000000000E+000	7.179944870869319E-004	7.179944870869319E-004	0.0000000E+000	0.0000000E+000	7.4320000E-001	1.000000000000000E+000	2.3339528E-003	4.2260474E+003
1	1	0	0	0	0	6	116	1.427993276319481E+005	7.4320000E-001	3.1506903E+000	7.4321318E-001	2.559887584712770E-005	4.103412724194758E-001	2.777954798273418E-002	7.435933629340596E-004	2	2.216027930313641E-006	0.000000000000000E+000	0.000000000000000E+000	0.000000000000000E+000	-1.531038458367912E-002	0.000000000000000E+000	7.435933629340596E-004	7.435933629340596E-004	0.0000000E+000	0.0000000E+000	7.4320000E-001	1.000000000000000E+000	2.3416346E-003	4.2392822E+003
1	1	0	0	0	0	6	116	1.427994516319609E+005	7.4320000E-001	3.1606975E+000	7.4321318E-001	2.559852533870273E-005	4.103668709448146E-001	2.777962876554595E-002	7.691918882727623E-004	2	2.296810742086902E-006	0.000000000000000E+000	0.000000000000000E+000	0.000000000000000E+000	-1.531133969907709E-002	0.000000000000000E+000	7.691918882727623E-004	7.691918882727623E-004	0.0000000E+000	0.0000000E+000	7.4320000E-001	1.000000000000000E+000	2.3490719E-003	4.2527466E+003
1	1	0	0	0	0	6	116	1.427995796319742E+005	7.4320000E-001	3.1708622E+000	7.4319351E-001	2.642439448171192E-005	4.103932953392962E-001	2.777971242067523E-002	7.956162827544742E-004	2	2.380465871362064E-006	0.000000000000000E+000	0.000000000000000E+000	0.000000000000000E+000	-1.531232562876318E-002	0.000000000000000E+000	7.956162827544742E-004	7.956162827544742E-004	0.0000000E+000	0.0000000E+000	7.4320000E-001	1.000000000000000E+000	2.3565642E-003	4.2665366E+003
1	1	0	0	0	0	6	116	1.427997076319875E+005	7.4320000E-001	3.1809483E+000	7.4315405E-001	2.642429586913850E-005	4.104197196351654E-001	2.777979634296722E-002	8.220405786236127E-004	2	2.464388163356257E-006	0.000000000000000E+000	0.000000000000000E+000	0.000000000000000E+000	-1.531331155476990E-002	0.000000000000000E+000	8.220405786236127E-004	8.220405786236127E-004	0.0000000E+000	0.0000000E+000	7.4320000E-001	1.000000000000000E+000	2.3639346E-003	4.2803350E+003
1	1	0	0	0	0	6	116	1.427998396320017E+005	7.4320000E-001	3.1910737E+000	7.4323291E-001	2.725039492050807E-005	4.104469700300859E-001	2.777988316474398E-002	8.492909735441208E-004	2	2.551209940117316E-006	0.000000000000000E+000	0.000000000000000E+000	0.000000000000000E+000	-1.531432830364293E-002	0.000000000000000E+000	8.492909735441208E-004	8.492909735441208E-004	0.0000000E+000	0.0000000E+000	7.4320000E-001	1.000000000000000E+000	2.3717110E-003	4.2935044E+003
1	1	0	0	0	0	6	116	1.427999716320150E+005	7.4320000E-001	3.2012384E+000	7.4323291E-001	2.725000076823764E-005	4.104742200308542E-001	2.777997026209341E-002	8.765409743123584E-004	2	2.638307289547226E-006	0.000000000000000E+000	0.000000000000000E+000	0.000000000000000E+000	-1.531534503780961E-002	0.000000000000000E+000	8.765409743123584E-004	8.765409743123584E-004	0.0000000E+000	0.0000000E+000	7.4320000E-001	1.000000000000000E+000	2.3792656E-003	4.3071807E+003
1	1	0	0	0	0	6	116	1.428001056320292E+005	7.4320000E-001	3.2112458E+000	7.4315405E-001	2.766311599148644E-005	4.105018831468457E-001	2.778005895881825E-002	9.042040903038448E-004	2	2.727004014387024E-006	0.000000000000000E+000	0.000000000000000E+000	0.000000000000000E+000	-1.531637718586070E-002	0.000000000000000E+000	9.042040903038448E-004	9.042040903038448E-004	0.0000000E+000	0.0000000E+000	7.4320000E-001	1.000000000000000E+000	2.3864503E-003	4.3211040E+003
1	1	0	0	0	0	6	116	1.428002416320434E+005	7.4320000E-001	3.2213712E+000	7.4317378E-001	2.807606697082519E-005	4.105299592138165E-001	2.778014926262471E-002	9.322801572746700E-004	2	2.817307820850851E-006	0.000000000000000E+000	0.000000000000000E+000	0.000000000000000E+000	-1.531742474166806E-002	0.000000000000000E+000	9.322801572746700E-004	9.322801572746700E-004	0.0000000E+000	0.0000000E+000	7.4320000E-001	1.000000000000000E+000	2.3940385E-003	4.3346138E+003
1	1	0	0	0	0	6	116	1.428003796320576E+005	7.4320000E-001	3.2314572E+000	7.4317378E-001	2.848868946234385E-005	4.105584479032788E-001	2.778024118130499E-002	9.607688467370139E-004	2	2.909226501122270E-006	0.000000000000000E+000	0.000000000000000E+000	0.000000000000000E+000	-1.531848769297535E-002	0.000000000000000E+000	9.607688467370139E-004	9.607688467370139E-004	0.0000000E+000	0.0000000E+000	7.4320000E-001	1.000000000000000E+000	2.4015342E-003	4.3481851E+003
1	1	0	0	0	0	6	116	1.428005196320722E+005	7.4320000E-001	3.2415431E+000	7.4317378E-001	2.890154179599550E-005	4.105873494450748E-001	2.778033472416944E-002	9.896703885330094E-004	2	3.002769365576669E-006	0.000000000000000E+000	0.000000000000000E+000	0.000000000000000E+000	-1.531956604835829E-002	0.000000000000000E+000	9.896703885330094E-004	9.896703885330094E-004	0.0000000E+000	0.0000000E+000	7.4320000E-001	1.000000000000000E+000	2.4090298E-003	4.3617563E+003
1	1	0	0	0	0	6	116	1.428006616320871E+005	7.4320000E-001	3.2516685E+000	7.4319351E-001	2.931479930877686E-005	4.106166642443836E-001	2.778042990024408E-002	1.018985187841786E-003	2	3.097945440212746E-006	0.000000000000000E+000	0.000000000000000E+000	0.000000000000000E+000	-1.532065982293467E-002	0.000000000000000E+000	1.018985187841786E-003	1.018985187841786E-003	0.0000000E+000	0.0000000E+000	7.4320000E-001	1.000000000000000E+000	2.4166189E-003	4.3752646E+003
1	1	0	0	0	0	6	116	1.428008056321023E+005	7.4320000E-001	3.2617939E+000	7.4313438E-001	2.972742183340921E-005	4.106463916662170E-001	2.778052671514644E-002	1.048712609675195E-003	2	3.194760342571656E-006	0.000000000000000E+000	0.000000000000000E+000	0.000000000000000E+000	-1.532176899301222E-002	0.000000000000000E+000	1.048712609675195E-003	1.048712609675195E-003	0.0000000E+000	0.0000000E+000	7.4320000E-001	1.000000000000000E+000	2.4239512E-003	4.3892383E+003
1	1	0	0	0	0	6	116	1.428009536321175E+005	7.4320000E-001	3.2718799E+000	7.4323291E-001	3.055324710077710E-005	4.106769449133177E-001	2.778062652867529E-002	1.079265856775972E-003	2	3.294573871426981E-006	0.000000000000000E+000	0.000000000000000E+000	0.000000000000000E+000	-1.532290897574082E-002	0.000000000000000E+000	1.079265856775972E-003	1.079265856775972E-003	0.0000000E+000	0.0000000E+000	7.4320000E-001	1.000000000000000E+000	2.4317689E-003	4.4022271E+003
1	1	0	0	0	0	6	116	1.428011036321335E+005	7.4320000E-001	3.2820053E+000	7.4317378E-001	3.096594641606013E-005	4.107079108597338E-001	2.778072800505903E-002	1.110231803192033E-003	2	3.396050255167343E-006	0.000000000000000E+000	0.000000000000000E+000	0.000000000000000E+000	-1.532406435683577E-002	0.000000000000000E+000	1.110231803192033E-003	1.110231803192033E-003	0.0000000E+000	0.0000000E+000	7.4320000E-001	1.000000000000000E+000	2.4391003E-003	4.4162017E+003
1	1	0	0	0	0	6	116	1.428012556321491E+005	7.4320000E-001	3.2921703E+000	7.4321318E-001	3.137908339500427E-005	4.107392899431288E-001	2.778083115319769E-002	1.141610886587037E-003	2	3.499198393822761E-006	0.000000000000000E+000	0.000000000000000E+000	0.000000000000000E+000	-1.532523515262686E-002	0.000000000000000E+000	1.141610886587037E-003	1.141610886587037E-003	0.0000000E+000	0.0000000E+000	7.4320000E-001	1.000000000000000E+000	2.4467844E-003	4.4296445E+003
1	1	0	0	0	0	6	116	1.428014076321649E+005	7.4320000E-001	3.3021774E+000	7.4313438E-001	3.137900673680836E-005	4.107706689498656E-001	2.778093461597880E-002	1.172989893323845E-003	2	3.602661174932631E-006	0.000000000000000E+000	0.000000000000000E+000	0.000000000000000E+000	-1.532640594555773E-002	0.000000000000000E+000	1.172989893323845E-003	1.172989893323845E-003	0.0000000E+000	0.0000000E+000	7.4320000E-001	1.000000000000000E+000	2.4539616E-003	4.4435806E+003
[truncated: 2,545,405 more chars]
