# Supplementary material for: Experimental data of cathodes manufactured in a convective dryer at the pilot-plant scale, and charge and discharge capacities of half-coin lithium-ion cells
Source: Data Brief. 2021 Dec 16;40:107720. doi: 10.1016/j.dib.2021.107720 (PMC8703052; doi:10.1016/j.dib.2021.107720)
Supplement: Supplementary file 1 [file mmc1.zip › Biologic/EE143_D5_CE5.mpt]

BT-Lab ASCII FILE
Nb header lines : 93                          

Modulo Bat

Run on channel : E5 (SN 0304)
User : 
Ecell ctrl range : min = 0.00 V, max = 10.00 V
Acquisition started on : 05/07/2021 12:07:33.330
Loaded Setting File :  C:\Nextrode\Procedures\NEX_NMC_Form_Cond_Rate_ASI.mps
Saved on :
	File : EE143_D5_CE5.mpr
	Directory : C:\Nextrode\Data-GA\
	Host : 192.109.209.192
Device : BCS-805 (SN 0278)
Address : 192.109.209.5
BT-Lab for windows v1.67 (software)
Internet server v1.66 (firmware)
Command interpretor v1.66 (firmware)
Electrode material : 
Initial state : 
Electrolyte : 
Comments : NMC ASI
Mass of active material : 0.001 mg
 at x = 0.000
Molecular weight of active material (at x = 0) : 0.001 g/mol
Atomic weight of intercalated ion : 0.001 g/mol
Acquisition started at : xo = 0.000
Number of e- transfered per intercalated ion : 1
for DX = 1, DQ = 26.802 mA.h
Battery capacity : 5.828 mA.h
Electrode surface area : 1.720 cm�
Characteristic mass : 10.000 mg
Cycle Definition : Charge/Discharge alternance
Ns                  0                   1                   2                   3                   4                   5                   6                   7                   8                   9                   10                  11                  12                  13                  14                  15                  16                  17                  18                  19                  20                  21                  22                  23                  24                  25                  26                  27                  28                  29                  30                  31                  32                  33                  34                  35                  36                  37                  38                  39                  40                  41                  42                  43                  44                  45                  46                  47                  48                  49                  50                  51                  52                  53                  54                  55                  56                  57                  58                  59                  60                  61                  62                  63                  64                  65                  66                  67                  
ctrl_type           Rest                CC                  CV                  Rest                CC                  Rest                CC                  CV                  Rest                CC                  Rest                Loop                CC                  CV                  Rest                CC                  Rest                CC                  CV                  Rest                CC                  Rest                CC                  CV                  Rest                CC                  Rest                CC                  CV                  Rest                CC                  Rest                CC                  CV                  Rest                CC                  Rest                CC                  Rest                CC                  Rest                Loop                CC                  CV                  Rest                CC                  Rest                CC                  Rest                CC                  Rest                CC                  Rest                CC                  Rest                CC                  Rest                CC                  CV                  Rest                CC                  Rest                CC                  CV                  Rest                CC                  Rest                Rest                
Apply I/C           C x N               C x N               C x N               C x N               C x N               C x N               C x N               C x N               C x N               C x N               C x N               C x N               C x N               C x N               C x N               C x N               C x N               C x N               C x N               C x N               C x N               C x N               C x N               C x N               C x N               C x N               C x N               C x N               C x N               C x N               C x N               C x N               C x N               C x N               C x N               C x N               C x N               C x N               C x N               C x N               C x N               C x N               C x N               C x N               C x N               C x N               C x N               C x N               C x N               C x N               C x N               C x N               C x N               C x N               C x N               C x N               C x N               C x N               C x N               C x N               C x N               C x N               C x N               C x N               C x N               C x N               C x N               C x N               
ctrl1_val                               100.000             4.200                                   100.000                                 100.000             4.200                                   100.000                                 100.000             100.000             4.200                                   100.000                                 100.000             4.200                                   100.000                                 100.000             4.200                                   100.000                                 100.000             4.200                                   100.000                                 100.000             4.200                                   100.000                                 100.000                                 100.000                                 100.000             100.000             4.200                                   100.000                                 100.000                                 100.000                                 100.000                                 100.000                                 100.000                                 100.000             4.200                                   100.000                                 100.000             4.200                                   100.000                                                     
ctrl1_val_unit                          mA                  V                                       mA                                      mA                  V                                       mA                                                          mA                  V                                       mA                                      mA                  V                                       mA                                      mA                  V                                       mA                                      mA                  V                                       mA                                      mA                  V                                       mA                                      mA                                      mA                                                          mA                  V                                       mA                                      mA                                      mA                                      mA                                      mA                                      mA                                      mA                  V                                       mA                                      mA                  V                                       mA                                                          
ctrl1_val_vs                            <None>              Ref                                     <None>                                  <None>              Ref                                     <None>                                                      <None>              Ref                                     <None>                                  <None>              Ref                                     <None>                                  <None>              Ref                                     <None>                                  <None>              Ref                                     <None>                                  <None>              Ref                                     <None>                                  <None>                                  <None>                                                      <None>              Ref                                     <None>                                  <None>                                  <None>                                  <None>                                  <None>                                  <None>                                  <None>              Ref                                     <None>                                  <None>              Ref                                     <None>                                                      
ctrl2_val                                                                                                                                                                                                                                                                                                                                                                                                                                                                                                                                                                                                                                                                                                                                                                                                                                                                                                                                                                                                                                                                                                                                                                                                                                                                                                                                                                                                                           
ctrl2_val_unit                                                                                                                                                                                                                                                                                                                                                                                                                                                                                                                                                                                                                                                                                                                                                                                                                                                                                                                                                                                                                                                                                                                                                                                                                                                                                                                                                                                                                      
ctrl2_val_vs                                                                                                                                                                                                                                                                                                                                                                                                                                                                                                                                                                                                                                                                                                                                                                                                                                                                                                                                                                                                                                                                                                                                                                                                                                                                                                                                                                                                                        
ctrl3_val                                                                                                                                                                                                                                                                                                                                                                                                                                                                                                                                                                                                                                                                                                                                                                                                                                                                                                                                                                                                                                                                                                                                                                                                                                                                                                                                                                                                                           
ctrl3_val_unit                                                                                                                                                                                                                                                                                                                                                                                                                                                                                                                                                                                                                                                                                                                                                                                                                                                                                                                                                                                                                                                                                                                                                                                                                                                                                                                                                                                                                      
ctrl3_val_vs                                                                                                                                                                                                                                                                                                                                                                                                                                                                                                                                                                                                                                                                                                                                                                                                                                                                                                                                                                                                                                                                                                                                                                                                                                                                                                                                                                                                                        
N                   0.10                0.05                0.20                0.10                0.05                0.10                0.20                0.10                0.10                0.20                0.10                0.10                0.20                0.10                0.10                0.20                0.10                0.20                0.10                0.10                0.50                0.10                0.20                0.10                0.10                1.00                0.10                0.20                0.10                0.10                2.00                0.10                0.20                0.10                0.10                0.50                0.10                1.80                0.10                1.20                0.10                0.10                0.20                0.20                0.10                0.50                0.10                1.80                0.10                1.20                0.10                0.50                0.10                1.80                0.10                1.20                0.10                0.20                0.10                0.10                5.00                0.10                0.20                0.10                0.10                10.00               0.10                0.10                
charge/discharge    Charge              Charge              Charge              Discharge           Discharge           Discharge           Charge              Discharge           Discharge           Discharge           Discharge           Discharge           Charge              Discharge           Discharge           Discharge           Discharge           Charge              Discharge           Discharge           Discharge           Discharge           Charge              Discharge           Discharge           Discharge           Discharge           Charge              Discharge           Discharge           Discharge           Discharge           Charge              Discharge           Discharge           Discharge           Discharge           Discharge           Discharge           Charge              Discharge           Discharge           Charge              Charge              Discharge           Discharge           Discharge           Discharge           Discharge           Charge              Discharge           Discharge           Discharge           Discharge           Discharge           Charge              Discharge           Charge              Discharge           Discharge           Discharge           Discharge           Charge              Discharge           Discharge           Discharge           Discharge           Discharge           
charge/discharge_1  Charge              Charge              Charge              Charge              Charge              Charge              Charge              Charge              Charge              Charge              Charge              Charge              Charge              Charge              Charge              Charge              Charge              Charge              Charge              Charge              Charge              Charge              Charge              Charge              Charge              Charge              Charge              Charge              Charge              Charge              Charge              Charge              Charge              Charge              Charge              Charge              Charge              Charge              Charge              Charge              Charge              Charge              Charge              Charge              Charge              Charge              Charge              Charge              Charge              Charge              Charge              Charge              Charge              Charge              Charge              Charge              Charge              Charge              Charge              Charge              Charge              Charge              Charge              Charge              Charge              Charge              Charge              Charge              
Apply I/C_1         I                   I                   I                   I                   I                   I                   I                   I                   I                   I                   I                   I                   I                   I                   I                   I                   I                   I                   I                   I                   I                   I                   I                   I                   I                   I                   I                   I                   I                   I                   I                   I                   I                   I                   I                   I                   I                   I                   I                   I                   I                   I                   I                   I                   I                   I                   I                   I                   I                   I                   I                   I                   I                   I                   I                   I                   I                   I                   I                   I                   I                   I                   I                   I                   I                   I                   I                   I                   
N1                  0.00                0.00                0.00                0.00                0.00                0.00                0.00                0.00                0.00                0.00                0.00                0.00                0.00                0.00                0.00                0.00                0.00                0.00                0.00                0.00                0.00                0.00                0.00                0.00                0.00                0.00                0.00                0.00                0.00                0.00                0.00                0.00                0.00                0.00                0.00                0.00                0.00                0.00                0.00                0.00                0.00                0.00                0.00                0.00                0.00                0.00                0.00                0.00                0.00                0.00                0.00                0.00                0.00                0.00                0.00                0.00                0.00                0.00                0.00                0.00                0.00                0.00                0.00                0.00                0.00                0.00                0.00                0.00                
ctrl4_val                                                                                                                                                                                                                                                                                                                                                                                                                                                                                                                                                                                                                                                                                                                                                                                                                                                                                                                                                                                                                                                                                                                                                                                                                                                                                                                                                                                                                           
ctrl4_val_unit                                                                                                                                                                                                                                                                                                                                                                                                                                                                                                                                                                                                                                                                                                                                                                                                                                                                                                                                                                                                                                                                                                                                                                                                                                                                                                                                                                                                                      
ctrl_seq            0                   0                   0                   0                   0                   0                   0                   0                   0                   0                   0                   6                   0                   0                   0                   0                   0                   0                   0                   0                   0                   0                   0                   0                   0                   0                   0                   0                   0                   0                   0                   0                   0                   0                   0                   0                   0                   0                   0                   0                   0                   35                  0                   0                   0                   0                   0                   0                   0                   0                   0                   0                   0                   0                   0                   0                   0                   0                   0                   0                   0                   0                   0                   0                   0                   0                   0                   0                   
ctrl_repeat         0                   0                   0                   0                   0                   0                   0                   0                   0                   0                   0                   4                   0                   0                   0                   0                   0                   0                   0                   0                   0                   0                   0                   0                   0                   0                   0                   0                   0                   0                   0                   0                   0                   0                   0                   0                   0                   0                   0                   0                   0                   8                   0                   0                   0                   0                   0                   0                   0                   0                   0                   0                   0                   0                   0                   0                   0                   0                   0                   0                   0                   0                   0                   0                   0                   0                   0                   0                   
ctrl_trigger        Falling Edge        Falling Edge        Falling Edge        Falling Edge        Falling Edge        Falling Edge        Falling Edge        Falling Edge        Falling Edge        Falling Edge        Falling Edge        Falling Edge        Falling Edge        Falling Edge        Falling Edge        Falling Edge        Falling Edge        Falling Edge        Falling Edge        Falling Edge        Falling Edge        Falling Edge        Falling Edge        Falling Edge        Falling Edge        Falling Edge        Falling Edge        Falling Edge        Falling Edge        Falling Edge        Falling Edge        Falling Edge        Falling Edge        Falling Edge        Falling Edge        Falling Edge        Falling Edge        Falling Edge        Falling Edge        Falling Edge        Falling Edge        Falling Edge        Falling Edge        Falling Edge        Falling Edge        Falling Edge        Falling Edge        Falling Edge        Falling Edge        Falling Edge        Falling Edge        Falling Edge        Falling Edge        Falling Edge        Falling Edge        Falling Edge        Falling Edge        Falling Edge        Falling Edge        Falling Edge        Falling Edge        Falling Edge        Falling Edge        Falling Edge        Falling Edge        Falling Edge        Falling Edge        Falling Edge        
ctrl_TO_t           0.000               0.000               0.000               0.000               0.000               0.000               0.000               0.000               0.000               0.000               0.000               0.000               0.000               0.000               0.000               0.000               0.000               0.000               0.000               0.000               0.000               0.000               0.000               0.000               0.000               0.000               0.000               0.000               0.000               0.000               0.000               0.000               0.000               0.000               0.000               0.000               0.000               0.000               0.000               0.000               0.000               0.000               0.000               0.000               0.000               0.000               0.000               0.000               0.000               0.000               0.000               0.000               0.000               0.000               0.000               0.000               0.000               0.000               0.000               0.000               0.000               0.000               0.000               0.000               0.000               0.000               0.000               0.000               
ctrl_TO_t_unit      d                   d                   d                   d                   d                   d                   d                   d                   d                   d                   d                   d                   d                   d                   d                   d                   d                   d                   d                   d                   d                   d                   d                   d                   d                   d                   d                   d                   d                   d                   d                   d                   d                   d                   d                   d                   d                   d                   d                   d                   d                   d                   d                   d                   d                   d                   d                   d                   d                   d                   d                   d                   d                   d                   d                   d                   d                   d                   d                   d                   d                   d                   d                   d                   d                   d                   d                   d                   
ctrl_Nd             6                   6                   6                   6                   6                   6                   6                   6                   6                   6                   6                   6                   6                   6                   6                   6                   6                   6                   6                   6                   6                   6                   6                   6                   6                   6                   6                   6                   6                   6                   6                   6                   6                   6                   6                   6                   6                   6                   6                   6                   6                   6                   6                   6                   6                   6                   6                   6                   6                   6                   6                   6                   6                   6                   6                   6                   6                   6                   6                   6                   6                   6                   6                   6                   6                   6                   6                   6                   
ctrl_Na             1                   1                   1                   1                   1                   1                   1                   1                   1                   1                   1                   1                   1                   1                   1                   1                   1                   1                   1                   1                   1                   1                   1                   1                   1                   1                   1                   1                   1                   1                   1                   1                   1                   1                   1                   1                   1                   1                   1                   1                   1                   1                   1                   1                   1                   1                   1                   1                   1                   1                   1                   1                   1                   1                   1                   1                   1                   1                   1                   1                   1                   1                   1                   1                   1                   1                   1                   1                   
ctrl_corr           1                   1                   1                   1                   1                   1                   1                   1                   1                   1                   1                   1                   1                   1                   1                   1                   1                   1                   1                   1                   1                   1                   1                   1                   1                   1                   1                   1                   1                   1                   1                   1                   1                   1                   1                   1                   1                   1                   1                   1                   1                   1                   1                   1                   1                   1                   1                   1                   1                   1                   1                   1                   1                   1                   1                   1                   1                   1                   1                   1                   1                   1                   1                   1                   1                   1                   1                   1                   
lim_nb              1                   2                   2                   1                   2                   1                   2                   2                   1                   2                   1                   0                   2                   2                   1                   2                   1                   2                   2                   1                   2                   1                   2                   2                   1                   2                   1                   2                   2                   1                   2                   1                   2                   2                   1                   2                   1                   1                   1                   1                   1                   0                   2                   2                   1                   2                   1                   1                   1                   1                   1                   2                   1                   1                   1                   1                   1                   2                   2                   1                   2                   1                   2                   2                   1                   2                   1                   1                   
lim1_type           Time                Ecell               Time                Time                Ecell               Time                Ecell               I                   Time                Ecell               Time                Time                Ecell               I                   Time                Ecell               Time                Ecell               I                   Time                Ecell               Time                Ecell               I                   Time                Ecell               Time                Ecell               I                   Time                Ecell               Time                Ecell               I                   Time                Ecell               Time                Time                Time                Time                Time                Ecell               Ecell               Time                Time                Ecell               Time                Time                Time                Time                Time                Ecell               Time                Time                Time                Time                Time                Ecell               I                   Time                Ecell               Time                Ecell               I                   Time                Ecell               Time                Time                
lim1_comp           >                   >                   >                   >                   <                   >                   >                   <                   >                   <                   >                   >                   >                   <                   >                   <                   >                   >                   <                   >                   <                   >                   >                   <                   >                   <                   >                   >                   <                   >                   <                   >                   >                   <                   >                   <                   >                   >                   >                   >                   >                   <                   >                   >                   >                   <                   >                   >                   >                   >                   >                   <                   >                   >                   >                   >                   >                   >                   <                   >                   <                   >                   >                   <                   >                   <                   >                   >                   
lim1_Q              Q limit             Q limit             Q limit             Q limit             Q limit             Q limit             Q limit             Q limit             Q limit             Q limit             Q limit             Q limit             Q limit             Q limit             Q limit             Q limit             Q limit             Q limit             Q limit             Q limit             Q limit             Q limit             Q limit             Q limit             Q limit             Q limit             Q limit             Q limit             Q limit             Q limit             Q limit             Q limit             Q limit             Q limit             Q limit             Q limit             Q limit             Q limit             Q limit             Q limit             Q limit             Q limit             Q limit             Q limit             Q limit             Q limit             Q limit             Q limit             Q limit             Q limit             Q limit             Q limit             Q limit             Q limit             Q limit             Q limit             Q limit             Q limit             Q limit             Q limit             Q limit             Q limit             Q limit             Q limit             Q limit             Q limit             Q limit             Q limit             
lim1_value          30.000              4.200               1.000               10.000              2.500               10.000              4.200               0.100               10.000              2.500               10.000              10.000              4.200               0.100               10.000              2.500               10.000              4.200               0.100               10.000              2.500               10.000              4.200               0.100               10.000              2.500               10.000              4.200               0.100               10.000              2.500               10.000              4.200               0.100               10.000              2.500               1.000               10.000              40.000              10.000              40.000              2.800               4.200               1.000               10.000              2.500               1.000               2.000               40.000              2.000               40.000              2.500               1.000               30.000              2.000               30.000              2.000               4.200               0.100               10.000              2.500               10.000              4.200               0.100               10.000              2.500               10.000              1.000               
lim1_value_unit     mn                  V                   h                   s                   V                   s                   V                   mA                  s                   V                   s                   s                   V                   mA                  s                   V                   s                   V                   mA                  s                   V                   s                   V                   mA                  s                   V                   s                   V                   mA                  s                   V                   s                   V                   mA                  s                   V                   h                   s                   s                   s                   s                   V                   V                   h                   s                   V                   h                   s                   s                   s                   s                   V                   h                   s                   mn                  s                   mn                  V                   mA                  s                   V                   s                   V                   mA                  s                   V                   s                   d                   
lim1_action         Next sequence       Next sequence       Next sequence       Next sequence       Next sequence       Next sequence       Next sequence       Next sequence       Next sequence       Next sequence       Next sequence       Next sequence       Next sequence       Next sequence       Next sequence       Next sequence       Next sequence       Next sequence       Next sequence       Next sequence       Next sequence       Next sequence       Next sequence       Next sequence       Next sequence       Next sequence       Next sequence       Next sequence       Next sequence       Next sequence       Next sequence       Next sequence       Next sequence       Next sequence       Next sequence       Next sequence       Next sequence       Next sequence       Next sequence       Next sequence       Next sequence       Next sequence       Next sequence       Next sequence       Next sequence       Next sequence       Next sequence       Next sequence       Next sequence       Next sequence       Next sequence       Next sequence       Next sequence       Next sequence       Next sequence       Next sequence       Next sequence       Next sequence       Next sequence       Next sequence       Next sequence       Next sequence       Next sequence       Next sequence       Next sequence       Next sequence       Next sequence       Next sequence       
lim1_seq            1                   2                   3                   4                   5                   6                   7                   8                   9                   10                  11                  12                  13                  14                  15                  16                  17                  18                  19                  20                  21                  22                  23                  24                  25                  26                  27                  28                  29                  30                  31                  32                  33                  34                  35                  36                  37                  38                  39                  40                  41                  42                  43                  44                  45                  46                  47                  48                  49                  50                  51                  52                  53                  54                  55                  56                  57                  58                  59                  60                  61                  62                  63                  64                  65                  66                  67                  68                  
lim2_type           Time                Time                I                   Time                Time                Time                Time                Time                Time                Time                Time                Time                Time                Time                Time                Time                Time                Time                Time                Time                Time                Time                Time                Time                Time                Time                Time                Time                Time                Time                Time                Time                Time                Time                Time                Time                Time                Time                Time                Time                Time                Time                Time                I                   Time                Time                Time                Time                Time                Time                Time                Time                Time                Time                Time                Time                Time                Time                Time                Time                Time                Time                Time                Time                Time                Time                Time                Time                
lim2_comp           >                   >                   <                   >                   >                   >                   >                   >                   >                   >                   >                   >                   >                   >                   >                   >                   >                   >                   >                   >                   >                   >                   >                   >                   >                   >                   >                   >                   >                   >                   >                   >                   >                   >                   >                   >                   >                   >                   >                   >                   >                   >                   >                   <                   >                   >                   >                   >                   >                   >                   >                   >                   >                   >                   >                   >                   >                   >                   >                   >                   >                   >                   >                   >                   >                   >                   >                   >                   
lim2_Q              Q limit             Q limit             Q limit             Q limit             Q limit             Q limit             Q limit             Q limit             Q limit             Q limit             Q limit             Q limit             Q limit             Q limit             Q limit             Q limit             Q limit             Q limit             Q limit             Q limit             Q limit             Q limit             Q limit             Q limit             Q limit             Q limit             Q limit             Q limit             Q limit             Q limit             Q limit             Q limit             Q limit             Q limit             Q limit             Q limit             Q limit             Q limit             Q limit             Q limit             Q limit             Q limit             Q limit             Q limit             Q limit             Q limit             Q limit             Q limit             Q limit             Q limit             Q limit             Q limit             Q limit             Q limit             Q limit             Q limit             Q limit             Q limit             Q limit             Q limit             Q limit             Q limit             Q limit             Q limit             Q limit             Q limit             Q limit             Q limit             
lim2_value          15.000              30.000              0.100               15.000              30.000              15.000              7.000               1.000               15.000              7.000               15.000              15.000              7.000               1.000               15.000              7.000               15.000              7.000               1.000               15.000              3.000               15.000              7.000               1.000               15.000              90.000              15.000              7.000               1.000               15.000              45.000              15.000              7.000               1.000               15.000              12.000              15.000              15.000              15.000              15.000              15.000              15.000              7.000               0.100               15.000              1.000               15.000              15.000              15.000              15.000              15.000              36.000              15.000              15.000              15.000              15.000              15.000              7.000               1.000               15.000              20.000              15.000              7.000               1.000               15.000              10.000              15.000              15.000              
lim2_value_unit     h                   h                   mA                  h                   h                   s                   h                   h                   s                   h                   s                   s                   h                   h                   s                   h                   s                   h                   h                   s                   h                   s                   h                   h                   s                   mn                  s                   h                   h                   s                   mn                  s                   h                   h                   s                   mn                  h                   h                   h                   h                   h                   h                   h                   mA                  h                   h                   h                   h                   h                   h                   h                   mn                  h                   h                   h                   h                   s                   h                   h                   s                   mn                  s                   h                   h                   s                   mn                  s                   s                   
lim2_action         Next sequence       Next sequence       Next sequence       Next sequence       Next sequence       Next sequence       Next sequence       Next sequence       Next sequence       Next sequence       Next sequence       Next sequence       Next sequence       Next sequence       Next sequence       Next sequence       Next sequence       Next sequence       Next sequence       Next sequence       Next sequence       Next sequence       Next sequence       Next sequence       Next sequence       Next sequence       Next sequence       Next sequence       Next sequence       Next sequence       Next sequence       Next sequence       Next sequence       Next sequence       Next sequence       Next sequence       Next sequence       Next sequence       Next sequence       Next sequence       Next sequence       Next sequence       Next sequence       Next sequence       Next sequence       Next sequence       Next sequence       Next sequence       Next sequence       Next sequence       Next sequence       Next sequence       Next sequence       Next sequence       Next sequence       Next sequence       Next sequence       Next sequence       Next sequence       Next sequence       Next sequence       Next sequence       Next sequence       Next sequence       Next sequence       Next sequence       Next sequence       Next sequence       
lim2_seq            1                   2                   3                   4                   5                   6                   7                   8                   9                   10                  11                  12                  13                  14                  15                  16                  17                  18                  19                  20                  21                  22                  23                  24                  25                  26                  27                  28                  29                  30                  31                  32                  33                  34                  35                  36                  37                  38                  39                  40                  41                  42                  43                  44                  45                  46                  47                  48                  49                  50                  51                  52                  53                  54                  55                  56                  57                  58                  59                  60                  61                  62                  63                  64                  65                  66                  67                  68                  
rec_nb              1                   2                   2                   1                   2                   1                   2                   1                   1                   2                   1                   0                   2                   1                   1                   2                   1                   2                   1                   1                   2                   1                   2                   1                   1                   2                   1                   2                   1                   1                   2                   1                   2                   1                   1                   2                   2                   2                   2                   2                   2                   0                   2                   2                   1                   2                   2                   2                   2                   2                   2                   2                   2                   2                   2                   2                   2                   2                   1                   1                   2                   1                   2                   1                   1                   2                   1                   1                   
rec1_type           Time                Time                Time                Time                Time                Time                Time                Time                Time                Time                Time                Time                Time                Time                Time                Time                Time                Time                Time                Time                Time                Time                Time                Time                Time                Time                Time                Time                Time                Time                Time                Time                Time                Time                Time                Time                Time                Time                Time                Time                Time                Time                Time                Time                Time                Time                Time                Time                Time                Time                Time                Time                Time                Time                Time                Time                Time                Time                Time                Time                Time                Time                Time                Time                Time                Time                Time                Time                
rec1_value          5.000               5.000               5.000               1.000               5.000               1.000               5.000               5.000               1.000               5.000               1.000               1.000               5.000               5.000               1.000               5.000               1.000               5.000               5.000               1.000               5.000               1.000               5.000               5.000               1.000               150.000             1.000               5.000               5.000               1.000               1.000               1.000               5.000               5.000               1.000               5.000               5.000               1.000               5.000               1.000               5.000               10.000              5.000               5.000               1.000               5.000               5.000               1.000               5.000               1.000               5.000               5.000               5.000               1.000               5.000               1.000               5.000               5.000               5.000               1.000               30.000              1.000               5.000               5.000               1.000               30.000              1.000               5.000               
rec1_value_unit     mn                  mn                  mn                  s                   mn                  s                   mn                  mn                  s                   mn                  s                   s                   mn                  mn                  s                   mn                  s                   mn                  mn                  s                   mn                  s                   mn                  mn                  s                   s                   s                   mn                  mn                  s                   mn                  s                   mn                  mn                  s                   mn                  mn                  s                   s                   s                   s                   mn                  mn                  mn                  s                   mn                  mn                  mn                  s                   s                   s                   mn                  mn                  s                   s                   s                   s                   mn                  mn                  s                   s                   s                   mn                  mn                  s                   s                   s                   mn                  
rec2_type           Ecell               Ecell               I                   Ecell               Ecell               Ecell               Ecell               Ecell               Ecell               Ecell               Ecell               Ecell               Ecell               Ecell               Ecell               Ecell               Ecell               Ecell               Ecell               Ecell               Ecell               Ecell               Ecell               Ecell               Ecell               Ecell               Ecell               Ecell               Ecell               Ecell               Ecell               Ecell               Ecell               Ecell               Ecell               Ecell               Ecell               Ecell               Ecell               Ecell               Ecell               Ecell               Ecell               I                   Ecell               Ecell               Ecell               Ecell               Ecell               Ecell               Ecell               Ecell               Ecell               Ecell               Ecell               Ecell               Ecell               Ecell               Ecell               Ecell               Ecell               Ecell               Ecell               Ecell               Ecell               Ecell               Ecell               Ecell               
rec2_value          10.000              10.000              0.100               10.000              10.000              10.000              10.000              10.000              10.000              10.000              10.000              10.000              10.000              10.000              10.000              10.000              10.000              10.000              10.000              10.000              10.000              10.000              10.000              10.000              10.000              10.000              10.000              10.000              10.000              10.000              10.000              10.000              10.000              10.000              10.000              10.000              10.000              10.000              10.000              10.000              10.000              10.000              10.000              0.100               10.000              10.000              10.000              10.000              10.000              10.000              10.000              10.000              10.000              10.000              10.000              10.000              10.000              10.000              10.000              10.000              10.000              10.000              10.000              10.000              10.000              10.000              10.000              10.000              
rec2_value_unit     mV                  mV                  mA                  mV                  mV                  V                   mV                  V                   V                   mV                  V                   V                   mV                  V                   V                   mV                  V                   mV                  V                   V                   mV                  V                   mV                  V                   V                   mV                  V                   mV                  V                   V                   mV                  V                   mV                  V                   V                   mV                  mV                  mV                  mV                  mV                  mV                  mV                  mV                  mA                  mV                  mV                  mV                  mV                  mV                  mV                  mV                  mV                  mV                  mV                  mV                  mV                  mV                  mV                  V                   V                   mV                  V                   mV                  V                   V                   mV                  V                   mV                  
E range min (V)     0.000               0.000               0.000               0.000               0.000               0.000               0.000               0.000               0.000               0.000               0.000               0.000               0.000               0.000               0.000               0.000               0.000               0.000               0.000               0.000               0.000               0.000               0.000               0.000               0.000               0.000               0.000               0.000               0.000               0.000               0.000               0.000               0.000               0.000               0.000               0.000               0.000               0.000               0.000               0.000               0.000               0.000               0.000               0.000               0.000               0.000               0.000               0.000               0.000               0.000               0.000               0.000               0.000               0.000               0.000               0.000               0.000               0.000               0.000               0.000               0.000               0.000               0.000               0.000               0.000               0.000               0.000               0.000               
E range max (V)     10.000              10.000              10.000              10.000              10.000              10.000              10.000              10.000              10.000              10.000              10.000              10.000              10.000              10.000              10.000              10.000              10.000              10.000              10.000              10.000              10.000              10.000              10.000              10.000              10.000              10.000              10.000              10.000              10.000              10.000              10.000              10.000              10.000              10.000              10.000              10.000              10.000              10.000              10.000              10.000              10.000              10.000              10.000              10.000              10.000              10.000              10.000              10.000              10.000              10.000              10.000              10.000              10.000              10.000              10.000              10.000              10.000              10.000              10.000              10.000              10.000              10.000              10.000              10.000              10.000              10.000              10.000              10.000              
I Range             1 mA                1 mA                1 mA                1 mA                1 mA                1 mA                1 mA                1 mA                1 mA                1 mA                1 mA                1 mA                1 mA                1 mA                1 mA                1 mA                1 mA                1 mA                1 mA                1 mA                10 mA               1 mA                1 mA                1 mA                1 mA                10 mA               1 mA                1 mA                1 mA                1 mA                10 mA               1 mA                1 mA                1 mA                1 mA                10 mA               1 mA                10 mA               1 mA                10 mA               1 mA                1 mA                1 mA                1 mA                1 mA                10 mA               1 mA                10 mA               1 mA                10 mA               1 mA                10 mA               1 mA                10 mA               1 mA                10 mA               1 mA                1 mA                1 mA                1 mA                100 mA              1 mA                1 mA                1 mA                1 mA                100 mA              1 mA                1 mA                
I Range min         Unset               Unset               Unset               Unset               Unset               Unset               Unset               Unset               Unset               Unset               Unset               Unset               Unset               Unset               Unset               Unset               Unset               Unset               Unset               Unset               Unset               Unset               Unset               Unset               Unset               Unset               Unset               Unset               Unset               Unset               Unset               Unset               Unset               Unset               Unset               Unset               Unset               Unset               Unset               Unset               Unset               Unset               Unset               Unset               Unset               Unset               Unset               Unset               Unset               Unset               Unset               Unset               Unset               Unset               Unset               Unset               Unset               Unset               Unset               Unset               Unset               Unset               Unset               Unset               Unset               Unset               Unset               Unset               
I Range max         Unset               Unset               Unset               Unset               Unset               Unset               Unset               Unset               Unset               Unset               Unset               Unset               Unset               Unset               Unset               Unset               Unset               Unset               Unset               Unset               Unset               Unset               Unset               Unset               Unset               Unset               Unset               Unset               Unset               Unset               Unset               Unset               Unset               Unset               Unset               Unset               Unset               Unset               Unset               Unset               Unset               Unset               Unset               Unset               Unset               Unset               Unset               Unset               Unset               Unset               Unset               Unset               Unset               Unset               Unset               Unset               Unset               Unset               Unset               Unset               Unset               Unset               Unset               Unset               Unset               Unset               Unset               Unset               
I Range init        Unset               Unset               Unset               Unset               Unset               Unset               Unset               Unset               Unset               Unset               Unset               Unset               Unset               Unset               Unset               Unset               Unset               Unset               Unset               Unset               Unset               Unset               Unset               Unset               Unset               Unset               Unset               Unset               Unset               Unset               Unset               Unset               Unset               Unset               Unset               Unset               Unset               Unset               Unset               Unset               Unset               Unset               Unset               Unset               Unset               Unset               Unset               Unset               Unset               Unset               Unset               Unset               Unset               Unset               Unset               Unset               Unset               Unset               Unset               Unset               Unset               Unset               Unset               Unset               Unset               Unset               Unset               Unset               
auto rest           0                   0                   0                   0                   0                   0                   0                   0                   0                   0                   0                   0                   0                   0                   0                   0                   0                   0                   0                   0                   0                   0                   0                   0                   0                   0                   0                   0                   0                   0                   0                   0                   0                   0                   0                   0                   0                   0                   0                   0                   0                   0                   0                   0                   0                   0                   0                   0                   0                   0                   0                   0                   0                   0                   0                   0                   0                   0                   0                   0                   0                   0                   0                   0                   0                   0                   0                   0                   
Bandwidth           4                   4                   4                   4                   4                   4                   4                   4                   4                   4                   4                   4                   4                   4                   4                   4                   4                   4                   4                   4                   4                   4                   4                   4                   4                   4                   4                   4                   4                   4                   4                   4                   4                   4                   4                   4                   4                   4                   4                   4                   4                   4                   4                   4                   4                   4                   4                   4                   4                   4                   4                   4                   4                   4                   4                   4                   4                   4                   4                   4                   4                   4                   4                   4                   4                   4                   4                   4                   

mode	ox/red	error	control changes	Ns changes	counter inc.	Ns	I Range	time/s	control/V/mA	Ecell/V	I/mA	dq/mA.h	(Q-Qo)/mA.h	|Energy|/W.h	Q charge/discharge/mA.h	half cycle	Energy charge/W.h	Energy discharge/W.h	Capacitance charge/�F	Capacitance discharge/�F	x	Q discharge/mA.h	Q charge/mA.h	Capacity/mA.h	Efficiency/%	control/V	control/mA	cycle number	P/W	R/Ohm	
3	0	0	0	0	0	0	115	0.000000000000000E+000	0.0000000E+000	3.4219103E+000	0.0000000E+000	0.000000000000000E+000	0.000000000000000E+000	0.000000000000000E+000	0.000000000000000E+000	0	0.000000000000000E+000	0.000000000000000E+000	0.000000000000000E+000	0.000000000000000E+000	0.000000000000000E+000	0.000000000000000E+000	0.000000000000000E+000	0.000000000000000E+000	0.0000000E+000	0.0000000E+000	0.0000000E+000	0.000000000000000E+000	0.0000000E+000	0.0000000E+000
3	0	0	0	0	0	0	115	3.000000142492354E+002	0.0000000E+000	3.4227772E+000	0.0000000E+000	0.000000000000000E+000	0.000000000000000E+000	0.000000000000000E+000	0.000000000000000E+000	0	0.000000000000000E+000	0.000000000000000E+000	0.000000000000000E+000	0.000000000000000E+000	0.000000000000000E+000	0.000000000000000E+000	0.000000000000000E+000	0.000000000000000E+000	0.0000000E+000	0.0000000E+000	0.0000000E+000	0.000000000000000E+000	0.0000000E+000	0.0000000E+000
3	0	0	0	0	0	0	115	6.000000284984708E+002	0.0000000E+000	3.4233680E+000	0.0000000E+000	0.000000000000000E+000	0.000000000000000E+000	0.000000000000000E+000	0.000000000000000E+000	0	0.000000000000000E+000	0.000000000000000E+000	0.000000000000000E+000	0.000000000000000E+000	0.000000000000000E+000	0.000000000000000E+000	0.000000000000000E+000	0.000000000000000E+000	0.0000000E+000	0.0000000E+000	0.0000000E+000	0.000000000000000E+000	0.0000000E+000	0.0000000E+000
3	0	0	0	0	0	0	115	9.000000427477062E+002	0.0000000E+000	3.4238408E+000	0.0000000E+000	0.000000000000000E+000	0.000000000000000E+000	0.000000000000000E+000	0.000000000000000E+000	0	0.000000000000000E+000	0.000000000000000E+000	0.000000000000000E+000	0.000000000000000E+000	0.000000000000000E+000	0.000000000000000E+000	0.000000000000000E+000	0.000000000000000E+000	0.0000000E+000	0.0000000E+000	0.0000000E+000	0.000000000000000E+000	0.0000000E+000	0.0000000E+000
3	0	0	0	0	0	0	115	1.200000056996942E+003	0.0000000E+000	3.4241955E+000	0.0000000E+000	0.000000000000000E+000	0.000000000000000E+000	0.000000000000000E+000	0.000000000000000E+000	0	0.000000000000000E+000	0.000000000000000E+000	0.000000000000000E+000	0.000000000000000E+000	0.000000000000000E+000	0.000000000000000E+000	0.000000000000000E+000	0.000000000000000E+000	0.0000000E+000	0.0000000E+000	0.0000000E+000	0.000000000000000E+000	0.0000000E+000	0.0000000E+000
3	0	0	0	0	0	0	115	1.500000071246177E+003	0.0000000E+000	3.4244711E+000	0.0000000E+000	0.000000000000000E+000	0.000000000000000E+000	0.000000000000000E+000	0.000000000000000E+000	0	0.000000000000000E+000	0.000000000000000E+000	0.000000000000000E+000	0.000000000000000E+000	0.000000000000000E+000	0.000000000000000E+000	0.000000000000000E+000	0.000000000000000E+000	0.0000000E+000	0.0000000E+000	0.0000000E+000	0.000000000000000E+000	0.0000000E+000	0.0000000E+000
3	0	0	1	0	0	0	116	1.800138085501967E+003	2.9139999E-001	3.4461007E+000	0.0000000E+000	0.000000000000000E+000	0.000000000000000E+000	0.000000000000000E+000	0.000000000000000E+000	0	0.000000000000000E+000	0.000000000000000E+000	0.000000000000000E+000	0.000000000000000E+000	0.000000000000000E+000	0.000000000000000E+000	0.000000000000000E+000	0.000000000000000E+000	0.0000000E+000	0.0000000E+000	0.0000000E+000	0.000000000000000E+000	0.0000000E+000	0.0000000E+000
1	1	0	1	1	0	1	116	1.800140085502062E+003	2.9139999E-001	3.4463766E+000	2.9130507E-001	1.618361473083496E-007	1.618361473083496E-007	5.577482779820760E-010	1.618361473083496E-007	0	5.577482779820760E-010	0.000000000000000E+000	0.000000000000000E+000	0.000000000000000E+000	-6.038324247088768E-009	0.000000000000000E+000	1.618361473083496E-007	1.618361473083496E-007	0.0000000E+000	0.0000000E+000	2.9139999E-001	0.000000000000000E+000	1.0039470E-003	1.1830815E+004
1	1	0	1	0	0	1	116	1.800252085507382E+003	2.9139999E-001	3.4564624E+000	2.9144299E-001	9.065746847126219E-006	9.227582994434568E-006	3.185129900773366E-008	9.227582994434568E-006	0	3.185129900773366E-008	0.000000000000000E+000	0.000000000000000E+000	0.000000000000000E+000	-3.442935281396402E-007	0.000000000000000E+000	9.227582994434568E-006	9.227582994434568E-006	0.0000000E+000	0.0000000E+000	2.9139999E-001	0.000000000000000E+000	1.0073617E-003	1.1859823E+004
1	1	0	1	0	0	1	116	1.800386085513746E+003	2.9139999E-001	3.4665875E+000	2.9152179E-001	1.084702812963062E-005	2.007461112406519E-005	6.940087378025054E-008	2.007461112406519E-005	0	6.940087378025054E-008	0.000000000000000E+000	0.000000000000000E+000	0.000000000000000E+000	-7.490107316405868E-007	0.000000000000000E+000	2.007461112406519E-005	2.007461112406519E-005	0.0000000E+000	0.0000000E+000	2.9139999E-001	0.000000000000000E+000	1.0105858E-003	1.1891350E+004
1	1	0	1	0	0	1	116	1.800530085520586E+003	2.9139999E-001	3.4766340E+000	2.9138386E-001	1.165646071235339E-005	3.173107183641857E-005	1.098695825868183E-007	3.173107183641857E-005	0	1.098695825868183E-007	0.000000000000000E+000	0.000000000000000E+000	0.000000000000000E+000	-1.183928953096602E-006	0.000000000000000E+000	3.173107183641857E-005	3.173107183641857E-005	0.0000000E+000	0.0000000E+000	2.9139999E-001	0.000000000000000E+000	1.0130351E-003	1.1931457E+004
1	1	0	1	0	0	1	116	1.800682085527806E+003	2.9139999E-001	3.4867594E+000	2.9134446E-001	1.230402416653103E-005	4.403509600294961E-005	1.527096401982837E-007	4.403509600294960E-005	0	1.527096401982837E-007	0.000000000000000E+000	0.000000000000000E+000	0.000000000000000E+000	-1.643008637686309E-006	0.000000000000000E+000	4.403509600294960E-005	4.403509600294960E-005	0.0000000E+000	0.0000000E+000	2.9139999E-001	0.000000000000000E+000	1.0158480E-003	1.1967824E+004
1	1	0	1	0	0	1	116	1.800840085535310E+003	2.9139999E-001	3.4968059E+000	2.9140359E-001	1.278988300098313E-005	5.682497900393274E-005	1.973694188064999E-007	5.682497900393273E-005	0	1.973694188064999E-007	0.000000000000000E+000	0.000000000000000E+000	0.000000000000000E+000	-2.120216368633574E-006	0.000000000000000E+000	5.682497900393273E-005	5.682497900393273E-005	0.0000000E+000	0.0000000E+000	2.9139999E-001	0.000000000000000E+000	1.0189818E-003	1.1999872E+004
1	1	0	1	0	0	1	116	1.801008085543290E+003	2.9139999E-001	3.5069311E+000	2.9140359E-001	1.359929354654418E-005	7.042427255047693E-005	2.449922130505244E-007	7.042427255047691E-005	0	2.449922130505244E-007	0.000000000000000E+000	0.000000000000000E+000	0.000000000000000E+000	-2.627624295299775E-006	0.000000000000000E+000	7.042427255047691E-005	7.042427255047691E-005	0.0000000E+000	0.0000000E+000	2.9139999E-001	0.000000000000000E+000	1.0219323E-003	1.2034618E+004
1	1	0	1	0	0	1	116	1.801182085551554E+003	2.9139999E-001	3.5169382E+000	2.9144299E-001	1.408504275812043E-005	8.450931530859735E-005	2.944584374295341E-007	8.450931530859735E-005	0	2.944584374295341E-007	0.000000000000000E+000	0.000000000000000E+000	0.000000000000000E+000	-3.153156178146647E-006	0.000000000000000E+000	8.450931530859735E-005	8.450931530859735E-005	0.0000000E+000	0.0000000E+000	2.9139999E-001	0.000000000000000E+000	1.0249870E-003	1.2067328E+004
1	1	0	1	0	0	1	116	1.801364085560199E+003	2.9139999E-001	3.5270634E+000	2.9140359E-001	1.473264998859829E-005	9.924196529719565E-005	3.463470982842975E-007	9.924196529719565E-005	0	3.463470982842975E-007	0.000000000000000E+000	0.000000000000000E+000	0.000000000000000E+000	-3.702851157479829E-006	0.000000000000000E+000	9.924196529719565E-005	9.924196529719565E-005	0.0000000E+000	0.0000000E+000	2.9139999E-001	0.000000000000000E+000	1.0277990E-003	1.2103706E+004
1	1	0	1	0	0	1	116	1.801558085569413E+003	2.9139999E-001	3.5372674E+000	2.9146269E-001	1.570399537682533E-005	1.149459606740210E-004	4.018155905935499E-007	1.149459606740210E-004	0	4.018155905935499E-007	0.000000000000000E+000	0.000000000000000E+000	0.000000000000000E+000	-4.288788339235527E-006	0.000000000000000E+000	1.149459606740210E-004	1.149459606740210E-004	0.0000000E+000	0.0000000E+000	2.9139999E-001	0.000000000000000E+000	1.0309815E-003	1.2136262E+004
1	1	0	1	0	0	1	116	1.801762085579103E+003	2.9139999E-001	3.5472746E+000	2.9136416E-001	1.651353728440073E-005	1.314594979584217E-004	4.603117020262612E-007	1.314594979584217E-004	0	4.603117020262612E-007	0.000000000000000E+000	0.000000000000000E+000	0.000000000000000E+000	-4.904930618003533E-006	0.000000000000000E+000	1.314594979584217E-004	1.314594979584217E-004	0.0000000E+000	0.0000000E+000	2.9139999E-001	0.000000000000000E+000	1.0335487E-003	1.2174711E+004
1	1	0	1	0	0	1	116	1.801978085589362E+003	2.9139999E-001	3.5572817E+000	2.9142329E-001	1.748494822118017E-005	1.489444461796019E-004	5.224252653784222E-007	1.489444461796019E-004	0	5.224252653784222E-007	0.000000000000000E+000	0.000000000000000E+000	0.000000000000000E+000	-5.557317544898677E-006	0.000000000000000E+000	1.489444461796019E-004	1.489444461796019E-004	0.0000000E+000	0.0000000E+000	2.9139999E-001	0.000000000000000E+000	1.0366747E-003	1.2206580E+004
1	1	0	1	0	0	1	116	1.802210085600382E+003	2.9139999E-001	3.5673676E+000	2.9136416E-001	1.877987823552555E-005	1.677243244151274E-004	5.893275790744358E-007	1.677243244151274E-004	0	5.893275790744358E-007	0.000000000000000E+000	0.000000000000000E+000	0.000000000000000E+000	-6.258020051680967E-006	0.000000000000000E+000	1.677243244151274E-004	1.677243244151274E-004	0.0000000E+000	0.0000000E+000	2.9139999E-001	0.000000000000000E+000	1.0394030E-003	1.2243673E+004
1	1	0	1	0	0	1	116	1.802466085612541E+003	2.9139999E-001	3.5774140E+000	2.9146269E-001	2.072266726030244E-005	1.884469916754299E-004	6.633599158790376E-007	1.884469916754299E-004	0	6.633599158790376E-007	0.000000000000000E+000	0.000000000000000E+000	0.000000000000000E+000	-7.031210629085307E-006	0.000000000000000E+000	1.884469916754299E-004	1.884469916754299E-004	0.0000000E+000	0.0000000E+000	2.9139999E-001	0.000000000000000E+000	1.0426827E-003	1.2274003E+004
1	1	0	1	0	0	1	116	1.802746085625840E+003	2.9139999E-001	3.5874605E+000	2.9140359E-001	2.266546727882491E-005	2.111124589542548E-004	7.445599619547526E-007	2.111124589542548E-004	0	7.445599619547526E-007	0.000000000000000E+000	0.000000000000000E+000	0.000000000000000E+000	-7.876889687303127E-006	0.000000000000000E+000	2.111124589542548E-004	2.111124589542548E-004	0.0000000E+000	0.0000000E+000	2.9139999E-001	0.000000000000000E+000	1.0453989E-003	1.2310969E+004
1	1	0	1	0	0	1	116	1.803072085641325E+003	2.9139999E-001	3.5974677E+000	2.9138386E-001	2.638889181945059E-005	2.375013507737054E-004	8.393631482786603E-007	2.375013507737053E-004	0	8.393631482786603E-007	0.000000000000000E+000	0.000000000000000E+000	0.000000000000000E+000	-8.861494721329229E-006	0.000000000000000E+000	2.375013507737053E-004	2.375013507737053E-004	0.0000000E+000	0.0000000E+000	2.9139999E-001	0.000000000000000E+000	1.0482441E-003	1.2346146E+004
1	1	0	1	0	0	1	116	1.803468085660134E+003	2.9139999E-001	3.6074746E+000	2.9138386E-001	3.205543382300271E-005	2.695567845967081E-004	9.548479118612078E-007	2.695567845967080E-004	0	9.548479118612078E-007	0.000000000000000E+000	0.000000000000000E+000	0.000000000000000E+000	-1.005752605625462E-005	0.000000000000000E+000	2.695567845967080E-004	2.695567845967080E-004	0.0000000E+000	0.0000000E+000	2.9139999E-001	0.000000000000000E+000	1.0511599E-003	1.2380488E+004
1	1	0	1	0	0	1	116	1.803974085684167E+003	2.9139999E-001	3.6174817E+000	2.9138386E-001	4.096049396528138E-005	3.105172785619895E-004	1.102828779684173E-006	3.105172785619894E-004	0	1.102828779684173E-006	0.000000000000000E+000	0.000000000000000E+000	0.000000000000000E+000	-1.158581715806912E-005	0.000000000000000E+000	3.105172785619894E-004	3.105172785619894E-004	0.0000000E+000	0.0000000E+000	2.9139999E-001	0.000000000000000E+000	1.0540758E-003	1.2414832E+004
1	1	0	1	0	0	1	116	1.804694085718365E+003	2.9139999E-001	3.6274889E+000	2.9142329E-001	5.828461310929722E-005	3.688018916712867E-004	1.313985406955083E-006	3.688018916712866E-004	0	1.313985406955083E-006	0.000000000000000E+000	0.000000000000000E+000	0.000000000000000E+000	-1.376049443767277E-005	0.000000000000000E+000	3.688018916712866E-004	3.688018916712866E-004	0.0000000E+000	0.0000000E+000	2.9139999E-001	0.000000000000000E+000	1.0571347E-003	1.2447491E+004
1	1	0	1	0	0	1	116	1.805956085778307E+003	2.9139999E-001	3.6374960E+000	2.9144299E-001	1.021589566436079E-004	4.709608483148945E-004	1.685131302343474E-006	4.709608483148945E-004	0	1.685131302343474E-006	0.000000000000000E+000	0.000000000000000E+000	0.000000000000000E+000	-1.757218246422381E-005	0.000000000000000E+000	4.709608483148945E-004	4.709608483148945E-004	0.0000000E+000	0.0000000E+000	2.9139999E-001	0.000000000000000E+000	1.0601227E-003	1.2480986E+004
1	1	0	1	0	0	1	116	1.809192085932009E+003	2.9139999E-001	3.6475029E+000	2.9142329E-001	2.619525549146864E-004	7.329134032295810E-004	2.639525166153908E-006	7.329134032295810E-004	0	2.639525166153908E-006	0.000000000000000E+000	0.000000000000000E+000	0.000000000000000E+000	-2.734598448704666E-005	0.000000000000000E+000	7.329134032295810E-004	7.329134032295810E-004	0.0000000E+000	0.0000000E+000	2.9139999E-001	0.000000000000000E+000	1.0629673E-003	1.2516168E+004
1	1	0	1	0	0	1	116	1.826252086742315E+003	2.9139999E-001	3.6575100E+000	2.9136416E-001	1.380998229616218E-003	2.113911632845799E-003	7.685620818336805E-006	2.113911632845799E-003	0	7.685620818336805E-006	0.000000000000000E+000	0.000000000000000E+000	0.000000000000000E+000	-7.887288520589516E-005	0.000000000000000E+000	2.113911632845799E-003	2.113911632845799E-003	0.0000000E+000	0.0000000E+000	2.9139999E-001	0.000000000000000E+000	1.0656674E-003	1.2553054E+004
1	1	0	1	0	0	1	116	1.963014093238162E+003	2.9139999E-001	3.6675172E+000	2.9134446E-001	1.107082464489672E-002	1.318473627774252E-002	4.824780121664206E-005	1.318473627774252E-002	0	4.824780121664206E-005	0.000000000000000E+000	0.000000000000000E+000	0.000000000000000E+000	-4.919402375890349E-004	0.000000000000000E+000	1.318473627774252E-002	1.318473627774252E-002	0.0000000E+000	0.0000000E+000	2.9139999E-001	0.000000000000000E+000	1.0685108E-003	1.2588251E+004
1	1	0	1	0	0	1	116	2.263014107487397E+003	2.9139999E-001	3.6731904E+000	2.9140359E-001	2.428440408935149E-002	3.746914036709401E-002	1.373892049400012E-004	3.746914036709401E-002	0	1.373892049400012E-004	0.000000000000000E+000	0.000000000000000E+000	0.000000000000000E+000	-1.398024004891294E-003	0.000000000000000E+000	3.746914036709401E-002	3.746914036709401E-002	0.0000000E+000	0.0000000E+000	2.9139999E-001	0.000000000000000E+000	1.0703809E-003	1.2605165E+004
1	1	0	1	0	0	1	116	2.563014121736633E+003	2.9139999E-001	3.6760271E+000	2.9144299E-001	2.428447352632880E-002	6.175361389342281E-002	2.266301629928086E-004	6.175361389342281E-002	0	2.266301629928086E-004	0.000000000000000E+000	0.000000000000000E+000	0.000000000000000E+000	-2.304110362980535E-003	0.000000000000000E+000	6.175361389342281E-002	6.175361389342281E-002	0.0000000E+000	0.0000000E+000	2.9139999E-001	0.000000000000000E+000	1.0713523E-003	1.2613194E+004
1	1	0	1	0	0	1	116	2.863014135985868E+003	2.9139999E-001	3.6776030E+000	2.9142329E-001	2.428462118895517E-002	8.603823508237798E-002	3.159207275662157E-004	8.603823508237798E-002	0	3.159207275662157E-004	0.000000000000000E+000	0.000000000000000E+000	0.000000000000000E+000	-3.210202230560901E-003	0.000000000000000E+000	8.603823508237798E-002	8.603823508237798E-002	0.0000000E+000	0.0000000E+000	2.9139999E-001	0.000000000000000E+000	1.0717391E-003	1.2619455E+004
1	1	0	1	0	0	1	116	3.163014150235103E+003	2.9139999E-001	3.6789031E+000	2.9142329E-001	2.428454591739509E-002	1.103227809997731E-001	4.052464773218499E-004	1.103227809997731E-001	0	4.052464773218499E-004	0.000000000000000E+000	0.000000000000000E+000	0.000000000000000E+000	-4.116291289658156E-003	0.000000000000000E+000	1.103227809997731E-001	1.103227809997731E-001	0.0000000E+000	0.0000000E+000	2.9139999E-001	0.000000000000000E+000	1.0721181E-003	1.2623916E+004
1	1	0	1	0	0	1	116	3.463014164484339E+003	2.9139999E-001	3.6800456E+000	2.9138386E-001	2.428430440377858E-002	1.346070854035517E-001	4.946005230218834E-004	1.346070854035517E-001	0	4.946005230218834E-004	0.000000000000000E+000	0.000000000000000E+000	0.000000000000000E+000	-5.022371337557661E-003	0.000000000000000E+000	1.346070854035517E-001	1.346070854035517E-001	0.0000000E+000	0.0000000E+000	2.9139999E-001	0.000000000000000E+000	1.0723060E-003	1.2629545E+004
1	1	0	1	0	0	1	116	3.763014178733574E+003	2.9139999E-001	3.6809125E+000	2.9142329E-001	2.428438282938467E-002	1.588914682329363E-001	5.839785072582297E-004	1.588914682329363E-001	0	5.839785072582297E-004	0.000000000000000E+000	0.000000000000000E+000	0.000000000000000E+000	-5.928454311621973E-003	0.000000000000000E+000	1.588914682329363E-001	1.588914682329363E-001	0.0000000E+000	0.0000000E+000	2.9139999E-001	0.000000000000000E+000	1.0727036E-003	1.2630811E+004
1	1	0	1	0	0	1	116	4.063014192982810E+003	2.9139999E-001	3.6816216E+000	2.9142329E-001	2.428458175576395E-002	1.831760499887003E-001	6.733747432831923E-004	1.831760499887003E-001	0	6.733747432831923E-004	0.000000000000000E+000	0.000000000000000E+000	0.000000000000000E+000	-6.834544707896957E-003	0.000000000000000E+000	1.831760499887003E-001	1.831760499887003E-001	0.0000000E+000	0.0000000E+000	2.9139999E-001	0.000000000000000E+000	1.0729103E-003	1.2633244E+004
1	1	0	1	0	0	1	116	4.363014207232045E+003	2.9139999E-001	3.6824884E+000	2.9142329E-001	2.428461465986239E-002	2.074606646485627E-001	7.627904173046350E-004	2.074606646485627E-001	0	7.627904173046350E-004	0.000000000000000E+000	0.000000000000000E+000	0.000000000000000E+000	-7.740636331868092E-003	0.000000000000000E+000	2.074606646485627E-001	2.074606646485627E-001	0.0000000E+000	0.0000000E+000	2.9139999E-001	0.000000000000000E+000	1.0731629E-003	1.2636219E+004
1	1	0	1	0	0	1	116	4.663014221481280E+003	2.9139999E-001	3.6827247E+000	2.9148239E-001	2.428455852372779E-002	2.317452231722905E-001	8.522234014934301E-004	2.317452231722905E-001	0	8.522234014934301E-004	0.000000000000000E+000	0.000000000000000E+000	0.000000000000000E+000	-8.646725861324570E-003	0.000000000000000E+000	2.317452231722905E-001	2.317452231722905E-001	0.0000000E+000	0.0000000E+000	2.9139999E-001	0.000000000000000E+000	1.0734494E-003	1.2634468E+004
1	1	0	1	0	0	1	116	4.963014235730516E+003	2.9139999E-001	3.6830399E+000	2.9142329E-001	2.428475250293811E-002	2.560299756752286E-001	9.416599022659328E-004	2.560299756752286E-001	0	9.416599022659328E-004	0.000000000000000E+000	0.000000000000000E+000	0.000000000000000E+000	-9.552822628406192E-003	0.000000000000000E+000	2.560299756752286E-001	2.560299756752286E-001	0.0000000E+000	0.0000000E+000	2.9139999E-001	0.000000000000000E+000	1.0733237E-003	1.2638111E+004
1	1	0	1	0	0	1	116	5.263014249979751E+003	2.9139999E-001	3.6835914E+000	2.9144299E-001	2.428469517411457E-002	2.803146708493431E-001	1.031107522569762E-003	2.803146708493431E-001	0	1.031107522569762E-003	0.000000000000000E+000	0.000000000000000E+000	0.000000000000000E+000	-1.045891725647233E-002	0.000000000000000E+000	2.803146708493431E-001	2.803146708493431E-001	0.0000000E+000	0.0000000E+000	2.9139999E-001	0.000000000000000E+000	1.0735568E-003	1.2639149E+004
1	1	0	1	0	0	1	116	5.563014264228987E+003	2.9139999E-001	3.6841037E+000	2.9138386E-001	2.428483250187503E-002	3.045995033512182E-001	1.120569325825903E-003	3.045995033512182E-001	0	1.120569325825903E-003	0.000000000000000E+000	0.000000000000000E+000	0.000000000000000E+000	-1.136501700842185E-002	0.000000000000000E+000	3.045995033512182E-001	3.045995033512182E-001	0.0000000E+000	0.0000000E+000	2.9139999E-001	0.000000000000000E+000	1.0734884E-003	1.2643472E+004
1	1	0	1	0	0	1	116	5.863014278478222E+003	2.9139999E-001	3.6845765E+000	2.9138386E-001	2.428418687164784E-002	3.288836902228660E-001	1.210040693610642E-003	3.288836902228660E-001	0	1.210040693610642E-003	0.000000000000000E+000	0.000000000000000E+000	0.000000000000000E+000	-1.227109267103953E-002	0.000000000000000E+000	3.288836902228660E-001	3.288836902228660E-001	0.0000000E+000	0.0000000E+000	2.9139999E-001	0.000000000000000E+000	1.0736261E-003	1.2645095E+004
1	1	0	1	0	0	1	116	6.163014292727457E+003	2.9139999E-001	3.6852069E+000	2.9146269E-001	2.428376277299391E-002	3.531674529958599E-001	1.299523130283753E-003	3.531674529958599E-001	0	1.299523130283753E-003	0.000000000000000E+000	0.000000000000000E+000	0.000000000000000E+000	-1.317715250996623E-002	0.000000000000000E+000	3.531674529958599E-001	3.531674529958599E-001	0.0000000E+000	0.0000000E+000	2.9139999E-001	0.000000000000000E+000	1.0741003E-003	1.2643838E+004
1	1	0	1	0	0	1	116	6.463014306976693E+003	2.9139999E-001	3.6856797E+000	2.9144299E-001	2.428389236532980E-002	3.774513453611897E-001	1.389020348140929E-003	3.774513453611897E-001	0	1.389020348140929E-003	0.000000000000000E+000	0.000000000000000E+000	0.000000000000000E+000	-1.408321718415722E-002	0.000000000000000E+000	3.774513453611897E-001	3.774513453611897E-001	0.0000000E+000	0.0000000E+000	2.9139999E-001	0.000000000000000E+000	1.0741655E-003	1.2646314E+004
1	1	0	1	0	0	1	116	6.763014321225928E+003	2.9139999E-001	3.6863098E+000	2.9144299E-001	2.428393680748012E-002	4.017352821686698E-001	1.478532602540586E-003	4.017352821686699E-001	0	1.478532602540586E-003	0.000000000000000E+000	0.000000000000000E+000	0.000000000000000E+000	-1.498928351654459E-002	0.000000000000000E+000	4.017352821686699E-001	4.017352821686699E-001	0.0000000E+000	0.0000000E+000	2.9139999E-001	0.000000000000000E+000	1.0743492E-003	1.2648477E+004
1	1	0	1	0	0	1	116	7.063014335475164E+003	2.9139999E-001	3.6870191E+000	2.9140359E-001	2.428367091364331E-002	4.260189530823131E-001	1.568059187958439E-003	4.260189530823132E-001	0	1.568059187958439E-003	0.000000000000000E+000	0.000000000000000E+000	0.000000000000000E+000	-1.589533992807541E-002	0.000000000000000E+000	4.260189530823132E-001	4.260189530823132E-001	0.0000000E+000	0.0000000E+000	2.9139999E-001	0.000000000000000E+000	1.0744106E-003	1.2652621E+004
1	1	0	1	0	0	1	116	7.363014349724399E+003	2.9139999E-001	3.6875706E+000	2.9136416E-001	2.428389965507719E-002	4.503028527373903E-001	1.657601870517598E-003	4.503028527373904E-001	0	1.657601870517598E-003	0.000000000000000E+000	0.000000000000000E+000	0.000000000000000E+000	-1.680140487425668E-002	0.000000000000000E+000	4.503028527373904E-001	4.503028527373904E-001	0.0000000E+000	0.0000000E+000	2.9139999E-001	0.000000000000000E+000	1.0744259E-003	1.2656226E+004
1	1	0	1	0	0	1	116	7.663014363973634E+003	2.9139999E-001	3.6882405E+000	2.9148239E-001	2.428375435140398E-002	4.745866070887943E-001	1.747159267459379E-003	4.745866070887944E-001	0	1.747159267459379E-003	0.000000000000000E+000	0.000000000000000E+000	0.000000000000000E+000	-1.770746439896253E-002	0.000000000000000E+000	4.745866070887944E-001	4.745866070887944E-001	0.0000000E+000	0.0000000E+000	2.9139999E-001	0.000000000000000E+000	1.0750572E-003	1.2653391E+004
1	1	0	1	0	0	1	116	7.963014378222870E+003	2.9139999E-001	3.6888709E+000	2.9134446E-001	2.428364732399583E-002	4.988702544127901E-001	1.836731484449506E-003	4.988702544127902E-001	0	1.836731484449506E-003	0.000000000000000E+000	0.000000000000000E+000	0.000000000000000E+000	-1.861351993033189E-002	0.000000000000000E+000	4.988702544127902E-001	4.988702544127902E-001	0.0000000E+000	0.0000000E+000	2.9139999E-001	0.000000000000000E+000	1.0747322E-003	1.2661545E+004
1	1	0	1	0	0	1	116	8.263014392472105E+003	2.9139999E-001	3.6893041E+000	2.9142329E-001	2.428359357049068E-002	5.231538479832808E-001	1.926316372386350E-003	5.231538479832809E-001	0	1.926316372386350E-003	0.000000000000000E+000	0.000000000000000E+000	0.000000000000000E+000	-1.951957345608570E-002	0.000000000000000E+000	5.231538479832809E-001	5.231538479832809E-001	0.0000000E+000	0.0000000E+000	2.9139999E-001	0.000000000000000E+000	1.0751492E-003	1.2659606E+004
1	1	0	1	0	0	1	116	8.563014406721340E+003	2.9139999E-001	3.6899345E+000	2.9144299E-001	2.428400190783872E-002	5.474378498911195E-001	2.015916436170538E-003	5.474378498911197E-001	0	2.015916436170538E-003	0.000000000000000E+000	0.000000000000000E+000	0.000000000000000E+000	-2.042564221745498E-002	0.000000000000000E+000	5.474378498911197E-001	5.474378498911197E-001	0.0000000E+000	0.0000000E+000	2.9139999E-001	0.000000000000000E+000	1.0754055E-003	1.2660913E+004
1	1	0	1	0	0	1	116	8.863014420970576E+003	2.9139999E-001	3.6906042E+000	2.9144299E-001	2.428394124393662E-002	5.717217911350562E-001	2.105531541035374E-003	5.717217911350563E-001	0	2.105531541035374E-003	0.000000000000000E+000	0.000000000000000E+000	0.000000000000000E+000	-2.133170871537250E-002	0.000000000000000E+000	5.717217911350563E-001	5.717217911350563E-001	0.0000000E+000	0.0000000E+000	2.9139999E-001	0.000000000000000E+000	1.0756007E-003	1.2663212E+004
1	1	0	1	0	0	1	116	9.163014435219811E+003	2.9139999E-001	3.6912346E+000	2.9142329E-001	2.428379640135500E-002	5.960055875364112E-001	2.195161469158663E-003	5.960055875364113E-001	0	2.195161469158663E-003	0.000000000000000E+000	0.000000000000000E+000	0.000000000000000E+000	-2.223776980901857E-002	0.000000000000000E+000	5.960055875364113E-001	5.960055875364113E-001	0.0000000E+000	0.0000000E+000	2.9139999E-001	0.000000000000000E+000	1.0757117E-003	1.2666230E+004
1	1	0	1	0	0	1	116	9.463014449469047E+003	2.9139999E-001	3.6918650E+000	2.9136416E-001	2.428396473584904E-002	6.202895522722602E-001	2.284806997780469E-003	6.202895522722603E-001	0	2.284806997780469E-003	0.000000000000000E+000	0.000000000000000E+000	0.000000000000000E+000	-2.314383718345094E-002	0.000000000000000E+000	6.202895522722603E-001	6.202895522722603E-001	0.0000000E+000	0.0000000E+000	2.9139999E-001	0.000000000000000E+000	1.0756771E-003	1.2670965E+004
1	1	0	1	0	0	1	116	9.763014463718282E+003	2.9139999E-001	3.6925743E+000	2.9142329E-001	2.428396845893727E-002	6.445735207311974E-001	2.374467910630041E-003	6.445735207311977E-001	0	2.374467910630041E-003	0.000000000000000E+000	0.000000000000000E+000	0.000000000000000E+000	-2.404990469679672E-002	0.000000000000000E+000	6.445735207311977E-001	6.445735207311977E-001	0.0000000E+000	0.0000000E+000	2.9139999E-001	0.000000000000000E+000	1.0761021E-003	1.2670827E+004
1	1	0	1	0	0	1	116	1.006301447796752E+004	2.9139999E-001	3.6930864E+000	2.9138386E-001	2.428389288928774E-002	6.688574136204852E-001	2.464143407639066E-003	6.688574136204855E-001	0	2.464143407639066E-003	0.000000000000000E+000	0.000000000000000E+000	0.000000000000000E+000	-2.495596939053729E-002	0.000000000000000E+000	6.688574136204855E-001	6.688574136204855E-001	0.0000000E+000	0.0000000E+000	2.9139999E-001	0.000000000000000E+000	1.0761057E-003	1.2674300E+004
1	1	0	1	0	0	1	116	1.036301449221675E+004	2.9139999E-001	3.6937168E+000	2.9138386E-001	2.428360967483785E-002	6.931410232953230E-001	2.553832538365324E-003	6.931410232953233E-001	0	2.553832538365324E-003	0.000000000000000E+000	0.000000000000000E+000	0.000000000000000E+000	-2.586202351716594E-002	0.000000000000000E+000	6.931410232953233E-001	6.931410232953233E-001	0.0000000E+000	0.0000000E+000	2.9139999E-001	0.000000000000000E+000	1.0762895E-003	1.2676463E+004
1	1	0	1	0	0	1	116	1.066301450646599E+004	2.9139999E-001	3.6943078E+000	2.9138386E-001	2.428361816907922E-002	7.174246414644023E-001	2.643536410927839E-003	7.174246414644025E-001	0	2.643536410927839E-003	0.000000000000000E+000	0.000000000000000E+000	0.000000000000000E+000	-2.676807796072616E-002	0.000000000000000E+000	7.174246414644025E-001	7.174246414644025E-001	0.0000000E+000	0.0000000E+000	2.9139999E-001	0.000000000000000E+000	1.0764616E-003	1.2678491E+004
1	1	0	1	0	0	1	116	1.096301452071522E+004	2.9139999E-001	3.6949775E+000	2.9142329E-001	2.428386186689139E-002	7.417085033312937E-001	2.733256257941061E-003	7.417085033312939E-001	0	2.733256257941061E-003	0.000000000000000E+000	0.000000000000000E+000	0.000000000000000E+000	-2.767414149697941E-002	0.000000000000000E+000	7.417085033312939E-001	7.417085033312939E-001	0.0000000E+000	0.0000000E+000	2.9139999E-001	0.000000000000000E+000	1.0768025E-003	1.2679074E+004
1	1	0	1	0	0	1	116	1.126301453496446E+004	2.9139999E-001	3.6954110E+000	2.9146269E-001	2.428409341966112E-002	7.659925967509548E-001	2.822989969848593E-003	7.659925967509550E-001	0	2.822989969848593E-003	0.000000000000000E+000	0.000000000000000E+000	0.000000000000000E+000	-2.858021367277782E-002	0.000000000000000E+000	7.659925967509550E-001	7.659925967509550E-001	0.0000000E+000	0.0000000E+000	2.9139999E-001	0.000000000000000E+000	1.0770744E-003	1.2678848E+004
1	1	0	1	0	0	1	116	1.156301454921369E+004	2.9139999E-001	3.6961200E+000	2.9132476E-001	2.428400968405936E-002	7.902766064350142E-001	2.912737337578005E-003	7.902766064350143E-001	0	2.912737337578005E-003	0.000000000000000E+000	0.000000000000000E+000	0.000000000000000E+000	-2.948628272428835E-002	0.000000000000000E+000	7.902766064350143E-001	7.902766064350143E-001	0.0000000E+000	0.0000000E+000	2.9139999E-001	0.000000000000000E+000	1.0767713E-003	1.2687284E+004
1	1	0	1	0	0	1	116	1.186301456346293E+004	2.9139999E-001	3.6965928E+000	2.9142329E-001	2.428419581628508E-002	8.145608022512992E-001	3.002499933236837E-003	8.145608022512993E-001	0	3.002499933236837E-003	0.000000000000000E+000	0.000000000000000E+000	0.000000000000000E+000	-3.039235872064247E-002	0.000000000000000E+000	8.145608022512993E-001	8.145608022512993E-001	0.0000000E+000	0.0000000E+000	2.9139999E-001	0.000000000000000E+000	1.0772733E-003	1.2684617E+004
1	1	0	1	0	0	1	116	1.216301457771217E+004	2.9139999E-001	3.6972625E+000	2.9140359E-001	2.428411196326216E-002	8.388449142145614E-001	3.092276375793682E-003	8.388449142145615E-001	0	3.092276375793682E-003	0.000000000000000E+000	0.000000000000000E+000	0.000000000000000E+000	-3.129843158832757E-002	0.000000000000000E+000	8.388449142145615E-001	8.388449142145615E-001	0.0000000E+000	0.0000000E+000	2.9139999E-001	0.000000000000000E+000	1.0773956E-003	1.2687772E+004
1	1	0	1	0	0	1	116	1.246301459196140E+004	2.9139999E-001	3.6978929E+000	2.9148239E-001	2.428373468039764E-002	8.631286488949590E-001	3.182066835719943E-003	8.631286488949592E-001	0	3.182066835719943E-003	0.000000000000000E+000	0.000000000000000E+000	0.000000000000000E+000	-3.220449037908173E-002	0.000000000000000E+000	8.631286488949592E-001	8.631286488949592E-001	0.0000000E+000	0.0000000E+000	2.9139999E-001	0.000000000000000E+000	1.0778706E-003	1.2686506E+004
1	1	0	1	0	0	1	116	1.276301460621064E+004	2.9139999E-001	3.6984050E+000	2.9140359E-001	2.428368347939518E-002	8.874123323743542E-001	3.271873613264693E-003	8.874123323743544E-001	0	3.271873613264693E-003	0.000000000000000E+000	0.000000000000000E+000	0.000000000000000E+000	-3.311054725945765E-002	0.000000000000000E+000	8.874123323743544E-001	8.874123323743544E-001	0.0000000E+000	0.0000000E+000	2.9139999E-001	0.000000000000000E+000	1.0777285E-003	1.2691693E+004
1	1	0	1	0	0	1	116	1.306301462045987E+004	2.9139999E-001	3.6990750E+000	2.9132476E-001	2.428398138779733E-002	9.116963137621515E-001	3.361696393543681E-003	9.116963137621517E-001	0	3.361696393543681E-003	0.000000000000000E+000	0.000000000000000E+000	0.000000000000000E+000	-3.401661525519659E-002	0.000000000000000E+000	9.116963137621517E-001	9.116963137621517E-001	0.0000000E+000	0.0000000E+000	2.9139999E-001	0.000000000000000E+000	1.0776322E-003	1.2697427E+004
1	1	0	1	0	0	1	116	1.336301463470911E+004	2.9139999E-001	3.6997840E+000	2.9144299E-001	2.428382488389810E-002	9.359801386460497E-001	3.451533756856058E-003	9.359801386460498E-001	0	3.451533756856058E-003	0.000000000000000E+000	0.000000000000000E+000	0.000000000000000E+000	-3.492267741156464E-002	0.000000000000000E+000	9.359801386460498E-001	9.359801386460498E-001	0.0000000E+000	0.0000000E+000	2.9139999E-001	0.000000000000000E+000	1.0782761E-003	1.2694709E+004
1	1	0	1	0	0	1	116	1.366301464895834E+004	2.9139999E-001	3.7003355E+000	2.9146269E-001	2.428370422946082E-002	9.602638428755105E-001	3.541386512642304E-003	9.602638428755106E-001	0	3.541386512642304E-003	0.000000000000000E+000	0.000000000000000E+000	0.000000000000000E+000	-3.582873506615340E-002	0.000000000000000E+000	9.602638428755106E-001	9.602638428755106E-001	0.0000000E+000	0.0000000E+000	2.9139999E-001	0.000000000000000E+000	1.0785097E-003	1.2695743E+004
1	1	0	1	0	0	1	116	1.396301466320758E+004	2.9139999E-001	3.7016358E+000	2.9142329E-001	2.428359020408657E-002	9.845474330795970E-001	3.631255927034352E-003	9.845474330795971E-001	0	3.631255927034352E-003	0.000000000000000E+000	0.000000000000000E+000	0.000000000000000E+000	-3.673478846630215E-002	0.000000000000000E+000	9.845474330795971E-001	9.845474330795971E-001	0.0000000E+000	0.0000000E+000	2.9139999E-001	0.000000000000000E+000	1.0787429E-003	1.2701922E+004
1	1	0	1	0	0	1	116	1.426301467745681E+004	2.9139999E-001	3.7019510E+000	2.9132476E-001	2.428370683307449E-002	1.008831139912671E+000	3.721152262453768E-003	1.008831139912672E+000	0	3.721152262453768E-003	0.000000000000000E+000	0.000000000000000E+000	0.000000000000000E+000	-3.764084621803524E-002	0.000000000000000E+000	1.008831139912672E+000	1.008831139912672E+000	0.0000000E+000	0.0000000E+000	2.9139999E-001	0.000000000000000E+000	1.0784700E-003	1.2707300E+004
1	1	0	1	0	0	1	116	1.456301469170605E+004	2.9139999E-001	3.7024632E+000	2.9142329E-001	2.428354065345393E-002	1.033114680566126E+000	3.811055631670422E-003	1.033114680566126E+000	0	3.811055631670422E-003	0.000000000000000E+000	0.000000000000000E+000	0.000000000000000E+000	-3.854689776938326E-002	0.000000000000000E+000	1.033114680566126E+000	1.033114680566126E+000	0.0000000E+000	0.0000000E+000	2.9139999E-001	0.000000000000000E+000	1.0789840E-003	1.2704761E+004
1	1	0	1	0	0	1	116	1.486301470595528E+004	2.9139999E-001	3.7030935E+000	2.9140359E-001	2.428374408609337E-002	1.057398424652219E+000	3.900973220951955E-003	1.057398424652219E+000	0	3.900973220951955E-003	0.000000000000000E+000	0.000000000000000E+000	0.000000000000000E+000	-3.945295691107657E-002	0.000000000000000E+000	1.057398424652219E+000	1.057398424652219E+000	0.0000000E+000	0.0000000E+000	2.9139999E-001	0.000000000000000E+000	1.0790947E-003	1.2707783E+004
1	1	0	1	0	0	1	116	1.516301472020452E+004	2.9139999E-001	3.7038419E+000	2.9138386E-001	2.428376201887926E-002	1.081682186671098E+000	3.990906373423471E-003	1.081682186671098E+000	0	3.990906373423471E-003	0.000000000000000E+000	0.000000000000000E+000	0.000000000000000E+000	-4.035901672186624E-002	0.000000000000000E+000	1.081682186671098E+000	1.081682186671098E+000	0.0000000E+000	0.0000000E+000	2.9139999E-001	0.000000000000000E+000	1.0792398E-003	1.2711212E+004
1	1	0	1	0	0	1	116	1.546301473445375E+004	2.9139999E-001	3.7044330E+000	2.9134446E-001	2.428387281373143E-002	1.105966059484830E+000	4.080855902664131E-003	1.105966059484830E+000	0	4.080855902664131E-003	0.000000000000000E+000	0.000000000000000E+000	0.000000000000000E+000	-4.126508066656081E-002	0.000000000000000E+000	1.105966059484830E+000	1.105966059484830E+000	0.0000000E+000	0.0000000E+000	2.9139999E-001	0.000000000000000E+000	1.0792661E-003	1.2714959E+004
1	1	0	1	0	0	1	116	1.576301474870299E+004	2.9139999E-001	3.7051027E+000	2.9140359E-001	2.428365726138155E-002	1.130249716746211E+000	4.170820785489546E-003	1.130249716746211E+000	0	4.170820785489546E-003	0.000000000000000E+000	0.000000000000000E+000	0.000000000000000E+000	-4.217113656870739E-002	0.000000000000000E+000	1.130249716746211E+000	1.130249716746211E+000	0.0000000E+000	0.0000000E+000	2.9139999E-001	0.000000000000000E+000	1.0796803E-003	1.2714678E+004
1	1	0	1	0	0	1	116	1.606301476295223E+004	2.9139999E-001	3.7057724E+000	2.9146269E-001	2.428382334227363E-002	1.154533540088485E+000	4.260802636775573E-003	1.154533540088485E+000	0	4.260802636775573E-003	0.000000000000000E+000	0.000000000000000E+000	0.000000000000000E+000	-4.307719866755535E-002	0.000000000000000E+000	1.154533540088485E+000	1.154533540088485E+000	0.0000000E+000	0.0000000E+000	2.9139999E-001	0.000000000000000E+000	1.0800944E-003	1.2714397E+004
1	1	0	1	0	0	1	116	1.636301477720146E+004	2.9139999E-001	3.7063241E+000	2.9142329E-001	2.428379342542754E-002	1.178817333513912E+000	4.350800775987903E-003	1.178817333513912E+000	0	4.350800775987903E-003	0.000000000000000E+000	0.000000000000000E+000	0.000000000000000E+000	-4.398325965016556E-002	0.000000000000000E+000	1.178817333513912E+000	1.178817333513912E+000	0.0000000E+000	0.0000000E+000	2.9139999E-001	0.000000000000000E+000	1.0801092E-003	1.2718009E+004
1	1	0	1	0	0	1	116	1.666301479145070E+004	2.9139999E-001	3.7071514E+000	2.9140359E-001	2.428388776651687E-002	1.203101221280429E+000	4.440816080545320E-003	1.203101221280429E+000	0	4.440816080545320E-003	0.000000000000000E+000	0.000000000000000E+000	0.000000000000000E+000	-4.488932415276865E-002	0.000000000000000E+000	1.203101221280429E+000	1.203101221280429E+000	0.0000000E+000	0.0000000E+000	2.9139999E-001	0.000000000000000E+000	1.0802773E-003	1.2721708E+004
1	1	0	1	0	0	1	116	1.696301480569993E+004	2.9139999E-001	3.7078211E+000	2.9140359E-001	2.428409516071280E-002	1.227385316441142E+000	4.530848628696336E-003	1.227385316441142E+000	0	4.530848628696336E-003	0.000000000000000E+000	0.000000000000000E+000	0.000000000000000E+000	-4.579539639352805E-002	0.000000000000000E+000	1.227385316441142E+000	1.227385316441142E+000	0.0000000E+000	0.0000000E+000	2.9139999E-001	0.000000000000000E+000	1.0804724E-003	1.2724006E+004
1	1	0	1	0	0	1	116	1.726301481994917E+004	2.9139999E-001	3.7085698E+000	2.9146269E-001	2.428398121212920E-002	1.251669297653271E+000	4.620898074552483E-003	1.251669297653271E+000	0	4.620898074552483E-003	0.000000000000000E+000	0.000000000000000E+000	0.000000000000000E+000	-4.670146438271258E-002	0.000000000000000E+000	1.251669297653271E+000	1.251669297653271E+000	0.0000000E+000	0.0000000E+000	2.9139999E-001	0.000000000000000E+000	1.0809097E-003	1.2723995E+004
1	1	0	1	0	0	1	116	1.756301483419840E+004	2.9139999E-001	3.7089636E+000	2.9140359E-001	2.428413979164428E-002	1.275953437444915E+000	4.710960673907068E-003	1.275953437444915E+000	0	4.710960673907068E-003	0.000000000000000E+000	0.000000000000000E+000	0.000000000000000E+000	-4.760753828871202E-002	0.000000000000000E+000	1.275953437444915E+000	1.275953437444915E+000	0.0000000E+000	0.0000000E+000	2.9139999E-001	0.000000000000000E+000	1.0808053E-003	1.2727927E+004
1	1	0	1	0	0	1	116	1.786301484844764E+004	2.9139999E-001	3.7096729E+000	2.9138386E-001	2.428405217033294E-002	1.300237489615248E+000	4.801038865154783E-003	1.300237489615248E+000	0	4.801038865154783E-003	0.000000000000000E+000	0.000000000000000E+000	0.000000000000000E+000	-4.851360892544253E-002	0.000000000000000E+000	1.300237489615248E+000	1.300237489615248E+000	0.0000000E+000	0.0000000E+000	2.9139999E-001	0.000000000000000E+000	1.0809388E-003	1.2731223E+004
1	1	0	1	0	0	1	116	1.816301486269687E+004	2.9139999E-001	3.7103820E+000	2.9144299E-001	2.428423091358609E-002	1.324521720528834E+000	4.891134769433075E-003	1.324521720528834E+000	0	4.891134769433075E-003	0.000000000000000E+000	0.000000000000000E+000	0.000000000000000E+000	-4.941968623132416E-002	0.000000000000000E+000	1.324521720528834E+000	1.324521720528834E+000	0.0000000E+000	0.0000000E+000	2.9139999E-001	0.000000000000000E+000	1.0813648E-003	1.2731073E+004
1	1	0	1	0	0	1	116	1.846301487694611E+004	2.9139999E-001	3.7109730E+000	2.9142329E-001	2.428425259828567E-002	1.348805973127120E+000	4.981247523230910E-003	1.348805973127120E+000	0	4.981247523230910E-003	0.000000000000000E+000	0.000000000000000E+000	0.000000000000000E+000	-5.032576434629107E-002	0.000000000000000E+000	1.348805973127120E+000	1.348805973127120E+000	0.0000000E+000	0.0000000E+000	2.9139999E-001	0.000000000000000E+000	1.0814640E-003	1.2733962E+004
1	1	0	1	0	0	1	116	1.876301489119534E+004	2.9139999E-001	3.7118399E+000	2.9134446E-001	2.428409689573778E-002	1.373090070022858E+000	5.071376863605380E-003	1.373090070022858E+000	0	5.071376863605380E-003	0.000000000000000E+000	0.000000000000000E+000	0.000000000000000E+000	-5.123183665178657E-002	0.000000000000000E+000	1.373090070022858E+000	1.373090070022858E+000	0.0000000E+000	0.0000000E+000	2.9139999E-001	0.000000000000000E+000	1.0814241E-003	1.2740383E+004
1	1	0	1	0	0	1	116	1.906301490544458E+004	2.9139999E-001	3.7125490E+000	2.9132476E-001	2.428435545553764E-002	1.397374425478396E+000	5.161524579866396E-003	1.397374425478395E+000	0	5.161524579866396E-003	0.000000000000000E+000	0.000000000000000E+000	0.000000000000000E+000	-5.213791860449585E-002	0.000000000000000E+000	1.397374425478395E+000	1.397374425478395E+000	0.0000000E+000	0.0000000E+000	2.9139999E-001	0.000000000000000E+000	1.0815575E-003	1.2743678E+004
1	1	0	1	0	0	1	116	1.936301491969381E+004	2.9139999E-001	3.7132976E+000	2.9142329E-001	2.428425779842668E-002	1.421658683276822E+000	5.251689620070259E-003	1.421658683276822E+000	0	5.251689620070259E-003	0.000000000000000E+000	0.000000000000000E+000	0.000000000000000E+000	-5.304399691348701E-002	0.000000000000000E+000	1.421658683276822E+000	1.421658683276822E+000	0.0000000E+000	0.0000000E+000	2.9139999E-001	0.000000000000000E+000	1.0821414E-003	1.2741938E+004
1	1	0	1	0	0	1	116	1.966301493394305E+004	2.9139999E-001	3.7140067E+000	2.9140359E-001	2.428434506047103E-002	1.445943028337293E+000	5.341873437305954E-003	1.445943028337293E+000	0	5.341873437305954E-003	0.000000000000000E+000	0.000000000000000E+000	0.000000000000000E+000	-5.395007847834237E-002	0.000000000000000E+000	1.445943028337293E+000	1.445943028337293E+000	0.0000000E+000	0.0000000E+000	2.9139999E-001	0.000000000000000E+000	1.0822748E-003	1.2745233E+004
1	1	0	1	0	0	1	116	1.996301494819229E+004	2.9139999E-001	3.7148340E+000	2.9140359E-001	2.428445648401976E-002	1.470227484821313E+000	5.432076004747351E-003	1.470227484821313E+000	0	5.432076004747351E-003	0.000000000000000E+000	0.000000000000000E+000	0.000000000000000E+000	-5.485616420056016E-002	0.000000000000000E+000	1.470227484821313E+000	1.470227484821313E+000	0.0000000E+000	0.0000000E+000	2.9139999E-001	0.000000000000000E+000	1.0825159E-003	1.2748072E+004
1	1	0	1	0	0	1	116	2.026301496244152E+004	2.9139999E-001	3.7155826E+000	2.9134446E-001	2.428414435466130E-002	1.494511629175974E+000	5.522296632986201E-003	1.494511629175974E+000	0	5.522296632986201E-003	0.000000000000000E+000	0.000000000000000E+000	0.000000000000000E+000	-5.576223827681191E-002	0.000000000000000E+000	1.494511629175974E+000	1.494511629175974E+000	0.0000000E+000	0.0000000E+000	2.9139999E-001	0.000000000000000E+000	1.0825144E-003	1.2753229E+004
1	1	0	1	0	0	1	116	2.056301497669076E+004	2.9139999E-001	3.7163706E+000	2.9138386E-001	2.428417594906357E-002	1.518795805125038E+000	5.612536543688840E-003	1.518795805125037E+000	0	5.612536543688840E-003	0.000000000000000E+000	0.000000000000000E+000	0.000000000000000E+000	-5.666831353189328E-002	0.000000000000000E+000	1.518795805125037E+000	1.518795805125037E+000	0.0000000E+000	0.0000000E+000	2.9139999E-001	0.000000000000000E+000	1.0828904E-003	1.2754209E+004
1	1	0	1	0	0	1	116	2.086301499093999E+004	2.9139999E-001	3.7171586E+000	2.9146269E-001	2.428413465630677E-002	1.543079939781345E+000	5.702795136680934E-003	1.543079939781344E+000	0	5.702795136680934E-003	0.000000000000000E+000	0.000000000000000E+000	0.000000000000000E+000	-5.757438724628638E-002	0.000000000000000E+000	1.543079939781344E+000	1.543079939781344E+000	0.0000000E+000	0.0000000E+000	2.9139999E-001	0.000000000000000E+000	1.0834130E-003	1.2753463E+004
1	1	0	1	0	0	1	116	2.116301500518923E+004	2.9139999E-001	3.7180648E+000	2.9138386E-001	2.428401439285940E-002	1.567363954174204E+000	5.793072931126356E-003	1.567363954174203E+000	0	5.793072931126356E-003	0.000000000000000E+000	0.000000000000000E+000	0.000000000000000E+000	-5.848045647348857E-002	0.000000000000000E+000	1.567363954174203E+000	1.567363954174203E+000	0.0000000E+000	0.0000000E+000	2.9139999E-001	0.000000000000000E+000	1.0833840E-003	1.2760023E+004
1	1	0	1	0	0	1	116	2.146301501943846E+004	2.9139999E-001	3.7188525E+000	2.9142329E-001	2.428418943681651E-002	1.591648143611021E+000	5.883371044442190E-003	1.591648143611020E+000	0	5.883371044442190E-003	0.000000000000000E+000	0.000000000000000E+000	0.000000000000000E+000	-5.938653223181615E-002	0.000000000000000E+000	1.591648143611020E+000	1.591648143611020E+000	0.0000000E+000	0.0000000E+000	2.9139999E-001	0.000000000000000E+000	1.0837603E-003	1.2761000E+004
1	1	0	1	0	0	1	116	2.176301503368770E+004	2.9139999E-001	3.7196801E+000	2.9140359E-001	2.428404319740004E-002	1.615932186808421E+000	5.973688874612715E-003	1.615932186808420E+000	0	5.973688874612715E-003	0.000000000000000E+000	0.000000000000000E+000	0.000000000000000E+000	-6.029260253375448E-002	0.000000000000000E+000	1.615932186808420E+000	1.615932186808420E+000	0.0000000E+000	0.0000000E+000	2.9139999E-001	0.000000000000000E+000	1.0839282E-003	1.2764702E+004
1	1	0	1	0	0	1	116	2.206301504793693E+004	2.9139999E-001	3.7205074E+000	2.9146269E-001	2.428411365812023E-002	1.640216300466541E+000	6.064027279254727E-003	1.640216300466540E+000	0	6.064027279254727E-003	0.000000000000000E+000	0.000000000000000E+000	0.000000000000000E+000	-6.119867546467701E-002	0.000000000000000E+000	1.640216300466540E+000	1.640216300466540E+000	0.0000000E+000	0.0000000E+000	2.9139999E-001	0.000000000000000E+000	1.0843890E-003	1.2764952E+004
1	1	0	1	0	0	1	116	2.236301506218617E+004	2.9139999E-001	3.7214136E+000	2.9142329E-001	2.428400164549549E-002	1.664500302112036E+000	6.154385717589524E-003	1.664500302112036E+000	0	6.154385717589524E-003	0.000000000000000E+000	0.000000000000000E+000	0.000000000000000E+000	-6.210474421625791E-002	0.000000000000000E+000	1.664500302112036E+000	1.664500302112036E+000	0.0000000E+000	0.0000000E+000	2.9139999E-001	0.000000000000000E+000	1.0845066E-003	1.2769788E+004
1	1	0	1	0	0	1	116	2.266301507643540E+004	2.9139999E-001	3.7221620E+000	2.9138386E-001	2.428400011623899E-002	1.688784302228275E+000	6.244765198812684E-003	1.688784302228275E+000	0	6.244765198812684E-003	0.000000000000000E+000	0.000000000000000E+000	0.000000000000000E+000	-6.301081291078019E-002	0.000000000000000E+000	1.688784302228275E+000	1.688784302228275E+000	0.0000000E+000	0.0000000E+000	2.9139999E-001	0.000000000000000E+000	1.0845780E-003	1.2774084E+004
1	1	0	1	0	0	1	116	2.296301509068464E+004	2.9139999E-001	3.7230682E+000	2.9138386E-001	2.428422763879100E-002	1.713068529867066E+000	6.335166359391477E-003	1.713068529867066E+000	0	6.335166359391477E-003	0.000000000000000E+000	0.000000000000000E+000	0.000000000000000E+000	-6.391689009447479E-002	0.000000000000000E+000	1.713068529867066E+000	1.713068529867066E+000	0.0000000E+000	0.0000000E+000	2.9139999E-001	0.000000000000000E+000	1.0848420E-003	1.2777194E+004
1	1	0	1	0	0	1	116	2.326301510493387E+004	2.9139999E-001	3.7239349E+000	2.9142329E-001	2.428419767639703E-002	1.737352727543463E+000	6.425588323620226E-003	1.737352727543463E+000	0	6.425588323620226E-003	0.000000000000000E+000	0.000000000000000E+000	0.000000000000000E+000	-6.482296616023220E-002	0.000000000000000E+000	1.737352727543463E+000	1.737352727543463E+000	0.0000000E+000	0.0000000E+000	2.9139999E-001	0.000000000000000E+000	1.0852413E-003	1.2778439E+004
1	1	0	1	0	0	1	116	2.356301511918311E+004	2.9139999E-001	3.7247229E+000	2.9140359E-001	2.428407579272986E-002	1.761636803336193E+000	6.516029775744146E-003	1.761636803336192E+000	0	6.516029775744146E-003	0.000000000000000E+000	0.000000000000000E+000	0.000000000000000E+000	-6.572903767834611E-002	0.000000000000000E+000	1.761636803336192E+000	1.761636803336192E+000	0.0000000E+000	0.0000000E+000	2.9139999E-001	0.000000000000000E+000	1.0853977E-003	1.2782008E+004
1	1	0	1	0	0	1	116	2.386301513343235E+004	2.9139999E-001	3.7255898E+000	2.9136416E-001	2.428403773162100E-002	1.785920841067814E+000	6.606490723863973E-003	1.785920841067813E+000	0	6.606490723863973E-003	0.000000000000000E+000	0.000000000000000E+000	0.000000000000000E+000	-6.663510777634887E-002	0.000000000000000E+000	1.785920841067813E+000	1.785920841067813E+000	0.0000000E+000	0.0000000E+000	2.9139999E-001	0.000000000000000E+000	1.0855034E-003	1.2786712E+004
1	1	0	1	0	0	1	116	2.416301514768158E+004	2.9139999E-001	3.7264564E+000	2.9138386E-001	2.428409220258395E-002	1.810204933270398E+000	6.696971364871065E-003	1.810204933270397E+000	0	6.696971364871065E-003	0.000000000000000E+000	0.000000000000000E+000	0.000000000000000E+000	-6.754117990673650E-002	0.000000000000000E+000	1.810204933270397E+000	1.810204933270397E+000	0.0000000E+000	0.0000000E+000	2.9139999E-001	0.000000000000000E+000	1.0858292E-003	1.2788822E+004
1	1	0	1	0	0	1	116	2.446301516193082E+004	2.9139999E-001	3.7271657E+000	2.9142329E-001	2.428425600467457E-002	1.834489189275073E+000	6.787473172083497E-003	1.834489189275072E+000	0	6.787473172083497E-003	0.000000000000000E+000	0.000000000000000E+000	0.000000000000000E+000	-6.844725814880036E-002	0.000000000000000E+000	1.834489189275072E+000	1.834489189275072E+000	0.0000000E+000	0.0000000E+000	2.9139999E-001	0.000000000000000E+000	1.0861829E-003	1.2789525E+004
1	1	0	1	0	0	1	116	2.476301517618005E+004	2.9139999E-001	3.7279930E+000	2.9144299E-001	2.428422806842460E-002	1.858773417343497E+000	6.877995460142229E-003	1.858773417343496E+000	0	6.877995460142229E-003	0.000000000000000E+000	0.000000000000000E+000	0.000000000000000E+000	-6.935333534852517E-002	0.000000000000000E+000	1.858773417343496E+000	1.858773417343496E+000	0.0000000E+000	0.0000000E+000	2.9139999E-001	0.000000000000000E+000	1.0864974E-003	1.2791500E+004
1	1	0	1	0	0	1	116	2.506301519042929E+004	2.9139999E-001	3.7289779E+000	2.9152179E-001	2.428429343508350E-002	1.883057710778581E+000	6.968539266150395E-003	1.883057710778580E+000	0	6.968539266150395E-003	0.000000000000000E+000	0.000000000000000E+000	0.000000000000000E+000	-7.025941498716791E-002	0.000000000000000E+000	1.883057710778580E+000	1.883057710778580E+000	0.0000000E+000	0.0000000E+000	2.9139999E-001	0.000000000000000E+000	1.0870784E-003	1.2791421E+004
1	1	0	1	0	0	1	116	2.536301520467852E+004	2.9139999E-001	3.7298052E+000	2.9146269E-001	2.428446181706256E-002	1.907342172595643E+000	7.059104668496185E-003	1.907342172595643E+000	0	7.059104668496185E-003	0.000000000000000E+000	0.000000000000000E+000	0.000000000000000E+000	-7.116550090836869E-002	0.000000000000000E+000	1.907342172595643E+000	1.907342172595643E+000	0.0000000E+000	0.0000000E+000	2.9139999E-001	0.000000000000000E+000	1.0870991E-003	1.2796854E+004
1	1	0	1	0	0	1	116	2.566301521892776E+004	2.9139999E-001	3.7307115E+000	2.9142329E-001	2.428423960291677E-002	1.931626412198560E+000	7.149690791618029E-003	1.931626412198559E+000	0	7.149690791618029E-003	0.000000000000000E+000	0.000000000000000E+000	0.000000000000000E+000	-7.207157853846091E-002	0.000000000000000E+000	1.931626412198559E+000	1.931626412198559E+000	0.0000000E+000	0.0000000E+000	2.9139999E-001	0.000000000000000E+000	1.0872162E-003	1.2801692E+004
1	1	0	1	0	0	1	116	2.596301523317699E+004	2.9139999E-001	3.7316175E+000	2.9138386E-001	2.428440656585826E-002	1.955910818764418E+000	7.240299636476040E-003	1.955910818764418E+000	0	7.240299636476040E-003	0.000000000000000E+000	0.000000000000000E+000	0.000000000000000E+000	-7.297766239816496E-002	0.000000000000000E+000	1.955910818764418E+000	1.955910818764418E+000	0.0000000E+000	0.0000000E+000	2.9139999E-001	0.000000000000000E+000	1.0873331E-003	1.2806534E+004
1	1	0	1	0	0	1	116	2.626301524742623E+004	2.9139999E-001	3.7325630E+000	2.9144299E-001	2.428421343036824E-002	1.980195032194787E+000	7.330929763015310E-003	1.980195032194786E+000	0	7.330929763015310E-003	0.000000000000000E+000	0.000000000000000E+000	0.000000000000000E+000	-7.388373905172421E-002	0.000000000000000E+000	1.980195032194786E+000	1.980195032194786E+000	0.0000000E+000	0.0000000E+000	2.9139999E-001	0.000000000000000E+000	1.0878294E-003	1.2807181E+004
1	1	0	1	0	0	1	116	2.656301526167546E+004	2.9139999E-001	3.7334299E+000	2.9140359E-001	2.428406504074733E-002	2.004479097235534E+000	7.421581872732308E-003	2.004479097235533E+000	0	7.421581872732308E-003	0.000000000000000E+000	0.000000000000000E+000	0.000000000000000E+000	-7.478981016866719E-002	0.000000000000000E+000	2.004479097235533E+000	2.004479097235533E+000	0.0000000E+000	0.0000000E+000	2.9139999E-001	0.000000000000000E+000	1.0879348E-003	1.2811887E+004
1	1	0	1	0	0	1	116	2.686301527592470E+004	2.9139999E-001	3.7343361E+000	2.9144299E-001	2.428434954505828E-002	2.028763446780592E+000	7.512255818320380E-003	2.028763446780592E+000	0	7.512255818320380E-003	0.000000000000000E+000	0.000000000000000E+000	0.000000000000000E+000	-7.569589190084854E-002	0.000000000000000E+000	2.028763446780592E+000	2.028763446780592E+000	0.0000000E+000	0.0000000E+000	2.9139999E-001	0.000000000000000E+000	1.0883461E-003	1.2813265E+004
1	1	0	1	0	0	1	116	2.716301529017393E+004	2.9139999E-001	3.7352421E+000	2.9134446E-001	2.428417898121807E-002	2.053047625761810E+000	7.602951435716218E-003	2.053047625761810E+000	0	7.602951435716218E-003	0.000000000000000E+000	0.000000000000000E+000	0.000000000000000E+000	-7.660196726906368E-002	0.000000000000000E+000	2.053047625761810E+000	2.053047625761810E+000	0.0000000E+000	0.0000000E+000	2.9139999E-001	0.000000000000000E+000	1.0882422E-003	1.2820707E+004
1	1	0	1	0	0	1	116	2.746301530442317E+004	2.9139999E-001	3.7361877E+000	2.9142329E-001	2.428414695870545E-002	2.077331772720516E+000	7.693669295814501E-003	2.077331772720515E+000	0	7.693669295814501E-003	0.000000000000000E+000	0.000000000000000E+000	0.000000000000000E+000	-7.750804144247582E-002	0.000000000000000E+000	2.077331772720515E+000	2.077331772720515E+000	0.0000000E+000	0.0000000E+000	2.9139999E-001	0.000000000000000E+000	1.0888121E-003	1.2820484E+004
1	1	0	1	0	0	1	116	2.776301531867241E+004	2.9139999E-001	3.7370546E+000	2.9144299E-001	2.428432029412853E-002	2.101616093014644E+000	7.784410391495957E-003	2.101616093014644E+000	0	7.784410391495957E-003	0.000000000000000E+000	0.000000000000000E+000	0.000000000000000E+000	-7.841412208326565E-002	0.000000000000000E+000	2.101616093014644E+000	2.101616093014644E+000	0.0000000E+000	0.0000000E+000	2.9139999E-001	0.000000000000000E+000	1.0891383E-003	1.2822592E+004
1	1	0	1	0	0	1	116	2.806301533292164E+004	2.9139999E-001	3.7380788E+000	2.9142329E-001	2.428438526347279E-002	2.125900478278117E+000	7.875174975999063E-003	2.125900478278117E+000	0	7.875174975999063E-003	0.000000000000000E+000	0.000000000000000E+000	0.000000000000000E+000	-7.932020514814907E-002	0.000000000000000E+000	2.125900478278117E+000	2.125900478278117E+000	0.0000000E+000	0.0000000E+000	2.9139999E-001	0.000000000000000E+000	1.0893632E-003	1.2826974E+004
1	1	0	1	0	0	1	116	2.836301534717088E+004	2.9139999E-001	3.7389851E+000	2.9140359E-001	2.428434980685512E-002	2.150184828084972E+000	7.965962295612295E-003	2.150184828084972E+000	0	7.965962295612295E-003	0.000000000000000E+000	0.000000000000000E+000	0.000000000000000E+000	-8.022628689009839E-002	0.000000000000000E+000	2.150184828084972E+000	2.150184828084972E+000	0.0000000E+000	0.0000000E+000	2.9139999E-001	0.000000000000000E+000	1.0895537E-003	1.2830950E+004
1	1	0	1	0	0	1	116	2.866301536142011E+004	2.9139999E-001	3.7400093E+000	2.9142329E-001	2.428423067174024E-002	2.174469058756713E+000	8.056772524475920E-003	2.174469058756712E+000	0	8.056772524475920E-003	0.000000000000000E+000	0.000000000000000E+000	0.000000000000000E+000	-8.113236418695642E-002	0.000000000000000E+000	2.174469058756712E+000	2.174469058756712E+000	0.0000000E+000	0.0000000E+000	2.9139999E-001	0.000000000000000E+000	1.0899259E-003	1.2833598E+004
1	1	0	1	0	0	1	116	2.896301537566935E+004	2.9139999E-001	3.7410338E+000	2.9146269E-001	2.428416396015220E-002	2.198753222716864E+000	8.147606748088201E-003	2.198753222716864E+000	0	8.147606748088201E-003	0.000000000000000E+000	0.000000000000000E+000	0.000000000000000E+000	-8.203843899471538E-002	0.000000000000000E+000	2.198753222716864E+000	2.198753222716864E+000	0.0000000E+000	0.0000000E+000	2.9139999E-001	0.000000000000000E+000	1.0903717E-003	1.2835378E+004
1	1	0	1	0	0	1	116	2.926301538991858E+004	2.9139999E-001	3.7419791E+000	2.9140359E-001	2.428422142489089E-002	2.223037444141756E+000	8.238465350824528E-003	2.223037444141756E+000	0	8.238465350824528E-003	0.000000000000000E+000	0.000000000000000E+000	0.000000000000000E+000	-8.294451594656103E-002	0.000000000000000E+000	2.223037444141756E+000	2.223037444141756E+000	0.0000000E+000	0.0000000E+000	2.9139999E-001	0.000000000000000E+000	1.0904261E-003	1.2841226E+004
1	1	0	1	0	0	1	116	2.956301540416782E+004	2.9139999E-001	3.7430036E+000	2.9142329E-001	2.428422781750560E-002	2.247321671959261E+000	8.329348275856243E-003	2.247321671959261E+000	0	8.329348275856243E-003	0.000000000000000E+000	0.000000000000000E+000	0.000000000000000E+000	-8.385059313692371E-002	0.000000000000000E+000	2.247321671959261E+000	2.247321671959261E+000	0.0000000E+000	0.0000000E+000	2.9139999E-001	0.000000000000000E+000	1.0907984E-003	1.2843872E+004
1	1	0	1	0	0	1	116	2.986301541841705E+004	2.9139999E-001	3.7439492E+000	2.9138386E-001	2.428423972366585E-002	2.271605911682927E+000	8.420255589943661E-003	2.271605911682927E+000	0	8.420255589943661E-003	0.000000000000000E+000	0.000000000000000E+000	0.000000000000000E+000	-8.475667077152126E-002	0.000000000000000E+000	2.271605911682927E+000	2.271605911682927E+000	0.0000000E+000	0.0000000E+000	2.9139999E-001	0.000000000000000E+000	1.0909264E-003	1.2848855E+004
1	1	0	1	0	0	1	116	3.016301543266629E+004	2.9139999E-001	3.7449734E+000	2.9146269E-001	2.428428204528160E-002	2.295890193728209E+000	8.511187396583755E-003	2.295890193728209E+000	0	8.511187396583755E-003	0.000000000000000E+000	0.000000000000000E+000	0.000000000000000E+000	-8.566274998519517E-002	0.000000000000000E+000	2.295890193728209E+000	2.295890193728209E+000	0.0000000E+000	0.0000000E+000	2.9139999E-001	0.000000000000000E+000	1.0915201E-003	1.2848895E+004
1	1	0	1	0	0	1	116	3.046301544691552E+004	2.9139999E-001	3.7459190E+000	2.9146269E-001	2.428416851666238E-002	2.320174362244871E+000	8.602143418468700E-003	2.320174362244871E+000	0	8.602143418468700E-003	0.000000000000000E+000	0.000000000000000E+000	0.000000000000000E+000	-8.656882496296367E-002	0.000000000000000E+000	2.320174362244871E+000	2.320174362244871E+000	0.0000000E+000	0.0000000E+000	2.9139999E-001	0.000000000000000E+000	1.0917956E-003	1.2852139E+004
1	1	0	1	0	0	1	116	3.076301546116476E+004	2.9139999E-001	3.7470222E+000	2.9146269E-001	2.428435698982742E-002	2.344458719234698E+000	8.693124777644872E-003	2.344458719234698E+000	0	8.693124777644872E-003	0.000000000000000E+000	0.000000000000000E+000	0.000000000000000E+000	-8.747490697291936E-002	0.000000000000000E+000	2.344458719234698E+000	2.344458719234698E+000	0.0000000E+000	0.0000000E+000	2.9139999E-001	0.000000000000000E+000	1.0921172E-003	1.2855924E+004
1	1	0	1	0	0	1	116	3.106301547541399E+004	2.9139999E-001	3.7480464E+000	2.9140359E-001	2.428420275630222E-002	2.368742921991001E+000	8.784130287142661E-003	2.368742921991001E+000	0	8.784130287142661E-003	0.000000000000000E+000	0.000000000000000E+000	0.000000000000000E+000	-8.838098322821486E-002	0.000000000000000E+000	2.368742921991001E+000	2.368742921991001E+000	0.0000000E+000	0.0000000E+000	2.9139999E-001	0.000000000000000E+000	1.0921942E-003	1.2862046E+004
1	1	0	1	0	0	1	116	3.136301548966323E+004	2.9139999E-001	3.7490315E+000	2.9144299E-001	2.428409312317769E-002	2.393027015114178E+000	8.875160329184732E-003	2.393027015114178E+000	0	8.875160329184732E-003	0.000000000000000E+000	0.000000000000000E+000	0.000000000000000E+000	-8.928705539295108E-002	0.000000000000000E+000	2.393027015114178E+000	2.393027015114178E+000	0.0000000E+000	0.0000000E+000	2.9139999E-001	0.000000000000000E+000	1.0926289E-003	1.2863688E+004
1	1	0	1	0	0	1	116	3.166301550391247E+004	2.9139999E-001	3.7500558E+000	2.9142329E-001	2.428441572897964E-002	2.417311430843158E+000	8.966216662286388E-003	2.417311430843158E+000	0	8.966216662286388E-003	0.000000000000000E+000	0.000000000000000E+000	0.000000000000000E+000	-9.019313959454350E-002	0.000000000000000E+000	2.417311430843158E+000	2.417311430843158E+000	0.0000000E+000	0.0000000E+000	2.9139999E-001	0.000000000000000E+000	1.0928536E-003	1.2868071E+004
1	1	0	1	0	0	1	116	3.196301551816170E+004	2.9139999E-001	3.7511590E+000	2.9140359E-001	2.428426648007499E-002	2.441595697323233E+000	9.057297702002195E-003	2.441595697323233E+000	0	9.057297702002195E-003	0.000000000000000E+000	0.000000000000000E+000	0.000000000000000E+000	-9.109921822745864E-002	0.000000000000000E+000	2.441595697323233E+000	2.441595697323233E+000	0.0000000E+000	0.0000000E+000	2.9139999E-001	0.000000000000000E+000	1.0931012E-003	1.2872728E+004
1	1	0	1	0	0	1	116	3.226301553241094E+004	2.9139999E-001	3.7521439E+000	2.9136416E-001	2.428450005547868E-002	2.465880197378711E+000	9.148404901739028E-003	2.465880197378711E+000	0	9.148404901739028E-003	0.000000000000000E+000	0.000000000000000E+000	0.000000000000000E+000	-9.200530557538612E-002	0.000000000000000E+000	2.465880197378711E+000	2.465880197378711E+000	0.0000000E+000	0.0000000E+000	2.9139999E-001	0.000000000000000E+000	1.0932402E-003	1.2877850E+004
1	1	0	1	0	0	1	116	3.256301554666017E+004	2.9139999E-001	3.7532077E+000	2.9140359E-001	2.428451147283117E-002	2.490164708851543E+000	9.239537665919397E-003	2.490164708851542E+000	0	9.239537665919397E-003	0.000000000000000E+000	0.000000000000000E+000	0.000000000000000E+000	-9.291139334931041E-002	0.000000000000000E+000	2.490164708851542E+000	2.490164708851542E+000	0.0000000E+000	0.0000000E+000	2.9139999E-001	0.000000000000000E+000	1.0936982E-003	1.2879758E+004
1	1	0	1	0	0	1	116	3.286301556090941E+004	2.9139999E-001	3.7542713E+000	2.9138386E-001	2.428439812521140E-002	2.514449106976754E+000	9.330695825635593E-003	2.514449106976754E+000	0	9.330695825635593E-003	0.000000000000000E+000	0.000000000000000E+000	0.000000000000000E+000	-9.381747689408257E-002	0.000000000000000E+000	2.514449106976754E+000	2.514449106976754E+000	0.0000000E+000	0.0000000E+000	2.9139999E-001	0.000000000000000E+000	1.0939341E-003	1.2884280E+004
1	1	0	1	0	0	1	116	3.316301557515864E+004	2.9139999E-001	3.7554140E+000	2.9140359E-001	2.428455808363027E-002	2.538733665060384E+000	9.421880494731135E-003	2.538733665060384E+000	0	9.421880494731135E-003	0.000000000000000E+000	0.000000000000000E+000	0.000000000000000E+000	-9.472356640711842E-002	0.000000000000000E+000	2.538733665060384E+000	2.538733665060384E+000	0.0000000E+000	0.0000000E+000	2.9139999E-001	0.000000000000000E+000	1.0943412E-003	1.2887329E+004
1	1	0	1	0	0	1	116	3.346301558940788E+004	2.9139999E-001	3.7564776E+000	2.9142329E-001	2.428468412654267E-002	2.563018349186927E+000	9.513091665913263E-003	2.563018349186927E+000	0	9.513091665913263E-003	0.000000000000000E+000	0.000000000000000E+000	0.000000000000000E+000	-9.562966062298479E-002	0.000000000000000E+000	2.563018349186927E+000	2.563018349186927E+000	0.0000000E+000	0.0000000E+000	2.9139999E-001	0.000000000000000E+000	1.0947251E-003	1.2890107E+004
1	1	0	1	0	0	1	116	3.376301560365711E+004	2.9139999E-001	3.7575808E+000	2.9144299E-001	2.428467500873738E-002	2.587303024195664E+000	9.604329132056898E-003	2.587303024195664E+000	0	9.604329132056898E-003	0.000000000000000E+000	0.000000000000000E+000	0.000000000000000E+000	-9.653575449865359E-002	0.000000000000000E+000	2.587303024195664E+000	2.587303024195664E+000	0.0000000E+000	0.0000000E+000	2.9139999E-001	0.000000000000000E+000	1.0951206E-003	1.2893021E+004
1	1	0	1	0	0	1	116	3.406301561790635E+004	2.9139999E-001	3.7586052E+000	2.9144299E-001	2.428442461886340E-002	2.611587448814528E+000	9.695591898162034E-003	2.611587448814527E+000	0	9.695591898162034E-003	0.000000000000000E+000	0.000000000000000E+000	0.000000000000000E+000	-9.744183903193955E-002	0.000000000000000E+000	2.611587448814527E+000	2.611587448814527E+000	0.0000000E+000	0.0000000E+000	2.9139999E-001	0.000000000000000E+000	1.0954192E-003	1.2896537E+004
1	1	0	1	0	0	1	116	3.436301563215558E+004	2.9139999E-001	3.7596688E+000	2.9136416E-001	2.428443976190355E-002	2.635871888576431E+000	9.786881358307468E-003	2.635871888576431E+000	0	9.786881358307468E-003	0.000000000000000E+000	0.000000000000000E+000	0.000000000000000E+000	-9.834792413023269E-002	0.000000000000000E+000	2.635871888576431E+000	2.635871888576431E+000	0.0000000E+000	0.0000000E+000	2.9139999E-001	0.000000000000000E+000	1.0954328E-003	1.2903676E+004
1	1	0	1	0	0	1	116	3.466301564640482E+004	2.9139999E-001	3.7608113E+000	2.9138386E-001	2.428447216005789E-002	2.660156360736489E+000	9.878197936008705E-003	2.660156360736489E+000	0	9.878197936008705E-003	0.000000000000000E+000	0.000000000000000E+000	0.000000000000000E+000	-9.925401043734453E-002	0.000000000000000E+000	2.660156360736489E+000	2.660156360736489E+000	0.0000000E+000	0.0000000E+000	2.9139999E-001	0.000000000000000E+000	1.0958398E-003	1.2906725E+004
1	1	0	1	0	0	1	116	3.496301566065406E+004	2.9139999E-001	3.7619541E+000	2.9144299E-001	2.428440260464947E-002	2.684440763341139E+000	9.969541212252974E-003	2.684440763341138E+000	0	9.969541212252974E-003	0.000000000000000E+000	0.000000000000000E+000	0.000000000000000E+000	-1.001600941492505E-001	0.000000000000000E+000	2.684440763341138E+000	2.684440763341138E+000	0.0000000E+000	0.0000000E+000	2.9139999E-001	0.000000000000000E+000	1.0963952E-003	1.2908027E+004
1	1	0	1	0	0	1	116	3.526301567490329E+004	2.9139999E-001	3.7630572E+000	2.9142329E-001	2.428423743756281E-002	2.708725000778701E+000	1.006091094220453E-002	2.708725000778701E+000	0	1.006091094220453E-002	0.000000000000000E+000	0.000000000000000E+000	0.000000000000000E+000	-1.010661716985505E-001	0.000000000000000E+000	2.708725000778701E+000	2.708725000778701E+000	0.0000000E+000	0.0000000E+000	2.9139999E-001	0.000000000000000E+000	1.0966426E-003	1.2912686E+004
1	1	0	1	0	0	1	116	3.556301568915253E+004	2.9139999E-001	3.7642391E+000	2.9136416E-001	2.428431617808011E-002	2.733009316956782E+000	1.015230829888741E-002	2.733009316956781E+000	0	1.015230829888741E-002	0.000000000000000E+000	0.000000000000000E+000	0.000000000000000E+000	-1.019722521857650E-001	0.000000000000000E+000	2.733009316956781E+000	2.733009316956781E+000	0.0000000E+000	0.0000000E+000	2.9139999E-001	0.000000000000000E+000	1.0967643E-003	1.2919362E+004
1	1	0	1	0	0	1	116	3.586301570340176E+004	2.9139999E-001	3.7653029E+000	2.9138386E-001	2.428457288223836E-002	2.757293889839020E+000	1.024373395884229E-002	2.757293889839019E+000	0	1.024373395884229E-002	0.000000000000000E+000	0.000000000000000E+000	0.000000000000000E+000	-1.028783422509569E-001	0.000000000000000E+000	2.757293889839019E+000	2.757293889839019E+000	0.0000000E+000	0.0000000E+000	2.9139999E-001	0.000000000000000E+000	1.0971485E-003	1.2922140E+004
1	1	0	1	0	0	1	116	3.616301571765100E+004	2.9139999E-001	3.7664847E+000	2.9134446E-001	2.428439271890455E-002	2.781578282557925E+000	1.033518663294236E-002	2.781578282557924E+000	0	1.033518663294236E-002	0.000000000000000E+000	0.000000000000000E+000	0.000000000000000E+000	-1.037844255940125E-001	0.000000000000000E+000	2.781578282557924E+000	2.781578282557924E+000	0.0000000E+000	0.0000000E+000	2.9139999E-001	0.000000000000000E+000	1.0973444E-003	1.2927943E+004
1	1	0	1	0	0	1	116	3.646301573190023E+004	2.9139999E-001	3.7676666E+000	2.9150209E-001	2.428438269128402E-002	2.805862665249208E+000	1.042666732583072E-002	2.805862665249208E+000	0	1.042666732583072E-002	0.000000000000000E+000	0.000000000000000E+000	0.000000000000000E+000	-1.046905085629240E-001	0.000000000000000E+000	2.805862665249208E+000	2.805862665249208E+000	0.0000000E+000	0.0000000E+000	2.9139999E-001	0.000000000000000E+000	1.0982826E-003	1.2925007E+004
1	1	0	1	0	0	1	116	3.676301574614947E+004	2.9139999E-001	3.7688093E+000	2.9142329E-001	2.428446429371834E-002	2.830147129542927E+000	1.051817656590568E-002	2.830147129542926E+000	0	1.051817656590568E-002	0.000000000000000E+000	0.000000000000000E+000	0.000000000000000E+000	-1.055965945765322E-001	0.000000000000000E+000	2.830147129542926E+000	2.830147129542926E+000	0.0000000E+000	0.0000000E+000	2.9139999E-001	0.000000000000000E+000	1.0983188E-003	1.2932423E+004
1	1	0	1	0	0	1	116	3.706301576039870E+004	2.9139999E-001	3.7699518E+000	2.9138386E-001	2.428449570935633E-002	2.854431625252283E+000	1.060971445548561E-002	2.854431625252283E+000	0	1.060971445548561E-002	0.000000000000000E+000	0.000000000000000E+000	0.000000000000000E+000	-1.065026817623000E-001	0.000000000000000E+000	2.854431625252283E+000	2.854431625252283E+000	0.0000000E+000	0.0000000E+000	2.9139999E-001	0.000000000000000E+000	1.0985031E-003	1.2938094E+004
1	1	0	1	0	0	1	116	3.736301577464794E+004	2.9139999E-001	3.7711730E+000	2.9138386E-001	2.428428291168478E-002	2.878715908163968E+000	1.070128049598906E-002	2.878715908163968E+000	0	1.070128049598906E-002	0.000000000000000E+000	0.000000000000000E+000	0.000000000000000E+000	-1.074087610083006E-001	0.000000000000000E+000	2.878715908163968E+000	2.878715908163968E+000	0.0000000E+000	0.0000000E+000	2.9139999E-001	0.000000000000000E+000	1.0988590E-003	1.2942285E+004
1	1	0	1	0	0	1	116	3.766301578889717E+004	2.9139999E-001	3.7724733E+000	2.9138386E-001	2.428438685105907E-002	2.903000295015027E+000	1.079287620982985E-002	2.903000295015027E+000	0	1.079287620982985E-002	0.000000000000000E+000	0.000000000000000E+000	0.000000000000000E+000	-1.083148441324190E-001	0.000000000000000E+000	2.903000295015027E+000	2.903000295015027E+000	0.0000000E+000	0.0000000E+000	2.9139999E-001	0.000000000000000E+000	1.0992378E-003	1.2946748E+004
1	1	0	1	0	0	1	116	3.796301580314641E+004	2.9139999E-001	3.7735763E+000	2.9142329E-001	2.428426785232292E-002	2.927284562867350E+000	1.088450105180972E-002	2.927284562867349E+000	0	1.088450105180972E-002	0.000000000000000E+000	0.000000000000000E+000	0.000000000000000E+000	-1.092209228165345E-001	0.000000000000000E+000	2.927284562867349E+000	2.927284562867349E+000	0.0000000E+000	0.0000000E+000	2.9139999E-001	0.000000000000000E+000	1.0997080E-003	1.2948780E+004
1	1	0	1	0	0	1	116	3.826301581739564E+004	2.9139999E-001	3.7749553E+000	2.9142329E-001	2.428415727388528E-002	2.951568720141236E+000	1.097615551518182E-002	2.951568720141235E+000	0	1.097615551518182E-002	0.000000000000000E+000	0.000000000000000E+000	0.000000000000000E+000	-1.101269973748199E-001	0.000000000000000E+000	2.951568720141235E+000	2.951568720141235E+000	0.0000000E+000	0.0000000E+000	2.9139999E-001	0.000000000000000E+000	1.1001099E-003	1.2953513E+004
1	1	0	1	0	0	1	116	3.856301583164488E+004	2.9139999E-001	3.7760978E+000	2.9144299E-001	2.428428942751553E-002	2.975853009568751E+000	1.106784077660077E-002	2.975853009568750E+000	0	1.106784077660077E-002	0.000000000000000E+000	0.000000000000000E+000	0.000000000000000E+000	-1.110330768639349E-001	0.000000000000000E+000	2.975853009568750E+000	2.975853009568750E+000	0.0000000E+000	0.0000000E+000	2.9139999E-001	0.000000000000000E+000	1.1005172E-003	1.2956558E+004
1	1	0	1	0	0	1	116	3.886301584589412E+004	2.9139999E-001	3.7773979E+000	2.9146269E-001	2.428451958361599E-002	3.000137529152367E+000	1.115955746143633E-002	3.000137529152366E+000	0	1.115955746143633E-002	0.000000000000000E+000	0.000000000000000E+000	0.000000000000000E+000	-1.119391649404834E-001	0.000000000000000E+000	3.000137529152366E+000	3.000137529152366E+000	0.0000000E+000	0.0000000E+000	2.9139999E-001	0.000000000000000E+000	1.1009705E-003	1.2960142E+004
1	1	0	1	0	0	1	116	3.916301586014335E+004	2.9139999E-001	3.7786982E+000	2.9134446E-001	2.428449027685655E-002	3.024422019429224E+000	1.125130522988598E-002	3.024422019429223E+000	0	1.125130522988598E-002	0.000000000000000E+000	0.000000000000000E+000	0.000000000000000E+000	-1.128452519235574E-001	0.000000000000000E+000	3.024422019429223E+000	3.024422019429223E+000	0.0000000E+000	0.0000000E+000	2.9139999E-001	0.000000000000000E+000	1.1009028E-003	1.2969864E+004
1	1	0	1	0	0	1	116	3.946301587439259E+004	2.9139999E-001	3.7799194E+000	2.9138386E-001	2.428458503612214E-002	3.048706604465345E+000	1.134308480702890E-002	3.048706604465345E+000	0	1.134308480702890E-002	0.000000000000000E+000	0.000000000000000E+000	0.000000000000000E+000	-1.137513424422269E-001	0.000000000000000E+000	3.048706604465345E+000	3.048706604465345E+000	0.0000000E+000	0.0000000E+000	2.9139999E-001	0.000000000000000E+000	1.1014075E-003	1.2972302E+004
1	1	0	1	0	0	1	116	3.976301588864182E+004	2.9139999E-001	3.7812195E+000	2.9142329E-001	2.428445660274890E-002	3.072991061068095E+000	1.143489577360200E-002	3.072991061068093E+000	0	1.143489577360200E-002	0.000000000000000E+000	0.000000000000000E+000	0.000000000000000E+000	-1.146574281688747E-001	0.000000000000000E+000	3.072991061068093E+000	3.072991061068093E+000	0.0000000E+000	0.0000000E+000	2.9139999E-001	0.000000000000000E+000	1.1019354E-003	1.2975008E+004
1	1	0	1	0	0	1	116	4.006301590289106E+004	2.9139999E-001	3.7825198E+000	2.9146269E-001	2.428439113722907E-002	3.097275452205324E+000	1.152673855483558E-002	3.097275452205322E+000	0	1.152673855483558E-002	0.000000000000000E+000	0.000000000000000E+000	0.000000000000000E+000	-1.155635114529158E-001	0.000000000000000E+000	3.097275452205322E+000	3.097275452205322E+000	0.0000000E+000	0.0000000E+000	2.9139999E-001	0.000000000000000E+000	1.1024633E-003	1.2977716E+004
1	1	0	1	0	0	1	116	4.036301591714029E+004	2.9139999E-001	3.7839379E+000	2.9138386E-001	2.428440480507083E-002	3.121559857010394E+000	1.161861404381858E-002	3.121559857010393E+000	0	1.161861404381858E-002	0.000000000000000E+000	0.000000000000000E+000	0.000000000000000E+000	-1.164695952469225E-001	0.000000000000000E+000	3.121559857010393E+000	3.121559857010393E+000	0.0000000E+000	0.0000000E+000	2.9139999E-001	0.000000000000000E+000	1.1025785E-003	1.2986093E+004
1	1	0	1	0	0	1	116	4.066301593138953E+004	2.9139999E-001	3.7854352E+000	2.9138386E-001	2.428435160355436E-002	3.145844208613949E+000	1.171052255718443E-002	3.145844208613948E+000	0	1.171052255718443E-002	0.000000000000000E+000	0.000000000000000E+000	0.000000000000000E+000	-1.173756770559091E-001	0.000000000000000E+000	3.145844208613948E+000	3.145844208613948E+000	0.0000000E+000	0.0000000E+000	2.9139999E-001	0.000000000000000E+000	1.1030147E-003	1.2991231E+004
1	1	0	1	0	0	1	116	4.096301594563876E+004	2.9139999E-001	3.7867746E+000	2.9140359E-001	2.428450266765224E-002	3.170128711281601E+000	1.180246570363680E-002	3.170128711281600E+000	0	1.180246570363680E-002	0.000000000000000E+000	0.000000000000000E+000	0.000000000000000E+000	-1.182817645013003E-001	0.000000000000000E+000	3.170128711281600E+000	3.170128711281600E+000	0.0000000E+000	0.0000000E+000	2.9139999E-001	0.000000000000000E+000	1.1034798E-003	1.2994948E+004
1	1	0	1	0	0	1	116	4.126301595988800E+004	2.9139999E-001	3.7882719E+000	2.9136416E-001	2.428457849209507E-002	3.194413289773696E+000	1.189444337181747E-002	3.194413289773695E+000	0	1.189444337181747E-002	0.000000000000000E+000	0.000000000000000E+000	0.000000000000000E+000	-1.191878547758034E-001	0.000000000000000E+000	3.194413289773695E+000	3.194413289773695E+000	0.0000000E+000	0.0000000E+000	2.9139999E-001	0.000000000000000E+000	1.1037667E-003	1.3001846E+004
1	1	0	1	0	0	1	116	4.156301597413723E+004	2.9139999E-001	3.7896900E+000	2.9134446E-001	2.428470221287674E-002	3.218697991986573E+000	1.198645640651160E-002	3.218697991986572E+000	0	1.198645640651160E-002	0.000000000000000E+000	0.000000000000000E+000	0.000000000000000E+000	-1.200939496664953E-001	0.000000000000000E+000	3.218697991986572E+000	3.218697991986572E+000	0.0000000E+000	0.0000000E+000	2.9139999E-001	0.000000000000000E+000	1.1041053E-003	1.3007593E+004
1	1	0	1	0	0	1	116	4.186301598838647E+004	2.9139999E-001	3.7911084E+000	2.9142329E-001	2.428471119710141E-002	3.242982703183674E+000	1.207850550003866E-002	3.242982703183673E+000	0	1.207850550003866E-002	0.000000000000000E+000	0.000000000000000E+000	0.000000000000000E+000	-1.210000448924006E-001	0.000000000000000E+000	3.242982703183673E+000	3.242982703183673E+000	0.0000000E+000	0.0000000E+000	2.9139999E-001	0.000000000000000E+000	1.1048173E-003	1.3008940E+004
1	1	0	1	0	0	1	116	4.216301600263570E+004	2.9139999E-001	3.7926450E+000	2.9142329E-001	2.428454462198747E-002	3.267267247805662E+000	1.217059052813742E-002	3.267267247805660E+000	0	1.217059052813742E-002	0.000000000000000E+000	0.000000000000000E+000	0.000000000000000E+000	-1.219061339031644E-001	0.000000000000000E+000	3.267267247805660E+000	3.267267247805660E+000	0.0000000E+000	0.0000000E+000	2.9139999E-001	0.000000000000000E+000	1.1052651E-003	1.3014214E+004
1	1	0	1	0	0	1	116	4.246301601688494E+004	2.9139999E-001	3.7942603E+000	2.9140359E-001	2.428474113951127E-002	3.291551988945173E+000	1.226271330395778E-002	3.291551988945172E+000	0	1.226271330395778E-002	0.000000000000000E+000	0.000000000000000E+000	0.000000000000000E+000	-1.228122302462613E-001	0.000000000000000E+000	3.291551988945172E+000	3.291551988945172E+000	0.0000000E+000	0.0000000E+000	2.9139999E-001	0.000000000000000E+000	1.1056610E-003	1.3020637E+004
1	1	0	1	0	0	1	116	4.276301603113418E+004	2.9139999E-001	3.7958362E+000	2.9144299E-001	2.428456132560968E-002	3.315836550270783E+000	1.235487317847331E-002	3.315836550270781E+000	0	1.235487317847331E-002	0.000000000000000E+000	0.000000000000000E+000	0.000000000000000E+000	-1.237183198802598E-001	0.000000000000000E+000	3.315836550270781E+000	3.315836550270781E+000	0.0000000E+000	0.0000000E+000	2.9139999E-001	0.000000000000000E+000	1.1062699E-003	1.3024284E+004
1	1	0	1	0	0	1	116	4.306301604538341E+004	2.9139999E-001	3.7974122E+000	2.9148239E-001	2.428466105961137E-002	3.340121211330394E+000	1.244707216288924E-002	3.340121211330393E+000	0	1.244707216288924E-002	0.000000000000000E+000	0.000000000000000E+000	0.000000000000000E+000	-1.246244132354679E-001	0.000000000000000E+000	3.340121211330393E+000	3.340121211330393E+000	0.0000000E+000	0.0000000E+000	2.9139999E-001	0.000000000000000E+000	1.1068787E-003	1.3027930E+004
1	1	0	1	0	0	1	116	4.336301605963265E+004	2.9139999E-001	3.7989881E+000	2.9148239E-001	2.428468440027701E-002	3.364405895730671E+000	1.253931002222498E-002	3.364405895730670E+000	0	1.253931002222498E-002	0.000000000000000E+000	0.000000000000000E+000	0.000000000000000E+000	-1.255305074615477E-001	0.000000000000000E+000	3.364405895730670E+000	3.364405895730670E+000	0.0000000E+000	0.0000000E+000	2.9139999E-001	0.000000000000000E+000	1.1073381E-003	1.3033337E+004
1	1	0	1	0	0	1	116	4.366301607388188E+004	2.9139999E-001	3.8008003E+000	2.9134446E-001	2.428466116938326E-002	3.388690556900054E+000	1.263158756843481E-002	3.388690556900053E+000	0	1.263158756843481E-002	0.000000000000000E+000	0.000000000000000E+000	0.000000000000000E+000	-1.264366008208516E-001	0.000000000000000E+000	3.388690556900053E+000	3.388690556900053E+000	0.0000000E+000	0.0000000E+000	2.9139999E-001	0.000000000000000E+000	1.1073421E-003	1.3045727E+004
1	1	0	1	0	0	1	116	4.396301608813112E+004	2.9139999E-001	3.8023763E+000	2.9142329E-001	2.428439251285460E-002	3.412974949412909E+000	1.272390509928803E-002	3.412974949412908E+000	0	1.272390509928803E-002	0.000000000000000E+000	0.000000000000000E+000	0.000000000000000E+000	-1.273426841562192E-001	0.000000000000000E+000	3.412974949412908E+000	3.412974949412908E+000	0.0000000E+000	0.0000000E+000	2.9139999E-001	0.000000000000000E+000	1.1081010E-003	1.3047606E+004
1	1	0	1	0	0	1	116	4.426301610238035E+004	2.9139999E-001	3.8039916E+000	2.9142329E-001	2.428478498987026E-002	3.437259734402779E+000	1.281626631940795E-002	3.437259734402778E+000	0	1.281626631940795E-002	0.000000000000000E+000	0.000000000000000E+000	0.000000000000000E+000	-1.282487821354319E-001	0.000000000000000E+000	3.437259734402778E+000	3.437259734402778E+000	0.0000000E+000	0.0000000E+000	2.9139999E-001	0.000000000000000E+000	1.1085718E-003	1.3053148E+004
1	1	0	1	0	0	1	116	4.456301611662959E+004	2.9139999E-001	3.8059614E+000	2.9136416E-001	2.428451172427998E-002	3.461544246127059E+000	1.290866943354580E-002	3.461544246127058E+000	0	1.290866943354580E-002	0.000000000000000E+000	0.000000000000000E+000	0.000000000000000E+000	-1.291548699187381E-001	0.000000000000000E+000	3.461544246127058E+000	3.461544246127058E+000	0.0000000E+000	0.0000000E+000	2.9139999E-001	0.000000000000000E+000	1.1089208E-003	1.3062559E+004
1	1	0	1	0	0	1	116	4.486301613087882E+004	2.9139999E-001	3.8077345E+000	2.9140359E-001	2.428436149179936E-002	3.485828607618858E+000	1.300111604855147E-002	3.485828607618857E+000	0	1.300111604855147E-002	0.000000000000000E+000	0.000000000000000E+000	0.000000000000000E+000	-1.300609520966684E-001	0.000000000000000E+000	3.485828607618857E+000	3.485828607618857E+000	0.0000000E+000	0.0000000E+000	2.9139999E-001	0.000000000000000E+000	1.1095875E-003	1.3066876E+004
1	1	0	1	0	0	1	116	4.516301614512806E+004	2.9139999E-001	3.8096254E+000	2.9140359E-001	2.428458775916033E-002	3.510113195378019E+000	1.309360807687753E-002	3.510113195378017E+000	0	1.309360807687753E-002	0.000000000000000E+000	0.000000000000000E+000	0.000000000000000E+000	-1.309670427169382E-001	0.000000000000000E+000	3.510113195378017E+000	3.510113195378017E+000	0.0000000E+000	0.0000000E+000	2.9139999E-001	0.000000000000000E+000	1.1101385E-003	1.3073364E+004
1	1	0	1	0	0	1	116	4.546301615937729E+004	2.9139999E-001	3.8115561E+000	2.9142329E-001	2.428463115387493E-002	3.534397826531894E+000	1.318614594804452E-002	3.534397826531892E+000	0	1.318614594804452E-002	0.000000000000000E+000	0.000000000000000E+000	0.000000000000000E+000	-1.318731349563231E-001	0.000000000000000E+000	3.534397826531892E+000	3.534397826531892E+000	0.0000000E+000	0.0000000E+000	2.9139999E-001	0.000000000000000E+000	1.1107762E-003	1.3079105E+004
1	1	0	1	0	0	1	116	4.576301617362653E+004	2.9139999E-001	3.8134077E+000	2.9140359E-001	2.428450178590086E-002	3.558682328317794E+000	1.327873021209121E-002	3.558682328317794E+000	0	1.327873021209121E-002	0.000000000000000E+000	0.000000000000000E+000	0.000000000000000E+000	-1.327792223688150E-001	0.000000000000000E+000	3.558682328317794E+000	3.558682328317794E+000	0.0000000E+000	0.0000000E+000	2.9139999E-001	0.000000000000000E+000	1.1112407E-003	1.3086344E+004
1	1	0	1	0	0	1	116	4.606301618787576E+004	2.9139999E-001	3.8154171E+000	2.9138386E-001	2.428463902322782E-002	3.582966967341022E+000	1.337136297623913E-002	3.582966967341021E+000	0	1.337136297623913E-002	0.000000000000000E+000	0.000000000000000E+000	0.000000000000000E+000	-1.336853149018160E-001	0.000000000000000E+000	3.582966967341021E+000	3.582966967341021E+000	0.0000000E+000	0.0000000E+000	2.9139999E-001	0.000000000000000E+000	1.1117510E-003	1.3094126E+004
1	1	0	1	0	0	1	116	4.636301620212500E+004	2.9139999E-001	3.8174658E+000	2.9146269E-001	2.428480365529656E-002	3.607251770996319E+000	1.346404581023481E-002	3.607251770996318E+000	0	1.346404581023481E-002	0.000000000000000E+000	0.000000000000000E+000	0.000000000000000E+000	-1.345914135774609E-001	0.000000000000000E+000	3.607251770996318E+000	3.607251770996318E+000	0.0000000E+000	0.0000000E+000	2.9139999E-001	0.000000000000000E+000	1.1126489E-003	1.3097614E+004
1	1	0	1	0	0	1	116	4.666301621637424E+004	2.9139999E-001	3.8196325E+000	2.9138386E-001	2.428460379789273E-002	3.631536374794212E+000	1.355677817157116E-002	3.631536374794211E+000	0	1.355677817157116E-002	0.000000000000000E+000	0.000000000000000E+000	0.000000000000000E+000	-1.354975047961574E-001	0.000000000000000E+000	3.631536374794211E+000	3.631536374794211E+000	0.0000000E+000	0.0000000E+000	2.9139999E-001	0.000000000000000E+000	1.1129793E-003	1.3108593E+004
1	1	0	1	0	0	1	116	4.696301623062347E+004	2.9139999E-001	3.8217602E+000	2.9142329E-001	2.428459019073182E-002	3.655820964984943E+000	1.364956190042463E-002	3.655820964984943E+000	0	1.364956190042463E-002	0.000000000000000E+000	0.000000000000000E+000	0.000000000000000E+000	-1.364035955071523E-001	0.000000000000000E+000	3.655820964984943E+000	3.655820964984943E+000	0.0000000E+000	0.0000000E+000	2.9139999E-001	0.000000000000000E+000	1.1137499E-003	1.3114120E+004
1	1	0	1	0	0	1	116	4.726301624487271E+004	2.9139999E-001	3.8240452E+000	2.9148239E-001	2.428489792159862E-002	3.680105862906542E+000	1.374239945119990E-002	3.680105862906542E+000	0	1.374239945119990E-002	0.000000000000000E+000	0.000000000000000E+000	0.000000000000000E+000	-1.373096976999997E-001	0.000000000000000E+000	3.680105862906542E+000	3.680105862906542E+000	0.0000000E+000	0.0000000E+000	2.9139999E-001	0.000000000000000E+000	1.1146418E-003	1.3119301E+004
1	1	0	1	0	0	1	116	4.756301625912194E+004	2.9139999E-001	3.8261333E+000	2.9136416E-001	2.428491888941990E-002	3.704390781795962E+000	1.383529075960676E-002	3.704390781795961E+000	0	1.383529075960676E-002	0.000000000000000E+000	0.000000000000000E+000	0.000000000000000E+000	-1.382158006751847E-001	0.000000000000000E+000	3.704390781795961E+000	3.704390781795961E+000	0.0000000E+000	0.0000000E+000	2.9139999E-001	0.000000000000000E+000	1.1147981E-003	1.3131791E+004
1	1	0	1	0	0	1	116	4.786301627337118E+004	2.9139999E-001	3.8284183E+000	2.9142329E-001	2.428469267858399E-002	3.728675474474546E+000	1.392823618654841E-002	3.728675474474545E+000	0	1.392823618654841E-002	0.000000000000000E+000	0.000000000000000E+000	0.000000000000000E+000	-1.391218952101392E-001	0.000000000000000E+000	3.728675474474545E+000	3.728675474474545E+000	0.0000000E+000	0.0000000E+000	2.9139999E-001	0.000000000000000E+000	1.1156902E-003	1.3136968E+004
1	1	0	1	0	0	1	116	4.816301628762041E+004	2.9139999E-001	3.8308215E+000	2.9144299E-001	2.428473920151591E-002	3.752960213676062E+000	1.402123787862579E-002	3.752960213676061E+000	0	1.402123787862579E-002	0.000000000000000E+000	0.000000000000000E+000	0.000000000000000E+000	-1.400279914809269E-001	0.000000000000000E+000	3.752960213676061E+000	3.752960213676061E+000	0.0000000E+000	0.0000000E+000	2.9139999E-001	0.000000000000000E+000	1.1164661E-003	1.3144325E+004
1	1	0	1	0	0	1	116	4.846301630186965E+004	2.9139999E-001	3.8331854E+000	2.9144299E-001	2.428492865466409E-002	3.777245142330726E+000	1.411429759628965E-002	3.777245142330725E+000	0	1.411429759628965E-002	0.000000000000000E+000	0.000000000000000E+000	0.000000000000000E+000	-1.409340948204662E-001	0.000000000000000E+000	3.777245142330725E+000	3.777245142330725E+000	0.0000000E+000	0.0000000E+000	2.9139999E-001	0.000000000000000E+000	1.1171551E-003	1.3152437E+004
1	1	0	1	0	0	1	116	4.876301631611888E+004	2.9139999E-001	3.8355887E+000	2.9140359E-001	2.428468394158615E-002	3.801529826272312E+000	1.420741411638174E-002	3.801529826272311E+000	0	1.420741411638174E-002	0.000000000000000E+000	0.000000000000000E+000	0.000000000000000E+000	-1.418401890294316E-001	0.000000000000000E+000	3.801529826272311E+000	3.801529826272311E+000	0.0000000E+000	0.0000000E+000	2.9139999E-001	0.000000000000000E+000	1.1177043E-003	1.3162462E+004
1	1	0	1	0	0	1	116	4.906301633036812E+004	2.9139999E-001	3.8380709E+000	2.9146269E-001	2.428450700768166E-002	3.825814333279994E+000	1.430058877369616E-002	3.825814333279993E+000	0	1.430058877369616E-002	0.000000000000000E+000	0.000000000000000E+000	0.000000000000000E+000	-1.427462766367552E-001	0.000000000000000E+000	3.825814333279993E+000	3.825814333279993E+000	0.0000000E+000	0.0000000E+000	2.9139999E-001	0.000000000000000E+000	1.1186545E-003	1.3168310E+004
1	1	0	1	0	0	1	116	4.936301634461735E+004	2.9139999E-001	3.8406317E+000	2.9142329E-001	2.428451260815064E-002	3.850098845888144E+000	1.439382399059508E-002	3.850098845888144E+000	0	1.439382399059508E-002	0.000000000000000E+000	0.000000000000000E+000	0.000000000000000E+000	-1.436523644530397E-001	0.000000000000000E+000	3.850098845888144E+000	3.850098845888144E+000	0.0000000E+000	0.0000000E+000	2.9139999E-001	0.000000000000000E+000	1.1192495E-003	1.3178877E+004
1	1	0	1	0	0	1	116	4.966301635886659E+004	2.9139999E-001	3.8432713E+000	2.9142329E-001	2.428457083544797E-002	3.874383416723592E+000	1.448712250108408E-002	3.874383416723592E+000	0	1.448712250108408E-002	0.000000000000000E+000	0.000000000000000E+000	0.000000000000000E+000	-1.445584544418630E-001	0.000000000000000E+000	3.874383416723592E+000	3.874383416723592E+000	0.0000000E+000	0.0000000E+000	2.9139999E-001	0.000000000000000E+000	1.1200188E-003	1.3187935E+004
1	1	0	1	0	0	1	116	4.996301637311582E+004	2.9139999E-001	3.8458321E+000	2.9140359E-001	2.428447677135467E-002	3.898667893494947E+000	1.458048486260480E-002	3.898667893494947E+000	0	1.458048486260480E-002	0.000000000000000E+000	0.000000000000000E+000	0.000000000000000E+000	-1.454645409210286E-001	0.000000000000000E+000	3.898667893494947E+000	3.898667893494947E+000	0.0000000E+000	0.0000000E+000	2.9139999E-001	0.000000000000000E+000	1.1206893E-003	1.3197614E+004
1	1	0	1	0	0	1	116	5.026301638736506E+004	2.9139999E-001	3.8485506E+000	2.9142329E-001	2.428441609395875E-002	3.922952309588906E+000	1.467391236571690E-002	3.922952309588905E+000	0	1.467391236571690E-002	0.000000000000000E+000	0.000000000000000E+000	0.000000000000000E+000	-1.463706251362389E-001	0.000000000000000E+000	3.922952309588905E+000	3.922952309588905E+000	0.0000000E+000	0.0000000E+000	2.9139999E-001	0.000000000000000E+000	1.1215573E-003	1.3206050E+004
1	1	0	1	0	0	1	116	5.056301640161430E+004	2.9139999E-001	3.8513086E+000	2.9134446E-001	2.428465580491556E-002	3.947236965393822E+000	1.476740761304736E-002	3.947236965393821E+000	0	1.476740761304736E-002	0.000000000000000E+000	0.000000000000000E+000	0.000000000000000E+000	-1.472767182953872E-001	0.000000000000000E+000	3.947236965393821E+000	3.947236965393821E+000	0.0000000E+000	0.0000000E+000	2.9139999E-001	0.000000000000000E+000	1.1220574E-003	1.3219090E+004
1	1	0	1	0	0	1	116	5.086301641586353E+004	2.9139999E-001	3.8541846E+000	2.9138386E-001	2.428445578464204E-002	3.971521421178463E+000	1.486097019509633E-002	3.971521421178463E+000	0	1.486097019509633E-002	0.000000000000000E+000	0.000000000000000E+000	0.000000000000000E+000	-1.481828039915103E-001	0.000000000000000E+000	3.971521421178463E+000	3.971521421178463E+000	0.0000000E+000	0.0000000E+000	2.9139999E-001	0.000000000000000E+000	1.1230472E-003	1.3227173E+004
1	1	0	1	0	0	1	116	5.116301643011277E+004	2.9139999E-001	3.8570607E+000	2.9140359E-001	2.428446860637930E-002	3.995805889784843E+000	1.495460219154338E-002	3.995805889784842E+000	0	1.495460219154338E-002	0.000000000000000E+000	0.000000000000000E+000	0.000000000000000E+000	-1.490888901660296E-001	0.000000000000000E+000	3.995805889784842E+000	3.995805889784842E+000	0.0000000E+000	0.0000000E+000	2.9139999E-001	0.000000000000000E+000	1.1239613E-003	1.3236146E+004
1	1	0	1	0	0	1	116	5.146301644436200E+004	2.9139999E-001	3.8599367E+000	2.9144299E-001	2.428458433530397E-002	4.020090474120146E+000	1.504830517653916E-002	4.020090474120146E+000	0	1.504830517653916E-002	0.000000000000000E+000	0.000000000000000E+000	0.000000000000000E+000	-1.499949806585507E-001	0.000000000000000E+000	4.020090474120146E+000	4.020090474120146E+000	0.0000000E+000	0.0000000E+000	2.9139999E-001	0.000000000000000E+000	1.1249515E-003	1.3244226E+004
1	1	0	1	0	0	1	116	5.176301645861124E+004	2.9139999E-001	3.8630097E+000	2.9142329E-001	2.428471226081252E-002	4.044375186380959E+000	1.514208048664716E-002	4.044375186380959E+000	0	1.514208048664716E-002	0.000000000000000E+000	0.000000000000000E+000	0.000000000000000E+000	-1.509010759241445E-001	0.000000000000000E+000	4.044375186380959E+000	4.044375186380959E+000	0.0000000E+000	0.0000000E+000	2.9139999E-001	0.000000000000000E+000	1.1257710E-003	1.3255666E+004
1	1	0	1	0	0	1	116	5.206301647286047E+004	2.9139999E-001	3.8660827E+000	2.9140359E-001	2.428456487642394E-002	4.068659751257383E+000	1.523592843718827E-002	4.068659751257383E+000	0	1.523592843718827E-002	0.000000000000000E+000	0.000000000000000E+000	0.000000000000000E+000	-1.518071656906286E-001	0.000000000000000E+000	4.068659751257383E+000	4.068659751257383E+000	0.0000000E+000	0.0000000E+000	2.9139999E-001	0.000000000000000E+000	1.1265904E-003	1.3267107E+004
1	1	0	1	0	0	1	116	5.236301648710971E+004	2.9139999E-001	3.8691952E+000	2.9148239E-001	2.428465372638570E-002	4.092944404983768E+000	1.532985137707783E-002	4.092944404983768E+000	0	1.532985137707783E-002	0.000000000000000E+000	0.000000000000000E+000	0.000000000000000E+000	-1.527132587722242E-001	0.000000000000000E+000	4.092944404983768E+000	4.092944404983768E+000	0.0000000E+000	0.0000000E+000	2.9139999E-001	0.000000000000000E+000	1.1278023E-003	1.3274199E+004
1	1	0	1	0	0	1	116	5.266301650135894E+004	2.9139999E-001	3.8721895E+000	2.9136416E-001	2.428472185666362E-002	4.117229126840432E+000	1.542385001309269E-002	4.117229126840432E+000	0	1.542385001309269E-002	0.000000000000000E+000	0.000000000000000E+000	0.000000000000000E+000	-1.536193543958522E-001	0.000000000000000E+000	4.117229126840432E+000	4.117229126840432E+000	0.0000000E+000	0.0000000E+000	2.9139999E-001	0.000000000000000E+000	1.1282172E-003	1.3289862E+004
1	1	0	1	0	0	1	116	5.296301651560818E+004	2.9139999E-001	3.8754988E+000	2.9140359E-001	2.428456293129259E-002	4.141513689771725E+000	1.551792459320267E-002	4.141513689771725E+000	0	1.551792459320267E-002	0.000000000000000E+000	0.000000000000000E+000	0.000000000000000E+000	-1.545254440897608E-001	0.000000000000000E+000	4.141513689771725E+000	4.141513689771725E+000	0.0000000E+000	0.0000000E+000	2.9139999E-001	0.000000000000000E+000	1.1293342E-003	1.3299420E+004
1	1	0	1	0	0	1	116	5.326301652985741E+004	2.9139999E-001	3.8786900E+000	2.9140359E-001	2.428455071560211E-002	4.165798240487328E+000	1.561207699975987E-002	4.165798240487327E+000	0	1.561207699975987E-002	0.000000000000000E+000	0.000000000000000E+000	0.000000000000000E+000	-1.554315333278856E-001	0.000000000000000E+000	4.165798240487327E+000	4.165798240487327E+000	0.0000000E+000	0.0000000E+000	2.9139999E-001	0.000000000000000E+000	1.1302643E-003	1.3310371E+004
1	1	0	1	0	0	1	116	5.356301654410665E+004	2.9139999E-001	3.8818812E+000	2.9142329E-001	2.428475974155797E-002	4.190083000228885E+000	1.570630904700101E-002	4.190083000228885E+000	0	1.570630904700101E-002	0.000000000000000E+000	0.000000000000000E+000	0.000000000000000E+000	-1.563376303650499E-001	0.000000000000000E+000	4.190083000228885E+000	4.190083000228885E+000	0.0000000E+000	0.0000000E+000	2.9139999E-001	0.000000000000000E+000	1.1312707E-003	1.3320422E+004
1	1	0	1	0	0	1	116	5.386301655835588E+004	2.9139999E-001	3.8852696E+000	2.9146269E-001	2.428486514126261E-002	4.214367865370148E+000	1.580062073705647E-002	4.214367865370147E+000	0	1.580062073705647E-002	0.000000000000000E+000	0.000000000000000E+000	0.000000000000000E+000	-1.572437313348189E-001	0.000000000000000E+000	4.214367865370147E+000	4.214367865370147E+000	0.0000000E+000	0.0000000E+000	2.9139999E-001	0.000000000000000E+000	1.1324112E-003	1.3330247E+004
1	1	0	1	0	0	1	116	5.416301657260512E+004	2.9139999E-001	3.8885002E+000	2.9134446E-001	2.428465486586094E-002	4.238652520236009E+000	1.589501251113845E-002	4.238652520236008E+000	0	1.589501251113845E-002	0.000000000000000E+000	0.000000000000000E+000	0.000000000000000E+000	-1.581498244589299E-001	0.000000000000000E+000	4.238652520236008E+000	4.238652520236008E+000	0.0000000E+000	0.0000000E+000	2.9139999E-001	0.000000000000000E+000	1.1328930E-003	1.3346745E+004
1	1	0	1	0	0	1	116	5.446301658685436E+004	2.9139999E-001	3.8920460E+000	2.9144299E-001	2.428473700010114E-002	4.262937257236110E+000	1.598948688865099E-002	4.262937257236109E+000	0	1.598948688865099E-002	0.000000000000000E+000	0.000000000000000E+000	0.000000000000000E+000	-1.590559206475798E-001	0.000000000000000E+000	4.262937257236109E+000	4.262937257236109E+000	0.0000000E+000	0.0000000E+000	2.9139999E-001	0.000000000000000E+000	1.1343096E-003	1.3354399E+004
1	1	0	1	0	0	1	116	5.476301660110359E+004	2.9139999E-001	3.8955131E+000	2.9142329E-001	2.428468576499157E-002	4.287221943001102E+000	1.608404475746347E-002	4.287221943001100E+000	0	1.608404475746347E-002	0.000000000000000E+000	0.000000000000000E+000	0.000000000000000E+000	-1.599620149245789E-001	0.000000000000000E+000	4.287221943001100E+000	4.287221943001100E+000	0.0000000E+000	0.0000000E+000	2.9139999E-001	0.000000000000000E+000	1.1352432E-003	1.3367199E+004
1	1	0	1	0	0	1	116	5.506301661535283E+004	2.9139999E-001	3.8989406E+000	2.9140359E-001	2.428486759611302E-002	4.311506810597215E+000	1.617868767909083E-002	4.311506810597213E+000	0	1.617868767909083E-002	0.000000000000000E+000	0.000000000000000E+000	0.000000000000000E+000	-1.608681159859416E-001	0.000000000000000E+000	4.311506810597213E+000	4.311506810597213E+000	0.0000000E+000	0.0000000E+000	2.9139999E-001	0.000000000000000E+000	1.1361652E-003	1.3379864E+004
1	1	0	1	0	0	1	116	5.536301662960206E+004	2.9139999E-001	3.9025259E+000	2.9144299E-001	2.428477746559514E-002	4.335791588062810E+000	1.627341560578320E-002	4.335791588062808E+000	0	1.627341560578320E-002	0.000000000000000E+000	0.000000000000000E+000	0.000000000000000E+000	-1.617742136844135E-001	0.000000000000000E+000	4.335791588062808E+000	4.335791588062808E+000	0.0000000E+000	0.0000000E+000	2.9139999E-001	0.000000000000000E+000	1.1373638E-003	1.3390357E+004
1	1	0	1	0	0	1	116	5.566301664385130E+004	2.9139999E-001	3.9059534E+000	2.9134446E-001	2.428479477764832E-002	4.360076382840458E+000	1.636823004960815E-002	4.360076382840456E+000	0	1.636823004960815E-002	0.000000000000000E+000	0.000000000000000E+000	0.000000000000000E+000	-1.626803120288214E-001	0.000000000000000E+000	4.360076382840456E+000	4.360076382840456E+000	0.0000000E+000	0.0000000E+000	2.9139999E-001	0.000000000000000E+000	1.1379779E-003	1.3406650E+004
1	1	0	1	0	0	1	116	5.596301665810053E+004	2.9139999E-001	3.9096568E+000	2.9136416E-001	2.428484062067337E-002	4.384361223461132E+000	1.646313163100395E-002	4.384361223461129E+000	0	1.646313163100395E-002	0.000000000000000E+000	0.000000000000000E+000	0.000000000000000E+000	-1.635864120836943E-001	0.000000000000000E+000	4.384361223461129E+000	4.384361223461129E+000	0.0000000E+000	0.0000000E+000	2.9139999E-001	0.000000000000000E+000	1.1391338E-003	1.3418454E+004
1	1	0	1	0	0	1	116	5.626301667234977E+004	2.9139999E-001	3.9132814E+000	2.9144299E-001	2.428486973830395E-002	4.408646093199435E+000	1.655812083814191E-002	4.408646093199433E+000	0	1.655812083814191E-002	0.000000000000000E+000	0.000000000000000E+000	0.000000000000000E+000	-1.644925132249850E-001	0.000000000000000E+000	4.408646093199433E+000	4.408646093199433E+000	0.0000000E+000	0.0000000E+000	2.9139999E-001	0.000000000000000E+000	1.1404984E-003	1.3427262E+004
1	1	0	1	0	0	1	116	5.656301668659900E+004	2.9139999E-001	3.9169061E+000	2.9144299E-001	2.428481777361698E-002	4.432930910973052E+000	1.665319842956245E-002	4.432930910973050E+000	0	1.665319842956245E-002	0.000000000000000E+000	0.000000000000000E+000	0.000000000000000E+000	-1.653986124274034E-001	0.000000000000000E+000	4.432930910973050E+000	4.432930910973050E+000	0.0000000E+000	0.0000000E+000	2.9139999E-001	0.000000000000000E+000	1.1415548E-003	1.3439699E+004
1	1	0	1	0	0	1	116	5.686301670084824E+004	2.9139999E-001	3.9206095E+000	2.9142329E-001	2.428457117726406E-002	4.457215482150316E+000	1.674836449316687E-002	4.457215482150314E+000	0	1.674836449316687E-002	0.000000000000000E+000	0.000000000000000E+000	0.000000000000000E+000	-1.663047024289803E-001	0.000000000000000E+000	4.457215482150314E+000	4.457215482150314E+000	0.0000000E+000	0.0000000E+000	2.9139999E-001	0.000000000000000E+000	1.1425569E-003	1.3453315E+004
1	1	0	1	0	0	1	116	5.716301671509747E+004	2.9139999E-001	3.9242735E+000	2.9152179E-001	2.428477380227712E-002	4.481500255952593E+000	1.684362143781940E-002	4.481500255952591E+000	0	1.684362143781940E-002	0.000000000000000E+000	0.000000000000000E+000	0.000000000000000E+000	-1.672107999907689E-001	0.000000000000000E+000	4.481500255952591E+000	4.481500255952591E+000	0.0000000E+000	0.0000000E+000	2.9139999E-001	0.000000000000000E+000	1.1440113E-003	1.3461339E+004
1	1	0	1	0	0	1	116	5.746301672934671E+004	2.9139999E-001	3.9280558E+000	2.9140359E-001	2.428473579812381E-002	4.505784991750717E+000	1.693896907335771E-002	4.505784991750715E+000	0	1.693896907335771E-002	0.000000000000000E+000	0.000000000000000E+000	0.000000000000000E+000	-1.681168961345715E-001	0.000000000000000E+000	4.505784991750715E+000	4.505784991750715E+000	0.0000000E+000	0.0000000E+000	2.9139999E-001	0.000000000000000E+000	1.1446496E-003	1.3479778E+004
1	1	0	1	0	0	1	116	5.776301674359594E+004	2.9139999E-001	3.9319954E+000	2.9138386E-001	2.428457017688287E-002	4.530069561927600E+000	1.703440761994806E-002	4.530069561927598E+000	0	1.703440761994806E-002	0.000000000000000E+000	0.000000000000000E+000	0.000000000000000E+000	-1.690229860988228E-001	0.000000000000000E+000	4.530069561927598E+000	4.530069561927598E+000	0.0000000E+000	0.0000000E+000	2.9139999E-001	0.000000000000000E+000	1.1457200E-003	1.3494211E+004
1	1	0	1	0	0	1	116	5.806301675784518E+004	2.9139999E-001	3.9356990E+000	2.9142329E-001	2.428476039518913E-002	4.554354322322789E+000	1.712993899977406E-002	4.554354322322787E+000	0	1.712993899977406E-002	0.000000000000000E+000	0.000000000000000E+000	0.000000000000000E+000	-1.699290831603749E-001	0.000000000000000E+000	4.554354322322787E+000	4.554354322322787E+000	0.0000000E+000	0.0000000E+000	2.9139999E-001	0.000000000000000E+000	1.1469544E-003	1.3505094E+004
1	1	0	1	0	0	1	116	5.836301677209442E+004	2.9139999E-001	3.9395599E+000	2.9134446E-001	2.428471752396888E-002	4.578639039846758E+000	1.722556271551821E-002	4.578639039846756E+000	0	1.722556271551821E-002	0.000000000000000E+000	0.000000000000000E+000	0.000000000000000E+000	-1.708351786223442E-001	0.000000000000000E+000	4.578639039846756E+000	4.578639039846756E+000	0.0000000E+000	0.0000000E+000	2.9139999E-001	0.000000000000000E+000	1.1477689E-003	1.3522000E+004
1	1	0	1	0	0	1	116	5.866301678634365E+004	2.9139999E-001	3.9433815E+000	2.9150209E-001	2.428455646499992E-002	4.602923596311758E+000	1.732127902365201E-002	4.602923596311756E+000	0	1.732127902365201E-002	0.000000000000000E+000	0.000000000000000E+000	0.000000000000000E+000	-1.717412680749868E-001	0.000000000000000E+000	4.602923596311756E+000	4.602923596311756E+000	0.0000000E+000	0.0000000E+000	2.9139999E-001	0.000000000000000E+000	1.1495040E-003	1.3527799E+004
1	1	0	1	0	0	1	116	5.896301680059289E+004	2.9139999E-001	3.9472032E+000	2.9146269E-001	2.428466853900088E-002	4.627208264850759E+000	1.741708973802427E-002	4.627208264850757E+000	0	1.741708973802427E-002	0.000000000000000E+000	0.000000000000000E+000	0.000000000000000E+000	-1.726473617092610E-001	0.000000000000000E+000	4.627208264850757E+000	4.627208264850757E+000	0.0000000E+000	0.0000000E+000	2.9139999E-001	0.000000000000000E+000	1.1504624E-003	1.3542739E+004
1	1	0	1	0	0	1	116	5.926301681484212E+004	2.9139999E-001	3.9511428E+000	2.9134446E-001	2.428467758935359E-002	4.651492942440113E+000	1.751299451029725E-002	4.651492942440110E+000	0	1.751299451029725E-002	0.000000000000000E+000	0.000000000000000E+000	0.000000000000000E+000	-1.735534556812161E-001	0.000000000000000E+000	4.651492942440110E+000	4.651492942440110E+000	0.0000000E+000	0.0000000E+000	2.9139999E-001	0.000000000000000E+000	1.1511436E-003	1.3561757E+004
1	1	0	1	0	0	1	116	5.956301682909136E+004	2.9139999E-001	3.9550433E+000	2.9146269E-001	2.428456142413947E-002	4.675777504094475E+000	1.760899348189897E-002	4.675777503864250E+000	0	1.760899348189897E-002	0.000000000000000E+000	0.000000000000000E+000	0.000000000000000E+000	-1.744595453274807E-001	0.000000000000000E+000	4.675777503864250E+000	4.675777503864250E+000	0.0000000E+000	0.0000000E+000	2.9139999E-001	0.000000000000000E+000	1.1527475E-003	1.3569639E+004
1	1	0	1	0	0	1	116	5.986301684334059E+004	2.9139999E-001	3.9589832E+000	2.9142329E-001	2.428471379352940E-002	4.700062218250185E+000	1.770508825322456E-002	4.700062217657780E+000	0	1.770508825322456E-002	0.000000000000000E+000	0.000000000000000E+000	0.000000000000000E+000	-1.753656406637757E-001	0.000000000000000E+000	4.700062217657780E+000	4.700062217657780E+000	0.0000000E+000	0.0000000E+000	2.9139999E-001	0.000000000000000E+000	1.1537399E-003	1.3584992E+004
1	1	0	1	0	0	1	116	6.016301685758983E+004	2.9139999E-001	3.9630017E+000	2.9144299E-001	2.428474483605888E-002	4.724346963445842E+000	1.780127850246708E-002	4.724346962493839E+000	0	1.780127850246708E-002	0.000000000000000E+000	0.000000000000000E+000	0.000000000000000E+000	-1.762717371582128E-001	0.000000000000000E+000	4.724346962493839E+000	4.724346962493839E+000	0.0000000E+000	0.0000000E+000	2.9139999E-001	0.000000000000000E+000	1.1549891E-003	1.3597862E+004
1	1	0	1	0	0	1	116	6.046301687183906E+004	2.9139999E-001	3.9668233E+000	2.9134446E-001	2.428479860928323E-002	4.748631762419889E+000	1.789756479676002E-002	4.748631761103122E+000	0	1.789756479676002E-002	0.000000000000000E+000	0.000000000000000E+000	0.000000000000000E+000	-1.771778356591940E-001	0.000000000000000E+000	4.748631761103122E+000	4.748631761103122E+000	0.0000000E+000	0.0000000E+000	2.9139999E-001	0.000000000000000E+000	1.1557121E-003	1.3615578E+004
1	1	0	1	0	0	1	116	6.076301688608830E+004	2.9139999E-001	3.9708812E+000	2.9138386E-001	2.428479265141818E-002	4.772916555432809E+000	1.799394771887508E-002	4.772916553754540E+000	0	1.799394771887508E-002	0.000000000000000E+000	0.000000000000000E+000	0.000000000000000E+000	-1.780839339377576E-001	0.000000000000000E+000	4.772916553754540E+000	4.772916553754540E+000	0.0000000E+000	0.0000000E+000	2.9139999E-001	0.000000000000000E+000	1.1570507E-003	1.3627663E+004
1	1	0	1	0	0	1	116	6.106301690033753E+004	2.9139999E-001	3.9748211E+000	2.9144299E-001	2.428489491810401E-002	4.797201450713608E+000	1.809042771419042E-002	4.797201448672644E+000	0	1.809042771419042E-002	0.000000000000000E+000	0.000000000000000E+000	0.000000000000000E+000	-1.789900360320731E-001	0.000000000000000E+000	4.797201448672644E+000	4.797201448672644E+000	0.0000000E+000	0.0000000E+000	2.9139999E-001	0.000000000000000E+000	1.1584337E-003	1.3638417E+004
1	1	0	1	0	0	1	116	6.136301691458677E+004	2.9139999E-001	3.9787214E+000	2.9142329E-001	2.428493461206555E-002	4.821486385686199E+000	1.818700468822777E-002	4.821486383284710E+000	0	1.818700468822777E-002	0.000000000000000E+000	0.000000000000000E+000	0.000000000000000E+000	-1.798961396073428E-001	0.000000000000000E+000	4.821486383284710E+000	4.821486383284710E+000	0.0000000E+000	0.0000000E+000	2.9139999E-001	0.000000000000000E+000	1.1594921E-003	1.3652723E+004
1	1	0	1	0	0	1	116	6.166301692883600E+004	2.9139999E-001	3.9827795E+000	2.9140359E-001	2.428493777387672E-002	4.845771323822108E+000	1.828367882850144E-002	4.845771321058587E+000	0	1.828367882850144E-002	0.000000000000000E+000	0.000000000000000E+000	0.000000000000000E+000	-1.808022433006402E-001	0.000000000000000E+000	4.845771321058587E+000	4.845771321058587E+000	0.0000000E+000	0.0000000E+000	2.9139999E-001	0.000000000000000E+000	1.1605963E-003	1.3667571E+004
1	1	0	1	0	0	1	116	6.196301694308524E+004	2.9139999E-001	3.9868374E+000	2.9136416E-001	2.428477786290977E-002	4.870056102049400E+000	1.838044984624644E-002	4.870056098921497E+000	0	1.838044984624644E-002	0.000000000000000E+000	0.000000000000000E+000	0.000000000000000E+000	-1.817083410275320E-001	0.000000000000000E+000	4.870056098921497E+000	4.870056098921497E+000	0.0000000E+000	0.0000000E+000	2.9139999E-001	0.000000000000000E+000	1.1616215E-003	1.3683349E+004
1	1	0	1	0	0	1	116	6.226301695733448E+004	2.9139999E-001	3.9908166E+000	2.9138386E-001	2.428490347017844E-002	4.894341005883051E+000	1.847731921666715E-002	4.894341002391675E+000	0	1.847731921666715E-002	0.000000000000000E+000	0.000000000000000E+000	0.000000000000000E+000	-1.826144434409660E-001	0.000000000000000E+000	4.894341002391675E+000	4.894341002391675E+000	0.0000000E+000	0.0000000E+000	2.9139999E-001	0.000000000000000E+000	1.1628596E-003	1.3696080E+004
1	1	0	1	0	0	1	116	6.256301697158371E+004	2.9139999E-001	3.9949534E+000	2.9134446E-001	2.428492542680767E-002	4.918625931671196E+000	1.857428724879205E-002	4.918625927818483E+000	0	1.857428724879205E-002	0.000000000000000E+000	0.000000000000000E+000	0.000000000000000E+000	-1.835205466735517E-001	0.000000000000000E+000	4.918625927818483E+000	4.918625927818483E+000	0.0000000E+000	0.0000000E+000	2.9139999E-001	0.000000000000000E+000	1.1639076E-003	1.3712131E+004
1	1	0	1	0	0	1	116	6.286301698583295E+004	2.9139999E-001	3.9991295E+000	2.9142329E-001	2.428482157677412E-002	4.942910753610432E+000	1.867135377484335E-002	4.942910749395257E+000	0	1.867135377484335E-002	0.000000000000000E+000	0.000000000000000E+000	0.000000000000000E+000	-1.844266460313950E-001	0.000000000000000E+000	4.942910749395257E+000	4.942910749395257E+000	0.0000000E+000	0.0000000E+000	2.9139999E-001	0.000000000000000E+000	1.1654395E-003	1.3722752E+004
1	1	0	1	0	0	1	116	6.316301700008218E+004	2.9139999E-001	4.0031085E+000	2.9144299E-001	2.428499955730306E-002	4.967195753528575E+000	1.876851978834662E-002	4.967195748952561E+000	0	1.876851978834662E-002	0.000000000000000E+000	0.000000000000000E+000	0.000000000000000E+000	-1.853327520298705E-001	0.000000000000000E+000	4.967195748952561E+000	4.967195748952561E+000	0.0000000E+000	0.0000000E+000	2.9139999E-001	0.000000000000000E+000	1.1666779E-003	1.3735477E+004
1	1	0	1	0	0	1	116	6.346301701433142E+004	2.9139999E-001	4.0072060E+000	2.9140359E-001	2.428509294178751E-002	4.991480846833057E+000	1.886578535255055E-002	4.991480841894348E+000	0	1.886578535255055E-002	0.000000000000000E+000	0.000000000000000E+000	0.000000000000000E+000	-1.862388615127160E-001	0.000000000000000E+000	4.991480841894348E+000	4.991480841894348E+000	0.0000000E+000	0.0000000E+000	2.9139999E-001	0.000000000000000E+000	1.1677142E-003	1.3751396E+004
1	1	0	1	0	0	1	116	6.376301702858065E+004	2.9139999E-001	4.0112247E+000	2.9140359E-001	2.428490906147493E-002	5.015765756256746E+000	1.896314963031179E-002	5.015765750955823E+000	0	1.896314963031179E-002	0.000000000000000E+000	0.000000000000000E+000	0.000000000000000E+000	-1.871449641347218E-001	0.000000000000000E+000	5.015765750955823E+000	5.015765750955823E+000	0.0000000E+000	0.0000000E+000	2.9139999E-001	0.000000000000000E+000	1.1688853E-003	1.3765187E+004
1	1	0	1	0	0	1	116	6.406301704282989E+004	2.9139999E-001	4.0154009E+000	2.9142329E-001	2.428477949738502E-002	5.040050536117604E+000	1.906061323368669E-002	5.040050530453208E+000	0	1.906061323368669E-002	0.000000000000000E+000	0.000000000000000E+000	0.000000000000000E+000	-1.880510619225642E-001	0.000000000000000E+000	5.040050530453208E+000	5.040050530453208E+000	0.0000000E+000	0.0000000E+000	2.9139999E-001	0.000000000000000E+000	1.1701813E-003	1.3778586E+004
1	1	0	1	0	0	1	116	6.436301705707912E+004	2.9139999E-001	4.0196166E+000	2.9146269E-001	2.428470669794414E-002	5.064335243175295E+000	1.915817694373700E-002	5.064335237151152E+000	0	1.915817694373700E-002	0.000000000000000E+000	0.000000000000000E+000	0.000000000000000E+000	-1.889571569940225E-001	0.000000000000000E+000	5.064335237151152E+000	5.064335237151152E+000	0.0000000E+000	0.0000000E+000	2.9139999E-001	0.000000000000000E+000	1.1715683E-003	1.3791188E+004
1	1	0	1	0	0	1	116	6.466301707132836E+004	2.9139999E-001	4.0236745E+000	2.9144299E-001	2.428461312388380E-002	5.088619856662386E+000	1.925584105080525E-002	5.088619850275036E+000	0	1.925584105080525E-002	0.000000000000000E+000	0.000000000000000E+000	0.000000000000000E+000	-1.898632485742360E-001	0.000000000000000E+000	5.088619850275036E+000	5.088619850275036E+000	0.0000000E+000	0.0000000E+000	2.9139999E-001	0.000000000000000E+000	1.1726717E-003	1.3806043E+004
1	1	0	1	0	0	1	116	6.496301708557759E+004	2.9139999E-001	4.0278902E+000	2.9140359E-001	2.428454593418373E-002	5.112904402957493E+000	1.935360598392937E-002	5.112904396209220E+000	0	1.935360598392937E-002	0.000000000000000E+000	0.000000000000000E+000	0.000000000000000E+000	-1.907693376474262E-001	0.000000000000000E+000	5.112904396209220E+000	5.112904396209220E+000	0.0000000E+000	0.0000000E+000	2.9139999E-001	0.000000000000000E+000	1.1737416E-003	1.3822377E+004
1	1	0	1	0	0	1	116	6.526301709982683E+004	2.9139999E-001	4.0321054E+000	2.9144299E-001	2.428463764395979E-002	5.137189040962739E+000	1.945147299195680E-002	5.137189033853179E+000	0	1.945147299195680E-002	0.000000000000000E+000	0.000000000000000E+000	0.000000000000000E+000	-1.916754301424450E-001	0.000000000000000E+000	5.137189033853179E+000	5.137189033853179E+000	0.0000000E+000	0.0000000E+000	2.9139999E-001	0.000000000000000E+000	1.1751289E-003	1.3834972E+004
1	1	0	1	0	0	1	116	6.556301711415173E+004	2.9139999E-001	4.0362425E+000	2.9140359E-001	2.428484839232432E-002	5.161473889715109E+000	1.954944293295993E-002	5.161473882245503E+000	0	1.954944293295993E-002	0.000000000000000E+000	0.000000000000000E+000	0.000000000000000E+000	-1.925815305007223E-001	0.000000000000000E+000	5.161473882245503E+000	5.161473882245503E+000	0.0000000E+000	0.0000000E+000	2.9139999E-001	0.000000000000000E+000	1.1761755E-003	1.3851039E+004
1	1	0	1	0	0	1	116	6.586301712923916E+004	2.9139999E-001	4.0405369E+000	2.9144299E-001	2.428472307499912E-002	5.185758613153862E+000	1.964751478375316E-002	5.185758605320502E+000	0	1.964751478375316E-002	0.000000000000000E+000	0.000000000000000E+000	0.000000000000000E+000	-1.934876261833801E-001	0.000000000000000E+000	5.185758605320502E+000	5.185758605320502E+000	0.0000000E+000	0.0000000E+000	2.9139999E-001	0.000000000000000E+000	1.1775861E-003	1.3863901E+004
1	1	0	1	0	0	1	116	6.616301714432659E+004	2.9139999E-001	4.0447917E+000	2.9142329E-001	2.428478208896187E-002	5.210043395602902E+000	1.974569053360873E-002	5.210043387409464E+000	0	1.974569053360873E-002	0.000000000000000E+000	0.000000000000000E+000	0.000000000000000E+000	-1.943937240677911E-001	0.000000000000000E+000	5.210043387409464E+000	5.210043387409464E+000	0.0000000E+000	0.0000000E+000	2.9139999E-001	0.000000000000000E+000	1.1787465E-003	1.3879438E+004
1	1	0	1	0	0	1	116	6.646301715941401E+004	2.9139999E-001	4.0490861E+000	2.9138386E-001	2.428471429738734E-002	5.234328110260831E+000	1.984396986444016E-002	5.234328101706851E+000	0	1.984396986444016E-002	0.000000000000000E+000	0.000000000000000E+000	0.000000000000000E+000	-1.952998194228245E-001	0.000000000000000E+000	5.234328101706851E+000	5.234328101706851E+000	0.0000000E+000	0.0000000E+000	2.9139999E-001	0.000000000000000E+000	1.1798383E-003	1.3896055E+004
1	1	0	1	0	0	1	116	6.676301717450144E+004	2.9139999E-001	4.0533805E+000	2.9132476E-001	2.428482793339425E-002	5.258612938555910E+000	1.994235350042303E-002	5.258612929640246E+000	0	1.994235350042303E-002	0.000000000000000E+000	0.000000000000000E+000	0.000000000000000E+000	-1.962059190178128E-001	0.000000000000000E+000	5.258612929640246E+000	5.258612929640246E+000	0.0000000E+000	0.0000000E+000	2.9139999E-001	0.000000000000000E+000	1.1808501E-003	1.3913614E+004
1	1	0	1	0	0	1	116	6.706301718958886E+004	2.9139999E-001	4.0577931E+000	2.9138386E-001	2.428459303721785E-002	5.282897531954381E+000	2.004084066603892E-002	5.282897522677464E+000	0	2.004084066603892E-002	0.000000000000000E+000	0.000000000000000E+000	0.000000000000000E+000	-1.971120098484928E-001	0.000000000000000E+000	5.282897522677464E+000	5.282897522677464E+000	0.0000000E+000	0.0000000E+000	2.9139999E-001	0.000000000000000E+000	1.1823755E-003	1.3925937E+004
1	1	0	1	0	0	1	116	6.736301720467629E+004	2.9139999E-001	4.0620480E+000	2.9144299E-001	2.428476577699185E-002	5.307182298091997E+000	2.013943357745568E-002	5.307182288454456E+000	0	2.013943357745568E-002	0.000000000000000E+000	0.000000000000000E+000	0.000000000000000E+000	-1.980181071243027E-001	0.000000000000000E+000	5.307182288454456E+000	5.307182288454456E+000	0.0000000E+000	0.0000000E+000	2.9139999E-001	0.000000000000000E+000	1.1838553E-003	1.3937710E+004
1	1	0	1	0	0	1	116	6.766301721976371E+004	2.9139999E-001	4.0664210E+000	2.9138386E-001	2.428492505547073E-002	5.331467223509882E+000	2.023813262124419E-002	5.331467213509927E+000	0	2.023813262124419E-002	0.000000000000000E+000	0.000000000000000E+000	0.000000000000000E+000	-1.989242103430734E-001	0.000000000000000E+000	5.331467213509927E+000	5.331467213509927E+000	0.0000000E+000	0.0000000E+000	2.9139999E-001	0.000000000000000E+000	1.1848895E-003	1.3955547E+004
1	1	0	1	0	0	1	116	6.796301723485114E+004	2.9139999E-001	4.0707941E+000	2.9142329E-001	2.428465891596344E-002	5.355751882789698E+000	2.033693684372558E-002	5.355751872425890E+000	0	2.033693684372558E-002	0.000000000000000E+000	0.000000000000000E+000	0.000000000000000E+000	-1.998303036318750E-001	0.000000000000000E+000	5.355751872425890E+000	5.355751872425890E+000	0.0000000E+000	0.0000000E+000	2.9139999E-001	0.000000000000000E+000	1.1863242E-003	1.3968664E+004
1	1	0	1	0	0	1	116	6.826301724993857E+004	2.9139999E-001	4.0751281E+000	2.9134446E-001	2.428479492045111E-002	5.380036678072446E+000	2.043584849710736E-002	5.380036667346341E+000	0	2.043584849710736E-002	0.000000000000000E+000	0.000000000000000E+000	0.000000000000000E+000	-2.007364019951288E-001	0.000000000000000E+000	5.380036667346341E+000	5.380036667346341E+000	0.0000000E+000	0.0000000E+000	2.9139999E-001	0.000000000000000E+000	1.1872660E-003	1.3987319E+004
1	1	0	1	0	0	1	116	6.856301726502599E+004	2.9139999E-001	4.0796590E+000	2.9144299E-001	2.428479271867209E-002	5.404321471152636E+000	2.053486741193248E-002	5.404321460065013E+000	0	2.053486741193248E-002	0.000000000000000E+000	0.000000000000000E+000	0.000000000000000E+000	-2.016425002762023E-001	0.000000000000000E+000	5.404321460065013E+000	5.404321460065013E+000	0.0000000E+000	0.0000000E+000	2.9139999E-001	0.000000000000000E+000	1.1889880E-003	1.3998138E+004
1	1	0	1	0	0	1	116	6.886301728011342E+004	2.9139999E-001	4.0840716E+000	2.9146269E-001	2.428484818451935E-002	5.428606319695496E+000	2.063399470547769E-002	5.428606308249533E+000	0	2.063399470547769E-002	0.000000000000000E+000	0.000000000000000E+000	0.000000000000000E+000	-2.025486006266625E-001	0.000000000000000E+000	5.428606308249533E+000	5.428606308249533E+000	0.0000000E+000	0.0000000E+000	2.9139999E-001	0.000000000000000E+000	1.1903545E-003	1.4012331E+004
1	1	0	1	0	0	1	116	6.916301729520084E+004	2.9139999E-001	4.0885234E+000	2.9140359E-001	2.428479268678361E-002	5.452891112746067E+000	2.073323033628504E-002	5.452891100936316E+000	0	2.073323033628504E-002	0.000000000000000E+000	0.000000000000000E+000	0.000000000000000E+000	-2.034546989066308E-001	0.000000000000000E+000	5.452891100936316E+000	5.452891100936316E+000	0.0000000E+000	0.0000000E+000	2.9139999E-001	0.000000000000000E+000	1.1914104E-003	1.4030449E+004
1	1	0	1	0	0	1	116	6.946301731028827E+004	2.9139999E-001	4.0931330E+000	2.9146269E-001	2.428492098159260E-002	5.477176034089641E+000	2.083257572118858E-002	5.477176021917909E+000	0	2.083257572118858E-002	0.000000000000000E+000	0.000000000000000E+000	0.000000000000000E+000	-2.043608019733836E-001	0.000000000000000E+000	5.477176021917909E+000	5.477176021917909E+000	0.0000000E+000	0.0000000E+000	2.9139999E-001	0.000000000000000E+000	1.1929956E-003	1.4043420E+004
1	1	0	1	0	0	1	116	6.976301732537569E+004	2.9139999E-001	4.0975847E+000	2.9140359E-001	2.428495445360740E-002	5.501460988905463E+000	2.093203134094649E-002	5.501460976371517E+000	0	2.093203134094649E-002	0.000000000000000E+000	0.000000000000000E+000	0.000000000000000E+000	-2.052669062890309E-001	0.000000000000000E+000	5.501460976371517E+000	5.501460976371517E+000	0.0000000E+000	0.0000000E+000	2.9139999E-001	0.000000000000000E+000	1.1940509E-003	1.4061545E+004
1	1	0	1	0	0	1	116	7.006301734046312E+004	2.9139999E-001	4.1021552E+000	2.9138386E-001	2.428493414951695E-002	5.525745923415688E+000	2.103159711414112E-002	5.525745910521033E+000	0	2.103159711414112E-002	0.000000000000000E+000	0.000000000000000E+000	0.000000000000000E+000	-2.061730098470491E-001	0.000000000000000E+000	5.525745910521033E+000	5.525745910521033E+000	0.0000000E+000	0.0000000E+000	2.9139999E-001	0.000000000000000E+000	1.1953019E-003	1.4078183E+004
1	1	0	1	0	0	1	116	7.036301735555055E+004	2.9139999E-001	4.1067648E+000	2.9142329E-001	2.428480362147093E-002	5.550030727401309E+000	2.113127310755107E-002	5.550030714142505E+000	0	2.113127310755107E-002	0.000000000000000E+000	0.000000000000000E+000	0.000000000000000E+000	-2.070791085350189E-001	0.000000000000000E+000	5.550030714142505E+000	5.550030714142505E+000	0.0000000E+000	0.0000000E+000	2.9139999E-001	0.000000000000000E+000	1.1968069E-003	1.4092096E+004
1	1	0	1	0	0	1	116	7.066301737063797E+004	2.9139999E-001	4.1114531E+000	2.9142329E-001	2.428482238329119E-002	5.574315550147543E+000	2.123106063864622E-002	5.574315536525796E+000	0	2.123106063864622E-002	0.000000000000000E+000	0.000000000000000E+000	0.000000000000000E+000	-2.079852079229723E-001	0.000000000000000E+000	5.574315536525796E+000	5.574315536525796E+000	0.0000000E+000	0.0000000E+000	2.9139999E-001	0.000000000000000E+000	1.1981732E-003	1.4108183E+004
1	1	0	1	0	0	1	116	7.096301738572540E+004	2.9139999E-001	4.1159444E+000	2.9138386E-001	2.428487452103032E-002	5.598600425029000E+000	2.133096032007476E-002	5.598600411046826E+000	0	2.133096032007476E-002	0.000000000000000E+000	0.000000000000000E+000	0.000000000000000E+000	-2.088913092561610E-001	0.000000000000000E+000	5.598600411046826E+000	5.598600411046826E+000	0.0000000E+000	0.0000000E+000	2.9139999E-001	0.000000000000000E+000	1.1993197E-003	1.4125506E+004
1	1	0	1	0	0	1	116	7.126301740081282E+004	2.9139999E-001	4.1206722E+000	2.9142329E-001	2.428486139858762E-002	5.622885286787517E+000	2.143097261488888E-002	5.622885272445414E+000	0	2.143097261488888E-002	0.000000000000000E+000	0.000000000000000E+000	0.000000000000000E+000	-2.097974100997152E-001	0.000000000000000E+000	5.622885272445414E+000	5.622885272445414E+000	0.0000000E+000	0.0000000E+000	2.9139999E-001	0.000000000000000E+000	1.2008599E-003	1.4139817E+004
1	1	0	1	0	0	1	116	7.156301741590025E+004	2.9139999E-001	4.1251636E+000	2.9142329E-001	2.428490847152140E-002	5.647170195619083E+000	2.153109837079644E-002	5.647170180916936E+000	0	2.153109837079644E-002	0.000000000000000E+000	0.000000000000000E+000	0.000000000000000E+000	-2.107035126996281E-001	0.000000000000000E+000	5.647170180916936E+000	5.647170180916936E+000	0.0000000E+000	0.0000000E+000	2.9139999E-001	0.000000000000000E+000	1.2021688E-003	1.4155229E+004
1	1	0	1	0	0	1	116	7.186301743098767E+004	2.9139999E-001	4.1300097E+000	2.9140359E-001	2.428488449692726E-002	5.671455080476056E+000	2.163133759841959E-002	5.671455065413863E+000	0	2.163133759841959E-002	0.000000000000000E+000	0.000000000000000E+000	0.000000000000000E+000	-2.116096144050167E-001	0.000000000000000E+000	5.671455065413863E+000	5.671455065413863E+000	0.0000000E+000	0.0000000E+000	2.9139999E-001	0.000000000000000E+000	1.2034996E-003	1.4172816E+004
1	1	0	1	0	0	1	116	7.216301744607510E+004	2.9139999E-001	4.1346979E+000	2.9142329E-001	2.428488479311268E-002	5.695739965633502E+000	2.173169112054904E-002	5.695739950206975E+000	0	2.173169112054904E-002	0.000000000000000E+000	0.000000000000000E+000	0.000000000000000E+000	-2.125157161216164E-001	0.000000000000000E+000	5.695739950206975E+000	5.695739950206975E+000	0.0000000E+000	0.0000000E+000	2.9139999E-001	0.000000000000000E+000	1.2049472E-003	1.4187946E+004
1	1	0	1	0	0	1	116	7.246301746116253E+004	2.9139999E-001	4.1394258E+000	2.9138386E-001	2.428482309801711E-002	5.720024789092673E+000	2.183215915920907E-002	5.720024773304992E+000	0	2.183215915920907E-002	0.000000000000000E+000	0.000000000000000E+000	0.000000000000000E+000	-2.134218155361705E-001	0.000000000000000E+000	5.720024773304992E+000	5.720024773304992E+000	0.0000000E+000	0.0000000E+000	2.9139999E-001	0.000000000000000E+000	1.2061619E-003	1.4206091E+004
1	1	0	1	0	0	1	116	7.276301747624995E+004	2.9139999E-001	4.1442714E+000	2.9142329E-001	2.428461672804422E-002	5.744309406182881E+000	2.193274162901454E-002	5.744309390033036E+000	0	2.193274162901454E-002	0.000000000000000E+000	0.000000000000000E+000	0.000000000000000E+000	-2.143279072508211E-001	0.000000000000000E+000	5.744309390033036E+000	5.744309390033036E+000	0.0000000E+000	0.0000000E+000	2.9139999E-001	0.000000000000000E+000	1.2077373E-003	1.4220797E+004
1	1	0	1	0	0	1	116	7.306301749133738E+004	2.9139999E-001	4.1489992E+000	2.9146269E-001	2.428459608029988E-002	5.768594002622217E+000	2.203344039146331E-002	5.768593986113336E+000	0	2.203344039146331E-002	0.000000000000000E+000	0.000000000000000E+000	0.000000000000000E+000	-2.152339981949599E-001	0.000000000000000E+000	5.768593986113336E+000	5.768593986113336E+000	0.0000000E+000	0.0000000E+000	2.9139999E-001	0.000000000000000E+000	1.2092785E-003	1.4235096E+004
1	1	0	1	0	0	1	116	7.336301750642480E+004	2.9139999E-001	4.1538453E+000	2.9144299E-001	2.428467532722486E-002	5.792878678310878E+000	2.213425585304313E-002	5.792878661440561E+000	0	2.213425585304313E-002	0.000000000000000E+000	0.000000000000000E+000	0.000000000000000E+000	-2.161400920959975E-001	0.000000000000000E+000	5.792878661440561E+000	5.792878661440561E+000	0.0000000E+000	0.0000000E+000	2.9139999E-001	0.000000000000000E+000	1.2106091E-003	1.4252686E+004
1	1	0	1	0	0	1	116	7.366301752151223E+004	2.9139999E-001	4.1586518E+000	2.9142329E-001	2.428466744214296E-002	5.817163346113281E+000	2.223518821152356E-002	5.817163328882704E+000	0	2.223518821152356E-002	0.000000000000000E+000	0.000000000000000E+000	0.000000000000000E+000	-2.170461857027883E-001	0.000000000000000E+000	5.817163328882704E+000	5.817163328882704E+000	0.0000000E+000	0.0000000E+000	2.9139999E-001	0.000000000000000E+000	1.2119280E-003	1.4270143E+004
1	1	0	1	0	0	1	116	7.396301753659965E+004	2.9139999E-001	4.1635766E+000	2.9138386E-001	2.428479992298616E-002	5.841448146398432E+000	2.233623855879121E-002	5.841448128805690E+000	0	2.233623855879121E-002	0.000000000000000E+000	0.000000000000000E+000	0.000000000000000E+000	-2.179522842526885E-001	0.000000000000000E+000	5.841448128805690E+000	5.841448128805690E+000	0.0000000E+000	0.0000000E+000	2.9139999E-001	0.000000000000000E+000	1.2131990E-003	1.4288975E+004
1	1	0	1	0	0	1	116	7.426301755168708E+004	2.9139999E-001	4.1682649E+000	2.9144299E-001	2.428499236383372E-002	5.865733139123023E+000	2.243740755282031E-002	5.865733121169524E+000	0	2.243740755282031E-002	0.000000000000000E+000	0.000000000000000E+000	0.000000000000000E+000	-2.188583899827630E-001	0.000000000000000E+000	5.865733121169524E+000	5.865733121169524E+000	0.0000000E+000	0.0000000E+000	2.9139999E-001	0.000000000000000E+000	1.2148116E-003	1.4302162E+004
1	1	0	1	0	0	1	116	7.456301756677451E+004	2.9139999E-001	4.1731896E+000	2.9140359E-001	2.428489949143595E-002	5.890018038974918E+000	2.253869476478484E-002	5.890018020660960E+000	0	2.253869476478484E-002	0.000000000000000E+000	0.000000000000000E+000	0.000000000000000E+000	-2.197644922476323E-001	0.000000000000000E+000	5.890018020660960E+000	5.890018020660960E+000	0.0000000E+000	0.0000000E+000	2.9139999E-001	0.000000000000000E+000	1.2160825E-003	1.4320996E+004
1	1	0	1	0	0	1	116	7.486301758186193E+004	2.9139999E-001	4.1780748E+000	2.9146269E-001	2.428480663042929E-002	5.914302845967908E+000	2.264010043697682E-002	5.914302827291388E+000	0	2.264010043697682E-002	0.000000000000000E+000	0.000000000000000E+000	0.000000000000000E+000	-2.206705910478111E-001	0.000000000000000E+000	5.914302827291388E+000	5.914302827291388E+000	0.0000000E+000	0.0000000E+000	2.9139999E-001	0.000000000000000E+000	1.2177529E-003	1.4334854E+004
1	1	0	1	0	0	1	116	7.516301759694936E+004	2.9139999E-001	4.1830783E+000	2.9138386E-001	2.428495514536897E-002	5.938587801471750E+000	2.274162600959738E-002	5.938587782436757E+000	0	2.274162600959738E-002	0.000000000000000E+000	0.000000000000000E+000	0.000000000000000E+000	-2.215766953891294E-001	0.000000000000000E+000	5.938587782436757E+000	5.938587782436757E+000	0.0000000E+000	0.0000000E+000	2.9139999E-001	0.000000000000000E+000	1.2188815E-003	1.4355902E+004
1	1	0	1	0	0	1	116	7.546301761203678E+004	2.9139999E-001	4.1880031E+000	2.9146269E-001	2.428494988383518E-002	5.962872751715134E+000	2.284327116070880E-002	5.962872732320593E+000	0	2.284327116070880E-002	0.000000000000000E+000	0.000000000000000E+000	0.000000000000000E+000	-2.224827995341729E-001	0.000000000000000E+000	5.962872732320593E+000	5.962872732320593E+000	0.0000000E+000	0.0000000E+000	2.9139999E-001	0.000000000000000E+000	1.2206467E-003	1.4368917E+004
1	1	0	1	0	0	1	116	7.576301762712421E+004	2.9139999E-001	4.1929278E+000	2.9144299E-001	2.428484223286311E-002	5.987157594309151E+000	2.294503578770161E-002	5.987157574553455E+000	0	2.294503578770161E-002	0.000000000000000E+000	0.000000000000000E+000	0.000000000000000E+000	-2.233888996626738E-001	0.000000000000000E+000	5.987157574553455E+000	5.987157574553455E+000	0.0000000E+000	0.0000000E+000	2.9139999E-001	0.000000000000000E+000	1.2219994E-003	1.4386786E+004
1	1	0	1	0	0	1	116	7.606301764221163E+004	2.9139999E-001	4.1978526E+000	2.9134446E-001	2.428474880973498E-002	6.011442343482242E+000	2.304692041382637E-002	6.011442323363190E+000	0	2.304692041382637E-002	0.000000000000000E+000	0.000000000000000E+000	0.000000000000000E+000	-2.242949963055143E-001	0.000000000000000E+000	6.011442323363190E+000	6.011442323363190E+000	0.0000000E+000	0.0000000E+000	2.9139999E-001	0.000000000000000E+000	1.2230211E-003	1.4408555E+004
1	1	0	1	0	0	1	116	7.618058164812415E+004	2.9139999E-001	4.2000194E+000	2.9140359E-001	9.516779890110095E-003	6.020959123514675E+000	2.308688019264201E-002	6.020959103253301E+000	0	2.308688019264201E-002	0.000000000000000E+000	0.000000000000000E+000	0.000000000000000E+000	-2.246500801639712E-001	0.000000000000000E+000	6.020959103253301E+000	6.020959103253301E+000	0.0000000E+000	0.0000000E+000	2.9139999E-001	0.000000000000000E+000	1.2239007E-003	1.4413066E+004
1	1	0	1	0	0	1	116	7.618058364812424E+004	2.9139999E-001	4.1999016E+000	2.9144299E-001	1.619127723905775E-007	6.020959285427464E+000	2.308688087265968E-002	6.020959265166073E+000	0	2.308688087265968E-002	0.000000000000000E+000	0.000000000000000E+000	0.000000000000000E+000	-2.246500862051551E-001	0.000000000000000E+000	6.020959265166073E+000	6.020959265166073E+000	0.0000000E+000	0.0000000E+000	2.9139999E-001	0.000000000000000E+000	1.2240319E-003	1.4410714E+004
2	1	0	0	1	0	2	116	7.618061164812581E+004	4.2000165E+000	4.1999803E+000	3.0277216E-001	2.273072799046834E-006	6.020961558500264E+000	2.308689041935457E-002	6.020961538238872E+000	0	2.308689041935457E-002	0.000000000000000E+000	0.000000000000000E+000	0.000000000000000E+000	-2.246501710165574E-001	0.000000000000000E+000	6.020961538238872E+000	6.020961538238872E+000	0.0000000E+000	4.2000165E+000	0.0000000E+000	0.000000000000000E+000	1.2716372E-003	1.3871752E+004
2	1	0	0	0	0	2	116	7.628211165323085E+004	4.2000165E+000	4.2000589E+000	2.0276015E-001	6.931871444938911E-003	6.027893430054577E+000	2.311600401745958E-002	6.027893409683811E+000	0	2.311600401745958E-002	0.000000000000000E+000	0.000000000000000E+000	0.000000000000000E+000	-2.249088084642493E-001	0.000000000000000E+000	6.027893409683811E+000	6.027893409683811E+000	0.0000000E+000	4.2000165E+000	0.0000000E+000	0.000000000000000E+000	8.5160456E-004	2.0714420E+004
2	1	0	0	0	0	2	116	7.650045166421146E+004	4.2000165E+000	4.1998620E+000	1.0262991E-001	8.902461782486902E-003	6.036795892046325E+000	2.315339403572347E-002	6.036795871466298E+000	0	2.315339403572347E-002	0.000000000000000E+000	0.000000000000000E+000	0.000000000000000E+000	-2.252409712906489E-001	0.000000000000000E+000	6.036795871466298E+000	6.036795871466298E+000	0.0000000E+000	4.2000165E+000	0.0000000E+000	0.000000000000000E+000	4.3103145E-004	4.0922398E+004
2	1	0	0	0	0	2	116	7.650707366454438E+004	4.2000165E+000	4.1999803E+000	9.9910907E-002	1.916520119789574E-004	6.036987544063429E+000	2.315419896827936E-002	6.036987523478277E+000	0	2.315419896827936E-002	0.000000000000000E+000	0.000000000000000E+000	0.000000000000000E+000	-2.252481220850859E-001	0.000000000000000E+000	6.036987523478277E+000	6.036987523478277E+000	0.0000000E+000	4.2000165E+000	0.0000000E+000	0.000000000000000E+000	4.1962383E-004	4.2037254E+004
2	1	0	0	0	0	2	116	7.650707566454448E+004	4.2000165E+000	4.2000194E+000	9.9891208E-002	5.549511561791102E-008	6.036987599558548E+000	2.315419920135995E-002	6.036987578973393E+000	0	2.315419920135995E-002	0.000000000000000E+000	0.000000000000000E+000	0.000000000000000E+000	-2.252481241556834E-001	0.000000000000000E+000	6.036987578973393E+000	6.036987578973393E+000	0.0000000E+000	4.2000165E+000	0.0000000E+000	0.000000000000000E+000	4.1954502E-004	4.2045938E+004
3	1	0	1	1	0	3	115	7.650712766454718E+004	0.0000000E+000	4.1989164E+000	0.0000000E+000	1.387377890447776E-006	6.036988986936460E+000	2.315420502837399E-002	6.036988966351283E+000	0	2.315420502837399E-002	0.000000000000000E+000	0.000000000000000E+000	0.000000000000000E+000	-2.252481759206186E-001	0.000000000000000E+000	6.036988966351283E+000	6.036988966351283E+000	0.0000000E+000	0.0000000E+000	0.0000000E+000	0.000000000000000E+000	0.0000000E+000	0.0000000E+000
3	1	0	1	0	0	3	115	7.650812766459747E+004	0.0000000E+000	4.1987591E+000	0.0000000E+000	0.000000000000000E+000	6.036988986936460E+000	2.315420502837399E-002	6.036988966351283E+000	0	2.315420502837399E-002	0.000000000000000E+000	0.000000000000000E+000	0.000000000000000E+000	-2.252481759206186E-001	0.000000000000000E+000	6.036988966351283E+000	6.036988966351283E+000	0.0000000E+000	0.0000000E+000	0.0000000E+000	0.000000000000000E+000	0.0000000E+000	0.0000000E+000
3	1	0	1	0	0	3	115	7.650912766464776E+004	0.0000000E+000	4.1987195E+000	0.0000000E+000	0.000000000000000E+000	6.036988986936460E+000	2.315420502837399E-002	6.036988966351283E+000	0	2.315420502837399E-002	0.000000000000000E+000	0.000000000000000E+000	0.000000000000000E+000	-2.252481759206186E-001	0.000000000000000E+000	6.036988966351283E+000	6.036988966351283E+000	0.0000000E+000	0.0000000E+000	0.0000000E+000	0.000000000000000E+000	0.0000000E+000	0.0000000E+000
3	1	0	1	0	0	3	115	7.651012766469806E+004	0.0000000E+000	4.1987591E+000	0.0000000E+000	0.000000000000000E+000	6.036988986936460E+000	2.315420502837399E-002	6.036988966351283E+000	0	2.315420502837399E-002	0.000000000000000E+000	0.000000000000000E+000	0.000000000000000E+000	-2.252481759206186E-001	0.000000000000000E+000	6.036988966351283E+000	6.036988966351283E+000	0.0000000E+000	0.0000000E+000	0.0000000E+000	0.000000000000000E+000	0.0000000E+000	0.0000000E+000
3	1	0	1	0	0	3	115	7.651112766474835E+004	0.0000000E+000	4.1987195E+000	0.0000000E+000	0.000000000000000E+000	6.036988986936460E+000	2.315420502837399E-002	6.036988966351283E+000	0	2.315420502837399E-002	0.000000000000000E+000	0.000000000000000E+000	0.000000000000000E+000	-2.252481759206186E-001	0.000000000000000E+000	6.036988966351283E+000	6.036988966351283E+000	0.0000000E+000	0.0000000E+000	0.0000000E+000	0.000000000000000E+000	0.0000000E+000	0.0000000E+000
3	1	0	1	0	0	3	115	7.651212766479864E+004	0.0000000E+000	4.1987195E+000	0.0000000E+000	0.000000000000000E+000	6.036988986936460E+000	2.315420502837399E-002	6.036988966351283E+000	0	2.315420502837399E-002	0.000000000000000E+000	0.000000000000000E+000	0.000000000000000E+000	-2.252481759206186E-001	0.000000000000000E+000	6.036988966351283E+000	6.036988966351283E+000	0.0000000E+000	0.0000000E+000	0.0000000E+000	0.000000000000000E+000	0.0000000E+000	0.0000000E+000
3	1	0	1	0	0	3	115	7.651312766484893E+004	0.0000000E+000	4.1985617E+000	0.0000000E+000	0.000000000000000E+000	6.036988986936460E+000	2.315420502837399E-002	6.036988966351283E+000	0	2.315420502837399E-002	0.000000000000000E+000	0.000000000000000E+000	0.000000000000000E+000	-2.252481759206186E-001	0.000000000000000E+000	6.036988966351283E+000	6.036988966351283E+000	0.0000000E+000	0.0000000E+000	0.0000000E+000	0.000000000000000E+000	0.0000000E+000	0.0000000E+000
3	1	0	1	0	0	3	115	7.651412766489922E+004	0.0000000E+000	4.1985617E+000	0.0000000E+000	0.000000000000000E+000	6.036988986936460E+000	2.315420502837399E-002	6.036988966351283E+000	0	2.315420502837399E-002	0.000000000000000E+000	0.000000000000000E+000	0.000000000000000E+000	-2.252481759206186E-001	0.000000000000000E+000	6.036988966351283E+000	6.036988966351283E+000	0.0000000E+000	0.0000000E+000	0.0000000E+000	0.000000000000000E+000	0.0000000E+000	0.0000000E+000
3	1	0	1	0	0	3	115	7.651512766494951E+004	0.0000000E+000	4.1985617E+000	0.0000000E+000	0.000000000000000E+000	6.036988986936460E+000	2.315420502837399E-002	6.036988966351283E+000	0	2.315420502837399E-002	0.000000000000000E+000	0.000000000000000E+000	0.000000000000000E+000	-2.252481759206186E-001	0.000000000000000E+000	6.036988966351283E+000	6.036988966351283E+000	0.0000000E+000	0.0000000E+000	0.0000000E+000	0.000000000000000E+000	0.0000000E+000	0.0000000E+000
3	1	0	1	0	0	3	115	7.651612766499980E+004	0.0000000E+000	4.1985617E+000	0.0000000E+000	0.000000000000000E+000	6.036988986936460E+000	2.315420502837399E-002	6.036988966351283E+000	0	2.315420502837399E-002	0.000000000000000E+000	0.000000000000000E+000	0.000000000000000E+000	-2.252481759206186E-001	0.000000000000000E+000	6.036988966351283E+000	6.036988966351283E+000	0.0000000E+000	0.0000000E+000	0.0000000E+000	0.000000000000000E+000	0.0000000E+000	0.0000000E+000
3	1	0	0	0	0	3	116	7.651715366505133E+004	-2.9139999E-001	4.1956859E+000	0.0000000E+000	0.000000000000000E+000	6.036988986936460E+000	2.315420502837399E-002	6.036988966351283E+000	0	2.315420502837399E-002	0.000000000000000E+000	0.000000000000000E+000	0.000000000000000E+000	-2.252481759206186E-001	0.000000000000000E+000	6.036988966351283E+000	6.036988966351283E+000	0.0000000E+000	0.0000000E+000	0.0000000E+000	0.000000000000000E+000	0.0000000E+000	0.0000000E+000
1	0	0	0	1	0	4	116	7.651715566505142E+004	-2.9139999E-001	4.1957254E+000	-2.9136941E-001	-1.618718935383691E-007	6.036988825064566E+000	2.315420570754409E-002	-1.618718935383691E-007	1	2.315420502837399E-002	6.791700951636059E-010	0.000000000000000E+000	0.000000000000000E+000	-2.252481698809606E-001	1.618718935383691E-007	0.000000000000000E+000	1.618718935383691E-007	0.0000000E+000	0.0000000E+000	-2.9139999E-001	0.000000000000000E+000	-1.2225060E-003	1.4400021E+004
1	0	0	0	0	0	4	116	7.681715568013932E+004	-2.9139999E-001	4.1866241E+000	-2.9134971E-001	-2.427771663228671E-002	6.012711108792557E+000	2.325593028862172E-002	-2.427787850418025E-002	1	2.315420502837399E-002	1.017252602477231E-004	0.000000000000000E+000	0.000000000000000E+000	-2.243423356451152E-001	2.427787850418025E-002	0.000000000000000E+000	2.427787850418025E-002	0.0000000E+000	0.0000000E+000	-2.9139999E-001	0.000000000000000E+000	-1.2197717E-003	1.4369756E+004
1	0	0	0	0	0	4	116	7.711715569522674E+004	-2.9139999E-001	4.1805568E+000	-2.9132998E-001	-2.427761286276910E-002	5.988433496290280E+000	2.335749698304004E-002	-4.855549136694935E-002	1	2.315420502837399E-002	2.032919546660454E-004	0.000000000000000E+000	0.000000000000000E+000	-2.234365052810581E-001	4.855549136694935E-002	0.000000000000000E+000	4.855549136694935E-002	0.0000000E+000	0.0000000E+000	-2.9139999E-001	0.000000000000000E+000	-1.2179215E-003	1.4349902E+004
1	0	0	0	0	0	4	116	7.741715571031417E+004	-2.9139999E-001	4.1746869E+000	-2.9136941E-001	-2.427739829919404E-002	5.964156098351562E+000	2.345891901425945E-002	-7.283288966614339E-002	1	2.315420502837399E-002	3.047139858854513E-004	0.000000000000000E+000	0.000000000000000E+000	-2.225306829226559E-001	7.283288966614339E-002	0.000000000000000E+000	7.283288966614339E-002	0.0000000E+000	0.0000000E+000	-2.9139999E-001	0.000000000000000E+000	-1.2163761E-003	1.4327814E+004
1	0	0	0	0	0	4	116	7.771715572540159E+004	-2.9139999E-001	4.1690922E+000	-2.9131028E-001	-2.427767264172435E-002	5.939878426071554E+000	2.356020252064308E-002	-9.711056230786774E-002	1	2.315420502837399E-002	4.059974922690814E-004	0.000000000000000E+000	0.000000000000000E+000	-2.216248503282112E-001	9.711056230786774E-002	0.000000000000000E+000	9.711056230786774E-002	0.0000000E+000	0.0000000E+000	-2.9139999E-001	0.000000000000000E+000	-1.2144995E-003	1.4311518E+004
1	0	0	0	0	0	4	116	7.801715574048902E+004	-2.9139999E-001	4.1633401E+000	-2.9134971E-001	-2.427748622445597E-002	5.915600940206101E+000	2.366134790010704E-002	-1.213880485323237E-001	1	2.315420502837399E-002	5.071428717330455E-004	0.000000000000000E+000	0.000000000000000E+000	-2.207190246891443E-001	1.213880485323237E-001	0.000000000000000E+000	1.213880485323237E-001	0.0000000E+000	0.0000000E+000	-2.9139999E-001	0.000000000000000E+000	-1.2129879E-003	1.4289838E+004
1	0	0	0	0	0	4	116	7.831715575557644E+004	-2.9139999E-001	4.1579032E+000	-2.9127088E-001	-2.427753280848265E-002	5.891323407756339E+000	2.376235822914521E-002	-1.456655813408064E-001	1	2.315420502837399E-002	6.081532007712158E-004	0.000000000000000E+000	0.000000000000000E+000	-2.198131973119541E-001	1.456655813408064E-001	0.000000000000000E+000	1.456655813408064E-001	0.0000000E+000	0.0000000E+000	-2.9139999E-001	0.000000000000000E+000	-1.2110762E-003	1.4275039E+004
1	0	0	0	0	0	4	116	7.861715577066387E+004	-2.9139999E-001	4.1524267E+000	-2.9138911E-001	-2.427743886570136E-002	5.867045969249308E+000	2.386323453592579E-002	-1.699430202065077E-001	1	2.315420502837399E-002	7.090295075517922E-004	0.000000000000000E+000	0.000000000000000E+000	-2.189073734398936E-001	1.699430202065077E-001	0.000000000000000E+000	1.699430202065077E-001	0.0000000E+000	0.0000000E+000	-2.9139999E-001	0.000000000000000E+000	-1.2099720E-003	1.4250453E+004
1	0	0	0	0	0	4	116	7.891715578575130E+004	-2.9139999E-001	4.1469507E+000	-2.9134971E-001	-2.427738315176633E-002	5.842768586458464E+000	2.396397847404169E-002	-1.942204033582741E-001	1	2.315420502837399E-002	8.097734456676935E-004	0.000000000000000E+000	0.000000000000000E+000	-2.180015516466789E-001	1.942204033582741E-001	0.000000000000000E+000	1.942204033582741E-001	0.0000000E+000	0.0000000E+000	-2.9139999E-001	0.000000000000000E+000	-1.2082129E-003	1.4233585E+004
1	0	0	0	0	0	4	116	7.921715580083872E+004	-2.9139999E-001	4.1415529E+000	-2.9134971E-001	-2.427758141939839E-002	5.818491005396975E+000	2.406459190665252E-002	-2.184979847776725E-001	1	2.315420502837399E-002	9.103868782785220E-004	0.000000000000000E+000	0.000000000000000E+000	-2.170957224557198E-001	2.184979847776725E-001	0.000000000000000E+000	2.184979847776725E-001	0.0000000E+000	0.0000000E+000	-2.9139999E-001	0.000000000000000E+000	-1.2066403E-003	1.4215058E+004
1	0	0	0	0	0	4	116	7.951715581592615E+004	-2.9139999E-001	4.1361556E+000	-2.9134971E-001	-2.427741098233395E-002	5.794213594771525E+000	2.416507452801691E-002	-2.427753957600064E-001	1	2.315420502837399E-002	1.010869499642918E-003	0.000000000000000E+000	0.000000000000000E+000	-2.161898996239585E-001	2.427753957600064E-001	0.000000000000000E+000	2.427753957600064E-001	0.0000000E+000	0.0000000E+000	-2.9139999E-001	0.000000000000000E+000	-1.2050677E-003	1.4196532E+004
1	0	0	0	0	0	4	116	7.981715583101357E+004	-2.9139999E-001	4.1310339E+000	-2.9132998E-001	-2.427746936514974E-002	5.769936125764979E+000	2.426542895811412E-002	-2.670528651251561E-001	1	2.315420502837399E-002	1.111223929740127E-003	0.000000000000000E+000	0.000000000000000E+000	-2.152840746139201E-001	2.670528651251561E-001	0.000000000000000E+000	2.670528651251561E-001	0.0000000E+000	0.0000000E+000	-2.9139999E-001	0.000000000000000E+000	-1.2034940E-003	1.4179913E+004
1	0	0	0	0	0	4	116	8.011715584610100E+004	-2.9139999E-001	4.1258330E+000	-2.9134971E-001	-2.427762475995554E-002	5.745658501363993E+000	2.436565640796205E-002	-2.913304898851117E-001	1	2.315420502837399E-002	1.211451379588051E-003	0.000000000000000E+000	0.000000000000000E+000	-2.143782438059061E-001	2.913304898851117E-001	0.000000000000000E+000	2.913304898851117E-001	0.0000000E+000	0.0000000E+000	-2.9139999E-001	0.000000000000000E+000	-1.2020603E-003	1.4161103E+004
1	0	0	0	0	0	4	116	8.041715586118842E+004	-2.9139999E-001	4.1206722E+000	-2.9131028E-001	-2.427738331851032E-002	5.721381118407001E+000	2.446575655634503E-002	-3.156078732036220E-001	1	2.315420502837399E-002	1.311551527971033E-003	0.000000000000000E+000	0.000000000000000E+000	-2.134724220064922E-001	3.156078732036220E-001	0.000000000000000E+000	3.156078732036220E-001	0.0000000E+000	0.0000000E+000	-2.9139999E-001	0.000000000000000E+000	-1.2003942E-003	1.4145303E+004
1	0	0	0	0	0	4	116	8.071715587627585E+004	-2.9139999E-001	4.1154323E+000	-2.9136941E-001	-2.427759355934130E-002	5.697103525207970E+000	2.456573205764380E-002	-3.398854667629633E-001	1	2.315420502837399E-002	1.411527029269805E-003	0.000000000000000E+000	0.000000000000000E+000	-2.125665923626651E-001	3.398854667629633E-001	0.000000000000000E+000	3.398854667629633E-001	0.0000000E+000	0.0000000E+000	-2.9139999E-001	0.000000000000000E+000	-1.1991111E-003	1.4124448E+004
1	0	0	0	0	0	4	116	8.101715589136328E+004	-2.9139999E-001	4.1103892E+000	-2.9134971E-001	-2.427773239625825E-002	5.672825793170929E+000	2.466558363158412E-002	-3.641631991592215E-001	1	2.315420502837399E-002	1.511378603210121E-003	0.000000000000000E+000	0.000000000000000E+000	-2.116607575386053E-001	3.641631991592215E-001	0.000000000000000E+000	3.641631991592215E-001	0.0000000E+000	0.0000000E+000	-2.9139999E-001	0.000000000000000E+000	-1.1975607E-003	1.4108095E+004
1	0	0	0	0	0	4	116	8.131715590645070E+004	-2.9139999E-001	4.1053071E+000	-2.9131028E-001	-2.427763681325647E-002	5.648548156717055E+000	2.476531160090692E-002	-3.884408359724780E-001	1	2.315420502837399E-002	1.611106572532921E-003	0.000000000000000E+000	0.000000000000000E+000	-2.107549262808819E-001	3.884408359724780E-001	0.000000000000000E+000	3.884408359724780E-001	0.0000000E+000	0.0000000E+000	-2.9139999E-001	0.000000000000000E+000	-1.1959182E-003	1.4092559E+004
1	0	0	0	0	0	4	116	8.161715592153813E+004	-2.9139999E-001	4.1003032E+000	-2.9134971E-001	-2.427758407208655E-002	5.624270573006835E+000	2.486491704571936E-002	-4.127184200445645E-001	1	2.315420502837399E-002	1.710712017345364E-003	0.000000000000000E+000	0.000000000000000E+000	-2.098490969910951E-001	4.127184200445645E-001	0.000000000000000E+000	4.127184200445645E-001	0.0000000E+000	0.0000000E+000	-2.9139999E-001	0.000000000000000E+000	-1.1946221E-003	1.4073477E+004
1	0	0	0	0	0	4	116	8.191715593662555E+004	-2.9139999E-001	4.0953393E+000	-2.9131028E-001	-2.427755149869455E-002	5.599993021866414E+000	2.496440119641927E-002	-4.369959715432590E-001	1	2.315420502837399E-002	1.810196168045272E-003	0.000000000000000E+000	0.000000000000000E+000	-2.089432689165313E-001	4.369959715432590E-001	0.000000000000000E+000	4.369959715432590E-001	0.0000000E+000	0.0000000E+000	-2.9139999E-001	0.000000000000000E+000	-1.1930144E-003	1.4058341E+004
1	0	0	0	0	0	4	116	8.221715595171298E+004	-2.9139999E-001	4.0902963E+000	-2.9132998E-001	-2.427736720543769E-002	5.575715655019118E+000	2.506376398713125E-002	-4.612733387486967E-001	1	2.315420502837399E-002	1.909558958757256E-003	0.000000000000000E+000	0.000000000000000E+000	-2.080374477181918E-001	4.612733387486967E-001	0.000000000000000E+000	4.612733387486967E-001	0.0000000E+000	0.0000000E+000	-2.9139999E-001	0.000000000000000E+000	-1.1916260E-003	1.4040080E+004
1	0	0	0	0	0	4	116	8.251715596680040E+004	-2.9139999E-001	4.0854897E+000	-2.9129058E-001	-2.427739947693216E-002	5.551438255902065E+000	2.516300738818089E-002	-4.855507382256288E-001	1	2.315420502837399E-002	2.008802359806897E-003	0.000000000000000E+000	0.000000000000000E+000	-2.071316253158243E-001	4.855507382256288E-001	0.000000000000000E+000	4.855507382256288E-001	0.0000000E+000	0.0000000E+000	-2.9139999E-001	0.000000000000000E+000	-1.1900647E-003	1.4025479E+004
1	0	0	0	0	0	4	116	8.281715598188783E+004	-2.9139999E-001	4.0806437E+000	-2.9136941E-001	-2.427753397426671E-002	5.527160722287065E+000	2.526213303188609E-002	-5.098282721998956E-001	1	2.315420502837399E-002	2.107928003512092E-003	0.000000000000000E+000	0.000000000000000E+000	-2.062257978951575E-001	5.098282721998956E-001	0.000000000000000E+000	5.098282721998956E-001	0.0000000E+000	0.0000000E+000	-2.9139999E-001	0.000000000000000E+000	-1.1889747E-003	1.4005052E+004
1	0	0	0	0	0	4	116	8.311715599697526E+004	-2.9139999E-001	4.0758371E+000	-2.9132998E-001	-2.427739434341590E-002	5.502883328302370E+000	2.536114064961202E-002	-5.341056665433115E-001	1	2.315420502837399E-002	2.206935621238023E-003	0.000000000000000E+000	0.000000000000000E+000	-2.053199756842852E-001	5.341056665433115E-001	0.000000000000000E+000	5.341056665433115E-001	0.0000000E+000	0.0000000E+000	-2.9139999E-001	0.000000000000000E+000	-1.1874136E-003	1.3990448E+004
1	0	0	0	0	0	4	116	8.341715601206268E+004	-2.9139999E-001	4.0710306E+000	-2.9127088E-001	-2.427739961973495E-002	5.478605929038823E+000	2.546003192572958E-002	-5.583830661630464E-001	1	2.315420502837399E-002	2.305826897355586E-003	0.000000000000000E+000	0.000000000000000E+000	-2.044141532764518E-001	5.583830661630464E-001	0.000000000000000E+000	5.583830661630464E-001	0.0000000E+000	0.0000000E+000	-2.9139999E-001	0.000000000000000E+000	-1.1857727E-003	1.3976785E+004
1	0	0	0	0	0	4	116	8.371715602715011E+004	-2.9139999E-001	4.0662637E+000	-2.9132998E-001	-2.427737272121840E-002	5.454328556677070E+000	2.555880750158972E-002	-5.826604388842649E-001	1	2.315420502837399E-002	2.404602473215726E-003	0.000000000000000E+000	0.000000000000000E+000	-2.035083318723605E-001	5.826604388842649E-001	0.000000000000000E+000	5.826604388842649E-001	0.0000000E+000	0.0000000E+000	-2.9139999E-001	0.000000000000000E+000	-1.1846245E-003	1.3957588E+004
1	0	0	0	0	0	4	116	8.401715604223753E+004	-2.9139999E-001	4.0615358E+000	-2.9134971E-001	-2.427742110631532E-002	5.430051135932969E+000	2.565746836028960E-002	-6.069378599905803E-001	1	2.315420502837399E-002	2.503263331915605E-003	0.000000000000000E+000	0.000000000000000E+000	-2.026025086630587E-001	6.069378599905803E-001	0.000000000000000E+000	6.069378599905803E-001	0.0000000E+000	0.0000000E+000	-2.9139999E-001	0.000000000000000E+000	-1.1833273E-003	1.3940415E+004
1	0	0	0	0	0	4	116	8.431715605732496E+004	-2.9139999E-001	4.0568476E+000	-2.9134971E-001	-2.427717166552941E-002	5.405773964627087E+000	2.575601460937579E-002	-6.312150316561097E-001	1	2.315420502837399E-002	2.601809581001799E-003	0.000000000000000E+000	0.000000000000000E+000	-2.016966947606323E-001	6.312150316561097E-001	0.000000000000000E+000	6.312150316561097E-001	0.0000000E+000	0.0000000E+000	-2.9139999E-001	0.000000000000000E+000	-1.1819614E-003	1.3924323E+004
1	0	0	0	0	0	4	116	8.461715607241238E+004	-2.9139999E-001	4.0522771E+000	-2.9132998E-001	-2.427731505089336E-002	5.381496649935709E+000	2.585444845274594E-002	-6.554923467070031E-001	1	2.315420502837399E-002	2.700243424371945E-003	0.000000000000000E+000	0.000000000000000E+000	-2.007908755083002E-001	6.554923467070031E-001	0.000000000000000E+000	6.554923467070031E-001	0.0000000E+000	0.0000000E+000	-2.9139999E-001	0.000000000000000E+000	-1.1805499E-003	1.3909578E+004
1	0	0	0	0	0	4	116	8.491715608749981E+004	-2.9139999E-001	4.0476680E+000	-2.9136941E-001	-2.427746336708466E-002	5.357219186925690E+000	2.595277062514530E-002	-6.797698100740878E-001	1	2.315420502837399E-002	2.798565596771309E-003	0.000000000000000E+000	0.000000000000000E+000	-1.998850507220002E-001	6.797698100740878E-001	0.000000000000000E+000	6.797698100740878E-001	0.0000000E+000	0.0000000E+000	-2.9139999E-001	0.000000000000000E+000	-1.1793666E-003	1.3891877E+004
1	0	0	0	0	0	4	116	8.521715610258724E+004	-2.9139999E-001	4.0431371E+000	-2.9131028E-001	-2.427746762399872E-002	5.332941719660478E+000	2.605098153824846E-002	-7.040472776980865E-001	1	2.315420502837399E-002	2.896776509874466E-003	0.000000000000000E+000	0.000000000000000E+000	-1.989792257769333E-001	7.040472776980865E-001	0.000000000000000E+000	7.040472776980865E-001	0.0000000E+000	0.0000000E+000	-2.9139999E-001	0.000000000000000E+000	-1.1778073E-003	1.3879144E+004
1	0	0	0	0	0	4	116	8.551715611767466E+004	-2.9139999E-001	4.0384879E+000	-2.9129058E-001	-2.427736984454923E-002	5.308664350172844E+000	2.614908085614893E-002	-7.283246475426357E-001	1	2.315420502837399E-002	2.994875827774936E-003	0.000000000000000E+000	0.000000000000000E+000	-1.980734044800792E-001	7.283246475426357E-001	0.000000000000000E+000	7.283246475426357E-001	0.0000000E+000	0.0000000E+000	-2.9139999E-001	0.000000000000000E+000	-1.1763735E-003	1.3864121E+004
1	0	0	0	0	0	4	116	8.581715613276209E+004	-2.9139999E-001	4.0340753E+000	-2.9129058E-001	-2.427729083554612E-002	5.284387059698817E+000	2.624706982736117E-002	-7.526019383781818E-001	1	2.315420502837399E-002	3.092864798987179E-003	0.000000000000000E+000	0.000000000000000E+000	-1.971675861313291E-001	7.526019383781818E-001	0.000000000000000E+000	7.526019383781818E-001	0.0000000E+000	0.0000000E+000	-2.9139999E-001	0.000000000000000E+000	-1.1750881E-003	1.3848973E+004
1	0	0	0	0	0	4	116	8.611715614784951E+004	-2.9139999E-001	4.0295053E+000	-2.9131028E-001	-2.427725900044044E-002	5.260109801057411E+000	2.634494947493056E-002	-7.768791973786222E-001	1	2.315420502837399E-002	3.190744446556568E-003	0.000000000000000E+000	0.000000000000000E+000	-1.962617689702968E-001	7.768791973786222E-001	0.000000000000000E+000	7.768791973786222E-001	0.0000000E+000	0.0000000E+000	-2.9139999E-001	0.000000000000000E+000	-1.1738363E-003	1.3832349E+004
1	0	0	0	0	0	4	116	8.641715616293694E+004	-2.9139999E-001	4.0250139E+000	-2.9136941E-001	-2.427754841686951E-002	5.235832253000885E+000	2.644272170771983E-002	-8.011567457954917E-001	1	2.315420502837399E-002	3.288516679345835E-003	0.000000000000000E+000	0.000000000000000E+000	-1.953559410107973E-001	8.011567457954917E-001	0.000000000000000E+000	8.011567457954917E-001	0.0000000E+000	0.0000000E+000	-2.9139999E-001	0.000000000000000E+000	-1.1727660E-003	1.3814127E+004
1	0	0	0	0	0	4	116	8.671715617802436E+004	-2.9139999E-001	4.0206409E+000	-2.9132998E-001	-2.427739484717448E-002	5.211554858513376E+000	2.654038550816960E-002	-8.254341406426662E-001	1	2.315420502837399E-002	3.386180479795602E-003	0.000000000000000E+000	0.000000000000000E+000	-1.944501187811643E-001	8.254341406426662E-001	0.000000000000000E+000	8.254341406426662E-001	0.0000000E+000	0.0000000E+000	-2.9139999E-001	0.000000000000000E+000	-1.1713332E-003	1.3800985E+004
1	0	0	0	0	0	4	116	8.701715619311179E+004	-2.9139999E-001	4.0163069E+000	-2.9131028E-001	-2.427731263210376E-002	5.187277546239081E+000	2.663794154860960E-002	-8.497114532747699E-001	1	2.315420502837399E-002	3.483736520235606E-003	0.000000000000000E+000	0.000000000000000E+000	-1.935442996190169E-001	8.497114532747699E-001	0.000000000000000E+000	8.497114532747699E-001	0.0000000E+000	0.0000000E+000	-2.9139999E-001	0.000000000000000E+000	-1.1699914E-003	1.3787041E+004
1	0	0	0	0	0	4	116	8.731715620819922E+004	-2.9139999E-001	4.0118155E+000	-2.9132998E-001	-2.427749562803242E-002	5.163000050971442E+000	2.673539113856872E-002	-8.739889489028023E-001	1	2.315420502837399E-002	3.581186110194725E-003	0.000000000000000E+000	0.000000000000000E+000	-1.926384736291417E-001	8.739889489028023E-001	0.000000000000000E+000	8.739889489028023E-001	0.0000000E+000	0.0000000E+000	-2.9139999E-001	0.000000000000000E+000	-1.1687621E-003	1.3770692E+004
1	0	0	0	0	0	4	116	8.761715622328664E+004	-2.9139999E-001	4.0074425E+000	-2.9129058E-001	-2.427764253025253E-002	5.138722408801218E+000	2.683273495834616E-002	-8.982665914330549E-001	1	2.315420502837399E-002	3.678529929972162E-003	0.000000000000000E+000	0.000000000000000E+000	-1.917326421581336E-001	8.982665914330549E-001	0.000000000000000E+000	8.982665914330549E-001	0.0000000E+000	0.0000000E+000	-2.9139999E-001	0.000000000000000E+000	-1.1673302E-003	1.3757542E+004
1	0	0	0	0	0	4	116	8.791715623837407E+004	-2.9139999E-001	4.0030298E+000	-2.9131028E-001	-2.427741348930531E-002	5.114444995672587E+000	2.692997212866485E-002	-9.225440049223602E-001	1	2.315420502837399E-002	3.775767100290855E-003	0.000000000000000E+000	0.000000000000000E+000	-1.908268192329753E-001	9.225440049223602E-001	0.000000000000000E+000	9.225440049223602E-001	0.0000000E+000	0.0000000E+000	-2.9139999E-001	0.000000000000000E+000	-1.1661238E-003	1.3741464E+004
1	0	0	0	0	0	4	116	8.821715625346149E+004	-2.9139999E-001	3.9988143E+000	-2.9131028E-001	-2.427758816848198E-002	5.090167407864862E+000	2.702710470876674E-002	-9.468215930908422E-001	1	2.315420502837399E-002	3.872899680392745E-003	0.000000000000000E+000	0.000000000000000E+000	-1.899209897903051E-001	9.468215930908422E-001	0.000000000000000E+000	9.468215930908422E-001	0.0000000E+000	0.0000000E+000	-2.9139999E-001	0.000000000000000E+000	-1.1648957E-003	1.3726993E+004
1	0	0	0	0	0	4	116	8.851715626854892E+004	-2.9139999E-001	3.9944413E+000	-2.9136941E-001	-2.427768746837974E-002	5.065889720754491E+000	2.712413291431725E-002	-9.710992805592220E-001	1	2.315420502837399E-002	3.969927885943254E-003	0.000000000000000E+000	0.000000000000000E+000	-1.890151566425197E-001	9.710992805592220E-001	0.000000000000000E+000	9.710992805592220E-001	0.0000000E+000	0.0000000E+000	-2.9139999E-001	0.000000000000000E+000	-1.1638580E-003	1.3709199E+004
1	0	0	0	0	0	4	116	8.881715628363634E+004	-2.9139999E-001	3.9901075E+000	-2.9129058E-001	-2.427754975130161E-002	5.041612171363863E+000	2.722105588363714E-002	-9.953768303105236E-001	1	2.315420502837399E-002	4.066850855263142E-003	0.000000000000000E+000	0.000000000000000E+000	-1.881093286332430E-001	9.953768303105236E-001	0.000000000000000E+000	9.953768303105236E-001	0.0000000E+000	0.0000000E+000	-2.9139999E-001	0.000000000000000E+000	-1.1622808E-003	1.3698031E+004
1	0	0	0	0	0	4	116	8.911715629872377E+004	-2.9139999E-001	3.9858525E+000	-2.9131028E-001	-2.427781753457255E-002	5.017334354187962E+000	2.731787561110781E-002	-1.019654647845096E+000	1	2.315420502837399E-002	4.163670582733817E-003	0.000000000000000E+000	0.000000000000000E+000	-1.872034906325378E-001	1.019654647845096E+000	0.000000000000000E+000	1.019654647845096E+000	0.0000000E+000	0.0000000E+000	-2.9139999E-001	0.000000000000000E+000	-1.1611198E-003	1.3682498E+004
1	0	0	0	0	0	4	116	8.941715631381120E+004	-2.9139999E-001	3.9816763E+000	-2.9132998E-001	-2.427778369607197E-002	4.993056570852448E+000	2.741459163656996E-002	-1.043932431541168E+000	1	2.315420502837399E-002	4.260386608195967E-003	0.000000000000000E+000	0.000000000000000E+000	-1.862976538944629E-001	1.043932431541168E+000	0.000000000000000E+000	1.043932431541168E+000	0.0000000E+000	0.0000000E+000	-2.9139999E-001	0.000000000000000E+000	-1.1599817E-003	1.3667238E+004
1	0	0	0	0	0	4	116	8.971715632889862E+004	-2.9139999E-001	3.9773030E+000	-2.9136941E-001	-2.427745627605253E-002	4.968779114934570E+000	2.751120322921925E-002	-1.068209887817221E+000	1	2.315420502837399E-002	4.356998200845258E-003	0.000000000000000E+000	0.000000000000000E+000	-1.853918293727802E-001	1.068209887817221E+000	0.000000000000000E+000	1.068209887817221E+000	0.0000000E+000	0.0000000E+000	-2.9139999E-001	0.000000000000000E+000	-1.1588645E-003	1.3650380E+004
1	0	0	0	0	0	4	116	9.001715634398628E+004	-2.9139999E-001	3.9732058E+000	-2.9138911E-001	-2.427753629404638E-002	4.944501579002208E+000	2.760771233856718E-002	-1.092487424111267E+000	1	2.315420502837399E-002	4.453507310193183E-003	0.000000000000000E+000	0.000000000000000E+000	-1.844860018656496E-001	1.092487424111267E+000	0.000000000000000E+000	1.092487424111267E+000	0.0000000E+000	0.0000000E+000	-2.9139999E-001	0.000000000000000E+000	-1.1577489E-003	1.3635396E+004
1	0	0	0	0	0	4	116	9.031715635907371E+004	-2.9139999E-001	3.9689114E+000	-2.9132998E-001	-2.427768590034710E-002	4.920223893461791E+000	2.770411967244923E-002	-1.116765110011614E+000	1	2.315420502837399E-002	4.549914644075236E-003	0.000000000000000E+000	0.000000000000000E+000	-1.835801687764413E-001	1.116765110011614E+000	0.000000000000000E+000	1.116765110011614E+000	0.0000000E+000	0.0000000E+000	-2.9139999E-001	0.000000000000000E+000	-1.1562629E-003	1.3623423E+004
1	0	0	0	0	0	4	116	9.061715637416113E+004	-2.9139999E-001	3.9646957E+000	-2.9136941E-001	-2.427755851886339E-002	4.895946335301565E+000	2.780042426446577E-002	-1.141042668530478E+000	1	2.315420502837399E-002	4.646219236091775E-003	0.000000000000000E+000	0.000000000000000E+000	-1.826743404399591E-001	1.141042668530478E+000	0.000000000000000E+000	1.141042668530478E+000	0.0000000E+000	0.0000000E+000	-2.9139999E-001	0.000000000000000E+000	-1.1551910E-003	1.3607110E+004
1	0	0	0	0	0	4	116	9.091715638924856E+004	-2.9139999E-001	3.9605591E+000	-2.9127088E-001	-2.427745738829176E-002	4.871668878274875E+000	2.789662663983007E-002	-1.165320125918769E+000	1	2.315420502837399E-002	4.742421611456077E-003	0.000000000000000E+000	0.000000000000000E+000	-1.817685158769052E-001	1.165320125918769E+000	0.000000000000000E+000	1.165320125918769E+000	0.0000000E+000	0.0000000E+000	-2.9139999E-001	0.000000000000000E+000	-1.1535955E-003	1.3597512E+004
1	0	0	0	0	0	4	116	9.121715640433598E+004	-2.9139999E-001	3.9563828E+000	-2.9131028E-001	-2.427750515995754E-002	4.847391373475029E+000	2.799272795893696E-002	-1.189597631078727E+000	1	2.315420502837399E-002	4.838522930562961E-003	0.000000000000000E+000	0.000000000000000E+000	-1.808626895313706E-001	1.189597631078727E+000	0.000000000000000E+000	1.189597631078727E+000	0.0000000E+000	0.0000000E+000	-2.9139999E-001	0.000000000000000E+000	-1.1525350E-003	1.3581336E+004
1	0	0	0	0	0	4	116	9.151715641942341E+004	-2.9139999E-001	3.9522066E+000	-2.9129058E-001	-2.427754925050669E-002	4.823113824585577E+000	2.808872828872138E-002	-1.213875180329234E+000	1	2.315420502837399E-002	4.934523260347382E-003	0.000000000000000E+000	0.000000000000000E+000	-1.799568615407935E-001	1.213875180329234E+000	0.000000000000000E+000	1.213875180329234E+000	0.0000000E+000	0.0000000E+000	-2.9139999E-001	0.000000000000000E+000	-1.1512405E-003	1.3567918E+004
1	0	0	0	0	0	4	116	9.181715643451083E+004	-2.9139999E-001	3.9480698E+000	-2.9140881E-001	-2.427748489762346E-002	4.798836340046657E+000	2.818462767449035E-002	-1.238152665226857E+000	1	2.315420502837399E-002	5.030422646116351E-003	0.000000000000000E+000	0.000000000000000E+000	-1.790510359512213E-001	1.238152665226857E+000	0.000000000000000E+000	1.238152665226857E+000	0.0000000E+000	0.0000000E+000	-2.9139999E-001	0.000000000000000E+000	-1.1505024E-003	1.3548217E+004
1	0	0	0	0	0	4	116	9.211715644959826E+004	-2.9139999E-001	3.9440513E+000	-2.9129058E-001	-2.427755033140381E-002	4.774558790074140E+000	2.828042704879582E-002	-1.262430215558261E+000	1	2.315420502837399E-002	5.126222020421824E-003	0.000000000000000E+000	0.000000000000000E+000	-1.781452079202336E-001	1.262430215558261E+000	0.000000000000000E+000	1.262430215558261E+000	0.0000000E+000	0.0000000E+000	-2.9139999E-001	0.000000000000000E+000	-1.1488650E-003	1.3539920E+004
1	0	0	0	0	0	4	116	9.241715646468569E+004	-2.9139999E-001	3.9398358E+000	-2.9127088E-001	-2.427750576507714E-002	4.750281284668744E+000	2.837612595871872E-002	-1.286707721323338E+000	1	2.315420502837399E-002	5.221920930344730E-003	0.000000000000000E+000	0.000000000000000E+000	-1.772393815521051E-001	1.286707721323338E+000	0.000000000000000E+000	1.286707721323338E+000	0.0000000E+000	0.0000000E+000	-2.9139999E-001	0.000000000000000E+000	-1.1475595E-003	1.3526363E+004
1	0	0	0	0	0	4	116	9.271715647977311E+004	-2.9139999E-001	3.9357777E+000	-2.9134971E-001	-2.427745847384135E-002	4.726003826556918E+000	2.847172478336175E-002	-1.310985179797179E+000	1	2.315420502837399E-002	5.317519754987760E-003	0.000000000000000E+000	0.000000000000000E+000	-1.763335569485632E-001	1.310985179797179E+000	0.000000000000000E+000	1.310985179797179E+000	0.0000000E+000	0.0000000E+000	-2.9139999E-001	0.000000000000000E+000	-1.1466877E-003	1.3508775E+004
1	0	0	0	0	0	4	116	9.301715649486054E+004	-2.9139999E-001	3.9315622E+000	-2.9131028E-001	-2.427758713485466E-002	4.701726239784493E+000	2.856722500806901E-002	-1.335262766932034E+000	1	2.315420502837399E-002	5.413019979695018E-003	0.000000000000000E+000	0.000000000000000E+000	-1.754277275445215E-001	1.335262766932034E+000	0.000000000000000E+000	1.335262766932034E+000	0.0000000E+000	0.0000000E+000	-2.9139999E-001	0.000000000000000E+000	-1.1453045E-003	1.3496133E+004
1	0	0	0	0	0	4	116	9.331715650994796E+004	-2.9139999E-001	3.9276617E+000	-2.9127088E-001	-2.427754444849160E-002	4.677448695697437E+000	2.866262635281848E-002	-1.359540311380526E+000	1	2.315420502837399E-002	5.508421324444481E-003	0.000000000000000E+000	0.000000000000000E+000	-1.745218997331282E-001	1.359540311380526E+000	0.000000000000000E+000	1.359540311380526E+000	0.0000000E+000	0.0000000E+000	-2.9139999E-001	0.000000000000000E+000	-1.1440135E-003	1.3484566E+004
1	0	0	0	0	0	4	116	9.361715652503539E+004	-2.9139999E-001	3.9236038E+000	-2.9136941E-001	-2.427747707918286E-002	4.653171218871077E+000	2.875792919256707E-002	-1.383817788459708E+000	1	2.315420502837399E-002	5.603724164193077E-003	0.000000000000000E+000	0.000000000000000E+000	-1.736160744313220E-001	1.383817788459708E+000	0.000000000000000E+000	1.383817788459708E+000	0.0000000E+000	0.0000000E+000	-2.9139999E-001	0.000000000000000E+000	-1.1432181E-003	1.3466080E+004
1	0	0	0	0	0	4	116	9.391715654012281E+004	-2.9139999E-001	3.9195063E+000	-2.9136941E-001	-2.427757768952184E-002	4.628893641181555E+000	2.885313474406852E-002	-1.408095366149230E+000	1	2.315420502837399E-002	5.698929715694523E-003	0.000000000000000E+000	0.000000000000000E+000	-1.727102453661756E-001	1.408095366149230E+000	0.000000000000000E+000	1.408095366149230E+000	0.0000000E+000	0.0000000E+000	-2.9139999E-001	0.000000000000000E+000	-1.1420242E-003	1.3452018E+004
1	0	0	0	0	0	4	116	9.421715655521024E+004	-2.9139999E-001	3.9155271E+000	-2.9131028E-001	-2.427776524662972E-002	4.604615875934925E+000	2.894824366626276E-002	-1.432373131395860E+000	1	2.315420502837399E-002	5.794038637888764E-003	0.000000000000000E+000	0.000000000000000E+000	-1.718044093030213E-001	1.432373131395860E+000	0.000000000000000E+000	1.432373131395860E+000	0.0000000E+000	0.0000000E+000	-2.9139999E-001	0.000000000000000E+000	-1.1406332E-003	1.3441088E+004
1	0	0	0	0	0	4	116	9.451715657029767E+004	-2.9139999E-001	3.9115086E+000	-2.9136941E-001	-2.427756405732698E-002	4.580338311877599E+000	2.904325497410085E-002	-1.456650695453187E+000	1	2.315420502837399E-002	5.889049945726858E-003	0.000000000000000E+000	0.000000000000000E+000	-1.708985807465104E-001	1.456650695453187E+000	0.000000000000000E+000	1.456650695453187E+000	0.0000000E+000	0.0000000E+000	-2.9139999E-001	0.000000000000000E+000	-1.1396939E-003	1.3424568E+004
1	0	0	0	0	0	4	116	9.481715658538509E+004	-2.9139999E-001	3.9076083E+000	-2.9127088E-001	-2.427754664161139E-002	4.556060765235987E+000	2.913817031988356E-002	-1.480928242094798E+000	1	2.315420502837399E-002	5.983965291509564E-003	0.000000000000000E+000	0.000000000000000E+000	-1.699927528398033E-001	1.480928242094798E+000	0.000000000000000E+000	1.480928242094798E+000	0.0000000E+000	0.0000000E+000	-2.9139999E-001	0.000000000000000E+000	-1.1381725E-003	1.3415719E+004
1	0	0	0	0	0	4	116	9.511715660047252E+004	-2.9139999E-001	3.9037471E+000	-2.9131028E-001	-2.427757972371247E-002	4.531783185512275E+000	2.923299047890742E-002	-1.505205821818511E+000	1	2.315420502837399E-002	6.078785450533430E-003	0.000000000000000E+000	0.000000000000000E+000	-1.690869236987584E-001	1.505205821818511E+000	0.000000000000000E+000	1.505205821818511E+000	0.0000000E+000	0.0000000E+000	-2.9139999E-001	0.000000000000000E+000	-1.1372017E-003	1.3400649E+004
1	0	0	0	0	0	4	116	9.541715661555994E+004	-2.9139999E-001	3.8998468E+000	-2.9132998E-001	-2.427738962383734E-002	4.507505795888437E+000	2.932771527290020E-002	-1.529483211442348E+000	1	2.315420502837399E-002	6.173510244526201E-003	0.000000000000000E+000	0.000000000000000E+000	-1.681811016505955E-001	1.529483211442348E+000	0.000000000000000E+000	1.529483211442348E+000	0.0000000E+000	0.0000000E+000	-2.9139999E-001	0.000000000000000E+000	-1.1361423E-003	1.3386355E+004
1	0	0	0	0	0	4	116	9.571715663064737E+004	-2.9139999E-001	3.8960252E+000	-2.9134971E-001	-2.427740580504139E-002	4.483228390083395E+000	2.942234624547548E-002	-1.553760617247390E+000	1	2.315420502837399E-002	6.268141217101484E-003	0.000000000000000E+000	0.000000000000000E+000	-1.672752789986902E-001	1.553760617247390E+000	0.000000000000000E+000	1.553760617247390E+000	0.0000000E+000	0.0000000E+000	-2.9139999E-001	0.000000000000000E+000	-1.1351058E-003	1.3372332E+004
1	0	0	0	0	0	4	116	9.601715664573479E+004	-2.9139999E-001	3.8920853E+000	-2.9131028E-001	-2.427756154156394E-002	4.458950828541832E+000	2.951688466257539E-002	-1.578038178788954E+000	1	2.315420502837399E-002	6.362679634201396E-003	0.000000000000000E+000	0.000000000000000E+000	-1.663694505360458E-001	1.578038178788954E+000	0.000000000000000E+000	1.578038178788954E+000	0.0000000E+000	0.0000000E+000	-2.9139999E-001	0.000000000000000E+000	-1.1338044E-003	1.3360618E+004
1	0	0	0	0	0	4	116	9.631715666082222E+004	-2.9139999E-001	3.8883033E+000	-2.9134971E-001	-2.427750194458498E-002	4.434673326597247E+000	2.961133023929570E-002	-1.602315680733539E+000	1	2.315420502837399E-002	6.457125210921701E-003	0.000000000000000E+000	0.000000000000000E+000	-1.654636242970448E-001	1.602315680733539E+000	0.000000000000000E+000	1.602315680733539E+000	0.0000000E+000	0.0000000E+000	-2.9139999E-001	0.000000000000000E+000	-1.1328560E-003	1.3345828E+004
1	0	0	0	0	0	4	116	9.661715667590965E+004	-2.9139999E-001	3.8845997E+000	-2.9129058E-001	-2.427738851759169E-002	4.410395938079655E+000	2.970568386155897E-002	-1.626593069251130E+000	1	2.315420502837399E-002	6.551478833184972E-003	0.000000000000000E+000	0.000000000000000E+000	-1.645578022901575E-001	1.626593069251130E+000	0.000000000000000E+000	1.626593069251130E+000	0.0000000E+000	0.0000000E+000	-2.9139999E-001	0.000000000000000E+000	-1.1315473E-003	1.3335823E+004
1	0	0	0	0	0	4	116	9.691715669099707E+004	-2.9139999E-001	3.8808570E+000	-2.9132998E-001	-2.427753374699089E-002	4.386118404332664E+000	2.979994761113644E-002	-1.650870602998121E+000	1	2.315420502837399E-002	6.645742582762442E-003	0.000000000000000E+000	0.000000000000000E+000	-1.636519748645659E-001	1.650870602998121E+000	0.000000000000000E+000	1.650870602998121E+000	0.0000000E+000	0.0000000E+000	-2.9139999E-001	0.000000000000000E+000	-1.1306100E-003	1.3321173E+004
1	0	0	0	0	0	4	116	9.721715670608450E+004	-2.9139999E-001	3.8772717E+000	-2.9127088E-001	-2.427728592079547E-002	4.361841118411869E+000	2.989412075877885E-002	-1.675147888918917E+000	1	2.315420502837399E-002	6.739915730404857E-003	0.000000000000000E+000	0.000000000000000E+000	-1.627461566857030E-001	1.675147888918917E+000	0.000000000000000E+000	1.675147888918917E+000	0.0000000E+000	0.0000000E+000	-2.9139999E-001	0.000000000000000E+000	-1.1293363E-003	1.3311566E+004
1	0	0	0	0	0	4	116	9.751715672117192E+004	-2.9139999E-001	3.8736472E+000	-2.9134971E-001	-2.427733116553889E-002	4.337563787246330E+000	2.998820520821810E-002	-1.699425220084456E+000	1	2.315420502837399E-002	6.834000179844101E-003	0.000000000000000E+000	0.000000000000000E+000	-1.618403368186978E-001	1.699425220084456E+000	0.000000000000000E+000	1.699425220084456E+000	0.0000000E+000	0.0000000E+000	-2.9139999E-001	0.000000000000000E+000	-1.1285860E-003	1.3295524E+004
1	0	0	0	0	0	4	116	9.781715673625935E+004	-2.9139999E-001	3.8700225E+000	-2.9129058E-001	-2.427747471567657E-002	4.313286312530654E+000	3.008220261436111E-002	-1.723702694800132E+000	1	2.315420502837399E-002	6.927997585987118E-003	0.000000000000000E+000	0.000000000000000E+000	-1.609345115956440E-001	1.723702694800132E+000	0.000000000000000E+000	1.723702694800132E+000	0.0000000E+000	0.0000000E+000	-2.9139999E-001	0.000000000000000E+000	-1.1273011E-003	1.3285780E+004
1	0	0	0	0	0	4	116	9.811715675134677E+004	-2.9139999E-001	3.8664374E+000	-2.9132998E-001	-2.427745360897647E-002	4.289008858921677E+000	3.017611330537445E-002	-1.747980148409109E+000	1	2.315420502837399E-002	7.021908277000454E-003	0.000000000000000E+000	0.000000000000000E+000	-1.600286871601096E-001	1.747980148409109E+000	0.000000000000000E+000	1.747980148409109E+000	0.0000000E+000	0.0000000E+000	-2.9139999E-001	0.000000000000000E+000	-1.1264092E-003	1.3271677E+004
1	0	0	0	0	0	4	116	9.841715676643420E+004	-2.9139999E-001	3.8628914E+000	-2.9131028E-001	-2.427747079928716E-002	4.264731388122390E+000	3.026993812423805E-002	-1.772257619208396E+000	1	2.315420502837399E-002	7.115733095864059E-003	0.000000000000000E+000	0.000000000000000E+000	-1.591228620831815E-001	1.772257619208396E+000	0.000000000000000E+000	1.772257619208396E+000	0.0000000E+000	0.0000000E+000	-2.9139999E-001	0.000000000000000E+000	-1.1253000E-003	1.3260402E+004
1	0	0	0	0	0	4	116	9.871715678152163E+004	-2.9139999E-001	3.8594246E+000	-2.9140881E-001	-2.427741128929787E-002	4.240453976833092E+000	3.036367797238165E-002	-1.796535030497694E+000	1	2.315420502837399E-002	7.209472944007651E-003	0.000000000000000E+000	0.000000000000000E+000	-1.582170392266512E-001	1.796535030497694E+000	0.000000000000000E+000	1.796535030497694E+000	0.0000000E+000	0.0000000E+000	-2.9139999E-001	0.000000000000000E+000	-1.1246703E-003	1.3244021E+004
1	0	0	0	0	0	4	116	9.901715679660905E+004	-2.9139999E-001	3.8560758E+000	-2.9129058E-001	-2.427760422438383E-002	4.216176372608708E+000	3.045733491771301E-002	-1.820812634722077E+000	1	2.315420502837399E-002	7.303129889339011E-003	0.000000000000000E+000	0.000000000000000E+000	-1.573112091714534E-001	1.820812634722077E+000	0.000000000000000E+000	1.820812634722077E+000	0.0000000E+000	0.0000000E+000	-2.9139999E-001	0.000000000000000E+000	-1.1232386E-003	1.3237900E+004
1	0	0	0	0	0	4	116	9.931715681169648E+004	-2.9139999E-001	3.8526874E+000	-2.9140881E-001	-2.427756580885914E-002	4.191898806799849E+000	3.055090920968738E-002	-1.845090200530937E+000	1	2.315420502837399E-002	7.396704181313385E-003	0.000000000000000E+000	0.000000000000000E+000	-1.564053805495905E-001	1.845090200530937E+000	0.000000000000000E+000	1.845090200530937E+000	0.0000000E+000	0.0000000E+000	-2.9139999E-001	0.000000000000000E+000	-1.1227070E-003	1.3220902E+004
1	0	0	0	0	0	4	116	9.961715682678390E+004	-2.9139999E-001	3.8494174E+000	-2.9134971E-001	-2.427747575147285E-002	4.167621331048376E+000	3.064440202750100E-002	-1.869367676282409E+000	1	2.315420502837399E-002	7.490196999127004E-003	0.000000000000000E+000	0.000000000000000E+000	-1.554995552878897E-001	1.869367676282409E+000	0.000000000000000E+000	1.869367676282409E+000	0.0000000E+000	0.0000000E+000	-2.9139999E-001	0.000000000000000E+000	-1.1215267E-003	1.3212360E+004
1	0	0	0	0	0	4	116	9.991715684187133E+004	-2.9139999E-001	3.8461080E+000	-2.9131028E-001	-2.427762602870663E-002	4.143343705019669E+000	3.073781561088754E-002	-1.893645302311116E+000	1	2.315420502837399E-002	7.583610582513545E-003	0.000000000000000E+000	0.000000000000000E+000	-1.545937244191433E-001	1.893645302311116E+000	0.000000000000000E+000	1.893645302311116E+000	0.0000000E+000	0.0000000E+000	-2.9139999E-001	0.000000000000000E+000	-1.1204107E-003	1.3202788E+004
1	0	0	0	0	0	4	116	1.002171568569588E+005	-2.9139999E-001	3.8429167E+000	-2.9131028E-001	-2.427745640511314E-002	4.119066248614557E+000	3.083115022130728E-002	-1.917922758716229E+000	1	2.315420502837399E-002	7.676945192933281E-003	0.000000000000000E+000	0.000000000000000E+000	-1.536878998792812E-001	1.917922758716229E+000	0.000000000000000E+000	1.917922758716229E+000	0.0000000E+000	0.0000000E+000	-2.9139999E-001	0.000000000000000E+000	-1.1194812E-003	1.3191834E+004
1	0	0	0	0	0	4	116	1.005171568720462E+005	-2.9139999E-001	3.8396862E+000	-2.9132998E-001	-2.427758277854986E-002	4.094788665836006E+000	3.092440795603342E-002	-1.942200341494779E+000	1	2.315420502837399E-002	7.770202927659422E-003	0.000000000000000E+000	0.000000000000000E+000	-1.527820706242563E-001	1.942200341494779E+000	0.000000000000000E+000	1.942200341494779E+000	0.0000000E+000	0.0000000E+000	-2.9139999E-001	0.000000000000000E+000	-1.1186157E-003	1.3179853E+004
1	0	0	0	0	0	4	116	1.008171568871336E+005	-2.9139999E-001	3.8365736E+000	-2.9127088E-001	-2.427757437151339E-002	4.070511091464493E+000	3.101758912975219E-002	-1.966477915866292E+000	1	2.315420502837399E-002	7.863384101378192E-003	0.000000000000000E+000	0.000000000000000E+000	-1.518762416829093E-001	1.966477915866292E+000	0.000000000000000E+000	1.966477915866292E+000	0.0000000E+000	0.0000000E+000	-2.9139999E-001	0.000000000000000E+000	-1.1174822E-003	1.3171841E+004
1	0	0	0	0	0	4	116	1.011171569022210E+005	-2.9139999E-001	3.8336189E+000	-2.9140881E-001	-2.427763934880495E-002	4.046233452115688E+000	3.111069584099180E-002	-1.990755555215097E+000	1	2.315420502837399E-002	7.956490812617806E-003	0.000000000000000E+000	0.000000000000000E+000	-1.509704103171721E-001	1.990755555215097E+000	0.000000000000000E+000	1.990755555215097E+000	0.0000000E+000	0.0000000E+000	-2.9139999E-001	0.000000000000000E+000	-1.1171503E-003	1.3155467E+004
1	0	0	0	0	0	4	116	1.014171569173085E+005	-2.9139999E-001	3.8305852E+000	-2.9132998E-001	-2.427739572195543E-002	4.021956056393733E+000	3.120372828282489E-002	-2.015032950937052E+000	1	2.315420502837399E-002	8.049523254450894E-003	0.000000000000000E+000	0.000000000000000E+000	-1.500645880414802E-001	2.015032950937052E+000	0.000000000000000E+000	2.015032950937052E+000	0.0000000E+000	0.0000000E+000	-2.9139999E-001	0.000000000000000E+000	-1.1159644E-003	1.3148613E+004
1	0	0	0	0	0	4	116	1.017171569323959E+005	-2.9139999E-001	3.8276699E+000	-2.9134971E-001	-2.427770117680232E-002	3.997678355216930E+000	3.129668970119927E-002	-2.039310652113855E+000	1	2.315420502837399E-002	8.142484672825273E-003	0.000000000000000E+000	0.000000000000000E+000	-1.491587543688573E-001	2.039310652113855E+000	0.000000000000000E+000	2.039310652113855E+000	0.0000000E+000	0.0000000E+000	-2.9139999E-001	0.000000000000000E+000	-1.1151904E-003	1.3137717E+004
1	0	0	0	0	0	4	116	1.020171569474833E+005	-2.9139999E-001	3.8247938E+000	-2.9131028E-001	-2.427779466066095E-002	3.973400560556269E+000	3.138958090470235E-002	-2.063588446774516E+000	1	2.315420502837399E-002	8.235375876328353E-003	0.000000000000000E+000	0.000000000000000E+000	-1.482529172082260E-001	2.063588446774516E+000	0.000000000000000E+000	2.063588446774516E+000	0.0000000E+000	0.0000000E+000	-2.9139999E-001	0.000000000000000E+000	-1.1142017E-003	1.3129622E+004
1	0	0	0	0	0	4	116	1.023171569625707E+005	-2.9139999E-001	3.8219965E+000	-2.9131028E-001	-2.427771259173751E-002	3.949122847964532E+000	3.148240281061245E-002	-2.087866159366254E+000	1	2.315420502837399E-002	8.328197782238457E-003	0.000000000000000E+000	0.000000000000000E+000	-1.473470831096965E-001	2.087866159366254E+000	0.000000000000000E+000	2.087866159366254E+000	0.0000000E+000	0.0000000E+000	-2.9139999E-001	0.000000000000000E+000	-1.1133868E-003	1.3120020E+004
1	0	0	0	0	0	4	116	1.026171569776582E+005	-2.9139999E-001	3.8191597E+000	-2.9136941E-001	-2.427757526410950E-002	3.924845272700422E+000	3.157515677130739E-002	-2.112143734630363E+000	1	2.315420502837399E-002	8.420951742933391E-003	0.000000000000000E+000	0.000000000000000E+000	-1.464412541350455E-001	2.112143734630363E+000	0.000000000000000E+000	2.112143734630363E+000	0.0000000E+000	0.0000000E+000	-2.9139999E-001	0.000000000000000E+000	-1.1127864E-003	1.3107621E+004
1	0	0	0	0	0	4	116	1.029171569927456E+005	-2.9139999E-001	3.8165202E+000	-2.9129058E-001	-2.427755212947726E-002	3.900567720570945E+000	3.166784439908637E-002	-2.136421286759840E+000	1	2.315420502837399E-002	8.513639370712374E-003	0.000000000000000E+000	0.000000000000000E+000	-1.455354260235787E-001	2.136421286759840E+000	0.000000000000000E+000	2.136421286759840E+000	0.0000000E+000	0.0000000E+000	-2.9139999E-001	0.000000000000000E+000	-1.1117164E-003	1.3102106E+004
1	0	0	0	0	0	4	116	1.032171570078330E+005	-2.9139999E-001	3.8138411E+000	-2.9131028E-001	-2.427742884940571E-002	3.876290291721539E+000	3.176046627926343E-002	-2.160698715609246E+000	1	2.315420502837399E-002	8.606261250889438E-003	0.000000000000000E+000	0.000000000000000E+000	-1.446296025118571E-001	2.160698715609246E+000	0.000000000000000E+000	2.160698715609246E+000	0.0000000E+000	0.0000000E+000	-2.9139999E-001	0.000000000000000E+000	-1.1110111E-003	1.3092023E+004
1	0	0	0	0	0	4	116	1.035171570229204E+005	-2.9139999E-001	3.8112803E+000	-2.9129058E-001	-2.427740696592463E-002	3.852012884755615E+000	3.185302423630423E-002	-2.184976122575171E+000	1	2.315420502837399E-002	8.698819207930232E-003	0.000000000000000E+000	0.000000000000000E+000	-1.437237798166377E-001	2.184976122575171E+000	0.000000000000000E+000	2.184976122575171E+000	0.0000000E+000	0.0000000E+000	-2.9139999E-001	0.000000000000000E+000	-1.1101901E-003	1.3084118E+004
1	0	0	0	0	0	4	116	1.038171570380079E+005	-2.9139999E-001	3.8086405E+000	-2.9131028E-001	-2.427759313308530E-002	3.827735291622529E+000	3.194552071300229E-002	-2.209253715708256E+000	1	2.315420502837399E-002	8.791315684628292E-003	0.000000000000000E+000	0.000000000000000E+000	-1.428179501752711E-001	2.209253715708256E+000	0.000000000000000E+000	2.209253715708256E+000	0.0000000E+000	0.0000000E+000	-2.9139999E-001	0.000000000000000E+000	-1.1094961E-003	1.3074171E+004
1	0	0	0	0	0	4	116	1.041171570530953E+005	-2.9139999E-001	3.8061190E+000	-2.9132998E-001	-2.427750057316489E-002	3.803457791049365E+000	3.203795592597942E-002	-2.233531216281421E+000	1	2.315420502837399E-002	8.883750897605423E-003	0.000000000000000E+000	0.000000000000000E+000	-1.419121239874397E-001	2.233531216281421E+000	0.000000000000000E+000	2.233531216281421E+000	0.0000000E+000	0.0000000E+000	-2.9139999E-001	0.000000000000000E+000	-1.1088366E-003	1.3064632E+004
1	0	0	0	0	0	4	116	1.044171570681827E+005	-2.9139999E-001	3.8038733E+000	-2.9125118E-001	-2.427765086847875E-002	3.779180140180886E+000	3.213033194874167E-002	-2.257808867149900E+000	1	2.315420502837399E-002	8.976126920367679E-003	0.000000000000000E+000	0.000000000000000E+000	-1.410062921918880E-001	2.257808867149900E+000	0.000000000000000E+000	2.257808867149900E+000	0.0000000E+000	0.0000000E+000	-2.9139999E-001	0.000000000000000E+000	-1.1078826E-003	1.3060456E+004
1	0	0	0	0	0	4	116	1.047171570832701E+005	-2.9139999E-001	3.8013520E+000	-2.9132998E-001	-2.427767338779237E-002	3.754902466793093E+000	3.222264963174396E-002	-2.282086540537692E+000	1	2.315420502837399E-002	9.068444603369967E-003	0.000000000000000E+000	0.000000000000000E+000	-1.401004595561104E-001	2.282086540537692E+000	0.000000000000000E+000	2.282086540537692E+000	0.0000000E+000	0.0000000E+000	-2.9139999E-001	0.000000000000000E+000	-1.1074478E-003	1.3048270E+004
1	0	0	0	0	0	4	116	1.050171570983576E+005	-2.9139999E-001	3.7990274E+000	-2.9131028E-001	-2.427781826383538E-002	3.730624648529258E+000	3.231491086767124E-002	-2.306364358801527E+000	1	2.315420502837399E-002	9.160705839297241E-003	0.000000000000000E+000	0.000000000000000E+000	-1.391946215148129E-001	2.306364358801527E+000	0.000000000000000E+000	2.306364358801527E+000	0.0000000E+000	0.0000000E+000	-2.9139999E-001	0.000000000000000E+000	-1.1066957E-003	1.3041172E+004
1	0	0	0	0	0	4	116	1.053171571134450E+005	-2.9139999E-001	3.7968211E+000	-2.9132998E-001	-2.427788366299536E-002	3.706346764866263E+000	3.240711651181102E-002	-2.330642242464523E+000	1	2.315420502837399E-002	9.252911483437022E-003	0.000000000000000E+000	0.000000000000000E+000	-1.382887810333848E-001	2.330642242464523E+000	0.000000000000000E+000	2.330642242464523E+000	0.0000000E+000	0.0000000E+000	-2.9139999E-001	0.000000000000000E+000	-1.1061279E-003	1.3032717E+004
1	0	0	0	0	0	4	116	1.056171571285324E+005	-2.9139999E-001	3.7945755E+000	-2.9131028E-001	-2.427778550889757E-002	3.682068979357365E+000	3.249926735597551E-002	-2.354920027973420E+000	1	2.315420502837399E-002	9.345062327601517E-003	0.000000000000000E+000	0.000000000000000E+000	-1.373829442142180E-001	2.354920027973420E+000	0.000000000000000E+000	2.354920027973420E+000	0.0000000E+000	0.0000000E+000	-2.9139999E-001	0.000000000000000E+000	-1.1053989E-003	1.3025890E+004
1	0	0	0	0	0	4	116	1.059171571436198E+005	-2.9139999E-001	3.7923691E+000	-2.9138911E-001	-2.427781376492646E-002	3.657791165592438E+000	3.259136504493190E-002	-2.379197841738347E+000	1	2.315420502837399E-002	9.437160016557908E-003	0.000000000000000E+000	0.000000000000000E+000	-1.364771063407809E-001	2.379197841738347E+000	0.000000000000000E+000	2.379197841738347E+000	0.0000000E+000	0.0000000E+000	-2.9139999E-001	0.000000000000000E+000	-1.1050551E-003	1.3014794E+004
1	0	0	0	0	0	4	116	1.062171571587073E+005	-2.9139999E-001	3.7902417E+000	-2.9136941E-001	-2.427774959191680E-002	3.633513416000522E+000	3.268341023777299E-002	-2.403475591330264E+000	1	2.315420502837399E-002	9.529205209398997E-003	0.000000000000000E+000	0.000000000000000E+000	-1.355712708617250E-001	2.403475591330264E+000	0.000000000000000E+000	2.403475591330264E+000	0.0000000E+000	0.0000000E+000	-2.9139999E-001	0.000000000000000E+000	-1.1043604E-003	1.3008372E+004
1	0	0	0	0	0	4	116	1.065171571737947E+005	-2.9139999E-001	3.7881930E+000	-2.9132998E-001	-2.427750054169032E-002	3.609235915458831E+000	3.277540262682120E-002	-2.427753091871954E+000	1	2.315420502837399E-002	9.621197598447206E-003	0.000000000000000E+000	0.000000000000000E+000	-1.346654446750679E-001	2.427753091871954E+000	0.000000000000000E+000	2.427753091871954E+000	0.0000000E+000	0.0000000E+000	-2.9139999E-001	0.000000000000000E+000	-1.1036142E-003	1.3003101E+004
1	0	0	0	0	0	4	116	1.068171571888821E+005	-2.9139999E-001	3.7860262E+000	-2.9127088E-001	-2.427748833767242E-002	3.584958427121159E+000	3.286734453361650E-002	-2.452030580209627E+000	1	2.315420502837399E-002	9.713139505242510E-003	0.000000000000000E+000	0.000000000000000E+000	-1.337596189437591E-001	2.452030580209627E+000	0.000000000000000E+000	2.452030580209627E+000	0.0000000E+000	0.0000000E+000	-2.9139999E-001	0.000000000000000E+000	-1.1027592E-003	1.2998300E+004
1	0	0	0	0	0	4	116	1.071171572039695E+005	-2.9139999E-001	3.7841351E+000	-2.9136941E-001	-2.427772863025467E-002	3.560680698490904E+000	3.295923835221184E-002	-2.476308308839881E+000	1	2.315420502837399E-002	9.805033323837850E-003	0.000000000000000E+000	0.000000000000000E+000	-1.328537842468110E-001	2.476308308839881E+000	0.000000000000000E+000	2.476308308839881E+000	0.0000000E+000	0.0000000E+000	-2.9139999E-001	0.000000000000000E+000	-1.1025812E-003	1.2987414E+004
1	0	0	0	0	0	4	116	1.074171572190570E+005	-2.9139999E-001	3.7822046E+000	-2.9131028E-001	-2.427754351890750E-002	3.536403154971997E+000	3.305108376896500E-002	-2.500585852358789E+000	1	2.315420502837399E-002	9.896878740591010E-003	0.000000000000000E+000	0.000000000000000E+000	-1.319479564566161E-001	2.500585852358789E+000	0.000000000000000E+000	2.500585852358789E+000	0.0000000E+000	0.0000000E+000	-2.9139999E-001	0.000000000000000E+000	-1.1017951E-003	1.2983423E+004
1	0	0	0	0	0	4	116	1.077171572341444E+005	-2.9139999E-001	3.7803528E+000	-2.9136941E-001	-2.427729335231913E-002	3.512125861619678E+000	3.314288181999531E-002	-2.524863145711107E+000	1	2.315420502837399E-002	9.988676791621319E-003	0.000000000000000E+000	0.000000000000000E+000	-1.310421380004730E-001	2.524863145711107E+000	0.000000000000000E+000	2.524863145711107E+000	0.0000000E+000	0.0000000E+000	-2.9139999E-001	0.000000000000000E+000	-1.1014792E-003	1.2974433E+004
1	0	0	0	0	0	4	116	1.080171572492318E+005	-2.9139999E-001	3.7784617E+000	-2.9132998E-001	-2.427787179703514E-002	3.487847989822643E+000	3.323463618960169E-002	-2.549141017508143E+000	1	2.315420502837399E-002	1.008043116122769E-002	0.000000000000000E+000	0.000000000000000E+000	-1.301362979617799E-001	2.549141017508143E+000	0.000000000000000E+000	2.549141017508143E+000	0.0000000E+000	0.0000000E+000	-2.9139999E-001	0.000000000000000E+000	-1.1007792E-003	1.2969697E+004
1	0	0	0	0	0	4	116	1.083171572643192E+005	-2.9139999E-001	3.7766101E+000	-2.9131028E-001	-2.427765524753266E-002	3.463570334575110E+000	3.332634488986472E-002	-2.573418672755675E+000	1	2.315420502837399E-002	1.017213986149073E-002	0.000000000000000E+000	0.000000000000000E+000	-1.292304660028398E-001	2.573418672755675E+000	0.000000000000000E+000	2.573418672755675E+000	0.0000000E+000	0.0000000E+000	-2.9139999E-001	0.000000000000000E+000	-1.1001653E-003	1.2964219E+004
1	0	0	0	0	0	4	116	1.086171572794067E+005	-2.9139999E-001	3.7748370E+000	-2.9127088E-001	-2.427757174109419E-002	3.439292762834016E+000	3.341800928156979E-002	-2.597696244496770E+000	1	2.315420502837399E-002	1.026380425319579E-002	0.000000000000000E+000	0.000000000000000E+000	-1.283246371596372E-001	2.597696244496770E+000	0.000000000000000E+000	2.597696244496770E+000	0.0000000E+000	0.0000000E+000	-2.9139999E-001	0.000000000000000E+000	-1.0995001E-003	1.2959885E+004
1	0	0	0	0	0	4	116	1.089171572944941E+005	-2.9139999E-001	3.7730641E+000	-2.9134971E-001	-2.427779309681720E-002	3.415014969737199E+000	3.350963132066521E-002	-2.621974037593587E+000	1	2.315420502837399E-002	1.035542629229122E-002	0.000000000000000E+000	0.000000000000000E+000	-1.274188000573550E-001	2.621974037593587E+000	0.000000000000000E+000	2.621974037593587E+000	0.0000000E+000	0.0000000E+000	-2.9139999E-001	0.000000000000000E+000	-1.0992811E-003	1.2950293E+004
1	0	0	0	0	0	4	116	1.092171573095815E+005	-2.9139999E-001	3.7712913E+000	-2.9129058E-001	-2.427763869641556E-002	3.390737331040783E+000	3.360121038261321E-002	-2.646251676290002E+000	1	2.315420502837399E-002	1.044700535423922E-002	0.000000000000000E+000	0.000000000000000E+000	-1.265129687159593E-001	2.646251676290002E+000	0.000000000000000E+000	2.646251676290002E+000	0.0000000E+000	0.0000000E+000	-2.9139999E-001	0.000000000000000E+000	-1.0985417E-003	1.2946836E+004
1	0	0	0	0	0	4	116	1.095171573246690E+005	-2.9139999E-001	3.7696366E+000	-2.9129058E-001	-2.427733604765601E-002	3.366459994993127E+000	3.369274675829305E-002	-2.670529012337658E+000	1	2.315420502837399E-002	1.053854172991905E-002	0.000000000000000E+000	0.000000000000000E+000	-1.256071486667958E-001	2.670529012337658E+000	0.000000000000000E+000	2.670529012337658E+000	0.0000000E+000	0.0000000E+000	-2.9139999E-001	0.000000000000000E+000	-1.0980597E-003	1.2941155E+004
1	0	0	0	0	0	4	116	1.098171573397564E+005	-2.9139999E-001	3.7679424E+000	-2.9129058E-001	-2.427755285562740E-002	3.342182442137500E+000	3.378424309286011E-002	-2.694806565193286E+000	1	2.315420502837399E-002	1.063003806448612E-002	0.000000000000000E+000	0.000000000000000E+000	-1.247013205282353E-001	2.694806565193286E+000	0.000000000000000E+000	2.694806565193286E+000	0.0000000E+000	0.0000000E+000	-2.9139999E-001	0.000000000000000E+000	-1.0975661E-003	1.2935339E+004
1	0	0	0	0	0	4	116	1.101171573548438E+005	-2.9139999E-001	3.7663271E+000	-2.9134971E-001	-2.427796722282966E-002	3.317904474914670E+000	3.387570042705695E-002	-2.719084532416115E+000	1	2.315420502837399E-002	1.072149539868295E-002	0.000000000000000E+000	0.000000000000000E+000	-1.237954769290775E-001	2.719084532416115E+000	0.000000000000000E+000	2.719084532416115E+000	0.0000000E+000	0.0000000E+000	-2.9139999E-001	0.000000000000000E+000	-1.0973184E-003	1.2927170E+004
1	0	0	0	0	0	4	116	1.104171573699312E+005	-2.9139999E-001	3.7645936E+000	-2.9131028E-001	-2.427772650273310E-002	3.293626748411937E+000	3.396711722722159E-002	-2.743362258918848E+000	1	2.315420502837399E-002	1.081291219884760E-002	0.000000000000000E+000	0.000000000000000E+000	-1.228896423115101E-001	2.743362258918848E+000	0.000000000000000E+000	2.743362258918848E+000	0.0000000E+000	0.0000000E+000	-2.9139999E-001	0.000000000000000E+000	-1.0966648E-003	1.2922969E+004
1	0	0	0	0	0	4	116	1.107171573850187E+005	-2.9139999E-001	3.7630177E+000	-2.9136941E-001	-2.427756507363584E-002	3.269349183338301E+000	3.405849437774850E-002	-2.767639823992484E+000	1	2.315420502837399E-002	1.090428934937451E-002	0.000000000000000E+000	0.000000000000000E+000	-1.219838137170793E-001	2.767639823992484E+000	0.000000000000000E+000	2.767639823992484E+000	0.0000000E+000	0.0000000E+000	-2.9139999E-001	0.000000000000000E+000	-1.0964283E-003	1.2914938E+004
1	0	0	0	0	0	4	116	1.110171574001061E+005	-2.9139999E-001	3.7615600E+000	-2.9138911E-001	-2.427767359460394E-002	3.245071509743697E+000	3.414983363691999E-002	-2.791917497587088E+000	1	2.315420502837399E-002	1.099562860854599E-002	0.000000000000000E+000	0.000000000000000E+000	-1.210779810735853E-001	2.791917497587088E+000	0.000000000000000E+000	2.791917497587088E+000	0.0000000E+000	0.0000000E+000	-2.9139999E-001	0.000000000000000E+000	-1.0960776E-003	1.2909062E+004
1	0	0	0	0	0	4	116	1.113171574151935E+005	-2.9139999E-001	3.7599053E+000	-2.9132998E-001	-2.427770487068428E-002	3.220793804873013E+000	3.424113484429823E-002	-2.816195202457772E+000	1	2.315420502837399E-002	1.108692981592423E-002	0.000000000000000E+000	0.000000000000000E+000	-1.201721472631387E-001	2.816195202457772E+000	0.000000000000000E+000	2.816195202457772E+000	0.0000000E+000	0.0000000E+000	-2.9139999E-001	0.000000000000000E+000	-1.0953732E-003	1.2906002E+004
1	0	0	0	0	0	4	116	1.116171574302809E+005	-2.9139999E-001	3.7584870E+000	-2.9134971E-001	-2.427761851916711E-002	3.196516186353846E+000	3.433239833917028E-002	-2.840472820976939E+000	1	2.315420502837399E-002	1.117819331079629E-002	0.000000000000000E+000	0.000000000000000E+000	-1.192663166745833E-001	2.840472820976939E+000	0.000000000000000E+000	2.840472820976939E+000	0.0000000E+000	0.0000000E+000	-2.9139999E-001	0.000000000000000E+000	-1.0950341E-003	1.2900260E+004
1	0	0	0	0	0	4	116	1.119171574453684E+005	-2.9139999E-001	3.7569504E+000	-2.9129058E-001	-2.427768032603794E-002	3.172238506027808E+000	3.442362541038718E-002	-2.864750501302977E+000	1	2.315420502837399E-002	1.126942038201319E-002	0.000000000000000E+000	0.000000000000000E+000	-1.183604837799305E-001	2.864750501302977E+000	0.000000000000000E+000	2.864750501302977E+000	0.0000000E+000	0.0000000E+000	-2.9139999E-001	0.000000000000000E+000	-1.0943642E-003	1.2897604E+004
1	0	0	0	0	0	4	116	1.122171574604558E+005	-2.9139999E-001	3.7554533E+000	-2.9131028E-001	-2.427763017978933E-002	3.147960875848018E+000	3.451481596519649E-002	-2.889028131482767E+000	1	2.315420502837399E-002	1.136061093682249E-002	0.000000000000000E+000	0.000000000000000E+000	-1.174546527563016E-001	2.889028131482767E+000	0.000000000000000E+000	2.889028131482767E+000	0.0000000E+000	0.0000000E+000	-2.9139999E-001	0.000000000000000E+000	-1.0940022E-003	1.2891592E+004
1	0	0	0	0	0	4	116	1.125171574755432E+005	-2.9139999E-001	3.7539563E+000	-2.9138911E-001	-2.427742290286554E-002	3.123683452945153E+000	3.460596996084717E-002	-2.913305554385632E+000	1	2.315420502837399E-002	1.145176493247317E-002	0.000000000000000E+000	0.000000000000000E+000	-1.165488294664535E-001	2.913305554385632E+000	0.000000000000000E+000	2.913305554385632E+000	0.0000000E+000	0.0000000E+000	-2.9139999E-001	0.000000000000000E+000	-1.0938620E-003	1.2882967E+004
1	0	0	0	0	0	4	116	1.128171574906306E+005	-2.9139999E-001	3.7524590E+000	-2.9131028E-001	-2.427738883588049E-002	3.099406064109272E+000	3.469708854291737E-002	-2.937582943221513E+000	1	2.315420502837399E-002	1.154288351454338E-002	0.000000000000000E+000	0.000000000000000E+000	-1.156430074476903E-001	2.937582943221513E+000	0.000000000000000E+000	2.937582943221513E+000	0.0000000E+000	0.0000000E+000	-2.9139999E-001	0.000000000000000E+000	-1.0931299E-003	1.2881313E+004
1	0	0	0	0	0	4	116	1.131171575057181E+005	-2.9139999E-001	3.7510014E+000	-2.9129058E-001	-2.427762135687802E-002	3.075128442752395E+000	3.478817204120185E-002	-2.961860564578391E+000	1	2.315420502837399E-002	1.163396701282786E-002	0.000000000000000E+000	0.000000000000000E+000	-1.147371767532561E-001	2.961860564578391E+000	0.000000000000000E+000	2.961860564578391E+000	0.0000000E+000	0.0000000E+000	-2.9139999E-001	0.000000000000000E+000	-1.0926314E-003	1.2877181E+004
1	0	0	0	0	0	4	116	1.134171575208055E+005	-2.9139999E-001	3.7495830E+000	-2.9132998E-001	-2.427735265251663E-002	3.050851090099878E+000	3.487921923022271E-002	-2.986137917230907E+000	1	2.315420502837399E-002	1.172501420184871E-002	0.000000000000000E+000	0.000000000000000E+000	-1.138313560845430E-001	2.986137917230907E+000	0.000000000000000E+000	2.986137917230907E+000	0.0000000E+000	0.0000000E+000	-2.9139999E-001	0.000000000000000E+000	-1.0923659E-003	1.2870570E+004
1	0	0	0	0	0	4	116	1.137171575358929E+005	-2.9139999E-001	3.7482040E+000	-2.9127088E-001	-2.427715636216932E-002	3.026573933737708E+000	3.497023110726025E-002	-3.010415073593077E+000	1	2.315420502837399E-002	1.181602607888626E-002	0.000000000000000E+000	0.000000000000000E+000	-1.129255427396865E-001	3.010415073593077E+000	0.000000000000000E+000	3.010415073593077E+000	0.0000000E+000	0.0000000E+000	-2.9139999E-001	0.000000000000000E+000	-1.0917427E-003	1.2868447E+004
1	0	0	0	0	0	4	116	1.140171575509803E+005	-2.9139999E-001	3.7467859E+000	-2.9132998E-001	-2.427726337802079E-002	3.002296670359688E+000	3.506120909906235E-002	-3.034692336971098E+000	1	2.315420502837399E-002	1.190700407068836E-002	0.000000000000000E+000	0.000000000000000E+000	-1.120197254019248E-001	3.034692336971098E+000	0.000000000000000E+000	3.034692336971098E+000	0.0000000E+000	0.0000000E+000	-2.9139999E-001	0.000000000000000E+000	-1.0915510E-003	1.2860969E+004
1	0	0	0	0	0	4	116	1.143171575660678E+005	-2.9139999E-001	3.7453279E+000	-2.9132998E-001	-2.427743535874619E-002	2.978019235000942E+000	3.515215358276731E-002	-3.058969772329844E+000	1	2.315420502837399E-002	1.199794855439332E-002	0.000000000000000E+000	0.000000000000000E+000	-1.111139016473310E-001	3.058969772329844E+000	0.000000000000000E+000	3.058969772329844E+000	0.0000000E+000	0.0000000E+000	-2.9139999E-001	0.000000000000000E+000	-1.0911264E-003	1.2855965E+004
1	0	0	0	0	0	4	116	1.146171575811552E+005	-2.9139999E-001	3.7440279E+000	-2.9131028E-001	-2.427731361874276E-002	2.953741921382199E+000	3.524306403414475E-002	-3.083247085948587E+000	1	2.315420502837399E-002	1.208885900577075E-002	0.000000000000000E+000	0.000000000000000E+000	-1.102080824350204E-001	3.083247085948587E+000	0.000000000000000E+000	3.083247085948587E+000	0.0000000E+000	0.0000000E+000	-2.9139999E-001	0.000000000000000E+000	-1.0906738E-003	1.2852371E+004
1	0	0	0	0	0	4	116	1.149171575962426E+005	-2.9139999E-001	3.7426095E+000	-2.9134971E-001	-2.427741392670406E-002	2.929464507455495E+000	3.533394160205298E-002	-3.107524499875291E+000	1	2.315420502837399E-002	1.217973657367898E-002	0.000000000000000E+000	0.000000000000000E+000	-1.093022594800849E-001	3.107524499875291E+000	0.000000000000000E+000	3.107524499875291E+000	0.0000000E+000	0.0000000E+000	-2.9139999E-001	0.000000000000000E+000	-1.0904082E-003	1.2845764E+004
1	0	0	0	0	0	4	116	1.152171576113300E+005	-2.9139999E-001	3.7413094E+000	-2.9134971E-001	-2.427748070425458E-002	2.905187026751240E+000	3.542478638087723E-002	-3.131801980579545E+000	1	2.315420502837399E-002	1.227058135250324E-002	0.000000000000000E+000	0.000000000000000E+000	-1.083964340335892E-001	3.131801980579545E+000	0.000000000000000E+000	3.131801980579545E+000	0.0000000E+000	0.0000000E+000	-2.9139999E-001	0.000000000000000E+000	-1.0900294E-003	1.2841302E+004
1	0	0	0	0	0	4	116	1.155171576264175E+005	-2.9139999E-001	3.7398517E+000	-2.9132998E-001	-2.427731586289075E-002	2.880909710888349E+000	3.551559746457630E-002	-3.156079296442436E+000	1	2.315420502837399E-002	1.236139243620230E-002	0.000000000000000E+000	0.000000000000000E+000	-1.074906147375464E-001	3.156079296442436E+000	0.000000000000000E+000	3.156079296442436E+000	0.0000000E+000	0.0000000E+000	-2.9139999E-001	0.000000000000000E+000	-1.0895309E-003	1.2837167E+004
1	0	0	0	0	0	4	116	1.158171576415049E+005	-2.9139999E-001	3.7385910E+000	-2.9132998E-001	-2.427725526609354E-002	2.856632455622256E+000	3.560637524515198E-002	-3.180356551708530E+000	1	2.315420502837399E-002	1.245217021677799E-002	0.000000000000000E+000	0.000000000000000E+000	-1.065847977024516E-001	3.180356551708530E+000	0.000000000000000E+000	3.180356551708530E+000	0.0000000E+000	0.0000000E+000	-2.9139999E-001	0.000000000000000E+000	-1.0891636E-003	1.2832840E+004
1	0	0	0	0	0	4	116	1.161171576565923E+005	-2.9139999E-001	3.7372909E+000	-2.9132998E-001	-2.427736372570197E-002	2.832355091896554E+000	3.569712094279898E-002	-3.204633915434232E+000	1	2.315420502837399E-002	1.254291591442499E-002	0.000000000000000E+000	0.000000000000000E+000	-1.056789766205829E-001	3.204633915434232E+000	0.000000000000000E+000	3.204633915434232E+000	0.0000000E+000	0.0000000E+000	-2.9139999E-001	0.000000000000000E+000	-1.0887849E-003	1.2828377E+004
1	0	0	0	0	0	4	116	1.164171576716797E+005	-2.9139999E-001	3.7358725E+000	-2.9134971E-001	-2.427733439543181E-002	2.808077757501122E+000	3.578783410244849E-002	-3.228911249829664E+000	1	2.315420502837399E-002	1.263362907407450E-002	0.000000000000000E+000	0.000000000000000E+000	-1.047731566330661E-001	3.228911249829664E+000	0.000000000000000E+000	3.228911249829664E+000	0.0000000E+000	0.0000000E+000	-2.9139999E-001	0.000000000000000E+000	-1.0884454E-003	1.2822641E+004
1	0	0	0	0	0	4	116	1.167171576867672E+005	-2.9139999E-001	3.7344542E+000	-2.9129058E-001	-2.427734995100233E-002	2.783800407550120E+000	3.587851486876302E-002	-3.253188599780666E+000	1	2.315420502837399E-002	1.272430984038903E-002	0.000000000000000E+000	0.000000000000000E+000	-1.038673360651501E-001	3.253188599780666E+000	0.000000000000000E+000	3.253188599780666E+000	0.0000000E+000	0.0000000E+000	-2.9139999E-001	0.000000000000000E+000	-1.0878113E-003	1.2820374E+004
1	0	0	0	0	0	4	116	1.170171577018546E+005	-2.9139999E-001	3.7332330E+000	-2.9127088E-001	-2.427738371175197E-002	2.759523023838368E+000	3.596916317337977E-002	-3.277465983492418E+000	1	2.315420502837399E-002	1.281495814500577E-002	0.000000000000000E+000	0.000000000000000E+000	-1.029615142375750E-001	3.277465983492418E+000	0.000000000000000E+000	3.277465983492418E+000	0.0000000E+000	0.0000000E+000	-2.9139999E-001	0.000000000000000E+000	-1.0873821E-003	1.2817049E+004
1	0	0	0	0	0	4	116	1.173171577169420E+005	-2.9139999E-001	3.7318146E+000	-2.9132998E-001	-2.427733547074927E-002	2.735245688367618E+000	3.605977879309859E-002	-3.301743318963167E+000	1	2.315420502837399E-002	1.290557376472460E-002	0.000000000000000E+000	0.000000000000000E+000	-1.020556942099367E-001	3.301743318963167E+000	0.000000000000000E+000	3.301743318963167E+000	0.0000000E+000	0.0000000E+000	-2.9139999E-001	0.000000000000000E+000	-1.0871895E-003	1.2809580E+004
1	0	0	0	0	0	4	116	1.176171577320294E+005	-2.9139999E-001	3.7305539E+000	-2.9127088E-001	-2.427722436237666E-002	2.710968464005242E+000	3.615036169960313E-002	-3.326020543325544E+000	1	2.315420502837399E-002	1.299615667122914E-002	0.000000000000000E+000	0.000000000000000E+000	-1.011498783279011E-001	3.326020543325544E+000	0.000000000000000E+000	3.326020543325544E+000	0.0000000E+000	0.0000000E+000	-2.9139999E-001	0.000000000000000E+000	-1.0866018E-003	1.2807851E+004
1	0	0	0	0	0	4	116	1.179171577471169E+005	-2.9139999E-001	3.7290962E+000	-2.9136941E-001	-2.427734961120619E-002	2.686691114394036E+000	3.624091241913822E-002	-3.350297892936750E+000	1	2.315420502837399E-002	1.308670739076422E-002	0.000000000000000E+000	0.000000000000000E+000	-1.002440577726633E-001	3.350297892936750E+000	0.000000000000000E+000	3.350297892936750E+000	0.0000000E+000	0.0000000E+000	-2.9139999E-001	0.000000000000000E+000	-1.0865446E-003	1.2798517E+004
1	0	0	0	0	0	4	116	1.182171577622043E+005	-2.9139999E-001	3.7277961E+000	-2.9132998E-001	-2.427755340346032E-002	2.662413560990575E+000	3.633143106183886E-002	-3.374575446340211E+000	1	2.315420502837399E-002	1.317722603346487E-002	0.000000000000000E+000	0.000000000000000E+000	-9.933822961366248E-002	3.374575446340211E+000	0.000000000000000E+000	3.374575446340211E+000	0.0000000E+000	0.0000000E+000	-2.9139999E-001	0.000000000000000E+000	-1.0860187E-003	1.2795786E+004
1	0	0	0	0	0	4	116	1.185171577772917E+005	-2.9139999E-001	3.7263381E+000	-2.9132998E-001	-2.427740880570478E-002	2.638136152184870E+000	3.642191625928720E-002	-3.398852855145916E+000	1	2.315420502837399E-002	1.326771123091321E-002	0.000000000000000E+000	0.000000000000000E+000	-9.843240684979834E-002	3.398852855145916E+000	0.000000000000000E+000	3.398852855145916E+000	0.0000000E+000	0.0000000E+000	-2.9139999E-001	0.000000000000000E+000	-1.0855941E-003	1.2790781E+004
1	0	0	0	0	0	4	116	1.188171577923791E+005	-2.9139999E-001	3.7250381E+000	-2.9136941E-001	-2.427731031191018E-002	2.613858841872960E+000	3.651236832307644E-002	-3.423130165457826E+000	1	2.315420502837399E-002	1.335816329470244E-002	0.000000000000000E+000	0.000000000000000E+000	-9.752658776087010E-002	3.423130165457826E+000	0.000000000000000E+000	3.423130165457826E+000	0.0000000E+000	0.0000000E+000	-2.9139999E-001	0.000000000000000E+000	-1.0853622E-003	1.2784589E+004
1	0	0	0	0	0	4	116	1.191171578074666E+005	-2.9139999E-001	3.7237380E+000	-2.9134971E-001	-2.427744093681375E-002	2.589581400936146E+000	3.660278805880494E-002	-3.447407606394640E+000	1	2.315420502837399E-002	1.344858303043094E-002	0.000000000000000E+000	0.000000000000000E+000	-9.662076379815109E-002	3.447407606394640E+000	0.000000000000000E+000	3.447407606394640E+000	0.0000000E+000	0.0000000E+000	-2.9139999E-001	0.000000000000000E+000	-1.0849100E-003	1.2780991E+004
1	0	0	0	0	0	4	116	1.194171578225540E+005	-2.9139999E-001	3.7223589E+000	-2.9125118E-001	-2.427741593910588E-002	2.565303984997040E+000	3.669317456630428E-002	-3.471685022333745E+000	1	2.315420502837399E-002	1.353896953793029E-002	0.000000000000000E+000	0.000000000000000E+000	-9.571494076813016E-002	3.471685022333745E+000	0.000000000000000E+000	3.471685022333745E+000	0.0000000E+000	0.0000000E+000	-2.9139999E-001	0.000000000000000E+000	-1.0841414E-003	1.2780580E+004
1	0	0	0	0	0	4	116	1.197171578376414E+005	-2.9139999E-001	3.7209802E+000	-2.9129058E-001	-2.427712176637517E-002	2.541026863230666E+000	3.678352687617308E-002	-3.495962144100121E+000	1	2.315420502837399E-002	1.362932184779909E-002	0.000000000000000E+000	0.000000000000000E+000	-9.480912871408935E-002	3.495962144100121E+000	0.000000000000000E+000	3.495962144100121E+000	0.0000000E+000	0.0000000E+000	-2.9139999E-001	0.000000000000000E+000	-1.0838865E-003	1.2774118E+004
1	0	0	0	0	0	4	116	1.200171578527289E+005	-2.9139999E-001	3.7196405E+000	-2.9125118E-001	-2.427706147240268E-002	2.516749801758263E+000	3.687384580677138E-002	-3.520239205572524E+000	1	2.315420502837399E-002	1.371964077839739E-002	0.000000000000000E+000	0.000000000000000E+000	-9.390331890969769E-002	3.520239205572524E+000	0.000000000000000E+000	3.520239205572524E+000	0.0000000E+000	0.0000000E+000	-2.9139999E-001	0.000000000000000E+000	-1.0833497E-003	1.2771246E+004
1	0	0	0	0	0	4	116	1.203171578678163E+005	-2.9139999E-001	3.7182224E+000	-2.9138911E-001	-2.427699624843068E-002	2.492472805509832E+000	3.696413101738214E-002	-3.544516201820954E+000	1	2.315420502837399E-002	1.380992598900815E-002	0.000000000000000E+000	0.000000000000000E+000	-9.299751153890014E-002	3.544516201820954E+000	0.000000000000000E+000	3.544516201820954E+000	0.0000000E+000	0.0000000E+000	-2.9139999E-001	0.000000000000000E+000	-1.0834495E-003	1.2760334E+004
1	0	0	0	0	0	4	116	1.206171578829037E+005	-2.9139999E-001	3.7168040E+000	-2.9127088E-001	-2.427697315123346E-002	2.468195832358599E+000	3.705438229681684E-002	-3.568793174972188E+000	1	2.315420502837399E-002	1.390017726844284E-002	0.000000000000000E+000	0.000000000000000E+000	-9.209170502989006E-002	3.568793174972188E+000	0.000000000000000E+000	3.568793174972188E+000	0.0000000E+000	0.0000000E+000	-2.9139999E-001	0.000000000000000E+000	-1.0825968E-003	1.2760644E+004
1	0	0	0	0	0	4	116	1.209171578979911E+005	-2.9139999E-001	3.7155037E+000	-2.9138911E-001	-2.427711918413639E-002	2.443918713174462E+000	3.714460013930923E-002	-3.593070294156324E+000	1	2.315420502837399E-002	1.399039511093524E-002	0.000000000000000E+000	0.000000000000000E+000	-9.118589307219603E-002	3.593070294156324E+000	0.000000000000000E+000	3.593070294156324E+000	0.0000000E+000	0.0000000E+000	-2.9139999E-001	0.000000000000000E+000	-1.0826573E-003	1.2751004E+004
1	0	0	0	0	0	4	116	1.212171579130786E+005	-2.9139999E-001	3.7139673E+000	-2.9132998E-001	-2.427740618916021E-002	2.419641306985302E+000	3.723478449052513E-002	-3.617347700345484E+000	1	2.315420502837399E-002	1.408057946215113E-002	0.000000000000000E+000	0.000000000000000E+000	-9.028007040595869E-002	3.617347700345484E+000	0.000000000000000E+000	3.617347700345484E+000	0.0000000E+000	0.0000000E+000	-2.9139999E-001	0.000000000000000E+000	-1.0819901E-003	1.2748318E+004
1	0	0	0	0	0	4	116	1.215171579281660E+005	-2.9139999E-001	3.7126672E+000	-2.9129058E-001	-2.427712856365575E-002	2.395364178421646E+000	3.732493330125285E-002	-3.641624828909140E+000	1	2.315420502837399E-002	1.417072827287886E-002	0.000000000000000E+000	0.000000000000000E+000	-8.937425809830218E-002	3.641624828909140E+000	0.000000000000000E+000	3.641624828909140E+000	0.0000000E+000	0.0000000E+000	-2.9139999E-001	0.000000000000000E+000	-1.0814650E-003	1.2745579E+004
1	0	0	0	0	0	4	116	1.218171579432534E+005	-2.9139999E-001	3.7111306E+000	-2.9131028E-001	-2.427701916131709E-002	2.371087159260329E+000	3.741504711638424E-002	-3.665901848070457E+000	1	2.315420502837399E-002	1.426084208801025E-002	0.000000000000000E+000	0.000000000000000E+000	-8.846844987259403E-002	3.665901848070457E+000	0.000000000000000E+000	3.665901848070457E+000	0.0000000E+000	0.0000000E+000	-2.9139999E-001	0.000000000000000E+000	-1.0810905E-003	1.2739442E+004
1	0	0	0	0	0	4	116	1.221171579583408E+005	-2.9139999E-001	3.7098699E+000	-2.9136941E-001	-2.427721097817024E-002	2.346809948282159E+000	3.750512669712517E-002	-3.690179059048627E+000	1	2.315420502837399E-002	1.435092166875118E-002	0.000000000000000E+000	0.000000000000000E+000	-8.756263448994119E-002	3.690179059048627E+000	0.000000000000000E+000	3.690179059048627E+000	0.0000000E+000	0.0000000E+000	-2.9139999E-001	0.000000000000000E+000	-1.0809426E-003	1.2732530E+004
1	0	0	0	0	0	4	116	1.224171579734283E+005	-2.9139999E-001	3.7083728E+000	-2.9127088E-001	-2.427743522023161E-002	2.322532513061927E+000	3.759517175738520E-002	-3.714456494268859E+000	1	2.315420502837399E-002	1.444096672901121E-002	0.000000000000000E+000	0.000000000000000E+000	-8.665681074051554E-002	3.714456494268859E+000	0.000000000000000E+000	3.714456494268859E+000	0.0000000E+000	0.0000000E+000	-2.9139999E-001	0.000000000000000E+000	-1.0801411E-003	1.2731697E+004
1	0	0	0	0	0	4	116	1.227171579885157E+005	-2.9139999E-001	3.7067575E+000	-2.9125118E-001	-2.427721790706118E-002	2.298255295154866E+000	3.768518049996932E-002	-3.738733712175920E+000	1	2.315420502837399E-002	1.453097547159533E-002	0.000000000000000E+000	0.000000000000000E+000	-8.575099509933645E-002	3.738733712175920E+000	0.000000000000000E+000	3.738733712175920E+000	0.0000000E+000	0.0000000E+000	-2.9139999E-001	0.000000000000000E+000	-1.0795975E-003	1.2727013E+004
1	0	0	0	0	0	4	116	1.230171580036031E+005	-2.9139999E-001	3.7053392E+000	-2.9129058E-001	-2.427724272370338E-002	2.273978052431163E+000	3.777515348045164E-002	-3.763010954899624E+000	1	2.315420502837399E-002	1.462094845207764E-002	0.000000000000000E+000	0.000000000000000E+000	-8.484517853221510E-002	3.763010954899624E+000	0.000000000000000E+000	3.763010954899624E+000	0.0000000E+000	0.0000000E+000	-2.9139999E-001	0.000000000000000E+000	-1.0793305E-003	1.2720422E+004
1	0	0	0	0	0	4	116	1.233171580186905E+005	-2.9139999E-001	3.7038419E+000	-2.9132998E-001	-2.427724751149615E-002	2.249700804919667E+000	3.786509010701537E-002	-3.787288202411120E+000	1	2.315420502837399E-002	1.471088507864138E-002	0.000000000000000E+000	0.000000000000000E+000	-8.393936178645474E-002	3.787288202411120E+000	0.000000000000000E+000	3.787288202411120E+000	0.0000000E+000	0.0000000E+000	-2.9139999E-001	0.000000000000000E+000	-1.0790402E-003	1.2713563E+004
1	0	0	0	0	0	4	116	1.236171580337780E+005	-2.9139999E-001	3.7023056E+000	-2.9136941E-001	-2.427718763661053E-002	2.225423617283056E+000	3.795498982201205E-002	-3.811565390047730E+000	1	2.315420502837399E-002	1.480078479363806E-002	0.000000000000000E+000	0.000000000000000E+000	-8.303354727470687E-002	3.811565390047730E+000	0.000000000000000E+000	3.811565390047730E+000	0.0000000E+000	0.0000000E+000	-2.9139999E-001	0.000000000000000E+000	-1.0787386E-003	1.2706569E+004
1	0	0	0	0	0	4	116	1.239171580488654E+005	-2.9139999E-001	3.7007296E+000	-2.9136941E-001	-2.427712702300814E-002	2.201146490260048E+000	3.804485232781662E-002	-3.835842517070739E+000	1	2.315420502837399E-002	1.489064729944262E-002	0.000000000000000E+000	0.000000000000000E+000	-8.212773502453401E-002	3.835842517070739E+000	0.000000000000000E+000	3.835842517070739E+000	0.0000000E+000	0.0000000E+000	-2.9139999E-001	0.000000000000000E+000	-1.0782793E-003	1.2701160E+004
1	0	0	0	0	0	4	116	1.242171580639528E+005	-2.9139999E-001	3.6991537E+000	-2.9132998E-001	-2.427735941267676E-002	2.176869130847371E+000	3.813467841415193E-002	-3.860119876483415E+000	1	2.315420502837399E-002	1.498047338577794E-002	0.000000000000000E+000	0.000000000000000E+000	-8.122191410359014E-002	3.860119876483415E+000	0.000000000000000E+000	3.860119876483415E+000	0.0000000E+000	0.0000000E+000	-2.9139999E-001	0.000000000000000E+000	-1.0776743E-003	1.2697470E+004
1	0	0	0	0	0	4	116	1.245171580790402E+005	-2.9139999E-001	3.6976171E+000	-2.9125118E-001	-2.427705001292957E-002	2.152592080834442E+000	3.822446577653070E-002	-3.884396926496345E+000	1	2.315420502837399E-002	1.507026074815671E-002	0.000000000000000E+000	0.000000000000000E+000	-8.031610472676684E-002	3.884396926496345E+000	0.000000000000000E+000	3.884396926496345E+000	0.0000000E+000	0.0000000E+000	-2.9139999E-001	0.000000000000000E+000	-1.0769353E-003	1.2695629E+004
1	0	0	0	0	0	4	116	1.248171580941277E+005	-2.9139999E-001	3.6960807E+000	-2.9129058E-001	-2.427701145503256E-002	2.128315069379409E+000	3.831421519315203E-002	-3.908673937951377E+000	1	2.315420502837399E-002	1.516001016477803E-002	0.000000000000000E+000	0.000000000000000E+000	-7.941029678859053E-002	3.908673937951377E+000	0.000000000000000E+000	3.908673937951377E+000	0.0000000E+000	0.0000000E+000	-2.9139999E-001	0.000000000000000E+000	-1.0766335E-003	1.2688638E+004
1	0	0	0	0	0	4	116	1.251171581092151E+005	-2.9139999E-001	3.6945047E+000	-2.9138911E-001	-2.427715942559971E-002	2.104037909953810E+000	3.840392700535933E-002	-3.932951097376977E+000	1	2.315420502837399E-002	1.524972197698533E-002	0.000000000000000E+000	0.000000000000000E+000	-7.850448332943341E-002	3.932951097376977E+000	0.000000000000000E+000	3.932951097376977E+000	0.0000000E+000	0.0000000E+000	-2.9139999E-001	0.000000000000000E+000	-1.0765385E-003	1.2678939E+004
1	0	0	0	0	0	4	116	1.254171581243025E+005	-2.9139999E-001	3.6929681E+000	-2.9127088E-001	-2.427715744601356E-002	2.079760752507796E+000	3.849360017940991E-002	-3.957228254822990E+000	1	2.315420502837399E-002	1.533939515103592E-002	0.000000000000000E+000	0.000000000000000E+000	-7.759866994413731E-002	3.957228254822990E+000	0.000000000000000E+000	3.957228254822990E+000	0.0000000E+000	0.0000000E+000	-2.9139999E-001	0.000000000000000E+000	-1.0756541E-003	1.2678810E+004
1	0	0	0	0	0	4	116	1.257171581393899E+005	-2.9139999E-001	3.6913922E+000	-2.9129058E-001	-2.427702129685216E-002	2.055483731210944E+000	3.858323379552444E-002	-3.981505276119843E+000	1	2.315420502837399E-002	1.542902876715044E-002	0.000000000000000E+000	0.000000000000000E+000	-7.669286163874946E-002	3.981505276119843E+000	0.000000000000000E+000	3.981505276119843E+000	0.0000000E+000	0.0000000E+000	-2.9139999E-001	0.000000000000000E+000	-1.0752678E-003	1.2672542E+004
1	0	0	0	0	0	4	116	1.260171581544774E+005	-2.9139999E-001	3.6897769E+000	-2.9131028E-001	-2.427734433703952E-002	2.031206386873904E+000	3.867282920471589E-002	-4.005782620456882E+000	1	2.315420502837399E-002	1.551862417634189E-002	0.000000000000000E+000	0.000000000000000E+000	-7.578704128029790E-002	4.005782620456882E+000	0.000000000000000E+000	4.005782620456882E+000	0.0000000E+000	0.0000000E+000	-2.9139999E-001	0.000000000000000E+000	-1.0748700E-003	1.2666141E+004
1	0	0	0	0	0	4	116	1.263171581695648E+005	-2.9139999E-001	3.6879647E+000	-2.9131028E-001	-2.427749111478527E-002	2.006928895759119E+000	3.876238480899069E-002	-4.030060111571667E+000	1	2.315420502837399E-002	1.560817978061670E-002	0.000000000000000E+000	0.000000000000000E+000	-7.488121544537131E-002	4.030060111571667E+000	0.000000000000000E+000	4.030060111571667E+000	0.0000000E+000	0.0000000E+000	-2.9139999E-001	0.000000000000000E+000	-1.0743421E-003	1.2659919E+004
1	0	0	0	0	0	4	116	1.266171581846522E+005	-2.9139999E-001	3.6862311E+000	-2.9136941E-001	-2.427719369007482E-002	1.982651702069044E+000	3.885189897187723E-002	-4.054337305261742E+000	1	2.315420502837399E-002	1.569769394350323E-002	0.000000000000000E+000	0.000000000000000E+000	-7.397540070776054E-002	4.054337305261742E+000	0.000000000000000E+000	4.054337305261742E+000	0.0000000E+000	0.0000000E+000	-2.9139999E-001	0.000000000000000E+000	-1.0740550E-003	1.2651400E+004
1	0	0	0	0	0	4	116	1.269171581997396E+005	-2.9139999E-001	3.6846159E+000	-2.9127088E-001	-2.427718599769804E-002	1.958374516071346E+000	3.894137236325151E-002	-4.078614491259440E+000	1	2.315420502837399E-002	1.578716733487752E-002	0.000000000000000E+000	0.000000000000000E+000	-7.306958625716270E-002	4.078614491259440E+000	0.000000000000000E+000	4.078614491259440E+000	0.0000000E+000	0.0000000E+000	-2.9139999E-001	0.000000000000000E+000	-1.0732213E-003	1.2650135E+004
1	0	0	0	0	0	4	116	1.272171582148271E+005	-2.9139999E-001	3.6830006E+000	-2.9131028E-001	-2.427706840091282E-002	1.934097447670433E+000	3.903080426101837E-002	-4.102891559660353E+000	1	2.315420502837399E-002	1.587659923264437E-002	0.000000000000000E+000	0.000000000000000E+000	-7.216377619425902E-002	4.102891559660353E+000	0.000000000000000E+000	4.102891559660353E+000	0.0000000E+000	0.0000000E+000	-2.9139999E-001	0.000000000000000E+000	-1.0728959E-003	1.2642879E+004
1	0	0	0	0	0	4	116	1.275171582299145E+005	-2.9139999E-001	3.6812670E+000	-2.9136941E-001	-2.427689496763879E-002	1.909820552702794E+000	3.912019402121451E-002	-4.127168454627992E+000	1	2.315420502837399E-002	1.596598899284052E-002	0.000000000000000E+000	0.000000000000000E+000	-7.125797260238399E-002	4.127168454627992E+000	0.000000000000000E+000	4.127168454627992E+000	0.0000000E+000	0.0000000E+000	-2.9139999E-001	0.000000000000000E+000	-1.0726086E-003	1.2634363E+004
1	0	0	0	0	0	4	116	1.278171582450019E+005	-2.9139999E-001	3.6794941E+000	-2.9129058E-001	-2.427697555987371E-002	1.885543577142921E+000	3.920954221788579E-002	-4.151445430187866E+000	1	2.315420502837399E-002	1.605533718951179E-002	0.000000000000000E+000	0.000000000000000E+000	-7.035216600350430E-002	4.151445430187866E+000	0.000000000000000E+000	4.151445430187866E+000	0.0000000E+000	0.0000000E+000	-2.9139999E-001	0.000000000000000E+000	-1.0718020E-003	1.2631696E+004
1	0	0	0	0	0	4	116	1.281171582600893E+005	-2.9139999E-001	3.6778393E+000	-2.9127088E-001	-2.427728895554940E-002	1.861266288187371E+000	3.929884914461646E-002	-4.175722719143415E+000	1	2.315420502837399E-002	1.614464411624247E-002	0.000000000000000E+000	0.000000000000000E+000	-6.944634771141060E-002	4.175722719143415E+000	0.000000000000000E+000	4.175722719143415E+000	0.0000000E+000	0.0000000E+000	-2.9139999E-001	0.000000000000000E+000	-1.0712475E-003	1.2626869E+004
1	0	0	0	0	0	4	116	1.284171582751768E+005	-2.9139999E-001	3.6759877E+000	-2.9131028E-001	-2.427723943048053E-002	1.836989048756891E+000	3.938811298013104E-002	-4.199999958573896E+000	1	2.315420502837399E-002	1.623390795175705E-002	0.000000000000000E+000	0.000000000000000E+000	-6.854053126716381E-002	4.199999958573896E+000	0.000000000000000E+000	4.199999958573896E+000	0.0000000E+000	0.0000000E+000	-2.9139999E-001	0.000000000000000E+000	-1.0708530E-003	1.2618806E+004
1	0	0	0	0	0	4	116	1.287171582902642E+005	-2.9139999E-001	3.6740572E+000	-2.9129058E-001	-2.427723089054227E-002	1.812711817866349E+000	3.947733340420597E-002	-4.224277189464438E+000	1	2.315420502837399E-002	1.632312837583198E-002	0.000000000000000E+000	0.000000000000000E+000	-6.763471514155359E-002	4.224277189464438E+000	0.000000000000000E+000	4.224277189464438E+000	0.0000000E+000	0.0000000E+000	-2.9139999E-001	0.000000000000000E+000	-1.0702183E-003	1.2613031E+004
1	0	0	0	0	0	4	116	1.290171583053516E+005	-2.9139999E-001	3.6723237E+000	-2.9129058E-001	-2.427710363007254E-002	1.788434714236276E+000	3.956650969892753E-002	-4.248554293094510E+000	1	2.315420502837399E-002	1.641230467055354E-002	0.000000000000000E+000	0.000000000000000E+000	-6.672890376420260E-002	4.248554293094510E+000	0.000000000000000E+000	4.248554293094510E+000	0.0000000E+000	0.0000000E+000	-2.9139999E-001	0.000000000000000E+000	-1.0697133E-003	1.2607080E+004
1	0	0	0	0	0	4	116	1.293171583204390E+005	-2.9139999E-001	3.6704326E+000	-2.9136941E-001	-2.427720074137052E-002	1.764157513494905E+000	3.965564217045982E-002	-4.272831493835881E+000	1	2.315420502837399E-002	1.650143714208583E-002	0.000000000000000E+000	0.000000000000000E+000	-6.582308876349852E-002	4.272831493835881E+000	0.000000000000000E+000	4.272831493835881E+000	0.0000000E+000	0.0000000E+000	-2.9139999E-001	0.000000000000000E+000	-1.0694518E-003	1.2597179E+004
1	0	0	0	0	0	4	116	1.296171583355265E+005	-2.9139999E-001	3.6686597E+000	-2.9125118E-001	-2.427687796665563E-002	1.739880635528250E+000	3.974472885101617E-002	-4.297108371802536E+000	1	2.315420502837399E-002	1.659052382264217E-002	0.000000000000000E+000	0.000000000000000E+000	-6.491728580595302E-002	4.297108371802536E+000	0.000000000000000E+000	4.297108371802536E+000	0.0000000E+000	0.0000000E+000	-2.9139999E-001	0.000000000000000E+000	-1.0685015E-003	1.2596205E+004
1	0	0	0	0	0	4	116	1.299171583506141E+005	-2.9139999E-001	3.6668475E+000	-2.9134971E-001	-2.427690537846751E-002	1.715603730149782E+000	3.983377052748600E-002	-4.321385277181004E+000	1	2.315420502837399E-002	1.667956549911201E-002	0.000000000000000E+000	0.000000000000000E+000	-6.401148182563597E-002	4.321385277181004E+000	0.000000000000000E+000	4.321385277181004E+000	0.0000000E+000	0.0000000E+000	-2.9139999E-001	0.000000000000000E+000	-1.0683349E-003	1.2585726E+004
1	0	0	0	0	0	4	116	1.302171583657016E+005	-2.9139999E-001	3.6648774E+000	-2.9131028E-001	-2.427708845780955E-002	1.691326641691973E+000	3.992276752351933E-002	-4.345662365638813E+000	1	2.315420502837399E-002	1.676856249514534E-002	0.000000000000000E+000	0.000000000000000E+000	-6.310567101438251E-002	4.345662365638813E+000	0.000000000000000E+000	4.345662365638813E+000	0.0000000E+000	0.0000000E+000	-2.9139999E-001	0.000000000000000E+000	-1.0676165E-003	1.2580666E+004
1	0	0	0	0	0	4	116	1.305171583807890E+005	-2.9139999E-001	3.6629863E+000	-2.9131028E-001	-2.427711611603697E-002	1.667049525575936E+000	4.001171854954534E-002	-4.369939481754851E+000	1	2.315420502837399E-002	1.685751352117135E-002	0.000000000000000E+000	0.000000000000000E+000	-6.219985917116340E-002	4.369939481754851E+000	0.000000000000000E+000	4.369939481754851E+000	0.0000000E+000	0.0000000E+000	-2.9139999E-001	0.000000000000000E+000	-1.0670655E-003	1.2574175E+004
1	0	0	0	0	0	4	116	1.308171583958764E+005	-2.9139999E-001	3.6611347E+000	-2.9136941E-001	-2.427714404640926E-002	1.642772381529527E+000	4.010062319934520E-002	-4.394216625801260E+000	1	2.315420502837399E-002	1.694641817097121E-002	0.000000000000000E+000	0.000000000000000E+000	-6.129404628582454E-002	4.394216625801260E+000	0.000000000000000E+000	4.394216625801260E+000	0.0000000E+000	0.0000000E+000	-2.9139999E-001	0.000000000000000E+000	-1.0667427E-003	1.2565268E+004
1	0	0	0	0	0	4	116	1.311171584134027E+005	-2.9139999E-001	3.6592436E+000	-2.9132998E-001	-2.427711402964261E-002	1.618495267499884E+000	4.018948087996099E-002	-4.418493739830902E+000	1	2.315420502837399E-002	1.703527585158699E-002	0.000000000000000E+000	0.000000000000000E+000	-6.038823452045162E-002	4.418493739830902E+000	0.000000000000000E+000	4.418493739830902E+000	0.0000000E+000	0.0000000E+000	-2.9139999E-001	0.000000000000000E+000	-1.0660473E-003	1.2560478E+004
1	0	0	0	0	0	4	116	1.314171584446952E+005	-2.9139999E-001	3.6571555E+000	-2.9132998E-001	-2.427694080581268E-002	1.594218326694071E+000	4.027829057876322E-002	-4.442770680636714E+000	1	2.315420502837399E-002	1.712408555038922E-002	0.000000000000000E+000	0.000000000000000E+000	-5.948242921829268E-002	4.442770680636714E+000	0.000000000000000E+000	4.442770680636714E+000	0.0000000E+000	0.0000000E+000	-2.9139999E-001	0.000000000000000E+000	-1.0654391E-003	1.2553310E+004
1	0	0	0	0	0	4	116	1.317171584759876E+005	-2.9139999E-001	3.6551855E+000	-2.9127088E-001	-2.427686807132429E-002	1.569941458622747E+000	4.036705193158097E-002	-4.467047548708039E+000	1	2.315420502837399E-002	1.721284690320697E-002	0.000000000000000E+000	0.000000000000000E+000	-5.857662662995530E-002	4.467047548708039E+000	0.000000000000000E+000	4.467047548708039E+000	0.0000000E+000	0.0000000E+000	-2.9139999E-001	0.000000000000000E+000	-1.0646491E-003	1.2549093E+004
1	0	0	0	0	0	4	116	1.320171585072801E+005	-2.9139999E-001	3.6532550E+000	-2.9136941E-001	-2.427694562895430E-002	1.545664512993793E+000	4.045576497395197E-002	-4.491324494336993E+000	1	2.315420502837399E-002	1.730155994557798E-002	0.000000000000000E+000	0.000000000000000E+000	-5.767082114783847E-002	4.491324494336993E+000	0.000000000000000E+000	4.491324494336993E+000	0.0000000E+000	0.0000000E+000	-2.9139999E-001	0.000000000000000E+000	-1.0644468E-003	1.2538225E+004
1	0	0	0	0	0	4	116	1.323171585385725E+005	-2.9139999E-001	3.6511669E+000	-2.9127088E-001	-2.427697588351038E-002	1.521387537110282E+000	4.054442897891256E-002	-4.515601470220504E+000	1	2.315420502837399E-002	1.739022395053857E-002	0.000000000000000E+000	0.000000000000000E+000	-5.676501453688346E-002	4.515601470220504E+000	0.000000000000000E+000	4.515601470220504E+000	0.0000000E+000	0.0000000E+000	-2.9139999E-001	0.000000000000000E+000	-1.0634786E-003	1.2535297E+004
1	0	0	0	0	0	4	116	1.326171585698649E+005	-2.9139999E-001	3.6490002E+000	-2.9125118E-001	-2.427701995942328E-002	1.497110517150859E+000	4.063304322754344E-002	-4.539878490179927E+000	1	2.315420502837399E-002	1.747883819916944E-002	0.000000000000000E+000	0.000000000000000E+000	-5.585920628139689E-002	4.539878490179927E+000	0.000000000000000E+000	4.539878490179927E+000	0.0000000E+000	0.0000000E+000	-2.9139999E-001	0.000000000000000E+000	-1.0627756E-003	1.2528705E+004
1	0	0	0	0	0	4	116	1.329171586011574E+005	-2.9139999E-001	3.6470301E+000	-2.9132998E-001	-2.427705401443773E-002	1.472833463136421E+000	4.072160727150851E-002	-4.564155544194365E+000	1	2.315420502837399E-002	1.756740224313452E-002	0.000000000000000E+000	0.000000000000000E+000	-5.495339675527195E-002	4.564155544194365E+000	0.000000000000000E+000	4.564155544194365E+000	0.0000000E+000	0.0000000E+000	-2.9139999E-001	0.000000000000000E+000	-1.0624892E-003	1.2518554E+004
1	0	0	0	0	0	4	116	1.332171586324498E+005	-2.9139999E-001	3.6448238E+000	-2.9134971E-001	-2.427712121786343E-002	1.448556341918558E+000	4.081012054949568E-002	-4.588432665412229E+000	1	2.315420502837399E-002	1.765591552112169E-002	0.000000000000000E+000	0.000000000000000E+000	-5.404758472169684E-002	4.588432665412229E+000	0.000000000000000E+000	4.588432665412229E+000	0.0000000E+000	0.0000000E+000	-2.9139999E-001	0.000000000000000E+000	-1.0619183E-003	1.2510134E+004
1	0	0	0	0	0	4	116	1.335171586637422E+005	-2.9139999E-001	3.6428146E+000	-2.9138911E-001	-2.427692063604792E-002	1.424279421282510E+000	4.089858117175361E-002	-4.612709586048276E+000	1	2.315420502837399E-002	1.774437614337961E-002	0.000000000000000E+000	0.000000000000000E+000	-5.314178017209895E-002	4.612709586048276E+000	0.000000000000000E+000	4.612709586048276E+000	0.0000000E+000	0.0000000E+000	-2.9139999E-001	0.000000000000000E+000	-1.0614765E-003	1.2501547E+004
1	0	0	0	0	0	4	116	1.338171586950347E+005	-2.9139999E-001	3.6406083E+000	-2.9138911E-001	-2.427681925516989E-002	1.400002602027340E+000	4.098698871065034E-002	-4.636986405303446E+000	1	2.315420502837399E-002	1.783278368227634E-002	0.000000000000000E+000	0.000000000000000E+000	-5.223597940515792E-002	4.636986405303446E+000	0.000000000000000E+000	4.636986405303446E+000	0.0000000E+000	0.0000000E+000	-2.9139999E-001	0.000000000000000E+000	-1.0608336E-003	1.2493976E+004
1	0	0	0	0	0	4	116	1.341171587263271E+005	-2.9139999E-001	3.6383233E+000	-2.9134971E-001	-2.427708628427651E-002	1.375725515743063E+000	4.107534320902440E-002	-4.661263491587722E+000	1	2.315420502837399E-002	1.792113818065041E-002	0.000000000000000E+000	0.000000000000000E+000	-5.133016867500190E-002	4.661263491587722E+000	0.000000000000000E+000	4.661263491587722E+000	0.0000000E+000	0.0000000E+000	-2.9139999E-001	0.000000000000000E+000	-1.0600245E-003	1.2487822E+004
1	0	0	0	0	0	4	116	1.344171587576196E+005	-2.9139999E-001	3.6360381E+000	-2.9136941E-001	-2.427710822822319E-002	1.351448407514840E+000	4.116364257559114E-002	-4.685540599815946E+000	1	2.315420502837399E-002	1.800943754721714E-002	0.000000000000000E+000	0.000000000000000E+000	-5.042435712608773E-002	4.685540599815946E+000	0.000000000000000E+000	4.685540599815946E+000	0.0000000E+000	0.0000000E+000	-2.9139999E-001	0.000000000000000E+000	-1.0594303E-003	1.2479135E+004
1	0	0	0	0	0	4	116	1.347171587889120E+005	-2.9139999E-001	3.6336348E+000	-2.9132998E-001	-2.427698781134354E-002	1.327171419703497E+000	4.125188585321427E-002	-4.709817587627289E+000	1	2.315420502837399E-002	1.809768082484027E-002	0.000000000000000E+000	0.000000000000000E+000	-4.951855007008923E-002	4.709817587627289E+000	0.000000000000000E+000	4.709817587627289E+000	0.0000000E+000	0.0000000E+000	-2.9139999E-001	0.000000000000000E+000	-1.0585868E-003	1.2472574E+004
1	0	0	0	0	0	4	116	1.350171588202044E+005	-2.9139999E-001	3.6313105E+000	-2.9131028E-001	-2.427694118589163E-002	1.302894478517605E+000	4.134007218595359E-002	-4.734094528813181E+000	1	2.315420502837399E-002	1.818586715757960E-002	0.000000000000000E+000	0.000000000000000E+000	-4.861274475374905E-002	4.734094528813181E+000	0.000000000000000E+000	4.734094528813181E+000	0.0000000E+000	0.0000000E+000	-2.9139999E-001	0.000000000000000E+000	-1.0578381E-003	1.2465438E+004
1	0	0	0	0	0	4	116	1.353171588514969E+005	-2.9139999E-001	3.6288676E+000	-2.9132998E-001	-2.427696493941877E-002	1.278617513578187E+000	4.142820024795817E-002	-4.758371493752599E+000	1	2.315420502837399E-002	1.827399521958418E-002	0.000000000000000E+000	0.000000000000000E+000	-4.770693855113283E-002	4.758371493752599E+000	0.000000000000000E+000	4.758371493752599E+000	0.0000000E+000	0.0000000E+000	-2.9139999E-001	0.000000000000000E+000	-1.0571979E-003	1.2456211E+004
1	0	0	0	0	0	4	116	1.356171588827893E+005	-2.9139999E-001	3.6264250E+000	-2.9125118E-001	-2.427708302312427E-002	1.254340430555062E+000	4.151626888010210E-002	-4.782648576775723E+000	1	2.315420502837399E-002	1.836206385172811E-002	0.000000000000000E+000	0.000000000000000E+000	-4.680112794265478E-002	4.782648576775723E+000	0.000000000000000E+000	4.782648576775723E+000	0.0000000E+000	0.0000000E+000	-2.9139999E-001	0.000000000000000E+000	-1.0562006E-003	1.2451194E+004
1	0	0	0	0	0	4	116	1.359171589140818E+005	-2.9139999E-001	3.6237855E+000	-2.9134971E-001	-2.427728028304047E-002	1.230063150272022E+000	4.160427655700657E-002	-4.806925857058764E+000	1	2.315420502837399E-002	1.845007152863257E-002	0.000000000000000E+000	0.000000000000000E+000	-4.589530997414405E-002	4.806925857058764E+000	0.000000000000000E+000	4.806925857058764E+000	0.0000000E+000	0.0000000E+000	-2.9139999E-001	0.000000000000000E+000	-1.0557888E-003	1.2437924E+004
1	0	0	0	0	0	4	116	1.362171589453742E+005	-2.9139999E-001	3.6211457E+000	-2.9136941E-001	-2.427725008222792E-002	1.205785900189794E+000	4.169222066279557E-002	-4.831203107140992E+000	1	2.315420502837399E-002	1.853801563442158E-002	0.000000000000000E+000	0.000000000000000E+000	-4.498949313246623E-002	4.831203107140992E+000	0.000000000000000E+000	4.831203107140992E+000	0.0000000E+000	0.0000000E+000	-2.9139999E-001	0.000000000000000E+000	-1.0550910E-003	1.2428023E+004
1	0	0	0	0	0	4	116	1.365171589766666E+005	-2.9139999E-001	3.6184273E+000	-2.9132998E-001	-2.427710418547193E-002	1.181508796004322E+000	4.178009883346293E-002	-4.855480211326464E+000	1	2.315420502837399E-002	1.862589380508893E-002	0.000000000000000E+000	0.000000000000000E+000	-4.408368173439255E-002	4.855480211326464E+000	0.000000000000000E+000	4.855480211326464E+000	0.0000000E+000	0.0000000E+000	-2.9139999E-001	0.000000000000000E+000	-1.0541563E-003	1.2420374E+004
1	0	0	0	0	0	4	116	1.368171590079591E+005	-2.9139999E-001	3.6155119E+000	-2.9136941E-001	-2.427706033592423E-002	1.157231735668398E+000	4.186790915342410E-002	-4.879757271662388E+000	1	2.315420502837399E-002	1.871370412505011E-002	0.000000000000000E+000	0.000000000000000E+000	-4.317787197240444E-002	4.879757271662388E+000	0.000000000000000E+000	4.879757271662388E+000	0.0000000E+000	0.0000000E+000	-2.9139999E-001	0.000000000000000E+000	-1.0534496E-003	1.2408688E+004
1	0	0	0	0	0	4	116	1.371171590392515E+005	-2.9139999E-001	3.6125176E+000	-2.9140881E-001	-2.427737810725967E-002	1.132954357561138E+000	4.195564950631406E-002	-4.904034649769648E+000	1	2.315420502837399E-002	1.880144447794007E-002	0.000000000000000E+000	0.000000000000000E+000	-4.227205035394056E-002	4.904034649769648E+000	0.000000000000000E+000	4.904034649769648E+000	0.0000000E+000	0.0000000E+000	-2.9139999E-001	0.000000000000000E+000	-1.0527194E-003	1.2396734E+004
1	0	0	0	0	0	4	116	1.374171590705439E+005	-2.9139999E-001	3.6095626E+000	-2.9132998E-001	-2.427725260709723E-002	1.108677104954041E+000	4.204331507508775E-002	-4.928311902376746E+000	1	2.315420502837399E-002	1.888911004671375E-002	0.000000000000000E+000	0.000000000000000E+000	-4.136623341805647E-002	4.928311902376746E+000	0.000000000000000E+000	4.928311902376746E+000	0.0000000E+000	0.0000000E+000	-2.9139999E-001	0.000000000000000E+000	-1.0515738E-003	1.2389945E+004
1	0	0	0	0	0	4	116	1.377171591018364E+005	-2.9139999E-001	3.6060958E+000	-2.9136941E-001	-2.427711453581850E-002	1.084399990418222E+000	4.213090237538987E-002	-4.952589016912564E+000	1	2.315420502837399E-002	1.897669734701588E-002	0.000000000000000E+000	0.000000000000000E+000	-4.046042163379744E-002	4.952589016912564E+000	0.000000000000000E+000	4.952589016912564E+000	0.0000000E+000	0.0000000E+000	-2.9139999E-001	0.000000000000000E+000	-1.0507060E-003	1.2376371E+004
1	0	0	0	0	0	4	116	1.380171591331288E+005	-2.9139999E-001	3.6027074E+000	-2.9127088E-001	-2.427712788606683E-002	1.060122862532155E+000	4.221840736888899E-002	-4.976866144798631E+000	1	2.315420502837399E-002	1.906420234051499E-002	0.000000000000000E+000	0.000000000000000E+000	-3.955460935142270E-002	4.976866144798631E+000	0.000000000000000E+000	4.976866144798631E+000	0.0000000E+000	0.0000000E+000	-2.9139999E-001	0.000000000000000E+000	-1.0493638E-003	1.2368924E+004
1	0	0	0	0	0	4	116	1.383171591644213E+005	-2.9139999E-001	3.5989254E+000	-2.9131028E-001	-2.427697945551740E-002	1.035845883076638E+000	4.230582425755328E-002	-5.001143124254148E+000	1	2.315420502837399E-002	1.915161922917929E-002	0.000000000000000E+000	0.000000000000000E+000	-3.864880260719131E-002	5.001143124254148E+000	0.000000000000000E+000	5.001143124254148E+000	0.0000000E+000	0.0000000E+000	-2.9139999E-001	0.000000000000000E+000	-1.0484039E-003	1.2354269E+004
1	0	0	0	0	0	4	116	1.386171591957137E+005	-2.9139999E-001	3.5949855E+000	-2.9131028E-001	-2.427691987259521E-002	1.011568963204043E+000	4.239314722841157E-002	-5.025420044126744E+000	1	2.315420502837399E-002	1.923894220003757E-002	0.000000000000000E+000	0.000000000000000E+000	-3.774299808607887E-002	5.025420044126744E+000	0.000000000000000E+000	5.025420044126744E+000	0.0000000E+000	0.0000000E+000	-2.9139999E-001	0.000000000000000E+000	-1.0472563E-003	1.2340743E+004
1	0	0	0	0	0	4	116	1.389171592270061E+005	-2.9139999E-001	3.5905728E+000	-2.9132998E-001	-2.427703818672233E-002	9.872919250173204E-001	4.248036929820425E-002	-5.049697082313466E+000	1	2.315420502837399E-002	1.932616426983026E-002	0.000000000000000E+000	0.000000000000000E+000	-3.683718915050727E-002	5.049697082313466E+000	0.000000000000000E+000	5.049697082313466E+000	0.0000000E+000	0.0000000E+000	-2.9139999E-001	0.000000000000000E+000	-1.0460415E-003	1.2324763E+004
1	0	0	0	0	0	4	116	1.392171592582986E+005	-2.9139999E-001	3.5858059E+000	-2.9131028E-001	-2.427687532661690E-002	9.630150496907035E-001	4.256747997991588E-002	-5.073973957640083E+000	1	2.315420502837399E-002	1.941327495154189E-002	0.000000000000000E+000	0.000000000000000E+000	-3.593138629146516E-002	5.073973957640083E+000	0.000000000000000E+000	5.073973957640083E+000	0.0000000E+000	0.0000000E+000	-2.9139999E-001	0.000000000000000E+000	-1.0445821E-003	1.2309232E+004
1	0	0	0	0	0	4	116	1.395171592895910E+005	-2.9139999E-001	3.5805659E+000	-2.9131028E-001	-2.427698269984788E-002	9.387380669908557E-001	4.265446916440328E-002	-5.098250940339931E+000	1	2.315420502837399E-002	1.950026413602929E-002	0.000000000000000E+000	0.000000000000000E+000	-3.502557942618345E-002	5.098250940339931E+000	0.000000000000000E+000	5.098250940339931E+000	0.0000000E+000	0.0000000E+000	-2.9139999E-001	0.000000000000000E+000	-1.0430557E-003	1.2291245E+004
1	0	0	0	0	0	4	116	1.398171593208835E+005	-2.9139999E-001	3.5745380E+000	-2.9132998E-001	-2.427712554598848E-002	9.144609414448672E-001	4.274132344511297E-002	-5.122528065885920E+000	1	2.315420502837399E-002	1.958711841673898E-002	0.000000000000000E+000	0.000000000000000E+000	-3.411976723112017E-002	5.122528065885920E+000	0.000000000000000E+000	5.122528065885920E+000	0.0000000E+000	0.0000000E+000	-2.9139999E-001	0.000000000000000E+000	-1.0413701E-003	1.2269723E+004
1	0	0	0	0	0	4	116	1.401171593521759E+005	-2.9139999E-001	3.5678010E+000	-2.9129058E-001	-2.427717530856530E-002	8.901837661363019E-001	4.282802370700823E-002	-5.146805241194485E+000	1	2.315420502837399E-002	1.967381867863423E-002	0.000000000000000E+000	0.000000000000000E+000	-3.321395317934824E-002	5.146805241194485E+000	0.000000000000000E+000	5.146805241194485E+000	0.0000000E+000	0.0000000E+000	-2.9139999E-001	0.000000000000000E+000	-1.0392668E-003	1.2248254E+004
1	0	0	0	0	0	4	116	1.404171593834683E+005	-2.9139999E-001	3.5598426E+000	-2.9131028E-001	-2.427711836318175E-002	8.659066477731201E-001	4.291454653631151E-002	-5.171082359557667E+000	1	2.315420502837399E-002	1.976034150793751E-002	0.000000000000000E+000	0.000000000000000E+000	-3.230814125228514E-002	5.171082359557667E+000	0.000000000000000E+000	5.171082359557667E+000	0.0000000E+000	0.0000000E+000	-2.9139999E-001	0.000000000000000E+000	-1.0370187E-003	1.2220106E+004
1	0	0	0	0	0	4	116	1.407171594147608E+005	-2.9139999E-001	3.5503871E+000	-2.9140881E-001	-2.427705779870351E-002	8.416295899744166E-001	4.300085993734320E-002	-5.195359417356371E+000	1	2.315420502837399E-002	1.984665490896920E-002	0.000000000000000E+000	0.000000000000000E+000	-3.140233158496415E-002	5.195359417356371E+000	0.000000000000000E+000	5.195359417356371E+000	0.0000000E+000	0.0000000E+000	-2.9139999E-001	0.000000000000000E+000	-1.0346140E-003	1.2183527E+004
1	0	0	0	0	0	4	116	1.409740674415585E+005	-2.9139999E-001	3.5403800E+000	-2.9132998E-001	-2.079006210242709E-002	8.208395278719895E-001	4.307457430266447E-002	-5.216149479458798E+000	1	2.315420502837399E-002	1.992036927429047E-002	0.000000000000000E+000	0.000000000000000E+000	-3.062662641538681E-002	5.216149479458798E+000	0.000000000000000E+000	5.216149479458798E+000	0.0000000E+000	0.0000000E+000	-2.9139999E-001	0.000000000000000E+000	-1.0314188E-003	1.2152474E+004
1	0	0	0	0	0	4	116	1.411860314636680E+005	-2.9139999E-001	3.5303729E+000	-2.9132998E-001	-1.715307663208909E-002	8.036864512399005E-001	4.313522214964065E-002	-5.233302556090886E+000	1	2.315420502837399E-002	1.998101712126666E-002	0.000000000000000E+000	0.000000000000000E+000	-2.998662206368675E-002	5.233302556090886E+000	0.000000000000000E+000	5.233302556090886E+000	0.0000000E+000	0.0000000E+000	-2.9139999E-001	0.000000000000000E+000	-1.0285034E-003	1.2118124E+004
1	0	0	0	0	0	4	116	1.413611534819349E+005	-2.9139999E-001	3.5203657E+000	-2.9127088E-001	-1.417150029672517E-002	7.895149509431753E-001	4.318518660267161E-002	-5.247474056387611E+000	1	2.315420502837399E-002	2.003098157429761E-002	0.000000000000000E+000	0.000000000000000E+000	-2.945786433383114E-002	5.247474056387611E+000	0.000000000000000E+000	5.247474056387611E+000	0.0000000E+000	0.0000000E+000	-2.9139999E-001	0.000000000000000E+000	-1.0253800E-003	1.2086226E+004
1	0	0	0	0	0	4	116	1.415105534975184E+005	-2.9139999E-001	3.5103588E+000	-2.9129058E-001	-1.209002358943224E-002	7.774249273537430E-001	4.322769096098595E-002	-5.259564079977044E+000	1	2.315420502837399E-002	2.007348593261196E-002	0.000000000000000E+000	0.000000000000000E+000	-2.900676929849982E-002	5.259564079977044E+000	0.000000000000000E+000	5.259564079977044E+000	0.0000000E+000	0.0000000E+000	-2.9139999E-001	0.000000000000000E+000	-1.0225344E-003	1.2051055E+004
1	0	0	0	0	0	4	116	1.416343055104269E+005	-2.9139999E-001	3.5003517E+000	-2.9134971E-001	-1.001455418282085E-002	7.674103731709222E-001	4.326279854721745E-002	-5.269578634159864E+000	1	2.315420502837399E-002	2.010859351884346E-002	0.000000000000000E+000	0.000000000000000E+000	-2.863311281722748E-002	5.269578634159864E+000	0.000000000000000E+000	5.269578634159864E+000	0.0000000E+000	0.0000000E+000	-2.9139999E-001	0.000000000000000E+000	-1.0198264E-003	1.2014262E+004
1	0	0	0	0	0	4	116	1.417409595215516E+005	-2.9139999E-001	3.4903445E+000	-2.9132998E-001	-8.630931339280473E-003	7.587794418316417E-001	4.329296916020440E-002	-5.278209565499145E+000	1	2.315420502837399E-002	2.013876413183040E-002	0.000000000000000E+000	0.000000000000000E+000	-2.831108116454831E-002	5.278209565499145E+000	0.000000000000000E+000	5.278209565499145E+000	0.0000000E+000	0.0000000E+000	-2.9139999E-001	0.000000000000000E+000	-1.0168420E-003	1.1980726E+004
1	0	0	0	0	0	4	116	1.418334575311998E+005	-2.9139999E-001	3.4803374E+000	-2.9129058E-001	-7.485428391844034E-003	7.512940134397977E-001	4.331906036810849E-002	-5.285694993890989E+000	1	2.315420502837399E-002	2.016485533973449E-002	0.000000000000000E+000	0.000000000000000E+000	-2.803178976698311E-002	5.285694993890989E+000	0.000000000000000E+000	5.285694993890989E+000	0.0000000E+000	0.0000000E+000	-2.9139999E-001	0.000000000000000E+000	-1.0137894E-003	1.1947991E+004
1	0	0	0	0	0	4	116	1.419147715396816E+005	-2.9139999E-001	3.4703305E+000	-2.9138911E-001	-6.580337710148759E-003	7.447136757296490E-001	4.334193080701722E-002	-5.292275331601137E+000	1	2.315420502837399E-002	2.018772577864322E-002	0.000000000000000E+000	0.000000000000000E+000	-2.778626851965931E-002	5.292275331601137E+000	0.000000000000000E+000	5.292275331601137E+000	0.0000000E+000	0.0000000E+000	-2.9139999E-001	0.000000000000000E+000	-1.0112165E-003	1.1909609E+004
1	0	0	0	0	0	4	116	1.419869495472105E+005	-2.9139999E-001	3.4602840E+000	-2.9131028E-001	-5.841016204771068E-003	7.388726595248779E-001	4.336217326218724E-002	-5.298116347805908E+000	1	2.315420502837399E-002	2.020796823381325E-002	0.000000000000000E+000	0.000000000000000E+000	-2.756833235172949E-002	5.298116347805908E+000	0.000000000000000E+000	5.298116347805908E+000	0.0000000E+000	0.0000000E+000	-2.9139999E-001	0.000000000000000E+000	-1.0080163E-003	1.1878345E+004
1	0	0	0	0	0	4	116	1.420519795539938E+005	-2.9139999E-001	3.4502769E+000	-2.9125118E-001	-5.262559603038761E-003	7.336100999218391E-001	4.338035829687039E-002	-5.303378907408947E+000	1	2.315420502837399E-002	2.022615326849640E-002	0.000000000000000E+000	0.000000000000000E+000	-2.737197917735347E-002	5.303378907408947E+000	0.000000000000000E+000	5.303378907408947E+000	0.0000000E+000	0.0000000E+000	-2.9139999E-001	0.000000000000000E+000	-1.0048972E-003	1.1846396E+004
1	0	0	0	0	0	4	116	1.421114735601991E+005	-2.9139999E-001	3.4402697E+000	-2.9134971E-001	-4.814541366679801E-003	7.287955585551593E-001	4.339694677892778E-002	-5.308193448775627E+000	1	2.315420502837399E-002	2.024274175055378E-002	0.000000000000000E+000	0.000000000000000E+000	-2.719234216574293E-002	5.308193448775627E+000	0.000000000000000E+000	5.308193448775627E+000	0.0000000E+000	0.0000000E+000	-2.9139999E-001	0.000000000000000E+000	-1.0023216E-003	1.1808042E+004
1	0	0	0	0	0	4	116	1.421655535658402E+005	-2.9139999E-001	3.4302628E+000	-2.9127088E-001	-4.376425964732965E-003	7.244191325904263E-001	4.341198169958085E-002	-5.312569874740359E+000	1	2.315420502837399E-002	2.025777667120685E-002	0.000000000000000E+000	0.000000000000000E+000	-2.702905182883146E-002	5.312569874740359E+000	0.000000000000000E+000	5.312569874740359E+000	0.0000000E+000	0.0000000E+000	-2.9139999E-001	0.000000000000000E+000	-9.9913566E-004	1.1776882E+004
1	0	0	0	0	0	4	116	1.422152695710259E+005	-2.9139999E-001	3.4202557E+000	-2.9131028E-001	-4.023250674290790E-003	7.203958819161356E-001	4.342576305590934E-002	-5.316593125414650E+000	1	2.315420502837399E-002	2.027155802753534E-002	0.000000000000000E+000	0.000000000000000E+000	-2.687893893685561E-002	5.316593125414650E+000	0.000000000000000E+000	5.316593125414650E+000	0.0000000E+000	0.0000000E+000	-2.9139999E-001	0.000000000000000E+000	-9.9635567E-004	1.1740938E+004
1	0	0	0	0	0	4	116	1.422612075758176E+005	-2.9139999E-001	3.4102485E+000	-2.9132998E-001	-3.717514314485921E-003	7.166783676016496E-001	4.343846000491010E-002	-5.320310639729136E+000	1	2.315420502837399E-002	2.028425497653610E-002	0.000000000000000E+000	0.000000000000000E+000	-2.674023347953098E-002	5.320310639729136E+000	0.000000000000000E+000	5.320310639729136E+000	0.0000000E+000	0.0000000E+000	-2.9139999E-001	0.000000000000000E+000	-9.9350768E-004	1.1705793E+004
1	0	0	0	0	0	4	116	1.423045235803360E+005	-2.9139999E-001	3.4002414E+000	-2.9138911E-001	-3.505302335669597E-003	7.131730652659800E-001	4.345039711255802E-002	-5.323815942064806E+000	1	2.315420502837399E-002	2.029619208418403E-002	0.000000000000000E+000	0.000000000000000E+000	-2.660944593645804E-002	5.323815942064806E+000	0.000000000000000E+000	5.323815942064806E+000	0.0000000E+000	0.0000000E+000	-2.9139999E-001	0.000000000000000E+000	-9.9079334E-004	1.1669075E+004
1	0	0	0	0	0	4	116	1.423448715845447E+005	-2.9139999E-001	3.3901949E+000	-2.9136941E-001	-3.265132860673798E-003	7.099079324053063E-001	4.346148359512846E-002	-5.327081074925480E+000	1	2.315420502837399E-002	2.030727856675446E-002	0.000000000000000E+000	0.000000000000000E+000	-2.648761943940848E-002	5.327081074925480E+000	0.000000000000000E+000	5.327081074925480E+000	0.0000000E+000	0.0000000E+000	-2.9139999E-001	0.000000000000000E+000	-9.8779902E-004	1.1635384E+004
1	0	0	0	0	0	4	116	1.423829395885153E+005	-2.9139999E-001	3.3801880E+000	-2.9132998E-001	-3.080632514092657E-003	7.068272998912136E-001	4.347191270243605E-002	-5.330161707439572E+000	1	2.315420502837399E-002	2.031770767406205E-002	0.000000000000000E+000	0.000000000000000E+000	-2.637267689835321E-002	5.330161707439572E+000	0.000000000000000E+000	5.330161707439572E+000	0.0000000E+000	0.0000000E+000	-2.9139999E-001	0.000000000000000E+000	-9.8475011E-004	1.1602609E+004
1	0	0	0	0	0	4	116	1.424188455922606E+005	-2.9139999E-001	3.3701808E+000	-2.9138911E-001	-2.905652417275641E-003	7.039216474739379E-001	4.348172031723407E-002	-5.333067359856848E+000	1	2.315420502837399E-002	2.032751528886007E-002	0.000000000000000E+000	0.000000000000000E+000	-2.626426309997343E-002	5.333067359856848E+000	0.000000000000000E+000	5.333067359856848E+000	0.0000000E+000	0.0000000E+000	-2.9139999E-001	0.000000000000000E+000	-9.8203402E-004	1.1565912E+004
1	0	0	0	0	0	4	116	1.424532535958495E+005	-2.9139999E-001	3.3601737E+000	-2.9138911E-001	-2.784412682702144E-003	7.011372347912358E-001	4.349109087308566E-002	-5.335851772539550E+000	1	2.315420502837399E-002	2.033688584471166E-002	0.000000000000000E+000	0.000000000000000E+000	-2.616037291909915E-002	5.335851772539550E+000	0.000000000000000E+000	5.335851772539550E+000	0.0000000E+000	0.0000000E+000	-2.9139999E-001	0.000000000000000E+000	-9.7911805E-004	1.1531569E+004
1	0	0	0	0	0	4	116	1.424859215992573E+005	-2.9139999E-001	3.3501668E+000	-2.9132998E-001	-2.643625692211919E-003	6.984936090990239E-001	4.349996119151155E-002	-5.338495398231762E+000	1	2.315420502837399E-002	2.034575616313756E-002	0.000000000000000E+000	0.000000000000000E+000	-2.606173569013017E-002	5.338495398231762E+000	0.000000000000000E+000	5.338495398231762E+000	0.0000000E+000	0.0000000E+000	-2.9139999E-001	0.000000000000000E+000	-9.7600400E-004	1.1499561E+004
1	0	0	0	0	0	4	116	1.425170036024991E+005	-2.9139999E-001	3.3401597E+000	-2.9132998E-001	-2.515274235490296E-003	6.959783348635336E-001	4.350837566683823E-002	-5.341010672467252E+000	1	2.315420502837399E-002	2.035417063846423E-002	0.000000000000000E+000	0.000000000000000E+000	-2.596788742658185E-002	5.341010672467252E+000	0.000000000000000E+000	5.341010672467252E+000	0.0000000E+000	0.0000000E+000	-2.9139999E-001	0.000000000000000E+000	-9.7308867E-004	1.1465211E+004
1	0	0	0	0	0	4	116	1.425460256055268E+005	-2.9139999E-001	3.3301525E+000	-2.9129058E-001	-2.348584099610646E-003	6.936297507639230E-001	4.351620896530300E-002	-5.343359256566863E+000	1	2.315420502837399E-002	2.036200393692901E-002	0.000000000000000E+000	0.000000000000000E+000	-2.588025859612048E-002	5.343359256566863E+000	0.000000000000000E+000	5.343359256566863E+000	0.0000000E+000	0.0000000E+000	-2.9139999E-001	0.000000000000000E+000	-9.7004208E-004	1.1432407E+004
1	0	0	0	0	0	4	116	1.425737796084206E+005	-2.9139999E-001	3.3201454E+000	-2.9140881E-001	-2.245963801327679E-003	6.913837869625953E-001	4.352367755874700E-002	-5.345605220368191E+000	1	2.315420502837399E-002	2.036947253037300E-002	0.000000000000000E+000	0.000000000000000E+000	-2.579645866696249E-002	5.345605220368191E+000	0.000000000000000E+000	5.345605220368191E+000	0.0000000E+000	0.0000000E+000	-2.9139999E-001	0.000000000000000E+000	-9.6751959E-004	1.1393429E+004
1	0	0	0	0	0	4	116	1.426002476111816E+005	-2.9139999E-001	3.3101385E+000	-2.9134971E-001	-2.141907203644514E-003	6.892418797589507E-001	4.353077866397083E-002	-5.347747127571836E+000	1	2.315420502837399E-002	2.037657363559683E-002	0.000000000000000E+000	0.000000000000000E+000	-2.571654122936965E-002	5.347747127571836E+000	0.000000000000000E+000	5.347747127571836E+000	0.0000000E+000	0.0000000E+000	-2.9139999E-001	0.000000000000000E+000	-9.6440787E-004	1.1361393E+004
1	0	0	0	0	0	4	116	1.426256116138268E+005	-2.9139999E-001	3.3001313E+000	-2.9132998E-001	-2.052574852340751E-003	6.871893049066100E-001	4.353756299311665E-002	-5.349799702424177E+000	1	2.315420502837399E-002	2.038335796474265E-002	0.000000000000000E+000	0.000000000000000E+000	-2.563995690191258E-002	5.349799702424177E+000	0.000000000000000E+000	5.349799702424177E+000	0.0000000E+000	0.0000000E+000	-2.9139999E-001	0.000000000000000E+000	-9.6142717E-004	1.1327813E+004
1	0	0	0	0	0	4	116	1.426498156163516E+005	-2.9139999E-001	3.2901242E+000	-2.9132998E-001	-1.958690547280841E-003	6.852306143593292E-001	4.354401739502801E-002	-5.351758392971457E+000	1	2.315420502837399E-002	2.038981236665401E-002	0.000000000000000E+000	0.000000000000000E+000	-2.556687552410608E-002	5.351758392971457E+000	0.000000000000000E+000	5.351758392971457E+000	0.0000000E+000	0.0000000E+000	-2.9139999E-001	0.000000000000000E+000	-9.5851184E-004	1.1293463E+004
1	0	0	0	0	0	4	116	1.426730636187766E+005	-2.9139999E-001	3.2801170E+000	-2.9138911E-001	-1.881334372030364E-003	6.833492799872988E-001	4.355019805537039E-002	-5.353639727343488E+000	1	2.315420502837399E-002	2.039599302699639E-002	0.000000000000000E+000	0.000000000000000E+000	-2.549668040920466E-002	5.353639727343488E+000	0.000000000000000E+000	5.353639727343488E+000	0.0000000E+000	0.0000000E+000	-2.9139999E-001	0.000000000000000E+000	-9.5579040E-004	1.1256828E+004
1	0	0	0	0	0	4	116	1.426953796211043E+005	-2.9139999E-001	3.2701101E+000	-2.9132998E-001	-1.805917968021499E-003	6.815433620192772E-001	4.355611289626784E-002	-5.355445645311510E+000	1	2.315420502837399E-002	2.040190786789384E-002	0.000000000000000E+000	0.000000000000000E+000	-2.542929918173525E-002	5.355445645311510E+000	0.000000000000000E+000	5.355445645311510E+000	0.0000000E+000	0.0000000E+000	-2.9139999E-001	0.000000000000000E+000	-9.5268112E-004	1.1224764E+004
1	0	0	0	0	0	4	116	1.427168836233476E+005	-2.9139999E-001	3.2601030E+000	-2.9129058E-001	-1.740220061209467E-003	6.798031419580678E-001	4.356179515905993E-002	-5.357185865372719E+000	1	2.315420502837399E-002	2.040759013068593E-002	0.000000000000000E+000	0.000000000000000E+000	-2.536436923150076E-002	5.357185865372719E+000	0.000000000000000E+000	5.357185865372719E+000	0.0000000E+000	0.0000000E+000	-2.9139999E-001	0.000000000000000E+000	-9.4963727E-004	1.1191927E+004
1	0	0	0	0	0	4	116	1.427376016255086E+005	-2.9139999E-001	3.2500958E+000	-2.9129058E-001	-1.676623894588815E-003	6.781265180634790E-001	4.356725297654646E-002	-5.358862489267308E+000	1	2.315420502837399E-002	2.041304794817246E-002	0.000000000000000E+000	0.000000000000000E+000	-2.530181213974886E-002	5.358862489267308E+000	0.000000000000000E+000	5.358862489267308E+000	0.0000000E+000	0.0000000E+000	-2.9139999E-001	0.000000000000000E+000	-9.4672228E-004	1.1157572E+004
1	0	0	0	0	0	4	116	1.427576656276016E+005	-2.9139999E-001	3.2400889E+000	-2.9134971E-001	-1.623684768130382E-003	6.765028332953487E-001	4.357252219299051E-002	-5.360486174035438E+000	1	2.315420502837399E-002	2.041831716461652E-002	0.000000000000000E+000	0.000000000000000E+000	-2.524123027798253E-002	5.360486174035438E+000	0.000000000000000E+000	5.360486174035438E+000	0.0000000E+000	0.0000000E+000	-2.9139999E-001	0.000000000000000E+000	-9.4399898E-004	1.1120962E+004
1	0	0	0	0	0	4	116	1.427769376296115E+005	-2.9139999E-001	3.2300818E+000	-2.9132998E-001	-1.559591841979159E-003	6.749432414533695E-001	4.357756777541757E-002	-5.362045765877418E+000	1	2.315420502837399E-002	2.042336274704357E-002	0.000000000000000E+000	0.000000000000000E+000	-2.518303980946475E-002	5.362045765877418E+000	0.000000000000000E+000	5.362045765877418E+000	0.0000000E+000	0.0000000E+000	-2.9139999E-001	0.000000000000000E+000	-9.4101968E-004	1.1087365E+004
1	0	0	0	0	0	4	116	1.427955096315490E+005	-2.9139999E-001	3.2200747E+000	-2.9131028E-001	-1.502946993890736E-003	6.734402944594787E-001	4.358241509506265E-002	-5.363548712871308E+000	1	2.315420502837399E-002	2.042821006668866E-002	0.000000000000000E+000	0.000000000000000E+000	-2.512696283638896E-002	5.363548712871308E+000	0.000000000000000E+000	5.363548712871308E+000	0.0000000E+000	0.0000000E+000	-2.9139999E-001	0.000000000000000E+000	-9.3804084E-004	1.1053763E+004
1	0	0	0	0	0	4	116	1.428135816334337E+005	-2.9139999E-001	3.2100675E+000	-2.9138911E-001	-1.462480585757229E-003	6.719778138737215E-001	4.358711730124831E-002	-5.365011193457065E+000	1	2.315420502837399E-002	2.043291227287432E-002	0.000000000000000E+000	0.000000000000000E+000	-2.507239571940829E-002	5.365011193457065E+000	0.000000000000000E+000	5.365011193457065E+000	0.0000000E+000	0.0000000E+000	-2.9139999E-001	0.000000000000000E+000	-9.3537872E-004	1.1016430E+004
1	0	0	0	0	0	4	116	1.428310596352571E+005	-2.9139999E-001	3.2000606E+000	-2.9134971E-001	-1.414423825707701E-003	6.705633900480138E-001	4.359165079787771E-002	-5.366425617282773E+000	1	2.315420502837399E-002	2.043744576950372E-002	0.000000000000000E+000	0.000000000000000E+000	-2.501962166475808E-002	5.366425617282773E+000	0.000000000000000E+000	5.366425617282773E+000	0.0000000E+000	0.0000000E+000	-2.9139999E-001	0.000000000000000E+000	-9.3233673E-004	1.0983572E+004
1	0	0	0	0	0	4	116	1.428479256370161E+005	-2.9139999E-001	3.1900535E+000	-2.9129058E-001	-1.364898176226351E-003	6.691984918717875E-001	4.359601189326021E-002	-5.367790515458999E+000	1	2.315420502837399E-002	2.044180686488622E-002	0.000000000000000E+000	0.000000000000000E+000	-2.496869547867796E-002	5.367790515458999E+000	0.000000000000000E+000	5.367790515458999E+000	0.0000000E+000	0.0000000E+000	-2.9139999E-001	0.000000000000000E+000	-9.2923251E-004	1.0951447E+004
1	0	0	0	0	0	4	116	1.428642316387172E+005	-2.9139999E-001	3.1800463E+000	-2.9132998E-001	-1.319584741526180E-003	6.678789071302612E-001	4.360021502188815E-002	-5.369110100200525E+000	1	2.315420502837399E-002	2.044600999351415E-002	0.000000000000000E+000	0.000000000000000E+000	-2.491945999777107E-002	5.369110100200525E+000	0.000000000000000E+000	5.369110100200525E+000	0.0000000E+000	0.0000000E+000	-2.9139999E-001	0.000000000000000E+000	-9.2644285E-004	1.0915616E+004
1	0	0	0	0	0	4	116	1.428801836403811E+005	-2.9139999E-001	3.1700392E+000	-2.9134971E-001	-1.290932432197862E-003	6.665879746980634E-001	4.360431395804207E-002	-5.370401032632723E+000	1	2.315420502837399E-002	2.045010892966807E-002	0.000000000000000E+000	0.000000000000000E+000	-2.487129357304865E-002	5.370401032632723E+000	0.000000000000000E+000	5.370401032632723E+000	0.0000000E+000	0.0000000E+000	-2.9139999E-001	0.000000000000000E+000	-9.2358998E-004	1.0880529E+004
1	0	0	0	0	0	4	116	1.428955796419869E+005	-2.9139999E-001	3.1600323E+000	-2.9136941E-001	-1.245935243815184E-003	6.653420394542482E-001	4.360825753148628E-002	-5.371646967876538E+000	1	2.315420502837399E-002	2.045405250311229E-002	0.000000000000000E+000	0.000000000000000E+000	-2.482480605392415E-002	5.371646967876538E+000	0.000000000000000E+000	5.371646967876538E+000	0.0000000E+000	0.0000000E+000	-2.9139999E-001	0.000000000000000E+000	-9.2073675E-004	1.0845450E+004
1	0	0	0	0	0	4	116	1.429105196435452E+005	-2.9139999E-001	3.1500251E+000	-2.9134971E-001	-1.209041754040453E-003	6.641329977002077E-001	4.361207221381068E-002	-5.372856009630579E+000	1	2.315420502837399E-002	2.045786718543668E-002	0.000000000000000E+000	0.000000000000000E+000	-2.477969508050698E-002	5.372856009630579E+000	0.000000000000000E+000	5.372856009630579E+000	0.0000000E+000	0.0000000E+000	-2.9139999E-001	0.000000000000000E+000	-9.1775891E-004	1.0811836E+004
1	0	0	0	0	0	4	116	1.429250016450558E+005	-2.9139999E-001	3.1400180E+000	-2.9131028E-001	-1.171978925648663E-003	6.629610187745592E-001	4.361575822877221E-002	-5.374027988556227E+000	1	2.315420502837399E-002	2.046155320039822E-002	0.000000000000000E+000	0.000000000000000E+000	-2.473596697104860E-002	5.374027988556227E+000	0.000000000000000E+000	5.374027988556227E+000	0.0000000E+000	0.0000000E+000	-2.9139999E-001	0.000000000000000E+000	-9.1471954E-004	1.0778946E+004
1	0	0	0	0	0	4	116	1.429389816465143E+005	-2.9139999E-001	3.1300111E+000	-2.9136941E-001	-1.131352507902516E-003	6.618296662666566E-001	4.361930518294877E-002	-5.375159341064130E+000	1	2.315420502837399E-002	2.046510015457478E-002	0.000000000000000E+000	0.000000000000000E+000	-2.469375468785914E-002	5.375159341064130E+000	0.000000000000000E+000	5.375159341064130E+000	0.0000000E+000	0.0000000E+000	-2.9139999E-001	0.000000000000000E+000	-9.1198948E-004	1.0742415E+004
1	0	0	0	0	0	4	116	1.429526896479437E+005	-2.9139999E-001	3.1200039E+000	-2.9132998E-001	-1.109349337948693E-003	6.607203169287079E-001	4.362277206009388E-002	-5.376268690402078E+000	1	2.315420502837399E-002	2.046856703171988E-002	0.000000000000000E+000	0.000000000000000E+000	-2.465236337252422E-002	5.376268690402078E+000	0.000000000000000E+000	5.376268690402078E+000	0.0000000E+000	0.0000000E+000	-2.9139999E-001	0.000000000000000E+000	-9.0895069E-004	1.0709519E+004
1	0	0	0	0	0	4	116	1.429659716493292E+005	-2.9139999E-001	3.1099968E+000	-2.9134971E-001	-1.074865282674630E-003	6.596454516460333E-001	4.362612041344441E-002	-5.377343555684753E+000	1	2.315420502837399E-002	2.047191538507041E-002	0.000000000000000E+000	0.000000000000000E+000	-2.461225870365589E-002	5.377343555684753E+000	0.000000000000000E+000	5.377343555684753E+000	0.0000000E+000	0.0000000E+000	-2.9139999E-001	0.000000000000000E+000	-9.0609665E-004	1.0674446E+004
1	0	0	0	0	0	4	116	1.429789116506791E+005	-2.9139999E-001	3.0999897E+000	-2.9129058E-001	-1.047188254959054E-003	6.585982633910742E-001	4.362937205155810E-002	-5.378390743939712E+000	1	2.315420502837399E-002	2.047516702318410E-002	0.000000000000000E+000	0.000000000000000E+000	-2.457318670190378E-002	5.378390743939712E+000	0.000000000000000E+000	5.378390743939712E+000	0.0000000E+000	0.0000000E+000	-2.9139999E-001	0.000000000000000E+000	-9.0299780E-004	1.0642259E+004
1	0	0	0	0	0	4	116	1.429914396519857E+005	-2.9139999E-001	3.0899827E+000	-2.9129058E-001	-1.013850648072031E-003	6.575844127430022E-001	4.363251003091964E-002	-5.379404594587784E+000	1	2.315420502837399E-002	2.047830500254565E-002	0.000000000000000E+000	0.000000000000000E+000	-2.453535857108752E-002	5.379404594587784E+000	0.000000000000000E+000	5.379404594587784E+000	0.0000000E+000	0.0000000E+000	-2.9139999E-001	0.000000000000000E+000	-9.0008287E-004	1.0607904E+004
1	0	0	0	0	0	4	116	1.430035856532529E+005	-2.9139999E-001	3.0799756E+000	-2.9132998E-001	-9.829287497864830E-004	6.566014839932157E-001	4.363554248272717E-002	-5.380387523337571E+000	1	2.315420502837399E-002	2.048133745435318E-002	0.000000000000000E+000	0.000000000000000E+000	-2.449868417787123E-002	5.380387523337571E+000	0.000000000000000E+000	5.380387523337571E+000	0.0000000E+000	0.0000000E+000	-2.9139999E-001	0.000000000000000E+000	-8.9728925E-004	1.0572120E+004
1	0	0	0	0	0	4	116	1.430154936544951E+005	-2.9139999E-001	3.0699291E+000	-2.9134971E-001	-9.636674280630217E-004	6.556378165651526E-001	4.363850585368859E-002	-5.381351190765634E+000	1	2.315420502837399E-002	2.048430082531459E-002	0.000000000000000E+000	0.000000000000000E+000	-2.446272845046556E-002	5.381351190765634E+000	0.000000000000000E+000	5.381351190765634E+000	0.0000000E+000	0.0000000E+000	-2.9139999E-001	0.000000000000000E+000	-8.9442293E-004	1.0536922E+004
1	0	0	0	0	0	4	116	1.430270376556991E+005	-2.9139999E-001	3.0599220E+000	-2.9131028E-001	-9.342044355968634E-004	6.547036121295559E-001	4.364136922859205E-002	-5.382285395201230E+000	1	2.315420502837399E-002	2.048716420021806E-002	0.000000000000000E+000	0.000000000000000E+000	-2.442787202692222E-002	5.382285395201230E+000	0.000000000000000E+000	5.382285395201230E+000	0.0000000E+000	0.0000000E+000	-2.9139999E-001	0.000000000000000E+000	-8.9138671E-004	1.0503996E+004
1	0	0	0	0	0	4	116	1.430381316568563E+005	-2.9139999E-001	3.0499151E+000	-2.9134971E-001	-8.977911631597412E-004	6.538058209663961E-001	4.364411201812539E-002	-5.383183186364390E+000	1	2.315420502837399E-002	2.048990698975139E-002	0.000000000000000E+000	0.000000000000000E+000	-2.439437423153167E-002	5.383183186364390E+000	0.000000000000000E+000	5.383183186364390E+000	0.0000000E+000	0.0000000E+000	-2.9139999E-001	0.000000000000000E+000	-8.8859187E-004	1.0468228E+004
1	0	0	0	0	0	4	116	1.430490096579911E+005	-2.9139999E-001	3.0399079E+000	-2.9136941E-001	-8.803116049700314E-004	6.529255093614260E-001	4.364679261504067E-002	-5.384063497969360E+000	1	2.315420502837399E-002	2.049258758666668E-002	0.000000000000000E+000	0.000000000000000E+000	-2.436152862195870E-002	5.384063497969360E+000	0.000000000000000E+000	5.384063497969360E+000	0.0000000E+000	0.0000000E+000	-2.9139999E-001	0.000000000000000E+000	-8.8573620E-004	1.0433175E+004
1	0	0	0	0	0	4	116	1.430595516590904E+005	-2.9139999E-001	3.0299008E+000	-2.9132998E-001	-8.531264982786443E-004	6.520723828631474E-001	4.364938188353893E-002	-5.384916624467639E+000	1	2.315420502837399E-002	2.049517685516494E-002	0.000000000000000E+000	0.000000000000000E+000	-2.432969732526714E-002	5.384916624467639E+000	0.000000000000000E+000	5.384916624467639E+000	0.0000000E+000	0.0000000E+000	-2.9139999E-001	0.000000000000000E+000	-8.8270096E-004	1.0400237E+004
1	0	0	0	0	0	4	116	1.430698156601610E+005	-2.9139999E-001	3.0198936E+000	-2.9134971E-001	-8.306242255204253E-004	6.512417586376270E-001	4.365189453374161E-002	-5.385747248693160E+000	1	2.315420502837399E-002	2.049768950536762E-002	0.000000000000000E+000	0.000000000000000E+000	-2.429870561862683E-002	5.385747248693160E+000	0.000000000000000E+000	5.385747248693160E+000	0.0000000E+000	0.0000000E+000	-2.9139999E-001	0.000000000000000E+000	-8.7984512E-004	1.0365185E+004
1	0	0	0	0	0	4	116	1.430798396612071E+005	-2.9139999E-001	3.0098867E+000	-2.9138911E-001	-8.112048753102620E-004	6.504305537623167E-001	4.365434030323399E-002	-5.386558453568470E+000	1	2.315420502837399E-002	2.050013527486000E-002	0.000000000000000E+000	0.000000000000000E+000	-2.426843847405245E-002	5.386558453568470E+000	0.000000000000000E+000	5.386558453568470E+000	0.0000000E+000	0.0000000E+000	-2.9139999E-001	0.000000000000000E+000	-8.7704824E-004	1.0329441E+004
1	0	0	0	0	0	4	116	1.430895276622174E+005	-2.9139999E-001	2.9998403E+000	-2.9134971E-001	-7.840104309221108E-004	6.496465433313946E-001	4.365669623131739E-002	-5.387342463999392E+000	1	2.315420502837399E-002	2.050249120294340E-002	0.000000000000000E+000	0.000000000000000E+000	-2.423918599076151E-002	5.387342463999392E+000	0.000000000000000E+000	5.387342463999392E+000	0.0000000E+000	0.0000000E+000	-2.9139999E-001	0.000000000000000E+000	-8.7400258E-004	1.0296355E+004
1	0	0	0	0	0	4	116	1.430990576632116E+005	-2.9139999E-001	2.9898331E+000	-2.9136941E-001	-7.712209864788585E-004	6.488753223449157E-001	4.365900600538479E-002	-5.388113684985871E+000	1	2.315420502837399E-002	2.050480097701080E-002	0.000000000000000E+000	0.000000000000000E+000	-2.421041069883834E-002	5.388113684985871E+000	0.000000000000000E+000	5.388113684985871E+000	0.0000000E+000	0.0000000E+000	-2.9139999E-001	0.000000000000000E+000	-8.7114592E-004	1.0261314E+004
1	0	0	0	0	0	4	116	1.431082436641697E+005	-2.9139999E-001	2.9798260E+000	-2.9136941E-001	-7.433848994308048E-004	6.481319374454849E-001	4.366122497325831E-002	-5.388857069885302E+000	1	2.315420502837399E-002	2.050701994488432E-002	0.000000000000000E+000	0.000000000000000E+000	-2.418267400874895E-002	5.388857069885302E+000	0.000000000000000E+000	5.388857069885302E+000	0.0000000E+000	0.0000000E+000	-2.9139999E-001	0.000000000000000E+000	-8.6823013E-004	1.0226969E+004
1	0	0	0	0	0	4	116	1.431172836651122E+005	-2.9139999E-001	2.9698188E+000	-2.9132998E-001	-7.315638947486878E-004	6.474003735507362E-001	4.366340134584228E-002	-5.389588633780050E+000	1	2.315420502837399E-002	2.050919631746829E-002	0.000000000000000E+000	0.000000000000000E+000	-2.415537837623775E-002	5.389588633780050E+000	0.000000000000000E+000	5.389588633780050E+000	0.0000000E+000	0.0000000E+000	-2.9139999E-001	0.000000000000000E+000	-8.6519727E-004	1.0194004E+004
1	0	0	0	0	0	4	116	1.431260576660279E+005	-2.9139999E-001	2.9598119E+000	-2.9136941E-001	-7.100433516336812E-004	6.466903301991026E-001	4.366550659320888E-002	-5.390298677131685E+000	1	2.315420502837399E-002	2.051130156483488E-002	0.000000000000000E+000	0.000000000000000E+000	-2.412888570412487E-002	5.390298677131685E+000	0.000000000000000E+000	5.390298677131685E+000	0.0000000E+000	0.0000000E+000	-2.9139999E-001	0.000000000000000E+000	-8.6239865E-004	1.0158279E+004
1	0	0	0	0	0	4	116	1.431347336669327E+005	-2.9139999E-001	2.9498048E+000	-2.9132998E-001	-7.021088702811136E-004	6.459882213288215E-001	4.366758127265043E-002	-5.391000786001966E+000	1	2.315420502837399E-002	2.051337624427643E-002	0.000000000000000E+000	0.000000000000000E+000	-2.410268907817926E-002	5.391000786001966E+000	0.000000000000000E+000	5.391000786001966E+000	0.0000000E+000	0.0000000E+000	-2.9139999E-001	0.000000000000000E+000	-8.5936656E-004	1.0125305E+004
1	0	0	0	0	0	4	116	1.431431116678063E+005	-2.9139999E-001	2.9397976E+000	-2.9134971E-001	-6.779980596237713E-004	6.453102232691976E-001	4.366957790815108E-002	-5.391678784061590E+000	1	2.315420502837399E-002	2.051537287977709E-002	0.000000000000000E+000	0.000000000000000E+000	-2.407739205899661E-002	5.391678784061590E+000	0.000000000000000E+000	5.391678784061590E+000	0.0000000E+000	0.0000000E+000	-2.9139999E-001	0.000000000000000E+000	-8.5650920E-004	1.0090271E+004
1	0	0	0	0	0	4	116	1.431513076686617E+005	-2.9139999E-001	2.9297907E+000	-2.9136941E-001	-6.632693817383714E-004	6.446469538874593E-001	4.367152455833909E-002	-5.392342053443328E+000	1	2.315420502837399E-002	2.051731952996509E-002	0.000000000000000E+000	0.000000000000000E+000	-2.405264458658878E-002	5.392342053443328E+000	0.000000000000000E+000	5.392342053443328E+000	0.0000000E+000	0.0000000E+000	-2.9139999E-001	0.000000000000000E+000	-8.5365138E-004	1.0055245E+004
1	0	0	0	0	0	4	116	1.431593716695027E+005	-2.9139999E-001	2.9197443E+000	-2.9142851E-001	-6.525876756840282E-004	6.439943662117753E-001	4.367343333644522E-002	-5.392994641119012E+000	1	2.315420502837399E-002	2.051922830807123E-002	0.000000000000000E+000	0.000000000000000E+000	-2.402829566299555E-002	5.392994641119012E+000	0.000000000000000E+000	5.392994641119012E+000	0.0000000E+000	0.0000000E+000	-2.9139999E-001	0.000000000000000E+000	-8.5089670E-004	1.0018732E+004
1	0	0	0	0	0	4	116	1.431673336703330E+005	-2.9139999E-001	2.9097371E+000	-2.9132998E-001	-6.443340158628093E-004	6.433500321959125E-001	4.367531150179677E-002	-5.393638975134874E+000	1	2.315420502837399E-002	2.052110647342278E-002	0.000000000000000E+000	0.000000000000000E+000	-2.400425469454741E-002	5.393638975134874E+000	0.000000000000000E+000	5.393638975134874E+000	0.0000000E+000	0.0000000E+000	-2.9139999E-001	0.000000000000000E+000	-8.4769365E-004	9.9877705E+003
1	0	0	0	0	0	4	116	1.431750636711393E+005	-2.9139999E-001	2.8997300E+000	-2.9129058E-001	-6.255550043616030E-004	6.427244771915509E-001	4.367712864559190E-002	-5.394264530139236E+000	1	2.315420502837399E-002	2.052292361721791E-002	0.000000000000000E+000	0.000000000000000E+000	-2.398091439626703E-002	5.394264530139236E+000	0.000000000000000E+000	5.394264530139236E+000	0.0000000E+000	0.0000000E+000	-2.9139999E-001	0.000000000000000E+000	-8.4466400E-004	9.9547676E+003
1	0	0	0	0	0	4	116	1.431827036719362E+005	-2.9139999E-001	2.8897228E+000	-2.9134971E-001	-6.182746779918671E-004	6.421062025135590E-001	4.367891844589075E-002	-5.394882804817228E+000	1	2.315420502837399E-002	2.052471341751675E-002	0.000000000000000E+000	0.000000000000000E+000	-2.395784573675201E-002	5.394882804817228E+000	0.000000000000000E+000	5.394882804817228E+000	0.0000000E+000	0.0000000E+000	-2.9139999E-001	0.000000000000000E+000	-8.4191991E-004	9.9183994E+003
1	0	0	0	0	0	4	116	1.431901536727136E+005	-2.9139999E-001	2.8796370E+000	-2.9131028E-001	-6.028975711762905E-004	6.415033049423827E-001	4.368065769095699E-002	-5.395485702388404E+000	1	2.315420502837399E-002	2.052645266258300E-002	0.000000000000000E+000	0.000000000000000E+000	-2.393535081776702E-002	5.395485702388404E+000	0.000000000000000E+000	5.395485702388404E+000	0.0000000E+000	0.0000000E+000	-2.9139999E-001	0.000000000000000E+000	-8.3886785E-004	9.8851201E+003
1	0	0	0	0	0	4	116	1.431975396734839E+005	-2.9139999E-001	2.8696301E+000	-2.9134971E-001	-5.977204401459959E-004	6.409055845022367E-001	4.368237599208381E-002	-5.396083422828550E+000	1	2.315420502837399E-002	2.052817096370982E-002	0.000000000000000E+000	0.000000000000000E+000	-2.391304906450149E-002	5.396083422828550E+000	0.000000000000000E+000	5.396083422828550E+000	0.0000000E+000	0.0000000E+000	-2.9139999E-001	0.000000000000000E+000	-8.3606591E-004	9.8494355E+003
1	0	0	0	0	0	4	116	1.432047276742337E+005	-2.9139999E-001	2.8596230E+000	-2.9142851E-001	-5.816925940910975E-004	6.403238919081456E-001	4.368404238354524E-002	-5.396665115422641E+000	1	2.315420502837399E-002	2.052983735517124E-002	0.000000000000000E+000	0.000000000000000E+000	-2.389134533172194E-002	5.396665115422641E+000	0.000000000000000E+000	5.396665115422641E+000	0.0000000E+000	0.0000000E+000	-2.9139999E-001	0.000000000000000E+000	-8.3337567E-004	9.8124336E+003
1	0	0	0	0	0	4	116	1.432118616749775E+005	-2.9139999E-001	2.8496158E+000	-2.9134971E-001	-5.773236621585158E-004	6.397465682459871E-001	4.368569047564599E-002	-5.397242439084799E+000	1	2.315420502837399E-002	2.053148544727200E-002	0.000000000000000E+000	0.000000000000000E+000	-2.386980460966689E-002	5.397242439084799E+000	0.000000000000000E+000	5.397242439084799E+000	0.0000000E+000	0.0000000E+000	-2.9139999E-001	0.000000000000000E+000	-8.3023473E-004	9.7807402E+003
1	0	0	0	0	0	4	116	1.432188276757044E+005	-2.9139999E-001	2.8396087E+000	-2.9138911E-001	-5.637309448917706E-004	6.391828373010954E-001	4.368729411138561E-002	-5.397806170029691E+000	1	2.315420502837399E-002	2.053308908301162E-002	0.000000000000000E+000	0.000000000000000E+000	-2.384877105016866E-002	5.397806170029691E+000	0.000000000000000E+000	5.397806170029691E+000	0.0000000E+000	0.0000000E+000	-2.9139999E-001	0.000000000000000E+000	-8.2743104E-004	9.7450752E+003
1	0	0	0	0	0	4	116	1.432256916764202E+005	-2.9139999E-001	2.8296018E+000	-2.9131028E-001	-5.554742411441273E-004	6.386273630599512E-001	4.368886870799131E-002	-5.398361644270835E+000	1	2.315420502837399E-002	2.053466367961732E-002	0.000000000000000E+000	0.000000000000000E+000	-2.382804555938851E-002	5.398361644270835E+000	0.000000000000000E+000	5.398361644270835E+000	0.0000000E+000	0.0000000E+000	-2.9139999E-001	0.000000000000000E+000	-8.2429207E-004	9.7133604E+003
1	0	0	0	0	0	4	116	1.432324576771259E+005	-2.9139999E-001	2.8195946E+000	-2.9134971E-001	-5.475464929143587E-004	6.380798165670368E-001	4.369041535005887E-002	-5.398909190763749E+000	1	2.315420502837399E-002	2.053621032168488E-002	0.000000000000000E+000	0.000000000000000E+000	-2.380761586355378E-002	5.398909190763749E+000	0.000000000000000E+000	5.398909190763749E+000	0.0000000E+000	0.0000000E+000	-2.9139999E-001	0.000000000000000E+000	-8.2148809E-004	9.6776982E+003
1	0	0	0	0	0	4	116	1.432391196778212E+005	-2.9139999E-001	2.8095875E+000	-2.9129058E-001	-5.391216011014250E-004	6.375406949659355E-001	4.369193281093773E-002	-5.399448312364851E+000	1	2.315420502837399E-002	2.053772778256373E-002	0.000000000000000E+000	0.000000000000000E+000	-2.378750051175999E-002	5.399448312364851E+000	0.000000000000000E+000	5.399448312364851E+000	0.0000000E+000	0.0000000E+000	-2.9139999E-001	0.000000000000000E+000	-8.1840635E-004	9.6453086E+003
1	0	0	0	0	0	4	116	1.432456836785057E+005	-2.9139999E-001	2.7995803E+000	-2.9138911E-001	-5.311877432134417E-004	6.370095072227220E-001	4.369342263241152E-002	-5.399979500108064E+000	1	2.315420502837399E-002	2.053921760403753E-002	0.000000000000000E+000	0.000000000000000E+000	-2.376768118287118E-002	5.399979500108064E+000	0.000000000000000E+000	5.399979500108064E+000	0.0000000E+000	0.0000000E+000	-2.9139999E-001	0.000000000000000E+000	-8.1576721E-004	9.6077041E+003
1	0	0	0	0	0	4	116	1.432521776791830E+005	-2.9139999E-001	2.7895734E+000	-2.9134971E-001	-5.255292235480415E-004	6.364839779991739E-001	4.369489133385129E-002	-5.400505029331613E+000	1	2.315420502837399E-002	2.054068630547729E-002	0.000000000000000E+000	0.000000000000000E+000	-2.374807298095905E-002	5.400505029331613E+000	0.000000000000000E+000	5.400505029331613E+000	0.0000000E+000	0.0000000E+000	-2.9139999E-001	0.000000000000000E+000	-8.1274140E-004	9.5746563E+003
1	0	0	0	0	0	4	116	1.432586096798538E+005	-2.9139999E-001	2.7795663E+000	-2.9131028E-001	-5.205137994388739E-004	6.359634641997350E-001	4.369634080234925E-002	-5.401025543131052E+000	1	2.315420502837399E-002	2.054213577397526E-002	0.000000000000000E+000	0.000000000000000E+000	-2.372865191126373E-002	5.401025543131052E+000	0.000000000000000E+000	5.401025543131052E+000	0.0000000E+000	0.0000000E+000	-2.9139999E-001	0.000000000000000E+000	-8.0971624E-004	9.5416006E+003
1	0	0	0	0	0	4	116	1.432649416805143E+005	-2.9139999E-001	2.7695591E+000	-2.9127088E-001	-5.124247151944372E-004	6.354510394845406E-001	4.369776259722868E-002	-5.401537967846246E+000	1	2.315420502837399E-002	2.054355756885469E-002	0.000000000000000E+000	0.000000000000000E+000	-2.370953265617748E-002	5.401537967846246E+000	0.000000000000000E+000	5.401537967846246E+000	0.0000000E+000	0.0000000E+000	-2.9139999E-001	0.000000000000000E+000	-8.0669194E-004	9.5085342E+003
1	0	0	0	0	0	4	116	1.432711656811638E+005	-2.9139999E-001	2.7595522E+000	-2.9134971E-001	-5.036794080999162E-004	6.349473600764407E-001	4.369915509555512E-002	-5.402041647254346E+000	1	2.315420502837399E-002	2.054495006718113E-002	0.000000000000000E+000	0.000000000000000E+000	-2.369073970025710E-002	5.402041647254346E+000	0.000000000000000E+000	5.402041647254346E+000	0.0000000E+000	0.0000000E+000	-2.9139999E-001	0.000000000000000E+000	-8.0399471E-004	9.4716152E+003
1	0	0	0	0	0	4	116	1.432773636818100E+005	-2.9139999E-001	2.7495451E+000	-2.9129058E-001	-5.015732779767778E-004	6.344457867984640E-001	4.370053675189177E-002	-5.402543220532323E+000	1	2.315420502837399E-002	2.054633172351777E-002	0.000000000000000E+000	0.000000000000000E+000	-2.367202532688334E-002	5.402543220532323E+000	0.000000000000000E+000	5.402543220532323E+000	0.0000000E+000	0.0000000E+000	-2.9139999E-001	0.000000000000000E+000	-8.0091658E-004	9.4391826E+003
1	0	0	0	0	0	4	116	1.432834616824463E+005	-2.9139999E-001	2.7395380E+000	-2.9132998E-001	-4.934807230697738E-004	6.339523060753941E-001	4.370189117377705E-002	-5.403036701255393E+000	1	2.315420502837399E-002	2.054768614540305E-002	0.000000000000000E+000	0.000000000000000E+000	-2.365361289761372E-002	5.403036701255393E+000	0.000000000000000E+000	5.403036701255393E+000	0.0000000E+000	0.0000000E+000	-2.9139999E-001	0.000000000000000E+000	-7.9810951E-004	9.4035566E+003
1	0	0	0	0	0	4	116	1.432894976830760E+005	-2.9139999E-001	2.7294521E+000	-2.9129058E-001	-4.884652676516109E-004	6.334638408077425E-001	4.370322694574363E-002	-5.403525166523044E+000	1	2.315420502837399E-002	2.054902191736963E-002	0.000000000000000E+000	0.000000000000000E+000	-2.363538760172910E-002	5.403525166523044E+000	0.000000000000000E+000	5.403525166523044E+000	0.0000000E+000	0.0000000E+000	-2.9139999E-001	0.000000000000000E+000	-7.9506368E-004	9.3702041E+003
1	0	0	0	0	0	4	116	1.432955096837031E+005	-2.9139999E-001	2.7194450E+000	-2.9134971E-001	-4.865267558561431E-004	6.329773140518864E-001	4.370455251835929E-002	-5.404011693278901E+000	1	2.315420502837399E-002	2.055034748998530E-002	0.000000000000000E+000	0.000000000000000E+000	-2.361723463432593E-002	5.404011693278901E+000	0.000000000000000E+000	5.404011693278901E+000	0.0000000E+000	0.0000000E+000	-2.9139999E-001	0.000000000000000E+000	-7.9230953E-004	9.3339551E+003
1	0	0	0	0	0	4	116	1.433014196843195E+005	-2.9139999E-001	2.7094378E+000	-2.9132998E-001	-4.782712574965424E-004	6.324990427943898E-001	4.370585079544743E-002	-5.404489964536397E+000	1	2.315420502837399E-002	2.055164576707343E-002	0.000000000000000E+000	0.000000000000000E+000	-2.359938969066619E-002	5.404489964536397E+000	0.000000000000000E+000	5.404489964536397E+000	0.0000000E+000	0.0000000E+000	-2.9139999E-001	0.000000000000000E+000	-7.8934047E-004	9.3002373E+003
1	0	0	0	0	0	4	116	1.433072236849247E+005	-2.9139999E-001	2.6994309E+000	-2.9134971E-001	-4.696955067250464E-004	6.320293472876648E-001	4.370712111166981E-002	-5.404959660043122E+000	1	2.315420502837399E-002	2.055291608329581E-002	0.000000000000000E+000	0.000000000000000E+000	-2.358186471979795E-002	5.404959660043122E+000	0.000000000000000E+000	5.404959660043122E+000	0.0000000E+000	0.0000000E+000	-2.9139999E-001	0.000000000000000E+000	-7.8647840E-004	9.2652607E+003
1	0	0	0	0	0	4	116	1.433130316855304E+005	-2.9139999E-001	2.6894238E+000	-2.9140881E-001	-4.700178595880667E-004	6.315593294280768E-001	4.370838761062795E-002	-5.405429677902711E+000	1	2.315420502837399E-002	2.055418258225395E-002	0.000000000000000E+000	0.000000000000000E+000	-2.356432772151099E-002	5.405429677902711E+000	0.000000000000000E+000	5.405429677902711E+000	0.0000000E+000	0.0000000E+000	-2.9139999E-001	0.000000000000000E+000	-7.8372180E-004	9.2290410E+003
1	0	0	0	0	0	4	116	1.433187916861316E+005	-2.9139999E-001	2.6794167E+000	-2.9132998E-001	-4.661329014599323E-004	6.310931965266168E-001	4.370963896286242E-002	-5.405895810804171E+000	1	2.315420502837399E-002	2.055543393448843E-002	0.000000000000000E+000	0.000000000000000E+000	-2.354693567623516E-002	5.405895810804171E+000	0.000000000000000E+000	5.405895810804171E+000	0.0000000E+000	0.0000000E+000	-2.9139999E-001	0.000000000000000E+000	-7.8059442E-004	9.1971885E+003
1	0	0	0	0	0	4	116	1.433245056867274E+005	-2.9139999E-001	2.6694098E+000	-2.9136941E-001	-4.624086769090759E-004	6.306307878497077E-001	4.371087566581120E-002	-5.406358219481080E+000	1	2.315420502837399E-002	2.055667063743721E-002	0.000000000000000E+000	0.000000000000000E+000	-2.352968258678461E-002	5.406358219481080E+000	0.000000000000000E+000	5.406358219481080E+000	0.0000000E+000	0.0000000E+000	-2.9139999E-001	0.000000000000000E+000	-7.7778433E-004	9.1615996E+003
1	0	0	0	0	0	4	116	1.433301216873133E+005	-2.9139999E-001	2.6594026E+000	-2.9131028E-001	-4.544752137197389E-004	6.301763126359879E-001	4.371208660561641E-002	-5.406812694694799E+000	1	2.315420502837399E-002	2.055788157724241E-002	0.000000000000000E+000	0.000000000000000E+000	-2.351272550551230E-002	5.406812694694799E+000	0.000000000000000E+000	5.406812694694799E+000	0.0000000E+000	0.0000000E+000	-2.9139999E-001	0.000000000000000E+000	-7.7471131E-004	9.1291064E+003
1	0	0	0	0	0	4	116	1.433357296878984E+005	-2.9139999E-001	2.6493561E+000	-2.9129058E-001	-4.538305395676030E-004	6.297224820964203E-001	4.371329129269812E-002	-5.407266525234367E+000	1	2.315420502837399E-002	2.055908626432412E-002	0.000000000000000E+000	0.000000000000000E+000	-2.349579247789938E-002	5.407266525234367E+000	0.000000000000000E+000	5.407266525234367E+000	0.0000000E+000	0.0000000E+000	-2.9139999E-001	0.000000000000000E+000	-7.7173248E-004	9.0952344E+003
1	0	0	0	0	0	4	116	1.433412776884770E+005	-2.9139999E-001	2.6393096E+000	-2.9132998E-001	-4.489762659867605E-004	6.292735058304336E-001	4.371447859611498E-002	-5.407715501500354E+000	1	2.315420502837399E-002	2.056027356774098E-002	0.000000000000000E+000	0.000000000000000E+000	-2.347904056976041E-002	5.407715501500354E+000	0.000000000000000E+000	5.407715501500354E+000	0.0000000E+000	0.0000000E+000	-2.9139999E-001	0.000000000000000E+000	-7.6891005E-004	9.0595195E+003
1	0	0	0	0	0	4	116	1.433468416890574E+005	-2.9139999E-001	2.6292238E+000	-2.9132998E-001	-4.502745254006651E-004	6.288232313050329E-001	4.371566480580330E-002	-5.408165776025754E+000	1	2.315420502837399E-002	2.056145977742931E-002	0.000000000000000E+000	0.000000000000000E+000	-2.346224022181717E-002	5.408165776025754E+000	0.000000000000000E+000	5.408165776025754E+000	0.0000000E+000	0.0000000E+000	-2.9139999E-001	0.000000000000000E+000	-7.6597172E-004	9.0248994E+003
1	0	0	0	0	0	4	116	1.433523396896310E+005	-2.9139999E-001	2.6192167E+000	-2.9136941E-001	-4.449324682354927E-004	6.283782988367975E-001	4.371683244639053E-002	-5.408610708493990E+000	1	2.315420502837399E-002	2.056262741801653E-002	0.000000000000000E+000	0.000000000000000E+000	-2.344563919320924E-002	5.408610708493990E+000	0.000000000000000E+000	5.408610708493990E+000	0.0000000E+000	0.0000000E+000	-2.9139999E-001	0.000000000000000E+000	-7.6315959E-004	8.9893330E+003
1	0	0	0	0	0	4	116	1.433577636901967E+005	-2.9139999E-001	2.6092095E+000	-2.9132998E-001	-4.389427376455731E-004	6.279393560991519E-001	4.371797997034351E-002	-5.409049651231635E+000	1	2.315420502837399E-002	2.056377494196952E-002	0.000000000000000E+000	0.000000000000000E+000	-2.342926164950290E-002	5.409049651231635E+000	0.000000000000000E+000	5.409049651231635E+000	0.0000000E+000	0.0000000E+000	-2.9139999E-001	0.000000000000000E+000	-7.6014095E-004	8.9562002E+003
1	0	0	0	0	0	4	116	1.433631696907606E+005	-2.9139999E-001	2.5992024E+000	-2.9136941E-001	-4.374880361557007E-004	6.275018680629962E-001	4.371911931328522E-002	-5.409487139267791E+000	1	2.315420502837399E-002	2.056491428491122E-002	0.000000000000000E+000	0.000000000000000E+000	-2.341293838266501E-002	5.409487139267791E+000	0.000000000000000E+000	5.409487139267791E+000	0.0000000E+000	0.0000000E+000	-2.9139999E-001	0.000000000000000E+000	-7.5732806E-004	8.9206426E+003
1	0	0	0	0	0	4	116	1.433685396913206E+005	-2.9139999E-001	2.5891559E+000	-2.9138911E-001	-4.345736409392622E-004	6.270672944220569E-001	4.372024671173572E-002	-5.409921712908730E+000	1	2.315420502837399E-002	2.056604168336173E-002	0.000000000000000E+000	0.000000000000000E+000	-2.339672385583109E-002	5.409921712908730E+000	0.000000000000000E+000	5.409921712908730E+000	0.0000000E+000	0.0000000E+000	-2.9139999E-001	0.000000000000000E+000	-7.5445184E-004	8.8855615E+003
1	0	0	0	0	0	4	116	1.433738876918785E+005	-2.9139999E-001	2.5791490E+000	-2.9136941E-001	-4.327908172706763E-004	6.266345036047862E-001	4.372136514654047E-002	-5.410354503726000E+000	1	2.315420502837399E-002	2.056716011816648E-002	0.000000000000000E+000	0.000000000000000E+000	-2.338057584854528E-002	5.410354503726000E+000	0.000000000000000E+000	5.410354503726000E+000	0.0000000E+000	0.0000000E+000	-2.9139999E-001	0.000000000000000E+000	-7.5148512E-004	8.8518184E+003
1	0	0	0	0	0	4	116	1.433791836924308E+005	-2.9139999E-001	2.5691025E+000	-2.9138911E-001	-4.285825317270226E-004	6.262059210730593E-001	4.372246841044214E-002	-5.410783086257728E+000	1	2.315420502837399E-002	2.056826338206814E-002	0.000000000000000E+000	0.000000000000000E+000	-2.336458485805120E-002	5.410783086257728E+000	0.000000000000000E+000	5.410783086257728E+000	0.0000000E+000	0.0000000E+000	-2.9139999E-001	0.000000000000000E+000	-7.4860849E-004	8.8167422E+003
1	0	0	0	0	0	4	116	1.433844656929818E+005	-2.9139999E-001	2.5590954E+000	-2.9127088E-001	-4.274496469398339E-004	6.257784714261194E-001	4.372356448319306E-002	-5.411210535904667E+000	1	2.315420502837399E-002	2.056935945481907E-002	0.000000000000000E+000	0.000000000000000E+000	-2.334863613701171E-002	5.411210535904667E+000	0.000000000000000E+000	5.411210535904667E+000	0.0000000E+000	0.0000000E+000	-2.9139999E-001	0.000000000000000E+000	-7.4538996E-004	8.7859639E+003
1	0	0	0	0	0	4	116	1.433897256935304E+005	-2.9139999E-001	2.5490882E+000	-2.9136941E-001	-4.256693194972144E-004	6.253528021066221E-001	4.372465172303888E-002	-5.411636205224164E+000	1	2.315420502837399E-002	2.057044669466489E-002	0.000000000000000E+000	0.000000000000000E+000	-2.333275384238278E-002	5.411636205224164E+000	0.000000000000000E+000	5.411636205224164E+000	0.0000000E+000	0.0000000E+000	-2.9139999E-001	0.000000000000000E+000	-7.4272632E-004	8.7486475E+003
1	0	0	0	0	0	4	116	1.433949296940733E+005	-2.9139999E-001	2.5390813E+000	-2.9129058E-001	-4.211388111280070E-004	6.249316632954942E-001	4.372572317860073E-002	-5.412057344035293E+000	1	2.315420502837399E-002	2.057151815022674E-002	0.000000000000000E+000	0.000000000000000E+000	-2.331704058711245E-002	5.412057344035293E+000	0.000000000000000E+000	5.412057344035293E+000	0.0000000E+000	0.0000000E+000	-2.9139999E-001	0.000000000000000E+000	-7.3961046E-004	8.7166611E+003
1	0	0	0	0	0	4	116	1.434001236946150E+005	-2.9139999E-001	2.5290742E+000	-2.9132998E-001	-4.203294079336855E-004	6.245113338875605E-001	4.372678838020960E-002	-5.412477673443227E+000	1	2.315420502837399E-002	2.057258335183561E-002	0.000000000000000E+000	0.000000000000000E+000	-2.330135753176354E-002	5.412477673443227E+000	0.000000000000000E+000	5.412477673443227E+000	0.0000000E+000	0.0000000E+000	-2.9139999E-001	0.000000000000000E+000	-7.3679513E-004	8.6811328E+003
1	0	0	0	0	0	4	116	1.434053396951593E+005	-2.9139999E-001	2.5190670E+000	-2.9136941E-001	-4.221089590258068E-004	6.240892249285347E-001	4.372785384735482E-002	-5.412899782402253E+000	1	2.315420502837399E-002	2.057364881898082E-002	0.000000000000000E+000	0.000000000000000E+000	-2.328560807897075E-002	5.412899782402253E+000	0.000000000000000E+000	5.412899782402253E+000	0.0000000E+000	0.0000000E+000	-2.9139999E-001	0.000000000000000E+000	-7.3397910E-004	8.6456123E+003
1	0	0	0	0	0	4	116	1.434104876956958E+005	-2.9139999E-001	2.5090599E+000	-2.9127088E-001	-4.166056759158770E-004	6.236726192526189E-001	4.372890124521520E-002	-5.413316388078169E+000	1	2.315420502837399E-002	2.057469621684121E-002	0.000000000000000E+000	0.000000000000000E+000	-2.327006396107005E-002	5.413316388078169E+000	0.000000000000000E+000	5.413316388078169E+000	0.0000000E+000	0.0000000E+000	-2.9139999E-001	0.000000000000000E+000	-7.3081610E-004	8.6141807E+003
1	0	0	0	0	0	4	116	1.434151496961825E+005	-2.9139999E-001	2.4999986E+000	-2.9131028E-001	-3.772758641673459E-004	6.232953433884515E-001	4.372984616641124E-002	-5.413693663942336E+000	1	2.315420502837399E-002	2.057564113803725E-002	0.000000000000000E+000	0.000000000000000E+000	-2.325598729132517E-002	5.413693663942336E+000	0.000000000000000E+000	5.413693663942336E+000	0.0000000E+000	0.0000000E+000	-2.9139999E-001	0.000000000000000E+000	-7.2827528E-004	8.5819102E+003
1	0	0	0	0	0	4	116	1.434151516961828E+005	-2.9139999E-001	2.4999590E+000	-2.9134971E-001	-1.618609494633145E-007	6.232951815275020E-001	4.372984657105698E-002	-5.413693825803286E+000	1	2.315420502837399E-002	2.057564154268298E-002	0.000000000000000E+000	0.000000000000000E+000	-2.325598125207552E-002	5.413693825803286E+000	0.000000000000000E+000	5.413693825803286E+000	0.0000000E+000	0.0000000E+000	-2.9139999E-001	0.000000000000000E+000	-7.2836230E-004	8.5806123E+003
3	0	0	1	1	0	5	115	1.434152036961878E+005	0.0000000E+000	2.5066962E+000	0.0000000E+000	-4.046523736582862E-006	6.232911350037654E-001	4.372985668720120E-002	-5.413697872327022E+000	1	2.315420502837399E-002	2.057565165882720E-002	0.000000000000000E+000	0.000000000000000E+000	-2.325583027083430E-002	5.413697872327022E+000	0.000000000000000E+000	5.413697872327022E+000	0.0000000E+000	0.0000000E+000	0.0000000E+000	0.000000000000000E+000	0.0000000E+000	0.0000000E+000
3	0	0	1	0	0	5	115	1.434162036962912E+005	0.0000000E+000	2.5431392E+000	0.0000000E+000	0.000000000000000E+000	6.232911350037654E-001	4.372985668720120E-002	-5.413697872327022E+000	1	2.315420502837399E-002	2.057565165882720E-002	0.000000000000000E+000	0.000000000000000E+000	-2.325583027083430E-002	5.413697872327022E+000	0.000000000000000E+000	5.413697872327022E+000	0.0000000E+000	0.0000000E+000	0.0000000E+000	0.000000000000000E+000	0.0000000E+000	0.0000000E+000
3	0	0	1	0	0	5	115	1.434172036963955E+005	0.0000000E+000	2.5711513E+000	0.0000000E+000	0.000000000000000E+000	6.232911350037654E-001	4.372985668720120E-002	-5.413697872327022E+000	1	2.315420502837399E-002	2.057565165882720E-002	0.000000000000000E+000	0.000000000000000E+000	-2.325583027083430E-002	5.413697872327022E+000	0.000000000000000E+000	5.413697872327022E+000	0.0000000E+000	0.0000000E+000	0.0000000E+000	0.000000000000000E+000	0.0000000E+000	0.0000000E+000
3	0	0	1	0	0	5	115	1.434182036964998E+005	0.0000000E+000	2.5959325E+000	0.0000000E+000	0.000000000000000E+000	6.232911350037654E-001	4.372985668720120E-002	-5.413697872327022E+000	1	2.315420502837399E-002	2.057565165882720E-002	0.000000000000000E+000	0.000000000000000E+000	-2.325583027083430E-002	5.413697872327022E+000	0.000000000000000E+000	5.413697872327022E+000	0.0000000E+000	0.0000000E+000	0.0000000E+000	0.000000000000000E+000	0.0000000E+000	0.0000000E+000
3	0	0	1	0	0	5	115	1.434192036966041E+005	0.0000000E+000	2.6184680E+000	0.0000000E+000	0.000000000000000E+000	6.232911350037654E-001	4.372985668720120E-002	-5.413697872327022E+000	1	2.315420502837399E-002	2.057565165882720E-002	0.000000000000000E+000	0.000000000000000E+000	-2.325583027083430E-002	5.413697872327022E+000	0.000000000000000E+000	5.413697872327022E+000	0.0000000E+000	0.0000000E+000	0.0000000E+000	0.000000000000000E+000	0.0000000E+000	0.0000000E+000
3	0	0	1	0	0	5	115	1.434202036967084E+005	0.0000000E+000	2.6392307E+000	0.0000000E+000	0.000000000000000E+000	6.232911350037654E-001	4.372985668720120E-002	-5.413697872327022E+000	1	2.315420502837399E-002	2.057565165882720E-002	0.000000000000000E+000	0.000000000000000E+000	-2.325583027083430E-002	5.413697872327022E+000	0.000000000000000E+000	5.413697872327022E+000	0.0000000E+000	0.0000000E+000	0.0000000E+000	0.000000000000000E+000	0.0000000E+000	0.0000000E+000
3	0	0	1	0	0	5	115	1.434212036968127E+005	0.0000000E+000	2.6585357E+000	0.0000000E+000	0.000000000000000E+000	6.232911350037654E-001	4.372985668720120E-002	-5.413697872327022E+000	1	2.315420502837399E-002	2.057565165882720E-002	0.000000000000000E+000	0.000000000000000E+000	-2.325583027083430E-002	5.413697872327022E+000	0.000000000000000E+000	5.413697872327022E+000	0.0000000E+000	0.0000000E+000	0.0000000E+000	0.000000000000000E+000	0.0000000E+000	0.0000000E+000
3	0	0	1	0	0	5	115	1.434222036969170E+005	0.0000000E+000	2.6768558E+000	0.0000000E+000	0.000000000000000E+000	6.232911350037654E-001	4.372985668720120E-002	-5.413697872327022E+000	1	2.315420502837399E-002	2.057565165882720E-002	0.000000000000000E+000	0.000000000000000E+000	-2.325583027083430E-002	5.413697872327022E+000	0.000000000000000E+000	5.413697872327022E+000	0.0000000E+000	0.0000000E+000	0.0000000E+000	0.000000000000000E+000	0.0000000E+000	0.0000000E+000
3	0	0	1	0	0	5	115	1.434232036970214E+005	0.0000000E+000	2.6941516E+000	0.0000000E+000	0.000000000000000E+000	6.232911350037654E-001	4.372985668720120E-002	-5.413697872327022E+000	1	2.315420502837399E-002	2.057565165882720E-002	0.000000000000000E+000	0.000000000000000E+000	-2.325583027083430E-002	5.413697872327022E+000	0.000000000000000E+000	5.413697872327022E+000	0.0000000E+000	0.0000000E+000	0.0000000E+000	0.000000000000000E+000	0.0000000E+000	0.0000000E+000
3	0	0	1	0	0	5	115	1.434242036971257E+005	0.0000000E+000	2.7104623E+000	0.0000000E+000	0.000000000000000E+000	6.232911350037654E-001	4.372985668720120E-002	-5.413697872327022E+000	1	2.315420502837399E-002	2.057565165882720E-002	0.000000000000000E+000	0.000000000000000E+000	-2.325583027083430E-002	5.413697872327022E+000	0.000000000000000E+000	5.413697872327022E+000	0.0000000E+000	0.0000000E+000	0.0000000E+000	0.000000000000000E+000	0.0000000E+000	0.0000000E+000
3	0	0	0	0	0	5	116	1.434252336972333E+005	1.1655999E+000	2.7448173E+000	0.0000000E+000	0.000000000000000E+000	6.232911350037654E-001	4.372985668720120E-002	-5.413697872327022E+000	1	2.315420502837399E-002	2.057565165882720E-002	0.000000000000000E+000	0.000000000000000E+000	-2.325583027083430E-002	5.413697872327022E+000	0.000000000000000E+000	5.413697872327022E+000	8.9675461E+001	0.0000000E+000	0.0000000E+000	0.000000000000000E+000	0.0000000E+000	0.0000000E+000
1	1	0	0	1	0	6	116	1.434252356972334E+005	1.1655999E+000	2.7453294E+000	1.1656024E+000	6.475569142235650E-007	6.232917825606796E-001	4.372985846495821E-002	6.475569142235650E-007	2	1.777757011045544E-009	0.000000000000000E+000	0.000000000000000E+000	0.000000000000000E+000	-2.325585443205342E-002	0.000000000000000E+000	6.475569142235650E-007	6.475569142235650E-007	0.0000000E+000	0.0000000E+000	1.1655999E+000	1.000000000000000E+000	3.1999627E-003	2.3552878E+003
1	1	0	0	0	0	6	116	1.434252756972378E+005	1.1655999E+000	2.7554154E+000	1.1657600E+000	1.295132378737132E-005	6.233047338844671E-001	4.372989409224894E-002	1.359888070159488E-005	2	3.740504774668585E-008	0.000000000000000E+000	0.000000000000000E+000	0.000000000000000E+000	-2.325633766335716E-002	0.000000000000000E+000	1.359888070159488E-005	1.359888070159488E-005	0.0000000E+000	0.0000000E+000	1.1655999E+000	1.000000000000000E+000	3.2121532E-003	2.3636213E+003
1	1	0	0	0	0	6	116	1.434253256972430E+005	1.1655999E+000	2.7657771E+000	1.1656615E+000	1.618899855348799E-005	6.233209228830205E-001	4.372993878877997E-002	2.978787925508287E-005	2	8.210157877858171E-008	0.000000000000000E+000	0.000000000000000E+000	0.000000000000000E+000	-2.325694169665954E-002	0.000000000000000E+000	2.978787925508287E-005	2.978787925508287E-005	0.0000000E+000	0.0000000E+000	1.1655999E+000	1.000000000000000E+000	3.2239598E-003	2.3727104E+003
1	1	0	0	0	0	6	116	1.434253796972483E+005	1.1655999E+000	2.7757840E+000	1.1655433E+000	1.748460498121050E-005	6.233384074880017E-001	4.372998724065132E-002	4.727248423629337E-005	2	1.305534501200301E-007	0.000000000000000E+000	0.000000000000000E+000	0.000000000000000E+000	-2.325759407077968E-002	0.000000000000000E+000	4.727248423629337E-005	4.727248423629337E-005	0.0000000E+000	0.0000000E+000	1.1655999E+000	1.000000000000000E+000	3.2352966E-003	2.3815366E+003
1	1	0	0	0	0	6	116	1.434254376972544E+005	1.1655999E+000	2.7859488E+000	1.1657009E+000	1.877983927726746E-005	6.233571873272790E-001	4.373003946964582E-002	6.605232351356083E-005	2	1.827824446243298E-007	0.000000000000000E+000	0.000000000000000E+000	0.000000000000000E+000	-2.325829477183288E-002	0.000000000000000E+000	6.605232351356083E-005	6.605232351356083E-005	0.0000000E+000	0.0000000E+000	1.1655999E+000	1.000000000000000E+000	3.2475831E-003	2.3899343E+003
1	1	0	0	0	0	6	116	1.434255016972611E+005	1.1655999E+000	2.7962315E+000	1.1656024E+000	2.072244438860152E-005	6.233779097716676E-001	4.373009731096771E-002	8.677476790216234E-005	2	2.406237665161792E-007	0.000000000000000E+000	0.000000000000000E+000	0.000000000000000E+000	-2.325906795409464E-002	0.000000000000000E+000	8.677476790216234E-005	8.677476790216234E-005	0.0000000E+000	0.0000000E+000	1.1655999E+000	1.000000000000000E+000	3.2592942E-003	2.3989583E+003
1	1	0	0	0	0	6	116	1.434255696972683E+005	1.1655999E+000	2.8064356E+000	1.1656024E+000	2.201685759756300E-005	6.233999266292651E-001	4.373015899161153E-002	1.087916254997253E-004	2	3.023044103378503E-007	0.000000000000000E+000	0.000000000000000E+000	0.000000000000000E+000	-2.325988943265359E-002	0.000000000000000E+000	1.087916254997253E-004	1.087916254997253E-004	0.0000000E+000	0.0000000E+000	1.1655999E+000	1.000000000000000E+000	3.2711881E-003	2.4077124E+003
1	1	0	0	0	0	6	116	1.434256396972756E+005	1.1655999E+000	2.8164821E+000	1.1655827E+000	2.266416264904870E-005	6.234225907919142E-001	4.373022271590975E-002	1.314557881487740E-004	2	3.660287085510694E-007	0.000000000000000E+000	0.000000000000000E+000	0.000000000000000E+000	-2.326073506303432E-002	0.000000000000000E+000	1.314557881487740E-004	1.314557881487740E-004	0.0000000E+000	0.0000000E+000	1.1655999E+000	1.000000000000000E+000	3.2828427E-003	2.4163726E+003
1	1	0	0	0	0	6	116	1.434257136972835E+005	1.1655999E+000	2.8266468E+000	1.1655827E+000	2.396018491850959E-005	6.234465509768327E-001	4.373029032453418E-002	1.554159730672837E-004	2	4.336373329791310E-007	0.000000000000000E+000	0.000000000000000E+000	0.000000000000000E+000	-2.326162904974843E-002	0.000000000000000E+000	1.554159730672837E-004	1.554159730672837E-004	0.0000000E+000	0.0000000E+000	1.1655999E+000	1.000000000000000E+000	3.2946905E-003	2.4250935E+003
1	1	0	0	0	0	6	116	1.434257916972917E+005	1.1655999E+000	2.8367722E+000	1.1656812E+000	2.525541914833917E-005	6.234718063959811E-001	4.373036184382041E-002	1.806713922156228E-004	2	5.051566192154633E-007	0.000000000000000E+000	0.000000000000000E+000	0.000000000000000E+000	-2.326257136339313E-002	0.000000000000000E+000	1.806713922156228E-004	1.806713922156228E-004	0.0000000E+000	0.0000000E+000	1.1655999E+000	1.000000000000000E+000	3.3067721E-003	2.4335745E+003
1	1	0	0	0	0	6	116	1.434258716972999E+005	1.1655999E+000	2.8468974E+000	1.1655630E+000	2.590254889594184E-005	6.234977089448770E-001	4.373043545810210E-002	2.065739411115646E-004	2	5.787709008997499E-007	0.000000000000000E+000	0.000000000000000E+000	0.000000000000000E+000	-2.326353782231879E-002	0.000000000000000E+000	2.065739411115646E-004	2.065739411115646E-004	0.0000000E+000	0.0000000E+000	1.1655999E+000	1.000000000000000E+000	3.3182383E-003	2.4425083E+003
1	1	0	0	0	0	6	116	1.434259556973083E+005	1.1655999E+000	2.8570621E+000	1.1656024E+000	2.719822108745575E-005	6.235249071659644E-001	4.373051302919719E-002	2.337721621990204E-004	2	6.563419959956796E-007	0.000000000000000E+000	0.000000000000000E+000	0.000000000000000E+000	-2.326455262451596E-002	0.000000000000000E+000	2.337721621990204E-004	2.337721621990204E-004	0.0000000E+000	0.0000000E+000	1.1655999E+000	1.000000000000000E+000	3.3301986E-003	2.4511462E+003
1	1	0	0	0	0	6	116	1.434260436973178E+005	1.1655999E+000	2.8672266E+000	1.1655630E+000	2.849300636185540E-005	6.235534001723263E-001	4.373059458386474E-002	2.622651685608758E-004	2	7.378966635426809E-007	0.000000000000000E+000	0.000000000000000E+000	0.000000000000000E+000	-2.326561573689257E-002	0.000000000000000E+000	2.622651685608758E-004	2.622651685608758E-004	0.0000000E+000	0.0000000E+000	1.1655999E+000	1.000000000000000E+000	3.3419332E-003	2.4599500E+003
1	1	0	0	0	0	6	116	1.434261316973269E+005	1.1655999E+000	2.8773520E+000	1.1656221E+000	2.849307219187419E-005	6.235818932445182E-001	4.373067642775655E-002	2.907582407527500E-004	2	8.197405553522774E-007	0.000000000000000E+000	0.000000000000000E+000	0.000000000000000E+000	-2.326667885172539E-002	0.000000000000000E+000	2.907582407527500E-004	2.907582407527500E-004	0.0000000E+000	0.0000000E+000	1.1655999E+000	1.000000000000000E+000	3.3539052E-003	2.4685120E+003
1	1	0	0	0	0	6	116	1.434262256973367E+005	1.1655999E+000	2.8875167E+000	1.1655235E+000	3.043569895956251E-005	6.236123289434777E-001	4.373076416040739E-002	3.211939397123125E-004	2	9.074732061908897E-007	0.000000000000000E+000	0.000000000000000E+000	0.000000000000000E+000	-2.326781444857481E-002	0.000000000000000E+000	3.211939397123125E-004	3.211939397123125E-004	0.0000000E+000	0.0000000E+000	1.1655999E+000	1.000000000000000E+000	3.3654687E-003	2.4774419E+003
1	1	0	0	0	0	6	116	1.434263176973462E+005	1.1655999E+000	2.8976026E+000	1.1657206E+000	2.978819674915738E-005	6.236421171402269E-001	4.373085032826503E-002	3.509821364614699E-004	2	9.936410638317073E-007	0.000000000000000E+000	0.000000000000000E+000	0.000000000000000E+000	-2.326892588624618E-002	0.000000000000000E+000	3.509821364614699E-004	3.509821364614699E-004	0.0000000E+000	0.0000000E+000	1.1655999E+000	1.000000000000000E+000	3.3777950E-003	2.4856750E+003
1	1	0	0	0	0	6	116	1.434264156973567E+005	1.1655999E+000	2.9077277E+000	1.1656418E+000	3.173106425338321E-005	6.236738482044802E-001	4.373094243545731E-002	3.827132007148531E-004	2	1.085748256114683E-006	0.000000000000000E+000	0.000000000000000E+000	0.000000000000000E+000	-2.327010981491634E-002	0.000000000000000E+000	3.827132007148531E-004	3.827132007148531E-004	0.0000000E+000	0.0000000E+000	1.1655999E+000	1.000000000000000E+000	3.3893690E-003	2.4945293E+003
1	1	0	0	0	0	6	116	1.434265136973669E+005	1.1655999E+000	2.9177349E+000	1.1654842E+000	3.173158963521322E-005	6.237055797941155E-001	4.373103486559179E-002	4.144447903500664E-004	2	1.178178390591478E-006	0.000000000000000E+000	0.000000000000000E+000	0.000000000000000E+000	-2.327129376318920E-002	0.000000000000000E+000	4.144447903500664E-004	4.144447903500664E-004	0.0000000E+000	0.0000000E+000	1.1655999E+000	1.000000000000000E+000	3.4005737E-003	2.5034529E+003
1	1	0	0	0	0	6	116	1.434266136973770E+005	1.1655999E+000	2.9277420E+000	1.1656812E+000	3.237904840045505E-005	6.237379588425159E-001	4.373112950615631E-002	4.468238387505214E-004	2	1.272818955115607E-006	0.000000000000000E+000	0.000000000000000E+000	0.000000000000000E+000	-2.327250186901912E-002	0.000000000000000E+000	4.468238387505214E-004	4.468238387505214E-004	0.0000000E+000	0.0000000E+000	1.1655999E+000	1.000000000000000E+000	3.4128139E-003	2.5116145E+003
1	1	0	0	0	0	6	116	1.434267156973879E+005	1.1655999E+000	2.9378278E+000	1.1656615E+000	3.302652829223209E-005	6.237709853708082E-001	4.373122637067914E-002	4.798503670427535E-004	2	1.369683477941974E-006	0.000000000000000E+000	0.000000000000000E+000	0.000000000000000E+000	-2.327373413319434E-002	0.000000000000000E+000	4.798503670427535E-004	4.798503670427535E-004	0.0000000E+000	0.0000000E+000	1.1655999E+000	1.000000000000000E+000	3.4245127E-003	2.5203096E+003
1	1	0	0	0	0	6	116	1.434268196973987E+005	1.1655999E+000	2.9478350E+000	1.1656024E+000	3.367391036616431E-005	6.238046592811743E-001	4.373132547139790E-002	5.135242774089178E-004	2	1.468784196705097E-006	0.000000000000000E+000	0.000000000000000E+000	0.000000000000000E+000	-2.327499055206516E-002	0.000000000000000E+000	5.135242774089178E-004	5.135242774089178E-004	0.0000000E+000	0.0000000E+000	1.1655999E+000	1.000000000000000E+000	3.4360036E-003	2.5290227E+003
1	1	0	0	0	0	6	116	1.434269256974095E+005	1.1655999E+000	2.9579208E+000	1.1655433E+000	3.432171901067098E-005	6.238389810001850E-001	4.373142682258103E-002	5.478459964195888E-004	2	1.570135379831694E-006	0.000000000000000E+000	0.000000000000000E+000	0.000000000000000E+000	-2.327627114154749E-002	0.000000000000000E+000	5.478459964195888E-004	5.478459964195888E-004	0.0000000E+000	0.0000000E+000	1.1655999E+000	1.000000000000000E+000	3.4475848E-003	2.5378042E+003
1	1	0	0	0	0	6	116	1.434270336974207E+005	1.1655999E+000	2.9679279E+000	1.1656024E+000	3.496891438961029E-005	6.238739499145747E-001	4.373153043558041E-002	5.828149108091991E-004	2	1.673748379213413E-006	0.000000000000000E+000	0.000000000000000E+000	0.000000000000000E+000	-2.327757587875957E-002	0.000000000000000E+000	5.828149108091991E-004	5.828149108091991E-004	0.0000000E+000	0.0000000E+000	1.1655999E+000	1.000000000000000E+000	3.4594240E-003	2.5462610E+003
1	1	0	0	0	0	6	116	1.434271436974322E+005	1.1655999E+000	2.9779348E+000	1.1655630E+000	3.561764266755846E-005	6.239095675572421E-001	4.373163632959141E-002	6.184325534767575E-004	2	1.779642390210834E-006	0.000000000000000E+000	0.000000000000000E+000	0.000000000000000E+000	-2.327890482089592E-002	0.000000000000000E+000	6.184325534767575E-004	6.184325534767575E-004	0.0000000E+000	0.0000000E+000	1.1655999E+000	1.000000000000000E+000	3.4709706E-003	2.5549326E+003
1	1	0	0	0	0	6	116	1.434272556974441E+005	1.1655999E+000	2.9880602E+000	1.1656812E+000	3.626414875189464E-005	6.239458317059940E-001	4.373174451084005E-002	6.546967022286521E-004	2	1.887823638850594E-006	0.000000000000000E+000	0.000000000000000E+000	0.000000000000000E+000	-2.328025788504352E-002	0.000000000000000E+000	6.546967022286521E-004	6.546967022286521E-004	0.0000000E+000	0.0000000E+000	1.1655999E+000	1.000000000000000E+000	3.4831257E-003	2.5633596E+003
1	1	0	0	0	0	6	116	1.434273696974562E+005	1.1655999E+000	2.9981067E+000	1.1657600E+000	3.691195752885606E-005	6.239827436635229E-001	4.373185499723620E-002	6.916086597575082E-004	2	1.998310035000728E-006	0.000000000000000E+000	0.000000000000000E+000	0.000000000000000E+000	-2.328163511980758E-002	0.000000000000000E+000	6.916086597575082E-004	6.916086597575082E-004	0.0000000E+000	0.0000000E+000	1.1655999E+000	1.000000000000000E+000	3.4950729E-003	2.5718044E+003
1	1	0	0	0	0	6	116	1.434274836974679E+005	1.1655999E+000	3.0081925E+000	1.1656418E+000	3.691168354617225E-005	6.240196553470692E-001	4.373196585267478E-002	7.285203433036805E-004	2	2.109165473579422E-006	0.000000000000000E+000	0.000000000000000E+000	0.000000000000000E+000	-2.328301234434898E-002	0.000000000000000E+000	7.285203433036805E-004	7.285203433036805E-004	0.0000000E+000	0.0000000E+000	1.1655999E+000	1.000000000000000E+000	3.5064749E-003	2.5807178E+003
1	1	0	0	0	0	6	116	1.434276016974803E+005	1.1655999E+000	3.0182784E+000	1.1656418E+000	3.820685221089257E-005	6.240578621992799E-001	4.373208098212918E-002	7.667271955145731E-004	2	2.224294927979931E-006	0.000000000000000E+000	0.000000000000000E+000	0.000000000000000E+000	-2.328443789337462E-002	0.000000000000000E+000	7.667271955145731E-004	7.667271955145731E-004	0.0000000E+000	0.0000000E+000	1.1655999E+000	1.000000000000000E+000	3.5182314E-003	2.5893704E+003
1	1	0	0	0	0	6	116	1.434277196974924E+005	1.1655999E+000	3.0283642E+000	1.1657403E+000	3.820742143525018E-005	6.240960696207153E-001	4.373219649811930E-002	8.049346169498232E-004	2	2.339810918107477E-006	0.000000000000000E+000	0.000000000000000E+000	0.000000000000000E+000	-2.328586346363880E-002	0.000000000000000E+000	8.049346169498232E-004	8.049346169498232E-004	0.0000000E+000	0.0000000E+000	1.1655999E+000	1.000000000000000E+000	3.5302860E-003	2.5978035E+003
1	1	0	0	0	0	6	116	1.434278416975054E+005	1.1655999E+000	3.0386078E+000	1.1655630E+000	3.950218478838602E-005	6.241355718055036E-001	4.373231632820779E-002	8.444368017382093E-004	2	2.459641006591351E-006	0.000000000000000E+000	0.000000000000000E+000	0.000000000000000E+000	-2.328733734326450E-002	0.000000000000000E+000	8.444368017382093E-004	8.444368017382093E-004	0.0000000E+000	0.0000000E+000	1.1655999E+000	1.000000000000000E+000	3.5416889E-003	2.6069873E+003
1	1	0	0	0	0	6	116	1.434279656975183E+005	1.1655999E+000	3.0487330E+000	1.1657797E+000	4.015051888095008E-005	6.241757223243846E-001	4.373243853629112E-002	8.845873206191594E-004	2	2.581849089924870E-006	0.000000000000000E+000	0.000000000000000E+000	0.000000000000000E+000	-2.328883541310690E-002	0.000000000000000E+000	8.845873206191594E-004	8.845873206191594E-004	0.0000000E+000	0.0000000E+000	1.1655999E+000	1.000000000000000E+000	3.5541512E-003	2.6151880E+003
1	1	0	0	0	0	6	116	1.434280896975314E+005	1.1655999E+000	3.0588977E+000	1.1656418E+000	4.015015774303013E-005	6.242158724821276E-001	4.373256115018977E-002	9.247374783621895E-004	2	2.704462988577239E-006	0.000000000000000E+000	0.000000000000000E+000	0.000000000000000E+000	-2.329033346947475E-002	0.000000000000000E+000	9.247374783621895E-004	9.247374783621895E-004	0.0000000E+000	0.0000000E+000	1.1655999E+000	1.000000000000000E+000	3.5655790E-003	2.6242175E+003
1	1	0	0	0	0	6	116	1.434282176975445E+005	1.1655999E+000	3.0690625E+000	1.1656812E+000	4.144553403059642E-005	6.242573180161582E-001	4.373268814176904E-002	9.661830123927859E-004	2	2.831454567843450E-006	0.000000000000000E+000	0.000000000000000E+000	0.000000000000000E+000	-2.329187985807355E-002	0.000000000000000E+000	9.661830123927859E-004	9.661830123927859E-004	0.0000000E+000	0.0000000E+000	1.1655999E+000	1.000000000000000E+000	3.5775485E-003	2.6328489E+003
1	1	0	0	0	0	6	116	1.434283436975577E+005	1.1655999E+000	3.0790694E+000	1.1655630E+000	4.079727689425151E-005	6.242981152930525E-001	4.373281355911281E-002	1.006980289287037E-003	2	2.956871911617698E-006	0.000000000000000E+000	0.000000000000000E+000	0.000000000000000E+000	-2.329340205932699E-002	0.000000000000000E+000	1.006980289287037E-003	1.006980289287037E-003	0.0000000E+000	0.0000000E+000	1.1655999E+000	1.000000000000000E+000	3.5888492E-003	2.6417014E+003
1	1	0	0	0	0	6	116	1.434284716975708E+005	1.1655999E+000	3.0891159E+000	1.1656221E+000	4.144545733928680E-005	6.243395607503918E-001	4.373294138329294E-002	1.048425746626324E-003	2	3.084696091747163E-006	0.000000000000000E+000	0.000000000000000E+000	0.000000000000000E+000	-2.329494844506434E-002	0.000000000000000E+000	1.048425746626324E-003	1.048425746626324E-003	0.0000000E+000	0.0000000E+000	1.1655999E+000	1.000000000000000E+000	3.6007417E-003	2.6501863E+003
1	1	0	0	0	0	6	116	1.434286036975849E+005	1.1655999E+000	3.0993199E+000	1.1655433E+000	4.274073580900828E-005	6.243823014862008E-001	4.373307363287793E-002	1.091166482435333E-003	2	3.216945676738636E-006	0.000000000000000E+000	0.000000000000000E+000	0.000000000000000E+000	-2.329654315938290E-002	0.000000000000000E+000	1.091166482435333E-003	1.091166482435333E-003	0.0000000E+000	0.0000000E+000	1.1655999E+000	1.000000000000000E+000	3.6123917E-003	2.6591204E+003
1	1	0	0	0	0	6	116	1.434287356975984E+005	1.1655999E+000	3.1093271E+000	1.1657009E+000	4.274068077405294E-005	6.244250421669748E-001	4.373320631405791E-002	1.133907163209385E-003	2	3.349626856712085E-006	0.000000000000000E+000	0.000000000000000E+000	0.000000000000000E+000	-2.329813787164804E-002	0.000000000000000E+000	1.133907163209385E-003	1.133907163209385E-003	0.0000000E+000	0.0000000E+000	1.1655999E+000	1.000000000000000E+000	3.6245454E-003	2.6673455E+003
1	1	0	0	0	0	6	116	1.434288716976128E+005	1.1655999E+000	3.1194522E+000	1.1655630E+000	4.403556479348077E-005	6.244690777317683E-001	4.373334346074462E-002	1.177942728002866E-003	2	3.486773543420751E-006	0.000000000000000E+000	0.000000000000000E+000	0.000000000000000E+000	-2.329978089777692E-002	0.000000000000000E+000	1.177942728002866E-003	1.177942728002866E-003	0.0000000E+000	0.0000000E+000	1.1655999E+000	1.000000000000000E+000	3.6359180E-003	2.6763481E+003
1	1	0	0	0	0	6	116	1.434290076976269E+005	1.1655999E+000	3.1295383E+000	1.1655827E+000	4.403540001975165E-005	6.245131131317880E-001	4.373348105304175E-002	1.221978128022618E-003	2	3.624365840552979E-006	0.000000000000000E+000	0.000000000000000E+000	0.000000000000000E+000	-2.330142391775789E-002	0.000000000000000E+000	1.221978128022618E-003	1.221978128022618E-003	0.0000000E+000	0.0000000E+000	1.1655999E+000	1.000000000000000E+000	3.6477356E-003	2.6849561E+003
1	1	0	0	0	0	6	116	1.434291436976409E+005	1.1655999E+000	3.1395452E+000	1.1656221E+000	4.403580553001828E-005	6.245571489373181E-001	4.373361908694810E-002	1.266013933552636E-003	2	3.762399746906619E-006	0.000000000000000E+000	0.000000000000000E+000	0.000000000000000E+000	-2.330306695286898E-002	0.000000000000000E+000	1.266013933552636E-003	1.266013933552636E-003	0.0000000E+000	0.0000000E+000	1.1655999E+000	1.000000000000000E+000	3.6595233E-003	2.6934502E+003
1	1	0	0	0	0	6	116	1.434292836976554E+005	1.1655999E+000	3.1495917E+000	1.1655630E+000	4.533033887545268E-005	6.246024792761935E-001	4.373376163354543E-002	1.311344272428089E-003	2	3.904946344231164E-006	0.000000000000000E+000	0.000000000000000E+000	0.000000000000000E+000	-2.330475828875972E-002	0.000000000000000E+000	1.311344272428089E-003	1.311344272428089E-003	0.0000000E+000	0.0000000E+000	1.1655999E+000	1.000000000000000E+000	3.6710475E-003	2.7022063E+003
1	1	0	0	0	0	6	116	1.434294256976703E+005	1.1655999E+000	3.1597564E+000	1.1655827E+000	4.597922033733792E-005	6.246484584965308E-001	4.373390668422593E-002	1.357323492765427E-003	2	4.049997024732632E-006	0.000000000000000E+000	0.000000000000000E+000	0.000000000000000E+000	-2.330647383529022E-002	0.000000000000000E+000	1.357323492765427E-003	1.357323492765427E-003	0.0000000E+000	0.0000000E+000	1.1655999E+000	1.000000000000000E+000	3.6829573E-003	2.7108813E+003
1	1	0	0	0	0	6	116	1.434295696976855E+005	1.1655999E+000	3.1698422E+000	1.1655433E+000	4.662619736459520E-005	6.246950846938955E-001	4.373405424688299E-002	1.403949690130022E-003	2	4.197559681798357E-006	0.000000000000000E+000	0.000000000000000E+000	0.000000000000000E+000	-2.330821352140348E-002	0.000000000000000E+000	1.403949690130022E-003	1.403949690130022E-003	0.0000000E+000	0.0000000E+000	1.1655999E+000	1.000000000000000E+000	3.6945886E-003	2.7196262E+003
1	1	0	0	0	0	6	116	1.434297156977009E+005	1.1655999E+000	3.1798887E+000	1.1657797E+000	4.727372129758199E-005	6.247423584151930E-001	4.373420433557100E-002	1.451223411427604E-003	2	4.347648369804058E-006	0.000000000000000E+000	0.000000000000000E+000	0.000000000000000E+000	-2.330997736750529E-002	0.000000000000000E+000	1.451223411427604E-003	1.451223411427604E-003	0.0000000E+000	0.0000000E+000	1.1655999E+000	1.000000000000000E+000	3.7070496E-003	2.7276926E+003
1	1	0	0	0	0	6	116	1.434298636977160E+005	1.1655999E+000	3.1899352E+000	1.1656812E+000	4.792134384314219E-005	6.247902797590361E-001	4.373435696499096E-002	1.499144755270746E-003	2	4.500277789760976E-006	0.000000000000000E+000	0.000000000000000E+000	0.000000000000000E+000	-2.331176537727501E-002	0.000000000000000E+000	1.499144755270746E-003	1.499144755270746E-003	0.0000000E+000	0.0000000E+000	1.1655999E+000	1.000000000000000E+000	3.7184476E-003	2.7365415E+003
1	1	0	0	0	0	6	116	1.434300116977319E+005	1.1655999E+000	3.1999424E+000	1.1655235E+000	4.792061057355669E-005	6.248382003696097E-001	4.373451007230997E-002	1.547065365844303E-003	2	4.653385108771557E-006	0.000000000000000E+000	0.000000000000000E+000	0.000000000000000E+000	-2.331355335968545E-002	0.000000000000000E+000	1.547065365844303E-003	1.547065365844303E-003	0.0000000E+000	0.0000000E+000	1.1655999E+000	1.000000000000000E+000	3.7296081E-003	2.7454978E+003
1	1	0	0	0	0	6	116	1.434301656977478E+005	1.1655999E+000	3.2101464E+000	1.1656615E+000	4.986417876349555E-005	6.248880645483732E-001	4.373466989134311E-002	1.596929544607799E-003	2	4.813204141917993E-006	0.000000000000000E+000	0.000000000000000E+000	0.000000000000000E+000	-2.331541385923822E-002	0.000000000000000E+000	1.596929544607799E-003	1.596929544607799E-003	0.0000000E+000	0.0000000E+000	1.1655999E+000	1.000000000000000E+000	3.7419440E-003	2.7539270E+003
1	1	0	0	0	0	6	116	1.434303196977638E+005	1.1655999E+000	3.2202322E+000	1.1656418E+000	4.986389411820306E-005	6.249379284424914E-001	4.373483021478335E-002	1.646793438726002E-003	2	4.973527582156911E-006	0.000000000000000E+000	0.000000000000000E+000	0.000000000000000E+000	-2.331727434817049E-002	0.000000000000000E+000	1.646793438726002E-003	1.646793438726002E-003	0.0000000E+000	0.0000000E+000	1.1655999E+000	1.000000000000000E+000	3.7536372E-003	2.7626260E+003
1	1	0	0	0	0	6	116	1.434304756977800E+005	1.1655999E+000	3.2302394E+000	1.1655235E+000	5.051175740030077E-005	6.249884401998917E-001	4.373499312820964E-002	1.697305196126302E-003	2	5.136441008447845E-006	0.000000000000000E+000	0.000000000000000E+000	0.000000000000000E+000	-2.331915900975288E-002	0.000000000000000E+000	1.697305196126302E-003	1.697305196126302E-003	0.0000000E+000	0.0000000E+000	1.1655999E+000	1.000000000000000E+000	3.7649199E-003	2.7714922E+003
1	1	0	0	0	0	6	116	1.434306356977969E+005	1.1655999E+000	3.2402859E+000	1.1655827E+000	5.180618180168999E-005	6.250402463816934E-001	4.373516073952662E-002	1.749111377927992E-003	2	5.304052325419417E-006	0.000000000000000E+000	0.000000000000000E+000	0.000000000000000E+000	-2.332109196805005E-002	0.000000000000000E+000	1.749111377927992E-003	1.749111377927992E-003	0.0000000E+000	0.0000000E+000	1.1655999E+000	1.000000000000000E+000	3.7768211E-003	2.7799709E+003
1	1	0	0	0	0	6	116	1.434307956978134E+005	1.1655999E+000	3.2502930E+000	1.1655630E+000	5.180739647812313E-005	6.250920537781716E-001	4.373532887666014E-002	1.800918774406116E-003	2	5.472189458941013E-006	0.000000000000000E+000	0.000000000000000E+000	0.000000000000000E+000	-2.332302497166843E-002	0.000000000000000E+000	1.800918774406116E-003	1.800918774406116E-003	0.0000000E+000	0.0000000E+000	1.1655999E+000	1.000000000000000E+000	3.7884212E-003	2.7886035E+003
1	1	0	0	0	0	6	116	1.434309576978302E+005	1.1655999E+000	3.2602999E+000	1.1657600E+000	5.245391401979658E-005	6.251445076921913E-001	4.373549963482526E-002	1.853372688425912E-003	2	5.642947624062700E-006	0.000000000000000E+000	0.000000000000000E+000	0.000000000000000E+000	-2.332498209772555E-002	0.000000000000000E+000	1.853372688425912E-003	1.853372688425912E-003	0.0000000E+000	0.0000000E+000	1.1655999E+000	1.000000000000000E+000	3.8007274E-003	2.7967161E+003
1	1	0	0	0	0	6	116	1.434311236978476E+005	1.1655999E+000	3.2703071E+000	1.1658192E+000	5.374947620762719E-005	6.251982571683989E-001	4.373567514718241E-002	1.907122164633539E-003	2	5.818459981217494E-006	0.000000000000000E+000	0.000000000000000E+000	0.000000000000000E+000	-2.332698756294979E-002	0.000000000000000E+000	1.907122164633539E-003	1.907122164633539E-003	0.0000000E+000	0.0000000E+000	1.1655999E+000	1.000000000000000E+000	3.8125867E-003	2.8051582E+003
1	1	0	0	0	0	6	116	1.434312916978654E+005	1.1655999E+000	3.2803142E+000	1.1655235E+000	5.439694576793247E-005	6.252526541141669E-001	4.373585331721094E-002	1.961519110401472E-003	2	5.996630009739989E-006	0.000000000000000E+000	0.000000000000000E+000	0.000000000000000E+000	-2.332901718613387E-002	0.000000000000000E+000	1.961519110401472E-003	1.961519110401472E-003	0.0000000E+000	0.0000000E+000	1.1655999E+000	1.000000000000000E+000	3.8232834E-003	2.8144556E+003
1	1	0	0	0	0	6	116	1.434314636978833E+005	1.1655999E+000	3.2903607E+000	1.1656418E+000	5.569245351685418E-005	6.253083465676837E-001	4.373603628874236E-002	2.017211563918326E-003	2	6.179601541159152E-006	0.000000000000000E+000	0.000000000000000E+000	0.000000000000000E+000	-2.333109514645388E-002	0.000000000000000E+000	2.017211563918326E-003	2.017211563918326E-003	0.0000000E+000	0.0000000E+000	1.1655999E+000	1.000000000000000E+000	3.8353819E-003	2.8227888E+003
1	1	0	0	0	0	6	116	1.434316396979014E+005	1.1655999E+000	3.3004072E+000	1.1656221E+000	5.698656002680461E-005	6.253653331277106E-001	4.373622408765541E-002	2.074198123945131E-003	2	6.367400454218575E-006	0.000000000000000E+000	0.000000000000000E+000	0.000000000000000E+000	-2.333322139162773E-002	0.000000000000000E+000	2.074198123945131E-003	2.074198123945131E-003	0.0000000E+000	0.0000000E+000	1.1655999E+000	1.000000000000000E+000	3.8470277E-003	2.8314556E+003
1	1	0	0	0	0	6	116	1.434318176979199E+005	1.1655999E+000	3.3105717E+000	1.1656812E+000	5.763410621219211E-005	6.254229672339228E-001	4.373641460112227E-002	2.131832230157323E-003	2	6.557913921075020E-006	0.000000000000000E+000	0.000000000000000E+000	0.000000000000000E+000	-2.333537179762038E-002	0.000000000000000E+000	2.131832230157323E-003	2.131832230157323E-003	0.0000000E+000	0.0000000E+000	1.1655999E+000	1.000000000000000E+000	3.8590713E-003	2.8400317E+003
1	1	0	0	0	0	6	116	1.434320016979391E+005	1.1655999E+000	3.3206971E+000	1.1656024E+000	5.957748856809404E-005	6.254825447224909E-001	4.373661214117183E-002	2.191409718725417E-003	2	6.755453970629099E-006	0.000000000000000E+000	0.000000000000000E+000	0.000000000000000E+000	-2.333759471382165E-002	0.000000000000000E+000	2.191409718725417E-003	2.191409718725417E-003	0.0000000E+000	0.0000000E+000	1.1655999E+000	1.000000000000000E+000	3.8706127E-003	2.8489104E+003
1	1	0	0	0	0	6	116	1.434321856979583E+005	1.1655999E+000	3.3307042E+000	1.1656615E+000	5.957834210660723E-005	6.255421230645974E-001	4.373681028510570E-002	2.250988060832024E-003	2	6.953597904507669E-006	0.000000000000000E+000	0.000000000000000E+000	0.000000000000000E+000	-2.333981766186958E-002	0.000000000000000E+000	2.250988060832024E-003	2.250988060832024E-003	0.0000000E+000	0.0000000E+000	1.1655999E+000	1.000000000000000E+000	3.8824736E-003	2.8573513E+003
[truncated: 2,387,214 more chars]
