# Supplementary material for: Experimental data of cathodes manufactured in a convective dryer at the pilot-plant scale, and charge and discharge capacities of half-coin lithium-ion cells
Source: Data Brief. 2021 Dec 16;40:107720. doi: 10.1016/j.dib.2021.107720 (PMC8703052; doi:10.1016/j.dib.2021.107720)
Supplement: Supplementary file 1 [file mmc1.zip › Biologic/NEX_CAT_EXTRA1_2_D5_CE2.mpt]

BT-Lab ASCII FILE
Nb header lines : 93                          

Modulo Bat

Run on channel : E2 (SN 0304)
User : 
Ecell ctrl range : min = 0.00 V, max = 10.00 V
Acquisition started on : 05/07/2021 12:04:44.197
Loaded Setting File :  C:\Nextrode\Procedures\NEX_NMC_Form_Cond_Rate_ASI.mps
Saved on :
	File : EE140_D5_CE2.mpr
	Directory : C:\Nextrode\Data-GA\
	Host : 192.109.209.192
Device : BCS-805 (SN 0278)
Address : 192.109.209.5
BT-Lab for windows v1.67 (software)
Internet server v1.66 (firmware)
Command interpretor v1.66 (firmware)
Electrode material : 
Initial state : 
Electrolyte : 
Comments : NMC ASI
Mass of active material : 0.001 mg
 at x = 0.000
Molecular weight of active material (at x = 0) : 0.001 g/mol
Atomic weight of intercalated ion : 0.001 g/mol
Acquisition started at : xo = 0.000
Number of e- transfered per intercalated ion : 1
for DX = 1, DQ = 26.802 mA.h
Battery capacity : 3.803 mA.h
Electrode surface area : 1.720 cm�
Characteristic mass : 10.000 mg
Cycle Definition : Charge/Discharge alternance
Ns                  0                   1                   2                   3                   4                   5                   6                   7                   8                   9                   10                  11                  12                  13                  14                  15                  16                  17                  18                  19                  20                  21                  22                  23                  24                  25                  26                  27                  28                  29                  30                  31                  32                  33                  34                  35                  36                  37                  38                  39                  40                  41                  42                  43                  44                  45                  46                  47                  48                  49                  50                  51                  52                  53                  54                  55                  56                  57                  58                  59                  60                  61                  62                  63                  64                  65                  66                  67                  
ctrl_type           Rest                CC                  CV                  Rest                CC                  Rest                CC                  CV                  Rest                CC                  Rest                Loop                CC                  CV                  Rest                CC                  Rest                CC                  CV                  Rest                CC                  Rest                CC                  CV                  Rest                CC                  Rest                CC                  CV                  Rest                CC                  Rest                CC                  CV                  Rest                CC                  Rest                CC                  Rest                CC                  Rest                Loop                CC                  CV                  Rest                CC                  Rest                CC                  Rest                CC                  Rest                CC                  Rest                CC                  Rest                CC                  Rest                CC                  CV                  Rest                CC                  Rest                CC                  CV                  Rest                CC                  Rest                Rest                
Apply I/C           C x N               C x N               C x N               C x N               C x N               C x N               C x N               C x N               C x N               C x N               C x N               C x N               C x N               C x N               C x N               C x N               C x N               C x N               C x N               C x N               C x N               C x N               C x N               C x N               C x N               C x N               C x N               C x N               C x N               C x N               C x N               C x N               C x N               C x N               C x N               C x N               C x N               C x N               C x N               C x N               C x N               C x N               C x N               C x N               C x N               C x N               C x N               C x N               C x N               C x N               C x N               C x N               C x N               C x N               C x N               C x N               C x N               C x N               C x N               C x N               C x N               C x N               C x N               C x N               C x N               C x N               C x N               C x N               
ctrl1_val                               100.000             4.200                                   100.000                                 100.000             4.200                                   100.000                                 100.000             100.000             4.200                                   100.000                                 100.000             4.200                                   100.000                                 100.000             4.200                                   100.000                                 100.000             4.200                                   100.000                                 100.000             4.200                                   100.000                                 100.000                                 100.000                                 100.000             100.000             4.200                                   100.000                                 100.000                                 100.000                                 100.000                                 100.000                                 100.000                                 100.000             4.200                                   100.000                                 100.000             4.200                                   100.000                                                     
ctrl1_val_unit                          mA                  V                                       mA                                      mA                  V                                       mA                                                          mA                  V                                       mA                                      mA                  V                                       mA                                      mA                  V                                       mA                                      mA                  V                                       mA                                      mA                  V                                       mA                                      mA                                      mA                                                          mA                  V                                       mA                                      mA                                      mA                                      mA                                      mA                                      mA                                      mA                  V                                       mA                                      mA                  V                                       mA                                                          
ctrl1_val_vs                            <None>              Ref                                     <None>                                  <None>              Ref                                     <None>                                                      <None>              Ref                                     <None>                                  <None>              Ref                                     <None>                                  <None>              Ref                                     <None>                                  <None>              Ref                                     <None>                                  <None>              Ref                                     <None>                                  <None>                                  <None>                                                      <None>              Ref                                     <None>                                  <None>                                  <None>                                  <None>                                  <None>                                  <None>                                  <None>              Ref                                     <None>                                  <None>              Ref                                     <None>                                                      
ctrl2_val                                                                                                                                                                                                                                                                                                                                                                                                                                                                                                                                                                                                                                                                                                                                                                                                                                                                                                                                                                                                                                                                                                                                                                                                                                                                                                                                                                                                                           
ctrl2_val_unit                                                                                                                                                                                                                                                                                                                                                                                                                                                                                                                                                                                                                                                                                                                                                                                                                                                                                                                                                                                                                                                                                                                                                                                                                                                                                                                                                                                                                      
ctrl2_val_vs                                                                                                                                                                                                                                                                                                                                                                                                                                                                                                                                                                                                                                                                                                                                                                                                                                                                                                                                                                                                                                                                                                                                                                                                                                                                                                                                                                                                                        
ctrl3_val                                                                                                                                                                                                                                                                                                                                                                                                                                                                                                                                                                                                                                                                                                                                                                                                                                                                                                                                                                                                                                                                                                                                                                                                                                                                                                                                                                                                                           
ctrl3_val_unit                                                                                                                                                                                                                                                                                                                                                                                                                                                                                                                                                                                                                                                                                                                                                                                                                                                                                                                                                                                                                                                                                                                                                                                                                                                                                                                                                                                                                      
ctrl3_val_vs                                                                                                                                                                                                                                                                                                                                                                                                                                                                                                                                                                                                                                                                                                                                                                                                                                                                                                                                                                                                                                                                                                                                                                                                                                                                                                                                                                                                                        
N                   0.10                0.05                0.20                0.10                0.05                0.10                0.20                0.10                0.10                0.20                0.10                0.10                0.20                0.10                0.10                0.20                0.10                0.20                0.10                0.10                0.50                0.10                0.20                0.10                0.10                1.00                0.10                0.20                0.10                0.10                2.00                0.10                0.20                0.10                0.10                0.50                0.10                1.80                0.10                1.20                0.10                0.10                0.20                0.20                0.10                0.50                0.10                1.80                0.10                1.20                0.10                0.50                0.10                1.80                0.10                1.20                0.10                0.20                0.10                0.10                5.00                0.10                0.20                0.10                0.10                10.00               0.10                0.10                
charge/discharge    Charge              Charge              Charge              Discharge           Discharge           Discharge           Charge              Discharge           Discharge           Discharge           Discharge           Discharge           Charge              Discharge           Discharge           Discharge           Discharge           Charge              Discharge           Discharge           Discharge           Discharge           Charge              Discharge           Discharge           Discharge           Discharge           Charge              Discharge           Discharge           Discharge           Discharge           Charge              Discharge           Discharge           Discharge           Discharge           Discharge           Discharge           Charge              Discharge           Discharge           Charge              Charge              Discharge           Discharge           Discharge           Discharge           Discharge           Charge              Discharge           Discharge           Discharge           Discharge           Discharge           Charge              Discharge           Charge              Discharge           Discharge           Discharge           Discharge           Charge              Discharge           Discharge           Discharge           Discharge           Discharge           
charge/discharge_1  Charge              Charge              Charge              Charge              Charge              Charge              Charge              Charge              Charge              Charge              Charge              Charge              Charge              Charge              Charge              Charge              Charge              Charge              Charge              Charge              Charge              Charge              Charge              Charge              Charge              Charge              Charge              Charge              Charge              Charge              Charge              Charge              Charge              Charge              Charge              Charge              Charge              Charge              Charge              Charge              Charge              Charge              Charge              Charge              Charge              Charge              Charge              Charge              Charge              Charge              Charge              Charge              Charge              Charge              Charge              Charge              Charge              Charge              Charge              Charge              Charge              Charge              Charge              Charge              Charge              Charge              Charge              Charge              
Apply I/C_1         I                   I                   I                   I                   I                   I                   I                   I                   I                   I                   I                   I                   I                   I                   I                   I                   I                   I                   I                   I                   I                   I                   I                   I                   I                   I                   I                   I                   I                   I                   I                   I                   I                   I                   I                   I                   I                   I                   I                   I                   I                   I                   I                   I                   I                   I                   I                   I                   I                   I                   I                   I                   I                   I                   I                   I                   I                   I                   I                   I                   I                   I                   I                   I                   I                   I                   I                   I                   
N1                  0.00                0.00                0.00                0.00                0.00                0.00                0.00                0.00                0.00                0.00                0.00                0.00                0.00                0.00                0.00                0.00                0.00                0.00                0.00                0.00                0.00                0.00                0.00                0.00                0.00                0.00                0.00                0.00                0.00                0.00                0.00                0.00                0.00                0.00                0.00                0.00                0.00                0.00                0.00                0.00                0.00                0.00                0.00                0.00                0.00                0.00                0.00                0.00                0.00                0.00                0.00                0.00                0.00                0.00                0.00                0.00                0.00                0.00                0.00                0.00                0.00                0.00                0.00                0.00                0.00                0.00                0.00                0.00                
ctrl4_val                                                                                                                                                                                                                                                                                                                                                                                                                                                                                                                                                                                                                                                                                                                                                                                                                                                                                                                                                                                                                                                                                                                                                                                                                                                                                                                                                                                                                           
ctrl4_val_unit                                                                                                                                                                                                                                                                                                                                                                                                                                                                                                                                                                                                                                                                                                                                                                                                                                                                                                                                                                                                                                                                                                                                                                                                                                                                                                                                                                                                                      
ctrl_seq            0                   0                   0                   0                   0                   0                   0                   0                   0                   0                   0                   6                   0                   0                   0                   0                   0                   0                   0                   0                   0                   0                   0                   0                   0                   0                   0                   0                   0                   0                   0                   0                   0                   0                   0                   0                   0                   0                   0                   0                   0                   35                  0                   0                   0                   0                   0                   0                   0                   0                   0                   0                   0                   0                   0                   0                   0                   0                   0                   0                   0                   0                   0                   0                   0                   0                   0                   0                   
ctrl_repeat         0                   0                   0                   0                   0                   0                   0                   0                   0                   0                   0                   4                   0                   0                   0                   0                   0                   0                   0                   0                   0                   0                   0                   0                   0                   0                   0                   0                   0                   0                   0                   0                   0                   0                   0                   0                   0                   0                   0                   0                   0                   8                   0                   0                   0                   0                   0                   0                   0                   0                   0                   0                   0                   0                   0                   0                   0                   0                   0                   0                   0                   0                   0                   0                   0                   0                   0                   0                   
ctrl_trigger        Falling Edge        Falling Edge        Falling Edge        Falling Edge        Falling Edge        Falling Edge        Falling Edge        Falling Edge        Falling Edge        Falling Edge        Falling Edge        Falling Edge        Falling Edge        Falling Edge        Falling Edge        Falling Edge        Falling Edge        Falling Edge        Falling Edge        Falling Edge        Falling Edge        Falling Edge        Falling Edge        Falling Edge        Falling Edge        Falling Edge        Falling Edge        Falling Edge        Falling Edge        Falling Edge        Falling Edge        Falling Edge        Falling Edge        Falling Edge        Falling Edge        Falling Edge        Falling Edge        Falling Edge        Falling Edge        Falling Edge        Falling Edge        Falling Edge        Falling Edge        Falling Edge        Falling Edge        Falling Edge        Falling Edge        Falling Edge        Falling Edge        Falling Edge        Falling Edge        Falling Edge        Falling Edge        Falling Edge        Falling Edge        Falling Edge        Falling Edge        Falling Edge        Falling Edge        Falling Edge        Falling Edge        Falling Edge        Falling Edge        Falling Edge        Falling Edge        Falling Edge        Falling Edge        Falling Edge        
ctrl_TO_t           0.000               0.000               0.000               0.000               0.000               0.000               0.000               0.000               0.000               0.000               0.000               0.000               0.000               0.000               0.000               0.000               0.000               0.000               0.000               0.000               0.000               0.000               0.000               0.000               0.000               0.000               0.000               0.000               0.000               0.000               0.000               0.000               0.000               0.000               0.000               0.000               0.000               0.000               0.000               0.000               0.000               0.000               0.000               0.000               0.000               0.000               0.000               0.000               0.000               0.000               0.000               0.000               0.000               0.000               0.000               0.000               0.000               0.000               0.000               0.000               0.000               0.000               0.000               0.000               0.000               0.000               0.000               0.000               
ctrl_TO_t_unit      d                   d                   d                   d                   d                   d                   d                   d                   d                   d                   d                   d                   d                   d                   d                   d                   d                   d                   d                   d                   d                   d                   d                   d                   d                   d                   d                   d                   d                   d                   d                   d                   d                   d                   d                   d                   d                   d                   d                   d                   d                   d                   d                   d                   d                   d                   d                   d                   d                   d                   d                   d                   d                   d                   d                   d                   d                   d                   d                   d                   d                   d                   d                   d                   d                   d                   d                   d                   
ctrl_Nd             6                   6                   6                   6                   6                   6                   6                   6                   6                   6                   6                   6                   6                   6                   6                   6                   6                   6                   6                   6                   6                   6                   6                   6                   6                   6                   6                   6                   6                   6                   6                   6                   6                   6                   6                   6                   6                   6                   6                   6                   6                   6                   6                   6                   6                   6                   6                   6                   6                   6                   6                   6                   6                   6                   6                   6                   6                   6                   6                   6                   6                   6                   6                   6                   6                   6                   6                   6                   
ctrl_Na             1                   1                   1                   1                   1                   1                   1                   1                   1                   1                   1                   1                   1                   1                   1                   1                   1                   1                   1                   1                   1                   1                   1                   1                   1                   1                   1                   1                   1                   1                   1                   1                   1                   1                   1                   1                   1                   1                   1                   1                   1                   1                   1                   1                   1                   1                   1                   1                   1                   1                   1                   1                   1                   1                   1                   1                   1                   1                   1                   1                   1                   1                   1                   1                   1                   1                   1                   1                   
ctrl_corr           1                   1                   1                   1                   1                   1                   1                   1                   1                   1                   1                   1                   1                   1                   1                   1                   1                   1                   1                   1                   1                   1                   1                   1                   1                   1                   1                   1                   1                   1                   1                   1                   1                   1                   1                   1                   1                   1                   1                   1                   1                   1                   1                   1                   1                   1                   1                   1                   1                   1                   1                   1                   1                   1                   1                   1                   1                   1                   1                   1                   1                   1                   1                   1                   1                   1                   1                   1                   
lim_nb              1                   2                   2                   1                   2                   1                   2                   2                   1                   2                   1                   0                   2                   2                   1                   2                   1                   2                   2                   1                   2                   1                   2                   2                   1                   2                   1                   2                   2                   1                   2                   1                   2                   2                   1                   2                   1                   1                   1                   1                   1                   0                   2                   2                   1                   2                   1                   1                   1                   1                   1                   2                   1                   1                   1                   1                   1                   2                   2                   1                   2                   1                   2                   2                   1                   2                   1                   1                   
lim1_type           Time                Ecell               Time                Time                Ecell               Time                Ecell               I                   Time                Ecell               Time                Time                Ecell               I                   Time                Ecell               Time                Ecell               I                   Time                Ecell               Time                Ecell               I                   Time                Ecell               Time                Ecell               I                   Time                Ecell               Time                Ecell               I                   Time                Ecell               Time                Time                Time                Time                Time                Ecell               Ecell               Time                Time                Ecell               Time                Time                Time                Time                Time                Ecell               Time                Time                Time                Time                Time                Ecell               I                   Time                Ecell               Time                Ecell               I                   Time                Ecell               Time                Time                
lim1_comp           >                   >                   >                   >                   <                   >                   >                   <                   >                   <                   >                   >                   >                   <                   >                   <                   >                   >                   <                   >                   <                   >                   >                   <                   >                   <                   >                   >                   <                   >                   <                   >                   >                   <                   >                   <                   >                   >                   >                   >                   >                   <                   >                   >                   >                   <                   >                   >                   >                   >                   >                   <                   >                   >                   >                   >                   >                   >                   <                   >                   <                   >                   >                   <                   >                   <                   >                   >                   
lim1_Q              Q limit             Q limit             Q limit             Q limit             Q limit             Q limit             Q limit             Q limit             Q limit             Q limit             Q limit             Q limit             Q limit             Q limit             Q limit             Q limit             Q limit             Q limit             Q limit             Q limit             Q limit             Q limit             Q limit             Q limit             Q limit             Q limit             Q limit             Q limit             Q limit             Q limit             Q limit             Q limit             Q limit             Q limit             Q limit             Q limit             Q limit             Q limit             Q limit             Q limit             Q limit             Q limit             Q limit             Q limit             Q limit             Q limit             Q limit             Q limit             Q limit             Q limit             Q limit             Q limit             Q limit             Q limit             Q limit             Q limit             Q limit             Q limit             Q limit             Q limit             Q limit             Q limit             Q limit             Q limit             Q limit             Q limit             Q limit             Q limit             
lim1_value          30.000              4.200               1.000               10.000              2.500               10.000              4.200               0.100               10.000              2.500               10.000              10.000              4.200               0.100               10.000              2.500               10.000              4.200               0.100               10.000              2.500               10.000              4.200               0.100               10.000              2.500               10.000              4.200               0.100               10.000              2.500               10.000              4.200               0.100               10.000              2.500               1.000               10.000              40.000              10.000              40.000              2.800               4.200               1.000               10.000              2.500               1.000               2.000               40.000              2.000               40.000              2.500               1.000               30.000              2.000               30.000              2.000               4.200               0.100               10.000              2.500               10.000              4.200               0.100               10.000              2.500               10.000              1.000               
lim1_value_unit     mn                  V                   h                   s                   V                   s                   V                   mA                  s                   V                   s                   s                   V                   mA                  s                   V                   s                   V                   mA                  s                   V                   s                   V                   mA                  s                   V                   s                   V                   mA                  s                   V                   s                   V                   mA                  s                   V                   h                   s                   s                   s                   s                   V                   V                   h                   s                   V                   h                   s                   s                   s                   s                   V                   h                   s                   mn                  s                   mn                  V                   mA                  s                   V                   s                   V                   mA                  s                   V                   s                   d                   
lim1_action         Next sequence       Next sequence       Next sequence       Next sequence       Next sequence       Next sequence       Next sequence       Next sequence       Next sequence       Next sequence       Next sequence       Next sequence       Next sequence       Next sequence       Next sequence       Next sequence       Next sequence       Next sequence       Next sequence       Next sequence       Next sequence       Next sequence       Next sequence       Next sequence       Next sequence       Next sequence       Next sequence       Next sequence       Next sequence       Next sequence       Next sequence       Next sequence       Next sequence       Next sequence       Next sequence       Next sequence       Next sequence       Next sequence       Next sequence       Next sequence       Next sequence       Next sequence       Next sequence       Next sequence       Next sequence       Next sequence       Next sequence       Next sequence       Next sequence       Next sequence       Next sequence       Next sequence       Next sequence       Next sequence       Next sequence       Next sequence       Next sequence       Next sequence       Next sequence       Next sequence       Next sequence       Next sequence       Next sequence       Next sequence       Next sequence       Next sequence       Next sequence       Next sequence       
lim1_seq            1                   2                   3                   4                   5                   6                   7                   8                   9                   10                  11                  12                  13                  14                  15                  16                  17                  18                  19                  20                  21                  22                  23                  24                  25                  26                  27                  28                  29                  30                  31                  32                  33                  34                  35                  36                  37                  38                  39                  40                  41                  42                  43                  44                  45                  46                  47                  48                  49                  50                  51                  52                  53                  54                  55                  56                  57                  58                  59                  60                  61                  62                  63                  64                  65                  66                  67                  68                  
lim2_type           Time                Time                I                   Time                Time                Time                Time                Time                Time                Time                Time                Time                Time                Time                Time                Time                Time                Time                Time                Time                Time                Time                Time                Time                Time                Time                Time                Time                Time                Time                Time                Time                Time                Time                Time                Time                Time                Time                Time                Time                Time                Time                Time                I                   Time                Time                Time                Time                Time                Time                Time                Time                Time                Time                Time                Time                Time                Time                Time                Time                Time                Time                Time                Time                Time                Time                Time                Time                
lim2_comp           >                   >                   <                   >                   >                   >                   >                   >                   >                   >                   >                   >                   >                   >                   >                   >                   >                   >                   >                   >                   >                   >                   >                   >                   >                   >                   >                   >                   >                   >                   >                   >                   >                   >                   >                   >                   >                   >                   >                   >                   >                   >                   >                   <                   >                   >                   >                   >                   >                   >                   >                   >                   >                   >                   >                   >                   >                   >                   >                   >                   >                   >                   >                   >                   >                   >                   >                   >                   
lim2_Q              Q limit             Q limit             Q limit             Q limit             Q limit             Q limit             Q limit             Q limit             Q limit             Q limit             Q limit             Q limit             Q limit             Q limit             Q limit             Q limit             Q limit             Q limit             Q limit             Q limit             Q limit             Q limit             Q limit             Q limit             Q limit             Q limit             Q limit             Q limit             Q limit             Q limit             Q limit             Q limit             Q limit             Q limit             Q limit             Q limit             Q limit             Q limit             Q limit             Q limit             Q limit             Q limit             Q limit             Q limit             Q limit             Q limit             Q limit             Q limit             Q limit             Q limit             Q limit             Q limit             Q limit             Q limit             Q limit             Q limit             Q limit             Q limit             Q limit             Q limit             Q limit             Q limit             Q limit             Q limit             Q limit             Q limit             Q limit             Q limit             
lim2_value          15.000              30.000              0.100               15.000              30.000              15.000              7.000               1.000               15.000              7.000               15.000              15.000              7.000               1.000               15.000              7.000               15.000              7.000               1.000               15.000              3.000               15.000              7.000               1.000               15.000              90.000              15.000              7.000               1.000               15.000              45.000              15.000              7.000               1.000               15.000              12.000              15.000              15.000              15.000              15.000              15.000              15.000              7.000               0.100               15.000              1.000               15.000              15.000              15.000              15.000              15.000              36.000              15.000              15.000              15.000              15.000              15.000              7.000               1.000               15.000              20.000              15.000              7.000               1.000               15.000              10.000              15.000              15.000              
lim2_value_unit     h                   h                   mA                  h                   h                   s                   h                   h                   s                   h                   s                   s                   h                   h                   s                   h                   s                   h                   h                   s                   h                   s                   h                   h                   s                   mn                  s                   h                   h                   s                   mn                  s                   h                   h                   s                   mn                  h                   h                   h                   h                   h                   h                   h                   mA                  h                   h                   h                   h                   h                   h                   h                   mn                  h                   h                   h                   h                   s                   h                   h                   s                   mn                  s                   h                   h                   s                   mn                  s                   s                   
lim2_action         Next sequence       Next sequence       Next sequence       Next sequence       Next sequence       Next sequence       Next sequence       Next sequence       Next sequence       Next sequence       Next sequence       Next sequence       Next sequence       Next sequence       Next sequence       Next sequence       Next sequence       Next sequence       Next sequence       Next sequence       Next sequence       Next sequence       Next sequence       Next sequence       Next sequence       Next sequence       Next sequence       Next sequence       Next sequence       Next sequence       Next sequence       Next sequence       Next sequence       Next sequence       Next sequence       Next sequence       Next sequence       Next sequence       Next sequence       Next sequence       Next sequence       Next sequence       Next sequence       Next sequence       Next sequence       Next sequence       Next sequence       Next sequence       Next sequence       Next sequence       Next sequence       Next sequence       Next sequence       Next sequence       Next sequence       Next sequence       Next sequence       Next sequence       Next sequence       Next sequence       Next sequence       Next sequence       Next sequence       Next sequence       Next sequence       Next sequence       Next sequence       Next sequence       
lim2_seq            1                   2                   3                   4                   5                   6                   7                   8                   9                   10                  11                  12                  13                  14                  15                  16                  17                  18                  19                  20                  21                  22                  23                  24                  25                  26                  27                  28                  29                  30                  31                  32                  33                  34                  35                  36                  37                  38                  39                  40                  41                  42                  43                  44                  45                  46                  47                  48                  49                  50                  51                  52                  53                  54                  55                  56                  57                  58                  59                  60                  61                  62                  63                  64                  65                  66                  67                  68                  
rec_nb              1                   2                   2                   1                   2                   1                   2                   1                   1                   2                   1                   0                   2                   1                   1                   2                   1                   2                   1                   1                   2                   1                   2                   1                   1                   2                   1                   2                   1                   1                   2                   1                   2                   1                   1                   2                   2                   2                   2                   2                   2                   0                   2                   2                   1                   2                   2                   2                   2                   2                   2                   2                   2                   2                   2                   2                   2                   2                   1                   1                   2                   1                   2                   1                   1                   2                   1                   1                   
rec1_type           Time                Time                Time                Time                Time                Time                Time                Time                Time                Time                Time                Time                Time                Time                Time                Time                Time                Time                Time                Time                Time                Time                Time                Time                Time                Time                Time                Time                Time                Time                Time                Time                Time                Time                Time                Time                Time                Time                Time                Time                Time                Time                Time                Time                Time                Time                Time                Time                Time                Time                Time                Time                Time                Time                Time                Time                Time                Time                Time                Time                Time                Time                Time                Time                Time                Time                Time                Time                
rec1_value          5.000               5.000               5.000               1.000               5.000               1.000               5.000               5.000               1.000               5.000               1.000               1.000               5.000               5.000               1.000               5.000               1.000               5.000               5.000               1.000               5.000               1.000               5.000               5.000               1.000               150.000             1.000               5.000               5.000               1.000               1.000               1.000               5.000               5.000               1.000               5.000               5.000               1.000               5.000               1.000               5.000               10.000              5.000               5.000               1.000               5.000               5.000               1.000               5.000               1.000               5.000               5.000               5.000               1.000               5.000               1.000               5.000               5.000               5.000               1.000               30.000              1.000               5.000               5.000               1.000               30.000              1.000               5.000               
rec1_value_unit     mn                  mn                  mn                  s                   mn                  s                   mn                  mn                  s                   mn                  s                   s                   mn                  mn                  s                   mn                  s                   mn                  mn                  s                   mn                  s                   mn                  mn                  s                   s                   s                   mn                  mn                  s                   mn                  s                   mn                  mn                  s                   mn                  mn                  s                   s                   s                   s                   mn                  mn                  mn                  s                   mn                  mn                  mn                  s                   s                   s                   mn                  mn                  s                   s                   s                   s                   mn                  mn                  s                   s                   s                   mn                  mn                  s                   s                   s                   mn                  
rec2_type           Ecell               Ecell               I                   Ecell               Ecell               Ecell               Ecell               Ecell               Ecell               Ecell               Ecell               Ecell               Ecell               Ecell               Ecell               Ecell               Ecell               Ecell               Ecell               Ecell               Ecell               Ecell               Ecell               Ecell               Ecell               Ecell               Ecell               Ecell               Ecell               Ecell               Ecell               Ecell               Ecell               Ecell               Ecell               Ecell               Ecell               Ecell               Ecell               Ecell               Ecell               Ecell               Ecell               I                   Ecell               Ecell               Ecell               Ecell               Ecell               Ecell               Ecell               Ecell               Ecell               Ecell               Ecell               Ecell               Ecell               Ecell               Ecell               Ecell               Ecell               Ecell               Ecell               Ecell               Ecell               Ecell               Ecell               Ecell               
rec2_value          10.000              10.000              0.100               10.000              10.000              10.000              10.000              10.000              10.000              10.000              10.000              10.000              10.000              10.000              10.000              10.000              10.000              10.000              10.000              10.000              10.000              10.000              10.000              10.000              10.000              10.000              10.000              10.000              10.000              10.000              10.000              10.000              10.000              10.000              10.000              10.000              10.000              10.000              10.000              10.000              10.000              10.000              10.000              0.100               10.000              10.000              10.000              10.000              10.000              10.000              10.000              10.000              10.000              10.000              10.000              10.000              10.000              10.000              10.000              10.000              10.000              10.000              10.000              10.000              10.000              10.000              10.000              10.000              
rec2_value_unit     mV                  mV                  mA                  mV                  mV                  V                   mV                  V                   V                   mV                  V                   V                   mV                  V                   V                   mV                  V                   mV                  V                   V                   mV                  V                   mV                  V                   V                   mV                  V                   mV                  V                   V                   mV                  V                   mV                  V                   V                   mV                  mV                  mV                  mV                  mV                  mV                  mV                  mV                  mA                  mV                  mV                  mV                  mV                  mV                  mV                  mV                  mV                  mV                  mV                  mV                  mV                  mV                  mV                  V                   V                   mV                  V                   mV                  V                   V                   mV                  V                   mV                  
E range min (V)     0.000               0.000               0.000               0.000               0.000               0.000               0.000               0.000               0.000               0.000               0.000               0.000               0.000               0.000               0.000               0.000               0.000               0.000               0.000               0.000               0.000               0.000               0.000               0.000               0.000               0.000               0.000               0.000               0.000               0.000               0.000               0.000               0.000               0.000               0.000               0.000               0.000               0.000               0.000               0.000               0.000               0.000               0.000               0.000               0.000               0.000               0.000               0.000               0.000               0.000               0.000               0.000               0.000               0.000               0.000               0.000               0.000               0.000               0.000               0.000               0.000               0.000               0.000               0.000               0.000               0.000               0.000               0.000               
E range max (V)     10.000              10.000              10.000              10.000              10.000              10.000              10.000              10.000              10.000              10.000              10.000              10.000              10.000              10.000              10.000              10.000              10.000              10.000              10.000              10.000              10.000              10.000              10.000              10.000              10.000              10.000              10.000              10.000              10.000              10.000              10.000              10.000              10.000              10.000              10.000              10.000              10.000              10.000              10.000              10.000              10.000              10.000              10.000              10.000              10.000              10.000              10.000              10.000              10.000              10.000              10.000              10.000              10.000              10.000              10.000              10.000              10.000              10.000              10.000              10.000              10.000              10.000              10.000              10.000              10.000              10.000              10.000              10.000              
I Range             1 mA                1 mA                1 mA                1 mA                1 mA                1 mA                1 mA                1 mA                1 mA                1 mA                1 mA                1 mA                1 mA                1 mA                1 mA                1 mA                1 mA                1 mA                1 mA                1 mA                10 mA               1 mA                1 mA                1 mA                1 mA                10 mA               1 mA                1 mA                1 mA                1 mA                10 mA               1 mA                1 mA                1 mA                1 mA                10 mA               1 mA                10 mA               1 mA                10 mA               1 mA                1 mA                1 mA                1 mA                1 mA                10 mA               1 mA                10 mA               1 mA                10 mA               1 mA                10 mA               1 mA                10 mA               1 mA                10 mA               1 mA                1 mA                1 mA                1 mA                100 mA              1 mA                1 mA                1 mA                1 mA                100 mA              1 mA                1 mA                
I Range min         Unset               Unset               Unset               Unset               Unset               Unset               Unset               Unset               Unset               Unset               Unset               Unset               Unset               Unset               Unset               Unset               Unset               Unset               Unset               Unset               Unset               Unset               Unset               Unset               Unset               Unset               Unset               Unset               Unset               Unset               Unset               Unset               Unset               Unset               Unset               Unset               Unset               Unset               Unset               Unset               Unset               Unset               Unset               Unset               Unset               Unset               Unset               Unset               Unset               Unset               Unset               Unset               Unset               Unset               Unset               Unset               Unset               Unset               Unset               Unset               Unset               Unset               Unset               Unset               Unset               Unset               Unset               Unset               
I Range max         Unset               Unset               Unset               Unset               Unset               Unset               Unset               Unset               Unset               Unset               Unset               Unset               Unset               Unset               Unset               Unset               Unset               Unset               Unset               Unset               Unset               Unset               Unset               Unset               Unset               Unset               Unset               Unset               Unset               Unset               Unset               Unset               Unset               Unset               Unset               Unset               Unset               Unset               Unset               Unset               Unset               Unset               Unset               Unset               Unset               Unset               Unset               Unset               Unset               Unset               Unset               Unset               Unset               Unset               Unset               Unset               Unset               Unset               Unset               Unset               Unset               Unset               Unset               Unset               Unset               Unset               Unset               Unset               
I Range init        Unset               Unset               Unset               Unset               Unset               Unset               Unset               Unset               Unset               Unset               Unset               Unset               Unset               Unset               Unset               Unset               Unset               Unset               Unset               Unset               Unset               Unset               Unset               Unset               Unset               Unset               Unset               Unset               Unset               Unset               Unset               Unset               Unset               Unset               Unset               Unset               Unset               Unset               Unset               Unset               Unset               Unset               Unset               Unset               Unset               Unset               Unset               Unset               Unset               Unset               Unset               Unset               Unset               Unset               Unset               Unset               Unset               Unset               Unset               Unset               Unset               Unset               Unset               Unset               Unset               Unset               Unset               Unset               
auto rest           0                   0                   0                   0                   0                   0                   0                   0                   0                   0                   0                   0                   0                   0                   0                   0                   0                   0                   0                   0                   0                   0                   0                   0                   0                   0                   0                   0                   0                   0                   0                   0                   0                   0                   0                   0                   0                   0                   0                   0                   0                   0                   0                   0                   0                   0                   0                   0                   0                   0                   0                   0                   0                   0                   0                   0                   0                   0                   0                   0                   0                   0                   0                   0                   0                   0                   0                   0                   
Bandwidth           4                   4                   4                   4                   4                   4                   4                   4                   4                   4                   4                   4                   4                   4                   4                   4                   4                   4                   4                   4                   4                   4                   4                   4                   4                   4                   4                   4                   4                   4                   4                   4                   4                   4                   4                   4                   4                   4                   4                   4                   4                   4                   4                   4                   4                   4                   4                   4                   4                   4                   4                   4                   4                   4                   4                   4                   4                   4                   4                   4                   4                   4                   4                   4                   4                   4                   4                   4                   

mode	ox/red	error	control changes	Ns changes	counter inc.	Ns	I Range	time/s	control/V/mA	Ecell/V	I/mA	dq/mA.h	(Q-Qo)/mA.h	|Energy|/W.h	Q charge/discharge/mA.h	half cycle	Energy charge/W.h	Energy discharge/W.h	Capacitance charge/�F	Capacitance discharge/�F	x	Q discharge/mA.h	Q charge/mA.h	Capacity/mA.h	Efficiency/%	control/V	control/mA	cycle number	P/W	R/Ohm	
3	0	0	0	0	0	0	115	0.000000000000000E+000	0.0000000E+000	3.3486626E+000	0.0000000E+000	0.000000000000000E+000	0.000000000000000E+000	0.000000000000000E+000	0.000000000000000E+000	0	0.000000000000000E+000	0.000000000000000E+000	0.000000000000000E+000	0.000000000000000E+000	0.000000000000000E+000	0.000000000000000E+000	0.000000000000000E+000	0.000000000000000E+000	0.0000000E+000	0.0000000E+000	0.0000000E+000	0.000000000000000E+000	0.0000000E+000	0.0000000E+000
3	0	0	0	0	0	0	115	3.000000142492354E+002	0.0000000E+000	3.3495686E+000	0.0000000E+000	0.000000000000000E+000	0.000000000000000E+000	0.000000000000000E+000	0.000000000000000E+000	0	0.000000000000000E+000	0.000000000000000E+000	0.000000000000000E+000	0.000000000000000E+000	0.000000000000000E+000	0.000000000000000E+000	0.000000000000000E+000	0.000000000000000E+000	0.0000000E+000	0.0000000E+000	0.0000000E+000	0.000000000000000E+000	0.0000000E+000	0.0000000E+000
3	0	0	0	0	0	0	115	6.000000284984708E+002	0.0000000E+000	3.3500810E+000	0.0000000E+000	0.000000000000000E+000	0.000000000000000E+000	0.000000000000000E+000	0.000000000000000E+000	0	0.000000000000000E+000	0.000000000000000E+000	0.000000000000000E+000	0.000000000000000E+000	0.000000000000000E+000	0.000000000000000E+000	0.000000000000000E+000	0.000000000000000E+000	0.0000000E+000	0.0000000E+000	0.0000000E+000	0.000000000000000E+000	0.0000000E+000	0.0000000E+000
3	0	0	0	0	0	0	115	9.000000427477062E+002	0.0000000E+000	3.3505538E+000	0.0000000E+000	0.000000000000000E+000	0.000000000000000E+000	0.000000000000000E+000	0.000000000000000E+000	0	0.000000000000000E+000	0.000000000000000E+000	0.000000000000000E+000	0.000000000000000E+000	0.000000000000000E+000	0.000000000000000E+000	0.000000000000000E+000	0.000000000000000E+000	0.0000000E+000	0.0000000E+000	0.0000000E+000	0.000000000000000E+000	0.0000000E+000	0.0000000E+000
3	0	0	0	0	0	0	115	1.200000056996942E+003	0.0000000E+000	3.3507113E+000	0.0000000E+000	0.000000000000000E+000	0.000000000000000E+000	0.000000000000000E+000	0.000000000000000E+000	0	0.000000000000000E+000	0.000000000000000E+000	0.000000000000000E+000	0.000000000000000E+000	0.000000000000000E+000	0.000000000000000E+000	0.000000000000000E+000	0.000000000000000E+000	0.0000000E+000	0.0000000E+000	0.0000000E+000	0.000000000000000E+000	0.0000000E+000	0.0000000E+000
3	0	0	0	0	0	0	115	1.500000071246177E+003	0.0000000E+000	3.3511448E+000	0.0000000E+000	0.000000000000000E+000	0.000000000000000E+000	0.000000000000000E+000	0.000000000000000E+000	0	0.000000000000000E+000	0.000000000000000E+000	0.000000000000000E+000	0.000000000000000E+000	0.000000000000000E+000	0.000000000000000E+000	0.000000000000000E+000	0.000000000000000E+000	0.0000000E+000	0.0000000E+000	0.0000000E+000	0.000000000000000E+000	0.0000000E+000	0.0000000E+000
3	0	0	1	0	0	0	116	1.800118085501017E+003	1.9014999E-001	3.3691504E+000	0.0000000E+000	0.000000000000000E+000	0.000000000000000E+000	0.000000000000000E+000	0.000000000000000E+000	0	0.000000000000000E+000	0.000000000000000E+000	0.000000000000000E+000	0.000000000000000E+000	0.000000000000000E+000	0.000000000000000E+000	0.000000000000000E+000	0.000000000000000E+000	0.0000000E+000	0.0000000E+000	0.0000000E+000	0.000000000000000E+000	0.0000000E+000	0.0000000E+000
1	1	0	1	1	0	1	116	1.800120085501112E+003	1.9014999E-001	3.3693080E+000	1.9032963E-001	1.057386812236574E-007	1.057386812236574E-007	3.562661674287584E-010	1.057386812236574E-007	0	3.562661674287584E-010	0.000000000000000E+000	0.000000000000000E+000	0.000000000000000E+000	-3.945252363623580E-009	0.000000000000000E+000	1.057386812236574E-007	1.057386812236574E-007	0.0000000E+000	0.0000000E+000	1.9014999E-001	0.000000000000000E+000	6.4127916E-004	1.7702488E+004
1	1	0	1	0	0	1	116	1.800228085506242E+003	1.9014999E-001	3.3793154E+000	1.9023111E-001	5.706353444192145E-006	5.812092125415802E-006	1.961331228415171E-008	5.812092125415802E-006	0	1.961331228415171E-008	0.000000000000000E+000	0.000000000000000E+000	0.000000000000000E+000	-2.168569716402366E-007	0.000000000000000E+000	5.812092125415802E-006	5.812092125415802E-006	0.0000000E+000	0.0000000E+000	1.9014999E-001	0.000000000000000E+000	6.4285094E-004	1.7764262E+004
1	1	0	1	0	0	1	116	1.800356085512321E+003	1.9014999E-001	3.3893623E+000	1.9021142E-001	6.763357139296002E-006	1.257544926471180E-005	4.250379065672557E-008	1.257544926471180E-005	0	4.250379065672557E-008	0.000000000000000E+000	0.000000000000000E+000	0.000000000000000E+000	-4.692069199377573E-007	0.000000000000000E+000	1.257544926471180E-005	1.257544926471180E-005	0.0000000E+000	0.0000000E+000	1.9014999E-001	0.000000000000000E+000	6.4469542E-004	1.7818922E+004
1	1	0	1	0	0	1	116	1.800494085518876E+003	1.9014999E-001	3.3995669E+000	1.9019172E-001	7.291525163584285E-006	1.986697442829609E-005	6.725537290175756E-008	1.986697442829609E-005	0	6.725537290175756E-008	0.000000000000000E+000	0.000000000000000E+000	0.000000000000000E+000	-7.412635273509351E-007	0.000000000000000E+000	1.986697442829609E-005	1.986697442829609E-005	0.0000000E+000	0.0000000E+000	1.9014999E-001	0.000000000000000E+000	6.4656948E-004	1.7874422E+004
1	1	0	1	0	0	1	116	1.800638085525716E+003	1.9014999E-001	3.4096136E+000	1.9023111E-001	7.609025736649831E-006	2.747600016494592E-005	9.316172771983676E-008	2.747600016494592E-005	0	9.316172771983676E-008	0.000000000000000E+000	0.000000000000000E+000	0.000000000000000E+000	-1.025166508029249E-006	0.000000000000000E+000	2.747600016494592E-005	2.747600016494592E-005	0.0000000E+000	0.0000000E+000	1.9014999E-001	0.000000000000000E+000	6.4861460E-004	1.7923533E+004
1	1	0	1	0	0	1	116	1.800784085532650E+003	1.9014999E-001	3.4196606E+000	1.9023111E-001	7.714753540025817E-006	3.519075370497174E-005	1.195055536429087E-007	3.519075370497174E-005	0	1.195055536429087E-007	0.000000000000000E+000	0.000000000000000E+000	0.000000000000000E+000	-1.313014335204065E-006	0.000000000000000E+000	3.519075370497174E-005	3.519075370497174E-005	0.0000000E+000	0.0000000E+000	1.9014999E-001	0.000000000000000E+000	6.5052585E-004	1.7976348E+004
1	1	0	1	0	0	1	116	1.800936085539870E+003	1.9014999E-001	3.4296679E+000	1.9023111E-001	8.031586450007227E-006	4.322234015497897E-005	1.470112391975191E-007	4.322234015497897E-005	0	1.470112391975191E-007	0.000000000000000E+000	0.000000000000000E+000	0.000000000000000E+000	-1.612683624236665E-006	0.000000000000000E+000	4.322234015497897E-005	4.322234015497897E-005	0.0000000E+000	0.0000000E+000	1.9014999E-001	0.000000000000000E+000	6.5242953E-004	1.8028953E+004
1	1	0	1	0	0	1	116	1.801096085547470E+003	1.9014999E-001	3.4397149E+000	1.9021142E-001	8.454201883739895E-006	5.167654203871886E-005	1.760494953393936E-007	5.167654203871886E-005	0	1.760494953393936E-007	0.000000000000000E+000	0.000000000000000E+000	0.000000000000000E+000	-1.928121263314324E-006	0.000000000000000E+000	5.167654203871886E-005	5.167654203871886E-005	0.0000000E+000	0.0000000E+000	1.9014999E-001	0.000000000000000E+000	6.5427303E-004	1.8083641E+004
1	1	0	1	0	0	1	116	1.801260085555259E+003	1.9014999E-001	3.4498801E+000	1.9023111E-001	8.665569780601396E-006	6.034211181932025E-005	2.059016100234456E-007	6.034211181932025E-005	0	2.059016100234456E-007	0.000000000000000E+000	0.000000000000000E+000	0.000000000000000E+000	-2.251445322811046E-006	0.000000000000000E+000	6.034211181932025E-005	6.034211181932025E-005	0.0000000E+000	0.0000000E+000	1.9014999E-001	0.000000000000000E+000	6.5627455E-004	1.8135205E+004
1	1	0	1	0	0	1	116	1.801428085563239E+003	1.9014999E-001	3.4599268E+000	1.9025081E-001	8.877244161234962E-006	6.921935598055522E-005	2.365722590353754E-007	6.921935598055522E-005	0	2.365722590353754E-007	0.000000000000000E+000	0.000000000000000E+000	0.000000000000000E+000	-2.582667238048438E-006	0.000000000000000E+000	6.921935598055522E-005	6.921935598055522E-005	0.0000000E+000	0.0000000E+000	1.9014999E-001	0.000000000000000E+000	6.5825391E-004	1.8186135E+004
1	1	0	1	0	0	1	116	1.801604085571598E+003	1.9014999E-001	3.4700131E+000	1.9023111E-001	9.299651591314210E-006	7.851900757186943E-005	2.687959007090992E-007	7.851900757186943E-005	0	2.687959007090992E-007	0.000000000000000E+000	0.000000000000000E+000	0.000000000000000E+000	-2.929649742434917E-006	0.000000000000000E+000	7.851900757186943E-005	7.851900757186943E-005	0.0000000E+000	0.0000000E+000	1.9014999E-001	0.000000000000000E+000	6.6010444E-004	1.8241039E+004
1	1	0	1	0	0	1	116	1.801786085580243E+003	1.9014999E-001	3.4800994E+000	1.9023111E-001	9.617382047904863E-006	8.813638961977429E-005	3.022173679868380E-007	8.813638961977429E-005	0	3.022173679868380E-007	0.000000000000000E+000	0.000000000000000E+000	0.000000000000000E+000	-3.288487197349935E-006	0.000000000000000E+000	8.813638961977429E-005	8.813638961977429E-005	0.0000000E+000	0.0000000E+000	1.9014999E-001	0.000000000000000E+000	6.6202320E-004	1.8294061E+004
1	1	0	1	0	0	1	116	1.801976085589267E+003	1.9014999E-001	3.4902647E+000	1.9025081E-001	1.003958157367177E-005	9.817597119344606E-005	3.372072906957732E-007	9.817597119344606E-005	0	3.372072906957732E-007	0.000000000000000E+000	0.000000000000000E+000	0.000000000000000E+000	-3.663077484224616E-006	0.000000000000000E+000	9.817597119344606E-005	9.817597119344606E-005	0.0000000E+000	0.0000000E+000	1.9014999E-001	0.000000000000000E+000	6.6402572E-004	1.8345596E+004
1	1	0	1	0	0	1	116	1.802176085598767E+003	1.9014999E-001	3.5002720E+000	1.9023111E-001	1.056770583821668E-005	1.087436770316627E-004	3.741448437174161E-007	1.087436770316627E-004	0	3.741448437174161E-007	0.000000000000000E+000	0.000000000000000E+000	0.000000000000000E+000	-4.057372797480094E-006	0.000000000000000E+000	1.087436770316627E-004	1.087436770316627E-004	0.0000000E+000	0.0000000E+000	1.9014999E-001	0.000000000000000E+000	6.6586066E-004	1.8400104E+004
1	1	0	1	0	0	1	116	1.802384085608646E+003	1.9014999E-001	3.5104373E+000	1.9025081E-001	1.099116399056382E-005	1.197348410222265E-004	4.126739032069842E-007	1.197348410222266E-004	0	4.126739032069842E-007	0.000000000000000E+000	0.000000000000000E+000	0.000000000000000E+000	-4.467467903745183E-006	0.000000000000000E+000	1.197348410222266E-004	1.197348410222266E-004	0.0000000E+000	0.0000000E+000	1.9014999E-001	0.000000000000000E+000	6.6786353E-004	1.8451629E+004
1	1	0	1	0	0	1	116	1.802602085619001E+003	1.9014999E-001	3.5204842E+000	1.9023111E-001	1.151925541460514E-005	1.312540964368317E-004	4.531702677408854E-007	1.312540964368317E-004	0	4.531702677408854E-007	0.000000000000000E+000	0.000000000000000E+000	0.000000000000000E+000	-4.897266811067727E-006	0.000000000000000E+000	1.312540964368317E-004	1.312540964368317E-004	0.0000000E+000	0.0000000E+000	1.9014999E-001	0.000000000000000E+000	6.6970562E-004	1.8506354E+004
1	1	0	1	0	0	1	116	1.802832085629925E+003	1.9014999E-001	3.5305705E+000	1.9019172E-001	1.215321689016289E-005	1.434073133269946E-004	4.960173664490382E-007	1.434073133269946E-004	0	4.960173664490382E-007	0.000000000000000E+000	0.000000000000000E+000	0.000000000000000E+000	-5.350719673413599E-006	0.000000000000000E+000	1.434073133269946E-004	1.434073133269946E-004	0.0000000E+000	0.0000000E+000	1.9014999E-001	0.000000000000000E+000	6.7148526E-004	1.8563219E+004
1	1	0	1	0	0	1	116	1.803076085641515E+003	1.9014999E-001	3.5406172E+000	1.9019172E-001	1.289278566009469E-005	1.563000989870893E-004	5.416011301676433E-007	1.563000989870893E-004	0	5.416011301676433E-007	0.000000000000000E+000	0.000000000000000E+000	0.000000000000000E+000	-5.831766840926412E-006	0.000000000000000E+000	1.563000989870893E-004	1.563000989870893E-004	0.0000000E+000	0.0000000E+000	1.9014999E-001	0.000000000000000E+000	6.7339605E-004	1.8616043E+004
1	1	0	1	0	0	1	116	1.803344085654244E+003	1.9014999E-001	3.5507035E+000	1.9021142E-001	1.416122294962406E-005	1.704613219367133E-004	5.918131033248371E-007	1.704613219367133E-004	0	5.918131033248371E-007	0.000000000000000E+000	0.000000000000000E+000	0.000000000000000E+000	-6.360141109143642E-006	0.000000000000000E+000	1.704613219367133E-004	1.704613219367133E-004	0.0000000E+000	0.0000000E+000	1.9014999E-001	0.000000000000000E+000	6.7538436E-004	1.8667143E+004
1	1	0	1	0	0	1	116	1.803632085667923E+003	1.9014999E-001	3.5608687E+000	1.9023111E-001	1.521785453789764E-005	1.856791764746110E-004	6.459261405467987E-007	1.856791764746110E-004	0	6.459261405467987E-007	0.000000000000000E+000	0.000000000000000E+000	0.000000000000000E+000	-6.927939722575639E-006	0.000000000000000E+000	1.856791764746110E-004	1.856791764746110E-004	0.0000000E+000	0.0000000E+000	1.9014999E-001	0.000000000000000E+000	6.7738805E-004	1.8718645E+004
1	1	0	1	0	0	1	116	1.803948085682932E+003	1.9014999E-001	3.5709550E+000	1.9032963E-001	1.669813034435113E-005	2.023773068189621E-004	7.054706150293351E-007	2.023773068189621E-004	0	7.054706150293351E-007	0.000000000000000E+000	0.000000000000000E+000	0.000000000000000E+000	-7.550969416598402E-006	0.000000000000000E+000	2.023773068189621E-004	2.023773068189621E-004	0.0000000E+000	0.0000000E+000	1.9014999E-001	0.000000000000000E+000	6.7965855E-004	1.8761951E+004
1	1	0	1	0	0	1	116	1.804314085700316E+003	1.9014999E-001	3.5809624E+000	1.9013262E-001	1.933955062594679E-005	2.217168574449089E-004	7.746294826931424E-007	2.217168574449089E-004	0	7.746294826931424E-007	0.000000000000000E+000	0.000000000000000E+000	0.000000000000000E+000	-8.272554052754842E-006	0.000000000000000E+000	2.217168574449089E-004	2.217168574449089E-004	0.0000000E+000	0.0000000E+000	1.9014999E-001	0.000000000000000E+000	6.8085775E-004	1.8834025E+004
1	1	0	1	0	0	1	116	1.804738085720455E+003	1.9014999E-001	3.5910094E+000	1.9030993E-001	2.240487778352367E-005	2.441217352284326E-004	8.549765172269609E-007	2.441217352284326E-004	0	8.549765172269609E-007	0.000000000000000E+000	0.000000000000000E+000	0.000000000000000E+000	-9.108510166536669E-006	0.000000000000000E+000	2.441217352284326E-004	2.441217352284326E-004	0.0000000E+000	0.0000000E+000	1.9014999E-001	0.000000000000000E+000	6.8340474E-004	1.8869270E+004
1	1	0	1	0	0	1	116	1.805270085745724E+003	1.9014999E-001	3.6010168E+000	1.9025081E-001	2.811136253178120E-005	2.722330977602138E-004	9.560711604356765E-007	2.722330977602138E-004	0	9.560711604356765E-007	0.000000000000000E+000	0.000000000000000E+000	0.000000000000000E+000	-1.015738289872633E-005	0.000000000000000E+000	2.722330977602138E-004	2.722330977602138E-004	0.0000000E+000	0.0000000E+000	1.9014999E-001	0.000000000000000E+000	6.8509637E-004	1.8927734E+004
1	1	0	1	0	0	1	116	1.805990085779922E+003	1.9014999E-001	3.6110244E+000	1.9021142E-001	3.804611386524306E-005	3.102792116254568E-004	1.093276942504777E-006	3.102792116254568E-004	0	1.093276942504777E-006	0.000000000000000E+000	0.000000000000000E+000	0.000000000000000E+000	-1.157693456058268E-005	0.000000000000000E+000	3.102792116254568E-004	3.102792116254568E-004	0.0000000E+000	0.0000000E+000	1.9014999E-001	0.000000000000000E+000	6.8685808E-004	1.8984268E+004
1	1	0	1	0	0	1	116	1.807140085834544E+003	1.9014999E-001	3.6210318E+000	1.9025081E-001	6.076622654166486E-005	3.710454381671217E-004	1.313035446935230E-006	3.710454381671216E-004	0	1.313035446935230E-006	0.000000000000000E+000	0.000000000000000E+000	0.000000000000000E+000	-1.384420417391272E-005	0.000000000000000E+000	3.710454381671216E-004	3.710454381671216E-004	0.0000000E+000	0.0000000E+000	1.9014999E-001	0.000000000000000E+000	6.8890426E-004	1.9032938E+004
1	1	0	1	0	0	1	116	1.809498085946543E+003	1.9014999E-001	3.6310394E+000	1.9025081E-001	1.245996410482460E-004	4.956450792153676E-004	1.764922457800971E-006	4.956450792153676E-004	0	1.764922457800971E-006	0.000000000000000E+000	0.000000000000000E+000	0.000000000000000E+000	-1.849318430742188E-005	0.000000000000000E+000	4.956450792153676E-004	4.956450792153676E-004	0.0000000E+000	0.0000000E+000	1.9014999E-001	0.000000000000000E+000	6.9080817E-004	1.9085539E+004
1	1	0	1	0	0	1	116	1.817176086311229E+003	1.9014999E-001	3.6410468E+000	1.9025081E-001	4.057152473678192E-004	9.013603265831867E-004	3.240535818901327E-006	9.013603265831868E-004	0	3.240535818901327E-006	0.000000000000000E+000	0.000000000000000E+000	0.000000000000000E+000	-3.363096567666685E-005	0.000000000000000E+000	9.013603265831868E-004	9.013603265831868E-004	0.0000000E+000	0.0000000E+000	1.9014999E-001	0.000000000000000E+000	6.9271208E-004	1.9138141E+004
1	1	0	1	0	0	1	116	1.858774088287028E+003	1.9014999E-001	3.6510544E+000	1.9023111E-001	2.198082014694810E-003	3.099442341277997E-003	1.125770381410917E-005	3.099442341277997E-003	0	1.125770381410917E-005	0.000000000000000E+000	0.000000000000000E+000	0.000000000000000E+000	-1.156443609976306E-004	0.000000000000000E+000	3.099442341277997E-003	3.099442341277997E-003	0.0000000E+000	0.0000000E+000	1.9014999E-001	0.000000000000000E+000	6.9454417E-004	1.9192730E+004
1	1	0	1	0	0	1	116	2.072230098425644E+003	1.9014999E-001	3.6610618E+000	1.9015232E-001	1.127891508729094E-002	1.437835742856893E-002	5.250538460397058E-005	1.437835742856893E-002	0	5.250538460397058E-005	0.000000000000000E+000	0.000000000000000E+000	0.000000000000000E+000	-5.364758475670739E-004	0.000000000000000E+000	1.437835742856893E-002	1.437835742856893E-002	0.0000000E+000	0.0000000E+000	1.9014999E-001	0.000000000000000E+000	6.9615938E-004	1.9253311E+004
1	1	0	1	0	0	1	116	2.372230112674879E+003	1.9014999E-001	3.6667354E+000	1.9021142E-001	1.585126726615760E-002	3.022962469472653E-002	1.105871354532904E-004	3.022962469472653E-002	0	1.105871354532904E-004	0.000000000000000E+000	0.000000000000000E+000	0.000000000000000E+000	-1.127907941522920E-003	0.000000000000000E+000	3.022962469472653E-002	3.022962469472653E-002	0.0000000E+000	0.0000000E+000	1.9014999E-001	0.000000000000000E+000	6.9745490E-004	1.9277158E+004
1	1	0	1	0	0	1	116	2.672230126924114E+003	1.9014999E-001	3.6654747E+000	1.9017202E-001	1.585123773293363E-002	4.608086242766016E-002	1.686995351641708E-004	4.608086242766016E-002	0	1.686995351641708E-004	0.000000000000000E+000	0.000000000000000E+000	0.000000000000000E+000	-1.719338933554471E-003	0.000000000000000E+000	4.608086242766016E-002	4.608086242766016E-002	0.0000000E+000	0.0000000E+000	1.9014999E-001	0.000000000000000E+000	6.9707073E-004	1.9274521E+004
1	1	0	1	0	0	1	116	2.972230141173350E+003	1.9014999E-001	3.6682720E+000	1.9027051E-001	1.585103639940421E-002	6.193189882706437E-002	2.268253160271380E-004	6.193189882706436E-002	0	2.268253160271380E-004	0.000000000000000E+000	0.000000000000000E+000	0.000000000000000E+000	-2.310762413561344E-003	0.000000000000000E+000	6.193189882706436E-002	6.193189882706436E-002	0.0000000E+000	0.0000000E+000	1.9014999E-001	0.000000000000000E+000	6.9796399E-004	1.9279246E+004
1	1	0	1	0	0	1	116	3.272230155422585E+003	1.9014999E-001	3.6694539E+000	1.9027051E-001	1.585119956997534E-002	7.778309839703970E-002	2.849796591692501E-004	7.778309839703970E-002	0	2.849796591692501E-004	0.000000000000000E+000	0.000000000000000E+000	0.000000000000000E+000	-2.902191981681611E-003	0.000000000000000E+000	7.778309839703970E-002	7.778309839703970E-002	0.0000000E+000	0.0000000E+000	1.9014999E-001	0.000000000000000E+000	6.9818884E-004	1.9285457E+004
1	1	0	1	0	0	1	116	3.572230169671820E+003	1.9014999E-001	3.6704783E+000	1.9023111E-001	1.585126736203002E-002	9.363436575906972E-002	3.431535930980577E-004	9.363436575906972E-002	0	3.431535930980577E-004	0.000000000000000E+000	0.000000000000000E+000	0.000000000000000E+000	-3.493624079214586E-003	0.000000000000000E+000	9.363436575906972E-002	9.363436575906972E-002	0.0000000E+000	0.0000000E+000	1.9014999E-001	0.000000000000000E+000	6.9823919E-004	1.9294838E+004
1	1	0	1	0	0	1	116	3.872230183921056E+003	1.9014999E-001	3.6719756E+000	1.9029023E-001	1.585129465719892E-002	1.094856604162686E-001	4.013472153821588E-004	1.094856604162686E-001	0	4.013472153821588E-004	0.000000000000000E+000	0.000000000000000E+000	0.000000000000000E+000	-4.085057195167011E-003	0.000000000000000E+000	1.094856604162686E-001	1.094856604162686E-001	0.0000000E+000	0.0000000E+000	1.9014999E-001	0.000000000000000E+000	6.9874106E-004	1.9296711E+004
1	1	0	1	0	0	1	116	4.172230198170291E+003	1.9014999E-001	3.6734726E+000	1.9023111E-001	1.585134947912560E-002	1.253370098953943E-001	4.595645305331217E-004	1.253370098953943E-001	0	4.595645305331217E-004	0.000000000000000E+000	0.000000000000000E+000	0.000000000000000E+000	-4.676492356599229E-003	0.000000000000000E+000	1.253370098953943E-001	1.253370098953943E-001	0.0000000E+000	0.0000000E+000	1.9014999E-001	0.000000000000000E+000	6.9880881E-004	1.9310578E+004
1	1	0	1	0	0	1	116	4.472230212419527E+003	1.9014999E-001	3.6745758E+000	1.9023111E-001	1.585147431275083E-002	1.411884842081451E-001	5.178024284824067E-004	1.411884842081451E-001	0	5.178024284824067E-004	0.000000000000000E+000	0.000000000000000E+000	0.000000000000000E+000	-5.267932175741846E-003	0.000000000000000E+000	1.411884842081451E-001	1.411884842081451E-001	0.0000000E+000	0.0000000E+000	1.9014999E-001	0.000000000000000E+000	6.9901865E-004	1.9316377E+004
1	1	0	1	0	0	1	116	4.772230226668762E+003	1.9014999E-001	3.6745758E+000	1.9015232E-001	1.585136881754630E-002	1.570398530256914E-001	5.760538896176550E-004	1.570398530256914E-001	0	5.760538896176550E-004	0.000000000000000E+000	0.000000000000000E+000	0.000000000000000E+000	-5.859368058716541E-003	0.000000000000000E+000	1.570398530256914E-001	1.570398530256914E-001	0.0000000E+000	0.0000000E+000	1.9014999E-001	0.000000000000000E+000	6.9872913E-004	1.9324381E+004
1	1	0	1	0	0	1	116	5.072230240917997E+003	1.9014999E-001	3.6756790E+000	1.9019172E-001	1.585136612530384E-002	1.728912191509952E-001	6.343094519920482E-004	1.728912191509952E-001	0	6.343094519920482E-004	0.000000000000000E+000	0.000000000000000E+000	0.000000000000000E+000	-6.450803841240050E-003	0.000000000000000E+000	1.728912191509952E-001	1.728912191509952E-001	0.0000000E+000	0.0000000E+000	1.9014999E-001	0.000000000000000E+000	6.9908367E-004	1.9326178E+004
1	1	0	1	0	0	1	116	5.372230255167233E+003	1.9014999E-001	3.6768610E+000	1.9036902E-001	1.585153488031692E-002	1.887427540313121E-001	6.925839773073131E-004	1.887427540313122E-001	0	6.925839773073131E-004	0.000000000000000E+000	0.000000000000000E+000	0.000000000000000E+000	-7.042245920239991E-003	0.000000000000000E+000	1.887427540313122E-001	1.887427540313122E-001	0.0000000E+000	0.0000000E+000	1.9014999E-001	0.000000000000000E+000	6.9996045E-004	1.9314387E+004
1	1	0	1	0	0	1	116	5.672230269416468E+003	1.9014999E-001	3.6775308E+000	1.9019172E-001	1.585145207290020E-002	2.045942061042123E-001	7.508721081492304E-004	2.045942061042124E-001	0	7.508721081492304E-004	0.000000000000000E+000	0.000000000000000E+000	0.000000000000000E+000	-7.633684909583879E-003	0.000000000000000E+000	2.045942061042124E-001	2.045942061042124E-001	0.0000000E+000	0.0000000E+000	1.9014999E-001	0.000000000000000E+000	6.9943588E-004	1.9335914E+004
1	1	0	1	0	0	1	116	5.972230283665704E+003	1.9014999E-001	3.6785946E+000	1.9023111E-001	1.585125965829525E-002	2.204454657625076E-001	8.091741458313995E-004	2.204454657625076E-001	0	8.091741458313995E-004	0.000000000000000E+000	0.000000000000000E+000	0.000000000000000E+000	-8.225116719680152E-003	0.000000000000000E+000	2.204454657625076E-001	2.204454657625076E-001	0.0000000E+000	0.0000000E+000	1.9014999E-001	0.000000000000000E+000	6.9978315E-004	1.9337502E+004
1	1	0	1	0	0	1	116	6.272230297914939E+003	1.9014999E-001	3.6792645E+000	1.9017202E-001	1.585087006508476E-002	2.362963358275924E-001	8.674873210674525E-004	2.362963358275924E-001	0	8.674873210674525E-004	0.000000000000000E+000	0.000000000000000E+000	0.000000000000000E+000	-8.816533993529926E-003	0.000000000000000E+000	2.362963358275924E-001	2.362963358275924E-001	0.0000000E+000	0.0000000E+000	1.9014999E-001	0.000000000000000E+000	6.9969316E-004	1.9347035E+004
1	1	0	1	0	0	1	116	6.572230312164174E+003	1.9014999E-001	3.6799343E+000	1.9019172E-001	1.585117517507739E-002	2.521475110026697E-001	9.258137250192629E-004	2.521475110026697E-001	0	9.258137250192629E-004	0.000000000000000E+000	0.000000000000000E+000	0.000000000000000E+000	-9.407962651443752E-003	0.000000000000000E+000	2.521475110026697E-001	2.521475110026697E-001	0.0000000E+000	0.0000000E+000	1.9014999E-001	0.000000000000000E+000	6.9989299E-004	1.9348553E+004
1	1	0	1	0	0	1	116	6.872230326413410E+003	1.9014999E-001	3.6809192E+000	1.9027051E-001	1.585094871098797E-002	2.679984597136577E-001	9.841524425231085E-004	2.679984597136577E-001	0	9.841524425231085E-004	0.000000000000000E+000	0.000000000000000E+000	0.000000000000000E+000	-9.999382859677917E-003	0.000000000000000E+000	2.679984597136577E-001	2.679984597136577E-001	0.0000000E+000	0.0000000E+000	1.9014999E-001	0.000000000000000E+000	7.0037041E-004	1.9345715E+004
1	1	0	1	0	0	1	116	7.172230340662645E+003	1.9014999E-001	3.6817861E+000	1.9030993E-001	1.585091952254375E-002	2.838493792362015E-001	1.042505670398970E-003	2.838493792362015E-001	0	1.042505670398970E-003	0.000000000000000E+000	0.000000000000000E+000	0.000000000000000E+000	-1.059080197885198E-002	0.000000000000000E+000	2.838493792362015E-001	2.838493792362015E-001	0.0000000E+000	0.0000000E+000	1.9014999E-001	0.000000000000000E+000	7.0068042E-004	1.9346264E+004
1	1	0	1	0	0	1	116	7.472230354911881E+003	1.9014999E-001	3.6825740E+000	1.9023111E-001	1.585110625822511E-002	2.997004854944266E-001	1.100872184437911E-003	2.997004854944266E-001	0	1.100872184437911E-003	0.000000000000000E+000	0.000000000000000E+000	0.000000000000000E+000	-1.118222806538539E-002	0.000000000000000E+000	2.997004854944266E-001	2.997004854944266E-001	0.0000000E+000	0.0000000E+000	1.9014999E-001	0.000000000000000E+000	7.0054014E-004	1.9358422E+004
1	1	0	1	0	0	1	116	7.772230369161116E+003	1.9014999E-001	3.6831651E+000	1.9023111E-001	1.585106215151648E-002	3.155515476459430E-001	1.159248792572022E-003	3.155515476459431E-001	0	1.159248792572022E-003	0.000000000000000E+000	0.000000000000000E+000	0.000000000000000E+000	-1.177365250623820E-002	0.000000000000000E+000	3.155515476459431E-001	3.155515476459431E-001	0.0000000E+000	0.0000000E+000	1.9014999E-001	0.000000000000000E+000	7.0065260E-004	1.9361527E+004
1	1	0	1	0	0	1	116	8.072230383410351E+003	1.9014999E-001	3.6835983E+000	1.9015232E-001	1.585090564574632E-002	3.314024532916894E-001	1.217632560548054E-003	3.314024532916894E-001	0	1.217632560548054E-003	0.000000000000000E+000	0.000000000000000E+000	0.000000000000000E+000	-1.236507110765030E-002	0.000000000000000E+000	3.314024532916894E-001	3.314024532916894E-001	0.0000000E+000	0.0000000E+000	1.9014999E-001	0.000000000000000E+000	7.0044474E-004	1.9371830E+004
1	1	0	1	0	0	1	116	8.372230397659587E+003	1.9014999E-001	3.6842289E+000	1.9025081E-001	1.585087023956080E-002	3.472533235312502E-001	1.276025573956536E-003	3.472533235312502E-001	0	1.276025573956536E-003	0.000000000000000E+000	0.000000000000000E+000	0.000000000000000E+000	-1.295648838801000E-002	0.000000000000000E+000	3.472533235312502E-001	3.472533235312502E-001	0.0000000E+000	0.0000000E+000	1.9014999E-001	0.000000000000000E+000	7.0092757E-004	1.9365115E+004
1	1	0	1	0	0	1	116	8.672230411908822E+003	1.9014999E-001	3.6849773E+000	1.9019172E-001	1.585107898406684E-002	3.631044025153170E-001	1.334430377072593E-003	3.631044025153170E-001	0	1.334430377072593E-003	0.000000000000000E+000	0.000000000000000E+000	0.000000000000000E+000	-1.354791345690790E-002	0.000000000000000E+000	3.631044025153170E-001	3.631044025153170E-001	0.0000000E+000	0.0000000E+000	1.9014999E-001	0.000000000000000E+000	7.0085214E-004	1.9375066E+004
1	1	0	1	0	0	1	116	8.972230426158058E+003	1.9014999E-001	3.6855683E+000	1.9013262E-001	1.585085056143502E-002	3.789552530767520E-001	1.392844440977673E-003	3.789552530767520E-001	0	1.392844440977673E-003	0.000000000000000E+000	0.000000000000000E+000	0.000000000000000E+000	-1.413933000305028E-002	0.000000000000000E+000	3.789552530767520E-001	3.789552530767520E-001	0.0000000E+000	0.0000000E+000	1.9014999E-001	0.000000000000000E+000	7.0074678E-004	1.9384197E+004
1	1	0	1	0	0	1	116	9.272230440407293E+003	1.9014999E-001	3.6859624E+000	1.9013262E-001	1.585105897790856E-002	3.948063120546606E-001	1.451268884161049E-003	3.948063120546606E-001	0	1.451268884161049E-003	0.000000000000000E+000	0.000000000000000E+000	0.000000000000000E+000	-1.473075432549151E-002	0.000000000000000E+000	3.948063120546606E-001	3.948063120546606E-001	0.0000000E+000	0.0000000E+000	1.9014999E-001	0.000000000000000E+000	7.0082169E-004	1.9386271E+004
1	1	0	1	0	0	1	116	9.572230454656528E+003	1.9014999E-001	3.6867504E+000	1.9013262E-001	1.585112077042461E-002	4.106574328250852E-001	1.509702334902088E-003	4.106574328250852E-001	0	1.509702334902088E-003	0.000000000000000E+000	0.000000000000000E+000	0.000000000000000E+000	-1.532218095349459E-002	0.000000000000000E+000	4.106574328250852E-001	4.106574328250852E-001	0.0000000E+000	0.0000000E+000	1.9014999E-001	0.000000000000000E+000	7.0097152E-004	1.9390416E+004
1	1	0	1	0	0	1	116	9.872230468905764E+003	1.9014999E-001	3.6874595E+000	1.9015232E-001	1.585119628713363E-002	4.265086291122188E-001	1.568146662568384E-003	4.265086291122188E-001	0	1.568146662568384E-003	0.000000000000000E+000	0.000000000000000E+000	0.000000000000000E+000	-1.591361039912761E-002	0.000000000000000E+000	4.265086291122188E-001	4.265086291122188E-001	0.0000000E+000	0.0000000E+000	1.9014999E-001	0.000000000000000E+000	7.0117897E-004	1.9392135E+004
1	1	0	1	0	0	1	116	1.017223048315500E+004	1.9014999E-001	3.6881294E+000	1.9029023E-001	1.585117814170818E-002	4.423598072539270E-001	1.626601520014405E-003	4.423598072539270E-001	0	1.626601520014405E-003	0.000000000000000E+000	0.000000000000000E+000	0.000000000000000E+000	-1.650503916773043E-002	0.000000000000000E+000	4.423598072539270E-001	4.423598072539270E-001	0.0000000E+000	0.0000000E+000	1.9014999E-001	0.000000000000000E+000	7.0181501E-004	1.9381602E+004
1	1	0	1	0	0	1	116	1.047223049740423E+004	1.9014999E-001	3.6887598E+000	1.9025081E-001	1.585097667454845E-002	4.582107839284755E-001	1.685066289985610E-003	4.582107839284754E-001	0	1.685066289985610E-003	0.000000000000000E+000	0.000000000000000E+000	0.000000000000000E+000	-1.709646041932263E-002	0.000000000000000E+000	4.582107839284754E-001	4.582107839284754E-001	0.0000000E+000	0.0000000E+000	1.9014999E-001	0.000000000000000E+000	7.0178957E-004	1.9388930E+004
1	1	0	1	0	0	1	116	1.077223051165347E+004	1.9014999E-001	3.6893902E+000	1.9021142E-001	1.585087116965817E-002	4.740616550981336E-001	1.743541216373808E-003	4.740616550981336E-001	0	1.743541216373808E-003	0.000000000000000E+000	0.000000000000000E+000	0.000000000000000E+000	-1.768787773438552E-002	0.000000000000000E+000	4.740616550981336E-001	4.740616550981336E-001	0.0000000E+000	0.0000000E+000	1.9014999E-001	0.000000000000000E+000	7.0176413E-004	1.9396260E+004
1	1	0	1	0	0	1	116	1.107223052590271E+004	1.9014999E-001	3.6899812E+000	1.9023111E-001	1.585105188476543E-002	4.899127069828991E-001	1.802027536790735E-003	4.899127069828990E-001	0	1.802027536790735E-003	0.000000000000000E+000	0.000000000000000E+000	0.000000000000000E+000	-1.827930179217204E-002	0.000000000000000E+000	4.899127069828990E-001	4.899127069828990E-001	0.0000000E+000	0.0000000E+000	1.9014999E-001	0.000000000000000E+000	7.0194923E-004	1.9397359E+004
1	1	0	1	0	0	1	116	1.137223054015194E+004	1.9014999E-001	3.6907692E+000	1.9023111E-001	1.585121093088554E-002	5.057639179137846E-001	1.860525158850915E-003	5.057639179137845E-001	0	1.860525158850915E-003	0.000000000000000E+000	0.000000000000000E+000	0.000000000000000E+000	-1.887073178418315E-002	0.000000000000000E+000	5.057639179137845E-001	5.057639179137845E-001	0.0000000E+000	0.0000000E+000	1.9014999E-001	0.000000000000000E+000	7.0209912E-004	1.9401502E+004
1	1	0	1	0	0	1	116	1.167223055440118E+004	1.9014999E-001	3.6914783E+000	1.9023111E-001	1.585132797269358E-002	5.216152458864781E-001	1.919033912731707E-003	5.216152458864781E-001	0	1.919033912731707E-003	0.000000000000000E+000	0.000000000000000E+000	0.000000000000000E+000	-1.946216614318147E-002	0.000000000000000E+000	5.216152458864781E-001	5.216152458864781E-001	0.0000000E+000	0.0000000E+000	1.9014999E-001	0.000000000000000E+000	7.0223404E-004	1.9405229E+004
1	1	0	1	0	0	1	116	1.197223056865041E+004	1.9014999E-001	3.6921086E+000	1.9025081E-001	1.585126405844258E-002	5.374665099449207E-001	1.977553225194282E-003	5.374665099449207E-001	0	1.977553225194282E-003	0.000000000000000E+000	0.000000000000000E+000	0.000000000000000E+000	-2.005359811745315E-002	0.000000000000000E+000	5.374665099449207E-001	5.374665099449207E-001	0.0000000E+000	0.0000000E+000	1.9014999E-001	0.000000000000000E+000	7.0242665E-004	1.9406533E+004
1	1	0	1	0	0	1	116	1.227223058289965E+004	1.9014999E-001	3.6927786E+000	1.9023111E-001	1.585117635792328E-002	5.533176863028441E-001	2.036082630222506E-003	5.533176863028441E-001	0	2.036082630222506E-003	0.000000000000000E+000	0.000000000000000E+000	0.000000000000000E+000	-2.064502681950055E-002	0.000000000000000E+000	5.533176863028441E-001	5.533176863028441E-001	0.0000000E+000	0.0000000E+000	1.9014999E-001	0.000000000000000E+000	7.0248137E-004	1.9412064E+004
1	1	0	1	0	0	1	116	1.257223059714888E+004	1.9014999E-001	3.6934483E+000	1.9019172E-001	1.585101781636477E-002	5.691687041192088E-001	2.094622209283147E-003	5.691687041192088E-001	0	2.094622209283147E-003	0.000000000000000E+000	0.000000000000000E+000	0.000000000000000E+000	-2.123644960614924E-002	0.000000000000000E+000	5.691687041192088E-001	5.691687041192088E-001	0.0000000E+000	0.0000000E+000	1.9014999E-001	0.000000000000000E+000	7.0246327E-004	1.9419607E+004
1	1	0	1	0	0	1	116	1.287223061139812E+004	1.9014999E-001	3.6940787E+000	1.9017202E-001	1.585076138538619E-002	5.850194655045949E-001	2.153171979312069E-003	5.850194655045950E-001	0	2.153171979312069E-003	0.000000000000000E+000	0.000000000000000E+000	0.000000000000000E+000	-2.182786282501334E-002	0.000000000000000E+000	5.850194655045950E-001	5.850194655045950E-001	0.0000000E+000	0.0000000E+000	1.9014999E-001	0.000000000000000E+000	7.0251041E-004	1.9424934E+004
1	1	0	1	0	0	1	116	1.317223062564735E+004	1.9014999E-001	3.6947484E+000	1.9023111E-001	1.585089657194085E-002	6.008703620765358E-001	2.211732588498493E-003	6.008703620765359E-001	0	2.211732588498493E-003	0.000000000000000E+000	0.000000000000000E+000	0.000000000000000E+000	-2.241928108786955E-002	0.000000000000000E+000	6.008703620765359E-001	6.008703620765359E-001	0.0000000E+000	0.0000000E+000	1.9014999E-001	0.000000000000000E+000	7.0285611E-004	1.9422418E+004
1	1	0	1	0	0	1	116	1.347223063989659E+004	1.9014999E-001	3.6954184E+000	1.9025081E-001	1.585095760867827E-002	6.167213196852140E-001	2.270303877398570E-003	6.167213196852142E-001	0	2.270303877398570E-003	0.000000000000000E+000	0.000000000000000E+000	0.000000000000000E+000	-2.301070162808850E-002	0.000000000000000E+000	6.167213196852142E-001	6.167213196852142E-001	0.0000000E+000	0.0000000E+000	1.9014999E-001	0.000000000000000E+000	7.0305634E-004	1.9423930E+004
1	1	0	1	0	0	1	116	1.377223065414582E+004	1.9014999E-001	3.6960881E+000	1.9032963E-001	1.585083703391254E-002	6.325721567191266E-001	2.328885531808866E-003	6.325721567191267E-001	0	2.328885531808866E-003	0.000000000000000E+000	0.000000000000000E+000	0.000000000000000E+000	-2.360211766950083E-002	0.000000000000000E+000	6.325721567191267E-001	6.325721567191267E-001	0.0000000E+000	0.0000000E+000	1.9014999E-001	0.000000000000000E+000	7.0347509E-004	1.9419404E+004
1	1	0	1	0	0	1	116	1.407223066839506E+004	1.9014999E-001	3.6968367E+000	1.9021142E-001	1.585068873642220E-002	6.484228454555488E-001	2.387477307860520E-003	6.484228454555488E-001	0	2.387477307860520E-003	0.000000000000000E+000	0.000000000000000E+000	0.000000000000000E+000	-2.419352817773441E-002	0.000000000000000E+000	6.484228454555488E-001	6.484228454555488E-001	0.0000000E+000	0.0000000E+000	1.9014999E-001	0.000000000000000E+000	7.0318056E-004	1.9435410E+004
1	1	0	1	0	0	1	116	1.437223068264429E+004	1.9014999E-001	3.6978610E+000	1.9021142E-001	1.585082479824623E-002	6.642736702537950E-001	2.446088380431963E-003	6.642736702537950E-001	0	2.446088380431963E-003	0.000000000000000E+000	0.000000000000000E+000	0.000000000000000E+000	-2.478494376261758E-002	0.000000000000000E+000	6.642736702537950E-001	6.642736702537950E-001	0.0000000E+000	0.0000000E+000	1.9014999E-001	0.000000000000000E+000	7.0337538E-004	1.9440795E+004
1	1	0	1	0	0	1	116	1.467223069689353E+004	1.9014999E-001	3.6982157E+000	1.9023111E-001	1.585074847026004E-002	6.801244187240550E-001	2.504704786592490E-003	6.801244187240550E-001	0	2.504704786592490E-003	0.000000000000000E+000	0.000000000000000E+000	0.000000000000000E+000	-2.537635649960096E-002	0.000000000000000E+000	6.801244187240550E-001	6.801244187240550E-001	0.0000000E+000	0.0000000E+000	1.9014999E-001	0.000000000000000E+000	7.0351572E-004	1.9440646E+004
1	1	0	1	0	0	1	116	1.497223071114277E+004	1.9014999E-001	3.6988461E+000	1.9021142E-001	1.585075073593193E-002	6.959751694599871E-001	2.563329465873407E-003	6.959751694599869E-001	0	2.563329465873407E-003	0.000000000000000E+000	0.000000000000000E+000	0.000000000000000E+000	-2.596776932111960E-002	0.000000000000000E+000	6.959751694599869E-001	6.959751694599869E-001	0.0000000E+000	0.0000000E+000	1.9014999E-001	0.000000000000000E+000	7.0356275E-004	1.9445973E+004
1	1	0	1	0	0	1	116	1.527223072539200E+004	1.9014999E-001	3.6996341E+000	1.9019172E-001	1.585059501866500E-002	7.118257644786520E-001	2.621964078369174E-003	7.118257644786520E-001	0	2.621964078369174E-003	0.000000000000000E+000	0.000000000000000E+000	0.000000000000000E+000	-2.655917633261765E-002	0.000000000000000E+000	7.118257644786520E-001	7.118257644786520E-001	0.0000000E+000	0.0000000E+000	1.9014999E-001	0.000000000000000E+000	7.0363976E-004	1.9452131E+004
1	1	0	1	0	0	1	116	1.557223073964124E+004	1.9014999E-001	3.7002251E+000	1.9027051E-001	1.585094190423687E-002	7.276767063828888E-001	2.680611077438825E-003	7.276767063828888E-001	0	2.680611077438825E-003	0.000000000000000E+000	0.000000000000000E+000	0.000000000000000E+000	-2.715059628688278E-002	0.000000000000000E+000	7.276767063828888E-001	7.276767063828888E-001	0.0000000E+000	0.0000000E+000	1.9014999E-001	0.000000000000000E+000	7.0404372E-004	1.9447182E+004
1	1	0	1	0	0	1	116	1.587223075389047E+004	1.9014999E-001	3.7009342E+000	1.9023111E-001	1.585081040664680E-002	7.435275167895357E-001	2.739268658427133E-003	7.435275167895357E-001	0	2.739268658427133E-003	0.000000000000000E+000	0.000000000000000E+000	0.000000000000000E+000	-2.774201133479602E-002	0.000000000000000E+000	7.435275167895357E-001	7.435275167895357E-001	0.0000000E+000	0.0000000E+000	1.9014999E-001	0.000000000000000E+000	7.0403283E-004	1.9454936E+004
1	1	0	1	0	0	1	116	1.617223076813971E+004	1.9014999E-001	3.7016039E+000	1.9023111E-001	1.585096852117943E-002	7.593784853107151E-001	2.797938018421067E-003	7.593784853107151E-001	0	2.797938018421067E-003	0.000000000000000E+000	0.000000000000000E+000	0.000000000000000E+000	-2.833343228217507E-002	0.000000000000000E+000	7.593784853107151E-001	7.593784853107151E-001	0.0000000E+000	0.0000000E+000	1.9014999E-001	0.000000000000000E+000	7.0416025E-004	1.9458457E+004
1	1	0	1	0	0	1	116	1.647223078238894E+004	1.9014999E-001	3.7023921E+000	1.9029023E-001	1.585106095829772E-002	7.752295462690129E-001	2.856618876326978E-003	7.752295462690127E-001	0	2.856618876326978E-003	0.000000000000000E+000	0.000000000000000E+000	0.000000000000000E+000	-2.892485667850728E-002	0.000000000000000E+000	7.752295462690127E-001	7.752295462690127E-001	0.0000000E+000	0.0000000E+000	1.9014999E-001	0.000000000000000E+000	7.0452905E-004	1.9456555E+004
1	1	0	1	0	0	1	116	1.677223079663818E+004	1.9014999E-001	3.7031012E+000	1.9011292E-001	1.585100572239194E-002	7.910805519914048E-001	2.915311246297128E-003	7.910805519914047E-001	0	2.915311246297128E-003	0.000000000000000E+000	0.000000000000000E+000	0.000000000000000E+000	-2.951627901391358E-002	0.000000000000000E+000	7.910805519914047E-001	7.910805519914047E-001	0.0000000E+000	0.0000000E+000	1.9014999E-001	0.000000000000000E+000	7.0400740E-004	1.9478430E+004
1	1	0	1	0	0	1	116	1.707223081088741E+004	1.9014999E-001	3.7038498E+000	1.9023111E-001	1.585105380086435E-002	8.069316057922691E-001	2.974015310263104E-003	8.069316057922691E-001	0	2.974015310263104E-003	0.000000000000000E+000	0.000000000000000E+000	0.000000000000000E+000	-3.010770314319232E-002	0.000000000000000E+000	8.069316057922691E-001	8.069316057922691E-001	0.0000000E+000	0.0000000E+000	1.9014999E-001	0.000000000000000E+000	7.0458750E-004	1.9470264E+004
1	1	0	1	0	0	1	116	1.737223082513665E+004	1.9014999E-001	3.7046771E+000	1.9017202E-001	1.585109221690231E-002	8.227826980091714E-001	3.032731730267836E-003	8.227826980091714E-001	0	3.032731730267836E-003	0.000000000000000E+000	0.000000000000000E+000	0.000000000000000E+000	-3.069912870582510E-002	0.000000000000000E+000	8.227826980091714E-001	8.227826980091714E-001	0.0000000E+000	0.0000000E+000	1.9014999E-001	0.000000000000000E+000	7.0452591E-004	1.9480664E+004
1	1	0	1	0	0	1	116	1.767223083938588E+004	1.9014999E-001	3.7053471E+000	1.9023111E-001	1.585123169299629E-002	8.386339297021677E-001	3.091461799995668E-003	8.386339297021677E-001	0	3.091461799995668E-003	0.000000000000000E+000	0.000000000000000E+000	0.000000000000000E+000	-3.129055947249847E-002	0.000000000000000E+000	8.386339297021677E-001	8.386339297021677E-001	0.0000000E+000	0.0000000E+000	1.9014999E-001	0.000000000000000E+000	7.0487231E-004	1.9478133E+004
1	1	0	1	0	0	1	116	1.797223085363512E+004	1.9014999E-001	3.7062137E+000	1.9019172E-001	1.585107007554008E-002	8.544849997777078E-001	3.150202790178226E-003	8.544849997777078E-001	0	3.150202790178226E-003	0.000000000000000E+000	0.000000000000000E+000	0.000000000000000E+000	-3.188198420900724E-002	0.000000000000000E+000	8.544849997777078E-001	8.544849997777078E-001	0.0000000E+000	0.0000000E+000	1.9014999E-001	0.000000000000000E+000	7.0489116E-004	1.9486725E+004
1	1	0	1	0	0	1	116	1.827223086788435E+004	1.9014999E-001	3.7068834E+000	1.9019172E-001	1.585108164384961E-002	8.703360814215574E-001	3.208955748767621E-003	8.703360814215574E-001	0	3.208955748767621E-003	0.000000000000000E+000	0.000000000000000E+000	0.000000000000000E+000	-3.247340937714521E-002	0.000000000000000E+000	8.703360814215574E-001	8.703360814215574E-001	0.0000000E+000	0.0000000E+000	1.9014999E-001	0.000000000000000E+000	7.0501852E-004	1.9490246E+004
1	1	0	1	0	0	1	116	1.857223088213359E+004	1.9014999E-001	3.7075927E+000	1.9023111E-001	1.585095655876729E-002	8.861870379803247E-001	3.267719839585920E-003	8.861870379803247E-001	0	3.267719839585920E-003	0.000000000000000E+000	0.000000000000000E+000	0.000000000000000E+000	-3.306482987819057E-002	0.000000000000000E+000	8.861870379803247E-001	8.861870379803247E-001	0.0000000E+000	0.0000000E+000	1.9014999E-001	0.000000000000000E+000	7.0529949E-004	1.9489939E+004
1	1	0	1	0	0	1	116	1.887223089638283E+004	1.9014999E-001	3.7084200E+000	1.9023111E-001	1.585111836350626E-002	9.020381563438310E-001	3.326496641140183E-003	9.020381563438310E-001	0	3.326496641140183E-003	0.000000000000000E+000	0.000000000000000E+000	0.000000000000000E+000	-3.365625641638830E-002	0.000000000000000E+000	9.020381563438310E-001	9.020381563438310E-001	0.0000000E+000	0.0000000E+000	1.9014999E-001	0.000000000000000E+000	7.0545689E-004	1.9494287E+004
1	1	0	1	0	0	1	116	1.917223091063206E+004	1.9014999E-001	3.7084990E+000	1.9023111E-001	1.585141783969270E-002	9.178895741835237E-001	3.385279133135941E-003	9.178895741835237E-001	0	3.385279133135941E-003	0.000000000000000E+000	0.000000000000000E+000	0.000000000000000E+000	-3.424769412844519E-002	0.000000000000000E+000	9.178895741835237E-001	9.178895741835237E-001	0.0000000E+000	0.0000000E+000	1.9014999E-001	0.000000000000000E+000	7.0547190E-004	1.9494703E+004
1	1	0	1	0	0	1	116	1.947223092488130E+004	1.9014999E-001	3.7091293E+000	1.9025081E-001	1.585124057010644E-002	9.337408147536301E-001	3.444068030374150E-003	9.337408147536301E-001	0	3.444068030374150E-003	0.000000000000000E+000	0.000000000000000E+000	0.000000000000000E+000	-3.483912522633547E-002	0.000000000000000E+000	9.337408147536301E-001	9.337408147536301E-001	0.0000000E+000	0.0000000E+000	1.9014999E-001	0.000000000000000E+000	7.0566486E-004	1.9495998E+004
1	1	0	1	0	0	1	116	1.977223093913053E+004	1.9014999E-001	3.7097597E+000	1.9027051E-001	1.585120744129022E-002	9.495920221949203E-001	3.502867730409602E-003	9.495920221949203E-001	0	3.502867730409602E-003	0.000000000000000E+000	0.000000000000000E+000	0.000000000000000E+000	-3.543055508814508E-002	0.000000000000000E+000	9.495920221949203E-001	9.495920221949203E-001	0.0000000E+000	0.0000000E+000	1.9014999E-001	0.000000000000000E+000	7.0585788E-004	1.9497291E+004
1	1	0	1	0	0	1	116	2.007223095337977E+004	1.9014999E-001	3.7105477E+000	1.9021142E-001	1.585130575511191E-002	9.654433279500322E-001	3.561679178287420E-003	9.654433279500323E-001	0	3.561679178287420E-003	0.000000000000000E+000	0.000000000000000E+000	0.000000000000000E+000	-3.602198861817556E-002	0.000000000000000E+000	9.654433279500323E-001	9.654433279500323E-001	0.0000000E+000	0.0000000E+000	1.9014999E-001	0.000000000000000E+000	7.0578855E-004	1.9507492E+004
1	1	0	1	0	0	1	116	2.037223096762900E+004	1.9014999E-001	3.7114539E+000	1.9029023E-001	1.585118173142274E-002	9.812945096814549E-001	3.620502681175272E-003	9.812945096814550E-001	0	3.620502681175272E-003	0.000000000000000E+000	0.000000000000000E+000	0.000000000000000E+000	-3.661341752071544E-002	0.000000000000000E+000	9.812945096814550E-001	9.812945096814550E-001	0.0000000E+000	0.0000000E+000	1.9014999E-001	0.000000000000000E+000	7.0625340E-004	1.9504176E+004
1	1	0	1	0	0	1	116	2.067223098187824E+004	1.9014999E-001	3.7122419E+000	1.9017202E-001	1.585123285315931E-002	9.971457425346143E-001	3.679339337582290E-003	9.971457425346143E-001	0	3.679339337582290E-003	0.000000000000000E+000	0.000000000000000E+000	0.000000000000000E+000	-3.720484833067605E-002	0.000000000000000E+000	9.971457425346143E-001	9.971457425346143E-001	0.0000000E+000	0.0000000E+000	1.9014999E-001	0.000000000000000E+000	7.0596451E-004	1.9520441E+004
1	1	0	1	0	0	1	116	2.097223099612747E+004	1.9014999E-001	3.7130299E+000	1.9011292E-001	1.585115487413274E-002	1.012996897408747E+000	3.738188704340193E-003	1.012996897408747E+000	0	3.738188704340193E-003	0.000000000000000E+000	0.000000000000000E+000	0.000000000000000E+000	-3.779627623113434E-002	0.000000000000000E+000	1.012996897408747E+000	1.012996897408747E+000	0.0000000E+000	0.0000000E+000	1.9014999E-001	0.000000000000000E+000	7.0589496E-004	1.9530654E+004
1	1	0	1	0	0	1	116	2.127223101037671E+004	1.9014999E-001	3.7138968E+000	1.9017202E-001	1.585117092969517E-002	1.028848068338442E+000	3.797051531611615E-003	1.028848068338442E+000	0	3.797051531611615E-003	0.000000000000000E+000	0.000000000000000E+000	0.000000000000000E+000	-3.838770473064725E-002	0.000000000000000E+000	1.028848068338442E+000	1.028848068338442E+000	0.0000000E+000	0.0000000E+000	1.9014999E-001	0.000000000000000E+000	7.0627924E-004	1.9529145E+004
1	1	0	1	0	0	1	116	2.157223102462594E+004	1.9014999E-001	3.7148030E+000	1.9027051E-001	1.585122932939066E-002	1.044699297667833E+000	3.855928063796924E-003	1.044699297667833E+000	0	3.855928063796924E-003	0.000000000000000E+000	0.000000000000000E+000	0.000000000000000E+000	-3.897913540913131E-002	0.000000000000000E+000	1.044699297667833E+000	1.044699297667833E+000	0.0000000E+000	0.0000000E+000	1.9014999E-001	0.000000000000000E+000	7.0681749E-004	1.9523797E+004
1	1	0	1	0	0	1	116	2.187223103887518E+004	1.9014999E-001	3.7156303E+000	1.9025081E-001	1.585105843063858E-002	1.060550356098471E+000	3.914817803372575E-003	1.060550356098471E+000	0	3.914817803372575E-003	0.000000000000000E+000	0.000000000000000E+000	0.000000000000000E+000	-3.957055971115316E-002	0.000000000000000E+000	1.060550356098471E+000	1.060550356098471E+000	0.0000000E+000	0.0000000E+000	1.9014999E-001	0.000000000000000E+000	7.0690172E-004	1.9530168E+004
1	1	0	1	0	0	1	116	2.217223105312441E+004	1.9014999E-001	3.7164969E+000	1.9019172E-001	1.585129043384559E-002	1.076401646532317E+000	3.973722378172444E-003	1.076401646532317E+000	0	3.973722378172444E-003	0.000000000000000E+000	0.000000000000000E+000	0.000000000000000E+000	-4.016199266952659E-002	0.000000000000000E+000	1.076401646532317E+000	1.076401646532317E+000	0.0000000E+000	0.0000000E+000	1.9014999E-001	0.000000000000000E+000	7.0684694E-004	1.9540793E+004
1	1	0	1	0	0	1	116	2.247223106737365E+004	1.9014999E-001	3.7174032E+000	1.9025081E-001	1.585118744531440E-002	1.092252833977631E+000	4.032640455221037E-003	1.092252833977631E+000	0	4.032640455221037E-003	0.000000000000000E+000	0.000000000000000E+000	0.000000000000000E+000	-4.075342178525946E-002	0.000000000000000E+000	1.092252833977631E+000	1.092252833977631E+000	0.0000000E+000	0.0000000E+000	1.9014999E-001	0.000000000000000E+000	7.0723897E-004	1.9539486E+004
1	1	0	1	0	0	1	116	2.277223108162289E+004	1.9014999E-001	3.7183883E+000	1.9021142E-001	1.585111140121188E-002	1.108103945378843E+000	4.091572671804262E-003	1.108103945378843E+000	0	4.091572671804262E-003	0.000000000000000E+000	0.000000000000000E+000	0.000000000000000E+000	-4.134484806368462E-002	0.000000000000000E+000	1.108103945378843E+000	1.108103945378843E+000	0.0000000E+000	0.0000000E+000	1.9014999E-001	0.000000000000000E+000	7.0727989E-004	1.9548713E+004
1	1	0	1	0	0	1	116	2.307223109587212E+004	1.9014999E-001	3.7191367E+000	1.9023111E-001	1.585146437419785E-002	1.123955409753041E+000	4.150520772994889E-003	1.123955409753041E+000	0	4.150520772994889E-003	0.000000000000000E+000	0.000000000000000E+000	0.000000000000000E+000	-4.193628751200645E-002	0.000000000000000E+000	1.123955409753041E+000	1.123955409753041E+000	0.0000000E+000	0.0000000E+000	1.9014999E-001	0.000000000000000E+000	7.0749555E-004	1.9550623E+004
1	1	0	1	0	0	1	116	2.337223111012136E+004	1.9014999E-001	3.7202005E+000	1.9025081E-001	1.585129199972583E-002	1.139806701752767E+000	4.209482641653418E-003	1.139806701752767E+000	0	4.209482641653418E-003	0.000000000000000E+000	0.000000000000000E+000	0.000000000000000E+000	-4.252772052880498E-002	0.000000000000000E+000	1.139806701752767E+000	1.139806701752767E+000	0.0000000E+000	0.0000000E+000	1.9014999E-001	0.000000000000000E+000	7.0777116E-004	1.9554189E+004
1	1	0	1	0	0	1	116	2.367223112437059E+004	1.9014999E-001	3.7210674E+000	1.9023111E-001	1.585122609039148E-002	1.155657927843158E+000	4.268459066129758E-003	1.155657927843158E+000	0	4.268459066129758E-003	0.000000000000000E+000	0.000000000000000E+000	0.000000000000000E+000	-4.311915108643764E-002	0.000000000000000E+000	1.155657927843158E+000	1.155657927843158E+000	0.0000000E+000	0.0000000E+000	1.9014999E-001	0.000000000000000E+000	7.0786278E-004	1.9560771E+004
1	1	0	1	0	0	1	116	2.397223113861983E+004	1.9014999E-001	3.7220523E+000	1.9021142E-001	1.585134947805769E-002	1.171509277321216E+000	4.327450709167388E-003	1.171509277321216E+000	0	4.327450709167388E-003	0.000000000000000E+000	0.000000000000000E+000	0.000000000000000E+000	-4.371058624783001E-002	0.000000000000000E+000	1.171509277321216E+000	1.171509277321216E+000	0.0000000E+000	0.0000000E+000	1.9014999E-001	0.000000000000000E+000	7.0797687E-004	1.9567977E+004
1	1	0	1	0	0	1	116	2.427223115286906E+004	1.9014999E-001	3.7230375E+000	1.9019172E-001	1.585132235889633E-002	1.187360599680112E+000	4.386457407824033E-003	1.187360599680112E+000	0	4.386457407824033E-003	0.000000000000000E+000	0.000000000000000E+000	0.000000000000000E+000	-4.430202039737001E-002	0.000000000000000E+000	1.187360599680112E+000	1.187360599680112E+000	0.0000000E+000	0.0000000E+000	1.9014999E-001	0.000000000000000E+000	7.0809090E-004	1.9575182E+004
1	1	0	1	0	0	1	116	2.457223116711830E+004	1.9014999E-001	3.7239435E+000	1.9019172E-001	1.585127017532786E-002	1.203211869855440E+000	4.445479104190304E-003	1.203211869855440E+000	0	4.445479104190304E-003	0.000000000000000E+000	0.000000000000000E+000	0.000000000000000E+000	-4.489345259987092E-002	0.000000000000000E+000	1.203211869855440E+000	1.203211869855440E+000	0.0000000E+000	0.0000000E+000	1.9014999E-001	0.000000000000000E+000	7.0826319E-004	1.9579945E+004
1	1	0	1	0	0	1	116	2.487223118136753E+004	1.9014999E-001	3.7248893E+000	1.9021142E-001	1.585147935788665E-002	1.219063349213327E+000	4.504517169151439E-003	1.219063349213327E+000	0	4.504517169151439E-003	0.000000000000000E+000	0.000000000000000E+000	0.000000000000000E+000	-4.548489260725433E-002	0.000000000000000E+000	1.219063349213327E+000	1.219063349213327E+000	0.0000000E+000	0.0000000E+000	1.9014999E-001	0.000000000000000E+000	7.0851645E-004	1.9582891E+004
1	1	0	1	0	0	1	116	2.517223119561677E+004	1.9014999E-001	3.7258742E+000	1.9021142E-001	1.585134459822542E-002	1.234914693811553E+000	4.563570244409707E-003	1.234914693811552E+000	0	4.563570244409707E-003	0.000000000000000E+000	0.000000000000000E+000	0.000000000000000E+000	-4.607632758657360E-002	0.000000000000000E+000	1.234914693811552E+000	1.234914693811552E+000	0.0000000E+000	0.0000000E+000	1.9014999E-001	0.000000000000000E+000	7.0870382E-004	1.9588068E+004
1	1	0	1	0	0	1	116	2.547223120986600E+004	1.9014999E-001	3.7268984E+000	1.9021142E-001	1.585147598658171E-002	1.250766169798134E+000	4.622638956526286E-003	1.250766169798134E+000	0	4.622638956526286E-003	0.000000000000000E+000	0.000000000000000E+000	0.000000000000000E+000	-4.666776746816909E-002	0.000000000000000E+000	1.250766169798134E+000	1.250766169798134E+000	0.0000000E+000	0.0000000E+000	1.9014999E-001	0.000000000000000E+000	7.0889865E-004	1.9593453E+004
1	1	0	1	0	0	1	116	2.577223122411524E+004	1.9014999E-001	3.7278836E+000	1.9027051E-001	1.585136330124405E-002	1.266617533099378E+000	4.681722677716977E-003	1.266617533099378E+000	0	4.681722677716977E-003	0.000000000000000E+000	0.000000000000000E+000	0.000000000000000E+000	-4.725920314532314E-002	0.000000000000000E+000	1.266617533099378E+000	1.266617533099378E+000	0.0000000E+000	0.0000000E+000	1.9014999E-001	0.000000000000000E+000	7.0930633E-004	1.9592545E+004
1	1	0	1	0	0	1	116	2.607223123836447E+004	1.9014999E-001	3.7288291E+000	1.9023111E-001	1.585137329395446E-002	1.282468906393333E+000	4.740821929540734E-003	1.282468906393333E+000	0	4.740821929540734E-003	0.000000000000000E+000	0.000000000000000E+000	0.000000000000000E+000	-4.785063919531864E-002	0.000000000000000E+000	1.282468906393333E+000	1.282468906393333E+000	0.0000000E+000	0.0000000E+000	1.9014999E-001	0.000000000000000E+000	7.0933934E-004	1.9601574E+004
1	1	0	1	0	0	1	116	2.637223125261371E+004	1.9014999E-001	3.7298141E+000	1.9025081E-001	1.585125033134388E-002	1.298320156724676E+000	4.799936104490558E-003	1.298320156724676E+000	0	4.799936104490558E-003	0.000000000000000E+000	0.000000000000000E+000	0.000000000000000E+000	-4.844207065741381E-002	0.000000000000000E+000	1.298320156724676E+000	1.298320156724676E+000	0.0000000E+000	0.0000000E+000	1.9014999E-001	0.000000000000000E+000	7.0960016E-004	1.9604721E+004
1	1	0	1	0	0	1	116	2.667223126686295E+004	1.9014999E-001	3.7307203E+000	1.9025081E-001	1.585123508651223E-002	1.314171391811189E+000	4.859065617807872E-003	1.314171391811189E+000	0	4.859065617807872E-003	0.000000000000000E+000	0.000000000000000E+000	0.000000000000000E+000	-4.903350155070383E-002	0.000000000000000E+000	1.314171391811189E+000	1.314171391811189E+000	0.0000000E+000	0.0000000E+000	1.9014999E-001	0.000000000000000E+000	7.0977258E-004	1.9609484E+004
1	1	0	1	0	0	1	116	2.697223128111218E+004	1.9014999E-001	3.7315872E+000	1.9019172E-001	1.585148249857956E-002	1.330022874309768E+000	4.918211206282278E-003	1.330022874309768E+000	0	4.918211206282278E-003	0.000000000000000E+000	0.000000000000000E+000	0.000000000000000E+000	-4.962494167527072E-002	0.000000000000000E+000	1.330022874309768E+000	1.330022874309768E+000	0.0000000E+000	0.0000000E+000	1.9014999E-001	0.000000000000000E+000	7.0971699E-004	1.9620135E+004
1	1	0	1	0	0	1	116	2.727223129536142E+004	1.9014999E-001	3.7328086E+000	1.9019172E-001	1.585137723359797E-002	1.345874251543366E+000	4.977372040664156E-003	1.345874251543366E+000	0	4.977372040664156E-003	0.000000000000000E+000	0.000000000000000E+000	0.000000000000000E+000	-5.021637787225962E-002	0.000000000000000E+000	1.345874251543366E+000	1.345874251543366E+000	0.0000000E+000	0.0000000E+000	1.9014999E-001	0.000000000000000E+000	7.0994929E-004	1.9626557E+004
1	1	0	1	0	0	1	116	2.757223130961065E+004	1.9014999E-001	3.7337542E+000	1.9009322E-001	1.585137539596193E-002	1.361725626939328E+000	5.036548766982556E-003	1.361725626939328E+000	0	5.036548766982556E-003	0.000000000000000E+000	0.000000000000000E+000	0.000000000000000E+000	-5.080781400068384E-002	0.000000000000000E+000	1.361725626939328E+000	1.361725626939328E+000	0.0000000E+000	0.0000000E+000	1.9014999E-001	0.000000000000000E+000	7.0976134E-004	1.9641701E+004
1	1	0	1	0	0	1	116	2.787223132385989E+004	1.9014999E-001	3.7346997E+000	1.9021142E-001	1.585149954018494E-002	1.377577126479513E+000	5.095741757038533E-003	1.377577126479513E+000	0	5.095741757038533E-003	0.000000000000000E+000	0.000000000000000E+000	0.000000000000000E+000	-5.139925476109595E-002	0.000000000000000E+000	1.377577126479513E+000	1.377577126479513E+000	0.0000000E+000	0.0000000E+000	1.9014999E-001	0.000000000000000E+000	7.1038253E-004	1.9634467E+004
1	1	0	1	0	0	1	116	2.817223133810912E+004	1.9014999E-001	3.7358029E+000	1.9013262E-001	1.585128247652617E-002	1.393428408956039E+000	5.154949996665021E-003	1.393428408956039E+000	0	5.154949996665021E-003	0.000000000000000E+000	0.000000000000000E+000	0.000000000000000E+000	-5.199068742257110E-002	0.000000000000000E+000	1.393428408956039E+000	1.393428408956039E+000	0.0000000E+000	0.0000000E+000	1.9014999E-001	0.000000000000000E+000	7.1029796E-004	1.9648406E+004
1	1	0	1	0	0	1	116	2.847223135235836E+004	1.9014999E-001	3.7367485E+000	1.9023111E-001	1.585146123439074E-002	1.409279870190430E+000	5.214175038053328E-003	1.409279870190430E+000	0	5.214175038053328E-003	0.000000000000000E+000	0.000000000000000E+000	0.000000000000000E+000	-5.258212675374252E-002	0.000000000000000E+000	1.409279870190430E+000	1.409279870190430E+000	0.0000000E+000	0.0000000E+000	1.9014999E-001	0.000000000000000E+000	7.1084581E-004	1.9643203E+004
1	1	0	1	0	0	1	116	2.877223136660759E+004	1.9014999E-001	3.7377729E+000	1.9025081E-001	1.585133756087886E-002	1.425131207751309E+000	5.273415981314779E-003	1.425131207751309E+000	0	5.273415981314779E-003	0.000000000000000E+000	0.000000000000000E+000	0.000000000000000E+000	-5.317356147048893E-002	0.000000000000000E+000	1.425131207751309E+000	1.425131207751309E+000	0.0000000E+000	0.0000000E+000	1.9014999E-001	0.000000000000000E+000	7.1111432E-004	1.9646555E+004
1	1	0	1	0	0	1	116	2.907223138085683E+004	1.9014999E-001	3.7388761E+000	1.9023111E-001	1.585119276341465E-002	1.440982400514724E+000	5.332672796821793E-003	1.440982400514724E+000	0	5.332672796821793E-003	0.000000000000000E+000	0.000000000000000E+000	0.000000000000000E+000	-5.376499078464726E-002	0.000000000000000E+000	1.440982400514724E+000	1.440982400514724E+000	0.0000000E+000	0.0000000E+000	1.9014999E-001	0.000000000000000E+000	7.1125058E-004	1.9654389E+004
1	1	0	1	0	0	1	116	2.937223139510606E+004	1.9014999E-001	3.7398217E+000	1.9025081E-001	1.585128599977328E-002	1.456833686514497E+000	5.391946369703578E-003	1.456833686514497E+000	0	5.391946369703578E-003	0.000000000000000E+000	0.000000000000000E+000	0.000000000000000E+000	-5.435642357757949E-002	0.000000000000000E+000	1.456833686514497E+000	1.456833686514497E+000	0.0000000E+000	0.0000000E+000	1.9014999E-001	0.000000000000000E+000	7.1150414E-004	1.9657322E+004
1	1	0	1	0	0	1	116	2.967223140935530E+004	1.9014999E-001	3.7409248E+000	1.9013262E-001	1.585119629783763E-002	1.472684882812334E+000	5.451236432425181E-003	1.472684882812334E+000	0	5.451236432425181E-003	0.000000000000000E+000	0.000000000000000E+000	0.000000000000000E+000	-5.494785302361190E-002	0.000000000000000E+000	1.472684882812334E+000	1.472684882812334E+000	0.0000000E+000	0.0000000E+000	1.9014999E-001	0.000000000000000E+000	7.1127183E-004	1.9675346E+004
1	1	0	1	0	0	1	116	2.997223142360453E+004	1.9014999E-001	3.7419887E+000	1.9019172E-001	1.585141197315521E-002	1.488536294785490E+000	5.510544434311224E-003	1.488536294785490E+000	0	5.510544434311224E-003	0.000000000000000E+000	0.000000000000000E+000	0.000000000000000E+000	-5.553929051678039E-002	0.000000000000000E+000	1.488536294785490E+000	1.488536294785490E+000	0.0000000E+000	0.0000000E+000	1.9014999E-001	0.000000000000000E+000	7.1169523E-004	1.9674824E+004
1	1	0	1	0	0	1	116	3.027223143785377E+004	1.9014999E-001	3.7430129E+000	1.9029023E-001	1.585135351786183E-002	1.504387648303351E+000	5.569868942215045E-003	1.504387648303352E+000	0	5.569868942215045E-003	0.000000000000000E+000	0.000000000000000E+000	0.000000000000000E+000	-5.613072582890328E-002	0.000000000000000E+000	1.504387648303352E+000	1.504387648303352E+000	0.0000000E+000	0.0000000E+000	1.9014999E-001	0.000000000000000E+000	7.1225880E-004	1.9670021E+004
1	1	0	1	0	0	1	116	3.057223145210301E+004	1.9014999E-001	3.7441556E+000	1.9023111E-001	1.585117166245149E-002	1.520238819965803E+000	5.629209664328397E-003	1.520238819965803E+000	0	5.629209664328397E-003	0.000000000000000E+000	0.000000000000000E+000	0.000000000000000E+000	-5.672215435575632E-002	0.000000000000000E+000	1.520238819965803E+000	1.520238819965803E+000	0.0000000E+000	0.0000000E+000	1.9014999E-001	0.000000000000000E+000	7.1225490E-004	1.9682141E+004
1	1	0	1	0	0	1	116	3.087223146635224E+004	1.9014999E-001	3.7451799E+000	1.9017202E-001	1.585149389345613E-002	1.536090313859259E+000	5.688568335870505E-003	1.536090313859259E+000	0	5.688568335870505E-003	0.000000000000000E+000	0.000000000000000E+000	0.000000000000000E+000	-5.731359490548137E-002	0.000000000000000E+000	1.536090313859259E+000	1.536090313859259E+000	0.0000000E+000	0.0000000E+000	1.9014999E-001	0.000000000000000E+000	7.1222842E-004	1.9693643E+004
1	1	0	1	0	0	1	116	3.117223148060148E+004	1.9014999E-001	3.7462437E+000	1.9023111E-001	1.585136358684964E-002	1.551941677446109E+000	5.747942682342497E-003	1.551941677446109E+000	0	5.747942682342497E-003	0.000000000000000E+000	0.000000000000000E+000	0.000000000000000E+000	-5.790503059329175E-002	0.000000000000000E+000	1.551941677446109E+000	1.551941677446109E+000	0.0000000E+000	0.0000000E+000	1.9014999E-001	0.000000000000000E+000	7.1265211E-004	1.9693117E+004
1	1	0	1	0	0	1	116	3.147223149485071E+004	1.9014999E-001	3.7472682E+000	1.9025081E-001	1.585148576046858E-002	1.567793163206577E+000	5.807334386719763E-003	1.567793163206577E+000	0	5.807334386719763E-003	0.000000000000000E+000	0.000000000000000E+000	0.000000000000000E+000	-5.849647083956410E-002	0.000000000000000E+000	1.567793163206577E+000	1.567793163206577E+000	0.0000000E+000	0.0000000E+000	1.9014999E-001	0.000000000000000E+000	7.1292085E-004	1.9696463E+004
1	1	0	1	0	0	1	116	3.177223150909995E+004	1.9014999E-001	3.7483714E+000	1.9025081E-001	1.585158603538242E-002	1.583644749241960E+000	5.866743488241368E-003	1.583644749241960E+000	0	5.866743488241368E-003	0.000000000000000E+000	0.000000000000000E+000	0.000000000000000E+000	-5.908791482722831E-002	0.000000000000000E+000	1.583644749241960E+000	1.583644749241960E+000	0.0000000E+000	0.0000000E+000	1.9014999E-001	0.000000000000000E+000	7.1313069E-004	1.9702262E+004
1	1	0	1	0	0	1	116	3.207223152334918E+004	1.9014999E-001	3.7495532E+000	1.9025081E-001	1.585130318282379E-002	1.599496052424783E+000	5.926168560072647E-003	1.599496052424784E+000	0	5.926168560072647E-003	0.000000000000000E+000	0.000000000000000E+000	0.000000000000000E+000	-5.967934826128327E-002	0.000000000000000E+000	1.599496052424784E+000	1.599496052424784E+000	0.0000000E+000	0.0000000E+000	1.9014999E-001	0.000000000000000E+000	7.1335555E-004	1.9708475E+004
1	1	0	1	0	0	1	116	3.237223153759842E+004	1.9014999E-001	3.7504990E+000	1.9023111E-001	1.585152855457531E-002	1.615347580979359E+000	5.985611872355110E-003	1.615347580979359E+000	0	5.985611872355110E-003	0.000000000000000E+000	0.000000000000000E+000	0.000000000000000E+000	-6.027079010426128E-002	0.000000000000000E+000	1.615347580979359E+000	1.615347580979359E+000	0.0000000E+000	0.0000000E+000	1.9014999E-001	0.000000000000000E+000	7.1346160E-004	1.9715486E+004
1	1	0	1	0	0	1	116	3.267223155184765E+004	1.9014999E-001	3.7516415E+000	1.9023111E-001	1.585160083322889E-002	1.631199181812588E+000	6.045072730642657E-003	1.631199181812588E+000	0	6.045072730642657E-003	0.000000000000000E+000	0.000000000000000E+000	0.000000000000000E+000	-6.086223464405304E-002	0.000000000000000E+000	1.631199181812588E+000	1.631199181812588E+000	0.0000000E+000	0.0000000E+000	1.9014999E-001	0.000000000000000E+000	7.1367895E-004	1.9721492E+004
1	1	0	1	0	0	1	116	3.297223156609689E+004	1.9014999E-001	3.7526264E+000	1.9021142E-001	1.585146090562145E-002	1.647050642718209E+000	6.104550521627267E-003	1.647050642718209E+000	0	6.104550521627267E-003	0.000000000000000E+000	0.000000000000000E+000	0.000000000000000E+000	-6.145367396295764E-002	0.000000000000000E+000	1.647050642718209E+000	1.647050642718209E+000	0.0000000E+000	0.0000000E+000	1.9014999E-001	0.000000000000000E+000	7.1379240E-004	1.9728713E+004
1	1	0	1	0	0	1	116	3.327223158034612E+004	1.9014999E-001	3.7538085E+000	1.9023111E-001	1.585164777454403E-002	1.662902290492753E+000	6.164046654783951E-003	1.662902290492753E+000	0	6.164046654783951E-003	0.000000000000000E+000	0.000000000000000E+000	0.000000000000000E+000	-6.204512025419298E-002	0.000000000000000E+000	1.662902290492753E+000	1.662902290492753E+000	0.0000000E+000	0.0000000E+000	1.9014999E-001	0.000000000000000E+000	7.1409118E-004	1.9732885E+004
1	1	0	1	0	0	1	116	3.357223159459536E+004	1.9014999E-001	3.7549510E+000	1.9021142E-001	1.585164139415655E-002	1.678753931886910E+000	6.223560257340107E-003	1.678753931886910E+000	0	6.223560257340107E-003	0.000000000000000E+000	0.000000000000000E+000	0.000000000000000E+000	-6.263656630736748E-002	0.000000000000000E+000	1.678753931886910E+000	1.678753931886910E+000	0.0000000E+000	0.0000000E+000	1.9014999E-001	0.000000000000000E+000	7.1423454E-004	1.9740934E+004
1	1	0	1	0	0	1	116	3.387223160884460E+004	1.9014999E-001	3.7561331E+000	1.9023111E-001	1.585153698200981E-002	1.694605468868920E+000	6.283091194928818E-003	1.694605468868920E+000	0	6.283091194928818E-003	0.000000000000000E+000	0.000000000000000E+000	0.000000000000000E+000	-6.322800846478442E-002	0.000000000000000E+000	1.694605468868920E+000	1.694605468868920E+000	0.0000000E+000	0.0000000E+000	1.9014999E-001	0.000000000000000E+000	7.1453338E-004	1.9745104E+004
1	1	0	1	0	0	1	116	3.417223162309383E+004	1.9014999E-001	3.7571969E+000	1.9023111E-001	1.585164232633180E-002	1.710457111195251E+000	6.342640287291043E-003	1.710457111195251E+000	0	6.342640287291043E-003	0.000000000000000E+000	0.000000000000000E+000	0.000000000000000E+000	-6.381945455273963E-002	0.000000000000000E+000	1.710457111195251E+000	1.710457111195251E+000	0.0000000E+000	0.0000000E+000	1.9014999E-001	0.000000000000000E+000	7.1473577E-004	1.9750695E+004
1	1	0	1	0	0	1	116	3.447223163734307E+004	1.9014999E-001	3.7583001E+000	1.9023111E-001	1.585163258254528E-002	1.726308743777797E+000	6.402207156899240E-003	1.726308743777797E+000	0	6.402207156899240E-003	0.000000000000000E+000	0.000000000000000E+000	0.000000000000000E+000	-6.441090027714108E-002	0.000000000000000E+000	1.726308743777797E+000	1.726308743777797E+000	0.0000000E+000	0.0000000E+000	1.9014999E-001	0.000000000000000E+000	7.1494561E-004	1.9756494E+004
1	1	0	1	0	0	1	116	3.477223165159230E+004	1.9014999E-001	3.7594819E+000	1.9015232E-001	1.585156002024810E-002	1.742160303798045E+000	6.461791763090293E-003	1.742160303798045E+000	0	6.461791763090293E-003	0.000000000000000E+000	0.000000000000000E+000	0.000000000000000E+000	-6.500234329414564E-002	0.000000000000000E+000	1.742160303798045E+000	1.742160303798045E+000	0.0000000E+000	0.0000000E+000	1.9014999E-001	0.000000000000000E+000	7.1487419E-004	1.9770896E+004
1	1	0	1	0	0	1	116	3.507223166584154E+004	1.9014999E-001	3.7607033E+000	1.9019172E-001	1.585172330270211E-002	1.758012027100747E+000	6.521395027614997E-003	1.758012027100747E+000	0	6.521395027614997E-003	0.000000000000000E+000	0.000000000000000E+000	0.000000000000000E+000	-6.559379240343813E-002	0.000000000000000E+000	1.758012027100747E+000	1.758012027100747E+000	0.0000000E+000	0.0000000E+000	1.9014999E-001	0.000000000000000E+000	7.1525463E-004	1.9773223E+004
1	1	0	1	0	0	1	116	3.537223168009077E+004	1.9014999E-001	3.7618461E+000	1.9019172E-001	1.585173133795460E-002	1.773863758438701E+000	6.581016439426276E-003	1.773863758438701E+000	0	6.581016439426276E-003	0.000000000000000E+000	0.000000000000000E+000	0.000000000000000E+000	-6.618524181253665E-002	0.000000000000000E+000	1.773863758438701E+000	1.773863758438701E+000	0.0000000E+000	0.0000000E+000	1.9014999E-001	0.000000000000000E+000	7.1547198E-004	1.9779232E+004
1	1	0	1	0	0	1	116	3.567223169434001E+004	1.9014999E-001	3.7629492E+000	1.9030993E-001	1.585156687108179E-002	1.789715325309783E+000	6.640655634514987E-003	1.789715325309783E+000	0	6.640655634514987E-003	0.000000000000000E+000	0.000000000000000E+000	0.000000000000000E+000	-6.677668508515505E-002	0.000000000000000E+000	1.789715325309783E+000	1.789715325309783E+000	0.0000000E+000	0.0000000E+000	1.9014999E-001	0.000000000000000E+000	7.1612658E-004	1.9772742E+004
1	1	0	1	0	0	1	116	3.597223170858924E+004	1.9014999E-001	3.7641311E+000	1.9023111E-001	1.585186505944365E-002	1.805567190369227E+000	6.700314348827402E-003	1.805567190369227E+000	0	6.700314348827402E-003	0.000000000000000E+000	0.000000000000000E+000	0.000000000000000E+000	-6.736813948358214E-002	0.000000000000000E+000	1.805567190369227E+000	1.805567190369227E+000	0.0000000E+000	0.0000000E+000	1.9014999E-001	0.000000000000000E+000	7.1605487E-004	1.9787146E+004
1	1	0	1	0	0	1	116	3.627223172283848E+004	1.9014999E-001	3.7652342E+000	1.9021142E-001	1.585166946767105E-002	1.821418859836898E+000	6.759990888510876E-003	1.821418859836898E+000	0	6.759990888510876E-003	0.000000000000000E+000	0.000000000000000E+000	0.000000000000000E+000	-6.795958658421722E-002	0.000000000000000E+000	1.821418859836898E+000	1.821418859836898E+000	0.0000000E+000	0.0000000E+000	1.9014999E-001	0.000000000000000E+000	7.1619055E-004	1.9794996E+004
1	1	0	1	0	0	1	116	3.657223173708771E+004	1.9014999E-001	3.7664952E+000	1.9021142E-001	1.585170070379972E-002	1.837270560540698E+000	6.819686489661303E-003	1.837270560540698E+000	0	6.819686489661303E-003	0.000000000000000E+000	0.000000000000000E+000	0.000000000000000E+000	-6.855103485031426E-002	0.000000000000000E+000	1.837270560540698E+000	1.837270560540698E+000	0.0000000E+000	0.0000000E+000	1.9014999E-001	0.000000000000000E+000	7.1643037E-004	1.9801625E+004
1	1	0	1	0	0	1	116	3.687223175133695E+004	1.9014999E-001	3.7672436E+000	1.9027051E-001	1.585190916529132E-002	1.853122469705989E+000	6.879398708834450E-003	1.853122469705989E+000	0	6.879398708834450E-003	0.000000000000000E+000	0.000000000000000E+000	0.000000000000000E+000	-6.914249089438983E-002	0.000000000000000E+000	1.853122469705989E+000	1.853122469705989E+000	0.0000000E+000	0.0000000E+000	1.9014999E-001	0.000000000000000E+000	7.1679539E-004	1.9799408E+004
1	1	0	1	0	0	1	116	3.717223176558618E+004	1.9014999E-001	3.7684257E+000	1.9013262E-001	1.585160716000530E-002	1.868974076865994E+000	6.939125359986954E-003	1.868974076865994E+000	0	6.939125359986954E-003	0.000000000000000E+000	0.000000000000000E+000	0.000000000000000E+000	-6.973393567024212E-002	0.000000000000000E+000	1.868974076865994E+000	1.868974076865994E+000	0.0000000E+000	0.0000000E+000	1.9014999E-001	0.000000000000000E+000	7.1650062E-004	1.9819986E+004
1	1	0	1	0	0	1	116	3.747223177983542E+004	1.9014999E-001	3.7695682E+000	1.9023111E-001	1.585163595468634E-002	1.884825712820681E+000	6.998870727021793E-003	1.884825712820680E+000	0	6.998870727021793E-003	0.000000000000000E+000	0.000000000000000E+000	0.000000000000000E+000	-7.032538152046268E-002	0.000000000000000E+000	1.884825712820680E+000	1.884825712820680E+000	0.0000000E+000	0.0000000E+000	1.9014999E-001	0.000000000000000E+000	7.1708916E-004	1.9815729E+004
1	1	0	1	0	0	1	116	3.777223179408466E+004	1.9014999E-001	3.7707896E+000	1.9019172E-001	1.585169520903792E-002	1.900677408029719E+000	7.058634830639164E-003	1.900677408029718E+000	0	7.058634830639164E-003	0.000000000000000E+000	0.000000000000000E+000	0.000000000000000E+000	-7.091682958154277E-002	0.000000000000000E+000	1.900677408029718E+000	1.900677408029718E+000	0.0000000E+000	0.0000000E+000	1.9014999E-001	0.000000000000000E+000	7.1717292E-004	1.9826256E+004
1	1	0	1	0	0	1	116	3.807223180833389E+004	1.9014999E-001	3.7718928E+000	1.9021142E-001	1.585166180468268E-002	1.916529069834401E+000	7.118416990575360E-003	1.916529069834401E+000	0	7.118416990575360E-003	0.000000000000000E+000	0.000000000000000E+000	0.000000000000000E+000	-7.150827639626145E-002	0.000000000000000E+000	1.916529069834401E+000	1.916529069834401E+000	0.0000000E+000	0.0000000E+000	1.9014999E-001	0.000000000000000E+000	7.1745709E-004	1.9830002E+004
1	1	0	1	0	0	1	116	3.837223182258313E+004	1.9014999E-001	3.7731142E+000	1.9029023E-001	1.585161920861237E-002	1.932380689043014E+000	7.178217952975863E-003	1.932380689043014E+000	0	7.178217952975863E-003	0.000000000000000E+000	0.000000000000000E+000	0.000000000000000E+000	-7.209972162166346E-002	0.000000000000000E+000	1.932380689043014E+000	1.932380689043014E+000	0.0000000E+000	0.0000000E+000	1.9014999E-001	0.000000000000000E+000	7.1798678E-004	1.9828207E+004
1	1	0	1	0	0	1	116	3.867223183683236E+004	1.9014999E-001	3.7743750E+000	1.9025081E-001	1.585158196424444E-002	1.948232271007258E+000	7.238038358366655E-003	1.948232271007258E+000	0	7.238038358366655E-003	0.000000000000000E+000	0.000000000000000E+000	0.000000000000000E+000	-7.269116545742806E-002	0.000000000000000E+000	1.948232271007258E+000	1.948232271007258E+000	0.0000000E+000	0.0000000E+000	1.9014999E-001	0.000000000000000E+000	7.1807794E-004	1.9838943E+004
1	1	0	1	0	0	1	116	3.897223185108160E+004	1.9014999E-001	3.7754781E+000	1.9023111E-001	1.585167128257453E-002	1.964083942289833E+000	7.297878477824529E-003	1.964083942289832E+000	0	7.297878477824529E-003	0.000000000000000E+000	0.000000000000000E+000	0.000000000000000E+000	-7.328261262577962E-002	0.000000000000000E+000	1.964083942289832E+000	1.964083942289832E+000	0.0000000E+000	0.0000000E+000	1.9014999E-001	0.000000000000000E+000	7.1821338E-004	1.9846797E+004
1	1	0	1	0	0	1	116	3.927223186533083E+004	1.9014999E-001	3.7767391E+000	1.9021142E-001	1.585170148008400E-002	1.979935643769916E+000	7.357737066647113E-003	1.979935643769916E+000	0	7.357737066647113E-003	0.000000000000000E+000	0.000000000000000E+000	0.000000000000000E+000	-7.387406092084087E-002	0.000000000000000E+000	1.979935643769916E+000	1.979935643769916E+000	0.0000000E+000	0.0000000E+000	1.9014999E-001	0.000000000000000E+000	7.1837887E-004	1.9855480E+004
1	1	0	1	0	0	1	116	3.957223187958007E+004	1.9014999E-001	3.7780786E+000	1.9019172E-001	1.585181249242690E-002	1.995787456262343E+000	7.417615950294203E-003	1.995787456262343E+000	0	7.417615950294203E-003	0.000000000000000E+000	0.000000000000000E+000	0.000000000000000E+000	-7.446551335792188E-002	0.000000000000000E+000	1.995787456262343E+000	1.995787456262343E+000	0.0000000E+000	0.0000000E+000	1.9014999E-001	0.000000000000000E+000	7.1855925E-004	1.9864580E+004
1	1	0	1	0	0	1	116	3.987223189382930E+004	1.9014999E-001	3.7794182E+000	1.9027051E-001	1.585162338908348E-002	2.011639079651427E+000	7.477514769325918E-003	2.011639079651427E+000	0	7.477514769325918E-003	0.000000000000000E+000	0.000000000000000E+000	0.000000000000000E+000	-7.505695873930290E-002	0.000000000000000E+000	2.011639079651427E+000	2.011639079651427E+000	0.0000000E+000	0.0000000E+000	1.9014999E-001	0.000000000000000E+000	7.1911182E-004	1.9863395E+004
1	1	0	1	0	0	1	116	4.017223190807854E+004	1.9014999E-001	3.7807972E+000	1.9025081E-001	1.585162750369973E-002	2.027490707155127E+000	7.537434821109540E-003	2.027490707155127E+000	0	7.537434821109540E-003	0.000000000000000E+000	0.000000000000000E+000	0.000000000000000E+000	-7.564840427420580E-002	0.000000000000000E+000	2.027490707155127E+000	2.027490707155127E+000	0.0000000E+000	0.0000000E+000	1.9014999E-001	0.000000000000000E+000	7.1929977E-004	1.9872699E+004
1	1	0	1	0	0	1	116	4.047223192232777E+004	1.9014999E-001	3.7821367E+000	1.9025081E-001	1.585144591197371E-002	2.043342153067100E+000	7.597375635877086E-003	2.043342153067100E+000	0	7.597375635877086E-003	0.000000000000000E+000	0.000000000000000E+000	0.000000000000000E+000	-7.623984303367723E-002	0.000000000000000E+000	2.043342153067100E+000	2.043342153067100E+000	0.0000000E+000	0.0000000E+000	1.9014999E-001	0.000000000000000E+000	7.1955461E-004	1.9879740E+004
1	1	0	1	0	0	1	116	4.077223193657701E+004	1.9014999E-001	3.7835157E+000	1.9019172E-001	1.585158381517563E-002	2.059193736882276E+000	7.657338641475174E-003	2.059193736882276E+000	0	7.657338641475174E-003	0.000000000000000E+000	0.000000000000000E+000	0.000000000000000E+000	-7.683128693850255E-002	0.000000000000000E+000	2.059193736882276E+000	2.059193736882276E+000	0.0000000E+000	0.0000000E+000	1.9014999E-001	0.000000000000000E+000	7.1959331E-004	1.9893168E+004
1	1	0	1	0	0	1	116	4.107223195082624E+004	1.9014999E-001	3.7846978E+000	1.9023111E-001	1.585162577504913E-002	2.075045362657325E+000	7.717324052919745E-003	2.075045362657325E+000	0	7.717324052919745E-003	0.000000000000000E+000	0.000000000000000E+000	0.000000000000000E+000	-7.742273240890717E-002	0.000000000000000E+000	2.075045362657325E+000	2.075045362657325E+000	0.0000000E+000	0.0000000E+000	1.9014999E-001	0.000000000000000E+000	7.1996730E-004	1.9895262E+004
1	1	0	1	0	0	1	116	4.137223196507548E+004	1.9014999E-001	3.7862737E+000	1.9021142E-001	1.585170770715508E-002	2.090897070364480E+000	7.777332267852690E-003	2.090897070364480E+000	0	7.777332267852690E-003	0.000000000000000E+000	0.000000000000000E+000	0.000000000000000E+000	-7.801418093630878E-002	0.000000000000000E+000	2.090897070364480E+000	2.090897070364480E+000	0.0000000E+000	0.0000000E+000	1.9014999E-001	0.000000000000000E+000	7.2019250E-004	1.9905607E+004
1	1	0	1	0	0	1	116	4.167223197932472E+004	1.9014999E-001	3.7877710E+000	1.9025081E-001	1.585176734497978E-002	2.106748837709460E+000	7.837363581865662E-003	2.106748837709460E+000	0	7.837363581865662E-003	0.000000000000000E+000	0.000000000000000E+000	0.000000000000000E+000	-7.860563168887787E-002	0.000000000000000E+000	2.106748837709460E+000	2.106748837709460E+000	0.0000000E+000	0.0000000E+000	1.9014999E-001	0.000000000000000E+000	7.2062650E-004	1.9909355E+004
1	1	0	1	0	0	1	116	4.197223199357395E+004	1.9014999E-001	3.7892287E+000	1.9023111E-001	1.585171080484986E-002	2.122600548514310E+000	7.897418100266325E-003	2.122600548514310E+000	0	7.897418100266325E-003	0.000000000000000E+000	0.000000000000000E+000	0.000000000000000E+000	-7.919708033185865E-002	0.000000000000000E+000	2.122600548514310E+000	2.122600548514310E+000	0.0000000E+000	0.0000000E+000	1.9014999E-001	0.000000000000000E+000	7.2082918E-004	1.9919080E+004
1	1	0	1	0	0	1	116	4.227223200782319E+004	1.9014999E-001	3.7907259E+000	1.9019172E-001	1.585171756812268E-002	2.138452266082433E+000	7.957496665383975E-003	2.138452266082433E+000	0	7.957496665383975E-003	0.000000000000000E+000	0.000000000000000E+000	0.000000000000000E+000	-7.978852922718625E-002	0.000000000000000E+000	2.138452266082433E+000	2.138452266082433E+000	0.0000000E+000	0.0000000E+000	1.9014999E-001	0.000000000000000E+000	7.2096469E-004	1.9931078E+004
1	1	0	1	0	0	1	116	4.257223202207242E+004	1.9014999E-001	3.7924201E+000	1.9025081E-001	1.585181741612653E-002	2.154304083498559E+000	8.017600101833609E-003	2.154304083498559E+000	0	8.017600101833609E-003	0.000000000000000E+000	0.000000000000000E+000	0.000000000000000E+000	-8.037998184797712E-002	0.000000000000000E+000	2.154304083498559E+000	2.154304083498559E+000	0.0000000E+000	0.0000000E+000	1.9014999E-001	0.000000000000000E+000	7.2151102E-004	1.9933791E+004
1	1	0	1	0	0	1	116	4.287223203632166E+004	1.9014999E-001	3.7939565E+000	1.9023111E-001	1.585181562232475E-002	2.170155899120884E+000	8.077728294777606E-003	2.170155899120884E+000	0	8.077728294777606E-003	0.000000000000000E+000	0.000000000000000E+000	0.000000000000000E+000	-8.097143440183885E-002	0.000000000000000E+000	2.170155899120884E+000	2.170155899120884E+000	0.0000000E+000	0.0000000E+000	1.9014999E-001	0.000000000000000E+000	7.2172860E-004	1.9943932E+004
1	1	0	1	0	0	1	116	4.317223205057089E+004	1.9014999E-001	3.7955720E+000	1.9017202E-001	1.585156493471728E-002	2.186007464055601E+000	8.137880877189139E-003	2.186007464055601E+000	0	8.137880877189139E-003	0.000000000000000E+000	0.000000000000000E+000	0.000000000000000E+000	-8.156287760220887E-002	0.000000000000000E+000	2.186007464055601E+000	2.186007464055601E+000	0.0000000E+000	0.0000000E+000	1.9014999E-001	0.000000000000000E+000	7.2181161E-004	1.9958625E+004
1	1	0	1	0	0	1	116	4.347223206482013E+004	1.9014999E-001	3.7973449E+000	1.9025081E-001	1.585159974953367E-002	2.201859063805135E+000	8.198059437578719E-003	2.201859063805135E+000	0	8.198059437578719E-003	0.000000000000000E+000	0.000000000000000E+000	0.000000000000000E+000	-8.215432210156651E-002	0.000000000000000E+000	2.201859063805135E+000	2.201859063805135E+000	0.0000000E+000	0.0000000E+000	1.9014999E-001	0.000000000000000E+000	7.2244793E-004	1.9959678E+004
1	1	0	1	0	0	1	116	4.377223207906936E+004	1.9014999E-001	3.7988815E+000	1.9023111E-001	1.585170808984174E-002	2.217710771894977E+000	8.258264805075393E-003	2.217710771894977E+000	0	8.258264805075393E-003	0.000000000000000E+000	0.000000000000000E+000	0.000000000000000E+000	-8.274577064324670E-002	0.000000000000000E+000	2.217710771894977E+000	2.217710771894977E+000	0.0000000E+000	0.0000000E+000	1.9014999E-001	0.000000000000000E+000	7.2266546E-004	1.9969822E+004
1	1	0	1	0	0	1	116	4.407223209331860E+004	1.9014999E-001	3.8003788E+000	1.9023111E-001	1.585155331027177E-002	2.233562325205248E+000	8.318495560816095E-003	2.233562325205249E+000	0	8.318495560816095E-003	0.000000000000000E+000	0.000000000000000E+000	0.000000000000000E+000	-8.333721340989303E-002	0.000000000000000E+000	2.233562325205249E+000	2.233562325205249E+000	0.0000000E+000	0.0000000E+000	1.9014999E-001	0.000000000000000E+000	7.2295027E-004	1.9977693E+004
1	1	0	1	0	0	1	116	4.437223210756783E+004	1.9014999E-001	3.8020337E+000	1.9029023E-001	1.585156928983827E-002	2.249413894495087E+000	8.378751287327244E-003	2.249413894495087E+000	0	8.378751287327244E-003	0.000000000000000E+000	0.000000000000000E+000	0.000000000000000E+000	-8.392865677275849E-002	0.000000000000000E+000	2.249413894495087E+000	2.249413894495087E+000	0.0000000E+000	0.0000000E+000	1.9014999E-001	0.000000000000000E+000	7.2348985E-004	1.9980184E+004
1	1	0	1	0	0	1	116	4.467223212181707E+004	1.9014999E-001	3.8038459E+000	1.9021142E-001	1.585159477971494E-002	2.265265489274801E+000	8.439033724074264E-003	2.265265489274802E+000	0	8.439033724074264E-003	0.000000000000000E+000	0.000000000000000E+000	0.000000000000000E+000	-8.452010108668549E-002	0.000000000000000E+000	2.265265489274802E+000	2.265265489274802E+000	0.0000000E+000	0.0000000E+000	1.9014999E-001	0.000000000000000E+000	7.2353490E-004	1.9997990E+004
1	1	0	1	0	0	1	116	4.497223213606630E+004	1.9014999E-001	3.8056190E+000	1.9023111E-001	1.585156775731179E-002	2.281117057032113E+000	8.499344619568553E-003	2.281117057032114E+000	0	8.499344619568553E-003	0.000000000000000E+000	0.000000000000000E+000	0.000000000000000E+000	-8.511154439237033E-002	0.000000000000000E+000	2.281117057032114E+000	2.281117057032114E+000	0.0000000E+000	0.0000000E+000	1.9014999E-001	0.000000000000000E+000	7.2394713E-004	2.0005240E+004
1	1	0	1	0	0	1	116	4.527223215031554E+004	1.9014999E-001	3.8075101E+000	1.9025081E-001	1.585165890507400E-002	2.296968715937187E+000	8.559685078995724E-003	2.296968715937188E+000	0	8.559685078995724E-003	0.000000000000000E+000	0.000000000000000E+000	0.000000000000000E+000	-8.570299109890071E-002	0.000000000000000E+000	2.296968715937188E+000	2.296968715937188E+000	0.0000000E+000	0.0000000E+000	1.9014999E-001	0.000000000000000E+000	7.2438188E-004	2.0013107E+004
1	1	0	1	0	0	1	116	4.557223216456478E+004	1.9014999E-001	3.8094013E+000	1.9019172E-001	1.585165273156431E-002	2.312820368668751E+000	8.620055412752530E-003	2.312820368668752E+000	0	8.620055412752530E-003	0.000000000000000E+000	0.000000000000000E+000	0.000000000000000E+000	-8.629443757508913E-002	0.000000000000000E+000	2.312820368668752E+000	2.312820368668752E+000	0.0000000E+000	0.0000000E+000	1.9014999E-001	0.000000000000000E+000	7.2451658E-004	2.0029270E+004
1	1	0	1	0	0	1	116	4.587223217881401E+004	1.9014999E-001	3.8112924E+000	1.9025081E-001	1.585166026311616E-002	2.328672028931868E+000	8.680456517901851E-003	2.328672028931869E+000	0	8.680456517901851E-003	0.000000000000000E+000	0.000000000000000E+000	0.000000000000000E+000	-8.688588433228989E-002	0.000000000000000E+000	2.328672028931869E+000	2.328672028931869E+000	0.0000000E+000	0.0000000E+000	1.9014999E-001	0.000000000000000E+000	7.2510150E-004	2.0032988E+004
1	1	0	1	0	0	1	116	4.617223219306325E+004	1.9014999E-001	3.8134594E+000	1.9015232E-001	1.585162770180239E-002	2.344523656710287E+000	8.740888924734923E-003	2.344523656633671E+000	0	8.740888924734923E-003	0.000000000000000E+000	0.000000000000000E+000	0.000000000000000E+000	-8.747732987744293E-002	0.000000000000000E+000	2.344523656633671E+000	2.344523656633671E+000	0.0000000E+000	0.0000000E+000	1.9014999E-001	0.000000000000000E+000	7.2513812E-004	2.0054762E+004
1	1	0	1	0	0	1	116	4.647223220731248E+004	1.9014999E-001	3.8153505E+000	1.9023111E-001	1.585166227545175E-002	2.360375319070518E+000	8.801353673576316E-003	2.360375318909123E+000	0	8.801353673576316E-003	0.000000000000000E+000	0.000000000000000E+000	0.000000000000000E+000	-8.806877671288987E-002	0.000000000000000E+000	2.360375318909123E+000	2.360375318909123E+000	0.0000000E+000	0.0000000E+000	1.9014999E-001	0.000000000000000E+000	7.2579837E-004	2.0056396E+004
1	1	0	1	0	0	1	116	4.677223222156172E+004	1.9014999E-001	3.8174782E+000	1.9019172E-001	1.585166176201569E-002	2.376226980918132E+000	8.861851598249575E-003	2.376226980671138E+000	0	8.861851598249575E-003	0.000000000000000E+000	0.000000000000000E+000	0.000000000000000E+000	-8.866022352921039E-002	0.000000000000000E+000	2.376226980671138E+000	2.376226980671138E+000	0.0000000E+000	0.0000000E+000	1.9014999E-001	0.000000000000000E+000	7.2605273E-004	2.0071738E+004
1	1	0	1	0	0	1	116	4.707223223581095E+004	1.9014999E-001	3.8196058E+000	1.9025081E-001	1.585148257686860E-002	2.392078463574234E+000	8.922382636656364E-003	2.392078463248007E+000	0	8.922382636656364E-003	0.000000000000000E+000	0.000000000000000E+000	0.000000000000000E+000	-8.925166365965463E-002	0.000000000000000E+000	2.392078463248007E+000	2.392078463248007E+000	0.0000000E+000	0.0000000E+000	1.9014999E-001	0.000000000000000E+000	7.2668312E-004	2.0076686E+004
1	1	0	1	0	0	1	116	4.737223225006019E+004	1.9014999E-001	3.8219697E+000	1.9013262E-001	1.585182578947809E-002	2.407930289456050E+000	8.982949643485911E-003	2.407930289037485E+000	0	8.982949643485911E-003	0.000000000000000E+000	0.000000000000000E+000	0.000000000000000E+000	-8.984311659631176E-002	0.000000000000000E+000	2.407930289037485E+000	2.407930289037485E+000	0.0000000E+000	0.0000000E+000	1.9014999E-001	0.000000000000000E+000	7.2668109E-004	2.0101600E+004
1	1	0	1	0	0	1	116	4.767223226430942E+004	1.9014999E-001	3.8241367E+000	1.9023111E-001	1.585184001598093E-002	2.423782129563723E+000	9.043552115855117E-003	2.423782129053466E+000	0	9.043552115855117E-003	0.000000000000000E+000	0.000000000000000E+000	0.000000000000000E+000	-9.043457006375473E-002	0.000000000000000E+000	2.423782129053466E+000	2.423782129053466E+000	0.0000000E+000	0.0000000E+000	1.9014999E-001	0.000000000000000E+000	7.2746980E-004	2.0102582E+004
1	1	0	1	0	0	1	116	4.797223227855866E+004	1.9014999E-001	3.8265400E+000	1.9025081E-001	1.585171523723337E-002	2.439633844889104E+000	9.104190464424755E-003	2.439633844290700E+000	0	9.104190464424755E-003	0.000000000000000E+000	0.000000000000000E+000	0.000000000000000E+000	-9.102601887540265E-002	0.000000000000000E+000	2.439633844290700E+000	2.439633844290700E+000	0.0000000E+000	0.0000000E+000	1.9014999E-001	0.000000000000000E+000	7.2800234E-004	2.0113133E+004
1	1	0	1	0	0	1	116	4.827223229280789E+004	1.9014999E-001	3.8289435E+000	1.9021142E-001	1.585180762160155E-002	2.455485652602530E+000	9.164866413554251E-003	2.455485651912301E+000	0	9.164866413554251E-003	0.000000000000000E+000	0.000000000000000E+000	0.000000000000000E+000	-9.161747113417272E-002	0.000000000000000E+000	2.455485651912301E+000	2.455485651912301E+000	0.0000000E+000	0.0000000E+000	1.9014999E-001	0.000000000000000E+000	7.2830875E-004	2.0129936E+004
1	1	0	1	0	0	1	116	4.857223230705713E+004	1.9014999E-001	3.8312287E+000	1.9017202E-001	1.585184685678946E-002	2.471337499551161E+000	9.225580605943169E-003	2.471337498769091E+000	0	9.225580605943169E-003	0.000000000000000E+000	0.000000000000000E+000	0.000000000000000E+000	-9.220892485686101E-002	0.000000000000000E+000	2.471337498769091E+000	2.471337498769091E+000	0.0000000E+000	0.0000000E+000	1.9014999E-001	0.000000000000000E+000	7.2859251E-004	2.0146123E+004
1	1	0	1	0	0	1	116	4.887223232130636E+004	1.9014999E-001	3.8338685E+000	1.9025081E-001	1.585191693545216E-002	2.487189416581293E+000	9.286334013038145E-003	2.487189415704543E+000	0	9.286334013038145E-003	0.000000000000000E+000	0.000000000000000E+000	0.000000000000000E+000	-9.280038119438437E-002	0.000000000000000E+000	2.487189415704543E+000	2.487189415704543E+000	0.0000000E+000	0.0000000E+000	1.9014999E-001	0.000000000000000E+000	7.2939659E-004	2.0151654E+004
1	1	0	1	0	0	1	116	4.917223233555560E+004	1.9014999E-001	3.8363507E+000	1.9027051E-001	1.585183073695335E-002	2.503041247410940E+000	9.347126806156006E-003	2.503041246441497E+000	0	9.347126806156006E-003	0.000000000000000E+000	0.000000000000000E+000	0.000000000000000E+000	-9.339183431565172E-002	0.000000000000000E+000	2.503041246441497E+000	2.503041246441497E+000	0.0000000E+000	0.0000000E+000	1.9014999E-001	0.000000000000000E+000	7.2994444E-004	2.0162613E+004
1	1	0	1	0	0	1	116	4.947223234980484E+004	1.9014999E-001	3.8388722E+000	1.9017202E-001	1.585184020406670E-002	2.518893087707692E+000	9.407960228938526E-003	2.518893086645563E+000	0	9.407960228938526E-003	0.000000000000000E+000	0.000000000000000E+000	0.000000000000000E+000	-9.398328779014949E-002	0.000000000000000E+000	2.518893086645563E+000	2.518893086645563E+000	0.0000000E+000	0.0000000E+000	1.9014999E-001	0.000000000000000E+000	7.3004607E-004	2.0186314E+004
1	1	0	1	0	0	1	116	4.977223236405407E+004	1.9014999E-001	3.8417089E+000	1.9025081E-001	1.585174670179685E-002	2.534744834498117E+000	9.468835093710753E-003	2.534744833347360E+000	0	9.468835093710753E-003	0.000000000000000E+000	0.000000000000000E+000	0.000000000000000E+000	-9.457473777580050E-002	0.000000000000000E+000	2.534744833347360E+000	2.534744833347360E+000	0.0000000E+000	0.0000000E+000	1.9014999E-001	0.000000000000000E+000	7.3088822E-004	2.0192865E+004
1	1	0	1	0	0	1	116	5.007223237830331E+004	1.9014999E-001	3.8443093E+000	1.9023111E-001	1.585170376726323E-002	2.550596538353248E+000	9.529752636155818E-003	2.550596537114624E+000	0	9.529752636155818E-003	0.000000000000000E+000	0.000000000000000E+000	0.000000000000000E+000	-9.516618615947793E-002	0.000000000000000E+000	2.550596537114624E+000	2.550596537114624E+000	0.0000000E+000	0.0000000E+000	1.9014999E-001	0.000000000000000E+000	7.3130726E-004	2.0208625E+004
1	1	0	1	0	0	1	116	5.037223239255254E+004	1.9014999E-001	3.8471460E+000	1.9023111E-001	1.585156808643705E-002	2.566448106521948E+000	9.590713115235633E-003	2.566448105201061E+000	0	9.590713115235633E-003	0.000000000000000E+000	0.000000000000000E+000	0.000000000000000E+000	-9.575762948051220E-002	0.000000000000000E+000	2.566448105201061E+000	2.566448105201061E+000	0.0000000E+000	0.0000000E+000	1.9014999E-001	0.000000000000000E+000	7.3184690E-004	2.0223537E+004
1	1	0	1	0	0	1	116	5.067223240680178E+004	1.9014999E-001	3.8499434E+000	1.9023111E-001	1.585183375875155E-002	2.582299940375040E+000	9.651719092762173E-003	2.582299938959812E+000	0	9.651719092762173E-003	0.000000000000000E+000	0.000000000000000E+000	0.000000000000000E+000	-9.634908271458836E-002	0.000000000000000E+000	2.582299938959812E+000	2.582299938959812E+000	0.0000000E+000	0.0000000E+000	1.9014999E-001	0.000000000000000E+000	7.3237903E-004	2.0238242E+004
1	1	0	1	0	0	1	116	5.097223242105101E+004	1.9014999E-001	3.8528984E+000	1.9032963E-001	1.585182519745496E-002	2.598151765663864E+000	9.712770333688326E-003	2.598151764157267E+000	0	9.712770333688326E-003	0.000000000000000E+000	0.000000000000000E+000	0.000000000000000E+000	-9.694053562912015E-002	0.000000000000000E+000	2.598151764157267E+000	2.598151764157267E+000	0.0000000E+000	0.0000000E+000	1.9014999E-001	0.000000000000000E+000	7.3332072E-004	2.0243293E+004
1	1	0	1	0	0	1	116	5.127223243530025E+004	1.9014999E-001	3.8557746E+000	1.9023111E-001	1.585174616645608E-002	2.614003511918535E+000	9.773867576789658E-003	2.614003510323723E+000	0	9.773867576789658E-003	0.000000000000000E+000	0.000000000000000E+000	0.000000000000000E+000	-9.753198559478145E-002	0.000000000000000E+000	2.614003510323723E+000	2.614003510323723E+000	0.0000000E+000	0.0000000E+000	1.9014999E-001	0.000000000000000E+000	7.3348830E-004	2.0268896E+004
1	1	0	1	0	0	1	116	5.157223244954948E+004	1.9014999E-001	3.8586113E+000	1.9023111E-001	1.585179933570325E-002	2.629855311345773E+000	9.835011918939816E-003	2.629855309659427E+000	0	9.835011918939816E-003	0.000000000000000E+000	0.000000000000000E+000	0.000000000000000E+000	-9.812343754438269E-002	0.000000000000000E+000	2.629855309659427E+000	2.629855309659427E+000	0.0000000E+000	0.0000000E+000	1.9014999E-001	0.000000000000000E+000	7.3402794E-004	2.0283809E+004
1	1	0	1	0	0	1	116	5.187223246379872E+004	1.9014999E-001	3.8618422E+000	1.9021142E-001	1.585175158496532E-002	2.645707063019855E+000	9.896203840123017E-003	2.645707061244392E+000	0	9.896203840123017E-003	0.000000000000000E+000	0.000000000000000E+000	0.000000000000000E+000	-9.871488771224951E-002	0.000000000000000E+000	2.645707061244392E+000	2.645707061244392E+000	0.0000000E+000	0.0000000E+000	1.9014999E-001	0.000000000000000E+000	7.3456648E-004	2.0302895E+004
1	1	0	1	0	0	1	116	5.217223247804795E+004	1.9014999E-001	3.8648758E+000	1.9029023E-001	1.585183216976623E-002	2.661558895281644E+000	9.957444776489206E-003	2.661558893414158E+000	0	9.957444776489206E-003	0.000000000000000E+000	0.000000000000000E+000	0.000000000000000E+000	-9.930634088695200E-002	0.000000000000000E+000	2.661558893414158E+000	2.661558893414158E+000	0.0000000E+000	0.0000000E+000	1.9014999E-001	0.000000000000000E+000	7.3544809E-004	2.0310428E+004
1	1	0	1	0	0	1	116	5.247223249229719E+004	1.9014999E-001	3.8680673E+000	1.9023111E-001	1.585162445169356E-002	2.677410519818117E+000	1.001873446393377E-002	2.677410517865852E+000	0	1.001873446393377E-002	0.000000000000000E+000	0.000000000000000E+000	0.000000000000000E+000	-9.989778631114367E-002	0.000000000000000E+000	2.677410517865852E+000	2.677410517865852E+000	0.0000000E+000	0.0000000E+000	1.9014999E-001	0.000000000000000E+000	7.3582673E-004	2.0333516E+004
1	1	0	1	0	0	1	116	5.277223250654642E+004	1.9014999E-001	3.8712192E+000	1.9013262E-001	1.585195332646370E-002	2.693262473240313E+000	1.008007574257427E-002	2.693262471192315E+000	0	1.008007574257427E-002	0.000000000000000E+000	0.000000000000000E+000	0.000000000000000E+000	-1.004892440065038E-001	0.000000000000000E+000	2.693262471192315E+000	2.693262471192315E+000	0.0000000E+000	0.0000000E+000	1.9014999E-001	0.000000000000000E+000	7.3604501E-004	2.0360627E+004
1	1	0	1	0	0	1	116	5.307223252079566E+004	1.9014999E-001	3.8745289E+000	1.9021142E-001	1.585183059336411E-002	2.709114303925054E+000	1.014146749551396E-002	2.709114301785679E+000	0	1.014146749551396E-002	0.000000000000000E+000	0.000000000000000E+000	0.000000000000000E+000	-1.010806971223646E-001	0.000000000000000E+000	2.709114301785679E+000	2.709114301785679E+000	0.0000000E+000	0.0000000E+000	1.9014999E-001	0.000000000000000E+000	7.3697965E-004	2.0369592E+004
1	1	0	1	0	0	1	116	5.337223253504490E+004	1.9014999E-001	3.8777201E+000	1.9023111E-001	1.585180050767958E-002	2.724966104524434E+000	1.020291068295194E-002	2.724966102293359E+000	0	1.020291068295194E-002	0.000000000000000E+000	0.000000000000000E+000	0.000000000000000E+000	-1.016721491157000E-001	0.000000000000000E+000	2.724966102293359E+000	2.724966102293359E+000	0.0000000E+000	0.0000000E+000	1.9014999E-001	0.000000000000000E+000	7.3766301E-004	2.0384258E+004
1	1	0	1	0	0	1	116	5.367223254929413E+004	1.9014999E-001	3.8810296E+000	1.9027051E-001	1.585193395494587E-002	2.740818038575351E+000	1.026440664058112E-002	2.740818036248305E+000	0	1.026440664058112E-002	0.000000000000000E+000	0.000000000000000E+000	0.000000000000000E+000	-1.022636060882917E-001	0.000000000000000E+000	2.740818036248305E+000	2.740818036248305E+000	0.0000000E+000	0.0000000E+000	1.9014999E-001	0.000000000000000E+000	7.3844549E-004	2.0397432E+004
1	1	0	1	0	0	1	116	5.397223256354337E+004	1.9014999E-001	3.8843787E+000	1.9019172E-001	1.585198829674886E-002	2.756670026970870E+000	1.032595579521375E-002	2.756670024545054E+000	0	1.032595579521375E-002	0.000000000000000E+000	0.000000000000000E+000	0.000000000000000E+000	-1.028550650885536E-001	0.000000000000000E+000	2.756670024545054E+000	2.756670024545054E+000	0.0000000E+000	0.0000000E+000	1.9014999E-001	0.000000000000000E+000	7.3877664E-004	2.0423490E+004
1	1	0	1	0	0	1	116	5.427223257779260E+004	1.9014999E-001	3.8878458E+000	1.9021142E-001	1.585200835831463E-002	2.772522035428981E+000	1.038755877870722E-002	2.772522032903368E+000	0	1.038755877870722E-002	0.000000000000000E+000	0.000000000000000E+000	0.000000000000000E+000	-1.034465248373778E-001	0.000000000000000E+000	2.772522032903368E+000	2.772522032903368E+000	0.0000000E+000	0.0000000E+000	1.9014999E-001	0.000000000000000E+000	7.3951262E-004	2.0439604E+004
1	1	0	1	0	0	1	116	5.457223259204184E+004	1.9014999E-001	3.8913131E+000	1.9021142E-001	1.585185035940674E-002	2.788373885881222E+000	1.044921567417906E-002	2.788373883262775E+000	0	1.044921567417906E-002	0.000000000000000E+000	0.000000000000000E+000	0.000000000000000E+000	-1.040379786907905E-001	0.000000000000000E+000	2.788373883262775E+000	2.788373883262775E+000	0.0000000E+000	0.0000000E+000	1.9014999E-001	0.000000000000000E+000	7.4017217E-004	2.0457832E+004
1	1	0	1	0	0	1	116	5.487223260629107E+004	1.9014999E-001	3.8947802E+000	1.9023111E-001	1.585197193223569E-002	2.804225857910382E+000	1.051092850866887E-002	2.804225855195011E+000	0	1.051092850866887E-002	0.000000000000000E+000	0.000000000000000E+000	0.000000000000000E+000	-1.046294370804015E-001	0.000000000000000E+000	2.804225855195011E+000	2.804225855195011E+000	0.0000000E+000	0.0000000E+000	1.9014999E-001	0.000000000000000E+000	7.4090838E-004	2.0473939E+004
1	1	0	1	0	0	1	116	5.517223262054031E+004	1.9014999E-001	3.8984048E+000	1.9023111E-001	1.585199229239590E-002	2.820077850303137E+000	1.057269723509060E-002	2.820077847487407E+000	0	1.057269723509060E-002	0.000000000000000E+000	0.000000000000000E+000	0.000000000000000E+000	-1.052208962298057E-001	0.000000000000000E+000	2.820077847487407E+000	2.820077847487407E+000	0.0000000E+000	0.0000000E+000	1.9014999E-001	0.000000000000000E+000	7.4159791E-004	2.0492992E+004
1	1	0	1	0	0	1	116	5.547223263478954E+004	1.9014999E-001	3.9020298E+000	1.9021142E-001	1.585176521062023E-002	2.835929615603652E+000	1.063452148003330E-002	2.835929612698027E+000	0	1.063452148003330E-002	0.000000000000000E+000	0.000000000000000E+000	0.000000000000000E+000	-1.058123469060930E-001	0.000000000000000E+000	2.835929612698027E+000	2.835929612698027E+000	0.0000000E+000	0.0000000E+000	1.9014999E-001	0.000000000000000E+000	7.4221060E-004	2.0514172E+004
1	1	0	1	0	0	1	116	5.577223264903878E+004	1.9014999E-001	3.9055758E+000	1.9023111E-001	1.585185565750632E-002	2.851781471355408E+000	1.069640321114825E-002	2.851781468355533E+000	0	1.069640321114825E-002	0.000000000000000E+000	0.000000000000000E+000	0.000000000000000E+000	-1.064038009572378E-001	0.000000000000000E+000	2.851781468355533E+000	2.851781468355533E+000	0.0000000E+000	0.0000000E+000	1.9014999E-001	0.000000000000000E+000	7.4296200E-004	2.0530688E+004
1	1	0	1	0	0	1	116	5.607223266328801E+004	1.9014999E-001	3.9091611E+000	1.9025081E-001	1.585191509730286E-002	2.867633386547980E+000	1.075834290596101E-002	2.867633383452836E+000	0	1.075834290596101E-002	0.000000000000000E+000	0.000000000000000E+000	0.000000000000000E+000	-1.069952572261993E-001	0.000000000000000E+000	2.867633383452836E+000	2.867633383452836E+000	0.0000000E+000	0.0000000E+000	1.9014999E-001	0.000000000000000E+000	7.4372109E-004	2.0547408E+004
1	1	0	1	0	0	1	116	5.637223267753725E+004	1.9014999E-001	3.9129827E+000	1.9017202E-001	1.585188614812162E-002	2.883485272789879E+000	1.082034056222684E-002	2.883485269600958E+000	0	1.082034056222684E-002	0.000000000000000E+000	0.000000000000000E+000	0.000000000000000E+000	-1.075867124149723E-001	0.000000000000000E+000	2.883485269600958E+000	2.883485269600958E+000	0.0000000E+000	0.0000000E+000	1.9014999E-001	0.000000000000000E+000	7.4413983E-004	2.0576018E+004
1	1	0	1	0	0	1	116	5.667223269178648E+004	1.9014999E-001	3.9166863E+000	1.9017202E-001	1.585174526931511E-002	2.899337018148568E+000	1.088239634958777E-002	2.899337014870273E+000	0	1.088239634958777E-002	0.000000000000000E+000	0.000000000000000E+000	0.000000000000000E+000	-1.081781623472032E-001	0.000000000000000E+000	2.899337014870273E+000	2.899337014870273E+000	0.0000000E+000	0.0000000E+000	1.9014999E-001	0.000000000000000E+000	7.4484415E-004	2.0595492E+004
1	1	0	1	0	0	1	116	5.697223270603572E+004	1.9014999E-001	3.9203506E+000	1.9013262E-001	1.585168187648886E-002	2.915188700109737E+000	1.094451120181938E-002	2.915188696746762E+000	0	1.094451120181938E-002	0.000000000000000E+000	0.000000000000000E+000	0.000000000000000E+000	-1.087696099139875E-001	0.000000000000000E+000	2.915188696746762E+000	2.915188696746762E+000	0.0000000E+000	0.0000000E+000	1.9014999E-001	0.000000000000000E+000	7.4538653E-004	2.0619031E+004
1	1	0	1	0	0	1	116	5.727223272028496E+004	1.9014999E-001	3.9242117E+000	1.9023111E-001	1.585183565003177E-002	2.931040535851883E+000	1.100668632213361E-002	2.931040532396794E+000	0	1.100668632213361E-002	0.000000000000000E+000	0.000000000000000E+000	0.000000000000000E+000	-1.093610632185468E-001	0.000000000000000E+000	2.931040532396794E+000	2.931040532396794E+000	0.0000000E+000	0.0000000E+000	1.9014999E-001	0.000000000000000E+000	7.4650720E-004	2.0628654E+004
1	1	0	1	0	0	1	116	5.757223273453419E+004	1.9014999E-001	3.9279153E+000	1.9025081E-001	1.585165632114642E-002	2.946892192258106E+000	1.106892071810822E-002	2.946892188717940E+000	0	1.106892071810822E-002	0.000000000000000E+000	0.000000000000000E+000	0.000000000000000E+000	-1.099525098318417E-001	0.000000000000000E+000	2.946892188717940E+000	2.946892188717940E+000	0.0000000E+000	0.0000000E+000	1.9014999E-001	0.000000000000000E+000	7.4728910E-004	2.0645984E+004
1	1	0	1	0	0	1	116	5.787223274878343E+004	1.9014999E-001	3.9318159E+000	1.9029023E-001	1.585177275159293E-002	2.962743965099587E+000	1.113121552863505E-002	2.962743961469533E+000	0	1.113121552863505E-002	0.000000000000000E+000	0.000000000000000E+000	0.000000000000000E+000	-1.105439607894926E-001	0.000000000000000E+000	2.962743961469533E+000	2.962743961469533E+000	0.0000000E+000	0.0000000E+000	1.9014999E-001	0.000000000000000E+000	7.4818614E-004	2.0662205E+004
1	1	0	1	0	0	1	116	5.817223276303266E+004	1.9014999E-001	3.9355981E+000	1.9023111E-001	1.585209057477613E-002	2.978596055776908E+000	1.119357249237491E-002	2.978596052044309E+000	0	1.119357249237491E-002	0.000000000000000E+000	0.000000000000000E+000	0.000000000000000E+000	-1.111354236060261E-001	0.000000000000000E+000	2.978596052044309E+000	2.978596052044309E+000	0.0000000E+000	0.0000000E+000	1.9014999E-001	0.000000000000000E+000	7.4867322E-004	2.0688510E+004
1	1	0	1	0	0	1	116	5.847223277728190E+004	1.9014999E-001	3.9394987E+000	1.9019172E-001	1.585166454076767E-002	2.994447720402678E+000	1.125598896551195E-002	2.994447716585077E+000	0	1.125598896551195E-002	0.000000000000000E+000	0.000000000000000E+000	0.000000000000000E+000	-1.117268705260033E-001	0.000000000000000E+000	2.994447716585077E+000	2.994447716585077E+000	0.0000000E+000	0.0000000E+000	1.9014999E-001	0.000000000000000E+000	7.4926001E-004	2.0713303E+004
1	1	0	1	0	0	1	116	5.877223279153113E+004	1.9014999E-001	3.9433205E+000	1.9023111E-001	1.585172325875196E-002	3.010299443748709E+000	1.131846760827581E-002	3.010299439843829E+000	0	1.131846760827581E-002	0.000000000000000E+000	0.000000000000000E+000	0.000000000000000E+000	-1.123183196369125E-001	0.000000000000000E+000	3.010299439843829E+000	3.010299439843829E+000	0.0000000E+000	0.0000000E+000	1.9014999E-001	0.000000000000000E+000	7.5014227E-004	2.0729104E+004
1	1	0	1	0	0	1	116	5.907223280578037E+004	1.9014999E-001	3.9472997E+000	1.9029023E-001	1.585169631246891E-002	3.026151140147174E+000	1.138100840114395E-002	3.026151136156298E+000	0	1.138100840114395E-002	0.000000000000000E+000	0.000000000000000E+000	0.000000000000000E+000	-1.129097677423717E-001	0.000000000000000E+000	3.026151136156298E+000	3.026151136156298E+000	0.0000000E+000	0.0000000E+000	1.9014999E-001	0.000000000000000E+000	7.5113255E-004	2.0743576E+004
1	1	0	1	0	0	1	116	5.937223282002960E+004	1.9014999E-001	3.9512792E+000	1.9017202E-001	1.585176913960112E-002	3.042002909377317E+000	1.144361179079314E-002	3.042002905295899E+000	0	1.144361179079314E-002	0.000000000000000E+000	0.000000000000000E+000	0.000000000000000E+000	-1.135012185652787E-001	0.000000000000000E+000	3.042002905295899E+000	3.042002905295899E+000	0.0000000E+000	0.0000000E+000	1.9014999E-001	0.000000000000000E+000	7.5142272E-004	2.0777395E+004
1	1	0	1	0	0	1	116	5.967223283427884E+004	1.9014999E-001	3.9552190E+000	1.9023111E-001	1.585166197073129E-002	3.057854571434690E+000	1.150627739338491E-002	3.057854567266630E+000	0	1.150627739338491E-002	0.000000000000000E+000	0.000000000000000E+000	0.000000000000000E+000	-1.140926653894256E-001	0.000000000000000E+000	3.057854567266630E+000	3.057854567266630E+000	0.0000000E+000	0.0000000E+000	1.9014999E-001	0.000000000000000E+000	7.5240573E-004	2.0791652E+004
1	1	0	1	0	0	1	116	5.997223284852807E+004	1.9014999E-001	3.9592378E+000	1.9021142E-001	1.585179226494498E-002	3.073706363789936E+000	1.156900643428571E-002	3.073706359531575E+000	0	1.156900643428571E-002	0.000000000000000E+000	0.000000000000000E+000	0.000000000000000E+000	-1.146841170751613E-001	0.000000000000000E+000	3.073706359531575E+000	3.073706359531575E+000	0.0000000E+000	0.0000000E+000	1.9014999E-001	0.000000000000000E+000	7.5309223E-004	2.0814934E+004
1	1	0	1	0	0	1	116	6.027223286277731E+004	1.9014999E-001	3.9631386E+000	1.9030993E-001	1.585188398093813E-002	3.089558247864048E+000	1.163179894220832E-002	3.089558243512514E+000	0	1.163179894220832E-002	0.000000000000000E+000	0.000000000000000E+000	0.000000000000000E+000	-1.152755721830512E-001	0.000000000000000E+000	3.089558243512514E+000	3.089558243512514E+000	0.0000000E+000	0.0000000E+000	1.9014999E-001	0.000000000000000E+000	7.5422460E-004	2.0824654E+004
1	1	0	1	0	0	1	116	6.057223287702654E+004	1.9014999E-001	3.9673147E+000	1.9019172E-001	1.585188099457986E-002	3.105410128952795E+000	1.169465483787715E-002	3.105410124507094E+000	0	1.169465483787715E-002	0.000000000000000E+000	0.000000000000000E+000	0.000000000000000E+000	-1.158670271795532E-001	0.000000000000000E+000	3.105410124507094E+000	3.105410124507094E+000	0.0000000E+000	0.0000000E+000	1.9014999E-001	0.000000000000000E+000	7.5455039E-004	2.0859557E+004
1	1	0	1	0	0	1	116	6.087223289127578E+004	1.9014999E-001	3.9712155E+000	1.9017202E-001	1.585192007803255E-002	3.121262049126956E+000	1.175757473195970E-002	3.121262044585126E+000	0	1.175757473195970E-002	0.000000000000000E+000	0.000000000000000E+000	0.000000000000000E+000	-1.164584836343845E-001	0.000000000000000E+000	3.121262044585126E+000	3.121262044585126E+000	0.0000000E+000	0.0000000E+000	1.9014999E-001	0.000000000000000E+000	7.5521407E-004	2.0882229E+004
1	1	0	1	0	0	1	116	6.117223290552502E+004	1.9014999E-001	3.9752340E+000	1.9021142E-001	1.585213150631222E-002	3.137114180736178E+000	1.182055928758747E-002	3.137114176091438E+000	0	1.182055928758747E-002	0.000000000000000E+000	0.000000000000000E+000	0.000000000000000E+000	-1.170499479781422E-001	0.000000000000000E+000	3.137114176091438E+000	3.137114176091438E+000	0.0000000E+000	0.0000000E+000	1.9014999E-001	0.000000000000000E+000	7.5613492E-004	2.0899029E+004
1	1	0	1	0	0	1	116	6.147223291977425E+004	1.9014999E-001	3.9794104E+000	1.9027051E-001	1.585197526078257E-002	3.152966156095216E+000	1.188360718036923E-002	3.152966151352221E+000	0	1.188360718036923E-002	0.000000000000000E+000	0.000000000000000E+000	0.000000000000000E+000	-1.176414064919955E-001	0.000000000000000E+000	3.152966151352221E+000	3.152966151352221E+000	0.0000000E+000	0.0000000E+000	1.9014999E-001	0.000000000000000E+000	7.5716444E-004	2.0914488E+004
1	1	0	1	0	0	1	116	6.177223293402349E+004	1.9014999E-001	3.9834292E+000	1.9027051E-001	1.585196826692256E-002	3.168818124459585E+000	1.194671934839086E-002	3.168818119619143E+000	0	1.194671934839086E-002	0.000000000000000E+000	0.000000000000000E+000	0.000000000000000E+000	-1.182328647448682E-001	0.000000000000000E+000	3.168818119619143E+000	3.168818119619143E+000	0.0000000E+000	0.0000000E+000	1.9014999E-001	0.000000000000000E+000	7.5792911E-004	2.0935609E+004
1	1	0	1	0	0	1	116	6.207223294827272E+004	1.9014999E-001	3.9875269E+000	1.9019172E-001	1.585186264015734E-002	3.184669987193230E+000	1.200989555429714E-002	3.184669982259301E+000	0	1.200989555429714E-002	0.000000000000000E+000	0.000000000000000E+000	0.000000000000000E+000	-1.188243190565166E-001	0.000000000000000E+000	3.184669982259301E+000	3.184669982259301E+000	0.0000000E+000	0.0000000E+000	1.9014999E-001	0.000000000000000E+000	7.5839460E-004	2.0965828E+004
1	1	0	1	0	0	1	116	6.237223296252196E+004	1.9014999E-001	3.9915457E+000	1.9025081E-001	1.585196158991919E-002	3.200521948879841E+000	1.207313620730751E-002	3.200521943849220E+000	0	1.207313620730751E-002	0.000000000000000E+000	0.000000000000000E+000	0.000000000000000E+000	-1.194157770602332E-001	0.000000000000000E+000	3.200521943849220E+000	3.200521943849220E+000	0.0000000E+000	0.0000000E+000	1.9014999E-001	0.000000000000000E+000	7.5939484E-004	2.0980439E+004
1	1	0	1	0	0	1	116	6.267223297677119E+004	1.9014999E-001	3.9954462E+000	1.9023111E-001	1.585180231189562E-002	3.216373751282063E+000	1.213644031322039E-002	3.216373746161115E+000	0	1.213644031322039E-002	0.000000000000000E+000	0.000000000000000E+000	0.000000000000000E+000	-1.200072291208351E-001	0.000000000000000E+000	3.216373746161115E+000	3.216373746161115E+000	0.0000000E+000	0.0000000E+000	1.9014999E-001	0.000000000000000E+000	7.6005817E-004	2.1003115E+004
1	1	0	1	0	0	1	116	6.297223299102043E+004	1.9014999E-001	3.9995830E+000	1.9015232E-001	1.585168833440377E-002	3.232225439702123E+000	1.219980877721220E-002	3.232225434495519E+000	0	1.219980877721220E-002	0.000000000000000E+000	0.000000000000000E+000	0.000000000000000E+000	-1.205986769286093E-001	0.000000000000000E+000	3.232225434495519E+000	3.232225434495519E+000	0.0000000E+000	0.0000000E+000	1.9014999E-001	0.000000000000000E+000	7.6053001E-004	2.1033574E+004
1	1	0	1	0	0	1	116	6.327223300526966E+004	1.9014999E-001	4.0037594E+000	1.9029023E-001	1.585185604983734E-002	3.248077295844199E+000	1.226324288522873E-002	3.248077290545357E+000	0	1.226324288522873E-002	0.000000000000000E+000	0.000000000000000E+000	0.000000000000000E+000	-1.211901309943174E-001	0.000000000000000E+000	3.248077290545357E+000	3.248077290545357E+000	0.0000000E+000	0.0000000E+000	1.9014999E-001	0.000000000000000E+000	7.6187629E-004	2.1040279E+004
1	1	0	1	0	0	1	116	6.357223301951890E+004	1.9014999E-001	4.0077386E+000	1.9023111E-001	1.585197967020174E-002	3.263929275611821E+000	1.232674269535628E-002	3.263929270215558E+000	0	1.232674269535628E-002	0.000000000000000E+000	0.000000000000000E+000	0.000000000000000E+000	-1.217815896726609E-001	0.000000000000000E+000	3.263929270215558E+000	3.263929270215558E+000	0.0000000E+000	0.0000000E+000	1.9014999E-001	0.000000000000000E+000	7.6239655E-004	2.1067734E+004
1	1	0	1	0	0	1	116	6.387223303376813E+004	1.9014999E-001	4.0119939E+000	1.9027051E-001	1.585172978199191E-002	3.279781005481763E+000	1.239030657982111E-002	3.279780999997550E+000	0	1.239030657982111E-002	0.000000000000000E+000	0.000000000000000E+000	0.000000000000000E+000	-1.223730390269859E-001	0.000000000000000E+000	3.279780999997550E+000	3.279780999997550E+000	0.0000000E+000	0.0000000E+000	1.9014999E-001	0.000000000000000E+000	7.6336414E-004	2.1085736E+004
1	1	0	1	0	0	1	116	6.417223304801737E+004	1.9014999E-001	4.0160127E+000	1.9021142E-001	1.585164534370932E-002	3.295632650910285E+000	1.245393406230946E-002	3.295632645341259E+000	0	1.245393406230946E-002	0.000000000000000E+000	0.000000000000000E+000	0.000000000000000E+000	-1.229644852306880E-001	0.000000000000000E+000	3.295632645341259E+000	3.295632645341259E+000	0.0000000E+000	0.0000000E+000	1.9014999E-001	0.000000000000000E+000	7.6389144E-004	2.1113416E+004
1	1	0	1	0	0	1	116	6.447223306226661E+004	1.9014999E-001	4.0201497E+000	1.9019172E-001	1.585173253953457E-002	3.311484383537223E+000	1.251762653166334E-002	3.311484377880794E+000	0	1.251762653166334E-002	0.000000000000000E+000	0.000000000000000E+000	0.000000000000000E+000	-1.235559346878803E-001	0.000000000000000E+000	3.311484377880794E+000	3.311484377880794E+000	0.0000000E+000	0.0000000E+000	1.9014999E-001	0.000000000000000E+000	7.6459919E-004	2.1137354E+004
1	1	0	1	0	0	1	116	6.477223307651584E+004	1.9014999E-001	4.0242472E+000	1.9013262E-001	1.585176460633675E-002	3.327336148232404E+000	1.258138519339171E-002	3.327336142487131E+000	0	1.258138519339171E-002	0.000000000000000E+000	0.000000000000000E+000	0.000000000000000E+000	-1.241473853415818E-001	0.000000000000000E+000	3.327336142487131E+000	3.327336142487131E+000	0.0000000E+000	0.0000000E+000	1.9014999E-001	0.000000000000000E+000	7.6514063E-004	2.1165475E+004
1	1	0	1	0	0	1	116	6.507223309076508E+004	1.9014999E-001	4.0285025E+000	1.9023111E-001	1.585168092409770E-002	3.343187829241670E+000	1.264521004785008E-002	3.343187823411228E+000	0	1.264521004785008E-002	0.000000000000000E+000	0.000000000000000E+000	0.000000000000000E+000	-1.247388328728493E-001	0.000000000000000E+000	3.343187823411228E+000	3.343187823411228E+000	0.0000000E+000	0.0000000E+000	1.9014999E-001	0.000000000000000E+000	7.6634652E-004	2.1176885E+004
1	1	0	1	0	0	1	116	6.537223310501431E+004	1.9014999E-001	4.0326786E+000	1.9021142E-001	1.585177600028614E-002	3.359039605329947E+000	1.270910222105980E-002	3.359039599411515E+000	0	1.270910222105980E-002	0.000000000000000E+000	0.000000000000000E+000	0.000000000000000E+000	-1.253302839516425E-001	0.000000000000000E+000	3.359039599411515E+000	3.359039599411515E+000	0.0000000E+000	0.0000000E+000	1.9014999E-001	0.000000000000000E+000	7.6706149E-004	2.1201033E+004
1	1	0	1	0	0	1	116	6.567223311964446E+004	1.9014999E-001	4.0370522E+000	1.9029023E-001	1.585190317783091E-002	3.374891508601233E+000	1.277306212674813E-002	3.374891502589346E+000	0	1.277306212674813E-002	0.000000000000000E+000	0.000000000000000E+000	0.000000000000000E+000	-1.259217397758048E-001	0.000000000000000E+000	3.374891502589346E+000	3.374891502589346E+000	0.0000000E+000	0.0000000E+000	1.9014999E-001	0.000000000000000E+000	7.6821155E-004	2.1215236E+004
1	1	0	1	0	0	1	116	6.597223313473188E+004	1.9014999E-001	4.0412679E+000	1.9023111E-001	1.585180304430425E-002	3.390743311735325E+000	1.283708908948163E-002	3.390743305633650E+000	0	1.283708908948163E-002	0.000000000000000E+000	0.000000000000000E+000	0.000000000000000E+000	-1.265131918637138E-001	0.000000000000000E+000	3.390743305633650E+000	3.390743305633650E+000	0.0000000E+000	0.0000000E+000	1.9014999E-001	0.000000000000000E+000	7.6877489E-004	2.1243990E+004
1	1	0	1	0	0	1	116	6.627223314981931E+004	1.9014999E-001	4.0456409E+000	1.9030993E-001	1.585168293876781E-002	3.406594994759899E+000	1.290118376527190E-002	3.406594988572418E+000	0	1.290118376527190E-002	0.000000000000000E+000	0.000000000000000E+000	0.000000000000000E+000	-1.271046394701751E-001	0.000000000000000E+000	3.406594988572418E+000	3.406594988572418E+000	0.0000000E+000	0.0000000E+000	1.9014999E-001	0.000000000000000E+000	7.6992565E-004	2.1258170E+004
1	1	0	1	0	0	1	116	6.657223316490673E+004	1.9014999E-001	4.0498962E+000	1.9021142E-001	1.585189777158201E-002	3.422446892626352E+000	1.296534767154406E-002	3.422446886344000E+000	0	1.296534767154406E-002	0.000000000000000E+000	0.000000000000000E+000	0.000000000000000E+000	-1.276960950926758E-001	0.000000000000000E+000	3.422446886344000E+000	3.422446886344000E+000	0.0000000E+000	0.0000000E+000	1.9014999E-001	0.000000000000000E+000	7.7033648E-004	2.1291553E+004
1	1	0	1	0	0	1	116	6.687223317999416E+004	1.9014999E-001	4.0541906E+000	1.9023111E-001	1.585206142740117E-002	3.438298954152945E+000	1.302958079205109E-002	3.438298947771401E+000	0	1.302958079205109E-002	0.000000000000000E+000	0.000000000000000E+000	0.000000000000000E+000	-1.282875568215564E-001	0.000000000000000E+000	3.438298947771401E+000	3.438298947771401E+000	0.0000000E+000	0.0000000E+000	1.9014999E-001	0.000000000000000E+000	7.7123323E-004	2.1311922E+004
1	1	0	1	0	0	1	116	6.717223319508159E+004	1.9014999E-001	4.0585642E+000	1.9017202E-001	1.585184961478743E-002	3.454150803859648E+000	1.309388198906753E-002	3.454150797386188E+000	0	1.309388198906753E-002	0.000000000000000E+000	0.000000000000000E+000	0.000000000000000E+000	-1.288790106471521E-001	0.000000000000000E+000	3.454150797386188E+000	3.454150797386188E+000	0.0000000E+000	0.0000000E+000	1.9014999E-001	0.000000000000000E+000	7.7182532E-004	2.1341543E+004
1	1	0	1	0	0	1	116	6.747223321016901E+004	1.9014999E-001	4.0629768E+000	1.9027051E-001	1.585171562993692E-002	3.470002519576682E+000	1.315825185604486E-002	3.470002513016125E+000	0	1.315825185604486E-002	0.000000000000000E+000	0.000000000000000E+000	0.000000000000000E+000	-1.294704594734131E-001	0.000000000000000E+000	3.470002513016125E+000	3.470002513016125E+000	0.0000000E+000	0.0000000E+000	1.9014999E-001	0.000000000000000E+000	7.7306468E-004	2.1353686E+004
1	1	0	1	0	0	1	116	6.777223322525644E+004	1.9014999E-001	4.0673108E+000	1.9019172E-001	1.585172004149192E-002	3.485854239706099E+000	1.322269127172666E-002	3.485854233057617E+000	0	1.322269127172666E-002	0.000000000000000E+000	0.000000000000000E+000	0.000000000000000E+000	-1.300619084643061E-001	0.000000000000000E+000	3.485854233057617E+000	3.485854233057617E+000	0.0000000E+000	0.0000000E+000	1.9014999E-001	0.000000000000000E+000	7.7356881E-004	2.1385320E+004
1	1	0	1	0	0	1	116	6.807223324034386E+004	1.9014999E-001	4.0717630E+000	1.9025081E-001	1.585189889945918E-002	3.501706138700710E+000	1.328720156384634E-002	3.501706131957076E+000	0	1.328720156384634E-002	0.000000000000000E+000	0.000000000000000E+000	0.000000000000000E+000	-1.306533641288999E-001	0.000000000000000E+000	3.501706131957076E+000	3.501706131957076E+000	0.0000000E+000	0.0000000E+000	1.9014999E-001	0.000000000000000E+000	7.7465625E-004	2.1402080E+004
1	1	0	1	0	0	1	116	6.837223325543129E+004	1.9014999E-001	4.0761757E+000	1.9017202E-001	1.585177054940826E-002	3.517557909339211E+000	1.335178167438368E-002	3.517557902506485E+000	0	1.335178167438368E-002	0.000000000000000E+000	0.000000000000000E+000	0.000000000000000E+000	-1.312448150043546E-001	0.000000000000000E+000	3.517557902506485E+000	3.517557902506485E+000	0.0000000E+000	0.0000000E+000	1.9014999E-001	0.000000000000000E+000	7.7517453E-004	2.1434150E+004
1	1	0	1	0	0	1	116	6.867223327051871E+004	1.9014999E-001	4.0807066E+000	1.9021142E-001	1.585188471380207E-002	3.533409794146170E+000	1.341643303754283E-002	3.533409787220287E+000	0	1.341643303754283E-002	0.000000000000000E+000	0.000000000000000E+000	0.000000000000000E+000	-1.318362701395881E-001	0.000000000000000E+000	3.533409787220287E+000	3.533409787220287E+000	0.0000000E+000	0.0000000E+000	1.9014999E-001	0.000000000000000E+000	7.7619700E-004	2.1453531E+004
1	1	0	1	0	0	1	116	6.897223328560614E+004	1.9014999E-001	4.0851984E+000	1.9019172E-001	1.585199581378036E-002	3.549261790058265E+000	1.348115606946157E-002	3.549261783034067E+000	0	1.348115606946157E-002	0.000000000000000E+000	0.000000000000000E+000	0.000000000000000E+000	-1.324277294203035E-001	0.000000000000000E+000	3.549261783034067E+000	3.549261783034067E+000	0.0000000E+000	0.0000000E+000	1.9014999E-001	0.000000000000000E+000	7.7697088E-004	2.1479371E+004
1	1	0	1	0	0	1	116	6.927223330069357E+004	1.9014999E-001	4.0897293E+000	1.9023111E-001	1.585204872075882E-002	3.565113838879781E+000	1.354595078034368E-002	3.565113831754826E+000	0	1.354595078034368E-002	0.000000000000000E+000	0.000000000000000E+000	0.000000000000000E+000	-1.330191906751406E-001	0.000000000000000E+000	3.565113831754826E+000	3.565113831754826E+000	0.0000000E+000	0.0000000E+000	1.9014999E-001	0.000000000000000E+000	7.7799376E-004	2.1498740E+004
1	1	0	1	0	0	1	116	6.957223331578099E+004	1.9014999E-001	4.0943389E+000	1.9027051E-001	1.585207091583974E-002	3.580965909896311E+000	1.361081764445828E-002	3.580965902670666E+000	0	1.361081764445828E-002	0.000000000000000E+000	0.000000000000000E+000	0.000000000000000E+000	-1.336106527581035E-001	0.000000000000000E+000	3.580965902670666E+000	3.580965902670666E+000	0.0000000E+000	0.0000000E+000	1.9014999E-001	0.000000000000000E+000	7.7903195E-004	2.1518516E+004
1	1	0	1	0	0	1	116	6.987223333086842E+004	1.9014999E-001	4.0988698E+000	1.9023111E-001	1.585200759052402E-002	3.596817917585025E+000	1.367575682260927E-002	3.596817910261190E+000	0	1.367575682260927E-002	0.000000000000000E+000	0.000000000000000E+000	0.000000000000000E+000	-1.342021124782204E-001	0.000000000000000E+000	3.596817910261190E+000	3.596817910261190E+000	0.0000000E+000	0.0000000E+000	1.9014999E-001	0.000000000000000E+000	7.7973260E-004	2.1546789E+004
1	1	0	1	0	0	1	116	7.017223334595584E+004	1.9014999E-001	4.1034799E+000	1.9023111E-001	1.585211296635369E-002	3.612670030654288E+000	1.374076914822552E-002	3.612670023227543E+000	0	1.374076914822552E-002	0.000000000000000E+000	0.000000000000000E+000	0.000000000000000E+000	-1.347935761302273E-001	0.000000000000000E+000	3.612670023227543E+000	3.612670023227543E+000	0.0000000E+000	0.0000000E+000	1.9014999E-001	0.000000000000000E+000	7.8060955E-004	2.1571023E+004
1	1	0	1	0	0	1	116	7.047223336104327E+004	1.9014999E-001	4.1080108E+000	1.9019172E-001	1.585188421164950E-002	3.628521914959583E+000	1.380585363664541E-002	3.628521907439193E+000	0	1.380585363664541E-002	0.000000000000000E+000	0.000000000000000E+000	0.000000000000000E+000	-1.353850312467430E-001	0.000000000000000E+000	3.628521907439193E+000	3.628521907439193E+000	0.0000000E+000	0.0000000E+000	1.9014999E-001	0.000000000000000E+000	7.8130962E-004	2.1599314E+004
1	1	0	1	0	0	1	116	7.077223337613069E+004	1.9014999E-001	4.1127782E+000	1.9017202E-001	1.585202725776368E-002	3.644373942316555E+000	1.387101228137675E-002	3.644373934696957E+000	0	1.387101228137675E-002	0.000000000000000E+000	0.000000000000000E+000	0.000000000000000E+000	-1.359764917007091E-001	0.000000000000000E+000	3.644373934696957E+000	3.644373934696957E+000	0.0000000E+000	0.0000000E+000	1.9014999E-001	0.000000000000000E+000	7.8213535E-004	2.1626621E+004
1	1	0	1	0	0	1	116	7.107223339121812E+004	1.9014999E-001	4.1173878E+000	1.9021142E-001	1.585210859999061E-002	3.660226051019331E+000	1.393624511078033E-002	3.660226043296947E+000	0	1.393624511078033E-002	0.000000000000000E+000	0.000000000000000E+000	0.000000000000000E+000	-1.365679551897965E-001	0.000000000000000E+000	3.660226043296947E+000	3.660226043296947E+000	0.0000000E+000	0.0000000E+000	1.9014999E-001	0.000000000000000E+000	7.8317418E-004	2.1646375E+004
1	1	0	1	0	0	1	116	7.137223340630555E+004	1.9014999E-001	4.1221156E+000	1.9021142E-001	1.585213021444778E-002	3.676078181336903E+000	1.400155246126648E-002	3.676078173511395E+000	0	1.400155246126648E-002	0.000000000000000E+000	0.000000000000000E+000	0.000000000000000E+000	-1.371594194853610E-001	0.000000000000000E+000	3.676078173511395E+000	3.676078173511395E+000	0.0000000E+000	0.0000000E+000	1.9014999E-001	0.000000000000000E+000	7.8407343E-004	2.1671232E+004
1	1	0	1	0	0	1	116	7.167223342139297E+004	1.9014999E-001	4.1267648E+000	1.9027051E-001	1.585207256902423E-002	3.691930254006601E+000	1.406693426535891E-002	3.691930246080419E+000	0	1.406693426535891E-002	0.000000000000000E+000	0.000000000000000E+000	0.000000000000000E+000	-1.377508816300058E-001	0.000000000000000E+000	3.691930246080419E+000	3.691930246080419E+000	0.0000000E+000	0.0000000E+000	1.9014999E-001	0.000000000000000E+000	7.8520167E-004	2.1688936E+004
1	1	0	1	0	0	1	116	7.197223343648040E+004	1.9014999E-001	4.1316504E+000	1.9029023E-001	1.585213541451428E-002	3.707782389525953E+000	1.413239138812608E-002	3.707782381494934E+000	0	1.413239138812608E-002	0.000000000000000E+000	0.000000000000000E+000	0.000000000000000E+000	-1.383423461196557E-001	0.000000000000000E+000	3.707782381494934E+000	3.707782381494934E+000	0.0000000E+000	0.0000000E+000	1.9014999E-001	0.000000000000000E+000	7.8621268E-004	2.1712363E+004
1	1	0	1	0	0	1	116	7.227223345156782E+004	1.9014999E-001	4.1364570E+000	1.9017202E-001	1.585232670598560E-002	3.723634716343416E+000	1.419792479320851E-002	3.723634708200919E+000	0	1.419792479320851E-002	0.000000000000000E+000	0.000000000000000E+000	0.000000000000000E+000	-1.389338177468954E-001	0.000000000000000E+000	3.723634708200919E+000	3.723634708200919E+000	0.0000000E+000	0.0000000E+000	1.9014999E-001	0.000000000000000E+000	7.8663835E-004	2.1751133E+004
1	1	0	1	0	0	1	116	7.257223346665525E+004	1.9014999E-001	4.1410275E+000	1.9027051E-001	1.585216313653522E-002	3.739486879584607E+000	1.426353323236767E-002	3.739486871337455E+000	0	1.426353323236767E-002	0.000000000000000E+000	0.000000000000000E+000	0.000000000000000E+000	-1.395252832708844E-001	0.000000000000000E+000	3.739486871337455E+000	3.739486871337455E+000	0.0000000E+000	0.0000000E+000	1.9014999E-001	0.000000000000000E+000	7.8791543E-004	2.1763895E+004
1	1	0	1	0	0	1	116	7.287223348174267E+004	1.9014999E-001	4.1459131E+000	1.9023111E-001	1.585195865622825E-002	3.755338838337229E+000	1.432921716553956E-002	3.755338829993683E+000	0	1.432921716553956E-002	0.000000000000000E+000	0.000000000000000E+000	0.000000000000000E+000	-1.401167411651299E-001	0.000000000000000E+000	3.755338829993683E+000	3.755338829993683E+000	0.0000000E+000	0.0000000E+000	1.9014999E-001	0.000000000000000E+000	7.8868167E-004	2.1794086E+004
1	1	0	1	0	0	1	116	7.317223349683010E+004	1.9014999E-001	4.1508379E+000	1.9019172E-001	1.585196885704994E-002	3.771190807290359E+000	1.439497785483129E-002	3.771190798850733E+000	0	1.439497785483129E-002	0.000000000000000E+000	0.000000000000000E+000	0.000000000000000E+000	-1.407081994399701E-001	0.000000000000000E+000	3.771190798850733E+000	3.771190798850733E+000	0.0000000E+000	0.0000000E+000	1.9014999E-001	0.000000000000000E+000	7.8945496E-004	2.1824494E+004
1	1	0	1	0	0	1	116	7.347223351191753E+004	1.9014999E-001	4.1556449E+000	1.9025081E-001	1.585205784791873E-002	3.787042865238248E+000	1.446081566090170E-002	3.787042856698651E+000	0	1.446081566090170E-002	0.000000000000000E+000	0.000000000000000E+000	0.000000000000000E+000	-1.412996610353244E-001	0.000000000000000E+000	3.787042856698651E+000	3.787042856698651E+000	0.0000000E+000	0.0000000E+000	1.9014999E-001	0.000000000000000E+000	7.9061481E-004	2.1842980E+004
1	1	0	1	0	0	1	116	7.377223352700495E+004	1.9014999E-001	4.1605301E+000	1.9023111E-001	1.585198717811869E-002	3.802894852512380E+000	1.452673029531091E-002	3.802894843876770E+000	0	1.452673029531091E-002	0.000000000000000E+000	0.000000000000000E+000	0.000000000000000E+000	-1.418911199937458E-001	0.000000000000000E+000	3.802894843876770E+000	3.802894843876770E+000	0.0000000E+000	0.0000000E+000	1.9014999E-001	0.000000000000000E+000	7.9146225E-004	2.1870924E+004
1	1	0	1	0	0	1	116	7.407223354209238E+004	1.9014999E-001	4.1653762E+000	1.9009322E-001	1.585192418210208E-002	3.818746776790785E+000	1.459272202769200E-002	3.818746768058872E+000	0	1.459272202769200E-002	0.000000000000000E+000	0.000000000000000E+000	0.000000000000000E+000	-1.424825766017120E-001	0.000000000000000E+000	3.818746768058872E+000	3.818746768058872E+000	0.0000000E+000	0.0000000E+000	1.9014999E-001	0.000000000000000E+000	7.9180975E-004	2.1912281E+004
1	1	0	1	0	0	1	116	7.437223355717980E+004	1.9014999E-001	4.1703801E+000	1.9017202E-001	1.585235467116038E-002	3.834599131574796E+000	1.465879335322430E-002	3.834599122730032E+000	0	1.465879335322430E-002	0.000000000000000E+000	0.000000000000000E+000	0.000000000000000E+000	-1.430740492724212E-001	0.000000000000000E+000	3.834599122730032E+000	3.834599122730032E+000	0.0000000E+000	0.0000000E+000	1.9014999E-001	0.000000000000000E+000	7.9308962E-004	2.1929516E+004
1	1	0	1	0	0	1	116	7.467223357226723E+004	1.9014999E-001	4.1752262E+000	1.9021142E-001	1.585236209061411E-002	3.850451493778262E+000	1.472494268365141E-002	3.850451484820646E+000	0	1.472494268365141E-002	0.000000000000000E+000	0.000000000000000E+000	0.000000000000000E+000	-1.436655222199602E-001	0.000000000000000E+000	3.850451484820646E+000	3.850451484820646E+000	0.0000000E+000	0.0000000E+000	1.9014999E-001	0.000000000000000E+000	7.9417566E-004	2.1950451E+004
1	1	0	1	0	0	1	116	7.497223358735465E+004	1.9014999E-001	4.1802692E+000	1.9023111E-001	1.585220675230854E-002	3.866303700638331E+000	1.479116954583433E-002	3.866303691572955E+000	0	1.479116954583433E-002	0.000000000000000E+000	0.000000000000000E+000	0.000000000000000E+000	-1.442569893714281E-001	0.000000000000000E+000	3.866303691572955E+000	3.866303691572955E+000	0.0000000E+000	0.0000000E+000	1.9014999E-001	0.000000000000000E+000	7.9521729E-004	2.1974688E+004
1	1	0	1	0	0	1	116	7.527223360244208E+004	1.9014999E-001	4.1851158E+000	1.9019172E-001	1.585219778902001E-002	3.882155898534374E+000	1.485747494818754E-002	3.882155889361975E+000	0	1.485747494818754E-002	0.000000000000000E+000	0.000000000000000E+000	0.000000000000000E+000	-1.448484561884363E-001	0.000000000000000E+000	3.882155889361975E+000	3.882155889361975E+000	0.0000000E+000	0.0000000E+000	1.9014999E-001	0.000000000000000E+000	7.9597434E-004	2.2004723E+004
1	1	0	1	0	0	1	116	7.557223361752951E+004	1.9014999E-001	4.1901193E+000	1.9025081E-001	1.585219786371622E-002	3.898008096503251E+000	1.492385909872668E-002	3.898008087225691E+000	0	1.492385909872668E-002	0.000000000000000E+000	0.000000000000000E+000	0.000000000000000E+000	-1.454399230081619E-001	0.000000000000000E+000	3.898008087225691E+000	3.898008087225691E+000	0.0000000E+000	0.0000000E+000	1.9014999E-001	0.000000000000000E+000	7.9717359E-004	2.2024186E+004
1	1	0	1	0	0	1	116	7.587223363261693E+004	1.9014999E-001	4.1952019E+000	1.9015232E-001	1.585215970993042E-002	3.913860256317225E+000	1.499032212702513E-002	3.913860246935621E+000	0	1.499032212702513E-002	0.000000000000000E+000	0.000000000000000E+000	0.000000000000000E+000	-1.460313884042768E-001	0.000000000000000E+000	3.913860246935621E+000	3.913860246935621E+000	0.0000000E+000	0.0000000E+000	1.9014999E-001	0.000000000000000E+000	7.9772738E-004	2.2062322E+004
1	1	0	1	0	0	1	116	7.615048364661052E+004	1.9014999E-001	4.2000089E+000	1.9023111E-001	1.470282387515737E-002	3.928563080287195E+000	1.505203733658572E-002	3.928563070810779E+000	0	1.505203733658572E-002	0.000000000000000E+000	0.000000000000000E+000	0.000000000000000E+000	-1.465799705347534E-001	0.000000000000000E+000	3.928563070810779E+000	3.928563070810779E+000	0.0000000E+000	0.0000000E+000	1.9014999E-001	0.000000000000000E+000	7.9897238E-004	2.2078453E+004
1	1	0	1	0	0	1	116	7.615048564661061E+004	1.9014999E-001	4.1998510E+000	1.9029023E-001	1.057167930735482E-007	3.928563186003988E+000	1.505203778058049E-002	3.928563176527572E+000	0	1.505203778058049E-002	0.000000000000000E+000	0.000000000000000E+000	0.000000000000000E+000	-1.465799744791891E-001	0.000000000000000E+000	3.928563176527572E+000	3.928563176527572E+000	0.0000000E+000	0.0000000E+000	1.9014999E-001	0.000000000000000E+000	7.9919060E-004	2.2070766E+004
2	1	0	0	1	0	2	116	7.615051364661194E+004	4.2000384E+000	4.2000480E+000	2.1682735E-001	1.494777947664261E-006	3.928564680781960E+000	1.505204405844881E-002	3.928564671305519E+000	0	1.505204405844881E-002	0.000000000000000E+000	0.000000000000000E+000	0.000000000000000E+000	-1.465800302513650E-001	0.000000000000000E+000	3.928564671305519E+000	3.928564671305519E+000	0.0000000E+000	4.2000384E+000	0.0000000E+000	0.000000000000000E+000	9.1068528E-004	1.9370471E+004
2	1	0	0	0	0	2	116	7.624921765157650E+004	4.2000384E+000	4.2000480E+000	1.1662854E-001	4.335817346552180E-003	3.932900498193772E+000	1.507025501156694E-002	3.932900488652071E+000	0	1.507025501156694E-002	0.000000000000000E+000	0.000000000000000E+000	0.000000000000000E+000	-1.467418054285682E-001	0.000000000000000E+000	3.932900488652071E+000	3.932900488652071E+000	0.0000000E+000	4.2000384E+000	0.0000000E+000	0.000000000000000E+000	4.8984546E-004	3.6012180E+004
2	1	0	0	0	0	2	116	7.628146965319850E+004	4.2000384E+000	4.2001266E+000	9.9882767E-002	9.782121541144120E-004	3.933878710364815E+000	1.507436362107462E-002	3.933878700806186E+000	0	1.507436362107462E-002	0.000000000000000E+000	0.000000000000000E+000	0.000000000000000E+000	-1.467783038398901E-001	0.000000000000000E+000	3.933878700806186E+000	3.933878700806186E+000	0.0000000E+000	4.2000384E+000	0.0000000E+000	0.000000000000000E+000	4.1952028E-004	4.2050563E+004
2	1	0	0	0	0	2	116	7.628147165319859E+004	4.2000384E+000	4.2001662E+000	1.0023738E-001	5.568743579917484E-008	3.933878766052259E+000	1.507436385497110E-002	3.933878756493622E+000	0	1.507436385497110E-002	0.000000000000000E+000	0.000000000000000E+000	0.000000000000000E+000	-1.467783059176635E-001	0.000000000000000E+000	3.933878756493622E+000	3.933878756493622E+000	0.0000000E+000	4.2000384E+000	0.0000000E+000	0.000000000000000E+000	4.2101368E-004	4.1902191E+004
3	1	0	1	1	0	3	115	7.628152565320139E+004	0.0000000E+000	4.1989450E+000	0.0000000E+000	1.447873330778546E-006	3.933880213925632E+000	1.507436993627959E-002	3.933880204366952E+000	0	1.507436993627959E-002	0.000000000000000E+000	0.000000000000000E+000	0.000000000000000E+000	-1.467783599397657E-001	0.000000000000000E+000	3.933880204366952E+000	3.933880204366952E+000	0.0000000E+000	0.0000000E+000	0.0000000E+000	0.000000000000000E+000	0.0000000E+000	0.0000000E+000
3	1	0	1	0	0	3	115	7.628252565325168E+004	0.0000000E+000	4.1989450E+000	0.0000000E+000	0.000000000000000E+000	3.933880213925632E+000	1.507436993627959E-002	3.933880204366952E+000	0	1.507436993627959E-002	0.000000000000000E+000	0.000000000000000E+000	0.000000000000000E+000	-1.467783599397657E-001	0.000000000000000E+000	3.933880204366952E+000	3.933880204366952E+000	0.0000000E+000	0.0000000E+000	0.0000000E+000	0.000000000000000E+000	0.0000000E+000	0.0000000E+000
3	1	0	1	0	0	3	115	7.628352565330197E+004	0.0000000E+000	4.1988659E+000	0.0000000E+000	0.000000000000000E+000	3.933880213925632E+000	1.507436993627959E-002	3.933880204366952E+000	0	1.507436993627959E-002	0.000000000000000E+000	0.000000000000000E+000	0.000000000000000E+000	-1.467783599397657E-001	0.000000000000000E+000	3.933880204366952E+000	3.933880204366952E+000	0.0000000E+000	0.0000000E+000	0.0000000E+000	0.000000000000000E+000	0.0000000E+000	0.0000000E+000
3	1	0	1	0	0	3	115	7.628452565335226E+004	0.0000000E+000	4.1988659E+000	0.0000000E+000	0.000000000000000E+000	3.933880213925632E+000	1.507436993627959E-002	3.933880204366952E+000	0	1.507436993627959E-002	0.000000000000000E+000	0.000000000000000E+000	0.000000000000000E+000	-1.467783599397657E-001	0.000000000000000E+000	3.933880204366952E+000	3.933880204366952E+000	0.0000000E+000	0.0000000E+000	0.0000000E+000	0.000000000000000E+000	0.0000000E+000	0.0000000E+000
3	1	0	1	0	0	3	115	7.628552565340255E+004	0.0000000E+000	4.1987872E+000	0.0000000E+000	0.000000000000000E+000	3.933880213925632E+000	1.507436993627959E-002	3.933880204366952E+000	0	1.507436993627959E-002	0.000000000000000E+000	0.000000000000000E+000	0.000000000000000E+000	-1.467783599397657E-001	0.000000000000000E+000	3.933880204366952E+000	3.933880204366952E+000	0.0000000E+000	0.0000000E+000	0.0000000E+000	0.000000000000000E+000	0.0000000E+000	0.0000000E+000
3	1	0	1	0	0	3	115	7.628652565345285E+004	0.0000000E+000	4.1988268E+000	0.0000000E+000	0.000000000000000E+000	3.933880213925632E+000	1.507436993627959E-002	3.933880204366952E+000	0	1.507436993627959E-002	0.000000000000000E+000	0.000000000000000E+000	0.000000000000000E+000	-1.467783599397657E-001	0.000000000000000E+000	3.933880204366952E+000	3.933880204366952E+000	0.0000000E+000	0.0000000E+000	0.0000000E+000	0.000000000000000E+000	0.0000000E+000	0.0000000E+000
3	1	0	1	0	0	3	115	7.628752565350314E+004	0.0000000E+000	4.1987085E+000	0.0000000E+000	0.000000000000000E+000	3.933880213925632E+000	1.507436993627959E-002	3.933880204366952E+000	0	1.507436993627959E-002	0.000000000000000E+000	0.000000000000000E+000	0.000000000000000E+000	-1.467783599397657E-001	0.000000000000000E+000	3.933880204366952E+000	3.933880204366952E+000	0.0000000E+000	0.0000000E+000	0.0000000E+000	0.000000000000000E+000	0.0000000E+000	0.0000000E+000
3	1	0	1	0	0	3	115	7.628852565355343E+004	0.0000000E+000	4.1987872E+000	0.0000000E+000	0.000000000000000E+000	3.933880213925632E+000	1.507436993627959E-002	3.933880204366952E+000	0	1.507436993627959E-002	0.000000000000000E+000	0.000000000000000E+000	0.000000000000000E+000	-1.467783599397657E-001	0.000000000000000E+000	3.933880204366952E+000	3.933880204366952E+000	0.0000000E+000	0.0000000E+000	0.0000000E+000	0.000000000000000E+000	0.0000000E+000	0.0000000E+000
3	1	0	1	0	0	3	115	7.628952565360372E+004	0.0000000E+000	4.1986690E+000	0.0000000E+000	0.000000000000000E+000	3.933880213925632E+000	1.507436993627959E-002	3.933880204366952E+000	0	1.507436993627959E-002	0.000000000000000E+000	0.000000000000000E+000	0.000000000000000E+000	-1.467783599397657E-001	0.000000000000000E+000	3.933880204366952E+000	3.933880204366952E+000	0.0000000E+000	0.0000000E+000	0.0000000E+000	0.000000000000000E+000	0.0000000E+000	0.0000000E+000
3	1	0	1	0	0	3	115	7.629052565365401E+004	0.0000000E+000	4.1986690E+000	0.0000000E+000	0.000000000000000E+000	3.933880213925632E+000	1.507436993627959E-002	3.933880204366952E+000	0	1.507436993627959E-002	0.000000000000000E+000	0.000000000000000E+000	0.000000000000000E+000	-1.467783599397657E-001	0.000000000000000E+000	3.933880204366952E+000	3.933880204366952E+000	0.0000000E+000	0.0000000E+000	0.0000000E+000	0.000000000000000E+000	0.0000000E+000	0.0000000E+000
3	1	0	0	0	0	3	116	7.629155165370554E+004	-1.9014999E-001	4.1966205E+000	0.0000000E+000	0.000000000000000E+000	3.933880213925632E+000	1.507436993627959E-002	3.933880204366952E+000	0	1.507436993627959E-002	0.000000000000000E+000	0.000000000000000E+000	0.000000000000000E+000	-1.467783599397657E-001	0.000000000000000E+000	3.933880204366952E+000	3.933880204366952E+000	0.0000000E+000	0.0000000E+000	0.0000000E+000	0.000000000000000E+000	0.0000000E+000	0.0000000E+000
1	0	0	0	1	0	4	116	7.629155365370563E+004	-1.9014999E-001	4.1966596E+000	-1.9009492E-001	-1.056082877847883E-007	3.933880108317352E+000	1.507437037948165E-002	-1.056082877847883E-007	1	1.507436993627959E-002	4.432020583866603E-010	0.000000000000000E+000	0.000000000000000E+000	-1.467783559993788E-001	1.056082877847883E-007	0.000000000000000E+000	1.056082877847883E-007	0.0000000E+000	0.0000000E+000	-1.9014999E-001	0.000000000000000E+000	-7.9776364E-004	2.2076652E+004
1	0	0	0	0	0	4	116	7.659155366879492E+004	-1.9014999E-001	4.1885433E+000	-1.9007522E-001	-1.583912746389707E-002	3.918040980875790E+000	1.514076565181086E-002	-1.583923307218485E-002	1	1.507436993627959E-002	6.639571553127693E-005	0.000000000000000E+000	0.000000000000000E+000	-1.461873768586008E-001	1.583923307218485E-002	0.000000000000000E+000	1.583923307218485E-002	0.0000000E+000	0.0000000E+000	-1.9014999E-001	0.000000000000000E+000	-7.9613831E-004	2.2036240E+004
1	0	0	0	0	0	4	116	7.689155368388374E+004	-1.9014999E-001	4.1826334E+000	-1.9009492E-001	-1.583897521831923E-002	3.902202005680833E+000	1.520706098217732E-002	-3.167820829050408E-002	1	1.507436993627959E-002	1.326910458977360E-004	0.000000000000000E+000	0.000000000000000E+000	-1.455964033983483E-001	3.167820829050408E-002	0.000000000000000E+000	3.167820829050408E-002	0.0000000E+000	0.0000000E+000	-1.9014999E-001	0.000000000000000E+000	-7.9509738E-004	2.2002867E+004
1	0	0	0	0	0	4	116	7.719155369897163E+004	-1.9014999E-001	4.1769600E+000	-1.9003582E-001	-1.583903817000488E-002	3.886362967534132E+000	1.527326422833787E-002	-4.751724646050896E-002	1	1.507436993627959E-002	1.988942920582836E-004	0.000000000000000E+000	0.000000000000000E+000	-1.450054275892816E-001	4.751724646050896E-002	0.000000000000000E+000	4.751724646050896E-002	0.0000000E+000	0.0000000E+000	-1.9014999E-001	0.000000000000000E+000	-7.9377199E-004	2.1979855E+004
1	0	0	0	0	0	4	116	7.749155371405906E+004	-1.9014999E-001	4.1713257E+000	-1.9005552E-001	-1.583895568401449E-002	3.870524011872957E+000	1.533937714664588E-002	-6.335620214452345E-002	1	1.507436993627959E-002	2.650072103662967E-004	0.000000000000000E+000	0.000000000000000E+000	-1.444144548578608E-001	6.335620214452345E-002	0.000000000000000E+000	6.335620214452345E-002	0.0000000E+000	0.0000000E+000	-1.9014999E-001	0.000000000000000E+000	-7.9278345E-004	2.1947932E+004
1	0	0	0	0	0	4	116	7.779155372914649E+004	-1.9014999E-001	4.1656919E+000	-1.9007522E-001	-1.583897500995960E-002	3.854685036885374E+000	1.540540156845354E-002	-7.919517715448306E-002	1	1.507436993627959E-002	3.310316321739563E-004	0.000000000000000E+000	0.000000000000000E+000	-1.438234814053458E-001	7.919517715448306E-002	0.000000000000000E+000	7.919517715448306E-002	0.0000000E+000	0.0000000E+000	-1.9014999E-001	0.000000000000000E+000	-7.9179480E-004	2.1916018E+004
1	0	0	0	0	0	4	116	7.809155374423391E+004	-1.9014999E-001	4.1602545E+000	-1.9009492E-001	-1.583908050156302E-002	3.838845956406726E+000	1.547133891178919E-002	-9.503425765604608E-002	1	1.507436993627959E-002	3.969689755096047E-004	0.000000000000000E+000	0.000000000000000E+000	-1.432325040168172E-001	9.503425765604608E-002	0.000000000000000E+000	9.503425765604608E-002	0.0000000E+000	0.0000000E+000	-1.9014999E-001	0.000000000000000E+000	-7.9084322E-004	2.1885143E+004
1	0	0	0	0	0	4	116	7.839155375932134E+004	-1.9014999E-001	4.1547780E+000	-1.9011462E-001	-1.583901547042860E-002	3.823006940958698E+000	1.553718950392471E-002	-1.108732731264747E-001	1	1.507436993627959E-002	4.628195676451268E-004	0.000000000000000E+000	0.000000000000000E+000	-1.426415290546685E-001	1.108732731264747E-001	0.000000000000000E+000	1.108732731264747E-001	0.0000000E+000	0.0000000E+000	-1.9014999E-001	0.000000000000000E+000	-7.8988401E-004	2.1854068E+004
1	0	0	0	0	0	4	116	7.869155377440876E+004	-1.9014999E-001	4.1493406E+000	-1.9005552E-001	-1.583900255743828E-002	3.807167938424912E+000	1.560295428895758E-002	-1.267122756839130E-001	1	1.507436993627959E-002	5.285843526779948E-004	0.000000000000000E+000	0.000000000000000E+000	-1.420505545743675E-001	1.267122756839130E-001	0.000000000000000E+000	1.267122756839130E-001	0.0000000E+000	0.0000000E+000	-1.9014999E-001	0.000000000000000E+000	-7.8860507E-004	2.1832256E+004
1	0	0	0	0	0	4	116	7.899155378949619E+004	-1.9014999E-001	4.1440220E+000	-1.9013432E-001	-1.583897753885223E-002	3.791328960908569E+000	1.566863408243557E-002	-1.425512532227652E-001	1	1.507436993627959E-002	5.942641461559820E-004	0.000000000000000E+000	0.000000000000000E+000	-1.414595810275010E-001	1.425512532227652E-001	0.000000000000000E+000	1.425512532227652E-001	0.0000000E+000	0.0000000E+000	-1.9014999E-001	0.000000000000000E+000	-7.8792078E-004	2.1795234E+004
1	0	0	0	0	0	4	116	7.929155380458361E+004	-1.9014999E-001	4.1387424E+000	-1.9005552E-001	-1.583909130517807E-002	3.775489869626545E+000	1.573422965738204E-002	-1.583903445279433E-001	1	1.507436993627959E-002	6.598597211024491E-004	0.000000000000000E+000	0.000000000000000E+000	-1.408686032358840E-001	1.583903445279433E-001	0.000000000000000E+000	1.583903445279433E-001	0.0000000E+000	0.0000000E+000	-1.9014999E-001	0.000000000000000E+000	-7.8659086E-004	2.1776492E+004
1	0	0	0	0	0	4	116	7.959155381967104E+004	-1.9014999E-001	4.1334629E+000	-1.9003582E-001	-1.583895899862051E-002	3.759650910650227E+000	1.579974106833296E-002	-1.742293035265638E-001	1	1.507436993627959E-002	7.253711320533689E-004	0.000000000000000E+000	0.000000000000000E+000	-1.402776303807707E-001	1.742293035265638E-001	0.000000000000000E+000	1.742293035265638E-001	0.0000000E+000	0.0000000E+000	-1.9014999E-001	0.000000000000000E+000	-7.8550604E-004	2.1750967E+004
1	0	0	0	0	0	4	116	7.989155383475847E+004	-1.9014999E-001	4.1282225E+000	-1.8999642E-001	-1.583878054159383E-002	3.743812130132086E+000	1.586516886682239E-002	-1.900680840681576E-001	1	1.507436993627959E-002	7.907989305427996E-004	0.000000000000000E+000	0.000000000000000E+000	-1.396866641841720E-001	1.900680840681576E-001	0.000000000000000E+000	1.900680840681576E-001	0.0000000E+000	0.0000000E+000	-1.9014999E-001	0.000000000000000E+000	-7.8434747E-004	2.1727896E+004
1	0	0	0	0	0	4	116	8.019155384984589E+004	-1.9014999E-001	4.1231008E+000	-1.8999642E-001	-1.583892404210236E-002	3.727973206113312E+000	1.593051492190305E-002	-2.059070081102599E-001	1	1.507436993627959E-002	8.561449856234592E-004	0.000000000000000E+000	0.000000000000000E+000	-1.390956926333717E-001	2.059070081102599E-001	0.000000000000000E+000	2.059070081102599E-001	0.0000000E+000	0.0000000E+000	-1.9014999E-001	0.000000000000000E+000	-7.8337442E-004	2.1700939E+004
1	0	0	0	0	0	4	116	8.049155386493332E+004	-1.9014999E-001	4.1180577E+000	-1.9001612E-001	-1.583900726386242E-002	3.712134198872397E+000	1.599577964391185E-002	-2.217460153741224E-001	1	1.507436993627959E-002	9.214097076322651E-004	0.000000000000000E+000	0.000000000000000E+000	-1.385047179774415E-001	2.217460153741224E-001	0.000000000000000E+000	2.217460153741224E-001	0.0000000E+000	0.0000000E+000	-1.9014999E-001	0.000000000000000E+000	-7.8249734E-004	2.1672148E+004
1	0	0	0	0	0	4	116	8.079155388002074E+004	-1.9014999E-001	4.1128173E+000	-1.9005552E-001	-1.583887523147795E-002	3.696295323663917E+000	1.606096264572581E-002	-2.375848906056003E-001	1	1.507436993627959E-002	9.865927094462202E-004	0.000000000000000E+000	0.000000000000000E+000	-1.379137482478188E-001	2.375848906056003E-001	0.000000000000000E+000	2.375848906056003E-001	0.0000000E+000	0.0000000E+000	-1.9014999E-001	0.000000000000000E+000	-7.8166364E-004	2.1640084E+004
1	0	0	0	0	0	4	116	8.109155389510817E+004	-1.9014999E-001	4.1078138E+000	-1.9013432E-001	-1.583903946131468E-002	3.680456284225947E+000	1.612606594051520E-002	-2.534239300669150E-001	1	1.507436993627959E-002	1.051696004235611E-003	0.000000000000000E+000	0.000000000000000E+000	-1.373227723905732E-001	2.534239300669150E-001	0.000000000000000E+000	2.534239300669150E-001	0.0000000E+000	0.0000000E+000	-1.9014999E-001	0.000000000000000E+000	-7.8103639E-004	2.1604799E+004
1	0	0	0	0	0	4	116	8.139155391019559E+004	-1.9014999E-001	4.1027312E+000	-1.9005552E-001	-1.583920591344436E-002	3.664617078336510E+000	1.619109009049469E-002	-2.692631359803593E-001	1	1.507436993627959E-002	1.116720154215099E-003	0.000000000000000E+000	0.000000000000000E+000	-1.367317903227995E-001	2.692631359803593E-001	0.000000000000000E+000	2.692631359803593E-001	0.0000000E+000	0.0000000E+000	-1.9014999E-001	0.000000000000000E+000	-7.7974674E-004	2.1587014E+004
1	0	0	0	0	0	4	116	8.169155392528302E+004	-1.9014999E-001	4.0977273E+000	-1.9007522E-001	-1.583897980415159E-002	3.648778098555588E+000	1.625603422554440E-002	-2.851021157845109E-001	1	1.507436993627959E-002	1.181664289264811E-003	0.000000000000000E+000	0.000000000000000E+000	-1.361408166914385E-001	2.851021157845109E-001	0.000000000000000E+000	2.851021157845109E-001	0.0000000E+000	0.0000000E+000	-1.9014999E-001	0.000000000000000E+000	-7.7887642E-004	2.1558451E+004
1	0	0	0	0	0	4	116	8.199155394037045E+004	-1.9014999E-001	4.0928812E+000	-1.9009492E-001	-1.583906210562421E-002	3.632939036473334E+000	1.632090020095080E-002	-3.009411778901351E-001	1	1.507436993627959E-002	1.246530264671213E-003	0.000000000000000E+000	0.000000000000000E+000	-1.355498399893041E-001	3.009411778901351E-001	0.000000000000000E+000	3.009411778901351E-001	0.0000000E+000	0.0000000E+000	-1.9014999E-001	0.000000000000000E+000	-7.7803590E-004	2.1530725E+004
1	0	0	0	0	0	4	116	8.229155395545787E+004	-1.9014999E-001	4.0879564E+000	-1.9009492E-001	-1.583888729213013E-002	3.617100149203440E+000	1.638568727008210E-002	-3.167800651822653E-001	1	1.507436993627959E-002	1.311317333802514E-003	0.000000000000000E+000	0.000000000000000E+000	-1.349588698096539E-001	3.167800651822653E-001	0.000000000000000E+000	3.167800651822653E-001	0.0000000E+000	0.0000000E+000	-1.9014999E-001	0.000000000000000E+000	-7.7709975E-004	2.1504816E+004
1	0	0	0	0	0	4	116	8.259155397054530E+004	-1.9014999E-001	4.0830708E+000	-1.8999642E-001	-1.583876400448382E-002	3.601261385222028E+000	1.645039669261826E-002	-3.326188291867491E-001	1	1.507436993627959E-002	1.376026756338676E-003	0.000000000000000E+000	0.000000000000000E+000	-1.343679042300628E-001	3.326188291867491E-001	0.000000000000000E+000	3.326188291867491E-001	0.0000000E+000	0.0000000E+000	-1.9014999E-001	0.000000000000000E+000	-7.7576883E-004	2.1490250E+004
1	0	0	0	0	0	4	116	8.289155398563272E+004	-1.9014999E-001	4.0782247E+000	-1.9007522E-001	-1.583878206300239E-002	3.585422603181468E+000	1.651502953636772E-002	-3.484576112497514E-001	1	1.507436993627959E-002	1.440659600088134E-003	0.000000000000000E+000	0.000000000000000E+000	-1.337769379766606E-001	3.484576112497514E-001	0.000000000000000E+000	3.484576112497514E-001	0.0000000E+000	0.0000000E+000	-1.9014999E-001	0.000000000000000E+000	-7.7516946E-004	2.1455846E+004
1	0	0	0	0	0	4	116	8.319155400072015E+004	-1.9014999E-001	4.0733786E+000	-1.9007522E-001	-1.583889743692345E-002	3.569583705767112E+000	1.657958666631281E-002	-3.642965086866749E-001	1	1.507436993627959E-002	1.505216730033227E-003	0.000000000000000E+000	0.000000000000000E+000	-1.331859674185069E-001	3.642965086866749E-001	0.000000000000000E+000	3.642965086866749E-001	0.0000000E+000	0.0000000E+000	-1.9014999E-001	0.000000000000000E+000	-7.7424833E-004	2.1430350E+004
1	0	0	0	0	0	4	116	8.349155401580757E+004	-1.9014999E-001	4.0687294E+000	-1.9001612E-001	-1.583878339826233E-002	3.553744922392468E+000	1.664406785966866E-002	-3.801352920849372E-001	1	1.507436993627959E-002	1.569697923389077E-003	0.000000000000000E+000	0.000000000000000E+000	-1.325950011153282E-001	3.801352920849372E-001	0.000000000000000E+000	3.801352920849372E-001	0.0000000E+000	0.0000000E+000	-1.9014999E-001	0.000000000000000E+000	-7.7312416E-004	2.1412549E+004
1	0	0	0	0	0	4	116	8.379155403089500E+004	-1.9014999E-001	4.0639620E+000	-1.9011462E-001	-1.583882523805731E-002	3.537906097177317E+000	1.670847413891256E-002	-3.959741173229945E-001	1	1.507436993627959E-002	1.634104202632972E-003	0.000000000000000E+000	0.000000000000000E+000	-1.320040332510239E-001	3.959741173229945E-001	0.000000000000000E+000	3.959741173229945E-001	0.0000000E+000	0.0000000E+000	-1.9014999E-001	0.000000000000000E+000	-7.7261857E-004	2.1376379E+004
1	0	0	0	0	0	4	116	8.409155404598243E+004	-1.9014999E-001	4.0593128E+000	-1.8999642E-001	-1.583884966563020E-002	3.522067247535123E+000	1.677280601463288E-002	-4.118129669886247E-001	1	1.507436993627959E-002	1.698436078353292E-003	0.000000000000000E+000	0.000000000000000E+000	-1.314130644753138E-001	4.118129669886247E-001	0.000000000000000E+000	4.118129669886247E-001	0.0000000E+000	0.0000000E+000	-1.9014999E-001	0.000000000000000E+000	-7.7125488E-004	2.1365207E+004
1	0	0	0	0	0	4	116	8.439155406106985E+004	-1.9014999E-001	4.0546637E+000	-1.9007522E-001	-1.583873559332556E-002	3.506228511964397E+000	1.683706363858077E-002	-4.276517025819503E-001	1	1.507436993627959E-002	1.762693702301183E-003	0.000000000000000E+000	0.000000000000000E+000	-1.308220999557635E-001	4.276517025819503E-001	0.000000000000000E+000	4.276517025819503E-001	0.0000000E+000	0.0000000E+000	-1.9014999E-001	0.000000000000000E+000	-7.7069108E-004	2.1331891E+004
1	0	0	0	0	0	4	116	8.469155407615728E+004	-1.9014999E-001	4.0500536E+000	-1.9007522E-001	-1.583890155229304E-002	3.490389610435466E+000	1.690124851347228E-002	-4.434906041342433E-001	1	1.507436993627959E-002	1.826878577192692E-003	0.000000000000000E+000	0.000000000000000E+000	-1.302311292440896E-001	4.434906041342433E-001	0.000000000000000E+000	4.434906041342433E-001	0.0000000E+000	0.0000000E+000	-1.9014999E-001	0.000000000000000E+000	-7.6981483E-004	2.1307637E+004
1	0	0	0	0	0	4	116	8.499155409124470E+004	-1.9014999E-001	4.0454836E+000	-1.9013432E-001	-1.583905976336863E-002	3.474550550695178E+000	1.696536112516781E-002	-4.593296638976120E-001	1	1.507436993627959E-002	1.890991188888221E-003	0.000000000000000E+000	0.000000000000000E+000	-1.296401526293371E-001	4.593296638976120E-001	0.000000000000000E+000	4.593296638976120E-001	0.0000000E+000	0.0000000E+000	-1.9014999E-001	0.000000000000000E+000	-7.6918525E-004	2.1276979E+004
1	0	0	0	0	0	4	116	8.529155410633213E+004	-1.9014999E-001	4.0408344E+000	-1.9013432E-001	-1.583891441263258E-002	3.458711636305319E+000	1.702940064770454E-002	-4.751685783102446E-001	1	1.507436993627959E-002	1.955030711424948E-003	0.000000000000000E+000	0.000000000000000E+000	-1.290491814378046E-001	4.751685783102446E-001	0.000000000000000E+000	4.751685783102446E-001	0.0000000E+000	0.0000000E+000	-1.9014999E-001	0.000000000000000E+000	-7.6830131E-004	2.1252525E+004
1	0	0	0	0	0	4	116	8.559155412141955E+004	-1.9014999E-001	4.0363822E+000	-1.9007522E-001	-1.583895260810852E-002	3.442872683719728E+000	1.709336814100133E-002	-4.910075309183531E-001	1	1.507436993627959E-002	2.018998204721742E-003	0.000000000000000E+000	0.000000000000000E+000	-1.284582088211379E-001	4.910075309183531E-001	0.000000000000000E+000	4.910075309183531E-001	0.0000000E+000	0.0000000E+000	-1.9014999E-001	0.000000000000000E+000	-7.6721620E-004	2.1235709E+004
1	0	0	0	0	0	4	116	8.589155413650698E+004	-1.9014999E-001	4.0317726E+000	-1.9001612E-001	-1.583897567875683E-002	3.427033708064026E+000	1.715726427238716E-002	-5.068465065971099E-001	1	1.507436993627959E-002	2.082894336107572E-003	0.000000000000000E+000	0.000000000000000E+000	-1.278672353436944E-001	5.068465065971099E-001	0.000000000000000E+000	5.068465065971099E-001	0.0000000E+000	0.0000000E+000	-1.9014999E-001	0.000000000000000E+000	-7.6610182E-004	2.1218055E+004
1	0	0	0	0	0	4	116	8.619155415159441E+004	-1.9014999E-001	4.0273204E+000	-1.9009492E-001	-1.583876933433943E-002	3.411194938752867E+000	1.722108856876214E-002	-5.226852759314494E-001	1	1.507436993627959E-002	2.146718632482557E-003	0.000000000000000E+000	0.000000000000000E+000	-1.272762695652432E-001	5.226852759314494E-001	0.000000000000000E+000	5.226852759314494E-001	0.0000000E+000	0.0000000E+000	-1.9014999E-001	0.000000000000000E+000	-7.6557312E-004	2.1185840E+004
1	0	0	0	0	0	4	116	8.649155416668183E+004	-1.9014999E-001	4.0229468E+000	-1.9005552E-001	-1.583881815710829E-002	3.395356120618913E+000	1.728484249863641E-002	-5.385240940885577E-001	1	1.507436993627959E-002	2.210472562356824E-003	0.000000000000000E+000	0.000000000000000E+000	-1.266853019651480E-001	5.385240940885577E-001	0.000000000000000E+000	5.385240940885577E-001	0.0000000E+000	0.0000000E+000	-1.9014999E-001	0.000000000000000E+000	-7.6458324E-004	2.1167219E+004
1	0	0	0	0	0	4	116	8.679155418176926E+004	-1.9014999E-001	4.0185342E+000	-1.9005552E-001	-1.583865705689622E-002	3.379517463585718E+000	1.734852563786642E-002	-5.543627511454540E-001	1	1.507436993627959E-002	2.274155701586835E-003	0.000000000000000E+000	0.000000000000000E+000	-1.260943403759386E-001	5.543627511454540E-001	0.000000000000000E+000	5.543627511454540E-001	0.0000000E+000	0.0000000E+000	-1.9014999E-001	0.000000000000000E+000	-7.6374458E-004	2.1144002E+004
1	0	0	0	0	0	4	116	8.709155419685668E+004	-1.9014999E-001	4.0140820E+000	-1.9009492E-001	-1.583856615390215E-002	3.363678897454904E+000	1.741213834363282E-002	-5.702013172993561E-001	1	1.507436993627959E-002	2.337768407353230E-003	0.000000000000000E+000	0.000000000000000E+000	-1.255033821784193E-001	5.702013172993561E-001	0.000000000000000E+000	5.702013172993561E-001	0.0000000E+000	0.0000000E+000	-1.9014999E-001	0.000000000000000E+000	-7.6305657E-004	2.1116197E+004
1	0	0	0	0	0	4	116	8.739155421194411E+004	-1.9014999E-001	4.0096693E+000	-1.9007522E-001	-1.583863126196795E-002	3.347840266216563E+000	1.747568169985877E-002	-5.860399485613240E-001	1	1.507436993627959E-002	2.401311763579184E-003	0.000000000000000E+000	0.000000000000000E+000	-1.249124215516506E-001	5.860399485613240E-001	0.000000000000000E+000	5.860399485613240E-001	0.0000000E+000	0.0000000E+000	-1.9014999E-001	0.000000000000000E+000	-7.6213875E-004	2.1095172E+004
1	0	0	0	0	0	4	116	8.769155422703153E+004	-1.9014999E-001	4.0054536E+000	-1.9009492E-001	-1.583888996185528E-002	3.332001376277689E+000	1.753915686564071E-002	-6.018788385231792E-001	1	1.507436993627959E-002	2.464786929361125E-003	0.000000000000000E+000	0.000000000000000E+000	-1.243214512724172E-001	6.018788385231792E-001	0.000000000000000E+000	6.018788385231792E-001	0.0000000E+000	0.0000000E+000	-1.9014999E-001	0.000000000000000E+000	-7.6141639E-004	2.1070809E+004
1	0	0	0	0	0	4	116	8.799155424211896E+004	-1.9014999E-001	4.0010409E+000	-1.9009492E-001	-1.583864224987725E-002	3.316162734050834E+000	1.760256215955595E-002	-6.177174807730565E-001	1	1.507436993627959E-002	2.528192223276363E-003	0.000000000000000E+000	0.000000000000000E+000	-1.237304902356522E-001	6.177174807730565E-001	0.000000000000000E+000	6.177174807730565E-001	0.0000000E+000	0.0000000E+000	-1.9014999E-001	0.000000000000000E+000	-7.6057756E-004	2.1047596E+004
1	0	0	0	0	0	4	116	8.829155425720639E+004	-1.9014999E-001	3.9966280E+000	-1.9003582E-001	-1.583881816797786E-002	3.300323915905323E+000	1.766589959394561E-002	-6.335562989410344E-001	1	1.507436993627959E-002	2.591529657666023E-003	0.000000000000000E+000	0.000000000000000E+000	-1.231395226351258E-001	6.335562989410344E-001	0.000000000000000E+000	6.335562989410344E-001	0.0000000E+000	0.0000000E+000	-1.9014999E-001	0.000000000000000E+000	-7.5950247E-004	2.1030920E+004
1	0	0	0	0	0	4	116	8.859155427229381E+004	-1.9014999E-001	3.9923730E+000	-1.9013432E-001	-1.583896568583118E-002	3.284484950243003E+000	1.772916932680465E-002	-6.493952646268656E-001	1	1.507436993627959E-002	2.654799390525058E-003	0.000000000000000E+000	0.000000000000000E+000	-1.225485495305488E-001	6.493952646268656E-001	0.000000000000000E+000	6.493952646268656E-001	0.0000000E+000	0.0000000E+000	-1.9014999E-001	0.000000000000000E+000	-7.5908710E-004	2.0997646E+004
1	0	0	0	0	0	4	116	8.889155428738124E+004	-1.9014999E-001	3.9881573E+000	-1.9011462E-001	-1.583903815876279E-002	3.268645912107627E+000	1.779237102222201E-002	-6.652343027856283E-001	1	1.507436993627959E-002	2.718001085942423E-003	0.000000000000000E+000	0.000000000000000E+000	-1.219575737219046E-001	6.652343027856283E-001	0.000000000000000E+000	6.652343027856283E-001	0.0000000E+000	0.0000000E+000	-1.9014999E-001	0.000000000000000E+000	-7.5820700E-004	2.0977646E+004
1	0	0	0	0	0	4	116	8.919155430246866E+004	-1.9014999E-001	3.9837840E+000	-1.9007522E-001	-1.583892886923419E-002	3.252806983260926E+000	1.785550453926209E-002	-6.810732316548626E-001	1	1.507436993627959E-002	2.781134602982504E-003	0.000000000000000E+000	0.000000000000000E+000	-1.213666019909679E-001	6.810732316548626E-001	0.000000000000000E+000	6.810732316548626E-001	0.0000000E+000	0.0000000E+000	-1.9014999E-001	0.000000000000000E+000	-7.5721863E-004	2.0958986E+004
1	0	0	0	0	0	4	116	8.949155431755609E+004	-1.9014999E-001	3.9796076E+000	-1.8999642E-001	-1.583909796930022E-002	3.236967885315584E+000	1.791857120239268E-002	-6.969123296241627E-001	1	1.507436993627959E-002	2.844201266113089E-003	0.000000000000000E+000	0.000000000000000E+000	-1.207756239507335E-001	6.969123296241627E-001	0.000000000000000E+000	6.969123296241627E-001	0.0000000E+000	0.0000000E+000	-1.9014999E-001	0.000000000000000E+000	-7.5611117E-004	2.0945697E+004
1	0	0	0	0	0	4	116	8.979155433264351E+004	-1.9014999E-001	3.9753129E+000	-1.9009492E-001	-1.583892279580236E-002	3.221128962543044E+000	1.798156988201760E-002	-7.127512524199651E-001	1	1.507436993627959E-002	2.907199945738017E-003	0.000000000000000E+000	0.000000000000000E+000	-1.201846524464319E-001	7.127512524199651E-001	0.000000000000000E+000	7.127512524199651E-001	0.0000000E+000	0.0000000E+000	-1.9014999E-001	0.000000000000000E+000	-7.5568678E-004	2.0912252E+004
1	0	0	0	0	0	4	116	9.009155434773094E+004	-1.9014999E-001	3.9710579E+000	-1.9009492E-001	-1.583902037469877E-002	3.205289942191839E+000	1.804450190228124E-002	-7.285902727946638E-001	1	1.507436993627959E-002	2.970131966001656E-003	0.000000000000000E+000	0.000000000000000E+000	-1.195936773013391E-001	7.285902727946638E-001	0.000000000000000E+000	7.285902727946638E-001	0.0000000E+000	0.0000000E+000	-1.9014999E-001	0.000000000000000E+000	-7.5487792E-004	2.0889869E+004
1	0	0	0	0	0	4	116	9.039155436281837E+004	-1.9014999E-001	3.9668815E+000	-1.9009492E-001	-1.583908941156334E-002	3.189450852804399E+000	1.810736735816220E-002	-7.444293622062271E-001	1	1.507436993627959E-002	3.032997421882616E-003	0.000000000000000E+000	0.000000000000000E+000	-1.190026995804115E-001	7.444293622062271E-001	0.000000000000000E+000	7.444293622062271E-001	0.0000000E+000	0.0000000E+000	-1.9014999E-001	0.000000000000000E+000	-7.5408403E-004	2.0867898E+004
1	0	0	0	0	0	4	116	9.069155437790579E+004	-1.9014999E-001	3.9627445E+000	-1.9009492E-001	-1.583903180042075E-002	3.173611821027448E+000	1.817016579871261E-002	-7.602683940066479E-001	1	1.507436993627959E-002	3.095795862433018E-003	0.000000000000000E+000	0.000000000000000E+000	-1.184117240090087E-001	7.602683940066479E-001	0.000000000000000E+000	7.602683940066479E-001	0.0000000E+000	0.0000000E+000	-1.9014999E-001	0.000000000000000E+000	-7.5329759E-004	2.0846137E+004
1	0	0	0	0	0	4	116	9.099155439299322E+004	-1.9014999E-001	3.9585681E+000	-1.9005552E-001	-1.583887901838455E-002	3.157772942032880E+000	1.823289733985550E-002	-7.761072730250325E-001	1	1.507436993627959E-002	3.158527403575912E-003	0.000000000000000E+000	0.000000000000000E+000	-1.178207541381221E-001	7.761072730250325E-001	0.000000000000000E+000	7.761072730250325E-001	0.0000000E+000	0.0000000E+000	-1.9014999E-001	0.000000000000000E+000	-7.5234770E-004	2.0828482E+004
1	0	0	0	0	0	4	116	9.129155440808064E+004	-1.9014999E-001	3.9543524E+000	-1.9015402E-001	-1.583882182350589E-002	3.141934120231966E+000	1.829556253921496E-002	-7.919460948485384E-001	1	1.507436993627959E-002	3.221192602935368E-003	0.000000000000000E+000	0.000000000000000E+000	-1.172297864012076E-001	7.919460948485384E-001	0.000000000000000E+000	7.919460948485384E-001	0.0000000E+000	0.0000000E+000	-1.9014999E-001	0.000000000000000E+000	-7.5193599E-004	2.0795523E+004
1	0	0	0	0	0	4	116	9.159155442316807E+004	-1.9014999E-001	3.9501760E+000	-1.9003582E-001	-1.583884267208477E-002	3.126095277582390E+000	1.835816191097299E-002	-8.077849375206232E-001	1	1.507436993627959E-002	3.283791974693405E-003	0.000000000000000E+000	0.000000000000000E+000	-1.166388178864015E-001	8.077849375206232E-001	0.000000000000000E+000	8.077849375206232E-001	0.0000000E+000	0.0000000E+000	-1.9014999E-001	0.000000000000000E+000	-7.5067492E-004	2.0786480E+004
1	0	0	0	0	0	4	116	9.189155443825549E+004	-1.9014999E-001	3.9460390E+000	-1.9005552E-001	-1.583855644663175E-002	3.110256721159534E+000	1.842069468660732E-002	-8.236234939672550E-001	1	1.507436993627959E-002	3.346324750327733E-003	0.000000000000000E+000	0.000000000000000E+000	-1.160478600510992E-001	8.236234939672550E-001	0.000000000000000E+000	8.236234939672550E-001	0.0000000E+000	0.0000000E+000	-1.9014999E-001	0.000000000000000E+000	-7.4996648E-004	2.0762559E+004
1	0	0	0	0	0	4	116	9.219155445334292E+004	-1.9014999E-001	3.9419415E+000	-1.9003582E-001	-1.583862179434962E-002	3.094418099388513E+000	1.848316241366459E-002	-8.394621157616046E-001	1	1.507436993627959E-002	3.408792477385006E-003	0.000000000000000E+000	0.000000000000000E+000	-1.154568997775689E-001	8.394621157616046E-001	0.000000000000000E+000	8.394621157616046E-001	0.0000000E+000	0.0000000E+000	-1.9014999E-001	0.000000000000000E+000	-7.4911007E-004	2.0743150E+004
1	0	0	0	0	0	4	116	9.249155446843035E+004	-1.9014999E-001	3.9378045E+000	-1.9009492E-001	-1.583890319427682E-002	3.078579196217987E+000	1.854556578827716E-002	-8.553010189558814E-001	1	1.507436993627959E-002	3.471195851997568E-003	0.000000000000000E+000	0.000000000000000E+000	-1.148659290046448E-001	8.553010189558814E-001	0.000000000000000E+000	8.553010189558814E-001	0.0000000E+000	0.0000000E+000	-1.9014999E-001	0.000000000000000E+000	-7.4855663E-004	2.0714938E+004
1	0	0	0	0	0	4	116	9.279155448351777E+004	-1.9014999E-001	3.9337857E+000	-1.9013432E-001	-1.583874024472303E-002	3.062740455996676E+000	1.860790381746150E-002	-8.711397592006044E-001	1	1.507436993627959E-002	3.533533881181909E-003	0.000000000000000E+000	0.000000000000000E+000	-1.142749643115749E-001	8.711397592006044E-001	0.000000000000000E+000	8.711397592006044E-001	0.0000000E+000	0.0000000E+000	-1.9014999E-001	0.000000000000000E+000	-7.4794766E-004	2.0689510E+004
1	0	0	0	0	0	4	116	9.309155449860520E+004	-1.9014999E-001	3.9296882E+000	-1.9005552E-001	-1.583893140842517E-002	3.046901524611546E+000	1.867017827932898E-002	-8.869786906090296E-001	1	1.507436993627959E-002	3.595808343049388E-003	0.000000000000000E+000	0.000000000000000E+000	-1.136839924859260E-001	8.869786906090296E-001	0.000000000000000E+000	8.869786906090296E-001	0.0000000E+000	0.0000000E+000	-1.9014999E-001	0.000000000000000E+000	-7.4685895E-004	2.0676527E+004
1	0	0	0	0	0	4	116	9.339155451369262E+004	-1.9014999E-001	3.9255908E+000	-1.9003582E-001	-1.583897775799036E-002	3.031062546876950E+000	1.873238868878226E-002	-9.028176683670199E-001	1	1.507436993627959E-002	3.658018752502669E-003	0.000000000000000E+000	0.000000000000000E+000	-1.130930189309162E-001	9.028176683670199E-001	0.000000000000000E+000	9.028176683670199E-001	0.0000000E+000	0.0000000E+000	-1.9014999E-001	0.000000000000000E+000	-7.4600289E-004	2.0657109E+004
1	0	0	0	0	0	4	116	9.369155452878005E+004	-1.9014999E-001	3.9216506E+000	-1.9013432E-001	-1.583889219509231E-002	3.015223654705402E+000	1.879453486690144E-002	-9.186565605621122E-001	1	1.507436993627959E-002	3.720164930621850E-003	0.000000000000000E+000	0.000000000000000E+000	-1.125020485683787E-001	9.186565605621122E-001	0.000000000000000E+000	9.186565605621122E-001	0.0000000E+000	0.0000000E+000	-1.9014999E-001	0.000000000000000E+000	-7.4564037E-004	2.0625686E+004
1	0	0	0	0	0	4	116	9.399155454386747E+004	-1.9014999E-001	3.9175532E+000	-1.9005552E-001	-1.583897626993557E-002	2.999384678459118E+000	1.885661790089180E-002	-9.344955368320478E-001	1	1.507436993627959E-002	3.782247964612214E-003	0.000000000000000E+000	0.000000000000000E+000	-1.119110750688998E-001	9.344955368320478E-001	0.000000000000000E+000	9.344955368320478E-001	0.0000000E+000	0.0000000E+000	-1.9014999E-001	0.000000000000000E+000	-7.4455258E-004	2.0612678E+004
1	0	0	0	0	0	4	116	9.429155455895490E+004	-1.9014999E-001	3.9136527E+000	-1.8999642E-001	-1.583888519126508E-002	2.983545793290767E+000	1.891863738455796E-002	-9.503344220233129E-001	1	1.507436993627959E-002	3.844267448278369E-003	0.000000000000000E+000	0.000000000000000E+000	-1.113201049676610E-001	9.503344220233129E-001	0.000000000000000E+000	9.503344220233129E-001	0.0000000E+000	0.0000000E+000	-1.9014999E-001	0.000000000000000E+000	-7.4357999E-004	2.0598561E+004
1	0	0	0	0	0	4	116	9.459155457404233E+004	-1.9014999E-001	3.9096339E+000	-1.9009492E-001	-1.583883420098987E-002	2.967706959112585E+000	1.898059397972524E-002	-9.661732562243027E-001	1	1.507436993627959E-002	3.906224043445655E-003	0.000000000000000E+000	0.000000000000000E+000	-1.107291367689340E-001	9.661732562243027E-001	0.000000000000000E+000	9.661732562243027E-001	0.0000000E+000	0.0000000E+000	-1.9014999E-001	0.000000000000000E+000	-7.4320153E-004	2.0566746E+004
1	0	0	0	0	0	4	116	9.489155458912975E+004	-1.9014999E-001	3.9057727E+000	-1.9003582E-001	-1.583889374889434E-002	2.951868065387242E+000	1.904248863106701E-002	-9.820121499731971E-001	1	1.507436993627959E-002	3.968118694787423E-003	0.000000000000000E+000	0.000000000000000E+000	-1.101381663484224E-001	9.820121499731971E-001	0.000000000000000E+000	9.820121499731971E-001	0.0000000E+000	0.0000000E+000	-1.9014999E-001	0.000000000000000E+000	-7.4223673E-004	2.0552824E+004
1	0	0	0	0	0	4	116	9.519155460421718E+004	-1.9014999E-001	3.9019115E+000	-1.8999642E-001	-1.583893695810603E-002	2.936029128451745E+000	1.910432154723465E-002	-9.978510869313031E-001	1	1.507436993627959E-002	4.029951610955066E-003	0.000000000000000E+000	0.000000000000000E+000	-1.095471943156818E-001	9.978510869313031E-001	0.000000000000000E+000	9.978510869313031E-001	0.0000000E+000	0.0000000E+000	-1.9014999E-001	0.000000000000000E+000	-7.4134924E-004	2.0536764E+004
1	0	0	0	0	0	4	116	9.549155461930460E+004	-1.9014999E-001	3.8980896E+000	-1.9007522E-001	-1.583886311681734E-002	2.920190265357660E+000	1.916609273036692E-002	-1.013689950048120E+000	1	1.507436993627959E-002	4.091722794087331E-003	0.000000000000000E+000	0.000000000000000E+000	-1.089562250380635E-001	1.013689950048120E+000	0.000000000000000E+000	1.013689950048120E+000	0.0000000E+000	0.0000000E+000	-1.9014999E-001	0.000000000000000E+000	-7.4093026E-004	2.0508143E+004
1	0	0	0	0	0	4	116	9.579155463439203E+004	-1.9014999E-001	3.8942287E+000	-1.9003582E-001	-1.583892403271463E-002	2.904351341348555E+000	1.922780322246379E-002	-1.029528874080835E+000	1	1.507436993627959E-002	4.153433286184205E-003	0.000000000000000E+000	0.000000000000000E+000	-1.083652534876240E-001	1.029528874080835E+000	0.000000000000000E+000	1.029528874080835E+000	0.0000000E+000	0.0000000E+000	-1.9014999E-001	0.000000000000000E+000	-7.4004295E-004	2.0492078E+004
1	0	0	0	0	0	4	116	9.609155464947945E+004	-1.9014999E-001	3.8903279E+000	-1.9007522E-001	-1.583915508767797E-002	2.888512186284578E+000	1.928945410198933E-002	-1.045368029168513E+000	1	1.507436993627959E-002	4.215084165709747E-003	0.000000000000000E+000	0.000000000000000E+000	-1.077742733162166E-001	1.045368029168513E+000	0.000000000000000E+000	1.045368029168513E+000	0.0000000E+000	0.0000000E+000	-1.9014999E-001	0.000000000000000E+000	-7.3945493E-004	2.0467307E+004
1	0	0	0	0	0	4	116	9.639155466456688E+004	-1.9014999E-001	3.8866639E+000	-1.9011462E-001	-1.583895499360230E-002	2.872673231314951E+000	1.935104411184722E-002	-1.061206984162115E+000	1	1.507436993627959E-002	4.276674175567629E-003	0.000000000000000E+000	0.000000000000000E+000	-1.071833006105983E-001	1.061206984162115E+000	0.000000000000000E+000	1.061206984162115E+000	0.0000000E+000	0.0000000E+000	-1.9014999E-001	0.000000000000000E+000	-7.3891162E-004	2.0443793E+004
1	0	0	0	0	0	4	116	9.669155467965431E+004	-1.9014999E-001	3.8828814E+000	-1.9003582E-001	-1.583906839800378E-002	2.856834162940449E+000	1.941257534215785E-002	-1.077046052560119E+000	1	1.507436993627959E-002	4.338205405878261E-003	0.000000000000000E+000	0.000000000000000E+000	-1.065923236736917E-001	1.077046052560119E+000	0.000000000000000E+000	1.077046052560119E+000	0.0000000E+000	0.0000000E+000	-1.9014999E-001	0.000000000000000E+000	-7.3788653E-004	2.0432365E+004
1	0	0	0	0	0	4	116	9.699155469474173E+004	-1.9014999E-001	3.8793356E+000	-1.9003582E-001	-1.583902064763837E-002	2.840995142315378E+000	1.947404787360033E-002	-1.092885073207758E+000	1	1.507436993627959E-002	4.399677937320738E-003	0.000000000000000E+000	0.000000000000000E+000	-1.060013485183806E-001	1.092885073207758E+000	0.000000000000000E+000	1.092885073207758E+000	0.0000000E+000	0.0000000E+000	-1.9014999E-001	0.000000000000000E+000	-7.3721271E-004	2.0413707E+004
1	0	0	0	0	0	4	116	9.729155470982916E+004	-1.9014999E-001	3.8756320E+000	-1.9007522E-001	-1.583892913270328E-002	2.825156213205390E+000	1.953546202875326E-002	-1.108724002340461E+000	1	1.507436993627959E-002	4.461092092473673E-003	0.000000000000000E+000	0.000000000000000E+000	-1.054103767776203E-001	1.108724002340461E+000	0.000000000000000E+000	1.108724002340461E+000	0.0000000E+000	0.0000000E+000	-1.9014999E-001	0.000000000000000E+000	-7.3666160E-004	2.0389992E+004
1	0	0	0	0	0	4	116	9.759155472491658E+004	-1.9014999E-001	3.8720467E+000	-1.9009492E-001	-1.583888647064566E-002	2.809317326758074E+000	1.959681858498772E-002	-1.124562888811106E+000	1	1.507436993627959E-002	4.522448648708132E-003	0.000000000000000E+000	0.000000000000000E+000	-1.048194066286616E-001	1.124562888811106E+000	0.000000000000000E+000	1.124562888811106E+000	0.0000000E+000	0.0000000E+000	-1.9014999E-001	0.000000000000000E+000	-7.3605642E-004	2.0369018E+004
1	0	0	0	0	0	4	116	9.789155474000401E+004	-1.9014999E-001	3.8684614E+000	-1.9005552E-001	-1.583892258740134E-002	2.793478404194166E+000	1.965811856143474E-002	-1.140401811398508E+000	1	1.507436993627959E-002	4.583748625155157E-003	0.000000000000000E+000	0.000000000000000E+000	-1.042284351321443E-001	1.140401811398508E+000	0.000000000000000E+000	1.140401811398508E+000	0.0000000E+000	0.0000000E+000	-1.9014999E-001	0.000000000000000E+000	-7.3522242E-004	2.0354375E+004
1	0	0	0	0	0	4	116	9.819155475509143E+004	-1.9014999E-001	3.8648365E+000	-1.9001612E-001	-1.583892984327343E-002	2.777639474374039E+000	1.971936244405193E-002	-1.156240741241781E+000	1	1.507436993627959E-002	4.644992507772347E-003	0.000000000000000E+000	0.000000000000000E+000	-1.036374633648878E-001	1.156240741241781E+000	0.000000000000000E+000	1.156240741241781E+000	0.0000000E+000	0.0000000E+000	-1.9014999E-001	0.000000000000000E+000	-7.3438120E-004	2.0339520E+004
1	0	0	0	0	0	4	116	9.849155477017886E+004	-1.9014999E-001	3.8614480E+000	-1.9017373E-001	-1.583891809979247E-002	2.761800556298188E+000	1.978055071863380E-002	-1.172079659341574E+000	1	1.507436993627959E-002	4.706180782354208E-003	0.000000000000000E+000	0.000000000000000E+000	-1.030464920358259E-001	1.172079659341574E+000	0.000000000000000E+000	1.172079659341574E+000	0.0000000E+000	0.0000000E+000	-1.9014999E-001	0.000000000000000E+000	-7.3434599E-004	2.0304844E+004
1	0	0	0	0	0	4	116	9.879155478526652E+004	-1.9014999E-001	3.8580599E+000	-1.9013432E-001	-1.583896602498160E-002	2.745961590296808E+000	1.984168453538517E-002	-1.187918625366555E+000	1	1.507436993627959E-002	4.767314599105585E-003	0.000000000000000E+000	0.000000000000000E+000	-1.024555189185981E-001	1.187918625366555E+000	0.000000000000000E+000	1.187918625366555E+000	0.0000000E+000	0.0000000E+000	-1.9014999E-001	0.000000000000000E+000	-7.3354959E-004	2.0291234E+004
1	0	0	0	0	0	4	116	9.909155480035394E+004	-1.9014999E-001	3.8546319E+000	-1.9011462E-001	-1.583914180203444E-002	2.730122448518856E+000	1.990276515634424E-002	-1.203757767168590E+000	1	1.507436993627959E-002	4.828395220064655E-003	0.000000000000000E+000	0.000000000000000E+000	-1.018645392429101E-001	1.203757767168590E+000	0.000000000000000E+000	1.203757767168590E+000	0.0000000E+000	0.0000000E+000	-1.9014999E-001	0.000000000000000E+000	-7.3282188E-004	2.0275305E+004
1	0	0	0	0	0	4	116	9.939155481544137E+004	-1.9014999E-001	3.8513618E+000	-1.9009492E-001	-1.583905248491300E-002	2.714283396056477E+000	1.996379240618348E-002	-1.219596819653503E+000	1	1.507436993627959E-002	4.889422469903893E-003	0.000000000000000E+000	0.000000000000000E+000	-1.012735628997062E-001	1.219596819653503E+000	0.000000000000000E+000	1.219596819653503E+000	0.0000000E+000	0.0000000E+000	-1.9014999E-001	0.000000000000000E+000	-7.3212432E-004	2.0260203E+004
1	0	0	0	0	0	4	116	9.969155483052880E+004	-1.9014999E-001	3.8481312E+000	-1.9005552E-001	-1.583886103712850E-002	2.698444535043157E+000	2.002476688465393E-002	-1.235435680690631E+000	1	1.507436993627959E-002	4.950396948374345E-003	0.000000000000000E+000	0.000000000000000E+000	-1.006825936997241E-001	1.235435680690631E+000	0.000000000000000E+000	1.235435680690631E+000	0.0000000E+000	0.0000000E+000	-1.9014999E-001	0.000000000000000E+000	-7.3135860E-004	2.0247406E+004
1	0	0	0	0	0	4	116	9.999155484561622E+004	-1.9014999E-001	3.8447821E+000	-1.9005552E-001	-1.583895589067704E-002	2.682605579175651E+000	2.008569058808611E-002	-1.251274636581308E+000	1	1.507436993627959E-002	5.011320651806527E-003	0.000000000000000E+000	0.000000000000000E+000	-1.000916209606049E-001	1.251274636581308E+000	0.000000000000000E+000	1.251274636581308E+000	0.0000000E+000	0.0000000E+000	-1.9014999E-001	0.000000000000000E+000	-7.3072204E-004	2.0229783E+004
1	0	0	0	0	0	4	116	1.002915548607036E+005	-1.9014999E-001	3.8416696E+000	-1.9011462E-001	-1.583892420771221E-002	2.666766654991822E+000	2.014656380253434E-002	-1.267113560789020E+000	1	1.507436993627959E-002	5.072193866254753E-003	0.000000000000000E+000	0.000000000000000E+000	-9.950064940364614E-002	1.267113560789020E+000	0.000000000000000E+000	1.267113560789020E+000	0.0000000E+000	0.0000000E+000	-1.9014999E-001	0.000000000000000E+000	-7.3035754E-004	2.0207123E+004
1	0	0	0	0	0	4	116	1.005915548757911E+005	-1.9014999E-001	3.8385177E+000	-1.9015402E-001	-1.583868788755602E-002	2.650927967127661E+000	2.020738638117800E-002	-1.282952248676577E+000	1	1.507436993627959E-002	5.133016444898416E-003	0.000000000000000E+000	0.000000000000000E+000	-9.890968666409196E-002	1.282952248676577E+000	0.000000000000000E+000	1.282952248676577E+000	0.0000000E+000	0.0000000E+000	-1.9014999E-001	0.000000000000000E+000	-7.2990957E-004	2.0186361E+004
1	0	0	0	0	0	4	116	1.008915548908785E+005	-1.9014999E-001	3.8354838E+000	-1.9009492E-001	-1.583871067326102E-002	2.635089256477538E+000	2.026816026120027E-002	-1.298790959349837E+000	1	1.507436993627959E-002	5.193790324920683E-003	0.000000000000000E+000	0.000000000000000E+000	-9.831872307436293E-002	1.298790959349837E+000	0.000000000000000E+000	1.298790959349837E+000	0.0000000E+000	0.0000000E+000	-1.9014999E-001	0.000000000000000E+000	-7.2910596E-004	2.0176678E+004
1	0	0	0	0	0	4	116	1.011915549059659E+005	-1.9014999E-001	3.8324895E+000	-1.9013432E-001	-1.583887146659195E-002	2.619250385034051E+000	2.032888698082172E-002	-1.314629830816429E+000	1	1.507436993627959E-002	5.254517044542136E-003	0.000000000000000E+000	0.000000000000000E+000	-9.772775348521730E-002	1.314629830816429E+000	0.000000000000000E+000	1.314629830816429E+000	0.0000000E+000	0.0000000E+000	-1.9014999E-001	0.000000000000000E+000	-7.2868780E-004	2.0156748E+004
1	0	0	0	0	0	4	116	1.014915549210534E+005	-1.9014999E-001	3.8295345E+000	-1.9005552E-001	-1.583861850026581E-002	2.603411766557511E+000	2.038956590287963E-002	-1.330468449316695E+000	1	1.507436993627959E-002	5.315195966600047E-003	0.000000000000000E+000	0.000000000000000E+000	-9.713679333460855E-002	1.330468449316695E+000	0.000000000000000E+000	1.330468449316695E+000	0.0000000E+000	0.0000000E+000	-1.9014999E-001	0.000000000000000E+000	-7.2782417E-004	2.0149557E+004
1	0	0	0	0	0	4	116	1.017915549361408E+005	-1.9014999E-001	3.8268158E+000	-1.9005552E-001	-1.583859528745214E-002	2.587573171293620E+000	2.045019870366593E-002	-1.346307044604148E+000	1	1.507436993627959E-002	5.375828767386343E-003	0.000000000000000E+000	0.000000000000000E+000	-9.654583405009494E-002	1.346307044604148E+000	0.000000000000000E+000	1.346307044604148E+000	0.0000000E+000	0.0000000E+000	-1.9014999E-001	0.000000000000000E+000	-7.2730746E-004	2.0135252E+004
1	0	0	0	0	0	4	116	1.020915549512282E+005	-1.9014999E-001	3.8239398E+000	-1.9007522E-001	-1.583898989440666E-002	2.571734181423022E+000	2.051078778627714E-002	-1.362146034498554E+000	1	1.507436993627959E-002	5.436417849997549E-003	0.000000000000000E+000	0.000000000000000E+000	-9.595486004227456E-002	1.362146034498554E+000	0.000000000000000E+000	1.362146034498554E+000	0.0000000E+000	0.0000000E+000	-1.9014999E-001	0.000000000000000E+000	-7.2683621E-004	2.0118035E+004
1	0	0	0	0	0	4	116	1.023915549663156E+005	-1.9014999E-001	3.8211029E+000	-1.9001612E-001	-1.583893983514773E-002	2.555895241610242E+000	2.057133246634589E-002	-1.377984974333702E+000	1	1.507436993627959E-002	5.496962530066306E-003	0.000000000000000E+000	0.000000000000000E+000	-9.536388790217869E-002	1.377984974333702E+000	0.000000000000000E+000	1.377984974333702E+000	0.0000000E+000	0.0000000E+000	-1.9014999E-001	0.000000000000000E+000	-7.2607113E-004	2.0109361E+004
1	0	0	0	0	0	4	116	1.026915549814031E+005	-1.9014999E-001	3.8184631E+000	-1.9003582E-001	-1.583871769903435E-002	2.540056523935017E+000	2.063183301296827E-002	-1.393823692032736E+000	1	1.507436993627959E-002	5.557463076688680E-003	0.000000000000000E+000	0.000000000000000E+000	-9.477292405033362E-002	1.393823692032736E+000	0.000000000000000E+000	1.393823692032736E+000	0.0000000E+000	0.0000000E+000	-1.9014999E-001	0.000000000000000E+000	-7.2564476E-004	2.0093387E+004
1	0	0	0	0	0	4	116	1.029915549964905E+005	-1.9014999E-001	3.8157053E+000	-1.9003582E-001	-1.583876810977856E-002	2.524217755849246E+000	2.069229135296441E-002	-1.409662460142515E+000	1	1.507436993627959E-002	5.617921416684822E-003	0.000000000000000E+000	0.000000000000000E+000	-9.418195831760333E-002	1.409662460142515E+000	0.000000000000000E+000	1.409662460142515E+000	0.0000000E+000	0.0000000E+000	-1.9014999E-001	0.000000000000000E+000	-7.2512071E-004	2.0078875E+004
1	0	0	0	0	0	4	116	1.032915550115779E+005	-1.9014999E-001	3.8131835E+000	-1.9005552E-001	-1.583894200229810E-002	2.508378813869854E+000	2.075270866097308E-002	-1.425501402144813E+000	1	1.507436993627959E-002	5.678338724693493E-003	0.000000000000000E+000	0.000000000000000E+000	-9.359098609666823E-002	1.425501402144813E+000	0.000000000000000E+000	1.425501402144813E+000	0.0000000E+000	0.0000000E+000	-1.9014999E-001	0.000000000000000E+000	-7.2471658E-004	2.0063523E+004
1	0	0	0	0	0	4	116	1.035915550266653E+005	-1.9014999E-001	3.8106227E+000	-1.9007522E-001	-1.583880819779303E-002	2.492540005695952E+000	2.081308493196779E-002	-1.441340210342606E+000	1	1.507436993627959E-002	5.738714995688199E-003	0.000000000000000E+000	0.000000000000000E+000	-9.300001886819588E-002	1.441340210342606E+000	0.000000000000000E+000	1.441340210342606E+000	0.0000000E+000	0.0000000E+000	-1.9014999E-001	0.000000000000000E+000	-7.2430493E-004	2.0047973E+004
1	0	0	0	0	0	4	116	1.038915550417528E+005	-1.9014999E-001	3.8081799E+000	-1.9009492E-001	-1.583863166673316E-002	2.476701374052117E+000	2.087342097239296E-002	-1.457178842009339E+000	1	1.507436993627959E-002	5.799051036113370E-003	0.000000000000000E+000	0.000000000000000E+000	-9.240905822629766E-002	1.457178842009339E+000	0.000000000000000E+000	1.457178842009339E+000	0.0000000E+000	0.0000000E+000	-1.9014999E-001	0.000000000000000E+000	-7.2391564E-004	2.0033045E+004
1	0	0	0	0	0	4	116	1.041915550568402E+005	-1.9014999E-001	3.8058159E+000	-1.9011462E-001	-1.583868917893205E-002	2.460862684896009E+000	2.093371851238993E-002	-1.473017531188271E+000	1	1.507436993627959E-002	5.859348576110339E-003	0.000000000000000E+000	0.000000000000000E+000	-9.181809543853922E-002	1.473017531188271E+000	0.000000000000000E+000	1.473017531188271E+000	0.0000000E+000	0.0000000E+000	-1.9014999E-001	0.000000000000000E+000	-7.2354125E-004	2.0018533E+004
1	0	0	0	0	0	4	116	1.044915550719276E+005	-1.9014999E-001	3.8034124E+000	-1.9015402E-001	-1.583872036966185E-002	2.445023964549551E+000	2.099397826189323E-002	-1.488856251557933E+000	1	1.507436993627959E-002	5.919608325613638E-003	0.000000000000000E+000	0.000000000000000E+000	-9.122713148702689E-002	1.488856251557933E+000	0.000000000000000E+000	1.488856251557933E+000	0.0000000E+000	0.0000000E+000	-1.9014999E-001	0.000000000000000E+000	-7.2323414E-004	2.0001746E+004
1	0	0	0	0	0	4	116	1.047915550870150E+005	-1.9014999E-001	3.8011274E+000	-1.9003582E-001	-1.583870094363060E-002	2.429185263629191E+000	2.105420076328668E-002	-1.504694952501564E+000	1	1.507436993627959E-002	5.979830827007095E-003	0.000000000000000E+000	0.000000000000000E+000	-9.063616826032839E-002	1.504694952501564E+000	0.000000000000000E+000	1.504694952501564E+000	0.0000000E+000	0.0000000E+000	-1.9014999E-001	0.000000000000000E+000	-7.2235038E-004	2.0002162E+004
1	0	0	0	0	0	4	116	1.050915551021025E+005	-1.9014999E-001	3.7988422E+000	-1.9005552E-001	-1.583883718940947E-002	2.413346426462382E+000	2.111438750553568E-002	-1.520533789690973E+000	1	1.507436993627959E-002	6.040017569256094E-003	0.000000000000000E+000	0.000000000000000E+000	-9.004519995009168E-002	1.520533789690973E+000	0.000000000000000E+000	1.520533789690973E+000	0.0000000E+000	0.0000000E+000	-1.9014999E-001	0.000000000000000E+000	-7.2199095E-004	1.9988066E+004
1	0	0	0	0	0	4	116	1.053915551171899E+005	-1.9014999E-001	3.7966359E+000	-1.9003582E-001	-1.583883506552213E-002	2.397507591419816E+000	2.117453878064732E-002	-1.536372624756495E+000	1	1.507436993627959E-002	6.100168844367730E-003	0.000000000000000E+000	0.000000000000000E+000	-8.945423171911332E-002	1.536372624756495E+000	0.000000000000000E+000	1.536372624756495E+000	0.0000000E+000	0.0000000E+000	-1.9014999E-001	0.000000000000000E+000	-7.2149682E-004	1.9978527E+004
1	0	0	0	0	0	4	116	1.056915551322773E+005	-1.9014999E-001	3.7945082E+000	-1.8995701E-001	-1.583882772208916E-002	2.381668763721130E+000	2.123465525470449E-002	-1.552211452478584E+000	1	1.507436993627959E-002	6.160285318424901E-003	0.000000000000000E+000	0.000000000000000E+000	-8.886326376214501E-002	1.552211452478584E+000	0.000000000000000E+000	1.552211452478584E+000	0.0000000E+000	0.0000000E+000	-1.9014999E-001	0.000000000000000E+000	-7.2079344E-004	1.9975615E+004
1	0	0	0	0	0	4	116	1.059915551473647E+005	-1.9014999E-001	3.7922626E+000	-1.9005552E-001	-1.583869867848025E-002	2.365830065065837E+000	2.129473725125412E-002	-1.568050151157064E+000	1	1.507436993627959E-002	6.220367314974535E-003	0.000000000000000E+000	0.000000000000000E+000	-8.827230061995923E-002	1.568050151157064E+000	0.000000000000000E+000	1.568050151157064E+000	0.0000000E+000	0.0000000E+000	-1.9014999E-001	0.000000000000000E+000	-7.2074041E-004	1.9953445E+004
1	0	0	0	0	0	4	116	1.062915551624522E+005	-1.9014999E-001	3.7902136E+000	-1.9009492E-001	-1.583895081342095E-002	2.349991114275753E+000	2.135478698059863E-002	-1.583889101970485E+000	1	1.507436993627959E-002	6.280417044319047E-003	0.000000000000000E+000	0.000000000000000E+000	-8.768132807028538E-002	1.583889101970485E+000	0.000000000000000E+000	1.583889101970485E+000	0.0000000E+000	0.0000000E+000	-1.9014999E-001	0.000000000000000E+000	-7.2050036E-004	1.9938531E+004
1	0	0	0	0	0	4	116	1.065915551775396E+005	-1.9014999E-001	3.7883224E+000	-1.9003582E-001	-1.583871822507845E-002	2.334152396074451E+000	2.141480337050597E-002	-1.599727820195564E+000	1	1.507436993627959E-002	6.340433434226382E-003	0.000000000000000E+000	0.000000000000000E+000	-8.709036419881165E-002	1.599727820195564E+000	0.000000000000000E+000	1.599727820195564E+000	0.0000000E+000	0.0000000E+000	-1.9014999E-001	0.000000000000000E+000	-7.1991695E-004	1.9934781E+004
1	0	0	0	0	0	4	116	1.068915551926270E+005	-1.9014999E-001	3.7862737E+000	-1.9005552E-001	-1.583867704125742E-002	2.318313719039013E+000	2.147478797729307E-002	-1.615566497236821E+000	1	1.507436993627959E-002	6.400418041013481E-003	0.000000000000000E+000	0.000000000000000E+000	-8.649940186329172E-002	1.615566497236821E+000	0.000000000000000E+000	1.615566497236821E+000	0.0000000E+000	0.0000000E+000	-1.9014999E-001	0.000000000000000E+000	-7.1960222E-004	1.9921936E+004
1	0	0	0	0	0	4	116	1.071915552077144E+005	-1.9014999E-001	3.7842643E+000	-1.9005552E-001	-1.583878943968978E-002	2.302474929599323E+000	2.153474195996930E-002	-1.631405286676511E+000	1	1.507436993627959E-002	6.460372023689714E-003	0.000000000000000E+000	0.000000000000000E+000	-8.590843533381801E-002	1.631405286676511E+000	0.000000000000000E+000	1.631405286676511E+000	0.0000000E+000	0.0000000E+000	-1.9014999E-001	0.000000000000000E+000	-7.1922032E-004	1.9911363E+004
1	0	0	0	0	0	4	116	1.074915552228019E+005	-1.9014999E-001	3.7824125E+000	-1.9009492E-001	-1.583886275520755E-002	2.286636066844116E+000	2.159466575352139E-002	-1.647244149431719E+000	1	1.507436993627959E-002	6.520295817241803E-003	0.000000000000000E+000	0.000000000000000E+000	-8.531746606884374E-002	1.647244149431719E+000	0.000000000000000E+000	1.647244149431719E+000	0.0000000E+000	0.0000000E+000	-1.9014999E-001	0.000000000000000E+000	-7.1901741E-004	1.9897494E+004
1	0	0	0	0	0	4	116	1.077915552378893E+005	-1.9014999E-001	3.7805607E+000	-1.9007522E-001	-1.583857112242944E-002	2.270797495721686E+000	2.165455881063415E-002	-1.663082720554148E+000	1	1.507436993627959E-002	6.580188874354563E-003	0.000000000000000E+000	0.000000000000000E+000	-8.472650768508054E-002	1.663082720554148E+000	0.000000000000000E+000	1.663082720554148E+000	0.0000000E+000	0.0000000E+000	-1.9014999E-001	0.000000000000000E+000	-7.1859092E-004	1.9889814E+004
1	0	0	0	0	0	4	116	1.080915552529767E+005	-1.9014999E-001	3.7787089E+000	-1.9003582E-001	-1.583905629412168E-002	2.254958439427564E+000	2.171442450932662E-002	-1.678921776848270E+000	1	1.507436993627959E-002	6.640054573047031E-003	0.000000000000000E+000	0.000000000000000E+000	-8.413553119890918E-002	1.678921776848270E+000	0.000000000000000E+000	1.678921776848270E+000	0.0000000E+000	0.0000000E+000	-1.9014999E-001	0.000000000000000E+000	-7.1809004E-004	1.9884193E+004
1	0	0	0	0	0	4	116	1.083915552680641E+005	-1.9014999E-001	3.7768571E+000	-1.9011462E-001	-1.583908435549173E-002	2.239119355072073E+000	2.177426175209737E-002	-1.694760861203761E+000	1	1.507436993627959E-002	6.699891815817786E-003	0.000000000000000E+000	0.000000000000000E+000	-8.354455366573038E-002	1.694760861203761E+000	0.000000000000000E+000	1.694760861203761E+000	0.0000000E+000	0.0000000E+000	-1.9014999E-001	0.000000000000000E+000	-7.1803574E-004	1.9866211E+004
1	0	0	0	0	0	4	116	1.086915552831516E+005	-1.9014999E-001	3.7752419E+000	-1.9001612E-001	-1.583880450987154E-002	2.223280550562201E+000	2.183406990049157E-002	-1.710599665713633E+000	1	1.507436993627959E-002	6.759699964211980E-003	0.000000000000000E+000	0.000000000000000E+000	-8.295358657396791E-002	1.710599665713633E+000	0.000000000000000E+000	1.710599665713633E+000	0.0000000E+000	0.0000000E+000	-1.9014999E-001	0.000000000000000E+000	-7.1735680E-004	1.9868008E+004
1	0	0	0	0	0	4	116	1.089915552982390E+005	-1.9014999E-001	3.7735083E+000	-1.9005552E-001	-1.583887935785784E-002	2.207441671204343E+000	2.189385078767800E-002	-1.726438545071491E+000	1	1.507436993627959E-002	6.819480851398408E-003	0.000000000000000E+000	0.000000000000000E+000	-8.236261668952646E-002	1.726438545071491E+000	0.000000000000000E+000	1.726438545071491E+000	0.0000000E+000	0.0000000E+000	-1.9014999E-001	0.000000000000000E+000	-7.1717607E-004	1.9854768E+004
1	0	0	0	0	0	4	116	1.092915553133264E+005	-1.9014999E-001	3.7717352E+000	-1.9009492E-001	-1.583889634360042E-002	2.191602774860743E+000	2.195360466761400E-002	-1.742277441415091E+000	1	1.507436993627959E-002	6.879234731334416E-003	0.000000000000000E+000	0.000000000000000E+000	-8.177164617132411E-002	1.742277441415091E+000	0.000000000000000E+000	1.742277441415091E+000	0.0000000E+000	0.0000000E+000	-1.9014999E-001	0.000000000000000E+000	-7.1698771E-004	1.9841326E+004
1	0	0	0	0	0	4	116	1.095915553284138E+005	-1.9014999E-001	3.7700806E+000	-1.9007522E-001	-1.583887143414882E-002	2.175763903426594E+000	2.201333187470337E-002	-1.758116312849240E+000	1	1.507436993627959E-002	6.938961938423778E-003	0.000000000000000E+000	0.000000000000000E+000	-8.118067658252688E-002	1.758116312849240E+000	0.000000000000000E+000	1.758116312849240E+000	0.0000000E+000	0.0000000E+000	-1.9014999E-001	0.000000000000000E+000	-7.1659888E-004	1.9834678E+004
1	0	0	0	0	0	4	116	1.098915553435013E+005	-1.9014999E-001	3.7684650E+000	-1.9003582E-001	-1.583884422667324E-002	2.159925059199921E+000	2.207303286095857E-002	-1.773955157075914E+000	1	1.507436993627959E-002	6.998662924678987E-003	0.000000000000000E+000	0.000000000000000E+000	-8.058970800887715E-002	1.773955157075914E+000	0.000000000000000E+000	1.773955157075914E+000	0.0000000E+000	0.0000000E+000	-1.9014999E-001	0.000000000000000E+000	-7.1614335E-004	1.9830287E+004
1	0	0	0	0	0	4	116	1.101915553585887E+005	-1.9014999E-001	3.7669284E+000	-1.9011462E-001	-1.583897985938523E-002	2.144086079340536E+000	2.213270862911519E-002	-1.789794136935299E+000	1	1.507436993627959E-002	7.058338692835604E-003	0.000000000000000E+000	0.000000000000000E+000	-7.999873437458857E-002	1.789794136935299E+000	0.000000000000000E+000	1.789794136935299E+000	0.0000000E+000	0.0000000E+000	-1.9014999E-001	0.000000000000000E+000	-7.1614818E-004	1.9813986E+004
1	0	0	0	0	0	4	116	1.104915553736761E+005	-1.9014999E-001	3.7652342E+000	-1.9011462E-001	-1.583886847861939E-002	2.128247210861916E+000	2.219235879367848E-002	-1.805633005413918E+000	1	1.507436993627959E-002	7.117988857398895E-003	0.000000000000000E+000	0.000000000000000E+000	-7.940776489606613E-002	1.805633005413918E+000	0.000000000000000E+000	1.805633005413918E+000	0.0000000E+000	0.0000000E+000	-1.9014999E-001	0.000000000000000E+000	-7.1582606E-004	1.9805074E+004
1	0	0	0	0	0	4	116	1.107915553887635E+005	-1.9014999E-001	3.7636189E+000	-1.8997672E-001	-1.583873289019697E-002	2.112408477971719E+000	2.225198339130746E-002	-1.821471738304115E+000	1	1.507436993627959E-002	7.177613455027874E-003	0.000000000000000E+000	0.000000000000000E+000	-7.881680047653002E-002	1.821471738304115E+000	0.000000000000000E+000	1.821471738304115E+000	0.0000000E+000	0.0000000E+000	-1.9014999E-001	0.000000000000000E+000	-7.1499997E-004	1.9810947E+004
1	0	0	0	0	0	4	116	1.110915554038510E+005	-1.9014999E-001	3.7621217E+000	-1.9009492E-001	-1.583889108974073E-002	2.096569586881979E+000	2.231158389568640E-002	-1.837310629393856E+000	1	1.507436993627959E-002	7.237213959406815E-003	0.000000000000000E+000	0.000000000000000E+000	-7.822583015435623E-002	1.837310629393856E+000	0.000000000000000E+000	1.837310629393856E+000	0.0000000E+000	0.0000000E+000	-1.9014999E-001	0.000000000000000E+000	-7.1516022E-004	1.9790754E+004
1	0	0	0	0	0	4	116	1.113915554189384E+005	-1.9014999E-001	3.7605457E+000	-1.9011462E-001	-1.583885235877501E-002	2.080730734523204E+000	2.237115991392824E-002	-1.853149481752631E+000	1	1.507436993627959E-002	7.296789977648656E-003	0.000000000000000E+000	0.000000000000000E+000	-7.763486127728685E-002	1.853149481752631E+000	0.000000000000000E+000	1.853149481752631E+000	0.0000000E+000	0.0000000E+000	-1.9014999E-001	0.000000000000000E+000	-7.1493472E-004	1.9780414E+004
1	0	0	0	0	0	4	116	1.116915554340258E+005	-1.9014999E-001	3.7590091E+000	-1.9005552E-001	-1.583880337208509E-002	2.064891931151119E+000	2.243071176551693E-002	-1.868988285124716E+000	1	1.507436993627959E-002	7.356341829237343E-003	0.000000000000000E+000	0.000000000000000E+000	-7.704389422797674E-002	1.868988285124716E+000	0.000000000000000E+000	1.868988285124716E+000	0.0000000E+000	0.0000000E+000	-1.9014999E-001	0.000000000000000E+000	-7.1442046E-004	1.9778479E+004
1	0	0	0	0	0	4	116	1.119915554491133E+005	-1.9014999E-001	3.7575514E+000	-1.9005552E-001	-1.583883589804173E-002	2.049053095253077E+000	2.249023997208397E-002	-1.884827121022758E+000	1	1.507436993627959E-002	7.415870035804380E-003	0.000000000000000E+000	0.000000000000000E+000	-7.645292596507944E-002	1.884827121022758E+000	0.000000000000000E+000	1.884827121022758E+000	0.0000000E+000	0.0000000E+000	-1.9014999E-001	0.000000000000000E+000	-7.1414339E-004	1.9770809E+004
1	0	0	0	0	0	4	116	1.122915554642007E+005	-1.9014999E-001	3.7561724E+000	-1.9005552E-001	-1.583887580024699E-002	2.033214219452830E+000	2.254974490713239E-002	-1.900665996823005E+000	1	1.507436993627959E-002	7.475374970852799E-003	0.000000000000000E+000	0.000000000000000E+000	-7.586195621337723E-002	1.900665996823005E+000	0.000000000000000E+000	1.900665996823005E+000	0.0000000E+000	0.0000000E+000	-1.9014999E-001	0.000000000000000E+000	-7.1388128E-004	1.9763553E+004
1	0	0	0	0	0	4	116	1.125915554792881E+005	-1.9014999E-001	3.7547147E+000	-1.9003582E-001	-1.583880447658400E-002	2.017375414976246E+000	2.260922630704456E-002	-1.916504801299589E+000	1	1.507436993627959E-002	7.534856370764972E-003	0.000000000000000E+000	0.000000000000000E+000	-7.527098912285676E-002	1.916504801299589E+000	0.000000000000000E+000	1.916504801299589E+000	0.0000000E+000	0.0000000E+000	-1.9014999E-001	0.000000000000000E+000	-7.1353029E-004	1.9757932E+004
1	0	0	0	0	0	4	116	1.128915554943755E+005	-1.9014999E-001	3.7533357E+000	-1.9011462E-001	-1.583866609745556E-002	2.001536748878790E+000	2.266868418926352E-002	-1.932343467397044E+000	1	1.507436993627959E-002	7.594314252983929E-003	0.000000000000000E+000	0.000000000000000E+000	-7.468002719544765E-002	1.932343467397044E+000	0.000000000000000E+000	1.932343467397044E+000	0.0000000E+000	0.0000000E+000	-1.9014999E-001	0.000000000000000E+000	-7.1356399E-004	1.9742488E+004
1	0	0	0	0	0	4	116	1.131915555094630E+005	-1.9014999E-001	3.7518384E+000	-1.9005552E-001	-1.583879736372994E-002	1.985697951515060E+000	2.272811983643326E-002	-1.948182264760774E+000	1	1.507436993627959E-002	7.653749900153677E-003	0.000000000000000E+000	0.000000000000000E+000	-7.408906037031734E-002	1.948182264760774E+000	0.000000000000000E+000	1.948182264760774E+000	0.0000000E+000	0.0000000E+000	-1.9014999E-001	0.000000000000000E+000	-7.1305758E-004	1.9740750E+004
1	0	0	0	0	0	4	116	1.134915555245504E+005	-1.9014999E-001	3.7504201E+000	-1.9017373E-001	-1.583861887239748E-002	1.969859332642663E+000	2.278753241610355E-002	-1.964020883633172E+000	1	1.507436993627959E-002	7.713162479823963E-003	0.000000000000000E+000	0.000000000000000E+000	-7.349810020493863E-002	1.964020883633172E+000	0.000000000000000E+000	1.964020883633172E+000	0.0000000E+000	0.0000000E+000	-1.9014999E-001	0.000000000000000E+000	-7.1323139E-004	1.9721021E+004
1	0	0	0	0	0	4	116	1.137915555396378E+005	-1.9014999E-001	3.7490017E+000	-1.9003582E-001	-1.583845948054559E-002	1.954020873162117E+000	2.284692222332660E-002	-1.979859343113717E+000	1	1.507436993627959E-002	7.772552287047008E-003	0.000000000000000E+000	0.000000000000000E+000	-7.290714598668423E-002	1.979859343113717E+000	0.000000000000000E+000	1.979859343113717E+000	0.0000000E+000	0.0000000E+000	-1.9014999E-001	0.000000000000000E+000	-7.1244460E-004	1.9727869E+004
1	0	0	0	0	0	4	116	1.140915555547252E+005	-1.9014999E-001	3.7477014E+000	-1.9001612E-001	-1.583845792593228E-002	1.938182415236185E+000	2.290628983020485E-002	-1.995697801039650E+000	1	1.507436993627959E-002	7.831919893925258E-003	0.000000000000000E+000	0.000000000000000E+000	-7.231619182643453E-002	1.995697801039650E+000	0.000000000000000E+000	1.995697801039650E+000	0.0000000E+000	0.0000000E+000	-1.9014999E-001	0.000000000000000E+000	-7.1212370E-004	1.9723070E+004
1	0	0	0	0	0	4	116	1.143915555698127E+005	-1.9014999E-001	3.7462044E+000	-1.9005552E-001	-1.583857038909363E-002	1.922343844847091E+000	2.296563578202019E-002	-2.011536371428743E+000	1	1.507436993627959E-002	7.891265845740602E-003	0.000000000000000E+000	0.000000000000000E+000	-7.172523347003307E-002	2.011536371428743E+000	0.000000000000000E+000	2.011536371428743E+000	0.0000000E+000	0.0000000E+000	-1.9014999E-001	0.000000000000000E+000	-7.1198680E-004	1.9711105E+004
1	0	0	0	0	0	4	116	1.146915555849001E+005	-1.9014999E-001	3.7449040E+000	-1.9009492E-001	-1.583858728721738E-002	1.906505257559874E+000	2.302496004884084E-002	-2.027374958715961E+000	1	1.507436993627959E-002	7.950590112561254E-003	0.000000000000000E+000	0.000000000000000E+000	-7.113427448313990E-002	2.027374958715961E+000	0.000000000000000E+000	2.027374958715961E+000	0.0000000E+000	0.0000000E+000	-1.9014999E-001	0.000000000000000E+000	-7.1188720E-004	1.9700180E+004
1	0	0	0	0	0	4	116	1.149915555999875E+005	-1.9014999E-001	3.7435646E+000	-1.8997672E-001	-1.583844633585877E-002	1.890666811224015E+000	2.308426233815286E-002	-2.043213405051820E+000	1	1.507436993627959E-002	8.009892401873270E-003	0.000000000000000E+000	0.000000000000000E+000	-7.054332075533143E-002	2.043213405051820E+000	0.000000000000000E+000	2.043213405051820E+000	0.0000000E+000	0.0000000E+000	-1.9014999E-001	0.000000000000000E+000	-7.1119011E-004	1.9705387E+004
1	0	0	0	0	0	4	116	1.152915556150749E+005	-1.9014999E-001	3.7421067E+000	-1.9005552E-001	-1.583861917898887E-002	1.874828192045026E+000	2.314354374800987E-002	-2.059052024230809E+000	1	1.507436993627959E-002	8.069173811730281E-003	0.000000000000000E+000	0.000000000000000E+000	-6.995236057851337E-002	2.059052024230809E+000	0.000000000000000E+000	2.059052024230809E+000	0.0000000E+000	0.0000000E+000	-1.9014999E-001	0.000000000000000E+000	-7.1120803E-004	1.9689545E+004
1	0	0	0	0	0	4	116	1.155915556301624E+005	-1.9014999E-001	3.7408066E+000	-1.8995701E-001	-1.583864070600934E-002	1.858989551339017E+000	2.320280376197364E-002	-2.074890664936818E+000	1	1.507436993627959E-002	8.128433825694057E-003	0.000000000000000E+000	0.000000000000000E+000	-6.936139959849326E-002	2.074890664936818E+000	0.000000000000000E+000	2.074890664936818E+000	0.0000000E+000	0.0000000E+000	-1.9014999E-001	0.000000000000000E+000	-7.1059243E-004	1.9692912E+004
1	0	0	0	0	0	4	116	1.158915556452498E+005	-1.9014999E-001	3.7395065E+000	-1.9007522E-001	-1.583847856713666E-002	1.843151072771880E+000	2.326204160042167E-002	-2.090729143503955E+000	1	1.507436993627959E-002	8.187671664142080E-003	0.000000000000000E+000	0.000000000000000E+000	-6.877044466809247E-002	2.090729143503955E+000	0.000000000000000E+000	2.090729143503955E+000	0.0000000E+000	0.0000000E+000	-1.9014999E-001	0.000000000000000E+000	-7.1078748E-004	1.9673824E+004
1	0	0	0	0	0	4	116	1.161915556603372E+005	-1.9014999E-001	3.7380881E+000	-1.9005552E-001	-1.583857706545956E-002	1.827312495706421E+000	2.332125809311890E-002	-2.106567720569414E+000	1	1.507436993627959E-002	8.246888156839311E-003	0.000000000000000E+000	0.000000000000000E+000	-6.817948606258682E-002	2.106567720569414E+000	0.000000000000000E+000	2.106567720569414E+000	0.0000000E+000	0.0000000E+000	-1.9014999E-001	0.000000000000000E+000	-7.1044429E-004	1.9668400E+004
1	0	0	0	0	0	4	116	1.164915556754246E+005	-1.9014999E-001	3.7367485E+000	-1.9009492E-001	-1.583845098752942E-002	1.811474044718891E+000	2.338045278635793E-002	-2.122406171556944E+000	1	1.507436993627959E-002	8.306082850078346E-003	0.000000000000000E+000	0.000000000000000E+000	-6.758853216121827E-002	2.122406171556944E+000	0.000000000000000E+000	2.122406171556944E+000	0.0000000E+000	0.0000000E+000	-1.9014999E-001	0.000000000000000E+000	-7.1033690E-004	1.9657277E+004
1	0	0	0	0	0	4	116	1.167915556905121E+005	-1.9014999E-001	3.7354484E+000	-1.9005552E-001	-1.583852100863225E-002	1.795635523710259E+000	2.343962641264551E-002	-2.138244692565576E+000	1	1.507436993627959E-002	8.365256476365926E-003	0.000000000000000E+000	0.000000000000000E+000	-6.699757564726821E-002	2.138244692565576E+000	0.000000000000000E+000	2.138244692565576E+000	0.0000000E+000	0.0000000E+000	-1.9014999E-001	0.000000000000000E+000	-7.0994260E-004	1.9654512E+004
1	0	0	0	0	0	4	116	1.170915557055995E+005	-1.9014999E-001	3.7340693E+000	-1.9013432E-001	-1.583865515261889E-002	1.779796868557640E+000	2.349877941512783E-002	-2.154083347718195E+000	1	1.507436993627959E-002	8.424409478848245E-003	0.000000000000000E+000	0.000000000000000E+000	-6.640661412822567E-002	2.154083347718195E+000	0.000000000000000E+000	2.154083347718195E+000	0.0000000E+000	0.0000000E+000	-1.9014999E-001	0.000000000000000E+000	-7.0997473E-004	1.9639113E+004
1	0	0	0	0	0	4	116	1.173915557206869E+005	-1.9014999E-001	3.7327690E+000	-1.9003582E-001	-1.583877614174452E-002	1.763958092415896E+000	2.355791158542570E-002	-2.169922123859939E+000	1	1.507436993627959E-002	8.483541649146114E-003	0.000000000000000E+000	0.000000000000000E+000	-6.581564809491616E-002	2.169922123859939E+000	0.000000000000000E+000	2.169922123859939E+000	0.0000000E+000	0.0000000E+000	-1.9014999E-001	0.000000000000000E+000	-7.0935983E-004	1.9642449E+004
1	0	0	0	0	0	4	116	1.176915557357743E+005	-1.9014999E-001	3.7313507E+000	-1.9009492E-001	-1.583854008478423E-002	1.748119552331111E+000	2.361702158474399E-002	-2.185760663944723E+000	1	1.507436993627959E-002	8.542651648464404E-003	0.000000000000000E+000	0.000000000000000E+000	-6.522469086920923E-002	2.185760663944723E+000	0.000000000000000E+000	2.185760663944723E+000	0.0000000E+000	0.0000000E+000	-1.9014999E-001	0.000000000000000E+000	-7.0931081E-004	1.9628881E+004
1	0	0	0	0	0	4	116	1.179915557508618E+005	-1.9014999E-001	3.7300112E+000	-1.9011462E-001	-1.583856094576418E-002	1.732280991385347E+000	2.367611029756480E-002	-2.201599224890487E+000	1	1.507436993627959E-002	8.601740361285212E-003	0.000000000000000E+000	0.000000000000000E+000	-6.463373286515110E-002	2.201599224890487E+000	0.000000000000000E+000	2.201599224890487E+000	0.0000000E+000	0.0000000E+000	-1.9014999E-001	0.000000000000000E+000	-7.0912967E-004	1.9619803E+004
1	0	0	0	0	0	4	116	1.182915557659492E+005	-1.9014999E-001	3.7286322E+000	-1.9009492E-001	-1.583867132888072E-002	1.716442320056467E+000	2.373517793885089E-002	-2.217437896219368E+000	1	1.507436993627959E-002	8.660808002571298E-003	0.000000000000000E+000	0.000000000000000E+000	-6.404277074255048E-002	2.217437896219368E+000	0.000000000000000E+000	2.217437896219368E+000	0.0000000E+000	0.0000000E+000	-1.9014999E-001	0.000000000000000E+000	-7.0879405E-004	1.9614582E+004
1	0	0	0	0	0	4	116	1.185915557810366E+005	-1.9014999E-001	3.7273319E+000	-1.9003582E-001	-1.583870477365951E-002	1.700603615282807E+000	2.379422430047486E-002	-2.233276600993027E+000	1	1.507436993627959E-002	8.719854364195269E-003	0.000000000000000E+000	0.000000000000000E+000	-6.345180737208019E-002	2.233276600993027E+000	0.000000000000000E+000	2.233276600993027E+000	0.0000000E+000	0.0000000E+000	-1.9014999E-001	0.000000000000000E+000	-7.0832658E-004	1.9613838E+004
1	0	0	0	0	0	4	116	1.188915557961240E+005	-1.9014999E-001	3.7259135E+000	-1.9003582E-001	-1.583865995854967E-002	1.684764955324257E+000	2.385324895169447E-002	-2.249115260951577E+000	1	1.507436993627959E-002	8.778879015414883E-003	0.000000000000000E+000	0.000000000000000E+000	-6.286084567372190E-002	2.249115260951577E+000	0.000000000000000E+000	2.249115260951577E+000	0.0000000E+000	0.0000000E+000	-1.9014999E-001	0.000000000000000E+000	-7.0805702E-004	1.9606375E+004
1	0	0	0	0	0	4	116	1.191915558112115E+005	-1.9014999E-001	3.7245739E+000	-1.8995701E-001	-1.583884985206856E-002	1.668926105472189E+000	2.391225262681464E-002	-2.264954110803646E+000	1	1.507436993627959E-002	8.837882690535056E-003	0.000000000000000E+000	0.000000000000000E+000	-6.226987689018110E-002	2.264954110803646E+000	0.000000000000000E+000	2.264954110803646E+000	0.0000000E+000	0.0000000E+000	-1.9014999E-001	0.000000000000000E+000	-7.0750888E-004	1.9607457E+004
1	0	0	0	0	0	4	116	1.194915558262989E+005	-1.9014999E-001	3.7231555E+000	-1.9003582E-001	-1.583885950407220E-002	1.653087245968117E+000	2.397123451696714E-002	-2.280792970307718E+000	1	1.507436993627959E-002	8.896864580687549E-003	0.000000000000000E+000	0.000000000000000E+000	-6.167890774651108E-002	2.280792970307718E+000	0.000000000000000E+000	2.280792970307718E+000	0.0000000E+000	0.0000000E+000	-1.9014999E-001	0.000000000000000E+000	-7.0753292E-004	1.9591861E+004
1	0	0	0	0	0	4	116	1.197915558413863E+005	-1.9014999E-001	3.7219341E+000	-1.9001612E-001	-1.583851592015061E-002	1.637248730047966E+000	2.403019343619231E-002	-2.296631486227869E+000	1	1.507436993627959E-002	8.955823499912719E-003	0.000000000000000E+000	0.000000000000000E+000	-6.108795142241912E-002	2.296631486227869E+000	0.000000000000000E+000	2.296631486227869E+000	0.0000000E+000	0.0000000E+000	-1.9014999E-001	0.000000000000000E+000	-7.0722750E-004	1.9587465E+004
1	0	0	0	0	0	4	116	1.200915558564737E+005	-1.9014999E-001	3.7203977E+000	-1.9005552E-001	-1.583854416685800E-002	1.621410185881108E+000	2.408913051390456E-002	-2.312470030394727E+000	1	1.507436993627959E-002	9.014760577624971E-003	0.000000000000000E+000	0.000000000000000E+000	-6.049699404440453E-002	2.312470030394727E+000	0.000000000000000E+000	2.312470030394727E+000	0.0000000E+000	0.0000000E+000	-1.9014999E-001	0.000000000000000E+000	-7.0708210E-004	1.9575320E+004
1	0	0	0	0	0	4	116	1.203915558715612E+005	-1.9014999E-001	3.7190187E+000	-1.9003582E-001	-1.583848644648989E-002	1.605571699434618E+000	2.414804537267089E-002	-2.328308516841216E+000	1	1.507436993627959E-002	9.073675436391303E-003	0.000000000000000E+000	0.000000000000000E+000	-5.990603882001447E-002	2.328308516841216E+000	0.000000000000000E+000	2.328308516841216E+000	0.0000000E+000	0.0000000E+000	-1.9014999E-001	0.000000000000000E+000	-7.0674677E-004	1.9570094E+004
1	0	0	0	0	0	4	116	1.206915558866486E+005	-1.9014999E-001	3.7175214E+000	-1.9005552E-001	-1.583842425066564E-002	1.589733275183953E+000	2.420693780532330E-002	-2.344146941091882E+000	1	1.507436993627959E-002	9.132567869043715E-003	0.000000000000000E+000	0.000000000000000E+000	-5.931508591623426E-002	2.344146941091882E+000	0.000000000000000E+000	2.344146941091882E+000	0.0000000E+000	0.0000000E+000	-1.9014999E-001	0.000000000000000E+000	-7.0653547E-004	1.9560188E+004
1	0	0	0	0	0	4	116	1.209915559017360E+005	-1.9014999E-001	3.7161818E+000	-1.9007522E-001	-1.583851245027449E-002	1.573894762733678E+000	2.426580808043016E-002	-2.359985453542157E+000	1	1.507436993627959E-002	9.191438144150575E-003	0.000000000000000E+000	0.000000000000000E+000	-5.872412972160804E-002	2.359985453542157E+000	0.000000000000000E+000	2.359985453542157E+000	0.0000000E+000	0.0000000E+000	-1.9014999E-001	0.000000000000000E+000	-7.0635404E-004	1.9551111E+004
1	0	0	0	0	0	4	116	1.212915559168234E+005	-1.9014999E-001	3.7146847E+000	-1.9009492E-001	-1.583860865019262E-002	1.558056154083485E+000	2.432465606880039E-002	-2.375824062192349E+000	1	1.507436993627959E-002	9.250286132520802E-003	0.000000000000000E+000	0.000000000000000E+000	-5.813316993763354E-002	2.375824062192349E+000	0.000000000000000E+000	2.375824062192349E+000	0.0000000E+000	0.0000000E+000	-1.9014999E-001	0.000000000000000E+000	-7.0614269E-004	1.9541211E+004
1	0	0	0	0	0	4	116	1.215915559319109E+005	-1.9014999E-001	3.7132664E+000	-1.9007522E-001	-1.583847149704893E-002	1.542217682586436E+000	2.438348055296444E-002	-2.391662533689398E+000	1	1.507436993627959E-002	9.309110616684853E-003	0.000000000000000E+000	0.000000000000000E+000	-5.754221527102724E-002	2.391662533689398E+000	0.000000000000000E+000	2.391662533689398E+000	0.0000000E+000	0.0000000E+000	-1.9014999E-001	0.000000000000000E+000	-7.0579990E-004	1.9535773E+004
1	0	0	0	0	0	4	116	1.218915559469983E+005	-1.9014999E-001	3.7118478E+000	-1.9005552E-001	-1.583846112241348E-002	1.526379221464023E+000	2.444228207160569E-002	-2.407500994811812E+000	1	1.507436993627959E-002	9.367912135326102E-003	0.000000000000000E+000	0.000000000000000E+000	-5.695126099151253E-002	2.407500994811812E+000	0.000000000000000E+000	2.407500994811812E+000	0.0000000E+000	0.0000000E+000	-1.9014999E-001	0.000000000000000E+000	-7.0545718E-004	1.9530334E+004
1	0	0	0	0	0	4	116	1.221915559620857E+005	-1.9014999E-001	3.7103901E+000	-1.9011462E-001	-1.583865204427805E-002	1.510540569419745E+000	2.450106109849738E-002	-2.423339646856090E+000	1	1.507436993627959E-002	9.426691162217790E-003	0.000000000000000E+000	0.000000000000000E+000	-5.636029958844635E-002	2.423339646856090E+000	0.000000000000000E+000	2.423339646856090E+000	0.0000000E+000	0.0000000E+000	-1.9014999E-001	0.000000000000000E+000	-7.0539938E-004	1.9516596E+004
1	0	0	0	0	0	4	116	1.224915559771732E+005	-1.9014999E-001	3.7089324E+000	-1.9001612E-001	-1.583876899556153E-002	1.494701800424183E+000	2.455981714791563E-002	-2.439178415851651E+000	1	1.507436993627959E-002	9.485447211636041E-003	0.000000000000000E+000	0.000000000000000E+000	-5.576933382177055E-002	2.439178415851651E+000	0.000000000000000E+000	2.439178415851651E+000	0.0000000E+000	0.0000000E+000	-1.9014999E-001	0.000000000000000E+000	-7.0475694E-004	1.9519041E+004
1	0	0	0	0	0	4	116	1.227915559922606E+005	-1.9014999E-001	3.7074745E+000	-1.8999642E-001	-1.583841994901498E-002	1.478863380475169E+000	2.461854841681451E-002	-2.455016835800667E+000	1	1.507436993627959E-002	9.544178480534920E-003	0.000000000000000E+000	0.000000000000000E+000	-5.517838107849070E-002	2.455016835800667E+000	0.000000000000000E+000	2.455016835800667E+000	0.0000000E+000	0.0000000E+000	-1.9014999E-001	0.000000000000000E+000	-7.0440688E-004	1.9513391E+004
1	0	0	0	0	0	4	116	1.230915560073480E+005	-1.9014999E-001	3.7059379E+000	-1.9015402E-001	-1.583848086501161E-002	1.463024899610157E+000	2.467725624486764E-002	-2.470855316665678E+000	1	1.507436993627959E-002	9.602886308588054E-003	0.000000000000000E+000	0.000000000000000E+000	-5.458742606235311E-002	2.470855316665678E+000	0.000000000000000E+000	2.470855316665678E+000	0.0000000E+000	0.0000000E+000	-1.9014999E-001	0.000000000000000E+000	-7.0469896E-004	1.9489139E+004
1	0	0	0	0	0	4	116	1.233915560224354E+005	-1.9014999E-001	3.7044015E+000	-1.9007522E-001	-1.583847436442971E-002	1.447186425245727E+000	2.473594031527844E-002	-2.486693791030108E+000	1	1.507436993627959E-002	9.661570378998849E-003	0.000000000000000E+000	0.000000000000000E+000	-5.399647128876097E-002	2.486693791030108E+000	0.000000000000000E+000	2.486693791030108E+000	0.0000000E+000	0.0000000E+000	-1.9014999E-001	0.000000000000000E+000	-7.0411491E-004	1.9489135E+004
1	0	0	0	0	0	4	116	1.236915560375229E+005	-1.9014999E-001	3.7027860E+000	-1.9007522E-001	-1.583846313580043E-002	1.431347962109927E+000	2.479460042516785E-002	-2.502532254165908E+000	1	1.507436993627959E-002	9.720230488888258E-003	0.000000000000000E+000	0.000000000000000E+000	-5.340551693412408E-002	2.502532254165908E+000	0.000000000000000E+000	2.502532254165908E+000	0.0000000E+000	0.0000000E+000	-1.9014999E-001	0.000000000000000E+000	-7.0380786E-004	1.9480635E+004
1	0	0	0	0	0	4	116	1.239915560526103E+005	-1.9014999E-001	3.7014070E+000	-1.9007522E-001	-1.583835562975042E-002	1.415509606480176E+000	2.485323592990720E-002	-2.518370609795659E+000	1	1.507436993627959E-002	9.778865993627610E-003	0.000000000000000E+000	0.000000000000000E+000	-5.281456659068247E-002	2.518370609795659E+000	0.000000000000000E+000	2.518370609795659E+000	0.0000000E+000	0.0000000E+000	-1.9014999E-001	0.000000000000000E+000	-7.0354575E-004	1.9473381E+004
1	0	0	0	0	0	4	116	1.242915560676977E+005	-1.9014999E-001	3.6996734E+000	-1.8999642E-001	-1.583848397398160E-002	1.399671122506195E+000	2.491184734638201E-002	-2.534209093769641E+000	1	1.507436993627959E-002	9.837477410102420E-003	0.000000000000000E+000	0.000000000000000E+000	-5.222361145854503E-002	2.534209093769641E+000	0.000000000000000E+000	2.534209093769641E+000	0.0000000E+000	0.0000000E+000	-1.9014999E-001	0.000000000000000E+000	-7.0292474E-004	1.9472332E+004
1	0	0	0	0	0	4	116	1.245915560827851E+005	-1.9014999E-001	3.6980975E+000	-1.9005552E-001	-1.583827484977742E-002	1.383832847656417E+000	2.497043310763548E-002	-2.550047368619418E+000	1	1.507436993627959E-002	9.896063171355890E-003	0.000000000000000E+000	0.000000000000000E+000	-5.163266412911282E-002	2.550047368619418E+000	0.000000000000000E+000	2.550047368619418E+000	0.0000000E+000	0.0000000E+000	-1.9014999E-001	0.000000000000000E+000	-7.0284383E-004	1.9457984E+004
1	0	0	0	0	0	4	116	1.248915560978726E+005	-1.9014999E-001	3.6966395E+000	-1.9017373E-001	-1.583816870174474E-002	1.367994678954672E+000	2.502899338362856E-002	-2.565885537321163E+000	1	1.507436993627959E-002	9.954623447348971E-003	0.000000000000000E+000	0.000000000000000E+000	-5.104172076020642E-002	2.565885537321163E+000	0.000000000000000E+000	2.565885537321163E+000	0.0000000E+000	0.0000000E+000	-1.9014999E-001	0.000000000000000E+000	-7.0300372E-004	1.9438225E+004
1	0	0	0	0	0	4	116	1.251915561129600E+005	-1.9014999E-001	3.6950243E+000	-1.8995701E-001	-1.583838215891686E-002	1.352156296795756E+000	2.508752913682617E-002	-2.581723919480080E+000	1	1.507436993627959E-002	1.001315920054658E-002	0.000000000000000E+000	0.000000000000000E+000	-5.045076942692594E-002	2.581723919480080E+000	0.000000000000000E+000	2.581723919480080E+000	0.0000000E+000	0.0000000E+000	-1.9014999E-001	0.000000000000000E+000	-7.0189574E-004	1.9451898E+004
1	0	0	0	0	0	4	116	1.254915561280474E+005	-1.9014999E-001	3.6933300E+000	-1.9005552E-001	-1.583835365999904E-002	1.336317943135757E+000	2.514603942538970E-002	-2.597562273140079E+000	1	1.507436993627959E-002	1.007166948911011E-002	0.000000000000000E+000	0.000000000000000E+000	-4.985981915697840E-002	2.597562273140079E+000	0.000000000000000E+000	2.597562273140079E+000	0.0000000E+000	0.0000000E+000	-1.9014999E-001	0.000000000000000E+000	-7.0193777E-004	1.9432900E+004
1	0	0	0	0	0	4	116	1.257915561431348E+005	-1.9014999E-001	3.6917934E+000	-1.9007522E-001	-1.583813767337137E-002	1.320479805462385E+000	2.520452328676072E-002	-2.613400410813450E+000	1	1.507436993627959E-002	1.013015335048113E-002	0.000000000000000E+000	0.000000000000000E+000	-4.926887694578233E-002	2.613400410813450E+000	0.000000000000000E+000	2.613400410813450E+000	0.0000000E+000	0.0000000E+000	-1.9014999E-001	0.000000000000000E+000	-7.0171844E-004	1.9422803E+004
1	0	0	0	0	0	4	116	1.260915561582223E+005	-1.9014999E-001	3.6900599E+000	-1.9005552E-001	-1.583820318640934E-002	1.304641602275976E+000	2.526298139483187E-002	-2.629238613999860E+000	1	1.507436993627959E-002	1.018861145855228E-002	0.000000000000000E+000	0.000000000000000E+000	-4.867793229020674E-002	2.629238613999860E+000	0.000000000000000E+000	2.629238613999860E+000	0.0000000E+000	0.0000000E+000	-1.9014999E-001	0.000000000000000E+000	-7.0131622E-004	1.9415695E+004
1	0	0	0	0	0	4	116	1.263915561733097E+005	-1.9014999E-001	3.6884050E+000	-1.9005552E-001	-1.583870077983373E-002	1.288802901496142E+000	2.532141468559464E-002	-2.645077314779694E+000	1	1.507436993627959E-002	1.024704474931505E-002	0.000000000000000E+000	0.000000000000000E+000	-4.808696906875146E-002	2.645077314779694E+000	0.000000000000000E+000	2.645077314779694E+000	0.0000000E+000	0.0000000E+000	-1.9014999E-001	0.000000000000000E+000	-7.0100173E-004	1.9406986E+004
1	0	0	0	0	0	4	116	1.266915561883971E+005	-1.9014999E-001	3.6866715E+000	-1.8999642E-001	-1.583848375481036E-002	1.272964417741332E+000	2.537982033206433E-002	-2.660915798534504E+000	1	1.507436993627959E-002	1.030545039578474E-002	0.000000000000000E+000	0.000000000000000E+000	-4.749601394479159E-002	2.660915798534504E+000	0.000000000000000E+000	2.660915798534504E+000	0.0000000E+000	0.0000000E+000	-1.9014999E-001	0.000000000000000E+000	-7.0045440E-004	1.9403900E+004
1	0	0	0	0	0	4	116	1.269915562034845E+005	-1.9014999E-001	3.6850169E+000	-1.9005552E-001	-1.583838995071749E-002	1.257126027790614E+000	2.543819883136365E-002	-2.676754188485222E+000	1	1.507436993627959E-002	1.036382889508406E-002	0.000000000000000E+000	0.000000000000000E+000	-4.690506232078855E-002	2.676754188485222E+000	0.000000000000000E+000	2.676754188485222E+000	0.0000000E+000	0.0000000E+000	-1.9014999E-001	0.000000000000000E+000	-7.0035778E-004	1.9389160E+004
1	0	0	0	0	0	4	116	1.272915562185720E+005	-1.9014999E-001	3.6833227E+000	-1.9007522E-001	-1.583849897863964E-002	1.241287528811975E+000	2.549655058720251E-002	-2.692592687463861E+000	1	1.507436993627959E-002	1.042218065092292E-002	0.000000000000000E+000	0.000000000000000E+000	-4.631410662880715E-002	2.692592687463861E+000	0.000000000000000E+000	2.692592687463861E+000	0.0000000E+000	0.0000000E+000	-1.9014999E-001	0.000000000000000E+000	-7.0010836E-004	1.9378236E+004
1	0	0	0	0	0	4	116	1.275915562336594E+005	-1.9014999E-001	3.6814709E+000	-1.9005552E-001	-1.583841420330935E-002	1.225449114608665E+000	2.555487464581834E-002	-2.708431101667171E+000	1	1.507436993627959E-002	1.048050470953875E-002	0.000000000000000E+000	0.000000000000000E+000	-4.572315409990729E-002	2.708431101667171E+000	0.000000000000000E+000	2.708431101667171E+000	0.0000000E+000	0.0000000E+000	-1.9014999E-001	0.000000000000000E+000	-6.9968385E-004	1.9370502E+004
1	0	0	0	0	0	4	116	1.278915562487468E+005	-1.9014999E-001	3.6797373E+000	-1.9007522E-001	-1.583818805017405E-002	1.209610926558491E+000	2.561317020956463E-002	-2.724269289717345E+000	1	1.507436993627959E-002	1.053880027328505E-002	0.000000000000000E+000	0.000000000000000E+000	-4.513221000908499E-002	2.724269289717345E+000	0.000000000000000E+000	2.724269289717345E+000	0.0000000E+000	0.0000000E+000	-1.9014999E-001	0.000000000000000E+000	-6.9942686E-004	1.9359375E+004
1	0	0	0	0	0	4	116	1.281915562638342E+005	-1.9014999E-001	3.6779642E+000	-1.9003582E-001	-1.583867461217774E-002	1.193772251946313E+000	2.567143944309513E-002	-2.740107964329523E+000	1	1.507436993627959E-002	1.059706950681554E-002	0.000000000000000E+000	0.000000000000000E+000	-4.454124776398013E-002	2.740107964329523E+000	0.000000000000000E+000	2.740107964329523E+000	0.0000000E+000	0.0000000E+000	-1.9014999E-001	0.000000000000000E+000	-6.9894496E-004	1.9354059E+004
1	0	0	0	0	0	4	116	1.284915562789217E+005	-1.9014999E-001	3.6762700E+000	-1.9011462E-001	-1.583869095140033E-002	1.177933560994913E+000	2.572968034897271E-002	-2.755946655280923E+000	1	1.507436993627959E-002	1.065531041269312E-002	0.000000000000000E+000	0.000000000000000E+000	-4.395028490923691E-002	2.755946655280923E+000	0.000000000000000E+000	2.755946655280923E+000	0.0000000E+000	0.0000000E+000	-1.9014999E-001	0.000000000000000E+000	-6.9891266E-004	1.9337125E+004
1	0	0	0	0	0	4	116	1.287915562940091E+005	-1.9014999E-001	3.6743789E+000	-1.9003582E-001	-1.583826625934077E-002	1.162095294735572E+000	2.578789096345766E-002	-2.771784921540263E+000	1	1.507436993627959E-002	1.071352102717807E-002	0.000000000000000E+000	0.000000000000000E+000	-4.335933790032544E-002	2.771784921540263E+000	0.000000000000000E+000	2.771784921540263E+000	0.0000000E+000	0.0000000E+000	-1.9014999E-001	0.000000000000000E+000	-6.9826358E-004	1.9335191E+004
1	0	0	0	0	0	4	116	1.290915563090965E+005	-1.9014999E-001	3.6725664E+000	-1.8999642E-001	-1.583832051000661E-002	1.146256974225566E+000	2.584607281073656E-002	-2.787623242050270E+000	1	1.507436993627959E-002	1.077170287445697E-002	0.000000000000000E+000	0.000000000000000E+000	-4.276838886724869E-002	2.787623242050270E+000	0.000000000000000E+000	2.787623242050270E+000	0.0000000E+000	0.0000000E+000	-1.9014999E-001	0.000000000000000E+000	-6.9777446E-004	1.9329660E+004
1	0	0	0	0	0	4	116	1.293915563241839E+005	-1.9014999E-001	3.6706359E+000	-1.9003582E-001	-1.583837955416905E-002	1.130418594671397E+000	2.590422569845782E-002	-2.803461621604439E+000	1	1.507436993627959E-002	1.082985576217823E-002	0.000000000000000E+000	0.000000000000000E+000	-4.217743763115485E-002	2.803461621604439E+000	0.000000000000000E+000	2.803461621604439E+000	0.0000000E+000	0.0000000E+000	-1.9014999E-001	0.000000000000000E+000	-6.9755228E-004	1.9315494E+004
1	0	0	0	0	0	4	116	1.296915563392714E+005	-1.9014999E-001	3.6688631E+000	-1.9015402E-001	-1.583837647860249E-002	1.114580218192794E+000	2.596234913020319E-002	-2.819299998083042E+000	1	1.507436993627959E-002	1.088797919392361E-002	0.000000000000000E+000	0.000000000000000E+000	-4.158648650981453E-002	2.819299998083042E+000	0.000000000000000E+000	2.819299998083042E+000	0.0000000E+000	0.0000000E+000	-1.9014999E-001	0.000000000000000E+000	-6.9764903E-004	1.9294166E+004
1	0	0	0	0	0	4	116	1.299915563543588E+005	-1.9014999E-001	3.6669323E+000	-1.9003582E-001	-1.583835708527101E-002	1.098741861107523E+000	2.602044259109620E-002	-2.835138355168313E+000	1	1.507436993627959E-002	1.094607265481661E-002	0.000000000000000E+000	0.000000000000000E+000	-4.099553611206549E-002	2.835138355168313E+000	0.000000000000000E+000	2.835138355168313E+000	0.0000000E+000	0.0000000E+000	-1.9014999E-001	0.000000000000000E+000	-6.9684850E-004	1.9296006E+004
1	0	0	0	0	0	4	116	1.302915563694462E+005	-1.9014999E-001	3.6650805E+000	-1.9011462E-001	-1.583844006525973E-002	1.082903421042263E+000	2.607850607162860E-002	-2.850976795233573E+000	1	1.507436993627959E-002	1.100413613534901E-002	0.000000000000000E+000	0.000000000000000E+000	-4.040458261822150E-002	2.850976795233573E+000	0.000000000000000E+000	2.850976795233573E+000	0.0000000E+000	0.0000000E+000	-1.9014999E-001	0.000000000000000E+000	-6.9678540E-004	1.9278268E+004
1	0	0	0	0	0	4	116	1.305915563845336E+005	-1.9014999E-001	3.6631105E+000	-1.9003582E-001	-1.583835938350194E-002	1.067065061658762E+000	2.613653865159565E-002	-2.866815154617075E+000	1	1.507436993627959E-002	1.106216871531606E-002	0.000000000000000E+000	0.000000000000000E+000	-3.981363213472237E-002	2.866815154617075E+000	0.000000000000000E+000	2.866815154617075E+000	0.0000000E+000	0.0000000E+000	-1.9014999E-001	0.000000000000000E+000	-6.9612218E-004	1.9275895E+004
1	0	0	0	0	0	4	116	1.308915563996211E+005	-1.9014999E-001	3.6611013E+000	-1.9007522E-001	-1.583830833968189E-002	1.051226753319080E+000	2.619454006017116E-002	-2.882653462956756E+000	1	1.507436993627959E-002	1.112017012389157E-002	0.000000000000000E+000	0.000000000000000E+000	-3.922268355573680E-002	2.882653462956756E+000	0.000000000000000E+000	2.882653462956756E+000	0.0000000E+000	0.0000000E+000	-1.9014999E-001	0.000000000000000E+000	-6.9588464E-004	1.9261330E+004
1	0	0	0	0	0	4	116	1.311915564211663E+005	-1.9014999E-001	3.6592100E+000	-1.8991761E-001	-1.583837654468086E-002	1.035388376774399E+000	2.625251052173826E-002	-2.898491839501437E+000	1	1.507436993627959E-002	1.117814058545868E-002	0.000000000000000E+000	0.000000000000000E+000	-3.863173243193100E-002	2.898491839501437E+000	0.000000000000000E+000	2.898491839501437E+000	0.0000000E+000	0.0000000E+000	-1.9014999E-001	0.000000000000000E+000	-6.9494842E-004	1.9267355E+004
1	0	0	0	0	0	4	116	1.314915564524587E+005	-1.9014999E-001	3.6572402E+000	-1.9005552E-001	-1.583847726470066E-002	1.019549899509698E+000	2.631044992330611E-002	-2.914330316766138E+000	1	1.507436993627959E-002	1.123607998702652E-002	0.000000000000000E+000	0.000000000000000E+000	-3.804077755012585E-002	2.914330316766138E+000	0.000000000000000E+000	2.914330316766138E+000	0.0000000E+000	0.0000000E+000	-1.9014999E-001	0.000000000000000E+000	-6.9507869E-004	1.9243010E+004
1	0	0	0	0	0	4	116	1.317915564837512E+005	-1.9014999E-001	3.6552308E+000	-1.9007522E-001	-1.583831051786741E-002	1.003711588991831E+000	2.636835716981576E-002	-2.930168627284005E+000	1	1.507436993627959E-002	1.129398723353618E-002	0.000000000000000E+000	0.000000000000000E+000	-3.744982888986925E-002	2.930168627284005E+000	0.000000000000000E+000	2.930168627284005E+000	0.0000000E+000	0.0000000E+000	-1.9014999E-001	0.000000000000000E+000	-6.9476879E-004	1.9230443E+004
1	0	0	0	0	0	4	116	1.320915565150436E+005	-1.9014999E-001	3.6530638E+000	-1.9007522E-001	-1.583830028394030E-002	9.878732887078905E-001	2.642623237962127E-002	-2.946006927567946E+000	1	1.507436993627959E-002	1.135186244334168E-002	0.000000000000000E+000	0.000000000000000E+000	-3.685888061145422E-002	2.946006927567946E+000	0.000000000000000E+000	2.946006927567946E+000	0.0000000E+000	0.0000000E+000	-1.9014999E-001	0.000000000000000E+000	-6.9435692E-004	1.9219043E+004
1	0	0	0	0	0	4	116	1.323915565463360E+005	-1.9014999E-001	3.6510937E+000	-1.9003582E-001	-1.583841058150762E-002	9.720348781263828E-001	2.648407555759996E-002	-2.961845338149453E+000	1	1.507436993627959E-002	1.140970562132037E-002	0.000000000000000E+000	0.000000000000000E+000	-3.626792821768866E-002	2.961845338149453E+000	0.000000000000000E+000	2.961845338149453E+000	0.0000000E+000	0.0000000E+000	-1.9014999E-001	0.000000000000000E+000	-6.9383858E-004	1.9212660E+004
1	0	0	0	0	0	4	116	1.326915565776285E+005	-1.9014999E-001	3.6488874E+000	-1.9011462E-001	-1.583840416761736E-002	9.561964739587655E-001	2.654188565983269E-002	-2.977683742317070E+000	1	1.507436993627959E-002	1.146751572355310E-002	0.000000000000000E+000	0.000000000000000E+000	-3.567697606323398E-002	2.977683742317070E+000	0.000000000000000E+000	2.977683742317070E+000	0.0000000E+000	0.0000000E+000	-1.9014999E-001	0.000000000000000E+000	-6.9370685E-004	1.9193092E+004
1	0	0	0	0	0	4	116	1.329915566089209E+005	-1.9014999E-001	3.6467991E+000	-1.9003582E-001	-1.583846525842945E-002	9.403580087003360E-001	2.659966246336914E-002	-2.993522207575500E+000	1	1.507436993627959E-002	1.152529252708955E-002	0.000000000000000E+000	0.000000000000000E+000	-3.508602162939895E-002	2.993522207575500E+000	0.000000000000000E+000	2.993522207575500E+000	0.0000000E+000	0.0000000E+000	-1.9014999E-001	0.000000000000000E+000	-6.9302245E-004	1.9190063E+004
1	0	0	0	0	0	4	116	1.332915566402134E+005	-1.9014999E-001	3.6445928E+000	-1.9011462E-001	-1.583839152695404E-002	9.245196171733819E-001	2.665740501171344E-002	-3.009360599102454E+000	1	1.507436993627959E-002	1.158303507543385E-002	0.000000000000000E+000	0.000000000000000E+000	-3.449506994658440E-002	3.009360599102454E+000	0.000000000000000E+000	3.009360599102454E+000	0.0000000E+000	0.0000000E+000	-1.9014999E-001	0.000000000000000E+000	-6.9289037E-004	1.9170502E+004
1	0	0	0	0	0	4	116	1.335915566715058E+005	-1.9014999E-001	3.6424651E+000	-1.9003582E-001	-1.583828520314561E-002	9.086813319702364E-001	2.671511258158724E-002	-3.025198884305599E+000	1	1.507436993627959E-002	1.164074264530765E-002	0.000000000000000E+000	0.000000000000000E+000	-3.390412223085411E-002	3.025198884305599E+000	0.000000000000000E+000	3.025198884305599E+000	0.0000000E+000	0.0000000E+000	-1.9014999E-001	0.000000000000000E+000	-6.9219887E-004	1.9167256E+004
1	0	0	0	0	0	4	116	1.338915567027982E+005	-1.9014999E-001	3.6402194E+000	-1.9011462E-001	-1.583828179937270E-002	8.928430501708636E-001	2.677278491682152E-002	-3.041037166104972E+000	1	1.507436993627959E-002	1.169841498054193E-002	0.000000000000000E+000	0.000000000000000E+000	-3.331317464212315E-002	3.041037166104972E+000	0.000000000000000E+000	3.041037166104972E+000	0.0000000E+000	0.0000000E+000	-1.9014999E-001	0.000000000000000E+000	-6.9205894E-004	1.9147498E+004
1	0	0	0	0	0	4	116	1.341915567340907E+005	-1.9014999E-001	3.6378555E+000	-1.9009492E-001	-1.583845024249620E-002	8.770045999283674E-001	2.683042182857143E-002	-3.056875616347468E+000	1	1.507436993627959E-002	1.175605189229184E-002	0.000000000000000E+000	0.000000000000000E+000	-3.272222076855278E-002	3.056875616347468E+000	0.000000000000000E+000	3.056875616347468E+000	0.0000000E+000	0.0000000E+000	-1.9014999E-001	0.000000000000000E+000	-6.9153786E-004	1.9137047E+004
1	0	0	0	0	0	4	116	1.344915567653831E+005	-1.9014999E-001	3.6355309E+000	-1.9005552E-001	-1.583826218691137E-002	8.611663377414561E-001	2.688802116942353E-002	-3.072713878534380E+000	1	1.507436993627959E-002	1.181365123314394E-002	0.000000000000000E+000	0.000000000000000E+000	-3.213127391158913E-002	3.072713878534380E+000	0.000000000000000E+000	3.072713878534380E+000	0.0000000E+000	0.0000000E+000	-1.9014999E-001	0.000000000000000E+000	-6.9095270E-004	1.9128783E+004
1	0	0	0	0	0	4	116	1.347915567966755E+005	-1.9014999E-001	3.6331670E+000	-1.9007522E-001	-1.583819610555967E-002	8.453281416358964E-001	2.694558300094711E-002	-3.088552074639940E+000	1	1.507436993627959E-002	1.187121306466752E-002	0.000000000000000E+000	0.000000000000000E+000	-3.154032952020955E-002	3.088552074639940E+000	0.000000000000000E+000	3.088552074639940E+000	0.0000000E+000	0.0000000E+000	-1.9014999E-001	0.000000000000000E+000	-6.9057499E-004	1.9114365E+004
1	0	0	0	0	0	4	116	1.350915568279680E+005	-1.9014999E-001	3.6307242E+000	-1.9001612E-001	-1.583834441180858E-002	8.294897972240879E-001	2.700310729043576E-002	-3.104390419051748E+000	1	1.507436993627959E-002	1.192873735415618E-002	0.000000000000000E+000	0.000000000000000E+000	-3.094937959532443E-002	3.104390419051748E+000	0.000000000000000E+000	3.104390419051748E+000	0.0000000E+000	0.0000000E+000	-1.9014999E-001	0.000000000000000E+000	-6.8989611E-004	1.9107453E+004
1	0	0	0	0	0	4	116	1.353915568592604E+005	-1.9014999E-001	3.6281631E+000	-1.9011462E-001	-1.583820979695353E-002	8.136515874271343E-001	2.706059178166893E-002	-3.120228628848702E+000	1	1.507436993627959E-002	1.198622184538934E-002	0.000000000000000E+000	0.000000000000000E+000	-3.035843469310055E-002	3.120228628848702E+000	0.000000000000000E+000	3.120228628848702E+000	0.0000000E+000	0.0000000E+000	-1.9014999E-001	0.000000000000000E+000	-6.8976684E-004	1.9084082E+004
1	0	0	0	0	0	4	116	1.356915568905529E+005	-1.9014999E-001	3.6255233E+000	-1.9001612E-001	-1.583819295385646E-002	7.978133944732778E-001	2.711803559307525E-002	-3.136066821802558E+000	1	1.507436993627959E-002	1.204366565679567E-002	0.000000000000000E+000	0.000000000000000E+000	-2.976749041931525E-002	3.136066821802558E+000	0.000000000000000E+000	3.136066821802558E+000	0.0000000E+000	0.0000000E+000	-1.9014999E-001	0.000000000000000E+000	-6.8890786E-004	1.9080082E+004
1	0	0	0	0	0	4	116	1.359915569218453E+005	-1.9014999E-001	3.6230018E+000	-1.8997672E-001	-1.583825447197590E-002	7.819751400013020E-001	2.717543770971258E-002	-3.151905076274534E+000	1	1.507436993627959E-002	1.210106777343300E-002	0.000000000000000E+000	0.000000000000000E+000	-2.917654385020622E-002	3.151905076274534E+000	0.000000000000000E+000	3.151905076274534E+000	0.0000000E+000	0.0000000E+000	-1.9014999E-001	0.000000000000000E+000	-6.8828603E-004	1.9070768E+004
1	0	0	0	0	0	4	116	1.362915569531377E+005	-1.9014999E-001	3.6200862E+000	-1.9009492E-001	-1.583836196677552E-002	7.661367780345264E-001	2.723279668302179E-002	-3.167743438241310E+000	1	1.507436993627959E-002	1.215842674674220E-002	0.000000000000000E+000	0.000000000000000E+000	-2.858559327032167E-002	3.167743438241310E+000	0.000000000000000E+000	3.167743438241310E+000	0.0000000E+000	0.0000000E+000	-1.9014999E-001	0.000000000000000E+000	-6.8816001E-004	1.9043572E+004
1	0	0	0	0	0	4	116	1.365915569844302E+005	-1.9014999E-001	3.6171312E+000	-1.9005552E-001	-1.583836167152557E-002	7.502984163630009E-001	2.729011042639938E-002	-3.183581799912835E+000	1	1.507436993627959E-002	1.221574049011979E-002	0.000000000000000E+000	0.000000000000000E+000	-2.799464270145331E-002	3.183581799912835E+000	0.000000000000000E+000	3.183581799912835E+000	0.0000000E+000	0.0000000E+000	-1.9014999E-001	0.000000000000000E+000	-6.8745576E-004	1.9031971E+004
1	0	0	0	0	0	4	116	1.368915570157226E+005	-1.9014999E-001	3.6140580E+000	-1.9007522E-001	-1.583848313062555E-002	7.344599332323754E-001	2.734737731275496E-002	-3.199420283043461E+000	1	1.507436993627959E-002	1.227300737647537E-002	0.000000000000000E+000	0.000000000000000E+000	-2.740368760078262E-002	3.199420283043461E+000	0.000000000000000E+000	3.199420283043461E+000	0.0000000E+000	0.0000000E+000	-1.9014999E-001	0.000000000000000E+000	-6.8694289E-004	1.9013830E+004
1	0	0	0	0	0	4	116	1.371915570470151E+005	-1.9014999E-001	3.6109061E+000	-1.9005552E-001	-1.583871359485719E-002	7.186212196375181E-001	2.740459515199188E-002	-3.215258996638318E+000	1	1.507436993627959E-002	1.233022521571229E-002	0.000000000000000E+000	0.000000000000000E+000	-2.681272390118158E-002	3.215258996638318E+000	0.000000000000000E+000	3.215258996638318E+000	0.0000000E+000	0.0000000E+000	-1.9014999E-001	0.000000000000000E+000	-6.8627263E-004	1.8999217E+004
1	0	0	0	0	0	4	116	1.374915570783075E+005	-1.9014999E-001	3.6075177E+000	-1.9009492E-001	-1.583860787372622E-002	7.027826117637919E-001	2.746176009231766E-002	-3.231097604512044E+000	1	1.507436993627959E-002	1.238739015603807E-002	0.000000000000000E+000	0.000000000000000E+000	-2.622176414617808E-002	3.231097604512044E+000	0.000000000000000E+000	3.231097604512044E+000	0.0000000E+000	0.0000000E+000	-1.9014999E-001	0.000000000000000E+000	-6.8577076E-004	1.8977455E+004
1	0	0	0	0	0	4	116	1.377915571095999E+005	-1.9014999E-001	3.6038537E+000	-1.9001612E-001	-1.583842311250667E-002	6.869441886512853E-001	2.751886874361406E-002	-3.246936027624551E+000	1	1.507436993627959E-002	1.244449880733447E-002	0.000000000000000E+000	0.000000000000000E+000	-2.563081128486410E-002	3.246936027624551E+000	0.000000000000000E+000	3.246936027624551E+000	0.0000000E+000	0.0000000E+000	-1.9014999E-001	0.000000000000000E+000	-6.8479031E-004	1.8966041E+004
1	0	0	0	0	0	4	116	1.380915571408924E+005	-1.9014999E-001	3.6000319E+000	-1.9009492E-001	-1.583837802151839E-002	6.711058106297668E-001	2.757591759745409E-002	-3.262774405646069E+000	1	1.507436993627959E-002	1.250154766117450E-002	0.000000000000000E+000	0.000000000000000E+000	-2.503986010595552E-002	3.262774405646069E+000	0.000000000000000E+000	3.262774405646069E+000	0.0000000E+000	0.0000000E+000	-1.9014999E-001	0.000000000000000E+000	-6.8434776E-004	1.8938076E+004
1	0	0	0	0	0	4	116	1.383915571721848E+005	-1.9014999E-001	3.5957372E+000	-1.9005552E-001	-1.583831099940671E-002	6.552674996303601E-001	2.763290190658308E-002	-3.278612716645476E+000	1	1.507436993627959E-002	1.255853197030349E-002	0.000000000000000E+000	0.000000000000000E+000	-2.444891142773203E-002	3.278612716645476E+000	0.000000000000000E+000	3.278612716645476E+000	0.0000000E+000	0.0000000E+000	-1.9014999E-001	0.000000000000000E+000	-6.8338972E-004	1.8919404E+004
1	0	0	0	0	0	4	116	1.386915572034772E+005	-1.9014999E-001	3.5911276E+000	-1.9007522E-001	-1.583820201587346E-002	6.394292976144866E-001	2.768981596129288E-002	-3.294450918661350E+000	1	1.507436993627959E-002	1.261544602501329E-002	0.000000000000000E+000	0.000000000000000E+000	-2.385796681583070E-002	3.294450918661350E+000	0.000000000000000E+000	3.294450918661350E+000	0.0000000E+000	0.0000000E+000	-1.9014999E-001	0.000000000000000E+000	-6.8258436E-004	1.8893191E+004
1	0	0	0	0	0	4	116	1.389915572347697E+005	-1.9014999E-001	3.5859268E+000	-1.9009492E-001	-1.583828195243246E-002	6.235910156620542E-001	2.774665336656183E-002	-3.310289200613782E+000	1	1.507436993627959E-002	1.267228343028224E-002	0.000000000000000E+000	0.000000000000000E+000	-2.326701922138889E-002	3.310289200613782E+000	0.000000000000000E+000	3.310289200613782E+000	0.0000000E+000	0.0000000E+000	-1.9014999E-001	0.000000000000000E+000	-6.8166648E-004	1.8863875E+004
1	0	0	0	0	0	4	116	1.392915572660621E+005	-1.9014999E-001	3.5802927E+000	-1.9005552E-001	-1.583812240666813E-002	6.077528932553861E-001	2.780340418531765E-002	-3.326127323020450E+000	1	1.507436993627959E-002	1.272903424903807E-002	0.000000000000000E+000	0.000000000000000E+000	-2.267607757981404E-002	3.326127323020450E+000	0.000000000000000E+000	3.326127323020450E+000	0.0000000E+000	0.0000000E+000	-1.9014999E-001	0.000000000000000E+000	-6.8045437E-004	1.8838141E+004
1	0	0	0	0	0	4	116	1.395915572973546E+005	-1.9014999E-001	3.5737131E+000	-1.9011462E-001	-1.583809661069678E-002	5.919147966446893E-001	2.786005791090257E-002	-3.341965419631147E+000	1	1.507436993627959E-002	1.278568797462298E-002	0.000000000000000E+000	0.000000000000000E+000	-2.208513690072157E-002	3.341965419631147E+000	0.000000000000000E+000	3.341965419631147E+000	0.0000000E+000	0.0000000E+000	-1.9014999E-001	0.000000000000000E+000	-6.7941507E-004	1.8797676E+004
1	0	0	0	0	0	4	116	1.398915573286470E+005	-1.9014999E-001	3.5660300E+000	-1.9011462E-001	-1.583822819422517E-002	5.760765684504642E-001	2.791660043273121E-002	-3.357803647825372E+000	1	1.507436993627959E-002	1.284223049645162E-002	0.000000000000000E+000	0.000000000000000E+000	-2.149419131207075E-002	3.357803647825372E+000	0.000000000000000E+000	3.357803647825372E+000	0.0000000E+000	0.0000000E+000	-1.9014999E-001	0.000000000000000E+000	-6.7795441E-004	1.8757264E+004
1	0	0	0	0	0	4	116	1.401915573599394E+005	-1.9014999E-001	3.5568500E+000	-1.9005552E-001	-1.583842651594844E-002	5.602381419345157E-001	2.797301066445698E-002	-3.373642074341320E+000	1	1.507436993627959E-002	1.289864072817739E-002	0.000000000000000E+000	0.000000000000000E+000	-2.090323832376978E-002	3.373642074341320E+000	0.000000000000000E+000	3.373642074341320E+000	0.0000000E+000	0.0000000E+000	-1.9014999E-001	0.000000000000000E+000	-6.7599898E-004	1.8714795E+004
1	0	0	0	0	0	4	116	1.404534233872539E+005	-1.9014999E-001	3.5468423E+000	-1.9011462E-001	-1.382511267397139E-002	5.464130292605444E-001	2.802211891053478E-002	-3.387467187015292E+000	1	1.507436993627959E-002	1.294774897425519E-002	0.000000000000000E+000	0.000000000000000E+000	-2.038740478184222E-002	3.387467187015292E+000	0.000000000000000E+000	3.387467187015292E+000	0.0000000E+000	0.0000000E+000	-1.9014999E-001	0.000000000000000E+000	-6.7430659E-004	1.8656336E+004
1	0	0	0	0	0	4	116	1.406708914099375E+005	-1.9014999E-001	3.5368350E+000	-1.9005552E-001	-1.148101507875654E-002	5.349320141817878E-001	2.806278652778622E-002	-3.398948202094048E+000	1	1.507436993627959E-002	1.298841659150663E-002	0.000000000000000E+000	0.000000000000000E+000	-1.995903267286487E-002	3.398948202094048E+000	0.000000000000000E+000	3.398948202094048E+000	0.0000000E+000	0.0000000E+000	-1.9014999E-001	0.000000000000000E+000	-6.7219499E-004	1.8609482E+004
1	0	0	0	0	0	4	116	1.408470794283154E+005	-1.9014999E-001	3.5268273E+000	-1.9007522E-001	-9.301628605292904E-003	5.256303855764949E-001	2.809564118487676E-002	-3.408249830699341E+000	1	1.507436993627959E-002	1.302127124859717E-002	0.000000000000000E+000	0.000000000000000E+000	-1.961197640342872E-002	3.408249830699341E+000	0.000000000000000E+000	3.408249830699341E+000	0.0000000E+000	0.0000000E+000	-1.9014999E-001	0.000000000000000E+000	-6.7036250E-004	1.8554904E+004
1	0	0	0	0	0	4	116	1.409928134435166E+005	-1.9014999E-001	3.5168200E+000	-1.9005552E-001	-7.693925459169680E-003	5.179364601173252E-001	2.812274009473648E-002	-3.415943756158511E+000	1	1.507436993627959E-002	1.304837015845690E-002	0.000000000000000E+000	0.000000000000000E+000	-1.932490569995430E-002	3.415943756158511E+000	0.000000000000000E+000	3.415943756158511E+000	0.0000000E+000	0.0000000E+000	-1.9014999E-001	0.000000000000000E+000	-6.6839106E-004	1.8504172E+004
1	0	0	0	0	0	4	116	1.411144314562026E+005	-1.9014999E-001	3.5068123E+000	-1.9007522E-001	-6.420851803645491E-003	5.115156083136797E-001	2.814529081094894E-002	-3.422364607962157E+000	1	1.507436993627959E-002	1.307092087466935E-002	0.000000000000000E+000	0.000000000000000E+000	-1.908533508623322E-002	3.422364607962157E+000	0.000000000000000E+000	3.422364607962157E+000	0.0000000E+000	0.0000000E+000	-1.9014999E-001	0.000000000000000E+000	-6.6655810E-004	1.8449604E+004
1	0	0	0	0	0	4	116	1.412182534670318E+005	-1.9014999E-001	3.4968050E+000	-1.9011462E-001	-5.481266830977467E-003	5.060343414827022E-001	2.816448665661252E-002	-3.427845874793134E+000	1	1.507436993627959E-002	1.309011672033294E-002	0.000000000000000E+000	0.000000000000000E+000	-1.888082165112782E-002	3.427845874793134E+000	0.000000000000000E+000	3.427845874793134E+000	0.0000000E+000	0.0000000E+000	-1.9014999E-001	0.000000000000000E+000	-6.6479371E-004	1.8393141E+004
1	0	0	0	0	0	4	116	1.413063934762254E+005	-1.9014999E-001	3.4867976E+000	-1.9007522E-001	-4.653307147878739E-003	5.013810343348235E-001	2.818073645791650E-002	-3.432499181941013E+000	1	1.507436993627959E-002	1.310636652163691E-002	0.000000000000000E+000	0.000000000000000E+000	-1.870720050500246E-002	3.432499181941013E+000	0.000000000000000E+000	3.432499181941013E+000	0.0000000E+000	0.0000000E+000	-1.9014999E-001	0.000000000000000E+000	-6.6275382E-004	1.8344305E+004
1	0	0	0	0	0	4	116	1.413844074843631E+005	-1.9014999E-001	3.4767900E+000	-1.9003582E-001	-4.118695758663945E-003	4.972623385761595E-001	2.819507804389987E-002	-3.436617877699677E+000	1	1.507436993627959E-002	1.312070810762028E-002	0.000000000000000E+000	0.000000000000000E+000	-1.855352642860137E-002	3.436617877699677E+000	0.000000000000000E+000	3.436617877699677E+000	0.0000000E+000	0.0000000E+000	-1.9014999E-001	0.000000000000000E+000	-6.6071464E-004	1.8295445E+004
1	0	0	0	0	0	4	116	1.414519514914085E+005	-1.9014999E-001	3.4667430E+000	-1.8995701E-001	-3.565944500159886E-003	4.936963940759996E-001	2.820745913560497E-002	-3.440183822199837E+000	1	1.507436993627959E-002	1.313308919932538E-002	0.000000000000000E+000	0.000000000000000E+000	-1.842047624483703E-002	3.440183822199837E+000	0.000000000000000E+000	3.440183822199837E+000	0.0000000E+000	0.0000000E+000	-1.9014999E-001	0.000000000000000E+000	-6.5853214E-004	1.8250145E+004
1	0	0	0	0	0	4	116	1.415130734977843E+005	-1.9014999E-001	3.4567356E+000	-1.9009492E-001	-3.226860419147545E-003	4.904695336568521E-001	2.821863056121432E-002	-3.443410682618985E+000	1	1.507436993627959E-002	1.314426062493473E-002	0.000000000000000E+000	0.000000000000000E+000	-1.830007774403866E-002	3.443410682618985E+000	0.000000000000000E+000	3.443410682618985E+000	0.0000000E+000	0.0000000E+000	-1.9014999E-001	0.000000000000000E+000	-6.5710786E-004	1.8184262E+004
1	0	0	0	0	0	4	116	1.415678395034969E+005	-1.9014999E-001	3.4467280E+000	-1.9005552E-001	-2.891298983900083E-003	4.875782346729520E-001	2.822861113187058E-002	-3.446301981602885E+000	1	1.507436993627959E-002	1.315424119559099E-002	0.000000000000000E+000	0.000000000000000E+000	-1.819219949155652E-002	3.446301981602885E+000	0.000000000000000E+000	3.446301981602885E+000	0.0000000E+000	0.0000000E+000	-1.9014999E-001	0.000000000000000E+000	-6.5506966E-004	1.8135375E+004
1	0	0	0	0	0	4	116	1.416177775087056E+005	-1.9014999E-001	3.4367206E+000	-1.9013432E-001	-2.636468771679534E-003	4.849417659012725E-001	2.823768562590321E-002	-3.448938450374564E+000	1	1.507436993627959E-002	1.316331568962362E-002	0.000000000000000E+000	0.000000000000000E+000	-1.809382929691519E-002	3.448938450374564E+000	0.000000000000000E+000	3.448938450374564E+000	0.0000000E+000	0.0000000E+000	-1.9014999E-001	0.000000000000000E+000	-6.5343850E-004	1.8075225E+004
1	0	0	0	0	0	4	116	1.416642415135521E+005	-1.9014999E-001	3.4267130E+000	-1.9009492E-001	-2.453046393154396E-003	4.824887195081181E-001	2.824610423072381E-002	-3.451391496767719E+000	1	1.507436993627959E-002	1.317173429444423E-002	0.000000000000000E+000	0.000000000000000E+000	-1.800230283783065E-002	3.451391496767719E+000	0.000000000000000E+000	3.451391496767719E+000	0.0000000E+000	0.0000000E+000	-1.9014999E-001	0.000000000000000E+000	-6.5140071E-004	1.8026326E+004
1	0	0	0	0	0	4	116	1.417066975179808E+005	-1.9014999E-001	3.4167056E+000	-1.9009492E-001	-2.241470663506124E-003	4.802472488446120E-001	2.825377432365424E-002	-3.453632967431225E+000	1	1.507436993627959E-002	1.317940438737465E-002	0.000000000000000E+000	0.000000000000000E+000	-1.791867055368587E-002	3.453632967431225E+000	0.000000000000000E+000	3.453632967431225E+000	0.0000000E+000	0.0000000E+000	-1.9014999E-001	0.000000000000000E+000	-6.4949837E-004	1.7973682E+004
1	0	0	0	0	0	4	116	1.417455415220326E+005	-1.9014999E-001	3.4066980E+000	-1.9005552E-001	-2.050770802249511E-003	4.781964780423625E-001	2.826077134271138E-002	-3.455683738233474E+000	1	1.507436993627959E-002	1.318640140643180E-002	0.000000000000000E+000	0.000000000000000E+000	-1.784215353776328E-002	3.455683738233474E+000	0.000000000000000E+000	3.455683738233474E+000	0.0000000E+000	0.0000000E+000	-1.9014999E-001	0.000000000000000E+000	-6.4746174E-004	1.7924752E+004
1	0	0	0	0	0	4	116	1.417819655258318E+005	-1.9014999E-001	3.3966906E+000	-1.9007522E-001	-1.923027740882503E-003	4.762734503014799E-001	2.826731322329432E-002	-3.457606765974357E+000	1	1.507436993627959E-002	1.319294328701473E-002	0.000000000000000E+000	0.000000000000000E+000	-1.777040278721265E-002	3.457606765974357E+000	0.000000000000000E+000	3.457606765974357E+000	0.0000000E+000	0.0000000E+000	-1.9014999E-001	0.000000000000000E+000	-6.4562669E-004	1.7870244E+004
1	0	0	0	0	0	4	116	1.418157415293548E+005	-1.9014999E-001	3.3866436E+000	-1.9005552E-001	-1.783216923317975E-003	4.744902333781620E-001	2.827336164936152E-002	-3.459389982897675E+000	1	1.507436993627959E-002	1.319899171308193E-002	0.000000000000000E+000	0.000000000000000E+000	-1.770386856624301E-002	3.459389982897675E+000	0.000000000000000E+000	3.459389982897675E+000	0.0000000E+000	0.0000000E+000	-1.9014999E-001	0.000000000000000E+000	-6.4365030E-004	1.7819232E+004
1	0	0	0	0	0	4	116	1.418480135327212E+005	-1.9014999E-001	3.3765969E+000	-1.9003582E-001	-1.703795134971539E-003	4.727864382431904E-001	2.827912362066958E-002	-3.461093778032647E+000	1	1.507436993627959E-002	1.320475368438999E-002	0.000000000000000E+000	0.000000000000000E+000	-1.764029767898030E-002	3.461093778032647E+000	0.000000000000000E+000	3.461093778032647E+000	0.0000000E+000	0.0000000E+000	-1.9014999E-001	0.000000000000000E+000	-6.4167439E-004	1.7768213E+004
1	0	0	0	0	0	4	116	1.418783875358894E+005	-1.9014999E-001	3.3665893E+000	-1.8999642E-001	-1.603591485793392E-003	4.711828467573971E-001	2.828453057105958E-002	-3.462697369518440E+000	1	1.507436993627959E-002	1.321016063478000E-002	0.000000000000000E+000	0.000000000000000E+000	-1.758046552459366E-002	3.462697369518440E+000	0.000000000000000E+000	3.462697369518440E+000	0.0000000E+000	0.0000000E+000	-1.9014999E-001	0.000000000000000E+000	-6.3963991E-004	1.7719225E+004
1	0	0	0	0	0	4	116	1.419068935388625E+005	-1.9014999E-001	3.3565819E+000	-1.9005552E-001	-1.504974434127410E-003	4.696778723232696E-001	2.828958991981593E-002	-3.464202343952568E+000	1	1.507436993627959E-002	1.321521998353634E-002	0.000000000000000E+000	0.000000000000000E+000	-1.752431290499672E-002	3.464202343952568E+000	0.000000000000000E+000	3.464202343952568E+000	0.0000000E+000	0.0000000E+000	-1.9014999E-001	0.000000000000000E+000	-6.3793693E-004	1.7661061E+004
1	0	0	0	0	0	4	116	1.419340495416950E+005	-1.9014999E-001	3.3465743E+000	-1.9007522E-001	-1.433701797955566E-003	4.682441705253141E-001	2.829439533581568E-002	-3.465636045750523E+000	1	1.507436993627959E-002	1.322002539953609E-002	0.000000000000000E+000	0.000000000000000E+000	-1.747081956328243E-002	3.465636045750523E+000	0.000000000000000E+000	3.465636045750523E+000	0.0000000E+000	0.0000000E+000	-1.9014999E-001	0.000000000000000E+000	-6.3610083E-004	1.7606578E+004
1	0	0	0	0	0	4	116	1.419596355443643E+005	-1.9014999E-001	3.3365669E+000	-1.9009492E-001	-1.350814011742671E-003	4.668933565135714E-001	2.829890945181164E-002	-3.466986859762266E+000	1	1.507436993627959E-002	1.322453951553206E-002	0.000000000000000E+000	0.000000000000000E+000	-1.742041887631555E-002	3.466986859762266E+000	0.000000000000000E+000	3.466986859762266E+000	0.0000000E+000	0.0000000E+000	-1.9014999E-001	0.000000000000000E+000	-6.3426443E-004	1.7552109E+004
1	0	0	0	0	0	4	116	1.419842915469361E+005	-1.9014999E-001	3.3265593E+000	-1.9005552E-001	-1.301722169535028E-003	4.655916343440364E-001	2.830324646165238E-002	-3.468288581931801E+000	1	1.507436993627959E-002	1.322887652537280E-002	0.000000000000000E+000	0.000000000000000E+000	-1.737184987198613E-002	3.468288581931801E+000	0.000000000000000E+000	3.468288581931801E+000	0.0000000E+000	0.0000000E+000	-1.9014999E-001	0.000000000000000E+000	-6.3223095E-004	1.7503092E+004
1	0	0	0	0	0	4	116	1.420076575493731E+005	-1.9014999E-001	3.3165519E+000	-1.9011462E-001	-1.233602043638627E-003	4.643580323003977E-001	2.830734412783566E-002	-3.469522183975440E+000	1	1.507436993627959E-002	1.323297419155608E-002	0.000000000000000E+000	0.000000000000000E+000	-1.732582252114239E-002	3.469522183975440E+000	0.000000000000000E+000	3.469522183975440E+000	0.0000000E+000	0.0000000E+000	-1.9014999E-001	0.000000000000000E+000	-6.3052500E-004	1.7445014E+004
1	0	0	0	0	0	4	116	1.420299115516944E+005	-1.9014999E-001	3.3065443E+000	-1.9005552E-001	-1.174891956084304E-003	4.631831403443135E-001	2.831123500262565E-002	-3.470697075931524E+000	1	1.507436993627959E-002	1.323686506634606E-002	0.000000000000000E+000	0.000000000000000E+000	-1.728198572260185E-002	3.470697075931524E+000	0.000000000000000E+000	3.470697075931524E+000	0.0000000E+000	0.0000000E+000	-1.9014999E-001	0.000000000000000E+000	-6.2842702E-004	1.7397781E+004
1	0	0	0	0	0	4	116	1.420511775539126E+005	-1.9014999E-001	3.2964973E+000	-1.9009492E-001	-1.122743372196953E-003	4.620603969721165E-001	2.831494194033328E-002	-3.471819819303721E+000	1	1.507436993627959E-002	1.324057200405369E-002	0.000000000000000E+000	0.000000000000000E+000	-1.724009465784066E-002	3.471819819303721E+000	0.000000000000000E+000	3.471819819303721E+000	0.0000000E+000	0.0000000E+000	-1.9014999E-001	0.000000000000000E+000	-6.2664738E-004	1.7341322E+004
1	0	0	0	0	0	4	116	1.420716735560505E+005	-1.9014999E-001	3.2864506E+000	-1.9005552E-001	-1.082086140132613E-003	4.609783108319839E-001	2.831850379850394E-002	-3.472901905443853E+000	1	1.507436993627959E-002	1.324413386222435E-002	0.000000000000000E+000	0.000000000000000E+000	-1.719972056907202E-002	3.472901905443853E+000	0.000000000000000E+000	3.472901905443853E+000	0.0000000E+000	0.0000000E+000	-1.9014999E-001	0.000000000000000E+000	-6.2460807E-004	1.7292057E+004
1	0	0	0	0	0	4	116	1.420911915580863E+005	-1.9014999E-001	3.2764037E+000	-1.9005552E-001	-1.030453526477019E-003	4.599478573055069E-001	2.832188535602775E-002	-3.473932358970330E+000	1	1.507436993627959E-002	1.324751541974816E-002	0.000000000000000E+000	0.000000000000000E+000	-1.716127296253966E-002	3.473932358970330E+000	0.000000000000000E+000	3.473932358970330E+000	0.0000000E+000	0.0000000E+000	-1.9014999E-001	0.000000000000000E+000	-6.2269857E-004	1.7239193E+004
1	0	0	0	0	0	4	116	1.421101395600629E+005	-1.9014999E-001	3.2663963E+000	-1.9001612E-001	-1.000366940150658E-003	4.589474903653562E-001	2.832515814187467E-002	-3.474932725910481E+000	1	1.507436993627959E-002	1.325078820559508E-002	0.000000000000000E+000	0.000000000000000E+000	-1.712394792699499E-002	3.474932725910481E+000	0.000000000000000E+000	3.474932725910481E+000	0.0000000E+000	0.0000000E+000	-1.9014999E-001	0.000000000000000E+000	-6.2066794E-004	1.7190102E+004
1	0	0	0	0	0	4	116	1.421282175619486E+005	-1.9014999E-001	3.2563493E+000	-1.9003582E-001	-9.544340659346846E-004	4.579930562994215E-001	2.832827105539342E-002	-3.475887159976416E+000	1	1.507436993627959E-002	1.325390111911383E-002	0.000000000000000E+000	0.000000000000000E+000	-1.708833670874471E-002	3.475887159976416E+000	0.000000000000000E+000	3.475887159976416E+000	0.0000000E+000	0.0000000E+000	-1.9014999E-001	0.000000000000000E+000	-6.1882299E-004	1.7135449E+004
1	0	0	0	0	0	4	116	1.421456335637653E+005	-1.9014999E-001	3.2463024E+000	-1.9015402E-001	-9.194776787608862E-004	4.570735786206606E-001	2.833126073545125E-002	-3.476806637655177E+000	1	1.507436993627959E-002	1.325689079917166E-002	0.000000000000000E+000	0.000000000000000E+000	-1.705402976029926E-002	3.476806637655177E+000	0.000000000000000E+000	3.476806637655177E+000	0.0000000E+000	0.0000000E+000	-1.9014999E-001	0.000000000000000E+000	-6.1729742E-004	1.7071963E+004
1	0	0	0	0	0	4	116	1.421624115655152E+005	-1.9014999E-001	3.2362950E+000	-1.9007522E-001	-8.857988238665793E-004	4.561877797967940E-001	2.833413202041878E-002	-3.477692436479043E+000	1	1.507436993627959E-002	1.325976208413919E-002	0.000000000000000E+000	0.000000000000000E+000	-1.702097941521161E-002	3.477692436479043E+000	0.000000000000000E+000	3.477692436479043E+000	0.0000000E+000	0.0000000E+000	-1.9014999E-001	0.000000000000000E+000	-6.1513949E-004	1.7026391E+004
1	0	0	0	0	0	4	116	1.421785675672004E+005	-1.9014999E-001	3.2262874E+000	-1.9011462E-001	-8.529479484260083E-004	4.553348318483680E-001	2.833688825034923E-002	-3.478545384427469E+000	1	1.507436993627959E-002	1.326251831406964E-002	0.000000000000000E+000	0.000000000000000E+000	-1.698915478045512E-002	3.478545384427469E+000	0.000000000000000E+000	3.478545384427469E+000	0.0000000E+000	0.0000000E+000	-1.9014999E-001	0.000000000000000E+000	-6.1336439E-004	1.6970223E+004
1	0	0	0	0	0	4	116	1.421941635688273E+005	-1.9014999E-001	3.2162800E+000	-1.9005552E-001	-8.233881561540895E-004	4.545114436922140E-001	2.833954071417504E-002	-3.479368772583623E+000	1	1.507436993627959E-002	1.326517077789545E-002	0.000000000000000E+000	0.000000000000000E+000	-1.695843306129187E-002	3.479368772583623E+000	0.000000000000000E+000	3.479368772583623E+000	0.0000000E+000	0.0000000E+000	-1.9014999E-001	0.000000000000000E+000	-6.1127177E-004	1.6922844E+004
1	0	0	0	0	0	4	116	1.422092175703975E+005	-1.9014999E-001	3.2062724E+000	-1.9003582E-001	-7.947679488029745E-004	4.537166757434110E-001	2.834209303537485E-002	-3.480163540532426E+000	1	1.507436993627959E-002	1.326772309909526E-002	0.000000000000000E+000	0.000000000000000E+000	-1.692877920054515E-002	3.480163540532426E+000	0.000000000000000E+000	3.480163540532426E+000	0.0000000E+000	0.0000000E+000	-1.9014999E-001	0.000000000000000E+000	-6.0930662E-004	1.6871938E+004
1	0	0	0	0	0	4	116	1.422237675719152E+005	-1.9014999E-001	3.1962650E+000	-1.9005552E-001	-7.681636566254828E-004	4.529485120867855E-001	2.834455225042158E-002	-3.480931704189052E+000	1	1.507436993627959E-002	1.327018231414199E-002	0.000000000000000E+000	0.000000000000000E+000	-1.690011798170944E-002	3.480931704189052E+000	0.000000000000000E+000	3.480931704189052E+000	0.0000000E+000	0.0000000E+000	-1.9014999E-001	0.000000000000000E+000	-6.0746778E-004	1.6817533E+004
1	0	0	0	0	0	4	116	1.422379475733945E+005	-1.9014999E-001	3.1862574E+000	-1.9009492E-001	-7.486283230615986E-004	4.521998837637239E-001	2.834694144073738E-002	-3.481680332512114E+000	1	1.507436993627959E-002	1.327257150445779E-002	0.000000000000000E+000	0.000000000000000E+000	-1.687218565243452E-002	3.481680332512114E+000	0.000000000000000E+000	3.481680332512114E+000	0.0000000E+000	0.0000000E+000	-1.9014999E-001	0.000000000000000E+000	-6.0569134E-004	1.6761402E+004
1	0	0	0	0	0	4	116	1.422516935748281E+005	-1.9014999E-001	3.1762104E+000	-1.9003582E-001	-7.257187556227048E-004	4.514741650081012E-001	2.834925022787465E-002	-3.482406051267736E+000	1	1.507436993627959E-002	1.327488029159506E-002	0.000000000000000E+000	0.000000000000000E+000	-1.684510810992300E-002	3.482406051267736E+000	0.000000000000000E+000	3.482406051267736E+000	0.0000000E+000	0.0000000E+000	-1.9014999E-001	0.000000000000000E+000	-6.0359377E-004	1.6713746E+004
1	0	0	0	0	0	4	116	1.422650075762169E+005	-1.9014999E-001	3.1662030E+000	-1.9003582E-001	-7.029112834897306E-004	4.507712537246115E-001	2.835147941695750E-002	-3.483108962551226E+000	1	1.507436993627959E-002	1.327710948067791E-002	0.000000000000000E+000	0.000000000000000E+000	-1.681888154486172E-002	3.483108962551226E+000	0.000000000000000E+000	3.483108962551226E+000	0.0000000E+000	0.0000000E+000	-1.9014999E-001	0.000000000000000E+000	-6.0169201E-004	1.6661086E+004
1	0	0	0	0	0	4	116	1.422779575775675E+005	-1.9014999E-001	3.1561956E+000	-1.9003582E-001	-6.836954672551817E-004	4.500875582573563E-001	2.835364081417024E-002	-3.483792658018481E+000	1	1.507436993627959E-002	1.327927087789065E-002	0.000000000000000E+000	0.000000000000000E+000	-1.679337194774010E-002	3.483792658018481E+000	0.000000000000000E+000	3.483792658018481E+000	0.0000000E+000	0.0000000E+000	-1.9014999E-001	0.000000000000000E+000	-5.9979025E-004	1.6608426E+004
1	0	0	0	0	0	4	116	1.422905215788782E+005	-1.9014999E-001	3.1461880E+000	-1.9007522E-001	-6.633223154561387E-004	4.494242359419002E-001	2.835573115043329E-002	-3.484455980333937E+000	1	1.507436993627959E-002	1.328136121415370E-002	0.000000000000000E+000	0.000000000000000E+000	-1.676862250030409E-002	3.484455980333937E+000	0.000000000000000E+000	3.484455980333937E+000	0.0000000E+000	0.0000000E+000	-1.9014999E-001	0.000000000000000E+000	-5.9801235E-004	1.6552332E+004
1	0	0	0	0	0	4	116	1.423026615801444E+005	-1.9014999E-001	3.1361806E+000	-1.9009492E-001	-6.409363461203046E-004	4.487832995957798E-001	2.835774453422261E-002	-3.485096916680058E+000	1	1.507436993627959E-002	1.328337459794303E-002	0.000000000000000E+000	0.000000000000000E+000	-1.674470830348226E-002	3.485096916680058E+000	0.000000000000000E+000	3.485096916680058E+000	0.0000000E+000	0.0000000E+000	-1.9014999E-001	0.000000000000000E+000	-5.9617200E-004	1.6497973E+004
1	0	0	0	0	0	4	116	1.423145195813812E+005	-1.9014999E-001	3.1261730E+000	-1.9013432E-001	-6.260464202612638E-004	4.481572531755186E-001	2.835970487778730E-002	-3.485722963100319E+000	1	1.507436993627959E-002	1.328533494150771E-002	0.000000000000000E+000	0.000000000000000E+000	-1.672134966981395E-002	3.485722963100319E+000	0.000000000000000E+000	3.485722963100319E+000	0.0000000E+000	0.0000000E+000	-1.9014999E-001	0.000000000000000E+000	-5.9439277E-004	1.6441918E+004
1	0	0	0	0	0	4	116	1.423260615825853E+005	-1.9014999E-001	3.1161656E+000	-1.9007522E-001	-6.093586363229487E-004	4.475478945391956E-001	2.836160685542090E-002	-3.486332321736642E+000	1	1.507436993627959E-002	1.328723691914131E-002	0.000000000000000E+000	0.000000000000000E+000	-1.669861367980134E-002	3.486332321736642E+000	0.000000000000000E+000	3.486332321736642E+000	0.0000000E+000	0.0000000E+000	-1.9014999E-001	0.000000000000000E+000	-5.9230585E-004	1.6394381E+004
1	0	0	0	0	0	4	116	1.423372515837525E+005	-1.9014999E-001	3.1061580E+000	-1.9005552E-001	-5.907737553781933E-004	4.469571207838174E-001	2.836344491147660E-002	-3.486923095492021E+000	1	1.507436993627959E-002	1.328907497519702E-002	0.000000000000000E+000	0.000000000000000E+000	-1.667657111668442E-002	3.486923095492021E+000	0.000000000000000E+000	3.486923095492021E+000	0.0000000E+000	0.0000000E+000	-1.9014999E-001	0.000000000000000E+000	-5.9034245E-004	1.6343425E+004
1	0	0	0	0	0	4	116	1.423481455848888E+005	-1.9014999E-001	3.0960717E+000	-1.8997672E-001	-5.751487740708722E-004	4.463819720097466E-001	2.836522859599564E-002	-3.487498244266091E+000	1	1.507436993627959E-002	1.329085865971605E-002	0.000000000000000E+000	0.000000000000000E+000	-1.665511154262808E-002	3.487498244266091E+000	0.000000000000000E+000	3.487498244266091E+000	0.0000000E+000	0.0000000E+000	-1.9014999E-001	0.000000000000000E+000	-5.8818155E-004	1.6297111E+004
1	0	0	0	0	0	4	116	1.423587735859975E+005	-1.9014999E-001	3.0860643E+000	-1.9005552E-001	-5.611111347294517E-004	4.458208608750171E-001	2.836696311996374E-002	-3.488059355400821E+000	1	1.507436993627959E-002	1.329259318368415E-002	0.000000000000000E+000	0.000000000000000E+000	-1.663417573176938E-002	3.488059355400821E+000	0.000000000000000E+000	3.488059355400821E+000	0.0000000E+000	0.0000000E+000	-1.9014999E-001	0.000000000000000E+000	-5.8652356E-004	1.6237699E+004
1	0	0	0	0	0	4	116	1.423690715870718E+005	-1.9014999E-001	3.0760567E+000	-1.8999642E-001	-5.436864237156180E-004	4.452771744513015E-001	2.836863832061423E-002	-3.488603041824536E+000	1	1.507436993627959E-002	1.329426838433464E-002	0.000000000000000E+000	0.000000000000000E+000	-1.661389006030638E-002	3.488603041824536E+000	0.000000000000000E+000	3.488603041824536E+000	0.0000000E+000	0.0000000E+000	-1.9014999E-001	0.000000000000000E+000	-5.8443978E-004	1.6190077E+004
1	0	0	0	0	0	4	116	1.423791275881203E+005	-1.9014999E-001	3.0660493E+000	-1.8999642E-001	-5.309062013692326E-004	4.447462682499322E-001	2.837026882184926E-002	-3.489133948025906E+000	1	1.507436993627959E-002	1.329589888556967E-002	0.000000000000000E+000	0.000000000000000E+000	-1.659408123612232E-002	3.489133948025906E+000	0.000000000000000E+000	3.489133948025906E+000	0.0000000E+000	0.0000000E+000	-1.9014999E-001	0.000000000000000E+000	-5.8253843E-004	1.6137405E+004
1	0	0	0	0	0	4	116	1.423888655891363E+005	-1.9014999E-001	3.0560417E+000	-1.9009492E-001	-5.141146367208825E-004	4.442321536132114E-001	2.837184260101570E-002	-3.489648062662627E+000	1	1.507436993627959E-002	1.329747266473611E-002	0.000000000000000E+000	0.000000000000000E+000	-1.657489892779178E-002	3.489648062662627E+000	0.000000000000000E+000	3.489648062662627E+000	0.0000000E+000	0.0000000E+000	-1.9014999E-001	0.000000000000000E+000	-5.8093801E-004	1.6076398E+004
1	0	0	0	0	0	4	116	1.423983095901215E+005	-1.9014999E-001	3.0460343E+000	-1.9007522E-001	-4.985984812925260E-004	4.437335551319189E-001	2.837336390424093E-002	-3.490146661143919E+000	1	1.507436993627959E-002	1.329899396796134E-002	0.000000000000000E+000	0.000000000000000E+000	-1.655629554808197E-002	3.490146661143919E+000	0.000000000000000E+000	3.490146661143919E+000	0.0000000E+000	0.0000000E+000	-1.9014999E-001	0.000000000000000E+000	-5.7897565E-004	1.6025415E+004
1	0	0	0	0	0	4	116	1.424075695910873E+005	-1.9014999E-001	3.0360267E+000	-1.8999642E-001	-4.888822233097421E-004	4.432446729086091E-001	2.837485068248262E-002	-3.490635543367229E+000	1	1.507436993627959E-002	1.330048074620303E-002	0.000000000000000E+000	0.000000000000000E+000	-1.653805469502114E-002	3.490635543367229E+000	0.000000000000000E+000	3.490635543367229E+000	0.0000000E+000	0.0000000E+000	-1.9014999E-001	0.000000000000000E+000	-5.7683419E-004	1.5979389E+004
1	0	0	0	0	0	4	116	1.424165935920286E+005	-1.9014999E-001	3.0260193E+000	-1.9003582E-001	-4.764206533133984E-004	4.427682522552957E-001	2.837629478461484E-002	-3.491111964020542E+000	1	1.507436993627959E-002	1.330192484833525E-002	0.000000000000000E+000	0.000000000000000E+000	-1.652027879989163E-002	3.491111964020542E+000	0.000000000000000E+000	3.491111964020542E+000	0.0000000E+000	0.0000000E+000	-1.9014999E-001	0.000000000000000E+000	-5.7505205E-004	1.5923416E+004
1	0	0	0	0	0	4	116	1.424253655929435E+005	-1.9014999E-001	3.0160117E+000	-1.9011462E-001	-4.631154535793596E-004	4.423051368017163E-001	2.837769392947124E-002	-3.491575079474122E+000	1	1.507436993627959E-002	1.330332399319165E-002	0.000000000000000E+000	0.000000000000000E+000	-1.650299933965324E-002	3.491575079474122E+000	0.000000000000000E+000	3.491575079474122E+000	0.0000000E+000	0.0000000E+000	-1.9014999E-001	0.000000000000000E+000	-5.7338789E-004	1.5864176E+004
1	0	0	0	0	0	4	116	1.424339755938416E+005	-1.9014999E-001	3.0060043E+000	-1.9007522E-001	-4.545662492430872E-004	4.418505705524733E-001	2.837906270194613E-002	-3.492029645723365E+000	1	1.507436993627959E-002	1.330469276566655E-002	0.000000000000000E+000	0.000000000000000E+000	-1.648603886172316E-002	3.492029645723365E+000	0.000000000000000E+000	3.492029645723365E+000	0.0000000E+000	0.0000000E+000	-1.9014999E-001	0.000000000000000E+000	-5.7136692E-004	1.5814814E+004
1	0	0	0	0	0	4	116	1.424423875947192E+005	-1.9014999E-001	2.9959967E+000	-1.9003582E-001	-4.441148484663831E-004	4.414064557040069E-001	2.838039554418266E-002	-3.492473760571831E+000	1	1.507436993627959E-002	1.330602560790307E-002	0.000000000000000E+000	0.000000000000000E+000	-1.646946833960811E-002	3.492473760571831E+000	0.000000000000000E+000	3.492473760571831E+000	0.0000000E+000	0.0000000E+000	-1.9014999E-001	0.000000000000000E+000	-5.6934671E-004	1.5765432E+004
1	0	0	0	0	0	4	116	1.424505915955750E+005	-1.9014999E-001	2.9859893E+000	-1.8995701E-001	-4.331278653442860E-004	4.409733278386626E-001	2.838169107253220E-002	-3.492906888437175E+000	1	1.507436993627959E-002	1.330732113625262E-002	0.000000000000000E+000	0.000000000000000E+000	-1.645330775660551E-002	3.492906888437175E+000	0.000000000000000E+000	3.492906888437175E+000	0.0000000E+000	0.0000000E+000	-1.9014999E-001	0.000000000000000E+000	-5.6720962E-004	1.5719290E+004
1	0	0	0	0	0	4	116	1.424585515964050E+005	-1.9014999E-001	2.9759817E+000	-1.9007522E-001	-4.202491045743227E-004	4.405530787340883E-001	2.838294388108916E-002	-3.493327137541749E+000	1	1.507436993627959E-002	1.330857394480957E-002	0.000000000000000E+000	0.000000000000000E+000	-1.643762769748291E-002	3.493327137541749E+000	0.000000000000000E+000	3.493327137541749E+000	0.0000000E+000	0.0000000E+000	-1.9014999E-001	0.000000000000000E+000	-5.6566036E-004	1.5656863E+004
1	0	0	0	0	0	4	116	1.424664075972245E+005	-1.9014999E-001	2.9659743E+000	-1.9003582E-001	-4.147569373250008E-004	4.401383217967633E-001	2.838417617038475E-002	-3.493741894479074E+000	1	1.507436993627959E-002	1.330980623410516E-002	0.000000000000000E+000	0.000000000000000E+000	-1.642215255850468E-002	3.493741894479074E+000	0.000000000000000E+000	3.493741894479074E+000	0.0000000E+000	0.0000000E+000	-1.9014999E-001	0.000000000000000E+000	-5.6364137E-004	1.5607449E+004
1	0	0	0	0	0	4	116	1.424740775980246E+005	-1.9014999E-001	2.9559667E+000	-1.9005552E-001	-4.049393392768171E-004	4.397333824574864E-001	2.838537522907326E-002	-3.494146833818351E+000	1	1.507436993627959E-002	1.331100529279368E-002	0.000000000000000E+000	0.000000000000000E+000	-1.640704372730953E-002	3.494146833818351E+000	0.000000000000000E+000	3.494146833818351E+000	0.0000000E+000	0.0000000E+000	-1.9014999E-001	0.000000000000000E+000	-5.6179782E-004	1.5553175E+004
1	0	0	0	0	0	4	116	1.424815655988054E+005	-1.9014999E-001	2.9459593E+000	-1.9001612E-001	-3.953295103791687E-004	4.393380529471073E-001	2.838654187531945E-002	-3.494542163328730E+000	1	1.507436993627959E-002	1.331217193903986E-002	0.000000000000000E+000	0.000000000000000E+000	-1.639229345175111E-002	3.494542163328730E+000	0.000000000000000E+000	3.494542163328730E+000	0.0000000E+000	0.0000000E+000	-1.9014999E-001	0.000000000000000E+000	-5.5977976E-004	1.5503733E+004
1	0	0	0	0	0	4	116	1.424888975995705E+005	-1.9014999E-001	2.9359519E+000	-1.9009492E-001	-3.870904769417313E-004	4.389509624701656E-001	2.838768034027527E-002	-3.494929253805672E+000	1	1.507436993627959E-002	1.331331040399568E-002	0.000000000000000E+000	0.000000000000000E+000	-1.637785058560773E-002	3.494929253805672E+000	0.000000000000000E+000	3.494929253805672E+000	0.0000000E+000	0.0000000E+000	-1.9014999E-001	0.000000000000000E+000	-5.5810955E-004	1.5444663E+004
1	0	0	0	0	0	4	116	1.424961056003224E+005	-1.9014999E-001	2.9259443E+000	-1.9005552E-001	-3.805468563238780E-004	4.385704156138417E-001	2.838879574668202E-002	-3.495309800661996E+000	1	1.507436993627959E-002	1.331442581040243E-002	0.000000000000000E+000	0.000000000000000E+000	-1.636365187074760E-002	3.495309800661996E+000	0.000000000000000E+000	3.495309800661996E+000	0.0000000E+000	0.0000000E+000	-1.9014999E-001	0.000000000000000E+000	-5.5609189E-004	1.5395208E+004
1	0	0	0	0	0	4	116	1.425031616010582E+005	-1.9014999E-001	2.9159369E+000	-1.9001612E-001	-3.725202324820890E-004	4.381978953813596E-001	2.838988389295104E-002	-3.495682320894478E+000	1	1.507436993627959E-002	1.331551395667146E-002	0.000000000000000E+000	0.000000000000000E+000	-1.634975264001491E-002	3.495682320894478E+000	0.000000000000000E+000	3.495682320894478E+000	0.0000000E+000	0.0000000E+000	-1.9014999E-001	0.000000000000000E+000	-5.5407500E-004	1.5345734E+004
1	0	0	0	0	0	4	116	1.425100736017795E+005	-1.9014999E-001	2.9059293E+000	-1.9007522E-001	-3.649155931009187E-004	4.378329797882587E-001	2.839094617525286E-002	-3.496047236487579E+000	1	1.507436993627959E-002	1.331657623897327E-002	0.000000000000000E+000	0.000000000000000E+000	-1.633613714860208E-002	3.496047236487579E+000	0.000000000000000E+000	3.496047236487579E+000	0.0000000E+000	0.0000000E+000	-1.9014999E-001	0.000000000000000E+000	-5.5234513E-004	1.5288313E+004
1	0	0	0	0	0	4	116	1.425168676024880E+005	-1.9014999E-001	2.8959219E+000	-1.9001612E-001	-3.586861705034971E-004	4.374742936177552E-001	2.839198673271438E-002	-3.496405922658082E+000	1	1.507436993627959E-002	1.331761679643479E-002	0.000000000000000E+000	0.000000000000000E+000	-1.632275408532191E-002	3.496405922658082E+000	0.000000000000000E+000	3.496405922658082E+000	0.0000000E+000	0.0000000E+000	-1.9014999E-001	0.000000000000000E+000	-5.5027183E-004	1.5240401E+004
1	0	0	0	0	0	4	116	1.425235556031857E+005	-1.9014999E-001	2.8858750E+000	-1.9003582E-001	-3.530861622426245E-004	4.371212074555125E-001	2.839300750790344E-002	-3.496759008820325E+000	1	1.507436993627959E-002	1.331863757162386E-002	0.000000000000000E+000	0.000000000000000E+000	-1.630957996587924E-002	3.496759008820325E+000	0.000000000000000E+000	3.496759008820325E+000	0.0000000E+000	0.0000000E+000	-1.9014999E-001	0.000000000000000E+000	-5.4841960E-004	1.5185953E+004
1	0	0	0	0	0	4	116	1.425301236038706E+005	-1.9014999E-001	2.8758674E+000	-1.9009492E-001	-3.467525543355279E-004	4.367744549011770E-001	2.839400648868941E-002	-3.497105761374661E+000	1	1.507436993627959E-002	1.331963655240983E-002	0.000000000000000E+000	0.000000000000000E+000	-1.629664216186322E-002	3.497105761374661E+000	0.000000000000000E+000	3.497105761374661E+000	0.0000000E+000	0.0000000E+000	-1.9014999E-001	0.000000000000000E+000	-5.4668775E-004	1.5128586E+004
1	0	0	0	0	0	4	116	1.425365556045417E+005	-1.9014999E-001	2.8658600E+000	-1.9005552E-001	-3.395751526703437E-004	4.364348797485067E-001	2.839498138915142E-002	-3.497445336527331E+000	1	1.507436993627959E-002	1.332061145287183E-002	0.000000000000000E+000	0.000000000000000E+000	-1.628397215635344E-002	3.497445336527331E+000	0.000000000000000E+000	3.497445336527331E+000	0.0000000E+000	0.0000000E+000	-1.9014999E-001	0.000000000000000E+000	-5.4467248E-004	1.5079067E+004
1	0	0	0	0	0	4	116	1.425428676052000E+005	-1.9014999E-001	2.8558524E+000	-1.9003582E-001	-3.332400342573722E-004	4.361016397142493E-001	2.839593477645993E-002	-3.497778576561588E+000	1	1.507436993627959E-002	1.332156484018034E-002	0.000000000000000E+000	0.000000000000000E+000	-1.627153852262930E-002	3.497778576561588E+000	0.000000000000000E+000	3.497778576561588E+000	0.0000000E+000	0.0000000E+000	-1.9014999E-001	0.000000000000000E+000	-5.4271426E-004	1.5027969E+004
1	0	0	0	0	0	4	116	1.425491276058527E+005	-1.9014999E-001	2.8458450E+000	-1.9015402E-001	-3.304964951922496E-004	4.357711432190571E-001	2.839687700617221E-002	-3.498109073056781E+000	1	1.507436993627959E-002	1.332250706989262E-002	0.000000000000000E+000	0.000000000000000E+000	-1.625920725403642E-002	3.498109073056781E+000	0.000000000000000E+000	3.498109073056781E+000	0.0000000E+000	0.0000000E+000	-1.9014999E-001	0.000000000000000E+000	-5.4114882E-004	1.4966000E+004
1	0	0	0	0	0	4	116	1.425552396064904E+005	-1.9014999E-001	2.8358374E+000	-1.9003582E-001	-3.226832985960775E-004	4.354484599204610E-001	2.839779373253425E-002	-3.498431756355377E+000	1	1.507436993627959E-002	1.332342379625466E-002	0.000000000000000E+000	0.000000000000000E+000	-1.624716750631349E-002	3.498431756355377E+000	0.000000000000000E+000	3.498431756355377E+000	0.0000000E+000	0.0000000E+000	-1.9014999E-001	0.000000000000000E+000	-5.3891068E-004	1.4922646E+004
1	0	0	0	0	0	4	116	1.425612996071223E+005	-1.9014999E-001	2.8258300E+000	-1.9005552E-001	-3.199396937340498E-004	4.351285202267269E-001	2.839869946210003E-002	-3.498751696049111E+000	1	1.507436993627959E-002	1.332432952582045E-002	0.000000000000000E+000	0.000000000000000E+000	-1.623523012617678E-002	3.498751696049111E+000	0.000000000000000E+000	3.498751696049111E+000	0.0000000E+000	0.0000000E+000	-1.9014999E-001	0.000000000000000E+000	-5.3706457E-004	1.4868444E+004
1	0	0	0	0	0	4	116	1.425672256077407E+005	-1.9014999E-001	2.8158226E+000	-1.9015402E-001	-3.128650547481246E-004	4.348156551719788E-001	2.839958203691403E-002	-3.499064561103859E+000	1	1.507436993627959E-002	1.332521210063444E-002	0.000000000000000E+000	0.000000000000000E+000	-1.622355671033258E-002	3.499064561103859E+000	0.000000000000000E+000	3.499064561103859E+000	0.0000000E+000	0.0000000E+000	-1.9014999E-001	0.000000000000000E+000	-5.3543999E-004	1.4808115E+004
1	0	0	0	0	0	4	116	1.425731196083557E+005	-1.9014999E-001	2.8058150E+000	-1.8995701E-001	-3.111748517884149E-004	4.345044803201904E-001	2.840045673810098E-002	-3.499375735955647E+000	1	1.507436993627959E-002	1.332608680182139E-002	0.000000000000000E+000	0.000000000000000E+000	-1.621194635823332E-002	3.499375735955647E+000	0.000000000000000E+000	3.499375735955647E+000	0.0000000E+000	0.0000000E+000	-1.9014999E-001	0.000000000000000E+000	-5.3298421E-004	1.4770789E+004
1	0	0	0	0	0	4	116	1.425789456089633E+005	-1.9014999E-001	2.7958076E+000	-1.9007522E-001	-3.075847061226765E-004	4.341968956140677E-001	2.840131825682673E-002	-3.499683320661770E+000	1	1.507436993627959E-002	1.332694832054714E-002	0.000000000000000E+000	0.000000000000000E+000	-1.620046995929585E-002	3.499683320661770E+000	0.000000000000000E+000	3.499683320661770E+000	0.0000000E+000	0.0000000E+000	-1.9014999E-001	0.000000000000000E+000	-5.3141377E-004	1.4708954E+004
1	0	0	0	0	0	4	116	1.425846876095620E+005	-1.9014999E-001	2.7858000E+000	-1.9005552E-001	-3.031504713826709E-004	4.338937451426850E-001	2.840216431244529E-002	-3.499986471133152E+000	1	1.507436993627959E-002	1.332779437616570E-002	0.000000000000000E+000	0.000000000000000E+000	-1.618915900761842E-002	3.499986471133152E+000	0.000000000000000E+000	3.499986471133152E+000	0.0000000E+000	0.0000000E+000	-1.9014999E-001	0.000000000000000E+000	-5.2945665E-004	1.4657822E+004
1	0	0	0	0	0	4	116	1.425903296101505E+005	-1.9014999E-001	2.7757926E+000	-1.9007522E-001	-2.978732088787688E-004	4.335958719338063E-001	2.840299265776243E-002	-3.500284344342031E+000	1	1.507436993627959E-002	1.332862272148285E-002	0.000000000000000E+000	0.000000000000000E+000	-1.617804495770036E-002	3.500284344342031E+000	0.000000000000000E+000	3.500284344342031E+000	0.0000000E+000	0.0000000E+000	-1.9014999E-001	0.000000000000000E+000	-5.2760937E-004	1.4603653E+004
1	0	0	0	0	0	4	116	1.425959136107331E+005	-1.9014999E-001	2.7657850E+000	-1.9009492E-001	-2.948105904542738E-004	4.333010613433520E-001	2.840380953879337E-002	-3.500579154932485E+000	1	1.507436993627959E-002	1.332943960251378E-002	0.000000000000000E+000	0.000000000000000E+000	-1.616704517819346E-002	3.500579154932485E+000	0.000000000000000E+000	3.500579154932485E+000	0.0000000E+000	0.0000000E+000	-1.9014999E-001	0.000000000000000E+000	-5.2576169E-004	1.4549494E+004
1	0	0	0	0	0	4	116	1.426014476113105E+005	-1.9014999E-001	2.7557776E+000	-1.9007522E-001	-2.921687853501902E-004	4.330088925580018E-001	2.840461617518061E-002	-3.500871323717835E+000	1	1.507436993627959E-002	1.333024623890102E-002	0.000000000000000E+000	0.000000000000000E+000	-1.615614396798693E-002	3.500871323717835E+000	0.000000000000000E+000	3.500871323717835E+000	0.0000000E+000	0.0000000E+000	-1.9014999E-001	0.000000000000000E+000	-5.2380504E-004	1.4498353E+004
1	0	0	0	0	0	4	116	1.426068876118779E+005	-1.9014999E-001	2.7457700E+000	-1.9013432E-001	-2.872025253375371E-004	4.327216900326643E-001	2.840540622607665E-002	-3.501158526243173E+000	1	1.507436993627959E-002	1.333103628979706E-002	0.000000000000000E+000	0.000000000000000E+000	-1.614542805561869E-002	3.501158526243173E+000	0.000000000000000E+000	3.501158526243173E+000	0.0000000E+000	0.0000000E+000	-1.9014999E-001	0.000000000000000E+000	-5.2206509E-004	1.4441212E+004
1	0	0	0	0	0	4	116	1.426123116124435E+005	-1.9014999E-001	2.7357626E+000	-1.9003582E-001	-2.863569915377432E-004	4.324353330411265E-001	2.840619108582023E-002	-3.501444883234710E+000	1	1.507436993627959E-002	1.333182114954064E-002	0.000000000000000E+000	0.000000000000000E+000	-1.613474369125334E-002	3.501444883234710E+000	0.000000000000000E+000	3.501444883234710E+000	0.0000000E+000	0.0000000E+000	-1.9014999E-001	0.000000000000000E+000	-5.1989290E-004	1.4396036E+004
1	0	0	0	0	0	4	116	1.426175976129947E+005	-1.9014999E-001	2.7257550E+000	-1.8999642E-001	-2.790728541546398E-004	4.321562601869719E-001	2.840695319403354E-002	-3.501723956088865E+000	1	1.507436993627959E-002	1.333258325775395E-002	0.000000000000000E+000	0.000000000000000E+000	-1.612433110784739E-002	3.501723956088865E+000	0.000000000000000E+000	3.501723956088865E+000	0.0000000E+000	0.0000000E+000	-1.9014999E-001	0.000000000000000E+000	-5.1788369E-004	1.4346349E+004
1	0	0	0	0	0	4	116	1.426229316135515E+005	-1.9014999E-001	2.7157476E+000	-1.9003582E-001	-2.816055926928918E-004	4.318746545942790E-001	2.840771940024561E-002	-3.502005561681558E+000	1	1.507436993627959E-002	1.333334946396602E-002	0.000000000000000E+000	0.000000000000000E+000	-1.611382402456127E-002	3.502005561681558E+000	0.000000000000000E+000	3.502005561681558E+000	0.0000000E+000	0.0000000E+000	-1.9014999E-001	0.000000000000000E+000	-5.1608932E-004	1.4290714E+004
1	0	0	0	0	0	4	116	1.426281356140943E+005	-1.9014999E-001	2.7057400E+000	-1.9005552E-001	-2.747427393247684E-004	4.315999118549542E-001	2.840846418153938E-002	-3.502280304420883E+000	1	1.507436993627959E-002	1.333409424525979E-002	0.000000000000000E+000	0.000000000000000E+000	-1.610357300356153E-002	3.502280304420883E+000	0.000000000000000E+000	3.502280304420883E+000	0.0000000E+000	0.0000000E+000	-1.9014999E-001	0.000000000000000E+000	-5.1424082E-004	1.4236577E+004
1	0	0	0	0	0	4	116	1.426333336146362E+005	-1.9014999E-001	2.6957326E+000	-1.9011462E-001	-2.744275888966190E-004	4.313254842660576E-001	2.840920536586272E-002	-3.502554732009779E+000	1	1.507436993627959E-002	1.333483542958313E-002	0.000000000000000E+000	0.000000000000000E+000	-1.609333374124797E-002	3.502554732009779E+000	0.000000000000000E+000	3.502554732009779E+000	0.0000000E+000	0.0000000E+000	-1.9014999E-001	0.000000000000000E+000	-5.1249820E-004	1.4179513E+004
1	0	0	0	0	0	4	116	1.426384716151720E+005	-1.9014999E-001	2.6856856E+000	-1.9007522E-001	-2.712613101800283E-004	4.310542229558776E-001	2.840993527975321E-002	-3.502825993319959E+000	1	1.507436993627959E-002	1.333556534347362E-002	0.000000000000000E+000	0.000000000000000E+000	-1.608321261705045E-002	3.502825993319959E+000	0.000000000000000E+000	3.502825993319959E+000	0.0000000E+000	0.0000000E+000	-1.9014999E-001	0.000000000000000E+000	-5.1048229E-004	1.4129594E+004
1	0	0	0	0	0	4	116	1.426435776157049E+005	-1.9014999E-001	2.6756783E+000	-1.9003582E-001	-2.695725734697448E-004	4.307846503824078E-001	2.841065794483337E-002	-3.503095565893429E+000	1	1.507436993627959E-002	1.333628800855378E-002	0.000000000000000E+000	0.000000000000000E+000	-1.607315450189011E-002	3.503095565893429E+000	0.000000000000000E+000	3.503095565893429E+000	0.0000000E+000	0.0000000E+000	-1.9014999E-001	0.000000000000000E+000	-5.0847471E-004	1.4079862E+004
1	0	0	0	0	0	4	116	1.426485936162281E+005	-1.9014999E-001	2.6656706E+000	-1.9005552E-001	-2.648215577503045E-004	4.305198288246576E-001	2.841136522470573E-002	-3.503360387451179E+000	1	1.507436993627959E-002	1.333699528842615E-002	0.000000000000000E+000	0.000000000000000E+000	-1.606327365351408E-002	3.503360387451179E+000	0.000000000000000E+000	3.503360387451179E+000	0.0000000E+000	0.0000000E+000	-1.9014999E-001	0.000000000000000E+000	-5.0662539E-004	1.4025747E+004
1	0	0	0	0	0	4	116	1.426536176167522E+005	-1.9014999E-001	2.6556237E+000	-1.9009492E-001	-2.652421083963580E-004	4.302545867162612E-001	2.841207097693678E-002	-3.503625629559576E+000	1	1.507436993627959E-002	1.333770104065720E-002	0.000000000000000E+000	0.000000000000000E+000	-1.605337711382800E-002	3.503625629559576E+000	0.000000000000000E+000	3.503625629559576E+000	0.0000000E+000	0.0000000E+000	-1.9014999E-001	0.000000000000000E+000	-5.0482055E-004	1.3969987E+004
1	0	0	0	0	0	4	116	1.426586276172744E+005	-1.9014999E-001	2.6455770E+000	-1.9005552E-001	-2.645024125195212E-004	4.299900843037416E-001	2.841277209339162E-002	-3.503890131972095E+000	1	1.507436993627959E-002	1.333840215711203E-002	0.000000000000000E+000	0.000000000000000E+000	-1.604350817318962E-002	3.503890131972095E+000	0.000000000000000E+000	3.503890131972095E+000	0.0000000E+000	0.0000000E+000	-1.9014999E-001	0.000000000000000E+000	-5.0280651E-004	1.3920021E+004
1	0	0	0	0	0	4	116	1.426635356177865E+005	-1.9014999E-001	2.6355693E+000	-1.9003582E-001	-2.591171013729440E-004	4.297309672023687E-001	2.841345633445726E-002	-3.504149249073468E+000	1	1.507436993627959E-002	1.333908639817768E-002	0.000000000000000E+000	0.000000000000000E+000	-1.603384016575075E-002	3.504149249073468E+000	0.000000000000000E+000	3.504149249073468E+000	0.0000000E+000	0.0000000E+000	-1.9014999E-001	0.000000000000000E+000	-5.0085259E-004	1.3868803E+004
1	0	0	0	0	0	4	116	1.426684076182947E+005	-1.9014999E-001	2.6255224E+000	-1.9003582E-001	-2.572160645822684E-004	4.294737511377865E-001	2.841413298737771E-002	-3.504406465138050E+000	1	1.507436993627959E-002	1.333976305109812E-002	0.000000000000000E+000	0.000000000000000E+000	-1.602424308855051E-002	3.504406465138050E+000	0.000000000000000E+000	3.504406465138050E+000	0.0000000E+000	0.0000000E+000	-1.9014999E-001	0.000000000000000E+000	-4.9894332E-004	1.3815935E+004
1	0	0	0	0	0	4	116	1.426733116188063E+005	-1.9014999E-001	2.6154757E+000	-1.9005552E-001	-2.589054141607549E-004	4.292148457236257E-001	2.841481147771137E-002	-3.504665370552211E+000	1	1.507436993627959E-002	1.334044154143178E-002	0.000000000000000E+000	0.000000000000000E+000	-1.601458297944614E-002	3.504665370552211E+000	0.000000000000000E+000	3.504665370552211E+000	0.0000000E+000	0.0000000E+000	-1.9014999E-001	0.000000000000000E+000	-4.9708557E-004	1.3761640E+004
1	0	0	0	0	0	4	116	1.426780956193053E+005	-1.9014999E-001	2.6054680E+000	-1.9009492E-001	-2.525718608581357E-004	4.289622738627675E-001	2.841547083706430E-002	-3.504917942413069E+000	1	1.507436993627959E-002	1.334110090078471E-002	0.000000000000000E+000	0.000000000000000E+000	-1.600515918373104E-002	3.504917942413069E+000	0.000000000000000E+000	3.504917942413069E+000	0.0000000E+000	0.0000000E+000	-1.9014999E-001	0.000000000000000E+000	-4.9528625E-004	1.3706143E+004
1	0	0	0	0	0	4	116	1.426829076198072E+005	-1.9014999E-001	2.5954607E+000	-1.9001612E-001	-2.540480785651339E-004	4.287082257842024E-001	2.841613150667300E-002	-3.505171990491634E+000	1	1.507436993627959E-002	1.334176157039341E-002	0.000000000000000E+000	0.000000000000000E+000	-1.599568030834850E-002	3.505171990491634E+000	0.000000000000000E+000	3.505171990491634E+000	0.0000000E+000	0.0000000E+000	-1.9014999E-001	0.000000000000000E+000	-4.9317937E-004	1.3659160E+004
1	0	0	0	0	0	4	116	1.426876496203020E+005	-1.9014999E-001	2.5854530E+000	-1.9003582E-001	-2.503546231405603E-004	4.284578711610619E-001	2.841678005996712E-002	-3.505422345114774E+000	1	1.507436993627959E-002	1.334241012368754E-002	0.000000000000000E+000	0.000000000000000E+000	-1.598633924075376E-002	3.505422345114774E+000	0.000000000000000E+000	3.505422345114774E+000	0.0000000E+000	0.0000000E+000	-1.9014999E-001	0.000000000000000E+000	-4.9132871E-004	1.3605083E+004
1	0	0	0	0	0	4	116	1.426923656207938E+005	-1.9014999E-001	2.5754063E+000	-1.9001612E-001	-2.489844295299715E-004	4.282088867315319E-001	2.841742257451163E-002	-3.505671329544304E+000	1	1.507436993627959E-002	1.334305263823205E-002	0.000000000000000E+000	0.000000000000000E+000	-1.597704929692487E-002	3.505671329544304E+000	0.000000000000000E+000	3.505671329544304E+000	0.0000000E+000	0.0000000E+000	-1.9014999E-001	0.000000000000000E+000	-4.8936874E-004	1.3553620E+004
1	0	0	0	0	0	4	116	1.426970936212870E+005	-1.9014999E-001	2.5653987E+000	-1.9007522E-001	-2.496138765745693E-004	4.279592728549573E-001	2.841806420655896E-002	-3.505920943420879E+000	1	1.507436993627959E-002	1.334369427027938E-002	0.000000000000000E+000	0.000000000000000E+000	-1.596773586758045E-002	3.505920943420879E+000	0.000000000000000E+000	3.505920943420879E+000	0.0000000E+000	0.0000000E+000	-1.9014999E-001	0.000000000000000E+000	-4.8761873E-004	1.3496755E+004
1	0	0	0	0	0	4	116	1.427017576217735E+005	-1.9014999E-001	2.5553913E+000	-1.9007522E-001	-2.462370817942752E-004	4.277130357731631E-001	2.841869468892416E-002	-3.506167180502673E+000	1	1.507436993627959E-002	1.334432475264457E-002	0.000000000000000E+000	0.000000000000000E+000	-1.595854843098942E-002	3.506167180502673E+000	0.000000000000000E+000	3.506167180502673E+000	0.0000000E+000	0.0000000E+000	-1.9014999E-001	0.000000000000000E+000	-4.8571656E-004	1.3444105E+004
1	0	0	0	0	0	4	116	1.427063916222567E+005	-1.9014999E-001	2.5453837E+000	-1.9003582E-001	-2.446504402822918E-004	4.274683853328807E-001	2.841931866195116E-002	-3.506411830942956E+000	1	1.507436993627959E-002	1.334494872567157E-002	0.000000000000000E+000	0.000000000000000E+000	-1.594942019412647E-002	3.506411830942956E+000	0.000000000000000E+000	3.506411830942956E+000	0.0000000E+000	0.0000000E+000	-1.9014999E-001	0.000000000000000E+000	-4.8371407E-004	1.3394231E+004
1	0	0	0	0	0	4	116	1.427110176227393E+005	-1.9014999E-001	2.5353367E+000	-1.9013432E-001	-2.442306227650908E-004	4.272241547101157E-001	2.841993912250055E-002	-3.506656061565721E+000	1	1.507436993627959E-002	1.334556918622097E-002	0.000000000000000E+000	0.000000000000000E+000	-1.594030762121955E-002	3.506656061565721E+000	0.000000000000000E+000	3.506656061565721E+000	0.0000000E+000	0.0000000E+000	-1.9014999E-001	0.000000000000000E+000	-4.8205451E-004	1.3334451E+004
1	0	0	0	0	0	4	116	1.427156376232214E+005	-1.9014999E-001	2.5253294E+000	-1.9011462E-001	-2.439150565034813E-004	4.269802396536122E-001	2.842055633482675E-002	-3.506899976622225E+000	1	1.507436993627959E-002	1.334618639854716E-002	0.000000000000000E+000	0.000000000000000E+000	-1.593120682251412E-002	3.506899976622225E+000	0.000000000000000E+000	3.506899976622225E+000	0.0000000E+000	0.0000000E+000	-1.9014999E-001	0.000000000000000E+000	-4.8010203E-004	1.3283194E+004
1	0	0	0	0	0	4	116	1.427202176236990E+005	-1.9014999E-001	2.5153217E+000	-1.9011462E-001	-2.418037445015377E-004	4.267384359091106E-001	2.842116577746206E-002	-3.507141780366726E+000	1	1.507436993627959E-002	1.334679584118247E-002	0.000000000000000E+000	0.000000000000000E+000	-1.592218479969817E-002	3.507141780366726E+000	0.000000000000000E+000	3.507141780366726E+000	0.0000000E+000	0.0000000E+000	-1.9014999E-001	0.000000000000000E+000	-4.7819942E-004	1.3230554E+004
1	0	0	0	0	0	4	116	1.427247896241760E+005	-1.9014999E-001	2.5053144E+000	-1.9017373E-001	-2.413792428788211E-004	4.264970566662318E-001	2.842177173371752E-002	-3.507383159609605E+000	1	1.507436993627959E-002	1.334740179743794E-002	0.000000000000000E+000	0.000000000000000E+000	-1.591317861560852E-002	3.507383159609605E+000	0.000000000000000E+000	3.507383159609605E+000	0.0000000E+000	0.0000000E+000	-1.9014999E-001	0.000000000000000E+000	-4.7644498E-004	1.3173819E+004
1	0	0	0	0	0	4	116	1.427271956244269E+005	-1.9014999E-001	2.4999955E+000	-1.9005552E-001	-1.270252321826087E-004	4.263700314340492E-001	2.842208964280062E-002	-3.507510184841788E+000	1	1.507436993627959E-002	1.334771970652104E-002	0.000000000000000E+000	0.000000000000000E+000	-1.590843913340855E-002	3.507510184841788E+000	0.000000000000000E+000	3.507510184841788E+000	0.0000000E+000	0.0000000E+000	-1.9014999E-001	0.000000000000000E+000	-4.7513793E-004	1.3154027E+004
1	0	0	0	0	0	4	116	1.427271976244273E+005	-1.9014999E-001	2.5001531E+000	-1.9007522E-001	-1.055973437097338E-007	4.263699258367055E-001	2.842208990681019E-002	-3.507510290439131E+000	1	1.507436993627959E-002	1.334771997053060E-002	0.000000000000000E+000	0.000000000000000E+000	-1.590843519342968E-002	3.507510290439131E+000	0.000000000000000E+000	3.507510290439131E+000	0.0000000E+000	0.0000000E+000	-1.9014999E-001	0.000000000000000E+000	-4.7521715E-004	1.3153493E+004
3	0	0	1	1	0	5	115	1.427272516244326E+005	0.0000000E+000	2.5054719E+000	0.0000000E+000	-2.745530936453078E-006	4.263671803057690E-001	2.842209677105837E-002	-3.507513035970068E+000	1	1.507436993627959E-002	1.334772683477879E-002	0.000000000000000E+000	0.000000000000000E+000	-1.590833275397903E-002	3.507513035970068E+000	0.000000000000000E+000	3.507513035970068E+000	0.0000000E+000	0.0000000E+000	0.0000000E+000	0.000000000000000E+000	0.0000000E+000	0.0000000E+000
3	0	0	1	0	0	5	115	1.427282516245369E+005	0.0000000E+000	2.5427439E+000	0.0000000E+000	0.000000000000000E+000	4.263671803057690E-001	2.842209677105837E-002	-3.507513035970068E+000	1	1.507436993627959E-002	1.334772683477879E-002	0.000000000000000E+000	0.000000000000000E+000	-1.590833275397903E-002	3.507513035970068E+000	0.000000000000000E+000	3.507513035970068E+000	0.0000000E+000	0.0000000E+000	0.0000000E+000	0.000000000000000E+000	0.0000000E+000	0.0000000E+000
3	0	0	1	0	0	5	115	1.427292516246412E+005	0.0000000E+000	2.5724514E+000	0.0000000E+000	0.000000000000000E+000	4.263671803057690E-001	2.842209677105837E-002	-3.507513035970068E+000	1	1.507436993627959E-002	1.334772683477879E-002	0.000000000000000E+000	0.000000000000000E+000	-1.590833275397903E-002	3.507513035970068E+000	0.000000000000000E+000	3.507513035970068E+000	0.0000000E+000	0.0000000E+000	0.0000000E+000	0.000000000000000E+000	0.0000000E+000	0.0000000E+000
3	0	0	1	0	0	5	115	1.427302516247456E+005	0.0000000E+000	2.5990460E+000	0.0000000E+000	0.000000000000000E+000	4.263671803057690E-001	2.842209677105837E-002	-3.507513035970068E+000	1	1.507436993627959E-002	1.334772683477879E-002	0.000000000000000E+000	0.000000000000000E+000	-1.590833275397903E-002	3.507513035970068E+000	0.000000000000000E+000	3.507513035970068E+000	0.0000000E+000	0.0000000E+000	0.0000000E+000	0.000000000000000E+000	0.0000000E+000	0.0000000E+000
3	0	0	1	0	0	5	115	1.427312516248499E+005	0.0000000E+000	2.6233554E+000	0.0000000E+000	0.000000000000000E+000	4.263671803057690E-001	2.842209677105837E-002	-3.507513035970068E+000	1	1.507436993627959E-002	1.334772683477879E-002	0.000000000000000E+000	0.000000000000000E+000	-1.590833275397903E-002	3.507513035970068E+000	0.000000000000000E+000	3.507513035970068E+000	0.0000000E+000	0.0000000E+000	0.0000000E+000	0.000000000000000E+000	0.0000000E+000	0.0000000E+000
3	0	0	1	0	0	5	115	1.427322516249542E+005	0.0000000E+000	2.6458921E+000	0.0000000E+000	0.000000000000000E+000	4.263671803057690E-001	2.842209677105837E-002	-3.507513035970068E+000	1	1.507436993627959E-002	1.334772683477879E-002	0.000000000000000E+000	0.000000000000000E+000	-1.590833275397903E-002	3.507513035970068E+000	0.000000000000000E+000	3.507513035970068E+000	0.0000000E+000	0.0000000E+000	0.0000000E+000	0.000000000000000E+000	0.0000000E+000	0.0000000E+000
3	0	0	1	0	0	5	115	1.427332516250585E+005	0.0000000E+000	2.6668921E+000	0.0000000E+000	0.000000000000000E+000	4.263671803057690E-001	2.842209677105837E-002	-3.507513035970068E+000	1	1.507436993627959E-002	1.334772683477879E-002	0.000000000000000E+000	0.000000000000000E+000	-1.590833275397903E-002	3.507513035970068E+000	0.000000000000000E+000	3.507513035970068E+000	0.0000000E+000	0.0000000E+000	0.0000000E+000	0.000000000000000E+000	0.0000000E+000	0.0000000E+000
3	0	0	1	0	0	5	115	1.427342516251628E+005	0.0000000E+000	2.6868677E+000	0.0000000E+000	0.000000000000000E+000	4.263671803057690E-001	2.842209677105837E-002	-3.507513035970068E+000	1	1.507436993627959E-002	1.334772683477879E-002	0.000000000000000E+000	0.000000000000000E+000	-1.590833275397903E-002	3.507513035970068E+000	0.000000000000000E+000	3.507513035970068E+000	0.0000000E+000	0.0000000E+000	0.0000000E+000	0.000000000000000E+000	0.0000000E+000	0.0000000E+000
3	0	0	1	0	0	5	115	1.427352516252671E+005	0.0000000E+000	2.7058976E+000	0.0000000E+000	0.000000000000000E+000	4.263671803057690E-001	2.842209677105837E-002	-3.507513035970068E+000	1	1.507436993627959E-002	1.334772683477879E-002	0.000000000000000E+000	0.000000000000000E+000	-1.590833275397903E-002	3.507513035970068E+000	0.000000000000000E+000	3.507513035970068E+000	0.0000000E+000	0.0000000E+000	0.0000000E+000	0.000000000000000E+000	0.0000000E+000	0.0000000E+000
3	0	0	1	0	0	5	115	1.427362516253714E+005	0.0000000E+000	2.7239821E+000	0.0000000E+000	0.000000000000000E+000	4.263671803057690E-001	2.842209677105837E-002	-3.507513035970068E+000	1	1.507436993627959E-002	1.334772683477879E-002	0.000000000000000E+000	0.000000000000000E+000	-1.590833275397903E-002	3.507513035970068E+000	0.000000000000000E+000	3.507513035970068E+000	0.0000000E+000	0.0000000E+000	0.0000000E+000	0.000000000000000E+000	0.0000000E+000	0.0000000E+000
3	0	0	0	0	0	5	116	1.427372836254789E+005	7.6059997E-001	2.7534530E+000	0.0000000E+000	0.000000000000000E+000	4.263671803057690E-001	2.842209677105837E-002	-3.507513035970068E+000	1	1.507436993627959E-002	1.334772683477879E-002	0.000000000000000E+000	0.000000000000000E+000	-1.590833275397903E-002	3.507513035970068E+000	0.000000000000000E+000	3.507513035970068E+000	8.9161667E+001	0.0000000E+000	0.0000000E+000	0.000000000000000E+000	0.0000000E+000	0.0000000E+000
1	1	0	0	1	0	6	116	1.427372856254792E+005	7.6059997E-001	2.7541621E+000	7.6049358E-001	4.224964314036899E-007	4.263676028022004E-001	2.842209793468197E-002	4.224964314036899E-007	2	1.163623596783792E-009	0.000000000000000E+000	0.000000000000000E+000	0.000000000000000E+000	-1.590834851788894E-002	0.000000000000000E+000	4.224964314036899E-007	4.224964314036899E-007	0.0000000E+000	0.0000000E+000	7.6059997E-001	1.000000000000000E+000	2.0945226E-003	3.6215454E+003
1	1	0	0	0	0	6	116	1.427373276254837E+005	7.6059997E-001	2.7643666E+000	7.6049358E-001	8.873650994565752E-006	4.263764764531950E-001	2.842212242313385E-002	9.296147425969441E-006	2	2.565207547419734E-008	0.000000000000000E+000	0.000000000000000E+000	0.000000000000000E+000	-1.590867960573830E-002	0.000000000000000E+000	9.296147425969441E-006	9.296147425969441E-006	0.0000000E+000	0.0000000E+000	7.6059997E-001	1.000000000000000E+000	2.1022831E-003	3.6349639E+003
1	1	0	0	0	0	6	116	1.427373776254887E+005	7.6059997E-001	2.7747288E+000	7.6073003E-001	1.056408564249675E-005	4.263870405388375E-001	2.842215168327702E-002	1.986023306846619E-005	2	5.491221865064344E-008	0.000000000000000E+000	0.000000000000000E+000	0.000000000000000E+000	-1.590907376597718E-002	0.000000000000000E+000	1.986023306846619E-005	1.986023306846619E-005	0.0000000E+000	0.0000000E+000	7.6059997E-001	1.000000000000000E+000	2.1108196E-003	3.6474553E+003
1	1	0	0	0	0	6	116	1.427374336254948E+005	7.6059997E-001	2.7850909E+000	7.6061177E-001	1.183161864678065E-005	4.263988721574843E-001	2.842218457627204E-002	3.169185171524684E-005	2	8.780521366241745E-008	0.000000000000000E+000	0.000000000000000E+000	0.000000000000000E+000	-1.590951521957668E-002	0.000000000000000E+000	3.169185171524684E-005	3.169185171524684E-005	0.0000000E+000	0.0000000E+000	7.6059997E-001	1.000000000000000E+000	2.1183731E-003	3.6616458E+003
1	1	0	0	0	0	6	116	1.427374916255008E+005	7.6059997E-001	2.7952166E+000	7.6051331E-001	1.225412600570255E-005	4.264111262834900E-001	2.842221876910422E-002	4.394597772094939E-005	2	1.219980458426473E-007	0.000000000000000E+000	0.000000000000000E+000	0.000000000000000E+000	-1.590997243749380E-002	0.000000000000000E+000	4.394597772094939E-005	4.394597772094939E-005	0.0000000E+000	0.0000000E+000	7.6059997E-001	1.000000000000000E+000	2.1257994E-003	3.6754341E+003
1	1	0	0	0	0	6	116	1.427375556255076E+005	7.6059997E-001	2.8055787E+000	7.6065123E-001	1.352232681380378E-005	4.264246486103038E-001	2.842225663932403E-002	5.746830453475317E-005	2	1.598682656533956E-007	0.000000000000000E+000	0.000000000000000E+000	0.000000000000000E+000	-1.591047697368818E-002	0.000000000000000E+000	5.746830453475317E-005	5.746830453475317E-005	0.0000000E+000	0.0000000E+000	7.6059997E-001	1.000000000000000E+000	2.1340670E-003	3.6883904E+003
1	1	0	0	0	0	6	116	1.427376216255145E+005	7.6059997E-001	2.8157043E+000	7.6069063E-001	1.394492179155350E-005	4.264385935320953E-001	2.842229583670259E-002	7.141322632630667E-005	2	1.990656442116268E-007	0.000000000000000E+000	0.000000000000000E+000	0.000000000000000E+000	-1.591099727746937E-002	0.000000000000000E+000	7.141322632630667E-005	7.141322632630667E-005	0.0000000E+000	0.0000000E+000	7.6059997E-001	1.000000000000000E+000	2.1418799E-003	3.7015105E+003
1	1	0	0	0	0	6	116	1.427376896255212E+005	7.6059997E-001	2.8257906E+000	7.6067090E-001	1.436738540728887E-005	4.264529609175026E-001	2.842233636601382E-002	8.578061173359554E-005	2	2.395949554451215E-007	0.000000000000000E+000	0.000000000000000E+000	0.000000000000000E+000	-1.591153334393607E-002	0.000000000000000E+000	8.578061173359554E-005	8.578061173359554E-005	0.0000000E+000	0.0000000E+000	7.6059997E-001	1.000000000000000E+000	2.1494967E-003	3.7148662E+003
1	1	0	0	0	0	6	116	1.427377616255293E+005	7.6059997E-001	2.8358374E+000	7.6063150E-001	1.521281613243951E-005	4.264681737336351E-001	2.842237943337851E-002	1.009934278660350E-004	2	2.826623201369893E-007	0.000000000000000E+000	0.000000000000000E+000	0.000000000000000E+000	-1.591210095455982E-002	0.000000000000000E+000	1.009934278660350E-004	1.009934278660350E-004	0.0000000E+000	0.0000000E+000	7.6059997E-001	1.000000000000000E+000	2.1570271E-003	3.7282671E+003
1	1	0	0	0	0	6	116	1.427378356255367E+005	7.6059997E-001	2.8458843E+000	7.6057237E-001	1.563515914811028E-005	4.264838088927832E-001	2.842242385342757E-002	1.166285870141453E-004	2	3.270823691961522E-007	0.000000000000000E+000	0.000000000000000E+000	0.000000000000000E+000	-1.591268432336933E-002	0.000000000000000E+000	1.166285870141453E-004	1.166285870141453E-004	0.0000000E+000	0.0000000E+000	7.6059997E-001	1.000000000000000E+000	2.1645010E-003	3.7417666E+003
1	1	0	0	0	0	6	116	1.427379136255449E+005	7.6059997E-001	2.8560495E+000	7.6063150E-001	1.648026155100928E-005	4.265002891543342E-001	2.842247084017012E-002	1.331088485651546E-004	2	3.740691117450068E-007	0.000000000000000E+000	0.000000000000000E+000	0.000000000000000E+000	-1.591329922408575E-002	0.000000000000000E+000	1.331088485651546E-004	1.331088485651546E-004	0.0000000E+000	0.0000000E+000	7.6059997E-001	1.000000000000000E+000	2.1724012E-003	3.7548398E+003
1	1	0	0	0	0	6	116	1.427379936255533E+005	7.6059997E-001	2.8660569E+000	7.6067090E-001	1.690279096364975E-005	4.265171919452979E-001	2.842251920323160E-002	1.500116395288044E-004	2	4.224321732242131E-007	0.000000000000000E+000	0.000000000000000E+000	0.000000000000000E+000	-1.591392988994265E-002	0.000000000000000E+000	1.500116395288044E-004	1.500116395288044E-004	0.0000000E+000	0.0000000E+000	7.6059997E-001	1.000000000000000E+000	2.1801260E-003	3.7678015E+003
1	1	0	0	0	0	6	116	1.427380756255619E+005	7.6059997E-001	2.8762221E+000	7.6063150E-001	1.732551713784536E-005	4.265345174624357E-001	2.842256894991928E-002	1.673371566666497E-004	2	4.721788609031441E-007	0.000000000000000E+000	0.000000000000000E+000	0.000000000000000E+000	-1.591457632828146E-002	0.000000000000000E+000	1.673371566666497E-004	1.673371566666497E-004	0.0000000E+000	0.0000000E+000	7.6059997E-001	1.000000000000000E+000	2.1877452E-003	3.7813608E+003
1	1	0	0	0	0	6	116	1.427381616255706E+005	7.6059997E-001	2.8864264E+000	7.6063150E-001	1.817072894838121E-005	4.265526881913841E-001	2.842262130790114E-002	1.855078856150309E-004	2	5.245368427699015E-007	0.000000000000000E+000	0.000000000000000E+000	0.000000000000000E+000	-1.591525430260933E-002	0.000000000000000E+000	1.855078856150309E-004	1.855078856150309E-004	0.0000000E+000	0.0000000E+000	7.6059997E-001	1.000000000000000E+000	2.1955068E-003	3.7947764E+003
1	1	0	0	0	0	6	116	1.427382496255799E+005	7.6059997E-001	2.8966310E+000	7.6059210E-001	1.859338962369495E-005	4.265712815810078E-001	2.842267507404937E-002	2.041012752387259E-004	2	5.783029909910142E-007	0.000000000000000E+000	0.000000000000000E+000	0.000000000000000E+000	-1.591594804697527E-002	0.000000000000000E+000	2.041012752387259E-004	2.041012752387259E-004	0.0000000E+000	0.0000000E+000	7.6059997E-001	1.000000000000000E+000	2.2031546E-003	3.8083896E+003
1	1	0	0	0	0	6	116	1.427383396255896E+005	7.6059997E-001	2.9067566E+000	7.6067090E-001	1.901629113488727E-005	4.265902978721426E-001	2.842273025715696E-002	2.231175663736132E-004	2	6.334860985814095E-007	0.000000000000000E+000	0.000000000000000E+000	0.000000000000000E+000	-1.591665757036519E-002	0.000000000000000E+000	2.231175663736132E-004	2.231175663736132E-004	0.0000000E+000	0.0000000E+000	7.6059997E-001	1.000000000000000E+000	2.2110853E-003	3.8213064E+003
1	1	0	0	0	0	6	116	1.427384296255987E+005	7.6059997E-001	2.9169219E+000	7.6069063E-001	1.901589701573054E-005	4.266093137691584E-001	2.842278563090430E-002	2.421334633893437E-004	2	6.888598459292572E-007	0.000000000000000E+000	0.000000000000000E+000	0.000000000000000E+000	-1.591736707904999E-002	0.000000000000000E+000	2.421334633893437E-004	2.421334633893437E-004	0.0000000E+000	0.0000000E+000	7.6059997E-001	1.000000000000000E+000	2.2188751E-003	3.8345706E+003
1	1	0	0	0	0	6	116	1.427385236256085E+005	7.6059997E-001	2.9271264E+000	7.6061177E-001	1.986105412244797E-005	4.266291748232808E-001	2.842284366716915E-002	2.619945175117917E-004	2	7.468961107717775E-007	0.000000000000000E+000	0.000000000000000E+000	0.000000000000000E+000	-1.591810812168277E-002	0.000000000000000E+000	2.619945175117917E-004	2.619945175117917E-004	0.0000000E+000	0.0000000E+000	7.6059997E-001	1.000000000000000E+000	2.2264067E-003	3.8483843E+003
1	1	0	0	0	0	6	116	1.427386176256184E+005	7.6059997E-001	2.9372520E+000	7.6063150E-001	1.986086802350150E-005	4.266490356913044E-001	2.842290190386295E-002	2.818553855352932E-004	2	8.051328045793893E-007	0.000000000000000E+000	0.000000000000000E+000	0.000000000000000E+000	-1.591884915737195E-002	0.000000000000000E+000	2.818553855352932E-004	2.818553855352932E-004	0.0000000E+000	0.0000000E+000	7.6059997E-001	1.000000000000000E+000	2.2341665E-003	3.8615967E+003
1	1	0	0	0	0	6	116	1.427387136256285E+005	7.6059997E-001	2.9473383E+000	7.6061177E-001	2.028356131580141E-005	4.266693192526201E-001	2.842296158453385E-002	3.021389468510946E-004	2	8.648134754776771E-007	0.000000000000000E+000	0.000000000000000E+000	0.000000000000000E+000	-1.591960596431618E-002	0.000000000000000E+000	3.021389468510946E-004	3.021389468510946E-004	0.0000000E+000	0.0000000E+000	7.6059997E-001	1.000000000000000E+000	2.2417803E-003	3.8749575E+003
1	1	0	0	0	0	6	116	1.427388116256385E+005	7.6059997E-001	2.9573853E+000	7.6076943E-001	2.070616732041041E-005	4.266900254199406E-001	2.842302271726820E-002	3.228451141715050E-004	2	9.259462098280824E-007	0.000000000000000E+000	0.000000000000000E+000	0.000000000000000E+000	-1.592037853925864E-002	0.000000000000000E+000	3.228451141715050E-004	3.228451141715050E-004	0.0000000E+000	0.0000000E+000	7.6059997E-001	1.000000000000000E+000	2.2498884E-003	3.8873608E+003
1	1	0	0	0	0	6	116	1.427389116256488E+005	7.6059997E-001	2.9674716E+000	7.6069063E-001	2.112888266642888E-005	4.267111543026070E-001	2.842308531222966E-002	3.439739968379338E-004	2	9.885411712852454E-007	0.000000000000000E+000	0.000000000000000E+000	0.000000000000000E+000	-1.592116688627901E-002	0.000000000000000E+000	3.439739968379338E-004	3.439739968379338E-004	0.0000000E+000	0.0000000E+000	7.6059997E-001	1.000000000000000E+000	2.2573278E-003	3.9010229E+003
1	1	0	0	0	0	6	116	1.427390116256597E+005	7.6059997E-001	2.9774790E+000	7.6057237E-001	2.112904687722524E-005	4.267322833494842E-001	2.842314812089192E-002	3.651030437151591E-004	2	1.051349833542520E-006	0.000000000000000E+000	0.000000000000000E+000	0.000000000000000E+000	-1.592195523942631E-002	0.000000000000000E+000	3.651030437151591E-004	3.651030437151591E-004	0.0000000E+000	0.0000000E+000	7.6059997E-001	1.000000000000000E+000	2.2645884E-003	3.9147871E+003
1	1	0	0	0	0	6	116	1.427391136256699E+005	7.6059997E-001	2.9875653E+000	7.6063150E-001	2.155148860481050E-005	4.267538348380890E-001	2.842321240182691E-002	3.866545323199696E-004	2	1.115630768537546E-006	0.000000000000000E+000	0.000000000000000E+000	0.000000000000000E+000	-1.592275935444244E-002	0.000000000000000E+000	3.866545323199696E-004	3.866545323199696E-004	0.0000000E+000	0.0000000E+000	7.6059997E-001	1.000000000000000E+000	2.2724362E-003	3.9277434E+003
1	1	0	0	0	0	6	116	1.427392156256808E+005	7.6059997E-001	2.9976122E+000	7.6063150E-001	2.155113826195399E-005	4.267753859763510E-001	2.842327689734022E-002	4.082056705819236E-004	2	1.180126281842553E-006	0.000000000000000E+000	0.000000000000000E+000	0.000000000000000E+000	-1.592356345638681E-002	0.000000000000000E+000	4.082056705819236E-004	4.082056705819236E-004	0.0000000E+000	0.0000000E+000	7.6059997E-001	1.000000000000000E+000	2.2800784E-003	3.9409519E+003
1	1	0	0	0	0	6	116	1.427393216256918E+005	7.6059997E-001	3.0077379E+000	7.6057237E-001	2.239633917808533E-005	4.267977823155291E-001	2.842334414697276E-002	4.306020097600089E-004	2	1.247375914389254E-006	0.000000000000000E+000	0.000000000000000E+000	0.000000000000000E+000	-1.592439909391374E-002	0.000000000000000E+000	4.306020097600089E-004	4.306020097600089E-004	0.0000000E+000	0.0000000E+000	7.6059997E-001	1.000000000000000E+000	2.2876023E-003	3.9545715E+003
1	1	0	0	0	0	6	116	1.427394276257027E+005	7.6059997E-001	3.0177848E+000	7.6057237E-001	2.239650328954061E-005	4.268201788188186E-001	2.842341162331210E-002	4.529985130495495E-004	2	1.314852253728183E-006	0.000000000000000E+000	0.000000000000000E+000	0.000000000000000E+000	-1.592523473756389E-002	0.000000000000000E+000	4.529985130495495E-004	4.529985130495495E-004	0.0000000E+000	0.0000000E+000	7.6059997E-001	1.000000000000000E+000	2.2952438E-003	3.9677813E+003
1	1	0	0	0	0	6	116	1.427395356257139E+005	7.6059997E-001	3.0278316E+000	7.6065123E-001	2.281907637914022E-005	4.268429978951978E-001	2.842348060209963E-002	4.758175894286897E-004	2	1.383831041257277E-006	0.000000000000000E+000	0.000000000000000E+000	0.000000000000000E+000	-1.592608614798417E-002	0.000000000000000E+000	4.758175894286897E-004	4.758175894286897E-004	0.0000000E+000	0.0000000E+000	7.6059997E-001	1.000000000000000E+000	2.3031237E-003	3.9805779E+003
1	1	0	0	0	0	6	116	1.427396436257251E+005	7.6059997E-001	3.0379179E+000	7.6057237E-001	2.281894498401218E-005	4.268658168401818E-001	2.842354980988171E-002	4.986365344127019E-004	2	1.453038823338859E-006	0.000000000000000E+000	0.000000000000000E+000	0.000000000000000E+000	-1.592693755350192E-002	0.000000000000000E+000	4.986365344127019E-004	4.986365344127019E-004	0.0000000E+000	0.0000000E+000	7.6059997E-001	1.000000000000000E+000	2.3105564E-003	3.9942522E+003
1	1	0	0	0	0	6	116	1.427397556257369E+005	7.6059997E-001	3.0479648E+000	7.6067090E-001	2.366403645939297E-005	4.268894808766411E-001	2.842362181958636E-002	5.223005708720949E-004	2	1.525048527982464E-006	0.000000000000000E+000	0.000000000000000E+000	0.000000000000000E+000	-1.592782049051886E-002	0.000000000000000E+000	5.223005708720949E-004	5.223005708720949E-004	0.0000000E+000	0.0000000E+000	7.6059997E-001	1.000000000000000E+000	2.3184982E-003	4.0069429E+003
1	1	0	0	0	0	6	116	1.427398676257487E+005	7.6059997E-001	3.0580118E+000	7.6071030E-001	2.366417858335707E-005	4.269131450552245E-001	2.842369406962302E-002	5.459647494554519E-004	2	1.597298564644245E-006	0.000000000000000E+000	0.000000000000000E+000	0.000000000000000E+000	-1.592870343283863E-002	0.000000000000000E+000	5.459647494554519E-004	5.459647494554519E-004	0.0000000E+000	0.0000000E+000	7.6059997E-001	1.000000000000000E+000	2.3262610E-003	4.0199426E+003
1	1	0	0	0	0	6	116	1.427399796257606E+005	7.6059997E-001	3.0680587E+000	7.6065123E-001	2.366409119632509E-005	4.269368091464208E-001	2.842376655649370E-002	5.696288406517770E-004	2	1.669785435330640E-006	0.000000000000000E+000	0.000000000000000E+000	0.000000000000000E+000	-1.592958637189787E-002	0.000000000000000E+000	5.696288406517770E-004	5.696288406517770E-004	0.0000000E+000	0.0000000E+000	7.6059997E-001	1.000000000000000E+000	2.3337225E-003	4.0334631E+003
1	1	0	0	0	0	6	116	1.427400936257723E+005	7.6059997E-001	3.0780661E+000	7.6059210E-001	2.408676279915704E-005	4.269608959092200E-001	2.842384057871196E-002	5.937156034509341E-004	2	1.743807653584867E-006	0.000000000000000E+000	0.000000000000000E+000	0.000000000000000E+000	-1.593048508140291E-002	0.000000000000000E+000	5.937156034509341E-004	5.937156034509341E-004	0.0000000E+000	0.0000000E+000	7.6059997E-001	1.000000000000000E+000	2.3411529E-003	4.0469341E+003
1	1	0	0	0	0	6	116	1.427402096257843E+005	7.6059997E-001	3.0881131E+000	7.6069063E-001	2.450935764445199E-005	4.269854052668645E-001	2.842391614545134E-002	6.182249610953860E-004	2	1.819374392961204E-006	0.000000000000000E+000	0.000000000000000E+000	0.000000000000000E+000	-1.593139955848980E-002	0.000000000000000E+000	6.182249610953860E-004	6.182249610953860E-004	0.0000000E+000	0.0000000E+000	7.6059997E-001	1.000000000000000E+000	2.3490987E-003	4.0596177E+003
1	1	0	0	0	0	6	116	1.427403276257967E+005	7.6059997E-001	3.0981994E+000	7.6053298E-001	2.493193070093791E-005	4.270103371975654E-001	2.842399326646752E-002	6.431568917963239E-004	2	1.896495409145493E-006	0.000000000000000E+000	0.000000000000000E+000	0.000000000000000E+000	-1.593232980234559E-002	0.000000000000000E+000	6.431568917963239E-004	6.431568917963239E-004	0.0000000E+000	0.0000000E+000	7.6059997E-001	1.000000000000000E+000	2.3562827E-003	4.0737212E+003
1	1	0	0	0	0	6	116	1.427404456258090E+005	7.6059997E-001	3.1082857E+000	7.6053298E-001	2.493198550409741E-005	4.270352691830694E-001	2.842407063809170E-002	6.680888773004214E-004	2	1.973867033322474E-006	0.000000000000000E+000	0.000000000000000E+000	0.000000000000000E+000	-1.593326004824616E-002	0.000000000000000E+000	6.680888773004214E-004	6.680888773004214E-004	0.0000000E+000	0.0000000E+000	7.6059997E-001	1.000000000000000E+000	2.3639537E-003	4.0869834E+003
1	1	0	0	0	0	6	116	1.427405676258216E+005	7.6059997E-001	3.1184113E+000	7.6065123E-001	2.577735063102510E-005	4.270610465337005E-001	2.842415089353588E-002	6.938662279314465E-004	2	2.054122477505166E-006	0.000000000000000E+000	0.000000000000000E+000	0.000000000000000E+000	-1.593422183585622E-002	0.000000000000000E+000	6.938662279314465E-004	6.938662279314465E-004	0.0000000E+000	0.0000000E+000	7.6059997E-001	1.000000000000000E+000	2.3720234E-003	4.0996597E+003
1	1	0	0	0	0	6	116	1.427406896258341E+005	7.6059997E-001	3.1285369E+000	7.6069063E-001	2.577694548500909E-005	4.270868234791855E-001	2.842423140817947E-002	7.196431734164556E-004	2	2.134637121092853E-006	0.000000000000000E+000	0.000000000000000E+000	0.000000000000000E+000	-1.593518360834974E-002	0.000000000000000E+000	7.196431734164556E-004	7.196431734164556E-004	0.0000000E+000	0.0000000E+000	7.6059997E-001	1.000000000000000E+000	2.3798486E-003	4.1127588E+003
1	1	0	0	0	0	6	116	1.427408136258472E+005	7.6059997E-001	3.1386232E+000	7.6059210E-001	2.619985792371962E-005	4.271130233371092E-001	2.842431350831350E-002	7.458430313401753E-004	2	2.216737255124335E-006	0.000000000000000E+000	0.000000000000000E+000	0.000000000000000E+000	-1.593616116027495E-002	0.000000000000000E+000	7.458430313401753E-004	7.458430313401753E-004	0.0000000E+000	0.0000000E+000	7.6059997E-001	1.000000000000000E+000	2.3872121E-003	4.1265527E+003
1	1	0	0	0	0	6	116	1.427409396258602E+005	7.6059997E-001	3.1487885E+000	7.6065123E-001	2.662258426348368E-005	4.271396459213727E-001	2.842439720251468E-002	7.724656156036589E-004	2	2.300431456301461E-006	0.000000000000000E+000	0.000000000000000E+000	0.000000000000000E+000	-1.593715448468827E-002	0.000000000000000E+000	7.724656156036589E-004	7.724656156036589E-004	0.0000000E+000	0.0000000E+000	7.6059997E-001	1.000000000000000E+000	2.3951298E-003	4.1395957E+003
1	1	0	0	0	0	6	116	1.427410656258734E+005	7.6059997E-001	3.1587958E+000	7.6067090E-001	2.662223385439979E-005	4.271662681552271E-001	2.842448116398613E-002	7.990878494580588E-004	2	2.384392927753942E-006	0.000000000000000E+000	0.000000000000000E+000	0.000000000000000E+000	-1.593814779602735E-002	0.000000000000000E+000	7.990878494580588E-004	7.990878494580588E-004	0.0000000E+000	0.0000000E+000	7.6059997E-001	1.000000000000000E+000	2.4028041E-003	4.1526445E+003
1	1	0	0	0	0	6	116	1.427411956258873E+005	7.6059997E-001	3.1689215E+000	7.6059210E-001	2.746752229001787E-005	4.271937356775171E-001	2.842456806886647E-002	8.265553717480766E-004	2	2.471297808091105E-006	0.000000000000000E+000	0.000000000000000E+000	0.000000000000000E+000	-1.593917264621447E-002	0.000000000000000E+000	8.265553717480766E-004	8.265553717480766E-004	0.0000000E+000	0.0000000E+000	7.6059997E-001	1.000000000000000E+000	2.4102565E-003	4.1663877E+003
1	1	0	0	0	0	6	116	1.427413256259009E+005	7.6059997E-001	3.1789291E+000	7.6067090E-001	2.746785071161058E-005	4.272212035282287E-001	2.842465525289880E-002	8.540232224596873E-004	2	2.558481840424925E-006	0.000000000000000E+000	0.000000000000000E+000	0.000000000000000E+000	-1.594019750865544E-002	0.000000000000000E+000	8.540232224596873E-004	8.540232224596873E-004	0.0000000E+000	0.0000000E+000	7.6059997E-001	1.000000000000000E+000	2.4181188E-003	4.1791123E+003
1	1	0	0	0	0	6	116	1.427414556259140E+005	7.6059997E-001	3.1889365E+000	7.6059210E-001	2.746760984261831E-005	4.272486711380714E-001	2.842474271079885E-002	8.814908323023056E-004	2	2.645939740471975E-006	0.000000000000000E+000	0.000000000000000E+000	0.000000000000000E+000	-1.594122236210926E-002	0.000000000000000E+000	8.814908323023056E-004	8.814908323023056E-004	0.0000000E+000	0.0000000E+000	7.6059997E-001	1.000000000000000E+000	2.4254799E-003	4.1927026E+003
1	1	0	0	0	0	6	116	1.427415896259286E+005	7.6059997E-001	3.1989834E+000	7.6065123E-001	2.831214292181863E-005	4.272769832809932E-001	2.842483314076914E-002	9.098029752241242E-004	2	2.736369710761716E-006	0.000000000000000E+000	0.000000000000000E+000	0.000000000000000E+000	-1.594227872622776E-002	0.000000000000000E+000	9.098029752241242E-004	9.098029752241242E-004	0.0000000E+000	0.0000000E+000	7.6059997E-001	1.000000000000000E+000	2.4333107E-003	4.2055850E+003
1	1	0	0	0	0	6	116	1.427417256259425E+005	7.6059997E-001	3.2091486E+000	7.6055270E-001	2.873509926928414E-005	4.273057183802624E-001	2.842492521193517E-002	9.385380744934083E-004	2	2.828440876800203E-006	0.000000000000000E+000	0.000000000000000E+000	0.000000000000000E+000	-1.594335087141624E-002	0.000000000000000E+000	9.385380744934083E-004	9.385380744934083E-004	0.0000000E+000	0.0000000E+000	7.6059997E-001	1.000000000000000E+000	2.4407266E-003	4.2194956E+003
1	1	0	0	0	0	6	116	1.427418636259567E+005	7.6059997E-001	3.2192349E+000	7.6061177E-001	2.915800068113539E-005	4.273348763809436E-001	2.842501893245141E-002	9.676960751745438E-004	2	2.922161393033307E-006	0.000000000000000E+000	0.000000000000000E+000	0.000000000000000E+000	-1.594443879562501E-002	0.000000000000000E+000	9.676960751745438E-004	9.676960751745438E-004	0.0000000E+000	0.0000000E+000	7.6059997E-001	1.000000000000000E+000	2.4485879E-003	4.2324287E+003
1	1	0	0	0	0	6	116	1.427420016259712E+005	7.6059997E-001	3.2292817E+000	7.6061177E-001	2.915803349680371E-005	4.273640344144404E-001	2.842511294568684E-002	9.968541086713475E-004	2	3.016174628469454E-006	0.000000000000000E+000	0.000000000000000E+000	0.000000000000000E+000	-1.594552672105816E-002	0.000000000000000E+000	9.968541086713475E-004	9.968541086713475E-004	0.0000000E+000	0.0000000E+000	7.6059997E-001	1.000000000000000E+000	2.4562296E-003	4.2456372E+003
1	1	0	0	0	0	6	116	1.427421456259862E+005	7.6059997E-001	3.2393680E+000	7.6063150E-001	3.042554471227858E-005	4.273944599591527E-001	2.842521135269563E-002	1.027279653383626E-003	2	3.114581637250757E-006	0.000000000000000E+000	0.000000000000000E+000	0.000000000000000E+000	-1.594666193903896E-002	0.000000000000000E+000	1.027279653383626E-003	1.027279653383626E-003	0.0000000E+000	0.0000000E+000	7.6059997E-001	1.000000000000000E+000	2.4639652E-003	4.2587876E+003
1	1	0	0	0	0	6	116	1.427422896260014E+005	7.6059997E-001	3.2494149E+000	7.6071030E-001	3.042568686935637E-005	4.274248856460220E-001	2.842531006970816E-002	1.057705340252982E-003	2	3.213298649787366E-006	0.000000000000000E+000	0.000000000000000E+000	0.000000000000000E+000	-1.594779716232383E-002	0.000000000000000E+000	1.057705340252982E-003	1.057705340252982E-003	0.0000000E+000	0.0000000E+000	7.6059997E-001	1.000000000000000E+000	2.4718633E-003	4.2715537E+003
1	1	0	0	0	0	6	116	1.427424336260164E+005	7.6059997E-001	3.2594225E+000	7.6063150E-001	3.042561037672890E-005	4.274553112563987E-001	2.842540909062558E-002	1.088130950629711E-003	2	3.312319567204403E-006	0.000000000000000E+000	0.000000000000000E+000	0.000000000000000E+000	-1.594893238275465E-002	0.000000000000000E+000	1.088130950629711E-003	1.088130950629711E-003	0.0000000E+000	0.0000000E+000	7.6059997E-001	1.000000000000000E+000	2.4792196E-003	4.2851533E+003
1	1	0	0	0	0	6	116	1.427425836260319E+005	7.6059997E-001	3.2696269E+000	7.6065123E-001	3.169332947995928E-005	4.274870045858787E-001	2.842551255619923E-002	1.119824280109671E-003	2	3.415785140858246E-006	0.000000000000000E+000	0.000000000000000E+000	0.000000000000000E+000	-1.595011490348968E-002	0.000000000000000E+000	1.119824280109671E-003	1.119824280109671E-003	0.0000000E+000	0.0000000E+000	7.6059997E-001	1.000000000000000E+000	2.4870457E-003	4.2984575E+003
1	1	0	0	0	0	6	116	1.427427356260477E+005	7.6059997E-001	3.2796738E+000	7.6065123E-001	3.211607764164606E-005	4.275191206635204E-001	2.842561772736655E-002	1.151940357751317E-003	2	3.520956308178391E-006	0.000000000000000E+000	0.000000000000000E+000	0.000000000000000E+000	-1.595131319752702E-002	0.000000000000000E+000	1.151940357751317E-003	1.151940357751317E-003	0.0000000E+000	0.0000000E+000	7.6059997E-001	1.000000000000000E+000	2.4946879E-003	4.3116655E+003
1	1	0	0	0	0	6	116	1.427428876260638E+005	7.6059997E-001	3.2897208E+000	7.6069063E-001	3.211623102426529E-005	4.275512368945446E-001	2.842572322215517E-002	1.184056588775582E-003	2	3.626451096798433E-006	0.000000000000000E+000	0.000000000000000E+000	0.000000000000000E+000	-1.595251149728726E-002	0.000000000000000E+000	1.184056588775582E-003	1.184056588775582E-003	0.0000000E+000	0.0000000E+000	7.6059997E-001	1.000000000000000E+000	2.5024598E-003	4.3246499E+003
[truncated: 2,594,082 more chars]
