# Supplementary material for: Experimental data of cathodes manufactured in a convective dryer at the pilot-plant scale, and charge and discharge capacities of half-coin lithium-ion cells
Source: Data Brief. 2021 Dec 16;40:107720. doi: 10.1016/j.dib.2021.107720 (PMC8703052; doi:10.1016/j.dib.2021.107720)
Supplement: Supplementary file 1 [file mmc1.zip › Biologic/NEX_CAT5_EXTRA1_B_D5_CE2.mpt]

BT-Lab ASCII FILE
Nb header lines : 93                          

Modulo Bat

Run on channel : E2 (SN 0304)
User : 
Ecell ctrl range : min = 0.00 V, max = 10.00 V
Acquisition started on : 01/11/2021 11:49:46.739
Loaded Setting File :  C:\Nextrode\Procedures\NEX_NMC_Form_Cond_Rate_ASI.mps
Saved on :
	File : NEX_CAT5_EXTRA1_B_D5_CE2.mpr
	Directory : C:\Nextrode\Data-GA\
	Host : 192.109.209.192
Device : BCS-805 (SN 0278)
Address : 192.109.209.5
BT-Lab for windows v1.67 (software)
Internet server v1.66 (firmware)
Command interpretor v1.66 (firmware)
Electrode material : 
Initial state : 
Electrolyte : 
Comments : NMC ASI
Mass of active material : 0.001 mg
 at x = 0.000
Molecular weight of active material (at x = 0) : 0.001 g/mol
Atomic weight of intercalated ion : 0.001 g/mol
Acquisition started at : xo = 0.000
Number of e- transfered per intercalated ion : 1
for DX = 1, DQ = 26.802 mA.h
Battery capacity : 3.884 mA.h
Electrode surface area : 1.720 cm�
Characteristic mass : 10.000 mg
Cycle Definition : Charge/Discharge alternance
Ns                  0                   1                   2                   3                   4                   5                   6                   7                   8                   9                   10                  11                  12                  13                  14                  15                  16                  17                  18                  19                  20                  21                  22                  23                  24                  25                  26                  27                  28                  29                  30                  31                  32                  33                  34                  35                  36                  37                  38                  39                  40                  41                  42                  43                  44                  45                  46                  47                  48                  49                  50                  51                  52                  53                  54                  55                  56                  57                  58                  59                  60                  61                  62                  63                  64                  65                  66                  67                  
ctrl_type           Rest                CC                  CV                  Rest                CC                  Rest                CC                  CV                  Rest                CC                  Rest                Loop                CC                  CV                  Rest                CC                  Rest                CC                  CV                  Rest                CC                  Rest                CC                  CV                  Rest                CC                  Rest                CC                  CV                  Rest                CC                  Rest                CC                  CV                  Rest                CC                  Rest                CC                  Rest                CC                  Rest                Loop                CC                  CV                  Rest                CC                  Rest                CC                  Rest                CC                  Rest                CC                  Rest                CC                  Rest                CC                  Rest                CC                  CV                  Rest                CC                  Rest                CC                  CV                  Rest                CC                  Rest                Rest                
Apply I/C           C x N               C x N               C x N               C x N               C x N               C x N               C x N               C x N               C x N               C x N               C x N               C x N               C x N               C x N               C x N               C x N               C x N               C x N               C x N               C x N               C x N               C x N               C x N               C x N               C x N               C x N               C x N               C x N               C x N               C x N               C x N               C x N               C x N               C x N               C x N               C x N               C x N               C x N               C x N               C x N               C x N               C x N               C x N               C x N               C x N               C x N               C x N               C x N               C x N               C x N               C x N               C x N               C x N               C x N               C x N               C x N               C x N               C x N               C x N               C x N               C x N               C x N               C x N               C x N               C x N               C x N               C x N               C x N               
ctrl1_val                               100.000             4.200                                   100.000                                 100.000             4.200                                   100.000                                 100.000             100.000             4.200                                   100.000                                 100.000             4.200                                   100.000                                 100.000             4.200                                   100.000                                 100.000             4.200                                   100.000                                 100.000             4.200                                   100.000                                 100.000                                 100.000                                 100.000             100.000             4.200                                   100.000                                 100.000                                 100.000                                 100.000                                 100.000                                 100.000                                 100.000             4.200                                   100.000                                 100.000             4.200                                   100.000                                                     
ctrl1_val_unit                          mA                  V                                       mA                                      mA                  V                                       mA                                                          mA                  V                                       mA                                      mA                  V                                       mA                                      mA                  V                                       mA                                      mA                  V                                       mA                                      mA                  V                                       mA                                      mA                                      mA                                                          mA                  V                                       mA                                      mA                                      mA                                      mA                                      mA                                      mA                                      mA                  V                                       mA                                      mA                  V                                       mA                                                          
ctrl1_val_vs                            <None>              Ref                                     <None>                                  <None>              Ref                                     <None>                                                      <None>              Ref                                     <None>                                  <None>              Ref                                     <None>                                  <None>              Ref                                     <None>                                  <None>              Ref                                     <None>                                  <None>              Ref                                     <None>                                  <None>                                  <None>                                                      <None>              Ref                                     <None>                                  <None>                                  <None>                                  <None>                                  <None>                                  <None>                                  <None>              Ref                                     <None>                                  <None>              Ref                                     <None>                                                      
ctrl2_val                                                                                                                                                                                                                                                                                                                                                                                                                                                                                                                                                                                                                                                                                                                                                                                                                                                                                                                                                                                                                                                                                                                                                                                                                                                                                                                                                                                                                           
ctrl2_val_unit                                                                                                                                                                                                                                                                                                                                                                                                                                                                                                                                                                                                                                                                                                                                                                                                                                                                                                                                                                                                                                                                                                                                                                                                                                                                                                                                                                                                                      
ctrl2_val_vs                                                                                                                                                                                                                                                                                                                                                                                                                                                                                                                                                                                                                                                                                                                                                                                                                                                                                                                                                                                                                                                                                                                                                                                                                                                                                                                                                                                                                        
ctrl3_val                                                                                                                                                                                                                                                                                                                                                                                                                                                                                                                                                                                                                                                                                                                                                                                                                                                                                                                                                                                                                                                                                                                                                                                                                                                                                                                                                                                                                           
ctrl3_val_unit                                                                                                                                                                                                                                                                                                                                                                                                                                                                                                                                                                                                                                                                                                                                                                                                                                                                                                                                                                                                                                                                                                                                                                                                                                                                                                                                                                                                                      
ctrl3_val_vs                                                                                                                                                                                                                                                                                                                                                                                                                                                                                                                                                                                                                                                                                                                                                                                                                                                                                                                                                                                                                                                                                                                                                                                                                                                                                                                                                                                                                        
N                   0.10                0.05                0.20                0.10                0.05                0.10                0.20                0.10                0.10                0.20                0.10                0.10                0.20                0.10                0.10                0.20                0.10                0.20                0.10                0.10                0.50                0.10                0.20                0.10                0.10                1.00                0.10                0.20                0.10                0.10                2.00                0.10                0.20                0.10                0.10                0.50                0.10                1.80                0.10                1.20                0.10                0.10                0.20                0.20                0.10                0.50                0.10                1.80                0.10                1.20                0.10                0.50                0.10                1.80                0.10                1.20                0.10                0.20                0.10                0.10                5.00                0.10                0.20                0.10                0.10                10.00               0.10                0.10                
charge/discharge    Charge              Charge              Charge              Discharge           Discharge           Discharge           Charge              Discharge           Discharge           Discharge           Discharge           Discharge           Charge              Discharge           Discharge           Discharge           Discharge           Charge              Discharge           Discharge           Discharge           Discharge           Charge              Discharge           Discharge           Discharge           Discharge           Charge              Discharge           Discharge           Discharge           Discharge           Charge              Discharge           Discharge           Discharge           Discharge           Discharge           Discharge           Charge              Discharge           Discharge           Charge              Charge              Discharge           Discharge           Discharge           Discharge           Discharge           Charge              Discharge           Discharge           Discharge           Discharge           Discharge           Charge              Discharge           Charge              Discharge           Discharge           Discharge           Discharge           Charge              Discharge           Discharge           Discharge           Discharge           Discharge           
charge/discharge_1  Charge              Charge              Charge              Charge              Charge              Charge              Charge              Charge              Charge              Charge              Charge              Charge              Charge              Charge              Charge              Charge              Charge              Charge              Charge              Charge              Charge              Charge              Charge              Charge              Charge              Charge              Charge              Charge              Charge              Charge              Charge              Charge              Charge              Charge              Charge              Charge              Charge              Charge              Charge              Charge              Charge              Charge              Charge              Charge              Charge              Charge              Charge              Charge              Charge              Charge              Charge              Charge              Charge              Charge              Charge              Charge              Charge              Charge              Charge              Charge              Charge              Charge              Charge              Charge              Charge              Charge              Charge              Charge              
Apply I/C_1         I                   I                   I                   I                   I                   I                   I                   I                   I                   I                   I                   I                   I                   I                   I                   I                   I                   I                   I                   I                   I                   I                   I                   I                   I                   I                   I                   I                   I                   I                   I                   I                   I                   I                   I                   I                   I                   I                   I                   I                   I                   I                   I                   I                   I                   I                   I                   I                   I                   I                   I                   I                   I                   I                   I                   I                   I                   I                   I                   I                   I                   I                   I                   I                   I                   I                   I                   I                   
N1                  0.00                0.00                0.00                0.00                0.00                0.00                0.00                0.00                0.00                0.00                0.00                0.00                0.00                0.00                0.00                0.00                0.00                0.00                0.00                0.00                0.00                0.00                0.00                0.00                0.00                0.00                0.00                0.00                0.00                0.00                0.00                0.00                0.00                0.00                0.00                0.00                0.00                0.00                0.00                0.00                0.00                0.00                0.00                0.00                0.00                0.00                0.00                0.00                0.00                0.00                0.00                0.00                0.00                0.00                0.00                0.00                0.00                0.00                0.00                0.00                0.00                0.00                0.00                0.00                0.00                0.00                0.00                0.00                
ctrl4_val                                                                                                                                                                                                                                                                                                                                                                                                                                                                                                                                                                                                                                                                                                                                                                                                                                                                                                                                                                                                                                                                                                                                                                                                                                                                                                                                                                                                                           
ctrl4_val_unit                                                                                                                                                                                                                                                                                                                                                                                                                                                                                                                                                                                                                                                                                                                                                                                                                                                                                                                                                                                                                                                                                                                                                                                                                                                                                                                                                                                                                      
ctrl_seq            0                   0                   0                   0                   0                   0                   0                   0                   0                   0                   0                   6                   0                   0                   0                   0                   0                   0                   0                   0                   0                   0                   0                   0                   0                   0                   0                   0                   0                   0                   0                   0                   0                   0                   0                   0                   0                   0                   0                   0                   0                   35                  0                   0                   0                   0                   0                   0                   0                   0                   0                   0                   0                   0                   0                   0                   0                   0                   0                   0                   0                   0                   0                   0                   0                   0                   0                   0                   
ctrl_repeat         0                   0                   0                   0                   0                   0                   0                   0                   0                   0                   0                   4                   0                   0                   0                   0                   0                   0                   0                   0                   0                   0                   0                   0                   0                   0                   0                   0                   0                   0                   0                   0                   0                   0                   0                   0                   0                   0                   0                   0                   0                   8                   0                   0                   0                   0                   0                   0                   0                   0                   0                   0                   0                   0                   0                   0                   0                   0                   0                   0                   0                   0                   0                   0                   0                   0                   0                   0                   
ctrl_trigger        Falling Edge        Falling Edge        Falling Edge        Falling Edge        Falling Edge        Falling Edge        Falling Edge        Falling Edge        Falling Edge        Falling Edge        Falling Edge        Falling Edge        Falling Edge        Falling Edge        Falling Edge        Falling Edge        Falling Edge        Falling Edge        Falling Edge        Falling Edge        Falling Edge        Falling Edge        Falling Edge        Falling Edge        Falling Edge        Falling Edge        Falling Edge        Falling Edge        Falling Edge        Falling Edge        Falling Edge        Falling Edge        Falling Edge        Falling Edge        Falling Edge        Falling Edge        Falling Edge        Falling Edge        Falling Edge        Falling Edge        Falling Edge        Falling Edge        Falling Edge        Falling Edge        Falling Edge        Falling Edge        Falling Edge        Falling Edge        Falling Edge        Falling Edge        Falling Edge        Falling Edge        Falling Edge        Falling Edge        Falling Edge        Falling Edge        Falling Edge        Falling Edge        Falling Edge        Falling Edge        Falling Edge        Falling Edge        Falling Edge        Falling Edge        Falling Edge        Falling Edge        Falling Edge        Falling Edge        
ctrl_TO_t           0.000               0.000               0.000               0.000               0.000               0.000               0.000               0.000               0.000               0.000               0.000               0.000               0.000               0.000               0.000               0.000               0.000               0.000               0.000               0.000               0.000               0.000               0.000               0.000               0.000               0.000               0.000               0.000               0.000               0.000               0.000               0.000               0.000               0.000               0.000               0.000               0.000               0.000               0.000               0.000               0.000               0.000               0.000               0.000               0.000               0.000               0.000               0.000               0.000               0.000               0.000               0.000               0.000               0.000               0.000               0.000               0.000               0.000               0.000               0.000               0.000               0.000               0.000               0.000               0.000               0.000               0.000               0.000               
ctrl_TO_t_unit      d                   d                   d                   d                   d                   d                   d                   d                   d                   d                   d                   d                   d                   d                   d                   d                   d                   d                   d                   d                   d                   d                   d                   d                   d                   d                   d                   d                   d                   d                   d                   d                   d                   d                   d                   d                   d                   d                   d                   d                   d                   d                   d                   d                   d                   d                   d                   d                   d                   d                   d                   d                   d                   d                   d                   d                   d                   d                   d                   d                   d                   d                   d                   d                   d                   d                   d                   d                   
ctrl_Nd             6                   6                   6                   6                   6                   6                   6                   6                   6                   6                   6                   6                   6                   6                   6                   6                   6                   6                   6                   6                   6                   6                   6                   6                   6                   6                   6                   6                   6                   6                   6                   6                   6                   6                   6                   6                   6                   6                   6                   6                   6                   6                   6                   6                   6                   6                   6                   6                   6                   6                   6                   6                   6                   6                   6                   6                   6                   6                   6                   6                   6                   6                   6                   6                   6                   6                   6                   6                   
ctrl_Na             1                   1                   1                   1                   1                   1                   1                   1                   1                   1                   1                   1                   1                   1                   1                   1                   1                   1                   1                   1                   1                   1                   1                   1                   1                   1                   1                   1                   1                   1                   1                   1                   1                   1                   1                   1                   1                   1                   1                   1                   1                   1                   1                   1                   1                   1                   1                   1                   1                   1                   1                   1                   1                   1                   1                   1                   1                   1                   1                   1                   1                   1                   1                   1                   1                   1                   1                   1                   
ctrl_corr           1                   1                   1                   1                   1                   1                   1                   1                   1                   1                   1                   1                   1                   1                   1                   1                   1                   1                   1                   1                   1                   1                   1                   1                   1                   1                   1                   1                   1                   1                   1                   1                   1                   1                   1                   1                   1                   1                   1                   1                   1                   1                   1                   1                   1                   1                   1                   1                   1                   1                   1                   1                   1                   1                   1                   1                   1                   1                   1                   1                   1                   1                   1                   1                   1                   1                   1                   1                   
lim_nb              1                   2                   2                   1                   2                   1                   2                   2                   1                   2                   1                   0                   2                   2                   1                   2                   1                   2                   2                   1                   2                   1                   2                   2                   1                   2                   1                   2                   2                   1                   2                   1                   2                   2                   1                   2                   1                   1                   1                   1                   1                   0                   2                   2                   1                   2                   1                   1                   1                   1                   1                   2                   1                   1                   1                   1                   1                   2                   2                   1                   2                   1                   2                   2                   1                   2                   1                   1                   
lim1_type           Time                Ecell               Time                Time                Ecell               Time                Ecell               I                   Time                Ecell               Time                Time                Ecell               I                   Time                Ecell               Time                Ecell               I                   Time                Ecell               Time                Ecell               I                   Time                Ecell               Time                Ecell               I                   Time                Ecell               Time                Ecell               I                   Time                Ecell               Time                Time                Time                Time                Time                Ecell               Ecell               Time                Time                Ecell               Time                Time                Time                Time                Time                Ecell               Time                Time                Time                Time                Time                Ecell               I                   Time                Ecell               Time                Ecell               I                   Time                Ecell               Time                Time                
lim1_comp           >                   >                   >                   >                   <                   >                   >                   <                   >                   <                   >                   >                   >                   <                   >                   <                   >                   >                   <                   >                   <                   >                   >                   <                   >                   <                   >                   >                   <                   >                   <                   >                   >                   <                   >                   <                   >                   >                   >                   >                   >                   <                   >                   >                   >                   <                   >                   >                   >                   >                   >                   <                   >                   >                   >                   >                   >                   >                   <                   >                   <                   >                   >                   <                   >                   <                   >                   >                   
lim1_Q              Q limit             Q limit             Q limit             Q limit             Q limit             Q limit             Q limit             Q limit             Q limit             Q limit             Q limit             Q limit             Q limit             Q limit             Q limit             Q limit             Q limit             Q limit             Q limit             Q limit             Q limit             Q limit             Q limit             Q limit             Q limit             Q limit             Q limit             Q limit             Q limit             Q limit             Q limit             Q limit             Q limit             Q limit             Q limit             Q limit             Q limit             Q limit             Q limit             Q limit             Q limit             Q limit             Q limit             Q limit             Q limit             Q limit             Q limit             Q limit             Q limit             Q limit             Q limit             Q limit             Q limit             Q limit             Q limit             Q limit             Q limit             Q limit             Q limit             Q limit             Q limit             Q limit             Q limit             Q limit             Q limit             Q limit             Q limit             Q limit             
lim1_value          30.000              4.200               1.000               10.000              2.500               10.000              4.200               0.100               10.000              2.500               10.000              10.000              4.200               0.100               10.000              2.500               10.000              4.200               0.100               10.000              2.500               10.000              4.200               0.100               10.000              2.500               10.000              4.200               0.100               10.000              2.500               10.000              4.200               0.100               10.000              2.500               1.000               10.000              40.000              10.000              40.000              2.800               4.200               1.000               10.000              2.500               1.000               2.000               40.000              2.000               40.000              2.500               1.000               30.000              2.000               30.000              2.000               4.200               0.100               10.000              2.500               10.000              4.200               0.100               10.000              2.500               10.000              1.000               
lim1_value_unit     mn                  V                   h                   s                   V                   s                   V                   mA                  s                   V                   s                   s                   V                   mA                  s                   V                   s                   V                   mA                  s                   V                   s                   V                   mA                  s                   V                   s                   V                   mA                  s                   V                   s                   V                   mA                  s                   V                   h                   s                   s                   s                   s                   V                   V                   h                   s                   V                   h                   s                   s                   s                   s                   V                   h                   s                   mn                  s                   mn                  V                   mA                  s                   V                   s                   V                   mA                  s                   V                   s                   d                   
lim1_action         Next sequence       Next sequence       Next sequence       Next sequence       Next sequence       Next sequence       Next sequence       Next sequence       Next sequence       Next sequence       Next sequence       Next sequence       Next sequence       Next sequence       Next sequence       Next sequence       Next sequence       Next sequence       Next sequence       Next sequence       Next sequence       Next sequence       Next sequence       Next sequence       Next sequence       Next sequence       Next sequence       Next sequence       Next sequence       Next sequence       Next sequence       Next sequence       Next sequence       Next sequence       Next sequence       Next sequence       Next sequence       Next sequence       Next sequence       Next sequence       Next sequence       Next sequence       Next sequence       Next sequence       Next sequence       Next sequence       Next sequence       Next sequence       Next sequence       Next sequence       Next sequence       Next sequence       Next sequence       Next sequence       Next sequence       Next sequence       Next sequence       Next sequence       Next sequence       Next sequence       Next sequence       Next sequence       Next sequence       Next sequence       Next sequence       Next sequence       Next sequence       Next sequence       
lim1_seq            1                   2                   3                   4                   5                   6                   7                   8                   9                   10                  11                  12                  13                  14                  15                  16                  17                  18                  19                  20                  21                  22                  23                  24                  25                  26                  27                  28                  29                  30                  31                  32                  33                  34                  35                  36                  37                  38                  39                  40                  41                  42                  43                  44                  45                  46                  47                  48                  49                  50                  51                  52                  53                  54                  55                  56                  57                  58                  59                  60                  61                  62                  63                  64                  65                  66                  67                  68                  
lim2_type           Time                Time                I                   Time                Time                Time                Time                Time                Time                Time                Time                Time                Time                Time                Time                Time                Time                Time                Time                Time                Time                Time                Time                Time                Time                Time                Time                Time                Time                Time                Time                Time                Time                Time                Time                Time                Time                Time                Time                Time                Time                Time                Time                I                   Time                Time                Time                Time                Time                Time                Time                Time                Time                Time                Time                Time                Time                Time                Time                Time                Time                Time                Time                Time                Time                Time                Time                Time                
lim2_comp           >                   >                   <                   >                   >                   >                   >                   >                   >                   >                   >                   >                   >                   >                   >                   >                   >                   >                   >                   >                   >                   >                   >                   >                   >                   >                   >                   >                   >                   >                   >                   >                   >                   >                   >                   >                   >                   >                   >                   >                   >                   >                   >                   <                   >                   >                   >                   >                   >                   >                   >                   >                   >                   >                   >                   >                   >                   >                   >                   >                   >                   >                   >                   >                   >                   >                   >                   >                   
lim2_Q              Q limit             Q limit             Q limit             Q limit             Q limit             Q limit             Q limit             Q limit             Q limit             Q limit             Q limit             Q limit             Q limit             Q limit             Q limit             Q limit             Q limit             Q limit             Q limit             Q limit             Q limit             Q limit             Q limit             Q limit             Q limit             Q limit             Q limit             Q limit             Q limit             Q limit             Q limit             Q limit             Q limit             Q limit             Q limit             Q limit             Q limit             Q limit             Q limit             Q limit             Q limit             Q limit             Q limit             Q limit             Q limit             Q limit             Q limit             Q limit             Q limit             Q limit             Q limit             Q limit             Q limit             Q limit             Q limit             Q limit             Q limit             Q limit             Q limit             Q limit             Q limit             Q limit             Q limit             Q limit             Q limit             Q limit             Q limit             Q limit             
lim2_value          15.000              30.000              0.100               15.000              30.000              15.000              7.000               1.000               15.000              7.000               15.000              15.000              7.000               1.000               15.000              7.000               15.000              7.000               1.000               15.000              3.000               15.000              7.000               1.000               15.000              90.000              15.000              7.000               1.000               15.000              45.000              15.000              7.000               1.000               15.000              12.000              15.000              15.000              15.000              15.000              15.000              15.000              7.000               0.100               15.000              1.000               15.000              15.000              15.000              15.000              15.000              36.000              15.000              15.000              15.000              15.000              15.000              7.000               1.000               15.000              20.000              15.000              7.000               1.000               15.000              10.000              15.000              15.000              
lim2_value_unit     h                   h                   mA                  h                   h                   s                   h                   h                   s                   h                   s                   s                   h                   h                   s                   h                   s                   h                   h                   s                   h                   s                   h                   h                   s                   mn                  s                   h                   h                   s                   mn                  s                   h                   h                   s                   mn                  h                   h                   h                   h                   h                   h                   h                   mA                  h                   h                   h                   h                   h                   h                   h                   mn                  h                   h                   h                   h                   s                   h                   h                   s                   mn                  s                   h                   h                   s                   mn                  s                   s                   
lim2_action         Next sequence       Next sequence       Next sequence       Next sequence       Next sequence       Next sequence       Next sequence       Next sequence       Next sequence       Next sequence       Next sequence       Next sequence       Next sequence       Next sequence       Next sequence       Next sequence       Next sequence       Next sequence       Next sequence       Next sequence       Next sequence       Next sequence       Next sequence       Next sequence       Next sequence       Next sequence       Next sequence       Next sequence       Next sequence       Next sequence       Next sequence       Next sequence       Next sequence       Next sequence       Next sequence       Next sequence       Next sequence       Next sequence       Next sequence       Next sequence       Next sequence       Next sequence       Next sequence       Next sequence       Next sequence       Next sequence       Next sequence       Next sequence       Next sequence       Next sequence       Next sequence       Next sequence       Next sequence       Next sequence       Next sequence       Next sequence       Next sequence       Next sequence       Next sequence       Next sequence       Next sequence       Next sequence       Next sequence       Next sequence       Next sequence       Next sequence       Next sequence       Next sequence       
lim2_seq            1                   2                   3                   4                   5                   6                   7                   8                   9                   10                  11                  12                  13                  14                  15                  16                  17                  18                  19                  20                  21                  22                  23                  24                  25                  26                  27                  28                  29                  30                  31                  32                  33                  34                  35                  36                  37                  38                  39                  40                  41                  42                  43                  44                  45                  46                  47                  48                  49                  50                  51                  52                  53                  54                  55                  56                  57                  58                  59                  60                  61                  62                  63                  64                  65                  66                  67                  68                  
rec_nb              1                   2                   2                   1                   2                   1                   2                   1                   1                   2                   1                   0                   2                   1                   1                   2                   1                   2                   1                   1                   2                   1                   2                   1                   1                   2                   1                   2                   1                   1                   2                   1                   2                   1                   1                   2                   2                   2                   2                   2                   2                   0                   2                   2                   1                   2                   2                   2                   2                   2                   2                   2                   2                   2                   2                   2                   2                   2                   1                   1                   2                   1                   2                   1                   1                   2                   1                   1                   
rec1_type           Time                Time                Time                Time                Time                Time                Time                Time                Time                Time                Time                Time                Time                Time                Time                Time                Time                Time                Time                Time                Time                Time                Time                Time                Time                Time                Time                Time                Time                Time                Time                Time                Time                Time                Time                Time                Time                Time                Time                Time                Time                Time                Time                Time                Time                Time                Time                Time                Time                Time                Time                Time                Time                Time                Time                Time                Time                Time                Time                Time                Time                Time                Time                Time                Time                Time                Time                Time                
rec1_value          5.000               5.000               5.000               1.000               5.000               1.000               5.000               5.000               1.000               5.000               1.000               1.000               5.000               5.000               1.000               5.000               1.000               5.000               5.000               1.000               5.000               1.000               5.000               5.000               1.000               150.000             1.000               5.000               5.000               1.000               1.000               1.000               5.000               5.000               1.000               5.000               5.000               1.000               5.000               1.000               5.000               10.000              5.000               5.000               1.000               5.000               5.000               1.000               5.000               1.000               5.000               5.000               5.000               1.000               5.000               1.000               5.000               5.000               5.000               1.000               30.000              1.000               5.000               5.000               1.000               30.000              1.000               5.000               
rec1_value_unit     mn                  mn                  mn                  s                   mn                  s                   mn                  mn                  s                   mn                  s                   s                   mn                  mn                  s                   mn                  s                   mn                  mn                  s                   mn                  s                   mn                  mn                  s                   s                   s                   mn                  mn                  s                   mn                  s                   mn                  mn                  s                   mn                  mn                  s                   s                   s                   s                   mn                  mn                  mn                  s                   mn                  mn                  mn                  s                   s                   s                   mn                  mn                  s                   s                   s                   s                   mn                  mn                  s                   s                   s                   mn                  mn                  s                   s                   s                   mn                  
rec2_type           Ecell               Ecell               I                   Ecell               Ecell               Ecell               Ecell               Ecell               Ecell               Ecell               Ecell               Ecell               Ecell               Ecell               Ecell               Ecell               Ecell               Ecell               Ecell               Ecell               Ecell               Ecell               Ecell               Ecell               Ecell               Ecell               Ecell               Ecell               Ecell               Ecell               Ecell               Ecell               Ecell               Ecell               Ecell               Ecell               Ecell               Ecell               Ecell               Ecell               Ecell               Ecell               Ecell               I                   Ecell               Ecell               Ecell               Ecell               Ecell               Ecell               Ecell               Ecell               Ecell               Ecell               Ecell               Ecell               Ecell               Ecell               Ecell               Ecell               Ecell               Ecell               Ecell               Ecell               Ecell               Ecell               Ecell               Ecell               
rec2_value          10.000              10.000              0.100               10.000              10.000              10.000              10.000              10.000              10.000              10.000              10.000              10.000              10.000              10.000              10.000              10.000              10.000              10.000              10.000              10.000              10.000              10.000              10.000              10.000              10.000              10.000              10.000              10.000              10.000              10.000              10.000              10.000              10.000              10.000              10.000              10.000              10.000              10.000              10.000              10.000              10.000              10.000              10.000              0.100               10.000              10.000              10.000              10.000              10.000              10.000              10.000              10.000              10.000              10.000              10.000              10.000              10.000              10.000              10.000              10.000              10.000              10.000              10.000              10.000              10.000              10.000              10.000              10.000              
rec2_value_unit     mV                  mV                  mA                  mV                  mV                  V                   mV                  V                   V                   mV                  V                   V                   mV                  V                   V                   mV                  V                   mV                  V                   V                   mV                  V                   mV                  V                   V                   mV                  V                   mV                  V                   V                   mV                  V                   mV                  V                   V                   mV                  mV                  mV                  mV                  mV                  mV                  mV                  mV                  mA                  mV                  mV                  mV                  mV                  mV                  mV                  mV                  mV                  mV                  mV                  mV                  mV                  mV                  mV                  V                   V                   mV                  V                   mV                  V                   V                   mV                  V                   mV                  
E range min (V)     0.000               0.000               0.000               0.000               0.000               0.000               0.000               0.000               0.000               0.000               0.000               0.000               0.000               0.000               0.000               0.000               0.000               0.000               0.000               0.000               0.000               0.000               0.000               0.000               0.000               0.000               0.000               0.000               0.000               0.000               0.000               0.000               0.000               0.000               0.000               0.000               0.000               0.000               0.000               0.000               0.000               0.000               0.000               0.000               0.000               0.000               0.000               0.000               0.000               0.000               0.000               0.000               0.000               0.000               0.000               0.000               0.000               0.000               0.000               0.000               0.000               0.000               0.000               0.000               0.000               0.000               0.000               0.000               
E range max (V)     10.000              10.000              10.000              10.000              10.000              10.000              10.000              10.000              10.000              10.000              10.000              10.000              10.000              10.000              10.000              10.000              10.000              10.000              10.000              10.000              10.000              10.000              10.000              10.000              10.000              10.000              10.000              10.000              10.000              10.000              10.000              10.000              10.000              10.000              10.000              10.000              10.000              10.000              10.000              10.000              10.000              10.000              10.000              10.000              10.000              10.000              10.000              10.000              10.000              10.000              10.000              10.000              10.000              10.000              10.000              10.000              10.000              10.000              10.000              10.000              10.000              10.000              10.000              10.000              10.000              10.000              10.000              10.000              
I Range             1 mA                1 mA                1 mA                1 mA                1 mA                1 mA                1 mA                1 mA                1 mA                1 mA                1 mA                1 mA                1 mA                1 mA                1 mA                1 mA                1 mA                1 mA                1 mA                1 mA                10 mA               1 mA                1 mA                1 mA                1 mA                10 mA               1 mA                1 mA                1 mA                1 mA                10 mA               1 mA                1 mA                1 mA                1 mA                10 mA               1 mA                10 mA               1 mA                10 mA               1 mA                1 mA                1 mA                1 mA                1 mA                10 mA               1 mA                10 mA               1 mA                10 mA               1 mA                10 mA               1 mA                10 mA               1 mA                10 mA               1 mA                1 mA                1 mA                1 mA                100 mA              1 mA                1 mA                1 mA                1 mA                100 mA              1 mA                1 mA                
I Range min         Unset               Unset               Unset               Unset               Unset               Unset               Unset               Unset               Unset               Unset               Unset               Unset               Unset               Unset               Unset               Unset               Unset               Unset               Unset               Unset               Unset               Unset               Unset               Unset               Unset               Unset               Unset               Unset               Unset               Unset               Unset               Unset               Unset               Unset               Unset               Unset               Unset               Unset               Unset               Unset               Unset               Unset               Unset               Unset               Unset               Unset               Unset               Unset               Unset               Unset               Unset               Unset               Unset               Unset               Unset               Unset               Unset               Unset               Unset               Unset               Unset               Unset               Unset               Unset               Unset               Unset               Unset               Unset               
I Range max         Unset               Unset               Unset               Unset               Unset               Unset               Unset               Unset               Unset               Unset               Unset               Unset               Unset               Unset               Unset               Unset               Unset               Unset               Unset               Unset               Unset               Unset               Unset               Unset               Unset               Unset               Unset               Unset               Unset               Unset               Unset               Unset               Unset               Unset               Unset               Unset               Unset               Unset               Unset               Unset               Unset               Unset               Unset               Unset               Unset               Unset               Unset               Unset               Unset               Unset               Unset               Unset               Unset               Unset               Unset               Unset               Unset               Unset               Unset               Unset               Unset               Unset               Unset               Unset               Unset               Unset               Unset               Unset               
I Range init        Unset               Unset               Unset               Unset               Unset               Unset               Unset               Unset               Unset               Unset               Unset               Unset               Unset               Unset               Unset               Unset               Unset               Unset               Unset               Unset               Unset               Unset               Unset               Unset               Unset               Unset               Unset               Unset               Unset               Unset               Unset               Unset               Unset               Unset               Unset               Unset               Unset               Unset               Unset               Unset               Unset               Unset               Unset               Unset               Unset               Unset               Unset               Unset               Unset               Unset               Unset               Unset               Unset               Unset               Unset               Unset               Unset               Unset               Unset               Unset               Unset               Unset               Unset               Unset               Unset               Unset               Unset               Unset               
auto rest           0                   0                   0                   0                   0                   0                   0                   0                   0                   0                   0                   0                   0                   0                   0                   0                   0                   0                   0                   0                   0                   0                   0                   0                   0                   0                   0                   0                   0                   0                   0                   0                   0                   0                   0                   0                   0                   0                   0                   0                   0                   0                   0                   0                   0                   0                   0                   0                   0                   0                   0                   0                   0                   0                   0                   0                   0                   0                   0                   0                   0                   0                   0                   0                   0                   0                   0                   0                   
Bandwidth           4                   4                   4                   4                   4                   4                   4                   4                   4                   4                   4                   4                   4                   4                   4                   4                   4                   4                   4                   4                   4                   4                   4                   4                   4                   4                   4                   4                   4                   4                   4                   4                   4                   4                   4                   4                   4                   4                   4                   4                   4                   4                   4                   4                   4                   4                   4                   4                   4                   4                   4                   4                   4                   4                   4                   4                   4                   4                   4                   4                   4                   4                   4                   4                   4                   4                   4                   4                   

mode	ox/red	error	control changes	Ns changes	counter inc.	Ns	I Range	time/s	control/V/mA	Ecell/V	I/mA	dq/mA.h	(Q-Qo)/mA.h	|Energy|/W.h	Q charge/discharge/mA.h	half cycle	Energy charge/W.h	Energy discharge/W.h	Capacitance charge/�F	Capacitance discharge/�F	x	Q discharge/mA.h	Q charge/mA.h	Capacity/mA.h	Efficiency/%	control/V	control/mA	cycle number	P/W	R/Ohm	
3	1	0	1	0	0	0	115	0.000000000000000E+000	0.0000000E+000	3.2913754E+000	0.0000000E+000	0.000000000000000E+000	0.000000000000000E+000	0.000000000000000E+000	0.000000000000000E+000	0	0.000000000000000E+000	0.000000000000000E+000	0.000000000000000E+000	0.000000000000000E+000	0.000000000000000E+000	0.000000000000000E+000	0.000000000000000E+000	0.000000000000000E+000	0.0000000E+000	0.0000000E+000	0.0000000E+000	0.000000000000000E+000	0.0000000E+000	0.0000000E+000
3	1	0	1	0	0	0	115	3.000000142492354E+002	0.0000000E+000	3.2910602E+000	0.0000000E+000	0.000000000000000E+000	0.000000000000000E+000	0.000000000000000E+000	0.000000000000000E+000	0	0.000000000000000E+000	0.000000000000000E+000	0.000000000000000E+000	0.000000000000000E+000	0.000000000000000E+000	0.000000000000000E+000	0.000000000000000E+000	0.000000000000000E+000	0.0000000E+000	0.0000000E+000	0.0000000E+000	0.000000000000000E+000	0.0000000E+000	0.0000000E+000
3	1	0	1	0	0	0	115	6.000000284984708E+002	0.0000000E+000	3.2908633E+000	0.0000000E+000	0.000000000000000E+000	0.000000000000000E+000	0.000000000000000E+000	0.000000000000000E+000	0	0.000000000000000E+000	0.000000000000000E+000	0.000000000000000E+000	0.000000000000000E+000	0.000000000000000E+000	0.000000000000000E+000	0.000000000000000E+000	0.000000000000000E+000	0.0000000E+000	0.0000000E+000	0.0000000E+000	0.000000000000000E+000	0.0000000E+000	0.0000000E+000
1	1	0	0	1	0	1	116	8.989560426981188E+002	1.9418000E-001	3.4108350E+000	1.9421071E-001	1.078948378562927E-007	1.078948378562927E-007	3.680114613638984E-010	1.078948378562927E-007	0	3.680114613638984E-010	0.000000000000000E+000	0.000000000000000E+000	0.000000000000000E+000	-4.025701466570630E-009	0.000000000000000E+000	1.078948378562927E-007	1.078948378562927E-007	0.0000000E+000	0.0000000E+000	1.9418000E-001	0.000000000000000E+000	6.6242070E-004	1.7562549E+004
1	1	0	0	0	0	1	116	8.989660426985938E+002	1.9418000E-001	3.4216700E+000	1.9421071E-001	5.395398454533683E-007	6.474346833096610E-007	2.211915022797055E-009	6.474346833096611E-007	0	2.211915022797055E-009	0.000000000000000E+000	0.000000000000000E+000	0.000000000000000E+000	-2.415665851947320E-008	0.000000000000000E+000	6.474346833096611E-007	6.474346833096611E-007	0.0000000E+000	0.0000000E+000	1.9418000E-001	0.000000000000000E+000	6.6452497E-004	1.7618338E+004
1	1	0	0	0	0	1	116	8.989800426992588E+002	1.9418000E-001	3.4329383E+000	1.9423041E-001	7.554608583450318E-007	1.402895541654693E-006	4.801891280545129E-009	1.402895541654693E-006	0	4.801891280545129E-009	0.000000000000000E+000	0.000000000000000E+000	0.000000000000000E+000	-5.234391887225314E-008	0.000000000000000E+000	1.402895541654693E-006	1.402895541654693E-006	0.0000000E+000	0.0000000E+000	1.9418000E-001	0.000000000000000E+000	6.6678104E-004	1.7674566E+004
1	1	0	0	0	0	1	116	8.989960427000187E+002	1.9418000E-001	3.4431033E+000	1.9423041E-001	8.633556962013245E-007	2.266251237856017E-006	7.770836121506161E-009	2.266251237856017E-006	0	7.770836121506161E-009	0.000000000000000E+000	0.000000000000000E+000	0.000000000000000E+000	-8.455688069160372E-008	0.000000000000000E+000	2.266251237856017E-006	2.266251237856017E-006	0.0000000E+000	0.0000000E+000	1.9418000E-001	0.000000000000000E+000	6.6875538E-004	1.7726902E+004
1	1	0	0	0	0	1	116	8.990160427009687E+002	1.9418000E-001	3.4534655E+000	1.9428951E-001	1.079539366894298E-006	3.345790604750315E-006	1.149423711829715E-008	3.345790604750315E-006	0	1.149423711829715E-008	0.000000000000000E+000	0.000000000000000E+000	0.000000000000000E+000	-1.248359459265457E-007	0.000000000000000E+000	3.345790604750315E-006	3.345790604750315E-006	0.0000000E+000	0.0000000E+000	1.9418000E-001	0.000000000000000E+000	6.7097211E-004	1.7774844E+004
1	1	0	0	0	0	1	116	8.990400427021086E+002	1.9418000E-001	3.4637487E+000	1.9434860E-001	1.295449419154061E-006	4.641240023904377E-006	1.597541871998045E-008	4.641240023904377E-006	0	1.597541871998045E-008	0.000000000000000E+000	0.000000000000000E+000	0.000000000000000E+000	-1.731709055054522E-007	0.000000000000000E+000	4.641240023904377E-006	4.641240023904377E-006	0.0000000E+000	0.0000000E+000	1.9418000E-001	0.000000000000000E+000	6.7317474E-004	1.7822350E+004
1	1	0	0	0	0	1	116	8.990700427035335E+002	1.9418000E-001	3.4740319E+000	1.9432890E-001	1.619396607081095E-006	6.260636630985472E-006	2.159375475512611E-008	6.260636630985472E-006	0	2.159375475512611E-008	0.000000000000000E+000	0.000000000000000E+000	0.000000000000000E+000	-2.335927702175427E-007	0.000000000000000E+000	6.260636630985472E-006	6.260636630985472E-006	0.0000000E+000	0.0000000E+000	1.9418000E-001	0.000000000000000E+000	6.7510479E-004	1.7877072E+004
1	1	0	0	0	0	1	116	8.991060427052435E+002	1.9418000E-001	3.4844334E+000	1.9438802E-001	1.943365658322970E-006	8.204002289308442E-006	2.835612462626563E-008	8.204002289308442E-006	0	2.835612462626563E-008	0.000000000000000E+000	0.000000000000000E+000	0.000000000000000E+000	-3.061023558124897E-007	0.000000000000000E+000	8.204002289308442E-006	8.204002289308442E-006	0.0000000E+000	0.0000000E+000	1.9418000E-001	0.000000000000000E+000	6.7733211E-004	1.7925145E+004
1	1	0	0	0	0	1	116	8.991480427072383E+002	1.9418000E-001	3.4946773E+000	1.9430920E-001	2.267083012395435E-006	1.047108530170388E-005	3.626810808976491E-008	1.047108530170388E-005	0	3.626810808976491E-008	0.000000000000000E+000	0.000000000000000E+000	0.000000000000000E+000	-3.906902711304918E-007	0.000000000000000E+000	1.047108530170388E-005	1.047108530170388E-005	0.0000000E+000	0.0000000E+000	1.9418000E-001	0.000000000000000E+000	6.7904795E-004	1.7985135E+004
1	1	0	0	0	0	1	116	8.991980427096132E+002	1.9418000E-001	3.5048425E+000	1.9419099E-001	2.698957862125502E-006	1.317004316382938E-005	4.571462382872899E-008	1.317004316382938E-005	0	4.571462382872899E-008	0.000000000000000E+000	0.000000000000000E+000	0.000000000000000E+000	-4.913920177538339E-007	0.000000000000000E+000	1.317004316382938E-005	1.317004316382938E-005	0.0000000E+000	0.0000000E+000	1.9418000E-001	0.000000000000000E+000	6.8060885E-004	1.8048430E+004
1	1	0	0	0	0	1	116	8.992580427124631E+002	1.9418000E-001	3.5151258E+000	1.9428951E-001	3.238847934537464E-006	1.640889109836684E-005	5.708395305607054E-008	1.640889109836684E-005	0	5.708395305607054E-008	0.000000000000000E+000	0.000000000000000E+000	0.000000000000000E+000	-6.122377888687888E-007	0.000000000000000E+000	1.640889109836684E-005	1.640889109836684E-005	0.0000000E+000	0.0000000E+000	1.9418000E-001	0.000000000000000E+000	6.8295206E-004	1.8092205E+004
1	1	0	0	0	0	1	116	8.993260427156929E+002	1.9418000E-001	3.5253303E+000	1.9426981E-001	3.670722792545954E-006	2.007961389091280E-005	7.000681334071689E-008	2.007961389091280E-005	0	7.000681334071689E-008	0.000000000000000E+000	0.000000000000000E+000	0.000000000000000E+000	-7.491973915979626E-007	0.000000000000000E+000	2.007961389091280E-005	2.007961389091280E-005	0.0000000E+000	0.0000000E+000	1.9418000E-001	0.000000000000000E+000	6.8486523E-004	1.8146568E+004
1	1	0	0	0	0	1	116	8.994040427193977E+002	1.9418000E-001	3.5354166E+000	1.9436830E-001	4.210722305708461E-006	2.429033619662126E-005	8.487316234244241E-008	2.429033619662126E-005	0	8.487316234244241E-008	0.000000000000000E+000	0.000000000000000E+000	0.000000000000000E+000	-9.063051022002969E-007	0.000000000000000E+000	2.429033619662126E-005	2.429033619662126E-005	0.0000000E+000	0.0000000E+000	1.9418000E-001	0.000000000000000E+000	6.8717293E-004	1.8189266E+004
1	1	0	0	0	0	1	116	8.994920427235775E+002	1.9418000E-001	3.5454240E+000	1.9442742E-001	4.750798460510042E-006	2.904113465713130E-005	1.016939884424210E-007	2.904113465713130E-005	0	1.016939884424210E-007	0.000000000000000E+000	0.000000000000000E+000	0.000000000000000E+000	-1.083563780278391E-006	0.000000000000000E+000	2.904113465713130E-005	2.904113465713130E-005	0.0000000E+000	0.0000000E+000	1.9418000E-001	0.000000000000000E+000	6.8932760E-004	1.8235205E+004
1	1	0	0	0	0	1	116	8.995920427283272E+002	1.9418000E-001	3.5554316E+000	1.9432890E-001	5.398659995860524E-006	3.443979465299183E-005	1.208625070585145E-007	3.443979465299183E-005	0	1.208625070585145E-007	0.000000000000000E+000	0.000000000000000E+000	0.000000000000000E+000	-1.284995043299510E-006	0.000000000000000E+000	3.443979465299183E-005	3.443979465299183E-005	0.0000000E+000	0.0000000E+000	1.9418000E-001	0.000000000000000E+000	6.9092313E-004	1.8295949E+004
1	1	0	0	0	0	1	116	8.997040427336469E+002	1.9418000E-001	3.5655179E+000	1.9426981E-001	6.046138422356711E-006	4.048593307534854E-005	1.423905732896593E-007	4.048593307534854E-005	0	1.423905732896593E-007	0.000000000000000E+000	0.000000000000000E+000	0.000000000000000E+000	-1.510584596957205E-006	0.000000000000000E+000	4.048593307534854E-005	4.048593307534854E-005	0.0000000E+000	0.0000000E+000	1.9418000E-001	0.000000000000000E+000	6.9267245E-004	1.8353434E+004
1	1	0	0	0	0	1	116	8.998280427395366E+002	1.9418000E-001	3.5755253E+000	1.9438802E-001	6.694109415014585E-006	4.718004249036312E-005	1.662929922342300E-007	4.718004249036312E-005	0	1.662929922342300E-007	0.000000000000000E+000	0.000000000000000E+000	0.000000000000000E+000	-1.760350819557231E-006	0.000000000000000E+000	4.718004249036312E-005	4.718004249036312E-005	0.0000000E+000	0.0000000E+000	1.9418000E-001	0.000000000000000E+000	6.9503929E-004	1.8393754E+004
1	1	0	0	0	0	1	116	8.999640427459963E+002	1.9418000E-001	3.5855329E+000	1.9432890E-001	7.342178904347950E-006	5.452222139471107E-005	1.925826841923926E-007	5.452222139471107E-005	0	1.925826841923926E-007	0.000000000000000E+000	0.000000000000000E+000	0.000000000000000E+000	-2.034297386142980E-006	0.000000000000000E+000	5.452222139471107E-005	5.452222139471107E-005	0.0000000E+000	0.0000000E+000	1.9418000E-001	0.000000000000000E+000	6.9677265E-004	1.8450848E+004
1	1	0	0	0	0	1	116	9.001160427532159E+002	1.9418000E-001	3.5956585E+000	1.9428951E-001	8.206092789769172E-006	6.272831418448024E-005	2.220481971237394E-007	6.272831418448024E-005	0	2.220481971237394E-007	0.000000000000000E+000	0.000000000000000E+000	0.000000000000000E+000	-2.340477741338367E-006	0.000000000000000E+000	6.272831418448024E-005	6.272831418448024E-005	0.0000000E+000	0.0000000E+000	1.9418000E-001	0.000000000000000E+000	6.9859874E-004	1.8506705E+004
1	1	0	0	0	0	1	116	9.002840427611955E+002	1.9418000E-001	3.6057448E+000	1.9436830E-001	9.070356893870566E-006	7.179867107835081E-005	2.547091898653243E-007	7.179867107835081E-005	0	2.547091898653243E-007	0.000000000000000E+000	0.000000000000000E+000	0.000000000000000E+000	-2.678904952273224E-006	0.000000000000000E+000	7.179867107835081E-005	7.179867107835081E-005	0.0000000E+000	0.0000000E+000	1.9418000E-001	0.000000000000000E+000	7.0084253E-004	1.8551096E+004
1	1	0	0	0	0	1	116	9.004640427697450E+002	1.9418000E-001	3.6157918E+000	1.9446681E-001	9.717791577180226E-006	8.151646265553103E-005	2.897995277245840E-007	8.151646265553104E-005	0	2.897995277245840E-007	0.000000000000000E+000	0.000000000000000E+000	0.000000000000000E+000	-3.041488821727553E-006	0.000000000000000E+000	8.151646265553104E-005	8.151646265553104E-005	0.0000000E+000	0.0000000E+000	1.9418000E-001	0.000000000000000E+000	7.0315151E-004	1.8593361E+004
1	1	0	0	0	0	1	116	9.006600427790545E+002	1.9418000E-001	3.6257992E+000	1.9428951E-001	1.058138805131117E-005	9.209785070684221E-005	3.281138945950402E-007	9.209785070684222E-005	0	3.281138945950402E-007	0.000000000000000E+000	0.000000000000000E+000	0.000000000000000E+000	-3.436294636749518E-006	0.000000000000000E+000	9.209785070684222E-005	9.209785070684222E-005	0.0000000E+000	0.0000000E+000	1.9418000E-001	0.000000000000000E+000	7.0445472E-004	1.8661838E+004
1	1	0	0	0	0	1	116	9.008780427894089E+002	1.9418000E-001	3.6359644E+000	1.9438802E-001	1.176948989431063E-005	1.038673406011528E-004	3.708484553628498E-007	1.038673406011529E-004	0	3.708484553628498E-007	0.000000000000000E+000	0.000000000000000E+000	0.000000000000000E+000	-3.875430128953709E-006	0.000000000000000E+000	1.038673406011529E-004	1.038673406011529E-004	0.0000000E+000	0.0000000E+000	1.9418000E-001	0.000000000000000E+000	7.0678792E-004	1.8704674E+004
1	1	0	0	0	0	1	116	9.011180428008083E+002	1.9418000E-001	3.6460507E+000	1.9428951E-001	1.295694597065449E-005	1.168242865718073E-004	4.180259770817227E-007	1.168242865718073E-004	0	4.180259770817227E-007	0.000000000000000E+000	0.000000000000000E+000	0.000000000000000E+000	-4.358871203917965E-006	0.000000000000000E+000	1.168242865718073E-004	1.168242865718073E-004	0.0000000E+000	0.0000000E+000	1.9418000E-001	0.000000000000000E+000	7.0838939E-004	1.8766070E+004
1	1	0	0	0	0	1	116	9.013840428134426E+002	1.9418000E-001	3.6560974E+000	1.9432890E-001	1.436078276071283E-005	1.311850693325202E-004	4.704599164260758E-007	1.311850693325202E-004	0	4.704599164260758E-007	0.000000000000000E+000	0.000000000000000E+000	0.000000000000000E+000	-4.894691316997935E-006	0.000000000000000E+000	1.311850693325202E-004	1.311850693325202E-004	0.0000000E+000	0.0000000E+000	1.9418000E-001	0.000000000000000E+000	7.1048539E-004	1.8813967E+004
1	1	0	0	0	0	1	116	9.016840428276919E+002	1.9418000E-001	3.6661050E+000	1.9430920E-001	1.619601283636358E-005	1.473810821688837E-004	5.297574276063178E-007	1.473810821688838E-004	0	5.297574276063178E-007	0.000000000000000E+000	0.000000000000000E+000	0.000000000000000E+000	-5.498986331693515E-006	0.000000000000000E+000	1.473810821688838E-004	1.473810821688838E-004	0.0000000E+000	0.0000000E+000	1.9418000E-001	0.000000000000000E+000	7.1235793E-004	1.8867377E+004
1	1	0	0	0	0	1	116	9.020320428442210E+002	1.9418000E-001	3.6761518E+000	1.9438802E-001	1.878728384772937E-005	1.661683660166131E-004	5.987302960289849E-007	1.661683660166131E-004	0	5.987302960289849E-007	0.000000000000000E+000	0.000000000000000E+000	0.000000000000000E+000	-6.199965151824081E-006	0.000000000000000E+000	1.661683660166131E-004	1.661683660166131E-004	0.0000000E+000	0.0000000E+000	1.9418000E-001	0.000000000000000E+000	7.1459985E-004	1.8911412E+004
1	1	0	0	0	0	1	116	9.024520428641699E+002	1.9418000E-001	3.6861594E+000	1.9436830E-001	2.267479225165314E-005	1.888431582682663E-004	6.822024772564570E-007	1.888431582682663E-004	0	6.822024772564570E-007	0.000000000000000E+000	0.000000000000000E+000	0.000000000000000E+000	-7.045992137315682E-006	0.000000000000000E+000	1.888431582682663E-004	1.888431582682663E-004	0.0000000E+000	0.0000000E+000	1.9418000E-001	0.000000000000000E+000	7.1647257E-004	1.8964818E+004
1	1	0	0	0	0	1	116	9.029740428889636E+002	1.9418000E-001	3.6962063E+000	1.9448651E-001	2.818192722068892E-005	2.170250854889552E-004	7.862313822905222E-007	2.170250854889552E-004	0	7.862313822905222E-007	0.000000000000000E+000	0.000000000000000E+000	0.000000000000000E+000	-8.097497732923723E-006	0.000000000000000E+000	2.170250854889552E-004	2.170250854889552E-004	0.0000000E+000	0.0000000E+000	1.9418000E-001	0.000000000000000E+000	7.1886228E-004	1.9004949E+004
1	1	0	0	0	0	1	116	9.036340429203119E+002	1.9418000E-001	3.7062137E+000	1.9440772E-001	3.563226371175713E-005	2.526573492007123E-004	9.181221578187413E-007	2.526573492007123E-004	0	9.181221578187413E-007	0.000000000000000E+000	0.000000000000000E+000	0.000000000000000E+000	-9.426985400097470E-006	0.000000000000000E+000	2.526573492007123E-004	2.526573492007123E-004	0.0000000E+000	0.0000000E+000	1.9418000E-001	0.000000000000000E+000	7.2051655E-004	1.9064129E+004
1	1	0	0	0	0	1	116	9.045460429636296E+002	1.9418000E-001	3.7162607E+000	1.9440772E-001	4.923654582765367E-005	3.018938950283660E-004	1.100864736437798E-006	3.018938950283660E-004	0	1.100864736437798E-006	0.000000000000000E+000	0.000000000000000E+000	0.000000000000000E+000	-1.126406712416716E-005	0.000000000000000E+000	3.018938950283660E-004	3.018938950283660E-004	0.0000000E+000	0.0000000E+000	1.9418000E-001	0.000000000000000E+000	7.2246976E-004	1.9115809E+004
1	1	0	0	0	0	1	116	9.062640430452302E+002	1.9418000E-001	3.7262681E+000	1.9440772E-001	9.275497187342909E-005	3.946488669017951E-004	1.446092333330049E-006	3.946488669017951E-004	0	1.446092333330049E-006	0.000000000000000E+000	0.000000000000000E+000	0.000000000000000E+000	-1.472487983515083E-005	0.000000000000000E+000	3.946488669017951E-004	3.946488669017951E-004	0.0000000E+000	0.0000000E+000	1.9418000E-001	0.000000000000000E+000	7.2441524E-004	1.9167285E+004
1	1	0	0	0	0	1	116	9.319320442643948E+002	1.9418000E-001	3.7162607E+000	1.9428951E-001	1.385722733835379E-003	1.780371600737174E-003	6.607757600314087E-006	1.780371600737174E-003	0	6.607757600314087E-006	0.000000000000000E+000	0.000000000000000E+000	0.000000000000000E+000	-6.642805815857971E-005	0.000000000000000E+000	1.780371600737174E-003	1.780371600737174E-003	0.0000000E+000	0.0000000E+000	1.9418000E-001	0.000000000000000E+000	7.2203047E-004	1.9127439E+004
1	1	0	0	0	0	1	116	9.511480451771058E+002	1.9418000E-001	3.7062137E+000	1.9434860E-001	1.037364012019502E-003	2.817735612756676E-003	1.045761427438921E-005	2.817735612756676E-003	0	1.045761427438921E-005	0.000000000000000E+000	0.000000000000000E+000	0.000000000000000E+000	-1.051335041977754E-004	0.000000000000000E+000	2.817735612756676E-003	2.817735612756676E-003	0.0000000E+000	0.0000000E+000	1.9418000E-001	0.000000000000000E+000	7.2029745E-004	1.9069928E+004
1	1	0	0	0	0	1	116	9.796720465319231E+002	1.9418000E-001	3.6962063E+000	1.9428951E-001	1.539844309000505E-003	4.357579921757181E-003	1.615649204015732E-005	4.357579921757181E-003	0	1.615649204015732E-005	0.000000000000000E+000	0.000000000000000E+000	0.000000000000000E+000	-1.625871657092768E-004	0.000000000000000E+000	4.357579921757181E-003	4.357579921757181E-003	0.0000000E+000	0.0000000E+000	1.9418000E-001	0.000000000000000E+000	7.1813411E-004	1.9024221E+004
1	1	0	0	0	0	1	116	1.027450048801256E+003	1.9418000E-001	3.6861987E+000	1.9434860E-001	2.579228267040518E-003	6.936808188797699E-003	2.567616070532136E-005	6.936808188797699E-003	0	2.567616070532136E-005	0.000000000000000E+000	0.000000000000000E+000	0.000000000000000E+000	-2.588216401618454E-004	0.000000000000000E+000	6.936808188797699E-003	6.936808188797699E-003	0.0000000E+000	0.0000000E+000	1.9418000E-001	0.000000000000000E+000	7.1640755E-004	1.8966941E+004
1	1	0	0	0	0	1	116	1.136462053979049E+003	1.9418000E-001	3.6761913E+000	1.9440772E-001	5.884928487978048E-003	1.282173667677575E-002	4.733579614483648E-005	1.282173667677575E-002	0	4.733579614483648E-005	0.000000000000000E+000	0.000000000000000E+000	0.000000000000000E+000	-4.783962344188104E-004	0.000000000000000E+000	1.282173667677575E-002	1.282173667677575E-002	0.0000000E+000	0.0000000E+000	1.9418000E-001	0.000000000000000E+000	7.1467995E-004	1.8909699E+004
1	1	0	0	0	0	1	116	1.436462068228284E+003	1.9418000E-001	3.6696115E+000	1.9436830E-001	1.619521253714131E-002	2.901694921391706E-002	1.068061852023668E-004	2.901694921391706E-002	0	1.068061852023668E-004	0.000000000000000E+000	0.000000000000000E+000	0.000000000000000E+000	-1.082661388874394E-003	0.000000000000000E+000	2.901694921391706E-002	2.901694921391706E-002	0.0000000E+000	0.0000000E+000	1.9418000E-001	0.000000000000000E+000	7.1325613E-004	1.8879680E+004
1	1	0	0	0	0	1	116	1.736462082477519E+003	1.9418000E-001	3.6682324E+000	1.9426981E-001	1.619515872063736E-002	4.521210793455442E-002	1.662239202084806E-004	4.521210793455442E-002	0	1.662239202084806E-004	0.000000000000000E+000	0.000000000000000E+000	0.000000000000000E+000	-1.686924535363857E-003	0.000000000000000E+000	4.521210793455442E-002	4.521210793455442E-002	0.0000000E+000	0.0000000E+000	1.9418000E-001	0.000000000000000E+000	7.1262679E-004	1.8882154E+004
1	1	0	0	0	0	1	116	2.036462096726755E+003	1.9418000E-001	3.6679962E+000	1.9430920E-001	1.619514421602918E-002	6.140725215058360E-002	2.256305910815795E-004	6.140725215058360E-002	0	2.256305910815795E-004	0.000000000000000E+000	0.000000000000000E+000	0.000000000000000E+000	-2.291187140666888E-003	0.000000000000000E+000	6.140725215058360E-002	6.140725215058360E-002	0.0000000E+000	0.0000000E+000	1.9418000E-001	0.000000000000000E+000	7.1272539E-004	1.8877109E+004
1	1	0	0	0	0	1	116	2.336462110975990E+003	1.9418000E-001	3.6683900E+000	1.9436830E-001	1.619521584207813E-002	7.760246799266173E-002	2.850366341384252E-004	7.760246799266173E-002	0	2.850366341384252E-004	0.000000000000000E+000	0.000000000000000E+000	0.000000000000000E+000	-2.895452418434107E-003	0.000000000000000E+000	7.760246799266173E-002	7.760246799266173E-002	0.0000000E+000	0.0000000E+000	1.9418000E-001	0.000000000000000E+000	7.1301876E-004	1.8873396E+004
1	1	0	0	0	0	1	116	2.636462125225225E+003	1.9418000E-001	3.6688631E+000	1.9434860E-001	1.619504655358692E-002	9.379751454624864E-002	3.444518189413018E-004	9.379751454624864E-002	0	3.444518189413018E-004	0.000000000000000E+000	0.000000000000000E+000	0.000000000000000E+000	-3.499711379820108E-003	0.000000000000000E+000	9.379751454624864E-002	9.379751454624864E-002	0.0000000E+000	0.0000000E+000	1.9418000E-001	0.000000000000000E+000	7.1303843E-004	1.8877744E+004
1	1	0	0	0	0	1	116	2.936462139474461E+003	1.9418000E-001	3.6694145E+000	1.9428951E-001	1.619485665585432E-002	1.099923712021030E-001	4.038751280495856E-004	1.099923712021030E-001	0	4.038751280495856E-004	0.000000000000000E+000	0.000000000000000E+000	0.000000000000000E+000	-4.103963255866387E-003	0.000000000000000E+000	1.099923712021030E-001	1.099923712021030E-001	0.0000000E+000	0.0000000E+000	1.9418000E-001	0.000000000000000E+000	7.1292871E-004	1.8886324E+004
1	1	0	0	0	0	1	116	3.236462153723696E+003	1.9418000E-001	3.6700449E+000	1.9436830E-001	1.619497139284180E-002	1.261873425949448E-001	4.633066539512740E-004	1.261873425949448E-001	0	4.633066539512740E-004	0.000000000000000E+000	0.000000000000000E+000	0.000000000000000E+000	-4.708219412903933E-003	0.000000000000000E+000	1.261873425949448E-001	1.261873425949448E-001	0.0000000E+000	0.0000000E+000	1.9418000E-001	0.000000000000000E+000	7.1334041E-004	1.8881910E+004
1	1	0	0	0	0	1	116	3.536462167972932E+003	1.9418000E-001	3.6704390E+000	1.9432890E-001	1.619496443231901E-002	1.423823070272638E-001	5.227448521487250E-004	1.423823070272638E-001	0	5.227448521487250E-004	0.000000000000000E+000	0.000000000000000E+000	0.000000000000000E+000	-5.312475310235015E-003	0.000000000000000E+000	1.423823070272638E-001	1.423823070272638E-001	0.0000000E+000	0.0000000E+000	1.9418000E-001	0.000000000000000E+000	7.1327237E-004	1.8887768E+004
1	1	0	0	0	0	1	116	3.836462182222167E+003	1.9418000E-001	3.6711087E+000	1.9442742E-001	1.619495901566413E-002	1.585772660429279E-001	5.821927354645729E-004	1.585772660429279E-001	0	5.821927354645729E-004	0.000000000000000E+000	0.000000000000000E+000	0.000000000000000E+000	-5.916731005463422E-003	0.000000000000000E+000	1.585772660429279E-001	1.585772660429279E-001	0.0000000E+000	0.0000000E+000	1.9418000E-001	0.000000000000000E+000	7.1376417E-004	1.8881641E+004
1	1	0	0	0	0	1	116	4.136462196471402E+003	1.9418000E-001	3.6716998E+000	1.9442742E-001	1.619495620236629E-002	1.747722222452942E-001	6.416511106724541E-004	1.747722222452942E-001	0	6.416511106724541E-004	0.000000000000000E+000	0.000000000000000E+000	0.000000000000000E+000	-6.520986595723903E-003	0.000000000000000E+000	1.747722222452942E-001	1.747722222452942E-001	0.0000000E+000	0.0000000E+000	1.9418000E-001	0.000000000000000E+000	7.1387907E-004	1.8884682E+004
1	1	0	0	0	0	1	116	4.436462210720638E+003	1.9418000E-001	3.6721725E+000	1.9432890E-001	1.619485745455656E-002	1.909670796998507E-001	7.011179235785869E-004	1.909670796998508E-001	0	7.011179235785869E-004	0.000000000000000E+000	0.000000000000000E+000	0.000000000000000E+000	-7.125238501570835E-003	0.000000000000000E+000	1.909670796998508E-001	1.909670796998508E-001	0.0000000E+000	0.0000000E+000	1.9418000E-001	0.000000000000000E+000	7.1360928E-004	1.8896688E+004
1	1	0	0	0	0	1	116	4.736462224969873E+003	1.9418000E-001	3.6726847E+000	1.9434860E-001	1.619493112752835E-002	2.071620108273791E-001	7.605933120117916E-004	2.071620108273791E-001	0	7.605933120117916E-004	0.000000000000000E+000	0.000000000000000E+000	0.000000000000000E+000	-7.729493156255399E-003	0.000000000000000E+000	2.071620108273791E-001	2.071620108273791E-001	0.0000000E+000	0.0000000E+000	1.9418000E-001	0.000000000000000E+000	7.1378116E-004	1.8897406E+004
1	1	0	0	0	0	1	116	5.036462239219109E+003	1.9418000E-001	3.6733150E+000	1.9428951E-001	1.619488166560729E-002	2.233568924929864E-001	8.200775983533263E-004	2.233568924929864E-001	0	8.200775983533263E-004	0.000000000000000E+000	0.000000000000000E+000	0.000000000000000E+000	-8.333745965449186E-003	0.000000000000000E+000	2.233568924929864E-001	2.233568924929864E-001	0.0000000E+000	0.0000000E+000	1.9418000E-001	0.000000000000000E+000	7.1368658E-004	1.8906400E+004
1	1	0	0	0	0	1	116	5.336462253468344E+003	1.9418000E-001	3.6739061E+000	1.9428951E-001	1.619488755376803E-002	2.395517800467544E-001	8.795705590004391E-004	2.395517800467544E-001	0	8.795705590004391E-004	0.000000000000000E+000	0.000000000000000E+000	0.000000000000000E+000	-8.937998994338168E-003	0.000000000000000E+000	2.395517800467544E-001	2.395517800467544E-001	0.0000000E+000	0.0000000E+000	1.9418000E-001	0.000000000000000E+000	7.1380142E-004	1.8909441E+004
1	1	0	0	0	0	1	116	5.636462267717579E+003	1.9418000E-001	3.6744971E+000	1.9432890E-001	1.619490017461280E-002	2.557466802213672E-001	9.390729160409503E-004	2.557466802213672E-001	0	9.390729160409503E-004	0.000000000000000E+000	0.000000000000000E+000	0.000000000000000E+000	-9.542252494127835E-003	0.000000000000000E+000	2.557466802213672E-001	2.557466802213672E-001	0.0000000E+000	0.0000000E+000	1.9418000E-001	0.000000000000000E+000	7.1406103E-004	1.8908650E+004
1	1	0	0	0	0	1	116	5.936462281966815E+003	1.9418000E-001	3.6753244E+000	1.9426981E-001	1.619483437273237E-002	2.719415145940996E-001	9.985880909191569E-004	2.719415145940996E-001	0	9.985880909191569E-004	0.000000000000000E+000	0.000000000000000E+000	0.000000000000000E+000	-1.014650353876088E-002	0.000000000000000E+000	2.719415145940996E-001	2.719415145940996E-001	0.0000000E+000	0.0000000E+000	1.9418000E-001	0.000000000000000E+000	7.1400456E-004	1.8918660E+004
1	1	0	0	0	0	1	116	6.236462296216050E+003	1.9418000E-001	3.6760337E+000	1.9432890E-001	1.619467505664461E-002	2.881361896507442E-001	1.058114766629338E-003	2.881361896507442E-001	0	1.058114766629338E-003	0.000000000000000E+000	0.000000000000000E+000	0.000000000000000E+000	-1.075074863909648E-002	0.000000000000000E+000	2.881361896507442E-001	2.881361896507442E-001	0.0000000E+000	0.0000000E+000	1.9418000E-001	0.000000000000000E+000	7.1435963E-004	1.8916557E+004
1	1	0	0	0	0	1	116	6.536462310465286E+003	1.9418000E-001	3.6766641E+000	1.9428951E-001	1.619472626801166E-002	3.043309159187559E-001	1.117652474311524E-003	3.043309159187559E-001	0	1.117652474311524E-003	0.000000000000000E+000	0.000000000000000E+000	0.000000000000000E+000	-1.135499565019704E-002	0.000000000000000E+000	3.043309159187559E-001	3.043309159187559E-001	0.0000000E+000	0.0000000E+000	1.9418000E-001	0.000000000000000E+000	7.1433728E-004	1.8923637E+004
1	1	0	0	0	0	1	116	6.836462324714521E+003	1.9418000E-001	3.6775703E+000	1.9425011E-001	1.619478454983897E-002	3.205257004685949E-001	1.177202097790241E-003	3.205257004685949E-001	0	1.177202097790241E-003	0.000000000000000E+000	0.000000000000000E+000	0.000000000000000E+000	-1.195924483587093E-002	0.000000000000000E+000	3.205257004685949E-001	3.205257004685949E-001	0.0000000E+000	0.0000000E+000	1.9418000E-001	0.000000000000000E+000	7.1436842E-004	1.8932141E+004
1	1	0	0	0	0	1	116	7.136462338963756E+003	1.9418000E-001	3.6781611E+000	1.9434860E-001	1.619480257809162E-002	3.367205030466864E-001	1.236763400174909E-003	3.367205030466865E-001	0	1.236763400174909E-003	0.000000000000000E+000	0.000000000000000E+000	0.000000000000000E+000	-1.256349469420318E-002	0.000000000000000E+000	3.367205030466865E-001	3.367205030466865E-001	0.0000000E+000	0.0000000E+000	1.9418000E-001	0.000000000000000E+000	7.1484549E-004	1.8925586E+004
1	1	0	0	0	0	1	116	7.436462353212992E+003	1.9418000E-001	3.6787128E+000	1.9436830E-001	1.619471722789937E-002	3.529152202745858E-001	1.296335540812843E-003	3.529152202745859E-001	0	1.296335540812843E-003	0.000000000000000E+000	0.000000000000000E+000	0.000000000000000E+000	-1.316774136800499E-002	0.000000000000000E+000	3.529152202745859E-001	3.529152202745859E-001	0.0000000E+000	0.0000000E+000	1.9418000E-001	0.000000000000000E+000	7.1502518E-004	1.8926506E+004
1	1	0	0	0	0	1	116	7.736462367462227E+003	1.9418000E-001	3.6795402E+000	1.9440772E-001	1.619470077665316E-002	3.691099210512390E-001	1.355917968375882E-003	3.691099210512390E-001	0	1.355917968375882E-003	0.000000000000000E+000	0.000000000000000E+000	0.000000000000000E+000	-1.377198742798869E-002	0.000000000000000E+000	3.691099210512390E-001	3.691099210512390E-001	0.0000000E+000	0.0000000E+000	1.9418000E-001	0.000000000000000E+000	7.1533100E-004	1.8926924E+004
1	1	0	0	0	0	1	116	8.036462381711463E+003	1.9418000E-001	3.6801705E+000	1.9436830E-001	1.619463417659203E-002	3.853045552278310E-001	1.415511186690033E-003	3.853045552278310E-001	0	1.415511186690033E-003	0.000000000000000E+000	0.000000000000000E+000	0.000000000000000E+000	-1.437623100303457E-002	0.000000000000000E+000	3.853045552278310E-001	3.853045552278310E-001	0.0000000E+000	0.0000000E+000	1.9418000E-001	0.000000000000000E+000	7.1530847E-004	1.8934006E+004
1	1	0	0	0	0	1	116	8.336462395960698E+003	1.9418000E-001	3.6808798E+000	1.9428951E-001	1.619457801770005E-002	4.014991332455310E-001	1.475115640282995E-003	4.014991332455311E-001	0	1.475115640282995E-003	0.000000000000000E+000	0.000000000000000E+000	0.000000000000000E+000	-1.498047248271668E-002	0.000000000000000E+000	4.014991332455311E-001	4.014991332455311E-001	0.0000000E+000	0.0000000E+000	1.9418000E-001	0.000000000000000E+000	7.1515632E-004	1.8945336E+004
1	1	0	0	0	0	1	116	8.636462410209933E+003	1.9418000E-001	3.6816678E+000	1.9440772E-001	1.619453036334779E-002	4.176936636088788E-001	1.534731391823524E-003	4.176936636088789E-001	0	1.534731391823524E-003	0.000000000000000E+000	0.000000000000000E+000	0.000000000000000E+000	-1.558471218435083E-002	0.000000000000000E+000	4.176936636088789E-001	4.176936636088789E-001	0.0000000E+000	0.0000000E+000	1.9418000E-001	0.000000000000000E+000	7.1574462E-004	1.8937869E+004
1	1	0	0	0	0	1	116	8.936462424459169E+003	1.9418000E-001	3.6822588E+000	1.9438802E-001	1.619438565927247E-002	4.338880492681513E-001	1.594358106396331E-003	4.338880492681513E-001	0	1.594358106396331E-003	0.000000000000000E+000	0.000000000000000E+000	0.000000000000000E+000	-1.618894648688138E-002	0.000000000000000E+000	4.338880492681513E-001	4.338880492681513E-001	0.0000000E+000	0.0000000E+000	1.9418000E-001	0.000000000000000E+000	7.1578700E-004	1.8942828E+004
1	1	0	0	0	0	1	116	9.236462438708404E+003	1.9418000E-001	3.6830468E+000	1.9434860E-001	1.619442945079671E-002	4.500824787189480E-001	1.653996476251516E-003	4.500824787189480E-001	0	1.653996476251516E-003	0.000000000000000E+000	0.000000000000000E+000	0.000000000000000E+000	-1.679318242333257E-002	0.000000000000000E+000	4.500824787189480E-001	4.500824787189480E-001	0.0000000E+000	0.0000000E+000	1.9418000E-001	0.000000000000000E+000	7.1579503E-004	1.8950725E+004
1	1	0	0	0	0	1	116	9.536462452957639E+003	1.9418000E-001	3.6836772E+000	1.9440772E-001	1.619450832958023E-002	4.662769870485283E-001	1.713646706112689E-003	4.662769870485283E-001	0	1.713646706112689E-003	0.000000000000000E+000	0.000000000000000E+000	0.000000000000000E+000	-1.739742130285724E-002	0.000000000000000E+000	4.662769870485283E-001	4.662769870485283E-001	0.0000000E+000	0.0000000E+000	1.9418000E-001	0.000000000000000E+000	7.1613526E-004	1.8948205E+004
1	1	0	0	0	0	1	116	9.836462467206875E+003	1.9418000E-001	3.6845441E+000	1.9432890E-001	1.619440852483942E-002	4.824713955733677E-001	1.773308140913745E-003	4.824713955733677E-001	0	1.773308140913745E-003	0.000000000000000E+000	0.000000000000000E+000	0.000000000000000E+000	-1.800165645853283E-002	0.000000000000000E+000	4.824713955733677E-001	4.824713955733677E-001	0.0000000E+000	0.0000000E+000	1.9418000E-001	0.000000000000000E+000	7.1601343E-004	1.8960350E+004
1	1	0	0	0	0	1	116	1.013646248145611E+004	1.9418000E-001	3.6851745E+000	1.9436830E-001	1.619438421435654E-002	4.986657797877242E-001	1.832981356144216E-003	4.986657797877243E-001	0	1.832981356144216E-003	0.000000000000000E+000	0.000000000000000E+000	0.000000000000000E+000	-1.860589070715162E-002	0.000000000000000E+000	4.986657797877243E-001	4.986657797877243E-001	0.0000000E+000	0.0000000E+000	1.9418000E-001	0.000000000000000E+000	7.1628112E-004	1.8959750E+004
1	1	0	0	0	0	1	116	1.043646249570535E+004	1.9418000E-001	3.6857653E+000	1.9425011E-001	1.619426958830820E-002	5.148600493760325E-001	1.892664980347951E-003	5.148600493760325E-001	0	1.892664980347951E-003	0.000000000000000E+000	0.000000000000000E+000	0.000000000000000E+000	-1.921012067891844E-002	0.000000000000000E+000	5.148600493760325E-001	5.148600493760325E-001	0.0000000E+000	0.0000000E+000	1.9418000E-001	0.000000000000000E+000	7.1596028E-004	1.8974328E+004
1	1	0	0	0	0	1	116	1.073646250995458E+004	1.9418000E-001	3.6865928E+000	1.9430920E-001	1.619440566622549E-002	5.310544550422579E-001	1.952360816310512E-003	5.310544550422580E-001	0	1.952360816310512E-003	0.000000000000000E+000	0.000000000000000E+000	0.000000000000000E+000	-1.981435572793530E-002	0.000000000000000E+000	5.310544550422580E-001	5.310544550422580E-001	0.0000000E+000	0.0000000E+000	1.9418000E-001	0.000000000000000E+000	7.1633892E-004	1.8972816E+004
1	1	0	0	0	0	1	116	1.103646252420382E+004	1.9418000E-001	3.6869867E+000	1.9440772E-001	1.619452731062141E-002	5.472489823528793E-001	2.012066832976573E-003	5.472489823528794E-001	0	2.012066832976573E-003	0.000000000000000E+000	0.000000000000000E+000	0.000000000000000E+000	-2.041859531566813E-002	0.000000000000000E+000	5.472489823528794E-001	5.472489823528794E-001	0.0000000E+000	0.0000000E+000	1.9418000E-001	0.000000000000000E+000	7.1677868E-004	1.8965229E+004
1	1	0	0	0	0	1	116	1.133646253845305E+004	1.9418000E-001	3.6877353E+000	1.9428951E-001	1.619436039860878E-002	5.634433427514881E-001	2.071781511338519E-003	5.634433427514882E-001	0	2.071781511338519E-003	0.000000000000000E+000	0.000000000000000E+000	0.000000000000000E+000	-2.102282867568935E-002	0.000000000000000E+000	5.634433427514882E-001	5.634433427514882E-001	0.0000000E+000	0.0000000E+000	1.9418000E-001	0.000000000000000E+000	7.1648828E-004	1.8980621E+004
1	1	0	0	0	0	1	116	1.163646255270229E+004	1.9418000E-001	3.6884050E+000	1.9432890E-001	1.619452309580313E-002	5.796378658472913E-001	2.131508156840404E-003	5.796378658472914E-001	0	2.131508156840404E-003	0.000000000000000E+000	0.000000000000000E+000	0.000000000000000E+000	-2.162706810616164E-002	0.000000000000000E+000	5.796378658472914E-001	5.796378658472914E-001	0.0000000E+000	0.0000000E+000	1.9418000E-001	0.000000000000000E+000	7.1676372E-004	1.8980219E+004
1	1	0	0	0	0	1	116	1.193646256695152E+004	1.9418000E-001	3.6892326E+000	1.9434860E-001	1.619452821811868E-002	5.958323940654099E-001	2.191246005271375E-003	5.958323940654101E-001	0	2.191246005271375E-003	0.000000000000000E+000	0.000000000000000E+000	0.000000000000000E+000	-2.223130772775441E-002	0.000000000000000E+000	5.958323940654101E-001	5.958323940654101E-001	0.0000000E+000	0.0000000E+000	1.9418000E-001	0.000000000000000E+000	7.1699719E-004	1.8982553E+004
1	1	0	0	0	0	1	116	1.223646258120076E+004	1.9418000E-001	3.6898236E+000	1.9436830E-001	1.619429453272786E-002	6.120266885981378E-001	2.250994488310748E-003	6.120266885981380E-001	0	2.250994488310748E-003	0.000000000000000E+000	0.000000000000000E+000	0.000000000000000E+000	-2.283553863023106E-002	0.000000000000000E+000	6.120266885981380E-001	6.120266885981380E-001	0.0000000E+000	0.0000000E+000	1.9418000E-001	0.000000000000000E+000	7.1718474E-004	1.8983670E+004
1	1	0	0	0	0	1	116	1.253646259544999E+004	1.9418000E-001	3.6905720E+000	1.9438802E-001	1.619434258975089E-002	6.282210311878886E-001	2.310754859360456E-003	6.282210311878889E-001	0	2.310754859360456E-003	0.000000000000000E+000	0.000000000000000E+000	0.000000000000000E+000	-2.343977132577985E-002	0.000000000000000E+000	6.282210311878889E-001	6.282210311878889E-001	0.0000000E+000	0.0000000E+000	1.9418000E-001	0.000000000000000E+000	7.1740296E-004	1.8985594E+004
1	1	0	0	0	0	1	116	1.283646260969923E+004	1.9418000E-001	3.6912813E+000	1.9430920E-001	1.619456783831119E-002	6.444155990261998E-001	2.370527847216758E-003	6.444155990262000E-001	0	2.370527847216758E-003	0.000000000000000E+000	0.000000000000000E+000	0.000000000000000E+000	-2.404401242565527E-002	0.000000000000000E+000	6.444155990262000E-001	6.444155990262000E-001	0.0000000E+000	0.0000000E+000	1.9418000E-001	0.000000000000000E+000	7.1724993E-004	1.8996945E+004
1	1	0	0	0	0	1	116	1.313646262394846E+004	1.9418000E-001	3.6920300E+000	1.9426981E-001	1.619434243664146E-002	6.606099414628412E-001	2.430312095301615E-003	6.606099414628415E-001	0	2.430312095301615E-003	0.000000000000000E+000	0.000000000000000E+000	0.000000000000000E+000	-2.464824511549134E-002	0.000000000000000E+000	6.606099414628415E-001	6.606099414628415E-001	0.0000000E+000	0.0000000E+000	1.9418000E-001	0.000000000000000E+000	7.1724993E-004	1.9004652E+004
1	1	0	0	0	0	1	116	1.343646263819770E+004	1.9418000E-001	3.6927390E+000	1.9426981E-001	1.619445547854735E-002	6.768043969413886E-001	2.490109122416145E-003	6.768043969413888E-001	0	2.490109122416145E-003	0.000000000000000E+000	0.000000000000000E+000	0.000000000000000E+000	-2.525248202307291E-002	0.000000000000000E+000	6.768043969413888E-001	6.768043969413888E-001	0.0000000E+000	0.0000000E+000	1.9418000E-001	0.000000000000000E+000	7.1738771E-004	1.9008301E+004
1	1	0	0	0	0	1	116	1.373646265244694E+004	1.9418000E-001	3.6934876E+000	1.9430920E-001	1.619442535632187E-002	6.929988222977105E-001	2.549918049453100E-003	6.929988222977107E-001	0	2.549918049453100E-003	0.000000000000000E+000	0.000000000000000E+000	0.000000000000000E+000	-2.585671780675375E-002	0.000000000000000E+000	6.929988222977107E-001	6.929988222977107E-001	0.0000000E+000	0.0000000E+000	1.9418000E-001	0.000000000000000E+000	7.1767863E-004	1.9008301E+004
1	1	0	0	0	0	1	116	1.403646266669617E+004	1.9418000E-001	3.6943939E+000	1.9436830E-001	1.619448512681657E-002	7.091933074245271E-001	2.609740467511879E-003	7.091933074245272E-001	0	2.609740467511879E-003	0.000000000000000E+000	0.000000000000000E+000	0.000000000000000E+000	-2.646095582055210E-002	0.000000000000000E+000	7.091933074245272E-001	7.091933074245272E-001	0.0000000E+000	0.0000000E+000	1.9418000E-001	0.000000000000000E+000	7.1807305E-004	1.9007184E+004
1	1	0	0	0	0	1	116	1.433646268094541E+004	1.9418000E-001	3.6953394E+000	1.9432890E-001	1.619449954246481E-002	7.253878069669919E-001	2.669576768913997E-003	7.253878069669920E-001	0	2.669576768913997E-003	0.000000000000000E+000	0.000000000000000E+000	0.000000000000000E+000	-2.706519437221767E-002	0.000000000000000E+000	7.253878069669920E-001	7.253878069669920E-001	0.0000000E+000	0.0000000E+000	1.9418000E-001	0.000000000000000E+000	7.1811129E-004	1.9015902E+004
1	1	0	0	0	0	1	116	1.463646269519464E+004	1.9418000E-001	3.6961274E+000	1.9436830E-001	1.619435198047095E-002	7.415821589474628E-001	2.729426209710737E-003	7.415821589474629E-001	0	2.729426209710737E-003	0.000000000000000E+000	0.000000000000000E+000	0.000000000000000E+000	-2.766942741814685E-002	0.000000000000000E+000	7.415821589474629E-001	7.415821589474629E-001	0.0000000E+000	0.0000000E+000	1.9418000E-001	0.000000000000000E+000	7.1841001E-004	1.9016102E+004
1	1	0	0	0	0	1	116	1.493646270944388E+004	1.9418000E-001	3.6968760E+000	1.9430920E-001	1.619436453457508E-002	7.577765234820379E-001	2.789289128975239E-003	7.577765234820381E-001	0	2.789289128975239E-003	0.000000000000000E+000	0.000000000000000E+000	0.000000000000000E+000	-2.827366093248654E-002	0.000000000000000E+000	7.577765234820381E-001	7.577765234820381E-001	0.0000000E+000	0.0000000E+000	1.9418000E-001	0.000000000000000E+000	7.1833702E-004	1.9025738E+004
1	1	0	0	0	0	1	116	1.523646272369311E+004	1.9418000E-001	3.6979005E+000	1.9428951E-001	1.619437378435499E-002	7.739708972663929E-001	2.849166060312887E-003	7.739708972663930E-001	0	2.849166060312887E-003	0.000000000000000E+000	0.000000000000000E+000	0.000000000000000E+000	-2.887789479194795E-002	0.000000000000000E+000	7.739708972663930E-001	7.739708972663930E-001	0.0000000E+000	0.0000000E+000	1.9418000E-001	0.000000000000000E+000	7.1846327E-004	1.9032939E+004
1	1	0	0	0	0	1	116	1.553646273794235E+004	1.9418000E-001	3.6987278E+000	1.9436830E-001	1.619430329787235E-002	7.901652005642652E-001	2.909056078605619E-003	7.901652005642653E-001	0	2.909056078605619E-003	0.000000000000000E+000	0.000000000000000E+000	0.000000000000000E+000	-2.948212602146392E-002	0.000000000000000E+000	7.901652005642653E-001	7.901652005642653E-001	0.0000000E+000	0.0000000E+000	1.9418000E-001	0.000000000000000E+000	7.1891543E-004	1.9029480E+004
1	1	0	0	0	0	1	116	1.583646275219158E+004	1.9418000E-001	3.6994765E+000	1.9430920E-001	1.619420163019664E-002	8.063594021944619E-001	2.968959132824308E-003	8.063594021944620E-001	0	2.968959132824308E-003	0.000000000000000E+000	0.000000000000000E+000	0.000000000000000E+000	-3.008635345762222E-002	0.000000000000000E+000	8.063594021944620E-001	8.063594021944620E-001	0.0000000E+000	0.0000000E+000	1.9418000E-001	0.000000000000000E+000	7.1884232E-004	1.9039121E+004
1	1	0	0	0	0	1	116	1.613646276644082E+004	1.9418000E-001	3.7003431E+000	1.9430920E-001	1.619418767527574E-002	8.225535898697376E-001	3.028876254361603E-003	8.225535898697377E-001	0	3.028876254361603E-003	0.000000000000000E+000	0.000000000000000E+000	0.000000000000000E+000	-3.069058037310365E-002	0.000000000000000E+000	8.225535898697377E-001	8.225535898697377E-001	0.0000000E+000	0.0000000E+000	1.9418000E-001	0.000000000000000E+000	7.1901071E-004	1.9043582E+004
1	1	0	0	0	0	1	116	1.643646278069005E+004	1.9418000E-001	3.7012494E+000	1.9438802E-001	1.619428803016742E-002	8.387478778999050E-001	3.088807456980083E-003	8.387478778999051E-001	0	3.088807456980083E-003	0.000000000000000E+000	0.000000000000000E+000	0.000000000000000E+000	-3.129481103296103E-002	0.000000000000000E+000	8.387478778999051E-001	8.387478778999051E-001	0.0000000E+000	0.0000000E+000	1.9418000E-001	0.000000000000000E+000	7.1947853E-004	1.9040521E+004
1	1	0	0	0	0	1	116	1.673646279493929E+004	1.9418000E-001	3.7020769E+000	1.9440772E-001	1.619423673168652E-002	8.549421146315915E-001	3.148752911950846E-003	8.549421146315916E-001	0	3.148752911950846E-003	0.000000000000000E+000	0.000000000000000E+000	0.000000000000000E+000	-3.189903977880311E-002	0.000000000000000E+000	8.549421146315916E-001	8.549421146315916E-001	0.0000000E+000	0.0000000E+000	1.9418000E-001	0.000000000000000E+000	7.1971229E-004	1.9042850E+004
1	1	0	0	0	0	1	116	1.703646280918852E+004	1.9418000E-001	3.7030225E+000	1.9430920E-001	1.619415809083316E-002	8.711362727224248E-001	3.208712482022047E-003	8.711362727224248E-001	0	3.208712482022047E-003	0.000000000000000E+000	0.000000000000000E+000	0.000000000000000E+000	-3.250326559044922E-002	0.000000000000000E+000	8.711362727224248E-001	8.711362727224248E-001	0.0000000E+000	0.0000000E+000	1.9418000E-001	0.000000000000000E+000	7.1953138E-004	1.9057371E+004
1	1	0	0	0	0	1	116	1.733646282343776E+004	1.9418000E-001	3.7038105E+000	1.9426981E-001	1.619409557407929E-002	8.873303682965040E-001	3.268686363637944E-003	8.873303682965040E-001	0	3.268686363637944E-003	0.000000000000000E+000	0.000000000000000E+000	0.000000000000000E+000	-3.310748906951119E-002	0.000000000000000E+000	8.873303682965040E-001	8.873303682965040E-001	0.0000000E+000	0.0000000E+000	1.9418000E-001	0.000000000000000E+000	7.1953854E-004	1.9065291E+004
1	1	0	0	0	0	1	116	1.763646283768700E+004	1.9418000E-001	3.7047954E+000	1.9438802E-001	1.619411888841954E-002	9.035244871849235E-001	3.328674554228882E-003	9.035244871849235E-001	0	3.328674554228882E-003	0.000000000000000E+000	0.000000000000000E+000	0.000000000000000E+000	-3.371171341846253E-002	0.000000000000000E+000	9.035244871849235E-001	9.035244871849235E-001	0.0000000E+000	0.0000000E+000	1.9418000E-001	0.000000000000000E+000	7.2016782E-004	1.9058764E+004
1	1	0	0	0	0	1	116	1.793646285193623E+004	1.9418000E-001	3.7056623E+000	1.9432890E-001	1.619410901303093E-002	9.197185961979545E-001	3.388677629518973E-003	9.197185961979545E-001	0	3.388677629518973E-003	0.000000000000000E+000	0.000000000000000E+000	0.000000000000000E+000	-3.431593739894985E-002	0.000000000000000E+000	9.197185961979545E-001	9.197185961979545E-001	0.0000000E+000	0.0000000E+000	1.9418000E-001	0.000000000000000E+000	7.2011730E-004	1.9069023E+004
1	1	0	0	0	0	1	116	1.823646286618547E+004	1.9418000E-001	3.7066078E+000	1.9438802E-001	1.619412933794988E-002	9.359127255359043E-001	3.448695015339818E-003	9.359127255359043E-001	0	3.448695015339818E-003	0.000000000000000E+000	0.000000000000000E+000	0.000000000000000E+000	-3.492016213778722E-002	0.000000000000000E+000	9.359127255359043E-001	9.359127255359043E-001	0.0000000E+000	0.0000000E+000	1.9418000E-001	0.000000000000000E+000	7.2052015E-004	1.9068088E+004
1	1	0	0	0	0	1	116	1.853646288043470E+004	1.9418000E-001	3.7074745E+000	1.9440772E-001	1.619419171272881E-002	9.521069172486332E-001	3.508728122115566E-003	9.521069172486332E-001	0	3.508728122115566E-003	0.000000000000000E+000	0.000000000000000E+000	0.000000000000000E+000	-3.552438920391147E-002	0.000000000000000E+000	9.521069172486332E-001	9.521069172486332E-001	0.0000000E+000	0.0000000E+000	1.9418000E-001	0.000000000000000E+000	7.2076166E-004	1.9070613E+004
1	1	0	0	0	0	1	116	1.883646289468394E+004	1.9418000E-001	3.7084990E+000	1.9426981E-001	1.619408483610385E-002	9.683010020847370E-001	3.568776138329374E-003	9.683010020847370E-001	0	3.568776138329374E-003	0.000000000000000E+000	0.000000000000000E+000	0.000000000000000E+000	-3.612861228232513E-002	0.000000000000000E+000	9.683010020847370E-001	9.683010020847370E-001	0.0000000E+000	0.0000000E+000	1.9418000E-001	0.000000000000000E+000	7.2044937E-004	1.9089426E+004
1	1	0	0	0	0	1	116	1.913646290893317E+004	1.9418000E-001	3.7095628E+000	1.9432890E-001	1.619428257968691E-002	9.844952846644239E-001	3.628840519379245E-003	9.844952846644239E-001	0	3.628840519379245E-003	0.000000000000000E+000	0.000000000000000E+000	0.000000000000000E+000	-3.673284273881775E-002	0.000000000000000E+000	9.844952846644239E-001	9.844952846644239E-001	0.0000000E+000	0.0000000E+000	1.9418000E-001	0.000000000000000E+000	7.2087528E-004	1.9089094E+004
1	1	0	0	0	0	1	116	1.943646292318241E+004	1.9418000E-001	3.7105083E+000	1.9432890E-001	1.619417093044354E-002	1.000689455594868E+000	3.688920516282618E-003	1.000689455594868E+000	0	3.688920516282618E-003	0.000000000000000E+000	0.000000000000000E+000	0.000000000000000E+000	-3.733706902952699E-002	0.000000000000000E+000	1.000689455594868E+000	1.000689455594868E+000	0.0000000E+000	0.0000000E+000	1.9418000E-001	0.000000000000000E+000	7.2105904E-004	1.9093961E+004
1	1	0	0	0	0	1	116	1.973646293743164E+004	1.9418000E-001	3.7114539E+000	1.9432890E-001	1.619402327153418E-002	1.016883478866402E+000	3.749016092312568E-003	1.016883478866402E+000	0	3.749016092312568E-003	0.000000000000000E+000	0.000000000000000E+000	0.000000000000000E+000	-3.794128981088378E-002	0.000000000000000E+000	1.016883478866402E+000	1.016883478866402E+000	0.0000000E+000	0.0000000E+000	1.9418000E-001	0.000000000000000E+000	7.2124274E-004	1.9098826E+004
1	1	0	0	0	0	1	116	2.003646295168088E+004	1.9418000E-001	3.7125177E+000	1.9440772E-001	1.619416709976064E-002	1.033077645966162E+000	3.809128757232924E-003	1.033077645966162E+000	0	3.809128757232924E-003	0.000000000000000E+000	0.000000000000000E+000	0.000000000000000E+000	-3.854551595866509E-002	0.000000000000000E+000	1.033077645966162E+000	1.033077645966162E+000	0.0000000E+000	0.0000000E+000	1.9418000E-001	0.000000000000000E+000	7.2174211E-004	1.9096555E+004
1	1	0	0	0	0	1	116	2.033646296593011E+004	1.9418000E-001	3.7135816E+000	1.9426981E-001	1.619410830337140E-002	1.049271754269534E+000	3.869258098208209E-003	1.049271754269534E+000	0	3.869258098208209E-003	0.000000000000000E+000	0.000000000000000E+000	0.000000000000000E+000	-3.914973991267406E-002	0.000000000000000E+000	1.049271754269534E+000	1.049271754269534E+000	0.0000000E+000	0.0000000E+000	1.9418000E-001	0.000000000000000E+000	7.2143675E-004	1.9115588E+004
1	1	0	0	0	0	1	116	2.063646298017935E+004	1.9418000E-001	3.7145665E+000	1.9446681E-001	1.619399413646095E-002	1.065465748405995E+000	3.929404307890600E-003	1.065465748405995E+000	0	3.929404307890600E-003	0.000000000000000E+000	0.000000000000000E+000	0.000000000000000E+000	-3.975395960696210E-002	0.000000000000000E+000	1.065465748405995E+000	1.065465748405995E+000	0.0000000E+000	0.0000000E+000	1.9418000E-001	0.000000000000000E+000	7.2235992E-004	1.9101287E+004
1	1	0	0	0	0	1	116	2.093646299442858E+004	1.9418000E-001	3.7157090E+000	1.9430920E-001	1.619405629229214E-002	1.081659804698287E+000	3.989568056164052E-003	1.081659804698287E+000	0	3.989568056164052E-003	0.000000000000000E+000	0.000000000000000E+000	0.000000000000000E+000	-4.035818162036777E-002	0.000000000000000E+000	1.081659804698287E+000	1.081659804698287E+000	0.0000000E+000	0.0000000E+000	1.9418000E-001	0.000000000000000E+000	7.2199648E-004	1.9122660E+004
1	1	0	0	0	0	1	116	2.123646300867782E+004	1.9418000E-001	3.7168121E+000	1.9432890E-001	1.619405051345627E-002	1.097853855211743E+000	4.049749365247223E-003	1.097853855211743E+000	0	4.049749365247223E-003	0.000000000000000E+000	0.000000000000000E+000	0.000000000000000E+000	-4.096240341815730E-002	0.000000000000000E+000	1.097853855211743E+000	1.097853855211743E+000	0.0000000E+000	0.0000000E+000	1.9418000E-001	0.000000000000000E+000	7.2228402E-004	1.9126398E+004
1	1	0	0	0	0	1	116	2.153646302292706E+004	1.9418000E-001	3.7178760E+000	1.9438802E-001	1.619409786184629E-002	1.114047953073589E+000	4.109948588079479E-003	1.114047953073590E+000	0	4.109948588079479E-003	0.000000000000000E+000	0.000000000000000E+000	0.000000000000000E+000	-4.156662698257894E-002	0.000000000000000E+000	1.114047953073590E+000	1.114047953073590E+000	0.0000000E+000	0.0000000E+000	1.9418000E-001	0.000000000000000E+000	7.2271051E-004	1.9126055E+004
1	1	0	0	0	0	1	116	2.183646303717629E+004	1.9418000E-001	3.7189398E+000	1.9434860E-001	1.619411655613946E-002	1.130242069629729E+000	4.170165738295118E-003	1.130242069629729E+000	0	4.170165738295118E-003	0.000000000000000E+000	0.000000000000000E+000	0.000000000000000E+000	-4.217085124450978E-002	0.000000000000000E+000	1.130242069629729E+000	1.130242069629729E+000	0.0000000E+000	0.0000000E+000	1.9418000E-001	0.000000000000000E+000	7.2277075E-004	1.9135408E+004
1	1	0	0	0	0	1	116	2.213646305142553E+004	1.9418000E-001	3.7201219E+000	1.9428951E-001	1.619414183846778E-002	1.146436211468197E+000	4.230401235671573E-003	1.146436211468197E+000	0	4.230401235671573E-003	0.000000000000000E+000	0.000000000000000E+000	0.000000000000000E+000	-4.277507644975827E-002	0.000000000000000E+000	1.146436211468197E+000	1.146436211468197E+000	0.0000000E+000	0.0000000E+000	1.9418000E-001	0.000000000000000E+000	7.2278065E-004	1.9147313E+004
1	1	0	0	0	0	1	116	2.243646306567476E+004	1.9418000E-001	3.7212250E+000	1.9434860E-001	1.619398395768470E-002	1.162630195425881E+000	4.290654356869658E-003	1.162630195425882E+000	0	4.290654356869658E-003	0.000000000000000E+000	0.000000000000000E+000	0.000000000000000E+000	-4.337929576426249E-002	0.000000000000000E+000	1.162630195425882E+000	1.162630195425882E+000	0.0000000E+000	0.0000000E+000	1.9418000E-001	0.000000000000000E+000	7.2321488E-004	1.9147166E+004
1	1	0	0	0	0	1	116	2.273646307992400E+004	1.9418000E-001	3.7224071E+000	1.9430920E-001	1.619399331611892E-002	1.178824188742000E+000	4.350926214179760E-003	1.178824188742000E+000	0	4.350926214179760E-003	0.000000000000000E+000	0.000000000000000E+000	0.000000000000000E+000	-4.398351542794247E-002	0.000000000000000E+000	1.178824188742000E+000	1.178824188742000E+000	0.0000000E+000	0.0000000E+000	1.9418000E-001	0.000000000000000E+000	7.2329794E-004	1.9157133E+004
1	1	0	0	0	0	1	116	2.303646309417323E+004	1.9418000E-001	3.7235496E+000	1.9428951E-001	1.619409358086685E-002	1.195018282322867E+000	4.411217424573534E-003	1.195018282322867E+000	0	4.411217424573534E-003	0.000000000000000E+000	0.000000000000000E+000	0.000000000000000E+000	-4.458773883263500E-002	0.000000000000000E+000	1.195018282322867E+000	1.195018282322867E+000	0.0000000E+000	0.0000000E+000	1.9418000E-001	0.000000000000000E+000	7.2344660E-004	1.9164955E+004
1	1	0	0	0	0	1	116	2.333646310842247E+004	1.9418000E-001	3.7247710E+000	1.9436830E-001	1.619396167340378E-002	1.211212243996271E+000	4.471526997882095E-003	1.211212243996271E+000	0	4.471526997882095E-003	0.000000000000000E+000	0.000000000000000E+000	0.000000000000000E+000	-4.519195731568273E-002	0.000000000000000E+000	1.211212243996271E+000	1.211212243996271E+000	0.0000000E+000	0.0000000E+000	1.9418000E-001	0.000000000000000E+000	7.2397740E-004	1.9163469E+004
1	1	0	0	0	0	1	116	2.363646312267170E+004	1.9418000E-001	3.7259135E+000	1.9432890E-001	1.619382878252202E-002	1.227406072778793E+000	4.531854832983083E-003	1.227406072778793E+000	0	4.531854832983083E-003	0.000000000000000E+000	0.000000000000000E+000	0.000000000000000E+000	-4.579617084039299E-002	0.000000000000000E+000	1.227406072778793E+000	1.227406072778793E+000	0.0000000E+000	0.0000000E+000	1.9418000E-001	0.000000000000000E+000	7.2405272E-004	1.9173234E+004
1	1	0	0	0	0	1	116	2.393646313692094E+004	1.9418000E-001	3.7271349E+000	1.9425011E-001	1.619389634433720E-002	1.243599969123130E+000	4.592201947434180E-003	1.243599969123130E+000	0	4.592201947434180E-003	0.000000000000000E+000	0.000000000000000E+000	0.000000000000000E+000	-4.640038688592542E-002	0.000000000000000E+000	1.243599969123130E+000	1.243599969123130E+000	0.0000000E+000	0.0000000E+000	1.9418000E-001	0.000000000000000E+000	7.2399637E-004	1.9187299E+004
1	1	0	0	0	0	1	116	2.423646315117017E+004	1.9418000E-001	3.7283564E+000	1.9432890E-001	1.619393062421845E-002	1.259793899747349E+000	4.652568887244033E-003	1.259793899747349E+000	0	4.652568887244033E-003	0.000000000000000E+000	0.000000000000000E+000	0.000000000000000E+000	-4.700460421048630E-002	0.000000000000000E+000	1.259793899747349E+000	1.259793899747349E+000	0.0000000E+000	0.0000000E+000	1.9418000E-001	0.000000000000000E+000	7.2452740E-004	1.9185805E+004
1	1	0	0	0	0	1	116	2.453646316541941E+004	1.9418000E-001	3.7296171E+000	1.9438802E-001	1.619373820312321E-002	1.275987637950472E+000	4.712954514077074E-003	1.275987637950472E+000	0	4.712954514077074E-003	0.000000000000000E+000	0.000000000000000E+000	0.000000000000000E+000	-4.760881435555740E-002	0.000000000000000E+000	1.275987637950472E+000	1.275987637950472E+000	0.0000000E+000	0.0000000E+000	1.9418000E-001	0.000000000000000E+000	7.2499289E-004	1.9186455E+004
1	1	0	0	0	0	1	116	2.483646317966864E+004	1.9418000E-001	3.7307203E+000	1.9430920E-001	1.619386101450357E-002	1.292181498964975E+000	4.773360346853269E-003	1.292181498964975E+000	0	4.773360346853269E-003	0.000000000000000E+000	0.000000000000000E+000	0.000000000000000E+000	-4.821302908288623E-002	0.000000000000000E+000	1.292181498964975E+000	1.292181498964975E+000	0.0000000E+000	0.0000000E+000	1.9418000E-001	0.000000000000000E+000	7.2491332E-004	1.9199916E+004
1	1	0	0	0	0	1	116	2.513646319391788E+004	1.9418000E-001	3.7320600E+000	1.9434860E-001	1.619365960605442E-002	1.308375158571030E+000	4.833785098160671E-003	1.308375158571030E+000	0	4.833785098160671E-003	0.000000000000000E+000	0.000000000000000E+000	0.000000000000000E+000	-4.881723629539502E-002	0.000000000000000E+000	1.308375158571030E+000	1.308375158571030E+000	0.0000000E+000	0.0000000E+000	1.9418000E-001	0.000000000000000E+000	7.2532066E-004	1.9202916E+004
1	1	0	0	0	0	1	116	2.543646320816712E+004	1.9418000E-001	3.7332418E+000	1.9430920E-001	1.619376086787217E-002	1.324568919438902E+000	4.894229919405481E-003	1.324568919438902E+000	0	4.894229919405481E-003	0.000000000000000E+000	0.000000000000000E+000	0.000000000000000E+000	-4.942144728611838E-002	0.000000000000000E+000	1.324568919438902E+000	1.324568919438902E+000	0.0000000E+000	0.0000000E+000	1.9418000E-001	0.000000000000000E+000	7.2540325E-004	1.9212893E+004
1	1	0	0	0	0	1	116	2.573646322241635E+004	1.9418000E-001	3.7345026E+000	1.9428951E-001	1.619361155977680E-002	1.340762530998679E+000	4.954694092244804E-003	1.340762530998679E+000	0	4.954694092244804E-003	0.000000000000000E+000	0.000000000000000E+000	0.000000000000000E+000	-5.002565270595596E-002	0.000000000000000E+000	1.340762530998679E+000	1.340762530998679E+000	0.0000000E+000	0.0000000E+000	1.9418000E-001	0.000000000000000E+000	7.2557468E-004	1.9221330E+004
1	1	0	0	0	0	1	116	2.603646323666559E+004	1.9418000E-001	3.7356846E+000	1.9428951E-001	1.619359783310857E-002	1.356956128831787E+000	5.015178459260596E-003	1.356956128831787E+000	0	5.015178459260596E-003	0.000000000000000E+000	0.000000000000000E+000	0.000000000000000E+000	-5.062985761363309E-002	0.000000000000000E+000	1.356956128831787E+000	1.356956128831787E+000	0.0000000E+000	0.0000000E+000	1.9418000E-001	0.000000000000000E+000	7.2580430E-004	1.9227414E+004
1	1	0	0	0	0	1	116	2.633646325091482E+004	1.9418000E-001	3.7369454E+000	1.9436830E-001	1.619364241175354E-002	1.373149771243541E+000	5.075683282947639E-003	1.373149771243541E+000	0	5.075683282947639E-003	0.000000000000000E+000	0.000000000000000E+000	0.000000000000000E+000	-5.123406418459939E-002	0.000000000000000E+000	1.373149771243541E+000	1.373149771243541E+000	0.0000000E+000	0.0000000E+000	1.9418000E-001	0.000000000000000E+000	7.2634371E-004	1.9226105E+004
1	1	0	0	0	0	1	116	2.663646326516406E+004	1.9418000E-001	3.7381668E+000	1.9428951E-001	1.619364321298897E-002	1.389343414456530E+000	5.136208394131164E-003	1.389343414456530E+000	0	5.136208394131164E-003	0.000000000000000E+000	0.000000000000000E+000	0.000000000000000E+000	-5.183827078546088E-002	0.000000000000000E+000	1.389343414456530E+000	1.389343414456530E+000	0.0000000E+000	0.0000000E+000	1.9418000E-001	0.000000000000000E+000	7.2628655E-004	1.9240189E+004
1	1	0	0	0	0	1	116	2.693646327941329E+004	1.9418000E-001	3.7394669E+000	1.9438802E-001	1.619358867374559E-002	1.405537003130275E+000	5.196753422367374E-003	1.405537003130275E+000	0	5.196753422367374E-003	0.000000000000000E+000	0.000000000000000E+000	0.000000000000000E+000	-5.244247535138986E-002	0.000000000000000E+000	1.405537003130275E+000	1.405537003130275E+000	0.0000000E+000	0.0000000E+000	1.9418000E-001	0.000000000000000E+000	7.2690757E-004	1.9237127E+004
1	1	0	0	0	0	1	116	2.723646329366253E+004	1.9418000E-001	3.7406490E+000	1.9434860E-001	1.619381226369904E-002	1.421730815393974E+000	5.257319801344011E-003	1.421730815393974E+000	0	5.257319801344011E-003	0.000000000000000E+000	0.000000000000000E+000	0.000000000000000E+000	-5.304668825976062E-002	0.000000000000000E+000	1.421730815393974E+000	1.421730815393974E+000	0.0000000E+000	0.0000000E+000	1.9418000E-001	0.000000000000000E+000	7.2698988E-004	1.9247109E+004
1	1	0	0	0	0	1	116	2.753646330791176E+004	1.9418000E-001	3.7419491E+000	1.9428951E-001	1.619368982445035E-002	1.437924505218425E+000	5.317906063523789E-003	1.437924505218425E+000	0	5.317906063523789E-003	0.000000000000000E+000	0.000000000000000E+000	0.000000000000000E+000	-5.365089659975839E-002	0.000000000000000E+000	1.437924505218425E+000	1.437924505218425E+000	0.0000000E+000	0.0000000E+000	1.9418000E-001	0.000000000000000E+000	7.2702143E-004	1.9259656E+004
1	1	0	0	0	0	1	116	2.783646332216100E+004	1.9418000E-001	3.7431312E+000	1.9438802E-001	1.619350330334571E-002	1.454118008521770E+000	5.378511703678800E-003	1.454118008521770E+000	0	5.378511703678800E-003	0.000000000000000E+000	0.000000000000000E+000	0.000000000000000E+000	-5.425509798040298E-002	0.000000000000000E+000	1.454118008521770E+000	1.454118008521770E+000	0.0000000E+000	0.0000000E+000	1.9418000E-001	0.000000000000000E+000	7.2761986E-004	1.9255977E+004
1	1	0	0	0	0	1	116	2.813646333641023E+004	1.9418000E-001	3.7445102E+000	1.9426981E-001	1.619332966419558E-002	1.470311338185966E+000	5.439136957857311E-003	1.470311338185966E+000	0	5.439136957857311E-003	0.000000000000000E+000	0.000000000000000E+000	0.000000000000000E+000	-5.485929288233741E-002	0.000000000000000E+000	1.470311338185966E+000	1.470311338185966E+000	0.0000000E+000	0.0000000E+000	1.9418000E-001	0.000000000000000E+000	7.2744529E-004	1.9274793E+004
1	1	0	0	0	0	1	116	2.843646335065947E+004	1.9418000E-001	3.7457316E+000	1.9426981E-001	1.619339779516061E-002	1.486504735981127E+000	5.499782590852612E-003	1.486504735981127E+000	0	5.499782590852612E-003	0.000000000000000E+000	0.000000000000000E+000	0.000000000000000E+000	-5.546349032632974E-002	0.000000000000000E+000	1.486504735981127E+000	1.486504735981127E+000	0.0000000E+000	0.0000000E+000	1.9418000E-001	0.000000000000000E+000	7.2768255E-004	1.9281080E+004
1	1	0	0	0	0	1	116	2.873646336490870E+004	1.9418000E-001	3.7469923E+000	1.9428951E-001	1.619340279528664E-002	1.502698138776413E+000	5.560448319227960E-003	1.502698138776413E+000	0	5.560448319227960E-003	0.000000000000000E+000	0.000000000000000E+000	0.000000000000000E+000	-5.606768795688351E-002	0.000000000000000E+000	1.502698138776413E+000	1.502698138776413E+000	0.0000000E+000	0.0000000E+000	1.9418000E-001	0.000000000000000E+000	7.2800129E-004	1.9285613E+004
1	1	0	0	0	0	1	116	2.903646337915794E+004	1.9418000E-001	3.7481744E+000	1.9438802E-001	1.619336980925666E-002	1.518891508585670E+000	5.621134026582109E-003	1.518891508585670E+000	0	5.621134026582109E-003	0.000000000000000E+000	0.000000000000000E+000	0.000000000000000E+000	-5.667188435668414E-002	0.000000000000000E+000	1.518891508585670E+000	1.518891508585670E+000	0.0000000E+000	0.0000000E+000	1.9418000E-001	0.000000000000000E+000	7.2860019E-004	1.9281922E+004
1	1	0	0	0	0	1	116	2.933646339340718E+004	1.9418000E-001	3.7494352E+000	1.9436830E-001	1.619342936999268E-002	1.535084937955663E+000	5.681839955807593E-003	1.535084937955663E+000	0	5.681839955807593E-003	0.000000000000000E+000	0.000000000000000E+000	0.000000000000000E+000	-5.727608297877591E-002	0.000000000000000E+000	1.535084937955663E+000	1.535084937955663E+000	0.0000000E+000	0.0000000E+000	1.9418000E-001	0.000000000000000E+000	7.2877138E-004	1.9290363E+004
1	1	0	0	0	0	1	116	2.963646340765641E+004	1.9418000E-001	3.7506170E+000	1.9438802E-001	1.619334395677679E-002	1.551278281912439E+000	5.742565501771801E-003	1.551278281912439E+000	0	5.742565501771801E-003	0.000000000000000E+000	0.000000000000000E+000	0.000000000000000E+000	-5.788027841398576E-002	0.000000000000000E+000	1.551278281912439E+000	1.551278281912439E+000	0.0000000E+000	0.0000000E+000	1.9418000E-001	0.000000000000000E+000	7.2907499E-004	1.9294486E+004
1	1	0	0	0	0	1	116	2.993646342190565E+004	1.9418000E-001	3.7518778E+000	1.9430920E-001	1.619343530264166E-002	1.567471717215081E+000	5.803311351448529E-003	1.567471717215081E+000	0	5.803311351448529E-003	0.000000000000000E+000	0.000000000000000E+000	0.000000000000000E+000	-5.848447725743264E-002	0.000000000000000E+000	1.567471717215081E+000	1.567471717215081E+000	0.0000000E+000	0.0000000E+000	1.9418000E-001	0.000000000000000E+000	7.2902441E-004	1.9308801E+004
1	1	0	0	0	0	1	116	3.023646343615488E+004	1.9418000E-001	3.7531388E+000	1.9430920E-001	1.619329049200647E-002	1.583665007707088E+000	5.864076658811205E-003	1.583665007707088E+000	0	5.864076658811205E-003	0.000000000000000E+000	0.000000000000000E+000	0.000000000000000E+000	-5.908867069780003E-002	0.000000000000000E+000	1.583665007707088E+000	1.583665007707088E+000	0.0000000E+000	0.0000000E+000	1.9418000E-001	0.000000000000000E+000	7.2926941E-004	1.9315291E+004
1	1	0	0	0	0	1	116	3.053646345040412E+004	1.9418000E-001	3.7543600E+000	1.9421071E-001	1.619328527221249E-002	1.599858292979300E+000	5.924861928892765E-003	1.599858292979300E+000	0	5.924861928892765E-003	0.000000000000000E+000	0.000000000000000E+000	0.000000000000000E+000	-5.969286394340988E-002	0.000000000000000E+000	1.599858292979300E+000	1.599858292979300E+000	0.0000000E+000	0.0000000E+000	1.9418000E-001	0.000000000000000E+000	7.2913693E-004	1.9331375E+004
1	1	0	0	0	0	1	116	3.083646346465335E+004	1.9418000E-001	3.7555814E+000	1.9436830E-001	1.619348349447880E-002	1.616051776473779E+000	5.985667826050090E-003	1.616051776473779E+000	0	5.985667826050090E-003	0.000000000000000E+000	0.000000000000000E+000	0.000000000000000E+000	-6.029706458495900E-002	0.000000000000000E+000	1.616051776473779E+000	1.616051776473779E+000	0.0000000E+000	0.0000000E+000	1.9418000E-001	0.000000000000000E+000	7.2996598E-004	1.9321984E+004
1	1	0	0	0	0	1	116	3.113646347890259E+004	1.9418000E-001	3.7568421E+000	1.9426981E-001	1.619346889134083E-002	1.632245245365120E+000	6.046493748997417E-003	1.632245245365120E+000	0	6.046493748997417E-003	0.000000000000000E+000	0.000000000000000E+000	0.000000000000000E+000	-6.090126468164542E-002	0.000000000000000E+000	1.632245245365120E+000	1.632245245365120E+000	0.0000000E+000	0.0000000E+000	1.9418000E-001	0.000000000000000E+000	7.2984101E-004	1.9338271E+004
1	1	0	0	0	0	1	116	3.143646349315182E+004	1.9418000E-001	3.7579453E+000	1.9436830E-001	1.619333421691424E-002	1.648438579582034E+000	6.107339138651325E-003	1.648438579582034E+000	0	6.107339138651325E-003	0.000000000000000E+000	0.000000000000000E+000	0.000000000000000E+000	-6.150545975344790E-002	0.000000000000000E+000	1.648438579582034E+000	1.648438579582034E+000	0.0000000E+000	0.0000000E+000	1.9418000E-001	0.000000000000000E+000	7.3042547E-004	1.9334146E+004
1	1	0	0	0	0	1	116	3.173646350740106E+004	1.9418000E-001	3.7591667E+000	1.9428951E-001	1.619332430121799E-002	1.664631903883252E+000	6.168204297527472E-003	1.664631903883252E+000	0	6.168204297527472E-003	0.000000000000000E+000	0.000000000000000E+000	0.000000000000000E+000	-6.210965445528242E-002	0.000000000000000E+000	1.664631903883252E+000	1.664631903883252E+000	0.0000000E+000	0.0000000E+000	1.9418000E-001	0.000000000000000E+000	7.3036662E-004	1.9348275E+004
1	1	0	0	0	0	1	116	3.203646352165029E+004	1.9418000E-001	3.7604671E+000	1.9438802E-001	1.619332993571957E-002	1.680825233818972E+000	6.229089401152432E-003	1.680825233818971E+000	0	6.229089401152432E-003	0.000000000000000E+000	0.000000000000000E+000	0.000000000000000E+000	-6.271384936734778E-002	0.000000000000000E+000	1.680825233818971E+000	1.680825233818971E+000	0.0000000E+000	0.0000000E+000	1.9418000E-001	0.000000000000000E+000	7.3098973E-004	1.9345158E+004
1	1	0	0	0	0	1	116	3.233646353589953E+004	1.9418000E-001	3.7617671E+000	1.9428951E-001	1.619329118235244E-002	1.697018525001324E+000	6.289994338286553E-003	1.697018525001324E+000	0	6.289994338286553E-003	0.000000000000000E+000	0.000000000000000E+000	0.000000000000000E+000	-6.331804283347289E-002	0.000000000000000E+000	1.697018525001324E+000	1.697018525001324E+000	0.0000000E+000	0.0000000E+000	1.9418000E-001	0.000000000000000E+000	7.3087186E-004	1.9361658E+004
1	1	0	0	0	0	1	116	3.263646355014876E+004	1.9418000E-001	3.7630672E+000	1.9440772E-001	1.619336717205743E-002	1.713211892173381E+000	6.350919816650980E-003	1.713211892173381E+000	0	6.350919816650980E-003	0.000000000000000E+000	0.000000000000000E+000	0.000000000000000E+000	-6.392223913487607E-002	0.000000000000000E+000	1.713211892173381E+000	1.713211892173381E+000	0.0000000E+000	0.0000000E+000	1.9418000E-001	0.000000000000000E+000	7.3156931E-004	1.9356574E+004
1	1	0	0	0	0	1	116	3.293646356439800E+004	1.9418000E-001	3.7642100E+000	1.9432890E-001	1.619305770621532E-002	1.729404949879597E+000	6.411864090571536E-003	1.729404949879596E+000	0	6.411864090571536E-003	0.000000000000000E+000	0.000000000000000E+000	0.000000000000000E+000	-6.452642388969261E-002	0.000000000000000E+000	1.729404949879596E+000	1.729404949879596E+000	0.0000000E+000	0.0000000E+000	1.9418000E-001	0.000000000000000E+000	7.3149480E-004	1.9370305E+004
1	1	0	0	0	0	1	116	3.323646357864724E+004	1.9418000E-001	3.7655494E+000	1.9428951E-001	1.619316073159377E-002	1.745598110611190E+000	6.472828935004075E-003	1.745598110611190E+000	0	6.472828935004075E-003	0.000000000000000E+000	0.000000000000000E+000	0.000000000000000E+000	-6.513061248852453E-002	0.000000000000000E+000	1.745598110611190E+000	1.745598110611190E+000	0.0000000E+000	0.0000000E+000	1.9418000E-001	0.000000000000000E+000	7.3160673E-004	1.9381127E+004
1	1	0	0	0	0	1	116	3.353646359289647E+004	1.9418000E-001	3.7667708E+000	1.9428951E-001	1.619314865870608E-002	1.761791259269897E+000	6.533814256471661E-003	1.761791259269896E+000	0	6.533814256471661E-003	0.000000000000000E+000	0.000000000000000E+000	0.000000000000000E+000	-6.573480063690079E-002	0.000000000000000E+000	1.761791259269896E+000	1.761791259269896E+000	0.0000000E+000	0.0000000E+000	1.9418000E-001	0.000000000000000E+000	7.3184405E-004	1.9387412E+004
1	1	0	0	0	0	1	116	3.383646360714571E+004	1.9418000E-001	3.7681105E+000	1.9432890E-001	1.619318324348165E-002	1.777984442513378E+000	6.594820093365179E-003	1.777984442513378E+000	0	6.594820093365179E-003	0.000000000000000E+000	0.000000000000000E+000	0.000000000000000E+000	-6.633899007568152E-002	0.000000000000000E+000	1.777984442513378E+000	1.777984442513378E+000	0.0000000E+000	0.0000000E+000	1.9418000E-001	0.000000000000000E+000	7.3225278E-004	1.9390375E+004
1	1	0	0	0	0	1	116	3.413646362139494E+004	1.9418000E-001	3.7691743E+000	1.9426981E-001	1.619329868934221E-002	1.794177741202720E+000	6.655847016686135E-003	1.794177741202720E+000	0	6.655847016686135E-003	0.000000000000000E+000	0.000000000000000E+000	0.000000000000000E+000	-6.694318382190252E-002	0.000000000000000E+000	1.794177741202720E+000	1.794177741202720E+000	0.0000000E+000	0.0000000E+000	1.9418000E-001	0.000000000000000E+000	7.3223677E-004	1.9401750E+004
1	1	0	0	0	0	1	116	3.443646363564418E+004	1.9418000E-001	3.7704744E+000	1.9432890E-001	1.619293555313514E-002	1.810370676755855E+000	6.716893084338705E-003	1.810370676755855E+000	0	6.716893084338705E-003	0.000000000000000E+000	0.000000000000000E+000	0.000000000000000E+000	-6.754736401902339E-002	0.000000000000000E+000	1.810370676755855E+000	1.810370676755855E+000	0.0000000E+000	0.0000000E+000	1.9418000E-001	0.000000000000000E+000	7.3271216E-004	1.9402541E+004
1	1	0	0	0	0	1	116	3.473646364989341E+004	1.9418000E-001	3.7717748E+000	1.9436830E-001	1.619293661474354E-002	1.826563613370599E+000	6.777959843018585E-003	1.826563613370599E+000	0	6.777959843018585E-003	0.000000000000000E+000	0.000000000000000E+000	0.000000000000000E+000	-6.815154425575430E-002	0.000000000000000E+000	1.826563613370599E+000	1.826563613370599E+000	0.0000000E+000	0.0000000E+000	1.9418000E-001	0.000000000000000E+000	7.3311344E-004	1.9405297E+004
1	1	0	0	0	0	1	116	3.503646366414265E+004	1.9418000E-001	3.7731535E+000	1.9434860E-001	1.619316449619830E-002	1.842756777866797E+000	6.839048589111599E-003	1.842756777866797E+000	0	6.839048589111599E-003	0.000000000000000E+000	0.000000000000000E+000	0.000000000000000E+000	-6.875573299504868E-002	0.000000000000000E+000	1.842756777866797E+000	1.842756777866797E+000	0.0000000E+000	0.0000000E+000	1.9418000E-001	0.000000000000000E+000	7.3330710E-004	1.9414359E+004
1	1	0	0	0	0	1	116	3.533646367839188E+004	1.9418000E-001	3.7745721E+000	1.9428951E-001	1.619295896324019E-002	1.858949736830037E+000	6.900157624955276E-003	1.858949736830037E+000	0	6.900157624955276E-003	0.000000000000000E+000	0.000000000000000E+000	0.000000000000000E+000	-6.935991406563205E-002	0.000000000000000E+000	1.858949736830037E+000	1.858949736830037E+000	0.0000000E+000	0.0000000E+000	1.9418000E-001	0.000000000000000E+000	7.3335978E-004	1.9427566E+004
1	1	0	0	0	0	1	116	3.563646369264112E+004	1.9418000E-001	3.7757933E+000	1.9434860E-001	1.619304115939471E-002	1.875142777989432E+000	6.961288510768976E-003	1.875142777989432E+000	0	6.961288510768976E-003	0.000000000000000E+000	0.000000000000000E+000	0.000000000000000E+000	-6.996409820306447E-002	0.000000000000000E+000	1.875142777989432E+000	1.875142777989432E+000	0.0000000E+000	0.0000000E+000	1.9418000E-001	0.000000000000000E+000	7.3382014E-004	1.9427941E+004
1	1	0	0	0	0	1	116	3.593646370689035E+004	1.9418000E-001	3.7770543E+000	1.9426981E-001	1.619296149233977E-002	1.891335739481772E+000	7.022440636612740E-003	1.891335739481772E+000	0	7.022440636612740E-003	0.000000000000000E+000	0.000000000000000E+000	0.000000000000000E+000	-7.056827936801194E-002	0.000000000000000E+000	1.891335739481772E+000	1.891335739481772E+000	0.0000000E+000	0.0000000E+000	1.9418000E-001	0.000000000000000E+000	7.3376764E-004	1.9442313E+004
1	1	0	0	0	0	1	116	3.623646372113959E+004	1.9418000E-001	3.7785120E+000	1.9436830E-001	1.619281194347474E-002	1.907528551425247E+000	7.083614214651618E-003	1.907528551425246E+000	0	7.083614214651618E-003	0.000000000000000E+000	0.000000000000000E+000	0.000000000000000E+000	-7.117245495309019E-002	0.000000000000000E+000	1.907528551425246E+000	1.907528551425246E+000	0.0000000E+000	0.0000000E+000	1.9418000E-001	0.000000000000000E+000	7.3442294E-004	1.9439959E+004
1	1	0	0	0	0	1	116	3.653646373538882E+004	1.9418000E-001	3.7799304E+000	1.9432890E-001	1.619294106991755E-002	1.923721492495164E+000	7.144810459119313E-003	1.923721492495164E+000	0	7.144810459119313E-003	0.000000000000000E+000	0.000000000000000E+000	0.000000000000000E+000	-7.177663535604963E-002	0.000000000000000E+000	1.923721492495164E+000	1.923721492495164E+000	0.0000000E+000	0.0000000E+000	1.9418000E-001	0.000000000000000E+000	7.3454971E-004	1.9451199E+004
1	1	0	0	0	0	1	116	3.683646374963806E+004	1.9418000E-001	3.7812700E+000	1.9428951E-001	1.619291331284576E-002	1.939914405808010E+000	7.206029083600276E-003	1.939914405808010E+000	0	7.206029083600276E-003	0.000000000000000E+000	0.000000000000000E+000	0.000000000000000E+000	-7.238081472335541E-002	0.000000000000000E+000	1.939914405808010E+000	1.939914405808010E+000	0.0000000E+000	0.0000000E+000	1.9418000E-001	0.000000000000000E+000	7.3466107E-004	1.9462039E+004
1	1	0	0	0	0	1	116	3.713646376388730E+004	1.9418000E-001	3.7826490E+000	1.9434860E-001	1.619295664300521E-002	1.956107362451015E+000	7.267270727978183E-003	1.956107362451015E+000	0	7.267270727978183E-003	0.000000000000000E+000	0.000000000000000E+000	0.000000000000000E+000	-7.298499570736769E-002	0.000000000000000E+000	1.956107362451015E+000	1.956107362451015E+000	0.0000000E+000	0.0000000E+000	1.9418000E-001	0.000000000000000E+000	7.3515257E-004	1.9463217E+004
1	1	0	0	0	0	1	116	3.743646377813653E+004	1.9418000E-001	3.7841461E+000	1.9432890E-001	1.619297321370906E-002	1.972300335664724E+000	7.328535556417273E-003	1.972300335664724E+000	0	7.328535556417273E-003	0.000000000000000E+000	0.000000000000000E+000	0.000000000000000E+000	-7.358917730965522E-002	0.000000000000000E+000	1.972300335664724E+000	1.972300335664724E+000	0.0000000E+000	0.0000000E+000	1.9418000E-001	0.000000000000000E+000	7.3536899E-004	1.9472895E+004
1	1	0	0	0	0	1	116	3.773646379238577E+004	1.9418000E-001	3.7856040E+000	1.9426981E-001	1.619302789453831E-002	1.988493363559263E+000	7.389824182351033E-003	1.988493363559262E+000	0	7.389824182351033E-003	0.000000000000000E+000	0.000000000000000E+000	0.000000000000000E+000	-7.419336095215799E-002	0.000000000000000E+000	1.988493363559262E+000	1.988493363559262E+000	0.0000000E+000	0.0000000E+000	1.9418000E-001	0.000000000000000E+000	7.3542853E-004	1.9486322E+004
1	1	0	0	0	0	1	116	3.803646380663500E+004	1.9418000E-001	3.7871799E+000	1.9430920E-001	1.619306617732677E-002	2.004686429736589E+000	7.451136864427428E-003	2.004686429736589E+000	0	7.451136864427428E-003	0.000000000000000E+000	0.000000000000000E+000	0.000000000000000E+000	-7.479754602304309E-002	0.000000000000000E+000	2.004686429736589E+000	2.004686429736589E+000	0.0000000E+000	0.0000000E+000	1.9418000E-001	0.000000000000000E+000	7.3588395E-004	1.9490480E+004
1	1	0	0	0	0	1	116	3.833646382088424E+004	1.9418000E-001	3.7885983E+000	1.9432890E-001	1.619330156923168E-002	2.020879731305821E+000	7.512474894405239E-003	2.020879731305821E+000	0	7.512474894405239E-003	0.000000000000000E+000	0.000000000000000E+000	0.000000000000000E+000	-7.540173987671664E-002	0.000000000000000E+000	2.020879731305821E+000	2.020879731305821E+000	0.0000000E+000	0.0000000E+000	1.9418000E-001	0.000000000000000E+000	7.3623413E-004	1.9495805E+004
1	1	0	0	0	0	1	116	3.863646383513347E+004	1.9418000E-001	3.7900956E+000	1.9423041E-001	1.619315612219274E-002	2.037072887428014E+000	7.573837083810369E-003	2.037072887428014E+000	0	7.573837083810369E-003	0.000000000000000E+000	0.000000000000000E+000	0.000000000000000E+000	-7.600592830356562E-002	0.000000000000000E+000	2.037072887428014E+000	2.037072887428014E+000	0.0000000E+000	0.0000000E+000	1.9418000E-001	0.000000000000000E+000	7.3615182E-004	1.9513400E+004
1	1	0	0	0	0	1	116	3.893646384938271E+004	1.9418000E-001	3.7917502E+000	1.9425011E-001	1.619310097178651E-002	2.053265988399800E+000	7.635224492936896E-003	2.053265988399800E+000	0	7.635224492936896E-003	0.000000000000000E+000	0.000000000000000E+000	0.000000000000000E+000	-7.661011467267878E-002	0.000000000000000E+000	2.053265988399800E+000	2.053265988399800E+000	0.0000000E+000	0.0000000E+000	1.9418000E-001	0.000000000000000E+000	7.3654787E-004	1.9519939E+004
1	1	0	0	0	0	1	116	3.923646386363194E+004	1.9418000E-001	3.7933261E+000	1.9428951E-001	1.619302616451350E-002	2.069459014564314E+000	7.696637400230898E-003	2.069459014564313E+000	0	7.696637400230898E-003	0.000000000000000E+000	0.000000000000000E+000	0.000000000000000E+000	-7.721429825063202E-002	0.000000000000000E+000	2.069459014564313E+000	2.069459014564313E+000	0.0000000E+000	0.0000000E+000	1.9418000E-001	0.000000000000000E+000	7.3700346E-004	1.9524092E+004
1	1	0	0	0	0	1	116	3.953646387788118E+004	1.9418000E-001	3.7950203E+000	1.9428951E-001	1.619300014909771E-002	2.085652014713411E+000	7.758076528280245E-003	2.085652014713411E+000	0	7.758076528280245E-003	0.000000000000000E+000	0.000000000000000E+000	0.000000000000000E+000	-7.781848085791510E-002	0.000000000000000E+000	2.085652014713411E+000	2.085652014713411E+000	0.0000000E+000	0.0000000E+000	1.9418000E-001	0.000000000000000E+000	7.3733262E-004	1.9532813E+004
1	1	0	0	0	0	1	116	3.983646389213041E+004	1.9418000E-001	3.7966359E+000	1.9430920E-001	1.619294969457719E-002	2.101844964407989E+000	7.819542224698496E-003	2.101844964407988E+000	0	7.819542224698496E-003	0.000000000000000E+000	0.000000000000000E+000	0.000000000000000E+000	-7.842266158267219E-002	0.000000000000000E+000	2.101844964407988E+000	2.101844964407988E+000	0.0000000E+000	0.0000000E+000	1.9418000E-001	0.000000000000000E+000	7.3772128E-004	1.9539146E+004
1	1	0	0	0	0	1	116	4.013646390637965E+004	1.9418000E-001	3.7983301E+000	1.9428951E-001	1.619288668492602E-002	2.118037851092915E+000	7.881035018758939E-003	2.118037851092915E+000	0	7.881035018758939E-003	0.000000000000000E+000	0.000000000000000E+000	0.000000000000000E+000	-7.902683995645447E-002	0.000000000000000E+000	2.118037851092915E+000	2.118037851092915E+000	0.0000000E+000	0.0000000E+000	1.9418000E-001	0.000000000000000E+000	7.3797564E-004	1.9549848E+004
1	1	0	0	0	0	1	116	4.043646392062888E+004	1.9418000E-001	3.8001819E+000	1.9438802E-001	1.619296329819494E-002	2.134230814391110E+000	7.942556171590620E-003	2.134230814391109E+000	0	7.942556171590620E-003	0.000000000000000E+000	0.000000000000000E+000	0.000000000000000E+000	-7.963102118878083E-002	0.000000000000000E+000	2.134230814391109E+000	2.134230814391109E+000	0.0000000E+000	0.0000000E+000	1.9418000E-001	0.000000000000000E+000	7.3870982E-004	1.9549465E+004
1	1	0	0	0	0	1	116	4.073646393487812E+004	1.9418000E-001	3.8018761E+000	1.9426981E-001	1.619293762275742E-002	2.150423752013867E+000	8.004105764549440E-003	2.150423752013867E+000	0	8.004105764549440E-003	0.000000000000000E+000	0.000000000000000E+000	0.000000000000000E+000	-8.023520146312210E-002	0.000000000000000E+000	2.150423752013867E+000	2.150423752013867E+000	0.0000000E+000	0.0000000E+000	1.9418000E-001	0.000000000000000E+000	7.3858973E-004	1.9570082E+004
1	1	0	0	0	0	1	116	4.103646394912736E+004	1.9418000E-001	3.8037276E+000	1.9434860E-001	1.619291547938354E-002	2.166616667493251E+000	8.065684450458552E-003	2.166616667493250E+000	0	8.065684450458552E-003	0.000000000000000E+000	0.000000000000000E+000	0.000000000000000E+000	-8.083938091126432E-002	0.000000000000000E+000	2.166616667493250E+000	2.166616667493250E+000	0.0000000E+000	0.0000000E+000	1.9418000E-001	0.000000000000000E+000	7.3924917E-004	1.9571674E+004
1	1	0	0	0	0	1	116	4.133646396337659E+004	1.9418000E-001	3.8055794E+000	1.9426981E-001	1.619292456459668E-002	2.182809592057847E+000	8.127293116625845E-003	2.182809592057847E+000	0	8.127293116625845E-003	0.000000000000000E+000	0.000000000000000E+000	0.000000000000000E+000	-8.144356069838805E-002	0.000000000000000E+000	2.182809592057847E+000	2.182809592057847E+000	0.0000000E+000	0.0000000E+000	1.9418000E-001	0.000000000000000E+000	7.3930918E-004	1.9589145E+004
1	1	0	0	0	0	1	116	4.163646397762583E+004	1.9418000E-001	3.8074708E+000	1.9434860E-001	1.619279486860666E-002	2.199002386926454E+000	8.188931908922824E-003	2.199002386926454E+000	0	8.188931908922824E-003	0.000000000000000E+000	0.000000000000000E+000	0.000000000000000E+000	-8.204773564638002E-002	0.000000000000000E+000	2.199002386926454E+000	2.199002386926454E+000	0.0000000E+000	0.0000000E+000	1.9418000E-001	0.000000000000000E+000	7.3997665E-004	1.9590936E+004
1	1	0	0	0	0	1	116	4.193646399187506E+004	1.9418000E-001	3.8094802E+000	1.9425011E-001	1.619292425704499E-002	2.215195311183499E+000	8.250602563829356E-003	2.215195311183499E+000	0	8.250602563829356E-003	0.000000000000000E+000	0.000000000000000E+000	0.000000000000000E+000	-8.265191542202857E-002	0.000000000000000E+000	2.215195311183499E+000	2.215195311183499E+000	0.0000000E+000	0.0000000E+000	1.9418000E-001	0.000000000000000E+000	7.3999196E-004	1.9611213E+004
1	1	0	0	0	0	1	116	4.223646400612430E+004	1.9418000E-001	3.8115289E+000	1.9432890E-001	1.619295997040967E-002	2.231388271153909E+000	8.312305553646650E-003	2.231388271153908E+000	0	8.312305553646650E-003	0.000000000000000E+000	0.000000000000000E+000	0.000000000000000E+000	-8.325609653019080E-002	0.000000000000000E+000	2.231388271153908E+000	2.231388271153908E+000	0.0000000E+000	0.0000000E+000	1.9418000E-001	0.000000000000000E+000	7.4069022E-004	1.9613803E+004
1	1	0	0	0	0	1	116	4.253646402037353E+004	1.9418000E-001	3.8135777E+000	1.9430920E-001	1.619301497746673E-002	2.247581286131375E+000	8.374041684260964E-003	2.247581286131375E+000	0	8.374041684260964E-003	0.000000000000000E+000	0.000000000000000E+000	0.000000000000000E+000	-8.386027969074027E-002	0.000000000000000E+000	2.247581286131375E+000	2.247581286131375E+000	0.0000000E+000	0.0000000E+000	1.9418000E-001	0.000000000000000E+000	7.4101327E-004	1.9626336E+004
1	1	0	0	0	0	1	116	4.283646403462277E+004	1.9418000E-001	3.8157053E+000	1.9432890E-001	1.619287390155925E-002	2.263774160032935E+000	8.435810966765284E-003	2.263774160032934E+000	0	8.435810966765284E-003	0.000000000000000E+000	0.000000000000000E+000	0.000000000000000E+000	-8.446445758755795E-002	0.000000000000000E+000	2.263774160032934E+000	2.263774160032934E+000	0.0000000E+000	0.0000000E+000	1.9418000E-001	0.000000000000000E+000	7.4150180E-004	1.9635295E+004
1	1	0	0	0	0	1	116	4.313646404887200E+004	1.9418000E-001	3.8178327E+000	1.9442742E-001	1.619293549805880E-002	2.279967095530993E+000	8.497615313380559E-003	2.279967095530993E+000	0	8.497615313380559E-003	0.000000000000000E+000	0.000000000000000E+000	0.000000000000000E+000	-8.506863778262386E-002	0.000000000000000E+000	2.279967095530993E+000	2.279967095530993E+000	0.0000000E+000	0.0000000E+000	1.9418000E-001	0.000000000000000E+000	7.4229133E-004	1.9636287E+004
1	1	0	0	0	0	1	116	4.343646406312124E+004	1.9418000E-001	3.8200786E+000	1.9428951E-001	1.619303424191972E-002	2.296160129772913E+000	8.559455456145604E-003	2.296160129772913E+000	0	8.559455456145604E-003	0.000000000000000E+000	0.000000000000000E+000	0.000000000000000E+000	-8.567282166195599E-002	0.000000000000000E+000	2.296160129772913E+000	2.296160129772913E+000	0.0000000E+000	0.0000000E+000	1.9418000E-001	0.000000000000000E+000	7.4220117E-004	1.9661785E+004
1	1	0	0	0	0	1	116	4.373646407737047E+004	1.9418000E-001	3.8222849E+000	1.9432890E-001	1.619310638889671E-002	2.312353236161810E+000	8.621332180212106E-003	2.312353236161810E+000	0	8.621332180212106E-003	0.000000000000000E+000	0.000000000000000E+000	0.000000000000000E+000	-8.627700823318880E-002	0.000000000000000E+000	2.312353236161810E+000	2.312353236161810E+000	0.0000000E+000	0.0000000E+000	1.9418000E-001	0.000000000000000E+000	7.4278045E-004	1.9669152E+004
1	1	0	0	0	0	1	116	4.403646409161971E+004	1.9418000E-001	3.8246095E+000	1.9434860E-001	1.619289051655266E-002	2.328546126678363E+000	8.683245356522401E-003	2.328546126678362E+000	0	8.683245356522401E-003	0.000000000000000E+000	0.000000000000000E+000	0.000000000000000E+000	-8.688118674993424E-002	0.000000000000000E+000	2.328546126678362E+000	2.328546126678362E+000	0.0000000E+000	0.0000000E+000	1.9418000E-001	0.000000000000000E+000	7.4330752E-004	1.9679121E+004
1	1	0	0	0	0	1	116	4.433646410586894E+004	1.9418000E-001	3.8270128E+000	1.9428951E-001	1.619292131306397E-002	2.344739048089319E+000	8.745196723884378E-003	2.344739047991426E+000	0	8.745196723884378E-003	0.000000000000000E+000	0.000000000000000E+000	0.000000000000000E+000	-8.748536641939141E-002	0.000000000000000E+000	2.344739047991426E+000	2.344739047991426E+000	0.0000000E+000	0.0000000E+000	1.9418000E-001	0.000000000000000E+000	7.4354844E-004	1.9697475E+004
1	1	0	0	0	0	1	116	4.463646412011818E+004	1.9418000E-001	3.8294163E+000	1.9442742E-001	1.619304658776356E-002	2.360932094789892E+000	8.807187677125699E-003	2.360932094579190E+000	0	8.807187677125699E-003	0.000000000000000E+000	0.000000000000000E+000	0.000000000000000E+000	-8.808955076357265E-002	0.000000000000000E+000	2.360932094579190E+000	2.360932094579190E+000	0.0000000E+000	0.0000000E+000	1.9418000E-001	0.000000000000000E+000	7.4454350E-004	1.9695865E+004
1	1	0	0	0	0	1	116	4.493646413436742E+004	1.9418000E-001	3.8319771E+000	1.9417129E-001	1.619286895352105E-002	2.377124963850296E+000	8.869217912695541E-003	2.377124963532711E+000	0	8.869217912695541E-003	0.000000000000000E+000	0.000000000000000E+000	0.000000000000000E+000	-8.869372847976031E-002	0.000000000000000E+000	2.377124963532711E+000	2.377124963532711E+000	0.0000000E+000	0.0000000E+000	1.9418000E-001	0.000000000000000E+000	7.4405997E-004	1.9735033E+004
1	1	0	0	0	0	1	116	4.523646414861665E+004	1.9418000E-001	3.8345382E+000	1.9434860E-001	1.619272860989802E-002	2.393317692564660E+000	8.931288657904830E-003	2.393317692142609E+000	0	8.931288657904830E-003	0.000000000000000E+000	0.000000000000000E+000	0.000000000000000E+000	-8.929790095944852E-002	0.000000000000000E+000	2.393317692142609E+000	2.393317692142609E+000	0.0000000E+000	0.0000000E+000	1.9418000E-001	0.000000000000000E+000	7.4523716E-004	1.9730207E+004
1	1	0	0	0	0	1	116	4.553646416286589E+004	1.9418000E-001	3.8372173E+000	1.9432890E-001	1.619292878932423E-002	2.409510621464137E+000	8.993402135503059E-003	2.409510620931933E+000	0	8.993402135503059E-003	0.000000000000000E+000	0.000000000000000E+000	0.000000000000000E+000	-8.990208090831246E-002	0.000000000000000E+000	2.409510620931933E+000	2.409510620931933E+000	0.0000000E+000	0.0000000E+000	1.9418000E-001	0.000000000000000E+000	7.4568222E-004	1.9745994E+004
1	1	0	0	0	0	1	116	4.583646417711512E+004	1.9418000E-001	3.8398178E+000	1.9426981E-001	1.619282959649960E-002	2.425703451166766E+000	9.055558181462885E-003	2.425703450528433E+000	0	9.055558181462885E-003	0.000000000000000E+000	0.000000000000000E+000	0.000000000000000E+000	-9.050625715600864E-002	0.000000000000000E+000	2.425703450528433E+000	2.425703450528433E+000	0.0000000E+000	0.0000000E+000	1.9418000E-001	0.000000000000000E+000	7.4596063E-004	1.9765387E+004
1	1	0	0	0	0	1	116	4.613646419136436E+004	1.9418000E-001	3.8426151E+000	1.9428951E-001	1.619286321980258E-002	2.441896314493848E+000	9.117758735806777E-003	2.441896313748235E+000	0	9.117758735806777E-003	0.000000000000000E+000	0.000000000000000E+000	0.000000000000000E+000	-9.111043465827838E-002	0.000000000000000E+000	2.441896313748235E+000	2.441896313748235E+000	0.0000000E+000	0.0000000E+000	1.9418000E-001	0.000000000000000E+000	7.4657978E-004	1.9777779E+004
1	1	0	0	0	0	1	116	4.643646420561359E+004	1.9418000E-001	3.8454518E+000	1.9428951E-001	1.619292004450328E-002	2.458089234648380E+000	9.180004666373729E-003	2.458089233792739E+000	0	9.180004666373729E-003	0.000000000000000E+000	0.000000000000000E+000	0.000000000000000E+000	-9.171461428085667E-002	0.000000000000000E+000	2.458089233792739E+000	2.458089233792739E+000	0.0000000E+000	0.0000000E+000	1.9418000E-001	0.000000000000000E+000	7.4713095E-004	1.9792381E+004
1	1	0	0	0	0	1	116	4.673646421986283E+004	1.9418000E-001	3.8484464E+000	1.9434860E-001	1.619273998147084E-002	2.474281974733091E+000	9.242295856395331E-003	2.474281973774210E+000	0	9.242295856395331E-003	0.000000000000000E+000	0.000000000000000E+000	0.000000000000000E+000	-9.231878718478782E-002	0.000000000000000E+000	2.474281973774210E+000	2.474281973774210E+000	0.0000000E+000	0.0000000E+000	1.9418000E-001	0.000000000000000E+000	7.4794015E-004	1.9801770E+004
1	1	0	0	0	0	1	116	4.703646423411206E+004	1.9418000E-001	3.8512042E+000	1.9434860E-001	1.619295559172829E-002	2.490474930435072E+000	9.304634936380254E-003	2.490474929365938E+000	0	9.304634936380254E-003	0.000000000000000E+000	0.000000000000000E+000	0.000000000000000E+000	-9.292296813368921E-002	0.000000000000000E+000	2.490474929365938E+000	2.490474929365938E+000	0.0000000E+000	0.0000000E+000	1.9418000E-001	0.000000000000000E+000	7.4847613E-004	1.9815961E+004
1	1	0	0	0	0	1	116	4.733646424836130E+004	1.9418000E-001	3.8542380E+000	1.9432890E-001	1.619281430838009E-002	2.506667744850003E+000	9.367021526333789E-003	2.506667743674318E+000	0	9.367021526333789E-003	0.000000000000000E+000	0.000000000000000E+000	0.000000000000000E+000	-9.352714381098085E-002	0.000000000000000E+000	2.506667743674318E+000	2.506667743674318E+000	0.0000000E+000	0.0000000E+000	1.9418000E-001	0.000000000000000E+000	7.4898987E-004	1.9833580E+004
1	1	0	0	0	0	1	116	4.763646426261053E+004	1.9418000E-001	3.8571930E+000	1.9438802E-001	1.619281888145540E-002	2.522860563837877E+000	9.429457025866244E-003	2.522860562555773E+000	0	9.429457025866244E-003	0.000000000000000E+000	0.000000000000000E+000	0.000000000000000E+000	-9.413131965889511E-002	0.000000000000000E+000	2.522860562555773E+000	2.522860562555773E+000	0.0000000E+000	0.0000000E+000	1.9418000E-001	0.000000000000000E+000	7.4979209E-004	1.9842750E+004
1	1	0	0	0	0	1	116	4.793646427685977E+004	1.9418000E-001	3.8604238E+000	1.9432890E-001	1.619285700161424E-002	2.539053420946052E+000	9.491942606904573E-003	2.539053419557388E+000	0	9.491942606904573E-003	0.000000000000000E+000	0.000000000000000E+000	0.000000000000000E+000	-9.473549692912903E-002	0.000000000000000E+000	2.539053419557388E+000	2.539053419557388E+000	0.0000000E+000	0.0000000E+000	1.9418000E-001	0.000000000000000E+000	7.5019192E-004	1.9865412E+004
1	1	0	0	0	0	1	116	4.823646429110901E+004	1.9418000E-001	3.8635757E+000	1.9436830E-001	1.619280546356406E-002	2.555246226514677E+000	9.554478863491846E-003	2.555246225020952E+000	0	9.554478863491846E-003	0.000000000000000E+000	0.000000000000000E+000	0.000000000000000E+000	-9.533967227635308E-002	0.000000000000000E+000	2.555246225020952E+000	2.555246225020952E+000	0.0000000E+000	0.0000000E+000	1.9418000E-001	0.000000000000000E+000	7.5095665E-004	1.9877602E+004
1	1	0	0	0	0	1	116	4.853646430535824E+004	1.9418000E-001	3.8668458E+000	1.9421071E-001	1.619267697049512E-002	2.571438903586053E+000	9.617066447263029E-003	2.571438901991447E+000	0	9.617066447263029E-003	0.000000000000000E+000	0.000000000000000E+000	0.000000000000000E+000	-9.594384282917200E-002	0.000000000000000E+000	2.571438901991447E+000	2.571438901991447E+000	0.0000000E+000	0.0000000E+000	1.9418000E-001	0.000000000000000E+000	7.5098284E-004	1.9910570E+004
1	1	0	0	0	0	1	116	4.883646431960748E+004	1.9418000E-001	3.8701160E+000	1.9421071E-001	1.619279075312946E-002	2.587631694444584E+000	9.679707523966232E-003	2.587631692744576E+000	0	9.679707523966232E-003	0.000000000000000E+000	0.000000000000000E+000	0.000000000000000E+000	-9.654801762754262E-002	0.000000000000000E+000	2.587631692744576E+000	2.587631692744576E+000	0.0000000E+000	0.0000000E+000	1.9418000E-001	0.000000000000000E+000	7.5161795E-004	1.9927408E+004
1	1	0	0	0	0	1	116	4.913646433385671E+004	1.9418000E-001	3.8735044E+000	1.9426981E-001	1.619272564411991E-002	2.603824420192705E+000	9.742402007167075E-003	2.603824418388696E+000	0	9.742402007167075E-003	0.000000000000000E+000	0.000000000000000E+000	0.000000000000000E+000	-9.715218999655637E-002	0.000000000000000E+000	2.603824418388696E+000	2.603824418388696E+000	0.0000000E+000	0.0000000E+000	1.9418000E-001	0.000000000000000E+000	7.5250497E-004	1.9938787E+004
1	1	0	0	0	0	1	116	4.943646434810595E+004	1.9418000E-001	3.8768928E+000	1.9423041E-001	1.619282608482573E-002	2.620017246383346E+000	9.805151575787001E-003	2.620017244473522E+000	0	9.805151575787001E-003	0.000000000000000E+000	0.000000000000000E+000	0.000000000000000E+000	-9.775636611321553E-002	0.000000000000000E+000	2.620017244473522E+000	2.620017244473522E+000	0.0000000E+000	0.0000000E+000	1.9418000E-001	0.000000000000000E+000	7.5301045E-004	1.9960277E+004
1	1	0	0	0	0	1	116	4.973646436235518E+004	1.9418000E-001	3.8802416E+000	1.9434860E-001	1.619290939321948E-002	2.636210155883829E+000	9.867957148969835E-003	2.636210153866741E+000	0	9.867957148969835E-003	0.000000000000000E+000	0.000000000000000E+000	0.000000000000000E+000	-9.836054533827691E-002	0.000000000000000E+000	2.636210153866741E+000	2.636210153866741E+000	0.0000000E+000	0.0000000E+000	1.9418000E-001	0.000000000000000E+000	7.5411954E-004	1.9965369E+004
1	1	0	0	0	0	1	116	5.003646437660442E+004	1.9418000E-001	3.8837876E+000	1.9440772E-001	1.619272997740242E-002	2.652402885963892E+000	9.930818413123953E-003	2.652402883844144E+000	0	9.930818413123953E-003	0.000000000000000E+000	0.000000000000000E+000	0.000000000000000E+000	-9.896471786892121E-002	0.000000000000000E+000	2.652402883844144E+000	2.652402883844144E+000	0.0000000E+000	0.0000000E+000	1.9418000E-001	0.000000000000000E+000	7.5503829E-004	1.9977539E+004
1	1	0	0	0	0	1	116	5.033646439085365E+004	1.9418000E-001	3.8874519E+000	1.9432890E-001	1.619269822734098E-002	2.668595584293091E+000	9.993736796713372E-003	2.668595582071485E+000	0	9.993736796713372E-003	0.000000000000000E+000	0.000000000000000E+000	0.000000000000000E+000	-9.956888921489807E-002	0.000000000000000E+000	2.668595582071485E+000	2.668595582071485E+000	0.0000000E+000	0.0000000E+000	1.9418000E-001	0.000000000000000E+000	7.5544429E-004	2.0004496E+004
1	1	0	0	0	0	1	116	5.063646440510289E+004	1.9418000E-001	3.8911159E+000	1.9432890E-001	1.619278004920317E-002	2.684788364447239E+000	1.005671361768216E-002	2.684788362120688E+000	0	1.005671361768216E-002	0.000000000000000E+000	0.000000000000000E+000	0.000000000000000E+000	-1.001730636138738E-001	0.000000000000000E+000	2.684788362120688E+000	2.684788362120688E+000	0.0000000E+000	0.0000000E+000	1.9418000E-001	0.000000000000000E+000	7.5615628E-004	2.0023352E+004
1	1	0	0	0	0	1	116	5.093646441935212E+004	1.9418000E-001	3.8946619E+000	1.9432890E-001	1.619276213405033E-002	2.700981126685689E+000	1.011974953814414E-002	2.700981124254738E+000	0	1.011974953814414E-002	0.000000000000000E+000	0.000000000000000E+000	0.000000000000000E+000	-1.007772373443907E-001	0.000000000000000E+000	2.700981124254738E+000	2.700981124254738E+000	0.0000000E+000	0.0000000E+000	1.9418000E-001	0.000000000000000E+000	7.5684540E-004	2.0041600E+004
1	1	0	0	0	0	1	116	5.123646443360136E+004	1.9418000E-001	3.8984048E+000	1.9428951E-001	1.619265135114391E-002	2.717173778137730E+000	1.018284465244247E-002	2.717173775605882E+000	0	1.018284465244247E-002	0.000000000000000E+000	0.000000000000000E+000	0.000000000000000E+000	-1.013814069413178E-001	0.000000000000000E+000	2.717173775605882E+000	2.717173775605882E+000	0.0000000E+000	0.0000000E+000	1.9418000E-001	0.000000000000000E+000	7.5741915E-004	2.0064928E+004
1	1	0	0	0	0	1	116	5.153646444785059E+004	1.9418000E-001	3.9021084E+000	1.9425011E-001	1.619276712420914E-002	2.733366545365254E+000	1.024600053976797E-002	2.733366542730091E+000	0	1.024600053976797E-002	0.000000000000000E+000	0.000000000000000E+000	0.000000000000000E+000	-1.019855808579838E-001	0.000000000000000E+000	2.733366542730091E+000	2.733366542730091E+000	0.0000000E+000	0.0000000E+000	1.9418000E-001	0.000000000000000E+000	7.5798499E-004	2.0088063E+004
1	1	0	0	0	0	1	116	5.183646446209983E+004	1.9418000E-001	3.9059696E+000	1.9425011E-001	1.619281736018757E-002	2.749559362830851E+000	1.030921776856525E-002	2.749559360090279E+000	0	1.030921776856525E-002	0.000000000000000E+000	0.000000000000000E+000	0.000000000000000E+000	-1.025897566490999E-001	0.000000000000000E+000	2.749559360090279E+000	2.749559360090279E+000	0.0000000E+000	0.0000000E+000	1.9418000E-001	0.000000000000000E+000	7.5873500E-004	2.0107941E+004
1	1	0	0	0	0	1	116	5.213646447634907E+004	1.9418000E-001	3.9097915E+000	1.9432890E-001	1.619283386406799E-002	2.765752196800262E+000	1.037249686949389E-002	2.765752193954347E+000	0	1.037249686949389E-002	0.000000000000000E+000	0.000000000000000E+000	0.000000000000000E+000	-1.031939330559954E-001	0.000000000000000E+000	2.765752193954347E+000	2.765752193954347E+000	0.0000000E+000	0.0000000E+000	1.9418000E-001	0.000000000000000E+000	7.5978547E-004	2.0119455E+004
1	1	0	0	0	0	1	116	5.243646449059830E+004	1.9418000E-001	3.9136527E+000	1.9434860E-001	1.619271072678268E-002	2.781944907629920E+000	1.043583781787525E-002	2.781944904681129E+000	0	1.043583781787525E-002	0.000000000000000E+000	0.000000000000000E+000	0.000000000000000E+000	-1.037981048683813E-001	0.000000000000000E+000	2.781944904681129E+000	2.781944904681129E+000	0.0000000E+000	0.0000000E+000	1.9418000E-001	0.000000000000000E+000	7.6061295E-004	2.0137281E+004
1	1	0	0	0	0	1	116	5.273646450484754E+004	1.9418000E-001	3.9175925E+000	1.9436830E-001	1.619277084582382E-002	2.798137678580731E+000	1.049924208958904E-002	2.798137675526953E+000	0	1.049924208958904E-002	0.000000000000000E+000	0.000000000000000E+000	0.000000000000000E+000	-1.044022789239681E-001	0.000000000000000E+000	2.798137675526953E+000	2.798137675526953E+000	0.0000000E+000	0.0000000E+000	1.9418000E-001	0.000000000000000E+000	7.6145580E-004	2.0155512E+004
1	1	0	0	0	0	1	116	5.303646451909677E+004	1.9418000E-001	3.9216506E+000	1.9438802E-001	1.619265334419906E-002	2.814330332026308E+000	1.056270963666830E-002	2.814330328871152E+000	0	1.056270963666830E-002	0.000000000000000E+000	0.000000000000000E+000	0.000000000000000E+000	-1.050064485952767E-001	0.000000000000000E+000	2.814330328871152E+000	2.814330328871152E+000	0.0000000E+000	0.0000000E+000	1.9418000E-001	0.000000000000000E+000	7.6232187E-004	2.0174344E+004
1	1	0	0	0	0	1	116	5.333646453334601E+004	1.9418000E-001	3.9253936E+000	1.9428951E-001	1.619280437978605E-002	2.830523136511164E+000	1.062624183682521E-002	2.830523133250938E+000	0	1.062624183682521E-002	0.000000000000000E+000	0.000000000000000E+000	0.000000000000000E+000	-1.056106239020638E-001	0.000000000000000E+000	2.830523133250938E+000	2.830523133250938E+000	0.0000000E+000	0.0000000E+000	1.9418000E-001	0.000000000000000E+000	7.6266279E-004	2.0203838E+004
1	1	0	0	0	0	1	116	5.363646454759524E+004	1.9418000E-001	3.9296093E+000	1.9434860E-001	1.619264712620941E-002	2.846715783737352E+000	1.068983796013733E-002	2.846715780377147E+000	0	1.068983796013733E-002	0.000000000000000E+000	0.000000000000000E+000	0.000000000000000E+000	-1.062147933413186E-001	0.000000000000000E+000	2.846715780377147E+000	2.846715780377147E+000	0.0000000E+000	0.0000000E+000	1.9418000E-001	0.000000000000000E+000	7.6371408E-004	2.0219385E+004
1	1	0	0	0	0	1	116	5.393646456184448E+004	1.9418000E-001	3.9335101E+000	1.9436830E-001	1.619259702074859E-002	2.862908380856216E+000	1.075349906013042E-002	2.862908377397896E+000	0	1.075349906013042E-002	0.000000000000000E+000	0.000000000000000E+000	0.000000000000000E+000	-1.068189609110018E-001	0.000000000000000E+000	2.862908377397896E+000	2.862908377397896E+000	0.0000000E+000	0.0000000E+000	1.9418000E-001	0.000000000000000E+000	7.6454965E-004	2.0237404E+004
1	1	0	0	0	0	1	116	5.423646457609371E+004	1.9418000E-001	3.9376469E+000	1.9425011E-001	1.619256137356162E-002	2.879100942327496E+000	1.081722559099449E-002	2.879100938771458E+000	0	1.081722559099449E-002	0.000000000000000E+000	0.000000000000000E+000	0.000000000000000E+000	-1.074231271506258E-001	0.000000000000000E+000	2.879100938771458E+000	2.879100938771458E+000	0.0000000E+000	0.0000000E+000	1.9418000E-001	0.000000000000000E+000	7.6488830E-004	2.0271016E+004
1	1	0	0	0	0	1	116	5.453646459034295E+004	1.9418000E-001	3.9417050E+000	1.9434860E-001	1.619282054569158E-002	2.895293762978133E+000	1.088101929405696E-002	2.895293759317149E+000	0	1.088101929405696E-002	0.000000000000000E+000	0.000000000000000E+000	0.000000000000000E+000	-1.080273030605799E-001	0.000000000000000E+000	2.895293759317149E+000	2.895293759317149E+000	0.0000000E+000	0.0000000E+000	1.9418000E-001	0.000000000000000E+000	7.6606486E-004	2.0281623E+004
1	1	0	0	0	0	1	116	5.483646460459218E+004	1.9418000E-001	3.9458027E+000	1.9434860E-001	1.619292071127229E-002	2.911486683797456E+000	1.094488021353059E-002	2.911486680028422E+000	0	1.094488021353059E-002	0.000000000000000E+000	0.000000000000000E+000	0.000000000000000E+000	-1.086314827079624E-001	0.000000000000000E+000	2.911486680028422E+000	2.911486680028422E+000	0.0000000E+000	0.0000000E+000	1.9418000E-001	0.000000000000000E+000	7.6686125E-004	2.0302707E+004
1	1	0	0	0	0	1	116	5.513646461884142E+004	1.9418000E-001	3.9500184E+000	1.9419099E-001	1.619278653962745E-002	2.927679470440836E+000	1.100880747254517E-002	2.927679466568049E+000	0	1.100880747254517E-002	0.000000000000000E+000	0.000000000000000E+000	0.000000000000000E+000	-1.092356573490602E-001	0.000000000000000E+000	2.927679466568049E+000	2.927679466568049E+000	0.0000000E+000	0.0000000E+000	1.9418000E-001	0.000000000000000E+000	7.6705799E-004	2.0340895E+004
1	1	0	0	0	0	1	116	5.543646463309065E+004	1.9418000E-001	3.9541159E+000	1.9419099E-001	1.619278521554338E-002	2.943872255760556E+000	1.107280187619832E-002	2.943872251783592E+000	0	1.107280187619832E-002	0.000000000000000E+000	0.000000000000000E+000	0.000000000000000E+000	-1.098398319407703E-001	0.000000000000000E+000	2.943872251783592E+000	2.943872251783592E+000	0.0000000E+000	0.0000000E+000	1.9418000E-001	0.000000000000000E+000	7.6785369E-004	2.0361994E+004
1	1	0	0	0	0	1	116	5.573646464733989E+004	1.9418000E-001	3.9583318E+000	1.9428951E-001	1.619277684277131E-002	2.960065032707453E+000	1.113686386837820E-002	2.960065028626364E+000	0	1.113686386837820E-002	0.000000000000000E+000	0.000000000000000E+000	0.000000000000000E+000	-1.104440062200792E-001	0.000000000000000E+000	2.960065028626364E+000	2.960065028626364E+000	0.0000000E+000	0.0000000E+000	1.9418000E-001	0.000000000000000E+000	7.6906232E-004	2.0373369E+004
1	1	0	0	0	0	1	116	5.603646466158913E+004	1.9418000E-001	3.9624686E+000	1.9434860E-001	1.619284369397495E-002	2.976257876508294E+000	1.120099390822715E-002	2.976257872320339E+000	0	1.120099390822715E-002	0.000000000000000E+000	0.000000000000000E+000	0.000000000000000E+000	-1.110481829937986E-001	0.000000000000000E+000	2.976257872320339E+000	2.976257872320339E+000	0.0000000E+000	0.0000000E+000	1.9418000E-001	0.000000000000000E+000	7.7010022E-004	2.0388459E+004
1	1	0	0	0	0	1	116	5.633646467583836E+004	1.9418000E-001	3.9668419E+000	1.9432890E-001	1.619286850593156E-002	2.992450745121671E+000	1.126519222861972E-002	2.992450740826270E+000	0	1.126519222861972E-002	0.000000000000000E+000	0.000000000000000E+000	0.000000000000000E+000	-1.116523606933071E-001	0.000000000000000E+000	2.992450740826270E+000	2.992450740826270E+000	0.0000000E+000	0.0000000E+000	1.9418000E-001	0.000000000000000E+000	7.7087205E-004	2.0413031E+004
1	1	0	0	0	0	1	116	5.663646469008760E+004	1.9418000E-001	3.9710183E+000	1.9421071E-001	1.619284670338863E-002	3.008643591930585E+000	1.132945909617311E-002	3.008643587529658E+000	0	1.132945909617311E-002	0.000000000000000E+000	0.000000000000000E+000	0.000000000000000E+000	-1.122565375792618E-001	0.000000000000000E+000	3.008643587529658E+000	3.008643587529658E+000	0.0000000E+000	0.0000000E+000	1.9418000E-001	0.000000000000000E+000	7.7121425E-004	2.0446959E+004
1	1	0	0	0	0	1	116	5.693646470433683E+004	1.9418000E-001	3.9751160E+000	1.9426981E-001	1.619276028267212E-002	3.024836352316820E+000	1.139379425630258E-002	3.024836347812331E+000	0	1.139379425630258E-002	0.000000000000000E+000	0.000000000000000E+000	0.000000000000000E+000	-1.128607112406701E-001	0.000000000000000E+000	3.024836347812331E+000	3.024836347812331E+000	0.0000000E+000	0.0000000E+000	1.9418000E-001	0.000000000000000E+000	7.7224500E-004	2.0461832E+004
1	1	0	0	0	0	1	116	5.723646471858607E+004	1.9418000E-001	3.9795287E+000	1.9430920E-001	1.619274372408788E-002	3.041029096144968E+000	1.145819829340534E-002	3.041029091536418E+000	0	1.145819829340534E-002	0.000000000000000E+000	0.000000000000000E+000	0.000000000000000E+000	-1.134648842842739E-001	0.000000000000000E+000	3.041029091536418E+000	3.041029091536418E+000	0.0000000E+000	0.0000000E+000	1.9418000E-001	0.000000000000000E+000	7.7325903E-004	2.0480393E+004
1	1	0	0	0	0	1	116	5.753646473283530E+004	1.9418000E-001	3.9837444E+000	1.9423041E-001	1.619261279206309E-002	3.057221709036066E+000	1.152267100600309E-002	3.057221704328482E+000	0	1.152267100600309E-002	0.000000000000000E+000	0.000000000000000E+000	0.000000000000000E+000	-1.140690524424404E-001	0.000000000000000E+000	3.057221704328482E+000	3.057221704328482E+000	0.0000000E+000	0.0000000E+000	1.9418000E-001	0.000000000000000E+000	7.7376427E-004	2.0510406E+004
1	1	0	0	0	0	1	116	5.783646474708454E+004	1.9418000E-001	3.9881177E+000	1.9434860E-001	1.619272890462644E-002	3.073414438043502E+000	1.158721366590179E-002	3.073414433233108E+000	0	1.158721366590179E-002	0.000000000000000E+000	0.000000000000000E+000	0.000000000000000E+000	-1.146732249330635E-001	0.000000000000000E+000	3.073414433233108E+000	3.073414433233108E+000	0.0000000E+000	0.0000000E+000	1.9418000E-001	0.000000000000000E+000	7.7508512E-004	2.0520434E+004
1	1	0	0	0	0	1	116	5.813646476133377E+004	1.9418000E-001	3.9924123E+000	1.9438802E-001	1.619290476611919E-002	3.089607342917828E+000	1.165182681593567E-002	3.089607337999227E+000	0	1.165182681593567E-002	0.000000000000000E+000	0.000000000000000E+000	0.000000000000000E+000	-1.152774039855168E-001	0.000000000000000E+000	3.089607337999227E+000	3.089607337999227E+000	0.0000000E+000	0.0000000E+000	1.9418000E-001	0.000000000000000E+000	7.7607710E-004	2.0538367E+004
1	1	0	0	0	0	1	116	5.843646477558301E+004	1.9418000E-001	3.9967070E+000	1.9442742E-001	1.619264872512884E-002	3.105799991744169E+000	1.171650925199035E-002	3.105799986724356E+000	0	1.171650925199035E-002	0.000000000000000E+000	0.000000000000000E+000	0.000000000000000E+000	-1.158815734844754E-001	0.000000000000000E+000	3.105799986724356E+000	3.105799986724356E+000	0.0000000E+000	0.0000000E+000	1.9418000E-001	0.000000000000000E+000	7.7706942E-004	2.0556293E+004
1	1	0	0	0	0	1	116	5.873646478983224E+004	1.9418000E-001	4.0010014E+000	1.9430920E-001	1.619261755309999E-002	3.121992609396320E+000	1.178126176147236E-002	3.121992604277456E+000	0	1.178126176147236E-002	0.000000000000000E+000	0.000000000000000E+000	0.000000000000000E+000	-1.164857418202832E-001	0.000000000000000E+000	3.121992604277456E+000	3.121992604277456E+000	0.0000000E+000	0.0000000E+000	1.9418000E-001	0.000000000000000E+000	7.7743141E-004	2.0590900E+004
1	1	0	0	0	0	1	116	5.903646480408148E+004	1.9418000E-001	4.0054140E+000	1.9434860E-001	1.619255127227969E-002	3.138185160765863E+000	1.184608450808787E-002	3.138185155549736E+000	0	1.184608450808787E-002	0.000000000000000E+000	0.000000000000000E+000	0.000000000000000E+000	-1.170899076829977E-001	0.000000000000000E+000	3.138185155549736E+000	3.138185155549736E+000	0.0000000E+000	0.0000000E+000	1.9418000E-001	0.000000000000000E+000	7.7844661E-004	2.0609430E+004
1	1	0	0	0	0	1	116	5.933646481833071E+004	1.9418000E-001	4.0098662E+000	1.9430920E-001	1.619277408409450E-002	3.154377934954100E+000	1.191097896850887E-002	3.154377929633830E+000	0	1.191097896850887E-002	0.000000000000000E+000	0.000000000000000E+000	0.000000000000000E+000	-1.176940818593773E-001	0.000000000000000E+000	3.154377929633830E+000	3.154377929633830E+000	0.0000000E+000	0.0000000E+000	1.9418000E-001	0.000000000000000E+000	7.7915390E-004	2.0636521E+004
1	1	0	0	0	0	1	116	5.963646483257995E+004	1.9418000E-001	4.0142789E+000	1.9430920E-001	1.619245267021159E-002	3.170570387719108E+000	1.197594309520139E-002	3.170570382304042E+000	0	1.197594309520139E-002	0.000000000000000E+000	0.000000000000000E+000	0.000000000000000E+000	-1.182982440430240E-001	0.000000000000000E+000	3.170570382304042E+000	3.170570382304042E+000	0.0000000E+000	0.0000000E+000	1.9418000E-001	0.000000000000000E+000	7.8001135E-004	2.0659232E+004
1	1	0	0	0	0	1	116	5.993646484682919E+004	1.9418000E-001	4.0185342E+000	1.9432890E-001	1.619256591768728E-002	3.186762953736054E+000	1.204097906809383E-002	3.186762948221729E+000	0	1.204097906809383E-002	0.000000000000000E+000	0.000000000000000E+000	0.000000000000000E+000	-1.189024104522528E-001	0.000000000000000E+000	3.186762948221729E+000	3.186762948221729E+000	0.0000000E+000	0.0000000E+000	1.9418000E-001	0.000000000000000E+000	7.8091735E-004	2.0679035E+004
1	1	0	0	0	0	1	116	6.023646486107842E+004	1.9418000E-001	4.0230651E+000	1.9436830E-001	1.619258057119118E-002	3.202955534406818E+000	1.210608683476521E-002	3.202955528792920E+000	0	1.210608683476521E-002	0.000000000000000E+000	0.000000000000000E+000	0.000000000000000E+000	-1.195065774082353E-001	0.000000000000000E+000	3.202955528792920E+000	3.202955528792920E+000	0.0000000E+000	0.0000000E+000	1.9418000E-001	0.000000000000000E+000	7.8195636E-004	2.0698154E+004
1	1	0	0	0	0	1	116	6.053646487532766E+004	1.9418000E-001	4.0273595E+000	1.9430920E-001	1.619270395149787E-002	3.219148238459726E+000	1.217126709466401E-002	3.219148232744418E+000	0	1.217126709466401E-002	0.000000000000000E+000	0.000000000000000E+000	0.000000000000000E+000	-1.201107489677714E-001	0.000000000000000E+000	3.219148232744418E+000	3.219148232744418E+000	0.0000000E+000	0.0000000E+000	1.9418000E-001	0.000000000000000E+000	7.8255299E-004	2.0726551E+004
1	1	0	0	0	0	1	116	6.083646488957689E+004	1.9418000E-001	4.0319695E+000	1.9430920E-001	1.619272899362776E-002	3.235340967557381E+000	1.223651978192124E-002	3.235340961738046E+000	0	1.223651978192124E-002	0.000000000000000E+000	0.000000000000000E+000	0.000000000000000E+000	-1.207149214617607E-001	0.000000000000000E+000	3.235340961738046E+000	3.235340961738046E+000	0.0000000E+000	0.0000000E+000	1.9418000E-001	0.000000000000000E+000	7.8344881E-004	2.0750275E+004
1	1	0	0	0	0	1	116	6.113646490382613E+004	1.9418000E-001	4.0365005E+000	1.9442742E-001	1.619269010583560E-002	3.251533657765132E+000	1.230184494003316E-002	3.251533651843882E+000	0	1.230184494003316E-002	0.000000000000000E+000	0.000000000000000E+000	0.000000000000000E+000	-1.213190925047155E-001	0.000000000000000E+000	3.251533651843882E+000	3.251533651843882E+000	0.0000000E+000	0.0000000E+000	1.9418000E-001	0.000000000000000E+000	7.8480633E-004	2.0760963E+004
1	1	0	0	0	0	1	116	6.143646491807536E+004	1.9418000E-001	4.0410314E+000	1.9434860E-001	1.619258986316621E-002	3.267726247726000E+000	1.236724259219461E-002	3.267726241707048E+000	0	1.236724259219461E-002	0.000000000000000E+000	0.000000000000000E+000	0.000000000000000E+000	-1.219232598073242E-001	0.000000000000000E+000	3.267726241707048E+000	3.267726241707048E+000	0.0000000E+000	0.0000000E+000	1.9418000E-001	0.000000000000000E+000	7.8536879E-004	2.0792695E+004
1	1	0	0	0	0	1	116	6.173646493232460E+004	1.9418000E-001	4.0456018E+000	1.9434860E-001	1.619259685552783E-002	3.283918844679760E+000	1.243271393089473E-002	3.283918838562576E+000	0	1.243271393089473E-002	0.000000000000000E+000	0.000000000000000E+000	0.000000000000000E+000	-1.225274273708471E-001	0.000000000000000E+000	3.283918838562576E+000	3.283918838562576E+000	0.0000000E+000	0.0000000E+000	1.9418000E-001	0.000000000000000E+000	7.8625709E-004	2.0816213E+004
1	1	0	0	0	0	1	116	6.203646494657383E+004	1.9418000E-001	4.0501328E+000	1.9436830E-001	1.619237900302642E-002	3.300111223776324E+000	1.249825825893025E-002	3.300111217565602E+000	0	1.249825825893025E-002	0.000000000000000E+000	0.000000000000000E+000	0.000000000000000E+000	-1.231315868058252E-001	0.000000000000000E+000	3.300111217565602E+000	3.300111217565602E+000	0.0000000E+000	0.0000000E+000	1.9418000E-001	0.000000000000000E+000	7.8721740E-004	2.0837414E+004
1	1	0	0	0	0	1	116	6.233646496082307E+004	1.9418000E-001	4.0547028E+000	1.9440772E-001	1.619230454457303E-002	3.316303528410975E+000	1.256387636932910E-002	3.316303522110175E+000	0	1.256387636932910E-002	0.000000000000000E+000	0.000000000000000E+000	0.000000000000000E+000	-1.237357434625291E-001	0.000000000000000E+000	3.316303522110175E+000	3.316303522110175E+000	0.0000000E+000	0.0000000E+000	1.9418000E-001	0.000000000000000E+000	7.8826549E-004	2.0856697E+004
1	1	0	0	0	0	1	116	6.263646497507230E+004	1.9418000E-001	4.0591946E+000	1.9434860E-001	1.619250828103887E-002	3.332496036789069E+000	1.262956991160582E-002	3.332496030391214E+000	0	1.262956991160582E-002	0.000000000000000E+000	0.000000000000000E+000	0.000000000000000E+000	-1.243399077211749E-001	0.000000000000000E+000	3.332496030391214E+000	3.332496030391214E+000	0.0000000E+000	0.0000000E+000	1.9418000E-001	0.000000000000000E+000	7.8889879E-004	2.0886152E+004
1	1	0	0	0	0	1	116	6.293646498932154E+004	1.9418000E-001	4.0639620E+000	1.9423041E-001	1.619226361177862E-002	3.348688300491571E+000	1.269533728732718E-002	3.348688294002993E+000	0	1.269533728732718E-002	0.000000000000000E+000	0.000000000000000E+000	0.000000000000000E+000	-1.249440628506453E-001	0.000000000000000E+000	3.348688294002993E+000	3.348688294002993E+000	0.0000000E+000	0.0000000E+000	1.9418000E-001	0.000000000000000E+000	7.8934501E-004	2.0923408E+004
1	1	0	0	0	0	1	116	6.323646500357077E+004	1.9418000E-001	4.0686502E+000	1.9440772E-001	1.619244717854593E-002	3.364880747766114E+000	1.276118087594867E-002	3.364880741181539E+000	0	1.276118087594867E-002	0.000000000000000E+000	0.000000000000000E+000	0.000000000000000E+000	-1.255482248294354E-001	0.000000000000000E+000	3.364880741181539E+000	3.364880741181539E+000	0.0000000E+000	0.0000000E+000	1.9418000E-001	0.000000000000000E+000	7.9097698E-004	2.0928439E+004
1	1	0	0	0	0	1	116	6.353646501782001E+004	1.9418000E-001	4.0733786E+000	1.9430920E-001	1.619225943293008E-002	3.381073007290198E+000	1.282709956704921E-002	3.381073000614469E+000	0	1.282709956704921E-002	0.000000000000000E+000	0.000000000000000E+000	0.000000000000000E+000	-1.261523798030035E-001	0.000000000000000E+000	3.381073000614469E+000	3.381073000614469E+000	0.0000000E+000	0.0000000E+000	1.9418000E-001	0.000000000000000E+000	7.9149497E-004	2.0963385E+004
1	1	0	0	0	0	1	116	6.383646503206925E+004	1.9418000E-001	4.0780668E+000	1.9425011E-001	1.619230676733785E-002	3.397265314149095E+000	1.289309470239457E-002	3.397265307381807E+000	0	1.289309470239457E-002	0.000000000000000E+000	0.000000000000000E+000	0.000000000000000E+000	-1.267565365426971E-001	0.000000000000000E+000	3.397265307381807E+000	3.397265307381807E+000	0.0000000E+000	0.0000000E+000	1.9418000E-001	0.000000000000000E+000	7.9216494E-004	2.0993898E+004
1	1	0	0	0	0	1	116	6.413646504631848E+004	1.9418000E-001	4.0827947E+000	1.9426981E-001	1.619242581317822E-002	3.413457740057575E+000	1.295916704732060E-002	3.413457733194985E+000	0	1.295916704732060E-002	0.000000000000000E+000	0.000000000000000E+000	0.000000000000000E+000	-1.273606977242906E-001	0.000000000000000E+000	3.413457733194985E+000	3.413457733194985E+000	0.0000000E+000	0.0000000E+000	1.9418000E-001	0.000000000000000E+000	7.9316372E-004	2.1016105E+004
1	1	0	0	0	0	1	116	6.443646506056772E+004	1.9418000E-001	4.0876017E+000	1.9428951E-001	1.619237439575295E-002	3.429650114546617E+000	1.302531640646623E-002	3.429650107590738E+000	0	1.302531640646623E-002	0.000000000000000E+000	0.000000000000000E+000	0.000000000000000E+000	-1.279648569873558E-001	0.000000000000000E+000	3.429650107590738E+000	3.429650107590738E+000	0.0000000E+000	0.0000000E+000	1.9418000E-001	0.000000000000000E+000	7.9417811E-004	2.1038715E+004
1	1	0	0	0	0	1	116	6.473646507481695E+004	1.9418000E-001	4.0924478E+000	1.9425011E-001	1.619221177928150E-002	3.445842326416506E+000	1.309154263002313E-002	3.445842319370019E+000	0	1.309154263002313E-002	0.000000000000000E+000	0.000000000000000E+000	0.000000000000000E+000	-1.285690101828817E-001	0.000000000000000E+000	3.445842319370019E+000	3.445842319370019E+000	0.0000000E+000	0.0000000E+000	1.9418000E-001	0.000000000000000E+000	7.9495844E-004	2.1067930E+004
1	1	0	0	0	0	1	116	6.503646508906619E+004	1.9418000E-001	4.0972152E+000	1.9434860E-001	1.619238038214544E-002	3.462034706892123E+000	1.315784790918443E-002	3.462034699752165E+000	0	1.315784790918443E-002	0.000000000000000E+000	0.000000000000000E+000	0.000000000000000E+000	-1.291731696693141E-001	0.000000000000000E+000	3.462034699752165E+000	3.462034699752165E+000	0.0000000E+000	0.0000000E+000	1.9418000E-001	0.000000000000000E+000	7.9628802E-004	2.1081783E+004
1	1	0	0	0	0	1	116	6.533646510331542E+004	1.9418000E-001	4.1021008E+000	1.9421071E-001	1.619225420112411E-002	3.478226961183945E+000	1.322423117160963E-002	3.478226953953289E+000	0	1.322423117160963E-002	0.000000000000000E+000	0.000000000000000E+000	0.000000000000000E+000	-1.297773244476595E-001	0.000000000000000E+000	3.478226953953289E+000	3.478226953953289E+000	0.0000000E+000	0.0000000E+000	1.9418000E-001	0.000000000000000E+000	7.9667190E-004	2.1121908E+004
1	1	0	0	0	0	1	116	6.563646511784568E+004	1.9418000E-001	4.1069860E+000	1.9430920E-001	1.619221097947823E-002	3.494419172253062E+000	1.329069324845721E-002	3.494419164932767E+000	0	1.329069324845721E-002	0.000000000000000E+000	0.000000000000000E+000	0.000000000000000E+000	-1.303814776133075E-001	0.000000000000000E+000	3.494419164932767E+000	3.494419164932767E+000	0.0000000E+000	0.0000000E+000	1.9418000E-001	0.000000000000000E+000	7.9802517E-004	2.1136344E+004
1	1	0	0	0	0	1	116	6.593646513293311E+004	1.9418000E-001	4.1119113E+000	1.9430920E-001	1.619237579621375E-002	3.510611548142947E+000	1.335723544606543E-002	3.510611540728981E+000	0	1.335723544606543E-002	0.000000000000000E+000	0.000000000000000E+000	0.000000000000000E+000	-1.309856369286400E-001	0.000000000000000E+000	3.510611540728981E+000	3.510611540728981E+000	0.0000000E+000	0.0000000E+000	1.9418000E-001	0.000000000000000E+000	7.9898222E-004	2.1161691E+004
1	1	0	0	0	0	1	116	6.623646514802054E+004	1.9418000E-001	4.1168756E+000	1.9423041E-001	1.619229556178053E-002	3.526803843797545E+000	1.342385714485291E-002	3.526803836290761E+000	0	1.342385714485291E-002	0.000000000000000E+000	0.000000000000000E+000	0.000000000000000E+000	-1.315897932502862E-001	0.000000000000000E+000	3.526803836290761E+000	3.526803836290761E+000	0.0000000E+000	0.0000000E+000	1.9418000E-001	0.000000000000000E+000	7.9962244E-004	2.1195834E+004
1	1	0	0	0	0	1	116	6.653646516310796E+004	1.9418000E-001	4.1218791E+000	1.9425011E-001	1.619224948301084E-002	3.542996093370964E+000	1.349055914578706E-002	3.542996085773772E+000	0	1.349055914578706E-002	0.000000000000000E+000	0.000000000000000E+000	0.000000000000000E+000	-1.321939478525815E-001	0.000000000000000E+000	3.542996085773772E+000	3.542996085773772E+000	0.0000000E+000	0.0000000E+000	1.9418000E-001	0.000000000000000E+000	8.0067548E-004	2.1219443E+004
1	1	0	0	0	0	1	116	6.683646517819539E+004	1.9418000E-001	4.1269226E+000	1.9432890E-001	1.619216947808034E-002	3.559188262937450E+000	1.355734160742561E-002	3.559188255251852E+000	0	1.355734160742561E-002	0.000000000000000E+000	0.000000000000000E+000	0.000000000000000E+000	-1.327980994697106E-001	0.000000000000000E+000	3.559188255251852E+000	3.559188255251852E+000	0.0000000E+000	0.0000000E+000	1.9418000E-001	0.000000000000000E+000	8.0198032E-004	2.1236793E+004
1	1	0	0	0	0	1	116	6.713646519328281E+004	1.9418000E-001	4.1318078E+000	1.9426981E-001	1.619222400418586E-002	3.575380487031589E+000	1.362420555101236E-002	3.575380479256038E+000	0	1.362420555101236E-002	0.000000000000000E+000	0.000000000000000E+000	0.000000000000000E+000	-1.334022531213398E-001	0.000000000000000E+000	3.575380479256038E+000	3.575380479256038E+000	0.0000000E+000	0.0000000E+000	1.9418000E-001	0.000000000000000E+000	8.0268551E-004	2.1268398E+004
1	1	0	0	0	0	1	116	6.743646520837024E+004	1.9418000E-001	4.1368904E+000	1.9432890E-001	1.619231414523390E-002	3.591572801269624E+000	1.369115149464746E-002	3.591572793401272E+000	0	1.369115149464746E-002	0.000000000000000E+000	0.000000000000000E+000	0.000000000000000E+000	-1.340064101363589E-001	0.000000000000000E+000	3.591572793401272E+000	3.591572793401272E+000	0.0000000E+000	0.0000000E+000	1.9418000E-001	0.000000000000000E+000	8.0391736E-004	2.1288086E+004
1	1	0	0	0	0	1	116	6.773646522345766E+004	1.9418000E-001	4.1420126E+000	1.9432890E-001	1.619237071698738E-002	3.607765172079603E+000	1.375817971354180E-002	3.607765164118260E+000	0	1.375817971354180E-002	0.000000000000000E+000	0.000000000000000E+000	0.000000000000000E+000	-1.346105692621533E-001	0.000000000000000E+000	3.607765164118260E+000	3.607765164118260E+000	0.0000000E+000	0.0000000E+000	1.9418000E-001	0.000000000000000E+000	8.0491276E-004	2.1314443E+004
1	1	0	0	0	0	1	116	6.803646523854509E+004	1.9418000E-001	4.1472130E+000	1.9430920E-001	1.619249917561809E-002	3.623957671351963E+000	1.382529124899556E-002	3.623957663293878E+000	0	1.382529124899556E-002	0.000000000000000E+000	0.000000000000000E+000	0.000000000000000E+000	-1.352147331810519E-001	0.000000000000000E+000	3.623957663293878E+000	3.623957663293878E+000	0.0000000E+000	0.0000000E+000	1.9418000E-001	0.000000000000000E+000	8.0584164E-004	2.1343369E+004
1	1	0	0	0	0	1	116	6.833646525363252E+004	1.9418000E-001	4.1521773E+000	1.9436830E-001	1.619248512251509E-002	3.640150156571071E+000	1.389248575558358E-002	3.640150148416393E+000	0	1.389248575558358E-002	0.000000000000000E+000	0.000000000000000E+000	0.000000000000000E+000	-1.358188965756048E-001	0.000000000000000E+000	3.640150148416393E+000	3.640150148416393E+000	0.0000000E+000	0.0000000E+000	1.9418000E-001	0.000000000000000E+000	8.0705166E-004	2.1362420E+004
1	1	0	0	0	0	1	116	6.863646526871994E+004	1.9418000E-001	4.1574569E+000	1.9430920E-001	1.619235109464162E-002	3.656342507758902E+000	1.395976281255702E-002	3.656342499511035E+000	0	1.395976281255702E-002	0.000000000000000E+000	0.000000000000000E+000	0.000000000000000E+000	-1.364230549692705E-001	0.000000000000000E+000	3.656342499511035E+000	3.656342499511035E+000	0.0000000E+000	0.0000000E+000	1.9418000E-001	0.000000000000000E+000	8.0783211E-004	2.1396088E+004
1	1	0	0	0	0	1	116	6.893646528380737E+004	1.9418000E-001	4.1626186E+000	1.9440772E-001	1.619238625826107E-002	3.672534894110411E+000	1.402712364569773E-002	3.672534885769296E+000	0	1.402712364569773E-002	0.000000000000000E+000	0.000000000000000E+000	0.000000000000000E+000	-1.370272146749403E-001	0.000000000000000E+000	3.672534885769296E+000	3.672534885769296E+000	0.0000000E+000	0.0000000E+000	1.9418000E-001	0.000000000000000E+000	8.0924516E-004	2.1411797E+004
1	1	0	0	0	0	1	116	6.923646529889479E+004	1.9418000E-001	4.1678190E+000	1.9436830E-001	1.619232481550011E-002	3.688727219017992E+000	1.409456815262927E-002	3.688727210584796E+000	0	1.409456815262927E-002	0.000000000000000E+000	0.000000000000000E+000	0.000000000000000E+000	-1.376313720880545E-001	0.000000000000000E+000	3.688727210584796E+000	3.688727210584796E+000	0.0000000E+000	0.0000000E+000	1.9418000E-001	0.000000000000000E+000	8.1009191E-004	2.1442895E+004
1	1	0	0	0	0	1	116	6.953646531398222E+004	1.9418000E-001	4.1731381E+000	1.9434860E-001	1.619224977955222E-002	3.704919468888359E+000	1.416209675168014E-002	3.704919460364348E+000	0	1.416209675168014E-002	0.000000000000000E+000	0.000000000000000E+000	0.000000000000000E+000	-1.382355267014294E-001	0.000000000000000E+000	3.704919460364348E+000	3.704919460364348E+000	0.0000000E+000	0.0000000E+000	1.9418000E-001	0.000000000000000E+000	8.1104354E-004	2.1472438E+004
1	1	0	0	0	0	1	116	6.983646532906964E+004	1.9418000E-001	4.1782207E+000	1.9428951E-001	1.619223466415372E-002	3.721111703641862E+000	1.422970964027444E-002	3.721111695028502E+000	0	1.422970964027444E-002	0.000000000000000E+000	0.000000000000000E+000	0.000000000000000E+000	-1.388396807507737E-001	0.000000000000000E+000	3.721111695028502E+000	3.721111695028502E+000	0.0000000E+000	0.0000000E+000	1.9418000E-001	0.000000000000000E+000	8.1178447E-004	2.1505129E+004
1	1	0	0	0	0	1	116	7.013646534415707E+004	1.9418000E-001	4.1834607E+000	1.9438802E-001	1.619222593120403E-002	3.737303929662680E+000	1.429740689188146E-002	3.737303920959706E+000	0	1.429740689188146E-002	0.000000000000000E+000	0.000000000000000E+000	0.000000000000000E+000	-1.394438344742898E-001	0.000000000000000E+000	3.737303920959706E+000	3.737303920959706E+000	0.0000000E+000	0.0000000E+000	1.9418000E-001	0.000000000000000E+000	8.1321463E-004	2.1521186E+004
1	1	0	0	0	0	1	116	7.043646535924450E+004	1.9418000E-001	4.1887403E+000	1.9436830E-001	1.619240290602876E-002	3.753496332663033E+000	1.436518979471816E-002	3.753496323865735E+000	0	1.436518979471816E-002	0.000000000000000E+000	0.000000000000000E+000	0.000000000000000E+000	-1.400479948011504E-001	0.000000000000000E+000	3.753496323865735E+000	3.753496323865735E+000	0.0000000E+000	0.0000000E+000	1.9418000E-001	0.000000000000000E+000	8.1415835E-004	2.1550531E+004
1	1	0	0	0	0	1	116	7.073646537433192E+004	1.9418000E-001	4.1939411E+000	1.9426981E-001	1.619250460320877E-002	3.769688837362412E+000	1.443305827206059E-002	3.769688828468944E+000	0	1.443305827206059E-002	0.000000000000000E+000	0.000000000000000E+000	0.000000000000000E+000	-1.406521589225384E-001	0.000000000000000E+000	3.769688828468944E+000	3.769688828468944E+000	0.0000000E+000	0.0000000E+000	1.9418000E-001	0.000000000000000E+000	8.1475615E-004	2.1588229E+004
1	1	0	0	0	0	1	116	7.103646538941935E+004	1.9418000E-001	4.1992993E+000	1.9426981E-001	1.619255685418844E-002	3.785881394313027E+000	1.450101273007284E-002	3.785881385323132E+000	0	1.450101273007284E-002	0.000000000000000E+000	0.000000000000000E+000	0.000000000000000E+000	-1.412563249934902E-001	0.000000000000000E+000	3.785881385323132E+000	3.785881385323132E+000	0.0000000E+000	0.0000000E+000	1.9418000E-001	0.000000000000000E+000	8.1579707E-004	2.1615811E+004
1	1	0	0	0	0	1	116	7.106675739094266E+004	1.9418000E-001	4.2000089E+000	1.9419099E-001	1.635015870026416E-003	3.787516410192557E+000	1.450787907525990E-002	3.787516401193158E+000	0	1.450787907525990E-002	0.000000000000000E+000	0.000000000000000E+000	0.000000000000000E+000	-1.413173296342577E-001	0.000000000000000E+000	3.787516401193158E+000	3.787516401193158E+000	0.0000000E+000	0.0000000E+000	1.9418000E-001	0.000000000000000E+000	8.1560388E-004	2.1628236E+004
1	1	0	0	0	0	1	116	7.106675939094275E+004	1.9418000E-001	4.1997724E+000	1.9438802E-001	1.079933428102069E-007	3.787516518185901E+000	1.450787952880734E-002	3.787516509186501E+000	0	1.450787952880734E-002	0.000000000000000E+000	0.000000000000000E+000	0.000000000000000E+000	-1.413173336636345E-001	0.000000000000000E+000	3.787516509186501E+000	3.787516509186501E+000	0.0000000E+000	0.0000000E+000	1.9418000E-001	0.000000000000000E+000	8.1638544E-004	2.1605100E+004
2	1	0	1	1	0	2	116	7.106678939094441E+004	4.2000384E+000	4.2002449E+000	2.3148482E-001	1.640509474608633E-006	3.787518158695400E+000	1.450788641863419E-002	3.787518149695976E+000	0	1.450788641863419E-002	0.000000000000000E+000	0.000000000000000E+000	0.000000000000000E+000	-1.413173948732496E-001	0.000000000000000E+000	3.787518149695976E+000	3.787518149695976E+000	0.0000000E+000	4.2000384E+000	0.0000000E+000	0.000000000000000E+000	9.7229291E-004	1.8144797E+004
2	1	0	1	0	0	2	116	7.114313539478392E+004	4.2000384E+000	4.2000875E+000	1.3122691E-001	3.615903341745337E-003	3.791134062091510E+000	1.452307381314407E-002	3.791134053037721E+000	0	1.452307381314407E-002	0.000000000000000E+000	0.000000000000000E+000	0.000000000000000E+000	-1.414523090905923E-001	0.000000000000000E+000	3.791134053037721E+000	3.791134053037721E+000	0.0000000E+000	4.2000384E+000	0.0000000E+000	0.000000000000000E+000	5.5116450E-004	3.2006297E+004
2	1	0	1	0	0	2	116	7.119376339732995E+004	4.2000384E+000	4.2001266E+000	9.9843360E-002	1.626623712115818E-003	3.792760685829777E+000	1.452990590327462E-002	3.792760676749837E+000	0	1.452990590327462E-002	0.000000000000000E+000	0.000000000000000E+000	0.000000000000000E+000	-1.415130006092859E-001	0.000000000000000E+000	3.792760676749837E+000	3.792760676749837E+000	0.0000000E+000	4.2000384E+000	0.0000000E+000	0.000000000000000E+000	4.1935476E-004	4.2067160E+004
2	1	0	1	0	0	2	116	7.119376539733005E+004	4.2000384E+000	4.2000875E+000	1.0035559E-001	5.575310438871384E-008	3.792760741582877E+000	1.452990613744252E-002	3.792760732502941E+000	0	1.452990613744252E-002	0.000000000000000E+000	0.000000000000000E+000	0.000000000000000E+000	-1.415130026895091E-001	0.000000000000000E+000	3.792760732502941E+000	3.792760732502941E+000	0.0000000E+000	4.2000384E+000	0.0000000E+000	0.000000000000000E+000	4.2150225E-004	4.1852055E+004
3	1	0	0	1	0	3	115	7.119381939733331E+004	0.0000000E+000	4.1992207E+000	0.0000000E+000	1.449580714106560E-006	3.792762191163612E+000	1.452991222580810E-002	3.792762182083655E+000	0	1.452991222580810E-002	0.000000000000000E+000	0.000000000000000E+000	0.000000000000000E+000	-1.415130567753153E-001	0.000000000000000E+000	3.792762182083655E+000	3.792762182083655E+000	0.0000000E+000	0.0000000E+000	0.0000000E+000	0.000000000000000E+000	0.0000000E+000	0.0000000E+000
3	1	0	0	0	0	3	115	7.119481939738360E+004	0.0000000E+000	4.1991811E+000	0.0000000E+000	0.000000000000000E+000	3.792762191163612E+000	1.452991222580810E-002	3.792762182083655E+000	0	1.452991222580810E-002	0.000000000000000E+000	0.000000000000000E+000	0.000000000000000E+000	-1.415130567753153E-001	0.000000000000000E+000	3.792762182083655E+000	3.792762182083655E+000	0.0000000E+000	0.0000000E+000	0.0000000E+000	0.000000000000000E+000	0.0000000E+000	0.0000000E+000
3	1	0	0	0	0	3	115	7.119581939743389E+004	0.0000000E+000	4.1991024E+000	0.0000000E+000	0.000000000000000E+000	3.792762191163612E+000	1.452991222580810E-002	3.792762182083655E+000	0	1.452991222580810E-002	0.000000000000000E+000	0.000000000000000E+000	0.000000000000000E+000	-1.415130567753153E-001	0.000000000000000E+000	3.792762182083655E+000	3.792762182083655E+000	0.0000000E+000	0.0000000E+000	0.0000000E+000	0.000000000000000E+000	0.0000000E+000	0.0000000E+000
3	1	0	0	0	0	3	115	7.119681939748419E+004	0.0000000E+000	4.1989450E+000	0.0000000E+000	0.000000000000000E+000	3.792762191163612E+000	1.452991222580810E-002	3.792762182083655E+000	0	1.452991222580810E-002	0.000000000000000E+000	0.000000000000000E+000	0.000000000000000E+000	-1.415130567753153E-001	0.000000000000000E+000	3.792762182083655E+000	3.792762182083655E+000	0.0000000E+000	0.0000000E+000	0.0000000E+000	0.000000000000000E+000	0.0000000E+000	0.0000000E+000
3	1	0	0	0	0	3	115	7.119781939753448E+004	0.0000000E+000	4.1990237E+000	0.0000000E+000	0.000000000000000E+000	3.792762191163612E+000	1.452991222580810E-002	3.792762182083655E+000	0	1.452991222580810E-002	0.000000000000000E+000	0.000000000000000E+000	0.000000000000000E+000	-1.415130567753153E-001	0.000000000000000E+000	3.792762182083655E+000	3.792762182083655E+000	0.0000000E+000	0.0000000E+000	0.0000000E+000	0.000000000000000E+000	0.0000000E+000	0.0000000E+000
3	1	0	0	0	0	3	115	7.119881939758477E+004	0.0000000E+000	4.1989055E+000	0.0000000E+000	0.000000000000000E+000	3.792762191163612E+000	1.452991222580810E-002	3.792762182083655E+000	0	1.452991222580810E-002	0.000000000000000E+000	0.000000000000000E+000	0.000000000000000E+000	-1.415130567753153E-001	0.000000000000000E+000	3.792762182083655E+000	3.792762182083655E+000	0.0000000E+000	0.0000000E+000	0.0000000E+000	0.000000000000000E+000	0.0000000E+000	0.0000000E+000
3	1	0	0	0	0	3	115	7.119981939763506E+004	0.0000000E+000	4.1989055E+000	0.0000000E+000	0.000000000000000E+000	3.792762191163612E+000	1.452991222580810E-002	3.792762182083655E+000	0	1.452991222580810E-002	0.000000000000000E+000	0.000000000000000E+000	0.000000000000000E+000	-1.415130567753153E-001	0.000000000000000E+000	3.792762182083655E+000	3.792762182083655E+000	0.0000000E+000	0.0000000E+000	0.0000000E+000	0.000000000000000E+000	0.0000000E+000	0.0000000E+000
3	1	0	0	0	0	3	115	7.120081939768535E+004	0.0000000E+000	4.1989450E+000	0.0000000E+000	0.000000000000000E+000	3.792762191163612E+000	1.452991222580810E-002	3.792762182083655E+000	0	1.452991222580810E-002	0.000000000000000E+000	0.000000000000000E+000	0.000000000000000E+000	-1.415130567753153E-001	0.000000000000000E+000	3.792762182083655E+000	3.792762182083655E+000	0.0000000E+000	0.0000000E+000	0.0000000E+000	0.000000000000000E+000	0.0000000E+000	0.0000000E+000
3	1	0	0	0	0	3	115	7.120181939773564E+004	0.0000000E+000	4.1988659E+000	0.0000000E+000	0.000000000000000E+000	3.792762191163612E+000	1.452991222580810E-002	3.792762182083655E+000	0	1.452991222580810E-002	0.000000000000000E+000	0.000000000000000E+000	0.000000000000000E+000	-1.415130567753153E-001	0.000000000000000E+000	3.792762182083655E+000	3.792762182083655E+000	0.0000000E+000	0.0000000E+000	0.0000000E+000	0.000000000000000E+000	0.0000000E+000	0.0000000E+000
3	1	0	0	0	0	3	115	7.120281939778593E+004	0.0000000E+000	4.1988268E+000	0.0000000E+000	0.000000000000000E+000	3.792762191163612E+000	1.452991222580810E-002	3.792762182083655E+000	0	1.452991222580810E-002	0.000000000000000E+000	0.000000000000000E+000	0.000000000000000E+000	-1.415130567753153E-001	0.000000000000000E+000	3.792762182083655E+000	3.792762182083655E+000	0.0000000E+000	0.0000000E+000	0.0000000E+000	0.000000000000000E+000	0.0000000E+000	0.0000000E+000
3	1	0	1	0	0	3	116	7.120384939783765E+004	-1.9418000E-001	4.1969748E+000	0.0000000E+000	0.000000000000000E+000	3.792762191163612E+000	1.452991222580810E-002	3.792762182083655E+000	0	1.452991222580810E-002	0.000000000000000E+000	0.000000000000000E+000	0.000000000000000E+000	-1.415130567753153E-001	0.000000000000000E+000	3.792762182083655E+000	3.792762182083655E+000	0.0000000E+000	0.0000000E+000	0.0000000E+000	0.000000000000000E+000	0.0000000E+000	0.0000000E+000
1	0	0	1	1	0	4	116	7.120385139783775E+004	-1.9418000E-001	4.1969748E+000	-1.9409421E-001	-1.078301171461741E-007	3.792762083333499E+000	1.452991267836839E-002	-1.078301171461741E-007	1	1.452991222580810E-002	4.525602861210620E-010	0.000000000000000E+000	0.000000000000000E+000	-1.415130527520288E-001	1.078301171461741E-007	0.000000000000000E+000	1.078301171461741E-007	0.0000000E+000	0.0000000E+000	-1.9418000E-001	0.000000000000000E+000	-8.1460853E-004	2.1623391E+004
1	0	0	1	0	0	4	116	7.150385141292564E+004	-1.9418000E-001	4.1879129E+000	-1.9411391E-001	-1.617231792859733E-002	3.776589765640713E+000	1.459770109876623E-002	-1.617242575871448E-002	1	1.452991222580810E-002	6.778887295812337E-005	0.000000000000000E+000	0.000000000000000E+000	-1.409096418349985E-001	1.617242575871448E-002	0.000000000000000E+000	1.617242575871448E-002	0.0000000E+000	0.0000000E+000	-1.9418000E-001	0.000000000000000E+000	-8.1293215E-004	2.1574512E+004
1	0	0	1	0	0	4	116	7.180385142801306E+004	-1.9418000E-001	4.1815305E+000	-1.9401540E-001	-1.617211860095461E-002	3.760417647274286E+000	1.466537609427757E-002	-3.234454435966909E-002	1	1.452991222580810E-002	1.354638684694636E-004	0.000000000000000E+000	0.000000000000000E+000	-1.403062383551027E-001	3.234454435966909E-002	0.000000000000000E+000	3.234454435966909E-002	0.0000000E+000	0.0000000E+000	-1.9418000E-001	0.000000000000000E+000	-8.1128132E-004	2.1552570E+004
1	0	0	1	0	0	4	116	7.210385144310049E+004	-1.9418000E-001	4.1752658E+000	-1.9417301E-001	-1.617204490475357E-002	3.744245602603207E+000	1.473294836214092E-002	-4.851658926442266E-002	1	1.452991222580810E-002	2.030361363328168E-004	0.000000000000000E+000	0.000000000000000E+000	-1.397028376248795E-001	4.851658926442266E-002	0.000000000000000E+000	4.851658926442266E-002	0.0000000E+000	0.0000000E+000	-1.9418000E-001	0.000000000000000E+000	-8.1072393E-004	2.1502813E+004
1	0	0	1	0	0	4	116	7.240385145818791E+004	-1.9418000E-001	4.1691980E+000	-1.9415331E-001	-1.617205842413008E-002	3.728073544412669E+000	1.480042187311676E-002	-6.468864768855273E-002	1	1.452991222580810E-002	2.705096473086550E-004	0.000000000000000E+000	0.000000000000000E+000	-1.390994363902270E-001	6.468864768855273E-002	0.000000000000000E+000	6.468864768855273E-002	0.0000000E+000	0.0000000E+000	-1.9418000E-001	0.000000000000000E+000	-8.0946361E-004	2.1473742E+004
1	0	0	1	0	0	4	116	7.270385147327534E+004	-1.9418000E-001	4.1632881E+000	-1.9407450E-001	-1.617191346361405E-002	3.711901631182954E+000	1.486779787207637E-002	-8.086056115216678E-002	1	1.452991222580810E-002	3.378856462682624E-004	0.000000000000000E+000	0.000000000000000E+000	-1.384960405642577E-001	8.086056115216678E-002	0.000000000000000E+000	8.086056115216678E-002	0.0000000E+000	0.0000000E+000	-1.9418000E-001	0.000000000000000E+000	-8.0798805E-004	2.1452010E+004
1	0	0	1	0	0	4	116	7.300385148836276E+004	-1.9418000E-001	4.1574569E+000	-1.9407450E-001	-1.617196931746271E-002	3.695729662098380E+000	1.493507879019870E-002	-9.703253046962948E-002	1	1.452991222580810E-002	4.051665643905935E-004	0.000000000000000E+000	0.000000000000000E+000	-1.378926426542686E-001	9.703253046962948E-002	0.000000000000000E+000	9.703253046962948E-002	0.0000000E+000	0.0000000E+000	-1.9418000E-001	0.000000000000000E+000	-8.0685638E-004	2.1421965E+004
1	0	0	1	0	0	4	116	7.330385150345019E+004	-1.9418000E-001	4.1515079E+000	-1.9403510E-001	-1.617196629596253E-002	3.679557696037524E+000	1.500226557815820E-002	-1.132044967655920E-001	1	1.452991222580810E-002	4.723533523500953E-004	0.000000000000000E+000	0.000000000000000E+000	-1.372892448570985E-001	1.132044967655920E-001	0.000000000000000E+000	1.132044967655920E-001	0.0000000E+000	0.0000000E+000	-1.9418000E-001	0.000000000000000E+000	-8.0553821E-004	2.1395654E+004
1	0	0	1	0	0	4	116	7.360385151853762E+004	-1.9418000E-001	4.1458735E+000	-1.9409421E-001	-1.617173046968049E-002	3.663385965801477E+000	1.506935836799794E-002	-1.293762272352725E-001	1	1.452991222580810E-002	5.394461421898335E-004	0.000000000000000E+000	0.000000000000000E+000	-1.366858558588690E-001	1.293762272352725E-001	0.000000000000000E+000	1.293762272352725E-001	0.0000000E+000	0.0000000E+000	-1.9418000E-001	0.000000000000000E+000	-8.0469006E-004	2.1360109E+004
1	0	0	1	0	0	4	116	7.390385153362504E+004	-1.9418000E-001	4.1402001E+000	-1.9409421E-001	-1.617191862959829E-002	3.647214047406953E+000	1.513635943778978E-002	-1.455481458648708E-001	1	1.452991222580810E-002	6.064472119816800E-004	0.000000000000000E+000	0.000000000000000E+000	-1.360824598401938E-001	1.455481458648708E-001	0.000000000000000E+000	1.455481458648708E-001	0.0000000E+000	0.0000000E+000	-1.9418000E-001	0.000000000000000E+000	-8.0358889E-004	2.1330879E+004
1	0	0	1	0	0	4	116	7.420385154871247E+004	-1.9418000E-001	4.1345658E+000	-1.9407450E-001	-1.617198595509761E-002	3.631042061685241E+000	1.520326926583019E-002	-1.617201318199684E-001	1	1.452991222580810E-002	6.733570400220823E-004	0.000000000000000E+000	0.000000000000000E+000	-1.354790613094506E-001	1.617201318199684E-001	0.000000000000000E+000	1.617201318199684E-001	0.0000000E+000	0.0000000E+000	-1.9418000E-001	0.000000000000000E+000	-8.0241379E-004	2.1304014E+004
1	0	0	1	0	0	4	116	7.450385156379989E+004	-1.9418000E-001	4.1289320E+000	-1.9405480E-001	-1.617191418651077E-002	3.614870147733010E+000	1.527008830320193E-002	-1.778920460064792E-001	1	1.452991222580810E-002	7.401760773938226E-004	0.000000000000000E+000	0.000000000000000E+000	-1.348756654565233E-001	1.778920460064792E-001	0.000000000000000E+000	1.778920460064792E-001	0.0000000E+000	0.0000000E+000	-1.9418000E-001	0.000000000000000E+000	-8.0123905E-004	2.1277145E+004
1	0	0	1	0	0	4	116	7.480385157888732E+004	-1.9418000E-001	4.1234550E+000	-1.9415331E-001	-1.617188142560422E-002	3.598698266541312E+000	1.533681741145684E-002	-1.940639274320834E-001	1	1.452991222580810E-002	8.069051856487326E-004	0.000000000000000E+000	0.000000000000000E+000	-1.342722708259356E-001	1.940639274320834E-001	0.000000000000000E+000	1.940639274320834E-001	0.0000000E+000	0.0000000E+000	-1.9418000E-001	0.000000000000000E+000	-8.0058246E-004	2.1238139E+004
1	0	0	1	0	0	4	116	7.510385159397474E+004	-1.9418000E-001	4.1179786E+000	-1.9407450E-001	-1.617194164847334E-002	3.582526325127458E+000	1.540345784848865E-002	-2.102358690805567E-001	1	1.452991222580810E-002	8.735456226805511E-004	0.000000000000000E+000	0.000000000000000E+000	-1.336688739483782E-001	2.102358690805567E-001	0.000000000000000E+000	2.102358690805567E-001	0.0000000E+000	0.0000000E+000	-1.9418000E-001	0.000000000000000E+000	-7.9919462E-004	2.1218545E+004
1	0	0	1	0	0	4	116	7.540385160906217E+004	-1.9418000E-001	4.1125417E+000	-1.9409421E-001	-1.617212935987446E-002	3.566354196002782E+000	1.547001061469019E-002	-2.264079984404312E-001	1	1.452991222580810E-002	9.400983888820814E-004	0.000000000000000E+000	0.000000000000000E+000	-1.330654700670776E-001	2.264079984404312E-001	0.000000000000000E+000	2.264079984404312E-001	0.0000000E+000	0.0000000E+000	-1.9418000E-001	0.000000000000000E+000	-7.9822051E-004	2.1188379E+004
1	0	0	1	0	0	4	116	7.570385162414960E+004	-1.9418000E-001	4.1072226E+000	-1.9413361E-001	-1.617217783660524E-002	3.550182018401093E+000	1.553647607207232E-002	-2.425801762770365E-001	1	1.452991222580810E-002	1.006563846264217E-003	0.000000000000000E+000	0.000000000000000E+000	-1.324620643770346E-001	2.425801762770365E-001	0.000000000000000E+000	2.425801762770365E-001	0.0000000E+000	0.0000000E+000	-1.9418000E-001	0.000000000000000E+000	-7.9734996E-004	2.1156680E+004
1	0	0	1	0	0	4	116	7.600385163923702E+004	-1.9418000E-001	4.1017461E+000	-1.9405480E-001	-1.617207333112757E-002	3.534009945305429E+000	1.560285435724868E-002	-2.587522496081640E-001	1	1.452991222580810E-002	1.072942131440574E-003	0.000000000000000E+000	0.000000000000000E+000	-1.318586625862518E-001	2.587522496081640E-001	0.000000000000000E+000	2.587522496081640E-001	0.0000000E+000	0.0000000E+000	-1.9418000E-001	0.000000000000000E+000	-7.9596351E-004	2.1137051E+004
1	0	0	1	0	0	4	116	7.630385165432445E+004	-1.9418000E-001	4.0966244E+000	-1.9405480E-001	-1.617198932632804E-002	3.517837956213222E+000	1.566914636866550E-002	-2.749242389344920E-001	1	1.452991222580810E-002	1.139234142857392E-003	0.000000000000000E+000	0.000000000000000E+000	-1.312552639297510E-001	2.749242389344920E-001	0.000000000000000E+000	2.749242389344920E-001	0.0000000E+000	0.0000000E+000	-1.9418000E-001	0.000000000000000E+000	-7.9496962E-004	2.1110658E+004
1	0	0	1	0	0	4	116	7.660385166941211E+004	-1.9418000E-001	4.0913053E+000	-1.9405480E-001	-1.617198549399773E-002	3.501665970954382E+000	1.573535304374231E-002	-2.910962244284898E-001	1	1.452991222580810E-002	1.205440817934209E-003	0.000000000000000E+000	0.000000000000000E+000	-1.306518654162783E-001	2.910962244284898E-001	0.000000000000000E+000	2.910962244284898E-001	0.0000000E+000	0.0000000E+000	-1.9418000E-001	0.000000000000000E+000	-7.9393742E-004	2.1083248E+004
1	0	0	1	0	0	4	116	7.690385168449953E+004	-1.9418000E-001	4.0860257E+000	-1.9409421E-001	-1.617206286941966E-002	3.485493908322006E+000	1.580147521424340E-002	-3.072682872979094E-001	1	1.452991222580810E-002	1.271562988435296E-003	0.000000000000000E+000	0.000000000000000E+000	-1.300484640158949E-001	3.072682872979094E-001	0.000000000000000E+000	3.072682872979094E-001	0.0000000E+000	0.0000000E+000	-1.9418000E-001	0.000000000000000E+000	-7.9307391E-004	2.1051766E+004
1	0	0	1	0	0	4	116	7.720385169958696E+004	-1.9418000E-001	4.0809827E+000	-1.9407450E-001	-1.617205685764551E-002	3.469321851700619E+000	1.586751350052045E-002	-3.234403441555549E-001	1	1.452991222580810E-002	1.337601274712351E-003	0.000000000000000E+000	0.000000000000000E+000	-1.294450628397895E-001	3.234403441555549E-001	0.000000000000000E+000	3.234403441555549E-001	0.0000000E+000	0.0000000E+000	-1.9418000E-001	0.000000000000000E+000	-7.9201465E-004	2.1027918E+004
1	0	0	1	0	0	4	116	7.750385171467438E+004	-1.9418000E-001	4.0757818E+000	-1.9403510E-001	-1.617207205035620E-002	3.453149779885411E+000	1.593346871977309E-002	-3.396124162059111E-001	1	1.452991222580810E-002	1.403556493964991E-003	0.000000000000000E+000	0.000000000000000E+000	-1.288416610967823E-001	3.396124162059111E-001	0.000000000000000E+000	3.396124162059111E-001	0.0000000E+000	0.0000000E+000	-1.9418000E-001	0.000000000000000E+000	-7.9084473E-004	2.1005385E+004
1	0	0	1	0	0	4	116	7.780385172976181E+004	-1.9418000E-001	4.0706596E+000	-1.9405480E-001	-1.617203165136278E-002	3.436977748469007E+000	1.599934136660940E-002	-3.557844478572739E-001	1	1.452991222580810E-002	1.469429140801299E-003	0.000000000000000E+000	0.000000000000000E+000	-1.282382608611088E-001	3.557844478572739E-001	0.000000000000000E+000	3.557844478572739E-001	0.0000000E+000	0.0000000E+000	-1.9418000E-001	0.000000000000000E+000	-7.8993104E-004	2.0976857E+004
1	0	0	1	0	0	4	116	7.810385174484923E+004	-1.9418000E-001	4.0656562E+000	-1.9411391E-001	-1.617196925167408E-002	3.420805779452473E+000	1.606513184074210E-002	-3.719564171089479E-001	1	1.452991222580810E-002	1.535219614933993E-003	0.000000000000000E+000	0.000000000000000E+000	-1.276348629536583E-001	3.719564171089479E-001	0.000000000000000E+000	3.719564171089479E-001	0.0000000E+000	0.0000000E+000	-1.9418000E-001	0.000000000000000E+000	-7.8920042E-004	2.0944693E+004
1	0	0	1	0	0	4	116	7.840385175993666E+004	-1.9418000E-001	4.0606132E+000	-1.9411391E-001	-1.617197642032471E-002	3.404633803267876E+000	1.613084104398433E-002	-3.881283935292726E-001	1	1.452991222580810E-002	1.600928818176223E-003	0.000000000000000E+000	0.000000000000000E+000	-1.270314647787578E-001	3.881283935292726E-001	0.000000000000000E+000	3.881283935292726E-001	0.0000000E+000	0.0000000E+000	-1.9418000E-001	0.000000000000000E+000	-7.8822148E-004	2.0918713E+004
1	0	0	1	0	0	4	116	7.870385177502409E+004	-1.9418000E-001	4.0557666E+000	-1.9417301E-001	-1.617197280977335E-002	3.388461830693351E+000	1.619646972475390E-002	-4.043003663390460E-001	1	1.452991222580810E-002	1.666557498945793E-003	0.000000000000000E+000	0.000000000000000E+000	-1.264280667385538E-001	4.043003663390460E-001	0.000000000000000E+000	4.043003663390460E-001	0.0000000E+000	0.0000000E+000	-1.9418000E-001	0.000000000000000E+000	-7.8752037E-004	2.0887387E+004
1	0	0	1	0	0	4	116	7.900385179011151E+004	-1.9418000E-001	4.0506845E+000	-1.9415331E-001	-1.617203299711976E-002	3.372289797931794E+000	1.626201862712926E-002	-4.204723993361658E-001	1	1.452991222580810E-002	1.732106401321161E-003	0.000000000000000E+000	0.000000000000000E+000	-1.258246664526909E-001	4.204723993361658E-001	0.000000000000000E+000	4.204723993361658E-001	0.0000000E+000	0.0000000E+000	-1.9418000E-001	0.000000000000000E+000	-7.8645378E-004	2.0863330E+004
1	0	0	1	0	0	4	116	7.930385180519894E+004	-1.9418000E-001	4.0458379E+000	-1.9405480E-001	-1.617204555215935E-002	3.356117752615073E+000	1.632748821559068E-002	-4.366444448883251E-001	1	1.452991222580810E-002	1.797575989782578E-003	0.000000000000000E+000	0.000000000000000E+000	-1.252212656983778E-001	4.366444448883251E-001	0.000000000000000E+000	4.366444448883251E-001	0.0000000E+000	0.0000000E+000	-1.9418000E-001	0.000000000000000E+000	-7.8511424E-004	2.0848945E+004
1	0	0	1	0	0	4	116	7.960385182028636E+004	-1.9418000E-001	4.0409918E+000	-1.9411391E-001	-1.617200295265350E-002	3.339945749897990E+000	1.639287866961665E-002	-4.528164478409786E-001	1	1.452991222580810E-002	1.862966443808543E-003	0.000000000000000E+000	0.000000000000000E+000	-1.246178665335145E-001	4.528164478409786E-001	0.000000000000000E+000	4.528164478409786E-001	0.0000000E+000	0.0000000E+000	-1.9418000E-001	0.000000000000000E+000	-7.8441272E-004	2.0817631E+004
1	0	0	1	0	0	4	116	7.990385183537379E+004	-1.9418000E-001	4.0361853E+000	-1.9399570E-001	-1.617197998861472E-002	3.323773770144383E+000	1.645819041580035E-002	-4.689884278295933E-001	1	1.452991222580810E-002	1.928278189992243E-003	0.000000000000000E+000	0.000000000000000E+000	-1.240144682254494E-001	4.689884278295933E-001	0.000000000000000E+000	4.689884278295933E-001	0.0000000E+000	0.0000000E+000	-1.9418000E-001	0.000000000000000E+000	-7.8300259E-004	2.0805539E+004
1	0	0	1	0	0	4	116	8.020385185046121E+004	-1.9418000E-001	4.0313392E+000	-1.9409421E-001	-1.617189228428735E-002	3.307601878094988E+000	1.652342405781474E-002	-4.851603201138806E-001	1	1.452991222580810E-002	1.993511832006641E-003	0.000000000000000E+000	0.000000000000000E+000	-1.234110731897464E-001	4.851603201138806E-001	0.000000000000000E+000	4.851603201138806E-001	0.0000000E+000	0.0000000E+000	-1.9418000E-001	0.000000000000000E+000	-7.8245957E-004	2.0770012E+004
1	0	0	1	0	0	4	116	8.050385186554864E+004	-1.9418000E-001	4.0265718E+000	-1.9403510E-001	-1.617197702467442E-002	3.291429901305222E+000	1.658858071771244E-002	-5.013322971385550E-001	1	1.452991222580810E-002	2.058668491904340E-003	0.000000000000000E+000	0.000000000000000E+000	-1.228076749922662E-001	5.013322971385550E-001	0.000000000000000E+000	5.013322971385550E-001	0.0000000E+000	0.0000000E+000	-1.9418000E-001	0.000000000000000E+000	-7.8129623E-004	2.0751770E+004
1	0	0	1	0	0	4	116	8.080385188063607E+004	-1.9418000E-001	4.0218043E+000	-1.9403510E-001	-1.617199375851287E-002	3.275257907782396E+000	1.665366062758750E-002	-5.175042908970678E-001	1	1.452991222580810E-002	2.123748401779400E-003	0.000000000000000E+000	0.000000000000000E+000	-1.222042761704530E-001	5.175042908970678E-001	0.000000000000000E+000	5.175042908970678E-001	0.0000000E+000	0.0000000E+000	-1.9418000E-001	0.000000000000000E+000	-7.8037119E-004	2.0727201E+004
1	0	0	1	0	0	4	116	8.110385189572349E+004	-1.9418000E-001	4.0171552E+000	-1.9403510E-001	-1.617189821807047E-002	3.259086009800583E+000	1.671866385020832E-002	-5.336761891151383E-001	1	1.452991222580810E-002	2.188751624400218E-003	0.000000000000000E+000	0.000000000000000E+000	-1.216008809134035E-001	5.336761891151383E-001	0.000000000000000E+000	5.336761891151383E-001	0.0000000E+000	0.0000000E+000	-1.9418000E-001	0.000000000000000E+000	-7.7946909E-004	2.0703240E+004
1	0	0	1	0	0	4	116	8.140385191081092E+004	-1.9418000E-001	4.0124273E+000	-1.9399570E-001	-1.617172056115336E-002	3.242914289472484E+000	1.678359025003046E-002	-5.498479096762916E-001	1	1.452991222580810E-002	2.253678024222355E-003	0.000000000000000E+000	0.000000000000000E+000	-1.209974922848529E-001	5.498479096762916E-001	0.000000000000000E+000	5.498479096762916E-001	0.0000000E+000	0.0000000E+000	-1.9418000E-001	0.000000000000000E+000	-7.7839365E-004	2.0683074E+004
1	0	0	1	0	0	4	116	8.170385192589834E+004	-1.9418000E-001	4.0077386E+000	-1.9407450E-001	-1.617192945526706E-002	3.226742360250967E+000	1.684844191716559E-002	-5.660198391315586E-001	1	1.452991222580810E-002	2.318529691357481E-003	0.000000000000000E+000	0.000000000000000E+000	-1.203940958622080E-001	5.660198391315586E-001	0.000000000000000E+000	5.660198391315586E-001	0.0000000E+000	0.0000000E+000	-1.9418000E-001	0.000000000000000E+000	-7.7779987E-004	2.0650516E+004
1	0	0	1	0	0	4	116	8.200385194098577E+004	-1.9418000E-001	4.0031681E+000	-1.9409421E-001	-1.617194320024716E-002	3.210570417284742E+000	1.691321844438970E-002	-5.821917823318058E-001	1	1.452991222580810E-002	2.383306218581596E-003	0.000000000000000E+000	0.000000000000000E+000	-1.197906989267295E-001	5.821917823318058E-001	0.000000000000000E+000	5.821917823318058E-001	0.0000000E+000	0.0000000E+000	-1.9418000E-001	0.000000000000000E+000	-7.7699177E-004	2.0624871E+004
1	0	0	1	0	0	4	116	8.230385195607319E+004	-1.9418000E-001	3.9984405E+000	-1.9411391E-001	-1.617212216640512E-002	3.194398295355356E+000	1.697792079712252E-002	-5.983639044982110E-001	1	1.452991222580810E-002	2.448008571314414E-003	0.000000000000000E+000	0.000000000000000E+000	-1.191872953138950E-001	5.983639044982110E-001	0.000000000000000E+000	5.983639044982110E-001	0.0000000E+000	0.0000000E+000	-1.9418000E-001	0.000000000000000E+000	-7.7615294E-004	2.0598424E+004
1	0	0	1	0	0	4	116	8.260385197116062E+004	-1.9418000E-001	3.9939489E+000	-1.9401540E-001	-1.617199472303192E-002	3.178226300866438E+000	1.704254821334094E-002	-6.145358992212429E-001	1	1.452991222580810E-002	2.512635987532836E-003	0.000000000000000E+000	0.000000000000000E+000	-1.185838964560356E-001	6.145358992212429E-001	0.000000000000000E+000	6.145358992212429E-001	0.0000000E+000	0.0000000E+000	-1.9418000E-001	0.000000000000000E+000	-7.7488762E-004	2.0585732E+004
1	0	0	1	0	0	4	116	8.290385198624805E+004	-1.9418000E-001	3.9893787E+000	-1.9409421E-001	-1.617212471924722E-002	3.162054176382092E+000	1.710710178920189E-002	-6.307080239404901E-001	1	1.452991222580810E-002	2.577189563393791E-003	0.000000000000000E+000	0.000000000000000E+000	-1.179804927478720E-001	6.307080239404901E-001	0.000000000000000E+000	6.307080239404901E-001	0.0000000E+000	0.0000000E+000	-1.9418000E-001	0.000000000000000E+000	-7.7431533E-004	2.0553826E+004
1	0	0	1	0	0	4	116	8.320385200133547E+004	-1.9418000E-001	3.9848475E+000	-1.9407450E-001	-1.617211522028678E-002	3.145882061396440E+000	1.717158136860301E-002	-6.468801391607769E-001	1	1.452991222580810E-002	2.641669142794907E-003	0.000000000000000E+000	0.000000000000000E+000	-1.173770893941175E-001	6.468801391607769E-001	0.000000000000000E+000	6.468801391607769E-001	0.0000000E+000	0.0000000E+000	-1.9418000E-001	0.000000000000000E+000	-7.7335729E-004	2.0532566E+004
1	0	0	1	0	0	4	116	8.350385201642290E+004	-1.9418000E-001	3.9803560E+000	-1.9403510E-001	-1.617187513395316E-002	3.129710186497370E+000	1.723598654935516E-002	-6.630520142947300E-001	1	1.452991222580810E-002	2.706074323547053E-003	0.000000000000000E+000	0.000000000000000E+000	-1.167736949983161E-001	6.630520142947300E-001	0.000000000000000E+000	6.630520142947300E-001	0.0000000E+000	0.0000000E+000	-1.9418000E-001	0.000000000000000E+000	-7.7232876E-004	2.0513588E+004
1	0	0	1	0	0	4	116	8.380385203151032E+004	-1.9418000E-001	3.9757068E+000	-1.9405480E-001	-1.617203737580942E-002	3.113538149356776E+000	1.730031906058325E-002	-6.792240516705395E-001	1	1.452991222580810E-002	2.770406834775144E-003	0.000000000000000E+000	0.000000000000000E+000	-1.161702945490654E-001	6.792240516705395E-001	0.000000000000000E+000	6.792240516705395E-001	0.0000000E+000	0.0000000E+000	-1.9418000E-001	0.000000000000000E+000	-7.7150500E-004	2.0487547E+004
1	0	0	1	0	0	4	116	8.410385204659775E+004	-1.9418000E-001	3.9712548E+000	-1.9405480E-001	-1.617223313345677E-002	3.097365916459958E+000	1.736457930742141E-002	-6.953962848039962E-001	1	1.452991222580810E-002	2.834667081613309E-003	0.000000000000000E+000	0.000000000000000E+000	-1.155668867958867E-001	6.953962848039962E-001	0.000000000000000E+000	6.953962848039962E-001	0.0000000E+000	0.0000000E+000	-1.9418000E-001	0.000000000000000E+000	-7.7064103E-004	2.0464605E+004
1	0	0	1	0	0	4	116	8.440385206168517E+004	-1.9418000E-001	3.9668026E+000	-1.9401540E-001	-1.617194757016169E-002	3.081193969123463E+000	1.742876576492518E-002	-7.115682323741579E-001	1	1.452991222580810E-002	2.898853539117077E-003	0.000000000000000E+000	0.000000000000000E+000	-1.149634896973476E-001	7.115682323741579E-001	0.000000000000000E+000	7.115682323741579E-001	0.0000000E+000	0.0000000E+000	-1.9418000E-001	0.000000000000000E+000	-7.6962076E-004	2.0445813E+004
1	0	0	1	0	0	4	116	8.470385207677260E+004	-1.9418000E-001	3.9622717E+000	-1.9407450E-001	-1.617181961863405E-002	3.065022149739108E+000	1.749287909587002E-002	-7.277400519927919E-001	1	1.452991222580810E-002	2.962966870061919E-003	0.000000000000000E+000	0.000000000000000E+000	-1.143600973728749E-001	7.277400519927919E-001	0.000000000000000E+000	7.277400519927919E-001	0.0000000E+000	0.0000000E+000	-1.9418000E-001	0.000000000000000E+000	-7.6897588E-004	2.0416240E+004
1	0	0	1	0	0	4	116	8.500385209186003E+004	-1.9418000E-001	3.9577408E+000	-1.9403510E-001	-1.617206801215807E-002	3.048850081963721E+000	1.755692115151068E-002	-7.439121200049500E-001	1	1.452991222580810E-002	3.027008925702571E-003	0.000000000000000E+000	0.000000000000000E+000	-1.137566957805989E-001	7.439121200049500E-001	0.000000000000000E+000	7.439121200049500E-001	0.0000000E+000	0.0000000E+000	-1.9418000E-001	0.000000000000000E+000	-7.6794060E-004	2.0397035E+004
1	0	0	1	0	0	4	116	8.530385210694745E+004	-1.9418000E-001	3.9534461E+000	-1.9387749E-001	-1.617209147969054E-002	3.032677990720984E+000	1.762089135761572E-002	-7.600842114846406E-001	1	1.452991222580810E-002	3.090979131807618E-003	0.000000000000000E+000	0.000000000000000E+000	-1.131532933127244E-001	7.600842114846406E-001	0.000000000000000E+000	7.600842114846406E-001	0.0000000E+000	0.0000000E+000	-1.9418000E-001	0.000000000000000E+000	-7.6648418E-004	2.0391465E+004
1	0	0	1	0	0	4	116	8.560385212203488E+004	-1.9418000E-001	3.9489546E+000	-1.9405480E-001	-1.617201077847845E-002	3.016505980176561E+000	1.768478952394048E-002	-7.762562222631190E-001	1	1.452991222580810E-002	3.154877298132380E-003	0.000000000000000E+000	0.000000000000000E+000	-1.125498938558126E-001	7.762562222631190E-001	0.000000000000000E+000	7.762562222631190E-001	0.0000000E+000	0.0000000E+000	-1.9418000E-001	0.000000000000000E+000	-7.6631358E-004	2.0349688E+004
1	0	0	1	0	0	4	116	8.590385213712230E+004	-1.9418000E-001	3.9444237E+000	-1.9403510E-001	-1.617210416404737E-002	3.000333876247597E+000	1.774861666243547E-002	-7.924283264271663E-001	1	1.452991222580810E-002	3.218704436627362E-003	0.000000000000000E+000	0.000000000000000E+000	-1.119464909145979E-001	7.924283264271663E-001	0.000000000000000E+000	7.924283264271663E-001	0.0000000E+000	0.0000000E+000	-1.9418000E-001	0.000000000000000E+000	-7.6535664E-004	2.0328402E+004
1	0	0	1	0	0	4	116	8.620385215220973E+004	-1.9418000E-001	3.9401686E+000	-1.9405480E-001	-1.617192463900480E-002	2.984161951841604E+000	1.781237182656328E-002	-8.086002510661712E-001	1	1.452991222580810E-002	3.282459600755176E-003	0.000000000000000E+000	0.000000000000000E+000	-1.113430946716268E-001	8.086002510661712E-001	0.000000000000000E+000	8.086002510661712E-001	0.0000000E+000	0.0000000E+000	-1.9418000E-001	0.000000000000000E+000	-7.6460862E-004	2.0304412E+004
1	0	0	1	0	0	4	116	8.650385216729715E+004	-1.9418000E-001	3.9357164E+000	-1.9407450E-001	-1.617197923471530E-002	2.967989972841384E+000	1.787605610755430E-002	-8.247722303008864E-001	1	1.452991222580810E-002	3.346143881746200E-003	0.000000000000000E+000	0.000000000000000E+000	-1.107396963916715E-001	8.247722303008864E-001	0.000000000000000E+000	8.247722303008864E-001	0.0000000E+000	0.0000000E+000	-1.9418000E-001	0.000000000000000E+000	-7.6382217E-004	2.0279410E+004
1	0	0	1	0	0	4	116	8.680385218238458E+004	-1.9418000E-001	3.9314611E+000	-1.9409421E-001	-1.617204206057721E-002	2.951817931015483E+000	1.793967019060820E-002	-8.409442723614636E-001	1	1.452991222580810E-002	3.409757964800100E-003	0.000000000000000E+000	0.000000000000000E+000	-1.101362957676057E-001	8.409442723614636E-001	0.000000000000000E+000	8.409442723614636E-001	0.0000000E+000	0.0000000E+000	-1.9418000E-001	0.000000000000000E+000	-7.6307385E-004	2.0255428E+004
1	0	0	1	0	0	4	116	8.710385219747201E+004	-1.9418000E-001	3.9271271E+000	-1.9405480E-001	-1.617198017533455E-002	2.935645951076680E+000	1.800321389300333E-002	-8.571162525367981E-001	1	1.452991222580810E-002	3.473301667195228E-003	0.000000000000000E+000	0.000000000000000E+000	-1.095328974526306E-001	8.571162525367981E-001	0.000000000000000E+000	8.571162525367981E-001	0.0000000E+000	0.0000000E+000	-1.9418000E-001	0.000000000000000E+000	-7.6207786E-004	2.0237207E+004
1	0	0	1	0	0	4	116	8.740385221255943E+004	-1.9418000E-001	3.9226751E+000	-1.9415331E-001	-1.617210102324684E-002	2.919473850289087E+000	1.806668832887862E-002	-8.732883535600450E-001	1	1.452991222580810E-002	3.536776103070512E-003	0.000000000000000E+000	0.000000000000000E+000	-1.089294946286248E-001	8.732883535600450E-001	0.000000000000000E+000	8.732883535600450E-001	0.0000000E+000	0.0000000E+000	-1.9418000E-001	0.000000000000000E+000	-7.6160033E-004	2.0204008E+004
1	0	0	1	0	0	4	116	8.770385222764686E+004	-1.9418000E-001	3.9185381E+000	-1.9409421E-001	-1.617213358379073E-002	2.903301716940105E+000	1.813009359252171E-002	-8.894604871438357E-001	1	1.452991222580810E-002	3.600181366713608E-003	0.000000000000000E+000	0.000000000000000E+000	-1.083260905897097E-001	8.894604871438357E-001	0.000000000000000E+000	8.894604871438357E-001	0.0000000E+000	0.0000000E+000	-1.9418000E-001	0.000000000000000E+000	-7.6056557E-004	2.0188846E+004
1	0	0	1	0	0	4	116	8.800385224273428E+004	-1.9418000E-001	3.9143224E+000	-1.9401540E-001	-1.617213395713104E-002	2.887129583218296E+000	1.819342990401612E-002	-9.056326211009668E-001	1	1.452991222580810E-002	3.663517678208019E-003	0.000000000000000E+000	0.000000000000000E+000	-1.077226865368840E-001	9.056326211009668E-001	0.000000000000000E+000	9.056326211009668E-001	0.0000000E+000	0.0000000E+000	-1.9418000E-001	0.000000000000000E+000	-7.5943884E-004	2.0175318E+004
1	0	0	1	0	0	4	116	8.830385225782171E+004	-1.9418000E-001	3.9099884E+000	-1.9405480E-001	-1.617203368776374E-002	2.870957549765772E+000	1.825669729138951E-002	-9.218046547887305E-001	1	1.452991222580810E-002	3.726785065581401E-003	0.000000000000000E+000	0.000000000000000E+000	-1.071192862252401E-001	9.218046547887305E-001	0.000000000000000E+000	9.218046547887305E-001	0.0000000E+000	0.0000000E+000	-1.9418000E-001	0.000000000000000E+000	-7.5875199E-004	2.0148889E+004
1	0	0	1	0	0	4	116	8.860385227290913E+004	-1.9418000E-001	3.9059696E+000	-1.9407450E-001	-1.617205482175781E-002	2.854785495176837E+000	1.831989679288539E-002	-9.379767096104883E-001	1	1.452991222580810E-002	3.789984567077291E-003	0.000000000000000E+000	0.000000000000000E+000	-1.065158851249683E-001	9.379767096104883E-001	0.000000000000000E+000	9.379767096104883E-001	0.0000000E+000	0.0000000E+000	-1.9418000E-001	0.000000000000000E+000	-7.5804908E-004	2.0126135E+004
1	0	0	1	0	0	4	116	8.890385228799656E+004	-1.9418000E-001	3.9016752E+000	-1.9403510E-001	-1.617206738781598E-002	2.838613428023805E+000	1.838302890998714E-002	-9.541487769983042E-001	1	1.452991222580810E-002	3.853116684179040E-003	0.000000000000000E+000	0.000000000000000E+000	-1.059124835559131E-001	9.541487769983042E-001	0.000000000000000E+000	9.541487769983042E-001	0.0000000E+000	0.0000000E+000	-1.9418000E-001	0.000000000000000E+000	-7.5706193E-004	2.0108090E+004
1	0	0	1	0	0	4	116	8.920385230308399E+004	-1.9418000E-001	3.8975382E+000	-1.9409421E-001	-1.617201541975141E-002	2.822441412838880E+000	1.844609389002085E-002	-9.703207924180557E-001	1	1.452991222580810E-002	3.916181664212745E-003	0.000000000000000E+000	0.000000000000000E+000	-1.053090839258579E-001	9.703207924180557E-001	0.000000000000000E+000	9.703207924180557E-001	0.0000000E+000	0.0000000E+000	-1.9418000E-001	0.000000000000000E+000	-7.5648958E-004	2.0080652E+004
1	0	0	1	0	0	4	116	8.950385231817141E+004	-1.9418000E-001	3.8933618E+000	-1.9395630E-001	-1.617203692656424E-002	2.806269376147083E+000	1.850909268983987E-002	-9.864928293446199E-001	1	1.452991222580810E-002	3.979180464031763E-003	0.000000000000000E+000	0.000000000000000E+000	-1.047056834933524E-001	9.864928293446199E-001	0.000000000000000E+000	9.864928293446199E-001	0.0000000E+000	0.0000000E+000	-1.9418000E-001	0.000000000000000E+000	-7.5514207E-004	2.0073396E+004
1	0	0	1	0	0	4	116	8.980385233325884E+004	-1.9418000E-001	3.8893430E+000	-1.9403510E-001	-1.617198511141870E-002	2.790097391269373E+000	1.857202538294984E-002	-1.002664814456039E+000	1	1.452991222580810E-002	4.042113157141737E-003	0.000000000000000E+000	0.000000000000000E+000	-1.041022849941001E-001	1.002664814456039E+000	0.000000000000000E+000	1.002664814456039E+000	0.0000000E+000	0.0000000E+000	-1.9418000E-001	0.000000000000000E+000	-7.5466908E-004	2.0044533E+004
1	0	0	1	0	0	4	116	9.010385234834626E+004	-1.9418000E-001	3.8854425E+000	-1.9407450E-001	-1.617213646317522E-002	2.773925255040501E+000	1.863489323346605E-002	-1.018836950919214E+000	1	1.452991222580810E-002	4.104981007657944E-003	0.000000000000000E+000	0.000000000000000E+000	-1.034988808477325E-001	1.018836950919214E+000	0.000000000000000E+000	1.018836950919214E+000	0.0000000E+000	0.0000000E+000	-1.9418000E-001	0.000000000000000E+000	-7.5406529E-004	2.0020367E+004
1	0	0	1	0	0	4	116	9.040385236343369E+004	-1.9418000E-001	3.8813844E+000	-1.9401540E-001	-1.617219519565503E-002	2.757753060080997E+000	1.869769686189135E-002	-1.035009146114869E+000	1	1.452991222580810E-002	4.167784636083246E-003	0.000000000000000E+000	0.000000000000000E+000	-1.028954745100460E-001	1.035009146114869E+000	0.000000000000000E+000	1.035009146114869E+000	0.0000000E+000	0.0000000E+000	-1.9418000E-001	0.000000000000000E+000	-7.5304834E-004	2.0005549E+004
1	0	0	1	0	0	4	116	9.070385237852111E+004	-1.9418000E-001	3.8774838E+000	-1.9403510E-001	-1.617211383923060E-002	2.741580946477734E+000	1.876043647006790E-002	-1.051181259954100E+000	1	1.452991222580810E-002	4.230524244259796E-003	0.000000000000000E+000	0.000000000000000E+000	-1.022920712078702E-001	1.051181259954100E+000	0.000000000000000E+000	1.051181259954100E+000	0.0000000E+000	0.0000000E+000	-1.9418000E-001	0.000000000000000E+000	-7.5236795E-004	1.9983414E+004
1	0	0	1	0	0	4	116	9.100385239360854E+004	-1.9418000E-001	3.8737013E+000	-1.9401540E-001	-1.617229070695738E-002	2.725408656007151E+000	1.882311365467962E-002	-1.067353550661057E+000	1	1.452991222580810E-002	4.293201428871518E-003	0.000000000000000E+000	0.000000000000000E+000	-1.016886613065370E-001	1.067353550661057E+000	0.000000000000000E+000	1.067353550661057E+000	0.0000000E+000	0.0000000E+000	-1.9418000E-001	0.000000000000000E+000	-7.5155770E-004	1.9965947E+004
1	0	0	1	0	0	4	116	9.130385240869597E+004	-1.9418000E-001	3.8698797E+000	-1.9395630E-001	-1.617214870120088E-002	2.709236507541786E+000	1.888572809887635E-002	-1.083525699362258E+000	1	1.452991222580810E-002	4.355815873068242E-003	0.000000000000000E+000	0.000000000000000E+000	-1.010852567036093E-001	1.083525699362258E+000	0.000000000000000E+000	1.083525699362258E+000	0.0000000E+000	0.0000000E+000	-1.9418000E-001	0.000000000000000E+000	-7.5058755E-004	1.9952328E+004
1	0	0	1	0	0	4	116	9.160385242378339E+004	-1.9418000E-001	3.8660579E+000	-1.9397600E-001	-1.617226780897213E-002	2.693064239968658E+000	1.894828158258650E-002	-1.099697967171230E+000	1	1.452991222580810E-002	4.418369356778397E-003	0.000000000000000E+000	0.000000000000000E+000	-1.004818476566109E-001	1.099697967171230E+000	0.000000000000000E+000	1.099697967171230E+000	0.0000000E+000	0.0000000E+000	-1.9418000E-001	0.000000000000000E+000	-7.4992242E-004	1.9930600E+004
1	0	0	1	0	0	4	116	9.190385243887082E+004	-1.9418000E-001	3.8624332E+000	-1.9407450E-001	-1.617205397066143E-002	2.676892186232151E+000	1.901077351307836E-002	-1.115870021141891E+000	1	1.452991222580810E-002	4.480861287270255E-003	0.000000000000000E+000	0.000000000000000E+000	-9.987844658814436E-002	1.115870021141891E+000	0.000000000000000E+000	1.115870021141891E+000	0.0000000E+000	0.0000000E+000	-1.9418000E-001	0.000000000000000E+000	-7.4959977E-004	1.9901807E+004
1	0	0	1	0	0	4	116	9.220385245395824E+004	-1.9418000E-001	3.8585720E+000	-1.9405480E-001	-1.617213180141316E-002	2.660720054667311E+000	1.907320595447368E-002	-1.132042152943305E+000	1	1.452991222580810E-002	4.543293728665576E-003	0.000000000000000E+000	0.000000000000000E+000	-9.927504261579802E-002	1.132042152943305E+000	0.000000000000000E+000	1.132042152943305E+000	0.0000000E+000	0.0000000E+000	-1.9418000E-001	0.000000000000000E+000	-7.4877439E-004	1.9883930E+004
1	0	0	1	0	0	4	116	9.250385246904567E+004	-1.9418000E-001	3.8551047E+000	-1.9405480E-001	-1.617219711438649E-002	2.644547857789679E+000	1.913557978670835E-002	-1.148214350057691E+000	1	1.452991222580810E-002	4.605667560900251E-003	0.000000000000000E+000	0.000000000000000E+000	-9.867163620654361E-002	1.148214350057691E+000	0.000000000000000E+000	1.148214350057691E+000	0.0000000E+000	0.0000000E+000	-1.9418000E-001	0.000000000000000E+000	-7.4810156E-004	1.9866063E+004
1	0	0	1	0	0	4	116	9.280385248413309E+004	-1.9418000E-001	3.8515193E+000	-1.9407450E-001	-1.617198017638590E-002	2.628375877847374E+000	1.919789482605219E-002	-1.164386330234077E+000	1	1.452991222580810E-002	4.667982600244085E-003	0.000000000000000E+000	0.000000000000000E+000	-9.806823789143793E-002	1.164386330234077E+000	0.000000000000000E+000	1.164386330234077E+000	0.0000000E+000	0.0000000E+000	-1.9418000E-001	0.000000000000000E+000	-7.4748165E-004	1.9845572E+004
1	0	0	1	0	0	4	116	9.310385249922052E+004	-1.9418000E-001	3.8480523E+000	-1.9423211E-001	-1.617204579146372E-002	2.612203832289610E+000	1.926015303265426E-002	-1.180558376025541E+000	1	1.452991222580810E-002	4.730240806846156E-003	0.000000000000000E+000	0.000000000000000E+000	-9.746483712813125E-002	1.180558376025541E+000	0.000000000000000E+000	1.180558376025541E+000	0.0000000E+000	0.0000000E+000	-1.9418000E-001	0.000000000000000E+000	-7.4741530E-004	1.9811617E+004
1	0	0	1	0	0	4	116	9.340385251430795E+004	-1.9418000E-001	3.8446245E+000	-1.9409421E-001	-1.617218532472849E-002	2.596031647201396E+000	1.932235577894754E-002	-1.196730561350269E+000	1	1.452991222580810E-002	4.792443553139434E-003	0.000000000000000E+000	0.000000000000000E+000	-9.686143115875587E-002	1.196730561350269E+000	0.000000000000000E+000	1.196730561350269E+000	0.0000000E+000	0.0000000E+000	-1.9418000E-001	0.000000000000000E+000	-7.4621936E-004	1.9808033E+004
1	0	0	1	0	0	4	116	9.370385252939537E+004	-1.9418000E-001	3.8411179E+000	-1.9411391E-001	-1.617205395858321E-002	2.579859593477580E+000	1.938450304033445E-002	-1.212902615308853E+000	1	1.452991222580810E-002	4.854590814526345E-003	0.000000000000000E+000	0.000000000000000E+000	-9.625803009076284E-002	1.212902615308853E+000	0.000000000000000E+000	1.212902615308853E+000	0.0000000E+000	0.0000000E+000	-1.9418000E-001	0.000000000000000E+000	-7.4561441E-004	1.9787957E+004
1	0	0	1	0	0	4	116	9.400385254448280E+004	-1.9418000E-001	3.8378477E+000	-1.9401540E-001	-1.617217150078879E-002	2.563687422213058E+000	1.944659642844935E-002	-1.229074786809641E+000	1	1.452991222580810E-002	4.916684202641249E-003	0.000000000000000E+000	0.000000000000000E+000	-9.565462463716798E-002	1.229074786809641E+000	0.000000000000000E+000	1.229074786809641E+000	0.0000000E+000	0.0000000E+000	-1.9418000E-001	0.000000000000000E+000	-7.4460154E-004	1.9781150E+004
1	0	0	1	0	0	4	116	9.430385255957022E+004	-1.9418000E-001	3.8346169E+000	-1.9403510E-001	-1.617223793894880E-002	2.547515184507916E+000	1.950863701344728E-002	-1.245247024748590E+000	1	1.452991222580810E-002	4.978724787639180E-003	0.000000000000000E+000	0.000000000000000E+000	-9.505121670458430E-002	1.245247024748590E+000	0.000000000000000E+000	1.245247024748590E+000	0.0000000E+000	0.0000000E+000	-1.9418000E-001	0.000000000000000E+000	-7.4405025E-004	1.9762490E+004
1	0	0	1	0	0	4	116	9.460385257465765E+004	-1.9418000E-001	3.8315043E+000	-1.9407450E-001	-1.617231423640417E-002	2.531342870508366E+000	1.957062595502324E-002	-1.261419338984994E+000	1	1.452991222580810E-002	5.040713729215131E-003	0.000000000000000E+000	0.000000000000000E+000	-9.444780592535366E-002	1.261419338984994E+000	0.000000000000000E+000	1.261419338984994E+000	0.0000000E+000	0.0000000E+000	-1.9418000E-001	0.000000000000000E+000	-7.4359728E-004	1.9742441E+004
1	0	0	1	0	0	4	116	9.490385258974507E+004	-1.9418000E-001	3.8283525E+000	-1.9399570E-001	-1.617237007127040E-002	2.515170500673246E+000	1.963256416969534E-002	-1.277591709056265E+000	1	1.452991222580810E-002	5.102651943887239E-003	0.000000000000000E+000	0.000000000000000E+000	-9.384439306282281E-002	1.277591709056265E+000	0.000000000000000E+000	1.277591709056265E+000	0.0000000E+000	0.0000000E+000	-1.9418000E-001	0.000000000000000E+000	-7.4268389E-004	1.9734213E+004
1	0	0	1	0	0	4	116	9.520385260483250E+004	-1.9418000E-001	3.8252399E+000	-1.9395630E-001	-1.617227320602371E-002	2.498998227702760E+000	1.969445204500841E-002	-1.293763982262288E+000	1	1.452991222580810E-002	5.164539819200304E-003	0.000000000000000E+000	0.000000000000000E+000	-9.324098381444172E-002	1.293763982262288E+000	0.000000000000000E+000	1.293763982262288E+000	0.0000000E+000	0.0000000E+000	-1.9418000E-001	0.000000000000000E+000	-7.4192940E-004	1.9722174E+004
1	0	0	1	0	0	4	116	9.550385261991993E+004	-1.9418000E-001	3.8222063E+000	-1.9405480E-001	-1.617242477686041E-002	2.482825803162398E+000	1.975629160410298E-002	-1.309936407039149E+000	1	1.452991222580810E-002	5.226379378294878E-003	0.000000000000000E+000	0.000000000000000E+000	-9.263756891078474E-002	1.309936407039149E+000	0.000000000000000E+000	1.309936407039149E+000	0.0000000E+000	0.0000000E+000	-1.9418000E-001	0.000000000000000E+000	-7.4171746E-004	1.9696531E+004
1	0	0	1	0	0	4	116	9.580385263500735E+004	-1.9418000E-001	3.8192511E+000	-1.9407450E-001	-1.617227601792249E-002	2.466653527380733E+000	1.981808289250281E-002	-1.326108683057071E+000	1	1.452991222580810E-002	5.288170666694708E-003	0.000000000000000E+000	0.000000000000000E+000	-9.203415955751479E-002	1.326108683057071E+000	0.000000000000000E+000	1.326108683057071E+000	0.0000000E+000	0.0000000E+000	-1.9418000E-001	0.000000000000000E+000	-7.4121921E-004	1.9679305E+004
1	0	0	1	0	0	4	116	9.610385265009478E+004	-1.9418000E-001	3.8164537E+000	-1.9409421E-001	-1.617219981727501E-002	2.450481327800453E+000	1.987982723248376E-002	-1.342280882874346E+000	1	1.452991222580810E-002	5.349915006675653E-003	0.000000000000000E+000	0.000000000000000E+000	-9.143075304742096E-002	1.342280882874346E+000	0.000000000000000E+000	1.342280882874346E+000	0.0000000E+000	0.0000000E+000	-1.9418000E-001	0.000000000000000E+000	-7.4075157E-004	1.9662893E+004
1	0	0	1	0	0	4	116	9.640385266518220E+004	-1.9418000E-001	3.8136563E+000	-1.9405480E-001	-1.617221407718956E-002	2.434309113960274E+000	1.994152576319893E-002	-1.358453096951536E+000	1	1.452991222580810E-002	5.411613537390829E-003	0.000000000000000E+000	0.000000000000000E+000	-9.082734600527113E-002	1.358453096951536E+000	0.000000000000000E+000	1.358453096951536E+000	0.0000000E+000	0.0000000E+000	-1.9418000E-001	0.000000000000000E+000	-7.4005831E-004	1.9652471E+004
1	0	0	1	0	0	4	116	9.670385268026963E+004	-1.9418000E-001	3.8107409E+000	-1.9413361E-001	-1.617237872946593E-002	2.418136735467762E+000	2.000317827538951E-002	-1.374625475681002E+000	1	1.452991222580810E-002	5.473266049581402E-003	0.000000000000000E+000	0.000000000000000E+000	-9.022393281972135E-002	1.374625475681002E+000	0.000000000000000E+000	1.374625475681002E+000	0.0000000E+000	0.0000000E+000	-1.9418000E-001	0.000000000000000E+000	-7.3979289E-004	1.9629475E+004
1	0	0	1	0	0	4	116	9.700385269535705E+004	-1.9418000E-001	3.8081012E+000	-1.9407450E-001	-1.617262430218359E-002	2.401964111403003E+000	2.006478595986274E-002	-1.390798099983185E+000	1	1.452991222580810E-002	5.534873734054632E-003	0.000000000000000E+000	0.000000000000000E+000	-8.962051047154089E-002	1.390798099983185E+000	0.000000000000000E+000	1.390798099983185E+000	0.0000000E+000	0.0000000E+000	-1.9418000E-001	0.000000000000000E+000	-7.3905534E-004	1.9621854E+004
1	0	0	1	0	0	4	116	9.730385271044448E+004	-1.9418000E-001	3.8055794E+000	-1.9411391E-001	-1.617276388842199E-002	2.385791347751733E+000	2.012635257230547E-002	-1.406970863871607E+000	1	1.452991222580810E-002	5.596440346497363E-003	0.000000000000000E+000	0.000000000000000E+000	-8.901708291520002E-002	1.406970863871607E+000	0.000000000000000E+000	1.406970863871607E+000	0.0000000E+000	0.0000000E+000	-1.9418000E-001	0.000000000000000E+000	-7.3871593E-004	1.9604877E+004
1	0	0	1	0	0	4	116	9.760385272553191E+004	-1.9418000E-001	3.8029792E+000	-1.9415331E-001	-1.617285130807095E-002	2.369618496681468E+000	2.018787827758352E-002	-1.423143715179678E+000	1	1.452991222580810E-002	5.657966051775414E-003	0.000000000000000E+000	0.000000000000000E+000	-8.841365209713890E-002	1.423143715179678E+000	0.000000000000000E+000	1.423143715179678E+000	0.0000000E+000	0.0000000E+000	-1.9418000E-001	0.000000000000000E+000	-7.3836098E-004	1.9587506E+004
1	0	0	1	0	0	4	116	9.790385274061933E+004	-1.9418000E-001	3.8004971E+000	-1.9399570E-001	-1.617275763909850E-002	2.353445739281459E+000	2.024936310598215E-002	-1.439316472818777E+000	1	1.452991222580810E-002	5.719450880174042E-003	0.000000000000000E+000	0.000000000000000E+000	-8.781022477404096E-002	1.439316472818777E+000	0.000000000000000E+000	1.439316472818777E+000	0.0000000E+000	0.0000000E+000	-1.9418000E-001	0.000000000000000E+000	-7.3728006E-004	1.9590625E+004
1	0	0	1	0	0	4	116	9.820385275570676E+004	-1.9418000E-001	3.7981725E+000	-1.9419271E-001	-1.617293480005529E-002	2.337272804718200E+000	2.031080898772597E-002	-1.455489407618832E+000	1	1.452991222580810E-002	5.780896761917870E-003	0.000000000000000E+000	0.000000000000000E+000	-8.720679084074397E-002	1.455489407618832E+000	0.000000000000000E+000	1.455489407618832E+000	0.0000000E+000	0.0000000E+000	-1.9418000E-001	0.000000000000000E+000	-7.3757739E-004	1.9558779E+004
1	0	0	1	0	0	4	116	9.850385277079418E+004	-1.9418000E-001	3.7957296E+000	-1.9419271E-001	-1.617280897046957E-002	2.321099995852204E+000	2.037221583100143E-002	-1.471662216589302E+000	1	1.452991222580810E-002	5.842303605193330E-003	0.000000000000000E+000	0.000000000000000E+000	-8.660336159738087E-002	1.471662216589302E+000	0.000000000000000E+000	1.471662216589302E+000	0.0000000E+000	0.0000000E+000	-1.9418000E-001	0.000000000000000E+000	-7.3710299E-004	1.9546201E+004
1	0	0	1	0	0	4	116	9.880385278588161E+004	-1.9418000E-001	3.7934444E+000	-1.9411391E-001	-1.617279182028439E-002	2.304927204031920E+000	2.043358494077033E-002	-1.487835008409586E+000	1	1.452991222580810E-002	5.903672714962230E-003	0.000000000000000E+000	0.000000000000000E+000	-8.599993299001621E-002	1.487835008409586E+000	0.000000000000000E+000	1.487835008409586E+000	0.0000000E+000	0.0000000E+000	-1.9418000E-001	0.000000000000000E+000	-7.3636032E-004	1.9542363E+004
1	0	0	1	0	0	4	116	9.910385280096903E+004	-1.9418000E-001	3.7911987E+000	-1.9409421E-001	-1.617256365237137E-002	2.288754640379548E+000	2.049491635122041E-002	-1.504007572061957E+000	1	1.452991222580810E-002	5.965004125412305E-003	0.000000000000000E+000	0.000000000000000E+000	-8.539651289590314E-002	1.504007572061957E+000	0.000000000000000E+000	1.504007572061957E+000	0.0000000E+000	0.0000000E+000	-1.9418000E-001	0.000000000000000E+000	-7.3584972E-004	1.9532775E+004
1	0	0	1	0	0	4	116	9.940385281605646E+004	-1.9418000E-001	3.7889528E+000	-1.9403510E-001	-1.617268039504687E-002	2.272581959984501E+000	2.055621195239385E-002	-1.520180252457004E+000	1	1.452991222580810E-002	6.026299726585745E-003	0.000000000000000E+000	0.000000000000000E+000	-8.479308844596389E-002	1.520180252457004E+000	0.000000000000000E+000	1.520180252457004E+000	0.0000000E+000	0.0000000E+000	-1.9418000E-001	0.000000000000000E+000	-7.3518982E-004	1.9527152E+004
1	0	0	1	0	0	4	116	9.970385283114389E+004	-1.9418000E-001	3.7867072E+000	-1.9403510E-001	-1.617279642778138E-002	2.256409163556720E+000	2.061747259618521E-002	-1.536353048884785E+000	1	1.452991222580810E-002	6.087560370377103E-003	0.000000000000000E+000	0.000000000000000E+000	-8.418965966668730E-002	1.536353048884785E+000	0.000000000000000E+000	1.536353048884785E+000	0.0000000E+000	0.0000000E+000	-1.9418000E-001	0.000000000000000E+000	-7.3475408E-004	1.9515578E+004
1	0	0	1	0	0	4	116	1.000038528462313E+005	-1.9418000E-001	3.7846978E+000	-1.9405480E-001	-1.617266422967944E-002	2.240236499327041E+000	2.067869826022777E-002	-1.552525713114465E+000	1	1.452991222580810E-002	6.148786034419668E-003	0.000000000000000E+000	0.000000000000000E+000	-8.358623581989964E-002	1.552525713114465E+000	0.000000000000000E+000	1.552525713114465E+000	0.0000000E+000	0.0000000E+000	-1.9418000E-001	0.000000000000000E+000	-7.3443877E-004	1.9503242E+004
1	0	0	1	0	0	4	116	1.003038528613187E+005	-1.9418000E-001	3.7826490E+000	-1.9407450E-001	-1.617243555743661E-002	2.224064063769604E+000	2.073988939294371E-002	-1.568698148671901E+000	1	1.452991222580810E-002	6.209977167135609E-003	0.000000000000000E+000	0.000000000000000E+000	-8.298282050518081E-002	1.568698148671901E+000	0.000000000000000E+000	1.568698148671901E+000	0.0000000E+000	0.0000000E+000	-1.9418000E-001	0.000000000000000E+000	-7.3411572E-004	1.9490707E+004
1	0	0	1	0	0	4	116	1.006038528764062E+005	-1.9418000E-001	3.7806396E+000	-1.9411391E-001	-1.617254783640305E-002	2.207891515933201E+000	2.080104796080722E-002	-1.584870696508304E+000	1	1.452991222580810E-002	6.271135734999114E-003	0.000000000000000E+000	0.000000000000000E+000	-8.237940100118279E-002	1.584870696508304E+000	0.000000000000000E+000	1.584870696508304E+000	0.0000000E+000	0.0000000E+000	-1.9418000E-001	0.000000000000000E+000	-7.3387474E-004	1.9476396E+004
1	0	0	1	0	0	4	116	1.009038528914936E+005	-1.9418000E-001	3.7785513E+000	-1.9395630E-001	-1.617264775712457E-002	2.191718868176076E+000	2.086217462343666E-002	-1.601043344265429E+000	1	1.452991222580810E-002	6.332262397628560E-003	0.000000000000000E+000	0.000000000000000E+000	-8.177597776900830E-002	1.601043344265429E+000	0.000000000000000E+000	1.601043344265429E+000	0.0000000E+000	0.0000000E+000	-1.9418000E-001	0.000000000000000E+000	-7.3287386E-004	1.9481457E+004
1	0	0	1	0	0	4	116	1.012038529065810E+005	-1.9418000E-001	3.7767391E+000	-1.9405480E-001	-1.617255983145701E-002	2.175546308344619E+000	2.092326929385295E-002	-1.617215904096886E+000	1	1.452991222580810E-002	6.393357068044843E-003	0.000000000000000E+000	0.000000000000000E+000	-8.117255781745868E-002	1.617215904096886E+000	0.000000000000000E+000	1.617215904096886E+000	0.0000000E+000	0.0000000E+000	-1.9418000E-001	0.000000000000000E+000	-7.3289435E-004	1.9462230E+004
1	0	0	1	0	0	4	116	1.015038529216684E+005	-1.9418000E-001	3.7749267E+000	-1.9403510E-001	-1.617256134298941E-002	2.159373747001630E+000	2.098433296306753E-002	-1.633388465439875E+000	1	1.452991222580810E-002	6.454420737259423E-003	0.000000000000000E+000	0.000000000000000E+000	-8.056913780951178E-002	1.633388465439875E+000	0.000000000000000E+000	1.633388465439875E+000	0.0000000E+000	0.0000000E+000	-1.9418000E-001	0.000000000000000E+000	-7.3246827E-004	1.9454865E+004
1	0	0	1	0	0	4	116	1.018038529367559E+005	-1.9418000E-001	3.7729959E+000	-1.9409421E-001	-1.617254588665234E-002	2.143201201114977E+000	2.104536618325826E-002	-1.649561011326528E+000	1	1.452991222580810E-002	6.515453957450158E-003	0.000000000000000E+000	0.000000000000000E+000	-7.996571837826157E-002	1.649561011326528E+000	0.000000000000000E+000	1.649561011326528E+000	0.0000000E+000	0.0000000E+000	-1.9418000E-001	0.000000000000000E+000	-7.3231669E-004	1.9438992E+004
1	0	0	1	0	0	4	116	1.021038529518433E+005	-1.9418000E-001	3.7711444E+000	-1.9407450E-001	-1.617271141487691E-002	2.127028489700101E+000	2.110637018317077E-002	-1.665733722741405E+000	1	1.452991222580810E-002	6.576457957362666E-003	0.000000000000000E+000	0.000000000000000E+000	-7.936229277093075E-002	1.665733722741405E+000	0.000000000000000E+000	1.665733722741405E+000	0.0000000E+000	0.0000000E+000	-1.9418000E-001	0.000000000000000E+000	-7.3188293E-004	1.9431428E+004
1	0	0	1	0	0	4	116	1.024038529669307E+005	-1.9418000E-001	3.7693713E+000	-1.9409421E-001	-1.617276224525438E-002	2.110855727454846E+000	2.116734501231624E-002	-1.681906484986659E+000	1	1.452991222580810E-002	6.637432786508135E-003	0.000000000000000E+000	0.000000000000000E+000	-7.875886526705020E-002	1.681906484986659E+000	0.000000000000000E+000	1.681906484986659E+000	0.0000000E+000	0.0000000E+000	-1.9418000E-001	0.000000000000000E+000	-7.3161314E-004	1.9420318E+004
1	0	0	1	0	0	4	116	1.027038529820181E+005	-1.9418000E-001	3.7676377E+000	-1.9405480E-001	-1.617272106906606E-002	2.094683006385780E+000	2.122829092307130E-002	-1.698079206055725E+000	1	1.452991222580810E-002	6.698378697263200E-003	0.000000000000000E+000	0.000000000000000E+000	-7.815543929950862E-002	1.698079206055725E+000	0.000000000000000E+000	1.698079206055725E+000	0.0000000E+000	0.0000000E+000	-1.9418000E-001	0.000000000000000E+000	-7.3112815E-004	1.9415328E+004
1	0	0	1	0	0	4	116	1.030038529971056E+005	-1.9418000E-001	3.7658253E+000	-1.9407450E-001	-1.617271090152363E-002	2.078510295484256E+000	2.128920853519969E-002	-1.714251916957249E+000	1	1.452991222580810E-002	6.759296309391590E-003	0.000000000000000E+000	0.000000000000000E+000	-7.755201371133169E-002	1.714251916957249E+000	0.000000000000000E+000	1.714251916957249E+000	0.0000000E+000	0.0000000E+000	-1.9418000E-001	0.000000000000000E+000	-7.3085062E-004	1.9404020E+004
1	0	0	1	0	0	4	116	1.033038530121930E+005	-1.9418000E-001	3.7641311E+000	-1.9413361E-001	-1.617260130492349E-002	2.062337694179333E+000	2.135009790069868E-002	-1.730424518262172E+000	1	1.452991222580810E-002	6.820185674890577E-003	0.000000000000000E+000	0.000000000000000E+000	-7.694859221235129E-002	1.730424518262172E+000	0.000000000000000E+000	1.730424518262172E+000	0.0000000E+000	0.0000000E+000	-1.9418000E-001	0.000000000000000E+000	-7.3074433E-004	1.9389385E+004
1	0	0	1	0	0	4	116	1.036038530272804E+005	-1.9418000E-001	3.7625158E+000	-1.9407450E-001	-1.617272207727863E-002	2.046164972102055E+000	2.141096016441941E-002	-1.746597240339451E+000	1	1.452991222580810E-002	6.881047938611308E-003	0.000000000000000E+000	0.000000000000000E+000	-7.634516620719192E-002	1.746597240339451E+000	0.000000000000000E+000	1.746597240339451E+000	0.0000000E+000	0.0000000E+000	-1.9418000E-001	0.000000000000000E+000	-7.3020835E-004	1.9386967E+004
1	0	0	1	0	0	4	116	1.039038530423678E+005	-1.9418000E-001	3.7607429E+000	-1.9407450E-001	-1.617247593631347E-002	2.029992496165741E+000	2.147179456685941E-002	-1.762769716275765E+000	1	1.452991222580810E-002	6.941882341051302E-003	0.000000000000000E+000	0.000000000000000E+000	-7.574174938588291E-002	1.762769716275765E+000	0.000000000000000E+000	1.762769716275765E+000	0.0000000E+000	0.0000000E+000	-1.9418000E-001	0.000000000000000E+000	-7.2986429E-004	1.9377832E+004
1	0	0	1	0	0	4	116	1.042038530574553E+005	-1.9418000E-001	3.7590880E+000	-1.9405480E-001	-1.617237213099996E-002	2.013820124034741E+000	2.153260199933446E-002	-1.778942088406764E+000	1	1.452991222580810E-002	7.002689773526357E-003	0.000000000000000E+000	0.000000000000000E+000	-7.513833643768970E-002	1.778942088406764E+000	0.000000000000000E+000	1.778942088406764E+000	0.0000000E+000	0.0000000E+000	-1.9418000E-001	0.000000000000000E+000	-7.2946906E-004	1.9371271E+004
1	0	0	1	0	0	4	116	1.045038530725427E+005	-1.9418000E-001	3.7575121E+000	-1.9397600E-001	-1.617227441860570E-002	1.997647849616135E+000	2.159338282985250E-002	-1.795114362825370E+000	1	1.452991222580810E-002	7.063470604044397E-003	0.000000000000000E+000	0.000000000000000E+000	-7.453492713527732E-002	1.795114362825370E+000	0.000000000000000E+000	1.795114362825370E+000	0.0000000E+000	0.0000000E+000	-1.9418000E-001	0.000000000000000E+000	-7.2886719E-004	1.9371016E+004
1	0	0	1	0	0	4	116	1.048038530876301E+005	-1.9418000E-001	3.7558966E+000	-1.9403510E-001	-1.617258909857935E-002	1.981475260517556E+000	2.165413883688092E-002	-1.811286951923949E+000	1	1.452991222580810E-002	7.124226611072818E-003	0.000000000000000E+000	0.000000000000000E+000	-7.393150609173202E-002	1.811286951923949E+000	0.000000000000000E+000	1.811286951923949E+000	0.0000000E+000	0.0000000E+000	-1.9418000E-001	0.000000000000000E+000	-7.2877575E-004	1.9356789E+004
1	0	0	1	0	0	4	116	1.051038531027175E+005	-1.9418000E-001	3.7544389E+000	-1.9405480E-001	-1.617264509542121E-002	1.965302615422135E+000	2.171486938678907E-002	-1.827459597019371E+000	1	1.452991222580810E-002	7.184957160980967E-003	0.000000000000000E+000	0.000000000000000E+000	-7.332808295886926E-002	1.827459597019371E+000	0.000000000000000E+000	1.827459597019371E+000	0.0000000E+000	0.0000000E+000	-1.9418000E-001	0.000000000000000E+000	-7.2856690E-004	1.9347313E+004
1	0	0	1	0	0	4	116	1.054038531178050E+005	-1.9418000E-001	3.7527447E+000	-1.9417301E-001	-1.617258835444020E-002	1.949130027067694E+000	2.177557437158783E-002	-1.843632185373811E+000	1	1.452991222580810E-002	7.245662145779729E-003	0.000000000000000E+000	0.000000000000000E+000	-7.272466194308880E-002	1.843632185373811E+000	0.000000000000000E+000	1.843632185373811E+000	0.0000000E+000	0.0000000E+000	-1.9418000E-001	0.000000000000000E+000	-7.2868174E-004	1.9326809E+004
1	0	0	1	0	0	4	116	1.057038531328924E+005	-1.9418000E-001	3.7512081E+000	-1.9401540E-001	-1.617238964105646E-002	1.932957637426638E+000	2.183625345468395E-002	-1.859804575014867E+000	1	1.452991222580810E-002	7.306341228875850E-003	0.000000000000000E+000	0.000000000000000E+000	-7.212124834157185E-002	1.859804575014867E+000	0.000000000000000E+000	1.859804575014867E+000	0.0000000E+000	0.0000000E+000	-1.9418000E-001	0.000000000000000E+000	-7.2779215E-004	1.9334590E+004
1	0	0	1	0	0	4	116	1.060038531479798E+005	-1.9418000E-001	3.7497504E+000	-1.9415331E-001	-1.617252080993520E-002	1.916785116616703E+000	2.189690810526040E-002	-1.875977095824802E+000	1	1.452991222580810E-002	7.366995879452293E-003	0.000000000000000E+000	0.000000000000000E+000	-7.151782984596768E-002	1.875977095824802E+000	0.000000000000000E+000	1.875977095824802E+000	0.0000000E+000	0.0000000E+000	-1.9418000E-001	0.000000000000000E+000	-7.2802644E-004	1.9313348E+004
1	0	0	1	0	0	4	116	1.063038531630673E+005	-1.9418000E-001	3.7481744E+000	-1.9407450E-001	-1.617246175022589E-002	1.900612654866477E+000	2.195753791808963E-002	-1.892149557575028E+000	1	1.452991222580810E-002	7.427625692281524E-003	0.000000000000000E+000	0.000000000000000E+000	-7.091441355396066E-002	1.892149557575028E+000	0.000000000000000E+000	1.892149557575028E+000	0.0000000E+000	0.0000000E+000	-1.9418000E-001	0.000000000000000E+000	-7.2742504E-004	1.9313070E+004
1	0	0	1	0	0	4	116	1.066038531781547E+005	-1.9418000E-001	3.7467165E+000	-1.9395630E-001	-1.617238233000868E-002	1.884440272536468E+000	2.201814300649372E-002	-1.908321939905037E+000	1	1.452991222580810E-002	7.488230780685612E-003	0.000000000000000E+000	0.000000000000000E+000	-7.031100022522874E-002	1.908321939905037E+000	0.000000000000000E+000	1.908321939905037E+000	0.0000000E+000	0.0000000E+000	-1.9418000E-001	0.000000000000000E+000	-7.2669925E-004	1.9317322E+004
1	0	0	1	0	0	4	116	1.069038531932421E+005	-1.9418000E-001	3.7451406E+000	-1.9405480E-001	-1.617226916517648E-002	1.868268003371292E+000	2.207872335553620E-002	-1.924494209070213E+000	1	1.452991222580810E-002	7.548811129728092E-003	0.000000000000000E+000	0.000000000000000E+000	-6.970759111882886E-002	1.924494209070213E+000	0.000000000000000E+000	1.924494209070213E+000	0.0000000E+000	0.0000000E+000	-1.9418000E-001	0.000000000000000E+000	-7.2676252E-004	1.9299396E+004
1	0	0	1	0	0	4	116	1.072038532083295E+005	-1.9418000E-001	3.7436433E+000	-1.9403510E-001	-1.617232636743950E-002	1.852095677003852E+000	2.213927971908940E-002	-1.940666535437653E+000	1	1.452991222580810E-002	7.609367493281297E-003	0.000000000000000E+000	0.000000000000000E+000	-6.910417987813564E-002	1.940666535437653E+000	0.000000000000000E+000	1.940666535437653E+000	0.0000000E+000	0.0000000E+000	-1.9418000E-001	0.000000000000000E+000	-7.2639820E-004	1.9293641E+004
1	0	0	1	0	0	4	116	1.075038532234170E+005	-1.9418000E-001	3.7421463E+000	-1.9403510E-001	-1.617247325132291E-002	1.835923203752529E+000	2.219981248139236E-002	-1.956839008688976E+000	1	1.452991222580810E-002	7.669900255584252E-003	0.000000000000000E+000	0.000000000000000E+000	-6.850076315700723E-002	1.956839008688976E+000	0.000000000000000E+000	1.956839008688976E+000	0.0000000E+000	0.0000000E+000	-1.9418000E-001	0.000000000000000E+000	-7.2610774E-004	1.9285924E+004
1	0	0	1	0	0	4	116	1.078038532385044E+005	-1.9418000E-001	3.7406883E+000	-1.9409421E-001	-1.617252428017557E-002	1.819750679472354E+000	2.226032140267293E-002	-1.973011532969151E+000	1	1.452991222580810E-002	7.730409176864822E-003	0.000000000000000E+000	0.000000000000000E+000	-6.789734453192373E-002	1.973011532969151E+000	0.000000000000000E+000	1.973011532969151E+000	0.0000000E+000	0.0000000E+000	-1.9418000E-001	0.000000000000000E+000	-7.2604592E-004	1.9272539E+004
1	0	0	1	0	0	4	116	1.081038532535918E+005	-1.9418000E-001	3.7391913E+000	-1.9413361E-001	-1.617240708894200E-002	1.803578272383412E+000	2.232080574165675E-002	-1.989183940058093E+000	1	1.452991222580810E-002	7.790893515848649E-003	0.000000000000000E+000	0.000000000000000E+000	-6.729393027940271E-002	1.989183940058093E+000	0.000000000000000E+000	1.989183940058093E+000	0.0000000E+000	0.0000000E+000	-1.9418000E-001	0.000000000000000E+000	-7.2590268E-004	1.9260916E+004
1	0	0	1	0	0	4	116	1.084038532686792E+005	-1.9418000E-001	3.7376151E+000	-1.9407450E-001	-1.617255818981263E-002	1.787405714193599E+000	2.238126647282203E-002	-2.005356498247906E+000	1	1.452991222580810E-002	7.851354247013928E-003	0.000000000000000E+000	0.000000000000000E+000	-6.669051038910505E-002	2.005356498247906E+000	0.000000000000000E+000	2.005356498247906E+000	0.0000000E+000	0.0000000E+000	-1.9418000E-001	0.000000000000000E+000	-7.2537578E-004	1.9258662E+004
1	0	0	1	0	0	4	116	1.087038532837667E+005	-1.9418000E-001	3.7361968E+000	-1.9403510E-001	-1.617280679371622E-002	1.771232907399883E+000	2.244170421290494E-002	-2.021529305041622E+000	1	1.452991222580810E-002	7.911791987096833E-003	0.000000000000000E+000	0.000000000000000E+000	-6.608708122306151E-002	2.021529305041622E+000	0.000000000000000E+000	2.021529305041622E+000	0.0000000E+000	0.0000000E+000	-1.9418000E-001	0.000000000000000E+000	-7.2495331E-004	1.9255262E+004
1	0	0	1	0	0	4	116	1.090038532988541E+005	-1.9418000E-001	3.7348177E+000	-1.9417301E-001	-1.617273446648485E-002	1.755060172933398E+000	2.250211785695851E-002	-2.037702039508107E+000	1	1.452991222580810E-002	7.972205631150406E-003	0.000000000000000E+000	0.000000000000000E+000	-6.548365475564420E-002	2.037702039508107E+000	0.000000000000000E+000	2.037702039508107E+000	0.0000000E+000	0.0000000E+000	-1.9418000E-001	0.000000000000000E+000	-7.2520081E-004	1.9234484E+004
1	0	0	1	0	0	4	116	1.093038533139415E+005	-1.9418000E-001	3.7333207E+000	-1.9407450E-001	-1.617255702099038E-002	1.738887615912408E+000	2.256250707132770E-002	-2.053874596529098E+000	1	1.452991222580810E-002	8.032594845519596E-003	0.000000000000000E+000	0.000000000000000E+000	-6.488023490895686E-002	2.053874596529098E+000	0.000000000000000E+000	2.053874596529098E+000	0.0000000E+000	0.0000000E+000	-1.9418000E-001	0.000000000000000E+000	-7.2454236E-004	1.9236535E+004
1	0	0	1	0	0	4	116	1.096038533290289E+005	-1.9418000E-001	3.7319417E+000	-1.9401540E-001	-1.617247992835939E-002	1.722715135984048E+000	2.262287216387616E-002	-2.070047076457457E+000	1	1.452991222580810E-002	8.092959938068058E-003	0.000000000000000E+000	0.000000000000000E+000	-6.427681793869926E-002	2.070047076457457E+000	0.000000000000000E+000	2.070047076457457E+000	0.0000000E+000	0.0000000E+000	-1.9418000E-001	0.000000000000000E+000	-7.2405417E-004	1.9235285E+004
1	0	0	1	0	0	4	116	1.099038533441164E+005	-1.9418000E-001	3.7303658E+000	-1.9401540E-001	-1.617266055082281E-002	1.706542475433225E+000	2.268321403803256E-002	-2.086219737008280E+000	1	1.452991222580810E-002	8.153301812224456E-003	0.000000000000000E+000	0.000000000000000E+000	-6.367339422917469E-002	2.086219737008280E+000	0.000000000000000E+000	2.086219737008280E+000	0.0000000E+000	0.0000000E+000	-1.9418000E-001	0.000000000000000E+000	-7.2374841E-004	1.9227164E+004
1	0	0	1	0	0	4	116	1.102038533592038E+005	-1.9418000E-001	3.7288291E+000	-1.9411391E-001	-1.617296987971498E-002	1.690369505553510E+000	2.274353302272323E-002	-2.102392706887995E+000	1	1.452991222580810E-002	8.213620796915126E-003	0.000000000000000E+000	0.000000000000000E+000	-6.306995897817325E-002	2.102392706887995E+000	0.000000000000000E+000	2.102392706887995E+000	0.0000000E+000	0.0000000E+000	-1.9418000E-001	0.000000000000000E+000	-7.2381762E-004	1.9209490E+004
1	0	0	1	0	0	4	116	1.105038533742912E+005	-1.9418000E-001	3.7274895E+000	-1.9405480E-001	-1.617289682872593E-002	1.674196608724785E+000	2.280382780361454E-002	-2.118565603716721E+000	1	1.452991222580810E-002	8.273915577806434E-003	0.000000000000000E+000	0.000000000000000E+000	-6.246652645280244E-002	2.118565603716721E+000	0.000000000000000E+000	2.118565603716721E+000	0.0000000E+000	0.0000000E+000	-1.9418000E-001	0.000000000000000E+000	-7.2333723E-004	1.9208438E+004
1	0	0	1	0	0	4	116	1.108038533893786E+005	-1.9418000E-001	3.7258348E+000	-1.9409421E-001	-1.617279606638683E-002	1.658023812658398E+000	2.286409812607030E-002	-2.134738399783108E+000	1	1.452991222580810E-002	8.334185900262196E-003	0.000000000000000E+000	0.000000000000000E+000	-6.186309768700997E-002	2.134738399783108E+000	0.000000000000000E+000	2.134738399783108E+000	0.0000000E+000	0.0000000E+000	-1.9418000E-001	0.000000000000000E+000	-7.2316296E-004	1.9196012E+004
1	0	0	1	0	0	4	116	1.111038534044661E+005	-1.9418000E-001	3.7244163E+000	-1.9411391E-001	-1.617290817078617E-002	1.641850904487612E+000	2.292434474359936E-002	-2.150911307953894E+000	1	1.452991222580810E-002	8.394432517791258E-003	0.000000000000000E+000	0.000000000000000E+000	-6.125966473845163E-002	2.150911307953894E+000	0.000000000000000E+000	2.150911307953894E+000	0.0000000E+000	0.0000000E+000	-1.9418000E-001	0.000000000000000E+000	-7.2296098E-004	1.9186756E+004
1	0	0	1	0	0	4	116	1.114038534195535E+005	-1.9418000E-001	3.7228799E+000	-1.9405480E-001	-1.617279831085768E-002	1.625678106176754E+000	2.298456673413323E-002	-2.167084106264751E+000	1	1.452991222580810E-002	8.454654508325127E-003	0.000000000000000E+000	0.000000000000000E+000	-6.065623588891494E-002	2.167084106264751E+000	0.000000000000000E+000	2.167084106264751E+000	0.0000000E+000	0.0000000E+000	-1.9418000E-001	0.000000000000000E+000	-7.2244270E-004	1.9184684E+004
1	0	0	1	0	0	4	116	1.117038534346409E+005	-1.9418000E-001	3.7214220E+000	-1.9407450E-001	-1.617260827573637E-002	1.609505497901017E+000	2.304476380285548E-002	-2.183256714540488E+000	1	1.452991222580810E-002	8.514851577047376E-003	0.000000000000000E+000	0.000000000000000E+000	-6.005281412984413E-002	2.183256714540488E+000	0.000000000000000E+000	2.183256714540488E+000	0.0000000E+000	0.0000000E+000	-1.9418000E-001	0.000000000000000E+000	-7.2223309E-004	1.9175225E+004
1	0	0	1	0	0	4	116	1.120038534497283E+005	-1.9418000E-001	3.7199249E+000	-1.9415331E-001	-1.617282440301445E-002	1.593332673498003E+000	2.310493725815286E-002	-2.199429538943502E+000	1	1.452991222580810E-002	8.575025032344759E-003	0.000000000000000E+000	0.000000000000000E+000	-5.944938430677399E-002	2.199429538943502E+000	0.000000000000000E+000	2.199429538943502E+000	0.0000000E+000	0.0000000E+000	-1.9418000E-001	0.000000000000000E+000	-7.2223571E-004	1.9159730E+004
1	0	0	1	0	0	4	116	1.123038534648158E+005	-1.9418000E-001	3.7183094E+000	-1.9407450E-001	-1.617284057150285E-002	1.577159832926500E+000	2.316508625015600E-002	-2.215602379515005E+000	1	1.452991222580810E-002	8.635174024347894E-003	0.000000000000000E+000	0.000000000000000E+000	-5.884595388043580E-002	2.215602379515005E+000	0.000000000000000E+000	2.215602379515005E+000	0.0000000E+000	0.0000000E+000	-1.9418000E-001	0.000000000000000E+000	-7.2162901E-004	1.9159186E+004
1	0	0	1	0	0	4	116	1.126038534799032E+005	-1.9418000E-001	3.7167335E+000	-1.9401540E-001	-1.617270805485546E-002	1.560987124871645E+000	2.322521003533973E-002	-2.231775087569860E+000	1	1.452991222580810E-002	8.695297809531623E-003	0.000000000000000E+000	0.000000000000000E+000	-5.824252839847190E-002	2.231775087569860E+000	0.000000000000000E+000	2.231775087569860E+000	0.0000000E+000	0.0000000E+000	-1.9418000E-001	0.000000000000000E+000	-7.2110351E-004	1.9156898E+004
1	0	0	1	0	0	4	116	1.129038534949906E+005	-1.9418000E-001	3.7152362E+000	-1.9417301E-001	-1.617276072358920E-002	1.544814364148056E+000	2.328530908054060E-002	-2.247947848293449E+000	1	1.452991222580810E-002	8.755396854732499E-003	0.000000000000000E+000	0.000000000000000E+000	-5.763910095136673E-002	2.247947848293449E+000	0.000000000000000E+000	2.247947848293449E+000	0.0000000E+000	0.0000000E+000	-1.9418000E-001	0.000000000000000E+000	-7.2139857E-004	1.9133639E+004
1	0	0	1	0	0	4	116	1.132038535100780E+005	-1.9418000E-001	3.7137392E+000	-1.9405480E-001	-1.617283923452927E-002	1.528641524913526E+000	2.334538315165692E-002	-2.264120687527978E+000	1	1.452991222580810E-002	8.815470925848817E-003	0.000000000000000E+000	0.000000000000000E+000	-5.703567057491283E-002	2.264120687527978E+000	0.000000000000000E+000	2.264120687527978E+000	0.0000000E+000	0.0000000E+000	-1.9418000E-001	0.000000000000000E+000	-7.2066888E-004	1.9137580E+004
1	0	0	1	0	0	4	116	1.135038535251655E+005	-1.9418000E-001	3.7121632E+000	-1.9405480E-001	-1.617286574577292E-002	1.512468659167753E+000	2.340543192832225E-002	-2.280293553273751E+000	1	1.452991222580810E-002	8.875519702514146E-003	0.000000000000000E+000	0.000000000000000E+000	-5.643223920928878E-002	2.280293553273751E+000	0.000000000000000E+000	2.280293553273751E+000	0.0000000E+000	0.0000000E+000	-1.9418000E-001	0.000000000000000E+000	-7.2036305E-004	1.9129459E+004
1	0	0	1	0	0	4	116	1.138038535402529E+005	-1.9418000E-001	3.7105870E+000	-1.9409421E-001	-1.617305691757964E-002	1.496295602250174E+000	2.346545583147029E-002	-2.296466610191331E+000	1	1.452991222580810E-002	8.935543605662188E-003	0.000000000000000E+000	0.000000000000000E+000	-5.582880071078759E-002	2.296466610191331E+000	0.000000000000000E+000	2.296466610191331E+000	0.0000000E+000	0.0000000E+000	-1.9418000E-001	0.000000000000000E+000	-7.2020345E-004	1.9117453E+004
1	0	0	1	0	0	4	116	1.141038535553403E+005	-1.9418000E-001	3.7089717E+000	-1.9405480E-001	-1.617286811895668E-002	1.480122734131217E+000	2.352545329517202E-002	-2.312639478310288E+000	1	1.452991222580810E-002	8.995541069363920E-003	0.000000000000000E+000	0.000000000000000E+000	-5.522536925661687E-002	2.312639478310288E+000	0.000000000000000E+000	2.312639478310288E+000	0.0000000E+000	0.0000000E+000	-1.9418000E-001	0.000000000000000E+000	-7.1974378E-004	1.9113012E+004
1	0	0	1	0	0	4	116	1.144038535704277E+005	-1.9418000E-001	3.7072775E+000	-1.9407450E-001	-1.617281178382536E-002	1.463949922347392E+000	2.358542449954775E-002	-2.328812290094113E+000	1	1.452991222580810E-002	9.055512273739644E-003	0.000000000000000E+000	0.000000000000000E+000	-5.462193990438564E-002	2.328812290094113E+000	0.000000000000000E+000	2.328812290094113E+000	0.0000000E+000	0.0000000E+000	-1.9418000E-001	0.000000000000000E+000	-7.1948802E-004	1.9102342E+004
1	0	0	1	0	0	4	116	1.147038535855152E+005	-1.9418000E-001	3.7057016E+000	-1.9401540E-001	-1.617281003377504E-002	1.447777112313617E+000	2.364536940732747E-002	-2.344985100127889E+000	1	1.452991222580810E-002	9.115457181519369E-003	0.000000000000000E+000	0.000000000000000E+000	-5.401851061745113E-002	2.344985100127889E+000	0.000000000000000E+000	2.344985100127889E+000	0.0000000E+000	0.0000000E+000	-1.9418000E-001	0.000000000000000E+000	-7.1896316E-004	1.9100039E+004
1	0	0	1	0	0	4	116	1.150038536006026E+005	-1.9418000E-001	3.7040467E+000	-1.9411391E-001	-1.617318163046406E-002	1.431603930683153E+000	2.370528896169530E-002	-2.361158281758353E+000	1	1.452991222580810E-002	9.175376735887197E-003	0.000000000000000E+000	0.000000000000000E+000	-5.341506746574454E-002	2.361158281758353E+000	0.000000000000000E+000	2.361158281758353E+000	0.0000000E+000	0.0000000E+000	-1.9418000E-001	0.000000000000000E+000	-7.1900699E-004	1.9081820E+004
1	0	0	1	0	0	4	116	1.153038536156900E+005	-1.9418000E-001	3.7023132E+000	-1.9405480E-001	-1.617299781262875E-002	1.415430932870524E+000	2.376518094767464E-002	-2.377331279570981E+000	1	1.452991222580810E-002	9.235268721866540E-003	0.000000000000000E+000	0.000000000000000E+000	-5.281163117252854E-002	2.377331279570981E+000	0.000000000000000E+000	2.377331279570981E+000	0.0000000E+000	0.0000000E+000	-1.9418000E-001	0.000000000000000E+000	-7.1845163E-004	1.9078699E+004
1	0	0	1	0	0	4	116	1.156038536307774E+005	-1.9418000E-001	3.7007372E+000	-1.9409421E-001	-1.617301288637022E-002	1.399257919984154E+000	2.382504567401714E-002	-2.393504292457352E+000	1	1.452991222580810E-002	9.295133448209033E-003	0.000000000000000E+000	0.000000000000000E+000	-5.220819431689097E-002	2.393504292457352E+000	0.000000000000000E+000	2.393504292457352E+000	0.0000000E+000	0.0000000E+000	-1.9418000E-001	0.000000000000000E+000	-7.1829167E-004	1.9066705E+004
1	0	0	1	0	0	4	116	1.159038536458649E+005	-1.9418000E-001	3.6989641E+000	-1.9411391E-001	-1.617282437178824E-002	1.383085095612365E+000	2.388488227098316E-002	-2.409677116829140E+000	1	1.452991222580810E-002	9.354970045175055E-003	0.000000000000000E+000	0.000000000000000E+000	-5.160476449498592E-002	2.409677116829140E+000	0.000000000000000E+000	2.409677116829140E+000	0.0000000E+000	0.0000000E+000	-1.9418000E-001	0.000000000000000E+000	-7.1802037E-004	1.9055637E+004
1	0	0	1	0	0	4	116	1.162038536609525E+005	-1.9418000E-001	3.6972306E+000	-1.9415331E-001	-1.617283906050854E-002	1.366912256551857E+000	2.394469103570899E-002	-2.425849955889649E+000	1	1.452991222580810E-002	9.414778809900881E-003	0.000000000000000E+000	0.000000000000000E+000	-5.100133412502497E-002	2.425849955889649E+000	0.000000000000000E+000	2.425849955889649E+000	0.0000000E+000	0.0000000E+000	-1.9418000E-001	0.000000000000000E+000	-7.1782956E-004	1.9042842E+004
1	0	0	1	0	0	4	116	1.165038536760400E+005	-1.9418000E-001	3.6953788E+000	-1.9399570E-001	-1.617309032297797E-002	1.350739166228879E+000	2.400447249978807E-002	-2.442023046212626E+000	1	1.452991222580810E-002	9.474560273979967E-003	0.000000000000000E+000	0.000000000000000E+000	-5.039789438012345E-002	2.442023046212626E+000	0.000000000000000E+000	2.442023046212626E+000	0.0000000E+000	0.0000000E+000	-1.9418000E-001	0.000000000000000E+000	-7.1688759E-004	1.9048766E+004
1	0	0	1	0	0	4	116	1.168038536911274E+005	-1.9418000E-001	3.6936846E+000	-1.9407450E-001	-1.617304982426266E-002	1.334566116404616E+000	2.406422522100727E-002	-2.458196096036889E+000	1	1.452991222580810E-002	9.534312995199162E-003	0.000000000000000E+000	0.000000000000000E+000	-4.979445614628346E-002	2.458196096036889E+000	0.000000000000000E+000	2.458196096036889E+000	0.0000000E+000	0.0000000E+000	-1.9418000E-001	0.000000000000000E+000	-7.1684999E-004	1.9032303E+004
1	0	0	1	0	0	4	116	1.171038537062148E+005	-1.9418000E-001	3.6919117E+000	-1.9413361E-001	-1.617299811943538E-002	1.318393118285181E+000	2.412394886705928E-002	-2.474369094156324E+000	1	1.452991222580810E-002	9.594036641251181E-003	0.000000000000000E+000	0.000000000000000E+000	-4.919101984162008E-002	2.474369094156324E+000	0.000000000000000E+000	2.474369094156324E+000	0.0000000E+000	0.0000000E+000	-1.9418000E-001	0.000000000000000E+000	-7.1672414E-004	1.9017375E+004
1	0	0	1	0	0	4	116	1.174038537213022E+005	-1.9418000E-001	3.6901388E+000	-1.9395630E-001	-1.617296682730317E-002	1.302220151457878E+000	2.418364307763444E-002	-2.490542060983628E+000	1	1.452991222580810E-002	9.653730851826338E-003	0.000000000000000E+000	0.000000000000000E+000	-4.858758470450825E-002	2.490542060983628E+000	0.000000000000000E+000	2.490542060983628E+000	0.0000000E+000	0.0000000E+000	-1.9418000E-001	0.000000000000000E+000	-7.1572565E-004	1.9025619E+004
1	0	0	1	0	0	4	116	1.177038537363897E+005	-1.9418000E-001	3.6882870E+000	-1.9407450E-001	-1.617306482005450E-002	1.286047086637823E+000	2.424330774956154E-002	-2.506715125803682E+000	1	1.452991222580810E-002	9.713395523753433E-003	0.000000000000000E+000	0.000000000000000E+000	-4.798414591115509E-002	2.506715125803682E+000	0.000000000000000E+000	2.506715125803682E+000	0.0000000E+000	0.0000000E+000	-1.9418000E-001	0.000000000000000E+000	-7.1580242E-004	1.9004490E+004
1	0	0	1	0	0	4	116	1.180038537514771E+005	-1.9418000E-001	3.6862381E+000	-1.9399570E-001	-1.617303373570244E-002	1.269874052902121E+000	2.430294213606026E-002	-2.522888159539384E+000	1	1.452991222580810E-002	9.773029910252161E-003	0.000000000000000E+000	0.000000000000000E+000	-4.738070827760090E-002	2.522888159539384E+000	0.000000000000000E+000	2.522888159539384E+000	0.0000000E+000	0.0000000E+000	-1.9418000E-001	0.000000000000000E+000	-7.1511435E-004	1.9001648E+004
1	0	0	1	0	0	4	116	1.183038537665645E+005	-1.9418000E-001	3.6843865E+000	-1.9409421E-001	-1.617281623808046E-002	1.253701236664040E+000	2.436254530491405E-002	-2.539060975777465E+000	1	1.452991222580810E-002	9.832633079105948E-003	0.000000000000000E+000	0.000000000000000E+000	-4.677727875917543E-002	2.539060975777465E+000	0.000000000000000E+000	2.539060975777465E+000	0.0000000E+000	0.0000000E+000	-1.9418000E-001	0.000000000000000E+000	-7.1511808E-004	1.8982465E+004
1	0	0	1	0	0	4	116	1.186038537816519E+005	-1.9418000E-001	3.6825740E+000	-1.9415331E-001	-1.617290054118468E-002	1.237528336122856E+000	2.442211793524722E-002	-2.555233876318650E+000	1	1.452991222580810E-002	9.892205709439120E-003	0.000000000000000E+000	0.000000000000000E+000	-4.617384609528778E-002	2.555233876318650E+000	0.000000000000000E+000	2.555233876318650E+000	0.0000000E+000	0.0000000E+000	-1.9418000E-001	0.000000000000000E+000	-7.1498391E-004	1.8967352E+004
1	0	0	1	0	0	4	116	1.189038537967394E+005	-1.9418000E-001	3.6806040E+000	-1.9405480E-001	-1.617291579744054E-002	1.221355420325415E+000	2.448165931874765E-002	-2.571406792116090E+000	1	1.452991222580810E-002	9.951747092939549E-003	0.000000000000000E+000	0.000000000000000E+000	-4.557041286216872E-002	2.571406792116090E+000	0.000000000000000E+000	2.571406792116090E+000	0.0000000E+000	0.0000000E+000	-1.9418000E-001	0.000000000000000E+000	-7.1423885E-004	1.8966828E+004
1	0	0	1	0	0	4	116	1.192038538118268E+005	-1.9418000E-001	3.6786339E+000	-1.9409421E-001	-1.617298363806473E-002	1.205182436687350E+000	2.454116924204108E-002	-2.587579775754155E+000	1	1.452991222580810E-002	1.001125701623297E-002	0.000000000000000E+000	0.000000000000000E+000	-4.496697709782475E-002	2.587579775754155E+000	0.000000000000000E+000	2.587579775754155E+000	0.0000000E+000	0.0000000E+000	-1.9418000E-001	0.000000000000000E+000	-7.1400154E-004	1.8952826E+004
1	0	0	1	0	0	4	116	1.195038538269142E+005	-1.9418000E-001	3.6767035E+000	-1.9415331E-001	-1.617312133158247E-002	1.189009315355768E+000	2.460064748838729E-002	-2.603752897085737E+000	1	1.452991222580810E-002	1.007073526257919E-002	0.000000000000000E+000	0.000000000000000E+000	-4.436353619595051E-002	2.603752897085737E+000	0.000000000000000E+000	2.603752897085737E+000	0.0000000E+000	0.0000000E+000	-1.9418000E-001	0.000000000000000E+000	-7.1384414E-004	1.8937115E+004
1	0	0	1	0	0	4	116	1.198038538420016E+005	-1.9418000E-001	3.6745365E+000	-1.9415331E-001	-1.617305700586074E-002	1.172836258349907E+000	2.466009287251483E-002	-2.619925954091598E+000	1	1.452991222580810E-002	1.013018064670672E-002	0.000000000000000E+000	0.000000000000000E+000	-4.376009769415544E-002	2.619925954091598E+000	0.000000000000000E+000	2.619925954091598E+000	0.0000000E+000	0.0000000E+000	-1.9418000E-001	0.000000000000000E+000	-7.1342342E-004	1.8925953E+004
1	0	0	1	0	0	4	116	1.201038538570891E+005	-1.9418000E-001	3.6725271E+000	-1.9401540E-001	-1.617292463291850E-002	1.156663333716988E+000	2.471950474115905E-002	-2.636098878724516E+000	1	1.452991222580810E-002	1.018959251535094E-002	0.000000000000000E+000	0.000000000000000E+000	-4.315666413137281E-002	2.636098878724516E+000	0.000000000000000E+000	2.636098878724516E+000	0.0000000E+000	0.0000000E+000	-1.9418000E-001	0.000000000000000E+000	-7.1252679E-004	1.8929049E+004
1	0	0	1	0	0	4	116	1.204038538721765E+005	-1.9418000E-001	3.6703601E+000	-1.9413361E-001	-1.617284511258205E-002	1.140490488604406E+000	2.477888284544110E-002	-2.652271723837099E+000	1	1.452991222580810E-002	1.024897061963300E-002	0.000000000000000E+000	0.000000000000000E+000	-4.255323353560086E-002	2.652271723837099E+000	0.000000000000000E+000	2.652271723837099E+000	0.0000000E+000	0.0000000E+000	-1.9418000E-001	0.000000000000000E+000	-7.1254023E-004	1.8906361E+004
1	0	0	1	0	0	4	116	1.207038538872639E+005	-1.9418000E-001	3.6682720E+000	-1.9401540E-001	-1.617302092847725E-002	1.124317467675929E+000	2.483822762466980E-002	-2.668444744765576E+000	1	1.452991222580810E-002	1.030831539886170E-002	0.000000000000000E+000	0.000000000000000E+000	-4.194979637990147E-002	2.668444744765576E+000	0.000000000000000E+000	2.668444744765576E+000	0.0000000E+000	0.0000000E+000	-1.9418000E-001	0.000000000000000E+000	-7.1170129E-004	1.8907117E+004
1	0	0	1	0	0	4	116	1.210038539023513E+005	-1.9418000E-001	3.6661837E+000	-1.9409421E-001	-1.617289682976902E-002	1.108144570846160E+000	2.489753750609438E-002	-2.684617641595345E+000	1	1.452991222580810E-002	1.036762528028627E-002	0.000000000000000E+000	0.000000000000000E+000	-4.134636385449174E-002	2.684617641595345E+000	0.000000000000000E+000	2.684617641595345E+000	0.0000000E+000	0.0000000E+000	-1.9418000E-001	0.000000000000000E+000	-7.1158505E-004	1.8888682E+004
1	0	0	1	0	0	4	116	1.213038539174388E+005	-1.9418000E-001	3.6640563E+000	-1.9407450E-001	-1.617286928152045E-002	1.091971701564640E+000	2.495681231513341E-002	-2.700790510876866E+000	1	1.452991222580810E-002	1.042690008932531E-002	0.000000000000000E+000	0.000000000000000E+000	-4.074293235694419E-002	2.700790510876866E+000	0.000000000000000E+000	2.700790510876866E+000	0.0000000E+000	0.0000000E+000	-1.9418000E-001	0.000000000000000E+000	-7.1109988E-004	1.8879639E+004
1	0	0	1	0	0	4	116	1.216038539325262E+005	-1.9418000E-001	3.6617711E+000	-1.9411391E-001	-1.617282651657032E-002	1.075798875048070E+000	2.501605124780552E-002	-2.716963337393436E+000	1	1.452991222580810E-002	1.048613902199742E-002	0.000000000000000E+000	0.000000000000000E+000	-4.013950245501444E-002	2.716963337393436E+000	0.000000000000000E+000	2.716963337393436E+000	0.0000000E+000	0.0000000E+000	-1.9418000E-001	0.000000000000000E+000	-7.1080070E-004	1.8864033E+004
1	0	0	1	0	0	4	116	1.219038539476136E+005	-1.9418000E-001	3.6595252E+000	-1.9409421E-001	-1.617305685219666E-002	1.059625818195873E+000	2.507525487774273E-002	-2.733136394245633E+000	1	1.452991222580810E-002	1.054534265193462E-002	0.000000000000000E+000	0.000000000000000E+000	-3.953606395895277E-002	2.733136394245633E+000	0.000000000000000E+000	2.733136394245633E+000	0.0000000E+000	0.0000000E+000	-1.9418000E-001	0.000000000000000E+000	-7.1029266E-004	1.8854375E+004
1	0	0	1	0	0	4	116	1.222038539627010E+005	-1.9418000E-001	3.6572402E+000	-1.9407450E-001	-1.617297176260087E-002	1.043452846433272E+000	2.513442162891891E-002	-2.749309366008233E+000	1	1.452991222580810E-002	1.060450940311081E-002	0.000000000000000E+000	0.000000000000000E+000	-3.893262863769834E-002	2.749309366008233E+000	0.000000000000000E+000	2.749309366008233E+000	0.0000000E+000	0.0000000E+000	-1.9418000E-001	0.000000000000000E+000	-7.0977706E-004	1.8844518E+004
1	0	0	1	0	0	4	116	1.225038539777885E+005	-1.9418000E-001	3.6549156E+000	-1.9395630E-001	-1.617274346320993E-002	1.027280102970062E+000	2.519355034592337E-002	-2.765482109471443E+000	1	1.452991222580810E-002	1.066363812011527E-002	0.000000000000000E+000	0.000000000000000E+000	-3.832920183460112E-002	2.765482109471443E+000	0.000000000000000E+000	2.765482109471443E+000	0.0000000E+000	0.0000000E+000	-1.9418000E-001	0.000000000000000E+000	-7.0889393E-004	1.8844016E+004
1	0	0	1	0	0	4	116	1.228038539928759E+005	-1.9418000E-001	3.6524727E+000	-1.9401540E-001	-1.617279767498374E-002	1.011107305295078E+000	2.525264134002646E-002	-2.781654907146427E+000	1	1.452991222580810E-002	1.072272911421835E-002	0.000000000000000E+000	0.000000000000000E+000	-3.772577300878974E-002	2.781654907146427E+000	0.000000000000000E+000	2.781654907146427E+000	0.0000000E+000	0.0000000E+000	-1.9418000E-001	0.000000000000000E+000	-7.0863595E-004	1.8825686E+004
1	0	0	1	0	0	4	116	1.231038540079633E+005	-1.9418000E-001	3.6501088E+000	-1.9411391E-001	-1.617281983024544E-002	9.949344854648329E-001	2.531169370404849E-002	-2.797827726976672E+000	1	1.452991222580810E-002	1.078178147824039E-002	0.000000000000000E+000	0.000000000000000E+000	-3.712234335633576E-002	2.797827726976672E+000	0.000000000000000E+000	2.797827726976672E+000	0.0000000E+000	0.0000000E+000	-1.9418000E-001	0.000000000000000E+000	-7.0853689E-004	1.8803953E+004
1	0	0	1	0	0	4	116	1.234038540230508E+005	-1.9418000E-001	3.6475871E+000	-1.9409421E-001	-1.617278598649634E-002	9.787616994783365E-001	2.537070652234836E-002	-2.814000512963169E+000	1	1.452991222580810E-002	1.084079429654026E-002	0.000000000000000E+000	0.000000000000000E+000	-3.651891496663755E-002	2.814000512963169E+000	0.000000000000000E+000	2.814000512963169E+000	0.0000000E+000	0.0000000E+000	-1.9418000E-001	0.000000000000000E+000	-7.0797553E-004	1.8792869E+004
1	0	0	1	0	0	4	116	1.237038540381382E+005	-1.9418000E-001	3.6450655E+000	-1.9409421E-001	-1.617280152799355E-002	9.625888979503430E-001	2.542967910331170E-002	-2.830173314491162E+000	1	1.452991222580810E-002	1.089976687750359E-002	0.000000000000000E+000	0.000000000000000E+000	-3.591548599706520E-002	2.830173314491162E+000	0.000000000000000E+000	2.830173314491162E+000	0.0000000E+000	0.0000000E+000	-1.9418000E-001	0.000000000000000E+000	-7.0748612E-004	1.8779877E+004
1	0	0	1	0	0	4	116	1.240038540532256E+005	-1.9418000E-001	3.6425834E+000	-1.9413361E-001	-1.617285680361092E-002	9.464160411467321E-001	2.548861068735272E-002	-2.846346171294773E+000	1	1.452991222580810E-002	1.095869846154461E-002	0.000000000000000E+000	0.000000000000000E+000	-3.531205496508524E-002	2.846346171294773E+000	0.000000000000000E+000	2.846346171294773E+000	0.0000000E+000	0.0000000E+000	-1.9418000E-001	0.000000000000000E+000	-7.0714788E-004	1.8763281E+004
1	0	0	1	0	0	4	116	1.243038540683130E+005	-1.9418000E-001	3.6399043E+000	-1.9399570E-001	-1.617265876600312E-002	9.302433823807289E-001	2.554749940536241E-002	-2.862518830060776E+000	1	1.452991222580810E-002	1.101758717955430E-002	0.000000000000000E+000	0.000000000000000E+000	-3.470863132215469E-002	2.862518830060776E+000	0.000000000000000E+000	2.862518830060776E+000	0.0000000E+000	0.0000000E+000	-1.9418000E-001	0.000000000000000E+000	-7.0612575E-004	1.8762809E+004
1	0	0	1	0	0	4	116	1.246038540834005E+005	-1.9418000E-001	3.6370676E+000	-1.9403510E-001	-1.617284819876982E-002	9.140705341819590E-001	2.560634506098482E-002	-2.878691678259546E+000	1	1.452991222580810E-002	1.107643283517672E-002	0.000000000000000E+000	0.000000000000000E+000	-3.410520061123291E-002	2.878691678259546E+000	0.000000000000000E+000	2.878691678259546E+000	0.0000000E+000	0.0000000E+000	-1.9418000E-001	0.000000000000000E+000	-7.0571876E-004	1.8744379E+004
1	0	0	1	0	0	4	116	1.249038540984879E+005	-1.9418000E-001	3.6343882E+000	-1.9395630E-001	-1.617268971136875E-002	8.978978444705904E-001	2.566514522643606E-002	-2.894864367970915E+000	1	1.452991222580810E-002	1.113523300062795E-002	0.000000000000000E+000	0.000000000000000E+000	-3.350177581368918E-002	2.894864367970915E+000	0.000000000000000E+000	2.894864367970915E+000	0.0000000E+000	0.0000000E+000	-1.9418000E-001	0.000000000000000E+000	-7.0491247E-004	1.8738182E+004
1	0	0	1	0	0	4	116	1.252038541135753E+005	-1.9418000E-001	3.6313939E+000	-1.9407450E-001	-1.617253728491565E-002	8.817253071856747E-001	2.572389868715445E-002	-2.911036905255830E+000	1	1.452991222580810E-002	1.119398646134635E-002	0.000000000000000E+000	0.000000000000000E+000	-3.289835670338133E-002	2.911036905255830E+000	0.000000000000000E+000	2.911036905255830E+000	0.0000000E+000	0.0000000E+000	-1.9418000E-001	0.000000000000000E+000	-7.0476095E-004	1.8711340E+004
1	0	0	1	0	0	4	116	1.255038541286627E+005	-1.9418000E-001	3.6283603E+000	-1.9417301E-001	-1.617282470086382E-002	8.655524824848109E-001	2.578260536976285E-002	-2.927209729956694E+000	1	1.452991222580810E-002	1.125269314395474E-002	0.000000000000000E+000	0.000000000000000E+000	-3.229492686919802E-002	2.927209729956694E+000	0.000000000000000E+000	2.927209729956694E+000	0.0000000E+000	0.0000000E+000	-1.9418000E-001	0.000000000000000E+000	-7.0452964E-004	1.8686225E+004
1	0	0	1	0	0	4	116	1.258038541437502E+005	-1.9418000E-001	3.6252477E+000	-1.9403510E-001	-1.617292337282664E-002	8.493795591119843E-001	2.584126264247126E-002	-2.943382653329521E+000	1	1.452991222580810E-002	1.131135041666316E-002	0.000000000000000E+000	0.000000000000000E+000	-3.169149335343113E-002	2.943382653329521E+000	0.000000000000000E+000	2.943382653329521E+000	0.0000000E+000	0.0000000E+000	-1.9418000E-001	0.000000000000000E+000	-7.0342532E-004	1.8683463E+004
1	0	0	1	0	0	4	116	1.261038541588376E+005	-1.9418000E-001	3.6219380E+000	-1.9405480E-001	-1.617294605250988E-002	8.332066130594744E-001	2.589986808596214E-002	-2.959555599382031E+000	1	1.452991222580810E-002	1.136995586015403E-002	0.000000000000000E+000	0.000000000000000E+000	-3.108805899145475E-002	2.959555599382031E+000	0.000000000000000E+000	2.959555599382031E+000	0.0000000E+000	0.0000000E+000	-1.9418000E-001	0.000000000000000E+000	-7.0285442E-004	1.8664512E+004
1	0	0	1	0	0	4	116	1.264038541739250E+005	-1.9418000E-001	3.6185892E+000	-1.9403510E-001	-1.617299606267777E-002	8.170336169967966E-001	2.595841934263296E-002	-2.975728595444708E+000	1	1.452991222580810E-002	1.142850711682485E-002	0.000000000000000E+000	0.000000000000000E+000	-3.048462276353176E-002	2.975728595444708E+000	0.000000000000000E+000	2.975728595444708E+000	0.0000000E+000	0.0000000E+000	-1.9418000E-001	0.000000000000000E+000	-7.0213329E-004	1.8649148E+004
1	0	0	1	0	0	4	116	1.267038541890124E+005	-1.9418000E-001	3.6148856E+000	-1.9407450E-001	-1.617304256799320E-002	8.008605744288034E-001	2.601691369020787E-002	-2.991901638012702E+000	1	1.452991222580810E-002	1.148700146439976E-002	0.000000000000000E+000	0.000000000000000E+000	-2.988118480043294E-002	2.991901638012702E+000	0.000000000000000E+000	2.991901638012702E+000	0.0000000E+000	0.0000000E+000	-1.9418000E-001	0.000000000000000E+000	-7.0155709E-004	1.8626277E+004
1	0	0	1	0	0	4	116	1.270038542040999E+005	-1.9418000E-001	3.6111426E+000	-1.9411391E-001	-1.617296284169787E-002	7.846876115871055E-001	2.607534741939889E-002	-3.008074600854400E+000	1	1.452991222580810E-002	1.154543519359079E-002	0.000000000000000E+000	0.000000000000000E+000	-2.927774981202938E-002	3.008074600854400E+000	0.000000000000000E+000	3.008074600854400E+000	0.0000000E+000	0.0000000E+000	-1.9418000E-001	0.000000000000000E+000	-7.0097303E-004	1.8603215E+004
1	0	0	1	0	0	4	116	1.273038542191873E+005	-1.9418000E-001	3.6069663E+000	-1.9411391E-001	-1.617295154546698E-002	7.685146600416386E-001	2.613371651348723E-002	-3.024247552399867E+000	1	1.452991222580810E-002	1.160380428767913E-002	0.000000000000000E+000	0.000000000000000E+000	-2.867431524510339E-002	3.024247552399867E+000	0.000000000000000E+000	3.024247552399867E+000	0.0000000E+000	0.0000000E+000	-1.9418000E-001	0.000000000000000E+000	-7.0016232E-004	1.8581699E+004
1	0	0	1	0	0	4	116	1.276038542342747E+005	-1.9418000E-001	3.6024747E+000	-1.9399570E-001	-1.617303919855919E-002	7.523416208430793E-001	2.619201679335502E-002	-3.040420591598426E+000	1	1.452991222580810E-002	1.166210456754691E-002	0.000000000000000E+000	0.000000000000000E+000	-2.807087740772268E-002	3.040420591598426E+000	0.000000000000000E+000	3.040420591598426E+000	0.0000000E+000	0.0000000E+000	-1.9418000E-001	0.000000000000000E+000	-6.9886458E-004	1.8569869E+004
1	0	0	1	0	0	4	116	1.279038542493621E+005	-1.9418000E-001	3.5977073E+000	-1.9417301E-001	-1.617291394857069E-002	7.361687068945086E-001	2.625024176908894E-002	-3.056593505546997E+000	1	1.452991222580810E-002	1.172032954328083E-002	0.000000000000000E+000	0.000000000000000E+000	-2.746744424358744E-002	3.056593505546997E+000	0.000000000000000E+000	3.056593505546997E+000	0.0000000E+000	0.0000000E+000	-1.9418000E-001	0.000000000000000E+000	-6.9857767E-004	1.8528359E+004
1	0	0	1	0	0	4	116	1.282038542644496E+005	-1.9418000E-001	3.5924277E+000	-1.9397600E-001	-1.617299896174007E-002	7.199957079327686E-001	2.630838516061266E-002	-3.072766504508737E+000	1	1.452991222580810E-002	1.177847293480456E-002	0.000000000000000E+000	0.000000000000000E+000	-2.686400790749654E-002	3.072766504508737E+000	0.000000000000000E+000	3.072766504508737E+000	0.0000000E+000	0.0000000E+000	-1.9418000E-001	0.000000000000000E+000	-6.9684477E-004	1.8519959E+004
1	0	0	1	0	0	4	116	1.285038542795370E+005	-1.9418000E-001	3.5865178E+000	-1.9403510E-001	-1.617287944925328E-002	7.038228284835153E-001	2.636643810601665E-002	-3.088939383957990E+000	1	1.452991222580810E-002	1.183652588020855E-002	0.000000000000000E+000	0.000000000000000E+000	-2.626057603057722E-002	3.088939383957990E+000	0.000000000000000E+000	3.088939383957990E+000	0.0000000E+000	0.0000000E+000	-1.9418000E-001	0.000000000000000E+000	-6.9591036E-004	1.8483861E+004
1	0	0	1	0	0	4	116	1.288038542946244E+005	-1.9418000E-001	3.5800169E+000	-1.9391690E-001	-1.617298866259555E-002	6.876498398209198E-001	2.642439049461643E-002	-3.105112372620586E+000	1	1.452991222580810E-002	1.189447826880833E-002	0.000000000000000E+000	0.000000000000000E+000	-2.565714007876125E-002	3.105112372620586E+000	0.000000000000000E+000	3.105112372620586E+000	0.0000000E+000	0.0000000E+000	-1.9418000E-001	0.000000000000000E+000	-6.9422578E-004	1.8461604E+004
1	0	0	1	0	0	4	116	1.291038543097118E+005	-1.9418000E-001	3.5723734E+000	-1.9409421E-001	-1.617288089268737E-002	6.714769589282323E-001	2.648222804761105E-002	-3.121285253513273E+000	1	1.452991222580810E-002	1.195231582180295E-002	0.000000000000000E+000	0.000000000000000E+000	-2.505370814798546E-002	3.121285253513273E+000	0.000000000000000E+000	3.121285253513273E+000	0.0000000E+000	0.0000000E+000	-1.9418000E-001	0.000000000000000E+000	-6.9337699E-004	1.8405357E+004
1	0	0	1	0	0	4	116	1.294038543247993E+005	-1.9418000E-001	3.5633903E+000	-1.9415331E-001	-1.617290305847095E-002	6.553040558697615E-001	2.653993269278997E-002	-3.137458156571744E+000	1	1.452991222580810E-002	1.201002046698186E-002	0.000000000000000E+000	0.000000000000000E+000	-2.445027539017448E-002	3.137458156571744E+000	0.000000000000000E+000	3.137458156571744E+000	0.0000000E+000	0.0000000E+000	-1.9418000E-001	0.000000000000000E+000	-6.9184403E-004	1.8353486E+004
1	0	0	1	0	0	4	116	1.296817923387771E+005	-1.9418000E-001	3.5533829E+000	-1.9409421E-001	-1.498355528574023E-002	6.403205005840212E-001	2.659325303524587E-002	-3.152441711857484E+000	1	1.452991222580810E-002	1.206334080943777E-002	0.000000000000000E+000	0.000000000000000E+000	-2.389121879685917E-002	3.152441711857484E+000	0.000000000000000E+000	3.152441711857484E+000	0.0000000E+000	0.0000000E+000	-1.9418000E-001	0.000000000000000E+000	-6.8969105E-004	1.8307516E+004
1	0	0	1	0	0	4	116	1.299160623505588E+005	-1.9418000E-001	3.5433753E+000	-1.9415331E-001	-1.262958068799641E-002	6.276909198960248E-001	2.663807166053563E-002	-3.165071292545480E+000	1	1.452991222580810E-002	1.210815943472753E-002	0.000000000000000E+000	0.000000000000000E+000	-2.341999216073819E-002	3.165071292545480E+000	0.000000000000000E+000	3.165071292545480E+000	0.0000000E+000	0.0000000E+000	-1.9418000E-001	0.000000000000000E+000	-6.8795803E-004	1.8250398E+004
1	0	0	1	0	0	4	116	1.301128723604567E+005	-1.9418000E-001	3.5333679E+000	-1.9413361E-001	-1.061009458815886E-002	6.170808253078659E-001	2.667561744852602E-002	-3.175681387133639E+000	1	1.452991222580810E-002	1.214570522271792E-002	0.000000000000000E+000	0.000000000000000E+000	-2.302411526623009E-002	3.175681387133639E+000	0.000000000000000E+000	3.175681387133639E+000	0.0000000E+000	0.0000000E+000	-1.9418000E-001	0.000000000000000E+000	-6.8594544E-004	1.8200701E+004
1	0	0	1	0	0	4	116	1.302782783687753E+005	-1.9418000E-001	3.5233603E+000	-1.9403510E-001	-8.917203932479023E-003	6.081636213753869E-001	2.670708282022880E-002	-3.184598591066118E+000	1	1.452991222580810E-002	1.217717059442070E-002	0.000000000000000E+000	0.000000000000000E+000	-2.269140239820110E-002	3.184598591066118E+000	0.000000000000000E+000	3.184598591066118E+000	0.0000000E+000	0.0000000E+000	-1.9418000E-001	0.000000000000000E+000	-6.8365555E-004	1.8158365E+004
1	0	0	1	0	0	4	116	1.304192523758651E+005	-1.9418000E-001	3.5133529E+000	-1.9417301E-001	-7.600013717528846E-003	6.005636076578581E-001	2.673382474731015E-002	-3.192198604783647E+000	1	1.452991222580810E-002	1.220391252150204E-002	0.000000000000000E+000	0.000000000000000E+000	-2.240783566807298E-002	3.192198604783647E+000	0.000000000000000E+000	3.192198604783647E+000	0.0000000E+000	0.0000000E+000	-1.9418000E-001	0.000000000000000E+000	-6.8219827E-004	1.8093930E+004
1	0	0	1	0	0	4	116	1.305422243820494E+005	-1.9418000E-001	3.5033059E+000	-1.9405480E-001	-6.629496596008539E-003	5.939341110618496E-001	2.675708522529913E-002	-3.198828101379656E+000	1	1.452991222580810E-002	1.222717299949103E-002	0.000000000000000E+000	0.000000000000000E+000	-2.216048023662293E-002	3.198828101379656E+000	0.000000000000000E+000	3.198828101379656E+000	0.0000000E+000	0.0000000E+000	-1.9418000E-001	0.000000000000000E+000	-6.7983329E-004	1.8053178E+004
1	0	0	1	0	0	4	116	1.306505583874977E+005	-1.9418000E-001	3.4932983E+000	-1.9407450E-001	-5.840345293788446E-003	5.880937657680611E-001	2.677751816026688E-002	-3.204668446673444E+000	1	1.452991222580810E-002	1.224760593445877E-002	0.000000000000000E+000	0.000000000000000E+000	-2.194256910128392E-002	3.204668446673444E+000	0.000000000000000E+000	3.204668446673444E+000	0.0000000E+000	0.0000000E+000	-1.9418000E-001	0.000000000000000E+000	-6.7796011E-004	1.7999779E+004
1	0	0	1	0	0	4	116	1.307467443923352E+005	-1.9418000E-001	3.4832516E+000	-1.9409421E-001	-5.185425933789876E-003	5.829083398342713E-001	2.679560770905144E-002	-3.209853872607234E+000	1	1.452991222580810E-002	1.226569548324333E-002	0.000000000000000E+000	0.000000000000000E+000	-2.174909388781491E-002	3.209853872607234E+000	0.000000000000000E+000	3.209853872607234E+000	0.0000000E+000	0.0000000E+000	-1.9418000E-001	0.000000000000000E+000	-6.7607895E-004	1.7946189E+004
1	0	0	1	0	0	4	116	1.308314423965947E+005	-1.9418000E-001	3.4732440E+000	-1.9401540E-001	-4.566095338082976E-003	5.783422444961882E-001	2.681149062248555E-002	-3.214419967945317E+000	1	1.452991222580810E-002	1.228157839667744E-002	0.000000000000000E+000	0.000000000000000E+000	-2.157872673157055E-002	3.214419967945317E+000	0.000000000000000E+000	3.214419967945317E+000	0.0000000E+000	0.0000000E+000	-1.9418000E-001	0.000000000000000E+000	-6.7386281E-004	1.7901898E+004
1	0	0	1	0	0	4	116	1.309084624004681E+005	-1.9418000E-001	3.4632366E+000	-1.9411391E-001	-4.152172275342875E-003	5.741900722208454E-001	2.682589228470153E-002	-3.218572140220660E+000	1	1.452991222580810E-002	1.229598005889343E-002	0.000000000000000E+000	0.000000000000000E+000	-2.142380360132251E-002	3.218572140220660E+000	0.000000000000000E+000	3.218572140220660E+000	0.0000000E+000	0.0000000E+000	-1.9418000E-001	0.000000000000000E+000	-6.7226239E-004	1.7841260E+004
1	0	0	1	0	0	4	116	1.309790784040196E+005	-1.9418000E-001	3.4532290E+000	-1.9405480E-001	-3.806898390642471E-003	5.703831738302029E-001	2.683905812001884E-002	-3.222379038611302E+000	1	1.452991222580810E-002	1.230914589421074E-002	0.000000000000000E+000	0.000000000000000E+000	-2.128176310393832E-002	3.222379038611302E+000	0.000000000000000E+000	3.222379038611302E+000	0.0000000E+000	0.0000000E+000	-1.9418000E-001	0.000000000000000E+000	-6.7011564E-004	1.7795123E+004
1	0	0	1	0	0	4	116	1.310428804072281E+005	-1.9418000E-001	3.4431822E+000	-1.9405480E-001	-3.439571531986197E-003	5.669436022982167E-001	2.685091927728951E-002	-3.225818610143288E+000	1	1.452991222580810E-002	1.232100705148140E-002	0.000000000000000E+000	0.000000000000000E+000	-2.115342806552680E-002	3.225818610143288E+000	0.000000000000000E+000	3.225818610143288E+000	0.0000000E+000	0.0000000E+000	-1.9418000E-001	0.000000000000000E+000	-6.6816603E-004	1.7743350E+004
1	0	0	1	0	0	4	116	1.311025224118764E+005	-1.9418000E-001	3.4331746E+000	-1.9405480E-001	-3.215294406298134E-003	5.637283078919185E-001	2.686197472659945E-002	-3.229033904549586E+000	1	1.452991222580810E-002	1.233206250079135E-002	0.000000000000000E+000	0.000000000000000E+000	-2.103346110821851E-002	3.229033904549586E+000	0.000000000000000E+000	3.229033904549586E+000	0.0000000E+000	0.0000000E+000	-1.9418000E-001	0.000000000000000E+000	-6.6622399E-004	1.7691779E+004
1	0	0	1	0	0	4	116	1.311586104177267E+005	-1.9418000E-001	3.4231672E+000	-1.9405480E-001	-3.023717606465022E-003	5.607045902854535E-001	2.687234126169867E-002	-3.232057622156051E+000	1	1.452991222580810E-002	1.234242903589057E-002	0.000000000000000E+000	0.000000000000000E+000	-2.092064213888974E-002	3.232057622156051E+000	0.000000000000000E+000	3.232057622156051E+000	0.0000000E+000	0.0000000E+000	-1.9418000E-001	0.000000000000000E+000	-6.6428201E-004	1.7640209E+004
1	0	0	1	0	0	4	116	1.312108944231803E+005	-1.9418000E-001	3.4131203E+000	-1.9409421E-001	-2.818635227994787E-003	5.578859550574587E-001	2.688197638565878E-002	-3.234876257384046E+000	1	1.452991222580810E-002	1.235206415985068E-002	0.000000000000000E+000	0.000000000000000E+000	-2.081547506883789E-002	3.234876257384046E+000	0.000000000000000E+000	3.234876257384046E+000	0.0000000E+000	0.0000000E+000	-1.9418000E-001	0.000000000000000E+000	-6.6246686E-004	1.7584863E+004
1	0	0	1	0	0	4	116	1.312590424282029E+005	-1.9418000E-001	3.4030733E+000	-1.9401540E-001	-2.595702883675694E-003	5.552902521737830E-001	2.689082335687929E-002	-3.237471960267722E+000	1	1.452991222580810E-002	1.236091113107118E-002	0.000000000000000E+000	0.000000000000000E+000	-2.071862590428830E-002	3.237471960267722E+000	0.000000000000000E+000	3.237471960267722E+000	0.0000000E+000	0.0000000E+000	-1.9418000E-001	0.000000000000000E+000	-6.6024862E-004	1.7540223E+004
1	0	0	1	0	0	4	116	1.313054064330386E+005	-1.9418000E-001	3.3930659E+000	-1.9409421E-001	-2.499521104122202E-003	5.527907310696608E-001	2.689931734028889E-002	-3.239971481371844E+000	1	1.452991222580810E-002	1.236940511448079E-002	0.000000000000000E+000	0.000000000000000E+000	-2.062536541125164E-002	3.239971481371844E+000	0.000000000000000E+000	3.239971481371844E+000	0.0000000E+000	0.0000000E+000	-1.9418000E-001	0.000000000000000E+000	-6.5857446E-004	1.7481541E+004
1	0	0	1	0	0	4	116	1.313488724375728E+005	-1.9418000E-001	3.3830583E+000	-1.9413361E-001	-2.343297346366776E-003	5.504474337232941E-001	2.690725710060974E-002	-3.242314778718211E+000	1	1.452991222580810E-002	1.237734487480164E-002	0.000000000000000E+000	0.000000000000000E+000	-2.053793383666190E-002	3.242314778718211E+000	0.000000000000000E+000	3.242314778718211E+000	0.0000000E+000	0.0000000E+000	-1.9418000E-001	0.000000000000000E+000	-6.5676530E-004	1.7426443E+004
1	0	0	1	0	0	4	116	1.313912264419906E+005	-1.9418000E-001	3.3730509E+000	-1.9405480E-001	-2.283332659900189E-003	5.481641010633939E-001	2.691497075703886E-002	-3.244598111378111E+000	1	1.452991222580810E-002	1.238505853123075E-002	0.000000000000000E+000	0.000000000000000E+000	-2.045273962514762E-002	3.244598111378111E+000	0.000000000000000E+000	3.244598111378111E+000	0.0000000E+000	0.0000000E+000	-1.9418000E-001	0.000000000000000E+000	-6.5455673E-004	1.7381951E+004
1	0	0	1	0	0	4	116	1.314306964461077E+005	-1.9418000E-001	3.3630433E+000	-1.9407450E-001	-2.127859215016167E-003	5.460362418483777E-001	2.692213788605677E-002	-3.246725970593127E+000	1	1.452991222580810E-002	1.239222566024866E-002	0.000000000000000E+000	0.000000000000000E+000	-2.037334633689822E-002	3.246725970593127E+000	0.000000000000000E+000	3.246725970593127E+000	0.0000000E+000	0.0000000E+000	-1.9418000E-001	0.000000000000000E+000	-6.5268093E-004	1.7328621E+004
1	0	0	1	0	0	4	116	1.314680724500064E+005	-1.9418000E-001	3.3530359E+000	-1.9405480E-001	-2.014985702310999E-003	5.440212561460667E-001	2.692890462217904E-002	-3.248740956295438E+000	1	1.452991222580810E-002	1.239899239637093E-002	0.000000000000000E+000	0.000000000000000E+000	-2.029816451116791E-002	3.248740956295438E+000	0.000000000000000E+000	3.248740956295438E+000	0.0000000E+000	0.0000000E+000	-1.9418000E-001	0.000000000000000E+000	-6.5067271E-004	1.7278811E+004
1	0	0	1	0	0	4	116	1.315040244537564E+005	-1.9418000E-001	3.3430283E+000	-1.9405480E-001	-1.938199890992708E-003	5.420830562550740E-001	2.693539404700167E-002	-3.250679156186431E+000	1	1.452991222580810E-002	1.240548182119356E-002	0.000000000000000E+000	0.000000000000000E+000	-2.022584766729750E-002	3.250679156186431E+000	0.000000000000000E+000	3.250679156186431E+000	0.0000000E+000	0.0000000E+000	-1.9418000E-001	0.000000000000000E+000	-6.4873067E-004	1.7227238E+004
1	0	0	1	0	0	4	116	1.315387344573769E+005	-1.9418000E-001	3.3330209E+000	-1.9409421E-001	-1.871246267590258E-003	5.402118099874837E-001	2.694164059220254E-002	-3.252550402454021E+000	1	1.452991222580810E-002	1.241172836639444E-002	0.000000000000000E+000	0.000000000000000E+000	-2.015602895313634E-002	3.252550402454021E+000	0.000000000000000E+000	3.252550402454021E+000	0.0000000E+000	0.0000000E+000	-1.9418000E-001	0.000000000000000E+000	-6.4692006E-004	1.7172182E+004
1	0	0	1	0	0	4	116	1.315728384609343E+005	-1.9418000E-001	3.3230133E+000	-1.9405480E-001	-1.838535980905096E-003	5.383732740065786E-001	2.694775957397951E-002	-3.254388938434926E+000	1	1.452991222580810E-002	1.241784734817141E-002	0.000000000000000E+000	0.000000000000000E+000	-2.008743070375086E-002	3.254388938434926E+000	0.000000000000000E+000	3.254388938434926E+000	0.0000000E+000	0.0000000E+000	-1.9418000E-001	0.000000000000000E+000	-6.4484664E-004	1.7124098E+004
1	0	0	1	0	0	4	116	1.316050064642895E+005	-1.9418000E-001	3.3130059E+000	-1.9403510E-001	-1.734178387216396E-003	5.366390956193623E-001	2.695351393772251E-002	-3.256123116822143E+000	1	1.452991222580810E-002	1.242360171191441E-002	0.000000000000000E+000	0.000000000000000E+000	-2.002272617649618E-002	3.256123116822143E+000	0.000000000000000E+000	3.256123116822143E+000	0.0000000E+000	0.0000000E+000	-1.9418000E-001	0.000000000000000E+000	-6.4283941E-004	1.7074262E+004
1	0	0	1	0	0	4	116	1.316362304675467E+005	-1.9418000E-001	3.3029983E+000	-1.9411391E-001	-1.683301662794418E-003	5.349557939565679E-001	2.695908263497064E-002	-3.257806418484937E+000	1	1.452991222580810E-002	1.242917040916254E-002	0.000000000000000E+000	0.000000000000000E+000	-1.995991992823416E-002	3.257806418484937E+000	0.000000000000000E+000	3.257806418484937E+000	0.0000000E+000	0.0000000E+000	-1.9418000E-001	0.000000000000000E+000	-6.4115791E-004	1.7015773E+004
1	0	0	1	0	0	4	116	1.316662604706790E+005	-1.9418000E-001	3.2929909E+000	-1.9413361E-001	-1.618913108847208E-003	5.333368808477207E-001	2.696442204976108E-002	-3.259425331593785E+000	1	1.452991222580810E-002	1.243450982395298E-002	0.000000000000000E+000	0.000000000000000E+000	-1.989951610349125E-002	3.259425331593785E+000	0.000000000000000E+000	3.259425331593785E+000	0.0000000E+000	0.0000000E+000	-1.9418000E-001	0.000000000000000E+000	-6.3928019E-004	1.6962498E+004
1	0	0	1	0	0	4	116	1.316948104736570E+005	-1.9418000E-001	3.2829440E+000	-1.9403510E-001	-1.539119535477625E-003	5.317977613122430E-001	2.696948286214292E-002	-3.260964451129262E+000	1	1.452991222580810E-002	1.243957063633482E-002	0.000000000000000E+000	0.000000000000000E+000	-1.984208948425435E-002	3.260964451129262E+000	0.000000000000000E+000	3.260964451129262E+000	0.0000000E+000	0.0000000E+000	-1.9418000E-001	0.000000000000000E+000	-6.3700636E-004	1.6919330E+004
1	0	0	1	0	0	4	116	1.317227624765725E+005	-1.9418000E-001	3.2729366E+000	-1.9411391E-001	-1.506910642352369E-003	5.302908506698907E-001	2.697442261726290E-002	-3.262471361771615E+000	1	1.452991222580810E-002	1.244451039145479E-002	0.000000000000000E+000	0.000000000000000E+000	-1.978586462212528E-002	3.262471361771615E+000	0.000000000000000E+000	3.262471361771615E+000	0.0000000E+000	0.0000000E+000	-1.9418000E-001	0.000000000000000E+000	-6.3532253E-004	1.6860906E+004
1	0	0	1	0	0	4	116	1.317496144793732E+005	-1.9418000E-001	3.2629290E+000	-1.9405480E-001	-1.447606334106790E-003	5.288432443357839E-001	2.697915347549071E-002	-3.263918968105721E+000	1	1.452991222580810E-002	1.244924124968260E-002	0.000000000000000E+000	0.000000000000000E+000	-1.973185248347234E-002	3.263918968105721E+000	0.000000000000000E+000	3.263918968105721E+000	0.0000000E+000	0.0000000E+000	-1.9418000E-001	0.000000000000000E+000	-6.3318701E-004	1.6814473E+004
1	0	0	1	0	0	4	116	1.317755224820757E+005	-1.9418000E-001	3.2529216E+000	-1.9411391E-001	-1.396719900394480E-003	5.274465244353894E-001	2.698370409654548E-002	-3.265315688006116E+000	1	1.452991222580810E-002	1.245379187073737E-002	0.000000000000000E+000	0.000000000000000E+000	-1.967973898607874E-002	3.265315688006116E+000	0.000000000000000E+000	3.265315688006116E+000	0.0000000E+000	0.0000000E+000	-1.9418000E-001	0.000000000000000E+000	-6.3143735E-004	1.6757797E+004
1	0	0	1	0	0	4	116	1.318013364847684E+005	-1.9418000E-001	3.2428746E+000	-1.9415331E-001	-1.391640447353323E-003	5.260548839880360E-001	2.698822417119778E-002	-3.266707328453469E+000	1	1.452991222580810E-002	1.245831194538968E-002	0.000000000000000E+000	0.000000000000000E+000	-1.962781500990751E-002	3.266707328453469E+000	0.000000000000000E+000	3.266707328453469E+000	0.0000000E+000	0.0000000E+000	-1.9418000E-001	0.000000000000000E+000	-6.2961486E-004	1.6702648E+004
1	0	0	1	0	0	4	116	1.318266084874044E+005	-1.9418000E-001	3.2328277E+000	-1.9415331E-001	-1.362436163591014E-003	5.246924478244450E-001	2.699263582213975E-002	-3.268069764617060E+000	1	1.452991222580810E-002	1.246272359633164E-002	0.000000000000000E+000	0.000000000000000E+000	-1.957698068482902E-002	3.268069764617060E+000	0.000000000000000E+000	3.268069764617060E+000	0.0000000E+000	0.0000000E+000	-1.9418000E-001	0.000000000000000E+000	-6.2766421E-004	1.6650902E+004
1	0	0	1	0	0	4	116	1.318513984899903E+005	-1.9418000E-001	3.2228203E+000	-1.9405480E-001	-1.336450473997328E-003	5.233559973504477E-001	2.699694987862819E-002	-3.269406215091057E+000	1	1.452991222580810E-002	1.246703765282008E-002	0.000000000000000E+000	0.000000000000000E+000	-1.952711592076741E-002	3.269406215091057E+000	0.000000000000000E+000	3.269406215091057E+000	0.0000000E+000	0.0000000E+000	-1.9418000E-001	0.000000000000000E+000	-6.2540371E-004	1.6607785E+004
1	0	0	1	0	0	4	116	1.318745984924100E+005	-1.9418000E-001	3.2128127E+000	-1.9411391E-001	-1.250730328435699E-003	5.221052670220120E-001	2.700097470361670E-002	-3.270656945419493E+000	1	1.452991222580810E-002	1.247106247780860E-002	0.000000000000000E+000	0.000000000000000E+000	-1.948044949058866E-002	3.270656945419493E+000	0.000000000000000E+000	3.270656945419493E+000	0.0000000E+000	0.0000000E+000	-1.9418000E-001	0.000000000000000E+000	-6.2365161E-004	1.6551172E+004
1	0	0	1	0	0	4	116	1.318975244948016E+005	-1.9418000E-001	3.2028053E+000	-1.9405480E-001	-1.235944982262121E-003	5.208693220397499E-001	2.700493953802119E-002	-3.271892890401755E+000	1	1.452991222580810E-002	1.247502731221308E-002	0.000000000000000E+000	0.000000000000000E+000	-1.943433472155476E-002	3.271892890401755E+000	0.000000000000000E+000	3.271892890401755E+000	0.0000000E+000	0.0000000E+000	-1.9418000E-001	0.000000000000000E+000	-6.2151975E-004	1.6504645E+004
1	0	0	1	0	0	4	116	1.319204144971892E+005	-1.9418000E-001	3.1927583E+000	-1.9417301E-001	-1.234008484060566E-003	5.196353135556894E-001	2.700888585255821E-002	-3.273126898885816E+000	1	1.452991222580810E-002	1.247897362675011E-002	0.000000000000000E+000	0.000000000000000E+000	-1.938829220587241E-002	3.273126898885816E+000	0.000000000000000E+000	3.273126898885816E+000	0.0000000E+000	0.0000000E+000	-1.9418000E-001	0.000000000000000E+000	-6.1994750E-004	1.6442854E+004
1	0	0	1	0	0	4	116	1.319429164995365E+005	-1.9418000E-001	3.1827509E+000	-1.9411391E-001	-1.213092462751601E-003	5.184222210929377E-001	2.701275305883682E-002	-3.274339991348568E+000	1	1.452991222580810E-002	1.248284083302872E-002	0.000000000000000E+000	0.000000000000000E+000	-1.934303009506698E-002	3.274339991348568E+000	0.000000000000000E+000	3.274339991348568E+000	0.0000000E+000	0.0000000E+000	-1.9418000E-001	0.000000000000000E+000	-6.1781623E-004	1.6396305E+004
1	0	0	1	0	0	4	116	1.319652885018699E+005	-1.9418000E-001	3.1727433E+000	-1.9407450E-001	-1.206080408617854E-003	5.172161406843199E-001	2.701658582560420E-002	-3.275546071757185E+000	1	1.452991222580810E-002	1.248667359979610E-002	0.000000000000000E+000	0.000000000000000E+000	-1.929802961342909E-002	3.275546071757185E+000	0.000000000000000E+000	3.275546071757185E+000	0.0000000E+000	0.0000000E+000	-1.9418000E-001	0.000000000000000E+000	-6.1574858E-004	1.6348069E+004
1	0	0	1	0	0	4	116	1.319872685041623E+005	-1.9418000E-001	3.1626964E+000	-1.9403510E-001	-1.184954309082693E-003	5.160311863752372E-001	2.702033958397312E-002	-3.276731026066268E+000	1	1.452991222580810E-002	1.249042735816502E-002	0.000000000000000E+000	0.000000000000000E+000	-1.925381737496920E-002	3.276731026066268E+000	0.000000000000000E+000	3.276731026066268E+000	0.0000000E+000	0.0000000E+000	-1.9418000E-001	0.000000000000000E+000	-6.1367411E-004	1.6299609E+004
1	0	0	1	0	0	4	116	1.320087025063983E+005	-1.9418000E-001	3.1526890E+000	-1.9407450E-001	-1.155523605454299E-003	5.148756627697829E-001	2.702398846519013E-002	-3.277886549671722E+000	1	1.452991222580810E-002	1.249407623938203E-002	0.000000000000000E+000	0.000000000000000E+000	-1.921070323563170E-002	3.277886549671722E+000	0.000000000000000E+000	3.277886549671722E+000	0.0000000E+000	0.0000000E+000	-1.9418000E-001	0.000000000000000E+000	-6.1185652E-004	1.6244736E+004
1	0	0	1	0	0	4	116	1.320296605085842E+005	-1.9418000E-001	3.1426814E+000	-1.9415331E-001	-1.129856831381718E-003	5.137458059384011E-001	2.702754502048300E-002	-3.279016406503104E+000	1	1.452991222580810E-002	1.249763279467490E-002	0.000000000000000E+000	0.000000000000000E+000	-1.916854675814417E-002	3.279016406503104E+000	0.000000000000000E+000	3.279016406503104E+000	0.0000000E+000	0.0000000E+000	-1.9418000E-001	0.000000000000000E+000	-6.1016198E-004	1.6186597E+004
1	0	0	1	0	0	4	116	1.320504425107520E+005	-1.9418000E-001	3.1326740E+000	-1.9407450E-001	-1.120353508368134E-003	5.126254524300330E-001	2.703106046535896E-002	-3.280136760011472E+000	1	1.452991222580810E-002	1.250114823955086E-002	0.000000000000000E+000	0.000000000000000E+000	-1.912674486241565E-002	3.280136760011472E+000	0.000000000000000E+000	3.280136760011472E+000	0.0000000E+000	0.0000000E+000	-1.9418000E-001	0.000000000000000E+000	-6.0797215E-004	1.6141605E+004
1	0	0	1	0	0	4	116	1.320711585129127E+005	-1.9418000E-001	3.1226664E+000	-1.9405480E-001	-1.116805008914736E-003	5.115086474211182E-001	2.703455360820264E-002	-3.281253565020387E+000	1	1.452991222580810E-002	1.250464138239453E-002	0.000000000000000E+000	0.000000000000000E+000	-1.908507536597273E-002	3.281253565020387E+000	0.000000000000000E+000	3.281253565020387E+000	0.0000000E+000	0.0000000E+000	-1.9418000E-001	0.000000000000000E+000	-6.0596841E-004	1.6091673E+004
1	0	0	1	0	0	4	116	1.320916985150557E+005	-1.9418000E-001	3.1126590E+000	-1.9407450E-001	-1.107303547436992E-003	5.104013438736813E-001	2.703800590838671E-002	-3.282360868567824E+000	1	1.452991222580810E-002	1.250809368257860E-002	0.000000000000000E+000	0.000000000000000E+000	-1.904376038183241E-002	3.282360868567824E+000	0.000000000000000E+000	3.282360868567824E+000	0.0000000E+000	0.0000000E+000	-1.9418000E-001	0.000000000000000E+000	-6.0408772E-004	1.6038475E+004
1	0	0	1	0	0	4	116	1.321116405171356E+005	-1.9418000E-001	3.1026516E+000	-1.9409421E-001	-1.075084223507179E-003	5.093262596501741E-001	2.704134701108790E-002	-3.283435952791331E+000	1	1.452991222580810E-002	1.251143478527980E-002	0.000000000000000E+000	0.000000000000000E+000	-1.900364754398724E-002	3.283435952791331E+000	0.000000000000000E+000	3.283435952791331E+000	0.0000000E+000	0.0000000E+000	-1.9418000E-001	0.000000000000000E+000	-6.0220674E-004	1.5985287E+004
1	0	0	1	0	0	4	116	1.321309705191518E+005	-1.9418000E-001	3.0926440E+000	-1.9401540E-001	-1.042079244529208E-003	5.082841804056449E-001	2.704457519338320E-002	-3.284478032035860E+000	1	1.452991222580810E-002	1.251466296757509E-002	0.000000000000000E+000	0.000000000000000E+000	-1.896476616628342E-002	3.284478032035860E+000	0.000000000000000E+000	3.284478032035860E+000	0.0000000E+000	0.0000000E+000	-1.9418000E-001	0.000000000000000E+000	-6.0002058E-004	1.5940198E+004
1	0	0	1	0	0	4	116	1.321502405211618E+005	-1.9418000E-001	3.0826366E+000	-1.9407450E-001	-1.038850383154220E-003	5.072453300224907E-001	2.704778293491271E-002	-3.285516882419015E+000	1	1.452991222580810E-002	1.251787070910461E-002	0.000000000000000E+000	0.000000000000000E+000	-1.892600526173873E-002	3.285516882419015E+000	0.000000000000000E+000	3.285516882419015E+000	0.0000000E+000	0.0000000E+000	-1.9418000E-001	0.000000000000000E+000	-5.9826113E-004	1.5883780E+004
1	0	0	1	0	0	4	116	1.321697405231958E+005	-1.9418000E-001	3.0726290E+000	-1.9403510E-001	-1.051253384848436E-003	5.061940766376423E-001	2.705101841665308E-002	-3.286568135803863E+000	1	1.452991222580810E-002	1.252110619084497E-002	0.000000000000000E+000	0.000000000000000E+000	-1.888678158452483E-002	3.286568135803863E+000	0.000000000000000E+000	3.286568135803863E+000	0.0000000E+000	0.0000000E+000	-1.9418000E-001	0.000000000000000E+000	-5.9619785E-004	1.5835429E+004
1	0	0	1	0	0	4	116	1.321890945252145E+005	-1.9418000E-001	3.0626216E+000	-1.9407450E-001	-1.043380845296714E-003	5.051506957923455E-001	2.705421924988455E-002	-3.287611516649160E+000	1	1.452991222580810E-002	1.252430702407645E-002	0.000000000000000E+000	0.000000000000000E+000	-1.884785164234634E-002	3.287611516649160E+000	0.000000000000000E+000	3.287611516649160E+000	0.0000000E+000	0.0000000E+000	-1.9418000E-001	0.000000000000000E+000	-5.9437676E-004	1.5780649E+004
1	0	0	1	0	0	4	116	1.322078525271714E+005	-1.9418000E-001	3.0526140E+000	-1.9405480E-001	-1.011241396971875E-003	5.041394543953737E-001	2.705731134404437E-002	-3.288622758046132E+000	1	1.452991222580810E-002	1.252739911823627E-002	0.000000000000000E+000	0.000000000000000E+000	-1.881012086619680E-002	3.288622758046132E+000	0.000000000000000E+000	3.288622758046132E+000	0.0000000E+000	0.0000000E+000	-1.9418000E-001	0.000000000000000E+000	-5.9237436E-004	1.5730681E+004
1	0	0	1	0	0	4	116	1.322265305291195E+005	-1.9418000E-001	3.0426066E+000	-1.9409421E-001	-1.006933139637113E-003	5.031325212557366E-001	2.706038018109166E-002	-3.289629691185769E+000	1	1.452991222580810E-002	1.253046795528356E-002	0.000000000000000E+000	0.000000000000000E+000	-1.877255083692094E-002	3.289629691185769E+000	0.000000000000000E+000	3.289629691185769E+000	0.0000000E+000	0.0000000E+000	-1.9418000E-001	0.000000000000000E+000	-5.9055234E-004	1.5675927E+004
1	0	0	1	0	0	4	116	1.322451585310623E+005	-1.9418000E-001	3.0325596E+000	-1.9409421E-001	-1.004234978498684E-003	5.021282862772378E-001	2.706343077182445E-002	-3.290633926164268E+000	1	1.452991222580810E-002	1.253351854601635E-002	0.000000000000000E+000	0.000000000000000E+000	-1.873508147966486E-002	3.290633926164268E+000	0.000000000000000E+000	3.290633926164268E+000	0.0000000E+000	0.0000000E+000	-1.9418000E-001	0.000000000000000E+000	-5.8860227E-004	1.5624163E+004
1	0	0	1	0	0	4	116	1.322636025329866E+005	-1.9418000E-001	3.0225520E+000	-1.9399570E-001	-9.943195664468738E-004	5.011339667107910E-001	2.706644124946846E-002	-3.291628245730715E+000	1	1.452991222580810E-002	1.253652902366036E-002	0.000000000000000E+000	0.000000000000000E+000	-1.869798207976386E-002	3.291628245730715E+000	0.000000000000000E+000	3.291628245730715E+000	0.0000000E+000	0.0000000E+000	-1.9418000E-001	0.000000000000000E+000	-5.8636209E-004	1.5580511E+004
1	0	0	1	0	0	4	116	1.322816245348663E+005	-1.9418000E-001	3.0125446E+000	-1.9399570E-001	-9.715769132806195E-004	5.001623897975104E-001	2.706937316396548E-002	-3.292599822643995E+000	1	1.452991222580810E-002	1.253946093815737E-002	0.000000000000000E+000	0.000000000000000E+000	-1.866173123883030E-002	3.292599822643995E+000	0.000000000000000E+000	3.292599822643995E+000	0.0000000E+000	0.0000000E+000	-1.9418000E-001	0.000000000000000E+000	-5.8442069E-004	1.5528925E+004
1	0	0	1	0	0	4	116	1.322992385367034E+005	-1.9418000E-001	3.0025373E+000	-1.9399570E-001	-9.495896073430777E-004	4.992128001901673E-001	2.707222922083063E-002	-3.293549412251338E+000	1	1.452991222580810E-002	1.254231699502253E-002	0.000000000000000E+000	0.000000000000000E+000	-1.862630077384353E-002	3.293549412251338E+000	0.000000000000000E+000	3.293549412251338E+000	0.0000000E+000	0.0000000E+000	-1.9418000E-001	0.000000000000000E+000	-5.8247929E-004	1.5477339E+004
1	0	0	1	0	0	4	116	1.323166565385202E+005	-1.9418000E-001	2.9924903E+000	-1.9413361E-001	-9.390120876166556E-004	4.982737881025506E-001	2.707504404183242E-002	-3.294488424338955E+000	1	1.452991222580810E-002	1.254513181602432E-002	0.000000000000000E+000	0.000000000000000E+000	-1.859126497033937E-002	3.294488424338955E+000	0.000000000000000E+000	3.294488424338955E+000	0.0000000E+000	0.0000000E+000	-1.9418000E-001	0.000000000000000E+000	-5.8094296E-004	1.5414592E+004
1	0	0	1	0	0	4	116	1.323338305403115E+005	-1.9418000E-001	2.9824827E+000	-1.9401540E-001	-9.258621442980237E-004	4.973479259582526E-001	2.707781020173417E-002	-3.295414286483253E+000	1	1.452991222580810E-002	1.254789797592607E-002	0.000000000000000E+000	0.000000000000000E+000	-1.855671980890072E-002	3.295414286483253E+000	0.000000000000000E+000	3.295414286483253E+000	0.0000000E+000	0.0000000E+000	-1.9418000E-001	0.000000000000000E+000	-5.7864754E-004	1.5372401E+004
1	0	0	1	0	0	4	116	1.323505885420600E+005	-1.9418000E-001	2.9724753E+000	-1.9399570E-001	-9.034350895716084E-004	4.964444908686810E-001	2.708050030102266E-002	-3.296317721572825E+000	1	1.452991222580810E-002	1.255058807521456E-002	0.000000000000000E+000	0.000000000000000E+000	-1.852301143102741E-002	3.296317721572825E+000	0.000000000000000E+000	3.296317721572825E+000	0.0000000E+000	0.0000000E+000	-1.9418000E-001	0.000000000000000E+000	-5.7664741E-004	1.5322377E+004
1	0	0	1	0	0	4	116	1.323668725437585E+005	-1.9418000E-001	2.9624677E+000	-1.9405480E-001	-8.778887546393606E-004	4.955666021140416E-001	2.708310551196906E-002	-3.297195610327464E+000	1	1.452991222580810E-002	1.255319328616096E-002	0.000000000000000E+000	0.000000000000000E+000	-1.849025622125782E-002	3.297195610327464E+000	0.000000000000000E+000	3.297195610327464E+000	0.0000000E+000	0.0000000E+000	-1.9418000E-001	0.000000000000000E+000	-5.7488104E-004	1.5266140E+004
1	0	0	1	0	0	4	116	1.323828625454260E+005	-1.9418000E-001	2.9524603E+000	-1.9407450E-001	-8.620290594630771E-004	4.947045730545785E-001	2.708565504243463E-002	-3.298057639386927E+000	1	1.452991222580810E-002	1.255574281662653E-002	0.000000000000000E+000	0.000000000000000E+000	-1.845809275803886E-002	3.298057639386927E+000	0.000000000000000E+000	3.298057639386927E+000	0.0000000E+000	0.0000000E+000	-1.9418000E-001	0.000000000000000E+000	-5.7299726E-004	1.5213025E+004
1	0	0	1	0	0	4	116	1.323989925471088E+005	-1.9418000E-001	2.9424527E+000	-1.9407450E-001	-8.695754156261683E-004	4.938349976389524E-001	2.708821818366812E-002	-3.298927214802553E+000	1	1.452991222580810E-002	1.255830595786002E-002	0.000000000000000E+000	0.000000000000000E+000	-1.842564773012527E-002	3.298927214802553E+000	0.000000000000000E+000	3.298927214802553E+000	0.0000000E+000	0.0000000E+000	-1.9418000E-001	0.000000000000000E+000	-5.7105505E-004	1.5161460E+004
1	0	0	1	0	0	4	116	1.324147945487571E+005	-1.9418000E-001	2.9324059E+000	-1.9413361E-001	-8.518942869040701E-004	4.929831033520483E-001	2.709072068085571E-002	-3.299779109089457E+000	1	1.452991222580810E-002	1.256080845504761E-002	0.000000000000000E+000	0.000000000000000E+000	-1.839386240889683E-002	3.299779109089457E+000	0.000000000000000E+000	3.299779109089457E+000	0.0000000E+000	0.0000000E+000	-1.9418000E-001	0.000000000000000E+000	-5.6927855E-004	1.5105092E+004
1	0	0	1	0	0	4	116	1.324303285503772E+005	-1.9418000E-001	2.9223983E+000	-1.9401540E-001	-8.374523195127646E-004	4.921456510325355E-001	2.709317235592312E-002	-3.300616561408970E+000	1	1.452991222580810E-002	1.256326013011502E-002	0.000000000000000E+000	0.000000000000000E+000	-1.836261593688919E-002	3.300616561408970E+000	0.000000000000000E+000	3.300616561408970E+000	0.0000000E+000	0.0000000E+000	-1.9418000E-001	0.000000000000000E+000	-5.6699029E-004	1.5062713E+004
1	0	0	1	0	0	4	116	1.324456145519717E+005	-1.9418000E-001	2.9123514E+000	-1.9411391E-001	-8.240852708286709E-004	4.913215657617069E-001	2.709557664805247E-002	-3.301440646679799E+000	1	1.452991222580810E-002	1.256566442224436E-002	0.000000000000000E+000	0.000000000000000E+000	-1.833186820744014E-002	3.301440646679799E+000	0.000000000000000E+000	3.301440646679799E+000	0.0000000E+000	0.0000000E+000	-1.9418000E-001	0.000000000000000E+000	-5.6532794E-004	1.5003311E+004
1	0	0	1	0	0	4	116	1.324606705535422E+005	-1.9418000E-001	2.9023440E+000	-1.9405480E-001	-8.116856179220809E-004	4.905098801437848E-001	2.709793660561436E-002	-3.302252332297721E+000	1	1.452991222580810E-002	1.256802437980625E-002	0.000000000000000E+000	0.000000000000000E+000	-1.830158312571255E-002	3.302252332297721E+000	0.000000000000000E+000	3.302252332297721E+000	0.0000000E+000	0.0000000E+000	-1.9418000E-001	0.000000000000000E+000	-5.6321378E-004	1.4956312E+004
1	0	0	1	0	0	4	116	1.324754765550867E+005	-1.9418000E-001	2.8922970E+000	-1.9403510E-001	-7.982045446005133E-004	4.897116755991843E-001	2.710024939354191E-002	-3.303050536842321E+000	1	1.452991222580810E-002	1.257033716773381E-002	0.000000000000000E+000	0.000000000000000E+000	-1.827180104095608E-002	3.303050536842321E+000	0.000000000000000E+000	3.303050536842321E+000	0.0000000E+000	0.0000000E+000	-1.9418000E-001	0.000000000000000E+000	-5.6120713E-004	1.4906051E+004
1	0	0	1	0	0	4	116	1.324902965566325E+005	-1.9418000E-001	2.8822896E+000	-1.9409421E-001	-7.989590048293273E-004	4.889127165943550E-001	2.710255634730121E-002	-3.303849495847150E+000	1	1.452991222580810E-002	1.257264412149310E-002	0.000000000000000E+000	0.000000000000000E+000	-1.824199080627409E-002	3.303849495847150E+000	0.000000000000000E+000	3.303849495847150E+000	0.0000000E+000	0.0000000E+000	-1.9418000E-001	0.000000000000000E+000	-5.5943575E-004	1.4849951E+004
1	0	0	1	0	0	4	116	1.325046465581292E+005	-1.9418000E-001	2.8722820E+000	-1.9413361E-001	-7.736346131563186E-004	4.881390819811987E-001	2.710478241285711E-002	-3.304623130460307E+000	1	1.452991222580810E-002	1.257487018704901E-002	0.000000000000000E+000	0.000000000000000E+000	-1.821312545869443E-002	3.304623130460307E+000	0.000000000000000E+000	3.304623130460307E+000	0.0000000E+000	0.0000000E+000	-1.9418000E-001	0.000000000000000E+000	-5.5760646E-004	1.4795388E+004
1	0	0	1	0	0	4	116	1.325191965596471E+005	-1.9418000E-001	2.8622746E+000	-1.9415331E-001	-7.844118452734418E-004	4.873546701359252E-001	2.710703162891987E-002	-3.305407542305580E+000	1	1.452991222580810E-002	1.257711940311177E-002	0.000000000000000E+000	0.000000000000000E+000	-1.818385799809433E-002	3.305407542305580E+000	0.000000000000000E+000	3.305407542305580E+000	0.0000000E+000	0.0000000E+000	-1.9418000E-001	0.000000000000000E+000	-5.5572012E-004	1.4742343E+004
1	0	0	1	0	0	4	116	1.325335865611481E+005	-1.9418000E-001	2.8522670E+000	-1.9401540E-001	-7.757903507683012E-004	4.865788797851569E-001	2.710924838523901E-002	-3.306183332656349E+000	1	1.452991222580810E-002	1.257933615943091E-002	0.000000000000000E+000	0.000000000000000E+000	-1.815491221704595E-002	3.306183332656349E+000	0.000000000000000E+000	3.306183332656349E+000	0.0000000E+000	0.0000000E+000	-1.9418000E-001	0.000000000000000E+000	-5.5338372E-004	1.4701240E+004
1	0	0	1	0	0	4	116	1.325475185626009E+005	-1.9418000E-001	2.8422596E+000	-1.9407450E-001	-7.510971565130684E-004	4.858277826286438E-001	2.711138705127892E-002	-3.306934429812862E+000	1	1.452991222580810E-002	1.258147482547081E-002	0.000000000000000E+000	0.000000000000000E+000	-1.812688777227557E-002	3.306934429812862E+000	0.000000000000000E+000	3.306934429812862E+000	0.0000000E+000	0.0000000E+000	-1.9418000E-001	0.000000000000000E+000	-5.5161014E-004	1.4645199E+004
1	0	0	1	0	0	4	116	1.325616045640707E+005	-1.9418000E-001	2.8322520E+000	-1.9405480E-001	-7.594094221376710E-004	4.850683732065062E-001	2.711354177167995E-002	-3.307693839234999E+000	1	1.452991222580810E-002	1.258362954587185E-002	0.000000000000000E+000	0.000000000000000E+000	-1.809855318569879E-002	3.307693839234999E+000	0.000000000000000E+000	3.307693839234999E+000	0.0000000E+000	0.0000000E+000	-1.9418000E-001	0.000000000000000E+000	-5.4961210E-004	1.4595114E+004
1	0	0	1	0	0	4	116	1.325752645654953E+005	-1.9418000E-001	2.8222446E+000	-1.9413361E-001	-7.364359713428550E-004	4.843319372351633E-001	2.711562393843810E-002	-3.308430275206342E+000	1	1.452991222580810E-002	1.258571171262999E-002	0.000000000000000E+000	0.000000000000000E+000	-1.807107576945929E-002	3.308430275206342E+000	0.000000000000000E+000	3.308430275206342E+000	0.0000000E+000	0.0000000E+000	-1.9418000E-001	0.000000000000000E+000	-5.4789253E-004	1.4537641E+004
1	0	0	1	0	0	4	116	1.325888025669074E+005	-1.9418000E-001	2.8121583E+000	-1.9401540E-001	-7.298543721023533E-004	4.836020828630609E-001	2.711768016686963E-002	-3.309160129578444E+000	1	1.452991222580810E-002	1.258776794106152E-002	0.000000000000000E+000	0.000000000000000E+000	-1.804384392153651E-002	3.309160129578444E+000	0.000000000000000E+000	3.309160129578444E+000	0.0000000E+000	0.0000000E+000	-1.9418000E-001	0.000000000000000E+000	-5.4560200E-004	1.4494511E+004
1	0	0	1	0	0	4	116	1.326020045682844E+005	-1.9418000E-001	2.8021507E+000	-1.9407450E-001	-7.117360124323103E-004	4.828903468506286E-001	2.711967823482212E-002	-3.309871865590877E+000	1	1.452991222580810E-002	1.258976600901402E-002	0.000000000000000E+000	0.000000000000000E+000	-1.801728809397342E-002	3.309871865590877E+000	0.000000000000000E+000	3.309871865590877E+000	0.0000000E+000	0.0000000E+000	-1.9418000E-001	0.000000000000000E+000	-5.4382597E-004	1.4438531E+004
1	0	0	1	0	0	4	116	1.326149585696356E+005	-1.9418000E-001	2.7921433E+000	-1.9405480E-001	-6.983706166015731E-004	4.821919762340271E-001	2.712163176247179E-002	-3.310570236207478E+000	1	1.452991222580810E-002	1.259171953666369E-002	0.000000000000000E+000	0.000000000000000E+000	-1.799123094729874E-002	3.310570236207478E+000	0.000000000000000E+000	3.310570236207478E+000	0.0000000E+000	0.0000000E+000	-1.9418000E-001	0.000000000000000E+000	-5.4182881E-004	1.4388428E+004
1	0	0	1	0	0	4	116	1.326276765709622E+005	-1.9418000E-001	2.7821357E+000	-1.9403510E-001	-6.856455470456018E-004	4.815063306869815E-001	2.712354281626118E-002	-3.311255881754524E+000	1	1.452991222580810E-002	1.259363059045308E-002	0.000000000000000E+000	0.000000000000000E+000	-1.796564859007822E-002	3.311255881754524E+000	0.000000000000000E+000	3.311255881754524E+000	0.0000000E+000	0.0000000E+000	-1.9418000E-001	0.000000000000000E+000	-5.3983199E-004	1.4338312E+004
1	0	0	1	0	0	4	116	1.326403665722860E+005	-1.9418000E-001	2.7721283E+000	-1.9405480E-001	-6.841211381223467E-004	4.808222095488591E-001	2.712544276683079E-002	-3.311940002892646E+000	1	1.452991222580810E-002	1.259553054102269E-002	0.000000000000000E+000	0.000000000000000E+000	-1.794012311060422E-002	3.311940002892646E+000	0.000000000000000E+000	3.311940002892646E+000	0.0000000E+000	0.0000000E+000	-1.9418000E-001	0.000000000000000E+000	-5.3794478E-004	1.4285286E+004
1	0	0	1	0	0	4	116	1.326531585736200E+005	-1.9418000E-001	2.7621210E+000	-1.9407450E-001	-6.896284202320708E-004	4.801325811286271E-001	2.712735115191658E-002	-3.312629631312878E+000	1	1.452991222580810E-002	1.259743892610848E-002	0.000000000000000E+000	0.000000000000000E+000	-1.791439214703009E-002	3.312629631312878E+000	0.000000000000000E+000	3.312629631312878E+000	0.0000000E+000	0.0000000E+000	-1.9418000E-001	0.000000000000000E+000	-5.3605722E-004	1.4232271E+004
1	0	0	1	0	0	4	116	1.326655185749093E+005	-1.9418000E-001	2.7521133E+000	-1.9407450E-001	-6.663399614890417E-004	4.794662411671380E-001	2.712918841209216E-002	-3.313295971274367E+000	1	1.452991222580810E-002	1.259927618628406E-002	0.000000000000000E+000	0.000000000000000E+000	-1.788953010716333E-002	3.313295971274367E+000	0.000000000000000E+000	3.313295971274367E+000	0.0000000E+000	0.0000000E+000	-1.9418000E-001	0.000000000000000E+000	-5.3411501E-004	1.4180706E+004
1	0	0	1	0	0	4	116	1.326779325762047E+005	-1.9418000E-001	2.7421060E+000	-1.9401540E-001	-6.692469745294916E-004	4.787969941926085E-001	2.713102699301289E-002	-3.313965218248897E+000	1	1.452991222580810E-002	1.260111476720479E-002	0.000000000000000E+000	0.000000000000000E+000	-1.786455960273151E-002	3.313965218248897E+000	0.000000000000000E+000	3.313965218248897E+000	0.0000000E+000	0.0000000E+000	-1.9418000E-001	0.000000000000000E+000	-5.3201080E-004	1.4133445E+004
1	0	0	1	0	0	4	116	1.326899485774580E+005	-1.9418000E-001	2.7320983E+000	-1.9405480E-001	-6.477889026121961E-004	4.781492052899963E-001	2.713280014356398E-002	-3.314613007151509E+000	1	1.452991222580810E-002	1.260288791775587E-002	0.000000000000000E+000	0.000000000000000E+000	-1.784038972781360E-002	3.314613007151509E+000	0.000000000000000E+000	3.314613007151509E+000	0.0000000E+000	0.0000000E+000	-1.9418000E-001	0.000000000000000E+000	-5.3017680E-004	1.4079004E+004
1	0	0	1	0	0	4	116	1.327018945787037E+005	-1.9418000E-001	2.7220910E+000	-1.9411391E-001	-6.440154942539003E-004	4.775051897957424E-001	2.713455652903769E-002	-3.315257022645763E+000	1	1.452991222580810E-002	1.260464430322958E-002	0.000000000000000E+000	0.000000000000000E+000	-1.781636064383495E-002	3.315257022645763E+000	0.000000000000000E+000	3.315257022645763E+000	0.0000000E+000	0.0000000E+000	-1.9418000E-001	0.000000000000000E+000	-5.2839570E-004	1.4023163E+004
1	0	0	1	0	0	4	116	1.327138365799496E+005	-1.9418000E-001	2.7120833E+000	-1.9403510E-001	-6.437985861384207E-004	4.768613912096040E-001	2.713630588004880E-002	-3.315900821231901E+000	1	1.452991222580810E-002	1.260639365424070E-002	0.000000000000000E+000	0.000000000000000E+000	-1.779233965298972E-002	3.315900821231901E+000	0.000000000000000E+000	3.315900821231901E+000	0.0000000E+000	0.0000000E+000	-1.9418000E-001	0.000000000000000E+000	-5.2623934E-004	1.3977282E+004
1	0	0	1	0	0	4	116	1.327255105811674E+005	-1.9418000E-001	2.7020760E+000	-1.9403510E-001	-6.293564547350009E-004	4.762320347548690E-001	2.713800966114859E-002	-3.316530177686636E+000	1	1.452991222580810E-002	1.260809743534048E-002	0.000000000000000E+000	0.000000000000000E+000	-1.776885751748480E-002	3.316530177686636E+000	0.000000000000000E+000	3.316530177686636E+000	0.0000000E+000	0.0000000E+000	-1.9418000E-001	0.000000000000000E+000	-5.2429759E-004	1.3925707E+004
1	0	0	1	0	0	4	116	1.327373845824059E+005	-1.9418000E-001	2.6920683E+000	-1.9395630E-001	-6.401373753199975E-004	4.755918973795490E-001	2.713973621126751E-002	-3.317170315061956E+000	1	1.452991222580810E-002	1.260982398545941E-002	0.000000000000000E+000	0.000000000000000E+000	-1.774497313133776E-002	3.317170315061956E+000	0.000000000000000E+000	3.317170315061956E+000	0.0000000E+000	0.0000000E+000	-1.9418000E-001	0.000000000000000E+000	-5.2214361E-004	1.3879768E+004
1	0	0	1	0	0	4	116	1.327489125836082E+005	-1.9418000E-001	2.6820610E+000	-1.9411391E-001	-6.214760012841887E-004	4.749704213782648E-001	2.714140623795946E-002	-3.317791791063241E+000	1	1.452991222580810E-002	1.261149401215136E-002	0.000000000000000E+000	0.000000000000000E+000	-1.772178502614648E-002	3.317791791063241E+000	0.000000000000000E+000	3.317791791063241E+000	0.0000000E+000	0.0000000E+000	-1.9418000E-001	0.000000000000000E+000	-5.2062533E-004	1.3816943E+004
1	0	0	1	0	0	4	116	1.327602605847921E+005	-1.9418000E-001	2.6720533E+000	-1.9413361E-001	-6.117765231347746E-004	4.743586448551301E-001	2.714304408091744E-002	-3.318403567586376E+000	1	1.452991222580810E-002	1.261313185510933E-002	0.000000000000000E+000	0.000000000000000E+000	-1.769895882152604E-002	3.318403567586376E+000	0.000000000000000E+000	3.318403567586376E+000	0.0000000E+000	0.0000000E+000	-1.9418000E-001	0.000000000000000E+000	-5.1873538E-004	1.3763991E+004
1	0	0	1	0	0	4	116	1.327714065859544E+005	-1.9418000E-001	2.6620460E+000	-1.9409421E-001	-6.008881767508057E-004	4.737577566783793E-001	2.714464674784266E-002	-3.319004455763126E+000	1	1.452991222580810E-002	1.261473452203456E-002	0.000000000000000E+000	0.000000000000000E+000	-1.767653887574872E-002	3.319004455763126E+000	0.000000000000000E+000	3.319004455763126E+000	0.0000000E+000	0.0000000E+000	-1.9418000E-001	0.000000000000000E+000	-5.1668769E-004	1.3715226E+004
1	0	0	1	0	0	4	116	1.327825925871213E+005	-1.9418000E-001	2.6520383E+000	-1.9405480E-001	-6.030465634829468E-004	4.731547101148963E-001	2.714624912324637E-002	-3.319607502326609E+000	1	1.452991222580810E-002	1.261633689743827E-002	0.000000000000000E+000	0.000000000000000E+000	-1.765403839766044E-002	3.319607502326609E+000	0.000000000000000E+000	3.319607502326609E+000	0.0000000E+000	0.0000000E+000	-1.9418000E-001	0.000000000000000E+000	-5.1464076E-004	1.3666440E+004
1	0	0	1	0	0	4	116	1.327935565882651E+005	-1.9418000E-001	2.6419520E+000	-1.9411391E-001	-5.910791826910443E-004	4.725636309322053E-001	2.714781380218516E-002	-3.320198581509300E+000	1	1.452991222580810E-002	1.261790157637705E-002	0.000000000000000E+000	0.000000000000000E+000	-1.763198443863983E-002	3.320198581509300E+000	0.000000000000000E+000	3.320198581509300E+000	0.0000000E+000	0.0000000E+000	-1.9418000E-001	0.000000000000000E+000	-5.1283964E-004	1.3610318E+004
1	0	0	1	0	0	4	116	1.328043985893959E+005	-1.9418000E-001	2.6319447E+000	-1.9405480E-001	-5.845041509634918E-004	4.719791267812418E-001	2.714935518810467E-002	-3.320783085660264E+000	1	1.452991222580810E-002	1.261944296229657E-002	0.000000000000000E+000	0.000000000000000E+000	-1.761017580289319E-002	3.320783085660264E+000	0.000000000000000E+000	3.320783085660264E+000	0.0000000E+000	0.0000000E+000	-1.9418000E-001	0.000000000000000E+000	-5.1074149E-004	1.3562895E+004
1	0	0	1	0	0	4	116	1.328150205905037E+005	-1.9418000E-001	2.6219370E+000	-1.9407450E-001	-5.726466581059827E-004	4.714064801231358E-001	2.715085957175583E-002	-3.321355732318370E+000	1	1.452991222580810E-002	1.262094734594772E-002	0.000000000000000E+000	0.000000000000000E+000	-1.758880958614763E-002	3.321355732318370E+000	0.000000000000000E+000	3.321355732318370E+000	0.0000000E+000	0.0000000E+000	-1.9418000E-001	0.000000000000000E+000	-5.0885114E-004	1.3509951E+004
1	0	0	1	0	0	4	116	1.328256265916100E+005	-1.9418000E-001	2.6119297E+000	-1.9403510E-001	-5.717797926151090E-004	4.708347003305207E-001	2.715235595143503E-002	-3.321927512110985E+000	1	1.452991222580810E-002	1.262244372562693E-002	0.000000000000000E+000	0.000000000000000E+000	-1.756747571331906E-002	3.321927512110985E+000	0.000000000000000E+000	3.321927512110985E+000	0.0000000E+000	0.0000000E+000	-1.9418000E-001	0.000000000000000E+000	-5.0680601E-004	1.3461119E+004
1	0	0	1	0	0	4	116	1.328361885927117E+005	-1.9418000E-001	2.6018434E+000	-1.9411391E-001	-5.694074538598458E-004	4.702652928766608E-001	2.715384039832211E-002	-3.322496919564845E+000	1	1.452991222580810E-002	1.262392817251401E-002	0.000000000000000E+000	0.000000000000000E+000	-1.754623035563908E-002	3.322496919564845E+000	0.000000000000000E+000	3.322496919564845E+000	0.0000000E+000	0.0000000E+000	-1.9418000E-001	0.000000000000000E+000	-5.0505396E-004	1.3403693E+004
1	0	0	1	0	0	4	116	1.328465245937901E+005	-1.9418000E-001	2.5918357E+000	-1.9405480E-001	-5.572181961602634E-004	4.697080746805006E-001	2.715528748645326E-002	-3.323054137761006E+000	1	1.452991222580810E-002	1.262537526064515E-002	0.000000000000000E+000	0.000000000000000E+000	-1.752543979555251E-002	3.323054137761006E+000	0.000000000000000E+000	3.323054137761006E+000	0.0000000E+000	0.0000000E+000	-1.9418000E-001	0.000000000000000E+000	-5.0295814E-004	1.3356205E+004
1	0	0	1	0	0	4	116	1.328566105948419E+005	-1.9418000E-001	2.5818284E+000	-1.9397600E-001	-5.437420694364442E-004	4.691643326110641E-001	2.715669409914248E-002	-3.323597879830442E+000	1	1.452991222580810E-002	1.262678187333438E-002	0.000000000000000E+000	0.000000000000000E+000	-1.750515204787285E-002	3.323597879830442E+000	0.000000000000000E+000	3.323597879830442E+000	0.0000000E+000	0.0000000E+000	-1.9418000E-001	0.000000000000000E+000	-5.0081272E-004	1.3310040E+004
1	0	0	1	0	0	4	116	1.328666865958930E+005	-1.9418000E-001	2.5718207E+000	-1.9405480E-001	-5.432039586206277E-004	4.686211286524435E-001	2.715809389490690E-002	-3.324141083789063E+000	1	1.452991222580810E-002	1.262818166909880E-002	0.000000000000000E+000	0.000000000000000E+000	-1.748488437783122E-002	3.324141083789063E+000	0.000000000000000E+000	3.324141083789063E+000	0.0000000E+000	0.0000000E+000	-1.9418000E-001	0.000000000000000E+000	-4.9907417E-004	1.3253064E+004
1	0	0	1	0	0	4	116	1.328765125969180E+005	-1.9418000E-001	2.5618134E+000	-1.9417301E-001	-5.297255118356810E-004	4.680914031406078E-001	2.715945365618560E-002	-3.324670809300899E+000	1	1.452991222580810E-002	1.262954143037750E-002	0.000000000000000E+000	0.000000000000000E+000	-1.746511960676111E-002	3.324670809300899E+000	0.000000000000000E+000	3.324670809300899E+000	0.0000000E+000	0.0000000E+000	-1.9418000E-001	0.000000000000000E+000	-4.9743499E-004	1.3193458E+004
1	0	0	1	0	0	4	116	1.328863185979407E+005	-1.9418000E-001	2.5518060E+000	-1.9401540E-001	-5.286435551030769E-004	4.675627595855048E-001	2.716080535424385E-002	-3.325199452856002E+000	1	1.452991222580810E-002	1.263089312843575E-002	0.000000000000000E+000	0.000000000000000E+000	-1.744539520495139E-002	3.325199452856002E+000	0.000000000000000E+000	3.325199452856002E+000	0.0000000E+000	0.0000000E+000	-1.9418000E-001	0.000000000000000E+000	-4.9508963E-004	1.3152595E+004
1	0	0	1	0	0	4	116	1.328960945989604E+005	-1.9418000E-001	2.5417984E+000	-1.9405480E-001	-5.270251403003931E-004	4.670357344452044E-001	2.716214761301749E-002	-3.325726477996302E+000	1	1.452991222580810E-002	1.263223538720939E-002	0.000000000000000E+000	0.000000000000000E+000	-1.742573118837395E-002	3.325726477996302E+000	0.000000000000000E+000	3.325726477996302E+000	0.0000000E+000	0.0000000E+000	-1.9418000E-001	0.000000000000000E+000	-4.9324817E-004	1.3098354E+004
1	0	0	1	0	0	4	116	1.329057825999709E+005	-1.9418000E-001	2.5317910E+000	-1.9411391E-001	-5.222839755564928E-004	4.665134504696479E-001	2.716347259528670E-002	-3.326248761971859E+000	1	1.452991222580810E-002	1.263356036947860E-002	0.000000000000000E+000	0.000000000000000E+000	-1.740624407102766E-002	3.326248761971859E+000	0.000000000000000E+000	3.326248761971859E+000	0.0000000E+000	0.0000000E+000	-1.9418000E-001	0.000000000000000E+000	-4.9145584E-004	1.3042811E+004
1	0	0	1	0	0	4	116	1.329154026009745E+005	-1.9418000E-001	2.5217834E+000	-1.9401540E-001	-5.186218122227325E-004	4.659948286574251E-001	2.716478308912171E-002	-3.326767383784081E+000	1	1.452991222580810E-002	1.263487086331361E-002	0.000000000000000E+000	0.000000000000000E+000	-1.738689359391919E-002	3.326767383784081E+000	0.000000000000000E+000	3.326767383784081E+000	0.0000000E+000	0.0000000E+000	-1.9418000E-001	0.000000000000000E+000	-4.8926478E-004	1.2997852E+004
1	0	0	1	0	0	4	116	1.329248366019586E+005	-1.9418000E-001	2.5117760E+000	-1.9405480E-001	-5.085921122133732E-004	4.654862365452118E-001	2.716606315723194E-002	-3.327275975896295E+000	1	1.452991222580810E-002	1.263615093142384E-002	0.000000000000000E+000	0.000000000000000E+000	-1.736791733840314E-002	3.327275975896295E+000	0.000000000000000E+000	3.327275975896295E+000	0.0000000E+000	0.0000000E+000	-1.9418000E-001	0.000000000000000E+000	-4.8742216E-004	1.2943643E+004
1	0	0	1	0	0	4	116	1.329342766029434E+005	-1.9418000E-001	2.5017684E+000	-1.9409421E-001	-5.089174087676737E-004	4.649773191364441E-001	2.716733895350708E-002	-3.327784893305062E+000	1	1.452991222580810E-002	1.263742672769897E-002	0.000000000000000E+000	0.000000000000000E+000	-1.734892894563528E-002	3.327784893305062E+000	0.000000000000000E+000	3.327784893305062E+000	0.0000000E+000	0.0000000E+000	-1.9418000E-001	0.000000000000000E+000	-4.8557876E-004	1.2889454E+004
1	0	0	1	0	0	4	116	1.329359106031135E+005	-1.9418000E-001	2.4999166E+000	-1.9403510E-001	-8.808986942801210E-005	4.648892292670160E-001	2.716755926365462E-002	-3.327872983174490E+000	1	1.452991222580810E-002	1.263764703784651E-002	0.000000000000000E+000	0.000000000000000E+000	-1.734564219416884E-002	3.327872983174490E+000	0.000000000000000E+000	3.327872983174490E+000	0.0000000E+000	0.0000000E+000	-1.9418000E-001	0.000000000000000E+000	-4.8507156E-004	1.2883837E+004
1	0	0	1	0	0	4	116	1.329359126031138E+005	-1.9418000E-001	2.5000348E+000	-1.9401540E-001	-1.077863325675329E-007	4.648891214806835E-001	2.716755953312420E-002	-3.327873090960823E+000	1	1.452991222580810E-002	1.263764730731610E-002	0.000000000000000E+000	0.000000000000000E+000	-1.734563817251585E-002	3.327873090960823E+000	0.000000000000000E+000	3.327873090960823E+000	0.0000000E+000	0.0000000E+000	-1.9418000E-001	0.000000000000000E+000	-4.8504525E-004	1.2885755E+004
3	0	0	0	1	0	5	115	1.329359646031195E+005	0.0000000E+000	2.5089786E+000	0.0000000E+000	-2.694658314188321E-006	4.648864268223693E-001	2.716756626986421E-002	-3.327875785619137E+000	1	1.452991222580810E-002	1.263765404405610E-002	0.000000000000000E+000	0.000000000000000E+000	-1.734553763119114E-002	3.327875785619137E+000	0.000000000000000E+000	3.327875785619137E+000	0.0000000E+000	0.0000000E+000	0.0000000E+000	0.000000000000000E+000	0.0000000E+000	0.0000000E+000
3	0	0	0	0	0	5	115	1.329369646032238E+005	0.0000000E+000	2.5613799E+000	0.0000000E+000	0.000000000000000E+000	4.648864268223693E-001	2.716756626986421E-002	-3.327875785619137E+000	1	1.452991222580810E-002	1.263765404405610E-002	0.000000000000000E+000	0.000000000000000E+000	-1.734553763119114E-002	3.327875785619137E+000	0.000000000000000E+000	3.327875785619137E+000	0.0000000E+000	0.0000000E+000	0.0000000E+000	0.000000000000000E+000	0.0000000E+000	0.0000000E+000
3	0	0	0	0	0	5	115	1.329379646033281E+005	0.0000000E+000	2.6014493E+000	0.0000000E+000	0.000000000000000E+000	4.648864268223693E-001	2.716756626986421E-002	-3.327875785619137E+000	1	1.452991222580810E-002	1.263765404405610E-002	0.000000000000000E+000	0.000000000000000E+000	-1.734553763119114E-002	3.327875785619137E+000	0.000000000000000E+000	3.327875785619137E+000	0.0000000E+000	0.0000000E+000	0.0000000E+000	0.000000000000000E+000	0.0000000E+000	0.0000000E+000
3	0	0	0	0	0	5	115	1.329389646034325E+005	0.0000000E+000	2.6359239E+000	0.0000000E+000	0.000000000000000E+000	4.648864268223693E-001	2.716756626986421E-002	-3.327875785619137E+000	1	1.452991222580810E-002	1.263765404405610E-002	0.000000000000000E+000	0.000000000000000E+000	-1.734553763119114E-002	3.327875785619137E+000	0.000000000000000E+000	3.327875785619137E+000	0.0000000E+000	0.0000000E+000	0.0000000E+000	0.000000000000000E+000	0.0000000E+000	0.0000000E+000
3	0	0	0	0	0	5	115	1.329399646035368E+005	0.0000000E+000	2.6665375E+000	0.0000000E+000	0.000000000000000E+000	4.648864268223693E-001	2.716756626986421E-002	-3.327875785619137E+000	1	1.452991222580810E-002	1.263765404405610E-002	0.000000000000000E+000	0.000000000000000E+000	-1.734553763119114E-002	3.327875785619137E+000	0.000000000000000E+000	3.327875785619137E+000	0.0000000E+000	0.0000000E+000	0.0000000E+000	0.000000000000000E+000	0.0000000E+000	0.0000000E+000
3	0	0	0	0	0	5	115	1.329409646036411E+005	0.0000000E+000	2.6941566E+000	0.0000000E+000	0.000000000000000E+000	4.648864268223693E-001	2.716756626986421E-002	-3.327875785619137E+000	1	1.452991222580810E-002	1.263765404405610E-002	0.000000000000000E+000	0.000000000000000E+000	-1.734553763119114E-002	3.327875785619137E+000	0.000000000000000E+000	3.327875785619137E+000	0.0000000E+000	0.0000000E+000	0.0000000E+000	0.000000000000000E+000	0.0000000E+000	0.0000000E+000
3	0	0	0	0	0	5	115	1.329419646037454E+005	0.0000000E+000	2.7194116E+000	0.0000000E+000	0.000000000000000E+000	4.648864268223693E-001	2.716756626986421E-002	-3.327875785619137E+000	1	1.452991222580810E-002	1.263765404405610E-002	0.000000000000000E+000	0.000000000000000E+000	-1.734553763119114E-002	3.327875785619137E+000	0.000000000000000E+000	3.327875785619137E+000	0.0000000E+000	0.0000000E+000	0.0000000E+000	0.000000000000000E+000	0.0000000E+000	0.0000000E+000
3	0	0	0	0	0	5	115	1.329429646038497E+005	0.0000000E+000	2.7428150E+000	0.0000000E+000	0.000000000000000E+000	4.648864268223693E-001	2.716756626986421E-002	-3.327875785619137E+000	1	1.452991222580810E-002	1.263765404405610E-002	0.000000000000000E+000	0.000000000000000E+000	-1.734553763119114E-002	3.327875785619137E+000	0.000000000000000E+000	3.327875785619137E+000	0.0000000E+000	0.0000000E+000	0.0000000E+000	0.000000000000000E+000	0.0000000E+000	0.0000000E+000
3	0	0	0	0	0	5	115	1.329439646039540E+005	0.0000000E+000	2.7645636E+000	0.0000000E+000	0.000000000000000E+000	4.648864268223693E-001	2.716756626986421E-002	-3.327875785619137E+000	1	1.452991222580810E-002	1.263765404405610E-002	0.000000000000000E+000	0.000000000000000E+000	-1.734553763119114E-002	3.327875785619137E+000	0.000000000000000E+000	3.327875785619137E+000	0.0000000E+000	0.0000000E+000	0.0000000E+000	0.000000000000000E+000	0.0000000E+000	0.0000000E+000
3	0	0	0	0	0	5	115	1.329449646040583E+005	0.0000000E+000	2.7851303E+000	0.0000000E+000	0.000000000000000E+000	4.648864268223693E-001	2.716756626986421E-002	-3.327875785619137E+000	1	1.452991222580810E-002	1.263765404405610E-002	0.000000000000000E+000	0.000000000000000E+000	-1.734553763119114E-002	3.327875785619137E+000	0.000000000000000E+000	3.327875785619137E+000	0.0000000E+000	0.0000000E+000	0.0000000E+000	0.000000000000000E+000	0.0000000E+000	0.0000000E+000
3	0	0	1	0	0	5	116	1.329459986041649E+005	7.7671999E-001	2.8254755E+000	0.0000000E+000	0.000000000000000E+000	4.648864268223693E-001	2.716756626986421E-002	-3.327875785619137E+000	1	1.452991222580810E-002	1.263765404405610E-002	0.000000000000000E+000	0.000000000000000E+000	-1.734553763119114E-002	3.327875785619137E+000	0.000000000000000E+000	3.327875785619137E+000	8.7742798E+001	0.0000000E+000	0.0000000E+000	0.000000000000000E+000	0.0000000E+000	0.0000000E+000
1	1	0	1	1	0	6	116	1.329460006041650E+005	7.7671999E-001	2.8263817E+000	7.7662861E-001	4.314603408177694E-007	4.648868582827101E-001	2.716756748933580E-002	4.314603408177694E-007	2	1.219471593150168E-009	0.000000000000000E+000	0.000000000000000E+000	0.000000000000000E+000	-1.734555372955656E-002	0.000000000000000E+000	4.314603408177694E-007	4.314603408177694E-007	0.0000000E+000	0.0000000E+000	7.7671999E-001	1.000000000000000E+000	2.1950488E-003	3.6392964E+003
1	1	0	1	0	0	6	116	1.329460286041682E+005	7.7671999E-001	2.8366256E+000	7.7676654E-001	6.040992206997342E-006	4.648928992749171E-001	2.716758459835331E-002	6.472452547815111E-006	2	1.832848909796847E-008	0.000000000000000E+000	0.000000000000000E+000	0.000000000000000E+000	-1.734577912709800E-002	0.000000000000000E+000	6.472452547815111E-006	6.472452547815111E-006	0.0000000E+000	0.0000000E+000	7.7671999E-001	1.000000000000000E+000	2.2033958E-003	3.6518381E+003
1	1	0	1	0	0	6	116	1.329460646041716E+005	7.7671999E-001	2.8470271E+000	7.7674687E-001	7.767282459470961E-006	4.649006665573766E-001	2.716760667539398E-002	1.423973500728607E-005	2	4.040552976924960E-008	0.000000000000000E+000	0.000000000000000E+000	0.000000000000000E+000	-1.734606893484979E-002	0.000000000000000E+000	1.423973500728607E-005	1.423973500728607E-005	0.0000000E+000	0.0000000E+000	7.7671999E-001	1.000000000000000E+000	2.2114194E-003	3.6653215E+003
1	1	0	1	0	0	6	116	1.329461066041763E+005	7.7671999E-001	2.8574679E+000	7.7682567E-001	9.061783883306715E-006	4.649097283412599E-001	2.716763252487752E-002	2.330151889059279E-005	2	6.625501331250505E-008	0.000000000000000E+000	0.000000000000000E+000	0.000000000000000E+000	-1.734640704219017E-002	0.000000000000000E+000	2.330151889059279E-005	2.330151889059279E-005	0.0000000E+000	0.0000000E+000	7.7671999E-001	1.000000000000000E+000	2.2197545E-003	3.6783901E+003
1	1	0	1	0	0	6	116	1.329461526041811E+005	7.7671999E-001	2.8675542E+000	7.7666801E-001	9.924803078174592E-006	4.649196531443381E-001	2.716766093753841E-002	3.322632196876738E-005	2	9.466767420321376E-008	0.000000000000000E+000	0.000000000000000E+000	0.000000000000000E+000	-1.734677734993706E-002	0.000000000000000E+000	3.322632196876738E-005	3.322632196876738E-005	0.0000000E+000	0.0000000E+000	7.7671999E-001	1.000000000000000E+000	2.2271376E-003	3.6921235E+003
1	1	0	1	0	0	6	116	1.329462046041864E+005	7.7671999E-001	2.8779557E+000	7.7664834E-001	1.121968766053518E-005	4.649308728319986E-001	2.716769317195879E-002	4.444600962930255E-005	2	1.269020945826593E-007	0.000000000000000E+000	0.000000000000000E+000	0.000000000000000E+000	-1.734719597156870E-002	0.000000000000000E+000	4.444600962930255E-005	4.444600962930255E-005	0.0000000E+000	0.0000000E+000	7.7671999E-001	1.000000000000000E+000	2.2351595E-003	3.7056099E+003
1	1	0	1	0	0	6	116	1.329462586041922E+005	7.7671999E-001	2.8880420E+000	7.7668774E-001	1.165111521879832E-005	4.649425239472174E-001	2.716772676467458E-002	5.609712484810087E-005	2	1.604948103757498E-007	0.000000000000000E+000	0.000000000000000E+000	0.000000000000000E+000	-1.734763069034261E-002	0.000000000000000E+000	5.609712484810087E-005	5.609712484810087E-005	0.0000000E+000	0.0000000E+000	7.7671999E-001	1.000000000000000E+000	2.2431067E-003	3.7184080E+003
1	1	0	1	0	0	6	116	1.329463166041980E+005	7.7671999E-001	2.8980889E+000	7.7666801E-001	1.251417825619380E-005	4.649550381254736E-001	2.716776297144824E-002	6.861130310429466E-005	2	1.967015840279029E-007	0.000000000000000E+000	0.000000000000000E+000	0.000000000000000E+000	-1.734809761115884E-002	0.000000000000000E+000	6.861130310429466E-005	6.861130310429466E-005	0.0000000E+000	0.0000000E+000	7.7671999E-001	1.000000000000000E+000	2.2508530E-003	3.7314385E+003
1	1	0	1	0	0	6	116	1.329463786042044E+005	7.7671999E-001	2.9082146E+000	7.7682567E-001	1.337764617469576E-005	4.649684157716483E-001	2.716780181144277E-002	8.198894927899042E-005	2	2.355415785644521E-007	0.000000000000000E+000	0.000000000000000E+000	0.000000000000000E+000	-1.734859674912405E-002	0.000000000000000E+000	8.198894927899042E-005	8.198894927899042E-005	0.0000000E+000	0.0000000E+000	7.7671999E-001	1.000000000000000E+000	2.2591758E-003	3.7437158E+003
1	1	0	1	0	0	6	116	1.329464446042115E+005	7.7671999E-001	2.9184978E+000	7.7672714E-001	1.424030429787106E-005	4.649826560759461E-001	2.716784330119703E-002	9.622925357686147E-005	2	2.770313328182006E-007	0.000000000000000E+000	0.000000000000000E+000	0.000000000000000E+000	-1.734912807402370E-002	0.000000000000000E+000	9.622925357686147E-005	9.622925357686147E-005	0.0000000E+000	0.0000000E+000	7.7671999E-001	1.000000000000000E+000	2.2668764E-003	3.7574299E+003
1	1	0	1	0	0	6	116	1.329465146042188E+005	7.7671999E-001	2.9288206E+000	7.7674687E-001	1.510350939300325E-005	4.649977595853392E-001	2.716788746090134E-002	1.113327629698647E-004	2	3.211910371316018E-007	0.000000000000000E+000	0.000000000000000E+000	0.000000000000000E+000	-1.734969160626603E-002	0.000000000000000E+000	1.113327629698647E-004	1.113327629698647E-004	0.0000000E+000	0.0000000E+000	7.7671999E-001	1.000000000000000E+000	2.2749521E-003	3.7706243E+003
1	1	0	1	0	0	6	116	1.329465866042264E+005	7.7671999E-001	2.9389856E+000	7.7670747E-001	1.553488231367535E-005	4.650132944676528E-001	2.716793304166251E-002	1.268676452835401E-004	2	3.667717983005248E-007	0.000000000000000E+000	0.000000000000000E+000	0.000000000000000E+000	-1.735027123361203E-002	0.000000000000000E+000	1.268676452835401E-004	1.268676452835401E-004	0.0000000E+000	0.0000000E+000	7.7671999E-001	1.000000000000000E+000	2.2827322E-003	3.7839028E+003
1	1	0	1	0	0	6	116	1.329466606042339E+005	7.7671999E-001	2.9491508E+000	7.7666801E-001	1.596639739142524E-005	4.650292608650443E-001	2.716798005066077E-002	1.428340426749653E-004	2	4.137807965605422E-007	0.000000000000000E+000	0.000000000000000E+000	0.000000000000000E+000	-1.735086696136575E-002	0.000000000000000E+000	1.428340426749653E-004	1.428340426749653E-004	0.0000000E+000	0.0000000E+000	7.7671999E-001	1.000000000000000E+000	2.2905110E-003	3.7971833E+003
1	1	0	1	0	0	6	116	1.329467386042420E+005	7.7671999E-001	2.9593158E+000	7.7668774E-001	1.682937274376551E-005	4.650460902377880E-001	2.716802977105035E-002	1.596634154187308E-004	2	4.635011861403582E-007	0.000000000000000E+000	0.000000000000000E+000	0.000000000000000E+000	-1.735149488789016E-002	0.000000000000000E+000	1.596634154187308E-004	1.596634154187308E-004	0.0000000E+000	0.0000000E+000	7.7671999E-001	1.000000000000000E+000	2.2984643E-003	3.8101743E+003
1	1	0	1	0	0	6	116	1.329468186042504E+005	7.7671999E-001	2.9695203E+000	7.7670747E-001	1.726136946015888E-005	4.650633516072482E-001	2.716808094432791E-002	1.769247848788897E-004	2	5.146744637037071E-007	0.000000000000000E+000	0.000000000000000E+000	0.000000000000000E+000	-1.735213893279287E-002	0.000000000000000E+000	1.769247848788897E-004	1.769247848788897E-004	0.0000000E+000	0.0000000E+000	7.7671999E-001	1.000000000000000E+000	2.3064485E-003	3.8232158E+003
1	1	0	1	0	0	6	116	1.329469006042592E+005	7.7671999E-001	2.9796853E+000	7.7674687E-001	1.769252333376143E-005	4.650810441305819E-001	2.716813357532620E-002	1.946173082126511E-004	2	5.673054619959039E-007	0.000000000000000E+000	0.000000000000000E+000	0.000000000000000E+000	-1.735279906462631E-002	0.000000000000000E+000	1.946173082126511E-004	1.946173082126511E-004	0.0000000E+000	0.0000000E+000	7.7671999E-001	1.000000000000000E+000	2.3144612E-003	3.8361086E+003
1	1	0	1	0	0	6	116	1.329469846042676E+005	7.7671999E-001	2.9898505E+000	7.7680594E-001	1.812421351671219E-005	4.650991683440986E-001	2.716818767424093E-002	2.127415217293633E-004	2	6.214043767258093E-007	0.000000000000000E+000	0.000000000000000E+000	0.000000000000000E+000	-1.735347530340088E-002	0.000000000000000E+000	2.127415217293633E-004	2.127415217293633E-004	0.0000000E+000	0.0000000E+000	7.7671999E-001	1.000000000000000E+000	2.3225336E-003	3.8489028E+003
1	1	0	1	0	0	6	116	1.329470726042772E+005	7.7671999E-001	3.0001731E+000	7.7672714E-001	1.898738619354036E-005	4.651181557302922E-001	2.716824454353637E-002	2.317289079229037E-004	2	6.782736721652749E-007	0.000000000000000E+000	0.000000000000000E+000	0.000000000000000E+000	-1.735418374830857E-002	0.000000000000000E+000	2.317289079229037E-004	2.317289079229037E-004	0.0000000E+000	0.0000000E+000	7.7671999E-001	1.000000000000000E+000	2.3303158E-003	3.8625830E+003
1	1	0	1	0	0	6	116	1.329471606042860E+005	7.7671999E-001	3.0102594E+000	7.7676654E-001	1.898738589551714E-005	4.651371431161877E-001	2.716830160686069E-002	2.507162938184208E-004	2	7.353369964810397E-007	0.000000000000000E+000	0.000000000000000E+000	0.000000000000000E+000	-1.735489219320514E-002	0.000000000000000E+000	2.507162938184208E-004	2.507162938184208E-004	0.0000000E+000	0.0000000E+000	7.7671999E-001	1.000000000000000E+000	2.3382688E-003	3.8753721E+003
1	1	0	1	0	0	6	116	1.329472506042954E+005	7.7671999E-001	3.0203063E+000	7.7682567E-001	1.941908717155457E-005	4.651565622033593E-001	2.716836016337289E-002	2.701353809899754E-004	2	7.938935086791721E-007	0.000000000000000E+000	0.000000000000000E+000	0.000000000000000E+000	-1.735561674545676E-002	0.000000000000000E+000	2.701353809899754E-004	2.701353809899754E-004	0.0000000E+000	0.0000000E+000	7.7671999E-001	1.000000000000000E+000	2.3462514E-003	3.8880105E+003
1	1	0	1	0	0	6	116	1.329473426043051E+005	7.7671999E-001	3.0304713E+000	7.7670747E-001	1.985047088729011E-005	4.651764126742466E-001	2.716842022107601E-002	2.899858518772655E-004	2	8.539512118023451E-007	0.000000000000000E+000	0.000000000000000E+000	0.000000000000000E+000	-1.735635739321480E-002	0.000000000000000E+000	2.899858518772655E-004	2.899858518772655E-004	0.0000000E+000	0.0000000E+000	7.7671999E-001	1.000000000000000E+000	2.3537898E-003	3.9016895E+003
1	1	0	1	0	0	6	116	1.329474366043149E+005	7.7671999E-001	3.0405972E+000	7.7668774E-001	2.028197510374917E-005	4.651966946493503E-001	2.716848178980404E-002	3.102678269810147E-004	2	9.155199398279412E-007	0.000000000000000E+000	0.000000000000000E+000	0.000000000000000E+000	-1.735711414097533E-002	0.000000000000000E+000	3.102678269810147E-004	3.102678269810147E-004	0.0000000E+000	0.0000000E+000	7.7671999E-001	1.000000000000000E+000	2.3615945E-003	3.9148257E+003
1	1	0	1	0	0	6	116	1.329475326043249E+005	7.7671999E-001	3.0506835E+000	7.7686507E-001	2.071339160203934E-005	4.652174080409524E-001	2.716854487785710E-002	3.309812185830540E-004	2	9.786079928943148E-007	0.000000000000000E+000	0.000000000000000E+000	0.000000000000000E+000	-1.735788698546545E-002	0.000000000000000E+000	3.309812185830540E-004	3.309812185830540E-004	0.0000000E+000	0.0000000E+000	7.7671999E-001	1.000000000000000E+000	2.3699694E-003	3.9269155E+003
1	1	0	1	0	0	6	116	1.329476306043351E+005	7.7671999E-001	3.0609667E+000	7.7674687E-001	2.114496135049396E-005	4.652385530023028E-001	2.716860949518959E-002	3.521261799335480E-004	2	1.043225325379066E-006	0.000000000000000E+000	0.000000000000000E+000	0.000000000000000E+000	-1.735867593240314E-002	0.000000000000000E+000	3.521261799335480E-004	3.521261799335480E-004	0.0000000E+000	0.0000000E+000	7.7671999E-001	1.000000000000000E+000	2.3775962E-003	3.9407520E+003
1	1	0	1	0	0	6	116	1.329477306043457E+005	7.7671999E-001	3.0709741E+000	7.7672714E-001	2.157669547531340E-005	4.652601296977781E-001	2.716867565116246E-002	3.737028754088613E-004	2	1.109381298255996E-006	0.000000000000000E+000	0.000000000000000E+000	0.000000000000000E+000	-1.735948098792150E-002	0.000000000000000E+000	3.737028754088613E-004	3.737028754088613E-004	0.0000000E+000	0.0000000E+000	7.7671999E-001	1.000000000000000E+000	2.3853090E-003	3.9537361E+003
1	1	0	1	0	0	6	116	1.329478306043558E+005	7.7671999E-001	3.0810604E+000	7.7676654E-001	2.157654209269418E-005	4.652817062398709E-001	2.716874202449587E-002	3.952794175015555E-004	2	1.175754631658338E-006	0.000000000000000E+000	0.000000000000000E+000	0.000000000000000E+000	-1.736028603771695E-002	0.000000000000000E+000	3.952794175015555E-004	3.952794175015555E-004	0.0000000E+000	0.0000000E+000	7.7671999E-001	1.000000000000000E+000	2.3932646E-003	3.9665205E+003
1	1	0	1	0	0	6	116	1.329479346043670E+005	7.7671999E-001	3.0913439E+000	7.7672714E-001	2.243928773535623E-005	4.653041455276062E-001	2.716881127927131E-002	4.177187052369118E-004	2	1.245009407103981E-006	0.000000000000000E+000	0.000000000000000E+000	0.000000000000000E+000	-1.736112327771230E-002	0.000000000000000E+000	4.177187052369118E-004	4.177187052369118E-004	0.0000000E+000	0.0000000E+000	7.7671999E-001	1.000000000000000E+000	2.4011307E-003	3.9799612E+003
1	1	0	1	0	0	6	116	1.329480386043778E+005	7.7671999E-001	3.1014302E+000	7.7674687E-001	2.243972549835841E-005	4.653265852531046E-001	2.716888076287177E-002	4.401584307352702E-004	2	1.314493007560646E-006	0.000000000000000E+000	0.000000000000000E+000	0.000000000000000E+000	-1.736196053404118E-002	0.000000000000000E+000	4.401584307352702E-004	4.401584307352702E-004	0.0000000E+000	0.0000000E+000	7.7671999E-001	1.000000000000000E+000	2.4090263E-003	3.9928455E+003
1	1	0	1	0	0	6	116	1.329481446043886E+005	7.7671999E-001	3.1114376E+000	7.7680594E-001	2.287104354964362E-005	4.653494562966542E-001	2.716895181191974E-002	4.630294742849138E-004	2	1.385542055535455E-006	0.000000000000000E+000	0.000000000000000E+000	0.000000000000000E+000	-1.736281388342646E-002	0.000000000000000E+000	4.630294742849138E-004	4.630294742849138E-004	0.0000000E+000	0.0000000E+000	7.7671999E-001	1.000000000000000E+000	2.4169832E-003	4.0054246E+003
1	1	0	1	0	0	6	116	1.329482526043998E+005	7.7671999E-001	3.1216028E+000	7.7682567E-001	2.330293075905906E-005	4.653727592274133E-001	2.716902443790767E-002	4.863324050439729E-004	2	1.458168043460412E-006	0.000000000000000E+000	0.000000000000000E+000	0.000000000000000E+000	-1.736368334710420E-002	0.000000000000000E+000	4.863324050439729E-004	4.863324050439729E-004	0.0000000E+000	0.0000000E+000	7.7671999E-001	1.000000000000000E+000	2.4249412E-003	4.0184084E+003
1	1	0	1	0	0	6	116	1.329483626044113E+005	7.7671999E-001	3.1316102E+000	7.7678627E-001	2.373429275221295E-005	4.653964935201655E-001	2.716909864780479E-002	5.100666977961858E-004	2	1.532377940583612E-006	0.000000000000000E+000	0.000000000000000E+000	0.000000000000000E+000	-1.736456890547788E-002	0.000000000000000E+000	5.100666977961858E-004	5.100666977961858E-004	0.0000000E+000	0.0000000E+000	7.7671999E-001	1.000000000000000E+000	2.4325917E-003	4.0314954E+003
1	1	0	1	0	0	6	116	1.329484746044232E+005	7.7671999E-001	3.1417358E+000	7.7676654E-001	2.416593892706765E-005	4.654206594590926E-001	2.716917445197013E-002	5.342326367232535E-004	2	1.608182105917316E-006	0.000000000000000E+000	0.000000000000000E+000	0.000000000000000E+000	-1.736547056915070E-002	0.000000000000000E+000	5.342326367232535E-004	5.342326367232535E-004	0.0000000E+000	0.0000000E+000	7.7671999E-001	1.000000000000000E+000	2.4403953E-003	4.0446333E+003
1	1	0	1	0	0	6	116	1.329485886044353E+005	7.7671999E-001	3.1519403E+000	7.7682567E-001	2.459695070981979E-005	4.654452564098024E-001	2.716925185764035E-002	5.588295874330733E-004	2	1.685587776138059E-006	0.000000000000000E+000	0.000000000000000E+000	0.000000000000000E+000	-1.736638831445264E-002	0.000000000000000E+000	5.588295874330733E-004	5.588295874330733E-004	0.0000000E+000	0.0000000E+000	7.7671999E-001	1.000000000000000E+000	2.4485081E-003	4.0574617E+003
1	1	0	1	0	0	6	116	1.329487046044471E+005	7.7671999E-001	3.1620266E+000	7.7680594E-001	2.502882692548964E-005	4.654702852367278E-001	2.716933087607026E-002	5.838584143585629E-004	2	1.764606206051955E-006	0.000000000000000E+000	0.000000000000000E+000	0.000000000000000E+000	-1.736732217363684E-002	0.000000000000000E+000	5.838584143585629E-004	5.838584143585629E-004	0.0000000E+000	0.0000000E+000	7.7671999E-001	1.000000000000000E+000	2.4562811E-003	4.0705491E+003
1	1	0	1	0	0	6	116	1.329488226044597E+005	7.7671999E-001	3.1721919E+000	7.7676654E-001	2.546023252937529E-005	4.654957454692573E-001	2.716941151466754E-002	6.093186468879382E-004	2	1.845244803330703E-006	0.000000000000000E+000	0.000000000000000E+000	0.000000000000000E+000	-1.736827212914416E-002	0.000000000000000E+000	6.093186468879382E-004	6.093186468879382E-004	0.0000000E+000	0.0000000E+000	7.7671999E-001	1.000000000000000E+000	2.4640525E-003	4.0838420E+003
1	1	0	1	0	0	6	116	1.329489406044716E+005	7.7671999E-001	3.1822386E+000	7.7682567E-001	2.546034216880798E-005	4.655212058114260E-001	2.716949240980135E-002	6.347789890567461E-004	2	1.926139937141053E-006	0.000000000000000E+000	0.000000000000000E+000	0.000000000000000E+000	-1.736922208874227E-002	0.000000000000000E+000	6.347789890567461E-004	6.347789890567461E-004	0.0000000E+000	0.0000000E+000	7.7671999E-001	1.000000000000000E+000	2.4720447E-003	4.0964644E+003
1	1	0	1	0	0	6	116	1.329490626044844E+005	7.7671999E-001	3.1922855E+000	7.7674687E-001	2.632318622536130E-005	4.655475289976514E-001	2.716957631097886E-002	6.611021752821074E-004	2	2.010041114653555E-006	0.000000000000000E+000	0.000000000000000E+000	0.000000000000000E+000	-1.737020424221224E-002	0.000000000000000E+000	6.611021752821074E-004	6.611021752821074E-004	0.0000000E+000	0.0000000E+000	7.7671999E-001	1.000000000000000E+000	2.4795977E-003	4.1098145E+003
1	1	0	1	0	0	6	116	1.329491846044974E+005	7.7671999E-001	3.2022932E+000	7.7680594E-001	2.632318615913391E-005	4.655738521838105E-001	2.716966047626403E-002	6.874253614412413E-004	2	2.094206399818471E-006	0.000000000000000E+000	0.000000000000000E+000	0.000000000000000E+000	-1.737118639567974E-002	0.000000000000000E+000	6.874253614412413E-004	6.874253614412413E-004	0.0000000E+000	0.0000000E+000	7.7671999E-001	1.000000000000000E+000	2.4875603E-003	4.1223853E+003
1	1	0	1	0	0	6	116	1.329493106045104E+005	7.7671999E-001	3.2123792E+000	7.7668774E-001	2.718636966413922E-005	4.656010385534747E-001	2.716974767473764E-002	7.146117311053805E-004	2	2.181404873430326E-006	0.000000000000000E+000	0.000000000000000E+000	0.000000000000000E+000	-1.737220075568437E-002	0.000000000000000E+000	7.146117311053805E-004	7.146117311053805E-004	0.0000000E+000	0.0000000E+000	7.7671999E-001	1.000000000000000E+000	2.4950155E-003	4.1359985E+003
1	1	0	1	0	0	6	116	1.329494386045237E+005	7.7671999E-001	3.2224262E+000	7.7668774E-001	2.761773155795203E-005	4.656286562850326E-001	2.716983653512478E-002	7.422294626633325E-004	2	2.270265260569115E-006	0.000000000000000E+000	0.000000000000000E+000	0.000000000000000E+000	-1.737323121038123E-002	0.000000000000000E+000	7.422294626633325E-004	7.422294626633325E-004	0.0000000E+000	0.0000000E+000	7.7671999E-001	1.000000000000000E+000	2.5028188E-003	4.1489341E+003
1	1	0	1	0	0	6	116	1.329495686045373E+005	7.7671999E-001	3.2324338E+000	7.7680594E-001	2.804976092444526E-005	4.656567060459571E-001	2.716992706784116E-002	7.702792235877778E-004	2	2.360797976951740E-006	0.000000000000000E+000	0.000000000000000E+000	0.000000000000000E+000	-1.737427778467463E-002	0.000000000000000E+000	7.702792235877778E-004	7.702792235877778E-004	0.0000000E+000	0.0000000E+000	7.7671999E-001	1.000000000000000E+000	2.5109737E-003	4.1611855E+003
1	1	0	1	0	0	6	116	1.329496986045511E+005	7.7671999E-001	3.2424412E+000	7.7680594E-001	2.804980476697286E-005	4.656847558507241E-001	2.717001788023485E-002	7.983290283547506E-004	2	2.451610370643453E-006	0.000000000000000E+000	0.000000000000000E+000	0.000000000000000E+000	-1.737532436060385E-002	0.000000000000000E+000	7.983290283547506E-004	7.983290283547506E-004	0.0000000E+000	0.0000000E+000	7.7671999E-001	1.000000000000000E+000	2.5187475E-003	4.1740684E+003
1	1	0	1	0	0	6	116	1.329498346045651E+005	7.7671999E-001	3.2524881E+000	7.7678627E-001	2.934395588106579E-005	4.657140998066051E-001	2.717011317622238E-002	8.276729842358163E-004	2	2.546906358168177E-006	0.000000000000000E+000	0.000000000000000E+000	0.000000000000000E+000	-1.737641922305114E-002	0.000000000000000E+000	8.276729842358163E-004	8.276729842358163E-004	0.0000000E+000	0.0000000E+000	7.7671999E-001	1.000000000000000E+000	2.5264882E-003	4.1871084E+003
1	1	0	1	0	0	6	116	1.329499706045792E+005	7.7671999E-001	3.2624955E+000	7.7682567E-001	2.934391217099296E-005	4.657434437187761E-001	2.717020876634134E-002	8.570168964068093E-004	2	2.642496477134326E-006	0.000000000000000E+000	0.000000000000000E+000	0.000000000000000E+000	-1.737751408386755E-002	0.000000000000000E+000	8.570168964068093E-004	8.570168964068093E-004	0.0000000E+000	0.0000000E+000	7.7671999E-001	1.000000000000000E+000	2.5343902E-003	4.1997783E+003
1	1	0	1	0	0	6	116	1.329501126045939E+005	7.7671999E-001	3.2726214E+000	7.7674687E-001	3.063900474045011E-005	4.657740827235166E-001	2.717030888261411E-002	8.876559011472595E-004	2	2.742612749902923E-006	0.000000000000000E+000	0.000000000000000E+000	0.000000000000000E+000	-1.737865726632900E-002	0.000000000000000E+000	8.876559011472595E-004	8.876559011472595E-004	0.0000000E+000	0.0000000E+000	7.7671999E-001	1.000000000000000E+000	2.5419984E-003	4.2132407E+003
1	1	0	1	0	0	6	116	1.329502566046091E+005	7.7671999E-001	3.2827864E+000	7.7680594E-001	3.107050875822703E-005	4.658051532322748E-001	2.717041072435525E-002	9.187264099054865E-004	2	2.844454491040399E-006	0.000000000000000E+000	0.000000000000000E+000	0.000000000000000E+000	-1.737981654878551E-002	0.000000000000000E+000	9.187264099054865E-004	9.187264099054865E-004	0.0000000E+000	0.0000000E+000	7.7671999E-001	1.000000000000000E+000	2.5500879E-003	4.2260059E+003
1	1	0	1	0	0	6	116	1.329504026046244E+005	7.7671999E-001	3.2927940E+000	7.7674687E-001	3.150213327672747E-005	4.658366553655515E-001	2.717051429823227E-002	9.502285431822140E-004	2	2.948028368057048E-006	0.000000000000000E+000	0.000000000000000E+000	0.000000000000000E+000	-1.738099193573313E-002	0.000000000000000E+000	9.502285431822140E-004	9.502285431822140E-004	0.0000000E+000	0.0000000E+000	7.7671999E-001	1.000000000000000E+000	2.5576674E-003	4.2392109E+003
1	1	0	1	0	0	6	116	1.329505506046396E+005	7.7671999E-001	3.3028014E+000	7.7672714E-001	3.193310115072462E-005	4.658685884667023E-001	2.717061960898770E-002	9.821616443329386E-004	2	3.053339123492566E-006	0.000000000000000E+000	0.000000000000000E+000	0.000000000000000E+000	-1.738218340267158E-002	0.000000000000000E+000	9.821616443329386E-004	9.821616443329386E-004	0.0000000E+000	0.0000000E+000	7.7671999E-001	1.000000000000000E+000	2.5653755E-003	4.2522026E+003
1	1	0	1	0	0	6	116	1.329507026046556E+005	7.7671999E-001	3.3128090E+000	7.7672714E-001	3.279658016231325E-005	4.659013850468646E-001	2.717072809517529E-002	1.014958224495252E-003	2	3.161825311084887E-006	0.000000000000000E+000	0.000000000000000E+000	0.000000000000000E+000	-1.738340708717290E-002	0.000000000000000E+000	1.014958224495252E-003	1.014958224495252E-003	0.0000000E+000	0.0000000E+000	7.7671999E-001	1.000000000000000E+000	2.5731486E-003	4.2650874E+003
1	1	0	1	0	0	6	116	1.329508586046719E+005	7.7671999E-001	3.3230133E+000	7.7670747E-001	3.365956644217173E-005	4.659350446133067E-001	2.717083977501141E-002	1.048617790937424E-003	2	3.273505147199929E-006	0.000000000000000E+000	0.000000000000000E+000	0.000000000000000E+000	-1.738466297085263E-002	0.000000000000000E+000	1.048617790937424E-003	1.048617790937424E-003	0.0000000E+000	0.0000000E+000	7.7671999E-001	1.000000000000000E+000	2.5810092E-003	4.2783330E+003
1	1	0	1	0	0	6	116	1.329510206046887E+005	7.7671999E-001	3.3330209E+000	7.7672714E-001	3.495411167542140E-005	4.659699987249821E-001	2.717095610467341E-002	1.083571902612845E-003	2	3.389834809203879E-006	0.000000000000000E+000	0.000000000000000E+000	0.000000000000000E+000	-1.738596715575554E-002	0.000000000000000E+000	1.083571902612845E-003	1.083571902612845E-003	0.0000000E+000	0.0000000E+000	7.7671999E-001	1.000000000000000E+000	2.5888479E-003	4.2911094E+003
1	1	0	1	0	0	6	116	1.329511826047059E+005	7.7671999E-001	3.3430676E+000	7.7674687E-001	3.495405700471666E-005	4.660049527819868E-001	2.717107278800170E-002	1.118525959617562E-003	2	3.506518137488118E-006	0.000000000000000E+000	0.000000000000000E+000	0.000000000000000E+000	-1.738727133861862E-002	0.000000000000000E+000	1.118525959617562E-003	1.118525959617562E-003	0.0000000E+000	0.0000000E+000	7.7671999E-001	1.000000000000000E+000	2.5967173E-003	4.3039346E+003
1	1	0	1	0	0	6	116	1.329513466047226E+005	7.7671999E-001	3.3531146E+000	7.7666801E-001	3.538528743717405E-005	4.660403380694240E-001	2.717119126342641E-002	1.153911247054736E-003	2	3.624993562201945E-006	0.000000000000000E+000	0.000000000000000E+000	0.000000000000000E+000	-1.738859161126892E-002	0.000000000000000E+000	1.153911247054736E-003	1.153911247054736E-003	0.0000000E+000	0.0000000E+000	7.7671999E-001	1.000000000000000E+000	2.6042568E-003	4.3173076E+003
1	1	0	1	0	0	6	116	1.329515206047408E+005	7.7671999E-001	3.3633192E+000	7.7672714E-001	3.754310356246101E-005	4.660778811729865E-001	2.717131734172066E-002	1.191454350617197E-003	2	3.751071856451099E-006	0.000000000000000E+000	0.000000000000000E+000	0.000000000000000E+000	-1.738999239494008E-002	0.000000000000000E+000	1.191454350617197E-003	1.191454350617197E-003	0.0000000E+000	0.0000000E+000	7.7671999E-001	1.000000000000000E+000	2.6123812E-003	4.3301167E+003
1	1	0	1	0	0	6	116	1.329516966047594E+005	7.7671999E-001	3.3734841E+000	7.7680594E-001	3.797493620051278E-005	4.661158561091870E-001	2.717144525686171E-002	1.229429286817710E-003	2	3.878986997506856E-006	0.000000000000000E+000	0.000000000000000E+000	0.000000000000000E+000	-1.739140929086756E-002	0.000000000000000E+000	1.229429286817710E-003	1.229429286817710E-003	0.0000000E+000	0.0000000E+000	7.7671999E-001	1.000000000000000E+000	2.6205424E-003	4.3427632E+003
1	1	0	1	0	0	6	116	1.329518786047781E+005	7.7671999E-001	3.3836493E+000	7.7684534E-001	3.926945961183972E-005	4.661551255687988E-001	2.717157793145140E-002	1.268698746429549E-003	2	4.011661587192961E-006	0.000000000000000E+000	0.000000000000000E+000	0.000000000000000E+000	-1.739287448720403E-002	0.000000000000000E+000	1.268698746429549E-003	1.268698746429549E-003	0.0000000E+000	0.0000000E+000	7.7671999E-001	1.000000000000000E+000	2.6285723E-003	4.3556279E+003
1	1	0	1	0	0	6	116	1.329520626047973E+005	7.7671999E-001	3.3936567E+000	7.7680594E-001	3.970169689920214E-005	4.661948272656981E-001	2.717171246857802E-002	1.308400443328751E-003	2	4.146198713812776E-006	0.000000000000000E+000	0.000000000000000E+000	0.000000000000000E+000	-1.739435581089484E-002	0.000000000000000E+000	1.308400443328751E-003	1.308400443328751E-003	0.0000000E+000	0.0000000E+000	7.7671999E-001	1.000000000000000E+000	2.6362126E-003	4.3687319E+003
1	1	0	1	0	0	6	116	1.329522526048170E+005	7.7671999E-001	3.4037430E+000	7.7672714E-001	4.099515875180562E-005	4.662358224244498E-001	2.717185180123038E-002	1.349395602080557E-003	2	4.285531366169520E-006	0.000000000000000E+000	0.000000000000000E+000	0.000000000000000E+000	-1.739588539538645E-002	0.000000000000000E+000	1.349395602080557E-003	1.349395602080557E-003	0.0000000E+000	0.0000000E+000	7.7671999E-001	1.000000000000000E+000	2.6437796E-003	4.3821606E+003
1	1	0	1	0	0	6	116	1.329524486048380E+005	7.7671999E-001	3.4138689E+000	7.7676654E-001	4.229024006260766E-005	4.662781126645125E-001	2.717199596269078E-002	1.391685842143165E-003	2	4.429692826570658E-006	0.000000000000000E+000	0.000000000000000E+000	0.000000000000000E+000	-1.739746330110302E-002	0.000000000000000E+000	1.391685842143165E-003	1.391685842143165E-003	0.0000000E+000	0.0000000E+000	7.7671999E-001	1.000000000000000E+000	2.6517792E-003	4.3949741E+003
1	1	0	1	0	0	6	116	1.329526506048590E+005	7.7671999E-001	3.4239156E+000	7.7668774E-001	4.358419431580437E-005	4.663216968588283E-001	2.717214497535109E-002	1.435270036458969E-003	2	4.578705486885798E-006	0.000000000000000E+000	0.000000000000000E+000	0.000000000000000E+000	-1.739908948599251E-002	0.000000000000000E+000	1.435270036458969E-003	1.435270036458969E-003	0.0000000E+000	0.0000000E+000	7.7671999E-001	1.000000000000000E+000	2.6593134E-003	4.4083555E+003
1	1	0	1	0	0	6	116	1.329528566048804E+005	7.7671999E-001	3.4339626E+000	7.7664834E-001	4.444769541422526E-005	4.663661445542425E-001	2.717229738636216E-002	1.479717731873194E-003	2	4.731116497947579E-006	0.000000000000000E+000	0.000000000000000E+000	0.000000000000000E+000	-1.740074788926898E-002	0.000000000000000E+000	1.479717731873194E-003	1.479717731873194E-003	0.0000000E+000	0.0000000E+000	7.7671999E-001	1.000000000000000E+000	2.6669814E-003	4.4215151E+003
1	1	0	1	0	0	6	116	1.329530706049027E+005	7.7671999E-001	3.4439702E+000	7.7684534E-001	4.617346001995935E-005	4.664123180142625E-001	2.717245617674324E-002	1.525891191893153E-003	2	4.889906879034650E-006	0.000000000000000E+000	0.000000000000000E+000	0.000000000000000E+000	-1.740247068314320E-002	0.000000000000000E+000	1.525891191893153E-003	1.525891191893153E-003	0.0000000E+000	0.0000000E+000	7.7671999E-001	1.000000000000000E+000	2.6754322E-003	4.4332764E+003
1	1	0	1	0	0	6	116	1.329532946049261E+005	7.7671999E-001	3.4540565E+000	7.7670747E-001	4.833082758718067E-005	4.664606488418496E-001	2.717262287388563E-002	1.574222019480334E-003	2	5.056604021422967E-006	0.000000000000000E+000	0.000000000000000E+000	0.000000000000000E+000	-1.740427397130196E-002	0.000000000000000E+000	1.574222019480334E-003	1.574222019480334E-003	0.0000000E+000	0.0000000E+000	7.7671999E-001	1.000000000000000E+000	2.6827916E-003	4.4470493E+003
1	1	0	1	0	0	6	116	1.329535246049501E+005	7.7671999E-001	3.4641428E+000	7.7684534E-001	4.962644540601307E-005	4.665102752872556E-001	2.717279453827447E-002	1.623848464886347E-003	2	5.228268410265718E-006	0.000000000000000E+000	0.000000000000000E+000	0.000000000000000E+000	-1.740612560070353E-002	0.000000000000000E+000	1.623848464886347E-003	1.623848464886347E-003	0.0000000E+000	0.0000000E+000	7.7671999E-001	1.000000000000000E+000	2.6911031E-003	4.4592437E+003
1	1	0	1	0	0	6	116	1.329537666049751E+005	7.7671999E-001	3.4741502E+000	7.7670747E-001	5.221423344479667E-005	4.665624895207005E-001	2.717297567887412E-002	1.676062698331144E-003	2	5.409409009914101E-006	0.000000000000000E+000	0.000000000000000E+000	0.000000000000000E+000	-1.740807378395614E-002	0.000000000000000E+000	1.676062698331144E-003	1.676062698331144E-003	0.0000000E+000	0.0000000E+000	7.7671999E-001	1.000000000000000E+000	2.6983984E-003	4.4729199E+003
1	1	0	1	0	0	6	116	1.329540186050013E+005	7.7671999E-001	3.4841578E+000	7.7672714E-001	5.437253110938602E-005	4.666168620518098E-001	2.717316485398266E-002	1.730435229440530E-003	2	5.598584118454014E-006	0.000000000000000E+000	0.000000000000000E+000	0.000000000000000E+000	-1.741010249619647E-002	0.000000000000000E+000	1.730435229440530E-003	1.730435229440530E-003	0.0000000E+000	0.0000000E+000	7.7671999E-001	1.000000000000000E+000	2.7062399E-003	4.4856909E+003
1	1	0	1	0	0	6	116	1.329542806050288E+005	7.7671999E-001	3.4941652E+000	7.7680594E-001	5.653094947338104E-005	4.666733930012832E-001	2.717336210368050E-002	1.786966178913911E-003	2	5.795833816296669E-006	0.000000000000000E+000	0.000000000000000E+000	0.000000000000000E+000	-1.741221174192800E-002	0.000000000000000E+000	1.786966178913911E-003	1.786966178913911E-003	0.0000000E+000	0.0000000E+000	7.7671999E-001	1.000000000000000E+000	2.7142882E-003	4.4981187E+003
1	1	0	1	0	0	6	116	1.329545606050580E+005	7.7671999E-001	3.5042515E+000	7.7674687E-001	6.041423499584198E-005	4.667338072362791E-001	2.717357350638019E-002	1.847380413909753E-003	2	6.007236515979258E-006	0.000000000000000E+000	0.000000000000000E+000	0.000000000000000E+000	-1.741446587826349E-002	0.000000000000000E+000	1.847380413909753E-003	1.847380413909753E-003	0.0000000E+000	0.0000000E+000	7.7671999E-001	1.000000000000000E+000	2.7219164E-003	4.5114458E+003
1	1	0	1	0	0	6	116	1.329548606050892E+005	7.7671999E-001	3.5142589E+000	7.7672714E-001	6.472960455550087E-005	4.667985368408346E-001	2.717380066198124E-002	1.912110018465254E-003	2	6.234392117030613E-006	0.000000000000000E+000	0.000000000000000E+000	0.000000000000000E+000	-1.741688102683934E-002	0.000000000000000E+000	1.912110018465254E-003	1.912110018465254E-003	0.0000000E+000	0.0000000E+000	7.7671999E-001	1.000000000000000E+000	2.7296203E-003	4.5244443E+003
1	1	0	1	0	0	6	116	1.329551786051225E+005	7.7671999E-001	3.5242665E+000	7.7676654E-001	6.861373288763894E-005	4.668671505737222E-001	2.717404213872910E-002	1.980723751352893E-003	2	6.475868864888601E-006	0.000000000000000E+000	0.000000000000000E+000	0.000000000000000E+000	-1.741944109746552E-002	0.000000000000000E+000	1.980723751352893E-003	1.980723751352893E-003	0.0000000E+000	0.0000000E+000	7.7671999E-001	1.000000000000000E+000	2.7375324E-003	4.5370986E+003
1	1	0	1	0	0	6	116	1.329555206051581E+005	7.7671999E-001	3.5342739E+000	7.7674687E-001	7.379228621721268E-005	4.669409428599394E-001	2.717430257476409E-002	2.054516037570106E-003	2	6.736304899883361E-006	0.000000000000000E+000	0.000000000000000E+000	0.000000000000000E+000	-1.742219438687907E-002	0.000000000000000E+000	2.054516037570106E-003	2.054516037570106E-003	0.0000000E+000	0.0000000E+000	7.7671999E-001	1.000000000000000E+000	2.7452363E-003	4.5500972E+003
1	1	0	1	0	0	6	116	1.329559046051982E+005	7.7671999E-001	3.5442815E+000	7.7670747E-001	8.285451869169871E-005	4.670237973786311E-001	2.717459582381315E-002	2.137370556261804E-003	2	7.029553948937478E-006	0.000000000000000E+000	0.000000000000000E+000	0.000000000000000E+000	-1.742528580037054E-002	0.000000000000000E+000	2.137370556261804E-003	2.137370556261804E-003	0.0000000E+000	0.0000000E+000	7.7671999E-001	1.000000000000000E+000	2.7528699E-003	4.5632129E+003
1	1	0	1	0	0	6	116	1.329563346052431E+005	7.7671999E-001	3.5543284E+000	7.7674687E-001	9.278021908468670E-005	4.671165775977158E-001	2.717492513769600E-002	2.230150775346491E-003	2	7.358867831794985E-006	0.000000000000000E+000	0.000000000000000E+000	0.000000000000000E+000	-1.742874755508892E-002	0.000000000000000E+000	2.230150775346491E-003	2.230150775346491E-003	0.0000000E+000	0.0000000E+000	7.7671999E-001	1.000000000000000E+000	2.7608136E-003	4.5759160E+003
1	1	0	1	0	0	6	116	1.329568306052946E+005	7.7671999E-001	3.5643358E+000	7.7680594E-001	1.070205124881532E-004	4.672235981102039E-001	2.717530607205868E-002	2.337171287834644E-003	2	7.739802194470236E-006	0.000000000000000E+000	0.000000000000000E+000	0.000000000000000E+000	-1.743274063430047E-002	0.000000000000000E+000	2.337171287834644E-003	2.337171287834644E-003	0.0000000E+000	0.0000000E+000	7.7671999E-001	1.000000000000000E+000	2.7687973E-003	4.5884507E+003
1	1	0	1	0	0	6	116	1.329574166053561E+005	7.7671999E-001	3.5743434E+000	7.7678627E-001	1.264396217465401E-004	4.673500377319505E-001	2.717575739780983E-002	2.463610909581184E-003	2	8.191127945617049E-006	0.000000000000000E+000	0.000000000000000E+000	0.000000000000000E+000	-1.743745826658771E-002	0.000000000000000E+000	2.463610909581184E-003	2.463610909581184E-003	0.0000000E+000	0.0000000E+000	7.7671999E-001	1.000000000000000E+000	2.7765010E-003	4.6014502E+003
1	1	0	1	0	0	6	116	1.329581386054314E+005	7.7671999E-001	3.5843508E+000	7.7680594E-001	1.557826692528195E-004	4.675058204012033E-001	2.717631502856427E-002	2.619393578834004E-003	2	8.748758700060505E-006	0.000000000000000E+000	0.000000000000000E+000	0.000000000000000E+000	-1.744327072742956E-002	0.000000000000000E+000	2.619393578834004E-003	2.619393578834004E-003	0.0000000E+000	0.0000000E+000	7.7671999E-001	1.000000000000000E+000	2.7843451E-003	4.6142168E+003
1	1	0	1	0	0	6	116	1.329590586055273E+005	7.7671999E-001	3.5943584E+000	7.7672714E-001	1.985061532921261E-004	4.677043265544955E-001	2.717702758230262E-002	2.817899732126130E-003	2	9.461312438414221E-006	0.000000000000000E+000	0.000000000000000E+000	0.000000000000000E+000	-1.745067725890325E-002	0.000000000000000E+000	2.817899732126130E-003	2.817899732126130E-003	0.0000000E+000	0.0000000E+000	7.7671999E-001	1.000000000000000E+000	2.7918357E-003	4.6275688E+003
1	1	0	1	0	0	6	116	1.329602966056564E+005	7.7671999E-001	3.6044052E+000	7.7674687E-001	2.671198210120201E-004	4.679714463755075E-001	2.717798909774436E-002	3.085019553138150E-003	2	1.042282788014937E-005	0.000000000000000E+000	0.000000000000000E+000	0.000000000000000E+000	-1.746064385857163E-002	0.000000000000000E+000	3.085019553138150E-003	3.085019553138150E-003	0.0000000E+000	0.0000000E+000	7.7671999E-001	1.000000000000000E+000	2.7997105E-003	4.6403857E+003
1	1	0	1	0	0	6	116	1.329621386058487E+005	7.7671999E-001	3.6144128E+000	7.7670747E-001	3.974450373980734E-004	4.683688914129055E-001	2.717942372958210E-002	3.482464590536224E-003	2	1.185745971788929E-005	0.000000000000000E+000	0.000000000000000E+000	0.000000000000000E+000	-1.747547306728748E-002	0.000000000000000E+000	3.482464590536224E-003	3.482464590536224E-003	0.0000000E+000	0.0000000E+000	7.7671999E-001	1.000000000000000E+000	2.8073415E-003	4.6535059E+003
1	1	0	1	0	0	6	116	1.329651046061581E+005	7.7671999E-001	3.6244202E+000	7.7674687E-001	6.399673825502396E-004	4.690088587954558E-001	2.718174026222693E-002	4.122431973086463E-003	2	1.417399236271905E-005	0.000000000000000E+000	0.000000000000000E+000	0.000000000000000E+000	-1.749935111077573E-002	0.000000000000000E+000	4.122431973086463E-003	4.122431973086463E-003	0.0000000E+000	0.0000000E+000	7.7671999E-001	1.000000000000000E+000	2.8152571E-003	4.6661533E+003
1	1	0	1	0	0	6	116	1.329706006067311E+005	7.7671999E-001	3.6344278E+000	7.7674687E-001	1.185860579941008E-003	4.701947193753968E-001	2.718604481087844E-002	5.308292553027471E-003	2	1.847854101422880E-005	0.000000000000000E+000	0.000000000000000E+000	0.000000000000000E+000	-1.754359716341984E-002	0.000000000000000E+000	5.308292553027471E-003	5.308292553027471E-003	0.0000000E+000	0.0000000E+000	7.7671999E-001	1.000000000000000E+000	2.8230303E-003	4.6790376E+003
1	1	0	1	0	0	6	116	1.329822626079477E+005	7.7671999E-001	3.6444352E+000	7.7668774E-001	2.516288958324326E-003	4.727110083337211E-001	2.719520420309994E-002	7.824581511351798E-003	2	2.763793323573224E-005	0.000000000000000E+000	0.000000000000000E+000	0.000000000000000E+000	-1.763748328764140E-002	0.000000000000000E+000	7.824581511351798E-003	7.824581511351798E-003	0.0000000E+000	0.0000000E+000	7.7671999E-001	1.000000000000000E+000	2.8305880E-003	4.6922783E+003
[truncated: 2,892,874 more chars]
