# Supplementary material for: Experimental data of cathodes manufactured in a convective dryer at the pilot-plant scale, and charge and discharge capacities of half-coin lithium-ion cells
Source: Data Brief. 2021 Dec 16;40:107720. doi: 10.1016/j.dib.2021.107720 (PMC8703052; doi:10.1016/j.dib.2021.107720)
Supplement: Supplementary file 1 [file mmc1.zip › Biologic/NEX_CAT5_EXTRA2_A_D5_CE4.mpt]

BT-Lab ASCII FILE
Nb header lines : 93
Modulo Bat
Run on channel : E4 (SN 0304)
User :
Ecell ctrl range : min = 0.00 V, max = 10.00 V
Acquisition started on : 01/11/2021 11:51:49.850
Loaded Setting File : C:\Nextrode\Procedures\NEX_NMC_Form_Cond_Rate_ASI.mps
Saved on :
	File : NEX_CAT5_EXTRA2_A_D5_CE4.mpr
	Directory : C:\Nextrode\Data-GA\
	Host : 192.109.209.192
Device : BCS-805 (SN 0278)
Address : 192.109.209.5
BT-Lab for windows v1.67 (software)
Internet server v1.66 (firmware)
Command interpretor v1.66 (firmware)
Electrode material :
Initial state :
Electrolyte :
Comments : NMC ASI
Mass of active material : 0.001 mg
at x = 0.000
Molecular weight of active material (at x = 0) : 0.001 g/mol
Atomic weight of intercalated ion : 0.001 g/mol
Acquisition started at : xo = 0.000
Number of e- transfered per intercalated ion : 1
for DX = 1, DQ = 26.802 mA.h
Battery capacity : 5.966 mA.h
Electrode surface area : 1.720 cm?
Characteristic mass : 10.000 mg
Cycle Definition : Charge/Discharge alternance
Ns 0 1 2 3 4 5 6 7 8 9 10 11 12 13 14 15 16 17 18 19 20 21 22 23 24 25 26 27 28 29 30 31 32 33 34 35 36 37 38 39 40 41 42 43 44 45 46 47 48 49 50 51 52 53 54 55 56 57 58 59 60 61 62 63 64 65 66 67
ctrl_type Rest CC CV Rest CC Rest CC CV Rest CC Rest Loop CC CV Rest CC Rest CC CV Rest CC Rest CC CV Rest CC Rest CC CV Rest CC Rest CC CV Rest CC Rest CC Rest CC Rest Loop CC CV Rest CC Rest CC Rest CC Rest CC Rest CC Rest CC Rest CC CV Rest CC Rest CC CV Rest CC Rest Rest
Apply I/C C x N C x N C x N C x N C x N C x N C x N C x N C x N C x N C x N C x N C x N C x N C x N C x N C x N C x N C x N C x N C x N C x N C x N C x N C x N C x N C x N C x N C x N C x N C x N C x N C x N C x N C x N C x N C x N C x N C x N C x N C x N C x N C x N C x N C x N C x N C x N C x N C x N C x N C x N C x N C x N C x N C x N C x N C x N C x N C x N C x N C x N C x N C x N C x N C x N…
ctrl1_val 100.000 4.200 100.000 100.000 4.200 100.000 100.000 100.000 4.200 100.000 100.000 4.200 100.000 100.000 4.200 100.000 100.000 4.200 100.000 100.000 4.200 100.000 100.000 100.000 100.000 100.000 4.200 100.000 100.000 100.000 100.000 100.000 100.000 100.000 4.200 100.000 100.000 4.200 100.000
ctrl1_val_unit mA V mA mA V mA mA V mA mA V mA mA V mA mA V mA mA V mA mA mA mA V mA mA mA mA mA mA mA V mA mA V mA
ctrl1_val_vs <None> Ref <None> <None> Ref <None> <None> Ref <None> <None> Ref <None> <None> Ref <None> <None> Ref <None> <None> Ref <None> <None> <None> <None> Ref <None> <None> <None> <None> <None> <None> <None> Ref <None> <None> Ref <None>
ctrl2_val
ctrl2_val_unit
ctrl2_val_vs
ctrl3_val
ctrl3_val_unit
ctrl3_val_vs
N 0.10 0.05 0.20 0.10 0.05 0.10 0.20 0.10 0.10 0.20 0.10 0.10 0.20 0.10 0.10 0.20 0.10 0.20 0.10 0.10 0.50 0.10 0.20 0.10 0.10 1.00 0.10 0.20 0.10 0.10 2.00 0.10 0.20 0.10 0.10 0.50 0.10 1.80 0.10 1.20 0.10 0.10 0.20 0.20 0.10 0.50 0.10 1.80 0.10 1.20 0.10 0.50 0.10 1.80 0.10 1.20 0.10 0.20 0.10 0.10 5.00 0.10 0.20 0.10 0.10 10.00 0.10 0.10
charge/discharge Charge Charge Charge Discharge Discharge Discharge Charge Discharge Discharge Discharge Discharge Discharge Charge Discharge Discharge Discharge Discharge Charge Discharge Discharge Discharge Discharge Charge Discharge Discharge Discharge Discharge Charge Discharge Discharge Discharge Discharge Charge Discharge Discharge Discharge Discharge Discharge Discharge Charge Discharge Di…
charge/discharge_1 Charge Charge Charge Charge Charge Charge Charge Charge Charge Charge Charge Charge Charge Charge Charge Charge Charge Charge Charge Charge Charge Charge Charge Charge Charge Charge Charge Charge Charge Charge Charge Charge Charge Charge Charge Charge Charge Charge Charge Charge Charge Charge Charge Charge Charge Charge Charge Charge Charge Charge Charge Charge Charge Charge Ch…
Apply I/C_1 I I I I I I I I I I I I I I I I I I I I I I I I I I I I I I I I I I I I I I I I I I I I I I I I I I I I I I I I I I I I I I I I I I I I
N1 0.00 0.00 0.00 0.00 0.00 0.00 0.00 0.00 0.00 0.00 0.00 0.00 0.00 0.00 0.00 0.00 0.00 0.00 0.00 0.00 0.00 0.00 0.00 0.00 0.00 0.00 0.00 0.00 0.00 0.00 0.00 0.00 0.00 0.00 0.00 0.00 0.00 0.00 0.00 0.00 0.00 0.00 0.00 0.00 0.00 0.00 0.00 0.00 0.00 0.00 0.00 0.00 0.00 0.00 0.00 0.00 0.00 0.00 0.00 0.00 0.00 0.00 0.00 0.00 0.00 0.00 0.00 0.00
ctrl4_val
ctrl4_val_unit
ctrl_seq 0 0 0 0 0 0 0 0 0 0 0 6 0 0 0 0 0 0 0 0 0 0 0 0 0 0 0 0 0 0 0 0 0 0 0 0 0 0 0 0 0 35 0 0 0 0 0 0 0 0 0 0 0 0 0 0 0 0 0 0 0 0 0 0 0 0 0 0
ctrl_repeat 0 0 0 0 0 0 0 0 0 0 0 4 0 0 0 0 0 0 0 0 0 0 0 0 0 0 0 0 0 0 0 0 0 0 0 0 0 0 0 0 0 8 0 0 0 0 0 0 0 0 0 0 0 0 0 0 0 0 0 0 0 0 0 0 0 0 0 0
ctrl_trigger Falling Edge Falling Edge Falling Edge Falling Edge Falling Edge Falling Edge Falling Edge Falling Edge Falling Edge Falling Edge Falling Edge Falling Edge Falling Edge Falling Edge Falling Edge Falling Edge Falling Edge Falling Edge Falling Edge Falling Edge Falling Edge Falling Edge Falling Edge Falling Edge Falling Edge Falling Edge Falling Edge Falling Edge Falling Edge Falling E…
ctrl_TO_t 0.000 0.000 0.000 0.000 0.000 0.000 0.000 0.000 0.000 0.000 0.000 0.000 0.000 0.000 0.000 0.000 0.000 0.000 0.000 0.000 0.000 0.000 0.000 0.000 0.000 0.000 0.000 0.000 0.000 0.000 0.000 0.000 0.000 0.000 0.000 0.000 0.000 0.000 0.000 0.000 0.000 0.000 0.000 0.000 0.000 0.000 0.000 0.000 0.000 0.000 0.000 0.000 0.000 0.000 0.000 0.000 0.000 0.000 0.000 0.000 0.000 0.000 0.000 0.000 0.000…
ctrl_TO_t_unit d d d d d d d d d d d d d d d d d d d d d d d d d d d d d d d d d d d d d d d d d d d d d d d d d d d d d d d d d d d d d d d d d d d d
ctrl_Nd 6 6 6 6 6 6 6 6 6 6 6 6 6 6 6 6 6 6 6 6 6 6 6 6 6 6 6 6 6 6 6 6 6 6 6 6 6 6 6 6 6 6 6 6 6 6 6 6 6 6 6 6 6 6 6 6 6 6 6 6 6 6 6 6 6 6 6 6
ctrl_Na 1 1 1 1 1 1 1 1 1 1 1 1 1 1 1 1 1 1 1 1 1 1 1 1 1 1 1 1 1 1 1 1 1 1 1 1 1 1 1 1 1 1 1 1 1 1 1 1 1 1 1 1 1 1 1 1 1 1 1 1 1 1 1 1 1 1 1 1
ctrl_corr 1 1 1 1 1 1 1 1 1 1 1 1 1 1 1 1 1 1 1 1 1 1 1 1 1 1 1 1 1 1 1 1 1 1 1 1 1 1 1 1 1 1 1 1 1 1 1 1 1 1 1 1 1 1 1 1 1 1 1 1 1 1 1 1 1 1 1 1
lim_nb 1 2 2 1 2 1 2 2 1 2 1 0 2 2 1 2 1 2 2 1 2 1 2 2 1 2 1 2 2 1 2 1 2 2 1 2 1 1 1 1 1 0 2 2 1 2 1 1 1 1 1 2 1 1 1 1 1 2 2 1 2 1 2 2 1 2 1 1
lim1_type Time Ecell Time Time Ecell Time Ecell I Time Ecell Time Time Ecell I Time Ecell Time Ecell I Time Ecell Time Ecell I Time Ecell Time Ecell I Time Ecell Time Ecell I Time Ecell Time Time Time Time Time Ecell Ecell Time Time Ecell Time Time Time Time Time Ecell Time Time Time Time Time Ecell I Time Ecell Time Ecell I Time Ecell Time Time
lim1_comp > > > > < > > < > < > > > < > < > > < > < > > < > < > > < > < > > < > < > > > > > < > > > < > > > > > < > > > > > > < > < > > < > < > >
lim1_Q Q limit Q limit Q limit Q limit Q limit Q limit Q limit Q limit Q limit Q limit Q limit Q limit Q limit Q limit Q limit Q limit Q limit Q limit Q limit Q limit Q limit Q limit Q limit Q limit Q limit Q limit Q limit Q limit Q limit Q limit Q limit Q limit Q limit Q limit Q limit Q limit Q limit Q limit Q limit Q limit Q limit Q limit Q limit Q limit Q limit Q limit Q limit Q limit Q limit …
lim1_value 30.000 4.200 1.000 10.000 2.500 10.000 4.200 0.100 10.000 2.500 10.000 10.000 4.200 0.100 10.000 2.500 10.000 4.200 0.100 10.000 2.500 10.000 4.200 0.100 10.000 2.500 10.000 4.200 0.100 10.000 2.500 10.000 4.200 0.100 10.000 2.500 1.000 10.000 40.000 10.000 40.000 2.800 4.200 1.000 10.000 2.500 1.000 2.000 40.000 2.000 40.000 2.500 1.000 30.000 2.000 30.000 2.000 4.200 0.100 10.000 2.5…
lim1_value_unit mn V h s V s V mA s V s s V mA s V s V mA s V s V mA s V s V mA s V s V mA s V h s s s s V V h s V h s s s s V h s mn s mn V mA s V s V mA s V s d
lim1_action Next sequence Next sequence Next sequence Next sequence Next sequence Next sequence Next sequence Next sequence Next sequence Next sequence Next sequence Next sequence Next sequence Next sequence Next sequence Next sequence Next sequence Next sequence Next sequence Next sequence Next sequence Next sequence Next sequence Next sequence Next sequence Next sequence Next sequence Next sequ…
lim1_seq 1 2 3 4 5 6 7 8 9 10 11 12 13 14 15 16 17 18 19 20 21 22 23 24 25 26 27 28 29 30 31 32 33 34 35 36 37 38 39 40 41 42 43 44 45 46 47 48 49 50 51 52 53 54 55 56 57 58 59 60 61 62 63 64 65 66 67 68
lim2_type Time Time I Time Time Time Time Time Time Time Time Time Time Time Time Time Time Time Time Time Time Time Time Time Time Time Time Time Time Time Time Time Time Time Time Time Time Time Time Time Time Time Time I Time Time Time Time Time Time Time Time Time Time Time Time Time Time Time Time Time Time Time Time Time Time Time Time
lim2_comp > > < > > > > > > > > > > > > > > > > > > > > > > > > > > > > > > > > > > > > > > > > < > > > > > > > > > > > > > > > > > > > > > > > >
lim2_Q Q limit Q limit Q limit Q limit Q limit Q limit Q limit Q limit Q limit Q limit Q limit Q limit Q limit Q limit Q limit Q limit Q limit Q limit Q limit Q limit Q limit Q limit Q limit Q limit Q limit Q limit Q limit Q limit Q limit Q limit Q limit Q limit Q limit Q limit Q limit Q limit Q limit Q limit Q limit Q limit Q limit Q limit Q limit Q limit Q limit Q limit Q limit Q limit Q limit …
lim2_value 15.000 30.000 0.100 15.000 30.000 15.000 7.000 1.000 15.000 7.000 15.000 15.000 7.000 1.000 15.000 7.000 15.000 7.000 1.000 15.000 3.000 15.000 7.000 1.000 15.000 90.000 15.000 7.000 1.000 15.000 45.000 15.000 7.000 1.000 15.000 12.000 15.000 15.000 15.000 15.000 15.000 15.000 7.000 0.100 15.000 1.000 15.000 15.000 15.000 15.000 15.000 36.000 15.000 15.000 15.000 15.000 15.000 7.000 1.…
lim2_value_unit h h mA h h s h h s h s s h h s h s h h s h s h h s mn s h h s mn s h h s mn h h h h h h h mA h h h h h h h mn h h h h s h h s mn s h h s mn s s
lim2_action Next sequence Next sequence Next sequence Next sequence Next sequence Next sequence Next sequence Next sequence Next sequence Next sequence Next sequence Next sequence Next sequence Next sequence Next sequence Next sequence Next sequence Next sequence Next sequence Next sequence Next sequence Next sequence Next sequence Next sequence Next sequence Next sequence Next sequence Next sequ…
lim2_seq 1 2 3 4 5 6 7 8 9 10 11 12 13 14 15 16 17 18 19 20 21 22 23 24 25 26 27 28 29 30 31 32 33 34 35 36 37 38 39 40 41 42 43 44 45 46 47 48 49 50 51 52 53 54 55 56 57 58 59 60 61 62 63 64 65 66 67 68
rec_nb 1 2 2 1 2 1 2 1 1 2 1 0 2 1 1 2 1 2 1 1 2 1 2 1 1 2 1 2 1 1 2 1 2 1 1 2 2 2 2 2 2 0 2 2 1 2 2 2 2 2 2 2 2 2 2 2 2 2 1 1 2 1 2 1 1 2 1 1
rec1_type Time Time Time Time Time Time Time Time Time Time Time Time Time Time Time Time Time Time Time Time Time Time Time Time Time Time Time Time Time Time Time Time Time Time Time Time Time Time Time Time Time Time Time Time Time Time Time Time Time Time Time Time Time Time Time Time Time Time Time Time Time Time Time Time Time Time Time Time
rec1_value 5.000 5.000 5.000 1.000 5.000 1.000 5.000 5.000 1.000 5.000 1.000 1.000 5.000 5.000 1.000 5.000 1.000 5.000 5.000 1.000 5.000 1.000 5.000 5.000 1.000 150.000 1.000 5.000 5.000 1.000 1.000 1.000 5.000 5.000 1.000 5.000 5.000 1.000 5.000 1.000 5.000 10.000 5.000 5.000 1.000 5.000 5.000 1.000 5.000 1.000 5.000 5.000 5.000 1.000 5.000 1.000 5.000 5.000 5.000 1.000 30.000 1.000 5.000 5.000 …
rec1_value_unit mn mn mn s mn s mn mn s mn s s mn mn s mn s mn mn s mn s mn mn s s s mn mn s mn s mn mn s mn mn s s s s mn mn mn s mn mn mn s s s mn mn s s s s mn mn s s s mn mn s s s mn
rec2_type Ecell Ecell I Ecell Ecell Ecell Ecell Ecell Ecell Ecell Ecell Ecell Ecell Ecell Ecell Ecell Ecell Ecell Ecell Ecell Ecell Ecell Ecell Ecell Ecell Ecell Ecell Ecell Ecell Ecell Ecell Ecell Ecell Ecell Ecell Ecell Ecell Ecell Ecell Ecell Ecell Ecell Ecell I Ecell Ecell Ecell Ecell Ecell Ecell Ecell Ecell Ecell Ecell Ecell Ecell Ecell Ecell Ecell Ecell Ecell Ecell Ecell Ecell Ecell Ecell E…
rec2_value 10.000 10.000 0.100 10.000 10.000 10.000 10.000 10.000 10.000 10.000 10.000 10.000 10.000 10.000 10.000 10.000 10.000 10.000 10.000 10.000 10.000 10.000 10.000 10.000 10.000 10.000 10.000 10.000 10.000 10.000 10.000 10.000 10.000 10.000 10.000 10.000 10.000 10.000 10.000 10.000 10.000 10.000 10.000 0.100 10.000 10.000 10.000 10.000 10.000 10.000 10.000 10.000 10.000 10.000 10.000 10.00…
rec2_value_unit mV mV mA mV mV V mV V V mV V V mV V V mV V mV V V mV V mV V V mV V mV V V mV V mV V V mV mV mV mV mV mV mV mV mA mV mV mV mV mV mV mV mV mV mV mV mV mV mV V V mV V mV V V mV V mV
E range min (V) 0.000 0.000 0.000 0.000 0.000 0.000 0.000 0.000 0.000 0.000 0.000 0.000 0.000 0.000 0.000 0.000 0.000 0.000 0.000 0.000 0.000 0.000 0.000 0.000 0.000 0.000 0.000 0.000 0.000 0.000 0.000 0.000 0.000 0.000 0.000 0.000 0.000 0.000 0.000 0.000 0.000 0.000 0.000 0.000 0.000 0.000 0.000 0.000 0.000 0.000 0.000 0.000 0.000 0.000 0.000 0.000 0.000 0.000 0.000 0.000 0.000 0.000 0.000 0.000…
E range max (V) 10.000 10.000 10.000 10.000 10.000 10.000 10.000 10.000 10.000 10.000 10.000 10.000 10.000 10.000 10.000 10.000 10.000 10.000 10.000 10.000 10.000 10.000 10.000 10.000 10.000 10.000 10.000 10.000 10.000 10.000 10.000 10.000 10.000 10.000 10.000 10.000 10.000 10.000 10.000 10.000 10.000 10.000 10.000 10.000 10.000 10.000 10.000 10.000 10.000 10.000 10.000 10.000 10.000 10.000 10.00…
I Range 1 mA 1 mA 1 mA 1 mA 1 mA 1 mA 1 mA 1 mA 1 mA 1 mA 1 mA 1 mA 1 mA 1 mA 1 mA 1 mA 1 mA 1 mA 1 mA 1 mA 10 mA 1 mA 1 mA 1 mA 1 mA 10 mA 1 mA 1 mA 1 mA 1 mA 10 mA 1 mA 1 mA 1 mA 1 mA 10 mA 1 mA 10 mA 1 mA 10 mA 1 mA 1 mA 1 mA 1 mA 1 mA 10 mA 1 mA 10 mA 1 mA 10 mA 1 mA 10 mA 1 mA 10 mA 1 mA 10 mA 1 mA 1 mA 1 mA 1 mA 100 mA 1 mA 1 mA 1 mA 1 mA 100 mA 1 mA 1 mA
I Range min Unset Unset Unset Unset Unset Unset Unset Unset Unset Unset Unset Unset Unset Unset Unset Unset Unset Unset Unset Unset Unset Unset Unset Unset Unset Unset Unset Unset Unset Unset Unset Unset Unset Unset Unset Unset Unset Unset Unset Unset Unset Unset Unset Unset Unset Unset Unset Unset Unset Unset Unset Unset Unset Unset Unset Unset Unset Unset Unset Unset Unset Unset Unset Unset Uns…
I Range max Unset Unset Unset Unset Unset Unset Unset Unset Unset Unset Unset Unset Unset Unset Unset Unset Unset Unset Unset Unset Unset Unset Unset Unset Unset Unset Unset Unset Unset Unset Unset Unset Unset Unset Unset Unset Unset Unset Unset Unset Unset Unset Unset Unset Unset Unset Unset Unset Unset Unset Unset Unset Unset Unset Unset Unset Unset Unset Unset Unset Unset Unset Unset Unset Uns…
I Range init Unset Unset Unset Unset Unset Unset Unset Unset Unset Unset Unset Unset Unset Unset Unset Unset Unset Unset Unset Unset Unset Unset Unset Unset Unset Unset Unset Unset Unset Unset Unset Unset Unset Unset Unset Unset Unset Unset Unset Unset Unset Unset Unset Unset Unset Unset Unset Unset Unset Unset Unset Unset Unset Unset Unset Unset Unset Unset Unset Unset Unset Unset Unset Unset Un…
auto rest 0 0 0 0 0 0 0 0 0 0 0 0 0 0 0 0 0 0 0 0 0 0 0 0 0 0 0 0 0 0 0 0 0 0 0 0 0 0 0 0 0 0 0 0 0 0 0 0 0 0 0 0 0 0 0 0 0 0 0 0 0 0 0 0 0 0 0 0
Bandwidth 4 4 4 4 4 4 4 4 4 4 4 4 4 4 4 4 4 4 4 4 4 4 4 4 4 4 4 4 4 4 4 4 4 4 4 4 4 4 4 4 4 4 4 4 4 4 4 4 4 4 4 4 4 4 4 4 4 4 4 4 4 4 4 4 4 4 4 4
mode	ox/red	error	control changes	Ns changes	counter inc.	Ns	I Range	time/s	control/V/mA	Ecell/V	I/mA	dq/mA.h	(Q-Qo)/mA.h	|Energy|/W.h	Q charge/discharge/mA.h	half cycle	Energy charge/W.h	Energy discharge/W.h	Capacitance charge/?F	Capacitance discharge/?F	x	Q discharge/mA.h	Q charge/mA.h	Capacity/mA.h	Efficiency/%	control/V	control/mA	cycle number	P/W	R/Ohm
3	0	0	1	0	0	0	115	0.00E+00	0.00E+00	3.32E+00	0.00E+00	0.00E+00	0.00E+00	0.00E+00	0.00E+00	0	0.00E+00	0.00E+00	0.00E+00	0.00E+00	0.00E+00	0.00E+00	0.00E+00	0.00E+00	0.00E+00	0.00E+00	0.00E+00	0.00E+00	0.00E+00	0.00E+00
3	0	0	1	0	0	0	115	3.00E+02	0.00E+00	3.32E+00	0.00E+00	0.00E+00	0.00E+00	0.00E+00	0.00E+00	0	0.00E+00	0.00E+00	0.00E+00	0.00E+00	0.00E+00	0.00E+00	0.00E+00	0.00E+00	0.00E+00	0.00E+00	0.00E+00	0.00E+00	0.00E+00	0.00E+00
3	0	0	1	0	0	0	115	6.00E+02	0.00E+00	3.32E+00	0.00E+00	0.00E+00	0.00E+00	0.00E+00	0.00E+00	0	0.00E+00	0.00E+00	0.00E+00	0.00E+00	0.00E+00	0.00E+00	0.00E+00	0.00E+00	0.00E+00	0.00E+00	0.00E+00	0.00E+00	0.00E+00	0.00E+00
1	1	0	0	1	0	1	116	7.89E+02	2.98E-01	3.51E+00	2.98E-01	1.66E-07	1.66E-07	5.82E-10	1.66E-07	0	5.82E-10	0.00E+00	0.00E+00	0.00E+00	-6.18E-09	0.00E+00	1.66E-07	1.66E-07	0.00E+00	0.00E+00	2.98E-01	0.00E+00	1.05E-03	1.18E+04
1	1	0	0	0	0	1	116	7.89E+02	2.98E-01	3.52E+00	2.98E-01	6.63E-07	8.29E-07	2.92E-09	8.29E-07	0	2.92E-09	0.00E+00	0.00E+00	0.00E+00	-3.09E-08	0.00E+00	8.29E-07	8.29E-07	0.00E+00	0.00E+00	2.98E-01	0.00E+00	1.05E-03	1.18E+04
1	1	0	0	0	0	1	116	7.89E+02	2.98E-01	3.54E+00	2.98E-01	8.29E-07	1.66E-06	5.84E-09	1.66E-06	0	5.84E-09	0.00E+00	0.00E+00	0.00E+00	-6.18E-08	0.00E+00	1.66E-06	1.66E-06	0.00E+00	0.00E+00	2.98E-01	0.00E+00	1.05E-03	1.19E+04
1	1	0	0	0	0	1	116	7.89E+02	2.98E-01	3.55E+00	2.98E-01	9.94E-07	2.65E-06	9.37E-09	2.65E-06	0	9.37E-09	0.00E+00	0.00E+00	0.00E+00	-9.89E-08	0.00E+00	2.65E-06	2.65E-06	0.00E+00	0.00E+00	2.98E-01	0.00E+00	1.06E-03	1.19E+04
1	1	0	0	0	0	1	116	7.89E+02	2.98E-01	3.56E+00	2.98E-01	1.16E-06	3.81E-06	1.35E-08	3.81E-06	0	1.35E-08	0.00E+00	0.00E+00	0.00E+00	-1.42E-07	0.00E+00	3.81E-06	3.81E-06	0.00E+00	0.00E+00	2.98E-01	0.00E+00	1.06E-03	1.19E+04
1	1	0	0	0	0	1	116	7.89E+02	2.98E-01	3.57E+00	2.98E-01	1.49E-06	5.30E-06	1.88E-08	5.30E-06	0	1.88E-08	0.00E+00	0.00E+00	0.00E+00	-1.98E-07	0.00E+00	5.30E-06	5.30E-06	0.00E+00	0.00E+00	2.98E-01	0.00E+00	1.06E-03	1.20E+04
1	1	0	0	0	0	1	116	7.89E+02	2.98E-01	3.58E+00	2.98E-01	1.82E-06	7.13E-06	2.53E-08	7.13E-06	0	2.53E-08	0.00E+00	0.00E+00	0.00E+00	-2.66E-07	0.00E+00	7.13E-06	7.13E-06	0.00E+00	0.00E+00	2.98E-01	0.00E+00	1.07E-03	1.20E+04
1	1	0	0	0	0	1	116	7.89E+02	2.98E-01	3.59E+00	2.98E-01	2.16E-06	9.28E-06	3.31E-08	9.28E-06	0	3.31E-08	0.00E+00	0.00E+00	0.00E+00	-3.46E-07	0.00E+00	9.28E-06	9.28E-06	0.00E+00	0.00E+00	2.98E-01	0.00E+00	1.07E-03	1.20E+04
1	1	0	0	0	0	1	116	7.89E+02	2.98E-01	3.60E+00	2.98E-01	2.65E-06	1.19E-05	4.26E-08	1.19E-05	0	4.26E-08	0.00E+00	0.00E+00	0.00E+00	-4.45E-07	0.00E+00	1.19E-05	1.19E-05	0.00E+00	0.00E+00	2.98E-01	0.00E+00	1.07E-03	1.21E+04
1	1	0	0	0	0	1	116	7.89E+02	2.98E-01	3.61E+00	2.98E-01	3.15E-06	1.51E-05	5.39E-08	1.51E-05	0	5.39E-08	0.00E+00	0.00E+00	0.00E+00	-5.63E-07	0.00E+00	1.51E-05	1.51E-05	0.00E+00	0.00E+00	2.98E-01	0.00E+00	1.08E-03	1.21E+04
1	1	0	0	0	0	1	116	7.89E+02	2.98E-01	3.62E+00	2.98E-01	3.81E-06	1.89E-05	6.77E-08	1.89E-05	0	6.77E-08	0.00E+00	0.00E+00	0.00E+00	-7.05E-07	0.00E+00	1.89E-05	1.89E-05	0.00E+00	0.00E+00	2.98E-01	0.00E+00	1.08E-03	1.21E+04
1	1	0	0	0	0	1	116	7.90E+02	2.98E-01	3.63E+00	2.98E-01	4.64E-06	2.35E-05	8.46E-08	2.35E-05	0	8.46E-08	0.00E+00	0.00E+00	0.00E+00	-8.78E-07	0.00E+00	2.35E-05	2.35E-05	0.00E+00	0.00E+00	2.98E-01	0.00E+00	1.08E-03	1.22E+04
1	1	0	0	0	0	1	116	7.90E+02	2.98E-01	3.64E+00	2.98E-01	5.97E-06	2.95E-05	1.06E-07	2.95E-05	0	1.06E-07	0.00E+00	0.00E+00	0.00E+00	-1.10E-06	0.00E+00	2.95E-05	2.95E-05	0.00E+00	0.00E+00	2.98E-01	0.00E+00	1.09E-03	1.22E+04
1	1	0	0	0	0	1	116	7.90E+02	2.98E-01	3.65E+00	2.98E-01	8.12E-06	3.76E-05	1.36E-07	3.76E-05	0	1.36E-07	0.00E+00	0.00E+00	0.00E+00	-1.40E-06	0.00E+00	3.76E-05	3.76E-05	0.00E+00	0.00E+00	2.98E-01	0.00E+00	1.09E-03	1.22E+04
1	1	0	0	0	0	1	116	7.90E+02	2.98E-01	3.66E+00	2.98E-01	1.23E-05	4.99E-05	1.81E-07	4.99E-05	0	1.81E-07	0.00E+00	0.00E+00	0.00E+00	-1.86E-06	0.00E+00	4.99E-05	4.99E-05	0.00E+00	0.00E+00	2.98E-01	0.00E+00	1.09E-03	1.23E+04
1	1	0	0	0	0	1	116	7.90E+02	2.98E-01	3.67E+00	2.98E-01	2.19E-05	7.18E-05	2.61E-07	7.18E-05	0	2.61E-07	0.00E+00	0.00E+00	0.00E+00	-2.68E-06	0.00E+00	7.18E-05	7.18E-05	0.00E+00	0.00E+00	2.98E-01	0.00E+00	1.10E-03	1.23E+04
1	1	0	0	0	0	1	116	7.91E+02	2.98E-01	3.68E+00	2.98E-01	3.47E-05	1.06E-04	3.88E-07	1.06E-04	0	3.88E-07	0.00E+00	0.00E+00	0.00E+00	-3.97E-06	0.00E+00	1.06E-04	1.06E-04	0.00E+00	0.00E+00	2.98E-01	0.00E+00	1.10E-03	1.23E+04
1	1	0	0	0	0	1	116	7.91E+02	2.98E-01	3.69E+00	2.98E-01	3.61E-05	1.43E-04	5.22E-07	1.43E-04	0	5.22E-07	0.00E+00	0.00E+00	0.00E+00	-5.32E-06	0.00E+00	1.43E-04	1.43E-04	0.00E+00	0.00E+00	2.98E-01	0.00E+00	1.10E-03	1.24E+04
1	1	0	0	0	0	1	116	7.92E+02	2.98E-01	3.70E+00	2.98E-01	4.38E-05	1.86E-04	6.83E-07	1.86E-04	0	6.83E-07	0.00E+00	0.00E+00	0.00E+00	-6.95E-06	0.00E+00	1.86E-04	1.86E-04	0.00E+00	0.00E+00	2.98E-01	0.00E+00	1.10E-03	1.24E+04
1	1	0	0	0	0	1	116	7.92E+02	2.98E-01	3.71E+00	2.98E-01	6.57E-05	2.52E-04	9.27E-07	2.52E-04	0	9.27E-07	0.00E+00	0.00E+00	0.00E+00	-9.40E-06	0.00E+00	2.52E-04	2.52E-04	0.00E+00	0.00E+00	2.98E-01	0.00E+00	1.11E-03	1.24E+04
1	1	0	0	0	0	1	116	7.94E+02	2.98E-01	3.72E+00	2.98E-01	1.13E-04	3.65E-04	1.35E-06	3.65E-04	0	1.35E-06	0.00E+00	0.00E+00	0.00E+00	-1.36E-05	0.00E+00	3.65E-04	3.65E-04	0.00E+00	0.00E+00	2.98E-01	0.00E+00	1.11E-03	1.25E+04
1	1	0	0	0	0	1	116	8.11E+02	2.98E-01	3.71E+00	2.98E-01	1.47E-03	1.84E-03	6.82E-06	1.84E-03	0	6.82E-06	0.00E+00	0.00E+00	0.00E+00	-6.85E-05	0.00E+00	1.84E-03	1.84E-03	0.00E+00	0.00E+00	2.98E-01	0.00E+00	1.11E-03	1.24E+04
1	1	0	0	0	0	1	116	8.21E+02	2.98E-01	3.70E+00	2.99E-01	8.15E-04	2.65E-03	9.84E-06	2.65E-03	0	9.84E-06	0.00E+00	0.00E+00	0.00E+00	-9.89E-05	0.00E+00	2.65E-03	2.65E-03	0.00E+00	0.00E+00	2.98E-01	0.00E+00	1.10E-03	1.24E+04
1	1	0	0	0	0	1	116	8.36E+02	2.98E-01	3.69E+00	2.98E-01	1.20E-03	3.85E-03	1.43E-05	3.85E-03	0	1.43E-05	0.00E+00	0.00E+00	0.00E+00	-1.44E-04	0.00E+00	3.85E-03	3.85E-03	0.00E+00	0.00E+00	2.98E-01	0.00E+00	1.10E-03	1.24E+04
1	1	0	0	0	0	1	116	8.62E+02	2.98E-01	3.68E+00	2.98E-01	2.21E-03	6.06E-03	2.24E-05	6.06E-03	0	2.24E-05	0.00E+00	0.00E+00	0.00E+00	-2.26E-04	0.00E+00	6.06E-03	6.06E-03	0.00E+00	0.00E+00	2.98E-01	0.00E+00	1.10E-03	1.23E+04
1	1	0	0	0	0	1	116	9.25E+02	2.98E-01	3.67E+00	2.98E-01	5.21E-03	1.13E-02	4.16E-05	1.13E-02	0	4.16E-05	0.00E+00	0.00E+00	0.00E+00	-4.21E-04	0.00E+00	1.13E-02	1.13E-02	0.00E+00	0.00E+00	2.98E-01	0.00E+00	1.10E-03	1.23E+04
1	1	0	0	0	0	1	116	1.16E+03	2.98E-01	3.66E+00	2.98E-01	1.91E-02	3.04E-02	1.12E-04	3.04E-02	0	1.12E-04	0.00E+00	0.00E+00	0.00E+00	-1.13E-03	0.00E+00	3.04E-02	3.04E-02	0.00E+00	0.00E+00	2.98E-01	0.00E+00	1.09E-03	1.23E+04
1	1	0	0	0	0	1	116	1.46E+03	2.98E-01	3.66E+00	2.98E-01	2.49E-02	5.53E-02	2.03E-04	5.53E-02	0	2.03E-04	0.00E+00	0.00E+00	0.00E+00	-2.06E-03	0.00E+00	5.53E-02	5.53E-02	0.00E+00	0.00E+00	2.98E-01	0.00E+00	1.09E-03	1.23E+04
1	1	0	0	0	0	1	116	1.76E+03	2.98E-01	3.66E+00	2.98E-01	2.49E-02	8.02E-02	2.94E-04	8.02E-02	0	2.94E-04	0.00E+00	0.00E+00	0.00E+00	-2.99E-03	0.00E+00	8.02E-02	8.02E-02	0.00E+00	0.00E+00	2.98E-01	0.00E+00	1.09E-03	1.23E+04
1	1	0	0	0	0	1	116	2.06E+03	2.98E-01	3.66E+00	2.98E-01	2.49E-02	1.05E-01	3.85E-04	1.05E-01	0	3.85E-04	0.00E+00	0.00E+00	0.00E+00	-3.92E-03	0.00E+00	1.05E-01	1.05E-01	0.00E+00	0.00E+00	2.98E-01	0.00E+00	1.09E-03	1.23E+04
1	1	0	0	0	0	1	116	2.36E+03	2.98E-01	3.66E+00	2.98E-01	2.49E-02	1.30E-01	4.76E-04	1.30E-01	0	4.76E-04	0.00E+00	0.00E+00	0.00E+00	-4.85E-03	0.00E+00	1.30E-01	1.30E-01	0.00E+00	0.00E+00	2.98E-01	0.00E+00	1.09E-03	1.23E+04
1	1	0	0	0	0	1	116	2.66E+03	2.98E-01	3.66E+00	2.98E-01	2.49E-02	1.55E-01	5.67E-04	1.55E-01	0	5.67E-04	0.00E+00	0.00E+00	0.00E+00	-5.77E-03	0.00E+00	1.55E-01	1.55E-01	0.00E+00	0.00E+00	2.98E-01	0.00E+00	1.09E-03	1.23E+04
1	1	0	0	0	0	1	116	2.96E+03	2.98E-01	3.66E+00	2.98E-01	2.49E-02	1.80E-01	6.58E-04	1.80E-01	0	6.58E-04	0.00E+00	0.00E+00	0.00E+00	-6.70E-03	0.00E+00	1.80E-01	1.80E-01	0.00E+00	0.00E+00	2.98E-01	0.00E+00	1.09E-03	1.23E+04
1	1	0	0	0	0	1	116	3.26E+03	2.98E-01	3.67E+00	2.98E-01	2.49E-02	2.04E-01	7.49E-04	2.04E-01	0	7.49E-04	0.00E+00	0.00E+00	0.00E+00	-7.63E-03	0.00E+00	2.04E-01	2.04E-01	0.00E+00	0.00E+00	2.98E-01	0.00E+00	1.09E-03	1.23E+04
1	1	0	0	0	0	1	116	3.56E+03	2.98E-01	3.67E+00	2.98E-01	2.49E-02	2.29E-01	8.40E-04	2.29E-01	0	8.40E-04	0.00E+00	0.00E+00	0.00E+00	-8.56E-03	0.00E+00	2.29E-01	2.29E-01	0.00E+00	0.00E+00	2.98E-01	0.00E+00	1.09E-03	1.23E+04
1	1	0	0	0	0	1	116	3.86E+03	2.98E-01	3.67E+00	2.98E-01	2.49E-02	2.54E-01	9.32E-04	2.54E-01	0	9.32E-04	0.00E+00	0.00E+00	0.00E+00	-9.49E-03	0.00E+00	2.54E-01	2.54E-01	0.00E+00	0.00E+00	2.98E-01	0.00E+00	1.09E-03	1.23E+04
1	1	0	0	0	0	1	116	4.16E+03	2.98E-01	3.67E+00	2.98E-01	2.49E-02	2.79E-01	1.02E-03	2.79E-01	0	1.02E-03	0.00E+00	0.00E+00	0.00E+00	-1.04E-02	0.00E+00	2.79E-01	2.79E-01	0.00E+00	0.00E+00	2.98E-01	0.00E+00	1.09E-03	1.23E+04
1	1	0	0	0	0	1	116	4.46E+03	2.98E-01	3.67E+00	2.98E-01	2.49E-02	3.04E-01	1.11E-03	3.04E-01	0	1.11E-03	0.00E+00	0.00E+00	0.00E+00	-1.13E-02	0.00E+00	3.04E-01	3.04E-01	0.00E+00	0.00E+00	2.98E-01	0.00E+00	1.09E-03	1.23E+04
1	1	0	0	0	0	1	116	4.76E+03	2.98E-01	3.67E+00	2.98E-01	2.49E-02	3.29E-01	1.21E-03	3.29E-01	0	1.21E-03	0.00E+00	0.00E+00	0.00E+00	-1.23E-02	0.00E+00	3.29E-01	3.29E-01	0.00E+00	0.00E+00	2.98E-01	0.00E+00	1.09E-03	1.23E+04
1	1	0	0	0	0	1	116	5.06E+03	2.98E-01	3.67E+00	2.98E-01	2.49E-02	3.54E-01	1.30E-03	3.54E-01	0	1.30E-03	0.00E+00	0.00E+00	0.00E+00	-1.32E-02	0.00E+00	3.54E-01	3.54E-01	0.00E+00	0.00E+00	2.98E-01	0.00E+00	1.09E-03	1.23E+04
1	1	0	0	0	0	1	116	5.36E+03	2.98E-01	3.67E+00	2.98E-01	2.49E-02	3.79E-01	1.39E-03	3.79E-01	0	1.39E-03	0.00E+00	0.00E+00	0.00E+00	-1.41E-02	0.00E+00	3.79E-01	3.79E-01	0.00E+00	0.00E+00	2.98E-01	0.00E+00	1.10E-03	1.23E+04
1	1	0	0	0	0	1	116	5.66E+03	2.98E-01	3.67E+00	2.98E-01	2.49E-02	4.03E-01	1.48E-03	4.03E-01	0	1.48E-03	0.00E+00	0.00E+00	0.00E+00	-1.51E-02	0.00E+00	4.03E-01	4.03E-01	0.00E+00	0.00E+00	2.98E-01	0.00E+00	1.10E-03	1.23E+04
1	1	0	0	0	0	1	116	5.96E+03	2.98E-01	3.67E+00	2.98E-01	2.49E-02	4.28E-01	1.57E-03	4.28E-01	0	1.57E-03	0.00E+00	0.00E+00	0.00E+00	-1.60E-02	0.00E+00	4.28E-01	4.28E-01	0.00E+00	0.00E+00	2.98E-01	0.00E+00	1.10E-03	1.23E+04
1	1	0	0	0	0	1	116	6.26E+03	2.98E-01	3.67E+00	2.98E-01	2.49E-02	4.53E-01	1.66E-03	4.53E-01	0	1.66E-03	0.00E+00	0.00E+00	0.00E+00	-1.69E-02	0.00E+00	4.53E-01	4.53E-01	0.00E+00	0.00E+00	2.98E-01	0.00E+00	1.10E-03	1.23E+04
1	1	0	0	0	0	1	116	6.56E+03	2.98E-01	3.67E+00	2.98E-01	2.49E-02	4.78E-01	1.75E-03	4.78E-01	0	1.75E-03	0.00E+00	0.00E+00	0.00E+00	-1.78E-02	0.00E+00	4.78E-01	4.78E-01	0.00E+00	0.00E+00	2.98E-01	0.00E+00	1.10E-03	1.23E+04
1	1	0	0	0	0	1	116	6.86E+03	2.98E-01	3.68E+00	2.98E-01	2.49E-02	5.03E-01	1.84E-03	5.03E-01	0	1.84E-03	0.00E+00	0.00E+00	0.00E+00	-1.88E-02	0.00E+00	5.03E-01	5.03E-01	0.00E+00	0.00E+00	2.98E-01	0.00E+00	1.10E-03	1.23E+04
1	1	0	0	0	0	1	116	7.16E+03	2.98E-01	3.68E+00	2.98E-01	2.49E-02	5.28E-01	1.94E-03	5.28E-01	0	1.94E-03	0.00E+00	0.00E+00	0.00E+00	-1.97E-02	0.00E+00	5.28E-01	5.28E-01	0.00E+00	0.00E+00	2.98E-01	0.00E+00	1.10E-03	1.23E+04
1	1	0	0	0	0	1	116	7.46E+03	2.98E-01	3.68E+00	2.98E-01	2.49E-02	5.53E-01	2.03E-03	5.53E-01	0	2.03E-03	0.00E+00	0.00E+00	0.00E+00	-2.06E-02	0.00E+00	5.53E-01	5.53E-01	0.00E+00	0.00E+00	2.98E-01	0.00E+00	1.10E-03	1.23E+04
1	1	0	0	0	0	1	116	7.76E+03	2.98E-01	3.68E+00	2.98E-01	2.49E-02	5.78E-01	2.12E-03	5.78E-01	0	2.12E-03	0.00E+00	0.00E+00	0.00E+00	-2.15E-02	0.00E+00	5.78E-01	5.78E-01	0.00E+00	0.00E+00	2.98E-01	0.00E+00	1.10E-03	1.23E+04
1	1	0	0	0	0	1	116	8.06E+03	2.98E-01	3.68E+00	2.98E-01	2.49E-02	6.02E-01	2.21E-03	6.02E-01	0	2.21E-03	0.00E+00	0.00E+00	0.00E+00	-2.25E-02	0.00E+00	6.02E-01	6.02E-01	0.00E+00	0.00E+00	2.98E-01	0.00E+00	1.10E-03	1.23E+04
1	1	0	0	0	0	1	116	8.36E+03	2.98E-01	3.68E+00	2.98E-01	2.49E-02	6.27E-01	2.30E-03	6.27E-01	0	2.30E-03	0.00E+00	0.00E+00	0.00E+00	-2.34E-02	0.00E+00	6.27E-01	6.27E-01	0.00E+00	0.00E+00	2.98E-01	0.00E+00	1.10E-03	1.23E+04
1	1	0	0	0	0	1	116	8.66E+03	2.98E-01	3.68E+00	2.98E-01	2.49E-02	6.52E-01	2.39E-03	6.52E-01	0	2.39E-03	0.00E+00	0.00E+00	0.00E+00	-2.43E-02	0.00E+00	6.52E-01	6.52E-01	0.00E+00	0.00E+00	2.98E-01	0.00E+00	1.10E-03	1.23E+04
1	1	0	0	0	0	1	116	8.96E+03	2.98E-01	3.68E+00	2.98E-01	2.49E-02	6.77E-01	2.48E-03	6.77E-01	0	2.48E-03	0.00E+00	0.00E+00	0.00E+00	-2.53E-02	0.00E+00	6.77E-01	6.77E-01	0.00E+00	0.00E+00	2.98E-01	0.00E+00	1.10E-03	1.23E+04
1	1	0	0	0	0	1	116	9.26E+03	2.98E-01	3.68E+00	2.98E-01	2.49E-02	7.02E-01	2.58E-03	7.02E-01	0	2.58E-03	0.00E+00	0.00E+00	0.00E+00	-2.62E-02	0.00E+00	7.02E-01	7.02E-01	0.00E+00	0.00E+00	2.98E-01	0.00E+00	1.10E-03	1.23E+04
1	1	0	0	0	0	1	116	9.56E+03	2.98E-01	3.68E+00	2.98E-01	2.49E-02	7.27E-01	2.67E-03	7.27E-01	0	2.67E-03	0.00E+00	0.00E+00	0.00E+00	-2.71E-02	0.00E+00	7.27E-01	7.27E-01	0.00E+00	0.00E+00	2.98E-01	0.00E+00	1.10E-03	1.23E+04
1	1	0	0	0	0	1	116	9.86E+03	2.98E-01	3.68E+00	2.98E-01	2.49E-02	7.52E-01	2.76E-03	7.52E-01	0	2.76E-03	0.00E+00	0.00E+00	0.00E+00	-2.80E-02	0.00E+00	7.52E-01	7.52E-01	0.00E+00	0.00E+00	2.98E-01	0.00E+00	1.10E-03	1.23E+04
1	1	0	0	0	0	1	116	1.02E+04	2.98E-01	3.68E+00	2.98E-01	2.49E-02	7.76E-01	2.85E-03	7.76E-01	0	2.85E-03	0.00E+00	0.00E+00	0.00E+00	-2.90E-02	0.00E+00	7.76E-01	7.76E-01	0.00E+00	0.00E+00	2.98E-01	0.00E+00	1.10E-03	1.23E+04
1	1	0	0	0	0	1	116	1.05E+04	2.98E-01	3.68E+00	2.98E-01	2.49E-02	8.01E-01	2.94E-03	8.01E-01	0	2.94E-03	0.00E+00	0.00E+00	0.00E+00	-2.99E-02	0.00E+00	8.01E-01	8.01E-01	0.00E+00	0.00E+00	2.98E-01	0.00E+00	1.10E-03	1.23E+04
1	1	0	0	0	0	1	116	1.08E+04	2.98E-01	3.69E+00	2.99E-01	2.49E-02	8.26E-01	3.03E-03	8.26E-01	0	3.03E-03	0.00E+00	0.00E+00	0.00E+00	-3.08E-02	0.00E+00	8.26E-01	8.26E-01	0.00E+00	0.00E+00	2.98E-01	0.00E+00	1.10E-03	1.23E+04
1	1	0	0	0	0	1	116	1.11E+04	2.98E-01	3.69E+00	2.98E-01	2.49E-02	8.51E-01	3.13E-03	8.51E-01	0	3.13E-03	0.00E+00	0.00E+00	0.00E+00	-3.18E-02	0.00E+00	8.51E-01	8.51E-01	0.00E+00	0.00E+00	2.98E-01	0.00E+00	1.10E-03	1.23E+04
1	1	0	0	0	0	1	116	1.14E+04	2.98E-01	3.69E+00	2.98E-01	2.49E-02	8.76E-01	3.22E-03	8.76E-01	0	3.22E-03	0.00E+00	0.00E+00	0.00E+00	-3.27E-02	0.00E+00	8.76E-01	8.76E-01	0.00E+00	0.00E+00	2.98E-01	0.00E+00	1.10E-03	1.24E+04
1	1	0	0	0	0	1	116	1.17E+04	2.98E-01	3.69E+00	2.98E-01	2.49E-02	9.01E-01	3.31E-03	9.01E-01	0	3.31E-03	0.00E+00	0.00E+00	0.00E+00	-3.36E-02	0.00E+00	9.01E-01	9.01E-01	0.00E+00	0.00E+00	2.98E-01	0.00E+00	1.10E-03	1.24E+04
1	1	0	0	0	0	1	116	1.20E+04	2.98E-01	3.69E+00	2.98E-01	2.49E-02	9.26E-01	3.40E-03	9.26E-01	0	3.40E-03	0.00E+00	0.00E+00	0.00E+00	-3.45E-02	0.00E+00	9.26E-01	9.26E-01	0.00E+00	0.00E+00	2.98E-01	0.00E+00	1.10E-03	1.24E+04
1	1	0	0	0	0	1	116	1.23E+04	2.98E-01	3.69E+00	2.98E-01	2.49E-02	9.51E-01	3.49E-03	9.51E-01	0	3.49E-03	0.00E+00	0.00E+00	0.00E+00	-3.55E-02	0.00E+00	9.51E-01	9.51E-01	0.00E+00	0.00E+00	2.98E-01	0.00E+00	1.10E-03	1.24E+04
1	1	0	0	0	0	1	116	1.26E+04	2.98E-01	3.69E+00	2.98E-01	2.49E-02	9.75E-01	3.58E-03	9.75E-01	0	3.58E-03	0.00E+00	0.00E+00	0.00E+00	-3.64E-02	0.00E+00	9.75E-01	9.75E-01	0.00E+00	0.00E+00	2.98E-01	0.00E+00	1.10E-03	1.24E+04
1	1	0	0	0	0	1	116	1.29E+04	2.98E-01	3.69E+00	2.98E-01	2.49E-02	1.00E+00	3.68E-03	1.00E+00	0	3.68E-03	0.00E+00	0.00E+00	0.00E+00	-3.73E-02	0.00E+00	1.00E+00	1.00E+00	0.00E+00	0.00E+00	2.98E-01	0.00E+00	1.10E-03	1.24E+04
1	1	0	0	0	0	1	116	1.32E+04	2.98E-01	3.69E+00	2.98E-01	2.49E-02	1.03E+00	3.77E-03	1.03E+00	0	3.77E-03	0.00E+00	0.00E+00	0.00E+00	-3.83E-02	0.00E+00	1.03E+00	1.03E+00	0.00E+00	0.00E+00	2.98E-01	0.00E+00	1.10E-03	1.24E+04
1	1	0	0	0	0	1	116	1.35E+04	2.98E-01	3.69E+00	2.98E-01	2.49E-02	1.05E+00	3.86E-03	1.05E+00	0	3.86E-03	0.00E+00	0.00E+00	0.00E+00	-3.92E-02	0.00E+00	1.05E+00	1.05E+00	0.00E+00	0.00E+00	2.98E-01	0.00E+00	1.10E-03	1.24E+04
1	1	0	0	0	0	1	116	1.38E+04	2.98E-01	3.69E+00	2.98E-01	2.49E-02	1.07E+00	3.95E-03	1.07E+00	0	3.95E-03	0.00E+00	0.00E+00	0.00E+00	-4.01E-02	0.00E+00	1.07E+00	1.07E+00	0.00E+00	0.00E+00	2.98E-01	0.00E+00	1.10E-03	1.24E+04
1	1	0	0	0	0	1	116	1.41E+04	2.98E-01	3.69E+00	2.98E-01	2.49E-02	1.10E+00	4.04E-03	1.10E+00	0	4.04E-03	0.00E+00	0.00E+00	0.00E+00	-4.10E-02	0.00E+00	1.10E+00	1.10E+00	0.00E+00	0.00E+00	2.98E-01	0.00E+00	1.10E-03	1.24E+04
1	1	0	0	0	0	1	116	1.44E+04	2.98E-01	3.69E+00	2.98E-01	2.49E-02	1.12E+00	4.14E-03	1.12E+00	0	4.14E-03	0.00E+00	0.00E+00	0.00E+00	-4.20E-02	0.00E+00	1.12E+00	1.12E+00	0.00E+00	0.00E+00	2.98E-01	0.00E+00	1.10E-03	1.24E+04
1	1	0	0	0	0	1	116	1.47E+04	2.98E-01	3.70E+00	2.98E-01	2.49E-02	1.15E+00	4.23E-03	1.15E+00	0	4.23E-03	0.00E+00	0.00E+00	0.00E+00	-4.29E-02	0.00E+00	1.15E+00	1.15E+00	0.00E+00	0.00E+00	2.98E-01	0.00E+00	1.10E-03	1.24E+04
1	1	0	0	0	0	1	116	1.50E+04	2.98E-01	3.70E+00	2.98E-01	2.49E-02	1.17E+00	4.32E-03	1.17E+00	0	4.32E-03	0.00E+00	0.00E+00	0.00E+00	-4.38E-02	0.00E+00	1.17E+00	1.17E+00	0.00E+00	0.00E+00	2.98E-01	0.00E+00	1.10E-03	1.24E+04
1	1	0	0	0	0	1	116	1.53E+04	2.98E-01	3.70E+00	2.98E-01	2.49E-02	1.20E+00	4.41E-03	1.20E+00	0	4.41E-03	0.00E+00	0.00E+00	0.00E+00	-4.47E-02	0.00E+00	1.20E+00	1.20E+00	0.00E+00	0.00E+00	2.98E-01	0.00E+00	1.10E-03	1.24E+04
1	1	0	0	0	0	1	116	1.56E+04	2.98E-01	3.70E+00	2.99E-01	2.49E-02	1.22E+00	4.50E-03	1.22E+00	0	4.50E-03	0.00E+00	0.00E+00	0.00E+00	-4.57E-02	0.00E+00	1.22E+00	1.22E+00	0.00E+00	0.00E+00	2.98E-01	0.00E+00	1.10E-03	1.24E+04
1	1	0	0	0	0	1	116	1.59E+04	2.98E-01	3.70E+00	2.98E-01	2.49E-02	1.25E+00	4.60E-03	1.25E+00	0	4.60E-03	0.00E+00	0.00E+00	0.00E+00	-4.66E-02	0.00E+00	1.25E+00	1.25E+00	0.00E+00	0.00E+00	2.98E-01	0.00E+00	1.10E-03	1.24E+04
1	1	0	0	0	0	1	116	1.62E+04	2.98E-01	3.70E+00	2.98E-01	2.49E-02	1.27E+00	4.69E-03	1.27E+00	0	4.69E-03	0.00E+00	0.00E+00	0.00E+00	-4.75E-02	0.00E+00	1.27E+00	1.27E+00	0.00E+00	0.00E+00	2.98E-01	0.00E+00	1.10E-03	1.24E+04
1	1	0	0	0	0	1	116	1.65E+04	2.98E-01	3.70E+00	2.98E-01	2.49E-02	1.30E+00	4.78E-03	1.30E+00	0	4.78E-03	0.00E+00	0.00E+00	0.00E+00	-4.85E-02	0.00E+00	1.30E+00	1.30E+00	0.00E+00	0.00E+00	2.98E-01	0.00E+00	1.10E-03	1.24E+04
1	1	0	0	0	0	1	116	1.68E+04	2.98E-01	3.70E+00	2.98E-01	2.49E-02	1.32E+00	4.87E-03	1.32E+00	0	4.87E-03	0.00E+00	0.00E+00	0.00E+00	-4.94E-02	0.00E+00	1.32E+00	1.32E+00	0.00E+00	0.00E+00	2.98E-01	0.00E+00	1.10E-03	1.24E+04
1	1	0	0	0	0	1	116	1.71E+04	2.98E-01	3.70E+00	2.98E-01	2.49E-02	1.35E+00	4.96E-03	1.35E+00	0	4.96E-03	0.00E+00	0.00E+00	0.00E+00	-5.03E-02	0.00E+00	1.35E+00	1.35E+00	0.00E+00	0.00E+00	2.98E-01	0.00E+00	1.11E-03	1.24E+04
1	1	0	0	0	0	1	116	1.74E+04	2.98E-01	3.70E+00	2.98E-01	2.49E-02	1.37E+00	5.06E-03	1.37E+00	0	5.06E-03	0.00E+00	0.00E+00	0.00E+00	-5.12E-02	0.00E+00	1.37E+00	1.37E+00	0.00E+00	0.00E+00	2.98E-01	0.00E+00	1.11E-03	1.24E+04
1	1	0	0	0	0	1	116	1.77E+04	2.98E-01	3.70E+00	2.98E-01	2.49E-02	1.40E+00	5.15E-03	1.40E+00	0	5.15E-03	0.00E+00	0.00E+00	0.00E+00	-5.22E-02	0.00E+00	1.40E+00	1.40E+00	0.00E+00	0.00E+00	2.98E-01	0.00E+00	1.11E-03	1.24E+04
1	1	0	0	0	0	1	116	1.80E+04	2.98E-01	3.71E+00	2.98E-01	2.49E-02	1.42E+00	5.24E-03	1.42E+00	0	5.24E-03	0.00E+00	0.00E+00	0.00E+00	-5.31E-02	0.00E+00	1.42E+00	1.42E+00	0.00E+00	0.00E+00	2.98E-01	0.00E+00	1.11E-03	1.24E+04
1	1	0	0	0	0	1	116	1.83E+04	2.98E-01	3.71E+00	2.98E-01	2.49E-02	1.45E+00	5.33E-03	1.45E+00	0	5.33E-03	0.00E+00	0.00E+00	0.00E+00	-5.40E-02	0.00E+00	1.45E+00	1.45E+00	0.00E+00	0.00E+00	2.98E-01	0.00E+00	1.11E-03	1.24E+04
1	1	0	0	0	0	1	116	1.86E+04	2.98E-01	3.71E+00	2.98E-01	2.49E-02	1.47E+00	5.42E-03	1.47E+00	0	5.42E-03	0.00E+00	0.00E+00	0.00E+00	-5.50E-02	0.00E+00	1.47E+00	1.47E+00	0.00E+00	0.00E+00	2.98E-01	0.00E+00	1.11E-03	1.24E+04
1	1	0	0	0	0	1	116	1.89E+04	2.98E-01	3.71E+00	2.98E-01	2.49E-02	1.50E+00	5.52E-03	1.50E+00	0	5.52E-03	0.00E+00	0.00E+00	0.00E+00	-5.59E-02	0.00E+00	1.50E+00	1.50E+00	0.00E+00	0.00E+00	2.98E-01	0.00E+00	1.11E-03	1.24E+04
1	1	0	0	0	0	1	116	1.92E+04	2.98E-01	3.71E+00	2.98E-01	2.49E-02	1.52E+00	5.61E-03	1.52E+00	0	5.61E-03	0.00E+00	0.00E+00	0.00E+00	-5.68E-02	0.00E+00	1.52E+00	1.52E+00	0.00E+00	0.00E+00	2.98E-01	0.00E+00	1.11E-03	1.24E+04
1	1	0	0	0	0	1	116	1.95E+04	2.98E-01	3.71E+00	2.98E-01	2.49E-02	1.55E+00	5.70E-03	1.55E+00	0	5.70E-03	0.00E+00	0.00E+00	0.00E+00	-5.77E-02	0.00E+00	1.55E+00	1.55E+00	0.00E+00	0.00E+00	2.98E-01	0.00E+00	1.11E-03	1.24E+04
1	1	0	0	0	0	1	116	1.98E+04	2.98E-01	3.71E+00	2.98E-01	2.49E-02	1.57E+00	5.79E-03	1.57E+00	0	5.79E-03	0.00E+00	0.00E+00	0.00E+00	-5.87E-02	0.00E+00	1.57E+00	1.57E+00	0.00E+00	0.00E+00	2.98E-01	0.00E+00	1.11E-03	1.24E+04
1	1	0	0	0	0	1	116	2.01E+04	2.98E-01	3.71E+00	2.98E-01	2.49E-02	1.60E+00	5.89E-03	1.60E+00	0	5.89E-03	0.00E+00	0.00E+00	0.00E+00	-5.96E-02	0.00E+00	1.60E+00	1.60E+00	0.00E+00	0.00E+00	2.98E-01	0.00E+00	1.11E-03	1.24E+04
1	1	0	0	0	0	1	116	2.04E+04	2.98E-01	3.71E+00	2.98E-01	2.49E-02	1.62E+00	5.98E-03	1.62E+00	0	5.98E-03	0.00E+00	0.00E+00	0.00E+00	-6.05E-02	0.00E+00	1.62E+00	1.62E+00	0.00E+00	0.00E+00	2.98E-01	0.00E+00	1.11E-03	1.24E+04
1	1	0	0	0	0	1	116	2.07E+04	2.98E-01	3.71E+00	2.98E-01	2.49E-02	1.65E+00	6.07E-03	1.65E+00	0	6.07E-03	0.00E+00	0.00E+00	0.00E+00	-6.14E-02	0.00E+00	1.65E+00	1.65E+00	0.00E+00	0.00E+00	2.98E-01	0.00E+00	1.11E-03	1.24E+04
1	1	0	0	0	0	1	116	2.10E+04	2.98E-01	3.72E+00	2.98E-01	2.49E-02	1.67E+00	6.16E-03	1.67E+00	0	6.16E-03	0.00E+00	0.00E+00	0.00E+00	-6.24E-02	0.00E+00	1.67E+00	1.67E+00	0.00E+00	0.00E+00	2.98E-01	0.00E+00	1.11E-03	1.24E+04
1	1	0	0	0	0	1	116	2.13E+04	2.98E-01	3.72E+00	2.98E-01	2.49E-02	1.70E+00	6.25E-03	1.70E+00	0	6.25E-03	0.00E+00	0.00E+00	0.00E+00	-6.33E-02	0.00E+00	1.70E+00	1.70E+00	0.00E+00	0.00E+00	2.98E-01	0.00E+00	1.11E-03	1.25E+04
1	1	0	0	0	0	1	116	2.16E+04	2.98E-01	3.72E+00	2.98E-01	2.49E-02	1.72E+00	6.35E-03	1.72E+00	0	6.35E-03	0.00E+00	0.00E+00	0.00E+00	-6.42E-02	0.00E+00	1.72E+00	1.72E+00	0.00E+00	0.00E+00	2.98E-01	0.00E+00	1.11E-03	1.25E+04
1	1	0	0	0	0	1	116	2.19E+04	2.98E-01	3.72E+00	2.98E-01	2.49E-02	1.75E+00	6.44E-03	1.75E+00	0	6.44E-03	0.00E+00	0.00E+00	0.00E+00	-6.52E-02	0.00E+00	1.75E+00	1.75E+00	0.00E+00	0.00E+00	2.98E-01	0.00E+00	1.11E-03	1.25E+04
1	1	0	0	0	0	1	116	2.22E+04	2.98E-01	3.72E+00	2.99E-01	2.49E-02	1.77E+00	6.53E-03	1.77E+00	0	6.53E-03	0.00E+00	0.00E+00	0.00E+00	-6.61E-02	0.00E+00	1.77E+00	1.77E+00	0.00E+00	0.00E+00	2.98E-01	0.00E+00	1.11E-03	1.25E+04
1	1	0	0	0	0	1	116	2.25E+04	2.98E-01	3.72E+00	2.98E-01	2.49E-02	1.80E+00	6.62E-03	1.80E+00	0	6.62E-03	0.00E+00	0.00E+00	0.00E+00	-6.70E-02	0.00E+00	1.80E+00	1.80E+00	0.00E+00	0.00E+00	2.98E-01	0.00E+00	1.11E-03	1.25E+04
1	1	0	0	0	0	1	116	2.28E+04	2.98E-01	3.72E+00	2.98E-01	2.49E-02	1.82E+00	6.72E-03	1.82E+00	0	6.72E-03	0.00E+00	0.00E+00	0.00E+00	-6.79E-02	0.00E+00	1.82E+00	1.82E+00	0.00E+00	0.00E+00	2.98E-01	0.00E+00	1.11E-03	1.25E+04
1	1	0	0	0	0	1	116	2.31E+04	2.98E-01	3.72E+00	2.98E-01	2.49E-02	1.85E+00	6.81E-03	1.85E+00	0	6.81E-03	0.00E+00	0.00E+00	0.00E+00	-6.89E-02	0.00E+00	1.85E+00	1.85E+00	0.00E+00	0.00E+00	2.98E-01	0.00E+00	1.11E-03	1.25E+04
1	1	0	0	0	0	1	116	2.34E+04	2.98E-01	3.72E+00	2.98E-01	2.49E-02	1.87E+00	6.90E-03	1.87E+00	0	6.90E-03	0.00E+00	0.00E+00	0.00E+00	-6.98E-02	0.00E+00	1.87E+00	1.87E+00	0.00E+00	0.00E+00	2.98E-01	0.00E+00	1.11E-03	1.25E+04
1	1	0	0	0	0	1	116	2.37E+04	2.98E-01	3.73E+00	2.98E-01	2.49E-02	1.90E+00	6.99E-03	1.90E+00	0	6.99E-03	0.00E+00	0.00E+00	0.00E+00	-7.07E-02	0.00E+00	1.90E+00	1.90E+00	0.00E+00	0.00E+00	2.98E-01	0.00E+00	1.11E-03	1.25E+04
1	1	0	0	0	0	1	116	2.40E+04	2.98E-01	3.73E+00	2.98E-01	2.49E-02	1.92E+00	7.09E-03	1.92E+00	0	7.09E-03	0.00E+00	0.00E+00	0.00E+00	-7.17E-02	0.00E+00	1.92E+00	1.92E+00	0.00E+00	0.00E+00	2.98E-01	0.00E+00	1.11E-03	1.25E+04
1	1	0	0	0	0	1	116	2.43E+04	2.98E-01	3.73E+00	2.98E-01	2.49E-02	1.95E+00	7.18E-03	1.95E+00	0	7.18E-03	0.00E+00	0.00E+00	0.00E+00	-7.26E-02	0.00E+00	1.95E+00	1.95E+00	0.00E+00	0.00E+00	2.98E-01	0.00E+00	1.11E-03	1.25E+04
1	1	0	0	0	0	1	116	2.46E+04	2.98E-01	3.73E+00	2.98E-01	2.49E-02	1.97E+00	7.27E-03	1.97E+00	0	7.27E-03	0.00E+00	0.00E+00	0.00E+00	-7.35E-02	0.00E+00	1.97E+00	1.97E+00	0.00E+00	0.00E+00	2.98E-01	0.00E+00	1.11E-03	1.25E+04
1	1	0	0	0	0	1	116	2.49E+04	2.98E-01	3.73E+00	2.98E-01	2.49E-02	2.00E+00	7.37E-03	2.00E+00	0	7.37E-03	0.00E+00	0.00E+00	0.00E+00	-7.44E-02	0.00E+00	2.00E+00	2.00E+00	0.00E+00	0.00E+00	2.98E-01	0.00E+00	1.11E-03	1.25E+04
1	1	0	0	0	0	1	116	2.52E+04	2.98E-01	3.73E+00	2.98E-01	2.49E-02	2.02E+00	7.46E-03	2.02E+00	0	7.46E-03	0.00E+00	0.00E+00	0.00E+00	-7.54E-02	0.00E+00	2.02E+00	2.02E+00	0.00E+00	0.00E+00	2.98E-01	0.00E+00	1.11E-03	1.25E+04
1	1	0	0	0	0	1	116	2.55E+04	2.98E-01	3.73E+00	2.98E-01	2.49E-02	2.04E+00	7.55E-03	2.04E+00	0	7.55E-03	0.00E+00	0.00E+00	0.00E+00	-7.63E-02	0.00E+00	2.04E+00	2.04E+00	0.00E+00	0.00E+00	2.98E-01	0.00E+00	1.11E-03	1.25E+04
1	1	0	0	0	0	1	116	2.58E+04	2.98E-01	3.73E+00	2.98E-01	2.49E-02	2.07E+00	7.64E-03	2.07E+00	0	7.64E-03	0.00E+00	0.00E+00	0.00E+00	-7.72E-02	0.00E+00	2.07E+00	2.07E+00	0.00E+00	0.00E+00	2.98E-01	0.00E+00	1.11E-03	1.25E+04
1	1	0	0	0	0	1	116	2.61E+04	2.98E-01	3.74E+00	2.98E-01	2.49E-02	2.09E+00	7.74E-03	2.09E+00	0	7.74E-03	0.00E+00	0.00E+00	0.00E+00	-7.81E-02	0.00E+00	2.09E+00	2.09E+00	0.00E+00	0.00E+00	2.98E-01	0.00E+00	1.11E-03	1.25E+04
1	1	0	0	0	0	1	116	2.64E+04	2.98E-01	3.74E+00	2.98E-01	2.49E-02	2.12E+00	7.83E-03	2.12E+00	0	7.83E-03	0.00E+00	0.00E+00	0.00E+00	-7.91E-02	0.00E+00	2.12E+00	2.12E+00	0.00E+00	0.00E+00	2.98E-01	0.00E+00	1.11E-03	1.25E+04
1	1	0	0	0	0	1	116	2.67E+04	2.98E-01	3.74E+00	2.98E-01	2.49E-02	2.14E+00	7.92E-03	2.14E+00	0	7.92E-03	0.00E+00	0.00E+00	0.00E+00	-8.00E-02	0.00E+00	2.14E+00	2.14E+00	0.00E+00	0.00E+00	2.98E-01	0.00E+00	1.12E-03	1.25E+04
1	1	0	0	0	0	1	116	2.70E+04	2.98E-01	3.74E+00	2.98E-01	2.49E-02	2.17E+00	8.02E-03	2.17E+00	0	8.02E-03	0.00E+00	0.00E+00	0.00E+00	-8.09E-02	0.00E+00	2.17E+00	2.17E+00	0.00E+00	0.00E+00	2.98E-01	0.00E+00	1.12E-03	1.25E+04
1	1	0	0	0	0	1	116	2.73E+04	2.98E-01	3.74E+00	2.98E-01	2.49E-02	2.19E+00	8.11E-03	2.19E+00	0	8.11E-03	0.00E+00	0.00E+00	0.00E+00	-8.19E-02	0.00E+00	2.19E+00	2.19E+00	0.00E+00	0.00E+00	2.98E-01	0.00E+00	1.12E-03	1.25E+04
1	1	0	0	0	0	1	116	2.76E+04	2.98E-01	3.74E+00	2.98E-01	2.49E-02	2.22E+00	8.20E-03	2.22E+00	0	8.20E-03	0.00E+00	0.00E+00	0.00E+00	-8.28E-02	0.00E+00	2.22E+00	2.22E+00	0.00E+00	0.00E+00	2.98E-01	0.00E+00	1.12E-03	1.25E+04
1	1	0	0	0	0	1	116	2.79E+04	2.98E-01	3.74E+00	2.98E-01	2.49E-02	2.24E+00	8.29E-03	2.24E+00	0	8.29E-03	0.00E+00	0.00E+00	0.00E+00	-8.37E-02	0.00E+00	2.24E+00	2.24E+00	0.00E+00	0.00E+00	2.98E-01	0.00E+00	1.12E-03	1.25E+04
1	1	0	0	0	0	1	116	2.82E+04	2.98E-01	3.74E+00	2.98E-01	2.49E-02	2.27E+00	8.39E-03	2.27E+00	0	8.39E-03	0.00E+00	0.00E+00	0.00E+00	-8.46E-02	0.00E+00	2.27E+00	2.27E+00	0.00E+00	0.00E+00	2.98E-01	0.00E+00	1.12E-03	1.25E+04
1	1	0	0	0	0	1	116	2.85E+04	2.98E-01	3.75E+00	2.98E-01	2.49E-02	2.29E+00	8.48E-03	2.29E+00	0	8.48E-03	0.00E+00	0.00E+00	0.00E+00	-8.56E-02	0.00E+00	2.29E+00	2.29E+00	0.00E+00	0.00E+00	2.98E-01	0.00E+00	1.12E-03	1.25E+04
1	1	0	0	0	0	1	116	2.88E+04	2.98E-01	3.75E+00	2.98E-01	2.49E-02	2.32E+00	8.57E-03	2.32E+00	0	8.57E-03	0.00E+00	0.00E+00	0.00E+00	-8.65E-02	0.00E+00	2.32E+00	2.32E+00	0.00E+00	0.00E+00	2.98E-01	0.00E+00	1.12E-03	1.26E+04
1	1	0	0	0	0	1	116	2.91E+04	2.98E-01	3.75E+00	2.98E-01	2.49E-02	2.34E+00	8.67E-03	2.34E+00	0	8.67E-03	0.00E+00	0.00E+00	0.00E+00	-8.74E-02	0.00E+00	2.34E+00	2.34E+00	0.00E+00	0.00E+00	2.98E-01	0.00E+00	1.12E-03	1.26E+04
1	1	0	0	0	0	1	116	2.94E+04	2.98E-01	3.75E+00	2.98E-01	2.49E-02	2.37E+00	8.76E-03	2.37E+00	0	8.76E-03	0.00E+00	0.00E+00	0.00E+00	-8.84E-02	0.00E+00	2.37E+00	2.37E+00	0.00E+00	0.00E+00	2.98E-01	0.00E+00	1.12E-03	1.26E+04
1	1	0	0	0	0	1	116	2.97E+04	2.98E-01	3.75E+00	2.98E-01	2.49E-02	2.39E+00	8.85E-03	2.39E+00	0	8.85E-03	0.00E+00	0.00E+00	0.00E+00	-8.93E-02	0.00E+00	2.39E+00	2.39E+00	0.00E+00	0.00E+00	2.98E-01	0.00E+00	1.12E-03	1.26E+04
1	1	0	0	0	0	1	116	3.00E+04	2.98E-01	3.75E+00	2.98E-01	2.49E-02	2.42E+00	8.95E-03	2.42E+00	0	8.95E-03	0.00E+00	0.00E+00	0.00E+00	-9.02E-02	0.00E+00	2.42E+00	2.42E+00	0.00E+00	0.00E+00	2.98E-01	0.00E+00	1.12E-03	1.26E+04
1	1	0	0	0	0	1	116	3.03E+04	2.98E-01	3.75E+00	2.98E-01	2.49E-02	2.44E+00	9.04E-03	2.44E+00	0	9.04E-03	0.00E+00	0.00E+00	0.00E+00	-9.11E-02	0.00E+00	2.44E+00	2.44E+00	0.00E+00	0.00E+00	2.98E-01	0.00E+00	1.12E-03	1.26E+04
1	1	0	0	0	0	1	116	3.06E+04	2.98E-01	3.75E+00	2.98E-01	2.49E-02	2.47E+00	9.13E-03	2.47E+00	0	9.13E-03	0.00E+00	0.00E+00	0.00E+00	-9.21E-02	0.00E+00	2.47E+00	2.47E+00	0.00E+00	0.00E+00	2.98E-01	0.00E+00	1.12E-03	1.26E+04
1	1	0	0	0	0	1	116	3.09E+04	2.98E-01	3.75E+00	2.98E-01	2.49E-02	2.49E+00	9.23E-03	2.49E+00	0	9.23E-03	0.00E+00	0.00E+00	0.00E+00	-9.30E-02	0.00E+00	2.49E+00	2.49E+00	0.00E+00	0.00E+00	2.98E-01	0.00E+00	1.12E-03	1.26E+04
1	1	0	0	0	0	1	116	3.12E+04	2.98E-01	3.76E+00	2.98E-01	2.49E-02	2.52E+00	9.32E-03	2.52E+00	0	9.32E-03	0.00E+00	0.00E+00	0.00E+00	-9.39E-02	0.00E+00	2.52E+00	2.52E+00	0.00E+00	0.00E+00	2.98E-01	0.00E+00	1.12E-03	1.26E+04
1	1	0	0	0	0	1	116	3.15E+04	2.98E-01	3.76E+00	2.98E-01	2.49E-02	2.54E+00	9.41E-03	2.54E+00	0	9.41E-03	0.00E+00	0.00E+00	0.00E+00	-9.49E-02	0.00E+00	2.54E+00	2.54E+00	0.00E+00	0.00E+00	2.98E-01	0.00E+00	1.12E-03	1.26E+04
1	1	0	0	0	0	1	116	3.18E+04	2.98E-01	3.76E+00	2.98E-01	2.49E-02	2.57E+00	9.51E-03	2.57E+00	0	9.51E-03	0.00E+00	0.00E+00	0.00E+00	-9.58E-02	0.00E+00	2.57E+00	2.57E+00	0.00E+00	0.00E+00	2.98E-01	0.00E+00	1.12E-03	1.26E+04
1	1	0	0	0	0	1	116	3.21E+04	2.98E-01	3.76E+00	2.98E-01	2.49E-02	2.59E+00	9.60E-03	2.59E+00	0	9.60E-03	0.00E+00	0.00E+00	0.00E+00	-9.67E-02	0.00E+00	2.59E+00	2.59E+00	0.00E+00	0.00E+00	2.98E-01	0.00E+00	1.12E-03	1.26E+04
1	1	0	0	0	0	1	116	3.24E+04	2.98E-01	3.76E+00	2.98E-01	2.49E-02	2.62E+00	9.69E-03	2.62E+00	0	9.69E-03	0.00E+00	0.00E+00	0.00E+00	-9.76E-02	0.00E+00	2.62E+00	2.62E+00	0.00E+00	0.00E+00	2.98E-01	0.00E+00	1.12E-03	1.26E+04
1	1	0	0	0	0	1	116	3.27E+04	2.98E-01	3.76E+00	2.98E-01	2.49E-02	2.64E+00	9.79E-03	2.64E+00	0	9.79E-03	0.00E+00	0.00E+00	0.00E+00	-9.86E-02	0.00E+00	2.64E+00	2.64E+00	0.00E+00	0.00E+00	2.98E-01	0.00E+00	1.12E-03	1.26E+04
1	1	0	0	0	0	1	116	3.30E+04	2.98E-01	3.76E+00	2.98E-01	2.49E-02	2.67E+00	9.88E-03	2.67E+00	0	9.88E-03	0.00E+00	0.00E+00	0.00E+00	-9.95E-02	0.00E+00	2.67E+00	2.67E+00	0.00E+00	0.00E+00	2.98E-01	0.00E+00	1.12E-03	1.26E+04
1	1	0	0	0	0	1	116	3.33E+04	2.98E-01	3.76E+00	2.98E-01	2.49E-02	2.69E+00	9.98E-03	2.69E+00	0	9.98E-03	0.00E+00	0.00E+00	0.00E+00	-1.00E-01	0.00E+00	2.69E+00	2.69E+00	0.00E+00	0.00E+00	2.98E-01	0.00E+00	1.12E-03	1.26E+04
1	1	0	0	0	0	1	116	3.36E+04	2.98E-01	3.77E+00	2.98E-01	2.49E-02	2.72E+00	1.01E-02	2.72E+00	0	1.01E-02	0.00E+00	0.00E+00	0.00E+00	-1.01E-01	0.00E+00	2.72E+00	2.72E+00	0.00E+00	0.00E+00	2.98E-01	0.00E+00	1.12E-03	1.26E+04
1	1	0	0	0	0	1	116	3.39E+04	2.98E-01	3.77E+00	2.98E-01	2.49E-02	2.74E+00	1.02E-02	2.74E+00	0	1.02E-02	0.00E+00	0.00E+00	0.00E+00	-1.02E-01	0.00E+00	2.74E+00	2.74E+00	0.00E+00	0.00E+00	2.98E-01	0.00E+00	1.12E-03	1.26E+04
1	1	0	0	0	0	1	116	3.42E+04	2.98E-01	3.77E+00	2.98E-01	2.49E-02	2.77E+00	1.03E-02	2.77E+00	0	1.03E-02	0.00E+00	0.00E+00	0.00E+00	-1.03E-01	0.00E+00	2.77E+00	2.77E+00	0.00E+00	0.00E+00	2.98E-01	0.00E+00	1.12E-03	1.26E+04
1	1	0	0	0	0	1	116	3.45E+04	2.98E-01	3.77E+00	2.98E-01	2.49E-02	2.79E+00	1.03E-02	2.79E+00	0	1.03E-02	0.00E+00	0.00E+00	0.00E+00	-1.04E-01	0.00E+00	2.79E+00	2.79E+00	0.00E+00	0.00E+00	2.98E-01	0.00E+00	1.13E-03	1.26E+04
1	1	0	0	0	0	1	116	3.48E+04	2.98E-01	3.77E+00	2.98E-01	2.49E-02	2.82E+00	1.04E-02	2.82E+00	0	1.04E-02	0.00E+00	0.00E+00	0.00E+00	-1.05E-01	0.00E+00	2.82E+00	2.82E+00	0.00E+00	0.00E+00	2.98E-01	0.00E+00	1.13E-03	1.26E+04
1	1	0	0	0	0	1	116	3.51E+04	2.98E-01	3.77E+00	2.98E-01	2.49E-02	2.84E+00	1.05E-02	2.84E+00	0	1.05E-02	0.00E+00	0.00E+00	0.00E+00	-1.06E-01	0.00E+00	2.84E+00	2.84E+00	0.00E+00	0.00E+00	2.98E-01	0.00E+00	1.13E-03	1.26E+04
1	1	0	0	0	0	1	116	3.54E+04	2.98E-01	3.77E+00	2.98E-01	2.49E-02	2.87E+00	1.06E-02	2.87E+00	0	1.06E-02	0.00E+00	0.00E+00	0.00E+00	-1.07E-01	0.00E+00	2.87E+00	2.87E+00	0.00E+00	0.00E+00	2.98E-01	0.00E+00	1.13E-03	1.26E+04
1	1	0	0	0	0	1	116	3.57E+04	2.98E-01	3.78E+00	2.98E-01	2.49E-02	2.89E+00	1.07E-02	2.89E+00	0	1.07E-02	0.00E+00	0.00E+00	0.00E+00	-1.08E-01	0.00E+00	2.89E+00	2.89E+00	0.00E+00	0.00E+00	2.98E-01	0.00E+00	1.13E-03	1.27E+04
1	1	0	0	0	0	1	116	3.60E+04	2.98E-01	3.78E+00	2.98E-01	2.49E-02	2.92E+00	1.08E-02	2.92E+00	0	1.08E-02	0.00E+00	0.00E+00	0.00E+00	-1.09E-01	0.00E+00	2.92E+00	2.92E+00	0.00E+00	0.00E+00	2.98E-01	0.00E+00	1.13E-03	1.27E+04
1	1	0	0	0	0	1	116	3.63E+04	2.98E-01	3.78E+00	2.98E-01	2.49E-02	2.94E+00	1.09E-02	2.94E+00	0	1.09E-02	0.00E+00	0.00E+00	0.00E+00	-1.10E-01	0.00E+00	2.94E+00	2.94E+00	0.00E+00	0.00E+00	2.98E-01	0.00E+00	1.13E-03	1.27E+04
1	1	0	0	0	0	1	116	3.66E+04	2.98E-01	3.78E+00	2.98E-01	2.49E-02	2.96E+00	1.10E-02	2.96E+00	0	1.10E-02	0.00E+00	0.00E+00	0.00E+00	-1.11E-01	0.00E+00	2.96E+00	2.96E+00	0.00E+00	0.00E+00	2.98E-01	0.00E+00	1.13E-03	1.27E+04
1	1	0	0	0	0	1	116	3.69E+04	2.98E-01	3.78E+00	2.99E-01	2.49E-02	2.99E+00	1.11E-02	2.99E+00	0	1.11E-02	0.00E+00	0.00E+00	0.00E+00	-1.12E-01	0.00E+00	2.99E+00	2.99E+00	0.00E+00	0.00E+00	2.98E-01	0.00E+00	1.13E-03	1.27E+04
1	1	0	0	0	0	1	116	3.72E+04	2.98E-01	3.78E+00	2.98E-01	2.49E-02	3.01E+00	1.12E-02	3.01E+00	0	1.12E-02	0.00E+00	0.00E+00	0.00E+00	-1.12E-01	0.00E+00	3.01E+00	3.01E+00	0.00E+00	0.00E+00	2.98E-01	0.00E+00	1.13E-03	1.27E+04
1	1	0	0	0	0	1	116	3.75E+04	2.98E-01	3.78E+00	2.98E-01	2.49E-02	3.04E+00	1.13E-02	3.04E+00	0	1.13E-02	0.00E+00	0.00E+00	0.00E+00	-1.13E-01	0.00E+00	3.04E+00	3.04E+00	0.00E+00	0.00E+00	2.98E-01	0.00E+00	1.13E-03	1.27E+04
1	1	0	0	0	0	1	116	3.78E+04	2.98E-01	3.78E+00	2.98E-01	2.49E-02	3.06E+00	1.14E-02	3.06E+00	0	1.14E-02	0.00E+00	0.00E+00	0.00E+00	-1.14E-01	0.00E+00	3.06E+00	3.06E+00	0.00E+00	0.00E+00	2.98E-01	0.00E+00	1.13E-03	1.27E+04
1	1	0	0	0	0	1	116	3.81E+04	2.98E-01	3.79E+00	2.98E-01	2.49E-02	3.09E+00	1.15E-02	3.09E+00	0	1.15E-02	0.00E+00	0.00E+00	0.00E+00	-1.15E-01	0.00E+00	3.09E+00	3.09E+00	0.00E+00	0.00E+00	2.98E-01	0.00E+00	1.13E-03	1.27E+04
1	1	0	0	0	0	1	116	3.84E+04	2.98E-01	3.79E+00	2.98E-01	2.49E-02	3.11E+00	1.16E-02	3.11E+00	0	1.16E-02	0.00E+00	0.00E+00	0.00E+00	-1.16E-01	0.00E+00	3.11E+00	3.11E+00	0.00E+00	0.00E+00	2.98E-01	0.00E+00	1.13E-03	1.27E+04
1	1	0	0	0	0	1	116	3.87E+04	2.98E-01	3.79E+00	2.98E-01	2.49E-02	3.14E+00	1.17E-02	3.14E+00	0	1.17E-02	0.00E+00	0.00E+00	0.00E+00	-1.17E-01	0.00E+00	3.14E+00	3.14E+00	0.00E+00	0.00E+00	2.98E-01	0.00E+00	1.13E-03	1.27E+04
1	1	0	0	0	0	1	116	3.90E+04	2.98E-01	3.79E+00	2.98E-01	2.49E-02	3.16E+00	1.18E-02	3.16E+00	0	1.18E-02	0.00E+00	0.00E+00	0.00E+00	-1.18E-01	0.00E+00	3.16E+00	3.16E+00	0.00E+00	0.00E+00	2.98E-01	0.00E+00	1.13E-03	1.27E+04
1	1	0	0	0	0	1	116	3.93E+04	2.98E-01	3.79E+00	2.98E-01	2.49E-02	3.19E+00	1.19E-02	3.19E+00	0	1.19E-02	0.00E+00	0.00E+00	0.00E+00	-1.19E-01	0.00E+00	3.19E+00	3.19E+00	0.00E+00	0.00E+00	2.98E-01	0.00E+00	1.13E-03	1.27E+04
1	1	0	0	0	0	1	116	3.96E+04	2.98E-01	3.79E+00	2.98E-01	2.49E-02	3.21E+00	1.19E-02	3.21E+00	0	1.19E-02	0.00E+00	0.00E+00	0.00E+00	-1.20E-01	0.00E+00	3.21E+00	3.21E+00	0.00E+00	0.00E+00	2.98E-01	0.00E+00	1.13E-03	1.27E+04
1	1	0	0	0	0	1	116	3.99E+04	2.98E-01	3.80E+00	2.98E-01	2.49E-02	3.24E+00	1.20E-02	3.24E+00	0	1.20E-02	0.00E+00	0.00E+00	0.00E+00	-1.21E-01	0.00E+00	3.24E+00	3.24E+00	0.00E+00	0.00E+00	2.98E-01	0.00E+00	1.13E-03	1.27E+04
1	1	0	0	0	0	1	116	4.02E+04	2.98E-01	3.80E+00	2.98E-01	2.49E-02	3.26E+00	1.21E-02	3.26E+00	0	1.21E-02	0.00E+00	0.00E+00	0.00E+00	-1.22E-01	0.00E+00	3.26E+00	3.26E+00	0.00E+00	0.00E+00	2.98E-01	0.00E+00	1.13E-03	1.27E+04
1	1	0	0	0	0	1	116	4.05E+04	2.98E-01	3.80E+00	2.98E-01	2.49E-02	3.29E+00	1.22E-02	3.29E+00	0	1.22E-02	0.00E+00	0.00E+00	0.00E+00	-1.23E-01	0.00E+00	3.29E+00	3.29E+00	0.00E+00	0.00E+00	2.98E-01	0.00E+00	1.13E-03	1.27E+04
1	1	0	0	0	0	1	116	4.08E+04	2.98E-01	3.80E+00	2.98E-01	2.49E-02	3.31E+00	1.23E-02	3.31E+00	0	1.23E-02	0.00E+00	0.00E+00	0.00E+00	-1.24E-01	0.00E+00	3.31E+00	3.31E+00	0.00E+00	0.00E+00	2.98E-01	0.00E+00	1.13E-03	1.27E+04
1	1	0	0	0	0	1	116	4.11E+04	2.98E-01	3.80E+00	2.98E-01	2.49E-02	3.34E+00	1.24E-02	3.34E+00	0	1.24E-02	0.00E+00	0.00E+00	0.00E+00	-1.25E-01	0.00E+00	3.34E+00	3.34E+00	0.00E+00	0.00E+00	2.98E-01	0.00E+00	1.13E-03	1.27E+04
1	1	0	0	0	0	1	116	4.14E+04	2.98E-01	3.80E+00	2.98E-01	2.49E-02	3.36E+00	1.25E-02	3.36E+00	0	1.25E-02	0.00E+00	0.00E+00	0.00E+00	-1.25E-01	0.00E+00	3.36E+00	3.36E+00	0.00E+00	0.00E+00	2.98E-01	0.00E+00	1.14E-03	1.28E+04
1	1	0	0	0	0	1	116	4.17E+04	2.98E-01	3.81E+00	2.98E-01	2.49E-02	3.39E+00	1.26E-02	3.39E+00	0	1.26E-02	0.00E+00	0.00E+00	0.00E+00	-1.26E-01	0.00E+00	3.39E+00	3.39E+00	0.00E+00	0.00E+00	2.98E-01	0.00E+00	1.14E-03	1.28E+04
1	1	0	0	0	0	1	116	4.20E+04	2.98E-01	3.81E+00	2.98E-01	2.49E-02	3.41E+00	1.27E-02	3.41E+00	0	1.27E-02	0.00E+00	0.00E+00	0.00E+00	-1.27E-01	0.00E+00	3.41E+00	3.41E+00	0.00E+00	0.00E+00	2.98E-01	0.00E+00	1.14E-03	1.28E+04
1	1	0	0	0	0	1	116	4.23E+04	2.98E-01	3.81E+00	2.98E-01	2.49E-02	3.44E+00	1.28E-02	3.44E+00	0	1.28E-02	0.00E+00	0.00E+00	0.00E+00	-1.28E-01	0.00E+00	3.44E+00	3.44E+00	0.00E+00	0.00E+00	2.98E-01	0.00E+00	1.14E-03	1.28E+04
1	1	0	0	0	0	1	116	4.26E+04	2.98E-01	3.81E+00	2.98E-01	2.49E-02	3.46E+00	1.29E-02	3.46E+00	0	1.29E-02	0.00E+00	0.00E+00	0.00E+00	-1.29E-01	0.00E+00	3.46E+00	3.46E+00	0.00E+00	0.00E+00	2.98E-01	0.00E+00	1.14E-03	1.28E+04
1	1	0	0	0	0	1	116	4.29E+04	2.98E-01	3.81E+00	2.98E-01	2.49E-02	3.49E+00	1.30E-02	3.49E+00	0	1.30E-02	0.00E+00	0.00E+00	0.00E+00	-1.30E-01	0.00E+00	3.49E+00	3.49E+00	0.00E+00	0.00E+00	2.98E-01	0.00E+00	1.14E-03	1.28E+04
1	1	0	0	0	0	1	116	4.32E+04	2.98E-01	3.82E+00	2.98E-01	2.49E-02	3.51E+00	1.31E-02	3.51E+00	0	1.31E-02	0.00E+00	0.00E+00	0.00E+00	-1.31E-01	0.00E+00	3.51E+00	3.51E+00	0.00E+00	0.00E+00	2.98E-01	0.00E+00	1.14E-03	1.28E+04
1	1	0	0	0	0	1	116	4.35E+04	2.98E-01	3.82E+00	2.98E-01	2.49E-02	3.54E+00	1.32E-02	3.54E+00	0	1.32E-02	0.00E+00	0.00E+00	0.00E+00	-1.32E-01	0.00E+00	3.54E+00	3.54E+00	0.00E+00	0.00E+00	2.98E-01	0.00E+00	1.14E-03	1.28E+04
1	1	0	0	0	0	1	116	4.38E+04	2.98E-01	3.82E+00	2.98E-01	2.49E-02	3.56E+00	1.33E-02	3.56E+00	0	1.33E-02	0.00E+00	0.00E+00	0.00E+00	-1.33E-01	0.00E+00	3.56E+00	3.56E+00	0.00E+00	0.00E+00	2.98E-01	0.00E+00	1.14E-03	1.28E+04
1	1	0	0	0	0	1	116	4.41E+04	2.98E-01	3.82E+00	2.98E-01	2.49E-02	3.59E+00	1.34E-02	3.59E+00	0	1.34E-02	0.00E+00	0.00E+00	0.00E+00	-1.34E-01	0.00E+00	3.59E+00	3.59E+00	0.00E+00	0.00E+00	2.98E-01	0.00E+00	1.14E-03	1.28E+04
1	1	0	0	0	0	1	116	4.44E+04	2.98E-01	3.83E+00	2.98E-01	2.49E-02	3.61E+00	1.35E-02	3.61E+00	0	1.35E-02	0.00E+00	0.00E+00	0.00E+00	-1.35E-01	0.00E+00	3.61E+00	3.61E+00	0.00E+00	0.00E+00	2.98E-01	0.00E+00	1.14E-03	1.28E+04
1	1	0	0	0	0	1	116	4.47E+04	2.98E-01	3.83E+00	2.98E-01	2.49E-02	3.64E+00	1.36E-02	3.64E+00	0	1.36E-02	0.00E+00	0.00E+00	0.00E+00	-1.36E-01	0.00E+00	3.64E+00	3.64E+00	0.00E+00	0.00E+00	2.98E-01	0.00E+00	1.14E-03	1.28E+04
1	1	0	0	0	0	1	116	4.50E+04	2.98E-01	3.83E+00	2.98E-01	2.49E-02	3.66E+00	1.37E-02	3.66E+00	0	1.37E-02	0.00E+00	0.00E+00	0.00E+00	-1.37E-01	0.00E+00	3.66E+00	3.66E+00	0.00E+00	0.00E+00	2.98E-01	0.00E+00	1.14E-03	1.28E+04
1	1	0	0	0	0	1	116	4.53E+04	2.98E-01	3.83E+00	2.98E-01	2.49E-02	3.69E+00	1.37E-02	3.69E+00	0	1.37E-02	0.00E+00	0.00E+00	0.00E+00	-1.38E-01	0.00E+00	3.69E+00	3.69E+00	0.00E+00	0.00E+00	2.98E-01	0.00E+00	1.14E-03	1.28E+04
1	1	0	0	0	0	1	116	4.56E+04	2.98E-01	3.84E+00	2.98E-01	2.49E-02	3.71E+00	1.38E-02	3.71E+00	0	1.38E-02	0.00E+00	0.00E+00	0.00E+00	-1.38E-01	0.00E+00	3.71E+00	3.71E+00	0.00E+00	0.00E+00	2.98E-01	0.00E+00	1.14E-03	1.29E+04
1	1	0	0	0	0	1	116	4.59E+04	2.98E-01	3.84E+00	2.98E-01	2.49E-02	3.74E+00	1.39E-02	3.74E+00	0	1.39E-02	0.00E+00	0.00E+00	0.00E+00	-1.39E-01	0.00E+00	3.74E+00	3.74E+00	0.00E+00	0.00E+00	2.98E-01	0.00E+00	1.15E-03	1.29E+04
1	1	0	0	0	0	1	116	4.62E+04	2.98E-01	3.84E+00	2.98E-01	2.49E-02	3.76E+00	1.40E-02	3.76E+00	0	1.40E-02	0.00E+00	0.00E+00	0.00E+00	-1.40E-01	0.00E+00	3.76E+00	3.76E+00	0.00E+00	0.00E+00	2.98E-01	0.00E+00	1.15E-03	1.29E+04
1	1	0	0	0	0	1	116	4.65E+04	2.98E-01	3.84E+00	2.98E-01	2.49E-02	3.79E+00	1.41E-02	3.79E+00	0	1.41E-02	0.00E+00	0.00E+00	0.00E+00	-1.41E-01	0.00E+00	3.79E+00	3.79E+00	0.00E+00	0.00E+00	2.98E-01	0.00E+00	1.15E-03	1.29E+04
1	1	0	0	0	0	1	116	4.68E+04	2.98E-01	3.85E+00	2.98E-01	2.49E-02	3.81E+00	1.42E-02	3.81E+00	0	1.42E-02	0.00E+00	0.00E+00	0.00E+00	-1.42E-01	0.00E+00	3.81E+00	3.81E+00	0.00E+00	0.00E+00	2.98E-01	0.00E+00	1.15E-03	1.29E+04
1	1	0	0	0	0	1	116	4.71E+04	2.98E-01	3.85E+00	2.98E-01	2.49E-02	3.84E+00	1.43E-02	3.84E+00	0	1.43E-02	0.00E+00	0.00E+00	0.00E+00	-1.43E-01	0.00E+00	3.84E+00	3.84E+00	0.00E+00	0.00E+00	2.98E-01	0.00E+00	1.15E-03	1.29E+04
1	1	0	0	0	0	1	116	4.74E+04	2.98E-01	3.85E+00	2.98E-01	2.49E-02	3.86E+00	1.44E-02	3.86E+00	0	1.44E-02	0.00E+00	0.00E+00	0.00E+00	-1.44E-01	0.00E+00	3.86E+00	3.86E+00	0.00E+00	0.00E+00	2.98E-01	0.00E+00	1.15E-03	1.29E+04
1	1	0	0	0	0	1	116	4.77E+04	2.98E-01	3.86E+00	2.98E-01	2.49E-02	3.88E+00	1.45E-02	3.88E+00	0	1.45E-02	0.00E+00	0.00E+00	0.00E+00	-1.45E-01	0.00E+00	3.88E+00	3.88E+00	0.00E+00	0.00E+00	2.98E-01	0.00E+00	1.15E-03	1.29E+04
1	1	0	0	0	0	1	116	4.80E+04	2.98E-01	3.86E+00	2.98E-01	2.49E-02	3.91E+00	1.46E-02	3.91E+00	0	1.46E-02	0.00E+00	0.00E+00	0.00E+00	-1.46E-01	0.00E+00	3.91E+00	3.91E+00	0.00E+00	0.00E+00	2.98E-01	0.00E+00	1.15E-03	1.29E+04
1	1	0	0	0	0	1	116	4.83E+04	2.98E-01	3.86E+00	2.98E-01	2.49E-02	3.93E+00	1.47E-02	3.93E+00	0	1.47E-02	0.00E+00	0.00E+00	0.00E+00	-1.47E-01	0.00E+00	3.93E+00	3.93E+00	0.00E+00	0.00E+00	2.98E-01	0.00E+00	1.15E-03	1.29E+04
1	1	0	0	0	0	1	116	4.86E+04	2.98E-01	3.87E+00	2.98E-01	2.49E-02	3.96E+00	1.48E-02	3.96E+00	0	1.48E-02	0.00E+00	0.00E+00	0.00E+00	-1.48E-01	0.00E+00	3.96E+00	3.96E+00	0.00E+00	0.00E+00	2.98E-01	0.00E+00	1.15E-03	1.30E+04
1	1	0	0	0	0	1	116	4.89E+04	2.98E-01	3.87E+00	2.98E-01	2.49E-02	3.98E+00	1.49E-02	3.98E+00	0	1.49E-02	0.00E+00	0.00E+00	0.00E+00	-1.49E-01	0.00E+00	3.98E+00	3.98E+00	0.00E+00	0.00E+00	2.98E-01	0.00E+00	1.15E-03	1.30E+04
1	1	0	0	0	0	1	116	4.92E+04	2.98E-01	3.87E+00	2.98E-01	2.49E-02	4.01E+00	1.50E-02	4.01E+00	0	1.50E-02	0.00E+00	0.00E+00	0.00E+00	-1.50E-01	0.00E+00	4.01E+00	4.01E+00	0.00E+00	0.00E+00	2.98E-01	0.00E+00	1.16E-03	1.30E+04
1	1	0	0	0	0	1	116	4.95E+04	2.98E-01	3.88E+00	2.98E-01	2.49E-02	4.03E+00	1.51E-02	4.03E+00	0	1.51E-02	0.00E+00	0.00E+00	0.00E+00	-1.51E-01	0.00E+00	4.03E+00	4.03E+00	0.00E+00	0.00E+00	2.98E-01	0.00E+00	1.16E-03	1.30E+04
1	1	0	0	0	0	1	116	4.98E+04	2.98E-01	3.88E+00	2.98E-01	2.49E-02	4.06E+00	1.52E-02	4.06E+00	0	1.52E-02	0.00E+00	0.00E+00	0.00E+00	-1.51E-01	0.00E+00	4.06E+00	4.06E+00	0.00E+00	0.00E+00	2.98E-01	0.00E+00	1.16E-03	1.30E+04
1	1	0	0	0	0	1	116	5.01E+04	2.98E-01	3.88E+00	2.98E-01	2.49E-02	4.08E+00	1.53E-02	4.08E+00	0	1.53E-02	0.00E+00	0.00E+00	0.00E+00	-1.52E-01	0.00E+00	4.08E+00	4.08E+00	0.00E+00	0.00E+00	2.98E-01	0.00E+00	1.16E-03	1.30E+04
1	1	0	0	0	0	1	116	5.04E+04	2.98E-01	3.89E+00	2.98E-01	2.49E-02	4.11E+00	1.54E-02	4.11E+00	0	1.54E-02	0.00E+00	0.00E+00	0.00E+00	-1.53E-01	0.00E+00	4.11E+00	4.11E+00	0.00E+00	0.00E+00	2.98E-01	0.00E+00	1.16E-03	1.30E+04
1	1	0	0	0	0	1	116	5.07E+04	2.98E-01	3.89E+00	2.98E-01	2.49E-02	4.13E+00	1.55E-02	4.13E+00	0	1.55E-02	0.00E+00	0.00E+00	0.00E+00	-1.54E-01	0.00E+00	4.13E+00	4.13E+00	0.00E+00	0.00E+00	2.98E-01	0.00E+00	1.16E-03	1.30E+04
1	1	0	0	0	0	1	116	5.10E+04	2.98E-01	3.89E+00	2.98E-01	2.49E-02	4.16E+00	1.56E-02	4.16E+00	0	1.56E-02	0.00E+00	0.00E+00	0.00E+00	-1.55E-01	0.00E+00	4.16E+00	4.16E+00	0.00E+00	0.00E+00	2.98E-01	0.00E+00	1.16E-03	1.30E+04
1	1	0	0	0	0	1	116	5.13E+04	2.98E-01	3.90E+00	2.98E-01	2.49E-02	4.18E+00	1.57E-02	4.18E+00	0	1.57E-02	0.00E+00	0.00E+00	0.00E+00	-1.56E-01	0.00E+00	4.18E+00	4.18E+00	0.00E+00	0.00E+00	2.98E-01	0.00E+00	1.16E-03	1.31E+04
1	1	0	0	0	0	1	116	5.16E+04	2.98E-01	3.90E+00	2.98E-01	2.49E-02	4.21E+00	1.58E-02	4.21E+00	0	1.58E-02	0.00E+00	0.00E+00	0.00E+00	-1.57E-01	0.00E+00	4.21E+00	4.21E+00	0.00E+00	0.00E+00	2.98E-01	0.00E+00	1.16E-03	1.31E+04
1	1	0	0	0	0	1	116	5.19E+04	2.98E-01	3.90E+00	2.98E-01	2.49E-02	4.23E+00	1.59E-02	4.23E+00	0	1.59E-02	0.00E+00	0.00E+00	0.00E+00	-1.58E-01	0.00E+00	4.23E+00	4.23E+00	0.00E+00	0.00E+00	2.98E-01	0.00E+00	1.17E-03	1.31E+04
1	1	0	0	0	0	1	116	5.22E+04	2.98E-01	3.91E+00	2.98E-01	2.49E-02	4.26E+00	1.60E-02	4.26E+00	0	1.60E-02	0.00E+00	0.00E+00	0.00E+00	-1.59E-01	0.00E+00	4.26E+00	4.26E+00	0.00E+00	0.00E+00	2.98E-01	0.00E+00	1.17E-03	1.31E+04
1	1	0	0	0	0	1	116	5.25E+04	2.98E-01	3.91E+00	2.98E-01	2.49E-02	4.28E+00	1.61E-02	4.28E+00	0	1.61E-02	0.00E+00	0.00E+00	0.00E+00	-1.60E-01	0.00E+00	4.28E+00	4.28E+00	0.00E+00	0.00E+00	2.98E-01	0.00E+00	1.17E-03	1.31E+04
1	1	0	0	0	0	1	116	5.28E+04	2.98E-01	3.92E+00	2.98E-01	2.49E-02	4.31E+00	1.62E-02	4.31E+00	0	1.62E-02	0.00E+00	0.00E+00	0.00E+00	-1.61E-01	0.00E+00	4.31E+00	4.31E+00	0.00E+00	0.00E+00	2.98E-01	0.00E+00	1.17E-03	1.31E+04
1	1	0	0	0	0	1	116	5.31E+04	2.98E-01	3.92E+00	2.98E-01	2.49E-02	4.33E+00	1.63E-02	4.33E+00	0	1.63E-02	0.00E+00	0.00E+00	0.00E+00	-1.62E-01	0.00E+00	4.33E+00	4.33E+00	0.00E+00	0.00E+00	2.98E-01	0.00E+00	1.17E-03	1.31E+04
1	1	0	0	0	0	1	116	5.34E+04	2.98E-01	3.92E+00	2.98E-01	2.49E-02	4.36E+00	1.64E-02	4.36E+00	0	1.64E-02	0.00E+00	0.00E+00	0.00E+00	-1.63E-01	0.00E+00	4.36E+00	4.36E+00	0.00E+00	0.00E+00	2.98E-01	0.00E+00	1.17E-03	1.31E+04
1	1	0	0	0	0	1	116	5.37E+04	2.98E-01	3.93E+00	2.98E-01	2.49E-02	4.38E+00	1.64E-02	4.38E+00	0	1.64E-02	0.00E+00	0.00E+00	0.00E+00	-1.64E-01	0.00E+00	4.38E+00	4.38E+00	0.00E+00	0.00E+00	2.98E-01	0.00E+00	1.17E-03	1.32E+04
1	1	0	0	0	0	1	116	5.40E+04	2.98E-01	3.93E+00	2.98E-01	2.49E-02	4.41E+00	1.65E-02	4.41E+00	0	1.65E-02	0.00E+00	0.00E+00	0.00E+00	-1.64E-01	0.00E+00	4.41E+00	4.41E+00	0.00E+00	0.00E+00	2.98E-01	0.00E+00	1.17E-03	1.32E+04
1	1	0	0	0	0	1	116	5.43E+04	2.98E-01	3.94E+00	2.98E-01	2.49E-02	4.43E+00	1.66E-02	4.43E+00	0	1.66E-02	0.00E+00	0.00E+00	0.00E+00	-1.65E-01	0.00E+00	4.43E+00	4.43E+00	0.00E+00	0.00E+00	2.98E-01	0.00E+00	1.17E-03	1.32E+04
1	1	0	0	0	0	1	116	5.46E+04	2.98E-01	3.94E+00	2.98E-01	2.49E-02	4.46E+00	1.67E-02	4.46E+00	0	1.67E-02	0.00E+00	0.00E+00	0.00E+00	-1.66E-01	0.00E+00	4.46E+00	4.46E+00	0.00E+00	0.00E+00	2.98E-01	0.00E+00	1.18E-03	1.32E+04
1	1	0	0	0	0	1	116	5.49E+04	2.98E-01	3.94E+00	2.98E-01	2.49E-02	4.48E+00	1.68E-02	4.48E+00	0	1.68E-02	0.00E+00	0.00E+00	0.00E+00	-1.67E-01	0.00E+00	4.48E+00	4.48E+00	0.00E+00	0.00E+00	2.98E-01	0.00E+00	1.18E-03	1.32E+04
1	1	0	0	0	0	1	116	5.52E+04	2.98E-01	3.95E+00	2.98E-01	2.49E-02	4.51E+00	1.69E-02	4.51E+00	0	1.69E-02	0.00E+00	0.00E+00	0.00E+00	-1.68E-01	0.00E+00	4.51E+00	4.51E+00	0.00E+00	0.00E+00	2.98E-01	0.00E+00	1.18E-03	1.32E+04
1	1	0	0	0	0	1	116	5.55E+04	2.98E-01	3.95E+00	2.98E-01	2.49E-02	4.53E+00	1.70E-02	4.53E+00	0	1.70E-02	0.00E+00	0.00E+00	0.00E+00	-1.69E-01	0.00E+00	4.53E+00	4.53E+00	0.00E+00	0.00E+00	2.98E-01	0.00E+00	1.18E-03	1.32E+04
1	1	0	0	0	0	1	116	5.58E+04	2.98E-01	3.96E+00	2.98E-01	2.49E-02	4.56E+00	1.71E-02	4.56E+00	0	1.71E-02	0.00E+00	0.00E+00	0.00E+00	-1.70E-01	0.00E+00	4.56E+00	4.56E+00	0.00E+00	0.00E+00	2.98E-01	0.00E+00	1.18E-03	1.33E+04
1	1	0	0	0	0	1	116	5.61E+04	2.98E-01	3.96E+00	2.98E-01	2.49E-02	4.58E+00	1.72E-02	4.58E+00	0	1.72E-02	0.00E+00	0.00E+00	0.00E+00	-1.71E-01	0.00E+00	4.58E+00	4.58E+00	0.00E+00	0.00E+00	2.98E-01	0.00E+00	1.18E-03	1.33E+04
1	1	0	0	0	0	1	116	5.64E+04	2.98E-01	3.97E+00	2.98E-01	2.49E-02	4.61E+00	1.73E-02	4.61E+00	0	1.73E-02	0.00E+00	0.00E+00	0.00E+00	-1.72E-01	0.00E+00	4.61E+00	4.61E+00	0.00E+00	0.00E+00	2.98E-01	0.00E+00	1.18E-03	1.33E+04
1	1	0	0	0	0	1	116	5.67E+04	2.98E-01	3.97E+00	2.98E-01	2.49E-02	4.63E+00	1.74E-02	4.63E+00	0	1.74E-02	0.00E+00	0.00E+00	0.00E+00	-1.73E-01	0.00E+00	4.63E+00	4.63E+00	0.00E+00	0.00E+00	2.98E-01	0.00E+00	1.18E-03	1.33E+04
1	1	0	0	0	0	1	116	5.70E+04	2.98E-01	3.97E+00	2.98E-01	2.49E-02	4.66E+00	1.75E-02	4.66E+00	0	1.75E-02	0.00E+00	0.00E+00	0.00E+00	-1.74E-01	0.00E+00	4.66E+00	4.66E+00	0.00E+00	0.00E+00	2.98E-01	0.00E+00	1.19E-03	1.33E+04
1	1	0	0	0	0	1	116	5.73E+04	2.98E-01	3.98E+00	2.98E-01	2.49E-02	4.68E+00	1.76E-02	4.68E+00	0	1.76E-02	0.00E+00	0.00E+00	0.00E+00	-1.75E-01	0.00E+00	4.68E+00	4.68E+00	0.00E+00	0.00E+00	2.98E-01	0.00E+00	1.19E-03	1.33E+04
1	1	0	0	0	0	1	116	5.76E+04	2.98E-01	3.98E+00	2.98E-01	2.49E-02	4.71E+00	1.77E-02	4.71E+00	0	1.77E-02	0.00E+00	0.00E+00	0.00E+00	-1.76E-01	0.00E+00	4.71E+00	4.71E+00	0.00E+00	0.00E+00	2.98E-01	0.00E+00	1.19E-03	1.33E+04
1	1	0	0	0	0	1	116	5.79E+04	2.98E-01	3.99E+00	2.98E-01	2.49E-02	4.73E+00	1.78E-02	4.73E+00	0	1.78E-02	0.00E+00	0.00E+00	0.00E+00	-1.76E-01	0.00E+00	4.73E+00	4.73E+00	0.00E+00	0.00E+00	2.98E-01	0.00E+00	1.19E-03	1.34E+04
1	1	0	0	0	0	1	116	5.82E+04	2.98E-01	3.99E+00	2.98E-01	2.49E-02	4.76E+00	1.79E-02	4.76E+00	0	1.79E-02	0.00E+00	0.00E+00	0.00E+00	-1.77E-01	0.00E+00	4.76E+00	4.76E+00	0.00E+00	0.00E+00	2.98E-01	0.00E+00	1.19E-03	1.34E+04
1	1	0	0	0	0	1	116	5.85E+04	2.98E-01	4.00E+00	2.98E-01	2.49E-02	4.78E+00	1.80E-02	4.78E+00	0	1.80E-02	0.00E+00	0.00E+00	0.00E+00	-1.78E-01	0.00E+00	4.78E+00	4.78E+00	0.00E+00	0.00E+00	2.98E-01	0.00E+00	1.19E-03	1.34E+04
1	1	0	0	0	0	1	116	5.88E+04	2.98E-01	4.00E+00	2.98E-01	2.49E-02	4.81E+00	1.81E-02	4.81E+00	0	1.81E-02	0.00E+00	0.00E+00	0.00E+00	-1.79E-01	0.00E+00	4.81E+00	4.81E+00	0.00E+00	0.00E+00	2.98E-01	0.00E+00	1.19E-03	1.34E+04
1	1	0	0	0	0	1	116	5.91E+04	2.98E-01	4.00E+00	2.98E-01	2.49E-02	4.83E+00	1.82E-02	4.83E+00	0	1.82E-02	0.00E+00	0.00E+00	0.00E+00	-1.80E-01	0.00E+00	4.83E+00	4.83E+00	0.00E+00	0.00E+00	2.98E-01	0.00E+00	1.19E-03	1.34E+04
1	1	0	0	0	0	1	116	5.94E+04	2.98E-01	4.01E+00	2.98E-01	2.49E-02	4.85E+00	1.83E-02	4.85E+00	0	1.83E-02	0.00E+00	0.00E+00	0.00E+00	-1.81E-01	0.00E+00	4.85E+00	4.85E+00	0.00E+00	0.00E+00	2.98E-01	0.00E+00	1.20E-03	1.34E+04
1	1	0	0	0	0	1	116	5.97E+04	2.98E-01	4.01E+00	2.98E-01	2.49E-02	4.88E+00	1.84E-02	4.88E+00	0	1.84E-02	0.00E+00	0.00E+00	0.00E+00	-1.82E-01	0.00E+00	4.88E+00	4.88E+00	0.00E+00	0.00E+00	2.98E-01	0.00E+00	1.20E-03	1.34E+04
1	1	0	0	0	0	1	116	6.00E+04	2.98E-01	4.02E+00	2.98E-01	2.49E-02	4.90E+00	1.85E-02	4.90E+00	0	1.85E-02	0.00E+00	0.00E+00	0.00E+00	-1.83E-01	0.00E+00	4.90E+00	4.90E+00	0.00E+00	0.00E+00	2.98E-01	0.00E+00	1.20E-03	1.35E+04
1	1	0	0	0	0	1	116	6.03E+04	2.98E-01	4.02E+00	2.98E-01	2.49E-02	4.93E+00	1.86E-02	4.93E+00	0	1.86E-02	0.00E+00	0.00E+00	0.00E+00	-1.84E-01	0.00E+00	4.93E+00	4.93E+00	0.00E+00	0.00E+00	2.98E-01	0.00E+00	1.20E-03	1.35E+04
1	1	0	0	0	0	1	116	6.06E+04	2.98E-01	4.03E+00	2.98E-01	2.49E-02	4.95E+00	1.87E-02	4.95E+00	0	1.87E-02	0.00E+00	0.00E+00	0.00E+00	-1.85E-01	0.00E+00	4.95E+00	4.95E+00	0.00E+00	0.00E+00	2.98E-01	0.00E+00	1.20E-03	1.35E+04
1	1	0	0	0	0	1	116	6.09E+04	2.98E-01	4.03E+00	2.98E-01	2.49E-02	4.98E+00	1.88E-02	4.98E+00	0	1.88E-02	0.00E+00	0.00E+00	0.00E+00	-1.86E-01	0.00E+00	4.98E+00	4.98E+00	0.00E+00	0.00E+00	2.98E-01	0.00E+00	1.20E-03	1.35E+04
1	1	0	0	0	0	1	116	6.12E+04	2.98E-01	4.03E+00	2.98E-01	2.49E-02	5.00E+00	1.89E-02	5.00E+00	0	1.89E-02	0.00E+00	0.00E+00	0.00E+00	-1.87E-01	0.00E+00	5.00E+00	5.00E+00	0.00E+00	0.00E+00	2.98E-01	0.00E+00	1.20E-03	1.35E+04
1	1	0	0	0	0	1	116	6.15E+04	2.98E-01	4.04E+00	2.98E-01	2.49E-02	5.03E+00	1.90E-02	5.03E+00	0	1.90E-02	0.00E+00	0.00E+00	0.00E+00	-1.88E-01	0.00E+00	5.03E+00	5.03E+00	0.00E+00	0.00E+00	2.98E-01	0.00E+00	1.21E-03	1.35E+04
1	1	0	0	0	0	1	116	6.18E+04	2.98E-01	4.04E+00	2.98E-01	2.49E-02	5.05E+00	1.91E-02	5.05E+00	0	1.91E-02	0.00E+00	0.00E+00	0.00E+00	-1.89E-01	0.00E+00	5.05E+00	5.05E+00	0.00E+00	0.00E+00	2.98E-01	0.00E+00	1.21E-03	1.35E+04
1	1	0	0	0	0	1	116	6.21E+04	2.98E-01	4.05E+00	2.98E-01	2.49E-02	5.08E+00	1.92E-02	5.08E+00	0	1.92E-02	0.00E+00	0.00E+00	0.00E+00	-1.89E-01	0.00E+00	5.08E+00	5.08E+00	0.00E+00	0.00E+00	2.98E-01	0.00E+00	1.21E-03	1.36E+04
1	1	0	0	0	0	1	116	6.24E+04	2.98E-01	4.05E+00	2.98E-01	2.49E-02	5.10E+00	1.93E-02	5.10E+00	0	1.93E-02	0.00E+00	0.00E+00	0.00E+00	-1.90E-01	0.00E+00	5.10E+00	5.10E+00	0.00E+00	0.00E+00	2.98E-01	0.00E+00	1.21E-03	1.36E+04
1	1	0	0	0	0	1	116	6.27E+04	2.98E-01	4.06E+00	2.98E-01	2.49E-02	5.13E+00	1.94E-02	5.13E+00	0	1.94E-02	0.00E+00	0.00E+00	0.00E+00	-1.91E-01	0.00E+00	5.13E+00	5.13E+00	0.00E+00	0.00E+00	2.98E-01	0.00E+00	1.21E-03	1.36E+04
1	1	0	0	0	0	1	116	6.30E+04	2.98E-01	4.06E+00	2.98E-01	2.49E-02	5.15E+00	1.95E-02	5.15E+00	0	1.95E-02	0.00E+00	0.00E+00	0.00E+00	-1.92E-01	0.00E+00	5.15E+00	5.15E+00	0.00E+00	0.00E+00	2.98E-01	0.00E+00	1.21E-03	1.36E+04
1	1	0	0	0	0	1	116	6.33E+04	2.98E-01	4.07E+00	2.98E-01	2.49E-02	5.18E+00	1.96E-02	5.18E+00	0	1.96E-02	0.00E+00	0.00E+00	0.00E+00	-1.93E-01	0.00E+00	5.18E+00	5.18E+00	0.00E+00	0.00E+00	2.98E-01	0.00E+00	1.21E-03	1.36E+04
1	1	0	0	0	0	1	116	6.36E+04	2.98E-01	4.07E+00	2.98E-01	2.49E-02	5.20E+00	1.97E-02	5.20E+00	0	1.97E-02	0.00E+00	0.00E+00	0.00E+00	-1.94E-01	0.00E+00	5.20E+00	5.20E+00	0.00E+00	0.00E+00	2.98E-01	0.00E+00	1.22E-03	1.36E+04
1	1	0	0	0	0	1	116	6.39E+04	2.98E-01	4.08E+00	2.98E-01	2.49E-02	5.23E+00	1.98E-02	5.23E+00	0	1.98E-02	0.00E+00	0.00E+00	0.00E+00	-1.95E-01	0.00E+00	5.23E+00	5.23E+00	0.00E+00	0.00E+00	2.98E-01	0.00E+00	1.22E-03	1.37E+04
1	1	0	0	0	0	1	116	6.42E+04	2.98E-01	4.08E+00	2.98E-01	2.49E-02	5.25E+00	1.99E-02	5.25E+00	0	1.99E-02	0.00E+00	0.00E+00	0.00E+00	-1.96E-01	0.00E+00	5.25E+00	5.25E+00	0.00E+00	0.00E+00	2.98E-01	0.00E+00	1.22E-03	1.37E+04
1	1	0	0	0	0	1	116	6.45E+04	2.98E-01	4.09E+00	2.98E-01	2.49E-02	5.28E+00	2.00E-02	5.28E+00	0	2.00E-02	0.00E+00	0.00E+00	0.00E+00	-1.97E-01	0.00E+00	5.28E+00	5.28E+00	0.00E+00	0.00E+00	2.98E-01	0.00E+00	1.22E-03	1.37E+04
1	1	0	0	0	0	1	116	6.48E+04	2.98E-01	4.09E+00	2.98E-01	2.49E-02	5.30E+00	2.01E-02	5.30E+00	0	2.01E-02	0.00E+00	0.00E+00	0.00E+00	-1.98E-01	0.00E+00	5.30E+00	5.30E+00	0.00E+00	0.00E+00	2.98E-01	0.00E+00	1.22E-03	1.37E+04
1	1	0	0	0	0	1	116	6.51E+04	2.98E-01	4.10E+00	2.98E-01	2.49E-02	5.33E+00	2.02E-02	5.33E+00	0	2.02E-02	0.00E+00	0.00E+00	0.00E+00	-1.99E-01	0.00E+00	5.33E+00	5.33E+00	0.00E+00	0.00E+00	2.98E-01	0.00E+00	1.22E-03	1.37E+04
1	1	0	0	0	0	1	116	6.54E+04	2.98E-01	4.10E+00	2.98E-01	2.49E-02	5.35E+00	2.03E-02	5.35E+00	0	2.03E-02	0.00E+00	0.00E+00	0.00E+00	-2.00E-01	0.00E+00	5.35E+00	5.35E+00	0.00E+00	0.00E+00	2.98E-01	0.00E+00	1.22E-03	1.37E+04
1	1	0	0	0	0	1	116	6.57E+04	2.98E-01	4.10E+00	2.98E-01	2.49E-02	5.38E+00	2.04E-02	5.38E+00	0	2.04E-02	0.00E+00	0.00E+00	0.00E+00	-2.01E-01	0.00E+00	5.38E+00	5.38E+00	0.00E+00	0.00E+00	2.98E-01	0.00E+00	1.22E-03	1.38E+04
1	1	0	0	0	0	1	116	6.60E+04	2.98E-01	4.11E+00	2.98E-01	2.49E-02	5.40E+00	2.05E-02	5.40E+00	0	2.05E-02	0.00E+00	0.00E+00	0.00E+00	-2.02E-01	0.00E+00	5.40E+00	5.40E+00	0.00E+00	0.00E+00	2.98E-01	0.00E+00	1.23E-03	1.38E+04
1	1	0	0	0	0	1	116	6.63E+04	2.98E-01	4.11E+00	2.98E-01	2.49E-02	5.43E+00	2.06E-02	5.43E+00	0	2.06E-02	0.00E+00	0.00E+00	0.00E+00	-2.02E-01	0.00E+00	5.43E+00	5.43E+00	0.00E+00	0.00E+00	2.98E-01	0.00E+00	1.23E-03	1.38E+04
1	1	0	0	0	0	1	116	6.66E+04	2.98E-01	4.12E+00	2.98E-01	2.49E-02	5.45E+00	2.07E-02	5.45E+00	0	2.07E-02	0.00E+00	0.00E+00	0.00E+00	-2.03E-01	0.00E+00	5.45E+00	5.45E+00	0.00E+00	0.00E+00	2.98E-01	0.00E+00	1.23E-03	1.38E+04
1	1	0	0	0	0	1	116	6.69E+04	2.98E-01	4.12E+00	2.98E-01	2.49E-02	5.48E+00	2.09E-02	5.48E+00	0	2.09E-02	0.00E+00	0.00E+00	0.00E+00	-2.04E-01	0.00E+00	5.48E+00	5.48E+00	0.00E+00	0.00E+00	2.98E-01	0.00E+00	1.23E-03	1.38E+04
1	1	0	0	0	0	1	116	6.72E+04	2.98E-01	4.13E+00	2.98E-01	2.49E-02	5.50E+00	2.10E-02	5.50E+00	0	2.10E-02	0.00E+00	0.00E+00	0.00E+00	-2.05E-01	0.00E+00	5.50E+00	5.50E+00	0.00E+00	0.00E+00	2.98E-01	0.00E+00	1.23E-03	1.38E+04
1	1	0	0	0	0	1	116	6.75E+04	2.98E-01	4.13E+00	2.98E-01	2.49E-02	5.53E+00	2.11E-02	5.53E+00	0	2.11E-02	0.00E+00	0.00E+00	0.00E+00	-2.06E-01	0.00E+00	5.53E+00	5.53E+00	0.00E+00	0.00E+00	2.98E-01	0.00E+00	1.23E-03	1.39E+04
1	1	0	0	0	0	1	116	6.78E+04	2.98E-01	4.14E+00	2.98E-01	2.49E-02	5.55E+00	2.12E-02	5.55E+00	0	2.12E-02	0.00E+00	0.00E+00	0.00E+00	-2.07E-01	0.00E+00	5.55E+00	5.55E+00	0.00E+00	0.00E+00	2.98E-01	0.00E+00	1.23E-03	1.39E+04
1	1	0	0	0	0	1	116	6.81E+04	2.98E-01	4.14E+00	2.98E-01	2.49E-02	5.58E+00	2.13E-02	5.58E+00	0	2.13E-02	0.00E+00	0.00E+00	0.00E+00	-2.08E-01	0.00E+00	5.58E+00	5.58E+00	0.00E+00	0.00E+00	2.98E-01	0.00E+00	1.24E-03	1.39E+04
1	1	0	0	0	0	1	116	6.84E+04	2.98E-01	4.15E+00	2.98E-01	2.49E-02	5.60E+00	2.14E-02	5.60E+00	0	2.14E-02	0.00E+00	0.00E+00	0.00E+00	-2.09E-01	0.00E+00	5.60E+00	5.60E+00	0.00E+00	0.00E+00	2.98E-01	0.00E+00	1.24E-03	1.39E+04
1	1	0	0	0	0	1	116	6.87E+04	2.98E-01	4.15E+00	2.98E-01	2.49E-02	5.63E+00	2.15E-02	5.63E+00	0	2.15E-02	0.00E+00	0.00E+00	0.00E+00	-2.10E-01	0.00E+00	5.63E+00	5.63E+00	0.00E+00	0.00E+00	2.98E-01	0.00E+00	1.24E-03	1.39E+04
1	1	0	0	0	0	1	116	6.90E+04	2.98E-01	4.16E+00	2.98E-01	2.49E-02	5.65E+00	2.16E-02	5.65E+00	0	2.16E-02	0.00E+00	0.00E+00	0.00E+00	-2.11E-01	0.00E+00	5.65E+00	5.65E+00	0.00E+00	0.00E+00	2.98E-01	0.00E+00	1.24E-03	1.39E+04
1	1	0	0	0	0	1	116	6.93E+04	2.98E-01	4.16E+00	2.98E-01	2.49E-02	5.68E+00	2.17E-02	5.68E+00	0	2.17E-02	0.00E+00	0.00E+00	0.00E+00	-2.12E-01	0.00E+00	5.68E+00	5.68E+00	0.00E+00	0.00E+00	2.98E-01	0.00E+00	1.24E-03	1.40E+04
1	1	0	0	0	0	1	116	6.96E+04	2.98E-01	4.17E+00	2.98E-01	2.49E-02	5.70E+00	2.18E-02	5.70E+00	0	2.18E-02	0.00E+00	0.00E+00	0.00E+00	-2.13E-01	0.00E+00	5.70E+00	5.70E+00	0.00E+00	0.00E+00	2.98E-01	0.00E+00	1.24E-03	1.40E+04
1	1	0	0	0	0	1	116	6.99E+04	2.98E-01	4.18E+00	2.98E-01	2.49E-02	5.73E+00	2.19E-02	5.73E+00	0	2.19E-02	0.00E+00	0.00E+00	0.00E+00	-2.14E-01	0.00E+00	5.73E+00	5.73E+00	0.00E+00	0.00E+00	2.98E-01	0.00E+00	1.25E-03	1.40E+04
1	1	0	0	0	0	1	116	7.02E+04	2.98E-01	4.18E+00	2.98E-01	2.49E-02	5.75E+00	2.20E-02	5.75E+00	0	2.20E-02	0.00E+00	0.00E+00	0.00E+00	-2.15E-01	0.00E+00	5.75E+00	5.75E+00	0.00E+00	0.00E+00	2.98E-01	0.00E+00	1.25E-03	1.40E+04
1	1	0	0	0	0	1	116	7.05E+04	2.98E-01	4.19E+00	2.98E-01	2.49E-02	5.77E+00	2.21E-02	5.77E+00	0	2.21E-02	0.00E+00	0.00E+00	0.00E+00	-2.15E-01	0.00E+00	5.77E+00	5.77E+00	0.00E+00	0.00E+00	2.98E-01	0.00E+00	1.25E-03	1.40E+04
1	1	0	0	0	0	1	116	7.08E+04	2.98E-01	4.19E+00	2.98E-01	2.49E-02	5.80E+00	2.22E-02	5.80E+00	0	2.22E-02	0.00E+00	0.00E+00	0.00E+00	-2.16E-01	0.00E+00	5.80E+00	5.80E+00	0.00E+00	0.00E+00	2.98E-01	0.00E+00	1.25E-03	1.40E+04
1	1	0	0	0	0	1	116	7.11E+04	2.98E-01	4.20E+00	2.98E-01	2.49E-02	5.82E+00	2.23E-02	5.82E+00	0	2.23E-02	0.00E+00	0.00E+00	0.00E+00	-2.17E-01	0.00E+00	5.82E+00	5.82E+00	0.00E+00	0.00E+00	2.98E-01	0.00E+00	1.25E-03	1.41E+04
1	1	0	0	0	0	1	116	7.13E+04	2.98E-01	4.20E+00	2.98E-01	1.72E-02	5.84E+00	2.24E-02	5.84E+00	0	2.24E-02	0.00E+00	0.00E+00	0.00E+00	-2.18E-01	0.00E+00	5.84E+00	5.84E+00	0.00E+00	0.00E+00	2.98E-01	0.00E+00	1.25E-03	1.41E+04
1	1	0	0	0	0	1	116	7.13E+04	2.98E-01	4.20E+00	2.98E-01	1.66E-07	5.84E+00	2.24E-02	5.84E+00	0	2.24E-02	0.00E+00	0.00E+00	0.00E+00	-2.18E-01	0.00E+00	5.84E+00	5.84E+00	0.00E+00	0.00E+00	2.98E-01	0.00E+00	1.25E-03	1.41E+04
2	1	0	1	1	0	2	116	7.13E+04	4.20E+00	4.20E+00	3.63E-01	2.36E-06	5.84E+00	2.24E-02	5.84E+00	0	2.24E-02	0.00E+00	0.00E+00	0.00E+00	-2.18E-01	0.00E+00	5.84E+00	5.84E+00	0.00E+00	4.20E+00	0.00E+00	0.00E+00	1.52E-03	1.16E+04
2	1	0	1	0	0	2	116	7.13E+04	4.20E+00	4.20E+00	2.62E-01	2.85E-03	5.84E+00	2.24E-02	5.84E+00	0	2.24E-02	0.00E+00	0.00E+00	0.00E+00	-2.18E-01	0.00E+00	5.84E+00	5.84E+00	0.00E+00	4.20E+00	0.00E+00	0.00E+00	1.10E-03	1.60E+04
2	1	0	1	0	0	2	116	7.14E+04	4.20E+00	4.20E+00	1.62E-01	5.42E-03	5.85E+00	2.24E-02	5.85E+00	0	2.24E-02	0.00E+00	0.00E+00	0.00E+00	-2.18E-01	0.00E+00	5.85E+00	5.85E+00	0.00E+00	4.20E+00	0.00E+00	0.00E+00	6.80E-04	2.59E+04
2	1	0	1	0	0	2	116	7.15E+04	4.20E+00	4.20E+00	9.96E-02	4.10E-03	5.85E+00	2.24E-02	5.85E+00	0	2.24E-02	0.00E+00	0.00E+00	0.00E+00	-2.18E-01	0.00E+00	5.85E+00	5.85E+00	0.00E+00	4.20E+00	0.00E+00	0.00E+00	4.18E-04	4.22E+04
2	1	0	1	0	0	2	116	7.15E+04	4.20E+00	4.20E+00	1.00E-01	5.58E-08	5.85E+00	2.24E-02	5.85E+00	0	2.24E-02	0.00E+00	0.00E+00	0.00E+00	-2.18E-01	0.00E+00	5.85E+00	5.85E+00	0.00E+00	4.20E+00	0.00E+00	0.00E+00	4.22E-04	4.18E+04
3	1	0	0	1	0	3	115	7.15E+04	0.00E+00	4.20E+00	0.00E+00	1.45E-06	5.85E+00	2.24E-02	5.85E+00	0	2.24E-02	0.00E+00	0.00E+00	0.00E+00	-2.18E-01	0.00E+00	5.85E+00	5.85E+00	0.00E+00	0.00E+00	0.00E+00	0.00E+00	0.00E+00	0.00E+00
3	1	0	0	0	0	3	115	7.15E+04	0.00E+00	4.20E+00	0.00E+00	0.00E+00	5.85E+00	2.24E-02	5.85E+00	0	2.24E-02	0.00E+00	0.00E+00	0.00E+00	-2.18E-01	0.00E+00	5.85E+00	5.85E+00	0.00E+00	0.00E+00	0.00E+00	0.00E+00	0.00E+00	0.00E+00
3	1	0	0	0	0	3	115	7.15E+04	0.00E+00	4.20E+00	0.00E+00	0.00E+00	5.85E+00	2.24E-02	5.85E+00	0	2.24E-02	0.00E+00	0.00E+00	0.00E+00	-2.18E-01	0.00E+00	5.85E+00	5.85E+00	0.00E+00	0.00E+00	0.00E+00	0.00E+00	0.00E+00	0.00E+00
3	1	0	0	0	0	3	115	7.15E+04	0.00E+00	4.20E+00	0.00E+00	0.00E+00	5.85E+00	2.24E-02	5.85E+00	0	2.24E-02	0.00E+00	0.00E+00	0.00E+00	-2.18E-01	0.00E+00	5.85E+00	5.85E+00	0.00E+00	0.00E+00	0.00E+00	0.00E+00	0.00E+00	0.00E+00
3	1	0	0	0	0	3	115	7.15E+04	0.00E+00	4.20E+00	0.00E+00	0.00E+00	5.85E+00	2.24E-02	5.85E+00	0	2.24E-02	0.00E+00	0.00E+00	0.00E+00	-2.18E-01	0.00E+00	5.85E+00	5.85E+00	0.00E+00	0.00E+00	0.00E+00	0.00E+00	0.00E+00	0.00E+00
3	1	0	0	0	0	3	115	7.15E+04	0.00E+00	4.20E+00	0.00E+00	0.00E+00	5.85E+00	2.24E-02	5.85E+00	0	2.24E-02	0.00E+00	0.00E+00	0.00E+00	-2.18E-01	0.00E+00	5.85E+00	5.85E+00	0.00E+00	0.00E+00	0.00E+00	0.00E+00	0.00E+00	0.00E+00
3	1	0	0	0	0	3	115	7.15E+04	0.00E+00	4.20E+00	0.00E+00	0.00E+00	5.85E+00	2.24E-02	5.85E+00	0	2.24E-02	0.00E+00	0.00E+00	0.00E+00	-2.18E-01	0.00E+00	5.85E+00	5.85E+00	0.00E+00	0.00E+00	0.00E+00	0.00E+00	0.00E+00	0.00E+00
3	1	0	0	0	0	3	115	7.15E+04	0.00E+00	4.20E+00	0.00E+00	0.00E+00	5.85E+00	2.24E-02	5.85E+00	0	2.24E-02	0.00E+00	0.00E+00	0.00E+00	-2.18E-01	0.00E+00	5.85E+00	5.85E+00	0.00E+00	0.00E+00	0.00E+00	0.00E+00	0.00E+00	0.00E+00
3	1	0	0	0	0	3	115	7.15E+04	0.00E+00	4.20E+00	0.00E+00	0.00E+00	5.85E+00	2.24E-02	5.85E+00	0	2.24E-02	0.00E+00	0.00E+00	0.00E+00	-2.18E-01	0.00E+00	5.85E+00	5.85E+00	0.00E+00	0.00E+00	0.00E+00	0.00E+00	0.00E+00	0.00E+00
3	1	0	0	0	0	3	115	7.15E+04	0.00E+00	4.20E+00	0.00E+00	0.00E+00	5.85E+00	2.24E-02	5.85E+00	0	2.24E-02	0.00E+00	0.00E+00	0.00E+00	-2.18E-01	0.00E+00	5.85E+00	5.85E+00	0.00E+00	0.00E+00	0.00E+00	0.00E+00	0.00E+00	0.00E+00
3	1	0	1	0	0	3	116	7.15E+04	-2.98E-01	4.20E+00	0.00E+00	0.00E+00	5.85E+00	2.24E-02	5.85E+00	0	2.24E-02	0.00E+00	0.00E+00	0.00E+00	-2.18E-01	0.00E+00	5.85E+00	5.85E+00	0.00E+00	0.00E+00	0.00E+00	0.00E+00	0.00E+00	0.00E+00
1	0	0	1	1	0	4	116	7.15E+04	-2.98E-01	4.20E+00	-2.98E-01	-1.66E-07	5.85E+00	2.24E-02	-1.66E-07	1	2.24E-02	6.96E-10	0.00E+00	0.00E+00	-2.18E-01	1.66E-07	0.00E+00	1.66E-07	0.00E+00	0.00E+00	-2.98E-01	0.00E+00	-1.25E-03	1.41E+04
1	0	0	1	0	0	4	116	7.18E+04	-2.98E-01	4.19E+00	-2.98E-01	-2.49E-02	5.83E+00	2.25E-02	-2.49E-02	1	2.24E-02	1.04E-04	0.00E+00	0.00E+00	-2.17E-01	2.49E-02	0.00E+00	2.49E-02	0.00E+00	0.00E+00	-2.98E-01	0.00E+00	-1.25E-03	1.40E+04
1	0	0	1	0	0	4	116	7.21E+04	-2.98E-01	4.18E+00	-2.98E-01	-2.49E-02	5.80E+00	2.26E-02	-4.97E-02	1	2.24E-02	2.08E-04	0.00E+00	0.00E+00	-2.17E-01	4.97E-02	0.00E+00	4.97E-02	0.00E+00	0.00E+00	-2.98E-01	0.00E+00	-1.25E-03	1.40E+04
1	0	0	1	0	0	4	116	7.24E+04	-2.98E-01	4.18E+00	-2.98E-01	-2.49E-02	5.78E+00	2.27E-02	-7.46E-02	1	2.24E-02	3.12E-04	0.00E+00	0.00E+00	-2.16E-01	7.46E-02	0.00E+00	7.46E-02	0.00E+00	0.00E+00	-2.98E-01	0.00E+00	-1.25E-03	1.40E+04
1	0	0	1	0	0	4	116	7.27E+04	-2.98E-01	4.17E+00	-2.98E-01	-2.49E-02	5.75E+00	2.28E-02	-9.94E-02	1	2.24E-02	4.16E-04	0.00E+00	0.00E+00	-2.15E-01	9.94E-02	0.00E+00	9.94E-02	0.00E+00	0.00E+00	-2.98E-01	0.00E+00	-1.24E-03	1.40E+04
1	0	0	1	0	0	4	116	7.30E+04	-2.98E-01	4.16E+00	-2.98E-01	-2.49E-02	5.73E+00	2.29E-02	-1.24E-01	1	2.24E-02	5.19E-04	0.00E+00	0.00E+00	-2.14E-01	1.24E-01	0.00E+00	1.24E-01	0.00E+00	0.00E+00	-2.98E-01	0.00E+00	-1.24E-03	1.40E+04
1	0	0	1	0	0	4	116	7.33E+04	-2.98E-01	4.16E+00	-2.98E-01	-2.49E-02	5.70E+00	2.30E-02	-1.49E-01	1	2.24E-02	6.23E-04	0.00E+00	0.00E+00	-2.13E-01	1.49E-01	0.00E+00	1.49E-01	0.00E+00	0.00E+00	-2.98E-01	0.00E+00	-1.24E-03	1.39E+04
1	0	0	1	0	0	4	116	7.36E+04	-2.98E-01	4.15E+00	-2.98E-01	-2.49E-02	5.68E+00	2.31E-02	-1.74E-01	1	2.24E-02	7.26E-04	0.00E+00	0.00E+00	-2.12E-01	1.74E-01	0.00E+00	1.74E-01	0.00E+00	0.00E+00	-2.98E-01	0.00E+00	-1.24E-03	1.39E+04
1	0	0	1	0	0	4	116	7.39E+04	-2.98E-01	4.15E+00	-2.98E-01	-2.49E-02	5.66E+00	2.33E-02	-1.99E-01	1	2.24E-02	8.29E-04	0.00E+00	0.00E+00	-2.11E-01	1.99E-01	0.00E+00	1.99E-01	0.00E+00	0.00E+00	-2.98E-01	0.00E+00	-1.24E-03	1.39E+04
1	0	0	1	0	0	4	116	7.42E+04	-2.98E-01	4.14E+00	-2.98E-01	-2.49E-02	5.63E+00	2.34E-02	-2.24E-01	1	2.24E-02	9.32E-04	0.00E+00	0.00E+00	-2.10E-01	2.24E-01	0.00E+00	2.24E-01	0.00E+00	0.00E+00	-2.98E-01	0.00E+00	-1.23E-03	1.39E+04
1	0	0	1	0	0	4	116	7.45E+04	-2.98E-01	4.14E+00	-2.98E-01	-2.49E-02	5.61E+00	2.35E-02	-2.49E-01	1	2.24E-02	1.04E-03	0.00E+00	0.00E+00	-2.09E-01	2.49E-01	0.00E+00	2.49E-01	0.00E+00	0.00E+00	-2.98E-01	0.00E+00	-1.23E-03	1.39E+04
1	0	0	1	0	0	4	116	7.48E+04	-2.98E-01	4.13E+00	-2.98E-01	-2.49E-02	5.58E+00	2.36E-02	-2.73E-01	1	2.24E-02	1.14E-03	0.00E+00	0.00E+00	-2.08E-01	2.73E-01	0.00E+00	2.73E-01	0.00E+00	0.00E+00	-2.98E-01	0.00E+00	-1.23E-03	1.38E+04
1	0	0	1	0	0	4	116	7.51E+04	-2.98E-01	4.12E+00	-2.98E-01	-2.49E-02	5.56E+00	2.37E-02	-2.98E-01	1	2.24E-02	1.24E-03	0.00E+00	0.00E+00	-2.07E-01	2.98E-01	0.00E+00	2.98E-01	0.00E+00	0.00E+00	-2.98E-01	0.00E+00	-1.23E-03	1.38E+04
1	0	0	1	0	0	4	116	7.54E+04	-2.98E-01	4.12E+00	-2.98E-01	-2.49E-02	5.53E+00	2.38E-02	-3.23E-01	1	2.24E-02	1.34E-03	0.00E+00	0.00E+00	-2.06E-01	3.23E-01	0.00E+00	3.23E-01	0.00E+00	0.00E+00	-2.98E-01	0.00E+00	-1.23E-03	1.38E+04
1	0	0	1	0	0	4	116	7.57E+04	-2.98E-01	4.11E+00	-2.98E-01	-2.49E-02	5.51E+00	2.39E-02	-3.48E-01	1	2.24E-02	1.45E-03	0.00E+00	0.00E+00	-2.05E-01	3.48E-01	0.00E+00	3.48E-01	0.00E+00	0.00E+00	-2.98E-01	0.00E+00	-1.23E-03	1.38E+04
1	0	0	1	0	0	4	116	7.60E+04	-2.98E-01	4.11E+00	-2.98E-01	-2.49E-02	5.48E+00	2.40E-02	-3.73E-01	1	2.24E-02	1.55E-03	0.00E+00	0.00E+00	-2.05E-01	3.73E-01	0.00E+00	3.73E-01	0.00E+00	0.00E+00	-2.98E-01	0.00E+00	-1.22E-03	1.38E+04
1	0	0	1	0	0	4	116	7.63E+04	-2.98E-01	4.10E+00	-2.98E-01	-2.49E-02	5.46E+00	2.41E-02	-3.98E-01	1	2.24E-02	1.65E-03	0.00E+00	0.00E+00	-2.04E-01	3.98E-01	0.00E+00	3.98E-01	0.00E+00	0.00E+00	-2.98E-01	0.00E+00	-1.22E-03	1.38E+04
1	0	0	1	0	0	4	116	7.66E+04	-2.98E-01	4.10E+00	-2.98E-01	-2.49E-02	5.43E+00	2.42E-02	-4.23E-01	1	2.24E-02	1.75E-03	0.00E+00	0.00E+00	-2.03E-01	4.23E-01	0.00E+00	4.23E-01	0.00E+00	0.00E+00	-2.98E-01	0.00E+00	-1.22E-03	1.37E+04
1	0	0	1	0	0	4	116	7.69E+04	-2.98E-01	4.09E+00	-2.98E-01	-2.49E-02	5.41E+00	2.43E-02	-4.47E-01	1	2.24E-02	1.85E-03	0.00E+00	0.00E+00	-2.02E-01	4.47E-01	0.00E+00	4.47E-01	0.00E+00	0.00E+00	-2.98E-01	0.00E+00	-1.22E-03	1.37E+04
1	0	0	1	0	0	4	116	7.72E+04	-2.98E-01	4.09E+00	-2.98E-01	-2.49E-02	5.38E+00	2.44E-02	-4.72E-01	1	2.24E-02	1.95E-03	0.00E+00	0.00E+00	-2.01E-01	4.72E-01	0.00E+00	4.72E-01	0.00E+00	0.00E+00	-2.98E-01	0.00E+00	-1.22E-03	1.37E+04
1	0	0	1	0	0	4	116	7.75E+04	-2.98E-01	4.08E+00	-2.98E-01	-2.49E-02	5.36E+00	2.45E-02	-4.97E-01	1	2.24E-02	2.06E-03	0.00E+00	0.00E+00	-2.00E-01	4.97E-01	0.00E+00	4.97E-01	0.00E+00	0.00E+00	-2.98E-01	0.00E+00	-1.22E-03	1.37E+04
1	0	0	1	0	0	4	116	7.78E+04	-2.98E-01	4.08E+00	-2.98E-01	-2.49E-02	5.33E+00	2.46E-02	-5.22E-01	1	2.24E-02	2.16E-03	0.00E+00	0.00E+00	-1.99E-01	5.22E-01	0.00E+00	5.22E-01	0.00E+00	0.00E+00	-2.98E-01	0.00E+00	-1.22E-03	1.37E+04
1	0	0	1	0	0	4	116	7.81E+04	-2.98E-01	4.07E+00	-2.98E-01	-2.49E-02	5.31E+00	2.47E-02	-5.47E-01	1	2.24E-02	2.26E-03	0.00E+00	0.00E+00	-1.98E-01	5.47E-01	0.00E+00	5.47E-01	0.00E+00	0.00E+00	-2.98E-01	0.00E+00	-1.21E-03	1.37E+04
1	0	0	1	0	0	4	116	7.84E+04	-2.98E-01	4.07E+00	-2.98E-01	-2.49E-02	5.28E+00	2.48E-02	-5.72E-01	1	2.24E-02	2.36E-03	0.00E+00	0.00E+00	-1.97E-01	5.72E-01	0.00E+00	5.72E-01	0.00E+00	0.00E+00	-2.98E-01	0.00E+00	-1.21E-03	1.36E+04
1	0	0	1	0	0	4	116	7.87E+04	-2.98E-01	4.06E+00	-2.98E-01	-2.49E-02	5.26E+00	2.49E-02	-5.97E-01	1	2.24E-02	2.46E-03	0.00E+00	0.00E+00	-1.96E-01	5.97E-01	0.00E+00	5.97E-01	0.00E+00	0.00E+00	-2.98E-01	0.00E+00	-1.21E-03	1.36E+04
1	0	0	1	0	0	4	116	7.90E+04	-2.98E-01	4.06E+00	-2.98E-01	-2.49E-02	5.23E+00	2.50E-02	-6.21E-01	1	2.24E-02	2.56E-03	0.00E+00	0.00E+00	-1.95E-01	6.21E-01	0.00E+00	6.21E-01	0.00E+00	0.00E+00	-2.98E-01	0.00E+00	-1.21E-03	1.36E+04
1	0	0	1	0	0	4	116	7.93E+04	-2.98E-01	4.05E+00	-2.98E-01	-2.49E-02	5.21E+00	2.51E-02	-6.46E-01	1	2.24E-02	2.66E-03	0.00E+00	0.00E+00	-1.94E-01	6.46E-01	0.00E+00	6.46E-01	0.00E+00	0.00E+00	-2.98E-01	0.00E+00	-1.21E-03	1.36E+04
1	0	0	1	0	0	4	116	7.96E+04	-2.98E-01	4.05E+00	-2.98E-01	-2.49E-02	5.18E+00	2.52E-02	-6.71E-01	1	2.24E-02	2.76E-03	0.00E+00	0.00E+00	-1.93E-01	6.71E-01	0.00E+00	6.71E-01	0.00E+00	0.00E+00	-2.98E-01	0.00E+00	-1.21E-03	1.36E+04
1	0	0	1	0	0	4	116	7.99E+04	-2.98E-01	4.04E+00	-2.98E-01	-2.49E-02	5.16E+00	2.53E-02	-6.96E-01	1	2.24E-02	2.86E-03	0.00E+00	0.00E+00	-1.92E-01	6.96E-01	0.00E+00	6.96E-01	0.00E+00	0.00E+00	-2.98E-01	0.00E+00	-1.21E-03	1.36E+04
1	0	0	1	0	0	4	116	8.02E+04	-2.98E-01	4.04E+00	-2.98E-01	-2.49E-02	5.13E+00	2.54E-02	-7.21E-01	1	2.24E-02	2.96E-03	0.00E+00	0.00E+00	-1.92E-01	7.21E-01	0.00E+00	7.21E-01	0.00E+00	0.00E+00	-2.98E-01	0.00E+00	-1.20E-03	1.35E+04
1	0	0	1	0	0	4	116	8.05E+04	-2.98E-01	4.03E+00	-2.98E-01	-2.49E-02	5.11E+00	2.55E-02	-7.46E-01	1	2.24E-02	3.06E-03	0.00E+00	0.00E+00	-1.91E-01	7.46E-01	0.00E+00	7.46E-01	0.00E+00	0.00E+00	-2.98E-01	0.00E+00	-1.20E-03	1.35E+04
1	0	0	1	0	0	4	116	8.08E+04	-2.98E-01	4.03E+00	-2.98E-01	-2.49E-02	5.08E+00	2.56E-02	-7.71E-01	1	2.24E-02	3.16E-03	0.00E+00	0.00E+00	-1.90E-01	7.71E-01	0.00E+00	7.71E-01	0.00E+00	0.00E+00	-2.98E-01	0.00E+00	-1.20E-03	1.35E+04
1	0	0	1	0	0	4	116	8.11E+04	-2.98E-01	4.02E+00	-2.98E-01	-2.49E-02	5.06E+00	2.57E-02	-7.95E-01	1	2.24E-02	3.26E-03	0.00E+00	0.00E+00	-1.89E-01	7.95E-01	0.00E+00	7.95E-01	0.00E+00	0.00E+00	-2.98E-01	0.00E+00	-1.20E-03	1.35E+04
1	0	0	1	0	0	4	116	8.14E+04	-2.98E-01	4.02E+00	-2.98E-01	-2.49E-02	5.03E+00	2.58E-02	-8.20E-01	1	2.24E-02	3.36E-03	0.00E+00	0.00E+00	-1.88E-01	8.20E-01	0.00E+00	8.20E-01	0.00E+00	0.00E+00	-2.98E-01	0.00E+00	-1.20E-03	1.35E+04
1	0	0	1	0	0	4	116	8.17E+04	-2.98E-01	4.01E+00	-2.98E-01	-2.49E-02	5.01E+00	2.59E-02	-8.45E-01	1	2.24E-02	3.46E-03	0.00E+00	0.00E+00	-1.87E-01	8.45E-01	0.00E+00	8.45E-01	0.00E+00	0.00E+00	-2.98E-01	0.00E+00	-1.20E-03	1.35E+04
1	0	0	1	0	0	4	116	8.20E+04	-2.98E-01	4.01E+00	-2.98E-01	-2.49E-02	4.98E+00	2.60E-02	-8.70E-01	1	2.24E-02	3.56E-03	0.00E+00	0.00E+00	-1.86E-01	8.70E-01	0.00E+00	8.70E-01	0.00E+00	0.00E+00	-2.98E-01	0.00E+00	-1.20E-03	1.34E+04
1	0	0	1	0	0	4	116	8.23E+04	-2.98E-01	4.00E+00	-2.98E-01	-2.49E-02	4.96E+00	2.61E-02	-8.95E-01	1	2.24E-02	3.66E-03	0.00E+00	0.00E+00	-1.85E-01	8.95E-01	0.00E+00	8.95E-01	0.00E+00	0.00E+00	-2.98E-01	0.00E+00	-1.19E-03	1.34E+04
1	0	0	1	0	0	4	116	8.26E+04	-2.98E-01	4.00E+00	-2.98E-01	-2.49E-02	4.93E+00	2.62E-02	-9.20E-01	1	2.24E-02	3.76E-03	0.00E+00	0.00E+00	-1.84E-01	9.20E-01	0.00E+00	9.20E-01	0.00E+00	0.00E+00	-2.98E-01	0.00E+00	-1.19E-03	1.34E+04
1	0	0	1	0	0	4	116	8.29E+04	-2.98E-01	4.00E+00	-2.98E-01	-2.49E-02	4.91E+00	2.63E-02	-9.44E-01	1	2.24E-02	3.86E-03	0.00E+00	0.00E+00	-1.83E-01	9.44E-01	0.00E+00	9.44E-01	0.00E+00	0.00E+00	-2.98E-01	0.00E+00	-1.19E-03	1.34E+04
1	0	0	1	0	0	4	116	8.32E+04	-2.98E-01	3.99E+00	-2.98E-01	-2.49E-02	4.88E+00	2.64E-02	-9.69E-01	1	2.24E-02	3.96E-03	0.00E+00	0.00E+00	-1.82E-01	9.69E-01	0.00E+00	9.69E-01	0.00E+00	0.00E+00	-2.98E-01	0.00E+00	-1.19E-03	1.34E+04
1	0	0	1	0	0	4	116	8.35E+04	-2.98E-01	3.99E+00	-2.98E-01	-2.49E-02	4.86E+00	2.65E-02	-9.94E-01	1	2.24E-02	4.06E-03	0.00E+00	0.00E+00	-1.81E-01	9.94E-01	0.00E+00	9.94E-01	0.00E+00	0.00E+00	-2.98E-01	0.00E+00	-1.19E-03	1.34E+04
1	0	0	1	0	0	4	116	8.38E+04	-2.98E-01	3.98E+00	-2.98E-01	-2.49E-02	4.84E+00	2.66E-02	-1.02E+00	1	2.24E-02	4.16E-03	0.00E+00	0.00E+00	-1.80E-01	1.02E+00	0.00E+00	1.02E+00	0.00E+00	0.00E+00	-2.98E-01	0.00E+00	-1.19E-03	1.34E+04
1	0	0	1	0	0	4	116	8.41E+04	-2.98E-01	3.98E+00	-2.98E-01	-2.49E-02	4.81E+00	2.67E-02	-1.04E+00	1	2.24E-02	4.26E-03	0.00E+00	0.00E+00	-1.79E-01	1.04E+00	0.00E+00	1.04E+00	0.00E+00	0.00E+00	-2.98E-01	0.00E+00	-1.19E-03	1.33E+04
1	0	0	1	0	0	4	116	8.44E+04	-2.98E-01	3.97E+00	-2.98E-01	-2.49E-02	4.79E+00	2.68E-02	-1.07E+00	1	2.24E-02	4.36E-03	0.00E+00	0.00E+00	-1.79E-01	1.07E+00	0.00E+00	1.07E+00	0.00E+00	0.00E+00	-2.98E-01	0.00E+00	-1.19E-03	1.33E+04
1	0	0	1	0	0	4	116	8.47E+04	-2.98E-01	3.97E+00	-2.98E-01	-2.49E-02	4.76E+00	2.69E-02	-1.09E+00	1	2.24E-02	4.46E-03	0.00E+00	0.00E+00	-1.78E-01	1.09E+00	0.00E+00	1.09E+00	0.00E+00	0.00E+00	-2.98E-01	0.00E+00	-1.18E-03	1.33E+04
1	0	0	1	0	0	4	116	8.50E+04	-2.98E-01	3.96E+00	-2.98E-01	-2.49E-02	4.74E+00	2.70E-02	-1.12E+00	1	2.24E-02	4.56E-03	0.00E+00	0.00E+00	-1.77E-01	1.12E+00	0.00E+00	1.12E+00	0.00E+00	0.00E+00	-2.98E-01	0.00E+00	-1.18E-03	1.33E+04
1	0	0	1	0	0	4	116	8.53E+04	-2.98E-01	3.96E+00	-2.98E-01	-2.49E-02	4.71E+00	2.71E-02	-1.14E+00	1	2.24E-02	4.65E-03	0.00E+00	0.00E+00	-1.76E-01	1.14E+00	0.00E+00	1.14E+00	0.00E+00	0.00E+00	-2.98E-01	0.00E+00	-1.18E-03	1.33E+04
1	0	0	1	0	0	4	116	8.56E+04	-2.98E-01	3.96E+00	-2.98E-01	-2.49E-02	4.69E+00	2.72E-02	-1.17E+00	1	2.24E-02	4.75E-03	0.00E+00	0.00E+00	-1.75E-01	1.17E+00	0.00E+00	1.17E+00	0.00E+00	0.00E+00	-2.98E-01	0.00E+00	-1.18E-03	1.33E+04
1	0	0	1	0	0	4	116	8.59E+04	-2.98E-01	3.95E+00	-2.98E-01	-2.49E-02	4.66E+00	2.73E-02	-1.19E+00	1	2.24E-02	4.85E-03	0.00E+00	0.00E+00	-1.74E-01	1.19E+00	0.00E+00	1.19E+00	0.00E+00	0.00E+00	-2.98E-01	0.00E+00	-1.18E-03	1.32E+04
1	0	0	1	0	0	4	116	8.62E+04	-2.98E-01	3.95E+00	-2.98E-01	-2.49E-02	4.64E+00	2.74E-02	-1.22E+00	1	2.24E-02	4.95E-03	0.00E+00	0.00E+00	-1.73E-01	1.22E+00	0.00E+00	1.22E+00	0.00E+00	0.00E+00	-2.98E-01	0.00E+00	-1.18E-03	1.32E+04
1	0	0	1	0	0	4	116	8.65E+04	-2.98E-01	3.94E+00	-2.98E-01	-2.49E-02	4.61E+00	2.75E-02	-1.24E+00	1	2.24E-02	5.05E-03	0.00E+00	0.00E+00	-1.72E-01	1.24E+00	0.00E+00	1.24E+00	0.00E+00	0.00E+00	-2.98E-01	0.00E+00	-1.18E-03	1.32E+04
1	0	0	1	0	0	4	116	8.68E+04	-2.98E-01	3.94E+00	-2.98E-01	-2.49E-02	4.59E+00	2.76E-02	-1.27E+00	1	2.24E-02	5.14E-03	0.00E+00	0.00E+00	-1.71E-01	1.27E+00	0.00E+00	1.27E+00	0.00E+00	0.00E+00	-2.98E-01	0.00E+00	-1.17E-03	1.32E+04
1	0	0	1	0	0	4	116	8.71E+04	-2.98E-01	3.93E+00	-2.98E-01	-2.49E-02	4.56E+00	2.77E-02	-1.29E+00	1	2.24E-02	5.24E-03	0.00E+00	0.00E+00	-1.70E-01	1.29E+00	0.00E+00	1.29E+00	0.00E+00	0.00E+00	-2.98E-01	0.00E+00	-1.17E-03	1.32E+04
1	0	0	1	0	0	4	116	8.74E+04	-2.98E-01	3.93E+00	-2.98E-01	-2.49E-02	4.54E+00	2.78E-02	-1.32E+00	1	2.24E-02	5.34E-03	0.00E+00	0.00E+00	-1.69E-01	1.32E+00	0.00E+00	1.32E+00	0.00E+00	0.00E+00	-2.98E-01	0.00E+00	-1.17E-03	1.32E+04
1	0	0	1	0	0	4	116	8.77E+04	-2.98E-01	3.92E+00	-2.98E-01	-2.49E-02	4.51E+00	2.79E-02	-1.34E+00	1	2.24E-02	5.44E-03	0.00E+00	0.00E+00	-1.68E-01	1.34E+00	0.00E+00	1.34E+00	0.00E+00	0.00E+00	-2.98E-01	0.00E+00	-1.17E-03	1.32E+04
1	0	0	1	0	0	4	116	8.80E+04	-2.98E-01	3.92E+00	-2.98E-01	-2.49E-02	4.49E+00	2.80E-02	-1.37E+00	1	2.24E-02	5.54E-03	0.00E+00	0.00E+00	-1.67E-01	1.37E+00	0.00E+00	1.37E+00	0.00E+00	0.00E+00	-2.98E-01	0.00E+00	-1.17E-03	1.31E+04
1	0	0	1	0	0	4	116	8.83E+04	-2.98E-01	3.92E+00	-2.98E-01	-2.49E-02	4.46E+00	2.81E-02	-1.39E+00	1	2.24E-02	5.63E-03	0.00E+00	0.00E+00	-1.66E-01	1.39E+00	0.00E+00	1.39E+00	0.00E+00	0.00E+00	-2.98E-01	0.00E+00	-1.17E-03	1.31E+04
1	0	0	1	0	0	4	116	8.86E+04	-2.98E-01	3.91E+00	-2.98E-01	-2.49E-02	4.44E+00	2.82E-02	-1.42E+00	1	2.24E-02	5.73E-03	0.00E+00	0.00E+00	-1.66E-01	1.42E+00	0.00E+00	1.42E+00	0.00E+00	0.00E+00	-2.98E-01	0.00E+00	-1.17E-03	1.31E+04
1	0	0	1	0	0	4	116	8.89E+04	-2.98E-01	3.91E+00	-2.98E-01	-2.49E-02	4.41E+00	2.83E-02	-1.44E+00	1	2.24E-02	5.83E-03	0.00E+00	0.00E+00	-1.65E-01	1.44E+00	0.00E+00	1.44E+00	0.00E+00	0.00E+00	-2.98E-01	0.00E+00	-1.17E-03	1.31E+04
1	0	0	1	0	0	4	116	8.92E+04	-2.98E-01	3.90E+00	-2.98E-01	-2.49E-02	4.39E+00	2.83E-02	-1.47E+00	1	2.24E-02	5.92E-03	0.00E+00	0.00E+00	-1.64E-01	1.47E+00	0.00E+00	1.47E+00	0.00E+00	0.00E+00	-2.98E-01	0.00E+00	-1.16E-03	1.31E+04
1	0	0	1	0	0	4	116	8.95E+04	-2.98E-01	3.90E+00	-2.98E-01	-2.49E-02	4.36E+00	2.84E-02	-1.49E+00	1	2.24E-02	6.02E-03	0.00E+00	0.00E+00	-1.63E-01	1.49E+00	0.00E+00	1.49E+00	0.00E+00	0.00E+00	-2.98E-01	0.00E+00	-1.16E-03	1.31E+04
1	0	0	1	0	0	4	116	8.98E+04	-2.98E-01	3.90E+00	-2.98E-01	-2.49E-02	4.34E+00	2.85E-02	-1.52E+00	1	2.24E-02	6.12E-03	0.00E+00	0.00E+00	-1.62E-01	1.52E+00	0.00E+00	1.52E+00	0.00E+00	0.00E+00	-2.98E-01	0.00E+00	-1.16E-03	1.31E+04
1	0	0	1	0	0	4	116	9.01E+04	-2.98E-01	3.89E+00	-2.98E-01	-2.49E-02	4.31E+00	2.86E-02	-1.54E+00	1	2.24E-02	6.21E-03	0.00E+00	0.00E+00	-1.61E-01	1.54E+00	0.00E+00	1.54E+00	0.00E+00	0.00E+00	-2.98E-01	0.00E+00	-1.16E-03	1.31E+04
1	0	0	1	0	0	4	116	9.04E+04	-2.98E-01	3.89E+00	-2.98E-01	-2.49E-02	4.29E+00	2.87E-02	-1.57E+00	1	2.24E-02	6.31E-03	0.00E+00	0.00E+00	-1.60E-01	1.57E+00	0.00E+00	1.57E+00	0.00E+00	0.00E+00	-2.98E-01	0.00E+00	-1.16E-03	1.30E+04
1	0	0	1	0	0	4	116	9.07E+04	-2.98E-01	3.88E+00	-2.98E-01	-2.49E-02	4.26E+00	2.88E-02	-1.59E+00	1	2.24E-02	6.41E-03	0.00E+00	0.00E+00	-1.59E-01	1.59E+00	0.00E+00	1.59E+00	0.00E+00	0.00E+00	-2.98E-01	0.00E+00	-1.16E-03	1.30E+04
1	0	0	1	0	0	4	116	9.10E+04	-2.98E-01	3.88E+00	-2.98E-01	-2.49E-02	4.24E+00	2.89E-02	-1.62E+00	1	2.24E-02	6.50E-03	0.00E+00	0.00E+00	-1.58E-01	1.62E+00	0.00E+00	1.62E+00	0.00E+00	0.00E+00	-2.98E-01	0.00E+00	-1.16E-03	1.30E+04
1	0	0	1	0	0	4	116	9.13E+04	-2.98E-01	3.88E+00	-2.98E-01	-2.49E-02	4.21E+00	2.90E-02	-1.64E+00	1	2.24E-02	6.60E-03	0.00E+00	0.00E+00	-1.57E-01	1.64E+00	0.00E+00	1.64E+00	0.00E+00	0.00E+00	-2.98E-01	0.00E+00	-1.16E-03	1.30E+04
1	0	0	1	0	0	4	116	9.16E+04	-2.98E-01	3.87E+00	-2.98E-01	-2.49E-02	4.19E+00	2.91E-02	-1.67E+00	1	2.24E-02	6.70E-03	0.00E+00	0.00E+00	-1.56E-01	1.67E+00	0.00E+00	1.67E+00	0.00E+00	0.00E+00	-2.98E-01	0.00E+00	-1.16E-03	1.30E+04
1	0	0	1	0	0	4	116	9.19E+04	-2.98E-01	3.87E+00	-2.98E-01	-2.49E-02	4.16E+00	2.92E-02	-1.69E+00	1	2.24E-02	6.79E-03	0.00E+00	0.00E+00	-1.55E-01	1.69E+00	0.00E+00	1.69E+00	0.00E+00	0.00E+00	-2.98E-01	0.00E+00	-1.15E-03	1.30E+04
1	0	0	1	0	0	4	116	9.22E+04	-2.98E-01	3.86E+00	-2.98E-01	-2.49E-02	4.14E+00	2.93E-02	-1.72E+00	1	2.24E-02	6.89E-03	0.00E+00	0.00E+00	-1.54E-01	1.72E+00	0.00E+00	1.72E+00	0.00E+00	0.00E+00	-2.98E-01	0.00E+00	-1.15E-03	1.30E+04
1	0	0	1	0	0	4	116	9.25E+04	-2.98E-01	3.86E+00	-2.98E-01	-2.49E-02	4.11E+00	2.94E-02	-1.74E+00	1	2.24E-02	6.99E-03	0.00E+00	0.00E+00	-1.54E-01	1.74E+00	0.00E+00	1.74E+00	0.00E+00	0.00E+00	-2.98E-01	0.00E+00	-1.15E-03	1.29E+04
1	0	0	1	0	0	4	116	9.28E+04	-2.98E-01	3.86E+00	-2.98E-01	-2.49E-02	4.09E+00	2.95E-02	-1.76E+00	1	2.24E-02	7.08E-03	0.00E+00	0.00E+00	-1.53E-01	1.76E+00	0.00E+00	1.76E+00	0.00E+00	0.00E+00	-2.98E-01	0.00E+00	-1.15E-03	1.29E+04
1	0	0	1	0	0	4	116	9.31E+04	-2.98E-01	3.85E+00	-2.98E-01	-2.49E-02	4.06E+00	2.96E-02	-1.79E+00	1	2.24E-02	7.18E-03	0.00E+00	0.00E+00	-1.52E-01	1.79E+00	0.00E+00	1.79E+00	0.00E+00	0.00E+00	-2.98E-01	0.00E+00	-1.15E-03	1.29E+04
1	0	0	1	0	0	4	116	9.34E+04	-2.98E-01	3.85E+00	-2.98E-01	-2.49E-02	4.04E+00	2.97E-02	-1.81E+00	1	2.24E-02	7.27E-03	0.00E+00	0.00E+00	-1.51E-01	1.81E+00	0.00E+00	1.81E+00	0.00E+00	0.00E+00	-2.98E-01	0.00E+00	-1.15E-03	1.29E+04
1	0	0	1	0	0	4	116	9.37E+04	-2.98E-01	3.85E+00	-2.98E-01	-2.49E-02	4.01E+00	2.98E-02	-1.84E+00	1	2.24E-02	7.37E-03	0.00E+00	0.00E+00	-1.50E-01	1.84E+00	0.00E+00	1.84E+00	0.00E+00	0.00E+00	-2.98E-01	0.00E+00	-1.15E-03	1.29E+04
1	0	0	1	0	0	4	116	9.40E+04	-2.98E-01	3.84E+00	-2.98E-01	-2.49E-02	3.99E+00	2.99E-02	-1.86E+00	1	2.24E-02	7.46E-03	0.00E+00	0.00E+00	-1.49E-01	1.86E+00	0.00E+00	1.86E+00	0.00E+00	0.00E+00	-2.98E-01	0.00E+00	-1.15E-03	1.29E+04
1	0	0	1	0	0	4	116	9.43E+04	-2.98E-01	3.84E+00	-2.98E-01	-2.49E-02	3.97E+00	3.00E-02	-1.89E+00	1	2.24E-02	7.56E-03	0.00E+00	0.00E+00	-1.48E-01	1.89E+00	0.00E+00	1.89E+00	0.00E+00	0.00E+00	-2.98E-01	0.00E+00	-1.15E-03	1.29E+04
1	0	0	1	0	0	4	116	9.46E+04	-2.98E-01	3.84E+00	-2.98E-01	-2.49E-02	3.94E+00	3.01E-02	-1.91E+00	1	2.24E-02	7.66E-03	0.00E+00	0.00E+00	-1.47E-01	1.91E+00	0.00E+00	1.91E+00	0.00E+00	0.00E+00	-2.98E-01	0.00E+00	-1.14E-03	1.29E+04
1	0	0	1	0	0	4	116	9.49E+04	-2.98E-01	3.83E+00	-2.98E-01	-2.49E-02	3.92E+00	3.02E-02	-1.94E+00	1	2.24E-02	7.75E-03	0.00E+00	0.00E+00	-1.46E-01	1.94E+00	0.00E+00	1.94E+00	0.00E+00	0.00E+00	-2.98E-01	0.00E+00	-1.14E-03	1.29E+04
1	0	0	1	0	0	4	116	9.52E+04	-2.98E-01	3.83E+00	-2.98E-01	-2.49E-02	3.89E+00	3.03E-02	-1.96E+00	1	2.24E-02	7.85E-03	0.00E+00	0.00E+00	-1.45E-01	1.96E+00	0.00E+00	1.96E+00	0.00E+00	0.00E+00	-2.98E-01	0.00E+00	-1.14E-03	1.28E+04
1	0	0	1	0	0	4	116	9.55E+04	-2.98E-01	3.83E+00	-2.98E-01	-2.49E-02	3.87E+00	3.04E-02	-1.99E+00	1	2.24E-02	7.94E-03	0.00E+00	0.00E+00	-1.44E-01	1.99E+00	0.00E+00	1.99E+00	0.00E+00	0.00E+00	-2.98E-01	0.00E+00	-1.14E-03	1.28E+04
1	0	0	1	0	0	4	116	9.58E+04	-2.98E-01	3.82E+00	-2.98E-01	-2.49E-02	3.84E+00	3.05E-02	-2.01E+00	1	2.24E-02	8.04E-03	0.00E+00	0.00E+00	-1.43E-01	2.01E+00	0.00E+00	2.01E+00	0.00E+00	0.00E+00	-2.98E-01	0.00E+00	-1.14E-03	1.28E+04
1	0	0	1	0	0	4	116	9.61E+04	-2.98E-01	3.82E+00	-2.98E-01	-2.49E-02	3.82E+00	3.06E-02	-2.04E+00	1	2.24E-02	8.13E-03	0.00E+00	0.00E+00	-1.42E-01	2.04E+00	0.00E+00	2.04E+00	0.00E+00	0.00E+00	-2.98E-01	0.00E+00	-1.14E-03	1.28E+04
1	0	0	1	0	0	4	116	9.64E+04	-2.98E-01	3.82E+00	-2.98E-01	-2.49E-02	3.79E+00	3.06E-02	-2.06E+00	1	2.24E-02	8.23E-03	0.00E+00	0.00E+00	-1.41E-01	2.06E+00	0.00E+00	2.06E+00	0.00E+00	0.00E+00	-2.98E-01	0.00E+00	-1.14E-03	1.28E+04
1	0	0	1	0	0	4	116	9.67E+04	-2.98E-01	3.82E+00	-2.98E-01	-2.49E-02	3.77E+00	3.07E-02	-2.09E+00	1	2.24E-02	8.32E-03	0.00E+00	0.00E+00	-1.41E-01	2.09E+00	0.00E+00	2.09E+00	0.00E+00	0.00E+00	-2.98E-01	0.00E+00	-1.14E-03	1.28E+04
1	0	0	1	0	0	4	116	9.70E+04	-2.98E-01	3.81E+00	-2.98E-01	-2.49E-02	3.74E+00	3.08E-02	-2.11E+00	1	2.24E-02	8.42E-03	0.00E+00	0.00E+00	-1.40E-01	2.11E+00	0.00E+00	2.11E+00	0.00E+00	0.00E+00	-2.98E-01	0.00E+00	-1.14E-03	1.28E+04
1	0	0	1	0	0	4	116	9.73E+04	-2.98E-01	3.81E+00	-2.98E-01	-2.49E-02	3.72E+00	3.09E-02	-2.14E+00	1	2.24E-02	8.51E-03	0.00E+00	0.00E+00	-1.39E-01	2.14E+00	0.00E+00	2.14E+00	0.00E+00	0.00E+00	-2.98E-01	0.00E+00	-1.14E-03	1.28E+04
1	0	0	1	0	0	4	116	9.76E+04	-2.98E-01	3.81E+00	-2.98E-01	-2.49E-02	3.69E+00	3.10E-02	-2.16E+00	1	2.24E-02	8.60E-03	0.00E+00	0.00E+00	-1.38E-01	2.16E+00	0.00E+00	2.16E+00	0.00E+00	0.00E+00	-2.98E-01	0.00E+00	-1.14E-03	1.28E+04
1	0	0	1	0	0	4	116	9.79E+04	-2.98E-01	3.81E+00	-2.98E-01	-2.49E-02	3.67E+00	3.11E-02	-2.19E+00	1	2.24E-02	8.70E-03	0.00E+00	0.00E+00	-1.37E-01	2.19E+00	0.00E+00	2.19E+00	0.00E+00	0.00E+00	-2.98E-01	0.00E+00	-1.13E-03	1.28E+04
1	0	0	1	0	0	4	116	9.82E+04	-2.98E-01	3.80E+00	-2.98E-01	-2.49E-02	3.64E+00	3.12E-02	-2.21E+00	1	2.24E-02	8.79E-03	0.00E+00	0.00E+00	-1.36E-01	2.21E+00	0.00E+00	2.21E+00	0.00E+00	0.00E+00	-2.98E-01	0.00E+00	-1.13E-03	1.27E+04
1	0	0	1	0	0	4	116	9.85E+04	-2.98E-01	3.80E+00	-2.98E-01	-2.49E-02	3.62E+00	3.13E-02	-2.24E+00	1	2.24E-02	8.89E-03	0.00E+00	0.00E+00	-1.35E-01	2.24E+00	0.00E+00	2.24E+00	0.00E+00	0.00E+00	-2.98E-01	0.00E+00	-1.13E-03	1.27E+04
1	0	0	1	0	0	4	116	9.88E+04	-2.98E-01	3.80E+00	-2.98E-01	-2.49E-02	3.59E+00	3.14E-02	-2.26E+00	1	2.24E-02	8.98E-03	0.00E+00	0.00E+00	-1.34E-01	2.26E+00	0.00E+00	2.26E+00	0.00E+00	0.00E+00	-2.98E-01	0.00E+00	-1.13E-03	1.27E+04
1	0	0	1	0	0	4	116	9.91E+04	-2.98E-01	3.80E+00	-2.98E-01	-2.49E-02	3.57E+00	3.15E-02	-2.29E+00	1	2.24E-02	9.08E-03	0.00E+00	0.00E+00	-1.33E-01	2.29E+00	0.00E+00	2.29E+00	0.00E+00	0.00E+00	-2.98E-01	0.00E+00	-1.13E-03	1.27E+04
1	0	0	1	0	0	4	116	9.94E+04	-2.98E-01	3.79E+00	-2.98E-01	-2.49E-02	3.54E+00	3.16E-02	-2.31E+00	1	2.24E-02	9.17E-03	0.00E+00	0.00E+00	-1.32E-01	2.31E+00	0.00E+00	2.31E+00	0.00E+00	0.00E+00	-2.98E-01	0.00E+00	-1.13E-03	1.27E+04
1	0	0	1	0	0	4	116	9.97E+04	-2.98E-01	3.79E+00	-2.98E-01	-2.49E-02	3.52E+00	3.17E-02	-2.34E+00	1	2.24E-02	9.27E-03	0.00E+00	0.00E+00	-1.31E-01	2.34E+00	0.00E+00	2.34E+00	0.00E+00	0.00E+00	-2.98E-01	0.00E+00	-1.13E-03	1.27E+04
1	0	0	1	0	0	4	116	1.00E+05	-2.98E-01	3.79E+00	-2.98E-01	-2.49E-02	3.49E+00	3.18E-02	-2.36E+00	1	2.24E-02	9.36E-03	0.00E+00	0.00E+00	-1.30E-01	2.36E+00	0.00E+00	2.36E+00	0.00E+00	0.00E+00	-2.98E-01	0.00E+00	-1.13E-03	1.27E+04
1	0	0	1	0	0	4	116	1.00E+05	-2.98E-01	3.79E+00	-2.98E-01	-2.49E-02	3.47E+00	3.19E-02	-2.39E+00	1	2.24E-02	9.45E-03	0.00E+00	0.00E+00	-1.29E-01	2.39E+00	0.00E+00	2.39E+00	0.00E+00	0.00E+00	-2.98E-01	0.00E+00	-1.13E-03	1.27E+04
1	0	0	1	0	0	4	116	1.01E+05	-2.98E-01	3.78E+00	-2.98E-01	-2.49E-02	3.44E+00	3.20E-02	-2.41E+00	1	2.24E-02	9.55E-03	0.00E+00	0.00E+00	-1.28E-01	2.41E+00	0.00E+00	2.41E+00	0.00E+00	0.00E+00	-2.98E-01	0.00E+00	-1.13E-03	1.27E+04
1	0	0	1	0	0	4	116	1.01E+05	-2.98E-01	3.78E+00	-2.98E-01	-2.49E-02	3.42E+00	3.21E-02	-2.44E+00	1	2.24E-02	9.64E-03	0.00E+00	0.00E+00	-1.28E-01	2.44E+00	0.00E+00	2.44E+00	0.00E+00	0.00E+00	-2.98E-01	0.00E+00	-1.13E-03	1.27E+04
1	0	0	1	0	0	4	116	1.01E+05	-2.98E-01	3.78E+00	-2.98E-01	-2.49E-02	3.39E+00	3.22E-02	-2.46E+00	1	2.24E-02	9.74E-03	0.00E+00	0.00E+00	-1.27E-01	2.46E+00	0.00E+00	2.46E+00	0.00E+00	0.00E+00	-2.98E-01	0.00E+00	-1.13E-03	1.27E+04
1	0	0	1	0	0	4	116	1.02E+05	-2.98E-01	3.78E+00	-2.98E-01	-2.49E-02	3.37E+00	3.23E-02	-2.49E+00	1	2.24E-02	9.83E-03	0.00E+00	0.00E+00	-1.26E-01	2.49E+00	0.00E+00	2.49E+00	0.00E+00	0.00E+00	-2.98E-01	0.00E+00	-1.13E-03	1.27E+04
1	0	0	1	0	0	4	116	1.02E+05	-2.98E-01	3.78E+00	-2.98E-01	-2.49E-02	3.34E+00	3.23E-02	-2.51E+00	1	2.24E-02	9.92E-03	0.00E+00	0.00E+00	-1.25E-01	2.51E+00	0.00E+00	2.51E+00	0.00E+00	0.00E+00	-2.98E-01	0.00E+00	-1.13E-03	1.27E+04
1	0	0	1	0	0	4	116	1.02E+05	-2.98E-01	3.77E+00	-2.98E-01	-2.49E-02	3.32E+00	3.24E-02	-2.54E+00	1	2.24E-02	1.00E-02	0.00E+00	0.00E+00	-1.24E-01	2.54E+00	0.00E+00	2.54E+00	0.00E+00	0.00E+00	-2.98E-01	0.00E+00	-1.13E-03	1.27E+04
1	0	0	1	0	0	4	116	1.02E+05	-2.98E-01	3.77E+00	-2.98E-01	-2.49E-02	3.29E+00	3.25E-02	-2.56E+00	1	2.24E-02	1.01E-02	0.00E+00	0.00E+00	-1.23E-01	2.56E+00	0.00E+00	2.56E+00	0.00E+00	0.00E+00	-2.98E-01	0.00E+00	-1.13E-03	1.26E+04
1	0	0	1	0	0	4	116	1.03E+05	-2.98E-01	3.77E+00	-2.98E-01	-2.49E-02	3.27E+00	3.26E-02	-2.58E+00	1	2.24E-02	1.02E-02	0.00E+00	0.00E+00	-1.22E-01	2.58E+00	0.00E+00	2.58E+00	0.00E+00	0.00E+00	-2.98E-01	0.00E+00	-1.12E-03	1.26E+04
1	0	0	1	0	0	4	116	1.03E+05	-2.98E-01	3.77E+00	-2.98E-01	-2.49E-02	3.24E+00	3.27E-02	-2.61E+00	1	2.24E-02	1.03E-02	0.00E+00	0.00E+00	-1.21E-01	2.61E+00	0.00E+00	2.61E+00	0.00E+00	0.00E+00	-2.98E-01	0.00E+00	-1.12E-03	1.26E+04
1	0	0	1	0	0	4	116	1.03E+05	-2.98E-01	3.77E+00	-2.98E-01	-2.49E-02	3.22E+00	3.28E-02	-2.63E+00	1	2.24E-02	1.04E-02	0.00E+00	0.00E+00	-1.20E-01	2.63E+00	0.00E+00	2.63E+00	0.00E+00	0.00E+00	-2.98E-01	0.00E+00	-1.12E-03	1.26E+04
1	0	0	1	0	0	4	116	1.04E+05	-2.98E-01	3.77E+00	-2.98E-01	-2.49E-02	3.19E+00	3.29E-02	-2.66E+00	1	2.24E-02	1.05E-02	0.00E+00	0.00E+00	-1.19E-01	2.66E+00	0.00E+00	2.66E+00	0.00E+00	0.00E+00	-2.98E-01	0.00E+00	-1.12E-03	1.26E+04
1	0	0	1	0	0	4	116	1.04E+05	-2.98E-01	3.76E+00	-2.98E-01	-2.49E-02	3.17E+00	3.30E-02	-2.68E+00	1	2.24E-02	1.06E-02	0.00E+00	0.00E+00	-1.18E-01	2.68E+00	0.00E+00	2.68E+00	0.00E+00	0.00E+00	-2.98E-01	0.00E+00	-1.12E-03	1.26E+04
1	0	0	1	0	0	4	116	1.04E+05	-2.98E-01	3.76E+00	-2.98E-01	-2.49E-02	3.14E+00	3.31E-02	-2.71E+00	1	2.24E-02	1.07E-02	0.00E+00	0.00E+00	-1.17E-01	2.71E+00	0.00E+00	2.71E+00	0.00E+00	0.00E+00	-2.98E-01	0.00E+00	-1.12E-03	1.26E+04
1	0	0	1	0	0	4	116	1.05E+05	-2.98E-01	3.76E+00	-2.98E-01	-2.49E-02	3.12E+00	3.32E-02	-2.73E+00	1	2.24E-02	1.08E-02	0.00E+00	0.00E+00	-1.16E-01	2.73E+00	0.00E+00	2.73E+00	0.00E+00	0.00E+00	-2.98E-01	0.00E+00	-1.12E-03	1.26E+04
1	0	0	1	0	0	4	116	1.05E+05	-2.98E-01	3.76E+00	-2.98E-01	-2.49E-02	3.10E+00	3.33E-02	-2.76E+00	1	2.24E-02	1.09E-02	0.00E+00	0.00E+00	-1.15E-01	2.76E+00	0.00E+00	2.76E+00	0.00E+00	0.00E+00	-2.98E-01	0.00E+00	-1.12E-03	1.26E+04
1	0	0	1	0	0	4	116	1.05E+05	-2.98E-01	3.76E+00	-2.98E-01	-2.49E-02	3.07E+00	3.34E-02	-2.78E+00	1	2.24E-02	1.10E-02	0.00E+00	0.00E+00	-1.15E-01	2.78E+00	0.00E+00	2.78E+00	0.00E+00	0.00E+00	-2.98E-01	0.00E+00	-1.12E-03	1.26E+04
1	0	0	1	0	0	4	116	1.05E+05	-2.98E-01	3.76E+00	-2.98E-01	-2.49E-02	3.05E+00	3.35E-02	-2.81E+00	1	2.24E-02	1.10E-02	0.00E+00	0.00E+00	-1.14E-01	2.81E+00	0.00E+00	2.81E+00	0.00E+00	0.00E+00	-2.98E-01	0.00E+00	-1.12E-03	1.26E+04
1	0	0	1	0	0	4	116	1.06E+05	-2.98E-01	3.75E+00	-2.98E-01	-2.49E-02	3.02E+00	3.36E-02	-2.83E+00	1	2.24E-02	1.11E-02	0.00E+00	0.00E+00	-1.13E-01	2.83E+00	0.00E+00	2.83E+00	0.00E+00	0.00E+00	-2.98E-01	0.00E+00	-1.12E-03	1.26E+04
1	0	0	1	0	0	4	116	1.06E+05	-2.98E-01	3.75E+00	-2.98E-01	-2.49E-02	3.00E+00	3.37E-02	-2.86E+00	1	2.24E-02	1.12E-02	0.00E+00	0.00E+00	-1.12E-01	2.86E+00	0.00E+00	2.86E+00	0.00E+00	0.00E+00	-2.98E-01	0.00E+00	-1.12E-03	1.26E+04
1	0	0	1	0	0	4	116	1.06E+05	-2.98E-01	3.75E+00	-2.98E-01	-2.49E-02	2.97E+00	3.38E-02	-2.88E+00	1	2.24E-02	1.13E-02	0.00E+00	0.00E+00	-1.11E-01	2.88E+00	0.00E+00	2.88E+00	0.00E+00	0.00E+00	-2.98E-01	0.00E+00	-1.12E-03	1.26E+04
1	0	0	1	0	0	4	116	1.07E+05	-2.98E-01	3.75E+00	-2.98E-01	-2.49E-02	2.95E+00	3.38E-02	-2.91E+00	1	2.24E-02	1.14E-02	0.00E+00	0.00E+00	-1.10E-01	2.91E+00	0.00E+00	2.91E+00	0.00E+00	0.00E+00	-2.98E-01	0.00E+00	-1.12E-03	1.26E+04
1	0	0	1	0	0	4	116	1.07E+05	-2.98E-01	3.75E+00	-2.98E-01	-2.49E-02	2.92E+00	3.39E-02	-2.93E+00	1	2.24E-02	1.15E-02	0.00E+00	0.00E+00	-1.09E-01	2.93E+00	0.00E+00	2.93E+00	0.00E+00	0.00E+00	-2.98E-01	0.00E+00	-1.12E-03	1.26E+04
1	0	0	1	0	0	4	116	1.07E+05	-2.98E-01	3.75E+00	-2.98E-01	-2.49E-02	2.90E+00	3.40E-02	-2.96E+00	1	2.24E-02	1.16E-02	0.00E+00	0.00E+00	-1.08E-01	2.96E+00	0.00E+00	2.96E+00	0.00E+00	0.00E+00	-2.98E-01	0.00E+00	-1.12E-03	1.26E+04
1	0	0	1	0	0	4	116	1.08E+05	-2.98E-01	3.75E+00	-2.98E-01	-2.49E-02	2.87E+00	3.41E-02	-2.98E+00	1	2.24E-02	1.17E-02	0.00E+00	0.00E+00	-1.07E-01	2.98E+00	0.00E+00	2.98E+00	0.00E+00	0.00E+00	-2.98E-01	0.00E+00	-1.12E-03	1.26E+04
1	0	0	1	0	0	4	116	1.08E+05	-2.98E-01	3.74E+00	-2.98E-01	-2.49E-02	2.85E+00	3.42E-02	-3.01E+00	1	2.24E-02	1.18E-02	0.00E+00	0.00E+00	-1.06E-01	3.01E+00	0.00E+00	3.01E+00	0.00E+00	0.00E+00	-2.98E-01	0.00E+00	-1.12E-03	1.26E+04
1	0	0	1	0	0	4	116	1.08E+05	-2.98E-01	3.74E+00	-2.98E-01	-2.49E-02	2.82E+00	3.43E-02	-3.03E+00	1	2.24E-02	1.19E-02	0.00E+00	0.00E+00	-1.05E-01	3.03E+00	0.00E+00	3.03E+00	0.00E+00	0.00E+00	-2.98E-01	0.00E+00	-1.12E-03	1.26E+04
1	0	0	1	0	0	4	116	1.08E+05	-2.98E-01	3.74E+00	-2.98E-01	-2.49E-02	2.80E+00	3.44E-02	-3.06E+00	1	2.24E-02	1.20E-02	0.00E+00	0.00E+00	-1.04E-01	3.06E+00	0.00E+00	3.06E+00	0.00E+00	0.00E+00	-2.98E-01	0.00E+00	-1.12E-03	1.25E+04
1	0	0	1	0	0	4	116	1.09E+05	-2.98E-01	3.74E+00	-2.98E-01	-2.49E-02	2.77E+00	3.45E-02	-3.08E+00	1	2.24E-02	1.21E-02	0.00E+00	0.00E+00	-1.03E-01	3.08E+00	0.00E+00	3.08E+00	0.00E+00	0.00E+00	-2.98E-01	0.00E+00	-1.12E-03	1.25E+04
1	0	0	1	0	0	4	116	1.09E+05	-2.98E-01	3.74E+00	-2.98E-01	-2.49E-02	2.75E+00	3.46E-02	-3.11E+00	1	2.24E-02	1.22E-02	0.00E+00	0.00E+00	-1.02E-01	3.11E+00	0.00E+00	3.11E+00	0.00E+00	0.00E+00	-2.98E-01	0.00E+00	-1.12E-03	1.25E+04
1	0	0	1	0	0	4	116	1.09E+05	-2.98E-01	3.74E+00	-2.98E-01	-2.49E-02	2.72E+00	3.47E-02	-3.13E+00	1	2.24E-02	1.23E-02	0.00E+00	0.00E+00	-1.02E-01	3.13E+00	0.00E+00	3.13E+00	0.00E+00	0.00E+00	-2.98E-01	0.00E+00	-1.11E-03	1.25E+04
1	0	0	1	0	0	4	116	1.10E+05	-2.98E-01	3.74E+00	-2.98E-01	-2.49E-02	2.70E+00	3.48E-02	-3.16E+00	1	2.24E-02	1.24E-02	0.00E+00	0.00E+00	-1.01E-01	3.16E+00	0.00E+00	3.16E+00	0.00E+00	0.00E+00	-2.98E-01	0.00E+00	-1.11E-03	1.25E+04
1	0	0	1	0	0	4	116	1.10E+05	-2.98E-01	3.73E+00	-2.98E-01	-2.49E-02	2.67E+00	3.49E-02	-3.18E+00	1	2.24E-02	1.24E-02	0.00E+00	0.00E+00	-9.97E-02	3.18E+00	0.00E+00	3.18E+00	0.00E+00	0.00E+00	-2.98E-01	0.00E+00	-1.11E-03	1.25E+04
1	0	0	1	0	0	4	116	1.10E+05	-2.98E-01	3.73E+00	-2.98E-01	-2.49E-02	2.65E+00	3.50E-02	-3.21E+00	1	2.24E-02	1.25E-02	0.00E+00	0.00E+00	-9.88E-02	3.21E+00	0.00E+00	3.21E+00	0.00E+00	0.00E+00	-2.98E-01	0.00E+00	-1.11E-03	1.25E+04
1	0	0	1	0	0	4	116	1.11E+05	-2.98E-01	3.73E+00	-2.98E-01	-2.49E-02	2.62E+00	3.51E-02	-3.23E+00	1	2.24E-02	1.26E-02	0.00E+00	0.00E+00	-9.79E-02	3.23E+00	0.00E+00	3.23E+00	0.00E+00	0.00E+00	-2.98E-01	0.00E+00	-1.11E-03	1.25E+04
1	0	0	1	0	0	4	116	1.11E+05	-2.98E-01	3.73E+00	-2.98E-01	-2.49E-02	2.60E+00	3.51E-02	-3.26E+00	1	2.24E-02	1.27E-02	0.00E+00	0.00E+00	-9.69E-02	3.26E+00	0.00E+00	3.26E+00	0.00E+00	0.00E+00	-2.98E-01	0.00E+00	-1.11E-03	1.25E+04
1	0	0	1	0	0	4	116	1.11E+05	-2.98E-01	3.73E+00	-2.98E-01	-2.49E-02	2.57E+00	3.52E-02	-3.28E+00	1	2.24E-02	1.28E-02	0.00E+00	0.00E+00	-9.60E-02	3.28E+00	0.00E+00	3.28E+00	0.00E+00	0.00E+00	-2.98E-01	0.00E+00	-1.11E-03	1.25E+04
1	0	0	1	0	0	4	116	1.11E+05	-2.98E-01	3.73E+00	-2.98E-01	-2.49E-02	2.55E+00	3.53E-02	-3.31E+00	1	2.24E-02	1.29E-02	0.00E+00	0.00E+00	-9.51E-02	3.31E+00	0.00E+00	3.31E+00	0.00E+00	0.00E+00	-2.98E-01	0.00E+00	-1.11E-03	1.25E+04
1	0	0	1	0	0	4	116	1.12E+05	-2.98E-01	3.73E+00	-2.98E-01	-2.49E-02	2.52E+00	3.54E-02	-3.33E+00	1	2.24E-02	1.30E-02	0.00E+00	0.00E+00	-9.42E-02	3.33E+00	0.00E+00	3.33E+00	0.00E+00	0.00E+00	-2.98E-01	0.00E+00	-1.11E-03	1.25E+04
1	0	0	1	0	0	4	116	1.12E+05	-2.98E-01	3.72E+00	-2.98E-01	-2.49E-02	2.50E+00	3.55E-02	-3.36E+00	1	2.24E-02	1.31E-02	0.00E+00	0.00E+00	-9.32E-02	3.36E+00	0.00E+00	3.36E+00	0.00E+00	0.00E+00	-2.98E-01	0.00E+00	-1.11E-03	1.25E+04
1	0	0	1	0	0	4	116	1.12E+05	-2.98E-01	3.72E+00	-2.98E-01	-2.49E-02	2.47E+00	3.56E-02	-3.38E+00	1	2.24E-02	1.32E-02	0.00E+00	0.00E+00	-9.23E-02	3.38E+00	0.00E+00	3.38E+00	0.00E+00	0.00E+00	-2.98E-01	0.00E+00	-1.11E-03	1.25E+04
1	0	0	1	0	0	4	116	1.13E+05	-2.98E-01	3.72E+00	-2.98E-01	-2.49E-02	2.45E+00	3.57E-02	-3.41E+00	1	2.24E-02	1.33E-02	0.00E+00	0.00E+00	-9.14E-02	3.41E+00	0.00E+00	3.41E+00	0.00E+00	0.00E+00	-2.98E-01	0.00E+00	-1.11E-03	1.25E+04
1	0	0	1	0	0	4	116	1.13E+05	-2.98E-01	3.72E+00	-2.98E-01	-2.49E-02	2.42E+00	3.58E-02	-3.43E+00	1	2.24E-02	1.34E-02	0.00E+00	0.00E+00	-9.04E-02	3.43E+00	0.00E+00	3.43E+00	0.00E+00	0.00E+00	-2.98E-01	0.00E+00	-1.11E-03	1.25E+04
1	0	0	1	0	0	4	116	1.13E+05	-2.98E-01	3.72E+00	-2.98E-01	-2.49E-02	2.40E+00	3.59E-02	-3.45E+00	1	2.24E-02	1.35E-02	0.00E+00	0.00E+00	-8.95E-02	3.45E+00	0.00E+00	3.45E+00	0.00E+00	0.00E+00	-2.98E-01	0.00E+00	-1.11E-03	1.25E+04
1	0	0	1	0	0	4	116	1.14E+05	-2.98E-01	3.72E+00	-2.98E-01	-2.49E-02	2.37E+00	3.60E-02	-3.48E+00	1	2.24E-02	1.36E-02	0.00E+00	0.00E+00	-8.86E-02	3.48E+00	0.00E+00	3.48E+00	0.00E+00	0.00E+00	-2.98E-01	0.00E+00	-1.11E-03	1.25E+04
1	0	0	1	0	0	4	116	1.14E+05	-2.98E-01	3.72E+00	-2.98E-01	-2.49E-02	2.35E+00	3.61E-02	-3.50E+00	1	2.24E-02	1.36E-02	0.00E+00	0.00E+00	-8.77E-02	3.50E+00	0.00E+00	3.50E+00	0.00E+00	0.00E+00	-2.98E-01	0.00E+00	-1.11E-03	1.25E+04
1	0	0	1	0	0	4	116	1.14E+05	-2.98E-01	3.71E+00	-2.98E-01	-2.49E-02	2.32E+00	3.62E-02	-3.53E+00	1	2.24E-02	1.37E-02	0.00E+00	0.00E+00	-8.67E-02	3.53E+00	0.00E+00	3.53E+00	0.00E+00	0.00E+00	-2.98E-01	0.00E+00	-1.11E-03	1.24E+04
1	0	0	1	0	0	4	116	1.14E+05	-2.98E-01	3.71E+00	-2.98E-01	-2.49E-02	2.30E+00	3.63E-02	-3.55E+00	1	2.24E-02	1.38E-02	0.00E+00	0.00E+00	-8.58E-02	3.55E+00	0.00E+00	3.55E+00	0.00E+00	0.00E+00	-2.98E-01	0.00E+00	-1.11E-03	1.24E+04
1	0	0	1	0	0	4	116	1.15E+05	-2.98E-01	3.71E+00	-2.98E-01	-2.49E-02	2.27E+00	3.63E-02	-3.58E+00	1	2.24E-02	1.39E-02	0.00E+00	0.00E+00	-8.49E-02	3.58E+00	0.00E+00	3.58E+00	0.00E+00	0.00E+00	-2.98E-01	0.00E+00	-1.11E-03	1.24E+04
1	0	0	1	0	0	4	116	1.15E+05	-2.98E-01	3.71E+00	-2.98E-01	-2.49E-02	2.25E+00	3.64E-02	-3.60E+00	1	2.24E-02	1.40E-02	0.00E+00	0.00E+00	-8.40E-02	3.60E+00	0.00E+00	3.60E+00	0.00E+00	0.00E+00	-2.98E-01	0.00E+00	-1.11E-03	1.24E+04
1	0	0	1	0	0	4	116	1.15E+05	-2.98E-01	3.71E+00	-2.98E-01	-2.49E-02	2.23E+00	3.65E-02	-3.63E+00	1	2.24E-02	1.41E-02	0.00E+00	0.00E+00	-8.30E-02	3.63E+00	0.00E+00	3.63E+00	0.00E+00	0.00E+00	-2.98E-01	0.00E+00	-1.11E-03	1.24E+04
1	0	0	1	0	0	4	116	1.16E+05	-2.98E-01	3.71E+00	-2.98E-01	-2.49E-02	2.20E+00	3.66E-02	-3.65E+00	1	2.24E-02	1.42E-02	0.00E+00	0.00E+00	-8.21E-02	3.65E+00	0.00E+00	3.65E+00	0.00E+00	0.00E+00	-2.98E-01	0.00E+00	-1.11E-03	1.24E+04
1	0	0	1	0	0	4	116	1.16E+05	-2.98E-01	3.70E+00	-2.98E-01	-2.49E-02	2.18E+00	3.67E-02	-3.68E+00	1	2.24E-02	1.43E-02	0.00E+00	0.00E+00	-8.12E-02	3.68E+00	0.00E+00	3.68E+00	0.00E+00	0.00E+00	-2.98E-01	0.00E+00	-1.10E-03	1.24E+04
1	0	0	1	0	0	4	116	1.16E+05	-2.98E-01	3.70E+00	-2.98E-01	-2.49E-02	2.15E+00	3.68E-02	-3.70E+00	1	2.24E-02	1.44E-02	0.00E+00	0.00E+00	-8.02E-02	3.70E+00	0.00E+00	3.70E+00	0.00E+00	0.00E+00	-2.98E-01	0.00E+00	-1.10E-03	1.24E+04
1	0	0	1	0	0	4	116	1.17E+05	-2.98E-01	3.70E+00	-2.98E-01	-2.49E-02	2.13E+00	3.69E-02	-3.73E+00	1	2.24E-02	1.45E-02	0.00E+00	0.00E+00	-7.93E-02	3.73E+00	0.00E+00	3.73E+00	0.00E+00	0.00E+00	-2.98E-01	0.00E+00	-1.10E-03	1.24E+04
1	0	0	1	0	0	4	116	1.17E+05	-2.98E-01	3.70E+00	-2.98E-01	-2.49E-02	2.10E+00	3.70E-02	-3.75E+00	1	2.24E-02	1.46E-02	0.00E+00	0.00E+00	-7.84E-02	3.75E+00	0.00E+00	3.75E+00	0.00E+00	0.00E+00	-2.98E-01	0.00E+00	-1.10E-03	1.24E+04
1	0	0	1	0	0	4	116	1.17E+05	-2.98E-01	3.70E+00	-2.98E-01	-2.49E-02	2.08E+00	3.71E-02	-3.78E+00	1	2.24E-02	1.47E-02	0.00E+00	0.00E+00	-7.75E-02	3.78E+00	0.00E+00	3.78E+00	0.00E+00	0.00E+00	-2.98E-01	0.00E+00	-1.10E-03	1.24E+04
1	0	0	1	0	0	4	116	1.17E+05	-2.98E-01	3.70E+00	-2.98E-01	-2.49E-02	2.05E+00	3.72E-02	-3.80E+00	1	2.24E-02	1.48E-02	0.00E+00	0.00E+00	-7.65E-02	3.80E+00	0.00E+00	3.80E+00	0.00E+00	0.00E+00	-2.98E-01	0.00E+00	-1.10E-03	1.24E+04
1	0	0	1	0	0	4	116	1.18E+05	-2.98E-01	3.69E+00	-2.98E-01	-2.49E-02	2.03E+00	3.73E-02	-3.83E+00	1	2.24E-02	1.48E-02	0.00E+00	0.00E+00	-7.56E-02	3.83E+00	0.00E+00	3.83E+00	0.00E+00	0.00E+00	-2.98E-01	0.00E+00	-1.10E-03	1.24E+04
1	0	0	1	0	0	4	116	1.18E+05	-2.98E-01	3.69E+00	-2.98E-01	-2.49E-02	2.00E+00	3.74E-02	-3.85E+00	1	2.24E-02	1.49E-02	0.00E+00	0.00E+00	-7.47E-02	3.85E+00	0.00E+00	3.85E+00	0.00E+00	0.00E+00	-2.98E-01	0.00E+00	-1.10E-03	1.24E+04
1	0	0	1	0	0	4	116	1.18E+05	-2.98E-01	3.69E+00	-2.98E-01	-2.49E-02	1.98E+00	3.75E-02	-3.88E+00	1	2.24E-02	1.50E-02	0.00E+00	0.00E+00	-7.37E-02	3.88E+00	0.00E+00	3.88E+00	0.00E+00	0.00E+00	-2.98E-01	0.00E+00	-1.10E-03	1.24E+04
1	0	0	1	0	0	4	116	1.19E+05	-2.98E-01	3.69E+00	-2.98E-01	-2.49E-02	1.95E+00	3.75E-02	-3.90E+00	1	2.24E-02	1.51E-02	0.00E+00	0.00E+00	-7.28E-02	3.90E+00	0.00E+00	3.90E+00	0.00E+00	0.00E+00	-2.98E-01	0.00E+00	-1.10E-03	1.24E+04
1	0	0	1	0	0	4	116	1.19E+05	-2.98E-01	3.69E+00	-2.98E-01	-2.49E-02	1.93E+00	3.76E-02	-3.93E+00	1	2.24E-02	1.52E-02	0.00E+00	0.00E+00	-7.19E-02	3.93E+00	0.00E+00	3.93E+00	0.00E+00	0.00E+00	-2.98E-01	0.00E+00	-1.10E-03	1.24E+04
1	0	0	1	0	0	4	116	1.19E+05	-2.98E-01	3.69E+00	-2.98E-01	-2.49E-02	1.90E+00	3.77E-02	-3.95E+00	1	2.24E-02	1.53E-02	0.00E+00	0.00E+00	-7.10E-02	3.95E+00	0.00E+00	3.95E+00	0.00E+00	0.00E+00	-2.98E-01	0.00E+00	-1.10E-03	1.24E+04
1	0	0	1	0	0	4	116	1.20E+05	-2.98E-01	3.68E+00	-2.98E-01	-2.49E-02	1.88E+00	3.78E-02	-3.98E+00	1	2.24E-02	1.54E-02	0.00E+00	0.00E+00	-7.00E-02	3.98E+00	0.00E+00	3.98E+00	0.00E+00	0.00E+00	-2.98E-01	0.00E+00	-1.10E-03	1.24E+04
1	0	0	1	0	0	4	116	1.20E+05	-2.98E-01	3.68E+00	-2.98E-01	-2.49E-02	1.85E+00	3.79E-02	-4.00E+00	1	2.24E-02	1.55E-02	0.00E+00	0.00E+00	-6.91E-02	4.00E+00	0.00E+00	4.00E+00	0.00E+00	0.00E+00	-2.98E-01	0.00E+00	-1.10E-03	1.23E+04
1	0	0	1	0	0	4	116	1.20E+05	-2.98E-01	3.68E+00	-2.98E-01	-2.49E-02	1.83E+00	3.80E-02	-4.03E+00	1	2.24E-02	1.56E-02	0.00E+00	0.00E+00	-6.82E-02	4.03E+00	0.00E+00	4.03E+00	0.00E+00	0.00E+00	-2.98E-01	0.00E+00	-1.10E-03	1.23E+04
1	0	0	1	0	0	4	116	1.20E+05	-2.98E-01	3.68E+00	-2.98E-01	-2.49E-02	1.80E+00	3.81E-02	-4.05E+00	1	2.24E-02	1.57E-02	0.00E+00	0.00E+00	-6.73E-02	4.05E+00	0.00E+00	4.05E+00	0.00E+00	0.00E+00	-2.98E-01	0.00E+00	-1.10E-03	1.23E+04
1	0	0	1	0	0	4	116	1.21E+05	-2.98E-01	3.68E+00	-2.98E-01	-2.49E-02	1.78E+00	3.82E-02	-4.08E+00	1	2.24E-02	1.58E-02	0.00E+00	0.00E+00	-6.63E-02	4.08E+00	0.00E+00	4.08E+00	0.00E+00	0.00E+00	-2.98E-01	0.00E+00	-1.10E-03	1.23E+04
1	0	0	1	0	0	4	116	1.21E+05	-2.98E-01	3.67E+00	-2.98E-01	-2.49E-02	1.75E+00	3.83E-02	-4.10E+00	1	2.24E-02	1.59E-02	0.00E+00	0.00E+00	-6.54E-02	4.10E+00	0.00E+00	4.10E+00	0.00E+00	0.00E+00	-2.98E-01	0.00E+00	-1.10E-03	1.23E+04
1	0	0	1	0	0	4	116	1.21E+05	-2.98E-01	3.67E+00	-2.98E-01	-2.49E-02	1.73E+00	3.84E-02	-4.13E+00	1	2.24E-02	1.59E-02	0.00E+00	0.00E+00	-6.45E-02	4.13E+00	0.00E+00	4.13E+00	0.00E+00	0.00E+00	-2.98E-01	0.00E+00	-1.10E-03	1.23E+04
1	0	0	1	0	0	4	116	1.22E+05	-2.98E-01	3.67E+00	-2.98E-01	-2.49E-02	1.70E+00	3.85E-02	-4.15E+00	1	2.24E-02	1.60E-02	0.00E+00	0.00E+00	-6.35E-02	4.15E+00	0.00E+00	4.15E+00	0.00E+00	0.00E+00	-2.98E-01	0.00E+00	-1.09E-03	1.23E+04
1	0	0	1	0	0	4	116	1.22E+05	-2.98E-01	3.67E+00	-2.98E-01	-2.49E-02	1.68E+00	3.85E-02	-4.18E+00	1	2.24E-02	1.61E-02	0.00E+00	0.00E+00	-6.26E-02	4.18E+00	0.00E+00	4.18E+00	0.00E+00	0.00E+00	-2.98E-01	0.00E+00	-1.09E-03	1.23E+04
1	0	0	1	0	0	4	116	1.22E+05	-2.98E-01	3.67E+00	-2.98E-01	-2.49E-02	1.65E+00	3.86E-02	-4.20E+00	1	2.24E-02	1.62E-02	0.00E+00	0.00E+00	-6.17E-02	4.20E+00	0.00E+00	4.20E+00	0.00E+00	0.00E+00	-2.98E-01	0.00E+00	-1.09E-03	1.23E+04
1	0	0	1	0	0	4	116	1.23E+05	-2.98E-01	3.66E+00	-2.98E-01	-2.49E-02	1.63E+00	3.87E-02	-4.23E+00	1	2.24E-02	1.63E-02	0.00E+00	0.00E+00	-6.08E-02	4.23E+00	0.00E+00	4.23E+00	0.00E+00	0.00E+00	-2.98E-01	0.00E+00	-1.09E-03	1.23E+04
1	0	0	1	0	0	4	116	1.23E+05	-2.98E-01	3.66E+00	-2.98E-01	-2.49E-02	1.60E+00	3.88E-02	-4.25E+00	1	2.24E-02	1.64E-02	0.00E+00	0.00E+00	-5.98E-02	4.25E+00	0.00E+00	4.25E+00	0.00E+00	0.00E+00	-2.98E-01	0.00E+00	-1.09E-03	1.23E+04
1	0	0	1	0	0	4	116	1.23E+05	-2.98E-01	3.66E+00	-2.98E-01	-2.49E-02	1.58E+00	3.89E-02	-4.28E+00	1	2.24E-02	1.65E-02	0.00E+00	0.00E+00	-5.89E-02	4.28E+00	0.00E+00	4.28E+00	0.00E+00	0.00E+00	-2.98E-01	0.00E+00	-1.09E-03	1.23E+04
1	0	0	1	0	0	4	116	1.23E+05	-2.98E-01	3.66E+00	-2.98E-01	-2.49E-02	1.55E+00	3.90E-02	-4.30E+00	1	2.24E-02	1.66E-02	0.00E+00	0.00E+00	-5.80E-02	4.30E+00	0.00E+00	4.30E+00	0.00E+00	0.00E+00	-2.98E-01	0.00E+00	-1.09E-03	1.23E+04
1	0	0	1	0	0	4	116	1.24E+05	-2.98E-01	3.65E+00	-2.98E-01	-2.49E-02	1.53E+00	3.91E-02	-4.32E+00	1	2.24E-02	1.67E-02	0.00E+00	0.00E+00	-5.71E-02	4.32E+00	0.00E+00	4.32E+00	0.00E+00	0.00E+00	-2.98E-01	0.00E+00	-1.09E-03	1.23E+04
1	0	0	1	0	0	4	116	1.24E+05	-2.98E-01	3.65E+00	-2.98E-01	-2.49E-02	1.50E+00	3.92E-02	-4.35E+00	1	2.24E-02	1.68E-02	0.00E+00	0.00E+00	-5.61E-02	4.35E+00	0.00E+00	4.35E+00	0.00E+00	0.00E+00	-2.98E-01	0.00E+00	-1.09E-03	1.22E+04
1	0	0	1	0	0	4	116	1.24E+05	-2.98E-01	3.65E+00	-2.98E-01	-2.49E-02	1.48E+00	3.93E-02	-4.37E+00	1	2.24E-02	1.69E-02	0.00E+00	0.00E+00	-5.52E-02	4.37E+00	0.00E+00	4.37E+00	0.00E+00	0.00E+00	-2.98E-01	0.00E+00	-1.09E-03	1.22E+04
1	0	0	1	0	0	4	116	1.25E+05	-2.98E-01	3.65E+00	-2.98E-01	-2.49E-02	1.45E+00	3.94E-02	-4.40E+00	1	2.24E-02	1.69E-02	0.00E+00	0.00E+00	-5.43E-02	4.40E+00	0.00E+00	4.40E+00	0.00E+00	0.00E+00	-2.98E-01	0.00E+00	-1.09E-03	1.22E+04
1	0	0	1	0	0	4	116	1.25E+05	-2.98E-01	3.65E+00	-2.98E-01	-2.49E-02	1.43E+00	3.95E-02	-4.42E+00	1	2.24E-02	1.70E-02	0.00E+00	0.00E+00	-5.33E-02	4.42E+00	0.00E+00	4.42E+00	0.00E+00	0.00E+00	-2.98E-01	0.00E+00	-1.09E-03	1.22E+04
1	0	0	1	0	0	4	116	1.25E+05	-2.98E-01	3.64E+00	-2.98E-01	-2.49E-02	1.40E+00	3.95E-02	-4.45E+00	1	2.24E-02	1.71E-02	0.00E+00	0.00E+00	-5.24E-02	4.45E+00	0.00E+00	4.45E+00	0.00E+00	0.00E+00	-2.98E-01	0.00E+00	-1.09E-03	1.22E+04
1	0	0	1	0	0	4	116	1.26E+05	-2.98E-01	3.64E+00	-2.98E-01	-2.49E-02	1.38E+00	3.96E-02	-4.47E+00	1	2.24E-02	1.72E-02	0.00E+00	0.00E+00	-5.15E-02	4.47E+00	0.00E+00	4.47E+00	0.00E+00	0.00E+00	-2.98E-01	0.00E+00	-1.09E-03	1.22E+04
1	0	0	1	0	0	4	116	1.26E+05	-2.98E-01	3.64E+00	-2.98E-01	-2.49E-02	1.36E+00	3.97E-02	-4.50E+00	1	2.24E-02	1.73E-02	0.00E+00	0.00E+00	-5.06E-02	4.50E+00	0.00E+00	4.50E+00	0.00E+00	0.00E+00	-2.98E-01	0.00E+00	-1.09E-03	1.22E+04
1	0	0	1	0	0	4	116	1.26E+05	-2.98E-01	3.64E+00	-2.98E-01	-2.49E-02	1.33E+00	3.98E-02	-4.52E+00	1	2.24E-02	1.74E-02	0.00E+00	0.00E+00	-4.96E-02	4.52E+00	0.00E+00	4.52E+00	0.00E+00	0.00E+00	-2.98E-01	0.00E+00	-1.08E-03	1.22E+04
1	0	0	1	0	0	4	116	1.26E+05	-2.98E-01	3.63E+00	-2.98E-01	-2.49E-02	1.31E+00	3.99E-02	-4.55E+00	1	2.24E-02	1.75E-02	0.00E+00	0.00E+00	-4.87E-02	4.55E+00	0.00E+00	4.55E+00	0.00E+00	0.00E+00	-2.98E-01	0.00E+00	-1.08E-03	1.22E+04
1	0	0	1	0	0	4	116	1.27E+05	-2.98E-01	3.63E+00	-2.98E-01	-2.49E-02	1.28E+00	4.00E-02	-4.57E+00	1	2.24E-02	1.76E-02	0.00E+00	0.00E+00	-4.78E-02	4.57E+00	0.00E+00	4.57E+00	0.00E+00	0.00E+00	-2.98E-01	0.00E+00	-1.08E-03	1.22E+04
1	0	0	1	0	0	4	116	1.27E+05	-2.98E-01	3.63E+00	-2.98E-01	-2.49E-02	1.26E+00	4.01E-02	-4.60E+00	1	2.24E-02	1.77E-02	0.00E+00	0.00E+00	-4.69E-02	4.60E+00	0.00E+00	4.60E+00	0.00E+00	0.00E+00	-2.98E-01	0.00E+00	-1.08E-03	1.22E+04
1	0	0	1	0	0	4	116	1.27E+05	-2.98E-01	3.62E+00	-2.98E-01	-2.49E-02	1.23E+00	4.02E-02	-4.62E+00	1	2.24E-02	1.78E-02	0.00E+00	0.00E+00	-4.59E-02	4.62E+00	0.00E+00	4.62E+00	0.00E+00	0.00E+00	-2.98E-01	0.00E+00	-1.08E-03	1.21E+04
1	0	0	1	0	0	4	116	1.28E+05	-2.98E-01	3.62E+00	-2.98E-01	-2.49E-02	1.21E+00	4.03E-02	-4.65E+00	1	2.24E-02	1.78E-02	0.00E+00	0.00E+00	-4.50E-02	4.65E+00	0.00E+00	4.65E+00	0.00E+00	0.00E+00	-2.98E-01	0.00E+00	-1.08E-03	1.21E+04
1	0	0	1	0	0	4	116	1.28E+05	-2.98E-01	3.62E+00	-2.98E-01	-2.49E-02	1.18E+00	4.04E-02	-4.67E+00	1	2.24E-02	1.79E-02	0.00E+00	0.00E+00	-4.41E-02	4.67E+00	0.00E+00	4.67E+00	0.00E+00	0.00E+00	-2.98E-01	0.00E+00	-1.08E-03	1.21E+04
1	0	0	1	0	0	4	116	1.28E+05	-2.98E-01	3.61E+00	-2.98E-01	-2.49E-02	1.16E+00	4.05E-02	-4.70E+00	1	2.24E-02	1.80E-02	0.00E+00	0.00E+00	-4.31E-02	4.70E+00	0.00E+00	4.70E+00	0.00E+00	0.00E+00	-2.98E-01	0.00E+00	-1.08E-03	1.21E+04
1	0	0	1	0	0	4	116	1.29E+05	-2.98E-01	3.61E+00	-2.98E-01	-2.49E-02	1.13E+00	4.05E-02	-4.72E+00	1	2.24E-02	1.81E-02	0.00E+00	0.00E+00	-4.22E-02	4.72E+00	0.00E+00	4.72E+00	0.00E+00	0.00E+00	-2.98E-01	0.00E+00	-1.08E-03	1.21E+04
1	0	0	1	0	0	4	116	1.29E+05	-2.98E-01	3.61E+00	-2.98E-01	-2.49E-02	1.11E+00	4.06E-02	-4.75E+00	1	2.24E-02	1.82E-02	0.00E+00	0.00E+00	-4.13E-02	4.75E+00	0.00E+00	4.75E+00	0.00E+00	0.00E+00	-2.98E-01	0.00E+00	-1.08E-03	1.21E+04
1	0	0	1	0	0	4	116	1.29E+05	-2.98E-01	3.60E+00	-2.98E-01	-2.49E-02	1.08E+00	4.07E-02	-4.77E+00	1	2.24E-02	1.83E-02	0.00E+00	0.00E+00	-4.04E-02	4.77E+00	0.00E+00	4.77E+00	0.00E+00	0.00E+00	-2.98E-01	0.00E+00	-1.07E-03	1.21E+04
1	0	0	1	0	0	4	116	1.29E+05	-2.98E-01	3.60E+00	-2.98E-01	-2.49E-02	1.06E+00	4.08E-02	-4.80E+00	1	2.24E-02	1.84E-02	0.00E+00	0.00E+00	-3.94E-02	4.80E+00	0.00E+00	4.80E+00	0.00E+00	0.00E+00	-2.98E-01	0.00E+00	-1.07E-03	1.21E+04
1	0	0	1	0	0	4	116	1.30E+05	-2.98E-01	3.59E+00	-2.98E-01	-2.49E-02	1.03E+00	4.09E-02	-4.82E+00	1	2.24E-02	1.85E-02	0.00E+00	0.00E+00	-3.85E-02	4.82E+00	0.00E+00	4.82E+00	0.00E+00	0.00E+00	-2.98E-01	0.00E+00	-1.07E-03	1.20E+04
1	0	0	1	0	0	4	116	1.30E+05	-2.98E-01	3.59E+00	-2.98E-01	-2.49E-02	1.01E+00	4.10E-02	-4.85E+00	1	2.24E-02	1.86E-02	0.00E+00	0.00E+00	-3.76E-02	4.85E+00	0.00E+00	4.85E+00	0.00E+00	0.00E+00	-2.98E-01	0.00E+00	-1.07E-03	1.20E+04
1	0	0	1	0	0	4	116	1.30E+05	-2.98E-01	3.58E+00	-2.98E-01	-2.49E-02	9.82E-01	4.11E-02	-4.87E+00	1	2.24E-02	1.87E-02	0.00E+00	0.00E+00	-3.67E-02	4.87E+00	0.00E+00	4.87E+00	0.00E+00	0.00E+00	-2.98E-01	0.00E+00	-1.07E-03	1.20E+04
1	0	0	1	0	0	4	116	1.31E+05	-2.98E-01	3.58E+00	-2.98E-01	-2.49E-02	9.58E-01	4.12E-02	-4.90E+00	1	2.24E-02	1.87E-02	0.00E+00	0.00E+00	-3.57E-02	4.90E+00	0.00E+00	4.90E+00	0.00E+00	0.00E+00	-2.98E-01	0.00E+00	-1.07E-03	1.20E+04
1	0	0	1	0	0	4	116	1.31E+05	-2.98E-01	3.57E+00	-2.98E-01	-2.49E-02	9.33E-01	4.13E-02	-4.92E+00	1	2.24E-02	1.88E-02	0.00E+00	0.00E+00	-3.48E-02	4.92E+00	0.00E+00	4.92E+00	0.00E+00	0.00E+00	-2.98E-01	0.00E+00	-1.06E-03	1.20E+04
1	0	0	1	0	0	4	116	1.31E+05	-2.98E-01	3.56E+00	-2.98E-01	-2.49E-02	9.08E-01	4.13E-02	-4.95E+00	1	2.24E-02	1.89E-02	0.00E+00	0.00E+00	-3.39E-02	4.95E+00	0.00E+00	4.95E+00	0.00E+00	0.00E+00	-2.98E-01	0.00E+00	-1.06E-03	1.19E+04
1	0	0	1	0	0	4	116	1.31E+05	-2.98E-01	3.55E+00	-2.98E-01	-2.22E-02	8.86E-01	4.14E-02	-4.97E+00	1	2.24E-02	1.90E-02	0.00E+00	0.00E+00	-3.30E-02	4.97E+00	0.00E+00	4.97E+00	0.00E+00	0.00E+00	-2.98E-01	0.00E+00	-1.06E-03	1.19E+04
1	0	0	1	0	0	4	116	1.32E+05	-2.98E-01	3.54E+00	-2.98E-01	-1.83E-02	8.67E-01	4.15E-02	-4.99E+00	1	2.24E-02	1.91E-02	0.00E+00	0.00E+00	-3.24E-02	4.99E+00	0.00E+00	4.99E+00	0.00E+00	0.00E+00	-2.98E-01	0.00E+00	-1.06E-03	1.19E+04
1	0	0	1	0	0	4	116	1.32E+05	-2.98E-01	3.53E+00	-2.98E-01	-1.54E-02	8.52E-01	4.15E-02	-5.00E+00	1	2.24E-02	1.91E-02	0.00E+00	0.00E+00	-3.18E-02	5.00E+00	0.00E+00	5.00E+00	0.00E+00	0.00E+00	-2.98E-01	0.00E+00	-1.05E-03	1.18E+04
1	0	0	1	0	0	4	116	1.32E+05	-2.98E-01	3.52E+00	-2.98E-01	-1.31E-02	8.39E-01	4.16E-02	-5.02E+00	1	2.24E-02	1.92E-02	0.00E+00	0.00E+00	-3.13E-02	5.02E+00	0.00E+00	5.02E+00	0.00E+00	0.00E+00	-2.98E-01	0.00E+00	-1.05E-03	1.18E+04
1	0	0	1	0	0	4	116	1.32E+05	-2.98E-01	3.51E+00	-2.98E-01	-1.13E-02	8.28E-01	4.16E-02	-5.03E+00	1	2.24E-02	1.92E-02	0.00E+00	0.00E+00	-3.09E-02	5.03E+00	0.00E+00	5.03E+00	0.00E+00	0.00E+00	-2.98E-01	0.00E+00	-1.05E-03	1.18E+04
1	0	0	1	0	0	4	116	1.32E+05	-2.98E-01	3.50E+00	-2.98E-01	-9.50E-03	8.18E-01	4.17E-02	-5.04E+00	1	2.24E-02	1.92E-02	0.00E+00	0.00E+00	-3.05E-02	5.04E+00	0.00E+00	5.04E+00	0.00E+00	0.00E+00	-2.98E-01	0.00E+00	-1.04E-03	1.17E+04
1	0	0	1	0	0	4	116	1.32E+05	-2.98E-01	3.49E+00	-2.98E-01	-8.30E-03	8.10E-01	4.17E-02	-5.04E+00	1	2.24E-02	1.93E-02	0.00E+00	0.00E+00	-3.02E-02	5.04E+00	0.00E+00	5.04E+00	0.00E+00	0.00E+00	-2.98E-01	0.00E+00	-1.04E-03	1.17E+04
1	0	0	1	0	0	4	116	1.32E+05	-2.98E-01	3.48E+00	-2.98E-01	-7.34E-03	8.02E-01	4.17E-02	-5.05E+00	1	2.24E-02	1.93E-02	0.00E+00	0.00E+00	-2.99E-02	5.05E+00	0.00E+00	5.05E+00	0.00E+00	0.00E+00	-2.98E-01	0.00E+00	-1.04E-03	1.17E+04
1	0	0	1	0	0	4	116	1.33E+05	-2.98E-01	3.47E+00	-2.98E-01	-6.61E-03	7.96E-01	4.17E-02	-5.06E+00	1	2.24E-02	1.93E-02	0.00E+00	0.00E+00	-2.97E-02	5.06E+00	0.00E+00	5.06E+00	0.00E+00	0.00E+00	-2.98E-01	0.00E+00	-1.03E-03	1.16E+04
1	0	0	1	0	0	4	116	1.33E+05	-2.98E-01	3.46E+00	-2.98E-01	-5.96E-03	7.90E-01	4.18E-02	-5.06E+00	1	2.24E-02	1.93E-02	0.00E+00	0.00E+00	-2.95E-02	5.06E+00	0.00E+00	5.06E+00	0.00E+00	0.00E+00	-2.98E-01	0.00E+00	-1.03E-03	1.16E+04
1	0	0	1	0	0	4	116	1.33E+05	-2.98E-01	3.45E+00	-2.98E-01	-5.39E-03	7.84E-01	4.18E-02	-5.07E+00	1	2.24E-02	1.94E-02	0.00E+00	0.00E+00	-2.93E-02	5.07E+00	0.00E+00	5.07E+00	0.00E+00	0.00E+00	-2.98E-01	0.00E+00	-1.03E-03	1.16E+04
1	0	0	1	0	0	4	116	1.33E+05	-2.98E-01	3.44E+00	-2.98E-01	-4.89E-03	7.80E-01	4.18E-02	-5.07E+00	1	2.24E-02	1.94E-02	0.00E+00	0.00E+00	-2.91E-02	5.07E+00	0.00E+00	5.07E+00	0.00E+00	0.00E+00	-2.98E-01	0.00E+00	-1.03E-03	1.15E+04
1	0	0	1	0	0	4	116	1.33E+05	-2.98E-01	3.43E+00	-2.98E-01	-4.50E-03	7.75E-01	4.18E-02	-5.08E+00	1	2.24E-02	1.94E-02	0.00E+00	0.00E+00	-2.89E-02	5.08E+00	0.00E+00	5.08E+00	0.00E+00	0.00E+00	-2.98E-01	0.00E+00	-1.02E-03	1.15E+04
1	0	0	1	0	0	4	116	1.33E+05	-2.98E-01	3.42E+00	-2.98E-01	-4.27E-03	7.71E-01	4.18E-02	-5.08E+00	1	2.24E-02	1.94E-02	0.00E+00	0.00E+00	-2.88E-02	5.08E+00	0.00E+00	5.08E+00	0.00E+00	0.00E+00	-2.98E-01	0.00E+00	-1.02E-03	1.15E+04
1	0	0	1	0	0	4	116	1.33E+05	-2.98E-01	3.41E+00	-2.98E-01	-4.01E-03	7.67E-01	4.18E-02	-5.09E+00	1	2.24E-02	1.94E-02	0.00E+00	0.00E+00	-2.86E-02	5.09E+00	0.00E+00	5.09E+00	0.00E+00	0.00E+00	-2.98E-01	0.00E+00	-1.02E-03	1.14E+04
1	0	0	1	0	0	4	116	1.33E+05	-2.98E-01	3.40E+00	-2.98E-01	-3.64E-03	7.63E-01	4.19E-02	-5.09E+00	1	2.24E-02	1.94E-02	0.00E+00	0.00E+00	-2.85E-02	5.09E+00	0.00E+00	5.09E+00	0.00E+00	0.00E+00	-2.98E-01	0.00E+00	-1.01E-03	1.14E+04
1	0	0	1	0	0	4	116	1.33E+05	-2.98E-01	3.39E+00	-2.98E-01	-3.45E-03	7.60E-01	4.19E-02	-5.09E+00	1	2.24E-02	1.94E-02	0.00E+00	0.00E+00	-2.83E-02	5.09E+00	0.00E+00	5.09E+00	0.00E+00	0.00E+00	-2.98E-01	0.00E+00	-1.01E-03	1.14E+04
1	0	0	1	0	0	4	116	1.33E+05	-2.98E-01	3.38E+00	-2.98E-01	-3.30E-03	7.56E-01	4.19E-02	-5.10E+00	1	2.24E-02	1.94E-02	0.00E+00	0.00E+00	-2.82E-02	5.10E+00	0.00E+00	5.10E+00	0.00E+00	0.00E+00	-2.98E-01	0.00E+00	-1.01E-03	1.13E+04
1	0	0	1	0	0	4	116	1.33E+05	-2.98E-01	3.37E+00	-2.98E-01	-3.09E-03	7.53E-01	4.19E-02	-5.10E+00	1	2.24E-02	1.95E-02	0.00E+00	0.00E+00	-2.81E-02	5.10E+00	0.00E+00	5.10E+00	0.00E+00	0.00E+00	-2.98E-01	0.00E+00	-1.00E-03	1.13E+04
1	0	0	1	0	0	4	116	1.33E+05	-2.98E-01	3.36E+00	-2.98E-01	-2.91E-03	7.50E-01	4.19E-02	-5.10E+00	1	2.24E-02	1.95E-02	0.00E+00	0.00E+00	-2.80E-02	5.10E+00	0.00E+00	5.10E+00	0.00E+00	0.00E+00	-2.98E-01	0.00E+00	-1.00E-03	1.13E+04
1	0	0	1	0	0	4	116	1.33E+05	-2.98E-01	3.35E+00	-2.98E-01	-2.72E-03	7.48E-01	4.19E-02	-5.11E+00	1	2.24E-02	1.95E-02	0.00E+00	0.00E+00	-2.79E-02	5.11E+00	0.00E+00	5.11E+00	0.00E+00	0.00E+00	-2.98E-01	0.00E+00	-9.99E-04	1.12E+04
1	0	0	1	0	0	4	116	1.33E+05	-2.98E-01	3.34E+00	-2.98E-01	-2.57E-03	7.45E-01	4.19E-02	-5.11E+00	1	2.24E-02	1.95E-02	0.00E+00	0.00E+00	-2.78E-02	5.11E+00	0.00E+00	5.11E+00	0.00E+00	0.00E+00	-2.98E-01	0.00E+00	-9.95E-04	1.12E+04
1	0	0	1	0	0	4	116	1.33E+05	-2.98E-01	3.33E+00	-2.98E-01	-2.48E-03	7.43E-01	4.19E-02	-5.11E+00	1	2.24E-02	1.95E-02	0.00E+00	0.00E+00	-2.77E-02	5.11E+00	0.00E+00	5.11E+00	0.00E+00	0.00E+00	-2.98E-01	0.00E+00	-9.93E-04	1.12E+04
1	0	0	1	0	0	4	116	1.33E+05	-2.98E-01	3.32E+00	-2.98E-01	-2.39E-03	7.40E-01	4.19E-02	-5.11E+00	1	2.24E-02	1.95E-02	0.00E+00	0.00E+00	-2.76E-02	5.11E+00	0.00E+00	5.11E+00	0.00E+00	0.00E+00	-2.98E-01	0.00E+00	-9.90E-04	1.11E+04
1	0	0	1	0	0	4	116	1.33E+05	-2.98E-01	3.31E+00	-2.98E-01	-2.28E-03	7.38E-01	4.19E-02	-5.12E+00	1	2.24E-02	1.95E-02	0.00E+00	0.00E+00	-2.75E-02	5.12E+00	0.00E+00	5.12E+00	0.00E+00	0.00E+00	-2.98E-01	0.00E+00	-9.87E-04	1.11E+04
1	0	0	1	0	0	4	116	1.33E+05	-2.98E-01	3.30E+00	-2.98E-01	-2.14E-03	7.36E-01	4.19E-02	-5.12E+00	1	2.24E-02	1.95E-02	0.00E+00	0.00E+00	-2.75E-02	5.12E+00	0.00E+00	5.12E+00	0.00E+00	0.00E+00	-2.98E-01	0.00E+00	-9.84E-04	1.11E+04
1	0	0	1	0	0	4	116	1.33E+05	-2.98E-01	3.29E+00	-2.98E-01	-2.06E-03	7.34E-01	4.19E-02	-5.12E+00	1	2.24E-02	1.95E-02	0.00E+00	0.00E+00	-2.74E-02	5.12E+00	0.00E+00	5.12E+00	0.00E+00	0.00E+00	-2.98E-01	0.00E+00	-9.81E-04	1.10E+04
1	0	0	1	0	0	4	116	1.33E+05	-2.98E-01	3.28E+00	-2.98E-01	-1.93E-03	7.32E-01	4.20E-02	-5.12E+00	1	2.24E-02	1.95E-02	0.00E+00	0.00E+00	-2.73E-02	5.12E+00	0.00E+00	5.12E+00	0.00E+00	0.00E+00	-2.98E-01	0.00E+00	-9.78E-04	1.10E+04
1	0	0	1	0	0	4	116	1.33E+05	-2.98E-01	3.27E+00	-2.98E-01	-1.86E-03	7.30E-01	4.20E-02	-5.12E+00	1	2.24E-02	1.95E-02	0.00E+00	0.00E+00	-2.72E-02	5.12E+00	0.00E+00	5.12E+00	0.00E+00	0.00E+00	-2.98E-01	0.00E+00	-9.75E-04	1.10E+04
1	0	0	1	0	0	4	116	1.33E+05	-2.98E-01	3.26E+00	-2.98E-01	-1.75E-03	7.28E-01	4.20E-02	-5.13E+00	1	2.24E-02	1.95E-02	0.00E+00	0.00E+00	-2.72E-02	5.13E+00	0.00E+00	5.13E+00	0.00E+00	0.00E+00	-2.98E-01	0.00E+00	-9.72E-04	1.09E+04
1	0	0	1	0	0	4	116	1.33E+05	-2.98E-01	3.25E+00	-2.98E-01	-1.71E-03	7.27E-01	4.20E-02	-5.13E+00	1	2.24E-02	1.95E-02	0.00E+00	0.00E+00	-2.71E-02	5.13E+00	0.00E+00	5.13E+00	0.00E+00	0.00E+00	-2.98E-01	0.00E+00	-9.69E-04	1.09E+04
1	0	0	1	0	0	4	116	1.33E+05	-2.98E-01	3.24E+00	-2.98E-01	-1.63E-03	7.25E-01	4.20E-02	-5.13E+00	1	2.24E-02	1.96E-02	0.00E+00	0.00E+00	-2.70E-02	5.13E+00	0.00E+00	5.13E+00	0.00E+00	0.00E+00	-2.98E-01	0.00E+00	-9.66E-04	1.09E+04
1	0	0	1	0	0	4	116	1.33E+05	-2.98E-01	3.23E+00	-2.98E-01	-1.59E-03	7.23E-01	4.20E-02	-5.13E+00	1	2.24E-02	1.96E-02	0.00E+00	0.00E+00	-2.70E-02	5.13E+00	0.00E+00	5.13E+00	0.00E+00	0.00E+00	-2.98E-01	0.00E+00	-9.63E-04	1.08E+04
1	0	0	1	0	0	4	116	1.33E+05	-2.98E-01	3.22E+00	-2.98E-01	-1.52E-03	7.22E-01	4.20E-02	-5.13E+00	1	2.24E-02	1.96E-02	0.00E+00	0.00E+00	-2.69E-02	5.13E+00	0.00E+00	5.13E+00	0.00E+00	0.00E+00	-2.98E-01	0.00E+00	-9.60E-04	1.08E+04
1	0	0	1	0	0	4	116	1.33E+05	-2.98E-01	3.21E+00	-2.98E-01	-1.46E-03	7.20E-01	4.20E-02	-5.13E+00	1	2.24E-02	1.96E-02	0.00E+00	0.00E+00	-2.69E-02	5.13E+00	0.00E+00	5.13E+00	0.00E+00	0.00E+00	-2.98E-01	0.00E+00	-9.57E-04	1.08E+04
1	0	0	1	0	0	4	116	1.33E+05	-2.98E-01	3.20E+00	-2.98E-01	-1.40E-03	7.19E-01	4.20E-02	-5.14E+00	1	2.24E-02	1.96E-02	0.00E+00	0.00E+00	-2.68E-02	5.14E+00	0.00E+00	5.14E+00	0.00E+00	0.00E+00	-2.98E-01	0.00E+00	-9.54E-04	1.07E+04
1	0	0	1	0	0	4	116	1.34E+05	-2.98E-01	3.19E+00	-2.98E-01	-1.35E-03	7.18E-01	4.20E-02	-5.14E+00	1	2.24E-02	1.96E-02	0.00E+00	0.00E+00	-2.68E-02	5.14E+00	0.00E+00	5.14E+00	0.00E+00	0.00E+00	-2.98E-01	0.00E+00	-9.51E-04	1.07E+04
1	0	0	1	0	0	4	116	1.34E+05	-2.98E-01	3.18E+00	-2.98E-01	-1.33E-03	7.16E-01	4.20E-02	-5.14E+00	1	2.24E-02	1.96E-02	0.00E+00	0.00E+00	-2.67E-02	5.14E+00	0.00E+00	5.14E+00	0.00E+00	0.00E+00	-2.98E-01	0.00E+00	-9.48E-04	1.07E+04
1	0	0	1	0	0	4	116	1.34E+05	-2.98E-01	3.17E+00	-2.98E-01	-1.26E-03	7.15E-01	4.20E-02	-5.14E+00	1	2.24E-02	1.96E-02	0.00E+00	0.00E+00	-2.67E-02	5.14E+00	0.00E+00	5.14E+00	0.00E+00	0.00E+00	-2.98E-01	0.00E+00	-9.45E-04	1.06E+04
1	0	0	1	0	0	4	116	1.34E+05	-2.98E-01	3.16E+00	-2.98E-01	-1.25E-03	7.14E-01	4.20E-02	-5.14E+00	1	2.24E-02	1.96E-02	0.00E+00	0.00E+00	-2.66E-02	5.14E+00	0.00E+00	5.14E+00	0.00E+00	0.00E+00	-2.98E-01	0.00E+00	-9.42E-04	1.06E+04
1	0	0	1	0	0	4	116	1.34E+05	-2.98E-01	3.15E+00	-2.98E-01	-1.20E-03	7.13E-01	4.20E-02	-5.14E+00	1	2.24E-02	1.96E-02	0.00E+00	0.00E+00	-2.66E-02	5.14E+00	0.00E+00	5.14E+00	0.00E+00	0.00E+00	-2.98E-01	0.00E+00	-9.39E-04	1.06E+04
1	0	0	1	0	0	4	116	1.34E+05	-2.98E-01	3.14E+00	-2.98E-01	-1.16E-03	7.11E-01	4.20E-02	-5.14E+00	1	2.24E-02	1.96E-02	0.00E+00	0.00E+00	-2.65E-02	5.14E+00	0.00E+00	5.14E+00	0.00E+00	0.00E+00	-2.98E-01	0.00E+00	-9.36E-04	1.05E+04
1	0	0	1	0	0	4	116	1.34E+05	-2.98E-01	3.13E+00	-2.98E-01	-1.12E-03	7.10E-01	4.20E-02	-5.14E+00	1	2.24E-02	1.96E-02	0.00E+00	0.00E+00	-2.65E-02	5.14E+00	0.00E+00	5.14E+00	0.00E+00	0.00E+00	-2.98E-01	0.00E+00	-9.33E-04	1.05E+04
1	0	0	1	0	0	4	116	1.34E+05	-2.98E-01	3.12E+00	-2.98E-01	-1.09E-03	7.09E-01	4.20E-02	-5.14E+00	1	2.24E-02	1.96E-02	0.00E+00	0.00E+00	-2.65E-02	5.14E+00	0.00E+00	5.14E+00	0.00E+00	0.00E+00	-2.98E-01	0.00E+00	-9.30E-04	1.05E+04
1	0	0	1	0	0	4	116	1.34E+05	-2.98E-01	3.11E+00	-2.98E-01	-1.06E-03	7.08E-01	4.20E-02	-5.15E+00	1	2.24E-02	1.96E-02	0.00E+00	0.00E+00	-2.64E-02	5.15E+00	0.00E+00	5.15E+00	0.00E+00	0.00E+00	-2.98E-01	0.00E+00	-9.27E-04	1.04E+04
1	0	0	1	0	0	4	116	1.34E+05	-2.98E-01	3.10E+00	-2.98E-01	-1.03E-03	7.07E-01	4.20E-02	-5.15E+00	1	2.24E-02	1.96E-02	0.00E+00	0.00E+00	-2.64E-02	5.15E+00	0.00E+00	5.15E+00	0.00E+00	0.00E+00	-2.98E-01	0.00E+00	-9.24E-04	1.04E+04
1	0	0	1	0	0	4	116	1.34E+05	-2.98E-01	3.09E+00	-2.98E-01	-1.01E-03	7.06E-01	4.20E-02	-5.15E+00	1	2.24E-02	1.96E-02	0.00E+00	0.00E+00	-2.63E-02	5.15E+00	0.00E+00	5.15E+00	0.00E+00	0.00E+00	-2.98E-01	0.00E+00	-9.21E-04	1.03E+04
1	0	0	1	0	0	4	116	1.34E+05	-2.98E-01	3.08E+00	-2.98E-01	-9.91E-04	7.05E-01	4.20E-02	-5.15E+00	1	2.24E-02	1.96E-02	0.00E+00	0.00E+00	-2.63E-02	5.15E+00	0.00E+00	5.15E+00	0.00E+00	0.00E+00	-2.98E-01	0.00E+00	-9.18E-04	1.03E+04
1	0	0	1	0	0	4	116	1.34E+05	-2.98E-01	3.07E+00	-2.98E-01	-9.59E-04	7.04E-01	4.20E-02	-5.15E+00	1	2.24E-02	1.96E-02	0.00E+00	0.00E+00	-2.63E-02	5.15E+00	0.00E+00	5.15E+00	0.00E+00	0.00E+00	-2.98E-01	0.00E+00	-9.15E-04	1.03E+04
1	0	0	1	0	0	4	116	1.34E+05	-2.98E-01	3.06E+00	-2.98E-01	-9.34E-04	7.03E-01	4.20E-02	-5.15E+00	1	2.24E-02	1.96E-02	0.00E+00	0.00E+00	-2.62E-02	5.15E+00	0.00E+00	5.15E+00	0.00E+00	0.00E+00	-2.98E-01	0.00E+00	-9.12E-04	1.02E+04
1	0	0	1	0	0	4	116	1.34E+05	-2.98E-01	3.05E+00	-2.98E-01	-9.12E-04	7.02E-01	4.20E-02	-5.15E+00	1	2.24E-02	1.96E-02	0.00E+00	0.00E+00	-2.62E-02	5.15E+00	0.00E+00	5.15E+00	0.00E+00	0.00E+00	-2.98E-01	0.00E+00	-9.09E-04	1.02E+04
1	0	0	1	0	0	4	116	1.34E+05	-2.98E-01	3.04E+00	-2.98E-01	-8.76E-04	7.01E-01	4.21E-02	-5.15E+00	1	2.24E-02	1.96E-02	0.00E+00	0.00E+00	-2.62E-02	5.15E+00	0.00E+00	5.15E+00	0.00E+00	0.00E+00	-2.98E-01	0.00E+00	-9.06E-04	1.02E+04
1	0	0	1	0	0	4	116	1.34E+05	-2.98E-01	3.03E+00	-2.98E-01	-8.59E-04	7.01E-01	4.21E-02	-5.15E+00	1	2.24E-02	1.96E-02	0.00E+00	0.00E+00	-2.61E-02	5.15E+00	0.00E+00	5.15E+00	0.00E+00	0.00E+00	-2.98E-01	0.00E+00	-9.03E-04	1.01E+04
1	0	0	1	0	0	4	116	1.34E+05	-2.98E-01	3.02E+00	-2.98E-01	-8.34E-04	7.00E-01	4.21E-02	-5.15E+00	1	2.24E-02	1.96E-02	0.00E+00	0.00E+00	-2.61E-02	5.15E+00	0.00E+00	5.15E+00	0.00E+00	0.00E+00	-2.98E-01	0.00E+00	-9.00E-04	1.01E+04
1	0	0	1	0	0	4	116	1.34E+05	-2.98E-01	3.01E+00	-2.98E-01	-8.15E-04	6.99E-01	4.21E-02	-5.16E+00	1	2.24E-02	1.96E-02	0.00E+00	0.00E+00	-2.61E-02	5.16E+00	0.00E+00	5.16E+00	0.00E+00	0.00E+00	-2.98E-01	0.00E+00	-8.97E-04	1.01E+04
1	0	0	1	0	0	4	116	1.34E+05	-2.98E-01	3.00E+00	-2.98E-01	-7.90E-04	6.98E-01	4.21E-02	-5.16E+00	1	2.24E-02	1.96E-02	0.00E+00	0.00E+00	-2.60E-02	5.16E+00	0.00E+00	5.16E+00	0.00E+00	0.00E+00	-2.98E-01	0.00E+00	-8.94E-04	1.00E+04
1	0	0	1	0	0	4	116	1.34E+05	-2.98E-01	2.99E+00	-2.98E-01	-7.79E-04	6.97E-01	4.21E-02	-5.16E+00	1	2.24E-02	1.96E-02	0.00E+00	0.00E+00	-2.60E-02	5.16E+00	0.00E+00	5.16E+00	0.00E+00	0.00E+00	-2.98E-01	0.00E+00	-8.91E-04	1.00E+04
1	0	0	1	0	0	4	116	1.34E+05	-2.98E-01	2.98E+00	-2.98E-01	-7.54E-04	6.97E-01	4.21E-02	-5.16E+00	1	2.24E-02	1.96E-02	0.00E+00	0.00E+00	-2.60E-02	5.16E+00	0.00E+00	5.16E+00	0.00E+00	0.00E+00	-2.98E-01	0.00E+00	-8.88E-04	9.98E+03
1	0	0	1	0	0	4	116	1.34E+05	-2.98E-01	2.97E+00	-2.98E-01	-7.48E-04	6.96E-01	4.21E-02	-5.16E+00	1	2.24E-02	1.96E-02	0.00E+00	0.00E+00	-2.60E-02	5.16E+00	0.00E+00	5.16E+00	0.00E+00	0.00E+00	-2.98E-01	0.00E+00	-8.85E-04	9.95E+03
1	0	0	1	0	0	4	116	1.34E+05	-2.98E-01	2.96E+00	-2.98E-01	-7.27E-04	6.95E-01	4.21E-02	-5.16E+00	1	2.24E-02	1.96E-02	0.00E+00	0.00E+00	-2.59E-02	5.16E+00	0.00E+00	5.16E+00	0.00E+00	0.00E+00	-2.98E-01	0.00E+00	-8.82E-04	9.91E+03
1	0	0	1	0	0	4	116	1.34E+05	-2.98E-01	2.95E+00	-2.98E-01	-7.11E-04	6.94E-01	4.21E-02	-5.16E+00	1	2.24E-02	1.96E-02	0.00E+00	0.00E+00	-2.59E-02	5.16E+00	0.00E+00	5.16E+00	0.00E+00	0.00E+00	-2.98E-01	0.00E+00	-8.79E-04	9.88E+03
1	0	0	1	0	0	4	116	1.34E+05	-2.98E-01	2.94E+00	-2.98E-01	-6.99E-04	6.94E-01	4.21E-02	-5.16E+00	1	2.24E-02	1.97E-02	0.00E+00	0.00E+00	-2.59E-02	5.16E+00	0.00E+00	5.16E+00	0.00E+00	0.00E+00	-2.98E-01	0.00E+00	-8.76E-04	9.85E+03
1	0	0	1	0	0	4	116	1.34E+05	-2.98E-01	2.93E+00	-2.98E-01	-6.78E-04	6.93E-01	4.21E-02	-5.16E+00	1	2.24E-02	1.97E-02	0.00E+00	0.00E+00	-2.59E-02	5.16E+00	0.00E+00	5.16E+00	0.00E+00	0.00E+00	-2.98E-01	0.00E+00	-8.73E-04	9.81E+03
1	0	0	1	0	0	4	116	1.34E+05	-2.98E-01	2.92E+00	-2.98E-01	-6.70E-04	6.92E-01	4.21E-02	-5.16E+00	1	2.24E-02	1.97E-02	0.00E+00	0.00E+00	-2.58E-02	5.16E+00	0.00E+00	5.16E+00	0.00E+00	0.00E+00	-2.98E-01	0.00E+00	-8.70E-04	9.78E+03
1	0	0	1	0	0	4	116	1.34E+05	-2.98E-01	2.91E+00	-2.98E-01	-6.62E-04	6.92E-01	4.21E-02	-5.16E+00	1	2.24E-02	1.97E-02	0.00E+00	0.00E+00	-2.58E-02	5.16E+00	0.00E+00	5.16E+00	0.00E+00	0.00E+00	-2.98E-01	0.00E+00	-8.67E-04	9.75E+03
1	0	0	1	0	0	4	116	1.34E+05	-2.98E-01	2.90E+00	-2.98E-01	-6.46E-04	6.91E-01	4.21E-02	-5.16E+00	1	2.24E-02	1.97E-02	0.00E+00	0.00E+00	-2.58E-02	5.16E+00	0.00E+00	5.16E+00	0.00E+00	0.00E+00	-2.98E-01	0.00E+00	-8.64E-04	9.71E+03
1	0	0	1	0	0	4	116	1.34E+05	-2.98E-01	2.89E+00	-2.98E-01	-6.33E-04	6.90E-01	4.21E-02	-5.16E+00	1	2.24E-02	1.97E-02	0.00E+00	0.00E+00	-2.58E-02	5.16E+00	0.00E+00	5.16E+00	0.00E+00	0.00E+00	-2.98E-01	0.00E+00	-8.61E-04	9.68E+03
1	0	0	1	0	0	4	116	1.34E+05	-2.98E-01	2.88E+00	-2.98E-01	-6.23E-04	6.90E-01	4.21E-02	-5.16E+00	1	2.24E-02	1.97E-02	0.00E+00	0.00E+00	-2.57E-02	5.16E+00	0.00E+00	5.16E+00	0.00E+00	0.00E+00	-2.98E-01	0.00E+00	-8.58E-04	9.64E+03
1	0	0	1	0	0	4	116	1.34E+05	-2.98E-01	2.87E+00	-2.98E-01	-6.08E-04	6.89E-01	4.21E-02	-5.16E+00	1	2.24E-02	1.97E-02	0.00E+00	0.00E+00	-2.57E-02	5.16E+00	0.00E+00	5.16E+00	0.00E+00	0.00E+00	-2.98E-01	0.00E+00	-8.55E-04	9.61E+03
1	0	0	1	0	0	4	116	1.34E+05	-2.98E-01	2.86E+00	-2.98E-01	-5.98E-04	6.89E-01	4.21E-02	-5.17E+00	1	2.24E-02	1.97E-02	0.00E+00	0.00E+00	-2.57E-02	5.17E+00	0.00E+00	5.17E+00	0.00E+00	0.00E+00	-2.98E-01	0.00E+00	-8.52E-04	9.58E+03
1	0	0	1	0	0	4	116	1.34E+05	-2.98E-01	2.85E+00	-2.98E-01	-5.84E-04	6.88E-01	4.21E-02	-5.17E+00	1	2.24E-02	1.97E-02	0.00E+00	0.00E+00	-2.57E-02	5.17E+00	0.00E+00	5.17E+00	0.00E+00	0.00E+00	-2.98E-01	0.00E+00	-8.49E-04	9.54E+03
1	0	0	1	0	0	4	116	1.34E+05	-2.98E-01	2.84E+00	-2.98E-01	-5.80E-04	6.87E-01	4.21E-02	-5.17E+00	1	2.24E-02	1.97E-02	0.00E+00	0.00E+00	-2.56E-02	5.17E+00	0.00E+00	5.17E+00	0.00E+00	0.00E+00	-2.98E-01	0.00E+00	-8.46E-04	9.51E+03
1	0	0	1	0	0	4	116	1.34E+05	-2.98E-01	2.83E+00	-2.98E-01	-5.66E-04	6.87E-01	4.21E-02	-5.17E+00	1	2.24E-02	1.97E-02	0.00E+00	0.00E+00	-2.56E-02	5.17E+00	0.00E+00	5.17E+00	0.00E+00	0.00E+00	-2.98E-01	0.00E+00	-8.43E-04	9.48E+03
1	0	0	1	0	0	4	116	1.34E+05	-2.98E-01	2.82E+00	-2.98E-01	-5.62E-04	6.86E-01	4.21E-02	-5.17E+00	1	2.24E-02	1.97E-02	0.00E+00	0.00E+00	-2.56E-02	5.17E+00	0.00E+00	5.17E+00	0.00E+00	0.00E+00	-2.98E-01	0.00E+00	-8.40E-04	9.44E+03
1	0	0	1	0	0	4	116	1.34E+05	-2.98E-01	2.81E+00	-2.98E-01	-5.50E-04	6.86E-01	4.21E-02	-5.17E+00	1	2.24E-02	1.97E-02	0.00E+00	0.00E+00	-2.56E-02	5.17E+00	0.00E+00	5.17E+00	0.00E+00	0.00E+00	-2.98E-01	0.00E+00	-8.37E-04	9.41E+03
1	0	0	1	0	0	4	116	1.34E+05	-2.98E-01	2.80E+00	-2.98E-01	-5.46E-04	6.85E-01	4.21E-02	-5.17E+00	1	2.24E-02	1.97E-02	0.00E+00	0.00E+00	-2.56E-02	5.17E+00	0.00E+00	5.17E+00	0.00E+00	0.00E+00	-2.98E-01	0.00E+00	-8.34E-04	9.38E+03
1	0	0	1	0	0	4	116	1.34E+05	-2.98E-01	2.79E+00	-2.98E-01	-5.36E-04	6.85E-01	4.21E-02	-5.17E+00	1	2.24E-02	1.97E-02	0.00E+00	0.00E+00	-2.55E-02	5.17E+00	0.00E+00	5.17E+00	0.00E+00	0.00E+00	-2.98E-01	0.00E+00	-8.31E-04	9.34E+03
1	0	0	1	0	0	4	116	1.34E+05	-2.98E-01	2.78E+00	-2.98E-01	-5.28E-04	6.84E-01	4.21E-02	-5.17E+00	1	2.24E-02	1.97E-02	0.00E+00	0.00E+00	-2.55E-02	5.17E+00	0.00E+00	5.17E+00	0.00E+00	0.00E+00	-2.98E-01	0.00E+00	-8.28E-04	9.31E+03
1	0	0	1	0	0	4	116	1.34E+05	-2.98E-01	2.77E+00	-2.98E-01	-5.23E-04	6.84E-01	4.21E-02	-5.17E+00	1	2.24E-02	1.97E-02	0.00E+00	0.00E+00	-2.55E-02	5.17E+00	0.00E+00	5.17E+00	0.00E+00	0.00E+00	-2.98E-01	0.00E+00	-8.25E-04	9.27E+03
1	0	0	1	0	0	4	116	1.34E+05	-2.98E-01	2.76E+00	-2.98E-01	-5.18E-04	6.83E-01	4.21E-02	-5.17E+00	1	2.24E-02	1.97E-02	0.00E+00	0.00E+00	-2.55E-02	5.17E+00	0.00E+00	5.17E+00	0.00E+00	0.00E+00	-2.98E-01	0.00E+00	-8.22E-04	9.24E+03
1	0	0	1	0	0	4	116	1.34E+05	-2.98E-01	2.75E+00	-2.98E-01	-5.09E-04	6.83E-01	4.21E-02	-5.17E+00	1	2.24E-02	1.97E-02	0.00E+00	0.00E+00	-2.55E-02	5.17E+00	0.00E+00	5.17E+00	0.00E+00	0.00E+00	-2.98E-01	0.00E+00	-8.19E-04	9.21E+03
1	0	0	1	0	0	4	116	1.34E+05	-2.98E-01	2.74E+00	-2.98E-01	-5.04E-04	6.82E-01	4.21E-02	-5.17E+00	1	2.24E-02	1.97E-02	0.00E+00	0.00E+00	-2.54E-02	5.17E+00	0.00E+00	5.17E+00	0.00E+00	0.00E+00	-2.98E-01	0.00E+00	-8.16E-04	9.17E+03
1	0	0	1	0	0	4	116	1.34E+05	-2.98E-01	2.73E+00	-2.98E-01	-4.98E-04	6.82E-01	4.21E-02	-5.17E+00	1	2.24E-02	1.97E-02	0.00E+00	0.00E+00	-2.54E-02	5.17E+00	0.00E+00	5.17E+00	0.00E+00	0.00E+00	-2.98E-01	0.00E+00	-8.13E-04	9.14E+03
1	0	0	1	0	0	4	116	1.34E+05	-2.98E-01	2.72E+00	-2.98E-01	-4.97E-04	6.81E-01	4.21E-02	-5.17E+00	1	2.24E-02	1.97E-02	0.00E+00	0.00E+00	-2.54E-02	5.17E+00	0.00E+00	5.17E+00	0.00E+00	0.00E+00	-2.98E-01	0.00E+00	-8.10E-04	9.11E+03
1	0	0	1	0	0	4	116	1.34E+05	-2.98E-01	2.71E+00	-2.98E-01	-4.92E-04	6.81E-01	4.21E-02	-5.17E+00	1	2.24E-02	1.97E-02	0.00E+00	0.00E+00	-2.54E-02	5.17E+00	0.00E+00	5.17E+00	0.00E+00	0.00E+00	-2.98E-01	0.00E+00	-8.07E-04	9.07E+03
1	0	0	1	0	0	4	116	1.34E+05	-2.98E-01	2.70E+00	-2.98E-01	-4.83E-04	6.80E-01	4.21E-02	-5.17E+00	1	2.24E-02	1.97E-02	0.00E+00	0.00E+00	-2.54E-02	5.17E+00	0.00E+00	5.17E+00	0.00E+00	0.00E+00	-2.98E-01	0.00E+00	-8.04E-04	9.04E+03
1	0	0	1	0	0	4	116	1.34E+05	-2.98E-01	2.69E+00	-2.98E-01	-4.81E-04	6.80E-01	4.21E-02	-5.17E+00	1	2.24E-02	1.97E-02	0.00E+00	0.00E+00	-2.54E-02	5.17E+00	0.00E+00	5.17E+00	0.00E+00	0.00E+00	-2.98E-01	0.00E+00	-8.01E-04	9.01E+03
1	0	0	1	0	0	4	116	1.34E+05	-2.98E-01	2.68E+00	-2.98E-01	-4.78E-04	6.79E-01	4.21E-02	-5.17E+00	1	2.24E-02	1.97E-02	0.00E+00	0.00E+00	-2.53E-02	5.17E+00	0.00E+00	5.17E+00	0.00E+00	0.00E+00	-2.98E-01	0.00E+00	-7.98E-04	8.97E+03
1	0	0	1	0	0	4	116	1.34E+05	-2.98E-01	2.67E+00	-2.98E-01	-4.73E-04	6.79E-01	4.21E-02	-5.18E+00	1	2.24E-02	1.97E-02	0.00E+00	0.00E+00	-2.53E-02	5.18E+00	0.00E+00	5.18E+00	0.00E+00	0.00E+00	-2.98E-01	0.00E+00	-7.96E-04	8.94E+03
1	0	0	1	0	0	4	116	1.34E+05	-2.98E-01	2.66E+00	-2.98E-01	-4.74E-04	6.78E-01	4.21E-02	-5.18E+00	1	2.24E-02	1.97E-02	0.00E+00	0.00E+00	-2.53E-02	5.18E+00	0.00E+00	5.18E+00	0.00E+00	0.00E+00	-2.98E-01	0.00E+00	-7.92E-04	8.91E+03
1	0	0	1	0	0	4	116	1.34E+05	-2.98E-01	2.65E+00	-2.98E-01	-4.71E-04	6.78E-01	4.21E-02	-5.18E+00	1	2.24E-02	1.97E-02	0.00E+00	0.00E+00	-2.53E-02	5.18E+00	0.00E+00	5.18E+00	0.00E+00	0.00E+00	-2.98E-01	0.00E+00	-7.89E-04	8.87E+03
1	0	0	1	0	0	4	116	1.34E+05	-2.98E-01	2.64E+00	-2.98E-01	-4.73E-04	6.77E-01	4.21E-02	-5.18E+00	1	2.24E-02	1.97E-02	0.00E+00	0.00E+00	-2.53E-02	5.18E+00	0.00E+00	5.18E+00	0.00E+00	0.00E+00	-2.98E-01	0.00E+00	-7.86E-04	8.84E+03
1	0	0	1	0	0	4	116	1.34E+05	-2.98E-01	2.63E+00	-2.98E-01	-4.63E-04	6.77E-01	4.21E-02	-5.18E+00	1	2.24E-02	1.97E-02	0.00E+00	0.00E+00	-2.53E-02	5.18E+00	0.00E+00	5.18E+00	0.00E+00	0.00E+00	-2.98E-01	0.00E+00	-7.83E-04	8.81E+03
1	0	0	1	0	0	4	116	1.34E+05	-2.98E-01	2.62E+00	-2.98E-01	-4.65E-04	6.76E-01	4.21E-02	-5.18E+00	1	2.24E-02	1.97E-02	0.00E+00	0.00E+00	-2.52E-02	5.18E+00	0.00E+00	5.18E+00	0.00E+00	0.00E+00	-2.98E-01	0.00E+00	-7.80E-04	8.77E+03
1	0	0	1	0	0	4	116	1.34E+05	-2.98E-01	2.61E+00	-2.98E-01	-4.60E-04	6.76E-01	4.21E-02	-5.18E+00	1	2.24E-02	1.97E-02	0.00E+00	0.00E+00	-2.52E-02	5.18E+00	0.00E+00	5.18E+00	0.00E+00	0.00E+00	-2.98E-01	0.00E+00	-7.77E-04	8.74E+03
1	0	0	1	0	0	4	116	1.34E+05	-2.98E-01	2.60E+00	-2.98E-01	-4.63E-04	6.75E-01	4.21E-02	-5.18E+00	1	2.24E-02	1.97E-02	0.00E+00	0.00E+00	-2.52E-02	5.18E+00	0.00E+00	5.18E+00	0.00E+00	0.00E+00	-2.98E-01	0.00E+00	-7.75E-04	8.70E+03
1	0	0	1	0	0	4	116	1.34E+05	-2.98E-01	2.59E+00	-2.98E-01	-4.55E-04	6.75E-01	4.21E-02	-5.18E+00	1	2.24E-02	1.97E-02	0.00E+00	0.00E+00	-2.52E-02	5.18E+00	0.00E+00	5.18E+00	0.00E+00	0.00E+00	-2.98E-01	0.00E+00	-7.72E-04	8.67E+03
1	0	0	1	0	0	4	116	1.34E+05	-2.98E-01	2.58E+00	-2.98E-01	-4.58E-04	6.74E-01	4.21E-02	-5.18E+00	1	2.24E-02	1.97E-02	0.00E+00	0.00E+00	-2.52E-02	5.18E+00	0.00E+00	5.18E+00	0.00E+00	0.00E+00	-2.98E-01	0.00E+00	-7.69E-04	8.64E+03
1	0	0	1	0	0	4	116	1.34E+05	-2.98E-01	2.57E+00	-2.98E-01	-4.55E-04	6.74E-01	4.21E-02	-5.18E+00	1	2.24E-02	1.97E-02	0.00E+00	0.00E+00	-2.51E-02	5.18E+00	0.00E+00	5.18E+00	0.00E+00	0.00E+00	-2.98E-01	0.00E+00	-7.65E-04	8.61E+03
1	0	0	1	0	0	4	116	1.34E+05	-2.98E-01	2.56E+00	-2.98E-01	-4.53E-04	6.74E-01	4.21E-02	-5.18E+00	1	2.24E-02	1.97E-02	0.00E+00	0.00E+00	-2.51E-02	5.18E+00	0.00E+00	5.18E+00	0.00E+00	0.00E+00	-2.98E-01	0.00E+00	-7.63E-04	8.57E+03
1	0	0	1	0	0	4	116	1.34E+05	-2.98E-01	2.55E+00	-2.98E-01	-4.53E-04	6.73E-01	4.21E-02	-5.18E+00	1	2.24E-02	1.97E-02	0.00E+00	0.00E+00	-2.51E-02	5.18E+00	0.00E+00	5.18E+00	0.00E+00	0.00E+00	-2.98E-01	0.00E+00	-7.60E-04	8.53E+03
1	0	0	1	0	0	4	116	1.34E+05	-2.98E-01	2.54E+00	-2.98E-01	-4.59E-04	6.73E-01	4.21E-02	-5.18E+00	1	2.24E-02	1.97E-02	0.00E+00	0.00E+00	-2.51E-02	5.18E+00	0.00E+00	5.18E+00	0.00E+00	0.00E+00	-2.98E-01	0.00E+00	-7.56E-04	8.50E+03
1	0	0	1	0	0	4	116	1.34E+05	-2.98E-01	2.53E+00	-2.98E-01	-4.52E-04	6.72E-01	4.21E-02	-5.18E+00	1	2.24E-02	1.97E-02	0.00E+00	0.00E+00	-2.51E-02	5.18E+00	0.00E+00	5.18E+00	0.00E+00	0.00E+00	-2.98E-01	0.00E+00	-7.53E-04	8.47E+03
1	0	0	1	0	0	4	116	1.34E+05	-2.98E-01	2.52E+00	-2.98E-01	-4.56E-04	6.72E-01	4.21E-02	-5.18E+00	1	2.24E-02	1.97E-02	0.00E+00	0.00E+00	-2.51E-02	5.18E+00	0.00E+00	5.18E+00	0.00E+00	0.00E+00	-2.98E-01	0.00E+00	-7.50E-04	8.44E+03
1	0	0	1	0	0	4	116	1.34E+05	-2.98E-01	2.51E+00	-2.98E-01	-4.53E-04	6.71E-01	4.21E-02	-5.18E+00	1	2.24E-02	1.97E-02	0.00E+00	0.00E+00	-2.50E-02	5.18E+00	0.00E+00	5.18E+00	0.00E+00	0.00E+00	-2.98E-01	0.00E+00	-7.48E-04	8.40E+03
1	0	0	1	0	0	4	116	1.34E+05	-2.98E-01	2.50E+00	-2.98E-01	-2.85E-04	6.71E-01	4.21E-02	-5.18E+00	1	2.24E-02	1.97E-02	0.00E+00	0.00E+00	-2.50E-02	5.18E+00	0.00E+00	5.18E+00	0.00E+00	0.00E+00	-2.98E-01	0.00E+00	-7.46E-04	8.38E+03
1	0	0	1	0	0	4	116	1.34E+05	-2.98E-01	2.50E+00	-2.98E-01	-1.66E-07	6.71E-01	4.21E-02	-5.18E+00	1	2.24E-02	1.97E-02	0.00E+00	0.00E+00	-2.50E-02	5.18E+00	0.00E+00	5.18E+00	0.00E+00	0.00E+00	-2.98E-01	0.00E+00	-7.46E-04	8.38E+03
3	0	0	0	1	0	5	115	1.34E+05	0.00E+00	2.51E+00	0.00E+00	-4.14E-06	6.71E-01	4.21E-02	-5.18E+00	1	2.24E-02	1.97E-02	0.00E+00	0.00E+00	-2.50E-02	5.18E+00	0.00E+00	5.18E+00	0.00E+00	0.00E+00	0.00E+00	0.00E+00	0.00E+00	0.00E+00
3	0	0	0	0	0	5	115	1.34E+05	0.00E+00	2.55E+00	0.00E+00	0.00E+00	6.71E-01	4.21E-02	-5.18E+00	1	2.24E-02	1.97E-02	0.00E+00	0.00E+00	-2.50E-02	5.18E+00	0.00E+00	5.18E+00	0.00E+00	0.00E+00	0.00E+00	0.00E+00	0.00E+00	0.00E+00
3	0	0	0	0	0	5	115	1.34E+05	0.00E+00	2.58E+00	0.00E+00	0.00E+00	6.71E-01	4.21E-02	-5.18E+00	1	2.24E-02	1.97E-02	0.00E+00	0.00E+00	-2.50E-02	5.18E+00	0.00E+00	5.18E+00	0.00E+00	0.00E+00	0.00E+00	0.00E+00	0.00E+00	0.00E+00
3	0	0	0	0	0	5	115	1.34E+05	0.00E+00	2.61E+00	0.00E+00	0.00E+00	6.71E-01	4.21E-02	-5.18E+00	1	2.24E-02	1.97E-02	0.00E+00	0.00E+00	-2.50E-02	5.18E+00	0.00E+00	5.18E+00	0.00E+00	0.00E+00	0.00E+00	0.00E+00	0.00E+00	0.00E+00
3	0	0	0	0	0	5	115	1.34E+05	0.00E+00	2.63E+00	0.00E+00	0.00E+00	6.71E-01	4.21E-02	-5.18E+00	1	2.24E-02	1.97E-02	0.00E+00	0.00E+00	-2.50E-02	5.18E+00	0.00E+00	5.18E+00	0.00E+00	0.00E+00	0.00E+00	0.00E+00	0.00E+00	0.00E+00
3	0	0	0	0	0	5	115	1.34E+05	0.00E+00	2.66E+00	0.00E+00	0.00E+00	6.71E-01	4.21E-02	-5.18E+00	1	2.24E-02	1.97E-02	0.00E+00	0.00E+00	-2.50E-02	5.18E+00	0.00E+00	5.18E+00	0.00E+00	0.00E+00	0.00E+00	0.00E+00	0.00E+00	0.00E+00
3	0	0	0	0	0	5	115	1.34E+05	0.00E+00	2.68E+00	0.00E+00	0.00E+00	6.71E-01	4.21E-02	-5.18E+00	1	2.24E-02	1.97E-02	0.00E+00	0.00E+00	-2.50E-02	5.18E+00	0.00E+00	5.18E+00	0.00E+00	0.00E+00	0.00E+00	0.00E+00	0.00E+00	0.00E+00
3	0	0	0	0	0	5	115	1.34E+05	0.00E+00	2.70E+00	0.00E+00	0.00E+00	6.71E-01	4.21E-02	-5.18E+00	1	2.24E-02	1.97E-02	0.00E+00	0.00E+00	-2.50E-02	5.18E+00	0.00E+00	5.18E+00	0.00E+00	0.00E+00	0.00E+00	0.00E+00	0.00E+00	0.00E+00
3	0	0	0	0	0	5	115	1.34E+05	0.00E+00	2.72E+00	0.00E+00	0.00E+00	6.71E-01	4.21E-02	-5.18E+00	1	2.24E-02	1.97E-02	0.00E+00	0.00E+00	-2.50E-02	5.18E+00	0.00E+00	5.18E+00	0.00E+00	0.00E+00	0.00E+00	0.00E+00	0.00E+00	0.00E+00
3	0	0	0	0	0	5	115	1.34E+05	0.00E+00	2.74E+00	0.00E+00	0.00E+00	6.71E-01	4.21E-02	-5.18E+00	1	2.24E-02	1.97E-02	0.00E+00	0.00E+00	-2.50E-02	5.18E+00	0.00E+00	5.18E+00	0.00E+00	0.00E+00	0.00E+00	0.00E+00	0.00E+00	0.00E+00
3	0	0	1	0	0	5	116	1.34E+05	1.19E+00	2.77E+00	0.00E+00	0.00E+00	6.71E-01	4.21E-02	-5.18E+00	1	2.24E-02	1.97E-02	0.00E+00	0.00E+00	-2.50E-02	5.18E+00	0.00E+00	5.18E+00	8.85E+01	0.00E+00	0.00E+00	0.00E+00	0.00E+00	0.00E+00
1	1	0	1	1	0	6	116	1.34E+05	1.19E+00	2.77E+00	1.19E+00	6.63E-07	6.71E-01	4.21E-02	6.63E-07	2	1.84E-09	0.00E+00	0.00E+00	0.00E+00	-2.50E-02	0.00E+00	6.63E-07	6.63E-07	0.00E+00	0.00E+00	1.19E+00	1.00E+00	3.31E-03	2.32E+03
1	1	0	1	0	0	6	116	1.34E+05	1.19E+00	2.78E+00	1.19E+00	1.26E-05	6.71E-01	4.21E-02	1.33E-05	2	3.68E-08	0.00E+00	0.00E+00	0.00E+00	-2.50E-02	0.00E+00	1.33E-05	1.33E-05	0.00E+00	0.00E+00	1.19E+00	1.00E+00	3.32E-03	2.33E+03
1	1	0	1	0	0	6	116	1.34E+05	1.19E+00	2.79E+00	1.19E+00	1.52E-05	6.71E-01	4.21E-02	2.85E-05	2	7.93E-08	0.00E+00	0.00E+00	0.00E+00	-2.50E-02	0.00E+00	2.85E-05	2.85E-05	0.00E+00	0.00E+00	1.19E+00	1.00E+00	3.33E-03	2.34E+03
1	1	0	1	0	0	6	116	1.34E+05	1.19E+00	2.80E+00	1.19E+00	1.66E-05	6.71E-01	4.21E-02	4.51E-05	2	1.26E-07	0.00E+00	0.00E+00	0.00E+00	-2.50E-02	0.00E+00	4.51E-05	4.51E-05	0.00E+00	0.00E+00	1.19E+00	1.00E+00	3.34E-03	2.35E+03
1	1	0	1	0	0	6	116	1.34E+05	1.19E+00	2.81E+00	1.19E+00	1.86E-05	6.71E-01	4.21E-02	6.36E-05	2	1.78E-07	0.00E+00	0.00E+00	0.00E+00	-2.50E-02	0.00E+00	6.36E-05	6.36E-05	0.00E+00	0.00E+00	1.19E+00	1.00E+00	3.36E-03	2.36E+03
1	1	0	1	0	0	6	116	1.34E+05	1.19E+00	2.82E+00	1.19E+00	1.99E-05	6.71E-01	4.21E-02	8.35E-05	2	2.34E-07	0.00E+00	0.00E+00	0.00E+00	-2.50E-02	0.00E+00	8.35E-05	8.35E-05	0.00E+00	0.00E+00	1.19E+00	1.00E+00	3.37E-03	2.37E+03
1	1	0	1	0	0	6	116	1.34E+05	1.19E+00	2.83E+00	1.19E+00	2.12E-05	6.71E-01	4.21E-02	1.05E-04	2	2.94E-07	0.00E+00	0.00E+00	0.00E+00	-2.50E-02	0.00E+00	1.05E-04	1.05E-04	0.00E+00	0.00E+00	1.19E+00	1.00E+00	3.38E-03	2.37E+03
1	1	0	1	0	0	6	116	1.34E+05	1.19E+00	2.84E+00	1.19E+00	2.25E-05	6.71E-01	4.21E-02	1.27E-04	2	3.58E-07	0.00E+00	0.00E+00	0.00E+00	-2.50E-02	0.00E+00	1.27E-04	1.27E-04	0.00E+00	0.00E+00	1.19E+00	1.00E+00	3.39E-03	2.38E+03
1	1	0	1	0	0	6	116	1.34E+05	1.19E+00	2.85E+00	1.19E+00	2.39E-05	6.71E-01	4.21E-02	1.51E-04	2	4.26E-07	0.00E+00	0.00E+00	0.00E+00	-2.50E-02	0.00E+00	1.51E-04	1.51E-04	0.00E+00	0.00E+00	1.19E+00	1.00E+00	3.40E-03	2.39E+03
1	1	0	1	0	0	6	116	1.34E+05	1.19E+00	2.86E+00	1.19E+00	2.52E-05	6.71E-01	4.21E-02	1.76E-04	2	4.98E-07	0.00E+00	0.00E+00	0.00E+00	-2.50E-02	0.00E+00	1.76E-04	1.76E-04	0.00E+00	0.00E+00	1.19E+00	1.00E+00	3.42E-03	2.40E+03
1	1	0	1	0	0	6	116	1.34E+05	1.19E+00	2.87E+00	1.19E+00	2.59E-05	6.71E-01	4.21E-02	2.02E-04	2	5.72E-07	0.00E+00	0.00E+00	0.00E+00	-2.50E-02	0.00E+00	2.02E-04	2.02E-04	0.00E+00	0.00E+00	1.19E+00	1.00E+00	3.43E-03	2.41E+03
1	1	0	1	0	0	6	116	1.34E+05	1.19E+00	2.88E+00	1.19E+00	2.72E-05	6.71E-01	4.21E-02	2.29E-04	2	6.50E-07	0.00E+00	0.00E+00	0.00E+00	-2.50E-02	0.00E+00	2.29E-04	2.29E-04	0.00E+00	0.00E+00	1.19E+00	1.00E+00	3.44E-03	2.42E+03
1	1	0	1	0	0	6	116	1.34E+05	1.19E+00	2.89E+00	1.19E+00	2.78E-05	6.71E-01	4.21E-02	2.57E-04	2	7.30E-07	0.00E+00	0.00E+00	0.00E+00	-2.50E-02	0.00E+00	2.57E-04	2.57E-04	0.00E+00	0.00E+00	1.19E+00	1.00E+00	3.45E-03	2.42E+03
1	1	0	1	0	0	6	116	1.34E+05	1.19E+00	2.90E+00	1.19E+00	2.92E-05	6.71E-01	4.21E-02	2.86E-04	2	8.15E-07	0.00E+00	0.00E+00	0.00E+00	-2.50E-02	0.00E+00	2.86E-04	2.86E-04	0.00E+00	0.00E+00	1.19E+00	1.00E+00	3.46E-03	2.43E+03
1	1	0	1	0	0	6	116	1.34E+05	1.19E+00	2.91E+00	1.19E+00	2.98E-05	6.71E-01	4.21E-02	3.16E-04	2	9.02E-07	0.00E+00	0.00E+00	0.00E+00	-2.50E-02	0.00E+00	3.16E-04	3.16E-04	0.00E+00	0.00E+00	1.19E+00	1.00E+00	3.48E-03	2.44E+03
1	1	0	1	0	0	6	116	1.34E+05	1.19E+00	2.92E+00	1.19E+00	3.05E-05	6.71E-01	4.21E-02	3.47E-04	2	9.91E-07	0.00E+00	0.00E+00	0.00E+00	-2.50E-02	0.00E+00	3.47E-04	3.47E-04	0.00E+00	0.00E+00	1.19E+00	1.00E+00	3.49E-03	2.45E+03
1	1	0	1	0	0	6	116	1.34E+05	1.19E+00	2.93E+00	1.19E+00	3.18E-05	6.71E-01	4.21E-02	3.79E-04	2	1.08E-06	0.00E+00	0.00E+00	0.00E+00	-2.50E-02	0.00E+00	3.79E-04	3.79E-04	0.00E+00	0.00E+00	1.19E+00	1.00E+00	3.50E-03	2.46E+03
1	1	0	1	0	0	6	116	1.34E+05	1.19E+00	2.94E+00	1.19E+00	3.25E-05	6.71E-01	4.21E-02	4.11E-04	2	1.18E-06	0.00E+00	0.00E+00	0.00E+00	-2.51E-02	0.00E+00	4.11E-04	4.11E-04	0.00E+00	0.00E+00	1.19E+00	1.00E+00	3.51E-03	2.47E+03
1	1	0	1	0	0	6	116	1.34E+05	1.19E+00	2.95E+00	1.19E+00	3.31E-05	6.71E-01	4.21E-02	4.44E-04	2	1.28E-06	0.00E+00	0.00E+00	0.00E+00	-2.51E-02	0.00E+00	4.44E-04	4.44E-04	0.00E+00	0.00E+00	1.19E+00	1.00E+00	3.52E-03	2.47E+03
1	1	0	1	0	0	6	116	1.34E+05	1.19E+00	2.96E+00	1.19E+00	3.45E-05	6.71E-01	4.21E-02	4.79E-04	2	1.38E-06	0.00E+00	0.00E+00	0.00E+00	-2.51E-02	0.00E+00	4.79E-04	4.79E-04	0.00E+00	0.00E+00	1.19E+00	1.00E+00	3.54E-03	2.48E+03
1	1	0	1	0	0	6	116	1.34E+05	1.19E+00	2.97E+00	1.19E+00	3.51E-05	6.72E-01	4.21E-02	5.14E-04	2	1.48E-06	0.00E+00	0.00E+00	0.00E+00	-2.51E-02	0.00E+00	5.14E-04	5.14E-04	0.00E+00	0.00E+00	1.19E+00	1.00E+00	3.55E-03	2.49E+03
1	1	0	1	0	0	6	116	1.34E+05	1.19E+00	2.98E+00	1.19E+00	3.51E-05	6.72E-01	4.21E-02	5.49E-04	2	1.59E-06	0.00E+00	0.00E+00	0.00E+00	-2.51E-02	0.00E+00	5.49E-04	5.49E-04	0.00E+00	0.00E+00	1.19E+00	1.00E+00	3.56E-03	2.50E+03
1	1	0	1	0	0	6	116	1.34E+05	1.19E+00	2.99E+00	1.19E+00	3.58E-05	6.72E-01	4.21E-02	5.85E-04	2	1.69E-06	0.00E+00	0.00E+00	0.00E+00	-2.51E-02	0.00E+00	5.85E-04	5.85E-04	0.00E+00	0.00E+00	1.19E+00	1.00E+00	3.57E-03	2.51E+03
1	1	0	1	0	0	6	116	1.34E+05	1.19E+00	3.00E+00	1.19E+00	3.71E-05	6.72E-01	4.21E-02	6.22E-04	2	1.81E-06	0.00E+00	0.00E+00	0.00E+00	-2.51E-02	0.00E+00	6.22E-04	6.22E-04	0.00E+00	0.00E+00	1.19E+00	1.00E+00	3.58E-03	2.52E+03
1	1	0	1	0	0	6	116	1.34E+05	1.19E+00	3.01E+00	1.19E+00	3.71E-05	6.72E-01	4.21E-02	6.59E-04	2	1.92E-06	0.00E+00	0.00E+00	0.00E+00	-2.51E-02	0.00E+00	6.59E-04	6.59E-04	0.00E+00	0.00E+00	1.19E+00	1.00E+00	3.60E-03	2.53E+03
1	1	0	1	0	0	6	116	1.34E+05	1.19E+00	3.02E+00	1.19E+00	3.78E-05	6.72E-01	4.21E-02	6.97E-04	2	2.03E-06	0.00E+00	0.00E+00	0.00E+00	-2.51E-02	0.00E+00	6.97E-04	6.97E-04	0.00E+00	0.00E+00	1.19E+00	1.00E+00	3.61E-03	2.53E+03
1	1	0	1	0	0	6	116	1.34E+05	1.19E+00	3.03E+00	1.19E+00	3.84E-05	6.72E-01	4.21E-02	7.35E-04	2	2.15E-06	0.00E+00	0.00E+00	0.00E+00	-2.51E-02	0.00E+00	7.35E-04	7.35E-04	0.00E+00	0.00E+00	1.19E+00	1.00E+00	3.62E-03	2.54E+03
1	1	0	1	0	0	6	116	1.34E+05	1.19E+00	3.04E+00	1.19E+00	3.91E-05	6.72E-01	4.21E-02	7.74E-04	2	2.27E-06	0.00E+00	0.00E+00	0.00E+00	-2.51E-02	0.00E+00	7.74E-04	7.74E-04	0.00E+00	0.00E+00	1.19E+00	1.00E+00	3.63E-03	2.55E+03
1	1	0	1	0	0	6	116	1.34E+05	1.19E+00	3.05E+00	1.19E+00	3.98E-05	6.72E-01	4.21E-02	8.14E-04	2	2.39E-06	0.00E+00	0.00E+00	0.00E+00	-2.51E-02	0.00E+00	8.14E-04	8.14E-04	0.00E+00	0.00E+00	1.19E+00	1.00E+00	3.65E-03	2.56E+03
1	1	0	1	0	0	6	116	1.34E+05	1.19E+00	3.06E+00	1.19E+00	4.11E-05	6.72E-01	4.21E-02	8.55E-04	2	2.51E-06	0.00E+00	0.00E+00	0.00E+00	-2.51E-02	0.00E+00	8.55E-04	8.55E-04	0.00E+00	0.00E+00	1.19E+00	1.00E+00	3.66E-03	2.57E+03
1	1	0	1	0	0	6	116	1.34E+05	1.19E+00	3.08E+00	1.19E+00	4.04E-05	6.72E-01	4.21E-02	8.96E-04	2	2.64E-06	0.00E+00	0.00E+00	0.00E+00	-2.51E-02	0.00E+00	8.96E-04	8.96E-04	0.00E+00	0.00E+00	1.19E+00	1.00E+00	3.67E-03	2.58E+03
1	1	0	1	0	0	6	116	1.34E+05	1.19E+00	3.09E+00	1.19E+00	4.18E-05	6.72E-01	4.21E-02	9.37E-04	2	2.77E-06	0.00E+00	0.00E+00	0.00E+00	-2.51E-02	0.00E+00	9.37E-04	9.37E-04	0.00E+00	0.00E+00	1.19E+00	1.00E+00	3.68E-03	2.59E+03
1	1	0	1	0	0	6	116	1.34E+05	1.19E+00	3.10E+00	1.19E+00	4.18E-05	6.72E-01	4.21E-02	9.79E-04	2	2.90E-06	0.00E+00	0.00E+00	0.00E+00	-2.51E-02	0.00E+00	9.79E-04	9.79E-04	0.00E+00	0.00E+00	1.19E+00	1.00E+00	3.69E-03	2.59E+03
1	1	0	1	0	0	6	116	1.34E+05	1.19E+00	3.11E+00	1.19E+00	4.24E-05	6.72E-01	4.21E-02	1.02E-03	2	3.03E-06	0.00E+00	0.00E+00	0.00E+00	-2.51E-02	0.00E+00	1.02E-03	1.02E-03	0.00E+00	0.00E+00	1.19E+00	1.00E+00	3.71E-03	2.60E+03
1	1	0	1	0	0	6	116	1.34E+05	1.19E+00	3.12E+00	1.19E+00	4.31E-05	6.72E-01	4.21E-02	1.06E-03	2	3.16E-06	0.00E+00	0.00E+00	0.00E+00	-2.51E-02	0.00E+00	1.06E-03	1.06E-03	0.00E+00	0.00E+00	1.19E+00	1.00E+00	3.72E-03	2.61E+03
1	1	0	1	0	0	6	116	1.34E+05	1.19E+00	3.13E+00	1.19E+00	4.44E-05	6.72E-01	4.21E-02	1.11E-03	2	3.30E-06	0.00E+00	0.00E+00	0.00E+00	-2.51E-02	0.00E+00	1.11E-03	1.11E-03	0.00E+00	0.00E+00	1.19E+00	1.00E+00	3.73E-03	2.62E+03
1	1	0	1	0	0	6	116	1.34E+05	1.19E+00	3.14E+00	1.19E+00	4.44E-05	6.72E-01	4.21E-02	1.15E-03	2	3.44E-06	0.00E+00	0.00E+00	0.00E+00	-2.51E-02	0.00E+00	1.15E-03	1.15E-03	0.00E+00	0.00E+00	1.19E+00	1.00E+00	3.74E-03	2.63E+03
1	1	0	1	0	0	6	116	1.34E+05	1.19E+00	3.15E+00	1.19E+00	4.57E-05	6.72E-01	4.21E-02	1.20E-03	2	3.58E-06	0.00E+00	0.00E+00	0.00E+00	-2.51E-02	0.00E+00	1.20E-03	1.20E-03	0.00E+00	0.00E+00	1.19E+00	1.00E+00	3.75E-03	2.64E+03
1	1	0	1	0	0	6	116	1.34E+05	1.19E+00	3.16E+00	1.19E+00	4.64E-05	6.72E-01	4.21E-02	1.25E-03	2	3.73E-06	0.00E+00	0.00E+00	0.00E+00	-2.51E-02	0.00E+00	1.25E-03	1.25E-03	0.00E+00	0.00E+00	1.19E+00	1.00E+00	3.77E-03	2.65E+03
1	1	0	1	0	0	6	116	1.34E+05	1.19E+00	3.17E+00	1.19E+00	4.64E-05	6.72E-01	4.21E-02	1.29E-03	2	3.88E-06	0.00E+00	0.00E+00	0.00E+00	-2.51E-02	0.00E+00	1.29E-03	1.29E-03	0.00E+00	0.00E+00	1.19E+00	1.00E+00	3.78E-03	2.65E+03
1	1	0	1	0	0	6	116	1.34E+05	1.19E+00	3.18E+00	1.19E+00	4.71E-05	6.72E-01	4.21E-02	1.34E-03	2	4.03E-06	0.00E+00	0.00E+00	0.00E+00	-2.51E-02	0.00E+00	1.34E-03	1.34E-03	0.00E+00	0.00E+00	1.19E+00	1.00E+00	3.79E-03	2.66E+03
1	1	0	1	0	0	6	116	1.34E+05	1.19E+00	3.19E+00	1.19E+00	4.77E-05	6.72E-01	4.21E-02	1.39E-03	2	4.18E-06	0.00E+00	0.00E+00	0.00E+00	-2.51E-02	0.00E+00	1.39E-03	1.39E-03	0.00E+00	0.00E+00	1.19E+00	1.00E+00	3.80E-03	2.67E+03
1	1	0	1	0	0	6	116	1.34E+05	1.19E+00	3.20E+00	1.19E+00	4.91E-05	6.72E-01	4.21E-02	1.44E-03	2	4.33E-06	0.00E+00	0.00E+00	0.00E+00	-2.51E-02	0.00E+00	1.44E-03	1.44E-03	0.00E+00	0.00E+00	1.19E+00	1.00E+00	3.81E-03	2.68E+03
1	1	0	1	0	0	6	116	1.34E+05	1.19E+00	3.21E+00	1.19E+00	4.97E-05	6.72E-01	4.21E-02	1.49E-03	2	4.49E-06	0.00E+00	0.00E+00	0.00E+00	-2.51E-02	0.00E+00	1.49E-03	1.49E-03	0.00E+00	0.00E+00	1.19E+00	1.00E+00	3.83E-03	2.69E+03
1	1	0	1	0	0	6	116	1.34E+05	1.19E+00	3.22E+00	1.19E+00	5.04E-05	6.73E-01	4.21E-02	1.54E-03	2	4.65E-06	0.00E+00	0.00E+00	0.00E+00	-2.51E-02	0.00E+00	1.54E-03	1.54E-03	0.00E+00	0.00E+00	1.19E+00	1.00E+00	3.84E-03	2.70E+03
1	1	0	1	0	0	6	116	1.34E+05	1.19E+00	3.23E+00	1.19E+00	5.17E-05	6.73E-01	4.21E-02	1.59E-03	2	4.82E-06	0.00E+00	0.00E+00	0.00E+00	-2.51E-02	0.00E+00	1.59E-03	1.59E-03	0.00E+00	0.00E+00	1.19E+00	1.00E+00	3.85E-03	2.70E+03
1	1	0	1	0	0	6	116	1.34E+05	1.19E+00	3.24E+00	1.19E+00	5.24E-05	6.73E-01	4.21E-02	1.64E-03	2	4.99E-06	0.00E+00	0.00E+00	0.00E+00	-2.51E-02	0.00E+00	1.64E-03	1.64E-03	0.00E+00	0.00E+00	1.19E+00	1.00E+00	3.86E-03	2.71E+03
1	1	0	1	0	0	6	116	1.34E+05	1.19E+00	3.25E+00	1.19E+00	5.37E-05	6.73E-01	4.21E-02	1.69E-03	2	5.16E-06	0.00E+00	0.00E+00	0.00E+00	-2.51E-02	0.00E+00	1.69E-03	1.69E-03	0.00E+00	0.00E+00	1.19E+00	1.00E+00	3.87E-03	2.72E+03
1	1	0	1	0	0	6	116	1.34E+05	1.19E+00	3.26E+00	1.19E+00	5.37E-05	6.73E-01	4.21E-02	1.75E-03	2	5.34E-06	0.00E+00	0.00E+00	0.00E+00	-2.51E-02	0.00E+00	1.75E-03	1.75E-03	0.00E+00	0.00E+00	1.19E+00	1.00E+00	3.89E-03	2.73E+03
1	1	0	1	0	0	6	116	1.34E+05	1.19E+00	3.27E+00	1.19E+00	5.50E-05	6.73E-01	4.21E-02	1.80E-03	2	5.52E-06	0.00E+00	0.00E+00	0.00E+00	-2.51E-02	0.00E+00	1.80E-03	1.80E-03	0.00E+00	0.00E+00	1.19E+00	1.00E+00	3.90E-03	2.74E+03
1	1	0	1	0	0	6	116	1.34E+05	1.19E+00	3.28E+00	1.19E+00	5.63E-05	6.73E-01	4.21E-02	1.86E-03	2	5.70E-06	0.00E+00	0.00E+00	0.00E+00	-2.51E-02	0.00E+00	1.86E-03	1.86E-03	0.00E+00	0.00E+00	1.19E+00	1.00E+00	3.91E-03	2.75E+03
1	1	0	1	0	0	6	116	1.34E+05	1.19E+00	3.29E+00	1.19E+00	5.70E-05	6.73E-01	4.21E-02	1.92E-03	2	5.89E-06	0.00E+00	0.00E+00	0.00E+00	-2.51E-02	0.00E+00	1.92E-03	1.92E-03	0.00E+00	0.00E+00	1.19E+00	1.00E+00	3.92E-03	2.75E+03
1	1	0	1	0	0	6	116	1.34E+05	1.19E+00	3.30E+00	1.19E+00	5.90E-05	6.73E-01	4.21E-02	1.97E-03	2	6.08E-06	0.00E+00	0.00E+00	0.00E+00	-2.51E-02	0.00E+00	1.97E-03	1.97E-03	0.00E+00	0.00E+00	1.19E+00	1.00E+00	3.93E-03	2.76E+03
1	1	0	1	0	0	6	116	1.34E+05	1.19E+00	3.31E+00	1.19E+00	5.97E-05	6.73E-01	4.21E-02	2.03E-03	2	6.28E-06	0.00E+00	0.00E+00	0.00E+00	-2.51E-02	0.00E+00	2.03E-03	2.03E-03	0.00E+00	0.00E+00	1.19E+00	1.00E+00	3.95E-03	2.77E+03
1	1	0	1	0	0	6	116	1.34E+05	1.19E+00	3.32E+00	1.19E+00	6.10E-05	6.73E-01	4.21E-02	2.10E-03	2	6.48E-06	0.00E+00	0.00E+00	0.00E+00	-2.51E-02	0.00E+00	2.10E-03	2.10E-03	0.00E+00	0.00E+00	1.19E+00	1.00E+00	3.96E-03	2.78E+03
1	1	0	1	0	0	6	116	1.34E+05	1.19E+00	3.33E+00	1.19E+00	6.30E-05	6.73E-01	4.21E-02	2.16E-03	2	6.69E-06	0.00E+00	0.00E+00	0.00E+00	-2.51E-02	0.00E+00	2.16E-03	2.16E-03	0.00E+00	0.00E+00	1.19E+00	1.00E+00	3.97E-03	2.79E+03
1	1	0	1	0	0	6	116	1.34E+05	1.19E+00	3.34E+00	1.19E+00	6.36E-05	6.73E-01	4.21E-02	2.22E-03	2	6.90E-06	0.00E+00	0.00E+00	0.00E+00	-2.51E-02	0.00E+00	2.22E-03	2.22E-03	0.00E+00	0.00E+00	1.19E+00	1.00E+00	3.98E-03	2.80E+03
1	1	0	1	0	0	6	116	1.34E+05	1.19E+00	3.35E+00	1.19E+00	6.50E-05	6.73E-01	4.21E-02	2.29E-03	2	7.12E-06	0.00E+00	0.00E+00	0.00E+00	-2.51E-02	0.00E+00	2.29E-03	2.29E-03	0.00E+00	0.00E+00	1.19E+00	1.00E+00	3.99E-03	2.81E+03
1	1	0	1	0	0	6	116	1.34E+05	1.19E+00	3.36E+00	1.19E+00	6.56E-05	6.73E-01	4.21E-02	2.35E-03	2	7.34E-06	0.00E+00	0.00E+00	0.00E+00	-2.51E-02	0.00E+00	2.35E-03	2.35E-03	0.00E+00	0.00E+00	1.19E+00	1.00E+00	4.01E-03	2.81E+03
1	1	0	1	0	0	6	116	1.34E+05	1.19E+00	3.37E+00	1.19E+00	6.76E-05	6.73E-01	4.21E-02	2.42E-03	2	7.57E-06	0.00E+00	0.00E+00	0.00E+00	-2.51E-02	0.00E+00	2.42E-03	2.42E-03	0.00E+00	0.00E+00	1.19E+00	1.00E+00	4.02E-03	2.82E+03
1	1	0	1	0	0	6	116	1.34E+05	1.19E+00	3.38E+00	1.19E+00	7.03E-05	6.73E-01	4.21E-02	2.49E-03	2	7.81E-06	0.00E+00	0.00E+00	0.00E+00	-2.51E-02	0.00E+00	2.49E-03	2.49E-03	0.00E+00	0.00E+00	1.19E+00	1.00E+00	4.03E-03	2.83E+03
1	1	0	1	0	0	6	116	1.34E+05	1.19E+00	3.39E+00	1.19E+00	7.16E-05	6.74E-01	4.21E-02	2.56E-03	2	8.05E-06	0.00E+00	0.00E+00	0.00E+00	-2.51E-02	0.00E+00	2.56E-03	2.56E-03	0.00E+00	0.00E+00	1.19E+00	1.00E+00	4.04E-03	2.84E+03
1	1	0	1	0	0	6	116	1.34E+05	1.19E+00	3.40E+00	1.19E+00	7.42E-05	6.74E-01	4.21E-02	2.64E-03	2	8.30E-06	0.00E+00	0.00E+00	0.00E+00	-2.51E-02	0.00E+00	2.64E-03	2.64E-03	0.00E+00	0.00E+00	1.19E+00	1.00E+00	4.05E-03	2.85E+03
1	1	0	1	0	0	6	116	1.34E+05	1.19E+00	3.41E+00	1.19E+00	7.62E-05	6.74E-01	4.21E-02	2.71E-03	2	8.56E-06	0.00E+00	0.00E+00	0.00E+00	-2.51E-02	0.00E+00	2.71E-03	2.71E-03	0.00E+00	0.00E+00	1.19E+00	1.00E+00	4.07E-03	2.86E+03
1	1	0	1	0	0	6	116	1.34E+05	1.19E+00	3.42E+00	1.19E+00	7.89E-05	6.74E-01	4.21E-02	2.79E-03	2	8.83E-06	0.00E+00	0.00E+00	0.00E+00	-2.51E-02	0.00E+00	2.79E-03	2.79E-03	0.00E+00	0.00E+00	1.19E+00	1.00E+00	4.08E-03	2.86E+03
1	1	0	1	0	0	6	116	1.34E+05	1.19E+00	3.43E+00	1.19E+00	8.02E-05	6.74E-01	4.21E-02	2.87E-03	2	9.10E-06	0.00E+00	0.00E+00	0.00E+00	-2.51E-02	0.00E+00	2.87E-03	2.87E-03	0.00E+00	0.00E+00	1.19E+00	1.00E+00	4.09E-03	2.87E+03
1	1	0	1	0	0	6	116	1.34E+05	1.19E+00	3.44E+00	1.19E+00	8.49E-05	6.74E-01	4.21E-02	2.96E-03	2	9.39E-06	0.00E+00	0.00E+00	0.00E+00	-2.51E-02	0.00E+00	2.96E-03	2.96E-03	0.00E+00	0.00E+00	1.19E+00	1.00E+00	4.10E-03	2.88E+03
1	1	0	1	0	0	6	116	1.34E+05	1.19E+00	3.45E+00	1.19E+00	8.68E-05	6.74E-01	4.21E-02	3.04E-03	2	9.69E-06	0.00E+00	0.00E+00	0.00E+00	-2.51E-02	0.00E+00	3.04E-03	3.04E-03	0.00E+00	0.00E+00	1.19E+00	1.00E+00	4.11E-03	2.89E+03
1	1	0	1	0	0	6	116	1.34E+05	1.19E+00	3.46E+00	1.19E+00	8.95E-05	6.74E-01	4.21E-02	3.13E-03	2	1.00E-05	0.00E+00	0.00E+00	0.00E+00	-2.52E-02	0.00E+00	3.13E-03	3.13E-03	0.00E+00	0.00E+00	1.19E+00	1.00E+00	4.13E-03	2.90E+03
1	1	0	1	0	0	6	116	1.34E+05	1.19E+00	3.47E+00	1.19E+00	9.48E-05	6.74E-01	4.21E-02	3.23E-03	2	1.03E-05	0.00E+00	0.00E+00	0.00E+00	-2.52E-02	0.00E+00	3.23E-03	3.23E-03	0.00E+00	0.00E+00	1.19E+00	1.00E+00	4.14E-03	2.91E+03
1	1	0	1	0	0	6	116	1.34E+05	1.19E+00	3.48E+00	1.19E+00	9.81E-05	6.74E-01	4.21E-02	3.33E-03	2	1.07E-05	0.00E+00	0.00E+00	0.00E+00	-2.52E-02	0.00E+00	3.33E-03	3.33E-03	0.00E+00	0.00E+00	1.19E+00	1.00E+00	4.15E-03	2.91E+03
1	1	0	1	0	0	6	116	1.34E+05	1.19E+00	3.49E+00	1.19E+00	1.03E-04	6.74E-01	4.21E-02	3.43E-03	2	1.10E-05	0.00E+00	0.00E+00	0.00E+00	-2.52E-02	0.00E+00	3.43E-03	3.43E-03	0.00E+00	0.00E+00	1.19E+00	1.00E+00	4.16E-03	2.92E+03
1	1	0	1	0	0	6	116	1.34E+05	1.19E+00	3.50E+00	1.19E+00	1.11E-04	6.75E-01	4.21E-02	3.54E-03	2	1.14E-05	0.00E+00	0.00E+00	0.00E+00	-2.52E-02	0.00E+00	3.54E-03	3.54E-03	0.00E+00	0.00E+00	1.19E+00	1.00E+00	4.17E-03	2.93E+03
1	1	0	1	0	0	6	116	1.34E+05	1.19E+00	3.51E+00	1.19E+00	1.17E-04	6.75E-01	4.21E-02	3.66E-03	2	1.18E-05	0.00E+00	0.00E+00	0.00E+00	-2.52E-02	0.00E+00	3.66E-03	3.66E-03	0.00E+00	0.00E+00	1.19E+00	1.00E+00	4.19E-03	2.94E+03
1	1	0	1	0	0	6	116	1.34E+05	1.19E+00	3.52E+00	1.19E+00	1.26E-04	6.75E-01	4.21E-02	3.78E-03	2	1.23E-05	0.00E+00	0.00E+00	0.00E+00	-2.52E-02	0.00E+00	3.78E-03	3.78E-03	0.00E+00	0.00E+00	1.19E+00	1.00E+00	4.20E-03	2.95E+03
1	1	0	1	0	0	6	116	1.34E+05	1.19E+00	3.53E+00	1.19E+00	1.38E-04	6.75E-01	4.21E-02	3.92E-03	2	1.28E-05	0.00E+00	0.00E+00	0.00E+00	-2.52E-02	0.00E+00	3.92E-03	3.92E-03	0.00E+00	0.00E+00	1.19E+00	1.00E+00	4.21E-03	2.96E+03
1	1	0	1	0	0	6	116	1.34E+05	1.19E+00	3.54E+00	1.19E+00	1.52E-04	6.75E-01	4.21E-02	4.07E-03	2	1.33E-05	0.00E+00	0.00E+00	0.00E+00	-2.52E-02	0.00E+00	4.07E-03	4.07E-03	0.00E+00	0.00E+00	1.19E+00	1.00E+00	4.22E-03	2.97E+03
1	1	0	1	0	0	6	116	1.34E+05	1.19E+00	3.55E+00	1.19E+00	1.70E-04	6.75E-01	4.22E-02	4.24E-03	2	1.39E-05	0.00E+00	0.00E+00	0.00E+00	-2.52E-02	0.00E+00	4.24E-03	4.24E-03	0.00E+00	0.00E+00	1.19E+00	1.00E+00	4.23E-03	2.97E+03
1	1	0	1	0	0	6	116	1.34E+05	1.19E+00	3.56E+00	1.19E+00	2.01E-04	6.75E-01	4.22E-02	4.44E-03	2	1.46E-05	0.00E+00	0.00E+00	0.00E+00	-2.52E-02	0.00E+00	4.44E-03	4.44E-03	0.00E+00	0.00E+00	1.19E+00	1.00E+00	4.25E-03	2.98E+03
1	1	0	1	0	0	6	116	1.34E+05	1.19E+00	3.57E+00	1.19E+00	2.39E-04	6.76E-01	4.22E-02	4.68E-03	2	1.55E-05	0.00E+00	0.00E+00	0.00E+00	-2.52E-02	0.00E+00	4.68E-03	4.68E-03	0.00E+00	0.00E+00	1.19E+00	1.00E+00	4.26E-03	2.99E+03
1	1	0	1	0	0	6	116	1.34E+05	1.19E+00	3.58E+00	1.19E+00	3.04E-04	6.76E-01	4.22E-02	4.99E-03	2	1.66E-05	0.00E+00	0.00E+00	0.00E+00	-2.52E-02	0.00E+00	4.99E-03	4.99E-03	0.00E+00	0.00E+00	1.19E+00	1.00E+00	4.27E-03	3.00E+03
1	1	0	1	0	0	6	116	1.34E+05	1.19E+00	3.59E+00	1.19E+00	3.92E-04	6.76E-01	4.22E-02	5.38E-03	2	1.80E-05	0.00E+00	0.00E+00	0.00E+00	-2.52E-02	0.00E+00	5.38E-03	5.38E-03	0.00E+00	0.00E+00	1.19E+00	1.00E+00	4.28E-03	3.01E+03
1	1	0	1	0	0	6	116	1.34E+05	1.19E+00	3.60E+00	1.19E+00	5.46E-04	6.77E-01	4.22E-02	5.93E-03	2	1.99E-05	0.00E+00	0.00E+00	0.00E+00	-2.53E-02	0.00E+00	5.93E-03	5.93E-03	0.00E+00	0.00E+00	1.19E+00	1.00E+00	4.29E-03	3.02E+03
1	1	0	1	0	0	6	116	1.34E+05	1.19E+00	3.61E+00	1.19E+00	8.22E-04	6.78E-01	4.22E-02	6.75E-03	2	2.29E-05	0.00E+00	0.00E+00	0.00E+00	-2.53E-02	0.00E+00	6.75E-03	6.75E-03	0.00E+00	0.00E+00	1.19E+00	1.00E+00	4.31E-03	3.02E+03
1	1	0	1	0	0	6	116	1.34E+05	1.19E+00	3.62E+00	1.19E+00	1.39E-03	6.79E-01	4.22E-02	8.14E-03	2	2.79E-05	0.00E+00	0.00E+00	0.00E+00	-2.53E-02	0.00E+00	8.14E-03	8.14E-03	0.00E+00	0.00E+00	1.19E+00	1.00E+00	4.32E-03	3.03E+03
1	1	0	1	0	0	6	116	1.34E+05	1.19E+00	3.63E+00	1.19E+00	2.68E-03	6.82E-01	4.22E-02	1.08E-02	2	3.76E-05	0.00E+00	0.00E+00	0.00E+00	-2.54E-02	0.00E+00	1.08E-02	1.08E-02	0.00E+00	0.00E+00	1.19E+00	1.00E+00	4.33E-03	3.04E+03
1	1	0	1	0	0	6	116	1.34E+05	1.19E+00	3.64E+00	1.19E+00	6.14E-03	6.88E-01	4.22E-02	1.70E-02	2	6.00E-05	0.00E+00	0.00E+00	0.00E+00	-2.57E-02	0.00E+00	1.70E-02	1.70E-02	0.00E+00	0.00E+00	1.19E+00	1.00E+00	4.34E-03	3.05E+03
1	1	0	1	0	0	6	116	1.34E+05	1.19E+00	3.65E+00	1.19E+00	1.71E-02	7.05E-01	4.23E-02	3.41E-02	2	1.22E-04	0.00E+00	0.00E+00	0.00E+00	-2.63E-02	0.00E+00	3.41E-02	3.41E-02	0.00E+00	0.00E+00	1.19E+00	1.00E+00	4.35E-03	3.06E+03
1	1	0	1	0	0	6	116	1.34E+05	1.19E+00	3.66E+00	1.19E+00	4.42E-02	7.49E-01	4.24E-02	7.83E-02	2	2.84E-04	0.00E+00	0.00E+00	0.00E+00	-2.80E-02	0.00E+00	7.83E-02	7.83E-02	0.00E+00	0.00E+00	1.19E+00	1.00E+00	4.37E-03	3.07E+03
1	1	0	1	0	0	6	116	1.35E+05	1.19E+00	3.67E+00	1.19E+00	8.62E-02	8.35E-01	4.27E-02	1.64E-01	2	6.00E-04	0.00E+00	0.00E+00	0.00E+00	-3.12E-02	0.00E+00	1.64E-01	1.64E-01	0.00E+00	0.00E+00	1.19E+00	1.00E+00	4.38E-03	3.07E+03
1	1	0	1	0	0	6	116	1.35E+05	1.19E+00	3.68E+00	1.19E+00	9.94E-02	9.35E-01	4.31E-02	2.64E-01	2	9.65E-04	0.00E+00	0.00E+00	0.00E+00	-3.49E-02	0.00E+00	2.64E-01	2.64E-01	0.00E+00	0.00E+00	1.19E+00	1.00E+00	4.39E-03	3.08E+03
1	1	0	1	0	0	6	116	1.35E+05	1.19E+00	3.68E+00	1.19E+00	9.94E-02	1.03E+00	4.35E-02	3.63E-01	2	1.33E-03	0.00E+00	0.00E+00	0.00E+00	-3.86E-02	0.00E+00	3.63E-01	3.63E-01	0.00E+00	0.00E+00	1.19E+00	1.00E+00	4.39E-03	3.09E+03
1	1	0	1	0	0	6	116	1.35E+05	1.19E+00	3.69E+00	1.19E+00	9.94E-02	1.13E+00	4.38E-02	4.63E-01	2	1.70E-03	0.00E+00	0.00E+00	0.00E+00	-4.23E-02	0.00E+00	4.63E-01	4.63E-01	0.00E+00	0.00E+00	1.19E+00	1.00E+00	4.40E-03	3.09E+03
1	1	0	1	0	0	6	116	1.36E+05	1.19E+00	3.69E+00	1.19E+00	9.94E-02	1.23E+00	4.42E-02	5.62E-01	2	2.06E-03	0.00E+00	0.00E+00	0.00E+00	-4.60E-02	0.00E+00	5.62E-01	5.62E-01	0.00E+00	0.00E+00	1.19E+00	1.00E+00	4.41E-03	3.09E+03
1	1	0	1	0	0	6	116	1.36E+05	1.19E+00	3.70E+00	1.19E+00	9.94E-02	1.33E+00	4.46E-02	6.62E-01	2	2.43E-03	0.00E+00	0.00E+00	0.00E+00	-4.97E-02	0.00E+00	6.62E-01	6.62E-01	0.00E+00	0.00E+00	1.19E+00	1.00E+00	4.41E-03	3.10E+03
1	1	0	1	0	0	6	116	1.36E+05	1.19E+00	3.70E+00	1.19E+00	9.94E-02	1.43E+00	4.49E-02	7.61E-01	2	2.80E-03	0.00E+00	0.00E+00	0.00E+00	-5.34E-02	0.00E+00	7.61E-01	7.61E-01	0.00E+00	0.00E+00	1.19E+00	1.00E+00	4.42E-03	3.10E+03
1	1	0	1	0	0	6	116	1.37E+05	1.19E+00	3.70E+00	1.19E+00	9.94E-02	1.53E+00	4.53E-02	8.61E-01	2	3.17E-03	0.00E+00	0.00E+00	0.00E+00	-5.71E-02	0.00E+00	8.61E-01	8.61E-01	0.00E+00	0.00E+00	1.19E+00	1.00E+00	4.42E-03	3.10E+03
1	1	0	1	0	0	6	116	1.37E+05	1.19E+00	3.71E+00	1.19E+00	9.94E-02	1.63E+00	4.57E-02	9.60E-01	2	3.54E-03	0.00E+00	0.00E+00	0.00E+00	-6.09E-02	0.00E+00	9.60E-01	9.60E-01	0.00E+00	0.00E+00	1.19E+00	1.00E+00	4.42E-03	3.11E+03
1	1	0	1	0	0	6	116	1.37E+05	1.19E+00	3.71E+00	1.19E+00	9.94E-02	1.73E+00	4.60E-02	1.06E+00	2	3.90E-03	0.00E+00	0.00E+00	0.00E+00	-6.46E-02	0.00E+00	1.06E+00	1.06E+00	0.00E+00	0.00E+00	1.19E+00	1.00E+00	4.43E-03	3.11E+03
1	1	0	1	0	0	6	116	1.38E+05	1.19E+00	3.72E+00	1.19E+00	9.94E-02	1.83E+00	4.64E-02	1.16E+00	2	4.27E-03	0.00E+00	0.00E+00	0.00E+00	-6.83E-02	0.00E+00	1.16E+00	1.16E+00	0.00E+00	0.00E+00	1.19E+00	1.00E+00	4.44E-03	3.12E+03
1	1	0	1	0	0	6	116	1.38E+05	1.19E+00	3.72E+00	1.19E+00	9.94E-02	1.93E+00	4.68E-02	1.26E+00	2	4.64E-03	0.00E+00	0.00E+00	0.00E+00	-7.20E-02	0.00E+00	1.26E+00	1.26E+00	0.00E+00	0.00E+00	1.19E+00	1.00E+00	4.44E-03	3.12E+03
1	1	0	1	0	0	6	116	1.38E+05	1.19E+00	3.73E+00	1.19E+00	9.94E-02	2.03E+00	4.72E-02	1.36E+00	2	5.01E-03	0.00E+00	0.00E+00	0.00E+00	-7.57E-02	0.00E+00	1.36E+00	1.36E+00	0.00E+00	0.00E+00	1.19E+00	1.00E+00	4.45E-03	3.12E+03
1	1	0	1	0	0	6	116	1.38E+05	1.19E+00	3.73E+00	1.19E+00	9.94E-02	2.13E+00	4.75E-02	1.46E+00	2	5.39E-03	0.00E+00	0.00E+00	0.00E+00	-7.94E-02	0.00E+00	1.46E+00	1.46E+00	0.00E+00	0.00E+00	1.19E+00	1.00E+00	4.45E-03	3.13E+03
1	1	0	1	0	0	6	116	1.39E+05	1.19E+00	3.74E+00	1.19E+00	9.94E-02	2.23E+00	4.79E-02	1.56E+00	2	5.76E-03	0.00E+00	0.00E+00	0.00E+00	-8.31E-02	0.00E+00	1.56E+00	1.56E+00	0.00E+00	0.00E+00	1.19E+00	1.00E+00	4.46E-03	3.13E+03
1	1	0	1	0	0	6	116	1.39E+05	1.19E+00	3.74E+00	1.19E+00	9.94E-02	2.33E+00	4.83E-02	1.66E+00	2	6.13E-03	0.00E+00	0.00E+00	0.00E+00	-8.68E-02	0.00E+00	1.66E+00	1.66E+00	0.00E+00	0.00E+00	1.19E+00	1.00E+00	4.47E-03	3.14E+03
1	1	0	1	0	0	6	116	1.39E+05	1.19E+00	3.75E+00	1.19E+00	9.94E-02	2.43E+00	4.86E-02	1.76E+00	2	6.50E-03	0.00E+00	0.00E+00	0.00E+00	-9.05E-02	0.00E+00	1.76E+00	1.76E+00	0.00E+00	0.00E+00	1.19E+00	1.00E+00	4.47E-03	3.14E+03
1	1	0	1	0	0	6	116	1.40E+05	1.19E+00	3.75E+00	1.19E+00	9.94E-02	2.53E+00	4.90E-02	1.85E+00	2	6.87E-03	0.00E+00	0.00E+00	0.00E+00	-9.42E-02	0.00E+00	1.85E+00	1.85E+00	0.00E+00	0.00E+00	1.19E+00	1.00E+00	4.48E-03	3.15E+03
1	1	0	1	0	0	6	116	1.40E+05	1.19E+00	3.76E+00	1.19E+00	9.94E-02	2.63E+00	4.94E-02	1.95E+00	2	7.25E-03	0.00E+00	0.00E+00	0.00E+00	-9.80E-02	0.00E+00	1.95E+00	1.95E+00	0.00E+00	0.00E+00	1.19E+00	1.00E+00	4.49E-03	3.15E+03
1	1	0	1	0	0	6	116	1.40E+05	1.19E+00	3.76E+00	1.19E+00	9.94E-02	2.72E+00	4.98E-02	2.05E+00	2	7.62E-03	0.00E+00	0.00E+00	0.00E+00	-1.02E-01	0.00E+00	2.05E+00	2.05E+00	0.00E+00	0.00E+00	1.19E+00	1.00E+00	4.49E-03	3.15E+03
1	1	0	1	0	0	6	116	1.41E+05	1.19E+00	3.77E+00	1.19E+00	9.94E-02	2.82E+00	5.01E-02	2.15E+00	2	8.00E-03	0.00E+00	0.00E+00	0.00E+00	-1.05E-01	0.00E+00	2.15E+00	2.15E+00	0.00E+00	0.00E+00	1.19E+00	1.00E+00	4.50E-03	3.16E+03
1	1	0	1	0	0	6	116	1.41E+05	1.19E+00	3.78E+00	1.19E+00	9.94E-02	2.92E+00	5.05E-02	2.25E+00	2	8.37E-03	0.00E+00	0.00E+00	0.00E+00	-1.09E-01	0.00E+00	2.25E+00	2.25E+00	0.00E+00	0.00E+00	1.19E+00	1.00E+00	4.50E-03	3.16E+03
1	1	0	1	0	0	6	116	1.41E+05	1.19E+00	3.78E+00	1.19E+00	9.94E-02	3.02E+00	5.09E-02	2.35E+00	2	8.75E-03	0.00E+00	0.00E+00	0.00E+00	-1.13E-01	0.00E+00	2.35E+00	2.35E+00	0.00E+00	0.00E+00	1.19E+00	1.00E+00	4.51E-03	3.17E+03
1	1	0	1	0	0	6	116	1.41E+05	1.19E+00	3.79E+00	1.19E+00	9.94E-02	3.12E+00	5.13E-02	2.45E+00	2	9.12E-03	0.00E+00	0.00E+00	0.00E+00	-1.17E-01	0.00E+00	2.45E+00	2.45E+00	0.00E+00	0.00E+00	1.19E+00	1.00E+00	4.52E-03	3.17E+03
1	1	0	1	0	0	6	116	1.42E+05	1.19E+00	3.79E+00	1.19E+00	9.94E-02	3.22E+00	5.16E-02	2.55E+00	2	9.50E-03	0.00E+00	0.00E+00	0.00E+00	-1.20E-01	0.00E+00	2.55E+00	2.55E+00	0.00E+00	0.00E+00	1.19E+00	1.00E+00	4.53E-03	3.18E+03
1	1	0	1	0	0	6	116	1.42E+05	1.19E+00	3.80E+00	1.19E+00	9.94E-02	3.32E+00	5.20E-02	2.65E+00	2	9.88E-03	0.00E+00	0.00E+00	0.00E+00	-1.24E-01	0.00E+00	2.65E+00	2.65E+00	0.00E+00	0.00E+00	1.19E+00	1.00E+00	4.54E-03	3.18E+03
1	1	0	1	0	0	6	116	1.42E+05	1.19E+00	3.81E+00	1.19E+00	9.94E-02	3.42E+00	5.24E-02	2.75E+00	2	1.03E-02	0.00E+00	0.00E+00	0.00E+00	-1.28E-01	0.00E+00	2.75E+00	2.75E+00	0.00E+00	0.00E+00	1.19E+00	1.00E+00	4.54E-03	3.19E+03
1	1	0	1	0	0	6	116	1.43E+05	1.19E+00	3.82E+00	1.19E+00	9.94E-02	3.52E+00	5.28E-02	2.85E+00	2	1.06E-02	0.00E+00	0.00E+00	0.00E+00	-1.31E-01	0.00E+00	2.85E+00	2.85E+00	0.00E+00	0.00E+00	1.19E+00	1.00E+00	4.55E-03	3.20E+03
1	1	0	1	0	0	6	116	1.43E+05	1.19E+00	3.82E+00	1.19E+00	9.94E-02	3.62E+00	5.32E-02	2.95E+00	2	1.10E-02	0.00E+00	0.00E+00	0.00E+00	-1.35E-01	0.00E+00	2.95E+00	2.95E+00	0.00E+00	0.00E+00	1.19E+00	1.00E+00	4.56E-03	3.21E+03
1	1	0	1	0	0	6	116	1.43E+05	1.19E+00	3.83E+00	1.19E+00	9.87E-02	3.72E+00	5.35E-02	3.05E+00	2	1.14E-02	0.00E+00	0.00E+00	0.00E+00	-1.39E-01	0.00E+00	3.05E+00	3.05E+00	0.00E+00	0.00E+00	1.19E+00	1.00E+00	4.58E-03	3.21E+03
1	1	0	1	0	0	6	116	1.44E+05	1.19E+00	3.84E+00	1.19E+00	9.16E-02	3.81E+00	5.39E-02	3.14E+00	2	1.17E-02	0.00E+00	0.00E+00	0.00E+00	-1.42E-01	0.00E+00	3.14E+00	3.14E+00	0.00E+00	0.00E+00	1.19E+00	1.00E+00	4.59E-03	3.22E+03
1	1	0	1	0	0	6	116	1.44E+05	1.19E+00	3.85E+00	1.19E+00	8.46E-02	3.89E+00	5.42E-02	3.22E+00	2	1.21E-02	0.00E+00	0.00E+00	0.00E+00	-1.45E-01	0.00E+00	3.22E+00	3.22E+00	0.00E+00	0.00E+00	1.19E+00	1.00E+00	4.60E-03	3.23E+03
1	1	0	1	0	0	6	116	1.44E+05	1.19E+00	3.86E+00	1.19E+00	7.90E-02	3.97E+00	5.45E-02	3.30E+00	2	1.24E-02	0.00E+00	0.00E+00	0.00E+00	-1.48E-01	0.00E+00	3.30E+00	3.30E+00	0.00E+00	0.00E+00	1.19E+00	1.00E+00	4.61E-03	3.24E+03
1	1	0	1	0	0	6	116	1.44E+05	1.19E+00	3.87E+00	1.19E+00	7.45E-02	4.05E+00	5.48E-02	3.38E+00	2	1.27E-02	0.00E+00	0.00E+00	0.00E+00	-1.51E-01	0.00E+00	3.38E+00	3.38E+00	0.00E+00	0.00E+00	1.19E+00	1.00E+00	4.62E-03	3.25E+03
1	1	0	1	0	0	6	116	1.44E+05	1.19E+00	3.88E+00	1.19E+00	7.10E-02	4.12E+00	5.51E-02	3.45E+00	2	1.29E-02	0.00E+00	0.00E+00	0.00E+00	-1.54E-01	0.00E+00	3.45E+00	3.45E+00	0.00E+00	0.00E+00	1.19E+00	1.00E+00	4.64E-03	3.26E+03
1	1	0	1	0	0	6	116	1.45E+05	1.19E+00	3.89E+00	1.19E+00	6.73E-02	4.19E+00	5.53E-02	3.52E+00	2	1.32E-02	0.00E+00	0.00E+00	0.00E+00	-1.56E-01	0.00E+00	3.52E+00	3.52E+00	0.00E+00	0.00E+00	1.19E+00	1.00E+00	4.65E-03	3.26E+03
1	1	0	1	0	0	6	116	1.45E+05	1.19E+00	3.90E+00	1.19E+00	6.59E-02	4.25E+00	5.56E-02	3.58E+00	2	1.35E-02	0.00E+00	0.00E+00	0.00E+00	-1.59E-01	0.00E+00	3.58E+00	3.58E+00	0.00E+00	0.00E+00	1.19E+00	1.00E+00	4.66E-03	3.27E+03
1	1	0	1	0	0	6	116	1.45E+05	1.19E+00	3.91E+00	1.19E+00	6.36E-02	4.32E+00	5.58E-02	3.64E+00	2	1.37E-02	0.00E+00	0.00E+00	0.00E+00	-1.61E-01	0.00E+00	3.64E+00	3.64E+00	0.00E+00	0.00E+00	1.19E+00	1.00E+00	4.67E-03	3.28E+03
1	1	0	1	0	0	6	116	1.45E+05	1.19E+00	3.92E+00	1.19E+00	6.18E-02	4.38E+00	5.61E-02	3.71E+00	2	1.39E-02	0.00E+00	0.00E+00	0.00E+00	-1.63E-01	0.00E+00	3.71E+00	3.71E+00	0.00E+00	0.00E+00	1.19E+00	1.00E+00	4.68E-03	3.29E+03
1	1	0	1	0	0	6	116	1.45E+05	1.19E+00	3.93E+00	1.19E+00	6.07E-02	4.44E+00	5.63E-02	3.77E+00	2	1.42E-02	0.00E+00	0.00E+00	0.00E+00	-1.66E-01	0.00E+00	3.77E+00	3.77E+00	0.00E+00	0.00E+00	1.19E+00	1.00E+00	4.70E-03	3.30E+03
1	1	0	1	0	0	6	116	1.46E+05	1.19E+00	3.94E+00	1.19E+00	5.93E-02	4.50E+00	5.66E-02	3.83E+00	2	1.44E-02	0.00E+00	0.00E+00	0.00E+00	-1.68E-01	0.00E+00	3.83E+00	3.83E+00	0.00E+00	0.00E+00	1.19E+00	1.00E+00	4.71E-03	3.31E+03
1	1	0	1	0	0	6	116	1.46E+05	1.19E+00	3.95E+00	1.19E+00	5.90E-02	4.56E+00	5.68E-02	3.89E+00	2	1.47E-02	0.00E+00	0.00E+00	0.00E+00	-1.70E-01	0.00E+00	3.89E+00	3.89E+00	0.00E+00	0.00E+00	1.19E+00	1.00E+00	4.72E-03	3.31E+03
1	1	0	1	0	0	6	116	1.46E+05	1.19E+00	3.96E+00	1.19E+00	5.81E-02	4.61E+00	5.70E-02	3.94E+00	2	1.49E-02	0.00E+00	0.00E+00	0.00E+00	-1.72E-01	0.00E+00	3.94E+00	3.94E+00	0.00E+00	0.00E+00	1.19E+00	1.00E+00	4.73E-03	3.32E+03
1	1	0	1	0	0	6	116	1.46E+05	1.19E+00	3.98E+00	1.19E+00	5.78E-02	4.67E+00	5.73E-02	4.00E+00	2	1.51E-02	0.00E+00	0.00E+00	0.00E+00	-1.74E-01	0.00E+00	4.00E+00	4.00E+00	0.00E+00	0.00E+00	1.19E+00	1.00E+00	4.74E-03	3.33E+03
1	1	0	1	0	0	6	116	1.46E+05	1.19E+00	3.99E+00	1.19E+00	5.71E-02	4.73E+00	5.75E-02	4.06E+00	2	1.53E-02	0.00E+00	0.00E+00	0.00E+00	-1.76E-01	0.00E+00	4.06E+00	4.06E+00	0.00E+00	0.00E+00	1.19E+00	1.00E+00	4.76E-03	3.34E+03
1	1	0	1	0	0	6	116	1.46E+05	1.19E+00	4.00E+00	1.19E+00	5.66E-02	4.79E+00	5.77E-02	4.12E+00	2	1.56E-02	0.00E+00	0.00E+00	0.00E+00	-1.79E-01	0.00E+00	4.12E+00	4.12E+00	0.00E+00	0.00E+00	1.19E+00	1.00E+00	4.77E-03	3.35E+03
1	1	0	1	0	0	6	116	1.47E+05	1.19E+00	4.01E+00	1.19E+00	5.59E-02	4.84E+00	5.79E-02	4.17E+00	2	1.58E-02	0.00E+00	0.00E+00	0.00E+00	-1.81E-01	0.00E+00	4.17E+00	4.17E+00	0.00E+00	0.00E+00	1.19E+00	1.00E+00	4.78E-03	3.36E+03
1	1	0	1	0	0	6	116	1.47E+05	1.19E+00	4.02E+00	1.19E+00	5.58E-02	4.90E+00	5.82E-02	4.23E+00	2	1.60E-02	0.00E+00	0.00E+00	0.00E+00	-1.83E-01	0.00E+00	4.23E+00	4.23E+00	0.00E+00	0.00E+00	1.19E+00	1.00E+00	4.79E-03	3.36E+03
1	1	0	1	0	0	6	116	1.47E+05	1.19E+00	4.03E+00	1.19E+00	5.54E-02	4.95E+00	5.84E-02	4.28E+00	2	1.62E-02	0.00E+00	0.00E+00	0.00E+00	-1.85E-01	0.00E+00	4.28E+00	4.28E+00	0.00E+00	0.00E+00	1.19E+00	1.00E+00	4.80E-03	3.37E+03
1	1	0	1	0	0	6	116	1.47E+05	1.19E+00	4.04E+00	1.19E+00	5.47E-02	5.01E+00	5.86E-02	4.34E+00	2	1.65E-02	0.00E+00	0.00E+00	0.00E+00	-1.87E-01	0.00E+00	4.34E+00	4.34E+00	0.00E+00	0.00E+00	1.19E+00	1.00E+00	4.81E-03	3.38E+03
1	1	0	1	0	0	6	116	1.47E+05	1.19E+00	4.05E+00	1.19E+00	5.38E-02	5.06E+00	5.88E-02	4.39E+00	2	1.67E-02	0.00E+00	0.00E+00	0.00E+00	-1.89E-01	0.00E+00	4.39E+00	4.39E+00	0.00E+00	0.00E+00	1.19E+00	1.00E+00	4.83E-03	3.39E+03
1	1	0	1	0	0	6	116	1.47E+05	1.19E+00	4.06E+00	1.19E+00	5.36E-02	5.12E+00	5.90E-02	4.44E+00	2	1.69E-02	0.00E+00	0.00E+00	0.00E+00	-1.91E-01	0.00E+00	4.44E+00	4.44E+00	0.00E+00	0.00E+00	1.19E+00	1.00E+00	4.84E-03	3.40E+03
1	1	0	1	0	0	6	116	1.48E+05	1.19E+00	4.07E+00	1.19E+00	5.27E-02	5.17E+00	5.92E-02	4.50E+00	2	1.71E-02	0.00E+00	0.00E+00	0.00E+00	-1.93E-01	0.00E+00	4.50E+00	4.50E+00	0.00E+00	0.00E+00	1.19E+00	1.00E+00	4.85E-03	3.41E+03
1	1	0	1	0	0	6	116	1.48E+05	1.19E+00	4.08E+00	1.19E+00	5.20E-02	5.22E+00	5.95E-02	4.55E+00	2	1.73E-02	0.00E+00	0.00E+00	0.00E+00	-1.95E-01	0.00E+00	4.55E+00	4.55E+00	0.00E+00	0.00E+00	1.19E+00	1.00E+00	4.86E-03	3.42E+03
1	1	0	1	0	0	6	116	1.48E+05	1.19E+00	4.09E+00	1.19E+00	5.17E-02	5.27E+00	5.97E-02	4.60E+00	2	1.75E-02	0.00E+00	0.00E+00	0.00E+00	-1.97E-01	0.00E+00	4.60E+00	4.60E+00	0.00E+00	0.00E+00	1.19E+00	1.00E+00	4.88E-03	3.42E+03
1	1	0	1	0	0	6	116	1.48E+05	1.19E+00	4.10E+00	1.19E+00	5.07E-02	5.32E+00	5.99E-02	4.65E+00	2	1.77E-02	0.00E+00	0.00E+00	0.00E+00	-1.99E-01	0.00E+00	4.65E+00	4.65E+00	0.00E+00	0.00E+00	1.19E+00	1.00E+00	4.89E-03	3.43E+03
1	1	0	1	0	0	6	116	1.48E+05	1.19E+00	4.11E+00	1.19E+00	5.03E-02	5.37E+00	6.01E-02	4.70E+00	2	1.79E-02	0.00E+00	0.00E+00	0.00E+00	-2.00E-01	0.00E+00	4.70E+00	4.70E+00	0.00E+00	0.00E+00	1.19E+00	1.00E+00	4.90E-03	3.44E+03
1	1	0	1	0	0	6	116	1.48E+05	1.19E+00	4.12E+00	1.19E+00	4.96E-02	5.42E+00	6.03E-02	4.75E+00	2	1.81E-02	0.00E+00	0.00E+00	0.00E+00	-2.02E-01	0.00E+00	4.75E+00	4.75E+00	0.00E+00	0.00E+00	1.19E+00	1.00E+00	4.91E-03	3.45E+03
1	1	0	1	0	0	6	116	1.49E+05	1.19E+00	4.13E+00	1.19E+00	4.88E-02	5.47E+00	6.05E-02	4.80E+00	2	1.83E-02	0.00E+00	0.00E+00	0.00E+00	-2.04E-01	0.00E+00	4.80E+00	4.80E+00	0.00E+00	0.00E+00	1.19E+00	1.00E+00	4.92E-03	3.46E+03
1	1	0	1	0	0	6	116	1.49E+05	1.19E+00	4.14E+00	1.19E+00	4.85E-02	5.52E+00	6.07E-02	4.85E+00	2	1.85E-02	0.00E+00	0.00E+00	0.00E+00	-2.06E-01	0.00E+00	4.85E+00	4.85E+00	0.00E+00	0.00E+00	1.19E+00	1.00E+00	4.93E-03	3.47E+03
1	1	0	1	0	0	6	116	1.49E+05	1.19E+00	4.15E+00	1.19E+00	4.79E-02	5.57E+00	6.09E-02	4.90E+00	2	1.87E-02	0.00E+00	0.00E+00	0.00E+00	-2.08E-01	0.00E+00	4.90E+00	4.90E+00	0.00E+00	0.00E+00	1.19E+00	1.00E+00	4.95E-03	3.47E+03
1	1	0	1	0	0	6	116	1.49E+05	1.19E+00	4.16E+00	1.19E+00	4.76E-02	5.62E+00	6.11E-02	4.94E+00	2	1.89E-02	0.00E+00	0.00E+00	0.00E+00	-2.10E-01	0.00E+00	4.94E+00	4.94E+00	0.00E+00	0.00E+00	1.19E+00	1.00E+00	4.96E-03	3.48E+03
1	1	0	1	0	0	6	116	1.49E+05	1.19E+00	4.17E+00	1.19E+00	4.68E-02	5.66E+00	6.13E-02	4.99E+00	2	1.91E-02	0.00E+00	0.00E+00	0.00E+00	-2.11E-01	0.00E+00	4.99E+00	4.99E+00	0.00E+00	0.00E+00	1.19E+00	1.00E+00	4.97E-03	3.49E+03
1	1	0	1	0	0	6	116	1.49E+05	1.19E+00	4.18E+00	1.19E+00	4.68E-02	5.71E+00	6.15E-02	5.04E+00	2	1.93E-02	0.00E+00	0.00E+00	0.00E+00	-2.13E-01	0.00E+00	5.04E+00	5.04E+00	0.00E+00	0.00E+00	1.19E+00	1.00E+00	4.98E-03	3.50E+03
1	1	0	1	0	0	6	116	1.49E+05	1.19E+00	4.19E+00	1.19E+00	4.63E-02	5.76E+00	6.17E-02	5.08E+00	2	1.95E-02	0.00E+00	0.00E+00	0.00E+00	-2.15E-01	0.00E+00	5.08E+00	5.08E+00	0.00E+00	0.00E+00	1.19E+00	1.00E+00	4.99E-03	3.51E+03
1	1	0	1	0	0	6	116	1.50E+05	1.19E+00	4.20E+00	1.19E+00	4.59E-02	5.80E+00	6.19E-02	5.13E+00	2	1.97E-02	0.00E+00	0.00E+00	0.00E+00	-2.16E-01	0.00E+00	5.13E+00	5.13E+00	0.00E+00	0.00E+00	1.19E+00	1.00E+00	5.01E-03	3.52E+03
1	1	0	1	0	0	6	116	1.50E+05	1.19E+00	4.20E+00	1.19E+00	2.18E-02	5.82E+00	6.19E-02	5.15E+00	2	1.98E-02	0.00E+00	0.00E+00	0.00E+00	-2.17E-01	0.00E+00	5.15E+00	5.15E+00	0.00E+00	0.00E+00	1.19E+00	1.00E+00	5.01E-03	3.52E+03
1	1	0	1	0	0	6	116	1.50E+05	1.19E+00	4.20E+00	1.19E+00	6.63E-07	5.82E+00	6.19E-02	5.15E+00	2	1.98E-02	0.00E+00	0.00E+00	0.00E+00	-2.17E-01	0.00E+00	5.15E+00	5.15E+00	0.00E+00	0.00E+00	1.19E+00	1.00E+00	5.01E-03	3.52E+03
2	1	0	0	1	0	7	116	1.50E+05	4.20E+00	4.20E+00	1.27E+00	9.99E-06	5.82E+00	6.19E-02	5.15E+00	2	1.98E-02	0.00E+00	0.00E+00	0.00E+00	-2.17E-01	0.00E+00	5.15E+00	5.15E+00	0.00E+00	4.20E+00	0.00E+00	1.00E+00	5.32E-03	3.32E+03
2	1	0	0	0	0	7	116	1.50E+05	4.20E+00	4.20E+00	2.27E-01	4.61E-02	5.87E+00	6.21E-02	5.20E+00	2	2.00E-02	0.00E+00	0.00E+00	0.00E+00	-2.19E-01	0.00E+00	5.20E+00	5.20E+00	0.00E+00	4.20E+00	0.00E+00	1.00E+00	9.54E-04	1.85E+04
2	1	0	0	0	0	7	116	1.50E+05	4.20E+00	4.20E+00	9.96E-02	8.69E-03	5.88E+00	6.22E-02	5.21E+00	2	2.00E-02	0.00E+00	0.00E+00	0.00E+00	-2.19E-01	0.00E+00	5.21E+00	5.21E+00	0.00E+00	4.20E+00	0.00E+00	1.00E+00	4.19E-04	4.22E+04
2	1	0	0	0	0	7	116	1.50E+05	4.20E+00	4.20E+00	1.00E-01	5.56E-08	5.88E+00	6.22E-02	5.21E+00	2	2.00E-02	0.00E+00	0.00E+00	0.00E+00	-2.19E-01	0.00E+00	5.21E+00	5.21E+00	0.00E+00	4.20E+00	0.00E+00	1.00E+00	4.20E-04	4.20E+04
3	1	0	1	1	0	8	115	1.50E+05	0.00E+00	4.20E+00	0.00E+00	1.50E-06	5.88E+00	6.22E-02	5.21E+00	2	2.00E-02	0.00E+00	0.00E+00	0.00E+00	-2.19E-01	0.00E+00	5.21E+00	5.21E+00	0.00E+00	0.00E+00	0.00E+00	1.00E+00	0.00E+00	0.00E+00
3	1	0	1	0	0	8	115	1.50E+05	0.00E+00	4.20E+00	0.00E+00	0.00E+00	5.88E+00	6.22E-02	5.21E+00	2	2.00E-02	0.00E+00	0.00E+00	0.00E+00	-2.19E-01	0.00E+00	5.21E+00	5.21E+00	0.00E+00	0.00E+00	0.00E+00	1.00E+00	0.00E+00	0.00E+00
3	1	0	1	0	0	8	115	1.50E+05	0.00E+00	4.20E+00	0.00E+00	0.00E+00	5.88E+00	6.22E-02	5.21E+00	2	2.00E-02	0.00E+00	0.00E+00	0.00E+00	-2.19E-01	0.00E+00	5.21E+00	5.21E+00	0.00E+00	0.00E+00	0.00E+00	1.00E+00	0.00E+00	0.00E+00
3	1	0	1	0	0	8	115	1.50E+05	0.00E+00	4.20E+00	0.00E+00	0.00E+00	5.88E+00	6.22E-02	5.21E+00	2	2.00E-02	0.00E+00	0.00E+00	0.00E+00	-2.19E-01	0.00E+00	5.21E+00	5.21E+00	0.00E+00	0.00E+00	0.00E+00	1.00E+00	0.00E+00	0.00E+00
3	1	0	1	0	0	8	115	1.50E+05	0.00E+00	4.20E+00	0.00E+00	0.00E+00	5.88E+00	6.22E-02	5.21E+00	2	2.00E-02	0.00E+00	0.00E+00	0.00E+00	-2.19E-01	0.00E+00	5.21E+00	5.21E+00	0.00E+00	0.00E+00	0.00E+00	1.00E+00	0.00E+00	0.00E+00
3	1	0	1	0	0	8	115	1.50E+05	0.00E+00	4.20E+00	0.00E+00	0.00E+00	5.88E+00	6.22E-02	5.21E+00	2	2.00E-02	0.00E+00	0.00E+00	0.00E+00	-2.19E-01	0.00E+00	5.21E+00	5.21E+00	0.00E+00	0.00E+00	0.00E+00	1.00E+00	0.00E+00	0.00E+00
3	1	0	1	0	0	8	115	1.50E+05	0.00E+00	4.20E+00	0.00E+00	0.00E+00	5.88E+00	6.22E-02	5.21E+00	2	2.00E-02	0.00E+00	0.00E+00	0.00E+00	-2.19E-01	0.00E+00	5.21E+00	5.21E+00	0.00E+00	0.00E+00	0.00E+00	1.00E+00	0.00E+00	0.00E+00
3	1	0	1	0	0	8	115	1.50E+05	0.00E+00	4.20E+00	0.00E+00	0.00E+00	5.88E+00	6.22E-02	5.21E+00	2	2.00E-02	0.00E+00	0.00E+00	0.00E+00	-2.19E-01	0.00E+00	5.21E+00	5.21E+00	0.00E+00	0.00E+00	0.00E+00	1.00E+00	0.00E+00	0.00E+00
3	1	0	1	0	0	8	115	1.50E+05	0.00E+00	4.20E+00	0.00E+00	0.00E+00	5.88E+00	6.22E-02	5.21E+00	2	2.00E-02	0.00E+00	0.00E+00	0.00E+00	-2.19E-01	0.00E+00	5.21E+00	5.21E+00	0.00E+00	0.00E+00	0.00E+00	1.00E+00	0.00E+00	0.00E+00
3	1	0	1	0	0	8	115	1.50E+05	0.00E+00	4.20E+00	0.00E+00	0.00E+00	5.88E+00	6.22E-02	5.21E+00	2	2.00E-02	0.00E+00	0.00E+00	0.00E+00	-2.19E-01	0.00E+00	5.21E+00	5.21E+00	0.00E+00	0.00E+00	0.00E+00	1.00E+00	0.00E+00	0.00E+00
3	1	0	0	0	0	8	116	1.50E+05	-1.19E+00	4.19E+00	0.00E+00	0.00E+00	5.88E+00	6.22E-02	5.21E+00	2	2.00E-02	0.00E+00	0.00E+00	0.00E+00	-2.19E-01	0.00E+00	5.21E+00	5.21E+00	0.00E+00	0.00E+00	0.00E+00	1.00E+00	0.00E+00	0.00E+00
1	0	0	0	1	0	9	116	1.50E+05	-1.19E+00	4.19E+00	-1.19E+00	-6.63E-07	5.88E+00	6.22E-02	-6.63E-07	3	2.00E-02	2.78E-09	0.00E+00	0.00E+00	-2.19E-01	6.63E-07	0.00E+00	6.63E-07	0.00E+00	0.00E+00	-1.19E+00	1.00E+00	-5.00E-03	3.51E+03
1	0	0	0	0	0	9	116	1.50E+05	-1.19E+00	4.18E+00	-1.19E+00	-1.47E-02	5.86E+00	6.22E-02	-1.47E-02	3	2.00E-02	6.15E-05	0.00E+00	0.00E+00	-2.19E-01	1.47E-02	0.00E+00	1.47E-02	0.00E+00	0.00E+00	-1.19E+00	1.00E+00	-4.99E-03	3.51E+03
1	0	0	0	0	0	9	116	1.50E+05	-1.19E+00	4.17E+00	-1.19E+00	-3.67E-02	5.83E+00	6.24E-02	-5.14E-02	3	2.00E-02	2.15E-04	0.00E+00	0.00E+00	-2.17E-01	5.14E-02	0.00E+00	5.14E-02	0.00E+00	0.00E+00	-1.19E+00	1.00E+00	-4.98E-03	3.50E+03
1	0	0	0	0	0	9	116	1.50E+05	-1.19E+00	4.16E+00	-1.19E+00	-4.12E-02	5.78E+00	6.26E-02	-9.26E-02	3	2.00E-02	3.87E-04	0.00E+00	0.00E+00	-2.16E-01	9.26E-02	0.00E+00	9.26E-02	0.00E+00	0.00E+00	-1.19E+00	1.00E+00	-4.97E-03	3.49E+03
1	0	0	0	0	0	9	116	1.51E+05	-1.19E+00	4.15E+00	-1.19E+00	-4.29E-02	5.74E+00	6.27E-02	-1.36E-01	3	2.00E-02	5.65E-04	0.00E+00	0.00E+00	-2.14E-01	1.36E-01	0.00E+00	1.36E-01	0.00E+00	0.00E+00	-1.19E+00	1.00E+00	-4.96E-03	3.48E+03
1	0	0	0	0	0	9	116	1.51E+05	-1.19E+00	4.14E+00	-1.19E+00	-4.34E-02	5.70E+00	6.29E-02	-1.79E-01	3	2.00E-02	7.45E-04	0.00E+00	0.00E+00	-2.13E-01	1.79E-01	0.00E+00	1.79E-01	0.00E+00	0.00E+00	-1.19E+00	1.00E+00	-4.94E-03	3.47E+03
1	0	0	0	0	0	9	116	1.51E+05	-1.19E+00	4.13E+00	-1.19E+00	-4.43E-02	5.65E+00	6.31E-02	-2.23E-01	3	2.00E-02	9.28E-04	0.00E+00	0.00E+00	-2.11E-01	2.23E-01	0.00E+00	2.23E-01	0.00E+00	0.00E+00	-1.19E+00	1.00E+00	-4.93E-03	3.46E+03
1	0	0	0	0	0	9	116	1.51E+05	-1.19E+00	4.12E+00	-1.19E+00	-4.49E-02	5.61E+00	6.33E-02	-2.68E-01	3	2.00E-02	1.11E-03	0.00E+00	0.00E+00	-2.09E-01	2.68E-01	0.00E+00	2.68E-01	0.00E+00	0.00E+00	-1.19E+00	1.00E+00	-4.92E-03	3.46E+03
1	0	0	0	0	0	9	116	1.51E+05	-1.19E+00	4.11E+00	-1.19E+00	-4.56E-02	5.56E+00	6.35E-02	-3.14E-01	3	2.00E-02	1.30E-03	0.00E+00	0.00E+00	-2.08E-01	3.14E-01	0.00E+00	3.14E-01	0.00E+00	0.00E+00	-1.19E+00	1.00E+00	-4.91E-03	3.45E+03
1	0	0	0	0	0	9	116	1.51E+05	-1.19E+00	4.10E+00	-1.19E+00	-4.62E-02	5.52E+00	6.37E-02	-3.60E-01	3	2.00E-02	1.49E-03	0.00E+00	0.00E+00	-2.06E-01	3.60E-01	0.00E+00	3.60E-01	0.00E+00	0.00E+00	-1.19E+00	1.00E+00	-4.90E-03	3.44E+03
1	0	0	0	0	0	9	116	1.51E+05	-1.19E+00	4.09E+00	-1.19E+00	-4.68E-02	5.47E+00	6.39E-02	-4.07E-01	3	2.00E-02	1.68E-03	0.00E+00	0.00E+00	-2.04E-01	4.07E-01	0.00E+00	4.07E-01	0.00E+00	0.00E+00	-1.19E+00	1.00E+00	-4.88E-03	3.43E+03
1	0	0	0	0	0	9	116	1.52E+05	-1.19E+00	4.08E+00	-1.19E+00	-4.73E-02	5.42E+00	6.41E-02	-4.54E-01	3	2.00E-02	1.88E-03	0.00E+00	0.00E+00	-2.02E-01	4.54E-01	0.00E+00	4.54E-01	0.00E+00	0.00E+00	-1.19E+00	1.00E+00	-4.87E-03	3.42E+03
1	0	0	0	0	0	9	116	1.52E+05	-1.19E+00	4.07E+00	-1.19E+00	-4.85E-02	5.38E+00	6.43E-02	-5.02E-01	3	2.00E-02	2.07E-03	0.00E+00	0.00E+00	-2.01E-01	5.02E-01	0.00E+00	5.02E-01	0.00E+00	0.00E+00	-1.19E+00	1.00E+00	-4.86E-03	3.41E+03
1	0	0	0	0	0	9	116	1.52E+05	-1.19E+00	4.06E+00	-1.19E+00	-4.89E-02	5.33E+00	6.44E-02	-5.51E-01	3	2.00E-02	2.27E-03	0.00E+00	0.00E+00	-1.99E-01	5.51E-01	0.00E+00	5.51E-01	0.00E+00	0.00E+00	-1.19E+00	1.00E+00	-4.85E-03	3.41E+03
1	0	0	0	0	0	9	116	1.52E+05	-1.19E+00	4.05E+00	-1.19E+00	-4.95E-02	5.28E+00	6.47E-02	-6.01E-01	3	2.00E-02	2.47E-03	0.00E+00	0.00E+00	-1.97E-01	6.01E-01	0.00E+00	6.01E-01	0.00E+00	0.00E+00	-1.19E+00	1.00E+00	-4.84E-03	3.40E+03
1	0	0	0	0	0	9	116	1.52E+05	-1.19E+00	4.04E+00	-1.19E+00	-5.06E-02	5.23E+00	6.49E-02	-6.52E-01	3	2.00E-02	2.68E-03	0.00E+00	0.00E+00	-1.95E-01	6.52E-01	0.00E+00	6.52E-01	0.00E+00	0.00E+00	-1.19E+00	1.00E+00	-4.82E-03	3.39E+03
1	0	0	0	0	0	9	116	1.52E+05	-1.19E+00	4.03E+00	-1.19E+00	-5.10E-02	5.18E+00	6.51E-02	-7.02E-01	3	2.00E-02	2.89E-03	0.00E+00	0.00E+00	-1.93E-01	7.02E-01	0.00E+00	7.02E-01	0.00E+00	0.00E+00	-1.19E+00	1.00E+00	-4.81E-03	3.38E+03
1	0	0	0	0	0	9	116	1.52E+05	-1.19E+00	4.02E+00	-1.19E+00	-5.20E-02	5.12E+00	6.53E-02	-7.55E-01	3	2.00E-02	3.09E-03	0.00E+00	0.00E+00	-1.91E-01	7.55E-01	0.00E+00	7.55E-01	0.00E+00	0.00E+00	-1.19E+00	1.00E+00	-4.80E-03	3.37E+03
1	0	0	0	0	0	9	116	1.53E+05	-1.19E+00	4.01E+00	-1.19E+00	-5.23E-02	5.07E+00	6.55E-02	-8.07E-01	3	2.00E-02	3.30E-03	0.00E+00	0.00E+00	-1.89E-01	8.07E-01	0.00E+00	8.07E-01	0.00E+00	0.00E+00	-1.19E+00	1.00E+00	-4.79E-03	3.36E+03
1	0	0	0	0	0	9	116	1.53E+05	-1.19E+00	4.00E+00	-1.19E+00	-5.35E-02	5.02E+00	6.57E-02	-8.60E-01	3	2.00E-02	3.52E-03	0.00E+00	0.00E+00	-1.87E-01	8.60E-01	0.00E+00	8.60E-01	0.00E+00	0.00E+00	-1.19E+00	1.00E+00	-4.78E-03	3.36E+03
1	0	0	0	0	0	9	116	1.53E+05	-1.19E+00	3.99E+00	-1.19E+00	-5.37E-02	4.96E+00	6.59E-02	-9.14E-01	3	2.00E-02	3.73E-03	0.00E+00	0.00E+00	-1.85E-01	9.14E-01	0.00E+00	9.14E-01	0.00E+00	0.00E+00	-1.19E+00	1.00E+00	-4.76E-03	3.35E+03
1	0	0	0	0	0	9	116	1.53E+05	-1.19E+00	3.98E+00	-1.19E+00	-5.42E-02	4.91E+00	6.61E-02	-9.68E-01	3	2.00E-02	3.95E-03	0.00E+00	0.00E+00	-1.83E-01	9.68E-01	0.00E+00	9.68E-01	0.00E+00	0.00E+00	-1.19E+00	1.00E+00	-4.75E-03	3.34E+03
1	0	0	0	0	0	9	116	1.53E+05	-1.19E+00	3.97E+00	-1.19E+00	-5.47E-02	4.85E+00	6.63E-02	-1.02E+00	3	2.00E-02	4.17E-03	0.00E+00	0.00E+00	-1.81E-01	1.02E+00	0.00E+00	1.02E+00	0.00E+00	0.00E+00	-1.19E+00	1.00E+00	-4.74E-03	3.33E+03
1	0	0	0	0	0	9	116	1.53E+05	-1.19E+00	3.96E+00	-1.19E+00	-5.49E-02	4.80E+00	6.66E-02	-1.08E+00	3	2.00E-02	4.39E-03	0.00E+00	0.00E+00	-1.79E-01	1.08E+00	0.00E+00	1.08E+00	0.00E+00	0.00E+00	-1.19E+00	1.00E+00	-4.73E-03	3.32E+03
1	0	0	0	0	0	9	116	1.54E+05	-1.19E+00	3.95E+00	-1.19E+00	-5.59E-02	4.74E+00	6.68E-02	-1.13E+00	3	2.00E-02	4.61E-03	0.00E+00	0.00E+00	-1.77E-01	1.13E+00	0.00E+00	1.13E+00	0.00E+00	0.00E+00	-1.19E+00	1.00E+00	-4.72E-03	3.31E+03
1	0	0	0	0	0	9	116	1.54E+05	-1.19E+00	3.94E+00	-1.19E+00	-5.62E-02	4.69E+00	6.70E-02	-1.19E+00	3	2.00E-02	4.83E-03	0.00E+00	0.00E+00	-1.75E-01	1.19E+00	0.00E+00	1.19E+00	0.00E+00	0.00E+00	-1.19E+00	1.00E+00	-4.70E-03	3.30E+03
1	0	0	0	0	0	9	116	1.54E+05	-1.19E+00	3.93E+00	-1.19E+00	-5.65E-02	4.63E+00	6.72E-02	-1.25E+00	3	2.00E-02	5.05E-03	0.00E+00	0.00E+00	-1.73E-01	1.25E+00	0.00E+00	1.25E+00	0.00E+00	0.00E+00	-1.19E+00	1.00E+00	-4.69E-03	3.30E+03
1	0	0	0	0	0	9	116	1.54E+05	-1.19E+00	3.92E+00	-1.19E+00	-5.70E-02	4.57E+00	6.75E-02	-1.30E+00	3	2.00E-02	5.27E-03	0.00E+00	0.00E+00	-1.71E-01	1.30E+00	0.00E+00	1.30E+00	0.00E+00	0.00E+00	-1.19E+00	1.00E+00	-4.68E-03	3.29E+03
1	0	0	0	0	0	9	116	1.54E+05	-1.19E+00	3.91E+00	-1.19E+00	-5.78E-02	4.52E+00	6.77E-02	-1.36E+00	3	2.00E-02	5.50E-03	0.00E+00	0.00E+00	-1.69E-01	1.36E+00	0.00E+00	1.36E+00	0.00E+00	0.00E+00	-1.19E+00	1.00E+00	-4.67E-03	3.28E+03
1	0	0	0	0	0	9	116	1.54E+05	-1.19E+00	3.90E+00	-1.19E+00	-5.89E-02	4.46E+00	6.79E-02	-1.42E+00	3	2.00E-02	5.73E-03	0.00E+00	0.00E+00	-1.66E-01	1.42E+00	0.00E+00	1.42E+00	0.00E+00	0.00E+00	-1.19E+00	1.00E+00	-4.66E-03	3.27E+03
1	0	0	0	0	0	9	116	1.55E+05	-1.19E+00	3.89E+00	-1.19E+00	-5.96E-02	4.40E+00	6.81E-02	-1.48E+00	3	2.00E-02	5.96E-03	0.00E+00	0.00E+00	-1.64E-01	1.48E+00	0.00E+00	1.48E+00	0.00E+00	0.00E+00	-1.19E+00	1.00E+00	-4.65E-03	3.26E+03
1	0	0	0	0	0	9	116	1.55E+05	-1.19E+00	3.88E+00	-1.19E+00	-6.07E-02	4.34E+00	6.84E-02	-1.54E+00	3	2.00E-02	6.20E-03	0.00E+00	0.00E+00	-1.62E-01	1.54E+00	0.00E+00	1.54E+00	0.00E+00	0.00E+00	-1.19E+00	1.00E+00	-4.63E-03	3.25E+03
1	0	0	0	0	0	9	116	1.55E+05	-1.19E+00	3.87E+00	-1.19E+00	-6.25E-02	4.27E+00	6.86E-02	-1.60E+00	3	2.00E-02	6.44E-03	0.00E+00	0.00E+00	-1.59E-01	1.60E+00	0.00E+00	1.60E+00	0.00E+00	0.00E+00	-1.19E+00	1.00E+00	-4.62E-03	3.25E+03
1	0	0	0	0	0	9	116	1.55E+05	-1.19E+00	3.86E+00	-1.19E+00	-6.41E-02	4.21E+00	6.89E-02	-1.67E+00	3	2.00E-02	6.69E-03	0.00E+00	0.00E+00	-1.57E-01	1.67E+00	0.00E+00	1.67E+00	0.00E+00	0.00E+00	-1.19E+00	1.00E+00	-4.61E-03	3.24E+03
1	0	0	0	0	0	9	116	1.55E+05	-1.19E+00	3.85E+00	-1.19E+00	-6.66E-02	4.14E+00	6.91E-02	-1.73E+00	3	2.00E-02	6.95E-03	0.00E+00	0.00E+00	-1.55E-01	1.73E+00	0.00E+00	1.73E+00	0.00E+00	0.00E+00	-1.19E+00	1.00E+00	-4.60E-03	3.23E+03
1	0	0	0	0	0	9	116	1.56E+05	-1.19E+00	3.84E+00	-1.19E+00	-6.92E-02	4.07E+00	6.94E-02	-1.80E+00	3	2.00E-02	7.21E-03	0.00E+00	0.00E+00	-1.52E-01	1.80E+00	0.00E+00	1.80E+00	0.00E+00	0.00E+00	-1.19E+00	1.00E+00	-4.59E-03	3.22E+03
1	0	0	0	0	0	9	116	1.56E+05	-1.19E+00	3.83E+00	-1.19E+00	-7.22E-02	4.00E+00	6.97E-02	-1.87E+00	3	2.00E-02	7.49E-03	0.00E+00	0.00E+00	-1.49E-01	1.87E+00	0.00E+00	1.87E+00	0.00E+00	0.00E+00	-1.19E+00	1.00E+00	-4.57E-03	3.21E+03
1	0	0	0	0	0	9	116	1.56E+05	-1.19E+00	3.82E+00	-1.19E+00	-7.65E-02	3.93E+00	7.00E-02	-1.95E+00	3	2.00E-02	7.78E-03	0.00E+00	0.00E+00	-1.46E-01	1.95E+00	0.00E+00	1.95E+00	0.00E+00	0.00E+00	-1.19E+00	1.00E+00	-4.56E-03	3.20E+03
1	0	0	0	0	0	9	116	1.56E+05	-1.19E+00	3.81E+00	-1.19E+00	-8.14E-02	3.84E+00	7.03E-02	-2.03E+00	3	2.00E-02	8.09E-03	0.00E+00	0.00E+00	-1.43E-01	2.03E+00	0.00E+00	2.03E+00	0.00E+00	0.00E+00	-1.19E+00	1.00E+00	-4.55E-03	3.20E+03
1	0	0	0	0	0	9	116	1.57E+05	-1.19E+00	3.80E+00	-1.19E+00	-8.78E-02	3.76E+00	7.06E-02	-2.12E+00	3	2.00E-02	8.43E-03	0.00E+00	0.00E+00	-1.40E-01	2.12E+00	0.00E+00	2.12E+00	0.00E+00	0.00E+00	-1.19E+00	1.00E+00	-4.54E-03	3.19E+03
1	0	0	0	0	0	9	116	1.57E+05	-1.19E+00	3.79E+00	-1.19E+00	-9.58E-02	3.66E+00	7.10E-02	-2.22E+00	3	2.00E-02	8.79E-03	0.00E+00	0.00E+00	-1.37E-01	2.22E+00	0.00E+00	2.22E+00	0.00E+00	0.00E+00	-1.19E+00	1.00E+00	-4.53E-03	3.18E+03
1	0	0	0	0	0	9	116	1.57E+05	-1.19E+00	3.78E+00	-1.19E+00	-9.94E-02	3.56E+00	7.13E-02	-2.32E+00	3	2.00E-02	9.17E-03	0.00E+00	0.00E+00	-1.33E-01	2.32E+00	0.00E+00	2.32E+00	0.00E+00	0.00E+00	-1.19E+00	1.00E+00	-4.51E-03	3.17E+03
1	0	0	0	0	0	9	116	1.57E+05	-1.19E+00	3.78E+00	-1.19E+00	-9.94E-02	3.46E+00	7.17E-02	-2.42E+00	3	2.00E-02	9.54E-03	0.00E+00	0.00E+00	-1.29E-01	2.42E+00	0.00E+00	2.42E+00	0.00E+00	0.00E+00	-1.19E+00	1.00E+00	-4.50E-03	3.16E+03
1	0	0	0	0	0	9	116	1.58E+05	-1.19E+00	3.77E+00	-1.19E+00	-9.94E-02	3.36E+00	7.21E-02	-2.51E+00	3	2.00E-02	9.92E-03	0.00E+00	0.00E+00	-1.25E-01	2.51E+00	0.00E+00	2.51E+00	0.00E+00	0.00E+00	-1.19E+00	1.00E+00	-4.49E-03	3.16E+03
1	0	0	0	0	0	9	116	1.58E+05	-1.19E+00	3.76E+00	-1.19E+00	-9.94E-02	3.26E+00	7.25E-02	-2.61E+00	3	2.00E-02	1.03E-02	0.00E+00	0.00E+00	-1.22E-01	2.61E+00	0.00E+00	2.61E+00	0.00E+00	0.00E+00	-1.19E+00	1.00E+00	-4.49E-03	3.15E+03
1	0	0	0	0	0	9	116	1.58E+05	-1.19E+00	3.75E+00	-1.19E+00	-9.94E-02	3.16E+00	7.28E-02	-2.71E+00	3	2.00E-02	1.07E-02	0.00E+00	0.00E+00	-1.18E-01	2.71E+00	0.00E+00	2.71E+00	0.00E+00	0.00E+00	-1.19E+00	1.00E+00	-4.48E-03	3.15E+03
1	0	0	0	0	0	9	116	1.59E+05	-1.19E+00	3.75E+00	-1.19E+00	-9.94E-02	3.06E+00	7.32E-02	-2.81E+00	3	2.00E-02	1.10E-02	0.00E+00	0.00E+00	-1.14E-01	2.81E+00	0.00E+00	2.81E+00	0.00E+00	0.00E+00	-1.19E+00	1.00E+00	-4.47E-03	3.14E+03
1	0	0	0	0	0	9	116	1.59E+05	-1.19E+00	3.74E+00	-1.19E+00	-9.94E-02	2.97E+00	7.36E-02	-2.91E+00	3	2.00E-02	1.14E-02	0.00E+00	0.00E+00	-1.11E-01	2.91E+00	0.00E+00	2.91E+00	0.00E+00	0.00E+00	-1.19E+00	1.00E+00	-4.46E-03	3.13E+03
1	0	0	0	0	0	9	116	1.59E+05	-1.19E+00	3.73E+00	-1.19E+00	-9.94E-02	2.87E+00	7.40E-02	-3.01E+00	3	2.00E-02	1.18E-02	0.00E+00	0.00E+00	-1.07E-01	3.01E+00	0.00E+00	3.01E+00	0.00E+00	0.00E+00	-1.19E+00	1.00E+00	-4.46E-03	3.13E+03
1	0	0	0	0	0	9	116	1.60E+05	-1.19E+00	3.73E+00	-1.19E+00	-9.94E-02	2.77E+00	7.43E-02	-3.11E+00	3	2.00E-02	1.22E-02	0.00E+00	0.00E+00	-1.03E-01	3.11E+00	0.00E+00	3.11E+00	0.00E+00	0.00E+00	-1.19E+00	1.00E+00	-4.45E-03	3.12E+03
1	0	0	0	0	0	9	116	1.60E+05	-1.19E+00	3.72E+00	-1.19E+00	-9.94E-02	2.67E+00	7.47E-02	-3.21E+00	3	2.00E-02	1.25E-02	0.00E+00	0.00E+00	-9.95E-02	3.21E+00	0.00E+00	3.21E+00	0.00E+00	0.00E+00	-1.19E+00	1.00E+00	-4.44E-03	3.12E+03
1	0	0	0	0	0	9	116	1.60E+05	-1.19E+00	3.72E+00	-1.19E+00	-9.94E-02	2.57E+00	7.51E-02	-3.31E+00	3	2.00E-02	1.29E-02	0.00E+00	0.00E+00	-9.58E-02	3.31E+00	0.00E+00	3.31E+00	0.00E+00	0.00E+00	-1.19E+00	1.00E+00	-4.43E-03	3.11E+03
1	0	0	0	0	0	9	116	1.60E+05	-1.19E+00	3.71E+00	-1.19E+00	-9.94E-02	2.47E+00	7.54E-02	-3.41E+00	3	2.00E-02	1.33E-02	0.00E+00	0.00E+00	-9.21E-02	3.41E+00	0.00E+00	3.41E+00	0.00E+00	0.00E+00	-1.19E+00	1.00E+00	-4.43E-03	3.11E+03
1	0	0	0	0	0	9	116	1.61E+05	-1.19E+00	3.70E+00	-1.19E+00	-9.94E-02	2.37E+00	7.58E-02	-3.51E+00	3	2.00E-02	1.36E-02	0.00E+00	0.00E+00	-8.84E-02	3.51E+00	0.00E+00	3.51E+00	0.00E+00	0.00E+00	-1.19E+00	1.00E+00	-4.42E-03	3.10E+03
1	0	0	0	0	0	9	116	1.61E+05	-1.19E+00	3.70E+00	-1.19E+00	-9.94E-02	2.27E+00	7.62E-02	-3.61E+00	3	2.00E-02	1.40E-02	0.00E+00	0.00E+00	-8.47E-02	3.61E+00	0.00E+00	3.61E+00	0.00E+00	0.00E+00	-1.19E+00	1.00E+00	-4.41E-03	3.10E+03
1	0	0	0	0	0	9	116	1.61E+05	-1.19E+00	3.69E+00	-1.19E+00	-9.94E-02	2.17E+00	7.65E-02	-3.71E+00	3	2.00E-02	1.44E-02	0.00E+00	0.00E+00	-8.10E-02	3.71E+00	0.00E+00	3.71E+00	0.00E+00	0.00E+00	-1.19E+00	1.00E+00	-4.40E-03	3.09E+03
1	0	0	0	0	0	9	116	1.62E+05	-1.19E+00	3.68E+00	-1.19E+00	-9.94E-02	2.07E+00	7.69E-02	-3.81E+00	3	2.00E-02	1.47E-02	0.00E+00	0.00E+00	-7.72E-02	3.81E+00	0.00E+00	3.81E+00	0.00E+00	0.00E+00	-1.19E+00	1.00E+00	-4.39E-03	3.09E+03
1	0	0	0	0	0	9	116	1.62E+05	-1.19E+00	3.68E+00	-1.19E+00	-9.94E-02	1.97E+00	7.73E-02	-3.91E+00	3	2.00E-02	1.51E-02	0.00E+00	0.00E+00	-7.35E-02	3.91E+00	0.00E+00	3.91E+00	0.00E+00	0.00E+00	-1.19E+00	1.00E+00	-4.39E-03	3.08E+03
1	0	0	0	0	0	9	116	1.62E+05	-1.19E+00	3.67E+00	-1.19E+00	-9.94E-02	1.87E+00	7.76E-02	-4.01E+00	3	2.00E-02	1.55E-02	0.00E+00	0.00E+00	-6.98E-02	4.01E+00	0.00E+00	4.01E+00	0.00E+00	0.00E+00	-1.19E+00	1.00E+00	-4.38E-03	3.07E+03
1	0	0	0	0	0	9	116	1.63E+05	-1.19E+00	3.66E+00	-1.19E+00	-9.94E-02	1.77E+00	7.80E-02	-4.11E+00	3	2.00E-02	1.58E-02	0.00E+00	0.00E+00	-6.61E-02	4.11E+00	0.00E+00	4.11E+00	0.00E+00	0.00E+00	-1.19E+00	1.00E+00	-4.37E-03	3.07E+03
1	0	0	0	0	0	9	116	1.63E+05	-1.19E+00	3.65E+00	-1.19E+00	-9.94E-02	1.67E+00	7.84E-02	-4.21E+00	3	2.00E-02	1.62E-02	0.00E+00	0.00E+00	-6.24E-02	4.21E+00	0.00E+00	4.21E+00	0.00E+00	0.00E+00	-1.19E+00	1.00E+00	-4.36E-03	3.06E+03
1	0	0	0	0	0	9	116	1.63E+05	-1.19E+00	3.64E+00	-1.19E+00	-9.53E-02	1.58E+00	7.87E-02	-4.30E+00	3	2.00E-02	1.65E-02	0.00E+00	0.00E+00	-5.89E-02	4.30E+00	0.00E+00	4.30E+00	0.00E+00	0.00E+00	-1.19E+00	1.00E+00	-4.34E-03	3.05E+03
1	0	0	0	0	0	9	116	1.63E+05	-1.19E+00	3.63E+00	-1.19E+00	-8.67E-02	1.49E+00	7.90E-02	-4.39E+00	3	2.00E-02	1.69E-02	0.00E+00	0.00E+00	-5.56E-02	4.39E+00	0.00E+00	4.39E+00	0.00E+00	0.00E+00	-1.19E+00	1.00E+00	-4.33E-03	3.04E+03
1	0	0	0	0	0	9	116	1.64E+05	-1.19E+00	3.62E+00	-1.19E+00	-7.56E-02	1.42E+00	7.93E-02	-4.46E+00	3	2.00E-02	1.71E-02	0.00E+00	0.00E+00	-5.28E-02	4.46E+00	0.00E+00	4.46E+00	0.00E+00	0.00E+00	-1.19E+00	1.00E+00	-4.32E-03	3.03E+03
1	0	0	0	0	0	9	116	1.64E+05	-1.19E+00	3.61E+00	-1.19E+00	-6.57E-02	1.35E+00	7.95E-02	-4.53E+00	3	2.00E-02	1.74E-02	0.00E+00	0.00E+00	-5.03E-02	4.53E+00	0.00E+00	4.53E+00	0.00E+00	0.00E+00	-1.19E+00	1.00E+00	-4.31E-03	3.03E+03
1	0	0	0	0	0	9	116	1.64E+05	-1.19E+00	3.60E+00	-1.19E+00	-5.58E-02	1.29E+00	7.97E-02	-4.58E+00	3	2.00E-02	1.76E-02	0.00E+00	0.00E+00	-4.83E-02	4.58E+00	0.00E+00	4.58E+00	0.00E+00	0.00E+00	-1.19E+00	1.00E+00	-4.30E-03	3.02E+03
1	0	0	0	0	0	9	116	1.64E+05	-1.19E+00	3.59E+00	-1.19E+00	-4.74E-02	1.25E+00	7.99E-02	-4.63E+00	3	2.00E-02	1.77E-02	0.00E+00	0.00E+00	-4.65E-02	4.63E+00	0.00E+00	4.63E+00	0.00E+00	0.00E+00	-1.19E+00	1.00E+00	-4.28E-03	3.01E+03
1	0	0	0	0	0	9	116	1.64E+05	-1.19E+00	3.58E+00	-1.19E+00	-3.99E-02	1.21E+00	8.01E-02	-4.67E+00	3	2.00E-02	1.79E-02	0.00E+00	0.00E+00	-4.50E-02	4.67E+00	0.00E+00	4.67E+00	0.00E+00	0.00E+00	-1.19E+00	1.00E+00	-4.27E-03	3.00E+03
1	0	0	0	0	0	9	116	1.64E+05	-1.19E+00	3.57E+00	-1.19E+00	-3.26E-02	1.17E+00	8.02E-02	-4.70E+00	3	2.00E-02	1.80E-02	0.00E+00	0.00E+00	-4.38E-02	4.70E+00	0.00E+00	4.70E+00	0.00E+00	0.00E+00	-1.19E+00	1.00E+00	-4.26E-03	2.99E+03
1	0	0	0	0	0	9	116	1.64E+05	-1.19E+00	3.56E+00	-1.19E+00	-2.70E-02	1.15E+00	8.03E-02	-4.73E+00	3	2.00E-02	1.81E-02	0.00E+00	0.00E+00	-4.28E-02	4.73E+00	0.00E+00	4.73E+00	0.00E+00	0.00E+00	-1.19E+00	1.00E+00	-4.25E-03	2.98E+03
1	0	0	0	0	0	9	116	1.64E+05	-1.19E+00	3.55E+00	-1.19E+00	-2.24E-02	1.12E+00	8.04E-02	-4.75E+00	3	2.00E-02	1.82E-02	0.00E+00	0.00E+00	-4.19E-02	4.75E+00	0.00E+00	4.75E+00	0.00E+00	0.00E+00	-1.19E+00	1.00E+00	-4.24E-03	2.98E+03
1	0	0	0	0	0	9	116	1.65E+05	-1.19E+00	3.54E+00	-1.19E+00	-1.86E-02	1.11E+00	8.04E-02	-4.77E+00	3	2.00E-02	1.82E-02	0.00E+00	0.00E+00	-4.13E-02	4.77E+00	0.00E+00	4.77E+00	0.00E+00	0.00E+00	-1.19E+00	1.00E+00	-4.22E-03	2.97E+03
1	0	0	0	0	0	9	116	1.65E+05	-1.19E+00	3.53E+00	-1.19E+00	-1.57E-02	1.09E+00	8.05E-02	-4.79E+00	3	2.00E-02	1.83E-02	0.00E+00	0.00E+00	-4.07E-02	4.79E+00	0.00E+00	4.79E+00	0.00E+00	0.00E+00	-1.19E+00	1.00E+00	-4.21E-03	2.96E+03
1	0	0	0	0	0	9	116	1.65E+05	-1.19E+00	3.52E+00	-1.19E+00	-1.31E-02	1.08E+00	8.05E-02	-4.80E+00	3	2.00E-02	1.83E-02	0.00E+00	0.00E+00	-4.02E-02	4.80E+00	0.00E+00	4.80E+00	0.00E+00	0.00E+00	-1.19E+00	1.00E+00	-4.20E-03	2.95E+03
1	0	0	0	0	0	9	116	1.65E+05	-1.19E+00	3.51E+00	-1.19E+00	-1.14E-02	1.07E+00	8.06E-02	-4.81E+00	3	2.00E-02	1.84E-02	0.00E+00	0.00E+00	-3.98E-02	4.81E+00	0.00E+00	4.81E+00	0.00E+00	0.00E+00	-1.19E+00	1.00E+00	-4.19E-03	2.94E+03
1	0	0	0	0	0	9	116	1.65E+05	-1.19E+00	3.50E+00	-1.19E+00	-9.82E-03	1.06E+00	8.06E-02	-4.82E+00	3	2.00E-02	1.84E-02	0.00E+00	0.00E+00	-3.94E-02	4.82E+00	0.00E+00	4.82E+00	0.00E+00	0.00E+00	-1.19E+00	1.00E+00	-4.18E-03	2.93E+03
1	0	0	0	0	0	9	116	1.65E+05	-1.19E+00	3.49E+00	-1.19E+00	-8.41E-03	1.05E+00	8.06E-02	-4.83E+00	3	2.00E-02	1.84E-02	0.00E+00	0.00E+00	-3.91E-02	4.83E+00	0.00E+00	4.83E+00	0.00E+00	0.00E+00	-1.19E+00	1.00E+00	-4.16E-03	2.93E+03
1	0	0	0	0	0	9	116	1.65E+05	-1.19E+00	3.48E+00	-1.19E+00	-7.34E-03	1.04E+00	8.06E-02	-4.84E+00	3	2.00E-02	1.85E-02	0.00E+00	0.00E+00	-3.88E-02	4.84E+00	0.00E+00	4.84E+00	0.00E+00	0.00E+00	-1.19E+00	1.00E+00	-4.15E-03	2.92E+03
1	0	0	0	0	0	9	116	1.65E+05	-1.19E+00	3.47E+00	-1.19E+00	-6.50E-03	1.03E+00	8.07E-02	-4.84E+00	3	2.00E-02	1.85E-02	0.00E+00	0.00E+00	-3.86E-02	4.84E+00	0.00E+00	4.84E+00	0.00E+00	0.00E+00	-1.19E+00	1.00E+00	-4.14E-03	2.91E+03
1	0	0	0	0	0	9	116	1.65E+05	-1.19E+00	3.46E+00	-1.19E+00	-5.82E-03	1.03E+00	8.07E-02	-4.85E+00	3	2.00E-02	1.85E-02	0.00E+00	0.00E+00	-3.83E-02	4.85E+00	0.00E+00	4.85E+00	0.00E+00	0.00E+00	-1.19E+00	1.00E+00	-4.13E-03	2.90E+03
1	0	0	0	0	0	9	116	1.65E+05	-1.19E+00	3.45E+00	-1.19E+00	-5.23E-03	1.02E+00	8.07E-02	-4.86E+00	3	2.00E-02	1.85E-02	0.00E+00	0.00E+00	-3.81E-02	4.86E+00	0.00E+00	4.86E+00	0.00E+00	0.00E+00	-1.19E+00	1.00E+00	-4.12E-03	2.89E+03
1	0	0	0	0	0	9	116	1.65E+05	-1.19E+00	3.44E+00	-1.19E+00	-4.79E-03	1.02E+00	8.07E-02	-4.86E+00	3	2.00E-02	1.85E-02	0.00E+00	0.00E+00	-3.80E-02	4.86E+00	0.00E+00	4.86E+00	0.00E+00	0.00E+00	-1.19E+00	1.00E+00	-4.10E-03	2.88E+03
1	0	0	0	0	0	9	116	1.65E+05	-1.19E+00	3.43E+00	-1.19E+00	-4.39E-03	1.01E+00	8.07E-02	-4.86E+00	3	2.00E-02	1.86E-02	0.00E+00	0.00E+00	-3.78E-02	4.86E+00	0.00E+00	4.86E+00	0.00E+00	0.00E+00	-1.19E+00	1.00E+00	-4.09E-03	2.87E+03
1	0	0	0	0	0	9	116	1.65E+05	-1.19E+00	3.42E+00	-1.19E+00	-4.08E-03	1.01E+00	8.08E-02	-4.87E+00	3	2.00E-02	1.86E-02	0.00E+00	0.00E+00	-3.76E-02	4.87E+00	0.00E+00	4.87E+00	0.00E+00	0.00E+00	-1.19E+00	1.00E+00	-4.08E-03	2.87E+03
1	0	0	0	0	0	9	116	1.65E+05	-1.19E+00	3.41E+00	-1.19E+00	-3.68E-03	1.01E+00	8.08E-02	-4.87E+00	3	2.00E-02	1.86E-02	0.00E+00	0.00E+00	-3.75E-02	4.87E+00	0.00E+00	4.87E+00	0.00E+00	0.00E+00	-1.19E+00	1.00E+00	-4.07E-03	2.86E+03
1	0	0	0	0	0	9	116	1.65E+05	-1.19E+00	3.40E+00	-1.19E+00	-3.44E-03	1.00E+00	8.08E-02	-4.88E+00	3	2.00E-02	1.86E-02	0.00E+00	0.00E+00	-3.74E-02	4.88E+00	0.00E+00	4.88E+00	0.00E+00	0.00E+00	-1.19E+00	1.00E+00	-4.06E-03	2.85E+03
1	0	0	0	0	0	9	116	1.65E+05	-1.19E+00	3.39E+00	-1.19E+00	-3.20E-03	9.99E-01	8.08E-02	-4.88E+00	3	2.00E-02	1.86E-02	0.00E+00	0.00E+00	-3.73E-02	4.88E+00	0.00E+00	4.88E+00	0.00E+00	0.00E+00	-1.19E+00	1.00E+00	-4.04E-03	2.84E+03
1	0	0	0	0	0	9	116	1.65E+05	-1.19E+00	3.38E+00	-1.19E+00	-3.02E-03	9.96E-01	8.08E-02	-4.88E+00	3	2.00E-02	1.86E-02	0.00E+00	0.00E+00	-3.72E-02	4.88E+00	0.00E+00	4.88E+00	0.00E+00	0.00E+00	-1.19E+00	1.00E+00	-4.03E-03	2.83E+03
1	0	0	0	0	0	9	116	1.65E+05	-1.19E+00	3.37E+00	-1.19E+00	-2.89E-03	9.93E-01	8.08E-02	-4.88E+00	3	2.00E-02	1.86E-02	0.00E+00	0.00E+00	-3.70E-02	4.88E+00	0.00E+00	4.88E+00	0.00E+00	0.00E+00	-1.19E+00	1.00E+00	-4.02E-03	2.82E+03
1	0	0	0	0	0	9	116	1.65E+05	-1.19E+00	3.36E+00	-1.19E+00	-2.74E-03	9.90E-01	8.08E-02	-4.89E+00	3	2.00E-02	1.86E-02	0.00E+00	0.00E+00	-3.69E-02	4.89E+00	0.00E+00	4.89E+00	0.00E+00	0.00E+00	-1.19E+00	1.00E+00	-4.01E-03	2.82E+03
1	0	0	0	0	0	9	116	1.65E+05	-1.19E+00	3.35E+00	-1.19E+00	-2.57E-03	9.88E-01	8.08E-02	-4.89E+00	3	2.00E-02	1.87E-02	0.00E+00	0.00E+00	-3.68E-02	4.89E+00	0.00E+00	4.89E+00	0.00E+00	0.00E+00	-1.19E+00	1.00E+00	-4.00E-03	2.81E+03
1	0	0	0	0	0	9	116	1.65E+05	-1.19E+00	3.34E+00	-1.19E+00	-2.43E-03	9.85E-01	8.08E-02	-4.89E+00	3	2.00E-02	1.87E-02	0.00E+00	0.00E+00	-3.68E-02	4.89E+00	0.00E+00	4.89E+00	0.00E+00	0.00E+00	-1.19E+00	1.00E+00	-3.99E-03	2.80E+03
1	0	0	0	0	0	9	116	1.65E+05	-1.19E+00	3.33E+00	-1.19E+00	-2.32E-03	9.83E-01	8.08E-02	-4.89E+00	3	2.00E-02	1.87E-02	0.00E+00	0.00E+00	-3.67E-02	4.89E+00	0.00E+00	4.89E+00	0.00E+00	0.00E+00	-1.19E+00	1.00E+00	-3.97E-03	2.79E+03
1	0	0	0	0	0	9	116	1.65E+05	-1.19E+00	3.32E+00	-1.19E+00	-2.19E-03	9.81E-01	8.09E-02	-4.90E+00	3	2.00E-02	1.87E-02	0.00E+00	0.00E+00	-3.66E-02	4.90E+00	0.00E+00	4.90E+00	0.00E+00	0.00E+00	-1.19E+00	1.00E+00	-3.96E-03	2.78E+03
1	0	0	0	0	0	9	116	1.65E+05	-1.19E+00	3.31E+00	-1.19E+00	-2.08E-03	9.78E-01	8.09E-02	-4.90E+00	3	2.00E-02	1.87E-02	0.00E+00	0.00E+00	-3.65E-02	4.90E+00	0.00E+00	4.90E+00	0.00E+00	0.00E+00	-1.19E+00	1.00E+00	-3.95E-03	2.77E+03
1	0	0	0	0	0	9	116	1.65E+05	-1.19E+00	3.30E+00	-1.19E+00	-2.00E-03	9.76E-01	8.09E-02	-4.90E+00	3	2.00E-02	1.87E-02	0.00E+00	0.00E+00	-3.64E-02	4.90E+00	0.00E+00	4.90E+00	0.00E+00	0.00E+00	-1.19E+00	1.00E+00	-3.94E-03	2.77E+03
1	0	0	0	0	0	9	116	1.65E+05	-1.19E+00	3.29E+00	-1.19E+00	-1.91E-03	9.75E-01	8.09E-02	-4.90E+00	3	2.00E-02	1.87E-02	0.00E+00	0.00E+00	-3.64E-02	4.90E+00	0.00E+00	4.90E+00	0.00E+00	0.00E+00	-1.19E+00	1.00E+00	-3.93E-03	2.76E+03
1	0	0	0	0	0	9	116	1.65E+05	-1.19E+00	3.28E+00	-1.19E+00	-1.81E-03	9.73E-01	8.09E-02	-4.90E+00	3	2.00E-02	1.87E-02	0.00E+00	0.00E+00	-3.63E-02	4.90E+00	0.00E+00	4.90E+00	0.00E+00	0.00E+00	-1.19E+00	1.00E+00	-3.91E-03	2.75E+03
1	0	0	0	0	0	9	116	1.65E+05	-1.19E+00	3.27E+00	-1.19E+00	-1.72E-03	9.71E-01	8.09E-02	-4.91E+00	3	2.00E-02	1.87E-02	0.00E+00	0.00E+00	-3.62E-02	4.91E+00	0.00E+00	4.91E+00	0.00E+00	0.00E+00	-1.19E+00	1.00E+00	-3.90E-03	2.74E+03
1	0	0	0	0	0	9	116	1.65E+05	-1.19E+00	3.26E+00	-1.19E+00	-1.64E-03	9.69E-01	8.09E-02	-4.91E+00	3	2.00E-02	1.87E-02	0.00E+00	0.00E+00	-3.62E-02	4.91E+00	0.00E+00	4.91E+00	0.00E+00	0.00E+00	-1.19E+00	1.00E+00	-3.89E-03	2.73E+03
1	0	0	0	0	0	9	116	1.65E+05	-1.19E+00	3.25E+00	-1.19E+00	-1.59E-03	9.68E-01	8.09E-02	-4.91E+00	3	2.00E-02	1.87E-02	0.00E+00	0.00E+00	-3.61E-02	4.91E+00	0.00E+00	4.91E+00	0.00E+00	0.00E+00	-1.19E+00	1.00E+00	-3.88E-03	2.72E+03
1	0	0	0	0	0	9	116	1.65E+05	-1.19E+00	3.24E+00	-1.19E+00	-1.53E-03	9.66E-01	8.09E-02	-4.91E+00	3	2.00E-02	1.87E-02	0.00E+00	0.00E+00	-3.61E-02	4.91E+00	0.00E+00	4.91E+00	0.00E+00	0.00E+00	-1.19E+00	1.00E+00	-3.87E-03	2.72E+03
1	0	0	0	0	0	9	116	1.65E+05	-1.19E+00	3.23E+00	-1.19E+00	-1.46E-03	9.65E-01	8.09E-02	-4.91E+00	3	2.00E-02	1.87E-02	0.00E+00	0.00E+00	-3.60E-02	4.91E+00	0.00E+00	4.91E+00	0.00E+00	0.00E+00	-1.19E+00	1.00E+00	-3.85E-03	2.71E+03
1	0	0	0	0	0	9	116	1.65E+05	-1.19E+00	3.22E+00	-1.19E+00	-1.40E-03	9.63E-01	8.09E-02	-4.91E+00	3	2.00E-02	1.87E-02	0.00E+00	0.00E+00	-3.59E-02	4.91E+00	0.00E+00	4.91E+00	0.00E+00	0.00E+00	-1.19E+00	1.00E+00	-3.84E-03	2.70E+03
1	0	0	0	0	0	9	116	1.65E+05	-1.19E+00	3.21E+00	-1.19E+00	-1.36E-03	9.62E-01	8.09E-02	-4.92E+00	3	2.00E-02	1.87E-02	0.00E+00	0.00E+00	-3.59E-02	4.92E+00	0.00E+00	4.92E+00	0.00E+00	0.00E+00	-1.19E+00	1.00E+00	-3.83E-03	2.69E+03
1	0	0	0	0	0	9	116	1.65E+05	-1.19E+00	3.20E+00	-1.19E+00	-1.31E-03	9.61E-01	8.09E-02	-4.92E+00	3	2.00E-02	1.87E-02	0.00E+00	0.00E+00	-3.58E-02	4.92E+00	0.00E+00	4.92E+00	0.00E+00	0.00E+00	-1.19E+00	1.00E+00	-3.82E-03	2.68E+03
1	0	0	0	0	0	9	116	1.65E+05	-1.19E+00	3.19E+00	-1.19E+00	-1.27E-03	9.59E-01	8.09E-02	-4.92E+00	3	2.00E-02	1.87E-02	0.00E+00	0.00E+00	-3.58E-02	4.92E+00	0.00E+00	4.92E+00	0.00E+00	0.00E+00	-1.19E+00	1.00E+00	-3.81E-03	2.67E+03
1	0	0	0	0	0	9	116	1.65E+05	-1.19E+00	3.18E+00	-1.19E+00	-1.23E-03	9.58E-01	8.09E-02	-4.92E+00	3	2.00E-02	1.87E-02	0.00E+00	0.00E+00	-3.58E-02	4.92E+00	0.00E+00	4.92E+00	0.00E+00	0.00E+00	-1.19E+00	1.00E+00	-3.79E-03	2.66E+03
1	0	0	0	0	0	9	116	1.65E+05	-1.19E+00	3.17E+00	-1.19E+00	-1.20E-03	9.57E-01	8.09E-02	-4.92E+00	3	2.00E-02	1.88E-02	0.00E+00	0.00E+00	-3.57E-02	4.92E+00	0.00E+00	4.92E+00	0.00E+00	0.00E+00	-1.19E+00	1.00E+00	-3.78E-03	2.66E+03
1	0	0	0	0	0	9	116	1.65E+05	-1.19E+00	3.16E+00	-1.19E+00	-1.14E-03	9.56E-01	8.09E-02	-4.92E+00	3	2.00E-02	1.88E-02	0.00E+00	0.00E+00	-3.57E-02	4.92E+00	0.00E+00	4.92E+00	0.00E+00	0.00E+00	-1.19E+00	1.00E+00	-3.77E-03	2.65E+03
1	0	0	0	0	0	9	116	1.65E+05	-1.19E+00	3.15E+00	-1.19E+00	-1.12E-03	9.55E-01	8.09E-02	-4.92E+00	3	2.00E-02	1.88E-02	0.00E+00	0.00E+00	-3.56E-02	4.92E+00	0.00E+00	4.92E+00	0.00E+00	0.00E+00	-1.19E+00	1.00E+00	-3.76E-03	2.64E+03
1	0	0	0	0	0	9	116	1.65E+05	-1.19E+00	3.14E+00	-1.19E+00	-1.07E-03	9.54E-01	8.09E-02	-4.92E+00	3	2.00E-02	1.88E-02	0.00E+00	0.00E+00	-3.56E-02	4.92E+00	0.00E+00	4.92E+00	0.00E+00	0.00E+00	-1.19E+00	1.00E+00	-3.75E-03	2.63E+03
1	0	0	0	0	0	9	116	1.65E+05	-1.19E+00	3.13E+00	-1.19E+00	-1.05E-03	9.53E-01	8.09E-02	-4.92E+00	3	2.00E-02	1.88E-02	0.00E+00	0.00E+00	-3.55E-02	4.92E+00	0.00E+00	4.92E+00	0.00E+00	0.00E+00	-1.19E+00	1.00E+00	-3.73E-03	2.62E+03
1	0	0	0	0	0	9	116	1.65E+05	-1.19E+00	3.12E+00	-1.19E+00	-1.02E-03	9.52E-01	8.09E-02	-4.93E+00	3	2.00E-02	1.88E-02	0.00E+00	0.00E+00	-3.55E-02	4.93E+00	0.00E+00	4.93E+00	0.00E+00	0.00E+00	-1.19E+00	1.00E+00	-3.72E-03	2.61E+03
1	0	0	0	0	0	9	116	1.65E+05	-1.19E+00	3.11E+00	-1.19E+00	-9.77E-04	9.51E-01	8.09E-02	-4.93E+00	3	2.00E-02	1.88E-02	0.00E+00	0.00E+00	-3.55E-02	4.93E+00	0.00E+00	4.93E+00	0.00E+00	0.00E+00	-1.19E+00	1.00E+00	-3.71E-03	2.61E+03
1	0	0	0	0	0	9	116	1.65E+05	-1.19E+00	3.10E+00	-1.19E+00	-9.77E-04	9.50E-01	8.10E-02	-4.93E+00	3	2.00E-02	1.88E-02	0.00E+00	0.00E+00	-3.54E-02	4.93E+00	0.00E+00	4.93E+00	0.00E+00	0.00E+00	-1.19E+00	1.00E+00	-3.70E-03	2.60E+03
1	0	0	0	0	0	9	116	1.65E+05	-1.19E+00	3.09E+00	-1.19E+00	-9.37E-04	9.49E-01	8.10E-02	-4.93E+00	3	2.00E-02	1.88E-02	0.00E+00	0.00E+00	-3.54E-02	4.93E+00	0.00E+00	4.93E+00	0.00E+00	0.00E+00	-1.19E+00	1.00E+00	-3.69E-03	2.59E+03
1	0	0	0	0	0	9	116	1.65E+05	-1.19E+00	3.08E+00	-1.19E+00	-9.13E-04	9.48E-01	8.10E-02	-4.93E+00	3	2.00E-02	1.88E-02	0.00E+00	0.00E+00	-3.54E-02	4.93E+00	0.00E+00	4.93E+00	0.00E+00	0.00E+00	-1.19E+00	1.00E+00	-3.67E-03	2.58E+03
1	0	0	0	0	0	9	116	1.65E+05	-1.19E+00	3.07E+00	-1.19E+00	-8.95E-04	9.47E-01	8.10E-02	-4.93E+00	3	2.00E-02	1.88E-02	0.00E+00	0.00E+00	-3.53E-02	4.93E+00	0.00E+00	4.93E+00	0.00E+00	0.00E+00	-1.19E+00	1.00E+00	-3.66E-03	2.57E+03
1	0	0	0	0	0	9	116	1.65E+05	-1.19E+00	3.06E+00	-1.19E+00	-8.64E-04	9.46E-01	8.10E-02	-4.93E+00	3	2.00E-02	1.88E-02	0.00E+00	0.00E+00	-3.53E-02	4.93E+00	0.00E+00	4.93E+00	0.00E+00	0.00E+00	-1.19E+00	1.00E+00	-3.65E-03	2.56E+03
1	0	0	0	0	0	9	116	1.65E+05	-1.19E+00	3.05E+00	-1.19E+00	-8.48E-04	9.45E-01	8.10E-02	-4.93E+00	3	2.00E-02	1.88E-02	0.00E+00	0.00E+00	-3.53E-02	4.93E+00	0.00E+00	4.93E+00	0.00E+00	0.00E+00	-1.19E+00	1.00E+00	-3.64E-03	2.56E+03
1	0	0	0	0	0	9	116	1.65E+05	-1.19E+00	3.04E+00	-1.19E+00	-8.26E-04	9.44E-01	8.10E-02	-4.93E+00	3	2.00E-02	1.88E-02	0.00E+00	0.00E+00	-3.52E-02	4.93E+00	0.00E+00	4.93E+00	0.00E+00	0.00E+00	-1.19E+00	1.00E+00	-3.63E-03	2.55E+03
1	0	0	0	0	0	9	116	1.65E+05	-1.19E+00	3.03E+00	-1.19E+00	-8.01E-04	9.44E-01	8.10E-02	-4.93E+00	3	2.00E-02	1.88E-02	0.00E+00	0.00E+00	-3.52E-02	4.93E+00	0.00E+00	4.93E+00	0.00E+00	0.00E+00	-1.19E+00	1.00E+00	-3.61E-03	2.54E+03
1	0	0	0	0	0	9	116	1.65E+05	-1.19E+00	3.02E+00	-1.19E+00	-7.95E-04	9.43E-01	8.10E-02	-4.93E+00	3	2.00E-02	1.88E-02	0.00E+00	0.00E+00	-3.52E-02	4.93E+00	0.00E+00	4.93E+00	0.00E+00	0.00E+00	-1.19E+00	1.00E+00	-3.60E-03	2.53E+03
1	0	0	0	0	0	9	116	1.65E+05	-1.19E+00	3.01E+00	-1.19E+00	-7.74E-04	9.42E-01	8.10E-02	-4.94E+00	3	2.00E-02	1.88E-02	0.00E+00	0.00E+00	-3.51E-02	4.94E+00	0.00E+00	4.94E+00	0.00E+00	0.00E+00	-1.19E+00	1.00E+00	-3.59E-03	2.52E+03
1	0	0	0	0	0	9	116	1.65E+05	-1.19E+00	3.00E+00	-1.19E+00	-7.56E-04	9.41E-01	8.10E-02	-4.94E+00	3	2.00E-02	1.88E-02	0.00E+00	0.00E+00	-3.51E-02	4.94E+00	0.00E+00	4.94E+00	0.00E+00	0.00E+00	-1.19E+00	1.00E+00	-3.58E-03	2.51E+03
1	0	0	0	0	0	9	116	1.65E+05	-1.19E+00	2.99E+00	-1.19E+00	-7.34E-04	9.41E-01	8.10E-02	-4.94E+00	3	2.00E-02	1.88E-02	0.00E+00	0.00E+00	-3.51E-02	4.94E+00	0.00E+00	4.94E+00	0.00E+00	0.00E+00	-1.19E+00	1.00E+00	-3.57E-03	2.51E+03
1	0	0	0	0	0	9	116	1.65E+05	-1.19E+00	2.98E+00	-1.19E+00	-7.26E-04	9.40E-01	8.10E-02	-4.94E+00	3	2.00E-02	1.88E-02	0.00E+00	0.00E+00	-3.51E-02	4.94E+00	0.00E+00	4.94E+00	0.00E+00	0.00E+00	-1.19E+00	1.00E+00	-3.55E-03	2.50E+03
1	0	0	0	0	0	9	116	1.65E+05	-1.19E+00	2.97E+00	-1.19E+00	-7.11E-04	9.39E-01	8.10E-02	-4.94E+00	3	2.00E-02	1.88E-02	0.00E+00	0.00E+00	-3.50E-02	4.94E+00	0.00E+00	4.94E+00	0.00E+00	0.00E+00	-1.19E+00	1.00E+00	-3.54E-03	2.49E+03
1	0	0	0	0	0	9	116	1.65E+05	-1.19E+00	2.96E+00	-1.19E+00	-6.97E-04	9.38E-01	8.10E-02	-4.94E+00	3	2.00E-02	1.88E-02	0.00E+00	0.00E+00	-3.50E-02	4.94E+00	0.00E+00	4.94E+00	0.00E+00	0.00E+00	-1.19E+00	1.00E+00	-3.53E-03	2.48E+03
1	0	0	0	0	0	9	116	1.65E+05	-1.19E+00	2.95E+00	-1.19E+00	-6.85E-04	9.38E-01	8.10E-02	-4.94E+00	3	2.00E-02	1.88E-02	0.00E+00	0.00E+00	-3.50E-02	4.94E+00	0.00E+00	4.94E+00	0.00E+00	0.00E+00	-1.19E+00	1.00E+00	-3.52E-03	2.47E+03
1	0	0	0	0	0	9	116	1.65E+05	-1.19E+00	2.94E+00	-1.19E+00	-6.68E-04	9.37E-01	8.10E-02	-4.94E+00	3	2.00E-02	1.88E-02	0.00E+00	0.00E+00	-3.50E-02	4.94E+00	0.00E+00	4.94E+00	0.00E+00	0.00E+00	-1.19E+00	1.00E+00	-3.51E-03	2.46E+03
1	0	0	0	0	0	9	116	1.65E+05	-1.19E+00	2.93E+00	-1.19E+00	-6.52E-04	9.36E-01	8.10E-02	-4.94E+00	3	2.00E-02	1.88E-02	0.00E+00	0.00E+00	-3.49E-02	4.94E+00	0.00E+00	4.94E+00	0.00E+00	0.00E+00	-1.19E+00	1.00E+00	-3.49E-03	2.45E+03
1	0	0	0	0	0	9	116	1.65E+05	-1.19E+00	2.92E+00	-1.19E+00	-6.50E-04	9.36E-01	8.10E-02	-4.94E+00	3	2.00E-02	1.88E-02	0.00E+00	0.00E+00	-3.49E-02	4.94E+00	0.00E+00	4.94E+00	0.00E+00	0.00E+00	-1.19E+00	1.00E+00	-3.48E-03	2.45E+03
1	0	0	0	0	0	9	116	1.65E+05	-1.19E+00	2.91E+00	-1.19E+00	-6.33E-04	9.35E-01	8.10E-02	-4.94E+00	3	2.00E-02	1.88E-02	0.00E+00	0.00E+00	-3.49E-02	4.94E+00	0.00E+00	4.94E+00	0.00E+00	0.00E+00	-1.19E+00	1.00E+00	-3.47E-03	2.44E+03
1	0	0	0	0	0	9	116	1.65E+05	-1.19E+00	2.90E+00	-1.19E+00	-6.17E-04	9.34E-01	8.10E-02	-4.94E+00	3	2.00E-02	1.88E-02	0.00E+00	0.00E+00	-3.49E-02	4.94E+00	0.00E+00	4.94E+00	0.00E+00	0.00E+00	-1.19E+00	1.00E+00	-3.46E-03	2.43E+03
1	0	0	0	0	0	9	116	1.65E+05	-1.19E+00	2.89E+00	-1.19E+00	-6.12E-04	9.34E-01	8.10E-02	-4.94E+00	3	2.00E-02	1.88E-02	0.00E+00	0.00E+00	-3.48E-02	4.94E+00	0.00E+00	4.94E+00	0.00E+00	0.00E+00	-1.19E+00	1.00E+00	-3.45E-03	2.42E+03
1	0	0	0	0	0	9	116	1.65E+05	-1.19E+00	2.88E+00	-1.19E+00	-5.99E-04	9.33E-01	8.10E-02	-4.94E+00	3	2.00E-02	1.88E-02	0.00E+00	0.00E+00	-3.48E-02	4.94E+00	0.00E+00	4.94E+00	0.00E+00	0.00E+00	-1.19E+00	1.00E+00	-3.43E-03	2.41E+03
1	0	0	0	0	0	9	116	1.65E+05	-1.19E+00	2.87E+00	-1.19E+00	-5.89E-04	9.33E-01	8.10E-02	-4.94E+00	3	2.00E-02	1.88E-02	0.00E+00	0.00E+00	-3.48E-02	4.94E+00	0.00E+00	4.94E+00	0.00E+00	0.00E+00	-1.19E+00	1.00E+00	-3.42E-03	2.40E+03
1	0	0	0	0	0	9	116	1.65E+05	-1.19E+00	2.86E+00	-1.19E+00	-5.73E-04	9.32E-01	8.10E-02	-4.95E+00	3	2.00E-02	1.88E-02	0.00E+00	0.00E+00	-3.48E-02	4.95E+00	0.00E+00	4.95E+00	0.00E+00	0.00E+00	-1.19E+00	1.00E+00	-3.41E-03	2.40E+03
1	0	0	0	0	0	9	116	1.65E+05	-1.19E+00	2.85E+00	-1.19E+00	-5.68E-04	9.32E-01	8.10E-02	-4.95E+00	3	2.00E-02	1.88E-02	0.00E+00	0.00E+00	-3.48E-02	4.95E+00	0.00E+00	4.95E+00	0.00E+00	0.00E+00	-1.19E+00	1.00E+00	-3.40E-03	2.39E+03
1	0	0	0	0	0	9	116	1.65E+05	-1.19E+00	2.84E+00	-1.19E+00	-5.55E-04	9.31E-01	8.10E-02	-4.95E+00	3	2.00E-02	1.88E-02	0.00E+00	0.00E+00	-3.47E-02	4.95E+00	0.00E+00	4.95E+00	0.00E+00	0.00E+00	-1.19E+00	1.00E+00	-3.39E-03	2.38E+03
1	0	0	0	0	0	9	116	1.65E+05	-1.19E+00	2.83E+00	-1.19E+00	-5.53E-04	9.30E-01	8.10E-02	-4.95E+00	3	2.00E-02	1.88E-02	0.00E+00	0.00E+00	-3.47E-02	4.95E+00	0.00E+00	4.95E+00	0.00E+00	0.00E+00	-1.19E+00	1.00E+00	-3.38E-03	2.37E+03
1	0	0	0	0	0	9	116	1.65E+05	-1.19E+00	2.82E+00	-1.19E+00	-5.37E-04	9.30E-01	8.10E-02	-4.95E+00	3	2.00E-02	1.88E-02	0.00E+00	0.00E+00	-3.47E-02	4.95E+00	0.00E+00	4.95E+00	0.00E+00	0.00E+00	-1.19E+00	1.00E+00	-3.36E-03	2.36E+03
1	0	0	0	0	0	9	116	1.65E+05	-1.19E+00	2.81E+00	-1.19E+00	-5.40E-04	9.29E-01	8.10E-02	-4.95E+00	3	2.00E-02	1.88E-02	0.00E+00	0.00E+00	-3.47E-02	4.95E+00	0.00E+00	4.95E+00	0.00E+00	0.00E+00	-1.19E+00	1.00E+00	-3.35E-03	2.35E+03
1	0	0	0	0	0	9	116	1.65E+05	-1.19E+00	2.80E+00	-1.19E+00	-5.24E-04	9.29E-01	8.10E-02	-4.95E+00	3	2.00E-02	1.88E-02	0.00E+00	0.00E+00	-3.47E-02	4.95E+00	0.00E+00	4.95E+00	0.00E+00	0.00E+00	-1.19E+00	1.00E+00	-3.34E-03	2.35E+03
1	0	0	0	0	0	9	116	1.65E+05	-1.19E+00	2.79E+00	-1.19E+00	-5.17E-04	9.28E-01	8.10E-02	-4.95E+00	3	2.00E-02	1.88E-02	0.00E+00	0.00E+00	-3.46E-02	4.95E+00	0.00E+00	4.95E+00	0.00E+00	0.00E+00	-1.19E+00	1.00E+00	-3.33E-03	2.34E+03
1	0	0	0	0	0	9	116	1.65E+05	-1.19E+00	2.78E+00	-1.19E+00	-5.18E-04	9.28E-01	8.10E-02	-4.95E+00	3	2.00E-02	1.88E-02	0.00E+00	0.00E+00	-3.46E-02	4.95E+00	0.00E+00	4.95E+00	0.00E+00	0.00E+00	-1.19E+00	1.00E+00	-3.32E-03	2.33E+03
1	0	0	0	0	0	9	116	1.65E+05	-1.19E+00	2.77E+00	-1.19E+00	-5.00E-04	9.27E-01	8.10E-02	-4.95E+00	3	2.00E-02	1.88E-02	0.00E+00	0.00E+00	-3.46E-02	4.95E+00	0.00E+00	4.95E+00	0.00E+00	0.00E+00	-1.19E+00	1.00E+00	-3.30E-03	2.32E+03
1	0	0	0	0	0	9	116	1.65E+05	-1.19E+00	2.76E+00	-1.19E+00	-5.05E-04	9.27E-01	8.10E-02	-4.95E+00	3	2.00E-02	1.88E-02	0.00E+00	0.00E+00	-3.46E-02	4.95E+00	0.00E+00	4.95E+00	0.00E+00	0.00E+00	-1.19E+00	1.00E+00	-3.29E-03	2.31E+03
1	0	0	0	0	0	9	116	1.65E+05	-1.19E+00	2.75E+00	-1.19E+00	-4.83E-04	9.26E-01	8.10E-02	-4.95E+00	3	2.00E-02	1.88E-02	0.00E+00	0.00E+00	-3.46E-02	4.95E+00	0.00E+00	4.95E+00	0.00E+00	0.00E+00	-1.19E+00	1.00E+00	-3.28E-03	2.30E+03
1	0	0	0	0	0	9	116	1.65E+05	-1.19E+00	2.74E+00	-1.19E+00	-4.88E-04	9.26E-01	8.10E-02	-4.95E+00	3	2.00E-02	1.88E-02	0.00E+00	0.00E+00	-3.45E-02	4.95E+00	0.00E+00	4.95E+00	0.00E+00	0.00E+00	-1.19E+00	1.00E+00	-3.27E-03	2.30E+03
1	0	0	0	0	0	9	116	1.65E+05	-1.19E+00	2.73E+00	-1.19E+00	-4.82E-04	9.25E-01	8.10E-02	-4.95E+00	3	2.00E-02	1.88E-02	0.00E+00	0.00E+00	-3.45E-02	4.95E+00	0.00E+00	4.95E+00	0.00E+00	0.00E+00	-1.19E+00	1.00E+00	-3.26E-03	2.29E+03
1	0	0	0	0	0	9	116	1.65E+05	-1.19E+00	2.72E+00	-1.19E+00	-4.81E-04	9.25E-01	8.10E-02	-4.95E+00	3	2.00E-02	1.88E-02	0.00E+00	0.00E+00	-3.45E-02	4.95E+00	0.00E+00	4.95E+00	0.00E+00	0.00E+00	-1.19E+00	1.00E+00	-3.24E-03	2.28E+03
1	0	0	0	0	0	9	116	1.65E+05	-1.19E+00	2.71E+00	-1.19E+00	-4.63E-04	9.24E-01	8.10E-02	-4.95E+00	3	2.00E-02	1.88E-02	0.00E+00	0.00E+00	-3.45E-02	4.95E+00	0.00E+00	4.95E+00	0.00E+00	0.00E+00	-1.19E+00	1.00E+00	-3.23E-03	2.27E+03
1	0	0	0	0	0	9	116	1.65E+05	-1.19E+00	2.70E+00	-1.19E+00	-4.67E-04	9.24E-01	8.10E-02	-4.95E+00	3	2.00E-02	1.88E-02	0.00E+00	0.00E+00	-3.45E-02	4.95E+00	0.00E+00	4.95E+00	0.00E+00	0.00E+00	-1.19E+00	1.00E+00	-3.22E-03	2.26E+03
1	0	0	0	0	0	9	116	1.65E+05	-1.19E+00	2.69E+00	-1.19E+00	-4.56E-04	9.23E-01	8.10E-02	-4.95E+00	3	2.00E-02	1.89E-02	0.00E+00	0.00E+00	-3.45E-02	4.95E+00	0.00E+00	4.95E+00	0.00E+00	0.00E+00	-1.19E+00	1.00E+00	-3.21E-03	2.25E+03
1	0	0	0	0	0	9	116	1.65E+05	-1.19E+00	2.68E+00	-1.19E+00	-4.53E-04	9.23E-01	8.10E-02	-4.95E+00	3	2.00E-02	1.89E-02	0.00E+00	0.00E+00	-3.44E-02	4.95E+00	0.00E+00	4.95E+00	0.00E+00	0.00E+00	-1.19E+00	1.00E+00	-3.20E-03	2.24E+03
1	0	0	0	0	0	9	116	1.65E+05	-1.19E+00	2.67E+00	-1.19E+00	-4.53E-04	9.23E-01	8.10E-02	-4.96E+00	3	2.00E-02	1.89E-02	0.00E+00	0.00E+00	-3.44E-02	4.96E+00	0.00E+00	4.96E+00	0.00E+00	0.00E+00	-1.19E+00	1.00E+00	-3.18E-03	2.24E+03
1	0	0	0	0	0	9	116	1.65E+05	-1.19E+00	2.66E+00	-1.19E+00	-4.44E-04	9.22E-01	8.10E-02	-4.96E+00	3	2.00E-02	1.89E-02	0.00E+00	0.00E+00	-3.44E-02	4.96E+00	0.00E+00	4.96E+00	0.00E+00	0.00E+00	-1.19E+00	1.00E+00	-3.17E-03	2.23E+03
1	0	0	0	0	0	9	116	1.65E+05	-1.19E+00	2.65E+00	-1.19E+00	-4.43E-04	9.22E-01	8.10E-02	-4.96E+00	3	2.00E-02	1.89E-02	0.00E+00	0.00E+00	-3.44E-02	4.96E+00	0.00E+00	4.96E+00	0.00E+00	0.00E+00	-1.19E+00	1.00E+00	-3.16E-03	2.22E+03
1	0	0	0	0	0	9	116	1.65E+05	-1.19E+00	2.64E+00	-1.19E+00	-4.39E-04	9.21E-01	8.10E-02	-4.96E+00	3	2.00E-02	1.89E-02	0.00E+00	0.00E+00	-3.44E-02	4.96E+00	0.00E+00	4.96E+00	0.00E+00	0.00E+00	-1.19E+00	1.00E+00	-3.15E-03	2.21E+03
1	0	0	0	0	0	9	116	1.65E+05	-1.19E+00	2.63E+00	-1.19E+00	-4.36E-04	9.21E-01	8.10E-02	-4.96E+00	3	2.00E-02	1.89E-02	0.00E+00	0.00E+00	-3.44E-02	4.96E+00	0.00E+00	4.96E+00	0.00E+00	0.00E+00	-1.19E+00	1.00E+00	-3.14E-03	2.20E+03
1	0	0	0	0	0	9	116	1.65E+05	-1.19E+00	2.62E+00	-1.19E+00	-4.27E-04	9.20E-01	8.10E-02	-4.96E+00	3	2.00E-02	1.89E-02	0.00E+00	0.00E+00	-3.43E-02	4.96E+00	0.00E+00	4.96E+00	0.00E+00	0.00E+00	-1.19E+00	1.00E+00	-3.12E-03	2.19E+03
1	0	0	0	0	0	9	116	1.65E+05	-1.19E+00	2.61E+00	-1.19E+00	-4.32E-04	9.20E-01	8.10E-02	-4.96E+00	3	2.00E-02	1.89E-02	0.00E+00	0.00E+00	-3.43E-02	4.96E+00	0.00E+00	4.96E+00	0.00E+00	0.00E+00	-1.19E+00	1.00E+00	-3.11E-03	2.19E+03
1	0	0	0	0	0	9	116	1.65E+05	-1.19E+00	2.60E+00	-1.19E+00	-4.26E-04	9.20E-01	8.10E-02	-4.96E+00	3	2.00E-02	1.89E-02	0.00E+00	0.00E+00	-3.43E-02	4.96E+00	0.00E+00	4.96E+00	0.00E+00	0.00E+00	-1.19E+00	1.00E+00	-3.10E-03	2.18E+03
1	0	0	0	0	0	9	116	1.65E+05	-1.19E+00	2.59E+00	-1.19E+00	-4.22E-04	9.19E-01	8.10E-02	-4.96E+00	3	2.00E-02	1.89E-02	0.00E+00	0.00E+00	-3.43E-02	4.96E+00	0.00E+00	4.96E+00	0.00E+00	0.00E+00	-1.19E+00	1.00E+00	-3.09E-03	2.17E+03
1	0	0	0	0	0	9	116	1.65E+05	-1.19E+00	2.58E+00	-1.19E+00	-4.20E-04	9.19E-01	8.10E-02	-4.96E+00	3	2.00E-02	1.89E-02	0.00E+00	0.00E+00	-3.43E-02	4.96E+00	0.00E+00	4.96E+00	0.00E+00	0.00E+00	-1.19E+00	1.00E+00	-3.08E-03	2.16E+03
1	0	0	0	0	0	9	116	1.65E+05	-1.19E+00	2.57E+00	-1.19E+00	-4.16E-04	9.18E-01	8.10E-02	-4.96E+00	3	2.00E-02	1.89E-02	0.00E+00	0.00E+00	-3.43E-02	4.96E+00	0.00E+00	4.96E+00	0.00E+00	0.00E+00	-1.19E+00	1.00E+00	-3.06E-03	2.15E+03
1	0	0	0	0	0	9	116	1.65E+05	-1.19E+00	2.56E+00	-1.19E+00	-4.18E-04	9.18E-01	8.10E-02	-4.96E+00	3	2.00E-02	1.89E-02	0.00E+00	0.00E+00	-3.42E-02	4.96E+00	0.00E+00	4.96E+00	0.00E+00	0.00E+00	-1.19E+00	1.00E+00	-3.05E-03	2.14E+03
1	0	0	0	0	0	9	116	1.65E+05	-1.19E+00	2.55E+00	-1.19E+00	-4.14E-04	9.17E-01	8.10E-02	-4.96E+00	3	2.00E-02	1.89E-02	0.00E+00	0.00E+00	-3.42E-02	4.96E+00	0.00E+00	4.96E+00	0.00E+00	0.00E+00	-1.19E+00	1.00E+00	-3.04E-03	2.14E+03
1	0	0	0	0	0	9	116	1.65E+05	-1.19E+00	2.54E+00	-1.19E+00	-4.17E-04	9.17E-01	8.10E-02	-4.96E+00	3	2.00E-02	1.89E-02	0.00E+00	0.00E+00	-3.42E-02	4.96E+00	0.00E+00	4.96E+00	0.00E+00	0.00E+00	-1.19E+00	1.00E+00	-3.03E-03	2.13E+03
1	0	0	0	0	0	9	116	1.65E+05	-1.19E+00	2.53E+00	-1.19E+00	-4.10E-04	9.17E-01	8.10E-02	-4.96E+00	3	2.00E-02	1.89E-02	0.00E+00	0.00E+00	-3.42E-02	4.96E+00	0.00E+00	4.96E+00	0.00E+00	0.00E+00	-1.19E+00	1.00E+00	-3.02E-03	2.12E+03
1	0	0	0	0	0	9	116	1.65E+05	-1.19E+00	2.52E+00	-1.19E+00	-4.11E-04	9.16E-01	8.10E-02	-4.96E+00	3	2.00E-02	1.89E-02	0.00E+00	0.00E+00	-3.42E-02	4.96E+00	0.00E+00	4.96E+00	0.00E+00	0.00E+00	-1.19E+00	1.00E+00	-3.00E-03	2.11E+03
1	0	0	0	0	0	9	116	1.65E+05	-1.19E+00	2.51E+00	-1.19E+00	-4.14E-04	9.16E-01	8.10E-02	-4.96E+00	3	2.00E-02	1.89E-02	0.00E+00	0.00E+00	-3.42E-02	4.96E+00	0.00E+00	4.96E+00	0.00E+00	0.00E+00	-1.19E+00	1.00E+00	-2.99E-03	2.10E+03
1	0	0	0	0	0	9	116	1.65E+05	-1.19E+00	2.50E+00	-1.19E+00	-3.28E-04	9.15E-01	8.10E-02	-4.96E+00	3	2.00E-02	1.89E-02	0.00E+00	0.00E+00	-3.42E-02	4.96E+00	0.00E+00	4.96E+00	0.00E+00	0.00E+00	-1.19E+00	1.00E+00	-2.98E-03	2.10E+03
1	0	0	0	0	0	9	116	1.65E+05	-1.19E+00	2.50E+00	-1.19E+00	-6.63E-07	9.15E-01	8.10E-02	-4.96E+00	3	2.00E-02	1.89E-02	0.00E+00	0.00E+00	-3.42E-02	4.96E+00	0.00E+00	4.96E+00	0.00E+00	0.00E+00	-1.19E+00	1.00E+00	-2.98E-03	2.10E+03
3	0	0	1	1	0	10	115	1.65E+05	0.00E+00	2.52E+00	0.00E+00	-1.72E-05	9.15E-01	8.10E-02	-4.96E+00	3	2.00E-02	1.89E-02	0.00E+00	0.00E+00	-3.42E-02	4.96E+00	0.00E+00	4.96E+00	0.00E+00	0.00E+00	0.00E+00	1.00E+00	0.00E+00	0.00E+00
3	0	0	1	0	0	10	115	1.65E+05	0.00E+00	2.64E+00	0.00E+00	0.00E+00	9.15E-01	8.10E-02	-4.96E+00	3	2.00E-02	1.89E-02	0.00E+00	0.00E+00	-3.42E-02	4.96E+00	0.00E+00	4.96E+00	0.00E+00	0.00E+00	0.00E+00	1.00E+00	0.00E+00	0.00E+00
3	0	0	1	0	0	10	115	1.65E+05	0.00E+00	2.73E+00	0.00E+00	0.00E+00	9.15E-01	8.10E-02	-4.96E+00	3	2.00E-02	1.89E-02	0.00E+00	0.00E+00	-3.42E-02	4.96E+00	0.00E+00	4.96E+00	0.00E+00	0.00E+00	0.00E+00	1.00E+00	0.00E+00	0.00E+00
3	0	0	1	0	0	10	115	1.65E+05	0.00E+00	2.80E+00	0.00E+00	0.00E+00	9.15E-01	8.10E-02	-4.96E+00	3	2.00E-02	1.89E-02	0.00E+00	0.00E+00	-3.42E-02	4.96E+00	0.00E+00	4.96E+00	0.00E+00	0.00E+00	0.00E+00	1.00E+00	0.00E+00	0.00E+00
3	0	0	1	0	0	10	115	1.65E+05	0.00E+00	2.86E+00	0.00E+00	0.00E+00	9.15E-01	8.10E-02	-4.96E+00	3	2.00E-02	1.89E-02	0.00E+00	0.00E+00	-3.42E-02	4.96E+00	0.00E+00	4.96E+00	0.00E+00	0.00E+00	0.00E+00	1.00E+00	0.00E+00	0.00E+00
3	0	0	1	0	0	10	115	1.65E+05	0.00E+00	2.91E+00	0.00E+00	0.00E+00	9.15E-01	8.10E-02	-4.96E+00	3	2.00E-02	1.89E-02	0.00E+00	0.00E+00	-3.42E-02	4.96E+00	0.00E+00	4.96E+00	0.00E+00	0.00E+00	0.00E+00	1.00E+00	0.00E+00	0.00E+00
3	0	0	1	0	0	10	115	1.65E+05	0.00E+00	2.96E+00	0.00E+00	0.00E+00	9.15E-01	8.10E-02	-4.96E+00	3	2.00E-02	1.89E-02	0.00E+00	0.00E+00	-3.42E-02	4.96E+00	0.00E+00	4.96E+00	0.00E+00	0.00E+00	0.00E+00	1.00E+00	0.00E+00	0.00E+00
3	0	0	1	0	0	10	115	1.65E+05	0.00E+00	3.01E+00	0.00E+00	0.00E+00	9.15E-01	8.10E-02	-4.96E+00	3	2.00E-02	1.89E-02	0.00E+00	0.00E+00	-3.42E-02	4.96E+00	0.00E+00	4.96E+00	0.00E+00	0.00E+00	0.00E+00	1.00E+00	0.00E+00	0.00E+00
3	0	0	1	0	0	10	115	1.65E+05	0.00E+00	3.05E+00	0.00E+00	0.00E+00	9.15E-01	8.10E-02	-4.96E+00	3	2.00E-02	1.89E-02	0.00E+00	0.00E+00	-3.42E-02	4.96E+00	0.00E+00	4.96E+00	0.00E+00	0.00E+00	0.00E+00	1.00E+00	0.00E+00	0.00E+00
3	0	0	1	0	0	10	115	1.65E+05	0.00E+00	3.09E+00	0.00E+00	0.00E+00	9.15E-01	8.10E-02	-4.96E+00	3	2.00E-02	1.89E-02	0.00E+00	0.00E+00	-3.42E-02	4.96E+00	0.00E+00	4.96E+00	0.00E+00	0.00E+00	0.00E+00	1.00E+00	0.00E+00	0.00E+00
3	0	0	0	0	0	10	116	1.65E+05	1.19E+00	3.14E+00	0.00E+00	0.00E+00	9.15E-01	8.10E-02	-4.96E+00	3	2.00E-02	1.89E-02	0.00E+00	0.00E+00	-3.42E-02	4.96E+00	0.00E+00	4.96E+00	9.95E+01	0.00E+00	0.00E+00	1.00E+00	0.00E+00	0.00E+00
1	1	0	0	1	1	6	116	1.65E+05	1.19E+00	3.14E+00	1.19E+00	6.63E-07	9.15E-01	8.10E-02	6.63E-07	4	2.08E-09	0.00E+00	0.00E+00	0.00E+00	-3.42E-02	0.00E+00	6.63E-07	6.63E-07	0.00E+00	0.00E+00	1.19E+00	2.00E+00	3.74E-03	2.63E+03
1	1	0	0	0	1	6	116	1.65E+05	1.19E+00	3.15E+00	1.19E+00	1.59E-05	9.15E-01	8.10E-02	1.66E-05	4	5.21E-08	0.00E+00	0.00E+00	0.00E+00	-3.42E-02	0.00E+00	1.66E-05	1.66E-05	0.00E+00	0.00E+00	1.19E+00	2.00E+00	3.76E-03	2.64E+03
1	1	0	0	0	1	6	116	1.65E+05	1.19E+00	3.16E+00	1.19E+00	1.99E-05	9.15E-01	8.10E-02	3.65E-05	4	1.15E-07	0.00E+00	0.00E+00	0.00E+00	-3.42E-02	0.00E+00	3.65E-05	3.65E-05	0.00E+00	0.00E+00	1.19E+00	2.00E+00	3.77E-03	2.65E+03
1	1	0	0	0	1	6	116	1.65E+05	1.19E+00	3.17E+00	1.19E+00	2.25E-05	9.16E-01	8.10E-02	5.90E-05	4	1.86E-07	0.00E+00	0.00E+00	0.00E+00	-3.42E-02	0.00E+00	5.90E-05	5.90E-05	0.00E+00	0.00E+00	1.19E+00	2.00E+00	3.78E-03	2.65E+03
1	1	0	0	0	1	6	116	1.65E+05	1.19E+00	3.18E+00	1.19E+00	2.52E-05	9.16E-01	8.10E-02	8.42E-05	4	2.66E-07	0.00E+00	0.00E+00	0.00E+00	-3.42E-02	0.00E+00	8.42E-05	8.42E-05	0.00E+00	0.00E+00	1.19E+00	2.00E+00	3.79E-03	2.66E+03
1	1	0	0	0	1	6	116	1.65E+05	1.19E+00	3.19E+00	1.19E+00	2.72E-05	9.16E-01	8.10E-02	1.11E-04	4	3.52E-07	0.00E+00	0.00E+00	0.00E+00	-3.42E-02	0.00E+00	1.11E-04	1.11E-04	0.00E+00	0.00E+00	1.19E+00	2.00E+00	3.80E-03	2.67E+03
1	1	0	0	0	1	6	116	1.65E+05	1.19E+00	3.20E+00	1.19E+00	2.92E-05	9.16E-01	8.10E-02	1.41E-04	4	4.46E-07	0.00E+00	0.00E+00	0.00E+00	-3.42E-02	0.00E+00	1.41E-04	1.41E-04	0.00E+00	0.00E+00	1.19E+00	2.00E+00	3.81E-03	2.68E+03
1	1	0	0	0	1	6	116	1.65E+05	1.19E+00	3.21E+00	1.19E+00	3.12E-05	9.16E-01	8.10E-02	1.72E-04	4	5.45E-07	0.00E+00	0.00E+00	0.00E+00	-3.42E-02	0.00E+00	1.72E-04	1.72E-04	0.00E+00	0.00E+00	1.19E+00	2.00E+00	3.83E-03	2.69E+03
1	1	0	0	0	1	6	116	1.65E+05	1.19E+00	3.22E+00	1.19E+00	3.25E-05	9.16E-01	8.10E-02	2.04E-04	4	6.50E-07	0.00E+00	0.00E+00	0.00E+00	-3.42E-02	0.00E+00	2.04E-04	2.04E-04	0.00E+00	0.00E+00	1.19E+00	2.00E+00	3.84E-03	2.70E+03
1	1	0	0	0	1	6	116	1.65E+05	1.19E+00	3.23E+00	1.19E+00	3.45E-05	9.16E-01	8.10E-02	2.39E-04	4	7.61E-07	0.00E+00	0.00E+00	0.00E+00	-3.42E-02	0.00E+00	2.39E-04	2.39E-04	0.00E+00	0.00E+00	1.19E+00	2.00E+00	3.85E-03	2.70E+03
1	1	0	0	0	1	6	116	1.65E+05	1.19E+00	3.24E+00	1.19E+00	3.58E-05	9.16E-01	8.10E-02	2.74E-04	4	8.77E-07	0.00E+00	0.00E+00	0.00E+00	-3.42E-02	0.00E+00	2.74E-04	2.74E-04	0.00E+00	0.00E+00	1.19E+00	2.00E+00	3.86E-03	2.71E+03
1	1	0	0	0	1	6	116	1.65E+05	1.19E+00	3.25E+00	1.19E+00	3.65E-05	9.16E-01	8.10E-02	3.11E-04	4	9.95E-07	0.00E+00	0.00E+00	0.00E+00	-3.42E-02	0.00E+00	3.11E-04	3.11E-04	0.00E+00	0.00E+00	1.19E+00	2.00E+00	3.88E-03	2.72E+03
1	1	0	0	0	1	6	116	1.65E+05	1.19E+00	3.26E+00	1.19E+00	3.78E-05	9.16E-01	8.10E-02	3.49E-04	4	1.12E-06	0.00E+00	0.00E+00	0.00E+00	-3.42E-02	0.00E+00	3.49E-04	3.49E-04	0.00E+00	0.00E+00	1.19E+00	2.00E+00	3.89E-03	2.73E+03
1	1	0	0	0	1	6	116	1.65E+05	1.19E+00	3.27E+00	1.19E+00	3.91E-05	9.16E-01	8.10E-02	3.88E-04	4	1.25E-06	0.00E+00	0.00E+00	0.00E+00	-3.42E-02	0.00E+00	3.88E-04	3.88E-04	0.00E+00	0.00E+00	1.19E+00	2.00E+00	3.90E-03	2.74E+03
1	1	0	0	0	1	6	116	1.65E+05	1.19E+00	3.28E+00	1.19E+00	4.04E-05	9.16E-01	8.10E-02	4.28E-04	4	1.38E-06	0.00E+00	0.00E+00	0.00E+00	-3.42E-02	0.00E+00	4.28E-04	4.28E-04	0.00E+00	0.00E+00	1.19E+00	2.00E+00	3.91E-03	2.75E+03
1	1	0	0	0	1	6	116	1.65E+05	1.19E+00	3.29E+00	1.19E+00	4.18E-05	9.16E-01	8.10E-02	4.70E-04	4	1.51E-06	0.00E+00	0.00E+00	0.00E+00	-3.42E-02	0.00E+00	4.70E-04	4.70E-04	0.00E+00	0.00E+00	1.19E+00	2.00E+00	3.92E-03	2.76E+03
1	1	0	0	0	1	6	116	1.65E+05	1.19E+00	3.30E+00	1.19E+00	4.31E-05	9.16E-01	8.10E-02	5.13E-04	4	1.66E-06	0.00E+00	0.00E+00	0.00E+00	-3.42E-02	0.00E+00	5.13E-04	5.13E-04	0.00E+00	0.00E+00	1.19E+00	2.00E+00	3.94E-03	2.76E+03
1	1	0	0	0	1	6	116	1.65E+05	1.19E+00	3.31E+00	1.19E+00	4.38E-05	9.16E-01	8.10E-02	5.57E-04	4	1.80E-06	0.00E+00	0.00E+00	0.00E+00	-3.42E-02	0.00E+00	5.57E-04	5.57E-04	0.00E+00	0.00E+00	1.19E+00	2.00E+00	3.95E-03	2.77E+03
1	1	0	0	0	1	6	116	1.65E+05	1.19E+00	3.32E+00	1.19E+00	4.44E-05	9.16E-01	8.11E-02	6.01E-04	4	1.95E-06	0.00E+00	0.00E+00	0.00E+00	-3.42E-02	0.00E+00	6.01E-04	6.01E-04	0.00E+00	0.00E+00	1.19E+00	2.00E+00	3.96E-03	2.78E+03
1	1	0	0	0	1	6	116	1.65E+05	1.19E+00	3.33E+00	1.19E+00	4.64E-05	9.16E-01	8.11E-02	6.48E-04	4	2.10E-06	0.00E+00	0.00E+00	0.00E+00	-3.42E-02	0.00E+00	6.48E-04	6.48E-04	0.00E+00	0.00E+00	1.19E+00	2.00E+00	3.97E-03	2.79E+03
1	1	0	0	0	1	6	116	1.65E+05	1.19E+00	3.34E+00	1.19E+00	4.71E-05	9.16E-01	8.11E-02	6.95E-04	4	2.26E-06	0.00E+00	0.00E+00	0.00E+00	-3.42E-02	0.00E+00	6.95E-04	6.95E-04	0.00E+00	0.00E+00	1.19E+00	2.00E+00	3.98E-03	2.80E+03
1	1	0	0	0	1	6	116	1.65E+05	1.19E+00	3.35E+00	1.19E+00	4.84E-05	9.16E-01	8.11E-02	7.43E-04	4	2.42E-06	0.00E+00	0.00E+00	0.00E+00	-3.42E-02	0.00E+00	7.43E-04	7.43E-04	0.00E+00	0.00E+00	1.19E+00	2.00E+00	4.00E-03	2.81E+03
1	1	0	0	0	1	6	116	1.65E+05	1.19E+00	3.36E+00	1.19E+00	5.04E-05	9.16E-01	8.11E-02	7.94E-04	4	2.59E-06	0.00E+00	0.00E+00	0.00E+00	-3.42E-02	0.00E+00	7.94E-04	7.94E-04	0.00E+00	0.00E+00	1.19E+00	2.00E+00	4.01E-03	2.81E+03
1	1	0	0	0	1	6	116	1.65E+05	1.19E+00	3.37E+00	1.19E+00	5.17E-05	9.16E-01	8.11E-02	8.45E-04	4	2.76E-06	0.00E+00	0.00E+00	0.00E+00	-3.42E-02	0.00E+00	8.45E-04	8.45E-04	0.00E+00	0.00E+00	1.19E+00	2.00E+00	4.02E-03	2.82E+03
1	1	0	0	0	1	6	116	1.65E+05	1.19E+00	3.38E+00	1.19E+00	5.37E-05	9.16E-01	8.11E-02	8.99E-04	4	2.95E-06	0.00E+00	0.00E+00	0.00E+00	-3.42E-02	0.00E+00	8.99E-04	8.99E-04	0.00E+00	0.00E+00	1.19E+00	2.00E+00	4.03E-03	2.83E+03
1	1	0	0	0	1	6	116	1.65E+05	1.19E+00	3.39E+00	1.19E+00	5.37E-05	9.16E-01	8.11E-02	9.53E-04	4	3.13E-06	0.00E+00	0.00E+00	0.00E+00	-3.42E-02	0.00E+00	9.53E-04	9.53E-04	0.00E+00	0.00E+00	1.19E+00	2.00E+00	4.04E-03	2.84E+03
1	1	0	0	0	1	6	116	1.65E+05	1.19E+00	3.40E+00	1.19E+00	5.70E-05	9.16E-01	8.11E-02	1.01E-03	4	3.32E-06	0.00E+00	0.00E+00	0.00E+00	-3.42E-02	0.00E+00	1.01E-03	1.01E-03	0.00E+00	0.00E+00	1.19E+00	2.00E+00	4.06E-03	2.85E+03
1	1	0	0	0	1	6	116	1.65E+05	1.19E+00	3.41E+00	1.19E+00	5.90E-05	9.17E-01	8.11E-02	1.07E-03	4	3.52E-06	0.00E+00	0.00E+00	0.00E+00	-3.42E-02	0.00E+00	1.07E-03	1.07E-03	0.00E+00	0.00E+00	1.19E+00	2.00E+00	4.07E-03	2.86E+03
1	1	0	0	0	1	6	116	1.65E+05	1.19E+00	3.42E+00	1.19E+00	6.10E-05	9.17E-01	8.11E-02	1.13E-03	4	3.73E-06	0.00E+00	0.00E+00	0.00E+00	-3.42E-02	0.00E+00	1.13E-03	1.13E-03	0.00E+00	0.00E+00	1.19E+00	2.00E+00	4.08E-03	2.86E+03
1	1	0	0	0	1	6	116	1.65E+05	1.19E+00	3.43E+00	1.19E+00	6.43E-05	9.17E-01	8.11E-02	1.19E-03	4	3.95E-06	0.00E+00	0.00E+00	0.00E+00	-3.42E-02	0.00E+00	1.19E-03	1.19E-03	0.00E+00	0.00E+00	1.19E+00	2.00E+00	4.09E-03	2.87E+03
1	1	0	0	0	1	6	116	1.65E+05	1.19E+00	3.44E+00	1.19E+00	6.63E-05	9.17E-01	8.11E-02	1.26E-03	4	4.18E-06	0.00E+00	0.00E+00	0.00E+00	-3.42E-02	0.00E+00	1.26E-03	1.26E-03	0.00E+00	0.00E+00	1.19E+00	2.00E+00	4.10E-03	2.88E+03
1	1	0	0	0	1	6	116	1.65E+05	1.19E+00	3.45E+00	1.19E+00	6.89E-05	9.17E-01	8.11E-02	1.33E-03	4	4.41E-06	0.00E+00	0.00E+00	0.00E+00	-3.42E-02	0.00E+00	1.33E-03	1.33E-03	0.00E+00	0.00E+00	1.19E+00	2.00E+00	4.12E-03	2.89E+03
1	1	0	0	0	1	6	116	1.65E+05	1.19E+00	3.46E+00	1.19E+00	7.29E-05	9.17E-01	8.11E-02	1.40E-03	4	4.67E-06	0.00E+00	0.00E+00	0.00E+00	-3.42E-02	0.00E+00	1.40E-03	1.40E-03	0.00E+00	0.00E+00	1.19E+00	2.00E+00	4.13E-03	2.90E+03
1	1	0	0	0	1	6	116	1.65E+05	1.19E+00	3.47E+00	1.19E+00	7.82E-05	9.17E-01	8.11E-02	1.48E-03	4	4.94E-06	0.00E+00	0.00E+00	0.00E+00	-3.42E-02	0.00E+00	1.48E-03	1.48E-03	0.00E+00	0.00E+00	1.19E+00	2.00E+00	4.14E-03	2.91E+03
1	1	0	0	0	1	6	116	1.65E+05	1.19E+00	3.48E+00	1.19E+00	8.09E-05	9.17E-01	8.11E-02	1.56E-03	4	5.22E-06	0.00E+00	0.00E+00	0.00E+00	-3.42E-02	0.00E+00	1.56E-03	1.56E-03	0.00E+00	0.00E+00	1.19E+00	2.00E+00	4.15E-03	2.92E+03
1	1	0	0	0	1	6	116	1.65E+05	1.19E+00	3.49E+00	1.19E+00	8.82E-05	9.17E-01	8.11E-02	1.65E-03	4	5.53E-06	0.00E+00	0.00E+00	0.00E+00	-3.42E-02	0.00E+00	1.65E-03	1.65E-03	0.00E+00	0.00E+00	1.19E+00	2.00E+00	4.16E-03	2.92E+03
1	1	0	0	0	1	6	116	1.65E+05	1.19E+00	3.50E+00	1.19E+00	9.41E-05	9.17E-01	8.11E-02	1.74E-03	4	5.85E-06	0.00E+00	0.00E+00	0.00E+00	-3.42E-02	0.00E+00	1.74E-03	1.74E-03	0.00E+00	0.00E+00	1.19E+00	2.00E+00	4.18E-03	2.93E+03
1	1	0	0	0	1	6	116	1.65E+05	1.19E+00	3.51E+00	1.19E+00	1.02E-04	9.17E-01	8.11E-02	1.85E-03	4	6.21E-06	0.00E+00	0.00E+00	0.00E+00	-3.42E-02	0.00E+00	1.85E-03	1.85E-03	0.00E+00	0.00E+00	1.19E+00	2.00E+00	4.19E-03	2.94E+03
1	1	0	0	0	1	6	116	1.65E+05	1.19E+00	3.52E+00	1.19E+00	1.16E-04	9.17E-01	8.11E-02	1.96E-03	4	6.62E-06	0.00E+00	0.00E+00	0.00E+00	-3.42E-02	0.00E+00	1.96E-03	1.96E-03	0.00E+00	0.00E+00	1.19E+00	2.00E+00	4.20E-03	2.95E+03
1	1	0	0	0	1	6	116	1.65E+05	1.19E+00	3.53E+00	1.19E+00	1.29E-04	9.18E-01	8.11E-02	2.09E-03	4	7.07E-06	0.00E+00	0.00E+00	0.00E+00	-3.42E-02	0.00E+00	2.09E-03	2.09E-03	0.00E+00	0.00E+00	1.19E+00	2.00E+00	4.21E-03	2.96E+03
1	1	0	0	0	1	6	116	1.65E+05	1.19E+00	3.54E+00	1.19E+00	1.48E-04	9.18E-01	8.11E-02	2.24E-03	4	7.60E-06	0.00E+00	0.00E+00	0.00E+00	-3.42E-02	0.00E+00	2.24E-03	2.24E-03	0.00E+00	0.00E+00	1.19E+00	2.00E+00	4.22E-03	2.97E+03
1	1	0	0	0	1	6	116	1.65E+05	1.19E+00	3.55E+00	1.19E+00	1.74E-04	9.18E-01	8.11E-02	2.41E-03	4	8.21E-06	0.00E+00	0.00E+00	0.00E+00	-3.42E-02	0.00E+00	2.41E-03	2.41E-03	0.00E+00	0.00E+00	1.19E+00	2.00E+00	4.24E-03	2.97E+03
1	1	0	0	0	1	6	116	1.65E+05	1.19E+00	3.56E+00	1.19E+00	2.11E-04	9.18E-01	8.11E-02	2.62E-03	4	8.96E-06	0.00E+00	0.00E+00	0.00E+00	-3.43E-02	0.00E+00	2.62E-03	2.62E-03	0.00E+00	0.00E+00	1.19E+00	2.00E+00	4.25E-03	2.98E+03
1	1	0	0	0	1	6	116	1.65E+05	1.19E+00	3.57E+00	1.19E+00	2.78E-04	9.18E-01	8.11E-02	2.90E-03	4	9.95E-06	0.00E+00	0.00E+00	0.00E+00	-3.43E-02	0.00E+00	2.90E-03	2.90E-03	0.00E+00	0.00E+00	1.19E+00	2.00E+00	4.26E-03	2.99E+03
1	1	0	0	0	1	6	116	1.65E+05	1.19E+00	3.58E+00	1.19E+00	3.62E-04	9.19E-01	8.11E-02	3.26E-03	4	1.12E-05	0.00E+00	0.00E+00	0.00E+00	-3.43E-02	0.00E+00	3.26E-03	3.26E-03	0.00E+00	0.00E+00	1.19E+00	2.00E+00	4.27E-03	3.00E+03
1	1	0	0	0	1	6	116	1.65E+05	1.19E+00	3.59E+00	1.19E+00	5.09E-04	9.19E-01	8.11E-02	3.77E-03	4	1.31E-05	0.00E+00	0.00E+00	0.00E+00	-3.43E-02	0.00E+00	3.77E-03	3.77E-03	0.00E+00	0.00E+00	1.19E+00	2.00E+00	4.28E-03	3.01E+03
1	1	0	0	0	1	6	116	1.65E+05	1.19E+00	3.60E+00	1.19E+00	7.70E-04	9.20E-01	8.11E-02	4.54E-03	4	1.58E-05	0.00E+00	0.00E+00	0.00E+00	-3.43E-02	0.00E+00	4.54E-03	4.54E-03	0.00E+00	0.00E+00	1.19E+00	2.00E+00	4.30E-03	3.02E+03
1	1	0	0	0	1	6	116	1.65E+05	1.19E+00	3.61E+00	1.19E+00	1.25E-03	9.21E-01	8.11E-02	5.79E-03	4	2.03E-05	0.00E+00	0.00E+00	0.00E+00	-3.44E-02	0.00E+00	5.79E-03	5.79E-03	0.00E+00	0.00E+00	1.19E+00	2.00E+00	4.31E-03	3.03E+03
1	1	0	0	0	1	6	116	1.65E+05	1.19E+00	3.62E+00	1.19E+00	2.23E-03	9.23E-01	8.11E-02	8.02E-03	4	2.84E-05	0.00E+00	0.00E+00	0.00E+00	-3.45E-02	0.00E+00	8.02E-03	8.02E-03	0.00E+00	0.00E+00	1.19E+00	2.00E+00	4.32E-03	3.03E+03
1	1	0	0	0	1	6	116	1.65E+05	1.19E+00	3.63E+00	1.19E+00	4.41E-03	9.28E-01	8.11E-02	1.24E-02	4	4.44E-05	0.00E+00	0.00E+00	0.00E+00	-3.46E-02	0.00E+00	1.24E-02	1.24E-02	0.00E+00	0.00E+00	1.19E+00	2.00E+00	4.33E-03	3.04E+03
1	1	0	0	0	1	6	116	1.65E+05	1.19E+00	3.64E+00	1.19E+00	1.00E-02	9.38E-01	8.11E-02	2.25E-02	4	8.09E-05	0.00E+00	0.00E+00	0.00E+00	-3.50E-02	0.00E+00	2.25E-02	2.25E-02	0.00E+00	0.00E+00	1.19E+00	2.00E+00	4.34E-03	3.05E+03
1	1	0	0	0	1	6	116	1.65E+05	1.19E+00	3.65E+00	1.19E+00	2.43E-02	9.62E-01	8.12E-02	4.68E-02	4	1.70E-04	0.00E+00	0.00E+00	0.00E+00	-3.59E-02	0.00E+00	4.68E-02	4.68E-02	0.00E+00	0.00E+00	1.19E+00	2.00E+00	4.36E-03	3.06E+03
1	1	0	0	0	1	6	116	1.65E+05	1.19E+00	3.66E+00	1.19E+00	4.85E-02	1.01E+00	8.14E-02	9.54E-02	4	3.47E-04	0.00E+00	0.00E+00	0.00E+00	-3.77E-02	0.00E+00	9.54E-02	9.54E-02	0.00E+00	0.00E+00	1.19E+00	2.00E+00	4.37E-03	3.07E+03
1	1	0	0	0	1	6	116	1.66E+05	1.19E+00	3.67E+00	1.19E+00	7.80E-02	1.09E+00	8.17E-02	1.73E-01	4	6.33E-04	0.00E+00	0.00E+00	0.00E+00	-4.06E-02	0.00E+00	1.73E-01	1.73E-01	0.00E+00	0.00E+00	1.19E+00	2.00E+00	4.38E-03	3.08E+03
1	1	0	0	0	1	6	116	1.66E+05	1.19E+00	3.68E+00	1.19E+00	9.94E-02	1.19E+00	8.20E-02	2.73E-01	4	9.98E-04	0.00E+00	0.00E+00	0.00E+00	-4.43E-02	0.00E+00	2.73E-01	2.73E-01	0.00E+00	0.00E+00	1.19E+00	2.00E+00	4.39E-03	3.08E+03
1	1	0	0	0	1	6	116	1.66E+05	1.19E+00	3.69E+00	1.19E+00	9.94E-02	1.29E+00	8.24E-02	3.72E-01	4	1.36E-03	0.00E+00	0.00E+00	0.00E+00	-4.80E-02	0.00E+00	3.72E-01	3.72E-01	0.00E+00	0.00E+00	1.19E+00	2.00E+00	4.40E-03	3.09E+03
1	1	0	0	0	1	6	116	1.67E+05	1.19E+00	3.69E+00	1.19E+00	9.94E-02	1.39E+00	8.28E-02	4.72E-01	4	1.73E-03	0.00E+00	0.00E+00	0.00E+00	-5.18E-02	0.00E+00	4.72E-01	4.72E-01	0.00E+00	0.00E+00	1.19E+00	2.00E+00	4.40E-03	3.09E+03
1	1	0	0	0	1	6	116	1.67E+05	1.19E+00	3.70E+00	1.19E+00	9.94E-02	1.49E+00	8.31E-02	5.71E-01	4	2.10E-03	0.00E+00	0.00E+00	0.00E+00	-5.55E-02	0.00E+00	5.71E-01	5.71E-01	0.00E+00	0.00E+00	1.19E+00	2.00E+00	4.41E-03	3.10E+03
1	1	0	0	0	1	6	116	1.67E+05	1.19E+00	3.70E+00	1.19E+00	9.94E-02	1.59E+00	8.35E-02	6.71E-01	4	2.47E-03	0.00E+00	0.00E+00	0.00E+00	-5.92E-02	0.00E+00	6.71E-01	6.71E-01	0.00E+00	0.00E+00	1.19E+00	2.00E+00	4.42E-03	3.10E+03
1	1	0	0	0	1	6	116	1.67E+05	1.19E+00	3.71E+00	1.19E+00	9.94E-02	1.69E+00	8.39E-02	7.70E-01	4	2.83E-03	0.00E+00	0.00E+00	0.00E+00	-6.29E-02	0.00E+00	7.70E-01	7.70E-01	0.00E+00	0.00E+00	1.19E+00	2.00E+00	4.42E-03	3.11E+03
1	1	0	0	0	1	6	116	1.68E+05	1.19E+00	3.71E+00	1.19E+00	9.94E-02	1.78E+00	8.43E-02	8.69E-01	4	3.20E-03	0.00E+00	0.00E+00	0.00E+00	-6.66E-02	0.00E+00	8.69E-01	8.69E-01	0.00E+00	0.00E+00	1.19E+00	2.00E+00	4.43E-03	3.11E+03
1	1	0	0	0	1	6	116	1.68E+05	1.19E+00	3.72E+00	1.19E+00	9.94E-02	1.88E+00	8.46E-02	9.69E-01	4	3.57E-03	0.00E+00	0.00E+00	0.00E+00	-7.03E-02	0.00E+00	9.69E-01	9.69E-01	0.00E+00	0.00E+00	1.19E+00	2.00E+00	4.44E-03	3.12E+03
1	1	0	0	0	1	6	116	1.68E+05	1.19E+00	3.72E+00	1.19E+00	9.94E-02	1.98E+00	8.50E-02	1.07E+00	4	3.94E-03	0.00E+00	0.00E+00	0.00E+00	-7.40E-02	0.00E+00	1.07E+00	1.07E+00	0.00E+00	0.00E+00	1.19E+00	2.00E+00	4.44E-03	3.12E+03
1	1	0	0	0	1	6	116	1.69E+05	1.19E+00	3.73E+00	1.19E+00	9.94E-02	2.08E+00	8.54E-02	1.17E+00	4	4.31E-03	0.00E+00	0.00E+00	0.00E+00	-7.77E-02	0.00E+00	1.17E+00	1.17E+00	0.00E+00	0.00E+00	1.19E+00	2.00E+00	4.45E-03	3.13E+03
1	1	0	0	0	1	6	116	1.69E+05	1.19E+00	3.73E+00	1.19E+00	9.94E-02	2.18E+00	8.57E-02	1.27E+00	4	4.68E-03	0.00E+00	0.00E+00	0.00E+00	-8.14E-02	0.00E+00	1.27E+00	1.27E+00	0.00E+00	0.00E+00	1.19E+00	2.00E+00	4.46E-03	3.13E+03
1	1	0	0	0	1	6	116	1.69E+05	1.19E+00	3.74E+00	1.19E+00	9.94E-02	2.28E+00	8.61E-02	1.37E+00	4	5.06E-03	0.00E+00	0.00E+00	0.00E+00	-8.51E-02	0.00E+00	1.37E+00	1.37E+00	0.00E+00	0.00E+00	1.19E+00	2.00E+00	4.46E-03	3.13E+03
1	1	0	0	0	1	6	116	1.70E+05	1.19E+00	3.75E+00	1.19E+00	9.94E-02	2.38E+00	8.65E-02	1.47E+00	4	5.43E-03	0.00E+00	0.00E+00	0.00E+00	-8.89E-02	0.00E+00	1.47E+00	1.47E+00	0.00E+00	0.00E+00	1.19E+00	2.00E+00	4.47E-03	3.14E+03
1	1	0	0	0	1	6	116	1.70E+05	1.19E+00	3.75E+00	1.19E+00	9.94E-02	2.48E+00	8.68E-02	1.57E+00	4	5.80E-03	0.00E+00	0.00E+00	0.00E+00	-9.26E-02	0.00E+00	1.57E+00	1.57E+00	0.00E+00	0.00E+00	1.19E+00	2.00E+00	4.48E-03	3.14E+03
1	1	0	0	0	1	6	116	1.70E+05	1.19E+00	3.76E+00	1.19E+00	9.94E-02	2.58E+00	8.72E-02	1.66E+00	4	6.17E-03	0.00E+00	0.00E+00	0.00E+00	-9.63E-02	0.00E+00	1.66E+00	1.66E+00	0.00E+00	0.00E+00	1.19E+00	2.00E+00	4.48E-03	3.15E+03
1	1	0	0	0	1	6	116	1.70E+05	1.19E+00	3.76E+00	1.19E+00	9.94E-02	2.68E+00	8.76E-02	1.76E+00	4	6.55E-03	0.00E+00	0.00E+00	0.00E+00	-1.00E-01	0.00E+00	1.76E+00	1.76E+00	0.00E+00	0.00E+00	1.19E+00	2.00E+00	4.49E-03	3.15E+03
1	1	0	0	0	1	6	116	1.71E+05	1.19E+00	3.77E+00	1.19E+00	9.94E-02	2.78E+00	8.80E-02	1.86E+00	4	6.92E-03	0.00E+00	0.00E+00	0.00E+00	-1.04E-01	0.00E+00	1.86E+00	1.86E+00	0.00E+00	0.00E+00	1.19E+00	2.00E+00	4.50E-03	3.16E+03
1	1	0	0	0	1	6	116	1.71E+05	1.19E+00	3.77E+00	1.19E+00	9.94E-02	2.88E+00	8.83E-02	1.96E+00	4	7.30E-03	0.00E+00	0.00E+00	0.00E+00	-1.07E-01	0.00E+00	1.96E+00	1.96E+00	0.00E+00	0.00E+00	1.19E+00	2.00E+00	4.50E-03	3.16E+03
1	1	0	0	0	1	6	116	1.71E+05	1.19E+00	3.78E+00	1.19E+00	9.94E-02	2.98E+00	8.87E-02	2.06E+00	4	7.67E-03	0.00E+00	0.00E+00	0.00E+00	-1.11E-01	0.00E+00	2.06E+00	2.06E+00	0.00E+00	0.00E+00	1.19E+00	2.00E+00	4.51E-03	3.17E+03
1	1	0	0	0	1	6	116	1.72E+05	1.19E+00	3.78E+00	1.19E+00	9.94E-02	3.08E+00	8.91E-02	2.16E+00	4	8.05E-03	0.00E+00	0.00E+00	0.00E+00	-1.15E-01	0.00E+00	2.16E+00	2.16E+00	0.00E+00	0.00E+00	1.19E+00	2.00E+00	4.51E-03	3.17E+03
1	1	0	0	0	1	6	116	1.72E+05	1.19E+00	3.79E+00	1.19E+00	9.94E-02	3.18E+00	8.95E-02	2.26E+00	4	8.43E-03	0.00E+00	0.00E+00	0.00E+00	-1.19E-01	0.00E+00	2.26E+00	2.26E+00	0.00E+00	0.00E+00	1.19E+00	2.00E+00	4.52E-03	3.18E+03
1	1	0	0	0	1	6	116	1.72E+05	1.19E+00	3.80E+00	1.19E+00	9.94E-02	3.28E+00	8.99E-02	2.36E+00	4	8.80E-03	0.00E+00	0.00E+00	0.00E+00	-1.22E-01	0.00E+00	2.36E+00	2.36E+00	0.00E+00	0.00E+00	1.19E+00	2.00E+00	4.53E-03	3.18E+03
1	1	0	0	0	1	6	116	1.73E+05	1.19E+00	3.80E+00	1.19E+00	9.94E-02	3.38E+00	9.02E-02	2.46E+00	4	9.18E-03	0.00E+00	0.00E+00	0.00E+00	-1.26E-01	0.00E+00	2.46E+00	2.46E+00	0.00E+00	0.00E+00	1.19E+00	2.00E+00	4.54E-03	3.19E+03
1	1	0	0	0	1	6	116	1.73E+05	1.19E+00	3.81E+00	1.19E+00	9.94E-02	3.48E+00	9.06E-02	2.56E+00	4	9.56E-03	0.00E+00	0.00E+00	0.00E+00	-1.30E-01	0.00E+00	2.56E+00	2.56E+00	0.00E+00	0.00E+00	1.19E+00	2.00E+00	4.55E-03	3.19E+03
1	1	0	0	0	1	6	116	1.73E+05	1.19E+00	3.82E+00	1.19E+00	9.94E-02	3.57E+00	9.10E-02	2.66E+00	4	9.94E-03	0.00E+00	0.00E+00	0.00E+00	-1.33E-01	0.00E+00	2.66E+00	2.66E+00	0.00E+00	0.00E+00	1.19E+00	2.00E+00	4.56E-03	3.20E+03
1	1	0	0	0	1	6	116	1.73E+05	1.19E+00	3.83E+00	1.19E+00	9.94E-02	3.67E+00	9.14E-02	2.76E+00	4	1.03E-02	0.00E+00	0.00E+00	0.00E+00	-1.37E-01	0.00E+00	2.76E+00	2.76E+00	0.00E+00	0.00E+00	1.19E+00	2.00E+00	4.57E-03	3.21E+03
1	1	0	0	0	1	6	116	1.74E+05	1.19E+00	3.84E+00	1.19E+00	9.58E-02	3.77E+00	9.17E-02	2.85E+00	4	1.07E-02	0.00E+00	0.00E+00	0.00E+00	-1.41E-01	0.00E+00	2.85E+00	2.85E+00	0.00E+00	0.00E+00	1.19E+00	2.00E+00	4.58E-03	3.22E+03
1	1	0	0	0	1	6	116	1.74E+05	1.19E+00	3.85E+00	1.19E+00	8.90E-02	3.86E+00	9.21E-02	2.94E+00	4	1.10E-02	0.00E+00	0.00E+00	0.00E+00	-1.44E-01	0.00E+00	2.94E+00	2.94E+00	0.00E+00	0.00E+00	1.19E+00	2.00E+00	4.59E-03	3.22E+03
1	1	0	0	0	1	6	116	1.74E+05	1.19E+00	3.86E+00	1.19E+00	8.31E-02	3.94E+00	9.24E-02	3.03E+00	4	1.13E-02	0.00E+00	0.00E+00	0.00E+00	-1.47E-01	0.00E+00	3.03E+00	3.03E+00	0.00E+00	0.00E+00	1.19E+00	2.00E+00	4.60E-03	3.23E+03
1	1	0	0	0	1	6	116	1.74E+05	1.19E+00	3.87E+00	1.19E+00	7.75E-02	4.02E+00	9.27E-02	3.10E+00	4	1.16E-02	0.00E+00	0.00E+00	0.00E+00	-1.50E-01	0.00E+00	3.10E+00	3.10E+00	0.00E+00	0.00E+00	1.19E+00	2.00E+00	4.62E-03	3.24E+03
1	1	0	0	0	1	6	116	1.75E+05	1.19E+00	3.88E+00	1.19E+00	7.31E-02	4.09E+00	9.30E-02	3.18E+00	4	1.19E-02	0.00E+00	0.00E+00	0.00E+00	-1.53E-01	0.00E+00	3.18E+00	3.18E+00	0.00E+00	0.00E+00	1.19E+00	2.00E+00	4.63E-03	3.25E+03
1	1	0	0	0	1	6	116	1.75E+05	1.19E+00	3.89E+00	1.19E+00	6.98E-02	4.16E+00	9.32E-02	3.25E+00	4	1.22E-02	0.00E+00	0.00E+00	0.00E+00	-1.55E-01	0.00E+00	3.25E+00	3.25E+00	0.00E+00	0.00E+00	1.19E+00	2.00E+00	4.64E-03	3.26E+03
1	1	0	0	0	1	6	116	1.75E+05	1.19E+00	3.90E+00	1.19E+00	6.66E-02	4.23E+00	9.35E-02	3.31E+00	4	1.25E-02	0.00E+00	0.00E+00	0.00E+00	-1.58E-01	0.00E+00	3.31E+00	3.31E+00	0.00E+00	0.00E+00	1.19E+00	2.00E+00	4.65E-03	3.27E+03
1	1	0	0	0	1	6	116	1.75E+05	1.19E+00	3.91E+00	1.19E+00	6.43E-02	4.29E+00	9.38E-02	3.38E+00	4	1.27E-02	0.00E+00	0.00E+00	0.00E+00	-1.60E-01	0.00E+00	3.38E+00	3.38E+00	0.00E+00	0.00E+00	1.19E+00	2.00E+00	4.66E-03	3.28E+03
1	1	0	0	0	1	6	116	1.76E+05	1.19E+00	3.92E+00	1.19E+00	6.26E-02	4.36E+00	9.40E-02	3.44E+00	4	1.30E-02	0.00E+00	0.00E+00	0.00E+00	-1.63E-01	0.00E+00	3.44E+00	3.44E+00	0.00E+00	0.00E+00	1.19E+00	2.00E+00	4.67E-03	3.28E+03
1	1	0	0	0	1	6	116	1.76E+05	1.19E+00	3.93E+00	1.19E+00	6.15E-02	4.42E+00	9.42E-02	3.50E+00	4	1.32E-02	0.00E+00	0.00E+00	0.00E+00	-1.65E-01	0.00E+00	3.50E+00	3.50E+00	0.00E+00	0.00E+00	1.19E+00	2.00E+00	4.69E-03	3.29E+03
1	1	0	0	0	1	6	116	1.76E+05	1.19E+00	3.94E+00	1.19E+00	6.00E-02	4.48E+00	9.45E-02	3.56E+00	4	1.34E-02	0.00E+00	0.00E+00	0.00E+00	-1.67E-01	0.00E+00	3.56E+00	3.56E+00	0.00E+00	0.00E+00	1.19E+00	2.00E+00	4.70E-03	3.30E+03
1	1	0	0	0	1	6	116	1.76E+05	1.19E+00	3.95E+00	1.19E+00	5.92E-02	4.54E+00	9.47E-02	3.62E+00	4	1.37E-02	0.00E+00	0.00E+00	0.00E+00	-1.69E-01	0.00E+00	3.62E+00	3.62E+00	0.00E+00	0.00E+00	1.19E+00	2.00E+00	4.71E-03	3.31E+03
1	1	0	0	0	1	6	116	1.76E+05	1.19E+00	3.96E+00	1.19E+00	5.86E-02	4.60E+00	9.49E-02	3.68E+00	4	1.39E-02	0.00E+00	0.00E+00	0.00E+00	-1.71E-01	0.00E+00	3.68E+00	3.68E+00	0.00E+00	0.00E+00	1.19E+00	2.00E+00	4.72E-03	3.32E+03
1	1	0	0	0	1	6	116	1.76E+05	1.19E+00	3.97E+00	1.19E+00	5.77E-02	4.65E+00	9.52E-02	3.74E+00	4	1.41E-02	0.00E+00	0.00E+00	0.00E+00	-1.74E-01	0.00E+00	3.74E+00	3.74E+00	0.00E+00	0.00E+00	1.19E+00	2.00E+00	4.73E-03	3.33E+03
1	1	0	0	0	1	6	116	1.77E+05	1.19E+00	3.98E+00	1.19E+00	5.69E-02	4.71E+00	9.54E-02	3.79E+00	4	1.44E-02	0.00E+00	0.00E+00	0.00E+00	-1.76E-01	0.00E+00	3.79E+00	3.79E+00	0.00E+00	0.00E+00	1.19E+00	2.00E+00	4.75E-03	3.33E+03
1	1	0	0	0	1	6	116	1.77E+05	1.19E+00	3.99E+00	1.19E+00	5.69E-02	4.77E+00	9.56E-02	3.85E+00	4	1.46E-02	0.00E+00	0.00E+00	0.00E+00	-1.78E-01	0.00E+00	3.85E+00	3.85E+00	0.00E+00	0.00E+00	1.19E+00	2.00E+00	4.76E-03	3.34E+03
1	1	0	0	0	1	6	116	1.77E+05	1.19E+00	4.00E+00	1.19E+00	5.59E-02	4.82E+00	9.59E-02	3.91E+00	4	1.48E-02	0.00E+00	0.00E+00	0.00E+00	-1.80E-01	0.00E+00	3.91E+00	3.91E+00	0.00E+00	0.00E+00	1.19E+00	2.00E+00	4.77E-03	3.35E+03
1	1	0	0	0	1	6	116	1.77E+05	1.19E+00	4.01E+00	1.19E+00	5.56E-02	4.88E+00	9.61E-02	3.96E+00	4	1.50E-02	0.00E+00	0.00E+00	0.00E+00	-1.82E-01	0.00E+00	3.96E+00	3.96E+00	0.00E+00	0.00E+00	1.19E+00	2.00E+00	4.78E-03	3.36E+03
1	1	0	0	0	1	6	116	1.77E+05	1.19E+00	4.02E+00	1.19E+00	5.52E-02	4.93E+00	9.63E-02	4.02E+00	4	1.52E-02	0.00E+00	0.00E+00	0.00E+00	-1.84E-01	0.00E+00	4.02E+00	4.02E+00	0.00E+00	0.00E+00	1.19E+00	2.00E+00	4.79E-03	3.37E+03
1	1	0	0	0	1	6	116	1.77E+05	1.19E+00	4.03E+00	1.19E+00	5.49E-02	4.99E+00	9.65E-02	4.07E+00	4	1.55E-02	0.00E+00	0.00E+00	0.00E+00	-1.86E-01	0.00E+00	4.07E+00	4.07E+00	0.00E+00	0.00E+00	1.19E+00	2.00E+00	4.81E-03	3.38E+03
1	1	0	0	0	1	6	116	1.78E+05	1.19E+00	4.04E+00	1.19E+00	5.41E-02	5.04E+00	9.67E-02	4.13E+00	4	1.57E-02	0.00E+00	0.00E+00	0.00E+00	-1.88E-01	0.00E+00	4.13E+00	4.13E+00	0.00E+00	0.00E+00	1.19E+00	2.00E+00	4.82E-03	3.38E+03
1	1	0	0	0	1	6	116	1.78E+05	1.19E+00	4.05E+00	1.19E+00	5.37E-02	5.10E+00	9.70E-02	4.18E+00	4	1.59E-02	0.00E+00	0.00E+00	0.00E+00	-1.90E-01	0.00E+00	4.18E+00	4.18E+00	0.00E+00	0.00E+00	1.19E+00	2.00E+00	4.83E-03	3.39E+03
1	1	0	0	0	1	6	116	1.78E+05	1.19E+00	4.06E+00	1.19E+00	5.31E-02	5.15E+00	9.72E-02	4.23E+00	4	1.61E-02	0.00E+00	0.00E+00	0.00E+00	-1.92E-01	0.00E+00	4.23E+00	4.23E+00	0.00E+00	0.00E+00	1.19E+00	2.00E+00	4.84E-03	3.40E+03
1	1	0	0	0	1	6	116	1.78E+05	1.19E+00	4.07E+00	1.19E+00	5.26E-02	5.20E+00	9.74E-02	4.29E+00	4	1.63E-02	0.00E+00	0.00E+00	0.00E+00	-1.94E-01	0.00E+00	4.29E+00	4.29E+00	0.00E+00	0.00E+00	1.19E+00	2.00E+00	4.85E-03	3.41E+03
1	1	0	0	0	1	6	116	1.78E+05	1.19E+00	4.08E+00	1.19E+00	5.19E-02	5.25E+00	9.76E-02	4.34E+00	4	1.65E-02	0.00E+00	0.00E+00	0.00E+00	-1.96E-01	0.00E+00	4.34E+00	4.34E+00	0.00E+00	0.00E+00	1.19E+00	2.00E+00	4.87E-03	3.42E+03
1	1	0	0	0	1	6	116	1.78E+05	1.19E+00	4.09E+00	1.19E+00	5.12E-02	5.31E+00	9.78E-02	4.39E+00	4	1.68E-02	0.00E+00	0.00E+00	0.00E+00	-1.98E-01	0.00E+00	4.39E+00	4.39E+00	0.00E+00	0.00E+00	1.19E+00	2.00E+00	4.88E-03	3.43E+03
1	1	0	0	0	1	6	116	1.79E+05	1.19E+00	4.10E+00	1.19E+00	5.04E-02	5.36E+00	9.80E-02	4.44E+00	4	1.70E-02	0.00E+00	0.00E+00	0.00E+00	-2.00E-01	0.00E+00	4.44E+00	4.44E+00	0.00E+00	0.00E+00	1.19E+00	2.00E+00	4.89E-03	3.43E+03
1	1	0	0	0	1	6	116	1.79E+05	1.19E+00	4.11E+00	1.19E+00	5.00E-02	5.41E+00	9.82E-02	4.49E+00	4	1.72E-02	0.00E+00	0.00E+00	0.00E+00	-2.02E-01	0.00E+00	4.49E+00	4.49E+00	0.00E+00	0.00E+00	1.19E+00	2.00E+00	4.90E-03	3.44E+03
1	1	0	0	0	1	6	116	1.79E+05	1.19E+00	4.12E+00	1.19E+00	4.88E-02	5.45E+00	9.84E-02	4.54E+00	4	1.74E-02	0.00E+00	0.00E+00	0.00E+00	-2.04E-01	0.00E+00	4.54E+00	4.54E+00	0.00E+00	0.00E+00	1.19E+00	2.00E+00	4.91E-03	3.45E+03
1	1	0	0	0	1	6	116	1.79E+05	1.19E+00	4.13E+00	1.19E+00	4.87E-02	5.50E+00	9.86E-02	4.59E+00	4	1.76E-02	0.00E+00	0.00E+00	0.00E+00	-2.05E-01	0.00E+00	4.59E+00	4.59E+00	0.00E+00	0.00E+00	1.19E+00	2.00E+00	4.93E-03	3.46E+03
1	1	0	0	0	1	6	116	1.79E+05	1.19E+00	4.14E+00	1.19E+00	4.81E-02	5.55E+00	9.88E-02	4.64E+00	4	1.78E-02	0.00E+00	0.00E+00	0.00E+00	-2.07E-01	0.00E+00	4.64E+00	4.64E+00	0.00E+00	0.00E+00	1.19E+00	2.00E+00	4.94E-03	3.47E+03
1	1	0	0	0	1	6	116	1.79E+05	1.19E+00	4.15E+00	1.19E+00	4.74E-02	5.60E+00	9.90E-02	4.68E+00	4	1.80E-02	0.00E+00	0.00E+00	0.00E+00	-2.09E-01	0.00E+00	4.68E+00	4.68E+00	0.00E+00	0.00E+00	1.19E+00	2.00E+00	4.95E-03	3.48E+03
1	1	0	0	0	1	6	116	1.79E+05	1.19E+00	4.16E+00	1.19E+00	4.68E-02	5.65E+00	9.92E-02	4.73E+00	4	1.82E-02	0.00E+00	0.00E+00	0.00E+00	-2.11E-01	0.00E+00	4.73E+00	4.73E+00	0.00E+00	0.00E+00	1.19E+00	2.00E+00	4.96E-03	3.48E+03
1	1	0	0	0	1	6	116	1.80E+05	1.19E+00	4.17E+00	1.19E+00	4.38E-02	5.69E+00	9.94E-02	4.77E+00	4	1.83E-02	0.00E+00	0.00E+00	0.00E+00	-2.12E-01	0.00E+00	4.77E+00	4.77E+00	0.00E+00	0.00E+00	1.19E+00	2.00E+00	4.97E-03	3.49E+03
1	1	0	0	0	1	6	116	1.80E+05	1.19E+00	4.18E+00	1.19E+00	4.36E-02	5.73E+00	9.96E-02	4.82E+00	4	1.85E-02	0.00E+00	0.00E+00	0.00E+00	-2.14E-01	0.00E+00	4.82E+00	4.82E+00	0.00E+00	0.00E+00	1.19E+00	2.00E+00	4.99E-03	3.50E+03
1	1	0	0	0	1	6	116	1.80E+05	1.19E+00	4.19E+00	1.19E+00	4.55E-02	5.78E+00	9.98E-02	4.86E+00	4	1.87E-02	0.00E+00	0.00E+00	0.00E+00	-2.16E-01	0.00E+00	4.86E+00	4.86E+00	0.00E+00	0.00E+00	1.19E+00	2.00E+00	5.00E-03	3.51E+03
1	1	0	0	0	1	6	116	1.80E+05	1.19E+00	4.20E+00	1.19E+00	4.68E-02	5.83E+00	1.00E-01	4.91E+00	4	1.89E-02	0.00E+00	0.00E+00	0.00E+00	-2.17E-01	0.00E+00	4.91E+00	4.91E+00	0.00E+00	0.00E+00	1.19E+00	2.00E+00	5.01E-03	3.52E+03
1	1	0	0	0	1	6	116	1.80E+05	1.19E+00	4.20E+00	1.19E+00	9.19E-03	5.83E+00	1.00E-01	4.92E+00	4	1.89E-02	0.00E+00	0.00E+00	0.00E+00	-2.18E-01	0.00E+00	4.92E+00	4.92E+00	0.00E+00	0.00E+00	1.19E+00	2.00E+00	5.01E-03	3.52E+03
1	1	0	0	0	1	6	116	1.80E+05	1.19E+00	4.20E+00	1.19E+00	6.63E-07	5.83E+00	1.00E-01	4.92E+00	4	1.89E-02	0.00E+00	0.00E+00	0.00E+00	-2.18E-01	0.00E+00	4.92E+00	4.92E+00	0.00E+00	0.00E+00	1.19E+00	2.00E+00	5.01E-03	3.52E+03
2	1	0	1	1	1	7	116	1.80E+05	4.20E+00	4.20E+00	1.26E+00	9.32E-06	5.83E+00	1.00E-01	4.92E+00	4	1.89E-02	0.00E+00	0.00E+00	0.00E+00	-2.18E-01	0.00E+00	4.92E+00	4.92E+00	0.00E+00	4.20E+00	0.00E+00	2.00E+00	5.31E-03	3.33E+03
2	1	0	1	0	1	7	116	1.80E+05	4.20E+00	4.20E+00	2.37E-01	4.70E-02	5.88E+00	1.00E-01	4.97E+00	4	1.91E-02	0.00E+00	0.00E+00	0.00E+00	-2.19E-01	0.00E+00	4.97E+00	4.97E+00	0.00E+00	4.20E+00	0.00E+00	2.00E+00	9.97E-04	1.77E+04
2	1	0	1	0	1	7	116	1.80E+05	4.20E+00	4.20E+00	9.97E-02	9.47E-03	5.89E+00	1.00E-01	4.98E+00	4	1.92E-02	0.00E+00	0.00E+00	0.00E+00	-2.20E-01	0.00E+00	4.98E+00	4.98E+00	0.00E+00	4.20E+00	0.00E+00	2.00E+00	4.19E-04	4.21E+04
2	1	0	1	0	1	7	116	1.80E+05	4.20E+00	4.20E+00	1.01E-01	5.63E-08	5.89E+00	1.00E-01	4.98E+00	4	1.92E-02	0.00E+00	0.00E+00	0.00E+00	-2.20E-01	0.00E+00	4.98E+00	4.98E+00	0.00E+00	4.20E+00	0.00E+00	2.00E+00	4.25E-04	4.15E+04
3	1	0	0	1	1	8	115	1.80E+05	0.00E+00	4.20E+00	0.00E+00	1.35E-06	5.89E+00	1.00E-01	4.98E+00	4	1.92E-02	0.00E+00	0.00E+00	0.00E+00	-2.20E-01	0.00E+00	4.98E+00	4.98E+00	0.00E+00	0.00E+00	0.00E+00	2.00E+00	0.00E+00	0.00E+00
3	1	0	0	0	1	8	115	1.80E+05	0.00E+00	4.20E+00	0.00E+00	0.00E+00	5.89E+00	1.00E-01	4.98E+00	4	1.92E-02	0.00E+00	0.00E+00	0.00E+00	-2.20E-01	0.00E+00	4.98E+00	4.98E+00	0.00E+00	0.00E+00	0.00E+00	2.00E+00	0.00E+00	0.00E+00
3	1	0	0	0	1	8	115	1.80E+05	0.00E+00	4.20E+00	0.00E+00	0.00E+00	5.89E+00	1.00E-01	4.98E+00	4	1.92E-02	0.00E+00	0.00E+00	0.00E+00	-2.20E-01	0.00E+00	4.98E+00	4.98E+00	0.00E+00	0.00E+00	0.00E+00	2.00E+00	0.00E+00	0.00E+00
3	1	0	0	0	1	8	115	1.80E+05	0.00E+00	4.20E+00	0.00E+00	0.00E+00	5.89E+00	1.00E-01	4.98E+00	4	1.92E-02	0.00E+00	0.00E+00	0.00E+00	-2.20E-01	0.00E+00	4.98E+00	4.98E+00	0.00E+00	0.00E+00	0.00E+00	2.00E+00	0.00E+00	0.00E+00
3	1	0	0	0	1	8	115	1.80E+05	0.00E+00	4.20E+00	0.00E+00	0.00E+00	5.89E+00	1.00E-01	4.98E+00	4	1.92E-02	0.00E+00	0.00E+00	0.00E+00	-2.20E-01	0.00E+00	4.98E+00	4.98E+00	0.00E+00	0.00E+00	0.00E+00	2.00E+00	0.00E+00	0.00E+00
3	1	0	0	0	1	8	115	1.80E+05	0.00E+00	4.20E+00	0.00E+00	0.00E+00	5.89E+00	1.00E-01	4.98E+00	4	1.92E-02	0.00E+00	0.00E+00	0.00E+00	-2.20E-01	0.00E+00	4.98E+00	4.98E+00	0.00E+00	0.00E+00	0.00E+00	2.00E+00	0.00E+00	0.00E+00
3	1	0	0	0	1	8	115	1.80E+05	0.00E+00	4.20E+00	0.00E+00	0.00E+00	5.89E+00	1.00E-01	4.98E+00	4	1.92E-02	0.00E+00	0.00E+00	0.00E+00	-2.20E-01	0.00E+00	4.98E+00	4.98E+00	0.00E+00	0.00E+00	0.00E+00	2.00E+00	0.00E+00	0.00E+00
3	1	0	0	0	1	8	115	1.80E+05	0.00E+00	4.20E+00	0.00E+00	0.00E+00	5.89E+00	1.00E-01	4.98E+00	4	1.92E-02	0.00E+00	0.00E+00	0.00E+00	-2.20E-01	0.00E+00	4.98E+00	4.98E+00	0.00E+00	0.00E+00	0.00E+00	2.00E+00	0.00E+00	0.00E+00
3	1	0	0	0	1	8	115	1.80E+05	0.00E+00	4.20E+00	0.00E+00	0.00E+00	5.89E+00	1.00E-01	4.98E+00	4	1.92E-02	0.00E+00	0.00E+00	0.00E+00	-2.20E-01	0.00E+00	4.98E+00	4.98E+00	0.00E+00	0.00E+00	0.00E+00	2.00E+00	0.00E+00	0.00E+00
3	1	0	0	0	1	8	115	1.80E+05	0.00E+00	4.20E+00	0.00E+00	0.00E+00	5.89E+00	1.00E-01	4.98E+00	4	1.92E-02	0.00E+00	0.00E+00	0.00E+00	-2.20E-01	0.00E+00	4.98E+00	4.98E+00	0.00E+00	0.00E+00	0.00E+00	2.00E+00	0.00E+00	0.00E+00
3	1	0	1	0	1	8	116	1.80E+05	-1.19E+00	4.19E+00	0.00E+00	0.00E+00	5.89E+00	1.00E-01	4.98E+00	4	1.92E-02	0.00E+00	0.00E+00	0.00E+00	-2.20E-01	0.00E+00	4.98E+00	4.98E+00	0.00E+00	0.00E+00	0.00E+00	2.00E+00	0.00E+00	0.00E+00
1	0	0	1	1	1	9	116	1.80E+05	-1.19E+00	4.19E+00	-1.19E+00	-6.63E-07	5.89E+00	1.00E-01	-6.63E-07	5	1.92E-02	2.78E-09	0.00E+00	0.00E+00	-2.20E-01	6.63E-07	0.00E+00	6.63E-07	0.00E+00	0.00E+00	-1.19E+00	2.00E+00	-5.00E-03	3.51E+03
1	0	0	1	0	1	9	116	1.81E+05	-1.19E+00	4.18E+00	-1.19E+00	-1.42E-02	5.88E+00	1.00E-01	-1.42E-02	5	1.92E-02	5.95E-05	0.00E+00	0.00E+00	-2.19E-01	1.42E-02	0.00E+00	1.42E-02	0.00E+00	0.00E+00	-1.19E+00	2.00E+00	-4.99E-03	3.51E+03
1	0	0	1	0	1	9	116	1.81E+05	-1.19E+00	4.17E+00	-1.19E+00	-3.63E-02	5.84E+00	1.00E-01	-5.05E-02	5	1.92E-02	2.11E-04	0.00E+00	0.00E+00	-2.18E-01	5.05E-02	0.00E+00	5.05E-02	0.00E+00	0.00E+00	-1.19E+00	2.00E+00	-4.98E-03	3.50E+03
1	0	0	1	0	1	9	116	1.81E+05	-1.19E+00	4.16E+00	-1.19E+00	-4.13E-02	5.80E+00	1.01E-01	-9.18E-02	5	1.92E-02	3.83E-04	0.00E+00	0.00E+00	-2.16E-01	9.18E-02	0.00E+00	9.18E-02	0.00E+00	0.00E+00	-1.19E+00	2.00E+00	-4.97E-03	3.49E+03
1	0	0	1	0	1	9	116	1.81E+05	-1.19E+00	4.15E+00	-1.19E+00	-4.26E-02	5.76E+00	1.01E-01	-1.34E-01	5	1.92E-02	5.60E-04	0.00E+00	0.00E+00	-2.15E-01	1.34E-01	0.00E+00	1.34E-01	0.00E+00	0.00E+00	-1.19E+00	2.00E+00	-4.96E-03	3.48E+03
1	0	0	1	0	1	9	116	1.81E+05	-1.19E+00	4.14E+00	-1.19E+00	-4.33E-02	5.71E+00	1.01E-01	-1.78E-01	5	1.92E-02	7.40E-04	0.00E+00	0.00E+00	-2.13E-01	1.78E-01	0.00E+00	1.78E-01	0.00E+00	0.00E+00	-1.19E+00	2.00E+00	-4.94E-03	3.47E+03
1	0	0	1	0	1	9	116	1.81E+05	-1.19E+00	4.13E+00	-1.19E+00	-4.45E-02	5.67E+00	1.01E-01	-2.22E-01	5	1.92E-02	9.24E-04	0.00E+00	0.00E+00	-2.12E-01	2.22E-01	0.00E+00	2.22E-01	0.00E+00	0.00E+00	-1.19E+00	2.00E+00	-4.93E-03	3.46E+03
1	0	0	1	0	1	9	116	1.81E+05	-1.19E+00	4.12E+00	-1.19E+00	-4.44E-02	5.62E+00	1.01E-01	-2.67E-01	5	1.92E-02	1.11E-03	0.00E+00	0.00E+00	-2.10E-01	2.67E-01	0.00E+00	2.67E-01	0.00E+00	0.00E+00	-1.19E+00	2.00E+00	-4.92E-03	3.46E+03
1	0	0	1	0	1	9	116	1.81E+05	-1.19E+00	4.11E+00	-1.19E+00	-4.56E-02	5.58E+00	1.02E-01	-3.12E-01	5	1.92E-02	1.30E-03	0.00E+00	0.00E+00	-2.08E-01	3.12E-01	0.00E+00	3.12E-01	0.00E+00	0.00E+00	-1.19E+00	2.00E+00	-4.91E-03	3.45E+03
1	0	0	1	0	1	9	116	1.82E+05	-1.19E+00	4.10E+00	-1.19E+00	-4.59E-02	5.53E+00	1.02E-01	-3.58E-01	5	1.92E-02	1.48E-03	0.00E+00	0.00E+00	-2.06E-01	3.58E-01	0.00E+00	3.58E-01	0.00E+00	0.00E+00	-1.19E+00	2.00E+00	-4.90E-03	3.44E+03
1	0	0	1	0	1	9	116	1.82E+05	-1.19E+00	4.09E+00	-1.19E+00	-4.69E-02	5.49E+00	1.02E-01	-4.05E-01	5	1.92E-02	1.68E-03	0.00E+00	0.00E+00	-2.05E-01	4.05E-01	0.00E+00	4.05E-01	0.00E+00	0.00E+00	-1.19E+00	2.00E+00	-4.88E-03	3.43E+03
1	0	0	1	0	1	9	116	1.82E+05	-1.19E+00	4.08E+00	-1.19E+00	-4.77E-02	5.44E+00	1.02E-01	-4.53E-01	5	1.92E-02	1.87E-03	0.00E+00	0.00E+00	-2.03E-01	4.53E-01	0.00E+00	4.53E-01	0.00E+00	0.00E+00	-1.19E+00	2.00E+00	-4.87E-03	3.42E+03
1	0	0	1	0	1	9	116	1.82E+05	-1.19E+00	4.07E+00	-1.19E+00	-4.81E-02	5.39E+00	1.02E-01	-5.01E-01	5	1.92E-02	2.07E-03	0.00E+00	0.00E+00	-2.01E-01	5.01E-01	0.00E+00	5.01E-01	0.00E+00	0.00E+00	-1.19E+00	2.00E+00	-4.86E-03	3.41E+03
1	0	0	1	0	1	9	116	1.82E+05	-1.19E+00	4.06E+00	-1.19E+00	-4.88E-02	5.34E+00	1.02E-01	-5.50E-01	5	1.92E-02	2.27E-03	0.00E+00	0.00E+00	-1.99E-01	5.50E-01	0.00E+00	5.50E-01	0.00E+00	0.00E+00	-1.19E+00	2.00E+00	-4.85E-03	3.41E+03
1	0	0	1	0	1	9	116	1.82E+05	-1.19E+00	4.05E+00	-1.19E+00	-4.94E-02	5.29E+00	1.03E-01	-5.99E-01	5	1.92E-02	2.47E-03	0.00E+00	0.00E+00	-1.97E-01	5.99E-01	0.00E+00	5.99E-01	0.00E+00	0.00E+00	-1.19E+00	2.00E+00	-4.84E-03	3.40E+03
1	0	0	1	0	1	9	116	1.82E+05	-1.19E+00	4.04E+00	-1.19E+00	-5.03E-02	5.24E+00	1.03E-01	-6.49E-01	5	1.92E-02	2.67E-03	0.00E+00	0.00E+00	-1.96E-01	6.49E-01	0.00E+00	6.49E-01	0.00E+00	0.00E+00	-1.19E+00	2.00E+00	-4.82E-03	3.39E+03
1	0	0	1	0	1	9	116	1.83E+05	-1.19E+00	4.03E+00	-1.19E+00	-5.10E-02	5.19E+00	1.03E-01	-7.00E-01	5	1.92E-02	2.88E-03	0.00E+00	0.00E+00	-1.94E-01	7.00E-01	0.00E+00	7.00E-01	0.00E+00	0.00E+00	-1.19E+00	2.00E+00	-4.81E-03	3.38E+03
1	0	0	1	0	1	9	116	1.83E+05	-1.19E+00	4.02E+00	-1.19E+00	-5.19E-02	5.14E+00	1.03E-01	-7.52E-01	5	1.92E-02	3.09E-03	0.00E+00	0.00E+00	-1.92E-01	7.52E-01	0.00E+00	7.52E-01	0.00E+00	0.00E+00	-1.19E+00	2.00E+00	-4.80E-03	3.37E+03
1	0	0	1	0	1	9	116	1.83E+05	-1.19E+00	4.01E+00	-1.19E+00	-5.22E-02	5.09E+00	1.04E-01	-8.04E-01	5	1.92E-02	3.29E-03	0.00E+00	0.00E+00	-1.90E-01	8.04E-01	0.00E+00	8.04E-01	0.00E+00	0.00E+00	-1.19E+00	2.00E+00	-4.79E-03	3.36E+03
1	0	0	1	0	1	9	116	1.83E+05	-1.19E+00	4.00E+00	-1.19E+00	-5.18E-02	5.03E+00	1.04E-01	-8.56E-01	5	1.92E-02	3.50E-03	0.00E+00	0.00E+00	-1.88E-01	8.56E-01	0.00E+00	8.56E-01	0.00E+00	0.00E+00	-1.19E+00	2.00E+00	-4.78E-03	3.36E+03
1	0	0	1	0	1	9	116	1.83E+05	-1.19E+00	3.99E+00	-1.19E+00	-5.08E-02	4.98E+00	1.04E-01	-9.07E-01	5	1.92E-02	3.71E-03	0.00E+00	0.00E+00	-1.86E-01	9.07E-01	0.00E+00	9.07E-01	0.00E+00	0.00E+00	-1.19E+00	2.00E+00	-4.76E-03	3.35E+03
1	0	0	1	0	1	9	116	1.83E+05	-1.19E+00	3.98E+00	-1.19E+00	-5.32E-02	4.93E+00	1.04E-01	-9.60E-01	5	1.92E-02	3.92E-03	0.00E+00	0.00E+00	-1.84E-01	9.60E-01	0.00E+00	9.60E-01	0.00E+00	0.00E+00	-1.19E+00	2.00E+00	-4.75E-03	3.34E+03
1	0	0	1	0	1	9	116	1.84E+05	-1.19E+00	3.97E+00	-1.19E+00	-5.59E-02	4.87E+00	1.04E-01	-1.02E+00	5	1.92E-02	4.14E-03	0.00E+00	0.00E+00	-1.82E-01	1.02E+00	0.00E+00	1.02E+00	0.00E+00	0.00E+00	-1.19E+00	2.00E+00	-4.74E-03	3.33E+03
1	0	0	1	0	1	9	116	1.84E+05	-1.19E+00	3.96E+00	-1.19E+00	-5.59E-02	4.82E+00	1.05E-01	-1.07E+00	5	1.92E-02	4.36E-03	0.00E+00	0.00E+00	-1.80E-01	1.07E+00	0.00E+00	1.07E+00	0.00E+00	0.00E+00	-1.19E+00	2.00E+00	-4.73E-03	3.32E+03
1	0	0	1	0	1	9	116	1.84E+05	-1.19E+00	3.95E+00	-1.19E+00	-5.59E-02	4.76E+00	1.05E-01	-1.13E+00	5	1.92E-02	4.58E-03	0.00E+00	0.00E+00	-1.78E-01	1.13E+00	0.00E+00	1.13E+00	0.00E+00	0.00E+00	-1.19E+00	2.00E+00	-4.72E-03	3.31E+03
1	0	0	1	0	1	9	116	1.84E+05	-1.19E+00	3.94E+00	-1.19E+00	-5.62E-02	4.71E+00	1.05E-01	-1.18E+00	5	1.92E-02	4.81E-03	0.00E+00	0.00E+00	-1.76E-01	1.18E+00	0.00E+00	1.18E+00	0.00E+00	0.00E+00	-1.19E+00	2.00E+00	-4.70E-03	3.30E+03
1	0	0	1	0	1	9	116	1.84E+05	-1.19E+00	3.93E+00	-1.19E+00	-5.67E-02	4.65E+00	1.05E-01	-1.24E+00	5	1.92E-02	5.03E-03	0.00E+00	0.00E+00	-1.73E-01	1.24E+00	0.00E+00	1.24E+00	0.00E+00	0.00E+00	-1.19E+00	2.00E+00	-4.69E-03	3.30E+03
1	0	0	1	0	1	9	116	1.84E+05	-1.19E+00	3.92E+00	-1.19E+00	-5.71E-02	4.59E+00	1.05E-01	-1.30E+00	5	1.92E-02	5.25E-03	0.00E+00	0.00E+00	-1.71E-01	1.30E+00	0.00E+00	1.30E+00	0.00E+00	0.00E+00	-1.19E+00	2.00E+00	-4.68E-03	3.29E+03
1	0	0	1	0	1	9	116	1.85E+05	-1.19E+00	3.91E+00	-1.19E+00	-5.76E-02	4.54E+00	1.06E-01	-1.36E+00	5	1.92E-02	5.48E-03	0.00E+00	0.00E+00	-1.69E-01	1.36E+00	0.00E+00	1.36E+00	0.00E+00	0.00E+00	-1.19E+00	2.00E+00	-4.67E-03	3.28E+03
1	0	0	1	0	1	9	116	1.85E+05	-1.19E+00	3.90E+00	-1.19E+00	-5.82E-02	4.48E+00	1.06E-01	-1.41E+00	5	1.92E-02	5.71E-03	0.00E+00	0.00E+00	-1.67E-01	1.41E+00	0.00E+00	1.41E+00	0.00E+00	0.00E+00	-1.19E+00	2.00E+00	-4.66E-03	3.27E+03
1	0	0	1	0	1	9	116	1.85E+05	-1.19E+00	3.89E+00	-1.19E+00	-5.98E-02	4.42E+00	1.06E-01	-1.47E+00	5	1.92E-02	5.94E-03	0.00E+00	0.00E+00	-1.65E-01	1.47E+00	0.00E+00	1.47E+00	0.00E+00	0.00E+00	-1.19E+00	2.00E+00	-4.64E-03	3.26E+03
1	0	0	1	0	1	9	116	1.85E+05	-1.19E+00	3.88E+00	-1.19E+00	-6.07E-02	4.36E+00	1.06E-01	-1.53E+00	5	1.92E-02	6.18E-03	0.00E+00	0.00E+00	-1.63E-01	1.53E+00	0.00E+00	1.53E+00	0.00E+00	0.00E+00	-1.19E+00	2.00E+00	-4.63E-03	3.25E+03
1	0	0	1	0	1	9	116	1.85E+05	-1.19E+00	3.87E+00	-1.19E+00	-6.23E-02	4.29E+00	1.07E-01	-1.60E+00	5	1.92E-02	6.42E-03	0.00E+00	0.00E+00	-1.60E-01	1.60E+00	0.00E+00	1.60E+00	0.00E+00	0.00E+00	-1.19E+00	2.00E+00	-4.62E-03	3.25E+03
1	0	0	1	0	1	9	116	1.85E+05	-1.19E+00	3.86E+00	-1.19E+00	-6.39E-02	4.23E+00	1.07E-01	-1.66E+00	5	1.92E-02	6.66E-03	0.00E+00	0.00E+00	-1.58E-01	1.66E+00	0.00E+00	1.66E+00	0.00E+00	0.00E+00	-1.19E+00	2.00E+00	-4.61E-03	3.24E+03
1	0	0	1	0	1	9	116	1.86E+05	-1.19E+00	3.85E+00	-1.19E+00	-6.60E-02	4.16E+00	1.07E-01	-1.73E+00	5	1.92E-02	6.92E-03	0.00E+00	0.00E+00	-1.55E-01	1.73E+00	0.00E+00	1.73E+00	0.00E+00	0.00E+00	-1.19E+00	2.00E+00	-4.60E-03	3.23E+03
1	0	0	1	0	1	9	116	1.86E+05	-1.19E+00	3.84E+00	-1.19E+00	-6.85E-02	4.10E+00	1.07E-01	-1.79E+00	5	1.92E-02	7.18E-03	0.00E+00	0.00E+00	-1.53E-01	1.79E+00	0.00E+00	1.79E+00	0.00E+00	0.00E+00	-1.19E+00	2.00E+00	-4.59E-03	3.22E+03
1	0	0	1	0	1	9	116	1.86E+05	-1.19E+00	3.83E+00	-1.19E+00	-7.22E-02	4.02E+00	1.08E-01	-1.87E+00	5	1.92E-02	7.46E-03	0.00E+00	0.00E+00	-1.50E-01	1.87E+00	0.00E+00	1.87E+00	0.00E+00	0.00E+00	-1.19E+00	2.00E+00	-4.57E-03	3.21E+03
1	0	0	1	0	1	9	116	1.86E+05	-1.19E+00	3.82E+00	-1.19E+00	-7.07E-02	3.95E+00	1.08E-01	-1.94E+00	5	1.92E-02	7.73E-03	0.00E+00	0.00E+00	-1.47E-01	1.94E+00	0.00E+00	1.94E+00	0.00E+00	0.00E+00	-1.19E+00	2.00E+00	-4.56E-03	3.20E+03
1	0	0	1	0	1	9	116	1.87E+05	-1.19E+00	3.81E+00	-1.19E+00	-7.87E-02	3.87E+00	1.08E-01	-2.02E+00	5	1.92E-02	8.03E-03	0.00E+00	0.00E+00	-1.45E-01	2.02E+00	0.00E+00	2.02E+00	0.00E+00	0.00E+00	-1.19E+00	2.00E+00	-4.55E-03	3.20E+03
1	0	0	1	0	1	9	116	1.87E+05	-1.19E+00	3.80E+00	-1.19E+00	-8.68E-02	3.79E+00	1.09E-01	-2.10E+00	5	1.92E-02	8.36E-03	0.00E+00	0.00E+00	-1.41E-01	2.10E+00	0.00E+00	2.10E+00	0.00E+00	0.00E+00	-1.19E+00	2.00E+00	-4.54E-03	3.19E+03
1	0	0	1	0	1	9	116	1.87E+05	-1.19E+00	3.79E+00	-1.19E+00	-9.74E-02	3.69E+00	1.09E-01	-2.20E+00	5	1.92E-02	8.73E-03	0.00E+00	0.00E+00	-1.38E-01	2.20E+00	0.00E+00	2.20E+00	0.00E+00	0.00E+00	-1.19E+00	2.00E+00	-4.53E-03	3.18E+03
1	0	0	1	0	1	9	116	1.87E+05	-1.19E+00	3.78E+00	-1.19E+00	-9.94E-02	3.59E+00	1.09E-01	-2.30E+00	5	1.92E-02	9.11E-03	0.00E+00	0.00E+00	-1.34E-01	2.30E+00	0.00E+00	2.30E+00	0.00E+00	0.00E+00	-1.19E+00	2.00E+00	-4.51E-03	3.17E+03
1	0	0	1	0	1	9	116	1.88E+05	-1.19E+00	3.77E+00	-1.19E+00	-9.94E-02	3.49E+00	1.10E-01	-2.40E+00	5	1.92E-02	9.48E-03	0.00E+00	0.00E+00	-1.30E-01	2.40E+00	0.00E+00	2.40E+00	0.00E+00	0.00E+00	-1.19E+00	2.00E+00	-4.50E-03	3.16E+03
1	0	0	1	0	1	9	116	1.88E+05	-1.19E+00	3.77E+00	-1.19E+00	-9.94E-02	3.39E+00	1.10E-01	-2.50E+00	5	1.92E-02	9.86E-03	0.00E+00	0.00E+00	-1.27E-01	2.50E+00	0.00E+00	2.50E+00	0.00E+00	0.00E+00	-1.19E+00	2.00E+00	-4.49E-03	3.16E+03
1	0	0	1	0	1	9	116	1.88E+05	-1.19E+00	3.76E+00	-1.19E+00	-9.94E-02	3.29E+00	1.10E-01	-2.60E+00	5	1.92E-02	1.02E-02	0.00E+00	0.00E+00	-1.23E-01	2.60E+00	0.00E+00	2.60E+00	0.00E+00	0.00E+00	-1.19E+00	2.00E+00	-4.49E-03	3.15E+03
1	0	0	1	0	1	9	116	1.89E+05	-1.19E+00	3.75E+00	-1.19E+00	-9.94E-02	3.19E+00	1.11E-01	-2.70E+00	5	1.92E-02	1.06E-02	0.00E+00	0.00E+00	-1.19E-01	2.70E+00	0.00E+00	2.70E+00	0.00E+00	0.00E+00	-1.19E+00	2.00E+00	-4.48E-03	3.14E+03
1	0	0	1	0	1	9	116	1.89E+05	-1.19E+00	3.75E+00	-1.19E+00	-9.94E-02	3.09E+00	1.11E-01	-2.80E+00	5	1.92E-02	1.10E-02	0.00E+00	0.00E+00	-1.15E-01	2.80E+00	0.00E+00	2.80E+00	0.00E+00	0.00E+00	-1.19E+00	2.00E+00	-4.47E-03	3.14E+03
1	0	0	1	0	1	9	116	1.89E+05	-1.19E+00	3.74E+00	-1.19E+00	-9.94E-02	2.99E+00	1.12E-01	-2.90E+00	5	1.92E-02	1.14E-02	0.00E+00	0.00E+00	-1.12E-01	2.90E+00	0.00E+00	2.90E+00	0.00E+00	0.00E+00	-1.19E+00	2.00E+00	-4.46E-03	3.13E+03
1	0	0	1	0	1	9	116	1.90E+05	-1.19E+00	3.73E+00	-1.19E+00	-9.94E-02	2.89E+00	1.12E-01	-3.00E+00	5	1.92E-02	1.17E-02	0.00E+00	0.00E+00	-1.08E-01	3.00E+00	0.00E+00	3.00E+00	0.00E+00	0.00E+00	-1.19E+00	2.00E+00	-4.45E-03	3.13E+03
1	0	0	1	0	1	9	116	1.90E+05	-1.19E+00	3.73E+00	-1.19E+00	-9.94E-02	2.80E+00	1.12E-01	-3.10E+00	5	1.92E-02	1.21E-02	0.00E+00	0.00E+00	-1.04E-01	3.10E+00	0.00E+00	3.10E+00	0.00E+00	0.00E+00	-1.19E+00	2.00E+00	-4.45E-03	3.12E+03
1	0	0	1	0	1	9	116	1.90E+05	-1.19E+00	3.72E+00	-1.19E+00	-9.94E-02	2.70E+00	1.13E-01	-3.20E+00	5	1.92E-02	1.25E-02	0.00E+00	0.00E+00	-1.01E-01	3.20E+00	0.00E+00	3.20E+00	0.00E+00	0.00E+00	-1.19E+00	2.00E+00	-4.44E-03	3.12E+03
1	0	0	1	0	1	9	116	1.90E+05	-1.19E+00	3.72E+00	-1.19E+00	-9.94E-02	2.60E+00	1.13E-01	-3.29E+00	5	1.92E-02	1.28E-02	0.00E+00	0.00E+00	-9.69E-02	3.29E+00	0.00E+00	3.29E+00	0.00E+00	0.00E+00	-1.19E+00	2.00E+00	-4.43E-03	3.11E+03
1	0	0	1	0	1	9	116	1.91E+05	-1.19E+00	3.71E+00	-1.19E+00	-9.94E-02	2.50E+00	1.13E-01	-3.39E+00	5	1.92E-02	1.32E-02	0.00E+00	0.00E+00	-9.32E-02	3.39E+00	0.00E+00	3.39E+00	0.00E+00	0.00E+00	-1.19E+00	2.00E+00	-4.43E-03	3.11E+03
1	0	0	1	0	1	9	116	1.91E+05	-1.19E+00	3.70E+00	-1.19E+00	-9.94E-02	2.40E+00	1.14E-01	-3.49E+00	5	1.92E-02	1.36E-02	0.00E+00	0.00E+00	-8.95E-02	3.49E+00	0.00E+00	3.49E+00	0.00E+00	0.00E+00	-1.19E+00	2.00E+00	-4.42E-03	3.10E+03
1	0	0	1	0	1	9	116	1.91E+05	-1.19E+00	3.70E+00	-1.19E+00	-9.94E-02	2.30E+00	1.14E-01	-3.59E+00	5	1.92E-02	1.39E-02	0.00E+00	0.00E+00	-8.57E-02	3.59E+00	0.00E+00	3.59E+00	0.00E+00	0.00E+00	-1.19E+00	2.00E+00	-4.41E-03	3.10E+03
1	0	0	1	0	1	9	116	1.92E+05	-1.19E+00	3.69E+00	-1.19E+00	-9.94E-02	2.20E+00	1.15E-01	-3.69E+00	5	1.92E-02	1.43E-02	0.00E+00	0.00E+00	-8.20E-02	3.69E+00	0.00E+00	3.69E+00	0.00E+00	0.00E+00	-1.19E+00	2.00E+00	-4.40E-03	3.09E+03
1	0	0	1	0	1	9	116	1.92E+05	-1.19E+00	3.68E+00	-1.19E+00	-9.94E-02	2.10E+00	1.15E-01	-3.79E+00	5	1.92E-02	1.47E-02	0.00E+00	0.00E+00	-7.83E-02	3.79E+00	0.00E+00	3.79E+00	0.00E+00	0.00E+00	-1.19E+00	2.00E+00	-4.39E-03	3.09E+03
1	0	0	1	0	1	9	116	1.92E+05	-1.19E+00	3.67E+00	-1.19E+00	-9.94E-02	2.00E+00	1.15E-01	-3.89E+00	5	1.92E-02	1.50E-02	0.00E+00	0.00E+00	-7.46E-02	3.89E+00	0.00E+00	3.89E+00	0.00E+00	0.00E+00	-1.19E+00	2.00E+00	-4.38E-03	3.08E+03
1	0	0	1	0	1	9	116	1.93E+05	-1.19E+00	3.67E+00	-1.19E+00	-9.94E-02	1.90E+00	1.16E-01	-3.99E+00	5	1.92E-02	1.54E-02	0.00E+00	0.00E+00	-7.09E-02	3.99E+00	0.00E+00	3.99E+00	0.00E+00	0.00E+00	-1.19E+00	2.00E+00	-4.37E-03	3.07E+03
1	0	0	1	0	1	9	116	1.93E+05	-1.19E+00	3.66E+00	-1.19E+00	-9.94E-02	1.80E+00	1.16E-01	-4.09E+00	5	1.92E-02	1.58E-02	0.00E+00	0.00E+00	-6.72E-02	4.09E+00	0.00E+00	4.09E+00	0.00E+00	0.00E+00	-1.19E+00	2.00E+00	-4.36E-03	3.06E+03
1	0	0	1	0	1	9	116	1.93E+05	-1.19E+00	3.65E+00	-1.19E+00	-9.94E-02	1.70E+00	1.16E-01	-4.19E+00	5	1.92E-02	1.61E-02	0.00E+00	0.00E+00	-6.35E-02	4.19E+00	0.00E+00	4.19E+00	0.00E+00	0.00E+00	-1.19E+00	2.00E+00	-4.35E-03	3.06E+03
1	0	0	1	0	1	9	116	1.93E+05	-1.19E+00	3.64E+00	-1.19E+00	-9.28E-02	1.61E+00	1.17E-01	-4.28E+00	5	1.92E-02	1.65E-02	0.00E+00	0.00E+00	-6.00E-02	4.28E+00	0.00E+00	4.28E+00	0.00E+00	0.00E+00	-1.19E+00	2.00E+00	-4.34E-03	3.05E+03
1	0	0	1	0	1	9	116	1.94E+05	-1.19E+00	3.63E+00	-1.19E+00	-8.51E-02	1.52E+00	1.17E-01	-4.37E+00	5	1.92E-02	1.68E-02	0.00E+00	0.00E+00	-5.68E-02	4.37E+00	0.00E+00	4.37E+00	0.00E+00	0.00E+00	-1.19E+00	2.00E+00	-4.33E-03	3.04E+03
1	0	0	1	0	1	9	116	1.94E+05	-1.19E+00	3.62E+00	-1.19E+00	-7.42E-02	1.45E+00	1.17E-01	-4.44E+00	5	1.92E-02	1.70E-02	0.00E+00	0.00E+00	-5.41E-02	4.44E+00	0.00E+00	4.44E+00	0.00E+00	0.00E+00	-1.19E+00	2.00E+00	-4.32E-03	3.03E+03
1	0	0	1	0	1	9	116	1.94E+05	-1.19E+00	3.61E+00	-1.19E+00	-6.42E-02	1.39E+00	1.18E-01	-4.51E+00	5	1.92E-02	1.73E-02	0.00E+00	0.00E+00	-5.17E-02	4.51E+00	0.00E+00	4.51E+00	0.00E+00	0.00E+00	-1.19E+00	2.00E+00	-4.30E-03	3.02E+03
1	0	0	1	0	1	9	116	1.94E+05	-1.19E+00	3.60E+00	-1.19E+00	-5.32E-02	1.33E+00	1.18E-01	-4.56E+00	5	1.92E-02	1.75E-02	0.00E+00	0.00E+00	-4.97E-02	4.56E+00	0.00E+00	4.56E+00	0.00E+00	0.00E+00	-1.19E+00	2.00E+00	-4.29E-03	3.01E+03
1	0	0	1	0	1	9	116	1.94E+05	-1.19E+00	3.59E+00	-1.19E+00	-4.49E-02	1.29E+00	1.18E-01	-4.60E+00	5	1.92E-02	1.76E-02	0.00E+00	0.00E+00	-4.80E-02	4.60E+00	0.00E+00	4.60E+00	0.00E+00	0.00E+00	-1.19E+00	2.00E+00	-4.28E-03	3.01E+03
1	0	0	1	0	1	9	116	1.94E+05	-1.19E+00	3.58E+00	-1.19E+00	-3.69E-02	1.25E+00	1.18E-01	-4.64E+00	5	1.92E-02	1.78E-02	0.00E+00	0.00E+00	-4.66E-02	4.64E+00	0.00E+00	4.64E+00	0.00E+00	0.00E+00	-1.19E+00	2.00E+00	-4.27E-03	3.00E+03
1	0	0	1	0	1	9	116	1.95E+05	-1.19E+00	3.57E+00	-1.19E+00	-3.03E-02	1.22E+00	1.18E-01	-4.67E+00	5	1.92E-02	1.79E-02	0.00E+00	0.00E+00	-4.55E-02	4.67E+00	0.00E+00	4.67E+00	0.00E+00	0.00E+00	-1.19E+00	2.00E+00	-4.26E-03	2.99E+03
1	0	0	1	0	1	9	116	1.95E+05	-1.19E+00	3.56E+00	-1.19E+00	-2.50E-02	1.19E+00	1.18E-01	-4.70E+00	5	1.92E-02	1.80E-02	0.00E+00	0.00E+00	-4.46E-02	4.70E+00	0.00E+00	4.70E+00	0.00E+00	0.00E+00	-1.19E+00	2.00E+00	-4.24E-03	2.98E+03
1	0	0	1	0	1	9	116	1.95E+05	-1.19E+00	3.55E+00	-1.19E+00	-2.07E-02	1.17E+00	1.18E-01	-4.72E+00	5	1.92E-02	1.80E-02	0.00E+00	0.00E+00	-4.38E-02	4.72E+00	0.00E+00	4.72E+00	0.00E+00	0.00E+00	-1.19E+00	2.00E+00	-4.23E-03	2.97E+03
1	0	0	1	0	1	9	116	1.95E+05	-1.19E+00	3.54E+00	-1.19E+00	-1.64E-02	1.16E+00	1.18E-01	-4.73E+00	5	1.92E-02	1.81E-02	0.00E+00	0.00E+00	-4.32E-02	4.73E+00	0.00E+00	4.73E+00	0.00E+00	0.00E+00	-1.19E+00	2.00E+00	-4.22E-03	2.96E+03
1	0	0	1	0	1	9	116	1.95E+05	-1.19E+00	3.53E+00	-1.19E+00	-1.44E-02	1.14E+00	1.18E-01	-4.75E+00	5	1.92E-02	1.81E-02	0.00E+00	0.00E+00	-4.27E-02	4.75E+00	0.00E+00	4.75E+00	0.00E+00	0.00E+00	-1.19E+00	2.00E+00	-4.21E-03	2.96E+03
1	0	0	1	0	1	9	116	1.95E+05	-1.19E+00	3.52E+00	-1.19E+00	-1.20E-02	1.13E+00	1.18E-01	-4.76E+00	5	1.92E-02	1.82E-02	0.00E+00	0.00E+00	-4.22E-02	4.76E+00	0.00E+00	4.76E+00	0.00E+00	0.00E+00	-1.19E+00	2.00E+00	-4.20E-03	2.95E+03
1	0	0	1	0	1	9	116	1.95E+05	-1.19E+00	3.51E+00	-1.19E+00	-9.98E-03	1.12E+00	1.18E-01	-4.77E+00	5	1.92E-02	1.82E-02	0.00E+00	0.00E+00	-4.18E-02	4.77E+00	0.00E+00	4.77E+00	0.00E+00	0.00E+00	-1.19E+00	2.00E+00	-4.18E-03	2.94E+03
1	0	0	1	0	1	9	116	1.95E+05	-1.19E+00	3.50E+00	-1.19E+00	-9.05E-03	1.11E+00	1.18E-01	-4.78E+00	5	1.92E-02	1.83E-02	0.00E+00	0.00E+00	-4.15E-02	4.78E+00	0.00E+00	4.78E+00	0.00E+00	0.00E+00	-1.19E+00	2.00E+00	-4.17E-03	2.93E+03
1	0	0	1	0	1	9	116	1.95E+05	-1.19E+00	3.49E+00	-1.19E+00	-7.93E-03	1.10E+00	1.19E-01	-4.79E+00	5	1.92E-02	1.83E-02	0.00E+00	0.00E+00	-4.12E-02	4.79E+00	0.00E+00	4.79E+00	0.00E+00	0.00E+00	-1.19E+00	2.00E+00	-4.16E-03	2.92E+03
1	0	0	1	0	1	9	116	1.95E+05	-1.19E+00	3.48E+00	-1.19E+00	-6.50E-03	1.10E+00	1.19E-01	-4.79E+00	5	1.92E-02	1.83E-02	0.00E+00	0.00E+00	-4.10E-02	4.79E+00	0.00E+00	4.79E+00	0.00E+00	0.00E+00	-1.19E+00	2.00E+00	-4.15E-03	2.91E+03
1	0	0	1	0	1	9	116	1.95E+05	-1.19E+00	3.47E+00	-1.19E+00	-5.80E-03	1.09E+00	1.19E-01	-4.80E+00	5	1.92E-02	1.83E-02	0.00E+00	0.00E+00	-4.07E-02	4.80E+00	0.00E+00	4.80E+00	0.00E+00	0.00E+00	-1.19E+00	2.00E+00	-4.14E-03	2.91E+03
1	0	0	1	0	1	9	116	1.95E+05	-1.19E+00	3.46E+00	-1.19E+00	-5.09E-03	1.09E+00	1.19E-01	-4.80E+00	5	1.92E-02	1.83E-02	0.00E+00	0.00E+00	-4.06E-02	4.80E+00	0.00E+00	4.80E+00	0.00E+00	0.00E+00	-1.19E+00	2.00E+00	-4.12E-03	2.90E+03
1	0	0	1	0	1	9	116	1.95E+05	-1.19E+00	3.45E+00	-1.19E+00	-4.79E-03	1.08E+00	1.19E-01	-4.81E+00	5	1.92E-02	1.84E-02	0.00E+00	0.00E+00	-4.04E-02	4.81E+00	0.00E+00	4.81E+00	0.00E+00	0.00E+00	-1.19E+00	2.00E+00	-4.11E-03	2.89E+03
1	0	0	1	0	1	9	116	1.95E+05	-1.19E+00	3.44E+00	-1.19E+00	-4.40E-03	1.08E+00	1.19E-01	-4.81E+00	5	1.92E-02	1.84E-02	0.00E+00	0.00E+00	-4.02E-02	4.81E+00	0.00E+00	4.81E+00	0.00E+00	0.00E+00	-1.19E+00	2.00E+00	-4.10E-03	2.88E+03
1	0	0	1	0	1	9	116	1.95E+05	-1.19E+00	3.43E+00	-1.19E+00	-3.71E-03	1.07E+00	1.19E-01	-4.82E+00	5	1.92E-02	1.84E-02	0.00E+00	0.00E+00	-4.01E-02	4.82E+00	0.00E+00	4.82E+00	0.00E+00	0.00E+00	-1.19E+00	2.00E+00	-4.09E-03	2.87E+03
1	0	0	1	0	1	9	116	1.95E+05	-1.19E+00	3.42E+00	-1.19E+00	-3.46E-03	1.07E+00	1.19E-01	-4.82E+00	5	1.92E-02	1.84E-02	0.00E+00	0.00E+00	-3.99E-02	4.82E+00	0.00E+00	4.82E+00	0.00E+00	0.00E+00	-1.19E+00	2.00E+00	-4.08E-03	2.86E+03
1	0	0	1	0	1	9	116	1.95E+05	-1.19E+00	3.41E+00	-1.19E+00	-3.45E-03	1.07E+00	1.19E-01	-4.82E+00	5	1.92E-02	1.84E-02	0.00E+00	0.00E+00	-3.98E-02	4.82E+00	0.00E+00	4.82E+00	0.00E+00	0.00E+00	-1.19E+00	2.00E+00	-4.06E-03	2.86E+03
1	0	0	1	0	1	9	116	1.95E+05	-1.19E+00	3.40E+00	-1.19E+00	-3.48E-03	1.06E+00	1.19E-01	-4.83E+00	5	1.92E-02	1.84E-02	0.00E+00	0.00E+00	-3.97E-02	4.83E+00	0.00E+00	4.83E+00	0.00E+00	0.00E+00	-1.19E+00	2.00E+00	-4.05E-03	2.85E+03
1	0	0	1	0	1	9	116	1.95E+05	-1.19E+00	3.39E+00	-1.19E+00	-3.28E-03	1.06E+00	1.19E-01	-4.83E+00	5	1.92E-02	1.84E-02	0.00E+00	0.00E+00	-3.96E-02	4.83E+00	0.00E+00	4.83E+00	0.00E+00	0.00E+00	-1.19E+00	2.00E+00	-4.04E-03	2.84E+03
1	0	0	1	0	1	9	116	1.95E+05	-1.19E+00	3.38E+00	-1.19E+00	-3.01E-03	1.06E+00	1.19E-01	-4.83E+00	5	1.92E-02	1.84E-02	0.00E+00	0.00E+00	-3.95E-02	4.83E+00	0.00E+00	4.83E+00	0.00E+00	0.00E+00	-1.19E+00	2.00E+00	-4.03E-03	2.83E+03
1	0	0	1	0	1	9	116	1.95E+05	-1.19E+00	3.37E+00	-1.19E+00	-3.22E-03	1.05E+00	1.19E-01	-4.84E+00	5	1.92E-02	1.85E-02	0.00E+00	0.00E+00	-3.93E-02	4.84E+00	0.00E+00	4.84E+00	0.00E+00	0.00E+00	-1.19E+00	2.00E+00	-4.02E-03	2.82E+03
1	0	0	1	0	1	9	116	1.95E+05	-1.19E+00	3.36E+00	-1.19E+00	-2.79E-03	1.05E+00	1.19E-01	-4.84E+00	5	1.92E-02	1.85E-02	0.00E+00	0.00E+00	-3.92E-02	4.84E+00	0.00E+00	4.84E+00	0.00E+00	0.00E+00	-1.19E+00	2.00E+00	-4.01E-03	2.81E+03
1	0	0	1	0	1	9	116	1.95E+05	-1.19E+00	3.35E+00	-1.19E+00	-2.78E-03	1.05E+00	1.19E-01	-4.84E+00	5	1.92E-02	1.85E-02	0.00E+00	0.00E+00	-3.91E-02	4.84E+00	0.00E+00	4.84E+00	0.00E+00	0.00E+00	-1.19E+00	2.00E+00	-3.99E-03	2.80E+03
1	0	0	1	0	1	9	116	1.95E+05	-1.19E+00	3.34E+00	-1.19E+00	-2.69E-03	1.05E+00	1.19E-01	-4.84E+00	5	1.92E-02	1.85E-02	0.00E+00	0.00E+00	-3.90E-02	4.84E+00	0.00E+00	4.84E+00	0.00E+00	0.00E+00	-1.19E+00	2.00E+00	-3.98E-03	2.80E+03
1	0	0	1	0	1	9	116	1.95E+05	-1.19E+00	3.33E+00	-1.19E+00	-2.78E-03	1.04E+00	1.19E-01	-4.85E+00	5	1.92E-02	1.85E-02	0.00E+00	0.00E+00	-3.89E-02	4.85E+00	0.00E+00	4.85E+00	0.00E+00	0.00E+00	-1.19E+00	2.00E+00	-3.97E-03	2.79E+03
1	0	0	1	0	1	9	116	1.95E+05	-1.19E+00	3.32E+00	-1.19E+00	-2.64E-03	1.04E+00	1.19E-01	-4.85E+00	5	1.92E-02	1.85E-02	0.00E+00	0.00E+00	-3.88E-02	4.85E+00	0.00E+00	4.85E+00	0.00E+00	0.00E+00	-1.19E+00	2.00E+00	-3.96E-03	2.78E+03
1	0	0	1	0	1	9	116	1.95E+05	-1.19E+00	3.31E+00	-1.19E+00	-2.63E-03	1.04E+00	1.19E-01	-4.85E+00	5	1.92E-02	1.85E-02	0.00E+00	0.00E+00	-3.87E-02	4.85E+00	0.00E+00	4.85E+00	0.00E+00	0.00E+00	-1.19E+00	2.00E+00	-3.95E-03	2.77E+03
1	0	0	1	0	1	9	116	1.95E+05	-1.19E+00	3.30E+00	-1.19E+00	-2.69E-03	1.04E+00	1.19E-01	-4.86E+00	5	1.92E-02	1.85E-02	0.00E+00	0.00E+00	-3.86E-02	4.86E+00	0.00E+00	4.86E+00	0.00E+00	0.00E+00	-1.19E+00	2.00E+00	-3.93E-03	2.76E+03
1	0	0	1	0	1	9	116	1.95E+05	-1.19E+00	3.29E+00	-1.19E+00	-2.96E-03	1.03E+00	1.19E-01	-4.86E+00	5	1.92E-02	1.85E-02	0.00E+00	0.00E+00	-3.85E-02	4.86E+00	0.00E+00	4.86E+00	0.00E+00	0.00E+00	-1.19E+00	2.00E+00	-3.92E-03	2.75E+03
1	0	0	1	0	1	9	116	1.95E+05	-1.19E+00	3.28E+00	-1.19E+00	-3.17E-03	1.03E+00	1.19E-01	-4.86E+00	5	1.92E-02	1.85E-02	0.00E+00	0.00E+00	-3.84E-02	4.86E+00	0.00E+00	4.86E+00	0.00E+00	0.00E+00	-1.19E+00	2.00E+00	-3.91E-03	2.75E+03
1	0	0	1	0	1	9	116	1.95E+05	-1.19E+00	3.27E+00	-1.19E+00	-3.53E-03	1.03E+00	1.19E-01	-4.87E+00	5	1.92E-02	1.85E-02	0.00E+00	0.00E+00	-3.83E-02	4.87E+00	0.00E+00	4.87E+00	0.00E+00	0.00E+00	-1.19E+00	2.00E+00	-3.90E-03	2.74E+03
1	0	0	1	0	1	9	116	1.95E+05	-1.19E+00	3.26E+00	-1.19E+00	-4.40E-03	1.02E+00	1.19E-01	-4.87E+00	5	1.92E-02	1.86E-02	0.00E+00	0.00E+00	-3.81E-02	4.87E+00	0.00E+00	4.87E+00	0.00E+00	0.00E+00	-1.19E+00	2.00E+00	-3.89E-03	2.73E+03
1	0	0	1	0	1	9	116	1.95E+05	-1.19E+00	3.25E+00	-1.19E+00	-5.31E-03	1.02E+00	1.19E-01	-4.87E+00	5	1.92E-02	1.86E-02	0.00E+00	0.00E+00	-3.79E-02	4.87E+00	0.00E+00	4.87E+00	0.00E+00	0.00E+00	-1.19E+00	2.00E+00	-3.87E-03	2.72E+03
1	0	0	1	0	1	9	116	1.95E+05	-1.19E+00	3.24E+00	-1.19E+00	-5.69E-03	1.01E+00	1.19E-01	-4.88E+00	5	1.92E-02	1.86E-02	0.00E+00	0.00E+00	-3.77E-02	4.88E+00	0.00E+00	4.88E+00	0.00E+00	0.00E+00	-1.19E+00	2.00E+00	-3.86E-03	2.71E+03
1	0	0	1	0	1	9	116	1.95E+05	-1.19E+00	3.23E+00	-1.19E+00	-6.18E-03	1.00E+00	1.19E-01	-4.89E+00	5	1.92E-02	1.86E-02	0.00E+00	0.00E+00	-3.75E-02	4.89E+00	0.00E+00	4.89E+00	0.00E+00	0.00E+00	-1.19E+00	2.00E+00	-3.85E-03	2.70E+03
1	0	0	1	0	1	9	116	1.95E+05	-1.19E+00	3.22E+00	-1.19E+00	-6.44E-03	9.98E-01	1.19E-01	-4.89E+00	5	1.92E-02	1.86E-02	0.00E+00	0.00E+00	-3.72E-02	4.89E+00	0.00E+00	4.89E+00	0.00E+00	0.00E+00	-1.19E+00	2.00E+00	-3.84E-03	2.70E+03
1	0	0	1	0	1	9	116	1.95E+05	-1.19E+00	3.21E+00	-1.19E+00	-5.37E-03	9.92E-01	1.19E-01	-4.90E+00	5	1.92E-02	1.87E-02	0.00E+00	0.00E+00	-3.70E-02	4.90E+00	0.00E+00	4.90E+00	0.00E+00	0.00E+00	-1.19E+00	2.00E+00	-3.83E-03	2.69E+03
1	0	0	1	0	1	9	116	1.95E+05	-1.19E+00	3.20E+00	-1.19E+00	-4.72E-03	9.87E-01	1.19E-01	-4.90E+00	5	1.92E-02	1.87E-02	0.00E+00	0.00E+00	-3.68E-02	4.90E+00	0.00E+00	4.90E+00	0.00E+00	0.00E+00	-1.19E+00	2.00E+00	-3.81E-03	2.68E+03
1	0	0	1	0	1	9	116	1.95E+05	-1.19E+00	3.19E+00	-1.19E+00	-4.14E-03	9.83E-01	1.19E-01	-4.91E+00	5	1.92E-02	1.87E-02	0.00E+00	0.00E+00	-3.67E-02	4.91E+00	0.00E+00	4.91E+00	0.00E+00	0.00E+00	-1.19E+00	2.00E+00	-3.80E-03	2.67E+03
1	0	0	1	0	1	9	116	1.95E+05	-1.19E+00	3.18E+00	-1.19E+00	-3.52E-03	9.80E-01	1.19E-01	-4.91E+00	5	1.92E-02	1.87E-02	0.00E+00	0.00E+00	-3.66E-02	4.91E+00	0.00E+00	4.91E+00	0.00E+00	0.00E+00	-1.19E+00	2.00E+00	-3.79E-03	2.66E+03
1	0	0	1	0	1	9	116	1.95E+05	-1.19E+00	3.17E+00	-1.19E+00	-3.05E-03	9.77E-01	1.19E-01	-4.91E+00	5	1.92E-02	1.87E-02	0.00E+00	0.00E+00	-3.64E-02	4.91E+00	0.00E+00	4.91E+00	0.00E+00	0.00E+00	-1.19E+00	2.00E+00	-3.78E-03	2.65E+03
1	0	0	1	0	1	9	116	1.95E+05	-1.19E+00	3.16E+00	-1.19E+00	-2.92E-03	9.74E-01	1.19E-01	-4.92E+00	5	1.92E-02	1.87E-02	0.00E+00	0.00E+00	-3.63E-02	4.92E+00	0.00E+00	4.92E+00	0.00E+00	0.00E+00	-1.19E+00	2.00E+00	-3.77E-03	2.65E+03
1	0	0	1	0	1	9	116	1.95E+05	-1.19E+00	3.15E+00	-1.19E+00	-2.53E-03	9.71E-01	1.19E-01	-4.92E+00	5	1.92E-02	1.87E-02	0.00E+00	0.00E+00	-3.62E-02	4.92E+00	0.00E+00	4.92E+00	0.00E+00	0.00E+00	-1.19E+00	2.00E+00	-3.75E-03	2.64E+03
1	0	0	1	0	1	9	116	1.95E+05	-1.19E+00	3.14E+00	-1.19E+00	-2.45E-03	9.69E-01	1.19E-01	-4.92E+00	5	1.92E-02	1.87E-02	0.00E+00	0.00E+00	-3.61E-02	4.92E+00	0.00E+00	4.92E+00	0.00E+00	0.00E+00	-1.19E+00	2.00E+00	-3.74E-03	2.63E+03
1	0	0	1	0	1	9	116	1.95E+05	-1.19E+00	3.13E+00	-1.19E+00	-2.43E-03	9.66E-01	1.19E-01	-4.92E+00	5	1.92E-02	1.87E-02	0.00E+00	0.00E+00	-3.61E-02	4.92E+00	0.00E+00	4.92E+00	0.00E+00	0.00E+00	-1.19E+00	2.00E+00	-3.73E-03	2.62E+03
1	0	0	1	0	1	9	116	1.95E+05	-1.19E+00	3.12E+00	-1.19E+00	-2.27E-03	9.64E-01	1.19E-01	-4.93E+00	5	1.92E-02	1.87E-02	0.00E+00	0.00E+00	-3.60E-02	4.93E+00	0.00E+00	4.93E+00	0.00E+00	0.00E+00	-1.19E+00	2.00E+00	-3.72E-03	2.61E+03
1	0	0	1	0	1	9	116	1.95E+05	-1.19E+00	3.11E+00	-1.19E+00	-2.03E-03	9.62E-01	1.19E-01	-4.93E+00	5	1.92E-02	1.87E-02	0.00E+00	0.00E+00	-3.59E-02	4.93E+00	0.00E+00	4.93E+00	0.00E+00	0.00E+00	-1.19E+00	2.00E+00	-3.71E-03	2.60E+03
1	0	0	1	0	1	9	116	1.95E+05	-1.19E+00	3.10E+00	-1.19E+00	-1.99E-03	9.60E-01	1.19E-01	-4.93E+00	5	1.92E-02	1.88E-02	0.00E+00	0.00E+00	-3.58E-02	4.93E+00	0.00E+00	4.93E+00	0.00E+00	0.00E+00	-1.19E+00	2.00E+00	-3.69E-03	2.60E+03
1	0	0	1	0	1	9	116	1.95E+05	-1.19E+00	3.09E+00	-1.19E+00	-1.90E-03	9.58E-01	1.19E-01	-4.93E+00	5	1.92E-02	1.88E-02	0.00E+00	0.00E+00	-3.58E-02	4.93E+00	0.00E+00	4.93E+00	0.00E+00	0.00E+00	-1.19E+00	2.00E+00	-3.68E-03	2.59E+03
1	0	0	1	0	1	9	116	1.95E+05	-1.19E+00	3.08E+00	-1.19E+00	-1.77E-03	9.56E-01	1.19E-01	-4.93E+00	5	1.92E-02	1.88E-02	0.00E+00	0.00E+00	-3.57E-02	4.93E+00	0.00E+00	4.93E+00	0.00E+00	0.00E+00	-1.19E+00	2.00E+00	-3.67E-03	2.58E+03
1	0	0	1	0	1	9	116	1.95E+05	-1.19E+00	3.07E+00	-1.19E+00	-1.90E-03	9.55E-01	1.19E-01	-4.94E+00	5	1.92E-02	1.88E-02	0.00E+00	0.00E+00	-3.56E-02	4.94E+00	0.00E+00	4.94E+00	0.00E+00	0.00E+00	-1.19E+00	2.00E+00	-3.66E-03	2.57E+03
1	0	0	1	0	1	9	116	1.95E+05	-1.19E+00	3.06E+00	-1.19E+00	-1.78E-03	9.53E-01	1.19E-01	-4.94E+00	5	1.92E-02	1.88E-02	0.00E+00	0.00E+00	-3.56E-02	4.94E+00	0.00E+00	4.94E+00	0.00E+00	0.00E+00	-1.19E+00	2.00E+00	-3.65E-03	2.56E+03
1	0	0	1	0	1	9	116	1.95E+05	-1.19E+00	3.05E+00	-1.19E+00	-1.20E-03	9.52E-01	1.19E-01	-4.94E+00	5	1.92E-02	1.88E-02	0.00E+00	0.00E+00	-3.55E-02	4.94E+00	0.00E+00	4.94E+00	0.00E+00	0.00E+00	-1.19E+00	2.00E+00	-3.63E-03	2.55E+03
1	0	0	1	0	1	9	116	1.95E+05	-1.19E+00	3.04E+00	-1.19E+00	-1.44E-03	9.50E-01	1.19E-01	-4.94E+00	5	1.92E-02	1.88E-02	0.00E+00	0.00E+00	-3.55E-02	4.94E+00	0.00E+00	4.94E+00	0.00E+00	0.00E+00	-1.19E+00	2.00E+00	-3.62E-03	2.54E+03
1	0	0	1	0	1	9	116	1.95E+05	-1.19E+00	3.03E+00	-1.19E+00	-1.39E-03	9.49E-01	1.19E-01	-4.94E+00	5	1.92E-02	1.88E-02	0.00E+00	0.00E+00	-3.54E-02	4.94E+00	0.00E+00	4.94E+00	0.00E+00	0.00E+00	-1.19E+00	2.00E+00	-3.61E-03	2.54E+03
1	0	0	1	0	1	9	116	1.95E+05	-1.19E+00	3.02E+00	-1.19E+00	-1.33E-03	9.47E-01	1.19E-01	-4.94E+00	5	1.92E-02	1.88E-02	0.00E+00	0.00E+00	-3.54E-02	4.94E+00	0.00E+00	4.94E+00	0.00E+00	0.00E+00	-1.19E+00	2.00E+00	-3.60E-03	2.53E+03
1	0	0	1	0	1	9	116	1.95E+05	-1.19E+00	3.01E+00	-1.19E+00	-1.29E-03	9.46E-01	1.19E-01	-4.94E+00	5	1.92E-02	1.88E-02	0.00E+00	0.00E+00	-3.53E-02	4.94E+00	0.00E+00	4.94E+00	0.00E+00	0.00E+00	-1.19E+00	2.00E+00	-3.59E-03	2.52E+03
1	0	0	1	0	1	9	116	1.95E+05	-1.19E+00	3.00E+00	-1.19E+00	-1.24E-03	9.45E-01	1.19E-01	-4.95E+00	5	1.92E-02	1.88E-02	0.00E+00	0.00E+00	-3.53E-02	4.95E+00	0.00E+00	4.95E+00	0.00E+00	0.00E+00	-1.19E+00	2.00E+00	-3.58E-03	2.51E+03
1	0	0	1	0	1	9	116	1.95E+05	-1.19E+00	2.99E+00	-1.19E+00	-1.19E-03	9.44E-01	1.19E-01	-4.95E+00	5	1.92E-02	1.88E-02	0.00E+00	0.00E+00	-3.52E-02	4.95E+00	0.00E+00	4.95E+00	0.00E+00	0.00E+00	-1.19E+00	2.00E+00	-3.56E-03	2.50E+03
1	0	0	1	0	1	9	116	1.95E+05	-1.19E+00	2.98E+00	-1.19E+00	-1.15E-03	9.43E-01	1.19E-01	-4.95E+00	5	1.92E-02	1.88E-02	0.00E+00	0.00E+00	-3.52E-02	4.95E+00	0.00E+00	4.95E+00	0.00E+00	0.00E+00	-1.19E+00	2.00E+00	-3.55E-03	2.49E+03
1	0	0	1	0	1	9	116	1.95E+05	-1.19E+00	2.97E+00	-1.19E+00	-1.11E-03	9.41E-01	1.19E-01	-4.95E+00	5	1.92E-02	1.88E-02	0.00E+00	0.00E+00	-3.51E-02	4.95E+00	0.00E+00	4.95E+00	0.00E+00	0.00E+00	-1.19E+00	2.00E+00	-3.54E-03	2.49E+03
1	0	0	1	0	1	9	116	1.95E+05	-1.19E+00	2.96E+00	-1.19E+00	-1.05E-03	9.40E-01	1.19E-01	-4.95E+00	5	1.92E-02	1.88E-02	0.00E+00	0.00E+00	-3.51E-02	4.95E+00	0.00E+00	4.95E+00	0.00E+00	0.00E+00	-1.19E+00	2.00E+00	-3.53E-03	2.48E+03
1	0	0	1	0	1	9	116	1.95E+05	-1.19E+00	2.95E+00	-1.19E+00	-1.04E-03	9.39E-01	1.19E-01	-4.95E+00	5	1.92E-02	1.88E-02	0.00E+00	0.00E+00	-3.50E-02	4.95E+00	0.00E+00	4.95E+00	0.00E+00	0.00E+00	-1.19E+00	2.00E+00	-3.52E-03	2.47E+03
1	0	0	1	0	1	9	116	1.95E+05	-1.19E+00	2.94E+00	-1.19E+00	-1.03E-03	9.38E-01	1.19E-01	-4.95E+00	5	1.92E-02	1.88E-02	0.00E+00	0.00E+00	-3.50E-02	4.95E+00	0.00E+00	4.95E+00	0.00E+00	0.00E+00	-1.19E+00	2.00E+00	-3.50E-03	2.46E+03
1	0	0	1	0	1	9	116	1.95E+05	-1.19E+00	2.93E+00	-1.19E+00	-9.34E-04	9.37E-01	1.19E-01	-4.95E+00	5	1.92E-02	1.88E-02	0.00E+00	0.00E+00	-3.50E-02	4.95E+00	0.00E+00	4.95E+00	0.00E+00	0.00E+00	-1.19E+00	2.00E+00	-3.49E-03	2.45E+03
1	0	0	1	0	1	9	116	1.95E+05	-1.19E+00	2.92E+00	-1.19E+00	-9.55E-04	9.36E-01	1.19E-01	-4.95E+00	5	1.92E-02	1.88E-02	0.00E+00	0.00E+00	-3.49E-02	4.95E+00	0.00E+00	4.95E+00	0.00E+00	0.00E+00	-1.19E+00	2.00E+00	-3.48E-03	2.44E+03
1	0	0	1	0	1	9	116	1.95E+05	-1.19E+00	2.91E+00	-1.19E+00	-9.11E-04	9.36E-01	1.19E-01	-4.96E+00	5	1.92E-02	1.88E-02	0.00E+00	0.00E+00	-3.49E-02	4.96E+00	0.00E+00	4.96E+00	0.00E+00	0.00E+00	-1.19E+00	2.00E+00	-3.47E-03	2.44E+03
1	0	0	1	0	1	9	116	1.95E+05	-1.19E+00	2.90E+00	-1.19E+00	-9.01E-04	9.35E-01	1.19E-01	-4.96E+00	5	1.92E-02	1.88E-02	0.00E+00	0.00E+00	-3.49E-02	4.96E+00	0.00E+00	4.96E+00	0.00E+00	0.00E+00	-1.19E+00	2.00E+00	-3.46E-03	2.43E+03
1	0	0	1	0	1	9	116	1.95E+05	-1.19E+00	2.89E+00	-1.19E+00	-8.87E-04	9.34E-01	1.19E-01	-4.96E+00	5	1.92E-02	1.88E-02	0.00E+00	0.00E+00	-3.48E-02	4.96E+00	0.00E+00	4.96E+00	0.00E+00	0.00E+00	-1.19E+00	2.00E+00	-3.44E-03	2.42E+03
1	0	0	1	0	1	9	116	1.95E+05	-1.19E+00	2.88E+00	-1.19E+00	-8.59E-04	9.33E-01	1.19E-01	-4.96E+00	5	1.92E-02	1.88E-02	0.00E+00	0.00E+00	-3.48E-02	4.96E+00	0.00E+00	4.96E+00	0.00E+00	0.00E+00	-1.19E+00	2.00E+00	-3.43E-03	2.41E+03
1	0	0	1	0	1	9	116	1.95E+05	-1.19E+00	2.87E+00	-1.19E+00	-8.24E-04	9.32E-01	1.19E-01	-4.96E+00	5	1.92E-02	1.88E-02	0.00E+00	0.00E+00	-3.48E-02	4.96E+00	0.00E+00	4.96E+00	0.00E+00	0.00E+00	-1.19E+00	2.00E+00	-3.42E-03	2.40E+03
1	0	0	1	0	1	9	116	1.95E+05	-1.19E+00	2.86E+00	-1.19E+00	-8.22E-04	9.31E-01	1.19E-01	-4.96E+00	5	1.92E-02	1.88E-02	0.00E+00	0.00E+00	-3.47E-02	4.96E+00	0.00E+00	4.96E+00	0.00E+00	0.00E+00	-1.19E+00	2.00E+00	-3.41E-03	2.39E+03
1	0	0	1	0	1	9	116	1.95E+05	-1.19E+00	2.85E+00	-1.19E+00	-8.00E-04	9.30E-01	1.19E-01	-4.96E+00	5	1.92E-02	1.88E-02	0.00E+00	0.00E+00	-3.47E-02	4.96E+00	0.00E+00	4.96E+00	0.00E+00	0.00E+00	-1.19E+00	2.00E+00	-3.40E-03	2.39E+03
1	0	0	1	0	1	9	116	1.95E+05	-1.19E+00	2.84E+00	-1.19E+00	-7.84E-04	9.30E-01	1.19E-01	-4.96E+00	5	1.92E-02	1.88E-02	0.00E+00	0.00E+00	-3.47E-02	4.96E+00	0.00E+00	4.96E+00	0.00E+00	0.00E+00	-1.19E+00	2.00E+00	-3.38E-03	2.38E+03
1	0	0	1	0	1	9	116	1.95E+05	-1.19E+00	2.83E+00	-1.19E+00	-7.68E-04	9.29E-01	1.19E-01	-4.96E+00	5	1.92E-02	1.88E-02	0.00E+00	0.00E+00	-3.47E-02	4.96E+00	0.00E+00	4.96E+00	0.00E+00	0.00E+00	-1.19E+00	2.00E+00	-3.37E-03	2.37E+03
1	0	0	1	0	1	9	116	1.95E+05	-1.19E+00	2.82E+00	-1.19E+00	-7.51E-04	9.28E-01	1.19E-01	-4.96E+00	5	1.92E-02	1.89E-02	0.00E+00	0.00E+00	-3.46E-02	4.96E+00	0.00E+00	4.96E+00	0.00E+00	0.00E+00	-1.19E+00	2.00E+00	-3.36E-03	2.36E+03
1	0	0	1	0	1	9	116	1.95E+05	-1.19E+00	2.81E+00	-1.19E+00	-7.26E-04	9.27E-01	1.19E-01	-4.96E+00	5	1.92E-02	1.89E-02	0.00E+00	0.00E+00	-3.46E-02	4.96E+00	0.00E+00	4.96E+00	0.00E+00	0.00E+00	-1.19E+00	2.00E+00	-3.35E-03	2.35E+03
1	0	0	1	0	1	9	116	1.95E+05	-1.19E+00	2.80E+00	-1.19E+00	-7.16E-04	9.27E-01	1.19E-01	-4.96E+00	5	1.92E-02	1.89E-02	0.00E+00	0.00E+00	-3.46E-02	4.96E+00	0.00E+00	4.96E+00	0.00E+00	0.00E+00	-1.19E+00	2.00E+00	-3.34E-03	2.34E+03
1	0	0	1	0	1	9	116	1.95E+05	-1.19E+00	2.79E+00	-1.19E+00	-6.99E-04	9.26E-01	1.19E-01	-4.96E+00	5	1.92E-02	1.89E-02	0.00E+00	0.00E+00	-3.46E-02	4.96E+00	0.00E+00	4.96E+00	0.00E+00	0.00E+00	-1.19E+00	2.00E+00	-3.32E-03	2.33E+03
1	0	0	1	0	1	9	116	1.95E+05	-1.19E+00	2.78E+00	-1.19E+00	-6.83E-04	9.25E-01	1.19E-01	-4.97E+00	5	1.92E-02	1.89E-02	0.00E+00	0.00E+00	-3.45E-02	4.97E+00	0.00E+00	4.97E+00	0.00E+00	0.00E+00	-1.19E+00	2.00E+00	-3.31E-03	2.33E+03
1	0	0	1	0	1	9	116	1.95E+05	-1.19E+00	2.77E+00	-1.19E+00	-6.77E-04	9.25E-01	1.19E-01	-4.97E+00	5	1.92E-02	1.89E-02	0.00E+00	0.00E+00	-3.45E-02	4.97E+00	0.00E+00	4.97E+00	0.00E+00	0.00E+00	-1.19E+00	2.00E+00	-3.30E-03	2.32E+03
1	0	0	1	0	1	9	116	1.95E+05	-1.19E+00	2.76E+00	-1.19E+00	-6.60E-04	9.24E-01	1.19E-01	-4.97E+00	5	1.92E-02	1.89E-02	0.00E+00	0.00E+00	-3.45E-02	4.97E+00	0.00E+00	4.97E+00	0.00E+00	0.00E+00	-1.19E+00	2.00E+00	-3.29E-03	2.31E+03
1	0	0	1	0	1	9	116	1.95E+05	-1.19E+00	2.75E+00	-1.19E+00	-6.54E-04	9.23E-01	1.19E-01	-4.97E+00	5	1.92E-02	1.89E-02	0.00E+00	0.00E+00	-3.45E-02	4.97E+00	0.00E+00	4.97E+00	0.00E+00	0.00E+00	-1.19E+00	2.00E+00	-3.28E-03	2.30E+03
1	0	0	1	0	1	9	116	1.95E+05	-1.19E+00	2.74E+00	-1.19E+00	-6.38E-04	9.23E-01	1.19E-01	-4.97E+00	5	1.92E-02	1.89E-02	0.00E+00	0.00E+00	-3.44E-02	4.97E+00	0.00E+00	4.97E+00	0.00E+00	0.00E+00	-1.19E+00	2.00E+00	-3.26E-03	2.29E+03
1	0	0	1	0	1	9	116	1.95E+05	-1.19E+00	2.73E+00	-1.19E+00	-6.24E-04	9.22E-01	1.19E-01	-4.97E+00	5	1.92E-02	1.89E-02	0.00E+00	0.00E+00	-3.44E-02	4.97E+00	0.00E+00	4.97E+00	0.00E+00	0.00E+00	-1.19E+00	2.00E+00	-3.25E-03	2.28E+03
1	0	0	1	0	1	9	116	1.95E+05	-1.19E+00	2.72E+00	-1.19E+00	-6.11E-04	9.21E-01	1.19E-01	-4.97E+00	5	1.92E-02	1.89E-02	0.00E+00	0.00E+00	-3.44E-02	4.97E+00	0.00E+00	4.97E+00	0.00E+00	0.00E+00	-1.19E+00	2.00E+00	-3.24E-03	2.28E+03
1	0	0	1	0	1	9	116	1.95E+05	-1.19E+00	2.71E+00	-1.19E+00	-6.09E-04	9.21E-01	1.19E-01	-4.97E+00	5	1.92E-02	1.89E-02	0.00E+00	0.00E+00	-3.44E-02	4.97E+00	0.00E+00	4.97E+00	0.00E+00	0.00E+00	-1.19E+00	2.00E+00	-3.23E-03	2.27E+03
1	0	0	1	0	1	9	116	1.95E+05	-1.19E+00	2.70E+00	-1.19E+00	-6.68E-04	9.20E-01	1.19E-01	-4.97E+00	5	1.92E-02	1.89E-02	0.00E+00	0.00E+00	-3.43E-02	4.97E+00	0.00E+00	4.97E+00	0.00E+00	0.00E+00	-1.19E+00	2.00E+00	-3.22E-03	2.26E+03
1	0	0	1	0	1	9	116	1.95E+05	-1.19E+00	2.69E+00	-1.19E+00	-5.17E-04	9.20E-01	1.19E-01	-4.97E+00	5	1.92E-02	1.89E-02	0.00E+00	0.00E+00	-3.43E-02	4.97E+00	0.00E+00	4.97E+00	0.00E+00	0.00E+00	-1.19E+00	2.00E+00	-3.20E-03	2.25E+03
1	0	0	1	0	1	9	116	1.95E+05	-1.19E+00	2.68E+00	-1.19E+00	-5.83E-04	9.19E-01	1.19E-01	-4.97E+00	5	1.92E-02	1.89E-02	0.00E+00	0.00E+00	-3.43E-02	4.97E+00	0.00E+00	4.97E+00	0.00E+00	0.00E+00	-1.19E+00	2.00E+00	-3.19E-03	2.24E+03
1	0	0	1	0	1	9	116	1.95E+05	-1.19E+00	2.67E+00	-1.19E+00	-5.48E-04	9.19E-01	1.19E-01	-4.97E+00	5	1.92E-02	1.89E-02	0.00E+00	0.00E+00	-3.43E-02	4.97E+00	0.00E+00	4.97E+00	0.00E+00	0.00E+00	-1.19E+00	2.00E+00	-3.18E-03	2.23E+03
1	0	0	1	0	1	9	116	1.95E+05	-1.19E+00	2.66E+00	-1.19E+00	-5.52E-04	9.18E-01	1.19E-01	-4.97E+00	5	1.92E-02	1.89E-02	0.00E+00	0.00E+00	-3.43E-02	4.97E+00	0.00E+00	4.97E+00	0.00E+00	0.00E+00	-1.19E+00	2.00E+00	-3.17E-03	2.23E+03
1	0	0	1	0	1	9	116	1.95E+05	-1.19E+00	2.65E+00	-1.19E+00	-5.51E-04	9.17E-01	1.19E-01	-4.97E+00	5	1.92E-02	1.89E-02	0.00E+00	0.00E+00	-3.42E-02	4.97E+00	0.00E+00	4.97E+00	0.00E+00	0.00E+00	-1.19E+00	2.00E+00	-3.16E-03	2.22E+03
1	0	0	1	0	1	9	116	1.95E+05	-1.19E+00	2.64E+00	-1.19E+00	-5.41E-04	9.17E-01	1.19E-01	-4.97E+00	5	1.92E-02	1.89E-02	0.00E+00	0.00E+00	-3.42E-02	4.97E+00	0.00E+00	4.97E+00	0.00E+00	0.00E+00	-1.19E+00	2.00E+00	-3.14E-03	2.21E+03
1	0	0	1	0	1	9	116	1.95E+05	-1.19E+00	2.63E+00	-1.19E+00	-5.16E-04	9.16E-01	1.19E-01	-4.97E+00	5	1.92E-02	1.89E-02	0.00E+00	0.00E+00	-3.42E-02	4.97E+00	0.00E+00	4.97E+00	0.00E+00	0.00E+00	-1.19E+00	2.00E+00	-3.13E-03	2.20E+03
1	0	0	1	0	1	9	116	1.95E+05	-1.19E+00	2.62E+00	-1.19E+00	-5.22E-04	9.16E-01	1.19E-01	-4.97E+00	5	1.92E-02	1.89E-02	0.00E+00	0.00E+00	-3.42E-02	4.97E+00	0.00E+00	4.97E+00	0.00E+00	0.00E+00	-1.19E+00	2.00E+00	-3.12E-03	2.19E+03
1	0	0	1	0	1	9	116	1.96E+05	-1.19E+00	2.61E+00	-1.19E+00	-5.16E-04	9.15E-01	1.19E-01	-4.98E+00	5	1.92E-02	1.89E-02	0.00E+00	0.00E+00	-3.42E-02	4.98E+00	0.00E+00	4.98E+00	0.00E+00	0.00E+00	-1.19E+00	2.00E+00	-3.11E-03	2.18E+03
1	0	0	1	0	1	9	116	1.96E+05	-1.19E+00	2.60E+00	-1.19E+00	-4.94E-04	9.15E-01	1.19E-01	-4.98E+00	5	1.92E-02	1.89E-02	0.00E+00	0.00E+00	-3.41E-02	4.98E+00	0.00E+00	4.98E+00	0.00E+00	0.00E+00	-1.19E+00	2.00E+00	-3.10E-03	2.18E+03
1	0	0	1	0	1	9	116	1.96E+05	-1.19E+00	2.59E+00	-1.19E+00	-4.98E-04	9.14E-01	1.19E-01	-4.98E+00	5	1.92E-02	1.89E-02	0.00E+00	0.00E+00	-3.41E-02	4.98E+00	0.00E+00	4.98E+00	0.00E+00	0.00E+00	-1.19E+00	2.00E+00	-3.08E-03	2.17E+03
1	0	0	1	0	1	9	116	1.96E+05	-1.19E+00	2.58E+00	-1.19E+00	-4.96E-04	9.14E-01	1.19E-01	-4.98E+00	5	1.92E-02	1.89E-02	0.00E+00	0.00E+00	-3.41E-02	4.98E+00	0.00E+00	4.98E+00	0.00E+00	0.00E+00	-1.19E+00	2.00E+00	-3.07E-03	2.16E+03
1	0	0	1	0	1	9	116	1.96E+05	-1.19E+00	2.57E+00	-1.19E+00	-5.03E-04	9.13E-01	1.19E-01	-4.98E+00	5	1.92E-02	1.89E-02	0.00E+00	0.00E+00	-3.41E-02	4.98E+00	0.00E+00	4.98E+00	0.00E+00	0.00E+00	-1.19E+00	2.00E+00	-3.06E-03	2.15E+03
1	0	0	1	0	1	9	116	1.96E+05	-1.19E+00	2.56E+00	-1.19E+00	-4.96E-04	9.13E-01	1.19E-01	-4.98E+00	5	1.92E-02	1.89E-02	0.00E+00	0.00E+00	-3.41E-02	4.98E+00	0.00E+00	4.98E+00	0.00E+00	0.00E+00	-1.19E+00	2.00E+00	-3.05E-03	2.14E+03
1	0	0	1	0	1	9	116	1.96E+05	-1.19E+00	2.55E+00	-1.19E+00	-4.91E-04	9.12E-01	1.19E-01	-4.98E+00	5	1.92E-02	1.89E-02	0.00E+00	0.00E+00	-3.40E-02	4.98E+00	0.00E+00	4.98E+00	0.00E+00	0.00E+00	-1.19E+00	2.00E+00	-3.04E-03	2.13E+03
1	0	0	1	0	1	9	116	1.96E+05	-1.19E+00	2.54E+00	-1.19E+00	-4.84E-04	9.12E-01	1.19E-01	-4.98E+00	5	1.92E-02	1.89E-02	0.00E+00	0.00E+00	-3.40E-02	4.98E+00	0.00E+00	4.98E+00	0.00E+00	0.00E+00	-1.19E+00	2.00E+00	-3.03E-03	2.12E+03
1	0	0	1	0	1	9	116	1.96E+05	-1.19E+00	2.53E+00	-1.19E+00	-4.79E-04	9.11E-01	1.19E-01	-4.98E+00	5	1.92E-02	1.89E-02	0.00E+00	0.00E+00	-3.40E-02	4.98E+00	0.00E+00	4.98E+00	0.00E+00	0.00E+00	-1.19E+00	2.00E+00	-3.01E-03	2.12E+03
1	0	0	1	0	1	9	116	1.96E+05	-1.19E+00	2.52E+00	-1.19E+00	-4.77E-04	9.11E-01	1.19E-01	-4.98E+00	5	1.92E-02	1.89E-02	0.00E+00	0.00E+00	-3.40E-02	4.98E+00	0.00E+00	4.98E+00	0.00E+00	0.00E+00	-1.19E+00	2.00E+00	-3.00E-03	2.11E+03
1	0	0	1	0	1	9	116	1.96E+05	-1.19E+00	2.51E+00	-1.19E+00	-4.71E-04	9.10E-01	1.19E-01	-4.98E+00	5	1.92E-02	1.89E-02	0.00E+00	0.00E+00	-3.40E-02	4.98E+00	0.00E+00	4.98E+00	0.00E+00	0.00E+00	-1.19E+00	2.00E+00	-2.99E-03	2.10E+03
1	0	0	1	0	1	9	116	1.96E+05	-1.19E+00	2.50E+00	-1.19E+00	-2.50E-04	9.10E-01	1.19E-01	-4.98E+00	5	1.92E-02	1.89E-02	0.00E+00	0.00E+00	-3.40E-02	4.98E+00	0.00E+00	4.98E+00	0.00E+00	0.00E+00	-1.19E+00	2.00E+00	-2.98E-03	2.10E+03
1	0	0	1	0	1	9	116	1.96E+05	-1.19E+00	2.50E+00	-1.19E+00	-6.63E-07	9.10E-01	1.19E-01	-4.98E+00	5	1.92E-02	1.89E-02	0.00E+00	0.00E+00	-3.40E-02	4.98E+00	0.00E+00	4.98E+00	0.00E+00	0.00E+00	-1.19E+00	2.00E+00	-2.98E-03	2.10E+03
3	0	0	0	1	1	10	115	1.96E+05	0.00E+00	2.55E+00	0.00E+00	-1.72E-05	9.10E-01	1.19E-01	-4.98E+00	5	1.92E-02	1.89E-02	0.00E+00	0.00E+00	-3.40E-02	4.98E+00	0.00E+00	4.98E+00	0.00E+00	0.00E+00	0.00E+00	2.00E+00	0.00E+00	0.00E+00
3	0	0	0	0	1	10	115	1.96E+05	0.00E+00	2.70E+00	0.00E+00	0.00E+00	9.10E-01	1.19E-01	-4.98E+00	5	1.92E-02	1.89E-02	0.00E+00	0.00E+00	-3.40E-02	4.98E+00	0.00E+00	4.98E+00	0.00E+00	0.00E+00	0.00E+00	2.00E+00	0.00E+00	0.00E+00
3	0	0	0	0	1	10	115	1.96E+05	0.00E+00	2.79E+00	0.00E+00	0.00E+00	9.10E-01	1.19E-01	-4.98E+00	5	1.92E-02	1.89E-02	0.00E+00	0.00E+00	-3.40E-02	4.98E+00	0.00E+00	4.98E+00	0.00E+00	0.00E+00	0.00E+00	2.00E+00	0.00E+00	0.00E+00
3	0	0	0	0	1	10	115	1.96E+05	0.00E+00	2.86E+00	0.00E+00	0.00E+00	9.10E-01	1.19E-01	-4.98E+00	5	1.92E-02	1.89E-02	0.00E+00	0.00E+00	-3.40E-02	4.98E+00	0.00E+00	4.98E+00	0.00E+00	0.00E+00	0.00E+00	2.00E+00	0.00E+00	0.00E+00
3	0	0	0	0	1	10	115	1.96E+05	0.00E+00	2.92E+00	0.00E+00	0.00E+00	9.10E-01	1.19E-01	-4.98E+00	5	1.92E-02	1.89E-02	0.00E+00	0.00E+00	-3.40E-02	4.98E+00	0.00E+00	4.98E+00	0.00E+00	0.00E+00	0.00E+00	2.00E+00	0.00E+00	0.00E+00
3	0	0	0	0	1	10	115	1.96E+05	0.00E+00	2.97E+00	0.00E+00	0.00E+00	9.10E-01	1.19E-01	-4.98E+00	5	1.92E-02	1.89E-02	0.00E+00	0.00E+00	-3.40E-02	4.98E+00	0.00E+00	4.98E+00	0.00E+00	0.00E+00	0.00E+00	2.00E+00	0.00E+00	0.00E+00
3	0	0	0	0	1	10	115	1.96E+05	0.00E+00	3.02E+00	0.00E+00	0.00E+00	9.10E-01	1.19E-01	-4.98E+00	5	1.92E-02	1.89E-02	0.00E+00	0.00E+00	-3.40E-02	4.98E+00	0.00E+00	4.98E+00	0.00E+00	0.00E+00	0.00E+00	2.00E+00	0.00E+00	0.00E+00
3	0	0	0	0	1	10	115	1.96E+05	0.00E+00	3.06E+00	0.00E+00	0.00E+00	9.10E-01	1.19E-01	-4.98E+00	5	1.92E-02	1.89E-02	0.00E+00	0.00E+00	-3.40E-02	4.98E+00	0.00E+00	4.98E+00	0.00E+00	0.00E+00	0.00E+00	2.00E+00	0.00E+00	0.00E+00
3	0	0	0	0	1	10	115	1.96E+05	0.00E+00	3.10E+00	0.00E+00	0.00E+00	9.10E-01	1.19E-01	-4.98E+00	5	1.92E-02	1.89E-02	0.00E+00	0.00E+00	-3.40E-02	4.98E+00	0.00E+00	4.98E+00	0.00E+00	0.00E+00	0.00E+00	2.00E+00	0.00E+00	0.00E+00
3	0	0	0	0	1	10	115	1.96E+05	0.00E+00	3.14E+00	0.00E+00	0.00E+00	9.10E-01	1.19E-01	-4.98E+00	5	1.92E-02	1.89E-02	0.00E+00	0.00E+00	-3.40E-02	4.98E+00	0.00E+00	4.98E+00	0.00E+00	0.00E+00	0.00E+00	2.00E+00	0.00E+00	0.00E+00
3	0	0	1	0	1	10	116	1.96E+05	1.19E+00	3.20E+00	0.00E+00	0.00E+00	9.10E-01	1.19E-01	-4.98E+00	5	1.92E-02	1.89E-02	0.00E+00	0.00E+00	-3.40E-02	4.98E+00	0.00E+00	4.98E+00	1.00E+02	0.00E+00	0.00E+00	2.00E+00	0.00E+00	0.00E+00
1	1	0	1	1	0	6	116	1.96E+05	1.19E+00	3.20E+00	1.19E+00	6.63E-07	9.10E-01	1.19E-01	6.63E-07	6	2.12E-09	0.00E+00	0.00E+00	0.00E+00	-3.40E-02	0.00E+00	6.63E-07	6.63E-07	0.00E+00	0.00E+00	1.19E+00	3.00E+00	3.82E-03	2.68E+03
1	1	0	1	0	0	6	116	1.96E+05	1.19E+00	3.21E+00	1.19E+00	7.95E-06	9.10E-01	1.19E-01	8.62E-06	6	2.77E-08	0.00E+00	0.00E+00	0.00E+00	-3.40E-02	0.00E+00	8.62E-06	8.62E-06	0.00E+00	0.00E+00	1.19E+00	3.00E+00	3.84E-03	2.69E+03
1	1	0	1	0	0	6	116	1.96E+05	1.19E+00	3.22E+00	1.19E+00	1.06E-05	9.10E-01	1.19E-01	1.92E-05	6	6.18E-08	0.00E+00	0.00E+00	0.00E+00	-3.40E-02	0.00E+00	1.92E-05	1.92E-05	0.00E+00	0.00E+00	1.19E+00	3.00E+00	3.85E-03	2.70E+03
1	1	0	1	0	0	6	116	1.96E+05	1.19E+00	3.23E+00	1.19E+00	1.33E-05	9.10E-01	1.19E-01	3.25E-05	6	1.05E-07	0.00E+00	0.00E+00	0.00E+00	-3.40E-02	0.00E+00	3.25E-05	3.25E-05	0.00E+00	0.00E+00	1.19E+00	3.00E+00	3.86E-03	2.71E+03
1	1	0	1	0	0	6	116	1.96E+05	1.19E+00	3.24E+00	1.19E+00	1.59E-05	9.10E-01	1.19E-01	4.84E-05	6	1.56E-07	0.00E+00	0.00E+00	0.00E+00	-3.40E-02	0.00E+00	4.84E-05	4.84E-05	0.00E+00	0.00E+00	1.19E+00	3.00E+00	3.87E-03	2.72E+03
1	1	0	1	0	0	6	116	1.96E+05	1.19E+00	3.25E+00	1.19E+00	1.79E-05	9.10E-01	1.19E-01	6.63E-05	6	2.14E-07	0.00E+00	0.00E+00	0.00E+00	-3.40E-02	0.00E+00	6.63E-05	6.63E-05	0.00E+00	0.00E+00	1.19E+00	3.00E+00	3.88E-03	2.73E+03
1	1	0	1	0	0	6	116	1.96E+05	1.19E+00	3.26E+00	1.19E+00	2.06E-05	9.10E-01	1.19E-01	8.68E-05	6	2.81E-07	0.00E+00	0.00E+00	0.00E+00	-3.40E-02	0.00E+00	8.68E-05	8.68E-05	0.00E+00	0.00E+00	1.19E+00	3.00E+00	3.90E-03	2.74E+03
1	1	0	1	0	0	6	116	1.96E+05	1.19E+00	3.27E+00	1.19E+00	2.25E-05	9.10E-01	1.19E-01	1.09E-04	6	3.55E-07	0.00E+00	0.00E+00	0.00E+00	-3.40E-02	0.00E+00	1.09E-04	1.09E-04	0.00E+00	0.00E+00	1.19E+00	3.00E+00	3.91E-03	2.74E+03
1	1	0	1	0	0	6	116	1.96E+05	1.19E+00	3.28E+00	1.19E+00	2.45E-05	9.10E-01	1.19E-01	1.34E-04	6	4.35E-07	0.00E+00	0.00E+00	0.00E+00	-3.40E-02	0.00E+00	1.34E-04	1.34E-04	0.00E+00	0.00E+00	1.19E+00	3.00E+00	3.92E-03	2.75E+03
1	1	0	1	0	0	6	116	1.96E+05	1.19E+00	3.29E+00	1.19E+00	2.65E-05	9.10E-01	1.19E-01	1.60E-04	6	5.23E-07	0.00E+00	0.00E+00	0.00E+00	-3.40E-02	0.00E+00	1.60E-04	1.60E-04	0.00E+00	0.00E+00	1.19E+00	3.00E+00	3.93E-03	2.76E+03
1	1	0	1	0	0	6	116	1.96E+05	1.19E+00	3.31E+00	1.19E+00	2.85E-05	9.10E-01	1.19E-01	1.89E-04	6	6.17E-07	0.00E+00	0.00E+00	0.00E+00	-3.40E-02	0.00E+00	1.89E-04	1.89E-04	0.00E+00	0.00E+00	1.19E+00	3.00E+00	3.94E-03	2.77E+03
1	1	0	1	0	0	6	116	1.96E+05	1.19E+00	3.32E+00	1.19E+00	2.98E-05	9.10E-01	1.19E-01	2.19E-04	6	7.16E-07	0.00E+00	0.00E+00	0.00E+00	-3.40E-02	0.00E+00	2.19E-04	2.19E-04	0.00E+00	0.00E+00	1.19E+00	3.00E+00	3.96E-03	2.78E+03
1	1	0	1	0	0	6	116	1.96E+05	1.19E+00	3.33E+00	1.19E+00	3.12E-05	9.10E-01	1.19E-01	2.50E-04	6	8.19E-07	0.00E+00	0.00E+00	0.00E+00	-3.40E-02	0.00E+00	2.50E-04	2.50E-04	0.00E+00	0.00E+00	1.19E+00	3.00E+00	3.97E-03	2.79E+03
1	1	0	1	0	0	6	116	1.96E+05	1.19E+00	3.34E+00	1.19E+00	3.31E-05	9.10E-01	1.19E-01	2.83E-04	6	9.29E-07	0.00E+00	0.00E+00	0.00E+00	-3.40E-02	0.00E+00	2.83E-04	2.83E-04	0.00E+00	0.00E+00	1.19E+00	3.00E+00	3.98E-03	2.79E+03
1	1	0	1	0	0	6	116	1.96E+05	1.19E+00	3.35E+00	1.19E+00	3.45E-05	9.10E-01	1.19E-01	3.18E-04	6	1.04E-06	0.00E+00	0.00E+00	0.00E+00	-3.40E-02	0.00E+00	3.18E-04	3.18E-04	0.00E+00	0.00E+00	1.19E+00	3.00E+00	3.99E-03	2.80E+03
1	1	0	1	0	0	6	116	1.96E+05	1.19E+00	3.36E+00	1.19E+00	3.58E-05	9.11E-01	1.19E-01	3.53E-04	6	1.16E-06	0.00E+00	0.00E+00	0.00E+00	-3.40E-02	0.00E+00	3.53E-04	3.53E-04	0.00E+00	0.00E+00	1.19E+00	3.00E+00	4.00E-03	2.81E+03
1	1	0	1	0	0	6	116	1.96E+05	1.19E+00	3.37E+00	1.19E+00	3.78E-05	9.11E-01	1.19E-01	3.91E-04	6	1.29E-06	0.00E+00	0.00E+00	0.00E+00	-3.40E-02	0.00E+00	3.91E-04	3.91E-04	0.00E+00	0.00E+00	1.19E+00	3.00E+00	4.02E-03	2.82E+03
1	1	0	1	0	0	6	116	1.96E+05	1.19E+00	3.38E+00	1.19E+00	3.91E-05	9.11E-01	1.19E-01	4.30E-04	6	1.42E-06	0.00E+00	0.00E+00	0.00E+00	-3.40E-02	0.00E+00	4.30E-04	4.30E-04	0.00E+00	0.00E+00	1.19E+00	3.00E+00	4.03E-03	2.83E+03
1	1	0	1	0	0	6	116	1.96E+05	1.19E+00	3.39E+00	1.19E+00	4.11E-05	9.11E-01	1.19E-01	4.71E-04	6	1.56E-06	0.00E+00	0.00E+00	0.00E+00	-3.40E-02	0.00E+00	4.71E-04	4.71E-04	0.00E+00	0.00E+00	1.19E+00	3.00E+00	4.04E-03	2.84E+03
1	1	0	1	0	0	6	116	1.96E+05	1.19E+00	3.40E+00	1.19E+00	4.24E-05	9.11E-01	1.19E-01	5.14E-04	6	1.71E-06	0.00E+00	0.00E+00	0.00E+00	-3.40E-02	0.00E+00	5.14E-04	5.14E-04	0.00E+00	0.00E+00	1.19E+00	3.00E+00	4.05E-03	2.85E+03
1	1	0	1	0	0	6	116	1.96E+05	1.19E+00	3.41E+00	1.19E+00	4.44E-05	9.11E-01	1.19E-01	5.58E-04	6	1.86E-06	0.00E+00	0.00E+00	0.00E+00	-3.40E-02	0.00E+00	5.58E-04	5.58E-04	0.00E+00	0.00E+00	1.19E+00	3.00E+00	4.06E-03	2.85E+03
1	1	0	1	0	0	6	116	1.96E+05	1.19E+00	3.42E+00	1.19E+00	4.51E-05	9.11E-01	1.19E-01	6.03E-04	6	2.01E-06	0.00E+00	0.00E+00	0.00E+00	-3.40E-02	0.00E+00	6.03E-04	6.03E-04	0.00E+00	0.00E+00	1.19E+00	3.00E+00	4.08E-03	2.86E+03
1	1	0	1	0	0	6	116	1.96E+05	1.19E+00	3.43E+00	1.19E+00	4.77E-05	9.11E-01	1.19E-01	6.51E-04	6	2.17E-06	0.00E+00	0.00E+00	0.00E+00	-3.40E-02	0.00E+00	6.51E-04	6.51E-04	0.00E+00	0.00E+00	1.19E+00	3.00E+00	4.09E-03	2.87E+03
1	1	0	1	0	0	6	116	1.96E+05	1.19E+00	3.44E+00	1.19E+00	4.91E-05	9.11E-01	1.19E-01	7.00E-04	6	2.34E-06	0.00E+00	0.00E+00	0.00E+00	-3.40E-02	0.00E+00	7.00E-04	7.00E-04	0.00E+00	0.00E+00	1.19E+00	3.00E+00	4.10E-03	2.88E+03
1	1	0	1	0	0	6	116	1.96E+05	1.19E+00	3.45E+00	1.19E+00	5.24E-05	9.11E-01	1.19E-01	7.52E-04	6	2.52E-06	0.00E+00	0.00E+00	0.00E+00	-3.40E-02	0.00E+00	7.52E-04	7.52E-04	0.00E+00	0.00E+00	1.19E+00	3.00E+00	4.11E-03	2.89E+03
1	1	0	1	0	0	6	116	1.96E+05	1.19E+00	3.46E+00	1.19E+00	5.37E-05	9.11E-01	1.19E-01	8.06E-04	6	2.71E-06	0.00E+00	0.00E+00	0.00E+00	-3.40E-02	0.00E+00	8.06E-04	8.06E-04	0.00E+00	0.00E+00	1.19E+00	3.00E+00	4.12E-03	2.90E+03
1	1	0	1	0	0	6	116	1.96E+05	1.19E+00	3.47E+00	1.19E+00	5.63E-05	9.11E-01	1.19E-01	8.62E-04	6	2.90E-06	0.00E+00	0.00E+00	0.00E+00	-3.40E-02	0.00E+00	8.62E-04	8.62E-04	0.00E+00	0.00E+00	1.19E+00	3.00E+00	4.14E-03	2.90E+03
1	1	0	1	0	0	6	116	1.96E+05	1.19E+00	3.48E+00	1.19E+00	5.97E-05	9.11E-01	1.19E-01	9.22E-04	6	3.11E-06	0.00E+00	0.00E+00	0.00E+00	-3.40E-02	0.00E+00	9.22E-04	9.22E-04	0.00E+00	0.00E+00	1.19E+00	3.00E+00	4.15E-03	2.91E+03
1	1	0	1	0	0	6	116	1.96E+05	1.19E+00	3.49E+00	1.19E+00	6.23E-05	9.11E-01	1.19E-01	9.84E-04	6	3.33E-06	0.00E+00	0.00E+00	0.00E+00	-3.40E-02	0.00E+00	9.84E-04	9.84E-04	0.00E+00	0.00E+00	1.19E+00	3.00E+00	4.16E-03	2.92E+03
1	1	0	1	0	0	6	116	1.96E+05	1.19E+00	3.50E+00	1.19E+00	6.63E-05	9.11E-01	1.19E-01	1.05E-03	6	3.56E-06	0.00E+00	0.00E+00	0.00E+00	-3.40E-02	0.00E+00	1.05E-03	1.05E-03	0.00E+00	0.00E+00	1.19E+00	3.00E+00	4.17E-03	2.93E+03
1	1	0	1	0	0	6	116	1.96E+05	1.19E+00	3.51E+00	1.19E+00	7.03E-05	9.11E-01	1.19E-01	1.12E-03	6	3.80E-06	0.00E+00	0.00E+00	0.00E+00	-3.40E-02	0.00E+00	1.12E-03	1.12E-03	0.00E+00	0.00E+00	1.19E+00	3.00E+00	4.18E-03	2.94E+03
1	1	0	1	0	0	6	116	1.96E+05	1.19E+00	3.52E+00	1.19E+00	7.56E-05	9.11E-01	1.19E-01	1.20E-03	6	4.07E-06	0.00E+00	0.00E+00	0.00E+00	-3.40E-02	0.00E+00	1.20E-03	1.20E-03	0.00E+00	0.00E+00	1.19E+00	3.00E+00	4.20E-03	2.95E+03
1	1	0	1	0	0	6	116	1.96E+05	1.19E+00	3.53E+00	1.19E+00	8.09E-05	9.11E-01	1.19E-01	1.28E-03	6	4.35E-06	0.00E+00	0.00E+00	0.00E+00	-3.40E-02	0.00E+00	1.28E-03	1.28E-03	0.00E+00	0.00E+00	1.19E+00	3.00E+00	4.21E-03	2.96E+03
1	1	0	1	0	0	6	116	1.96E+05	1.19E+00	3.54E+00	1.19E+00	8.75E-05	9.12E-01	1.19E-01	1.36E-03	6	4.66E-06	0.00E+00	0.00E+00	0.00E+00	-3.40E-02	0.00E+00	1.36E-03	1.36E-03	0.00E+00	0.00E+00	1.19E+00	3.00E+00	4.22E-03	2.96E+03
1	1	0	1	0	0	6	116	1.96E+05	1.19E+00	3.55E+00	1.19E+00	9.61E-05	9.12E-01	1.19E-01	1.46E-03	6	5.00E-06	0.00E+00	0.00E+00	0.00E+00	-3.40E-02	0.00E+00	1.46E-03	1.46E-03	0.00E+00	0.00E+00	1.19E+00	3.00E+00	4.23E-03	2.97E+03
1	1	0	1	0	0	6	116	1.96E+05	1.19E+00	3.56E+00	1.19E+00	1.08E-04	9.12E-01	1.19E-01	1.57E-03	6	5.39E-06	0.00E+00	0.00E+00	0.00E+00	-3.40E-02	0.00E+00	1.57E-03	1.57E-03	0.00E+00	0.00E+00	1.19E+00	3.00E+00	4.24E-03	2.98E+03
1	1	0	1	0	0	6	116	1.96E+05	1.19E+00	3.57E+00	1.19E+00	1.25E-04	9.12E-01	1.19E-01	1.69E-03	6	5.83E-06	0.00E+00	0.00E+00	0.00E+00	-3.40E-02	0.00E+00	1.69E-03	1.69E-03	0.00E+00	0.00E+00	1.19E+00	3.00E+00	4.26E-03	2.99E+03
1	1	0	1	0	0	6	116	1.96E+05	1.19E+00	3.58E+00	1.19E+00	1.44E-04	9.12E-01	1.19E-01	1.84E-03	6	6.35E-06	0.00E+00	0.00E+00	0.00E+00	-3.40E-02	0.00E+00	1.84E-03	1.84E-03	0.00E+00	0.00E+00	1.19E+00	3.00E+00	4.27E-03	3.00E+03
1	1	0	1	0	0	6	116	1.96E+05	1.19E+00	3.59E+00	1.19E+00	1.74E-04	9.12E-01	1.19E-01	2.01E-03	6	6.97E-06	0.00E+00	0.00E+00	0.00E+00	-3.40E-02	0.00E+00	2.01E-03	2.01E-03	0.00E+00	0.00E+00	1.19E+00	3.00E+00	4.28E-03	3.01E+03
1	1	0	1	0	0	6	116	1.96E+05	1.19E+00	3.60E+00	1.19E+00	2.16E-04	9.12E-01	1.19E-01	2.23E-03	6	7.75E-06	0.00E+00	0.00E+00	0.00E+00	-3.40E-02	0.00E+00	2.23E-03	2.23E-03	0.00E+00	0.00E+00	1.19E+00	3.00E+00	4.29E-03	3.01E+03
1	1	0	1	0	0	6	116	1.96E+05	1.19E+00	3.61E+00	1.19E+00	2.80E-04	9.13E-01	1.19E-01	2.51E-03	6	8.76E-06	0.00E+00	0.00E+00	0.00E+00	-3.41E-02	0.00E+00	2.51E-03	2.51E-03	0.00E+00	0.00E+00	1.19E+00	3.00E+00	4.30E-03	3.02E+03
1	1	0	1	0	0	6	116	1.96E+05	1.19E+00	3.62E+00	1.19E+00	3.83E-04	9.13E-01	1.19E-01	2.89E-03	6	1.01E-05	0.00E+00	0.00E+00	0.00E+00	-3.41E-02	0.00E+00	2.89E-03	2.89E-03	0.00E+00	0.00E+00	1.19E+00	3.00E+00	4.32E-03	3.03E+03
1	1	0	1	0	0	6	116	1.96E+05	1.19E+00	3.63E+00	1.19E+00	5.53E-04	9.14E-01	1.19E-01	3.44E-03	6	1.21E-05	0.00E+00	0.00E+00	0.00E+00	-3.41E-02	0.00E+00	3.44E-03	3.44E-03	0.00E+00	0.00E+00	1.19E+00	3.00E+00	4.33E-03	3.04E+03
1	1	0	1	0	0	6	116	1.96E+05	1.19E+00	3.64E+00	1.19E+00	8.63E-04	9.14E-01	1.19E-01	4.31E-03	6	1.53E-05	0.00E+00	0.00E+00	0.00E+00	-3.41E-02	0.00E+00	4.31E-03	4.31E-03	0.00E+00	0.00E+00	1.19E+00	3.00E+00	4.34E-03	3.05E+03
1	1	0	1	0	0	6	116	1.96E+05	1.19E+00	3.65E+00	1.19E+00	1.41E-03	9.16E-01	1.19E-01	5.71E-03	6	2.04E-05	0.00E+00	0.00E+00	0.00E+00	-3.42E-02	0.00E+00	5.71E-03	5.71E-03	0.00E+00	0.00E+00	1.19E+00	3.00E+00	4.35E-03	3.06E+03
1	1	0	1	0	0	6	116	1.96E+05	1.19E+00	3.66E+00	1.19E+00	2.55E-03	9.18E-01	1.19E-01	8.27E-03	6	2.97E-05	0.00E+00	0.00E+00	0.00E+00	-3.43E-02	0.00E+00	8.27E-03	8.27E-03	0.00E+00	0.00E+00	1.19E+00	3.00E+00	4.36E-03	3.06E+03
1	1	0	1	0	0	6	116	1.96E+05	1.19E+00	3.67E+00	1.19E+00	5.14E-03	9.24E-01	1.19E-01	1.34E-02	6	4.85E-05	0.00E+00	0.00E+00	0.00E+00	-3.45E-02	0.00E+00	1.34E-02	1.34E-02	0.00E+00	0.00E+00	1.19E+00	3.00E+00	4.37E-03	3.07E+03
1	1	0	1	0	0	6	116	1.96E+05	1.19E+00	3.68E+00	1.19E+00	1.24E-02	9.36E-01	1.19E-01	2.58E-02	6	9.41E-05	0.00E+00	0.00E+00	0.00E+00	-3.49E-02	0.00E+00	2.58E-02	2.58E-02	0.00E+00	0.00E+00	1.19E+00	3.00E+00	4.39E-03	3.08E+03
1	1	0	1	0	0	6	116	1.96E+05	1.19E+00	3.69E+00	1.19E+00	3.45E-02	9.71E-01	1.19E-01	6.03E-02	6	2.21E-04	0.00E+00	0.00E+00	0.00E+00	-3.62E-02	0.00E+00	6.03E-02	6.03E-02	0.00E+00	0.00E+00	1.19E+00	3.00E+00	4.40E-03	3.09E+03
1	1	0	1	0	0	6	116	1.96E+05	1.19E+00	3.69E+00	1.19E+00	9.94E-02	1.07E+00	1.20E-01	1.60E-01	6	5.88E-04	0.00E+00	0.00E+00	0.00E+00	-3.99E-02	0.00E+00	1.60E-01	1.60E-01	0.00E+00	0.00E+00	1.19E+00	3.00E+00	4.40E-03	3.09E+03
1	1	0	1	0	0	6	116	1.96E+05	1.19E+00	3.69E+00	1.19E+00	9.94E-02	1.17E+00	1.20E-01	2.59E-01	6	9.55E-04	0.00E+00	0.00E+00	0.00E+00	-4.36E-02	0.00E+00	2.59E-01	2.59E-01	0.00E+00	0.00E+00	1.19E+00	3.00E+00	4.41E-03	3.09E+03
1	1	0	1	0	0	6	116	1.97E+05	1.19E+00	3.70E+00	1.19E+00	9.94E-02	1.27E+00	1.20E-01	3.59E-01	6	1.32E-03	0.00E+00	0.00E+00	0.00E+00	-4.73E-02	0.00E+00	3.59E-01	3.59E-01	0.00E+00	0.00E+00	1.19E+00	3.00E+00	4.41E-03	3.10E+03
1	1	0	1	0	0	6	116	1.97E+05	1.19E+00	3.70E+00	1.19E+00	9.94E-02	1.37E+00	1.21E-01	4.58E-01	6	1.69E-03	0.00E+00	0.00E+00	0.00E+00	-5.11E-02	0.00E+00	4.58E-01	4.58E-01	0.00E+00	0.00E+00	1.19E+00	3.00E+00	4.41E-03	3.10E+03
1	1	0	1	0	0	6	116	1.97E+05	1.19E+00	3.70E+00	1.19E+00	9.94E-02	1.47E+00	1.21E-01	5.58E-01	6	2.06E-03	0.00E+00	0.00E+00	0.00E+00	-5.48E-02	0.00E+00	5.58E-01	5.58E-01	0.00E+00	0.00E+00	1.19E+00	3.00E+00	4.42E-03	3.10E+03
1	1	0	1	0	0	6	116	1.98E+05	1.19E+00	3.71E+00	1.19E+00	9.94E-02	1.57E+00	1.22E-01	6.57E-01	6	2.43E-03	0.00E+00	0.00E+00	0.00E+00	-5.85E-02	0.00E+00	6.57E-01	6.57E-01	0.00E+00	0.00E+00	1.19E+00	3.00E+00	4.42E-03	3.11E+03
1	1	0	1	0	0	6	116	1.98E+05	1.19E+00	3.71E+00	1.19E+00	9.94E-02	1.67E+00	1.22E-01	7.56E-01	6	2.80E-03	0.00E+00	0.00E+00	0.00E+00	-6.22E-02	0.00E+00	7.56E-01	7.56E-01	0.00E+00	0.00E+00	1.19E+00	3.00E+00	4.43E-03	3.11E+03
1	1	0	1	0	0	6	116	1.98E+05	1.19E+00	3.72E+00	1.19E+00	9.94E-02	1.77E+00	1.22E-01	8.56E-01	6	3.16E-03	0.00E+00	0.00E+00	0.00E+00	-6.59E-02	0.00E+00	8.56E-01	8.56E-01	0.00E+00	0.00E+00	1.19E+00	3.00E+00	4.43E-03	3.11E+03
1	1	0	1	0	0	6	116	1.98E+05	1.19E+00	3.72E+00	1.19E+00	9.94E-02	1.87E+00	1.23E-01	9.55E-01	6	3.53E-03	0.00E+00	0.00E+00	0.00E+00	-6.96E-02	0.00E+00	9.55E-01	9.55E-01	0.00E+00	0.00E+00	1.19E+00	3.00E+00	4.44E-03	3.12E+03
1	1	0	1	0	0	6	116	1.99E+05	1.19E+00	3.73E+00	1.19E+00	9.94E-02	1.96E+00	1.23E-01	1.05E+00	6	3.90E-03	0.00E+00	0.00E+00	0.00E+00	-7.33E-02	0.00E+00	1.05E+00	1.05E+00	0.00E+00	0.00E+00	1.19E+00	3.00E+00	4.45E-03	3.12E+03
1	1	0	1	0	0	6	116	1.99E+05	1.19E+00	3.73E+00	1.19E+00	9.94E-02	2.06E+00	1.23E-01	1.15E+00	6	4.28E-03	0.00E+00	0.00E+00	0.00E+00	-7.70E-02	0.00E+00	1.15E+00	1.15E+00	0.00E+00	0.00E+00	1.19E+00	3.00E+00	4.45E-03	3.13E+03
1	1	0	1	0	0	6	116	1.99E+05	1.19E+00	3.74E+00	1.19E+00	9.94E-02	2.16E+00	1.24E-01	1.25E+00	6	4.65E-03	0.00E+00	0.00E+00	0.00E+00	-8.07E-02	0.00E+00	1.25E+00	1.25E+00	0.00E+00	0.00E+00	1.19E+00	3.00E+00	4.46E-03	3.13E+03
1	1	0	1	0	0	6	116	2.00E+05	1.19E+00	3.74E+00	1.19E+00	9.94E-02	2.26E+00	1.24E-01	1.35E+00	6	5.02E-03	0.00E+00	0.00E+00	0.00E+00	-8.44E-02	0.00E+00	1.35E+00	1.35E+00	0.00E+00	0.00E+00	1.19E+00	3.00E+00	4.46E-03	3.13E+03
1	1	0	1	0	0	6	116	2.00E+05	1.19E+00	3.75E+00	1.19E+00	9.94E-02	2.36E+00	1.25E-01	1.45E+00	6	5.39E-03	0.00E+00	0.00E+00	0.00E+00	-8.82E-02	0.00E+00	1.45E+00	1.45E+00	0.00E+00	0.00E+00	1.19E+00	3.00E+00	4.47E-03	3.14E+03
1	1	0	1	0	0	6	116	2.00E+05	1.19E+00	3.75E+00	1.19E+00	9.94E-02	2.46E+00	1.25E-01	1.55E+00	6	5.76E-03	0.00E+00	0.00E+00	0.00E+00	-9.19E-02	0.00E+00	1.55E+00	1.55E+00	0.00E+00	0.00E+00	1.19E+00	3.00E+00	4.48E-03	3.14E+03
1	1	0	1	0	0	6	116	2.01E+05	1.19E+00	3.76E+00	1.19E+00	9.94E-02	2.56E+00	1.25E-01	1.65E+00	6	6.14E-03	0.00E+00	0.00E+00	0.00E+00	-9.56E-02	0.00E+00	1.65E+00	1.65E+00	0.00E+00	0.00E+00	1.19E+00	3.00E+00	4.48E-03	3.15E+03
1	1	0	1	0	0	6	116	2.01E+05	1.19E+00	3.76E+00	1.19E+00	9.94E-02	2.66E+00	1.26E-01	1.75E+00	6	6.51E-03	0.00E+00	0.00E+00	0.00E+00	-9.93E-02	0.00E+00	1.75E+00	1.75E+00	0.00E+00	0.00E+00	1.19E+00	3.00E+00	4.49E-03	3.15E+03
1	1	0	1	0	0	6	116	2.01E+05	1.19E+00	3.77E+00	1.19E+00	9.94E-02	2.76E+00	1.26E-01	1.85E+00	6	6.88E-03	0.00E+00	0.00E+00	0.00E+00	-1.03E-01	0.00E+00	1.85E+00	1.85E+00	0.00E+00	0.00E+00	1.19E+00	3.00E+00	4.49E-03	3.16E+03
1	1	0	1	0	0	6	116	2.01E+05	1.19E+00	3.77E+00	1.19E+00	9.94E-02	2.86E+00	1.26E-01	1.95E+00	6	7.26E-03	0.00E+00	0.00E+00	0.00E+00	-1.07E-01	0.00E+00	1.95E+00	1.95E+00	0.00E+00	0.00E+00	1.19E+00	3.00E+00	4.50E-03	3.16E+03
1	1	0	1	0	0	6	116	2.02E+05	1.19E+00	3.78E+00	1.19E+00	9.94E-02	2.96E+00	1.27E-01	2.05E+00	6	7.63E-03	0.00E+00	0.00E+00	0.00E+00	-1.10E-01	0.00E+00	2.05E+00	2.05E+00	0.00E+00	0.00E+00	1.19E+00	3.00E+00	4.51E-03	3.16E+03
1	1	0	1	0	0	6	116	2.02E+05	1.19E+00	3.78E+00	1.19E+00	9.94E-02	3.06E+00	1.27E-01	2.15E+00	6	8.01E-03	0.00E+00	0.00E+00	0.00E+00	-1.14E-01	0.00E+00	2.15E+00	2.15E+00	0.00E+00	0.00E+00	1.19E+00	3.00E+00	4.51E-03	3.17E+03
1	1	0	1	0	0	6	116	2.02E+05	1.19E+00	3.79E+00	1.19E+00	9.94E-02	3.16E+00	1.28E-01	2.25E+00	6	8.39E-03	0.00E+00	0.00E+00	0.00E+00	-1.18E-01	0.00E+00	2.25E+00	2.25E+00	0.00E+00	0.00E+00	1.19E+00	3.00E+00	4.52E-03	3.17E+03
1	1	0	1	0	0	6	116	2.03E+05	1.19E+00	3.79E+00	1.19E+00	9.94E-02	3.26E+00	1.28E-01	2.35E+00	6	8.76E-03	0.00E+00	0.00E+00	0.00E+00	-1.22E-01	0.00E+00	2.35E+00	2.35E+00	0.00E+00	0.00E+00	1.19E+00	3.00E+00	4.53E-03	3.18E+03
1	1	0	1	0	0	6	116	2.03E+05	1.19E+00	3.80E+00	1.19E+00	9.94E-02	3.36E+00	1.28E-01	2.45E+00	6	9.14E-03	0.00E+00	0.00E+00	0.00E+00	-1.25E-01	0.00E+00	2.45E+00	2.45E+00	0.00E+00	0.00E+00	1.19E+00	3.00E+00	4.54E-03	3.19E+03
1	1	0	1	0	0	6	116	2.03E+05	1.19E+00	3.81E+00	1.19E+00	9.94E-02	3.46E+00	1.29E-01	2.55E+00	6	9.52E-03	0.00E+00	0.00E+00	0.00E+00	-1.29E-01	0.00E+00	2.55E+00	2.55E+00	0.00E+00	0.00E+00	1.19E+00	3.00E+00	4.54E-03	3.19E+03
1	1	0	1	0	0	6	116	2.04E+05	1.19E+00	3.82E+00	1.19E+00	9.94E-02	3.56E+00	1.29E-01	2.65E+00	6	9.90E-03	0.00E+00	0.00E+00	0.00E+00	-1.33E-01	0.00E+00	2.65E+00	2.65E+00	0.00E+00	0.00E+00	1.19E+00	3.00E+00	4.55E-03	3.20E+03
1	1	0	1	0	0	6	116	2.04E+05	1.19E+00	3.82E+00	1.19E+00	9.94E-02	3.66E+00	1.29E-01	2.75E+00	6	1.03E-02	0.00E+00	0.00E+00	0.00E+00	-1.36E-01	0.00E+00	2.75E+00	2.75E+00	0.00E+00	0.00E+00	1.19E+00	3.00E+00	4.56E-03	3.21E+03
1	1	0	1	0	0	6	116	2.04E+05	1.19E+00	3.83E+00	1.19E+00	9.91E-02	3.75E+00	1.30E-01	2.84E+00	6	1.07E-02	0.00E+00	0.00E+00	0.00E+00	-1.40E-01	0.00E+00	2.84E+00	2.84E+00	0.00E+00	0.00E+00	1.19E+00	3.00E+00	4.58E-03	3.21E+03
1	1	0	1	0	0	6	116	2.04E+05	1.19E+00	3.84E+00	1.19E+00	9.20E-02	3.85E+00	1.30E-01	2.94E+00	6	1.10E-02	0.00E+00	0.00E+00	0.00E+00	-1.44E-01	0.00E+00	2.94E+00	2.94E+00	0.00E+00	0.00E+00	1.19E+00	3.00E+00	4.59E-03	3.22E+03
1	1	0	1	0	0	6	116	2.05E+05	1.19E+00	3.86E+00	1.19E+00	8.48E-02	3.93E+00	1.30E-01	3.02E+00	6	1.13E-02	0.00E+00	0.00E+00	0.00E+00	-1.47E-01	0.00E+00	3.02E+00	3.02E+00	0.00E+00	0.00E+00	1.19E+00	3.00E+00	4.60E-03	3.23E+03
1	1	0	1	0	0	6	116	2.05E+05	1.19E+00	3.87E+00	1.19E+00	7.94E-02	4.01E+00	1.31E-01	3.10E+00	6	1.16E-02	0.00E+00	0.00E+00	0.00E+00	-1.50E-01	0.00E+00	3.10E+00	3.10E+00	0.00E+00	0.00E+00	1.19E+00	3.00E+00	4.61E-03	3.24E+03
1	1	0	1	0	0	6	116	2.05E+05	1.19E+00	3.88E+00	1.19E+00	7.42E-02	4.08E+00	1.31E-01	3.17E+00	6	1.19E-02	0.00E+00	0.00E+00	0.00E+00	-1.52E-01	0.00E+00	3.17E+00	3.17E+00	0.00E+00	0.00E+00	1.19E+00	3.00E+00	4.62E-03	3.25E+03
1	1	0	1	0	0	6	116	2.05E+05	1.19E+00	3.89E+00	1.19E+00	7.07E-02	4.16E+00	1.31E-01	3.25E+00	6	1.22E-02	0.00E+00	0.00E+00	0.00E+00	-1.55E-01	0.00E+00	3.25E+00	3.25E+00	0.00E+00	0.00E+00	1.19E+00	3.00E+00	4.64E-03	3.26E+03
1	1	0	1	0	0	6	116	2.06E+05	1.19E+00	3.90E+00	1.19E+00	6.76E-02	4.22E+00	1.32E-01	3.31E+00	6	1.25E-02	0.00E+00	0.00E+00	0.00E+00	-1.58E-01	0.00E+00	3.31E+00	3.31E+00	0.00E+00	0.00E+00	1.19E+00	3.00E+00	4.65E-03	3.26E+03
1	1	0	1	0	0	6	116	2.06E+05	1.19E+00	3.91E+00	1.19E+00	6.51E-02	4.29E+00	1.32E-01	3.38E+00	6	1.27E-02	0.00E+00	0.00E+00	0.00E+00	-1.60E-01	0.00E+00	3.38E+00	3.38E+00	0.00E+00	0.00E+00	1.19E+00	3.00E+00	4.66E-03	3.27E+03
1	1	0	1	0	0	6	116	2.06E+05	1.19E+00	3.92E+00	1.19E+00	6.33E-02	4.35E+00	1.32E-01	3.44E+00	6	1.30E-02	0.00E+00	0.00E+00	0.00E+00	-1.62E-01	0.00E+00	3.44E+00	3.44E+00	0.00E+00	0.00E+00	1.19E+00	3.00E+00	4.67E-03	3.28E+03
1	1	0	1	0	0	6	116	2.06E+05	1.19E+00	3.93E+00	1.19E+00	6.15E-02	4.41E+00	1.32E-01	3.50E+00	6	1.32E-02	0.00E+00	0.00E+00	0.00E+00	-1.65E-01	0.00E+00	3.50E+00	3.50E+00	0.00E+00	0.00E+00	1.19E+00	3.00E+00	4.68E-03	3.29E+03
1	1	0	1	0	0	6	116	2.06E+05	1.19E+00	3.94E+00	1.19E+00	6.06E-02	4.47E+00	1.33E-01	3.56E+00	6	1.34E-02	0.00E+00	0.00E+00	0.00E+00	-1.67E-01	0.00E+00	3.56E+00	3.56E+00	0.00E+00	0.00E+00	1.19E+00	3.00E+00	4.70E-03	3.30E+03
1	1	0	1	0	0	6	116	2.06E+05	1.19E+00	3.95E+00	1.19E+00	5.92E-02	4.53E+00	1.33E-01	3.62E+00	6	1.37E-02	0.00E+00	0.00E+00	0.00E+00	-1.69E-01	0.00E+00	3.62E+00	3.62E+00	0.00E+00	0.00E+00	1.19E+00	3.00E+00	4.71E-03	3.31E+03
1	1	0	1	0	0	6	116	2.07E+05	1.19E+00	3.96E+00	1.19E+00	5.86E-02	4.59E+00	1.33E-01	3.68E+00	6	1.39E-02	0.00E+00	0.00E+00	0.00E+00	-1.71E-01	0.00E+00	3.68E+00	3.68E+00	0.00E+00	0.00E+00	1.19E+00	3.00E+00	4.72E-03	3.31E+03
1	1	0	1	0	0	6	116	2.07E+05	1.19E+00	3.97E+00	1.19E+00	5.78E-02	4.65E+00	1.33E-01	3.74E+00	6	1.41E-02	0.00E+00	0.00E+00	0.00E+00	-1.73E-01	0.00E+00	3.74E+00	3.74E+00	0.00E+00	0.00E+00	1.19E+00	3.00E+00	4.73E-03	3.32E+03
1	1	0	1	0	0	6	116	2.07E+05	1.19E+00	3.98E+00	1.19E+00	5.74E-02	4.71E+00	1.33E-01	3.80E+00	6	1.44E-02	0.00E+00	0.00E+00	0.00E+00	-1.76E-01	0.00E+00	3.80E+00	3.80E+00	0.00E+00	0.00E+00	1.19E+00	3.00E+00	4.74E-03	3.33E+03
1	1	0	1	0	0	6	116	2.07E+05	1.19E+00	3.99E+00	1.19E+00	5.66E-02	4.76E+00	1.34E-01	3.85E+00	6	1.46E-02	0.00E+00	0.00E+00	0.00E+00	-1.78E-01	0.00E+00	3.85E+00	3.85E+00	0.00E+00	0.00E+00	1.19E+00	3.00E+00	4.75E-03	3.34E+03
1	1	0	1	0	0	6	116	2.07E+05	1.19E+00	4.00E+00	1.19E+00	5.62E-02	4.82E+00	1.34E-01	3.91E+00	6	1.48E-02	0.00E+00	0.00E+00	0.00E+00	-1.80E-01	0.00E+00	3.91E+00	3.91E+00	0.00E+00	0.00E+00	1.19E+00	3.00E+00	4.77E-03	3.35E+03
1	1	0	1	0	0	6	116	2.07E+05	1.19E+00	4.01E+00	1.19E+00	5.60E-02	4.88E+00	1.34E-01	3.97E+00	6	1.50E-02	0.00E+00	0.00E+00	0.00E+00	-1.82E-01	0.00E+00	3.97E+00	3.97E+00	0.00E+00	0.00E+00	1.19E+00	3.00E+00	4.78E-03	3.36E+03
1	1	0	1	0	0	6	116	2.08E+05	1.19E+00	4.02E+00	1.19E+00	5.50E-02	4.93E+00	1.34E-01	4.02E+00	6	1.53E-02	0.00E+00	0.00E+00	0.00E+00	-1.84E-01	0.00E+00	4.02E+00	4.02E+00	0.00E+00	0.00E+00	1.19E+00	3.00E+00	4.79E-03	3.36E+03
1	1	0	1	0	0	6	116	2.08E+05	1.19E+00	4.03E+00	1.19E+00	5.49E-02	4.99E+00	1.35E-01	4.08E+00	6	1.55E-02	0.00E+00	0.00E+00	0.00E+00	-1.86E-01	0.00E+00	4.08E+00	4.08E+00	0.00E+00	0.00E+00	1.19E+00	3.00E+00	4.80E-03	3.37E+03
1	1	0	1	0	0	6	116	2.08E+05	1.19E+00	4.04E+00	1.19E+00	5.46E-02	5.04E+00	1.35E-01	4.13E+00	6	1.57E-02	0.00E+00	0.00E+00	0.00E+00	-1.88E-01	0.00E+00	4.13E+00	4.13E+00	0.00E+00	0.00E+00	1.19E+00	3.00E+00	4.82E-03	3.38E+03
1	1	0	1	0	0	6	116	2.08E+05	1.19E+00	4.05E+00	1.19E+00	5.38E-02	5.09E+00	1.35E-01	4.18E+00	6	1.59E-02	0.00E+00	0.00E+00	0.00E+00	-1.90E-01	0.00E+00	4.18E+00	4.18E+00	0.00E+00	0.00E+00	1.19E+00	3.00E+00	4.83E-03	3.39E+03
1	1	0	1	0	0	6	116	2.08E+05	1.19E+00	4.06E+00	1.19E+00	5.30E-02	5.15E+00	1.35E-01	4.24E+00	6	1.61E-02	0.00E+00	0.00E+00	0.00E+00	-1.92E-01	0.00E+00	4.24E+00	4.24E+00	0.00E+00	0.00E+00	1.19E+00	3.00E+00	4.84E-03	3.40E+03
1	1	0	1	0	0	6	116	2.08E+05	1.19E+00	4.07E+00	1.19E+00	5.25E-02	5.20E+00	1.35E-01	4.29E+00	6	1.64E-02	0.00E+00	0.00E+00	0.00E+00	-1.94E-01	0.00E+00	4.29E+00	4.29E+00	0.00E+00	0.00E+00	1.19E+00	3.00E+00	4.85E-03	3.41E+03
1	1	0	1	0	0	6	116	2.09E+05	1.19E+00	4.08E+00	1.19E+00	5.19E-02	5.25E+00	1.36E-01	4.34E+00	6	1.66E-02	0.00E+00	0.00E+00	0.00E+00	-1.96E-01	0.00E+00	4.34E+00	4.34E+00	0.00E+00	0.00E+00	1.19E+00	3.00E+00	4.86E-03	3.42E+03
1	1	0	1	0	0	6	116	2.09E+05	1.19E+00	4.09E+00	1.19E+00	5.17E-02	5.30E+00	1.36E-01	4.39E+00	6	1.68E-02	0.00E+00	0.00E+00	0.00E+00	-1.98E-01	0.00E+00	4.39E+00	4.39E+00	0.00E+00	0.00E+00	1.19E+00	3.00E+00	4.87E-03	3.42E+03
1	1	0	1	0	0	6	116	2.09E+05	1.19E+00	4.10E+00	1.19E+00	5.02E-02	5.35E+00	1.36E-01	4.44E+00	6	1.70E-02	0.00E+00	0.00E+00	0.00E+00	-2.00E-01	0.00E+00	4.44E+00	4.44E+00	0.00E+00	0.00E+00	1.19E+00	3.00E+00	4.89E-03	3.43E+03
1	1	0	1	0	0	6	116	2.09E+05	1.19E+00	4.11E+00	1.19E+00	5.00E-02	5.40E+00	1.36E-01	4.49E+00	6	1.72E-02	0.00E+00	0.00E+00	0.00E+00	-2.02E-01	0.00E+00	4.49E+00	4.49E+00	0.00E+00	0.00E+00	1.19E+00	3.00E+00	4.90E-03	3.44E+03
1	1	0	1	0	0	6	116	2.09E+05	1.19E+00	4.12E+00	1.19E+00	4.91E-02	5.45E+00	1.37E-01	4.54E+00	6	1.74E-02	0.00E+00	0.00E+00	0.00E+00	-2.03E-01	0.00E+00	4.54E+00	4.54E+00	0.00E+00	0.00E+00	1.19E+00	3.00E+00	4.91E-03	3.45E+03
1	1	0	1	0	0	6	116	2.09E+05	1.19E+00	4.13E+00	1.19E+00	4.85E-02	5.50E+00	1.37E-01	4.59E+00	6	1.76E-02	0.00E+00	0.00E+00	0.00E+00	-2.05E-01	0.00E+00	4.59E+00	4.59E+00	0.00E+00	0.00E+00	1.19E+00	3.00E+00	4.92E-03	3.46E+03
1	1	0	1	0	0	6	116	2.10E+05	1.19E+00	4.14E+00	1.19E+00	4.79E-02	5.55E+00	1.37E-01	4.64E+00	6	1.78E-02	0.00E+00	0.00E+00	0.00E+00	-2.07E-01	0.00E+00	4.64E+00	4.64E+00	0.00E+00	0.00E+00	1.19E+00	3.00E+00	4.93E-03	3.47E+03
1	1	0	1	0	0	6	116	2.10E+05	1.19E+00	4.15E+00	1.19E+00	4.76E-02	5.60E+00	1.37E-01	4.69E+00	6	1.80E-02	0.00E+00	0.00E+00	0.00E+00	-2.09E-01	0.00E+00	4.69E+00	4.69E+00	0.00E+00	0.00E+00	1.19E+00	3.00E+00	4.95E-03	3.47E+03
1	1	0	1	0	0	6	116	2.10E+05	1.19E+00	4.16E+00	1.19E+00	4.68E-02	5.64E+00	1.37E-01	4.73E+00	6	1.82E-02	0.00E+00	0.00E+00	0.00E+00	-2.11E-01	0.00E+00	4.73E+00	4.73E+00	0.00E+00	0.00E+00	1.19E+00	3.00E+00	4.96E-03	3.48E+03
1	1	0	1	0	0	6	116	2.10E+05	1.19E+00	4.17E+00	1.19E+00	4.68E-02	5.69E+00	1.37E-01	4.78E+00	6	1.84E-02	0.00E+00	0.00E+00	0.00E+00	-2.12E-01	0.00E+00	4.78E+00	4.78E+00	0.00E+00	0.00E+00	1.19E+00	3.00E+00	4.97E-03	3.49E+03
1	1	0	1	0	0	6	116	2.10E+05	1.19E+00	4.18E+00	1.19E+00	4.61E-02	5.74E+00	1.38E-01	4.83E+00	6	1.86E-02	0.00E+00	0.00E+00	0.00E+00	-2.14E-01	0.00E+00	4.83E+00	4.83E+00	0.00E+00	0.00E+00	1.19E+00	3.00E+00	4.98E-03	3.50E+03
1	1	0	1	0	0	6	116	2.10E+05	1.19E+00	4.19E+00	1.19E+00	4.60E-02	5.78E+00	1.38E-01	4.87E+00	6	1.88E-02	0.00E+00	0.00E+00	0.00E+00	-2.16E-01	0.00E+00	4.87E+00	4.87E+00	0.00E+00	0.00E+00	1.19E+00	3.00E+00	4.99E-03	3.51E+03
1	1	0	1	0	0	6	116	2.10E+05	1.19E+00	4.20E+00	1.19E+00	4.55E-02	5.83E+00	1.38E-01	4.92E+00	6	1.89E-02	0.00E+00	0.00E+00	0.00E+00	-2.17E-01	0.00E+00	4.92E+00	4.92E+00	0.00E+00	0.00E+00	1.19E+00	3.00E+00	5.01E-03	3.52E+03
1	1	0	1	0	0	6	116	2.10E+05	1.19E+00	4.20E+00	1.19E+00	2.12E-02	5.85E+00	1.38E-01	4.94E+00	6	1.90E-02	0.00E+00	0.00E+00	0.00E+00	-2.18E-01	0.00E+00	4.94E+00	4.94E+00	0.00E+00	0.00E+00	1.19E+00	3.00E+00	5.01E-03	3.52E+03
1	1	0	1	0	0	6	116	2.10E+05	1.19E+00	4.20E+00	1.19E+00	6.63E-07	5.85E+00	1.38E-01	4.94E+00	6	1.90E-02	0.00E+00	0.00E+00	0.00E+00	-2.18E-01	0.00E+00	4.94E+00	4.94E+00	0.00E+00	0.00E+00	1.19E+00	3.00E+00	5.01E-03	3.52E+03
2	1	0	0	1	0	7	116	2.10E+05	4.20E+00	4.20E+00	1.26E+00	9.98E-06	5.85E+00	1.38E-01	4.94E+00	6	1.90E-02	0.00E+00	0.00E+00	0.00E+00	-2.18E-01	0.00E+00	4.94E+00	4.94E+00	0.00E+00	4.20E+00	0.00E+00	3.00E+00	5.30E-03	3.33E+03
2	1	0	0	0	0	7	116	2.11E+05	4.20E+00	4.20E+00	2.36E-01	4.67E-02	5.90E+00	1.38E-01	4.99E+00	6	1.92E-02	0.00E+00	0.00E+00	0.00E+00	-2.20E-01	0.00E+00	4.99E+00	4.99E+00	0.00E+00	4.20E+00	0.00E+00	3.00E+00	9.90E-04	1.78E+04
2	1	0	0	0	0	7	116	2.11E+05	4.20E+00	4.20E+00	9.98E-02	9.16E-03	5.90E+00	1.38E-01	4.99E+00	6	1.93E-02	0.00E+00	0.00E+00	0.00E+00	-2.20E-01	0.00E+00	4.99E+00	4.99E+00	0.00E+00	4.20E+00	0.00E+00	3.00E+00	4.19E-04	4.21E+04
2	1	0	0	0	0	7	116	2.11E+05	4.20E+00	4.20E+00	9.92E-02	5.51E-08	5.90E+00	1.38E-01	4.99E+00	6	1.93E-02	0.00E+00	0.00E+00	0.00E+00	-2.20E-01	0.00E+00	4.99E+00	4.99E+00	0.00E+00	4.20E+00	0.00E+00	3.00E+00	4.17E-04	4.23E+04
3	1	0	1	1	0	8	115	2.11E+05	0.00E+00	4.20E+00	0.00E+00	1.43E-06	5.90E+00	1.38E-01	4.99E+00	6	1.93E-02	0.00E+00	0.00E+00	0.00E+00	-2.20E-01	0.00E+00	4.99E+00	4.99E+00	0.00E+00	0.00E+00	0.00E+00	3.00E+00	0.00E+00	0.00E+00
3	1	0	1	0	0	8	115	2.11E+05	0.00E+00	4.20E+00	0.00E+00	0.00E+00	5.90E+00	1.38E-01	4.99E+00	6	1.93E-02	0.00E+00	0.00E+00	0.00E+00	-2.20E-01	0.00E+00	4.99E+00	4.99E+00	0.00E+00	0.00E+00	0.00E+00	3.00E+00	0.00E+00	0.00E+00
3	1	0	1	0	0	8	115	2.11E+05	0.00E+00	4.20E+00	0.00E+00	0.00E+00	5.90E+00	1.38E-01	4.99E+00	6	1.93E-02	0.00E+00	0.00E+00	0.00E+00	-2.20E-01	0.00E+00	4.99E+00	4.99E+00	0.00E+00	0.00E+00	0.00E+00	3.00E+00	0.00E+00	0.00E+00
3	1	0	1	0	0	8	115	2.11E+05	0.00E+00	4.20E+00	0.00E+00	0.00E+00	5.90E+00	1.38E-01	4.99E+00	6	1.93E-02	0.00E+00	0.00E+00	0.00E+00	-2.20E-01	0.00E+00	4.99E+00	4.99E+00	0.00E+00	0.00E+00	0.00E+00	3.00E+00	0.00E+00	0.00E+00
3	1	0	1	0	0	8	115	2.11E+05	0.00E+00	4.20E+00	0.00E+00	0.00E+00	5.90E+00	1.38E-01	4.99E+00	6	1.93E-02	0.00E+00	0.00E+00	0.00E+00	-2.20E-01	0.00E+00	4.99E+00	4.99E+00	0.00E+00	0.00E+00	0.00E+00	3.00E+00	0.00E+00	0.00E+00
3	1	0	1	0	0	8	115	2.11E+05	0.00E+00	4.20E+00	0.00E+00	0.00E+00	5.90E+00	1.38E-01	4.99E+00	6	1.93E-02	0.00E+00	0.00E+00	0.00E+00	-2.20E-01	0.00E+00	4.99E+00	4.99E+00	0.00E+00	0.00E+00	0.00E+00	3.00E+00	0.00E+00	0.00E+00
3	1	0	1	0	0	8	115	2.11E+05	0.00E+00	4.20E+00	0.00E+00	0.00E+00	5.90E+00	1.38E-01	4.99E+00	6	1.93E-02	0.00E+00	0.00E+00	0.00E+00	-2.20E-01	0.00E+00	4.99E+00	4.99E+00	0.00E+00	0.00E+00	0.00E+00	3.00E+00	0.00E+00	0.00E+00
3	1	0	1	0	0	8	115	2.11E+05	0.00E+00	4.20E+00	0.00E+00	0.00E+00	5.90E+00	1.38E-01	4.99E+00	6	1.93E-02	0.00E+00	0.00E+00	0.00E+00	-2.20E-01	0.00E+00	4.99E+00	4.99E+00	0.00E+00	0.00E+00	0.00E+00	3.00E+00	0.00E+00	0.00E+00
3	1	0	1	0	0	8	115	2.11E+05	0.00E+00	4.20E+00	0.00E+00	0.00E+00	5.90E+00	1.38E-01	4.99E+00	6	1.93E-02	0.00E+00	0.00E+00	0.00E+00	-2.20E-01	0.00E+00	4.99E+00	4.99E+00	0.00E+00	0.00E+00	0.00E+00	3.00E+00	0.00E+00	0.00E+00
3	1	0	1	0	0	8	115	2.11E+05	0.00E+00	4.20E+00	0.00E+00	0.00E+00	5.90E+00	1.38E-01	4.99E+00	6	1.93E-02	0.00E+00	0.00E+00	0.00E+00	-2.20E-01	0.00E+00	4.99E+00	4.99E+00	0.00E+00	0.00E+00	0.00E+00	3.00E+00	0.00E+00	0.00E+00
3	1	0	0	0	0	8	116	2.11E+05	-1.19E+00	4.19E+00	0.00E+00	0.00E+00	5.90E+00	1.38E-01	4.99E+00	6	1.93E-02	0.00E+00	0.00E+00	0.00E+00	-2.20E-01	0.00E+00	4.99E+00	4.99E+00	0.00E+00	0.00E+00	0.00E+00	3.00E+00	0.00E+00	0.00E+00
1	0	0	0	1	0	9	116	2.11E+05	-1.19E+00	4.19E+00	-1.19E+00	-6.63E-07	5.90E+00	1.38E-01	-6.63E-07	7	1.93E-02	2.78E-09	0.00E+00	0.00E+00	-2.20E-01	6.63E-07	0.00E+00	6.63E-07	0.00E+00	0.00E+00	-1.19E+00	3.00E+00	-5.00E-03	3.51E+03
1	0	0	0	0	0	9	116	2.11E+05	-1.19E+00	4.18E+00	-1.19E+00	-1.36E-02	5.89E+00	1.38E-01	-1.36E-02	7	1.93E-02	5.69E-05	0.00E+00	0.00E+00	-2.20E-01	1.36E-02	0.00E+00	1.36E-02	0.00E+00	0.00E+00	-1.19E+00	3.00E+00	-4.99E-03	3.51E+03
1	0	0	0	0	0	9	116	2.11E+05	-1.19E+00	4.17E+00	-1.19E+00	-3.54E-02	5.86E+00	1.39E-01	-4.90E-02	7	1.93E-02	2.05E-04	0.00E+00	0.00E+00	-2.18E-01	4.90E-02	0.00E+00	4.90E-02	0.00E+00	0.00E+00	-1.19E+00	3.00E+00	-4.98E-03	3.50E+03
1	0	0	0	0	0	9	116	2.11E+05	-1.19E+00	4.16E+00	-1.19E+00	-4.07E-02	5.81E+00	1.39E-01	-8.97E-02	7	1.93E-02	3.74E-04	0.00E+00	0.00E+00	-2.17E-01	8.97E-02	0.00E+00	8.97E-02	0.00E+00	0.00E+00	-1.19E+00	3.00E+00	-4.97E-03	3.49E+03
1	0	0	0	0	0	9	116	2.11E+05	-1.19E+00	4.15E+00	-1.19E+00	-4.23E-02	5.77E+00	1.39E-01	-1.32E-01	7	1.93E-02	5.50E-04	0.00E+00	0.00E+00	-2.15E-01	1.32E-01	0.00E+00	1.32E-01	0.00E+00	0.00E+00	-1.19E+00	3.00E+00	-4.96E-03	3.48E+03
1	0	0	0	0	0	9	116	2.11E+05	-1.19E+00	4.14E+00	-1.19E+00	-4.32E-02	5.73E+00	1.39E-01	-1.75E-01	7	1.93E-02	7.30E-04	0.00E+00	0.00E+00	-2.14E-01	1.75E-01	0.00E+00	1.75E-01	0.00E+00	0.00E+00	-1.19E+00	3.00E+00	-4.94E-03	3.47E+03
1	0	0	0	0	0	9	116	2.12E+05	-1.19E+00	4.13E+00	-1.19E+00	-4.37E-02	5.69E+00	1.39E-01	-2.19E-01	7	1.93E-02	9.11E-04	0.00E+00	0.00E+00	-2.12E-01	2.19E-01	0.00E+00	2.19E-01	0.00E+00	0.00E+00	-1.19E+00	3.00E+00	-4.93E-03	3.46E+03
1	0	0	0	0	0	9	116	2.12E+05	-1.19E+00	4.12E+00	-1.19E+00	-4.47E-02	5.64E+00	1.39E-01	-2.64E-01	7	1.93E-02	1.10E-03	0.00E+00	0.00E+00	-2.10E-01	2.64E-01	0.00E+00	2.64E-01	0.00E+00	0.00E+00	-1.19E+00	3.00E+00	-4.92E-03	3.46E+03
1	0	0	0	0	0	9	116	2.12E+05	-1.19E+00	4.11E+00	-1.19E+00	-4.52E-02	5.60E+00	1.40E-01	-3.09E-01	7	1.93E-02	1.28E-03	0.00E+00	0.00E+00	-2.09E-01	3.09E-01	0.00E+00	3.09E-01	0.00E+00	0.00E+00	-1.19E+00	3.00E+00	-4.91E-03	3.45E+03
1	0	0	0	0	0	9	116	2.12E+05	-1.19E+00	4.10E+00	-1.19E+00	-4.58E-02	5.55E+00	1.40E-01	-3.55E-01	7	1.93E-02	1.47E-03	0.00E+00	0.00E+00	-2.07E-01	3.55E-01	0.00E+00	3.55E-01	0.00E+00	0.00E+00	-1.19E+00	3.00E+00	-4.90E-03	3.44E+03
1	0	0	0	0	0	9	116	2.12E+05	-1.19E+00	4.09E+00	-1.19E+00	-4.63E-02	5.50E+00	1.40E-01	-4.01E-01	7	1.93E-02	1.66E-03	0.00E+00	0.00E+00	-2.05E-01	4.01E-01	0.00E+00	4.01E-01	0.00E+00	0.00E+00	-1.19E+00	3.00E+00	-4.88E-03	3.43E+03
1	0	0	0	0	0	9	116	2.12E+05	-1.19E+00	4.08E+00	-1.19E+00	-4.72E-02	5.46E+00	1.40E-01	-4.48E-01	7	1.93E-02	1.85E-03	0.00E+00	0.00E+00	-2.04E-01	4.48E-01	0.00E+00	4.48E-01	0.00E+00	0.00E+00	-1.19E+00	3.00E+00	-4.87E-03	3.42E+03
1	0	0	0	0	0	9	116	2.12E+05	-1.19E+00	4.07E+00	-1.19E+00	-4.77E-02	5.41E+00	1.40E-01	-4.96E-01	7	1.93E-02	2.05E-03	0.00E+00	0.00E+00	-2.02E-01	4.96E-01	0.00E+00	4.96E-01	0.00E+00	0.00E+00	-1.19E+00	3.00E+00	-4.86E-03	3.41E+03
1	0	0	0	0	0	9	116	2.13E+05	-1.19E+00	4.06E+00	-1.19E+00	-4.86E-02	5.36E+00	1.41E-01	-5.45E-01	7	1.93E-02	2.24E-03	0.00E+00	0.00E+00	-2.00E-01	5.45E-01	0.00E+00	5.45E-01	0.00E+00	0.00E+00	-1.19E+00	3.00E+00	-4.85E-03	3.41E+03
1	0	0	0	0	0	9	116	2.13E+05	-1.19E+00	4.05E+00	-1.19E+00	-4.95E-02	5.31E+00	1.41E-01	-5.94E-01	7	1.93E-02	2.45E-03	0.00E+00	0.00E+00	-1.98E-01	5.94E-01	0.00E+00	5.94E-01	0.00E+00	0.00E+00	-1.19E+00	3.00E+00	-4.84E-03	3.40E+03
1	0	0	0	0	0	9	116	2.13E+05	-1.19E+00	4.04E+00	-1.19E+00	-4.99E-02	5.26E+00	1.41E-01	-6.44E-01	7	1.93E-02	2.65E-03	0.00E+00	0.00E+00	-1.96E-01	6.44E-01	0.00E+00	6.44E-01	0.00E+00	0.00E+00	-1.19E+00	3.00E+00	-4.82E-03	3.39E+03
1	0	0	0	0	0	9	116	2.13E+05	-1.19E+00	4.03E+00	-1.19E+00	-5.08E-02	5.21E+00	1.41E-01	-6.95E-01	7	1.93E-02	2.85E-03	0.00E+00	0.00E+00	-1.94E-01	6.95E-01	0.00E+00	6.95E-01	0.00E+00	0.00E+00	-1.19E+00	3.00E+00	-4.81E-03	3.38E+03
1	0	0	0	0	0	9	116	2.13E+05	-1.19E+00	4.02E+00	-1.19E+00	-5.13E-02	5.16E+00	1.41E-01	-7.46E-01	7	1.93E-02	3.06E-03	0.00E+00	0.00E+00	-1.92E-01	7.46E-01	0.00E+00	7.46E-01	0.00E+00	0.00E+00	-1.19E+00	3.00E+00	-4.80E-03	3.37E+03
1	0	0	0	0	0	9	116	2.13E+05	-1.19E+00	4.01E+00	-1.19E+00	-5.23E-02	5.11E+00	1.42E-01	-7.98E-01	7	1.93E-02	3.27E-03	0.00E+00	0.00E+00	-1.91E-01	7.98E-01	0.00E+00	7.98E-01	0.00E+00	0.00E+00	-1.19E+00	3.00E+00	-4.79E-03	3.36E+03
1	0	0	0	0	0	9	116	2.14E+05	-1.19E+00	4.00E+00	-1.19E+00	-5.25E-02	5.05E+00	1.42E-01	-8.51E-01	7	1.93E-02	3.48E-03	0.00E+00	0.00E+00	-1.89E-01	8.51E-01	0.00E+00	8.51E-01	0.00E+00	0.00E+00	-1.19E+00	3.00E+00	-4.78E-03	3.36E+03
1	0	0	0	0	0	9	116	2.14E+05	-1.19E+00	3.99E+00	-1.19E+00	-5.35E-02	5.00E+00	1.42E-01	-9.04E-01	7	1.93E-02	3.69E-03	0.00E+00	0.00E+00	-1.87E-01	9.04E-01	0.00E+00	9.04E-01	0.00E+00	0.00E+00	-1.19E+00	3.00E+00	-4.76E-03	3.35E+03
1	0	0	0	0	0	9	116	2.14E+05	-1.19E+00	3.98E+00	-1.19E+00	-5.37E-02	4.95E+00	1.42E-01	-9.58E-01	7	1.93E-02	3.91E-03	0.00E+00	0.00E+00	-1.85E-01	9.58E-01	0.00E+00	9.58E-01	0.00E+00	0.00E+00	-1.19E+00	3.00E+00	-4.75E-03	3.34E+03
1	0	0	0	0	0	9	116	2.14E+05	-1.19E+00	3.97E+00	-1.19E+00	-5.43E-02	4.89E+00	1.43E-01	-1.01E+00	7	1.93E-02	4.12E-03	0.00E+00	0.00E+00	-1.83E-01	1.01E+00	0.00E+00	1.01E+00	0.00E+00	0.00E+00	-1.19E+00	3.00E+00	-4.74E-03	3.33E+03
1	0	0	0	0	0	9	116	2.14E+05	-1.19E+00	3.96E+00	-1.19E+00	-5.45E-02	4.84E+00	1.43E-01	-1.07E+00	7	1.93E-02	4.34E-03	0.00E+00	0.00E+00	-1.80E-01	1.07E+00	0.00E+00	1.07E+00	0.00E+00	0.00E+00	-1.19E+00	3.00E+00	-4.73E-03	3.32E+03
1	0	0	0	0	0	9	116	2.14E+05	-1.19E+00	3.95E+00	-1.19E+00	-5.54E-02	4.78E+00	1.43E-01	-1.12E+00	7	1.93E-02	4.56E-03	0.00E+00	0.00E+00	-1.78E-01	1.12E+00	0.00E+00	1.12E+00	0.00E+00	0.00E+00	-1.19E+00	3.00E+00	-4.72E-03	3.31E+03
1	0	0	0	0	0	9	116	2.14E+05	-1.19E+00	3.94E+00	-1.19E+00	-5.53E-02	4.73E+00	1.43E-01	-1.18E+00	7	1.93E-02	4.78E-03	0.00E+00	0.00E+00	-1.76E-01	1.18E+00	0.00E+00	1.18E+00	0.00E+00	0.00E+00	-1.19E+00	3.00E+00	-4.70E-03	3.30E+03
1	0	0	0	0	0	9	116	2.15E+05	-1.19E+00	3.93E+00	-1.19E+00	-5.60E-02	4.67E+00	1.43E-01	-1.23E+00	7	1.93E-02	5.00E-03	0.00E+00	0.00E+00	-1.74E-01	1.23E+00	0.00E+00	1.23E+00	0.00E+00	0.00E+00	-1.19E+00	3.00E+00	-4.69E-03	3.30E+03
1	0	0	0	0	0	9	116	2.15E+05	-1.19E+00	3.92E+00	-1.19E+00	-5.69E-02	4.61E+00	1.44E-01	-1.29E+00	7	1.93E-02	5.22E-03	0.00E+00	0.00E+00	-1.72E-01	1.29E+00	0.00E+00	1.29E+00	0.00E+00	0.00E+00	-1.19E+00	3.00E+00	-4.68E-03	3.29E+03
1	0	0	0	0	0	9	116	2.15E+05	-1.19E+00	3.91E+00	-1.19E+00	-5.75E-02	4.56E+00	1.44E-01	-1.35E+00	7	1.93E-02	5.45E-03	0.00E+00	0.00E+00	-1.70E-01	1.35E+00	0.00E+00	1.35E+00	0.00E+00	0.00E+00	-1.19E+00	3.00E+00	-4.67E-03	3.28E+03
1	0	0	0	0	0	9	116	2.15E+05	-1.19E+00	3.90E+00	-1.19E+00	-5.81E-02	4.50E+00	1.44E-01	-1.41E+00	7	1.93E-02	5.67E-03	0.00E+00	0.00E+00	-1.68E-01	1.41E+00	0.00E+00	1.41E+00	0.00E+00	0.00E+00	-1.19E+00	3.00E+00	-4.66E-03	3.27E+03
1	0	0	0	0	0	9	116	2.15E+05	-1.19E+00	3.89E+00	-1.19E+00	-5.88E-02	4.44E+00	1.44E-01	-1.46E+00	7	1.93E-02	5.90E-03	0.00E+00	0.00E+00	-1.66E-01	1.46E+00	0.00E+00	1.46E+00	0.00E+00	0.00E+00	-1.19E+00	3.00E+00	-4.64E-03	3.26E+03
1	0	0	0	0	0	9	116	2.16E+05	-1.19E+00	3.88E+00	-1.19E+00	-6.02E-02	4.38E+00	1.45E-01	-1.53E+00	7	1.93E-02	6.14E-03	0.00E+00	0.00E+00	-1.63E-01	1.53E+00	0.00E+00	1.53E+00	0.00E+00	0.00E+00	-1.19E+00	3.00E+00	-4.63E-03	3.25E+03
1	0	0	0	0	0	9	116	2.16E+05	-1.19E+00	3.87E+00	-1.19E+00	-6.17E-02	4.32E+00	1.45E-01	-1.59E+00	7	1.93E-02	6.38E-03	0.00E+00	0.00E+00	-1.61E-01	1.59E+00	0.00E+00	1.59E+00	0.00E+00	0.00E+00	-1.19E+00	3.00E+00	-4.62E-03	3.25E+03
1	0	0	0	0	0	9	116	2.16E+05	-1.19E+00	3.86E+00	-1.19E+00	-6.34E-02	4.25E+00	1.45E-01	-1.65E+00	7	1.93E-02	6.62E-03	0.00E+00	0.00E+00	-1.59E-01	1.65E+00	0.00E+00	1.65E+00	0.00E+00	0.00E+00	-1.19E+00	3.00E+00	-4.61E-03	3.24E+03
1	0	0	0	0	0	9	116	2.16E+05	-1.19E+00	3.85E+00	-1.19E+00	-6.54E-02	4.19E+00	1.45E-01	-1.72E+00	7	1.93E-02	6.87E-03	0.00E+00	0.00E+00	-1.56E-01	1.72E+00	0.00E+00	1.72E+00	0.00E+00	0.00E+00	-1.19E+00	3.00E+00	-4.60E-03	3.23E+03
1	0	0	0	0	0	9	116	2.16E+05	-1.19E+00	3.84E+00	-1.19E+00	-6.77E-02	4.12E+00	1.46E-01	-1.78E+00	7	1.93E-02	7.14E-03	0.00E+00	0.00E+00	-1.54E-01	1.78E+00	0.00E+00	1.78E+00	0.00E+00	0.00E+00	-1.19E+00	3.00E+00	-4.58E-03	3.22E+03
1	0	0	0	0	0	9	116	2.17E+05	-1.19E+00	3.83E+00	-1.19E+00	-7.09E-02	4.05E+00	1.46E-01	-1.85E+00	7	1.93E-02	7.41E-03	0.00E+00	0.00E+00	-1.51E-01	1.85E+00	0.00E+00	1.85E+00	0.00E+00	0.00E+00	-1.19E+00	3.00E+00	-4.57E-03	3.21E+03
1	0	0	0	0	0	9	116	2.17E+05	-1.19E+00	3.82E+00	-1.19E+00	-7.53E-02	3.97E+00	1.46E-01	-1.93E+00	7	1.93E-02	7.70E-03	0.00E+00	0.00E+00	-1.48E-01	1.93E+00	0.00E+00	1.93E+00	0.00E+00	0.00E+00	-1.19E+00	3.00E+00	-4.56E-03	3.20E+03
1	0	0	0	0	0	9	116	2.17E+05	-1.19E+00	3.81E+00	-1.19E+00	-7.92E-02	3.90E+00	1.46E-01	-2.01E+00	7	1.93E-02	8.00E-03	0.00E+00	0.00E+00	-1.45E-01	2.01E+00	0.00E+00	2.01E+00	0.00E+00	0.00E+00	-1.19E+00	3.00E+00	-4.55E-03	3.20E+03
1	0	0	0	0	0	9	116	2.17E+05	-1.19E+00	3.80E+00	-1.19E+00	-8.59E-02	3.81E+00	1.47E-01	-2.09E+00	7	1.93E-02	8.33E-03	0.00E+00	0.00E+00	-1.42E-01	2.09E+00	0.00E+00	2.09E+00	0.00E+00	0.00E+00	-1.19E+00	3.00E+00	-4.54E-03	3.19E+03
1	0	0	0	0	0	9	116	2.18E+05	-1.19E+00	3.79E+00	-1.19E+00	-9.25E-02	3.72E+00	1.47E-01	-2.19E+00	7	1.93E-02	8.68E-03	0.00E+00	0.00E+00	-1.39E-01	2.19E+00	0.00E+00	2.19E+00	0.00E+00	0.00E+00	-1.19E+00	3.00E+00	-4.52E-03	3.18E+03
1	0	0	0	0	0	9	116	2.18E+05	-1.19E+00	3.78E+00	-1.19E+00	-9.94E-02	3.62E+00	1.47E-01	-2.29E+00	7	1.93E-02	9.05E-03	0.00E+00	0.00E+00	-1.35E-01	2.29E+00	0.00E+00	2.29E+00	0.00E+00	0.00E+00	-1.19E+00	3.00E+00	-4.51E-03	3.17E+03
1	0	0	0	0	0	9	116	2.18E+05	-1.19E+00	3.77E+00	-1.19E+00	-9.94E-02	3.52E+00	1.48E-01	-2.39E+00	7	1.93E-02	9.43E-03	0.00E+00	0.00E+00	-1.31E-01	2.39E+00	0.00E+00	2.39E+00	0.00E+00	0.00E+00	-1.19E+00	3.00E+00	-4.50E-03	3.16E+03
1	0	0	0	0	0	9	116	2.18E+05	-1.19E+00	3.77E+00	-1.19E+00	-9.94E-02	3.42E+00	1.48E-01	-2.49E+00	7	1.93E-02	9.80E-03	0.00E+00	0.00E+00	-1.28E-01	2.49E+00	0.00E+00	2.49E+00	0.00E+00	0.00E+00	-1.19E+00	3.00E+00	-4.49E-03	3.16E+03
1	0	0	0	0	0	9	116	2.19E+05	-1.19E+00	3.76E+00	-1.19E+00	-9.94E-02	3.32E+00	1.49E-01	-2.58E+00	7	1.93E-02	1.02E-02	0.00E+00	0.00E+00	-1.24E-01	2.58E+00	0.00E+00	2.58E+00	0.00E+00	0.00E+00	-1.19E+00	3.00E+00	-4.48E-03	3.15E+03
1	0	0	0	0	0	9	116	2.19E+05	-1.19E+00	3.75E+00	-1.19E+00	-9.94E-02	3.22E+00	1.49E-01	-2.68E+00	7	1.93E-02	1.06E-02	0.00E+00	0.00E+00	-1.20E-01	2.68E+00	0.00E+00	2.68E+00	0.00E+00	0.00E+00	-1.19E+00	3.00E+00	-4.48E-03	3.14E+03
1	0	0	0	0	0	9	116	2.19E+05	-1.19E+00	3.74E+00	-1.19E+00	-9.94E-02	3.12E+00	1.49E-01	-2.78E+00	7	1.93E-02	1.09E-02	0.00E+00	0.00E+00	-1.16E-01	2.78E+00	0.00E+00	2.78E+00	0.00E+00	0.00E+00	-1.19E+00	3.00E+00	-4.47E-03	3.14E+03
1	0	0	0	0	0	9	116	2.20E+05	-1.19E+00	3.74E+00	-1.19E+00	-9.94E-02	3.02E+00	1.50E-01	-2.88E+00	7	1.93E-02	1.13E-02	0.00E+00	0.00E+00	-1.13E-01	2.88E+00	0.00E+00	2.88E+00	0.00E+00	0.00E+00	-1.19E+00	3.00E+00	-4.46E-03	3.13E+03
1	0	0	0	0	0	9	116	2.20E+05	-1.19E+00	3.73E+00	-1.19E+00	-9.94E-02	2.92E+00	1.50E-01	-2.98E+00	7	1.93E-02	1.17E-02	0.00E+00	0.00E+00	-1.09E-01	2.98E+00	0.00E+00	2.98E+00	0.00E+00	0.00E+00	-1.19E+00	3.00E+00	-4.45E-03	3.13E+03
1	0	0	0	0	0	9	116	2.20E+05	-1.19E+00	3.73E+00	-1.19E+00	-9.94E-02	2.82E+00	1.50E-01	-3.08E+00	7	1.93E-02	1.20E-02	0.00E+00	0.00E+00	-1.05E-01	3.08E+00	0.00E+00	3.08E+00	0.00E+00	0.00E+00	-1.19E+00	3.00E+00	-4.44E-03	3.12E+03
1	0	0	0	0	0	9	116	2.21E+05	-1.19E+00	3.72E+00	-1.19E+00	-9.94E-02	2.72E+00	1.51E-01	-3.18E+00	7	1.93E-02	1.24E-02	0.00E+00	0.00E+00	-1.02E-01	3.18E+00	0.00E+00	3.18E+00	0.00E+00	0.00E+00	-1.19E+00	3.00E+00	-4.44E-03	3.12E+03
1	0	0	0	0	0	9	116	2.21E+05	-1.19E+00	3.71E+00	-1.19E+00	-9.94E-02	2.62E+00	1.51E-01	-3.28E+00	7	1.93E-02	1.28E-02	0.00E+00	0.00E+00	-9.79E-02	3.28E+00	0.00E+00	3.28E+00	0.00E+00	0.00E+00	-1.19E+00	3.00E+00	-4.43E-03	3.11E+03
1	0	0	0	0	0	9	116	2.21E+05	-1.19E+00	3.71E+00	-1.19E+00	-9.94E-02	2.52E+00	1.52E-01	-3.38E+00	7	1.93E-02	1.31E-02	0.00E+00	0.00E+00	-9.42E-02	3.38E+00	0.00E+00	3.38E+00	0.00E+00	0.00E+00	-1.19E+00	3.00E+00	-4.42E-03	3.11E+03
1	0	0	0	0	0	9	116	2.21E+05	-1.19E+00	3.70E+00	-1.19E+00	-9.94E-02	2.42E+00	1.52E-01	-3.48E+00	7	1.93E-02	1.35E-02	0.00E+00	0.00E+00	-9.05E-02	3.48E+00	0.00E+00	3.48E+00	0.00E+00	0.00E+00	-1.19E+00	3.00E+00	-4.42E-03	3.10E+03
1	0	0	0	0	0	9	116	2.22E+05	-1.19E+00	3.69E+00	-1.19E+00	-9.94E-02	2.33E+00	1.52E-01	-3.58E+00	7	1.93E-02	1.39E-02	0.00E+00	0.00E+00	-8.68E-02	3.58E+00	0.00E+00	3.58E+00	0.00E+00	0.00E+00	-1.19E+00	3.00E+00	-4.41E-03	3.10E+03
1	0	0	0	0	0	9	116	2.22E+05	-1.19E+00	3.69E+00	-1.19E+00	-9.94E-02	2.23E+00	1.53E-01	-3.68E+00	7	1.93E-02	1.42E-02	0.00E+00	0.00E+00	-8.30E-02	3.68E+00	0.00E+00	3.68E+00	0.00E+00	0.00E+00	-1.19E+00	3.00E+00	-4.40E-03	3.09E+03
1	0	0	0	0	0	9	116	2.22E+05	-1.19E+00	3.68E+00	-1.19E+00	-9.94E-02	2.13E+00	1.53E-01	-3.78E+00	7	1.93E-02	1.46E-02	0.00E+00	0.00E+00	-7.93E-02	3.78E+00	0.00E+00	3.78E+00	0.00E+00	0.00E+00	-1.19E+00	3.00E+00	-4.39E-03	3.08E+03
1	0	0	0	0	0	9	116	2.23E+05	-1.19E+00	3.67E+00	-1.19E+00	-9.94E-02	2.03E+00	1.53E-01	-3.88E+00	7	1.93E-02	1.50E-02	0.00E+00	0.00E+00	-7.56E-02	3.88E+00	0.00E+00	3.88E+00	0.00E+00	0.00E+00	-1.19E+00	3.00E+00	-4.38E-03	3.08E+03
1	0	0	0	0	0	9	116	2.23E+05	-1.19E+00	3.66E+00	-1.19E+00	-9.94E-02	1.93E+00	1.54E-01	-3.98E+00	7	1.93E-02	1.53E-02	0.00E+00	0.00E+00	-7.19E-02	3.98E+00	0.00E+00	3.98E+00	0.00E+00	0.00E+00	-1.19E+00	3.00E+00	-4.37E-03	3.07E+03
1	0	0	0	0	0	9	116	2.23E+05	-1.19E+00	3.65E+00	-1.19E+00	-9.94E-02	1.83E+00	1.54E-01	-4.08E+00	7	1.93E-02	1.57E-02	0.00E+00	0.00E+00	-6.82E-02	4.08E+00	0.00E+00	4.08E+00	0.00E+00	0.00E+00	-1.19E+00	3.00E+00	-4.36E-03	3.06E+03
1	0	0	0	0	0	9	116	2.24E+05	-1.19E+00	3.64E+00	-1.19E+00	-9.92E-02	1.73E+00	1.54E-01	-4.18E+00	7	1.93E-02	1.61E-02	0.00E+00	0.00E+00	-6.45E-02	4.18E+00	0.00E+00	4.18E+00	0.00E+00	0.00E+00	-1.19E+00	3.00E+00	-4.35E-03	3.05E+03
1	0	0	0	0	0	9	116	2.24E+05	-1.19E+00	3.63E+00	-1.19E+00	-9.01E-02	1.64E+00	1.55E-01	-4.27E+00	7	1.93E-02	1.64E-02	0.00E+00	0.00E+00	-6.11E-02	4.27E+00	0.00E+00	4.27E+00	0.00E+00	0.00E+00	-1.19E+00	3.00E+00	-4.34E-03	3.05E+03
1	0	0	0	0	0	9	116	2.24E+05	-1.19E+00	3.62E+00	-1.19E+00	-7.97E-02	1.56E+00	1.55E-01	-4.35E+00	7	1.93E-02	1.67E-02	0.00E+00	0.00E+00	-5.82E-02	4.35E+00	0.00E+00	4.35E+00	0.00E+00	0.00E+00	-1.19E+00	3.00E+00	-4.32E-03	3.04E+03
1	0	0	0	0	0	9	116	2.24E+05	-1.19E+00	3.61E+00	-1.19E+00	-6.78E-02	1.49E+00	1.55E-01	-4.41E+00	7	1.93E-02	1.69E-02	0.00E+00	0.00E+00	-5.56E-02	4.41E+00	0.00E+00	4.41E+00	0.00E+00	0.00E+00	-1.19E+00	3.00E+00	-4.31E-03	3.03E+03
1	0	0	0	0	0	9	116	2.24E+05	-1.19E+00	3.60E+00	-1.19E+00	-5.53E-02	1.44E+00	1.56E-01	-4.47E+00	7	1.93E-02	1.71E-02	0.00E+00	0.00E+00	-5.36E-02	4.47E+00	0.00E+00	4.47E+00	0.00E+00	0.00E+00	-1.19E+00	3.00E+00	-4.30E-03	3.02E+03
1	0	0	0	0	0	9	116	2.25E+05	-1.19E+00	3.59E+00	-1.19E+00	-4.41E-02	1.39E+00	1.56E-01	-4.51E+00	7	1.93E-02	1.73E-02	0.00E+00	0.00E+00	-5.19E-02	4.51E+00	0.00E+00	4.51E+00	0.00E+00	0.00E+00	-1.19E+00	3.00E+00	-4.29E-03	3.01E+03
1	0	0	0	0	0	9	116	2.25E+05	-1.19E+00	3.58E+00	-1.19E+00	-3.49E-02	1.36E+00	1.56E-01	-4.55E+00	7	1.93E-02	1.74E-02	0.00E+00	0.00E+00	-5.06E-02	4.55E+00	0.00E+00	4.55E+00	0.00E+00	0.00E+00	-1.19E+00	3.00E+00	-4.28E-03	3.00E+03
1	0	0	0	0	0	9	116	2.25E+05	-1.19E+00	3.57E+00	-1.19E+00	-2.80E-02	1.33E+00	1.56E-01	-4.58E+00	7	1.93E-02	1.75E-02	0.00E+00	0.00E+00	-4.96E-02	4.58E+00	0.00E+00	4.58E+00	0.00E+00	0.00E+00	-1.19E+00	3.00E+00	-4.26E-03	3.00E+03
1	0	0	0	0	0	9	116	2.25E+05	-1.19E+00	3.56E+00	-1.19E+00	-2.22E-02	1.31E+00	1.56E-01	-4.60E+00	7	1.93E-02	1.76E-02	0.00E+00	0.00E+00	-4.88E-02	4.60E+00	0.00E+00	4.60E+00	0.00E+00	0.00E+00	-1.19E+00	3.00E+00	-4.25E-03	2.99E+03
1	0	0	0	0	0	9	116	2.25E+05	-1.19E+00	3.55E+00	-1.19E+00	-1.85E-02	1.29E+00	1.56E-01	-4.62E+00	7	1.93E-02	1.77E-02	0.00E+00	0.00E+00	-4.81E-02	4.62E+00	0.00E+00	4.62E+00	0.00E+00	0.00E+00	-1.19E+00	3.00E+00	-4.24E-03	2.98E+03
1	0	0	0	0	0	9	116	2.25E+05	-1.19E+00	3.54E+00	-1.19E+00	-1.53E-02	1.27E+00	1.56E-01	-4.63E+00	7	1.93E-02	1.77E-02	0.00E+00	0.00E+00	-4.75E-02	4.63E+00	0.00E+00	4.63E+00	0.00E+00	0.00E+00	-1.19E+00	3.00E+00	-4.23E-03	2.97E+03
1	0	0	0	0	0	9	116	2.25E+05	-1.19E+00	3.53E+00	-1.19E+00	-1.27E-02	1.26E+00	1.56E-01	-4.64E+00	7	1.93E-02	1.78E-02	0.00E+00	0.00E+00	-4.70E-02	4.64E+00	0.00E+00	4.64E+00	0.00E+00	0.00E+00	-1.19E+00	3.00E+00	-4.22E-03	2.96E+03
1	0	0	0	0	0	9	116	2.25E+05	-1.19E+00	3.52E+00	-1.19E+00	-1.11E-02	1.25E+00	1.56E-01	-4.66E+00	7	1.93E-02	1.78E-02	0.00E+00	0.00E+00	-4.66E-02	4.66E+00	0.00E+00	4.66E+00	0.00E+00	0.00E+00	-1.19E+00	3.00E+00	-4.20E-03	2.95E+03
1	0	0	0	0	0	9	116	2.25E+05	-1.19E+00	3.51E+00	-1.19E+00	-1.00E-02	1.24E+00	1.56E-01	-4.67E+00	7	1.93E-02	1.78E-02	0.00E+00	0.00E+00	-4.62E-02	4.67E+00	0.00E+00	4.67E+00	0.00E+00	0.00E+00	-1.19E+00	3.00E+00	-4.19E-03	2.95E+03
1	0	0	0	0	0	9	116	2.25E+05	-1.19E+00	3.50E+00	-1.19E+00	-8.80E-03	1.23E+00	1.56E-01	-4.67E+00	7	1.93E-02	1.79E-02	0.00E+00	0.00E+00	-4.59E-02	4.67E+00	0.00E+00	4.67E+00	0.00E+00	0.00E+00	-1.19E+00	3.00E+00	-4.18E-03	2.94E+03
1	0	0	0	0	0	9	116	2.25E+05	-1.19E+00	3.49E+00	-1.19E+00	-7.94E-03	1.22E+00	1.56E-01	-4.68E+00	7	1.93E-02	1.79E-02	0.00E+00	0.00E+00	-4.56E-02	4.68E+00	0.00E+00	4.68E+00	0.00E+00	0.00E+00	-1.19E+00	3.00E+00	-4.17E-03	2.93E+03
1	0	0	0	0	0	9	116	2.25E+05	-1.19E+00	3.48E+00	-1.19E+00	-7.39E-03	1.21E+00	1.56E-01	-4.69E+00	7	1.93E-02	1.79E-02	0.00E+00	0.00E+00	-4.53E-02	4.69E+00	0.00E+00	4.69E+00	0.00E+00	0.00E+00	-1.19E+00	3.00E+00	-4.16E-03	2.92E+03
1	0	0	0	0	0	9	116	2.25E+05	-1.19E+00	3.47E+00	-1.19E+00	-6.93E-03	1.21E+00	1.56E-01	-4.70E+00	7	1.93E-02	1.79E-02	0.00E+00	0.00E+00	-4.51E-02	4.70E+00	0.00E+00	4.70E+00	0.00E+00	0.00E+00	-1.19E+00	3.00E+00	-4.15E-03	2.91E+03
1	0	0	0	0	0	9	116	2.25E+05	-1.19E+00	3.46E+00	-1.19E+00	-6.81E-03	1.20E+00	1.56E-01	-4.70E+00	7	1.93E-02	1.80E-02	0.00E+00	0.00E+00	-4.48E-02	4.70E+00	0.00E+00	4.70E+00	0.00E+00	0.00E+00	-1.19E+00	3.00E+00	-4.13E-03	2.90E+03
1	0	0	0	0	0	9	116	2.25E+05	-1.19E+00	3.45E+00	-1.19E+00	-6.52E-03	1.19E+00	1.56E-01	-4.71E+00	7	1.93E-02	1.80E-02	0.00E+00	0.00E+00	-4.46E-02	4.71E+00	0.00E+00	4.71E+00	0.00E+00	0.00E+00	-1.19E+00	3.00E+00	-4.12E-03	2.89E+03
1	0	0	0	0	0	9	116	2.25E+05	-1.19E+00	3.44E+00	-1.19E+00	-6.18E-03	1.19E+00	1.56E-01	-4.72E+00	7	1.93E-02	1.80E-02	0.00E+00	0.00E+00	-4.43E-02	4.72E+00	0.00E+00	4.72E+00	0.00E+00	0.00E+00	-1.19E+00	3.00E+00	-4.11E-03	2.89E+03
1	0	0	0	0	0	9	116	2.25E+05	-1.19E+00	3.43E+00	-1.19E+00	-6.16E-03	1.18E+00	1.56E-01	-4.72E+00	7	1.93E-02	1.80E-02	0.00E+00	0.00E+00	-4.41E-02	4.72E+00	0.00E+00	4.72E+00	0.00E+00	0.00E+00	-1.19E+00	3.00E+00	-4.10E-03	2.88E+03
1	0	0	0	0	0	9	116	2.25E+05	-1.19E+00	3.42E+00	-1.19E+00	-6.01E-03	1.18E+00	1.56E-01	-4.73E+00	7	1.93E-02	1.81E-02	0.00E+00	0.00E+00	-4.39E-02	4.73E+00	0.00E+00	4.73E+00	0.00E+00	0.00E+00	-1.19E+00	3.00E+00	-4.09E-03	2.87E+03
1	0	0	0	0	0	9	116	2.25E+05	-1.19E+00	3.41E+00	-1.19E+00	-6.30E-03	1.17E+00	1.56E-01	-4.73E+00	7	1.93E-02	1.81E-02	0.00E+00	0.00E+00	-4.37E-02	4.73E+00	0.00E+00	4.73E+00	0.00E+00	0.00E+00	-1.19E+00	3.00E+00	-4.07E-03	2.86E+03
1	0	0	0	0	0	9	116	2.25E+05	-1.19E+00	3.40E+00	-1.19E+00	-7.03E-03	1.16E+00	1.56E-01	-4.74E+00	7	1.93E-02	1.81E-02	0.00E+00	0.00E+00	-4.34E-02	4.74E+00	0.00E+00	4.74E+00	0.00E+00	0.00E+00	-1.19E+00	3.00E+00	-4.06E-03	2.85E+03
1	0	0	0	0	0	9	116	2.25E+05	-1.19E+00	3.39E+00	-1.19E+00	-8.37E-03	1.15E+00	1.57E-01	-4.75E+00	7	1.93E-02	1.81E-02	0.00E+00	0.00E+00	-4.31E-02	4.75E+00	0.00E+00	4.75E+00	0.00E+00	0.00E+00	-1.19E+00	3.00E+00	-4.05E-03	2.84E+03
1	0	0	0	0	0	9	116	2.25E+05	-1.19E+00	3.38E+00	-1.19E+00	-1.12E-02	1.14E+00	1.57E-01	-4.76E+00	7	1.93E-02	1.82E-02	0.00E+00	0.00E+00	-4.27E-02	4.76E+00	0.00E+00	4.76E+00	0.00E+00	0.00E+00	-1.19E+00	3.00E+00	-4.04E-03	2.84E+03
1	0	0	0	0	0	9	116	2.25E+05	-1.19E+00	3.37E+00	-1.19E+00	-1.17E-02	1.13E+00	1.57E-01	-4.77E+00	7	1.93E-02	1.82E-02	0.00E+00	0.00E+00	-4.22E-02	4.77E+00	0.00E+00	4.77E+00	0.00E+00	0.00E+00	-1.19E+00	3.00E+00	-4.03E-03	2.83E+03
1	0	0	0	0	0	9	116	2.25E+05	-1.19E+00	3.36E+00	-1.19E+00	-1.40E-02	1.12E+00	1.57E-01	-4.79E+00	7	1.93E-02	1.83E-02	0.00E+00	0.00E+00	-4.17E-02	4.79E+00	0.00E+00	4.79E+00	0.00E+00	0.00E+00	-1.19E+00	3.00E+00	-4.01E-03	2.82E+03
1	0	0	0	0	0	9	116	2.25E+05	-1.19E+00	3.35E+00	-1.19E+00	-1.54E-02	1.10E+00	1.57E-01	-4.80E+00	7	1.93E-02	1.83E-02	0.00E+00	0.00E+00	-4.11E-02	4.80E+00	0.00E+00	4.80E+00	0.00E+00	0.00E+00	-1.19E+00	3.00E+00	-4.00E-03	2.81E+03
1	0	0	0	0	0	9	116	2.25E+05	-1.19E+00	3.34E+00	-1.19E+00	-1.35E-02	1.09E+00	1.57E-01	-4.82E+00	7	1.93E-02	1.84E-02	0.00E+00	0.00E+00	-4.06E-02	4.82E+00	0.00E+00	4.82E+00	0.00E+00	0.00E+00	-1.19E+00	3.00E+00	-3.99E-03	2.80E+03
1	0	0	0	0	0	9	116	2.26E+05	-1.19E+00	3.33E+00	-1.19E+00	-1.14E-02	1.08E+00	1.57E-01	-4.83E+00	7	1.93E-02	1.84E-02	0.00E+00	0.00E+00	-4.02E-02	4.83E+00	0.00E+00	4.83E+00	0.00E+00	0.00E+00	-1.19E+00	3.00E+00	-3.98E-03	2.79E+03
1	0	0	0	0	0	9	116	2.26E+05	-1.19E+00	3.32E+00	-1.19E+00	-1.15E-02	1.07E+00	1.57E-01	-4.84E+00	7	1.93E-02	1.84E-02	0.00E+00	0.00E+00	-3.98E-02	4.84E+00	0.00E+00	4.84E+00	0.00E+00	0.00E+00	-1.19E+00	3.00E+00	-3.97E-03	2.79E+03
1	0	0	0	0	0	9	116	2.26E+05	-1.19E+00	3.31E+00	-1.19E+00	-1.04E-02	1.06E+00	1.57E-01	-4.85E+00	7	1.93E-02	1.85E-02	0.00E+00	0.00E+00	-3.94E-02	4.85E+00	0.00E+00	4.85E+00	0.00E+00	0.00E+00	-1.19E+00	3.00E+00	-3.95E-03	2.78E+03
1	0	0	0	0	0	9	116	2.26E+05	-1.19E+00	3.30E+00	-1.19E+00	-1.04E-02	1.04E+00	1.57E-01	-4.86E+00	7	1.93E-02	1.85E-02	0.00E+00	0.00E+00	-3.90E-02	4.86E+00	0.00E+00	4.86E+00	0.00E+00	0.00E+00	-1.19E+00	3.00E+00	-3.94E-03	2.77E+03
1	0	0	0	0	0	9	116	2.26E+05	-1.19E+00	3.29E+00	-1.19E+00	-8.06E-03	1.04E+00	1.57E-01	-4.87E+00	7	1.93E-02	1.85E-02	0.00E+00	0.00E+00	-3.87E-02	4.87E+00	0.00E+00	4.87E+00	0.00E+00	0.00E+00	-1.19E+00	3.00E+00	-3.93E-03	2.76E+03
1	0	0	0	0	0	9	116	2.26E+05	-1.19E+00	3.28E+00	-1.19E+00	-8.51E-03	1.03E+00	1.57E-01	-4.88E+00	7	1.93E-02	1.86E-02	0.00E+00	0.00E+00	-3.84E-02	4.88E+00	0.00E+00	4.88E+00	0.00E+00	0.00E+00	-1.19E+00	3.00E+00	-3.92E-03	2.75E+03
1	0	0	0	0	0	9	116	2.26E+05	-1.19E+00	3.27E+00	-1.19E+00	-6.99E-03	1.02E+00	1.57E-01	-4.88E+00	7	1.93E-02	1.86E-02	0.00E+00	0.00E+00	-3.81E-02	4.88E+00	0.00E+00	4.88E+00	0.00E+00	0.00E+00	-1.19E+00	3.00E+00	-3.91E-03	2.74E+03
1	0	0	0	0	0	9	116	2.26E+05	-1.19E+00	3.26E+00	-1.19E+00	-6.38E-03	1.01E+00	1.57E-01	-4.89E+00	7	1.93E-02	1.86E-02	0.00E+00	0.00E+00	-3.79E-02	4.89E+00	0.00E+00	4.89E+00	0.00E+00	0.00E+00	-1.19E+00	3.00E+00	-3.89E-03	2.74E+03
1	0	0	0	0	0	9	116	2.26E+05	-1.19E+00	3.25E+00	-1.19E+00	-6.57E-03	1.01E+00	1.57E-01	-4.90E+00	7	1.93E-02	1.86E-02	0.00E+00	0.00E+00	-3.76E-02	4.90E+00	0.00E+00	4.90E+00	0.00E+00	0.00E+00	-1.19E+00	3.00E+00	-3.88E-03	2.73E+03
1	0	0	0	0	0	9	116	2.26E+05	-1.19E+00	3.24E+00	-1.19E+00	-5.87E-03	1.00E+00	1.57E-01	-4.90E+00	7	1.93E-02	1.86E-02	0.00E+00	0.00E+00	-3.74E-02	4.90E+00	0.00E+00	4.90E+00	0.00E+00	0.00E+00	-1.19E+00	3.00E+00	-3.87E-03	2.72E+03
1	0	0	0	0	0	9	116	2.26E+05	-1.19E+00	3.23E+00	-1.19E+00	-5.78E-03	9.97E-01	1.57E-01	-4.91E+00	7	1.93E-02	1.87E-02	0.00E+00	0.00E+00	-3.72E-02	4.91E+00	0.00E+00	4.91E+00	0.00E+00	0.00E+00	-1.19E+00	3.00E+00	-3.86E-03	2.71E+03
1	0	0	0	0	0	9	116	2.26E+05	-1.19E+00	3.22E+00	-1.19E+00	-4.91E-03	9.92E-01	1.57E-01	-4.91E+00	7	1.93E-02	1.87E-02	0.00E+00	0.00E+00	-3.70E-02	4.91E+00	0.00E+00	4.91E+00	0.00E+00	0.00E+00	-1.19E+00	3.00E+00	-3.85E-03	2.70E+03
1	0	0	0	0	0	9	116	2.26E+05	-1.19E+00	3.21E+00	-1.19E+00	-4.49E-03	9.87E-01	1.57E-01	-4.92E+00	7	1.93E-02	1.87E-02	0.00E+00	0.00E+00	-3.68E-02	4.92E+00	0.00E+00	4.92E+00	0.00E+00	0.00E+00	-1.19E+00	3.00E+00	-3.83E-03	2.69E+03
1	0	0	0	0	0	9	116	2.26E+05	-1.19E+00	3.20E+00	-1.19E+00	-4.07E-03	9.83E-01	1.57E-01	-4.92E+00	7	1.93E-02	1.87E-02	0.00E+00	0.00E+00	-3.67E-02	4.92E+00	0.00E+00	4.92E+00	0.00E+00	0.00E+00	-1.19E+00	3.00E+00	-3.82E-03	2.69E+03
1	0	0	0	0	0	9	116	2.26E+05	-1.19E+00	3.19E+00	-1.19E+00	-3.72E-03	9.80E-01	1.57E-01	-4.92E+00	7	1.93E-02	1.87E-02	0.00E+00	0.00E+00	-3.66E-02	4.92E+00	0.00E+00	4.92E+00	0.00E+00	0.00E+00	-1.19E+00	3.00E+00	-3.81E-03	2.68E+03
1	0	0	0	0	0	9	116	2.26E+05	-1.19E+00	3.18E+00	-1.19E+00	-3.41E-03	9.76E-01	1.57E-01	-4.93E+00	7	1.93E-02	1.87E-02	0.00E+00	0.00E+00	-3.64E-02	4.93E+00	0.00E+00	4.93E+00	0.00E+00	0.00E+00	-1.19E+00	3.00E+00	-3.80E-03	2.67E+03
1	0	0	0	0	0	9	116	2.26E+05	-1.19E+00	3.17E+00	-1.19E+00	-3.10E-03	9.73E-01	1.57E-01	-4.93E+00	7	1.93E-02	1.87E-02	0.00E+00	0.00E+00	-3.63E-02	4.93E+00	0.00E+00	4.93E+00	0.00E+00	0.00E+00	-1.19E+00	3.00E+00	-3.79E-03	2.66E+03
1	0	0	0	0	0	9	116	2.26E+05	-1.19E+00	3.16E+00	-1.19E+00	-2.82E-03	9.70E-01	1.57E-01	-4.93E+00	7	1.93E-02	1.87E-02	0.00E+00	0.00E+00	-3.62E-02	4.93E+00	0.00E+00	4.93E+00	0.00E+00	0.00E+00	-1.19E+00	3.00E+00	-3.77E-03	2.65E+03
1	0	0	0	0	0	9	116	2.26E+05	-1.19E+00	3.15E+00	-1.19E+00	-2.48E-03	9.68E-01	1.57E-01	-4.94E+00	7	1.93E-02	1.87E-02	0.00E+00	0.00E+00	-3.61E-02	4.94E+00	0.00E+00	4.94E+00	0.00E+00	0.00E+00	-1.19E+00	3.00E+00	-3.76E-03	2.64E+03
1	0	0	0	0	0	9	116	2.26E+05	-1.19E+00	3.14E+00	-1.19E+00	-3.01E-03	9.65E-01	1.57E-01	-4.94E+00	7	1.93E-02	1.88E-02	0.00E+00	0.00E+00	-3.60E-02	4.94E+00	0.00E+00	4.94E+00	0.00E+00	0.00E+00	-1.19E+00	3.00E+00	-3.75E-03	2.63E+03
1	0	0	0	0	0	9	116	2.26E+05	-1.19E+00	3.13E+00	-1.19E+00	-1.88E-03	9.63E-01	1.57E-01	-4.94E+00	7	1.93E-02	1.88E-02	0.00E+00	0.00E+00	-3.59E-02	4.94E+00	0.00E+00	4.94E+00	0.00E+00	0.00E+00	-1.19E+00	3.00E+00	-3.74E-03	2.63E+03
1	0	0	0	0	0	9	116	2.26E+05	-1.19E+00	3.12E+00	-1.19E+00	-2.21E-03	9.61E-01	1.57E-01	-4.94E+00	7	1.93E-02	1.88E-02	0.00E+00	0.00E+00	-3.58E-02	4.94E+00	0.00E+00	4.94E+00	0.00E+00	0.00E+00	-1.19E+00	3.00E+00	-3.73E-03	2.62E+03
1	0	0	0	0	0	9	116	2.26E+05	-1.19E+00	3.11E+00	-1.19E+00	-2.12E-03	9.59E-01	1.57E-01	-4.95E+00	7	1.93E-02	1.88E-02	0.00E+00	0.00E+00	-3.58E-02	4.95E+00	0.00E+00	4.95E+00	0.00E+00	0.00E+00	-1.19E+00	3.00E+00	-3.71E-03	2.61E+03
1	0	0	0	0	0	9	116	2.26E+05	-1.19E+00	3.10E+00	-1.19E+00	-2.04E-03	9.57E-01	1.57E-01	-4.95E+00	7	1.93E-02	1.88E-02	0.00E+00	0.00E+00	-3.57E-02	4.95E+00	0.00E+00	4.95E+00	0.00E+00	0.00E+00	-1.19E+00	3.00E+00	-3.70E-03	2.60E+03
1	0	0	0	0	0	9	116	2.26E+05	-1.19E+00	3.09E+00	-1.19E+00	-1.93E-03	9.55E-01	1.57E-01	-4.95E+00	7	1.93E-02	1.88E-02	0.00E+00	0.00E+00	-3.56E-02	4.95E+00	0.00E+00	4.95E+00	0.00E+00	0.00E+00	-1.19E+00	3.00E+00	-3.69E-03	2.59E+03
1	0	0	0	0	0	9	116	2.26E+05	-1.19E+00	3.08E+00	-1.19E+00	-1.82E-03	9.53E-01	1.57E-01	-4.95E+00	7	1.93E-02	1.88E-02	0.00E+00	0.00E+00	-3.55E-02	4.95E+00	0.00E+00	4.95E+00	0.00E+00	0.00E+00	-1.19E+00	3.00E+00	-3.68E-03	2.58E+03
1	0	0	0	0	0	9	116	2.26E+05	-1.19E+00	3.07E+00	-1.19E+00	-1.76E-03	9.51E-01	1.57E-01	-4.95E+00	7	1.93E-02	1.88E-02	0.00E+00	0.00E+00	-3.55E-02	4.95E+00	0.00E+00	4.95E+00	0.00E+00	0.00E+00	-1.19E+00	3.00E+00	-3.67E-03	2.58E+03
1	0	0	0	0	0	9	116	2.26E+05	-1.19E+00	3.06E+00	-1.19E+00	-1.94E-03	9.49E-01	1.57E-01	-4.96E+00	7	1.93E-02	1.88E-02	0.00E+00	0.00E+00	-3.54E-02	4.96E+00	0.00E+00	4.96E+00	0.00E+00	0.00E+00	-1.19E+00	3.00E+00	-3.66E-03	2.57E+03
1	0	0	0	0	0	9	116	2.26E+05	-1.19E+00	3.05E+00	-1.19E+00	-1.31E-03	9.48E-01	1.57E-01	-4.96E+00	7	1.93E-02	1.88E-02	0.00E+00	0.00E+00	-3.54E-02	4.96E+00	0.00E+00	4.96E+00	0.00E+00	0.00E+00	-1.19E+00	3.00E+00	-3.64E-03	2.56E+03
1	0	0	0	0	0	9	116	2.26E+05	-1.19E+00	3.04E+00	-1.19E+00	-1.53E-03	9.46E-01	1.57E-01	-4.96E+00	7	1.93E-02	1.88E-02	0.00E+00	0.00E+00	-3.53E-02	4.96E+00	0.00E+00	4.96E+00	0.00E+00	0.00E+00	-1.19E+00	3.00E+00	-3.63E-03	2.55E+03
1	0	0	0	0	0	9	116	2.26E+05	-1.19E+00	3.03E+00	-1.19E+00	-1.49E-03	9.45E-01	1.57E-01	-4.96E+00	7	1.93E-02	1.88E-02	0.00E+00	0.00E+00	-3.52E-02	4.96E+00	0.00E+00	4.96E+00	0.00E+00	0.00E+00	-1.19E+00	3.00E+00	-3.62E-03	2.54E+03
1	0	0	0	0	0	9	116	2.26E+05	-1.19E+00	3.02E+00	-1.19E+00	-1.42E-03	9.43E-01	1.57E-01	-4.96E+00	7	1.93E-02	1.88E-02	0.00E+00	0.00E+00	-3.52E-02	4.96E+00	0.00E+00	4.96E+00	0.00E+00	0.00E+00	-1.19E+00	3.00E+00	-3.61E-03	2.53E+03
1	0	0	0	0	0	9	116	2.26E+05	-1.19E+00	3.01E+00	-1.19E+00	-1.37E-03	9.42E-01	1.57E-01	-4.96E+00	7	1.93E-02	1.88E-02	0.00E+00	0.00E+00	-3.51E-02	4.96E+00	0.00E+00	4.96E+00	0.00E+00	0.00E+00	-1.19E+00	3.00E+00	-3.60E-03	2.53E+03
1	0	0	0	0	0	9	116	2.26E+05	-1.19E+00	3.00E+00	-1.19E+00	-1.29E-03	9.41E-01	1.57E-01	-4.96E+00	7	1.93E-02	1.88E-02	0.00E+00	0.00E+00	-3.51E-02	4.96E+00	0.00E+00	4.96E+00	0.00E+00	0.00E+00	-1.19E+00	3.00E+00	-3.58E-03	2.52E+03
1	0	0	0	0	0	9	116	2.26E+05	-1.19E+00	2.99E+00	-1.19E+00	-1.49E-03	9.39E-01	1.57E-01	-4.97E+00	7	1.93E-02	1.88E-02	0.00E+00	0.00E+00	-3.50E-02	4.97E+00	0.00E+00	4.97E+00	0.00E+00	0.00E+00	-1.19E+00	3.00E+00	-3.57E-03	2.51E+03
1	0	0	0	0	0	9	116	2.26E+05	-1.19E+00	2.98E+00	-1.19E+00	-1.17E-03	9.38E-01	1.57E-01	-4.97E+00	7	1.93E-02	1.88E-02	0.00E+00	0.00E+00	-3.50E-02	4.97E+00	0.00E+00	4.97E+00	0.00E+00	0.00E+00	-1.19E+00	3.00E+00	-3.56E-03	2.50E+03
1	0	0	0	0	0	9	116	2.26E+05	-1.19E+00	2.97E+00	-1.19E+00	-1.11E-03	9.37E-01	1.57E-01	-4.97E+00	7	1.93E-02	1.88E-02	0.00E+00	0.00E+00	-3.50E-02	4.97E+00	0.00E+00	4.97E+00	0.00E+00	0.00E+00	-1.19E+00	3.00E+00	-3.55E-03	2.49E+03
1	0	0	0	0	0	9	116	2.26E+05	-1.19E+00	2.96E+00	-1.19E+00	-1.16E-03	9.36E-01	1.57E-01	-4.97E+00	7	1.93E-02	1.88E-02	0.00E+00	0.00E+00	-3.49E-02	4.97E+00	0.00E+00	4.97E+00	0.00E+00	0.00E+00	-1.19E+00	3.00E+00	-3.54E-03	2.48E+03
1	0	0	0	0	0	9	116	2.26E+05	-1.19E+00	2.95E+00	-1.19E+00	-1.10E-03	9.35E-01	1.57E-01	-4.97E+00	7	1.93E-02	1.88E-02	0.00E+00	0.00E+00	-3.49E-02	4.97E+00	0.00E+00	4.97E+00	0.00E+00	0.00E+00	-1.19E+00	3.00E+00	-3.52E-03	2.48E+03
1	0	0	0	0	0	9	116	2.26E+05	-1.19E+00	2.94E+00	-1.19E+00	-1.09E-03	9.34E-01	1.57E-01	-4.97E+00	7	1.93E-02	1.89E-02	0.00E+00	0.00E+00	-3.48E-02	4.97E+00	0.00E+00	4.97E+00	0.00E+00	0.00E+00	-1.19E+00	3.00E+00	-3.51E-03	2.47E+03
1	0	0	0	0	0	9	116	2.26E+05	-1.19E+00	2.93E+00	-1.19E+00	-1.02E-03	9.33E-01	1.57E-01	-4.97E+00	7	1.93E-02	1.89E-02	0.00E+00	0.00E+00	-3.48E-02	4.97E+00	0.00E+00	4.97E+00	0.00E+00	0.00E+00	-1.19E+00	3.00E+00	-3.50E-03	2.46E+03
1	0	0	0	0	0	9	116	2.26E+05	-1.19E+00	2.92E+00	-1.19E+00	-1.03E-03	9.31E-01	1.57E-01	-4.97E+00	7	1.93E-02	1.89E-02	0.00E+00	0.00E+00	-3.48E-02	4.97E+00	0.00E+00	4.97E+00	0.00E+00	0.00E+00	-1.19E+00	3.00E+00	-3.49E-03	2.45E+03
1	0	0	0	0	0	9	116	2.26E+05	-1.19E+00	2.91E+00	-1.19E+00	-1.00E-03	9.30E-01	1.57E-01	-4.97E+00	7	1.93E-02	1.89E-02	0.00E+00	0.00E+00	-3.47E-02	4.97E+00	0.00E+00	4.97E+00	0.00E+00	0.00E+00	-1.19E+00	3.00E+00	-3.48E-03	2.44E+03
1	0	0	0	0	0	9	116	2.26E+05	-1.19E+00	2.90E+00	-1.19E+00	-9.53E-04	9.30E-01	1.57E-01	-4.97E+00	7	1.93E-02	1.89E-02	0.00E+00	0.00E+00	-3.47E-02	4.97E+00	0.00E+00	4.97E+00	0.00E+00	0.00E+00	-1.19E+00	3.00E+00	-3.46E-03	2.43E+03
1	0	0	0	0	0	9	116	2.26E+05	-1.19E+00	2.89E+00	-1.19E+00	-9.12E-04	9.29E-01	1.57E-01	-4.98E+00	7	1.93E-02	1.89E-02	0.00E+00	0.00E+00	-3.46E-02	4.98E+00	0.00E+00	4.98E+00	0.00E+00	0.00E+00	-1.19E+00	3.00E+00	-3.45E-03	2.42E+03
1	0	0	0	0	0	9	116	2.26E+05	-1.19E+00	2.88E+00	-1.19E+00	-9.36E-04	9.28E-01	1.57E-01	-4.98E+00	7	1.93E-02	1.89E-02	0.00E+00	0.00E+00	-3.46E-02	4.98E+00	0.00E+00	4.98E+00	0.00E+00	0.00E+00	-1.19E+00	3.00E+00	-3.44E-03	2.42E+03
1	0	0	0	0	0	9	116	2.26E+05	-1.19E+00	2.87E+00	-1.19E+00	-9.03E-04	9.27E-01	1.57E-01	-4.98E+00	7	1.93E-02	1.89E-02	0.00E+00	0.00E+00	-3.46E-02	4.98E+00	0.00E+00	4.98E+00	0.00E+00	0.00E+00	-1.19E+00	3.00E+00	-3.43E-03	2.41E+03
1	0	0	0	0	0	9	116	2.26E+05	-1.19E+00	2.86E+00	-1.19E+00	-8.82E-04	9.26E-01	1.57E-01	-4.98E+00	7	1.93E-02	1.89E-02	0.00E+00	0.00E+00	-3.45E-02	4.98E+00	0.00E+00	4.98E+00	0.00E+00	0.00E+00	-1.19E+00	3.00E+00	-3.42E-03	2.40E+03
1	0	0	0	0	0	9	116	2.26E+05	-1.19E+00	2.85E+00	-1.19E+00	-8.65E-04	9.25E-01	1.57E-01	-4.98E+00	7	1.93E-02	1.89E-02	0.00E+00	0.00E+00	-3.45E-02	4.98E+00	0.00E+00	4.98E+00	0.00E+00	0.00E+00	-1.19E+00	3.00E+00	-3.40E-03	2.39E+03
1	0	0	0	0	0	9	116	2.26E+05	-1.19E+00	2.84E+00	-1.19E+00	-8.38E-04	9.24E-01	1.57E-01	-4.98E+00	7	1.93E-02	1.89E-02	0.00E+00	0.00E+00	-3.45E-02	4.98E+00	0.00E+00	4.98E+00	0.00E+00	0.00E+00	-1.19E+00	3.00E+00	-3.39E-03	2.38E+03
1	0	0	0	0	0	9	116	2.26E+05	-1.19E+00	2.83E+00	-1.19E+00	-8.08E-04	9.23E-01	1.57E-01	-4.98E+00	7	1.93E-02	1.89E-02	0.00E+00	0.00E+00	-3.45E-02	4.98E+00	0.00E+00	4.98E+00	0.00E+00	0.00E+00	-1.19E+00	3.00E+00	-3.38E-03	2.37E+03
1	0	0	0	0	0	9	116	2.26E+05	-1.19E+00	2.82E+00	-1.19E+00	-8.05E-04	9.23E-01	1.57E-01	-4.98E+00	7	1.93E-02	1.89E-02	0.00E+00	0.00E+00	-3.44E-02	4.98E+00	0.00E+00	4.98E+00	0.00E+00	0.00E+00	-1.19E+00	3.00E+00	-3.37E-03	2.37E+03
1	0	0	0	0	0	9	116	2.26E+05	-1.19E+00	2.81E+00	-1.19E+00	-7.70E-04	9.22E-01	1.57E-01	-4.98E+00	7	1.93E-02	1.89E-02	0.00E+00	0.00E+00	-3.44E-02	4.98E+00	0.00E+00	4.98E+00	0.00E+00	0.00E+00	-1.19E+00	3.00E+00	-3.36E-03	2.36E+03
1	0	0	0	0	0	9	116	2.26E+05	-1.19E+00	2.80E+00	-1.19E+00	-7.43E-04	9.21E-01	1.57E-01	-4.98E+00	7	1.93E-02	1.89E-02	0.00E+00	0.00E+00	-3.44E-02	4.98E+00	0.00E+00	4.98E+00	0.00E+00	0.00E+00	-1.19E+00	3.00E+00	-3.34E-03	2.35E+03
1	0	0	0	0	0	9	116	2.26E+05	-1.19E+00	2.79E+00	-1.19E+00	-7.51E-04	9.20E-01	1.57E-01	-4.98E+00	7	1.93E-02	1.89E-02	0.00E+00	0.00E+00	-3.43E-02	4.98E+00	0.00E+00	4.98E+00	0.00E+00	0.00E+00	-1.19E+00	3.00E+00	-3.33E-03	2.34E+03
1	0	0	0	0	0	9	116	2.26E+05	-1.19E+00	2.78E+00	-1.19E+00	-7.39E-04	9.20E-01	1.57E-01	-4.98E+00	7	1.93E-02	1.89E-02	0.00E+00	0.00E+00	-3.43E-02	4.98E+00	0.00E+00	4.98E+00	0.00E+00	0.00E+00	-1.19E+00	3.00E+00	-3.32E-03	2.33E+03
1	0	0	0	0	0	9	116	2.26E+05	-1.19E+00	2.77E+00	-1.19E+00	-7.17E-04	9.19E-01	1.57E-01	-4.99E+00	7	1.93E-02	1.89E-02	0.00E+00	0.00E+00	-3.43E-02	4.99E+00	0.00E+00	4.99E+00	0.00E+00	0.00E+00	-1.19E+00	3.00E+00	-3.31E-03	2.32E+03
1	0	0	0	0	0	9	116	2.26E+05	-1.19E+00	2.76E+00	-1.19E+00	-7.09E-04	9.18E-01	1.57E-01	-4.99E+00	7	1.93E-02	1.89E-02	0.00E+00	0.00E+00	-3.43E-02	4.99E+00	0.00E+00	4.99E+00	0.00E+00	0.00E+00	-1.19E+00	3.00E+00	-3.30E-03	2.32E+03
1	0	0	0	0	0	9	116	2.26E+05	-1.19E+00	2.75E+00	-1.19E+00	-6.92E-04	9.17E-01	1.57E-01	-4.99E+00	7	1.93E-02	1.89E-02	0.00E+00	0.00E+00	-3.42E-02	4.99E+00	0.00E+00	4.99E+00	0.00E+00	0.00E+00	-1.19E+00	3.00E+00	-3.28E-03	2.31E+03
1	0	0	0	0	0	9	116	2.26E+05	-1.19E+00	2.74E+00	-1.19E+00	-6.65E-04	9.17E-01	1.57E-01	-4.99E+00	7	1.93E-02	1.89E-02	0.00E+00	0.00E+00	-3.42E-02	4.99E+00	0.00E+00	4.99E+00	0.00E+00	0.00E+00	-1.19E+00	3.00E+00	-3.27E-03	2.30E+03
1	0	0	0	0	0	9	116	2.26E+05	-1.19E+00	2.73E+00	-1.19E+00	-6.75E-04	9.16E-01	1.57E-01	-4.99E+00	7	1.93E-02	1.89E-02	0.00E+00	0.00E+00	-3.42E-02	4.99E+00	0.00E+00	4.99E+00	0.00E+00	0.00E+00	-1.19E+00	3.00E+00	-3.26E-03	2.29E+03
1	0	0	0	0	0	9	116	2.26E+05	-1.19E+00	2.72E+00	-1.19E+00	-6.57E-04	9.15E-01	1.57E-01	-4.99E+00	7	1.93E-02	1.89E-02	0.00E+00	0.00E+00	-3.42E-02	4.99E+00	0.00E+00	4.99E+00	0.00E+00	0.00E+00	-1.19E+00	3.00E+00	-3.25E-03	2.28E+03
1	0	0	0	0	0	9	116	2.26E+05	-1.19E+00	2.71E+00	-1.19E+00	-6.49E-04	9.15E-01	1.57E-01	-4.99E+00	7	1.93E-02	1.89E-02	0.00E+00	0.00E+00	-3.41E-02	4.99E+00	0.00E+00	4.99E+00	0.00E+00	0.00E+00	-1.19E+00	3.00E+00	-3.24E-03	2.27E+03
1	0	0	0	0	0	9	116	2.26E+05	-1.19E+00	2.70E+00	-1.19E+00	-6.32E-04	9.14E-01	1.57E-01	-4.99E+00	7	1.93E-02	1.89E-02	0.00E+00	0.00E+00	-3.41E-02	4.99E+00	0.00E+00	4.99E+00	0.00E+00	0.00E+00	-1.19E+00	3.00E+00	-3.22E-03	2.27E+03
1	0	0	0	0	0	9	116	2.26E+05	-1.19E+00	2.69E+00	-1.19E+00	-6.22E-04	9.14E-01	1.57E-01	-4.99E+00	7	1.93E-02	1.89E-02	0.00E+00	0.00E+00	-3.41E-02	4.99E+00	0.00E+00	4.99E+00	0.00E+00	0.00E+00	-1.19E+00	3.00E+00	-3.21E-03	2.26E+03
1	0	0	0	0	0	9	116	2.26E+05	-1.19E+00	2.68E+00	-1.19E+00	-6.12E-04	9.13E-01	1.57E-01	-4.99E+00	7	1.93E-02	1.89E-02	0.00E+00	0.00E+00	-3.41E-02	4.99E+00	0.00E+00	4.99E+00	0.00E+00	0.00E+00	-1.19E+00	3.00E+00	-3.20E-03	2.25E+03
1	0	0	0	0	0	9	116	2.26E+05	-1.19E+00	2.67E+00	-1.19E+00	-6.01E-04	9.12E-01	1.57E-01	-4.99E+00	7	1.93E-02	1.89E-02	0.00E+00	0.00E+00	-3.40E-02	4.99E+00	0.00E+00	4.99E+00	0.00E+00	0.00E+00	-1.19E+00	3.00E+00	-3.19E-03	2.24E+03
1	0	0	0	0	0	9	116	2.26E+05	-1.19E+00	2.66E+00	-1.19E+00	-5.89E-04	9.12E-01	1.57E-01	-4.99E+00	7	1.93E-02	1.89E-02	0.00E+00	0.00E+00	-3.40E-02	4.99E+00	0.00E+00	4.99E+00	0.00E+00	0.00E+00	-1.19E+00	3.00E+00	-3.18E-03	2.23E+03
1	0	0	0	0	0	9	116	2.26E+05	-1.19E+00	2.65E+00	-1.19E+00	-5.82E-04	9.11E-01	1.57E-01	-4.99E+00	7	1.93E-02	1.89E-02	0.00E+00	0.00E+00	-3.40E-02	4.99E+00	0.00E+00	4.99E+00	0.00E+00	0.00E+00	-1.19E+00	3.00E+00	-3.17E-03	2.22E+03
1	0	0	0	0	0	9	116	2.26E+05	-1.19E+00	2.64E+00	-1.19E+00	-5.75E-04	9.11E-01	1.57E-01	-4.99E+00	7	1.93E-02	1.89E-02	0.00E+00	0.00E+00	-3.40E-02	4.99E+00	0.00E+00	4.99E+00	0.00E+00	0.00E+00	-1.19E+00	3.00E+00	-3.15E-03	2.21E+03
1	0	0	0	0	0	9	116	2.26E+05	-1.19E+00	2.63E+00	-1.19E+00	-5.69E-04	9.10E-01	1.57E-01	-4.99E+00	7	1.93E-02	1.89E-02	0.00E+00	0.00E+00	-3.40E-02	4.99E+00	0.00E+00	4.99E+00	0.00E+00	0.00E+00	-1.19E+00	3.00E+00	-3.14E-03	2.21E+03
1	0	0	0	0	0	9	116	2.26E+05	-1.19E+00	2.62E+00	-1.19E+00	-5.62E-04	9.09E-01	1.57E-01	-4.99E+00	7	1.93E-02	1.89E-02	0.00E+00	0.00E+00	-3.39E-02	4.99E+00	0.00E+00	4.99E+00	0.00E+00	0.00E+00	-1.19E+00	3.00E+00	-3.13E-03	2.20E+03
1	0	0	0	0	0	9	116	2.26E+05	-1.19E+00	2.61E+00	-1.19E+00	-5.52E-04	9.09E-01	1.57E-01	-5.00E+00	7	1.93E-02	1.89E-02	0.00E+00	0.00E+00	-3.39E-02	5.00E+00	0.00E+00	5.00E+00	0.00E+00	0.00E+00	-1.19E+00	3.00E+00	-3.12E-03	2.19E+03
1	0	0	0	0	0	9	116	2.26E+05	-1.19E+00	2.60E+00	-1.19E+00	-5.44E-04	9.08E-01	1.57E-01	-5.00E+00	7	1.93E-02	1.89E-02	0.00E+00	0.00E+00	-3.39E-02	5.00E+00	0.00E+00	5.00E+00	0.00E+00	0.00E+00	-1.19E+00	3.00E+00	-3.11E-03	2.18E+03
1	0	0	0	0	0	9	116	2.26E+05	-1.19E+00	2.59E+00	-1.19E+00	-6.31E-04	9.08E-01	1.57E-01	-5.00E+00	7	1.93E-02	1.89E-02	0.00E+00	0.00E+00	-3.39E-02	5.00E+00	0.00E+00	5.00E+00	0.00E+00	0.00E+00	-1.19E+00	3.00E+00	-3.09E-03	2.17E+03
1	0	0	0	0	0	9	116	2.26E+05	-1.19E+00	2.58E+00	-1.19E+00	-5.28E-04	9.07E-01	1.57E-01	-5.00E+00	7	1.93E-02	1.89E-02	0.00E+00	0.00E+00	-3.38E-02	5.00E+00	0.00E+00	5.00E+00	0.00E+00	0.00E+00	-1.19E+00	3.00E+00	-3.08E-03	2.16E+03
1	0	0	0	0	0	9	116	2.26E+05	-1.19E+00	2.57E+00	-1.19E+00	-5.14E-04	9.07E-01	1.57E-01	-5.00E+00	7	1.93E-02	1.89E-02	0.00E+00	0.00E+00	-3.38E-02	5.00E+00	0.00E+00	5.00E+00	0.00E+00	0.00E+00	-1.19E+00	3.00E+00	-3.07E-03	2.16E+03
1	0	0	0	0	0	9	116	2.26E+05	-1.19E+00	2.56E+00	-1.19E+00	-4.55E-04	9.06E-01	1.57E-01	-5.00E+00	7	1.93E-02	1.89E-02	0.00E+00	0.00E+00	-3.38E-02	5.00E+00	0.00E+00	5.00E+00	0.00E+00	0.00E+00	-1.19E+00	3.00E+00	-3.06E-03	2.15E+03
1	0	0	0	0	0	9	116	2.26E+05	-1.19E+00	2.55E+00	-1.19E+00	-5.06E-04	9.06E-01	1.57E-01	-5.00E+00	7	1.93E-02	1.89E-02	0.00E+00	0.00E+00	-3.38E-02	5.00E+00	0.00E+00	5.00E+00	0.00E+00	0.00E+00	-1.19E+00	3.00E+00	-3.05E-03	2.14E+03
1	0	0	0	0	0	9	116	2.26E+05	-1.19E+00	2.54E+00	-1.19E+00	-5.05E-04	9.05E-01	1.57E-01	-5.00E+00	7	1.93E-02	1.89E-02	0.00E+00	0.00E+00	-3.38E-02	5.00E+00	0.00E+00	5.00E+00	0.00E+00	0.00E+00	-1.19E+00	3.00E+00	-3.03E-03	2.13E+03
1	0	0	0	0	0	9	116	2.26E+05	-1.19E+00	2.53E+00	-1.19E+00	-5.04E-04	9.05E-01	1.57E-01	-5.00E+00	7	1.93E-02	1.89E-02	0.00E+00	0.00E+00	-3.38E-02	5.00E+00	0.00E+00	5.00E+00	0.00E+00	0.00E+00	-1.19E+00	3.00E+00	-3.02E-03	2.12E+03
1	0	0	0	0	0	9	116	2.26E+05	-1.19E+00	2.52E+00	-1.19E+00	-4.97E-04	9.04E-01	1.57E-01	-5.00E+00	7	1.93E-02	1.89E-02	0.00E+00	0.00E+00	-3.37E-02	5.00E+00	0.00E+00	5.00E+00	0.00E+00	0.00E+00	-1.19E+00	3.00E+00	-3.01E-03	2.11E+03
1	0	0	0	0	0	9	116	2.26E+05	-1.19E+00	2.51E+00	-1.19E+00	-4.96E-04	9.04E-01	1.57E-01	-5.00E+00	7	1.93E-02	1.89E-02	0.00E+00	0.00E+00	-3.37E-02	5.00E+00	0.00E+00	5.00E+00	0.00E+00	0.00E+00	-1.19E+00	3.00E+00	-3.00E-03	2.11E+03
1	0	0	0	0	0	9	116	2.26E+05	-1.19E+00	2.50E+00	-1.19E+00	-4.91E-04	9.03E-01	1.57E-01	-5.00E+00	7	1.93E-02	1.89E-02	0.00E+00	0.00E+00	-3.37E-02	5.00E+00	0.00E+00	5.00E+00	0.00E+00	0.00E+00	-1.19E+00	3.00E+00	-2.99E-03	2.10E+03
1	0	0	0	0	0	9	116	2.26E+05	-1.19E+00	2.50E+00	-1.19E+00	-1.23E-04	9.03E-01	1.57E-01	-5.00E+00	7	1.93E-02	1.89E-02	0.00E+00	0.00E+00	-3.37E-02	5.00E+00	0.00E+00	5.00E+00	0.00E+00	0.00E+00	-1.19E+00	3.00E+00	-2.98E-03	2.10E+03
1	0	0	0	0	0	9	116	2.26E+05	-1.19E+00	2.50E+00	-1.19E+00	-6.63E-07	9.03E-01	1.57E-01	-5.00E+00	7	1.93E-02	1.89E-02	0.00E+00	0.00E+00	-3.37E-02	5.00E+00	0.00E+00	5.00E+00	0.00E+00	0.00E+00	-1.19E+00	3.00E+00	-2.98E-03	2.10E+03
3	0	0	1	1	0	10	115	2.26E+05	0.00E+00	2.60E+00	0.00E+00	-1.86E-05	9.03E-01	1.57E-01	-5.00E+00	7	1.93E-02	1.89E-02	0.00E+00	0.00E+00	-3.37E-02	5.00E+00	0.00E+00	5.00E+00	0.00E+00	0.00E+00	0.00E+00	3.00E+00	0.00E+00	0.00E+00
3	0	0	1	0	0	10	115	2.26E+05	0.00E+00	2.74E+00	0.00E+00	0.00E+00	9.03E-01	1.57E-01	-5.00E+00	7	1.93E-02	1.89E-02	0.00E+00	0.00E+00	-3.37E-02	5.00E+00	0.00E+00	5.00E+00	0.00E+00	0.00E+00	0.00E+00	3.00E+00	0.00E+00	0.00E+00
3	0	0	1	0	0	10	115	2.26E+05	0.00E+00	2.82E+00	0.00E+00	0.00E+00	9.03E-01	1.57E-01	-5.00E+00	7	1.93E-02	1.89E-02	0.00E+00	0.00E+00	-3.37E-02	5.00E+00	0.00E+00	5.00E+00	0.00E+00	0.00E+00	0.00E+00	3.00E+00	0.00E+00	0.00E+00
3	0	0	1	0	0	10	115	2.26E+05	0.00E+00	2.89E+00	0.00E+00	0.00E+00	9.03E-01	1.57E-01	-5.00E+00	7	1.93E-02	1.89E-02	0.00E+00	0.00E+00	-3.37E-02	5.00E+00	0.00E+00	5.00E+00	0.00E+00	0.00E+00	0.00E+00	3.00E+00	0.00E+00	0.00E+00
3	0	0	1	0	0	10	115	2.26E+05	0.00E+00	2.94E+00	0.00E+00	0.00E+00	9.03E-01	1.57E-01	-5.00E+00	7	1.93E-02	1.89E-02	0.00E+00	0.00E+00	-3.37E-02	5.00E+00	0.00E+00	5.00E+00	0.00E+00	0.00E+00	0.00E+00	3.00E+00	0.00E+00	0.00E+00
3	0	0	1	0	0	10	115	2.26E+05	0.00E+00	2.99E+00	0.00E+00	0.00E+00	9.03E-01	1.57E-01	-5.00E+00	7	1.93E-02	1.89E-02	0.00E+00	0.00E+00	-3.37E-02	5.00E+00	0.00E+00	5.00E+00	0.00E+00	0.00E+00	0.00E+00	3.00E+00	0.00E+00	0.00E+00
3	0	0	1	0	0	10	115	2.26E+05	0.00E+00	3.04E+00	0.00E+00	0.00E+00	9.03E-01	1.57E-01	-5.00E+00	7	1.93E-02	1.89E-02	0.00E+00	0.00E+00	-3.37E-02	5.00E+00	0.00E+00	5.00E+00	0.00E+00	0.00E+00	0.00E+00	3.00E+00	0.00E+00	0.00E+00
3	0	0	1	0	0	10	115	2.26E+05	0.00E+00	3.08E+00	0.00E+00	0.00E+00	9.03E-01	1.57E-01	-5.00E+00	7	1.93E-02	1.89E-02	0.00E+00	0.00E+00	-3.37E-02	5.00E+00	0.00E+00	5.00E+00	0.00E+00	0.00E+00	0.00E+00	3.00E+00	0.00E+00	0.00E+00
3	0	0	1	0	0	10	115	2.26E+05	0.00E+00	3.12E+00	0.00E+00	0.00E+00	9.03E-01	1.57E-01	-5.00E+00	7	1.93E-02	1.89E-02	0.00E+00	0.00E+00	-3.37E-02	5.00E+00	0.00E+00	5.00E+00	0.00E+00	0.00E+00	0.00E+00	3.00E+00	0.00E+00	0.00E+00
3	0	0	1	0	0	10	115	2.26E+05	0.00E+00	3.15E+00	0.00E+00	0.00E+00	9.03E-01	1.57E-01	-5.00E+00	7	1.93E-02	1.89E-02	0.00E+00	0.00E+00	-3.37E-02	5.00E+00	0.00E+00	5.00E+00	0.00E+00	0.00E+00	0.00E+00	3.00E+00	0.00E+00	0.00E+00
3	0	0	0	0	0	10	116	2.26E+05	1.19E+00	3.28E+00	0.00E+00	0.00E+00	9.03E-01	1.57E-01	-5.00E+00	7	1.93E-02	1.89E-02	0.00E+00	0.00E+00	-3.37E-02	5.00E+00	0.00E+00	5.00E+00	1.00E+02	0.00E+00	0.00E+00	3.00E+00	0.00E+00	0.00E+00
1	1	0	0	1	1	6	116	2.26E+05	1.19E+00	3.28E+00	1.19E+00	6.63E-07	9.03E-01	1.57E-01	6.63E-07	8	2.17E-09	0.00E+00	0.00E+00	0.00E+00	-3.37E-02	0.00E+00	6.63E-07	6.63E-07	0.00E+00	0.00E+00	1.19E+00	4.00E+00	3.91E-03	2.75E+03
1	1	0	0	0	1	6	116	2.26E+05	1.19E+00	3.29E+00	1.19E+00	5.97E-06	9.03E-01	1.57E-01	6.63E-06	8	2.18E-08	0.00E+00	0.00E+00	0.00E+00	-3.37E-02	0.00E+00	6.63E-06	6.63E-06	0.00E+00	0.00E+00	1.19E+00	4.00E+00	3.92E-03	2.76E+03
1	1	0	0	0	1	6	116	2.26E+05	1.19E+00	3.30E+00	1.19E+00	9.28E-06	9.03E-01	1.57E-01	1.59E-05	8	5.23E-08	0.00E+00	0.00E+00	0.00E+00	-3.37E-02	0.00E+00	1.59E-05	1.59E-05	0.00E+00	0.00E+00	1.19E+00	4.00E+00	3.94E-03	2.76E+03
1	1	0	0	0	1	6	116	2.26E+05	1.19E+00	3.31E+00	1.19E+00	1.33E-05	9.03E-01	1.57E-01	2.92E-05	8	9.61E-08	0.00E+00	0.00E+00	0.00E+00	-3.37E-02	0.00E+00	2.92E-05	2.92E-05	0.00E+00	0.00E+00	1.19E+00	4.00E+00	3.95E-03	2.77E+03
1	1	0	0	0	1	6	116	2.26E+05	1.19E+00	3.32E+00	1.19E+00	1.66E-05	9.03E-01	1.57E-01	4.57E-05	8	1.51E-07	0.00E+00	0.00E+00	0.00E+00	-3.37E-02	0.00E+00	4.57E-05	4.57E-05	0.00E+00	0.00E+00	1.19E+00	4.00E+00	3.96E-03	2.78E+03
1	1	0	0	0	1	6	116	2.26E+05	1.19E+00	3.33E+00	1.19E+00	1.99E-05	9.03E-01	1.57E-01	6.56E-05	8	2.17E-07	0.00E+00	0.00E+00	0.00E+00	-3.37E-02	0.00E+00	6.56E-05	6.56E-05	0.00E+00	0.00E+00	1.19E+00	4.00E+00	3.97E-03	2.79E+03
1	1	0	0	0	1	6	116	2.26E+05	1.19E+00	3.34E+00	1.19E+00	2.32E-05	9.03E-01	1.57E-01	8.88E-05	8	2.94E-07	0.00E+00	0.00E+00	0.00E+00	-3.37E-02	0.00E+00	8.88E-05	8.88E-05	0.00E+00	0.00E+00	1.19E+00	4.00E+00	3.98E-03	2.80E+03
1	1	0	0	0	1	6	116	2.26E+05	1.19E+00	3.35E+00	1.19E+00	2.59E-05	9.03E-01	1.57E-01	1.15E-04	8	3.81E-07	0.00E+00	0.00E+00	0.00E+00	-3.37E-02	0.00E+00	1.15E-04	1.15E-04	0.00E+00	0.00E+00	1.19E+00	4.00E+00	4.00E-03	2.81E+03
1	1	0	0	0	1	6	116	2.26E+05	1.19E+00	3.36E+00	1.19E+00	2.85E-05	9.03E-01	1.57E-01	1.43E-04	8	4.77E-07	0.00E+00	0.00E+00	0.00E+00	-3.37E-02	0.00E+00	1.43E-04	1.43E-04	0.00E+00	0.00E+00	1.19E+00	4.00E+00	4.01E-03	2.81E+03
1	1	0	0	0	1	6	116	2.26E+05	1.19E+00	3.37E+00	1.19E+00	3.05E-05	9.03E-01	1.57E-01	1.74E-04	8	5.79E-07	0.00E+00	0.00E+00	0.00E+00	-3.37E-02	0.00E+00	1.74E-04	1.74E-04	0.00E+00	0.00E+00	1.19E+00	4.00E+00	4.02E-03	2.82E+03
1	1	0	0	0	1	6	116	2.26E+05	1.19E+00	3.38E+00	1.19E+00	3.31E-05	9.03E-01	1.57E-01	2.07E-04	8	6.91E-07	0.00E+00	0.00E+00	0.00E+00	-3.37E-02	0.00E+00	2.07E-04	2.07E-04	0.00E+00	0.00E+00	1.19E+00	4.00E+00	4.03E-03	2.83E+03
1	1	0	0	0	1	6	116	2.26E+05	1.19E+00	3.39E+00	1.19E+00	3.45E-05	9.03E-01	1.57E-01	2.41E-04	8	8.08E-07	0.00E+00	0.00E+00	0.00E+00	-3.37E-02	0.00E+00	2.41E-04	2.41E-04	0.00E+00	0.00E+00	1.19E+00	4.00E+00	4.04E-03	2.84E+03
1	1	0	0	0	1	6	116	2.26E+05	1.19E+00	3.40E+00	1.19E+00	3.71E-05	9.03E-01	1.57E-01	2.78E-04	8	9.34E-07	0.00E+00	0.00E+00	0.00E+00	-3.37E-02	0.00E+00	2.78E-04	2.78E-04	0.00E+00	0.00E+00	1.19E+00	4.00E+00	4.06E-03	2.85E+03
1	1	0	0	0	1	6	116	2.26E+05	1.19E+00	3.41E+00	1.19E+00	3.84E-05	9.03E-01	1.57E-01	3.17E-04	8	1.06E-06	0.00E+00	0.00E+00	0.00E+00	-3.37E-02	0.00E+00	3.17E-04	3.17E-04	0.00E+00	0.00E+00	1.19E+00	4.00E+00	4.07E-03	2.86E+03
1	1	0	0	0	1	6	116	2.26E+05	1.19E+00	3.42E+00	1.19E+00	4.04E-05	9.03E-01	1.57E-01	3.57E-04	8	1.20E-06	0.00E+00	0.00E+00	0.00E+00	-3.37E-02	0.00E+00	3.57E-04	3.57E-04	0.00E+00	0.00E+00	1.19E+00	4.00E+00	4.08E-03	2.87E+03
1	1	0	0	0	1	6	116	2.26E+05	1.19E+00	3.43E+00	1.19E+00	4.24E-05	9.04E-01	1.57E-01	4.00E-04	8	1.35E-06	0.00E+00	0.00E+00	0.00E+00	-3.37E-02	0.00E+00	4.00E-04	4.00E-04	0.00E+00	0.00E+00	1.19E+00	4.00E+00	4.09E-03	2.87E+03
1	1	0	0	0	1	6	116	2.26E+05	1.19E+00	3.44E+00	1.19E+00	4.31E-05	9.04E-01	1.57E-01	4.43E-04	8	1.50E-06	0.00E+00	0.00E+00	0.00E+00	-3.37E-02	0.00E+00	4.43E-04	4.43E-04	0.00E+00	0.00E+00	1.19E+00	4.00E+00	4.10E-03	2.88E+03
1	1	0	0	0	1	6	116	2.26E+05	1.19E+00	3.45E+00	1.19E+00	4.51E-05	9.04E-01	1.57E-01	4.88E-04	8	1.65E-06	0.00E+00	0.00E+00	0.00E+00	-3.37E-02	0.00E+00	4.88E-04	4.88E-04	0.00E+00	0.00E+00	1.19E+00	4.00E+00	4.12E-03	2.89E+03
1	1	0	0	0	1	6	116	2.26E+05	1.19E+00	3.46E+00	1.19E+00	4.84E-05	9.04E-01	1.57E-01	5.36E-04	8	1.82E-06	0.00E+00	0.00E+00	0.00E+00	-3.37E-02	0.00E+00	5.36E-04	5.36E-04	0.00E+00	0.00E+00	1.19E+00	4.00E+00	4.13E-03	2.90E+03
1	1	0	0	0	1	6	116	2.26E+05	1.19E+00	3.47E+00	1.19E+00	5.04E-05	9.04E-01	1.57E-01	5.87E-04	8	1.99E-06	0.00E+00	0.00E+00	0.00E+00	-3.37E-02	0.00E+00	5.87E-04	5.87E-04	0.00E+00	0.00E+00	1.19E+00	4.00E+00	4.14E-03	2.91E+03
1	1	0	0	0	1	6	116	2.26E+05	1.19E+00	3.48E+00	1.19E+00	5.17E-05	9.04E-01	1.57E-01	6.38E-04	8	2.17E-06	0.00E+00	0.00E+00	0.00E+00	-3.37E-02	0.00E+00	6.38E-04	6.38E-04	0.00E+00	0.00E+00	1.19E+00	4.00E+00	4.15E-03	2.92E+03
1	1	0	0	0	1	6	116	2.26E+05	1.19E+00	3.49E+00	1.19E+00	5.37E-05	9.04E-01	1.57E-01	6.92E-04	8	2.36E-06	0.00E+00	0.00E+00	0.00E+00	-3.37E-02	0.00E+00	6.92E-04	6.92E-04	0.00E+00	0.00E+00	1.19E+00	4.00E+00	4.16E-03	2.93E+03
1	1	0	0	0	1	6	116	2.26E+05	1.19E+00	3.50E+00	1.19E+00	5.63E-05	9.04E-01	1.57E-01	7.48E-04	8	2.56E-06	0.00E+00	0.00E+00	0.00E+00	-3.37E-02	0.00E+00	7.48E-04	7.48E-04	0.00E+00	0.00E+00	1.19E+00	4.00E+00	4.18E-03	2.93E+03
1	1	0	0	0	1	6	116	2.26E+05	1.19E+00	3.51E+00	1.19E+00	5.83E-05	9.04E-01	1.57E-01	8.07E-04	8	2.76E-06	0.00E+00	0.00E+00	0.00E+00	-3.37E-02	0.00E+00	8.07E-04	8.07E-04	0.00E+00	0.00E+00	1.19E+00	4.00E+00	4.19E-03	2.94E+03
1	1	0	0	0	1	6	116	2.26E+05	1.19E+00	3.52E+00	1.19E+00	6.17E-05	9.04E-01	1.57E-01	8.68E-04	8	2.98E-06	0.00E+00	0.00E+00	0.00E+00	-3.37E-02	0.00E+00	8.68E-04	8.68E-04	0.00E+00	0.00E+00	1.19E+00	4.00E+00	4.20E-03	2.95E+03
1	1	0	0	0	1	6	116	2.26E+05	1.19E+00	3.53E+00	1.19E+00	6.36E-05	9.04E-01	1.57E-01	9.32E-04	8	3.20E-06	0.00E+00	0.00E+00	0.00E+00	-3.37E-02	0.00E+00	9.32E-04	9.32E-04	0.00E+00	0.00E+00	1.19E+00	4.00E+00	4.21E-03	2.96E+03
1	1	0	0	0	1	6	116	2.26E+05	1.19E+00	3.54E+00	1.19E+00	6.70E-05	9.04E-01	1.57E-01	9.99E-04	8	3.44E-06	0.00E+00	0.00E+00	0.00E+00	-3.37E-02	0.00E+00	9.99E-04	9.99E-04	0.00E+00	0.00E+00	1.19E+00	4.00E+00	4.23E-03	2.97E+03
1	1	0	0	0	1	6	116	2.26E+05	1.19E+00	3.55E+00	1.19E+00	7.23E-05	9.04E-01	1.57E-01	1.07E-03	8	3.70E-06	0.00E+00	0.00E+00	0.00E+00	-3.37E-02	0.00E+00	1.07E-03	1.07E-03	0.00E+00	0.00E+00	1.19E+00	4.00E+00	4.24E-03	2.98E+03
1	1	0	0	0	1	6	116	2.26E+05	1.19E+00	3.56E+00	1.19E+00	7.56E-05	9.04E-01	1.57E-01	1.15E-03	8	3.96E-06	0.00E+00	0.00E+00	0.00E+00	-3.37E-02	0.00E+00	1.15E-03	1.15E-03	0.00E+00	0.00E+00	1.19E+00	4.00E+00	4.25E-03	2.98E+03
1	1	0	0	0	1	6	116	2.26E+05	1.19E+00	3.57E+00	1.19E+00	8.09E-05	9.04E-01	1.57E-01	1.23E-03	8	4.25E-06	0.00E+00	0.00E+00	0.00E+00	-3.37E-02	0.00E+00	1.23E-03	1.23E-03	0.00E+00	0.00E+00	1.19E+00	4.00E+00	4.26E-03	2.99E+03
1	1	0	0	0	1	6	116	2.26E+05	1.19E+00	3.58E+00	1.19E+00	8.68E-05	9.04E-01	1.57E-01	1.31E-03	8	4.56E-06	0.00E+00	0.00E+00	0.00E+00	-3.37E-02	0.00E+00	1.31E-03	1.31E-03	0.00E+00	0.00E+00	1.19E+00	4.00E+00	4.27E-03	3.00E+03
1	1	0	0	0	1	6	116	2.26E+05	1.19E+00	3.59E+00	1.19E+00	9.35E-05	9.05E-01	1.57E-01	1.41E-03	8	4.90E-06	0.00E+00	0.00E+00	0.00E+00	-3.37E-02	0.00E+00	1.41E-03	1.41E-03	0.00E+00	0.00E+00	1.19E+00	4.00E+00	4.29E-03	3.01E+03
1	1	0	0	0	1	6	116	2.26E+05	1.19E+00	3.60E+00	1.19E+00	1.03E-04	9.05E-01	1.57E-01	1.51E-03	8	5.27E-06	0.00E+00	0.00E+00	0.00E+00	-3.38E-02	0.00E+00	1.51E-03	1.51E-03	0.00E+00	0.00E+00	1.19E+00	4.00E+00	4.30E-03	3.02E+03
1	1	0	0	0	1	6	116	2.26E+05	1.19E+00	3.61E+00	1.19E+00	1.15E-04	9.05E-01	1.57E-01	1.63E-03	8	5.68E-06	0.00E+00	0.00E+00	0.00E+00	-3.38E-02	0.00E+00	1.63E-03	1.63E-03	0.00E+00	0.00E+00	1.19E+00	4.00E+00	4.31E-03	3.03E+03
1	1	0	0	0	1	6	116	2.26E+05	1.19E+00	3.62E+00	1.19E+00	1.31E-04	9.05E-01	1.57E-01	1.76E-03	8	6.15E-06	0.00E+00	0.00E+00	0.00E+00	-3.38E-02	0.00E+00	1.76E-03	1.76E-03	0.00E+00	0.00E+00	1.19E+00	4.00E+00	4.32E-03	3.03E+03
1	1	0	0	0	1	6	116	2.26E+05	1.19E+00	3.63E+00	1.19E+00	1.52E-04	9.05E-01	1.57E-01	1.91E-03	8	6.71E-06	0.00E+00	0.00E+00	0.00E+00	-3.38E-02	0.00E+00	1.91E-03	1.91E-03	0.00E+00	0.00E+00	1.19E+00	4.00E+00	4.33E-03	3.04E+03
1	1	0	0	0	1	6	116	2.26E+05	1.19E+00	3.64E+00	1.19E+00	1.82E-04	9.05E-01	1.57E-01	2.09E-03	8	7.37E-06	0.00E+00	0.00E+00	0.00E+00	-3.38E-02	0.00E+00	2.09E-03	2.09E-03	0.00E+00	0.00E+00	1.19E+00	4.00E+00	4.35E-03	3.05E+03
1	1	0	0	0	1	6	116	2.26E+05	1.19E+00	3.65E+00	1.19E+00	2.25E-04	9.05E-01	1.57E-01	2.32E-03	8	8.19E-06	0.00E+00	0.00E+00	0.00E+00	-3.38E-02	0.00E+00	2.32E-03	2.32E-03	0.00E+00	0.00E+00	1.19E+00	4.00E+00	4.36E-03	3.06E+03
1	1	0	0	0	1	6	116	2.26E+05	1.19E+00	3.66E+00	1.19E+00	2.89E-04	9.06E-01	1.57E-01	2.60E-03	8	9.25E-06	0.00E+00	0.00E+00	0.00E+00	-3.38E-02	0.00E+00	2.60E-03	2.60E-03	0.00E+00	0.00E+00	1.19E+00	4.00E+00	4.37E-03	3.07E+03
1	1	0	0	0	1	6	116	2.26E+05	1.19E+00	3.67E+00	1.19E+00	3.89E-04	9.06E-01	1.57E-01	2.99E-03	8	1.07E-05	0.00E+00	0.00E+00	0.00E+00	-3.38E-02	0.00E+00	2.99E-03	2.99E-03	0.00E+00	0.00E+00	1.19E+00	4.00E+00	4.38E-03	3.08E+03
1	1	0	0	0	1	6	116	2.26E+05	1.19E+00	3.68E+00	1.19E+00	5.56E-04	9.07E-01	1.57E-01	3.55E-03	8	1.27E-05	0.00E+00	0.00E+00	0.00E+00	-3.38E-02	0.00E+00	3.55E-03	3.55E-03	0.00E+00	0.00E+00	1.19E+00	4.00E+00	4.39E-03	3.09E+03
1	1	0	0	0	1	6	116	2.26E+05	1.19E+00	3.69E+00	1.19E+00	8.55E-04	9.08E-01	1.57E-01	4.40E-03	8	1.59E-05	0.00E+00	0.00E+00	0.00E+00	-3.39E-02	0.00E+00	4.40E-03	4.40E-03	0.00E+00	0.00E+00	1.19E+00	4.00E+00	4.41E-03	3.09E+03
1	1	0	0	0	1	6	116	2.26E+05	1.19E+00	3.70E+00	1.19E+00	1.41E-03	9.09E-01	1.57E-01	5.81E-03	8	2.11E-05	0.00E+00	0.00E+00	0.00E+00	-3.39E-02	0.00E+00	5.81E-03	5.81E-03	0.00E+00	0.00E+00	1.19E+00	4.00E+00	4.42E-03	3.10E+03
1	1	0	0	0	1	6	116	2.26E+05	1.19E+00	3.71E+00	1.19E+00	2.63E-03	9.12E-01	1.57E-01	8.44E-03	8	3.08E-05	0.00E+00	0.00E+00	0.00E+00	-3.40E-02	0.00E+00	8.44E-03	8.44E-03	0.00E+00	0.00E+00	1.19E+00	4.00E+00	4.43E-03	3.11E+03
1	1	0	0	0	1	6	116	2.26E+05	1.19E+00	3.70E+00	1.19E+00	4.74E-02	9.59E-01	1.58E-01	5.58E-02	8	2.07E-04	0.00E+00	0.00E+00	0.00E+00	-3.58E-02	0.00E+00	5.58E-02	5.58E-02	0.00E+00	0.00E+00	1.19E+00	4.00E+00	4.42E-03	3.10E+03
1	1	0	0	0	1	6	116	2.26E+05	1.19E+00	3.69E+00	1.19E+00	4.72E-02	1.01E+00	1.58E-01	1.03E-01	8	3.81E-04	0.00E+00	0.00E+00	0.00E+00	-3.75E-02	0.00E+00	1.03E-01	1.03E-01	0.00E+00	0.00E+00	1.19E+00	4.00E+00	4.41E-03	3.09E+03
1	1	0	0	0	1	6	116	2.27E+05	1.19E+00	3.69E+00	1.19E+00	9.94E-02	1.11E+00	1.58E-01	2.02E-01	8	7.48E-04	0.00E+00	0.00E+00	0.00E+00	-4.13E-02	0.00E+00	2.02E-01	2.02E-01	0.00E+00	0.00E+00	1.19E+00	4.00E+00	4.40E-03	3.09E+03
1	1	0	0	0	1	6	116	2.27E+05	1.19E+00	3.69E+00	1.19E+00	9.94E-02	1.21E+00	1.58E-01	3.02E-01	8	1.12E-03	0.00E+00	0.00E+00	0.00E+00	-4.50E-02	0.00E+00	3.02E-01	3.02E-01	0.00E+00	0.00E+00	1.19E+00	4.00E+00	4.41E-03	3.09E+03
1	1	0	0	0	1	6	116	2.27E+05	1.19E+00	3.70E+00	1.19E+00	9.94E-02	1.30E+00	1.59E-01	4.01E-01	8	1.48E-03	0.00E+00	0.00E+00	0.00E+00	-4.87E-02	0.00E+00	4.01E-01	4.01E-01	0.00E+00	0.00E+00	1.19E+00	4.00E+00	4.41E-03	3.10E+03
1	1	0	0	0	1	6	116	2.28E+05	1.19E+00	3.70E+00	1.19E+00	9.94E-02	1.40E+00	1.59E-01	5.01E-01	8	1.85E-03	0.00E+00	0.00E+00	0.00E+00	-5.24E-02	0.00E+00	5.01E-01	5.01E-01	0.00E+00	0.00E+00	1.19E+00	4.00E+00	4.41E-03	3.10E+03
1	1	0	0	0	1	6	116	2.28E+05	1.19E+00	3.70E+00	1.19E+00	9.94E-02	1.50E+00	1.60E-01	6.00E-01	8	2.22E-03	0.00E+00	0.00E+00	0.00E+00	-5.61E-02	0.00E+00	6.00E-01	6.00E-01	0.00E+00	0.00E+00	1.19E+00	4.00E+00	4.42E-03	3.10E+03
1	1	0	0	0	1	6	116	2.28E+05	1.19E+00	3.71E+00	1.19E+00	9.94E-02	1.60E+00	1.60E-01	7.00E-01	8	2.59E-03	0.00E+00	0.00E+00	0.00E+00	-5.98E-02	0.00E+00	7.00E-01	7.00E-01	0.00E+00	0.00E+00	1.19E+00	4.00E+00	4.42E-03	3.11E+03
1	1	0	0	0	1	6	116	2.28E+05	1.19E+00	3.71E+00	1.19E+00	9.94E-02	1.70E+00	1.60E-01	7.99E-01	8	2.96E-03	0.00E+00	0.00E+00	0.00E+00	-6.35E-02	0.00E+00	7.99E-01	7.99E-01	0.00E+00	0.00E+00	1.19E+00	4.00E+00	4.43E-03	3.11E+03
1	1	0	0	0	1	6	116	2.29E+05	1.19E+00	3.72E+00	1.19E+00	9.94E-02	1.80E+00	1.61E-01	8.99E-01	8	3.32E-03	0.00E+00	0.00E+00	0.00E+00	-6.72E-02	0.00E+00	8.99E-01	8.99E-01	0.00E+00	0.00E+00	1.19E+00	4.00E+00	4.43E-03	3.11E+03
1	1	0	0	0	1	6	116	2.29E+05	1.19E+00	3.72E+00	1.19E+00	9.94E-02	1.90E+00	1.61E-01	9.98E-01	8	3.69E-03	0.00E+00	0.00E+00	0.00E+00	-7.09E-02	0.00E+00	9.98E-01	9.98E-01	0.00E+00	0.00E+00	1.19E+00	4.00E+00	4.44E-03	3.12E+03
1	1	0	0	0	1	6	116	2.29E+05	1.19E+00	3.73E+00	1.19E+00	9.94E-02	2.00E+00	1.61E-01	1.10E+00	8	4.06E-03	0.00E+00	0.00E+00	0.00E+00	-7.46E-02	0.00E+00	1.10E+00	1.10E+00	0.00E+00	0.00E+00	1.19E+00	4.00E+00	4.44E-03	3.12E+03
1	1	0	0	0	1	6	116	2.30E+05	1.19E+00	3.73E+00	1.19E+00	9.94E-02	2.10E+00	1.62E-01	1.20E+00	8	4.43E-03	0.00E+00	0.00E+00	0.00E+00	-7.84E-02	0.00E+00	1.20E+00	1.20E+00	0.00E+00	0.00E+00	1.19E+00	4.00E+00	4.45E-03	3.13E+03
1	1	0	0	0	1	6	116	2.30E+05	1.19E+00	3.74E+00	1.19E+00	9.94E-02	2.20E+00	1.62E-01	1.30E+00	8	4.81E-03	0.00E+00	0.00E+00	0.00E+00	-8.21E-02	0.00E+00	1.30E+00	1.30E+00	0.00E+00	0.00E+00	1.19E+00	4.00E+00	4.46E-03	3.13E+03
1	1	0	0	0	1	6	116	2.30E+05	1.19E+00	3.74E+00	1.19E+00	9.94E-02	2.30E+00	1.63E-01	1.40E+00	8	5.18E-03	0.00E+00	0.00E+00	0.00E+00	-8.58E-02	0.00E+00	1.40E+00	1.40E+00	0.00E+00	0.00E+00	1.19E+00	4.00E+00	4.46E-03	3.14E+03
1	1	0	0	0	1	6	116	2.31E+05	1.19E+00	3.75E+00	1.19E+00	9.94E-02	2.40E+00	1.63E-01	1.50E+00	8	5.55E-03	0.00E+00	0.00E+00	0.00E+00	-8.95E-02	0.00E+00	1.50E+00	1.50E+00	0.00E+00	0.00E+00	1.19E+00	4.00E+00	4.47E-03	3.14E+03
1	1	0	0	0	1	6	116	2.31E+05	1.19E+00	3.75E+00	1.19E+00	9.94E-02	2.50E+00	1.63E-01	1.59E+00	8	5.92E-03	0.00E+00	0.00E+00	0.00E+00	-9.32E-02	0.00E+00	1.59E+00	1.59E+00	0.00E+00	0.00E+00	1.19E+00	4.00E+00	4.48E-03	3.14E+03
1	1	0	0	0	1	6	116	2.31E+05	1.19E+00	3.76E+00	1.19E+00	9.94E-02	2.60E+00	1.64E-01	1.69E+00	8	6.30E-03	0.00E+00	0.00E+00	0.00E+00	-9.69E-02	0.00E+00	1.69E+00	1.69E+00	0.00E+00	0.00E+00	1.19E+00	4.00E+00	4.48E-03	3.15E+03
1	1	0	0	0	1	6	116	2.31E+05	1.19E+00	3.76E+00	1.19E+00	9.94E-02	2.70E+00	1.64E-01	1.79E+00	8	6.67E-03	0.00E+00	0.00E+00	0.00E+00	-1.01E-01	0.00E+00	1.79E+00	1.79E+00	0.00E+00	0.00E+00	1.19E+00	4.00E+00	4.49E-03	3.15E+03
1	1	0	0	0	1	6	116	2.32E+05	1.19E+00	3.77E+00	1.19E+00	9.94E-02	2.80E+00	1.64E-01	1.89E+00	8	7.04E-03	0.00E+00	0.00E+00	0.00E+00	-1.04E-01	0.00E+00	1.89E+00	1.89E+00	0.00E+00	0.00E+00	1.19E+00	4.00E+00	4.49E-03	3.16E+03
1	1	0	0	0	1	6	116	2.32E+05	1.19E+00	3.77E+00	1.19E+00	9.94E-02	2.90E+00	1.65E-01	1.99E+00	8	7.42E-03	0.00E+00	0.00E+00	0.00E+00	-1.08E-01	0.00E+00	1.99E+00	1.99E+00	0.00E+00	0.00E+00	1.19E+00	4.00E+00	4.50E-03	3.16E+03
1	1	0	0	0	1	6	116	2.32E+05	1.19E+00	3.78E+00	1.19E+00	9.94E-02	2.99E+00	1.65E-01	2.09E+00	8	7.79E-03	0.00E+00	0.00E+00	0.00E+00	-1.12E-01	0.00E+00	2.09E+00	2.09E+00	0.00E+00	0.00E+00	1.19E+00	4.00E+00	4.51E-03	3.17E+03
1	1	0	0	0	1	6	116	2.33E+05	1.19E+00	3.78E+00	1.19E+00	9.94E-02	3.09E+00	1.66E-01	2.19E+00	8	8.17E-03	0.00E+00	0.00E+00	0.00E+00	-1.15E-01	0.00E+00	2.19E+00	2.19E+00	0.00E+00	0.00E+00	1.19E+00	4.00E+00	4.51E-03	3.17E+03
1	1	0	0	0	1	6	116	2.33E+05	1.19E+00	3.79E+00	1.19E+00	9.94E-02	3.19E+00	1.66E-01	2.29E+00	8	8.55E-03	0.00E+00	0.00E+00	0.00E+00	-1.19E-01	0.00E+00	2.29E+00	2.29E+00	0.00E+00	0.00E+00	1.19E+00	4.00E+00	4.52E-03	3.18E+03
1	1	0	0	0	1	6	116	2.33E+05	1.19E+00	3.79E+00	1.19E+00	9.94E-02	3.29E+00	1.66E-01	2.39E+00	8	8.92E-03	0.00E+00	0.00E+00	0.00E+00	-1.23E-01	0.00E+00	2.39E+00	2.39E+00	0.00E+00	0.00E+00	1.19E+00	4.00E+00	4.53E-03	3.18E+03
1	1	0	0	0	1	6	116	2.34E+05	1.19E+00	3.80E+00	1.19E+00	9.94E-02	3.39E+00	1.67E-01	2.49E+00	8	9.30E-03	0.00E+00	0.00E+00	0.00E+00	-1.27E-01	0.00E+00	2.49E+00	2.49E+00	0.00E+00	0.00E+00	1.19E+00	4.00E+00	4.54E-03	3.19E+03
1	1	0	0	0	1	6	116	2.34E+05	1.19E+00	3.81E+00	1.19E+00	9.94E-02	3.49E+00	1.67E-01	2.59E+00	8	9.68E-03	0.00E+00	0.00E+00	0.00E+00	-1.30E-01	0.00E+00	2.59E+00	2.59E+00	0.00E+00	0.00E+00	1.19E+00	4.00E+00	4.55E-03	3.19E+03
1	1	0	0	0	1	6	116	2.34E+05	1.19E+00	3.82E+00	1.19E+00	9.94E-02	3.59E+00	1.67E-01	2.69E+00	8	1.01E-02	0.00E+00	0.00E+00	0.00E+00	-1.34E-01	0.00E+00	2.69E+00	2.69E+00	0.00E+00	0.00E+00	1.19E+00	4.00E+00	4.56E-03	3.20E+03
1	1	0	0	0	1	6	116	2.34E+05	1.19E+00	3.83E+00	1.19E+00	9.94E-02	3.69E+00	1.68E-01	2.79E+00	8	1.04E-02	0.00E+00	0.00E+00	0.00E+00	-1.38E-01	0.00E+00	2.79E+00	2.79E+00	0.00E+00	0.00E+00	1.19E+00	4.00E+00	4.57E-03	3.21E+03
1	1	0	0	0	1	6	116	2.35E+05	1.19E+00	3.84E+00	1.19E+00	9.71E-02	3.79E+00	1.68E-01	2.88E+00	8	1.08E-02	0.00E+00	0.00E+00	0.00E+00	-1.41E-01	0.00E+00	2.88E+00	2.88E+00	0.00E+00	0.00E+00	1.19E+00	4.00E+00	4.58E-03	3.22E+03
1	1	0	0	0	1	6	116	2.35E+05	1.19E+00	3.85E+00	1.19E+00	9.01E-02	3.88E+00	1.68E-01	2.98E+00	8	1.12E-02	0.00E+00	0.00E+00	0.00E+00	-1.45E-01	0.00E+00	2.98E+00	2.98E+00	0.00E+00	0.00E+00	1.19E+00	4.00E+00	4.59E-03	3.22E+03
1	1	0	0	0	1	6	116	2.35E+05	1.19E+00	3.86E+00	1.19E+00	8.34E-02	3.96E+00	1.69E-01	3.06E+00	8	1.15E-02	0.00E+00	0.00E+00	0.00E+00	-1.48E-01	0.00E+00	3.06E+00	3.06E+00	0.00E+00	0.00E+00	1.19E+00	4.00E+00	4.60E-03	3.23E+03
1	1	0	0	0	1	6	116	2.36E+05	1.19E+00	3.87E+00	1.19E+00	7.75E-02	4.04E+00	1.69E-01	3.14E+00	8	1.18E-02	0.00E+00	0.00E+00	0.00E+00	-1.51E-01	0.00E+00	3.14E+00	3.14E+00	0.00E+00	0.00E+00	1.19E+00	4.00E+00	4.61E-03	3.24E+03
1	1	0	0	0	1	6	116	2.36E+05	1.19E+00	3.88E+00	1.19E+00	7.37E-02	4.11E+00	1.69E-01	3.21E+00	8	1.21E-02	0.00E+00	0.00E+00	0.00E+00	-1.53E-01	0.00E+00	3.21E+00	3.21E+00	0.00E+00	0.00E+00	1.19E+00	4.00E+00	4.63E-03	3.25E+03
1	1	0	0	0	1	6	116	2.36E+05	1.19E+00	3.89E+00	1.19E+00	6.99E-02	4.18E+00	1.70E-01	3.28E+00	8	1.23E-02	0.00E+00	0.00E+00	0.00E+00	-1.56E-01	0.00E+00	3.28E+00	3.28E+00	0.00E+00	0.00E+00	1.19E+00	4.00E+00	4.64E-03	3.26E+03
1	1	0	0	0	1	6	116	2.36E+05	1.19E+00	3.90E+00	1.19E+00	6.67E-02	4.25E+00	1.70E-01	3.35E+00	8	1.26E-02	0.00E+00	0.00E+00	0.00E+00	-1.59E-01	0.00E+00	3.35E+00	3.35E+00	0.00E+00	0.00E+00	1.19E+00	4.00E+00	4.65E-03	3.27E+03
1	1	0	0	0	1	6	116	2.36E+05	1.19E+00	3.91E+00	1.19E+00	6.51E-02	4.31E+00	1.70E-01	3.41E+00	8	1.28E-02	0.00E+00	0.00E+00	0.00E+00	-1.61E-01	0.00E+00	3.41E+00	3.41E+00	0.00E+00	0.00E+00	1.19E+00	4.00E+00	4.66E-03	3.27E+03
1	1	0	0	0	1	6	116	2.37E+05	1.19E+00	3.92E+00	1.19E+00	6.26E-02	4.38E+00	1.70E-01	3.47E+00	8	1.31E-02	0.00E+00	0.00E+00	0.00E+00	-1.63E-01	0.00E+00	3.47E+00	3.47E+00	0.00E+00	0.00E+00	1.19E+00	4.00E+00	4.67E-03	3.28E+03
1	1	0	0	0	1	6	116	2.37E+05	1.19E+00	3.93E+00	1.19E+00	6.14E-02	4.44E+00	1.71E-01	3.54E+00	8	1.33E-02	0.00E+00	0.00E+00	0.00E+00	-1.66E-01	0.00E+00	3.54E+00	3.54E+00	0.00E+00	0.00E+00	1.19E+00	4.00E+00	4.69E-03	3.29E+03
1	1	0	0	0	1	6	116	2.37E+05	1.19E+00	3.94E+00	1.19E+00	5.99E-02	4.50E+00	1.71E-01	3.60E+00	8	1.36E-02	0.00E+00	0.00E+00	0.00E+00	-1.68E-01	0.00E+00	3.60E+00	3.60E+00	0.00E+00	0.00E+00	1.19E+00	4.00E+00	4.70E-03	3.30E+03
1	1	0	0	0	1	6	116	2.37E+05	1.19E+00	3.95E+00	1.19E+00	5.90E-02	4.56E+00	1.71E-01	3.65E+00	8	1.38E-02	0.00E+00	0.00E+00	0.00E+00	-1.70E-01	0.00E+00	3.65E+00	3.65E+00	0.00E+00	0.00E+00	1.19E+00	4.00E+00	4.71E-03	3.31E+03
1	1	0	0	0	1	6	116	2.37E+05	1.19E+00	3.96E+00	1.19E+00	5.85E-02	4.62E+00	1.71E-01	3.71E+00	8	1.40E-02	0.00E+00	0.00E+00	0.00E+00	-1.72E-01	0.00E+00	3.71E+00	3.71E+00	0.00E+00	0.00E+00	1.19E+00	4.00E+00	4.72E-03	3.32E+03
1	1	0	0	0	1	6	116	2.37E+05	1.19E+00	3.97E+00	1.19E+00	5.75E-02	4.67E+00	1.72E-01	3.77E+00	8	1.43E-02	0.00E+00	0.00E+00	0.00E+00	-1.74E-01	0.00E+00	3.77E+00	3.77E+00	0.00E+00	0.00E+00	1.19E+00	4.00E+00	4.73E-03	3.32E+03
1	1	0	0	0	1	6	116	2.38E+05	1.19E+00	3.98E+00	1.19E+00	5.72E-02	4.73E+00	1.72E-01	3.83E+00	8	1.45E-02	0.00E+00	0.00E+00	0.00E+00	-1.76E-01	0.00E+00	3.83E+00	3.83E+00	0.00E+00	0.00E+00	1.19E+00	4.00E+00	4.75E-03	3.33E+03
1	1	0	0	0	1	6	116	2.38E+05	1.19E+00	3.99E+00	1.19E+00	5.64E-02	4.79E+00	1.72E-01	3.88E+00	8	1.47E-02	0.00E+00	0.00E+00	0.00E+00	-1.79E-01	0.00E+00	3.88E+00	3.88E+00	0.00E+00	0.00E+00	1.19E+00	4.00E+00	4.76E-03	3.34E+03
1	1	0	0	0	1	6	116	2.38E+05	1.19E+00	4.00E+00	1.19E+00	5.60E-02	4.84E+00	1.72E-01	3.94E+00	8	1.49E-02	0.00E+00	0.00E+00	0.00E+00	-1.81E-01	0.00E+00	3.94E+00	3.94E+00	0.00E+00	0.00E+00	1.19E+00	4.00E+00	4.77E-03	3.35E+03
1	1	0	0	0	1	6	116	2.38E+05	1.19E+00	4.01E+00	1.19E+00	5.58E-02	4.90E+00	1.72E-01	4.00E+00	8	1.52E-02	0.00E+00	0.00E+00	0.00E+00	-1.83E-01	0.00E+00	4.00E+00	4.00E+00	0.00E+00	0.00E+00	1.19E+00	4.00E+00	4.78E-03	3.36E+03
1	1	0	0	0	1	6	116	2.38E+05	1.19E+00	4.02E+00	1.19E+00	5.54E-02	4.95E+00	1.73E-01	4.05E+00	8	1.54E-02	0.00E+00	0.00E+00	0.00E+00	-1.85E-01	0.00E+00	4.05E+00	4.05E+00	0.00E+00	0.00E+00	1.19E+00	4.00E+00	4.79E-03	3.37E+03
1	1	0	0	0	1	6	116	2.38E+05	1.19E+00	4.03E+00	1.19E+00	5.47E-02	5.01E+00	1.73E-01	4.11E+00	8	1.56E-02	0.00E+00	0.00E+00	0.00E+00	-1.87E-01	0.00E+00	4.11E+00	4.11E+00	0.00E+00	0.00E+00	1.19E+00	4.00E+00	4.80E-03	3.37E+03
1	1	0	0	0	1	6	116	2.39E+05	1.19E+00	4.04E+00	1.19E+00	5.44E-02	5.06E+00	1.73E-01	4.16E+00	8	1.58E-02	0.00E+00	0.00E+00	0.00E+00	-1.89E-01	0.00E+00	4.16E+00	4.16E+00	0.00E+00	0.00E+00	1.19E+00	4.00E+00	4.82E-03	3.38E+03
1	1	0	0	0	1	6	116	2.39E+05	1.19E+00	4.05E+00	1.19E+00	5.34E-02	5.12E+00	1.73E-01	4.21E+00	8	1.60E-02	0.00E+00	0.00E+00	0.00E+00	-1.91E-01	0.00E+00	4.21E+00	4.21E+00	0.00E+00	0.00E+00	1.19E+00	4.00E+00	4.83E-03	3.39E+03
1	1	0	0	0	1	6	116	2.39E+05	1.19E+00	4.06E+00	1.19E+00	5.28E-02	5.17E+00	1.74E-01	4.27E+00	8	1.62E-02	0.00E+00	0.00E+00	0.00E+00	-1.93E-01	0.00E+00	4.27E+00	4.27E+00	0.00E+00	0.00E+00	1.19E+00	4.00E+00	4.84E-03	3.40E+03
1	1	0	0	0	1	6	116	2.39E+05	1.19E+00	4.07E+00	1.19E+00	5.25E-02	5.22E+00	1.74E-01	4.32E+00	8	1.65E-02	0.00E+00	0.00E+00	0.00E+00	-1.95E-01	0.00E+00	4.32E+00	4.32E+00	0.00E+00	0.00E+00	1.19E+00	4.00E+00	4.85E-03	3.41E+03
1	1	0	0	0	1	6	116	2.39E+05	1.19E+00	4.08E+00	1.19E+00	5.18E-02	5.27E+00	1.74E-01	4.37E+00	8	1.67E-02	0.00E+00	0.00E+00	0.00E+00	-1.97E-01	0.00E+00	4.37E+00	4.37E+00	0.00E+00	0.00E+00	1.19E+00	4.00E+00	4.87E-03	3.42E+03
1	1	0	0	0	1	6	116	2.39E+05	1.19E+00	4.09E+00	1.19E+00	5.09E-02	5.32E+00	1.74E-01	4.42E+00	8	1.69E-02	0.00E+00	0.00E+00	0.00E+00	-1.99E-01	0.00E+00	4.42E+00	4.42E+00	0.00E+00	0.00E+00	1.19E+00	4.00E+00	4.88E-03	3.43E+03
1	1	0	0	0	1	6	116	2.40E+05	1.19E+00	4.10E+00	1.19E+00	5.03E-02	5.37E+00	1.74E-01	4.47E+00	8	1.71E-02	0.00E+00	0.00E+00	0.00E+00	-2.01E-01	0.00E+00	4.47E+00	4.47E+00	0.00E+00	0.00E+00	1.19E+00	4.00E+00	4.89E-03	3.43E+03
1	1	0	0	0	1	6	116	2.40E+05	1.19E+00	4.11E+00	1.19E+00	4.95E-02	5.42E+00	1.75E-01	4.52E+00	8	1.73E-02	0.00E+00	0.00E+00	0.00E+00	-2.02E-01	0.00E+00	4.52E+00	4.52E+00	0.00E+00	0.00E+00	1.19E+00	4.00E+00	4.90E-03	3.44E+03
1	1	0	0	0	1	6	116	2.40E+05	1.19E+00	4.12E+00	1.19E+00	4.92E-02	5.47E+00	1.75E-01	4.57E+00	8	1.75E-02	0.00E+00	0.00E+00	0.00E+00	-2.04E-01	0.00E+00	4.57E+00	4.57E+00	0.00E+00	0.00E+00	1.19E+00	4.00E+00	4.91E-03	3.45E+03
1	1	0	0	0	1	6	116	2.40E+05	1.19E+00	4.13E+00	1.19E+00	4.83E-02	5.52E+00	1.75E-01	4.62E+00	8	1.77E-02	0.00E+00	0.00E+00	0.00E+00	-2.06E-01	0.00E+00	4.62E+00	4.62E+00	0.00E+00	0.00E+00	1.19E+00	4.00E+00	4.92E-03	3.46E+03
1	1	0	0	0	1	6	116	2.40E+05	1.19E+00	4.14E+00	1.19E+00	4.79E-02	5.57E+00	1.75E-01	4.67E+00	8	1.79E-02	0.00E+00	0.00E+00	0.00E+00	-2.08E-01	0.00E+00	4.67E+00	4.67E+00	0.00E+00	0.00E+00	1.19E+00	4.00E+00	4.94E-03	3.47E+03
1	1	0	0	0	1	6	116	2.40E+05	1.19E+00	4.15E+00	1.19E+00	4.69E-02	5.62E+00	1.75E-01	4.71E+00	8	1.81E-02	0.00E+00	0.00E+00	0.00E+00	-2.10E-01	0.00E+00	4.71E+00	4.71E+00	0.00E+00	0.00E+00	1.19E+00	4.00E+00	4.95E-03	3.48E+03
1	1	0	0	0	1	6	116	2.40E+05	1.19E+00	4.16E+00	1.19E+00	4.72E-02	5.66E+00	1.76E-01	4.76E+00	8	1.83E-02	0.00E+00	0.00E+00	0.00E+00	-2.11E-01	0.00E+00	4.76E+00	4.76E+00	0.00E+00	0.00E+00	1.19E+00	4.00E+00	4.96E-03	3.48E+03
1	1	0	0	0	1	6	116	2.41E+05	1.19E+00	4.17E+00	1.19E+00	4.63E-02	5.71E+00	1.76E-01	4.81E+00	8	1.85E-02	0.00E+00	0.00E+00	0.00E+00	-2.13E-01	0.00E+00	4.81E+00	4.81E+00	0.00E+00	0.00E+00	1.19E+00	4.00E+00	4.97E-03	3.49E+03
1	1	0	0	0	1	6	116	2.41E+05	1.19E+00	4.18E+00	1.19E+00	4.61E-02	5.76E+00	1.76E-01	4.85E+00	8	1.87E-02	0.00E+00	0.00E+00	0.00E+00	-2.15E-01	0.00E+00	4.85E+00	4.85E+00	0.00E+00	0.00E+00	1.19E+00	4.00E+00	4.98E-03	3.50E+03
1	1	0	0	0	1	6	116	2.41E+05	1.19E+00	4.19E+00	1.19E+00	4.56E-02	5.80E+00	1.76E-01	4.90E+00	8	1.89E-02	0.00E+00	0.00E+00	0.00E+00	-2.16E-01	0.00E+00	4.90E+00	4.90E+00	0.00E+00	0.00E+00	1.19E+00	4.00E+00	5.00E-03	3.51E+03
1	1	0	0	0	1	6	116	2.41E+05	1.19E+00	4.20E+00	1.19E+00	4.54E-02	5.85E+00	1.76E-01	4.94E+00	8	1.90E-02	0.00E+00	0.00E+00	0.00E+00	-2.18E-01	0.00E+00	4.94E+00	4.94E+00	0.00E+00	0.00E+00	1.19E+00	4.00E+00	5.01E-03	3.52E+03
1	1	0	0	0	1	6	116	2.41E+05	1.19E+00	4.20E+00	1.19E+00	1.33E-02	5.86E+00	1.76E-01	4.96E+00	8	1.91E-02	0.00E+00	0.00E+00	0.00E+00	-2.19E-01	0.00E+00	4.96E+00	4.96E+00	0.00E+00	0.00E+00	1.19E+00	4.00E+00	5.01E-03	3.52E+03
1	1	0	0	0	1	6	116	2.41E+05	1.19E+00	4.20E+00	1.19E+00	6.63E-07	5.86E+00	1.76E-01	4.96E+00	8	1.91E-02	0.00E+00	0.00E+00	0.00E+00	-2.19E-01	0.00E+00	4.96E+00	4.96E+00	0.00E+00	0.00E+00	1.19E+00	4.00E+00	5.01E-03	3.52E+03
2	1	0	1	1	1	7	116	2.41E+05	4.20E+00	4.20E+00	1.26E+00	9.32E-06	5.86E+00	1.76E-01	4.96E+00	8	1.91E-02	0.00E+00	0.00E+00	0.00E+00	-2.19E-01	0.00E+00	4.96E+00	4.96E+00	0.00E+00	4.20E+00	0.00E+00	4.00E+00	5.28E-03	3.34E+03
2	1	0	1	0	1	7	116	2.41E+05	4.20E+00	4.20E+00	2.45E-01	4.75E-02	5.91E+00	1.77E-01	5.00E+00	8	1.93E-02	0.00E+00	0.00E+00	0.00E+00	-2.20E-01	0.00E+00	5.00E+00	5.00E+00	0.00E+00	4.20E+00	0.00E+00	4.00E+00	1.03E-03	1.71E+04
2	1	0	1	0	1	7	116	2.42E+05	4.20E+00	4.20E+00	9.99E-02	9.97E-03	5.92E+00	1.77E-01	5.01E+00	8	1.93E-02	0.00E+00	0.00E+00	0.00E+00	-2.21E-01	0.00E+00	5.01E+00	5.01E+00	0.00E+00	4.20E+00	0.00E+00	4.00E+00	4.20E-04	4.20E+04
[truncated: 5,943 more rows]
