# Supplementary material for: Experimental data of cathodes manufactured in a convective dryer at the pilot-plant scale, and charge and discharge capacities of half-coin lithium-ion cells
Source: Data Brief. 2021 Dec 16;40:107720. doi: 10.1016/j.dib.2021.107720 (PMC8703052; doi:10.1016/j.dib.2021.107720)
Supplement: Supplementary file 1 [file mmc1.zip › Biologic/NEX_CAT5_EXTRA2_C_D5_CE6.mpt]

BT-Lab ASCII FILE
Nb header lines : 93                          

Modulo Bat

Run on channel : E6 (SN 0304)
User : 
Ecell ctrl range : min = 0.00 V, max = 10.00 V
Acquisition started on : 01/11/2021 11:54:10.858
Loaded Setting File :  C:\Nextrode\Procedures\NEX_NMC_Form_Cond_Rate_ASI.mps
Saved on :
	File : NEX_CAT5_EXTRA2_C_D5_CE6.mpr
	Directory : C:\Nextrode\Data-GA\
	Host : 192.109.209.192
Device : BCS-805 (SN 0278)
Address : 192.109.209.5
BT-Lab for windows v1.67 (software)
Internet server v1.66 (firmware)
Command interpretor v1.66 (firmware)
Electrode material : 
Initial state : 
Electrolyte : 
Comments : NMC ASI
Mass of active material : 0.001 mg
 at x = 0.000
Molecular weight of active material (at x = 0) : 0.001 g/mol
Atomic weight of intercalated ion : 0.001 g/mol
Acquisition started at : xo = 0.000
Number of e- transfered per intercalated ion : 1
for DX = 1, DQ = 26.802 mA.h
Battery capacity : 6.235 mA.h
Electrode surface area : 1.720 cm�
Characteristic mass : 10.000 mg
Cycle Definition : Charge/Discharge alternance
Ns                  0                   1                   2                   3                   4                   5                   6                   7                   8                   9                   10                  11                  12                  13                  14                  15                  16                  17                  18                  19                  20                  21                  22                  23                  24                  25                  26                  27                  28                  29                  30                  31                  32                  33                  34                  35                  36                  37                  38                  39                  40                  41                  42                  43                  44                  45                  46                  47                  48                  49                  50                  51                  52                  53                  54                  55                  56                  57                  58                  59                  60                  61                  62                  63                  64                  65                  66                  67                  
ctrl_type           Rest                CC                  CV                  Rest                CC                  Rest                CC                  CV                  Rest                CC                  Rest                Loop                CC                  CV                  Rest                CC                  Rest                CC                  CV                  Rest                CC                  Rest                CC                  CV                  Rest                CC                  Rest                CC                  CV                  Rest                CC                  Rest                CC                  CV                  Rest                CC                  Rest                CC                  Rest                CC                  Rest                Loop                CC                  CV                  Rest                CC                  Rest                CC                  Rest                CC                  Rest                CC                  Rest                CC                  Rest                CC                  Rest                CC                  CV                  Rest                CC                  Rest                CC                  CV                  Rest                CC                  Rest                Rest                
Apply I/C           C x N               C x N               C x N               C x N               C x N               C x N               C x N               C x N               C x N               C x N               C x N               C x N               C x N               C x N               C x N               C x N               C x N               C x N               C x N               C x N               C x N               C x N               C x N               C x N               C x N               C x N               C x N               C x N               C x N               C x N               C x N               C x N               C x N               C x N               C x N               C x N               C x N               C x N               C x N               C x N               C x N               C x N               C x N               C x N               C x N               C x N               C x N               C x N               C x N               C x N               C x N               C x N               C x N               C x N               C x N               C x N               C x N               C x N               C x N               C x N               C x N               C x N               C x N               C x N               C x N               C x N               C x N               C x N               
ctrl1_val                               100.000             4.200                                   100.000                                 100.000             4.200                                   100.000                                 100.000             100.000             4.200                                   100.000                                 100.000             4.200                                   100.000                                 100.000             4.200                                   100.000                                 100.000             4.200                                   100.000                                 100.000             4.200                                   100.000                                 100.000                                 100.000                                 100.000             100.000             4.200                                   100.000                                 100.000                                 100.000                                 100.000                                 100.000                                 100.000                                 100.000             4.200                                   100.000                                 100.000             4.200                                   100.000                                                     
ctrl1_val_unit                          mA                  V                                       mA                                      mA                  V                                       mA                                                          mA                  V                                       mA                                      mA                  V                                       mA                                      mA                  V                                       mA                                      mA                  V                                       mA                                      mA                  V                                       mA                                      mA                                      mA                                                          mA                  V                                       mA                                      mA                                      mA                                      mA                                      mA                                      mA                                      mA                  V                                       mA                                      mA                  V                                       mA                                                          
ctrl1_val_vs                            <None>              Ref                                     <None>                                  <None>              Ref                                     <None>                                                      <None>              Ref                                     <None>                                  <None>              Ref                                     <None>                                  <None>              Ref                                     <None>                                  <None>              Ref                                     <None>                                  <None>              Ref                                     <None>                                  <None>                                  <None>                                                      <None>              Ref                                     <None>                                  <None>                                  <None>                                  <None>                                  <None>                                  <None>                                  <None>              Ref                                     <None>                                  <None>              Ref                                     <None>                                                      
ctrl2_val                                                                                                                                                                                                                                                                                                                                                                                                                                                                                                                                                                                                                                                                                                                                                                                                                                                                                                                                                                                                                                                                                                                                                                                                                                                                                                                                                                                                                           
ctrl2_val_unit                                                                                                                                                                                                                                                                                                                                                                                                                                                                                                                                                                                                                                                                                                                                                                                                                                                                                                                                                                                                                                                                                                                                                                                                                                                                                                                                                                                                                      
ctrl2_val_vs                                                                                                                                                                                                                                                                                                                                                                                                                                                                                                                                                                                                                                                                                                                                                                                                                                                                                                                                                                                                                                                                                                                                                                                                                                                                                                                                                                                                                        
ctrl3_val                                                                                                                                                                                                                                                                                                                                                                                                                                                                                                                                                                                                                                                                                                                                                                                                                                                                                                                                                                                                                                                                                                                                                                                                                                                                                                                                                                                                                           
ctrl3_val_unit                                                                                                                                                                                                                                                                                                                                                                                                                                                                                                                                                                                                                                                                                                                                                                                                                                                                                                                                                                                                                                                                                                                                                                                                                                                                                                                                                                                                                      
ctrl3_val_vs                                                                                                                                                                                                                                                                                                                                                                                                                                                                                                                                                                                                                                                                                                                                                                                                                                                                                                                                                                                                                                                                                                                                                                                                                                                                                                                                                                                                                        
N                   0.10                0.05                0.20                0.10                0.05                0.10                0.20                0.10                0.10                0.20                0.10                0.10                0.20                0.10                0.10                0.20                0.10                0.20                0.10                0.10                0.50                0.10                0.20                0.10                0.10                1.00                0.10                0.20                0.10                0.10                2.00                0.10                0.20                0.10                0.10                0.50                0.10                1.80                0.10                1.20                0.10                0.10                0.20                0.20                0.10                0.50                0.10                1.80                0.10                1.20                0.10                0.50                0.10                1.80                0.10                1.20                0.10                0.20                0.10                0.10                5.00                0.10                0.20                0.10                0.10                10.00               0.10                0.10                
charge/discharge    Charge              Charge              Charge              Discharge           Discharge           Discharge           Charge              Discharge           Discharge           Discharge           Discharge           Discharge           Charge              Discharge           Discharge           Discharge           Discharge           Charge              Discharge           Discharge           Discharge           Discharge           Charge              Discharge           Discharge           Discharge           Discharge           Charge              Discharge           Discharge           Discharge           Discharge           Charge              Discharge           Discharge           Discharge           Discharge           Discharge           Discharge           Charge              Discharge           Discharge           Charge              Charge              Discharge           Discharge           Discharge           Discharge           Discharge           Charge              Discharge           Discharge           Discharge           Discharge           Discharge           Charge              Discharge           Charge              Discharge           Discharge           Discharge           Discharge           Charge              Discharge           Discharge           Discharge           Discharge           Discharge           
charge/discharge_1  Charge              Charge              Charge              Charge              Charge              Charge              Charge              Charge              Charge              Charge              Charge              Charge              Charge              Charge              Charge              Charge              Charge              Charge              Charge              Charge              Charge              Charge              Charge              Charge              Charge              Charge              Charge              Charge              Charge              Charge              Charge              Charge              Charge              Charge              Charge              Charge              Charge              Charge              Charge              Charge              Charge              Charge              Charge              Charge              Charge              Charge              Charge              Charge              Charge              Charge              Charge              Charge              Charge              Charge              Charge              Charge              Charge              Charge              Charge              Charge              Charge              Charge              Charge              Charge              Charge              Charge              Charge              Charge              
Apply I/C_1         I                   I                   I                   I                   I                   I                   I                   I                   I                   I                   I                   I                   I                   I                   I                   I                   I                   I                   I                   I                   I                   I                   I                   I                   I                   I                   I                   I                   I                   I                   I                   I                   I                   I                   I                   I                   I                   I                   I                   I                   I                   I                   I                   I                   I                   I                   I                   I                   I                   I                   I                   I                   I                   I                   I                   I                   I                   I                   I                   I                   I                   I                   I                   I                   I                   I                   I                   I                   
N1                  0.00                0.00                0.00                0.00                0.00                0.00                0.00                0.00                0.00                0.00                0.00                0.00                0.00                0.00                0.00                0.00                0.00                0.00                0.00                0.00                0.00                0.00                0.00                0.00                0.00                0.00                0.00                0.00                0.00                0.00                0.00                0.00                0.00                0.00                0.00                0.00                0.00                0.00                0.00                0.00                0.00                0.00                0.00                0.00                0.00                0.00                0.00                0.00                0.00                0.00                0.00                0.00                0.00                0.00                0.00                0.00                0.00                0.00                0.00                0.00                0.00                0.00                0.00                0.00                0.00                0.00                0.00                0.00                
ctrl4_val                                                                                                                                                                                                                                                                                                                                                                                                                                                                                                                                                                                                                                                                                                                                                                                                                                                                                                                                                                                                                                                                                                                                                                                                                                                                                                                                                                                                                           
ctrl4_val_unit                                                                                                                                                                                                                                                                                                                                                                                                                                                                                                                                                                                                                                                                                                                                                                                                                                                                                                                                                                                                                                                                                                                                                                                                                                                                                                                                                                                                                      
ctrl_seq            0                   0                   0                   0                   0                   0                   0                   0                   0                   0                   0                   6                   0                   0                   0                   0                   0                   0                   0                   0                   0                   0                   0                   0                   0                   0                   0                   0                   0                   0                   0                   0                   0                   0                   0                   0                   0                   0                   0                   0                   0                   35                  0                   0                   0                   0                   0                   0                   0                   0                   0                   0                   0                   0                   0                   0                   0                   0                   0                   0                   0                   0                   0                   0                   0                   0                   0                   0                   
ctrl_repeat         0                   0                   0                   0                   0                   0                   0                   0                   0                   0                   0                   4                   0                   0                   0                   0                   0                   0                   0                   0                   0                   0                   0                   0                   0                   0                   0                   0                   0                   0                   0                   0                   0                   0                   0                   0                   0                   0                   0                   0                   0                   8                   0                   0                   0                   0                   0                   0                   0                   0                   0                   0                   0                   0                   0                   0                   0                   0                   0                   0                   0                   0                   0                   0                   0                   0                   0                   0                   
ctrl_trigger        Falling Edge        Falling Edge        Falling Edge        Falling Edge        Falling Edge        Falling Edge        Falling Edge        Falling Edge        Falling Edge        Falling Edge        Falling Edge        Falling Edge        Falling Edge        Falling Edge        Falling Edge        Falling Edge        Falling Edge        Falling Edge        Falling Edge        Falling Edge        Falling Edge        Falling Edge        Falling Edge        Falling Edge        Falling Edge        Falling Edge        Falling Edge        Falling Edge        Falling Edge        Falling Edge        Falling Edge        Falling Edge        Falling Edge        Falling Edge        Falling Edge        Falling Edge        Falling Edge        Falling Edge        Falling Edge        Falling Edge        Falling Edge        Falling Edge        Falling Edge        Falling Edge        Falling Edge        Falling Edge        Falling Edge        Falling Edge        Falling Edge        Falling Edge        Falling Edge        Falling Edge        Falling Edge        Falling Edge        Falling Edge        Falling Edge        Falling Edge        Falling Edge        Falling Edge        Falling Edge        Falling Edge        Falling Edge        Falling Edge        Falling Edge        Falling Edge        Falling Edge        Falling Edge        Falling Edge        
ctrl_TO_t           0.000               0.000               0.000               0.000               0.000               0.000               0.000               0.000               0.000               0.000               0.000               0.000               0.000               0.000               0.000               0.000               0.000               0.000               0.000               0.000               0.000               0.000               0.000               0.000               0.000               0.000               0.000               0.000               0.000               0.000               0.000               0.000               0.000               0.000               0.000               0.000               0.000               0.000               0.000               0.000               0.000               0.000               0.000               0.000               0.000               0.000               0.000               0.000               0.000               0.000               0.000               0.000               0.000               0.000               0.000               0.000               0.000               0.000               0.000               0.000               0.000               0.000               0.000               0.000               0.000               0.000               0.000               0.000               
ctrl_TO_t_unit      d                   d                   d                   d                   d                   d                   d                   d                   d                   d                   d                   d                   d                   d                   d                   d                   d                   d                   d                   d                   d                   d                   d                   d                   d                   d                   d                   d                   d                   d                   d                   d                   d                   d                   d                   d                   d                   d                   d                   d                   d                   d                   d                   d                   d                   d                   d                   d                   d                   d                   d                   d                   d                   d                   d                   d                   d                   d                   d                   d                   d                   d                   d                   d                   d                   d                   d                   d                   
ctrl_Nd             6                   6                   6                   6                   6                   6                   6                   6                   6                   6                   6                   6                   6                   6                   6                   6                   6                   6                   6                   6                   6                   6                   6                   6                   6                   6                   6                   6                   6                   6                   6                   6                   6                   6                   6                   6                   6                   6                   6                   6                   6                   6                   6                   6                   6                   6                   6                   6                   6                   6                   6                   6                   6                   6                   6                   6                   6                   6                   6                   6                   6                   6                   6                   6                   6                   6                   6                   6                   
ctrl_Na             1                   1                   1                   1                   1                   1                   1                   1                   1                   1                   1                   1                   1                   1                   1                   1                   1                   1                   1                   1                   1                   1                   1                   1                   1                   1                   1                   1                   1                   1                   1                   1                   1                   1                   1                   1                   1                   1                   1                   1                   1                   1                   1                   1                   1                   1                   1                   1                   1                   1                   1                   1                   1                   1                   1                   1                   1                   1                   1                   1                   1                   1                   1                   1                   1                   1                   1                   1                   
ctrl_corr           1                   1                   1                   1                   1                   1                   1                   1                   1                   1                   1                   1                   1                   1                   1                   1                   1                   1                   1                   1                   1                   1                   1                   1                   1                   1                   1                   1                   1                   1                   1                   1                   1                   1                   1                   1                   1                   1                   1                   1                   1                   1                   1                   1                   1                   1                   1                   1                   1                   1                   1                   1                   1                   1                   1                   1                   1                   1                   1                   1                   1                   1                   1                   1                   1                   1                   1                   1                   
lim_nb              1                   2                   2                   1                   2                   1                   2                   2                   1                   2                   1                   0                   2                   2                   1                   2                   1                   2                   2                   1                   2                   1                   2                   2                   1                   2                   1                   2                   2                   1                   2                   1                   2                   2                   1                   2                   1                   1                   1                   1                   1                   0                   2                   2                   1                   2                   1                   1                   1                   1                   1                   2                   1                   1                   1                   1                   1                   2                   2                   1                   2                   1                   2                   2                   1                   2                   1                   1                   
lim1_type           Time                Ecell               Time                Time                Ecell               Time                Ecell               I                   Time                Ecell               Time                Time                Ecell               I                   Time                Ecell               Time                Ecell               I                   Time                Ecell               Time                Ecell               I                   Time                Ecell               Time                Ecell               I                   Time                Ecell               Time                Ecell               I                   Time                Ecell               Time                Time                Time                Time                Time                Ecell               Ecell               Time                Time                Ecell               Time                Time                Time                Time                Time                Ecell               Time                Time                Time                Time                Time                Ecell               I                   Time                Ecell               Time                Ecell               I                   Time                Ecell               Time                Time                
lim1_comp           >                   >                   >                   >                   <                   >                   >                   <                   >                   <                   >                   >                   >                   <                   >                   <                   >                   >                   <                   >                   <                   >                   >                   <                   >                   <                   >                   >                   <                   >                   <                   >                   >                   <                   >                   <                   >                   >                   >                   >                   >                   <                   >                   >                   >                   <                   >                   >                   >                   >                   >                   <                   >                   >                   >                   >                   >                   >                   <                   >                   <                   >                   >                   <                   >                   <                   >                   >                   
lim1_Q              Q limit             Q limit             Q limit             Q limit             Q limit             Q limit             Q limit             Q limit             Q limit             Q limit             Q limit             Q limit             Q limit             Q limit             Q limit             Q limit             Q limit             Q limit             Q limit             Q limit             Q limit             Q limit             Q limit             Q limit             Q limit             Q limit             Q limit             Q limit             Q limit             Q limit             Q limit             Q limit             Q limit             Q limit             Q limit             Q limit             Q limit             Q limit             Q limit             Q limit             Q limit             Q limit             Q limit             Q limit             Q limit             Q limit             Q limit             Q limit             Q limit             Q limit             Q limit             Q limit             Q limit             Q limit             Q limit             Q limit             Q limit             Q limit             Q limit             Q limit             Q limit             Q limit             Q limit             Q limit             Q limit             Q limit             Q limit             Q limit             
lim1_value          30.000              4.200               1.000               10.000              2.500               10.000              4.200               0.100               10.000              2.500               10.000              10.000              4.200               0.100               10.000              2.500               10.000              4.200               0.100               10.000              2.500               10.000              4.200               0.100               10.000              2.500               10.000              4.200               0.100               10.000              2.500               10.000              4.200               0.100               10.000              2.500               1.000               10.000              40.000              10.000              40.000              2.800               4.200               1.000               10.000              2.500               1.000               2.000               40.000              2.000               40.000              2.500               1.000               30.000              2.000               30.000              2.000               4.200               0.100               10.000              2.500               10.000              4.200               0.100               10.000              2.500               10.000              1.000               
lim1_value_unit     mn                  V                   h                   s                   V                   s                   V                   mA                  s                   V                   s                   s                   V                   mA                  s                   V                   s                   V                   mA                  s                   V                   s                   V                   mA                  s                   V                   s                   V                   mA                  s                   V                   s                   V                   mA                  s                   V                   h                   s                   s                   s                   s                   V                   V                   h                   s                   V                   h                   s                   s                   s                   s                   V                   h                   s                   mn                  s                   mn                  V                   mA                  s                   V                   s                   V                   mA                  s                   V                   s                   d                   
lim1_action         Next sequence       Next sequence       Next sequence       Next sequence       Next sequence       Next sequence       Next sequence       Next sequence       Next sequence       Next sequence       Next sequence       Next sequence       Next sequence       Next sequence       Next sequence       Next sequence       Next sequence       Next sequence       Next sequence       Next sequence       Next sequence       Next sequence       Next sequence       Next sequence       Next sequence       Next sequence       Next sequence       Next sequence       Next sequence       Next sequence       Next sequence       Next sequence       Next sequence       Next sequence       Next sequence       Next sequence       Next sequence       Next sequence       Next sequence       Next sequence       Next sequence       Next sequence       Next sequence       Next sequence       Next sequence       Next sequence       Next sequence       Next sequence       Next sequence       Next sequence       Next sequence       Next sequence       Next sequence       Next sequence       Next sequence       Next sequence       Next sequence       Next sequence       Next sequence       Next sequence       Next sequence       Next sequence       Next sequence       Next sequence       Next sequence       Next sequence       Next sequence       Next sequence       
lim1_seq            1                   2                   3                   4                   5                   6                   7                   8                   9                   10                  11                  12                  13                  14                  15                  16                  17                  18                  19                  20                  21                  22                  23                  24                  25                  26                  27                  28                  29                  30                  31                  32                  33                  34                  35                  36                  37                  38                  39                  40                  41                  42                  43                  44                  45                  46                  47                  48                  49                  50                  51                  52                  53                  54                  55                  56                  57                  58                  59                  60                  61                  62                  63                  64                  65                  66                  67                  68                  
lim2_type           Time                Time                I                   Time                Time                Time                Time                Time                Time                Time                Time                Time                Time                Time                Time                Time                Time                Time                Time                Time                Time                Time                Time                Time                Time                Time                Time                Time                Time                Time                Time                Time                Time                Time                Time                Time                Time                Time                Time                Time                Time                Time                Time                I                   Time                Time                Time                Time                Time                Time                Time                Time                Time                Time                Time                Time                Time                Time                Time                Time                Time                Time                Time                Time                Time                Time                Time                Time                
lim2_comp           >                   >                   <                   >                   >                   >                   >                   >                   >                   >                   >                   >                   >                   >                   >                   >                   >                   >                   >                   >                   >                   >                   >                   >                   >                   >                   >                   >                   >                   >                   >                   >                   >                   >                   >                   >                   >                   >                   >                   >                   >                   >                   >                   <                   >                   >                   >                   >                   >                   >                   >                   >                   >                   >                   >                   >                   >                   >                   >                   >                   >                   >                   >                   >                   >                   >                   >                   >                   
lim2_Q              Q limit             Q limit             Q limit             Q limit             Q limit             Q limit             Q limit             Q limit             Q limit             Q limit             Q limit             Q limit             Q limit             Q limit             Q limit             Q limit             Q limit             Q limit             Q limit             Q limit             Q limit             Q limit             Q limit             Q limit             Q limit             Q limit             Q limit             Q limit             Q limit             Q limit             Q limit             Q limit             Q limit             Q limit             Q limit             Q limit             Q limit             Q limit             Q limit             Q limit             Q limit             Q limit             Q limit             Q limit             Q limit             Q limit             Q limit             Q limit             Q limit             Q limit             Q limit             Q limit             Q limit             Q limit             Q limit             Q limit             Q limit             Q limit             Q limit             Q limit             Q limit             Q limit             Q limit             Q limit             Q limit             Q limit             Q limit             Q limit             
lim2_value          15.000              30.000              0.100               15.000              30.000              15.000              7.000               1.000               15.000              7.000               15.000              15.000              7.000               1.000               15.000              7.000               15.000              7.000               1.000               15.000              3.000               15.000              7.000               1.000               15.000              90.000              15.000              7.000               1.000               15.000              45.000              15.000              7.000               1.000               15.000              12.000              15.000              15.000              15.000              15.000              15.000              15.000              7.000               0.100               15.000              1.000               15.000              15.000              15.000              15.000              15.000              36.000              15.000              15.000              15.000              15.000              15.000              7.000               1.000               15.000              20.000              15.000              7.000               1.000               15.000              10.000              15.000              15.000              
lim2_value_unit     h                   h                   mA                  h                   h                   s                   h                   h                   s                   h                   s                   s                   h                   h                   s                   h                   s                   h                   h                   s                   h                   s                   h                   h                   s                   mn                  s                   h                   h                   s                   mn                  s                   h                   h                   s                   mn                  h                   h                   h                   h                   h                   h                   h                   mA                  h                   h                   h                   h                   h                   h                   h                   mn                  h                   h                   h                   h                   s                   h                   h                   s                   mn                  s                   h                   h                   s                   mn                  s                   s                   
lim2_action         Next sequence       Next sequence       Next sequence       Next sequence       Next sequence       Next sequence       Next sequence       Next sequence       Next sequence       Next sequence       Next sequence       Next sequence       Next sequence       Next sequence       Next sequence       Next sequence       Next sequence       Next sequence       Next sequence       Next sequence       Next sequence       Next sequence       Next sequence       Next sequence       Next sequence       Next sequence       Next sequence       Next sequence       Next sequence       Next sequence       Next sequence       Next sequence       Next sequence       Next sequence       Next sequence       Next sequence       Next sequence       Next sequence       Next sequence       Next sequence       Next sequence       Next sequence       Next sequence       Next sequence       Next sequence       Next sequence       Next sequence       Next sequence       Next sequence       Next sequence       Next sequence       Next sequence       Next sequence       Next sequence       Next sequence       Next sequence       Next sequence       Next sequence       Next sequence       Next sequence       Next sequence       Next sequence       Next sequence       Next sequence       Next sequence       Next sequence       Next sequence       Next sequence       
lim2_seq            1                   2                   3                   4                   5                   6                   7                   8                   9                   10                  11                  12                  13                  14                  15                  16                  17                  18                  19                  20                  21                  22                  23                  24                  25                  26                  27                  28                  29                  30                  31                  32                  33                  34                  35                  36                  37                  38                  39                  40                  41                  42                  43                  44                  45                  46                  47                  48                  49                  50                  51                  52                  53                  54                  55                  56                  57                  58                  59                  60                  61                  62                  63                  64                  65                  66                  67                  68                  
rec_nb              1                   2                   2                   1                   2                   1                   2                   1                   1                   2                   1                   0                   2                   1                   1                   2                   1                   2                   1                   1                   2                   1                   2                   1                   1                   2                   1                   2                   1                   1                   2                   1                   2                   1                   1                   2                   2                   2                   2                   2                   2                   0                   2                   2                   1                   2                   2                   2                   2                   2                   2                   2                   2                   2                   2                   2                   2                   2                   1                   1                   2                   1                   2                   1                   1                   2                   1                   1                   
rec1_type           Time                Time                Time                Time                Time                Time                Time                Time                Time                Time                Time                Time                Time                Time                Time                Time                Time                Time                Time                Time                Time                Time                Time                Time                Time                Time                Time                Time                Time                Time                Time                Time                Time                Time                Time                Time                Time                Time                Time                Time                Time                Time                Time                Time                Time                Time                Time                Time                Time                Time                Time                Time                Time                Time                Time                Time                Time                Time                Time                Time                Time                Time                Time                Time                Time                Time                Time                Time                
rec1_value          5.000               5.000               5.000               1.000               5.000               1.000               5.000               5.000               1.000               5.000               1.000               1.000               5.000               5.000               1.000               5.000               1.000               5.000               5.000               1.000               5.000               1.000               5.000               5.000               1.000               150.000             1.000               5.000               5.000               1.000               1.000               1.000               5.000               5.000               1.000               5.000               5.000               1.000               5.000               1.000               5.000               10.000              5.000               5.000               1.000               5.000               5.000               1.000               5.000               1.000               5.000               5.000               5.000               1.000               5.000               1.000               5.000               5.000               5.000               1.000               30.000              1.000               5.000               5.000               1.000               30.000              1.000               5.000               
rec1_value_unit     mn                  mn                  mn                  s                   mn                  s                   mn                  mn                  s                   mn                  s                   s                   mn                  mn                  s                   mn                  s                   mn                  mn                  s                   mn                  s                   mn                  mn                  s                   s                   s                   mn                  mn                  s                   mn                  s                   mn                  mn                  s                   mn                  mn                  s                   s                   s                   s                   mn                  mn                  mn                  s                   mn                  mn                  mn                  s                   s                   s                   mn                  mn                  s                   s                   s                   s                   mn                  mn                  s                   s                   s                   mn                  mn                  s                   s                   s                   mn                  
rec2_type           Ecell               Ecell               I                   Ecell               Ecell               Ecell               Ecell               Ecell               Ecell               Ecell               Ecell               Ecell               Ecell               Ecell               Ecell               Ecell               Ecell               Ecell               Ecell               Ecell               Ecell               Ecell               Ecell               Ecell               Ecell               Ecell               Ecell               Ecell               Ecell               Ecell               Ecell               Ecell               Ecell               Ecell               Ecell               Ecell               Ecell               Ecell               Ecell               Ecell               Ecell               Ecell               Ecell               I                   Ecell               Ecell               Ecell               Ecell               Ecell               Ecell               Ecell               Ecell               Ecell               Ecell               Ecell               Ecell               Ecell               Ecell               Ecell               Ecell               Ecell               Ecell               Ecell               Ecell               Ecell               Ecell               Ecell               Ecell               
rec2_value          10.000              10.000              0.100               10.000              10.000              10.000              10.000              10.000              10.000              10.000              10.000              10.000              10.000              10.000              10.000              10.000              10.000              10.000              10.000              10.000              10.000              10.000              10.000              10.000              10.000              10.000              10.000              10.000              10.000              10.000              10.000              10.000              10.000              10.000              10.000              10.000              10.000              10.000              10.000              10.000              10.000              10.000              10.000              0.100               10.000              10.000              10.000              10.000              10.000              10.000              10.000              10.000              10.000              10.000              10.000              10.000              10.000              10.000              10.000              10.000              10.000              10.000              10.000              10.000              10.000              10.000              10.000              10.000              
rec2_value_unit     mV                  mV                  mA                  mV                  mV                  V                   mV                  V                   V                   mV                  V                   V                   mV                  V                   V                   mV                  V                   mV                  V                   V                   mV                  V                   mV                  V                   V                   mV                  V                   mV                  V                   V                   mV                  V                   mV                  V                   V                   mV                  mV                  mV                  mV                  mV                  mV                  mV                  mV                  mA                  mV                  mV                  mV                  mV                  mV                  mV                  mV                  mV                  mV                  mV                  mV                  mV                  mV                  mV                  V                   V                   mV                  V                   mV                  V                   V                   mV                  V                   mV                  
E range min (V)     0.000               0.000               0.000               0.000               0.000               0.000               0.000               0.000               0.000               0.000               0.000               0.000               0.000               0.000               0.000               0.000               0.000               0.000               0.000               0.000               0.000               0.000               0.000               0.000               0.000               0.000               0.000               0.000               0.000               0.000               0.000               0.000               0.000               0.000               0.000               0.000               0.000               0.000               0.000               0.000               0.000               0.000               0.000               0.000               0.000               0.000               0.000               0.000               0.000               0.000               0.000               0.000               0.000               0.000               0.000               0.000               0.000               0.000               0.000               0.000               0.000               0.000               0.000               0.000               0.000               0.000               0.000               0.000               
E range max (V)     10.000              10.000              10.000              10.000              10.000              10.000              10.000              10.000              10.000              10.000              10.000              10.000              10.000              10.000              10.000              10.000              10.000              10.000              10.000              10.000              10.000              10.000              10.000              10.000              10.000              10.000              10.000              10.000              10.000              10.000              10.000              10.000              10.000              10.000              10.000              10.000              10.000              10.000              10.000              10.000              10.000              10.000              10.000              10.000              10.000              10.000              10.000              10.000              10.000              10.000              10.000              10.000              10.000              10.000              10.000              10.000              10.000              10.000              10.000              10.000              10.000              10.000              10.000              10.000              10.000              10.000              10.000              10.000              
I Range             1 mA                1 mA                1 mA                1 mA                1 mA                1 mA                1 mA                1 mA                1 mA                1 mA                1 mA                1 mA                1 mA                1 mA                1 mA                1 mA                1 mA                1 mA                1 mA                1 mA                10 mA               1 mA                1 mA                1 mA                1 mA                10 mA               1 mA                1 mA                1 mA                1 mA                10 mA               1 mA                1 mA                1 mA                1 mA                10 mA               1 mA                10 mA               1 mA                10 mA               1 mA                1 mA                1 mA                1 mA                1 mA                10 mA               1 mA                10 mA               1 mA                10 mA               1 mA                10 mA               1 mA                10 mA               1 mA                10 mA               1 mA                1 mA                1 mA                1 mA                100 mA              1 mA                1 mA                1 mA                1 mA                100 mA              1 mA                1 mA                
I Range min         Unset               Unset               Unset               Unset               Unset               Unset               Unset               Unset               Unset               Unset               Unset               Unset               Unset               Unset               Unset               Unset               Unset               Unset               Unset               Unset               Unset               Unset               Unset               Unset               Unset               Unset               Unset               Unset               Unset               Unset               Unset               Unset               Unset               Unset               Unset               Unset               Unset               Unset               Unset               Unset               Unset               Unset               Unset               Unset               Unset               Unset               Unset               Unset               Unset               Unset               Unset               Unset               Unset               Unset               Unset               Unset               Unset               Unset               Unset               Unset               Unset               Unset               Unset               Unset               Unset               Unset               Unset               Unset               
I Range max         Unset               Unset               Unset               Unset               Unset               Unset               Unset               Unset               Unset               Unset               Unset               Unset               Unset               Unset               Unset               Unset               Unset               Unset               Unset               Unset               Unset               Unset               Unset               Unset               Unset               Unset               Unset               Unset               Unset               Unset               Unset               Unset               Unset               Unset               Unset               Unset               Unset               Unset               Unset               Unset               Unset               Unset               Unset               Unset               Unset               Unset               Unset               Unset               Unset               Unset               Unset               Unset               Unset               Unset               Unset               Unset               Unset               Unset               Unset               Unset               Unset               Unset               Unset               Unset               Unset               Unset               Unset               Unset               
I Range init        Unset               Unset               Unset               Unset               Unset               Unset               Unset               Unset               Unset               Unset               Unset               Unset               Unset               Unset               Unset               Unset               Unset               Unset               Unset               Unset               Unset               Unset               Unset               Unset               Unset               Unset               Unset               Unset               Unset               Unset               Unset               Unset               Unset               Unset               Unset               Unset               Unset               Unset               Unset               Unset               Unset               Unset               Unset               Unset               Unset               Unset               Unset               Unset               Unset               Unset               Unset               Unset               Unset               Unset               Unset               Unset               Unset               Unset               Unset               Unset               Unset               Unset               Unset               Unset               Unset               Unset               Unset               Unset               
auto rest           0                   0                   0                   0                   0                   0                   0                   0                   0                   0                   0                   0                   0                   0                   0                   0                   0                   0                   0                   0                   0                   0                   0                   0                   0                   0                   0                   0                   0                   0                   0                   0                   0                   0                   0                   0                   0                   0                   0                   0                   0                   0                   0                   0                   0                   0                   0                   0                   0                   0                   0                   0                   0                   0                   0                   0                   0                   0                   0                   0                   0                   0                   0                   0                   0                   0                   0                   0                   
Bandwidth           4                   4                   4                   4                   4                   4                   4                   4                   4                   4                   4                   4                   4                   4                   4                   4                   4                   4                   4                   4                   4                   4                   4                   4                   4                   4                   4                   4                   4                   4                   4                   4                   4                   4                   4                   4                   4                   4                   4                   4                   4                   4                   4                   4                   4                   4                   4                   4                   4                   4                   4                   4                   4                   4                   4                   4                   4                   4                   4                   4                   4                   4                   4                   4                   4                   4                   4                   4                   

mode	ox/red	error	control changes	Ns changes	counter inc.	Ns	I Range	time/s	control/V/mA	Ecell/V	I/mA	dq/mA.h	(Q-Qo)/mA.h	|Energy|/W.h	Q charge/discharge/mA.h	half cycle	Energy charge/W.h	Energy discharge/W.h	Capacitance charge/�F	Capacitance discharge/�F	x	Q discharge/mA.h	Q charge/mA.h	Capacity/mA.h	Efficiency/%	control/V	control/mA	cycle number	P/W	R/Ohm	
3	1	0	0	0	0	0	115	0.000000000000000E+000	0.0000000E+000	3.3274758E+000	0.0000000E+000	0.000000000000000E+000	0.000000000000000E+000	0.000000000000000E+000	0.000000000000000E+000	0	0.000000000000000E+000	0.000000000000000E+000	0.000000000000000E+000	0.000000000000000E+000	0.000000000000000E+000	0.000000000000000E+000	0.000000000000000E+000	0.000000000000000E+000	0.0000000E+000	0.0000000E+000	0.0000000E+000	0.000000000000000E+000	0.0000000E+000	0.0000000E+000
3	1	0	0	0	0	0	115	3.000000142492354E+002	0.0000000E+000	3.3273578E+000	0.0000000E+000	0.000000000000000E+000	0.000000000000000E+000	0.000000000000000E+000	0.000000000000000E+000	0	0.000000000000000E+000	0.000000000000000E+000	0.000000000000000E+000	0.000000000000000E+000	0.000000000000000E+000	0.000000000000000E+000	0.000000000000000E+000	0.000000000000000E+000	0.0000000E+000	0.0000000E+000	0.0000000E+000	0.000000000000000E+000	0.0000000E+000	0.0000000E+000
3	1	0	0	0	0	0	115	6.000000284984708E+002	0.0000000E+000	3.3272395E+000	0.0000000E+000	0.000000000000000E+000	0.000000000000000E+000	0.000000000000000E+000	0.000000000000000E+000	0	0.000000000000000E+000	0.000000000000000E+000	0.000000000000000E+000	0.000000000000000E+000	0.000000000000000E+000	0.000000000000000E+000	0.000000000000000E+000	0.000000000000000E+000	0.0000000E+000	0.0000000E+000	0.0000000E+000	0.000000000000000E+000	0.0000000E+000	0.0000000E+000
1	1	0	1	1	0	1	116	6.589580312988255E+002	3.1176499E-001	3.6136265E+000	3.1160671E-001	1.731148362159729E-007	1.731148362159729E-007	6.255723370446099E-010	1.731148362159729E-007	0	6.255723370446099E-010	0.000000000000000E+000	0.000000000000000E+000	0.000000000000000E+000	-6.459147294590709E-009	0.000000000000000E+000	1.731148362159729E-007	1.731148362159729E-007	0.0000000E+000	0.0000000E+000	3.1176499E-001	0.000000000000000E+000	1.1260302E-003	1.1596755E+004
1	1	0	1	0	0	1	116	6.589640312991105E+002	3.1176499E-001	3.6258006E+000	3.1156731E-001	5.192897882726458E-007	6.924046244886187E-007	2.506408558951484E-009	6.924046244886187E-007	0	2.506408558951484E-009	0.000000000000000E+000	0.000000000000000E+000	0.000000000000000E+000	-2.583454748758908E-008	0.000000000000000E+000	6.924046244886187E-007	6.924046244886187E-007	0.0000000E+000	0.0000000E+000	3.1176499E-001	0.000000000000000E+000	1.1296809E-003	1.1637295E+004
1	1	0	1	0	0	1	116	6.589720312994905E+002	3.1176499E-001	3.6386445E+000	3.1170523E-001	6.925797793600294E-007	1.384984403848648E-006	5.023260513941447E-009	1.384984403848648E-006	0	5.023260513941447E-009	0.000000000000000E+000	0.000000000000000E+000	0.000000000000000E+000	-5.167563023892872E-008	0.000000000000000E+000	1.384984403848648E-006	1.384984403848648E-006	0.0000000E+000	0.0000000E+000	3.1176499E-001	0.000000000000000E+000	1.1341845E-003	1.1673351E+004
1	1	0	1	0	0	1	116	6.589800312998705E+002	3.1176499E-001	3.6492033E+000	3.1170523E-001	6.925578746530745E-007	2.077542278501722E-006	7.547905246416728E-009	2.077542278501722E-006	0	7.547905246416728E-009	0.000000000000000E+000	0.000000000000000E+000	0.000000000000000E+000	-7.751589569620067E-008	0.000000000000000E+000	2.077542278501722E-006	2.077542278501722E-006	0.0000000E+000	0.0000000E+000	3.1176499E-001	0.000000000000000E+000	1.1374757E-003	1.1707225E+004
1	1	0	1	0	0	1	116	6.589900313003454E+002	3.1176499E-001	3.6601956E+000	3.1166583E-001	8.658040894402398E-007	2.943346367941962E-006	1.071323990821838E-008	2.943346367941962E-006	0	1.071323990821838E-008	0.000000000000000E+000	0.000000000000000E+000	0.000000000000000E+000	-1.098202103591949E-007	0.000000000000000E+000	2.943346367941962E-006	2.943346367941962E-006	0.0000000E+000	0.0000000E+000	3.1176499E-001	0.000000000000000E+000	1.1407579E-003	1.1743975E+004
1	1	0	1	0	0	1	116	6.590020313009154E+002	3.1176499E-001	3.6715028E+000	3.1172493E-001	1.038875132799149E-006	3.982221500741111E-006	1.452279984951019E-008	3.982221500741111E-006	0	1.452279984951019E-008	0.000000000000000E+000	0.000000000000000E+000	0.000000000000000E+000	-1.485820383464027E-007	0.000000000000000E+000	3.982221500741111E-006	3.982221500741111E-006	0.0000000E+000	0.0000000E+000	3.1176499E-001	0.000000000000000E+000	1.1444989E-003	1.1778021E+004
1	1	0	1	0	0	1	116	6.590160313015804E+002	3.1176499E-001	3.6828496E+000	3.1174466E-001	1.212208933300442E-006	5.194430434041553E-006	1.898138364156087E-008	5.194430434041553E-006	0	1.898138364156087E-008	0.000000000000000E+000	0.000000000000000E+000	0.000000000000000E+000	-1.938111834800870E-007	0.000000000000000E+000	5.194430434041553E-006	5.194430434041553E-006	0.0000000E+000	0.0000000E+000	3.1176499E-001	0.000000000000000E+000	1.1481087E-003	1.1813674E+004
1	1	0	1	0	0	1	116	6.590320313023403E+002	3.1176499E-001	3.6937630E+000	3.1170523E-001	1.385400394598643E-006	6.579830828640196E-006	2.409213311142392E-008	6.579830828640196E-006	0	2.409213311142392E-008	0.000000000000000E+000	0.000000000000000E+000	0.000000000000000E+000	-2.455023348932036E-007	0.000000000000000E+000	6.579830828640196E-006	6.579830828640196E-006	0.0000000E+000	0.0000000E+000	3.1176499E-001	0.000000000000000E+000	1.1513652E-003	1.1850180E+004
1	1	0	1	0	0	1	116	6.590500313031953E+002	3.1176499E-001	3.7041640E+000	3.1162640E-001	1.558613760603799E-006	8.138444589243994E-006	2.985843857129415E-008	8.138444589243994E-006	0	2.985843857129415E-008	0.000000000000000E+000	0.000000000000000E+000	0.000000000000000E+000	-3.036563098798200E-007	0.000000000000000E+000	8.138444589243994E-006	8.138444589243994E-006	0.0000000E+000	0.0000000E+000	3.1176499E-001	0.000000000000000E+000	1.1543153E-003	1.1886554E+004
1	1	0	1	0	0	1	116	6.590700313041452E+002	3.1176499E-001	3.7142501E+000	3.1172493E-001	1.731892807616128E-006	9.870337396860122E-006	3.628356787893507E-008	9.870337396860122E-006	0	3.628356787893507E-008	0.000000000000000E+000	0.000000000000000E+000	0.000000000000000E+000	-3.682755590866228E-007	0.000000000000000E+000	9.870337396860122E-006	9.870337396860122E-006	0.0000000E+000	0.0000000E+000	3.1176499E-001	0.000000000000000E+000	1.1578243E-003	1.1915152E+004
1	1	0	1	0	0	1	116	6.590940313052852E+002	3.1176499E-001	3.7246513E+000	3.1170523E-001	2.078319556183285E-006	1.194865695304341E-005	4.401509139272902E-008	1.194865695304341E-005	0	4.401509139272902E-008	0.000000000000000E+000	0.000000000000000E+000	0.000000000000000E+000	-4.458204560581836E-007	0.000000000000000E+000	1.194865695304341E-005	1.194865695304341E-005	0.0000000E+000	0.0000000E+000	3.1176499E-001	0.000000000000000E+000	1.1609934E-003	1.1949274E+004
1	1	0	1	0	0	1	116	6.591220313066151E+002	3.1176499E-001	3.7350526E+000	3.1174466E-001	2.424822946389516E-006	1.437347989943292E-005	5.306060433387756E-008	1.437347989943292E-005	0	5.306060433387756E-008	0.000000000000000E+000	0.000000000000000E+000	0.000000000000000E+000	-5.362938603971018E-007	0.000000000000000E+000	1.437347989943292E-005	1.437347989943292E-005	0.0000000E+000	0.0000000E+000	3.1176499E-001	0.000000000000000E+000	1.1643827E-003	1.1981128E+004
1	1	0	1	0	0	1	116	6.591560313082300E+002	3.1176499E-001	3.7454143E+000	3.1180376E-001	2.944255007637872E-006	1.731773490707080E-005	6.407405647966597E-008	1.731773490707080E-005	0	6.407405647966597E-008	0.000000000000000E+000	0.000000000000000E+000	0.000000000000000E+000	-6.461479733250302E-007	0.000000000000000E+000	1.731773490707080E-005	1.731773490707080E-005	0.0000000E+000	0.0000000E+000	3.1176499E-001	0.000000000000000E+000	1.1678343E-003	1.2012088E+004
1	1	0	1	0	0	1	116	6.591960313101299E+002	3.1176499E-001	3.7554214E+000	3.1174466E-001	3.463862256871330E-006	2.078159716394213E-005	7.706633110841116E-008	2.078159716394213E-005	0	7.706633110841116E-008	0.000000000000000E+000	0.000000000000000E+000	0.000000000000000E+000	-7.753893313412356E-007	0.000000000000000E+000	2.078159716394213E-005	2.078159716394213E-005	0.0000000E+000	0.0000000E+000	3.1176499E-001	0.000000000000000E+000	1.1707325E-003	1.2046466E+004
1	1	0	1	0	0	1	116	6.592480313125998E+002	3.1176499E-001	3.7656651E+000	3.1176436E-001	4.503186278873020E-006	2.528478344281515E-005	9.400220341152615E-008	2.528478344281515E-005	0	9.400220341152615E-008	0.000000000000000E+000	0.000000000000000E+000	0.000000000000000E+000	-9.434092660043335E-007	0.000000000000000E+000	2.528478344281515E-005	2.528478344281515E-005	0.0000000E+000	0.0000000E+000	3.1176499E-001	0.000000000000000E+000	1.1740002E-003	1.2078562E+004
1	1	0	1	0	0	1	116	6.593160313158296E+002	3.1176499E-001	3.7757115E+000	3.1172493E-001	5.888750917381710E-006	3.117353436019685E-005	1.162086072895262E-007	3.117353436019686E-005	0	1.162086072895262E-007	0.000000000000000E+000	0.000000000000000E+000	0.000000000000000E+000	-1.163126480241660E-006	0.000000000000000E+000	3.117353436019686E-005	3.117353436019686E-005	0.0000000E+000	0.0000000E+000	3.1176499E-001	0.000000000000000E+000	1.1769835E-003	1.2112318E+004
1	1	0	1	0	0	1	116	6.594140313204844E+002	3.1176499E-001	3.7857583E+000	3.1174466E-001	8.487192309565015E-006	3.966072666976187E-005	1.482994974984063E-007	3.966072666976188E-005	0	1.482994974984063E-007	0.000000000000000E+000	0.000000000000000E+000	0.000000000000000E+000	-1.479795036462954E-006	0.000000000000000E+000	3.966072666976188E-005	3.966072666976188E-005	0.0000000E+000	0.0000000E+000	3.1176499E-001	0.000000000000000E+000	1.1801899E-003	1.2143779E+004
1	1	0	1	0	0	1	116	6.595880313287489E+002	3.1176499E-001	3.7958047E+000	3.1170523E-001	1.506910319129626E-005	5.472982986105813E-005	2.054345795843336E-007	5.472982986105814E-005	0	2.054345795843336E-007	0.000000000000000E+000	0.000000000000000E+000	0.000000000000000E+000	-2.042043537154940E-006	0.000000000000000E+000	5.472982986105814E-005	5.472982986105814E-005	0.0000000E+000	0.0000000E+000	3.1176499E-001	0.000000000000000E+000	1.1831722E-003	1.2177546E+004
1	1	0	1	0	0	1	116	6.657080316194333E+002	3.1176499E-001	3.7857583E+000	3.1172493E-001	5.300280117988586E-004	5.847578416599168E-004	2.216816775268978E-006	5.847578416599168E-004	0	2.216816775268978E-006	0.000000000000000E+000	0.000000000000000E+000	0.000000000000000E+000	-2.181810128761139E-005	0.000000000000000E+000	5.847578416599168E-004	5.847578416599168E-004	0.0000000E+000	0.0000000E+000	3.1176499E-001	0.000000000000000E+000	1.1801153E-003	1.2144548E+004
1	1	0	1	0	0	1	116	6.688280317676254E+002	3.1176499E-001	3.7757115E+000	3.1180376E-001	2.702084420952532E-004	8.549662837551699E-004	3.238419212566482E-006	8.549662837551699E-004	0	3.238419212566482E-006	0.000000000000000E+000	0.000000000000000E+000	0.000000000000000E+000	-3.189994156129955E-005	0.000000000000000E+000	8.549662837551699E-004	8.549662837551699E-004	0.0000000E+000	0.0000000E+000	3.1176499E-001	0.000000000000000E+000	1.1772810E-003	1.2109256E+004
1	1	0	1	0	0	1	116	6.720120319188572E+002	3.1176499E-001	3.7657044E+000	3.1180376E-001	2.757508538001113E-004	1.130717137555281E-003	4.278204747902023E-006	1.130717137555281E-003	0	4.278204747902023E-006	0.000000000000000E+000	0.000000000000000E+000	0.000000000000000E+000	-4.218857666754776E-005	0.000000000000000E+000	1.130717137555281E-003	1.130717137555281E-003	0.0000000E+000	0.0000000E+000	3.1176499E-001	0.000000000000000E+000	1.1741607E-003	1.2077162E+004
1	1	0	1	0	0	1	116	6.757240320951678E+002	3.1176499E-001	3.7556973E+000	3.1174466E-001	3.214795116583506E-004	1.452196649213632E-003	5.487179340918859E-006	1.452196649213632E-003	0	5.487179340918859E-006	0.000000000000000E+000	0.000000000000000E+000	0.000000000000000E+000	-5.418340948132126E-005	0.000000000000000E+000	1.452196649213632E-003	1.452196649213632E-003	0.0000000E+000	0.0000000E+000	3.1176499E-001	0.000000000000000E+000	1.1708186E-003	1.2047351E+004
1	1	0	1	0	0	1	116	6.802140323084313E+002	3.1176499E-001	3.7456505E+000	3.1186289E-001	3.888585265477499E-004	1.841055175761382E-003	6.945644355416298E-006	1.841055175761382E-003	0	6.945644355416298E-006	0.000000000000000E+000	0.000000000000000E+000	0.000000000000000E+000	-6.869224393266726E-005	0.000000000000000E+000	1.841055175761382E-003	1.841055175761382E-003	0.0000000E+000	0.0000000E+000	3.1176499E-001	0.000000000000000E+000	1.1681294E-003	1.2010568E+004
1	1	0	1	0	0	1	116	6.860400325851515E+002	3.1176499E-001	3.7356434E+000	3.1180376E-001	5.045652752452426E-004	2.345620451006624E-003	8.832997738255394E-006	2.345620451006624E-003	0	8.832997738255394E-006	0.000000000000000E+000	0.000000000000000E+000	0.000000000000000E+000	-8.751825274729491E-005	0.000000000000000E+000	2.345620451006624E-003	2.345620451006624E-003	0.0000000E+000	0.0000000E+000	3.1176499E-001	0.000000000000000E+000	1.1647877E-003	1.1980752E+004
1	1	0	1	0	0	1	116	6.938100329542067E+002	3.1176499E-001	3.7256362E+000	3.1174466E-001	6.729291615221235E-004	3.018549612528748E-003	1.134332867330975E-005	3.018549612528747E-003	0	1.134332867330975E-005	0.000000000000000E+000	0.000000000000000E+000	0.000000000000000E+000	-1.126261445265656E-004	0.000000000000000E+000	3.018549612528747E-003	3.018549612528747E-003	0.0000000E+000	0.0000000E+000	3.1176499E-001	0.000000000000000E+000	1.1614473E-003	1.1950923E+004
1	1	0	1	0	0	1	116	7.047780334751587E+002	3.1176499E-001	3.7156291E+000	3.1182349E-001	9.498955086204741E-004	3.968445121149222E-003	1.487732413596577E-005	3.968445121149222E-003	0	1.487732413596577E-005	0.000000000000000E+000	0.000000000000000E+000	0.000000000000000E+000	-1.480680231012899E-004	0.000000000000000E+000	3.968445121149222E-003	3.968445121149222E-003	0.0000000E+000	0.0000000E+000	3.1176499E-001	0.000000000000000E+000	1.1586205E-003	1.1915809E+004
1	1	0	1	0	0	1	116	7.222640343056992E+002	3.1176499E-001	3.7056220E+000	3.1180376E-001	1.514388208107816E-003	5.482833329257038E-003	2.049619165791406E-005	5.482833329257038E-003	0	2.049619165791406E-005	0.000000000000000E+000	0.000000000000000E+000	0.000000000000000E+000	-2.045718832623934E-004	0.000000000000000E+000	5.482833329257038E-003	5.482833329257038E-003	0.0000000E+000	0.0000000E+000	3.1176499E-001	0.000000000000000E+000	1.1554268E-003	1.1884469E+004
1	1	0	1	0	0	1	116	7.554340358811896E+002	3.1176499E-001	3.6956146E+000	3.1168553E-001	2.872693040635851E-003	8.355526369892889E-003	3.112585035807556E-005	8.355526369892889E-003	0	3.112585035807556E-005	0.000000000000000E+000	0.000000000000000E+000	0.000000000000000E+000	-3.117559229853885E-004	0.000000000000000E+000	8.355526369892889E-003	8.355526369892889E-003	0.0000000E+000	0.0000000E+000	3.1176499E-001	0.000000000000000E+000	1.1518695E-003	1.1856869E+004
1	1	0	1	0	0	1	116	8.430340400419664E+002	3.1176499E-001	3.6856074E+000	3.1176436E-001	7.586675824870666E-003	1.594220219476356E-002	5.911869751261340E-005	1.594220219476356E-002	0	5.911869751261340E-005	0.000000000000000E+000	0.000000000000000E+000	0.000000000000000E+000	-5.948249984054458E-004	0.000000000000000E+000	1.594220219476356E-002	1.594220219476356E-002	0.0000000E+000	0.0000000E+000	3.1176499E-001	0.000000000000000E+000	1.1490410E-003	1.1821772E+004
1	1	0	1	0	0	1	116	1.143034054291202E+003	3.1176499E-001	3.6779642E+000	3.1174466E-001	2.598176502125131E-002	4.192396721601487E-002	1.547499348401361E-004	4.192396721601487E-002	0	1.547499348401361E-004	0.000000000000000E+000	0.000000000000000E+000	0.000000000000000E+000	-1.564239584202931E-003	0.000000000000000E+000	4.192396721601487E-002	4.192396721601487E-002	0.0000000E+000	0.0000000E+000	3.1176499E-001	0.000000000000000E+000	1.1465857E-003	1.1798002E+004
1	1	0	1	0	0	1	116	1.443034068540437E+003	3.1176499E-001	3.6757579E+000	3.1180376E-001	2.598175019654963E-002	6.790571741256449E-002	2.502726285615894E-004	6.790571741256449E-002	0	2.502726285615894E-004	0.000000000000000E+000	0.000000000000000E+000	0.000000000000000E+000	-2.533653616870865E-003	0.000000000000000E+000	6.790571741256449E-002	6.790571741256449E-002	0.0000000E+000	0.0000000E+000	3.1176499E-001	0.000000000000000E+000	1.1461151E-003	1.1788690E+004
1	1	0	1	0	0	1	116	1.743034082789673E+003	3.1176499E-001	3.6750093E+000	3.1176436E-001	2.598142898400625E-002	9.388714639657074E-002	3.457604956432183E-004	9.388714639657073E-002	0	3.457604956432183E-004	0.000000000000000E+000	0.000000000000000E+000	0.000000000000000E+000	-3.503055664666931E-003	0.000000000000000E+000	9.388714639657073E-002	9.388714639657073E-002	0.0000000E+000	0.0000000E+000	3.1176499E-001	0.000000000000000E+000	1.1457369E-003	1.1787778E+004
1	1	0	1	0	0	1	116	2.043034097038908E+003	3.1176499E-001	3.6747334E+000	3.1180376E-001	2.598116700434023E-002	1.198683134009110E-001	4.412368680242697E-004	1.198683134009109E-001	0	4.412368680242697E-004	0.000000000000000E+000	0.000000000000000E+000	0.000000000000000E+000	-4.472447937649421E-003	0.000000000000000E+000	1.198683134009109E-001	1.198683134009109E-001	0.0000000E+000	0.0000000E+000	3.1176499E-001	0.000000000000000E+000	1.1457957E-003	1.1785404E+004
1	1	0	1	0	0	1	116	2.343034111288143E+003	3.1176499E-001	3.6750486E+000	3.1178406E-001	2.598097336029013E-002	1.458492867612011E-001	5.367129271631770E-004	1.458492867612011E-001	0	5.367129271631770E-004	0.000000000000000E+000	0.000000000000000E+000	0.000000000000000E+000	-5.441832985512046E-003	0.000000000000000E+000	1.458492867612011E-001	1.458492867612011E-001	0.0000000E+000	0.0000000E+000	3.1176499E-001	0.000000000000000E+000	1.1458215E-003	1.1787160E+004
1	1	0	1	0	0	1	116	2.643034125537379E+003	3.1176499E-001	3.6750486E+000	3.1180376E-001	2.598086296914352E-002	1.718301497303446E-001	6.321897291541099E-004	1.718301497303446E-001	0	6.321897291541099E-004	0.000000000000000E+000	0.000000000000000E+000	0.000000000000000E+000	-6.411213914532568E-003	0.000000000000000E+000	1.718301497303446E-001	1.718301497303446E-001	0.0000000E+000	0.0000000E+000	3.1176499E-001	0.000000000000000E+000	1.1458939E-003	1.1786415E+004
1	1	0	1	0	0	1	116	2.943034139786614E+003	3.1176499E-001	3.6752458E+000	3.1182349E-001	2.598081550833252E-002	1.978109652386771E-001	7.276718388800488E-004	1.978109652386771E-001	0	7.276718388800488E-004	0.000000000000000E+000	0.000000000000000E+000	0.000000000000000E+000	-7.380593072726420E-003	0.000000000000000E+000	1.978109652386771E-001	1.978109652386771E-001	0.0000000E+000	0.0000000E+000	3.1176499E-001	0.000000000000000E+000	1.1460279E-003	1.1786302E+004
1	1	0	1	0	0	1	116	3.243034154035850E+003	3.1176499E-001	3.6754034E+000	3.1174466E-001	2.598069271630711E-002	2.237916579549842E-001	8.231610827273131E-004	2.237916579549842E-001	0	8.231610827273131E-004	0.000000000000000E+000	0.000000000000000E+000	0.000000000000000E+000	-8.349967649384707E-003	0.000000000000000E+000	2.237916579549842E-001	2.237916579549842E-001	0.0000000E+000	0.0000000E+000	3.1176499E-001	0.000000000000000E+000	1.1457874E-003	1.1789788E+004
1	1	0	1	0	0	1	116	3.543034168285085E+003	3.1176499E-001	3.6753244E+000	3.1180376E-001	2.598077852553791E-002	2.497724364805222E-001	9.186530853029755E-004	2.497724364805222E-001	0	9.186530853029755E-004	0.000000000000000E+000	0.000000000000000E+000	0.000000000000000E+000	-9.319345427700769E-003	0.000000000000000E+000	2.497724364805222E-001	2.497724364805222E-001	0.0000000E+000	0.0000000E+000	3.1176499E-001	0.000000000000000E+000	1.1459800E-003	1.1787300E+004
1	1	0	1	0	0	1	116	3.843034182534320E+003	3.1176499E-001	3.6756003E+000	3.1176436E-001	2.598082969990042E-002	2.757532661804226E-001	1.014146876039836E-003	2.757532661804226E-001	0	1.014146876039836E-003	0.000000000000000E+000	0.000000000000000E+000	0.000000000000000E+000	-1.028872511540110E-002	0.000000000000000E+000	2.757532661804226E-001	2.757532661804226E-001	0.0000000E+000	0.0000000E+000	3.1176499E-001	0.000000000000000E+000	1.1459212E-003	1.1789675E+004
1	1	0	1	0	0	1	116	4.143034196783556E+003	3.1176499E-001	3.6757185E+000	3.1178406E-001	2.598087649203009E-002	3.017341426724527E-001	1.109645603889624E-003	3.017341426724526E-001	0	1.109645603889624E-003	0.000000000000000E+000	0.000000000000000E+000	0.000000000000000E+000	-1.125810654897870E-002	0.000000000000000E+000	3.017341426724526E-001	3.017341426724526E-001	0.0000000E+000	0.0000000E+000	3.1176499E-001	0.000000000000000E+000	1.1460305E-003	1.1789309E+004
1	1	0	1	0	0	1	116	4.443034211032791E+003	3.1176499E-001	3.6759155E+000	3.1172493E-001	2.598082407156626E-002	3.277149667440189E-001	1.205145246496797E-003	3.277149667440189E-001	0	1.205145246496797E-003	0.000000000000000E+000	0.000000000000000E+000	0.000000000000000E+000	-1.222748602667832E-002	0.000000000000000E+000	3.277149667440189E-001	3.277149667440189E-001	0.0000000E+000	0.0000000E+000	3.1176499E-001	0.000000000000000E+000	1.1458745E-003	1.1792177E+004
1	1	0	1	0	0	1	116	4.743034225282026E+003	3.1176499E-001	3.6762700E+000	3.1178406E-001	2.598073731260167E-002	3.536957040566206E-001	1.300652328467369E-003	3.536957040566206E-001	0	1.300652328467369E-003	0.000000000000000E+000	0.000000000000000E+000	0.000000000000000E+000	-1.319686226728432E-002	0.000000000000000E+000	3.536957040566206E-001	3.536957040566206E-001	0.0000000E+000	0.0000000E+000	3.1176499E-001	0.000000000000000E+000	1.1462024E-003	1.1791077E+004
1	1	0	1	0	0	1	116	5.043034239531262E+003	3.1176499E-001	3.6767428E+000	3.1176436E-001	2.598077173446615E-002	3.796764757910868E-001	1.396172350930108E-003	3.796764757910868E-001	0	1.396172350930108E-003	0.000000000000000E+000	0.000000000000000E+000	0.000000000000000E+000	-1.416623979221636E-002	0.000000000000000E+000	3.796764757910868E-001	3.796764757910868E-001	0.0000000E+000	0.0000000E+000	3.1176499E-001	0.000000000000000E+000	1.1462774E-003	1.1793339E+004
1	1	0	1	0	0	1	116	5.343034253780497E+003	3.1176499E-001	3.6775308E+000	3.1182349E-001	2.598073872971866E-002	4.056572145208054E-001	1.491706374561522E-003	4.056572145208054E-001	0	1.491706374561522E-003	0.000000000000000E+000	0.000000000000000E+000	0.000000000000000E+000	-1.513561608569690E-002	0.000000000000000E+000	4.056572145208054E-001	4.056572145208054E-001	0.0000000E+000	0.0000000E+000	3.1176499E-001	0.000000000000000E+000	1.1467405E-003	1.1793630E+004
1	1	0	1	0	0	1	116	5.643034268029733E+003	3.1176499E-001	3.6784370E+000	3.1186289E-001	2.598077905100253E-002	4.316379935718079E-001	1.587261231342157E-003	4.316379935718080E-001	0	1.587261231342157E-003	0.000000000000000E+000	0.000000000000000E+000	0.000000000000000E+000	-1.610499388361875E-002	0.000000000000000E+000	4.316379935718080E-001	4.316379935718080E-001	0.0000000E+000	0.0000000E+000	3.1176499E-001	0.000000000000000E+000	1.1471680E-003	1.1795046E+004
1	1	0	1	0	0	1	116	5.943034282278968E+003	3.1176499E-001	3.6790674E+000	3.1176436E-001	2.598084726863437E-002	4.576188408404423E-001	1.682837997099227E-003	4.576188408404424E-001	0	1.682837997099227E-003	0.000000000000000E+000	0.000000000000000E+000	0.000000000000000E+000	-1.707437422683216E-002	0.000000000000000E+000	4.576188408404424E-001	4.576188408404424E-001	0.0000000E+000	0.0000000E+000	3.1176499E-001	0.000000000000000E+000	1.1470021E-003	1.1800795E+004
1	1	0	1	0	0	1	116	6.243034296528203E+003	3.1176499E-001	3.6800129E+000	3.1176436E-001	2.598068146061566E-002	4.835995223010580E-001	1.778434297107988E-003	4.835995223010580E-001	0	1.778434297107988E-003	0.000000000000000E+000	0.000000000000000E+000	0.000000000000000E+000	-1.804374838352547E-002	0.000000000000000E+000	4.835995223010580E-001	4.835995223010580E-001	0.0000000E+000	0.0000000E+000	3.1176499E-001	0.000000000000000E+000	1.1472969E-003	1.1803828E+004
1	1	0	1	0	0	1	116	6.543034310777439E+003	3.1176499E-001	3.6806433E+000	3.1172493E-001	2.598062656910883E-002	5.095801488701668E-001	1.874050526957975E-003	5.095801488701669E-001	0	1.874050526957975E-003	0.000000000000000E+000	0.000000000000000E+000	0.000000000000000E+000	-1.901312049214286E-002	0.000000000000000E+000	5.095801488701669E-001	5.095801488701669E-001	0.0000000E+000	0.0000000E+000	3.1176499E-001	0.000000000000000E+000	1.1473483E-003	1.1807344E+004
1	1	0	1	0	0	1	116	6.843034325026674E+003	3.1176499E-001	3.6813917E+000	3.1182349E-001	2.598059461244278E-002	5.355607434826096E-001	1.969686214722991E-003	5.355607434826096E-001	0	1.969686214722991E-003	0.000000000000000E+000	0.000000000000000E+000	0.000000000000000E+000	-1.998249140841407E-002	0.000000000000000E+000	5.355607434826096E-001	5.355607434826096E-001	0.0000000E+000	0.0000000E+000	3.1176499E-001	0.000000000000000E+000	1.1479444E-003	1.1806012E+004
1	1	0	1	0	0	1	116	7.143034339275910E+003	3.1176499E-001	3.6821010E+000	3.1172493E-001	2.598051532503631E-002	5.615412588076459E-001	2.065341391712030E-003	5.615412588076459E-001	0	2.065341391712030E-003	0.000000000000000E+000	0.000000000000000E+000	0.000000000000000E+000	-2.095185936636553E-002	0.000000000000000E+000	5.615412588076459E-001	5.615412588076459E-001	0.0000000E+000	0.0000000E+000	3.1176499E-001	0.000000000000000E+000	1.1478027E-003	1.1812020E+004
1	1	0	1	0	0	1	116	7.443034353525145E+003	3.1176499E-001	3.6828101E+000	3.1182349E-001	2.598058851508631E-002	5.875218473227322E-001	2.161014420232111E-003	5.875218473227323E-001	0	2.161014420232111E-003	0.000000000000000E+000	0.000000000000000E+000	0.000000000000000E+000	-2.192123005513617E-002	0.000000000000000E+000	5.875218473227323E-001	5.875218473227323E-001	0.0000000E+000	0.0000000E+000	3.1176499E-001	0.000000000000000E+000	1.1483866E-003	1.1810561E+004
1	1	0	1	0	0	1	116	7.743034367774380E+003	3.1176499E-001	3.6835194E+000	3.1180376E-001	2.598065393830339E-002	6.135025012610356E-001	2.256705101817515E-003	6.135025012610357E-001	0	2.256705101817515E-003	0.000000000000000E+000	0.000000000000000E+000	0.000000000000000E+000	-2.289060318493500E-002	0.000000000000000E+000	6.135025012610357E-001	6.135025012610357E-001	0.0000000E+000	0.0000000E+000	3.1176499E-001	0.000000000000000E+000	1.1485352E-003	1.1813582E+004
1	1	0	1	0	0	1	116	8.043034382023616E+003	3.1176499E-001	3.6841104E+000	3.1178406E-001	2.598058738524715E-002	6.394830886462828E-001	2.352410902794070E-003	6.394830886462828E-001	0	2.352410902794070E-003	0.000000000000000E+000	0.000000000000000E+000	0.000000000000000E+000	-2.385997383154983E-002	0.000000000000000E+000	6.394830886462828E-001	6.394830886462828E-001	0.0000000E+000	0.0000000E+000	3.1176499E-001	0.000000000000000E+000	1.1486469E-003	1.1816225E+004
1	1	0	1	0	0	1	116	8.343034396272851E+003	3.1176499E-001	3.6847408E+000	3.1176436E-001	2.598036967032485E-002	6.654634583166076E-001	2.448132667818930E-003	6.654634583166077E-001	0	2.448132667818930E-003	0.000000000000000E+000	0.000000000000000E+000	0.000000000000000E+000	-2.482933635492818E-002	0.000000000000000E+000	6.654634583166077E-001	6.654634583166077E-001	0.0000000E+000	0.0000000E+000	3.1176499E-001	0.000000000000000E+000	1.1487708E-003	1.1818993E+004
1	1	0	1	0	0	1	116	8.643034410522087E+003	3.1176499E-001	3.6853316E+000	3.1170523E-001	2.598037721701794E-002	6.914438355336255E-001	2.543871055766079E-003	6.914438355336257E-001	0	2.543871055766079E-003	0.000000000000000E+000	0.000000000000000E+000	0.000000000000000E+000	-2.579869915988380E-002	0.000000000000000E+000	6.914438355336257E-001	6.914438355336257E-001	0.0000000E+000	0.0000000E+000	3.1176499E-001	0.000000000000000E+000	1.1487372E-003	1.1823130E+004
1	1	0	1	0	0	1	116	8.943034424771322E+003	3.1176499E-001	3.6860802E+000	3.1180376E-001	2.598050213378337E-002	7.174243376674089E-001	2.639627644155158E-003	7.174243376674090E-001	0	2.639627644155158E-003	0.000000000000000E+000	0.000000000000000E+000	0.000000000000000E+000	-2.676806662565188E-002	0.000000000000000E+000	7.174243376674090E-001	7.174243376674090E-001	0.0000000E+000	0.0000000E+000	3.1176499E-001	0.000000000000000E+000	1.1493337E-003	1.1821795E+004
1	1	0	1	0	0	1	116	9.243034439020557E+003	3.1176499E-001	3.6867895E+000	3.1174466E-001	2.598058336769541E-002	7.434049210351044E-001	2.735402797099749E-003	7.434049210351044E-001	0	2.735402797099749E-003	0.000000000000000E+000	0.000000000000000E+000	0.000000000000000E+000	-2.773743712236645E-002	0.000000000000000E+000	7.434049210351044E-001	7.434049210351044E-001	0.0000000E+000	0.0000000E+000	3.1176499E-001	0.000000000000000E+000	1.1493369E-003	1.1826312E+004
1	1	0	1	0	0	1	116	9.543034453269793E+003	3.1176499E-001	3.6873803E+000	3.1182349E-001	2.598042273721761E-002	7.693853437723219E-001	2.831195370095041E-003	7.693853437723219E-001	0	2.831195370095041E-003	0.000000000000000E+000	0.000000000000000E+000	0.000000000000000E+000	-2.870680162574191E-002	0.000000000000000E+000	7.693853437723219E-001	7.693853437723219E-001	0.0000000E+000	0.0000000E+000	3.1176499E-001	0.000000000000000E+000	1.1498118E-003	1.1825217E+004
1	1	0	1	0	0	1	116	9.843034467519028E+003	3.1176499E-001	3.6880896E+000	3.1180376E-001	2.598042580179042E-002	7.953657695741123E-001	2.927007025397354E-003	7.953657695741123E-001	0	2.927007025397354E-003	0.000000000000000E+000	0.000000000000000E+000	0.000000000000000E+000	-2.967616624346071E-002	0.000000000000000E+000	7.953657695741123E-001	7.953657695741123E-001	0.0000000E+000	0.0000000E+000	3.1176499E-001	0.000000000000000E+000	1.1499602E-003	1.1828240E+004
1	1	0	1	0	0	1	116	1.014303448176826E+004	3.1176499E-001	3.6888776E+000	3.1180376E-001	2.598047392932905E-002	8.213462435034414E-001	3.022835777452125E-003	8.213462435034413E-001	0	3.022835777452125E-003	0.000000000000000E+000	0.000000000000000E+000	0.000000000000000E+000	-3.064553265688269E-002	0.000000000000000E+000	8.213462435034413E-001	8.213462435034413E-001	0.0000000E+000	0.0000000E+000	3.1176499E-001	0.000000000000000E+000	1.1502058E-003	1.1830767E+004
1	1	0	1	0	0	1	116	1.044303449601750E+004	3.1176499E-001	3.6895866E+000	3.1174466E-001	2.598038607547681E-002	8.473266295789182E-001	3.118682248144613E-003	8.473266295789181E-001	0	3.118682248144613E-003	0.000000000000000E+000	0.000000000000000E+000	0.000000000000000E+000	-3.161489579235931E-002	0.000000000000000E+000	8.473266295789181E-001	8.473266295789181E-001	0.0000000E+000	0.0000000E+000	3.1176499E-001	0.000000000000000E+000	1.1502090E-003	1.1835284E+004
1	1	0	1	0	0	1	116	1.074303451026673E+004	3.1176499E-001	3.6899412E+000	3.1174466E-001	2.598046334230238E-002	8.733070929212206E-001	3.214545297524399E-003	8.733070929212206E-001	0	3.214545297524399E-003	0.000000000000000E+000	0.000000000000000E+000	0.000000000000000E+000	-3.258426181076509E-002	0.000000000000000E+000	8.733070929212206E-001	8.733070929212206E-001	0.0000000E+000	0.0000000E+000	3.1176499E-001	0.000000000000000E+000	1.1503195E-003	1.1836422E+004
1	1	0	1	0	0	1	116	1.104303452451597E+004	3.1176499E-001	3.6906898E+000	3.1174466E-001	2.598049018477400E-002	8.992875831059945E-001	3.310421492998865E-003	8.992875831059945E-001	0	3.310421492998865E-003	0.000000000000000E+000	0.000000000000000E+000	0.000000000000000E+000	-3.355362883069957E-002	0.000000000000000E+000	8.992875831059945E-001	8.992875831059945E-001	0.0000000E+000	0.0000000E+000	3.1176499E-001	0.000000000000000E+000	1.1505529E-003	1.1838823E+004
1	1	0	1	0	0	1	116	1.134303453876521E+004	3.1176499E-001	3.6912808E+000	3.1180376E-001	2.598036517570416E-002	9.252679482816988E-001	3.406315181678070E-003	9.252679482816987E-001	0	3.406315181678070E-003	0.000000000000000E+000	0.000000000000000E+000	0.000000000000000E+000	-3.452299118637758E-002	0.000000000000000E+000	9.252679482816987E-001	9.252679482816987E-001	0.0000000E+000	0.0000000E+000	3.1176499E-001	0.000000000000000E+000	1.1509552E-003	1.1838475E+004
1	1	0	1	0	0	1	116	1.164303455301444E+004	3.1176499E-001	3.6920295E+000	3.1178406E-001	2.598038201027446E-002	9.512483302919732E-001	3.502225831328299E-003	9.512483302919731E-001	0	3.502225831328299E-003	0.000000000000000E+000	0.000000000000000E+000	0.000000000000000E+000	-3.549235417017604E-002	0.000000000000000E+000	9.512483302919731E-001	9.512483302919731E-001	0.0000000E+000	0.0000000E+000	3.1176499E-001	0.000000000000000E+000	1.1511160E-003	1.1841624E+004
1	1	0	1	0	0	1	116	1.194303456726368E+004	3.1176499E-001	3.6926992E+000	3.1174466E-001	2.598041248970561E-002	9.772287427816788E-001	3.598153950846460E-003	9.772287427816787E-001	0	3.598153950846460E-003	0.000000000000000E+000	0.000000000000000E+000	0.000000000000000E+000	-3.646171829120306E-002	0.000000000000000E+000	9.772287427816787E-001	9.772287427816787E-001	0.0000000E+000	0.0000000E+000	3.1176499E-001	0.000000000000000E+000	1.1511793E-003	1.1845269E+004
1	1	0	1	0	0	1	116	1.224303458151291E+004	3.1176499E-001	3.6932113E+000	3.1186289E-001	2.598042523609267E-002	1.003209168017771E+000	3.694100063127677E-003	1.003209168017771E+000	0	3.694100063127677E-003	0.000000000000000E+000	0.000000000000000E+000	0.000000000000000E+000	-3.743108288781492E-002	0.000000000000000E+000	1.003209168017771E+000	1.003209168017771E+000	0.0000000E+000	0.0000000E+000	3.1176499E-001	0.000000000000000E+000	1.1517756E-003	1.1842420E+004
1	1	0	1	0	0	1	116	1.254303459576215E+004	3.1176499E-001	3.6940386E+000	3.1178406E-001	2.598037187130915E-002	1.029189539889081E+000	3.790063591832982E-003	1.029189539889080E+000	0	3.790063591832982E-003	0.000000000000000E+000	0.000000000000000E+000	0.000000000000000E+000	-3.840044549331495E-002	0.000000000000000E+000	1.029189539889080E+000	1.029189539889080E+000	0.0000000E+000	0.0000000E+000	3.1176499E-001	0.000000000000000E+000	1.1517424E-003	1.1848067E+004
1	1	0	1	0	0	1	116	1.284303461001138E+004	3.1176499E-001	3.6947479E+000	3.1182349E-001	2.598036907205979E-002	1.055169908961140E+000	3.886045400631295E-003	1.055169908961140E+000	0	3.886045400631295E-003	0.000000000000000E+000	0.000000000000000E+000	0.000000000000000E+000	-3.936980799437122E-002	0.000000000000000E+000	1.055169908961140E+000	1.055169908961140E+000	0.0000000E+000	0.0000000E+000	3.1176499E-001	0.000000000000000E+000	1.1521092E-003	1.1848844E+004
1	1	0	1	0	0	1	116	1.314303462426062E+004	3.1176499E-001	3.6955359E+000	3.1182349E-001	2.598034313718478E-002	1.081150252098325E+000	3.982045854140056E-003	1.081150252098325E+000	0	3.982045854140056E-003	0.000000000000000E+000	0.000000000000000E+000	0.000000000000000E+000	-4.033916952776245E-002	0.000000000000000E+000	1.081150252098325E+000	1.081150252098325E+000	0.0000000E+000	0.0000000E+000	3.1176499E-001	0.000000000000000E+000	1.1523549E-003	1.1851371E+004
1	1	0	1	0	0	1	116	1.344303463850985E+004	3.1176499E-001	3.6961663E+000	3.1176436E-001	2.598035948028167E-002	1.107130611578607E+000	4.078064747856657E-003	1.107130611578607E+000	0	4.078064747856657E-003	0.000000000000000E+000	0.000000000000000E+000	0.000000000000000E+000	-4.130853167093658E-002	0.000000000000000E+000	1.107130611578607E+000	1.107130611578607E+000	0.0000000E+000	0.0000000E+000	3.1176499E-001	0.000000000000000E+000	1.1523329E-003	1.1855641E+004
1	1	0	1	0	0	1	116	1.374303465275909E+004	3.1176499E-001	3.6969936E+000	3.1182349E-001	2.598037455648184E-002	1.133110986135089E+000	4.174103584832616E-003	1.133110986135089E+000	0	4.174103584832616E-003	0.000000000000000E+000	0.000000000000000E+000	0.000000000000000E+000	-4.227789437662402E-002	0.000000000000000E+000	1.133110986135089E+000	1.133110986135089E+000	0.0000000E+000	0.0000000E+000	3.1176499E-001	0.000000000000000E+000	1.1528095E-003	1.1856046E+004
1	1	0	1	0	0	1	116	1.404303466700832E+004	3.1176499E-001	3.6978209E+000	3.1174466E-001	2.598033782429165E-002	1.159091323959380E+000	4.270163500646486E-003	1.159091323959380E+000	0	4.270163500646486E-003	0.000000000000000E+000	0.000000000000000E+000	0.000000000000000E+000	-4.324725571178405E-002	0.000000000000000E+000	1.159091323959380E+000	1.159091323959380E+000	0.0000000E+000	0.0000000E+000	3.1176499E-001	0.000000000000000E+000	1.1527759E-003	1.1861697E+004
1	1	0	1	0	0	1	116	1.434303468125756E+004	3.1176499E-001	3.6986485E+000	3.1182349E-001	2.598022902395990E-002	1.185071552983340E+000	4.366243637713392E-003	1.185071552983340E+000	0	4.366243637713392E-003	0.000000000000000E+000	0.000000000000000E+000	0.000000000000000E+000	-4.421661298745742E-002	0.000000000000000E+000	1.185071552983340E+000	1.185071552983340E+000	0.0000000E+000	0.0000000E+000	3.1176499E-001	0.000000000000000E+000	1.1533254E-003	1.1861353E+004
1	1	0	1	0	0	1	116	1.464303469550679E+004	3.1176499E-001	3.6993968E+000	3.1172493E-001	2.598010018800696E-002	1.211051653171347E+000	4.462343661129409E-003	1.211051653171347E+000	0	4.462343661129409E-003	0.000000000000000E+000	0.000000000000000E+000	0.000000000000000E+000	-4.518596545608818E-002	0.000000000000000E+000	1.211051653171347E+000	1.211051653171347E+000	0.0000000E+000	0.0000000E+000	3.1176499E-001	0.000000000000000E+000	1.1531942E-003	1.1867504E+004
1	1	0	1	0	0	1	116	1.494303470975603E+004	3.1176499E-001	3.7003031E+000	3.1170523E-001	2.598020304229524E-002	1.237031856213642E+000	4.558465652228793E-003	1.237031856213642E+000	0	4.558465652228793E-003	0.000000000000000E+000	0.000000000000000E+000	0.000000000000000E+000	-4.615532176235070E-002	0.000000000000000E+000	1.237031856213642E+000	1.237031856213642E+000	0.0000000E+000	0.0000000E+000	3.1176499E-001	0.000000000000000E+000	1.1534038E-003	1.1871161E+004
1	1	0	1	0	0	1	116	1.524303472400527E+004	3.1176499E-001	3.7010121E+000	3.1176436E-001	2.598019908977879E-002	1.263012055303421E+000	4.654608534280525E-003	1.263012055303421E+000	0	4.654608534280525E-003	0.000000000000000E+000	0.000000000000000E+000	0.000000000000000E+000	-4.712467792113953E-002	0.000000000000000E+000	1.263012055303421E+000	1.263012055303421E+000	0.0000000E+000	0.0000000E+000	3.1176499E-001	0.000000000000000E+000	1.1538437E-003	1.1871185E+004
1	1	0	1	0	0	1	116	1.554303473825450E+004	3.1176499E-001	3.7018790E+000	3.1168553E-001	2.598023503452539E-002	1.288992290337947E+000	4.750772101544870E-003	1.288992290337946E+000	0	4.750772101544870E-003	0.000000000000000E+000	0.000000000000000E+000	0.000000000000000E+000	-4.809403542107519E-002	0.000000000000000E+000	1.288992290337946E+000	1.288992290337946E+000	0.0000000E+000	0.0000000E+000	3.1176499E-001	0.000000000000000E+000	1.1538222E-003	1.1876968E+004
1	1	0	1	0	0	1	116	1.584303475250374E+004	3.1176499E-001	3.7026670E+000	3.1172493E-001	2.598049322216047E-002	1.314972783560107E+000	4.846958546707697E-003	1.314972783560107E+000	0	4.846958546707697E-003	0.000000000000000E+000	0.000000000000000E+000	0.000000000000000E+000	-4.906340255433864E-002	0.000000000000000E+000	1.314972783560107E+000	1.314972783560107E+000	0.0000000E+000	0.0000000E+000	3.1176499E-001	0.000000000000000E+000	1.1542136E-003	1.1877994E+004
1	1	0	1	0	0	1	116	1.614303476675297E+004	3.1176499E-001	3.7034156E+000	3.1178406E-001	2.598032157888015E-002	1.340953105138987E+000	4.943165608614485E-003	1.340953105138987E+000	0	4.943165608614485E-003	0.000000000000000E+000	0.000000000000000E+000	0.000000000000000E+000	-5.003276328336053E-002	0.000000000000000E+000	1.340953105138987E+000	1.340953105138987E+000	0.0000000E+000	0.0000000E+000	3.1176499E-001	0.000000000000000E+000	1.1546660E-003	1.1878143E+004
1	1	0	1	0	0	1	116	1.644303478100221E+004	3.1176499E-001	3.7044005E+000	3.1176436E-001	2.598034330235587E-002	1.366933448441343E+000	5.039394926432040E-003	1.366933448441343E+000	0	5.039394926432040E-003	0.000000000000000E+000	0.000000000000000E+000	0.000000000000000E+000	-5.100212482291450E-002	0.000000000000000E+000	1.366933448441343E+000	1.366933448441343E+000	0.0000000E+000	0.0000000E+000	3.1176499E-001	0.000000000000000E+000	1.1549001E-003	1.1882053E+004
1	1	0	1	0	0	1	116	1.674303479525144E+004	3.1176499E-001	3.7051885E+000	3.1176436E-001	2.598034480868115E-002	1.392913793250024E+000	5.135646257547074E-003	1.392913793250024E+000	0	5.135646257547074E-003	0.000000000000000E+000	0.000000000000000E+000	0.000000000000000E+000	-5.197148641867150E-002	0.000000000000000E+000	1.392913793250024E+000	1.392913793250024E+000	0.0000000E+000	0.0000000E+000	3.1176499E-001	0.000000000000000E+000	1.1551457E-003	1.1884580E+004
1	1	0	1	0	0	1	116	1.704303480950068E+004	3.1176499E-001	3.7061734E+000	3.1176436E-001	2.598035253968504E-002	1.418894145789709E+000	5.231920038543343E-003	1.418894145789709E+000	0	5.231920038543343E-003	0.000000000000000E+000	0.000000000000000E+000	0.000000000000000E+000	-5.294084830288265E-002	0.000000000000000E+000	1.418894145789709E+000	1.418894145789709E+000	0.0000000E+000	0.0000000E+000	3.1176499E-001	0.000000000000000E+000	1.1554528E-003	1.1887739E+004
1	1	0	1	0	0	1	116	1.734303482374991E+004	3.1176499E-001	3.7070403E+000	3.1176436E-001	2.598024647601777E-002	1.444874392265727E+000	5.328215272053679E-003	1.444874392265727E+000	0	5.328215272053679E-003	0.000000000000000E+000	0.000000000000000E+000	0.000000000000000E+000	-5.391020622971577E-002	0.000000000000000E+000	1.444874392265727E+000	1.444874392265727E+000	0.0000000E+000	0.0000000E+000	3.1176499E-001	0.000000000000000E+000	1.1557230E-003	1.1890520E+004
1	1	0	1	0	0	1	116	1.764303483799915E+004	3.1176499E-001	3.7077887E+000	3.1174466E-001	2.598017375737429E-002	1.470854566023101E+000	5.424533434708847E-003	1.470854566023101E+000	0	5.424533434708847E-003	0.000000000000000E+000	0.000000000000000E+000	0.000000000000000E+000	-5.487956144331852E-002	0.000000000000000E+000	1.470854566023101E+000	1.470854566023101E+000	0.0000000E+000	0.0000000E+000	3.1176499E-001	0.000000000000000E+000	1.1558833E-003	1.1893672E+004
1	1	0	1	0	0	1	116	1.794303485224838E+004	3.1176499E-001	3.7086160E+000	3.1174466E-001	2.598020608817538E-002	1.496834772111277E+000	5.520872968202167E-003	1.496834772111276E+000	0	5.520872968202167E-003	0.000000000000000E+000	0.000000000000000E+000	0.000000000000000E+000	-5.584891786322693E-002	0.000000000000000E+000	1.496834772111276E+000	1.496834772111276E+000	0.0000000E+000	0.0000000E+000	3.1176499E-001	0.000000000000000E+000	1.1561413E-003	1.1896326E+004
1	1	0	1	0	0	1	116	1.824303486649762E+004	3.1176499E-001	3.7095616E+000	3.1184319E-001	2.598019799558653E-002	1.522814970106863E+000	5.617235931593246E-003	1.522814970106863E+000	0	5.617235931593246E-003	0.000000000000000E+000	0.000000000000000E+000	0.000000000000000E+000	-5.681827398118999E-002	0.000000000000000E+000	1.522814970106863E+000	1.522814970106863E+000	0.0000000E+000	0.0000000E+000	3.1176499E-001	0.000000000000000E+000	1.1568015E-003	1.1895600E+004
1	1	0	1	0	0	1	116	1.854303488074685E+004	3.1176499E-001	3.7104678E+000	3.1170523E-001	2.597997398927808E-002	1.548794944096141E+000	5.713621751830843E-003	1.548794944096141E+000	0	5.713621751830843E-003	0.000000000000000E+000	0.000000000000000E+000	0.000000000000000E+000	-5.778762174117648E-002	0.000000000000000E+000	1.548794944096141E+000	1.548794944096141E+000	0.0000000E+000	0.0000000E+000	3.1176499E-001	0.000000000000000E+000	1.1565723E-003	1.1903771E+004
1	1	0	1	0	0	1	116	1.884303489499609E+004	3.1176499E-001	3.7114134E+000	3.1172493E-001	2.598008102446794E-002	1.574775025120609E+000	5.810031732565164E-003	1.574775025120609E+000	0	5.810031732565164E-003	0.000000000000000E+000	0.000000000000000E+000	0.000000000000000E+000	-5.875697349478982E-002	0.000000000000000E+000	1.574775025120609E+000	1.574775025120609E+000	0.0000000E+000	0.0000000E+000	3.1176499E-001	0.000000000000000E+000	1.1569401E-003	1.1906053E+004
1	1	0	1	0	0	1	116	1.914303490924533E+004	3.1176499E-001	3.7123983E+000	3.1178406E-001	2.598015838848220E-002	1.600755183509092E+000	5.906466785469055E-003	1.600755183509091E+000	0	5.906466785469055E-003	0.000000000000000E+000	0.000000000000000E+000	0.000000000000000E+000	-5.972632813495855E-002	0.000000000000000E+000	1.600755183509091E+000	1.600755183509091E+000	0.0000000E+000	0.0000000E+000	3.1176499E-001	0.000000000000000E+000	1.1574666E-003	1.1906953E+004
1	1	0	1	0	0	1	116	1.944303492349456E+004	3.1176499E-001	3.7132652E+000	3.1172493E-001	2.598014078492920E-002	1.626735324294021E+000	6.002926762949890E-003	1.626735324294020E+000	0	6.002926762949890E-003	0.000000000000000E+000	0.000000000000000E+000	0.000000000000000E+000	-6.069568211831505E-002	0.000000000000000E+000	1.626735324294020E+000	1.626735324294020E+000	0.0000000E+000	0.0000000E+000	3.1176499E-001	0.000000000000000E+000	1.1575173E-003	1.1911993E+004
1	1	0	1	0	0	1	116	1.974303493774380E+004	3.1176499E-001	3.7143683E+000	3.1180376E-001	2.598018573721250E-002	1.652715510031233E+000	6.099412258901067E-003	1.652715510031233E+000	0	6.099412258901067E-003	0.000000000000000E+000	0.000000000000000E+000	0.000000000000000E+000	-6.166503777890167E-002	0.000000000000000E+000	1.652715510031233E+000	1.652715510031233E+000	0.0000000E+000	0.0000000E+000	3.1176499E-001	0.000000000000000E+000	1.1581540E-003	1.1912520E+004
1	1	0	1	0	0	1	116	2.004303495199303E+004	3.1176499E-001	3.7152746E+000	3.1174466E-001	2.598016383879715E-002	1.678695673870030E+000	6.195923918621010E-003	1.678695673870030E+000	0	6.195923918621010E-003	0.000000000000000E+000	0.000000000000000E+000	0.000000000000000E+000	-6.263439262242898E-002	0.000000000000000E+000	1.678695673870030E+000	1.678695673870030E+000	0.0000000E+000	0.0000000E+000	3.1176499E-001	0.000000000000000E+000	1.1582170E-003	1.1917685E+004
1	1	0	1	0	0	1	116	2.034303496624227E+004	3.1176499E-001	3.7162988E+000	3.1174466E-001	2.598032160941097E-002	1.704675995479441E+000	6.292462970180246E-003	1.704675995479441E+000	0	6.292462970180246E-003	0.000000000000000E+000	0.000000000000000E+000	0.000000000000000E+000	-6.360375335259001E-002	0.000000000000000E+000	1.704675995479441E+000	1.704675995479441E+000	0.0000000E+000	0.0000000E+000	3.1176499E-001	0.000000000000000E+000	1.1585363E-003	1.1920971E+004
1	1	0	1	0	0	1	116	2.064303498049150E+004	3.1176499E-001	3.7174809E+000	3.1176436E-001	2.598037433645791E-002	1.730656369815899E+000	6.389028747097386E-003	1.730656369815899E+000	0	6.389028747097386E-003	0.000000000000000E+000	0.000000000000000E+000	0.000000000000000E+000	-6.457311605006806E-002	0.000000000000000E+000	1.730656369815899E+000	1.730656369815899E+000	0.0000000E+000	0.0000000E+000	3.1176499E-001	0.000000000000000E+000	1.1589781E-003	1.1924009E+004
1	1	0	1	0	0	1	116	2.094303499474074E+004	3.1176499E-001	3.7183869E+000	3.1184319E-001	2.598032118149930E-002	1.756636690997399E+000	6.485621342625486E-003	1.756636690997398E+000	0	6.485621342625486E-003	0.000000000000000E+000	0.000000000000000E+000	0.000000000000000E+000	-6.554247676426314E-002	0.000000000000000E+000	1.756636690997398E+000	1.756636690997398E+000	0.0000000E+000	0.0000000E+000	3.1176499E-001	0.000000000000000E+000	1.1595536E-003	1.1923899E+004
1	1	0	1	0	0	1	116	2.124303500898997E+004	3.1176499E-001	3.7195294E+000	3.1180376E-001	2.598020343816942E-002	1.782616894435568E+000	6.582241008925438E-003	1.782616894435567E+000	0	6.582241008925438E-003	0.000000000000000E+000	0.000000000000000E+000	0.000000000000000E+000	-6.651183308529628E-002	0.000000000000000E+000	1.782616894435567E+000	1.782616894435567E+000	0.0000000E+000	0.0000000E+000	3.1176499E-001	0.000000000000000E+000	1.1597632E-003	1.1929071E+004
1	1	0	1	0	0	1	116	2.154303502323921E+004	3.1176499E-001	3.7206326E+000	3.1176436E-001	2.598029321206941E-002	1.808597187647637E+000	6.678888425863783E-003	1.808597187647637E+000	0	6.678888425863783E-003	0.000000000000000E+000	0.000000000000000E+000	0.000000000000000E+000	-6.748119275591431E-002	0.000000000000000E+000	1.808597187647637E+000	1.808597187647637E+000	0.0000000E+000	0.0000000E+000	3.1176499E-001	0.000000000000000E+000	1.1599606E-003	1.1934118E+004
1	1	0	1	0	0	1	116	2.184303503748844E+004	3.1176499E-001	3.7216177E+000	3.1184319E-001	2.598015807557437E-002	1.834577345723212E+000	6.775563425302572E-003	1.834577345723211E+000	0	6.775563425302572E-003	0.000000000000000E+000	0.000000000000000E+000	0.000000000000000E+000	-6.845054738440802E-002	0.000000000000000E+000	1.834577345723211E+000	1.834577345723211E+000	0.0000000E+000	0.0000000E+000	3.1176499E-001	0.000000000000000E+000	1.1605611E-003	1.1934260E+004
1	1	0	1	0	0	1	116	2.214303505173768E+004	3.1176499E-001	3.7227602E+000	3.1176436E-001	2.598015586697393E-002	1.860557501590186E+000	6.872266640269888E-003	1.860557501590185E+000	0	6.872266640269888E-003	0.000000000000000E+000	0.000000000000000E+000	0.000000000000000E+000	-6.941990193049589E-002	0.000000000000000E+000	1.860557501590185E+000	1.860557501590185E+000	0.0000000E+000	0.0000000E+000	3.1176499E-001	0.000000000000000E+000	1.1606240E-003	1.1940942E+004
1	1	0	1	0	0	1	116	2.244303506598691E+004	3.1176499E-001	3.7239027E+000	3.1174466E-001	2.598000224588646E-002	1.886537503836072E+000	6.968998000955582E-003	1.886537503836071E+000	0	6.968998000955582E-003	0.000000000000000E+000	0.000000000000000E+000	0.000000000000000E+000	-7.038925074477444E-002	0.000000000000000E+000	1.886537503836071E+000	1.886537503836071E+000	0.0000000E+000	0.0000000E+000	3.1176499E-001	0.000000000000000E+000	1.1609067E-003	1.1945361E+004
1	1	0	1	0	0	1	116	2.274303508023615E+004	3.1176499E-001	3.7250452E+000	3.1178406E-001	2.598016470347841E-002	1.912517668539551E+000	7.065759363119139E-003	1.912517668539550E+000	0	7.065759363119139E-003	0.000000000000000E+000	0.000000000000000E+000	0.000000000000000E+000	-7.135860562056418E-002	0.000000000000000E+000	1.912517668539550E+000	1.912517668539550E+000	0.0000000E+000	0.0000000E+000	3.1176499E-001	0.000000000000000E+000	1.1614097E-003	1.1947517E+004
1	1	0	1	0	0	1	116	2.304303509448539E+004	3.1176499E-001	3.7261484E+000	3.1172493E-001	2.598001856126719E-002	1.938497687100818E+000	7.162549440466298E-003	1.938497687100817E+000	0	7.162549440466298E-003	0.000000000000000E+000	0.000000000000000E+000	0.000000000000000E+000	-7.232795504359150E-002	0.000000000000000E+000	1.938497687100817E+000	1.938497687100817E+000	0.0000000E+000	0.0000000E+000	3.1176499E-001	0.000000000000000E+000	1.1615333E-003	1.1953321E+004
1	1	0	1	0	0	1	116	2.334303510873462E+004	3.1176499E-001	3.7272122E+000	3.1172493E-001	2.598001722536153E-002	1.964477704326179E+000	7.259368415296077E-003	1.964477704326178E+000	0	7.259368415296077E-003	0.000000000000000E+000	0.000000000000000E+000	0.000000000000000E+000	-7.329730441677440E-002	0.000000000000000E+000	1.964477704326178E+000	1.964477704326178E+000	0.0000000E+000	0.0000000E+000	3.1176499E-001	0.000000000000000E+000	1.1618650E-003	1.1956734E+004
1	1	0	1	0	0	1	116	2.364303512298386E+004	3.1176499E-001	3.7283940E+000	3.1170523E-001	2.598012852190269E-002	1.990457832848082E+000	7.356217124163972E-003	1.990457832848081E+000	0	7.356217124163972E-003	0.000000000000000E+000	0.000000000000000E+000	0.000000000000000E+000	-7.426665794258090E-002	0.000000000000000E+000	1.990457832848081E+000	1.990457832848081E+000	0.0000000E+000	0.0000000E+000	3.1176499E-001	0.000000000000000E+000	1.1621600E-003	1.1961281E+004
1	1	0	1	0	0	1	116	2.394303513723309E+004	3.1176499E-001	3.7294972E+000	3.1172493E-001	2.597997259895007E-002	2.016437805447032E+000	7.453095364262925E-003	2.016437805447031E+000	0	7.453095364262925E-003	0.000000000000000E+000	0.000000000000000E+000	0.000000000000000E+000	-7.523600565069238E-002	0.000000000000000E+000	2.016437805447031E+000	2.016437805447031E+000	0.0000000E+000	0.0000000E+000	3.1176499E-001	0.000000000000000E+000	1.1625773E-003	1.1964064E+004
1	1	0	1	0	0	1	116	2.424303515148233E+004	3.1176499E-001	3.7306399E+000	3.1172493E-001	2.597993132698867E-002	2.042417736774021E+000	7.550003180116547E-003	2.042417736774020E+000	0	7.550003180116547E-003	0.000000000000000E+000	0.000000000000000E+000	0.000000000000000E+000	-7.620535181889151E-002	0.000000000000000E+000	2.042417736774020E+000	2.042417736774020E+000	0.0000000E+000	0.0000000E+000	3.1176499E-001	0.000000000000000E+000	1.1629334E-003	1.1967730E+004
1	1	0	1	0	0	1	116	2.454303516573156E+004	3.1176499E-001	3.7319007E+000	3.1168553E-001	2.597995489875475E-002	2.068397691672776E+000	7.646941694264544E-003	2.068397691672775E+000	0	7.646941694264544E-003	0.000000000000000E+000	0.000000000000000E+000	0.000000000000000E+000	-7.717469886658491E-002	0.000000000000000E+000	2.068397691672775E+000	2.068397691672775E+000	0.0000000E+000	0.0000000E+000	3.1176499E-001	0.000000000000000E+000	1.1631794E-003	1.1973288E+004
1	1	0	1	0	0	1	116	2.484303517998080E+004	3.1176499E-001	3.7330039E+000	3.1180376E-001	2.597987614788943E-002	2.094377567820665E+000	7.743910224510034E-003	2.094377567820664E+000	0	7.743910224510034E-003	0.000000000000000E+000	0.000000000000000E+000	0.000000000000000E+000	-7.814404297597764E-002	0.000000000000000E+000	2.094377567820664E+000	2.094377567820664E+000	0.0000000E+000	0.0000000E+000	3.1176499E-001	0.000000000000000E+000	1.1639646E-003	1.1972286E+004
1	1	0	1	0	0	1	116	2.514303519423003E+004	3.1176499E-001	3.7342250E+000	3.1168553E-001	2.597999914467335E-002	2.120357566965338E+000	7.840909606027140E-003	2.120357566965337E+000	0	7.840909606027140E-003	0.000000000000000E+000	0.000000000000000E+000	0.000000000000000E+000	-7.911339167454576E-002	0.000000000000000E+000	2.120357566965337E+000	2.120357566965337E+000	0.0000000E+000	0.0000000E+000	3.1176499E-001	0.000000000000000E+000	1.1639040E-003	1.1980745E+004
1	1	0	1	0	0	1	116	2.544303520847927E+004	3.1176499E-001	3.7354465E+000	3.1180376E-001	2.597991313897901E-002	2.146337480104317E+000	7.937939446770815E-003	2.146337480104316E+000	0	7.937939446770815E-003	0.000000000000000E+000	0.000000000000000E+000	0.000000000000000E+000	-8.008273716412578E-002	0.000000000000000E+000	2.146337480104316E+000	2.146337480104316E+000	0.0000000E+000	0.0000000E+000	3.1176499E-001	0.000000000000000E+000	1.1647262E-003	1.1980120E+004
1	1	0	1	0	0	1	116	2.574303522272850E+004	3.1176499E-001	3.7365496E+000	3.1180376E-001	2.597984199020598E-002	2.172317322094523E+000	8.034999840364985E-003	2.172317322094522E+000	0	8.034999840364985E-003	0.000000000000000E+000	0.000000000000000E+000	0.000000000000000E+000	-8.105207999904943E-002	0.000000000000000E+000	2.172317322094522E+000	2.172317322094522E+000	0.0000000E+000	0.0000000E+000	3.1176499E-001	0.000000000000000E+000	1.1650702E-003	1.1983658E+004
1	1	0	1	0	0	1	116	2.604303523697774E+004	3.1176499E-001	3.7378497E+000	3.1174466E-001	2.597985319892565E-002	2.198297175293449E+000	8.132091717813678E-003	2.198297175293448E+000	0	8.132091717813678E-003	0.000000000000000E+000	0.000000000000000E+000	0.000000000000000E+000	-8.202142325218546E-002	0.000000000000000E+000	2.198297175293448E+000	2.198297175293448E+000	0.0000000E+000	0.0000000E+000	3.1176499E-001	0.000000000000000E+000	1.1652547E-003	1.1990101E+004
1	1	0	1	0	0	1	116	2.634303525122697E+004	3.1176499E-001	3.7389922E+000	3.1180376E-001	2.597983845399486E-002	2.224277013747444E+000	8.229214915374849E-003	2.224277013747443E+000	0	8.229214915374849E-003	0.000000000000000E+000	0.000000000000000E+000	0.000000000000000E+000	-8.299076595516833E-002	0.000000000000000E+000	2.224277013747443E+000	2.224277013747443E+000	0.0000000E+000	0.0000000E+000	3.1176499E-001	0.000000000000000E+000	1.1658318E-003	1.1991492E+004
1	1	0	1	0	0	1	116	2.664303526547621E+004	3.1176499E-001	3.7401743E+000	3.1178406E-001	2.597975290675958E-002	2.250256766654203E+000	8.326369120236900E-003	2.250256766654202E+000	0	8.326369120236900E-003	0.000000000000000E+000	0.000000000000000E+000	0.000000000000000E+000	-8.396010546626881E-002	0.000000000000000E+000	2.250256766654202E+000	2.250256766654202E+000	0.0000000E+000	0.0000000E+000	3.1176499E-001	0.000000000000000E+000	1.1661267E-003	1.1996041E+004
1	1	0	1	0	0	1	116	2.694303527972545E+004	3.1176499E-001	3.7413957E+000	3.1168553E-001	2.597976717980371E-002	2.276236533834007E+000	8.423555176001919E-003	2.276236533834006E+000	0	8.423555176001919E-003	0.000000000000000E+000	0.000000000000000E+000	0.000000000000000E+000	-8.492944550991575E-002	0.000000000000000E+000	2.276236533834006E+000	2.276236533834006E+000	0.0000000E+000	0.0000000E+000	3.1176499E-001	0.000000000000000E+000	1.1661389E-003	1.2003752E+004
1	1	0	1	0	0	1	116	2.724303529397468E+004	3.1176499E-001	3.7426169E+000	3.1178406E-001	2.597985782977608E-002	2.302216391663783E+000	8.520773009833428E-003	2.302216391663782E+000	0	8.520773009833428E-003	0.000000000000000E+000	0.000000000000000E+000	0.000000000000000E+000	-8.589878893583505E-002	0.000000000000000E+000	2.302216391663782E+000	2.302216391663782E+000	0.0000000E+000	0.0000000E+000	3.1176499E-001	0.000000000000000E+000	1.1668883E-003	1.2003875E+004
1	1	0	1	0	0	1	116	2.754303530822392E+004	3.1176499E-001	3.7439172E+000	3.1178406E-001	2.597978647193975E-002	2.328196178135723E+000	8.618021601432496E-003	2.328196178135721E+000	0	8.618021601432496E-003	0.000000000000000E+000	0.000000000000000E+000	0.000000000000000E+000	-8.686812969929752E-002	0.000000000000000E+000	2.328196178135721E+000	2.328196178135721E+000	0.0000000E+000	0.0000000E+000	3.1176499E-001	0.000000000000000E+000	1.1672938E-003	1.2008046E+004
1	1	0	1	0	0	1	116	2.784303532247315E+004	3.1176499E-001	3.7451384E+000	3.1172493E-001	2.597969558166133E-002	2.354175873717384E+000	8.715301405028702E-003	2.354175873717383E+000	0	8.715301405028702E-003	0.000000000000000E+000	0.000000000000000E+000	0.000000000000000E+000	-8.783746707152153E-002	0.000000000000000E+000	2.354175873717383E+000	2.354175873717383E+000	0.0000000E+000	0.0000000E+000	3.1176499E-001	0.000000000000000E+000	1.1674530E-003	1.2014241E+004
1	1	0	1	0	0	1	116	2.814303533672239E+004	3.1176499E-001	3.7462416E+000	3.1178406E-001	2.597994010456734E-002	2.380155813821951E+000	8.812613629056547E-003	2.380155813821950E+000	0	8.812613629056547E-003	0.000000000000000E+000	0.000000000000000E+000	0.000000000000000E+000	-8.880681356722391E-002	0.000000000000000E+000	2.380155813821950E+000	2.380155813821950E+000	0.0000000E+000	0.0000000E+000	3.1176499E-001	0.000000000000000E+000	1.1680184E-003	1.2015501E+004
1	1	0	1	0	0	1	116	2.844303535097162E+004	3.1176499E-001	3.7475417E+000	3.1178406E-001	2.597988145781888E-002	2.406135695279771E+000	8.909956980820696E-003	2.406135695279769E+000	0	8.909956980820696E-003	0.000000000000000E+000	0.000000000000000E+000	0.000000000000000E+000	-8.977615787473725E-002	0.000000000000000E+000	2.406135695279769E+000	2.406135695279769E+000	0.0000000E+000	0.0000000E+000	3.1176499E-001	0.000000000000000E+000	1.1684238E-003	1.2019671E+004
1	1	0	1	0	0	1	116	2.874303536522086E+004	3.1176499E-001	3.7486055E+000	3.1168553E-001	2.597988367676735E-002	2.432115578956538E+000	9.007331745233205E-003	2.432115578956536E+000	0	9.007331745233205E-003	0.000000000000000E+000	0.000000000000000E+000	0.000000000000000E+000	-9.074550226504255E-002	0.000000000000000E+000	2.432115578956536E+000	2.432115578956536E+000	0.0000000E+000	0.0000000E+000	3.1176499E-001	0.000000000000000E+000	1.1683861E-003	1.2026883E+004
1	1	0	1	0	0	1	116	2.904303537947009E+004	3.1176499E-001	3.7498269E+000	3.1176436E-001	2.597979686023461E-002	2.458095375816773E+000	9.104737777876192E-003	2.458095375816771E+000	0	9.104737777876192E-003	0.000000000000000E+000	0.000000000000000E+000	0.000000000000000E+000	-9.171484341610628E-002	0.000000000000000E+000	2.458095375816771E+000	2.458095375816771E+000	0.0000000E+000	0.0000000E+000	3.1176499E-001	0.000000000000000E+000	1.1690623E-003	1.2027760E+004
1	1	0	1	0	0	1	116	2.934303539371933E+004	3.1176499E-001	3.7511663E+000	3.1170523E-001	2.597973284160097E-002	2.484075108658373E+000	9.202174937674668E-003	2.484075108658372E+000	0	9.202174937674668E-003	0.000000000000000E+000	0.000000000000000E+000	0.000000000000000E+000	-9.268418217854871E-002	0.000000000000000E+000	2.484075108658372E+000	2.484075108658372E+000	0.0000000E+000	0.0000000E+000	3.1176499E-001	0.000000000000000E+000	1.1692581E-003	1.2034339E+004
1	1	0	1	0	0	1	116	2.964303540796856E+004	3.1176499E-001	3.7522695E+000	3.1164613E-001	2.597989655522837E-002	2.510055005213602E+000	9.299644196772972E-003	2.510055005213600E+000	0	9.299644196772972E-003	0.000000000000000E+000	0.000000000000000E+000	0.000000000000000E+000	-9.365352704936671E-002	0.000000000000000E+000	2.510055005213600E+000	2.510055005213600E+000	0.0000000E+000	0.0000000E+000	3.1176499E-001	0.000000000000000E+000	1.1693803E-003	1.2040160E+004
1	1	0	1	0	0	1	116	2.994303542221780E+004	3.1176499E-001	3.7536092E+000	3.1176436E-001	2.597961918456687E-002	2.536034624398169E+000	9.397143948532078E-003	2.536034624398167E+000	0	9.397143948532078E-003	0.000000000000000E+000	0.000000000000000E+000	0.000000000000000E+000	-9.462286157111238E-002	0.000000000000000E+000	2.536034624398167E+000	2.536034624398167E+000	0.0000000E+000	0.0000000E+000	3.1176499E-001	0.000000000000000E+000	1.1702415E-003	1.2039892E+004
1	1	0	1	0	0	1	116	3.024303543646703E+004	3.1176499E-001	3.7548304E+000	3.1166583E-001	2.597976451878746E-002	2.562014388916956E+000	9.494675702326960E-003	2.562014388916954E+000	0	9.494675702326960E-003	0.000000000000000E+000	0.000000000000000E+000	0.000000000000000E+000	-9.559220151547324E-002	0.000000000000000E+000	2.562014388916954E+000	2.562014388916954E+000	0.0000000E+000	0.0000000E+000	3.1176499E-001	0.000000000000000E+000	1.1702523E-003	1.2047616E+004
1	1	0	1	0	0	1	116	3.054303545071627E+004	3.1176499E-001	3.7560518E+000	3.1178406E-001	2.597999944056074E-002	2.587994388357517E+000	9.592239670425919E-003	2.587994388357515E+000	0	9.592239670425919E-003	0.000000000000000E+000	0.000000000000000E+000	0.000000000000000E+000	-9.656155022508131E-002	0.000000000000000E+000	2.587994388357515E+000	2.587994388357515E+000	0.0000000E+000	0.0000000E+000	3.1176499E-001	0.000000000000000E+000	1.1710770E-003	1.2046966E+004
1	1	0	1	0	0	1	116	3.084303546496551E+004	3.1176499E-001	3.7571943E+000	3.1176436E-001	2.597981869094902E-002	2.613974207048466E+000	9.689834520092871E-003	2.613974207048464E+000	0	9.689834520092871E-003	0.000000000000000E+000	0.000000000000000E+000	0.000000000000000E+000	-9.753089219067834E-002	0.000000000000000E+000	2.613974207048464E+000	2.613974207048464E+000	0.0000000E+000	0.0000000E+000	3.1176499E-001	0.000000000000000E+000	1.1713592E-003	1.2051392E+004
1	1	0	1	0	0	1	116	3.114303547921474E+004	3.1176499E-001	3.7584157E+000	3.1182349E-001	2.597970584013396E-002	2.639953912888600E+000	9.787460424491034E-003	2.639953912888598E+000	0	9.787460424491034E-003	0.000000000000000E+000	0.000000000000000E+000	0.000000000000000E+000	-9.850022994565974E-002	0.000000000000000E+000	2.639953912888598E+000	2.639953912888598E+000	0.0000000E+000	0.0000000E+000	3.1176499E-001	0.000000000000000E+000	1.1719622E-003	1.2053023E+004
1	1	0	1	0	0	1	116	3.144303549346398E+004	3.1176499E-001	3.7596765E+000	3.1174466E-001	2.597961446666055E-002	2.665933527355260E+000	9.885117323503096E-003	2.665933527355259E+000	0	9.885117323503096E-003	0.000000000000000E+000	0.000000000000000E+000	0.000000000000000E+000	-9.946956429137399E-002	0.000000000000000E+000	2.665933527355259E+000	2.665933527355259E+000	0.0000000E+000	0.0000000E+000	3.1176499E-001	0.000000000000000E+000	1.1720591E-003	1.2060115E+004
1	1	0	1	0	0	1	116	3.174303550771321E+004	3.1176499E-001	3.7608585E+000	3.1180376E-001	2.597965219307277E-002	2.691913179548333E+000	9.982805903820131E-003	2.691913179548332E+000	0	9.982805903820131E-003	0.000000000000000E+000	0.000000000000000E+000	0.000000000000000E+000	-1.004389000447114E-001	0.000000000000000E+000	2.691913179548332E+000	2.691913179548332E+000	0.0000000E+000	0.0000000E+000	3.1176499E-001	0.000000000000000E+000	1.1726498E-003	1.2061620E+004
1	1	0	1	0	0	1	116	3.204303552196245E+004	3.1176499E-001	3.7620404E+000	3.1182349E-001	2.597957712188363E-002	2.717892756670217E+000	1.008052583117088E-002	2.717892756670215E+000	0	1.008052583117088E-002	0.000000000000000E+000	0.000000000000000E+000	0.000000000000000E+000	-1.014082329970418E-001	0.000000000000000E+000	2.717892756670215E+000	2.717892756670215E+000	0.0000000E+000	0.0000000E+000	3.1176499E-001	0.000000000000000E+000	1.1730925E-003	1.2064647E+004
1	1	0	1	0	0	1	116	3.234303553621168E+004	3.1176499E-001	3.7632225E+000	3.1180376E-001	2.597951067111558E-002	2.743872267341332E+000	1.017827748907917E-002	2.743872267341331E+000	0	1.017827748907917E-002	0.000000000000000E+000	0.000000000000000E+000	0.000000000000000E+000	-1.023775634700047E-001	0.000000000000000E+000	2.743872267341331E+000	2.743872267341331E+000	0.0000000E+000	0.0000000E+000	3.1176499E-001	0.000000000000000E+000	1.1733869E-003	1.2069202E+004
1	1	0	1	0	0	1	116	3.264303555046092E+004	3.1176499E-001	3.7645226E+000	3.1168553E-001	2.597960963841942E-002	2.769851876979752E+000	1.027606125315812E-002	2.769851876979750E+000	0	1.027606125315812E-002	0.000000000000000E+000	0.000000000000000E+000	0.000000000000000E+000	-1.033468976355708E-001	0.000000000000000E+000	2.769851876979750E+000	2.769851876979750E+000	0.0000000E+000	0.0000000E+000	3.1176499E-001	0.000000000000000E+000	1.1733472E-003	1.2077951E+004
1	1	0	1	0	0	1	116	3.294303556471015E+004	3.1176499E-001	3.7657044E+000	3.1180376E-001	2.597973303172323E-002	2.795831610011475E+000	1.037387738506708E-002	2.795831610011474E+000	0	1.037387738506708E-002	0.000000000000000E+000	0.000000000000000E+000	0.000000000000000E+000	-1.043162364051070E-001	0.000000000000000E+000	2.795831610011474E+000	2.795831610011474E+000	0.0000000E+000	0.0000000E+000	3.1176499E-001	0.000000000000000E+000	1.1741607E-003	1.2077162E+004
1	1	0	1	0	0	1	116	3.324303557895939E+004	3.1176499E-001	3.7670045E+000	3.1168553E-001	2.597963056077560E-002	2.821811240572250E+000	1.047172552165343E-002	2.821811240572249E+000	0	1.047172552165343E-002	0.000000000000000E+000	0.000000000000000E+000	0.000000000000000E+000	-1.052855713513143E-001	0.000000000000000E+000	2.821811240572249E+000	2.821811240572249E+000	0.0000000E+000	0.0000000E+000	3.1176499E-001	0.000000000000000E+000	1.1741208E-003	1.2085914E+004
1	1	0	1	0	0	1	116	3.354303559320862E+004	3.1176499E-001	3.7682259E+000	3.1180376E-001	2.597954488058885E-002	2.847790785452839E+000	1.056960546388752E-002	2.847790785452838E+000	0	1.056960546388752E-002	0.000000000000000E+000	0.000000000000000E+000	0.000000000000000E+000	-1.062549031006787E-001	0.000000000000000E+000	2.847790785452838E+000	2.847790785452838E+000	0.0000000E+000	0.0000000E+000	3.1176499E-001	0.000000000000000E+000	1.1749470E-003	1.2085248E+004
1	1	0	1	0	0	1	116	3.384303560745786E+004	3.1176499E-001	3.7694473E+000	3.1170523E-001	2.597971513350805E-002	2.873770500586347E+000	1.066751865585956E-002	2.873770500586346E+000	0	1.066751865585956E-002	0.000000000000000E+000	0.000000000000000E+000	0.000000000000000E+000	-1.072242412024084E-001	0.000000000000000E+000	2.873770500586346E+000	2.873770500586346E+000	0.0000000E+000	0.0000000E+000	3.1176499E-001	0.000000000000000E+000	1.1749564E-003	1.2092987E+004
1	1	0	1	0	0	1	116	3.414303562170709E+004	3.1176499E-001	3.7707474E+000	3.1182349E-001	2.597960055212180E-002	2.899750101138469E+000	1.076546406746699E-002	2.899750101138468E+000	0	1.076546406746699E-002	0.000000000000000E+000	0.000000000000000E+000	0.000000000000000E+000	-1.081935750289525E-001	0.000000000000000E+000	2.899750101138468E+000	2.899750101138468E+000	0.0000000E+000	0.0000000E+000	3.1176499E-001	0.000000000000000E+000	1.1758076E-003	1.2092570E+004
1	1	0	1	0	0	1	116	3.444303563595633E+004	3.1176499E-001	3.7720475E+000	3.1176436E-001	2.597958676641186E-002	2.925729687904881E+000	1.086344209267570E-002	2.925729687904880E+000	0	1.086344209267570E-002	0.000000000000000E+000	0.000000000000000E+000	0.000000000000000E+000	-1.091629083411332E-001	0.000000000000000E+000	2.925729687904880E+000	2.925729687904880E+000	0.0000000E+000	0.0000000E+000	3.1176499E-001	0.000000000000000E+000	1.1759900E-003	1.2099034E+004
1	1	0	1	0	0	1	116	3.474303565020557E+004	3.1176499E-001	3.7732689E+000	3.1172493E-001	2.597956678875618E-002	2.951709254693637E+000	1.096145338748144E-002	2.951709254693636E+000	0	1.096145338748144E-002	0.000000000000000E+000	0.000000000000000E+000	0.000000000000000E+000	-1.101322409079207E-001	0.000000000000000E+000	2.951709254693636E+000	2.951709254693636E+000	0.0000000E+000	0.0000000E+000	3.1176499E-001	0.000000000000000E+000	1.1762220E-003	1.2104482E+004
1	1	0	1	0	0	1	116	3.504303566445480E+004	3.1176499E-001	3.7745297E+000	3.1176436E-001	2.597957061164909E-002	2.977688825305286E+000	1.105949801932083E-002	2.977688825305285E+000	0	1.105949801932083E-002	0.000000000000000E+000	0.000000000000000E+000	0.000000000000000E+000	-1.111015736173455E-001	0.000000000000000E+000	2.977688825305285E+000	2.977688825305285E+000	0.0000000E+000	0.0000000E+000	3.1176499E-001	0.000000000000000E+000	1.1767638E-003	1.2106995E+004
1	1	0	1	0	0	1	116	3.534303567870404E+004	3.1176499E-001	3.7758691E+000	3.1174466E-001	2.597956489327881E-002	3.003668390198565E+000	1.115757656800965E-002	3.003668390198564E+000	0	1.115757656800965E-002	0.000000000000000E+000	0.000000000000000E+000	0.000000000000000E+000	-1.120709061134103E-001	0.000000000000000E+000	3.003668390198564E+000	3.003668390198564E+000	0.0000000E+000	0.0000000E+000	3.1176499E-001	0.000000000000000E+000	1.1771070E-003	1.2112057E+004
1	1	0	1	0	0	1	116	3.564303569295327E+004	3.1176499E-001	3.7772875E+000	3.1176436E-001	2.597951325471203E-002	3.029647903453277E+000	1.125568896305422E-002	3.029647903453276E+000	0	1.125568896305422E-002	0.000000000000000E+000	0.000000000000000E+000	0.000000000000000E+000	-1.130402366827706E-001	0.000000000000000E+000	3.029647903453276E+000	3.029647903453276E+000	0.0000000E+000	0.0000000E+000	3.1176499E-001	0.000000000000000E+000	1.1776236E-003	1.2115841E+004
1	1	0	1	0	0	1	116	3.594303570720251E+004	3.1176499E-001	3.7785482E+000	3.1170523E-001	2.597938809699482E-002	3.055627291550272E+000	1.135383560428699E-002	3.055627291550271E+000	0	1.135383560428699E-002	0.000000000000000E+000	0.000000000000000E+000	0.000000000000000E+000	-1.140095625823283E-001	0.000000000000000E+000	3.055627291550271E+000	3.055627291550271E+000	0.0000000E+000	0.0000000E+000	3.1176499E-001	0.000000000000000E+000	1.1777933E-003	1.2122185E+004
1	1	0	1	0	0	1	116	3.624303572145174E+004	3.1176499E-001	3.7799273E+000	3.1178406E-001	2.597947070091963E-002	3.081606762251192E+000	1.145201751380549E-002	3.081606762251190E+000	0	1.145201751380549E-002	0.000000000000000E+000	0.000000000000000E+000	0.000000000000000E+000	-1.149788915639495E-001	0.000000000000000E+000	3.081606762251190E+000	3.081606762251190E+000	0.0000000E+000	0.0000000E+000	3.1176499E-001	0.000000000000000E+000	1.1785211E-003	1.2123542E+004
1	1	0	1	0	0	1	116	3.654303573570098E+004	3.1176499E-001	3.7811880E+000	3.1172493E-001	2.597949175243576E-002	3.107586254003627E+000	1.155023491052475E-002	3.107586254003626E+000	0	1.155023491052475E-002	0.000000000000000E+000	0.000000000000000E+000	0.000000000000000E+000	-1.159482213310310E-001	0.000000000000000E+000	3.107586254003626E+000	3.107586254003626E+000	0.0000000E+000	0.0000000E+000	3.1176499E-001	0.000000000000000E+000	1.1786906E-003	1.2129887E+004
1	1	0	1	0	0	1	116	3.684303574995021E+004	3.1176499E-001	3.7826850E+000	3.1176436E-001	2.597957913913660E-002	3.133565833142764E+000	1.164848861914721E-002	3.133565833142763E+000	0	1.164848861914721E-002	0.000000000000000E+000	0.000000000000000E+000	0.000000000000000E+000	-1.169175543586278E-001	0.000000000000000E+000	3.133565833142763E+000	3.133565833142763E+000	0.0000000E+000	0.0000000E+000	3.1176499E-001	0.000000000000000E+000	1.1793064E-003	1.2133154E+004
1	1	0	1	0	0	1	116	3.714303576419945E+004	3.1176499E-001	3.7840641E+000	3.1170523E-001	2.597952115497655E-002	3.159545354297741E+000	1.174677820530514E-002	3.159545354297739E+000	0	1.174677820530514E-002	0.000000000000000E+000	0.000000000000000E+000	0.000000000000000E+000	-1.178868852227577E-001	0.000000000000000E+000	3.159545354297739E+000	3.159545354297739E+000	0.0000000E+000	0.0000000E+000	3.1176499E-001	0.000000000000000E+000	1.1795126E-003	1.2139880E+004
1	1	0	1	0	0	1	116	3.744303577844868E+004	3.1176499E-001	3.7855217E+000	3.1174466E-001	2.597953623354435E-002	3.185524890531285E+000	1.184510487049401E-002	3.185524890531283E+000	0	1.184510487049401E-002	0.000000000000000E+000	0.000000000000000E+000	0.000000000000000E+000	-1.188562166494892E-001	0.000000000000000E+000	3.185524890531283E+000	3.185524890531283E+000	0.0000000E+000	0.0000000E+000	3.1176499E-001	0.000000000000000E+000	1.1801162E-003	1.2143021E+004
1	1	0	1	0	0	1	116	3.774303579269792E+004	3.1176499E-001	3.7869797E+000	3.1172493E-001	2.597948511888584E-002	3.211504375650171E+000	1.194346884767294E-002	3.211504375650169E+000	0	1.194346884767294E-002	0.000000000000000E+000	0.000000000000000E+000	0.000000000000000E+000	-1.198255461690641E-001	0.000000000000000E+000	3.211504375650169E+000	3.211504375650169E+000	0.0000000E+000	0.0000000E+000	3.1176499E-001	0.000000000000000E+000	1.1804960E-003	1.2148466E+004
1	1	0	1	0	0	1	116	3.804303580694715E+004	3.1176499E-001	3.7884374E+000	3.1168553E-001	2.597964775116907E-002	3.237484023401340E+000	1.204187188324392E-002	3.237484023401338E+000	0	1.204187188324392E-002	0.000000000000000E+000	0.000000000000000E+000	0.000000000000000E+000	-1.207948817566681E-001	0.000000000000000E+000	3.237484023401338E+000	3.237484023401338E+000	0.0000000E+000	0.0000000E+000	3.1176499E-001	0.000000000000000E+000	1.1808011E-003	1.2154679E+004
1	1	0	1	0	0	1	116	3.834303582119639E+004	3.1176499E-001	3.7899344E+000	3.1168553E-001	2.597950945332646E-002	3.263463532854666E+000	1.214031314508292E-002	3.263463532854665E+000	0	1.214031314508292E-002	0.000000000000000E+000	0.000000000000000E+000	0.000000000000000E+000	-1.217642121841937E-001	0.000000000000000E+000	3.263463532854665E+000	3.263463532854665E+000	0.0000000E+000	0.0000000E+000	3.1176499E-001	0.000000000000000E+000	1.1812677E-003	1.2159481E+004
1	1	0	1	0	0	1	116	3.864303583544563E+004	3.1176499E-001	3.7915103E+000	3.1174466E-001	2.597941192716360E-002	3.289442944781830E+000	1.223879378417280E-002	3.289442944781829E+000	0	1.223879378417280E-002	0.000000000000000E+000	0.000000000000000E+000	0.000000000000000E+000	-1.227335389728870E-001	0.000000000000000E+000	3.289442944781829E+000	3.289442944781829E+000	0.0000000E+000	0.0000000E+000	3.1176499E-001	0.000000000000000E+000	1.1819832E-003	1.2162230E+004
1	1	0	1	0	0	1	116	3.894303584969486E+004	3.1176499E-001	3.7930470E+000	3.1170523E-001	2.597950875129965E-002	3.315422453533130E+000	1.233731536416358E-002	3.315422453533128E+000	0	1.233731536416358E-002	0.000000000000000E+000	0.000000000000000E+000	0.000000000000000E+000	-1.237028693742190E-001	0.000000000000000E+000	3.315422453533128E+000	3.315422453533128E+000	0.0000000E+000	0.0000000E+000	3.1176499E-001	0.000000000000000E+000	1.1823126E-003	1.2168698E+004
1	1	0	1	0	0	1	116	3.924303586394410E+004	3.1176499E-001	3.7946229E+000	3.1182349E-001	2.597951030769282E-002	3.341401963840823E+000	1.243587819054571E-002	3.341401963840821E+000	0	1.243587819054571E-002	0.000000000000000E+000	0.000000000000000E+000	0.000000000000000E+000	-1.246721998336221E-001	0.000000000000000E+000	3.341401963840821E+000	3.341401963840821E+000	0.0000000E+000	0.0000000E+000	3.1176499E-001	0.000000000000000E+000	1.1832525E-003	1.2169138E+004
1	1	0	1	0	0	1	116	3.954303587819333E+004	3.1176499E-001	3.7963564E+000	3.1170523E-001	2.597967879785432E-002	3.367381642638677E+000	1.253448361092144E-002	3.367381642638676E+000	0	1.253448361092144E-002	0.000000000000000E+000	0.000000000000000E+000	0.000000000000000E+000	-1.256415365796197E-001	0.000000000000000E+000	3.367381642638676E+000	3.367381642638676E+000	0.0000000E+000	0.0000000E+000	3.1176499E-001	0.000000000000000E+000	1.1833442E-003	1.2179315E+004
1	1	0	1	0	0	1	116	3.984303589244257E+004	3.1176499E-001	3.7979717E+000	3.1178406E-001	2.597967941068941E-002	3.393361322049366E+000	1.263313179899904E-002	3.393361322049365E+000	0	1.263313179899904E-002	0.000000000000000E+000	0.000000000000000E+000	0.000000000000000E+000	-1.266108733484830E-001	0.000000000000000E+000	3.393361322049365E+000	3.393361322049365E+000	0.0000000E+000	0.0000000E+000	3.1176499E-001	0.000000000000000E+000	1.1841471E-003	1.2181417E+004
1	1	0	1	0	0	1	116	4.014303590669180E+004	3.1176499E-001	3.7997446E+000	3.1166583E-001	2.597977115710576E-002	3.419341093206472E+000	1.273182421500954E-002	3.419341093206471E+000	0	1.273182421500954E-002	0.000000000000000E+000	0.000000000000000E+000	0.000000000000000E+000	-1.275802135405284E-001	0.000000000000000E+000	3.419341093206471E+000	3.419341093206471E+000	0.0000000E+000	0.0000000E+000	3.1176499E-001	0.000000000000000E+000	1.1842506E-003	1.2191727E+004
1	1	0	1	0	0	1	116	4.044303592094104E+004	3.1176499E-001	3.8013599E+000	3.1174466E-001	2.597973422826992E-002	3.445320827434742E+000	1.283056121171892E-002	3.445320827434740E+000	0	1.283056121171892E-002	0.000000000000000E+000	0.000000000000000E+000	0.000000000000000E+000	-1.285495523547093E-001	0.000000000000000E+000	3.445320827434740E+000	3.445320827434740E+000	0.0000000E+000	0.0000000E+000	3.1176499E-001	0.000000000000000E+000	1.1850536E-003	1.2193825E+004
1	1	0	1	0	0	1	116	4.074303593519027E+004	3.1176499E-001	3.8032510E+000	3.1178406E-001	2.597954171700610E-002	3.471300369151748E+000	1.292934295037972E-002	3.471300369151746E+000	0	1.292934295037972E-002	0.000000000000000E+000	0.000000000000000E+000	0.000000000000000E+000	-1.295188839860361E-001	0.000000000000000E+000	3.471300369151746E+000	3.471300369151746E+000	0.0000000E+000	0.0000000E+000	3.1176499E-001	0.000000000000000E+000	1.1857931E-003	1.2198350E+004
1	1	0	1	0	0	1	116	4.104303594943951E+004	3.1176499E-001	3.8049846E+000	3.1168553E-001	2.597958144674698E-002	3.497279950598495E+000	1.302817176126983E-002	3.497279950598494E+000	0	1.302817176126983E-002	0.000000000000000E+000	0.000000000000000E+000	0.000000000000000E+000	-1.304882170997330E-001	0.000000000000000E+000	3.497279950598494E+000	3.497279950598494E+000	0.0000000E+000	0.0000000E+000	3.1176499E-001	0.000000000000000E+000	1.1859586E-003	1.2207768E+004
1	1	0	1	0	0	1	116	4.134303596368874E+004	3.1176499E-001	3.8069153E+000	3.1180376E-001	2.597950364919172E-002	3.523259454247687E+000	1.312704803457088E-002	3.523259454247685E+000	0	1.312704803457088E-002	0.000000000000000E+000	0.000000000000000E+000	0.000000000000000E+000	-1.314575473106985E-001	0.000000000000000E+000	3.523259454247685E+000	3.523259454247685E+000	0.0000000E+000	0.0000000E+000	3.1176499E-001	0.000000000000000E+000	1.1870104E-003	1.2209331E+004
1	1	0	1	0	0	1	116	4.164303597793798E+004	3.1176499E-001	3.8088064E+000	3.1168553E-001	2.597962576612830E-002	3.549239080013815E+000	1.322597377784458E-002	3.549239080013813E+000	0	1.322597377784458E-002	0.000000000000000E+000	0.000000000000000E+000	0.000000000000000E+000	-1.324268820780111E-001	0.000000000000000E+000	3.549239080013813E+000	3.549239080013813E+000	0.0000000E+000	0.0000000E+000	3.1176499E-001	0.000000000000000E+000	1.1871499E-003	1.2220029E+004
1	1	0	1	0	0	1	116	4.194303599218722E+004	3.1176499E-001	3.8107762E+000	3.1178406E-001	2.597953493035502E-002	3.575218614944170E+000	1.332494939134253E-002	3.575218614944168E+000	0	1.332494939134253E-002	0.000000000000000E+000	0.000000000000000E+000	0.000000000000000E+000	-1.333962134561189E-001	0.000000000000000E+000	3.575218614944168E+000	3.575218614944168E+000	0.0000000E+000	0.0000000E+000	3.1176499E-001	0.000000000000000E+000	1.1881393E-003	1.2222485E+004
1	1	0	1	0	0	1	116	4.224303600643645E+004	3.1176499E-001	3.8127856E+000	3.1170523E-001	2.597949943280882E-002	3.601198114376979E+000	1.342397625130541E-002	3.601198114376977E+000	0	1.342397625130541E-002	0.000000000000000E+000	0.000000000000000E+000	0.000000000000000E+000	-1.343655435097655E-001	0.000000000000000E+000	3.601198114376977E+000	3.601198114376977E+000	0.0000000E+000	0.0000000E+000	3.1176499E-001	0.000000000000000E+000	1.1884653E-003	1.2232023E+004
1	1	0	1	0	0	1	116	4.254303602068569E+004	3.1176499E-001	3.8148344E+000	3.1176436E-001	2.597949788524045E-002	3.627177612262219E+000	1.352305564946512E-002	3.627177612262218E+000	0	1.352305564946512E-002	0.000000000000000E+000	0.000000000000000E+000	0.000000000000000E+000	-1.353348735056702E-001	0.000000000000000E+000	3.627177612262218E+000	3.627177612262218E+000	0.0000000E+000	0.0000000E+000	3.1176499E-001	0.000000000000000E+000	1.1893294E-003	1.2236274E+004
1	1	0	1	0	0	1	116	4.284303603493492E+004	3.1176499E-001	3.8168831E+000	3.1174466E-001	2.597956604133050E-002	3.653157178303549E+000	1.362218946700845E-002	3.653157178303549E+000	0	1.362218946700845E-002	0.000000000000000E+000	0.000000000000000E+000	0.000000000000000E+000	-1.363042060445702E-001	0.000000000000000E+000	3.653157178303549E+000	3.653157178303549E+000	0.0000000E+000	0.0000000E+000	3.1176499E-001	0.000000000000000E+000	1.1898929E-003	1.2243620E+004
1	1	0	1	0	0	1	116	4.314303604918416E+004	3.1176499E-001	3.8190892E+000	3.1174466E-001	2.597935275650687E-002	3.679136531060057E+000	1.372137775349650E-002	3.679136531060055E+000	0	1.372137775349650E-002	0.000000000000000E+000	0.000000000000000E+000	0.000000000000000E+000	-1.372735306255268E-001	0.000000000000000E+000	3.679136531060055E+000	3.679136531060055E+000	0.0000000E+000	0.0000000E+000	3.1176499E-001	0.000000000000000E+000	1.1905807E-003	1.2250696E+004
1	1	0	1	0	0	1	116	4.344303606343339E+004	3.1176499E-001	3.8212168E+000	3.1174466E-001	2.597941517273585E-002	3.705115946232792E+000	1.382062280777766E-002	3.705115946232791E+000	0	1.382062280777766E-002	0.000000000000000E+000	0.000000000000000E+000	0.000000000000000E+000	-1.382428575353168E-001	0.000000000000000E+000	3.705115946232791E+000	3.705115946232791E+000	0.0000000E+000	0.0000000E+000	3.1176499E-001	0.000000000000000E+000	1.1912440E-003	1.2257521E+004
1	1	0	1	0	0	1	116	4.374303607768263E+004	3.1176499E-001	3.8234231E+000	3.1176436E-001	2.597935451866852E-002	3.731095300751461E+000	1.391992575547132E-002	3.731095300751460E+000	0	1.391992575547132E-002	0.000000000000000E+000	0.000000000000000E+000	0.000000000000000E+000	-1.392121821820219E-001	0.000000000000000E+000	3.731095300751460E+000	3.731095300751460E+000	0.0000000E+000	0.0000000E+000	3.1176499E-001	0.000000000000000E+000	1.1920071E-003	1.2263823E+004
1	1	0	1	0	0	1	116	4.404303609193186E+004	3.1176499E-001	3.8259447E+000	3.1174466E-001	2.597953396101793E-002	3.757074834712479E+000	1.401928868476987E-002	3.757074834712478E+000	0	1.401928868476987E-002	0.000000000000000E+000	0.000000000000000E+000	0.000000000000000E+000	-1.401815135239624E-001	0.000000000000000E+000	3.757074834712478E+000	3.757074834712478E+000	0.0000000E+000	0.0000000E+000	3.1176499E-001	0.000000000000000E+000	1.1927178E-003	1.2272688E+004
1	1	0	1	0	0	1	116	4.434303610618110E+004	3.1176499E-001	3.8282297E+000	3.1174466E-001	2.597956887854470E-002	3.783054403591024E+000	1.411871255389889E-002	3.783054403591022E+000	0	1.411871255389889E-002	0.000000000000000E+000	0.000000000000000E+000	0.000000000000000E+000	-1.411508461687228E-001	0.000000000000000E+000	3.783054403591022E+000	3.783054403591022E+000	0.0000000E+000	0.0000000E+000	3.1176499E-001	0.000000000000000E+000	1.1934302E-003	1.2280017E+004
1	1	0	1	0	0	1	116	4.464303612043033E+004	3.1176499E-001	3.8307118E+000	3.1162640E-001	2.597939436765181E-002	3.809033797958675E+000	1.421819805149549E-002	3.809033797958674E+000	0	1.421819805149549E-002	0.000000000000000E+000	0.000000000000000E+000	0.000000000000000E+000	-1.421201723022471E-001	0.000000000000000E+000	3.809033797958674E+000	3.809033797958674E+000	0.0000000E+000	0.0000000E+000	3.1176499E-001	0.000000000000000E+000	1.1937510E-003	1.2292642E+004
1	1	0	1	0	0	1	116	4.494303613467957E+004	3.1176499E-001	3.8330758E+000	3.1168553E-001	2.597945932538973E-002	3.835013257284065E+000	1.431774786521316E-002	3.835013257284064E+000	0	1.431774786521316E-002	0.000000000000000E+000	0.000000000000000E+000	0.000000000000000E+000	-1.430895008594319E-001	0.000000000000000E+000	3.835013257284064E+000	3.835013257284064E+000	0.0000000E+000	0.0000000E+000	3.1176499E-001	0.000000000000000E+000	1.1947142E-003	1.2297895E+004
1	1	0	1	0	0	1	116	4.524303614892880E+004	3.1176499E-001	3.8356366E+000	3.1174466E-001	2.597933644246724E-002	3.860992593726532E+000	1.441736248872035E-002	3.860992593726531E+000	0	1.441736248872035E-002	0.000000000000000E+000	0.000000000000000E+000	0.000000000000000E+000	-1.440588248316897E-001	0.000000000000000E+000	3.860992593726531E+000	3.860992593726531E+000	0.0000000E+000	0.0000000E+000	3.1176499E-001	0.000000000000000E+000	1.1957393E-003	1.2303776E+004
1	1	0	1	0	0	1	116	4.554303616317804E+004	3.1176499E-001	3.8383551E+000	3.1170523E-001	2.597931942807304E-002	3.886971913154605E+000	1.451704394370344E-002	3.886971913154604E+000	0	1.451704394370344E-002	0.000000000000000E+000	0.000000000000000E+000	0.000000000000000E+000	-1.450281481691176E-001	0.000000000000000E+000	3.886971913154604E+000	3.886971913154604E+000	0.0000000E+000	0.0000000E+000	3.1176499E-001	0.000000000000000E+000	1.1964353E-003	1.2314054E+004
1	1	0	1	0	0	1	116	4.584303617742728E+004	3.1176499E-001	3.8409948E+000	3.1170523E-001	2.597925311946207E-002	3.912951166274067E+000	1.461679384192248E-002	3.912951166274066E+000	0	1.461679384192248E-002	0.000000000000000E+000	0.000000000000000E+000	0.000000000000000E+000	-1.459974690324820E-001	0.000000000000000E+000	3.912951166274066E+000	3.912951166274066E+000	0.0000000E+000	0.0000000E+000	3.1176499E-001	0.000000000000000E+000	1.1972581E-003	1.2322522E+004
1	1	0	1	0	0	1	116	4.614303619167651E+004	3.1176499E-001	3.8437133E+000	3.1178406E-001	2.597918458412091E-002	3.938930350858188E+000	1.471661434395260E-002	3.938930350858187E+000	0	1.471661434395260E-002	0.000000000000000E+000	0.000000000000000E+000	0.000000000000000E+000	-1.469667873387008E-001	0.000000000000000E+000	3.938930350858187E+000	3.938930350858187E+000	0.0000000E+000	0.0000000E+000	3.1176499E-001	0.000000000000000E+000	1.1984085E-003	1.2328126E+004
1	1	0	1	0	0	1	116	4.644303620592575E+004	3.1176499E-001	3.8465500E+000	3.1176436E-001	2.597925591955582E-002	3.964909606777744E+000	1.481650689039118E-002	3.964909606777743E+000	0	1.481650689039118E-002	0.000000000000000E+000	0.000000000000000E+000	0.000000000000000E+000	-1.479361083065404E-001	0.000000000000000E+000	3.964909606777743E+000	3.964909606777743E+000	0.0000000E+000	0.0000000E+000	3.1176499E-001	0.000000000000000E+000	1.1992172E-003	1.2338004E+004
1	1	0	1	0	0	1	116	4.674303622017498E+004	3.1176499E-001	3.8493474E+000	3.1176436E-001	2.597949673275153E-002	3.990889103510496E+000	1.491647384794653E-002	3.990889103510494E+000	0	1.491647384794653E-002	0.000000000000000E+000	0.000000000000000E+000	0.000000000000000E+000	-1.489054382594443E-001	0.000000000000000E+000	3.990889103510494E+000	3.990889103510494E+000	0.0000000E+000	0.0000000E+000	3.1176499E-001	0.000000000000000E+000	1.2000893E-003	1.2346977E+004
1	1	0	1	0	0	1	116	4.704303623442422E+004	3.1176499E-001	3.8523021E+000	3.1176436E-001	2.597958207271165E-002	4.016868685583208E+000	1.501651611727443E-002	4.016868685583206E+000	0	1.501651611727443E-002	0.000000000000000E+000	0.000000000000000E+000	0.000000000000000E+000	-1.498747713964967E-001	0.000000000000000E+000	4.016868685583206E+000	4.016868685583206E+000	0.0000000E+000	0.0000000E+000	3.1176499E-001	0.000000000000000E+000	1.2010105E-003	1.2356454E+004
1	1	0	1	0	0	1	116	4.734303624867345E+004	3.1176499E-001	3.8551388E+000	3.1176436E-001	2.597951153617766E-002	4.042848197119385E+000	1.511663455417077E-002	4.042848197119383E+000	0	1.511663455417077E-002	0.000000000000000E+000	0.000000000000000E+000	0.000000000000000E+000	-1.508441019017363E-001	0.000000000000000E+000	4.042848197119383E+000	4.042848197119383E+000	0.0000000E+000	0.0000000E+000	3.1176499E-001	0.000000000000000E+000	1.2018948E-003	1.2365553E+004
1	1	0	1	0	0	1	116	4.764303626292269E+004	3.1176499E-001	3.8582513E+000	3.1168553E-001	2.597947307343284E-002	4.068827670192817E+000	1.521683088109447E-002	4.068827670192816E+000	0	1.521683088109447E-002	0.000000000000000E+000	0.000000000000000E+000	0.000000000000000E+000	-1.518134309718791E-001	0.000000000000000E+000	4.068827670192816E+000	4.068827670192816E+000	0.0000000E+000	0.0000000E+000	3.1176499E-001	0.000000000000000E+000	1.2025611E-003	1.2378667E+004
1	1	0	1	0	0	1	116	4.794303627717192E+004	3.1176499E-001	3.8613639E+000	3.1176436E-001	2.597937203503317E-002	4.094807042227851E+000	1.531710636623151E-002	4.094807042227849E+000	0	1.531710636623151E-002	0.000000000000000E+000	0.000000000000000E+000	0.000000000000000E+000	-1.527827562721434E-001	0.000000000000000E+000	4.094807042227849E+000	4.094807042227849E+000	0.0000000E+000	0.0000000E+000	3.1176499E-001	0.000000000000000E+000	1.2038356E-003	1.2385521E+004
1	1	0	1	0	0	1	116	4.824303629142116E+004	3.1176499E-001	3.8646734E+000	3.1178406E-001	2.597926558029320E-002	4.120786307808144E+000	1.541746245475120E-002	4.120786307808142E+000	0	1.541746245475120E-002	0.000000000000000E+000	0.000000000000000E+000	0.000000000000000E+000	-1.537520776004382E-001	0.000000000000000E+000	4.120786307808142E+000	4.120786307808142E+000	0.0000000E+000	0.0000000E+000	3.1176499E-001	0.000000000000000E+000	1.2049435E-003	1.2395353E+004
1	1	0	1	0	0	1	116	4.854303630567039E+004	3.1176499E-001	3.8677464E+000	3.1168553E-001	2.597932058084342E-002	4.146765628388987E+000	1.551790177696486E-002	4.146765628388986E+000	0	1.551790177696486E-002	0.000000000000000E+000	0.000000000000000E+000	0.000000000000000E+000	-1.547214009808774E-001	0.000000000000000E+000	4.146765628388986E+000	4.146765628388986E+000	0.0000000E+000	0.0000000E+000	3.1176499E-001	0.000000000000000E+000	1.2055206E-003	1.2409130E+004
1	1	0	1	0	0	1	116	4.884303631991963E+004	3.1176499E-001	3.8710165E+000	3.1180376E-001	2.597945441025827E-002	4.172745082799246E+000	1.561842592661255E-002	4.172745082799244E+000	0	1.561842592661255E-002	0.000000000000000E+000	0.000000000000000E+000	0.000000000000000E+000	-1.556907293546722E-001	0.000000000000000E+000	4.172745082799244E+000	4.172745082799244E+000	0.0000000E+000	0.0000000E+000	3.1176499E-001	0.000000000000000E+000	1.2069975E-003	1.2414913E+004
1	1	0	1	0	0	1	116	4.914303633416886E+004	3.1176499E-001	3.8743258E+000	3.1174466E-001	2.597953057388465E-002	4.198724613373130E+000	1.571903609602147E-002	4.198724613373129E+000	0	1.571903609602147E-002	0.000000000000000E+000	0.000000000000000E+000	0.000000000000000E+000	-1.566600605702341E-001	0.000000000000000E+000	4.198724613373129E+000	4.198724613373129E+000	0.0000000E+000	0.0000000E+000	3.1176499E-001	0.000000000000000E+000	1.2078003E-003	1.2427882E+004
1	1	0	1	0	0	1	116	4.944303634841810E+004	3.1176499E-001	3.8777928E+000	3.1174466E-001	2.597931867524982E-002	4.224703932048381E+000	1.581973250657631E-002	4.224703932048379E+000	0	1.581973250657631E-002	0.000000000000000E+000	0.000000000000000E+000	0.000000000000000E+000	-1.576293838795732E-001	0.000000000000000E+000	4.224703932048379E+000	4.224703932048379E+000	0.0000000E+000	0.0000000E+000	3.1176499E-001	0.000000000000000E+000	1.2088813E-003	1.2439003E+004
1	1	0	1	0	0	1	116	4.974303636266734E+004	3.1176499E-001	3.8811023E+000	3.1172493E-001	2.597922498388423E-002	4.250683157032265E+000	1.592051714601848E-002	4.250683157032263E+000	0	1.592051714601848E-002	0.000000000000000E+000	0.000000000000000E+000	0.000000000000000E+000	-1.585987036931614E-001	0.000000000000000E+000	4.250683157032263E+000	4.250683157032263E+000	0.0000000E+000	0.0000000E+000	3.1176499E-001	0.000000000000000E+000	1.2098363E-003	1.2450407E+004
1	1	0	1	0	0	1	116	5.004303637691657E+004	3.1176499E-001	3.8846087E+000	3.1168553E-001	2.597935631556643E-002	4.276662513347831E+000	1.602139224315643E-002	4.276662513347830E+000	0	1.602139224315643E-002	0.000000000000000E+000	0.000000000000000E+000	0.000000000000000E+000	-1.595680284069112E-001	0.000000000000000E+000	4.276662513347830E+000	4.276662513347830E+000	0.0000000E+000	0.0000000E+000	3.1176499E-001	0.000000000000000E+000	1.2107764E-003	1.2463230E+004
1	1	0	1	0	0	1	116	5.034303639116581E+004	3.1176499E-001	3.8881547E+000	3.1172493E-001	2.597909665923979E-002	4.302641610007071E+000	1.612235754714721E-002	4.302641610007070E+000	0	1.612235754714721E-002	0.000000000000000E+000	0.000000000000000E+000	0.000000000000000E+000	-1.605373434325344E-001	0.000000000000000E+000	4.302641610007070E+000	4.302641610007070E+000	0.0000000E+000	0.0000000E+000	3.1176499E-001	0.000000000000000E+000	1.2120347E-003	1.2473031E+004
1	1	0	1	0	0	1	116	5.064303640541504E+004	3.1176499E-001	3.8918188E+000	3.1180376E-001	2.597910697667135E-002	4.328620716983743E+000	1.622341550490578E-002	4.328620716983742E+000	0	1.622341550490578E-002	0.000000000000000E+000	0.000000000000000E+000	0.000000000000000E+000	-1.615066588431148E-001	0.000000000000000E+000	4.328620716983742E+000	4.328620716983742E+000	0.0000000E+000	0.0000000E+000	3.1176499E-001	0.000000000000000E+000	1.2134837E-003	1.2481629E+004
1	1	0	1	0	0	1	116	5.094303641966428E+004	3.1176499E-001	3.8954041E+000	3.1172493E-001	2.597928788923555E-002	4.354600004872978E+000	1.632456843262812E-002	4.354600004872977E+000	0	1.632456843262812E-002	0.000000000000000E+000	0.000000000000000E+000	0.000000000000000E+000	-1.624759810037863E-001	0.000000000000000E+000	4.354600004872977E+000	4.354600004872977E+000	0.0000000E+000	0.0000000E+000	3.1176499E-001	0.000000000000000E+000	1.2142946E-003	1.2496287E+004
1	1	0	1	0	0	1	116	5.124303643391351E+004	3.1176499E-001	3.8991468E+000	3.1168553E-001	2.597927378763755E-002	4.380579278660615E+000	1.642581622333990E-002	4.380579278660615E+000	0	1.642581622333990E-002	0.000000000000000E+000	0.000000000000000E+000	0.000000000000000E+000	-1.634453026383081E-001	0.000000000000000E+000	4.380579278660615E+000	4.380579278660615E+000	0.0000000E+000	0.0000000E+000	3.1176499E-001	0.000000000000000E+000	1.2153076E-003	1.2509874E+004
1	1	0	1	0	0	1	116	5.154303644816275E+004	3.1176499E-001	3.9027715E+000	3.1170523E-001	2.597936800662014E-002	4.406558646667236E+000	1.652716053948277E-002	4.406558646667235E+000	0	1.652716053948277E-002	0.000000000000000E+000	0.000000000000000E+000	0.000000000000000E+000	-1.644146277882669E-001	0.000000000000000E+000	4.406558646667235E+000	4.406558646667235E+000	0.0000000E+000	0.0000000E+000	3.1176499E-001	0.000000000000000E+000	1.2165143E-003	1.2520712E+004
1	1	0	1	0	0	1	116	5.184303646241198E+004	3.1176499E-001	3.9065537E+000	3.1178406E-001	2.597939786968960E-002	4.432538044536925E+000	1.662860239946074E-002	4.432538044536924E+000	0	1.662860239946074E-002	0.000000000000000E+000	0.000000000000000E+000	0.000000000000000E+000	-1.653839540524570E-001	0.000000000000000E+000	4.432538044536924E+000	4.432538044536924E+000	0.0000000E+000	0.0000000E+000	3.1176499E-001	0.000000000000000E+000	1.2180011E-003	1.2529678E+004
1	1	0	1	0	0	1	116	5.214303647666122E+004	3.1176499E-001	3.9103754E+000	3.1186289E-001	2.597925587824649E-002	4.458517300415171E+000	1.673014204138478E-002	4.458517300415171E+000	0	1.673014204138478E-002	0.000000000000000E+000	0.000000000000000E+000	0.000000000000000E+000	-1.663532750187554E-001	0.000000000000000E+000	4.458517300415171E+000	4.458517300415171E+000	0.0000000E+000	0.0000000E+000	3.1176499E-001	0.000000000000000E+000	1.2195009E-003	1.2538765E+004
1	1	0	1	0	0	1	116	5.244303649091045E+004	3.1176499E-001	3.9142365E+000	3.1174466E-001	2.597938019272354E-002	4.484496680607895E+000	1.683178154271285E-002	4.484496680607895E+000	0	1.683178154271285E-002	0.000000000000000E+000	0.000000000000000E+000	0.000000000000000E+000	-1.673226006233940E-001	0.000000000000000E+000	4.484496680607895E+000	4.484496680607895E+000	0.0000000E+000	0.0000000E+000	3.1176499E-001	0.000000000000000E+000	1.2202424E-003	1.2555905E+004
1	1	0	1	0	0	1	116	5.274303650515969E+004	3.1176499E-001	3.9182158E+000	3.1170523E-001	2.597936758028136E-002	4.510476048188177E+000	1.693352159202801E-002	4.510476048188176E+000	0	1.693352159202801E-002	0.000000000000000E+000	0.000000000000000E+000	0.000000000000000E+000	-1.682919257574455E-001	0.000000000000000E+000	4.510476048188176E+000	4.510476048188176E+000	0.0000000E+000	0.0000000E+000	3.1176499E-001	0.000000000000000E+000	1.2213284E-003	1.2570260E+004
1	1	0	1	0	0	1	116	5.304303651940892E+004	3.1176499E-001	3.9220374E+000	3.1180376E-001	2.597946582671669E-002	4.536455514014893E+000	1.703536340842843E-002	4.536455514014892E+000	0	1.703536340842843E-002	0.000000000000000E+000	0.000000000000000E+000	0.000000000000000E+000	-1.692612545572036E-001	0.000000000000000E+000	4.536455514014892E+000	4.536455514014892E+000	0.0000000E+000	0.0000000E+000	3.1176499E-001	0.000000000000000E+000	1.2229059E-003	1.2578544E+004
1	1	0	1	0	0	1	116	5.334303653365816E+004	3.1176499E-001	3.9260559E+000	3.1166583E-001	2.597939481993516E-002	4.562434908834828E+000	1.713730683263196E-002	4.562434908834828E+000	0	1.713730683263196E-002	0.000000000000000E+000	0.000000000000000E+000	0.000000000000000E+000	-1.702305807076032E-001	0.000000000000000E+000	4.562434908834828E+000	4.562434908834828E+000	0.0000000E+000	0.0000000E+000	3.1176499E-001	0.000000000000000E+000	1.2236175E-003	1.2597005E+004
1	1	0	1	0	0	1	116	5.364303654790740E+004	3.1176499E-001	3.9299171E+000	3.1180376E-001	2.597942841544747E-002	4.588414337250276E+000	1.723935346196049E-002	4.588414337250275E+000	0	1.723935346196049E-002	0.000000000000000E+000	0.000000000000000E+000	0.000000000000000E+000	-1.711999081114966E-001	0.000000000000000E+000	4.588414337250275E+000	4.588414337250275E+000	0.0000000E+000	0.0000000E+000	3.1176499E-001	0.000000000000000E+000	1.2253629E-003	1.2603815E+004
1	1	0	1	0	0	1	116	5.394303656215663E+004	3.1176499E-001	3.9339356E+000	3.1168553E-001	2.597954217904144E-002	4.614393879429318E+000	1.734150447916203E-002	4.614393879429317E+000	0	1.734150447916203E-002	0.000000000000000E+000	0.000000000000000E+000	0.000000000000000E+000	-1.721692397600626E-001	0.000000000000000E+000	4.614393879429317E+000	4.614393879429317E+000	0.0000000E+000	0.0000000E+000	3.1176499E-001	0.000000000000000E+000	1.2261508E-003	1.2621489E+004
1	1	0	1	0	0	1	116	5.424303657640587E+004	3.1176499E-001	3.9379938E+000	3.1172493E-001	2.597943961569005E-002	4.640373319045008E+000	1.744375967133277E-002	4.640373319045007E+000	0	1.744375967133277E-002	0.000000000000000E+000	0.000000000000000E+000	0.000000000000000E+000	-1.731385675818520E-001	0.000000000000000E+000	4.640373319045007E+000	4.640373319045007E+000	0.0000000E+000	0.0000000E+000	3.1176499E-001	0.000000000000000E+000	1.2275708E-003	1.2632912E+004
1	1	0	1	0	0	1	116	5.454303659065510E+004	3.1176499E-001	3.9421699E+000	3.1174466E-001	2.597932081346711E-002	4.666352639946507E+000	1.754611953405976E-002	4.666352639858474E+000	0	1.754611953405976E-002	0.000000000000000E+000	0.000000000000000E+000	0.000000000000000E+000	-1.741078909742554E-001	0.000000000000000E+000	4.666352639858474E+000	4.666352639858474E+000	0.0000000E+000	0.0000000E+000	3.1176499E-001	0.000000000000000E+000	1.2289505E-003	1.2645509E+004
1	1	0	1	0	0	1	116	5.484303660490434E+004	3.1176499E-001	3.9461887E+000	3.1176436E-001	2.597929788346092E-002	4.692331938219898E+000	1.764858585020430E-002	4.692331937741934E+000	0	1.764858585020430E-002	0.000000000000000E+000	0.000000000000000E+000	0.000000000000000E+000	-1.750772135223737E-001	0.000000000000000E+000	4.692331937741934E+000	4.692331937741934E+000	0.0000000E+000	0.0000000E+000	3.1176499E-001	0.000000000000000E+000	1.2302810E-003	1.2657601E+004
1	1	0	1	0	0	1	116	5.514303661915357E+004	3.1176499E-001	3.9502072E+000	3.1176436E-001	2.597928158192171E-002	4.718311220186568E+000	1.775115849753413E-002	4.718311219323856E+000	0	1.775115849753413E-002	0.000000000000000E+000	0.000000000000000E+000	0.000000000000000E+000	-1.760465354620662E-001	0.000000000000000E+000	4.718311219323856E+000	4.718311219323856E+000	0.0000000E+000	0.0000000E+000	3.1176499E-001	0.000000000000000E+000	1.2315338E-003	1.2670490E+004
1	1	0	1	0	0	1	116	5.544303663340281E+004	3.1176499E-001	3.9544230E+000	3.1176436E-001	2.597931167907185E-002	4.744290532252358E+000	1.785383827708052E-002	4.744290531002927E+000	0	1.785383827708052E-002	0.000000000000000E+000	0.000000000000000E+000	0.000000000000000E+000	-1.770158585247974E-001	0.000000000000000E+000	4.744290531002927E+000	4.744290531002927E+000	0.0000000E+000	0.0000000E+000	3.1176499E-001	0.000000000000000E+000	1.2328482E-003	1.2684013E+004
1	1	0	1	0	0	1	116	5.574303664765204E+004	3.1176499E-001	3.9585598E+000	3.1174466E-001	2.597944890141487E-002	4.770269981540392E+000	1.795662629257897E-002	4.770269979904342E+000	0	1.795662629257897E-002	0.000000000000000E+000	0.000000000000000E+000	0.000000000000000E+000	-1.779851867074750E-001	0.000000000000000E+000	4.770269979904342E+000	4.770269979904342E+000	0.0000000E+000	0.0000000E+000	3.1176499E-001	0.000000000000000E+000	1.2340599E-003	1.2698084E+004
1	1	0	1	0	0	1	116	5.604303666190128E+004	3.1176499E-001	3.9627359E+000	3.1174466E-001	2.597950172748830E-002	4.796249483655973E+000	1.805952263395415E-002	4.796249481631831E+000	0	1.805952263395415E-002	0.000000000000000E+000	0.000000000000000E+000	0.000000000000000E+000	-1.789545168612194E-001	0.000000000000000E+000	4.796249481631831E+000	4.796249481631831E+000	0.0000000E+000	0.0000000E+000	3.1176499E-001	0.000000000000000E+000	1.2353618E-003	1.2711479E+004
1	1	0	1	0	0	1	116	5.634303667615051E+004	3.1176499E-001	3.9669120E+000	3.1176436E-001	2.597946444854140E-002	4.822228948491150E+000	1.816252753629963E-002	4.822228946080372E+000	0	1.816252753629963E-002	0.000000000000000E+000	0.000000000000000E+000	0.000000000000000E+000	-1.799238456239818E-001	0.000000000000000E+000	4.822228946080372E+000	4.822228946080372E+000	0.0000000E+000	0.0000000E+000	3.1176499E-001	0.000000000000000E+000	1.2367418E-003	1.2724071E+004
1	1	0	1	0	0	1	116	5.664303669039975E+004	3.1176499E-001	3.9711671E+000	3.1176436E-001	2.597943018292387E-002	4.848208379062646E+000	1.826564161039246E-002	4.848208376263296E+000	0	1.826564161039246E-002	0.000000000000000E+000	0.000000000000000E+000	0.000000000000000E+000	-1.808931731083203E-001	0.000000000000000E+000	4.848208376263296E+000	4.848208376263296E+000	0.0000000E+000	0.0000000E+000	3.1176499E-001	0.000000000000000E+000	1.2380683E-003	1.2737720E+004
1	1	0	1	0	0	1	116	5.694303670464898E+004	3.1176499E-001	3.9752645E+000	3.1170523E-001	2.597930629475249E-002	4.874187685745889E+000	1.836886448402769E-002	4.874187682558048E+000	0	1.836886448402769E-002	0.000000000000000E+000	0.000000000000000E+000	0.000000000000000E+000	-1.818624959702214E-001	0.000000000000000E+000	4.874187682558048E+000	4.874187682558048E+000	0.0000000E+000	0.0000000E+000	3.1176499E-001	0.000000000000000E+000	1.2391107E-003	1.2753281E+004
1	1	0	1	0	0	1	116	5.724303671889822E+004	3.1176499E-001	3.9796772E+000	3.1182349E-001	2.597930403979288E-002	4.900166990170247E+000	1.847219709427655E-002	4.900166986597841E+000	0	1.847219709427655E-002	0.000000000000000E+000	0.000000000000000E+000	0.000000000000000E+000	-1.828318187478405E-001	0.000000000000000E+000	4.900166986597841E+000	4.900166986597841E+000	0.0000000E+000	0.0000000E+000	3.1176499E-001	0.000000000000000E+000	1.2409568E-003	1.2762596E+004
1	1	0	1	0	0	1	116	5.754303673314746E+004	3.1176499E-001	3.9839716E+000	3.1174466E-001	2.597940305083990E-002	4.926146393607127E+000	1.857564049921665E-002	4.926146389648681E+000	0	1.857564049921665E-002	0.000000000000000E+000	0.000000000000000E+000	0.000000000000000E+000	-1.838011452197499E-001	0.000000000000000E+000	4.926146389648681E+000	4.926146389648681E+000	0.0000000E+000	0.0000000E+000	3.1176499E-001	0.000000000000000E+000	1.2419819E-003	1.2779599E+004
1	1	0	1	0	0	1	116	5.784303674739669E+004	3.1176499E-001	3.9881873E+000	3.1174466E-001	2.597947062222494E-002	4.952125864616931E+000	1.867919480076220E-002	4.952125860270907E+000	0	1.867919480076220E-002	0.000000000000000E+000	0.000000000000000E+000	0.000000000000000E+000	-1.847704742128959E-001	0.000000000000000E+000	4.952125860270907E+000	4.952125860270907E+000	0.0000000E+000	0.0000000E+000	3.1176499E-001	0.000000000000000E+000	1.2432961E-003	1.2793121E+004
1	1	0	1	0	0	1	116	5.814303676164593E+004	3.1176499E-001	3.9924424E+000	3.1168553E-001	2.597947913981146E-002	4.978105344145331E+000	1.878286031449430E-002	4.978105339410718E+000	0	1.878286031449430E-002	0.000000000000000E+000	0.000000000000000E+000	0.000000000000000E+000	-1.857398035238823E-001	0.000000000000000E+000	4.978105339410718E+000	4.978105339410718E+000	0.0000000E+000	0.0000000E+000	3.1176499E-001	0.000000000000000E+000	1.2443865E-003	1.2809200E+004
1	1	0	1	0	0	1	116	5.844303677589516E+004	3.1176499E-001	3.9967368E+000	3.1178406E-001	2.597935862224963E-002	5.004084703152197E+000	1.888663725048383E-002	5.004084698032968E+000	0	1.888663725048383E-002	0.000000000000000E+000	0.000000000000000E+000	0.000000000000000E+000	-1.867091283380481E-001	0.000000000000000E+000	5.004084698032968E+000	5.004084698032968E+000	0.0000000E+000	0.0000000E+000	3.1176499E-001	0.000000000000000E+000	1.2461188E-003	1.2818926E+004
1	1	0	1	0	0	1	116	5.874303679014440E+004	3.1176499E-001	4.0011101E+000	3.1174466E-001	2.597911066177818E-002	5.030063814202266E+000	1.899052502776371E-002	5.030063808694746E+000	0	1.899052502776371E-002	0.000000000000000E+000	0.000000000000000E+000	0.000000000000000E+000	-1.876784439006125E-001	0.000000000000000E+000	5.030063808694746E+000	5.030063808694746E+000	0.0000000E+000	0.0000000E+000	3.1176499E-001	0.000000000000000E+000	1.2473247E-003	1.2834574E+004
1	1	0	1	0	0	1	116	5.904303680439363E+004	3.1176499E-001	4.0053649E+000	3.1166583E-001	2.597926947547330E-002	5.056043084065881E+000	1.909452572228445E-002	5.056043078170219E+000	0	1.909452572228445E-002	0.000000000000000E+000	0.000000000000000E+000	0.000000000000000E+000	-1.886477653887238E-001	0.000000000000000E+000	5.056043078170219E+000	5.056043078170219E+000	0.0000000E+000	0.0000000E+000	3.1176499E-001	0.000000000000000E+000	1.2483353E-003	1.2851473E+004
1	1	0	1	0	0	1	116	5.934303681864287E+004	3.1176499E-001	4.0096593E+000	3.1176436E-001	2.597949528811706E-002	5.082022579744756E+000	1.919864006262137E-002	5.082022573458336E+000	0	1.919864006262137E-002	0.000000000000000E+000	0.000000000000000E+000	0.000000000000000E+000	-1.896170953023061E-001	0.000000000000000E+000	5.082022573458336E+000	5.082022573458336E+000	0.0000000E+000	0.0000000E+000	3.1176499E-001	0.000000000000000E+000	1.2500689E-003	1.2861186E+004
1	1	0	1	0	0	1	116	5.964303683289210E+004	3.1176499E-001	4.0141115E+000	3.1182349E-001	2.597926834427648E-002	5.108001848475436E+000	1.930286652615984E-002	5.108001841802612E+000	0	1.930286652615984E-002	0.000000000000000E+000	0.000000000000000E+000	0.000000000000000E+000	-1.905864167481461E-001	0.000000000000000E+000	5.108001841802612E+000	5.108001841802612E+000	0.0000000E+000	0.0000000E+000	3.1176499E-001	0.000000000000000E+000	1.2516943E-003	1.2873025E+004
1	1	0	1	0	0	1	116	5.994303684714134E+004	3.1176499E-001	4.0184846E+000	3.1176436E-001	2.597931654531095E-002	5.133981165408591E+000	1.940720678156124E-002	5.133981158347924E+000	0	1.940720678156124E-002	0.000000000000000E+000	0.000000000000000E+000	0.000000000000000E+000	-1.915557399924852E-001	0.000000000000000E+000	5.133981158347924E+000	5.133981158347924E+000	0.0000000E+000	0.0000000E+000	3.1176499E-001	0.000000000000000E+000	1.2528202E-003	1.2889493E+004
1	1	0	1	0	0	1	116	6.024303686139057E+004	3.1176499E-001	4.0227790E+000	3.1178406E-001	2.597938462581900E-002	5.159960550420301E+000	1.951166158245603E-002	5.159960542973742E+000	0	1.951166158245603E-002	0.000000000000000E+000	0.000000000000000E+000	0.000000000000000E+000	-1.925250657769267E-001	0.000000000000000E+000	5.159960542973742E+000	5.159960542973742E+000	0.0000000E+000	0.0000000E+000	3.1176499E-001	0.000000000000000E+000	1.2542383E-003	1.2902452E+004
1	1	0	1	0	0	1	116	6.054303687563981E+004	3.1176499E-001	4.0272703E+000	3.1182349E-001	2.597941205436985E-002	5.185939962862167E+000	1.961623086834179E-002	5.185939955028112E+000	0	1.961623086834179E-002	0.000000000000000E+000	0.000000000000000E+000	0.000000000000000E+000	-1.934943925848242E-001	0.000000000000000E+000	5.185939955028112E+000	5.185939955028112E+000	0.0000000E+000	0.0000000E+000	3.1176499E-001	0.000000000000000E+000	1.2557975E-003	1.2915225E+004
1	1	0	1	0	0	1	116	6.084303688988904E+004	3.1176499E-001	4.0316434E+000	3.1180376E-001	2.597917126029730E-002	5.211919134509663E+000	1.972091415906628E-002	5.211919126288409E+000	0	1.972091415906628E-002	0.000000000000000E+000	0.000000000000000E+000	0.000000000000000E+000	-1.944637104083601E-001	0.000000000000000E+000	5.211919126288409E+000	5.211919126288409E+000	0.0000000E+000	0.0000000E+000	3.1176499E-001	0.000000000000000E+000	1.2570815E-003	1.2930066E+004
1	1	0	1	0	0	1	116	6.114303690413828E+004	3.1176499E-001	4.0362139E+000	3.1180376E-001	2.597939592411121E-002	5.237898530822695E+000	1.982571387714055E-002	5.237898522212520E+000	0	1.982571387714055E-002	0.000000000000000E+000	0.000000000000000E+000	0.000000000000000E+000	-1.954330366144691E-001	0.000000000000000E+000	5.237898522212520E+000	5.237898522212520E+000	0.0000000E+000	0.0000000E+000	3.1176499E-001	0.000000000000000E+000	1.2585067E-003	1.2944725E+004
1	1	0	1	0	0	1	116	6.144303691838752E+004	3.1176499E-001	4.0406656E+000	3.1170523E-001	2.597923576369882E-002	5.263877766972118E+000	1.993062894172662E-002	5.263877757976219E+000	0	1.993062894172662E-002	0.000000000000000E+000	0.000000000000000E+000	0.000000000000000E+000	-1.964023568446586E-001	0.000000000000000E+000	5.263877757976219E+000	5.263877757976219E+000	0.0000000E+000	0.0000000E+000	3.1176499E-001	0.000000000000000E+000	1.2594967E-003	1.2963099E+004
1	1	0	1	0	0	1	116	6.174303693263675E+004	3.1176499E-001	4.0451574E+000	3.1174466E-001	2.597916423257854E-002	5.289856931589329E+000	2.003566076653904E-002	5.289856922208797E+000	0	2.003566076653904E-002	0.000000000000000E+000	0.000000000000000E+000	0.000000000000000E+000	-1.973716744058851E-001	0.000000000000000E+000	5.289856922208797E+000	5.289856922208797E+000	0.0000000E+000	0.0000000E+000	3.1176499E-001	0.000000000000000E+000	1.2610563E-003	1.2975867E+004
1	1	0	1	0	0	1	116	6.204303694688599E+004	3.1176499E-001	4.0496488E+000	3.1168553E-001	2.597931940939691E-002	5.315836251387878E+000	2.014081086683492E-002	5.315836241618194E+000	0	2.014081086683492E-002	0.000000000000000E+000	0.000000000000000E+000	0.000000000000000E+000	-1.983409977571359E-001	0.000000000000000E+000	5.315836241618194E+000	5.315836241618194E+000	0.0000000E+000	0.0000000E+000	3.1176499E-001	0.000000000000000E+000	1.2622169E-003	1.2992739E+004
1	1	0	1	0	0	1	116	6.234303696113522E+004	3.1176499E-001	4.0542583E+000	3.1174466E-001	2.597935044593281E-002	5.341815602223327E+000	2.024607880318059E-002	5.341815592064127E+000	0	2.024607880318059E-002	0.000000000000000E+000	0.000000000000000E+000	0.000000000000000E+000	-1.993103222664152E-001	0.000000000000000E+000	5.341815592064127E+000	5.341815592064127E+000	0.0000000E+000	0.0000000E+000	3.1176499E-001	0.000000000000000E+000	1.2638934E-003	1.3005062E+004
1	1	0	1	0	0	1	116	6.264303697538446E+004	3.1176499E-001	4.0588284E+000	3.1176436E-001	2.597925267827180E-002	5.367794855290287E+000	2.035146474810123E-002	5.367794844742399E+000	0	2.035146474810123E-002	0.000000000000000E+000	0.000000000000000E+000	0.000000000000000E+000	-2.002796431278207E-001	0.000000000000000E+000	5.367794844742399E+000	5.367794844742399E+000	0.0000000E+000	0.0000000E+000	3.1176499E-001	0.000000000000000E+000	1.2653980E-003	1.3018897E+004
1	1	0	1	0	0	1	116	6.294303698963369E+004	3.1176499E-001	4.0634379E+000	3.1174466E-001	2.597959166243672E-002	5.393774447343631E+000	2.045697117032164E-002	5.393774436404835E+000	0	2.045697117032164E-002	0.000000000000000E+000	0.000000000000000E+000	0.000000000000000E+000	-2.012489766372640E-001	0.000000000000000E+000	5.393774436404835E+000	5.393774436404835E+000	0.0000000E+000	0.0000000E+000	3.1176499E-001	0.000000000000000E+000	1.2667550E-003	1.3034507E+004
1	1	0	1	0	0	1	116	6.324303700388293E+004	3.1176499E-001	4.0680871E+000	3.1182349E-001	2.597927398929993E-002	5.419753721718358E+000	2.056259588263717E-002	5.419753710394136E+000	0	2.056259588263717E-002	0.000000000000000E+000	0.000000000000000E+000	0.000000000000000E+000	-2.022182982936910E-001	0.000000000000000E+000	5.419753710394136E+000	5.419753710394136E+000	0.0000000E+000	0.0000000E+000	3.1176499E-001	0.000000000000000E+000	1.2685251E-003	1.3046121E+004
1	1	0	1	0	0	1	116	6.354303701813216E+004	3.1176499E-001	4.0727754E+000	3.1174466E-001	2.597917306605313E-002	5.445732895177305E+000	2.066834087643941E-002	5.445732883460189E+000	0	2.066834087643941E-002	0.000000000000000E+000	0.000000000000000E+000	0.000000000000000E+000	-2.031876161848145E-001	0.000000000000000E+000	5.445732883460189E+000	5.445732883460189E+000	0.0000000E+000	0.0000000E+000	3.1176499E-001	0.000000000000000E+000	1.2696660E-003	1.3064459E+004
1	1	0	1	0	0	1	116	6.384303703238140E+004	3.1176499E-001	4.0773458E+000	3.1170523E-001	2.597929966857036E-002	5.471712195236915E+000	2.077420739133007E-002	5.471712183128759E+000	0	2.077420739133007E-002	0.000000000000000E+000	0.000000000000000E+000	0.000000000000000E+000	-2.041569387995789E-001	0.000000000000000E+000	5.471712183128759E+000	5.471712183128759E+000	0.0000000E+000	0.0000000E+000	3.1176499E-001	0.000000000000000E+000	1.2709300E-003	1.3080774E+004
1	1	0	1	0	0	1	116	6.414303704663063E+004	3.1176499E-001	4.0820737E+000	3.1176436E-001	2.597922420880861E-002	5.497691419834296E+000	2.088019545585116E-002	5.497691407337568E+000	0	2.088019545585116E-002	0.000000000000000E+000	0.000000000000000E+000	0.000000000000000E+000	-2.051262585987462E-001	0.000000000000000E+000	5.497691407337568E+000	5.497691407337568E+000	0.0000000E+000	0.0000000E+000	3.1176499E-001	0.000000000000000E+000	1.2726451E-003	1.3093458E+004
1	1	0	1	0	0	1	116	6.444303706087987E+004	3.1176499E-001	4.0869198E+000	3.1180376E-001	2.597920276540849E-002	5.523670622988012E+000	2.098630588852048E-002	5.523670610102976E+000	0	2.098630588852048E-002	0.000000000000000E+000	0.000000000000000E+000	0.000000000000000E+000	-2.060955775978215E-001	0.000000000000000E+000	5.523670610102976E+000	5.523670610102976E+000	0.0000000E+000	0.0000000E+000	3.1176499E-001	0.000000000000000E+000	1.2743169E-003	1.3107346E+004
1	1	0	1	0	0	1	116	6.474303707512910E+004	3.1176499E-001	4.0915294E+000	3.1176436E-001	2.597920770467983E-002	5.549649831082390E+000	2.109253943787853E-002	5.549649817807656E+000	0	2.109253943787853E-002	0.000000000000000E+000	0.000000000000000E+000	0.000000000000000E+000	-2.070648967812395E-001	0.000000000000000E+000	5.549649817807656E+000	5.549649817807656E+000	0.0000000E+000	0.0000000E+000	3.1176499E-001	0.000000000000000E+000	1.2755931E-003	1.3123788E+004
1	1	0	1	0	0	1	116	6.504303708937834E+004	3.1176499E-001	4.0963359E+000	3.1170523E-001	2.597931986576981E-002	5.575629151337643E+000	2.119889770757609E-002	5.575629137673426E+000	0	2.119889770757609E-002	0.000000000000000E+000	0.000000000000000E+000	0.000000000000000E+000	-2.080342201495305E-001	0.000000000000000E+000	5.575629137673426E+000	5.575629137673426E+000	0.0000000E+000	0.0000000E+000	3.1176499E-001	0.000000000000000E+000	1.2768493E-003	1.3141697E+004
1	1	0	1	0	0	1	116	6.534303710362758E+004	3.1176499E-001	4.1011424E+000	3.1178406E-001	2.597924510074986E-002	5.601608396826933E+000	2.130538053909474E-002	5.601608382774176E+000	0	2.130538053909474E-002	0.000000000000000E+000	0.000000000000000E+000	0.000000000000000E+000	-2.090035407282030E-001	0.000000000000000E+000	5.601608382774176E+000	5.601608382774176E+000	0.0000000E+000	0.0000000E+000	3.1176499E-001	0.000000000000000E+000	1.2786709E-003	1.3153791E+004
1	1	0	1	0	0	1	116	6.564303711817600E+004	3.1176499E-001	4.1060276E+000	3.1162640E-001	2.597918715998530E-002	5.627587584374282E+000	2.141198839072214E-002	5.627587569934161E+000	0	2.141198839072214E-002	0.000000000000000E+000	0.000000000000000E+000	0.000000000000000E+000	-2.099728591449838E-001	0.000000000000000E+000	5.627587569934161E+000	5.627587569934161E+000	0.0000000E+000	0.0000000E+000	3.1176499E-001	0.000000000000000E+000	1.2795466E-003	1.3176122E+004
1	1	0	1	0	0	1	116	6.594303713326342E+004	3.1176499E-001	4.1109133E+000	3.1174466E-001	2.597920783710149E-002	5.653566792598333E+000	2.151872247310281E-002	5.653566777771263E+000	0	2.151872247310281E-002	0.000000000000000E+000	0.000000000000000E+000	0.000000000000000E+000	-2.109421783332401E-001	0.000000000000000E+000	5.653566777771263E+000	5.653566777771263E+000	0.0000000E+000	0.0000000E+000	3.1176499E-001	0.000000000000000E+000	1.2815553E-003	1.3186796E+004
1	1	0	1	0	0	1	116	6.624303714835085E+004	3.1176499E-001	4.1157985E+000	3.1174466E-001	2.597930704855256E-002	5.679546100037776E+000	2.162558376652890E-002	5.679546084819815E+000	0	2.162558376652890E-002	0.000000000000000E+000	0.000000000000000E+000	0.000000000000000E+000	-2.119115012233560E-001	0.000000000000000E+000	5.679546084819815E+000	5.679546084819815E+000	0.0000000E+000	0.0000000E+000	3.1176499E-001	0.000000000000000E+000	1.2830782E-003	1.3202467E+004
1	1	0	1	0	0	1	116	6.654303716343851E+004	3.1176499E-001	4.1206446E+000	3.1178406E-001	2.597942488056090E-002	5.705525525306083E+000	2.173257326772160E-002	5.705525509700376E+000	0	2.173257326772160E-002	0.000000000000000E+000	0.000000000000000E+000	0.000000000000000E+000	-2.128808285098253E-001	0.000000000000000E+000	5.705525509700376E+000	5.705525509700376E+000	0.0000000E+000	0.0000000E+000	3.1176499E-001	0.000000000000000E+000	1.2847513E-003	1.3216342E+004
1	1	0	1	0	0	1	116	6.684303717852593E+004	3.1176499E-001	4.1256480E+000	3.1176436E-001	2.597928276595142E-002	5.731504808463156E+000	2.183969059479170E-002	5.731504792466327E+000	0	2.183969059479170E-002	0.000000000000000E+000	0.000000000000000E+000	0.000000000000000E+000	-2.138501504939334E-001	0.000000000000000E+000	5.731504792466327E+000	5.731504792466327E+000	0.0000000E+000	0.0000000E+000	3.1176499E-001	0.000000000000000E+000	1.2862301E-003	1.3233226E+004
1	1	0	1	0	0	1	116	6.714303719361336E+004	3.1176499E-001	4.1306520E+000	3.1170523E-001	2.597918609483375E-002	5.757483994945652E+000	2.194693626390126E-002	5.757483978561162E+000	0	2.194693626390126E-002	0.000000000000000E+000	0.000000000000000E+000	0.000000000000000E+000	-2.148194688709830E-001	0.000000000000000E+000	5.757483978561162E+000	5.757483978561162E+000	0.0000000E+000	0.0000000E+000	3.1176499E-001	0.000000000000000E+000	1.2875458E-003	1.3251789E+004
1	1	0	1	0	0	1	116	6.744303720870079E+004	3.1176499E-001	4.1356158E+000	3.1180376E-001	2.597933667133252E-002	5.783463332007560E+000	2.205431233473725E-002	5.783463315232494E+000	0	2.205431233473725E-002	0.000000000000000E+000	0.000000000000000E+000	0.000000000000000E+000	-2.157887928663530E-001	0.000000000000000E+000	5.783463315232494E+000	5.783463315232494E+000	0.0000000E+000	0.0000000E+000	3.1176499E-001	0.000000000000000E+000	1.2895005E-003	1.3263521E+004
1	1	0	1	0	0	1	116	6.774303722378821E+004	3.1176499E-001	4.1406589E+000	3.1178406E-001	2.597929305563370E-002	5.809442625451982E+000	2.216181836376283E-002	5.809442608288127E+000	0	2.216181836376283E-002	0.000000000000000E+000	0.000000000000000E+000	0.000000000000000E+000	-2.167581152342959E-001	0.000000000000000E+000	5.809442608288127E+000	5.809442608288127E+000	0.0000000E+000	0.0000000E+000	3.1176499E-001	0.000000000000000E+000	1.2909914E-003	1.3280534E+004
1	1	0	1	0	0	1	116	6.804303723887564E+004	3.1176499E-001	4.1457019E+000	3.1180376E-001	2.597938751215736E-002	5.835422013355196E+000	2.226945582925220E-002	5.835421995800284E+000	0	2.226945582925220E-002	0.000000000000000E+000	0.000000000000000E+000	0.000000000000000E+000	-2.177274411266233E-001	0.000000000000000E+000	5.835421995800284E+000	5.835421995800284E+000	0.0000000E+000	0.0000000E+000	3.1176499E-001	0.000000000000000E+000	1.2926455E-003	1.3295869E+004
1	1	0	1	0	0	1	116	6.834303725396306E+004	3.1176499E-001	4.1506662E+000	3.1168553E-001	2.597941234639949E-002	5.861401426091194E+000	2.237722508047654E-002	5.861401408146683E+000	0	2.237722508047654E-002	0.000000000000000E+000	0.000000000000000E+000	0.000000000000000E+000	-2.186967679454954E-001	0.000000000000000E+000	5.861401408146683E+000	5.861401408146683E+000	0.0000000E+000	0.0000000E+000	3.1176499E-001	0.000000000000000E+000	1.2937026E-003	1.3316840E+004
1	1	0	1	0	0	1	116	6.864303726905049E+004	3.1176499E-001	4.1559062E+000	3.1176436E-001	2.597930770400498E-002	5.887380734183705E+000	2.248512594620678E-002	5.887380715850688E+000	0	2.248512594620678E-002	0.000000000000000E+000	0.000000000000000E+000	0.000000000000000E+000	-2.196660908599782E-001	0.000000000000000E+000	5.887380715850688E+000	5.887380715850688E+000	0.0000000E+000	0.0000000E+000	3.1176499E-001	0.000000000000000E+000	1.2956634E-003	1.3330280E+004
1	1	0	1	0	0	1	116	6.894303728413791E+004	3.1176499E-001	4.1610279E+000	3.1172493E-001	2.597919759761956E-002	5.913359932171620E+000	2.259315913469063E-002	5.913359913448308E+000	0	2.259315913469063E-002	0.000000000000000E+000	0.000000000000000E+000	0.000000000000000E+000	-2.206354096663105E-001	0.000000000000000E+000	5.913359913448308E+000	5.913359913448308E+000	0.0000000E+000	0.0000000E+000	3.1176499E-001	0.000000000000000E+000	1.2970961E-003	1.3348396E+004
1	1	0	1	0	0	1	116	6.924303729922534E+004	3.1176499E-001	4.1661496E+000	3.1174466E-001	2.597925816309121E-002	5.939339190723995E+000	2.270132577008605E-002	5.939339171611399E+000	0	2.270132577008605E-002	0.000000000000000E+000	0.000000000000000E+000	0.000000000000000E+000	-2.216047307323842E-001	0.000000000000000E+000	5.939339171611399E+000	5.939339171611399E+000	0.0000000E+000	0.0000000E+000	3.1176499E-001	0.000000000000000E+000	1.2987748E-003	1.3363980E+004
1	1	0	1	0	0	1	116	6.954303731431277E+004	3.1176499E-001	4.1713896E+000	3.1178406E-001	2.597909219473600E-002	5.965318283307933E+000	2.280962537499342E-002	5.965318263806135E+000	0	2.280962537499342E-002	0.000000000000000E+000	0.000000000000000E+000	0.000000000000000E+000	-2.225740456059524E-001	0.000000000000000E+000	5.965318263806135E+000	5.965318263806135E+000	0.0000000E+000	0.0000000E+000	3.1176499E-001	0.000000000000000E+000	1.3005728E-003	1.3379099E+004
1	1	0	1	0	0	1	116	6.984303732940019E+004	3.1176499E-001	4.1763935E+000	3.1174466E-001	2.597906000523104E-002	5.991297343702631E+000	2.291805837881453E-002	5.991297323811366E+000	0	2.291805837881453E-002	0.000000000000000E+000	0.000000000000000E+000	0.000000000000000E+000	-2.235433592784968E-001	0.000000000000000E+000	5.991297323811366E+000	5.991297323811366E+000	0.0000000E+000	0.0000000E+000	3.1176499E-001	0.000000000000000E+000	1.3019684E-003	1.3396841E+004
1	1	0	1	0	0	1	116	7.014303734448762E+004	3.1176499E-001	4.1816335E+000	3.1176436E-001	2.597931112039420E-002	6.017276655208667E+000	2.302662667847382E-002	6.017276634931760E+000	0	2.302662667847382E-002	0.000000000000000E+000	0.000000000000000E+000	0.000000000000000E+000	-2.245126823203428E-001	0.000000000000000E+000	6.017276634931760E+000	6.017276634931760E+000	0.0000000E+000	0.0000000E+000	3.1176499E-001	0.000000000000000E+000	1.3036843E-003	1.3412802E+004
1	1	0	1	0	0	1	116	7.044303735957504E+004	3.1176499E-001	4.1869130E+000	3.1174466E-001	2.597939870773090E-002	6.043256054301543E+000	2.313533025090244E-002	6.043256033639492E+000	0	2.313533025090244E-002	0.000000000000000E+000	0.000000000000000E+000	0.000000000000000E+000	-2.254820086301716E-001	0.000000000000000E+000	6.043256033639492E+000	6.043256033639492E+000	0.0000000E+000	0.0000000E+000	3.1176499E-001	0.000000000000000E+000	1.3052478E-003	1.3430585E+004
1	1	0	1	0	0	1	116	7.074303737466247E+004	3.1176499E-001	4.1920347E+000	3.1172493E-001	2.597948334996899E-002	6.069235538040648E+000	2.324416950880561E-002	6.069235516989461E+000	0	2.324416950880561E-002	0.000000000000000E+000	0.000000000000000E+000	0.000000000000000E+000	-2.264513380982649E-001	0.000000000000000E+000	6.069235516989461E+000	6.069235516989461E+000	0.0000000E+000	0.0000000E+000	3.1176499E-001	0.000000000000000E+000	1.3067618E-003	1.3447865E+004
1	1	0	1	0	0	1	116	7.104303738975083E+004	3.1176499E-001	4.1973138E+000	3.1174466E-001	2.597977900423937E-002	6.095215317435662E+000	2.335314605482393E-002	6.095215295993700E+000	0	2.335314605482393E-002	0.000000000000000E+000	0.000000000000000E+000	0.000000000000000E+000	-2.274206785976778E-001	0.000000000000000E+000	6.095215295993700E+000	6.095215295993700E+000	0.0000000E+000	0.0000000E+000	3.1176499E-001	0.000000000000000E+000	1.3084902E-003	1.3463947E+004
1	1	0	1	0	0	1	116	7.118915139709902E+004	3.1176499E-001	4.2000718E+000	3.1176436E-001	1.265339132900039E-002	6.107868708953560E+000	2.340627223009917E-002	6.107868687322701E+000	0	2.340627223009917E-002	0.000000000000000E+000	0.000000000000000E+000	0.000000000000000E+000	-2.278927936478764E-001	0.000000000000000E+000	6.107868687322701E+000	6.107868687322701E+000	0.0000000E+000	0.0000000E+000	3.1176499E-001	0.000000000000000E+000	1.3094327E-003	1.3471943E+004
1	1	0	1	0	0	1	116	7.118915339709912E+004	3.1176499E-001	4.1998749E+000	3.1180376E-001	1.732243100802104E-007	6.107868882177869E+000	2.340627295761956E-002	6.107868860547011E+000	0	2.340627295761956E-002	0.000000000000000E+000	0.000000000000000E+000	0.000000000000000E+000	-2.278928001111083E-001	0.000000000000000E+000	6.107868860547011E+000	6.107868860547011E+000	0.0000000E+000	0.0000000E+000	3.1176499E-001	0.000000000000000E+000	1.3095367E-003	1.3469609E+004
2	1	0	0	1	0	2	116	7.118918139710044E+004	4.1999269E+000	4.1998353E+000	3.1225699E-001	2.425392137633430E-006	6.107871307570007E+000	2.340628314395560E-002	6.107871285939149E+000	0	2.340628314395560E-002	0.000000000000000E+000	0.000000000000000E+000	0.000000000000000E+000	-2.278928906057499E-001	0.000000000000000E+000	6.107871285939149E+000	6.107871285939149E+000	0.0000000E+000	4.1999269E+000	0.0000000E+000	0.000000000000000E+000	1.3114279E-003	1.3449932E+004
2	1	0	0	0	0	2	116	7.129235340228910E+004	4.1999269E+000	4.1998353E+000	2.1219003E-001	7.349044119492173E-003	6.115220351802144E+000	2.343714806383001E-002	6.115220330058642E+000	0	2.343714806383001E-002	0.000000000000000E+000	0.000000000000000E+000	0.000000000000000E+000	-2.281670933269460E-001	0.000000000000000E+000	6.115220330058642E+000	6.115220330058642E+000	0.0000000E+000	4.1999269E+000	0.0000000E+000	0.000000000000000E+000	8.9116319E-004	1.9792803E+004
2	1	0	0	0	0	2	116	7.150744141310733E+004	4.1999269E+000	4.1998353E+000	1.1216249E-001	9.341865024082362E-003	6.124562217038386E+000	2.347638260442518E-002	6.124562195082724E+000	0	2.347638260442518E-002	0.000000000000000E+000	0.000000000000000E+000	0.000000000000000E+000	-2.285156508791816E-001	0.000000000000000E+000	6.124562195082724E+000	6.124562195082724E+000	0.0000000E+000	4.1999269E+000	0.0000000E+000	0.000000000000000E+000	4.7106398E-004	3.7444207E+004
2	1	0	0	0	0	2	116	7.155149541532272E+004	4.1999269E+000	4.1998353E+000	9.9885665E-002	1.314318468057447E-003	6.125876535540604E+000	2.348190256176607E-002	6.125876513550781E+000	0	2.348190256176607E-002	0.000000000000000E+000	0.000000000000000E+000	0.000000000000000E+000	-2.285646898696194E-001	0.000000000000000E+000	6.125876513550781E+000	6.125876513550781E+000	0.0000000E+000	4.1999269E+000	0.0000000E+000	0.000000000000000E+000	4.1950334E-004	4.2046426E+004
2	1	0	0	0	0	2	116	7.155149741532281E+004	4.1999269E+000	4.1998353E+000	1.0022067E-001	5.567814740869734E-008	6.125876591218751E+000	2.348190279560513E-002	6.125876569228929E+000	0	2.348190279560513E-002	0.000000000000000E+000	0.000000000000000E+000	0.000000000000000E+000	-2.285646919470459E-001	0.000000000000000E+000	6.125876569228929E+000	6.125876569228929E+000	0.0000000E+000	4.1999269E+000	0.0000000E+000	0.000000000000000E+000	4.2091028E-004	4.1905883E+004
3	1	0	1	1	0	3	115	7.155154741532542E+004	0.0000000E+000	4.1988111E+000	0.0000000E+000	1.336275537808736E-006	6.125877927494330E+000	2.348190840774208E-002	6.125877905504467E+000	0	2.348190840774208E-002	0.000000000000000E+000	0.000000000000000E+000	0.000000000000000E+000	-2.285647418052844E-001	0.000000000000000E+000	6.125877905504467E+000	6.125877905504467E+000	0.0000000E+000	0.0000000E+000	0.0000000E+000	0.000000000000000E+000	0.0000000E+000	0.0000000E+000
3	1	0	1	0	0	3	115	7.155254741537571E+004	0.0000000E+000	4.1986537E+000	0.0000000E+000	0.000000000000000E+000	6.125877927494330E+000	2.348190840774208E-002	6.125877905504467E+000	0	2.348190840774208E-002	0.000000000000000E+000	0.000000000000000E+000	0.000000000000000E+000	-2.285647418052844E-001	0.000000000000000E+000	6.125877905504467E+000	6.125877905504467E+000	0.0000000E+000	0.0000000E+000	0.0000000E+000	0.000000000000000E+000	0.0000000E+000	0.0000000E+000
3	1	0	1	0	0	3	115	7.155354741542600E+004	0.0000000E+000	4.1986928E+000	0.0000000E+000	0.000000000000000E+000	6.125877927494330E+000	2.348190840774208E-002	6.125877905504467E+000	0	2.348190840774208E-002	0.000000000000000E+000	0.000000000000000E+000	0.000000000000000E+000	-2.285647418052844E-001	0.000000000000000E+000	6.125877905504467E+000	6.125877905504467E+000	0.0000000E+000	0.0000000E+000	0.0000000E+000	0.000000000000000E+000	0.0000000E+000	0.0000000E+000
3	1	0	1	0	0	3	115	7.155454741547629E+004	0.0000000E+000	4.1986537E+000	0.0000000E+000	0.000000000000000E+000	6.125877927494330E+000	2.348190840774208E-002	6.125877905504467E+000	0	2.348190840774208E-002	0.000000000000000E+000	0.000000000000000E+000	0.000000000000000E+000	-2.285647418052844E-001	0.000000000000000E+000	6.125877905504467E+000	6.125877905504467E+000	0.0000000E+000	0.0000000E+000	0.0000000E+000	0.000000000000000E+000	0.0000000E+000	0.0000000E+000
3	1	0	1	0	0	3	115	7.155554741552658E+004	0.0000000E+000	4.1986141E+000	0.0000000E+000	0.000000000000000E+000	6.125877927494330E+000	2.348190840774208E-002	6.125877905504467E+000	0	2.348190840774208E-002	0.000000000000000E+000	0.000000000000000E+000	0.000000000000000E+000	-2.285647418052844E-001	0.000000000000000E+000	6.125877905504467E+000	6.125877905504467E+000	0.0000000E+000	0.0000000E+000	0.0000000E+000	0.000000000000000E+000	0.0000000E+000	0.0000000E+000
3	1	0	1	0	0	3	115	7.155654741557688E+004	0.0000000E+000	4.1986141E+000	0.0000000E+000	0.000000000000000E+000	6.125877927494330E+000	2.348190840774208E-002	6.125877905504467E+000	0	2.348190840774208E-002	0.000000000000000E+000	0.000000000000000E+000	0.000000000000000E+000	-2.285647418052844E-001	0.000000000000000E+000	6.125877905504467E+000	6.125877905504467E+000	0.0000000E+000	0.0000000E+000	0.0000000E+000	0.000000000000000E+000	0.0000000E+000	0.0000000E+000
3	1	0	1	0	0	3	115	7.155754741562717E+004	0.0000000E+000	4.1986141E+000	0.0000000E+000	0.000000000000000E+000	6.125877927494330E+000	2.348190840774208E-002	6.125877905504467E+000	0	2.348190840774208E-002	0.000000000000000E+000	0.000000000000000E+000	0.000000000000000E+000	-2.285647418052844E-001	0.000000000000000E+000	6.125877905504467E+000	6.125877905504467E+000	0.0000000E+000	0.0000000E+000	0.0000000E+000	0.000000000000000E+000	0.0000000E+000	0.0000000E+000
3	1	0	1	0	0	3	115	7.155854741567746E+004	0.0000000E+000	4.1984959E+000	0.0000000E+000	0.000000000000000E+000	6.125877927494330E+000	2.348190840774208E-002	6.125877905504467E+000	0	2.348190840774208E-002	0.000000000000000E+000	0.000000000000000E+000	0.000000000000000E+000	-2.285647418052844E-001	0.000000000000000E+000	6.125877905504467E+000	6.125877905504467E+000	0.0000000E+000	0.0000000E+000	0.0000000E+000	0.000000000000000E+000	0.0000000E+000	0.0000000E+000
3	1	0	1	0	0	3	115	7.155954741572775E+004	0.0000000E+000	4.1985354E+000	0.0000000E+000	0.000000000000000E+000	6.125877927494330E+000	2.348190840774208E-002	6.125877905504467E+000	0	2.348190840774208E-002	0.000000000000000E+000	0.000000000000000E+000	0.000000000000000E+000	-2.285647418052844E-001	0.000000000000000E+000	6.125877905504467E+000	6.125877905504467E+000	0.0000000E+000	0.0000000E+000	0.0000000E+000	0.000000000000000E+000	0.0000000E+000	0.0000000E+000
3	1	0	1	0	0	3	115	7.156054741577804E+004	0.0000000E+000	4.1985745E+000	0.0000000E+000	0.000000000000000E+000	6.125877927494330E+000	2.348190840774208E-002	6.125877905504467E+000	0	2.348190840774208E-002	0.000000000000000E+000	0.000000000000000E+000	0.000000000000000E+000	-2.285647418052844E-001	0.000000000000000E+000	6.125877905504467E+000	6.125877905504467E+000	0.0000000E+000	0.0000000E+000	0.0000000E+000	0.000000000000000E+000	0.0000000E+000	0.0000000E+000
3	1	0	0	0	0	3	116	7.156158341583004E+004	-3.1176499E-001	4.1953049E+000	0.0000000E+000	0.000000000000000E+000	6.125877927494330E+000	2.348190840774208E-002	6.125877905504467E+000	0	2.348190840774208E-002	0.000000000000000E+000	0.000000000000000E+000	0.000000000000000E+000	-2.285647418052844E-001	0.000000000000000E+000	6.125877905504467E+000	6.125877905504467E+000	0.0000000E+000	0.0000000E+000	0.0000000E+000	0.000000000000000E+000	0.0000000E+000	0.0000000E+000
1	0	0	0	1	0	4	116	7.156158541583014E+004	-3.1176499E-001	4.1952653E+000	-3.1183144E-001	-1.732396913899316E-007	6.125877754254639E+000	2.348190913452860E-002	-1.732396913899316E-007	1	2.348190840774208E-002	7.267865198556933E-010	0.000000000000000E+000	0.000000000000000E+000	-2.285647353414786E-001	1.732396913899316E-007	0.000000000000000E+000	1.732396913899316E-007	0.0000000E+000	0.0000000E+000	-3.1176499E-001	0.000000000000000E+000	-1.3082157E-003	1.3453631E+004
1	0	0	0	0	0	4	116	7.186158543091756E+004	-3.1176499E-001	4.1856127E+000	-3.1181172E-001	-2.597976413688726E-002	6.099897990504834E+000	2.359074657662471E-002	-2.597993737657865E-002	1	2.348190840774208E-002	1.088381688826301E-004	0.000000000000000E+000	0.000000000000000E+000	-2.275953954258095E-001	2.597993737657865E-002	0.000000000000000E+000	2.597993737657865E-002	0.0000000E+000	0.0000000E+000	-3.1176499E-001	0.000000000000000E+000	-1.3051231E-003	1.3423526E+004
1	0	0	0	0	0	4	116	7.216158544600499E+004	-3.1176499E-001	4.1792302E+000	-3.1169349E-001	-2.597979708936479E-002	6.073918193801410E+000	2.369940363413506E-002	-5.195973446594344E-002	1	2.348190840774208E-002	2.174952263929789E-004	0.000000000000000E+000	0.000000000000000E+000	-2.266260542805966E-001	5.195973446594344E-002	0.000000000000000E+000	5.195973446594344E-002	0.0000000E+000	0.0000000E+000	-3.1176499E-001	0.000000000000000E+000	-1.3026389E-003	1.3408141E+004
1	0	0	0	0	0	4	116	7.246158546109241E+004	-3.1176499E-001	4.1730447E+000	-3.1177232E-001	-2.597982551972071E-002	6.047938368669268E+000	2.380789865531617E-002	-7.793955998566415E-002	1	2.348190840774208E-002	3.259902475740845E-004	0.000000000000000E+000	0.000000000000000E+000	-2.256567120746700E-001	7.793955998566415E-002	0.000000000000000E+000	7.793955998566415E-002	0.0000000E+000	0.0000000E+000	-3.1176499E-001	0.000000000000000E+000	-1.3010398E-003	1.3384911E+004
1	0	0	0	0	0	4	116	7.276158547617984E+004	-3.1176499E-001	4.1670561E+000	-3.1173292E-001	-2.597969841895832E-002	6.021958670638617E+000	2.391623640014874E-002	-1.039192584046225E-001	1	2.348190840774208E-002	4.343279924066551E-004	0.000000000000000E+000	0.000000000000000E+000	-2.246873746110709E-001	1.039192584046225E-001	0.000000000000000E+000	1.039192584046225E-001	0.0000000E+000	0.0000000E+000	-3.1176499E-001	0.000000000000000E+000	-1.2990086E-003	1.3367392E+004
1	0	0	0	0	0	4	116	7.306158549126727E+004	-3.1176499E-001	4.1612248E+000	-3.1177232E-001	-2.597987751773662E-002	5.995978793510613E+000	2.402442102355500E-002	-1.298991359223591E-001	1	2.348190840774208E-002	5.425126158129165E-004	0.000000000000000E+000	0.000000000000000E+000	-2.237180304651088E-001	1.298991359223591E-001	0.000000000000000E+000	1.298991359223591E-001	0.0000000E+000	0.0000000E+000	-3.1176499E-001	0.000000000000000E+000	-1.2973547E-003	1.3346999E+004
1	0	0	0	0	0	4	116	7.336158550635469E+004	-3.1176499E-001	4.1554337E+000	-3.1173292E-001	-2.597978192812867E-002	5.969999011974036E+000	2.413245406609429E-002	-1.558789178504878E-001	1	2.348190840774208E-002	6.505456583522085E-004	0.000000000000000E+000	0.000000000000000E+000	-2.227486898857913E-001	1.558789178504878E-001	0.000000000000000E+000	1.558789178504878E-001	0.0000000E+000	0.0000000E+000	-3.1176499E-001	0.000000000000000E+000	-1.2953854E-003	1.3330108E+004
1	0	0	0	0	0	4	116	7.366158552144212E+004	-3.1176499E-001	4.1497993E+000	-3.1173292E-001	-2.597976808124118E-002	5.944019244283885E+000	2.424033760976990E-002	-1.818586859317290E-001	1	2.348190840774208E-002	7.584292020278195E-004	0.000000000000000E+000	0.000000000000000E+000	-2.217793498231026E-001	1.818586859317290E-001	0.000000000000000E+000	1.818586859317290E-001	0.0000000E+000	0.0000000E+000	-3.1176499E-001	0.000000000000000E+000	-1.2936291E-003	1.3312034E+004
1	0	0	0	0	0	4	116	7.396158553652954E+004	-3.1176499E-001	4.1441259E+000	-3.1175262E-001	-2.597999060827825E-002	5.918039254063301E+000	2.434807439001812E-002	-2.078386765400072E-001	1	2.348190840774208E-002	8.661659822760369E-004	0.000000000000000E+000	0.000000000000000E+000	-2.208100014575043E-001	2.078386765400072E-001	0.000000000000000E+000	2.078386765400072E-001	0.0000000E+000	0.0000000E+000	-3.1176499E-001	0.000000000000000E+000	-1.2919421E-003	1.3292995E+004
1	0	0	0	0	0	4	116	7.426158555161697E+004	-3.1176499E-001	4.1384525E+000	-3.1175262E-001	-2.597983362230990E-002	5.892059420828190E+000	2.445566350991435E-002	-2.338185101623171E-001	1	2.348190840774208E-002	9.737551021722635E-004	0.000000000000000E+000	0.000000000000000E+000	-2.198406589492450E-001	2.338185101623171E-001	0.000000000000000E+000	2.338185101623171E-001	0.0000000E+000	0.0000000E+000	-3.1176499E-001	0.000000000000000E+000	-1.2901734E-003	1.3274797E+004
1	0	0	0	0	0	4	116	7.456158556670439E+004	-3.1176499E-001	4.1328974E+000	-3.1171319E-001	-2.597984464479817E-002	5.866079576572081E+000	2.456310748315142E-002	-2.597983548071153E-001	1	2.348190840774208E-002	1.081199075409340E-003	0.000000000000000E+000	0.000000000000000E+000	-2.188713160297775E-001	2.597983548071153E-001	0.000000000000000E+000	2.597983548071153E-001	0.0000000E+000	0.0000000E+000	-3.1176499E-001	0.000000000000000E+000	-1.2882786E-003	1.3258654E+004
1	0	0	0	0	0	4	116	7.486158558179182E+004	-3.1176499E-001	4.1274214E+000	-3.1175262E-001	-2.597987087173594E-002	5.840099706093238E+000	2.467040770097739E-002	-2.857782256788512E-001	1	2.348190840774208E-002	1.188499293235310E-003	0.000000000000000E+000	0.000000000000000E+000	-2.179019721319045E-001	2.857782256788512E-001	0.000000000000000E+000	2.857782256788512E-001	0.0000000E+000	0.0000000E+000	-3.1176499E-001	0.000000000000000E+000	-1.2867344E-003	1.3239412E+004
1	0	0	0	0	0	4	116	7.516158559687925E+004	-3.1176499E-001	4.1218662E+000	-3.1173292E-001	-2.598019630662269E-002	5.814119510175337E+000	2.477756650907954E-002	-3.117584219854739E-001	1	2.348190840774208E-002	1.295658101337454E-003	0.000000000000000E+000	0.000000000000000E+000	-2.169326160914627E-001	3.117584219854739E-001	0.000000000000000E+000	3.117584219854739E-001	0.0000000E+000	0.0000000E+000	-3.1176499E-001	0.000000000000000E+000	-1.2849214E-003	1.3222429E+004
1	0	0	0	0	0	4	116	7.546158561196667E+004	-3.1176499E-001	4.1165080E+000	-3.1175262E-001	-2.598008534482784E-002	5.788139425219960E+000	2.488458328685820E-002	-3.377385073303017E-001	1	2.348190840774208E-002	1.402674879116120E-003	0.000000000000000E+000	0.000000000000000E+000	-2.159632641911818E-001	3.377385073303017E-001	0.000000000000000E+000	3.377385073303017E-001	0.0000000E+000	0.0000000E+000	-3.1176499E-001	0.000000000000000E+000	-1.2833321E-003	1.3204405E+004
1	0	0	0	0	0	4	116	7.576158562705410E+004	-3.1176499E-001	4.1111889E+000	-3.1171319E-001	-2.597999782936440E-002	5.762159427780824E+000	2.499145922824303E-002	-3.637185051596661E-001	1	2.348190840774208E-002	1.509550820500950E-003	0.000000000000000E+000	0.000000000000000E+000	-2.149939155562496E-001	3.637185051596661E-001	0.000000000000000E+000	3.637185051596661E-001	0.0000000E+000	0.0000000E+000	-3.1176499E-001	0.000000000000000E+000	-1.2815119E-003	1.3189012E+004
1	0	0	0	0	0	4	116	7.606158564214152E+004	-3.1176499E-001	4.1057916E+000	-3.1177232E-001	-2.598013199241625E-002	5.736179296181930E+000	2.509819672066304E-002	-3.896986371520823E-001	1	2.348190840774208E-002	1.616288312920960E-003	0.000000000000000E+000	0.000000000000000E+000	-2.140245619156365E-001	3.896986371520823E-001	0.000000000000000E+000	3.896986371520823E-001	0.0000000E+000	0.0000000E+000	-3.1176499E-001	0.000000000000000E+000	-1.2800721E-003	1.3169198E+004
1	0	0	0	0	0	4	116	7.636158565722895E+004	-3.1176499E-001	4.1004725E+000	-3.1175262E-001	-2.598008845029606E-002	5.710199208118882E+000	2.520479609398928E-002	-4.156787256023783E-001	1	2.348190840774208E-002	1.722887686247197E-003	0.000000000000000E+000	0.000000000000000E+000	-2.130552098994042E-001	4.156787256023783E-001	0.000000000000000E+000	4.156787256023783E-001	0.0000000E+000	0.0000000E+000	-3.1176499E-001	0.000000000000000E+000	-1.2783330E-003	1.3152969E+004
1	0	0	0	0	0	4	116	7.666158567231637E+004	-3.1176499E-001	4.0952325E+000	-3.1183144E-001	-2.598007225044899E-002	5.684219136257470E+000	2.531125856013616E-002	-4.416587978528274E-001	1	2.348190840774208E-002	1.829350152394077E-003	0.000000000000000E+000	0.000000000000000E+000	-2.120858584876768E-001	4.416587978528274E-001	0.000000000000000E+000	4.416587978528274E-001	0.0000000E+000	0.0000000E+000	-3.1176499E-001	0.000000000000000E+000	-1.2770223E-003	1.3132840E+004
1	0	0	0	0	0	4	116	7.696158568740380E+004	-3.1176499E-001	4.0900321E+000	-3.1181172E-001	-2.598001267491116E-002	5.658239123974476E+000	2.541758473988434E-002	-4.676388105277385E-001	1	2.348190840774208E-002	1.935676332142255E-003	0.000000000000000E+000	0.000000000000000E+000	-2.111165092989003E-001	4.676388105277385E-001	0.000000000000000E+000	4.676388105277385E-001	0.0000000E+000	0.0000000E+000	-3.1176499E-001	0.000000000000000E+000	-1.2753200E-003	1.3116993E+004
1	0	0	0	0	0	4	116	7.726158570249123E+004	-3.1176499E-001	4.0847526E+000	-3.1181172E-001	-2.598010944957534E-002	5.632259014915394E+000	2.552377666077448E-002	-4.936189199773139E-001	1	2.348190840774208E-002	2.041868253032399E-003	0.000000000000000E+000	0.000000000000000E+000	-2.101471564992778E-001	4.936189199773139E-001	0.000000000000000E+000	4.936189199773139E-001	0.0000000E+000	0.0000000E+000	-3.1176499E-001	0.000000000000000E+000	-1.2736737E-003	1.3100062E+004
1	0	0	0	0	0	4	116	7.756158571757865E+004	-3.1176499E-001	4.0797491E+000	-3.1179202E-001	-2.597987905033761E-002	5.606279136253529E+000	2.562983434566107E-002	-5.195987990276515E-001	1	2.348190840774208E-002	2.147925937918987E-003	0.000000000000000E+000	0.000000000000000E+000	-2.091778122960853E-001	5.195987990276515E-001	0.000000000000000E+000	5.195987990276515E-001	0.0000000E+000	0.0000000E+000	-3.1176499E-001	0.000000000000000E+000	-1.2720332E-003	1.3084842E+004
1	0	0	0	0	0	4	116	7.786158573266608E+004	-3.1176499E-001	4.0746665E+000	-3.1175262E-001	-2.597998559375604E-002	5.580299151048163E+000	2.573575981338117E-002	-5.455787846214075E-001	1	2.348190840774208E-002	2.253851405639086E-003	0.000000000000000E+000	0.000000000000000E+000	-2.082084641176115E-001	5.455787846214075E-001	0.000000000000000E+000	5.455787846214075E-001	0.0000000E+000	0.0000000E+000	-3.1176499E-001	0.000000000000000E+000	-1.2702879E-003	1.3070191E+004
1	0	0	0	0	0	4	116	7.816158574775350E+004	-3.1176499E-001	4.0695844E+000	-3.1169349E-001	-2.598005223693119E-002	5.554319099202488E+000	2.584155430216114E-002	-5.715588368583387E-001	1	2.348190840774208E-002	2.359645894419053E-003	0.000000000000000E+000	0.000000000000000E+000	-2.072391134526981E-001	5.715588368583387E-001	0.000000000000000E+000	5.715588368583387E-001	0.0000000E+000	0.0000000E+000	-3.1176499E-001	0.000000000000000E+000	-1.2684630E-003	1.3056366E+004
1	0	0	0	0	0	4	116	7.846158576284093E+004	-3.1176499E-001	4.0645413E+000	-3.1175262E-001	-2.598009007309874E-002	5.528339009519981E+000	2.594721847295099E-002	-5.975389269314375E-001	1	2.348190840774208E-002	2.465310065208906E-003	0.000000000000000E+000	0.000000000000000E+000	-2.062697613760417E-001	5.975389269314375E-001	0.000000000000000E+000	5.975389269314375E-001	0.0000000E+000	0.0000000E+000	-3.1176499E-001	0.000000000000000E+000	-1.2671314E-003	1.3037714E+004
1	0	0	0	0	0	4	116	7.876158577792835E+004	-3.1176499E-001	4.0596952E+000	-3.1179202E-001	-2.598006872443689E-002	5.502358941184911E+000	2.605275312710504E-002	-6.235189956558744E-001	1	2.348190840774208E-002	2.570844719362954E-003	0.000000000000000E+000	0.000000000000000E+000	-2.053004100958868E-001	6.235189956558744E-001	0.000000000000000E+000	6.235189956558744E-001	0.0000000E+000	0.0000000E+000	-3.1176499E-001	0.000000000000000E+000	-1.2657805E-003	1.3020523E+004
1	0	0	0	0	0	4	116	7.906158579301578E+004	-3.1176499E-001	4.0546918E+000	-3.1189054E-001	-2.597987076487806E-002	5.476379070807695E+000	2.615815878077176E-002	-6.494988664207525E-001	1	2.348190840774208E-002	2.676250373029678E-003	0.000000000000000E+000	0.000000000000000E+000	-2.043310662018057E-001	6.494988664207525E-001	0.000000000000000E+000	6.494988664207525E-001	0.0000000E+000	0.0000000E+000	-3.1176499E-001	0.000000000000000E+000	-1.2646200E-003	1.3000368E+004
1	0	0	0	0	0	4	116	7.936158580810321E+004	-3.1176499E-001	4.0498853E+000	-3.1177232E-001	-2.597991229515937E-002	5.450399158903095E+000	2.626343712025152E-002	-6.754787787159119E-001	1	2.348190840774208E-002	2.781528712509442E-003	0.000000000000000E+000	0.000000000000000E+000	-2.033617207582820E-001	6.754787787159119E-001	0.000000000000000E+000	6.754787787159119E-001	0.0000000E+000	0.0000000E+000	-3.1176499E-001	0.000000000000000E+000	-1.2626421E-003	1.2989881E+004
1	0	0	0	0	0	4	116	7.966158582319063E+004	-3.1176499E-001	4.0450392E+000	-3.1175262E-001	-2.598001654969321E-002	5.424419142743018E+000	2.636858946026583E-002	-7.014587952656051E-001	1	2.348190840774208E-002	2.886681052523751E-003	0.000000000000000E+000	0.000000000000000E+000	-2.023923714248463E-001	7.014587952656051E-001	0.000000000000000E+000	7.014587952656051E-001	0.0000000E+000	0.0000000E+000	-3.1176499E-001	0.000000000000000E+000	-1.2610515E-003	1.2975157E+004
1	0	0	0	0	0	4	116	7.996158583827806E+004	-3.1176499E-001	4.0400748E+000	-3.1169349E-001	-2.597993258471290E-002	5.398439210544394E+000	2.647361551623642E-002	-7.274387278503179E-001	1	2.348190840774208E-002	2.991707108494342E-003	0.000000000000000E+000	0.000000000000000E+000	-2.014230252241253E-001	7.274387278503179E-001	0.000000000000000E+000	7.274387278503179E-001	0.0000000E+000	0.0000000E+000	-3.1176499E-001	0.000000000000000E+000	-1.2592650E-003	1.2961691E+004
1	0	0	0	0	0	4	116	8.026158585336548E+004	-3.1176499E-001	4.0352683E+000	-3.1165409E-001	-2.597982510265377E-002	5.372459385832713E+000	2.657851611336066E-002	-7.534185529529717E-001	1	2.348190840774208E-002	3.096607705618575E-003	0.000000000000000E+000	0.000000000000000E+000	-2.004536830338867E-001	7.534185529529717E-001	0.000000000000000E+000	7.534185529529717E-001	0.0000000E+000	0.0000000E+000	-3.1176499E-001	0.000000000000000E+000	-1.2576078E-003	1.2947907E+004
1	0	0	0	0	0	4	116	8.056158586845291E+004	-3.1176499E-001	4.0306191E+000	-3.1173292E-001	-2.597995923328731E-002	5.346479426989770E+000	2.668329337899572E-002	-7.793985121862590E-001	1	2.348190840774208E-002	3.201384971253642E-003	0.000000000000000E+000	0.000000000000000E+000	-1.994843358390303E-001	7.793985121862590E-001	0.000000000000000E+000	7.793985121862590E-001	0.0000000E+000	0.0000000E+000	-3.1176499E-001	0.000000000000000E+000	-1.2564766E-003	1.2929720E+004
1	0	0	0	0	0	4	116	8.086158588354033E+004	-3.1176499E-001	4.0258522E+000	-3.1171319E-001	-2.598008584504326E-002	5.320499341533449E+000	2.678794795317478E-002	-8.053785980313023E-001	1	2.348190840774208E-002	3.306039545432696E-003	0.000000000000000E+000	0.000000000000000E+000	-1.985149839200585E-001	8.053785980313023E-001	0.000000000000000E+000	8.053785980313023E-001	0.0000000E+000	0.0000000E+000	-3.1176499E-001	0.000000000000000E+000	-1.2549112E-003	1.2915245E+004
1	0	0	0	0	0	4	116	8.116158589862776E+004	-3.1176499E-001	4.0212817E+000	-3.1181172E-001	-2.598004985246393E-002	5.294519292073415E+000	2.689248008147048E-002	-8.313586478837662E-001	1	2.348190840774208E-002	3.410571673728394E-003	0.000000000000000E+000	0.000000000000000E+000	-1.975456333441567E-001	8.313586478837662E-001	0.000000000000000E+000	8.313586478837662E-001	0.0000000E+000	0.0000000E+000	-3.1176499E-001	0.000000000000000E+000	-1.2538828E-003	1.2896506E+004
1	0	0	0	0	0	4	116	8.146158591371519E+004	-3.1176499E-001	4.0164356E+000	-3.1177232E-001	-2.597991681906912E-002	5.268539375643598E+000	2.699689002671507E-002	-8.573385647028353E-001	1	2.348190840774208E-002	3.514981618972984E-003	0.000000000000000E+000	0.000000000000000E+000	-1.965762877317910E-001	8.573385647028353E-001	0.000000000000000E+000	8.573385647028353E-001	0.0000000E+000	0.0000000E+000	-3.1176499E-001	0.000000000000000E+000	-1.2522135E-003	1.2882592E+004
1	0	0	0	0	0	4	116	8.176158592880261E+004	-3.1176499E-001	4.0119052E+000	-3.1169349E-001	-2.598018168944452E-002	5.242559194341220E+000	2.710117968175140E-002	-8.833187463922798E-001	1	2.348190840774208E-002	3.619271274009316E-003	0.000000000000000E+000	0.000000000000000E+000	-1.956069322366741E-001	8.833187463922798E-001	0.000000000000000E+000	8.833187463922798E-001	0.0000000E+000	0.0000000E+000	-3.1176499E-001	0.000000000000000E+000	-1.2504847E-003	1.2871315E+004
1	0	0	0	0	0	4	116	8.206158594389004E+004	-3.1176499E-001	4.0072956E+000	-3.1181172E-001	-2.598020663827658E-002	5.216578988090008E+000	2.720534914137695E-002	-9.092989530305564E-001	1	2.348190840774208E-002	3.723440733634863E-003	0.000000000000000E+000	0.000000000000000E+000	-1.946375758106825E-001	9.092989530305564E-001	0.000000000000000E+000	9.092989530305564E-001	0.0000000E+000	0.0000000E+000	-3.1176499E-001	0.000000000000000E+000	-1.2495217E-003	1.2851651E+004
1	0	0	0	0	0	4	116	8.236158595897746E+004	-3.1176499E-001	4.0026464E+000	-3.1169349E-001	-2.598013674716155E-002	5.190598851730559E+000	2.730939858749641E-002	-9.352790897777180E-001	1	2.348190840774208E-002	3.827490179754332E-003	0.000000000000000E+000	0.000000000000000E+000	-1.936682219924466E-001	9.352790897777180E-001	0.000000000000000E+000	9.352790897777180E-001	0.0000000E+000	0.0000000E+000	-3.1176499E-001	0.000000000000000E+000	-1.2475988E-003	1.2841610E+004
1	0	0	0	0	0	4	116	8.266158597406489E+004	-3.1176499E-001	3.9981158E+000	-3.1175262E-001	-2.598006777574619E-002	5.164618784345173E+000	2.741332863877965E-002	-9.612591575534641E-001	1	2.348190840774208E-002	3.931420231037572E-003	0.000000000000000E+000	0.000000000000000E+000	-1.926988707477258E-001	9.612591575534641E-001	0.000000000000000E+000	9.612591575534641E-001	0.0000000E+000	0.0000000E+000	-3.1176499E-001	0.000000000000000E+000	-1.2464231E-003	1.2824643E+004
1	0	0	0	0	0	4	116	8.296158598915231E+004	-3.1176499E-001	3.9937031E+000	-3.1171319E-001	-2.598007460544507E-002	5.138638710128963E+000	2.751714023976352E-002	-9.872392321589092E-001	1	2.348190840774208E-002	4.035231832021442E-003	0.000000000000000E+000	0.000000000000000E+000	-1.917295192481377E-001	9.872392321589092E-001	0.000000000000000E+000	9.872392321589092E-001	0.0000000E+000	0.0000000E+000	-3.1176499E-001	0.000000000000000E+000	-1.2448899E-003	1.2812108E+004
1	0	0	0	0	0	4	116	8.326158600423974E+004	-3.1176499E-001	3.9890146E+000	-3.1175262E-001	-2.598005960567130E-002	5.112658650914331E+000	2.762083334839013E-002	-1.013219291764581E+000	1	2.348190840774208E-002	4.138924940648048E-003	0.000000000000000E+000	0.000000000000000E+000	-1.907601683082787E-001	1.013219291764581E+000	0.000000000000000E+000	1.013219291764581E+000	0.0000000E+000	0.0000000E+000	-3.1176499E-001	0.000000000000000E+000	-1.2435857E-003	1.2795448E+004
1	0	0	0	0	0	4	116	8.356158601932717E+004	-3.1176499E-001	3.9844444E+000	-3.1177232E-001	-2.598012258282966E-002	5.086678528719048E+000	2.772440894750900E-002	-1.039199414347410E+000	1	2.348190840774208E-002	4.242500539766915E-003	0.000000000000000E+000	0.000000000000000E+000	-1.897908150185269E-001	1.039199414347410E+000	0.000000000000000E+000	1.039199414347410E+000	0.0000000E+000	0.0000000E+000	-3.1176499E-001	0.000000000000000E+000	-1.2422395E-003	1.2779981E+004
1	0	0	0	0	0	4	116	8.386158603441482E+004	-3.1176499E-001	3.9800317E+000	-3.1181172E-001	-2.598004484963086E-002	5.060698484259678E+000	2.782786718292951E-002	-1.065179459197041E+000	1	2.348190840774208E-002	4.345958775187432E-003	0.000000000000000E+000	0.000000000000000E+000	-1.888214646292065E-001	1.065179459197041E+000	0.000000000000000E+000	1.065179459197041E+000	0.0000000E+000	0.0000000E+000	-3.1176499E-001	0.000000000000000E+000	-1.2410205E-003	1.2764215E+004
1	0	0	0	0	0	4	116	8.416158604950225E+004	-3.1176499E-001	3.9754221E+000	-3.1175262E-001	-2.597989374174012E-002	5.034718590905600E+000	2.793120807985120E-002	-1.091159352938781E+000	1	2.348190840774208E-002	4.449299672109122E-003	0.000000000000000E+000	0.000000000000000E+000	-1.878521198778277E-001	1.091159352938781E+000	0.000000000000000E+000	1.091159352938781E+000	0.0000000E+000	0.0000000E+000	-3.1176499E-001	0.000000000000000E+000	-1.2393482E-003	1.2751849E+004
1	0	0	0	0	0	4	116	8.446158606458968E+004	-3.1176499E-001	3.9710884E+000	-3.1183144E-001	-2.597999946191907E-002	5.008738591832585E+000	2.803443315448430E-002	-1.117139352400700E+000	1	2.348190840774208E-002	4.552524746742215E-003	0.000000000000000E+000	0.000000000000000E+000	-1.868827711819333E-001	1.117139352400700E+000	0.000000000000000E+000	1.117139352400700E+000	0.0000000E+000	0.0000000E+000	-3.1176499E-001	0.000000000000000E+000	-1.2383102E-003	1.2734728E+004
1	0	0	0	0	0	4	116	8.476158607967710E+004	-3.1176499E-001	3.9666364E+000	-3.1181172E-001	-2.597994218313032E-002	4.982758650038805E+000	2.813754221489959E-002	-1.143119294583830E+000	1	2.348190840774208E-002	4.655633807157510E-003	0.000000000000000E+000	0.000000000000000E+000	-1.859134246232041E-001	1.143119294583830E+000	0.000000000000000E+000	1.143119294583830E+000	0.0000000E+000	0.0000000E+000	-3.1176499E-001	0.000000000000000E+000	-1.2368438E-003	1.2721255E+004
1	0	0	0	0	0	4	116	8.506158609476453E+004	-3.1176499E-001	3.9621055E+000	-3.1175262E-001	-2.598002554774284E-002	4.956778624882864E+000	2.824053583330313E-002	-1.169099320131573E+000	1	2.348190840774208E-002	4.758627425561050E-003	0.000000000000000E+000	0.000000000000000E+000	-1.849440749541206E-001	1.169099320131573E+000	0.000000000000000E+000	1.169099320131573E+000	0.0000000E+000	0.0000000E+000	-3.1176499E-001	0.000000000000000E+000	-1.2351967E-003	1.2709133E+004
1	0	0	0	0	0	4	116	8.536158610985195E+004	-3.1176499E-001	3.9576535E+000	-3.1183144E-001	-2.598005764669842E-002	4.930798567623198E+000	2.834341458497591E-002	-1.195079377778272E+000	1	2.348190840774208E-002	4.861506177233823E-003	0.000000000000000E+000	0.000000000000000E+000	-1.839747240872040E-001	1.195079377778272E+000	0.000000000000000E+000	1.195079377778272E+000	0.0000000E+000	0.0000000E+000	-3.1176499E-001	0.000000000000000E+000	-1.2341208E-003	1.2691644E+004
1	0	0	0	0	0	4	116	8.566158612493938E+004	-3.1176499E-001	3.9533591E+000	-3.1181172E-001	-2.598012479864889E-002	4.904818443215953E+000	2.844617898022758E-002	-1.221059502576921E+000	1	2.348190840774208E-002	4.964270572485493E-003	0.000000000000000E+000	0.000000000000000E+000	-1.830053707149209E-001	1.221059502576921E+000	0.000000000000000E+000	1.221059502576921E+000	0.0000000E+000	0.0000000E+000	-3.1176499E-001	0.000000000000000E+000	-1.2327037E-003	1.2678674E+004
1	0	0	0	0	0	4	116	8.596158614002680E+004	-3.1176499E-001	3.9489465E+000	-3.1169349E-001	-2.598009892925620E-002	4.878838344674739E+000	2.854882895945046E-002	-1.247039601506177E+000	1	2.348190840774208E-002	5.066920551708376E-003	0.000000000000000E+000	0.000000000000000E+000	-1.820360183077342E-001	1.247039601506177E+000	0.000000000000000E+000	1.247039601506177E+000	0.0000000E+000	0.0000000E+000	-3.1176499E-001	0.000000000000000E+000	-1.2308609E-003	1.2669326E+004
1	0	0	0	0	0	4	116	8.626158615511423E+004	-3.1176499E-001	3.9445338E+000	-3.1171319E-001	-2.598011366499795E-002	4.852858231399854E+000	2.865136532456478E-002	-1.273019715171175E+000	1	2.348190840774208E-002	5.169456916822694E-003	0.000000000000000E+000	0.000000000000000E+000	-1.810666653508145E-001	1.273019715171175E+000	0.000000000000000E+000	1.273019715171175E+000	0.0000000E+000	0.0000000E+000	-3.1176499E-001	0.000000000000000E+000	-1.2295633E-003	1.2654369E+004
1	0	0	0	0	0	4	116	8.656158617020166E+004	-3.1176499E-001	3.9401605E+000	-3.1173292E-001	-2.598024019690023E-002	4.826877991592188E+000	2.875378855824278E-002	-1.298999955368075E+000	1	2.348190840774208E-002	5.271880150500702E-003	0.000000000000000E+000	0.000000000000000E+000	-1.800973076727865E-001	1.298999955368075E+000	0.000000000000000E+000	1.298999955368075E+000	0.0000000E+000	0.0000000E+000	-3.1176499E-001	0.000000000000000E+000	-1.2282777E-003	1.2639539E+004
1	0	0	0	0	0	4	116	8.686158618528908E+004	-3.1176499E-001	3.9357085E+000	-3.1177232E-001	-2.598022734092342E-002	4.800897764637288E+000	2.885609839811074E-002	-1.324980182708998E+000	1	2.348190840774208E-002	5.374189990368653E-003	0.000000000000000E+000	0.000000000000000E+000	-1.791279504743125E-001	1.324980182708998E+000	0.000000000000000E+000	1.324980182708998E+000	0.0000000E+000	0.0000000E+000	-3.1176499E-001	0.000000000000000E+000	-1.2270450E-003	1.2623662E+004
1	0	0	0	0	0	4	116	8.716158620037651E+004	-3.1176499E-001	3.9315324E+000	-3.1181172E-001	-2.598024379445447E-002	4.774917521234734E+000	2.895829607392205E-002	-1.350960426503453E+000	1	2.348190840774208E-002	5.476387666179968E-003	0.000000000000000E+000	0.000000000000000E+000	-1.781585926621545E-001	1.350960426503453E+000	0.000000000000000E+000	1.350960426503453E+000	0.0000000E+000	0.0000000E+000	-3.1176499E-001	0.000000000000000E+000	-1.2258978E-003	1.2608675E+004
1	0	0	0	0	0	4	116	8.746158621546393E+004	-3.1176499E-001	3.9272380E+000	-3.1175262E-001	-2.597999760175745E-002	4.748937524024165E+000	2.906038110962325E-002	-1.376940424105210E+000	1	2.348190840774208E-002	5.578472701881165E-003	0.000000000000000E+000	0.000000000000000E+000	-1.771892440357504E-001	1.376940424105210E+000	0.000000000000000E+000	1.376940424105210E+000	0.0000000E+000	0.0000000E+000	-3.1176499E-001	0.000000000000000E+000	-1.2243267E-003	1.2597289E+004
1	0	0	0	0	0	4	116	8.776158623055136E+004	-3.1176499E-001	3.9229436E+000	-3.1177232E-001	-2.598004742158784E-002	4.722957476994925E+000	2.916235514125884E-002	-1.402920471526798E+000	1	2.348190840774208E-002	5.680446733516753E-003	0.000000000000000E+000	0.000000000000000E+000	-1.762198935505448E-001	1.402920471526798E+000	0.000000000000000E+000	1.402920471526798E+000	0.0000000E+000	0.0000000E+000	-3.1176499E-001	0.000000000000000E+000	-1.2230652E-003	1.2582720E+004
1	0	0	0	0	0	4	116	8.806158624563878E+004	-3.1176499E-001	3.9186492E+000	-3.1181172E-001	-2.597990565381116E-002	4.696977571731508E+000	2.926421809234315E-002	-1.428900377180609E+000	1	2.348190840774208E-002	5.782309684601063E-003	0.000000000000000E+000	0.000000000000000E+000	-1.752505483548125E-001	1.428900377180609E+000	0.000000000000000E+000	1.428900377180609E+000	0.0000000E+000	0.0000000E+000	-3.1176499E-001	0.000000000000000E+000	-1.2218808E-003	1.2567357E+004
1	0	0	0	0	0	4	116	8.836158626072621E+004	-3.1176499E-001	3.9144335E+000	-3.1177232E-001	-2.598014535645644E-002	4.670997426760693E+000	2.936597177294215E-002	-1.454880522537066E+000	1	2.348190840774208E-002	5.884063365200063E-003	0.000000000000000E+000	0.000000000000000E+000	-1.742811942152750E-001	1.454880522537066E+000	0.000000000000000E+000	1.454880522537066E+000	0.0000000E+000	0.0000000E+000	-3.1176499E-001	0.000000000000000E+000	-1.2204120E-003	1.2555424E+004
1	0	0	0	0	0	4	116	8.866158627581364E+004	-3.1176499E-001	3.9102967E+000	-3.1173292E-001	-2.598003581917948E-002	4.645017391103523E+000	2.946761563336644E-002	-1.480860558356246E+000	1	2.348190840774208E-002	5.985707225624356E-003	0.000000000000000E+000	0.000000000000000E+000	-1.733118441543765E-001	1.480860558356246E+000	0.000000000000000E+000	1.480860558356246E+000	0.0000000E+000	0.0000000E+000	-3.1176499E-001	0.000000000000000E+000	-1.2189682E-003	1.2543740E+004
1	0	0	0	0	0	4	116	8.896158629090106E+004	-3.1176499E-001	3.9061599E+000	-3.1169349E-001	-2.598021450142066E-002	4.619037176602102E+000	2.956915161279102E-002	-1.506840772857666E+000	1	2.348190840774208E-002	6.087243205048939E-003	0.000000000000000E+000	0.000000000000000E+000	-1.723424874205586E-001	1.506840772857666E+000	0.000000000000000E+000	1.506840772857666E+000	0.0000000E+000	0.0000000E+000	-3.1176499E-001	0.000000000000000E+000	-1.2175246E-003	1.2532055E+004
1	0	0	0	0	0	4	116	8.926158630598849E+004	-3.1176499E-001	3.9019835E+000	-3.1175262E-001	-2.598002798911598E-002	4.593057148612986E+000	2.967057914329992E-002	-1.532820800846782E+000	1	2.348190840774208E-002	6.188670735557841E-003	0.000000000000000E+000	0.000000000000000E+000	-1.713731376457656E-001	1.532820800846782E+000	0.000000000000000E+000	1.532820800846782E+000	0.0000000E+000	0.0000000E+000	-3.1176499E-001	0.000000000000000E+000	-1.2164536E-003	1.2516281E+004
1	0	0	0	0	0	4	116	8.956158632107591E+004	-3.1176499E-001	3.8979256E+000	-3.1177232E-001	-2.597991374335355E-002	4.567077234869632E+000	2.977189916579273E-002	-1.558800714590136E+000	1	2.348190840774208E-002	6.289990758050649E-003	0.000000000000000E+000	0.000000000000000E+000	-1.704037921336355E-001	1.558800714590136E+000	0.000000000000000E+000	1.558800714590136E+000	0.0000000E+000	0.0000000E+000	-3.1176499E-001	0.000000000000000E+000	-1.2152652E-003	1.2502475E+004
1	0	0	0	0	0	4	116	8.986158633616334E+004	-3.1176499E-001	3.8938282E+000	-3.1177232E-001	-2.598017559164100E-002	4.541097059277991E+000	2.987311400761002E-002	-1.584780890181777E+000	1	2.348190840774208E-002	6.391205599867934E-003	0.000000000000000E+000	0.000000000000000E+000	-1.694344368515938E-001	1.584780890181777E+000	0.000000000000000E+000	1.584780890181777E+000	0.0000000E+000	0.0000000E+000	-3.1176499E-001	0.000000000000000E+000	-1.2139878E-003	1.2489333E+004
1	0	0	0	0	0	4	116	9.016158635125076E+004	-3.1176499E-001	3.8897307E+000	-3.1183144E-001	-2.598022596127457E-002	4.515116833316717E+000	2.997422374383489E-002	-1.610761116143051E+000	1	2.348190840774208E-002	6.492315336092812E-003	0.000000000000000E+000	0.000000000000000E+000	-1.684650796901933E-001	1.610761116143051E+000	0.000000000000000E+000	1.610761116143051E+000	0.0000000E+000	0.0000000E+000	-3.1176499E-001	0.000000000000000E+000	-1.2129403E-003	1.2473824E+004
1	0	0	0	0	0	4	116	9.046158636633819E+004	-3.1176499E-001	3.8857515E+000	-3.1179202E-001	-2.598030105006364E-002	4.489136532266653E+000	3.007522930720614E-002	-1.636741417193115E+000	1	2.348190840774208E-002	6.593320899464059E-003	0.000000000000000E+000	0.000000000000000E+000	-1.674957197271292E-001	1.636741417193115E+000	0.000000000000000E+000	1.636741417193115E+000	0.0000000E+000	0.0000000E+000	-3.1176499E-001	0.000000000000000E+000	-1.2115462E-003	1.2462640E+004
1	0	0	0	0	0	4	116	9.076158638142562E+004	-3.1176499E-001	3.8818116E+000	-3.1173292E-001	-2.598026058943735E-002	4.463156271677216E+000	3.017613165701979E-002	-1.662721677782552E+000	1	2.348190840774208E-002	6.694223249277705E-003	0.000000000000000E+000	0.000000000000000E+000	-1.665263612737054E-001	1.662721677782552E+000	0.000000000000000E+000	1.662721677782552E+000	0.0000000E+000	0.0000000E+000	-3.1176499E-001	0.000000000000000E+000	-1.2100885E-003	1.2452363E+004
1	0	0	0	0	0	4	116	9.106158639651304E+004	-3.1176499E-001	3.8779504E+000	-3.1173292E-001	-2.598011071950197E-002	4.437176160957714E+000	3.027693147901787E-002	-1.688701788502054E+000	1	2.348190840774208E-002	6.795023071275785E-003	0.000000000000000E+000	0.000000000000000E+000	-1.655570084121304E-001	1.688701788502054E+000	0.000000000000000E+000	1.688701788502054E+000	0.0000000E+000	0.0000000E+000	-3.1176499E-001	0.000000000000000E+000	-1.2088848E-003	1.2439978E+004
1	0	0	0	0	0	4	116	9.136158641160047E+004	-3.1176499E-001	3.8741684E+000	-3.1181172E-001	-2.598024302860101E-002	4.411195917929112E+000	3.037763087025324E-002	-1.714682031530655E+000	1	2.348190840774208E-002	6.895722462511161E-003	0.000000000000000E+000	0.000000000000000E+000	-1.645876506139251E-001	1.714682031530655E+000	0.000000000000000E+000	1.714682031530655E+000	0.0000000E+000	0.0000000E+000	-3.1176499E-001	0.000000000000000E+000	-1.2080111E-003	1.2424704E+004
1	0	0	0	0	0	4	116	9.166158642668789E+004	-3.1176499E-001	3.8701890E+000	-3.1173292E-001	-2.598008726201124E-002	4.385215830667102E+000	3.047823016609218E-002	-1.740662118792666E+000	1	2.348190840774208E-002	6.996321758350101E-003	0.000000000000000E+000	0.000000000000000E+000	-1.636182986275806E-001	1.740662118792666E+000	0.000000000000000E+000	1.740662118792666E+000	0.0000000E+000	0.0000000E+000	-3.1176499E-001	0.000000000000000E+000	-1.2064653E-003	1.2415079E+004
1	0	0	0	0	0	4	116	9.196158644177532E+004	-3.1176499E-001	3.8665249E+000	-3.1179202E-001	-2.598011877617902E-002	4.359235711890923E+000	3.057873121036728E-002	-1.766642237568845E+000	1	2.348190840774208E-002	7.096822802625198E-003	0.000000000000000E+000	0.000000000000000E+000	-1.626489454654002E-001	1.766642237568845E+000	0.000000000000000E+000	1.766642237568845E+000	0.0000000E+000	0.0000000E+000	-3.1176499E-001	0.000000000000000E+000	-1.2055516E-003	1.2400975E+004
1	0	0	0	0	0	4	116	9.226158645686274E+004	-3.1176499E-001	3.8628216E+000	-3.1175262E-001	-2.598014570259386E-002	4.333255566188329E+000	3.067913495506353E-002	-1.792622383271439E+000	1	2.348190840774208E-002	7.197226547321446E-003	0.000000000000000E+000	0.000000000000000E+000	-1.616795912985590E-001	1.792622383271439E+000	0.000000000000000E+000	1.792622383271439E+000	0.0000000E+000	0.0000000E+000	-3.1176499E-001	0.000000000000000E+000	-1.2042448E-003	1.2390663E+004
1	0	0	0	0	0	4	116	9.256158647195017E+004	-3.1176499E-001	3.8590786E+000	-3.1177232E-001	-2.598028654524022E-002	4.307275279643089E+000	3.077944329632342E-002	-1.818602669816680E+000	1	2.348190840774208E-002	7.297534888581335E-003	0.000000000000000E+000	0.000000000000000E+000	-1.607102318766893E-001	1.818602669816680E+000	0.000000000000000E+000	1.818602669816680E+000	0.0000000E+000	0.0000000E+000	-3.1176499E-001	0.000000000000000E+000	-1.2031539E-003	1.2377875E+004
1	0	0	0	0	0	4	116	9.286158648703760E+004	-3.1176499E-001	3.8555329E+000	-3.1171319E-001	-2.598025409698486E-002	4.281295025546104E+000	3.087965708973328E-002	-1.844582923913664E+000	1	2.348190840774208E-002	7.397748681991199E-003	0.000000000000000E+000	0.000000000000000E+000	-1.597408736655077E-001	1.844582923913664E+000	0.000000000000000E+000	1.844582923913664E+000	0.0000000E+000	0.0000000E+000	-3.1176499E-001	0.000000000000000E+000	-1.2018204E-003	1.2368848E+004
1	0	0	0	0	0	4	116	9.316158650212502E+004	-3.1176499E-001	3.8520265E+000	-3.1171319E-001	-2.598015015131898E-002	4.255314875394784E+000	3.097977754924801E-002	-1.870563074064983E+000	1	2.348190840774208E-002	7.497869141505926E-003	0.000000000000000E+000	0.000000000000000E+000	-1.587715193326786E-001	1.870563074064983E+000	0.000000000000000E+000	1.870563074064983E+000	0.0000000E+000	0.0000000E+000	-3.1176499E-001	0.000000000000000E+000	-1.2007274E-003	1.2357599E+004
1	0	0	0	0	0	4	116	9.346158651721245E+004	-3.1176499E-001	3.8484018E+000	-3.1173292E-001	-2.598012544254462E-002	4.229334749952240E+000	3.107980642356217E-002	-1.896543199507528E+000	1	2.348190840774208E-002	7.597898015820087E-003	0.000000000000000E+000	0.000000000000000E+000	-1.578021659217671E-001	1.896543199507528E+000	0.000000000000000E+000	1.896543199507528E+000	0.0000000E+000	0.0000000E+000	-3.1176499E-001	0.000000000000000E+000	-1.1996735E-003	1.2345189E+004
1	0	0	0	0	0	4	116	9.376158653229987E+004	-3.1176499E-001	3.8450530E+000	-3.1171319E-001	-2.598023667057355E-002	4.203354513281667E+000	3.117974579905669E-002	-1.922523436178102E+000	1	2.348190840774208E-002	7.697837391314608E-003	0.000000000000000E+000	0.000000000000000E+000	-1.568328083607883E-001	1.922523436178102E+000	0.000000000000000E+000	1.922523436178102E+000	0.0000000E+000	0.0000000E+000	-3.1176499E-001	0.000000000000000E+000	-1.1985537E-003	1.2335227E+004
1	0	0	0	0	0	4	116	9.406158654738730E+004	-3.1176499E-001	3.8417039E+000	-3.1175262E-001	-2.598013483486242E-002	4.177374378446804E+000	3.127959645117283E-002	-1.948503571012964E+000	1	2.348190840774208E-002	7.797688043430746E-003	0.000000000000000E+000	0.000000000000000E+000	-1.558634545994367E-001	1.948503571012964E+000	0.000000000000000E+000	1.948503571012964E+000	0.0000000E+000	0.0000000E+000	-3.1176499E-001	0.000000000000000E+000	-1.1976613E-003	1.2322924E+004
1	0	0	0	0	0	4	116	9.436158656247472E+004	-3.1176499E-001	3.8382368E+000	-3.1175262E-001	-2.598016540187928E-002	4.151394213044925E+000	3.137935979198204E-002	-1.974483736414843E+000	1	2.348190840774208E-002	7.897451384239956E-003	0.000000000000000E+000	0.000000000000000E+000	-1.548940996975887E-001	1.974483736414843E+000	0.000000000000000E+000	1.974483736414843E+000	0.0000000E+000	0.0000000E+000	-3.1176499E-001	0.000000000000000E+000	-1.1965804E-003	1.2311803E+004
1	0	0	0	0	0	4	116	9.466158657756215E+004	-3.1176499E-001	3.8350456E+000	-3.1183144E-001	-2.598017884628640E-002	4.125414034198639E+000	3.147903753579828E-002	-2.000463915261130E+000	1	2.348190840774208E-002	7.997129128056200E-003	0.000000000000000E+000	0.000000000000000E+000	-1.539247442941118E-001	2.000463915261130E+000	0.000000000000000E+000	2.000463915261130E+000	0.0000000E+000	0.0000000E+000	-3.1176499E-001	0.000000000000000E+000	-1.1958878E-003	1.2298457E+004
1	0	0	0	0	0	4	116	9.496158659264958E+004	-3.1176499E-001	3.8318150E+000	-3.1169349E-001	-2.598031108809842E-002	4.099433723110540E+000	3.157863197641227E-002	-2.026444226349228E+000	1	2.348190840774208E-002	8.096723568670184E-003	0.000000000000000E+000	0.000000000000000E+000	-1.529553839565151E-001	2.026444226349228E+000	0.000000000000000E+000	2.026444226349228E+000	0.0000000E+000	0.0000000E+000	-3.1176499E-001	0.000000000000000E+000	-1.1943518E-003	1.2293535E+004
1	0	0	0	0	0	4	116	9.526158660773700E+004	-3.1176499E-001	3.8287814E+000	-3.1173292E-001	-2.598022471603420E-002	4.073453498394506E+000	3.167814402024283E-002	-2.052424451065263E+000	1	2.348190840774208E-002	8.196235612500744E-003	0.000000000000000E+000	0.000000000000000E+000	-1.519860268415762E-001	2.052424451065263E+000	0.000000000000000E+000	2.052424451065263E+000	0.0000000E+000	0.0000000E+000	-3.1176499E-001	0.000000000000000E+000	-1.1935572E-003	1.2282249E+004
1	0	0	0	0	0	4	116	9.556158662282443E+004	-3.1176499E-001	3.8255901E+000	-3.1179202E-001	-2.598014202990466E-002	4.047473356364601E+000	3.177757532678054E-002	-2.078404593095168E+000	1	2.348190840774208E-002	8.295666919038460E-003	0.000000000000000E+000	0.000000000000000E+000	-1.510166728117680E-001	2.078404593095168E+000	0.000000000000000E+000	2.078404593095168E+000	0.0000000E+000	0.0000000E+000	-3.1176499E-001	0.000000000000000E+000	-1.1927885E-003	1.2269686E+004
1	0	0	0	0	0	4	116	9.586158663791185E+004	-3.1176499E-001	3.8226352E+000	-3.1177232E-001	-2.598025507132212E-002	4.021493101293279E+000	3.187692838346243E-002	-2.104384848166490E+000	1	2.348190840774208E-002	8.395019975720345E-003	0.000000000000000E+000	0.000000000000000E+000	-1.500473145642326E-001	2.104384848166490E+000	0.000000000000000E+000	2.104384848166490E+000	0.0000000E+000	0.0000000E+000	-3.1176499E-001	0.000000000000000E+000	-1.1917918E-003	1.2260983E+004
1	0	0	0	0	0	4	116	9.616158665299928E+004	-3.1176499E-001	3.8197591E+000	-3.1183144E-001	-2.598022781017754E-002	3.995512873483102E+000	3.197620421913213E-002	-2.130365075976667E+000	1	2.348190840774208E-002	8.494295811390048E-003	0.000000000000000E+000	0.000000000000000E+000	-1.490779573338470E-001	2.130365075976667E+000	0.000000000000000E+000	2.130365075976667E+000	0.0000000E+000	0.0000000E+000	-3.1176499E-001	0.000000000000000E+000	-1.1911211E-003	1.2249436E+004
1	0	0	0	0	0	4	116	9.646158666808670E+004	-3.1176499E-001	3.8166859E+000	-3.1183144E-001	-2.598030773762200E-002	3.969532565745479E+000	3.207540114525503E-002	-2.156345383714289E+000	1	2.348190840774208E-002	8.593492737512951E-003	0.000000000000000E+000	0.000000000000000E+000	-1.481085971212611E-001	2.156345383714289E+000	0.000000000000000E+000	2.156345383714289E+000	0.0000000E+000	0.0000000E+000	-3.1176499E-001	0.000000000000000E+000	-1.1901627E-003	1.2239580E+004
1	0	0	0	0	0	4	116	9.676158668317413E+004	-3.1176499E-001	3.8137705E+000	-3.1181172E-001	-2.598053864207533E-002	3.943552027103404E+000	3.217452162156410E-002	-2.182325922356365E+000	1	2.348190840774208E-002	8.692613213822014E-003	0.000000000000000E+000	0.000000000000000E+000	-1.471392282933196E-001	2.182325922356365E+000	0.000000000000000E+000	2.182325922356365E+000	0.0000000E+000	0.0000000E+000	-3.1176499E-001	0.000000000000000E+000	-1.1891783E-003	1.2231005E+004
1	0	0	0	0	0	4	116	9.706158669826156E+004	-3.1176499E-001	3.8110914E+000	-3.1173292E-001	-2.598048710243570E-002	3.917571540000969E+000	3.227357199470189E-002	-2.208306409458801E+000	1	2.348190840774208E-002	8.791663586959809E-003	0.000000000000000E+000	0.000000000000000E+000	-1.461698613883912E-001	2.208306409458801E+000	0.000000000000000E+000	2.208306409458801E+000	0.0000000E+000	0.0000000E+000	-3.1176499E-001	0.000000000000000E+000	-1.1880427E-003	1.2225502E+004
1	0	0	0	0	0	4	116	9.736158671334898E+004	-3.1176499E-001	3.8086092E+000	-3.1179202E-001	-2.598047193818622E-002	3.891591068062782E+000	3.237255281743037E-002	-2.234286881396987E+000	1	2.348190840774208E-002	8.890644409688283E-003	0.000000000000000E+000	0.000000000000000E+000	-1.452004950492615E-001	2.234286881396987E+000	0.000000000000000E+000	2.234286881396987E+000	0.0000000E+000	0.0000000E+000	-3.1176499E-001	0.000000000000000E+000	-1.1874939E-003	1.2215224E+004
1	0	0	0	0	0	4	116	9.766158672843641E+004	-3.1176499E-001	3.8059301E+000	-3.1177232E-001	-2.598033062890172E-002	3.865610737433880E+000	3.247146469817095E-002	-2.260267212025889E+000	1	2.348190840774208E-002	8.989556290428868E-003	0.000000000000000E+000	0.000000000000000E+000	-1.442311339825711E-001	2.260267212025889E+000	0.000000000000000E+000	2.260267212025889E+000	0.0000000E+000	0.0000000E+000	-3.1176499E-001	0.000000000000000E+000	-1.1865837E-003	1.2207402E+004
1	0	0	0	0	0	4	116	9.796158674352383E+004	-3.1176499E-001	3.8033693E+000	-3.1179202E-001	-2.598033518567681E-002	3.839630402248204E+000	3.257030954583433E-002	-2.286247547211565E+000	1	2.348190840774208E-002	9.088401138092245E-003	0.000000000000000E+000	0.000000000000000E+000	-1.432617727458614E-001	2.286247547211565E+000	0.000000000000000E+000	2.286247547211565E+000	0.0000000E+000	0.0000000E+000	-3.1176499E-001	0.000000000000000E+000	-1.1858601E-003	1.2198418E+004
1	0	0	0	0	0	4	116	9.826158675861126E+004	-3.1176499E-001	3.8008084E+000	-3.1183144E-001	-2.598034742615289E-002	3.813650054822051E+000	3.266908886968467E-002	-2.312227894637718E+000	1	2.348190840774208E-002	9.187180461942588E-003	0.000000000000000E+000	0.000000000000000E+000	-1.422924110524430E-001	2.312227894637718E+000	0.000000000000000E+000	2.312227894637718E+000	0.0000000E+000	0.0000000E+000	-3.1176499E-001	0.000000000000000E+000	-1.1852116E-003	1.2188663E+004
1	0	0	0	0	0	4	116	9.856158677369868E+004	-3.1176499E-001	3.7983658E+000	-3.1171319E-001	-2.598021415024996E-002	3.787669840671801E+000	3.276780386592507E-002	-2.338208108787968E+000	1	2.348190840774208E-002	9.285895458182990E-003	0.000000000000000E+000	0.000000000000000E+000	-1.413230543317277E-001	2.338208108787968E+000	0.000000000000000E+000	2.338208108787968E+000	0.0000000E+000	0.0000000E+000	-3.1176499E-001	0.000000000000000E+000	-1.1840008E-003	1.2185451E+004
1	0	0	0	0	0	4	116	9.886158678878611E+004	-3.1176499E-001	3.7960413E+000	-3.1183144E-001	-2.598029932917820E-002	3.761689541342623E+000	3.286645675144514E-002	-2.364188408117146E+000	1	2.348190840774208E-002	9.384548343703055E-003	0.000000000000000E+000	0.000000000000000E+000	-1.403536944328721E-001	2.364188408117146E+000	0.000000000000000E+000	2.364188408117146E+000	0.0000000E+000	0.0000000E+000	-3.1176499E-001	0.000000000000000E+000	-1.1837251E-003	1.2173375E+004
1	0	0	0	0	0	4	116	9.916158680387354E+004	-3.1176499E-001	3.7937560E+000	-3.1175262E-001	-2.598033081831204E-002	3.735709210524311E+000	3.296504866202878E-002	-2.390168738935458E+000	1	2.348190840774208E-002	9.483140254286693E-003	0.000000000000000E+000	0.000000000000000E+000	-1.393843333591146E-001	2.390168738935458E+000	0.000000000000000E+000	2.390168738935458E+000	0.0000000E+000	0.0000000E+000	-3.1176499E-001	0.000000000000000E+000	-1.1827133E-003	1.2169123E+004
1	0	0	0	0	0	4	116	9.946158681896096E+004	-3.1176499E-001	3.7914317E+000	-3.1181172E-001	-2.598039656301340E-002	3.709728813961297E+000	3.306358112665905E-002	-2.416149135498471E+000	1	2.348190840774208E-002	9.581672718916964E-003	0.000000000000000E+000	0.000000000000000E+000	-1.384149698323339E-001	2.416149135498471E+000	0.000000000000000E+000	2.416149135498471E+000	0.0000000E+000	0.0000000E+000	-3.1176499E-001	0.000000000000000E+000	-1.1822128E-003	1.2159362E+004
1	0	0	0	0	0	4	116	9.976158683404839E+004	-3.1176499E-001	3.7891464E+000	-3.1173292E-001	-2.598032899929418E-002	3.683748484962003E+000	3.316205471989182E-002	-2.442129464497766E+000	1	2.348190840774208E-002	9.680146312149734E-003	0.000000000000000E+000	0.000000000000000E+000	-1.374456088264464E-001	2.442129464497766E+000	0.000000000000000E+000	2.442129464497766E+000	0.0000000E+000	0.0000000E+000	-3.1176499E-001	0.000000000000000E+000	-1.1812017E-003	1.2155105E+004
1	0	0	0	0	0	4	116	1.000615868491358E+005	-3.1176499E-001	3.7870190E+000	-3.1177232E-001	-2.598026553256644E-002	3.657768219429437E+000	3.326047078793016E-002	-2.468109730030332E+000	1	2.348190840774208E-002	9.778562380188077E-003	0.000000000000000E+000	0.000000000000000E+000	-1.364762501885878E-001	2.468109730030332E+000	0.000000000000000E+000	2.468109730030332E+000	0.0000000E+000	0.0000000E+000	-3.1176499E-001	0.000000000000000E+000	-1.1806877E-003	1.2146745E+004
1	0	0	0	0	0	4	116	1.003615868642232E+005	-3.1176499E-001	3.7848127E+000	-3.1185114E-001	-2.598034871594774E-002	3.631787870713489E+000	3.335883133322935E-002	-2.494090078746280E+000	1	2.348190840774208E-002	9.876922925487263E-003	0.000000000000000E+000	0.000000000000000E+000	-1.355068884470454E-001	2.494090078746280E+000	0.000000000000000E+000	2.494090078746280E+000	0.0000000E+000	0.0000000E+000	-3.1176499E-001	0.000000000000000E+000	-1.1802982E-003	1.2136601E+004
1	0	0	0	0	0	4	116	1.006615868793107E+005	-3.1176499E-001	3.7828033E+000	-3.1177232E-001	-2.598024482765132E-002	3.605807625885838E+000	3.345713707659072E-002	-2.520070323573931E+000	1	2.348190840774208E-002	9.975228668848642E-003	0.000000000000000E+000	0.000000000000000E+000	-1.345375305817151E-001	2.520070323573931E+000	0.000000000000000E+000	2.520070323573931E+000	0.0000000E+000	0.0000000E+000	-3.1176499E-001	0.000000000000000E+000	-1.1793734E-003	1.2133224E+004
1	0	0	0	0	0	4	116	1.009615868943981E+005	-3.1176499E-001	3.7808335E+000	-3.1181172E-001	-2.598031481067340E-002	3.579827311075164E+000	3.355538968225221E-002	-2.546050638384604E+000	1	2.348190840774208E-002	1.007348127451013E-002	0.000000000000000E+000	0.000000000000000E+000	-1.335681701052241E-001	2.546050638384604E+000	0.000000000000000E+000	2.546050638384604E+000	0.0000000E+000	0.0000000E+000	-3.1176499E-001	0.000000000000000E+000	-1.1789082E-003	1.2125373E+004
1	0	0	0	0	0	4	116	1.012615869094855E+005	-3.1176499E-001	3.7788634E+000	-3.1173292E-001	-2.598032822191715E-002	3.553846982853247E+000	3.365359013004435E-002	-2.572030966606521E+000	1	2.348190840774208E-002	1.017168172230227E-002	0.000000000000000E+000	0.000000000000000E+000	-1.325988091283416E-001	2.572030966606521E+000	0.000000000000000E+000	2.572030966606521E+000	0.0000000E+000	0.0000000E+000	-3.1176499E-001	0.000000000000000E+000	-1.1779962E-003	1.2122119E+004
1	0	0	0	0	0	4	116	1.015615869245729E+005	-3.1176499E-001	3.7768543E+000	-3.1171319E-001	-2.598032976397210E-002	3.527866653089275E+000	3.375173946211351E-002	-2.598011296370494E+000	1	2.348190840774208E-002	1.026983105437143E-002	0.000000000000000E+000	0.000000000000000E+000	-1.316294480939229E-001	2.598011296370494E+000	0.000000000000000E+000	2.598011296370494E+000	0.0000000E+000	0.0000000E+000	-3.1176499E-001	0.000000000000000E+000	-1.1772953E-003	1.2116440E+004
1	0	0	0	0	0	4	116	1.018615869396604E+005	-3.1176499E-001	3.7749236E+000	-3.1177232E-001	-2.598032021976180E-002	3.501886332869513E+000	3.384983858124541E-002	-2.623991616590255E+000	1	2.348190840774208E-002	1.036793017350332E-002	0.000000000000000E+000	0.000000000000000E+000	-1.306600874156116E-001	2.623991616590255E+000	0.000000000000000E+000	2.623991616590255E+000	0.0000000E+000	0.0000000E+000	-3.1176499E-001	0.000000000000000E+000	-1.1769166E-003	1.2107950E+004
1	0	0	0	0	0	4	116	1.021615869547478E+005	-3.1176499E-001	3.7730720E+000	-3.1175262E-001	-2.598031893890765E-002	3.475906013930606E+000	3.394788847547882E-002	-2.649971935529163E+000	1	2.348190840774208E-002	1.046598006773674E-002	0.000000000000000E+000	0.000000000000000E+000	-1.296907267850906E-001	2.649971935529163E+000	0.000000000000000E+000	2.649971935529163E+000	0.0000000E+000	0.0000000E+000	-3.1176499E-001	0.000000000000000E+000	-1.1762651E-003	1.2102775E+004
1	0	0	0	0	0	4	116	1.024615869698352E+005	-3.1176499E-001	3.7712595E+000	-3.1183144E-001	-2.598021892330713E-002	3.449925795007299E+000	3.404588988608665E-002	-2.675952154452470E+000	1	2.348190840774208E-002	1.056398147834457E-002	0.000000000000000E+000	0.000000000000000E+000	-1.287213698862862E-001	2.675952154452470E+000	0.000000000000000E+000	2.675952154452470E+000	0.0000000E+000	0.0000000E+000	-3.1176499E-001	0.000000000000000E+000	-1.1759973E-003	1.2093904E+004
1	0	0	0	0	0	4	116	1.027615869849226E+005	-3.1176499E-001	3.7694473E+000	-3.1177232E-001	-2.598020019147131E-002	3.423945594815827E+000	3.414384416300303E-002	-2.701932354643942E+000	1	2.348190840774208E-002	1.066193575526095E-002	0.000000000000000E+000	0.000000000000000E+000	-1.277520136863917E-001	2.701932354643942E+000	0.000000000000000E+000	2.701932354643942E+000	0.0000000E+000	0.0000000E+000	-3.1176499E-001	0.000000000000000E+000	-1.1752093E-003	1.2090385E+004
1	0	0	0	0	0	4	116	1.030615870000101E+005	-3.1176499E-001	3.7676744E+000	-3.1181172E-001	-2.598017919505636E-002	3.397965415620771E+000	3.424175214215756E-002	-2.727912533838998E+000	1	2.348190840774208E-002	1.075984373441547E-002	0.000000000000000E+000	0.000000000000000E+000	-1.267826582699017E-001	2.727912533838998E+000	0.000000000000000E+000	2.727912533838998E+000	0.0000000E+000	0.0000000E+000	-3.1176499E-001	0.000000000000000E+000	-1.1748050E-003	1.2083172E+004
1	0	0	0	0	0	4	116	1.033615870150975E+005	-3.1176499E-001	3.7659802E+000	-3.1175262E-001	-2.598013042478098E-002	3.371985285195990E+000	3.433961436663528E-002	-2.753892664263779E+000	1	2.348190840774208E-002	1.085770595889320E-002	0.000000000000000E+000	0.000000000000000E+000	-1.258133046730963E-001	2.753892664263779E+000	0.000000000000000E+000	2.753892664263779E+000	0.0000000E+000	0.0000000E+000	-3.1176499E-001	0.000000000000000E+000	-1.1740542E-003	1.2080027E+004
1	0	0	0	0	0	4	116	1.036615870301849E+005	-3.1176499E-001	3.7641284E+000	-3.1179202E-001	-2.598006886858079E-002	3.346005216327409E+000	3.443743150013977E-002	-2.779872733132360E+000	1	2.348190840774208E-002	1.095552309239769E-002	0.000000000000000E+000	0.000000000000000E+000	-1.248439533730354E-001	2.779872733132360E+000	0.000000000000000E+000	2.779872733132360E+000	0.0000000E+000	0.0000000E+000	-3.1176499E-001	0.000000000000000E+000	-1.1736252E-003	1.2072562E+004
1	0	0	0	0	0	4	116	1.039615870452723E+005	-3.1176499E-001	3.7625525E+000	-3.1175262E-001	-2.597995164432459E-002	3.320025264683085E+000	3.453520405464258E-002	-2.805852684776684E+000	1	2.348190840774208E-002	1.105329564690050E-002	0.000000000000000E+000	0.000000000000000E+000	-1.238746064467692E-001	2.805852684776684E+000	0.000000000000000E+000	2.805852684776684E+000	0.0000000E+000	0.0000000E+000	-3.1176499E-001	0.000000000000000E+000	-1.1729855E-003	1.2069032E+004
1	0	0	0	0	0	4	116	1.042615870603598E+005	-3.1176499E-001	3.7608979E+000	-3.1177232E-001	-2.598011734502183E-002	3.294045147338062E+000	3.463293382008003E-002	-2.831832802121706E+000	1	2.348190840774208E-002	1.115102541233795E-002	0.000000000000000E+000	0.000000000000000E+000	-1.229052533379871E-001	2.831832802121706E+000	0.000000000000000E+000	2.831832802121706E+000	0.0000000E+000	0.0000000E+000	-3.1176499E-001	0.000000000000000E+000	-1.1725439E-003	1.2062963E+004
1	0	0	0	0	0	4	116	1.045615870754472E+005	-3.1176499E-001	3.7592037E+000	-3.1179202E-001	-2.598025182030267E-002	3.268064895517760E+000	3.473062129081196E-002	-2.857813053942009E+000	1	2.348190840774208E-002	1.124871288306988E-002	0.000000000000000E+000	0.000000000000000E+000	-1.219358952117516E-001	2.857813053942009E+000	0.000000000000000E+000	2.857813053942009E+000	0.0000000E+000	0.0000000E+000	-3.1176499E-001	0.000000000000000E+000	-1.1720897E-003	1.2056767E+004
1	0	0	0	0	0	4	116	1.048615870905346E+005	-3.1176499E-001	3.7576277E+000	-3.1181172E-001	-2.598022530830569E-002	3.242084670209454E+000	3.482826657189151E-002	-2.883793279250315E+000	1	2.348190840774208E-002	1.134635816414943E-002	0.000000000000000E+000	0.000000000000000E+000	-1.209665380747143E-001	2.883793279250315E+000	0.000000000000000E+000	2.883793279250315E+000	0.0000000E+000	0.0000000E+000	-3.1176499E-001	0.000000000000000E+000	-1.1716724E-003	1.2050951E+004
1	0	0	0	0	0	4	116	1.051615871056220E+005	-3.1176499E-001	3.7560911E+000	-3.1179202E-001	-2.598025887169772E-002	3.216104411337756E+000	3.492587044606566E-002	-2.909773538122012E+000	1	2.348190840774208E-002	1.144396203832358E-002	0.000000000000000E+000	0.000000000000000E+000	-1.199971796853817E-001	2.909773538122012E+000	0.000000000000000E+000	2.909773538122012E+000	0.0000000E+000	0.0000000E+000	-3.1176499E-001	0.000000000000000E+000	-1.1711193E-003	1.2046784E+004
1	0	0	0	0	0	4	116	1.054615871207095E+005	-3.1176499E-001	3.7545547E+000	-3.1173292E-001	-2.597995011145870E-002	3.190124461226298E+000	3.502343213122289E-002	-2.935753488233471E+000	1	2.348190840774208E-002	1.154152372348080E-002	0.000000000000000E+000	0.000000000000000E+000	-1.190278328163087E-001	2.935753488233471E+000	0.000000000000000E+000	2.935753488233471E+000	0.0000000E+000	0.0000000E+000	-3.1176499E-001	0.000000000000000E+000	-1.1704183E-003	1.2044140E+004
1	0	0	0	0	0	4	116	1.057615871357969E+005	-3.1176499E-001	3.7529788E+000	-3.1179202E-001	-2.598013183722894E-002	3.164144329389069E+000	3.512095386313452E-002	-2.961733620070700E+000	1	2.348190840774208E-002	1.163904545539244E-002	0.000000000000000E+000	0.000000000000000E+000	-1.180584791668029E-001	2.961733620070700E+000	0.000000000000000E+000	2.961733620070700E+000	0.0000000E+000	0.0000000E+000	-3.1176499E-001	0.000000000000000E+000	-1.1701488E-003	1.2036802E+004
1	0	0	0	0	0	4	116	1.060615871508843E+005	-3.1176499E-001	3.7514815E+000	-3.1173292E-001	-2.598015171509650E-002	3.138164177673972E+000	3.521843553720196E-002	-2.987713771785796E+000	1	2.348190840774208E-002	1.173652712945988E-002	0.000000000000000E+000	0.000000000000000E+000	-1.170891247756272E-001	2.987713771785796E+000	0.000000000000000E+000	2.987713771785796E+000	0.0000000E+000	0.0000000E+000	-3.1176499E-001	0.000000000000000E+000	-1.1694602E-003	1.2034281E+004
1	0	0	0	0	0	4	116	1.063615871659718E+005	-3.1176499E-001	3.7499056E+000	-3.1173292E-001	-2.598019441144334E-002	3.112183983262529E+000	3.531587772945755E-002	-3.013693966197240E+000	1	2.348190840774208E-002	1.183396932171547E-002	0.000000000000000E+000	0.000000000000000E+000	-1.161197687913934E-001	3.013693966197240E+000	0.000000000000000E+000	3.013693966197240E+000	0.0000000E+000	0.0000000E+000	-3.1176499E-001	0.000000000000000E+000	-1.1689690E-003	1.2029226E+004
1	0	0	0	0	0	4	116	1.066615871810592E+005	-3.1176499E-001	3.7484479E+000	-3.1171319E-001	-2.598014669193162E-002	3.086203836570597E+000	3.541328034540302E-002	-3.039674112889172E+000	1	2.348190840774208E-002	1.193137193766094E-002	0.000000000000000E+000	0.000000000000000E+000	-1.151504145876387E-001	3.039674112889172E+000	0.000000000000000E+000	3.039674112889172E+000	0.0000000E+000	0.0000000E+000	-3.1176499E-001	0.000000000000000E+000	-1.1684407E-003	1.2025311E+004
1	0	0	0	0	0	4	116	1.069615871961466E+005	-3.1176499E-001	3.7468326E+000	-3.1177232E-001	-2.598021784878439E-002	3.060223618721813E+000	3.551064418707689E-002	-3.065654330737956E+000	1	2.348190840774208E-002	1.202873577933481E-002	0.000000000000000E+000	0.000000000000000E+000	-1.141810577289261E-001	3.065654330737956E+000	0.000000000000000E+000	3.065654330737956E+000	0.0000000E+000	0.0000000E+000	-3.1176499E-001	0.000000000000000E+000	-1.1681587E-003	1.2017849E+004
1	0	0	0	0	0	4	116	1.072615872112340E+005	-3.1176499E-001	3.7453749E+000	-3.1173292E-001	-2.598008633020851E-002	3.034243532391605E+000	3.560796881655773E-002	-3.091634417068164E+000	1	2.348190840774208E-002	1.212606040881565E-002	0.000000000000000E+000	0.000000000000000E+000	-1.132117057773484E-001	3.091634417068164E+000	0.000000000000000E+000	3.091634417068164E+000	0.0000000E+000	0.0000000E+000	-3.1176499E-001	0.000000000000000E+000	-1.1675566E-003	1.2014691E+004
1	0	0	0	0	0	4	116	1.075615872263215E+005	-3.1176499E-001	3.7439566E+000	-3.1171319E-001	-2.598024435520172E-002	3.008263288036403E+000	3.570525553545362E-002	-3.117614661423366E+000	1	2.348190840774208E-002	1.222334712771154E-002	0.000000000000000E+000	0.000000000000000E+000	-1.122423479296458E-001	3.117614661423366E+000	0.000000000000000E+000	3.117614661423366E+000	0.0000000E+000	0.0000000E+000	-3.1176499E-001	0.000000000000000E+000	-1.1670407E-003	1.2010902E+004
1	0	0	0	0	0	4	116	1.078615872414089E+005	-3.1176499E-001	3.7423413E+000	-3.1169349E-001	-2.598020852694909E-002	2.982283079509453E+000	3.580250382444435E-002	-3.143594869950315E+000	1	2.348190840774208E-002	1.232059541670226E-002	0.000000000000000E+000	0.000000000000000E+000	-1.112729914187435E-001	3.143594869950315E+000	0.000000000000000E+000	3.143594869950315E+000	0.0000000E+000	0.0000000E+000	-3.1176499E-001	0.000000000000000E+000	-1.1664634E-003	1.2006479E+004
1	0	0	0	0	0	4	116	1.081615872564963E+005	-3.1176499E-001	3.7408834E+000	-3.1183144E-001	-2.598023072366913E-002	2.956302848785784E+000	3.589971406396111E-002	-3.169575100673984E+000	1	2.348190840774208E-002	1.241780565621902E-002	0.000000000000000E+000	0.000000000000000E+000	-1.103036340796517E-001	3.169575100673984E+000	0.000000000000000E+000	3.169575100673984E+000	0.0000000E+000	0.0000000E+000	-3.1176499E-001	0.000000000000000E+000	-1.1665251E-003	1.1996492E+004
1	0	0	0	0	0	4	116	1.084615872715837E+005	-3.1176499E-001	3.7395439E+000	-3.1187084E-001	-2.598034221286575E-002	2.930322506572919E+000	3.599688644428227E-002	-3.195555442886850E+000	1	2.348190840774208E-002	1.251497803654019E-002	0.000000000000000E+000	0.000000000000000E+000	-1.093342725807480E-001	3.195555442886850E+000	0.000000000000000E+000	3.195555442886850E+000	0.0000000E+000	0.0000000E+000	-3.1176499E-001	0.000000000000000E+000	-1.1662547E-003	1.1990682E+004
1	0	0	0	0	0	4	116	1.087615872866712E+005	-3.1176499E-001	3.7380466E+000	-3.1175262E-001	-2.598024912860658E-002	2.904342257444312E+000	3.609402029274961E-002	-3.221535692015457E+000	1	2.348190840774208E-002	1.261211188500752E-002	0.000000000000000E+000	0.000000000000000E+000	-1.083649145549433E-001	3.221535692015457E+000	0.000000000000000E+000	3.221535692015457E+000	0.0000000E+000	0.0000000E+000	-3.1176499E-001	0.000000000000000E+000	-1.1653458E-003	1.1990426E+004
1	0	0	0	0	0	4	116	1.090615873017586E+005	-3.1176499E-001	3.7365496E+000	-3.1177232E-001	-2.598013676456279E-002	2.878362120679749E+000	3.619111609255029E-002	-3.247515828780020E+000	1	2.348190840774208E-002	1.270920768480821E-002	0.000000000000000E+000	0.000000000000000E+000	-1.073955607215921E-001	3.247515828780020E+000	0.000000000000000E+000	3.247515828780020E+000	0.0000000E+000	0.0000000E+000	-3.1176499E-001	0.000000000000000E+000	-1.1649528E-003	1.1984866E+004
1	0	0	0	0	0	4	116	1.093615873168460E+005	-3.1176499E-001	3.7351313E+000	-3.1181172E-001	-2.598022357649273E-002	2.852381897103257E+000	3.628817451649507E-002	-3.273496052356512E+000	1	2.348190840774208E-002	1.280626610875299E-002	0.000000000000000E+000	0.000000000000000E+000	-1.064262036491710E-001	3.273496052356512E+000	0.000000000000000E+000	3.273496052356512E+000	0.0000000E+000	0.0000000E+000	-3.1176499E-001	0.000000000000000E+000	-1.1646576E-003	1.1978804E+004
1	0	0	0	0	0	4	116	1.096615873319334E+005	-3.1176499E-001	3.7336736E+000	-3.1175262E-001	-2.598035787792670E-002	2.826401539225330E+000	3.638519584952513E-002	-3.299476410234439E+000	1	2.348190840774208E-002	1.290328744178305E-002	0.000000000000000E+000	0.000000000000000E+000	-1.054568415657829E-001	3.299476410234439E+000	0.000000000000000E+000	3.299476410234439E+000	0.0000000E+000	0.0000000E+000	-3.1176499E-001	0.000000000000000E+000	-1.1639826E-003	1.1976398E+004
1	0	0	0	0	0	4	116	1.099615873470209E+005	-3.1176499E-001	3.7321763E+000	-3.1177232E-001	-2.598052675316731E-002	2.800421012472162E+000	3.648218022189611E-002	-3.325456936987606E+000	1	2.348190840774208E-002	1.300027181415403E-002	0.000000000000000E+000	0.000000000000000E+000	-1.044874731814325E-001	3.325456936987606E+000	0.000000000000000E+000	3.325456936987606E+000	0.0000000E+000	0.0000000E+000	-3.1176499E-001	0.000000000000000E+000	-1.1635893E-003	1.1970839E+004
1	0	0	0	0	0	4	116	1.102615873621083E+005	-3.1176499E-001	3.7307580E+000	-3.1175262E-001	-2.598042306020856E-002	2.774440589411954E+000	3.657912683010929E-002	-3.351437360047815E+000	1	2.348190840774208E-002	1.309721842236721E-002	0.000000000000000E+000	0.000000000000000E+000	-1.035181086660058E-001	3.351437360047815E+000	0.000000000000000E+000	3.351437360047815E+000	0.0000000E+000	0.0000000E+000	-3.1176499E-001	0.000000000000000E+000	-1.1630736E-003	1.1967046E+004
1	0	0	0	0	0	4	116	1.105615873771957E+005	-3.1176499E-001	3.7293792E+000	-3.1175262E-001	-2.598039656380812E-002	2.748460192848146E+000	3.667603581852151E-002	-3.377417756611623E+000	1	2.348190840774208E-002	1.319412741077943E-002	0.000000000000000E+000	0.000000000000000E+000	-1.025487451391954E-001	3.377417756611623E+000	0.000000000000000E+000	3.377417756611623E+000	0.0000000E+000	0.0000000E+000	-3.1176499E-001	0.000000000000000E+000	-1.1626438E-003	1.1962623E+004
1	0	0	0	0	0	4	116	1.108615873922831E+005	-3.1176499E-001	3.7278426E+000	-3.1171319E-001	-2.598035545981593E-002	2.722479837388330E+000	3.677290722527841E-002	-3.403398112071439E+000	1	2.348190840774208E-002	1.329099881753633E-002	0.000000000000000E+000	0.000000000000000E+000	-1.015793831460303E-001	3.403398112071439E+000	0.000000000000000E+000	3.403398112071439E+000	0.0000000E+000	0.0000000E+000	-3.1176499E-001	0.000000000000000E+000	-1.1620177E-003	1.1959207E+004
1	0	0	0	0	0	4	116	1.111615874073706E+005	-3.1176499E-001	3.7265425E+000	-3.1179202E-001	-2.598049697246816E-002	2.696499340415862E+000	3.686974153234138E-002	-3.429378609043907E+000	1	2.348190840774208E-002	1.338783312459929E-002	0.000000000000000E+000	0.000000000000000E+000	-1.006100158728378E-001	3.429378609043907E+000	0.000000000000000E+000	3.429378609043907E+000	0.0000000E+000	0.0000000E+000	-3.1176499E-001	0.000000000000000E+000	-1.1619062E-003	1.1952014E+004
1	0	0	0	0	0	4	116	1.114615874224580E+005	-3.1176499E-001	3.7249665E+000	-3.1173292E-001	-2.598030822210842E-002	2.670519032193754E+000	3.696653768127799E-002	-3.455358917266016E+000	1	2.348190840774208E-002	1.348462927353591E-002	0.000000000000000E+000	0.000000000000000E+000	-9.964065564217500E-002	3.455358917266016E+000	0.000000000000000E+000	3.455358917266016E+000	0.0000000E+000	0.0000000E+000	-3.1176499E-001	0.000000000000000E+000	-1.1611946E-003	1.1949225E+004
1	0	0	0	0	0	4	116	1.117615874375454E+005	-3.1176499E-001	3.7235482E+000	-3.1177232E-001	-2.598026966416174E-002	2.644538762529592E+000	3.706329603743255E-002	-3.481339186930177E+000	1	2.348190840774208E-002	1.358138762969047E-002	0.000000000000000E+000	0.000000000000000E+000	-9.867129685016106E-002	3.481339186930177E+000	0.000000000000000E+000	3.481339186930177E+000	0.0000000E+000	0.0000000E+000	-3.1176499E-001	0.000000000000000E+000	-1.1608993E-003	1.1943165E+004
1	0	0	0	0	0	4	116	1.120615874526328E+005	-3.1176499E-001	3.7221298E+000	-3.1175262E-001	-2.598029692966077E-002	2.618558465599931E+000	3.716001665232791E-002	-3.507319483859838E+000	1	2.348190840774208E-002	1.367810824458583E-002	0.000000000000000E+000	0.000000000000000E+000	-9.770193704083469E-002	3.507319483859838E+000	0.000000000000000E+000	3.507319483859838E+000	0.0000000E+000	0.0000000E+000	-3.1176499E-001	0.000000000000000E+000	-1.1603837E-003	1.1939370E+004
1	0	0	0	0	0	4	116	1.123615874677203E+005	-3.1176499E-001	3.7206721E+000	-3.1177232E-001	-2.598029622248477E-002	2.592578169377446E+000	3.725669926022410E-002	-3.533299780082323E+000	1	2.348190840774208E-002	1.377479085248202E-002	0.000000000000000E+000	0.000000000000000E+000	-9.673257725789401E-002	3.533299780082323E+000	0.000000000000000E+000	3.533299780082323E+000	0.0000000E+000	0.0000000E+000	-3.1176499E-001	0.000000000000000E+000	-1.1600025E-003	1.1933940E+004
1	0	0	0	0	0	4	116	1.126615874828077E+005	-3.1176499E-001	3.7191355E+000	-3.1181172E-001	-2.598046239397592E-002	2.566597706983470E+000	3.735334430884533E-002	-3.559280242476299E+000	1	2.348190840774208E-002	1.387143590110325E-002	0.000000000000000E+000	0.000000000000000E+000	-9.576321127487156E-002	3.559280242476299E+000	0.000000000000000E+000	3.559280242476299E+000	0.0000000E+000	0.0000000E+000	-3.1176499E-001	0.000000000000000E+000	-1.1596701E-003	1.1927504E+004
1	0	0	0	0	0	4	116	1.129615874978951E+005	-3.1176499E-001	3.7176383E+000	-3.1177232E-001	-2.598040745375885E-002	2.540617299529711E+000	3.744995078578022E-002	-3.585260649930058E+000	1	2.348190840774208E-002	1.396804237803814E-002	0.000000000000000E+000	0.000000000000000E+000	-9.479384734174248E-002	3.585260649930058E+000	0.000000000000000E+000	3.585260649930058E+000	0.0000000E+000	0.0000000E+000	-3.1176499E-001	0.000000000000000E+000	-1.1590567E-003	1.1924209E+004
1	0	0	0	0	0	4	116	1.132615875129825E+005	-3.1176499E-001	3.7162201E+000	-3.1179202E-001	-2.598045311065184E-002	2.514636846419060E+000	3.754651878557139E-002	-3.611241103040710E+000	1	2.348190840774208E-002	1.406461037782930E-002	0.000000000000000E+000	0.000000000000000E+000	-9.382448170509336E-002	3.611241103040710E+000	0.000000000000000E+000	3.611241103040710E+000	0.0000000E+000	0.0000000E+000	-3.1176499E-001	0.000000000000000E+000	-1.1586878E-003	1.1918907E+004
1	0	0	0	0	0	4	116	1.135615875280700E+005	-3.1176499E-001	3.7146835E+000	-3.1173292E-001	-2.598032532109154E-002	2.488656521097968E+000	3.764304745060643E-002	-3.637221428361801E+000	1	2.348190840774208E-002	1.416113904286434E-002	0.000000000000000E+000	0.000000000000000E+000	-9.285512083644452E-002	3.637221428361801E+000	0.000000000000000E+000	3.637221428361801E+000	0.0000000E+000	0.0000000E+000	-3.1176499E-001	0.000000000000000E+000	-1.1579891E-003	1.1916237E+004
1	0	0	0	0	0	4	116	1.138615875431574E+005	-3.1176499E-001	3.7131863E+000	-3.1183144E-001	-2.598022006415658E-002	2.462676301033811E+000	3.773953626379623E-002	-3.663201648425958E+000	1	2.348190840774208E-002	1.425762785605414E-002	0.000000000000000E+000	0.000000000000000E+000	-9.188576389507346E-002	3.663201648425958E+000	0.000000000000000E+000	3.663201648425958E+000	0.0000000E+000	0.0000000E+000	-3.1176499E-001	0.000000000000000E+000	-1.1578882E-003	1.1907671E+004
1	0	0	0	0	0	4	116	1.141615875582448E+005	-3.1176499E-001	3.7117286E+000	-3.1177232E-001	-2.598046929781636E-002	2.436695831735995E+000	3.783598652387123E-002	-3.689182117723774E+000	1	2.348190840774208E-002	1.435407811612914E-002	0.000000000000000E+000	0.000000000000000E+000	-9.091639765445945E-002	3.689182117723774E+000	0.000000000000000E+000	3.689182117723774E+000	0.0000000E+000	0.0000000E+000	-3.1176499E-001	0.000000000000000E+000	-1.1572142E-003	1.1905254E+004
1	0	0	0	0	0	4	116	1.144615875733322E+005	-3.1176499E-001	3.7101526E+000	-3.1181172E-001	-2.598037551303705E-002	2.410715456222958E+000	3.793239666783638E-002	-3.715162493236812E+000	1	2.348190840774208E-002	1.445048826009429E-002	0.000000000000000E+000	0.000000000000000E+000	-8.994703491308166E-002	3.715162493236812E+000	0.000000000000000E+000	3.715162493236812E+000	0.0000000E+000	0.0000000E+000	-3.1176499E-001	0.000000000000000E+000	-1.1568691E-003	1.1898695E+004
1	0	0	0	0	0	4	116	1.147615875884197E+005	-3.1176499E-001	3.7086160E+000	-3.1179202E-001	-2.598053615591592E-002	2.384734920067042E+000	3.802876723992586E-002	-3.741143029392727E+000	1	2.348190840774208E-002	1.454685883218378E-002	0.000000000000000E+000	0.000000000000000E+000	-8.897766617790205E-002	3.741143029392727E+000	0.000000000000000E+000	3.741143029392727E+000	0.0000000E+000	0.0000000E+000	-3.1176499E-001	0.000000000000000E+000	-1.1563168E-003	1.1894519E+004
1	0	0	0	0	0	4	116	1.150615876035071E+005	-3.1176499E-001	3.7069614E+000	-3.1177232E-001	-2.598048737226261E-002	2.358754432694779E+000	3.812509716010299E-002	-3.767123516764990E+000	1	2.348190840774208E-002	1.464318875236091E-002	0.000000000000000E+000	0.000000000000000E+000	-8.800829926290615E-002	3.767123516764990E+000	0.000000000000000E+000	3.767123516764990E+000	0.0000000E+000	0.0000000E+000	-3.1176499E-001	0.000000000000000E+000	-1.1557279E-003	1.1889963E+004
1	0	0	0	0	0	4	116	1.153615876185945E+005	-3.1176499E-001	3.7054644E+000	-3.1179202E-001	-2.598058623659942E-002	2.332773846458180E+000	3.822138661094507E-002	-3.793104103001590E+000	1	2.348190840774208E-002	1.473947820320299E-002	0.000000000000000E+000	0.000000000000000E+000	-8.703892865914892E-002	3.793104103001590E+000	0.000000000000000E+000	3.793104103001590E+000	0.0000000E+000	0.0000000E+000	-3.1176499E-001	0.000000000000000E+000	-1.1553342E-003	1.1884411E+004
1	0	0	0	0	0	4	116	1.156615876336819E+005	-3.1176499E-001	3.7037308E+000	-3.1175262E-001	-2.598053409720461E-002	2.306793312360976E+000	3.831763459698253E-002	-3.819084637098794E+000	1	2.348190840774208E-002	1.483572618924045E-002	0.000000000000000E+000	0.000000000000000E+000	-8.606956000078263E-002	3.819084637098794E+000	0.000000000000000E+000	3.819084637098794E+000	0.0000000E+000	0.0000000E+000	-3.1176499E-001	0.000000000000000E+000	-1.1546478E-003	1.1880352E+004
1	0	0	0	0	0	4	116	1.159615876487694E+005	-3.1176499E-001	3.7022336E+000	-3.1175262E-001	-2.598027774276005E-002	2.280813034618216E+000	3.841384002539992E-002	-3.845064914841554E+000	1	2.348190840774208E-002	1.493193161765784E-002	0.000000000000000E+000	0.000000000000000E+000	-8.510020090734531E-002	3.845064914841554E+000	0.000000000000000E+000	3.845064914841554E+000	0.0000000E+000	0.0000000E+000	-3.1176499E-001	0.000000000000000E+000	-1.1541810E-003	1.1875549E+004
1	0	0	0	0	0	4	116	1.162615876638568E+005	-3.1176499E-001	3.7005394E+000	-3.1175262E-001	-2.598058102816343E-002	2.254832453590052E+000	3.851000421888776E-002	-3.871045495869718E+000	1	2.348190840774208E-002	1.502809581114567E-002	0.000000000000000E+000	0.000000000000000E+000	-8.413083049792183E-002	3.871045495869718E+000	0.000000000000000E+000	3.871045495869718E+000	0.0000000E+000	0.0000000E+000	-3.1176499E-001	0.000000000000000E+000	-1.1536528E-003	1.1870115E+004
1	0	0	0	0	0	4	116	1.165615876789442E+005	-3.1176499E-001	3.6989241E+000	-3.1181172E-001	-2.598055624329381E-002	2.228851897346758E+000	3.860612569275392E-002	-3.897026052113012E+000	1	2.348190840774208E-002	1.512421728501184E-002	0.000000000000000E+000	0.000000000000000E+000	-8.316146101325517E-002	3.897026052113012E+000	0.000000000000000E+000	3.897026052113012E+000	0.0000000E+000	0.0000000E+000	-3.1176499E-001	0.000000000000000E+000	-1.1533678E-003	1.1862685E+004
1	0	0	0	0	0	4	116	1.168615876940317E+005	-3.1176499E-001	3.6972694E+000	-3.1175262E-001	-2.598049825643500E-002	2.202871399090323E+000	3.870220386366235E-002	-3.923006550369446E+000	1	2.348190840774208E-002	1.522029545592027E-002	0.000000000000000E+000	0.000000000000000E+000	-8.219209369215615E-002	3.923006550369446E+000	0.000000000000000E+000	3.923006550369446E+000	0.0000000E+000	0.0000000E+000	-3.1176499E-001	0.000000000000000E+000	-1.1526335E-003	1.1859626E+004
1	0	0	0	0	0	4	116	1.171615877091191E+005	-3.1176499E-001	3.6955752E+000	-3.1171319E-001	-2.598044182456202E-002	2.176890957265761E+000	3.879823827162637E-002	-3.948986992194008E+000	1	2.348190840774208E-002	1.531632986388428E-002	0.000000000000000E+000	0.000000000000000E+000	-8.122272847660619E-002	3.948986992194008E+000	0.000000000000000E+000	3.948986992194008E+000	0.0000000E+000	0.0000000E+000	-3.1176499E-001	0.000000000000000E+000	-1.1519595E-003	1.1855691E+004
1	0	0	0	0	0	4	116	1.174615877242065E+005	-3.1176499E-001	3.6938024E+000	-3.1177232E-001	-2.598035040304065E-002	2.150910606862721E+000	3.889422834227112E-002	-3.974967342597049E+000	1	2.348190840774208E-002	1.541231993452903E-002	0.000000000000000E+000	0.000000000000000E+000	-8.025336667211613E-002	3.974967342597049E+000	0.000000000000000E+000	3.974967342597049E+000	0.0000000E+000	0.0000000E+000	-3.1176499E-001	0.000000000000000E+000	-1.1516253E-003	1.1847756E+004
1	0	0	0	0	0	4	116	1.177615877392939E+005	-3.1176499E-001	3.6921475E+000	-3.1181172E-001	-2.598037598485748E-002	2.124930230877863E+000	3.899017397861394E-002	-4.000947718581906E+000	1	2.348190840774208E-002	1.550826557087186E-002	0.000000000000000E+000	0.000000000000000E+000	-7.928400391313407E-002	4.000947718581906E+000	0.000000000000000E+000	4.000947718581906E+000	0.0000000E+000	0.0000000E+000	-3.1176499E-001	0.000000000000000E+000	-1.1512549E-003	1.1840952E+004
1	0	0	0	0	0	4	116	1.180615877543814E+005	-3.1176499E-001	3.6904535E+000	-3.1179202E-001	-2.598042350815402E-002	2.098949807369709E+000	3.908607474900597E-002	-4.026928142090060E+000	1	2.348190840774208E-002	1.560416634126388E-002	0.000000000000000E+000	0.000000000000000E+000	-7.831463938099394E-002	4.026928142090060E+000	0.000000000000000E+000	4.026928142090060E+000	0.0000000E+000	0.0000000E+000	-3.1176499E-001	0.000000000000000E+000	-1.1506539E-003	1.1836267E+004
1	0	0	0	0	0	4	116	1.183615877694688E+005	-3.1176499E-001	3.6885624E+000	-3.1169349E-001	-2.598048539603750E-002	2.072969321973671E+000	3.918192983350634E-002	-4.052908627486098E+000	1	2.348190840774208E-002	1.570002142576426E-002	0.000000000000000E+000	0.000000000000000E+000	-7.734527253973364E-002	4.052908627486098E+000	0.000000000000000E+000	4.052908627486098E+000	0.0000000E+000	0.0000000E+000	-3.1176499E-001	0.000000000000000E+000	-1.1497008E-003	1.1833941E+004
1	0	0	0	0	0	4	116	1.186615877845562E+005	-3.1176499E-001	3.6868682E+000	-3.1181172E-001	-2.598061960624324E-002	2.046988702367428E+000	3.927773888767289E-002	-4.078889247092341E+000	1	2.348190840774208E-002	1.579583047993080E-002	0.000000000000000E+000	0.000000000000000E+000	-7.637590069091015E-002	4.078889247092341E+000	0.000000000000000E+000	4.078889247092341E+000	0.0000000E+000	0.0000000E+000	-3.1176499E-001	0.000000000000000E+000	-1.1496086E-003	1.1824021E+004
1	0	0	0	0	0	4	116	1.189615877996436E+005	-3.1176499E-001	3.6850560E+000	-3.1175262E-001	-2.598055449835128E-002	2.021008147869077E+000	3.937350091896891E-002	-4.104869801590692E+000	1	2.348190840774208E-002	1.589159251122683E-002	0.000000000000000E+000	0.000000000000000E+000	-7.540653127134962E-002	4.104869801590692E+000	0.000000000000000E+000	4.104869801590692E+000	0.0000000E+000	0.0000000E+000	-3.1176499E-001	0.000000000000000E+000	-1.1488259E-003	1.1820449E+004
1	0	0	0	0	0	4	116	1.192615878147311E+005	-3.1176499E-001	3.6831648E+000	-3.1175262E-001	-2.598058712669545E-002	1.995027560742382E+000	3.946921571038325E-002	-4.130850388717388E+000	1	2.348190840774208E-002	1.598730730264117E-002	0.000000000000000E+000	0.000000000000000E+000	-7.443716063438172E-002	4.130850388717388E+000	0.000000000000000E+000	4.130850388717388E+000	0.0000000E+000	0.0000000E+000	-3.1176499E-001	0.000000000000000E+000	-1.1482363E-003	1.1814383E+004
1	0	0	0	0	0	4	116	1.195615878298185E+005	-3.1176499E-001	3.6813130E+000	-3.1175262E-001	-2.598061441484425E-002	1.969046946327537E+000	3.956488272958279E-002	-4.156831003132232E+000	1	2.348190840774208E-002	1.608297432184070E-002	0.000000000000000E+000	0.000000000000000E+000	-7.346778897925628E-002	4.156831003132232E+000	0.000000000000000E+000	4.156831003132232E+000	0.0000000E+000	0.0000000E+000	-3.1176499E-001	0.000000000000000E+000	-1.1476590E-003	1.1808443E+004
1	0	0	0	0	0	4	116	1.198615878449059E+005	-3.1176499E-001	3.6794219E+000	-3.1177232E-001	-2.598044081464410E-002	1.943066505512893E+000	3.966050067493889E-002	-4.182811443946876E+000	1	2.348190840774208E-002	1.617859226719681E-002	0.000000000000000E+000	0.000000000000000E+000	-7.249842380138773E-002	4.182811443946876E+000	0.000000000000000E+000	4.182811443946876E+000	0.0000000E+000	0.0000000E+000	-3.1176499E-001	0.000000000000000E+000	-1.1471419E-003	1.1801631E+004
1	0	0	0	0	0	4	116	1.201615878599933E+005	-3.1176499E-001	3.6776490E+000	-3.1185114E-001	-2.598034591373470E-002	1.917086159599158E+000	3.975606922782288E-002	-4.208791789860610E+000	1	2.348190840774208E-002	1.627416082008080E-002	0.000000000000000E+000	0.000000000000000E+000	-7.152906216439969E-002	4.208791789860610E+000	0.000000000000000E+000	4.208791789860610E+000	0.0000000E+000	0.0000000E+000	-3.1176499E-001	0.000000000000000E+000	-1.1468790E-003	1.1792963E+004
1	0	0	0	0	0	4	116	1.204615878750808E+005	-3.1176499E-001	3.6756396E+000	-3.1173292E-001	-2.598038854974839E-002	1.891105771049410E+000	3.985158824044108E-002	-4.234772178410359E+000	1	2.348190840774208E-002	1.636967983269900E-002	0.000000000000000E+000	0.000000000000000E+000	-7.055969893660467E-002	4.234772178410359E+000	0.000000000000000E+000	4.234772178410359E+000	0.0000000E+000	0.0000000E+000	-3.1176499E-001	0.000000000000000E+000	-1.1458179E-003	1.1790989E+004
1	0	0	0	0	0	4	116	1.207615878901682E+005	-3.1176499E-001	3.6736698E+000	-3.1177232E-001	-2.598054701315032E-002	1.865125224036260E+000	3.994705748948700E-002	-4.260752725423509E+000	1	2.348190840774208E-002	1.646514908174492E-002	0.000000000000000E+000	0.000000000000000E+000	-6.959032979632705E-002	4.260752725423509E+000	0.000000000000000E+000	4.260752725423509E+000	0.0000000E+000	0.0000000E+000	-3.1176499E-001	0.000000000000000E+000	-1.1453485E-003	1.1783182E+004
1	0	0	0	0	0	4	116	1.210615879052556E+005	-3.1176499E-001	3.6717391E+000	-3.1173292E-001	-2.598061875495646E-002	1.839144605281303E+000	4.004247600040694E-002	-4.286733344178465E+000	1	2.348190840774208E-002	1.656056759266486E-002	0.000000000000000E+000	0.000000000000000E+000	-6.862095797926621E-002	4.286733344178465E+000	0.000000000000000E+000	4.286733344178465E+000	0.0000000E+000	0.0000000E+000	-3.1176499E-001	0.000000000000000E+000	-1.1446020E-003	1.1778478E+004
1	0	0	0	0	0	4	116	1.213615879203430E+005	-3.1176499E-001	3.6697299E+000	-3.1183144E-001	-2.598060536517037E-002	1.813163999916133E+000	4.013784297027839E-002	-4.312713949543635E+000	1	2.348190840774208E-002	1.665593456253631E-002	0.000000000000000E+000	0.000000000000000E+000	-6.765158666179627E-002	4.312713949543635E+000	0.000000000000000E+000	4.312713949543635E+000	0.0000000E+000	0.0000000E+000	-3.1176499E-001	0.000000000000000E+000	-1.1443372E-003	1.1768313E+004
1	0	0	0	0	0	4	116	1.216615879354305E+005	-3.1176499E-001	3.6676812E+000	-3.1177232E-001	-2.598061880707741E-002	1.787183381109056E+000	4.023315781958871E-002	-4.338694568350713E+000	1	2.348190840774208E-002	1.675124941184663E-002	0.000000000000000E+000	0.000000000000000E+000	-6.668221484279072E-002	4.338694568350713E+000	0.000000000000000E+000	4.338694568350713E+000	0.0000000E+000	0.0000000E+000	-3.1176499E-001	0.000000000000000E+000	-1.1434815E-003	1.1763974E+004
1	0	0	0	0	0	4	116	1.219615879505179E+005	-3.1176499E-001	3.6655931E+000	-3.1169349E-001	-2.598039798557758E-002	1.761202983123478E+000	4.032841910910832E-002	-4.364674966336290E+000	1	2.348190840774208E-002	1.684651070136623E-002	0.000000000000000E+000	0.000000000000000E+000	-6.571285126293222E-002	4.364674966336290E+000	0.000000000000000E+000	4.364674966336290E+000	0.0000000E+000	0.0000000E+000	-3.1176499E-001	0.000000000000000E+000	-1.1425415E-003	1.1760249E+004
1	0	0	0	0	0	4	116	1.222615879656053E+005	-3.1176499E-001	3.6635838E+000	-3.1171319E-001	-2.598032235468427E-002	1.735222660768794E+000	4.042362655652808E-002	-4.390655288690974E+000	1	2.348190840774208E-002	1.694171814878600E-002	0.000000000000000E+000	0.000000000000000E+000	-6.474349050496404E-002	4.390655288690974E+000	0.000000000000000E+000	4.390655288690974E+000	0.0000000E+000	0.0000000E+000	-3.1176499E-001	0.000000000000000E+000	-1.1419874E-003	1.1753060E+004
1	0	0	0	0	0	4	116	1.225615879806927E+005	-3.1176499E-001	3.6615350E+000	-3.1179202E-001	-2.598039722416136E-002	1.709242263544632E+000	4.051877978367369E-002	-4.416635685915136E+000	1	2.348190840774208E-002	1.703687137593160E-002	0.000000000000000E+000	0.000000000000000E+000	-6.377412695351500E-002	4.416635685915136E+000	0.000000000000000E+000	4.416635685915136E+000	0.0000000E+000	0.0000000E+000	-3.1176499E-001	0.000000000000000E+000	-1.1416373E-003	1.1743518E+004
1	0	0	0	0	0	4	116	1.228615879957802E+005	-3.1176499E-001	3.6593287E+000	-3.1171319E-001	-2.598042650890019E-002	1.683261837035732E+000	4.061387805844095E-002	-4.442616112424036E+000	1	2.348190840774208E-002	1.713196965069887E-002	0.000000000000000E+000	0.000000000000000E+000	-6.280476230941298E-002	4.442616112424036E+000	0.000000000000000E+000	4.442616112424036E+000	0.0000000E+000	0.0000000E+000	-3.1176499E-001	0.000000000000000E+000	-1.1406611E-003	1.1739409E+004
1	0	0	0	0	0	4	116	1.231615880108676E+005	-3.1176499E-001	3.6571617E+000	-3.1177232E-001	-2.598055089904202E-002	1.657281286136690E+000	4.070892109659870E-002	-4.468596663323077E+000	1	2.348190840774208E-002	1.722701268885662E-002	0.000000000000000E+000	0.000000000000000E+000	-6.183539302414753E-002	4.468596663323077E+000	0.000000000000000E+000	4.468596663323077E+000	0.0000000E+000	0.0000000E+000	-3.1176499E-001	0.000000000000000E+000	-1.1402018E-003	1.1730232E+004
1	0	0	0	0	0	4	116	1.234615880259550E+005	-3.1176499E-001	3.6549160E+000	-3.1169349E-001	-2.598038362605704E-002	1.631300902510633E+000	4.080390709015137E-002	-4.494577046949134E+000	1	2.348190840774208E-002	1.732199868240929E-002	0.000000000000000E+000	0.000000000000000E+000	-6.086602998006205E-002	4.494577046949134E+000	0.000000000000000E+000	4.494577046949134E+000	0.0000000E+000	0.0000000E+000	-3.1176499E-001	0.000000000000000E+000	-1.1392136E-003	1.1725994E+004
1	0	0	0	0	0	4	116	1.237615880410427E+005	-3.1176499E-001	3.6527493E+000	-3.1183144E-001	-2.598055498547024E-002	1.605320347525163E+000	4.089883630143808E-002	-4.520557601934605E+000	1	2.348190840774208E-002	1.741692789369599E-002	0.000000000000000E+000	0.000000000000000E+000	-5.989666054232646E-002	4.520557601934605E+000	0.000000000000000E+000	4.520557601934605E+000	0.0000000E+000	0.0000000E+000	-3.1176499E-001	0.000000000000000E+000	-1.1390421E-003	1.1713858E+004
1	0	0	0	0	0	4	116	1.240615880561301E+005	-3.1176499E-001	3.6504247E+000	-3.1177232E-001	-2.598033701241016E-002	1.579340010512753E+000	4.099370660672294E-002	-4.546537938947015E+000	1	2.348190840774208E-002	1.751179819898086E-002	0.000000000000000E+000	0.000000000000000E+000	-5.892729923745882E-002	4.546537938947015E+000	0.000000000000000E+000	4.546537938947015E+000	0.0000000E+000	0.0000000E+000	-3.1176499E-001	0.000000000000000E+000	-1.1381013E-003	1.1708624E+004
1	0	0	0	0	0	4	116	1.243615880712175E+005	-3.1176499E-001	3.6481001E+000	-3.1173292E-001	-2.598036177616980E-002	1.553359648736583E+000	4.108851776649713E-002	-4.572518300723185E+000	1	2.348190840774208E-002	1.760660935875505E-002	0.000000000000000E+000	0.000000000000000E+000	-5.795793700862201E-002	4.572518300723185E+000	0.000000000000000E+000	4.572518300723185E+000	0.0000000E+000	0.0000000E+000	-3.1176499E-001	0.000000000000000E+000	-1.1372329E-003	1.1702646E+004
1	0	0	0	0	0	4	116	1.246615880863050E+005	-3.1176499E-001	3.6458938E+000	-3.1181172E-001	-2.598044291531046E-002	1.527379205821272E+000	4.118326891431358E-002	-4.598498743638495E+000	1	2.348190840774208E-002	1.770136050657150E-002	0.000000000000000E+000	0.000000000000000E+000	-5.698857175237476E-002	4.598498743638495E+000	0.000000000000000E+000	4.598498743638495E+000	0.0000000E+000	0.0000000E+000	-3.1176499E-001	0.000000000000000E+000	-1.1368324E-003	1.1692613E+004
1	0	0	0	0	0	4	116	1.249615881013924E+005	-3.1176499E-001	3.6434512E+000	-3.1171319E-001	-2.598038937338524E-002	1.501398816447887E+000	4.127795852976839E-002	-4.624479133011881E+000	1	2.348190840774208E-002	1.779605012202630E-002	0.000000000000000E+000	0.000000000000000E+000	-5.601920849384874E-002	4.624479133011881E+000	0.000000000000000E+000	4.624479133011881E+000	0.0000000E+000	0.0000000E+000	-3.1176499E-001	0.000000000000000E+000	-1.1357118E-003	1.1688473E+004
1	0	0	0	0	0	4	116	1.252615881164798E+005	-3.1176499E-001	3.6409297E+000	-3.1169349E-001	-2.598051842184530E-002	1.475418298026042E+000	4.137258598968857E-002	-4.650459651433726E+000	1	2.348190840774208E-002	1.789067758194649E-002	0.000000000000000E+000	0.000000000000000E+000	-5.504984042035116E-002	4.650459651433726E+000	0.000000000000000E+000	4.650459651433726E+000	0.0000000E+000	0.0000000E+000	-3.1176499E-001	0.000000000000000E+000	-1.1348540E-003	1.1681122E+004
1	0	0	0	0	0	4	116	1.255615881315672E+005	-3.1176499E-001	3.6384869E+000	-3.1175262E-001	-2.598038080030017E-002	1.449437917225742E+000	4.146714887585216E-002	-4.676440032234026E+000	1	2.348190840774208E-002	1.798524046811008E-002	0.000000000000000E+000	0.000000000000000E+000	-5.408047748169847E-002	4.676440032234026E+000	0.000000000000000E+000	4.676440032234026E+000	0.0000000E+000	0.0000000E+000	-3.1176499E-001	0.000000000000000E+000	-1.1343078E-003	1.1671070E+004
1	0	0	0	0	0	4	116	1.258615881466547E+005	-3.1176499E-001	3.6360049E+000	-3.1175262E-001	-2.598035108309653E-002	1.423457566142645E+000	4.156164566999025E-002	-4.702420383317123E+000	1	2.348190840774208E-002	1.807973726224816E-002	0.000000000000000E+000	0.000000000000000E+000	-5.311111565183460E-002	4.702420383317123E+000	0.000000000000000E+000	4.702420383317123E+000	0.0000000E+000	0.0000000E+000	-3.1176499E-001	0.000000000000000E+000	-1.1335340E-003	1.1663109E+004
1	0	0	0	0	0	4	116	1.261615881617421E+005	-3.1176499E-001	3.6333258E+000	-3.1181172E-001	-2.598042845186260E-002	1.397477137690783E+000	4.165607558781206E-002	-4.728400811768986E+000	1	2.348190840774208E-002	1.817416718006998E-002	0.000000000000000E+000	0.000000000000000E+000	-5.214175093523805E-002	4.728400811768986E+000	0.000000000000000E+000	4.728400811768986E+000	0.0000000E+000	0.0000000E+000	-3.1176499E-001	0.000000000000000E+000	-1.1329135E-003	1.1652307E+004
1	0	0	0	0	0	4	116	1.264615881768295E+005	-3.1176499E-001	3.6306860E+000	-3.1181172E-001	-2.598044354061286E-002	1.371496694150170E+000	4.175043680495712E-002	-4.754381255309599E+000	1	2.348190840774208E-002	1.826852839721504E-002	0.000000000000000E+000	0.000000000000000E+000	-5.117238565565993E-002	4.754381255309599E+000	0.000000000000000E+000	4.754381255309599E+000	0.0000000E+000	0.0000000E+000	-3.1176499E-001	0.000000000000000E+000	-1.1320905E-003	1.1643841E+004
1	0	0	0	0	0	4	116	1.267615881919169E+005	-3.1176499E-001	3.6279283E+000	-3.1177232E-001	-2.598041885442204E-002	1.345516275295748E+000	4.184472730974462E-002	-4.780361674164021E+000	1	2.348190840774208E-002	1.836281890200254E-002	0.000000000000000E+000	0.000000000000000E+000	-5.020302129715679E-002	4.780361674164021E+000	0.000000000000000E+000	4.780361674164021E+000	0.0000000E+000	0.0000000E+000	-3.1176499E-001	0.000000000000000E+000	-1.1310875E-003	1.1636467E+004
1	0	0	0	0	0	4	116	1.270615882070044E+005	-3.1176499E-001	3.6250126E+000	-3.1179202E-001	-2.598044434901741E-002	1.319535830946730E+000	4.193894465101110E-002	-4.806342118513038E+000	1	2.348190840774208E-002	1.845703624326902E-002	0.000000000000000E+000	0.000000000000000E+000	-4.923365598741601E-002	4.806342118513038E+000	0.000000000000000E+000	4.806342118513038E+000	0.0000000E+000	0.0000000E+000	-3.1176499E-001	0.000000000000000E+000	-1.1302500E-003	1.1626381E+004
1	0	0	0	0	0	4	116	1.273615882220918E+005	-3.1176499E-001	3.6220579E+000	-3.1171319E-001	-2.598039342007703E-002	1.293555437526653E+000	4.203308591624512E-002	-4.832322511933115E+000	1	2.348190840774208E-002	1.855117750850304E-002	0.000000000000000E+000	0.000000000000000E+000	-4.826429257790247E-002	4.832322511933115E+000	0.000000000000000E+000	4.832322511933115E+000	0.0000000E+000	0.0000000E+000	-3.1176499E-001	0.000000000000000E+000	-1.1290432E-003	1.1619842E+004
1	0	0	0	0	0	4	116	1.276615882371792E+005	-3.1176499E-001	3.6188664E+000	-3.1179202E-001	-2.598037499889731E-002	1.267575062527756E+000	4.212714846483456E-002	-4.858302886932012E+000	1	2.348190840774208E-002	1.864524005709247E-002	0.000000000000000E+000	0.000000000000000E+000	-4.729492985570793E-002	4.858302886932012E+000	0.000000000000000E+000	4.858302886932012E+000	0.0000000E+000	0.0000000E+000	-3.1176499E-001	0.000000000000000E+000	-1.1283336E-003	1.1606668E+004
1	0	0	0	0	0	4	116	1.279615882522666E+005	-3.1176499E-001	3.6156752E+000	-3.1169349E-001	-2.598044278591871E-002	1.241594619741837E+000	4.222112906602594E-002	-4.884283329717931E+000	1	2.348190840774208E-002	1.873922065828386E-002	0.000000000000000E+000	0.000000000000000E+000	-4.632556460428846E-002	4.884283329717931E+000	0.000000000000000E+000	4.884283329717931E+000	0.0000000E+000	0.0000000E+000	-3.1176499E-001	0.000000000000000E+000	-1.1269824E-003	1.1600099E+004
1	0	0	0	0	0	4	116	1.282615882673541E+005	-3.1176499E-001	3.6122870E+000	-3.1173292E-001	-2.598041610764133E-002	1.215614203634196E+000	4.231502364574300E-002	-4.910263745825572E+000	1	2.348190840774208E-002	1.883311523800092E-002	0.000000000000000E+000	0.000000000000000E+000	-4.535620034827140E-002	4.910263745825572E+000	0.000000000000000E+000	4.910263745825572E+000	0.0000000E+000	0.0000000E+000	-3.1176499E-001	0.000000000000000E+000	-1.1260688E-003	1.1587763E+004
1	0	0	0	0	0	4	116	1.285615882824415E+005	-3.1176499E-001	3.6087806E+000	-3.1175262E-001	-2.598043195711242E-002	1.189633771677084E+000	4.240882774801042E-002	-4.936244177782685E+000	1	2.348190840774208E-002	1.892691934026834E-002	0.000000000000000E+000	0.000000000000000E+000	-4.438683550088926E-002	4.936244177782685E+000	0.000000000000000E+000	4.936244177782685E+000	0.0000000E+000	0.0000000E+000	-3.1176499E-001	0.000000000000000E+000	-1.1250468E-003	1.1575783E+004
1	0	0	0	0	0	4	116	1.288615882975289E+005	-3.1176499E-001	3.6050377E+000	-3.1175262E-001	-2.598077117260959E-002	1.163653000504474E+000	4.250253741529246E-002	-4.962224948955295E+000	1	2.348190840774208E-002	1.902062900755038E-002	0.000000000000000E+000	0.000000000000000E+000	-4.341745799692084E-002	4.962224948955295E+000	0.000000000000000E+000	4.962224948955295E+000	0.0000000E+000	0.0000000E+000	-3.1176499E-001	0.000000000000000E+000	-1.1238799E-003	1.1563776E+004
1	0	0	0	0	0	4	116	1.291615883126163E+005	-3.1176499E-001	3.6010585E+000	-3.1177232E-001	-2.598063649889496E-002	1.137672364005579E+000	4.259614479641729E-002	-4.988205585454190E+000	1	2.348190840774208E-002	1.911423638867521E-002	0.000000000000000E+000	0.000000000000000E+000	-4.244808551780978E-002	4.988205585454190E+000	0.000000000000000E+000	4.988205585454190E+000	0.0000000E+000	0.0000000E+000	-3.1176499E-001	0.000000000000000E+000	-1.1227103E-003	1.1550283E+004
1	0	0	0	0	0	4	116	1.294615883277038E+005	-3.1176499E-001	3.5965672E+000	-3.1177232E-001	-2.598065958602561E-002	1.111691704419553E+000	4.268964319112645E-002	-5.014186245040215E+000	1	2.348190840774208E-002	1.920773478338437E-002	0.000000000000000E+000	0.000000000000000E+000	-4.147871217728684E-002	5.014186245040215E+000	0.000000000000000E+000	5.014186245040215E+000	0.0000000E+000	0.0000000E+000	-3.1176499E-001	0.000000000000000E+000	-1.1213101E-003	1.1535877E+004
1	0	0	0	0	0	4	116	1.297615883427912E+005	-3.1176499E-001	3.5919180E+000	-3.1179202E-001	-2.598060683271951E-002	1.085711097586834E+000	4.278302456242932E-002	-5.040166851872935E+000	1	2.348190840774208E-002	1.930111615468724E-002	0.000000000000000E+000	0.000000000000000E+000	-4.050934080506068E-002	5.040166851872935E+000	0.000000000000000E+000	5.040166851872935E+000	0.0000000E+000	0.0000000E+000	-3.1176499E-001	0.000000000000000E+000	-1.1199313E-003	1.1520237E+004
1	0	0	0	0	0	4	116	1.300615883578786E+005	-3.1176499E-001	3.5867174E+000	-3.1177232E-001	-2.598064567267895E-002	1.059730451914155E+000	4.287627814761585E-002	-5.066147497545614E+000	1	2.348190840774208E-002	1.939436973987377E-002	0.000000000000000E+000	0.000000000000000E+000	-3.953996798366340E-002	5.066147497545614E+000	0.000000000000000E+000	5.066147497545614E+000	0.0000000E+000	0.0000000E+000	-3.1176499E-001	0.000000000000000E+000	-1.1182391E-003	1.1504284E+004
1	0	0	0	0	0	4	116	1.303615883729660E+005	-3.1176499E-001	3.5810440E+000	-3.1177232E-001	-2.598083677922686E-002	1.033749615134928E+000	4.296939152852701E-002	-5.092128334324840E+000	1	2.348190840774208E-002	1.948748312078493E-002	0.000000000000000E+000	0.000000000000000E+000	-3.857058803182389E-002	5.092128334324840E+000	0.000000000000000E+000	5.092128334324840E+000	0.0000000E+000	0.0000000E+000	-3.1176499E-001	0.000000000000000E+000	-1.1164703E-003	1.1486087E+004
1	0	0	0	0	0	4	116	1.306615883880535E+005	-3.1176499E-001	3.5746615E+000	-3.1179202E-001	-2.598074789570437E-002	1.007768867239224E+000	4.306234879946259E-002	-5.118109082220545E+000	1	2.348190840774208E-002	1.958044039172050E-002	0.000000000000000E+000	0.000000000000000E+000	-3.760121139634810E-002	5.118109082220545E+000	0.000000000000000E+000	5.118109082220545E+000	0.0000000E+000	0.0000000E+000	-3.1176499E-001	0.000000000000000E+000	-1.1145509E-003	1.1464891E+004
1	0	0	0	0	0	4	116	1.309615884031409E+005	-3.1176499E-001	3.5674517E+000	-3.1177232E-001	-2.598068086892366E-002	9.817881863703000E-001	4.315513015848769E-002	-5.144089763089468E+000	1	2.348190840774208E-002	1.967322175074561E-002	0.000000000000000E+000	0.000000000000000E+000	-3.663183726173162E-002	5.144089763089468E+000	0.000000000000000E+000	5.144089763089468E+000	0.0000000E+000	0.0000000E+000	-3.1176499E-001	0.000000000000000E+000	-1.1122327E-003	1.1442490E+004
1	0	0	0	0	0	4	116	1.312615884284694E+005	-3.1176499E-001	3.5590203E+000	-3.1169349E-001	-2.598081250930826E-002	9.558073738609917E-001	4.324770929732985E-002	-5.170070575598777E+000	1	2.348190840774208E-002	1.976580088958777E-002	0.000000000000000E+000	0.000000000000000E+000	-3.566245821543539E-002	5.170070575598777E+000	0.000000000000000E+000	5.170070575598777E+000	0.0000000E+000	0.0000000E+000	-3.1176499E-001	0.000000000000000E+000	-1.1093235E-003	1.1418334E+004
1	0	0	0	0	0	4	116	1.315577944593660E+005	-3.1176499E-001	3.5490131E+000	-3.1169349E-001	-2.565206775065925E-002	9.301553061103324E-001	4.333888340687321E-002	-5.195722643349436E+000	1	2.348190840774208E-002	1.985697499913113E-002	0.000000000000000E+000	0.000000000000000E+000	-3.470534507808639E-002	5.195722643349436E+000	0.000000000000000E+000	5.195722643349436E+000	0.0000000E+000	0.0000000E+000	-3.1176499E-001	0.000000000000000E+000	-1.1062042E-003	1.1386228E+004
1	0	0	0	0	0	4	116	1.318060104852570E+005	-3.1176499E-001	3.5389667E+000	-3.1175262E-001	-2.149619763079617E-002	9.086591084795362E-001	4.341507201389386E-002	-5.217218840980232E+000	1	2.348190840774208E-002	1.993316360615177E-002	0.000000000000000E+000	0.000000000000000E+000	-3.390329304253628E-002	5.217218840980232E+000	0.000000000000000E+000	5.217218840980232E+000	0.0000000E+000	0.0000000E+000	-3.1176499E-001	0.000000000000000E+000	-1.1032821E-003	1.1351843E+004
1	0	0	0	0	0	4	116	1.320143885069925E+005	-3.1176499E-001	3.5289593E+000	-3.1175262E-001	-1.804600794629918E-002	8.906131005332371E-001	4.347885114503940E-002	-5.235264848926532E+000	1	2.348190840774208E-002	1.999694273729731E-002	0.000000000000000E+000	0.000000000000000E+000	-3.322997222294413E-002	5.235264848926532E+000	0.000000000000000E+000	5.235264848926532E+000	0.0000000E+000	0.0000000E+000	-3.1176499E-001	0.000000000000000E+000	-1.1001623E-003	1.1319742E+004
1	0	0	0	0	0	4	116	1.321878085250817E+005	-3.1176499E-001	3.5189521E+000	-3.1175262E-001	-1.501859902277589E-002	8.755945015104611E-001	4.353178084639391E-002	-5.250283447949307E+000	1	2.348190840774208E-002	2.004987243865182E-002	0.000000000000000E+000	0.000000000000000E+000	-3.266960810068321E-002	5.250283447949307E+000	0.000000000000000E+000	5.250283447949307E+000	0.0000000E+000	0.0000000E+000	-3.1176499E-001	0.000000000000000E+000	-1.0970426E-003	1.1287643E+004
1	0	0	0	0	0	4	116	1.323354385404803E+005	-3.1176499E-001	3.5089450E+000	-3.1177232E-001	-1.278511337437564E-002	8.628093881360855E-001	4.357671087946819E-002	-5.263068561323683E+000	1	2.348190840774208E-002	2.009480247172611E-002	0.000000000000000E+000	0.000000000000000E+000	-3.219257833091751E-002	5.263068561323683E+000	0.000000000000000E+000	5.263068561323683E+000	0.0000000E+000	0.0000000E+000	-3.1176499E-001	0.000000000000000E+000	-1.0939919E-003	1.1254832E+004
1	0	0	0	0	0	4	116	1.324626825537523E+005	-3.1176499E-001	3.4989378E+000	-3.1179202E-001	-1.101968518336614E-002	8.517897029527194E-001	4.361532608189186E-002	-5.274088246507049E+000	1	2.348190840774208E-002	2.013341767414977E-002	0.000000000000000E+000	0.000000000000000E+000	-3.178141906060181E-002	5.274088246507049E+000	0.000000000000000E+000	5.274088246507049E+000	0.0000000E+000	0.0000000E+000	-3.1176499E-001	0.000000000000000E+000	-1.0909409E-003	1.1222025E+004
1	0	0	0	0	0	4	116	1.325727165652297E+005	-3.1176499E-001	3.4889305E+000	-3.1181172E-001	-9.529203774482011E-003	8.422604991782374E-001	4.364862286593695E-002	-5.283617450281532E+000	1	2.348190840774208E-002	2.016671445819487E-002	0.000000000000000E+000	0.000000000000000E+000	-3.142587165562515E-002	5.283617450281532E+000	0.000000000000000E+000	5.283617450281532E+000	0.0000000E+000	0.0000000E+000	-3.1176499E-001	0.000000000000000E+000	-1.0878894E-003	1.1189222E+004
1	0	0	0	0	0	4	116	1.326670885750735E+005	-3.1176499E-001	3.4789233E+000	-3.1171319E-001	-8.172830347948605E-003	8.340876688302887E-001	4.367709866422011E-002	-5.291790280629480E+000	1	2.348190840774208E-002	2.019519025647802E-002	0.000000000000000E+000	0.000000000000000E+000	-3.112093236685591E-002	5.291790280629480E+000	0.000000000000000E+000	5.291790280629480E+000	0.0000000E+000	0.0000000E+000	-3.1176499E-001	0.000000000000000E+000	-1.0844263E-003	1.1160655E+004
1	0	0	0	0	0	4	116	1.327539145841300E+005	-3.1176499E-001	3.4689162E+000	-3.1175262E-001	-7.519349974609083E-003	8.265683188556797E-001	4.370322218115091E-002	-5.299309630604089E+000	1	2.348190840774208E-002	2.022131377340883E-002	0.000000000000000E+000	0.000000000000000E+000	-3.084037530942968E-002	5.299309630604089E+000	0.000000000000000E+000	5.299309630604089E+000	0.0000000E+000	0.0000000E+000	-3.1176499E-001	0.000000000000000E+000	-1.0814437E-003	1.1127144E+004
1	0	0	0	0	0	4	116	1.328303345921012E+005	-3.1176499E-001	3.4589090E+000	-3.1179202E-001	-6.618218683418301E-003	8.199501001722614E-001	4.372614870386455E-002	-5.305927849287507E+000	1	2.348190840774208E-002	2.024424029612247E-002	0.000000000000000E+000	0.000000000000000E+000	-3.059344067206169E-002	5.305927849287507E+000	0.000000000000000E+000	5.305927849287507E+000	0.0000000E+000	0.0000000E+000	-3.1176499E-001	0.000000000000000E+000	-1.0784602E-003	1.1093643E+004
1	0	0	0	0	0	4	116	1.329004525994151E+005	-3.1176499E-001	3.4488623E+000	-3.1183144E-001	-6.072435275349352E-003	8.138776648969120E-001	4.374712330618249E-002	-5.312000284562857E+000	1	2.348190840774208E-002	2.026521489844041E-002	0.000000000000000E+000	0.000000000000000E+000	-3.036686994746234E-002	5.312000284562857E+000	0.000000000000000E+000	5.312000284562857E+000	0.0000000E+000	0.0000000E+000	-3.1176499E-001	0.000000000000000E+000	-1.0754637E-003	1.1060021E+004
1	0	0	0	0	0	4	116	1.329641726060614E+005	-3.1176499E-001	3.4388552E+000	-3.1181172E-001	-5.518343259576294E-003	8.083593216373357E-001	4.376612891477883E-002	-5.317518627822434E+000	1	2.348190840774208E-002	2.028422050703675E-002	0.000000000000000E+000	0.000000000000000E+000	-3.016097314095613E-002	5.317518627822434E+000	0.000000000000000E+000	5.317518627822434E+000	0.0000000E+000	0.0000000E+000	-3.1176499E-001	0.000000000000000E+000	-1.0722753E-003	1.1028627E+004
1	0	0	0	0	0	4	116	1.330220826121019E+005	-3.1176499E-001	3.4288480E+000	-3.1181172E-001	-5.015177905542983E-003	8.033441437317927E-001	4.378335119318903E-002	-5.322533805727977E+000	1	2.348190840774208E-002	2.030144278544694E-002	0.000000000000000E+000	0.000000000000000E+000	-2.997385011032191E-002	5.322533805727977E+000	0.000000000000000E+000	5.322533805727977E+000	0.0000000E+000	0.0000000E+000	-3.1176499E-001	0.000000000000000E+000	-1.0691549E-003	1.0996533E+004
1	0	0	0	0	0	4	116	1.330760646177325E+005	-3.1176499E-001	3.4188409E+000	-3.1177232E-001	-4.674999865475628E-003	7.986691438663172E-001	4.379935844111536E-002	-5.327208805593452E+000	1	2.348190840774208E-002	2.031745003337327E-002	0.000000000000000E+000	0.000000000000000E+000	-2.979941957973685E-002	5.327208805593452E+000	0.000000000000000E+000	5.327208805593452E+000	0.0000000E+000	0.0000000E+000	-3.1176499E-001	0.000000000000000E+000	-1.0659000E-003	1.0965826E+004
1	0	0	0	0	0	4	116	1.331272426230712E+005	-3.1176499E-001	3.4088335E+000	-3.1179202E-001	-4.432152245408959E-003	7.942369916209082E-001	4.381449005248877E-002	-5.331640957838861E+000	1	2.348190840774208E-002	2.033258164474669E-002	0.000000000000000E+000	0.000000000000000E+000	-2.963405002036857E-002	5.331640957838861E+000	0.000000000000000E+000	5.331640957838861E+000	0.0000000E+000	0.0000000E+000	-3.1176499E-001	0.000000000000000E+000	-1.0628471E-003	1.0933036E+004
1	0	0	0	0	0	4	116	1.331748286280346E+005	-3.1176499E-001	3.3988264E+000	-3.1177232E-001	-4.121114596840408E-003	7.901158770240678E-001	4.382851850038912E-002	-5.335762072435701E+000	1	2.348190840774208E-002	2.034661009264704E-002	0.000000000000000E+000	0.000000000000000E+000	-2.948028569386295E-002	5.335762072435701E+000	0.000000000000000E+000	5.335762072435701E+000	0.0000000E+000	0.0000000E+000	-3.1176499E-001	0.000000000000000E+000	-1.0596600E-003	1.0901630E+004
1	0	0	0	0	0	4	116	1.332188266326240E+005	-3.1176499E-001	3.3888192E+000	-3.1185114E-001	-3.810375741554631E-003	7.863055012825131E-001	4.384145096365809E-002	-5.339572448177256E+000	1	2.348190840774208E-002	2.035954255591601E-002	0.000000000000000E+000	0.000000000000000E+000	-2.933811545184087E-002	5.339572448177256E+000	0.000000000000000E+000	5.339572448177256E+000	0.0000000E+000	0.0000000E+000	-3.1176499E-001	0.000000000000000E+000	-1.0568071E-003	1.0866784E+004
1	0	0	0	0	0	4	116	1.332596226368796E+005	-3.1176499E-001	3.3788121E+000	-3.1181172E-001	-3.533093797812859E-003	7.827724074847002E-001	4.385340692498339E-002	-5.343105541975069E+000	1	2.348190840774208E-002	2.037149851724131E-002	0.000000000000000E+000	0.000000000000000E+000	-2.920629097194934E-002	5.343105541975069E+000	0.000000000000000E+000	5.343105541975069E+000	0.0000000E+000	0.0000000E+000	-3.1176499E-001	0.000000000000000E+000	-1.0535532E-003	1.0836065E+004
1	0	0	0	0	0	4	116	1.332987146409573E+005	-3.1176499E-001	3.3687260E+000	-3.1181172E-001	-3.385510183423758E-003	7.793868973012765E-001	4.386482949206352E-002	-5.346491052158493E+000	1	2.348190840774208E-002	2.038292108432144E-002	0.000000000000000E+000	0.000000000000000E+000	-2.907997303513895E-002	5.346491052158493E+000	0.000000000000000E+000	5.346491052158493E+000	0.0000000E+000	0.0000000E+000	-3.1176499E-001	0.000000000000000E+000	-1.0504082E-003	1.0803719E+004
1	0	0	0	0	0	4	116	1.333356206448069E+005	-3.1176499E-001	3.3587189E+000	-3.1179202E-001	-3.196199920359585E-003	7.761906973809170E-001	4.387558128999849E-002	-5.349687252078852E+000	1	2.348190840774208E-002	2.039367288225641E-002	0.000000000000000E+000	0.000000000000000E+000	-2.896071851877383E-002	5.349687252078852E+000	0.000000000000000E+000	5.349687252078852E+000	0.0000000E+000	0.0000000E+000	-3.1176499E-001	0.000000000000000E+000	-1.0472217E-003	1.0772306E+004
1	0	0	0	0	0	4	116	1.333695926483502E+005	-3.1176499E-001	3.3487115E+000	-3.1177232E-001	-2.942093561059899E-003	7.732486038198571E-001	4.388544865136988E-002	-5.352629345639913E+000	1	2.348190840774208E-002	2.040354024362779E-002	0.000000000000000E+000	0.000000000000000E+000	-2.885094505232383E-002	5.352629345639913E+000	0.000000000000000E+000	5.352629345639913E+000	0.0000000E+000	0.0000000E+000	-3.1176499E-001	0.000000000000000E+000	-1.0440355E-003	1.0740888E+004
1	0	0	0	0	0	4	116	1.334021266517437E+005	-3.1176499E-001	3.3387043E+000	-3.1177232E-001	-2.817548251814312E-003	7.704310555680427E-001	4.389487015824828E-002	-5.355446893891727E+000	1	2.348190840774208E-002	2.041296175050620E-002	0.000000000000000E+000	0.000000000000000E+000	-2.874581853881472E-002	5.355446893891727E+000	0.000000000000000E+000	5.355446893891727E+000	0.0000000E+000	0.0000000E+000	-3.1176499E-001	0.000000000000000E+000	-1.0409156E-003	1.0708790E+004
1	0	0	0	0	0	4	116	1.334331506549800E+005	-3.1176499E-001	3.3286972E+000	-3.1181172E-001	-2.686780357691977E-003	7.677442752103507E-001	4.390382745193044E-002	-5.358133674249419E+000	1	2.348190840774208E-002	2.042191904418836E-002	0.000000000000000E+000	0.000000000000000E+000	-2.864557115125462E-002	5.358133674249419E+000	0.000000000000000E+000	5.358133674249419E+000	0.0000000E+000	0.0000000E+000	-3.1176499E-001	0.000000000000000E+000	-1.0379268E-003	1.0675344E+004
1	0	0	0	0	0	4	116	1.334620106579904E+005	-3.1176499E-001	3.3186901E+000	-3.1177232E-001	-2.499360549449921E-003	7.652449146609008E-001	4.391213499972463E-002	-5.360633034798869E+000	1	2.348190840774208E-002	2.043022659198255E-002	0.000000000000000E+000	0.000000000000000E+000	-2.855231664872864E-002	5.360633034798869E+000	0.000000000000000E+000	5.360633034798869E+000	0.0000000E+000	0.0000000E+000	-3.1176499E-001	0.000000000000000E+000	-1.0346756E-003	1.0644595E+004
1	0	0	0	0	0	4	116	1.334894746608548E+005	-3.1176499E-001	3.3086829E+000	-3.1177232E-001	-2.378464220977492E-003	7.628664504399233E-001	4.392001685668992E-002	-5.363011499019846E+000	1	2.348190840774208E-002	2.043810844894784E-002	0.000000000000000E+000	0.000000000000000E+000	-2.846357295076482E-002	5.363011499019846E+000	0.000000000000000E+000	5.363011499019846E+000	0.0000000E+000	0.0000000E+000	-3.1176499E-001	0.000000000000000E+000	-1.0315557E-003	1.0612497E+004
1	0	0	0	0	0	4	116	1.335159286636142E+005	-3.1176499E-001	3.2986755E+000	-3.1173292E-001	-2.291008788562483E-003	7.605754416513608E-001	4.392758589644512E-002	-5.365302507808408E+000	1	2.348190840774208E-002	2.044567748870304E-002	0.000000000000000E+000	0.000000000000000E+000	-2.837809233256948E-002	5.365302507808408E+000	0.000000000000000E+000	5.365302507808408E+000	0.0000000E+000	0.0000000E+000	-3.1176499E-001	0.000000000000000E+000	-1.0283057E-003	1.0581736E+004
1	0	0	0	0	0	4	116	1.335412846662588E+005	-3.1176499E-001	3.2886684E+000	-3.1175262E-001	-2.195912145574888E-003	7.583795295057860E-001	4.393481886125035E-002	-5.367498419953983E+000	1	2.348190840774208E-002	2.045291045350827E-002	0.000000000000000E+000	0.000000000000000E+000	-2.829615989798280E-002	5.367498419953983E+000	0.000000000000000E+000	5.367498419953983E+000	0.0000000E+000	0.0000000E+000	-3.1176499E-001	0.000000000000000E+000	-1.0252510E-003	1.0548968E+004
1	0	0	0	0	0	4	116	1.335653346687676E+005	-3.1176499E-001	3.2786219E+000	-3.1181172E-001	-2.082816627373298E-003	7.562967128784127E-001	4.394165849761281E-002	-5.369581236581356E+000	1	2.348190840774208E-002	2.045975008987072E-002	0.000000000000000E+000	0.000000000000000E+000	-2.821844720923876E-002	5.369581236581356E+000	0.000000000000000E+000	5.369581236581356E+000	0.0000000E+000	0.0000000E+000	-3.1176499E-001	0.000000000000000E+000	-1.0223127E-003	1.0514749E+004
1	0	0	0	0	0	4	116	1.335880506711369E+005	-3.1176499E-001	3.2686145E+000	-3.1183144E-001	-1.967277099274927E-003	7.543294357791377E-001	4.394809901362631E-002	-5.371548513680631E+000	1	2.348190840774208E-002	2.046619060588423E-002	0.000000000000000E+000	0.000000000000000E+000	-2.814504545563262E-002	5.371548513680631E+000	0.000000000000000E+000	5.371548513680631E+000	0.0000000E+000	0.0000000E+000	-3.1176499E-001	0.000000000000000E+000	-1.0192568E-003	1.0481991E+004
1	0	0	0	0	0	4	116	1.336098426734102E+005	-3.1176499E-001	3.2586074E+000	-3.1175262E-001	-1.887254497657220E-003	7.524421812814805E-001	4.395425867380394E-002	-5.373435768178289E+000	1	2.348190840774208E-002	2.047235026606186E-002	0.000000000000000E+000	0.000000000000000E+000	-2.807462945288437E-002	5.373435768178289E+000	0.000000000000000E+000	5.373435768178289E+000	0.0000000E+000	0.0000000E+000	-3.1176499E-001	0.000000000000000E+000	-1.0158793E-003	1.0452542E+004
1	0	0	0	0	0	4	116	1.336310266756201E+005	-3.1176499E-001	3.2485609E+000	-3.1179202E-001	-1.834626843349801E-003	7.506075544381308E-001	4.396022814946360E-002	-5.375270395021639E+000	1	2.348190840774208E-002	2.047831974172152E-002	0.000000000000000E+000	0.000000000000000E+000	-2.800617705867697E-002	5.375270395021639E+000	0.000000000000000E+000	5.375270395021639E+000	0.0000000E+000	0.0000000E+000	-3.1176499E-001	0.000000000000000E+000	-1.0128753E-003	1.0419000E+004
1	0	0	0	0	0	4	116	1.336513746777424E+005	-3.1176499E-001	3.2385535E+000	-3.1183144E-001	-1.762219979349110E-003	7.488453344587817E-001	4.396594430079182E-002	-5.377032615000988E+000	1	2.348190840774208E-002	2.048403589304974E-002	0.000000000000000E+000	0.000000000000000E+000	-2.794042626191749E-002	5.377032615000988E+000	0.000000000000000E+000	5.377032615000988E+000	0.0000000E+000	0.0000000E+000	-3.1176499E-001	0.000000000000000E+000	-1.0098828E-003	1.0385590E+004
1	0	0	0	0	0	4	116	1.336707606797647E+005	-3.1176499E-001	3.2285070E+000	-3.1177232E-001	-1.678910323431094E-003	7.471664241353505E-001	4.397137335845947E-002	-5.378711525324419E+000	1	2.348190840774208E-002	2.048946495071739E-002	0.000000000000000E+000	0.000000000000000E+000	-2.787778386043134E-002	5.378711525324419E+000	0.000000000000000E+000	5.378711525324419E+000	0.0000000E+000	0.0000000E+000	-3.1176499E-001	0.000000000000000E+000	-1.0065591E-003	1.0355336E+004
1	0	0	0	0	0	4	116	1.336896806817381E+005	-3.1176499E-001	3.2184999E+000	-3.1171319E-001	-1.638558088458247E-003	7.455278660468923E-001	4.397665550854590E-002	-5.380350083412877E+000	1	2.348190840774208E-002	2.049474710080382E-002	0.000000000000000E+000	0.000000000000000E+000	-2.781664705508618E-002	5.380350083412877E+000	0.000000000000000E+000	5.380350083412877E+000	0.0000000E+000	0.0000000E+000	-3.1176499E-001	0.000000000000000E+000	-1.0032488E-003	1.0325196E+004
1	0	0	0	0	0	4	116	1.337078746836358E+005	-3.1176499E-001	3.2084928E+000	-3.1173292E-001	-1.575679800659418E-003	7.439521862462328E-001	4.398171918284124E-002	-5.381925763213536E+000	1	2.348190840774208E-002	2.049981077509916E-002	0.000000000000000E+000	0.000000000000000E+000	-2.775785632319955E-002	5.381925763213536E+000	0.000000000000000E+000	5.381925763213536E+000	0.0000000E+000	0.0000000E+000	-3.1176499E-001	0.000000000000000E+000	-1.0001928E-003	1.0292441E+004
1	0	0	0	0	0	4	116	1.337252266854458E+005	-3.1176499E-001	3.1984854E+000	-3.1183144E-001	-1.502745926926533E-003	7.424494403193064E-001	4.398653341498206E-002	-5.383428509140463E+000	1	2.348190840774208E-002	2.050462500723998E-002	0.000000000000000E+000	0.000000000000000E+000	-2.770178685220254E-002	5.383428509140463E+000	0.000000000000000E+000	5.383428509140463E+000	0.0000000E+000	0.0000000E+000	-3.1176499E-001	0.000000000000000E+000	-9.9738827E-004	1.0257097E+004
1	0	0	0	0	0	4	116	1.337419626871916E+005	-3.1176499E-001	3.1884782E+000	-3.1187084E-001	-1.449397091584073E-003	7.410000432277223E-001	4.399116220172498E-002	-5.384877906232046E+000	1	2.348190840774208E-002	2.050925379398289E-002	0.000000000000000E+000	0.000000000000000E+000	-2.764770789798042E-002	5.384877906232046E+000	0.000000000000000E+000	5.384877906232046E+000	0.0000000E+000	0.0000000E+000	-3.1176499E-001	0.000000000000000E+000	-9.9439337E-004	1.0223714E+004
1	0	0	0	0	0	4	116	1.337581026888750E+005	-3.1176499E-001	3.1784711E+000	-3.1183144E-001	-1.397790276126729E-003	7.396022529515955E-001	4.399561218492415E-002	-5.386275696508173E+000	1	2.348190840774208E-002	2.051370377718207E-002	0.000000000000000E+000	0.000000000000000E+000	-2.759555446342912E-002	5.386275696508173E+000	0.000000000000000E+000	5.386275696508173E+000	0.0000000E+000	0.0000000E+000	-3.1176499E-001	0.000000000000000E+000	-9.9114724E-004	1.0192914E+004
1	0	0	0	0	0	4	116	1.337737766905101E+005	-3.1176499E-001	3.1684639E+000	-3.1177232E-001	-1.357425866574049E-003	7.382448270850215E-001	4.399992014543189E-002	-5.387633122374747E+000	1	2.348190840774208E-002	2.051801173768980E-002	0.000000000000000E+000	0.000000000000000E+000	-2.754490707926875E-002	5.387633122374747E+000	0.000000000000000E+000	5.387633122374747E+000	0.0000000E+000	0.0000000E+000	-3.1176499E-001	0.000000000000000E+000	-9.8783930E-004	1.0162749E+004
1	0	0	0	0	0	4	116	1.337889246920897E+005	-3.1176499E-001	3.1584566E+000	-3.1177232E-001	-1.311864071703619E-003	7.369329630133179E-001	4.400407034460180E-002	-5.388944986446450E+000	1	2.348190840774208E-002	2.052216193685972E-002	0.000000000000000E+000	0.000000000000000E+000	-2.749595966693349E-002	5.388944986446450E+000	0.000000000000000E+000	5.388944986446450E+000	0.0000000E+000	0.0000000E+000	-3.1176499E-001	0.000000000000000E+000	-9.8471937E-004	1.0130651E+004
1	0	0	0	0	0	4	116	1.338035806936184E+005	-3.1176499E-001	3.1484494E+000	-3.1171319E-001	-1.269257596880198E-003	7.356637054164377E-001	4.400807302432113E-002	-5.390214244043331E+000	1	2.348190840774208E-002	2.052616461657905E-002	0.000000000000000E+000	0.000000000000000E+000	-2.744860195945890E-002	5.390214244043331E+000	0.000000000000000E+000	5.390214244043331E+000	0.0000000E+000	0.0000000E+000	-3.1176499E-001	0.000000000000000E+000	-9.8141318E-004	1.0100469E+004
1	0	0	0	0	0	4	116	1.338177666950983E+005	-3.1176499E-001	3.1384423E+000	-3.1177232E-001	-1.228558191541168E-003	7.344351472248964E-001	4.401193509350260E-002	-5.391442802234872E+000	1	2.348190840774208E-002	2.053002668576052E-002	0.000000000000000E+000	0.000000000000000E+000	-2.740276280151844E-002	5.391442802234872E+000	0.000000000000000E+000	5.391442802234872E+000	0.0000000E+000	0.0000000E+000	-3.1176499E-001	0.000000000000000E+000	-9.7847939E-004	1.0066456E+004
1	0	0	0	0	0	4	116	1.338314546965261E+005	-3.1176499E-001	3.1284351E+000	-3.1181172E-001	-1.185432502230008E-003	7.332497147226664E-001	4.401564976590044E-002	-5.392628234737102E+000	1	2.348190840774208E-002	2.053374135815835E-002	0.000000000000000E+000	0.000000000000000E+000	-2.735853272102929E-002	5.392628234737102E+000	0.000000000000000E+000	5.392628234737102E+000	0.0000000E+000	0.0000000E+000	-3.1176499E-001	0.000000000000000E+000	-9.7548275E-004	1.0033091E+004
1	0	0	0	0	0	4	116	1.338448886979276E+005	-3.1176499E-001	3.1184278E+000	-3.1175262E-001	-1.163436042202844E-003	7.320862786804636E-001	4.401928383953578E-002	-5.393791670779305E+000	1	2.348190840774208E-002	2.053737543179370E-002	0.000000000000000E+000	0.000000000000000E+000	-2.731512335803830E-002	5.393791670779305E+000	0.000000000000000E+000	5.393791670779305E+000	0.0000000E+000	0.0000000E+000	-3.1176499E-001	0.000000000000000E+000	-9.7217801E-004	1.0002892E+004
1	0	0	0	0	0	4	116	1.338579386992885E+005	-3.1176499E-001	3.1084206E+000	-3.1177232E-001	-1.130181402133571E-003	7.309560972783301E-001	4.402280271703402E-002	-5.394921852181438E+000	1	2.348190840774208E-002	2.054089430929194E-002	0.000000000000000E+000	0.000000000000000E+000	-2.727295477037965E-002	5.394921852181438E+000	0.000000000000000E+000	5.394921852181438E+000	0.0000000E+000	0.0000000E+000	-3.1176499E-001	0.000000000000000E+000	-9.6911949E-004	9.9701621E+003
1	0	0	0	0	0	4	116	1.338706067006092E+005	-3.1176499E-001	3.0984135E+000	-3.1183144E-001	-1.097093695766396E-003	7.298590035825636E-001	4.402620759954028E-002	-5.396018945877205E+000	1	2.348190840774208E-002	2.054429919179820E-002	0.000000000000000E+000	0.000000000000000E+000	-2.723202072953244E-002	5.396018945877205E+000	0.000000000000000E+000	5.396018945877205E+000	0.0000000E+000	0.0000000E+000	-3.1176499E-001	0.000000000000000E+000	-9.6618274E-004	9.9361807E+003
1	0	0	0	0	0	4	116	1.338828867018903E+005	-3.1176499E-001	3.0883670E+000	-3.1177232E-001	-1.063485196365251E-003	7.287955183861984E-001	4.402949752038413E-002	-5.397082431073570E+000	1	2.348190840774208E-002	2.054758911264204E-002	0.000000000000000E+000	0.000000000000000E+000	-2.719234066698499E-002	5.397082431073570E+000	0.000000000000000E+000	5.397082431073570E+000	0.0000000E+000	0.0000000E+000	-3.1176499E-001	0.000000000000000E+000	-9.6286734E-004	9.9058408E+003
1	0	0	0	0	0	4	116	1.338946767031197E+005	-3.1176499E-001	3.0783596E+000	-3.1173292E-001	-1.021052760365936E-003	7.277744656258325E-001	4.403264593689111E-002	-5.398103483833935E+000	1	2.348190840774208E-002	2.055073752914903E-002	0.000000000000000E+000	0.000000000000000E+000	-2.715424381567571E-002	5.398103483833935E+000	0.000000000000000E+000	5.398103483833935E+000	0.0000000E+000	0.0000000E+000	-3.1176499E-001	0.000000000000000E+000	-9.5962605E-004	9.8749902E+003
1	0	0	0	0	0	4	116	1.339062247043243E+005	-3.1176499E-001	3.0683525E+000	-3.1173292E-001	-1.000099690953890E-003	7.267743659348785E-001	4.403571969763524E-002	-5.399103583524889E+000	1	2.348190840774208E-002	2.055381128989316E-002	0.000000000000000E+000	0.000000000000000E+000	-2.711692875155788E-002	5.399103583524889E+000	0.000000000000000E+000	5.399103583524889E+000	0.0000000E+000	0.0000000E+000	-3.1176499E-001	0.000000000000000E+000	-9.5650647E-004	9.8428887E+003
1	0	0	0	0	0	4	116	1.339174507054954E+005	-3.1176499E-001	3.0583453E+000	-3.1173292E-001	-9.722127219869031E-004	7.258021532128917E-001	4.403869803387940E-002	-5.400075796246876E+000	1	2.348190840774208E-002	2.055678962613732E-002	0.000000000000000E+000	0.000000000000000E+000	-2.708065418774664E-002	5.400075796246876E+000	0.000000000000000E+000	5.400075796246876E+000	0.0000000E+000	0.0000000E+000	-3.1176499E-001	0.000000000000000E+000	-9.5338689E-004	9.8107871E+003
1	0	0	0	0	0	4	116	1.339285147066494E+005	-3.1176499E-001	3.0483382E+000	-3.1175262E-001	-9.581808110574881E-004	7.248439724018342E-001	4.404162381324239E-002	-5.401033977057933E+000	1	2.348190840774208E-002	2.055971540550030E-002	0.000000000000000E+000	0.000000000000000E+000	-2.704490317339829E-002	5.401033977057933E+000	0.000000000000000E+000	5.401033977057933E+000	0.0000000E+000	0.0000000E+000	-3.1176499E-001	0.000000000000000E+000	-9.5032738E-004	9.7780674E+003
1	0	0	0	0	0	4	116	1.339393187077763E+005	-3.1176499E-001	3.0383308E+000	-3.1179202E-001	-9.356602214607928E-004	7.239083121803734E-001	4.404447148535911E-002	-5.401969637279394E+000	1	2.348190840774208E-002	2.056256307761703E-002	0.000000000000000E+000	0.000000000000000E+000	-2.700999243252704E-002	5.401969637279394E+000	0.000000000000000E+000	5.401969637279394E+000	0.0000000E+000	0.0000000E+000	-3.1176499E-001	0.000000000000000E+000	-9.4732729E-004	9.7447354E+003
1	0	0	0	0	0	4	116	1.339498927088783E+005	-3.1176499E-001	3.0283237E+000	-3.1177232E-001	-9.157479371461603E-004	7.229925642432272E-001	4.404724939430654E-002	-5.402885385216540E+000	1	2.348190840774208E-002	2.056534098656446E-002	0.000000000000000E+000	0.000000000000000E+000	-2.697582464575592E-002	5.402885385216540E+000	0.000000000000000E+000	5.402885385216540E+000	0.0000000E+000	0.0000000E+000	-3.1176499E-001	0.000000000000000E+000	-9.4414747E-004	9.7132539E+003
1	0	0	0	0	0	4	116	1.339601627099495E+005	-3.1176499E-001	3.0183165E+000	-3.1177232E-001	-8.894192159838146E-004	7.221031450272434E-001	4.404993848703086E-002	-5.403774804432524E+000	1	2.348190840774208E-002	2.056803007928878E-002	0.000000000000000E+000	0.000000000000000E+000	-2.694263921897070E-002	5.403774804432524E+000	0.000000000000000E+000	5.403774804432524E+000	0.0000000E+000	0.0000000E+000	-3.1176499E-001	0.000000000000000E+000	-9.4102754E-004	9.6811563E+003
1	0	0	0	0	0	4	116	1.339701527109917E+005	-3.1176499E-001	3.0082698E+000	-3.1177232E-001	-8.651702578200234E-004	7.212379747694234E-001	4.405254560203844E-002	-5.404639974690344E+000	1	2.348190840774208E-002	2.057063719429636E-002	0.000000000000000E+000	0.000000000000000E+000	-2.691035855341766E-002	5.404639974690344E+000	0.000000000000000E+000	5.404639974690344E+000	0.0000000E+000	0.0000000E+000	-3.1176499E-001	0.000000000000000E+000	-9.3789527E-004	9.6489316E+003
1	0	0	0	0	0	4	116	1.339799567120140E+005	-3.1176499E-001	2.9982626E+000	-3.1177232E-001	-8.490614747007688E-004	7.203889132947227E-001	4.405509565180646E-002	-5.405489036165045E+000	1	2.348190840774208E-002	2.057318724406438E-002	0.000000000000000E+000	0.000000000000000E+000	-2.687867892822128E-002	5.405489036165045E+000	0.000000000000000E+000	5.405489036165045E+000	0.0000000E+000	0.0000000E+000	-3.1176499E-001	0.000000000000000E+000	-9.3477528E-004	9.6168340E+003
1	0	0	0	0	0	4	116	1.339894487130046E+005	-3.1176499E-001	2.9882555E+000	-3.1173292E-001	-8.220384918153286E-004	7.195668748029073E-001	4.405755631433891E-002	-5.406311074656860E+000	1	2.348190840774208E-002	2.057564790659682E-002	0.000000000000000E+000	0.000000000000000E+000	-2.684800756684914E-002	5.406311074656860E+000	0.000000000000000E+000	5.406311074656860E+000	0.0000000E+000	0.0000000E+000	-3.1176499E-001	0.000000000000000E+000	-9.3153759E-004	9.5859482E+003
1	0	0	0	0	0	4	116	1.339987727139769E+005	-3.1176499E-001	2.9782090E+000	-3.1175262E-001	-8.074952041937245E-004	7.187593795987136E-001	4.405996536623637E-002	-5.407118569861054E+000	1	2.348190840774208E-002	2.057805695849428E-002	0.000000000000000E+000	0.000000000000000E+000	-2.681787883509183E-002	5.407118569861054E+000	0.000000000000000E+000	5.407118569861054E+000	0.0000000E+000	0.0000000E+000	-3.1176499E-001	0.000000000000000E+000	-9.2846446E-004	9.5531162E+003
1	0	0	0	0	0	4	116	1.340078167149201E+005	-3.1176499E-001	2.9682016E+000	-3.1177232E-001	-7.832512930532297E-004	7.179761283056604E-001	4.406229423068782E-002	-5.407901821154107E+000	1	2.348190840774208E-002	2.058038582294574E-002	0.000000000000000E+000	0.000000000000000E+000	-2.678865467625545E-002	5.407901821154107E+000	0.000000000000000E+000	5.407901821154107E+000	0.0000000E+000	0.0000000E+000	-3.1176499E-001	0.000000000000000E+000	-9.2540309E-004	9.5204141E+003
1	0	0	0	0	0	4	116	1.340166507158419E+005	-3.1176499E-001	2.9581945E+000	-3.1181172E-001	-7.650595719615619E-004	7.172110687336988E-001	4.406456136590812E-002	-5.408666880726069E+000	1	2.348190840774208E-002	2.058265295816604E-002	0.000000000000000E+000	0.000000000000000E+000	-2.676010927499203E-002	5.408666880726069E+000	0.000000000000000E+000	5.408666880726069E+000	0.0000000E+000	0.0000000E+000	-3.1176499E-001	0.000000000000000E+000	-9.2239969E-004	9.4871182E+003
1	0	0	0	0	0	4	116	1.340253747167517E+005	-3.1176499E-001	2.9481480E+000	-3.1175262E-001	-7.555334142016040E-004	7.164555353194972E-001	4.406679270430353E-002	-5.409422414140271E+000	1	2.348190840774208E-002	2.058488429656145E-002	0.000000000000000E+000	0.000000000000000E+000	-2.673191930748269E-002	5.409422414140271E+000	0.000000000000000E+000	5.409422414140271E+000	0.0000000E+000	0.0000000E+000	-3.1176499E-001	0.000000000000000E+000	-9.1909285E-004	9.4566904E+003
1	0	0	0	0	0	4	116	1.340338987176409E+005	-3.1176499E-001	2.9381406E+000	-3.1171319E-001	-7.382098178896640E-004	7.157173255016075E-001	4.406896546659245E-002	-5.410160623958160E+000	1	2.348190840774208E-002	2.058705705885036E-002	0.000000000000000E+000	0.000000000000000E+000	-2.670437570664356E-002	5.410160623958160E+000	0.000000000000000E+000	5.410160623958160E+000	0.0000000E+000	0.0000000E+000	-3.1176499E-001	0.000000000000000E+000	-9.1585721E-004	9.4257822E+003
1	0	0	0	0	0	4	116	1.340422547185123E+005	-3.1176499E-001	2.9281335E+000	-3.1181172E-001	-7.236651832362016E-004	7.149936603183713E-001	4.407108815680583E-002	-5.410884289141396E+000	1	2.348190840774208E-002	2.058917974906375E-002	0.000000000000000E+000	0.000000000000000E+000	-2.667737478567883E-002	5.410884289141396E+000	0.000000000000000E+000	5.410884289141396E+000	0.0000000E+000	0.0000000E+000	-3.1176499E-001	0.000000000000000E+000	-9.1302634E-004	9.3907100E+003
1	0	0	0	0	0	4	116	1.340503487193566E+005	-3.1176499E-001	2.9181263E+000	-3.1177232E-001	-7.009728432032797E-004	7.142926874751681E-001	4.407313726857705E-002	-5.411585261984600E+000	1	2.348190840774208E-002	2.059122886083497E-002	0.000000000000000E+000	0.000000000000000E+000	-2.665122054643091E-002	5.411585261984600E+000	0.000000000000000E+000	5.411585261984600E+000	0.0000000E+000	0.0000000E+000	-3.1176499E-001	0.000000000000000E+000	-9.0979104E-004	9.3597998E+003
1	0	0	0	0	0	4	116	1.340583247201887E+005	-3.1176499E-001	2.9081192E+000	-3.1179202E-001	-6.907530260086060E-004	7.136019344491594E-001	4.407514958338671E-002	-5.412276015010608E+000	1	2.348190840774208E-002	2.059324117564463E-002	0.000000000000000E+000	0.000000000000000E+000	-2.662544762230321E-002	5.412276015010608E+000	0.000000000000000E+000	5.412276015010608E+000	0.0000000E+000	0.0000000E+000	-3.1176499E-001	0.000000000000000E+000	-9.0672832E-004	9.3271123E+003
1	0	0	0	0	0	4	116	1.340660607209955E+005	-3.1176499E-001	2.8981118E+000	-3.1175262E-001	-6.699636619124147E-004	7.129319707872470E-001	4.407709463667260E-002	-5.412945978672520E+000	1	2.348190840774208E-002	2.059518622893052E-002	0.000000000000000E+000	0.000000000000000E+000	-2.660045037730153E-002	5.412945978672520E+000	0.000000000000000E+000	5.412945978672520E+000	0.0000000E+000	0.0000000E+000	-3.1176499E-001	0.000000000000000E+000	-9.0349396E-004	9.2961904E+003
1	0	0	0	0	0	4	116	1.340736827217909E+005	-3.1176499E-001	2.8881047E+000	-3.1177232E-001	-6.600941559341219E-004	7.122718766313129E-001	4.407900444784790E-002	-5.413606072828455E+000	1	2.348190840774208E-002	2.059709604010582E-002	0.000000000000000E+000	0.000000000000000E+000	-2.657582137683760E-002	5.413606072828455E+000	0.000000000000000E+000	5.413606072828455E+000	0.0000000E+000	0.0000000E+000	-3.1176499E-001	0.000000000000000E+000	-9.0043107E-004	9.2635059E+003
1	0	0	0	0	0	4	116	1.340811867225734E+005	-3.1176499E-001	2.8780975E+000	-3.1175262E-001	-6.498777001268333E-004	7.116219989311861E-001	4.408087818840477E-002	-5.414255950528582E+000	1	2.348190840774208E-002	2.059896978066269E-002	0.000000000000000E+000	0.000000000000000E+000	-2.655157356607600E-002	5.414255950528582E+000	0.000000000000000E+000	5.414255950528582E+000	0.0000000E+000	0.0000000E+000	-3.1176499E-001	0.000000000000000E+000	-8.9725445E-004	9.2319912E+003
1	0	0	0	0	0	4	116	1.340885207233382E+005	-3.1176499E-001	2.8680904E+000	-3.1183144E-001	-6.351508810619513E-004	7.109868480501241E-001	4.408270310270250E-002	-5.414891101409644E+000	1	2.348190840774208E-002	2.060079469496042E-002	0.000000000000000E+000	0.000000000000000E+000	-2.652787523273414E-002	5.414891101409644E+000	0.000000000000000E+000	5.414891101409644E+000	0.0000000E+000	0.0000000E+000	-3.1176499E-001	0.000000000000000E+000	-8.9436077E-004	9.1975664E+003
1	0	0	0	0	0	4	116	1.340957367240908E+005	-3.1176499E-001	2.8580832E+000	-3.1173292E-001	-6.249344039294455E-004	7.103619136461947E-001	4.408449241482278E-002	-5.415516035813574E+000	1	2.348190840774208E-002	2.060258400708069E-002	0.000000000000000E+000	0.000000000000000E+000	-2.650455808989029E-002	5.415516035813574E+000	0.000000000000000E+000	5.415516035813574E+000	0.0000000E+000	0.0000000E+000	-3.1176499E-001	0.000000000000000E+000	-8.9095865E-004	9.1683721E+003
1	0	0	0	0	0	4	116	1.341028707248354E+005	-3.1176499E-001	2.8480365E+000	-3.1179202E-001	-6.178336792190869E-004	7.097440799669756E-001	4.408625520753225E-002	-5.416133869492793E+000	1	2.348190840774208E-002	2.060434679979016E-002	0.000000000000000E+000	0.000000000000000E+000	-2.648150588463241E-002	5.416133869492793E+000	0.000000000000000E+000	5.416133869492793E+000	0.0000000E+000	0.0000000E+000	-3.1176499E-001	0.000000000000000E+000	-8.8799506E-004	9.1344111E+003
1	0	0	0	0	0	4	116	1.341098907255672E+005	-3.1176499E-001	2.8380294E+000	-3.1177232E-001	-6.079609547389878E-004	7.091361190122366E-001	4.408798374707500E-002	-5.416741830447532E+000	1	2.348190840774208E-002	2.060607533933292E-002	0.000000000000000E+000	0.000000000000000E+000	-2.645882204399890E-002	5.416741830447532E+000	0.000000000000000E+000	5.416741830447532E+000	0.0000000E+000	0.0000000E+000	-3.1176499E-001	0.000000000000000E+000	-8.8481902E-004	9.1028906E+003
1	0	0	0	0	0	4	116	1.341168327262914E+005	-3.1176499E-001	2.8280222E+000	-3.1177232E-001	-6.012039612730344E-004	7.085349150509636E-001	4.408968705493424E-002	-5.417343034408805E+000	1	2.348190840774208E-002	2.060777864719216E-002	0.000000000000000E+000	0.000000000000000E+000	-2.643639031587648E-002	5.417343034408805E+000	0.000000000000000E+000	5.417343034408805E+000	0.0000000E+000	0.0000000E+000	-3.1176499E-001	0.000000000000000E+000	-8.8169903E-004	9.0707930E+003
1	0	0	0	0	0	4	116	1.341236507270029E+005	-3.1176499E-001	2.8180149E+000	-3.1173292E-001	-5.904683116906219E-004	7.079444467392729E-001	4.409135400899251E-002	-5.417933502720496E+000	1	2.348190840774208E-002	2.060944560125043E-002	0.000000000000000E+000	0.000000000000000E+000	-2.641435914927422E-002	5.417933502720496E+000	0.000000000000000E+000	5.417933502720496E+000	0.0000000E+000	0.0000000E+000	-3.1176499E-001	0.000000000000000E+000	-8.7846798E-004	9.0398369E+003
1	0	0	0	0	0	4	116	1.341303207276985E+005	-3.1176499E-001	2.8080077E+000	-3.1177232E-001	-5.776473814911313E-004	7.073667993577818E-001	4.409297898981200E-002	-5.418511150101987E+000	1	2.348190840774208E-002	2.061107058206992E-002	0.000000000000000E+000	0.000000000000000E+000	-2.639280634881562E-002	5.418511150101987E+000	0.000000000000000E+000	5.418511150101987E+000	0.0000000E+000	0.0000000E+000	-3.1176499E-001	0.000000000000000E+000	-8.7545905E-004	9.0065977E+003
1	0	0	0	0	0	4	116	1.341369107283857E+005	-3.1176499E-001	2.7980006E+000	-3.1185114E-001	-5.707165788776345E-004	7.067960827789042E-001	4.409457876388272E-002	-5.419081866680865E+000	1	2.348190840774208E-002	2.061267035614063E-002	0.000000000000000E+000	0.000000000000000E+000	-2.637151214592109E-002	5.419081866680865E+000	0.000000000000000E+000	5.419081866680865E+000	0.0000000E+000	0.0000000E+000	-3.1176499E-001	0.000000000000000E+000	-8.7255967E-004	8.9722314E+003
1	0	0	0	0	0	4	116	1.341433647290589E+005	-3.1176499E-001	2.7879934E+000	-3.1177232E-001	-5.589394772383901E-004	7.062371433016658E-001	4.409613994647794E-002	-5.419640806158103E+000	1	2.348190840774208E-002	2.061423153873586E-002	0.000000000000000E+000	0.000000000000000E+000	-2.635065736252321E-002	5.419640806158103E+000	0.000000000000000E+000	5.419640806158103E+000	0.0000000E+000	0.0000000E+000	-3.1176499E-001	0.000000000000000E+000	-8.6921919E-004	8.9424023E+003
1	0	0	0	0	0	4	116	1.341497427297244E+005	-3.1176499E-001	2.7779860E+000	-3.1173292E-001	-5.523627404206329E-004	7.056847805612452E-001	4.409767725470728E-002	-5.420193168898524E+000	1	2.348190840774208E-002	2.061576884696520E-002	0.000000000000000E+000	0.000000000000000E+000	-2.633004796601851E-002	5.420193168898524E+000	0.000000000000000E+000	5.420193168898524E+000	0.0000000E+000	0.0000000E+000	-3.1176499E-001	0.000000000000000E+000	-8.6598971E-004	8.9114297E+003
1	0	0	0	0	0	4	116	1.341560667303838E+005	-3.1176499E-001	2.7679789E+000	-3.1175262E-001	-5.476808900303311E-004	7.051370996712149E-001	4.409919603347513E-002	-5.420740849788555E+000	1	2.348190840774208E-002	2.061728762573305E-002	0.000000000000000E+000	0.000000000000000E+000	-2.630961325564669E-002	5.420740849788555E+000	0.000000000000000E+000	5.420740849788555E+000	0.0000000E+000	0.0000000E+000	-3.1176499E-001	0.000000000000000E+000	-8.6292467E-004	8.8787676E+003
1	0	0	0	0	0	4	116	1.341622807310321E+005	-3.1176499E-001	2.7579718E+000	-3.1181172E-001	-5.381553346249792E-004	7.045989443365899E-001	4.410068300506632E-002	-5.421279005123179E+000	1	2.348190840774208E-002	2.061877459732423E-002	0.000000000000000E+000	0.000000000000000E+000	-2.628953395655429E-002	5.421279005123179E+000	0.000000000000000E+000	5.421279005123179E+000	0.0000000E+000	0.0000000E+000	-3.1176499E-001	0.000000000000000E+000	-8.5996790E-004	8.8449912E+003
1	0	0	0	0	0	4	116	1.341684347316741E+005	-3.1176499E-001	2.7479646E+000	-3.1185114E-001	-5.329603004621135E-004	7.040659840361277E-001	4.410215029668967E-002	-5.421811965423641E+000	1	2.348190840774208E-002	2.062024188894759E-002	0.000000000000000E+000	0.000000000000000E+000	-2.626964849117130E-002	5.421811965423641E+000	0.000000000000000E+000	5.421811965423641E+000	0.0000000E+000	0.0000000E+000	-3.1176499E-001	0.000000000000000E+000	-8.5695588E-004	8.8117832E+003
1	0	0	0	0	0	4	116	1.341745707323141E+005	-3.1176499E-001	2.7379575E+000	-3.1173292E-001	-5.314007057911820E-004	7.035345833303366E-001	4.410360796064947E-002	-5.422343366129432E+000	1	2.348190840774208E-002	2.062169955290738E-002	0.000000000000000E+000	0.000000000000000E+000	-2.624982121636239E-002	5.422343366129432E+000	0.000000000000000E+000	5.422343366129432E+000	0.0000000E+000	0.0000000E+000	-3.1176499E-001	0.000000000000000E+000	-8.5351145E-004	8.7830234E+003
1	0	0	0	0	0	4	116	1.341805747329404E+005	-3.1176499E-001	2.7279501E+000	-3.1179202E-001	-5.199659123685625E-004	7.030146174179680E-001	4.410502904828204E-002	-5.422863332041801E+000	1	2.348190840774208E-002	2.062312064053996E-002	0.000000000000000E+000	0.000000000000000E+000	-2.623042058907031E-002	5.422863332041801E+000	0.000000000000000E+000	5.422863332041801E+000	0.0000000E+000	0.0000000E+000	-3.1176499E-001	0.000000000000000E+000	-8.5055304E-004	8.7492617E+003
1	0	0	0	0	0	4	116	1.341865367335621E+005	-3.1176499E-001	2.7179430E+000	-3.1177232E-001	-5.163326081302431E-004	7.024982848098378E-001	4.410643504916791E-002	-5.423379664649931E+000	1	2.348190840774208E-002	2.062452664142582E-002	0.000000000000000E+000	0.000000000000000E+000	-2.621115552524440E-002	5.423379664649931E+000	0.000000000000000E+000	5.423379664649931E+000	0.0000000E+000	0.0000000E+000	-3.1176499E-001	0.000000000000000E+000	-8.4737939E-004	8.7177178E+003
1	0	0	0	0	0	4	116	1.341924747341815E+005	-3.1176499E-001	2.7079358E+000	-3.1181172E-001	-5.142520783676042E-004	7.019840327314701E-001	4.410783024147994E-002	-5.423893916728299E+000	1	2.348190840774208E-002	2.062592183373786E-002	0.000000000000000E+000	0.000000000000000E+000	-2.619196808878123E-002	5.423893916728299E+000	0.000000000000000E+000	5.423893916728299E+000	0.0000000E+000	0.0000000E+000	-3.1176499E-001	0.000000000000000E+000	-8.4436609E-004	8.6845225E+003
1	0	0	0	0	0	4	116	1.341983547347952E+005	-3.1176499E-001	2.6979287E+000	-3.1181172E-001	-5.092275041341782E-004	7.014748052273360E-001	4.410920668924650E-002	-5.424403144232433E+000	1	2.348190840774208E-002	2.062729828150442E-002	0.000000000000000E+000	0.000000000000000E+000	-2.617296812593832E-002	5.424403144232433E+000	0.000000000000000E+000	5.424403144232433E+000	0.0000000E+000	0.0000000E+000	-3.1176499E-001	0.000000000000000E+000	-8.4124575E-004	8.6524287E+003
1	0	0	0	0	0	4	116	1.342041567354000E+005	-3.1176499E-001	2.6879213E+000	-3.1173292E-001	-5.024724262621667E-004	7.009723328010737E-001	4.411055984195289E-002	-5.424905616658696E+000	1	2.348190840774208E-002	2.062865143421081E-002	0.000000000000000E+000	0.000000000000000E+000	-2.615422020413312E-002	5.424905616658696E+000	0.000000000000000E+000	5.424905616658696E+000	0.0000000E+000	0.0000000E+000	-3.1176499E-001	0.000000000000000E+000	-8.3791354E-004	8.6225137E+003
1	0	0	0	0	0	4	116	1.342099347360029E+005	-3.1176499E-001	2.6779141E+000	-3.1183144E-001	-5.003909443153275E-004	7.004719418567584E-001	4.411190239259842E-002	-5.425406007603011E+000	1	2.348190840774208E-002	2.062999398485634E-002	0.000000000000000E+000	0.000000000000000E+000	-2.613554994521793E-002	5.425406007603011E+000	0.000000000000000E+000	5.425406007603011E+000	0.0000000E+000	0.0000000E+000	-3.1176499E-001	0.000000000000000E+000	-8.3505781E-004	8.5876973E+003
1	0	0	0	0	0	4	116	1.342156647366006E+005	-3.1176499E-001	2.6679070E+000	-3.1177232E-001	-4.962379865845045E-004	6.999757038701739E-001	4.411322882982625E-002	-5.425902245589596E+000	1	2.348190840774208E-002	2.063132042208416E-002	0.000000000000000E+000	0.000000000000000E+000	-2.611703463873940E-002	5.425902245589596E+000	0.000000000000000E+000	5.425902245589596E+000	0.0000000E+000	0.0000000E+000	-3.1176499E-001	0.000000000000000E+000	-8.3177956E-004	8.5572285E+003
1	0	0	0	0	0	4	116	1.342213747371961E+005	-3.1176499E-001	2.6578999E+000	-3.1179202E-001	-4.945053382714589E-004	6.994811985319025E-001	4.411454568731652E-002	-5.426396750927867E+000	1	2.348190840774208E-002	2.063263727957444E-002	0.000000000000000E+000	0.000000000000000E+000	-2.609858397969899E-002	5.426396750927867E+000	0.000000000000000E+000	5.426396750927867E+000	0.0000000E+000	0.0000000E+000	-3.1176499E-001	0.000000000000000E+000	-8.2871196E-004	8.5245928E+003
1	0	0	0	0	0	4	116	1.342270907377924E+005	-3.1176499E-001	2.6478925E+000	-3.1177232E-001	-4.950254623591900E-004	6.989861730695434E-001	4.411585896783789E-002	-5.426891776390226E+000	1	2.348190840774208E-002	2.063395056009580E-002	0.000000000000000E+000	0.000000000000000E+000	-2.608011391412956E-002	5.426891776390226E+000	0.000000000000000E+000	5.426891776390226E+000	0.0000000E+000	0.0000000E+000	-3.1176499E-001	0.000000000000000E+000	-8.2553958E-004	8.4930322E+003
1	0	0	0	0	0	4	116	1.342327347383809E+005	-3.1176499E-001	2.6378853E+000	-3.1177232E-001	-4.887924900650978E-004	6.984973805794782E-001	4.411715083436191E-002	-5.427380568880292E+000	1	2.348190840774208E-002	2.063524242661983E-002	0.000000000000000E+000	0.000000000000000E+000	-2.606187640913673E-002	5.427380568880292E+000	0.000000000000000E+000	5.427380568880292E+000	0.0000000E+000	0.0000000E+000	-3.1176499E-001	0.000000000000000E+000	-8.2241965E-004	8.4609355E+003
1	0	0	0	0	0	4	116	1.342383907389708E+005	-3.1176499E-001	2.6278782E+000	-3.1177232E-001	-4.898345338304838E-004	6.980075460456477E-001	4.411844055634624E-002	-5.427870403414122E+000	1	2.348190840774208E-002	2.063653214860416E-002	0.000000000000000E+000	0.000000000000000E+000	-2.604360002408998E-002	5.427870403414122E+000	0.000000000000000E+000	5.427870403414122E+000	0.0000000E+000	0.0000000E+000	-3.1176499E-001	0.000000000000000E+000	-8.1929966E-004	8.4288379E+003
1	0	0	0	0	0	4	116	1.342439727395531E+005	-3.1176499E-001	2.6178710E+000	-3.1171319E-001	-4.834187760286861E-004	6.975241272696190E-001	4.411970853415065E-002	-5.428353822190151E+000	1	2.348190840774208E-002	2.063780012640857E-002	0.000000000000000E+000	0.000000000000000E+000	-2.602556301959289E-002	5.428353822190151E+000	0.000000000000000E+000	5.428353822190151E+000	0.0000000E+000	0.0000000E+000	-3.1176499E-001	0.000000000000000E+000	-8.1602496E-004	8.3983330E+003
1	0	0	0	0	0	4	116	1.342495847401386E+005	-3.1176499E-001	2.6077850E+000	-3.1179202E-001	-4.860205020341608E-004	6.970381067675849E-001	4.412097847024705E-002	-5.428839842692185E+000	1	2.348190840774208E-002	2.063907006250497E-002	0.000000000000000E+000	0.000000000000000E+000	-2.600742894120049E-002	5.428839842692185E+000	0.000000000000000E+000	5.428839842692185E+000	0.0000000E+000	0.0000000E+000	-3.1176499E-001	0.000000000000000E+000	-8.1308652E-004	8.3638604E+003
1	0	0	0	0	0	4	116	1.342551867407230E+005	-3.1176499E-001	2.5977778E+000	-3.1173292E-001	-4.851528914603922E-004	6.965529538761245E-001	4.412224126564569E-002	-5.429324995583646E+000	1	2.348190840774208E-002	2.064033285790361E-002	0.000000000000000E+000	0.000000000000000E+000	-2.598932723452510E-002	5.429324995583646E+000	0.000000000000000E+000	5.429324995583646E+000	0.0000000E+000	0.0000000E+000	-3.1176499E-001	0.000000000000000E+000	-8.0981286E-004	8.3333447E+003
1	0	0	0	0	0	4	116	1.342607507413032E+005	-3.1176499E-001	2.5877707E+000	-3.1177232E-001	-4.818631984127893E-004	6.960710906777117E-001	4.412349066024277E-002	-5.429806858782059E+000	1	2.348190840774208E-002	2.064158225250069E-002	0.000000000000000E+000	0.000000000000000E+000	-2.597134827072036E-002	5.429806858782059E+000	0.000000000000000E+000	5.429806858782059E+000	0.0000000E+000	0.0000000E+000	-3.1176499E-001	0.000000000000000E+000	-8.0679526E-004	8.3001943E+003
1	0	0	0	0	0	4	116	1.342662567418776E+005	-3.1176499E-001	2.5777633E+000	-3.1175262E-001	-4.768378573159377E-004	6.955942528203958E-001	4.412472226840469E-002	-5.430283696639375E+000	1	2.348190840774208E-002	2.064281386066261E-002	0.000000000000000E+000	0.000000000000000E+000	-2.595355680914858E-002	5.430283696639375E+000	0.000000000000000E+000	5.430283696639375E+000	0.0000000E+000	0.0000000E+000	-3.1176499E-001	0.000000000000000E+000	-8.0362445E-004	8.2686182E+003
1	0	0	0	0	0	4	116	1.342718287424587E+005	-3.1176499E-001	2.5677562E+000	-3.1177232E-001	-4.825590804715951E-004	6.951116937399242E-001	4.412596381127867E-002	-5.430766255719846E+000	1	2.348190840774208E-002	2.064405540353659E-002	0.000000000000000E+000	0.000000000000000E+000	-2.593555188104860E-002	5.430766255719846E+000	0.000000000000000E+000	5.430766255719846E+000	0.0000000E+000	0.0000000E+000	-3.1176499E-001	0.000000000000000E+000	-8.0055528E-004	8.2359980E+003
1	0	0	0	0	0	4	116	1.342773427430340E+005	-3.1176499E-001	2.5577490E+000	-3.1185114E-001	-4.775308926900228E-004	6.946341628472341E-001	4.412718762292955E-002	-5.431243786612536E+000	1	2.348190840774208E-002	2.064527921518746E-002	0.000000000000000E+000	0.000000000000000E+000	-2.591773456139522E-002	5.431243786612536E+000	0.000000000000000E+000	5.431243786612536E+000	0.0000000E+000	0.0000000E+000	-3.1176499E-001	0.000000000000000E+000	-7.9763698E-004	8.2018271E+003
1	0	0	0	0	0	4	116	1.342828507436085E+005	-3.1176499E-001	2.5477419E+000	-3.1173292E-001	-4.770108560721079E-004	6.941571519911620E-001	4.412840533758409E-002	-5.431720797468609E+000	1	2.348190840774208E-002	2.064649692984201E-002	0.000000000000000E+000	0.000000000000000E+000	-2.589993664500726E-002	5.431720797468609E+000	0.000000000000000E+000	5.431720797468609E+000	0.0000000E+000	0.0000000E+000	-3.1176499E-001	0.000000000000000E+000	-7.9421501E-004	8.1728354E+003
1	0	0	0	0	0	4	116	1.342883407441813E+005	-3.1176499E-001	2.5377345E+000	-3.1177232E-001	-4.754529358446598E-004	6.936816990553174E-001	4.412961433535298E-002	-5.432196250404454E+000	1	2.348190840774208E-002	2.064770592761090E-002	0.000000000000000E+000	0.000000000000000E+000	-2.588219685671762E-002	5.432196250404454E+000	0.000000000000000E+000	5.432196250404454E+000	0.0000000E+000	0.0000000E+000	-3.1176499E-001	0.000000000000000E+000	-7.9119537E-004	8.1397046E+003
1	0	0	0	0	0	4	116	1.342938347447542E+005	-3.1176499E-001	2.5277274E+000	-3.1175262E-001	-4.758005647857984E-004	6.932058984905316E-001	4.413081946823200E-002	-5.432672050969240E+000	1	2.348190840774208E-002	2.064891106048991E-002	0.000000000000000E+000	0.000000000000000E+000	-2.586444409792480E-002	5.432672050969240E+000	0.000000000000000E+000	5.432672050969240E+000	0.0000000E+000	0.0000000E+000	-3.1176499E-001	0.000000000000000E+000	-7.8802562E-004	8.1081191E+003
1	0	0	0	0	0	4	116	1.342993447453289E+005	-3.1176499E-001	2.5177202E+000	-3.1177232E-001	-4.771899521847566E-004	6.927287085383468E-001	4.413202333194766E-002	-5.433149240921424E+000	1	2.348190840774208E-002	2.065011492420557E-002	0.000000000000000E+000	0.000000000000000E+000	-2.584663949922007E-002	5.433149240921424E+000	0.000000000000000E+000	5.433149240921424E+000	0.0000000E+000	0.0000000E+000	-3.1176499E-001	0.000000000000000E+000	-7.8495545E-004	8.0755093E+003
1	0	0	0	0	0	4	116	1.343048407459024E+005	-3.1176499E-001	2.5077131E+000	-3.1173292E-001	-4.759756763445007E-004	6.922527328620023E-001	4.413321936243110E-002	-5.433625216597769E+000	1	2.348190840774208E-002	2.065131095468902E-002	0.000000000000000E+000	0.000000000000000E+000	-2.582888020677956E-002	5.433625216597769E+000	0.000000000000000E+000	5.433625216597769E+000	0.0000000E+000	0.0000000E+000	-3.1176499E-001	0.000000000000000E+000	-7.8173674E-004	8.0444282E+003
1	0	0	0	0	0	4	116	1.343090587463423E+005	-3.1176499E-001	2.4999909E+000	-3.1177232E-001	-3.652952124178409E-004	6.918874376495845E-001	4.413413403916127E-002	-5.433990511810187E+000	1	2.348190840774208E-002	2.065222563141919E-002	0.000000000000000E+000	0.000000000000000E+000	-2.581525055125961E-002	5.433990511810187E+000	0.000000000000000E+000	5.433990511810187E+000	0.0000000E+000	0.0000000E+000	-3.1176499E-001	0.000000000000000E+000	-7.7942800E-004	8.0186431E+003
1	0	0	0	0	0	4	116	1.343090607463424E+005	-3.1176499E-001	2.4999909E+000	-3.1173292E-001	-1.731849544578128E-007	6.918872644646300E-001	4.413413447212206E-002	-5.433990684995141E+000	1	2.348190840774208E-002	2.065222606437998E-002	0.000000000000000E+000	0.000000000000000E+000	-2.581524408949611E-002	5.433990684995141E+000	0.000000000000000E+000	5.433990684995141E+000	0.0000000E+000	0.0000000E+000	-3.1176499E-001	0.000000000000000E+000	-7.7932945E-004	8.0196567E+003
3	0	0	1	1	0	5	115	1.343091147463480E+005	0.0000000E+000	2.5097222E+000	0.0000000E+000	-4.502808815903133E-006	6.918827616558141E-001	4.413414572910388E-002	-5.433995187803957E+000	1	2.348190840774208E-002	2.065223732136180E-002	0.000000000000000E+000	0.000000000000000E+000	-2.581507608364510E-002	5.433995187803957E+000	0.000000000000000E+000	5.433995187803957E+000	0.0000000E+000	0.0000000E+000	0.0000000E+000	0.000000000000000E+000	0.0000000E+000	0.0000000E+000
3	0	0	1	0	0	5	115	1.343101147464523E+005	0.0000000E+000	2.5517998E+000	0.0000000E+000	0.000000000000000E+000	6.918827616558141E-001	4.413414572910388E-002	-5.433995187803957E+000	1	2.348190840774208E-002	2.065223732136180E-002	0.000000000000000E+000	0.000000000000000E+000	-2.581507608364510E-002	5.433995187803957E+000	0.000000000000000E+000	5.433995187803957E+000	0.0000000E+000	0.0000000E+000	0.0000000E+000	0.000000000000000E+000	0.0000000E+000	0.0000000E+000
3	0	0	1	0	0	5	115	1.343111147465566E+005	0.0000000E+000	2.5839884E+000	0.0000000E+000	0.000000000000000E+000	6.918827616558141E-001	4.413414572910388E-002	-5.433995187803957E+000	1	2.348190840774208E-002	2.065223732136180E-002	0.000000000000000E+000	0.000000000000000E+000	-2.581507608364510E-002	5.433995187803957E+000	0.000000000000000E+000	5.433995187803957E+000	0.0000000E+000	0.0000000E+000	0.0000000E+000	0.000000000000000E+000	0.0000000E+000	0.0000000E+000
3	0	0	1	0	0	5	115	1.343121147466609E+005	0.0000000E+000	2.6121976E+000	0.0000000E+000	0.000000000000000E+000	6.918827616558141E-001	4.413414572910388E-002	-5.433995187803957E+000	1	2.348190840774208E-002	2.065223732136180E-002	0.000000000000000E+000	0.000000000000000E+000	-2.581507608364510E-002	5.433995187803957E+000	0.000000000000000E+000	5.433995187803957E+000	0.0000000E+000	0.0000000E+000	0.0000000E+000	0.000000000000000E+000	0.0000000E+000	0.0000000E+000
3	0	0	1	0	0	5	115	1.343131147467652E+005	0.0000000E+000	2.6376491E+000	0.0000000E+000	0.000000000000000E+000	6.918827616558141E-001	4.413414572910388E-002	-5.433995187803957E+000	1	2.348190840774208E-002	2.065223732136180E-002	0.000000000000000E+000	0.000000000000000E+000	-2.581507608364510E-002	5.433995187803957E+000	0.000000000000000E+000	5.433995187803957E+000	0.0000000E+000	0.0000000E+000	0.0000000E+000	0.000000000000000E+000	0.0000000E+000	0.0000000E+000
3	0	0	1	0	0	5	115	1.343141147468695E+005	0.0000000E+000	2.6610518E+000	0.0000000E+000	0.000000000000000E+000	6.918827616558141E-001	4.413414572910388E-002	-5.433995187803957E+000	1	2.348190840774208E-002	2.065223732136180E-002	0.000000000000000E+000	0.000000000000000E+000	-2.581507608364510E-002	5.433995187803957E+000	0.000000000000000E+000	5.433995187803957E+000	0.0000000E+000	0.0000000E+000	0.0000000E+000	0.000000000000000E+000	0.0000000E+000	0.0000000E+000
3	0	0	1	0	0	5	115	1.343151147469739E+005	0.0000000E+000	2.6829178E+000	0.0000000E+000	0.000000000000000E+000	6.918827616558141E-001	4.413414572910388E-002	-5.433995187803957E+000	1	2.348190840774208E-002	2.065223732136180E-002	0.000000000000000E+000	0.000000000000000E+000	-2.581507608364510E-002	5.433995187803957E+000	0.000000000000000E+000	5.433995187803957E+000	0.0000000E+000	0.0000000E+000	0.0000000E+000	0.000000000000000E+000	0.0000000E+000	0.0000000E+000
3	0	0	1	0	0	5	115	1.343161147470782E+005	0.0000000E+000	2.7032866E+000	0.0000000E+000	0.000000000000000E+000	6.918827616558141E-001	4.413414572910388E-002	-5.433995187803957E+000	1	2.348190840774208E-002	2.065223732136180E-002	0.000000000000000E+000	0.000000000000000E+000	-2.581507608364510E-002	5.433995187803957E+000	0.000000000000000E+000	5.433995187803957E+000	0.0000000E+000	0.0000000E+000	0.0000000E+000	0.000000000000000E+000	0.0000000E+000	0.0000000E+000
3	0	0	1	0	0	5	115	1.343171147471825E+005	0.0000000E+000	2.7225132E+000	0.0000000E+000	0.000000000000000E+000	6.918827616558141E-001	4.413414572910388E-002	-5.433995187803957E+000	1	2.348190840774208E-002	2.065223732136180E-002	0.000000000000000E+000	0.000000000000000E+000	-2.581507608364510E-002	5.433995187803957E+000	0.000000000000000E+000	5.433995187803957E+000	0.0000000E+000	0.0000000E+000	0.0000000E+000	0.000000000000000E+000	0.0000000E+000	0.0000000E+000
3	0	0	1	0	0	5	115	1.343181147472868E+005	0.0000000E+000	2.7405577E+000	0.0000000E+000	0.000000000000000E+000	6.918827616558141E-001	4.413414572910388E-002	-5.433995187803957E+000	1	2.348190840774208E-002	2.065223732136180E-002	0.000000000000000E+000	0.000000000000000E+000	-2.581507608364510E-002	5.433995187803957E+000	0.000000000000000E+000	5.433995187803957E+000	0.0000000E+000	0.0000000E+000	0.0000000E+000	0.000000000000000E+000	0.0000000E+000	0.0000000E+000
3	0	0	0	0	0	5	116	1.343191387473936E+005	1.2470599E+000	2.7847233E+000	0.0000000E+000	0.000000000000000E+000	6.918827616558141E-001	4.413414572910388E-002	-5.433995187803957E+000	1	2.348190840774208E-002	2.065223732136180E-002	0.000000000000000E+000	0.000000000000000E+000	-2.581507608364510E-002	5.433995187803957E+000	0.000000000000000E+000	5.433995187803957E+000	8.8705574E+001	0.0000000E+000	0.0000000E+000	0.000000000000000E+000	0.0000000E+000	0.0000000E+000
1	1	0	0	1	0	6	116	1.343191407473937E+005	1.2470599E+000	2.7856295E+000	1.2468920E+000	6.927177641126845E-007	6.918834543735782E-001	4.413414765875882E-002	6.927177641126845E-007	2	1.929654942778303E-009	0.000000000000000E+000	0.000000000000000E+000	0.000000000000000E+000	-2.581510192987625E-002	0.000000000000000E+000	6.927177641126845E-007	6.927177641126845E-007	0.0000000E+000	0.0000000E+000	1.2470599E+000	1.000000000000000E+000	3.4733792E-003	2.2340583E+003
1	1	0	0	0	0	6	116	1.343191747473972E+005	1.2470599E+000	2.7959125E+000	1.2468131E+000	1.177634384897020E-005	6.918952307174272E-001	4.413418053034623E-002	1.246906161308289E-005	2	3.480124235316628E-008	0.000000000000000E+000	0.000000000000000E+000	0.000000000000000E+000	-2.581554132109871E-002	0.000000000000000E+000	1.246906161308289E-005	1.246906161308289E-005	0.0000000E+000	0.0000000E+000	1.2470599E+000	1.000000000000000E+000	3.4859802E-003	2.2424473E+003
1	1	0	0	0	0	6	116	1.343192147474019E+005	1.2470599E+000	2.8059196E+000	1.2468131E+000	1.385415765974257E-005	6.919090848750870E-001	4.413421934008241E-002	2.632321927282545E-005	2	7.361097852792708E-008	0.000000000000000E+000	0.000000000000000E+000	0.000000000000000E+000	-2.581605823834811E-002	0.000000000000000E+000	2.632321927282545E-005	2.632321927282545E-005	0.0000000E+000	0.0000000E+000	1.2470599E+000	1.000000000000000E+000	3.4984574E-003	2.2504734E+003
1	1	0	0	0	0	6	116	1.343192627474067E+005	1.2470599E+000	2.8160844E+000	1.2468722E+000	1.662557601928711E-005	6.919257104511062E-001	4.413426607930342E-002	4.294879529211256E-005	2	1.203501995422629E-007	0.000000000000000E+000	0.000000000000000E+000	0.000000000000000E+000	-2.581667856094272E-002	0.000000000000000E+000	4.294879529211256E-005	4.294879529211256E-005	0.0000000E+000	0.0000000E+000	1.2470599E+000	1.000000000000000E+000	3.5112973E-003	2.2585188E+003
1	1	0	0	0	0	6	116	1.343193147474118E+005	1.2470599E+000	2.8261311E+000	1.2468131E+000	1.801059544086456E-005	6.919437210465471E-001	4.413431689380050E-002	6.095939073297713E-005	2	1.711646966176539E-007	0.000000000000000E+000	0.000000000000000E+000	0.000000000000000E+000	-2.581735056047412E-002	0.000000000000000E+000	6.095939073297713E-005	6.095939073297713E-005	0.0000000E+000	0.0000000E+000	1.2470599E+000	1.000000000000000E+000	3.5236571E-003	2.2666838E+003
1	1	0	0	0	0	6	116	1.343193727474182E+005	1.2470599E+000	2.8363352E+000	1.2471087E+000	2.008981068929036E-005	6.919638108572364E-001	4.413437377727932E-002	8.104920142226749E-005	2	2.280481754407537E-007	0.000000000000000E+000	0.000000000000000E+000	0.000000000000000E+000	-2.581810013832197E-002	0.000000000000000E+000	8.104920142226749E-005	8.104920142226749E-005	0.0000000E+000	0.0000000E+000	1.2470599E+000	1.000000000000000E+000	3.5372183E-003	2.2743289E+003
1	1	0	0	0	0	6	116	1.343194347474247E+005	1.2470599E+000	2.8464999E+000	1.2467737E+000	2.147479712963104E-005	6.919852856543660E-001	4.413443480040312E-002	1.025239985518985E-004	2	2.890712992378863E-007	0.000000000000000E+000	0.000000000000000E+000	0.000000000000000E+000	-2.581890139187605E-002	0.000000000000000E+000	1.025239985518985E-004	1.025239985518985E-004	0.0000000E+000	0.0000000E+000	1.2470599E+000	1.000000000000000E+000	3.5489413E-003	2.2830928E+003
1	1	0	0	0	0	6	116	1.343195007474313E+005	1.2470599E+000	2.8565466E+000	1.2471284E+000	2.286035299301147E-005	6.920081460073590E-001	4.413449999120156E-002	1.253843515449100E-004	2	3.542620976779154E-007	0.000000000000000E+000	0.000000000000000E+000	0.000000000000000E+000	-2.581975434238229E-002	0.000000000000000E+000	1.253843515449100E-004	1.253843515449100E-004	0.0000000E+000	0.0000000E+000	1.2470599E+000	1.000000000000000E+000	3.5624804E-003	2.2904993E+003
1	1	0	0	0	0	6	116	1.343195707474388E+005	1.2470599E+000	2.8665538E+000	1.2469708E+000	2.424598574638367E-005	6.920323919931054E-001	4.413456937841839E-002	1.496303372912937E-004	2	4.236493145112763E-007	0.000000000000000E+000	0.000000000000000E+000	0.000000000000000E+000	-2.582065899270956E-002	0.000000000000000E+000	1.496303372912937E-004	1.496303372912937E-004	0.0000000E+000	0.0000000E+000	1.2470599E+000	1.000000000000000E+000	3.5745087E-003	2.2988140E+003
1	1	0	0	0	0	6	116	1.343196447474463E+005	1.2470599E+000	2.8767581E+000	1.2470496E+000	2.563156359725528E-005	6.920580235567027E-001	4.413464298998515E-002	1.752619008885489E-004	2	4.972608812700563E-007	0.000000000000000E+000	0.000000000000000E+000	0.000000000000000E+000	-2.582161534080938E-002	0.000000000000000E+000	1.752619008885489E-004	1.752619008885489E-004	0.0000000E+000	0.0000000E+000	1.2470599E+000	1.000000000000000E+000	3.5874599E-003	2.3068516E+003
1	1	0	0	0	0	6	116	1.343197207474543E+005	1.2470599E+000	2.8867652E+000	1.2470496E+000	2.632395300600264E-005	6.920843475097087E-001	4.413471885368161E-002	2.015858538945516E-004	2	5.731245777337857E-007	0.000000000000000E+000	0.000000000000000E+000	0.000000000000000E+000	-2.582259752288897E-002	0.000000000000000E+000	2.015858538945516E-004	2.015858538945516E-004	0.0000000E+000	0.0000000E+000	1.2470599E+000	1.000000000000000E+000	3.5999394E-003	2.3148760E+003
1	1	0	0	0	0	6	116	1.343198027474629E+005	1.2470599E+000	2.8970087E+000	1.2470890E+000	2.840270830525292E-005	6.921127502180139E-001	4.413480099467635E-002	2.299885621998045E-004	2	6.552655724689771E-007	0.000000000000000E+000	0.000000000000000E+000	0.000000000000000E+000	-2.582365726612368E-002	0.000000000000000E+000	2.299885621998045E-004	2.299885621998045E-004	0.0000000E+000	0.0000000E+000	1.2470599E+000	1.000000000000000E+000	3.6128277E-003	2.3230166E+003
1	1	0	0	0	0	6	116	1.343198867474718E+005	1.2470599E+000	2.9070554E+000	1.2470101E+000	2.909549156824748E-005	6.921418457095821E-001	4.413488543446329E-002	2.590840537680520E-004	2	7.397053594093705E-007	0.000000000000000E+000	0.000000000000000E+000	0.000000000000000E+000	-2.582474285803340E-002	0.000000000000000E+000	2.590840537680520E-004	2.590840537680520E-004	0.0000000E+000	0.0000000E+000	1.2470599E+000	1.000000000000000E+000	3.6251275E-003	2.3312205E+003
1	1	0	0	0	0	6	116	1.343199727474805E+005	1.2470599E+000	2.9170625E+000	1.2470101E+000	2.978852676020728E-005	6.921716342363424E-001	4.413497218551053E-002	2.888725805282593E-004	2	8.264564066509661E-007	0.000000000000000E+000	0.000000000000000E+000	0.000000000000000E+000	-2.582585430801793E-002	0.000000000000000E+000	2.888725805282593E-004	2.888725805282593E-004	0.0000000E+000	0.0000000E+000	1.2470599E+000	1.000000000000000E+000	3.6376065E-003	2.3392454E+003
1	1	0	0	0	0	6	116	1.343200627474899E+005	1.2470599E+000	2.9271879E+000	1.2469708E+000	3.117381970087687E-005	6.922028080560433E-001	4.413506328418692E-002	3.200464002291361E-004	2	9.175550830381463E-007	0.000000000000000E+000	0.000000000000000E+000	0.000000000000000E+000	-2.582701744514461E-002	0.000000000000000E+000	3.200464002291361E-004	3.200464002291361E-004	0.0000000E+000	0.0000000E+000	1.2470599E+000	1.000000000000000E+000	3.6501179E-003	2.3474390E+003
1	1	0	0	0	0	6	116	1.343201547474996E+005	1.2470599E+000	2.9373922E+000	1.2469116E+000	3.186560710271200E-005	6.922346736631460E-001	4.413515672723704E-002	3.519120073318481E-004	2	1.010998133155194E-006	0.000000000000000E+000	0.000000000000000E+000	0.000000000000000E+000	-2.582820639378938E-002	0.000000000000000E+000	3.519120073318481E-004	3.519120073318481E-004	0.0000000E+000	0.0000000E+000	1.2470599E+000	1.000000000000000E+000	3.6626686E-003	2.3557341E+003
1	1	0	0	0	0	6	116	1.343202487475094E+005	1.2470599E+000	2.9473994E+000	1.2468722E+000	3.255926635530260E-005	6.922672329295013E-001	4.413525253076395E-002	3.844712736871507E-004	2	1.106801660065437E-006	0.000000000000000E+000	0.000000000000000E+000	0.000000000000000E+000	-2.582942122379349E-002	0.000000000000000E+000	3.844712736871507E-004	3.844712736871507E-004	0.0000000E+000	0.0000000E+000	1.2470599E+000	1.000000000000000E+000	3.6750303E-003	2.3638345E+003
1	1	0	0	0	0	6	116	1.343203467475194E+005	1.2470599E+000	2.9574854E+000	1.2468131E+000	3.394506335258484E-005	6.923011779928538E-001	4.413535275397778E-002	4.184163370397356E-004	2	1.207024873897677E-006	0.000000000000000E+000	0.000000000000000E+000	0.000000000000000E+000	-2.583068775974680E-002	0.000000000000000E+000	4.184163370397356E-004	4.184163370397356E-004	0.0000000E+000	0.0000000E+000	1.2470599E+000	1.000000000000000E+000	3.6874316E-003	2.3720359E+003
1	1	0	0	0	0	6	116	1.343204467475303E+005	1.2470599E+000	2.9676108E+000	1.2467737E+000	3.463729918003082E-005	6.923358152920339E-001	4.413545537333316E-002	4.530536362197664E-004	2	1.309644229278983E-006	0.000000000000000E+000	0.000000000000000E+000	0.000000000000000E+000	-2.583198012394955E-002	0.000000000000000E+000	4.530536362197664E-004	4.530536362197664E-004	0.0000000E+000	0.0000000E+000	1.2470599E+000	1.000000000000000E+000	3.6999392E-003	2.3802322E+003
1	1	0	0	0	0	6	116	1.343205487475407E+005	1.2470599E+000	2.9778149E+000	1.2469708E+000	3.532988601260715E-005	6.923711451780465E-001	4.413556040257997E-002	4.883835222323736E-004	2	1.414673476085593E-006	0.000000000000000E+000	0.000000000000000E+000	0.000000000000000E+000	-2.583329832949822E-002	0.000000000000000E+000	4.883835222323736E-004	4.883835222323736E-004	0.0000000E+000	0.0000000E+000	1.2470599E+000	1.000000000000000E+000	3.7132481E-003	2.3880391E+003
1	1	0	0	0	0	6	116	1.343206527475517E+005	1.2470599E+000	2.9879010E+000	1.2469904E+000	3.602312882741292E-005	6.924071683068739E-001	4.413566785770191E-002	5.244066510597864E-004	2	1.522128598031858E-006	0.000000000000000E+000	0.000000000000000E+000	0.000000000000000E+000	-2.583464240086838E-002	0.000000000000000E+000	5.244066510597864E-004	5.244066510597864E-004	0.0000000E+000	0.0000000E+000	1.2470599E+000	1.000000000000000E+000	3.7258840E-003	2.3960896E+003
1	1	0	0	0	0	6	116	1.343207587475628E+005	1.2470599E+000	2.9979081E+000	1.2468920E+000	3.671586844656202E-005	6.924438841753204E-001	4.413577775041090E-002	5.611225195063485E-004	2	1.632021307020060E-006	0.000000000000000E+000	0.000000000000000E+000	0.000000000000000E+000	-2.583601231928513E-002	0.000000000000000E+000	5.611225195063485E-004	5.611225195063485E-004	0.0000000E+000	0.0000000E+000	1.2470599E+000	1.000000000000000E+000	3.7380676E-003	2.4043047E+003
1	1	0	0	0	0	6	116	1.343208647475736E+005	1.2470599E+000	3.0079942E+000	1.2471087E+000	3.671567142009735E-005	6.924805998467406E-001	4.413588801117976E-002	5.978381909264458E-004	2	1.742282075882506E-006	0.000000000000000E+000	0.000000000000000E+000	0.000000000000000E+000	-2.583738223035056E-002	0.000000000000000E+000	5.978381909264458E-004	5.978381909264458E-004	0.0000000E+000	0.0000000E+000	1.2470599E+000	1.000000000000000E+000	3.7512956E-003	2.4119744E+003
1	1	0	0	0	0	6	116	1.343209747475851E+005	1.2470599E+000	3.0180407E+000	1.2469708E+000	3.810142457485199E-005	6.925187012713154E-001	4.413600281548685E-002	6.359396155012978E-004	2	1.857086382971163E-006	0.000000000000000E+000	0.000000000000000E+000	0.000000000000000E+000	-2.583880384572936E-002	0.000000000000000E+000	6.359396155012978E-004	6.359396155012978E-004	0.0000000E+000	0.0000000E+000	1.2470599E+000	1.000000000000000E+000	3.7634084E-003	2.4202979E+003
1	1	0	0	0	0	6	116	1.343210847475966E+005	1.2470599E+000	3.0280478E+000	1.2468920E+000	3.810161034266154E-005	6.925568028816581E-001	4.413611800276279E-002	6.740412258439593E-004	2	1.972273658910895E-006	0.000000000000000E+000	0.000000000000000E+000	0.000000000000000E+000	-2.584022546803940E-002	0.000000000000000E+000	6.740412258439593E-004	6.740412258439593E-004	0.0000000E+000	0.0000000E+000	1.2470599E+000	1.000000000000000E+000	3.7756485E-003	2.4284766E+003
1	1	0	0	0	0	6	116	1.343211967476085E+005	1.2470599E+000	3.0380552E+000	1.2470496E+000	3.879482090473175E-005	6.925955977025628E-001	4.413623567318943E-002	7.128360467486911E-004	2	2.089944085549578E-006	0.000000000000000E+000	0.000000000000000E+000	0.000000000000000E+000	-2.584167295496755E-002	0.000000000000000E+000	7.128360467486911E-004	7.128360467486911E-004	0.0000000E+000	0.0000000E+000	1.2470599E+000	1.000000000000000E+000	3.7886053E-003	2.4361943E+003
1	1	0	0	0	0	6	116	1.343213127476203E+005	1.2470599E+000	3.0482199E+000	1.2470101E+000	4.017975264125400E-005	6.926357774552041E-001	4.413635794908391E-002	7.530157993899451E-004	2	2.212219980028685E-006	0.000000000000000E+000	0.000000000000000E+000	0.000000000000000E+000	-2.584317211556085E-002	0.000000000000000E+000	7.530157993899451E-004	7.530157993899451E-004	0.0000000E+000	0.0000000E+000	1.2470599E+000	1.000000000000000E+000	3.8011610E-003	2.4444229E+003
1	1	0	0	0	0	6	116	1.343214287476325E+005	1.2470599E+000	3.0582271E+000	1.2471087E+000	4.017956654230754E-005	6.926759570217463E-001	4.413648062969208E-002	7.931953659322526E-004	2	2.334900588193967E-006	0.000000000000000E+000	0.000000000000000E+000	0.000000000000000E+000	-2.584467126921054E-002	0.000000000000000E+000	7.931953659322526E-004	7.931953659322526E-004	0.0000000E+000	0.0000000E+000	1.2470599E+000	1.000000000000000E+000	3.8139415E-003	2.4522539E+003
1	1	0	0	0	0	6	116	1.343215467476449E+005	1.2470599E+000	3.0683131E+000	1.2469904E+000	4.087171501583523E-005	6.927168287367622E-001	4.413660583403958E-002	8.340670809480878E-004	2	2.460104935701757E-006	0.000000000000000E+000	0.000000000000000E+000	0.000000000000000E+000	-2.584619624785039E-002	0.000000000000000E+000	8.340670809480878E-004	8.340670809480878E-004	0.0000000E+000	0.0000000E+000	1.2470599E+000	1.000000000000000E+000	3.8261572E-003	2.4605747E+003
1	1	0	0	0	0	6	116	1.343216687476577E+005	1.2470599E+000	3.0784385E+000	1.2469511E+000	4.225833290153080E-005	6.927590870696637E-001	4.413673571319766E-002	8.763254138496186E-004	2	2.589984093775977E-006	0.000000000000000E+000	0.000000000000000E+000	0.000000000000000E+000	-2.584777296306788E-002	0.000000000000000E+000	8.763254138496186E-004	8.763254138496186E-004	0.0000000E+000	0.0000000E+000	1.2470599E+000	1.000000000000000E+000	3.8386623E-003	2.4687725E+003
1	1	0	0	0	0	6	116	1.343217907476705E+005	1.2470599E+000	3.0885246E+000	1.2470890E+000	4.225757764445411E-005	6.928013446473081E-001	4.413686601892101E-002	9.185829914940726E-004	2	2.720289817126353E-006	0.000000000000000E+000	0.000000000000000E+000	0.000000000000000E+000	-2.584934965010571E-002	0.000000000000000E+000	9.185829914940726E-004	9.185829914940726E-004	0.0000000E+000	0.0000000E+000	1.2470599E+000	1.000000000000000E+000	3.8516652E-003	2.4765872E+003
1	1	0	0	0	0	6	116	1.343219147476833E+005	1.2470599E+000	3.0986893E+000	1.2468920E+000	4.295059065024058E-005	6.928442952379584E-001	4.413699889476405E-002	9.615335821443132E-004	2	2.853165660170187E-006	0.000000000000000E+000	0.000000000000000E+000	0.000000000000000E+000	-2.585095219439055E-002	0.000000000000000E+000	9.615335821443132E-004	9.615335821443132E-004	0.0000000E+000	0.0000000E+000	1.2470599E+000	1.000000000000000E+000	3.8637309E-003	2.4851306E+003
1	1	0	0	0	0	6	116	1.343220407476965E+005	1.2470599E+000	3.1086965E+000	1.2468920E+000	4.364284892876943E-005	6.928879380868872E-001	4.413713435203406E-002	1.005176431073083E-003	2	2.988622930182039E-006	0.000000000000000E+000	0.000000000000000E+000	0.000000000000000E+000	-2.585258056776252E-002	0.000000000000000E+000	1.005176431073083E-003	1.005176431073083E-003	0.0000000E+000	0.0000000E+000	1.2470599E+000	1.000000000000000E+000	3.8762086E-003	2.4931563E+003
1	1	0	0	0	0	6	116	1.343221667477097E+005	1.2470599E+000	3.1187429E+000	1.2468920E+000	4.364370286464691E-005	6.929315817897519E-001	4.413727024908914E-002	1.048820133937730E-003	2	3.124519985256424E-006	0.000000000000000E+000	0.000000000000000E+000	0.000000000000000E+000	-2.585420897299598E-002	0.000000000000000E+000	1.048820133937730E-003	1.048820133937730E-003	0.0000000E+000	0.0000000E+000	1.2470599E+000	1.000000000000000E+000	3.8887355E-003	2.5012134E+003
1	1	0	0	0	0	6	116	1.343222967477231E+005	1.2470599E+000	3.1287503E+000	1.2470496E+000	4.503014538023207E-005	6.929766119351320E-001	4.413741091463672E-002	1.093850279317962E-003	2	3.265185532834447E-006	0.000000000000000E+000	0.000000000000000E+000	0.000000000000000E+000	-2.585588910826379E-002	0.000000000000000E+000	1.093850279317962E-003	1.093850279317962E-003	0.0000000E+000	0.0000000E+000	1.2470599E+000	1.000000000000000E+000	3.9017068E-003	2.5089221E+003
1	1	0	0	0	0	6	116	1.343224287477368E+005	1.2470599E+000	3.1389544E+000	1.2468920E+000	4.572150581412845E-005	6.930223334409462E-001	4.413755420325703E-002	1.139571785132090E-003	2	3.408474153150654E-006	0.000000000000000E+000	0.000000000000000E+000	0.000000000000000E+000	-2.585759503911894E-002	0.000000000000000E+000	1.139571785132090E-003	1.139571785132090E-003	0.0000000E+000	0.0000000E+000	1.2470599E+000	1.000000000000000E+000	3.9139371E-003	2.5174229E+003
1	1	0	0	0	0	6	116	1.343225627477507E+005	1.2470599E+000	3.1490798E+000	1.2469313E+000	4.641448577245077E-005	6.930687479267187E-001	4.413770013292763E-002	1.185986270904541E-003	2	3.554403823748109E-006	0.000000000000000E+000	0.000000000000000E+000	0.000000000000000E+000	-2.585932682598805E-002	0.000000000000000E+000	1.185986270904541E-003	1.185986270904541E-003	0.0000000E+000	0.0000000E+000	1.2470599E+000	1.000000000000000E+000	3.9266860E-003	2.5254636E+003
1	1	0	0	0	0	6	116	1.343227007477654E+005	1.2470599E+000	3.1592052E+000	1.2469313E+000	4.780019515090518E-005	6.931165481218695E-001	4.413785090544237E-002	1.233786466055446E-003	2	3.705176338492100E-006	0.000000000000000E+000	0.000000000000000E+000	0.000000000000000E+000	-2.586111031553717E-002	0.000000000000000E+000	1.233786466055446E-003	1.233786466055446E-003	0.0000000E+000	0.0000000E+000	1.2470599E+000	1.000000000000000E+000	3.9393120E-003	2.5335840E+003
1	1	0	0	0	0	6	116	1.343228387477798E+005	1.2470599E+000	3.1693699E+000	1.2469904E+000	4.779980116420322E-005	6.931643479230337E-001	4.413800216245452E-002	1.281586267219649E-003	2	3.856433350643562E-006	0.000000000000000E+000	0.000000000000000E+000	0.000000000000000E+000	-2.586289379038612E-002	0.000000000000000E+000	1.281586267219649E-003	1.281586267219649E-003	0.0000000E+000	0.0000000E+000	1.2470599E+000	1.000000000000000E+000	3.9521740E-003	2.5416152E+003
1	1	0	0	0	0	6	116	1.343229787477944E+005	1.2470599E+000	3.1794560E+000	1.2469708E+000	4.849296788374583E-005	6.932128408909175E-001	4.413815610235439E-002	1.330079235103395E-003	2	4.010373250512567E-006	0.000000000000000E+000	0.000000000000000E+000	0.000000000000000E+000	-2.586470312821736E-002	0.000000000000000E+000	1.330079235103395E-003	1.330079235103395E-003	0.0000000E+000	0.0000000E+000	1.2470599E+000	1.000000000000000E+000	3.9646886E-003	2.5497439E+003
1	1	0	0	0	0	6	116	1.343231207478093E+005	1.2470599E+000	3.1895421E+000	1.2468722E+000	4.918590459558699E-005	6.932620267955131E-001	4.413831273749219E-002	1.379265139698982E-003	2	4.167008388310245E-006	0.000000000000000E+000	0.000000000000000E+000	0.000000000000000E+000	-2.586653832044897E-002	0.000000000000000E+000	1.379265139698982E-003	1.379265139698982E-003	0.0000000E+000	0.0000000E+000	1.2470599E+000	1.000000000000000E+000	3.9769514E-003	2.5580344E+003
1	1	0	0	0	0	6	116	1.343232667478241E+005	1.2470599E+000	3.1996675E+000	1.2469511E+000	5.057160304652320E-005	6.933125983985596E-001	4.413847429796219E-002	1.429836742745505E-003	2	4.328568858305570E-006	0.000000000000000E+000	0.000000000000000E+000	0.000000000000000E+000	-2.586842521495288E-002	0.000000000000000E+000	1.429836742745505E-003	1.429836742745505E-003	0.0000000E+000	0.0000000E+000	1.2470599E+000	1.000000000000000E+000	3.9898288E-003	2.5659927E+003
1	1	0	0	0	0	6	116	1.343234127478395E+005	1.2470599E+000	3.2097139E+000	1.2469904E+000	5.057105514738295E-005	6.933631694537070E-001	4.413863636752844E-002	1.480407797892888E-003	2	4.490638424559101E-006	0.000000000000000E+000	0.000000000000000E+000	0.000000000000000E+000	-2.587031208901393E-002	0.000000000000000E+000	1.480407797892888E-003	1.480407797892888E-003	0.0000000E+000	0.0000000E+000	1.2470599E+000	1.000000000000000E+000	4.0024826E-003	2.5739683E+003
1	1	0	0	0	0	6	116	1.343235607478549E+005	1.2470599E+000	3.2197607E+000	1.2468525E+000	5.126314911577437E-005	6.934144326028228E-001	4.413880116772466E-002	1.531670947008663E-003	2	4.655438620777830E-006	0.000000000000000E+000	0.000000000000000E+000	0.000000000000000E+000	-2.587222478603148E-002	0.000000000000000E+000	1.531670947008663E-003	1.531670947008663E-003	0.0000000E+000	0.0000000E+000	1.2470599E+000	1.000000000000000E+000	4.0145665E-003	2.5823108E+003
1	1	0	0	0	0	6	116	1.343237127478709E+005	1.2470599E+000	3.2297678E+000	1.2471087E+000	5.264931811226739E-005	6.934670819209351E-001	4.413897095109754E-002	1.584320265120930E-003	2	4.825221993659534E-006	0.000000000000000E+000	0.000000000000000E+000	0.000000000000000E+000	-2.587418920287801E-002	0.000000000000000E+000	1.584320265120930E-003	1.584320265120930E-003	0.0000000E+000	0.0000000E+000	1.2470599E+000	1.000000000000000E+000	4.0278714E-003	2.5898044E+003
1	1	0	0	0	0	6	116	1.343238667478869E+005	1.2470599E+000	3.2398932E+000	1.2470496E+000	5.334226548671722E-005	6.935204241864218E-001	4.413914350660695E-002	1.637662530607647E-003	2	4.997777503068512E-006	0.000000000000000E+000	0.000000000000000E+000	0.000000000000000E+000	-2.587617947452276E-002	0.000000000000000E+000	1.637662530607647E-003	1.637662530607647E-003	0.0000000E+000	0.0000000E+000	1.2470599E+000	1.000000000000000E+000	4.0403074E-003	2.5980469E+003
1	1	0	0	0	0	6	116	1.343240267479038E+005	1.2470599E+000	3.2499793E+000	1.2469904E+000	5.541999207602607E-005	6.935758441784978E-001	4.413932334609350E-002	1.693082522683673E-003	2	5.177616989614220E-006	0.000000000000000E+000	0.000000000000000E+000	0.000000000000000E+000	-2.587824726894009E-002	0.000000000000000E+000	1.693082522683673E-003	1.693082522683673E-003	0.0000000E+000	0.0000000E+000	1.2470599E+000	1.000000000000000E+000	4.0526930E-003	2.6062583E+003
1	1	0	0	0	0	6	116	1.343241867479202E+005	1.2470599E+000	3.2601833E+000	1.2469313E+000	5.542115257845985E-005	6.936312653310762E-001	4.413950375083606E-002	1.748503675262133E-003	2	5.358021732175533E-006	0.000000000000000E+000	0.000000000000000E+000	0.000000000000000E+000	-2.588031510665732E-002	0.000000000000000E+000	1.748503675262133E-003	1.748503675262133E-003	0.0000000E+000	0.0000000E+000	1.2470599E+000	1.000000000000000E+000	4.0652249E-003	2.6145652E+003
1	1	0	0	0	0	6	116	1.343243527479377E+005	1.2470599E+000	3.2703481E+000	1.2469708E+000	5.749853928883870E-005	6.936887638703650E-001	4.413969150137610E-002	1.806002214550972E-003	2	5.545772272221028E-006	0.000000000000000E+000	0.000000000000000E+000	0.000000000000000E+000	-2.588246045446579E-002	0.000000000000000E+000	1.806002214550972E-003	1.806002214550972E-003	0.0000000E+000	0.0000000E+000	1.2470599E+000	1.000000000000000E+000	4.0780283E-003	2.6226340E+003
1	1	0	0	0	0	6	116	1.343245187479546E+005	1.2470599E+000	3.2804341E+000	1.2469904E+000	5.749985317389170E-005	6.937462637235390E-001	4.413987983917819E-002	1.863502067724863E-003	2	5.734110074311072E-006	0.000000000000000E+000	0.000000000000000E+000	0.000000000000000E+000	-2.588460585129709E-002	0.000000000000000E+000	1.863502067724863E-003	1.863502067724863E-003	0.0000000E+000	0.0000000E+000	1.2470599E+000	1.000000000000000E+000	4.0906700E-003	2.6306812E+003
1	1	0	0	0	0	6	116	1.343246887479725E+005	1.2470599E+000	3.2904809E+000	1.2470299E+000	5.888373394807180E-005	6.938051474574870E-001	4.414007330234634E-002	1.922385801672935E-003	2	5.927573242456297E-006	0.000000000000000E+000	0.000000000000000E+000	0.000000000000000E+000	-2.588680288258071E-002	0.000000000000000E+000	1.922385801672935E-003	1.922385801672935E-003	0.0000000E+000	0.0000000E+000	1.2470599E+000	1.000000000000000E+000	4.1033281E-003	2.6386543E+003
1	1	0	0	0	0	6	116	1.343248607479904E+005	1.2470599E+000	3.3004880E+000	1.2469313E+000	5.957725074556139E-005	6.938647247082326E-001	4.414026964240922E-002	1.981963052418497E-003	2	6.123913305337847E-006	0.000000000000000E+000	0.000000000000000E+000	0.000000000000000E+000	-2.588902578990850E-002	0.000000000000000E+000	1.981963052418497E-003	1.981963052418497E-003	0.0000000E+000	0.0000000E+000	1.2470599E+000	1.000000000000000E+000	4.1154819E-003	2.6468884E+003
1	1	0	0	0	0	6	116	1.343250367480088E+005	1.2470599E+000	3.3105741E+000	1.2468722E+000	6.096258746253119E-005	6.939256872956951E-001	4.414047116007275E-002	2.042925639881028E-003	2	6.325430968866230E-006	0.000000000000000E+000	0.000000000000000E+000	0.000000000000000E+000	-2.589130038601179E-002	0.000000000000000E+000	2.042925639881028E-003	2.042925639881028E-003	0.0000000E+000	0.0000000E+000	1.2470599E+000	1.000000000000000E+000	4.1278629E-003	2.6551030E+003
1	1	0	0	0	0	6	116	1.343252167480278E+005	1.2470599E+000	3.3206599E+000	1.2469904E+000	6.234805590576596E-005	6.939880353516009E-001	4.414067788391802E-002	2.105273695786794E-003	2	6.532154814137270E-006	0.000000000000000E+000	0.000000000000000E+000	0.000000000000000E+000	-2.589362667580549E-002	0.000000000000000E+000	2.105273695786794E-003	2.105273695786794E-003	0.0000000E+000	0.0000000E+000	1.2470599E+000	1.000000000000000E+000	4.1408311E-003	2.6629392E+003
1	1	0	0	0	0	6	116	1.343254007480470E+005	1.2470599E+000	3.3306670E+000	1.2470890E+000	6.373376521799300E-005	6.940517691168189E-001	4.414088984432459E-002	2.169007461004787E-003	2	6.744115220710944E-006	0.000000000000000E+000	0.000000000000000E+000	0.000000000000000E+000	-2.589600466827673E-002	0.000000000000000E+000	2.169007461004787E-003	2.169007461004787E-003	0.0000000E+000	0.0000000E+000	1.2470599E+000	1.000000000000000E+000	4.1536381E-003	2.6707532E+003
1	1	0	0	0	0	6	116	1.343255887480667E+005	1.2470599E+000	3.3407924E+000	1.2467737E+000	6.511944161521064E-005	6.941168885584341E-001	4.414110706776857E-002	2.234126902619998E-003	2	6.961338664693284E-006	0.000000000000000E+000	0.000000000000000E+000	0.000000000000000E+000	-2.589843436219742E-002	0.000000000000000E+000	2.234126902619998E-003	2.234126902619998E-003	0.0000000E+000	0.0000000E+000	1.2470599E+000	1.000000000000000E+000	4.1652122E-003	2.6795498E+003
1	1	0	0	0	0	6	116	1.343257807480865E+005	1.2470599E+000	3.3507998E+000	1.2469708E+000	6.650547895166609E-005	6.941833940373858E-001	4.414132958579487E-002	2.300632381571664E-003	2	7.183856690989865E-006	0.000000000000000E+000	0.000000000000000E+000	0.000000000000000E+000	-2.590091577103467E-002	0.000000000000000E+000	2.300632381571664E-003	2.300632381571664E-003	0.0000000E+000	0.0000000E+000	1.2470599E+000	1.000000000000000E+000	4.1783494E-003	2.6871519E+003
1	1	0	0	0	0	6	116	1.343259767481070E+005	1.2470599E+000	3.3608069E+000	1.2471087E+000	6.788989616764916E-005	6.942512839335534E-001	4.414155741771751E-002	2.368522277739313E-003	2	7.411688613630230E-006	0.000000000000000E+000	0.000000000000000E+000	0.000000000000000E+000	-2.590344883433962E-002	0.000000000000000E+000	2.368522277739313E-003	2.368522277739313E-003	0.0000000E+000	0.0000000E+000	1.2470599E+000	1.000000000000000E+000	4.1912915E-003	2.6948789E+003
1	1	0	0	0	0	6	116	1.343261767481277E+005	1.2470599E+000	3.3708141E+000	1.2471678E+000	6.927558388974931E-005	6.943205595174432E-001	4.414179059511953E-002	2.437797861629062E-003	2	7.644866015649177E-006	0.000000000000000E+000	0.000000000000000E+000	0.000000000000000E+000	-2.590603359951656E-002	0.000000000000000E+000	2.437797861629062E-003	2.437797861629062E-003	0.0000000E+000	0.0000000E+000	1.2470599E+000	1.000000000000000E+000	4.2039710E-003	2.7027751E+003
1	1	0	0	0	0	6	116	1.343263807481490E+005	1.2470599E+000	3.3808212E+000	1.2468722E+000	7.066142433219486E-005	6.943912209417754E-001	4.414202914158186E-002	2.508459285961257E-003	2	7.883412477975582E-006	0.000000000000000E+000	0.000000000000000E+000	0.000000000000000E+000	-2.590867007226369E-002	0.000000000000000E+000	2.508459285961257E-003	2.508459285961257E-003	0.0000000E+000	0.0000000E+000	1.2470599E+000	1.000000000000000E+000	4.2154519E-003	2.7114417E+003
1	1	0	0	0	0	6	116	1.343265907481711E+005	1.2470599E+000	3.3908679E+000	1.2469904E+000	7.273969776100583E-005	6.944639606395364E-001	4.414227543088065E-002	2.581198983722263E-003	2	8.129701776771192E-006	0.000000000000000E+000	0.000000000000000E+000	0.000000000000000E+000	-2.591138408818672E-002	0.000000000000000E+000	2.581198983722263E-003	2.581198983722263E-003	0.0000000E+000	0.0000000E+000	1.2470599E+000	1.000000000000000E+000	4.2283800E-003	2.7192412E+003
1	1	0	0	0	0	6	116	1.343268087481938E+005	1.2470599E+000	3.4009933E+000	1.2468920E+000	7.551041543483734E-005	6.945394710549713E-001	4.414253186155054E-002	2.656709399157100E-003	2	8.386132446663863E-006	0.000000000000000E+000	0.000000000000000E+000	0.000000000000000E+000	-2.591420148331143E-002	0.000000000000000E+000	2.656709399157100E-003	2.656709399157100E-003	0.0000000E+000	0.0000000E+000	1.2470599E+000	1.000000000000000E+000	4.2406712E-003	2.7275767E+003
1	1	0	0	0	0	6	116	1.343270327482170E+005	1.2470599E+000	3.4110398E+000	1.2468525E+000	7.758969644705455E-005	6.946170607514183E-001	4.414279613696257E-002	2.734299095604154E-003	2	8.650407858690201E-006	0.000000000000000E+000	0.000000000000000E+000	0.000000000000000E+000	-2.591709645920632E-002	0.000000000000000E+000	2.734299095604154E-003	2.734299095604154E-003	0.0000000E+000	0.0000000E+000	1.2470599E+000	1.000000000000000E+000	4.2530638E-003	2.7357205E+003
1	1	0	0	0	0	6	116	1.343272607482411E+005	1.2470599E+000	3.4211259E+000	1.2470101E+000	7.897456268469492E-005	6.946960353141030E-001	4.414306592414591E-002	2.813273658288849E-003	2	8.920195042026735E-006	0.000000000000000E+000	0.000000000000000E+000	0.000000000000000E+000	-2.592004310632252E-002	0.000000000000000E+000	2.813273658288849E-003	2.813273658288849E-003	0.0000000E+000	0.0000000E+000	1.2470599E+000	1.000000000000000E+000	4.2661787E-003	2.7434629E+003
1	1	0	0	0	0	6	116	1.343274987482657E+005	1.2470599E+000	3.4311726E+000	1.2469116E+000	8.243763678603702E-005	6.947784729508890E-001	4.414334836918010E-002	2.895711295074886E-003	2	9.202640076214075E-006	0.000000000000000E+000	0.000000000000000E+000	0.000000000000000E+000	-2.592311896538959E-002	0.000000000000000E+000	2.895711295074886E-003	2.895711295074886E-003	0.0000000E+000	0.0000000E+000	1.2470599E+000	1.000000000000000E+000	4.2783692E-003	2.7517368E+003
1	1	0	0	0	0	6	116	1.343277427482912E+005	1.2470599E+000	3.4412191E+000	1.2469904E+000	8.451692865954504E-005	6.948629898795485E-001	4.414363879158099E-002	2.980228223734431E-003	2	9.493062477113068E-006	0.000000000000000E+000	0.000000000000000E+000	0.000000000000000E+000	-2.592627240563209E-002	0.000000000000000E+000	2.980228223734431E-003	2.980228223734431E-003	0.0000000E+000	0.0000000E+000	1.2470599E+000	1.000000000000000E+000	4.2911675E-003	2.7596194E+003
1	1	0	0	0	0	6	116	1.343279947483176E+005	1.2470599E+000	3.4512262E+000	1.2470692E+000	8.728691260019938E-005	6.949502767921487E-001	4.414393960931699E-002	3.067515136334630E-003	2	9.793880213104789E-006	0.000000000000000E+000	0.000000000000000E+000	0.000000000000000E+000	-2.592952919769971E-002	0.000000000000000E+000	3.067515136334630E-003	3.067515136334630E-003	0.0000000E+000	0.0000000E+000	1.2470599E+000	1.000000000000000E+000	4.3039182E-003	2.7674697E+003
1	1	0	0	0	0	6	116	1.343282567483447E+005	1.2470599E+000	3.4612334E+000	1.2469904E+000	9.075038161542681E-005	6.950410271737641E-001	4.414425327229579E-002	3.158265517950057E-003	2	1.010754319191037E-005	0.000000000000000E+000	0.000000000000000E+000	0.000000000000000E+000	-2.593291521645296E-002	0.000000000000000E+000	3.158265517950057E-003	3.158265517950057E-003	0.0000000E+000	0.0000000E+000	1.2470599E+000	1.000000000000000E+000	4.3161251E-003	2.7756694E+003
1	1	0	0	0	0	6	116	1.343285287483733E+005	1.2470599E+000	3.4712801E+000	1.2471087E+000	9.421354293823242E-005	6.951352407167024E-001	4.414457985043631E-002	3.252479060888289E-003	2	1.043412133243382E-005	0.000000000000000E+000	0.000000000000000E+000	0.000000000000000E+000	-2.593643045041145E-002	0.000000000000000E+000	3.252479060888289E-003	3.252479060888289E-003	0.0000000E+000	0.0000000E+000	1.2470599E+000	1.000000000000000E+000	4.3290635E-003	2.7834624E+003
1	1	0	0	0	0	6	116	1.343288127484026E+005	1.2470599E+000	3.4814448E+000	1.2468525E+000	9.837093293666840E-005	6.952336116496390E-001	4.414492182515727E-002	3.350849993824958E-003	2	1.077609605339147E-005	0.000000000000000E+000	0.000000000000000E+000	0.000000000000000E+000	-2.594010080218044E-002	0.000000000000000E+000	3.350849993824958E-003	3.350849993824958E-003	0.0000000E+000	0.0000000E+000	1.2470599E+000	1.000000000000000E+000	4.3408484E-003	2.7921865E+003
1	1	0	0	0	0	6	116	1.343291147484342E+005	1.2470599E+000	3.4914916E+000	1.2468920E+000	1.046061699920230E-004	6.953382178196311E-001	4.414528653333744E-002	3.455456163816981E-003	2	1.114080423355451E-005	0.000000000000000E+000	0.000000000000000E+000	0.000000000000000E+000	-2.594400379902733E-002	0.000000000000000E+000	3.455456163816981E-003	3.455456163816981E-003	0.0000000E+000	0.0000000E+000	1.2470599E+000	1.000000000000000E+000	4.3535130E-003	2.8001555E+003
1	1	0	0	0	0	6	116	1.343294267484667E+005	1.2470599E+000	3.5014987E+000	1.2470101E+000	1.080700325965881E-004	6.954462878522277E-001	4.414566440775792E-002	3.563526196413569E-003	2	1.151867865403777E-005	0.000000000000000E+000	0.000000000000000E+000	0.000000000000000E+000	-2.594803603724522E-002	0.000000000000000E+000	3.563526196413569E-003	3.563526196413569E-003	0.0000000E+000	0.0000000E+000	1.2470599E+000	1.000000000000000E+000	4.3664044E-003	2.8079153E+003
1	1	0	0	0	0	6	116	1.343297607485019E+005	1.2470599E+000	3.5115058E+000	1.2468525E+000	1.156900152895186E-004	6.955619778675172E-001	4.414607008601004E-002	3.679216211703088E-003	2	1.192435690615390E-005	0.000000000000000E+000	0.000000000000000E+000	0.000000000000000E+000	-2.595235258726255E-002	0.000000000000000E+000	3.679216211703088E-003	3.679216211703088E-003	0.0000000E+000	0.0000000E+000	1.2470599E+000	1.000000000000000E+000	4.3783300E-003	2.8162961E+003
1	1	0	0	0	0	6	116	1.343301127485381E+005	1.2470599E+000	3.5216312E+000	1.2469511E+000	1.219242337677214E-004	6.956839021012849E-001	4.414649884705332E-002	3.801140445470809E-003	2	1.235311794943461E-005	0.000000000000000E+000	0.000000000000000E+000	0.000000000000000E+000	-2.595690174435330E-002	0.000000000000000E+000	3.801140445470809E-003	3.801140445470809E-003	0.0000000E+000	0.0000000E+000	1.2470599E+000	1.000000000000000E+000	4.3913019E-003	2.8241936E+003
1	1	0	0	0	0	6	116	1.343304987485786E+005	1.2470599E+000	3.5316780E+000	1.2470496E+000	1.337014316850238E-004	6.958176035329700E-001	4.414697036845578E-002	3.934841877155833E-003	2	1.282463935189937E-005	0.000000000000000E+000	0.000000000000000E+000	0.000000000000000E+000	-2.596189032453295E-002	0.000000000000000E+000	3.934841877155833E-003	3.934841877155833E-003	0.0000000E+000	0.0000000E+000	1.2470599E+000	1.000000000000000E+000	4.4041774E-003	2.8320269E+003
1	1	0	0	0	0	6	116	1.343309127486218E+005	1.2470599E+000	3.5417244E+000	1.2468525E+000	1.433991516298718E-004	6.959610026845998E-001	4.414747753079123E-002	4.078241028785705E-003	2	1.333180168734682E-005	0.000000000000000E+000	0.000000000000000E+000	0.000000000000000E+000	-2.596724073968247E-002	0.000000000000000E+000	4.078241028785705E-003	4.078241028785705E-003	0.0000000E+000	0.0000000E+000	1.2470599E+000	1.000000000000000E+000	4.4160080E-003	2.8405320E+003
1	1	0	0	0	0	6	116	1.343313787486702E+005	1.2470599E+000	3.5517316E+000	1.2468328E+000	1.614107329315609E-004	6.961224134175313E-001	4.414805001567178E-002	4.239651761717265E-003	2	1.390428656790343E-005	0.000000000000000E+000	0.000000000000000E+000	0.000000000000000E+000	-2.597326319114718E-002	0.000000000000000E+000	4.239651761717265E-003	4.239651761717265E-003	0.0000000E+000	0.0000000E+000	1.2470599E+000	1.000000000000000E+000	4.4284156E-003	2.8486028E+003
1	1	0	0	0	0	6	116	1.343319067487253E+005	1.2470599E+000	3.5618176E+000	1.2469904E+000	1.828864718145794E-004	6.963052998893460E-001	4.414870051200311E-002	4.422538233531845E-003	2	1.455478289922457E-005	0.000000000000000E+000	0.000000000000000E+000	0.000000000000000E+000	-2.598008693130407E-002	0.000000000000000E+000	4.422538233531845E-003	4.422538233531845E-003	0.0000000E+000	0.0000000E+000	1.2470599E+000	1.000000000000000E+000	4.4415523E-003	2.8563311E+003
1	1	0	0	0	0	6	116	1.343325247487901E+005	1.2470599E+000	3.5719430E+000	1.2468722E+000	2.140601927704281E-004	6.965193600821163E-001	4.414946405011892E-002	4.636598426302273E-003	2	1.531832101504121E-005	0.000000000000000E+000	0.000000000000000E+000	0.000000000000000E+000	-2.598807380490332E-002	0.000000000000000E+000	4.636598426302273E-003	4.636598426302273E-003	0.0000000E+000	0.0000000E+000	1.2470599E+000	1.000000000000000E+000	4.4537564E-003	2.8647227E+003
1	1	0	0	0	0	6	116	1.343332747488683E+005	1.2470599E+000	3.5819895E+000	1.2468920E+000	2.597813047965368E-004	6.967791413869129E-001	4.415039331050687E-002	4.896379731098810E-003	2	1.624758140299221E-005	0.000000000000000E+000	0.000000000000000E+000	0.000000000000000E+000	-2.599776659466496E-002	0.000000000000000E+000	4.896379731098810E-003	4.896379731098810E-003	0.0000000E+000	0.0000000E+000	1.2470599E+000	1.000000000000000E+000	4.4663539E-003	2.8727344E+003
1	1	0	0	0	0	6	116	1.343341887489634E+005	1.2470599E+000	3.5919969E+000	1.2468722E+000	3.165879029035568E-004	6.970957292898164E-001	4.415152895883587E-002	5.212967634002367E-003	2	1.738322973198619E-005	0.000000000000000E+000	0.000000000000000E+000	0.000000000000000E+000	-2.600957891497925E-002	0.000000000000000E+000	5.212967634002367E-003	5.212967634002367E-003	0.0000000E+000	0.0000000E+000	1.2470599E+000	1.000000000000000E+000	4.4787610E-003	2.8808059E+003
1	1	0	0	0	0	6	116	1.343353967490895E+005	1.2470599E+000	3.6020041E+000	1.2469708E+000	4.184238160318798E-004	6.975141531058484E-001	4.415303409956853E-002	5.631391450034246E-003	2	1.888837046464670E-005	0.000000000000000E+000	0.000000000000000E+000	0.000000000000000E+000	-2.602519087013221E-002	0.000000000000000E+000	5.631391450034246E-003	5.631391450034246E-003	0.0000000E+000	0.0000000E+000	1.2470599E+000	1.000000000000000E+000	4.4915937E-003	2.8886035E+003
1	1	0	0	0	0	6	116	1.343370787492648E+005	1.2470599E+000	3.6120112E+000	1.2471087E+000	5.826073561112086E-004	6.980967604619596E-001	4.415513569631603E-002	6.213998806145455E-003	2	2.098996721214969E-005	0.000000000000000E+000	0.000000000000000E+000	0.000000000000000E+000	-2.604692873391264E-002	0.000000000000000E+000	6.213998806145455E-003	6.213998806145455E-003	0.0000000E+000	0.0000000E+000	1.2470599E+000	1.000000000000000E+000	4.5045707E-003	2.8963083E+003
1	1	0	0	0	0	6	116	1.343396447495325E+005	1.2470599E+000	3.6220579E+000	1.2469511E+000	8.888036071591907E-004	6.989855640691187E-001	4.415835079331107E-002	7.102802413304646E-003	2	2.420506420718754E-005	0.000000000000000E+000	0.000000000000000E+000	0.000000000000000E+000	-2.608009119150491E-002	0.000000000000000E+000	7.102802413304646E-003	7.102802413304646E-003	0.0000000E+000	0.0000000E+000	1.2470599E+000	1.000000000000000E+000	4.5165289E-003	2.9047312E+003
[truncated: 3,498,925 more chars]
