# Supplementary material for: Experimental data of cathodes manufactured in a convective dryer at the pilot-plant scale, and charge and discharge capacities of half-coin lithium-ion cells
Source: Data Brief. 2021 Dec 16;40:107720. doi: 10.1016/j.dib.2021.107720 (PMC8703052; doi:10.1016/j.dib.2021.107720)
Supplement: Supplementary file 1 [file mmc1.zip › Half-coin cells data.xlsx]

## Sheet: NEX_CAT2_3
		Half-cell ID	NEX_CAT2_3_1	NEX_CAT2_3_2	NEX_CAT2_3_3	Average	Std. Deviation
		Coating ID	NEX_CAT2_3	NEX_CAT2_3	NEX_CAT2_3
		Assembly date	2020-08-27	2020-08-17	2020-09-29
		Active material	NMC622 (BASF)	NMC622 (BASF)	NMC622 (BASF)
		Dry composition (%)	96	96	96	96	0
		Capacity of active -powder form (mAh/g)	187	187	187	187	0
		Coated foil mass (g)	0.0523	0.052	0.0502	0.0515	0.00113578
		Bare foil mass (g)	0.00688976	0.00688976	0.00688976	0.00688976	1.0623e-18
		Foil thickness (um)	15	15	15	15	0
		Total thickness (um)	98	99	93	96.6667	3.21455
		Area (cm2)	1.71946	1.71946	1.71946	1.71946	0
		Theoretical density at 0% porosity (g/cm3)	4.53	4.53	4.53	4.53	0
		V after assembly (V)	3.31	3.28	3.35	3.31333	0.0351188
		V open circuit on testing equipment (V)	3.31	3.28	3.33	3.30667	0.0251661
		Testing equipment	Maccor#2	Maccor#2	Maccor #2
		Channel	11	11	21		5.7735
		Coating mass (g)	0.0454102	0.0451102	0.0433102	0.0446102	0.00113578
		Expected capacity (mAh)	8.15205	8.09819	7.77505	8.00843	0.203896
		Coating thickness (um)	83	84	78	81.6667	3.21455
		Coating weight (g/m2)	264.095	262.351	251.882	259.443	6.60544
		Density (g/cm3)	3.18187	3.12322	3.22926	3.17812	0.0531185
		Porosity (%)	29.76	31.0547	28.7139	29.8429	1.17259
	Capacity charge (mAh)	At C/20	8.001	7.9687	7.6336	7.86777	0.203436
		At C/5- 1	7.1506	7.1459	6.8925	7.063	0.147676
		At C/5- 2	6.8443	6.8483	6.5981	6.76357	0.143312
		At C/5- 3	6.8715	6.8818	6.6163	6.78987	0.150401
		At C/5- 4	6.92	6.9112	6.6543	6.8285	0.150926
		At C/5- 5	6.9155	6.9503	6.6778	6.84787	0.148306
		At C/5- 6	6.9122	6.9722	6.6812	6.8552	0.153646
		At C/5	6.8666	6.9916	6.6897	6.8493	0.151692
		At C/5	6.0879	6.5304	6.349	6.32243	0.222443
		At C/5	1.9921	5.7717	5.8425	4.53543	2.20288
		At C/5	5.9947	6.5118	6.3496	6.28537	0.264467
		At C/5	0.1139	0.2128	0.3794	0.235367	0.134181
	Capacity discharge (mAh)	At C/20	7.1387	7.1282	6.8762	7.0477	0.148616
		At C/5- 1	6.8282	6.832	6.5842	6.74813	0.141983
		At C/5- 2	6.8553	6.8649	6.6021	6.7741	0.149034
		At C/5- 3	6.9005	6.8908	6.6383	6.80987	0.14866
		At C/5- 4	6.8883	6.9231	6.6611	6.82417	0.142288
		At C/5- 5	6.8764	6.9242	6.6565	6.81903	0.142773
		At C/5- 6	6.8158	6.924	6.6466	6.79547	0.139813
		At C/2	6.0393	6.4766	6.2928	6.26957	0.219574
		At C	1.9587	5.7049	5.7637	4.47577	2.18004
		At 2C	0.424	1.3732	2.3225	1.37323	0.94925
		At 5C	0.1068	0.1978	0.3628	0.222467	0.12977
		At 10C	0.0256	0.0632	0.2268	0.1052	0.106974
		Gravimetric charge capacity (mAh/g)
		Mass for normalisation: (weight electrode - weight of foil)(wt% active material) (g)	0.0435938	0.0433058	0.0415778	0.0428258	0.00109035
		At C/20	183.535	184.01	183.598	183.714	0.257892
		At C/5- 1	164.028	165.01	165.773	164.937	0.875108
		At C/5- 2	157.002	158.138	158.693	157.944	0.862103
		At C/5- 3	157.626	158.912	159.13	158.556	0.81311
		At C/5- 4	158.738	159.591	160.044	159.458	0.663239
		At C/5- 5	158.635	160.493	160.61	159.913	1.10812
		At C/5- 6	158.559	160.999	160.691	160.083	1.32883
		At C/5	157.513	161.447	160.896	159.952	2.13006
		At C/5	139.65	150.797	152.702	147.716	7.04991
		At C/5	45.6968	133.278	140.52	106.498	52.7797
		At C/5	137.513	150.368	152.716	146.865	8.18447
		At C/5	2.61276	4.91389	9.12506	5.55057	3.3025
		Gravimetric disharge capacity (mAh/g)
		At C/20	163.755	164.601	165.381	164.579	0.813518
		At C/5- 1	156.632	157.762	158.358	157.584	0.876677
		At C/5- 2	157.254	158.521	158.789	158.188	0.820006
		At C/5- 3	158.291	159.119	159.66	159.023	0.689479
		At C/5- 4	158.011	159.865	160.208	159.361	1.18205
		At C/5- 5	157.738	159.891	160.097	159.242	1.30666
		At C/5- 6	156.348	159.886	159.859	158.698	2.03512
		At C/2	138.536	149.555	151.35	146.48	6.93843
		At C	44.9307	131.735	138.624	105.097	52.2191
		At 2C	9.72615	31.7094	55.8591	32.4315	23.075
		At 5C	2.44989	4.56751	8.7258	5.24774	3.19277
		At 10C	0.587239	1.45939	5.45483	2.50049	2.59543
		Volume for normalisation: (area)(coating thickness) (cm3)	0.0142716	0.0144435	0.0134118	0.0140423	0.00055273
		Volumetric charge capacity (mAh/cm3)
		At C/20	560.626	551.715	569.17	560.504	8.72775
		At C/5- 1	501.039	494.749	513.912	503.233	9.76856
		At C/5- 2	479.576	474.144	491.962	481.894	9.13202
		At C/5- 3	481.482	476.464	493.319	483.755	8.65428
		At C/5- 4	484.881	478.499	496.152	486.511	8.93858
		At C/5- 5	484.565	481.206	497.904	487.892	8.83202
		At C/5- 6	484.334	482.722	498.158	488.405	8.48461
		At C/5	481.139	484.066	498.791	487.999	9.46063
		At C/5	426.576	452.134	473.388	450.7	23.4392
		At C/5	139.585	399.605	435.623	324.938	161.527
		At C/5	420.045	450.846	473.433	448.108	26.799
		At C/5	7.98091	14.7333	28.2885	17.0009	10.3419
		Volumetric discharge capacity (mAh/cm3)
		At C/20	500.205	493.523	512.697	502.142	9.73258
		At C/5- 1	478.448	473.016	490.925	480.796	9.18277
		At C/5- 2	480.347	475.293	492.26	482.634	8.71119
		At C/5- 3	483.514	477.087	494.959	485.187	9.05274
		At C/5- 4	482.66	479.323	496.659	486.214	9.19831
		At C/5- 5	481.826	479.399	496.316	485.847	9.14728
		At C/5- 6	477.579	479.385	495.578	484.181	9.91127
		At C/2	423.171	448.409	469.198	446.926	23.0496
		At C	137.245	394.981	429.748	320.658	159.788
		At 2C	29.7095	95.0739	173.168	99.3172	71.8234
		At 5C	7.48342	13.6947	27.0508	16.0763	9.99871
		At 10C	1.79378	4.37567	16.9105	7.6933	8.08601
		Capacity ratio 5C:0.2C	1.56695	2.85673	5.45843	3.29404	1.98226
		First cycle loss (%)	10.7774	10.5475	9.92192	10.4156	0.44273

## Sheet: NEX_CAT2_4
		Half-cell ID	NEX_CAT2_4_1	NEX_CAT2_4_2	NEX_CAT2_4_3	Average	Std. Deviation
		Coating ID	NEX_CAT2_4	NEX_CAT2_4	NEX_CAT2_4
		Assembly date	2020-08-26	2020-08-26	2020-09-07
		Active material	NMC622 (BASF)	NMC622 (BASF)	NMC622 (BASF)
		Dry composition (%)	96	96	96	96	0
		Capacity of active -powder form (mAh/g)	187	187	187	187	0
		Coated foil mass (g)	0.0348	0.0346	0.0356	0.035	0.00052915
		Bare foil mass (g)	0.00688976	0.00688976	0.00688976	0.00688976	1.0623e-18
		Foil thickness (um)	15	15	15	15	0
		Total thickness (um)	67	67	67	67	0
		Area (cm2)	1.71946	1.71946	1.71946	1.71946	0
		Theoretical density at 0% porosity (g/cm3)	4.53	4.53	4.53	4.53	0
		V after assembly (V)	3.34	3.34	3.34	3.34	0
		V open circuit on testing equipment (V)	3.33	3.32		3.325	0.00707107
		Testing equipment	Maccor#2	Maccor#2	Maccor#2
		Channel	2	3	23		11.8462
		Coating mass (g)	0.0279102	0.0277102	0.0287102	0.0281102	0.00052915
		Expected capacity (mAh)	5.01045	4.97454	5.15406	5.04635	0.0949931
		Coating thickness (um)	52	52	52	52	0
		Coating weight (g/m2)	162.319	161.156	166.972	163.483	3.07741
		Density (g/cm3)	3.12153	3.09916	3.211	3.1439	0.059181
		Porosity (%)	31.0921	31.5859	29.117	30.5983	1.30642
	Capacity charge (mAh)	At C/20	4.9469	4.8872	5.0353	4.95647	0.074512
		At C/5- 1	4.4546	4.3918	4.5048	4.4504	0.056617
		At C/5- 2	4.2535	4.1994	4.3035	4.25213	0.0520635
		At C/5- 3	4.2586	4.214	4.3166	4.26307	0.0514456
		At C/5- 4	4.2648	4.225	4.3413	4.27703	0.0591072
		At C/5- 5	4.2781	4.2379	4.3655	4.29383	0.0652387
		At C/5- 6	4.2888	4.2528	4.3819	4.30783	0.0666213
		At C/5	4.2986	4.2631	4.4001	4.3206	0.0711003
		At C/5	4.1225	4.087	4.1982	4.1359	0.0567982
		At C/5	3.9546	3.9286	3.915	3.93273	0.020121
		At C/5	4.0724	4.043	4.0984	4.07127	0.0277174
		At C/5	1.8986	1.6989	0.2936	1.29703	0.874716
	Capacity discharge (mAh)	At C/20	4.452	4.3732	4.4954	4.4402	0.0619487
		At C/5- 1	4.2504	4.1904	4.2942	4.245	0.0521103
		At C/5- 2	4.255	4.2052	4.3067	4.25563	0.050753
		At C/5- 3	4.2587	4.2148	4.3283	4.26727	0.0572329
		At C/5- 4	4.2693	4.2271	4.343	4.2798	0.0586591
		At C/5- 5	4.2777	4.2416	4.3643	4.29453	0.0630583
		At C/5- 6	4.2852	4.2514	4.3808	4.3058	0.0671145
		At C/2	4.107	4.0766	4.1771	4.12023	0.0515403
		At C	3.9281	3.9036	3.8818	3.9045	0.0231631
		At 2C	3.6323	3.6143	2.6841	3.31023	0.542322
		At 5C	1.8798	1.6836	0.2781	1.2805	0.873629
		At 10C	0.3553	0.2902	0.1396	0.2617	0.110638
		Gravimetric charge capacity (mAh/g)
		Mass for normalisation: (weight electrode - weight of foil)(wt% active material) (g)	0.0267938	0.0266018	0.0275618	0.0269858	0.000507984
		At C/20	184.628	183.717	182.691	183.679	0.969191
		At C/5- 1	166.255	165.094	163.443	164.931	1.41272
		At C/5- 2	158.749	157.861	156.14	157.583	1.3267
		At C/5- 3	158.94	158.41	156.615	157.988	1.21829
		At C/5- 4	159.171	158.824	157.511	158.502	0.875344
		At C/5- 5	159.667	159.309	158.389	159.122	0.659175
		At C/5- 6	160.067	159.869	158.984	159.64	0.576298
		At C/5	160.432	160.256	159.645	160.111	0.413381
		At C/5	153.86	153.636	152.319	153.272	0.832429
		At C/5	147.594	147.682	142.044	145.773	3.22962
		At C/5	151.99	151.982	148.698	150.89	1.89817
		At C/5	70.8596	63.864	10.6524	48.4587	32.9275
		Gravimetric disharge capacity (mAh/g)
		At C/20	166.158	164.395	163.102	164.552	1.53367
		At C/5- 1	158.634	157.523	155.802	157.32	1.42647
		At C/5- 2	158.805	158.079	156.256	157.714	1.31342
		At C/5- 3	158.943	158.44	157.04	158.141	0.986463
		At C/5- 4	159.339	158.903	157.573	158.605	0.919851
		At C/5- 5	159.652	159.448	158.346	159.149	0.702772
		At C/5- 6	159.932	159.816	158.944	159.564	0.539933
		At C/2	153.282	153.245	151.554	152.693	0.987166
		At C	146.605	146.742	140.84	144.729	3.36868
		At 2C	135.565	135.867	97.3847	122.939	22.1309
		At 5C	70.1579	63.2889	10.09	47.8456	32.8772
		At 10C	13.2605	10.909	5.06498	9.74484	4.21998
		Volume for normalisation: (area)(coating thickness) (cm3)	0.00894121	0.00894121	0.00894121	0.00894121	0
		Volumetric charge capacity (mAh/cm3)
		At C/20	553.269	546.593	563.156	554.339	8.33355
		At C/5- 1	498.21	491.186	503.824	497.74	6.33213
		At C/5- 2	475.718	469.668	481.311	475.566	5.82286
		At C/5- 3	476.289	471.301	482.776	476.788	5.75376
		At C/5- 4	476.982	472.531	485.538	478.35	6.61065
		At C/5- 5	478.47	473.974	488.245	480.229	7.29641
		At C/5- 6	479.666	475.64	490.079	481.795	7.45104
		At C/5	480.763	476.792	492.114	483.223	7.95197
		At C/5	461.067	457.097	469.534	462.566	6.3524
		At C/5	442.289	439.381	437.86	439.843	2.25036
		At C/5	455.464	452.176	458.372	455.337	3.09996
		At C/5	212.343	190.008	32.8367	145.062	97.8297
		Volumetric discharge capacity (mAh/cm3)
		At C/20	497.919	489.106	502.773	496.599	6.92844
		At C/5- 1	475.372	468.661	480.27	474.768	5.8281
		At C/5- 2	475.886	470.317	481.668	475.957	5.6763
		At C/5- 3	476.3	471.39	484.084	477.258	6.40102
		At C/5- 4	477.486	472.766	485.728	478.66	6.56053
		At C/5- 5	478.425	474.388	488.111	480.308	7.05254
		At C/5- 6	479.264	475.484	489.956	481.568	7.5062
		At C/2	459.334	455.934	467.174	460.814	5.76435
		At C	439.325	436.585	434.147	436.686	2.5906
		At 2C	406.242	404.229	300.194	370.222	60.6542
		At 5C	210.24	188.297	31.1032	143.213	97.7081
		At 10C	39.7373	32.4564	15.6131	29.269	12.374
		Capacity ratio 5C:0.2C	43.8673	39.6011	6.34816	29.9388	20.5412
		First cycle loss (%)	10.0042	10.5173	10.7223	10.4146	0.369873

## Sheet: NEX_CAT2_5
		Half-cell ID	NEX_CAT2_5_1	NEXT_CAT2_5_2	NEX_CAT2_5_3	Average	Std. Deviation
		Coating ID	NEX_CAT2_5	NEX_CAT2_5	NEX_CAT2_5
		Assembly date	2020-08-17	2020-08-17	2020-08-17
		Active material	NMC622 (BASF)	NMC622 (BASF)	NMC622 (BASF)
		Dry composition (%)	96	96	96	96	0
		Capacity of active -powder form (mAh/g)	187	187	187	187	0
		Coated foil mass (g)	0.0331	0.0342	0.0309	0.0327333	0.00168028
		Bare foil mass (g)	0.00688976	0.00688976	0.00688976	0.00688976	1.0623e-18
		Foil thickness (um)	15	15	15	15	0
		Total thickness (um)	67	65	64	65.3333	1.52753
		Area (cm2)	1.71946	1.71946	1.71946	1.71946	0
		Theoretical density at 0% porosity (g/cm3)	4.53	4.53	4.53	4.53	0
		V after assembly (V)	3.24	3.28	3.21	3.24333	0.0351188
		V open circuit on testing equipment (V)	3.22	3.16	3.09	3.15667	0.0650641
		Testing equipment	Maccor#2	Maccor#2	Maccor#2
		Channel	14	15	16		1
		Coating mass (g)	0.0262102	0.0273102	0.0240102	0.0258436	0.00168028
		Expected capacity (mAh)	4.70526	4.90273	4.31032	4.63944	0.301643
		Coating thickness (um)	52	50	49	50.3333	1.52753
		Coating weight (g/m2)	152.433	158.83	139.638	150.3	9.7721
		Density (g/cm3)	2.9314	3.1766	2.84975	2.98592	0.170107
		Porosity (%)	35.2893	29.8764	37.0915	34.0857	3.75512
	Capacity charge (mAh)	At C/20	4.6066	4.8713	4.2484	4.57543	0.312617
		At C/5- 1	4.1043	4.35	3.7811	4.07847	0.285328
		At C/5- 2	3.9304	4.159	3.6177	3.90237	0.271737
		At C/5- 3	3.9486	4.1844	3.6381	3.9237	0.274
		At C/5- 4	3.9668	4.1957	3.6482	3.9369	0.274972
		At C/5- 5	3.9799	4.2023	3.658	3.94673	0.273662
		At C/5- 6	3.9993	4.22	3.6705	3.96327	0.276516
		At C/5	4.016	4.2272	3.6862	3.97647	0.272658
		At C/5	3.8557	4.0413	3.5401	3.81237	0.253394
		At C/5	3.6891	3.9055	3.394	3.66287	0.256757
		At C/5	3.8248	3.9911	3.5052	3.7737	0.246948
		At C/5	2.0463	1.7107	1.9517	1.9029	0.17304
	Capacity discharge (mAh)	At C/20	4.088	4.3305	3.7682	4.06223	0.282034
		At C/5- 1	3.9204	4.1476	3.6095	3.8925	0.270133
		At C/5- 2	3.9383	4.1732	3.6304	3.91397	0.272217
		At C/5- 3	3.9546	4.1841	3.6401	3.92627	0.273105
		At C/5- 4	3.9684	4.1899	3.649	3.93577	0.271923
		At C/5- 5	3.985	4.2061	3.6612	3.95077	0.274058
		At C/5- 6	3.998	4.2108	3.6764	3.96173	0.26904
		At C/2	3.833	4.0222	3.5302	3.79513	0.248176
		At C	3.6378	3.8656	3.3679	3.62377	0.249147
		At 2C	3.325	3.6063	3.1305	3.35393	0.239216
		At 5C	2.03	1.6962	1.9375	1.8879	0.172339
		At 10C	0.2924	0.2986	0.3059	0.298967	0.00675747
		Gravimetric charge capacity (mAh/g)
		Mass for normalisation: (weight electrode - weight of foil)(wt% active material) (g)	0.0251618	0.0262178	0.0230498	0.0248098	0.00161307
		At C/20	183.079	185.801	184.314	184.398	1.36302
		At C/5- 1	163.116	165.918	164.04	164.358	1.42753
		At C/5- 2	156.205	158.633	156.951	157.263	1.24346
		At C/5- 3	156.928	159.601	157.836	158.122	1.35926
		At C/5- 4	157.651	160.032	158.274	158.653	1.23467
		At C/5- 5	158.172	160.284	158.7	159.052	1.09916
		At C/5- 6	158.943	160.959	159.242	159.715	1.088
		At C/5	159.607	161.234	159.923	160.255	0.862644
		At C/5	153.236	154.143	153.585	153.655	0.457592
		At C/5	146.615	148.964	147.246	147.608	1.21542
		At C/5	152.008	152.228	152.071	152.102	0.113611
		At C/5	81.3256	65.2495	84.6731	77.0827	10.3837
		Gravimetric disharge capacity (mAh/g)
		At C/20	162.468	165.174	163.481	163.708	1.36698
		At C/5- 1	155.807	158.198	156.596	156.867	1.21801
		At C/5- 2	156.519	159.174	157.502	157.732	1.34244
		At C/5- 3	157.167	159.59	157.923	158.227	1.23979
		At C/5- 4	157.715	159.811	158.309	158.612	1.08027
		At C/5- 5	158.375	160.429	158.838	159.214	1.07737
		At C/5- 6	158.891	160.608	159.498	159.666	0.870634
		At C/2	152.334	153.415	153.155	152.968	0.564186
		At C	144.576	147.442	146.114	146.044	1.43404
		At 2C	132.145	137.551	135.814	135.17	2.76039
		At 5C	80.6778	64.6964	84.057	76.4771	10.3413
		At 10C	11.6208	11.3892	13.2712	12.0937	1.0263
		Volume for normalisation: (area)(coating thickness) (cm3)	0.00894121	0.00859732	0.00842537	0.00865464	0.000262652
		Volumetric charge capacity (mAh/cm3)
		At C/20	515.21	566.607	504.239	528.685	33.2961
		At C/5- 1	459.032	505.972	448.775	471.26	30.4958
		At C/5- 2	439.582	483.755	429.382	450.906	28.9016
		At C/5- 3	441.618	486.71	431.803	453.377	29.2814
		At C/5- 4	443.653	488.024	433.002	454.893	29.1825
		At C/5- 5	445.119	488.792	434.165	456.025	28.9006
		At C/5- 6	447.288	490.851	435.648	457.929	29.0989
		At C/5	449.156	491.688	437.512	459.452	28.518
		At C/5	431.228	470.065	420.171	440.488	26.2042
		At C/5	412.595	454.269	402.831	423.232	27.3192
		At C/5	427.772	464.226	416.029	436.009	25.1322
		At C/5	228.862	198.981	231.646	219.829	18.109
		Volumetric discharge capacity (mAh/cm3)
		At C/20	457.209	503.703	447.244	469.385	30.135
		At C/5- 1	438.464	482.429	428.408	449.767	28.7296
		At C/5- 2	440.466	485.407	430.889	452.254	29.108
		At C/5- 3	442.289	486.675	432.04	453.668	29.0405
		At C/5- 4	443.832	487.35	433.097	454.759	28.7298
		At C/5- 5	445.689	489.234	434.545	456.489	28.9
		At C/5- 6	447.143	489.781	436.349	457.757	28.2532
		At C/2	428.689	467.843	418.996	438.51	25.862
		At C	406.858	449.628	399.733	418.74	26.9866
		At 2C	371.873	419.468	371.556	387.633	27.5707
		At 5C	227.039	197.294	229.96	218.098	18.0755
		At 10C	32.7025	34.7318	36.307	34.5804	1.80701
		Capacity ratio 5C:0.2C	50.7754	40.2821	52.701	47.9195	6.68387
		First cycle loss (%)	11.2578	11.1018	11.3031	11.2209	0.105609

## Sheet: NEX_CAT2_6
		Half-cell ID	NEX_CAT2_6_1	NEX_CAT2_6_2	NEX_CAT2_6_3	Average	Std. Deviation
		Coating ID	NEX_CAT2_6	NEX_CAT2_6	NEX_CAT2_6
		Assembly date	2020-08-17	2020-08-27	2020-08-17
		Active material	NMC622 (BASF)	NMC622 (BASF)	NMC622 (BASF)
		Dry composition (%)	96	96	96	96	0
		Capacity of active -powder form (mAh/g)	187	187	187	187	0
		Coated foil mass (g)	0.0392	0.0396	0.04	0.0396	0.0004
		Bare foil mass (g)	0.00688976	0.00688976	0.00688976	0.00688976	1.0623e-18
		Foil thickness (um)	15	15	15	15	0
		Total thickness (um)	76	75	80	77	2.64575
		Area (cm2)	1.71946	1.71946	1.71946	1.71946	0
		Theoretical density at 0% porosity (g/cm3)	4.53	4.53	4.53	4.53	0
		V after assembly (V)	3.23	3.31	3.28	3.27333	0.0404145
		V open circuit on testing equipment (V)	3.23		3.25	3.24	0.0141421
		Testing equipment	Maccor#2	Maccor#2	Maccor#2
		Channel	21		22		0.707107
		Coating mass (g)	0.0323102	0.0327102	0.0331102	0.0327102	0.0004
		Expected capacity (mAh)	5.80033	5.87214	5.94395	5.87214	0.071808
		Coating thickness (um)	61	60	65	62	2.64575
		Coating weight (g/m2)	187.909	190.235	192.561	190.235	2.32631
		Density (g/cm3)	3.08047	3.17058	2.96248	3.07118	0.104362
		Porosity (%)	31.9984	30.0092	34.603	32.2035	2.30379
	Capacity charge (mAh)	At C/20	5.7056	5.7655	5.7984	5.7565	0.0470501
		At C/5- 1	5.1654	5.1613	5.1783	5.16833	0.00887149
		At C/5- 2	4.9534	4.9388	4.9554	4.9492	0.00906201
		At C/5- 3	4.979	4.9632	4.9785	4.97357	0.00898128
		At C/5- 4	4.9944	4.9744	5.0011	4.98997	0.0138911
		At C/5- 5	5.0126	4.9975	5.0247	5.0116	0.0136275
		At C/5- 6	5.0302	5.0187	5.0494	5.03277	0.0155101
		At C/5	5.0461	5.0315	5.075	5.05087	0.0221383
		At C/5	4.8653	4.8216	4.8622	4.8497	0.0243846
		At C/5	4.6897	4.6062	4.6332	4.64303	0.0426097
		At C/5	3.684	4.7936	4.8281	4.43523	0.650816
		At C/5	2.9974	1.0107	1.485	1.83103	1.03757
	Capacity discharge (mAh)	At C/20	5.1436	5.1428	5.1578	5.14807	0.0084388
		At C/5- 1	4.9425	4.9266	4.944	4.9377	0.0096421
		At C/5- 2	4.9678	4.9505	4.967	4.96177	0.00976542
		At C/5- 3	4.982	4.9607	4.9877	4.9768	0.0142313
		At C/5- 4	4.9989	4.9826	5.0087	4.99673	0.0131842
		At C/5- 5	5.0155	5.0026	5.029	5.0157	0.0132011
		At C/5- 6	5.0289	5.0106	5.0432	5.02757	0.0163408
		At C/2	4.8435	4.7967	4.8263	4.82217	0.0236722
		At C	4.6367	4.5514	4.58	4.58937	0.0434146
		At 2C	4.3617	4.1546	4.205	4.24043	0.108001
		At 5C	2.9704	0.9915	1.4719	1.81127	1.03218
		At 10C	0.4891	0.2734	0.3148	0.3591	0.11447
		Gravimetric charge capacity (mAh/g)
		Mass for normalisation: (weight electrode - weight of foil)(wt% active material) (g)	0.0310178	0.0314018	0.0317858	0.0314018	0.000384
		At C/20	183.946	183.604	182.421	183.324	0.800187
		At C/5- 1	166.53	164.363	162.912	164.602	1.82068
		At C/5- 2	159.695	157.277	155.9	157.624	1.92139
		At C/5- 3	160.521	158.054	156.626	158.4	1.97001
		At C/5- 4	161.017	158.411	157.337	158.922	1.89225
		At C/5- 5	161.604	159.147	158.08	159.61	1.8071
		At C/5- 6	162.171	159.822	158.857	160.283	1.70465
		At C/5	162.684	160.23	159.662	160.859	1.60598
		At C/5	156.855	153.545	152.968	154.456	2.09762
		At C/5	151.194	146.686	145.763	147.881	2.90588
		At C/5	118.77	152.654	151.895	141.106	19.3471
		At C/5	96.6347	32.186	46.7189	58.5132	33.8044
		Gravimetric disharge capacity (mAh/g)
		At C/20	165.827	163.774	162.267	163.956	1.78695
		At C/5- 1	159.344	156.889	155.541	157.258	1.92808
		At C/5- 2	160.159	157.65	156.265	158.025	1.97429
		At C/5- 3	160.617	157.975	156.916	158.503	1.90634
		At C/5- 4	161.162	158.672	157.577	159.137	1.83743
		At C/5- 5	161.697	159.309	158.215	159.741	1.78071
		At C/5- 6	162.129	159.564	158.662	160.118	1.79898
		At C/2	156.152	152.752	151.838	153.581	2.27324
		At C	149.485	144.941	144.089	146.172	2.90083
		At 2C	140.619	132.304	132.292	135.072	4.80419
		At 5C	95.7643	31.5746	46.3068	57.8819	33.6239
		At 10C	15.7683	8.7065	9.90378	11.4595	3.77925
		Volume for normalisation: (area)(coating thickness) (cm3)	0.0104887	0.0103168	0.0111765	0.0106607	0.000454927
		Volumetric charge capacity (mAh/cm3)
		At C/20	543.974	558.847	518.802	540.541	20.2418
		At C/5- 1	492.471	500.282	463.32	485.358	19.4809
		At C/5- 2	472.259	478.715	443.376	464.783	18.8182
		At C/5- 3	474.7	481.08	445.443	467.074	19.003
		At C/5- 4	476.168	482.166	447.465	468.6	18.5472
		At C/5- 5	477.903	484.405	449.577	470.628	18.5188
		At C/5- 6	479.581	486.46	451.787	472.609	18.358
		At C/5	481.097	487.7	454.077	474.292	17.8149
		At C/5	463.86	467.355	435.037	455.417	17.736
		At C/5	447.118	446.476	414.548	436.047	18.6219
		At C/5	351.234	464.641	431.986	415.954	58.3785
		At C/5	285.773	97.9666	132.868	172.203	99.8913
		Volumetric discharge capacity (mAh/cm3)
		At C/20	490.393	498.489	461.485	483.456	19.4526
		At C/5- 1	471.22	477.533	442.356	463.703	18.7544
		At C/5- 2	473.632	479.849	444.414	465.965	18.9209
		At C/5- 3	474.986	480.838	446.266	467.363	18.5035
		At C/5- 4	476.597	482.961	448.145	469.234	18.5389
		At C/5- 5	478.18	484.899	449.961	471.013	18.5386
		At C/5- 6	479.457	485.675	451.232	472.121	18.3559
		At C/2	461.781	464.941	431.825	452.849	18.2759
		At C	442.065	441.165	409.788	431.006	18.3808
		At 2C	415.846	402.703	376.235	398.262	20.1756
		At 5C	283.199	96.1055	131.696	170.334	99.3512
		At 10C	46.631	26.5005	28.1662	33.7659	11.1726
		Capacity ratio 5C:0.2C	59.0666	19.788	29.1858	36.0135	20.5101
		First cycle loss (%)	9.84997	10.8005	11.0479	10.5661	0.632403

## Sheet: NEX_CAT3_7
		Half-cell ID	NEX_CAT3_7_1	NEX_CAT3_7_2	NEX_CAT3_7_3	Average	Std. Deviation
		Coating ID	NEX_CAT3_7	NEX_CAT3_7	NEX_CAT3_7
		Assembly date	2020-08-27	2020-08-27	2020-08-17
		Active material	NMC622 (BASF)	NMC622 (BASF)	NMC622 (BASF)
		Dry composition (%)	96	96	96	96	0
		Capacity of active -powder form (mAh/g)	187	187	187	187	0
		Coated foil mass (g)	0.0289	0.0287	0.0285	0.0287	0.0002
		Bare foil mass (g)	0.00688976	0.00688976	0.00688976	0.00688976	1.0623e-18
		Foil thickness (um)	15	15	15	15	0
		Total thickness (um)	56	55	57	56	1
		Area (cm2)	1.71946	1.71946	1.71946	1.71946	0
		Theoretical density at 0% porosity (g/cm3)	4.53	4.53	4.53	4.53	0
		V after assembly (V)	3.32		3.3	3.31	0.0141421
		V open circuit on testing equipment (V)			3.16	3.16	#DIV/0!
		Testing equipment	Maccor#2	Maccor#2	Maccor#2
		Channel			25		#DIV/0!
		Coating mass (g)	0.0220102	0.0218102	0.0216102	0.0218102	0.0002
		Expected capacity (mAh)	3.95128	3.91537	3.87947	3.91537	0.035904
		Coating thickness (um)	41	40	42	41	1
		Coating weight (g/m2)	128.006	126.843	125.68	126.843	1.16315
		Density (g/cm3)	3.12211	3.17108	2.99238	3.09519	0.0923397
		Porosity (%)	31.0793	29.9982	33.943	31.6735	2.0384
	Capacity charge (mAh)	At C/20	3.8599	3.8542	3.8622	3.85877	0.00411866
		At C/5- 1	3.4285	3.4006	3.425	3.41803	0.0151988
		At C/5- 2	3.2624	3.2398	3.2648	3.25567	0.0137932
		At C/5- 3	3.2601	3.241	3.2655	3.25553	0.0128726
		At C/5- 4	3.2598	3.2403	3.2679	3.256	0.014187
		At C/5- 5	3.264	3.2453	3.266	3.25843	0.0114177
		At C/5- 6	3.2726	3.2514	3.2687	3.26423	0.0112838
		At C/5	3.2802	3.2605	3.2723	3.271	0.00991413
		At C/5	3.1363	3.1195	3.1265	3.12743	0.0084388
		At C/5	3.0048	2.9949	2.9943	2.998	0.00589661
		At C/5	3.1714	3.1534	3.1346	3.15313	0.0184014
		At C/5	2.2299	2.2225	2.198	2.2168	0.0166964
	Capacity discharge (mAh)	At C/20	3.4273	3.4093	3.4327	3.4231	0.0122523
		At C/5- 1	3.2626	3.2392	3.2657	3.25583	0.014488
		At C/5- 2	3.2599	3.2413	3.2712	3.25747	0.0150978
		At C/5- 3	3.2568	3.2389	3.2711	3.2556	0.0161335
		At C/5- 4	3.2594	3.2426	3.2661	3.25603	0.0121063
		At C/5- 5	3.2655	3.2464	3.2668	3.25957	0.0114212
		At C/5- 6	3.2698	3.2541	3.2691	3.26433	0.00886924
		At C/2	3.12	3.1101	3.118	3.11603	0.00523482
		At C	2.9788	2.9754	2.9829	2.97903	0.00375544
		At 2C	2.7626	2.7926	2.7936	2.78293	0.0176163
		At 5C	2.206	2.2023	2.1689	2.1924	0.0204355
		At 10C	0.3404	0.522	0.361	0.4078	0.099435
		Gravimetric charge capacity (mAh/g)
		Mass for normalisation: (weight electrode - weight of foil)(wt% active material) (g)	0.0211298	0.0209378	0.0207458	0.0209378	0.000192
		At C/20	182.675	184.078	186.168	184.307	1.75728
		At C/5- 1	162.259	162.414	165.093	163.255	1.59363
		At C/5- 2	154.398	154.734	157.371	155.501	1.62837
		At C/5- 3	154.289	154.792	157.405	155.495	1.673
		At C/5- 4	154.275	154.758	157.521	155.518	1.75131
		At C/5- 5	154.474	154.997	157.429	155.633	1.57723
		At C/5- 6	154.881	155.288	157.559	155.909	1.44338
		At C/5	155.24	155.723	157.733	156.232	1.32202
		At C/5	148.43	148.989	150.705	149.375	1.18557
		At C/5	142.207	143.038	144.333	143.192	1.07143
		At C/5	150.091	150.608	151.095	150.598	0.502219
		At C/5	105.533	106.148	105.949	105.877	0.313488
		Gravimetric disharge capacity (mAh/g)
		At C/20	162.202	162.83	165.465	163.499	1.73115
		At C/5- 1	154.407	154.706	157.415	155.509	1.65697
		At C/5- 2	154.28	154.806	157.68	155.588	1.83026
		At C/5- 3	154.133	154.691	157.675	155.5	1.90448
		At C/5- 4	154.256	154.868	157.434	155.519	1.68623
		At C/5- 5	154.545	155.049	157.468	155.687	1.5625
		At C/5- 6	154.748	155.417	157.579	155.915	1.4794
		At C/2	147.659	148.54	150.295	148.831	1.3423
		At C	140.976	142.106	143.783	142.289	1.41236
		At 2C	130.744	133.376	134.658	132.926	1.99553
		At 5C	104.402	105.183	104.546	104.71	0.4154
		At 10C	16.1099	24.9309	17.4011	19.4807	4.76404
		Volume for normalisation: (area)(coating thickness) (cm3)	0.0070498	0.00687786	0.00722175	0.0070498	0.000171946
		Volumetric charge capacity (mAh/cm3)
		At C/20	547.519	560.378	534.801	547.566	12.7885
		At C/5- 1	486.326	494.427	474.262	485.005	10.1474
		At C/5- 2	462.765	471.048	452.079	461.964	9.50987
		At C/5- 3	462.438	471.222	452.176	461.946	9.53288
		At C/5- 4	462.396	471.121	452.508	462.008	9.31232
		At C/5- 5	462.992	471.848	452.245	462.361	9.81648
		At C/5- 6	464.212	472.735	452.619	463.188	10.0968
		At C/5	465.29	474.058	453.117	464.155	10.5161
		At C/5	444.878	453.557	432.928	443.788	10.3574
		At C/5	426.225	435.441	414.623	425.429	10.4319
		At C/5	449.857	458.486	434.05	447.464	12.3924
		At C/5	316.307	323.138	304.358	314.601	9.5055
		Volumetric discharge capacity (mAh/cm3)
		At C/20	486.155	495.692	475.328	485.725	10.1889
		At C/5- 1	462.793	470.961	452.203	461.986	9.40464
		At C/5- 2	462.41	471.266	452.965	462.214	9.15206
		At C/5- 3	461.97	470.917	452.951	461.946	8.98296
		At C/5- 4	462.339	471.455	452.259	462.018	9.60213
		At C/5- 5	463.204	472.008	452.356	462.523	9.8436
		At C/5- 6	463.814	473.127	452.674	463.205	10.24
		At C/2	442.566	452.19	431.751	442.169	10.2252
		At C	422.537	432.606	413.044	422.729	9.78229
		At 2C	391.869	406.028	386.832	394.909	9.95269
		At 5C	312.917	320.202	300.329	311.149	10.0535
		At 10C	48.285	75.8957	49.9879	58.0562	15.4729
		Capacity ratio 5C:0.2C	67.4659	67.6777	66.3455	67.163	0.715893
		First cycle loss (%)	11.2075	11.5433	11.1206	11.2905	0.223192

## Sheet: NEX_CAT3_8
		Half-cell ID	NEX_CAT3_8_1	NEX_CAT3_8_2	NEX_CAT3_8_3	Average	Std. Deviation
		Coating ID	NEX_CAT3_8	NEX_CAT3_8	NEX_CAT3_8
		Assembly date	2020-08-18	2020-08-18	2020-08-18
		Active material	NMC622 (BASF)	NMC622 (BASF)	NMC622 (BASF)
		Dry composition (%)	96	96	96	96	0
		Capacity of active -powder form (mAh/g)	187	187	187	187	0
		Coated foil mass (g)	0.0283	0.0283	0.0281	0.0282333	0.00011547
		Bare foil mass (g)	0.00688976	0.00688976	0.00688976	0.00688976	1.0623e-18
		Foil thickness (um)	15	15	15	15	0
		Total thickness (um)	57	57	56	56.6667	0.57735
		Area (cm2)	1.71946	1.71946	1.71946	1.71946	0
		Theoretical density at 0% porosity (g/cm3)	4.53	4.53	4.53	4.53	0
		V after assembly (V)	3.32	2.15	3.32	2.93	0.6755
		V open circuit on testing equipment (V)	3.2	2.27		2.735	0.657609
		Testing equipment	Maccor#2	Maccor#2	Maccor#2
		Channel	7	10; 92; 48	90		58.6899
		Coating mass (g)	0.0214102	0.0214102	0.0212102	0.0213436	0.00011547
		Expected capacity (mAh)	3.84357	3.84357	3.80766	3.8316	0.0207292
		Coating thickness (um)	42	42	41	41.6667	0.57735
		Coating weight (g/m2)	124.517	124.517	123.354	124.129	0.671547
		Density (g/cm3)	2.96469	2.96469	3.00863	2.97934	0.0253687
		Porosity (%)	34.5543	34.5543	33.5843	34.231	0.560016
	Capacity charge (mAh)	At C/20	3.7843	3.7963	3.7167	3.76577	0.0429145
		At C/5- 1	3.3268	3.3409	3.2533	3.307	0.0470369
		At C/5- 2	3.1439	3.1938	3.0655	3.1344	0.0646754
		At C/5- 3	3.138	3.2023	3.0575	3.1326	0.0725509
		At C/5- 4	3.1401	3.2076	3.0543	3.134	0.0768318
		At C/5- 5	3.1449	3.2126	3.0548	3.13743	0.0791645
		At C/5- 6	3.1486	3.2207	3.0563	3.14187	0.0824066
		At C/5	3.1551	3.2296	3.0625	3.14907	0.0837132
		At C/5	3.0145	3.0922	2.9254	3.0107	0.0834649
		At C/5	2.8922	2.9653	2.8045	2.88733	0.0805104
		At C/5	3.0327	3.1199	2.941	3.0312	0.0894594
		At C/5	2.2011	2.3521	2.173	2.24207	0.0963219
	Capacity discharge (mAh)	At C/20	3.3547	3.3411	3.2881	3.32797	0.0351888
		At C/5- 1	3.1502	3.19	3.0717	3.1373	0.0601958
		At C/5- 2	3.1396	3.1998	3.0612	3.13353	0.0694989
		At C/5- 3	3.139	3.2042	3.055	3.13273	0.0747971
		At C/5- 4	3.1432	3.2083	3.0547	3.1354	0.0770965
		At C/5- 5	3.1459	3.2158	3.0552	3.13897	0.0805242
		At C/5- 6	3.1512	3.2229	3.0599	3.14467	0.0816962
		At C/2	3.0092	3.0809	2.92	3.00337	0.0806085
		At C	2.8811	2.9459	2.7883	2.87177	0.0792135
		At 2C	2.7081	2.7611	2.6139	2.69437	0.0745548
		At 5C	2.1861	2.3292	2.1569	2.22407	0.0922113
		At 10C	0.6502	0.599	0.5672	0.605467	0.0418762
		Gravimetric charge capacity (mAh/g)
		Mass for normalisation: (weight electrode - weight of foil)(wt% active material) (g)	0.0205538	0.0205538	0.0203618	0.0204898	0.000110851
		At C/20	184.117	184.7	182.533	183.783	1.12161
		At C/5- 1	161.858	162.544	159.774	161.392	1.4423
		At C/5- 2	152.959	155.387	150.551	152.966	2.41791
		At C/5- 3	152.672	155.801	150.158	152.877	2.82669
		At C/5- 4	152.774	156.059	150.001	152.945	3.03222
		At C/5- 5	153.008	156.302	150.026	153.112	3.13927
		At C/5- 6	153.188	156.696	150.099	153.328	3.30041
		At C/5	153.504	157.129	150.404	153.679	3.36586
		At C/5	146.664	150.444	143.671	146.926	3.39422
		At C/5	140.713	144.27	137.733	140.906	3.27261
		At C/5	147.549	151.792	144.437	147.926	3.69182
		At C/5	107.09	114.436	106.719	109.415	4.35236
		Gravimetric disharge capacity (mAh/g)
		At C/20	163.215	162.554	161.484	162.417	0.873892
		At C/5- 1	153.266	155.202	150.856	153.108	2.17751
		At C/5- 2	152.75	155.679	150.34	152.923	2.67365
		At C/5- 3	152.721	155.893	150.036	152.883	2.9321
		At C/5- 4	152.925	156.093	150.021	153.013	3.03678
		At C/5- 5	153.057	156.457	150.045	153.187	3.20798
		At C/5- 6	153.314	156.803	150.276	153.465	3.26589
		At C/2	146.406	149.894	143.406	146.569	3.24737
		At C	140.173	143.326	136.938	140.146	3.19434
		At 2C	131.756	134.335	128.373	131.488	2.99031
		At 5C	106.36	113.322	105.929	108.537	4.1497
		At 10C	31.634	29.143	27.856	29.5443	1.9207
		Volume for normalisation: (area)(coating thickness) (cm3)	0.00722175	0.00722175	0.0070498	0.00716443	9.92733e-05
		Volumetric charge capacity (mAh/cm3)
		At C/20	524.014	525.676	527.206	525.632	1.59641
		At C/5- 1	460.664	462.616	461.474	461.585	0.98093
		At C/5- 2	435.338	442.247	434.835	437.473	4.14212
		At C/5- 3	434.521	443.424	433.7	437.215	5.39308
		At C/5- 4	434.812	444.158	433.246	437.405	5.90039
		At C/5- 5	435.476	444.851	433.317	437.881	6.13142
		At C/5- 6	435.989	445.972	433.53	438.497	6.58956
		At C/5	436.889	447.205	434.409	439.501	6.78588
		At C/5	417.42	428.179	414.962	420.187	7.02952
		At C/5	400.485	410.607	397.813	402.968	6.74901
		At C/5	419.94	432.014	417.175	423.043	7.89153
		At C/5	304.788	325.697	308.236	312.907	11.2099
		Volumetric discharge capacity (mAh/cm3)
		At C/20	464.527	462.644	466.41	464.527	1.88303
		At C/5- 1	436.21	441.721	435.714	437.882	3.3342
		At C/5- 2	434.742	443.078	434.225	437.349	4.96885
		At C/5- 3	434.659	443.688	433.345	437.231	5.63019
		At C/5- 4	435.241	444.255	433.303	437.6	5.84479
		At C/5- 5	435.615	445.294	433.374	438.094	6.33498
		At C/5- 6	436.349	446.277	434.041	438.889	6.50165
		At C/2	416.686	426.614	414.196	419.165	6.56989
		At C	398.948	407.921	395.515	400.794	6.40581
		At 2C	374.992	382.331	370.776	376.033	5.84735
		At 5C	302.711	322.526	305.952	310.396	10.6289
		At 10C	90.0336	82.9439	80.4562	84.4779	4.96957
		Capacity ratio 5C:0.2C	69.3736	72.2703	70.4892	70.711	1.46105
		First cycle loss (%)	11.3522	11.9906	11.5317	11.6248	0.329254

## Sheet: NEX_CAT3_9
		Half-cell ID	NEX_CAT3_9_1	NEX_CAT3_9_2	NEX_CAT3_9_3	Average	Std. Deviation
		Coating ID	NEX_CAT3_9	NEX_CAT3_9	NEX_CAT3_9
		Assembly date	2020-08-18	2020-08-27	2020-08-27
		Active material	NMC622 (BASF)	NMC622 (BASF)	NMC622 (BASF)
		Dry composition (%)	96	96	96	96	0
		Capacity of active -powder form (mAh/g)	187	187	187	187	0
		Coated foil mass (g)	0.0515	0.0525	0.0518	0.0519333	0.00051316
		Bare foil mass (g)	0.00688976	0.00688976	0.00688976	0.00688976	1.0623e-18
		Foil thickness (um)	15	15	15	15	0
		Total thickness (um)	97	99	96	97.3333	1.52753
		Area (cm2)	1.71946	1.71946	1.71946	1.71946	0
		Theoretical density at 0% porosity (g/cm3)	4.53	4.53	4.53	4.53	0
		V after assembly (V)	3.33	3.33	3.34	3.33333	0.0057735
		V open circuit on testing equipment (V)		3.31	3.33	3.32	0.0141421
		Testing equipment	Maccor#2	Maccor#2	Maccor#2
		Channel	91	21	22		40.129
		Coating mass (g)	0.0446102	0.0456102	0.0449102	0.0450436	0.00051316
		Expected capacity (mAh)	8.00843	8.18795	8.06229	8.08622	0.0921225
		Coating thickness (um)	82	84	81	82.3333	1.52753
		Coating weight (g/m2)	259.443	265.258	261.187	261.963	2.98442
		Density (g/cm3)	3.16394	3.15784	3.22454	3.1821	0.036874
		Porosity (%)	30.1559	30.2905	28.8182	29.7549	0.813996
	Capacity charge (mAh)	At C/20	7.9116	7.9639	7.925	7.9335	0.0271663
		At C/5- 1	7.0843	7.1218	7.1063	7.10413	0.0188437
		At C/5- 2	6.7715	6.8099	6.7973	6.7929	0.0195745
		At C/5- 3	6.7907	6.8376	6.821	6.81643	0.0237812
		At C/5- 4	6.823	6.8737	6.8573	6.85133	0.0258713
		At C/5- 5	6.8534	6.8987	6.8904	6.88083	0.0241177
		At C/5- 6	6.8654	6.9052	6.9028	6.89113	0.022318
		At C/5	6.8799	6.9388	6.9243	6.91433	0.0306888
		At C/5	6.5337	6.5833	6.5603	6.5591	0.0248218
		At C/5	5.9325	6.0461	5.9967	5.99177	0.0569605
		At C/5	6.5257	6.657	6.5738	6.5855	0.0664273
		At C/5	0.3724	0.4083	0.3656	0.3821	0.0229432
	Capacity discharge (mAh)	At C/20	7.0767	7.1065	7.09	7.09107	0.0149286
		At C/5- 1	6.7585	6.7962	6.7832	6.7793	0.0191502
		At C/5- 2	6.7779	6.8234	6.8069	6.80273	0.0230344
		At C/5- 3	6.8084	6.8566	6.8382	6.8344	0.0243237
		At C/5- 4	6.8357	6.8772	6.8626	6.8585	0.0210516
		At C/5- 5	6.8399	6.8696	6.8558	6.8551	0.0148624
		At C/5- 6	6.8355	6.8756	6.8674	6.8595	0.0211851
		At C/2	6.478	6.5219	6.5158	6.50523	0.0237812
		At C	5.8582	5.9759	5.9351	5.92307	0.0597656
		At 2C	1.6642	1.9732	1.8276	1.82167	0.154585
		At 5C	0.3571	0.3956	0.3495	0.3674	0.0247158
		At 10C	0.2093	0.2329	0.1671	0.2031	0.0333353
		Gravimetric charge capacity (mAh/g)
		Mass for normalisation: (weight electrode - weight of foil)(wt% active material) (g)	0.0428258	0.0437858	0.0431138	0.0432418	0.000492634
		At C/20	184.739	181.883	183.816	183.479	1.4574
		At C/5- 1	165.421	162.651	164.826	164.299	1.45844
		At C/5- 2	158.117	155.527	157.659	157.101	1.3821
		At C/5- 3	158.566	156.16	158.209	157.645	1.29816
		At C/5- 4	159.32	156.985	159.051	158.452	1.27772
		At C/5- 5	160.03	157.556	159.819	159.135	1.3716
		At C/5- 6	160.31	157.704	160.106	159.373	1.44932
		At C/5	160.648	158.471	160.605	159.908	1.24459
		At C/5	152.564	150.352	152.162	151.693	1.17839
		At C/5	138.526	138.083	139.09	138.567	0.504438
		At C/5	152.378	152.035	152.475	152.296	0.231012
		At C/5	8.69569	9.32493	8.47988	8.8335	0.439061
		Gravimetric disharge capacity (mAh/g)
		At C/20	165.244	162.301	164.448	163.998	1.52205
		At C/5- 1	157.814	155.215	157.332	156.787	1.38272
		At C/5- 2	158.267	155.836	157.882	157.328	1.30665
		At C/5- 3	158.979	156.594	158.608	158.06	1.28328
		At C/5- 4	159.616	157.065	159.174	158.618	1.36364
		At C/5- 5	159.714	156.891	159.016	158.541	1.4706
		At C/5- 6	159.612	157.028	159.285	158.642	1.40697
		At C/2	151.264	148.95	151.13	150.448	1.29902
		At C	136.791	136.48	137.661	136.978	0.612109
		At 2C	38.8597	45.0648	42.3901	42.1049	3.11236
		At 5C	8.33843	9.03489	8.10645	8.49325	0.483196
		At 10C	4.88724	5.31907	3.87579	4.69403	0.740787
		Volume for normalisation: (area)(coating thickness) (cm3)	0.0140996	0.0144435	0.0139277	0.0141569	0.000262652
		Volumetric charge capacity (mAh/cm3)
		At C/20	561.122	551.383	569.012	560.506	8.83045
		At C/5- 1	502.447	493.08	510.229	501.919	8.58685
		At C/5- 2	480.262	471.486	488.043	479.93	8.28385
		At C/5- 3	481.623	473.403	489.745	481.591	8.17084
		At C/5- 4	483.914	475.903	492.351	484.056	8.22517
		At C/5- 5	486.07	477.634	494.728	486.144	8.54734
		At C/5- 6	486.921	478.084	495.618	486.874	8.76734
		At C/5	487.95	480.41	497.162	488.507	8.38983
		At C/5	463.396	455.797	471.027	463.407	7.61499
		At C/5	420.756	418.604	430.561	423.307	6.37342
		At C/5	462.829	460.899	471.996	465.241	5.92874
		At C/5	26.4121	28.2688	26.2499	26.9769	1.12171
		Volumetric discharge capacity (mAh/cm3)
		At C/20	501.908	492.021	509.059	500.996	8.55567
		At C/5- 1	479.34	470.537	487.031	478.969	8.25319
		At C/5- 2	480.716	472.42	488.733	480.623	8.15657
		At C/5- 3	482.879	474.719	490.98	482.859	8.13055
		At C/5- 4	484.815	476.145	492.732	484.564	8.29621
		At C/5- 5	485.113	475.619	492.244	484.325	8.34029
		At C/5- 6	484.801	476.034	493.076	484.637	8.52225
		At C/2	459.446	451.546	467.832	459.608	8.14418
		At C	415.487	413.743	426.138	418.456	6.70947
		At 2C	118.032	136.615	131.221	128.623	9.56031
		At 5C	25.327	27.3895	25.094	25.9368	1.26345
		At 10C	14.8444	16.1249	11.9977	14.3223	2.11254
		Capacity ratio 5C:0.2C	5.2242	5.75368	5.08926	5.35571	0.351191
		First cycle loss (%)	10.5529	10.7661	10.5363	10.6184	0.128159

## Sheet: NEX_CAT3_10
		Half-cell ID	NEX_CAT3_10_1	NEX_CAT3_10_2	NEX_CAT3_10_3	Average	Std. Deviation
		Coating ID	NEX_CAT3_10	NEX_CAT3_10	NEX_CAT3_10
		Assembly date	2020-08-19	2020-08-19	2020-08-19
		Active material	NMC622 (BASF)	NMC622 (BASF)	NMC622 (BASF)
		Dry composition (%)	96	96	96	96	0
		Capacity of active -powder form (mAh/g)	187	187	187	187	0
		Coated foil mass (g)	0.0396	0.0405	0.04	0.0400333	0.000450925
		Bare foil mass (g)	0.00688976	0.00688976	0.00688976	0.00688976	1.0623e-18
		Foil thickness (um)	15	15	15	15	0
		Total thickness (um)	81	83	81	81.6667	1.1547
		Area (cm2)	1.71946	1.71946	1.71946	1.71946	0
		Theoretical density at 0% porosity (g/cm3)	4.53	4.53	4.53	4.53	0
		V after assembly (V)	3.2	3.28	3.3	3.26	0.052915
		V open circuit on testing equipment (V)				#DIV/0!	#DIV/0!
		Testing equipment	Maccor#2	Maccor#2	Maccor#2
		Channel	93	94	95		1
		Coating mass (g)	0.0327102	0.0336102	0.0331102	0.0331436	0.000450925
		Expected capacity (mAh)	5.87214	6.03371	5.94395	5.94993	0.0809501
		Coating thickness (um)	66	68	66	66.6667	1.1547
		Coating weight (g/m2)	190.235	195.469	192.561	192.755	2.62247
		Density (g/cm3)	2.88235	2.87455	2.9176	2.8915	0.0229362
		Porosity (%)	36.372	36.5442	35.5939	36.17	0.506318
	Capacity charge (mAh)	At C/20	5.7853	5.956	5.8333	5.8582	0.088032
		At C/5- 1	5.0952	5.255	6.2909	5.54703	0.649143
		At C/5- 2	4.8638	5.0156	4.9344	4.93793	0.0759617
		At C/5- 3	4.8876	5.036	4.957	4.9602	0.0742517
		At C/5- 4	4.9041	5.0483	4.9656	4.97267	0.0723593
		At C/5- 5	4.9246	5.0711	4.9826	4.99277	0.0737773
		At C/5- 6	4.9529	5.1023	5.0089	5.02137	0.0754762
		At C/5	4.978	5.1186	5.0304	5.04233	0.0710556
		At C/5	4.7484	4.8795	4.8099	4.8126	0.0655917
		At C/5	4.497	4.6115	4.5582	4.55557	0.0572954
		At C/5	4.7785	4.9308	4.8474	4.85223	0.076265
		At C/5	0.3345	0.6115	0.69	0.545333	0.186758
	Capacity discharge (mAh)	At C/20	5.0881	5.2563	5.1578	5.1674	0.0845099
		At C/5- 1	4.8567	5.0091	4.3097	4.72517	0.367785
		At C/5- 2	4.8785	5.0305	4.9531	4.95403	0.0760043
		At C/5- 3	4.8943	5.0413	4.9602	4.96527	0.0736309
		At C/5- 4	4.9117	5.0618	4.975	4.98283	0.075356
		At C/5- 5	4.9357	5.0914	5.0004	5.00917	0.0782193
		At C/5- 6	4.9523	5.1026	5.0186	5.0245	0.0753235
		At C/2	4.7193	4.8555	4.7938	4.78953	0.0682002
		At C	4.4563	4.5596	4.5239	4.51327	0.0524645
		At 2C	4.0424	4.0018	3.941	3.99507	0.0510342
		At 5C	0.3236	0.5919	0.6732	0.529567	0.182946
		At 10C	0.1045	0.2801	0.2709	0.2185	0.098834
		Gravimetric charge capacity (mAh/g)
		Mass for normalisation: (weight electrode - weight of foil)(wt% active material) (g)	0.0314018	0.0322658	0.0317858	0.0318178	0.000432888
		At C/20	184.234	184.592	183.519	184.115	0.546235
		At C/5- 1	162.258	162.866	197.915	174.346	20.4135
		At C/5- 2	154.889	155.446	155.239	155.191	0.281589
		At C/5- 3	155.647	156.078	155.95	155.892	0.221532
		At C/5- 4	156.172	156.46	156.221	156.284	0.153821
		At C/5- 5	156.825	157.166	156.755	156.916	0.219846
		At C/5- 6	157.726	158.133	157.583	157.814	0.285504
		At C/5	158.526	158.638	158.259	158.474	0.194746
		At C/5	151.214	151.228	151.322	151.255	0.0587525
		At C/5	143.208	142.922	143.404	143.178	0.242138
		At C/5	152.173	152.818	152.502	152.498	0.322698
		At C/5	10.6522	18.9519	21.7078	17.104	5.75477
		Gravimetric disharge capacity (mAh/g)
		At C/20	162.032	162.906	162.267	162.402	0.452317
		At C/5- 1	154.663	155.245	135.586	148.498	11.1861
		At C/5- 2	155.357	155.908	155.827	155.697	0.297453
		At C/5- 3	155.86	156.243	156.051	156.051	0.191173
		At C/5- 4	156.414	156.878	156.516	156.603	0.243633
		At C/5- 5	157.179	157.795	157.315	157.43	0.323881
		At C/5- 6	157.707	158.143	157.888	157.913	0.218626
		At C/2	150.287	150.484	150.816	150.529	0.266944
		At C	141.912	141.314	142.324	141.85	0.508273
		At 2C	128.731	124.026	123.986	125.581	2.72825
		At 5C	10.3051	18.3445	21.1792	16.6096	5.64083
		At 10C	3.32783	8.68101	8.52267	6.84384	3.04598
		Volume for normalisation: (area)(coating thickness) (cm3)	0.0113485	0.0116924	0.0113485	0.0114631	0.000198547
		Volumetric charge capacity (mAh/cm3)
		At C/20	509.787	509.393	514.017	511.066	2.56346
		At C/5- 1	448.977	449.439	554.339	484.252	60.6981
		At C/5- 2	428.587	428.964	434.808	430.786	3.48793
		At C/5- 3	430.684	430.709	436.799	432.731	3.52355
		At C/5- 4	432.138	431.761	437.557	433.819	3.24314
		At C/5- 5	433.944	433.711	439.055	435.57	3.0204
		At C/5- 6	436.438	436.379	441.373	438.063	2.86612
		At C/5	438.65	437.773	443.267	439.897	2.95158
		At C/5	418.418	417.324	423.837	419.86	3.48775
		At C/5	396.265	394.403	401.658	397.442	3.76793
		At C/5	421.07	421.711	427.142	423.308	3.33562
		At C/5	29.4754	52.2991	60.8012	47.5252	16.1994
		Volumetric discharge capacity (mAh/cm3)
		At C/20	448.351	449.55	454.493	450.798	3.25559
		At C/5- 1	427.961	428.408	379.761	412.043	27.9584
		At C/5- 2	429.882	430.238	436.456	432.192	3.69668
		At C/5- 3	431.274	431.162	437.081	433.173	3.38551
		At C/5- 4	432.808	432.915	438.385	434.703	3.1897
		At C/5- 5	434.922	435.447	440.624	436.998	3.1511
		At C/5- 6	436.385	436.405	442.227	438.339	3.36732
		At C/2	415.854	415.271	422.418	417.848	3.96898
		At C	392.679	389.964	398.636	393.759	4.43552
		At 2C	356.207	342.258	347.272	348.579	7.06577
		At 5C	28.5149	50.6228	59.3208	46.1528	15.882
		At 10C	9.2083	23.9558	23.8711	19.0117	8.49013
		Capacity ratio 5C:0.2C	6.53434	11.6	13.4141	10.5161	3.56564
		First cycle loss (%)	12.0512	11.7478	11.5801	11.793	0.238817

## Sheet: NEX_CAT3_11
		Half-cell ID	NEX_CAT3_11_1	NEX_CAT3_11_2	NEX_CAT3_11_3	Average	Std. Deviation
		Coating ID	NEX_CAT3_11	NEX_CAT3_11	NEX_CAT3_11
		Assembly date	2020-09-29	2020-10-13	2020-10-13
		Active material	NMC622 (BASF)	NMC622 (BASF)	NMC622 (BASF)
		Dry composition (%)	96	96	96	96	0
		Capacity of active -powder form (mAh/g)	187	187	187	187	0
		Coated foil mass (g)	0.0506	0.05047	0.05071	0.0505933	0.000120139
		Bare foil mass (g)	0.00688976	0.00688976	0.00688976	0.00688976	1.0623e-18
		Foil thickness (um)	15	15	15	15	0
		Total thickness (um)	99	103	101	101	2
		Area (cm2)	1.71946	1.71946	1.71946	1.71946	0
		Theoretical density at 0% porosity (g/cm3)	4.53	4.53	4.53	4.53	0
		V after assembly (V)	3.26	3.11	2.94	3.10333	0.160104
		V open circuit on testing equipment (V)	3.2	3.2	2.97	3.12333	0.132791
		Testing equipment	Maccor #2	Maccor#2	Maccor#2
		Channel	22	95	96		42.4382
		Coating mass (g)	0.0437102	0.0435802	0.0438202	0.0437036	0.000120139
		Expected capacity (mAh)	7.84686	7.82352	7.86661	7.84567	0.0215673
		Coating thickness (um)	84	88	86	86	2
		Coating weight (g/m2)	254.209	253.452	254.848	254.17	0.698699
		Density (g/cm3)	3.02629	2.88014	2.96335	2.9566	0.073309
		Porosity (%)	33.1944	36.4207	34.5838	34.733	1.6183
	Capacity charge (mAh)	At C/20	7.7125	7.6479	7.7154	7.69193	0.0381615
		At C/5- 1	6.8175	6.7805	6.8119	6.8033	0.0199429
		At C/5- 2	6.5193	6.4426	6.5066	6.4895	0.04111
		At C/5- 3	6.5518	6.4673	6.5369	6.51867	0.0451044
		At C/5- 4	6.5747	6.5042	6.5811	6.55333	0.0426709
		At C/5- 5	6.6045	6.5429	6.6077	6.58503	0.0365236
		At C/5- 6	6.6378	6.5662	6.6276	6.61053	0.038731
		At C/5	6.6509	6.5842	6.6052	6.61343	0.0341037
		At C/5	6.3209	6.2384	6.0361	6.19847	0.146539
		At C/5	5.8388	5.7457	4.2884	5.29097	0.869495
		At C/5	6.389	6.3214	6.1771	6.29583	0.108239
		At C/5	0.455	0.4443	0.2242	0.3745	0.130274
	Capacity discharge (mAh)	At C/20	6.8	6.7995	6.8014	6.8003	0.000984886
		At C/5- 1	6.506	6.4303	6.4928	6.47637	0.0404372
		At C/5- 2	6.5394	6.4561	6.5216	6.5057	0.0438672
		At C/5- 3	6.5611	6.4915	6.5604	6.53767	0.039983
		At C/5- 4	6.588	6.5274	6.5706	6.562	0.0312019
		At C/5- 5	6.6178	6.5425	6.5779	6.5794	0.0376724
		At C/5- 6	6.6178	6.5438	6.5471	6.56957	0.0418039
		At C/2	6.2749	6.1884	5.984	6.1491	0.149379
		At C	5.7669	5.6827	4.2325	5.22737	0.862608
		At 2C	2.3469	2.1931	0.8191	1.78637	0.8412
		At 5C	0.4373	0.4231	0.2095	0.356633	0.127619
		At 10C	0.2694	0.2566	0.075	0.200333	0.10873
		Gravimetric charge capacity (mAh/g)
		Mass for normalisation: (weight electrode - weight of foil)(wt% active material) (g)	0.0419618	0.041837	0.0420674	0.0419554	0.000115333
		At C/20	183.798	182.802	183.406	183.335	0.501618
		At C/5- 1	162.469	162.069	161.928	162.156	0.280586
		At C/5- 2	155.363	153.993	154.671	154.675	0.68494
		At C/5- 3	156.137	154.583	155.391	155.37	0.777196
		At C/5- 4	156.683	155.465	156.442	156.197	0.644808
		At C/5- 5	157.393	156.39	157.074	156.952	0.512378
		At C/5- 6	158.187	156.947	157.547	157.56	0.619871
		At C/5	158.499	157.377	157.015	157.63	0.773759
		At C/5	150.635	149.112	143.486	147.744	3.76525
		At C/5	139.146	137.335	101.941	126.141	20.9769
		At C/5	152.257	151.096	146.838	150.064	2.85328
		At C/5	10.8432	10.6198	5.32954	8.93083	3.12081
		Gravimetric disharge capacity (mAh/g)
		At C/20	162.052	162.523	161.679	162.085	0.423426
		At C/5- 1	155.046	153.699	154.343	154.362	0.673666
		At C/5- 2	155.842	154.315	155.027	155.061	0.763665
		At C/5- 3	156.359	155.162	155.95	155.823	0.608501
		At C/5- 4	157	156.02	156.192	156.404	0.523266
		At C/5- 5	157.71	156.381	156.366	156.819	0.771885
		At C/5- 6	157.71	156.412	155.633	156.585	1.04906
		At C/2	149.538	147.917	142.248	146.568	3.82791
		At C	137.432	135.829	100.612	124.625	20.8107
		At 2C	55.9294	52.4201	19.4711	42.6069	20.1128
		At 5C	10.4214	10.1131	4.9801	8.50484	3.05641
		At 10C	6.42012	6.13332	1.78285	4.77876	2.5985
		Volume for normalisation: (area)(coating thickness) (cm3)	0.0144435	0.0151313	0.0147874	0.0147874	0.000343893
		Volumetric charge capacity (mAh/cm3)
		At C/20	533.977	505.436	521.755	520.39	14.3194
		At C/5- 1	472.012	448.111	460.656	460.26	11.9551
		At C/5- 2	451.366	425.78	440.01	439.052	12.8197
		At C/5- 3	453.616	427.413	442.059	441.029	13.132
		At C/5- 4	455.201	429.851	445.048	443.367	12.7584
		At C/5- 5	457.265	432.409	446.847	445.507	12.482
		At C/5- 6	459.57	433.949	448.193	447.237	12.8374
		At C/5	460.477	435.138	446.678	447.431	12.6862
		At C/5	437.629	412.285	408.192	419.369	15.9459
		At C/5	404.251	379.723	290.004	357.993	60.1438
		At C/5	442.344	417.77	417.728	425.947	14.2002
		At C/5	31.5021	29.363	15.1616	25.3422	8.88133
		Volumetric discharge capacity (mAh/cm3)
		At C/20	470.8	449.367	459.946	460.038	10.7168
		At C/5- 1	450.445	424.967	439.077	438.163	12.7634
		At C/5- 2	452.757	426.672	441.024	440.151	13.0644
		At C/5- 3	454.26	429.012	443.648	442.307	12.6773
		At C/5- 4	456.122	431.384	444.338	443.948	12.3735
		At C/5- 5	458.185	432.382	444.832	445.133	12.9042
		At C/5- 6	458.185	432.468	442.749	444.468	12.9444
		At C/2	434.445	408.981	404.669	416.031	16.0914
		At C	399.273	375.56	286.224	353.685	59.6147
		At 2C	162.488	144.938	55.3918	120.939	57.4402
		At 5C	30.2766	27.9619	14.1675	24.1353	8.70966
		At 10C	18.652	16.9582	5.07189	13.5607	7.40015
		Capacity ratio 5C:0.2C	6.60794	6.46566	3.19989	5.4245	1.92788
		First cycle loss (%)	11.8314	11.0932	11.8464	11.5904	0.430594

## Sheet: NEX_CAT3_12
		Half-cell ID	NEX_CAT3_12_1	NEX_CAT3_12_2	NEX_CAT3_12_3	Average	Std. Deviation
		Coating ID	NEX_CAT3_12	NEX_CAT3_12	NEX_CAT3_12
		Assembly date	2020-08-26	2020-08-26	2020-08-28
		Active material	NMC622 (BASF)	NMC622 (BASF)	NMC622 (BASF)
		Dry composition (%)	96	96	96	96	0
		Capacity of active -powder form (mAh/g)	187	187	187	187	0
		Coated foil mass (g)	0.0411	0.041	0.0409	0.041	0.0001
		Bare foil mass (g)	0.00688976	0.00688976	0.00688976	0.00688976	1.0623e-18
		Foil thickness (um)	15	15	15	15	0
		Total thickness (um)	81	81	79	80.3333	1.1547
		Area (cm2)	1.71946	1.71946	1.71946	1.71946	0
		Theoretical density at 0% porosity (g/cm3)	4.53	4.53	4.53	4.53	0
		V after assembly (V)	3.34	3.29	3.32	3.31667	0.0251661
		V open circuit on testing equipment (V)			3.33	3.33	#DIV/0!
		Testing equipment	Maccor#2	Maccor#2	Maccor#2
		Channel	4	6	81		43.89
		Coating mass (g)	0.0342102	0.0341102	0.0340102	0.0341102	0.0001
		Expected capacity (mAh)	6.14142	6.12347	6.10552	6.12347	0.017952
		Coating thickness (um)	66	66	64	65.3333	1.1547
		Coating weight (g/m2)	198.959	198.377	197.796	198.377	0.581577
		Density (g/cm3)	3.01453	3.00571	3.09056	3.03693	0.046648
		Porosity (%)	33.4542	33.6487	31.7758	32.9595	1.02976
	Capacity charge (mAh)	At C/20	6.0331	6.0183	6.0206	6.024	0.0079643
		At C/5- 1	5.3902	5.3549	5.3712	5.3721	0.0176672
		At C/5- 2	5.1509	5.1206	5.134	5.13517	0.0151837
		At C/5- 3	5.1728	5.1312	5.1549	5.15297	0.0208673
		At C/5- 4	5.191	5.1675	5.1769	5.17847	0.0118281
		At C/5- 5	5.2164	5.1383	5.2033	5.186	0.0418255
		At C/5- 6	5.242	5.0743	5.2242	5.18017	0.0921142
		At C/5	5.2579	4.9908	5.2348	5.16117	0.147993
		At C/5	5.0184	3.9651	4.9805	4.65467	0.597483
		At C/5	4.735	1.0071	3.8516	3.1979	1.94803
		At C/5	5.0025	2.7585	4.9952	4.25207	1.29347
		At C/5	0.5452	0.0371	0.6982	0.426833	0.34608
	Capacity discharge (mAh)	At C/20	5.3801	5.3407	5.361	5.3606	0.019703
		At C/5- 1	5.1419	5.1113	5.1233	5.1255	0.0154182
		At C/5- 2	5.1632	5.1252	5.144	5.14413	0.0190004
		At C/5- 3	5.1795	5.1578	5.1641	5.16713	0.0111635
		At C/5- 4	5.2032	5.1174	5.1901	5.17023	0.0462215
		At C/5- 5	5.2252	5.0351	5.2086	5.1563	0.10529
		At C/5- 6	5.2324	4.9418	5.2121	5.12877	0.162236
		At C/2	4.988	3.9302	4.9497	4.62263	0.599971
		At C	4.6841	0.9839	3.8141	3.1607	1.9347
		At 2C	4.0785	0.2167	4.0909	2.79537	2.2332
		At 5C	0.5318	0.0321	0.6773	0.413733	0.338416
		At 10C	0.2632	0.0007	0.2695	0.1778	0.153405
		Gravimetric charge capacity (mAh/g)
		Mass for normalisation: (weight electrode - weight of foil)(wt% active material) (g)	0.0328418	0.0327458	0.0326498	0.0327458	9.6e-05
		At C/20	183.702	183.788	184.399	183.963	0.380135
		At C/5- 1	164.126	163.529	164.509	164.055	0.493895
		At C/5- 2	156.84	156.374	157.244	156.819	0.435454
		At C/5- 3	157.506	156.698	157.884	157.363	0.606195
		At C/5- 4	158.061	157.806	158.558	158.142	0.382458
		At C/5- 5	158.834	156.915	159.367	158.372	1.28978
		At C/5- 6	159.614	154.96	160.007	158.194	2.80708
		At C/5	160.098	152.41	160.332	157.613	4.50738
		At C/5	152.805	121.087	152.543	142.145	18.2371
		At C/5	144.176	30.7551	117.967	97.6326	59.3817
		At C/5	152.321	84.2397	152.993	129.851	39.5022
		At C/5	16.6008	1.13297	21.3845	13.0394	10.5851
		Gravimetric disharge capacity (mAh/g)
		At C/20	163.819	163.096	164.197	163.704	0.559562
		At C/5- 1	156.566	156.09	156.917	156.524	0.414802
		At C/5- 2	157.214	156.515	157.551	157.093	0.528501
		At C/5- 3	157.71	157.51	158.166	157.796	0.336226
		At C/5- 4	158.432	156.276	158.963	157.89	1.42267
		At C/5- 5	159.102	153.763	159.529	157.465	3.21283
		At C/5- 6	159.321	150.914	159.636	156.624	4.94746
		At C/2	151.879	120.021	151.6	141.167	18.313
		At C	142.626	30.0466	116.818	96.497	58.9767
		At 2C	124.186	6.61764	125.296	85.3667	68.2009
		At 5C	16.1928	0.980277	20.7444	12.6391	10.3502
		At 10C	8.01417	0.0213768	8.25425	5.42993	4.68549
		Volume for normalisation: (area)(coating thickness) (cm3)	0.0113485	0.0113485	0.0110046	0.0112338	0.000198547
		Volumetric charge capacity (mAh/cm3)
		At C/20	531.623	530.319	547.1	536.347	9.33511
		At C/5- 1	474.972	471.861	488.088	478.307	8.61224
		At C/5- 2	453.885	451.215	466.533	457.211	8.18282
		At C/5- 3	455.815	452.149	468.433	458.799	8.54194
		At C/5- 4	457.419	455.348	470.432	461.066	8.17669
		At C/5- 5	459.657	452.775	472.831	461.754	10.1911
		At C/5- 6	461.913	447.135	474.73	461.259	13.8089
		At C/5	463.314	439.778	475.693	459.595	18.2444
		At C/5	442.21	349.395	452.585	414.73	56.8187
		At C/5	417.237	88.7433	350	285.327	173.534
		At C/5	440.809	243.073	453.921	379.267	118.13
		At C/5	48.0418	3.26917	63.4464	38.2524	31.2602
		Volumetric discharge capacity (mAh/cm3)
		At C/20	474.082	470.61	487.161	477.284	8.72801
		At C/5- 1	453.092	450.396	465.561	456.35	8.09044
		At C/5- 2	454.969	451.621	467.442	458.011	8.33777
		At C/5- 3	456.405	454.493	469.269	460.056	8.03567
		At C/5- 4	458.494	450.933	471.631	460.353	10.4735
		At C/5- 5	460.432	443.681	473.312	459.142	14.8577
		At C/5- 6	461.067	435.46	473.631	456.719	19.4532
		At C/2	439.531	346.32	449.786	411.879	57.0067
		At C	412.752	86.699	346.592	282.014	172.352
		At 2C	359.388	19.0951	371.746	250.076	200.131
		At 5C	46.861	2.82858	61.5472	37.0789	30.5571
		At 10C	23.1926	0.0616824	24.4898	15.9147	13.7444
		Capacity ratio 5C:0.2C	10.1636	0.649561	12.9948	7.93597	6.46705
		First cycle loss (%)	10.8236	11.259	10.9557	11.0128	0.223223

[truncated: 5 more sheets: NEX_CAT3_13, NEX_CAT3_14, NEX_CAT3_REF15, NEX_CAT5_EXTRA_22, NEX_CAT5_EXTRA_23]
