# Supplementary material for: Experimental data of cathodes manufactured in a convective dryer at the pilot-plant scale, and charge and discharge capacities of half-coin lithium-ion cells
Source: Data Brief. 2021 Dec 16;40:107720. doi: 10.1016/j.dib.2021.107720 (PMC8703052; doi:10.1016/j.dib.2021.107720)
Supplement: Supplementary file 1 [file mmc1.zip › Maccor/NEX_CAT2_3_1.csv]

Name:	NEX_CAT2_3_no 4
Channel:	11
Tester	Maccor #2
Procedure	NEX_NMC_Form_Rate_ASI.000
Description	NEX NMC Cathode Rate & ASI Measurement
Started	27/08/2020 11:00
SCap	0
C Rate	0.008152
Ch. max. V	8.00 V
DisCh. min. V	-2.00 V
Ch. max. I	5.000 A
DisCh. max. I	5.000 A
Comment:	CAT2_3
SMB hdr:	SMBLabel
Rec	Cycle P	Cycle C	Step	TestTime	StepTime	Cap. [Ah]	Ener. [Wh]	Current [A]	Voltage [V]	Md	ES	DPT Time		VAR1	VAR2	VAR3	VAR4	VAR5	VAR6	VAR7	VAR8	VAR9	VAR10	VAR11	VAR12	VAR13	VAR14
1	0	1	1	0d 00:00:00.00000	0d 00:00:00.00000	0	0	0	3.3126	R	0	27/08/2020 11:00		0	0	0	0	0	0	0	0	0	0	0	0	0	0
2	0	1	1	0d 00:05:00.00000	0d 00:05:00.00000	0	0	0	3.305	R	1	27/08/2020 11:05		0	0	0	0	0	0	0	0	0	0	0	0	0	0
3	0	1	1	0d 00:10:00.00000	0d 00:10:00.00000	0	0	0	3.3005	R	1	27/08/2020 11:10		0	0	0	0	0	0	0	0	0	0	0	0	0	0
4	0	1	1	0d 00:15:00.00000	0d 00:15:00.00000	0	0	0	3.2955	R	1	27/08/2020 11:15		0	0	0	0	0	0	0	0	0	0	0	0	0	0
5	0	1	1	0d 00:20:00.00000	0d 00:20:00.00000	0	0	0	3.2897	R	1	27/08/2020 11:20		0	0	0	0	0	0	0	0	0	0	0	0	0	0
6	0	1	1	0d 00:25:00.00000	0d 00:25:00.00000	0	0	0	3.2827	R	1	27/08/2020 11:25		0	0	0	0	0	0	0	0	0	0	0	0	0	0
7	0	1	1	0d 00:30:00.00000	0d 00:30:00.00000	0	0	0	3.2749	R	129	27/08/2020 11:30		0	0	0	0	0	0	0	0	0	0	0	0	0	0
8	0	1	2	0d 00:30:00.04000	0d 00:00:00.04000	0	0.00000001	0.0004078	3.4629	C	0	27/08/2020 11:30		0	0	0	0	0	0	0	0	0	0	0	0	0	0
9	0	1	2	0d 00:30:00.21000	0d 00:00:00.21000	0.00000002	0.00000008	0.00040734	3.4818	C	5	27/08/2020 11:30		0	0	0	0	0	0	0	0	0	0	0	0	0	0
10	0	1	2	0d 00:30:00.41000	0d 00:00:00.41000	0.00000005	0.00000016	0.00040772	3.4981	C	5	27/08/2020 11:30		0	0	0	0	0	0	0	0	0	0	0	0	0	0
11	0	1	2	0d 00:30:00.63000	0d 00:00:00.63000	0.00000007	0.00000025	0.00040749	3.5143	C	5	27/08/2020 11:30		0	0	0	0	0	0	0	0	0	0	0	0	0	0
12	0	1	2	0d 00:30:00.87000	0d 00:00:00.87000	0.0000001	0.00000034	0.00040749	3.5296	C	5	27/08/2020 11:30		0	0	0	0	0	0	0	0	0	0	0	0	0	0
13	0	1	2	0d 00:30:01.13000	0d 00:00:01.13000	0.00000013	0.00000045	0.00040749	3.5448	C	5	27/08/2020 11:30		0	0	0	0	0	0	0	0	0	0	0	0	0	0
14	0	1	2	0d 00:30:01.39000	0d 00:00:01.39000	0.00000016	0.00000055	0.00040757	3.5592	C	5	27/08/2020 11:30		0	0	0	0	0	0	0	0	0	0	0	0	0	0
15	0	1	2	0d 00:30:01.66000	0d 00:00:01.66000	0.00000019	0.00000066	0.00040749	3.5734	C	5	27/08/2020 11:30		0	0	0	0	0	0	0	0	0	0	0	0	0	0
16	0	1	2	0d 00:30:01.96000	0d 00:00:01.96000	0.00000022	0.00000078	0.00040772	3.5877	C	5	27/08/2020 11:30		0	0	0	0	0	0	0	0	0	0	0	0	0	0
17	0	1	2	0d 00:30:02.27000	0d 00:00:02.27000	0.00000026	0.00000091	0.00040742	3.6013	C	5	27/08/2020 11:30		0	0	0	0	0	0	0	0	0	0	0	0	0	0
18	0	1	2	0d 00:30:02.59000	0d 00:00:02.59000	0.00000029	0.00000104	0.00040757	3.6147	C	5	27/08/2020 11:30		0	0	0	0	0	0	0	0	0	0	0	0	0	0
19	0	1	2	0d 00:30:02.94000	0d 00:00:02.94000	0.00000033	0.00000118	0.00040757	3.6278	C	5	27/08/2020 11:30		0	0	0	0	0	0	0	0	0	0	0	0	0	0
20	0	1	2	0d 00:30:03.30000	0d 00:00:03.30000	0.00000037	0.00000133	0.00040749	3.6403	C	5	27/08/2020 11:30		0	0	0	0	0	0	0	0	0	0	0	0	0	0
21	0	1	2	0d 00:30:03.68000	0d 00:00:03.68000	0.00000042	0.00000149	0.00040734	3.6529	C	5	27/08/2020 11:30		0	0	0	0	0	0	0	0	0	0	0	0	0	0
22	0	1	2	0d 00:30:04.10000	0d 00:00:04.10000	0.00000046	0.00000166	0.00040749	3.6649	C	5	27/08/2020 11:30		0	0	0	0	0	0	0	0	0	0	0	0	0	0
23	0	1	2	0d 00:30:04.56000	0d 00:00:04.56000	0.00000052	0.00000185	0.00040742	3.6767	C	5	27/08/2020 11:30		0	0	0	0	0	0	0	0	0	0	0	0	0	0
24	0	1	2	0d 00:30:05.06000	0d 00:00:05.06000	0.00000057	0.00000206	0.00040764	3.6884	C	5	27/08/2020 11:30		0	0	0	0	0	0	0	0	0	0	0	0	0	0
25	0	1	2	0d 00:30:05.63000	0d 00:00:05.63000	0.00000064	0.0000023	0.00040749	3.6997	C	5	27/08/2020 11:30		0	0	0	0	0	0	0	0	0	0	0	0	0	0
26	0	1	2	0d 00:30:06.32000	0d 00:00:06.32000	0.00000071	0.00000259	0.00040749	3.7111	C	5	27/08/2020 11:30		0	0	0	0	0	0	0	0	0	0	0	0	0	0
27	0	1	2	0d 00:30:07.17000	0d 00:00:07.17000	0.00000081	0.00000295	0.00040764	3.7221	C	5	27/08/2020 11:30		0	0	0	0	0	0	0	0	0	0	0	0	0	0
28	0	1	2	0d 00:30:08.37000	0d 00:00:08.37000	0.00000095	0.00000345	0.00040764	3.7328	C	5	27/08/2020 11:30		0	0	0	0	0	0	0	0	0	0	0	0	0	0
29	0	1	2	0d 00:30:11.10000	0d 00:00:11.10000	0.00000126	0.00000461	0.00040772	3.7432	C	5	27/08/2020 11:30		0	0	0	0	0	0	0	0	0	0	0	0	0	0
30	0	1	2	0d 00:30:22.08000	0d 00:00:22.08000	0.0000025	0.00000926	0.00040757	3.7331	C	5	27/08/2020 11:30		0	0	0	0	0	0	0	0	0	0	0	0	0	0
31	0	1	2	0d 00:30:28.95000	0d 00:00:28.95000	0.00000328	0.00001216	0.00040757	3.7227	C	5	27/08/2020 11:30		0	0	0	0	0	0	0	0	0	0	0	0	0	0
32	0	1	2	0d 00:30:37.93000	0d 00:00:37.93000	0.00000429	0.00001594	0.00040742	3.7127	C	5	27/08/2020 11:30		0	0	0	0	0	0	0	0	0	0	0	0	0	0
33	0	1	2	0d 00:30:50.65000	0d 00:00:50.65000	0.00000573	0.00002128	0.00040764	3.7026	C	5	27/08/2020 11:31		0	0	0	0	0	0	0	0	0	0	0	0	0	0
34	0	1	2	0d 00:31:11.26000	0d 00:01:11.26000	0.00000807	0.0000299	0.00040772	3.6925	C	5	27/08/2020 11:31		0	0	0	0	0	0	0	0	0	0	0	0	0	0
35	0	1	2	0d 00:31:55.57000	0d 00:01:55.57000	0.00001308	0.0000484	0.00040757	3.6825	C	5	27/08/2020 11:32		0	0	0	0	0	0	0	0	0	0	0	0	0	0
36	0	1	2	0d 00:34:42.67000	0d 00:04:42.67000	0.000032	0.00011793	0.00040742	3.6724	C	5	27/08/2020 11:34		0	0	0	0	0	0	0	0	0	0	0	0	0	0
37	0	1	2	0d 00:44:42.67000	0d 00:14:42.67000	0.00009992	0.00036725	0.0004078	3.6706	C	1	27/08/2020 11:44		0	0	0	0	0	0	0	0	0	0	0	0	0	0
38	0	1	2	0d 00:54:42.67000	0d 00:24:42.67000	0.00016785	0.00061664	0.00040734	3.6725	C	1	27/08/2020 11:54		0	0	0	0	0	0	0	0	0	0	0	0	0	0
39	0	1	2	0d 01:04:42.67000	0d 00:34:42.67000	0.00023577	0.00086617	0.00040772	3.6747	C	1	27/08/2020 12:04		0	0	0	0	0	0	0	0	0	0	0	0	0	0
40	0	1	2	0d 01:14:42.67000	0d 00:44:42.67000	0.00030369	0.00111584	0.00040764	3.6768	C	1	27/08/2020 12:14		0	0	0	0	0	0	0	0	0	0	0	0	0	0
41	0	1	2	0d 01:24:42.67000	0d 00:54:42.67000	0.00037161	0.00136564	0.00040757	3.6783	C	1	27/08/2020 12:24		0	0	0	0	0	0	0	0	0	0	0	0	0	0
42	0	1	2	0d 01:34:42.67000	0d 01:04:42.67000	0.00043954	0.00161555	0.00040764	3.6802	C	1	27/08/2020 12:34		0	0	0	0	0	0	0	0	0	0	0	0	0	0
43	0	1	2	0d 01:44:42.67000	0d 01:14:42.67000	0.00050746	0.00186556	0.00040742	3.6814	C	1	27/08/2020 12:44		0	0	0	0	0	0	0	0	0	0	0	0	0	0
44	0	1	2	0d 01:54:42.67000	0d 01:24:42.67000	0.00057538	0.00211567	0.00040749	3.6831	C	1	27/08/2020 12:54		0	0	0	0	0	0	0	0	0	0	0	0	0	0
45	0	1	2	0d 02:04:42.67000	0d 01:34:42.67000	0.00064331	0.00236588	0.00040772	3.6843	C	1	27/08/2020 13:04		0	0	0	0	0	0	0	0	0	0	0	0	0	0
46	0	1	2	0d 02:14:42.67000	0d 01:44:42.67000	0.00071123	0.00261618	0.00040734	3.6857	C	1	27/08/2020 13:14		0	0	0	0	0	0	0	0	0	0	0	0	0	0
47	0	1	2	0d 02:24:42.67000	0d 01:54:42.67000	0.00077915	0.00286658	0.00040757	3.6869	C	1	27/08/2020 13:24		0	0	0	0	0	0	0	0	0	0	0	0	0	0
48	0	1	2	0d 02:34:42.67000	0d 02:04:42.67000	0.00084708	0.00311706	0.00040734	3.6883	C	1	27/08/2020 13:34		0	0	0	0	0	0	0	0	0	0	0	0	0	0
49	0	1	2	0d 02:44:42.67000	0d 02:14:42.67000	0.000915	0.00336762	0.00040749	3.6896	C	1	27/08/2020 13:44		0	0	0	0	0	0	0	0	0	0	0	0	0	0
50	0	1	2	0d 02:54:42.67000	0d 02:24:42.67000	0.00098292	0.00361828	0.00040764	3.691	C	1	27/08/2020 13:54		0	0	0	0	0	0	0	0	0	0	0	0	0	0
51	0	1	2	0d 03:04:42.67000	0d 02:34:42.67000	0.00105085	0.00386903	0.00040757	3.6921	C	1	27/08/2020 14:04		0	0	0	0	0	0	0	0	0	0	0	0	0	0
52	0	1	2	0d 03:14:42.67000	0d 02:44:42.67000	0.00111877	0.00411987	0.00040764	3.6936	C	1	27/08/2020 14:14		0	0	0	0	0	0	0	0	0	0	0	0	0	0
53	0	1	2	0d 03:24:42.67000	0d 02:54:42.67000	0.00118669	0.0043708	0.00040749	3.6948	C	1	27/08/2020 14:24		0	0	0	0	0	0	0	0	0	0	0	0	0	0
54	0	1	2	0d 03:34:42.67000	0d 03:04:42.67000	0.00125461	0.00462181	0.00040757	3.696	C	1	27/08/2020 14:34		0	0	0	0	0	0	0	0	0	0	0	0	0	0
55	0	1	2	0d 03:44:42.67000	0d 03:14:42.67000	0.00132254	0.00487292	0.00040757	3.6977	C	1	27/08/2020 14:44		0	0	0	0	0	0	0	0	0	0	0	0	0	0
56	0	1	2	0d 03:54:42.67000	0d 03:24:42.67000	0.00139046	0.00512413	0.00040772	3.6989	C	1	27/08/2020 14:54		0	0	0	0	0	0	0	0	0	0	0	0	0	0
57	0	1	2	0d 04:04:42.67000	0d 03:34:42.67000	0.00145838	0.00537542	0.00040742	3.7003	C	1	27/08/2020 15:04		0	0	0	0	0	0	0	0	0	0	0	0	0	0
58	0	1	2	0d 04:14:42.67000	0d 03:44:42.67000	0.00152631	0.00562682	0.00040757	3.7018	C	1	27/08/2020 15:14		0	0	0	0	0	0	0	0	0	0	0	0	0	0
59	0	1	2	0d 04:24:42.67000	0d 03:54:42.67000	0.00159423	0.0058783	0.00040764	3.7034	C	1	27/08/2020 15:24		0	0	0	0	0	0	0	0	0	0	0	0	0	0
60	0	1	2	0d 04:34:42.67000	0d 04:04:42.67000	0.00166215	0.00612989	0.00040757	3.7044	C	1	27/08/2020 15:34		0	0	0	0	0	0	0	0	0	0	0	0	0	0
61	0	1	2	0d 04:44:42.67000	0d 04:14:42.67000	0.00173008	0.00638157	0.00040734	3.7061	C	1	27/08/2020 15:44		0	0	0	0	0	0	0	0	0	0	0	0	0	0
62	0	1	2	0d 04:54:42.67000	0d 04:24:42.67000	0.001798	0.00663336	0.00040757	3.7075	C	1	27/08/2020 15:54		0	0	0	0	0	0	0	0	0	0	0	0	0	0
63	0	1	2	0d 05:04:42.67000	0d 04:34:42.67000	0.00186592	0.00688525	0.00040764	3.7093	C	1	27/08/2020 16:04		0	0	0	0	0	0	0	0	0	0	0	0	0	0
64	0	1	2	0d 05:14:42.67000	0d 04:44:42.67000	0.00193384	0.00713725	0.00040764	3.7107	C	1	27/08/2020 16:14		0	0	0	0	0	0	0	0	0	0	0	0	0	0
65	0	1	2	0d 05:24:42.67000	0d 04:54:42.67000	0.00200177	0.00738936	0.00040749	3.7122	C	1	27/08/2020 16:24		0	0	0	0	0	0	0	0	0	0	0	0	0	0
66	0	1	2	0d 05:34:42.67000	0d 05:04:42.67000	0.00206969	0.00764157	0.00040772	3.7144	C	1	27/08/2020 16:34		0	0	0	0	0	0	0	0	0	0	0	0	0	0
67	0	1	2	0d 05:44:42.67000	0d 05:14:42.67000	0.00213761	0.00789392	0.00040749	3.7157	C	1	27/08/2020 16:44		0	0	0	0	0	0	0	0	0	0	0	0	0	0
68	0	1	2	0d 05:54:42.67000	0d 05:24:42.67000	0.00220554	0.00814637	0.00040757	3.7177	C	1	27/08/2020 16:54		0	0	0	0	0	0	0	0	0	0	0	0	0	0
69	0	1	2	0d 06:04:42.67000	0d 05:34:42.67000	0.00227346	0.00839896	0.00040749	3.7195	C	1	27/08/2020 17:04		0	0	0	0	0	0	0	0	0	0	0	0	0	0
70	0	1	2	0d 06:14:42.67000	0d 05:44:42.67000	0.00234138	0.00865166	0.00040749	3.7214	C	1	27/08/2020 17:14		0	0	0	0	0	0	0	0	0	0	0	0	0	0
71	0	1	2	0d 06:24:42.67000	0d 05:54:42.67000	0.00240931	0.0089045	0.00040757	3.7234	C	1	27/08/2020 17:24		0	0	0	0	0	0	0	0	0	0	0	0	0	0
72	0	1	2	0d 06:34:42.67000	0d 06:04:42.67000	0.00247723	0.00915746	0.00040764	3.7253	C	1	27/08/2020 17:34		0	0	0	0	0	0	0	0	0	0	0	0	0	0
73	0	1	2	0d 06:44:42.67000	0d 06:14:42.67000	0.00254515	0.00941057	0.00040764	3.7275	C	1	27/08/2020 17:44		0	0	0	0	0	0	0	0	0	0	0	0	0	0
74	0	1	2	0d 06:54:42.67000	0d 06:24:42.67000	0.00261308	0.00966382	0.00040757	3.7295	C	1	27/08/2020 17:54		0	0	0	0	0	0	0	0	0	0	0	0	0	0
75	0	1	2	0d 07:04:42.67000	0d 06:34:42.67000	0.002681	0.00991721	0.00040764	3.7316	C	1	27/08/2020 18:04		0	0	0	0	0	0	0	0	0	0	0	0	0	0
76	0	1	2	0d 07:14:42.67000	0d 06:44:42.67000	0.00274892	0.0101707	0.00040742	3.7339	C	1	27/08/2020 18:14		0	0	0	0	0	0	0	0	0	0	0	0	0	0
77	0	1	2	0d 07:24:42.67000	0d 06:54:42.67000	0.00281684	0.0104244	0.00040749	3.736	C	1	27/08/2020 18:24		0	0	0	0	0	0	0	0	0	0	0	0	0	0
78	0	1	2	0d 07:34:42.67000	0d 07:04:42.67000	0.00288477	0.0106783	0.00040772	3.7382	C	1	27/08/2020 18:34		0	0	0	0	0	0	0	0	0	0	0	0	0	0
79	0	1	2	0d 07:44:42.67000	0d 07:14:42.67000	0.00295269	0.0109323	0.00040757	3.7404	C	1	27/08/2020 18:44		0	0	0	0	0	0	0	0	0	0	0	0	0	0
80	0	1	2	0d 07:54:42.67000	0d 07:24:42.67000	0.00302061	0.0111864	0.00040749	3.743	C	1	27/08/2020 18:54		0	0	0	0	0	0	0	0	0	0	0	0	0	0
81	0	1	2	0d 08:04:42.67000	0d 07:34:42.67000	0.00308854	0.0114407	0.00040749	3.7453	C	1	27/08/2020 19:04		0	0	0	0	0	0	0	0	0	0	0	0	0	0
82	0	1	2	0d 08:14:42.67000	0d 07:44:42.67000	0.00315646	0.0116952	0.00040742	3.7475	C	1	27/08/2020 19:14		0	0	0	0	0	0	0	0	0	0	0	0	0	0
83	0	1	2	0d 08:24:42.67000	0d 07:54:42.67000	0.00322438	0.0119498	0.00040749	3.7501	C	1	27/08/2020 19:24		0	0	0	0	0	0	0	0	0	0	0	0	0	0
84	0	1	2	0d 08:34:42.67000	0d 08:04:42.67000	0.00329231	0.0122046	0.00040764	3.7523	C	1	27/08/2020 19:34		0	0	0	0	0	0	0	0	0	0	0	0	0	0
85	0	1	2	0d 08:44:42.67000	0d 08:14:42.67000	0.00336023	0.0124596	0.00040757	3.7546	C	1	27/08/2020 19:44		0	0	0	0	0	0	0	0	0	0	0	0	0	0
86	0	1	2	0d 08:54:42.67000	0d 08:24:42.67000	0.00342815	0.0127147	0.00040749	3.7571	C	1	27/08/2020 19:54		0	0	0	0	0	0	0	0	0	0	0	0	0	0
87	0	1	2	0d 09:04:42.67000	0d 08:34:42.67000	0.00349608	0.01297	0.00040742	3.7594	C	1	27/08/2020 20:04		0	0	0	0	0	0	0	0	0	0	0	0	0	0
88	0	1	2	0d 09:14:42.67000	0d 08:44:42.67000	0.003564	0.0132254	0.00040749	3.7618	C	1	27/08/2020 20:14		0	0	0	0	0	0	0	0	0	0	0	0	0	0
89	0	1	2	0d 09:24:42.67000	0d 08:54:42.67000	0.00363192	0.013481	0.00040757	3.7644	C	1	27/08/2020 20:24		0	0	0	0	0	0	0	0	0	0	0	0	0	0
90	0	1	2	0d 09:34:42.67000	0d 09:04:42.67000	0.00369984	0.0137368	0.00040749	3.7667	C	1	27/08/2020 20:34		0	0	0	0	0	0	0	0	0	0	0	0	0	0
91	0	1	2	0d 09:44:42.67000	0d 09:14:42.67000	0.00376777	0.0139927	0.00040757	3.7693	C	1	27/08/2020 20:44		0	0	0	0	0	0	0	0	0	0	0	0	0	0
92	0	1	2	0d 09:54:42.67000	0d 09:24:42.67000	0.00383569	0.0142488	0.00040757	3.7717	C	1	27/08/2020 20:54		0	0	0	0	0	0	0	0	0	0	0	0	0	0
93	0	1	2	0d 10:04:42.67000	0d 09:34:42.67000	0.00390361	0.0145051	0.00040757	3.7743	C	1	27/08/2020 21:04		0	0	0	0	0	0	0	0	0	0	0	0	0	0
94	0	1	2	0d 10:14:42.67000	0d 09:44:42.67000	0.00397154	0.0147616	0.00040764	3.7771	C	1	27/08/2020 21:14		0	0	0	0	0	0	0	0	0	0	0	0	0	0
95	0	1	2	0d 10:24:42.67000	0d 09:54:42.67000	0.00403946	0.0150182	0.00040734	3.7798	C	1	27/08/2020 21:24		0	0	0	0	0	0	0	0	0	0	0	0	0	0
96	0	1	2	0d 10:34:42.67000	0d 10:04:42.67000	0.00410738	0.015275	0.00040757	3.7826	C	1	27/08/2020 21:34		0	0	0	0	0	0	0	0	0	0	0	0	0	0
97	0	1	2	0d 10:44:42.67000	0d 10:14:42.67000	0.00417531	0.0155321	0.00040749	3.7855	C	1	27/08/2020 21:44		0	0	0	0	0	0	0	0	0	0	0	0	0	0
98	0	1	2	0d 10:54:42.67000	0d 10:24:42.67000	0.00424323	0.0157893	0.0004078	3.7884	C	1	27/08/2020 21:54		0	0	0	0	0	0	0	0	0	0	0	0	0	0
99	0	1	2	0d 11:04:42.67000	0d 10:34:42.67000	0.00431115	0.0160467	0.00040764	3.7916	C	1	27/08/2020 22:04		0	0	0	0	0	0	0	0	0	0	0	0	0	0
100	0	1	2	0d 11:14:42.67000	0d 10:44:42.67000	0.00437908	0.0163044	0.00040772	3.7945	C	1	27/08/2020 22:14		0	0	0	0	0	0	0	0	0	0	0	0	0	0
101	0	1	2	0d 11:24:42.67000	0d 10:54:42.67000	0.004447	0.0165622	0.00040749	3.7983	C	1	27/08/2020 22:24		0	0	0	0	0	0	0	0	0	0	0	0	0	0
102	0	1	2	0d 11:34:42.67000	0d 11:04:42.67000	0.00451492	0.0168203	0.00040764	3.8018	C	1	27/08/2020 22:34		0	0	0	0	0	0	0	0	0	0	0	0	0	0
103	0	1	2	0d 11:44:42.67000	0d 11:14:42.67000	0.00458284	0.0170787	0.00040757	3.8053	C	1	27/08/2020 22:44		0	0	0	0	0	0	0	0	0	0	0	0	0	0
104	0	1	2	0d 11:54:42.67000	0d 11:24:42.67000	0.00465077	0.0173373	0.00040764	3.8091	C	1	27/08/2020 22:54		0	0	0	0	0	0	0	0	0	0	0	0	0	0
105	0	1	2	0d 12:04:42.67000	0d 11:34:42.67000	0.00471869	0.0175962	0.00040749	3.8131	C	1	27/08/2020 23:04		0	0	0	0	0	0	0	0	0	0	0	0	0	0
106	0	1	2	0d 12:14:42.67000	0d 11:44:42.67000	0.00478661	0.0178553	0.00040764	3.8177	C	1	27/08/2020 23:14		0	0	0	0	0	0	0	0	0	0	0	0	0	0
107	0	1	2	0d 12:24:42.67000	0d 11:54:42.67000	0.00485454	0.0181148	0.00040742	3.8219	C	1	27/08/2020 23:24		0	0	0	0	0	0	0	0	0	0	0	0	0	0
108	0	1	2	0d 12:34:42.67000	0d 12:04:42.67000	0.00492246	0.0183745	0.00040749	3.8267	C	1	27/08/2020 23:34		0	0	0	0	0	0	0	0	0	0	0	0	0	0
109	0	1	2	0d 12:44:42.67000	0d 12:14:42.67000	0.00499038	0.0186346	0.00040749	3.8315	C	1	27/08/2020 23:44		0	0	0	0	0	0	0	0	0	0	0	0	0	0
110	0	1	2	0d 12:54:42.67000	0d 12:24:42.67000	0.00505831	0.0188951	0.00040742	3.8367	C	1	27/08/2020 23:54		0	0	0	0	0	0	0	0	0	0	0	0	0	0
111	0	1	2	0d 13:04:42.67000	0d 12:34:42.67000	0.00512623	0.0191559	0.00040764	3.8421	C	1	28/08/2020 00:04		0	0	0	0	0	0	0	0	0	0	0	0	0	0
112	0	1	2	0d 13:14:42.67000	0d 12:44:42.67000	0.00519415	0.019417	0.00040757	3.8479	C	1	28/08/2020 00:14		0	0	0	0	0	0	0	0	0	0	0	0	0	0
113	0	1	2	0d 13:24:42.67000	0d 12:54:42.67000	0.00526207	0.0196786	0.00040764	3.854	C	1	28/08/2020 00:24		0	0	0	0	0	0	0	0	0	0	0	0	0	0
114	0	1	2	0d 13:34:42.67000	0d 13:04:42.67000	0.00533	0.0199406	0.00040742	3.8601	C	1	28/08/2020 00:34		0	0	0	0	0	0	0	0	0	0	0	0	0	0
115	0	1	2	0d 13:44:42.67000	0d 13:14:42.67000	0.00539792	0.020203	0.00040764	3.8663	C	1	28/08/2020 00:44		0	0	0	0	0	0	0	0	0	0	0	0	0	0
116	0	1	2	0d 13:54:42.67000	0d 13:24:42.67000	0.00546584	0.0204658	0.00040749	3.873	C	1	28/08/2020 00:54		0	0	0	0	0	0	0	0	0	0	0	0	0	0
117	0	1	2	0d 14:04:42.67000	0d 13:34:42.67000	0.00553377	0.0207291	0.00040757	3.8801	C	1	28/08/2020 01:04		0	0	0	0	0	0	0	0	0	0	0	0	0	0
118	0	1	2	0d 14:14:42.67000	0d 13:44:42.67000	0.00560169	0.0209929	0.00040757	3.8871	C	1	28/08/2020 01:14		0	0	0	0	0	0	0	0	0	0	0	0	0	0
119	0	1	2	0d 14:24:42.67000	0d 13:54:42.67000	0.00566961	0.0212572	0.00040757	3.8943	C	1	28/08/2020 01:24		0	0	0	0	0	0	0	0	0	0	0	0	0	0
120	0	1	2	0d 14:34:42.67000	0d 14:04:42.67000	0.00573754	0.021522	0.00040764	3.9019	C	1	28/08/2020 01:34		0	0	0	0	0	0	0	0	0	0	0	0	0	0
121	0	1	2	0d 14:44:42.67000	0d 14:14:42.67000	0.00580546	0.0217873	0.00040742	3.9095	C	1	28/08/2020 01:44		0	0	0	0	0	0	0	0	0	0	0	0	0	0
122	0	1	2	0d 14:54:42.67000	0d 14:24:42.67000	0.00587338	0.0220531	0.00040757	3.9171	C	1	28/08/2020 01:54		0	0	0	0	0	0	0	0	0	0	0	0	0	0
123	0	1	2	0d 15:04:42.67000	0d 14:34:42.67000	0.00594131	0.0223194	0.00040757	3.9254	C	1	28/08/2020 02:04		0	0	0	0	0	0	0	0	0	0	0	0	0	0
124	0	1	2	0d 15:14:42.67000	0d 14:44:42.67000	0.00600923	0.0225863	0.00040749	3.9335	C	1	28/08/2020 02:14		0	0	0	0	0	0	0	0	0	0	0	0	0	0
125	0	1	2	0d 15:24:42.67000	0d 14:54:42.67000	0.00607715	0.0228538	0.00040757	3.9414	C	1	28/08/2020 02:24		0	0	0	0	0	0	0	0	0	0	0	0	0	0
126	0	1	2	0d 15:34:42.67000	0d 15:04:42.67000	0.00614507	0.0231218	0.0004078	3.9498	C	1	28/08/2020 02:34		0	0	0	0	0	0	0	0	0	0	0	0	0	0
127	0	1	2	0d 15:44:42.67000	0d 15:14:42.67000	0.006213	0.0233903	0.0004078	3.9583	C	1	28/08/2020 02:44		0	0	0	0	0	0	0	0	0	0	0	0	0	0
128	0	1	2	0d 15:54:42.67000	0d 15:24:42.67000	0.00628092	0.0236595	0.00040757	3.9666	C	1	28/08/2020 02:54		0	0	0	0	0	0	0	0	0	0	0	0	0	0
129	0	1	2	0d 16:04:42.67000	0d 15:34:42.67000	0.00634884	0.0239292	0.00040742	3.9753	C	1	28/08/2020 03:04		0	0	0	0	0	0	0	0	0	0	0	0	0	0
130	0	1	2	0d 16:14:42.67000	0d 15:44:42.67000	0.00641677	0.0241995	0.00040757	3.9837	C	1	28/08/2020 03:14		0	0	0	0	0	0	0	0	0	0	0	0	0	0
131	0	1	2	0d 16:24:42.67000	0d 15:54:42.67000	0.00648469	0.0244704	0.00040749	3.9925	C	1	28/08/2020 03:24		0	0	0	0	0	0	0	0	0	0	0	0	0	0
132	0	1	2	0d 16:34:42.67000	0d 16:04:42.67000	0.00655261	0.0247419	0.00040764	4.0011	C	1	28/08/2020 03:34		0	0	0	0	0	0	0	0	0	0	0	0	0	0
133	0	1	2	0d 16:44:42.67000	0d 16:14:42.67000	0.00662054	0.0250139	0.00040757	4.0101	C	1	28/08/2020 03:44		0	0	0	0	0	0	0	0	0	0	0	0	0	0
134	0	1	2	0d 16:54:42.67000	0d 16:24:42.67000	0.00668846	0.0252866	0.00040742	4.0186	C	1	28/08/2020 03:54		0	0	0	0	0	0	0	0	0	0	0	0	0	0
135	0	1	2	0d 17:04:42.67000	0d 16:34:42.67000	0.00675638	0.0255599	0.00040749	4.0275	C	1	28/08/2020 04:04		0	0	0	0	0	0	0	0	0	0	0	0	0	0
136	0	1	2	0d 17:14:42.67000	0d 16:44:42.67000	0.0068243	0.0258337	0.00040757	4.0363	C	1	28/08/2020 04:14		0	0	0	0	0	0	0	0	0	0	0	0	0	0
137	0	1	2	0d 17:24:42.67000	0d 16:54:42.67000	0.00689223	0.0261082	0.00040764	4.0458	C	1	28/08/2020 04:24		0	0	0	0	0	0	0	0	0	0	0	0	0	0
138	0	1	2	0d 17:34:42.67000	0d 17:04:42.67000	0.00696015	0.0263833	0.00040757	4.0546	C	1	28/08/2020 04:34		0	0	0	0	0	0	0	0	0	0	0	0	0	0
139	0	1	2	0d 17:44:42.67000	0d 17:14:42.67000	0.00702807	0.026659	0.00040749	4.0641	C	1	28/08/2020 04:44		0	0	0	0	0	0	0	0	0	0	0	0	0	0
140	0	1	2	0d 17:54:42.67000	0d 17:24:42.67000	0.007096	0.0269354	0.00040764	4.0732	C	1	28/08/2020 04:54		0	0	0	0	0	0	0	0	0	0	0	0	0	0
141	0	1	2	0d 18:04:42.67000	0d 17:34:42.67000	0.00716392	0.0272124	0.00040757	4.0827	C	1	28/08/2020 05:04		0	0	0	0	0	0	0	0	0	0	0	0	0	0
142	0	1	2	0d 18:14:42.67000	0d 17:44:42.67000	0.00723184	0.02749	0.00040757	4.0923	C	1	28/08/2020 05:14		0	0	0	0	0	0	0	0	0	0	0	0	0	0
143	0	1	2	0d 18:24:42.67000	0d 17:54:42.67000	0.00729977	0.0277683	0.00040742	4.1018	C	1	28/08/2020 05:24		0	0	0	0	0	0	0	0	0	0	0	0	0	0
144	0	1	2	0d 18:34:42.67000	0d 18:04:42.67000	0.00736769	0.0280472	0.00040749	4.1115	C	1	28/08/2020 05:34		0	0	0	0	0	0	0	0	0	0	0	0	0	0
145	0	1	2	0d 18:44:42.67000	0d 18:14:42.67000	0.00743561	0.0283268	0.00040764	4.1215	C	1	28/08/2020 05:44		0	0	0	0	0	0	0	0	0	0	0	0	0	0
146	0	1	2	0d 18:54:35.66000	0d 18:24:35.66000	0.00750274	0.0286038	0.00040742	4.1315	C	5	28/08/2020 05:54		0	0	0	0	0	0	0	0	0	0	0	0	0	0
147	0	1	2	0d 19:04:35.66000	0d 18:34:35.66000	0.00757066	0.0288848	0.00040757	4.1413	C	1	28/08/2020 06:04		0	0	0	0	0	0	0	0	0	0	0	0	0	0
148	0	1	2	0d 19:14:14.40000	0d 18:44:14.40000	0.00763618	0.0291565	0.00040749	4.1514	C	5	28/08/2020 06:14		0	0	0	0	0	0	0	0	0	0	0	0	0	0
149	0	1	2	0d 19:24:04.05000	0d 18:54:04.05000	0.00770293	0.0294339	0.00040757	4.1614	C	5	28/08/2020 06:24		0	0	0	0	0	0	0	0	0	0	0	0	0	0
150	0	1	2	0d 19:33:51.00000	0d 19:03:51.00000	0.00776938	0.0297107	0.00040772	4.1715	C	5	28/08/2020 06:34		0	0	0	0	0	0	0	0	0	0	0	0	0	0
151	0	1	2	0d 19:43:30.12000	0d 19:13:30.12000	0.00783494	0.0299845	0.00040749	4.1816	C	5	28/08/2020 06:43		0	0	0	0	0	0	0	0	0	0	0	0	0	0
152	0	1	2	0d 19:53:11.14000	0d 19:23:11.14000	0.00790071	0.0302599	0.00040764	4.1918	C	5	28/08/2020 06:53		0	0	0	0	0	0	0	0	0	0	0	0	0	0
153	0	1	2	0d 20:00:55.27000	0d 19:30:55.27000	0.00795325	0.0304804	0.00040742	4.2	C	133	28/08/2020 07:01		0	0	0	0	0	0	0	0	0	0	0	0	0	0
154	0	1	3	0d 20:00:55.30000	0d 00:00:00.03000	0.00795326	0.0304804	0.00048196	4.2005	C	0	28/08/2020 07:01		0	0	0	0	0	0	0	0	0	0	0	0	0	0
155	0	1	3	0d 20:01:29.89000	0d 00:00:34.62000	0.00795726	0.0304972	0.00038186	4.2	C	4	28/08/2020 07:01		0	0	0	0	0	0	0	0	0	0	0	0	0	0
156	0	1	3	0d 20:03:18.82000	0d 00:02:23.55000	0.00796708	0.0305384	0.00028183	4.2	C	4	28/08/2020 07:03		0	0	0	0	0	0	0	0	0	0	0	0	0	0
157	0	1	3	0d 20:06:23.42000	0d 00:05:28.15000	0.00797869	0.0305872	0.00018181	4.2002	C	4	28/08/2020 07:06		0	0	0	0	0	0	0	0	0	0	0	0	0	0
158	0	1	3	0d 20:13:06.34000	0d 00:12:11.07000	0.00799251	0.0306452	0.00008179	4.2	C	4	28/08/2020 07:13		0	0	0	0	0	0	0	0	0	0	0	0	0	0
159	0	1	3	0d 20:21:48.97000	0d 00:20:53.70000	0.00800097	0.0306808	0.00004067	4.2	C	132	28/08/2020 07:22		0	0	0	0	0	0	0	0	0	0	0	0	0	0
160	0	1	4	0d 20:21:48.98000	0d 00:00:00.01000	0	0	0	4.1997	R	0	28/08/2020 07:22		0	0	0	0	0	0	0	0	0	0	0	0	0	0
161	0	1	4	0d 20:21:50.98000	0d 00:00:02.01000	0	0	0	4.1994	R	1	28/08/2020 07:22		0	0	0	0	0	0	0	0	0	0	0	0	0	0
162	0	1	4	0d 20:21:52.98000	0d 00:00:04.01000	0	0	0	4.1997	R	1	28/08/2020 07:22		0	0	0	0	0	0	0	0	0	0	0	0	0	0
163	0	1	4	0d 20:21:54.98000	0d 00:00:06.01000	0	0	0	4.1996	R	1	28/08/2020 07:22		0	0	0	0	0	0	0	0	0	0	0	0	0	0
164	0	1	4	0d 20:21:56.98000	0d 00:00:08.01000	0	0	0	4.1996	R	1	28/08/2020 07:22		0	0	0	0	0	0	0	0	0	0	0	0	0	0
165	0	1	4	0d 20:21:58.97000	0d 00:00:10.00000	0	0	0	4.1996	R	129	28/08/2020 07:22		0	0	0	0	0	0	0	0	0	0	0	0	0	0
166	0	1	5	0d 20:21:59.01000	0d 00:00:00.04000	0	0.00000002	0.00040803	4.1959	D	0	28/08/2020 07:22		0	0	0	0	0	0	0	0	0	0	0	0	0	0
167	0	1	5	0d 20:26:29.08000	0d 00:04:30.11000	0.00003058	0.0001281	0.00040734	4.1859	D	5	28/08/2020 07:26		0	0	0	0	0	0	0	0	0	0	0	0	0	0
168	0	1	5	0d 20:34:35.85000	0d 00:12:36.88000	0.00008568	0.00035849	0.00040764	4.1758	D	5	28/08/2020 07:34		0	0	0	0	0	0	0	0	0	0	0	0	0	0
169	0	1	5	0d 20:43:06.50000	0d 00:21:07.53000	0.00014349	0.0005996	0.00040757	4.1657	D	5	28/08/2020 07:43		0	0	0	0	0	0	0	0	0	0	0	0	0	0
170	0	1	5	0d 20:51:46.80000	0d 00:29:47.83000	0.00020239	0.00084468	0.00040757	4.1556	D	5	28/08/2020 07:51		0	0	0	0	0	0	0	0	0	0	0	0	0	0
171	0	1	5	0d 21:00:32.30000	0d 00:38:33.33000	0.00026188	0.00109161	0.00040757	4.1456	D	5	28/08/2020 08:00		0	0	0	0	0	0	0	0	0	0	0	0	0	0
172	0	1	5	0d 21:09:27.59000	0d 00:47:28.62000	0.00032248	0.00134253	0.00040742	4.1355	D	5	28/08/2020 08:09		0	0	0	0	0	0	0	0	0	0	0	0	0	0
173	0	1	5	0d 21:18:38.66000	0d 00:56:39.69000	0.00038486	0.00160021	0.00040757	4.1253	D	5	28/08/2020 08:18		0	0	0	0	0	0	0	0	0	0	0	0	0	0
174	0	1	5	0d 21:27:52.87000	0d 01:05:53.90000	0.0004476	0.00185873	0.00040734	4.1152	D	5	28/08/2020 08:28		0	0	0	0	0	0	0	0	0	0	0	0	0	0
175	0	1	5	0d 21:37:14.83000	0d 01:15:15.86000	0.00051122	0.00212022	0.00040749	4.1051	D	5	28/08/2020 08:37		0	0	0	0	0	0	0	0	0	0	0	0	0	0
176	0	1	5	0d 21:46:45.36000	0d 01:24:46.39000	0.0005758	0.00238504	0.00040757	4.0951	D	5	28/08/2020 08:46		0	0	0	0	0	0	0	0	0	0	0	0	0	0
177	0	1	5	0d 21:56:20.62000	0d 01:34:21.65000	0.00064093	0.0026514	0.00040757	4.085	D	5	28/08/2020 08:56		0	0	0	0	0	0	0	0	0	0	0	0	0	0
178	0	1	5	0d 22:06:08.47000	0d 01:44:09.50000	0.00070747	0.00292293	0.00040757	4.0749	D	5	28/08/2020 09:06		0	0	0	0	0	0	0	0	0	0	0	0	0	0
179	0	1	5	0d 22:16:03.44000	0d 01:54:04.47000	0.00077483	0.00319706	0.00040764	4.0649	D	5	28/08/2020 09:16		0	0	0	0	0	0	0	0	0	0	0	0	0	0
180	0	1	5	0d 22:26:03.44000	0d 02:04:04.47000	0.00084275	0.00347284	0.00040734	4.0552	D	1	28/08/2020 09:26		0	0	0	0	0	0	0	0	0	0	0	0	0	0
181	0	1	5	0d 22:36:03.44000	0d 02:14:04.47000	0.00091067	0.00374795	0.00040772	4.0452	D	1	28/08/2020 09:36		0	0	0	0	0	0	0	0	0	0	0	0	0	0
182	0	1	5	0d 22:46:03.44000	0d 02:24:04.47000	0.0009786	0.00402239	0.00040764	4.0356	D	1	28/08/2020 09:46		0	0	0	0	0	0	0	0	0	0	0	0	0	0
183	0	1	5	0d 22:56:03.44000	0d 02:34:04.47000	0.00104652	0.00429618	0.00040772	4.0258	D	1	28/08/2020 09:56		0	0	0	0	0	0	0	0	0	0	0	0	0	0
184	0	1	5	0d 23:06:03.44000	0d 02:44:04.47000	0.00111444	0.00456932	0.00040764	4.0166	D	1	28/08/2020 10:06		0	0	0	0	0	0	0	0	0	0	0	0	0	0
185	0	1	5	0d 23:16:03.44000	0d 02:54:04.47000	0.00118237	0.00484183	0.00040749	4.0073	D	1	28/08/2020 10:16		0	0	0	0	0	0	0	0	0	0	0	0	0	0
186	0	1	5	0d 23:26:03.44000	0d 03:04:04.47000	0.00125029	0.00511371	0.00040757	3.998	D	1	28/08/2020 10:26		0	0	0	0	0	0	0	0	0	0	0	0	0	0
187	0	1	5	0d 23:36:03.44000	0d 03:14:04.47000	0.00131821	0.00538497	0.00040742	3.9892	D	1	28/08/2020 10:36		0	0	0	0	0	0	0	0	0	0	0	0	0	0
188	0	1	5	0d 23:46:03.44000	0d 03:24:04.47000	0.00138614	0.0056556	0.00040757	3.9797	D	1	28/08/2020 10:46		0	0	0	0	0	0	0	0	0	0	0	0	0	0
189	0	1	5	0d 23:56:03.44000	0d 03:34:04.47000	0.00145406	0.00592563	0.00040749	3.9709	D	1	28/08/2020 10:56		0	0	0	0	0	0	0	0	0	0	0	0	0	0
190	0	1	5	1d 00:06:03.44000	0d 03:44:04.47000	0.00152198	0.00619504	0.00040734	3.9619	D	1	28/08/2020 11:06		0	0	0	0	0	0	0	0	0	0	0	0	0	0
191	0	1	5	1d 00:16:03.44000	0d 03:54:04.47000	0.00158991	0.00646385	0.0004078	3.9532	D	1	28/08/2020 11:16		0	0	0	0	0	0	0	0	0	0	0	0	0	0
192	0	1	5	1d 00:26:03.44000	0d 04:04:04.47000	0.00165783	0.00673205	0.00040742	3.9442	D	1	28/08/2020 11:26		0	0	0	0	0	0	0	0	0	0	0	0	0	0
193	0	1	5	1d 00:36:03.44000	0d 04:14:04.47000	0.00172575	0.00699965	0.00040772	3.9356	D	1	28/08/2020 11:36		0	0	0	0	0	0	0	0	0	0	0	0	0	0
194	0	1	5	1d 00:46:03.44000	0d 04:24:04.47000	0.00179367	0.00726667	0.00040734	3.9268	D	1	28/08/2020 11:46		0	0	0	0	0	0	0	0	0	0	0	0	0	0
195	0	1	5	1d 00:56:03.44000	0d 04:34:04.47000	0.0018616	0.0075331	0.00040757	3.9181	D	1	28/08/2020 11:56		0	0	0	0	0	0	0	0	0	0	0	0	0	0
196	0	1	5	1d 01:06:03.44000	0d 04:44:04.47000	0.00192952	0.00779895	0.00040742	3.9098	D	1	28/08/2020 12:06		0	0	0	0	0	0	0	0	0	0	0	0	0	0
197	0	1	5	1d 01:16:03.44000	0d 04:54:04.47000	0.00199744	0.00806423	0.00040757	3.9013	D	1	28/08/2020 12:16		0	0	0	0	0	0	0	0	0	0	0	0	0	0
198	0	1	5	1d 01:26:03.44000	0d 05:04:04.47000	0.00206537	0.00832895	0.00040742	3.8932	D	1	28/08/2020 12:26		0	0	0	0	0	0	0	0	0	0	0	0	0	0
199	0	1	5	1d 01:36:03.44000	0d 05:14:04.47000	0.00213329	0.00859311	0.00040749	3.8849	D	1	28/08/2020 12:36		0	0	0	0	0	0	0	0	0	0	0	0	0	0
200	0	1	5	1d 01:46:03.44000	0d 05:24:04.47000	0.00220121	0.00885672	0.00040757	3.877	D	1	28/08/2020 12:46		0	0	0	0	0	0	0	0	0	0	0	0	0	0
201	0	1	5	1d 01:56:03.44000	0d 05:34:04.47000	0.00226914	0.0091198	0.00040757	3.8694	D	1	28/08/2020 12:56		0	0	0	0	0	0	0	0	0	0	0	0	0	0
202	0	1	5	1d 02:06:03.44000	0d 05:44:04.47000	0.00233706	0.00938236	0.00040749	3.8618	D	1	28/08/2020 13:06		0	0	0	0	0	0	0	0	0	0	0	0	0	0
203	0	1	5	1d 02:16:03.44000	0d 05:54:04.47000	0.00240498	0.00964442	0.00040749	3.8543	D	1	28/08/2020 13:16		0	0	0	0	0	0	0	0	0	0	0	0	0	0
204	0	1	5	1d 02:26:03.44000	0d 06:04:04.47000	0.0024729	0.00990598	0.00040749	3.8473	D	1	28/08/2020 13:26		0	0	0	0	0	0	0	0	0	0	0	0	0	0
205	0	1	5	1d 02:36:03.44000	0d 06:14:04.47000	0.00254083	0.0101671	0.00040734	3.8404	D	1	28/08/2020 13:36		0	0	0	0	0	0	0	0	0	0	0	0	0	0
206	0	1	5	1d 02:46:03.44000	0d 06:24:04.47000	0.00260875	0.0104277	0.00040734	3.8337	D	1	28/08/2020 13:46		0	0	0	0	0	0	0	0	0	0	0	0	0	0
207	0	1	5	1d 02:56:03.44000	0d 06:34:04.47000	0.00267667	0.0106879	0.00040742	3.8271	D	1	28/08/2020 13:56		0	0	0	0	0	0	0	0	0	0	0	0	0	0
208	0	1	5	1d 03:06:03.44000	0d 06:44:04.47000	0.0027446	0.0109476	0.00040772	3.8212	D	1	28/08/2020 14:06		0	0	0	0	0	0	0	0	0	0	0	0	0	0
209	0	1	5	1d 03:16:03.44000	0d 06:54:04.47000	0.00281252	0.011207	0.00040764	3.8157	D	1	28/08/2020 14:16		0	0	0	0	0	0	0	0	0	0	0	0	0	0
210	0	1	5	1d 03:26:03.44000	0d 07:04:04.47000	0.00288044	0.011466	0.0004078	3.8097	D	1	28/08/2020 14:26		0	0	0	0	0	0	0	0	0	0	0	0	0	0
211	0	1	5	1d 03:36:03.44000	0d 07:14:04.47000	0.00294837	0.0117245	0.00040742	3.8044	D	1	28/08/2020 14:36		0	0	0	0	0	0	0	0	0	0	0	0	0	0
212	0	1	5	1d 03:46:03.44000	0d 07:24:04.47000	0.00301629	0.0119828	0.00040749	3.7992	D	1	28/08/2020 14:46		0	0	0	0	0	0	0	0	0	0	0	0	0	0
213	0	1	5	1d 03:56:03.44000	0d 07:34:04.47000	0.00308421	0.0122407	0.00040764	3.7943	D	1	28/08/2020 14:56		0	0	0	0	0	0	0	0	0	0	0	0	0	0
214	0	1	5	1d 04:06:03.44000	0d 07:44:04.47000	0.00315214	0.0124982	0.00040742	3.7896	D	1	28/08/2020 15:06		0	0	0	0	0	0	0	0	0	0	0	0	0	0
215	0	1	5	1d 04:16:03.44000	0d 07:54:04.47000	0.00322006	0.0127555	0.00040757	3.7853	D	1	28/08/2020 15:16		0	0	0	0	0	0	0	0	0	0	0	0	0	0
216	0	1	5	1d 04:26:03.44000	0d 08:04:04.47000	0.00328798	0.0130124	0.00040764	3.7809	D	1	28/08/2020 15:26		0	0	0	0	0	0	0	0	0	0	0	0	0	0
217	0	1	5	1d 04:36:03.44000	0d 08:14:04.47000	0.0033559	0.0132691	0.00040749	3.7768	D	1	28/08/2020 15:36		0	0	0	0	0	0	0	0	0	0	0	0	0	0
218	0	1	5	1d 04:46:03.44000	0d 08:24:04.47000	0.00342383	0.0135255	0.00040749	3.7729	D	1	28/08/2020 15:46		0	0	0	0	0	0	0	0	0	0	0	0	0	0
219	0	1	5	1d 04:56:03.44000	0d 08:34:04.47000	0.00349175	0.0137817	0.00040749	3.7691	D	1	28/08/2020 15:56		0	0	0	0	0	0	0	0	0	0	0	0	0	0
220	0	1	5	1d 05:06:03.44000	0d 08:44:04.47000	0.00355967	0.0140376	0.00040764	3.7659	D	1	28/08/2020 16:06		0	0	0	0	0	0	0	0	0	0	0	0	0	0
221	0	1	5	1d 05:16:03.44000	0d 08:54:04.47000	0.0036276	0.0142932	0.00040749	3.7621	D	1	28/08/2020 16:16		0	0	0	0	0	0	0	0	0	0	0	0	0	0
222	0	1	5	1d 05:26:03.44000	0d 09:04:04.47000	0.00369552	0.0145487	0.00040772	3.7586	D	1	28/08/2020 16:26		0	0	0	0	0	0	0	0	0	0	0	0	0	0
223	0	1	5	1d 05:36:03.44000	0d 09:14:04.47000	0.00376344	0.0148038	0.00040757	3.7552	D	1	28/08/2020 16:36		0	0	0	0	0	0	0	0	0	0	0	0	0	0
224	0	1	5	1d 05:46:03.44000	0d 09:24:04.47000	0.00383137	0.0150588	0.00040764	3.7522	D	1	28/08/2020 16:46		0	0	0	0	0	0	0	0	0	0	0	0	0	0
225	0	1	5	1d 05:56:03.44000	0d 09:34:04.47000	0.00389929	0.0153136	0.00040734	3.7493	D	1	28/08/2020 16:56		0	0	0	0	0	0	0	0	0	0	0	0	0	0
226	0	1	5	1d 06:06:03.44000	0d 09:44:04.47000	0.00396721	0.0155681	0.00040749	3.7462	D	1	28/08/2020 17:06		0	0	0	0	0	0	0	0	0	0	0	0	0	0
227	0	1	5	1d 06:16:03.44000	0d 09:54:04.47000	0.00403514	0.0158225	0.00040742	3.7432	D	1	28/08/2020 17:16		0	0	0	0	0	0	0	0	0	0	0	0	0	0
228	0	1	5	1d 06:26:03.44000	0d 10:04:04.47000	0.00410306	0.0160766	0.00040742	3.7401	D	1	28/08/2020 17:26		0	0	0	0	0	0	0	0	0	0	0	0	0	0
229	0	1	5	1d 06:36:03.44000	0d 10:14:04.47000	0.00417098	0.0163306	0.00040757	3.7374	D	1	28/08/2020 17:36		0	0	0	0	0	0	0	0	0	0	0	0	0	0
230	0	1	5	1d 06:46:03.44000	0d 10:24:04.47000	0.0042389	0.0165843	0.00040764	3.7345	D	1	28/08/2020 17:46		0	0	0	0	0	0	0	0	0	0	0	0	0	0
231	0	1	5	1d 06:56:03.44000	0d 10:34:04.47000	0.00430683	0.0168379	0.00040734	3.7314	D	1	28/08/2020 17:56		0	0	0	0	0	0	0	0	0	0	0	0	0	0
232	0	1	5	1d 07:06:03.44000	0d 10:44:04.47000	0.00437475	0.0170913	0.00040742	3.7287	D	1	28/08/2020 18:06		0	0	0	0	0	0	0	0	0	0	0	0	0	0
233	0	1	5	1d 07:16:03.44000	0d 10:54:04.47000	0.00444267	0.0173444	0.00040749	3.7258	D	1	28/08/2020 18:16		0	0	0	0	0	0	0	0	0	0	0	0	0	0
234	0	1	5	1d 07:26:03.44000	0d 11:04:04.47000	0.0045106	0.0175974	0.00040749	3.723	D	1	28/08/2020 18:26		0	0	0	0	0	0	0	0	0	0	0	0	0	0
235	0	1	5	1d 07:36:03.44000	0d 11:14:04.47000	0.00457852	0.0178502	0.00040757	3.7198	D	1	28/08/2020 18:36		0	0	0	0	0	0	0	0	0	0	0	0	0	0
236	0	1	5	1d 07:46:03.44000	0d 11:24:04.47000	0.00464644	0.0181028	0.00040749	3.7171	D	1	28/08/2020 18:46		0	0	0	0	0	0	0	0	0	0	0	0	0	0
237	0	1	5	1d 07:56:03.44000	0d 11:34:04.47000	0.00471437	0.0183551	0.00040764	3.714	D	1	28/08/2020 18:56		0	0	0	0	0	0	0	0	0	0	0	0	0	0
238	0	1	5	1d 08:06:03.44000	0d 11:44:04.47000	0.00478229	0.0186073	0.00040742	3.7108	D	1	28/08/2020 19:06		0	0	0	0	0	0	0	0	0	0	0	0	0	0
239	0	1	5	1d 08:16:03.44000	0d 11:54:04.47000	0.00485021	0.0188593	0.00040757	3.7079	D	1	28/08/2020 19:16		0	0	0	0	0	0	0	0	0	0	0	0	0	0
240	0	1	5	1d 08:26:03.44000	0d 12:04:04.47000	0.00491813	0.019111	0.00040764	3.7046	D	1	28/08/2020 19:26		0	0	0	0	0	0	0	0	0	0	0	0	0	0
241	0	1	5	1d 08:36:03.44000	0d 12:14:04.47000	0.00498606	0.0193626	0.00040749	3.7014	D	1	28/08/2020 19:36		0	0	0	0	0	0	0	0	0	0	0	0	0	0
242	0	1	5	1d 08:46:03.44000	0d 12:24:04.47000	0.00505398	0.0196139	0.00040742	3.6983	D	1	28/08/2020 19:46		0	0	0	0	0	0	0	0	0	0	0	0	0	0
243	0	1	5	1d 08:56:03.44000	0d 12:34:04.47000	0.0051219	0.019865	0.00040757	3.695	D	1	28/08/2020 19:56		0	0	0	0	0	0	0	0	0	0	0	0	0	0
244	0	1	5	1d 09:06:03.44000	0d 12:44:04.47000	0.00518983	0.0201158	0.00040742	3.6916	D	1	28/08/2020 20:06		0	0	0	0	0	0	0	0	0	0	0	0	0	0
245	0	1	5	1d 09:16:03.44000	0d 12:54:04.47000	0.00525775	0.0203665	0.00040764	3.6881	D	1	28/08/2020 20:16		0	0	0	0	0	0	0	0	0	0	0	0	0	0
246	0	1	5	1d 09:26:03.44000	0d 13:04:04.47000	0.00532567	0.0206169	0.00040764	3.6844	D	1	28/08/2020 20:26		0	0	0	0	0	0	0	0	0	0	0	0	0	0
247	0	1	5	1d 09:36:03.44000	0d 13:14:04.47000	0.0053936	0.020867	0.00040764	3.6811	D	1	28/08/2020 20:36		0	0	0	0	0	0	0	0	0	0	0	0	0	0
248	0	1	5	1d 09:46:03.44000	0d 13:24:04.47000	0.00546152	0.0211169	0.00040757	3.6773	D	1	28/08/2020 20:46		0	0	0	0	0	0	0	0	0	0	0	0	0	0
249	0	1	5	1d 09:56:03.44000	0d 13:34:04.47000	0.00552944	0.0213666	0.00040764	3.6736	D	1	28/08/2020 20:56		0	0	0	0	0	0	0	0	0	0	0	0	0	0
250	0	1	5	1d 10:06:03.44000	0d 13:44:04.47000	0.00559737	0.021616	0.00040749	3.6695	D	1	28/08/2020 21:06		0	0	0	0	0	0	0	0	0	0	0	0	0	0
251	0	1	5	1d 10:16:03.44000	0d 13:54:04.47000	0.00566529	0.0218651	0.00040764	3.6658	D	1	28/08/2020 21:16		0	0	0	0	0	0	0	0	0	0	0	0	0	0
252	0	1	5	1d 10:26:03.44000	0d 14:04:04.47000	0.00573321	0.0221139	0.00040757	3.6616	D	1	28/08/2020 21:26		0	0	0	0	0	0	0	0	0	0	0	0	0	0
253	0	1	5	1d 10:36:03.44000	0d 14:14:04.47000	0.00580113	0.0223625	0.00040742	3.6574	D	1	28/08/2020 21:36		0	0	0	0	0	0	0	0	0	0	0	0	0	0
254	0	1	5	1d 10:46:03.44000	0d 14:24:04.47000	0.00586906	0.0226108	0.00040749	3.6532	D	1	28/08/2020 21:46		0	0	0	0	0	0	0	0	0	0	0	0	0	0
255	0	1	5	1d 10:56:03.44000	0d 14:34:04.47000	0.00593698	0.0228588	0.00040749	3.6487	D	1	28/08/2020 21:56		0	0	0	0	0	0	0	0	0	0	0	0	0	0
256	0	1	5	1d 11:06:03.44000	0d 14:44:04.47000	0.0060049	0.0231065	0.00040749	3.6442	D	1	28/08/2020 22:06		0	0	0	0	0	0	0	0	0	0	0	0	0	0
257	0	1	5	1d 11:16:03.44000	0d 14:54:04.47000	0.00607283	0.0233538	0.00040734	3.6396	D	1	28/08/2020 22:16		0	0	0	0	0	0	0	0	0	0	0	0	0	0
258	0	1	5	1d 11:26:03.44000	0d 15:04:04.47000	0.00614075	0.0236009	0.0004078	3.6349	D	1	28/08/2020 22:26		0	0	0	0	0	0	0	0	0	0	0	0	0	0
259	0	1	5	1d 11:36:03.44000	0d 15:14:04.47000	0.00620867	0.0238476	0.00040764	3.6295	D	1	28/08/2020 22:36		0	0	0	0	0	0	0	0	0	0	0	0	0	0
260	0	1	5	1d 11:46:03.44000	0d 15:24:04.47000	0.0062766	0.0240939	0.00040742	3.6243	D	1	28/08/2020 22:46		0	0	0	0	0	0	0	0	0	0	0	0	0	0
261	0	1	5	1d 11:56:03.44000	0d 15:34:04.47000	0.00634452	0.0243399	0.00040749	3.6185	D	1	28/08/2020 22:56		0	0	0	0	0	0	0	0	0	0	0	0	0	0
262	0	1	5	1d 12:06:03.44000	0d 15:44:04.47000	0.00641244	0.0245855	0.00040764	3.6124	D	1	28/08/2020 23:06		0	0	0	0	0	0	0	0	0	0	0	0	0	0
263	0	1	5	1d 12:16:03.44000	0d 15:54:04.47000	0.00648037	0.0248306	0.00040734	3.6054	D	1	28/08/2020 23:16		0	0	0	0	0	0	0	0	0	0	0	0	0	0
264	0	1	5	1d 12:26:03.44000	0d 16:04:04.47000	0.00654829	0.0250753	0.00040742	3.5982	D	1	28/08/2020 23:26		0	0	0	0	0	0	0	0	0	0	0	0	0	0
265	0	1	5	1d 12:36:03.44000	0d 16:14:04.47000	0.00661621	0.0253194	0.00040749	3.5897	D	1	28/08/2020 23:36		0	0	0	0	0	0	0	0	0	0	0	0	0	0
266	0	1	5	1d 12:45:44.00000	0d 16:23:45.03000	0.00668193	0.025555	0.00040749	3.5796	D	5	28/08/2020 23:45		0	0	0	0	0	0	0	0	0	0	0	0	0	0
267	0	1	5	1d 12:53:58.80000	0d 16:31:59.83000	0.00673795	0.0257553	0.00040749	3.5695	D	5	28/08/2020 23:54		0	0	0	0	0	0	0	0	0	0	0	0	0	0
268	0	1	5	1d 13:00:47.87000	0d 16:38:48.90000	0.00678426	0.0259203	0.00040757	3.5595	D	5	29/08/2020 00:01		0	0	0	0	0	0	0	0	0	0	0	0	0	0
269	0	1	5	1d 13:06:18.33000	0d 16:44:19.36000	0.00682167	0.0260533	0.00040772	3.5494	D	5	29/08/2020 00:06		0	0	0	0	0	0	0	0	0	0	0	0	0	0
270	0	1	5	1d 13:10:53.30000	0d 16:48:54.33000	0.00685279	0.0261637	0.00040757	3.5393	D	5	29/08/2020 00:11		0	0	0	0	0	0	0	0	0	0	0	0	0	0
271	0	1	5	1d 13:14:40.05000	0d 16:52:41.08000	0.00687846	0.0262544	0.00040742	3.5293	D	5	29/08/2020 00:14		0	0	0	0	0	0	0	0	0	0	0	0	0	0
272	0	1	5	1d 13:17:54.76000	0d 16:55:55.79000	0.00690051	0.0263321	0.00040757	3.5192	D	5	29/08/2020 00:18		0	0	0	0	0	0	0	0	0	0	0	0	0	0
273	0	1	5	1d 13:20:30.29000	0d 16:58:31.32000	0.00691811	0.026394	0.00040749	3.5091	D	5	29/08/2020 00:20		0	0	0	0	0	0	0	0	0	0	0	0	0	0
274	0	1	5	1d 13:22:47.08000	0d 17:00:48.11000	0.0069336	0.0264482	0.00040757	3.499	D	5	29/08/2020 00:23		0	0	0	0	0	0	0	0	0	0	0	0	0	0
275	0	1	5	1d 13:24:42.86000	0d 17:02:43.89000	0.0069467	0.026494	0.00040772	3.489	D	5	29/08/2020 00:24		0	0	0	0	0	0	0	0	0	0	0	0	0	0
276	0	1	5	1d 13:26:26.05000	0d 17:04:27.08000	0.00695839	0.0265347	0.00040772	3.4789	D	5	29/08/2020 00:26		0	0	0	0	0	0	0	0	0	0	0	0	0	0
277	0	1	5	1d 13:27:53.60000	0d 17:05:54.63000	0.0069683	0.0265692	0.00040757	3.4688	D	5	29/08/2020 00:28		0	0	0	0	0	0	0	0	0	0	0	0	0	0
278	0	1	5	1d 13:29:17.31000	0d 17:07:18.34000	0.00697777	0.026602	0.00040742	3.4588	D	5	29/08/2020 00:29		0	0	0	0	0	0	0	0	0	0	0	0	0	0
279	0	1	5	1d 13:30:23.85000	0d 17:08:24.88000	0.00698531	0.026628	0.00040764	3.4487	D	5	29/08/2020 00:30		0	0	0	0	0	0	0	0	0	0	0	0	0	0
280	0	1	5	1d 13:31:23.27000	0d 17:09:24.30000	0.00699203	0.0266512	0.0004078	3.4386	D	5	29/08/2020 00:31		0	0	0	0	0	0	0	0	0	0	0	0	0	0
281	0	1	5	1d 13:32:19.93000	0d 17:10:20.96000	0.00699845	0.0266732	0.00040749	3.4285	D	5	29/08/2020 00:32		0	0	0	0	0	0	0	0	0	0	0	0	0	0
282	0	1	5	1d 13:33:16.97000	0d 17:11:18.00000	0.0070049	0.0266953	0.00040764	3.4185	D	5	29/08/2020 00:33		0	0	0	0	0	0	0	0	0	0	0	0	0	0
283	0	1	5	1d 13:34:05.12000	0d 17:12:06.15000	0.00701036	0.0267139	0.00040749	3.4084	D	5	29/08/2020 00:34		0	0	0	0	0	0	0	0	0	0	0	0	0	0
284	0	1	5	1d 13:34:48.60000	0d 17:12:49.63000	0.00701528	0.0267307	0.00040764	3.3983	D	5	29/08/2020 00:35		0	0	0	0	0	0	0	0	0	0	0	0	0	0
285	0	1	5	1d 13:35:27.95000	0d 17:13:28.98000	0.00701973	0.0267458	0.00040757	3.3883	D	5	29/08/2020 00:35		0	0	0	0	0	0	0	0	0	0	0	0	0	0
286	0	1	5	1d 13:36:06.25000	0d 17:14:07.28000	0.00702407	0.0267604	0.00040749	3.3782	D	5	29/08/2020 00:36		0	0	0	0	0	0	0	0	0	0	0	0	0	0
287	0	1	5	1d 13:36:43.06000	0d 17:14:44.09000	0.00702823	0.0267745	0.00040749	3.3681	D	5	29/08/2020 00:36		0	0	0	0	0	0	0	0	0	0	0	0	0	0
288	0	1	5	1d 13:37:16.97000	0d 17:15:18.00000	0.00703207	0.0267874	0.00040726	3.3579	D	5	29/08/2020 00:37		0	0	0	0	0	0	0	0	0	0	0	0	0	0
289	0	1	5	1d 13:37:49.48000	0d 17:15:50.51000	0.00703575	0.0267998	0.00040749	3.3478	D	5	29/08/2020 00:38		0	0	0	0	0	0	0	0	0	0	0	0	0	0
290	0	1	5	1d 13:38:20.59000	0d 17:16:21.62000	0.00703928	0.0268115	0.00040757	3.3376	D	5	29/08/2020 00:38		0	0	0	0	0	0	0	0	0	0	0	0	0	0
291	0	1	5	1d 13:38:52.28000	0d 17:16:53.31000	0.00704286	0.0268235	0.00040764	3.3274	D	5	29/08/2020 00:39		0	0	0	0	0	0	0	0	0	0	0	0	0	0
292	0	1	5	1d 13:39:23.77000	0d 17:17:24.80000	0.00704643	0.0268353	0.00040757	3.3172	D	5	29/08/2020 00:39		0	0	0	0	0	0	0	0	0	0	0	0	0	0
293	0	1	5	1d 13:39:51.42000	0d 17:17:52.45000	0.00704956	0.0268457	0.00040742	3.3069	D	5	29/08/2020 00:40		0	0	0	0	0	0	0	0	0	0	0	0	0	0
294	0	1	5	1d 13:40:17.15000	0d 17:18:18.18000	0.00705247	0.0268553	0.00040749	3.2967	D	5	29/08/2020 00:40		0	0	0	0	0	0	0	0	0	0	0	0	0	0
295	0	1	5	1d 13:40:41.08000	0d 17:18:42.11000	0.00705518	0.0268642	0.00040757	3.2865	D	5	29/08/2020 00:40		0	0	0	0	0	0	0	0	0	0	0	0	0	0
296	0	1	5	1d 13:41:03.26000	0d 17:19:04.29000	0.00705769	0.0268725	0.00040734	3.2763	D	5	29/08/2020 00:41		0	0	0	0	0	0	0	0	0	0	0	0	0	0
297	0	1	5	1d 13:41:24.62000	0d 17:19:25.65000	0.00706011	0.0268804	0.00040742	3.266	D	5	29/08/2020 00:41		0	0	0	0	0	0	0	0	0	0	0	0	0	0
298	0	1	5	1d 13:41:45.03000	0d 17:19:46.06000	0.00706242	0.0268879	0.00040764	3.2558	D	5	29/08/2020 00:41		0	0	0	0	0	0	0	0	0	0	0	0	0	0
299	0	1	5	1d 13:42:05.34000	0d 17:20:06.37000	0.00706472	0.0268954	0.00040749	3.2457	D	5	29/08/2020 00:42		0	0	0	0	0	0	0	0	0	0	0	0	0	0
300	0	1	5	1d 13:42:24.34000	0d 17:20:25.37000	0.00706687	0.0269024	0.00040742	3.2357	D	5	29/08/2020 00:42		0	0	0	0	0	0	0	0	0	0	0	0	0	0
301	0	1	5	1d 13:42:43.11000	0d 17:20:44.14000	0.00706899	0.0269092	0.00040749	3.2255	D	5	29/08/2020 00:42		0	0	0	0	0	0	0	0	0	0	0	0	0	0
302	0	1	5	1d 13:43:01.39000	0d 17:21:02.42000	0.00707106	0.0269159	0.00040772	3.2152	D	5	29/08/2020 00:43		0	0	0	0	0	0	0	0	0	0	0	0	0	0
303	0	1	5	1d 13:43:19.95000	0d 17:21:20.98000	0.00707316	0.0269226	0.00040734	3.2052	D	5	29/08/2020 00:43		0	0	0	0	0	0	0	0	0	0	0	0	0	0
304	0	1	5	1d 13:43:37.42000	0d 17:21:38.45000	0.00707514	0.026929	0.00040757	3.1949	D	5	29/08/2020 00:43		0	0	0	0	0	0	0	0	0	0	0	0	0	0
305	0	1	5	1d 13:43:54.63000	0d 17:21:55.66000	0.00707709	0.0269352	0.00040742	3.1849	D	5	29/08/2020 00:44		0	0	0	0	0	0	0	0	0	0	0	0	0	0
306	0	1	5	1d 13:44:10.77000	0d 17:22:11.80000	0.00707892	0.026941	0.00040764	3.1745	D	5	29/08/2020 00:44		0	0	0	0	0	0	0	0	0	0	0	0	0	0
307	0	1	5	1d 13:44:26.21000	0d 17:22:27.24000	0.00708067	0.0269465	0.00040742	3.1643	D	5	29/08/2020 00:44		0	0	0	0	0	0	0	0	0	0	0	0	0	0
308	0	1	5	1d 13:44:40.78000	0d 17:22:41.81000	0.00708232	0.0269517	0.00040764	3.154	D	5	29/08/2020 00:44		0	0	0	0	0	0	0	0	0	0	0	0	0	0
309	0	1	5	1d 13:44:54.50000	0d 17:22:55.53000	0.00708387	0.0269566	0.00040742	3.1438	D	5	29/08/2020 00:45		0	0	0	0	0	0	0	0	0	0	0	0	0	0
310	0	1	5	1d 13:45:08.08000	0d 17:23:09.11000	0.00708541	0.0269615	0.00040749	3.1336	D	5	29/08/2020 00:45		0	0	0	0	0	0	0	0	0	0	0	0	0	0
311	0	1	5	1d 13:45:21.08000	0d 17:23:22.11000	0.00708688	0.0269661	0.00040764	3.1234	D	5	29/08/2020 00:45		0	0	0	0	0	0	0	0	0	0	0	0	0	0
312	0	1	5	1d 13:45:33.94000	0d 17:23:34.97000	0.00708833	0.0269706	0.00040749	3.1133	D	5	29/08/2020 00:45		0	0	0	0	0	0	0	0	0	0	0	0	0	0
313	0	1	5	1d 13:45:45.96000	0d 17:23:46.99000	0.00708969	0.0269748	0.00040764	3.1032	D	5	29/08/2020 00:46		0	0	0	0	0	0	0	0	0	0	0	0	0	0
314	0	1	5	1d 13:45:58.15000	0d 17:23:59.18000	0.00709107	0.0269791	0.00040734	3.0927	D	5	29/08/2020 00:46		0	0	0	0	0	0	0	0	0	0	0	0	0	0
315	0	1	5	1d 13:46:10.02000	0d 17:24:11.05000	0.00709242	0.0269833	0.00040742	3.0826	D	5	29/08/2020 00:46		0	0	0	0	0	0	0	0	0	0	0	0	0	0
316	0	1	5	1d 13:46:21.59000	0d 17:24:22.62000	0.00709373	0.0269873	0.00040749	3.0723	D	5	29/08/2020 00:46		0	0	0	0	0	0	0	0	0	0	0	0	0	0
317	0	1	5	1d 13:46:32.83000	0d 17:24:33.86000	0.007095	0.0269912	0.00040764	3.062	D	5	29/08/2020 00:46		0	0	0	0	0	0	0	0	0	0	0	0	0	0
318	0	1	5	1d 13:46:43.66000	0d 17:24:44.69000	0.00709623	0.0269949	0.00040764	3.052	D	5	29/08/2020 00:46		0	0	0	0	0	0	0	0	0	0	0	0	0	0
319	0	1	5	1d 13:46:54.27000	0d 17:24:55.30000	0.00709743	0.0269986	0.00040772	3.0419	D	5	29/08/2020 00:47		0	0	0	0	0	0	0	0	0	0	0	0	0	0
320	0	1	5	1d 13:47:04.59000	0d 17:25:05.62000	0.0070986	0.0270021	0.00040757	3.0318	D	5	29/08/2020 00:47		0	0	0	0	0	0	0	0	0	0	0	0	0	0
321	0	1	5	1d 13:47:14.61000	0d 17:25:15.64000	0.00709973	0.0270056	0.00040772	3.0217	D	5	29/08/2020 00:47		0	0	0	0	0	0	0	0	0	0	0	0	0	0
322	0	1	5	1d 13:47:24.47000	0d 17:25:25.50000	0.00710085	0.0270089	0.00040764	3.0117	D	5	29/08/2020 00:47		0	0	0	0	0	0	0	0	0	0	0	0	0	0
323	0	1	5	1d 13:47:34.06000	0d 17:25:35.09000	0.00710193	0.0270122	0.00040749	3.0016	D	5	29/08/2020 00:47		0	0	0	0	0	0	0	0	0	0	0	0	0	0
324	0	1	5	1d 13:47:43.66000	0d 17:25:44.69000	0.00710302	0.0270155	0.00040749	2.9912	D	5	29/08/2020 00:47		0	0	0	0	0	0	0	0	0	0	0	0	0	0
325	0	1	5	1d 13:47:53.14000	0d 17:25:54.17000	0.00710409	0.0270187	0.00040749	2.9812	D	5	29/08/2020 00:48		0	0	0	0	0	0	0	0	0	0	0	0	0	0
326	0	1	5	1d 13:48:02.24000	0d 17:26:03.27000	0.00710512	0.0270217	0.00040757	2.9708	D	5	29/08/2020 00:48		0	0	0	0	0	0	0	0	0	0	0	0	0	0
327	0	1	5	1d 13:48:11.14000	0d 17:26:12.17000	0.00710613	0.0270247	0.00040764	2.9607	D	5	29/08/2020 00:48		0	0	0	0	0	0	0	0	0	0	0	0	0	0
328	0	1	5	1d 13:48:19.68000	0d 17:26:20.71000	0.0071071	0.0270276	0.00040742	2.9505	D	5	29/08/2020 00:48		0	0	0	0	0	0	0	0	0	0	0	0	0	0
329	0	1	5	1d 13:48:28.05000	0d 17:26:29.08000	0.00710804	0.0270304	0.00040749	2.9403	D	5	29/08/2020 00:48		0	0	0	0	0	0	0	0	0	0	0	0	0	0
330	0	1	5	1d 13:48:36.23000	0d 17:26:37.26000	0.00710897	0.0270331	0.00040764	2.93	D	5	29/08/2020 00:48		0	0	0	0	0	0	0	0	0	0	0	0	0	0
331	0	1	5	1d 13:48:44.18000	0d 17:26:45.21000	0.00710987	0.0270357	0.00040742	2.9198	D	5	29/08/2020 00:48		0	0	0	0	0	0	0	0	0	0	0	0	0	0
332	0	1	5	1d 13:48:52.03000	0d 17:26:53.06000	0.00711076	0.0270383	0.00040757	2.9097	D	5	29/08/2020 00:49		0	0	0	0	0	0	0	0	0	0	0	0	0	0
333	0	1	5	1d 13:48:59.64000	0d 17:27:00.67000	0.00711162	0.0270408	0.00040764	2.8997	D	5	29/08/2020 00:49		0	0	0	0	0	0	0	0	0	0	0	0	0	0
334	0	1	5	1d 13:49:07.12000	0d 17:27:08.15000	0.00711247	0.0270433	0.00040749	2.8894	D	5	29/08/2020 00:49		0	0	0	0	0	0	0	0	0	0	0	0	0	0
335	0	1	5	1d 13:49:14.65000	0d 17:27:15.68000	0.00711332	0.0270457	0.00040749	2.8792	D	5	29/08/2020 00:49		0	0	0	0	0	0	0	0	0	0	0	0	0	0
336	0	1	5	1d 13:49:21.88000	0d 17:27:22.91000	0.00711414	0.0270481	0.00040764	2.8692	D	5	29/08/2020 00:49		0	0	0	0	0	0	0	0	0	0	0	0	0	0
337	0	1	5	1d 13:49:29.02000	0d 17:27:30.05000	0.00711495	0.0270504	0.00040742	2.8589	D	5	29/08/2020 00:49		0	0	0	0	0	0	0	0	0	0	0	0	0	0
338	0	1	5	1d 13:49:36.07000	0d 17:27:37.10000	0.00711574	0.0270527	0.00040734	2.8487	D	5	29/08/2020 00:49		0	0	0	0	0	0	0	0	0	0	0	0	0	0
339	0	1	5	1d 13:49:42.95000	0d 17:27:43.98000	0.00711652	0.0270549	0.00040757	2.8386	D	5	29/08/2020 00:49		0	0	0	0	0	0	0	0	0	0	0	0	0	0
340	0	1	5	1d 13:49:49.68000	0d 17:27:50.71000	0.00711728	0.027057	0.00040734	2.8284	D	5	29/08/2020 00:50		0	0	0	0	0	0	0	0	0	0	0	0	0	0
341	0	1	5	1d 13:49:56.48000	0d 17:27:57.51000	0.00711805	0.0270592	0.00040764	2.8182	D	5	29/08/2020 00:50		0	0	0	0	0	0	0	0	0	0	0	0	0	0
342	0	1	5	1d 13:50:02.88000	0d 17:28:03.91000	0.00711878	0.0270613	0.00040764	2.808	D	5	29/08/2020 00:50		0	0	0	0	0	0	0	0	0	0	0	0	0	0
343	0	1	5	1d 13:50:09.30000	0d 17:28:10.33000	0.00711951	0.0270633	0.00040757	2.7977	D	5	29/08/2020 00:50		0	0	0	0	0	0	0	0	0	0	0	0	0	0
344	0	1	5	1d 13:50:15.70000	0d 17:28:16.73000	0.00712023	0.0270653	0.00040749	2.7875	D	5	29/08/2020 00:50		0	0	0	0	0	0	0	0	0	0	0	0	0	0
345	0	1	5	1d 13:50:22.11000	0d 17:28:23.14000	0.00712096	0.0270673	0.00040764	2.7771	D	5	29/08/2020 00:50		0	0	0	0	0	0	0	0	0	0	0	0	0	0
346	0	1	5	1d 13:50:28.25000	0d 17:28:29.28000	0.00712165	0.0270693	0.00040742	2.7669	D	5	29/08/2020 00:50		0	0	0	0	0	0	0	0	0	0	0	0	0	0
347	0	1	5	1d 13:50:34.50000	0d 17:28:35.53000	0.00712236	0.0270712	0.00040742	2.7568	D	5	29/08/2020 00:50		0	0	0	0	0	0	0	0	0	0	0	0	0	0
348	0	1	5	1d 13:50:40.45000	0d 17:28:41.48000	0.00712303	0.0270731	0.00040742	2.7468	D	5	29/08/2020 00:50		0	0	0	0	0	0	0	0	0	0	0	0	0	0
349	0	1	5	1d 13:50:46.46000	0d 17:28:47.49000	0.00712371	0.0270749	0.00040734	2.7367	D	5	29/08/2020 00:51		0	0	0	0	0	0	0	0	0	0	0	0	0	0
350	0	1	5	1d 13:50:52.28000	0d 17:28:53.31000	0.00712437	0.0270767	0.00040742	2.7266	D	5	29/08/2020 00:51		0	0	0	0	0	0	0	0	0	0	0	0	0	0
351	0	1	5	1d 13:50:58.14000	0d 17:28:59.17000	0.00712503	0.0270785	0.00040757	2.7166	D	5	29/08/2020 00:51		0	0	0	0	0	0	0	0	0	0	0	0	0	0
352	0	1	5	1d 13:51:04.02000	0d 17:29:05.05000	0.0071257	0.0270803	0.00040749	2.7063	D	5	29/08/2020 00:51		0	0	0	0	0	0	0	0	0	0	0	0	0	0
353	0	1	5	1d 13:51:09.87000	0d 17:29:10.90000	0.00712636	0.0270821	0.00040772	2.6963	D	5	29/08/2020 00:51		0	0	0	0	0	0	0	0	0	0	0	0	0	0
354	0	1	5	1d 13:51:15.57000	0d 17:29:16.60000	0.00712701	0.0270839	0.00040764	2.6862	D	5	29/08/2020 00:51		0	0	0	0	0	0	0	0	0	0	0	0	0	0
355	0	1	5	1d 13:51:21.36000	0d 17:29:22.39000	0.00712766	0.0270856	0.00040757	2.6758	D	5	29/08/2020 00:51		0	0	0	0	0	0	0	0	0	0	0	0	0	0
356	0	1	5	1d 13:51:27.17000	0d 17:29:28.20000	0.00712832	0.0270874	0.00040772	2.6656	D	5	29/08/2020 00:51		0	0	0	0	0	0	0	0	0	0	0	0	0	0
357	0	1	5	1d 13:51:32.97000	0d 17:29:34.00000	0.00712898	0.0270891	0.00040749	2.6554	D	5	29/08/2020 00:51		0	0	0	0	0	0	0	0	0	0	0	0	0	0
358	0	1	5	1d 13:51:38.85000	0d 17:29:39.88000	0.00712964	0.0270909	0.00040742	2.645	D	5	29/08/2020 00:51		0	0	0	0	0	0	0	0	0	0	0	0	0	0
359	0	1	5	1d 13:51:44.59000	0d 17:29:45.62000	0.00713029	0.0270926	0.00040749	2.6349	D	5	29/08/2020 00:51		0	0	0	0	0	0	0	0	0	0	0	0	0	0
360	0	1	5	1d 13:51:50.21000	0d 17:29:51.24000	0.00713093	0.0270943	0.00040749	2.6247	D	5	29/08/2020 00:52		0	0	0	0	0	0	0	0	0	0	0	0	0	0
361	0	1	5	1d 13:51:55.84000	0d 17:29:56.87000	0.00713157	0.027096	0.00040749	2.6146	D	5	29/08/2020 00:52		0	0	0	0	0	0	0	0	0	0	0	0	0	0
362	0	1	5	1d 13:52:01.44000	0d 17:30:02.47000	0.0071322	0.0270976	0.00040742	2.6046	D	5	29/08/2020 00:52		0	0	0	0	0	0	0	0	0	0	0	0	0	0
363	0	1	5	1d 13:52:07.03000	0d 17:30:08.06000	0.00713283	0.0270993	0.00040757	2.5943	D	5	29/08/2020 00:52		0	0	0	0	0	0	0	0	0	0	0	0	0	0
364	0	1	5	1d 13:52:12.62000	0d 17:30:13.65000	0.00713347	0.0271009	0.00040742	2.5841	D	5	29/08/2020 00:52		0	0	0	0	0	0	0	0	0	0	0	0	0	0
365	0	1	5	1d 13:52:18.26000	0d 17:30:19.29000	0.0071341	0.0271025	0.00040749	2.574	D	5	29/08/2020 00:52		0	0	0	0	0	0	0	0	0	0	0	0	0	0
366	0	1	5	1d 13:52:23.83000	0d 17:30:24.86000	0.00713473	0.0271042	0.00040757	2.5637	D	5	29/08/2020 00:52		0	0	0	0	0	0	0	0	0	0	0	0	0	0
367	0	1	5	1d 13:52:29.56000	0d 17:30:30.59000	0.00713538	0.0271058	0.00040749	2.5536	D	5	29/08/2020 00:52		0	0	0	0	0	0	0	0	0	0	0	0	0	0
368	0	1	5	1d 13:52:35.15000	0d 17:30:36.18000	0.00713602	0.0271074	0.00040757	2.5434	D	5	29/08/2020 00:52		0	0	0	0	0	0	0	0	0	0	0	0	0	0
369	0	1	5	1d 13:52:40.72000	0d 17:30:41.75000	0.00713665	0.027109	0.00040757	2.533	D	5	29/08/2020 00:52		0	0	0	0	0	0	0	0	0	0	0	0	0	0
370	0	1	5	1d 13:52:46.41000	0d 17:30:47.44000	0.00713729	0.0271107	0.00040742	2.5229	D	5	29/08/2020 00:53		0	0	0	0	0	0	0	0	0	0	0	0	0	0
371	0	1	5	1d 13:52:51.86000	0d 17:30:52.89000	0.00713791	0.0271122	0.00040742	2.5127	D	5	29/08/2020 00:53		0	0	0	0	0	0	0	0	0	0	0	0	0	0
372	0	1	5	1d 13:52:57.39000	0d 17:30:58.42000	0.00713853	0.0271138	0.00040757	2.5023	D	5	29/08/2020 00:53		0	0	0	0	0	0	0	0	0	0	0	0	0	0
373	0	1	5	1d 13:52:58.71000	0d 17:30:59.74000	0.00713868	0.0271142	0.00040772	2.5	D	133	29/08/2020 00:53		0	0	0	0	0	0	0	0	0	0	0	0	0	0
374	0	1	6	1d 13:52:58.72000	0d 00:00:00.01000	0	0	0	2.5058	R	0	29/08/2020 00:53		0	0	0	0	0	0	0	0	0	0	0	0	0	0
375	0	1	6	1d 13:53:00.72000	0d 00:00:02.01000	0	0	0	2.576	R	1	29/08/2020 00:53		0	0	0	0	0	0	0	0	0	0	0	0	0	0
376	0	1	6	1d 13:53:02.72000	0d 00:00:04.01000	0	0	0	2.6259	R	1	29/08/2020 00:53		0	0	0	0	0	0	0	0	0	0	0	0	0	0
377	0	1	6	1d 13:53:04.72000	0d 00:00:06.01000	0	0	0	2.668	R	1	29/08/2020 00:53		0	0	0	0	0	0	0	0	0	0	0	0	0	0
378	0	1	6	1d 13:53:06.72000	0d 00:00:08.01000	0	0	0	2.7047	R	1	29/08/2020 00:53		0	0	0	0	0	0	0	0	0	0	0	0	0	0
379	0	1	6	1d 13:53:08.71000	0d 00:00:10.00000	0	0	0	2.7375	R	129	29/08/2020 00:53		0	0	0	0	0	0	0	0	0	0	0	0	0	0
380	1	2	9	1d 13:53:08.74000	0d 00:00:00.03000	0.00000001	0.00000004	0.00162814	2.7756	C	0	29/08/2020 00:53		0	0	0	0	0	0	0	0	0	0	0	0	0	0
381	1	2	9	1d 13:53:08.90000	0d 00:00:00.19000	0.00000009	0.00000024	0.00163035	2.8066	C	5	29/08/2020 00:53		0	0	0	0	0	0	0	0	0	0	0	0	0	0
382	1	2	9	1d 13:53:09.04000	0d 00:00:00.33000	0.00000015	0.00000042	0.00163043	2.8302	C	5	29/08/2020 00:53		0	0	0	0	0	0	0	0	0	0	0	0	0	0
383	1	2	9	1d 13:53:09.19000	0d 00:00:00.48000	0.00000022	0.00000061	0.00163035	2.8521	C	5	29/08/2020 00:53		0	0	0	0	0	0	0	0	0	0	0	0	0	0
384	1	2	9	1d 13:53:09.35000	0d 00:00:00.64000	0.00000029	0.00000082	0.00163066	2.8728	C	5	29/08/2020 00:53		0	0	0	0	0	0	0	0	0	0	0	0	0	0
385	1	2	9	1d 13:53:09.52000	0d 00:00:00.81000	0.00000037	0.00000104	0.00163043	2.8928	C	5	29/08/2020 00:53		0	0	0	0	0	0	0	0	0	0	0	0	0	0
386	1	2	9	1d 13:53:09.69000	0d 00:00:00.98000	0.00000044	0.00000127	0.0016305	2.9122	C	5	29/08/2020 00:53		0	0	0	0	0	0	0	0	0	0	0	0	0	0
387	1	2	9	1d 13:53:09.87000	0d 00:00:01.16000	0.00000053	0.0000015	0.00163043	2.9308	C	5	29/08/2020 00:53		0	0	0	0	0	0	0	0	0	0	0	0	0	0
388	1	2	9	1d 13:53:10.05000	0d 00:00:01.34000	0.00000061	0.00000174	0.00163043	2.9487	C	5	29/08/2020 00:53		0	0	0	0	0	0	0	0	0	0	0	0	0	0
389	1	2	9	1d 13:53:10.24000	0d 00:00:01.53000	0.00000069	0.000002	0.00163043	2.9671	C	5	29/08/2020 00:53		0	0	0	0	0	0	0	0	0	0	0	0	0	0
390	1	2	9	1d 13:53:10.44000	0d 00:00:01.73000	0.00000078	0.00000227	0.00163043	2.9856	C	5	29/08/2020 00:53		0	0	0	0	0	0	0	0	0	0	0	0	0	0
391	1	2	9	1d 13:53:10.64000	0d 00:00:01.93000	0.00000087	0.00000254	0.00163012	3.0033	C	5	29/08/2020 00:53		0	0	0	0	0	0	0	0	0	0	0	0	0	0
392	1	2	9	1d 13:53:10.84000	0d 00:00:02.13000	0.00000096	0.00000281	0.00163043	3.0204	C	5	29/08/2020 00:53		0	0	0	0	0	0	0	0	0	0	0	0	0	0
393	1	2	9	1d 13:53:11.04000	0d 00:00:02.33000	0.00000106	0.00000309	0.00163043	3.0372	C	5	29/08/2020 00:53		0	0	0	0	0	0	0	0	0	0	0	0	0	0
394	1	2	9	1d 13:53:11.25000	0d 00:00:02.54000	0.00000115	0.00000338	0.00163058	3.0542	C	5	29/08/2020 00:53		0	0	0	0	0	0	0	0	0	0	0	0	0	0
395	1	2	9	1d 13:53:11.46000	0d 00:00:02.75000	0.00000125	0.00000367	0.00163035	3.0707	C	5	29/08/2020 00:53		0	0	0	0	0	0	0	0	0	0	0	0	0	0
396	1	2	9	1d 13:53:11.67000	0d 00:00:02.96000	0.00000134	0.00000396	0.00163035	3.0869	C	5	29/08/2020 00:53		0	0	0	0	0	0	0	0	0	0	0	0	0	0
397	1	2	9	1d 13:53:11.89000	0d 00:00:03.18000	0.00000144	0.00000427	0.00163058	3.1037	C	5	29/08/2020 00:53		0	0	0	0	0	0	0	0	0	0	0	0	0	0
398	1	2	9	1d 13:53:12.11000	0d 00:00:03.40000	0.00000154	0.00000458	0.0016305	3.1196	C	5	29/08/2020 00:53		0	0	0	0	0	0	0	0	0	0	0	0	0	0
399	1	2	9	1d 13:53:12.33000	0d 00:00:03.62000	0.00000164	0.00000489	0.00163035	3.1354	C	5	29/08/2020 00:53		0	0	0	0	0	0	0	0	0	0	0	0	0	0
400	1	2	9	1d 13:53:12.56000	0d 00:00:03.85000	0.00000174	0.00000522	0.00163035	3.1514	C	5	29/08/2020 00:53		0	0	0	0	0	0	0	0	0	0	0	0	0	0
401	1	2	9	1d 13:53:12.79000	0d 00:00:04.08000	0.00000185	0.00000555	0.00163027	3.167	C	5	29/08/2020 00:53		0	0	0	0	0	0	0	0	0	0	0	0	0	0
402	1	2	9	1d 13:53:13.02000	0d 00:00:04.31000	0.00000195	0.00000588	0.00163043	3.1823	C	5	29/08/2020 00:53		0	0	0	0	0	0	0	0	0	0	0	0	0	0
403	1	2	9	1d 13:53:13.25000	0d 00:00:04.54000	0.00000206	0.00000621	0.0016305	3.1974	C	5	29/08/2020 00:53		0	0	0	0	0	0	0	0	0	0	0	0	0	0
404	1	2	9	1d 13:53:13.49000	0d 00:00:04.78000	0.00000216	0.00000656	0.00163027	3.2125	C	5	29/08/2020 00:53		0	0	0	0	0	0	0	0	0	0	0	0	0	0
405	1	2	9	1d 13:53:13.73000	0d 00:00:05.02000	0.00000227	0.00000691	0.0016305	3.2276	C	5	29/08/2020 00:53		0	0	0	0	0	0	0	0	0	0	0	0	0	0
406	1	2	9	1d 13:53:13.98000	0d 00:00:05.27000	0.00000239	0.00000728	0.00163035	3.2424	C	5	29/08/2020 00:53		0	0	0	0	0	0	0	0	0	0	0	0	0	0
407	1	2	9	1d 13:53:14.23000	0d 00:00:05.52000	0.0000025	0.00000765	0.0016305	3.2569	C	5	29/08/2020 00:53		0	0	0	0	0	0	0	0	0	0	0	0	0	0
408	1	2	9	1d 13:53:14.49000	0d 00:00:05.78000	0.00000262	0.00000803	0.00163043	3.2717	C	5	29/08/2020 00:53		0	0	0	0	0	0	0	0	0	0	0	0	0	0
409	1	2	9	1d 13:53:14.75000	0d 00:00:06.04000	0.00000274	0.00000842	0.00163035	3.2863	C	5	29/08/2020 00:53		0	0	0	0	0	0	0	0	0	0	0	0	0	0
410	1	2	9	1d 13:53:15.02000	0d 00:00:06.31000	0.00000286	0.00000882	0.00163043	3.3008	C	5	29/08/2020 00:53		0	0	0	0	0	0	0	0	0	0	0	0	0	0
411	1	2	9	1d 13:53:15.29000	0d 00:00:06.58000	0.00000298	0.00000922	0.00163043	3.315	C	5	29/08/2020 00:53		0	0	0	0	0	0	0	0	0	0	0	0	0	0
412	1	2	9	1d 13:53:15.57000	0d 00:00:06.86000	0.00000311	0.00000964	0.00163035	3.3292	C	5	29/08/2020 00:53		0	0	0	0	0	0	0	0	0	0	0	0	0	0
413	1	2	9	1d 13:53:15.86000	0d 00:00:07.15000	0.00000324	0.00001008	0.00163027	3.3437	C	5	29/08/2020 00:53		0	0	0	0	0	0	0	0	0	0	0	0	0	0
414	1	2	9	1d 13:53:16.16000	0d 00:00:07.45000	0.00000337	0.00001054	0.0016302	3.3581	C	5	29/08/2020 00:53		0	0	0	0	0	0	0	0	0	0	0	0	0	0
415	1	2	9	1d 13:53:16.47000	0d 00:00:07.76000	0.00000351	0.00001101	0.00163043	3.3721	C	5	29/08/2020 00:53		0	0	0	0	0	0	0	0	0	0	0	0	0	0
416	1	2	9	1d 13:53:16.77000	0d 00:00:08.06000	0.00000365	0.00001147	0.0016305	3.3857	C	5	29/08/2020 00:53		0	0	0	0	0	0	0	0	0	0	0	0	0	0
417	1	2	9	1d 13:53:17.08000	0d 00:00:08.37000	0.00000379	0.00001195	0.00163043	3.3991	C	5	29/08/2020 00:53		0	0	0	0	0	0	0	0	0	0	0	0	0	0
418	1	2	9	1d 13:53:17.40000	0d 00:00:08.69000	0.00000394	0.00001244	0.00163043	3.4125	C	5	29/08/2020 00:53		0	0	0	0	0	0	0	0	0	0	0	0	0	0
419	1	2	9	1d 13:53:17.73000	0d 00:00:09.02000	0.00000409	0.00001295	0.00163058	3.4261	C	5	29/08/2020 00:53		0	0	0	0	0	0	0	0	0	0	0	0	0	0
420	1	2	9	1d 13:53:18.08000	0d 00:00:09.37000	0.00000424	0.0000135	0.00163035	3.4394	C	5	29/08/2020 00:53		0	0	0	0	0	0	0	0	0	0	0	0	0	0
421	1	2	9	1d 13:53:18.43000	0d 00:00:09.72000	0.0000044	0.00001404	0.00163058	3.4524	C	5	29/08/2020 00:53		0	0	0	0	0	0	0	0	0	0	0	0	0	0
422	1	2	9	1d 13:53:18.80000	0d 00:00:10.09000	0.00000457	0.00001462	0.0016305	3.4655	C	5	29/08/2020 00:53		0	0	0	0	0	0	0	0	0	0	0	0	0	0
423	1	2	9	1d 13:53:19.17000	0d 00:00:10.46000	0.00000474	0.0000152	0.0016302	3.478	C	5	29/08/2020 00:53		0	0	0	0	0	0	0	0	0	0	0	0	0	0
424	1	2	9	1d 13:53:19.57000	0d 00:00:10.86000	0.00000492	0.00001584	0.00163027	3.4908	C	5	29/08/2020 00:53		0	0	0	0	0	0	0	0	0	0	0	0	0	0
425	1	2	9	1d 13:53:19.98000	0d 00:00:11.27000	0.0000051	0.00001648	0.00163043	3.5032	C	5	29/08/2020 00:53		0	0	0	0	0	0	0	0	0	0	0	0	0	0
426	1	2	9	1d 13:53:20.41000	0d 00:00:11.70000	0.0000053	0.00001717	0.00163043	3.5154	C	5	29/08/2020 00:53		0	0	0	0	0	0	0	0	0	0	0	0	0	0
427	1	2	9	1d 13:53:20.88000	0d 00:00:12.17000	0.00000551	0.00001792	0.00163043	3.5274	C	5	29/08/2020 00:53		0	0	0	0	0	0	0	0	0	0	0	0	0	0
428	1	2	9	1d 13:53:21.38000	0d 00:00:12.67000	0.00000574	0.00001872	0.00163035	3.5395	C	5	29/08/2020 00:53		0	0	0	0	0	0	0	0	0	0	0	0	0	0
429	1	2	9	1d 13:53:21.93000	0d 00:00:13.22000	0.00000599	0.0000196	0.00163043	3.5515	C	5	29/08/2020 00:53		0	0	0	0	0	0	0	0	0	0	0	0	0	0
430	1	2	9	1d 13:53:22.53000	0d 00:00:13.82000	0.00000626	0.00002057	0.00163043	3.5631	C	5	29/08/2020 00:53		0	0	0	0	0	0	0	0	0	0	0	0	0	0
431	1	2	9	1d 13:53:23.23000	0d 00:00:14.52000	0.00000658	0.0000217	0.00163058	3.5746	C	5	29/08/2020 00:53		0	0	0	0	0	0	0	0	0	0	0	0	0	0
432	1	2	9	1d 13:53:24.04000	0d 00:00:15.33000	0.00000694	0.00002301	0.00163027	3.5856	C	5	29/08/2020 00:53		0	0	0	0	0	0	0	0	0	0	0	0	0	0
433	1	2	9	1d 13:53:25.03000	0d 00:00:16.32000	0.00000739	0.00002462	0.00163043	3.5964	C	5	29/08/2020 00:53		0	0	0	0	0	0	0	0	0	0	0	0	0	0
434	1	2	9	1d 13:53:26.33000	0d 00:00:17.62000	0.00000798	0.00002674	0.0016305	3.6071	C	5	29/08/2020 00:53		0	0	0	0	0	0	0	0	0	0	0	0	0	0
435	1	2	9	1d 13:53:28.07000	0d 00:00:19.36000	0.00000877	0.00002959	0.00163035	3.6175	C	5	29/08/2020 00:53		0	0	0	0	0	0	0	0	0	0	0	0	0	0
436	1	2	9	1d 13:53:30.70000	0d 00:00:21.99000	0.00000996	0.00003391	0.00163043	3.6277	C	5	29/08/2020 00:53		0	0	0	0	0	0	0	0	0	0	0	0	0	0
437	1	2	9	1d 13:53:35.00000	0d 00:00:26.29000	0.00001191	0.00004098	0.00163035	3.6378	C	5	29/08/2020 00:53		0	0	0	0	0	0	0	0	0	0	0	0	0	0
438	1	2	9	1d 13:53:42.80000	0d 00:00:34.09000	0.00001544	0.00005385	0.00163066	3.648	C	5	29/08/2020 00:53		0	0	0	0	0	0	0	0	0	0	0	0	0	0
439	1	2	9	1d 13:54:00.28000	0d 00:00:51.57000	0.00002336	0.00008278	0.00163027	3.6582	C	5	29/08/2020 00:54		0	0	0	0	0	0	0	0	0	0	0	0	0	0
440	1	2	9	1d 13:54:50.44000	0d 00:01:41.73000	0.00004607	0.00016601	0.00163027	3.6683	C	5	29/08/2020 00:55		0	0	0	0	0	0	0	0	0	0	0	0	0	0
441	1	2	9	1d 13:57:34.80000	0d 00:04:26.09000	0.00012051	0.00043951	0.00163043	3.6783	C	5	29/08/2020 00:57		0	0	0	0	0	0	0	0	0	0	0	0	0	0
442	1	2	9	1d 14:02:34.80000	0d 00:09:26.09000	0.00025638	0.00093983	0.00163035	3.6846	C	1	29/08/2020 01:02		0	0	0	0	0	0	0	0	0	0	0	0	0	0
443	1	2	9	1d 14:07:34.80000	0d 00:14:26.09000	0.00039224	0.00144084	0.00163043	3.6902	C	1	29/08/2020 01:07		0	0	0	0	0	0	0	0	0	0	0	0	0	0
444	1	2	9	1d 14:12:34.80000	0d 00:19:26.09000	0.00052811	0.00194257	0.00163043	3.695	C	1	29/08/2020 01:12		0	0	0	0	0	0	0	0	0	0	0	0	0	0
445	1	2	9	1d 14:17:34.80000	0d 00:24:26.09000	0.00066397	0.00244493	0.00163043	3.6995	C	1	29/08/2020 01:17		0	0	0	0	0	0	0	0	0	0	0	0	0	0
446	1	2	9	1d 14:22:34.80000	0d 00:29:26.09000	0.00079984	0.00294787	0.0016305	3.7038	C	1	29/08/2020 01:22		0	0	0	0	0	0	0	0	0	0	0	0	0	0
447	1	2	9	1d 14:27:34.80000	0d 00:34:26.09000	0.00093571	0.00345135	0.00163027	3.7076	C	1	29/08/2020 01:27		0	0	0	0	0	0	0	0	0	0	0	0	0	0
448	1	2	9	1d 14:32:34.80000	0d 00:39:26.09000	0.00107157	0.00395536	0.00163027	3.7115	C	1	29/08/2020 01:32		0	0	0	0	0	0	0	0	0	0	0	0	0	0
449	1	2	9	1d 14:37:34.80000	0d 00:44:26.09000	0.00120744	0.00445993	0.00163035	3.7156	C	1	29/08/2020 01:37		0	0	0	0	0	0	0	0	0	0	0	0	0	0
450	1	2	9	1d 14:42:34.80000	0d 00:49:26.09000	0.00134331	0.00496506	0.00163043	3.72	C	1	29/08/2020 01:42		0	0	0	0	0	0	0	0	0	0	0	0	0	0
451	1	2	9	1d 14:47:34.80000	0d 00:54:26.09000	0.00147917	0.00547077	0.00163035	3.7246	C	1	29/08/2020 01:47		0	0	0	0	0	0	0	0	0	0	0	0	0	0
452	1	2	9	1d 14:52:34.80000	0d 00:59:26.09000	0.00161504	0.00597711	0.00163043	3.7292	C	1	29/08/2020 01:52		0	0	0	0	0	0	0	0	0	0	0	0	0	0
453	1	2	9	1d 14:57:34.80000	0d 01:04:26.09000	0.00175091	0.0064841	0.00163027	3.7339	C	1	29/08/2020 01:57		0	0	0	0	0	0	0	0	0	0	0	0	0	0
454	1	2	9	1d 15:02:34.80000	0d 01:09:26.09000	0.00188677	0.00699179	0.00163035	3.7392	C	1	29/08/2020 02:02		0	0	0	0	0	0	0	0	0	0	0	0	0	0
455	1	2	9	1d 15:07:34.80000	0d 01:14:26.09000	0.00202264	0.00750019	0.00163027	3.7446	C	1	29/08/2020 02:07		0	0	0	0	0	0	0	0	0	0	0	0	0	0
456	1	2	9	1d 15:12:34.80000	0d 01:19:26.09000	0.0021585	0.00800931	0.0016305	3.7499	C	1	29/08/2020 02:12		0	0	0	0	0	0	0	0	0	0	0	0	0	0
457	1	2	9	1d 15:17:34.80000	0d 01:24:26.09000	0.00229437	0.00851916	0.0016305	3.7552	C	1	29/08/2020 02:17		0	0	0	0	0	0	0	0	0	0	0	0	0	0
458	1	2	9	1d 15:22:34.80000	0d 01:29:26.09000	0.00243024	0.00902973	0.00163027	3.7604	C	1	29/08/2020 02:22		0	0	0	0	0	0	0	0	0	0	0	0	0	0
459	1	2	9	1d 15:27:34.80000	0d 01:34:26.09000	0.0025661	0.00954103	0.00163027	3.7658	C	1	29/08/2020 02:27		0	0	0	0	0	0	0	0	0	0	0	0	0	0
460	1	2	9	1d 15:32:34.80000	0d 01:39:26.09000	0.00270197	0.010053	0.0016302	3.7708	C	1	29/08/2020 02:32		0	0	0	0	0	0	0	0	0	0	0	0	0	0
461	1	2	9	1d 15:37:34.80000	0d 01:44:26.09000	0.00283784	0.0105658	0.0016302	3.7765	C	1	29/08/2020 02:37		0	0	0	0	0	0	0	0	0	0	0	0	0	0
462	1	2	9	1d 15:42:34.80000	0d 01:49:26.09000	0.0029737	0.0110792	0.0016305	3.7818	C	1	29/08/2020 02:42		0	0	0	0	0	0	0	0	0	0	0	0	0	0
463	1	2	9	1d 15:47:34.80000	0d 01:54:26.09000	0.00310957	0.0115934	0.00163027	3.7873	C	1	29/08/2020 02:47		0	0	0	0	0	0	0	0	0	0	0	0	0	0
464	1	2	9	1d 15:52:34.80000	0d 01:59:26.09000	0.00324544	0.0121084	0.00163043	3.7931	C	1	29/08/2020 02:52		0	0	0	0	0	0	0	0	0	0	0	0	0	0
465	1	2	9	1d 15:57:34.80000	0d 02:04:26.09000	0.0033813	0.0126242	0.00163035	3.799	C	1	29/08/2020 02:57		0	0	0	0	0	0	0	0	0	0	0	0	0	0
466	1	2	9	1d 16:02:34.80000	0d 02:09:26.09000	0.00351717	0.0131408	0.00163035	3.8054	C	1	29/08/2020 03:02		0	0	0	0	0	0	0	0	0	0	0	0	0	0
467	1	2	9	1d 16:07:34.80000	0d 02:14:26.09000	0.00365303	0.0136583	0.0016302	3.8125	C	1	29/08/2020 03:07		0	0	0	0	0	0	0	0	0	0	0	0	0	0
468	1	2	9	1d 16:12:34.80000	0d 02:19:26.09000	0.0037889	0.0141768	0.0016302	3.8196	C	1	29/08/2020 03:12		0	0	0	0	0	0	0	0	0	0	0	0	0	0
469	1	2	9	1d 16:17:34.80000	0d 02:24:26.09000	0.00392477	0.0146963	0.0016305	3.8274	C	1	29/08/2020 03:17		0	0	0	0	0	0	0	0	0	0	0	0	0	0
470	1	2	9	1d 16:22:34.80000	0d 02:29:26.09000	0.00406063	0.0152169	0.00163043	3.8364	C	1	29/08/2020 03:22		0	0	0	0	0	0	0	0	0	0	0	0	0	0
471	1	2	9	1d 16:27:34.80000	0d 02:34:26.09000	0.0041965	0.0157388	0.00163043	3.8457	C	1	29/08/2020 03:27		0	0	0	0	0	0	0	0	0	0	0	0	0	0
472	1	2	9	1d 16:32:07.10000	0d 02:38:58.39000	0.00431982	0.0162137	0.0016305	3.8558	C	5	29/08/2020 03:32		0	0	0	0	0	0	0	0	0	0	0	0	0	0
473	1	2	9	1d 16:36:25.48000	0d 02:43:16.77000	0.00443684	0.0166655	0.00163035	3.866	C	5	29/08/2020 03:36		0	0	0	0	0	0	0	0	0	0	0	0	0	0
474	1	2	9	1d 16:40:29.51000	0d 02:47:20.80000	0.00454736	0.0170933	0.00163073	3.8761	C	5	29/08/2020 03:40		0	0	0	0	0	0	0	0	0	0	0	0	0	0
475	1	2	9	1d 16:44:14.82000	0d 02:51:06.11000	0.0046494	0.0174893	0.00163043	3.8862	C	5	29/08/2020 03:44		0	0	0	0	0	0	0	0	0	0	0	0	0	0
476	1	2	9	1d 16:47:50.59000	0d 02:54:41.88000	0.00474712	0.0178695	0.00163043	3.8962	C	5	29/08/2020 03:48		0	0	0	0	0	0	0	0	0	0	0	0	0	0
477	1	2	9	1d 16:51:18.68000	0d 02:58:09.97000	0.00484136	0.0182372	0.0016305	3.9063	C	5	29/08/2020 03:51		0	0	0	0	0	0	0	0	0	0	0	0	0	0
478	1	2	9	1d 16:54:38.56000	0d 03:01:29.85000	0.00493188	0.0185913	0.00163058	3.9164	C	5	29/08/2020 03:54		0	0	0	0	0	0	0	0	0	0	0	0	0	0
479	1	2	9	1d 16:57:54.59000	0d 03:04:45.88000	0.00502066	0.0189394	0.00163027	3.9265	C	5	29/08/2020 03:58		0	0	0	0	0	0	0	0	0	0	0	0	0	0
480	1	2	9	1d 17:01:03.36000	0d 03:07:54.65000	0.00510615	0.0192755	0.0016305	3.9365	C	5	29/08/2020 04:01		0	0	0	0	0	0	0	0	0	0	0	0	0	0
481	1	2	9	1d 17:04:08.15000	0d 03:10:59.44000	0.00518984	0.0196054	0.00163043	3.9466	C	5	29/08/2020 04:04		0	0	0	0	0	0	0	0	0	0	0	0	0	0
482	1	2	9	1d 17:07:08.72000	0d 03:14:00.01000	0.00527162	0.0199285	0.00163043	3.9567	C	5	29/08/2020 04:07		0	0	0	0	0	0	0	0	0	0	0	0	0	0
483	1	2	9	1d 17:10:07.07000	0d 03:16:58.36000	0.00535239	0.0202485	0.00163027	3.9667	C	5	29/08/2020 04:10		0	0	0	0	0	0	0	0	0	0	0	0	0	0
484	1	2	9	1d 17:13:03.84000	0d 03:19:55.13000	0.00543245	0.0205665	0.00163035	3.9768	C	5	29/08/2020 04:13		0	0	0	0	0	0	0	0	0	0	0	0	0	0
485	1	2	9	1d 17:15:59.38000	0d 03:22:50.67000	0.00551195	0.020883	0.00163035	3.9869	C	5	29/08/2020 04:16		0	0	0	0	0	0	0	0	0	0	0	0	0	0
486	1	2	9	1d 17:18:53.61000	0d 03:25:44.90000	0.00559086	0.021198	0.00163035	3.9971	C	5	29/08/2020 04:19		0	0	0	0	0	0	0	0	0	0	0	0	0	0
487	1	2	9	1d 17:21:47.70000	0d 03:28:38.99000	0.0056697	0.0215135	0.0016305	4.0072	C	5	29/08/2020 04:22		0	0	0	0	0	0	0	0	0	0	0	0	0	0
488	1	2	9	1d 17:24:37.35000	0d 03:31:28.64000	0.00574653	0.0218218	0.00163043	4.0172	C	5	29/08/2020 04:24		0	0	0	0	0	0	0	0	0	0	0	0	0	0
489	1	2	9	1d 17:27:28.94000	0d 03:34:20.23000	0.00582424	0.0221344	0.00163043	4.0275	C	5	29/08/2020 04:27		0	0	0	0	0	0	0	0	0	0	0	0	0	0
490	1	2	9	1d 17:30:17.39000	0d 03:37:08.68000	0.00590053	0.022442	0.00163035	4.0375	C	5	29/08/2020 04:30		0	0	0	0	0	0	0	0	0	0	0	0	0	0
491	1	2	9	1d 17:33:02.31000	0d 03:39:53.60000	0.00597522	0.0227439	0.0016305	4.0476	C	5	29/08/2020 04:33		0	0	0	0	0	0	0	0	0	0	0	0	0	0
492	1	2	9	1d 17:35:45.56000	0d 03:42:36.85000	0.00604916	0.0230436	0.00163027	4.0577	C	5	29/08/2020 04:36		0	0	0	0	0	0	0	0	0	0	0	0	0	0
493	1	2	9	1d 17:38:25.39000	0d 03:45:16.68000	0.00612154	0.0233377	0.0016305	4.0677	C	5	29/08/2020 04:38		0	0	0	0	0	0	0	0	0	0	0	0	0	0
494	1	2	9	1d 17:41:04.93000	0d 03:47:56.22000	0.00619379	0.0236319	0.00163027	4.0778	C	5	29/08/2020 04:41		0	0	0	0	0	0	0	0	0	0	0	0	0	0
495	1	2	9	1d 17:43:45.36000	0d 03:50:36.65000	0.00626645	0.0239286	0.00163027	4.0879	C	5	29/08/2020 04:44		0	0	0	0	0	0	0	0	0	0	0	0	0	0
496	1	2	9	1d 17:46:21.43000	0d 03:53:12.72000	0.00633713	0.0242179	0.00163035	4.0981	C	5	29/08/2020 04:46		0	0	0	0	0	0	0	0	0	0	0	0	0	0
497	1	2	9	1d 17:48:58.13000	0d 03:55:49.42000	0.0064081	0.0245091	0.0016305	4.1083	C	5	29/08/2020 04:49		0	0	0	0	0	0	0	0	0	0	0	0	0	0
498	1	2	9	1d 17:51:31.24000	0d 03:58:22.53000	0.00647744	0.0247943	0.00163058	4.1186	C	5	29/08/2020 04:51		0	0	0	0	0	0	0	0	0	0	0	0	0	0
499	1	2	9	1d 17:54:01.10000	0d 04:00:52.39000	0.00654531	0.0250741	0.00163035	4.1286	C	5	29/08/2020 04:54		0	0	0	0	0	0	0	0	0	0	0	0	0	0
500	1	2	9	1d 17:56:29.43000	0d 04:03:20.72000	0.00661249	0.0253518	0.00163027	4.1387	C	5	29/08/2020 04:56		0	0	0	0	0	0	0	0	0	0	0	0	0	0
501	1	2	9	1d 17:58:56.38000	0d 04:05:47.67000	0.00667904	0.0256276	0.00163043	4.1488	C	5	29/08/2020 04:59		0	0	0	0	0	0	0	0	0	0	0	0	0	0
502	1	2	9	1d 18:01:21.92000	0d 04:08:13.21000	0.00674495	0.0259014	0.00163066	4.159	C	5	29/08/2020 05:01		0	0	0	0	0	0	0	0	0	0	0	0	0	0
503	1	2	9	1d 18:03:48.33000	0d 04:10:39.62000	0.00681126	0.0261775	0.0016305	4.1691	C	5	29/08/2020 05:04		0	0	0	0	0	0	0	0	0	0	0	0	0	0
504	1	2	9	1d 18:06:10.15000	0d 04:13:01.44000	0.00687549	0.0264456	0.00163043	4.1791	C	5	29/08/2020 05:06		0	0	0	0	0	0	0	0	0	0	0	0	0	0
505	1	2	9	1d 18:08:32.54000	0d 04:15:23.83000	0.00693998	0.0267154	0.00163035	4.1892	C	5	29/08/2020 05:08		0	0	0	0	0	0	0	0	0	0	0	0	0	0
506	1	2	9	1d 18:10:50.22000	0d 04:17:41.51000	0.00700233	0.0269769	0.0016305	4.1993	C	5	29/08/2020 05:11		0	0	0	0	0	0	0	0	0	0	0	0	0	0
507	1	2	9	1d 18:10:58.48000	0d 04:17:49.77000	0.00700607	0.0269926	0.0016305	4.2	C	133	29/08/2020 05:11		0	0	0	0	0	0	0	0	0	0	0	0	0	0
508	1	2	10	1d 18:10:58.51000	0d 00:00:00.03000	0.00700609	0.0269927	0.00162379	4.1999	C	0	29/08/2020 05:11		0	0	0	0	0	0	0	0	0	0	0	0	0	0
509	1	2	10	1d 18:11:20.87000	0d 00:00:22.39000	0.00701597	0.0270342	0.00152369	4.2	C	4	29/08/2020 05:11		0	0	0	0	0	0	0	0	0	0	0	0	0	0
510	1	2	10	1d 18:11:36.28000	0d 00:00:37.80000	0.00702228	0.0270607	0.00142367	4.2002	C	4	29/08/2020 05:11		0	0	0	0	0	0	0	0	0	0	0	0	0	0
511	1	2	10	1d 18:11:56.84000	0d 00:00:58.36000	0.00703011	0.0270936	0.00132357	4.2002	C	4	29/08/2020 05:12		0	0	0	0	0	0	0	0	0	0	0	0	0	0
512	1	2	10	1d 18:12:22.36000	0d 00:01:23.88000	0.00703913	0.0271315	0.00122332	4.2	C	4	29/08/2020 05:12		0	0	0	0	0	0	0	0	0	0	0	0	0	0
513	1	2	10	1d 18:12:50.73000	0d 00:01:52.25000	0.00704837	0.0271703	0.00112322	4.2	C	4	29/08/2020 05:13		0	0	0	0	0	0	0	0	0	0	0	0	0	0
514	1	2	10	1d 18:13:23.13000	0d 00:02:24.65000	0.00705801	0.0272108	0.00102319	4.2002	C	4	29/08/2020 05:13		0	0	0	0	0	0	0	0	0	0	0	0	0	0
515	1	2	10	1d 18:13:58.64000	0d 00:03:00.16000	0.00706761	0.0272511	0.00092317	4.2	C	4	29/08/2020 05:14		0	0	0	0	0	0	0	0	0	0	0	0	0	0
516	1	2	10	1d 18:14:39.88000	0d 00:03:41.40000	0.00707761	0.0272931	0.00082315	4.2	C	4	29/08/2020 05:14		0	0	0	0	0	0	0	0	0	0	0	0	0	0
517	1	2	10	1d 18:15:28.73000	0d 00:04:30.25000	0.00708809	0.0273371	0.00072313	4.2	C	4	29/08/2020 05:15		0	0	0	0	0	0	0	0	0	0	0	0	0	0
518	1	2	10	1d 18:16:23.55000	0d 00:05:25.07000	0.00709832	0.0273801	0.00062295	4.2	C	4	29/08/2020 05:16		0	0	0	0	0	0	0	0	0	0	0	0	0	0
519	1	2	10	1d 18:17:30.77000	0d 00:06:32.29000	0.00710902	0.027425	0.00052293	4.2	C	4	29/08/2020 05:17		0	0	0	0	0	0	0	0	0	0	0	0	0	0
520	1	2	10	1d 18:18:55.46000	0d 00:07:56.98000	0.00712006	0.0274714	0.0004229	4.2	C	4	29/08/2020 05:19		0	0	0	0	0	0	0	0	0	0	0	0	0	0
521	1	2	10	1d 18:20:40.61000	0d 00:09:42.13000	0.00713088	0.0275169	0.00032288	4.2	C	4	29/08/2020 05:20		0	0	0	0	0	0	0	0	0	0	0	0	0	0
522	1	2	10	1d 18:23:20.31000	0d 00:12:21.83000	0.00714286	0.0275672	0.00022286	4.2	C	4	29/08/2020 05:23		0	0	0	0	0	0	0	0	0	0	0	0	0	0
523	1	2	10	1d 18:25:45.60000	0d 00:14:47.12000	0.00715061	0.0275997	0.00016297	4.2	C	132	29/08/2020 05:26		0	0	0	0	0	0	0	0	0	0	0	0	0	0
524	1	2	11	1d 18:25:45.61000	0d 00:00:00.01000	0	0	0	4.1988	R	0	29/08/2020 05:26		0	0	0	0	0	0	0	0	0	0	0	0	0	0
525	1	2	11	1d 18:25:47.61000	0d 00:00:02.01000	0	0	0	4.1987	R	1	29/08/2020 05:26		0	0	0	0	0	0	0	0	0	0	0	0	0	0
526	1	2	11	1d 18:25:49.61000	0d 00:00:04.01000	0	0	0	4.1987	R	1	29/08/2020 05:26		0	0	0	0	0	0	0	0	0	0	0	0	0	0
527	1	2	11	1d 18:25:51.61000	0d 00:00:06.01000	0	0	0	4.1984	R	1	29/08/2020 05:26		0	0	0	0	0	0	0	0	0	0	0	0	0	0
528	1	2	11	1d 18:25:53.61000	0d 00:00:08.01000	0	0	0	4.1984	R	1	29/08/2020 05:26		0	0	0	0	0	0	0	0	0	0	0	0	0	0
529	1	2	11	1d 18:25:55.60000	0d 00:00:10.00000	0	0	0	4.1985	R	129	29/08/2020 05:26		0	0	0	0	0	0	0	0	0	0	0	0	0	0
530	1	2	12	1d 18:25:55.64000	0d 00:00:00.04000	0.00000002	0.00000008	0.00163104	4.1865	D	0	29/08/2020 05:26		0	0	0	0	0	0	0	0	0	0	0	0	0	0
531	1	2	12	1d 18:26:20.09000	0d 00:00:24.49000	0.00001109	0.00004636	0.00163043	4.1762	D	5	29/08/2020 05:26		0	0	0	0	0	0	0	0	0	0	0	0	0	0
532	1	2	12	1d 18:27:24.71000	0d 00:01:29.11000	0.00004036	0.00016843	0.00163058	4.1662	D	5	29/08/2020 05:27		0	0	0	0	0	0	0	0	0	0	0	0	0	0
533	1	2	12	1d 18:29:11.74000	0d 00:03:16.14000	0.00008883	0.00037012	0.00163035	4.1561	D	5	29/08/2020 05:29		0	0	0	0	0	0	0	0	0	0	0	0	0	0
534	1	2	12	1d 18:31:16.52000	0d 00:05:20.92000	0.00014534	0.00060471	0.0016305	4.146	D	5	29/08/2020 05:31		0	0	0	0	0	0	0	0	0	0	0	0	0	0
535	1	2	12	1d 18:33:25.71000	0d 00:07:30.11000	0.00020385	0.000847	0.00163066	4.136	D	5	29/08/2020 05:33		0	0	0	0	0	0	0	0	0	0	0	0	0	0
536	1	2	12	1d 18:35:39.90000	0d 00:09:44.30000	0.00026462	0.00109806	0.00163066	4.1259	D	5	29/08/2020 05:35		0	0	0	0	0	0	0	0	0	0	0	0	0	0
537	1	2	12	1d 18:37:51.69000	0d 00:11:56.09000	0.00032431	0.00134402	0.00163043	4.1158	D	5	29/08/2020 05:38		0	0	0	0	0	0	0	0	0	0	0	0	0	0
538	1	2	12	1d 18:40:09.47000	0d 00:14:13.87000	0.00038671	0.00160054	0.0016305	4.1057	D	5	29/08/2020 05:40		0	0	0	0	0	0	0	0	0	0	0	0	0	0
539	1	2	12	1d 18:42:28.67000	0d 00:16:33.07000	0.00044975	0.00185906	0.00163035	4.0957	D	5	29/08/2020 05:42		0	0	0	0	0	0	0	0	0	0	0	0	0	0
540	1	2	12	1d 18:44:48.68000	0d 00:18:53.08000	0.00051316	0.00211845	0.0016305	4.0855	D	5	29/08/2020 05:45		0	0	0	0	0	0	0	0	0	0	0	0	0	0
541	1	2	12	1d 18:47:12.31000	0d 00:21:16.71000	0.00057821	0.0023839	0.0016305	4.0754	D	5	29/08/2020 05:47		0	0	0	0	0	0	0	0	0	0	0	0	0	0
542	1	2	12	1d 18:49:39.36000	0d 00:23:43.76000	0.0006448	0.00265498	0.00163027	4.0652	D	5	29/08/2020 05:49		0	0	0	0	0	0	0	0	0	0	0	0	0	0
543	1	2	12	1d 18:52:09.63000	0d 00:26:14.03000	0.00071286	0.00293131	0.00163043	4.0551	D	5	29/08/2020 05:52		0	0	0	0	0	0	0	0	0	0	0	0	0	0
544	1	2	12	1d 18:54:40.66000	0d 00:28:45.06000	0.00078126	0.00320833	0.00163035	4.0449	D	5	29/08/2020 05:54		0	0	0	0	0	0	0	0	0	0	0	0	0	0
545	1	2	12	1d 18:57:12.40000	0d 00:31:16.80000	0.00084998	0.00348596	0.00163035	4.0348	D	5	29/08/2020 05:57		0	0	0	0	0	0	0	0	0	0	0	0	0	0
546	1	2	12	1d 18:59:45.05000	0d 00:33:49.45000	0.00091911	0.00376456	0.00163027	4.0247	D	5	29/08/2020 06:00		0	0	0	0	0	0	0	0	0	0	0	0	0	0
547	1	2	12	1d 19:02:21.91000	0d 00:36:26.31000	0.00099015	0.00405013	0.0016305	4.0146	D	5	29/08/2020 06:02		0	0	0	0	0	0	0	0	0	0	0	0	0	0
548	1	2	12	1d 19:04:58.95000	0d 00:39:03.35000	0.00106127	0.00433531	0.00163066	4.0046	D	5	29/08/2020 06:05		0	0	0	0	0	0	0	0	0	0	0	0	0	0
549	1	2	12	1d 19:07:39.45000	0d 00:41:43.85000	0.00113396	0.00462605	0.0016302	3.9945	D	5	29/08/2020 06:07		0	0	0	0	0	0	0	0	0	0	0	0	0	0
550	1	2	12	1d 19:10:23.35000	0d 00:44:27.75000	0.00120819	0.00492219	0.00163043	3.9844	D	5	29/08/2020 06:10		0	0	0	0	0	0	0	0	0	0	0	0	0	0
551	1	2	12	1d 19:13:05.78000	0d 00:47:10.18000	0.00128175	0.00521493	0.00163043	3.9744	D	5	29/08/2020 06:13		0	0	0	0	0	0	0	0	0	0	0	0	0	0
552	1	2	12	1d 19:15:50.05000	0d 00:49:54.45000	0.00135615	0.00551024	0.0016302	3.9643	D	5	29/08/2020 06:16		0	0	0	0	0	0	0	0	0	0	0	0	0	0
553	1	2	12	1d 19:18:34.20000	0d 00:52:38.60000	0.00143049	0.00580459	0.0016305	3.9542	D	5	29/08/2020 06:18		0	0	0	0	0	0	0	0	0	0	0	0	0	0
554	1	2	12	1d 19:21:21.48000	0d 00:55:25.88000	0.00150625	0.00610379	0.00163043	3.9442	D	5	29/08/2020 06:21		0	0	0	0	0	0	0	0	0	0	0	0	0	0
555	1	2	12	1d 19:24:09.46000	0d 00:58:13.86000	0.00158233	0.00640348	0.00163027	3.9341	D	5	29/08/2020 06:24		0	0	0	0	0	0	0	0	0	0	0	0	0	0
556	1	2	12	1d 19:27:01.16000	0d 01:01:05.56000	0.00166009	0.00670902	0.00163066	3.9239	D	5	29/08/2020 06:27		0	0	0	0	0	0	0	0	0	0	0	0	0	0
557	1	2	12	1d 19:29:55.16000	0d 01:03:59.56000	0.00173889	0.00701785	0.0016305	3.9138	D	5	29/08/2020 06:30		0	0	0	0	0	0	0	0	0	0	0	0	0	0
558	1	2	12	1d 19:32:49.22000	0d 01:06:53.62000	0.00181772	0.00732599	0.0016305	3.9037	D	5	29/08/2020 06:33		0	0	0	0	0	0	0	0	0	0	0	0	0	0
559	1	2	12	1d 19:35:44.02000	0d 01:09:48.42000	0.00189688	0.00763464	0.00163035	3.8936	D	5	29/08/2020 06:35		0	0	0	0	0	0	0	0	0	0	0	0	0	0
560	1	2	12	1d 19:38:43.09000	0d 01:12:47.49000	0.00197798	0.00795001	0.00163043	3.8836	D	5	29/08/2020 06:38		0	0	0	0	0	0	0	0	0	0	0	0	0	0
561	1	2	12	1d 19:41:44.26000	0d 01:15:48.66000	0.00206003	0.00826826	0.0016305	3.8735	D	5	29/08/2020 06:42		0	0	0	0	0	0	0	0	0	0	0	0	0	0
562	1	2	12	1d 19:44:48.49000	0d 01:18:52.89000	0.00214347	0.00859104	0.00163043	3.8633	D	5	29/08/2020 06:45		0	0	0	0	0	0	0	0	0	0	0	0	0	0
563	1	2	12	1d 19:48:04.13000	0d 01:22:08.53000	0.00223207	0.00893291	0.00163043	3.8532	D	5	29/08/2020 06:48		0	0	0	0	0	0	0	0	0	0	0	0	0	0
564	1	2	12	1d 19:51:25.45000	0d 01:25:29.85000	0.00232325	0.00928377	0.00163058	3.843	D	5	29/08/2020 06:51		0	0	0	0	0	0	0	0	0	0	0	0	0	0
565	1	2	12	1d 19:54:52.25000	0d 01:28:56.65000	0.0024169	0.00964324	0.0016305	3.8329	D	5	29/08/2020 06:55		0	0	0	0	0	0	0	0	0	0	0	0	0	0
566	1	2	12	1d 19:58:27.09000	0d 01:32:31.49000	0.0025142	0.0100157	0.00163058	3.8228	D	5	29/08/2020 06:58		0	0	0	0	0	0	0	0	0	0	0	0	0	0
567	1	2	12	1d 20:02:13.58000	0d 01:36:17.98000	0.00261678	0.0104073	0.00163035	3.8128	D	5	29/08/2020 07:02		0	0	0	0	0	0	0	0	0	0	0	0	0	0
568	1	2	12	1d 20:06:12.51000	0d 01:40:16.91000	0.00272499	0.0108194	0.00163035	3.8027	D	5	29/08/2020 07:06		0	0	0	0	0	0	0	0	0	0	0	0	0	0
569	1	2	12	1d 20:10:25.96000	0d 01:44:30.36000	0.00283977	0.0112553	0.00163027	3.7926	D	5	29/08/2020 07:10		0	0	0	0	0	0	0	0	0	0	0	0	0	0
570	1	2	12	1d 20:15:05.84000	0d 01:49:10.24000	0.00296652	0.0117354	0.0016302	3.7826	D	5	29/08/2020 07:15		0	0	0	0	0	0	0	0	0	0	0	0	0	0
571	1	2	12	1d 20:20:05.84000	0d 01:54:10.24000	0.00310239	0.0122487	0.00163027	3.7728	D	1	29/08/2020 07:20		0	0	0	0	0	0	0	0	0	0	0	0	0	0
572	1	2	12	1d 20:25:05.84000	0d 01:59:10.24000	0.00323826	0.0127607	0.0016305	3.7638	D	1	29/08/2020 07:25		0	0	0	0	0	0	0	0	0	0	0	0	0	0
573	1	2	12	1d 20:30:05.84000	0d 02:04:10.24000	0.00337412	0.0132715	0.00163043	3.7559	D	1	29/08/2020 07:30		0	0	0	0	0	0	0	0	0	0	0	0	0	0
574	1	2	12	1d 20:35:05.84000	0d 02:09:10.24000	0.00350999	0.0137812	0.00163066	3.7479	D	1	29/08/2020 07:35		0	0	0	0	0	0	0	0	0	0	0	0	0	0
575	1	2	12	1d 20:40:05.84000	0d 02:14:10.24000	0.00364586	0.01429	0.00163043	3.7409	D	1	29/08/2020 07:40		0	0	0	0	0	0	0	0	0	0	0	0	0	0
576	1	2	12	1d 20:45:05.84000	0d 02:19:10.24000	0.00378172	0.0147978	0.0016305	3.734	D	1	29/08/2020 07:45		0	0	0	0	0	0	0	0	0	0	0	0	0	0
577	1	2	12	1d 20:50:05.84000	0d 02:24:10.24000	0.00391759	0.0153046	0.00163035	3.7272	D	1	29/08/2020 07:50		0	0	0	0	0	0	0	0	0	0	0	0	0	0
578	1	2	12	1d 20:55:05.84000	0d 02:29:10.24000	0.00405346	0.0158106	0.00163027	3.7212	D	1	29/08/2020 07:55		0	0	0	0	0	0	0	0	0	0	0	0	0	0
579	1	2	12	1d 21:00:05.84000	0d 02:34:10.24000	0.00418932	0.0163158	0.00163027	3.7148	D	1	29/08/2020 08:00		0	0	0	0	0	0	0	0	0	0	0	0	0	0
580	1	2	12	1d 21:05:05.84000	0d 02:39:10.24000	0.00432519	0.0168201	0.0016305	3.7086	D	1	29/08/2020 08:05		0	0	0	0	0	0	0	0	0	0	0	0	0	0
581	1	2	12	1d 21:10:05.84000	0d 02:44:10.24000	0.00446105	0.0173235	0.00163058	3.7023	D	1	29/08/2020 08:10		0	0	0	0	0	0	0	0	0	0	0	0	0	0
582	1	2	12	1d 21:15:05.84000	0d 02:49:10.24000	0.00459692	0.0178262	0.0016305	3.6965	D	1	29/08/2020 08:15		0	0	0	0	0	0	0	0	0	0	0	0	0	0
583	1	2	12	1d 21:20:05.84000	0d 02:54:10.24000	0.00473279	0.0183279	0.00163035	3.6899	D	1	29/08/2020 08:20		0	0	0	0	0	0	0	0	0	0	0	0	0	0
584	1	2	12	1d 21:25:05.84000	0d 02:59:10.24000	0.00486865	0.0188288	0.00163043	3.6834	D	1	29/08/2020 08:25		0	0	0	0	0	0	0	0	0	0	0	0	0	0
585	1	2	12	1d 21:30:05.84000	0d 03:04:10.24000	0.00500452	0.0193289	0.0016302	3.6765	D	1	29/08/2020 08:30		0	0	0	0	0	0	0	0	0	0	0	0	0	0
586	1	2	12	1d 21:35:05.84000	0d 03:09:10.24000	0.00514039	0.0198279	0.00163043	3.6699	D	1	29/08/2020 08:35		0	0	0	0	0	0	0	0	0	0	0	0	0	0
587	1	2	12	1d 21:40:05.84000	0d 03:14:10.24000	0.00527625	0.020326	0.00163058	3.6622	D	1	29/08/2020 08:40		0	0	0	0	0	0	0	0	0	0	0	0	0	0
588	1	2	12	1d 21:45:05.84000	0d 03:19:10.24000	0.00541212	0.020823	0.00163043	3.6542	D	1	29/08/2020 08:45		0	0	0	0	0	0	0	0	0	0	0	0	0	0
589	1	2	12	1d 21:50:05.84000	0d 03:24:10.24000	0.00554799	0.0213189	0.00163058	3.6455	D	1	29/08/2020 08:50		0	0	0	0	0	0	0	0	0	0	0	0	0	0
590	1	2	12	1d 21:55:05.84000	0d 03:29:10.24000	0.00568385	0.0218136	0.00163043	3.6364	D	1	29/08/2020 08:55		0	0	0	0	0	0	0	0	0	0	0	0	0	0
591	1	2	12	1d 22:00:05.84000	0d 03:34:10.24000	0.00581972	0.022307	0.00163043	3.6265	D	1	29/08/2020 09:00		0	0	0	0	0	0	0	0	0	0	0	0	0	0
592	1	2	12	1d 22:04:44.46000	0d 03:38:48.86000	0.0059459	0.022764	0.00163058	3.6164	D	5	29/08/2020 09:05		0	0	0	0	0	0	0	0	0	0	0	0	0	0
593	1	2	12	1d 22:08:58.45000	0d 03:43:02.85000	0.00606093	0.0231795	0.00163035	3.6062	D	5	29/08/2020 09:09		0	0	0	0	0	0	0	0	0	0	0	0	0	0
594	1	2	12	1d 22:12:39.58000	0d 03:46:43.98000	0.00616108	0.0235401	0.0016305	3.5961	D	5	29/08/2020 09:12		0	0	0	0	0	0	0	0	0	0	0	0	0	0
595	1	2	12	1d 22:15:50.56000	0d 03:49:54.96000	0.00624757	0.0238508	0.00163043	3.586	D	5	29/08/2020 09:16		0	0	0	0	0	0	0	0	0	0	0	0	0	0
596	1	2	12	1d 22:18:30.88000	0d 03:52:35.28000	0.00632018	0.0241108	0.00163058	3.576	D	5	29/08/2020 09:18		0	0	0	0	0	0	0	0	0	0	0	0	0	0
597	1	2	12	1d 22:20:46.02000	0d 03:54:50.42000	0.00638138	0.0243294	0.00163058	3.5659	D	5	29/08/2020 09:21		0	0	0	0	0	0	0	0	0	0	0	0	0	0
598	1	2	12	1d 22:22:40.58000	0d 03:56:44.98000	0.00643326	0.0245141	0.00163027	3.5558	D	5	29/08/2020 09:22		0	0	0	0	0	0	0	0	0	0	0	0	0	0
599	1	2	12	1d 22:24:13.37000	0d 03:58:17.77000	0.00647529	0.0246633	0.00163043	3.5457	D	5	29/08/2020 09:24		0	0	0	0	0	0	0	0	0	0	0	0	0	0
600	1	2	12	1d 22:25:33.87000	0d 03:59:38.27000	0.00651174	0.0247924	0.00163035	3.5355	D	5	29/08/2020 09:25		0	0	0	0	0	0	0	0	0	0	0	0	0	0
601	1	2	12	1d 22:26:40.11000	0d 04:00:44.51000	0.00654174	0.0248984	0.00163058	3.5254	D	5	29/08/2020 09:26		0	0	0	0	0	0	0	0	0	0	0	0	0	0
602	1	2	12	1d 22:27:35.73000	0d 04:01:40.13000	0.00656693	0.024987	0.00163043	3.5154	D	5	29/08/2020 09:27		0	0	0	0	0	0	0	0	0	0	0	0	0	0
603	1	2	12	1d 22:28:22.02000	0d 04:02:26.42000	0.0065879	0.0250606	0.0016305	3.5051	D	5	29/08/2020 09:28		0	0	0	0	0	0	0	0	0	0	0	0	0	0
604	1	2	12	1d 22:29:01.22000	0d 04:03:05.62000	0.00660565	0.0251228	0.00163035	3.4951	D	5	29/08/2020 09:29		0	0	0	0	0	0	0	0	0	0	0	0	0	0
605	1	2	12	1d 22:29:34.75000	0d 04:03:39.15000	0.00662084	0.0251758	0.00163043	3.4849	D	5	29/08/2020 09:29		0	0	0	0	0	0	0	0	0	0	0	0	0	0
606	1	2	12	1d 22:30:04.75000	0d 04:04:09.15000	0.00663442	0.0252231	0.00163035	3.4746	D	5	29/08/2020 09:30		0	0	0	0	0	0	0	0	0	0	0	0	0	0
607	1	2	12	1d 22:30:29.49000	0d 04:04:33.89000	0.00664563	0.0252619	0.00163035	3.4644	D	5	29/08/2020 09:30		0	0	0	0	0	0	0	0	0	0	0	0	0	0
608	1	2	12	1d 22:30:51.97000	0d 04:04:56.37000	0.00665581	0.0252972	0.00163058	3.4543	D	5	29/08/2020 09:31		0	0	0	0	0	0	0	0	0	0	0	0	0	0
609	1	2	12	1d 22:31:11.25000	0d 04:05:15.65000	0.00666454	0.0253273	0.00163035	3.4441	D	5	29/08/2020 09:31		0	0	0	0	0	0	0	0	0	0	0	0	0	0
610	1	2	12	1d 22:31:28.99000	0d 04:05:33.39000	0.00667257	0.0253549	0.00163066	3.4339	D	5	29/08/2020 09:31		0	0	0	0	0	0	0	0	0	0	0	0	0	0
611	1	2	12	1d 22:31:44.66000	0d 04:05:49.06000	0.00667967	0.0253793	0.00163058	3.4238	D	5	29/08/2020 09:32		0	0	0	0	0	0	0	0	0	0	0	0	0	0
612	1	2	12	1d 22:31:59.22000	0d 04:06:03.62000	0.00668626	0.0254018	0.00163043	3.4137	D	5	29/08/2020 09:32		0	0	0	0	0	0	0	0	0	0	0	0	0	0
613	1	2	12	1d 22:32:12.36000	0d 04:06:16.76000	0.00669222	0.0254221	0.0016305	3.4037	D	5	29/08/2020 09:32		0	0	0	0	0	0	0	0	0	0	0	0	0	0
614	1	2	12	1d 22:32:24.59000	0d 04:06:28.99000	0.00669775	0.0254409	0.00163035	3.3935	D	5	29/08/2020 09:32		0	0	0	0	0	0	0	0	0	0	0	0	0	0
615	1	2	12	1d 22:32:36.49000	0d 04:06:40.89000	0.00670314	0.0254592	0.00163043	3.3832	D	5	29/08/2020 09:32		0	0	0	0	0	0	0	0	0	0	0	0	0	0
616	1	2	12	1d 22:32:47.52000	0d 04:06:51.92000	0.00670814	0.025476	0.00163043	3.3732	D	5	29/08/2020 09:33		0	0	0	0	0	0	0	0	0	0	0	0	0	0
617	1	2	12	1d 22:32:57.48000	0d 04:07:01.88000	0.00671265	0.0254912	0.00163043	3.3628	D	5	29/08/2020 09:33		0	0	0	0	0	0	0	0	0	0	0	0	0	0
618	1	2	12	1d 22:33:07.07000	0d 04:07:11.47000	0.00671699	0.0255058	0.00163035	3.3524	D	5	29/08/2020 09:33		0	0	0	0	0	0	0	0	0	0	0	0	0	0
619	1	2	12	1d 22:33:15.94000	0d 04:07:20.34000	0.00672101	0.0255193	0.00163035	3.3423	D	5	29/08/2020 09:33		0	0	0	0	0	0	0	0	0	0	0	0	0	0
620	1	2	12	1d 22:33:24.04000	0d 04:07:28.44000	0.00672468	0.0255315	0.00163043	3.3321	D	5	29/08/2020 09:33		0	0	0	0	0	0	0	0	0	0	0	0	0	0
621	1	2	12	1d 22:33:31.79000	0d 04:07:36.19000	0.00672819	0.0255432	0.00163027	3.322	D	5	29/08/2020 09:33		0	0	0	0	0	0	0	0	0	0	0	0	0	0
622	1	2	12	1d 22:33:38.88000	0d 04:07:43.28000	0.0067314	0.0255538	0.0016302	3.312	D	5	29/08/2020 09:33		0	0	0	0	0	0	0	0	0	0	0	0	0	0
623	1	2	12	1d 22:33:45.77000	0d 04:07:50.17000	0.00673452	0.0255642	0.00163035	3.3019	D	5	29/08/2020 09:34		0	0	0	0	0	0	0	0	0	0	0	0	0	0
624	1	2	12	1d 22:33:52.44000	0d 04:07:56.84000	0.00673754	0.0255741	0.0016305	3.2915	D	5	29/08/2020 09:34		0	0	0	0	0	0	0	0	0	0	0	0	0	0
625	1	2	12	1d 22:33:58.81000	0d 04:08:03.21000	0.00674043	0.0255836	0.0016302	3.2815	D	5	29/08/2020 09:34		0	0	0	0	0	0	0	0	0	0	0	0	0	0
626	1	2	12	1d 22:34:04.75000	0d 04:08:09.15000	0.00674312	0.0255924	0.00163066	3.2712	D	5	29/08/2020 09:34		0	0	0	0	0	0	0	0	0	0	0	0	0	0
627	1	2	12	1d 22:34:10.59000	0d 04:08:14.99000	0.00674576	0.0256011	0.00163043	3.261	D	5	29/08/2020 09:34		0	0	0	0	0	0	0	0	0	0	0	0	0	0
628	1	2	12	1d 22:34:16.10000	0d 04:08:20.50000	0.00674826	0.0256092	0.00163043	3.2509	D	5	29/08/2020 09:34		0	0	0	0	0	0	0	0	0	0	0	0	0	0
629	1	2	12	1d 22:34:21.44000	0d 04:08:25.84000	0.00675067	0.025617	0.00163035	3.2409	D	5	29/08/2020 09:34		0	0	0	0	0	0	0	0	0	0	0	0	0	0
630	1	2	12	1d 22:34:26.50000	0d 04:08:30.90000	0.00675297	0.0256244	0.00163043	3.2305	D	5	29/08/2020 09:34		0	0	0	0	0	0	0	0	0	0	0	0	0	0
631	1	2	12	1d 22:34:31.49000	0d 04:08:35.89000	0.00675523	0.0256317	0.00163035	3.2203	D	5	29/08/2020 09:34		0	0	0	0	0	0	0	0	0	0	0	0	0	0
632	1	2	12	1d 22:34:36.25000	0d 04:08:40.65000	0.00675738	0.0256387	0.00163035	3.21	D	5	29/08/2020 09:34		0	0	0	0	0	0	0	0	0	0	0	0	0	0
633	1	2	12	1d 22:34:40.90000	0d 04:08:45.30000	0.00675949	0.0256454	0.00163035	3.1997	D	5	29/08/2020 09:34		0	0	0	0	0	0	0	0	0	0	0	0	0	0
634	1	2	12	1d 22:34:45.36000	0d 04:08:49.76000	0.00676151	0.0256519	0.00163043	3.1894	D	5	29/08/2020 09:35		0	0	0	0	0	0	0	0	0	0	0	0	0	0
635	1	2	12	1d 22:34:49.68000	0d 04:08:54.08000	0.00676346	0.0256581	0.00163035	3.1791	D	5	29/08/2020 09:35		0	0	0	0	0	0	0	0	0	0	0	0	0	0
636	1	2	12	1d 22:34:53.88000	0d 04:08:58.28000	0.00676537	0.0256641	0.0016305	3.1688	D	5	29/08/2020 09:35		0	0	0	0	0	0	0	0	0	0	0	0	0	0
637	1	2	12	1d 22:34:57.86000	0d 04:09:02.26000	0.00676717	0.0256698	0.0016302	3.1586	D	5	29/08/2020 09:35		0	0	0	0	0	0	0	0	0	0	0	0	0	0
638	1	2	12	1d 22:35:01.71000	0d 04:09:06.11000	0.00676891	0.0256753	0.0016305	3.1485	D	5	29/08/2020 09:35		0	0	0	0	0	0	0	0	0	0	0	0	0	0
639	1	2	12	1d 22:35:05.44000	0d 04:09:09.84000	0.0067706	0.0256807	0.00163043	3.1385	D	5	29/08/2020 09:35		0	0	0	0	0	0	0	0	0	0	0	0	0	0
640	1	2	12	1d 22:35:09.02000	0d 04:09:13.42000	0.00677222	0.0256857	0.00163027	3.1283	D	5	29/08/2020 09:35		0	0	0	0	0	0	0	0	0	0	0	0	0	0
641	1	2	12	1d 22:35:12.59000	0d 04:09:16.99000	0.00677384	0.0256908	0.00163058	3.118	D	5	29/08/2020 09:35		0	0	0	0	0	0	0	0	0	0	0	0	0	0
642	1	2	12	1d 22:35:16.06000	0d 04:09:20.46000	0.00677541	0.0256957	0.0016305	3.1077	D	5	29/08/2020 09:35		0	0	0	0	0	0	0	0	0	0	0	0	0	0
643	1	2	12	1d 22:35:19.59000	0d 04:09:23.99000	0.00677701	0.0257006	0.00163035	3.0968	D	5	29/08/2020 09:35		0	0	0	0	0	0	0	0	0	0	0	0	0	0
644	1	2	12	1d 22:35:23.00000	0d 04:09:27.40000	0.00677855	0.0257054	0.00163035	3.0864	D	5	29/08/2020 09:35		0	0	0	0	0	0	0	0	0	0	0	0	0	0
645	1	2	12	1d 22:35:26.26000	0d 04:09:30.66000	0.00678003	0.02571	0.00163043	3.0759	D	5	29/08/2020 09:35		0	0	0	0	0	0	0	0	0	0	0	0	0	0
646	1	2	12	1d 22:35:29.42000	0d 04:09:33.82000	0.00678146	0.0257144	0.0016305	3.0657	D	5	29/08/2020 09:35		0	0	0	0	0	0	0	0	0	0	0	0	0	0
647	1	2	12	1d 22:35:32.45000	0d 04:09:36.85000	0.00678283	0.0257185	0.0016305	3.0553	D	5	29/08/2020 09:35		0	0	0	0	0	0	0	0	0	0	0	0	0	0
648	1	2	12	1d 22:35:35.38000	0d 04:09:39.78000	0.00678416	0.0257226	0.00163027	3.0452	D	5	29/08/2020 09:35		0	0	0	0	0	0	0	0	0	0	0	0	0	0
649	1	2	12	1d 22:35:38.23000	0d 04:09:42.63000	0.00678545	0.0257265	0.00163027	3.0349	D	5	29/08/2020 09:35		0	0	0	0	0	0	0	0	0	0	0	0	0	0
650	1	2	12	1d 22:35:40.99000	0d 04:09:45.39000	0.0067867	0.0257303	0.00163035	3.0246	D	5	29/08/2020 09:35		0	0	0	0	0	0	0	0	0	0	0	0	0	0
651	1	2	12	1d 22:35:43.74000	0d 04:09:48.14000	0.00678795	0.0257341	0.0016305	3.0143	D	5	29/08/2020 09:35		0	0	0	0	0	0	0	0	0	0	0	0	0	0
652	1	2	12	1d 22:35:46.41000	0d 04:09:50.81000	0.00678916	0.0257377	0.00163027	3.0039	D	5	29/08/2020 09:36		0	0	0	0	0	0	0	0	0	0	0	0	0	0
653	1	2	12	1d 22:35:49.01000	0d 04:09:53.41000	0.00679033	0.0257412	0.00163043	2.9935	D	5	29/08/2020 09:36		0	0	0	0	0	0	0	0	0	0	0	0	0	0
654	1	2	12	1d 22:35:51.55000	0d 04:09:55.95000	0.00679148	0.0257447	0.00163027	2.9831	D	5	29/08/2020 09:36		0	0	0	0	0	0	0	0	0	0	0	0	0	0
655	1	2	12	1d 22:35:54.02000	0d 04:09:58.42000	0.0067926	0.025748	0.00163035	2.9729	D	5	29/08/2020 09:36		0	0	0	0	0	0	0	0	0	0	0	0	0	0
656	1	2	12	1d 22:35:56.42000	0d 04:10:00.82000	0.00679369	0.0257512	0.00163043	2.9625	D	5	29/08/2020 09:36		0	0	0	0	0	0	0	0	0	0	0	0	0	0
657	1	2	12	1d 22:35:58.79000	0d 04:10:03.19000	0.00679476	0.0257544	0.0016305	2.952	D	5	29/08/2020 09:36		0	0	0	0	0	0	0	0	0	0	0	0	0	0
658	1	2	12	1d 22:36:01.20000	0d 04:10:05.60000	0.00679585	0.0257576	0.00163058	2.9415	D	5	29/08/2020 09:36		0	0	0	0	0	0	0	0	0	0	0	0	0	0
659	1	2	12	1d 22:36:03.48000	0d 04:10:07.88000	0.00679689	0.0257607	0.00163043	2.9311	D	5	29/08/2020 09:36		0	0	0	0	0	0	0	0	0	0	0	0	0	0
660	1	2	12	1d 22:36:05.68000	0d 04:10:10.08000	0.00679788	0.0257636	0.00163043	2.9207	D	5	29/08/2020 09:36		0	0	0	0	0	0	0	0	0	0	0	0	0	0
661	1	2	12	1d 22:36:07.85000	0d 04:10:12.25000	0.00679887	0.0257664	0.00163058	2.9105	D	5	29/08/2020 09:36		0	0	0	0	0	0	0	0	0	0	0	0	0	0
662	1	2	12	1d 22:36:09.95000	0d 04:10:14.35000	0.00679982	0.0257692	0.0016305	2.9003	D	5	29/08/2020 09:36		0	0	0	0	0	0	0	0	0	0	0	0	0	0
663	1	2	12	1d 22:36:12.01000	0d 04:10:16.41000	0.00680075	0.0257719	0.00163035	2.8898	D	5	29/08/2020 09:36		0	0	0	0	0	0	0	0	0	0	0	0	0	0
664	1	2	12	1d 22:36:14.10000	0d 04:10:18.50000	0.0068017	0.0257746	0.00163043	2.8792	D	5	29/08/2020 09:36		0	0	0	0	0	0	0	0	0	0	0	0	0	0
665	1	2	12	1d 22:36:16.11000	0d 04:10:20.51000	0.00680261	0.0257772	0.00163035	2.8687	D	5	29/08/2020 09:36		0	0	0	0	0	0	0	0	0	0	0	0	0	0
666	1	2	12	1d 22:36:18.14000	0d 04:10:22.54000	0.00680353	0.0257799	0.00163035	2.858	D	5	29/08/2020 09:36		0	0	0	0	0	0	0	0	0	0	0	0	0	0
667	1	2	12	1d 22:36:20.15000	0d 04:10:24.55000	0.00680444	0.0257825	0.00163043	2.8473	D	5	29/08/2020 09:36		0	0	0	0	0	0	0	0	0	0	0	0	0	0
668	1	2	12	1d 22:36:22.12000	0d 04:10:26.52000	0.00680533	0.025785	0.00163012	2.8368	D	5	29/08/2020 09:36		0	0	0	0	0	0	0	0	0	0	0	0	0	0
669	1	2	12	1d 22:36:23.99000	0d 04:10:28.39000	0.00680618	0.0257874	0.00163035	2.8264	D	5	29/08/2020 09:36		0	0	0	0	0	0	0	0	0	0	0	0	0	0
670	1	2	12	1d 22:36:25.82000	0d 04:10:30.22000	0.006807	0.0257897	0.00163043	2.8159	D	5	29/08/2020 09:36		0	0	0	0	0	0	0	0	0	0	0	0	0	0
671	1	2	12	1d 22:36:27.64000	0d 04:10:32.04000	0.00680783	0.0257921	0.00163035	2.8055	D	5	29/08/2020 09:36		0	0	0	0	0	0	0	0	0	0	0	0	0	0
672	1	2	12	1d 22:36:29.43000	0d 04:10:33.83000	0.00680864	0.0257943	0.00163027	2.7951	D	5	29/08/2020 09:36		0	0	0	0	0	0	0	0	0	0	0	0	0	0
673	1	2	12	1d 22:36:31.17000	0d 04:10:35.57000	0.00680943	0.0257965	0.00163043	2.7849	D	5	29/08/2020 09:36		0	0	0	0	0	0	0	0	0	0	0	0	0	0
674	1	2	12	1d 22:36:32.90000	0d 04:10:37.30000	0.00681021	0.0257987	0.00163035	2.7744	D	5	29/08/2020 09:36		0	0	0	0	0	0	0	0	0	0	0	0	0	0
675	1	2	12	1d 22:36:34.62000	0d 04:10:39.02000	0.00681099	0.0258009	0.00163035	2.764	D	5	29/08/2020 09:36		0	0	0	0	0	0	0	0	0	0	0	0	0	0
676	1	2	12	1d 22:36:36.33000	0d 04:10:40.73000	0.00681176	0.025803	0.00163035	2.7533	D	5	29/08/2020 09:36		0	0	0	0	0	0	0	0	0	0	0	0	0	0
677	1	2	12	1d 22:36:38.03000	0d 04:10:42.43000	0.00681253	0.0258051	0.00163058	2.7428	D	5	29/08/2020 09:36		0	0	0	0	0	0	0	0	0	0	0	0	0	0
678	1	2	12	1d 22:36:39.71000	0d 04:10:44.11000	0.0068133	0.0258072	0.0016305	2.7321	D	5	29/08/2020 09:36		0	0	0	0	0	0	0	0	0	0	0	0	0	0
679	1	2	12	1d 22:36:41.32000	0d 04:10:45.72000	0.00681402	0.0258092	0.00163027	2.7218	D	5	29/08/2020 09:36		0	0	0	0	0	0	0	0	0	0	0	0	0	0
680	1	2	12	1d 22:36:42.94000	0d 04:10:47.34000	0.00681476	0.0258112	0.00163058	2.7114	D	5	29/08/2020 09:36		0	0	0	0	0	0	0	0	0	0	0	0	0	0
681	1	2	12	1d 22:36:44.54000	0d 04:10:48.94000	0.00681548	0.0258131	0.00163035	2.701	D	5	29/08/2020 09:37		0	0	0	0	0	0	0	0	0	0	0	0	0	0
682	1	2	12	1d 22:36:46.11000	0d 04:10:50.51000	0.00681619	0.0258151	0.0016302	2.6905	D	5	29/08/2020 09:37		0	0	0	0	0	0	0	0	0	0	0	0	0	0
683	1	2	12	1d 22:36:47.70000	0d 04:10:52.10000	0.00681691	0.025817	0.00163027	2.6798	D	5	29/08/2020 09:37		0	0	0	0	0	0	0	0	0	0	0	0	0	0
684	1	2	12	1d 22:36:49.28000	0d 04:10:53.68000	0.00681763	0.0258189	0.00163035	2.669	D	5	29/08/2020 09:37		0	0	0	0	0	0	0	0	0	0	0	0	0	0
685	1	2	12	1d 22:36:50.85000	0d 04:10:55.25000	0.00681834	0.0258208	0.00163043	2.6584	D	5	29/08/2020 09:37		0	0	0	0	0	0	0	0	0	0	0	0	0	0
686	1	2	12	1d 22:36:52.36000	0d 04:10:56.76000	0.00681902	0.0258226	0.00163027	2.6479	D	5	29/08/2020 09:37		0	0	0	0	0	0	0	0	0	0	0	0	0	0
687	1	2	12	1d 22:36:53.88000	0d 04:10:58.28000	0.00681971	0.0258244	0.0016302	2.6374	D	5	29/08/2020 09:37		0	0	0	0	0	0	0	0	0	0	0	0	0	0
688	1	2	12	1d 22:36:55.37000	0d 04:10:59.77000	0.00682039	0.0258262	0.00163043	2.627	D	5	29/08/2020 09:37		0	0	0	0	0	0	0	0	0	0	0	0	0	0
689	1	2	12	1d 22:36:56.86000	0d 04:11:01.26000	0.00682106	0.025828	0.00163035	2.6163	D	5	29/08/2020 09:37		0	0	0	0	0	0	0	0	0	0	0	0	0	0
690	1	2	12	1d 22:36:58.35000	0d 04:11:02.75000	0.00682174	0.0258297	0.00163043	2.6058	D	5	29/08/2020 09:37		0	0	0	0	0	0	0	0	0	0	0	0	0	0
691	1	2	12	1d 22:36:59.86000	0d 04:11:04.26000	0.00682242	0.0258315	0.00163027	2.5949	D	5	29/08/2020 09:37		0	0	0	0	0	0	0	0	0	0	0	0	0	0
692	1	2	12	1d 22:37:01.32000	0d 04:11:05.72000	0.00682308	0.0258332	0.0016305	2.5844	D	5	29/08/2020 09:37		0	0	0	0	0	0	0	0	0	0	0	0	0	0
693	1	2	12	1d 22:37:02.78000	0d 04:11:07.18000	0.00682374	0.0258349	0.00163043	2.5739	D	5	29/08/2020 09:37		0	0	0	0	0	0	0	0	0	0	0	0	0	0
694	1	2	12	1d 22:37:04.22000	0d 04:11:08.62000	0.0068244	0.0258366	0.0016305	2.5632	D	5	29/08/2020 09:37		0	0	0	0	0	0	0	0	0	0	0	0	0	0
695	1	2	12	1d 22:37:05.68000	0d 04:11:10.08000	0.00682506	0.0258383	0.0016305	2.5524	D	5	29/08/2020 09:37		0	0	0	0	0	0	0	0	0	0	0	0	0	0
696	1	2	12	1d 22:37:07.14000	0d 04:11:11.54000	0.00682572	0.02584	0.00163027	2.5415	D	5	29/08/2020 09:37		0	0	0	0	0	0	0	0	0	0	0	0	0	0
697	1	2	12	1d 22:37:08.56000	0d 04:11:12.96000	0.00682636	0.0258416	0.0016305	2.531	D	5	29/08/2020 09:37		0	0	0	0	0	0	0	0	0	0	0	0	0	0
698	1	2	12	1d 22:37:09.98000	0d 04:11:14.38000	0.006827	0.0258432	0.0016305	2.5205	D	5	29/08/2020 09:37		0	0	0	0	0	0	0	0	0	0	0	0	0	0
699	1	2	12	1d 22:37:11.38000	0d 04:11:15.78000	0.00682764	0.0258448	0.00163035	2.51	D	5	29/08/2020 09:37		0	0	0	0	0	0	0	0	0	0	0	0	0	0
700	1	2	12	1d 22:37:12.71000	0d 04:11:17.11000	0.00682824	0.0258463	0.0016305	2.5	D	133	29/08/2020 09:37		0	0	0	0	0	0	0	0	0	0	0	0	0	0
701	1	2	13	1d 22:37:12.72000	0d 00:00:00.01000	0	0	0	2.5222	R	0	29/08/2020 09:37		0	0	0	0	0	0	0	0	0	0	0	0	0	0
702	1	2	13	1d 22:37:14.72000	0d 00:00:02.01000	0	0	0	2.7138	R	1	29/08/2020 09:37		0	0	0	0	0	0	0	0	0	0	0	0	0	0
703	1	2	13	1d 22:37:16.72000	0d 00:00:04.01000	0	0	0	2.8331	R	1	29/08/2020 09:37		0	0	0	0	0	0	0	0	0	0	0	0	0	0
704	1	2	13	1d 22:37:18.72000	0d 00:00:06.01000	0	0	0	2.9277	R	1	29/08/2020 09:37		0	0	0	0	0	0	0	0	0	0	0	0	0	0
705	1	2	13	1d 22:37:20.72000	0d 00:00:08.01000	0	0	0	3.0079	R	1	29/08/2020 09:37		0	0	0	0	0	0	0	0	0	0	0	0	0	0
706	1	2	13	1d 22:37:22.71000	0d 00:00:10.00000	0	0	0	3.0773	R	129	29/08/2020 09:37		0	0	0	0	0	0	0	0	0	0	0	0	0	0
707	2	3	9	1d 22:37:22.75000	0d 00:00:00.04000	0.00000002	0.00000006	0.00163111	3.1229	C	0	29/08/2020 09:37		0	0	0	0	0	0	0	0	0	0	0	0	0	0
708	2	3	9	1d 22:37:22.91000	0d 00:00:00.20000	0.00000009	0.00000028	0.00163043	3.146	C	5	29/08/2020 09:37		0	0	0	0	0	0	0	0	0	0	0	0	0	0
709	2	3	9	1d 22:37:23.07000	0d 00:00:00.36000	0.00000016	0.00000051	0.00163058	3.1656	C	5	29/08/2020 09:37		0	0	0	0	0	0	0	0	0	0	0	0	0	0
710	2	3	9	1d 22:37:23.25000	0d 00:00:00.54000	0.00000024	0.00000077	0.00163027	3.1849	C	5	29/08/2020 09:37		0	0	0	0	0	0	0	0	0	0	0	0	0	0
711	2	3	9	1d 22:37:23.44000	0d 00:00:00.73000	0.00000033	0.00000105	0.00163027	3.203	C	5	29/08/2020 09:37		0	0	0	0	0	0	0	0	0	0	0	0	0	0
712	2	3	9	1d 22:37:23.63000	0d 00:00:00.92000	0.00000042	0.00000132	0.0016305	3.22	C	5	29/08/2020 09:37		0	0	0	0	0	0	0	0	0	0	0	0	0	0
713	2	3	9	1d 22:37:23.83000	0d 00:00:01.12000	0.00000051	0.00000162	0.00163058	3.237	C	5	29/08/2020 09:37		0	0	0	0	0	0	0	0	0	0	0	0	0	0
714	2	3	9	1d 22:37:24.04000	0d 00:00:01.33000	0.0000006	0.00000192	0.0016305	3.2538	C	5	29/08/2020 09:37		0	0	0	0	0	0	0	0	0	0	0	0	0	0
715	2	3	9	1d 22:37:24.25000	0d 00:00:01.54000	0.0000007	0.00000224	0.00163043	3.2699	C	5	29/08/2020 09:37		0	0	0	0	0	0	0	0	0	0	0	0	0	0
716	2	3	9	1d 22:37:24.47000	0d 00:00:01.76000	0.0000008	0.00000256	0.00163035	3.2859	C	5	29/08/2020 09:37		0	0	0	0	0	0	0	0	0	0	0	0	0	0
717	2	3	9	1d 22:37:24.69000	0d 00:00:01.98000	0.0000009	0.00000289	0.00163043	3.3016	C	5	29/08/2020 09:37		0	0	0	0	0	0	0	0	0	0	0	0	0	0
718	2	3	9	1d 22:37:24.92000	0d 00:00:02.21000	0.000001	0.00000324	0.00163043	3.3173	C	5	29/08/2020 09:37		0	0	0	0	0	0	0	0	0	0	0	0	0	0
719	2	3	9	1d 22:37:25.16000	0d 00:00:02.45000	0.00000111	0.0000036	0.00163043	3.3327	C	5	29/08/2020 09:37		0	0	0	0	0	0	0	0	0	0	0	0	0	0
720	2	3	9	1d 22:37:25.40000	0d 00:00:02.69000	0.00000122	0.00000396	0.00163035	3.348	C	5	29/08/2020 09:37		0	0	0	0	0	0	0	0	0	0	0	0	0	0
721	2	3	9	1d 22:37:25.66000	0d 00:00:02.95000	0.00000134	0.00000436	0.00163027	3.3631	C	5	29/08/2020 09:37		0	0	0	0	0	0	0	0	0	0	0	0	0	0
722	2	3	9	1d 22:37:25.92000	0d 00:00:03.21000	0.00000145	0.00000475	0.0016305	3.3782	C	5	29/08/2020 09:37		0	0	0	0	0	0	0	0	0	0	0	0	0	0
723	2	3	9	1d 22:37:26.19000	0d 00:00:03.48000	0.00000158	0.00000517	0.00163035	3.3927	C	5	29/08/2020 09:37		0	0	0	0	0	0	0	0	0	0	0	0	0	0
724	2	3	9	1d 22:37:26.46000	0d 00:00:03.75000	0.0000017	0.00000558	0.0016302	3.4069	C	5	29/08/2020 09:37		0	0	0	0	0	0	0	0	0	0	0	0	0	0
725	2	3	9	1d 22:37:26.75000	0d 00:00:04.04000	0.00000183	0.00000603	0.00163066	3.4212	C	5	29/08/2020 09:37		0	0	0	0	0	0	0	0	0	0	0	0	0	0
726	2	3	9	1d 22:37:27.05000	0d 00:00:04.34000	0.00000197	0.0000065	0.00163035	3.4351	C	5	29/08/2020 09:37		0	0	0	0	0	0	0	0	0	0	0	0	0	0
727	2	3	9	1d 22:37:27.36000	0d 00:00:04.65000	0.00000211	0.00000698	0.00163035	3.449	C	5	29/08/2020 09:37		0	0	0	0	0	0	0	0	0	0	0	0	0	0
728	2	3	9	1d 22:37:27.68000	0d 00:00:04.97000	0.00000225	0.00000748	0.00163035	3.4626	C	5	29/08/2020 09:37		0	0	0	0	0	0	0	0	0	0	0	0	0	0
729	2	3	9	1d 22:37:28.03000	0d 00:00:05.32000	0.00000241	0.00000803	0.00163027	3.4762	C	5	29/08/2020 09:37		0	0	0	0	0	0	0	0	0	0	0	0	0	0
730	2	3	9	1d 22:37:28.39000	0d 00:00:05.68000	0.00000257	0.0000086	0.0016305	3.4893	C	5	29/08/2020 09:37		0	0	0	0	0	0	0	0	0	0	0	0	0	0
731	2	3	9	1d 22:37:28.77000	0d 00:00:06.06000	0.00000274	0.0000092	0.00163058	3.5019	C	5	29/08/2020 09:37		0	0	0	0	0	0	0	0	0	0	0	0	0	0
732	2	3	9	1d 22:37:29.17000	0d 00:00:06.46000	0.00000293	0.00000984	0.00163035	3.5145	C	5	29/08/2020 09:37		0	0	0	0	0	0	0	0	0	0	0	0	0	0
733	2	3	9	1d 22:37:29.61000	0d 00:00:06.90000	0.00000312	0.00001054	0.00163027	3.5265	C	5	29/08/2020 09:37		0	0	0	0	0	0	0	0	0	0	0	0	0	0
734	2	3	9	1d 22:37:30.09000	0d 00:00:07.38000	0.00000334	0.00001131	0.00163027	3.5384	C	5	29/08/2020 09:37		0	0	0	0	0	0	0	0	0	0	0	0	0	0
735	2	3	9	1d 22:37:30.64000	0d 00:00:07.93000	0.00000359	0.00001219	0.00163027	3.5505	C	5	29/08/2020 09:37		0	0	0	0	0	0	0	0	0	0	0	0	0	0
736	2	3	9	1d 22:37:31.29000	0d 00:00:08.58000	0.00000389	0.00001324	0.00163035	3.5622	C	5	29/08/2020 09:37		0	0	0	0	0	0	0	0	0	0	0	0	0	0
737	2	3	9	1d 22:37:32.05000	0d 00:00:09.34000	0.00000423	0.00001446	0.0016305	3.5732	C	5	29/08/2020 09:37		0	0	0	0	0	0	0	0	0	0	0	0	0	0
738	2	3	9	1d 22:37:32.98000	0d 00:00:10.27000	0.00000465	0.00001597	0.0016305	3.5842	C	5	29/08/2020 09:37		0	0	0	0	0	0	0	0	0	0	0	0	0	0
739	2	3	9	1d 22:37:34.24000	0d 00:00:11.53000	0.00000522	0.00001802	0.0016305	3.595	C	5	29/08/2020 09:37		0	0	0	0	0	0	0	0	0	0	0	0	0	0
740	2	3	9	1d 22:37:35.95000	0d 00:00:13.24000	0.000006	0.00002081	0.00163012	3.6052	C	5	29/08/2020 09:37		0	0	0	0	0	0	0	0	0	0	0	0	0	0
741	2	3	9	1d 22:37:38.38000	0d 00:00:15.67000	0.0000071	0.00002478	0.00163043	3.6155	C	5	29/08/2020 09:37		0	0	0	0	0	0	0	0	0	0	0	0	0	0
742	2	3	9	1d 22:37:42.22000	0d 00:00:19.51000	0.00000884	0.00003108	0.0016302	3.6255	C	5	29/08/2020 09:37		0	0	0	0	0	0	0	0	0	0	0	0	0	0
743	2	3	9	1d 22:37:48.72000	0d 00:00:26.01000	0.00001178	0.00004177	0.0016302	3.6359	C	5	29/08/2020 09:38		0	0	0	0	0	0	0	0	0	0	0	0	0	0
744	2	3	9	1d 22:38:00.65000	0d 00:00:37.94000	0.00001718	0.00006144	0.00163043	3.646	C	5	29/08/2020 09:38		0	0	0	0	0	0	0	0	0	0	0	0	0	0
745	2	3	9	1d 22:38:28.03000	0d 00:01:05.32000	0.00002958	0.00010673	0.00163043	3.6561	C	5	29/08/2020 09:38		0	0	0	0	0	0	0	0	0	0	0	0	0	0
746	2	3	9	1d 22:39:39.62000	0d 00:02:16.91000	0.000062	0.00022545	0.00163012	3.6661	C	5	29/08/2020 09:39		0	0	0	0	0	0	0	0	0	0	0	0	0	0
747	2	3	9	1d 22:42:47.06000	0d 00:05:24.35000	0.00014689	0.00053713	0.0016305	3.6762	C	5	29/08/2020 09:43		0	0	0	0	0	0	0	0	0	0	0	0	0	0
748	2	3	9	1d 22:47:47.06000	0d 00:10:24.35000	0.00028276	0.00103729	0.00163035	3.6854	C	1	29/08/2020 09:48		0	0	0	0	0	0	0	0	0	0	0	0	0	0
749	2	3	9	1d 22:52:47.06000	0d 00:15:24.35000	0.00041863	0.00153852	0.00163027	3.6924	C	1	29/08/2020 09:53		0	0	0	0	0	0	0	0	0	0	0	0	0	0
750	2	3	9	1d 22:57:47.06000	0d 00:20:24.35000	0.00055449	0.00204062	0.0016305	3.6982	C	1	29/08/2020 09:58		0	0	0	0	0	0	0	0	0	0	0	0	0	0
751	2	3	9	1d 23:02:47.06000	0d 00:25:24.35000	0.00069036	0.00254347	0.00163012	3.7038	C	1	29/08/2020 10:03		0	0	0	0	0	0	0	0	0	0	0	0	0	0
752	2	3	9	1d 23:07:47.06000	0d 00:30:24.35000	0.00082623	0.00304702	0.00163027	3.7087	C	1	29/08/2020 10:08		0	0	0	0	0	0	0	0	0	0	0	0	0	0
753	2	3	9	1d 23:12:47.06000	0d 00:35:24.35000	0.00096209	0.00355125	0.00163043	3.7137	C	1	29/08/2020 10:13		0	0	0	0	0	0	0	0	0	0	0	0	0	0
754	2	3	9	1d 23:17:47.06000	0d 00:40:24.35000	0.00109796	0.00405618	0.00163058	3.7189	C	1	29/08/2020 10:18		0	0	0	0	0	0	0	0	0	0	0	0	0	0
755	2	3	9	1d 23:22:47.06000	0d 00:45:24.35000	0.00123383	0.00456181	0.0016305	3.724	C	1	29/08/2020 10:23		0	0	0	0	0	0	0	0	0	0	0	0	0	0
756	2	3	9	1d 23:27:47.06000	0d 00:50:24.35000	0.00136969	0.00506818	0.00163027	3.7298	C	1	29/08/2020 10:28		0	0	0	0	0	0	0	0	0	0	0	0	0	0
757	2	3	9	1d 23:32:47.06000	0d 00:55:24.35000	0.00150556	0.0055753	0.0016305	3.7353	C	1	29/08/2020 10:33		0	0	0	0	0	0	0	0	0	0	0	0	0	0
758	2	3	9	1d 23:37:47.06000	0d 01:00:24.35000	0.00164142	0.00608317	0.00163043	3.7407	C	1	29/08/2020 10:38		0	0	0	0	0	0	0	0	0	0	0	0	0	0
759	2	3	9	1d 23:42:47.06000	0d 01:05:24.35000	0.00177729	0.00659178	0.0016305	3.7462	C	1	29/08/2020 10:43		0	0	0	0	0	0	0	0	0	0	0	0	0	0
760	2	3	9	1d 23:47:47.06000	0d 01:10:24.35000	0.00191316	0.00710115	0.00163027	3.7517	C	1	29/08/2020 10:48		0	0	0	0	0	0	0	0	0	0	0	0	0	0
761	2	3	9	1d 23:52:47.06000	0d 01:15:24.35000	0.00204902	0.00761124	0.00163012	3.7572	C	1	29/08/2020 10:53		0	0	0	0	0	0	0	0	0	0	0	0	0	0
762	2	3	9	1d 23:57:47.06000	0d 01:20:24.35000	0.00218489	0.00812206	0.00163035	3.7623	C	1	29/08/2020 10:58		0	0	0	0	0	0	0	0	0	0	0	0	0	0
763	2	3	9	2d 00:02:47.06000	0d 01:25:24.35000	0.00232076	0.0086336	0.00163035	3.7675	C	1	29/08/2020 11:03		0	0	0	0	0	0	0	0	0	0	0	0	0	0
764	2	3	9	2d 00:07:47.06000	0d 01:30:24.35000	0.00245662	0.00914586	0.00163043	3.7729	C	1	29/08/2020 11:08		0	0	0	0	0	0	0	0	0	0	0	0	0	0
765	2	3	9	2d 00:12:47.06000	0d 01:35:24.35000	0.00259249	0.00965882	0.00163035	3.778	C	1	29/08/2020 11:13		0	0	0	0	0	0	0	0	0	0	0	0	0	0
766	2	3	9	2d 00:17:47.06000	0d 01:40:24.35000	0.00272836	0.0101725	0.0016305	3.7836	C	1	29/08/2020 11:18		0	0	0	0	0	0	0	0	0	0	0	0	0	0
767	2	3	9	2d 00:22:47.06000	0d 01:45:24.35000	0.00286422	0.010687	0.00163027	3.7893	C	1	29/08/2020 11:23		0	0	0	0	0	0	0	0	0	0	0	0	0	0
768	2	3	9	2d 00:27:47.06000	0d 01:50:24.35000	0.00300009	0.0112022	0.00163043	3.7948	C	1	29/08/2020 11:28		0	0	0	0	0	0	0	0	0	0	0	0	0	0
769	2	3	9	2d 00:32:47.06000	0d 01:55:24.35000	0.00313595	0.0117182	0.00163027	3.8012	C	1	29/08/2020 11:33		0	0	0	0	0	0	0	0	0	0	0	0	0	0
770	2	3	9	2d 00:37:47.06000	0d 02:00:24.35000	0.00327182	0.0122351	0.00163043	3.8077	C	1	29/08/2020 11:38		0	0	0	0	0	0	0	0	0	0	0	0	0	0
771	2	3	9	2d 00:42:47.06000	0d 02:05:24.35000	0.00340769	0.0127529	0.0016302	3.8148	C	1	29/08/2020 11:43		0	0	0	0	0	0	0	0	0	0	0	0	0	0
772	2	3	9	2d 00:47:47.06000	0d 02:10:24.35000	0.00354355	0.0132717	0.00163043	3.8224	C	1	29/08/2020 11:48		0	0	0	0	0	0	0	0	0	0	0	0	0	0
773	2	3	9	2d 00:52:47.06000	0d 02:15:24.35000	0.00367942	0.0137916	0.00163058	3.83	C	1	29/08/2020 11:53		0	0	0	0	0	0	0	0	0	0	0	0	0	0
774	2	3	9	2d 00:57:47.06000	0d 02:20:24.35000	0.00381529	0.0143126	0.00163035	3.8393	C	1	29/08/2020 11:58		0	0	0	0	0	0	0	0	0	0	0	0	0	0
775	2	3	9	2d 01:02:47.06000	0d 02:25:24.35000	0.00395115	0.0148349	0.00163058	3.8494	C	1	29/08/2020 12:03		0	0	0	0	0	0	0	0	0	0	0	0	0	0
776	2	3	9	2d 01:07:18.06000	0d 02:29:55.35000	0.00407389	0.0153079	0.00163027	3.8595	C	5	29/08/2020 12:07		0	0	0	0	0	0	0	0	0	0	0	0	0	0
777	2	3	9	2d 01:11:31.31000	0d 02:34:08.60000	0.00418858	0.0157512	0.00163027	3.8695	C	5	29/08/2020 12:11		0	0	0	0	0	0	0	0	0	0	0	0	0	0
778	2	3	9	2d 01:15:22.91000	0d 02:38:00.20000	0.00429347	0.0161576	0.00163043	3.8796	C	5	29/08/2020 12:15		0	0	0	0	0	0	0	0	0	0	0	0	0	0
779	2	3	9	2d 01:19:05.62000	0d 02:41:42.91000	0.00439433	0.0165494	0.00163043	3.8897	C	5	29/08/2020 12:19		0	0	0	0	0	0	0	0	0	0	0	0	0	0
780	2	3	9	2d 01:22:35.79000	0d 02:45:13.08000	0.00448951	0.0169201	0.00163035	3.8997	C	5	29/08/2020 12:22		0	0	0	0	0	0	0	0	0	0	0	0	0	0
781	2	3	9	2d 01:26:00.93000	0d 02:48:38.22000	0.00458242	0.0172828	0.0016305	3.91	C	5	29/08/2020 12:26		0	0	0	0	0	0	0	0	0	0	0	0	0	0
782	2	3	9	2d 01:29:20.83000	0d 02:51:58.12000	0.00467295	0.0176373	0.00163035	3.92	C	5	29/08/2020 12:29		0	0	0	0	0	0	0	0	0	0	0	0	0	0
783	2	3	9	2d 01:32:29.29000	0d 02:55:06.58000	0.0047583	0.0179723	0.00163043	3.9301	C	5	29/08/2020 12:32		0	0	0	0	0	0	0	0	0	0	0	0	0	0
784	2	3	9	2d 01:35:34.35000	0d 02:58:11.64000	0.00484211	0.0183021	0.00163043	3.9402	C	5	29/08/2020 12:35		0	0	0	0	0	0	0	0	0	0	0	0	0	0
785	2	3	9	2d 01:38:35.18000	0d 03:01:12.47000	0.00492401	0.0186252	0.00163027	3.9504	C	5	29/08/2020 12:38		0	0	0	0	0	0	0	0	0	0	0	0	0	0
786	2	3	9	2d 01:41:36.38000	0d 03:04:13.67000	0.00500607	0.0189498	0.00163035	3.9605	C	5	29/08/2020 12:41		0	0	0	0	0	0	0	0	0	0	0	0	0	0
787	2	3	9	2d 01:44:32.90000	0d 03:07:10.19000	0.00508602	0.0192668	0.00163035	3.9706	C	5	29/08/2020 12:44		0	0	0	0	0	0	0	0	0	0	0	0	0	0
788	2	3	9	2d 01:47:27.40000	0d 03:10:04.69000	0.00516505	0.019581	0.00163005	3.9806	C	5	29/08/2020 12:47		0	0	0	0	0	0	0	0	0	0	0	0	0	0
789	2	3	9	2d 01:50:19.57000	0d 03:12:56.86000	0.00524302	0.0198917	0.00163027	3.9907	C	5	29/08/2020 12:50		0	0	0	0	0	0	0	0	0	0	0	0	0	0
790	2	3	9	2d 01:53:09.88000	0d 03:15:47.17000	0.00532015	0.0201999	0.00163035	4.0008	C	5	29/08/2020 12:53		0	0	0	0	0	0	0	0	0	0	0	0	0	0
791	2	3	9	2d 01:56:00.27000	0d 03:18:37.56000	0.00539732	0.020509	0.00163027	4.0108	C	5	29/08/2020 12:56		0	0	0	0	0	0	0	0	0	0	0	0	0	0
792	2	3	9	2d 01:58:49.51000	0d 03:21:26.80000	0.00547397	0.0208168	0.00163043	4.0211	C	5	29/08/2020 12:59		0	0	0	0	0	0	0	0	0	0	0	0	0	0
793	2	3	9	2d 02:01:39.53000	0d 03:24:16.82000	0.00555097	0.0211268	0.00163043	4.0311	C	5	29/08/2020 13:01		0	0	0	0	0	0	0	0	0	0	0	0	0	0
794	2	3	9	2d 02:04:23.42000	0d 03:27:00.71000	0.00562519	0.0214264	0.00163043	4.0412	C	5	29/08/2020 13:04		0	0	0	0	0	0	0	0	0	0	0	0	0	0
795	2	3	9	2d 02:07:06.61000	0d 03:29:43.90000	0.0056991	0.0217254	0.00163043	4.0513	C	5	29/08/2020 13:07		0	0	0	0	0	0	0	0	0	0	0	0	0	0
796	2	3	9	2d 02:09:48.89000	0d 03:32:26.18000	0.00577259	0.0220236	0.0016305	4.0613	C	5	29/08/2020 13:10		0	0	0	0	0	0	0	0	0	0	0	0	0	0
797	2	3	9	2d 02:12:28.62000	0d 03:35:05.91000	0.00584493	0.0223177	0.00163043	4.0714	C	5	29/08/2020 13:12		0	0	0	0	0	0	0	0	0	0	0	0	0	0
798	2	3	9	2d 02:15:06.21000	0d 03:37:43.50000	0.0059163	0.0226086	0.00163058	4.0815	C	5	29/08/2020 13:15		0	0	0	0	0	0	0	0	0	0	0	0	0	0
799	2	3	9	2d 02:17:43.31000	0d 03:40:20.60000	0.00598745	0.0228994	0.00163035	4.0916	C	5	29/08/2020 13:17		0	0	0	0	0	0	0	0	0	0	0	0	0	0
800	2	3	9	2d 02:20:18.33000	0d 03:42:55.62000	0.00605766	0.023187	0.00163058	4.1016	C	5	29/08/2020 13:20		0	0	0	0	0	0	0	0	0	0	0	0	0	0
801	2	3	9	2d 02:22:50.64000	0d 03:45:27.93000	0.00612664	0.0234703	0.0016305	4.1117	C	5	29/08/2020 13:23		0	0	0	0	0	0	0	0	0	0	0	0	0	0
802	2	3	9	2d 02:25:22.27000	0d 03:47:59.56000	0.00619531	0.023753	0.00163035	4.1218	C	5	29/08/2020 13:25		0	0	0	0	0	0	0	0	0	0	0	0	0	0
803	2	3	9	2d 02:27:47.71000	0d 03:50:25.00000	0.00626118	0.0240248	0.00163027	4.1318	C	5	29/08/2020 13:28		0	0	0	0	0	0	0	0	0	0	0	0	0	0
804	2	3	9	2d 02:30:14.82000	0d 03:52:52.11000	0.0063278	0.0243004	0.0016305	4.1419	C	5	29/08/2020 13:30		0	0	0	0	0	0	0	0	0	0	0	0	0	0
805	2	3	9	2d 02:32:40.38000	0d 03:55:17.67000	0.00639372	0.0245738	0.00163027	4.152	C	5	29/08/2020 13:32		0	0	0	0	0	0	0	0	0	0	0	0	0	0
806	2	3	9	2d 02:35:05.72000	0d 03:57:43.01000	0.00645954	0.0248474	0.0016305	4.1621	C	5	29/08/2020 13:35		0	0	0	0	0	0	0	0	0	0	0	0	0	0
807	2	3	9	2d 02:37:26.18000	0d 04:00:03.47000	0.00652316	0.0251125	0.00163043	4.1721	C	5	29/08/2020 13:37		0	0	0	0	0	0	0	0	0	0	0	0	0	0
808	2	3	9	2d 02:39:48.19000	0d 04:02:25.48000	0.00658747	0.0253811	0.00163058	4.1822	C	5	29/08/2020 13:40		0	0	0	0	0	0	0	0	0	0	0	0	0	0
809	2	3	9	2d 02:42:07.37000	0d 04:04:44.66000	0.0066505	0.0256451	0.00163043	4.1923	C	5	29/08/2020 13:42		0	0	0	0	0	0	0	0	0	0	0	0	0	0
810	2	3	9	2d 02:43:52.09000	0d 04:06:29.38000	0.00669793	0.0258441	0.0016305	4.2	C	133	29/08/2020 13:44		0	0	0	0	0	0	0	0	0	0	0	0	0	0
811	2	3	10	2d 02:43:52.10000	0d 00:00:00.01000	0.00669793	0.0258441	0.00162341	4.1997	C	0	29/08/2020 13:44		0	0	0	0	0	0	0	0	0	0	0	0	0	0
812	2	3	10	2d 02:44:15.22000	0d 00:00:23.13000	0.00670817	0.0258871	0.00152338	4.2005	C	4	29/08/2020 13:44		0	0	0	0	0	0	0	0	0	0	0	0	0	0
813	2	3	10	2d 02:44:31.00000	0d 00:00:38.91000	0.00671463	0.0259142	0.00142336	4.2002	C	4	29/08/2020 13:44		0	0	0	0	0	0	0	0	0	0	0	0	0	0
814	2	3	10	2d 02:44:50.85000	0d 00:00:58.76000	0.00672219	0.0259459	0.00132326	4.2002	C	4	29/08/2020 13:45		0	0	0	0	0	0	0	0	0	0	0	0	0	0
815	2	3	10	2d 02:45:16.62000	0d 00:01:24.53000	0.0067313	0.0259842	0.00122309	4.2	C	4	29/08/2020 13:45		0	0	0	0	0	0	0	0	0	0	0	0	0	0
816	2	3	10	2d 02:45:45.68000	0d 00:01:53.59000	0.00674076	0.0260239	0.00112306	4.2002	C	4	29/08/2020 13:46		0	0	0	0	0	0	0	0	0	0	0	0	0	0
817	2	3	10	2d 02:46:18.78000	0d 00:02:26.69000	0.00675061	0.0260653	0.00102296	4.2002	C	4	29/08/2020 13:46		0	0	0	0	0	0	0	0	0	0	0	0	0	0
818	2	3	10	2d 02:46:56.99000	0d 00:03:04.90000	0.00676093	0.0261087	0.00092294	4.2002	C	4	29/08/2020 13:47		0	0	0	0	0	0	0	0	0	0	0	0	0	0
819	2	3	10	2d 02:47:38.42000	0d 00:03:46.33000	0.00677097	0.0261508	0.00082292	4.2002	C	4	29/08/2020 13:47		0	0	0	0	0	0	0	0	0	0	0	0	0	0
820	2	3	10	2d 02:48:25.34000	0d 00:04:33.25000	0.00678104	0.0261931	0.00072282	4.2	C	4	29/08/2020 13:48		0	0	0	0	0	0	0	0	0	0	0	0	0	0
821	2	3	10	2d 02:49:23.89000	0d 00:05:31.80000	0.00679198	0.0262391	0.0006228	4.2	C	4	29/08/2020 13:49		0	0	0	0	0	0	0	0	0	0	0	0	0	0
822	2	3	10	2d 02:50:30.94000	0d 00:06:38.85000	0.0068026	0.0262837	0.00052277	4.2	C	4	29/08/2020 13:50		0	0	0	0	0	0	0	0	0	0	0	0	0	0
823	2	3	10	2d 02:51:52.86000	0d 00:08:00.77000	0.00681331	0.0263287	0.00042267	4.2	C	4	29/08/2020 13:52		0	0	0	0	0	0	0	0	0	0	0	0	0	0
824	2	3	10	2d 02:53:41.33000	0d 00:09:49.24000	0.00682451	0.0263757	0.00032265	4.2	C	4	29/08/2020 13:53		0	0	0	0	0	0	0	0	0	0	0	0	0	0
825	2	3	10	2d 02:56:25.28000	0d 00:12:33.19000	0.00683679	0.0264273	0.00022263	4.1999	C	4	29/08/2020 13:56		0	0	0	0	0	0	0	0	0	0	0	0	0	0
826	2	3	10	2d 02:58:46.69000	0d 00:14:54.60000	0.00684429	0.0264588	0.00016304	4.1999	C	132	29/08/2020 13:59		0	0	0	0	0	0	0	0	0	0	0	0	0	0
827	2	3	11	2d 02:58:46.70000	0d 00:00:00.01000	0	0	0	4.1988	R	0	29/08/2020 13:59		0	0	0	0	0	0	0	0	0	0	0	0	0	0
828	2	3	11	2d 02:58:48.70000	0d 00:00:02.01000	0	0	0	4.1987	R	1	29/08/2020 13:59		0	0	0	0	0	0	0	0	0	0	0	0	0	0
829	2	3	11	2d 02:58:50.70000	0d 00:00:04.01000	0	0	0	4.1982	R	1	29/08/2020 13:59		0	0	0	0	0	0	0	0	0	0	0	0	0	0
830	2	3	11	2d 02:58:52.70000	0d 00:00:06.01000	0	0	0	4.1987	R	1	29/08/2020 13:59		0	0	0	0	0	0	0	0	0	0	0	0	0	0
831	2	3	11	2d 02:58:54.70000	0d 00:00:08.01000	0	0	0	4.1982	R	1	29/08/2020 13:59		0	0	0	0	0	0	0	0	0	0	0	0	0	0
832	2	3	11	2d 02:58:56.69000	0d 00:00:10.00000	0	0	0	4.1979	R	129	29/08/2020 13:59		0	0	0	0	0	0	0	0	0	0	0	0	0	0
833	2	3	12	2d 02:58:56.72000	0d 00:00:00.03000	0.00000001	0.00000006	0.00162806	4.1862	D	0	29/08/2020 13:59		0	0	0	0	0	0	0	0	0	0	0	0	0	0
834	2	3	12	2d 02:59:21.71000	0d 00:00:25.02000	0.00001133	0.00004736	0.0016302	4.1761	D	5	29/08/2020 13:59		0	0	0	0	0	0	0	0	0	0	0	0	0	0
835	2	3	12	2d 03:00:24.96000	0d 00:01:28.27000	0.00003998	0.00016683	0.00163035	4.166	D	5	29/08/2020 14:00		0	0	0	0	0	0	0	0	0	0	0	0	0	0
836	2	3	12	2d 03:02:08.43000	0d 00:03:11.74000	0.00008684	0.00036181	0.00163027	4.1559	D	5	29/08/2020 14:02		0	0	0	0	0	0	0	0	0	0	0	0	0	0
837	2	3	12	2d 03:04:12.36000	0d 00:05:15.67000	0.00014296	0.00059479	0.0016305	4.1459	D	5	29/08/2020 14:04		0	0	0	0	0	0	0	0	0	0	0	0	0	0
838	2	3	12	2d 03:06:21.25000	0d 00:07:24.56000	0.00020134	0.00083652	0.00163035	4.1358	D	5	29/08/2020 14:06		0	0	0	0	0	0	0	0	0	0	0	0	0	0
839	2	3	12	2d 03:08:35.76000	0d 00:09:39.07000	0.00026225	0.00108817	0.00163005	4.1256	D	5	29/08/2020 14:08		0	0	0	0	0	0	0	0	0	0	0	0	0	0
840	2	3	12	2d 03:10:50.31000	0d 00:11:53.62000	0.00032319	0.00133927	0.00163043	4.1155	D	5	29/08/2020 14:11		0	0	0	0	0	0	0	0	0	0	0	0	0	0
841	2	3	12	2d 03:13:06.32000	0d 00:14:09.63000	0.00038479	0.00159247	0.00163035	4.1054	D	5	29/08/2020 14:13		0	0	0	0	0	0	0	0	0	0	0	0	0	0
842	2	3	12	2d 03:15:25.08000	0d 00:16:28.39000	0.00044763	0.00185015	0.00163027	4.0954	D	5	29/08/2020 14:15		0	0	0	0	0	0	0	0	0	0	0	0	0	0
843	2	3	12	2d 03:17:43.85000	0d 00:18:47.16000	0.00051048	0.00210723	0.0016305	4.0853	D	5	29/08/2020 14:18		0	0	0	0	0	0	0	0	0	0	0	0	0	0
844	2	3	12	2d 03:20:06.70000	0d 00:21:10.01000	0.00057517	0.00237122	0.0016305	4.0752	D	5	29/08/2020 14:20		0	0	0	0	0	0	0	0	0	0	0	0	0	0
845	2	3	12	2d 03:22:31.85000	0d 00:23:35.16000	0.00064091	0.00263879	0.00163058	4.065	D	5	29/08/2020 14:22		0	0	0	0	0	0	0	0	0	0	0	0	0	0
846	2	3	12	2d 03:25:01.51000	0d 00:26:04.82000	0.00070869	0.00291398	0.00163035	4.0549	D	5	29/08/2020 14:25		0	0	0	0	0	0	0	0	0	0	0	0	0	0
847	2	3	12	2d 03:27:32.23000	0d 00:28:35.54000	0.00077695	0.00319043	0.00163043	4.0449	D	5	29/08/2020 14:27		0	0	0	0	0	0	0	0	0	0	0	0	0	0
848	2	3	12	2d 03:30:00.95000	0d 00:31:04.26000	0.0008443	0.00346253	0.00163043	4.0346	D	5	29/08/2020 14:30		0	0	0	0	0	0	0	0	0	0	0	0	0	0
849	2	3	12	2d 03:32:35.29000	0d 00:33:38.60000	0.0009142	0.00374421	0.0016302	4.0246	D	5	29/08/2020 14:32		0	0	0	0	0	0	0	0	0	0	0	0	0	0
850	2	3	12	2d 03:35:11.56000	0d 00:36:14.87000	0.00098497	0.0040287	0.0016302	4.0145	D	5	29/08/2020 14:35		0	0	0	0	0	0	0	0	0	0	0	0	0	0
851	2	3	12	2d 03:37:50.34000	0d 00:38:53.65000	0.00105688	0.00431703	0.00163043	4.0044	D	5	29/08/2020 14:38		0	0	0	0	0	0	0	0	0	0	0	0	0	0
852	2	3	12	2d 03:40:28.97000	0d 00:41:32.28000	0.00112872	0.00460436	0.00163043	3.9944	D	5	29/08/2020 14:40		0	0	0	0	0	0	0	0	0	0	0	0	0	0
853	2	3	12	2d 03:43:13.38000	0d 00:44:16.69000	0.00120318	0.00490141	0.0016305	3.9843	D	5	29/08/2020 14:43		0	0	0	0	0	0	0	0	0	0	0	0	0	0
854	2	3	12	2d 03:45:53.71000	0d 00:46:57.02000	0.00127579	0.00519036	0.00163043	3.9742	D	5	29/08/2020 14:46		0	0	0	0	0	0	0	0	0	0	0	0	0	0
855	2	3	12	2d 03:48:39.63000	0d 00:49:42.94000	0.00135094	0.00548862	0.00163035	3.964	D	5	29/08/2020 14:48		0	0	0	0	0	0	0	0	0	0	0	0	0	0
856	2	3	12	2d 03:51:24.07000	0d 00:52:27.38000	0.00142541	0.00578348	0.00163058	3.9539	D	5	29/08/2020 14:51		0	0	0	0	0	0	0	0	0	0	0	0	0	0
857	2	3	12	2d 03:54:11.01000	0d 00:55:14.32000	0.00150102	0.00608204	0.00163043	3.9438	D	5	29/08/2020 14:54		0	0	0	0	0	0	0	0	0	0	0	0	0	0
858	2	3	12	2d 03:56:58.00000	0d 00:58:01.31000	0.00157664	0.00637993	0.00163035	3.9338	D	5	29/08/2020 14:57		0	0	0	0	0	0	0	0	0	0	0	0	0	0
859	2	3	12	2d 03:59:46.83000	0d 01:00:50.14000	0.0016531	0.00668035	0.00163035	3.9237	D	5	29/08/2020 15:00		0	0	0	0	0	0	0	0	0	0	0	0	0	0
860	2	3	12	2d 04:02:39.86000	0d 01:03:43.17000	0.00173147	0.00698744	0.00163043	3.9136	D	5	29/08/2020 15:02		0	0	0	0	0	0	0	0	0	0	0	0	0	0
861	2	3	12	2d 04:05:35.53000	0d 01:06:38.84000	0.00181103	0.00729841	0.00163035	3.9036	D	5	29/08/2020 15:05		0	0	0	0	0	0	0	0	0	0	0	0	0	0
862	2	3	12	2d 04:08:31.01000	0d 01:09:34.32000	0.0018905	0.00760824	0.0016305	3.8935	D	5	29/08/2020 15:08		0	0	0	0	0	0	0	0	0	0	0	0	0	0
863	2	3	12	2d 04:11:28.43000	0d 01:12:31.74000	0.00197085	0.00792069	0.0016305	3.8834	D	5	29/08/2020 15:11		0	0	0	0	0	0	0	0	0	0	0	0	0	0
864	2	3	12	2d 04:14:27.09000	0d 01:15:30.40000	0.00205176	0.00823452	0.0016302	3.8734	D	5	29/08/2020 15:14		0	0	0	0	0	0	0	0	0	0	0	0	0	0
865	2	3	12	2d 04:17:33.20000	0d 01:18:36.51000	0.00213605	0.00856059	0.0016305	3.8633	D	5	29/08/2020 15:17		0	0	0	0	0	0	0	0	0	0	0	0	0	0
866	2	3	12	2d 04:20:43.54000	0d 01:21:46.85000	0.00222225	0.0088932	0.00163043	3.8532	D	5	29/08/2020 15:21		0	0	0	0	0	0	0	0	0	0	0	0	0	0
867	2	3	12	2d 04:24:04.12000	0d 01:25:07.43000	0.00231309	0.00924278	0.00163027	3.8431	D	5	29/08/2020 15:24		0	0	0	0	0	0	0	0	0	0	0	0	0	0
868	2	3	12	2d 04:27:28.19000	0d 01:28:31.50000	0.00240551	0.0095975	0.00163043	3.8331	D	5	29/08/2020 15:27		0	0	0	0	0	0	0	0	0	0	0	0	0	0
869	2	3	12	2d 04:31:02.69000	0d 01:32:06.00000	0.00250266	0.00996938	0.00163027	3.823	D	5	29/08/2020 15:31		0	0	0	0	0	0	0	0	0	0	0	0	0	0
870	2	3	12	2d 04:34:45.72000	0d 01:35:49.03000	0.00260367	0.010355	0.0016305	3.8129	D	5	29/08/2020 15:35		0	0	0	0	0	0	0	0	0	0	0	0	0	0
871	2	3	12	2d 04:38:46.11000	0d 01:39:49.42000	0.00271254	0.0107696	0.00163043	3.8029	D	5	29/08/2020 15:39		0	0	0	0	0	0	0	0	0	0	0	0	0	0
872	2	3	12	2d 04:42:58.96000	0d 01:44:02.27000	0.00282705	0.0112045	0.00163035	3.7928	D	5	29/08/2020 15:43		0	0	0	0	0	0	0	0	0	0	0	0	0	0
873	2	3	12	2d 04:47:38.97000	0d 01:48:42.28000	0.00295386	0.0116849	0.0016302	3.7827	D	5	29/08/2020 15:47		0	0	0	0	0	0	0	0	0	0	0	0	0	0
874	2	3	12	2d 04:52:38.97000	0d 01:53:42.28000	0.00308973	0.0121982	0.00163035	3.7729	D	1	29/08/2020 15:52		0	0	0	0	0	0	0	0	0	0	0	0	0	0
875	2	3	12	2d 04:57:38.97000	0d 01:58:42.28000	0.00322559	0.0127102	0.00163066	3.7638	D	1	29/08/2020 15:57		0	0	0	0	0	0	0	0	0	0	0	0	0	0
876	2	3	12	2d 05:02:38.97000	0d 02:03:42.28000	0.00336146	0.013221	0.00163043	3.7557	D	1	29/08/2020 16:02		0	0	0	0	0	0	0	0	0	0	0	0	0	0
877	2	3	12	2d 05:07:38.97000	0d 02:08:42.28000	0.00349733	0.0137307	0.00163043	3.7479	D	1	29/08/2020 16:07		0	0	0	0	0	0	0	0	0	0	0	0	0	0
878	2	3	12	2d 05:12:38.97000	0d 02:13:42.28000	0.00363319	0.0142394	0.00163043	3.7407	D	1	29/08/2020 16:12		0	0	0	0	0	0	0	0	0	0	0	0	0	0
879	2	3	12	2d 05:17:38.97000	0d 02:18:42.28000	0.00376906	0.0147472	0.0016302	3.734	D	1	29/08/2020 16:17		0	0	0	0	0	0	0	0	0	0	0	0	0	0
880	2	3	12	2d 05:22:38.97000	0d 02:23:42.28000	0.00390493	0.0152541	0.00163043	3.7276	D	1	29/08/2020 16:22		0	0	0	0	0	0	0	0	0	0	0	0	0	0
881	2	3	12	2d 05:27:38.97000	0d 02:28:42.28000	0.00404079	0.0157602	0.00163027	3.7214	D	1	29/08/2020 16:27		0	0	0	0	0	0	0	0	0	0	0	0	0	0
882	2	3	12	2d 05:32:38.97000	0d 02:33:42.28000	0.00417666	0.0162654	0.00163035	3.7151	D	1	29/08/2020 16:32		0	0	0	0	0	0	0	0	0	0	0	0	0	0
883	2	3	12	2d 05:37:38.97000	0d 02:38:42.28000	0.00431253	0.0167697	0.00163035	3.7089	D	1	29/08/2020 16:37		0	0	0	0	0	0	0	0	0	0	0	0	0	0
884	2	3	12	2d 05:42:38.97000	0d 02:43:42.28000	0.00444839	0.0172732	0.00163043	3.7029	D	1	29/08/2020 16:42		0	0	0	0	0	0	0	0	0	0	0	0	0	0
885	2	3	12	2d 05:47:38.97000	0d 02:48:42.28000	0.00458426	0.0177759	0.00163035	3.6968	D	1	29/08/2020 16:47		0	0	0	0	0	0	0	0	0	0	0	0	0	0
886	2	3	12	2d 05:52:38.97000	0d 02:53:42.28000	0.00472012	0.0182777	0.0016305	3.6901	D	1	29/08/2020 16:52		0	0	0	0	0	0	0	0	0	0	0	0	0	0
887	2	3	12	2d 05:57:38.97000	0d 02:58:42.28000	0.00485599	0.0187787	0.00163035	3.6837	D	1	29/08/2020 16:57		0	0	0	0	0	0	0	0	0	0	0	0	0	0
888	2	3	12	2d 06:02:38.97000	0d 03:03:42.28000	0.00499186	0.0192787	0.00163066	3.677	D	1	29/08/2020 17:02		0	0	0	0	0	0	0	0	0	0	0	0	0	0
889	2	3	12	2d 06:07:38.97000	0d 03:08:42.28000	0.00512772	0.0197778	0.00163043	3.6698	D	1	29/08/2020 17:07		0	0	0	0	0	0	0	0	0	0	0	0	0	0
890	2	3	12	2d 06:12:38.97000	0d 03:13:42.28000	0.00526359	0.0202759	0.00163066	3.662	D	1	29/08/2020 17:12		0	0	0	0	0	0	0	0	0	0	0	0	0	0
891	2	3	12	2d 06:17:38.97000	0d 03:18:42.28000	0.00539946	0.020773	0.00163043	3.6542	D	1	29/08/2020 17:17		0	0	0	0	0	0	0	0	0	0	0	0	0	0
892	2	3	12	2d 06:22:38.97000	0d 03:23:42.28000	0.00553532	0.0212689	0.00163035	3.6454	D	1	29/08/2020 17:22		0	0	0	0	0	0	0	0	0	0	0	0	0	0
893	2	3	12	2d 06:27:38.97000	0d 03:28:42.28000	0.00567119	0.0217635	0.00163058	3.6362	D	1	29/08/2020 17:27		0	0	0	0	0	0	0	0	0	0	0	0	0	0
894	2	3	12	2d 06:32:33.71000	0d 03:33:37.02000	0.00580467	0.0222482	0.00163043	3.626	D	5	29/08/2020 17:32		0	0	0	0	0	0	0	0	0	0	0	0	0	0
895	2	3	12	2d 06:37:16.26000	0d 03:38:19.57000	0.00593264	0.0227116	0.00163035	3.6159	D	5	29/08/2020 17:37		0	0	0	0	0	0	0	0	0	0	0	0	0	0
896	2	3	12	2d 06:41:27.13000	0d 03:42:30.44000	0.00604625	0.0231219	0.00163043	3.6057	D	5	29/08/2020 17:41		0	0	0	0	0	0	0	0	0	0	0	0	0	0
897	2	3	12	2d 06:45:12.87000	0d 03:46:16.18000	0.00614849	0.0234901	0.00163043	3.5956	D	5	29/08/2020 17:45		0	0	0	0	0	0	0	0	0	0	0	0	0	0
898	2	3	12	2d 06:48:24.56000	0d 03:49:27.87000	0.0062353	0.0238018	0.00163012	3.5856	D	5	29/08/2020 17:48		0	0	0	0	0	0	0	0	0	0	0	0	0	0
899	2	3	12	2d 06:51:08.63000	0d 03:52:11.94000	0.00630961	0.0240679	0.0016305	3.5755	D	5	29/08/2020 17:51		0	0	0	0	0	0	0	0	0	0	0	0	0	0
900	2	3	12	2d 06:53:22.06000	0d 03:54:25.37000	0.00637004	0.0242837	0.00163035	3.5653	D	5	29/08/2020 17:53		0	0	0	0	0	0	0	0	0	0	0	0	0	0
901	2	3	12	2d 06:55:17.77000	0d 03:56:21.08000	0.00642244	0.0244702	0.00163035	3.5552	D	5	29/08/2020 17:55		0	0	0	0	0	0	0	0	0	0	0	0	0	0
902	2	3	12	2d 06:56:51.08000	0d 03:57:54.39000	0.0064647	0.0246203	0.00163012	3.5451	D	5	29/08/2020 17:57		0	0	0	0	0	0	0	0	0	0	0	0	0	0
903	2	3	12	2d 06:58:08.14000	0d 03:59:11.45000	0.0064996	0.0247438	0.00163035	3.5351	D	5	29/08/2020 17:58		0	0	0	0	0	0	0	0	0	0	0	0	0	0
904	2	3	12	2d 06:59:15.49000	0d 04:00:18.80000	0.0065301	0.0248515	0.00163035	3.525	D	5	29/08/2020 17:59		0	0	0	0	0	0	0	0	0	0	0	0	0	0
905	2	3	12	2d 07:00:08.61000	0d 04:01:11.92000	0.00655416	0.0249362	0.00163043	3.5149	D	5	29/08/2020 18:00		0	0	0	0	0	0	0	0	0	0	0	0	0	0
906	2	3	12	2d 07:00:54.61000	0d 04:01:57.92000	0.00657499	0.0250093	0.00163027	3.5047	D	5	29/08/2020 18:01		0	0	0	0	0	0	0	0	0	0	0	0	0	0
907	2	3	12	2d 07:01:33.93000	0d 04:02:37.24000	0.0065928	0.0250717	0.00163027	3.4946	D	5	29/08/2020 18:01		0	0	0	0	0	0	0	0	0	0	0	0	0	0
908	2	3	12	2d 07:02:06.46000	0d 04:03:09.77000	0.00660753	0.0251231	0.00163027	3.4846	D	5	29/08/2020 18:02		0	0	0	0	0	0	0	0	0	0	0	0	0	0
909	2	3	12	2d 07:02:35.49000	0d 04:03:38.80000	0.00662068	0.0251688	0.0016305	3.4745	D	5	29/08/2020 18:02		0	0	0	0	0	0	0	0	0	0	0	0	0	0
910	2	3	12	2d 07:03:00.23000	0d 04:04:03.54000	0.00663188	0.0252077	0.00163027	3.4643	D	5	29/08/2020 18:03		0	0	0	0	0	0	0	0	0	0	0	0	0	0
911	2	3	12	2d 07:03:22.66000	0d 04:04:25.97000	0.00664204	0.0252428	0.0016302	3.454	D	5	29/08/2020 18:03		0	0	0	0	0	0	0	0	0	0	0	0	0	0
912	2	3	12	2d 07:03:42.78000	0d 04:04:46.09000	0.00665115	0.0252743	0.00163058	3.444	D	5	29/08/2020 18:04		0	0	0	0	0	0	0	0	0	0	0	0	0	0
913	2	3	12	2d 07:03:59.24000	0d 04:05:02.55000	0.00665861	0.0252999	0.00163035	3.4339	D	5	29/08/2020 18:04		0	0	0	0	0	0	0	0	0	0	0	0	0	0
914	2	3	12	2d 07:04:14.73000	0d 04:05:18.04000	0.00666562	0.025324	0.00163043	3.4238	D	5	29/08/2020 18:04		0	0	0	0	0	0	0	0	0	0	0	0	0	0
915	2	3	12	2d 07:04:29.58000	0d 04:05:32.89000	0.00667235	0.025347	0.00163035	3.4136	D	5	29/08/2020 18:04		0	0	0	0	0	0	0	0	0	0	0	0	0	0
916	2	3	12	2d 07:04:42.87000	0d 04:05:46.18000	0.00667837	0.0253675	0.00163027	3.4035	D	5	29/08/2020 18:05		0	0	0	0	0	0	0	0	0	0	0	0	0	0
917	2	3	12	2d 07:04:54.97000	0d 04:05:58.28000	0.00668385	0.0253861	0.00163035	3.3935	D	5	29/08/2020 18:05		0	0	0	0	0	0	0	0	0	0	0	0	0	0
918	2	3	12	2d 07:05:06.84000	0d 04:06:10.15000	0.00668922	0.0254043	0.0016305	3.3834	D	5	29/08/2020 18:05		0	0	0	0	0	0	0	0	0	0	0	0	0	0
919	2	3	12	2d 07:05:17.74000	0d 04:06:21.05000	0.00669416	0.025421	0.00163043	3.3732	D	5	29/08/2020 18:05		0	0	0	0	0	0	0	0	0	0	0	0	0	0
920	2	3	12	2d 07:05:28.30000	0d 04:06:31.61000	0.00669894	0.0254371	0.00163043	3.3629	D	5	29/08/2020 18:05		0	0	0	0	0	0	0	0	0	0	0	0	0	0
921	2	3	12	2d 07:05:38.29000	0d 04:06:41.60000	0.00670347	0.0254523	0.00163027	3.3529	D	5	29/08/2020 18:05		0	0	0	0	0	0	0	0	0	0	0	0	0	0
922	2	3	12	2d 07:05:47.64000	0d 04:06:50.95000	0.0067077	0.0254665	0.00163027	3.3428	D	5	29/08/2020 18:06		0	0	0	0	0	0	0	0	0	0	0	0	0	0
923	2	3	12	2d 07:05:56.53000	0d 04:06:59.84000	0.00671173	0.0254799	0.0016305	3.3324	D	5	29/08/2020 18:06		0	0	0	0	0	0	0	0	0	0	0	0	0	0
924	2	3	12	2d 07:06:05.25000	0d 04:07:08.56000	0.00671568	0.025493	0.00163043	3.322	D	5	29/08/2020 18:06		0	0	0	0	0	0	0	0	0	0	0	0	0	0
925	2	3	12	2d 07:06:12.97000	0d 04:07:16.28000	0.00671917	0.0255046	0.00163035	3.312	D	5	29/08/2020 18:06		0	0	0	0	0	0	0	0	0	0	0	0	0	0
926	2	3	12	2d 07:06:20.52000	0d 04:07:23.83000	0.00672259	0.025516	0.00163027	3.3017	D	5	29/08/2020 18:06		0	0	0	0	0	0	0	0	0	0	0	0	0	0
927	2	3	12	2d 07:06:28.25000	0d 04:07:31.56000	0.00672609	0.0255275	0.00163043	3.2914	D	5	29/08/2020 18:06		0	0	0	0	0	0	0	0	0	0	0	0	0	0
928	2	3	12	2d 07:06:36.08000	0d 04:07:39.39000	0.00672964	0.0255391	0.00163043	3.281	D	5	29/08/2020 18:06		0	0	0	0	0	0	0	0	0	0	0	0	0	0
929	2	3	12	2d 07:06:43.41000	0d 04:07:46.72000	0.00673296	0.02555	0.0016302	3.2709	D	5	29/08/2020 18:07		0	0	0	0	0	0	0	0	0	0	0	0	0	0
930	2	3	12	2d 07:06:50.57000	0d 04:07:53.88000	0.0067362	0.0255606	0.00163043	3.2607	D	5	29/08/2020 18:07		0	0	0	0	0	0	0	0	0	0	0	0	0	0
931	2	3	12	2d 07:06:57.24000	0d 04:08:00.55000	0.00673922	0.0255704	0.00163043	3.2506	D	5	29/08/2020 18:07		0	0	0	0	0	0	0	0	0	0	0	0	0	0
932	2	3	12	2d 07:07:03.99000	0d 04:08:07.30000	0.00674228	0.0255804	0.0016302	3.2406	D	5	29/08/2020 18:07		0	0	0	0	0	0	0	0	0	0	0	0	0	0
933	2	3	12	2d 07:07:12.19000	0d 04:08:15.50000	0.00674599	0.0255924	0.00163043	3.2303	D	5	29/08/2020 18:07		0	0	0	0	0	0	0	0	0	0	0	0	0	0
934	2	3	12	2d 07:07:19.00000	0d 04:08:22.31000	0.00674908	0.0256023	0.00163043	3.22	D	5	29/08/2020 18:07		0	0	0	0	0	0	0	0	0	0	0	0	0	0
935	2	3	12	2d 07:07:25.14000	0d 04:08:28.45000	0.00675186	0.0256113	0.0016302	3.2096	D	5	29/08/2020 18:07		0	0	0	0	0	0	0	0	0	0	0	0	0	0
936	2	3	12	2d 07:07:31.17000	0d 04:08:34.48000	0.00675459	0.02562	0.00163027	3.1995	D	5	29/08/2020 18:07		0	0	0	0	0	0	0	0	0	0	0	0	0	0
937	2	3	12	2d 07:07:37.63000	0d 04:08:40.94000	0.00675751	0.0256294	0.00163027	3.1893	D	5	29/08/2020 18:07		0	0	0	0	0	0	0	0	0	0	0	0	0	0
938	2	3	12	2d 07:07:44.36000	0d 04:08:47.67000	0.00676056	0.0256391	0.00163035	3.1791	D	5	29/08/2020 18:08		0	0	0	0	0	0	0	0	0	0	0	0	0	0
939	2	3	12	2d 07:07:50.39000	0d 04:08:53.70000	0.00676329	0.0256477	0.00163058	3.1688	D	5	29/08/2020 18:08		0	0	0	0	0	0	0	0	0	0	0	0	0	0
940	2	3	12	2d 07:07:56.85000	0d 04:09:00.16000	0.00676622	0.025657	0.00163027	3.1588	D	5	29/08/2020 18:08		0	0	0	0	0	0	0	0	0	0	0	0	0	0
941	2	3	12	2d 07:08:03.39000	0d 04:09:06.70000	0.00676918	0.0256663	0.00163035	3.1485	D	5	29/08/2020 18:08		0	0	0	0	0	0	0	0	0	0	0	0	0	0
942	2	3	12	2d 07:08:09.97000	0d 04:09:13.28000	0.00677216	0.0256757	0.00163058	3.1383	D	5	29/08/2020 18:08		0	0	0	0	0	0	0	0	0	0	0	0	0	0
943	2	3	12	2d 07:08:16.35000	0d 04:09:19.66000	0.00677505	0.0256848	0.00163027	3.1281	D	5	29/08/2020 18:08		0	0	0	0	0	0	0	0	0	0	0	0	0	0
944	2	3	12	2d 07:08:22.16000	0d 04:09:25.47000	0.00677768	0.025693	0.0016305	3.1179	D	5	29/08/2020 18:08		0	0	0	0	0	0	0	0	0	0	0	0	0	0
945	2	3	12	2d 07:08:28.16000	0d 04:09:31.47000	0.0067804	0.0257014	0.0016305	3.1078	D	5	29/08/2020 18:08		0	0	0	0	0	0	0	0	0	0	0	0	0	0
946	2	3	12	2d 07:08:34.06000	0d 04:09:37.37000	0.00678307	0.0257097	0.00163035	3.0977	D	5	29/08/2020 18:08		0	0	0	0	0	0	0	0	0	0	0	0	0	0
947	2	3	12	2d 07:08:39.69000	0d 04:09:43.00000	0.00678562	0.0257176	0.00163035	3.0875	D	5	29/08/2020 18:08		0	0	0	0	0	0	0	0	0	0	0	0	0	0
948	2	3	12	2d 07:08:45.21000	0d 04:09:48.52000	0.00678812	0.0257253	0.00163035	3.0773	D	5	29/08/2020 18:09		0	0	0	0	0	0	0	0	0	0	0	0	0	0
949	2	3	12	2d 07:08:50.30000	0d 04:09:53.61000	0.00679042	0.0257324	0.00163035	3.0671	D	5	29/08/2020 18:09		0	0	0	0	0	0	0	0	0	0	0	0	0	0
950	2	3	12	2d 07:08:55.28000	0d 04:09:58.59000	0.00679268	0.0257393	0.00163043	3.0568	D	5	29/08/2020 18:09		0	0	0	0	0	0	0	0	0	0	0	0	0	0
951	2	3	12	2d 07:09:00.17000	0d 04:10:03.48000	0.00679489	0.0257461	0.00163027	3.0463	D	5	29/08/2020 18:09		0	0	0	0	0	0	0	0	0	0	0	0	0	0
952	2	3	12	2d 07:09:04.81000	0d 04:10:08.12000	0.006797	0.0257525	0.00163027	3.0362	D	5	29/08/2020 18:09		0	0	0	0	0	0	0	0	0	0	0	0	0	0
953	2	3	12	2d 07:09:09.18000	0d 04:10:12.49000	0.00679897	0.0257585	0.00163035	3.026	D	5	29/08/2020 18:09		0	0	0	0	0	0	0	0	0	0	0	0	0	0
954	2	3	12	2d 07:09:13.36000	0d 04:10:16.67000	0.00680087	0.0257642	0.00163035	3.0158	D	5	29/08/2020 18:09		0	0	0	0	0	0	0	0	0	0	0	0	0	0
955	2	3	12	2d 07:09:17.36000	0d 04:10:20.67000	0.00680268	0.0257696	0.00163035	3.0056	D	5	29/08/2020 18:09		0	0	0	0	0	0	0	0	0	0	0	0	0	0
956	2	3	12	2d 07:09:21.25000	0d 04:10:24.56000	0.00680444	0.0257749	0.0016305	2.9952	D	5	29/08/2020 18:09		0	0	0	0	0	0	0	0	0	0	0	0	0	0
957	2	3	12	2d 07:09:25.18000	0d 04:10:28.49000	0.00680622	0.0257802	0.00163043	2.985	D	5	29/08/2020 18:09		0	0	0	0	0	0	0	0	0	0	0	0	0	0
958	2	3	12	2d 07:09:28.73000	0d 04:10:32.04000	0.00680783	0.025785	0.0016305	2.9749	D	5	29/08/2020 18:09		0	0	0	0	0	0	0	0	0	0	0	0	0	0
959	2	3	12	2d 07:09:32.25000	0d 04:10:35.56000	0.00680942	0.0257898	0.0016305	2.9647	D	5	29/08/2020 18:09		0	0	0	0	0	0	0	0	0	0	0	0	0	0
960	2	3	12	2d 07:09:35.56000	0d 04:10:38.87000	0.00681092	0.0257942	0.0016305	2.9545	D	5	29/08/2020 18:09		0	0	0	0	0	0	0	0	0	0	0	0	0	0
961	2	3	12	2d 07:09:38.86000	0d 04:10:42.17000	0.00681242	0.0257986	0.00163027	2.9442	D	5	29/08/2020 18:09		0	0	0	0	0	0	0	0	0	0	0	0	0	0
962	2	3	12	2d 07:09:41.99000	0d 04:10:45.30000	0.00681383	0.0258028	0.00163012	2.934	D	5	29/08/2020 18:09		0	0	0	0	0	0	0	0	0	0	0	0	0	0
963	2	3	12	2d 07:09:45.14000	0d 04:10:48.45000	0.00681526	0.025807	0.00163043	2.9235	D	5	29/08/2020 18:10		0	0	0	0	0	0	0	0	0	0	0	0	0	0
964	2	3	12	2d 07:09:48.21000	0d 04:10:51.52000	0.00681665	0.025811	0.00163043	2.9131	D	5	29/08/2020 18:10		0	0	0	0	0	0	0	0	0	0	0	0	0	0
965	2	3	12	2d 07:09:51.33000	0d 04:10:54.64000	0.00681806	0.0258151	0.00163035	2.9027	D	5	29/08/2020 18:10		0	0	0	0	0	0	0	0	0	0	0	0	0	0
966	2	3	12	2d 07:09:54.32000	0d 04:10:57.63000	0.00681942	0.025819	0.0016305	2.8925	D	5	29/08/2020 18:10		0	0	0	0	0	0	0	0	0	0	0	0	0	0
967	2	3	12	2d 07:09:57.21000	0d 04:11:00.52000	0.00682073	0.0258228	0.00163058	2.8821	D	5	29/08/2020 18:10		0	0	0	0	0	0	0	0	0	0	0	0	0	0
968	2	3	12	2d 07:09:59.93000	0d 04:11:03.24000	0.00682196	0.0258264	0.00163043	2.8719	D	5	29/08/2020 18:10		0	0	0	0	0	0	0	0	0	0	0	0	0	0
969	2	3	12	2d 07:10:02.58000	0d 04:11:05.89000	0.00682316	0.0258298	0.0016305	2.8615	D	5	29/08/2020 18:10		0	0	0	0	0	0	0	0	0	0	0	0	0	0
970	2	3	12	2d 07:10:05.22000	0d 04:11:08.53000	0.00682435	0.0258332	0.00163035	2.8513	D	5	29/08/2020 18:10		0	0	0	0	0	0	0	0	0	0	0	0	0	0
971	2	3	12	2d 07:10:07.67000	0d 04:11:10.98000	0.00682546	0.0258364	0.00163058	2.8412	D	5	29/08/2020 18:10		0	0	0	0	0	0	0	0	0	0	0	0	0	0
972	2	3	12	2d 07:10:10.23000	0d 04:11:13.54000	0.00682662	0.0258397	0.0016305	2.8309	D	5	29/08/2020 18:10		0	0	0	0	0	0	0	0	0	0	0	0	0	0
973	2	3	12	2d 07:10:12.71000	0d 04:11:16.02000	0.00682775	0.0258428	0.0016302	2.8206	D	5	29/08/2020 18:10		0	0	0	0	0	0	0	0	0	0	0	0	0	0
974	2	3	12	2d 07:10:15.08000	0d 04:11:18.39000	0.00682882	0.0258459	0.00163043	2.8103	D	5	29/08/2020 18:10		0	0	0	0	0	0	0	0	0	0	0	0	0	0
975	2	3	12	2d 07:10:17.53000	0d 04:11:20.84000	0.00682993	0.025849	0.0016305	2.7999	D	5	29/08/2020 18:10		0	0	0	0	0	0	0	0	0	0	0	0	0	0
976	2	3	12	2d 07:10:19.92000	0d 04:11:23.23000	0.00683101	0.025852	0.00163058	2.7893	D	5	29/08/2020 18:10		0	0	0	0	0	0	0	0	0	0	0	0	0	0
977	2	3	12	2d 07:10:22.33000	0d 04:11:25.64000	0.0068321	0.025855	0.00163035	2.7788	D	5	29/08/2020 18:10		0	0	0	0	0	0	0	0	0	0	0	0	0	0
978	2	3	12	2d 07:10:24.64000	0d 04:11:27.95000	0.00683315	0.0258579	0.00163043	2.7681	D	5	29/08/2020 18:10		0	0	0	0	0	0	0	0	0	0	0	0	0	0
979	2	3	12	2d 07:10:26.85000	0d 04:11:30.16000	0.00683415	0.0258607	0.00163066	2.7578	D	5	29/08/2020 18:10		0	0	0	0	0	0	0	0	0	0	0	0	0	0
980	2	3	12	2d 07:10:29.07000	0d 04:11:32.38000	0.00683516	0.0258635	0.00163035	2.7472	D	5	29/08/2020 18:10		0	0	0	0	0	0	0	0	0	0	0	0	0	0
981	2	3	12	2d 07:10:31.32000	0d 04:11:34.63000	0.00683617	0.0258663	0.00163035	2.7367	D	5	29/08/2020 18:10		0	0	0	0	0	0	0	0	0	0	0	0	0	0
982	2	3	12	2d 07:10:33.42000	0d 04:11:36.73000	0.00683713	0.0258689	0.00163043	2.7259	D	5	29/08/2020 18:10		0	0	0	0	0	0	0	0	0	0	0	0	0	0
983	2	3	12	2d 07:10:35.59000	0d 04:11:38.90000	0.00683811	0.0258715	0.00163027	2.7153	D	5	29/08/2020 18:10		0	0	0	0	0	0	0	0	0	0	0	0	0	0
984	2	3	12	2d 07:10:37.68000	0d 04:11:40.99000	0.00683906	0.0258741	0.00163043	2.705	D	5	29/08/2020 18:10		0	0	0	0	0	0	0	0	0	0	0	0	0	0
985	2	3	12	2d 07:10:39.77000	0d 04:11:43.08000	0.00684	0.0258767	0.00163027	2.6946	D	5	29/08/2020 18:10		0	0	0	0	0	0	0	0	0	0	0	0	0	0
986	2	3	12	2d 07:10:41.79000	0d 04:11:45.10000	0.00684092	0.0258791	0.00163035	2.6842	D	5	29/08/2020 18:10		0	0	0	0	0	0	0	0	0	0	0	0	0	0
987	2	3	12	2d 07:10:43.78000	0d 04:11:47.09000	0.00684182	0.0258815	0.0016302	2.6737	D	5	29/08/2020 18:11		0	0	0	0	0	0	0	0	0	0	0	0	0	0
988	2	3	12	2d 07:10:45.76000	0d 04:11:49.07000	0.00684271	0.0258839	0.00163058	2.663	D	5	29/08/2020 18:11		0	0	0	0	0	0	0	0	0	0	0	0	0	0
989	2	3	12	2d 07:10:47.72000	0d 04:11:51.03000	0.0068436	0.0258863	0.0016302	2.6525	D	5	29/08/2020 18:11		0	0	0	0	0	0	0	0	0	0	0	0	0	0
990	2	3	12	2d 07:10:49.56000	0d 04:11:52.87000	0.00684444	0.0258885	0.00163043	2.6423	D	5	29/08/2020 18:11		0	0	0	0	0	0	0	0	0	0	0	0	0	0
991	2	3	12	2d 07:10:51.43000	0d 04:11:54.74000	0.00684528	0.0258907	0.00163035	2.6319	D	5	29/08/2020 18:11		0	0	0	0	0	0	0	0	0	0	0	0	0	0
992	2	3	12	2d 07:10:53.24000	0d 04:11:56.55000	0.0068461	0.0258929	0.00163043	2.6215	D	5	29/08/2020 18:11		0	0	0	0	0	0	0	0	0	0	0	0	0	0
993	2	3	12	2d 07:10:55.06000	0d 04:11:58.37000	0.00684693	0.025895	0.00163043	2.6111	D	5	29/08/2020 18:11		0	0	0	0	0	0	0	0	0	0	0	0	0	0
994	2	3	12	2d 07:10:56.86000	0d 04:12:00.17000	0.00684774	0.0258972	0.00163027	2.6007	D	5	29/08/2020 18:11		0	0	0	0	0	0	0	0	0	0	0	0	0	0
995	2	3	12	2d 07:10:58.65000	0d 04:12:01.96000	0.00684855	0.0258993	0.00163043	2.5904	D	5	29/08/2020 18:11		0	0	0	0	0	0	0	0	0	0	0	0	0	0
996	2	3	12	2d 07:11:00.45000	0d 04:12:03.76000	0.00684937	0.0259014	0.00163043	2.5798	D	5	29/08/2020 18:11		0	0	0	0	0	0	0	0	0	0	0	0	0	0
997	2	3	12	2d 07:11:02.22000	0d 04:12:05.53000	0.00685017	0.0259034	0.0016305	2.5692	D	5	29/08/2020 18:11		0	0	0	0	0	0	0	0	0	0	0	0	0	0
998	2	3	12	2d 07:11:03.99000	0d 04:12:07.30000	0.00685097	0.0259055	0.00163035	2.5588	D	5	29/08/2020 18:11		0	0	0	0	0	0	0	0	0	0	0	0	0	0
999	2	3	12	2d 07:11:05.74000	0d 04:12:09.05000	0.00685176	0.0259075	0.00163043	2.5481	D	5	29/08/2020 18:11		0	0	0	0	0	0	0	0	0	0	0	0	0	0
1000	2	3	12	2d 07:11:07.44000	0d 04:12:10.75000	0.00685253	0.0259095	0.00163027	2.5377	D	5	29/08/2020 18:11		0	0	0	0	0	0	0	0	0	0	0	0	0	0
1001	2	3	12	2d 07:11:09.15000	0d 04:12:12.46000	0.00685331	0.0259114	0.00163035	2.527	D	5	29/08/2020 18:11		0	0	0	0	0	0	0	0	0	0	0	0	0	0
1002	2	3	12	2d 07:11:10.86000	0d 04:12:14.17000	0.00685408	0.0259134	0.00163043	2.5165	D	5	29/08/2020 18:11		0	0	0	0	0	0	0	0	0	0	0	0	0	0
1003	2	3	12	2d 07:11:12.52000	0d 04:12:15.83000	0.00685483	0.0259153	0.00163035	2.506	D	5	29/08/2020 18:11		0	0	0	0	0	0	0	0	0	0	0	0	0	0
1004	2	3	12	2d 07:11:13.46000	0d 04:12:16.77000	0.00685526	0.0259163	0.00163027	2.5	D	133	29/08/2020 18:11		0	0	0	0	0	0	0	0	0	0	0	0	0	0
1005	2	3	13	2d 07:11:13.47000	0d 00:00:00.01000	0	0	0	2.535	R	0	29/08/2020 18:11		0	0	0	0	0	0	0	0	0	0	0	0	0	0
1006	2	3	13	2d 07:11:15.47000	0d 00:00:02.01000	0	0	0	2.7649	R	1	29/08/2020 18:11		0	0	0	0	0	0	0	0	0	0	0	0	0	0
1007	2	3	13	2d 07:11:17.47000	0d 00:00:04.01000	0	0	0	2.887	R	1	29/08/2020 18:11		0	0	0	0	0	0	0	0	0	0	0	0	0	0
1008	2	3	13	2d 07:11:19.47000	0d 00:00:06.01000	0	0	0	2.9816	R	1	29/08/2020 18:11		0	0	0	0	0	0	0	0	0	0	0	0	0	0
1009	2	3	13	2d 07:11:21.47000	0d 00:00:08.01000	0	0	0	3.0596	R	1	29/08/2020 18:11		0	0	0	0	0	0	0	0	0	0	0	0	0	0
1010	2	3	13	2d 07:11:23.46000	0d 00:00:10.00000	0	0	0	3.1258	R	129	29/08/2020 18:11		0	0	0	0	0	0	0	0	0	0	0	0	0	0
1011	3	4	9	2d 07:11:23.50000	0d 00:00:00.04000	0.00000002	0.00000006	0.00163081	3.1879	C	0	29/08/2020 18:11		0	0	0	0	0	0	0	0	0	0	0	0	0	0
1012	3	4	9	2d 07:11:23.66000	0d 00:00:00.20000	0.00000009	0.00000029	0.00163043	3.2181	C	5	29/08/2020 18:11		0	0	0	0	0	0	0	0	0	0	0	0	0	0
1013	3	4	9	2d 07:11:23.81000	0d 00:00:00.35000	0.00000016	0.00000051	0.00163058	3.2404	C	5	29/08/2020 18:11		0	0	0	0	0	0	0	0	0	0	0	0	0	0
1014	3	4	9	2d 07:11:23.97000	0d 00:00:00.51000	0.00000023	0.00000075	0.00163035	3.2599	C	5	29/08/2020 18:11		0	0	0	0	0	0	0	0	0	0	0	0	0	0
1015	3	4	9	2d 07:11:24.14000	0d 00:00:00.68000	0.00000031	0.000001	0.00163035	3.2786	C	5	29/08/2020 18:11		0	0	0	0	0	0	0	0	0	0	0	0	0	0
1016	3	4	9	2d 07:11:24.32000	0d 00:00:00.86000	0.00000039	0.00000127	0.0016305	3.2964	C	5	29/08/2020 18:11		0	0	0	0	0	0	0	0	0	0	0	0	0	0
1017	3	4	9	2d 07:11:24.51000	0d 00:00:01.05000	0.00000048	0.00000155	0.00163043	3.3136	C	5	29/08/2020 18:11		0	0	0	0	0	0	0	0	0	0	0	0	0	0
1018	3	4	9	2d 07:11:24.71000	0d 00:00:01.25000	0.00000057	0.00000185	0.00163035	3.331	C	5	29/08/2020 18:11		0	0	0	0	0	0	0	0	0	0	0	0	0	0
1019	3	4	9	2d 07:11:24.92000	0d 00:00:01.46000	0.00000066	0.00000217	0.00163043	3.3478	C	5	29/08/2020 18:11		0	0	0	0	0	0	0	0	0	0	0	0	0	0
1020	3	4	9	2d 07:11:25.13000	0d 00:00:01.67000	0.00000076	0.00000249	0.0016302	3.3639	C	5	29/08/2020 18:11		0	0	0	0	0	0	0	0	0	0	0	0	0	0
1021	3	4	9	2d 07:11:25.35000	0d 00:00:01.89000	0.00000086	0.00000282	0.00163035	3.3799	C	5	29/08/2020 18:11		0	0	0	0	0	0	0	0	0	0	0	0	0	0
1022	3	4	9	2d 07:11:25.58000	0d 00:00:02.12000	0.00000096	0.00000318	0.00163035	3.3957	C	5	29/08/2020 18:11		0	0	0	0	0	0	0	0	0	0	0	0	0	0
1023	3	4	9	2d 07:11:25.82000	0d 00:00:02.36000	0.00000107	0.00000355	0.00163035	3.4113	C	5	29/08/2020 18:11		0	0	0	0	0	0	0	0	0	0	0	0	0	0
1024	3	4	9	2d 07:11:26.06000	0d 00:00:02.60000	0.00000118	0.00000392	0.00163027	3.426	C	5	29/08/2020 18:11		0	0	0	0	0	0	0	0	0	0	0	0	0	0
1025	3	4	9	2d 07:11:26.32000	0d 00:00:02.86000	0.0000013	0.00000432	0.00163035	3.4412	C	5	29/08/2020 18:11		0	0	0	0	0	0	0	0	0	0	0	0	0	0
1026	3	4	9	2d 07:11:26.59000	0d 00:00:03.13000	0.00000142	0.00000475	0.00163043	3.4562	C	5	29/08/2020 18:11		0	0	0	0	0	0	0	0	0	0	0	0	0	0
1027	3	4	9	2d 07:11:26.87000	0d 00:00:03.41000	0.00000154	0.00000518	0.00163043	3.4707	C	5	29/08/2020 18:11		0	0	0	0	0	0	0	0	0	0	0	0	0	0
1028	3	4	9	2d 07:11:27.17000	0d 00:00:03.71000	0.00000168	0.00000566	0.00163035	3.4849	C	5	29/08/2020 18:11		0	0	0	0	0	0	0	0	0	0	0	0	0	0
1029	3	4	9	2d 07:11:27.48000	0d 00:00:04.02000	0.00000182	0.00000615	0.00163035	3.4986	C	5	29/08/2020 18:11		0	0	0	0	0	0	0	0	0	0	0	0	0	0
1030	3	4	9	2d 07:11:27.80000	0d 00:00:04.34000	0.00000197	0.00000666	0.00163035	3.5123	C	5	29/08/2020 18:11		0	0	0	0	0	0	0	0	0	0	0	0	0	0
1031	3	4	9	2d 07:11:28.15000	0d 00:00:04.69000	0.00000212	0.00000721	0.00163027	3.5256	C	5	29/08/2020 18:11		0	0	0	0	0	0	0	0	0	0	0	0	0	0
1032	3	4	9	2d 07:11:28.52000	0d 00:00:05.06000	0.00000229	0.00000781	0.0016305	3.5384	C	5	29/08/2020 18:11		0	0	0	0	0	0	0	0	0	0	0	0	0	0
1033	3	4	9	2d 07:11:28.92000	0d 00:00:05.46000	0.00000247	0.00000845	0.00163058	3.5512	C	5	29/08/2020 18:11		0	0	0	0	0	0	0	0	0	0	0	0	0	0
1034	3	4	9	2d 07:11:29.36000	0d 00:00:05.90000	0.00000267	0.00000916	0.0016305	3.5633	C	5	29/08/2020 18:11		0	0	0	0	0	0	0	0	0	0	0	0	0	0
1035	3	4	9	2d 07:11:29.85000	0d 00:00:06.39000	0.00000289	0.00000995	0.0016305	3.575	C	5	29/08/2020 18:11		0	0	0	0	0	0	0	0	0	0	0	0	0	0
1036	3	4	9	2d 07:11:30.45000	0d 00:00:06.99000	0.00000317	0.00001092	0.00163058	3.5866	C	5	29/08/2020 18:11		0	0	0	0	0	0	0	0	0	0	0	0	0	0
1037	3	4	9	2d 07:11:31.15000	0d 00:00:07.69000	0.00000348	0.00001206	0.00163035	3.5978	C	5	29/08/2020 18:11		0	0	0	0	0	0	0	0	0	0	0	0	0	0
1038	3	4	9	2d 07:11:32.00000	0d 00:00:08.54000	0.00000387	0.00001345	0.00163058	3.6086	C	5	29/08/2020 18:11		0	0	0	0	0	0	0	0	0	0	0	0	0	0
1039	3	4	9	2d 07:11:33.13000	0d 00:00:09.67000	0.00000438	0.0000153	0.00163035	3.6193	C	5	29/08/2020 18:11		0	0	0	0	0	0	0	0	0	0	0	0	0	0
1040	3	4	9	2d 07:11:34.64000	0d 00:00:11.18000	0.00000506	0.00001778	0.00163043	3.6295	C	5	29/08/2020 18:11		0	0	0	0	0	0	0	0	0	0	0	0	0	0
1041	3	4	9	2d 07:11:36.86000	0d 00:00:13.40000	0.00000607	0.00002143	0.00163035	3.6397	C	5	29/08/2020 18:11		0	0	0	0	0	0	0	0	0	0	0	0	0	0
1042	3	4	9	2d 07:11:40.43000	0d 00:00:16.97000	0.00000769	0.00002733	0.00163043	3.6501	C	5	29/08/2020 18:11		0	0	0	0	0	0	0	0	0	0	0	0	0	0
1043	3	4	9	2d 07:11:46.25000	0d 00:00:22.79000	0.00001032	0.00003696	0.0016305	3.6605	C	5	29/08/2020 18:12		0	0	0	0	0	0	0	0	0	0	0	0	0	0
1044	3	4	9	2d 07:11:56.45000	0d 00:00:32.99000	0.00001494	0.0000539	0.00163027	3.6706	C	5	29/08/2020 18:12		0	0	0	0	0	0	0	0	0	0	0	0	0	0
1045	3	4	9	2d 07:12:15.69000	0d 00:00:52.23000	0.00002365	0.00008593	0.0016302	3.6806	C	5	29/08/2020 18:12		0	0	0	0	0	0	0	0	0	0	0	0	0	0
1046	3	4	9	2d 07:13:07.75000	0d 00:01:44.29000	0.00004723	0.00017285	0.00163043	3.6907	C	5	29/08/2020 18:13		0	0	0	0	0	0	0	0	0	0	0	0	0	0
1047	3	4	9	2d 07:18:07.75000	0d 00:06:44.29000	0.0001831	0.00067524	0.00163035	3.7005	C	1	29/08/2020 18:18		0	0	0	0	0	0	0	0	0	0	0	0	0	0
1048	3	4	9	2d 07:23:07.75000	0d 00:11:44.29000	0.00031896	0.00117813	0.0016305	3.7023	C	1	29/08/2020 18:23		0	0	0	0	0	0	0	0	0	0	0	0	0	0
1049	3	4	9	2d 07:28:07.75000	0d 00:16:44.29000	0.00045483	0.00168137	0.00163035	3.7052	C	1	29/08/2020 18:28		0	0	0	0	0	0	0	0	0	0	0	0	0	0
1050	3	4	9	2d 07:33:07.75000	0d 00:21:44.29000	0.0005907	0.00218498	0.00163035	3.7081	C	1	29/08/2020 18:33		0	0	0	0	0	0	0	0	0	0	0	0	0	0
1051	3	4	9	2d 07:38:07.75000	0d 00:26:44.29000	0.00072656	0.00268903	0.00163043	3.7116	C	1	29/08/2020 18:38		0	0	0	0	0	0	0	0	0	0	0	0	0	0
1052	3	4	9	2d 07:43:07.75000	0d 00:31:44.29000	0.00086243	0.00319359	0.0016305	3.7156	C	1	29/08/2020 18:43		0	0	0	0	0	0	0	0	0	0	0	0	0	0
1053	3	4	9	2d 07:48:07.75000	0d 00:36:44.29000	0.0009983	0.00369866	0.00163027	3.7191	C	1	29/08/2020 18:48		0	0	0	0	0	0	0	0	0	0	0	0	0	0
1054	3	4	9	2d 07:53:07.75000	0d 00:41:44.29000	0.00113416	0.00420427	0.0016305	3.7234	C	1	29/08/2020 18:53		0	0	0	0	0	0	0	0	0	0	0	0	0	0
1055	3	4	9	2d 07:58:07.75000	0d 00:46:44.29000	0.00127003	0.00471049	0.00163027	3.7279	C	1	29/08/2020 18:58		0	0	0	0	0	0	0	0	0	0	0	0	0	0
1056	3	4	9	2d 08:03:07.75000	0d 00:51:44.29000	0.0014059	0.00521736	0.00163035	3.733	C	1	29/08/2020 19:03		0	0	0	0	0	0	0	0	0	0	0	0	0	0
1057	3	4	9	2d 08:08:07.75000	0d 00:56:44.29000	0.00154176	0.00572491	0.00163027	3.7382	C	1	29/08/2020 19:08		0	0	0	0	0	0	0	0	0	0	0	0	0	0
1058	3	4	9	2d 08:13:07.75000	0d 01:01:44.29000	0.00167763	0.00623316	0.00163035	3.7433	C	1	29/08/2020 19:13		0	0	0	0	0	0	0	0	0	0	0	0	0	0
1059	3	4	9	2d 08:18:07.75000	0d 01:06:44.29000	0.00181349	0.00674211	0.00163035	3.7484	C	1	29/08/2020 19:18		0	0	0	0	0	0	0	0	0	0	0	0	0	0
1060	3	4	9	2d 08:23:07.75000	0d 01:11:44.29000	0.00194936	0.00725177	0.00163035	3.7539	C	1	29/08/2020 19:23		0	0	0	0	0	0	0	0	0	0	0	0	0	0
1061	3	4	9	2d 08:28:07.75000	0d 01:16:44.29000	0.00208523	0.00776212	0.00163035	3.7588	C	1	29/08/2020 19:28		0	0	0	0	0	0	0	0	0	0	0	0	0	0
1062	3	4	9	2d 08:33:07.75000	0d 01:21:44.29000	0.00222109	0.00827317	0.00163035	3.7636	C	1	29/08/2020 19:33		0	0	0	0	0	0	0	0	0	0	0	0	0	0
1063	3	4	9	2d 08:38:07.75000	0d 01:26:44.29000	0.00235696	0.00878492	0.0016305	3.769	C	1	29/08/2020 19:38		0	0	0	0	0	0	0	0	0	0	0	0	0	0
1064	3	4	9	2d 08:43:07.75000	0d 01:31:44.29000	0.00249283	0.00929737	0.00163035	3.774	C	1	29/08/2020 19:43		0	0	0	0	0	0	0	0	0	0	0	0	0	0
1065	3	4	9	2d 08:48:07.75000	0d 01:36:44.29000	0.00262869	0.00981052	0.0016305	3.7792	C	1	29/08/2020 19:48		0	0	0	0	0	0	0	0	0	0	0	0	0	0
1066	3	4	9	2d 08:53:07.75000	0d 01:41:44.29000	0.00276456	0.0103244	0.0016305	3.7848	C	1	29/08/2020 19:53		0	0	0	0	0	0	0	0	0	0	0	0	0	0
1067	3	4	9	2d 08:58:07.75000	0d 01:46:44.29000	0.00290043	0.010839	0.00163027	3.7905	C	1	29/08/2020 19:58		0	0	0	0	0	0	0	0	0	0	0	0	0	0
1068	3	4	9	2d 09:03:07.75000	0d 01:51:44.29000	0.00303629	0.0113544	0.0016305	3.7961	C	1	29/08/2020 20:03		0	0	0	0	0	0	0	0	0	0	0	0	0	0
1069	3	4	9	2d 09:08:07.75000	0d 01:56:44.29000	0.00317216	0.0118706	0.0016305	3.8022	C	1	29/08/2020 20:08		0	0	0	0	0	0	0	0	0	0	0	0	0	0
1070	3	4	9	2d 09:13:07.75000	0d 02:01:44.29000	0.00330802	0.0123876	0.00163043	3.8088	C	1	29/08/2020 20:13		0	0	0	0	0	0	0	0	0	0	0	0	0	0
1071	3	4	9	2d 09:18:07.75000	0d 02:06:44.29000	0.00344389	0.0129056	0.00163027	3.8158	C	1	29/08/2020 20:18		0	0	0	0	0	0	0	0	0	0	0	0	0	0
1072	3	4	9	2d 09:23:07.75000	0d 02:11:44.29000	0.00357976	0.0134245	0.0016305	3.8236	C	1	29/08/2020 20:23		0	0	0	0	0	0	0	0	0	0	0	0	0	0
1073	3	4	9	2d 09:28:07.75000	0d 02:16:44.29000	0.00371562	0.0139446	0.00163066	3.8318	C	1	29/08/2020 20:28		0	0	0	0	0	0	0	0	0	0	0	0	0	0
1074	3	4	9	2d 09:33:07.75000	0d 02:21:44.29000	0.00385149	0.0144658	0.00163043	3.8408	C	1	29/08/2020 20:33		0	0	0	0	0	0	0	0	0	0	0	0	0	0
1075	3	4	9	2d 09:37:56.90000	0d 02:26:33.44000	0.00398244	0.0149694	0.00163043	3.8509	C	5	29/08/2020 20:38		0	0	0	0	0	0	0	0	0	0	0	0	0	0
1076	3	4	9	2d 09:42:26.10000	0d 02:31:02.64000	0.00410436	0.0154395	0.00163043	3.861	C	5	29/08/2020 20:42		0	0	0	0	0	0	0	0	0	0	0	0	0	0
1077	3	4	9	2d 09:46:34.53000	0d 02:35:11.07000	0.00421687	0.0158745	0.00163035	3.8711	C	5	29/08/2020 20:46		0	0	0	0	0	0	0	0	0	0	0	0	0	0
1078	3	4	9	2d 09:50:29.99000	0d 02:39:06.53000	0.00432351	0.0162878	0.00163035	3.8811	C	5	29/08/2020 20:50		0	0	0	0	0	0	0	0	0	0	0	0	0	0
1079	3	4	9	2d 09:54:07.30000	0d 02:42:43.84000	0.00442193	0.0166703	0.0016302	3.8912	C	5	29/08/2020 20:54		0	0	0	0	0	0	0	0	0	0	0	0	0	0
1080	3	4	9	2d 09:57:38.15000	0d 02:46:14.69000	0.00451742	0.0170423	0.00163035	3.9013	C	5	29/08/2020 20:57		0	0	0	0	0	0	0	0	0	0	0	0	0	0
1081	3	4	9	2d 10:01:01.07000	0d 02:49:37.61000	0.00460932	0.0174013	0.0016305	3.9113	C	5	29/08/2020 21:01		0	0	0	0	0	0	0	0	0	0	0	0	0	0
1082	3	4	9	2d 10:04:23.21000	0d 02:52:59.75000	0.00470086	0.0177598	0.00163043	3.9214	C	5	29/08/2020 21:04		0	0	0	0	0	0	0	0	0	0	0	0	0	0
1083	3	4	9	2d 10:07:33.52000	0d 02:56:10.06000	0.00478705	0.0180982	0.00163058	3.9316	C	5	29/08/2020 21:07		0	0	0	0	0	0	0	0	0	0	0	0	0	0
1084	3	4	9	2d 10:10:40.29000	0d 02:59:16.83000	0.00487164	0.0184312	0.00163058	3.9417	C	5	29/08/2020 21:10		0	0	0	0	0	0	0	0	0	0	0	0	0	0
1085	3	4	9	2d 10:13:41.99000	0d 03:02:18.53000	0.00495393	0.018756	0.00163043	3.9518	C	5	29/08/2020 21:14		0	0	0	0	0	0	0	0	0	0	0	0	0	0
1086	3	4	9	2d 10:16:37.62000	0d 03:05:14.16000	0.00503347	0.0190707	0.00163027	3.9619	C	5	29/08/2020 21:16		0	0	0	0	0	0	0	0	0	0	0	0	0	0
1087	3	4	9	2d 10:19:34.28000	0d 03:08:10.82000	0.00511348	0.0193881	0.00163043	3.9719	C	5	29/08/2020 21:19		0	0	0	0	0	0	0	0	0	0	0	0	0	0
1088	3	4	9	2d 10:22:27.29000	0d 03:11:03.83000	0.00519183	0.0196997	0.00163035	3.982	C	5	29/08/2020 21:22		0	0	0	0	0	0	0	0	0	0	0	0	0	0
1089	3	4	9	2d 10:25:20.31000	0d 03:13:56.85000	0.00527019	0.0200121	0.00163066	3.9921	C	5	29/08/2020 21:25		0	0	0	0	0	0	0	0	0	0	0	0	0	0
1090	3	4	9	2d 10:28:10.42000	0d 03:16:46.96000	0.00534723	0.02032	0.0016305	4.0021	C	5	29/08/2020 21:28		0	0	0	0	0	0	0	0	0	0	0	0	0	0
1091	3	4	9	2d 10:31:00.23000	0d 03:19:36.77000	0.00542413	0.0206282	0.00163027	4.0122	C	5	29/08/2020 21:31		0	0	0	0	0	0	0	0	0	0	0	0	0	0
1092	3	4	9	2d 10:33:47.37000	0d 03:22:23.91000	0.00549983	0.0209323	0.00163058	4.0223	C	5	29/08/2020 21:34		0	0	0	0	0	0	0	0	0	0	0	0	0	0
1093	3	4	9	2d 10:36:34.81000	0d 03:25:11.35000	0.00557566	0.0212377	0.00163035	4.0323	C	5	29/08/2020 21:36		0	0	0	0	0	0	0	0	0	0	0	0	0	0
1094	3	4	9	2d 10:39:17.33000	0d 03:27:53.87000	0.00564926	0.0215348	0.0016302	4.0424	C	5	29/08/2020 21:39		0	0	0	0	0	0	0	0	0	0	0	0	0	0
1095	3	4	9	2d 10:42:02.14000	0d 03:30:38.68000	0.00572391	0.0218369	0.00163043	4.0525	C	5	29/08/2020 21:42		0	0	0	0	0	0	0	0	0	0	0	0	0	0
1096	3	4	9	2d 10:44:44.64000	0d 03:33:21.18000	0.0057975	0.0221355	0.00163035	4.0627	C	5	29/08/2020 21:45		0	0	0	0	0	0	0	0	0	0	0	0	0	0
1097	3	4	9	2d 10:47:24.90000	0d 03:36:01.44000	0.00587008	0.0224308	0.00163035	4.0728	C	5	29/08/2020 21:47		0	0	0	0	0	0	0	0	0	0	0	0	0	0
1098	3	4	9	2d 10:50:03.40000	0d 03:38:39.94000	0.00594186	0.0227235	0.00163035	4.083	C	5	29/08/2020 21:50		0	0	0	0	0	0	0	0	0	0	0	0	0	0
1099	3	4	9	2d 10:52:41.14000	0d 03:41:17.68000	0.0060133	0.0230155	0.00163043	4.0931	C	5	29/08/2020 21:52		0	0	0	0	0	0	0	0	0	0	0	0	0	0
1100	3	4	9	2d 10:55:15.78000	0d 03:43:52.32000	0.00608334	0.0233025	0.00163035	4.1032	C	5	29/08/2020 21:55		0	0	0	0	0	0	0	0	0	0	0	0	0	0
1101	3	4	9	2d 10:57:47.48000	0d 03:46:24.02000	0.00615204	0.0235848	0.00163027	4.1132	C	5	29/08/2020 21:58		0	0	0	0	0	0	0	0	0	0	0	0	0	0
1102	3	4	9	2d 11:00:17.28000	0d 03:48:53.82000	0.00621988	0.0238642	0.0016305	4.1233	C	5	29/08/2020 22:00		0	0	0	0	0	0	0	0	0	0	0	0	0	0
1103	3	4	9	2d 11:02:44.90000	0d 03:51:21.44000	0.00628674	0.0241402	0.0016305	4.1334	C	5	29/08/2020 22:03		0	0	0	0	0	0	0	0	0	0	0	0	0	0
1104	3	4	9	2d 11:05:08.23000	0d 03:53:44.77000	0.00635165	0.0244088	0.00163035	4.1434	C	5	29/08/2020 22:05		0	0	0	0	0	0	0	0	0	0	0	0	0	0
1105	3	4	9	2d 11:07:35.31000	0d 03:56:11.85000	0.00641826	0.0246851	0.00163043	4.1537	C	5	29/08/2020 22:07		0	0	0	0	0	0	0	0	0	0	0	0	0	0
1106	3	4	9	2d 11:09:59.10000	0d 03:58:35.64000	0.00648338	0.0249559	0.00163035	4.1637	C	5	29/08/2020 22:10		0	0	0	0	0	0	0	0	0	0	0	0	0	0
1107	3	4	9	2d 11:12:22.14000	0d 04:00:58.68000	0.00654816	0.025226	0.00163035	4.1738	C	5	29/08/2020 22:12		0	0	0	0	0	0	0	0	0	0	0	0	0	0
1108	3	4	9	2d 11:14:44.53000	0d 04:03:21.07000	0.00661265	0.0254955	0.00163043	4.1839	C	5	29/08/2020 22:15		0	0	0	0	0	0	0	0	0	0	0	0	0	0
1109	3	4	9	2d 11:17:03.53000	0d 04:05:40.07000	0.0066756	0.0257592	0.00163027	4.1939	C	5	29/08/2020 22:17		0	0	0	0	0	0	0	0	0	0	0	0	0	0
1110	3	4	9	2d 11:18:24.67000	0d 04:07:01.21000	0.00671235	0.0259134	0.00163043	4.2	C	133	29/08/2020 22:18		0	0	0	0	0	0	0	0	0	0	0	0	0	0
1111	3	4	10	2d 11:18:24.68000	0d 00:00:00.01000	0.00671235	0.0259134	0.00162371	4.1999	C	0	29/08/2020 22:18		0	0	0	0	0	0	0	0	0	0	0	0	0	0
1112	3	4	10	2d 11:18:46.42000	0d 00:00:21.75000	0.00672195	0.0259537	0.00152369	4.2004	C	4	29/08/2020 22:19		0	0	0	0	0	0	0	0	0	0	0	0	0	0
1113	3	4	10	2d 11:19:03.19000	0d 00:00:38.52000	0.00672881	0.0259825	0.00142367	4.2004	C	4	29/08/2020 22:19		0	0	0	0	0	0	0	0	0	0	0	0	0	0
1114	3	4	10	2d 11:19:26.21000	0d 00:01:01.54000	0.00673758	0.0260194	0.00132364	4.2	C	4	29/08/2020 22:19		0	0	0	0	0	0	0	0	0	0	0	0	0	0
1115	3	4	10	2d 11:19:54.57000	0d 00:01:29.90000	0.0067476	0.0260615	0.00122362	4.2	C	4	29/08/2020 22:20		0	0	0	0	0	0	0	0	0	0	0	0	0	0
1116	3	4	10	2d 11:20:25.79000	0d 00:02:01.12000	0.00675776	0.0261041	0.0011236	4.2	C	4	29/08/2020 22:20		0	0	0	0	0	0	0	0	0	0	0	0	0	0
1117	3	4	10	2d 11:21:01.55000	0d 00:02:36.88000	0.00676843	0.026149	0.00102358	4.2	C	4	29/08/2020 22:21		0	0	0	0	0	0	0	0	0	0	0	0	0	0
1118	3	4	10	2d 11:21:42.46000	0d 00:03:17.79000	0.00677949	0.0261954	0.0009234	4.2	C	4	29/08/2020 22:22		0	0	0	0	0	0	0	0	0	0	0	0	0	0
1119	3	4	10	2d 11:22:30.41000	0d 00:04:05.74000	0.0067911	0.0262442	0.0008233	4.2	C	4	29/08/2020 22:22		0	0	0	0	0	0	0	0	0	0	0	0	0	0
1120	3	4	10	2d 11:23:22.57000	0d 00:04:57.90000	0.00680228	0.0262911	0.0007232	4.2002	C	4	29/08/2020 22:23		0	0	0	0	0	0	0	0	0	0	0	0	0	0
1121	3	4	10	2d 11:24:23.08000	0d 00:05:58.41000	0.00681358	0.0263386	0.00062318	4.2	C	4	29/08/2020 22:24		0	0	0	0	0	0	0	0	0	0	0	0	0	0
1122	3	4	10	2d 11:25:39.41000	0d 00:07:14.74000	0.00682572	0.0263896	0.00052316	4.2	C	4	29/08/2020 22:25		0	0	0	0	0	0	0	0	0	0	0	0	0	0
1123	3	4	10	2d 11:27:09.78000	0d 00:08:45.11000	0.00683755	0.0264393	0.00042306	4.2	C	4	29/08/2020 22:27		0	0	0	0	0	0	0	0	0	0	0	0	0	0
1124	3	4	10	2d 11:29:12.40000	0d 00:10:47.73000	0.00685018	0.0264923	0.00032303	4.2	C	4	29/08/2020 22:29		0	0	0	0	0	0	0	0	0	0	0	0	0	0
1125	3	4	10	2d 11:32:08.20000	0d 00:13:43.53000	0.00686334	0.0265476	0.00022293	4.2	C	4	29/08/2020 22:32		0	0	0	0	0	0	0	0	0	0	0	0	0	0
1126	3	4	10	2d 11:34:42.31000	0d 00:16:17.64000	0.00687154	0.026582	0.00016304	4.2	C	132	29/08/2020 22:35		0	0	0	0	0	0	0	0	0	0	0	0	0	0
1127	3	4	11	2d 11:34:42.32000	0d 00:00:00.01000	0	0	0	4.199	R	0	29/08/2020 22:35		0	0	0	0	0	0	0	0	0	0	0	0	0	0
1128	3	4	11	2d 11:34:44.32000	0d 00:00:02.01000	0	0	0	4.1985	R	1	29/08/2020 22:35		0	0	0	0	0	0	0	0	0	0	0	0	0	0
1129	3	4	11	2d 11:34:46.32000	0d 00:00:04.01000	0	0	0	4.1985	R	1	29/08/2020 22:35		0	0	0	0	0	0	0	0	0	0	0	0	0	0
1130	3	4	11	2d 11:34:48.32000	0d 00:00:06.01000	0	0	0	4.1984	R	1	29/08/2020 22:35		0	0	0	0	0	0	0	0	0	0	0	0	0	0
1131	3	4	11	2d 11:34:50.32000	0d 00:00:08.01000	0	0	0	4.1984	R	1	29/08/2020 22:35		0	0	0	0	0	0	0	0	0	0	0	0	0	0
1132	3	4	11	2d 11:34:52.31000	0d 00:00:10.00000	0	0	0	4.1981	R	129	29/08/2020 22:35		0	0	0	0	0	0	0	0	0	0	0	0	0	0
1133	3	4	12	2d 11:34:52.35000	0d 00:00:00.04000	0.00000002	0.00000008	0.00162936	4.1849	D	0	29/08/2020 22:35		0	0	0	0	0	0	0	0	0	0	0	0	0	0
1134	3	4	12	2d 11:35:15.58000	0d 00:00:23.27000	0.00001054	0.00004404	0.0016305	4.1749	D	5	29/08/2020 22:35		0	0	0	0	0	0	0	0	0	0	0	0	0	0
1135	3	4	12	2d 11:36:12.74000	0d 00:01:20.43000	0.00003643	0.00015197	0.0016305	4.1648	D	5	29/08/2020 22:36		0	0	0	0	0	0	0	0	0	0	0	0	0	0
1136	3	4	12	2d 11:37:49.32000	0d 00:02:57.01000	0.00008017	0.00033391	0.00163027	4.1546	D	5	29/08/2020 22:38		0	0	0	0	0	0	0	0	0	0	0	0	0	0
1137	3	4	12	2d 11:39:51.50000	0d 00:04:59.19000	0.0001355	0.00056352	0.00163027	4.1445	D	5	29/08/2020 22:40		0	0	0	0	0	0	0	0	0	0	0	0	0	0
1138	3	4	12	2d 11:41:59.12000	0d 00:07:06.81000	0.0001933	0.00080277	0.00163043	4.1344	D	5	29/08/2020 22:42		0	0	0	0	0	0	0	0	0	0	0	0	0	0
1139	3	4	12	2d 11:44:09.96000	0d 00:09:17.65000	0.00025255	0.00104747	0.00163043	4.1244	D	5	29/08/2020 22:44		0	0	0	0	0	0	0	0	0	0	0	0	0	0
1140	3	4	12	2d 11:46:19.73000	0d 00:11:27.42000	0.00031132	0.00128957	0.00163027	4.1143	D	5	29/08/2020 22:46		0	0	0	0	0	0	0	0	0	0	0	0	0	0
1141	3	4	12	2d 11:48:35.99000	0d 00:13:43.68000	0.00037303	0.00154316	0.0016305	4.1039	D	5	29/08/2020 22:48		0	0	0	0	0	0	0	0	0	0	0	0	0	0
1142	3	4	12	2d 11:50:56.23000	0d 00:16:03.92000	0.00043655	0.00180351	0.0016305	4.0938	D	5	29/08/2020 22:51		0	0	0	0	0	0	0	0	0	0	0	0	0	0
1143	3	4	12	2d 11:53:15.65000	0d 00:18:23.34000	0.00049969	0.00206168	0.00163027	4.0838	D	5	29/08/2020 22:53		0	0	0	0	0	0	0	0	0	0	0	0	0	0
1144	3	4	12	2d 11:55:36.70000	0d 00:20:44.39000	0.00056357	0.00232224	0.00163043	4.0737	D	5	29/08/2020 22:55		0	0	0	0	0	0	0	0	0	0	0	0	0	0
1145	3	4	12	2d 11:58:00.33000	0d 00:23:08.02000	0.00062862	0.0025869	0.00163043	4.0636	D	5	29/08/2020 22:58		0	0	0	0	0	0	0	0	0	0	0	0	0	0
1146	3	4	12	2d 12:00:24.77000	0d 00:25:32.46000	0.00069403	0.0028524	0.0016302	4.0536	D	5	29/08/2020 23:00		0	0	0	0	0	0	0	0	0	0	0	0	0	0
1147	3	4	12	2d 12:02:51.03000	0d 00:27:58.72000	0.00076027	0.00312059	0.00163027	4.0435	D	5	29/08/2020 23:03		0	0	0	0	0	0	0	0	0	0	0	0	0	0
1148	3	4	12	2d 12:05:17.40000	0d 00:30:25.09000	0.00082656	0.00338831	0.0016305	4.0334	D	5	29/08/2020 23:05		0	0	0	0	0	0	0	0	0	0	0	0	0	0
1149	3	4	12	2d 12:07:52.83000	0d 00:33:00.52000	0.00089695	0.00367189	0.00163035	4.0233	D	5	29/08/2020 23:08		0	0	0	0	0	0	0	0	0	0	0	0	0	0
1150	3	4	12	2d 12:10:26.95000	0d 00:35:34.64000	0.00096675	0.00395237	0.00163027	4.0133	D	5	29/08/2020 23:10		0	0	0	0	0	0	0	0	0	0	0	0	0	0
1151	3	4	12	2d 12:13:04.21000	0d 00:38:11.90000	0.00103797	0.00423785	0.0016305	4.0032	D	5	29/08/2020 23:13		0	0	0	0	0	0	0	0	0	0	0	0	0	0
1152	3	4	12	2d 12:15:41.24000	0d 00:40:48.93000	0.00110909	0.00452219	0.00163027	3.9931	D	5	29/08/2020 23:15		0	0	0	0	0	0	0	0	0	0	0	0	0	0
1153	3	4	12	2d 12:18:20.95000	0d 00:43:28.64000	0.00118142	0.00481066	0.00163035	3.9831	D	5	29/08/2020 23:18		0	0	0	0	0	0	0	0	0	0	0	0	0	0
1154	3	4	12	2d 12:21:01.11000	0d 00:46:08.80000	0.00125396	0.00509922	0.00163035	3.9728	D	5	29/08/2020 23:21		0	0	0	0	0	0	0	0	0	0	0	0	0	0
1155	3	4	12	2d 12:23:48.73000	0d 00:48:56.42000	0.00132987	0.00540045	0.00163043	3.9628	D	5	29/08/2020 23:24		0	0	0	0	0	0	0	0	0	0	0	0	0	0
1156	3	4	12	2d 12:26:32.58000	0d 00:51:40.27000	0.00140407	0.00569415	0.00163058	3.9527	D	5	29/08/2020 23:26		0	0	0	0	0	0	0	0	0	0	0	0	0	0
1157	3	4	12	2d 12:29:19.21000	0d 00:54:26.90000	0.00147954	0.00599207	0.00163043	3.9426	D	5	29/08/2020 23:29		0	0	0	0	0	0	0	0	0	0	0	0	0	0
1158	3	4	12	2d 12:32:05.98000	0d 00:57:13.67000	0.00155507	0.00628947	0.0016305	3.9326	D	5	29/08/2020 23:32		0	0	0	0	0	0	0	0	0	0	0	0	0	0
1159	3	4	12	2d 12:34:55.10000	0d 01:00:02.79000	0.00163166	0.0065903	0.00163012	3.9225	D	5	29/08/2020 23:35		0	0	0	0	0	0	0	0	0	0	0	0	0	0
1160	3	4	12	2d 12:37:42.95000	0d 01:02:50.64000	0.00170768	0.0068881	0.00163035	3.9124	D	5	29/08/2020 23:38		0	0	0	0	0	0	0	0	0	0	0	0	0	0
1161	3	4	12	2d 12:40:35.87000	0d 01:05:43.56000	0.00178599	0.00719411	0.00163035	3.9023	D	5	29/08/2020 23:40		0	0	0	0	0	0	0	0	0	0	0	0	0	0
1162	3	4	12	2d 12:43:30.88000	0d 01:08:38.57000	0.00186525	0.00750302	0.00163043	3.8921	D	5	29/08/2020 23:43		0	0	0	0	0	0	0	0	0	0	0	0	0	0
1163	3	4	12	2d 12:46:31.01000	0d 01:11:38.70000	0.00194683	0.00782014	0.00163027	3.8819	D	5	29/08/2020 23:46		0	0	0	0	0	0	0	0	0	0	0	0	0	0
1164	3	4	12	2d 12:49:30.54000	0d 01:14:38.23000	0.00202814	0.00813537	0.0016305	3.8718	D	5	29/08/2020 23:49		0	0	0	0	0	0	0	0	0	0	0	0	0	0
1165	3	4	12	2d 12:52:34.11000	0d 01:17:41.80000	0.00211127	0.00845685	0.0016305	3.8618	D	5	29/08/2020 23:52		0	0	0	0	0	0	0	0	0	0	0	0	0	0
1166	3	4	12	2d 12:55:42.71000	0d 01:20:50.40000	0.00219669	0.00878628	0.00163035	3.8517	D	5	29/08/2020 23:56		0	0	0	0	0	0	0	0	0	0	0	0	0	0
1167	3	4	12	2d 12:58:57.06000	0d 01:24:04.75000	0.00228471	0.00912486	0.0016305	3.8415	D	5	29/08/2020 23:59		0	0	0	0	0	0	0	0	0	0	0	0	0	0
1168	3	4	12	2d 13:02:21.62000	0d 01:27:29.31000	0.00237735	0.0094803	0.00163043	3.8314	D	5	30/08/2020 00:02		0	0	0	0	0	0	0	0	0	0	0	0	0	0
1169	3	4	12	2d 13:05:50.96000	0d 01:30:58.65000	0.00247216	0.00984308	0.00163027	3.8213	D	5	30/08/2020 00:06		0	0	0	0	0	0	0	0	0	0	0	0	0	0
1170	3	4	12	2d 13:09:33.38000	0d 01:34:41.07000	0.00257289	0.0102275	0.00163035	3.8112	D	5	30/08/2020 00:09		0	0	0	0	0	0	0	0	0	0	0	0	0	0
1171	3	4	12	2d 13:13:24.54000	0d 01:38:32.23000	0.00267758	0.010626	0.0016302	3.8012	D	5	30/08/2020 00:13		0	0	0	0	0	0	0	0	0	0	0	0	0	0
1172	3	4	12	2d 13:17:32.74000	0d 01:42:40.43000	0.00278998	0.0110527	0.00163043	3.7911	D	5	30/08/2020 00:17		0	0	0	0	0	0	0	0	0	0	0	0	0	0
1173	3	4	12	2d 13:21:51.56000	0d 01:46:59.25000	0.0029072	0.0114965	0.00163073	3.781	D	5	30/08/2020 00:22		0	0	0	0	0	0	0	0	0	0	0	0	0	0
1174	3	4	12	2d 13:26:31.27000	0d 01:51:38.96000	0.00303388	0.0119749	0.00163043	3.771	D	5	30/08/2020 00:26		0	0	0	0	0	0	0	0	0	0	0	0	0	0
1175	3	4	12	2d 13:31:31.27000	0d 01:56:38.96000	0.00316974	0.0124866	0.0016302	3.7618	D	1	30/08/2020 00:31		0	0	0	0	0	0	0	0	0	0	0	0	0	0
1176	3	4	12	2d 13:36:31.27000	0d 02:01:38.96000	0.00330561	0.0129971	0.00163035	3.7531	D	1	30/08/2020 00:36		0	0	0	0	0	0	0	0	0	0	0	0	0	0
1177	3	4	12	2d 13:41:31.27000	0d 02:06:38.96000	0.00344148	0.0135065	0.00163058	3.7452	D	1	30/08/2020 00:41		0	0	0	0	0	0	0	0	0	0	0	0	0	0
1178	3	4	12	2d 13:46:31.27000	0d 02:11:38.96000	0.00357734	0.0140148	0.0016302	3.7377	D	1	30/08/2020 00:46		0	0	0	0	0	0	0	0	0	0	0	0	0	0
1179	3	4	12	2d 13:51:31.27000	0d 02:16:38.96000	0.00371321	0.0145222	0.00163035	3.7305	D	1	30/08/2020 00:51		0	0	0	0	0	0	0	0	0	0	0	0	0	0
1180	3	4	12	2d 13:56:31.27000	0d 02:21:38.96000	0.00384908	0.0150286	0.00163058	3.724	D	1	30/08/2020 00:56		0	0	0	0	0	0	0	0	0	0	0	0	0	0
1181	3	4	12	2d 14:01:31.27000	0d 02:26:38.96000	0.00398494	0.015534	0.0016305	3.7169	D	1	30/08/2020 01:01		0	0	0	0	0	0	0	0	0	0	0	0	0	0
1182	3	4	12	2d 14:06:31.27000	0d 02:31:38.96000	0.00412081	0.0160386	0.0016305	3.7102	D	1	30/08/2020 01:06		0	0	0	0	0	0	0	0	0	0	0	0	0	0
1183	3	4	12	2d 14:11:31.27000	0d 02:36:38.96000	0.00425668	0.0165422	0.00163027	3.7035	D	1	30/08/2020 01:11		0	0	0	0	0	0	0	0	0	0	0	0	0	0
1184	3	4	12	2d 14:16:31.27000	0d 02:41:38.96000	0.00439254	0.017045	0.00163043	3.6963	D	1	30/08/2020 01:16		0	0	0	0	0	0	0	0	0	0	0	0	0	0
1185	3	4	12	2d 14:21:31.27000	0d 02:46:38.96000	0.00452841	0.0175467	0.00163043	3.689	D	1	30/08/2020 01:21		0	0	0	0	0	0	0	0	0	0	0	0	0	0
1186	3	4	12	2d 14:26:31.27000	0d 02:51:38.96000	0.00466427	0.0180474	0.00163043	3.6809	D	1	30/08/2020 01:26		0	0	0	0	0	0	0	0	0	0	0	0	0	0
1187	3	4	12	2d 14:31:31.27000	0d 02:56:38.96000	0.00480014	0.0185469	0.00163043	3.6715	D	1	30/08/2020 01:31		0	0	0	0	0	0	0	0	0	0	0	0	0	0
1188	3	4	12	2d 14:36:17.52000	0d 03:01:25.21000	0.00492978	0.0190222	0.00163027	3.6614	D	5	30/08/2020 01:36		0	0	0	0	0	0	0	0	0	0	0	0	0	0
1189	3	4	12	2d 14:40:33.09000	0d 03:05:40.78000	0.00504552	0.0194455	0.00163066	3.6513	D	5	30/08/2020 01:40		0	0	0	0	0	0	0	0	0	0	0	0	0	0
1190	3	4	12	2d 14:44:25.69000	0d 03:09:33.38000	0.00515087	0.0198296	0.0016305	3.6413	D	5	30/08/2020 01:44		0	0	0	0	0	0	0	0	0	0	0	0	0	0
1191	3	4	12	2d 14:47:48.06000	0d 03:12:55.75000	0.00524252	0.0201629	0.00163043	3.6312	D	5	30/08/2020 01:48		0	0	0	0	0	0	0	0	0	0	0	0	0	0
1192	3	4	12	2d 14:50:54.71000	0d 03:16:02.40000	0.00532705	0.0204694	0.0016305	3.6211	D	5	30/08/2020 01:51		0	0	0	0	0	0	0	0	0	0	0	0	0	0
1193	3	4	12	2d 14:53:38.81000	0d 03:18:46.50000	0.00540137	0.0207382	0.0016305	3.6109	D	5	30/08/2020 01:53		0	0	0	0	0	0	0	0	0	0	0	0	0	0
1194	3	4	12	2d 14:56:06.01000	0d 03:21:13.70000	0.00546803	0.0209786	0.00163027	3.6008	D	5	30/08/2020 01:56		0	0	0	0	0	0	0	0	0	0	0	0	0	0
1195	3	4	12	2d 14:58:16.91000	0d 03:23:24.60000	0.00552732	0.0211918	0.00163035	3.5908	D	5	30/08/2020 01:58		0	0	0	0	0	0	0	0	0	0	0	0	0	0
1196	3	4	12	2d 15:00:09.61000	0d 03:25:17.30000	0.00557836	0.0213748	0.00163035	3.5807	D	5	30/08/2020 02:00		0	0	0	0	0	0	0	0	0	0	0	0	0	0
1197	3	4	12	2d 15:01:46.68000	0d 03:26:54.37000	0.00562232	0.021532	0.00163043	3.5706	D	5	30/08/2020 02:02		0	0	0	0	0	0	0	0	0	0	0	0	0	0
1198	3	4	12	2d 15:03:12.20000	0d 03:28:19.89000	0.00566105	0.0216701	0.00163043	3.5605	D	5	30/08/2020 02:03		0	0	0	0	0	0	0	0	0	0	0	0	0	0
1199	3	4	12	2d 15:04:25.71000	0d 03:29:33.40000	0.00569434	0.0217885	0.00163035	3.5505	D	5	30/08/2020 02:04		0	0	0	0	0	0	0	0	0	0	0	0	0	0
1200	3	4	12	2d 15:05:29.22000	0d 03:30:36.91000	0.0057231	0.0218905	0.00163043	3.5404	D	5	30/08/2020 02:05		0	0	0	0	0	0	0	0	0	0	0	0	0	0
1201	3	4	12	2d 15:06:23.43000	0d 03:31:31.12000	0.00574765	0.0219773	0.00163043	3.5303	D	5	30/08/2020 02:06		0	0	0	0	0	0	0	0	0	0	0	0	0	0
1202	3	4	12	2d 15:07:13.91000	0d 03:32:21.60000	0.00577052	0.0220579	0.00163035	3.5203	D	5	30/08/2020 02:07		0	0	0	0	0	0	0	0	0	0	0	0	0	0
1203	3	4	12	2d 15:07:55.73000	0d 03:33:03.42000	0.00578946	0.0221245	0.0016305	3.5102	D	5	30/08/2020 02:08		0	0	0	0	0	0	0	0	0	0	0	0	0	0
1204	3	4	12	2d 15:08:35.19000	0d 03:33:42.88000	0.00580733	0.0221871	0.00163035	3.4998	D	5	30/08/2020 02:08		0	0	0	0	0	0	0	0	0	0	0	0	0	0
1205	3	4	12	2d 15:09:11.28000	0d 03:34:18.97000	0.00582367	0.0222442	0.00163035	3.4896	D	5	30/08/2020 02:09		0	0	0	0	0	0	0	0	0	0	0	0	0	0
1206	3	4	12	2d 15:09:44.91000	0d 03:34:52.60000	0.0058389	0.0222973	0.00163058	3.4794	D	5	30/08/2020 02:10		0	0	0	0	0	0	0	0	0	0	0	0	0	0
1207	3	4	12	2d 15:10:17.58000	0d 03:35:25.27000	0.0058537	0.0223487	0.00163058	3.4693	D	5	30/08/2020 02:10		0	0	0	0	0	0	0	0	0	0	0	0	0	0
1208	3	4	12	2d 15:10:46.13000	0d 03:35:53.82000	0.00586663	0.0223935	0.0016305	3.4592	D	5	30/08/2020 02:11		0	0	0	0	0	0	0	0	0	0	0	0	0	0
1209	3	4	12	2d 15:11:12.31000	0d 03:36:20.00000	0.00587848	0.0224345	0.00163043	3.4491	D	5	30/08/2020 02:11		0	0	0	0	0	0	0	0	0	0	0	0	0	0
1210	3	4	12	2d 15:11:36.59000	0d 03:36:44.28000	0.00588948	0.0224723	0.00163043	3.4391	D	5	30/08/2020 02:11		0	0	0	0	0	0	0	0	0	0	0	0	0	0
1211	3	4	12	2d 15:12:02.32000	0d 03:37:10.01000	0.00590113	0.0225123	0.00163043	3.429	D	5	30/08/2020 02:12		0	0	0	0	0	0	0	0	0	0	0	0	0	0
1212	3	4	12	2d 15:12:27.66000	0d 03:37:35.35000	0.00591261	0.0225516	0.00163058	3.4188	D	5	30/08/2020 02:12		0	0	0	0	0	0	0	0	0	0	0	0	0	0
1213	3	4	12	2d 15:12:55.86000	0d 03:38:03.55000	0.00592538	0.0225952	0.00163043	3.4087	D	5	30/08/2020 02:13		0	0	0	0	0	0	0	0	0	0	0	0	0	0
1214	3	4	12	2d 15:13:25.94000	0d 03:38:33.63000	0.005939	0.0226416	0.00163043	3.3986	D	5	30/08/2020 02:13		0	0	0	0	0	0	0	0	0	0	0	0	0	0
1215	3	4	12	2d 15:14:03.74000	0d 03:39:11.43000	0.00595612	0.0226997	0.0016302	3.3886	D	5	30/08/2020 02:14		0	0	0	0	0	0	0	0	0	0	0	0	0	0
1216	3	4	12	2d 15:14:50.60000	0d 03:39:58.29000	0.00597735	0.0227715	0.00163043	3.3785	D	5	30/08/2020 02:15		0	0	0	0	0	0	0	0	0	0	0	0	0	0
1217	3	4	12	2d 15:15:56.18000	0d 03:41:03.87000	0.00600705	0.0228717	0.00163035	3.3684	D	5	30/08/2020 02:16		0	0	0	0	0	0	0	0	0	0	0	0	0	0
1218	3	4	12	2d 15:18:18.13000	0d 03:43:25.82000	0.00607133	0.0230879	0.0016305	3.3584	D	5	30/08/2020 02:18		0	0	0	0	0	0	0	0	0	0	0	0	0	0
1219	3	4	12	2d 15:22:10.64000	0d 03:47:18.33000	0.00617663	0.023441	0.00163058	3.3483	D	5	30/08/2020 02:22		0	0	0	0	0	0	0	0	0	0	0	0	0	0
1220	3	4	12	2d 15:26:30.05000	0d 03:51:37.74000	0.00629412	0.0238338	0.0016305	3.3382	D	5	30/08/2020 02:26		0	0	0	0	0	0	0	0	0	0	0	0	0	0
1221	3	4	12	2d 15:30:34.71000	0d 03:55:42.40000	0.00640492	0.0242033	0.00163043	3.328	D	5	30/08/2020 02:30		0	0	0	0	0	0	0	0	0	0	0	0	0	0
1222	3	4	12	2d 15:33:30.10000	0d 03:58:37.79000	0.00648435	0.0244673	0.00163035	3.3179	D	5	30/08/2020 02:33		0	0	0	0	0	0	0	0	0	0	0	0	0	0
1223	3	4	12	2d 15:35:21.34000	0d 04:00:29.03000	0.00653473	0.0246342	0.00163043	3.3079	D	5	30/08/2020 02:35		0	0	0	0	0	0	0	0	0	0	0	0	0	0
1224	3	4	12	2d 15:37:01.20000	0d 04:02:08.89000	0.00657996	0.0247836	0.00163043	3.2976	D	5	30/08/2020 02:37		0	0	0	0	0	0	0	0	0	0	0	0	0	0
1225	3	4	12	2d 15:38:10.61000	0d 04:03:18.30000	0.00661139	0.0248871	0.0016305	3.2874	D	5	30/08/2020 02:38		0	0	0	0	0	0	0	0	0	0	0	0	0	0
1226	3	4	12	2d 15:39:19.12000	0d 04:04:26.81000	0.00664242	0.0249889	0.00163035	3.2773	D	5	30/08/2020 02:39		0	0	0	0	0	0	0	0	0	0	0	0	0	0
1227	3	4	12	2d 15:40:16.13000	0d 04:05:23.82000	0.00666824	0.0250734	0.00163058	3.2673	D	5	30/08/2020 02:40		0	0	0	0	0	0	0	0	0	0	0	0	0	0
1228	3	4	12	2d 15:41:03.20000	0d 04:06:10.89000	0.00668956	0.025143	0.00163043	3.2572	D	5	30/08/2020 02:41		0	0	0	0	0	0	0	0	0	0	0	0	0	0
1229	3	4	12	2d 15:41:42.89000	0d 04:06:50.58000	0.00670753	0.0252014	0.00163035	3.247	D	5	30/08/2020 02:42		0	0	0	0	0	0	0	0	0	0	0	0	0	0
1230	3	4	12	2d 15:42:18.31000	0d 04:07:26.00000	0.00672357	0.0252534	0.00163035	3.2367	D	5	30/08/2020 02:42		0	0	0	0	0	0	0	0	0	0	0	0	0	0
1231	3	4	12	2d 15:42:48.54000	0d 04:07:56.23000	0.00673726	0.0252977	0.0016305	3.2267	D	5	30/08/2020 02:43		0	0	0	0	0	0	0	0	0	0	0	0	0	0
1232	3	4	12	2d 15:43:14.35000	0d 04:08:22.04000	0.00674895	0.0253354	0.00163035	3.2166	D	5	30/08/2020 02:43		0	0	0	0	0	0	0	0	0	0	0	0	0	0
1233	3	4	12	2d 15:43:35.75000	0d 04:08:43.44000	0.00675865	0.0253665	0.00163043	3.2065	D	5	30/08/2020 02:43		0	0	0	0	0	0	0	0	0	0	0	0	0	0
1234	3	4	12	2d 15:43:54.69000	0d 04:09:02.38000	0.00676722	0.0253939	0.00163043	3.1965	D	5	30/08/2020 02:44		0	0	0	0	0	0	0	0	0	0	0	0	0	0
1235	3	4	12	2d 15:44:11.25000	0d 04:09:18.94000	0.00677472	0.0254179	0.00163043	3.1864	D	5	30/08/2020 02:44		0	0	0	0	0	0	0	0	0	0	0	0	0	0
1236	3	4	12	2d 15:44:26.12000	0d 04:09:33.81000	0.00678146	0.0254393	0.0016305	3.1763	D	5	30/08/2020 02:44		0	0	0	0	0	0	0	0	0	0	0	0	0	0
1237	3	4	12	2d 15:44:39.99000	0d 04:09:47.68000	0.00678774	0.0254592	0.00163043	3.1662	D	5	30/08/2020 02:44		0	0	0	0	0	0	0	0	0	0	0	0	0	0
1238	3	4	12	2d 15:44:52.02000	0d 04:09:59.71000	0.00679319	0.0254765	0.00163027	3.156	D	5	30/08/2020 02:45		0	0	0	0	0	0	0	0	0	0	0	0	0	0
1239	3	4	12	2d 15:45:03.01000	0d 04:10:10.70000	0.00679816	0.0254921	0.00163043	3.146	D	5	30/08/2020 02:45		0	0	0	0	0	0	0	0	0	0	0	0	0	0
1240	3	4	12	2d 15:45:13.15000	0d 04:10:20.84000	0.00680276	0.0255066	0.00163043	3.1357	D	5	30/08/2020 02:45		0	0	0	0	0	0	0	0	0	0	0	0	0	0
1241	3	4	12	2d 15:45:22.70000	0d 04:10:30.39000	0.00680708	0.0255201	0.00163035	3.1254	D	5	30/08/2020 02:45		0	0	0	0	0	0	0	0	0	0	0	0	0	0
1242	3	4	12	2d 15:45:31.57000	0d 04:10:39.26000	0.0068111	0.0255326	0.0016305	3.1153	D	5	30/08/2020 02:45		0	0	0	0	0	0	0	0	0	0	0	0	0	0
1243	3	4	12	2d 15:45:39.76000	0d 04:10:47.45000	0.00681481	0.0255442	0.00163043	3.1051	D	5	30/08/2020 02:45		0	0	0	0	0	0	0	0	0	0	0	0	0	0
1244	3	4	12	2d 15:45:47.63000	0d 04:10:55.32000	0.00681837	0.0255552	0.00163035	3.0948	D	5	30/08/2020 02:46		0	0	0	0	0	0	0	0	0	0	0	0	0	0
1245	3	4	12	2d 15:45:55.02000	0d 04:11:02.71000	0.00682172	0.0255656	0.00163035	3.0846	D	5	30/08/2020 02:46		0	0	0	0	0	0	0	0	0	0	0	0	0	0
1246	3	4	12	2d 15:46:01.94000	0d 04:11:09.63000	0.00682485	0.0255752	0.0016302	3.0744	D	5	30/08/2020 02:46		0	0	0	0	0	0	0	0	0	0	0	0	0	0
1247	3	4	12	2d 15:46:08.50000	0d 04:11:16.19000	0.00682782	0.0255843	0.00163027	3.064	D	5	30/08/2020 02:46		0	0	0	0	0	0	0	0	0	0	0	0	0	0
1248	3	4	12	2d 15:46:14.54000	0d 04:11:22.23000	0.00683056	0.0255927	0.0016305	3.0538	D	5	30/08/2020 02:46		0	0	0	0	0	0	0	0	0	0	0	0	0	0
1249	3	4	12	2d 15:46:20.34000	0d 04:11:28.03000	0.00683319	0.0256007	0.00163043	3.0434	D	5	30/08/2020 02:46		0	0	0	0	0	0	0	0	0	0	0	0	0	0
1250	3	4	12	2d 15:46:25.95000	0d 04:11:33.64000	0.00683573	0.0256084	0.00163035	3.0333	D	5	30/08/2020 02:46		0	0	0	0	0	0	0	0	0	0	0	0	0	0
1251	3	4	12	2d 15:46:31.30000	0d 04:11:38.99000	0.00683815	0.0256158	0.0016305	3.0231	D	5	30/08/2020 02:46		0	0	0	0	0	0	0	0	0	0	0	0	0	0
1252	3	4	12	2d 15:46:36.39000	0d 04:11:44.08000	0.00684045	0.0256227	0.00163043	3.013	D	5	30/08/2020 02:46		0	0	0	0	0	0	0	0	0	0	0	0	0	0
1253	3	4	12	2d 15:46:41.22000	0d 04:11:48.91000	0.00684264	0.0256293	0.00163043	3.003	D	5	30/08/2020 02:47		0	0	0	0	0	0	0	0	0	0	0	0	0	0
1254	3	4	12	2d 15:46:45.88000	0d 04:11:53.57000	0.00684475	0.0256356	0.0016305	2.9928	D	5	30/08/2020 02:47		0	0	0	0	0	0	0	0	0	0	0	0	0	0
1255	3	4	12	2d 15:46:50.59000	0d 04:11:58.28000	0.00684689	0.025642	0.00163027	2.9824	D	5	30/08/2020 02:47		0	0	0	0	0	0	0	0	0	0	0	0	0	0
1256	3	4	12	2d 15:46:54.82000	0d 04:12:02.51000	0.0068488	0.0256477	0.00163027	2.9722	D	5	30/08/2020 02:47		0	0	0	0	0	0	0	0	0	0	0	0	0	0
1257	3	4	12	2d 15:46:58.96000	0d 04:12:06.65000	0.00685068	0.0256533	0.00163043	2.9619	D	5	30/08/2020 02:47		0	0	0	0	0	0	0	0	0	0	0	0	0	0
1258	3	4	12	2d 15:47:02.91000	0d 04:12:10.60000	0.00685247	0.0256586	0.0016305	2.9519	D	5	30/08/2020 02:47		0	0	0	0	0	0	0	0	0	0	0	0	0	0
1259	3	4	12	2d 15:47:06.86000	0d 04:12:14.55000	0.00685425	0.0256638	0.00163027	2.9416	D	5	30/08/2020 02:47		0	0	0	0	0	0	0	0	0	0	0	0	0	0
1260	3	4	12	2d 15:47:10.62000	0d 04:12:18.31000	0.00685596	0.0256688	0.00163027	2.9313	D	5	30/08/2020 02:47		0	0	0	0	0	0	0	0	0	0	0	0	0	0
1261	3	4	12	2d 15:47:14.25000	0d 04:12:21.94000	0.0068576	0.0256736	0.0016305	2.9207	D	5	30/08/2020 02:47		0	0	0	0	0	0	0	0	0	0	0	0	0	0
1262	3	4	12	2d 15:47:17.92000	0d 04:12:25.61000	0.00685926	0.0256785	0.00163035	2.9104	D	5	30/08/2020 02:47		0	0	0	0	0	0	0	0	0	0	0	0	0	0
1263	3	4	12	2d 15:47:21.46000	0d 04:12:29.15000	0.00686087	0.0256832	0.00163035	2.9	D	5	30/08/2020 02:47		0	0	0	0	0	0	0	0	0	0	0	0	0	0
1264	3	4	12	2d 15:47:24.76000	0d 04:12:32.45000	0.00686236	0.0256875	0.00163027	2.8899	D	5	30/08/2020 02:47		0	0	0	0	0	0	0	0	0	0	0	0	0	0
1265	3	4	12	2d 15:47:27.92000	0d 04:12:35.61000	0.00686379	0.0256916	0.0016302	2.8797	D	5	30/08/2020 02:47		0	0	0	0	0	0	0	0	0	0	0	0	0	0
1266	3	4	12	2d 15:47:31.02000	0d 04:12:38.71000	0.0068652	0.0256956	0.00163035	2.8695	D	5	30/08/2020 02:47		0	0	0	0	0	0	0	0	0	0	0	0	0	0
1267	3	4	12	2d 15:47:34.08000	0d 04:12:41.77000	0.00686658	0.0256996	0.00163058	2.8592	D	5	30/08/2020 02:47		0	0	0	0	0	0	0	0	0	0	0	0	0	0
1268	3	4	12	2d 15:47:37.03000	0d 04:12:44.72000	0.00686792	0.0257034	0.00163043	2.8492	D	5	30/08/2020 02:47		0	0	0	0	0	0	0	0	0	0	0	0	0	0
1269	3	4	12	2d 15:47:39.93000	0d 04:12:47.62000	0.00686923	0.0257072	0.00163035	2.8388	D	5	30/08/2020 02:47		0	0	0	0	0	0	0	0	0	0	0	0	0	0
1270	3	4	12	2d 15:47:42.82000	0d 04:12:50.51000	0.00687054	0.0257109	0.0016305	2.8284	D	5	30/08/2020 02:48		0	0	0	0	0	0	0	0	0	0	0	0	0	0
1271	3	4	12	2d 15:47:45.62000	0d 04:12:53.31000	0.00687181	0.0257144	0.00163027	2.8182	D	5	30/08/2020 02:48		0	0	0	0	0	0	0	0	0	0	0	0	0	0
1272	3	4	12	2d 15:47:48.22000	0d 04:12:55.91000	0.00687299	0.0257178	0.00163043	2.808	D	5	30/08/2020 02:48		0	0	0	0	0	0	0	0	0	0	0	0	0	0
1273	3	4	12	2d 15:47:51.01000	0d 04:12:58.70000	0.00687425	0.0257213	0.00163035	2.7973	D	5	30/08/2020 02:48		0	0	0	0	0	0	0	0	0	0	0	0	0	0
1274	3	4	12	2d 15:47:53.63000	0d 04:13:01.32000	0.00687544	0.0257246	0.00163035	2.7869	D	5	30/08/2020 02:48		0	0	0	0	0	0	0	0	0	0	0	0	0	0
1275	3	4	12	2d 15:47:56.22000	0d 04:13:03.91000	0.00687661	0.0257279	0.00163035	2.7764	D	5	30/08/2020 02:48		0	0	0	0	0	0	0	0	0	0	0	0	0	0
1276	3	4	12	2d 15:47:58.72000	0d 04:13:06.41000	0.00687774	0.025731	0.00163012	2.7662	D	5	30/08/2020 02:48		0	0	0	0	0	0	0	0	0	0	0	0	0	0
1277	3	4	12	2d 15:48:01.10000	0d 04:13:08.79000	0.00687882	0.025734	0.00163027	2.7559	D	5	30/08/2020 02:48		0	0	0	0	0	0	0	0	0	0	0	0	0	0
1278	3	4	12	2d 15:48:03.45000	0d 04:13:11.14000	0.00687988	0.0257369	0.0016305	2.7457	D	5	30/08/2020 02:48		0	0	0	0	0	0	0	0	0	0	0	0	0	0
1279	3	4	12	2d 15:48:05.74000	0d 04:13:13.43000	0.00688092	0.0257398	0.00163027	2.7352	D	5	30/08/2020 02:48		0	0	0	0	0	0	0	0	0	0	0	0	0	0
1280	3	4	12	2d 15:48:08.06000	0d 04:13:15.75000	0.00688197	0.0257426	0.00163027	2.7247	D	5	30/08/2020 02:48		0	0	0	0	0	0	0	0	0	0	0	0	0	0
1281	3	4	12	2d 15:48:10.31000	0d 04:13:18.00000	0.00688299	0.0257454	0.0016305	2.7143	D	5	30/08/2020 02:48		0	0	0	0	0	0	0	0	0	0	0	0	0	0
1282	3	4	12	2d 15:48:12.51000	0d 04:13:20.20000	0.00688399	0.0257481	0.00163043	2.7039	D	5	30/08/2020 02:48		0	0	0	0	0	0	0	0	0	0	0	0	0	0
1283	3	4	12	2d 15:48:14.65000	0d 04:13:22.34000	0.00688496	0.0257507	0.00163058	2.6935	D	5	30/08/2020 02:48		0	0	0	0	0	0	0	0	0	0	0	0	0	0
1284	3	4	12	2d 15:48:16.75000	0d 04:13:24.44000	0.00688591	0.0257533	0.0016305	2.6831	D	5	30/08/2020 02:48		0	0	0	0	0	0	0	0	0	0	0	0	0	0
1285	3	4	12	2d 15:48:18.87000	0d 04:13:26.56000	0.00688687	0.0257558	0.00163043	2.6728	D	5	30/08/2020 02:48		0	0	0	0	0	0	0	0	0	0	0	0	0	0
1286	3	4	12	2d 15:48:20.86000	0d 04:13:28.55000	0.00688777	0.0257582	0.00163043	2.6624	D	5	30/08/2020 02:48		0	0	0	0	0	0	0	0	0	0	0	0	0	0
1287	3	4	12	2d 15:48:22.88000	0d 04:13:30.57000	0.00688868	0.0257607	0.00163035	2.6522	D	5	30/08/2020 02:48		0	0	0	0	0	0	0	0	0	0	0	0	0	0
1288	3	4	12	2d 15:48:24.78000	0d 04:13:32.47000	0.00688954	0.025763	0.0016305	2.6418	D	5	30/08/2020 02:48		0	0	0	0	0	0	0	0	0	0	0	0	0	0
1289	3	4	12	2d 15:48:26.73000	0d 04:13:34.42000	0.00689043	0.0257653	0.0016305	2.6314	D	5	30/08/2020 02:48		0	0	0	0	0	0	0	0	0	0	0	0	0	0
1290	3	4	12	2d 15:48:28.63000	0d 04:13:36.32000	0.00689129	0.0257675	0.00163043	2.621	D	5	30/08/2020 02:48		0	0	0	0	0	0	0	0	0	0	0	0	0	0
1291	3	4	12	2d 15:48:30.54000	0d 04:13:38.23000	0.00689215	0.0257698	0.00163058	2.6104	D	5	30/08/2020 02:48		0	0	0	0	0	0	0	0	0	0	0	0	0	0
1292	3	4	12	2d 15:48:32.42000	0d 04:13:40.11000	0.006893	0.025772	0.00163035	2.6	D	5	30/08/2020 02:48		0	0	0	0	0	0	0	0	0	0	0	0	0	0
1293	3	4	12	2d 15:48:34.27000	0d 04:13:41.96000	0.00689384	0.0257742	0.0016302	2.5895	D	5	30/08/2020 02:48		0	0	0	0	0	0	0	0	0	0	0	0	0	0
1294	3	4	12	2d 15:48:36.05000	0d 04:13:43.74000	0.00689465	0.0257763	0.0016305	2.5791	D	5	30/08/2020 02:48		0	0	0	0	0	0	0	0	0	0	0	0	0	0
1295	3	4	12	2d 15:48:37.80000	0d 04:13:45.49000	0.00689544	0.0257783	0.00163035	2.5687	D	5	30/08/2020 02:48		0	0	0	0	0	0	0	0	0	0	0	0	0	0
1296	3	4	12	2d 15:48:39.56000	0d 04:13:47.25000	0.00689624	0.0257804	0.0016305	2.5583	D	5	30/08/2020 02:48		0	0	0	0	0	0	0	0	0	0	0	0	0	0
1297	3	4	12	2d 15:48:41.36000	0d 04:13:49.05000	0.00689705	0.0257824	0.00163058	2.548	D	5	30/08/2020 02:49		0	0	0	0	0	0	0	0	0	0	0	0	0	0
1298	3	4	12	2d 15:48:43.07000	0d 04:13:50.76000	0.00689783	0.0257844	0.00163058	2.5374	D	5	30/08/2020 02:49		0	0	0	0	0	0	0	0	0	0	0	0	0	0
1299	3	4	12	2d 15:48:44.76000	0d 04:13:52.45000	0.00689859	0.0257864	0.00163035	2.5269	D	5	30/08/2020 02:49		0	0	0	0	0	0	0	0	0	0	0	0	0	0
1300	3	4	12	2d 15:48:46.46000	0d 04:13:54.15000	0.00689936	0.0257883	0.0016305	2.5165	D	5	30/08/2020 02:49		0	0	0	0	0	0	0	0	0	0	0	0	0	0
1301	3	4	12	2d 15:48:48.11000	0d 04:13:55.80000	0.00690011	0.0257902	0.00163043	2.5061	D	5	30/08/2020 02:49		0	0	0	0	0	0	0	0	0	0	0	0	0	0
1302	3	4	12	2d 15:48:49.07000	0d 04:13:56.76000	0.00690054	0.0257913	0.00163035	2.5	D	133	30/08/2020 02:49		0	0	0	0	0	0	0	0	0	0	0	0	0	0
1303	3	4	13	2d 15:48:49.08000	0d 00:00:00.01000	0	0	0	2.6853	R	0	30/08/2020 02:49		0	0	0	0	0	0	0	0	0	0	0	0	0	0
1304	3	4	13	2d 15:48:51.08000	0d 00:00:02.01000	0	0	0	2.8754	R	1	30/08/2020 02:49		0	0	0	0	0	0	0	0	0	0	0	0	0	0
1305	3	4	13	2d 15:48:53.08000	0d 00:00:04.01000	0	0	0	2.9848	R	1	30/08/2020 02:49		0	0	0	0	0	0	0	0	0	0	0	0	0	0
1306	3	4	13	2d 15:48:55.08000	0d 00:00:06.01000	0	0	0	3.0689	R	1	30/08/2020 02:49		0	0	0	0	0	0	0	0	0	0	0	0	0	0
1307	3	4	13	2d 15:48:57.08000	0d 00:00:08.01000	0	0	0	3.1377	R	1	30/08/2020 02:49		0	0	0	0	0	0	0	0	0	0	0	0	0	0
1308	3	4	13	2d 15:48:59.07000	0d 00:00:10.00000	0	0	0	3.1949	R	129	30/08/2020 02:49		0	0	0	0	0	0	0	0	0	0	0	0	0	0
1309	4	5	9	2d 15:48:59.11000	0d 00:00:00.04000	0.00000002	0.00000006	0.00163111	3.4087	C	0	30/08/2020 02:49		0	0	0	0	0	0	0	0	0	0	0	0	0	0
1310	4	5	9	2d 15:48:59.27000	0d 00:00:00.20000	0.00000009	0.00000031	0.00163043	3.4307	C	5	30/08/2020 02:49		0	0	0	0	0	0	0	0	0	0	0	0	0	0
1311	4	5	9	2d 15:48:59.44000	0d 00:00:00.37000	0.00000017	0.00000057	0.00163027	3.4496	C	5	30/08/2020 02:49		0	0	0	0	0	0	0	0	0	0	0	0	0	0
1312	4	5	9	2d 15:48:59.63000	0d 00:00:00.56000	0.00000025	0.00000087	0.00163035	3.4681	C	5	30/08/2020 02:49		0	0	0	0	0	0	0	0	0	0	0	0	0	0
1313	4	5	9	2d 15:48:59.83000	0d 00:00:00.76000	0.00000034	0.00000119	0.00163027	3.485	C	5	30/08/2020 02:49		0	0	0	0	0	0	0	0	0	0	0	0	0	0
1314	4	5	9	2d 15:49:00.04000	0d 00:00:00.97000	0.00000044	0.00000152	0.00163066	3.5013	C	5	30/08/2020 02:49		0	0	0	0	0	0	0	0	0	0	0	0	0	0
1315	4	5	9	2d 15:49:00.26000	0d 00:00:01.19000	0.00000054	0.00000187	0.00163043	3.5171	C	5	30/08/2020 02:49		0	0	0	0	0	0	0	0	0	0	0	0	0	0
1316	4	5	9	2d 15:49:00.49000	0d 00:00:01.42000	0.00000064	0.00000224	0.0016302	3.5326	C	5	30/08/2020 02:49		0	0	0	0	0	0	0	0	0	0	0	0	0	0
1317	4	5	9	2d 15:49:00.74000	0d 00:00:01.67000	0.00000076	0.00000264	0.00163058	3.548	C	5	30/08/2020 02:49		0	0	0	0	0	0	0	0	0	0	0	0	0	0
1318	4	5	9	2d 15:49:00.99000	0d 00:00:01.92000	0.00000087	0.00000304	0.00163027	3.5627	C	5	30/08/2020 02:49		0	0	0	0	0	0	0	0	0	0	0	0	0	0
1319	4	5	9	2d 15:49:01.25000	0d 00:00:02.18000	0.00000099	0.00000346	0.0016305	3.5772	C	5	30/08/2020 02:49		0	0	0	0	0	0	0	0	0	0	0	0	0	0
1320	4	5	9	2d 15:49:01.52000	0d 00:00:02.45000	0.00000111	0.0000039	0.0016305	3.5912	C	5	30/08/2020 02:49		0	0	0	0	0	0	0	0	0	0	0	0	0	0
1321	4	5	9	2d 15:49:01.80000	0d 00:00:02.73000	0.00000124	0.00000436	0.00163035	3.6049	C	5	30/08/2020 02:49		0	0	0	0	0	0	0	0	0	0	0	0	0	0
1322	4	5	9	2d 15:49:02.10000	0d 00:00:03.03000	0.00000137	0.00000485	0.0016302	3.6182	C	5	30/08/2020 02:49		0	0	0	0	0	0	0	0	0	0	0	0	0	0
1323	4	5	9	2d 15:49:02.42000	0d 00:00:03.35000	0.00000152	0.00000537	0.0016305	3.632	C	5	30/08/2020 02:49		0	0	0	0	0	0	0	0	0	0	0	0	0	0
1324	4	5	9	2d 15:49:02.75000	0d 00:00:03.68000	0.00000167	0.00000592	0.00163035	3.6452	C	5	30/08/2020 02:49		0	0	0	0	0	0	0	0	0	0	0	0	0	0
1325	4	5	9	2d 15:49:03.10000	0d 00:00:04.03000	0.00000183	0.0000065	0.00163027	3.6584	C	5	30/08/2020 02:49		0	0	0	0	0	0	0	0	0	0	0	0	0	0
1326	4	5	9	2d 15:49:03.47000	0d 00:00:04.40000	0.00000199	0.00000711	0.00163066	3.6707	C	5	30/08/2020 02:49		0	0	0	0	0	0	0	0	0	0	0	0	0	0
1327	4	5	9	2d 15:49:03.87000	0d 00:00:04.80000	0.00000217	0.00000778	0.00163043	3.6834	C	5	30/08/2020 02:49		0	0	0	0	0	0	0	0	0	0	0	0	0	0
1328	4	5	9	2d 15:49:04.31000	0d 00:00:05.24000	0.00000237	0.00000851	0.00163027	3.6954	C	5	30/08/2020 02:49		0	0	0	0	0	0	0	0	0	0	0	0	0	0
1329	4	5	9	2d 15:49:04.79000	0d 00:00:05.72000	0.00000259	0.00000932	0.00163066	3.7072	C	5	30/08/2020 02:49		0	0	0	0	0	0	0	0	0	0	0	0	0	0
1330	4	5	9	2d 15:49:05.33000	0d 00:00:06.26000	0.00000284	0.00001022	0.00163073	3.7191	C	5	30/08/2020 02:49		0	0	0	0	0	0	0	0	0	0	0	0	0	0
1331	4	5	9	2d 15:49:05.99000	0d 00:00:06.92000	0.00000313	0.00001134	0.00163043	3.7304	C	5	30/08/2020 02:49		0	0	0	0	0	0	0	0	0	0	0	0	0	0
1332	4	5	9	2d 15:49:06.77000	0d 00:00:07.70000	0.00000349	0.00001266	0.00163043	3.7415	C	5	30/08/2020 02:49		0	0	0	0	0	0	0	0	0	0	0	0	0	0
1333	4	5	9	2d 15:49:07.78000	0d 00:00:08.71000	0.00000394	0.00001437	0.00163035	3.7523	C	5	30/08/2020 02:49		0	0	0	0	0	0	0	0	0	0	0	0	0	0
1334	4	5	9	2d 15:49:09.38000	0d 00:00:10.31000	0.00000467	0.0000171	0.00163066	3.7627	C	5	30/08/2020 02:49		0	0	0	0	0	0	0	0	0	0	0	0	0	0
1335	4	5	9	2d 15:49:12.69000	0d 00:00:13.62000	0.00000617	0.00002274	0.00163035	3.7729	C	5	30/08/2020 02:49		0	0	0	0	0	0	0	0	0	0	0	0	0	0
1336	4	5	9	2d 15:49:36.58000	0d 00:00:37.51000	0.00001699	0.00006355	0.0016305	3.7629	C	5	30/08/2020 02:49		0	0	0	0	0	0	0	0	0	0	0	0	0	0
1337	4	5	9	2d 15:49:49.74000	0d 00:00:50.67000	0.00002295	0.00008594	0.00163043	3.7528	C	5	30/08/2020 02:50		0	0	0	0	0	0	0	0	0	0	0	0	0	0
1338	4	5	9	2d 15:50:07.53000	0d 00:01:08.46000	0.000031	0.00011613	0.0016302	3.7427	C	5	30/08/2020 02:50		0	0	0	0	0	0	0	0	0	0	0	0	0	0
1339	4	5	9	2d 15:50:36.81000	0d 00:01:37.74000	0.00004427	0.0001657	0.00163043	3.7327	C	5	30/08/2020 02:50		0	0	0	0	0	0	0	0	0	0	0	0	0	0
1340	4	5	9	2d 15:51:23.10000	0d 00:02:24.03000	0.00006523	0.00024383	0.0016302	3.7226	C	5	30/08/2020 02:51		0	0	0	0	0	0	0	0	0	0	0	0	0	0
1341	4	5	9	2d 15:53:05.31000	0d 00:04:06.24000	0.00011152	0.00041589	0.00163058	3.7125	C	5	30/08/2020 02:53		0	0	0	0	0	0	0	0	0	0	0	0	0	0
1342	4	5	9	2d 15:58:05.31000	0d 00:09:06.24000	0.00024739	0.00091965	0.00163058	3.7055	C	1	30/08/2020 02:58		0	0	0	0	0	0	0	0	0	0	0	0	0	0
1343	4	5	9	2d 16:03:05.31000	0d 00:14:06.24000	0.00038325	0.00142306	0.0016302	3.7053	C	1	30/08/2020 03:03		0	0	0	0	0	0	0	0	0	0	0	0	0	0
1344	4	5	9	2d 16:08:05.31000	0d 00:19:06.24000	0.00051912	0.00192664	0.0016305	3.7075	C	1	30/08/2020 03:08		0	0	0	0	0	0	0	0	0	0	0	0	0	0
1345	4	5	9	2d 16:13:05.31000	0d 00:24:06.24000	0.00065498	0.00243056	0.00163027	3.7102	C	1	30/08/2020 03:13		0	0	0	0	0	0	0	0	0	0	0	0	0	0
1346	4	5	9	2d 16:18:05.31000	0d 00:29:06.24000	0.00079085	0.00293488	0.00163043	3.7136	C	1	30/08/2020 03:18		0	0	0	0	0	0	0	0	0	0	0	0	0	0
1347	4	5	9	2d 16:23:05.31000	0d 00:34:06.24000	0.00092672	0.00343969	0.0016305	3.7173	C	1	30/08/2020 03:23		0	0	0	0	0	0	0	0	0	0	0	0	0	0
1348	4	5	9	2d 16:28:05.31000	0d 00:39:06.24000	0.00106258	0.00394502	0.0016305	3.7214	C	1	30/08/2020 03:28		0	0	0	0	0	0	0	0	0	0	0	0	0	0
1349	4	5	9	2d 16:33:05.31000	0d 00:44:06.24000	0.00119845	0.00445091	0.00163035	3.7256	C	1	30/08/2020 03:33		0	0	0	0	0	0	0	0	0	0	0	0	0	0
1350	4	5	9	2d 16:38:05.31000	0d 00:49:06.24000	0.00133432	0.00495742	0.0016305	3.7304	C	1	30/08/2020 03:38		0	0	0	0	0	0	0	0	0	0	0	0	0	0
1351	4	5	9	2d 16:43:05.31000	0d 00:54:06.24000	0.00147018	0.00546459	0.00163035	3.7354	C	1	30/08/2020 03:43		0	0	0	0	0	0	0	0	0	0	0	0	0	0
1352	4	5	9	2d 16:48:05.31000	0d 00:59:06.24000	0.00160605	0.00597245	0.00163027	3.7404	C	1	30/08/2020 03:48		0	0	0	0	0	0	0	0	0	0	0	0	0	0
1353	4	5	9	2d 16:53:05.31000	0d 01:04:06.24000	0.00174192	0.00648103	0.00163043	3.7456	C	1	30/08/2020 03:53		0	0	0	0	0	0	0	0	0	0	0	0	0	0
1354	4	5	9	2d 16:58:05.31000	0d 01:09:06.24000	0.00187778	0.00699035	0.00163035	3.7513	C	1	30/08/2020 03:58		0	0	0	0	0	0	0	0	0	0	0	0	0	0
1355	4	5	9	2d 17:03:05.31000	0d 01:14:06.24000	0.00201365	0.00750039	0.00163043	3.7566	C	1	30/08/2020 04:03		0	0	0	0	0	0	0	0	0	0	0	0	0	0
1356	4	5	9	2d 17:08:05.31000	0d 01:19:06.24000	0.00214951	0.00801117	0.00163043	3.7621	C	1	30/08/2020 04:08		0	0	0	0	0	0	0	0	0	0	0	0	0	0
1357	4	5	9	2d 17:13:05.31000	0d 01:24:06.24000	0.00228538	0.00852267	0.00163043	3.7673	C	1	30/08/2020 04:13		0	0	0	0	0	0	0	0	0	0	0	0	0	0
1358	4	5	9	2d 17:18:05.31000	0d 01:29:06.24000	0.00242125	0.0090349	0.0016305	3.7726	C	1	30/08/2020 04:18		0	0	0	0	0	0	0	0	0	0	0	0	0	0
1359	4	5	9	2d 17:23:05.31000	0d 01:34:06.24000	0.00255711	0.00954785	0.00163035	3.7781	C	1	30/08/2020 04:23		0	0	0	0	0	0	0	0	0	0	0	0	0	0
1360	4	5	9	2d 17:28:05.31000	0d 01:39:06.24000	0.00269298	0.0100615	0.00163043	3.7835	C	1	30/08/2020 04:28		0	0	0	0	0	0	0	0	0	0	0	0	0	0
1361	4	5	9	2d 17:33:05.31000	0d 01:44:06.24000	0.00282885	0.010576	0.00163058	3.789	C	1	30/08/2020 04:33		0	0	0	0	0	0	0	0	0	0	0	0	0	0
1362	4	5	9	2d 17:38:05.31000	0d 01:49:06.24000	0.00296471	0.0110912	0.0016305	3.7948	C	1	30/08/2020 04:38		0	0	0	0	0	0	0	0	0	0	0	0	0	0
1363	4	5	9	2d 17:43:05.31000	0d 01:54:06.24000	0.00310058	0.0116072	0.0016302	3.801	C	1	30/08/2020 04:43		0	0	0	0	0	0	0	0	0	0	0	0	0	0
1364	4	5	9	2d 17:48:05.31000	0d 01:59:06.24000	0.00323645	0.012124	0.0016305	3.8073	C	1	30/08/2020 04:48		0	0	0	0	0	0	0	0	0	0	0	0	0	0
1365	4	5	9	2d 17:53:05.31000	0d 02:04:06.24000	0.00337231	0.0126417	0.00163035	3.814	C	1	30/08/2020 04:53		0	0	0	0	0	0	0	0	0	0	0	0	0	0
1366	4	5	9	2d 17:58:05.31000	0d 02:09:06.24000	0.00350818	0.0131604	0.0016302	3.8212	C	1	30/08/2020 04:58		0	0	0	0	0	0	0	0	0	0	0	0	0	0
1367	4	5	9	2d 18:03:05.31000	0d 02:14:06.24000	0.00364404	0.0136801	0.00163043	3.8288	C	1	30/08/2020 05:03		0	0	0	0	0	0	0	0	0	0	0	0	0	0
1368	4	5	9	2d 18:08:05.31000	0d 02:19:06.24000	0.00377991	0.0142009	0.0016305	3.8375	C	1	30/08/2020 05:08		0	0	0	0	0	0	0	0	0	0	0	0	0	0
1369	4	5	9	2d 18:13:05.31000	0d 02:24:06.24000	0.00391578	0.014723	0.00163066	3.8473	C	1	30/08/2020 05:13		0	0	0	0	0	0	0	0	0	0	0	0	0	0
1370	4	5	9	2d 18:17:50.01000	0d 02:28:50.94000	0.00404471	0.0152196	0.00163035	3.8573	C	5	30/08/2020 05:18		0	0	0	0	0	0	0	0	0	0	0	0	0	0
1371	4	5	9	2d 18:22:15.27000	0d 02:33:16.20000	0.00416485	0.0156836	0.00163027	3.8674	C	5	30/08/2020 05:22		0	0	0	0	0	0	0	0	0	0	0	0	0	0
1372	4	5	9	2d 18:26:20.43000	0d 02:37:21.36000	0.00427588	0.0161136	0.0016305	3.8775	C	5	30/08/2020 05:26		0	0	0	0	0	0	0	0	0	0	0	0	0	0
1373	4	5	9	2d 18:30:10.21000	0d 02:41:11.14000	0.00437994	0.0165176	0.0016305	3.8875	C	5	30/08/2020 05:30		0	0	0	0	0	0	0	0	0	0	0	0	0	0
1374	4	5	9	2d 18:33:49.14000	0d 02:44:50.07000	0.00447909	0.0169035	0.00163035	3.8976	C	5	30/08/2020 05:34		0	0	0	0	0	0	0	0	0	0	0	0	0	0
1375	4	5	9	2d 18:37:14.66000	0d 02:48:15.59000	0.00457217	0.0172668	0.00163035	3.9077	C	5	30/08/2020 05:37		0	0	0	0	0	0	0	0	0	0	0	0	0	0
1376	4	5	9	2d 18:40:35.66000	0d 02:51:36.59000	0.0046632	0.0176229	0.00163058	3.9178	C	5	30/08/2020 05:40		0	0	0	0	0	0	0	0	0	0	0	0	0	0
1377	4	5	9	2d 18:43:49.92000	0d 02:54:50.85000	0.00475118	0.017968	0.00163027	3.9278	C	5	30/08/2020 05:44		0	0	0	0	0	0	0	0	0	0	0	0	0	0
1378	4	5	9	2d 18:46:57.66000	0d 02:57:58.59000	0.0048362	0.0183024	0.00163073	3.9379	C	5	30/08/2020 05:47		0	0	0	0	0	0	0	0	0	0	0	0	0	0
1379	4	5	9	2d 18:50:01.23000	0d 03:01:02.16000	0.00491934	0.0186302	0.00163035	3.948	C	5	30/08/2020 05:50		0	0	0	0	0	0	0	0	0	0	0	0	0	0
1380	4	5	9	2d 18:53:00.92000	0d 03:04:01.85000	0.00500072	0.0189519	0.00163035	3.958	C	5	30/08/2020 05:53		0	0	0	0	0	0	0	0	0	0	0	0	0	0
1381	4	5	9	2d 18:55:53.82000	0d 03:06:54.75000	0.00507902	0.0192623	0.00163043	3.9681	C	5	30/08/2020 05:56		0	0	0	0	0	0	0	0	0	0	0	0	0	0
1382	4	5	9	2d 18:58:49.86000	0d 03:09:50.79000	0.00515875	0.019579	0.0016305	3.9782	C	5	30/08/2020 05:59		0	0	0	0	0	0	0	0	0	0	0	0	0	0
1383	4	5	9	2d 19:01:43.41000	0d 03:12:44.34000	0.00523735	0.0198921	0.00163027	3.9883	C	5	30/08/2020 06:02		0	0	0	0	0	0	0	0	0	0	0	0	0	0
1384	4	5	9	2d 19:04:34.12000	0d 03:15:35.05000	0.00531466	0.0202008	0.0016305	3.9983	C	5	30/08/2020 06:04		0	0	0	0	0	0	0	0	0	0	0	0	0	0
1385	4	5	9	2d 19:07:23.81000	0d 03:18:24.74000	0.00539151	0.0205085	0.00163027	4.0085	C	5	30/08/2020 06:07		0	0	0	0	0	0	0	0	0	0	0	0	0	0
1386	4	5	9	2d 19:10:13.09000	0d 03:21:14.02000	0.00546818	0.0208162	0.00163027	4.0186	C	5	30/08/2020 06:10		0	0	0	0	0	0	0	0	0	0	0	0	0	0
1387	4	5	9	2d 19:13:00.00000	0d 03:24:00.93000	0.00554377	0.0211203	0.00163035	4.0287	C	5	30/08/2020 06:13		0	0	0	0	0	0	0	0	0	0	0	0	0	0
1388	4	5	9	2d 19:15:44.90000	0d 03:26:45.83000	0.00561845	0.0214216	0.00163035	4.0388	C	5	30/08/2020 06:16		0	0	0	0	0	0	0	0	0	0	0	0	0	0
1389	4	5	9	2d 19:18:26.87000	0d 03:29:27.80000	0.0056918	0.0217182	0.00163035	4.0488	C	5	30/08/2020 06:18		0	0	0	0	0	0	0	0	0	0	0	0	0	0
1390	4	5	9	2d 19:21:08.50000	0d 03:32:09.43000	0.005765	0.0220149	0.00163043	4.0589	C	5	30/08/2020 06:21		0	0	0	0	0	0	0	0	0	0	0	0	0	0
1391	4	5	9	2d 19:23:48.82000	0d 03:34:49.75000	0.00583761	0.02231	0.00163035	4.069	C	5	30/08/2020 06:24		0	0	0	0	0	0	0	0	0	0	0	0	0	0
1392	4	5	9	2d 19:26:28.39000	0d 03:37:29.32000	0.00590988	0.0226044	0.00163043	4.079	C	5	30/08/2020 06:26		0	0	0	0	0	0	0	0	0	0	0	0	0	0
1393	4	5	9	2d 19:29:04.03000	0d 03:40:04.96000	0.00598037	0.0228923	0.0016302	4.0891	C	5	30/08/2020 06:29		0	0	0	0	0	0	0	0	0	0	0	0	0	0
1394	4	5	9	2d 19:31:39.58000	0d 03:42:40.51000	0.00605081	0.0231807	0.00163027	4.0992	C	5	30/08/2020 06:31		0	0	0	0	0	0	0	0	0	0	0	0	0	0
1395	4	5	9	2d 19:34:13.43000	0d 03:45:14.36000	0.00612049	0.0234667	0.00163027	4.1093	C	5	30/08/2020 06:34		0	0	0	0	0	0	0	0	0	0	0	0	0	0
1396	4	5	9	2d 19:36:43.85000	0d 03:47:44.78000	0.00618861	0.023747	0.0016305	4.1193	C	5	30/08/2020 06:37		0	0	0	0	0	0	0	0	0	0	0	0	0	0
1397	4	5	9	2d 19:39:10.85000	0d 03:50:11.78000	0.00625519	0.0240215	0.00163035	4.1294	C	5	30/08/2020 06:39		0	0	0	0	0	0	0	0	0	0	0	0	0	0
1398	4	5	9	2d 19:41:38.31000	0d 03:52:39.24000	0.00632197	0.0242976	0.00163043	4.1395	C	5	30/08/2020 06:41		0	0	0	0	0	0	0	0	0	0	0	0	0	0
1399	4	5	9	2d 19:44:03.17000	0d 03:55:04.10000	0.00638758	0.0245695	0.00163035	4.1495	C	5	30/08/2020 06:44		0	0	0	0	0	0	0	0	0	0	0	0	0	0
1400	4	5	9	2d 19:46:26.65000	0d 03:57:27.58000	0.00645256	0.0248395	0.00163005	4.1596	C	5	30/08/2020 06:46		0	0	0	0	0	0	0	0	0	0	0	0	0	0
1401	4	5	9	2d 19:48:49.46000	0d 03:59:50.39000	0.00651723	0.0251089	0.00163035	4.1697	C	5	30/08/2020 06:49		0	0	0	0	0	0	0	0	0	0	0	0	0	0
1402	4	5	9	2d 19:51:11.24000	0d 04:02:12.17000	0.00658144	0.0253769	0.00163027	4.1798	C	5	30/08/2020 06:51		0	0	0	0	0	0	0	0	0	0	0	0	0	0
1403	4	5	9	2d 19:53:29.52000	0d 04:04:30.45000	0.00664407	0.025639	0.0016305	4.1898	C	5	30/08/2020 06:53		0	0	0	0	0	0	0	0	0	0	0	0	0	0
1404	4	5	9	2d 19:55:47.97000	0d 04:06:48.90000	0.00670677	0.025902	0.00163043	4.2	C	133	30/08/2020 06:56		0	0	0	0	0	0	0	0	0	0	0	0	0	0
1405	4	5	10	2d 19:55:47.98000	0d 00:00:00.01000	0.00670677	0.025902	0.00162379	4.1996	C	0	30/08/2020 06:56		0	0	0	0	0	0	0	0	0	0	0	0	0	0
1406	4	5	10	2d 19:56:12.89000	0d 00:00:24.92000	0.00671774	0.0259481	0.00152361	4.2	C	4	30/08/2020 06:56		0	0	0	0	0	0	0	0	0	0	0	0	0	0
1407	4	5	10	2d 19:56:37.76000	0d 00:00:49.79000	0.00672791	0.0259908	0.00142344	4.2	C	4	30/08/2020 06:56		0	0	0	0	0	0	0	0	0	0	0	0	0	0
1408	4	5	10	2d 19:57:09.23000	0d 00:01:21.26000	0.0067399	0.0260412	0.00132341	4.2002	C	4	30/08/2020 06:57		0	0	0	0	0	0	0	0	0	0	0	0	0	0
1409	4	5	10	2d 19:57:46.60000	0d 00:01:58.63000	0.00675311	0.0260967	0.00122339	4.2	C	4	30/08/2020 06:58		0	0	0	0	0	0	0	0	0	0	0	0	0	0
1410	4	5	10	2d 19:58:30.41000	0d 00:02:42.44000	0.00676737	0.0261566	0.00112337	4.2	C	4	30/08/2020 06:58		0	0	0	0	0	0	0	0	0	0	0	0	0	0
1411	4	5	10	2d 19:59:18.84000	0d 00:03:30.87000	0.0067818	0.0262171	0.00102319	4.2002	C	4	30/08/2020 06:59		0	0	0	0	0	0	0	0	0	0	0	0	0	0
1412	4	5	10	2d 20:00:12.97000	0d 00:04:25.00000	0.00679642	0.0262786	0.00092317	4.2	C	4	30/08/2020 07:00		0	0	0	0	0	0	0	0	0	0	0	0	0	0
1413	4	5	10	2d 20:01:15.07000	0d 00:05:27.10000	0.00681148	0.0263418	0.00082307	4.2	C	4	30/08/2020 07:01		0	0	0	0	0	0	0	0	0	0	0	0	0	0
1414	4	5	10	2d 20:02:25.97000	0d 00:06:38.00000	0.0068267	0.0264058	0.0007229	4.2002	C	4	30/08/2020 07:02		0	0	0	0	0	0	0	0	0	0	0	0	0	0
1415	4	5	10	2d 20:03:47.73000	0d 00:07:59.76000	0.00684201	0.02647	0.0006228	4.2	C	4	30/08/2020 07:04		0	0	0	0	0	0	0	0	0	0	0	0	0	0
1416	4	5	10	2d 20:05:29.89000	0d 00:09:41.92000	0.00685827	0.0265383	0.00052277	4.2	C	4	30/08/2020 07:05		0	0	0	0	0	0	0	0	0	0	0	0	0	0
1417	4	5	10	2d 20:07:32.30000	0d 00:11:44.33000	0.00687432	0.0266057	0.00042275	4.2	C	4	30/08/2020 07:07		0	0	0	0	0	0	0	0	0	0	0	0	0	0
1418	4	5	10	2d 20:10:16.70000	0d 00:14:28.73000	0.00689131	0.0266771	0.00032273	4.2	C	4	30/08/2020 07:10		0	0	0	0	0	0	0	0	0	0	0	0	0	0
1419	4	5	10	2d 20:14:14.70000	0d 00:18:26.73000	0.00690912	0.0267519	0.00022271	4.2	C	4	30/08/2020 07:14		0	0	0	0	0	0	0	0	0	0	0	0	0	0
1420	4	5	10	2d 20:17:39.32000	0d 00:21:51.35000	0.00692004	0.0267978	0.00016297	4.1999	C	132	30/08/2020 07:17		0	0	0	0	0	0	0	0	0	0	0	0	0	0
1421	4	5	11	2d 20:17:39.33000	0d 00:00:00.01000	0	0	0	4.1984	R	0	30/08/2020 07:17		0	0	0	0	0	0	0	0	0	0	0	0	0	0
1422	4	5	11	2d 20:17:41.33000	0d 00:00:02.01000	0	0	0	4.1978	R	1	30/08/2020 07:18		0	0	0	0	0	0	0	0	0	0	0	0	0	0
1423	4	5	11	2d 20:17:43.33000	0d 00:00:04.01000	0	0	0	4.1979	R	1	30/08/2020 07:18		0	0	0	0	0	0	0	0	0	0	0	0	0	0
1424	4	5	11	2d 20:17:45.33000	0d 00:00:06.01000	0	0	0	4.1976	R	1	30/08/2020 07:18		0	0	0	0	0	0	0	0	0	0	0	0	0	0
1425	4	5	11	2d 20:17:47.33000	0d 00:00:08.01000	0	0	0	4.1976	R	1	30/08/2020 07:18		0	0	0	0	0	0	0	0	0	0	0	0	0	0
1426	4	5	11	2d 20:17:49.32000	0d 00:00:10.00000	0	0	0	4.1976	R	129	30/08/2020 07:18		0	0	0	0	0	0	0	0	0	0	0	0	0	0
1427	4	5	12	2d 20:17:49.36000	0d 00:00:00.04000	0.00000002	0.00000008	0.00163104	4.1805	D	0	30/08/2020 07:18		0	0	0	0	0	0	0	0	0	0	0	0	0	0
1428	4	5	12	2d 20:18:06.43000	0d 00:00:17.11000	0.00000775	0.00003234	0.00163027	4.1703	D	5	30/08/2020 07:18		0	0	0	0	0	0	0	0	0	0	0	0	0	0
1429	4	5	12	2d 20:18:46.05000	0d 00:00:56.73000	0.00002569	0.00010708	0.00163027	4.1602	D	5	30/08/2020 07:19		0	0	0	0	0	0	0	0	0	0	0	0	0	0
1430	4	5	12	2d 20:19:55.66000	0d 00:02:06.34000	0.00005722	0.00023806	0.00163027	4.15	D	5	30/08/2020 07:20		0	0	0	0	0	0	0	0	0	0	0	0	0	0
1431	4	5	12	2d 20:21:39.10000	0d 00:03:49.78000	0.00010406	0.00043224	0.00163043	4.1399	D	5	30/08/2020 07:21		0	0	0	0	0	0	0	0	0	0	0	0	0	0
1432	4	5	12	2d 20:23:38.68000	0d 00:05:49.36000	0.00015822	0.00065617	0.00163035	4.1299	D	5	30/08/2020 07:23		0	0	0	0	0	0	0	0	0	0	0	0	0	0
1433	4	5	12	2d 20:25:41.96000	0d 00:07:52.64000	0.00021405	0.00088648	0.0016305	4.1198	D	5	30/08/2020 07:26		0	0	0	0	0	0	0	0	0	0	0	0	0	0
1434	4	5	12	2d 20:27:52.25000	0d 00:10:02.93000	0.00027306	0.00112928	0.00163043	4.1097	D	5	30/08/2020 07:28		0	0	0	0	0	0	0	0	0	0	0	0	0	0
1435	4	5	12	2d 20:30:04.33000	0d 00:12:15.01000	0.00033288	0.00137483	0.00163043	4.0996	D	5	30/08/2020 07:30		0	0	0	0	0	0	0	0	0	0	0	0	0	0
1436	4	5	12	2d 20:32:17.84000	0d 00:14:28.52000	0.00039334	0.00162242	0.00163043	4.0896	D	5	30/08/2020 07:32		0	0	0	0	0	0	0	0	0	0	0	0	0	0
1437	4	5	12	2d 20:34:35.90000	0d 00:16:46.58000	0.00045587	0.00187782	0.0016305	4.0795	D	5	30/08/2020 07:34		0	0	0	0	0	0	0	0	0	0	0	0	0	0
1438	4	5	12	2d 20:36:55.13000	0d 00:19:05.81000	0.00051892	0.00213474	0.00163027	4.0694	D	5	30/08/2020 07:37		0	0	0	0	0	0	0	0	0	0	0	0	0	0
1439	4	5	12	2d 20:39:15.10000	0d 00:21:25.78000	0.00058231	0.00239239	0.0016302	4.0592	D	5	30/08/2020 07:39		0	0	0	0	0	0	0	0	0	0	0	0	0	0
1440	4	5	12	2d 20:41:39.98000	0d 00:23:50.66000	0.00064793	0.00265841	0.00163035	4.0491	D	5	30/08/2020 07:42		0	0	0	0	0	0	0	0	0	0	0	0	0	0
1441	4	5	12	2d 20:44:03.62000	0d 00:26:14.30000	0.00071298	0.0029215	0.00163035	4.0391	D	5	30/08/2020 07:44		0	0	0	0	0	0	0	0	0	0	0	0	0	0
1442	4	5	12	2d 20:46:30.47000	0d 00:28:41.15000	0.00077949	0.00318981	0.00163027	4.029	D	5	30/08/2020 07:46		0	0	0	0	0	0	0	0	0	0	0	0	0	0
1443	4	5	12	2d 20:48:59.95000	0d 00:31:10.63000	0.00084719	0.00346223	0.00163043	4.0189	D	5	30/08/2020 07:49		0	0	0	0	0	0	0	0	0	0	0	0	0	0
1444	4	5	12	2d 20:51:32.80000	0d 00:33:43.48000	0.00091641	0.00374009	0.0016305	4.0089	D	5	30/08/2020 07:51		0	0	0	0	0	0	0	0	0	0	0	0	0	0
1445	4	5	12	2d 20:54:06.82000	0d 00:36:17.50000	0.00098616	0.00401938	0.00163043	3.9988	D	5	30/08/2020 07:54		0	0	0	0	0	0	0	0	0	0	0	0	0	0
1446	4	5	12	2d 20:56:41.22000	0d 00:38:51.90000	0.00105609	0.00429865	0.00163035	3.9887	D	5	30/08/2020 07:57		0	0	0	0	0	0	0	0	0	0	0	0	0	0
1447	4	5	12	2d 20:59:18.28000	0d 00:41:28.96000	0.00112722	0.00458202	0.00163043	3.9786	D	5	30/08/2020 07:59		0	0	0	0	0	0	0	0	0	0	0	0	0	0
1448	4	5	12	2d 21:01:57.67000	0d 00:44:08.35000	0.00119941	0.00486886	0.0016305	3.9686	D	5	30/08/2020 08:02		0	0	0	0	0	0	0	0	0	0	0	0	0	0
1449	4	5	12	2d 21:04:37.42000	0d 00:46:48.10000	0.00127175	0.00515563	0.00163043	3.9583	D	5	30/08/2020 08:04		0	0	0	0	0	0	0	0	0	0	0	0	0	0
1450	4	5	12	2d 21:07:20.08000	0d 00:49:30.76000	0.00134542	0.00544687	0.00163066	3.9483	D	5	30/08/2020 08:07		0	0	0	0	0	0	0	0	0	0	0	0	0	0
1451	4	5	12	2d 21:10:04.65000	0d 00:52:15.33000	0.00141995	0.00574077	0.00163027	3.9382	D	5	30/08/2020 08:10		0	0	0	0	0	0	0	0	0	0	0	0	0	0
1452	4	5	12	2d 21:12:47.89000	0d 00:54:58.57000	0.00149388	0.00603156	0.00163035	3.9281	D	5	30/08/2020 08:13		0	0	0	0	0	0	0	0	0	0	0	0	0	0
1453	4	5	12	2d 21:15:34.25000	0d 00:57:44.93000	0.00156922	0.00632714	0.00163027	3.9181	D	5	30/08/2020 08:15		0	0	0	0	0	0	0	0	0	0	0	0	0	0
1454	4	5	12	2d 21:18:20.26000	0d 01:00:30.94000	0.00164441	0.00662134	0.00163058	3.908	D	5	30/08/2020 08:18		0	0	0	0	0	0	0	0	0	0	0	0	0	0
1455	4	5	12	2d 21:21:06.80000	0d 01:03:17.48000	0.00171983	0.00691573	0.00163043	3.8978	D	5	30/08/2020 08:21		0	0	0	0	0	0	0	0	0	0	0	0	0	0
1456	4	5	12	2d 21:24:00.86000	0d 01:06:11.54000	0.00179866	0.00722261	0.0016305	3.8875	D	5	30/08/2020 08:24		0	0	0	0	0	0	0	0	0	0	0	0	0	0
1457	4	5	12	2d 21:26:53.77000	0d 01:09:04.45000	0.00187697	0.00752666	0.00163035	3.8775	D	5	30/08/2020 08:27		0	0	0	0	0	0	0	0	0	0	0	0	0	0
1458	4	5	12	2d 21:29:48.37000	0d 01:11:59.05000	0.00195605	0.00783288	0.00163043	3.8672	D	5	30/08/2020 08:30		0	0	0	0	0	0	0	0	0	0	0	0	0	0
1459	4	5	12	2d 21:32:50.05000	0d 01:15:00.73000	0.00203833	0.00815068	0.00163043	3.8572	D	5	30/08/2020 08:33		0	0	0	0	0	0	0	0	0	0	0	0	0	0
1460	4	5	12	2d 21:35:51.24000	0d 01:18:01.92000	0.00212038	0.00846679	0.00163027	3.8471	D	5	30/08/2020 08:36		0	0	0	0	0	0	0	0	0	0	0	0	0	0
1461	4	5	12	2d 21:38:56.46000	0d 01:21:07.14000	0.00220427	0.00878908	0.00163035	3.837	D	5	30/08/2020 08:39		0	0	0	0	0	0	0	0	0	0	0	0	0	0
1462	4	5	12	2d 21:42:07.06000	0d 01:24:17.74000	0.00229059	0.00911987	0.00163043	3.827	D	5	30/08/2020 08:42		0	0	0	0	0	0	0	0	0	0	0	0	0	0
1463	4	5	12	2d 21:45:22.45000	0d 01:27:33.13000	0.00237908	0.00945808	0.00163043	3.8169	D	5	30/08/2020 08:45		0	0	0	0	0	0	0	0	0	0	0	0	0	0
1464	4	5	12	2d 21:48:47.01000	0d 01:30:57.69000	0.00247172	0.00981124	0.00163058	3.8068	D	5	30/08/2020 08:49		0	0	0	0	0	0	0	0	0	0	0	0	0	0
1465	4	5	12	2d 21:52:23.37000	0d 01:34:34.05000	0.00256971	0.0101838	0.00163043	3.7966	D	5	30/08/2020 08:52		0	0	0	0	0	0	0	0	0	0	0	0	0	0
1466	4	5	12	2d 21:56:09.43000	0d 01:38:20.11000	0.00267209	0.010572	0.00163043	3.7865	D	5	30/08/2020 08:56		0	0	0	0	0	0	0	0	0	0	0	0	0	0
1467	4	5	12	2d 22:00:12.05000	0d 01:42:22.73000	0.00278197	0.0109875	0.00163027	3.7765	D	5	30/08/2020 09:00		0	0	0	0	0	0	0	0	0	0	0	0	0	0
1468	4	5	12	2d 22:04:24.14000	0d 01:46:34.82000	0.00289614	0.0114181	0.00163035	3.7662	D	5	30/08/2020 09:04		0	0	0	0	0	0	0	0	0	0	0	0	0	0
1469	4	5	12	2d 22:09:00.73000	0d 01:51:11.41000	0.0030214	0.0118892	0.00163043	3.7562	D	5	30/08/2020 09:09		0	0	0	0	0	0	0	0	0	0	0	0	0	0
1470	4	5	12	2d 22:13:50.93000	0d 01:56:01.61000	0.00315283	0.0123823	0.00163043	3.7459	D	5	30/08/2020 09:14		0	0	0	0	0	0	0	0	0	0	0	0	0	0
1471	4	5	12	2d 22:18:50.93000	0d 02:01:01.61000	0.0032887	0.0128906	0.0016305	3.7365	D	1	30/08/2020 09:19		0	0	0	0	0	0	0	0	0	0	0	0	0	0
1472	4	5	12	2d 22:23:50.93000	0d 02:06:01.61000	0.00342456	0.0133976	0.00163035	3.7272	D	1	30/08/2020 09:24		0	0	0	0	0	0	0	0	0	0	0	0	0	0
1473	4	5	12	2d 22:28:40.97000	0d 02:10:51.65000	0.00355592	0.0138865	0.00163058	3.7171	D	5	30/08/2020 09:29		0	0	0	0	0	0	0	0	0	0	0	0	0	0
1474	4	5	12	2d 22:33:40.97000	0d 02:15:51.65000	0.00369178	0.0143909	0.0016305	3.7079	D	1	30/08/2020 09:34		0	0	0	0	0	0	0	0	0	0	0	0	0	0
1475	4	5	12	2d 22:38:40.97000	0d 02:20:51.65000	0.00382765	0.0148941	0.00163035	3.6986	D	1	30/08/2020 09:39		0	0	0	0	0	0	0	0	0	0	0	0	0	0
1476	4	5	12	2d 22:43:29.51000	0d 02:25:40.19000	0.00395833	0.0153767	0.00163043	3.6886	D	5	30/08/2020 09:43		0	0	0	0	0	0	0	0	0	0	0	0	0	0
1477	4	5	12	2d 22:47:58.93000	0d 02:30:09.61000	0.00408034	0.0158262	0.00163043	3.6785	D	5	30/08/2020 09:48		0	0	0	0	0	0	0	0	0	0	0	0	0	0
1478	4	5	12	2d 22:51:57.60000	0d 02:34:08.28000	0.00418843	0.0162233	0.00163043	3.6684	D	5	30/08/2020 09:52		0	0	0	0	0	0	0	0	0	0	0	0	0	0
1479	4	5	12	2d 22:55:33.08000	0d 02:37:43.76000	0.00428602	0.0165809	0.0016302	3.6584	D	5	30/08/2020 09:55		0	0	0	0	0	0	0	0	0	0	0	0	0	0
1480	4	5	12	2d 22:58:36.69000	0d 02:40:47.37000	0.00436918	0.0168847	0.00163035	3.6483	D	5	30/08/2020 09:58		0	0	0	0	0	0	0	0	0	0	0	0	0	0
1481	4	5	12	2d 23:01:26.43000	0d 02:43:37.11000	0.00444605	0.0171648	0.00163043	3.6382	D	5	30/08/2020 10:01		0	0	0	0	0	0	0	0	0	0	0	0	0	0
1482	4	5	12	2d 23:03:53.83000	0d 02:46:04.51000	0.00451281	0.0174073	0.00163035	3.6281	D	5	30/08/2020 10:04		0	0	0	0	0	0	0	0	0	0	0	0	0	0
1483	4	5	12	2d 23:06:11.28000	0d 02:48:21.96000	0.00457506	0.0176329	0.0016305	3.6181	D	5	30/08/2020 10:06		0	0	0	0	0	0	0	0	0	0	0	0	0	0
1484	4	5	12	2d 23:08:21.63000	0d 02:50:32.31000	0.00463409	0.0178462	0.00163043	3.608	D	5	30/08/2020 10:08		0	0	0	0	0	0	0	0	0	0	0	0	0	0
1485	4	5	12	2d 23:10:28.27000	0d 02:52:38.95000	0.00469144	0.0180528	0.00163035	3.5978	D	5	30/08/2020 10:10		0	0	0	0	0	0	0	0	0	0	0	0	0	0
1486	4	5	12	2d 23:12:31.44000	0d 02:54:42.12000	0.00474722	0.0182532	0.00163035	3.5877	D	5	30/08/2020 10:12		0	0	0	0	0	0	0	0	0	0	0	0	0	0
1487	4	5	12	2d 23:14:26.38000	0d 02:56:37.06000	0.00479928	0.0184397	0.0016305	3.5776	D	5	30/08/2020 10:14		0	0	0	0	0	0	0	0	0	0	0	0	0	0
1488	4	5	12	2d 23:16:13.72000	0d 02:58:24.40000	0.00484789	0.0186134	0.0016305	3.5676	D	5	30/08/2020 10:16		0	0	0	0	0	0	0	0	0	0	0	0	0	0
1489	4	5	12	2d 23:17:56.88000	0d 03:00:07.56000	0.00489461	0.0187799	0.00163035	3.5573	D	5	30/08/2020 10:18		0	0	0	0	0	0	0	0	0	0	0	0	0	0
1490	4	5	12	2d 23:19:34.55000	0d 03:01:45.23000	0.00493885	0.018937	0.00163012	3.5473	D	5	30/08/2020 10:19		0	0	0	0	0	0	0	0	0	0	0	0	0	0
1491	4	5	12	2d 23:21:06.94000	0d 03:03:17.62000	0.00498069	0.0190852	0.0016305	3.5372	D	5	30/08/2020 10:21		0	0	0	0	0	0	0	0	0	0	0	0	0	0
1492	4	5	12	2d 23:22:37.45000	0d 03:04:48.13000	0.00502168	0.01923	0.0016305	3.5271	D	5	30/08/2020 10:22		0	0	0	0	0	0	0	0	0	0	0	0	0	0
1493	4	5	12	2d 23:24:00.64000	0d 03:06:11.32000	0.00505936	0.0193627	0.00163058	3.5171	D	5	30/08/2020 10:24		0	0	0	0	0	0	0	0	0	0	0	0	0	0
1494	4	5	12	2d 23:25:22.59000	0d 03:07:33.27000	0.00509647	0.0194931	0.00163027	3.507	D	5	30/08/2020 10:25		0	0	0	0	0	0	0	0	0	0	0	0	0	0
1495	4	5	12	2d 23:26:46.92000	0d 03:08:57.60000	0.00513466	0.0196268	0.00163043	3.4969	D	5	30/08/2020 10:27		0	0	0	0	0	0	0	0	0	0	0	0	0	0
1496	4	5	12	2d 23:28:06.60000	0d 03:10:17.28000	0.00517075	0.0197528	0.00163043	3.4868	D	5	30/08/2020 10:28		0	0	0	0	0	0	0	0	0	0	0	0	0	0
1497	4	5	12	2d 23:29:36.47000	0d 03:11:47.15000	0.00521145	0.0198946	0.00163035	3.4768	D	5	30/08/2020 10:29		0	0	0	0	0	0	0	0	0	0	0	0	0	0
1498	4	5	12	2d 23:31:03.39000	0d 03:13:14.07000	0.00525081	0.0200312	0.00163035	3.4667	D	5	30/08/2020 10:31		0	0	0	0	0	0	0	0	0	0	0	0	0	0
1499	4	5	12	2d 23:32:44.52000	0d 03:14:55.20000	0.00529661	0.0201898	0.0016305	3.4565	D	5	30/08/2020 10:33		0	0	0	0	0	0	0	0	0	0	0	0	0	0
1500	4	5	12	2d 23:34:55.40000	0d 03:17:06.08000	0.00535589	0.0203944	0.00163043	3.4464	D	5	30/08/2020 10:35		0	0	0	0	0	0	0	0	0	0	0	0	0	0
1501	4	5	12	2d 23:37:37.98000	0d 03:19:48.66000	0.00542952	0.0206478	0.00163043	3.4363	D	5	30/08/2020 10:37		0	0	0	0	0	0	0	0	0	0	0	0	0	0
1502	4	5	12	2d 23:42:12.98000	0d 03:24:23.66000	0.00555406	0.0210751	0.00163058	3.4263	D	5	30/08/2020 10:42		0	0	0	0	0	0	0	0	0	0	0	0	0	0
1503	4	5	12	2d 23:47:12.98000	0d 03:29:23.66000	0.00568993	0.0215401	0.00163027	3.4182	D	1	30/08/2020 10:47		0	0	0	0	0	0	0	0	0	0	0	0	0	0
1504	4	5	12	2d 23:51:46.08000	0d 03:33:56.76000	0.00581361	0.0219624	0.00163043	3.4079	D	5	30/08/2020 10:52		0	0	0	0	0	0	0	0	0	0	0	0	0	0
1505	4	5	12	2d 23:56:46.08000	0d 03:38:56.76000	0.00594948	0.0224247	0.00163043	3.398	D	1	30/08/2020 10:57		0	0	0	0	0	0	0	0	0	0	0	0	0	0
1506	4	5	12	3d 00:01:05.11000	0d 03:43:15.79000	0.00606679	0.0228228	0.00163035	3.388	D	5	30/08/2020 11:01		0	0	0	0	0	0	0	0	0	0	0	0	0	0
1507	4	5	12	3d 00:04:50.13000	0d 03:47:00.81000	0.0061687	0.0231675	0.00163058	3.3779	D	5	30/08/2020 11:05		0	0	0	0	0	0	0	0	0	0	0	0	0	0
1508	4	5	12	3d 00:08:05.00000	0d 03:50:15.68000	0.00625695	0.0234652	0.00163035	3.3678	D	5	30/08/2020 11:08		0	0	0	0	0	0	0	0	0	0	0	0	0	0
1509	4	5	12	3d 00:10:39.13000	0d 03:52:49.81000	0.00632676	0.0237	0.00163035	3.3577	D	5	30/08/2020 11:10		0	0	0	0	0	0	0	0	0	0	0	0	0	0
1510	4	5	12	3d 00:12:56.11000	0d 03:55:06.79000	0.00638879	0.023908	0.00163027	3.3477	D	5	30/08/2020 11:13		0	0	0	0	0	0	0	0	0	0	0	0	0	0
1511	4	5	12	3d 00:14:54.38000	0d 03:57:05.06000	0.00644236	0.0240871	0.00163073	3.3375	D	5	30/08/2020 11:15		0	0	0	0	0	0	0	0	0	0	0	0	0	0
1512	4	5	12	3d 00:16:30.35000	0d 03:58:41.03000	0.00648582	0.024232	0.00163058	3.3274	D	5	30/08/2020 11:16		0	0	0	0	0	0	0	0	0	0	0	0	0	0
1513	4	5	12	3d 00:17:52.19000	0d 04:00:02.87000	0.00652289	0.0243551	0.00163043	3.3173	D	5	30/08/2020 11:18		0	0	0	0	0	0	0	0	0	0	0	0	0	0
1514	4	5	12	3d 00:19:06.87000	0d 04:01:17.55000	0.00655671	0.0244671	0.00163043	3.3069	D	5	30/08/2020 11:19		0	0	0	0	0	0	0	0	0	0	0	0	0	0
1515	4	5	12	3d 00:20:08.85000	0d 04:02:19.53000	0.00658478	0.0245598	0.00163035	3.2969	D	5	30/08/2020 11:20		0	0	0	0	0	0	0	0	0	0	0	0	0	0
1516	4	5	12	3d 00:20:59.52000	0d 04:03:10.20000	0.00660772	0.0246354	0.00163043	3.2868	D	5	30/08/2020 11:21		0	0	0	0	0	0	0	0	0	0	0	0	0	0
1517	4	5	12	3d 00:21:47.22000	0d 04:03:57.90000	0.00662933	0.0247063	0.00163027	3.2767	D	5	30/08/2020 11:22		0	0	0	0	0	0	0	0	0	0	0	0	0	0
1518	4	5	12	3d 00:22:33.59000	0d 04:04:44.27000	0.00665033	0.024775	0.00163035	3.2667	D	5	30/08/2020 11:22		0	0	0	0	0	0	0	0	0	0	0	0	0	0
1519	4	5	12	3d 00:23:11.15000	0d 04:05:21.83000	0.00666734	0.0248305	0.00163043	3.2566	D	5	30/08/2020 11:23		0	0	0	0	0	0	0	0	0	0	0	0	0	0
1520	4	5	12	3d 00:23:44.80000	0d 04:05:55.48000	0.00668258	0.02488	0.00163043	3.2465	D	5	30/08/2020 11:24		0	0	0	0	0	0	0	0	0	0	0	0	0	0
1521	4	5	12	3d 00:24:13.24000	0d 04:06:23.92000	0.00669546	0.0249218	0.00163043	3.2364	D	5	30/08/2020 11:24		0	0	0	0	0	0	0	0	0	0	0	0	0	0
1522	4	5	12	3d 00:24:39.55000	0d 04:06:50.23000	0.00670737	0.0249603	0.00163027	3.2264	D	5	30/08/2020 11:24		0	0	0	0	0	0	0	0	0	0	0	0	0	0
1523	4	5	12	3d 00:25:03.51000	0d 04:07:14.19000	0.00671822	0.0249952	0.00163027	3.2163	D	5	30/08/2020 11:25		0	0	0	0	0	0	0	0	0	0	0	0	0	0
1524	4	5	12	3d 00:25:24.74000	0d 04:07:35.42000	0.00672784	0.0250261	0.00163043	3.2061	D	5	30/08/2020 11:25		0	0	0	0	0	0	0	0	0	0	0	0	0	0
1525	4	5	12	3d 00:25:44.04000	0d 04:07:54.72000	0.00673658	0.0250541	0.0016305	3.1958	D	5	30/08/2020 11:26		0	0	0	0	0	0	0	0	0	0	0	0	0	0
1526	4	5	12	3d 00:26:01.97000	0d 04:08:12.65000	0.0067447	0.02508	0.0016305	3.1856	D	5	30/08/2020 11:26		0	0	0	0	0	0	0	0	0	0	0	0	0	0
1527	4	5	12	3d 00:26:17.70000	0d 04:08:28.38000	0.00675182	0.0251027	0.0016305	3.1756	D	5	30/08/2020 11:26		0	0	0	0	0	0	0	0	0	0	0	0	0	0
1528	4	5	12	3d 00:26:32.03000	0d 04:08:42.71000	0.00675831	0.0251232	0.00163035	3.1653	D	5	30/08/2020 11:26		0	0	0	0	0	0	0	0	0	0	0	0	0	0
1529	4	5	12	3d 00:26:45.35000	0d 04:08:56.03000	0.00676435	0.0251423	0.0016305	3.1551	D	5	30/08/2020 11:27		0	0	0	0	0	0	0	0	0	0	0	0	0	0
1530	4	5	12	3d 00:26:57.72000	0d 04:09:08.40000	0.00676995	0.02516	0.00163058	3.1447	D	5	30/08/2020 11:27		0	0	0	0	0	0	0	0	0	0	0	0	0	0
1531	4	5	12	3d 00:27:09.07000	0d 04:09:19.75000	0.00677509	0.0251761	0.00163035	3.1347	D	5	30/08/2020 11:27		0	0	0	0	0	0	0	0	0	0	0	0	0	0
1532	4	5	12	3d 00:27:19.52000	0d 04:09:30.20000	0.00677982	0.0251909	0.00163035	3.1246	D	5	30/08/2020 11:27		0	0	0	0	0	0	0	0	0	0	0	0	0	0
1533	4	5	12	3d 00:27:28.97000	0d 04:09:39.65000	0.0067841	0.0252043	0.0016305	3.1145	D	5	30/08/2020 11:27		0	0	0	0	0	0	0	0	0	0	0	0	0	0
1534	4	5	12	3d 00:27:38.55000	0d 04:09:49.23000	0.00678844	0.0252178	0.00163043	3.1043	D	5	30/08/2020 11:27		0	0	0	0	0	0	0	0	0	0	0	0	0	0
1535	4	5	12	3d 00:27:47.26000	0d 04:09:57.94000	0.00679239	0.02523	0.00163043	3.0942	D	5	30/08/2020 11:28		0	0	0	0	0	0	0	0	0	0	0	0	0	0
1536	4	5	12	3d 00:27:55.45000	0d 04:10:06.13000	0.00679609	0.0252414	0.00163035	3.084	D	5	30/08/2020 11:28		0	0	0	0	0	0	0	0	0	0	0	0	0	0
1537	4	5	12	3d 00:28:03.28000	0d 04:10:13.96000	0.00679964	0.0252524	0.00163035	3.0738	D	5	30/08/2020 11:28		0	0	0	0	0	0	0	0	0	0	0	0	0	0
1538	4	5	12	3d 00:28:10.78000	0d 04:10:21.46000	0.00680304	0.0252628	0.0016305	3.0637	D	5	30/08/2020 11:28		0	0	0	0	0	0	0	0	0	0	0	0	0	0
1539	4	5	12	3d 00:28:17.55000	0d 04:10:28.23000	0.0068061	0.0252722	0.00163035	3.0536	D	5	30/08/2020 11:28		0	0	0	0	0	0	0	0	0	0	0	0	0	0
1540	4	5	12	3d 00:28:24.36000	0d 04:10:35.04000	0.00680919	0.0252816	0.00163035	3.0433	D	5	30/08/2020 11:28		0	0	0	0	0	0	0	0	0	0	0	0	0	0
1541	4	5	12	3d 00:28:30.89000	0d 04:10:41.57000	0.00681214	0.0252905	0.00163035	3.033	D	5	30/08/2020 11:28		0	0	0	0	0	0	0	0	0	0	0	0	0	0
1542	4	5	12	3d 00:28:37.09000	0d 04:10:47.77000	0.00681495	0.0252991	0.00163043	3.0228	D	5	30/08/2020 11:28		0	0	0	0	0	0	0	0	0	0	0	0	0	0
1543	4	5	12	3d 00:28:43.08000	0d 04:10:53.76000	0.00681767	0.0253072	0.00163027	3.0127	D	5	30/08/2020 11:29		0	0	0	0	0	0	0	0	0	0	0	0	0	0
1544	4	5	12	3d 00:28:48.64000	0d 04:10:59.32000	0.00682018	0.0253148	0.0016305	3.0025	D	5	30/08/2020 11:29		0	0	0	0	0	0	0	0	0	0	0	0	0	0
1545	4	5	12	3d 00:28:54.17000	0d 04:11:04.85000	0.00682269	0.0253223	0.00163035	2.9923	D	5	30/08/2020 11:29		0	0	0	0	0	0	0	0	0	0	0	0	0	0
1546	4	5	12	3d 00:28:59.51000	0d 04:11:10.19000	0.00682511	0.0253295	0.00163035	2.9819	D	5	30/08/2020 11:29		0	0	0	0	0	0	0	0	0	0	0	0	0	0
1547	4	5	12	3d 00:29:04.60000	0d 04:11:15.28000	0.00682741	0.0253364	0.00163043	2.9717	D	5	30/08/2020 11:29		0	0	0	0	0	0	0	0	0	0	0	0	0	0
1548	4	5	12	3d 00:29:09.55000	0d 04:11:20.23000	0.00682965	0.0253431	0.00163043	2.9613	D	5	30/08/2020 11:29		0	0	0	0	0	0	0	0	0	0	0	0	0	0
1549	4	5	12	3d 00:29:14.31000	0d 04:11:24.99000	0.00683181	0.0253494	0.0016305	2.9511	D	5	30/08/2020 11:29		0	0	0	0	0	0	0	0	0	0	0	0	0	0
1550	4	5	12	3d 00:29:19.08000	0d 04:11:29.76000	0.00683397	0.0253558	0.00163043	2.9409	D	5	30/08/2020 11:29		0	0	0	0	0	0	0	0	0	0	0	0	0	0
1551	4	5	12	3d 00:29:23.46000	0d 04:11:34.14000	0.00683595	0.0253616	0.00163035	2.9308	D	5	30/08/2020 11:29		0	0	0	0	0	0	0	0	0	0	0	0	0	0
1552	4	5	12	3d 00:29:27.77000	0d 04:11:38.45000	0.0068379	0.0253673	0.00163073	2.9204	D	5	30/08/2020 11:29		0	0	0	0	0	0	0	0	0	0	0	0	0	0
1553	4	5	12	3d 00:29:32.05000	0d 04:11:42.73000	0.00683984	0.025373	0.0016305	2.9099	D	5	30/08/2020 11:29		0	0	0	0	0	0	0	0	0	0	0	0	0	0
1554	4	5	12	3d 00:29:36.16000	0d 04:11:46.84000	0.0068417	0.0253784	0.00163035	2.8998	D	5	30/08/2020 11:29		0	0	0	0	0	0	0	0	0	0	0	0	0	0
1555	4	5	12	3d 00:29:40.00000	0d 04:11:50.68000	0.00684344	0.0253834	0.0016305	2.8898	D	5	30/08/2020 11:30		0	0	0	0	0	0	0	0	0	0	0	0	0	0
1556	4	5	12	3d 00:29:43.73000	0d 04:11:54.41000	0.00684513	0.0253883	0.00163035	2.8797	D	5	30/08/2020 11:30		0	0	0	0	0	0	0	0	0	0	0	0	0	0
1557	4	5	12	3d 00:29:47.42000	0d 04:11:58.10000	0.0068468	0.0253931	0.00163035	2.8695	D	5	30/08/2020 11:30		0	0	0	0	0	0	0	0	0	0	0	0	0	0
1558	4	5	12	3d 00:29:51.02000	0d 04:12:01.70000	0.00684843	0.0253978	0.00163012	2.8592	D	5	30/08/2020 11:30		0	0	0	0	0	0	0	0	0	0	0	0	0	0
1559	4	5	12	3d 00:29:54.75000	0d 04:12:05.43000	0.00685012	0.0254026	0.00163043	2.849	D	5	30/08/2020 11:30		0	0	0	0	0	0	0	0	0	0	0	0	0	0
1560	4	5	12	3d 00:29:58.04000	0d 04:12:08.72000	0.00685161	0.0254068	0.00163012	2.8388	D	5	30/08/2020 11:30		0	0	0	0	0	0	0	0	0	0	0	0	0	0
1561	4	5	12	3d 00:30:01.36000	0d 04:12:12.04000	0.00685312	0.0254111	0.00163035	2.8284	D	5	30/08/2020 11:30		0	0	0	0	0	0	0	0	0	0	0	0	0	0
1562	4	5	12	3d 00:30:04.66000	0d 04:12:15.34000	0.00685461	0.0254153	0.00163058	2.8182	D	5	30/08/2020 11:30		0	0	0	0	0	0	0	0	0	0	0	0	0	0
1563	4	5	12	3d 00:30:07.81000	0d 04:12:18.49000	0.00685604	0.0254193	0.0016305	2.808	D	5	30/08/2020 11:30		0	0	0	0	0	0	0	0	0	0	0	0	0	0
1564	4	5	12	3d 00:30:10.90000	0d 04:12:21.58000	0.00685744	0.0254232	0.00163035	2.7976	D	5	30/08/2020 11:30		0	0	0	0	0	0	0	0	0	0	0	0	0	0
1565	4	5	12	3d 00:30:13.94000	0d 04:12:24.62000	0.00685881	0.0254271	0.00163027	2.7874	D	5	30/08/2020 11:30		0	0	0	0	0	0	0	0	0	0	0	0	0	0
1566	4	5	12	3d 00:30:16.92000	0d 04:12:27.60000	0.00686016	0.0254308	0.00163043	2.777	D	5	30/08/2020 11:30		0	0	0	0	0	0	0	0	0	0	0	0	0	0
1567	4	5	12	3d 00:30:19.86000	0d 04:12:30.54000	0.0068615	0.0254345	0.00163058	2.7666	D	5	30/08/2020 11:30		0	0	0	0	0	0	0	0	0	0	0	0	0	0
1568	4	5	12	3d 00:30:22.78000	0d 04:12:33.46000	0.00686282	0.0254382	0.00163035	2.7564	D	5	30/08/2020 11:30		0	0	0	0	0	0	0	0	0	0	0	0	0	0
1569	4	5	12	3d 00:30:25.53000	0d 04:12:36.21000	0.00686406	0.0254416	0.00163043	2.746	D	5	30/08/2020 11:30		0	0	0	0	0	0	0	0	0	0	0	0	0	0
1570	4	5	12	3d 00:30:28.34000	0d 04:12:39.02000	0.00686534	0.0254451	0.00163035	2.7356	D	5	30/08/2020 11:30		0	0	0	0	0	0	0	0	0	0	0	0	0	0
1571	4	5	12	3d 00:30:30.97000	0d 04:12:41.65000	0.00686653	0.0254484	0.0016305	2.7254	D	5	30/08/2020 11:30		0	0	0	0	0	0	0	0	0	0	0	0	0	0
1572	4	5	12	3d 00:30:33.68000	0d 04:12:44.36000	0.00686775	0.0254517	0.00163066	2.7152	D	5	30/08/2020 11:30		0	0	0	0	0	0	0	0	0	0	0	0	0	0
1573	4	5	12	3d 00:30:36.30000	0d 04:12:46.98000	0.00686894	0.0254549	0.00163043	2.7047	D	5	30/08/2020 11:30		0	0	0	0	0	0	0	0	0	0	0	0	0	0
1574	4	5	12	3d 00:30:38.87000	0d 04:12:49.55000	0.00687011	0.025458	0.00163035	2.694	D	5	30/08/2020 11:30		0	0	0	0	0	0	0	0	0	0	0	0	0	0
1575	4	5	12	3d 00:30:41.43000	0d 04:12:52.11000	0.00687126	0.0254612	0.00163027	2.6836	D	5	30/08/2020 11:31		0	0	0	0	0	0	0	0	0	0	0	0	0	0
1576	4	5	12	3d 00:30:43.89000	0d 04:12:54.57000	0.00687238	0.0254641	0.00163066	2.6732	D	5	30/08/2020 11:31		0	0	0	0	0	0	0	0	0	0	0	0	0	0
1577	4	5	12	3d 00:30:46.30000	0d 04:12:56.98000	0.00687347	0.0254671	0.00163035	2.6627	D	5	30/08/2020 11:31		0	0	0	0	0	0	0	0	0	0	0	0	0	0
1578	4	5	12	3d 00:30:48.66000	0d 04:12:59.34000	0.00687454	0.0254699	0.0016305	2.6525	D	5	30/08/2020 11:31		0	0	0	0	0	0	0	0	0	0	0	0	0	0
1579	4	5	12	3d 00:30:50.95000	0d 04:13:01.63000	0.00687558	0.0254726	0.00163058	2.6421	D	5	30/08/2020 11:31		0	0	0	0	0	0	0	0	0	0	0	0	0	0
1580	4	5	12	3d 00:30:53.21000	0d 04:13:03.89000	0.0068766	0.0254753	0.00163035	2.6316	D	5	30/08/2020 11:31		0	0	0	0	0	0	0	0	0	0	0	0	0	0
1581	4	5	12	3d 00:30:55.47000	0d 04:13:06.15000	0.00687762	0.025478	0.00163043	2.6212	D	5	30/08/2020 11:31		0	0	0	0	0	0	0	0	0	0	0	0	0	0
1582	4	5	12	3d 00:30:57.68000	0d 04:13:08.36000	0.00687862	0.0254807	0.00163043	2.6108	D	5	30/08/2020 11:31		0	0	0	0	0	0	0	0	0	0	0	0	0	0
1583	4	5	12	3d 00:30:59.82000	0d 04:13:10.50000	0.00687959	0.0254832	0.00163058	2.6004	D	5	30/08/2020 11:31		0	0	0	0	0	0	0	0	0	0	0	0	0	0
1584	4	5	12	3d 00:31:01.95000	0d 04:13:12.63000	0.00688056	0.0254857	0.0016305	2.5901	D	5	30/08/2020 11:31		0	0	0	0	0	0	0	0	0	0	0	0	0	0
1585	4	5	12	3d 00:31:04.04000	0d 04:13:14.72000	0.0068815	0.0254881	0.00163027	2.5795	D	5	30/08/2020 11:31		0	0	0	0	0	0	0	0	0	0	0	0	0	0
1586	4	5	12	3d 00:31:06.11000	0d 04:13:16.79000	0.00688244	0.0254905	0.00163035	2.5692	D	5	30/08/2020 11:31		0	0	0	0	0	0	0	0	0	0	0	0	0	0
1587	4	5	12	3d 00:31:08.17000	0d 04:13:18.85000	0.00688337	0.0254929	0.00163027	2.5586	D	5	30/08/2020 11:31		0	0	0	0	0	0	0	0	0	0	0	0	0	0
1588	4	5	12	3d 00:31:10.13000	0d 04:13:20.81000	0.00688426	0.0254952	0.00163043	2.5483	D	5	30/08/2020 11:31		0	0	0	0	0	0	0	0	0	0	0	0	0	0
1589	4	5	12	3d 00:31:12.14000	0d 04:13:22.82000	0.00688517	0.0254975	0.00163043	2.5377	D	5	30/08/2020 11:31		0	0	0	0	0	0	0	0	0	0	0	0	0	0
1590	4	5	12	3d 00:31:14.10000	0d 04:13:24.78000	0.00688606	0.0254998	0.00163058	2.5275	D	5	30/08/2020 11:31		0	0	0	0	0	0	0	0	0	0	0	0	0	0
1591	4	5	12	3d 00:31:16.00000	0d 04:13:26.68000	0.00688692	0.0255019	0.0016302	2.5173	D	5	30/08/2020 11:31		0	0	0	0	0	0	0	0	0	0	0	0	0	0
1592	4	5	12	3d 00:31:17.90000	0d 04:13:28.58000	0.00688778	0.0255041	0.00163035	2.5069	D	5	30/08/2020 11:31		0	0	0	0	0	0	0	0	0	0	0	0	0	0
1593	4	5	12	3d 00:31:19.11000	0d 04:13:29.79000	0.00688833	0.0255055	0.00163058	2.5	D	133	30/08/2020 11:31		0	0	0	0	0	0	0	0	0	0	0	0	0	0
1594	4	5	13	3d 00:31:19.12000	0d 00:00:00.01000	0	0	0	2.6737	R	0	30/08/2020 11:31		0	0	0	0	0	0	0	0	0	0	0	0	0	0
1595	4	5	13	3d 00:31:21.12000	0d 00:00:02.01000	0	0	0	2.8653	R	1	30/08/2020 11:31		0	0	0	0	0	0	0	0	0	0	0	0	0	0
1596	4	5	13	3d 00:31:23.12000	0d 00:00:04.01000	0	0	0	2.9763	R	1	30/08/2020 11:31		0	0	0	0	0	0	0	0	0	0	0	0	0	0
1597	4	5	13	3d 00:31:25.12000	0d 00:00:06.01000	0	0	0	3.062	R	1	30/08/2020 11:31		0	0	0	0	0	0	0	0	0	0	0	0	0	0
1598	4	5	13	3d 00:31:27.12000	0d 00:00:08.01000	0	0	0	3.1315	R	1	30/08/2020 11:31		0	0	0	0	0	0	0	0	0	0	0	0	0	0
1599	4	5	13	3d 00:31:29.11000	0d 00:00:10.00000	0	0	0	3.1896	R	129	30/08/2020 11:31		0	0	0	0	0	0	0	0	0	0	0	0	0	0
1600	5	6	9	3d 00:31:29.15000	0d 00:00:00.04000	0.00000002	0.00000006	0.00163119	3.3919	C	0	30/08/2020 11:31		0	0	0	0	0	0	0	0	0	0	0	0	0	0
1601	5	6	9	3d 00:31:29.31000	0d 00:00:00.20000	0.00000009	0.00000031	0.00163035	3.4145	C	5	30/08/2020 11:31		0	0	0	0	0	0	0	0	0	0	0	0	0	0
1602	5	6	9	3d 00:31:29.48000	0d 00:00:00.37000	0.00000017	0.00000057	0.00163043	3.4339	C	5	30/08/2020 11:31		0	0	0	0	0	0	0	0	0	0	0	0	0	0
1603	5	6	9	3d 00:31:29.66000	0d 00:00:00.55000	0.00000025	0.00000085	0.00163043	3.4516	C	5	30/08/2020 11:31		0	0	0	0	0	0	0	0	0	0	0	0	0	0
1604	5	6	9	3d 00:31:29.86000	0d 00:00:00.75000	0.00000034	0.00000117	0.00163027	3.4687	C	5	30/08/2020 11:31		0	0	0	0	0	0	0	0	0	0	0	0	0	0
1605	5	6	9	3d 00:31:30.07000	0d 00:00:00.96000	0.00000043	0.0000015	0.00163035	3.4855	C	5	30/08/2020 11:31		0	0	0	0	0	0	0	0	0	0	0	0	0	0
1606	5	6	9	3d 00:31:30.29000	0d 00:00:01.18000	0.00000053	0.00000185	0.00163066	3.5013	C	5	30/08/2020 11:31		0	0	0	0	0	0	0	0	0	0	0	0	0	0
1607	5	6	9	3d 00:31:30.52000	0d 00:00:01.41000	0.00000064	0.00000221	0.00163058	3.5172	C	5	30/08/2020 11:31		0	0	0	0	0	0	0	0	0	0	0	0	0	0
1608	5	6	9	3d 00:31:30.76000	0d 00:00:01.65000	0.00000075	0.00000259	0.0016305	3.5326	C	5	30/08/2020 11:31		0	0	0	0	0	0	0	0	0	0	0	0	0	0
1609	5	6	9	3d 00:31:31.01000	0d 00:00:01.90000	0.00000086	0.000003	0.00163043	3.548	C	5	30/08/2020 11:31		0	0	0	0	0	0	0	0	0	0	0	0	0	0
1610	5	6	9	3d 00:31:31.27000	0d 00:00:02.16000	0.00000098	0.00000341	0.00163058	3.563	C	5	30/08/2020 11:31		0	0	0	0	0	0	0	0	0	0	0	0	0	0
1611	5	6	9	3d 00:31:31.53000	0d 00:00:02.42000	0.0000011	0.00000384	0.00163043	3.5772	C	5	30/08/2020 11:31		0	0	0	0	0	0	0	0	0	0	0	0	0	0
1612	5	6	9	3d 00:31:31.81000	0d 00:00:02.70000	0.00000122	0.00000429	0.00163043	3.5917	C	5	30/08/2020 11:31		0	0	0	0	0	0	0	0	0	0	0	0	0	0
1613	5	6	9	3d 00:31:32.10000	0d 00:00:02.99000	0.00000135	0.00000476	0.00163035	3.6057	C	5	30/08/2020 11:31		0	0	0	0	0	0	0	0	0	0	0	0	0	0
1614	5	6	9	3d 00:31:32.40000	0d 00:00:03.29000	0.00000149	0.00000525	0.00163043	3.6194	C	5	30/08/2020 11:31		0	0	0	0	0	0	0	0	0	0	0	0	0	0
1615	5	6	9	3d 00:31:32.72000	0d 00:00:03.61000	0.00000163	0.00000578	0.00163035	3.633	C	5	30/08/2020 11:31		0	0	0	0	0	0	0	0	0	0	0	0	0	0
1616	5	6	9	3d 00:31:33.05000	0d 00:00:03.94000	0.00000178	0.00000632	0.00163027	3.6463	C	5	30/08/2020 11:31		0	0	0	0	0	0	0	0	0	0	0	0	0	0
1617	5	6	9	3d 00:31:33.41000	0d 00:00:04.30000	0.00000195	0.00000692	0.00163058	3.6594	C	5	30/08/2020 11:31		0	0	0	0	0	0	0	0	0	0	0	0	0	0
1618	5	6	9	3d 00:31:33.79000	0d 00:00:04.68000	0.00000212	0.00000755	0.00163035	3.6722	C	5	30/08/2020 11:31		0	0	0	0	0	0	0	0	0	0	0	0	0	0
1619	5	6	9	3d 00:31:34.21000	0d 00:00:05.10000	0.00000231	0.00000825	0.00163043	3.6849	C	5	30/08/2020 11:31		0	0	0	0	0	0	0	0	0	0	0	0	0	0
1620	5	6	9	3d 00:31:34.67000	0d 00:00:05.56000	0.00000252	0.00000902	0.00163043	3.6973	C	5	30/08/2020 11:31		0	0	0	0	0	0	0	0	0	0	0	0	0	0
1621	5	6	9	3d 00:31:35.17000	0d 00:00:06.06000	0.00000274	0.00000986	0.00163058	3.7092	C	5	30/08/2020 11:31		0	0	0	0	0	0	0	0	0	0	0	0	0	0
1622	5	6	9	3d 00:31:35.73000	0d 00:00:06.62000	0.000003	0.0000108	0.00163027	3.7206	C	5	30/08/2020 11:31		0	0	0	0	0	0	0	0	0	0	0	0	0	0
1623	5	6	9	3d 00:31:36.37000	0d 00:00:07.26000	0.00000329	0.00001188	0.00163035	3.7317	C	5	30/08/2020 11:31		0	0	0	0	0	0	0	0	0	0	0	0	0	0
1624	5	6	9	3d 00:31:37.14000	0d 00:00:08.03000	0.00000364	0.00001318	0.00163058	3.7429	C	5	30/08/2020 11:31		0	0	0	0	0	0	0	0	0	0	0	0	0	0
1625	5	6	9	3d 00:31:38.05000	0d 00:00:08.94000	0.00000405	0.00001473	0.00163066	3.7539	C	5	30/08/2020 11:31		0	0	0	0	0	0	0	0	0	0	0	0	0	0
1626	5	6	9	3d 00:31:39.33000	0d 00:00:10.22000	0.00000463	0.00001691	0.00163043	3.7646	C	5	30/08/2020 11:32		0	0	0	0	0	0	0	0	0	0	0	0	0	0
1627	5	6	9	3d 00:31:40.88000	0d 00:00:11.77000	0.00000533	0.00001956	0.0016305	3.7749	C	5	30/08/2020 11:32		0	0	0	0	0	0	0	0	0	0	0	0	0	0
1628	5	6	9	3d 00:31:43.27000	0d 00:00:14.16000	0.00000641	0.00002365	0.00163035	3.7853	C	5	30/08/2020 11:32		0	0	0	0	0	0	0	0	0	0	0	0	0	0
1629	5	6	9	3d 00:31:46.63000	0d 00:00:17.52000	0.00000793	0.00002942	0.00163058	3.7957	C	5	30/08/2020 11:32		0	0	0	0	0	0	0	0	0	0	0	0	0	0
1630	5	6	9	3d 00:31:52.22000	0d 00:00:23.11000	0.00001047	0.00003904	0.00163027	3.8059	C	5	30/08/2020 11:32		0	0	0	0	0	0	0	0	0	0	0	0	0	0
1631	5	6	9	3d 00:32:19.10000	0d 00:00:49.99000	0.00002264	0.00008535	0.00163035	3.7958	C	5	30/08/2020 11:32		0	0	0	0	0	0	0	0	0	0	0	0	0	0
1632	5	6	9	3d 00:32:31.82000	0d 00:01:02.71000	0.0000284	0.00010719	0.00163043	3.7856	C	5	30/08/2020 11:32		0	0	0	0	0	0	0	0	0	0	0	0	0	0
1633	5	6	9	3d 00:32:48.01000	0d 00:01:18.90000	0.00003573	0.00013491	0.00163035	3.7755	C	5	30/08/2020 11:33		0	0	0	0	0	0	0	0	0	0	0	0	0	0
1634	5	6	9	3d 00:33:07.27000	0d 00:01:38.16000	0.00004446	0.0001678	0.00163043	3.7655	C	5	30/08/2020 11:33		0	0	0	0	0	0	0	0	0	0	0	0	0	0
1635	5	6	9	3d 00:33:32.44000	0d 00:02:03.33000	0.00005585	0.00021066	0.00163043	3.7554	C	5	30/08/2020 11:33		0	0	0	0	0	0	0	0	0	0	0	0	0	0
1636	5	6	9	3d 00:34:07.82000	0d 00:02:38.71000	0.00007188	0.00027075	0.00163066	3.7453	C	5	30/08/2020 11:34		0	0	0	0	0	0	0	0	0	0	0	0	0	0
1637	5	6	9	3d 00:34:59.27000	0d 00:03:30.16000	0.00009518	0.0003579	0.00163027	3.7353	C	5	30/08/2020 11:35		0	0	0	0	0	0	0	0	0	0	0	0	0	0
1638	5	6	9	3d 00:36:35.08000	0d 00:05:05.97000	0.00013857	0.00051973	0.00163035	3.7252	C	5	30/08/2020 11:36		0	0	0	0	0	0	0	0	0	0	0	0	0	0
1639	5	6	9	3d 00:40:52.62000	0d 00:09:23.51000	0.00025521	0.0009535	0.0016305	3.7151	C	5	30/08/2020 11:41		0	0	0	0	0	0	0	0	0	0	0	0	0	0
1640	5	6	9	3d 00:45:52.62000	0d 00:14:23.51000	0.00039107	0.00145812	0.00163043	3.7136	C	1	30/08/2020 11:46		0	0	0	0	0	0	0	0	0	0	0	0	0	0
1641	5	6	9	3d 00:50:52.62000	0d 00:19:23.51000	0.00052694	0.00196278	0.00163035	3.7153	C	1	30/08/2020 11:51		0	0	0	0	0	0	0	0	0	0	0	0	0	0
1642	5	6	9	3d 00:55:52.62000	0d 00:24:23.51000	0.00066281	0.00246774	0.00163043	3.7182	C	1	30/08/2020 11:56		0	0	0	0	0	0	0	0	0	0	0	0	0	0
1643	5	6	9	3d 01:00:52.62000	0d 00:29:23.51000	0.00079867	0.00297313	0.00163035	3.7214	C	1	30/08/2020 12:01		0	0	0	0	0	0	0	0	0	0	0	0	0	0
1644	5	6	9	3d 01:05:52.62000	0d 00:34:23.51000	0.00093454	0.00347903	0.00163035	3.7255	C	1	30/08/2020 12:06		0	0	0	0	0	0	0	0	0	0	0	0	0	0
1645	5	6	9	3d 01:10:52.62000	0d 00:39:23.51000	0.00107041	0.0039855	0.00163027	3.7299	C	1	30/08/2020 12:11		0	0	0	0	0	0	0	0	0	0	0	0	0	0
1646	5	6	9	3d 01:15:52.62000	0d 00:44:23.51000	0.00120627	0.00449258	0.00163043	3.7345	C	1	30/08/2020 12:16		0	0	0	0	0	0	0	0	0	0	0	0	0	0
1647	5	6	9	3d 01:20:52.62000	0d 00:49:23.51000	0.00134214	0.00500032	0.00163027	3.7395	C	1	30/08/2020 12:21		0	0	0	0	0	0	0	0	0	0	0	0	0	0
1648	5	6	9	3d 01:25:52.62000	0d 00:54:23.51000	0.001478	0.00550876	0.00163027	3.7449	C	1	30/08/2020 12:26		0	0	0	0	0	0	0	0	0	0	0	0	0	0
1649	5	6	9	3d 01:30:52.62000	0d 00:59:23.51000	0.00161387	0.00601792	0.00163027	3.7504	C	1	30/08/2020 12:31		0	0	0	0	0	0	0	0	0	0	0	0	0	0
1650	5	6	9	3d 01:35:52.62000	0d 01:04:23.51000	0.00174974	0.00652782	0.00163027	3.7557	C	1	30/08/2020 12:36		0	0	0	0	0	0	0	0	0	0	0	0	0	0
1651	5	6	9	3d 01:40:52.62000	0d 01:09:23.51000	0.0018856	0.00703846	0.00163035	3.7612	C	1	30/08/2020 12:41		0	0	0	0	0	0	0	0	0	0	0	0	0	0
1652	5	6	9	3d 01:45:52.62000	0d 01:14:23.51000	0.00202147	0.00754985	0.00163043	3.7665	C	1	30/08/2020 12:46		0	0	0	0	0	0	0	0	0	0	0	0	0	0
1653	5	6	9	3d 01:50:52.62000	0d 01:19:23.51000	0.00215734	0.00806199	0.00163043	3.772	C	1	30/08/2020 12:51		0	0	0	0	0	0	0	0	0	0	0	0	0	0
1654	5	6	9	3d 01:55:52.62000	0d 01:24:23.51000	0.0022932	0.00857487	0.00163035	3.7775	C	1	30/08/2020 12:56		0	0	0	0	0	0	0	0	0	0	0	0	0	0
1655	5	6	9	3d 02:00:52.62000	0d 01:29:23.51000	0.00242907	0.00908849	0.00163035	3.7833	C	1	30/08/2020 13:01		0	0	0	0	0	0	0	0	0	0	0	0	0	0
1656	5	6	9	3d 02:05:52.62000	0d 01:34:23.51000	0.00256494	0.00960286	0.00163035	3.7885	C	1	30/08/2020 13:06		0	0	0	0	0	0	0	0	0	0	0	0	0	0
1657	5	6	9	3d 02:10:52.62000	0d 01:39:23.51000	0.0027008	0.010118	0.00163066	3.794	C	1	30/08/2020 13:11		0	0	0	0	0	0	0	0	0	0	0	0	0	0
1658	5	6	9	3d 02:15:52.62000	0d 01:44:23.51000	0.00283667	0.0106339	0.0016302	3.8003	C	1	30/08/2020 13:16		0	0	0	0	0	0	0	0	0	0	0	0	0	0
1659	5	6	9	3d 02:20:52.62000	0d 01:49:23.51000	0.00297253	0.0111506	0.00163027	3.8062	C	1	30/08/2020 13:21		0	0	0	0	0	0	0	0	0	0	0	0	0	0
1660	5	6	9	3d 02:25:52.62000	0d 01:54:23.51000	0.0031084	0.0116681	0.0016302	3.8122	C	1	30/08/2020 13:26		0	0	0	0	0	0	0	0	0	0	0	0	0	0
1661	5	6	9	3d 02:30:52.62000	0d 01:59:23.51000	0.00324427	0.0121865	0.0016302	3.8187	C	1	30/08/2020 13:31		0	0	0	0	0	0	0	0	0	0	0	0	0	0
1662	5	6	9	3d 02:35:52.62000	0d 02:04:23.51000	0.00338013	0.0127058	0.0016305	3.8256	C	1	30/08/2020 13:36		0	0	0	0	0	0	0	0	0	0	0	0	0	0
1663	5	6	9	3d 02:40:52.62000	0d 02:09:23.51000	0.003516	0.0132261	0.00163043	3.8331	C	1	30/08/2020 13:41		0	0	0	0	0	0	0	0	0	0	0	0	0	0
1664	5	6	9	3d 02:45:52.62000	0d 02:14:23.51000	0.00365187	0.0137475	0.00163058	3.841	C	1	30/08/2020 13:46		0	0	0	0	0	0	0	0	0	0	0	0	0	0
1665	5	6	9	3d 02:50:52.62000	0d 02:19:23.51000	0.00378773	0.01427	0.00163043	3.8502	C	1	30/08/2020 13:51		0	0	0	0	0	0	0	0	0	0	0	0	0	0
1666	5	6	9	3d 02:55:52.62000	0d 02:24:23.51000	0.0039236	0.0147937	0.0016305	3.8598	C	1	30/08/2020 13:56		0	0	0	0	0	0	0	0	0	0	0	0	0	0
1667	5	6	9	3d 03:00:32.52000	0d 02:29:03.41000	0.00405036	0.0152836	0.00163035	3.8698	C	5	30/08/2020 14:00		0	0	0	0	0	0	0	0	0	0	0	0	0	0
1668	5	6	9	3d 03:04:54.12000	0d 02:33:25.01000	0.00416884	0.0157427	0.00163043	3.8799	C	5	30/08/2020 14:05		0	0	0	0	0	0	0	0	0	0	0	0	0	0
1669	5	6	9	3d 03:09:00.48000	0d 02:37:31.37000	0.00428041	0.0161761	0.00163035	3.89	C	5	30/08/2020 14:09		0	0	0	0	0	0	0	0	0	0	0	0	0	0
1670	5	6	9	3d 03:12:50.43000	0d 02:41:21.32000	0.00438455	0.0165817	0.00163027	3.9001	C	5	30/08/2020 14:13		0	0	0	0	0	0	0	0	0	0	0	0	0	0
1671	5	6	9	3d 03:16:30.20000	0d 02:45:01.09000	0.00448408	0.0169704	0.00163035	3.9101	C	5	30/08/2020 14:16		0	0	0	0	0	0	0	0	0	0	0	0	0	0
1672	5	6	9	3d 03:20:00.23000	0d 02:48:31.12000	0.0045792	0.0173428	0.00163058	3.9202	C	5	30/08/2020 14:20		0	0	0	0	0	0	0	0	0	0	0	0	0	0
1673	5	6	9	3d 03:23:18.67000	0d 02:51:49.56000	0.00466907	0.0176956	0.00163035	3.9303	C	5	30/08/2020 14:23		0	0	0	0	0	0	0	0	0	0	0	0	0	0
1674	5	6	9	3d 03:26:32.56000	0d 02:55:03.45000	0.00475689	0.0180411	0.00163035	3.9405	C	5	30/08/2020 14:26		0	0	0	0	0	0	0	0	0	0	0	0	0	0
1675	5	6	9	3d 03:29:43.34000	0d 02:58:14.23000	0.00484329	0.018382	0.00163035	3.9506	C	5	30/08/2020 14:30		0	0	0	0	0	0	0	0	0	0	0	0	0	0
1676	5	6	9	3d 03:32:46.47000	0d 03:01:17.36000	0.00492622	0.0187101	0.00163043	3.9606	C	5	30/08/2020 14:33		0	0	0	0	0	0	0	0	0	0	0	0	0	0
1677	5	6	9	3d 03:35:46.61000	0d 03:04:17.50000	0.00500781	0.0190336	0.0016305	3.9707	C	5	30/08/2020 14:36		0	0	0	0	0	0	0	0	0	0	0	0	0	0
1678	5	6	9	3d 03:38:42.07000	0d 03:07:12.96000	0.00508727	0.0193495	0.00163027	3.9808	C	5	30/08/2020 14:39		0	0	0	0	0	0	0	0	0	0	0	0	0	0
1679	5	6	9	3d 03:41:36.48000	0d 03:10:07.37000	0.00516626	0.0196644	0.00163043	3.9908	C	5	30/08/2020 14:41		0	0	0	0	0	0	0	0	0	0	0	0	0	0
1680	5	6	9	3d 03:44:28.42000	0d 03:12:59.31000	0.00524413	0.0199755	0.0016305	4.0009	C	5	30/08/2020 14:44		0	0	0	0	0	0	0	0	0	0	0	0	0	0
1681	5	6	9	3d 03:47:20.58000	0d 03:15:51.47000	0.0053221	0.0202879	0.00163043	4.011	C	5	30/08/2020 14:47		0	0	0	0	0	0	0	0	0	0	0	0	0	0
1682	5	6	9	3d 03:50:07.79000	0d 03:18:38.68000	0.00539783	0.020592	0.00163035	4.0211	C	5	30/08/2020 14:50		0	0	0	0	0	0	0	0	0	0	0	0	0	0
1683	5	6	9	3d 03:52:55.22000	0d 03:21:26.11000	0.00547365	0.0208973	0.0016305	4.0311	C	5	30/08/2020 14:53		0	0	0	0	0	0	0	0	0	0	0	0	0	0
1684	5	6	9	3d 03:55:41.09000	0d 03:24:11.98000	0.00554877	0.0212005	0.00163027	4.0412	C	5	30/08/2020 14:56		0	0	0	0	0	0	0	0	0	0	0	0	0	0
1685	5	6	9	3d 03:58:25.67000	0d 03:26:56.56000	0.00562331	0.021502	0.00163043	4.0513	C	5	30/08/2020 14:58		0	0	0	0	0	0	0	0	0	0	0	0	0	0
1686	5	6	9	3d 04:01:07.71000	0d 03:29:38.60000	0.0056967	0.0217997	0.00163066	4.0613	C	5	30/08/2020 15:01		0	0	0	0	0	0	0	0	0	0	0	0	0	0
1687	5	6	9	3d 04:03:48.25000	0d 03:32:19.14000	0.0057694	0.0220954	0.0016305	4.0716	C	5	30/08/2020 15:04		0	0	0	0	0	0	0	0	0	0	0	0	0	0
1688	5	6	9	3d 04:06:32.12000	0d 03:35:03.01000	0.00584362	0.0223979	0.00163035	4.0816	C	5	30/08/2020 15:06		0	0	0	0	0	0	0	0	0	0	0	0	0	0
1689	5	6	9	3d 04:09:10.65000	0d 03:37:41.54000	0.00591541	0.0226913	0.00163027	4.0917	C	5	30/08/2020 15:09		0	0	0	0	0	0	0	0	0	0	0	0	0	0
1690	5	6	9	3d 04:11:47.29000	0d 03:40:18.18000	0.00598635	0.0229819	0.00163058	4.1018	C	5	30/08/2020 15:12		0	0	0	0	0	0	0	0	0	0	0	0	0	0
1691	5	6	9	3d 04:14:20.46000	0d 03:42:51.35000	0.00605572	0.0232668	0.00163027	4.1118	C	5	30/08/2020 15:14		0	0	0	0	0	0	0	0	0	0	0	0	0	0
1692	5	6	9	3d 04:16:51.93000	0d 03:45:22.82000	0.00612432	0.0235492	0.00163043	4.1221	C	5	30/08/2020 15:17		0	0	0	0	0	0	0	0	0	0	0	0	0	0
1693	5	6	9	3d 04:19:21.61000	0d 03:47:52.50000	0.00619211	0.023829	0.00163027	4.1323	C	5	30/08/2020 15:19		0	0	0	0	0	0	0	0	0	0	0	0	0	0
1694	5	6	9	3d 04:21:51.92000	0d 03:50:22.81000	0.00626018	0.0241106	0.0016305	4.1424	C	5	30/08/2020 15:22		0	0	0	0	0	0	0	0	0	0	0	0	0	0
1695	5	6	9	3d 04:24:17.99000	0d 03:52:48.88000	0.00632634	0.024385	0.0016305	4.1524	C	5	30/08/2020 15:24		0	0	0	0	0	0	0	0	0	0	0	0	0	0
1696	5	6	9	3d 04:26:43.95000	0d 03:55:14.84000	0.00639244	0.0246598	0.00163035	4.1625	C	5	30/08/2020 15:27		0	0	0	0	0	0	0	0	0	0	0	0	0	0
1697	5	6	9	3d 04:29:08.10000	0d 03:57:38.99000	0.00645772	0.0249319	0.0016305	4.1726	C	5	30/08/2020 15:29		0	0	0	0	0	0	0	0	0	0	0	0	0	0
1698	5	6	9	3d 04:31:27.60000	0d 03:59:58.49000	0.0065209	0.0251958	0.0016302	4.1827	C	5	30/08/2020 15:31		0	0	0	0	0	0	0	0	0	0	0	0	0	0
1699	5	6	9	3d 04:33:48.27000	0d 04:02:19.16000	0.00658461	0.0254626	0.00163035	4.1927	C	5	30/08/2020 15:34		0	0	0	0	0	0	0	0	0	0	0	0	0	0
1700	5	6	9	3d 04:35:26.46000	0d 04:03:57.35000	0.00662908	0.0256492	0.00163027	4.2	C	133	30/08/2020 15:35		0	0	0	0	0	0	0	0	0	0	0	0	0	0
1701	5	6	10	3d 04:35:26.47000	0d 00:00:00.01000	0.00662908	0.0256492	0.00162417	4.1997	C	0	30/08/2020 15:35		0	0	0	0	0	0	0	0	0	0	0	0	0	0
1702	5	6	10	3d 04:35:57.59000	0d 00:00:31.13000	0.00664276	0.0257067	0.00152415	4.2	C	4	30/08/2020 15:36		0	0	0	0	0	0	0	0	0	0	0	0	0	0
1703	5	6	10	3d 04:36:31.72000	0d 00:01:05.26000	0.00665671	0.0257653	0.00142412	4.2	C	4	30/08/2020 15:36		0	0	0	0	0	0	0	0	0	0	0	0	0	0
1704	5	6	10	3d 04:37:14.59000	0d 00:01:48.13000	0.00667306	0.0258339	0.00132395	4.2	C	4	30/08/2020 15:37		0	0	0	0	0	0	0	0	0	0	0	0	0	0
1705	5	6	10	3d 04:38:06.76000	0d 00:02:40.30000	0.0066915	0.0259114	0.00122393	4.2	C	4	30/08/2020 15:38		0	0	0	0	0	0	0	0	0	0	0	0	0	0
1706	5	6	10	3d 04:39:04.68000	0d 00:03:38.22000	0.00671038	0.0259907	0.0011239	4.2	C	4	30/08/2020 15:39		0	0	0	0	0	0	0	0	0	0	0	0	0	0
1707	5	6	10	3d 04:40:10.54000	0d 00:04:44.08000	0.00673001	0.0260731	0.00102388	4.2	C	4	30/08/2020 15:40		0	0	0	0	0	0	0	0	0	0	0	0	0	0
1708	5	6	10	3d 04:41:27.05000	0d 00:06:00.59000	0.00675069	0.02616	0.00092386	4.2	C	4	30/08/2020 15:41		0	0	0	0	0	0	0	0	0	0	0	0	0	0
1709	5	6	10	3d 04:42:49.06000	0d 00:07:22.60000	0.00677056	0.0262434	0.00082383	4.2002	C	4	30/08/2020 15:43		0	0	0	0	0	0	0	0	0	0	0	0	0	0
1710	5	6	10	3d 04:44:25.86000	0d 00:08:59.40000	0.00679133	0.0263307	0.00072381	4.2	C	4	30/08/2020 15:44		0	0	0	0	0	0	0	0	0	0	0	0	0	0
1711	5	6	10	3d 04:46:16.60000	0d 00:10:50.14000	0.00681202	0.0264176	0.00062379	4.1999	C	4	30/08/2020 15:46		0	0	0	0	0	0	0	0	0	0	0	0	0	0
1712	5	6	10	3d 04:48:30.51000	0d 00:13:04.05000	0.00683334	0.0265071	0.00052369	4.1999	C	4	30/08/2020 15:48		0	0	0	0	0	0	0	0	0	0	0	0	0	0
1713	5	6	10	3d 04:51:17.12000	0d 00:15:50.66000	0.00685518	0.0265989	0.00042367	4.2	C	4	30/08/2020 15:51		0	0	0	0	0	0	0	0	0	0	0	0	0	0
1714	5	6	10	3d 04:54:51.80000	0d 00:19:25.34000	0.0068773	0.0266918	0.00032357	4.1999	C	4	30/08/2020 15:55		0	0	0	0	0	0	0	0	0	0	0	0	0	0
1715	5	6	10	3d 04:59:51.80000	0d 00:24:25.34000	0.00689994	0.0267868	0.00022583	4.2	C	1	30/08/2020 16:00		0	0	0	0	0	0	0	0	0	0	0	0	0	0
1716	5	6	10	3d 05:04:42.70000	0d 00:29:16.24000	0.00691553	0.0268523	0.00016304	4.1999	C	132	30/08/2020 16:05		0	0	0	0	0	0	0	0	0	0	0	0	0	0
1717	5	6	11	3d 05:04:42.71000	0d 00:00:00.01000	0	0	0	4.1976	R	0	30/08/2020 16:05		0	0	0	0	0	0	0	0	0	0	0	0	0	0
1718	5	6	11	3d 05:04:44.71000	0d 00:00:02.01000	0	0	0	4.1975	R	1	30/08/2020 16:05		0	0	0	0	0	0	0	0	0	0	0	0	0	0
1719	5	6	11	3d 05:04:46.71000	0d 00:00:04.01000	0	0	0	4.1973	R	1	30/08/2020 16:05		0	0	0	0	0	0	0	0	0	0	0	0	0	0
1720	5	6	11	3d 05:04:48.71000	0d 00:00:06.01000	0	0	0	4.1971	R	1	30/08/2020 16:05		0	0	0	0	0	0	0	0	0	0	0	0	0	0
1721	5	6	11	3d 05:04:50.71000	0d 00:00:08.01000	0	0	0	4.1968	R	1	30/08/2020 16:05		0	0	0	0	0	0	0	0	0	0	0	0	0	0
1722	5	6	11	3d 05:04:52.70000	0d 00:00:10.00000	0	0	0	4.197	R	129	30/08/2020 16:05		0	0	0	0	0	0	0	0	0	0	0	0	0	0
1723	5	6	12	3d 05:04:52.73000	0d 00:00:00.03000	0.00000001	0.00000006	0.00162821	4.1756	D	0	30/08/2020 16:05		0	0	0	0	0	0	0	0	0	0	0	0	0	0
1724	5	6	12	3d 05:04:57.74000	0d 00:00:05.04000	0.00000228	0.00000952	0.00163035	4.1654	D	5	30/08/2020 16:05		0	0	0	0	0	0	0	0	0	0	0	0	0	0
1725	5	6	12	3d 05:05:19.27000	0d 00:00:26.57000	0.00001203	0.00005008	0.00163027	4.1552	D	5	30/08/2020 16:05		0	0	0	0	0	0	0	0	0	0	0	0	0	0
1726	5	6	12	3d 05:05:59.02000	0d 00:01:06.32000	0.00003004	0.00012478	0.00163043	4.1451	D	5	30/08/2020 16:06		0	0	0	0	0	0	0	0	0	0	0	0	0	0
1727	5	6	12	3d 05:06:59.20000	0d 00:02:06.50000	0.00005729	0.00023762	0.00163043	4.135	D	5	30/08/2020 16:07		0	0	0	0	0	0	0	0	0	0	0	0	0	0
1728	5	6	12	3d 05:08:25.72000	0d 00:03:33.02000	0.00009647	0.00039945	0.0016305	4.125	D	5	30/08/2020 16:08		0	0	0	0	0	0	0	0	0	0	0	0	0	0
1729	5	6	12	3d 05:10:11.92000	0d 00:05:19.22000	0.00014457	0.0005976	0.00163043	4.1147	D	5	30/08/2020 16:10		0	0	0	0	0	0	0	0	0	0	0	0	0	0
1730	5	6	12	3d 05:12:13.36000	0d 00:07:20.66000	0.00019957	0.00082363	0.00163043	4.1047	D	5	30/08/2020 16:12		0	0	0	0	0	0	0	0	0	0	0	0	0	0
1731	5	6	12	3d 05:14:17.46000	0d 00:09:24.76000	0.00025577	0.00105405	0.00163027	4.0946	D	5	30/08/2020 16:14		0	0	0	0	0	0	0	0	0	0	0	0	0	0
1732	5	6	12	3d 05:16:27.02000	0d 00:11:34.32000	0.00031445	0.00129402	0.0016305	4.0845	D	5	30/08/2020 16:16		0	0	0	0	0	0	0	0	0	0	0	0	0	0
1733	5	6	12	3d 05:18:37.21000	0d 00:13:44.51000	0.00037341	0.00153456	0.00163035	4.0745	D	5	30/08/2020 16:18		0	0	0	0	0	0	0	0	0	0	0	0	0	0
1734	5	6	12	3d 05:20:50.65000	0d 00:15:57.95000	0.00043384	0.00178051	0.00163058	4.0644	D	5	30/08/2020 16:21		0	0	0	0	0	0	0	0	0	0	0	0	0	0
1735	5	6	12	3d 05:23:07.01000	0d 00:18:14.31000	0.0004956	0.00203121	0.00163035	4.0543	D	5	30/08/2020 16:23		0	0	0	0	0	0	0	0	0	0	0	0	0	0
1736	5	6	12	3d 05:25:25.09000	0d 00:20:32.39000	0.00055813	0.00228444	0.00163035	4.0443	D	5	30/08/2020 16:25		0	0	0	0	0	0	0	0	0	0	0	0	0	0
1737	5	6	12	3d 05:27:44.95000	0d 00:22:52.25000	0.00062148	0.00254029	0.0016305	4.0342	D	5	30/08/2020 16:28		0	0	0	0	0	0	0	0	0	0	0	0	0	0
1738	5	6	12	3d 05:30:06.22000	0d 00:25:13.52000	0.00068545	0.00279808	0.00163027	4.0241	D	5	30/08/2020 16:30		0	0	0	0	0	0	0	0	0	0	0	0	0	0
1739	5	6	12	3d 05:32:29.48000	0d 00:27:36.78000	0.00075034	0.00305885	0.0016305	4.014	D	5	30/08/2020 16:32		0	0	0	0	0	0	0	0	0	0	0	0	0	0
1740	5	6	12	3d 05:34:56.10000	0d 00:30:03.40000	0.00081674	0.00332507	0.00163043	4.004	D	5	30/08/2020 16:35		0	0	0	0	0	0	0	0	0	0	0	0	0	0
1741	5	6	12	3d 05:37:22.59000	0d 00:32:29.89000	0.00088308	0.00359038	0.00163035	3.9939	D	5	30/08/2020 16:37		0	0	0	0	0	0	0	0	0	0	0	0	0	0
1742	5	6	12	3d 05:39:52.27000	0d 00:34:59.57000	0.00095087	0.00386079	0.0016305	3.9838	D	5	30/08/2020 16:40		0	0	0	0	0	0	0	0	0	0	0	0	0	0
1743	5	6	12	3d 05:42:24.98000	0d 00:37:32.28000	0.00102003	0.00413598	0.00163043	3.9738	D	5	30/08/2020 16:42		0	0	0	0	0	0	0	0	0	0	0	0	0	0
1744	5	6	12	3d 05:45:00.00000	0d 00:40:07.30000	0.00109024	0.00441462	0.00163035	3.9637	D	5	30/08/2020 16:45		0	0	0	0	0	0	0	0	0	0	0	0	0	0
1745	5	6	12	3d 05:47:32.78000	0d 00:42:40.08000	0.00115943	0.00468853	0.0016305	3.9535	D	5	30/08/2020 16:47		0	0	0	0	0	0	0	0	0	0	0	0	0	0
1746	5	6	12	3d 05:50:10.44000	0d 00:45:17.74000	0.00123083	0.00497047	0.00163035	3.9434	D	5	30/08/2020 16:50		0	0	0	0	0	0	0	0	0	0	0	0	0	0
1747	5	6	12	3d 05:52:48.81000	0d 00:47:56.11000	0.00130256	0.00525296	0.0016305	3.9333	D	5	30/08/2020 16:53		0	0	0	0	0	0	0	0	0	0	0	0	0	0
1748	5	6	12	3d 05:55:27.38000	0d 00:50:34.68000	0.00137437	0.00553508	0.0016305	3.9232	D	5	30/08/2020 16:55		0	0	0	0	0	0	0	0	0	0	0	0	0	0
1749	5	6	12	3d 05:58:08.98000	0d 00:53:16.28000	0.00144756	0.00582185	0.0016302	3.913	D	5	30/08/2020 16:58		0	0	0	0	0	0	0	0	0	0	0	0	0	0
1750	5	6	12	3d 06:00:53.77000	0d 00:56:01.07000	0.00152219	0.00611353	0.00163035	3.903	D	5	30/08/2020 17:01		0	0	0	0	0	0	0	0	0	0	0	0	0	0
1751	5	6	12	3d 06:03:37.85000	0d 00:58:45.15000	0.0015965	0.00640319	0.00163035	3.8929	D	5	30/08/2020 17:03		0	0	0	0	0	0	0	0	0	0	0	0	0	0
1752	5	6	12	3d 06:06:21.10000	0d 01:01:28.40000	0.00167043	0.00669064	0.00163035	3.8827	D	5	30/08/2020 17:06		0	0	0	0	0	0	0	0	0	0	0	0	0	0
1753	5	6	12	3d 06:09:06.94000	0d 01:04:14.24000	0.00174554	0.00698189	0.00163035	3.8726	D	5	30/08/2020 17:09		0	0	0	0	0	0	0	0	0	0	0	0	0	0
1754	5	6	12	3d 06:11:52.20000	0d 01:06:59.50000	0.00182038	0.00727137	0.00163027	3.8625	D	5	30/08/2020 17:12		0	0	0	0	0	0	0	0	0	0	0	0	0	0
1755	5	6	12	3d 06:14:41.62000	0d 01:09:48.92000	0.00189711	0.00756737	0.0016305	3.8524	D	5	30/08/2020 17:15		0	0	0	0	0	0	0	0	0	0	0	0	0	0
1756	5	6	12	3d 06:17:32.89000	0d 01:12:40.19000	0.00197468	0.00786582	0.00163043	3.8424	D	5	30/08/2020 17:17		0	0	0	0	0	0	0	0	0	0	0	0	0	0
1757	5	6	12	3d 06:20:29.33000	0d 01:15:36.63000	0.00205458	0.00817247	0.00163058	3.8322	D	5	30/08/2020 17:20		0	0	0	0	0	0	0	0	0	0	0	0	0	0
1758	5	6	12	3d 06:23:29.12000	0d 01:18:36.42000	0.00213601	0.0084841	0.00163043	3.8221	D	5	30/08/2020 17:23		0	0	0	0	0	0	0	0	0	0	0	0	0	0
1759	5	6	12	3d 06:26:31.05000	0d 01:21:38.35000	0.0022184	0.00879862	0.00163027	3.812	D	5	30/08/2020 17:26		0	0	0	0	0	0	0	0	0	0	0	0	0	0
1760	5	6	12	3d 06:29:14.07000	0d 01:24:21.37000	0.00229223	0.00907971	0.00163043	3.8019	D	5	30/08/2020 17:29		0	0	0	0	0	0	0	0	0	0	0	0	0	0
1761	5	6	12	3d 06:32:27.60000	0d 01:27:34.90000	0.00237988	0.00941251	0.00163035	3.7919	D	5	30/08/2020 17:32		0	0	0	0	0	0	0	0	0	0	0	0	0	0
1762	5	6	12	3d 06:36:14.85000	0d 01:31:22.15000	0.0024828	0.00980221	0.0016305	3.7818	D	5	30/08/2020 17:36		0	0	0	0	0	0	0	0	0	0	0	0	0	0
1763	5	6	12	3d 06:39:40.69000	0d 01:34:47.99000	0.00257602	0.0101543	0.00163035	3.7717	D	5	30/08/2020 17:40		0	0	0	0	0	0	0	0	0	0	0	0	0	0
1764	5	6	12	3d 06:43:16.33000	0d 01:38:23.63000	0.00267368	0.0105222	0.00163035	3.7617	D	5	30/08/2020 17:43		0	0	0	0	0	0	0	0	0	0	0	0	0	0
1765	5	6	12	3d 06:46:55.29000	0d 01:42:02.59000	0.00277285	0.0108947	0.00163043	3.7514	D	5	30/08/2020 17:47		0	0	0	0	0	0	0	0	0	0	0	0	0	0
1766	5	6	12	3d 06:50:42.60000	0d 01:45:49.90000	0.00287579	0.0112804	0.00163027	3.7414	D	5	30/08/2020 17:51		0	0	0	0	0	0	0	0	0	0	0	0	0	0
1767	5	6	12	3d 06:54:29.48000	0d 01:49:36.78000	0.00297854	0.0116643	0.0016305	3.7313	D	5	30/08/2020 17:54		0	0	0	0	0	0	0	0	0	0	0	0	0	0
1768	5	6	12	3d 06:58:13.54000	0d 01:53:20.84000	0.00308002	0.0120425	0.00163043	3.7212	D	5	30/08/2020 17:58		0	0	0	0	0	0	0	0	0	0	0	0	0	0
1769	5	6	12	3d 07:01:48.65000	0d 01:56:55.95000	0.00317744	0.0124045	0.00163035	3.7111	D	5	30/08/2020 18:02		0	0	0	0	0	0	0	0	0	0	0	0	0	0
1770	5	6	12	3d 07:05:04.30000	0d 02:00:11.60000	0.00326605	0.0127329	0.00163058	3.7011	D	5	30/08/2020 18:05		0	0	0	0	0	0	0	0	0	0	0	0	0	0
1771	5	6	12	3d 07:08:11.62000	0d 02:03:18.92000	0.00335088	0.0130465	0.00163058	3.691	D	5	30/08/2020 18:08		0	0	0	0	0	0	0	0	0	0	0	0	0	0
1772	5	6	12	3d 07:10:58.07000	0d 02:06:05.37000	0.00342626	0.0133244	0.0016305	3.6809	D	5	30/08/2020 18:11		0	0	0	0	0	0	0	0	0	0	0	0	0	0
1773	5	6	12	3d 07:13:25.06000	0d 02:08:32.36000	0.00349283	0.0135691	0.00163035	3.6709	D	5	30/08/2020 18:13		0	0	0	0	0	0	0	0	0	0	0	0	0	0
1774	5	6	12	3d 07:15:39.83000	0d 02:10:47.13000	0.00355387	0.0137929	0.0016302	3.6608	D	5	30/08/2020 18:16		0	0	0	0	0	0	0	0	0	0	0	0	0	0
1775	5	6	12	3d 07:17:32.82000	0d 02:12:40.12000	0.00360504	0.01398	0.0016305	3.6507	D	5	30/08/2020 18:17		0	0	0	0	0	0	0	0	0	0	0	0	0	0
1776	5	6	12	3d 07:19:16.97000	0d 02:14:24.27000	0.00365221	0.0141519	0.0016302	3.6407	D	5	30/08/2020 18:19		0	0	0	0	0	0	0	0	0	0	0	0	0	0
1777	5	6	12	3d 07:20:51.98000	0d 02:15:59.28000	0.00369524	0.0143084	0.00163035	3.6304	D	5	30/08/2020 18:21		0	0	0	0	0	0	0	0	0	0	0	0	0	0
1778	5	6	12	3d 07:22:23.82000	0d 02:17:31.12000	0.00373683	0.0144592	0.00163027	3.6204	D	5	30/08/2020 18:22		0	0	0	0	0	0	0	0	0	0	0	0	0	0
1779	5	6	12	3d 07:23:48.52000	0d 02:18:55.82000	0.00377519	0.0145979	0.00162997	3.6103	D	5	30/08/2020 18:24		0	0	0	0	0	0	0	0	0	0	0	0	0	0
1780	5	6	12	3d 07:25:20.19000	0d 02:20:27.49000	0.00381671	0.0147475	0.00163043	3.6002	D	5	30/08/2020 18:25		0	0	0	0	0	0	0	0	0	0	0	0	0	0
1781	5	6	12	3d 07:26:52.33000	0d 02:21:59.63000	0.00385844	0.0148976	0.00163027	3.5901	D	5	30/08/2020 18:27		0	0	0	0	0	0	0	0	0	0	0	0	0	0
1782	5	6	12	3d 07:28:32.76000	0d 02:23:40.06000	0.00390392	0.0150606	0.00163027	3.5801	D	5	30/08/2020 18:28		0	0	0	0	0	0	0	0	0	0	0	0	0	0
1783	5	6	12	3d 07:30:26.61000	0d 02:25:33.91000	0.00395548	0.015245	0.0016305	3.57	D	5	30/08/2020 18:30		0	0	0	0	0	0	0	0	0	0	0	0	0	0
1784	5	6	12	3d 07:32:32.01000	0d 02:27:39.31000	0.00401227	0.0154474	0.00163027	3.5599	D	5	30/08/2020 18:32		0	0	0	0	0	0	0	0	0	0	0	0	0	0
1785	5	6	12	3d 07:34:58.75000	0d 02:30:06.05000	0.00407873	0.0156837	0.00163035	3.5499	D	5	30/08/2020 18:35		0	0	0	0	0	0	0	0	0	0	0	0	0	0
1786	5	6	12	3d 07:38:01.04000	0d 02:33:08.34000	0.00416129	0.0159763	0.00163027	3.5396	D	5	30/08/2020 18:38		0	0	0	0	0	0	0	0	0	0	0	0	0	0
1787	5	6	12	3d 07:42:20.52000	0d 02:37:27.82000	0.0042788	0.0163916	0.0016305	3.5296	D	5	30/08/2020 18:42		0	0	0	0	0	0	0	0	0	0	0	0	0	0
1788	5	6	12	3d 07:47:20.52000	0d 02:42:27.82000	0.00441467	0.0168707	0.00163035	3.5224	D	1	30/08/2020 18:47		0	0	0	0	0	0	0	0	0	0	0	0	0	0
1789	5	6	12	3d 07:52:20.52000	0d 02:47:27.82000	0.00455054	0.0173489	0.00163027	3.5155	D	1	30/08/2020 18:52		0	0	0	0	0	0	0	0	0	0	0	0	0	0
1790	5	6	12	3d 07:57:20.52000	0d 02:52:27.82000	0.0046864	0.017826	0.00163035	3.5073	D	1	30/08/2020 18:57		0	0	0	0	0	0	0	0	0	0	0	0	0	0
1791	5	6	12	3d 08:02:20.52000	0d 02:57:27.82000	0.00482227	0.0183021	0.00163035	3.5003	D	1	30/08/2020 19:02		0	0	0	0	0	0	0	0	0	0	0	0	0	0
1792	5	6	12	3d 08:07:20.52000	0d 03:02:27.82000	0.00495814	0.018777	0.00163027	3.4919	D	1	30/08/2020 19:07		0	0	0	0	0	0	0	0	0	0	0	0	0	0
1793	5	6	12	3d 08:12:14.84000	0d 03:07:22.14000	0.00509143	0.0192418	0.00163058	3.4818	D	5	30/08/2020 19:12		0	0	0	0	0	0	0	0	0	0	0	0	0	0
1794	5	6	12	3d 08:17:14.84000	0d 03:12:22.14000	0.0052273	0.0197142	0.00163027	3.472	D	1	30/08/2020 19:17		0	0	0	0	0	0	0	0	0	0	0	0	0	0
1795	5	6	12	3d 08:22:14.84000	0d 03:17:22.14000	0.00536316	0.0201853	0.00163027	3.4623	D	1	30/08/2020 19:22		0	0	0	0	0	0	0	0	0	0	0	0	0	0
1796	5	6	12	3d 08:26:00.36000	0d 03:21:07.66000	0.0054653	0.0205383	0.0016305	3.4522	D	5	30/08/2020 19:26		0	0	0	0	0	0	0	0	0	0	0	0	0	0
1797	5	6	12	3d 08:30:15.37000	0d 03:25:22.67000	0.00558079	0.0209365	0.00163035	3.4421	D	5	30/08/2020 19:30		0	0	0	0	0	0	0	0	0	0	0	0	0	0
1798	5	6	12	3d 08:34:00.65000	0d 03:29:07.95000	0.00568281	0.0212872	0.00163043	3.4319	D	5	30/08/2020 19:34		0	0	0	0	0	0	0	0	0	0	0	0	0	0
1799	5	6	12	3d 08:37:22.38000	0d 03:32:29.68000	0.00577418	0.0216003	0.0016302	3.4218	D	5	30/08/2020 19:37		0	0	0	0	0	0	0	0	0	0	0	0	0	0
1800	5	6	12	3d 08:40:26.87000	0d 03:35:34.17000	0.00585773	0.0218859	0.00163035	3.4118	D	5	30/08/2020 19:40		0	0	0	0	0	0	0	0	0	0	0	0	0	0
1801	5	6	12	3d 08:43:03.49000	0d 03:38:10.79000	0.00592866	0.0221275	0.00163035	3.4017	D	5	30/08/2020 19:43		0	0	0	0	0	0	0	0	0	0	0	0	0	0
1802	5	6	12	3d 08:45:25.32000	0d 03:40:32.62000	0.00599289	0.0223457	0.0016302	3.3916	D	5	30/08/2020 19:45		0	0	0	0	0	0	0	0	0	0	0	0	0	0
1803	5	6	12	3d 08:47:39.01000	0d 03:42:46.31000	0.00605344	0.0225508	0.0016305	3.3816	D	5	30/08/2020 19:48		0	0	0	0	0	0	0	0	0	0	0	0	0	0
1804	5	6	12	3d 08:49:47.73000	0d 03:44:55.03000	0.00611174	0.0227476	0.00163035	3.3715	D	5	30/08/2020 19:50		0	0	0	0	0	0	0	0	0	0	0	0	0	0
1805	5	6	12	3d 08:51:39.87000	0d 03:46:47.17000	0.00616252	0.0229186	0.00163027	3.3614	D	5	30/08/2020 19:52		0	0	0	0	0	0	0	0	0	0	0	0	0	0
1806	5	6	12	3d 08:53:39.65000	0d 03:48:46.95000	0.00621677	0.0231007	0.00163035	3.3513	D	5	30/08/2020 19:54		0	0	0	0	0	0	0	0	0	0	0	0	0	0
1807	5	6	12	3d 08:55:23.94000	0d 03:50:31.24000	0.006264	0.0232587	0.00163035	3.3413	D	5	30/08/2020 19:55		0	0	0	0	0	0	0	0	0	0	0	0	0	0
1808	5	6	12	3d 08:57:01.21000	0d 03:52:08.51000	0.00630805	0.0234057	0.0016305	3.3312	D	5	30/08/2020 19:57		0	0	0	0	0	0	0	0	0	0	0	0	0	0
1809	5	6	12	3d 08:58:33.79000	0d 03:53:41.09000	0.00634998	0.0235452	0.00163058	3.321	D	5	30/08/2020 19:58		0	0	0	0	0	0	0	0	0	0	0	0	0	0
1810	5	6	12	3d 09:00:01.19000	0d 03:55:08.49000	0.00638956	0.0236764	0.00163058	3.3109	D	5	30/08/2020 20:00		0	0	0	0	0	0	0	0	0	0	0	0	0	0
1811	5	6	12	3d 09:01:21.49000	0d 03:56:28.79000	0.00642593	0.0237967	0.00163043	3.3008	D	5	30/08/2020 20:01		0	0	0	0	0	0	0	0	0	0	0	0	0	0
1812	5	6	12	3d 09:02:42.19000	0d 03:57:49.49000	0.00646248	0.0239172	0.0016305	3.2908	D	5	30/08/2020 20:03		0	0	0	0	0	0	0	0	0	0	0	0	0	0
1813	5	6	12	3d 09:03:44.36000	0d 03:58:51.66000	0.00649064	0.0240097	0.00163058	3.2807	D	5	30/08/2020 20:04		0	0	0	0	0	0	0	0	0	0	0	0	0	0
1814	5	6	12	3d 09:04:56.85000	0d 04:00:04.15000	0.00652346	0.0241172	0.00163035	3.2706	D	5	30/08/2020 20:05		0	0	0	0	0	0	0	0	0	0	0	0	0	0
1815	5	6	12	3d 09:05:50.93000	0d 04:00:58.23000	0.00654796	0.0241972	0.00163043	3.2604	D	5	30/08/2020 20:06		0	0	0	0	0	0	0	0	0	0	0	0	0	0
1816	5	6	12	3d 09:06:37.04000	0d 04:01:44.34000	0.00656884	0.0242652	0.0016305	3.2503	D	5	30/08/2020 20:06		0	0	0	0	0	0	0	0	0	0	0	0	0	0
1817	5	6	12	3d 09:07:22.38000	0d 04:02:29.68000	0.00658937	0.0243318	0.0016305	3.2403	D	5	30/08/2020 20:07		0	0	0	0	0	0	0	0	0	0	0	0	0	0
1818	5	6	12	3d 09:08:05.00000	0d 04:03:12.30000	0.00660868	0.0243943	0.00163043	3.2302	D	5	30/08/2020 20:08		0	0	0	0	0	0	0	0	0	0	0	0	0	0
1819	5	6	12	3d 09:08:42.81000	0d 04:03:50.11000	0.0066258	0.0244495	0.00163043	3.22	D	5	30/08/2020 20:09		0	0	0	0	0	0	0	0	0	0	0	0	0	0
1820	5	6	12	3d 09:09:24.15000	0d 04:04:31.45000	0.00664452	0.0245097	0.00163043	3.2099	D	5	30/08/2020 20:09		0	0	0	0	0	0	0	0	0	0	0	0	0	0
1821	5	6	12	3d 09:09:54.39000	0d 04:05:01.69000	0.00665822	0.0245536	0.00163035	3.1998	D	5	30/08/2020 20:10		0	0	0	0	0	0	0	0	0	0	0	0	0	0
1822	5	6	12	3d 09:10:24.07000	0d 04:05:31.37000	0.00667166	0.0245965	0.00163043	3.1896	D	5	30/08/2020 20:10		0	0	0	0	0	0	0	0	0	0	0	0	0	0
1823	5	6	12	3d 09:10:50.60000	0d 04:05:57.90000	0.00668367	0.0246348	0.00163035	3.1795	D	5	30/08/2020 20:11		0	0	0	0	0	0	0	0	0	0	0	0	0	0
1824	5	6	12	3d 09:11:15.51000	0d 04:06:22.81000	0.00669496	0.0246706	0.00163066	3.1693	D	5	30/08/2020 20:11		0	0	0	0	0	0	0	0	0	0	0	0	0	0
1825	5	6	12	3d 09:11:38.89000	0d 04:06:46.19000	0.00670554	0.0247041	0.00163043	3.1591	D	5	30/08/2020 20:12		0	0	0	0	0	0	0	0	0	0	0	0	0	0
1826	5	6	12	3d 09:12:01.50000	0d 04:07:08.80000	0.00671578	0.0247364	0.00163043	3.149	D	5	30/08/2020 20:12		0	0	0	0	0	0	0	0	0	0	0	0	0	0
1827	5	6	12	3d 09:12:21.63000	0d 04:07:28.93000	0.0067249	0.0247651	0.00163035	3.1388	D	5	30/08/2020 20:12		0	0	0	0	0	0	0	0	0	0	0	0	0	0
1828	5	6	12	3d 09:12:40.36000	0d 04:07:47.66000	0.00673338	0.0247917	0.00163066	3.1287	D	5	30/08/2020 20:13		0	0	0	0	0	0	0	0	0	0	0	0	0	0
1829	5	6	12	3d 09:12:57.44000	0d 04:08:04.74000	0.00674112	0.0248159	0.00163035	3.1185	D	5	30/08/2020 20:13		0	0	0	0	0	0	0	0	0	0	0	0	0	0
1830	5	6	12	3d 09:13:13.00000	0d 04:08:20.30000	0.00674817	0.0248378	0.00163027	3.1083	D	5	30/08/2020 20:13		0	0	0	0	0	0	0	0	0	0	0	0	0	0
1831	5	6	12	3d 09:13:27.85000	0d 04:08:35.15000	0.00675489	0.0248587	0.0016305	3.098	D	5	30/08/2020 20:13		0	0	0	0	0	0	0	0	0	0	0	0	0	0
1832	5	6	12	3d 09:13:42.42000	0d 04:08:49.72000	0.00676149	0.0248791	0.00163035	3.0877	D	5	30/08/2020 20:14		0	0	0	0	0	0	0	0	0	0	0	0	0	0
1833	5	6	12	3d 09:13:54.59000	0d 04:09:01.89000	0.006767	0.0248961	0.00163035	3.0776	D	5	30/08/2020 20:14		0	0	0	0	0	0	0	0	0	0	0	0	0	0
1834	5	6	12	3d 09:14:06.00000	0d 04:09:13.30000	0.00677217	0.0249119	0.00163027	3.0675	D	5	30/08/2020 20:14		0	0	0	0	0	0	0	0	0	0	0	0	0	0
1835	5	6	12	3d 09:14:16.30000	0d 04:09:23.60000	0.00677683	0.0249262	0.00163035	3.0575	D	5	30/08/2020 20:14		0	0	0	0	0	0	0	0	0	0	0	0	0	0
1836	5	6	12	3d 09:14:27.00000	0d 04:09:34.30000	0.00678168	0.024941	0.00163035	3.0474	D	5	30/08/2020 20:14		0	0	0	0	0	0	0	0	0	0	0	0	0	0
1837	5	6	12	3d 09:14:36.27000	0d 04:09:43.57000	0.00678588	0.0249538	0.00163058	3.0372	D	5	30/08/2020 20:14		0	0	0	0	0	0	0	0	0	0	0	0	0	0
1838	5	6	12	3d 09:14:45.49000	0d 04:09:52.79000	0.00679005	0.0249665	0.00163035	3.0271	D	5	30/08/2020 20:15		0	0	0	0	0	0	0	0	0	0	0	0	0	0
1839	5	6	12	3d 09:14:54.37000	0d 04:10:01.67000	0.00679407	0.0249786	0.00163035	3.0169	D	5	30/08/2020 20:15		0	0	0	0	0	0	0	0	0	0	0	0	0	0
1840	5	6	12	3d 09:15:01.87000	0d 04:10:09.17000	0.00679747	0.0249888	0.0016302	3.0068	D	5	30/08/2020 20:15		0	0	0	0	0	0	0	0	0	0	0	0	0	0
1841	5	6	12	3d 09:15:09.20000	0d 04:10:16.50000	0.00680079	0.0249988	0.00163043	2.9966	D	5	30/08/2020 20:15		0	0	0	0	0	0	0	0	0	0	0	0	0	0
1842	5	6	12	3d 09:15:16.45000	0d 04:10:23.75000	0.00680407	0.0250086	0.00163027	2.9865	D	5	30/08/2020 20:15		0	0	0	0	0	0	0	0	0	0	0	0	0	0
1843	5	6	12	3d 09:15:22.84000	0d 04:10:30.14000	0.00680697	0.0250173	0.0016305	2.9761	D	5	30/08/2020 20:15		0	0	0	0	0	0	0	0	0	0	0	0	0	0
1844	5	6	12	3d 09:15:29.23000	0d 04:10:36.53000	0.00680986	0.0250259	0.00163035	2.966	D	5	30/08/2020 20:15		0	0	0	0	0	0	0	0	0	0	0	0	0	0
1845	5	6	12	3d 09:15:35.32000	0d 04:10:42.62000	0.00681262	0.025034	0.00163043	2.9558	D	5	30/08/2020 20:15		0	0	0	0	0	0	0	0	0	0	0	0	0	0
1846	5	6	12	3d 09:15:40.97000	0d 04:10:48.27000	0.00681518	0.0250416	0.00163058	2.9458	D	5	30/08/2020 20:16		0	0	0	0	0	0	0	0	0	0	0	0	0	0
1847	5	6	12	3d 09:15:46.37000	0d 04:10:53.67000	0.00681762	0.0250488	0.00163035	2.9357	D	5	30/08/2020 20:16		0	0	0	0	0	0	0	0	0	0	0	0	0	0
1848	5	6	12	3d 09:15:51.53000	0d 04:10:58.83000	0.00681996	0.0250556	0.00163043	2.9255	D	5	30/08/2020 20:16		0	0	0	0	0	0	0	0	0	0	0	0	0	0
1849	5	6	12	3d 09:15:56.46000	0d 04:11:03.76000	0.00682219	0.0250621	0.00163043	2.9154	D	5	30/08/2020 20:16		0	0	0	0	0	0	0	0	0	0	0	0	0	0
1850	5	6	12	3d 09:16:01.23000	0d 04:11:08.53000	0.00682435	0.0250684	0.00163043	2.9052	D	5	30/08/2020 20:16		0	0	0	0	0	0	0	0	0	0	0	0	0	0
1851	5	6	12	3d 09:16:05.72000	0d 04:11:13.02000	0.00682639	0.0250743	0.00163027	2.8951	D	5	30/08/2020 20:16		0	0	0	0	0	0	0	0	0	0	0	0	0	0
1852	5	6	12	3d 09:16:10.20000	0d 04:11:17.50000	0.00682842	0.0250802	0.00163043	2.8847	D	5	30/08/2020 20:16		0	0	0	0	0	0	0	0	0	0	0	0	0	0
1853	5	6	12	3d 09:16:14.58000	0d 04:11:21.88000	0.0068304	0.0250859	0.0016305	2.8742	D	5	30/08/2020 20:16		0	0	0	0	0	0	0	0	0	0	0	0	0	0
1854	5	6	12	3d 09:16:18.88000	0d 04:11:26.18000	0.00683235	0.0250915	0.00163043	2.8638	D	5	30/08/2020 20:16		0	0	0	0	0	0	0	0	0	0	0	0	0	0
1855	5	6	12	3d 09:16:22.87000	0d 04:11:30.17000	0.00683415	0.0250966	0.00163035	2.8537	D	5	30/08/2020 20:16		0	0	0	0	0	0	0	0	0	0	0	0	0	0
1856	5	6	12	3d 09:16:26.74000	0d 04:11:34.04000	0.00683591	0.0251016	0.00163066	2.8432	D	5	30/08/2020 20:16		0	0	0	0	0	0	0	0	0	0	0	0	0	0
1857	5	6	12	3d 09:16:30.63000	0d 04:11:37.93000	0.00683767	0.0251066	0.00163035	2.833	D	5	30/08/2020 20:16		0	0	0	0	0	0	0	0	0	0	0	0	0	0
1858	5	6	12	3d 09:16:34.27000	0d 04:11:41.57000	0.00683932	0.0251113	0.00163027	2.8228	D	5	30/08/2020 20:16		0	0	0	0	0	0	0	0	0	0	0	0	0	0
1859	5	6	12	3d 09:16:37.71000	0d 04:11:45.01000	0.00684088	0.0251157	0.00163043	2.8124	D	5	30/08/2020 20:16		0	0	0	0	0	0	0	0	0	0	0	0	0	0
1860	5	6	12	3d 09:16:41.27000	0d 04:11:48.57000	0.00684249	0.0251202	0.00163043	2.8022	D	5	30/08/2020 20:17		0	0	0	0	0	0	0	0	0	0	0	0	0	0
1861	5	6	12	3d 09:16:44.61000	0d 04:11:51.91000	0.006844	0.0251244	0.0016305	2.7918	D	5	30/08/2020 20:17		0	0	0	0	0	0	0	0	0	0	0	0	0	0
1862	5	6	12	3d 09:16:47.92000	0d 04:11:55.22000	0.0068455	0.0251286	0.00163027	2.7816	D	5	30/08/2020 20:17		0	0	0	0	0	0	0	0	0	0	0	0	0	0
1863	5	6	12	3d 09:16:51.16000	0d 04:11:58.46000	0.00684697	0.0251327	0.00163043	2.7713	D	5	30/08/2020 20:17		0	0	0	0	0	0	0	0	0	0	0	0	0	0
1864	5	6	12	3d 09:16:54.23000	0d 04:12:01.53000	0.00684836	0.0251365	0.0016305	2.7611	D	5	30/08/2020 20:17		0	0	0	0	0	0	0	0	0	0	0	0	0	0
1865	5	6	12	3d 09:16:57.35000	0d 04:12:04.65000	0.00684977	0.0251404	0.00163058	2.7509	D	5	30/08/2020 20:17		0	0	0	0	0	0	0	0	0	0	0	0	0	0
1866	5	6	12	3d 09:17:00.29000	0d 04:12:07.59000	0.0068511	0.0251441	0.00163027	2.7405	D	5	30/08/2020 20:17		0	0	0	0	0	0	0	0	0	0	0	0	0	0
1867	5	6	12	3d 09:17:03.25000	0d 04:12:10.55000	0.00685244	0.0251478	0.0016305	2.7303	D	5	30/08/2020 20:17		0	0	0	0	0	0	0	0	0	0	0	0	0	0
1868	5	6	12	3d 09:17:06.06000	0d 04:12:13.36000	0.00685372	0.0251512	0.00163035	2.7199	D	5	30/08/2020 20:17		0	0	0	0	0	0	0	0	0	0	0	0	0	0
1869	5	6	12	3d 09:17:08.86000	0d 04:12:16.16000	0.00685498	0.0251547	0.00163035	2.7095	D	5	30/08/2020 20:17		0	0	0	0	0	0	0	0	0	0	0	0	0	0
1870	5	6	12	3d 09:17:11.61000	0d 04:12:18.91000	0.00685623	0.025158	0.00163043	2.6992	D	5	30/08/2020 20:17		0	0	0	0	0	0	0	0	0	0	0	0	0	0
1871	5	6	12	3d 09:17:14.27000	0d 04:12:21.57000	0.00685743	0.0251613	0.00163066	2.6891	D	5	30/08/2020 20:17		0	0	0	0	0	0	0	0	0	0	0	0	0	0
1872	5	6	12	3d 09:17:16.87000	0d 04:12:24.17000	0.00685861	0.0251644	0.00163058	2.6787	D	5	30/08/2020 20:17		0	0	0	0	0	0	0	0	0	0	0	0	0	0
1873	5	6	12	3d 09:17:19.47000	0d 04:12:26.77000	0.00685979	0.0251676	0.00163043	2.6683	D	5	30/08/2020 20:17		0	0	0	0	0	0	0	0	0	0	0	0	0	0
1874	5	6	12	3d 09:17:22.01000	0d 04:12:29.31000	0.00686094	0.0251707	0.00163027	2.6581	D	5	30/08/2020 20:17		0	0	0	0	0	0	0	0	0	0	0	0	0	0
1875	5	6	12	3d 09:17:24.46000	0d 04:12:31.76000	0.00686205	0.0251736	0.00163035	2.6476	D	5	30/08/2020 20:17		0	0	0	0	0	0	0	0	0	0	0	0	0	0
1876	5	6	12	3d 09:17:26.98000	0d 04:12:34.28000	0.00686319	0.0251766	0.00163035	2.6374	D	5	30/08/2020 20:17		0	0	0	0	0	0	0	0	0	0	0	0	0	0
1877	5	6	12	3d 09:17:29.32000	0d 04:12:36.62000	0.00686425	0.0251794	0.0016305	2.627	D	5	30/08/2020 20:17		0	0	0	0	0	0	0	0	0	0	0	0	0	0
1878	5	6	12	3d 09:17:31.74000	0d 04:12:39.04000	0.00686535	0.0251823	0.0016305	2.6166	D	5	30/08/2020 20:17		0	0	0	0	0	0	0	0	0	0	0	0	0	0
1879	5	6	12	3d 09:17:34.07000	0d 04:12:41.37000	0.0068664	0.025185	0.00163043	2.6061	D	5	30/08/2020 20:17		0	0	0	0	0	0	0	0	0	0	0	0	0	0
1880	5	6	12	3d 09:17:36.41000	0d 04:12:43.71000	0.00686746	0.0251878	0.0016305	2.5957	D	5	30/08/2020 20:17		0	0	0	0	0	0	0	0	0	0	0	0	0	0
1881	5	6	12	3d 09:17:38.70000	0d 04:12:46.00000	0.0068685	0.0251905	0.00163043	2.5853	D	5	30/08/2020 20:18		0	0	0	0	0	0	0	0	0	0	0	0	0	0
1882	5	6	12	3d 09:17:40.92000	0d 04:12:48.22000	0.0068695	0.0251931	0.00163081	2.5748	D	5	30/08/2020 20:18		0	0	0	0	0	0	0	0	0	0	0	0	0	0
1883	5	6	12	3d 09:17:43.14000	0d 04:12:50.44000	0.00687051	0.0251957	0.0016305	2.5644	D	5	30/08/2020 20:18		0	0	0	0	0	0	0	0	0	0	0	0	0	0
1884	5	6	12	3d 09:17:45.29000	0d 04:12:52.59000	0.00687148	0.0251981	0.0016305	2.5541	D	5	30/08/2020 20:18		0	0	0	0	0	0	0	0	0	0	0	0	0	0
1885	5	6	12	3d 09:17:47.41000	0d 04:12:54.71000	0.00687244	0.0252006	0.0016305	2.5438	D	5	30/08/2020 20:18		0	0	0	0	0	0	0	0	0	0	0	0	0	0
1886	5	6	12	3d 09:17:49.49000	0d 04:12:56.79000	0.00687338	0.025203	0.00163043	2.5336	D	5	30/08/2020 20:18		0	0	0	0	0	0	0	0	0	0	0	0	0	0
1887	5	6	12	3d 09:17:51.54000	0d 04:12:58.84000	0.00687431	0.0252053	0.00163035	2.5231	D	5	30/08/2020 20:18		0	0	0	0	0	0	0	0	0	0	0	0	0	0
1888	5	6	12	3d 09:17:53.62000	0d 04:13:00.92000	0.00687525	0.0252077	0.00163058	2.5127	D	5	30/08/2020 20:18		0	0	0	0	0	0	0	0	0	0	0	0	0	0
1889	5	6	12	3d 09:17:55.65000	0d 04:13:02.95000	0.00687617	0.02521	0.00163043	2.5023	D	5	30/08/2020 20:18		0	0	0	0	0	0	0	0	0	0	0	0	0	0
1890	5	6	12	3d 09:17:56.09000	0d 04:13:03.39000	0.00687637	0.0252105	0.0016305	2.5	D	133	30/08/2020 20:18		0	0	0	0	0	0	0	0	0	0	0	0	0	0
1891	5	6	13	3d 09:17:56.10000	0d 00:00:00.01000	0	0	0	2.6372	R	0	30/08/2020 20:18		0	0	0	0	0	0	0	0	0	0	0	0	0	0
1892	5	6	13	3d 09:17:58.10000	0d 00:00:02.01000	0	0	0	2.8237	R	1	30/08/2020 20:18		0	0	0	0	0	0	0	0	0	0	0	0	0	0
1893	5	6	13	3d 09:18:00.10000	0d 00:00:04.01000	0	0	0	2.9313	R	1	30/08/2020 20:18		0	0	0	0	0	0	0	0	0	0	0	0	0	0
1894	5	6	13	3d 09:18:02.10000	0d 00:00:06.01000	0	0	0	3.0147	R	1	30/08/2020 20:18		0	0	0	0	0	0	0	0	0	0	0	0	0	0
1895	5	6	13	3d 09:18:04.10000	0d 00:00:08.01000	0	0	0	3.0838	R	1	30/08/2020 20:18		0	0	0	0	0	0	0	0	0	0	0	0	0	0
1896	5	6	13	3d 09:18:06.09000	0d 00:00:10.00000	0	0	0	3.142	R	129	30/08/2020 20:18		0	0	0	0	0	0	0	0	0	0	0	0	0	0
1897	6	7	9	3d 09:18:06.13000	0d 00:00:00.04000	0.00000002	0.00000006	0.00163043	3.3077	C	0	30/08/2020 20:18		0	0	0	0	0	0	0	0	0	0	0	0	0	0
1898	6	7	9	3d 09:18:06.29000	0d 00:00:00.20000	0.00000009	0.0000003	0.00163035	3.331	C	5	30/08/2020 20:18		0	0	0	0	0	0	0	0	0	0	0	0	0	0
1899	6	7	9	3d 09:18:06.46000	0d 00:00:00.37000	0.00000017	0.00000056	0.0016302	3.351	C	5	30/08/2020 20:18		0	0	0	0	0	0	0	0	0	0	0	0	0	0
1900	6	7	9	3d 09:18:06.64000	0d 00:00:00.55000	0.00000025	0.00000083	0.00163035	3.3695	C	5	30/08/2020 20:18		0	0	0	0	0	0	0	0	0	0	0	0	0	0
1901	6	7	9	3d 09:18:06.84000	0d 00:00:00.75000	0.00000034	0.00000114	0.00163043	3.3874	C	5	30/08/2020 20:18		0	0	0	0	0	0	0	0	0	0	0	0	0	0
1902	6	7	9	3d 09:18:07.05000	0d 00:00:00.96000	0.00000043	0.00000146	0.00163035	3.4043	C	5	30/08/2020 20:18		0	0	0	0	0	0	0	0	0	0	0	0	0	0
1903	6	7	9	3d 09:18:07.27000	0d 00:00:01.18000	0.00000053	0.0000018	0.00163043	3.4209	C	5	30/08/2020 20:18		0	0	0	0	0	0	0	0	0	0	0	0	0	0
1904	6	7	9	3d 09:18:07.49000	0d 00:00:01.40000	0.00000063	0.00000214	0.00163043	3.4365	C	5	30/08/2020 20:18		0	0	0	0	0	0	0	0	0	0	0	0	0	0
1905	6	7	9	3d 09:18:07.72000	0d 00:00:01.63000	0.00000074	0.0000025	0.00163005	3.452	C	5	30/08/2020 20:18		0	0	0	0	0	0	0	0	0	0	0	0	0	0
1906	6	7	9	3d 09:18:07.96000	0d 00:00:01.87000	0.00000085	0.00000288	0.00163035	3.4673	C	5	30/08/2020 20:18		0	0	0	0	0	0	0	0	0	0	0	0	0	0
1907	6	7	9	3d 09:18:08.20000	0d 00:00:02.11000	0.00000096	0.00000326	0.00163035	3.482	C	5	30/08/2020 20:18		0	0	0	0	0	0	0	0	0	0	0	0	0	0
1908	6	7	9	3d 09:18:08.45000	0d 00:00:02.36000	0.00000107	0.00000365	0.00163035	3.4965	C	5	30/08/2020 20:18		0	0	0	0	0	0	0	0	0	0	0	0	0	0
1909	6	7	9	3d 09:18:08.72000	0d 00:00:02.63000	0.00000119	0.00000408	0.00163035	3.5114	C	5	30/08/2020 20:18		0	0	0	0	0	0	0	0	0	0	0	0	0	0
1910	6	7	9	3d 09:18:09.00000	0d 00:00:02.91000	0.00000132	0.00000453	0.00163035	3.5261	C	5	30/08/2020 20:18		0	0	0	0	0	0	0	0	0	0	0	0	0	0
1911	6	7	9	3d 09:18:09.29000	0d 00:00:03.20000	0.00000145	0.00000499	0.00163043	3.5402	C	5	30/08/2020 20:18		0	0	0	0	0	0	0	0	0	0	0	0	0	0
1912	6	7	9	3d 09:18:09.58000	0d 00:00:03.49000	0.00000158	0.00000546	0.0016305	3.5541	C	5	30/08/2020 20:18		0	0	0	0	0	0	0	0	0	0	0	0	0	0
1913	6	7	9	3d 09:18:09.89000	0d 00:00:03.80000	0.00000172	0.00000596	0.00163027	3.5676	C	5	30/08/2020 20:18		0	0	0	0	0	0	0	0	0	0	0	0	0	0
1914	6	7	9	3d 09:18:10.20000	0d 00:00:04.11000	0.00000186	0.00000646	0.00163043	3.5807	C	5	30/08/2020 20:18		0	0	0	0	0	0	0	0	0	0	0	0	0	0
1915	6	7	9	3d 09:18:10.53000	0d 00:00:04.44000	0.00000201	0.000007	0.0016305	3.5937	C	5	30/08/2020 20:18		0	0	0	0	0	0	0	0	0	0	0	0	0	0
1916	6	7	9	3d 09:18:10.88000	0d 00:00:04.79000	0.00000217	0.00000757	0.0016305	3.6068	C	5	30/08/2020 20:18		0	0	0	0	0	0	0	0	0	0	0	0	0	0
1917	6	7	9	3d 09:18:11.25000	0d 00:00:05.16000	0.00000234	0.00000817	0.0016305	3.6194	C	5	30/08/2020 20:18		0	0	0	0	0	0	0	0	0	0	0	0	0	0
1918	6	7	9	3d 09:18:11.64000	0d 00:00:05.55000	0.00000251	0.00000881	0.0016305	3.6318	C	5	30/08/2020 20:18		0	0	0	0	0	0	0	0	0	0	0	0	0	0
1919	6	7	9	3d 09:18:12.06000	0d 00:00:05.97000	0.0000027	0.0000095	0.00163035	3.6445	C	5	30/08/2020 20:18		0	0	0	0	0	0	0	0	0	0	0	0	0	0
1920	6	7	9	3d 09:18:12.53000	0d 00:00:06.44000	0.00000292	0.00001028	0.00163043	3.6568	C	5	30/08/2020 20:18		0	0	0	0	0	0	0	0	0	0	0	0	0	0
1921	6	7	9	3d 09:18:13.04000	0d 00:00:06.95000	0.00000315	0.00001113	0.0016305	3.669	C	5	30/08/2020 20:18		0	0	0	0	0	0	0	0	0	0	0	0	0	0
1922	6	7	9	3d 09:18:13.61000	0d 00:00:07.52000	0.00000341	0.00001208	0.00163058	3.6806	C	5	30/08/2020 20:18		0	0	0	0	0	0	0	0	0	0	0	0	0	0
1923	6	7	9	3d 09:18:14.25000	0d 00:00:08.16000	0.0000037	0.00001315	0.00163012	3.6918	C	5	30/08/2020 20:18		0	0	0	0	0	0	0	0	0	0	0	0	0	0
1924	6	7	9	3d 09:18:15.01000	0d 00:00:08.92000	0.00000404	0.00001442	0.00163027	3.7029	C	5	30/08/2020 20:18		0	0	0	0	0	0	0	0	0	0	0	0	0	0
1925	6	7	9	3d 09:18:15.93000	0d 00:00:09.84000	0.00000446	0.00001596	0.0016305	3.714	C	5	30/08/2020 20:18		0	0	0	0	0	0	0	0	0	0	0	0	0	0
1926	6	7	9	3d 09:18:17.10000	0d 00:00:11.01000	0.00000499	0.00001793	0.00163066	3.7246	C	5	30/08/2020 20:18		0	0	0	0	0	0	0	0	0	0	0	0	0	0
1927	6	7	9	3d 09:18:18.62000	0d 00:00:12.53000	0.00000567	0.0000205	0.00163035	3.7351	C	5	30/08/2020 20:18		0	0	0	0	0	0	0	0	0	0	0	0	0	0
1928	6	7	9	3d 09:18:20.70000	0d 00:00:14.61000	0.00000662	0.00002403	0.00163035	3.7455	C	5	30/08/2020 20:18		0	0	0	0	0	0	0	0	0	0	0	0	0	0
1929	6	7	9	3d 09:18:23.55000	0d 00:00:17.46000	0.00000791	0.00002887	0.0016305	3.7557	C	5	30/08/2020 20:18		0	0	0	0	0	0	0	0	0	0	0	0	0	0
1930	6	7	9	3d 09:18:27.58000	0d 00:00:21.49000	0.00000973	0.00003573	0.00163035	3.7659	C	5	30/08/2020 20:18		0	0	0	0	0	0	0	0	0	0	0	0	0	0
1931	6	7	9	3d 09:18:33.12000	0d 00:00:27.03000	0.00001224	0.0000452	0.0016305	3.776	C	5	30/08/2020 20:18		0	0	0	0	0	0	0	0	0	0	0	0	0	0
1932	6	7	9	3d 09:18:41.23000	0d 00:00:35.14000	0.00001591	0.00005908	0.00163027	3.7861	C	5	30/08/2020 20:19		0	0	0	0	0	0	0	0	0	0	0	0	0	0
1933	6	7	9	3d 09:18:53.48000	0d 00:00:47.39000	0.00002146	0.00008012	0.00163035	3.7963	C	5	30/08/2020 20:19		0	0	0	0	0	0	0	0	0	0	0	0	0	0
1934	6	7	9	3d 09:21:00.72000	0d 00:02:54.63000	0.00007909	0.00029909	0.00163035	3.7861	C	5	30/08/2020 20:21		0	0	0	0	0	0	0	0	0	0	0	0	0	0
1935	6	7	9	3d 09:21:39.48000	0d 00:03:33.39000	0.00009664	0.00036546	0.00163043	3.776	C	5	30/08/2020 20:22		0	0	0	0	0	0	0	0	0	0	0	0	0	0
1936	6	7	9	3d 09:22:24.04000	0d 00:04:17.95000	0.00011682	0.00044156	0.00163027	3.7658	C	5	30/08/2020 20:22		0	0	0	0	0	0	0	0	0	0	0	0	0	0
1937	6	7	9	3d 09:23:25.76000	0d 00:05:19.67000	0.00014477	0.00054668	0.00163027	3.7557	C	5	30/08/2020 20:23		0	0	0	0	0	0	0	0	0	0	0	0	0	0
1938	6	7	9	3d 09:24:59.29000	0d 00:06:53.20000	0.00018713	0.00070554	0.00163027	3.7456	C	5	30/08/2020 20:25		0	0	0	0	0	0	0	0	0	0	0	0	0	0
1939	6	7	9	3d 09:29:55.06000	0d 00:11:48.97000	0.00032108	0.00120642	0.0016305	3.7356	C	5	30/08/2020 20:30		0	0	0	0	0	0	0	0	0	0	0	0	0	0
1940	6	7	9	3d 09:34:55.06000	0d 00:16:48.97000	0.00045695	0.00171385	0.0016305	3.7346	C	1	30/08/2020 20:35		0	0	0	0	0	0	0	0	0	0	0	0	0	0
1941	6	7	9	3d 09:39:55.06000	0d 00:21:48.97000	0.00059282	0.00222136	0.00163058	3.7363	C	1	30/08/2020 20:40		0	0	0	0	0	0	0	0	0	0	0	0	0	0
1942	6	7	9	3d 09:44:55.06000	0d 00:26:48.97000	0.00072868	0.00272922	0.00163043	3.7398	C	1	30/08/2020 20:45		0	0	0	0	0	0	0	0	0	0	0	0	0	0
1943	6	7	9	3d 09:49:55.06000	0d 00:31:48.97000	0.00086455	0.00323755	0.00163027	3.7433	C	1	30/08/2020 20:50		0	0	0	0	0	0	0	0	0	0	0	0	0	0
1944	6	7	9	3d 09:54:55.06000	0d 00:36:48.97000	0.00100042	0.00374643	0.00163027	3.7478	C	1	30/08/2020 20:55		0	0	0	0	0	0	0	0	0	0	0	0	0	0
1945	6	7	9	3d 09:59:55.06000	0d 00:41:48.97000	0.00113628	0.00425593	0.00163043	3.7523	C	1	30/08/2020 21:00		0	0	0	0	0	0	0	0	0	0	0	0	0	0
1946	6	7	9	3d 10:04:55.06000	0d 00:46:48.97000	0.00127215	0.00476608	0.0016305	3.7574	C	1	30/08/2020 21:05		0	0	0	0	0	0	0	0	0	0	0	0	0	0
1947	6	7	9	3d 10:09:55.06000	0d 00:51:48.97000	0.00140801	0.00527698	0.00163027	3.7632	C	1	30/08/2020 21:10		0	0	0	0	0	0	0	0	0	0	0	0	0	0
1948	6	7	9	3d 10:14:55.06000	0d 00:56:48.97000	0.00154388	0.00578864	0.00163035	3.7682	C	1	30/08/2020 21:15		0	0	0	0	0	0	0	0	0	0	0	0	0	0
1949	6	7	9	3d 10:19:55.06000	0d 01:01:48.97000	0.00167975	0.00630098	0.00163035	3.7737	C	1	30/08/2020 21:20		0	0	0	0	0	0	0	0	0	0	0	0	0	0
1950	6	7	9	3d 10:24:55.06000	0d 01:06:48.97000	0.00181561	0.00681405	0.00163027	3.7792	C	1	30/08/2020 21:25		0	0	0	0	0	0	0	0	0	0	0	0	0	0
1951	6	7	9	3d 10:29:55.06000	0d 01:11:48.97000	0.00195148	0.00732785	0.00163035	3.7841	C	1	30/08/2020 21:30		0	0	0	0	0	0	0	0	0	0	0	0	0	0
1952	6	7	9	3d 10:34:55.06000	0d 01:16:48.97000	0.00208735	0.00784239	0.00163043	3.7899	C	1	30/08/2020 21:35		0	0	0	0	0	0	0	0	0	0	0	0	0	0
1953	6	7	9	3d 10:39:55.06000	0d 01:21:48.97000	0.00222321	0.00835766	0.00163027	3.7949	C	1	30/08/2020 21:40		0	0	0	0	0	0	0	0	0	0	0	0	0	0
1954	6	7	9	3d 10:44:55.06000	0d 01:26:48.97000	0.00235908	0.00887369	0.00163043	3.8007	C	1	30/08/2020 21:45		0	0	0	0	0	0	0	0	0	0	0	0	0	0
1955	6	7	9	3d 10:49:55.06000	0d 01:31:48.97000	0.00249495	0.00939046	0.0016305	3.8062	C	1	30/08/2020 21:50		0	0	0	0	0	0	0	0	0	0	0	0	0	0
1956	6	7	9	3d 10:54:55.06000	0d 01:36:48.97000	0.00263081	0.00990801	0.0016305	3.8122	C	1	30/08/2020 21:55		0	0	0	0	0	0	0	0	0	0	0	0	0	0
1957	6	7	9	3d 10:59:55.06000	0d 01:41:48.97000	0.00276668	0.0104263	0.00163035	3.818	C	1	30/08/2020 22:00		0	0	0	0	0	0	0	0	0	0	0	0	0	0
1958	6	7	9	3d 11:04:55.06000	0d 01:46:48.97000	0.00290254	0.0109455	0.0016305	3.8238	C	1	30/08/2020 22:05		0	0	0	0	0	0	0	0	0	0	0	0	0	0
1959	6	7	9	3d 11:09:55.06000	0d 01:51:48.97000	0.00303841	0.0114654	0.00163035	3.8302	C	1	30/08/2020 22:10		0	0	0	0	0	0	0	0	0	0	0	0	0	0
1960	6	7	9	3d 11:14:55.06000	0d 01:56:48.97000	0.00317428	0.0119862	0.00163035	3.8364	C	1	30/08/2020 22:15		0	0	0	0	0	0	0	0	0	0	0	0	0	0
1961	6	7	9	3d 11:19:55.06000	0d 02:01:48.97000	0.00331014	0.0125079	0.00163043	3.8433	C	1	30/08/2020 22:20		0	0	0	0	0	0	0	0	0	0	0	0	0	0
1962	6	7	9	3d 11:24:55.06000	0d 02:06:48.97000	0.00344601	0.0130306	0.00163043	3.8506	C	1	30/08/2020 22:25		0	0	0	0	0	0	0	0	0	0	0	0	0	0
1963	6	7	9	3d 11:29:55.06000	0d 02:11:48.97000	0.00358188	0.0135543	0.00163035	3.8582	C	1	30/08/2020 22:30		0	0	0	0	0	0	0	0	0	0	0	0	0	0
1964	6	7	9	3d 11:34:55.06000	0d 02:16:48.97000	0.00371774	0.0140791	0.00163043	3.8666	C	1	30/08/2020 22:35		0	0	0	0	0	0	0	0	0	0	0	0	0	0
1965	6	7	9	3d 11:39:55.06000	0d 02:21:48.97000	0.00385361	0.014605	0.0016305	3.8759	C	1	30/08/2020 22:40		0	0	0	0	0	0	0	0	0	0	0	0	0	0
1966	6	7	9	3d 11:44:55.06000	0d 02:26:48.97000	0.00398948	0.0151323	0.00163035	3.886	C	1	30/08/2020 22:45		0	0	0	0	0	0	0	0	0	0	0	0	0	0
1967	6	7	9	3d 11:49:36.18000	0d 02:31:30.09000	0.00411679	0.0156277	0.00163043	3.8961	C	5	30/08/2020 22:49		0	0	0	0	0	0	0	0	0	0	0	0	0	0
1968	6	7	9	3d 11:53:54.79000	0d 02:35:48.70000	0.00423391	0.0160846	0.00163043	3.9062	C	5	30/08/2020 22:54		0	0	0	0	0	0	0	0	0	0	0	0	0	0
1969	6	7	9	3d 11:57:58.04000	0d 02:39:51.95000	0.00434408	0.0165155	0.00163043	3.9162	C	5	30/08/2020 22:58		0	0	0	0	0	0	0	0	0	0	0	0	0	0
1970	6	7	9	3d 12:01:43.68000	0d 02:43:37.59000	0.00444627	0.0169162	0.00163027	3.9263	C	5	30/08/2020 23:02		0	0	0	0	0	0	0	0	0	0	0	0	0	0
1971	6	7	9	3d 12:05:18.88000	0d 02:47:12.79000	0.00454373	0.0172993	0.0016305	3.9364	C	5	30/08/2020 23:05		0	0	0	0	0	0	0	0	0	0	0	0	0	0
1972	6	7	9	3d 12:08:44.45000	0d 02:50:38.36000	0.00463683	0.0176662	0.00163035	3.9466	C	5	30/08/2020 23:09		0	0	0	0	0	0	0	0	0	0	0	0	0	0
1973	6	7	9	3d 12:12:06.28000	0d 02:54:00.19000	0.00472824	0.0180274	0.00163043	3.9568	C	5	30/08/2020 23:12		0	0	0	0	0	0	0	0	0	0	0	0	0	0
1974	6	7	9	3d 12:15:21.24000	0d 02:57:15.15000	0.00481653	0.0183772	0.00163027	3.9669	C	5	30/08/2020 23:15		0	0	0	0	0	0	0	0	0	0	0	0	0	0
1975	6	7	9	3d 12:18:29.39000	0d 03:00:23.30000	0.00490174	0.0187157	0.00163058	3.977	C	5	30/08/2020 23:18		0	0	0	0	0	0	0	0	0	0	0	0	0	0
1976	6	7	9	3d 12:21:33.38000	0d 03:03:27.29000	0.00498507	0.0190475	0.00163027	3.987	C	5	30/08/2020 23:21		0	0	0	0	0	0	0	0	0	0	0	0	0	0
1977	6	7	9	3d 12:24:31.92000	0d 03:06:25.83000	0.00506593	0.0193703	0.00163035	3.9971	C	5	30/08/2020 23:24		0	0	0	0	0	0	0	0	0	0	0	0	0	0
1978	6	7	9	3d 12:27:27.53000	0d 03:09:21.44000	0.00514546	0.0196886	0.00163066	4.0072	C	5	30/08/2020 23:27		0	0	0	0	0	0	0	0	0	0	0	0	0	0
1979	6	7	9	3d 12:30:22.47000	0d 03:12:16.38000	0.00522469	0.0200064	0.0016302	4.0172	C	5	30/08/2020 23:30		0	0	0	0	0	0	0	0	0	0	0	0	0	0
1980	6	7	9	3d 12:33:17.09000	0d 03:15:11.00000	0.00530377	0.0203245	0.0016302	4.0273	C	5	30/08/2020 23:33		0	0	0	0	0	0	0	0	0	0	0	0	0	0
1981	6	7	9	3d 12:36:06.49000	0d 03:18:00.40000	0.00538049	0.0206339	0.00163043	4.0374	C	5	30/08/2020 23:36		0	0	0	0	0	0	0	0	0	0	0	0	0	0
1982	6	7	9	3d 12:38:54.57000	0d 03:20:48.48000	0.00545661	0.0209416	0.0016305	4.0476	C	5	30/08/2020 23:39		0	0	0	0	0	0	0	0	0	0	0	0	0	0
1983	6	7	9	3d 12:41:43.24000	0d 03:23:37.15000	0.005533	0.0212512	0.0016302	4.0577	C	5	30/08/2020 23:42		0	0	0	0	0	0	0	0	0	0	0	0	0	0
1984	6	7	9	3d 12:44:28.06000	0d 03:26:21.97000	0.00560764	0.0215544	0.00163043	4.0677	C	5	30/08/2020 23:44		0	0	0	0	0	0	0	0	0	0	0	0	0	0
1985	6	7	9	3d 12:47:11.65000	0d 03:29:05.56000	0.00568173	0.0218562	0.00163035	4.0778	C	5	30/08/2020 23:47		0	0	0	0	0	0	0	0	0	0	0	0	0	0
[truncated: 2,997 more rows]
