# Supplementary material for: Experimental data of cathodes manufactured in a convective dryer at the pilot-plant scale, and charge and discharge capacities of half-coin lithium-ion cells
Source: Data Brief. 2021 Dec 16;40:107720. doi: 10.1016/j.dib.2021.107720 (PMC8703052; doi:10.1016/j.dib.2021.107720)
Supplement: Supplementary file 1 [file mmc1.zip › Maccor/NEX_CAT2_3_2.csv]

Name:	NEX_CAT2_3_2
Channel:	11
Tester	Maccor #2
Procedure	NEX_NMC_Form_Rate_ASI.000
Description	NEX NMC Cathode Rate & ASI Measurement
Started	17/08/2020 16:58
SCap	0
C Rate	0.008098
Ch. max. V	8.00 V
DisCh. min. V	-2.00 V
Ch. max. I	5.000 A
DisCh. max. I	5.000 A
Comment:	CAT2_3_2
SMB hdr:	SMBLabel
Rec	Cycle P	Cycle C	Step	TestTime	StepTime	Cap. [Ah]	Ener. [Wh]	Current [A]	Voltage [V]	Md	ES	DPT Time		VAR1	VAR2	VAR3	VAR4	VAR5	VAR6	VAR7	VAR8	VAR9	VAR10	VAR11	VAR12	VAR13	VAR14
1	0	1	1	0d 00:00:00.00000	0d 00:00:00.00000	0	0	0	3.2821	R	0	17/08/2020 16:58		0	0	0	0	0	0	0	0	0	0	0	0	0	0
2	0	1	1	0d 00:05:00.00000	0d 00:05:00.00000	0	0	0	3.281	R	1	17/08/2020 17:03		0	0	0	0	0	0	0	0	0	0	0	0	0	0
3	0	1	1	0d 00:10:00.00000	0d 00:10:00.00000	0	0	0	3.2802	R	1	17/08/2020 17:08		0	0	0	0	0	0	0	0	0	0	0	0	0	0
4	0	1	1	0d 00:15:00.00000	0d 00:15:00.00000	0	0	0	3.2795	R	1	17/08/2020 17:13		0	0	0	0	0	0	0	0	0	0	0	0	0	0
5	0	1	1	0d 00:20:00.00000	0d 00:20:00.00000	0	0	0	3.2787	R	1	17/08/2020 17:18		0	0	0	0	0	0	0	0	0	0	0	0	0	0
6	0	1	1	0d 00:25:00.00000	0d 00:25:00.00000	0	0	0	3.2778	R	1	17/08/2020 17:23		0	0	0	0	0	0	0	0	0	0	0	0	0	0
7	0	1	1	0d 00:30:00.00000	0d 00:30:00.00000	0	0	0	3.2772	R	129	17/08/2020 17:28		0	0	0	0	0	0	0	0	0	0	0	0	0	0
8	0	1	2	0d 00:30:00.04000	0d 00:00:00.04000	0	0.00000001	0.00040497	3.4137	C	0	17/08/2020 17:28		0	0	0	0	0	0	0	0	0	0	0	0	0	0
9	0	1	2	0d 00:30:00.20000	0d 00:00:00.20000	0.00000002	0.00000008	0.0004049	3.4417	C	5	17/08/2020 17:28		0	0	0	0	0	0	0	0	0	0	0	0	0	0
10	0	1	2	0d 00:30:00.38000	0d 00:00:00.38000	0.00000004	0.00000015	0.0004049	3.4592	C	5	17/08/2020 17:28		0	0	0	0	0	0	0	0	0	0	0	0	0	0
11	0	1	2	0d 00:30:00.59000	0d 00:00:00.59000	0.00000007	0.00000023	0.00040497	3.476	C	5	17/08/2020 17:28		0	0	0	0	0	0	0	0	0	0	0	0	0	0
12	0	1	2	0d 00:30:00.82000	0d 00:00:00.82000	0.00000009	0.00000032	0.00040505	3.4916	C	5	17/08/2020 17:28		0	0	0	0	0	0	0	0	0	0	0	0	0	0
13	0	1	2	0d 00:30:01.06000	0d 00:00:01.06000	0.00000012	0.00000041	0.00040497	3.5065	C	5	17/08/2020 17:28		0	0	0	0	0	0	0	0	0	0	0	0	0	0
14	0	1	2	0d 00:30:01.32000	0d 00:00:01.32000	0.00000015	0.00000051	0.00040497	3.5213	C	5	17/08/2020 17:28		0	0	0	0	0	0	0	0	0	0	0	0	0	0
15	0	1	2	0d 00:30:01.59000	0d 00:00:01.59000	0.00000018	0.00000062	0.00040505	3.5357	C	5	17/08/2020 17:28		0	0	0	0	0	0	0	0	0	0	0	0	0	0
16	0	1	2	0d 00:30:01.87000	0d 00:00:01.87000	0.00000021	0.00000073	0.00040475	3.5494	C	5	17/08/2020 17:28		0	0	0	0	0	0	0	0	0	0	0	0	0	0
17	0	1	2	0d 00:30:02.17000	0d 00:00:02.17000	0.00000024	0.00000085	0.00040482	3.563	C	5	17/08/2020 17:28		0	0	0	0	0	0	0	0	0	0	0	0	0	0
18	0	1	2	0d 00:30:02.49000	0d 00:00:02.49000	0.00000028	0.00000098	0.00040482	3.5764	C	5	17/08/2020 17:28		0	0	0	0	0	0	0	0	0	0	0	0	0	0
19	0	1	2	0d 00:30:02.83000	0d 00:00:02.83000	0.00000032	0.00000112	0.0004049	3.5895	C	5	17/08/2020 17:28		0	0	0	0	0	0	0	0	0	0	0	0	0	0
20	0	1	2	0d 00:30:03.21000	0d 00:00:03.21000	0.00000036	0.00000127	0.00040475	3.6028	C	5	17/08/2020 17:28		0	0	0	0	0	0	0	0	0	0	0	0	0	0
21	0	1	2	0d 00:30:03.61000	0d 00:00:03.61000	0.00000041	0.00000144	0.00040475	3.6155	C	5	17/08/2020 17:28		0	0	0	0	0	0	0	0	0	0	0	0	0	0
22	0	1	2	0d 00:30:04.04000	0d 00:00:04.04000	0.00000045	0.00000161	0.0004049	3.6277	C	5	17/08/2020 17:28		0	0	0	0	0	0	0	0	0	0	0	0	0	0
23	0	1	2	0d 00:30:04.51000	0d 00:00:04.51000	0.00000051	0.0000018	0.00040459	3.6397	C	5	17/08/2020 17:28		0	0	0	0	0	0	0	0	0	0	0	0	0	0
24	0	1	2	0d 00:30:05.03000	0d 00:00:05.03000	0.00000057	0.00000202	0.00040497	3.6515	C	5	17/08/2020 17:28		0	0	0	0	0	0	0	0	0	0	0	0	0	0
25	0	1	2	0d 00:30:05.61000	0d 00:00:05.61000	0.00000063	0.00000225	0.00040475	3.6631	C	5	17/08/2020 17:28		0	0	0	0	0	0	0	0	0	0	0	0	0	0
26	0	1	2	0d 00:30:06.31000	0d 00:00:06.31000	0.00000071	0.00000254	0.00040475	3.6745	C	5	17/08/2020 17:28		0	0	0	0	0	0	0	0	0	0	0	0	0	0
27	0	1	2	0d 00:30:07.15000	0d 00:00:07.15000	0.0000008	0.00000289	0.00040505	3.6857	C	5	17/08/2020 17:28		0	0	0	0	0	0	0	0	0	0	0	0	0	0
28	0	1	2	0d 00:30:08.27000	0d 00:00:08.27000	0.00000093	0.00000336	0.00040482	3.6965	C	5	17/08/2020 17:28		0	0	0	0	0	0	0	0	0	0	0	0	0	0
29	0	1	2	0d 00:30:10.08000	0d 00:00:10.08000	0.00000113	0.00000411	0.00040467	3.7072	C	5	17/08/2020 17:28		0	0	0	0	0	0	0	0	0	0	0	0	0	0
30	0	1	2	0d 00:30:34.06000	0d 00:00:34.06000	0.00000383	0.00001411	0.00040475	3.697	C	5	17/08/2020 17:29		0	0	0	0	0	0	0	0	0	0	0	0	0	0
31	0	1	2	0d 00:30:46.97000	0d 00:00:46.97000	0.00000528	0.00001947	0.0004049	3.6867	C	5	17/08/2020 17:29		0	0	0	0	0	0	0	0	0	0	0	0	0	0
32	0	1	2	0d 00:31:07.91000	0d 00:01:07.91000	0.00000764	0.00002814	0.00040482	3.6767	C	5	17/08/2020 17:29		0	0	0	0	0	0	0	0	0	0	0	0	0	0
33	0	1	2	0d 00:31:51.76000	0d 00:01:51.76000	0.00001257	0.00004624	0.00040497	3.6666	C	5	17/08/2020 17:30		0	0	0	0	0	0	0	0	0	0	0	0	0	0
34	0	1	2	0d 00:36:24.09000	0d 00:06:24.09000	0.0000432	0.00015832	0.00040497	3.6565	C	5	17/08/2020 17:35		0	0	0	0	0	0	0	0	0	0	0	0	0	0
35	0	1	2	0d 00:46:24.09000	0d 00:16:24.09000	0.00011067	0.0004051	0.00040505	3.6582	C	1	17/08/2020 17:45		0	0	0	0	0	0	0	0	0	0	0	0	0	0
36	0	1	2	0d 00:56:24.09000	0d 00:26:24.09000	0.00017815	0.00065208	0.00040497	3.6617	C	1	17/08/2020 17:55		0	0	0	0	0	0	0	0	0	0	0	0	0	0
37	0	1	2	0d 01:06:24.09000	0d 00:36:24.09000	0.00024563	0.00089929	0.00040475	3.6654	C	1	17/08/2020 18:05		0	0	0	0	0	0	0	0	0	0	0	0	0	0
38	0	1	2	0d 01:16:24.09000	0d 00:46:24.09000	0.00031311	0.00114671	0.00040497	3.6681	C	1	17/08/2020 18:15		0	0	0	0	0	0	0	0	0	0	0	0	0	0
39	0	1	2	0d 01:26:24.09000	0d 00:56:24.09000	0.00038059	0.00139432	0.00040497	3.6706	C	1	17/08/2020 18:25		0	0	0	0	0	0	0	0	0	0	0	0	0	0
40	0	1	2	0d 01:36:24.09000	0d 01:06:24.09000	0.00044806	0.00164209	0.00040475	3.673	C	1	17/08/2020 18:35		0	0	0	0	0	0	0	0	0	0	0	0	0	0
41	0	1	2	0d 01:46:24.09000	0d 01:16:24.09000	0.00051554	0.00188999	0.0004049	3.6745	C	1	17/08/2020 18:45		0	0	0	0	0	0	0	0	0	0	0	0	0	0
42	0	1	2	0d 01:56:24.09000	0d 01:26:24.09000	0.00058302	0.00213802	0.0004049	3.6767	C	1	17/08/2020 18:55		0	0	0	0	0	0	0	0	0	0	0	0	0	0
43	0	1	2	0d 02:06:24.09000	0d 01:36:24.09000	0.0006505	0.00238617	0.00040475	3.6783	C	1	17/08/2020 19:05		0	0	0	0	0	0	0	0	0	0	0	0	0	0
44	0	1	2	0d 02:16:24.09000	0d 01:46:24.09000	0.00071798	0.00263443	0.00040513	3.6799	C	1	17/08/2020 19:15		0	0	0	0	0	0	0	0	0	0	0	0	0	0
45	0	1	2	0d 02:26:24.09000	0d 01:56:24.09000	0.00078545	0.0028828	0.00040497	3.6814	C	1	17/08/2020 19:25		0	0	0	0	0	0	0	0	0	0	0	0	0	0
46	0	1	2	0d 02:36:24.09000	0d 02:06:24.09000	0.00085293	0.00313127	0.00040482	3.6829	C	1	17/08/2020 19:35		0	0	0	0	0	0	0	0	0	0	0	0	0	0
47	0	1	2	0d 02:46:24.09000	0d 02:16:24.09000	0.00092041	0.00337984	0.00040497	3.6843	C	1	17/08/2020 19:45		0	0	0	0	0	0	0	0	0	0	0	0	0	0
48	0	1	2	0d 02:56:24.09000	0d 02:26:24.09000	0.00098789	0.00362851	0.00040482	3.6858	C	1	17/08/2020 19:55		0	0	0	0	0	0	0	0	0	0	0	0	0	0
49	0	1	2	0d 03:06:24.09000	0d 02:36:24.09000	0.00105537	0.00387728	0.00040475	3.6875	C	1	17/08/2020 20:05		0	0	0	0	0	0	0	0	0	0	0	0	0	0
50	0	1	2	0d 03:16:24.09000	0d 02:46:24.09000	0.00112284	0.00412614	0.0004049	3.6887	C	1	17/08/2020 20:15		0	0	0	0	0	0	0	0	0	0	0	0	0	0
51	0	1	2	0d 03:26:24.09000	0d 02:56:24.09000	0.00119032	0.0043751	0.00040482	3.6902	C	1	17/08/2020 20:25		0	0	0	0	0	0	0	0	0	0	0	0	0	0
52	0	1	2	0d 03:36:24.09000	0d 03:06:24.09000	0.0012578	0.00462416	0.00040482	3.6916	C	1	17/08/2020 20:35		0	0	0	0	0	0	0	0	0	0	0	0	0	0
53	0	1	2	0d 03:46:24.09000	0d 03:16:24.09000	0.00132528	0.00487332	0.00040475	3.6933	C	1	17/08/2020 20:45		0	0	0	0	0	0	0	0	0	0	0	0	0	0
54	0	1	2	0d 03:56:24.09000	0d 03:26:24.09000	0.00139276	0.00512258	0.00040482	3.6947	C	1	17/08/2020 20:55		0	0	0	0	0	0	0	0	0	0	0	0	0	0
55	0	1	2	0d 04:06:24.09000	0d 03:36:24.09000	0.00146023	0.00537193	0.00040482	3.6962	C	1	17/08/2020 21:05		0	0	0	0	0	0	0	0	0	0	0	0	0	0
56	0	1	2	0d 04:16:24.09000	0d 03:46:24.09000	0.00152771	0.00562139	0.00040475	3.6976	C	1	17/08/2020 21:15		0	0	0	0	0	0	0	0	0	0	0	0	0	0
57	0	1	2	0d 04:26:24.09000	0d 03:56:24.09000	0.00159519	0.00587095	0.0004049	3.6991	C	1	17/08/2020 21:25		0	0	0	0	0	0	0	0	0	0	0	0	0	0
58	0	1	2	0d 04:36:24.09000	0d 04:06:24.09000	0.00166267	0.00612062	0.00040482	3.7006	C	1	17/08/2020 21:35		0	0	0	0	0	0	0	0	0	0	0	0	0	0
59	0	1	2	0d 04:46:24.09000	0d 04:16:24.09000	0.00173015	0.00637039	0.00040475	3.7021	C	1	17/08/2020 21:45		0	0	0	0	0	0	0	0	0	0	0	0	0	0
60	0	1	2	0d 04:56:24.09000	0d 04:26:24.09000	0.00179762	0.00662026	0.0004049	3.7041	C	1	17/08/2020 21:55		0	0	0	0	0	0	0	0	0	0	0	0	0	0
61	0	1	2	0d 05:06:24.09000	0d 04:36:24.09000	0.0018651	0.00687025	0.00040459	3.7057	C	1	17/08/2020 22:05		0	0	0	0	0	0	0	0	0	0	0	0	0	0
62	0	1	2	0d 05:16:24.09000	0d 04:46:24.09000	0.00193258	0.00712035	0.00040475	3.7073	C	1	17/08/2020 22:15		0	0	0	0	0	0	0	0	0	0	0	0	0	0
63	0	1	2	0d 05:26:24.09000	0d 04:56:24.09000	0.00200006	0.00737057	0.00040467	3.709	C	1	17/08/2020 22:25		0	0	0	0	0	0	0	0	0	0	0	0	0	0
64	0	1	2	0d 05:36:24.09000	0d 05:06:24.09000	0.00206754	0.00762091	0.0004049	3.7107	C	1	17/08/2020 22:35		0	0	0	0	0	0	0	0	0	0	0	0	0	0
65	0	1	2	0d 05:46:24.09000	0d 05:16:24.09000	0.00213501	0.00787137	0.00040475	3.7127	C	1	17/08/2020 22:45		0	0	0	0	0	0	0	0	0	0	0	0	0	0
66	0	1	2	0d 05:56:24.09000	0d 05:26:24.09000	0.00220249	0.00812196	0.00040482	3.7145	C	1	17/08/2020 22:55		0	0	0	0	0	0	0	0	0	0	0	0	0	0
67	0	1	2	0d 06:06:24.09000	0d 05:36:24.09000	0.00226997	0.00837268	0.00040505	3.7165	C	1	17/08/2020 23:05		0	0	0	0	0	0	0	0	0	0	0	0	0	0
68	0	1	2	0d 06:16:24.09000	0d 05:46:24.09000	0.00233745	0.00862354	0.00040475	3.7185	C	1	17/08/2020 23:15		0	0	0	0	0	0	0	0	0	0	0	0	0	0
69	0	1	2	0d 06:26:24.09000	0d 05:56:24.09000	0.00240493	0.00887453	0.0004049	3.7205	C	1	17/08/2020 23:25		0	0	0	0	0	0	0	0	0	0	0	0	0	0
70	0	1	2	0d 06:36:24.09000	0d 06:06:24.09000	0.0024724	0.00912566	0.0004052	3.7226	C	1	17/08/2020 23:35		0	0	0	0	0	0	0	0	0	0	0	0	0	0
71	0	1	2	0d 06:46:24.09000	0d 06:16:24.09000	0.00253988	0.00937693	0.00040505	3.7247	C	1	17/08/2020 23:45		0	0	0	0	0	0	0	0	0	0	0	0	0	0
72	0	1	2	0d 06:56:24.09000	0d 06:26:24.09000	0.00260736	0.00962834	0.00040505	3.7269	C	1	17/08/2020 23:55		0	0	0	0	0	0	0	0	0	0	0	0	0	0
73	0	1	2	0d 07:06:24.09000	0d 06:36:24.09000	0.00267484	0.00987991	0.00040475	3.7292	C	1	18/08/2020 00:05		0	0	0	0	0	0	0	0	0	0	0	0	0	0
74	0	1	2	0d 07:16:24.09000	0d 06:46:24.09000	0.00274232	0.0101316	0.00040497	3.7313	C	1	18/08/2020 00:15		0	0	0	0	0	0	0	0	0	0	0	0	0	0
75	0	1	2	0d 07:26:24.09000	0d 06:56:24.09000	0.00280979	0.0103835	0.00040482	3.7339	C	1	18/08/2020 00:25		0	0	0	0	0	0	0	0	0	0	0	0	0	0
76	0	1	2	0d 07:36:24.09000	0d 07:06:24.09000	0.00287727	0.0106355	0.0004049	3.7362	C	1	18/08/2020 00:35		0	0	0	0	0	0	0	0	0	0	0	0	0	0
77	0	1	2	0d 07:46:24.09000	0d 07:16:24.09000	0.00294475	0.0108877	0.00040497	3.7385	C	1	18/08/2020 00:45		0	0	0	0	0	0	0	0	0	0	0	0	0	0
78	0	1	2	0d 07:56:24.09000	0d 07:26:24.09000	0.00301223	0.0111401	0.0004049	3.7409	C	1	18/08/2020 00:55		0	0	0	0	0	0	0	0	0	0	0	0	0	0
79	0	1	2	0d 08:06:24.09000	0d 07:36:24.09000	0.00307971	0.0113926	0.00040497	3.7435	C	1	18/08/2020 01:05		0	0	0	0	0	0	0	0	0	0	0	0	0	0
80	0	1	2	0d 08:16:24.09000	0d 07:46:24.09000	0.00314718	0.0116452	0.00040482	3.7456	C	1	18/08/2020 01:15		0	0	0	0	0	0	0	0	0	0	0	0	0	0
81	0	1	2	0d 08:26:24.09000	0d 07:56:24.09000	0.00321466	0.0118981	0.00040497	3.7482	C	1	18/08/2020 01:25		0	0	0	0	0	0	0	0	0	0	0	0	0	0
82	0	1	2	0d 08:36:24.09000	0d 08:06:24.09000	0.00328214	0.0121511	0.0004049	3.7507	C	1	18/08/2020 01:35		0	0	0	0	0	0	0	0	0	0	0	0	0	0
83	0	1	2	0d 08:46:24.09000	0d 08:16:24.09000	0.00334962	0.0124043	0.00040482	3.7531	C	1	18/08/2020 01:45		0	0	0	0	0	0	0	0	0	0	0	0	0	0
84	0	1	2	0d 08:56:24.09000	0d 08:26:24.09000	0.0034171	0.0126576	0.00040482	3.7556	C	1	18/08/2020 01:55		0	0	0	0	0	0	0	0	0	0	0	0	0	0
85	0	1	2	0d 09:06:24.09000	0d 08:36:24.09000	0.00348457	0.0129111	0.00040497	3.7578	C	1	18/08/2020 02:05		0	0	0	0	0	0	0	0	0	0	0	0	0	0
86	0	1	2	0d 09:16:24.09000	0d 08:46:24.09000	0.00355205	0.0131647	0.00040497	3.7604	C	1	18/08/2020 02:15		0	0	0	0	0	0	0	0	0	0	0	0	0	0
87	0	1	2	0d 09:26:24.09000	0d 08:56:24.09000	0.00361953	0.0134186	0.00040467	3.7627	C	1	18/08/2020 02:25		0	0	0	0	0	0	0	0	0	0	0	0	0	0
88	0	1	2	0d 09:36:24.09000	0d 09:06:24.09000	0.00368701	0.0136726	0.0004049	3.7653	C	1	18/08/2020 02:35		0	0	0	0	0	0	0	0	0	0	0	0	0	0
89	0	1	2	0d 09:46:24.09000	0d 09:16:24.09000	0.00375449	0.0139267	0.00040475	3.7679	C	1	18/08/2020 02:45		0	0	0	0	0	0	0	0	0	0	0	0	0	0
90	0	1	2	0d 09:56:24.09000	0d 09:26:24.09000	0.00382196	0.0141811	0.00040482	3.7702	C	1	18/08/2020 02:55		0	0	0	0	0	0	0	0	0	0	0	0	0	0
91	0	1	2	0d 10:06:24.09000	0d 09:36:24.09000	0.00388944	0.0144356	0.0004049	3.7729	C	1	18/08/2020 03:05		0	0	0	0	0	0	0	0	0	0	0	0	0	0
92	0	1	2	0d 10:16:24.09000	0d 09:46:24.09000	0.00395692	0.0146903	0.00040497	3.7757	C	1	18/08/2020 03:15		0	0	0	0	0	0	0	0	0	0	0	0	0	0
93	0	1	2	0d 10:26:24.09000	0d 09:56:24.09000	0.0040244	0.0149451	0.0004049	3.7783	C	1	18/08/2020 03:25		0	0	0	0	0	0	0	0	0	0	0	0	0	0
94	0	1	2	0d 10:36:24.09000	0d 10:06:24.09000	0.00409188	0.0152002	0.00040482	3.7812	C	1	18/08/2020 03:35		0	0	0	0	0	0	0	0	0	0	0	0	0	0
95	0	1	2	0d 10:46:24.09000	0d 10:16:24.09000	0.00415935	0.0154554	0.00040467	3.7841	C	1	18/08/2020 03:45		0	0	0	0	0	0	0	0	0	0	0	0	0	0
96	0	1	2	0d 10:56:24.09000	0d 10:26:24.09000	0.00422683	0.0157109	0.00040482	3.7871	C	1	18/08/2020 03:55		0	0	0	0	0	0	0	0	0	0	0	0	0	0
97	0	1	2	0d 11:06:24.09000	0d 10:36:24.09000	0.00429431	0.0159665	0.00040482	3.7903	C	1	18/08/2020 04:05		0	0	0	0	0	0	0	0	0	0	0	0	0	0
98	0	1	2	0d 11:16:24.09000	0d 10:46:24.09000	0.00436179	0.0162224	0.00040497	3.7935	C	1	18/08/2020 04:15		0	0	0	0	0	0	0	0	0	0	0	0	0	0
99	0	1	2	0d 11:26:24.09000	0d 10:56:24.09000	0.00442927	0.0164785	0.0004049	3.7967	C	1	18/08/2020 04:25		0	0	0	0	0	0	0	0	0	0	0	0	0	0
100	0	1	2	0d 11:36:24.09000	0d 11:06:24.09000	0.00449674	0.0167348	0.00040505	3.8003	C	1	18/08/2020 04:35		0	0	0	0	0	0	0	0	0	0	0	0	0	0
101	0	1	2	0d 11:46:24.09000	0d 11:16:24.09000	0.00456422	0.0169914	0.00040513	3.8041	C	1	18/08/2020 04:45		0	0	0	0	0	0	0	0	0	0	0	0	0	0
102	0	1	2	0d 11:56:24.09000	0d 11:26:24.09000	0.0046317	0.0172482	0.0004049	3.8079	C	1	18/08/2020 04:55		0	0	0	0	0	0	0	0	0	0	0	0	0	0
103	0	1	2	0d 12:06:24.09000	0d 11:36:24.09000	0.00469918	0.0175053	0.00040467	3.8119	C	1	18/08/2020 05:05		0	0	0	0	0	0	0	0	0	0	0	0	0	0
104	0	1	2	0d 12:16:24.09000	0d 11:46:24.09000	0.00476666	0.0177627	0.00040467	3.8163	C	1	18/08/2020 05:15		0	0	0	0	0	0	0	0	0	0	0	0	0	0
105	0	1	2	0d 12:26:24.09000	0d 11:56:24.09000	0.00483413	0.0180203	0.00040497	3.8206	C	1	18/08/2020 05:25		0	0	0	0	0	0	0	0	0	0	0	0	0	0
106	0	1	2	0d 12:36:24.09000	0d 12:06:24.09000	0.00490161	0.0182783	0.0004049	3.8253	C	1	18/08/2020 05:35		0	0	0	0	0	0	0	0	0	0	0	0	0	0
107	0	1	2	0d 12:46:24.09000	0d 12:16:24.09000	0.00496909	0.0185366	0.00040475	3.8302	C	1	18/08/2020 05:45		0	0	0	0	0	0	0	0	0	0	0	0	0	0
108	0	1	2	0d 12:56:24.09000	0d 12:26:24.09000	0.00503657	0.0187952	0.00040505	3.8354	C	1	18/08/2020 05:55		0	0	0	0	0	0	0	0	0	0	0	0	0	0
109	0	1	2	0d 13:06:24.09000	0d 12:36:24.09000	0.00510405	0.0190542	0.00040497	3.8407	C	1	18/08/2020 06:05		0	0	0	0	0	0	0	0	0	0	0	0	0	0
110	0	1	2	0d 13:16:24.09000	0d 12:46:24.09000	0.00517152	0.0193136	0.00040475	3.8465	C	1	18/08/2020 06:15		0	0	0	0	0	0	0	0	0	0	0	0	0	0
111	0	1	2	0d 13:26:24.09000	0d 12:56:24.09000	0.005239	0.0195733	0.00040497	3.8523	C	1	18/08/2020 06:25		0	0	0	0	0	0	0	0	0	0	0	0	0	0
112	0	1	2	0d 13:36:24.09000	0d 13:06:24.09000	0.00530648	0.0198335	0.00040482	3.8584	C	1	18/08/2020 06:35		0	0	0	0	0	0	0	0	0	0	0	0	0	0
113	0	1	2	0d 13:46:24.09000	0d 13:16:24.09000	0.00537396	0.0200941	0.00040467	3.8648	C	1	18/08/2020 06:45		0	0	0	0	0	0	0	0	0	0	0	0	0	0
114	0	1	2	0d 13:56:24.09000	0d 13:26:24.09000	0.00544144	0.0203551	0.00040467	3.8717	C	1	18/08/2020 06:55		0	0	0	0	0	0	0	0	0	0	0	0	0	0
115	0	1	2	0d 14:06:24.09000	0d 13:36:24.09000	0.00550891	0.0206166	0.00040475	3.8787	C	1	18/08/2020 07:05		0	0	0	0	0	0	0	0	0	0	0	0	0	0
116	0	1	2	0d 14:16:24.09000	0d 13:46:24.09000	0.00557639	0.0208785	0.00040505	3.8857	C	1	18/08/2020 07:15		0	0	0	0	0	0	0	0	0	0	0	0	0	0
117	0	1	2	0d 14:26:24.09000	0d 13:56:24.09000	0.00564387	0.021141	0.00040497	3.8929	C	1	18/08/2020 07:25		0	0	0	0	0	0	0	0	0	0	0	0	0	0
118	0	1	2	0d 14:36:24.09000	0d 14:06:24.09000	0.00571135	0.0214039	0.00040497	3.9004	C	1	18/08/2020 07:35		0	0	0	0	0	0	0	0	0	0	0	0	0	0
119	0	1	2	0d 14:46:24.09000	0d 14:16:24.09000	0.00577883	0.0216673	0.0004049	3.908	C	1	18/08/2020 07:45		0	0	0	0	0	0	0	0	0	0	0	0	0	0
120	0	1	2	0d 14:56:24.09000	0d 14:26:24.09000	0.0058463	0.0219313	0.00040497	3.9155	C	1	18/08/2020 07:55		0	0	0	0	0	0	0	0	0	0	0	0	0	0
121	0	1	2	0d 15:06:24.09000	0d 14:36:24.09000	0.00591378	0.0221958	0.00040482	3.9234	C	1	18/08/2020 08:05		0	0	0	0	0	0	0	0	0	0	0	0	0	0
122	0	1	2	0d 15:16:24.09000	0d 14:46:24.09000	0.00598126	0.0224608	0.0004049	3.9318	C	1	18/08/2020 08:15		0	0	0	0	0	0	0	0	0	0	0	0	0	0
123	0	1	2	0d 15:26:24.09000	0d 14:56:24.09000	0.00604874	0.0227264	0.00040482	3.9397	C	1	18/08/2020 08:25		0	0	0	0	0	0	0	0	0	0	0	0	0	0
124	0	1	2	0d 15:36:24.09000	0d 15:06:24.09000	0.00611622	0.0229925	0.0004049	3.9478	C	1	18/08/2020 08:35		0	0	0	0	0	0	0	0	0	0	0	0	0	0
125	0	1	2	0d 15:46:24.09000	0d 15:16:24.09000	0.00618369	0.0232592	0.00040482	3.9562	C	1	18/08/2020 08:45		0	0	0	0	0	0	0	0	0	0	0	0	0	0
126	0	1	2	0d 15:56:24.09000	0d 15:26:24.09000	0.00625117	0.0235264	0.00040505	3.9648	C	1	18/08/2020 08:55		0	0	0	0	0	0	0	0	0	0	0	0	0	0
127	0	1	2	0d 16:06:24.09000	0d 15:36:24.09000	0.00631865	0.0237942	0.00040497	3.973	C	1	18/08/2020 09:05		0	0	0	0	0	0	0	0	0	0	0	0	0	0
128	0	1	2	0d 16:16:24.09000	0d 15:46:24.09000	0.00638613	0.0240626	0.0004049	3.9817	C	1	18/08/2020 09:15		0	0	0	0	0	0	0	0	0	0	0	0	0	0
129	0	1	2	0d 16:26:24.09000	0d 15:56:24.09000	0.00645361	0.0243316	0.00040482	3.9902	C	1	18/08/2020 09:25		0	0	0	0	0	0	0	0	0	0	0	0	0	0
130	0	1	2	0d 16:36:24.09000	0d 16:06:24.09000	0.00652108	0.0246011	0.0004049	3.9986	C	1	18/08/2020 09:35		0	0	0	0	0	0	0	0	0	0	0	0	0	0
131	0	1	2	0d 16:46:24.09000	0d 16:16:24.09000	0.00658856	0.0248713	0.00040497	4.0075	C	1	18/08/2020 09:45		0	0	0	0	0	0	0	0	0	0	0	0	0	0
132	0	1	2	0d 16:56:24.09000	0d 16:26:24.09000	0.00665604	0.025142	0.00040467	4.0162	C	1	18/08/2020 09:55		0	0	0	0	0	0	0	0	0	0	0	0	0	0
133	0	1	2	0d 17:06:24.09000	0d 16:36:24.09000	0.00672352	0.0254133	0.0004049	4.025	C	1	18/08/2020 10:05		0	0	0	0	0	0	0	0	0	0	0	0	0	0
134	0	1	2	0d 17:16:24.09000	0d 16:46:24.09000	0.006791	0.0256852	0.00040482	4.034	C	1	18/08/2020 10:15		0	0	0	0	0	0	0	0	0	0	0	0	0	0
135	0	1	2	0d 17:26:24.09000	0d 16:56:24.09000	0.00685847	0.0259577	0.00040497	4.0432	C	1	18/08/2020 10:25		0	0	0	0	0	0	0	0	0	0	0	0	0	0
136	0	1	2	0d 17:36:24.09000	0d 17:06:24.09000	0.00692595	0.0262308	0.0004049	4.052	C	1	18/08/2020 10:35		0	0	0	0	0	0	0	0	0	0	0	0	0	0
137	0	1	2	0d 17:46:24.09000	0d 17:16:24.09000	0.00699343	0.0265046	0.00040452	4.0613	C	1	18/08/2020 10:45		0	0	0	0	0	0	0	0	0	0	0	0	0	0
138	0	1	2	0d 17:56:24.09000	0d 17:26:24.09000	0.00706091	0.0267789	0.00040475	4.0706	C	1	18/08/2020 10:55		0	0	0	0	0	0	0	0	0	0	0	0	0	0
139	0	1	2	0d 18:06:24.09000	0d 17:36:24.09000	0.00712839	0.0270539	0.0004049	4.0801	C	1	18/08/2020 11:05		0	0	0	0	0	0	0	0	0	0	0	0	0	0
140	0	1	2	0d 18:16:24.09000	0d 17:46:24.09000	0.00719586	0.0273296	0.0004049	4.0893	C	1	18/08/2020 11:15		0	0	0	0	0	0	0	0	0	0	0	0	0	0
141	0	1	2	0d 18:26:24.09000	0d 17:56:24.09000	0.00726334	0.0276058	0.00040497	4.0989	C	1	18/08/2020 11:25		0	0	0	0	0	0	0	0	0	0	0	0	0	0
142	0	1	2	0d 18:36:24.09000	0d 18:06:24.09000	0.00733082	0.0278827	0.00040482	4.1089	C	1	18/08/2020 11:35		0	0	0	0	0	0	0	0	0	0	0	0	0	0
143	0	1	2	0d 18:46:24.09000	0d 18:16:24.09000	0.0073983	0.0281603	0.0004049	4.1184	C	1	18/08/2020 11:45		0	0	0	0	0	0	0	0	0	0	0	0	0	0
144	0	1	2	0d 18:56:11.87000	0d 18:26:11.87000	0.0074644	0.0284329	0.00040497	4.1286	C	5	18/08/2020 11:54		0	0	0	0	0	0	0	0	0	0	0	0	0	0
145	0	1	2	0d 19:06:11.87000	0d 18:36:11.87000	0.00753188	0.0287118	0.00040482	4.1382	C	1	18/08/2020 12:04		0	0	0	0	0	0	0	0	0	0	0	0	0	0
146	0	1	2	0d 19:15:52.14000	0d 18:45:52.14000	0.00759714	0.0289822	0.00040467	4.1483	C	5	18/08/2020 12:14		0	0	0	0	0	0	0	0	0	0	0	0	0	0
147	0	1	2	0d 19:25:46.96000	0d 18:55:46.96000	0.00766403	0.02926	0.00040482	4.1584	C	5	18/08/2020 12:24		0	0	0	0	0	0	0	0	0	0	0	0	0	0
148	0	1	2	0d 19:35:33.09000	0d 19:05:33.09000	0.00772995	0.0295345	0.00040497	4.1685	C	5	18/08/2020 12:34		0	0	0	0	0	0	0	0	0	0	0	0	0	0
149	0	1	2	0d 19:45:15.92000	0d 19:15:15.92000	0.0077955	0.029808	0.00040497	4.1785	C	5	18/08/2020 12:44		0	0	0	0	0	0	0	0	0	0	0	0	0	0
150	0	1	2	0d 19:54:52.45000	0d 19:24:52.45000	0.00786034	0.0300793	0.00040482	4.1886	C	5	18/08/2020 12:53		0	0	0	0	0	0	0	0	0	0	0	0	0	0
151	0	1	2	0d 20:04:24.06000	0d 19:34:24.06000	0.00792462	0.0303489	0.00040467	4.1987	C	5	18/08/2020 13:03		0	0	0	0	0	0	0	0	0	0	0	0	0	0
152	0	1	2	0d 20:05:34.89000	0d 19:35:34.89000	0.00793259	0.0303823	0.00040497	4.2	C	133	18/08/2020 13:04		0	0	0	0	0	0	0	0	0	0	0	0	0	0
153	0	1	3	0d 20:05:34.92000	0d 00:00:00.03000	0.00793259	0.0303823	0.0004799	4.2	C	0	18/08/2020 13:04		0	0	0	0	0	0	0	0	0	0	0	0	0	0
154	0	1	3	0d 20:06:03.06000	0d 00:00:28.17000	0.00793592	0.0303963	0.00037972	4.2002	C	4	18/08/2020 13:04		0	0	0	0	0	0	0	0	0	0	0	0	0	0
155	0	1	3	0d 20:07:24.62000	0d 00:01:49.73000	0.00794324	0.030427	0.0002797	4.2	C	4	18/08/2020 13:06		0	0	0	0	0	0	0	0	0	0	0	0	0	0
156	0	1	3	0d 20:09:45.54000	0d 00:04:10.65000	0.00795204	0.030464	0.00017967	4.1999	C	4	18/08/2020 13:08		0	0	0	0	0	0	0	0	0	0	0	0	0	0
157	0	1	3	0d 20:14:40.32000	0d 00:09:05.43000	0.00796195	0.0305056	0.00007965	4.2002	C	4	18/08/2020 13:13		0	0	0	0	0	0	0	0	0	0	0	0	0	0
158	0	1	3	0d 20:21:50.70000	0d 00:16:15.81000	0.00796874	0.0305341	0.00004051	4.2002	C	132	18/08/2020 13:20		0	0	0	0	0	0	0	0	0	0	0	0	0	0
159	0	1	4	0d 20:21:50.71000	0d 00:00:00.01000	0	0	0	4.1997	R	0	18/08/2020 13:20		0	0	0	0	0	0	0	0	0	0	0	0	0	0
160	0	1	4	0d 20:21:52.71000	0d 00:00:02.01000	0	0	0	4.1997	R	1	18/08/2020 13:20		0	0	0	0	0	0	0	0	0	0	0	0	0	0
161	0	1	4	0d 20:21:54.71000	0d 00:00:04.01000	0	0	0	4.1997	R	1	18/08/2020 13:20		0	0	0	0	0	0	0	0	0	0	0	0	0	0
162	0	1	4	0d 20:21:56.71000	0d 00:00:06.01000	0	0	0	4.1996	R	1	18/08/2020 13:20		0	0	0	0	0	0	0	0	0	0	0	0	0	0
163	0	1	4	0d 20:21:58.71000	0d 00:00:08.01000	0	0	0	4.1997	R	1	18/08/2020 13:20		0	0	0	0	0	0	0	0	0	0	0	0	0	0
164	0	1	4	0d 20:22:00.70000	0d 00:00:10.00000	0	0	0	4.1997	R	129	18/08/2020 13:20		0	0	0	0	0	0	0	0	0	0	0	0	0	0
165	0	1	5	0d 20:22:00.74000	0d 00:00:00.04000	0	0.00000002	0.00040597	4.1971	D	0	18/08/2020 13:20		0	0	0	0	0	0	0	0	0	0	0	0	0	0
166	0	1	5	0d 20:26:55.31000	0d 00:04:54.61000	0.00003313	0.00013885	0.00040482	4.1871	D	5	18/08/2020 13:25		0	0	0	0	0	0	0	0	0	0	0	0	0	0
167	0	1	5	0d 20:35:12.77000	0d 00:13:12.07000	0.00008908	0.00037283	0.0004049	4.1769	D	5	18/08/2020 13:33		0	0	0	0	0	0	0	0	0	0	0	0	0	0
168	0	1	5	0d 20:43:54.49000	0d 00:21:53.79000	0.00014775	0.00061763	0.0004049	4.1668	D	5	18/08/2020 13:42		0	0	0	0	0	0	0	0	0	0	0	0	0	0
169	0	1	5	0d 20:52:37.63000	0d 00:30:36.93000	0.00020659	0.00086249	0.00040505	4.1567	D	5	18/08/2020 13:51		0	0	0	0	0	0	0	0	0	0	0	0	0	0
170	0	1	5	0d 21:01:32.55000	0d 00:39:31.85000	0.00026675	0.00111226	0.00040497	4.1466	D	5	18/08/2020 14:00		0	0	0	0	0	0	0	0	0	0	0	0	0	0
171	0	1	5	0d 21:10:35.40000	0d 00:48:34.70000	0.0003278	0.00136512	0.0004049	4.1366	D	5	18/08/2020 14:09		0	0	0	0	0	0	0	0	0	0	0	0	0	0
172	0	1	5	0d 21:19:43.00000	0d 00:57:42.30000	0.00038938	0.00161957	0.00040497	4.1265	D	5	18/08/2020 14:18		0	0	0	0	0	0	0	0	0	0	0	0	0	0
173	0	1	5	0d 21:28:50.55000	0d 01:06:49.85000	0.00045096	0.00187337	0.00040497	4.1164	D	5	18/08/2020 14:27		0	0	0	0	0	0	0	0	0	0	0	0	0	0
174	0	1	5	0d 21:38:11.63000	0d 01:16:10.93000	0.00051406	0.00213282	0.00040482	4.1064	D	5	18/08/2020 14:36		0	0	0	0	0	0	0	0	0	0	0	0	0	0
175	0	1	5	0d 21:47:46.40000	0d 01:25:45.70000	0.0005787	0.00239794	0.00040505	4.0963	D	5	18/08/2020 14:46		0	0	0	0	0	0	0	0	0	0	0	0	0	0
176	0	1	5	0d 21:57:25.20000	0d 01:35:24.50000	0.0006438	0.00266426	0.00040482	4.0862	D	5	18/08/2020 14:56		0	0	0	0	0	0	0	0	0	0	0	0	0	0
177	0	1	5	0d 22:07:21.67000	0d 01:45:20.97000	0.00071088	0.00293804	0.00040482	4.0761	D	5	18/08/2020 15:06		0	0	0	0	0	0	0	0	0	0	0	0	0	0
178	0	1	5	0d 22:17:21.67000	0d 01:55:20.97000	0.00077835	0.00321276	0.0004049	4.0664	D	1	18/08/2020 15:16		0	0	0	0	0	0	0	0	0	0	0	0	0	0
179	0	1	5	0d 22:27:07.08000	0d 02:05:06.38000	0.00084419	0.00348015	0.00040482	4.0563	D	5	18/08/2020 15:25		0	0	0	0	0	0	0	0	0	0	0	0	0	0
180	0	1	5	0d 22:37:07.08000	0d 02:15:06.38000	0.00091167	0.00375354	0.00040482	4.0467	D	1	18/08/2020 15:35		0	0	0	0	0	0	0	0	0	0	0	0	0	0
181	0	1	5	0d 22:47:07.08000	0d 02:25:06.38000	0.00097915	0.00402628	0.0004049	4.0368	D	1	18/08/2020 15:45		0	0	0	0	0	0	0	0	0	0	0	0	0	0
182	0	1	5	0d 22:57:07.08000	0d 02:35:06.38000	0.00104663	0.00429837	0.0004049	4.0275	D	1	18/08/2020 15:55		0	0	0	0	0	0	0	0	0	0	0	0	0	0
183	0	1	5	0d 23:07:07.08000	0d 02:45:06.38000	0.0011141	0.00456981	0.00040482	4.0177	D	1	18/08/2020 16:05		0	0	0	0	0	0	0	0	0	0	0	0	0	0
184	0	1	5	0d 23:17:07.08000	0d 02:55:06.38000	0.00118158	0.00484063	0.0004049	4.0087	D	1	18/08/2020 16:15		0	0	0	0	0	0	0	0	0	0	0	0	0	0
185	0	1	5	0d 23:27:07.08000	0d 03:05:06.38000	0.00124906	0.00511082	0.0004052	3.9995	D	1	18/08/2020 16:25		0	0	0	0	0	0	0	0	0	0	0	0	0	0
186	0	1	5	0d 23:37:07.08000	0d 03:15:06.38000	0.00131654	0.00538039	0.00040497	3.9902	D	1	18/08/2020 16:35		0	0	0	0	0	0	0	0	0	0	0	0	0	0
187	0	1	5	0d 23:47:07.08000	0d 03:25:06.38000	0.00138402	0.00564935	0.0004049	3.9814	D	1	18/08/2020 16:45		0	0	0	0	0	0	0	0	0	0	0	0	0	0
188	0	1	5	0d 23:57:07.08000	0d 03:35:06.38000	0.00145149	0.00591771	0.00040475	3.9722	D	1	18/08/2020 16:55		0	0	0	0	0	0	0	0	0	0	0	0	0	0
189	0	1	5	1d 00:07:07.08000	0d 03:45:06.38000	0.00151897	0.00618546	0.00040497	3.9635	D	1	18/08/2020 17:05		0	0	0	0	0	0	0	0	0	0	0	0	0	0
190	0	1	5	1d 00:17:07.08000	0d 03:55:06.38000	0.00158645	0.00645261	0.00040505	3.9544	D	1	18/08/2020 17:15		0	0	0	0	0	0	0	0	0	0	0	0	0	0
191	0	1	5	1d 00:27:07.08000	0d 04:05:06.38000	0.00165393	0.00671916	0.00040497	3.9457	D	1	18/08/2020 17:25		0	0	0	0	0	0	0	0	0	0	0	0	0	0
192	0	1	5	1d 00:37:07.08000	0d 04:15:06.38000	0.00172141	0.00698512	0.00040513	3.937	D	1	18/08/2020 17:35		0	0	0	0	0	0	0	0	0	0	0	0	0	0
193	0	1	5	1d 00:47:07.08000	0d 04:25:06.38000	0.00178888	0.0072505	0.00040513	3.9284	D	1	18/08/2020 17:45		0	0	0	0	0	0	0	0	0	0	0	0	0	0
194	0	1	5	1d 00:57:07.08000	0d 04:35:06.38000	0.00185636	0.00751529	0.0004049	3.92	D	1	18/08/2020 17:55		0	0	0	0	0	0	0	0	0	0	0	0	0	0
195	0	1	5	1d 01:07:07.08000	0d 04:45:06.38000	0.00192384	0.00777952	0.00040482	3.9117	D	1	18/08/2020 18:05		0	0	0	0	0	0	0	0	0	0	0	0	0	0
196	0	1	5	1d 01:17:07.08000	0d 04:55:06.38000	0.00199132	0.00804318	0.00040497	3.9034	D	1	18/08/2020 18:15		0	0	0	0	0	0	0	0	0	0	0	0	0	0
197	0	1	5	1d 01:27:07.08000	0d 05:05:06.38000	0.0020588	0.00830629	0.0004049	3.8949	D	1	18/08/2020 18:25		0	0	0	0	0	0	0	0	0	0	0	0	0	0
198	0	1	5	1d 01:37:07.08000	0d 05:15:06.38000	0.00212627	0.00856885	0.00040475	3.8871	D	1	18/08/2020 18:35		0	0	0	0	0	0	0	0	0	0	0	0	0	0
199	0	1	5	1d 01:47:07.08000	0d 05:25:06.38000	0.00219375	0.00883087	0.0004049	3.8793	D	1	18/08/2020 18:45		0	0	0	0	0	0	0	0	0	0	0	0	0	0
200	0	1	5	1d 01:57:07.08000	0d 05:35:06.38000	0.00226123	0.00909236	0.0004049	3.8714	D	1	18/08/2020 18:55		0	0	0	0	0	0	0	0	0	0	0	0	0	0
201	0	1	5	1d 02:07:07.08000	0d 05:45:06.38000	0.00232871	0.00935333	0.00040482	3.8637	D	1	18/08/2020 19:05		0	0	0	0	0	0	0	0	0	0	0	0	0	0
202	0	1	5	1d 02:17:07.08000	0d 05:55:06.38000	0.00239619	0.00961381	0.00040475	3.8566	D	1	18/08/2020 19:15		0	0	0	0	0	0	0	0	0	0	0	0	0	0
203	0	1	5	1d 02:27:07.08000	0d 06:05:06.38000	0.00246366	0.0098738	0.00040513	3.8492	D	1	18/08/2020 19:25		0	0	0	0	0	0	0	0	0	0	0	0	0	0
204	0	1	5	1d 02:37:07.08000	0d 06:15:06.38000	0.00253114	0.0101333	0.0004049	3.8422	D	1	18/08/2020 19:35		0	0	0	0	0	0	0	0	0	0	0	0	0	0
205	0	1	5	1d 02:47:07.08000	0d 06:25:06.38000	0.00259862	0.0103924	0.00040497	3.836	D	1	18/08/2020 19:45		0	0	0	0	0	0	0	0	0	0	0	0	0	0
206	0	1	5	1d 02:57:07.08000	0d 06:35:06.38000	0.0026661	0.010651	0.00040475	3.8296	D	1	18/08/2020 19:55		0	0	0	0	0	0	0	0	0	0	0	0	0	0
207	0	1	5	1d 03:07:07.08000	0d 06:45:06.38000	0.00273358	0.0109092	0.0004049	3.8235	D	1	18/08/2020 20:05		0	0	0	0	0	0	0	0	0	0	0	0	0	0
208	0	1	5	1d 03:17:07.08000	0d 06:55:06.38000	0.00280105	0.011167	0.00040482	3.8178	D	1	18/08/2020 20:15		0	0	0	0	0	0	0	0	0	0	0	0	0	0
209	0	1	5	1d 03:27:07.08000	0d 07:05:06.38000	0.00286853	0.0114244	0.00040459	3.812	D	1	18/08/2020 20:25		0	0	0	0	0	0	0	0	0	0	0	0	0	0
210	0	1	5	1d 03:37:07.08000	0d 07:15:06.38000	0.00293601	0.0116815	0.0004049	3.8067	D	1	18/08/2020 20:35		0	0	0	0	0	0	0	0	0	0	0	0	0	0
211	0	1	5	1d 03:47:07.08000	0d 07:25:06.38000	0.00300349	0.0119382	0.00040497	3.8015	D	1	18/08/2020 20:45		0	0	0	0	0	0	0	0	0	0	0	0	0	0
212	0	1	5	1d 03:57:07.08000	0d 07:35:06.38000	0.00307097	0.0121945	0.00040497	3.7964	D	1	18/08/2020 20:55		0	0	0	0	0	0	0	0	0	0	0	0	0	0
213	0	1	5	1d 04:07:07.08000	0d 07:45:06.38000	0.00313844	0.0124506	0.00040475	3.792	D	1	18/08/2020 21:05		0	0	0	0	0	0	0	0	0	0	0	0	0	0
214	0	1	5	1d 04:17:07.08000	0d 07:55:06.38000	0.00320592	0.0127063	0.0004049	3.7874	D	1	18/08/2020 21:15		0	0	0	0	0	0	0	0	0	0	0	0	0	0
215	0	1	5	1d 04:27:07.08000	0d 08:05:06.38000	0.0032734	0.0129617	0.0004049	3.7832	D	1	18/08/2020 21:25		0	0	0	0	0	0	0	0	0	0	0	0	0	0
216	0	1	5	1d 04:37:07.08000	0d 08:15:06.38000	0.00334088	0.0132169	0.0004049	3.779	D	1	18/08/2020 21:35		0	0	0	0	0	0	0	0	0	0	0	0	0	0
217	0	1	5	1d 04:47:07.08000	0d 08:25:06.38000	0.00340836	0.0134718	0.00040475	3.7751	D	1	18/08/2020 21:45		0	0	0	0	0	0	0	0	0	0	0	0	0	0
218	0	1	5	1d 04:57:07.08000	0d 08:35:06.38000	0.00347583	0.0137264	0.0004049	3.7716	D	1	18/08/2020 21:55		0	0	0	0	0	0	0	0	0	0	0	0	0	0
219	0	1	5	1d 05:07:07.08000	0d 08:45:06.38000	0.00354331	0.0139808	0.00040475	3.7679	D	1	18/08/2020 22:05		0	0	0	0	0	0	0	0	0	0	0	0	0	0
220	0	1	5	1d 05:17:07.08000	0d 08:55:06.38000	0.00361079	0.0142349	0.00040475	3.7646	D	1	18/08/2020 22:15		0	0	0	0	0	0	0	0	0	0	0	0	0	0
221	0	1	5	1d 05:27:07.08000	0d 09:05:06.38000	0.00367827	0.0144888	0.0004049	3.7612	D	1	18/08/2020 22:25		0	0	0	0	0	0	0	0	0	0	0	0	0	0
222	0	1	5	1d 05:37:07.08000	0d 09:15:06.38000	0.00374575	0.0147425	0.0004049	3.7581	D	1	18/08/2020 22:35		0	0	0	0	0	0	0	0	0	0	0	0	0	0
223	0	1	5	1d 05:47:07.08000	0d 09:25:06.38000	0.00381322	0.014996	0.0004049	3.7551	D	1	18/08/2020 22:45		0	0	0	0	0	0	0	0	0	0	0	0	0	0
224	0	1	5	1d 05:57:07.08000	0d 09:35:06.38000	0.0038807	0.0152493	0.0004049	3.7519	D	1	18/08/2020 22:55		0	0	0	0	0	0	0	0	0	0	0	0	0	0
225	0	1	5	1d 06:07:07.08000	0d 09:45:06.38000	0.00394818	0.0155023	0.00040505	3.7488	D	1	18/08/2020 23:05		0	0	0	0	0	0	0	0	0	0	0	0	0	0
226	0	1	5	1d 06:17:07.08000	0d 09:55:06.38000	0.00401566	0.0157552	0.00040475	3.7458	D	1	18/08/2020 23:15		0	0	0	0	0	0	0	0	0	0	0	0	0	0
227	0	1	5	1d 06:27:07.08000	0d 10:05:06.38000	0.00408314	0.0160079	0.00040467	3.7429	D	1	18/08/2020 23:25		0	0	0	0	0	0	0	0	0	0	0	0	0	0
228	0	1	5	1d 06:37:07.08000	0d 10:15:06.38000	0.00415061	0.0162603	0.00040482	3.74	D	1	18/08/2020 23:35		0	0	0	0	0	0	0	0	0	0	0	0	0	0
229	0	1	5	1d 06:47:07.08000	0d 10:25:06.38000	0.00421809	0.0165126	0.00040482	3.7371	D	1	18/08/2020 23:45		0	0	0	0	0	0	0	0	0	0	0	0	0	0
230	0	1	5	1d 06:57:07.08000	0d 10:35:06.38000	0.00428557	0.0167647	0.00040497	3.7342	D	1	18/08/2020 23:55		0	0	0	0	0	0	0	0	0	0	0	0	0	0
231	0	1	5	1d 07:07:07.08000	0d 10:45:06.38000	0.00435305	0.0170166	0.0004049	3.7313	D	1	19/08/2020 00:05		0	0	0	0	0	0	0	0	0	0	0	0	0	0
232	0	1	5	1d 07:17:07.08000	0d 10:55:06.38000	0.00442053	0.0172683	0.00040482	3.7284	D	1	19/08/2020 00:15		0	0	0	0	0	0	0	0	0	0	0	0	0	0
233	0	1	5	1d 07:27:07.08000	0d 11:05:06.38000	0.004488	0.0175197	0.00040482	3.7255	D	1	19/08/2020 00:25		0	0	0	0	0	0	0	0	0	0	0	0	0	0
234	0	1	5	1d 07:37:07.08000	0d 11:15:06.38000	0.00455548	0.0177711	0.00040505	3.723	D	1	19/08/2020 00:35		0	0	0	0	0	0	0	0	0	0	0	0	0	0
235	0	1	5	1d 07:47:07.08000	0d 11:25:06.38000	0.00462296	0.0180222	0.0004049	3.7198	D	1	19/08/2020 00:45		0	0	0	0	0	0	0	0	0	0	0	0	0	0
236	0	1	5	1d 07:57:07.08000	0d 11:35:06.38000	0.00469044	0.0182731	0.0004049	3.7169	D	1	19/08/2020 00:55		0	0	0	0	0	0	0	0	0	0	0	0	0	0
237	0	1	5	1d 08:07:07.08000	0d 11:45:06.38000	0.00475792	0.0185238	0.00040497	3.7139	D	1	19/08/2020 01:05		0	0	0	0	0	0	0	0	0	0	0	0	0	0
238	0	1	5	1d 08:17:07.08000	0d 11:55:06.38000	0.00482539	0.0187743	0.00040467	3.7108	D	1	19/08/2020 01:15		0	0	0	0	0	0	0	0	0	0	0	0	0	0
239	0	1	5	1d 08:27:07.08000	0d 12:05:06.38000	0.00489287	0.0190246	0.0004049	3.7076	D	1	19/08/2020 01:25		0	0	0	0	0	0	0	0	0	0	0	0	0	0
240	0	1	5	1d 08:37:07.08000	0d 12:15:06.38000	0.00496035	0.0192747	0.00040482	3.7044	D	1	19/08/2020 01:35		0	0	0	0	0	0	0	0	0	0	0	0	0	0
241	0	1	5	1d 08:47:07.08000	0d 12:25:06.38000	0.00502783	0.0195246	0.0004049	3.7015	D	1	19/08/2020 01:45		0	0	0	0	0	0	0	0	0	0	0	0	0	0
242	0	1	5	1d 08:57:07.08000	0d 12:35:06.38000	0.00509531	0.0197742	0.0004049	3.6982	D	1	19/08/2020 01:55		0	0	0	0	0	0	0	0	0	0	0	0	0	0
243	0	1	5	1d 09:07:07.08000	0d 12:45:06.38000	0.00516278	0.0200236	0.00040513	3.6947	D	1	19/08/2020 02:05		0	0	0	0	0	0	0	0	0	0	0	0	0	0
244	0	1	5	1d 09:17:07.08000	0d 12:55:06.38000	0.00523026	0.0202728	0.00040482	3.6915	D	1	19/08/2020 02:15		0	0	0	0	0	0	0	0	0	0	0	0	0	0
245	0	1	5	1d 09:27:07.08000	0d 13:05:06.38000	0.00529774	0.0205218	0.0004049	3.6878	D	1	19/08/2020 02:25		0	0	0	0	0	0	0	0	0	0	0	0	0	0
246	0	1	5	1d 09:37:07.08000	0d 13:15:06.38000	0.00536522	0.0207706	0.00040497	3.6843	D	1	19/08/2020 02:35		0	0	0	0	0	0	0	0	0	0	0	0	0	0
247	0	1	5	1d 09:47:07.08000	0d 13:25:06.38000	0.0054327	0.021019	0.0004049	3.6808	D	1	19/08/2020 02:45		0	0	0	0	0	0	0	0	0	0	0	0	0	0
248	0	1	5	1d 09:57:07.08000	0d 13:35:06.38000	0.00550017	0.0212673	0.00040497	3.6771	D	1	19/08/2020 02:55		0	0	0	0	0	0	0	0	0	0	0	0	0	0
249	0	1	5	1d 10:07:07.08000	0d 13:45:06.38000	0.00556765	0.0215153	0.0004049	3.6732	D	1	19/08/2020 03:05		0	0	0	0	0	0	0	0	0	0	0	0	0	0
250	0	1	5	1d 10:17:07.08000	0d 13:55:06.38000	0.00563513	0.021763	0.00040513	3.669	D	1	19/08/2020 03:15		0	0	0	0	0	0	0	0	0	0	0	0	0	0
251	0	1	5	1d 10:27:07.08000	0d 14:05:06.38000	0.00570261	0.0220105	0.00040505	3.6652	D	1	19/08/2020 03:25		0	0	0	0	0	0	0	0	0	0	0	0	0	0
252	0	1	5	1d 10:37:07.08000	0d 14:15:06.38000	0.00577009	0.0222576	0.0004049	3.6611	D	1	19/08/2020 03:35		0	0	0	0	0	0	0	0	0	0	0	0	0	0
253	0	1	5	1d 10:47:07.08000	0d 14:25:06.38000	0.00583756	0.0225046	0.00040482	3.6568	D	1	19/08/2020 03:45		0	0	0	0	0	0	0	0	0	0	0	0	0	0
254	0	1	5	1d 10:57:07.08000	0d 14:35:06.38000	0.00590504	0.0227512	0.0004049	3.6526	D	1	19/08/2020 03:55		0	0	0	0	0	0	0	0	0	0	0	0	0	0
255	0	1	5	1d 11:07:07.08000	0d 14:45:06.38000	0.00597252	0.0229975	0.00040497	3.648	D	1	19/08/2020 04:05		0	0	0	0	0	0	0	0	0	0	0	0	0	0
256	0	1	5	1d 11:17:07.08000	0d 14:55:06.38000	0.00604	0.0232435	0.00040459	3.6435	D	1	19/08/2020 04:15		0	0	0	0	0	0	0	0	0	0	0	0	0	0
257	0	1	5	1d 11:27:07.08000	0d 15:05:06.38000	0.00610748	0.0234892	0.00040497	3.6388	D	1	19/08/2020 04:25		0	0	0	0	0	0	0	0	0	0	0	0	0	0
258	0	1	5	1d 11:37:07.08000	0d 15:15:06.38000	0.00617495	0.0237346	0.00040513	3.6339	D	1	19/08/2020 04:35		0	0	0	0	0	0	0	0	0	0	0	0	0	0
259	0	1	5	1d 11:47:07.08000	0d 15:25:06.38000	0.00624243	0.0239797	0.00040475	3.6287	D	1	19/08/2020 04:45		0	0	0	0	0	0	0	0	0	0	0	0	0	0
260	0	1	5	1d 11:57:07.08000	0d 15:35:06.38000	0.00630991	0.0242243	0.00040467	3.6233	D	1	19/08/2020 04:55		0	0	0	0	0	0	0	0	0	0	0	0	0	0
261	0	1	5	1d 12:07:07.08000	0d 15:45:06.38000	0.00637739	0.0244687	0.0004049	3.6175	D	1	19/08/2020 05:05		0	0	0	0	0	0	0	0	0	0	0	0	0	0
262	0	1	5	1d 12:17:07.08000	0d 15:55:06.38000	0.00644487	0.0247126	0.00040497	3.6114	D	1	19/08/2020 05:15		0	0	0	0	0	0	0	0	0	0	0	0	0	0
263	0	1	5	1d 12:27:07.08000	0d 16:05:06.38000	0.00651234	0.024956	0.0004049	3.6045	D	1	19/08/2020 05:25		0	0	0	0	0	0	0	0	0	0	0	0	0	0
264	0	1	5	1d 12:37:07.08000	0d 16:15:06.38000	0.00657982	0.025199	0.00040505	3.5969	D	1	19/08/2020 05:35		0	0	0	0	0	0	0	0	0	0	0	0	0	0
265	0	1	5	1d 12:47:07.08000	0d 16:25:06.38000	0.0066473	0.0254414	0.00040482	3.5879	D	1	19/08/2020 05:45		0	0	0	0	0	0	0	0	0	0	0	0	0	0
266	0	1	5	1d 12:56:16.51000	0d 16:34:15.81000	0.00670909	0.0256628	0.0004049	3.5778	D	5	19/08/2020 05:55		0	0	0	0	0	0	0	0	0	0	0	0	0	0
267	0	1	5	1d 13:04:08.34000	0d 16:42:07.64000	0.00676215	0.0258524	0.00040475	3.5677	D	5	19/08/2020 06:02		0	0	0	0	0	0	0	0	0	0	0	0	0	0
268	0	1	5	1d 13:10:24.03000	0d 16:48:23.33000	0.00680441	0.0260029	0.00040497	3.5575	D	5	19/08/2020 06:09		0	0	0	0	0	0	0	0	0	0	0	0	0	0
269	0	1	5	1d 13:15:33.30000	0d 16:53:32.60000	0.00683919	0.0261265	0.00040505	3.5474	D	5	19/08/2020 06:14		0	0	0	0	0	0	0	0	0	0	0	0	0	0
270	0	1	5	1d 13:19:48.14000	0d 16:57:47.44000	0.00686785	0.026228	0.00040505	3.5373	D	5	19/08/2020 06:18		0	0	0	0	0	0	0	0	0	0	0	0	0	0
271	0	1	5	1d 13:23:14.23000	0d 17:01:13.53000	0.00689102	0.0263099	0.00040482	3.5273	D	5	19/08/2020 06:22		0	0	0	0	0	0	0	0	0	0	0	0	0	0
272	0	1	5	1d 13:26:11.44000	0d 17:04:10.74000	0.00691095	0.0263801	0.00040475	3.5172	D	5	19/08/2020 06:24		0	0	0	0	0	0	0	0	0	0	0	0	0	0
273	0	1	5	1d 13:28:33.96000	0d 17:06:33.26000	0.00692698	0.0264364	0.00040482	3.5071	D	5	19/08/2020 06:27		0	0	0	0	0	0	0	0	0	0	0	0	0	0
274	0	1	5	1d 13:30:37.42000	0d 17:08:36.72000	0.00694087	0.026485	0.0004049	3.4971	D	5	19/08/2020 06:29		0	0	0	0	0	0	0	0	0	0	0	0	0	0
275	0	1	5	1d 13:32:28.50000	0d 17:10:27.80000	0.00695336	0.0265287	0.00040459	3.4868	D	5	19/08/2020 06:31		0	0	0	0	0	0	0	0	0	0	0	0	0	0
276	0	1	5	1d 13:34:03.83000	0d 17:12:03.13000	0.00696408	0.026566	0.00040497	3.4768	D	5	19/08/2020 06:32		0	0	0	0	0	0	0	0	0	0	0	0	0	0
277	0	1	5	1d 13:35:23.29000	0d 17:13:22.59000	0.00697302	0.026597	0.00040475	3.4667	D	5	19/08/2020 06:34		0	0	0	0	0	0	0	0	0	0	0	0	0	0
278	0	1	5	1d 13:36:33.19000	0d 17:14:32.49000	0.00698088	0.0266242	0.0004049	3.4566	D	5	19/08/2020 06:35		0	0	0	0	0	0	0	0	0	0	0	0	0	0
279	0	1	5	1d 13:37:35.18000	0d 17:15:34.48000	0.00698785	0.0266483	0.0004049	3.4466	D	5	19/08/2020 06:36		0	0	0	0	0	0	0	0	0	0	0	0	0	0
280	0	1	5	1d 13:38:29.55000	0d 17:16:28.85000	0.00699396	0.0266693	0.00040467	3.4365	D	5	19/08/2020 06:37		0	0	0	0	0	0	0	0	0	0	0	0	0	0
281	0	1	5	1d 13:39:20.88000	0d 17:17:20.18000	0.00699974	0.0266891	0.00040482	3.4264	D	5	19/08/2020 06:38		0	0	0	0	0	0	0	0	0	0	0	0	0	0
282	0	1	5	1d 13:40:08.53000	0d 17:18:07.83000	0.0070051	0.0267075	0.00040482	3.4163	D	5	19/08/2020 06:38		0	0	0	0	0	0	0	0	0	0	0	0	0	0
283	0	1	5	1d 13:40:52.62000	0d 17:18:51.92000	0.00701006	0.0267244	0.0004049	3.4063	D	5	19/08/2020 06:39		0	0	0	0	0	0	0	0	0	0	0	0	0	0
284	0	1	5	1d 13:41:34.12000	0d 17:19:33.42000	0.00701472	0.0267403	0.0004049	3.3962	D	5	19/08/2020 06:40		0	0	0	0	0	0	0	0	0	0	0	0	0	0
285	0	1	5	1d 13:42:15.62000	0d 17:20:14.92000	0.00701939	0.0267561	0.0004049	3.3861	D	5	19/08/2020 06:41		0	0	0	0	0	0	0	0	0	0	0	0	0	0
286	0	1	5	1d 13:42:53.90000	0d 17:20:53.20000	0.00702369	0.0267707	0.0004049	3.3761	D	5	19/08/2020 06:41		0	0	0	0	0	0	0	0	0	0	0	0	0	0
287	0	1	5	1d 13:43:28.12000	0d 17:21:27.42000	0.00702754	0.0267836	0.00040482	3.3657	D	5	19/08/2020 06:42		0	0	0	0	0	0	0	0	0	0	0	0	0	0
288	0	1	5	1d 13:44:02.66000	0d 17:22:01.96000	0.00703143	0.0267967	0.00040475	3.3555	D	5	19/08/2020 06:42		0	0	0	0	0	0	0	0	0	0	0	0	0	0
289	0	1	5	1d 13:44:33.20000	0d 17:22:32.50000	0.00703486	0.0268082	0.0004049	3.3454	D	5	19/08/2020 06:43		0	0	0	0	0	0	0	0	0	0	0	0	0	0
290	0	1	5	1d 13:45:01.99000	0d 17:23:01.29000	0.0070381	0.026819	0.00040482	3.3353	D	5	19/08/2020 06:43		0	0	0	0	0	0	0	0	0	0	0	0	0	0
291	0	1	5	1d 13:45:28.20000	0d 17:23:27.50000	0.00704105	0.0268288	0.00040482	3.3251	D	5	19/08/2020 06:44		0	0	0	0	0	0	0	0	0	0	0	0	0	0
292	0	1	5	1d 13:45:52.88000	0d 17:23:52.18000	0.00704382	0.026838	0.00040497	3.315	D	5	19/08/2020 06:44		0	0	0	0	0	0	0	0	0	0	0	0	0	0
293	0	1	5	1d 13:46:15.74000	0d 17:24:15.04000	0.00704639	0.0268466	0.0004049	3.3048	D	5	19/08/2020 06:45		0	0	0	0	0	0	0	0	0	0	0	0	0	0
294	0	1	5	1d 13:46:38.15000	0d 17:24:37.45000	0.00704891	0.0268549	0.00040475	3.2947	D	5	19/08/2020 06:45		0	0	0	0	0	0	0	0	0	0	0	0	0	0
295	0	1	5	1d 13:46:59.52000	0d 17:24:58.82000	0.00705132	0.0268628	0.00040497	3.2844	D	5	19/08/2020 06:45		0	0	0	0	0	0	0	0	0	0	0	0	0	0
296	0	1	5	1d 13:47:20.72000	0d 17:25:20.02000	0.0070537	0.0268706	0.00040475	3.2743	D	5	19/08/2020 06:46		0	0	0	0	0	0	0	0	0	0	0	0	0	0
297	0	1	5	1d 13:47:40.83000	0d 17:25:40.13000	0.00705596	0.026878	0.00040475	3.2641	D	5	19/08/2020 06:46		0	0	0	0	0	0	0	0	0	0	0	0	0	0
298	0	1	5	1d 13:48:00.18000	0d 17:25:59.48000	0.00705814	0.0268851	0.0004049	3.2538	D	5	19/08/2020 06:46		0	0	0	0	0	0	0	0	0	0	0	0	0	0
299	0	1	5	1d 13:48:18.85000	0d 17:26:18.15000	0.00706024	0.0268919	0.0004049	3.2438	D	5	19/08/2020 06:47		0	0	0	0	0	0	0	0	0	0	0	0	0	0
300	0	1	5	1d 13:48:36.41000	0d 17:26:35.71000	0.00706221	0.0268983	0.0004049	3.2337	D	5	19/08/2020 06:47		0	0	0	0	0	0	0	0	0	0	0	0	0	0
301	0	1	5	1d 13:48:53.54000	0d 17:26:52.84000	0.00706414	0.0269045	0.0004049	3.2235	D	5	19/08/2020 06:47		0	0	0	0	0	0	0	0	0	0	0	0	0	0
302	0	1	5	1d 13:49:09.95000	0d 17:27:09.25000	0.00706599	0.0269105	0.00040505	3.2134	D	5	19/08/2020 06:47		0	0	0	0	0	0	0	0	0	0	0	0	0	0
303	0	1	5	1d 13:49:25.90000	0d 17:27:25.20000	0.00706778	0.0269162	0.0004049	3.2032	D	5	19/08/2020 06:48		0	0	0	0	0	0	0	0	0	0	0	0	0	0
304	0	1	5	1d 13:49:41.44000	0d 17:27:40.74000	0.00706953	0.0269218	0.00040482	3.1931	D	5	19/08/2020 06:48		0	0	0	0	0	0	0	0	0	0	0	0	0	0
305	0	1	5	1d 13:49:55.95000	0d 17:27:55.25000	0.00707116	0.026927	0.00040475	3.183	D	5	19/08/2020 06:48		0	0	0	0	0	0	0	0	0	0	0	0	0	0
306	0	1	5	1d 13:50:10.59000	0d 17:28:09.89000	0.00707281	0.0269322	0.00040482	3.1728	D	5	19/08/2020 06:48		0	0	0	0	0	0	0	0	0	0	0	0	0	0
307	0	1	5	1d 13:50:25.28000	0d 17:28:24.58000	0.00707446	0.0269375	0.00040475	3.1627	D	5	19/08/2020 06:49		0	0	0	0	0	0	0	0	0	0	0	0	0	0
308	0	1	5	1d 13:50:39.64000	0d 17:28:38.94000	0.00707607	0.0269426	0.00040505	3.1527	D	5	19/08/2020 06:49		0	0	0	0	0	0	0	0	0	0	0	0	0	0
309	0	1	5	1d 13:50:53.27000	0d 17:28:52.57000	0.00707761	0.0269474	0.00040497	3.1424	D	5	19/08/2020 06:49		0	0	0	0	0	0	0	0	0	0	0	0	0	0
310	0	1	5	1d 13:51:06.23000	0d 17:29:05.53000	0.00707906	0.026952	0.00040482	3.1322	D	5	19/08/2020 06:49		0	0	0	0	0	0	0	0	0	0	0	0	0	0
311	0	1	5	1d 13:51:18.68000	0d 17:29:17.98000	0.00708046	0.0269563	0.00040482	3.1221	D	5	19/08/2020 06:50		0	0	0	0	0	0	0	0	0	0	0	0	0	0
312	0	1	5	1d 13:51:30.41000	0d 17:29:29.71000	0.00708178	0.0269605	0.00040475	3.1121	D	5	19/08/2020 06:50		0	0	0	0	0	0	0	0	0	0	0	0	0	0
313	0	1	5	1d 13:51:42.31000	0d 17:29:41.61000	0.00708312	0.0269646	0.00040505	3.1019	D	5	19/08/2020 06:50		0	0	0	0	0	0	0	0	0	0	0	0	0	0
314	0	1	5	1d 13:51:53.83000	0d 17:29:53.13000	0.00708442	0.0269686	0.00040467	3.0916	D	5	19/08/2020 06:50		0	0	0	0	0	0	0	0	0	0	0	0	0	0
315	0	1	5	1d 13:52:05.14000	0d 17:30:04.44000	0.00708569	0.0269726	0.0004049	3.0816	D	5	19/08/2020 06:50		0	0	0	0	0	0	0	0	0	0	0	0	0	0
316	0	1	5	1d 13:52:15.65000	0d 17:30:14.95000	0.00708687	0.0269762	0.00040497	3.0715	D	5	19/08/2020 06:51		0	0	0	0	0	0	0	0	0	0	0	0	0	0
317	0	1	5	1d 13:52:25.76000	0d 17:30:25.06000	0.00708801	0.0269797	0.00040505	3.0614	D	5	19/08/2020 06:51		0	0	0	0	0	0	0	0	0	0	0	0	0	0
318	0	1	5	1d 13:52:35.54000	0d 17:30:34.84000	0.00708911	0.026983	0.00040482	3.0513	D	5	19/08/2020 06:51		0	0	0	0	0	0	0	0	0	0	0	0	0	0
319	0	1	5	1d 13:52:45.15000	0d 17:30:44.45000	0.00709019	0.0269863	0.00040482	3.0411	D	5	19/08/2020 06:51		0	0	0	0	0	0	0	0	0	0	0	0	0	0
320	0	1	5	1d 13:52:54.50000	0d 17:30:53.80000	0.00709124	0.0269895	0.00040497	3.0309	D	5	19/08/2020 06:51		0	0	0	0	0	0	0	0	0	0	0	0	0	0
321	0	1	5	1d 13:53:03.72000	0d 17:31:03.02000	0.00709228	0.0269927	0.00040482	3.0208	D	5	19/08/2020 06:51		0	0	0	0	0	0	0	0	0	0	0	0	0	0
322	0	1	5	1d 13:53:12.81000	0d 17:31:12.11000	0.0070933	0.0269957	0.0004049	3.0106	D	5	19/08/2020 06:51		0	0	0	0	0	0	0	0	0	0	0	0	0	0
323	0	1	5	1d 13:53:21.77000	0d 17:31:21.07000	0.00709431	0.0269988	0.00040505	3.0004	D	5	19/08/2020 06:52		0	0	0	0	0	0	0	0	0	0	0	0	0	0
324	0	1	5	1d 13:53:30.73000	0d 17:31:30.03000	0.00709531	0.0270018	0.00040482	2.9903	D	5	19/08/2020 06:52		0	0	0	0	0	0	0	0	0	0	0	0	0	0
325	0	1	5	1d 13:53:39.44000	0d 17:31:38.74000	0.00709629	0.0270047	0.0004049	2.9802	D	5	19/08/2020 06:52		0	0	0	0	0	0	0	0	0	0	0	0	0	0
326	0	1	5	1d 13:53:47.74000	0d 17:31:47.04000	0.00709723	0.0270075	0.00040459	2.97	D	5	19/08/2020 06:52		0	0	0	0	0	0	0	0	0	0	0	0	0	0
327	0	1	5	1d 13:53:55.88000	0d 17:31:55.18000	0.00709814	0.0270102	0.00040513	2.9599	D	5	19/08/2020 06:52		0	0	0	0	0	0	0	0	0	0	0	0	0	0
328	0	1	5	1d 13:54:03.71000	0d 17:32:03.01000	0.00709902	0.0270128	0.00040497	2.9497	D	5	19/08/2020 06:52		0	0	0	0	0	0	0	0	0	0	0	0	0	0
329	0	1	5	1d 13:54:11.61000	0d 17:32:10.91000	0.00709991	0.0270154	0.00040497	2.9395	D	5	19/08/2020 06:52		0	0	0	0	0	0	0	0	0	0	0	0	0	0
330	0	1	5	1d 13:54:19.28000	0d 17:32:18.58000	0.00710077	0.027018	0.00040482	2.9293	D	5	19/08/2020 06:53		0	0	0	0	0	0	0	0	0	0	0	0	0	0
331	0	1	5	1d 13:54:26.73000	0d 17:32:26.03000	0.00710161	0.0270204	0.00040467	2.9191	D	5	19/08/2020 06:53		0	0	0	0	0	0	0	0	0	0	0	0	0	0
332	0	1	5	1d 13:54:34.03000	0d 17:32:33.33000	0.00710243	0.0270228	0.00040482	2.909	D	5	19/08/2020 06:53		0	0	0	0	0	0	0	0	0	0	0	0	0	0
333	0	1	5	1d 13:54:41.07000	0d 17:32:40.37000	0.00710323	0.0270251	0.00040467	2.8989	D	5	19/08/2020 06:53		0	0	0	0	0	0	0	0	0	0	0	0	0	0
334	0	1	5	1d 13:54:47.95000	0d 17:32:47.25000	0.007104	0.0270273	0.00040475	2.8887	D	5	19/08/2020 06:53		0	0	0	0	0	0	0	0	0	0	0	0	0	0
335	0	1	5	1d 13:54:54.79000	0d 17:32:54.09000	0.00710477	0.0270296	0.0004049	2.8785	D	5	19/08/2020 06:53		0	0	0	0	0	0	0	0	0	0	0	0	0	0
336	0	1	5	1d 13:55:01.53000	0d 17:33:00.83000	0.00710553	0.0270317	0.0004049	2.8684	D	5	19/08/2020 06:53		0	0	0	0	0	0	0	0	0	0	0	0	0	0
337	0	1	5	1d 13:55:08.08000	0d 17:33:07.38000	0.00710626	0.0270338	0.00040475	2.858	D	5	19/08/2020 06:53		0	0	0	0	0	0	0	0	0	0	0	0	0	0
338	0	1	5	1d 13:55:14.69000	0d 17:33:13.99000	0.00710701	0.027036	0.00040467	2.8476	D	5	19/08/2020 06:54		0	0	0	0	0	0	0	0	0	0	0	0	0	0
339	0	1	5	1d 13:55:21.23000	0d 17:33:20.53000	0.00710774	0.0270381	0.0004049	2.8376	D	5	19/08/2020 06:54		0	0	0	0	0	0	0	0	0	0	0	0	0	0
340	0	1	5	1d 13:55:27.59000	0d 17:33:26.89000	0.00710846	0.0270401	0.00040467	2.8273	D	5	19/08/2020 06:54		0	0	0	0	0	0	0	0	0	0	0	0	0	0
341	0	1	5	1d 13:55:33.92000	0d 17:33:33.22000	0.00710917	0.0270421	0.00040497	2.8173	D	5	19/08/2020 06:54		0	0	0	0	0	0	0	0	0	0	0	0	0	0
342	0	1	5	1d 13:55:40.03000	0d 17:33:39.33000	0.00710986	0.027044	0.00040475	2.8069	D	5	19/08/2020 06:54		0	0	0	0	0	0	0	0	0	0	0	0	0	0
343	0	1	5	1d 13:55:46.23000	0d 17:33:45.53000	0.00711055	0.027046	0.00040475	2.7968	D	5	19/08/2020 06:54		0	0	0	0	0	0	0	0	0	0	0	0	0	0
344	0	1	5	1d 13:55:52.30000	0d 17:33:51.60000	0.00711124	0.0270479	0.0004049	2.7866	D	5	19/08/2020 06:54		0	0	0	0	0	0	0	0	0	0	0	0	0	0
345	0	1	5	1d 13:55:58.20000	0d 17:33:57.50000	0.0071119	0.0270497	0.00040505	2.7764	D	5	19/08/2020 06:54		0	0	0	0	0	0	0	0	0	0	0	0	0	0
346	0	1	5	1d 13:56:04.15000	0d 17:34:03.45000	0.00711257	0.0270516	0.00040482	2.766	D	5	19/08/2020 06:54		0	0	0	0	0	0	0	0	0	0	0	0	0	0
347	0	1	5	1d 13:56:10.01000	0d 17:34:09.31000	0.00711323	0.0270534	0.00040482	2.7558	D	5	19/08/2020 06:54		0	0	0	0	0	0	0	0	0	0	0	0	0	0
348	0	1	5	1d 13:56:15.68000	0d 17:34:14.98000	0.00711387	0.0270552	0.00040497	2.7457	D	5	19/08/2020 06:55		0	0	0	0	0	0	0	0	0	0	0	0	0	0
349	0	1	5	1d 13:56:21.32000	0d 17:34:20.62000	0.0071145	0.0270569	0.00040497	2.7355	D	5	19/08/2020 06:55		0	0	0	0	0	0	0	0	0	0	0	0	0	0
350	0	1	5	1d 13:56:26.79000	0d 17:34:26.09000	0.00711511	0.0270586	0.00040497	2.7254	D	5	19/08/2020 06:55		0	0	0	0	0	0	0	0	0	0	0	0	0	0
351	0	1	5	1d 13:56:32.34000	0d 17:34:31.64000	0.00711574	0.0270603	0.00040475	2.7153	D	5	19/08/2020 06:55		0	0	0	0	0	0	0	0	0	0	0	0	0	0
352	0	1	5	1d 13:56:37.88000	0d 17:34:37.18000	0.00711636	0.027062	0.0004049	2.7051	D	5	19/08/2020 06:55		0	0	0	0	0	0	0	0	0	0	0	0	0	0
353	0	1	5	1d 13:56:43.43000	0d 17:34:42.73000	0.00711699	0.0270636	0.0004049	2.6947	D	5	19/08/2020 06:55		0	0	0	0	0	0	0	0	0	0	0	0	0	0
354	0	1	5	1d 13:56:48.89000	0d 17:34:48.19000	0.0071176	0.0270653	0.0004049	2.6847	D	5	19/08/2020 06:55		0	0	0	0	0	0	0	0	0	0	0	0	0	0
355	0	1	5	1d 13:56:54.29000	0d 17:34:53.59000	0.00711821	0.0270669	0.0004049	2.6743	D	5	19/08/2020 06:55		0	0	0	0	0	0	0	0	0	0	0	0	0	0
356	0	1	5	1d 13:56:59.73000	0d 17:34:59.03000	0.00711882	0.0270686	0.0004049	2.6639	D	5	19/08/2020 06:55		0	0	0	0	0	0	0	0	0	0	0	0	0	0
357	0	1	5	1d 13:57:05.12000	0d 17:35:04.42000	0.00711943	0.0270702	0.00040475	2.6537	D	5	19/08/2020 06:55		0	0	0	0	0	0	0	0	0	0	0	0	0	0
358	0	1	5	1d 13:57:10.37000	0d 17:35:09.67000	0.00712002	0.0270717	0.00040505	2.6435	D	5	19/08/2020 06:55		0	0	0	0	0	0	0	0	0	0	0	0	0	0
359	0	1	5	1d 13:57:15.70000	0d 17:35:15.00000	0.00712062	0.0270733	0.00040482	2.6332	D	5	19/08/2020 06:56		0	0	0	0	0	0	0	0	0	0	0	0	0	0
360	0	1	5	1d 13:57:20.84000	0d 17:35:20.14000	0.00712119	0.0270748	0.00040467	2.6232	D	5	19/08/2020 06:56		0	0	0	0	0	0	0	0	0	0	0	0	0	0
361	0	1	5	1d 13:57:26.23000	0d 17:35:25.53000	0.0071218	0.0270764	0.00040482	2.6126	D	5	19/08/2020 06:56		0	0	0	0	0	0	0	0	0	0	0	0	0	0
362	0	1	5	1d 13:57:31.56000	0d 17:35:30.86000	0.0071224	0.027078	0.00040505	2.6023	D	5	19/08/2020 06:56		0	0	0	0	0	0	0	0	0	0	0	0	0	0
363	0	1	5	1d 13:57:36.78000	0d 17:35:36.08000	0.00712299	0.0270795	0.00040513	2.5921	D	5	19/08/2020 06:56		0	0	0	0	0	0	0	0	0	0	0	0	0	0
364	0	1	5	1d 13:57:42.09000	0d 17:35:41.39000	0.00712358	0.0270811	0.00040497	2.5818	D	5	19/08/2020 06:56		0	0	0	0	0	0	0	0	0	0	0	0	0	0
365	0	1	5	1d 13:57:47.19000	0d 17:35:46.49000	0.00712416	0.0270825	0.0004049	2.5716	D	5	19/08/2020 06:56		0	0	0	0	0	0	0	0	0	0	0	0	0	0
366	0	1	5	1d 13:57:52.38000	0d 17:35:51.68000	0.00712474	0.027084	0.0004049	2.5614	D	5	19/08/2020 06:56		0	0	0	0	0	0	0	0	0	0	0	0	0	0
367	0	1	5	1d 13:57:57.45000	0d 17:35:56.75000	0.00712531	0.0270855	0.00040482	2.5513	D	5	19/08/2020 06:56		0	0	0	0	0	0	0	0	0	0	0	0	0	0
368	0	1	5	1d 13:58:02.60000	0d 17:36:01.90000	0.00712589	0.027087	0.00040482	2.5412	D	5	19/08/2020 06:56		0	0	0	0	0	0	0	0	0	0	0	0	0	0
369	0	1	5	1d 13:58:07.71000	0d 17:36:07.01000	0.00712646	0.0270884	0.00040467	2.531	D	5	19/08/2020 06:56		0	0	0	0	0	0	0	0	0	0	0	0	0	0
370	0	1	5	1d 13:58:12.82000	0d 17:36:12.12000	0.00712704	0.0270899	0.00040482	2.5208	D	5	19/08/2020 06:56		0	0	0	0	0	0	0	0	0	0	0	0	0	0
371	0	1	5	1d 13:58:17.99000	0d 17:36:17.29000	0.00712762	0.0270913	0.00040475	2.5106	D	5	19/08/2020 06:57		0	0	0	0	0	0	0	0	0	0	0	0	0	0
372	0	1	5	1d 13:58:23.23000	0d 17:36:22.53000	0.00712821	0.0270928	0.00040497	2.5002	D	5	19/08/2020 06:57		0	0	0	0	0	0	0	0	0	0	0	0	0	0
373	0	1	5	1d 13:58:23.25000	0d 17:36:22.55000	0.00712821	0.0270928	0.0004049	2.5	D	133	19/08/2020 06:57		0	0	0	0	0	0	0	0	0	0	0	0	0	0
374	0	1	6	1d 13:58:23.26000	0d 00:00:00.01000	0	0	0	2.5046	R	0	19/08/2020 06:57		0	0	0	0	0	0	0	0	0	0	0	0	0	0
375	0	1	6	1d 13:58:25.26000	0d 00:00:02.01000	0	0	0	2.5725	R	1	19/08/2020 06:57		0	0	0	0	0	0	0	0	0	0	0	0	0	0
376	0	1	6	1d 13:58:27.26000	0d 00:00:04.01000	0	0	0	2.6221	R	1	19/08/2020 06:57		0	0	0	0	0	0	0	0	0	0	0	0	0	0
377	0	1	6	1d 13:58:29.26000	0d 00:00:06.01000	0	0	0	2.6639	R	1	19/08/2020 06:57		0	0	0	0	0	0	0	0	0	0	0	0	0	0
378	0	1	6	1d 13:58:31.26000	0d 00:00:08.01000	0	0	0	2.7007	R	1	19/08/2020 06:57		0	0	0	0	0	0	0	0	0	0	0	0	0	0
379	0	1	6	1d 13:58:33.25000	0d 00:00:10.00000	0	0	0	2.7341	R	129	19/08/2020 06:57		0	0	0	0	0	0	0	0	0	0	0	0	0	0
380	1	2	9	1d 13:58:33.29000	0d 00:00:00.04000	0.00000002	0.00000005	0.00161982	2.7681	C	0	19/08/2020 06:57		0	0	0	0	0	0	0	0	0	0	0	0	0	0
381	1	2	9	1d 13:58:33.45000	0d 00:00:00.20000	0.00000009	0.00000025	0.00161959	2.7968	C	5	19/08/2020 06:57		0	0	0	0	0	0	0	0	0	0	0	0	0	0
382	1	2	9	1d 13:58:33.60000	0d 00:00:00.35000	0.00000016	0.00000044	0.00161959	2.8208	C	5	19/08/2020 06:57		0	0	0	0	0	0	0	0	0	0	0	0	0	0
383	1	2	9	1d 13:58:33.76000	0d 00:00:00.51000	0.00000023	0.00000064	0.00161975	2.8429	C	5	19/08/2020 06:57		0	0	0	0	0	0	0	0	0	0	0	0	0	0
384	1	2	9	1d 13:58:33.92000	0d 00:00:00.67000	0.0000003	0.00000085	0.00161936	2.8631	C	5	19/08/2020 06:57		0	0	0	0	0	0	0	0	0	0	0	0	0	0
385	1	2	9	1d 13:58:34.09000	0d 00:00:00.84000	0.00000038	0.00000107	0.00161975	2.8826	C	5	19/08/2020 06:57		0	0	0	0	0	0	0	0	0	0	0	0	0	0
386	1	2	9	1d 13:58:34.27000	0d 00:00:01.02000	0.00000046	0.0000013	0.00161982	2.9024	C	5	19/08/2020 06:57		0	0	0	0	0	0	0	0	0	0	0	0	0	0
387	1	2	9	1d 13:58:34.45000	0d 00:00:01.20000	0.00000054	0.00000154	0.00161944	2.9207	C	5	19/08/2020 06:57		0	0	0	0	0	0	0	0	0	0	0	0	0	0
388	1	2	9	1d 13:58:34.64000	0d 00:00:01.39000	0.00000063	0.00000179	0.00161967	2.9392	C	5	19/08/2020 06:57		0	0	0	0	0	0	0	0	0	0	0	0	0	0
389	1	2	9	1d 13:58:34.83000	0d 00:00:01.58000	0.00000071	0.00000204	0.00161959	2.9572	C	5	19/08/2020 06:57		0	0	0	0	0	0	0	0	0	0	0	0	0	0
390	1	2	9	1d 13:58:35.03000	0d 00:00:01.78000	0.0000008	0.00000231	0.00161944	2.9754	C	5	19/08/2020 06:57		0	0	0	0	0	0	0	0	0	0	0	0	0	0
391	1	2	9	1d 13:58:35.23000	0d 00:00:01.98000	0.00000089	0.00000258	0.00161967	2.9928	C	5	19/08/2020 06:57		0	0	0	0	0	0	0	0	0	0	0	0	0	0
392	1	2	9	1d 13:58:35.43000	0d 00:00:02.18000	0.00000098	0.00000285	0.00161982	3.01	C	5	19/08/2020 06:57		0	0	0	0	0	0	0	0	0	0	0	0	0	0
393	1	2	9	1d 13:58:35.63000	0d 00:00:02.38000	0.00000107	0.00000312	0.00161982	3.0266	C	5	19/08/2020 06:57		0	0	0	0	0	0	0	0	0	0	0	0	0	0
394	1	2	9	1d 13:58:35.84000	0d 00:00:02.59000	0.00000117	0.00000341	0.00161967	3.0436	C	5	19/08/2020 06:57		0	0	0	0	0	0	0	0	0	0	0	0	0	0
395	1	2	9	1d 13:58:36.05000	0d 00:00:02.80000	0.00000126	0.0000037	0.00161959	3.0602	C	5	19/08/2020 06:57		0	0	0	0	0	0	0	0	0	0	0	0	0	0
396	1	2	9	1d 13:58:36.26000	0d 00:00:03.01000	0.00000135	0.00000399	0.00161967	3.0764	C	5	19/08/2020 06:57		0	0	0	0	0	0	0	0	0	0	0	0	0	0
397	1	2	9	1d 13:58:36.47000	0d 00:00:03.22000	0.00000145	0.00000428	0.00161967	3.0922	C	5	19/08/2020 06:57		0	0	0	0	0	0	0	0	0	0	0	0	0	0
398	1	2	9	1d 13:58:36.69000	0d 00:00:03.44000	0.00000155	0.00000458	0.00161967	3.1084	C	5	19/08/2020 06:57		0	0	0	0	0	0	0	0	0	0	0	0	0	0
399	1	2	9	1d 13:58:36.92000	0d 00:00:03.67000	0.00000165	0.00000491	0.00161959	3.125	C	5	19/08/2020 06:57		0	0	0	0	0	0	0	0	0	0	0	0	0	0
400	1	2	9	1d 13:58:37.15000	0d 00:00:03.90000	0.00000175	0.00000523	0.00161959	3.1412	C	5	19/08/2020 06:57		0	0	0	0	0	0	0	0	0	0	0	0	0	0
401	1	2	9	1d 13:58:37.38000	0d 00:00:04.13000	0.00000186	0.00000556	0.00161952	3.1568	C	5	19/08/2020 06:57		0	0	0	0	0	0	0	0	0	0	0	0	0	0
402	1	2	9	1d 13:58:37.61000	0d 00:00:04.36000	0.00000196	0.00000589	0.00161952	3.1724	C	5	19/08/2020 06:57		0	0	0	0	0	0	0	0	0	0	0	0	0	0
403	1	2	9	1d 13:58:37.85000	0d 00:00:04.60000	0.00000207	0.00000623	0.00161952	3.1878	C	5	19/08/2020 06:57		0	0	0	0	0	0	0	0	0	0	0	0	0	0
404	1	2	9	1d 13:58:38.09000	0d 00:00:04.84000	0.00000218	0.00000657	0.00161959	3.2032	C	5	19/08/2020 06:57		0	0	0	0	0	0	0	0	0	0	0	0	0	0
405	1	2	9	1d 13:58:38.34000	0d 00:00:05.09000	0.00000229	0.00000694	0.00161952	3.2186	C	5	19/08/2020 06:57		0	0	0	0	0	0	0	0	0	0	0	0	0	0
406	1	2	9	1d 13:58:38.59000	0d 00:00:05.34000	0.0000024	0.0000073	0.00161975	3.2337	C	5	19/08/2020 06:57		0	0	0	0	0	0	0	0	0	0	0	0	0	0
407	1	2	9	1d 13:58:38.84000	0d 00:00:05.59000	0.00000251	0.00000766	0.00161959	3.2485	C	5	19/08/2020 06:57		0	0	0	0	0	0	0	0	0	0	0	0	0	0
408	1	2	9	1d 13:58:39.10000	0d 00:00:05.85000	0.00000263	0.00000804	0.00161975	3.2634	C	5	19/08/2020 06:57		0	0	0	0	0	0	0	0	0	0	0	0	0	0
409	1	2	9	1d 13:58:39.36000	0d 00:00:06.11000	0.00000275	0.00000843	0.00161975	3.2781	C	5	19/08/2020 06:57		0	0	0	0	0	0	0	0	0	0	0	0	0	0
410	1	2	9	1d 13:58:39.63000	0d 00:00:06.38000	0.00000287	0.00000883	0.00161982	3.2926	C	5	19/08/2020 06:57		0	0	0	0	0	0	0	0	0	0	0	0	0	0
411	1	2	9	1d 13:58:39.90000	0d 00:00:06.65000	0.00000299	0.00000923	0.00161975	3.3071	C	5	19/08/2020 06:57		0	0	0	0	0	0	0	0	0	0	0	0	0	0
412	1	2	9	1d 13:58:40.18000	0d 00:00:06.93000	0.00000312	0.00000964	0.00161959	3.3213	C	5	19/08/2020 06:57		0	0	0	0	0	0	0	0	0	0	0	0	0	0
413	1	2	9	1d 13:58:40.46000	0d 00:00:07.21000	0.00000324	0.00001006	0.00161952	3.3352	C	5	19/08/2020 06:57		0	0	0	0	0	0	0	0	0	0	0	0	0	0
414	1	2	9	1d 13:58:40.75000	0d 00:00:07.50000	0.00000337	0.0000105	0.0016199	3.3494	C	5	19/08/2020 06:57		0	0	0	0	0	0	0	0	0	0	0	0	0	0
415	1	2	9	1d 13:58:41.05000	0d 00:00:07.80000	0.00000351	0.00001095	0.00161975	3.3632	C	5	19/08/2020 06:57		0	0	0	0	0	0	0	0	0	0	0	0	0	0
416	1	2	9	1d 13:58:41.35000	0d 00:00:08.10000	0.00000364	0.00001141	0.00161967	3.3771	C	5	19/08/2020 06:57		0	0	0	0	0	0	0	0	0	0	0	0	0	0
417	1	2	9	1d 13:58:41.66000	0d 00:00:08.41000	0.00000378	0.00001188	0.00161944	3.3907	C	5	19/08/2020 06:57		0	0	0	0	0	0	0	0	0	0	0	0	0	0
418	1	2	9	1d 13:58:41.98000	0d 00:00:08.73000	0.00000393	0.00001237	0.00161997	3.4043	C	5	19/08/2020 06:57		0	0	0	0	0	0	0	0	0	0	0	0	0	0
419	1	2	9	1d 13:58:42.31000	0d 00:00:09.06000	0.00000408	0.00001288	0.00161975	3.4174	C	5	19/08/2020 06:57		0	0	0	0	0	0	0	0	0	0	0	0	0	0
420	1	2	9	1d 13:58:42.64000	0d 00:00:09.39000	0.00000422	0.00001338	0.00161967	3.4307	C	5	19/08/2020 06:57		0	0	0	0	0	0	0	0	0	0	0	0	0	0
421	1	2	9	1d 13:58:42.99000	0d 00:00:09.74000	0.00000438	0.00001393	0.00161944	3.4438	C	5	19/08/2020 06:57		0	0	0	0	0	0	0	0	0	0	0	0	0	0
422	1	2	9	1d 13:58:43.36000	0d 00:00:10.11000	0.00000455	0.0000145	0.00161975	3.4569	C	5	19/08/2020 06:57		0	0	0	0	0	0	0	0	0	0	0	0	0	0
423	1	2	9	1d 13:58:43.74000	0d 00:00:10.49000	0.00000472	0.00001509	0.00161952	3.4699	C	5	19/08/2020 06:57		0	0	0	0	0	0	0	0	0	0	0	0	0	0
424	1	2	9	1d 13:58:44.12000	0d 00:00:10.87000	0.00000489	0.00001569	0.00161967	3.4824	C	5	19/08/2020 06:57		0	0	0	0	0	0	0	0	0	0	0	0	0	0
425	1	2	9	1d 13:58:44.54000	0d 00:00:11.29000	0.00000508	0.00001635	0.00161967	3.4951	C	5	19/08/2020 06:57		0	0	0	0	0	0	0	0	0	0	0	0	0	0
426	1	2	9	1d 13:58:44.97000	0d 00:00:11.72000	0.00000527	0.00001702	0.00161967	3.5073	C	5	19/08/2020 06:57		0	0	0	0	0	0	0	0	0	0	0	0	0	0
427	1	2	9	1d 13:58:45.43000	0d 00:00:12.18000	0.00000548	0.00001775	0.00161944	3.5193	C	5	19/08/2020 06:57		0	0	0	0	0	0	0	0	0	0	0	0	0	0
428	1	2	9	1d 13:58:45.93000	0d 00:00:12.68000	0.0000057	0.00001854	0.00161952	3.5314	C	5	19/08/2020 06:57		0	0	0	0	0	0	0	0	0	0	0	0	0	0
429	1	2	9	1d 13:58:46.49000	0d 00:00:13.24000	0.00000596	0.00001944	0.00161975	3.5433	C	5	19/08/2020 06:57		0	0	0	0	0	0	0	0	0	0	0	0	0	0
430	1	2	9	1d 13:58:47.11000	0d 00:00:13.86000	0.00000624	0.00002043	0.00161959	3.5549	C	5	19/08/2020 06:57		0	0	0	0	0	0	0	0	0	0	0	0	0	0
431	1	2	9	1d 13:58:47.84000	0d 00:00:14.59000	0.00000656	0.0000216	0.00161967	3.5662	C	5	19/08/2020 06:57		0	0	0	0	0	0	0	0	0	0	0	0	0	0
432	1	2	9	1d 13:58:48.70000	0d 00:00:15.45000	0.00000695	0.00002298	0.00161975	3.5772	C	5	19/08/2020 06:57		0	0	0	0	0	0	0	0	0	0	0	0	0	0
433	1	2	9	1d 13:58:49.78000	0d 00:00:16.53000	0.00000744	0.00002472	0.00161959	3.5877	C	5	19/08/2020 06:57		0	0	0	0	0	0	0	0	0	0	0	0	0	0
434	1	2	9	1d 13:58:51.23000	0d 00:00:17.98000	0.00000809	0.00002706	0.00161952	3.5982	C	5	19/08/2020 06:57		0	0	0	0	0	0	0	0	0	0	0	0	0	0
435	1	2	9	1d 13:58:53.36000	0d 00:00:20.11000	0.00000905	0.00003052	0.00161959	3.6086	C	5	19/08/2020 06:57		0	0	0	0	0	0	0	0	0	0	0	0	0	0
436	1	2	9	1d 13:58:56.76000	0d 00:00:23.51000	0.00001058	0.00003605	0.00161975	3.6188	C	5	19/08/2020 06:57		0	0	0	0	0	0	0	0	0	0	0	0	0	0
437	1	2	9	1d 13:59:02.94000	0d 00:00:29.69000	0.00001336	0.00004612	0.00161975	3.6289	C	5	19/08/2020 06:57		0	0	0	0	0	0	0	0	0	0	0	0	0	0
438	1	2	9	1d 13:59:15.80000	0d 00:00:42.55000	0.00001914	0.00006715	0.00161959	3.6391	C	5	19/08/2020 06:58		0	0	0	0	0	0	0	0	0	0	0	0	0	0
439	1	2	9	1d 13:59:50.93000	0d 00:01:17.68000	0.00003495	0.00012476	0.00161952	3.6492	C	5	19/08/2020 06:58		0	0	0	0	0	0	0	0	0	0	0	0	0	0
440	1	2	9	1d 14:01:36.37000	0d 00:03:03.12000	0.00008239	0.00029815	0.00161967	3.6593	C	5	19/08/2020 07:00		0	0	0	0	0	0	0	0	0	0	0	0	0	0
441	1	2	9	1d 14:05:22.22000	0d 00:06:48.97000	0.000184	0.00067054	0.00161975	3.6693	C	5	19/08/2020 07:04		0	0	0	0	0	0	0	0	0	0	0	0	0	0
442	1	2	9	1d 14:10:22.22000	0d 00:11:48.97000	0.00031897	0.00116639	0.00161975	3.6777	C	1	19/08/2020 07:09		0	0	0	0	0	0	0	0	0	0	0	0	0	0
443	1	2	9	1d 14:15:22.22000	0d 00:16:48.97000	0.00045394	0.00166321	0.00161959	3.684	C	1	19/08/2020 07:14		0	0	0	0	0	0	0	0	0	0	0	0	0	0
444	1	2	9	1d 14:20:22.22000	0d 00:21:48.97000	0.00058891	0.00216077	0.00161982	3.6889	C	1	19/08/2020 07:19		0	0	0	0	0	0	0	0	0	0	0	0	0	0
445	1	2	9	1d 14:25:22.22000	0d 00:26:48.97000	0.00072388	0.00265897	0.00161967	3.6933	C	1	19/08/2020 07:24		0	0	0	0	0	0	0	0	0	0	0	0	0	0
446	1	2	9	1d 14:30:22.22000	0d 00:31:48.97000	0.00085885	0.00315775	0.00161975	3.6974	C	1	19/08/2020 07:29		0	0	0	0	0	0	0	0	0	0	0	0	0	0
447	1	2	9	1d 14:35:22.22000	0d 00:36:48.97000	0.00099381	0.00365708	0.00161944	3.7017	C	1	19/08/2020 07:34		0	0	0	0	0	0	0	0	0	0	0	0	0	0
448	1	2	9	1d 14:40:22.22000	0d 00:41:48.97000	0.00112878	0.00415695	0.00161959	3.7055	C	1	19/08/2020 07:39		0	0	0	0	0	0	0	0	0	0	0	0	0	0
449	1	2	9	1d 14:45:22.22000	0d 00:46:48.97000	0.00126375	0.00465736	0.00161975	3.7095	C	1	19/08/2020 07:44		0	0	0	0	0	0	0	0	0	0	0	0	0	0
450	1	2	9	1d 14:50:22.22000	0d 00:51:48.97000	0.00139872	0.00515834	0.00161959	3.7144	C	1	19/08/2020 07:49		0	0	0	0	0	0	0	0	0	0	0	0	0	0
451	1	2	9	1d 14:55:22.22000	0d 00:56:48.97000	0.00153369	0.00565994	0.00161944	3.7185	C	1	19/08/2020 07:54		0	0	0	0	0	0	0	0	0	0	0	0	0	0
452	1	2	9	1d 15:00:22.22000	0d 01:01:48.97000	0.00166866	0.00616218	0.00161967	3.7237	C	1	19/08/2020 07:59		0	0	0	0	0	0	0	0	0	0	0	0	0	0
453	1	2	9	1d 15:05:22.22000	0d 01:06:48.97000	0.00180363	0.00666509	0.00161952	3.7288	C	1	19/08/2020 08:04		0	0	0	0	0	0	0	0	0	0	0	0	0	0
454	1	2	9	1d 15:10:22.22000	0d 01:11:48.97000	0.0019386	0.00716871	0.00161959	3.7339	C	1	19/08/2020 08:09		0	0	0	0	0	0	0	0	0	0	0	0	0	0
455	1	2	9	1d 15:15:22.22000	0d 01:16:48.97000	0.00207357	0.00767306	0.00161959	3.7395	C	1	19/08/2020 08:14		0	0	0	0	0	0	0	0	0	0	0	0	0	0
456	1	2	9	1d 15:20:22.22000	0d 01:21:48.97000	0.00220854	0.00817813	0.00161967	3.7446	C	1	19/08/2020 08:19		0	0	0	0	0	0	0	0	0	0	0	0	0	0
457	1	2	9	1d 15:25:22.22000	0d 01:26:48.97000	0.00234351	0.00868394	0.00161967	3.7502	C	1	19/08/2020 08:24		0	0	0	0	0	0	0	0	0	0	0	0	0	0
458	1	2	9	1d 15:30:22.22000	0d 01:31:48.97000	0.00247848	0.00919048	0.00161967	3.7556	C	1	19/08/2020 08:29		0	0	0	0	0	0	0	0	0	0	0	0	0	0
459	1	2	9	1d 15:35:22.22000	0d 01:36:48.97000	0.00261345	0.00969772	0.00161959	3.7607	C	1	19/08/2020 08:34		0	0	0	0	0	0	0	0	0	0	0	0	0	0
460	1	2	9	1d 15:40:22.22000	0d 01:41:48.97000	0.00274842	0.0102057	0.00161967	3.7659	C	1	19/08/2020 08:39		0	0	0	0	0	0	0	0	0	0	0	0	0	0
461	1	2	9	1d 15:45:22.22000	0d 01:46:48.97000	0.00288339	0.0107144	0.00161952	3.7716	C	1	19/08/2020 08:44		0	0	0	0	0	0	0	0	0	0	0	0	0	0
462	1	2	9	1d 15:50:22.22000	0d 01:51:48.97000	0.00301836	0.0112238	0.00161967	3.7769	C	1	19/08/2020 08:49		0	0	0	0	0	0	0	0	0	0	0	0	0	0
463	1	2	9	1d 15:55:22.22000	0d 01:56:48.97000	0.00315333	0.0117339	0.00161936	3.7824	C	1	19/08/2020 08:54		0	0	0	0	0	0	0	0	0	0	0	0	0	0
464	1	2	9	1d 16:00:22.22000	0d 02:01:48.97000	0.0032883	0.0122448	0.00161975	3.7882	C	1	19/08/2020 08:59		0	0	0	0	0	0	0	0	0	0	0	0	0	0
465	1	2	9	1d 16:05:22.22000	0d 02:06:48.97000	0.00342327	0.0127566	0.00161975	3.7946	C	1	19/08/2020 09:04		0	0	0	0	0	0	0	0	0	0	0	0	0	0
466	1	2	9	1d 16:10:22.22000	0d 02:11:48.97000	0.00355824	0.0132691	0.00161967	3.801	C	1	19/08/2020 09:09		0	0	0	0	0	0	0	0	0	0	0	0	0	0
467	1	2	9	1d 16:15:22.22000	0d 02:16:48.97000	0.00369321	0.0137826	0.00161967	3.8077	C	1	19/08/2020 09:14		0	0	0	0	0	0	0	0	0	0	0	0	0	0
468	1	2	9	1d 16:20:22.22000	0d 02:21:48.97000	0.00382818	0.014297	0.00161952	3.8152	C	1	19/08/2020 09:19		0	0	0	0	0	0	0	0	0	0	0	0	0	0
469	1	2	9	1d 16:25:22.22000	0d 02:26:48.97000	0.00396315	0.0148126	0.00161975	3.8238	C	1	19/08/2020 09:24		0	0	0	0	0	0	0	0	0	0	0	0	0	0
470	1	2	9	1d 16:30:22.22000	0d 02:31:48.97000	0.00409812	0.0153292	0.00161944	3.8329	C	1	19/08/2020 09:29		0	0	0	0	0	0	0	0	0	0	0	0	0	0
471	1	2	9	1d 16:35:22.22000	0d 02:36:48.97000	0.00423309	0.0158472	0.00161959	3.843	C	1	19/08/2020 09:34		0	0	0	0	0	0	0	0	0	0	0	0	0	0
472	1	2	9	1d 16:40:01.24000	0d 02:41:27.99000	0.00435862	0.0163303	0.00161959	3.8531	C	5	19/08/2020 09:38		0	0	0	0	0	0	0	0	0	0	0	0	0	0
473	1	2	9	1d 16:44:15.77000	0d 02:45:42.52000	0.00447314	0.0167721	0.00161982	3.8631	C	5	19/08/2020 09:43		0	0	0	0	0	0	0	0	0	0	0	0	0	0
474	1	2	9	1d 16:48:10.16000	0d 02:49:36.91000	0.00457859	0.01718	0.00161967	3.8732	C	5	19/08/2020 09:46		0	0	0	0	0	0	0	0	0	0	0	0	0	0
475	1	2	9	1d 16:51:50.79000	0d 02:53:17.54000	0.00467785	0.0175649	0.00161967	3.8833	C	5	19/08/2020 09:50		0	0	0	0	0	0	0	0	0	0	0	0	0	0
476	1	2	9	1d 16:55:24.94000	0d 02:56:51.69000	0.0047742	0.0179395	0.00161967	3.8933	C	5	19/08/2020 09:54		0	0	0	0	0	0	0	0	0	0	0	0	0	0
477	1	2	9	1d 16:58:49.78000	0d 03:00:16.53000	0.00486635	0.0182988	0.00161967	3.9036	C	5	19/08/2020 09:57		0	0	0	0	0	0	0	0	0	0	0	0	0	0
478	1	2	9	1d 17:02:09.52000	0d 03:03:36.27000	0.00495622	0.01865	0.00161967	3.9136	C	5	19/08/2020 10:00		0	0	0	0	0	0	0	0	0	0	0	0	0	0
479	1	2	9	1d 17:05:24.45000	0d 03:06:51.20000	0.00504392	0.0189936	0.00161982	3.9237	C	5	19/08/2020 10:04		0	0	0	0	0	0	0	0	0	0	0	0	0	0
480	1	2	9	1d 17:08:30.96000	0d 03:09:57.71000	0.00512783	0.0193233	0.00161967	3.9338	C	5	19/08/2020 10:07		0	0	0	0	0	0	0	0	0	0	0	0	0	0
481	1	2	9	1d 17:11:34.90000	0d 03:13:01.65000	0.00521058	0.0196493	0.00161952	3.9438	C	5	19/08/2020 10:10		0	0	0	0	0	0	0	0	0	0	0	0	0	0
482	1	2	9	1d 17:14:34.20000	0d 03:16:00.95000	0.00529125	0.0199678	0.00161982	3.9539	C	5	19/08/2020 10:13		0	0	0	0	0	0	0	0	0	0	0	0	0	0
483	1	2	9	1d 17:17:29.98000	0d 03:18:56.73000	0.00537033	0.0202809	0.00161959	3.964	C	5	19/08/2020 10:16		0	0	0	0	0	0	0	0	0	0	0	0	0	0
484	1	2	9	1d 17:20:27.29000	0d 03:21:54.04000	0.0054501	0.0205975	0.00161967	3.9742	C	5	19/08/2020 10:19		0	0	0	0	0	0	0	0	0	0	0	0	0	0
485	1	2	9	1d 17:23:25.79000	0d 03:24:52.54000	0.00553041	0.0209171	0.00161975	3.9843	C	5	19/08/2020 10:22		0	0	0	0	0	0	0	0	0	0	0	0	0	0
486	1	2	9	1d 17:26:15.10000	0d 03:27:41.85000	0.00560658	0.0212209	0.00161959	3.9945	C	5	19/08/2020 10:25		0	0	0	0	0	0	0	0	0	0	0	0	0	0
487	1	2	9	1d 17:29:13.24000	0d 03:30:39.99000	0.00568673	0.0215415	0.0016199	4.0047	C	5	19/08/2020 10:28		0	0	0	0	0	0	0	0	0	0	0	0	0	0
488	1	2	9	1d 17:32:12.39000	0d 03:33:39.14000	0.00576733	0.0218647	0.00161959	4.015	C	5	19/08/2020 10:30		0	0	0	0	0	0	0	0	0	0	0	0	0	0
489	1	2	9	1d 17:34:55.73000	0d 03:36:22.48000	0.00584081	0.02216	0.00161982	4.025	C	5	19/08/2020 10:33		0	0	0	0	0	0	0	0	0	0	0	0	0	0
490	1	2	9	1d 17:37:35.89000	0d 03:39:02.64000	0.00591287	0.0224504	0.00161967	4.0351	C	5	19/08/2020 10:36		0	0	0	0	0	0	0	0	0	0	0	0	0	0
491	1	2	9	1d 17:40:24.68000	0d 03:41:51.43000	0.00598881	0.0227572	0.00161959	4.0452	C	5	19/08/2020 10:39		0	0	0	0	0	0	0	0	0	0	0	0	0	0
492	1	2	9	1d 17:43:11.09000	0d 03:44:37.84000	0.00606368	0.0230605	0.00161959	4.0552	C	5	19/08/2020 10:41		0	0	0	0	0	0	0	0	0	0	0	0	0	0
493	1	2	9	1d 17:45:53.91000	0d 03:47:20.66000	0.00613693	0.0233579	0.00161967	4.0653	C	5	19/08/2020 10:44		0	0	0	0	0	0	0	0	0	0	0	0	0	0
494	1	2	9	1d 17:48:34.12000	0d 03:50:00.87000	0.00620901	0.0236513	0.00161952	4.0754	C	5	19/08/2020 10:47		0	0	0	0	0	0	0	0	0	0	0	0	0	0
495	1	2	9	1d 17:51:11.68000	0d 03:52:38.43000	0.00627989	0.0239405	0.00161952	4.0855	C	5	19/08/2020 10:49		0	0	0	0	0	0	0	0	0	0	0	0	0	0
496	1	2	9	1d 17:53:47.31000	0d 03:55:14.06000	0.00634991	0.0242269	0.00161944	4.0955	C	5	19/08/2020 10:52		0	0	0	0	0	0	0	0	0	0	0	0	0	0
497	1	2	9	1d 17:56:24.11000	0d 03:57:50.86000	0.00642045	0.0245162	0.00161944	4.1056	C	5	19/08/2020 10:55		0	0	0	0	0	0	0	0	0	0	0	0	0	0
498	1	2	9	1d 17:58:54.18000	0d 04:00:20.93000	0.00648797	0.0247937	0.00161959	4.1157	C	5	19/08/2020 10:57		0	0	0	0	0	0	0	0	0	0	0	0	0	0
499	1	2	9	1d 18:01:22.90000	0d 04:02:49.65000	0.00655488	0.0250694	0.00161967	4.1257	C	5	19/08/2020 11:00		0	0	0	0	0	0	0	0	0	0	0	0	0	0
500	1	2	9	1d 18:03:50.21000	0d 04:05:16.96000	0.00662116	0.0253432	0.00161959	4.1358	C	5	19/08/2020 11:02		0	0	0	0	0	0	0	0	0	0	0	0	0	0
501	1	2	9	1d 18:06:17.22000	0d 04:07:43.97000	0.0066873	0.025617	0.00161967	4.1459	C	5	19/08/2020 11:05		0	0	0	0	0	0	0	0	0	0	0	0	0	0
502	1	2	9	1d 18:08:42.25000	0d 04:10:09.00000	0.00675254	0.0258879	0.00161975	4.1559	C	5	19/08/2020 11:07		0	0	0	0	0	0	0	0	0	0	0	0	0	0
503	1	2	9	1d 18:11:06.04000	0d 04:12:32.79000	0.00681724	0.026157	0.00161952	4.1662	C	5	19/08/2020 11:09		0	0	0	0	0	0	0	0	0	0	0	0	0	0
504	1	2	9	1d 18:13:31.38000	0d 04:14:58.13000	0.00688262	0.0264298	0.00161975	4.1762	C	5	19/08/2020 11:12		0	0	0	0	0	0	0	0	0	0	0	0	0	0
505	1	2	9	1d 18:15:50.42000	0d 04:17:17.17000	0.00694518	0.0266913	0.00161967	4.1863	C	5	19/08/2020 11:14		0	0	0	0	0	0	0	0	0	0	0	0	0	0
506	1	2	9	1d 18:18:11.88000	0d 04:19:38.63000	0.00700882	0.0269581	0.00161959	4.1964	C	5	19/08/2020 11:16		0	0	0	0	0	0	0	0	0	0	0	0	0	0
507	1	2	9	1d 18:19:00.51000	0d 04:20:27.26000	0.0070307	0.0270499	0.00161982	4.2	C	133	19/08/2020 11:17		0	0	0	0	0	0	0	0	0	0	0	0	0	0
508	1	2	10	1d 18:19:00.54000	0d 00:00:00.03000	0.00703071	0.02705	0.00161379	4.1999	C	0	19/08/2020 11:17		0	0	0	0	0	0	0	0	0	0	0	0	0	0
509	1	2	10	1d 18:19:21.34000	0d 00:00:20.83000	0.00703986	0.0270884	0.00151377	4.2002	C	4	19/08/2020 11:18		0	0	0	0	0	0	0	0	0	0	0	0	0	0
510	1	2	10	1d 18:19:34.74000	0d 00:00:34.23000	0.0070453	0.0271113	0.00141375	4.2004	C	4	19/08/2020 11:18		0	0	0	0	0	0	0	0	0	0	0	0	0	0
511	1	2	10	1d 18:19:48.44000	0d 00:00:47.93000	0.00705049	0.0271331	0.00131373	4.2004	C	4	19/08/2020 11:18		0	0	0	0	0	0	0	0	0	0	0	0	0	0
512	1	2	10	1d 18:20:04.68000	0d 00:01:04.17000	0.00705618	0.027157	0.0012137	4.2004	C	4	19/08/2020 11:18		0	0	0	0	0	0	0	0	0	0	0	0	0	0
513	1	2	10	1d 18:20:27.54000	0d 00:01:27.03000	0.00706355	0.0271879	0.0011136	4.2002	C	4	19/08/2020 11:19		0	0	0	0	0	0	0	0	0	0	0	0	0	0
514	1	2	10	1d 18:20:53.24000	0d 00:01:52.73000	0.00707115	0.0272198	0.00101358	4.1999	C	4	19/08/2020 11:19		0	0	0	0	0	0	0	0	0	0	0	0	0	0
515	1	2	10	1d 18:21:25.08000	0d 00:02:24.57000	0.00707968	0.0272557	0.00091356	4.2	C	4	19/08/2020 11:20		0	0	0	0	0	0	0	0	0	0	0	0	0	0
516	1	2	10	1d 18:21:58.03000	0d 00:02:57.52000	0.00708758	0.0272888	0.00081338	4.1999	C	4	19/08/2020 11:20		0	0	0	0	0	0	0	0	0	0	0	0	0	0
517	1	2	10	1d 18:22:37.30000	0d 00:03:36.79000	0.00709589	0.0273237	0.00071321	4.2002	C	4	19/08/2020 11:21		0	0	0	0	0	0	0	0	0	0	0	0	0	0
518	1	2	10	1d 18:23:23.39000	0d 00:04:22.88000	0.00710436	0.0273593	0.00061318	4.2004	C	4	19/08/2020 11:22		0	0	0	0	0	0	0	0	0	0	0	0	0	0
519	1	2	10	1d 18:24:17.20000	0d 00:05:16.69000	0.00711275	0.0273946	0.00051316	4.1999	C	4	19/08/2020 11:23		0	0	0	0	0	0	0	0	0	0	0	0	0	0
520	1	2	10	1d 18:25:24.97000	0d 00:06:24.46000	0.00712145	0.0274311	0.00041299	4.2002	C	4	19/08/2020 11:24		0	0	0	0	0	0	0	0	0	0	0	0	0	0
521	1	2	10	1d 18:26:58.89000	0d 00:07:58.38000	0.00713085	0.0274706	0.00031296	4.2	C	4	19/08/2020 11:25		0	0	0	0	0	0	0	0	0	0	0	0	0	0
522	1	2	10	1d 18:29:15.70000	0d 00:10:15.19000	0.0071407	0.027512	0.00021286	4.2	C	4	19/08/2020 11:28		0	0	0	0	0	0	0	0	0	0	0	0	0	0
523	1	2	10	1d 18:30:56.11000	0d 00:11:55.60000	0.00714588	0.0275337	0.00016197	4.2	C	132	19/08/2020 11:29		0	0	0	0	0	0	0	0	0	0	0	0	0	0
524	1	2	11	1d 18:30:56.12000	0d 00:00:00.01000	0	0	0	4.1994	R	0	19/08/2020 11:29		0	0	0	0	0	0	0	0	0	0	0	0	0	0
525	1	2	11	1d 18:30:58.12000	0d 00:00:02.01000	0	0	0	4.199	R	1	19/08/2020 11:29		0	0	0	0	0	0	0	0	0	0	0	0	0	0
526	1	2	11	1d 18:31:00.12000	0d 00:00:04.01000	0	0	0	4.199	R	1	19/08/2020 11:29		0	0	0	0	0	0	0	0	0	0	0	0	0	0
527	1	2	11	1d 18:31:02.12000	0d 00:00:06.01000	0	0	0	4.1988	R	1	19/08/2020 11:29		0	0	0	0	0	0	0	0	0	0	0	0	0	0
528	1	2	11	1d 18:31:04.12000	0d 00:00:08.01000	0	0	0	4.1987	R	1	19/08/2020 11:29		0	0	0	0	0	0	0	0	0	0	0	0	0	0
529	1	2	11	1d 18:31:06.11000	0d 00:00:10.00000	0	0	0	4.1987	R	129	19/08/2020 11:29		0	0	0	0	0	0	0	0	0	0	0	0	0	0
530	1	2	12	1d 18:31:06.15000	0d 00:00:00.04000	0.00000002	0.00000008	0.0016199	4.1901	D	0	19/08/2020 11:29		0	0	0	0	0	0	0	0	0	0	0	0	0	0
531	1	2	12	1d 18:31:32.05000	0d 00:00:25.94000	0.00001167	0.00004883	0.00161967	4.1801	D	5	19/08/2020 11:30		0	0	0	0	0	0	0	0	0	0	0	0	0	0
532	1	2	12	1d 18:32:45.17000	0d 00:01:39.06000	0.00004457	0.00018615	0.00161944	4.17	D	5	19/08/2020 11:31		0	0	0	0	0	0	0	0	0	0	0	0	0	0
533	1	2	12	1d 18:34:40.15000	0d 00:03:34.04000	0.0000963	0.0004016	0.0016199	4.1599	D	5	19/08/2020 11:33		0	0	0	0	0	0	0	0	0	0	0	0	0	0
534	1	2	12	1d 18:36:47.65000	0d 00:05:41.54000	0.00015366	0.00063994	0.00161967	4.1498	D	5	19/08/2020 11:35		0	0	0	0	0	0	0	0	0	0	0	0	0	0
535	1	2	12	1d 18:39:01.06000	0d 00:07:54.95000	0.00021368	0.00088872	0.00161959	4.1396	D	5	19/08/2020 11:37		0	0	0	0	0	0	0	0	0	0	0	0	0	0
536	1	2	12	1d 18:41:17.21000	0d 00:10:11.10000	0.00027493	0.00114199	0.00161967	4.1295	D	5	19/08/2020 11:40		0	0	0	0	0	0	0	0	0	0	0	0	0	0
537	1	2	12	1d 18:43:29.83000	0d 00:12:23.72000	0.0003346	0.00138809	0.0016199	4.1195	D	5	19/08/2020 11:42		0	0	0	0	0	0	0	0	0	0	0	0	0	0
538	1	2	12	1d 18:45:48.24000	0d 00:14:42.13000	0.00039687	0.0016443	0.00161959	4.1093	D	5	19/08/2020 11:44		0	0	0	0	0	0	0	0	0	0	0	0	0	0
539	1	2	12	1d 18:48:09.26000	0d 00:17:03.15000	0.00046031	0.00190471	0.00161952	4.0992	D	5	19/08/2020 11:46		0	0	0	0	0	0	0	0	0	0	0	0	0	0
540	1	2	12	1d 18:50:31.27000	0d 00:19:25.16000	0.00052421	0.00216629	0.00161959	4.089	D	5	19/08/2020 11:49		0	0	0	0	0	0	0	0	0	0	0	0	0	0
541	1	2	12	1d 18:52:58.08000	0d 00:21:51.97000	0.00059025	0.00243605	0.00161959	4.0789	D	5	19/08/2020 11:51		0	0	0	0	0	0	0	0	0	0	0	0	0	0
542	1	2	12	1d 18:55:23.19000	0d 00:24:17.08000	0.00065554	0.00270202	0.00161959	4.0688	D	5	19/08/2020 11:54		0	0	0	0	0	0	0	0	0	0	0	0	0	0
543	1	2	12	1d 18:57:53.51000	0d 00:26:47.40000	0.00072317	0.00297687	0.00161975	4.0587	D	5	19/08/2020 11:56		0	0	0	0	0	0	0	0	0	0	0	0	0	0
544	1	2	12	1d 19:00:25.56000	0d 00:29:19.45000	0.00079158	0.00325417	0.00161959	4.0487	D	5	19/08/2020 11:59		0	0	0	0	0	0	0	0	0	0	0	0	0	0
545	1	2	12	1d 19:02:55.76000	0d 00:31:49.65000	0.00085915	0.00352743	0.00161967	4.0386	D	5	19/08/2020 12:01		0	0	0	0	0	0	0	0	0	0	0	0	0	0
546	1	2	12	1d 19:05:29.26000	0d 00:34:23.15000	0.00092821	0.003806	0.00161982	4.0284	D	5	19/08/2020 12:04		0	0	0	0	0	0	0	0	0	0	0	0	0	0
547	1	2	12	1d 19:08:11.52000	0d 00:37:05.41000	0.00100121	0.00409973	0.00161959	4.0183	D	5	19/08/2020 12:06		0	0	0	0	0	0	0	0	0	0	0	0	0	0
548	1	2	12	1d 19:10:47.80000	0d 00:39:41.69000	0.00107152	0.00438191	0.00161975	4.0082	D	5	19/08/2020 12:09		0	0	0	0	0	0	0	0	0	0	0	0	0	0
549	1	2	12	1d 19:13:32.45000	0d 00:42:26.34000	0.0011456	0.00467847	0.00161959	3.9982	D	5	19/08/2020 12:12		0	0	0	0	0	0	0	0	0	0	0	0	0	0
550	1	2	12	1d 19:16:17.44000	0d 00:45:11.33000	0.00121983	0.00497488	0.00161952	3.9881	D	5	19/08/2020 12:15		0	0	0	0	0	0	0	0	0	0	0	0	0	0
551	1	2	12	1d 19:19:01.40000	0d 00:47:55.29000	0.00129359	0.0052687	0.00161975	3.978	D	5	19/08/2020 12:17		0	0	0	0	0	0	0	0	0	0	0	0	0	0
552	1	2	12	1d 19:21:52.39000	0d 00:50:46.28000	0.00137052	0.00557435	0.00161952	3.968	D	5	19/08/2020 12:20		0	0	0	0	0	0	0	0	0	0	0	0	0	0
553	1	2	12	1d 19:24:30.34000	0d 00:53:24.23000	0.00144158	0.00585598	0.00161959	3.9577	D	5	19/08/2020 12:23		0	0	0	0	0	0	0	0	0	0	0	0	0	0
554	1	2	12	1d 19:27:21.44000	0d 00:56:15.33000	0.00151856	0.00616026	0.00161967	3.9477	D	5	19/08/2020 12:26		0	0	0	0	0	0	0	0	0	0	0	0	0	0
555	1	2	12	1d 19:30:14.18000	0d 00:59:08.07000	0.00159628	0.00646668	0.00161982	3.9374	D	5	19/08/2020 12:29		0	0	0	0	0	0	0	0	0	0	0	0	0	0
556	1	2	12	1d 19:33:09.63000	0d 01:02:03.52000	0.00167521	0.0067771	0.00161952	3.9274	D	5	19/08/2020 12:31		0	0	0	0	0	0	0	0	0	0	0	0	0	0
557	1	2	12	1d 19:36:06.58000	0d 01:05:00.47000	0.00175482	0.00708936	0.00161952	3.9173	D	5	19/08/2020 12:34		0	0	0	0	0	0	0	0	0	0	0	0	0	0
558	1	2	12	1d 19:39:02.92000	0d 01:07:56.81000	0.00183416	0.00739975	0.00161952	3.9072	D	5	19/08/2020 12:37		0	0	0	0	0	0	0	0	0	0	0	0	0	0
559	1	2	12	1d 19:42:00.60000	0d 01:10:54.49000	0.00191409	0.00771169	0.00161959	3.8972	D	5	19/08/2020 12:40		0	0	0	0	0	0	0	0	0	0	0	0	0	0
560	1	2	12	1d 19:45:00.58000	0d 01:13:54.47000	0.00199507	0.00802686	0.00161944	3.8871	D	5	19/08/2020 12:43		0	0	0	0	0	0	0	0	0	0	0	0	0	0
561	1	2	12	1d 19:48:05.64000	0d 01:16:59.53000	0.00207833	0.00835009	0.00161975	3.877	D	5	19/08/2020 12:46		0	0	0	0	0	0	0	0	0	0	0	0	0	0
562	1	2	12	1d 19:51:12.47000	0d 01:20:06.36000	0.00216238	0.00867555	0.00161959	3.8669	D	5	19/08/2020 12:50		0	0	0	0	0	0	0	0	0	0	0	0	0	0
563	1	2	12	1d 19:54:28.01000	0d 01:23:21.90000	0.00225035	0.00901532	0.00161967	3.8569	D	5	19/08/2020 12:53		0	0	0	0	0	0	0	0	0	0	0	0	0	0
564	1	2	12	1d 19:57:51.26000	0d 01:26:45.15000	0.0023418	0.00936754	0.00161959	3.8468	D	5	19/08/2020 12:56		0	0	0	0	0	0	0	0	0	0	0	0	0	0
565	1	2	12	1d 20:01:19.38000	0d 01:30:13.27000	0.00243543	0.00972726	0.00161975	3.8367	D	5	19/08/2020 13:00		0	0	0	0	0	0	0	0	0	0	0	0	0	0
566	1	2	12	1d 20:05:00.20000	0d 01:33:54.09000	0.00253478	0.0101079	0.00161952	3.8267	D	5	19/08/2020 13:03		0	0	0	0	0	0	0	0	0	0	0	0	0	0
567	1	2	12	1d 20:08:50.22000	0d 01:37:44.11000	0.00263826	0.0105034	0.00161967	3.8166	D	5	19/08/2020 13:07		0	0	0	0	0	0	0	0	0	0	0	0	0	0
568	1	2	12	1d 20:12:56.93000	0d 01:41:50.82000	0.00274926	0.0109265	0.00161959	3.8065	D	5	19/08/2020 13:11		0	0	0	0	0	0	0	0	0	0	0	0	0	0
569	1	2	12	1d 20:17:21.84000	0d 01:46:15.73000	0.00286844	0.0113796	0.00161967	3.7964	D	5	19/08/2020 13:16		0	0	0	0	0	0	0	0	0	0	0	0	0	0
570	1	2	12	1d 20:22:12.43000	0d 01:51:06.32000	0.00299918	0.0118753	0.00161982	3.7864	D	5	19/08/2020 13:21		0	0	0	0	0	0	0	0	0	0	0	0	0	0
571	1	2	12	1d 20:27:12.43000	0d 01:56:06.32000	0.00313414	0.0123857	0.00161952	3.7769	D	1	19/08/2020 13:26		0	0	0	0	0	0	0	0	0	0	0	0	0	0
572	1	2	12	1d 20:32:12.43000	0d 02:01:06.32000	0.00326911	0.0128949	0.00161936	3.7682	D	1	19/08/2020 13:31		0	0	0	0	0	0	0	0	0	0	0	0	0	0
573	1	2	12	1d 20:37:12.43000	0d 02:06:06.32000	0.00340408	0.0134029	0.00161959	3.7601	D	1	19/08/2020 13:36		0	0	0	0	0	0	0	0	0	0	0	0	0	0
574	1	2	12	1d 20:42:12.43000	0d 02:11:06.32000	0.00353905	0.0139099	0.00161944	3.7528	D	1	19/08/2020 13:41		0	0	0	0	0	0	0	0	0	0	0	0	0	0
575	1	2	12	1d 20:47:12.43000	0d 02:16:06.32000	0.00367402	0.014416	0.00161952	3.7459	D	1	19/08/2020 13:46		0	0	0	0	0	0	0	0	0	0	0	0	0	0
576	1	2	12	1d 20:52:12.43000	0d 02:21:06.32000	0.00380899	0.0149211	0.00161952	3.7392	D	1	19/08/2020 13:51		0	0	0	0	0	0	0	0	0	0	0	0	0	0
577	1	2	12	1d 20:57:12.43000	0d 02:26:06.32000	0.00394396	0.0154254	0.00161975	3.7333	D	1	19/08/2020 13:56		0	0	0	0	0	0	0	0	0	0	0	0	0	0
578	1	2	12	1d 21:02:12.43000	0d 02:31:06.32000	0.00407893	0.0159289	0.00161959	3.7272	D	1	19/08/2020 14:01		0	0	0	0	0	0	0	0	0	0	0	0	0	0
579	1	2	12	1d 21:07:12.43000	0d 02:36:06.32000	0.0042139	0.0164315	0.00161952	3.7212	D	1	19/08/2020 14:06		0	0	0	0	0	0	0	0	0	0	0	0	0	0
580	1	2	12	1d 21:12:12.43000	0d 02:41:06.32000	0.00434887	0.0169334	0.00161944	3.7153	D	1	19/08/2020 14:11		0	0	0	0	0	0	0	0	0	0	0	0	0	0
581	1	2	12	1d 21:17:12.43000	0d 02:46:06.32000	0.00448384	0.0174344	0.00161967	3.7092	D	1	19/08/2020 14:16		0	0	0	0	0	0	0	0	0	0	0	0	0	0
582	1	2	12	1d 21:22:12.43000	0d 02:51:06.32000	0.00461881	0.0179347	0.00161967	3.7031	D	1	19/08/2020 14:21		0	0	0	0	0	0	0	0	0	0	0	0	0	0
583	1	2	12	1d 21:27:12.43000	0d 02:56:06.32000	0.00475378	0.0184341	0.00161967	3.697	D	1	19/08/2020 14:26		0	0	0	0	0	0	0	0	0	0	0	0	0	0
584	1	2	12	1d 21:32:12.43000	0d 03:01:06.32000	0.00488875	0.0189326	0.00161952	3.6904	D	1	19/08/2020 14:31		0	0	0	0	0	0	0	0	0	0	0	0	0	0
585	1	2	12	1d 21:37:12.43000	0d 03:06:06.32000	0.00502372	0.0194303	0.00161959	3.6838	D	1	19/08/2020 14:36		0	0	0	0	0	0	0	0	0	0	0	0	0	0
586	1	2	12	1d 21:42:12.43000	0d 03:11:06.32000	0.00515869	0.0199271	0.00161952	3.677	D	1	19/08/2020 14:41		0	0	0	0	0	0	0	0	0	0	0	0	0	0
587	1	2	12	1d 21:47:12.43000	0d 03:16:06.32000	0.00529366	0.0204229	0.00161959	3.6696	D	1	19/08/2020 14:46		0	0	0	0	0	0	0	0	0	0	0	0	0	0
588	1	2	12	1d 21:52:12.43000	0d 03:21:06.32000	0.00542863	0.0209176	0.00161952	3.6619	D	1	19/08/2020 14:51		0	0	0	0	0	0	0	0	0	0	0	0	0	0
589	1	2	12	1d 21:57:12.43000	0d 03:26:06.32000	0.0055636	0.0214113	0.00161967	3.6536	D	1	19/08/2020 14:56		0	0	0	0	0	0	0	0	0	0	0	0	0	0
590	1	2	12	1d 22:02:12.43000	0d 03:31:06.32000	0.00569857	0.0219039	0.00161944	3.6446	D	1	19/08/2020 15:01		0	0	0	0	0	0	0	0	0	0	0	0	0	0
591	1	2	12	1d 22:07:12.43000	0d 03:36:06.32000	0.00583354	0.0223951	0.00161944	3.6352	D	1	19/08/2020 15:06		0	0	0	0	0	0	0	0	0	0	0	0	0	0
592	1	2	12	1d 22:11:53.36000	0d 03:40:47.25000	0.00595993	0.022854	0.00161967	3.6249	D	5	19/08/2020 15:10		0	0	0	0	0	0	0	0	0	0	0	0	0	0
593	1	2	12	1d 22:16:14.22000	0d 03:45:08.11000	0.00607729	0.0232788	0.00161975	3.6149	D	5	19/08/2020 15:15		0	0	0	0	0	0	0	0	0	0	0	0	0	0
594	1	2	12	1d 22:19:58.23000	0d 03:48:52.12000	0.00617808	0.0236427	0.00161982	3.6048	D	5	19/08/2020 15:18		0	0	0	0	0	0	0	0	0	0	0	0	0	0
595	1	2	12	1d 22:23:13.53000	0d 03:52:07.42000	0.00626594	0.023959	0.00161959	3.5947	D	5	19/08/2020 15:22		0	0	0	0	0	0	0	0	0	0	0	0	0	0
596	1	2	12	1d 22:25:55.04000	0d 03:54:48.93000	0.0063386	0.0242199	0.00161982	3.5846	D	5	19/08/2020 15:24		0	0	0	0	0	0	0	0	0	0	0	0	0	0
597	1	2	12	1d 22:28:17.16000	0d 03:57:11.05000	0.00640254	0.0244488	0.00161975	3.5744	D	5	19/08/2020 15:27		0	0	0	0	0	0	0	0	0	0	0	0	0	0
598	1	2	12	1d 22:30:26.71000	0d 03:59:20.60000	0.00646083	0.0246569	0.00161975	3.5644	D	5	19/08/2020 15:29		0	0	0	0	0	0	0	0	0	0	0	0	0	0
599	1	2	12	1d 22:31:42.54000	0d 04:00:36.43000	0.00649494	0.0247783	0.00161967	3.5543	D	5	19/08/2020 15:30		0	0	0	0	0	0	0	0	0	0	0	0	0	0
600	1	2	12	1d 22:32:56.92000	0d 04:01:50.81000	0.00652841	0.0248971	0.00161967	3.5442	D	5	19/08/2020 15:31		0	0	0	0	0	0	0	0	0	0	0	0	0	0
601	1	2	12	1d 22:33:56.73000	0d 04:02:50.62000	0.00655532	0.0249923	0.00161952	3.5341	D	5	19/08/2020 15:32		0	0	0	0	0	0	0	0	0	0	0	0	0	0
602	1	2	12	1d 22:34:50.05000	0d 04:03:43.94000	0.00657931	0.025077	0.00161982	3.5241	D	5	19/08/2020 15:33		0	0	0	0	0	0	0	0	0	0	0	0	0	0
603	1	2	12	1d 22:35:36.91000	0d 04:04:30.80000	0.00660039	0.0251512	0.00161959	3.514	D	5	19/08/2020 15:34		0	0	0	0	0	0	0	0	0	0	0	0	0	0
604	1	2	12	1d 22:36:16.46000	0d 04:05:10.35000	0.00661818	0.0252136	0.00161975	3.5038	D	5	19/08/2020 15:35		0	0	0	0	0	0	0	0	0	0	0	0	0	0
605	1	2	12	1d 22:36:50.35000	0d 04:05:44.24000	0.00663343	0.025267	0.00161975	3.4937	D	5	19/08/2020 15:35		0	0	0	0	0	0	0	0	0	0	0	0	0	0
606	1	2	12	1d 22:37:18.62000	0d 04:06:12.51000	0.00664615	0.0253113	0.00161967	3.4836	D	5	19/08/2020 15:36		0	0	0	0	0	0	0	0	0	0	0	0	0	0
607	1	2	12	1d 22:37:43.18000	0d 04:06:37.07000	0.0066572	0.0253498	0.00161959	3.4734	D	5	19/08/2020 15:36		0	0	0	0	0	0	0	0	0	0	0	0	0	0
608	1	2	12	1d 22:38:04.52000	0d 04:06:58.41000	0.0066668	0.0253831	0.00161982	3.4633	D	5	19/08/2020 15:36		0	0	0	0	0	0	0	0	0	0	0	0	0	0
609	1	2	12	1d 22:38:23.31000	0d 04:07:17.20000	0.00667525	0.0254123	0.00161975	3.4533	D	5	19/08/2020 15:37		0	0	0	0	0	0	0	0	0	0	0	0	0	0
610	1	2	12	1d 22:38:40.31000	0d 04:07:34.20000	0.0066829	0.0254387	0.00161967	3.4432	D	5	19/08/2020 15:37		0	0	0	0	0	0	0	0	0	0	0	0	0	0
611	1	2	12	1d 22:38:55.49000	0d 04:07:49.38000	0.00668973	0.0254622	0.00161982	3.4331	D	5	19/08/2020 15:37		0	0	0	0	0	0	0	0	0	0	0	0	0	0
612	1	2	12	1d 22:39:09.36000	0d 04:08:03.25000	0.00669597	0.0254836	0.00161944	3.4231	D	5	19/08/2020 15:37		0	0	0	0	0	0	0	0	0	0	0	0	0	0
613	1	2	12	1d 22:39:22.10000	0d 04:08:15.99000	0.0067017	0.0255032	0.00161952	3.4128	D	5	19/08/2020 15:38		0	0	0	0	0	0	0	0	0	0	0	0	0	0
614	1	2	12	1d 22:39:33.79000	0d 04:08:27.68000	0.00670696	0.0255211	0.00161952	3.4026	D	5	19/08/2020 15:38		0	0	0	0	0	0	0	0	0	0	0	0	0	0
615	1	2	12	1d 22:39:44.78000	0d 04:08:38.67000	0.0067119	0.0255379	0.00161975	3.3924	D	5	19/08/2020 15:38		0	0	0	0	0	0	0	0	0	0	0	0	0	0
616	1	2	12	1d 22:39:54.96000	0d 04:08:48.85000	0.00671648	0.0255534	0.00161975	3.3822	D	5	19/08/2020 15:38		0	0	0	0	0	0	0	0	0	0	0	0	0	0
617	1	2	12	1d 22:40:04.41000	0d 04:08:58.30000	0.00672074	0.0255678	0.00161952	3.3719	D	5	19/08/2020 15:38		0	0	0	0	0	0	0	0	0	0	0	0	0	0
618	1	2	12	1d 22:40:13.34000	0d 04:09:07.23000	0.00672475	0.0255813	0.00161967	3.3619	D	5	19/08/2020 15:39		0	0	0	0	0	0	0	0	0	0	0	0	0	0
619	1	2	12	1d 22:40:21.71000	0d 04:09:15.60000	0.00672852	0.0255939	0.00161975	3.3516	D	5	19/08/2020 15:39		0	0	0	0	0	0	0	0	0	0	0	0	0	0
620	1	2	12	1d 22:40:29.69000	0d 04:09:23.58000	0.00673211	0.0256059	0.00161959	3.3414	D	5	19/08/2020 15:39		0	0	0	0	0	0	0	0	0	0	0	0	0	0
621	1	2	12	1d 22:40:37.25000	0d 04:09:31.14000	0.00673551	0.0256173	0.00161967	3.3312	D	5	19/08/2020 15:39		0	0	0	0	0	0	0	0	0	0	0	0	0	0
622	1	2	12	1d 22:40:44.51000	0d 04:09:38.40000	0.00673878	0.0256281	0.00161952	3.321	D	5	19/08/2020 15:39		0	0	0	0	0	0	0	0	0	0	0	0	0	0
623	1	2	12	1d 22:40:51.41000	0d 04:09:45.30000	0.00674188	0.0256384	0.00161967	3.3106	D	5	19/08/2020 15:39		0	0	0	0	0	0	0	0	0	0	0	0	0	0
624	1	2	12	1d 22:40:57.95000	0d 04:09:51.84000	0.00674482	0.0256482	0.00161967	3.3004	D	5	19/08/2020 15:39		0	0	0	0	0	0	0	0	0	0	0	0	0	0
625	1	2	12	1d 22:41:04.23000	0d 04:09:58.12000	0.00674765	0.0256575	0.00161967	3.2902	D	5	19/08/2020 15:39		0	0	0	0	0	0	0	0	0	0	0	0	0	0
626	1	2	12	1d 22:41:10.15000	0d 04:10:04.04000	0.00675031	0.0256662	0.00161959	3.2801	D	5	19/08/2020 15:39		0	0	0	0	0	0	0	0	0	0	0	0	0	0
627	1	2	12	1d 22:41:15.79000	0d 04:10:09.68000	0.00675285	0.0256745	0.00161959	3.2699	D	5	19/08/2020 15:40		0	0	0	0	0	0	0	0	0	0	0	0	0	0
628	1	2	12	1d 22:41:21.26000	0d 04:10:15.15000	0.00675531	0.0256826	0.00161967	3.2595	D	5	19/08/2020 15:40		0	0	0	0	0	0	0	0	0	0	0	0	0	0
629	1	2	12	1d 22:41:26.55000	0d 04:10:20.44000	0.00675769	0.0256903	0.00161952	3.2493	D	5	19/08/2020 15:40		0	0	0	0	0	0	0	0	0	0	0	0	0	0
630	1	2	12	1d 22:41:31.41000	0d 04:10:25.30000	0.00675988	0.0256974	0.00161959	3.2392	D	5	19/08/2020 15:40		0	0	0	0	0	0	0	0	0	0	0	0	0	0
631	1	2	12	1d 22:41:36.12000	0d 04:10:30.01000	0.006762	0.0257043	0.00161944	3.229	D	5	19/08/2020 15:40		0	0	0	0	0	0	0	0	0	0	0	0	0	0
632	1	2	12	1d 22:41:40.68000	0d 04:10:34.57000	0.00676405	0.0257109	0.00161952	3.2187	D	5	19/08/2020 15:40		0	0	0	0	0	0	0	0	0	0	0	0	0	0
633	1	2	12	1d 22:41:45.07000	0d 04:10:38.96000	0.00676602	0.0257172	0.00161959	3.2084	D	5	19/08/2020 15:40		0	0	0	0	0	0	0	0	0	0	0	0	0	0
634	1	2	12	1d 22:41:49.34000	0d 04:10:43.23000	0.00676794	0.0257234	0.00161967	3.1981	D	5	19/08/2020 15:40		0	0	0	0	0	0	0	0	0	0	0	0	0	0
635	1	2	12	1d 22:41:53.32000	0d 04:10:47.21000	0.00676973	0.0257291	0.00161975	3.1879	D	5	19/08/2020 15:40		0	0	0	0	0	0	0	0	0	0	0	0	0	0
636	1	2	12	1d 22:41:57.33000	0d 04:10:51.22000	0.00677154	0.0257348	0.00161959	3.1775	D	5	19/08/2020 15:40		0	0	0	0	0	0	0	0	0	0	0	0	0	0
637	1	2	12	1d 22:42:01.17000	0d 04:10:55.06000	0.00677327	0.0257403	0.00161975	3.1673	D	5	19/08/2020 15:40		0	0	0	0	0	0	0	0	0	0	0	0	0	0
638	1	2	12	1d 22:42:04.85000	0d 04:10:58.74000	0.00677492	0.0257456	0.00161959	3.1569	D	5	19/08/2020 15:40		0	0	0	0	0	0	0	0	0	0	0	0	0	0
639	1	2	12	1d 22:42:08.47000	0d 04:11:02.36000	0.00677655	0.0257507	0.00161952	3.1464	D	5	19/08/2020 15:40		0	0	0	0	0	0	0	0	0	0	0	0	0	0
640	1	2	12	1d 22:42:11.96000	0d 04:11:05.85000	0.00677812	0.0257556	0.00161975	3.1359	D	5	19/08/2020 15:40		0	0	0	0	0	0	0	0	0	0	0	0	0	0
641	1	2	12	1d 22:42:15.39000	0d 04:11:09.28000	0.00677966	0.0257605	0.00161952	3.1252	D	5	19/08/2020 15:41		0	0	0	0	0	0	0	0	0	0	0	0	0	0
642	1	2	12	1d 22:42:18.72000	0d 04:11:12.61000	0.00678116	0.0257651	0.00161959	3.115	D	5	19/08/2020 15:41		0	0	0	0	0	0	0	0	0	0	0	0	0	0
643	1	2	12	1d 22:42:21.85000	0d 04:11:15.74000	0.00678257	0.0257695	0.00161952	3.1048	D	5	19/08/2020 15:41		0	0	0	0	0	0	0	0	0	0	0	0	0	0
644	1	2	12	1d 22:42:24.90000	0d 04:11:18.79000	0.00678394	0.0257738	0.00161975	3.0945	D	5	19/08/2020 15:41		0	0	0	0	0	0	0	0	0	0	0	0	0	0
645	1	2	12	1d 22:42:27.84000	0d 04:11:21.73000	0.00678527	0.0257778	0.00161952	3.0843	D	5	19/08/2020 15:41		0	0	0	0	0	0	0	0	0	0	0	0	0	0
646	1	2	12	1d 22:42:30.69000	0d 04:11:24.58000	0.00678655	0.0257818	0.00161967	3.0742	D	5	19/08/2020 15:41		0	0	0	0	0	0	0	0	0	0	0	0	0	0
647	1	2	12	1d 22:42:33.45000	0d 04:11:27.34000	0.00678779	0.0257856	0.00161967	3.064	D	5	19/08/2020 15:41		0	0	0	0	0	0	0	0	0	0	0	0	0	0
648	1	2	12	1d 22:42:36.14000	0d 04:11:30.03000	0.006789	0.0257893	0.00161944	3.0536	D	5	19/08/2020 15:41		0	0	0	0	0	0	0	0	0	0	0	0	0	0
649	1	2	12	1d 22:42:38.83000	0d 04:11:32.72000	0.00679021	0.025793	0.00161975	3.0433	D	5	19/08/2020 15:41		0	0	0	0	0	0	0	0	0	0	0	0	0	0
650	1	2	12	1d 22:42:41.42000	0d 04:11:35.31000	0.00679137	0.0257965	0.00161959	3.033	D	5	19/08/2020 15:41		0	0	0	0	0	0	0	0	0	0	0	0	0	0
651	1	2	12	1d 22:42:44.01000	0d 04:11:37.90000	0.00679254	0.0258001	0.00161959	3.0227	D	5	19/08/2020 15:41		0	0	0	0	0	0	0	0	0	0	0	0	0	0
652	1	2	12	1d 22:42:46.51000	0d 04:11:40.40000	0.00679366	0.0258035	0.00161952	3.0121	D	5	19/08/2020 15:41		0	0	0	0	0	0	0	0	0	0	0	0	0	0
653	1	2	12	1d 22:42:49.01000	0d 04:11:42.90000	0.00679479	0.0258068	0.00161952	3.0014	D	5	19/08/2020 15:41		0	0	0	0	0	0	0	0	0	0	0	0	0	0
654	1	2	12	1d 22:42:51.40000	0d 04:11:45.29000	0.00679587	0.0258101	0.00161975	2.9911	D	5	19/08/2020 15:41		0	0	0	0	0	0	0	0	0	0	0	0	0	0
655	1	2	12	1d 22:42:53.74000	0d 04:11:47.63000	0.00679692	0.0258132	0.00161959	2.9807	D	5	19/08/2020 15:41		0	0	0	0	0	0	0	0	0	0	0	0	0	0
656	1	2	12	1d 22:42:55.97000	0d 04:11:49.86000	0.00679792	0.0258162	0.00161959	2.9705	D	5	19/08/2020 15:41		0	0	0	0	0	0	0	0	0	0	0	0	0	0
657	1	2	12	1d 22:42:58.18000	0d 04:11:52.07000	0.00679892	0.0258191	0.00161952	2.9599	D	5	19/08/2020 15:41		0	0	0	0	0	0	0	0	0	0	0	0	0	0
658	1	2	12	1d 22:43:00.37000	0d 04:11:54.26000	0.0067999	0.025822	0.00161967	2.9494	D	5	19/08/2020 15:41		0	0	0	0	0	0	0	0	0	0	0	0	0	0
659	1	2	12	1d 22:43:02.54000	0d 04:11:56.43000	0.00680088	0.0258249	0.00161967	2.939	D	5	19/08/2020 15:41		0	0	0	0	0	0	0	0	0	0	0	0	0	0
660	1	2	12	1d 22:43:04.61000	0d 04:11:58.50000	0.00680181	0.0258277	0.00161952	2.9287	D	5	19/08/2020 15:41		0	0	0	0	0	0	0	0	0	0	0	0	0	0
661	1	2	12	1d 22:43:06.64000	0d 04:12:00.53000	0.00680272	0.0258303	0.00161967	2.9183	D	5	19/08/2020 15:41		0	0	0	0	0	0	0	0	0	0	0	0	0	0
662	1	2	12	1d 22:43:08.65000	0d 04:12:02.54000	0.00680363	0.025833	0.00161982	2.9079	D	5	19/08/2020 15:41		0	0	0	0	0	0	0	0	0	0	0	0	0	0
663	1	2	12	1d 22:43:10.62000	0d 04:12:04.51000	0.00680451	0.0258355	0.0016199	2.8975	D	5	19/08/2020 15:41		0	0	0	0	0	0	0	0	0	0	0	0	0	0
664	1	2	12	1d 22:43:12.53000	0d 04:12:06.42000	0.00680537	0.025838	0.00161959	2.8872	D	5	19/08/2020 15:42		0	0	0	0	0	0	0	0	0	0	0	0	0	0
665	1	2	12	1d 22:43:14.41000	0d 04:12:08.30000	0.00680622	0.0258405	0.00161952	2.8768	D	5	19/08/2020 15:42		0	0	0	0	0	0	0	0	0	0	0	0	0	0
666	1	2	12	1d 22:43:16.31000	0d 04:12:10.20000	0.00680707	0.0258429	0.0016199	2.8663	D	5	19/08/2020 15:42		0	0	0	0	0	0	0	0	0	0	0	0	0	0
667	1	2	12	1d 22:43:18.15000	0d 04:12:12.04000	0.0068079	0.0258453	0.00161975	2.8559	D	5	19/08/2020 15:42		0	0	0	0	0	0	0	0	0	0	0	0	0	0
668	1	2	12	1d 22:43:19.95000	0d 04:12:13.84000	0.00680871	0.0258476	0.00161967	2.8452	D	5	19/08/2020 15:42		0	0	0	0	0	0	0	0	0	0	0	0	0	0
669	1	2	12	1d 22:43:21.78000	0d 04:12:15.67000	0.00680953	0.0258499	0.00161959	2.8347	D	5	19/08/2020 15:42		0	0	0	0	0	0	0	0	0	0	0	0	0	0
670	1	2	12	1d 22:43:23.55000	0d 04:12:17.44000	0.00681033	0.0258522	0.00161967	2.824	D	5	19/08/2020 15:42		0	0	0	0	0	0	0	0	0	0	0	0	0	0
671	1	2	12	1d 22:43:25.27000	0d 04:12:19.16000	0.0068111	0.0258544	0.00161952	2.8135	D	5	19/08/2020 15:42		0	0	0	0	0	0	0	0	0	0	0	0	0	0
672	1	2	12	1d 22:43:26.99000	0d 04:12:20.88000	0.00681188	0.0258565	0.00161959	2.8031	D	5	19/08/2020 15:42		0	0	0	0	0	0	0	0	0	0	0	0	0	0
673	1	2	12	1d 22:43:28.64000	0d 04:12:22.53000	0.00681262	0.0258586	0.00161967	2.7929	D	5	19/08/2020 15:42		0	0	0	0	0	0	0	0	0	0	0	0	0	0
674	1	2	12	1d 22:43:30.29000	0d 04:12:24.18000	0.00681336	0.0258607	0.00161975	2.7823	D	5	19/08/2020 15:42		0	0	0	0	0	0	0	0	0	0	0	0	0	0
675	1	2	12	1d 22:43:31.93000	0d 04:12:25.82000	0.0068141	0.0258627	0.00161982	2.7718	D	5	19/08/2020 15:42		0	0	0	0	0	0	0	0	0	0	0	0	0	0
676	1	2	12	1d 22:43:33.56000	0d 04:12:27.45000	0.00681483	0.0258648	0.00161967	2.7613	D	5	19/08/2020 15:42		0	0	0	0	0	0	0	0	0	0	0	0	0	0
677	1	2	12	1d 22:43:35.21000	0d 04:12:29.10000	0.00681558	0.0258668	0.00161959	2.7506	D	5	19/08/2020 15:42		0	0	0	0	0	0	0	0	0	0	0	0	0	0
678	1	2	12	1d 22:43:36.85000	0d 04:12:30.74000	0.00681631	0.0258688	0.00161952	2.7399	D	5	19/08/2020 15:42		0	0	0	0	0	0	0	0	0	0	0	0	0	0
679	1	2	12	1d 22:43:38.47000	0d 04:12:32.36000	0.00681704	0.0258708	0.00161982	2.7294	D	5	19/08/2020 15:42		0	0	0	0	0	0	0	0	0	0	0	0	0	0
680	1	2	12	1d 22:43:40.11000	0d 04:12:34.00000	0.00681778	0.0258728	0.00161967	2.7185	D	5	19/08/2020 15:42		0	0	0	0	0	0	0	0	0	0	0	0	0	0
681	1	2	12	1d 22:43:41.73000	0d 04:12:35.62000	0.00681851	0.0258748	0.00161967	2.7079	D	5	19/08/2020 15:42		0	0	0	0	0	0	0	0	0	0	0	0	0	0
682	1	2	12	1d 22:43:43.37000	0d 04:12:37.26000	0.00681925	0.0258768	0.00161982	2.6973	D	5	19/08/2020 15:42		0	0	0	0	0	0	0	0	0	0	0	0	0	0
683	1	2	12	1d 22:43:44.95000	0d 04:12:38.84000	0.00681996	0.0258787	0.00161967	2.6867	D	5	19/08/2020 15:42		0	0	0	0	0	0	0	0	0	0	0	0	0	0
684	1	2	12	1d 22:43:46.55000	0d 04:12:40.44000	0.00682068	0.0258806	0.00161959	2.676	D	5	19/08/2020 15:42		0	0	0	0	0	0	0	0	0	0	0	0	0	0
685	1	2	12	1d 22:43:48.09000	0d 04:12:41.98000	0.00682137	0.0258825	0.00161967	2.6654	D	5	19/08/2020 15:42		0	0	0	0	0	0	0	0	0	0	0	0	0	0
686	1	2	12	1d 22:43:49.66000	0d 04:12:43.55000	0.00682208	0.0258844	0.00161952	2.6548	D	5	19/08/2020 15:42		0	0	0	0	0	0	0	0	0	0	0	0	0	0
687	1	2	12	1d 22:43:51.19000	0d 04:12:45.08000	0.00682276	0.0258862	0.00161975	2.6441	D	5	19/08/2020 15:42		0	0	0	0	0	0	0	0	0	0	0	0	0	0
688	1	2	12	1d 22:43:52.73000	0d 04:12:46.62000	0.00682346	0.025888	0.00161967	2.6334	D	5	19/08/2020 15:42		0	0	0	0	0	0	0	0	0	0	0	0	0	0
689	1	2	12	1d 22:43:54.30000	0d 04:12:48.19000	0.00682416	0.0258899	0.00161944	2.6229	D	5	19/08/2020 15:42		0	0	0	0	0	0	0	0	0	0	0	0	0	0
690	1	2	12	1d 22:43:55.82000	0d 04:12:49.71000	0.00682485	0.0258917	0.00161967	2.6123	D	5	19/08/2020 15:42		0	0	0	0	0	0	0	0	0	0	0	0	0	0
691	1	2	12	1d 22:43:57.34000	0d 04:12:51.23000	0.00682553	0.0258935	0.00161959	2.6018	D	5	19/08/2020 15:42		0	0	0	0	0	0	0	0	0	0	0	0	0	0
692	1	2	12	1d 22:43:58.83000	0d 04:12:52.72000	0.0068262	0.0258952	0.00161959	2.5914	D	5	19/08/2020 15:42		0	0	0	0	0	0	0	0	0	0	0	0	0	0
693	1	2	12	1d 22:44:00.37000	0d 04:12:54.26000	0.00682689	0.025897	0.00161959	2.5806	D	5	19/08/2020 15:42		0	0	0	0	0	0	0	0	0	0	0	0	0	0
694	1	2	12	1d 22:44:01.88000	0d 04:12:55.77000	0.00682757	0.0258987	0.00161952	2.5698	D	5	19/08/2020 15:42		0	0	0	0	0	0	0	0	0	0	0	0	0	0
695	1	2	12	1d 22:44:03.39000	0d 04:12:57.28000	0.00682825	0.0259005	0.00161967	2.5594	D	5	19/08/2020 15:42		0	0	0	0	0	0	0	0	0	0	0	0	0	0
696	1	2	12	1d 22:44:04.87000	0d 04:12:58.76000	0.00682892	0.0259022	0.00161982	2.5487	D	5	19/08/2020 15:42		0	0	0	0	0	0	0	0	0	0	0	0	0	0
697	1	2	12	1d 22:44:06.37000	0d 04:13:00.26000	0.00682959	0.0259039	0.00161967	2.538	D	5	19/08/2020 15:42		0	0	0	0	0	0	0	0	0	0	0	0	0	0
698	1	2	12	1d 22:44:07.89000	0d 04:13:01.78000	0.00683028	0.0259056	0.00161952	2.5274	D	5	19/08/2020 15:42		0	0	0	0	0	0	0	0	0	0	0	0	0	0
699	1	2	12	1d 22:44:09.38000	0d 04:13:03.27000	0.00683095	0.0259073	0.00161952	2.5168	D	5	19/08/2020 15:42		0	0	0	0	0	0	0	0	0	0	0	0	0	0
700	1	2	12	1d 22:44:10.85000	0d 04:13:04.74000	0.00683161	0.025909	0.00161959	2.5064	D	5	19/08/2020 15:42		0	0	0	0	0	0	0	0	0	0	0	0	0	0
701	1	2	12	1d 22:44:11.72000	0d 04:13:05.61000	0.006832	0.02591	0.00161975	2.5	D	133	19/08/2020 15:42		0	0	0	0	0	0	0	0	0	0	0	0	0	0
702	1	2	13	1d 22:44:11.73000	0d 00:00:00.01000	0	0	0	2.5158	R	0	19/08/2020 15:42		0	0	0	0	0	0	0	0	0	0	0	0	0	0
703	1	2	13	1d 22:44:13.73000	0d 00:00:02.01000	0	0	0	2.7076	R	1	19/08/2020 15:43		0	0	0	0	0	0	0	0	0	0	0	0	0	0
704	1	2	13	1d 22:44:15.73000	0d 00:00:04.01000	0	0	0	2.8304	R	1	19/08/2020 15:43		0	0	0	0	0	0	0	0	0	0	0	0	0	0
705	1	2	13	1d 22:44:17.73000	0d 00:00:06.01000	0	0	0	2.9279	R	1	19/08/2020 15:43		0	0	0	0	0	0	0	0	0	0	0	0	0	0
706	1	2	13	1d 22:44:19.73000	0d 00:00:08.01000	0	0	0	3.0109	R	1	19/08/2020 15:43		0	0	0	0	0	0	0	0	0	0	0	0	0	0
707	1	2	13	1d 22:44:21.72000	0d 00:00:10.00000	0	0	0	3.0832	R	129	19/08/2020 15:43		0	0	0	0	0	0	0	0	0	0	0	0	0	0
708	2	3	9	1d 22:44:21.76000	0d 00:00:00.04000	0.00000002	0.00000006	0.00162097	3.1223	C	0	19/08/2020 15:43		0	0	0	0	0	0	0	0	0	0	0	0	0	0
709	2	3	9	1d 22:44:21.92000	0d 00:00:00.20000	0.00000009	0.00000028	0.00161952	3.1443	C	5	19/08/2020 15:43		0	0	0	0	0	0	0	0	0	0	0	0	0	0
710	2	3	9	1d 22:44:22.08000	0d 00:00:00.36000	0.00000016	0.00000051	0.00161952	3.1635	C	5	19/08/2020 15:43		0	0	0	0	0	0	0	0	0	0	0	0	0	0
711	2	3	9	1d 22:44:22.26000	0d 00:00:00.54000	0.00000024	0.00000077	0.00161959	3.1823	C	5	19/08/2020 15:43		0	0	0	0	0	0	0	0	0	0	0	0	0	0
712	2	3	9	1d 22:44:22.45000	0d 00:00:00.73000	0.00000033	0.00000104	0.00161959	3.2006	C	5	19/08/2020 15:43		0	0	0	0	0	0	0	0	0	0	0	0	0	0
713	2	3	9	1d 22:44:22.65000	0d 00:00:00.93000	0.00000042	0.00000133	0.00161967	3.2183	C	5	19/08/2020 15:43		0	0	0	0	0	0	0	0	0	0	0	0	0	0
714	2	3	9	1d 22:44:22.86000	0d 00:00:01.14000	0.00000051	0.00000163	0.00161952	3.2357	C	5	19/08/2020 15:43		0	0	0	0	0	0	0	0	0	0	0	0	0	0
715	2	3	9	1d 22:44:23.07000	0d 00:00:01.35000	0.00000061	0.00000194	0.00161967	3.2525	C	5	19/08/2020 15:43		0	0	0	0	0	0	0	0	0	0	0	0	0	0
716	2	3	9	1d 22:44:23.29000	0d 00:00:01.57000	0.00000071	0.00000226	0.00161952	3.2692	C	5	19/08/2020 15:43		0	0	0	0	0	0	0	0	0	0	0	0	0	0
717	2	3	9	1d 22:44:23.51000	0d 00:00:01.79000	0.00000081	0.00000259	0.00161982	3.2851	C	5	19/08/2020 15:43		0	0	0	0	0	0	0	0	0	0	0	0	0	0
718	2	3	9	1d 22:44:23.74000	0d 00:00:02.02000	0.00000091	0.00000293	0.00161975	3.3011	C	5	19/08/2020 15:43		0	0	0	0	0	0	0	0	0	0	0	0	0	0
719	2	3	9	1d 22:44:23.97000	0d 00:00:02.25000	0.00000101	0.00000327	0.00161959	3.3167	C	5	19/08/2020 15:43		0	0	0	0	0	0	0	0	0	0	0	0	0	0
720	2	3	9	1d 22:44:24.20000	0d 00:00:02.48000	0.00000112	0.00000362	0.00161959	3.3317	C	5	19/08/2020 15:43		0	0	0	0	0	0	0	0	0	0	0	0	0	0
721	2	3	9	1d 22:44:24.44000	0d 00:00:02.72000	0.00000122	0.00000398	0.00161982	3.3465	C	5	19/08/2020 15:43		0	0	0	0	0	0	0	0	0	0	0	0	0	0
722	2	3	9	1d 22:44:24.69000	0d 00:00:02.97000	0.00000134	0.00000435	0.00161975	3.3617	C	5	19/08/2020 15:43		0	0	0	0	0	0	0	0	0	0	0	0	0	0
723	2	3	9	1d 22:44:24.96000	0d 00:00:03.24000	0.00000146	0.00000476	0.0016199	3.3768	C	5	19/08/2020 15:43		0	0	0	0	0	0	0	0	0	0	0	0	0	0
724	2	3	9	1d 22:44:25.22000	0d 00:00:03.50000	0.00000157	0.00000516	0.00161959	3.3913	C	5	19/08/2020 15:43		0	0	0	0	0	0	0	0	0	0	0	0	0	0
725	2	3	9	1d 22:44:25.50000	0d 00:00:03.78000	0.0000017	0.00000559	0.00161967	3.4057	C	5	19/08/2020 15:43		0	0	0	0	0	0	0	0	0	0	0	0	0	0
726	2	3	9	1d 22:44:25.78000	0d 00:00:04.06000	0.00000183	0.00000602	0.00161959	3.4197	C	5	19/08/2020 15:43		0	0	0	0	0	0	0	0	0	0	0	0	0	0
727	2	3	9	1d 22:44:26.08000	0d 00:00:04.36000	0.00000196	0.00000648	0.00161967	3.4336	C	5	19/08/2020 15:43		0	0	0	0	0	0	0	0	0	0	0	0	0	0
728	2	3	9	1d 22:44:26.39000	0d 00:00:04.67000	0.0000021	0.00000696	0.00161967	3.4475	C	5	19/08/2020 15:43		0	0	0	0	0	0	0	0	0	0	0	0	0	0
729	2	3	9	1d 22:44:26.72000	0d 00:00:05.00000	0.00000225	0.00000747	0.00161982	3.4609	C	5	19/08/2020 15:43		0	0	0	0	0	0	0	0	0	0	0	0	0	0
730	2	3	9	1d 22:44:27.06000	0d 00:00:05.34000	0.0000024	0.000008	0.00161975	3.4742	C	5	19/08/2020 15:43		0	0	0	0	0	0	0	0	0	0	0	0	0	0
731	2	3	9	1d 22:44:27.42000	0d 00:00:05.70000	0.00000256	0.00000857	0.00161952	3.4873	C	5	19/08/2020 15:43		0	0	0	0	0	0	0	0	0	0	0	0	0	0
732	2	3	9	1d 22:44:27.81000	0d 00:00:06.09000	0.00000274	0.00000918	0.0016199	3.5003	C	5	19/08/2020 15:43		0	0	0	0	0	0	0	0	0	0	0	0	0	0
733	2	3	9	1d 22:44:28.23000	0d 00:00:06.51000	0.00000293	0.00000984	0.00161967	3.5126	C	5	19/08/2020 15:43		0	0	0	0	0	0	0	0	0	0	0	0	0	0
734	2	3	9	1d 22:44:28.68000	0d 00:00:06.96000	0.00000313	0.00001056	0.00161967	3.5244	C	5	19/08/2020 15:43		0	0	0	0	0	0	0	0	0	0	0	0	0	0
735	2	3	9	1d 22:44:29.19000	0d 00:00:07.47000	0.00000336	0.00001137	0.00161959	3.5361	C	5	19/08/2020 15:43		0	0	0	0	0	0	0	0	0	0	0	0	0	0
736	2	3	9	1d 22:44:29.77000	0d 00:00:08.05000	0.00000362	0.00001229	0.00161967	3.5477	C	5	19/08/2020 15:43		0	0	0	0	0	0	0	0	0	0	0	0	0	0
737	2	3	9	1d 22:44:30.46000	0d 00:00:08.74000	0.00000393	0.00001339	0.00161967	3.5589	C	5	19/08/2020 15:43		0	0	0	0	0	0	0	0	0	0	0	0	0	0
738	2	3	9	1d 22:44:31.32000	0d 00:00:09.60000	0.00000432	0.00001477	0.00161959	3.5697	C	5	19/08/2020 15:43		0	0	0	0	0	0	0	0	0	0	0	0	0	0
739	2	3	9	1d 22:44:32.44000	0d 00:00:10.72000	0.00000482	0.00001657	0.00161975	3.5805	C	5	19/08/2020 15:43		0	0	0	0	0	0	0	0	0	0	0	0	0	0
740	2	3	9	1d 22:44:34.02000	0d 00:00:12.30000	0.00000553	0.00001912	0.00161959	3.5909	C	5	19/08/2020 15:43		0	0	0	0	0	0	0	0	0	0	0	0	0	0
741	2	3	9	1d 22:44:36.34000	0d 00:00:14.62000	0.00000658	0.00002288	0.00161982	3.6014	C	5	19/08/2020 15:43		0	0	0	0	0	0	0	0	0	0	0	0	0	0
742	2	3	9	1d 22:44:40.10000	0d 00:00:18.38000	0.00000827	0.00002898	0.00161967	3.6117	C	5	19/08/2020 15:43		0	0	0	0	0	0	0	0	0	0	0	0	0	0
743	2	3	9	1d 22:44:46.66000	0d 00:00:24.94000	0.00001122	0.00003966	0.00161959	3.6219	C	5	19/08/2020 15:43		0	0	0	0	0	0	0	0	0	0	0	0	0	0
744	2	3	9	1d 22:44:58.94000	0d 00:00:37.22000	0.00001675	0.0000597	0.00161967	3.632	C	5	19/08/2020 15:43		0	0	0	0	0	0	0	0	0	0	0	0	0	0
745	2	3	9	1d 22:45:22.41000	0d 00:01:00.69000	0.0000273	0.00009811	0.00161952	3.642	C	5	19/08/2020 15:44		0	0	0	0	0	0	0	0	0	0	0	0	0	0
746	2	3	9	1d 22:46:35.58000	0d 00:02:13.86000	0.00006022	0.00021821	0.0016199	3.6521	C	5	19/08/2020 15:45		0	0	0	0	0	0	0	0	0	0	0	0	0	0
747	2	3	9	1d 22:48:41.76000	0d 00:04:20.04000	0.00011699	0.0004258	0.00161967	3.6622	C	5	19/08/2020 15:47		0	0	0	0	0	0	0	0	0	0	0	0	0	0
748	2	3	9	1d 22:52:26.20000	0d 00:08:04.48000	0.00021797	0.00079613	0.00161982	3.6722	C	5	19/08/2020 15:51		0	0	0	0	0	0	0	0	0	0	0	0	0	0
749	2	3	9	1d 22:57:26.20000	0d 00:13:04.48000	0.00035294	0.0012923	0.00161975	3.6791	C	1	19/08/2020 15:56		0	0	0	0	0	0	0	0	0	0	0	0	0	0
750	2	3	9	1d 23:02:26.20000	0d 00:18:04.48000	0.00048791	0.00178942	0.00161959	3.6864	C	1	19/08/2020 16:01		0	0	0	0	0	0	0	0	0	0	0	0	0	0
751	2	3	9	1d 23:07:26.20000	0d 00:23:04.48000	0.00062288	0.00228731	0.00161929	3.6912	C	1	19/08/2020 16:06		0	0	0	0	0	0	0	0	0	0	0	0	0	0
752	2	3	9	1d 23:12:26.20000	0d 00:28:04.48000	0.00075785	0.00278595	0.00161952	3.697	C	1	19/08/2020 16:11		0	0	0	0	0	0	0	0	0	0	0	0	0	0
753	2	3	9	1d 23:17:26.20000	0d 00:33:04.48000	0.00089282	0.00328526	0.00161975	3.7017	C	1	19/08/2020 16:16		0	0	0	0	0	0	0	0	0	0	0	0	0	0
754	2	3	9	1d 23:22:26.20000	0d 00:38:04.48000	0.00102779	0.00378523	0.00161975	3.7067	C	1	19/08/2020 16:21		0	0	0	0	0	0	0	0	0	0	0	0	0	0
755	2	3	9	1d 23:27:26.20000	0d 00:43:04.48000	0.00116276	0.00428591	0.00161967	3.7121	C	1	19/08/2020 16:26		0	0	0	0	0	0	0	0	0	0	0	0	0	0
756	2	3	9	1d 23:32:26.20000	0d 00:48:04.48000	0.00129773	0.00478731	0.00161952	3.7177	C	1	19/08/2020 16:31		0	0	0	0	0	0	0	0	0	0	0	0	0	0
757	2	3	9	1d 23:37:26.20000	0d 00:53:04.48000	0.0014327	0.00528946	0.00161982	3.7234	C	1	19/08/2020 16:36		0	0	0	0	0	0	0	0	0	0	0	0	0	0
758	2	3	9	1d 23:42:26.20000	0d 00:58:04.48000	0.00156767	0.00579237	0.00161967	3.7288	C	1	19/08/2020 16:41		0	0	0	0	0	0	0	0	0	0	0	0	0	0
759	2	3	9	1d 23:47:26.20000	0d 01:03:04.48000	0.00170264	0.00629604	0.00161952	3.7346	C	1	19/08/2020 16:46		0	0	0	0	0	0	0	0	0	0	0	0	0	0
760	2	3	9	1d 23:52:26.20000	0d 01:08:04.48000	0.00183761	0.00680048	0.00161959	3.7401	C	1	19/08/2020 16:51		0	0	0	0	0	0	0	0	0	0	0	0	0	0
761	2	3	9	1d 23:57:26.20000	0d 01:13:04.48000	0.00197258	0.00730568	0.00161967	3.7458	C	1	19/08/2020 16:56		0	0	0	0	0	0	0	0	0	0	0	0	0	0
762	2	3	9	2d 00:02:26.20000	0d 01:18:04.48000	0.00210755	0.00781163	0.00161944	3.7513	C	1	19/08/2020 17:01		0	0	0	0	0	0	0	0	0	0	0	0	0	0
763	2	3	9	2d 00:07:26.20000	0d 01:23:04.48000	0.00224252	0.0083183	0.00161967	3.7565	C	1	19/08/2020 17:06		0	0	0	0	0	0	0	0	0	0	0	0	0	0
764	2	3	9	2d 00:12:26.20000	0d 01:28:04.48000	0.00237749	0.0088257	0.00161967	3.762	C	1	19/08/2020 17:11		0	0	0	0	0	0	0	0	0	0	0	0	0	0
765	2	3	9	2d 00:17:26.20000	0d 01:33:04.48000	0.00251246	0.00933381	0.00161944	3.7673	C	1	19/08/2020 17:16		0	0	0	0	0	0	0	0	0	0	0	0	0	0
766	2	3	9	2d 00:22:26.20000	0d 01:38:04.48000	0.00264743	0.00984265	0.00161967	3.7726	C	1	19/08/2020 17:21		0	0	0	0	0	0	0	0	0	0	0	0	0	0
767	2	3	9	2d 00:27:26.20000	0d 01:43:04.48000	0.0027824	0.0103522	0.00161944	3.778	C	1	19/08/2020 17:26		0	0	0	0	0	0	0	0	0	0	0	0	0	0
768	2	3	9	2d 00:32:26.20000	0d 01:48:04.48000	0.00291737	0.0108625	0.00161952	3.7838	C	1	19/08/2020 17:31		0	0	0	0	0	0	0	0	0	0	0	0	0	0
769	2	3	9	2d 00:37:26.20000	0d 01:53:04.48000	0.00305234	0.0113736	0.00161952	3.7896	C	1	19/08/2020 17:36		0	0	0	0	0	0	0	0	0	0	0	0	0	0
770	2	3	9	2d 00:42:26.20000	0d 01:58:04.48000	0.00318731	0.0118855	0.00161959	3.7958	C	1	19/08/2020 17:41		0	0	0	0	0	0	0	0	0	0	0	0	0	0
771	2	3	9	2d 00:47:26.20000	0d 02:03:04.48000	0.00332228	0.0123983	0.00161959	3.8024	C	1	19/08/2020 17:46		0	0	0	0	0	0	0	0	0	0	0	0	0	0
772	2	3	9	2d 00:52:26.20000	0d 02:08:04.48000	0.00345724	0.012912	0.00161959	3.8097	C	1	19/08/2020 17:51		0	0	0	0	0	0	0	0	0	0	0	0	0	0
773	2	3	9	2d 00:57:26.20000	0d 02:13:04.48000	0.00359221	0.0134267	0.00161959	3.8173	C	1	19/08/2020 17:56		0	0	0	0	0	0	0	0	0	0	0	0	0	0
774	2	3	9	2d 01:02:26.20000	0d 02:18:04.48000	0.00372718	0.0139426	0.00161952	3.8262	C	1	19/08/2020 18:01		0	0	0	0	0	0	0	0	0	0	0	0	0	0
775	2	3	9	2d 01:07:26.20000	0d 02:23:04.48000	0.00386215	0.0144596	0.00161967	3.8358	C	1	19/08/2020 18:06		0	0	0	0	0	0	0	0	0	0	0	0	0	0
776	2	3	9	2d 01:12:21.55000	0d 02:27:59.83000	0.00399503	0.01497	0.00161967	3.8459	C	5	19/08/2020 18:11		0	0	0	0	0	0	0	0	0	0	0	0	0	0
777	2	3	9	2d 01:16:42.41000	0d 02:32:20.69000	0.00411239	0.0154219	0.00161952	3.856	C	5	19/08/2020 18:15		0	0	0	0	0	0	0	0	0	0	0	0	0	0
778	2	3	9	2d 01:20:49.24000	0d 02:36:27.52000	0.00422344	0.0158507	0.00161959	3.866	C	5	19/08/2020 18:19		0	0	0	0	0	0	0	0	0	0	0	0	0	0
779	2	3	9	2d 01:24:39.77000	0d 02:40:18.05000	0.00432716	0.0162522	0.0016199	3.8762	C	5	19/08/2020 18:23		0	0	0	0	0	0	0	0	0	0	0	0	0	0
780	2	3	9	2d 01:28:18.01000	0d 02:43:56.29000	0.00442534	0.0166332	0.00161975	3.8863	C	5	19/08/2020 18:27		0	0	0	0	0	0	0	0	0	0	0	0	0	0
781	2	3	9	2d 01:31:48.24000	0d 02:47:26.52000	0.00451993	0.0170013	0.00161959	3.8964	C	5	19/08/2020 18:30		0	0	0	0	0	0	0	0	0	0	0	0	0	0
782	2	3	9	2d 01:35:10.77000	0d 02:50:49.05000	0.00461104	0.0173568	0.00161975	3.9065	C	5	19/08/2020 18:33		0	0	0	0	0	0	0	0	0	0	0	0	0	0
783	2	3	9	2d 01:38:23.82000	0d 02:54:02.10000	0.0046979	0.0176965	0.00161952	3.9165	C	5	19/08/2020 18:37		0	0	0	0	0	0	0	0	0	0	0	0	0	0
784	2	3	9	2d 01:41:33.90000	0d 02:57:12.18000	0.00478341	0.0180319	0.00161952	3.9266	C	5	19/08/2020 18:40		0	0	0	0	0	0	0	0	0	0	0	0	0	0
785	2	3	9	2d 01:44:38.71000	0d 03:00:16.99000	0.00486656	0.0183588	0.00161959	3.9367	C	5	19/08/2020 18:43		0	0	0	0	0	0	0	0	0	0	0	0	0	0
786	2	3	9	2d 01:47:39.48000	0d 03:03:17.76000	0.00494789	0.0186793	0.00161967	3.9467	C	5	19/08/2020 18:46		0	0	0	0	0	0	0	0	0	0	0	0	0	0
787	2	3	9	2d 01:50:37.90000	0d 03:06:16.18000	0.00502816	0.0189965	0.00161975	3.9568	C	5	19/08/2020 18:49		0	0	0	0	0	0	0	0	0	0	0	0	0	0
788	2	3	9	2d 01:53:33.98000	0d 03:09:12.26000	0.00510738	0.0193104	0.00161975	3.967	C	5	19/08/2020 18:52		0	0	0	0	0	0	0	0	0	0	0	0	0	0
789	2	3	9	2d 01:56:31.72000	0d 03:12:10.00000	0.00518734	0.019628	0.00161959	3.9771	C	5	19/08/2020 18:55		0	0	0	0	0	0	0	0	0	0	0	0	0	0
790	2	3	9	2d 01:59:26.22000	0d 03:15:04.50000	0.00526585	0.0199406	0.00161967	3.9872	C	5	19/08/2020 18:58		0	0	0	0	0	0	0	0	0	0	0	0	0	0
791	2	3	9	2d 02:02:16.43000	0d 03:17:54.71000	0.00534243	0.0202463	0.00161959	3.9973	C	5	19/08/2020 19:01		0	0	0	0	0	0	0	0	0	0	0	0	0	0
792	2	3	9	2d 02:05:06.49000	0d 03:20:44.77000	0.00541894	0.0205525	0.00161952	4.0073	C	5	19/08/2020 19:03		0	0	0	0	0	0	0	0	0	0	0	0	0	0
793	2	3	9	2d 02:07:56.21000	0d 03:23:34.49000	0.00549529	0.0208589	0.00161982	4.0174	C	5	19/08/2020 19:06		0	0	0	0	0	0	0	0	0	0	0	0	0	0
794	2	3	9	2d 02:10:44.35000	0d 03:26:22.63000	0.00557094	0.0211632	0.00161959	4.0275	C	5	19/08/2020 19:09		0	0	0	0	0	0	0	0	0	0	0	0	0	0
795	2	3	9	2d 02:13:31.12000	0d 03:29:09.40000	0.00564597	0.0214657	0.00161959	4.0375	C	5	19/08/2020 19:12		0	0	0	0	0	0	0	0	0	0	0	0	0	0
796	2	3	9	2d 02:16:13.77000	0d 03:31:52.05000	0.00571915	0.0217616	0.00161952	4.0476	C	5	19/08/2020 19:15		0	0	0	0	0	0	0	0	0	0	0	0	0	0
797	2	3	9	2d 02:18:55.60000	0d 03:34:33.88000	0.00579195	0.0220566	0.00161967	4.0577	C	5	19/08/2020 19:17		0	0	0	0	0	0	0	0	0	0	0	0	0	0
798	2	3	9	2d 02:21:34.35000	0d 03:37:12.63000	0.00586338	0.0223468	0.00161967	4.0677	C	5	19/08/2020 19:20		0	0	0	0	0	0	0	0	0	0	0	0	0	0
799	2	3	9	2d 02:24:12.52000	0d 03:39:50.80000	0.00593454	0.0226366	0.00161975	4.0778	C	5	19/08/2020 19:23		0	0	0	0	0	0	0	0	0	0	0	0	0	0
800	2	3	9	2d 02:26:51.76000	0d 03:42:30.04000	0.00600618	0.0229291	0.00161944	4.0879	C	5	19/08/2020 19:25		0	0	0	0	0	0	0	0	0	0	0	0	0	0
801	2	3	9	2d 02:29:26.85000	0d 03:45:05.13000	0.00607595	0.0232147	0.00161959	4.098	C	5	19/08/2020 19:28		0	0	0	0	0	0	0	0	0	0	0	0	0	0
802	2	3	9	2d 02:31:58.87000	0d 03:47:37.15000	0.00614435	0.0234953	0.00161959	4.108	C	5	19/08/2020 19:30		0	0	0	0	0	0	0	0	0	0	0	0	0	0
803	2	3	9	2d 02:34:29.00000	0d 03:50:07.28000	0.00621189	0.0237731	0.00161936	4.1181	C	5	19/08/2020 19:33		0	0	0	0	0	0	0	0	0	0	0	0	0	0
804	2	3	9	2d 02:36:55.98000	0d 03:52:34.26000	0.00627802	0.0240458	0.00161975	4.1282	C	5	19/08/2020 19:35		0	0	0	0	0	0	0	0	0	0	0	0	0	0
805	2	3	9	2d 02:39:21.20000	0d 03:54:59.48000	0.00634335	0.0243158	0.00161959	4.1382	C	5	19/08/2020 19:38		0	0	0	0	0	0	0	0	0	0	0	0	0	0
806	2	3	9	2d 02:41:47.67000	0d 03:57:25.95000	0.00640925	0.0245888	0.00161959	4.1483	C	5	19/08/2020 19:40		0	0	0	0	0	0	0	0	0	0	0	0	0	0
807	2	3	9	2d 02:44:12.86000	0d 03:59:51.14000	0.00647457	0.0248601	0.00161975	4.1584	C	5	19/08/2020 19:43		0	0	0	0	0	0	0	0	0	0	0	0	0	0
808	2	3	9	2d 02:46:33.13000	0d 04:02:11.41000	0.00653768	0.0251229	0.00161959	4.1685	C	5	19/08/2020 19:45		0	0	0	0	0	0	0	0	0	0	0	0	0	0
809	2	3	9	2d 02:48:55.11000	0d 04:04:33.39000	0.00660155	0.0253895	0.00161959	4.1785	C	5	19/08/2020 19:47		0	0	0	0	0	0	0	0	0	0	0	0	0	0
810	2	3	9	2d 02:51:13.34000	0d 04:06:51.62000	0.00666374	0.0256496	0.00161982	4.1886	C	5	19/08/2020 19:50		0	0	0	0	0	0	0	0	0	0	0	0	0	0
811	2	3	9	2d 02:53:33.80000	0d 04:09:12.08000	0.00672694	0.0259146	0.00161959	4.1987	C	5	19/08/2020 19:52		0	0	0	0	0	0	0	0	0	0	0	0	0	0
812	2	3	9	2d 02:53:51.52000	0d 04:09:29.80000	0.00673491	0.0259481	0.00161967	4.2	C	133	19/08/2020 19:52		0	0	0	0	0	0	0	0	0	0	0	0	0	0
813	2	3	10	2d 02:53:51.53000	0d 00:00:00.01000	0.00673491	0.0259481	0.00161311	4.1999	C	0	19/08/2020 19:52		0	0	0	0	0	0	0	0	0	0	0	0	0	0
814	2	3	10	2d 02:54:10.98000	0d 00:00:19.46000	0.00674344	0.0259839	0.00151301	4.2005	C	4	19/08/2020 19:52		0	0	0	0	0	0	0	0	0	0	0	0	0	0
815	2	3	10	2d 02:54:24.29000	0d 00:00:32.77000	0.00674885	0.0260067	0.00141299	4.2005	C	4	19/08/2020 19:53		0	0	0	0	0	0	0	0	0	0	0	0	0	0
816	2	3	10	2d 02:54:38.08000	0d 00:00:46.56000	0.00675407	0.0260286	0.00131281	4.2004	C	4	19/08/2020 19:53		0	0	0	0	0	0	0	0	0	0	0	0	0	0
817	2	3	10	2d 02:54:54.22000	0d 00:01:02.70000	0.00675972	0.0260523	0.00121279	4.2002	C	4	19/08/2020 19:53		0	0	0	0	0	0	0	0	0	0	0	0	0	0
818	2	3	10	2d 02:55:16.35000	0d 00:01:24.83000	0.00676685	0.0260823	0.00111276	4.2002	C	4	19/08/2020 19:54		0	0	0	0	0	0	0	0	0	0	0	0	0	0
819	2	3	10	2d 02:55:42.68000	0d 00:01:51.16000	0.00677463	0.0261149	0.00101274	4.2002	C	4	19/08/2020 19:54		0	0	0	0	0	0	0	0	0	0	0	0	0	0
820	2	3	10	2d 02:56:12.39000	0d 00:02:20.87000	0.00678256	0.0261483	0.00091264	4.1999	C	4	19/08/2020 19:55		0	0	0	0	0	0	0	0	0	0	0	0	0	0
821	2	3	10	2d 02:56:47.15000	0d 00:02:55.63000	0.00679087	0.0261831	0.00081262	4.2002	C	4	19/08/2020 19:55		0	0	0	0	0	0	0	0	0	0	0	0	0	0
822	2	3	10	2d 02:57:25.55000	0d 00:03:34.03000	0.00679899	0.0262173	0.0007126	4.2	C	4	19/08/2020 19:56		0	0	0	0	0	0	0	0	0	0	0	0	0	0
823	2	3	10	2d 02:58:10.67000	0d 00:04:19.15000	0.00680728	0.0262521	0.00061257	4.2	C	4	19/08/2020 19:56		0	0	0	0	0	0	0	0	0	0	0	0	0	0
824	2	3	10	2d 02:59:06.63000	0d 00:05:15.11000	0.00681599	0.0262887	0.00051255	4.2	C	4	19/08/2020 19:57		0	0	0	0	0	0	0	0	0	0	0	0	0	0
825	2	3	10	2d 03:00:13.40000	0d 00:06:21.88000	0.00682453	0.0263246	0.00041245	4.1999	C	4	19/08/2020 19:59		0	0	0	0	0	0	0	0	0	0	0	0	0	0
826	2	3	10	2d 03:01:45.24000	0d 00:07:53.72000	0.00683372	0.0263632	0.00031235	4.2002	C	4	19/08/2020 20:00		0	0	0	0	0	0	0	0	0	0	0	0	0	0
827	2	3	10	2d 03:03:55.08000	0d 00:10:03.56000	0.00684308	0.0264024	0.00021233	4.2	C	4	19/08/2020 20:02		0	0	0	0	0	0	0	0	0	0	0	0	0	0
828	2	3	10	2d 03:05:35.67000	0d 00:11:44.15000	0.00684832	0.0264245	0.00016197	4.2002	C	132	19/08/2020 20:04		0	0	0	0	0	0	0	0	0	0	0	0	0	0
829	2	3	11	2d 03:05:35.68000	0d 00:00:00.01000	0	0	0	4.1993	R	0	19/08/2020 20:04		0	0	0	0	0	0	0	0	0	0	0	0	0	0
830	2	3	11	2d 03:05:37.68000	0d 00:00:02.01000	0	0	0	4.1991	R	1	19/08/2020 20:04		0	0	0	0	0	0	0	0	0	0	0	0	0	0
831	2	3	11	2d 03:05:39.68000	0d 00:00:04.01000	0	0	0	4.199	R	1	19/08/2020 20:04		0	0	0	0	0	0	0	0	0	0	0	0	0	0
832	2	3	11	2d 03:05:41.68000	0d 00:00:06.01000	0	0	0	4.1988	R	1	19/08/2020 20:04		0	0	0	0	0	0	0	0	0	0	0	0	0	0
833	2	3	11	2d 03:05:43.68000	0d 00:00:08.01000	0	0	0	4.1985	R	1	19/08/2020 20:04		0	0	0	0	0	0	0	0	0	0	0	0	0	0
834	2	3	11	2d 03:05:45.67000	0d 00:00:10.00000	0	0	0	4.1988	R	129	19/08/2020 20:04		0	0	0	0	0	0	0	0	0	0	0	0	0	0
835	2	3	12	2d 03:05:45.71000	0d 00:00:00.04000	0.00000002	0.00000008	0.0016199	4.1897	D	0	19/08/2020 20:04		0	0	0	0	0	0	0	0	0	0	0	0	0	0
836	2	3	12	2d 03:06:14.55000	0d 00:00:28.88000	0.00001299	0.00005436	0.00161959	4.1796	D	5	19/08/2020 20:05		0	0	0	0	0	0	0	0	0	0	0	0	0	0
837	2	3	12	2d 03:07:29.44000	0d 00:01:43.77000	0.00004669	0.000195	0.00161944	4.1695	D	5	19/08/2020 20:06		0	0	0	0	0	0	0	0	0	0	0	0	0	0
838	2	3	12	2d 03:09:24.13000	0d 00:03:38.46000	0.00009829	0.00040988	0.00161975	4.1595	D	5	19/08/2020 20:08		0	0	0	0	0	0	0	0	0	0	0	0	0	0
839	2	3	12	2d 03:11:31.82000	0d 00:05:46.15000	0.00015573	0.00064855	0.00161982	4.1494	D	5	19/08/2020 20:10		0	0	0	0	0	0	0	0	0	0	0	0	0	0
840	2	3	12	2d 03:13:42.98000	0d 00:07:57.31000	0.00021474	0.00089312	0.00161959	4.1393	D	5	19/08/2020 20:12		0	0	0	0	0	0	0	0	0	0	0	0	0	0
841	2	3	12	2d 03:15:58.93000	0d 00:10:13.26000	0.00027591	0.00114599	0.00161944	4.1292	D	5	19/08/2020 20:14		0	0	0	0	0	0	0	0	0	0	0	0	0	0
842	2	3	12	2d 03:18:12.30000	0d 00:12:26.63000	0.00033591	0.00139346	0.00161982	4.1192	D	5	19/08/2020 20:17		0	0	0	0	0	0	0	0	0	0	0	0	0	0
843	2	3	12	2d 03:20:30.03000	0d 00:14:44.36000	0.00039787	0.00164839	0.00161952	4.1089	D	5	19/08/2020 20:19		0	0	0	0	0	0	0	0	0	0	0	0	0	0
844	2	3	12	2d 03:22:49.16000	0d 00:17:03.49000	0.00046047	0.00190529	0.00161975	4.0989	D	5	19/08/2020 20:21		0	0	0	0	0	0	0	0	0	0	0	0	0	0
845	2	3	12	2d 03:25:10.42000	0d 00:19:24.75000	0.00052402	0.00216548	0.00161959	4.0888	D	5	19/08/2020 20:23		0	0	0	0	0	0	0	0	0	0	0	0	0	0
846	2	3	12	2d 03:27:35.20000	0d 00:21:49.53000	0.00058916	0.00243149	0.00161967	4.0786	D	5	19/08/2020 20:26		0	0	0	0	0	0	0	0	0	0	0	0	0	0
847	2	3	12	2d 03:30:03.17000	0d 00:24:17.50000	0.00065573	0.00270269	0.00161952	4.0685	D	5	19/08/2020 20:28		0	0	0	0	0	0	0	0	0	0	0	0	0	0
848	2	3	12	2d 03:32:32.68000	0d 00:26:47.01000	0.00072299	0.00297603	0.00161952	4.0584	D	5	19/08/2020 20:31		0	0	0	0	0	0	0	0	0	0	0	0	0	0
849	2	3	12	2d 03:35:03.21000	0d 00:29:17.54000	0.00079072	0.00325055	0.00161952	4.0481	D	5	19/08/2020 20:33		0	0	0	0	0	0	0	0	0	0	0	0	0	0
850	2	3	12	2d 03:37:38.56000	0d 00:31:52.89000	0.00086061	0.00353314	0.00161975	4.038	D	5	19/08/2020 20:36		0	0	0	0	0	0	0	0	0	0	0	0	0	0
851	2	3	12	2d 03:40:12.47000	0d 00:34:26.80000	0.00092985	0.0038124	0.00161952	4.0279	D	5	19/08/2020 20:39		0	0	0	0	0	0	0	0	0	0	0	0	0	0
852	2	3	12	2d 03:42:49.32000	0d 00:37:03.65000	0.00100042	0.0040963	0.00161967	4.0179	D	5	19/08/2020 20:41		0	0	0	0	0	0	0	0	0	0	0	0	0	0
853	2	3	12	2d 03:45:27.58000	0d 00:39:41.91000	0.00107162	0.00438203	0.00161975	4.0078	D	5	19/08/2020 20:44		0	0	0	0	0	0	0	0	0	0	0	0	0	0
854	2	3	12	2d 03:48:08.30000	0d 00:42:22.63000	0.00114393	0.00467148	0.00161967	3.9977	D	5	19/08/2020 20:46		0	0	0	0	0	0	0	0	0	0	0	0	0	0
855	2	3	12	2d 03:50:52.69000	0d 00:45:07.02000	0.00121789	0.00496678	0.00161975	3.9876	D	5	19/08/2020 20:49		0	0	0	0	0	0	0	0	0	0	0	0	0	0
856	2	3	12	2d 03:53:36.33000	0d 00:47:50.66000	0.00129151	0.00526	0.00161975	3.9776	D	5	19/08/2020 20:52		0	0	0	0	0	0	0	0	0	0	0	0	0	0
857	2	3	12	2d 03:56:23.95000	0d 00:50:38.28000	0.00136692	0.00555959	0.00161959	3.9675	D	5	19/08/2020 20:55		0	0	0	0	0	0	0	0	0	0	0	0	0	0
858	2	3	12	2d 03:59:08.13000	0d 00:53:22.46000	0.00144079	0.00585229	0.00161952	3.9574	D	5	19/08/2020 20:57		0	0	0	0	0	0	0	0	0	0	0	0	0	0
859	2	3	12	2d 04:01:57.83000	0d 00:56:12.16000	0.00151713	0.00615407	0.00161975	3.9474	D	5	19/08/2020 21:00		0	0	0	0	0	0	0	0	0	0	0	0	0	0
860	2	3	12	2d 04:04:45.89000	0d 00:59:00.22000	0.00159274	0.00645216	0.00161959	3.9373	D	5	19/08/2020 21:03		0	0	0	0	0	0	0	0	0	0	0	0	0	0
861	2	3	12	2d 04:07:38.86000	0d 01:01:53.19000	0.00167056	0.00675818	0.00161967	3.9272	D	5	19/08/2020 21:06		0	0	0	0	0	0	0	0	0	0	0	0	0	0
862	2	3	12	2d 04:10:33.64000	0d 01:04:47.97000	0.0017492	0.00706661	0.00161967	3.9171	D	5	19/08/2020 21:09		0	0	0	0	0	0	0	0	0	0	0	0	0	0
863	2	3	12	2d 04:13:30.22000	0d 01:07:44.55000	0.00182864	0.00737741	0.00161959	3.9069	D	5	19/08/2020 21:12		0	0	0	0	0	0	0	0	0	0	0	0	0	0
864	2	3	12	2d 04:16:29.02000	0d 01:10:43.35000	0.00190908	0.0076913	0.00161952	3.8967	D	5	19/08/2020 21:15		0	0	0	0	0	0	0	0	0	0	0	0	0	0
865	2	3	12	2d 04:19:31.55000	0d 01:13:45.88000	0.0019912	0.0080109	0.00161959	3.8866	D	5	19/08/2020 21:18		0	0	0	0	0	0	0	0	0	0	0	0	0	0
866	2	3	12	2d 04:22:35.67000	0d 01:16:50.00000	0.00207404	0.00833244	0.00161982	3.8766	D	5	19/08/2020 21:21		0	0	0	0	0	0	0	0	0	0	0	0	0	0
867	2	3	12	2d 04:25:42.92000	0d 01:19:57.25000	0.00215828	0.0086586	0.00161975	3.8665	D	5	19/08/2020 21:24		0	0	0	0	0	0	0	0	0	0	0	0	0	0
868	2	3	12	2d 04:28:55.98000	0d 01:23:10.31000	0.00224514	0.00899401	0.00161975	3.8564	D	5	19/08/2020 21:27		0	0	0	0	0	0	0	0	0	0	0	0	0	0
869	2	3	12	2d 04:32:18.44000	0d 01:26:32.77000	0.00233623	0.00934483	0.00161952	3.8463	D	5	19/08/2020 21:31		0	0	0	0	0	0	0	0	0	0	0	0	0	0
870	2	3	12	2d 04:35:47.10000	0d 01:30:01.43000	0.0024301	0.00970544	0.00161944	3.8363	D	5	19/08/2020 21:34		0	0	0	0	0	0	0	0	0	0	0	0	0	0
871	2	3	12	2d 04:39:25.22000	0d 01:33:39.55000	0.00252823	0.0100814	0.00161959	3.826	D	5	19/08/2020 21:38		0	0	0	0	0	0	0	0	0	0	0	0	0	0
872	2	3	12	2d 04:43:18.54000	0d 01:37:32.87000	0.0026332	0.0104825	0.00161952	3.816	D	5	19/08/2020 21:42		0	0	0	0	0	0	0	0	0	0	0	0	0	0
873	2	3	12	2d 04:47:23.86000	0d 01:41:38.19000	0.00274357	0.0109031	0.00161952	3.8059	D	5	19/08/2020 21:46		0	0	0	0	0	0	0	0	0	0	0	0	0	0
874	2	3	12	2d 04:51:47.92000	0d 01:46:02.25000	0.00286237	0.0113547	0.00161975	3.7958	D	5	19/08/2020 21:50		0	0	0	0	0	0	0	0	0	0	0	0	0	0
875	2	3	12	2d 04:56:31.30000	0d 01:50:45.63000	0.00298987	0.011838	0.00161982	3.7858	D	5	19/08/2020 21:55		0	0	0	0	0	0	0	0	0	0	0	0	0	0
876	2	3	12	2d 05:01:31.30000	0d 01:55:45.63000	0.00312484	0.0123483	0.00161967	3.7763	D	1	19/08/2020 22:00		0	0	0	0	0	0	0	0	0	0	0	0	0	0
877	2	3	12	2d 05:06:31.30000	0d 02:00:45.63000	0.00325981	0.0128574	0.00161967	3.7676	D	1	19/08/2020 22:05		0	0	0	0	0	0	0	0	0	0	0	0	0	0
878	2	3	12	2d 05:11:31.30000	0d 02:05:45.63000	0.00339478	0.0133654	0.00161975	3.7598	D	1	19/08/2020 22:10		0	0	0	0	0	0	0	0	0	0	0	0	0	0
879	2	3	12	2d 05:16:31.30000	0d 02:10:45.63000	0.00352975	0.0138724	0.00161944	3.7523	D	1	19/08/2020 22:15		0	0	0	0	0	0	0	0	0	0	0	0	0	0
880	2	3	12	2d 05:21:31.30000	0d 02:15:45.63000	0.00366472	0.0143783	0.00161967	3.7452	D	1	19/08/2020 22:20		0	0	0	0	0	0	0	0	0	0	0	0	0	0
881	2	3	12	2d 05:26:31.30000	0d 02:20:45.63000	0.00379969	0.0148834	0.00161959	3.7388	D	1	19/08/2020 22:25		0	0	0	0	0	0	0	0	0	0	0	0	0	0
882	2	3	12	2d 05:31:31.30000	0d 02:25:45.63000	0.00393466	0.0153876	0.00161967	3.7324	D	1	19/08/2020 22:30		0	0	0	0	0	0	0	0	0	0	0	0	0	0
883	2	3	12	2d 05:36:31.30000	0d 02:30:45.63000	0.00406963	0.0158909	0.00161967	3.7263	D	1	19/08/2020 22:35		0	0	0	0	0	0	0	0	0	0	0	0	0	0
884	2	3	12	2d 05:41:31.30000	0d 02:35:45.63000	0.0042046	0.0163935	0.00161982	3.7205	D	1	19/08/2020 22:40		0	0	0	0	0	0	0	0	0	0	0	0	0	0
885	2	3	12	2d 05:46:31.30000	0d 02:40:45.63000	0.00433957	0.0168952	0.0016199	3.7142	D	1	19/08/2020 22:45		0	0	0	0	0	0	0	0	0	0	0	0	0	0
886	2	3	12	2d 05:51:31.30000	0d 02:45:45.63000	0.00447454	0.0173961	0.00161959	3.7082	D	1	19/08/2020 22:50		0	0	0	0	0	0	0	0	0	0	0	0	0	0
887	2	3	12	2d 05:56:31.30000	0d 02:50:45.63000	0.00460951	0.0178962	0.00161982	3.7023	D	1	19/08/2020 22:55		0	0	0	0	0	0	0	0	0	0	0	0	0	0
888	2	3	12	2d 06:01:31.30000	0d 02:55:45.63000	0.00474448	0.0183955	0.00161959	3.696	D	1	19/08/2020 23:00		0	0	0	0	0	0	0	0	0	0	0	0	0	0
889	2	3	12	2d 06:06:31.30000	0d 03:00:45.63000	0.00487945	0.0188939	0.00161975	3.6896	D	1	19/08/2020 23:05		0	0	0	0	0	0	0	0	0	0	0	0	0	0
890	2	3	12	2d 06:11:31.30000	0d 03:05:45.63000	0.00501441	0.0193915	0.00161959	3.6826	D	1	19/08/2020 23:10		0	0	0	0	0	0	0	0	0	0	0	0	0	0
891	2	3	12	2d 06:16:31.30000	0d 03:10:45.63000	0.00514938	0.0198881	0.00161959	3.6759	D	1	19/08/2020 23:15		0	0	0	0	0	0	0	0	0	0	0	0	0	0
892	2	3	12	2d 06:21:31.30000	0d 03:15:45.63000	0.00528436	0.0203837	0.00161997	3.6683	D	1	19/08/2020 23:20		0	0	0	0	0	0	0	0	0	0	0	0	0	0
893	2	3	12	2d 06:26:31.30000	0d 03:20:45.63000	0.00541932	0.0208783	0.00161975	3.6605	D	1	19/08/2020 23:25		0	0	0	0	0	0	0	0	0	0	0	0	0	0
894	2	3	12	2d 06:31:31.30000	0d 03:25:45.63000	0.00555429	0.0213718	0.00161952	3.6521	D	1	19/08/2020 23:30		0	0	0	0	0	0	0	0	0	0	0	0	0	0
895	2	3	12	2d 06:36:31.30000	0d 03:30:45.63000	0.00568926	0.0218641	0.00161975	3.6431	D	1	19/08/2020 23:35		0	0	0	0	0	0	0	0	0	0	0	0	0	0
896	2	3	12	2d 06:41:31.30000	0d 03:35:45.63000	0.00582423	0.0223552	0.00161959	3.6333	D	1	19/08/2020 23:40		0	0	0	0	0	0	0	0	0	0	0	0	0	0
897	2	3	12	2d 06:46:14.46000	0d 03:40:28.79000	0.00595163	0.0228174	0.00161975	3.6233	D	5	19/08/2020 23:45		0	0	0	0	0	0	0	0	0	0	0	0	0	0
898	2	3	12	2d 06:50:35.62000	0d 03:44:49.95000	0.00606912	0.0232426	0.00161967	3.6132	D	5	19/08/2020 23:49		0	0	0	0	0	0	0	0	0	0	0	0	0	0
899	2	3	12	2d 06:54:22.98000	0d 03:48:37.31000	0.00617141	0.0236117	0.00161975	3.6031	D	5	19/08/2020 23:53		0	0	0	0	0	0	0	0	0	0	0	0	0	0
900	2	3	12	2d 06:57:41.03000	0d 03:51:55.36000	0.00626052	0.0239323	0.00161944	3.593	D	5	19/08/2020 23:56		0	0	0	0	0	0	0	0	0	0	0	0	0	0
901	2	3	12	2d 07:00:30.18000	0d 03:54:44.51000	0.00633662	0.0242054	0.00161967	3.583	D	5	19/08/2020 23:59		0	0	0	0	0	0	0	0	0	0	0	0	0	0
902	2	3	12	2d 07:02:52.90000	0d 03:57:07.23000	0.00640083	0.0244351	0.00161952	3.5729	D	5	20/08/2020 00:01		0	0	0	0	0	0	0	0	0	0	0	0	0	0
903	2	3	12	2d 07:04:52.43000	0d 03:59:06.76000	0.0064546	0.024627	0.00161959	3.5628	D	5	20/08/2020 00:03		0	0	0	0	0	0	0	0	0	0	0	0	0	0
904	2	3	12	2d 07:06:31.38000	0d 04:00:45.71000	0.00649912	0.0247854	0.00161967	3.5528	D	5	20/08/2020 00:05		0	0	0	0	0	0	0	0	0	0	0	0	0	0
905	2	3	12	2d 07:07:53.13000	0d 04:02:07.46000	0.0065359	0.0249159	0.00161967	3.5427	D	5	20/08/2020 00:06		0	0	0	0	0	0	0	0	0	0	0	0	0	0
906	2	3	12	2d 07:09:01.54000	0d 04:03:15.87000	0.00656668	0.0250248	0.00161944	3.5326	D	5	20/08/2020 00:07		0	0	0	0	0	0	0	0	0	0	0	0	0	0
907	2	3	12	2d 07:09:57.63000	0d 04:04:11.96000	0.00659191	0.0251138	0.00161967	3.5225	D	5	20/08/2020 00:08		0	0	0	0	0	0	0	0	0	0	0	0	0	0
908	2	3	12	2d 07:10:44.64000	0d 04:04:58.97000	0.00661306	0.0251882	0.00161967	3.5125	D	5	20/08/2020 00:09		0	0	0	0	0	0	0	0	0	0	0	0	0	0
909	2	3	12	2d 07:11:23.85000	0d 04:05:38.18000	0.0066307	0.0252501	0.00161982	3.5023	D	5	20/08/2020 00:10		0	0	0	0	0	0	0	0	0	0	0	0	0	0
910	2	3	12	2d 07:11:56.98000	0d 04:06:11.31000	0.00664561	0.0253022	0.00161967	3.4922	D	5	20/08/2020 00:10		0	0	0	0	0	0	0	0	0	0	0	0	0	0
911	2	3	12	2d 07:12:26.01000	0d 04:06:40.34000	0.00665867	0.0253478	0.00161975	3.4821	D	5	20/08/2020 00:11		0	0	0	0	0	0	0	0	0	0	0	0	0	0
912	2	3	12	2d 07:12:51.96000	0d 04:07:06.29000	0.00667034	0.0253884	0.00161975	3.4719	D	5	20/08/2020 00:11		0	0	0	0	0	0	0	0	0	0	0	0	0	0
913	2	3	12	2d 07:13:13.90000	0d 04:07:28.23000	0.00668021	0.0254226	0.00161959	3.4618	D	5	20/08/2020 00:12		0	0	0	0	0	0	0	0	0	0	0	0	0	0
914	2	3	12	2d 07:13:33.96000	0d 04:07:48.29000	0.00668924	0.0254538	0.00161982	3.4516	D	5	20/08/2020 00:12		0	0	0	0	0	0	0	0	0	0	0	0	0	0
915	2	3	12	2d 07:13:52.13000	0d 04:08:06.46000	0.00669741	0.0254819	0.00161975	3.4415	D	5	20/08/2020 00:12		0	0	0	0	0	0	0	0	0	0	0	0	0	0
916	2	3	12	2d 07:14:08.40000	0d 04:08:22.73000	0.00670473	0.0255071	0.00161982	3.4314	D	5	20/08/2020 00:12		0	0	0	0	0	0	0	0	0	0	0	0	0	0
917	2	3	12	2d 07:14:23.08000	0d 04:08:37.41000	0.00671134	0.0255297	0.00161975	3.4212	D	5	20/08/2020 00:13		0	0	0	0	0	0	0	0	0	0	0	0	0	0
918	2	3	12	2d 07:14:36.69000	0d 04:08:51.02000	0.00671746	0.0255507	0.00161967	3.4112	D	5	20/08/2020 00:13		0	0	0	0	0	0	0	0	0	0	0	0	0	0
919	2	3	12	2d 07:14:49.15000	0d 04:09:03.48000	0.00672307	0.0255697	0.00161967	3.4009	D	5	20/08/2020 00:13		0	0	0	0	0	0	0	0	0	0	0	0	0	0
920	2	3	12	2d 07:15:01.41000	0d 04:09:15.74000	0.00672858	0.0255885	0.00161959	3.3907	D	5	20/08/2020 00:13		0	0	0	0	0	0	0	0	0	0	0	0	0	0
921	2	3	12	2d 07:15:12.60000	0d 04:09:26.93000	0.00673362	0.0256055	0.00162005	3.3805	D	5	20/08/2020 00:14		0	0	0	0	0	0	0	0	0	0	0	0	0	0
922	2	3	12	2d 07:15:23.34000	0d 04:09:37.67000	0.00673845	0.0256218	0.00161959	3.3704	D	5	20/08/2020 00:14		0	0	0	0	0	0	0	0	0	0	0	0	0	0
923	2	3	12	2d 07:15:33.22000	0d 04:09:47.55000	0.00674289	0.0256368	0.00161967	3.3602	D	5	20/08/2020 00:14		0	0	0	0	0	0	0	0	0	0	0	0	0	0
924	2	3	12	2d 07:15:42.67000	0d 04:09:57.00000	0.00674715	0.0256511	0.00161967	3.35	D	5	20/08/2020 00:14		0	0	0	0	0	0	0	0	0	0	0	0	0	0
925	2	3	12	2d 07:15:51.30000	0d 04:10:05.63000	0.00675103	0.0256641	0.00161944	3.3399	D	5	20/08/2020 00:14		0	0	0	0	0	0	0	0	0	0	0	0	0	0
926	2	3	12	2d 07:15:59.75000	0d 04:10:14.08000	0.00675483	0.0256767	0.00161982	3.3298	D	5	20/08/2020 00:14		0	0	0	0	0	0	0	0	0	0	0	0	0	0
927	2	3	12	2d 07:16:07.41000	0d 04:10:21.74000	0.00675828	0.0256882	0.00161952	3.3198	D	5	20/08/2020 00:14		0	0	0	0	0	0	0	0	0	0	0	0	0	0
928	2	3	12	2d 07:16:14.92000	0d 04:10:29.25000	0.00676165	0.0256994	0.00161975	3.3094	D	5	20/08/2020 00:15		0	0	0	0	0	0	0	0	0	0	0	0	0	0
929	2	3	12	2d 07:16:22.09000	0d 04:10:36.42000	0.00676488	0.02571	0.00161975	3.2992	D	5	20/08/2020 00:15		0	0	0	0	0	0	0	0	0	0	0	0	0	0
930	2	3	12	2d 07:16:28.58000	0d 04:10:42.91000	0.0067678	0.0257197	0.00161944	3.2891	D	5	20/08/2020 00:15		0	0	0	0	0	0	0	0	0	0	0	0	0	0
931	2	3	12	2d 07:16:34.99000	0d 04:10:49.32000	0.00677068	0.0257291	0.00161967	3.2789	D	5	20/08/2020 00:15		0	0	0	0	0	0	0	0	0	0	0	0	0	0
932	2	3	12	2d 07:16:41.31000	0d 04:10:55.64000	0.00677353	0.0257384	0.00161982	3.2688	D	5	20/08/2020 00:15		0	0	0	0	0	0	0	0	0	0	0	0	0	0
933	2	3	12	2d 07:16:47.36000	0d 04:11:01.69000	0.00677625	0.0257473	0.00161952	3.2586	D	5	20/08/2020 00:15		0	0	0	0	0	0	0	0	0	0	0	0	0	0
934	2	3	12	2d 07:16:53.22000	0d 04:11:07.55000	0.00677889	0.0257559	0.00161952	3.2483	D	5	20/08/2020 00:15		0	0	0	0	0	0	0	0	0	0	0	0	0	0
935	2	3	12	2d 07:16:58.84000	0d 04:11:13.17000	0.00678141	0.0257641	0.00161959	3.2381	D	5	20/08/2020 00:15		0	0	0	0	0	0	0	0	0	0	0	0	0	0
936	2	3	12	2d 07:17:04.29000	0d 04:11:18.62000	0.00678387	0.025772	0.00161936	3.2279	D	5	20/08/2020 00:15		0	0	0	0	0	0	0	0	0	0	0	0	0	0
937	2	3	12	2d 07:17:09.47000	0d 04:11:23.80000	0.0067862	0.0257795	0.00161952	3.2177	D	5	20/08/2020 00:15		0	0	0	0	0	0	0	0	0	0	0	0	0	0
938	2	3	12	2d 07:17:14.46000	0d 04:11:28.79000	0.00678844	0.0257868	0.00161975	3.2076	D	5	20/08/2020 00:16		0	0	0	0	0	0	0	0	0	0	0	0	0	0
939	2	3	12	2d 07:17:19.24000	0d 04:11:33.57000	0.00679059	0.0257936	0.00161967	3.1972	D	5	20/08/2020 00:16		0	0	0	0	0	0	0	0	0	0	0	0	0	0
940	2	3	12	2d 07:17:24.06000	0d 04:11:38.39000	0.00679276	0.0258006	0.00161967	3.187	D	5	20/08/2020 00:16		0	0	0	0	0	0	0	0	0	0	0	0	0	0
941	2	3	12	2d 07:17:28.66000	0d 04:11:42.99000	0.00679483	0.0258071	0.00161967	3.1768	D	5	20/08/2020 00:16		0	0	0	0	0	0	0	0	0	0	0	0	0	0
942	2	3	12	2d 07:17:33.16000	0d 04:11:47.49000	0.00679685	0.0258136	0.00161959	3.1666	D	5	20/08/2020 00:16		0	0	0	0	0	0	0	0	0	0	0	0	0	0
943	2	3	12	2d 07:17:37.62000	0d 04:11:51.95000	0.00679886	0.0258199	0.00161952	3.1563	D	5	20/08/2020 00:16		0	0	0	0	0	0	0	0	0	0	0	0	0	0
944	2	3	12	2d 07:17:41.75000	0d 04:11:56.08000	0.00680072	0.0258258	0.00161982	3.1461	D	5	20/08/2020 00:16		0	0	0	0	0	0	0	0	0	0	0	0	0	0
945	2	3	12	2d 07:17:45.84000	0d 04:12:00.17000	0.00680256	0.0258316	0.00161959	3.1357	D	5	20/08/2020 00:16		0	0	0	0	0	0	0	0	0	0	0	0	0	0
946	2	3	12	2d 07:17:49.83000	0d 04:12:04.16000	0.00680435	0.0258372	0.00161967	3.1257	D	5	20/08/2020 00:16		0	0	0	0	0	0	0	0	0	0	0	0	0	0
947	2	3	12	2d 07:17:53.70000	0d 04:12:08.03000	0.0068061	0.0258426	0.00161982	3.1154	D	5	20/08/2020 00:16		0	0	0	0	0	0	0	0	0	0	0	0	0	0
948	2	3	12	2d 07:17:57.52000	0d 04:12:11.85000	0.00680781	0.0258479	0.00161967	3.1052	D	5	20/08/2020 00:16		0	0	0	0	0	0	0	0	0	0	0	0	0	0
949	2	3	12	2d 07:18:01.24000	0d 04:12:15.57000	0.00680949	0.0258531	0.00161967	3.0948	D	5	20/08/2020 00:16		0	0	0	0	0	0	0	0	0	0	0	0	0	0
950	2	3	12	2d 07:18:04.82000	0d 04:12:19.15000	0.0068111	0.0258581	0.00161967	3.0845	D	5	20/08/2020 00:16		0	0	0	0	0	0	0	0	0	0	0	0	0	0
951	2	3	12	2d 07:18:08.31000	0d 04:12:22.64000	0.00681267	0.0258629	0.00161975	3.0742	D	5	20/08/2020 00:16		0	0	0	0	0	0	0	0	0	0	0	0	0	0
952	2	3	12	2d 07:18:11.66000	0d 04:12:25.99000	0.00681418	0.0258676	0.00161952	3.064	D	5	20/08/2020 00:17		0	0	0	0	0	0	0	0	0	0	0	0	0	0
953	2	3	12	2d 07:18:14.88000	0d 04:12:29.21000	0.00681562	0.025872	0.00161975	3.0538	D	5	20/08/2020 00:17		0	0	0	0	0	0	0	0	0	0	0	0	0	0
954	2	3	12	2d 07:18:17.92000	0d 04:12:32.25000	0.00681699	0.0258762	0.00161967	3.0437	D	5	20/08/2020 00:17		0	0	0	0	0	0	0	0	0	0	0	0	0	0
955	2	3	12	2d 07:18:21.25000	0d 04:12:35.58000	0.00681849	0.0258807	0.00161952	3.0333	D	5	20/08/2020 00:17		0	0	0	0	0	0	0	0	0	0	0	0	0	0
956	2	3	12	2d 07:18:24.30000	0d 04:12:38.63000	0.00681986	0.0258849	0.0016199	3.0228	D	5	20/08/2020 00:17		0	0	0	0	0	0	0	0	0	0	0	0	0	0
957	2	3	12	2d 07:18:27.25000	0d 04:12:41.58000	0.00682119	0.0258889	0.00161959	3.0126	D	5	20/08/2020 00:17		0	0	0	0	0	0	0	0	0	0	0	0	0	0
958	2	3	12	2d 07:18:30.05000	0d 04:12:44.38000	0.00682245	0.0258927	0.00161952	3.0021	D	5	20/08/2020 00:17		0	0	0	0	0	0	0	0	0	0	0	0	0	0
959	2	3	12	2d 07:18:32.90000	0d 04:12:47.23000	0.00682373	0.0258965	0.00161967	2.9918	D	5	20/08/2020 00:17		0	0	0	0	0	0	0	0	0	0	0	0	0	0
960	2	3	12	2d 07:18:35.64000	0d 04:12:49.97000	0.00682496	0.0259002	0.00161944	2.9815	D	5	20/08/2020 00:17		0	0	0	0	0	0	0	0	0	0	0	0	0	0
961	2	3	12	2d 07:18:38.40000	0d 04:12:52.73000	0.00682621	0.0259039	0.00161959	2.9711	D	5	20/08/2020 00:17		0	0	0	0	0	0	0	0	0	0	0	0	0	0
962	2	3	12	2d 07:18:41.08000	0d 04:12:55.41000	0.00682741	0.0259075	0.00161944	2.9609	D	5	20/08/2020 00:17		0	0	0	0	0	0	0	0	0	0	0	0	0	0
963	2	3	12	2d 07:18:43.69000	0d 04:12:58.02000	0.00682859	0.0259109	0.00161975	2.9505	D	5	20/08/2020 00:17		0	0	0	0	0	0	0	0	0	0	0	0	0	0
964	2	3	12	2d 07:18:46.28000	0d 04:13:00.61000	0.00682975	0.0259144	0.00161967	2.9401	D	5	20/08/2020 00:17		0	0	0	0	0	0	0	0	0	0	0	0	0	0
965	2	3	12	2d 07:18:48.81000	0d 04:13:03.14000	0.00683089	0.0259177	0.00161975	2.9299	D	5	20/08/2020 00:17		0	0	0	0	0	0	0	0	0	0	0	0	0	0
966	2	3	12	2d 07:18:51.22000	0d 04:13:05.55000	0.00683197	0.0259209	0.00161975	2.9194	D	5	20/08/2020 00:17		0	0	0	0	0	0	0	0	0	0	0	0	0	0
967	2	3	12	2d 07:18:53.67000	0d 04:13:08.00000	0.00683308	0.0259241	0.00161967	2.909	D	5	20/08/2020 00:17		0	0	0	0	0	0	0	0	0	0	0	0	0	0
968	2	3	12	2d 07:18:56.04000	0d 04:13:10.37000	0.00683414	0.0259272	0.00161944	2.8988	D	5	20/08/2020 00:17		0	0	0	0	0	0	0	0	0	0	0	0	0	0
969	2	3	12	2d 07:18:58.33000	0d 04:13:12.66000	0.00683517	0.0259302	0.00161967	2.8882	D	5	20/08/2020 00:17		0	0	0	0	0	0	0	0	0	0	0	0	0	0
970	2	3	12	2d 07:19:00.67000	0d 04:13:15.00000	0.00683623	0.0259332	0.00161959	2.8777	D	5	20/08/2020 00:17		0	0	0	0	0	0	0	0	0	0	0	0	0	0
971	2	3	12	2d 07:19:02.92000	0d 04:13:17.25000	0.00683724	0.0259361	0.00161944	2.8673	D	5	20/08/2020 00:17		0	0	0	0	0	0	0	0	0	0	0	0	0	0
972	2	3	12	2d 07:19:05.12000	0d 04:13:19.45000	0.00683823	0.025939	0.00161975	2.8568	D	5	20/08/2020 00:17		0	0	0	0	0	0	0	0	0	0	0	0	0	0
973	2	3	12	2d 07:19:07.32000	0d 04:13:21.65000	0.00683922	0.0259418	0.00161975	2.8463	D	5	20/08/2020 00:17		0	0	0	0	0	0	0	0	0	0	0	0	0	0
974	2	3	12	2d 07:19:09.48000	0d 04:13:23.81000	0.00684019	0.0259445	0.00161944	2.8359	D	5	20/08/2020 00:17		0	0	0	0	0	0	0	0	0	0	0	0	0	0
975	2	3	12	2d 07:19:11.59000	0d 04:13:25.92000	0.00684114	0.0259472	0.00161975	2.8255	D	5	20/08/2020 00:18		0	0	0	0	0	0	0	0	0	0	0	0	0	0
976	2	3	12	2d 07:19:13.61000	0d 04:13:27.94000	0.00684205	0.0259498	0.00161952	2.8148	D	5	20/08/2020 00:18		0	0	0	0	0	0	0	0	0	0	0	0	0	0
977	2	3	12	2d 07:19:15.59000	0d 04:13:29.92000	0.00684294	0.0259523	0.00161959	2.8045	D	5	20/08/2020 00:18		0	0	0	0	0	0	0	0	0	0	0	0	0	0
978	2	3	12	2d 07:19:17.57000	0d 04:13:31.90000	0.00684383	0.0259548	0.00161982	2.7939	D	5	20/08/2020 00:18		0	0	0	0	0	0	0	0	0	0	0	0	0	0
979	2	3	12	2d 07:19:19.56000	0d 04:13:33.89000	0.00684472	0.0259573	0.00161975	2.7834	D	5	20/08/2020 00:18		0	0	0	0	0	0	0	0	0	0	0	0	0	0
980	2	3	12	2d 07:19:21.52000	0d 04:13:35.85000	0.00684561	0.0259597	0.00161997	2.7729	D	5	20/08/2020 00:18		0	0	0	0	0	0	0	0	0	0	0	0	0	0
981	2	3	12	2d 07:19:23.44000	0d 04:13:37.77000	0.00684647	0.0259621	0.00161944	2.7626	D	5	20/08/2020 00:18		0	0	0	0	0	0	0	0	0	0	0	0	0	0
982	2	3	12	2d 07:19:25.29000	0d 04:13:39.62000	0.0068473	0.0259644	0.00161982	2.7523	D	5	20/08/2020 00:18		0	0	0	0	0	0	0	0	0	0	0	0	0	0
983	2	3	12	2d 07:19:27.11000	0d 04:13:41.44000	0.00684812	0.0259667	0.00161967	2.7417	D	5	20/08/2020 00:18		0	0	0	0	0	0	0	0	0	0	0	0	0	0
984	2	3	12	2d 07:19:28.93000	0d 04:13:43.26000	0.00684894	0.0259689	0.00161975	2.7314	D	5	20/08/2020 00:18		0	0	0	0	0	0	0	0	0	0	0	0	0	0
985	2	3	12	2d 07:19:30.74000	0d 04:13:45.07000	0.00684975	0.0259711	0.00161952	2.7208	D	5	20/08/2020 00:18		0	0	0	0	0	0	0	0	0	0	0	0	0	0
986	2	3	12	2d 07:19:32.51000	0d 04:13:46.84000	0.00685055	0.0259733	0.00161952	2.7105	D	5	20/08/2020 00:18		0	0	0	0	0	0	0	0	0	0	0	0	0	0
987	2	3	12	2d 07:19:34.22000	0d 04:13:48.55000	0.00685132	0.0259754	0.00161967	2.7004	D	5	20/08/2020 00:18		0	0	0	0	0	0	0	0	0	0	0	0	0	0
988	2	3	12	2d 07:19:35.93000	0d 04:13:50.26000	0.00685209	0.0259774	0.00161967	2.69	D	5	20/08/2020 00:18		0	0	0	0	0	0	0	0	0	0	0	0	0	0
989	2	3	12	2d 07:19:37.65000	0d 04:13:51.98000	0.00685286	0.0259795	0.00161982	2.6795	D	5	20/08/2020 00:18		0	0	0	0	0	0	0	0	0	0	0	0	0	0
990	2	3	12	2d 07:19:39.35000	0d 04:13:53.68000	0.00685363	0.0259816	0.00161982	2.669	D	5	20/08/2020 00:18		0	0	0	0	0	0	0	0	0	0	0	0	0	0
991	2	3	12	2d 07:19:41.00000	0d 04:13:55.33000	0.00685437	0.0259835	0.00161959	2.6583	D	5	20/08/2020 00:18		0	0	0	0	0	0	0	0	0	0	0	0	0	0
992	2	3	12	2d 07:19:42.67000	0d 04:13:57.00000	0.00685512	0.0259855	0.00161952	2.6479	D	5	20/08/2020 00:18		0	0	0	0	0	0	0	0	0	0	0	0	0	0
993	2	3	12	2d 07:19:44.29000	0d 04:13:58.62000	0.00685585	0.0259875	0.00161967	2.6374	D	5	20/08/2020 00:18		0	0	0	0	0	0	0	0	0	0	0	0	0	0
994	2	3	12	2d 07:19:45.94000	0d 04:14:00.27000	0.00685659	0.0259894	0.00161967	2.6268	D	5	20/08/2020 00:18		0	0	0	0	0	0	0	0	0	0	0	0	0	0
995	2	3	12	2d 07:19:47.57000	0d 04:14:01.90000	0.00685733	0.0259913	0.00161952	2.6162	D	5	20/08/2020 00:18		0	0	0	0	0	0	0	0	0	0	0	0	0	0
996	2	3	12	2d 07:19:49.20000	0d 04:14:03.53000	0.00685806	0.0259933	0.00161975	2.6055	D	5	20/08/2020 00:18		0	0	0	0	0	0	0	0	0	0	0	0	0	0
997	2	3	12	2d 07:19:50.81000	0d 04:14:05.14000	0.00685878	0.0259951	0.00161982	2.5948	D	5	20/08/2020 00:18		0	0	0	0	0	0	0	0	0	0	0	0	0	0
998	2	3	12	2d 07:19:52.36000	0d 04:14:06.69000	0.00685948	0.0259969	0.00161959	2.5841	D	5	20/08/2020 00:18		0	0	0	0	0	0	0	0	0	0	0	0	0	0
999	2	3	12	2d 07:19:53.92000	0d 04:14:08.25000	0.00686018	0.0259988	0.00161982	2.5734	D	5	20/08/2020 00:18		0	0	0	0	0	0	0	0	0	0	0	0	0	0
1000	2	3	12	2d 07:19:55.46000	0d 04:14:09.79000	0.00686088	0.0260005	0.00161967	2.5628	D	5	20/08/2020 00:18		0	0	0	0	0	0	0	0	0	0	0	0	0	0
1001	2	3	12	2d 07:19:57.00000	0d 04:14:11.33000	0.00686157	0.0260023	0.00161959	2.5524	D	5	20/08/2020 00:18		0	0	0	0	0	0	0	0	0	0	0	0	0	0
1002	2	3	12	2d 07:19:58.49000	0d 04:14:12.82000	0.00686224	0.026004	0.00161967	2.5417	D	5	20/08/2020 00:18		0	0	0	0	0	0	0	0	0	0	0	0	0	0
1003	2	3	12	2d 07:20:00.01000	0d 04:14:14.34000	0.00686292	0.0260057	0.00161975	2.5312	D	5	20/08/2020 00:18		0	0	0	0	0	0	0	0	0	0	0	0	0	0
1004	2	3	12	2d 07:20:01.51000	0d 04:14:15.84000	0.0068636	0.0260074	0.00161952	2.5205	D	5	20/08/2020 00:18		0	0	0	0	0	0	0	0	0	0	0	0	0	0
1005	2	3	12	2d 07:20:03.01000	0d 04:14:17.34000	0.00686427	0.0260091	0.00161952	2.5098	D	5	20/08/2020 00:18		0	0	0	0	0	0	0	0	0	0	0	0	0	0
1006	2	3	12	2d 07:20:04.40000	0d 04:14:18.73000	0.0068649	0.0260107	0.00161967	2.5	D	133	20/08/2020 00:18		0	0	0	0	0	0	0	0	0	0	0	0	0	0
1007	2	3	13	2d 07:20:04.41000	0d 00:00:00.01000	0	0	0	2.5267	R	0	20/08/2020 00:18		0	0	0	0	0	0	0	0	0	0	0	0	0	0
1008	2	3	13	2d 07:20:06.41000	0d 00:00:02.01000	0	0	0	2.7332	R	1	20/08/2020 00:18		0	0	0	0	0	0	0	0	0	0	0	0	0	0
1009	2	3	13	2d 07:20:08.41000	0d 00:00:04.01000	0	0	0	2.8531	R	1	20/08/2020 00:18		0	0	0	0	0	0	0	0	0	0	0	0	0	0
1010	2	3	13	2d 07:20:10.41000	0d 00:00:06.01000	0	0	0	2.9479	R	1	20/08/2020 00:18		0	0	0	0	0	0	0	0	0	0	0	0	0	0
1011	2	3	13	2d 07:20:12.41000	0d 00:00:08.01000	0	0	0	3.0278	R	1	20/08/2020 00:19		0	0	0	0	0	0	0	0	0	0	0	0	0	0
1012	2	3	13	2d 07:20:14.40000	0d 00:00:10.00000	0	0	0	3.0962	R	129	20/08/2020 00:19		0	0	0	0	0	0	0	0	0	0	0	0	0	0
1013	3	4	9	2d 07:20:14.43000	0d 00:00:00.03000	0.00000001	0.00000004	0.00161723	3.1461	C	0	20/08/2020 00:19		0	0	0	0	0	0	0	0	0	0	0	0	0	0
1014	3	4	9	2d 07:20:14.59000	0d 00:00:00.19000	0.00000009	0.00000027	0.00161959	3.1728	C	5	20/08/2020 00:19		0	0	0	0	0	0	0	0	0	0	0	0	0	0
1015	3	4	9	2d 07:20:14.75000	0d 00:00:00.35000	0.00000016	0.0000005	0.00161952	3.194	C	5	20/08/2020 00:19		0	0	0	0	0	0	0	0	0	0	0	0	0	0
1016	3	4	9	2d 07:20:14.92000	0d 00:00:00.52000	0.00000023	0.00000074	0.00161967	3.2134	C	5	20/08/2020 00:19		0	0	0	0	0	0	0	0	0	0	0	0	0	0
1017	3	4	9	2d 07:20:15.10000	0d 00:00:00.70000	0.00000031	0.00000101	0.00161944	3.2314	C	5	20/08/2020 00:19		0	0	0	0	0	0	0	0	0	0	0	0	0	0
1018	3	4	9	2d 07:20:15.29000	0d 00:00:00.89000	0.0000004	0.00000128	0.00161982	3.2493	C	5	20/08/2020 00:19		0	0	0	0	0	0	0	0	0	0	0	0	0	0
1019	3	4	9	2d 07:20:15.49000	0d 00:00:01.09000	0.00000049	0.00000158	0.00161975	3.2662	C	5	20/08/2020 00:19		0	0	0	0	0	0	0	0	0	0	0	0	0	0
1020	3	4	9	2d 07:20:15.69000	0d 00:00:01.29000	0.00000058	0.00000187	0.00161967	3.2825	C	5	20/08/2020 00:19		0	0	0	0	0	0	0	0	0	0	0	0	0	0
1021	3	4	9	2d 07:20:15.90000	0d 00:00:01.50000	0.00000067	0.00000218	0.00161982	3.2988	C	5	20/08/2020 00:19		0	0	0	0	0	0	0	0	0	0	0	0	0	0
1022	3	4	9	2d 07:20:16.12000	0d 00:00:01.72000	0.00000077	0.00000251	0.00161975	3.3153	C	5	20/08/2020 00:19		0	0	0	0	0	0	0	0	0	0	0	0	0	0
1023	3	4	9	2d 07:20:16.34000	0d 00:00:01.94000	0.00000087	0.00000284	0.00161967	3.3309	C	5	20/08/2020 00:19		0	0	0	0	0	0	0	0	0	0	0	0	0	0
1024	3	4	9	2d 07:20:16.57000	0d 00:00:02.17000	0.00000098	0.00000318	0.00161975	3.3465	C	5	20/08/2020 00:19		0	0	0	0	0	0	0	0	0	0	0	0	0	0
1025	3	4	9	2d 07:20:16.81000	0d 00:00:02.41000	0.00000108	0.00000355	0.00161967	3.362	C	5	20/08/2020 00:19		0	0	0	0	0	0	0	0	0	0	0	0	0	0
1026	3	4	9	2d 07:20:17.05000	0d 00:00:02.65000	0.00000119	0.00000391	0.00161967	3.377	C	5	20/08/2020 00:19		0	0	0	0	0	0	0	0	0	0	0	0	0	0
1027	3	4	9	2d 07:20:17.30000	0d 00:00:02.90000	0.0000013	0.00000429	0.00161959	3.3918	C	5	20/08/2020 00:19		0	0	0	0	0	0	0	0	0	0	0	0	0	0
1028	3	4	9	2d 07:20:17.56000	0d 00:00:03.16000	0.00000142	0.00000469	0.00161967	3.4066	C	5	20/08/2020 00:19		0	0	0	0	0	0	0	0	0	0	0	0	0	0
1029	3	4	9	2d 07:20:17.83000	0d 00:00:03.43000	0.00000154	0.0000051	0.00161975	3.4211	C	5	20/08/2020 00:19		0	0	0	0	0	0	0	0	0	0	0	0	0	0
1030	3	4	9	2d 07:20:18.11000	0d 00:00:03.71000	0.00000167	0.00000554	0.00161952	3.4351	C	5	20/08/2020 00:19		0	0	0	0	0	0	0	0	0	0	0	0	0	0
1031	3	4	9	2d 07:20:18.40000	0d 00:00:04.00000	0.0000018	0.00000599	0.00161944	3.4491	C	5	20/08/2020 00:19		0	0	0	0	0	0	0	0	0	0	0	0	0	0
1032	3	4	9	2d 07:20:18.70000	0d 00:00:04.30000	0.00000193	0.00000645	0.00161959	3.463	C	5	20/08/2020 00:19		0	0	0	0	0	0	0	0	0	0	0	0	0	0
1033	3	4	9	2d 07:20:19.01000	0d 00:00:04.61000	0.00000207	0.00000694	0.00161959	3.4765	C	5	20/08/2020 00:19		0	0	0	0	0	0	0	0	0	0	0	0	0	0
1034	3	4	9	2d 07:20:19.34000	0d 00:00:04.94000	0.00000222	0.00000745	0.00161959	3.4897	C	5	20/08/2020 00:19		0	0	0	0	0	0	0	0	0	0	0	0	0	0
1035	3	4	9	2d 07:20:19.69000	0d 00:00:05.29000	0.00000238	0.000008	0.00161967	3.5027	C	5	20/08/2020 00:19		0	0	0	0	0	0	0	0	0	0	0	0	0	0
1036	3	4	9	2d 07:20:20.06000	0d 00:00:05.66000	0.00000255	0.00000859	0.00161982	3.5155	C	5	20/08/2020 00:19		0	0	0	0	0	0	0	0	0	0	0	0	0	0
1037	3	4	9	2d 07:20:20.46000	0d 00:00:06.06000	0.00000273	0.00000922	0.00161967	3.528	C	5	20/08/2020 00:19		0	0	0	0	0	0	0	0	0	0	0	0	0	0
1038	3	4	9	2d 07:20:20.90000	0d 00:00:06.50000	0.00000292	0.00000992	0.00161959	3.5404	C	5	20/08/2020 00:19		0	0	0	0	0	0	0	0	0	0	0	0	0	0
1039	3	4	9	2d 07:20:21.39000	0d 00:00:06.99000	0.00000314	0.0000107	0.00161952	3.5525	C	5	20/08/2020 00:19		0	0	0	0	0	0	0	0	0	0	0	0	0	0
1040	3	4	9	2d 07:20:21.95000	0d 00:00:07.55000	0.0000034	0.0000116	0.00161959	3.564	C	5	20/08/2020 00:19		0	0	0	0	0	0	0	0	0	0	0	0	0	0
1041	3	4	9	2d 07:20:22.61000	0d 00:00:08.21000	0.00000369	0.00001266	0.00161975	3.575	C	5	20/08/2020 00:19		0	0	0	0	0	0	0	0	0	0	0	0	0	0
1042	3	4	9	2d 07:20:23.42000	0d 00:00:09.02000	0.00000406	0.00001397	0.00161967	3.5863	C	5	20/08/2020 00:19		0	0	0	0	0	0	0	0	0	0	0	0	0	0
1043	3	4	9	2d 07:20:24.47000	0d 00:00:10.07000	0.00000453	0.00001566	0.00161967	3.597	C	5	20/08/2020 00:19		0	0	0	0	0	0	0	0	0	0	0	0	0	0
1044	3	4	9	2d 07:20:25.89000	0d 00:00:11.49000	0.00000517	0.00001796	0.0016199	3.6075	C	5	20/08/2020 00:19		0	0	0	0	0	0	0	0	0	0	0	0	0	0
1045	3	4	9	2d 07:20:27.93000	0d 00:00:13.53000	0.00000609	0.00002128	0.00161959	3.6182	C	5	20/08/2020 00:19		0	0	0	0	0	0	0	0	0	0	0	0	0	0
1046	3	4	9	2d 07:20:31.27000	0d 00:00:16.87000	0.00000759	0.00002673	0.00161952	3.6284	C	5	20/08/2020 00:19		0	0	0	0	0	0	0	0	0	0	0	0	0	0
1047	3	4	9	2d 07:20:36.69000	0d 00:00:22.29000	0.00001003	0.00003559	0.00161975	3.6387	C	5	20/08/2020 00:19		0	0	0	0	0	0	0	0	0	0	0	0	0	0
1048	3	4	9	2d 07:20:46.35000	0d 00:00:31.95000	0.00001437	0.00005143	0.00161975	3.6487	C	5	20/08/2020 00:19		0	0	0	0	0	0	0	0	0	0	0	0	0	0
1049	3	4	9	2d 07:21:05.97000	0d 00:00:51.57000	0.0000232	0.00008369	0.00161967	3.659	C	5	20/08/2020 00:19		0	0	0	0	0	0	0	0	0	0	0	0	0	0
1050	3	4	9	2d 07:21:56.03000	0d 00:01:41.63000	0.00004572	0.00016622	0.00161952	3.669	C	5	20/08/2020 00:20		0	0	0	0	0	0	0	0	0	0	0	0	0	0
1051	3	4	9	2d 07:24:11.38000	0d 00:03:56.98000	0.00010662	0.00038999	0.00161959	3.6791	C	5	20/08/2020 00:23		0	0	0	0	0	0	0	0	0	0	0	0	0	0
1052	3	4	9	2d 07:29:11.38000	0d 00:08:56.98000	0.00024159	0.00088727	0.00161944	3.6881	C	1	20/08/2020 00:28		0	0	0	0	0	0	0	0	0	0	0	0	0	0
1053	3	4	9	2d 07:34:11.38000	0d 00:13:56.98000	0.00037656	0.00138544	0.00161952	3.6933	C	1	20/08/2020 00:33		0	0	0	0	0	0	0	0	0	0	0	0	0	0
1054	3	4	9	2d 07:39:11.38000	0d 00:18:56.98000	0.00051153	0.00188419	0.00161959	3.6973	C	1	20/08/2020 00:38		0	0	0	0	0	0	0	0	0	0	0	0	0	0
1055	3	4	9	2d 07:44:11.38000	0d 00:23:56.98000	0.0006465	0.00238347	0.00161952	3.7011	C	1	20/08/2020 00:43		0	0	0	0	0	0	0	0	0	0	0	0	0	0
1056	3	4	9	2d 07:49:11.38000	0d 00:28:56.98000	0.00078147	0.00288327	0.00161959	3.7049	C	1	20/08/2020 00:48		0	0	0	0	0	0	0	0	0	0	0	0	0	0
1057	3	4	9	2d 07:54:11.38000	0d 00:33:56.98000	0.00091644	0.0033836	0.00161952	3.709	C	1	20/08/2020 00:53		0	0	0	0	0	0	0	0	0	0	0	0	0	0
1058	3	4	9	2d 07:59:11.38000	0d 00:38:56.98000	0.00105141	0.00388449	0.00161967	3.7133	C	1	20/08/2020 00:58		0	0	0	0	0	0	0	0	0	0	0	0	0	0
1059	3	4	9	2d 08:04:11.38000	0d 00:43:56.98000	0.00118638	0.00438598	0.00161944	3.7179	C	1	20/08/2020 01:03		0	0	0	0	0	0	0	0	0	0	0	0	0	0
1060	3	4	9	2d 08:09:11.38000	0d 00:48:56.98000	0.00132135	0.00488811	0.00161959	3.7227	C	1	20/08/2020 01:08		0	0	0	0	0	0	0	0	0	0	0	0	0	0
1061	3	4	9	2d 08:14:11.38000	0d 00:53:56.98000	0.00145632	0.0053909	0.00161952	3.7273	C	1	20/08/2020 01:13		0	0	0	0	0	0	0	0	0	0	0	0	0	0
1062	3	4	9	2d 08:19:11.38000	0d 00:58:56.98000	0.00159129	0.00589436	0.00161959	3.7327	C	1	20/08/2020 01:18		0	0	0	0	0	0	0	0	0	0	0	0	0	0
1063	3	4	9	2d 08:24:11.38000	0d 01:03:56.98000	0.00172626	0.00639851	0.00161967	3.7378	C	1	20/08/2020 01:23		0	0	0	0	0	0	0	0	0	0	0	0	0	0
1064	3	4	9	2d 08:29:11.38000	0d 01:08:56.98000	0.00186123	0.00690335	0.00161967	3.7432	C	1	20/08/2020 01:28		0	0	0	0	0	0	0	0	0	0	0	0	0	0
1065	3	4	9	2d 08:34:11.38000	0d 01:13:56.98000	0.0019962	0.0074089	0.00161975	3.7479	C	1	20/08/2020 01:33		0	0	0	0	0	0	0	0	0	0	0	0	0	0
1066	3	4	9	2d 08:39:11.38000	0d 01:18:56.98000	0.00213117	0.00791514	0.00161959	3.7533	C	1	20/08/2020 01:38		0	0	0	0	0	0	0	0	0	0	0	0	0	0
1067	3	4	9	2d 08:44:11.38000	0d 01:23:56.98000	0.00226614	0.00842208	0.00161967	3.7584	C	1	20/08/2020 01:43		0	0	0	0	0	0	0	0	0	0	0	0	0	0
1068	3	4	9	2d 08:49:11.38000	0d 01:28:56.98000	0.00240111	0.00892971	0.00161952	3.7633	C	1	20/08/2020 01:48		0	0	0	0	0	0	0	0	0	0	0	0	0	0
1069	3	4	9	2d 08:54:11.38000	0d 01:33:56.98000	0.00253608	0.00943802	0.00161967	3.7688	C	1	20/08/2020 01:53		0	0	0	0	0	0	0	0	0	0	0	0	0	0
1070	3	4	9	2d 08:59:11.38000	0d 01:38:56.98000	0.00267105	0.00994703	0.00161959	3.7739	C	1	20/08/2020 01:58		0	0	0	0	0	0	0	0	0	0	0	0	0	0
1071	3	4	9	2d 09:04:11.38000	0d 01:43:56.98000	0.00280602	0.0104567	0.00161975	3.779	C	1	20/08/2020 02:03		0	0	0	0	0	0	0	0	0	0	0	0	0	0
1072	3	4	9	2d 09:09:11.38000	0d 01:48:56.98000	0.00294099	0.0109672	0.00161967	3.7844	C	1	20/08/2020 02:08		0	0	0	0	0	0	0	0	0	0	0	0	0	0
1073	3	4	9	2d 09:14:11.38000	0d 01:53:56.98000	0.00307595	0.0114784	0.00161959	3.7903	C	1	20/08/2020 02:13		0	0	0	0	0	0	0	0	0	0	0	0	0	0
1074	3	4	9	2d 09:19:11.38000	0d 01:58:56.98000	0.00321092	0.0119904	0.00161952	3.7966	C	1	20/08/2020 02:18		0	0	0	0	0	0	0	0	0	0	0	0	0	0
1075	3	4	9	2d 09:24:11.38000	0d 02:03:56.98000	0.00334589	0.0125032	0.00161982	3.803	C	1	20/08/2020 02:23		0	0	0	0	0	0	0	0	0	0	0	0	0	0
1076	3	4	9	2d 09:29:11.38000	0d 02:08:56.98000	0.00348086	0.013017	0.00161959	3.8099	C	1	20/08/2020 02:28		0	0	0	0	0	0	0	0	0	0	0	0	0	0
1077	3	4	9	2d 09:34:11.38000	0d 02:13:56.98000	0.00361583	0.0135317	0.00161952	3.8178	C	1	20/08/2020 02:33		0	0	0	0	0	0	0	0	0	0	0	0	0	0
1078	3	4	9	2d 09:39:11.38000	0d 02:18:56.98000	0.0037508	0.0140476	0.00161959	3.8262	C	1	20/08/2020 02:38		0	0	0	0	0	0	0	0	0	0	0	0	0	0
1079	3	4	9	2d 09:44:11.38000	0d 02:23:56.98000	0.00388577	0.0145646	0.00161975	3.8355	C	1	20/08/2020 02:43		0	0	0	0	0	0	0	0	0	0	0	0	0	0
1080	3	4	9	2d 09:49:09.68000	0d 02:28:55.28000	0.00401998	0.01508	0.00161959	3.8456	C	5	20/08/2020 02:47		0	0	0	0	0	0	0	0	0	0	0	0	0	0
1081	3	4	9	2d 09:53:33.89000	0d 02:33:19.49000	0.00413885	0.0155377	0.00161982	3.8556	C	5	20/08/2020 02:52		0	0	0	0	0	0	0	0	0	0	0	0	0	0
1082	3	4	9	2d 09:57:43.33000	0d 02:37:28.93000	0.00425107	0.015971	0.00161959	3.8659	C	5	20/08/2020 02:56		0	0	0	0	0	0	0	0	0	0	0	0	0	0
1083	3	4	9	2d 10:01:39.99000	0d 02:41:25.59000	0.00435754	0.0163831	0.00161967	3.8759	C	5	20/08/2020 03:00		0	0	0	0	0	0	0	0	0	0	0	0	0	0
1084	3	4	9	2d 10:05:16.78000	0d 02:45:02.38000	0.00445508	0.0167616	0.00161959	3.886	C	5	20/08/2020 03:04		0	0	0	0	0	0	0	0	0	0	0	0	0	0
1085	3	4	9	2d 10:08:48.02000	0d 02:48:33.62000	0.00455011	0.0171314	0.00161967	3.8961	C	5	20/08/2020 03:07		0	0	0	0	0	0	0	0	0	0	0	0	0	0
1086	3	4	9	2d 10:12:09.72000	0d 02:51:55.32000	0.00464086	0.0174854	0.00161959	3.9062	C	5	20/08/2020 03:10		0	0	0	0	0	0	0	0	0	0	0	0	0	0
1087	3	4	9	2d 10:15:25.60000	0d 02:55:11.20000	0.00472899	0.0178301	0.00161936	3.9162	C	5	20/08/2020 03:14		0	0	0	0	0	0	0	0	0	0	0	0	0	0
1088	3	4	9	2d 10:18:35.16000	0d 02:58:20.76000	0.00481427	0.0181645	0.00161975	3.9263	C	5	20/08/2020 03:17		0	0	0	0	0	0	0	0	0	0	0	0	0	0
1089	3	4	9	2d 10:21:41.25000	0d 03:01:26.85000	0.00489799	0.0184936	0.00161959	3.9364	C	5	20/08/2020 03:20		0	0	0	0	0	0	0	0	0	0	0	0	0	0
1090	3	4	9	2d 10:24:41.42000	0d 03:04:27.02000	0.00497905	0.0188131	0.00161975	3.9464	C	5	20/08/2020 03:23		0	0	0	0	0	0	0	0	0	0	0	0	0	0
1091	3	4	9	2d 10:27:42.01000	0d 03:07:27.61000	0.0050603	0.0191342	0.00161967	3.9567	C	5	20/08/2020 03:26		0	0	0	0	0	0	0	0	0	0	0	0	0	0
1092	3	4	9	2d 10:30:40.88000	0d 03:10:26.48000	0.00514077	0.019453	0.00161975	3.9667	C	5	20/08/2020 03:29		0	0	0	0	0	0	0	0	0	0	0	0	0	0
1093	3	4	9	2d 10:33:35.71000	0d 03:13:21.31000	0.00521943	0.0197654	0.00161975	3.9768	C	5	20/08/2020 03:32		0	0	0	0	0	0	0	0	0	0	0	0	0	0
1094	3	4	9	2d 10:36:28.59000	0d 03:16:14.19000	0.0052972	0.0200751	0.00161967	3.987	C	5	20/08/2020 03:35		0	0	0	0	0	0	0	0	0	0	0	0	0	0
1095	3	4	9	2d 10:39:22.40000	0d 03:19:08.00000	0.0053754	0.0203872	0.0016199	3.9971	C	5	20/08/2020 03:38		0	0	0	0	0	0	0	0	0	0	0	0	0	0
1096	3	4	9	2d 10:42:13.29000	0d 03:21:58.89000	0.00545228	0.0206949	0.00161944	4.0073	C	5	20/08/2020 03:41		0	0	0	0	0	0	0	0	0	0	0	0	0	0
1097	3	4	9	2d 10:45:05.41000	0d 03:24:51.01000	0.00552972	0.0210056	0.00161982	4.0175	C	5	20/08/2020 03:43		0	0	0	0	0	0	0	0	0	0	0	0	0	0
1098	3	4	9	2d 10:47:55.80000	0d 03:27:41.40000	0.00560638	0.021314	0.00161952	4.0279	C	5	20/08/2020 03:46		0	0	0	0	0	0	0	0	0	0	0	0	0	0
1099	3	4	9	2d 10:50:46.43000	0d 03:30:32.03000	0.00568315	0.0216236	0.00161944	4.038	C	5	20/08/2020 03:49		0	0	0	0	0	0	0	0	0	0	0	0	0	0
1100	3	4	9	2d 10:53:27.77000	0d 03:33:13.37000	0.00575573	0.021917	0.00161959	4.0481	C	5	20/08/2020 03:52		0	0	0	0	0	0	0	0	0	0	0	0	0	0
1101	3	4	9	2d 10:56:11.02000	0d 03:35:56.62000	0.00582918	0.0222147	0.00161944	4.0583	C	5	20/08/2020 03:55		0	0	0	0	0	0	0	0	0	0	0	0	0	0
1102	3	4	9	2d 10:58:53.04000	0d 03:38:38.64000	0.00590207	0.0225109	0.0016199	4.0684	C	5	20/08/2020 03:57		0	0	0	0	0	0	0	0	0	0	0	0	0	0
1103	3	4	9	2d 11:01:31.54000	0d 03:41:17.14000	0.00597338	0.0228014	0.00161967	4.0784	C	5	20/08/2020 04:00		0	0	0	0	0	0	0	0	0	0	0	0	0	0
1104	3	4	9	2d 11:04:08.03000	0d 03:43:53.63000	0.00604379	0.0230888	0.00161936	4.0887	C	5	20/08/2020 04:02		0	0	0	0	0	0	0	0	0	0	0	0	0	0
1105	3	4	9	2d 11:06:46.75000	0d 03:46:32.35000	0.00611519	0.0233812	0.00161967	4.0989	C	5	20/08/2020 04:05		0	0	0	0	0	0	0	0	0	0	0	0	0	0
1106	3	4	9	2d 11:09:20.32000	0d 03:49:05.92000	0.00618428	0.0236647	0.00161967	4.1089	C	5	20/08/2020 04:08		0	0	0	0	0	0	0	0	0	0	0	0	0	0
1107	3	4	9	2d 11:11:50.95000	0d 03:51:36.55000	0.00625205	0.0239435	0.00161975	4.119	C	5	20/08/2020 04:10		0	0	0	0	0	0	0	0	0	0	0	0	0	0
1108	3	4	9	2d 11:14:16.74000	0d 03:54:02.34000	0.00631764	0.024214	0.00161952	4.1291	C	5	20/08/2020 04:13		0	0	0	0	0	0	0	0	0	0	0	0	0	0
1109	3	4	9	2d 11:16:42.08000	0d 03:56:27.68000	0.00638303	0.0244843	0.00161967	4.1392	C	5	20/08/2020 04:15		0	0	0	0	0	0	0	0	0	0	0	0	0	0
1110	3	4	9	2d 11:19:07.17000	0d 03:58:52.77000	0.00644831	0.0247548	0.00161967	4.1492	C	5	20/08/2020 04:17		0	0	0	0	0	0	0	0	0	0	0	0	0	0
1111	3	4	9	2d 11:21:32.36000	0d 04:01:17.96000	0.00651363	0.0250262	0.00161952	4.1595	C	5	20/08/2020 04:20		0	0	0	0	0	0	0	0	0	0	0	0	0	0
1112	3	4	9	2d 11:23:56.43000	0d 04:03:42.03000	0.00657845	0.0252961	0.00161959	4.1695	C	5	20/08/2020 04:22		0	0	0	0	0	0	0	0	0	0	0	0	0	0
1113	3	4	9	2d 11:26:16.89000	0d 04:06:02.49000	0.00664164	0.0255599	0.00161952	4.1796	C	5	20/08/2020 04:25		0	0	0	0	0	0	0	0	0	0	0	0	0	0
1114	3	4	9	2d 11:28:34.88000	0d 04:08:20.48000	0.00670372	0.0258197	0.00161959	4.1897	C	5	20/08/2020 04:27		0	0	0	0	0	0	0	0	0	0	0	0	0	0
1115	3	4	9	2d 11:30:53.28000	0d 04:10:38.88000	0.00676599	0.0260809	0.00161975	4.1997	C	5	20/08/2020 04:29		0	0	0	0	0	0	0	0	0	0	0	0	0	0
1116	3	4	9	2d 11:30:55.17000	0d 04:10:40.77000	0.00676684	0.0260845	0.00161975	4.2	C	133	20/08/2020 04:29		0	0	0	0	0	0	0	0	0	0	0	0	0	0
1117	3	4	10	2d 11:30:55.18000	0d 00:00:00.01000	0.00676684	0.0260845	0.00161349	4.1997	C	0	20/08/2020 04:29		0	0	0	0	0	0	0	0	0	0	0	0	0	0
1118	3	4	10	2d 11:31:15.49000	0d 00:00:20.32000	0.00677576	0.026122	0.00151347	4.2005	C	4	20/08/2020 04:30		0	0	0	0	0	0	0	0	0	0	0	0	0	0
1119	3	4	10	2d 11:31:28.82000	0d 00:00:33.65000	0.00678118	0.0261447	0.00141337	4.2004	C	4	20/08/2020 04:30		0	0	0	0	0	0	0	0	0	0	0	0	0	0
1120	3	4	10	2d 11:31:42.24000	0d 00:00:47.07000	0.00678626	0.0261661	0.00131327	4.2004	C	4	20/08/2020 04:30		0	0	0	0	0	0	0	0	0	0	0	0	0	0
1121	3	4	10	2d 11:31:57.64000	0d 00:01:02.47000	0.00679166	0.0261887	0.00121317	4.2002	C	4	20/08/2020 04:30		0	0	0	0	0	0	0	0	0	0	0	0	0	0
1122	3	4	10	2d 11:32:20.13000	0d 00:01:24.96000	0.0067989	0.0262192	0.00111307	4.2	C	4	20/08/2020 04:31		0	0	0	0	0	0	0	0	0	0	0	0	0	0
1123	3	4	10	2d 11:32:47.32000	0d 00:01:52.15000	0.00680693	0.0262529	0.00101297	4.2002	C	4	20/08/2020 04:31		0	0	0	0	0	0	0	0	0	0	0	0	0	0
1124	3	4	10	2d 11:33:17.48000	0d 00:02:22.31000	0.00681499	0.0262867	0.00091287	4.2	C	4	20/08/2020 04:32		0	0	0	0	0	0	0	0	0	0	0	0	0	0
1125	3	4	10	2d 11:33:52.10000	0d 00:02:56.93000	0.00682327	0.0263215	0.00081277	4.2002	C	4	20/08/2020 04:32		0	0	0	0	0	0	0	0	0	0	0	0	0	0
1126	3	4	10	2d 11:34:30.81000	0d 00:03:35.64000	0.00683147	0.0263559	0.00071252	4.2002	C	4	20/08/2020 04:33		0	0	0	0	0	0	0	0	0	0	0	0	0	0
1127	3	4	10	2d 11:35:18.07000	0d 00:04:22.90000	0.00684016	0.0263925	0.00061242	4.2	C	4	20/08/2020 04:34		0	0	0	0	0	0	0	0	0	0	0	0	0	0
1128	3	4	10	2d 11:36:13.09000	0d 00:05:17.92000	0.00684873	0.0264284	0.00051232	4.2	C	4	20/08/2020 04:35		0	0	0	0	0	0	0	0	0	0	0	0	0	0
1129	3	4	10	2d 11:37:23.68000	0d 00:06:28.51000	0.00685774	0.0264663	0.00041222	4.2002	C	4	20/08/2020 04:36		0	0	0	0	0	0	0	0	0	0	0	0	0	0
1130	3	4	10	2d 11:38:53.65000	0d 00:07:58.48000	0.00686674	0.0265041	0.00031212	4.1999	C	4	20/08/2020 04:37		0	0	0	0	0	0	0	0	0	0	0	0	0	0
1131	3	4	10	2d 11:41:12.53000	0d 00:10:17.36000	0.00687672	0.026546	0.0002121	4.1999	C	4	20/08/2020 04:40		0	0	0	0	0	0	0	0	0	0	0	0	0	0
1132	3	4	10	2d 11:42:50.67000	0d 00:11:55.50000	0.00688181	0.0265674	0.0001619	4.2	C	132	20/08/2020 04:41		0	0	0	0	0	0	0	0	0	0	0	0	0	0
1133	3	4	11	2d 11:42:50.68000	0d 00:00:00.01000	0	0	0	4.1991	R	0	20/08/2020 04:41		0	0	0	0	0	0	0	0	0	0	0	0	0	0
1134	3	4	11	2d 11:42:52.68000	0d 00:00:02.01000	0	0	0	4.199	R	1	20/08/2020 04:41		0	0	0	0	0	0	0	0	0	0	0	0	0	0
1135	3	4	11	2d 11:42:54.68000	0d 00:00:04.01000	0	0	0	4.199	R	1	20/08/2020 04:41		0	0	0	0	0	0	0	0	0	0	0	0	0	0
1136	3	4	11	2d 11:42:56.68000	0d 00:00:06.01000	0	0	0	4.1987	R	1	20/08/2020 04:41		0	0	0	0	0	0	0	0	0	0	0	0	0	0
1137	3	4	11	2d 11:42:58.68000	0d 00:00:08.01000	0	0	0	4.1988	R	1	20/08/2020 04:41		0	0	0	0	0	0	0	0	0	0	0	0	0	0
1138	3	4	11	2d 11:43:00.67000	0d 00:00:10.00000	0	0	0	4.1987	R	129	20/08/2020 04:41		0	0	0	0	0	0	0	0	0	0	0	0	0	0
1139	3	4	12	2d 11:43:00.71000	0d 00:00:00.04000	0.00000002	0.00000008	0.00162112	4.1897	D	0	20/08/2020 04:41		0	0	0	0	0	0	0	0	0	0	0	0	0	0
1140	3	4	12	2d 11:43:29.43000	0d 00:00:28.76000	0.00001294	0.00005413	0.00161952	4.1794	D	5	20/08/2020 04:42		0	0	0	0	0	0	0	0	0	0	0	0	0	0
1141	3	4	12	2d 11:44:42.94000	0d 00:01:42.27000	0.00004601	0.00019217	0.00161997	4.1694	D	5	20/08/2020 04:43		0	0	0	0	0	0	0	0	0	0	0	0	0	0
1142	3	4	12	2d 11:46:36.02000	0d 00:03:35.35000	0.00009689	0.00040403	0.00161975	4.1593	D	5	20/08/2020 04:45		0	0	0	0	0	0	0	0	0	0	0	0	0	0
1143	3	4	12	2d 11:48:42.14000	0d 00:05:41.47000	0.00015363	0.00063976	0.00161967	4.1492	D	5	20/08/2020 04:47		0	0	0	0	0	0	0	0	0	0	0	0	0	0
1144	3	4	12	2d 11:50:51.27000	0d 00:07:50.60000	0.00021172	0.00088053	0.00161982	4.1392	D	5	20/08/2020 04:49		0	0	0	0	0	0	0	0	0	0	0	0	0	0
1145	3	4	12	2d 11:53:06.70000	0d 00:10:06.03000	0.00027265	0.00113243	0.00161982	4.1291	D	5	20/08/2020 04:51		0	0	0	0	0	0	0	0	0	0	0	0	0	0
1146	3	4	12	2d 11:55:19.15000	0d 00:12:18.48000	0.00033224	0.00137818	0.00161959	4.119	D	5	20/08/2020 04:54		0	0	0	0	0	0	0	0	0	0	0	0	0	0
1147	3	4	12	2d 11:57:36.50000	0d 00:14:35.83000	0.00039404	0.00163241	0.00161967	4.1089	D	5	20/08/2020 04:56		0	0	0	0	0	0	0	0	0	0	0	0	0	0
1148	3	4	12	2d 11:59:54.61000	0d 00:16:53.94000	0.00045617	0.00188741	0.00161944	4.0989	D	5	20/08/2020 04:58		0	0	0	0	0	0	0	0	0	0	0	0	0	0
1149	3	4	12	2d 12:02:15.46000	0d 00:19:14.79000	0.00051954	0.00214684	0.00161959	4.0888	D	5	20/08/2020 05:01		0	0	0	0	0	0	0	0	0	0	0	0	0	0
1150	3	4	12	2d 12:04:37.49000	0d 00:21:36.82000	0.00058344	0.00240781	0.00161982	4.0787	D	5	20/08/2020 05:03		0	0	0	0	0	0	0	0	0	0	0	0	0	0
1151	3	4	12	2d 12:07:04.42000	0d 00:24:03.75000	0.00064954	0.00267711	0.00161952	4.0687	D	5	20/08/2020 05:05		0	0	0	0	0	0	0	0	0	0	0	0	0	0
1152	3	4	12	2d 12:09:33.26000	0d 00:26:32.59000	0.00071651	0.00294923	0.00161975	4.0586	D	5	20/08/2020 05:08		0	0	0	0	0	0	0	0	0	0	0	0	0	0
1153	3	4	12	2d 12:12:01.16000	0d 00:29:00.49000	0.00078305	0.00321896	0.00161952	4.0485	D	5	20/08/2020 05:10		0	0	0	0	0	0	0	0	0	0	0	0	0	0
1154	3	4	12	2d 12:14:31.56000	0d 00:31:30.89000	0.00085071	0.00349257	0.00161959	4.0385	D	5	20/08/2020 05:13		0	0	0	0	0	0	0	0	0	0	0	0	0	0
1155	3	4	12	2d 12:17:06.10000	0d 00:34:05.43000	0.00092024	0.00377301	0.00161975	4.0282	D	5	20/08/2020 05:15		0	0	0	0	0	0	0	0	0	0	0	0	0	0
1156	3	4	12	2d 12:19:45.12000	0d 00:36:44.45000	0.00099178	0.00406086	0.00161959	4.0182	D	5	20/08/2020 05:18		0	0	0	0	0	0	0	0	0	0	0	0	0	0
1157	3	4	12	2d 12:22:22.21000	0d 00:39:21.54000	0.00106246	0.0043445	0.00161967	4.0079	D	5	20/08/2020 05:21		0	0	0	0	0	0	0	0	0	0	0	0	0	0
1158	3	4	12	2d 12:25:04.78000	0d 00:42:04.11000	0.0011356	0.00463729	0.00161967	3.9977	D	5	20/08/2020 05:23		0	0	0	0	0	0	0	0	0	0	0	0	0	0
1159	3	4	12	2d 12:27:48.22000	0d 00:44:47.55000	0.00120913	0.0049309	0.00161959	3.9876	D	5	20/08/2020 05:26		0	0	0	0	0	0	0	0	0	0	0	0	0	0
1160	3	4	12	2d 12:30:34.43000	0d 00:47:33.76000	0.00128391	0.00522872	0.00161952	3.9776	D	5	20/08/2020 05:29		0	0	0	0	0	0	0	0	0	0	0	0	0	0
1161	3	4	12	2d 12:33:18.54000	0d 00:50:17.87000	0.00135774	0.00552203	0.00161959	3.9675	D	5	20/08/2020 05:32		0	0	0	0	0	0	0	0	0	0	0	0	0	0
1162	3	4	12	2d 12:36:03.09000	0d 00:53:02.42000	0.00143177	0.0058154	0.00161959	3.9574	D	5	20/08/2020 05:34		0	0	0	0	0	0	0	0	0	0	0	0	0	0
1163	3	4	12	2d 12:38:50.94000	0d 00:55:50.27000	0.00150729	0.00611387	0.00161952	3.9474	D	5	20/08/2020 05:37		0	0	0	0	0	0	0	0	0	0	0	0	0	0
1164	3	4	12	2d 12:41:39.45000	0d 00:58:38.78000	0.0015831	0.00641277	0.00161952	3.9371	D	5	20/08/2020 05:40		0	0	0	0	0	0	0	0	0	0	0	0	0	0
1165	3	4	12	2d 12:44:31.35000	0d 01:01:30.68000	0.00166044	0.00671689	0.00161975	3.9271	D	5	20/08/2020 05:43		0	0	0	0	0	0	0	0	0	0	0	0	0	0
1166	3	4	12	2d 12:47:26.24000	0d 01:04:25.57000	0.00173912	0.0070255	0.00161975	3.917	D	5	20/08/2020 05:46		0	0	0	0	0	0	0	0	0	0	0	0	0	0
1167	3	4	12	2d 12:50:20.68000	0d 01:07:20.01000	0.0018176	0.00733252	0.00161959	3.9068	D	5	20/08/2020 05:49		0	0	0	0	0	0	0	0	0	0	0	0	0	0
1168	3	4	12	2d 12:53:18.33000	0d 01:10:17.66000	0.00189752	0.00764438	0.00161975	3.8967	D	5	20/08/2020 05:52		0	0	0	0	0	0	0	0	0	0	0	0	0	0
1169	3	4	12	2d 12:56:19.48000	0d 01:13:18.81000	0.00197902	0.00796156	0.00161982	3.8866	D	5	20/08/2020 05:55		0	0	0	0	0	0	0	0	0	0	0	0	0	0
1170	3	4	12	2d 12:59:20.54000	0d 01:16:19.87000	0.00206048	0.00827776	0.00161975	3.8766	D	5	20/08/2020 05:58		0	0	0	0	0	0	0	0	0	0	0	0	0	0
1171	3	4	12	2d 13:02:25.84000	0d 01:19:25.17000	0.00214385	0.00860052	0.00161982	3.8665	D	5	20/08/2020 06:01		0	0	0	0	0	0	0	0	0	0	0	0	0	0
1172	3	4	12	2d 13:05:37.51000	0d 01:22:36.84000	0.00223008	0.00893351	0.00161921	3.8564	D	5	20/08/2020 06:04		0	0	0	0	0	0	0	0	0	0	0	0	0	0
1173	3	4	12	2d 13:08:57.85000	0d 01:25:57.18000	0.00232021	0.00928066	0.00161967	3.8463	D	5	20/08/2020 06:07		0	0	0	0	0	0	0	0	0	0	0	0	0	0
1174	3	4	12	2d 13:12:24.26000	0d 01:29:23.59000	0.00241308	0.00963738	0.00161975	3.8363	D	5	20/08/2020 06:11		0	0	0	0	0	0	0	0	0	0	0	0	0	0
1175	3	4	12	2d 13:15:57.66000	0d 01:32:56.99000	0.00250909	0.0100052	0.00161952	3.8262	D	5	20/08/2020 06:14		0	0	0	0	0	0	0	0	0	0	0	0	0	0
1176	3	4	12	2d 13:19:44.54000	0d 01:36:43.87000	0.00261116	0.0103953	0.00161952	3.8161	D	5	20/08/2020 06:18		0	0	0	0	0	0	0	0	0	0	0	0	0	0
1177	3	4	12	2d 13:23:43.50000	0d 01:40:42.83000	0.00271867	0.010805	0.00161975	3.8059	D	5	20/08/2020 06:22		0	0	0	0	0	0	0	0	0	0	0	0	0	0
1178	3	4	12	2d 13:28:06.41000	0d 01:45:05.74000	0.00283695	0.0112546	0.00161944	3.7958	D	5	20/08/2020 06:26		0	0	0	0	0	0	0	0	0	0	0	0	0	0
1179	3	4	12	2d 13:32:44.91000	0d 01:49:44.24000	0.00296225	0.0117296	0.00161975	3.7856	D	5	20/08/2020 06:31		0	0	0	0	0	0	0	0	0	0	0	0	0	0
1180	3	4	12	2d 13:37:44.91000	0d 01:54:44.24000	0.00309722	0.0122399	0.00161967	3.7762	D	1	20/08/2020 06:36		0	0	0	0	0	0	0	0	0	0	0	0	0	0
1181	3	4	12	2d 13:42:44.91000	0d 01:59:44.24000	0.00323219	0.012749	0.0016199	3.767	D	1	20/08/2020 06:41		0	0	0	0	0	0	0	0	0	0	0	0	0	0
1182	3	4	12	2d 13:47:44.91000	0d 02:04:44.24000	0.00336716	0.0132569	0.00161959	3.7589	D	1	20/08/2020 06:46		0	0	0	0	0	0	0	0	0	0	0	0	0	0
1183	3	4	12	2d 13:52:44.91000	0d 02:09:44.24000	0.00350213	0.0137637	0.0016199	3.7513	D	1	20/08/2020 06:51		0	0	0	0	0	0	0	0	0	0	0	0	0	0
1184	3	4	12	2d 13:57:44.91000	0d 02:14:44.24000	0.0036371	0.0142695	0.00161975	3.7443	D	1	20/08/2020 06:56		0	0	0	0	0	0	0	0	0	0	0	0	0	0
1185	3	4	12	2d 14:02:44.91000	0d 02:19:44.24000	0.00377207	0.0147744	0.00161936	3.7375	D	1	20/08/2020 07:01		0	0	0	0	0	0	0	0	0	0	0	0	0	0
1186	3	4	12	2d 14:07:44.91000	0d 02:24:44.24000	0.00390704	0.0152784	0.00161959	3.7307	D	1	20/08/2020 07:06		0	0	0	0	0	0	0	0	0	0	0	0	0	0
1187	3	4	12	2d 14:12:44.91000	0d 02:29:44.24000	0.00404201	0.0157816	0.00161982	3.7247	D	1	20/08/2020 07:11		0	0	0	0	0	0	0	0	0	0	0	0	0	0
1188	3	4	12	2d 14:17:44.91000	0d 02:34:44.24000	0.00417698	0.0162839	0.00161982	3.7185	D	1	20/08/2020 07:16		0	0	0	0	0	0	0	0	0	0	0	0	0	0
1189	3	4	12	2d 14:22:44.91000	0d 02:39:44.24000	0.00431195	0.0167854	0.00161944	3.7125	D	1	20/08/2020 07:21		0	0	0	0	0	0	0	0	0	0	0	0	0	0
1190	3	4	12	2d 14:27:44.91000	0d 02:44:44.24000	0.00444692	0.017286	0.00161967	3.7063	D	1	20/08/2020 07:26		0	0	0	0	0	0	0	0	0	0	0	0	0	0
1191	3	4	12	2d 14:32:44.91000	0d 02:49:44.24000	0.00458189	0.0177858	0.00161982	3.6997	D	1	20/08/2020 07:31		0	0	0	0	0	0	0	0	0	0	0	0	0	0
1192	3	4	12	2d 14:37:44.91000	0d 02:54:44.24000	0.00471686	0.0182847	0.00161936	3.6933	D	1	20/08/2020 07:36		0	0	0	0	0	0	0	0	0	0	0	0	0	0
1193	3	4	12	2d 14:42:44.91000	0d 02:59:44.24000	0.00485183	0.0187828	0.00161975	3.6866	D	1	20/08/2020 07:41		0	0	0	0	0	0	0	0	0	0	0	0	0	0
1194	3	4	12	2d 14:47:44.91000	0d 03:04:44.24000	0.0049868	0.0192799	0.00161959	3.6796	D	1	20/08/2020 07:46		0	0	0	0	0	0	0	0	0	0	0	0	0	0
1195	3	4	12	2d 14:52:44.91000	0d 03:09:44.24000	0.00512177	0.0197761	0.00161967	3.6721	D	1	20/08/2020 07:51		0	0	0	0	0	0	0	0	0	0	0	0	0	0
1196	3	4	12	2d 14:57:44.91000	0d 03:14:44.24000	0.00525674	0.0202712	0.00161959	3.6641	D	1	20/08/2020 07:56		0	0	0	0	0	0	0	0	0	0	0	0	0	0
1197	3	4	12	2d 15:02:44.91000	0d 03:19:44.24000	0.00539171	0.0207651	0.00161959	3.6553	D	1	20/08/2020 08:01		0	0	0	0	0	0	0	0	0	0	0	0	0	0
1198	3	4	12	2d 15:07:44.91000	0d 03:24:44.24000	0.00552668	0.0212578	0.00161959	3.6454	D	1	20/08/2020 08:06		0	0	0	0	0	0	0	0	0	0	0	0	0	0
1199	3	4	12	2d 15:12:16.80000	0d 03:29:16.13000	0.005649	0.0217032	0.00161975	3.6352	D	5	20/08/2020 08:11		0	0	0	0	0	0	0	0	0	0	0	0	0	0
1200	3	4	12	2d 15:16:16.76000	0d 03:33:16.09000	0.00575696	0.0220951	0.00161967	3.6251	D	5	20/08/2020 08:15		0	0	0	0	0	0	0	0	0	0	0	0	0	0
1201	3	4	12	2d 15:19:40.04000	0d 03:36:39.37000	0.00584841	0.0224262	0.00161975	3.615	D	5	20/08/2020 08:18		0	0	0	0	0	0	0	0	0	0	0	0	0	0
1202	3	4	12	2d 15:22:31.91000	0d 03:39:31.24000	0.00592574	0.0227054	0.00161975	3.6049	D	5	20/08/2020 08:21		0	0	0	0	0	0	0	0	0	0	0	0	0	0
1203	3	4	12	2d 15:24:57.65000	0d 03:41:56.98000	0.0059913	0.0229414	0.00161959	3.5949	D	5	20/08/2020 08:23		0	0	0	0	0	0	0	0	0	0	0	0	0	0
1204	3	4	12	2d 15:27:01.18000	0d 03:44:00.51000	0.00604688	0.023141	0.00161952	3.5848	D	5	20/08/2020 08:25		0	0	0	0	0	0	0	0	0	0	0	0	0	0
1205	3	4	12	2d 15:28:40.06000	0d 03:45:39.39000	0.00609137	0.0233002	0.00161952	3.5747	D	5	20/08/2020 08:27		0	0	0	0	0	0	0	0	0	0	0	0	0	0
1206	3	4	12	2d 15:30:01.34000	0d 03:47:00.67000	0.00612793	0.0234308	0.00161982	3.5647	D	5	20/08/2020 08:28		0	0	0	0	0	0	0	0	0	0	0	0	0	0
1207	3	4	12	2d 15:31:07.98000	0d 03:48:07.31000	0.00615792	0.0235375	0.00161959	3.5546	D	5	20/08/2020 08:29		0	0	0	0	0	0	0	0	0	0	0	0	0	0
1208	3	4	12	2d 15:32:03.14000	0d 03:49:02.47000	0.00618273	0.0236256	0.00161982	3.5444	D	5	20/08/2020 08:30		0	0	0	0	0	0	0	0	0	0	0	0	0	0
1209	3	4	12	2d 15:32:49.79000	0d 03:49:49.12000	0.00620372	0.0236999	0.00161959	3.5343	D	5	20/08/2020 08:31		0	0	0	0	0	0	0	0	0	0	0	0	0	0
1210	3	4	12	2d 15:33:26.96000	0d 03:50:26.29000	0.00622044	0.0237589	0.00161959	3.5242	D	5	20/08/2020 08:32		0	0	0	0	0	0	0	0	0	0	0	0	0	0
1211	3	4	12	2d 15:33:59.43000	0d 03:50:58.76000	0.00623505	0.0238103	0.00161959	3.514	D	5	20/08/2020 08:32		0	0	0	0	0	0	0	0	0	0	0	0	0	0
1212	3	4	12	2d 15:34:26.84000	0d 03:51:26.17000	0.00624738	0.0238536	0.00161959	3.5039	D	5	20/08/2020 08:33		0	0	0	0	0	0	0	0	0	0	0	0	0	0
1213	3	4	12	2d 15:34:48.83000	0d 03:51:48.16000	0.00625728	0.0238882	0.00161982	3.4939	D	5	20/08/2020 08:33		0	0	0	0	0	0	0	0	0	0	0	0	0	0
1214	3	4	12	2d 15:35:07.69000	0d 03:52:07.02000	0.00626576	0.0239178	0.0016199	3.4835	D	5	20/08/2020 08:33		0	0	0	0	0	0	0	0	0	0	0	0	0	0
1215	3	4	12	2d 15:35:25.40000	0d 03:52:24.73000	0.00627373	0.0239455	0.00161975	3.4734	D	5	20/08/2020 08:34		0	0	0	0	0	0	0	0	0	0	0	0	0	0
1216	3	4	12	2d 15:35:39.86000	0d 03:52:39.19000	0.00628023	0.0239681	0.00161967	3.4633	D	5	20/08/2020 08:34		0	0	0	0	0	0	0	0	0	0	0	0	0	0
1217	3	4	12	2d 15:35:54.19000	0d 03:52:53.52000	0.00628668	0.0239904	0.00161975	3.4531	D	5	20/08/2020 08:34		0	0	0	0	0	0	0	0	0	0	0	0	0	0
1218	3	4	12	2d 15:36:07.14000	0d 03:53:06.47000	0.00629251	0.0240105	0.00161959	3.443	D	5	20/08/2020 08:34		0	0	0	0	0	0	0	0	0	0	0	0	0	0
1219	3	4	12	2d 15:36:18.42000	0d 03:53:17.75000	0.00629758	0.0240279	0.00161967	3.433	D	5	20/08/2020 08:35		0	0	0	0	0	0	0	0	0	0	0	0	0	0
1220	3	4	12	2d 15:36:29.03000	0d 03:53:28.36000	0.00630236	0.0240443	0.00161936	3.4229	D	5	20/08/2020 08:35		0	0	0	0	0	0	0	0	0	0	0	0	0	0
1221	3	4	12	2d 15:36:40.14000	0d 03:53:39.47000	0.00630735	0.0240614	0.00161959	3.4127	D	5	20/08/2020 08:35		0	0	0	0	0	0	0	0	0	0	0	0	0	0
1222	3	4	12	2d 15:36:52.08000	0d 03:53:51.41000	0.00631273	0.0240797	0.00161967	3.4026	D	5	20/08/2020 08:35		0	0	0	0	0	0	0	0	0	0	0	0	0	0
1223	3	4	12	2d 15:37:04.54000	0d 03:54:03.87000	0.00631833	0.0240987	0.00161967	3.3925	D	5	20/08/2020 08:35		0	0	0	0	0	0	0	0	0	0	0	0	0	0
1224	3	4	12	2d 15:37:19.54000	0d 03:54:18.87000	0.00632508	0.0241216	0.00161944	3.3825	D	5	20/08/2020 08:36		0	0	0	0	0	0	0	0	0	0	0	0	0	0
1225	3	4	12	2d 15:37:35.17000	0d 03:54:34.50000	0.00633211	0.0241453	0.00161959	3.3722	D	5	20/08/2020 08:36		0	0	0	0	0	0	0	0	0	0	0	0	0	0
1226	3	4	12	2d 15:37:53.79000	0d 03:54:53.12000	0.00634049	0.0241736	0.00161959	3.362	D	5	20/08/2020 08:36		0	0	0	0	0	0	0	0	0	0	0	0	0	0
1227	3	4	12	2d 15:38:16.10000	0d 03:55:15.43000	0.00635053	0.0242073	0.00161944	3.3519	D	5	20/08/2020 08:37		0	0	0	0	0	0	0	0	0	0	0	0	0	0
1228	3	4	12	2d 15:38:40.64000	0d 03:55:39.97000	0.00636157	0.0242442	0.00161967	3.3419	D	5	20/08/2020 08:37		0	0	0	0	0	0	0	0	0	0	0	0	0	0
1229	3	4	12	2d 15:39:26.83000	0d 03:56:26.16000	0.00638235	0.0243135	0.00161967	3.3317	D	5	20/08/2020 08:38		0	0	0	0	0	0	0	0	0	0	0	0	0	0
1230	3	4	12	2d 15:42:12.61000	0d 03:59:11.94000	0.00645693	0.0245616	0.00161959	3.3216	D	5	20/08/2020 08:41		0	0	0	0	0	0	0	0	0	0	0	0	0	0
1231	3	4	12	2d 15:45:58.87000	0d 04:02:58.20000	0.00655873	0.0248993	0.00161967	3.3115	D	5	20/08/2020 08:44		0	0	0	0	0	0	0	0	0	0	0	0	0	0
1232	3	4	12	2d 15:48:04.69000	0d 04:05:04.02000	0.00661533	0.0250865	0.00161967	3.3014	D	5	20/08/2020 08:46		0	0	0	0	0	0	0	0	0	0	0	0	0	0
1233	3	4	12	2d 15:49:22.67000	0d 04:06:22.00000	0.00665042	0.0252022	0.00161982	3.2914	D	5	20/08/2020 08:48		0	0	0	0	0	0	0	0	0	0	0	0	0	0
1234	3	4	12	2d 15:50:23.31000	0d 04:07:22.64000	0.0066777	0.0252918	0.00161967	3.2811	D	5	20/08/2020 08:49		0	0	0	0	0	0	0	0	0	0	0	0	0	0
1235	3	4	12	2d 15:51:13.37000	0d 04:08:12.70000	0.00670022	0.0253656	0.00161959	3.2711	D	5	20/08/2020 08:50		0	0	0	0	0	0	0	0	0	0	0	0	0	0
1236	3	4	12	2d 15:51:49.50000	0d 04:08:48.83000	0.00671648	0.0254187	0.00161967	3.2609	D	5	20/08/2020 08:50		0	0	0	0	0	0	0	0	0	0	0	0	0	0
1237	3	4	12	2d 15:52:17.13000	0d 04:09:16.46000	0.00672891	0.0254592	0.00161975	3.2506	D	5	20/08/2020 08:51		0	0	0	0	0	0	0	0	0	0	0	0	0	0
1238	3	4	12	2d 15:52:40.42000	0d 04:09:39.75000	0.00673938	0.0254932	0.00161952	3.2406	D	5	20/08/2020 08:51		0	0	0	0	0	0	0	0	0	0	0	0	0	0
1239	3	4	12	2d 15:52:59.93000	0d 04:09:59.26000	0.00674816	0.0255216	0.00161975	3.2305	D	5	20/08/2020 08:51		0	0	0	0	0	0	0	0	0	0	0	0	0	0
1240	3	4	12	2d 15:53:17.45000	0d 04:10:16.78000	0.00675604	0.0255471	0.00161982	3.2201	D	5	20/08/2020 08:52		0	0	0	0	0	0	0	0	0	0	0	0	0	0
1241	3	4	12	2d 15:53:33.35000	0d 04:10:32.68000	0.0067632	0.0255701	0.00161959	3.2099	D	5	20/08/2020 08:52		0	0	0	0	0	0	0	0	0	0	0	0	0	0
1242	3	4	12	2d 15:53:47.49000	0d 04:10:46.82000	0.00676956	0.0255904	0.00161975	3.1995	D	5	20/08/2020 08:52		0	0	0	0	0	0	0	0	0	0	0	0	0	0
1243	3	4	12	2d 15:54:00.52000	0d 04:10:59.85000	0.00677542	0.0256092	0.00161967	3.1894	D	5	20/08/2020 08:52		0	0	0	0	0	0	0	0	0	0	0	0	0	0
1244	3	4	12	2d 15:54:12.00000	0d 04:11:11.33000	0.00678059	0.0256256	0.0016199	3.1792	D	5	20/08/2020 08:53		0	0	0	0	0	0	0	0	0	0	0	0	0	0
1245	3	4	12	2d 15:54:22.75000	0d 04:11:22.08000	0.00678542	0.025641	0.00161959	3.169	D	5	20/08/2020 08:53		0	0	0	0	0	0	0	0	0	0	0	0	0	0
1246	3	4	12	2d 15:54:32.55000	0d 04:11:31.88000	0.00678983	0.0256549	0.0016199	3.1586	D	5	20/08/2020 08:53		0	0	0	0	0	0	0	0	0	0	0	0	0	0
1247	3	4	12	2d 15:54:41.99000	0d 04:11:41.32000	0.00679408	0.0256683	0.00161959	3.1482	D	5	20/08/2020 08:53		0	0	0	0	0	0	0	0	0	0	0	0	0	0
1248	3	4	12	2d 15:54:50.79000	0d 04:11:50.12000	0.00679804	0.0256808	0.00161975	3.138	D	5	20/08/2020 08:53		0	0	0	0	0	0	0	0	0	0	0	0	0	0
1249	3	4	12	2d 15:54:59.06000	0d 04:11:58.39000	0.00680176	0.0256924	0.00161959	3.1278	D	5	20/08/2020 08:53		0	0	0	0	0	0	0	0	0	0	0	0	0	0
1250	3	4	12	2d 15:55:06.84000	0d 04:12:06.17000	0.00680526	0.0257034	0.00161952	3.1177	D	5	20/08/2020 08:53		0	0	0	0	0	0	0	0	0	0	0	0	0	0
1251	3	4	12	2d 15:55:14.42000	0d 04:12:13.75000	0.00680867	0.025714	0.00161982	3.1075	D	5	20/08/2020 08:54		0	0	0	0	0	0	0	0	0	0	0	0	0	0
1252	3	4	12	2d 15:55:21.71000	0d 04:12:21.04000	0.00681195	0.0257241	0.00161967	3.0973	D	5	20/08/2020 08:54		0	0	0	0	0	0	0	0	0	0	0	0	0	0
1253	3	4	12	2d 15:55:28.62000	0d 04:12:27.95000	0.00681506	0.0257338	0.00161959	3.0871	D	5	20/08/2020 08:54		0	0	0	0	0	0	0	0	0	0	0	0	0	0
1254	3	4	12	2d 15:55:35.28000	0d 04:12:34.61000	0.00681805	0.025743	0.00161982	3.0768	D	5	20/08/2020 08:54		0	0	0	0	0	0	0	0	0	0	0	0	0	0
1255	3	4	12	2d 15:55:41.49000	0d 04:12:40.82000	0.00682085	0.0257516	0.00161975	3.0666	D	5	20/08/2020 08:54		0	0	0	0	0	0	0	0	0	0	0	0	0	0
1256	3	4	12	2d 15:55:47.25000	0d 04:12:46.58000	0.00682344	0.0257595	0.00161975	3.0564	D	5	20/08/2020 08:54		0	0	0	0	0	0	0	0	0	0	0	0	0	0
1257	3	4	12	2d 15:55:52.92000	0d 04:12:52.25000	0.00682599	0.0257673	0.00161982	3.0462	D	5	20/08/2020 08:54		0	0	0	0	0	0	0	0	0	0	0	0	0	0
1258	3	4	12	2d 15:55:58.20000	0d 04:12:57.53000	0.00682837	0.0257745	0.00161967	3.0359	D	5	20/08/2020 08:54		0	0	0	0	0	0	0	0	0	0	0	0	0	0
1259	3	4	12	2d 15:56:03.25000	0d 04:13:02.58000	0.00683064	0.0257814	0.00161959	3.0256	D	5	20/08/2020 08:54		0	0	0	0	0	0	0	0	0	0	0	0	0	0
1260	3	4	12	2d 15:56:08.10000	0d 04:13:07.43000	0.00683282	0.025788	0.00161967	3.0152	D	5	20/08/2020 08:54		0	0	0	0	0	0	0	0	0	0	0	0	0	0
1261	3	4	12	2d 15:56:12.86000	0d 04:13:12.19000	0.00683496	0.0257944	0.00161967	3.005	D	5	20/08/2020 08:55		0	0	0	0	0	0	0	0	0	0	0	0	0	0
1262	3	4	12	2d 15:56:17.44000	0d 04:13:16.77000	0.00683702	0.0258006	0.00161959	2.9946	D	5	20/08/2020 08:55		0	0	0	0	0	0	0	0	0	0	0	0	0	0
1263	3	4	12	2d 15:56:21.88000	0d 04:13:21.21000	0.00683902	0.0258066	0.00161975	2.9842	D	5	20/08/2020 08:55		0	0	0	0	0	0	0	0	0	0	0	0	0	0
1264	3	4	12	2d 15:56:26.06000	0d 04:13:25.39000	0.0068409	0.0258122	0.00161982	2.9737	D	5	20/08/2020 08:55		0	0	0	0	0	0	0	0	0	0	0	0	0	0
1265	3	4	12	2d 15:56:30.16000	0d 04:13:29.49000	0.00684274	0.0258177	0.00161952	2.9635	D	5	20/08/2020 08:55		0	0	0	0	0	0	0	0	0	0	0	0	0	0
1266	3	4	12	2d 15:56:34.01000	0d 04:13:33.34000	0.00684448	0.0258228	0.00161952	2.9532	D	5	20/08/2020 08:55		0	0	0	0	0	0	0	0	0	0	0	0	0	0
1267	3	4	12	2d 15:56:37.79000	0d 04:13:37.12000	0.00684618	0.0258278	0.00161959	2.943	D	5	20/08/2020 08:55		0	0	0	0	0	0	0	0	0	0	0	0	0	0
1268	3	4	12	2d 15:56:41.42000	0d 04:13:40.75000	0.00684781	0.0258326	0.00161959	2.9328	D	5	20/08/2020 08:55		0	0	0	0	0	0	0	0	0	0	0	0	0	0
1269	3	4	12	2d 15:56:44.96000	0d 04:13:44.29000	0.0068494	0.0258373	0.00161959	2.9226	D	5	20/08/2020 08:55		0	0	0	0	0	0	0	0	0	0	0	0	0	0
1270	3	4	12	2d 15:56:48.39000	0d 04:13:47.72000	0.00685095	0.0258418	0.00161952	2.9122	D	5	20/08/2020 08:55		0	0	0	0	0	0	0	0	0	0	0	0	0	0
1271	3	4	12	2d 15:56:51.71000	0d 04:13:51.04000	0.00685244	0.0258461	0.0016199	2.902	D	5	20/08/2020 08:55		0	0	0	0	0	0	0	0	0	0	0	0	0	0
1272	3	4	12	2d 15:56:54.90000	0d 04:13:54.23000	0.00685387	0.0258503	0.00161967	2.8917	D	5	20/08/2020 08:55		0	0	0	0	0	0	0	0	0	0	0	0	0	0
1273	3	4	12	2d 15:56:58.04000	0d 04:13:57.37000	0.00685529	0.0258543	0.00161967	2.8814	D	5	20/08/2020 08:55		0	0	0	0	0	0	0	0	0	0	0	0	0	0
1274	3	4	12	2d 15:57:01.12000	0d 04:14:00.45000	0.00685667	0.0258583	0.00161982	2.871	D	5	20/08/2020 08:55		0	0	0	0	0	0	0	0	0	0	0	0	0	0
1275	3	4	12	2d 15:57:04.13000	0d 04:14:03.46000	0.00685803	0.0258622	0.00161975	2.8606	D	5	20/08/2020 08:55		0	0	0	0	0	0	0	0	0	0	0	0	0	0
1276	3	4	12	2d 15:57:07.02000	0d 04:14:06.35000	0.00685933	0.0258659	0.00161975	2.8502	D	5	20/08/2020 08:55		0	0	0	0	0	0	0	0	0	0	0	0	0	0
1277	3	4	12	2d 15:57:09.87000	0d 04:14:09.20000	0.00686061	0.0258696	0.00161959	2.84	D	5	20/08/2020 08:55		0	0	0	0	0	0	0	0	0	0	0	0	0	0
1278	3	4	12	2d 15:57:12.52000	0d 04:14:11.85000	0.0068618	0.025873	0.00161982	2.8298	D	5	20/08/2020 08:56		0	0	0	0	0	0	0	0	0	0	0	0	0	0
1279	3	4	12	2d 15:57:15.19000	0d 04:14:14.52000	0.006863	0.0258763	0.00161982	2.8196	D	5	20/08/2020 08:56		0	0	0	0	0	0	0	0	0	0	0	0	0	0
1280	3	4	12	2d 15:57:17.76000	0d 04:14:17.09000	0.00686416	0.0258796	0.00161975	2.8093	D	5	20/08/2020 08:56		0	0	0	0	0	0	0	0	0	0	0	0	0	0
1281	3	4	12	2d 15:57:20.29000	0d 04:14:19.62000	0.0068653	0.0258828	0.00161997	2.7991	D	5	20/08/2020 08:56		0	0	0	0	0	0	0	0	0	0	0	0	0	0
1282	3	4	12	2d 15:57:22.75000	0d 04:14:22.08000	0.0068664	0.0258859	0.00161952	2.7889	D	5	20/08/2020 08:56		0	0	0	0	0	0	0	0	0	0	0	0	0	0
1283	3	4	12	2d 15:57:25.21000	0d 04:14:24.54000	0.00686751	0.025889	0.00161967	2.7784	D	5	20/08/2020 08:56		0	0	0	0	0	0	0	0	0	0	0	0	0	0
1284	3	4	12	2d 15:57:27.63000	0d 04:14:26.96000	0.0068686	0.025892	0.00161975	2.768	D	5	20/08/2020 08:56		0	0	0	0	0	0	0	0	0	0	0	0	0	0
1285	3	4	12	2d 15:57:29.99000	0d 04:14:29.32000	0.00686966	0.0258949	0.00161975	2.7578	D	5	20/08/2020 08:56		0	0	0	0	0	0	0	0	0	0	0	0	0	0
1286	3	4	12	2d 15:57:32.27000	0d 04:14:31.60000	0.00687069	0.0258977	0.00161975	2.7474	D	5	20/08/2020 08:56		0	0	0	0	0	0	0	0	0	0	0	0	0	0
1287	3	4	12	2d 15:57:34.55000	0d 04:14:33.88000	0.00687171	0.0259006	0.00161975	2.737	D	5	20/08/2020 08:56		0	0	0	0	0	0	0	0	0	0	0	0	0	0
1288	3	4	12	2d 15:57:36.71000	0d 04:14:36.04000	0.00687269	0.0259032	0.00161967	2.7269	D	5	20/08/2020 08:56		0	0	0	0	0	0	0	0	0	0	0	0	0	0
1289	3	4	12	2d 15:57:38.86000	0d 04:14:38.19000	0.00687365	0.0259058	0.00161967	2.7166	D	5	20/08/2020 08:56		0	0	0	0	0	0	0	0	0	0	0	0	0	0
1290	3	4	12	2d 15:57:40.93000	0d 04:14:40.26000	0.00687458	0.0259084	0.00161967	2.7063	D	5	20/08/2020 08:56		0	0	0	0	0	0	0	0	0	0	0	0	0	0
1291	3	4	12	2d 15:57:43.00000	0d 04:14:42.33000	0.00687551	0.0259109	0.00161959	2.6961	D	5	20/08/2020 08:56		0	0	0	0	0	0	0	0	0	0	0	0	0	0
1292	3	4	12	2d 15:57:45.03000	0d 04:14:44.36000	0.00687643	0.0259133	0.00161959	2.6859	D	5	20/08/2020 08:56		0	0	0	0	0	0	0	0	0	0	0	0	0	0
1293	3	4	12	2d 15:57:47.05000	0d 04:14:46.38000	0.00687734	0.0259158	0.00161959	2.6755	D	5	20/08/2020 08:56		0	0	0	0	0	0	0	0	0	0	0	0	0	0
1294	3	4	12	2d 15:57:48.99000	0d 04:14:48.32000	0.00687821	0.0259181	0.00161959	2.6651	D	5	20/08/2020 08:56		0	0	0	0	0	0	0	0	0	0	0	0	0	0
1295	3	4	12	2d 15:57:51.00000	0d 04:14:50.33000	0.00687911	0.0259205	0.00161967	2.6548	D	5	20/08/2020 08:56		0	0	0	0	0	0	0	0	0	0	0	0	0	0
1296	3	4	12	2d 15:57:52.88000	0d 04:14:52.21000	0.00687996	0.0259228	0.00161952	2.6444	D	5	20/08/2020 08:56		0	0	0	0	0	0	0	0	0	0	0	0	0	0
1297	3	4	12	2d 15:57:54.77000	0d 04:14:54.10000	0.00688081	0.025925	0.00161975	2.634	D	5	20/08/2020 08:56		0	0	0	0	0	0	0	0	0	0	0	0	0	0
1298	3	4	12	2d 15:57:56.64000	0d 04:14:55.97000	0.00688165	0.0259272	0.00161982	2.6235	D	5	20/08/2020 08:56		0	0	0	0	0	0	0	0	0	0	0	0	0	0
1299	3	4	12	2d 15:57:58.49000	0d 04:14:57.82000	0.00688248	0.0259294	0.00161967	2.6128	D	5	20/08/2020 08:56		0	0	0	0	0	0	0	0	0	0	0	0	0	0
1300	3	4	12	2d 15:58:00.36000	0d 04:14:59.69000	0.00688333	0.0259316	0.00161975	2.6023	D	5	20/08/2020 08:56		0	0	0	0	0	0	0	0	0	0	0	0	0	0
1301	3	4	12	2d 15:58:02.17000	0d 04:15:01.50000	0.00688414	0.0259337	0.00161952	2.5917	D	5	20/08/2020 08:56		0	0	0	0	0	0	0	0	0	0	0	0	0	0
1302	3	4	12	2d 15:58:03.96000	0d 04:15:03.29000	0.00688495	0.0259358	0.00161982	2.5811	D	5	20/08/2020 08:56		0	0	0	0	0	0	0	0	0	0	0	0	0	0
1303	3	4	12	2d 15:58:05.76000	0d 04:15:05.09000	0.00688575	0.0259379	0.00161982	2.5704	D	5	20/08/2020 08:56		0	0	0	0	0	0	0	0	0	0	0	0	0	0
1304	3	4	12	2d 15:58:07.48000	0d 04:15:06.81000	0.00688653	0.0259399	0.00161967	2.5599	D	5	20/08/2020 08:56		0	0	0	0	0	0	0	0	0	0	0	0	0	0
1305	3	4	12	2d 15:58:09.21000	0d 04:15:08.54000	0.00688731	0.0259418	0.00161982	2.5493	D	5	20/08/2020 08:56		0	0	0	0	0	0	0	0	0	0	0	0	0	0
1306	3	4	12	2d 15:58:10.90000	0d 04:15:10.23000	0.00688807	0.0259438	0.00161967	2.5386	D	5	20/08/2020 08:57		0	0	0	0	0	0	0	0	0	0	0	0	0	0
1307	3	4	12	2d 15:58:12.61000	0d 04:15:11.94000	0.00688884	0.0259457	0.00161959	2.528	D	5	20/08/2020 08:57		0	0	0	0	0	0	0	0	0	0	0	0	0	0
1308	3	4	12	2d 15:58:14.30000	0d 04:15:13.63000	0.0068896	0.0259476	0.00161967	2.5173	D	5	20/08/2020 08:57		0	0	0	0	0	0	0	0	0	0	0	0	0	0
1309	3	4	12	2d 15:58:15.94000	0d 04:15:15.27000	0.00689033	0.0259495	0.00161982	2.5068	D	5	20/08/2020 08:57		0	0	0	0	0	0	0	0	0	0	0	0	0	0
1310	3	4	12	2d 15:58:16.99000	0d 04:15:16.32000	0.00689081	0.0259507	0.00161952	2.4999	D	133	20/08/2020 08:57		0	0	0	0	0	0	0	0	0	0	0	0	0	0
1311	3	4	13	2d 15:58:17.00000	0d 00:00:00.01000	0	0	0	2.6325	R	0	20/08/2020 08:57		0	0	0	0	0	0	0	0	0	0	0	0	0	0
1312	3	4	13	2d 15:58:19.00000	0d 00:00:02.01000	0	0	0	2.8484	R	1	20/08/2020 08:57		0	0	0	0	0	0	0	0	0	0	0	0	0	0
1313	3	4	13	2d 15:58:21.00000	0d 00:00:04.01000	0	0	0	2.9593	R	1	20/08/2020 08:57		0	0	0	0	0	0	0	0	0	0	0	0	0	0
1314	3	4	13	2d 15:58:23.00000	0d 00:00:06.01000	0	0	0	3.046	R	1	20/08/2020 08:57		0	0	0	0	0	0	0	0	0	0	0	0	0	0
1315	3	4	13	2d 15:58:25.00000	0d 00:00:08.01000	0	0	0	3.1176	R	1	20/08/2020 08:57		0	0	0	0	0	0	0	0	0	0	0	0	0	0
1316	3	4	13	2d 15:58:26.99000	0d 00:00:10.00000	0	0	0	3.1775	R	129	20/08/2020 08:57		0	0	0	0	0	0	0	0	0	0	0	0	0	0
1317	4	5	9	2d 15:58:27.02000	0d 00:00:00.03000	0.00000001	0.00000005	0.00161746	3.3577	C	0	20/08/2020 08:57		0	0	0	0	0	0	0	0	0	0	0	0	0	0
1318	4	5	9	2d 15:58:27.18000	0d 00:00:00.19000	0.00000009	0.00000029	0.00161959	3.3901	C	5	20/08/2020 08:57		0	0	0	0	0	0	0	0	0	0	0	0	0	0
1319	4	5	9	2d 15:58:27.33000	0d 00:00:00.34000	0.00000015	0.00000052	0.00161952	3.4101	C	5	20/08/2020 08:57		0	0	0	0	0	0	0	0	0	0	0	0	0	0
1320	4	5	9	2d 15:58:27.51000	0d 00:00:00.52000	0.00000023	0.0000008	0.00161959	3.4293	C	5	20/08/2020 08:57		0	0	0	0	0	0	0	0	0	0	0	0	0	0
1321	4	5	9	2d 15:58:27.70000	0d 00:00:00.71000	0.00000032	0.00000109	0.00161982	3.4464	C	5	20/08/2020 08:57		0	0	0	0	0	0	0	0	0	0	0	0	0	0
1322	4	5	9	2d 15:58:27.90000	0d 00:00:00.91000	0.00000041	0.0000014	0.00161967	3.4629	C	5	20/08/2020 08:57		0	0	0	0	0	0	0	0	0	0	0	0	0	0
1323	4	5	9	2d 15:58:28.11000	0d 00:00:01.12000	0.0000005	0.00000173	0.00161967	3.4792	C	5	20/08/2020 08:57		0	0	0	0	0	0	0	0	0	0	0	0	0	0
1324	4	5	9	2d 15:58:28.34000	0d 00:00:01.35000	0.00000061	0.00000209	0.00161967	3.4952	C	5	20/08/2020 08:57		0	0	0	0	0	0	0	0	0	0	0	0	0	0
1325	4	5	9	2d 15:58:28.58000	0d 00:00:01.59000	0.00000072	0.00000247	0.00161959	3.5109	C	5	20/08/2020 08:57		0	0	0	0	0	0	0	0	0	0	0	0	0	0
1326	4	5	9	2d 15:58:28.82000	0d 00:00:01.83000	0.00000082	0.00000285	0.00161944	3.5257	C	5	20/08/2020 08:57		0	0	0	0	0	0	0	0	0	0	0	0	0	0
1327	4	5	9	2d 15:58:29.07000	0d 00:00:02.08000	0.00000094	0.00000325	0.00161952	3.5404	C	5	20/08/2020 08:57		0	0	0	0	0	0	0	0	0	0	0	0	0	0
1328	4	5	9	2d 15:58:29.33000	0d 00:00:02.34000	0.00000105	0.00000366	0.00161967	3.5549	C	5	20/08/2020 08:57		0	0	0	0	0	0	0	0	0	0	0	0	0	0
1329	4	5	9	2d 15:58:29.60000	0d 00:00:02.61000	0.00000117	0.00000409	0.00161975	3.5692	C	5	20/08/2020 08:57		0	0	0	0	0	0	0	0	0	0	0	0	0	0
1330	4	5	9	2d 15:58:29.89000	0d 00:00:02.90000	0.0000013	0.00000456	0.00161975	3.5831	C	5	20/08/2020 08:57		0	0	0	0	0	0	0	0	0	0	0	0	0	0
1331	4	5	9	2d 15:58:30.20000	0d 00:00:03.21000	0.00000144	0.00000506	0.00161967	3.5972	C	5	20/08/2020 08:57		0	0	0	0	0	0	0	0	0	0	0	0	0	0
1332	4	5	9	2d 15:58:30.52000	0d 00:00:03.53000	0.00000159	0.00000558	0.00161967	3.6106	C	5	20/08/2020 08:57		0	0	0	0	0	0	0	0	0	0	0	0	0	0
1333	4	5	9	2d 15:58:30.86000	0d 00:00:03.87000	0.00000174	0.00000613	0.00161967	3.624	C	5	20/08/2020 08:57		0	0	0	0	0	0	0	0	0	0	0	0	0	0
1334	4	5	9	2d 15:58:31.22000	0d 00:00:04.23000	0.0000019	0.00000672	0.00161975	3.637	C	5	20/08/2020 08:57		0	0	0	0	0	0	0	0	0	0	0	0	0	0
1335	4	5	9	2d 15:58:31.61000	0d 00:00:04.62000	0.00000208	0.00000736	0.00161982	3.6495	C	5	20/08/2020 08:57		0	0	0	0	0	0	0	0	0	0	0	0	0	0
1336	4	5	9	2d 15:58:32.04000	0d 00:00:05.05000	0.00000227	0.00000807	0.00161982	3.6622	C	5	20/08/2020 08:57		0	0	0	0	0	0	0	0	0	0	0	0	0	0
1337	4	5	9	2d 15:58:32.52000	0d 00:00:05.53000	0.00000249	0.00000886	0.00161967	3.6742	C	5	20/08/2020 08:57		0	0	0	0	0	0	0	0	0	0	0	0	0	0
1338	4	5	9	2d 15:58:33.06000	0d 00:00:06.07000	0.00000273	0.00000976	0.00161959	3.6861	C	5	20/08/2020 08:57		0	0	0	0	0	0	0	0	0	0	0	0	0	0
1339	4	5	9	2d 15:58:33.71000	0d 00:00:06.72000	0.00000302	0.00001083	0.00161967	3.6974	C	5	20/08/2020 08:57		0	0	0	0	0	0	0	0	0	0	0	0	0	0
1340	4	5	9	2d 15:58:34.49000	0d 00:00:07.50000	0.00000337	0.00001213	0.00161959	3.7084	C	5	20/08/2020 08:57		0	0	0	0	0	0	0	0	0	0	0	0	0	0
1341	4	5	9	2d 15:58:35.49000	0d 00:00:08.50000	0.00000382	0.00001381	0.00161967	3.7194	C	5	20/08/2020 08:57		0	0	0	0	0	0	0	0	0	0	0	0	0	0
1342	4	5	9	2d 15:58:36.91000	0d 00:00:09.92000	0.00000446	0.00001619	0.00161967	3.7298	C	5	20/08/2020 08:57		0	0	0	0	0	0	0	0	0	0	0	0	0	0
1343	4	5	9	2d 15:58:39.05000	0d 00:00:12.06000	0.00000543	0.00001978	0.00161952	3.7401	C	5	20/08/2020 08:57		0	0	0	0	0	0	0	0	0	0	0	0	0	0
1344	4	5	9	2d 15:58:43.78000	0d 00:00:16.79000	0.00000755	0.00002775	0.00161959	3.7504	C	5	20/08/2020 08:57		0	0	0	0	0	0	0	0	0	0	0	0	0	0
1345	4	5	9	2d 15:59:13.40000	0d 00:00:46.41000	0.00002088	0.00007772	0.00161952	3.7403	C	5	20/08/2020 08:58		0	0	0	0	0	0	0	0	0	0	0	0	0	0
1346	4	5	9	2d 15:59:28.79000	0d 00:01:01.80000	0.0000278	0.00010358	0.00161975	3.7301	C	5	20/08/2020 08:58		0	0	0	0	0	0	0	0	0	0	0	0	0	0
1347	4	5	9	2d 15:59:46.98000	0d 00:01:19.99000	0.00003599	0.00013407	0.00161959	3.72	C	5	20/08/2020 08:58		0	0	0	0	0	0	0	0	0	0	0	0	0	0
1348	4	5	9	2d 16:00:15.69000	0d 00:01:48.70000	0.0000489	0.00018205	0.00161936	3.7099	C	5	20/08/2020 08:59		0	0	0	0	0	0	0	0	0	0	0	0	0	0
1349	4	5	9	2d 16:01:11.12000	0d 00:02:44.13000	0.00007384	0.00027443	0.00161959	3.6999	C	5	20/08/2020 09:00		0	0	0	0	0	0	0	0	0	0	0	0	0	0
1350	4	5	9	2d 16:06:11.12000	0d 00:07:44.13000	0.00020881	0.00077283	0.00161959	3.6904	C	1	20/08/2020 09:05		0	0	0	0	0	0	0	0	0	0	0	0	0	0
1351	4	5	9	2d 16:11:11.12000	0d 00:12:44.13000	0.00034378	0.00127098	0.00161975	3.6918	C	1	20/08/2020 09:10		0	0	0	0	0	0	0	0	0	0	0	0	0	0
1352	4	5	9	2d 16:16:11.12000	0d 00:17:44.13000	0.00047875	0.00176948	0.00161975	3.695	C	1	20/08/2020 09:15		0	0	0	0	0	0	0	0	0	0	0	0	0	0
1353	4	5	9	2d 16:21:11.12000	0d 00:22:44.13000	0.00061372	0.00226842	0.00161944	3.6982	C	1	20/08/2020 09:20		0	0	0	0	0	0	0	0	0	0	0	0	0	0
1354	4	5	9	2d 16:26:11.12000	0d 00:27:44.13000	0.00074869	0.00276784	0.00161959	3.702	C	1	20/08/2020 09:25		0	0	0	0	0	0	0	0	0	0	0	0	0	0
1355	4	5	9	2d 16:31:11.12000	0d 00:32:44.13000	0.00088366	0.00326778	0.00161982	3.706	C	1	20/08/2020 09:30		0	0	0	0	0	0	0	0	0	0	0	0	0	0
1356	4	5	9	2d 16:36:11.12000	0d 00:37:44.13000	0.00101863	0.00376826	0.00161982	3.7099	C	1	20/08/2020 09:35		0	0	0	0	0	0	0	0	0	0	0	0	0	0
1357	4	5	9	2d 16:41:11.12000	0d 00:42:44.13000	0.0011536	0.00426934	0.00161967	3.7148	C	1	20/08/2020 09:40		0	0	0	0	0	0	0	0	0	0	0	0	0	0
1358	4	5	9	2d 16:46:11.12000	0d 00:47:44.13000	0.00128857	0.00477105	0.00161959	3.7197	C	1	20/08/2020 09:45		0	0	0	0	0	0	0	0	0	0	0	0	0	0
1359	4	5	9	2d 16:51:11.12000	0d 00:52:44.13000	0.00142354	0.00527343	0.00161975	3.7247	C	1	20/08/2020 09:50		0	0	0	0	0	0	0	0	0	0	0	0	0	0
1360	4	5	9	2d 16:56:11.12000	0d 00:57:44.13000	0.00155851	0.00577652	0.00161975	3.7301	C	1	20/08/2020 09:55		0	0	0	0	0	0	0	0	0	0	0	0	0	0
1361	4	5	9	2d 17:01:11.12000	0d 01:02:44.13000	0.00169348	0.00628031	0.00161959	3.7351	C	1	20/08/2020 10:00		0	0	0	0	0	0	0	0	0	0	0	0	0	0
1362	4	5	9	2d 17:06:11.12000	0d 01:07:44.13000	0.00182845	0.00678484	0.00161975	3.7406	C	1	20/08/2020 10:05		0	0	0	0	0	0	0	0	0	0	0	0	0	0
1363	4	5	9	2d 17:11:11.12000	0d 01:12:44.13000	0.00196342	0.0072901	0.00161952	3.7459	C	1	20/08/2020 10:10		0	0	0	0	0	0	0	0	0	0	0	0	0	0
1364	4	5	9	2d 17:16:11.12000	0d 01:17:44.13000	0.00209839	0.00779607	0.00161952	3.7514	C	1	20/08/2020 10:15		0	0	0	0	0	0	0	0	0	0	0	0	0	0
1365	4	5	9	2d 17:21:11.12000	0d 01:22:44.13000	0.00223336	0.00830276	0.00161959	3.7565	C	1	20/08/2020 10:20		0	0	0	0	0	0	0	0	0	0	0	0	0	0
1366	4	5	9	2d 17:26:11.12000	0d 01:27:44.13000	0.00236833	0.00881015	0.00161967	3.762	C	1	20/08/2020 10:25		0	0	0	0	0	0	0	0	0	0	0	0	0	0
1367	4	5	9	2d 17:31:11.12000	0d 01:32:44.13000	0.0025033	0.00931824	0.00161975	3.7668	C	1	20/08/2020 10:30		0	0	0	0	0	0	0	0	0	0	0	0	0	0
1368	4	5	9	2d 17:36:11.12000	0d 01:37:44.13000	0.00263827	0.00982702	0.00161944	3.7723	C	1	20/08/2020 10:35		0	0	0	0	0	0	0	0	0	0	0	0	0	0
1369	4	5	9	2d 17:41:11.12000	0d 01:42:44.13000	0.00277324	0.0103365	0.00161959	3.7774	C	1	20/08/2020 10:40		0	0	0	0	0	0	0	0	0	0	0	0	0	0
1370	4	5	9	2d 17:46:11.12000	0d 01:47:44.13000	0.00290821	0.0108467	0.00161967	3.7829	C	1	20/08/2020 10:45		0	0	0	0	0	0	0	0	0	0	0	0	0	0
1371	4	5	9	2d 17:51:11.12000	0d 01:52:44.13000	0.00304318	0.0113577	0.00161982	3.7888	C	1	20/08/2020 10:50		0	0	0	0	0	0	0	0	0	0	0	0	0	0
1372	4	5	9	2d 17:56:11.12000	0d 01:57:44.13000	0.00317815	0.0118694	0.00161967	3.7945	C	1	20/08/2020 10:55		0	0	0	0	0	0	0	0	0	0	0	0	0	0
1373	4	5	9	2d 18:01:11.12000	0d 02:02:44.13000	0.00331312	0.012382	0.00161959	3.801	C	1	20/08/2020 11:00		0	0	0	0	0	0	0	0	0	0	0	0	0	0
1374	4	5	9	2d 18:06:11.12000	0d 02:07:44.13000	0.00344809	0.0128955	0.00161967	3.8077	C	1	20/08/2020 11:05		0	0	0	0	0	0	0	0	0	0	0	0	0	0
1375	4	5	9	2d 18:11:11.12000	0d 02:12:44.13000	0.00358306	0.0134099	0.00161967	3.8151	C	1	20/08/2020 11:10		0	0	0	0	0	0	0	0	0	0	0	0	0	0
1376	4	5	9	2d 18:16:11.12000	0d 02:17:44.13000	0.00371803	0.0139254	0.00161959	3.8231	C	1	20/08/2020 11:15		0	0	0	0	0	0	0	0	0	0	0	0	0	0
1377	4	5	9	2d 18:21:11.12000	0d 02:22:44.13000	0.003853	0.014442	0.00161959	3.8323	C	1	20/08/2020 11:20		0	0	0	0	0	0	0	0	0	0	0	0	0	0
1378	4	5	9	2d 18:26:11.12000	0d 02:27:44.13000	0.00398797	0.0149599	0.00161952	3.8418	C	1	20/08/2020 11:25		0	0	0	0	0	0	0	0	0	0	0	0	0	0
1379	4	5	9	2d 18:30:41.78000	0d 02:32:14.79000	0.00410974	0.0154283	0.00161982	3.8518	C	5	20/08/2020 11:29		0	0	0	0	0	0	0	0	0	0	0	0	0	0
1380	4	5	9	2d 18:35:01.35000	0d 02:36:34.36000	0.00422652	0.0158787	0.00161975	3.8619	C	5	20/08/2020 11:33		0	0	0	0	0	0	0	0	0	0	0	0	0	0
1381	4	5	9	2d 18:38:59.85000	0d 02:40:32.86000	0.00433382	0.0162936	0.00161952	3.872	C	5	20/08/2020 11:37		0	0	0	0	0	0	0	0	0	0	0	0	0	0
1382	4	5	9	2d 18:42:43.24000	0d 02:44:16.25000	0.00443432	0.0166833	0.00161967	3.882	C	5	20/08/2020 11:41		0	0	0	0	0	0	0	0	0	0	0	0	0	0
1383	4	5	9	2d 18:46:19.89000	0d 02:47:52.90000	0.00453179	0.0170621	0.00161952	3.8921	C	5	20/08/2020 11:45		0	0	0	0	0	0	0	0	0	0	0	0	0	0
1384	4	5	9	2d 18:49:44.93000	0d 02:51:17.94000	0.00462404	0.0174216	0.00161959	3.9022	C	5	20/08/2020 11:48		0	0	0	0	0	0	0	0	0	0	0	0	0	0
1385	4	5	9	2d 18:53:02.94000	0d 02:54:35.95000	0.00471313	0.0177697	0.00161959	3.9123	C	5	20/08/2020 11:51		0	0	0	0	0	0	0	0	0	0	0	0	0	0
1386	4	5	9	2d 18:56:15.46000	0d 02:57:48.47000	0.00479974	0.018109	0.00161975	3.9223	C	5	20/08/2020 11:55		0	0	0	0	0	0	0	0	0	0	0	0	0	0
1387	4	5	9	2d 18:59:22.58000	0d 03:00:55.59000	0.00488393	0.0184396	0.00161952	3.9324	C	5	20/08/2020 11:58		0	0	0	0	0	0	0	0	0	0	0	0	0	0
1388	4	5	9	2d 19:02:25.22000	0d 03:03:58.23000	0.0049661	0.0187631	0.00161944	3.9425	C	5	20/08/2020 12:01		0	0	0	0	0	0	0	0	0	0	0	0	0	0
1389	4	5	9	2d 19:05:28.03000	0d 03:07:01.04000	0.00504834	0.0190878	0.00161952	3.9527	C	5	20/08/2020 12:04		0	0	0	0	0	0	0	0	0	0	0	0	0	0
1390	4	5	9	2d 19:08:25.74000	0d 03:09:58.75000	0.00512829	0.0194042	0.00161967	3.9628	C	5	20/08/2020 12:07		0	0	0	0	0	0	0	0	0	0	0	0	0	0
1391	4	5	9	2d 19:11:20.63000	0d 03:12:53.64000	0.00520698	0.0197164	0.00161944	3.9728	C	5	20/08/2020 12:10		0	0	0	0	0	0	0	0	0	0	0	0	0	0
1392	4	5	9	2d 19:14:13.83000	0d 03:15:46.84000	0.0052849	0.0200264	0.00161959	3.9829	C	5	20/08/2020 12:13		0	0	0	0	0	0	0	0	0	0	0	0	0	0
1393	4	5	9	2d 19:17:05.25000	0d 03:18:38.26000	0.00536202	0.0203339	0.00161967	3.993	C	5	20/08/2020 12:15		0	0	0	0	0	0	0	0	0	0	0	0	0	0
1394	4	5	9	2d 19:19:56.56000	0d 03:21:29.57000	0.00543909	0.0206421	0.00161967	4.0031	C	5	20/08/2020 12:18		0	0	0	0	0	0	0	0	0	0	0	0	0	0
1395	4	5	9	2d 19:22:47.70000	0d 03:24:20.71000	0.00551609	0.0209507	0.00161959	4.0131	C	5	20/08/2020 12:21		0	0	0	0	0	0	0	0	0	0	0	0	0	0
1396	4	5	9	2d 19:25:37.31000	0d 03:27:10.32000	0.0055924	0.0212573	0.00161975	4.0232	C	5	20/08/2020 12:24		0	0	0	0	0	0	0	0	0	0	0	0	0	0
1397	4	5	9	2d 19:28:24.60000	0d 03:29:57.61000	0.00566766	0.0215605	0.00161975	4.0333	C	5	20/08/2020 12:27		0	0	0	0	0	0	0	0	0	0	0	0	0	0
1398	4	5	9	2d 19:31:06.50000	0d 03:32:39.51000	0.0057405	0.0218546	0.00161944	4.0435	C	5	20/08/2020 12:29		0	0	0	0	0	0	0	0	0	0	0	0	0	0
1399	4	5	9	2d 19:33:51.81000	0d 03:35:24.82000	0.00581487	0.0221557	0.00161952	4.0536	C	5	20/08/2020 12:32		0	0	0	0	0	0	0	0	0	0	0	0	0	0
1400	4	5	9	2d 19:36:32.43000	0d 03:38:05.44000	0.00588713	0.022449	0.00161975	4.0636	C	5	20/08/2020 12:35		0	0	0	0	0	0	0	0	0	0	0	0	0	0
1401	4	5	9	2d 19:39:14.12000	0d 03:40:47.13000	0.00595988	0.0227449	0.00161982	4.0737	C	5	20/08/2020 12:38		0	0	0	0	0	0	0	0	0	0	0	0	0	0
1402	4	5	9	2d 19:41:51.86000	0d 03:43:24.87000	0.00603085	0.0230344	0.00161959	4.0838	C	5	20/08/2020 12:40		0	0	0	0	0	0	0	0	0	0	0	0	0	0
1403	4	5	9	2d 19:44:28.26000	0d 03:46:01.27000	0.00610121	0.0233221	0.00161967	4.0938	C	5	20/08/2020 12:43		0	0	0	0	0	0	0	0	0	0	0	0	0	0
1404	4	5	9	2d 19:46:59.86000	0d 03:48:32.87000	0.00616942	0.0236017	0.00161952	4.1039	C	5	20/08/2020 12:45		0	0	0	0	0	0	0	0	0	0	0	0	0	0
1405	4	5	9	2d 19:49:30.38000	0d 03:51:03.39000	0.00623713	0.0238799	0.00161959	4.114	C	5	20/08/2020 12:48		0	0	0	0	0	0	0	0	0	0	0	0	0	0
1406	4	5	9	2d 19:51:57.62000	0d 03:53:30.63000	0.00630338	0.0241528	0.00161944	4.1241	C	5	20/08/2020 12:50		0	0	0	0	0	0	0	0	0	0	0	0	0	0
1407	4	5	9	2d 19:54:26.72000	0d 03:55:59.73000	0.00637046	0.0244297	0.0016199	4.1341	C	5	20/08/2020 12:53		0	0	0	0	0	0	0	0	0	0	0	0	0	0
1408	4	5	9	2d 19:56:51.74000	0d 03:58:24.75000	0.0064357	0.0246998	0.0016199	4.1442	C	5	20/08/2020 12:55		0	0	0	0	0	0	0	0	0	0	0	0	0	0
1409	4	5	9	2d 19:59:16.15000	0d 04:00:49.16000	0.00650067	0.0249694	0.00161952	4.1543	C	5	20/08/2020 12:58		0	0	0	0	0	0	0	0	0	0	0	0	0	0
1410	4	5	9	2d 20:01:38.65000	0d 04:03:11.66000	0.00656478	0.025236	0.00161959	4.1643	C	5	20/08/2020 13:00		0	0	0	0	0	0	0	0	0	0	0	0	0	0
1411	4	5	9	2d 20:03:59.01000	0d 04:05:32.02000	0.00662793	0.0254993	0.00161952	4.1744	C	5	20/08/2020 13:02		0	0	0	0	0	0	0	0	0	0	0	0	0	0
1412	4	5	9	2d 20:06:17.79000	0d 04:07:50.80000	0.00669037	0.0257602	0.00161959	4.1845	C	5	20/08/2020 13:05		0	0	0	0	0	0	0	0	0	0	0	0	0	0
1413	4	5	9	2d 20:08:39.08000	0d 04:10:12.09000	0.00675393	0.0260266	0.00161944	4.1946	C	5	20/08/2020 13:07		0	0	0	0	0	0	0	0	0	0	0	0	0	0
1414	4	5	9	2d 20:09:50.91000	0d 04:11:23.92000	0.00678625	0.0261622	0.00161967	4.2	C	133	20/08/2020 13:08		0	0	0	0	0	0	0	0	0	0	0	0	0	0
1415	4	5	10	2d 20:09:50.92000	0d 00:00:00.01000	0.00678625	0.0261622	0.00161288	4.1997	C	0	20/08/2020 13:08		0	0	0	0	0	0	0	0	0	0	0	0	0	0
1416	4	5	10	2d 20:10:12.18000	0d 00:00:21.27000	0.0067956	0.0262014	0.0015127	4.2005	C	4	20/08/2020 13:09		0	0	0	0	0	0	0	0	0	0	0	0	0	0
1417	4	5	10	2d 20:10:25.67000	0d 00:00:34.76000	0.00680108	0.0262245	0.0014123	4.2004	C	4	20/08/2020 13:09		0	0	0	0	0	0	0	0	0	0	0	0	0	0
1418	4	5	10	2d 20:10:40.17000	0d 00:00:49.26000	0.00680656	0.0262475	0.00131228	4.2004	C	4	20/08/2020 13:09		0	0	0	0	0	0	0	0	0	0	0	0	0	0
1419	4	5	10	2d 20:11:00.29000	0d 00:01:09.38000	0.0068136	0.0262771	0.00121225	4.2002	C	4	20/08/2020 13:09		0	0	0	0	0	0	0	0	0	0	0	0	0	0
1420	4	5	10	2d 20:11:25.49000	0d 00:01:34.58000	0.00682172	0.0263112	0.00111215	4.2002	C	4	20/08/2020 13:10		0	0	0	0	0	0	0	0	0	0	0	0	0	0
1421	4	5	10	2d 20:11:55.17000	0d 00:02:04.26000	0.00683048	0.026348	0.00101198	4.2002	C	4	20/08/2020 13:10		0	0	0	0	0	0	0	0	0	0	0	0	0	0
1422	4	5	10	2d 20:12:27.51000	0d 00:02:36.60000	0.0068391	0.0263842	0.00091188	4.2002	C	4	20/08/2020 13:11		0	0	0	0	0	0	0	0	0	0	0	0	0	0
1423	4	5	10	2d 20:13:04.37000	0d 00:03:13.46000	0.00684792	0.0264212	0.00081186	4.1999	C	4	20/08/2020 13:11		0	0	0	0	0	0	0	0	0	0	0	0	0	0
1424	4	5	10	2d 20:13:47.09000	0d 00:03:56.18000	0.00685695	0.0264591	0.00071168	4.2002	C	4	20/08/2020 13:12		0	0	0	0	0	0	0	0	0	0	0	0	0	0
1425	4	5	10	2d 20:14:37.19000	0d 00:04:46.28000	0.00686613	0.0264977	0.00061158	4.2	C	4	20/08/2020 13:13		0	0	0	0	0	0	0	0	0	0	0	0	0	0
1426	4	5	10	2d 20:15:39.59000	0d 00:05:48.68000	0.00687581	0.0265384	0.00051156	4.2	C	4	20/08/2020 13:14		0	0	0	0	0	0	0	0	0	0	0	0	0	0
1427	4	5	10	2d 20:16:53.47000	0d 00:07:02.56000	0.00688521	0.0265778	0.00041154	4.2	C	4	20/08/2020 13:15		0	0	0	0	0	0	0	0	0	0	0	0	0	0
1428	4	5	10	2d 20:18:31.29000	0d 00:08:40.38000	0.00689495	0.0266187	0.00031144	4.2	C	4	20/08/2020 13:17		0	0	0	0	0	0	0	0	0	0	0	0	0	0
1429	4	5	10	2d 20:20:56.26000	0d 00:11:05.35000	0.00690539	0.0266626	0.00021141	4.2	C	4	20/08/2020 13:19		0	0	0	0	0	0	0	0	0	0	0	0	0	0
1430	4	5	10	2d 20:22:48.95000	0d 00:12:58.04000	0.00691118	0.0266869	0.00016197	4.2	C	132	20/08/2020 13:21		0	0	0	0	0	0	0	0	0	0	0	0	0	0
1431	4	5	11	2d 20:22:48.96000	0d 00:00:00.01000	0	0	0	4.1991	R	0	20/08/2020 13:21		0	0	0	0	0	0	0	0	0	0	0	0	0	0
1432	4	5	11	2d 20:22:50.96000	0d 00:00:02.01000	0	0	0	4.199	R	1	20/08/2020 13:21		0	0	0	0	0	0	0	0	0	0	0	0	0	0
1433	4	5	11	2d 20:22:52.96000	0d 00:00:04.01000	0	0	0	4.199	R	1	20/08/2020 13:21		0	0	0	0	0	0	0	0	0	0	0	0	0	0
1434	4	5	11	2d 20:22:54.96000	0d 00:00:06.01000	0	0	0	4.1988	R	1	20/08/2020 13:21		0	0	0	0	0	0	0	0	0	0	0	0	0	0
1435	4	5	11	2d 20:22:56.96000	0d 00:00:08.01000	0	0	0	4.1988	R	1	20/08/2020 13:21		0	0	0	0	0	0	0	0	0	0	0	0	0	0
1436	4	5	11	2d 20:22:58.95000	0d 00:00:10.00000	0	0	0	4.1984	R	129	20/08/2020 13:21		0	0	0	0	0	0	0	0	0	0	0	0	0	0
1437	4	5	12	2d 20:22:58.98000	0d 00:00:00.03000	0.00000001	0.00000006	0.00161723	4.1881	D	0	20/08/2020 13:21		0	0	0	0	0	0	0	0	0	0	0	0	0	0
1438	4	5	12	2d 20:23:27.25000	0d 00:00:28.30000	0.00001273	0.00005325	0.00161975	4.1781	D	5	20/08/2020 13:22		0	0	0	0	0	0	0	0	0	0	0	0	0	0
1439	4	5	12	2d 20:24:38.94000	0d 00:01:39.99000	0.00004499	0.00018783	0.00161975	4.168	D	5	20/08/2020 13:23		0	0	0	0	0	0	0	0	0	0	0	0	0	0
1440	4	5	12	2d 20:26:28.06000	0d 00:03:29.11000	0.00009408	0.00039219	0.00161959	4.1579	D	5	20/08/2020 13:25		0	0	0	0	0	0	0	0	0	0	0	0	0	0
1441	4	5	12	2d 20:28:33.12000	0d 00:05:34.17000	0.00015034	0.00062586	0.00161952	4.1479	D	5	20/08/2020 13:27		0	0	0	0	0	0	0	0	0	0	0	0	0	0
1442	4	5	12	2d 20:30:42.30000	0d 00:07:43.35000	0.00020846	0.00086664	0.00161959	4.1378	D	5	20/08/2020 13:29		0	0	0	0	0	0	0	0	0	0	0	0	0	0
1443	4	5	12	2d 20:32:54.35000	0d 00:09:55.40000	0.00026787	0.00111217	0.00161959	4.1277	D	5	20/08/2020 13:31		0	0	0	0	0	0	0	0	0	0	0	0	0	0
1444	4	5	12	2d 20:35:06.48000	0d 00:12:07.53000	0.00032732	0.00135726	0.00161967	4.1176	D	5	20/08/2020 13:33		0	0	0	0	0	0	0	0	0	0	0	0	0	0
1445	4	5	12	2d 20:37:22.30000	0d 00:14:23.35000	0.00038842	0.00160857	0.00161975	4.1076	D	5	20/08/2020 13:36		0	0	0	0	0	0	0	0	0	0	0	0	0	0
1446	4	5	12	2d 20:39:42.18000	0d 00:16:43.23000	0.00045135	0.00186676	0.00161959	4.0975	D	5	20/08/2020 13:38		0	0	0	0	0	0	0	0	0	0	0	0	0	0
1447	4	5	12	2d 20:42:02.60000	0d 00:19:03.65000	0.00051453	0.0021253	0.00161959	4.0873	D	5	20/08/2020 13:40		0	0	0	0	0	0	0	0	0	0	0	0	0	0
1448	4	5	12	2d 20:44:25.63000	0d 00:21:26.68000	0.00057888	0.00238801	0.00161959	4.0771	D	5	20/08/2020 13:43		0	0	0	0	0	0	0	0	0	0	0	0	0	0
1449	4	5	12	2d 20:46:52.48000	0d 00:23:53.53000	0.00064494	0.00265705	0.00161975	4.067	D	5	20/08/2020 13:45		0	0	0	0	0	0	0	0	0	0	0	0	0	0
1450	4	5	12	2d 20:49:18.71000	0d 00:26:19.76000	0.00071073	0.00292429	0.00161975	4.0568	D	5	20/08/2020 13:48		0	0	0	0	0	0	0	0	0	0	0	0	0	0
1451	4	5	12	2d 20:51:50.64000	0d 00:28:51.69000	0.00077909	0.00320126	0.00161952	4.0467	D	5	20/08/2020 13:50		0	0	0	0	0	0	0	0	0	0	0	0	0	0
1452	4	5	12	2d 20:54:18.40000	0d 00:31:19.45000	0.00084556	0.00346995	0.00161952	4.0366	D	5	20/08/2020 13:53		0	0	0	0	0	0	0	0	0	0	0	0	0	0
1453	4	5	12	2d 20:56:52.93000	0d 00:33:53.98000	0.00091509	0.00375025	0.00161967	4.0266	D	5	20/08/2020 13:55		0	0	0	0	0	0	0	0	0	0	0	0	0	0
1454	4	5	12	2d 20:59:28.55000	0d 00:36:29.60000	0.0009851	0.00403182	0.00161967	4.0165	D	5	20/08/2020 13:58		0	0	0	0	0	0	0	0	0	0	0	0	0	0
1455	4	5	12	2d 21:02:05.49000	0d 00:39:06.54000	0.00105571	0.00431506	0.00161959	4.0064	D	5	20/08/2020 14:00		0	0	0	0	0	0	0	0	0	0	0	0	0	0
1456	4	5	12	2d 21:04:45.19000	0d 00:41:46.24000	0.00112756	0.00460256	0.00161982	3.9963	D	5	20/08/2020 14:03		0	0	0	0	0	0	0	0	0	0	0	0	0	0
1457	4	5	12	2d 21:07:25.80000	0d 00:44:26.85000	0.00119981	0.00489097	0.00161952	3.9861	D	5	20/08/2020 14:06		0	0	0	0	0	0	0	0	0	0	0	0	0	0
1458	4	5	12	2d 21:10:10.92000	0d 00:47:11.97000	0.0012741	0.00518673	0.00161959	3.976	D	5	20/08/2020 14:09		0	0	0	0	0	0	0	0	0	0	0	0	0	0
1459	4	5	12	2d 21:12:55.17000	0d 00:49:56.22000	0.001348	0.00548019	0.00161959	3.966	D	5	20/08/2020 14:11		0	0	0	0	0	0	0	0	0	0	0	0	0	0
1460	4	5	12	2d 21:15:40.64000	0d 00:52:41.69000	0.00142244	0.00577507	0.00161975	3.9559	D	5	20/08/2020 14:14		0	0	0	0	0	0	0	0	0	0	0	0	0	0
1461	4	5	12	2d 21:18:26.74000	0d 00:55:27.79000	0.00149717	0.00607031	0.00161967	3.9458	D	5	20/08/2020 14:17		0	0	0	0	0	0	0	0	0	0	0	0	0	0
1462	4	5	12	2d 21:21:14.07000	0d 00:58:15.12000	0.00157245	0.00636699	0.00161982	3.9358	D	5	20/08/2020 14:20		0	0	0	0	0	0	0	0	0	0	0	0	0	0
1463	4	5	12	2d 21:24:02.78000	0d 01:01:03.83000	0.00164836	0.00666535	0.00161967	3.9257	D	5	20/08/2020 14:22		0	0	0	0	0	0	0	0	0	0	0	0	0	0
1464	4	5	12	2d 21:26:54.00000	0d 01:03:55.05000	0.00172539	0.00696738	0.00161967	3.9156	D	5	20/08/2020 14:25		0	0	0	0	0	0	0	0	0	0	0	0	0	0
1465	4	5	12	2d 21:29:45.77000	0d 01:06:46.82000	0.00180267	0.0072696	0.00161975	3.9055	D	5	20/08/2020 14:28		0	0	0	0	0	0	0	0	0	0	0	0	0	0
1466	4	5	12	2d 21:32:41.20000	0d 01:09:42.25000	0.00188159	0.00757747	0.00161967	3.8955	D	5	20/08/2020 14:31		0	0	0	0	0	0	0	0	0	0	0	0	0	0
1467	4	5	12	2d 21:35:38.71000	0d 01:12:39.76000	0.00196145	0.00788818	0.00161959	3.8854	D	5	20/08/2020 14:34		0	0	0	0	0	0	0	0	0	0	0	0	0	0
1468	4	5	12	2d 21:38:38.49000	0d 01:15:39.54000	0.00204234	0.00820205	0.00161975	3.8753	D	5	20/08/2020 14:37		0	0	0	0	0	0	0	0	0	0	0	0	0	0
1469	4	5	12	2d 21:41:43.56000	0d 01:18:44.61000	0.0021256	0.00852431	0.00161959	3.8651	D	5	20/08/2020 14:40		0	0	0	0	0	0	0	0	0	0	0	0	0	0
1470	4	5	12	2d 21:44:54.84000	0d 01:21:55.89000	0.00221166	0.00885651	0.00161952	3.855	D	5	20/08/2020 14:43		0	0	0	0	0	0	0	0	0	0	0	0	0	0
1471	4	5	12	2d 21:48:10.68000	0d 01:25:11.73000	0.00229977	0.00919575	0.00161975	3.845	D	5	20/08/2020 14:47		0	0	0	0	0	0	0	0	0	0	0	0	0	0
1472	4	5	12	2d 21:51:32.67000	0d 01:28:33.72000	0.00239064	0.00954472	0.00161982	3.8349	D	5	20/08/2020 14:50		0	0	0	0	0	0	0	0	0	0	0	0	0	0
1473	4	5	12	2d 21:55:05.10000	0d 01:32:06.15000	0.00248621	0.00991077	0.00161959	3.8248	D	5	20/08/2020 14:53		0	0	0	0	0	0	0	0	0	0	0	0	0	0
1474	4	5	12	2d 21:58:49.53000	0d 01:35:50.58000	0.00258718	0.0102965	0.00161959	3.8148	D	5	20/08/2020 14:57		0	0	0	0	0	0	0	0	0	0	0	0	0	0
1475	4	5	12	2d 22:02:45.11000	0d 01:39:46.16000	0.00269317	0.0107003	0.00161982	3.8047	D	5	20/08/2020 15:01		0	0	0	0	0	0	0	0	0	0	0	0	0	0
1476	4	5	12	2d 22:06:56.65000	0d 01:43:57.70000	0.00280634	0.0111303	0.00161959	3.7946	D	5	20/08/2020 15:05		0	0	0	0	0	0	0	0	0	0	0	0	0	0
1477	4	5	12	2d 22:11:26.51000	0d 01:48:27.56000	0.00292775	0.0115904	0.00161975	3.7845	D	5	20/08/2020 15:10		0	0	0	0	0	0	0	0	0	0	0	0	0	0
1478	4	5	12	2d 22:16:22.04000	0d 01:53:23.09000	0.00306071	0.0120929	0.00161959	3.7745	D	5	20/08/2020 15:15		0	0	0	0	0	0	0	0	0	0	0	0	0	0
1479	4	5	12	2d 22:21:22.04000	0d 01:58:23.09000	0.00319568	0.0126017	0.00161975	3.7653	D	1	20/08/2020 15:20		0	0	0	0	0	0	0	0	0	0	0	0	0	0
1480	4	5	12	2d 22:26:22.04000	0d 02:03:23.09000	0.00333065	0.0131093	0.00161952	3.7565	D	1	20/08/2020 15:25		0	0	0	0	0	0	0	0	0	0	0	0	0	0
1481	4	5	12	2d 22:31:22.04000	0d 02:08:23.09000	0.00346562	0.0136158	0.00161975	3.7484	D	1	20/08/2020 15:30		0	0	0	0	0	0	0	0	0	0	0	0	0	0
1482	4	5	12	2d 22:36:22.04000	0d 02:13:23.09000	0.00360059	0.0141212	0.00161975	3.7409	D	1	20/08/2020 15:35		0	0	0	0	0	0	0	0	0	0	0	0	0	0
1483	4	5	12	2d 22:41:22.04000	0d 02:18:23.09000	0.00373556	0.0146256	0.00161967	3.7336	D	1	20/08/2020 15:40		0	0	0	0	0	0	0	0	0	0	0	0	0	0
1484	4	5	12	2d 22:46:22.04000	0d 02:23:23.09000	0.00387053	0.0151291	0.00161959	3.7263	D	1	20/08/2020 15:45		0	0	0	0	0	0	0	0	0	0	0	0	0	0
1485	4	5	12	2d 22:51:22.04000	0d 02:28:23.09000	0.0040055	0.0156315	0.00161959	3.7191	D	1	20/08/2020 15:50		0	0	0	0	0	0	0	0	0	0	0	0	0	0
1486	4	5	12	2d 22:56:22.04000	0d 02:33:23.09000	0.00414047	0.0161329	0.00161952	3.7113	D	1	20/08/2020 15:55		0	0	0	0	0	0	0	0	0	0	0	0	0	0
1487	4	5	12	2d 23:01:22.04000	0d 02:38:23.09000	0.00427544	0.0166333	0.00161936	3.7034	D	1	20/08/2020 16:00		0	0	0	0	0	0	0	0	0	0	0	0	0	0
1488	4	5	12	2d 23:06:22.04000	0d 02:43:23.09000	0.00441041	0.0171326	0.00161959	3.695	D	1	20/08/2020 16:05		0	0	0	0	0	0	0	0	0	0	0	0	0	0
1489	4	5	12	2d 23:11:22.04000	0d 02:48:23.09000	0.00454538	0.0176308	0.00161952	3.6861	D	1	20/08/2020 16:10		0	0	0	0	0	0	0	0	0	0	0	0	0	0
1490	4	5	12	2d 23:16:22.04000	0d 02:53:23.09000	0.00468035	0.0181276	0.00161952	3.6764	D	1	20/08/2020 16:15		0	0	0	0	0	0	0	0	0	0	0	0	0	0
1491	4	5	12	2d 23:21:13.42000	0d 02:58:14.47000	0.00481144	0.0186089	0.00161975	3.6661	D	5	20/08/2020 16:20		0	0	0	0	0	0	0	0	0	0	0	0	0	0
1492	4	5	12	2d 23:25:40.39000	0d 03:02:41.44000	0.00493155	0.0190487	0.00161952	3.6561	D	5	20/08/2020 16:24		0	0	0	0	0	0	0	0	0	0	0	0	0	0
1493	4	5	12	2d 23:29:31.00000	0d 03:06:32.05000	0.0050353	0.0194275	0.00161982	3.646	D	5	20/08/2020 16:28		0	0	0	0	0	0	0	0	0	0	0	0	0	0
1494	4	5	12	2d 23:32:59.06000	0d 03:10:00.11000	0.00512891	0.0197684	0.00161967	3.6359	D	5	20/08/2020 16:31		0	0	0	0	0	0	0	0	0	0	0	0	0	0
1495	4	5	12	2d 23:36:02.56000	0d 03:13:03.61000	0.00521146	0.0200681	0.00161959	3.6257	D	5	20/08/2020 16:34		0	0	0	0	0	0	0	0	0	0	0	0	0	0
1496	4	5	12	2d 23:38:42.53000	0d 03:15:43.58000	0.00528343	0.0203287	0.00161967	3.6156	D	5	20/08/2020 16:37		0	0	0	0	0	0	0	0	0	0	0	0	0	0
1497	4	5	12	2d 23:41:05.44000	0d 03:18:06.49000	0.00534773	0.0205609	0.00161959	3.6056	D	5	20/08/2020 16:39		0	0	0	0	0	0	0	0	0	0	0	0	0	0
1498	4	5	12	2d 23:43:05.60000	0d 03:20:06.65000	0.00540179	0.0207556	0.00161959	3.5955	D	5	20/08/2020 16:41		0	0	0	0	0	0	0	0	0	0	0	0	0	0
1499	4	5	12	2d 23:44:47.73000	0d 03:21:48.78000	0.00544774	0.0209205	0.00161967	3.5854	D	5	20/08/2020 16:43		0	0	0	0	0	0	0	0	0	0	0	0	0	0
1500	4	5	12	2d 23:46:14.66000	0d 03:23:15.71000	0.00548685	0.0210606	0.00161959	3.5752	D	5	20/08/2020 16:45		0	0	0	0	0	0	0	0	0	0	0	0	0	0
1501	4	5	12	2d 23:47:30.61000	0d 03:24:31.66000	0.00552102	0.0211826	0.00161952	3.5651	D	5	20/08/2020 16:46		0	0	0	0	0	0	0	0	0	0	0	0	0	0
1502	4	5	12	2d 23:48:33.71000	0d 03:25:34.76000	0.0055494	0.0212837	0.00161967	3.555	D	5	20/08/2020 16:47		0	0	0	0	0	0	0	0	0	0	0	0	0	0
1503	4	5	12	2d 23:49:26.09000	0d 03:26:27.14000	0.00557297	0.0213673	0.00161975	3.545	D	5	20/08/2020 16:48		0	0	0	0	0	0	0	0	0	0	0	0	0	0
1504	4	5	12	2d 23:50:14.30000	0d 03:27:15.35000	0.00559466	0.0214441	0.00161967	3.5349	D	5	20/08/2020 16:49		0	0	0	0	0	0	0	0	0	0	0	0	0	0
1505	4	5	12	2d 23:50:57.56000	0d 03:27:58.61000	0.00561412	0.0215128	0.00161975	3.5247	D	5	20/08/2020 16:49		0	0	0	0	0	0	0	0	0	0	0	0	0	0
1506	4	5	12	2d 23:51:34.69000	0d 03:28:35.74000	0.00563083	0.0215716	0.00161959	3.5146	D	5	20/08/2020 16:50		0	0	0	0	0	0	0	0	0	0	0	0	0	0
1507	4	5	12	2d 23:52:09.87000	0d 03:29:10.92000	0.00564665	0.0216272	0.00161975	3.5045	D	5	20/08/2020 16:51		0	0	0	0	0	0	0	0	0	0	0	0	0	0
1508	4	5	12	2d 23:52:42.52000	0d 03:29:43.57000	0.00566134	0.0216786	0.00161967	3.4945	D	5	20/08/2020 16:51		0	0	0	0	0	0	0	0	0	0	0	0	0	0
1509	4	5	12	2d 23:53:16.04000	0d 03:30:17.09000	0.00567642	0.0217312	0.00161967	3.4844	D	5	20/08/2020 16:52		0	0	0	0	0	0	0	0	0	0	0	0	0	0
1510	4	5	12	2d 23:53:48.96000	0d 03:30:50.01000	0.00569124	0.0217827	0.00161959	3.4743	D	5	20/08/2020 16:52		0	0	0	0	0	0	0	0	0	0	0	0	0	0
1511	4	5	12	2d 23:54:29.10000	0d 03:31:30.15000	0.00570929	0.0218454	0.00161982	3.4643	D	5	20/08/2020 16:53		0	0	0	0	0	0	0	0	0	0	0	0	0	0
1512	4	5	12	2d 23:55:38.77000	0d 03:32:39.82000	0.00574064	0.0219538	0.00161952	3.4542	D	5	20/08/2020 16:54		0	0	0	0	0	0	0	0	0	0	0	0	0	0
1513	4	5	12	2d 23:59:40.50000	0d 03:36:41.55000	0.00584939	0.0223288	0.00161975	3.444	D	5	20/08/2020 16:58		0	0	0	0	0	0	0	0	0	0	0	0	0	0
1514	4	5	12	3d 00:04:40.50000	0d 03:41:41.55000	0.00598436	0.0227931	0.00161944	3.4357	D	1	20/08/2020 17:03		0	0	0	0	0	0	0	0	0	0	0	0	0	0
1515	4	5	12	3d 00:09:40.50000	0d 03:46:41.55000	0.00611933	0.0232563	0.00161982	3.4272	D	1	20/08/2020 17:08		0	0	0	0	0	0	0	0	0	0	0	0	0	0
1516	4	5	12	3d 00:14:40.50000	0d 03:51:41.55000	0.0062543	0.0237182	0.00161975	3.4177	D	1	20/08/2020 17:13		0	0	0	0	0	0	0	0	0	0	0	0	0	0
1517	4	5	12	3d 00:18:37.13000	0d 03:55:38.18000	0.00636076	0.0240816	0.00161967	3.4076	D	5	20/08/2020 17:17		0	0	0	0	0	0	0	0	0	0	0	0	0	0
1518	4	5	12	3d 00:21:27.03000	0d 03:58:28.08000	0.0064372	0.0243417	0.00161975	3.3973	D	5	20/08/2020 17:20		0	0	0	0	0	0	0	0	0	0	0	0	0	0
1519	4	5	12	3d 00:23:55.21000	0d 04:00:56.26000	0.00650387	0.0245679	0.00161952	3.3872	D	5	20/08/2020 17:22		0	0	0	0	0	0	0	0	0	0	0	0	0	0
1520	4	5	12	3d 00:25:50.97000	0d 04:02:52.02000	0.00655595	0.024744	0.00161959	3.3771	D	5	20/08/2020 17:24		0	0	0	0	0	0	0	0	0	0	0	0	0	0
1521	4	5	12	3d 00:27:23.10000	0d 04:04:24.15000	0.0065974	0.0248838	0.00161959	3.3671	D	5	20/08/2020 17:26		0	0	0	0	0	0	0	0	0	0	0	0	0	0
1522	4	5	12	3d 00:28:43.21000	0d 04:05:44.26000	0.00663344	0.025005	0.00161967	3.357	D	5	20/08/2020 17:27		0	0	0	0	0	0	0	0	0	0	0	0	0	0
1523	4	5	12	3d 00:29:44.51000	0d 04:06:45.56000	0.00666102	0.0250974	0.00161967	3.3469	D	5	20/08/2020 17:28		0	0	0	0	0	0	0	0	0	0	0	0	0	0
1524	4	5	12	3d 00:30:36.49000	0d 04:07:37.54000	0.0066844	0.0251756	0.00161967	3.3368	D	5	20/08/2020 17:29		0	0	0	0	0	0	0	0	0	0	0	0	0	0
1525	4	5	12	3d 00:31:20.32000	0d 04:08:21.37000	0.00670412	0.0252413	0.00161967	3.3268	D	5	20/08/2020 17:30		0	0	0	0	0	0	0	0	0	0	0	0	0	0
1526	4	5	12	3d 00:31:56.93000	0d 04:08:57.98000	0.00672059	0.025296	0.00161982	3.3165	D	5	20/08/2020 17:30		0	0	0	0	0	0	0	0	0	0	0	0	0	0
1527	4	5	12	3d 00:32:28.19000	0d 04:09:29.24000	0.00673466	0.0253426	0.00161975	3.3065	D	5	20/08/2020 17:31		0	0	0	0	0	0	0	0	0	0	0	0	0	0
1528	4	5	12	3d 00:32:54.53000	0d 04:09:55.58000	0.00674651	0.0253817	0.00161944	3.2964	D	5	20/08/2020 17:31		0	0	0	0	0	0	0	0	0	0	0	0	0	0
1529	4	5	12	3d 00:33:18.25000	0d 04:10:19.30000	0.00675718	0.0254168	0.00161959	3.2863	D	5	20/08/2020 17:32		0	0	0	0	0	0	0	0	0	0	0	0	0	0
1530	4	5	12	3d 00:33:39.09000	0d 04:10:40.14000	0.00676655	0.0254476	0.00161967	3.2763	D	5	20/08/2020 17:32		0	0	0	0	0	0	0	0	0	0	0	0	0	0
1531	4	5	12	3d 00:33:57.93000	0d 04:10:58.98000	0.00677503	0.0254753	0.00161967	3.266	D	5	20/08/2020 17:32		0	0	0	0	0	0	0	0	0	0	0	0	0	0
1532	4	5	12	3d 00:34:15.02000	0d 04:11:16.07000	0.00678272	0.0255004	0.00161975	3.256	D	5	20/08/2020 17:33		0	0	0	0	0	0	0	0	0	0	0	0	0	0
1533	4	5	12	3d 00:34:30.62000	0d 04:11:31.67000	0.00678974	0.0255232	0.00161975	3.2457	D	5	20/08/2020 17:33		0	0	0	0	0	0	0	0	0	0	0	0	0	0
1534	4	5	12	3d 00:34:44.77000	0d 04:11:45.82000	0.0067961	0.0255439	0.00161944	3.2357	D	5	20/08/2020 17:33		0	0	0	0	0	0	0	0	0	0	0	0	0	0
1535	4	5	12	3d 00:34:57.63000	0d 04:11:58.68000	0.00680189	0.0255626	0.00161982	3.2255	D	5	20/08/2020 17:33		0	0	0	0	0	0	0	0	0	0	0	0	0	0
1536	4	5	12	3d 00:35:09.09000	0d 04:12:10.14000	0.00680704	0.0255792	0.00161975	3.2152	D	5	20/08/2020 17:33		0	0	0	0	0	0	0	0	0	0	0	0	0	0
1537	4	5	12	3d 00:35:19.93000	0d 04:12:20.98000	0.00681192	0.0255948	0.00161959	3.205	D	5	20/08/2020 17:34		0	0	0	0	0	0	0	0	0	0	0	0	0	0
1538	4	5	12	3d 00:35:30.18000	0d 04:12:31.23000	0.00681653	0.0256096	0.00161936	3.1949	D	5	20/08/2020 17:34		0	0	0	0	0	0	0	0	0	0	0	0	0	0
1539	4	5	12	3d 00:35:39.65000	0d 04:12:40.70000	0.00682079	0.0256232	0.00161967	3.1846	D	5	20/08/2020 17:34		0	0	0	0	0	0	0	0	0	0	0	0	0	0
1540	4	5	12	3d 00:35:48.58000	0d 04:12:49.63000	0.00682481	0.0256359	0.00161967	3.1745	D	5	20/08/2020 17:34		0	0	0	0	0	0	0	0	0	0	0	0	0	0
1541	4	5	12	3d 00:35:56.91000	0d 04:12:57.96000	0.00682856	0.0256478	0.00161967	3.1643	D	5	20/08/2020 17:34		0	0	0	0	0	0	0	0	0	0	0	0	0	0
1542	4	5	12	3d 00:36:04.80000	0d 04:13:05.85000	0.00683211	0.025659	0.00161936	3.154	D	5	20/08/2020 17:34		0	0	0	0	0	0	0	0	0	0	0	0	0	0
1543	4	5	12	3d 00:36:12.18000	0d 04:13:13.23000	0.00683543	0.0256695	0.00161975	3.1438	D	5	20/08/2020 17:35		0	0	0	0	0	0	0	0	0	0	0	0	0	0
1544	4	5	12	3d 00:36:19.33000	0d 04:13:20.38000	0.00683865	0.0256796	0.00161952	3.1337	D	5	20/08/2020 17:35		0	0	0	0	0	0	0	0	0	0	0	0	0	0
1545	4	5	12	3d 00:36:25.91000	0d 04:13:26.96000	0.00684161	0.0256888	0.00161959	3.1235	D	5	20/08/2020 17:35		0	0	0	0	0	0	0	0	0	0	0	0	0	0
1546	4	5	12	3d 00:36:32.38000	0d 04:13:33.43000	0.00684452	0.0256979	0.00161975	3.1131	D	5	20/08/2020 17:35		0	0	0	0	0	0	0	0	0	0	0	0	0	0
1547	4	5	12	3d 00:36:38.60000	0d 04:13:39.65000	0.00684732	0.0257066	0.00161952	3.1031	D	5	20/08/2020 17:35		0	0	0	0	0	0	0	0	0	0	0	0	0	0
1548	4	5	12	3d 00:36:44.40000	0d 04:13:45.45000	0.00684992	0.0257147	0.00161959	3.093	D	5	20/08/2020 17:35		0	0	0	0	0	0	0	0	0	0	0	0	0	0
1549	4	5	12	3d 00:36:49.99000	0d 04:13:51.04000	0.00685244	0.0257225	0.00161959	3.0826	D	5	20/08/2020 17:35		0	0	0	0	0	0	0	0	0	0	0	0	0	0
1550	4	5	12	3d 00:36:55.44000	0d 04:13:56.49000	0.00685489	0.02573	0.00161975	3.0724	D	5	20/08/2020 17:35		0	0	0	0	0	0	0	0	0	0	0	0	0	0
1551	4	5	12	3d 00:37:00.69000	0d 04:14:01.74000	0.00685725	0.0257373	0.00161967	3.0622	D	5	20/08/2020 17:35		0	0	0	0	0	0	0	0	0	0	0	0	0	0
1552	4	5	12	3d 00:37:05.61000	0d 04:14:06.66000	0.00685947	0.025744	0.00161959	3.052	D	5	20/08/2020 17:35		0	0	0	0	0	0	0	0	0	0	0	0	0	0
1553	4	5	12	3d 00:37:10.49000	0d 04:14:11.54000	0.00686166	0.0257507	0.00161967	3.0416	D	5	20/08/2020 17:36		0	0	0	0	0	0	0	0	0	0	0	0	0	0
1554	4	5	12	3d 00:37:15.12000	0d 04:14:16.17000	0.00686375	0.025757	0.00161959	3.0312	D	5	20/08/2020 17:36		0	0	0	0	0	0	0	0	0	0	0	0	0	0
1555	4	5	12	3d 00:37:19.62000	0d 04:14:20.67000	0.00686577	0.0257632	0.00161967	3.0211	D	5	20/08/2020 17:36		0	0	0	0	0	0	0	0	0	0	0	0	0	0
1556	4	5	12	3d 00:37:23.85000	0d 04:14:24.90000	0.00686767	0.0257689	0.00161959	3.0111	D	5	20/08/2020 17:36		0	0	0	0	0	0	0	0	0	0	0	0	0	0
1557	4	5	12	3d 00:37:28.02000	0d 04:14:29.07000	0.00686955	0.0257745	0.00161975	3.0008	D	5	20/08/2020 17:36		0	0	0	0	0	0	0	0	0	0	0	0	0	0
1558	4	5	12	3d 00:37:32.04000	0d 04:14:33.09000	0.00687136	0.02578	0.00161959	2.9906	D	5	20/08/2020 17:36		0	0	0	0	0	0	0	0	0	0	0	0	0	0
1559	4	5	12	3d 00:37:36.02000	0d 04:14:37.07000	0.00687315	0.0257853	0.00161967	2.9802	D	5	20/08/2020 17:36		0	0	0	0	0	0	0	0	0	0	0	0	0	0
1560	4	5	12	3d 00:37:39.82000	0d 04:14:40.87000	0.00687486	0.0257904	0.00161967	2.9697	D	5	20/08/2020 17:36		0	0	0	0	0	0	0	0	0	0	0	0	0	0
1561	4	5	12	3d 00:37:43.55000	0d 04:14:44.60000	0.00687654	0.0257954	0.00161982	2.9595	D	5	20/08/2020 17:36		0	0	0	0	0	0	0	0	0	0	0	0	0	0
1562	4	5	12	3d 00:37:47.13000	0d 04:14:48.18000	0.00687815	0.0258001	0.00161967	2.9493	D	5	20/08/2020 17:36		0	0	0	0	0	0	0	0	0	0	0	0	0	0
1563	4	5	12	3d 00:37:50.64000	0d 04:14:51.69000	0.00687973	0.0258048	0.00161959	2.939	D	5	20/08/2020 17:36		0	0	0	0	0	0	0	0	0	0	0	0	0	0
1564	4	5	12	3d 00:37:53.95000	0d 04:14:55.00000	0.00688122	0.0258091	0.00161959	2.929	D	5	20/08/2020 17:36		0	0	0	0	0	0	0	0	0	0	0	0	0	0
1565	4	5	12	3d 00:37:57.20000	0d 04:14:58.25000	0.00688268	0.0258134	0.00161975	2.9189	D	5	20/08/2020 17:36		0	0	0	0	0	0	0	0	0	0	0	0	0	0
1566	4	5	12	3d 00:38:00.36000	0d 04:15:01.41000	0.0068841	0.0258176	0.00161952	2.9088	D	5	20/08/2020 17:36		0	0	0	0	0	0	0	0	0	0	0	0	0	0
1567	4	5	12	3d 00:38:03.46000	0d 04:15:04.51000	0.00688549	0.0258216	0.00161959	2.8983	D	5	20/08/2020 17:36		0	0	0	0	0	0	0	0	0	0	0	0	0	0
1568	4	5	12	3d 00:38:06.56000	0d 04:15:07.61000	0.00688689	0.0258256	0.00161959	2.8881	D	5	20/08/2020 17:36		0	0	0	0	0	0	0	0	0	0	0	0	0	0
1569	4	5	12	3d 00:38:09.53000	0d 04:15:10.58000	0.00688822	0.0258295	0.00161936	2.8775	D	5	20/08/2020 17:37		0	0	0	0	0	0	0	0	0	0	0	0	0	0
1570	4	5	12	3d 00:38:12.50000	0d 04:15:13.55000	0.00688956	0.0258333	0.00161975	2.8673	D	5	20/08/2020 17:37		0	0	0	0	0	0	0	0	0	0	0	0	0	0
1571	4	5	12	3d 00:38:15.34000	0d 04:15:16.39000	0.00689084	0.025837	0.00161952	2.8571	D	5	20/08/2020 17:37		0	0	0	0	0	0	0	0	0	0	0	0	0	0
1572	4	5	12	3d 00:38:18.08000	0d 04:15:19.13000	0.00689207	0.0258405	0.00161959	2.8469	D	5	20/08/2020 17:37		0	0	0	0	0	0	0	0	0	0	0	0	0	0
1573	4	5	12	3d 00:38:20.77000	0d 04:15:21.82000	0.00689328	0.025844	0.00161959	2.8367	D	5	20/08/2020 17:37		0	0	0	0	0	0	0	0	0	0	0	0	0	0
1574	4	5	12	3d 00:38:23.41000	0d 04:15:24.46000	0.00689447	0.0258473	0.00161959	2.8263	D	5	20/08/2020 17:37		0	0	0	0	0	0	0	0	0	0	0	0	0	0
1575	4	5	12	3d 00:38:26.02000	0d 04:15:27.07000	0.00689564	0.0258506	0.00161975	2.8159	D	5	20/08/2020 17:37		0	0	0	0	0	0	0	0	0	0	0	0	0	0
1576	4	5	12	3d 00:38:28.53000	0d 04:15:29.58000	0.00689677	0.0258538	0.00161982	2.8054	D	5	20/08/2020 17:37		0	0	0	0	0	0	0	0	0	0	0	0	0	0
1577	4	5	12	3d 00:38:31.08000	0d 04:15:32.13000	0.00689792	0.025857	0.00161959	2.795	D	5	20/08/2020 17:37		0	0	0	0	0	0	0	0	0	0	0	0	0	0
1578	4	5	12	3d 00:38:33.48000	0d 04:15:34.53000	0.006899	0.02586	0.00161944	2.7848	D	5	20/08/2020 17:37		0	0	0	0	0	0	0	0	0	0	0	0	0	0
1579	4	5	12	3d 00:38:35.86000	0d 04:15:36.91000	0.00690007	0.025863	0.00161959	2.7744	D	5	20/08/2020 17:37		0	0	0	0	0	0	0	0	0	0	0	0	0	0
1580	4	5	12	3d 00:38:38.27000	0d 04:15:39.32000	0.00690115	0.025866	0.00161967	2.7637	D	5	20/08/2020 17:37		0	0	0	0	0	0	0	0	0	0	0	0	0	0
1581	4	5	12	3d 00:38:40.57000	0d 04:15:41.62000	0.00690219	0.0258689	0.00161952	2.7532	D	5	20/08/2020 17:37		0	0	0	0	0	0	0	0	0	0	0	0	0	0
1582	4	5	12	3d 00:38:42.89000	0d 04:15:43.94000	0.00690323	0.0258717	0.00161959	2.7427	D	5	20/08/2020 17:37		0	0	0	0	0	0	0	0	0	0	0	0	0	0
1583	4	5	12	3d 00:38:45.12000	0d 04:15:46.17000	0.00690424	0.0258745	0.00161959	2.7323	D	5	20/08/2020 17:37		0	0	0	0	0	0	0	0	0	0	0	0	0	0
1584	4	5	12	3d 00:38:47.26000	0d 04:15:48.31000	0.0069052	0.0258771	0.00161975	2.7219	D	5	20/08/2020 17:37		0	0	0	0	0	0	0	0	0	0	0	0	0	0
1585	4	5	12	3d 00:38:49.43000	0d 04:15:50.48000	0.00690618	0.0258798	0.00161967	2.7115	D	5	20/08/2020 17:37		0	0	0	0	0	0	0	0	0	0	0	0	0	0
1586	4	5	12	3d 00:38:51.51000	0d 04:15:52.56000	0.00690711	0.0258823	0.00161952	2.701	D	5	20/08/2020 17:37		0	0	0	0	0	0	0	0	0	0	0	0	0	0
1587	4	5	12	3d 00:38:53.61000	0d 04:15:54.66000	0.00690806	0.0258848	0.00161944	2.6906	D	5	20/08/2020 17:37		0	0	0	0	0	0	0	0	0	0	0	0	0	0
1588	4	5	12	3d 00:38:55.67000	0d 04:15:56.72000	0.00690898	0.0258873	0.00161959	2.6802	D	5	20/08/2020 17:37		0	0	0	0	0	0	0	0	0	0	0	0	0	0
1589	4	5	12	3d 00:38:57.67000	0d 04:15:58.72000	0.00690988	0.0258897	0.00161952	2.6699	D	5	20/08/2020 17:37		0	0	0	0	0	0	0	0	0	0	0	0	0	0
1590	4	5	12	3d 00:38:59.69000	0d 04:16:00.74000	0.00691079	0.0258921	0.00161975	2.6593	D	5	20/08/2020 17:37		0	0	0	0	0	0	0	0	0	0	0	0	0	0
1591	4	5	12	3d 00:39:01.61000	0d 04:16:02.66000	0.00691166	0.0258944	0.00161952	2.6491	D	5	20/08/2020 17:37		0	0	0	0	0	0	0	0	0	0	0	0	0	0
1592	4	5	12	3d 00:39:03.53000	0d 04:16:04.58000	0.00691252	0.0258967	0.00161975	2.6384	D	5	20/08/2020 17:37		0	0	0	0	0	0	0	0	0	0	0	0	0	0
1593	4	5	12	3d 00:39:05.45000	0d 04:16:06.50000	0.00691338	0.025899	0.00161959	2.6281	D	5	20/08/2020 17:37		0	0	0	0	0	0	0	0	0	0	0	0	0	0
1594	4	5	12	3d 00:39:07.30000	0d 04:16:08.35000	0.00691422	0.0259012	0.00161944	2.6178	D	5	20/08/2020 17:37		0	0	0	0	0	0	0	0	0	0	0	0	0	0
1595	4	5	12	3d 00:39:09.12000	0d 04:16:10.17000	0.00691503	0.0259033	0.00161975	2.6073	D	5	20/08/2020 17:37		0	0	0	0	0	0	0	0	0	0	0	0	0	0
1596	4	5	12	3d 00:39:10.97000	0d 04:16:12.02000	0.00691587	0.0259055	0.00161967	2.5968	D	5	20/08/2020 17:38		0	0	0	0	0	0	0	0	0	0	0	0	0	0
1597	4	5	12	3d 00:39:12.79000	0d 04:16:13.84000	0.00691669	0.0259076	0.00161952	2.5866	D	5	20/08/2020 17:38		0	0	0	0	0	0	0	0	0	0	0	0	0	0
1598	4	5	12	3d 00:39:14.55000	0d 04:16:15.60000	0.00691748	0.0259097	0.00161944	2.576	D	5	20/08/2020 17:38		0	0	0	0	0	0	0	0	0	0	0	0	0	0
1599	4	5	12	3d 00:39:16.31000	0d 04:16:17.36000	0.00691827	0.0259117	0.00161959	2.5657	D	5	20/08/2020 17:38		0	0	0	0	0	0	0	0	0	0	0	0	0	0
1600	4	5	12	3d 00:39:18.05000	0d 04:16:19.10000	0.00691905	0.0259137	0.00161952	2.5553	D	5	20/08/2020 17:38		0	0	0	0	0	0	0	0	0	0	0	0	0	0
1601	4	5	12	3d 00:39:19.79000	0d 04:16:20.84000	0.00691983	0.0259157	0.00161959	2.5447	D	5	20/08/2020 17:38		0	0	0	0	0	0	0	0	0	0	0	0	0	0
1602	4	5	12	3d 00:39:21.50000	0d 04:16:22.55000	0.0069206	0.0259176	0.00161952	2.5342	D	5	20/08/2020 17:38		0	0	0	0	0	0	0	0	0	0	0	0	0	0
1603	4	5	12	3d 00:39:23.21000	0d 04:16:24.26000	0.00692137	0.0259196	0.00161959	2.5238	D	5	20/08/2020 17:38		0	0	0	0	0	0	0	0	0	0	0	0	0	0
1604	4	5	12	3d 00:39:24.88000	0d 04:16:25.93000	0.00692212	0.0259215	0.00161967	2.5133	D	5	20/08/2020 17:38		0	0	0	0	0	0	0	0	0	0	0	0	0	0
1605	4	5	12	3d 00:39:26.55000	0d 04:16:27.60000	0.00692288	0.0259234	0.0016199	2.5028	D	5	20/08/2020 17:38		0	0	0	0	0	0	0	0	0	0	0	0	0	0
1606	4	5	12	3d 00:39:27.00000	0d 04:16:28.05000	0.00692308	0.0259239	0.00161952	2.5	D	133	20/08/2020 17:38		0	0	0	0	0	0	0	0	0	0	0	0	0	0
1607	4	5	13	3d 00:39:27.01000	0d 00:00:00.01000	0	0	0	2.6429	R	0	20/08/2020 17:38		0	0	0	0	0	0	0	0	0	0	0	0	0	0
1608	4	5	13	3d 00:39:29.01000	0d 00:00:02.01000	0	0	0	2.8156	R	1	20/08/2020 17:38		0	0	0	0	0	0	0	0	0	0	0	0	0	0
1609	4	5	13	3d 00:39:31.01000	0d 00:00:04.01000	0	0	0	2.9226	R	1	20/08/2020 17:38		0	0	0	0	0	0	0	0	0	0	0	0	0	0
1610	4	5	13	3d 00:39:33.01000	0d 00:00:06.01000	0	0	0	3.0076	R	1	20/08/2020 17:38		0	0	0	0	0	0	0	0	0	0	0	0	0	0
1611	4	5	13	3d 00:39:35.01000	0d 00:00:08.01000	0	0	0	3.0785	R	1	20/08/2020 17:38		0	0	0	0	0	0	0	0	0	0	0	0	0	0
1612	4	5	13	3d 00:39:37.00000	0d 00:00:10.00000	0	0	0	3.1389	R	129	20/08/2020 17:38		0	0	0	0	0	0	0	0	0	0	0	0	0	0
1613	5	6	9	3d 00:39:37.04000	0d 00:00:00.04000	0.00000002	0.00000006	0.00161936	3.3115	C	0	20/08/2020 17:38		0	0	0	0	0	0	0	0	0	0	0	0	0	0
1614	5	6	9	3d 00:39:37.20000	0d 00:00:00.20000	0.00000009	0.0000003	0.00161967	3.3324	C	5	20/08/2020 17:38		0	0	0	0	0	0	0	0	0	0	0	0	0	0
1615	5	6	9	3d 00:39:37.37000	0d 00:00:00.37000	0.00000017	0.00000055	0.00161967	3.3509	C	5	20/08/2020 17:38		0	0	0	0	0	0	0	0	0	0	0	0	0	0
1616	5	6	9	3d 00:39:37.56000	0d 00:00:00.56000	0.00000025	0.00000084	0.00161982	3.3684	C	5	20/08/2020 17:38		0	0	0	0	0	0	0	0	0	0	0	0	0	0
1617	5	6	9	3d 00:39:37.76000	0d 00:00:00.76000	0.00000034	0.00000115	0.00161967	3.3851	C	5	20/08/2020 17:38		0	0	0	0	0	0	0	0	0	0	0	0	0	0
1618	5	6	9	3d 00:39:37.97000	0d 00:00:00.97000	0.00000044	0.00000147	0.00161982	3.4015	C	5	20/08/2020 17:38		0	0	0	0	0	0	0	0	0	0	0	0	0	0
1619	5	6	9	3d 00:39:38.20000	0d 00:00:01.20000	0.00000054	0.00000182	0.00161982	3.4179	C	5	20/08/2020 17:38		0	0	0	0	0	0	0	0	0	0	0	0	0	0
1620	5	6	9	3d 00:39:38.43000	0d 00:00:01.43000	0.00000064	0.00000217	0.00161959	3.4333	C	5	20/08/2020 17:38		0	0	0	0	0	0	0	0	0	0	0	0	0	0
1621	5	6	9	3d 00:39:38.67000	0d 00:00:01.67000	0.00000075	0.00000255	0.00161982	3.4488	C	5	20/08/2020 17:38		0	0	0	0	0	0	0	0	0	0	0	0	0	0
1622	5	6	9	3d 00:39:38.91000	0d 00:00:01.91000	0.00000086	0.00000292	0.00161967	3.4636	C	5	20/08/2020 17:38		0	0	0	0	0	0	0	0	0	0	0	0	0	0
1623	5	6	9	3d 00:39:39.16000	0d 00:00:02.16000	0.00000097	0.00000331	0.00161967	3.4784	C	5	20/08/2020 17:38		0	0	0	0	0	0	0	0	0	0	0	0	0	0
1624	5	6	9	3d 00:39:39.42000	0d 00:00:02.42000	0.00000109	0.00000372	0.00161959	3.4929	C	5	20/08/2020 17:38		0	0	0	0	0	0	0	0	0	0	0	0	0	0
1625	5	6	9	3d 00:39:39.69000	0d 00:00:02.69000	0.00000121	0.00000414	0.00161959	3.5076	C	5	20/08/2020 17:38		0	0	0	0	0	0	0	0	0	0	0	0	0	0
1626	5	6	9	3d 00:39:39.97000	0d 00:00:02.97000	0.00000134	0.00000459	0.00161967	3.5221	C	5	20/08/2020 17:38		0	0	0	0	0	0	0	0	0	0	0	0	0	0
1627	5	6	9	3d 00:39:40.26000	0d 00:00:03.26000	0.00000147	0.00000505	0.00161959	3.5361	C	5	20/08/2020 17:38		0	0	0	0	0	0	0	0	0	0	0	0	0	0
1628	5	6	9	3d 00:39:40.56000	0d 00:00:03.56000	0.0000016	0.00000553	0.00161975	3.5502	C	5	20/08/2020 17:38		0	0	0	0	0	0	0	0	0	0	0	0	0	0
1629	5	6	9	3d 00:39:40.87000	0d 00:00:03.87000	0.00000174	0.00000602	0.00161944	3.5637	C	5	20/08/2020 17:38		0	0	0	0	0	0	0	0	0	0	0	0	0	0
1630	5	6	9	3d 00:39:41.19000	0d 00:00:04.19000	0.00000189	0.00000654	0.00161967	3.5772	C	5	20/08/2020 17:38		0	0	0	0	0	0	0	0	0	0	0	0	0	0
1631	5	6	9	3d 00:39:41.52000	0d 00:00:04.52000	0.00000203	0.00000707	0.00161959	3.5903	C	5	20/08/2020 17:38		0	0	0	0	0	0	0	0	0	0	0	0	0	0
1632	5	6	9	3d 00:39:41.88000	0d 00:00:04.88000	0.0000022	0.00000765	0.00161975	3.6034	C	5	20/08/2020 17:38		0	0	0	0	0	0	0	0	0	0	0	0	0	0
1633	5	6	9	3d 00:39:42.25000	0d 00:00:05.25000	0.00000236	0.00000825	0.00161959	3.6162	C	5	20/08/2020 17:38		0	0	0	0	0	0	0	0	0	0	0	0	0	0
1634	5	6	9	3d 00:39:42.65000	0d 00:00:05.65000	0.00000254	0.0000089	0.00161967	3.6287	C	5	20/08/2020 17:38		0	0	0	0	0	0	0	0	0	0	0	0	0	0
1635	5	6	9	3d 00:39:43.07000	0d 00:00:06.07000	0.00000273	0.00000959	0.00161959	3.6411	C	5	20/08/2020 17:38		0	0	0	0	0	0	0	0	0	0	0	0	0	0
1636	5	6	9	3d 00:39:43.53000	0d 00:00:06.53000	0.00000294	0.00001035	0.0016199	3.6533	C	5	20/08/2020 17:38		0	0	0	0	0	0	0	0	0	0	0	0	0	0
1637	5	6	9	3d 00:39:44.04000	0d 00:00:07.04000	0.00000317	0.00001119	0.00161967	3.6651	C	5	20/08/2020 17:38		0	0	0	0	0	0	0	0	0	0	0	0	0	0
1638	5	6	9	3d 00:39:44.62000	0d 00:00:07.62000	0.00000343	0.00001214	0.00161967	3.6765	C	5	20/08/2020 17:38		0	0	0	0	0	0	0	0	0	0	0	0	0	0
1639	5	6	9	3d 00:39:45.28000	0d 00:00:08.28000	0.00000373	0.00001324	0.00161952	3.6876	C	5	20/08/2020 17:38		0	0	0	0	0	0	0	0	0	0	0	0	0	0
1640	5	6	9	3d 00:39:46.09000	0d 00:00:09.09000	0.00000409	0.00001458	0.00161944	3.6988	C	5	20/08/2020 17:38		0	0	0	0	0	0	0	0	0	0	0	0	0	0
1641	5	6	9	3d 00:39:47.15000	0d 00:00:10.15000	0.00000457	0.00001635	0.00161967	3.7096	C	5	20/08/2020 17:38		0	0	0	0	0	0	0	0	0	0	0	0	0	0
1642	5	6	9	3d 00:39:48.59000	0d 00:00:11.59000	0.00000521	0.00001876	0.00161952	3.7203	C	5	20/08/2020 17:38		0	0	0	0	0	0	0	0	0	0	0	0	0	0
1643	5	6	9	3d 00:39:50.76000	0d 00:00:13.76000	0.00000619	0.00002239	0.00161967	3.7305	C	5	20/08/2020 17:38		0	0	0	0	0	0	0	0	0	0	0	0	0	0
1644	5	6	9	3d 00:39:54.56000	0d 00:00:17.56000	0.0000079	0.00002878	0.00161982	3.7407	C	5	20/08/2020 17:38		0	0	0	0	0	0	0	0	0	0	0	0	0	0
1645	5	6	9	3d 00:40:51.73000	0d 00:01:14.73000	0.00003362	0.00012506	0.00161959	3.7305	C	5	20/08/2020 17:39		0	0	0	0	0	0	0	0	0	0	0	0	0	0
1646	5	6	9	3d 00:41:20.57000	0d 00:01:43.57000	0.0000466	0.00017339	0.00161967	3.7205	C	5	20/08/2020 17:40		0	0	0	0	0	0	0	0	0	0	0	0	0	0
1647	5	6	9	3d 00:42:12.66000	0d 00:02:35.66000	0.00007003	0.00026046	0.00161959	3.7104	C	5	20/08/2020 17:41		0	0	0	0	0	0	0	0	0	0	0	0	0	0
1648	5	6	9	3d 00:44:44.20000	0d 00:05:07.20000	0.00013821	0.00051302	0.00161952	3.7003	C	5	20/08/2020 17:43		0	0	0	0	0	0	0	0	0	0	0	0	0	0
1649	5	6	9	3d 00:49:44.20000	0d 00:10:07.20000	0.00027318	0.00101212	0.00161952	3.6967	C	1	20/08/2020 17:48		0	0	0	0	0	0	0	0	0	0	0	0	0	0
1650	5	6	9	3d 00:54:44.20000	0d 00:15:07.20000	0.00040815	0.00151114	0.00161982	3.6982	C	1	20/08/2020 17:53		0	0	0	0	0	0	0	0	0	0	0	0	0	0
1651	5	6	9	3d 00:59:44.20000	0d 00:20:07.20000	0.00054312	0.00201045	0.00161967	3.7009	C	1	20/08/2020 17:58		0	0	0	0	0	0	0	0	0	0	0	0	0	0
1652	5	6	9	3d 01:04:44.20000	0d 00:25:07.20000	0.00067809	0.00251018	0.00161967	3.7041	C	1	20/08/2020 18:03		0	0	0	0	0	0	0	0	0	0	0	0	0	0
1653	5	6	9	3d 01:09:44.20000	0d 00:30:07.20000	0.00081306	0.00301037	0.00161975	3.7078	C	1	20/08/2020 18:08		0	0	0	0	0	0	0	0	0	0	0	0	0	0
1654	5	6	9	3d 01:14:44.20000	0d 00:35:07.20000	0.00094803	0.00351108	0.00161967	3.7116	C	1	20/08/2020 18:13		0	0	0	0	0	0	0	0	0	0	0	0	0	0
1655	5	6	9	3d 01:19:44.20000	0d 00:40:07.20000	0.001083	0.00401236	0.00161952	3.7162	C	1	20/08/2020 18:18		0	0	0	0	0	0	0	0	0	0	0	0	0	0
1656	5	6	9	3d 01:24:44.20000	0d 00:45:07.20000	0.00121797	0.00451424	0.00161952	3.7208	C	1	20/08/2020 18:23		0	0	0	0	0	0	0	0	0	0	0	0	0	0
1657	5	6	9	3d 01:29:44.20000	0d 00:50:07.20000	0.00135294	0.00501676	0.00161959	3.7256	C	1	20/08/2020 18:28		0	0	0	0	0	0	0	0	0	0	0	0	0	0
1658	5	6	9	3d 01:34:44.20000	0d 00:55:07.20000	0.00148791	0.00551995	0.00161967	3.7307	C	1	20/08/2020 18:33		0	0	0	0	0	0	0	0	0	0	0	0	0	0
1659	5	6	9	3d 01:39:44.20000	0d 01:00:07.20000	0.00162288	0.00602382	0.00161952	3.7359	C	1	20/08/2020 18:38		0	0	0	0	0	0	0	0	0	0	0	0	0	0
1660	5	6	9	3d 01:44:44.20000	0d 01:05:07.20000	0.00175785	0.00652839	0.00161959	3.7406	C	1	20/08/2020 18:43		0	0	0	0	0	0	0	0	0	0	0	0	0	0
1661	5	6	9	3d 01:49:44.20000	0d 01:10:07.20000	0.00189282	0.00703365	0.00161975	3.7462	C	1	20/08/2020 18:48		0	0	0	0	0	0	0	0	0	0	0	0	0	0
1662	5	6	9	3d 01:54:44.20000	0d 01:15:07.20000	0.00202779	0.00753965	0.00161944	3.7514	C	1	20/08/2020 18:53		0	0	0	0	0	0	0	0	0	0	0	0	0	0
1663	5	6	9	3d 01:59:44.20000	0d 01:20:07.20000	0.00216276	0.00804637	0.00161975	3.7568	C	1	20/08/2020 18:58		0	0	0	0	0	0	0	0	0	0	0	0	0	0
1664	5	6	9	3d 02:04:44.20000	0d 01:25:07.20000	0.00229773	0.00855379	0.00161952	3.7621	C	1	20/08/2020 19:03		0	0	0	0	0	0	0	0	0	0	0	0	0	0
1665	5	6	9	3d 02:09:44.20000	0d 01:30:07.20000	0.0024327	0.0090619	0.00161982	3.7671	C	1	20/08/2020 19:08		0	0	0	0	0	0	0	0	0	0	0	0	0	0
1666	5	6	9	3d 02:14:44.20000	0d 01:35:07.20000	0.00256767	0.00957071	0.00161959	3.7723	C	1	20/08/2020 19:13		0	0	0	0	0	0	0	0	0	0	0	0	0	0
1667	5	6	9	3d 02:19:44.20000	0d 01:40:07.20000	0.00270264	0.0100802	0.00161959	3.7774	C	1	20/08/2020 19:18		0	0	0	0	0	0	0	0	0	0	0	0	0	0
1668	5	6	9	3d 02:24:44.20000	0d 01:45:07.20000	0.00283761	0.0105904	0.00161975	3.7829	C	1	20/08/2020 19:23		0	0	0	0	0	0	0	0	0	0	0	0	0	0
1669	5	6	9	3d 02:29:44.20000	0d 01:50:07.20000	0.00297258	0.0111014	0.00161944	3.7879	C	1	20/08/2020 19:28		0	0	0	0	0	0	0	0	0	0	0	0	0	0
1670	5	6	9	3d 02:34:44.20000	0d 01:55:07.20000	0.00310755	0.011613	0.00161967	3.7939	C	1	20/08/2020 19:33		0	0	0	0	0	0	0	0	0	0	0	0	0	0
1671	5	6	9	3d 02:39:44.20000	0d 02:00:07.20000	0.00324252	0.0121255	0.00161982	3.7998	C	1	20/08/2020 19:38		0	0	0	0	0	0	0	0	0	0	0	0	0	0
1672	5	6	9	3d 02:44:44.20000	0d 02:05:07.20000	0.00337749	0.0126388	0.00161967	3.8062	C	1	20/08/2020 19:43		0	0	0	0	0	0	0	0	0	0	0	0	0	0
1673	5	6	9	3d 02:49:44.20000	0d 02:10:07.20000	0.00351246	0.013153	0.00161959	3.8131	C	1	20/08/2020 19:48		0	0	0	0	0	0	0	0	0	0	0	0	0	0
1674	5	6	9	3d 02:54:44.20000	0d 02:15:07.20000	0.00364743	0.0136681	0.00161959	3.8204	C	1	20/08/2020 19:53		0	0	0	0	0	0	0	0	0	0	0	0	0	0
1675	5	6	9	3d 02:59:44.20000	0d 02:20:07.20000	0.0037824	0.0141844	0.00161959	3.8289	C	1	20/08/2020 19:58		0	0	0	0	0	0	0	0	0	0	0	0	0	0
1676	5	6	9	3d 03:04:44.20000	0d 02:25:07.20000	0.00391737	0.0147018	0.00161959	3.8379	C	1	20/08/2020 20:03		0	0	0	0	0	0	0	0	0	0	0	0	0	0
1677	5	6	9	3d 03:09:42.86000	0d 02:30:05.86000	0.00405173	0.0152181	0.0016199	3.848	C	5	20/08/2020 20:08		0	0	0	0	0	0	0	0	0	0	0	0	0	0
1678	5	6	9	3d 03:14:17.91000	0d 02:34:40.91000	0.00417548	0.0156949	0.00161959	3.8581	C	5	20/08/2020 20:13		0	0	0	0	0	0	0	0	0	0	0	0	0	0
1679	5	6	9	3d 03:18:31.04000	0d 02:38:54.04000	0.00428936	0.0161348	0.00161944	3.8682	C	5	20/08/2020 20:17		0	0	0	0	0	0	0	0	0	0	0	0	0	0
1680	5	6	9	3d 03:22:26.34000	0d 02:42:49.34000	0.00439522	0.0165448	0.00161959	3.8782	C	5	20/08/2020 20:21		0	0	0	0	0	0	0	0	0	0	0	0	0	0
1681	5	6	9	3d 03:26:09.69000	0d 02:46:32.69000	0.00449571	0.016935	0.00161967	3.8883	C	5	20/08/2020 20:25		0	0	0	0	0	0	0	0	0	0	0	0	0	0
1682	5	6	9	3d 03:29:42.21000	0d 02:50:05.21000	0.00459132	0.0173073	0.00161982	3.8984	C	5	20/08/2020 20:28		0	0	0	0	0	0	0	0	0	0	0	0	0	0
1683	5	6	9	3d 03:33:05.82000	0d 02:53:28.82000	0.00468292	0.0176648	0.00161959	3.9084	C	5	20/08/2020 20:31		0	0	0	0	0	0	0	0	0	0	0	0	0	0
1684	5	6	9	3d 03:36:20.16000	0d 02:56:43.16000	0.00477036	0.018007	0.00161967	3.9185	C	5	20/08/2020 20:35		0	0	0	0	0	0	0	0	0	0	0	0	0	0
1685	5	6	9	3d 03:39:31.03000	0d 02:59:54.03000	0.00485623	0.0183439	0.00161967	3.9286	C	5	20/08/2020 20:38		0	0	0	0	0	0	0	0	0	0	0	0	0	0
1686	5	6	9	3d 03:42:37.49000	0d 03:03:00.49000	0.00494012	0.0186739	0.00161997	3.9387	C	5	20/08/2020 20:41		0	0	0	0	0	0	0	0	0	0	0	0	0	0
1687	5	6	9	3d 03:45:42.68000	0d 03:06:05.68000	0.00502344	0.0190025	0.00161975	3.9487	C	5	20/08/2020 20:44		0	0	0	0	0	0	0	0	0	0	0	0	0	0
1688	5	6	9	3d 03:48:41.50000	0d 03:09:04.50000	0.00510389	0.0193205	0.00161975	3.9588	C	5	20/08/2020 20:47		0	0	0	0	0	0	0	0	0	0	0	0	0	0
1689	5	6	9	3d 03:51:36.74000	0d 03:11:59.74000	0.00518273	0.0196331	0.00161975	3.9689	C	5	20/08/2020 20:50		0	0	0	0	0	0	0	0	0	0	0	0	0	0
1690	5	6	9	3d 03:54:31.13000	0d 03:14:54.13000	0.00526119	0.0199448	0.00161952	3.9789	C	5	20/08/2020 20:53		0	0	0	0	0	0	0	0	0	0	0	0	0	0
1691	5	6	9	3d 03:57:25.37000	0d 03:17:48.37000	0.00533958	0.0202571	0.00161967	3.989	C	5	20/08/2020 20:56		0	0	0	0	0	0	0	0	0	0	0	0	0	0
1692	5	6	9	3d 04:00:18.65000	0d 03:20:41.65000	0.00541753	0.0205685	0.00161967	3.9992	C	5	20/08/2020 20:59		0	0	0	0	0	0	0	0	0	0	0	0	0	0
1693	5	6	9	3d 04:03:13.10000	0d 03:23:36.10000	0.00549602	0.0208828	0.00161952	4.0093	C	5	20/08/2020 21:02		0	0	0	0	0	0	0	0	0	0	0	0	0	0
1694	5	6	9	3d 04:06:01.71000	0d 03:26:24.71000	0.00557188	0.0211873	0.00161975	4.0194	C	5	20/08/2020 21:04		0	0	0	0	0	0	0	0	0	0	0	0	0	0
1695	5	6	9	3d 04:08:48.50000	0d 03:29:11.50000	0.00564692	0.0214893	0.00161944	4.0294	C	5	20/08/2020 21:07		0	0	0	0	0	0	0	0	0	0	0	0	0	0
1696	5	6	9	3d 04:11:33.69000	0d 03:31:56.69000	0.00572123	0.0217891	0.00161959	4.0397	C	5	20/08/2020 21:10		0	0	0	0	0	0	0	0	0	0	0	0	0	0
1697	5	6	9	3d 04:14:17.92000	0d 03:34:40.92000	0.00579512	0.022088	0.00161952	4.0497	C	5	20/08/2020 21:13		0	0	0	0	0	0	0	0	0	0	0	0	0	0
1698	5	6	9	3d 04:17:01.68000	0d 03:37:24.68000	0.0058688	0.0223867	0.00161959	4.0598	C	5	20/08/2020 21:15		0	0	0	0	0	0	0	0	0	0	0	0	0	0
1699	5	6	9	3d 04:19:43.57000	0d 03:40:06.57000	0.00594163	0.0226827	0.00161975	4.0699	C	5	20/08/2020 21:18		0	0	0	0	0	0	0	0	0	0	0	0	0	0
1700	5	6	9	3d 04:22:21.85000	0d 03:42:44.85000	0.00601284	0.0229729	0.00161982	4.0801	C	5	20/08/2020 21:21		0	0	0	0	0	0	0	0	0	0	0	0	0	0
1701	5	6	9	3d 04:25:01.79000	0d 03:45:24.79000	0.0060848	0.0232669	0.00161959	4.0902	C	5	20/08/2020 21:23		0	0	0	0	0	0	0	0	0	0	0	0	0	0
1702	5	6	9	3d 04:27:34.55000	0d 03:47:57.55000	0.00615352	0.0235483	0.00161967	4.1003	C	5	20/08/2020 21:26		0	0	0	0	0	0	0	0	0	0	0	0	0	0
1703	5	6	9	3d 04:30:08.96000	0d 03:50:31.96000	0.00622299	0.0238335	0.00161944	4.1103	C	5	20/08/2020 21:29		0	0	0	0	0	0	0	0	0	0	0	0	0	0
1704	5	6	9	3d 04:32:41.50000	0d 03:53:04.50000	0.00629162	0.0241159	0.00161959	4.1204	C	5	20/08/2020 21:31		0	0	0	0	0	0	0	0	0	0	0	0	0	0
1705	5	6	9	3d 04:35:09.09000	0d 03:55:32.09000	0.00635802	0.0243899	0.00161982	4.1305	C	5	20/08/2020 21:34		0	0	0	0	0	0	0	0	0	0	0	0	0	0
1706	5	6	9	3d 04:37:36.74000	0d 03:57:59.74000	0.00642445	0.0246646	0.00161959	4.1405	C	5	20/08/2020 21:36		0	0	0	0	0	0	0	0	0	0	0	0	0	0
1707	5	6	9	3d 04:40:01.56000	0d 04:00:24.56000	0.0064896	0.0249347	0.00161975	4.1506	C	5	20/08/2020 21:38		0	0	0	0	0	0	0	0	0	0	0	0	0	0
1708	5	6	9	3d 04:42:22.40000	0d 04:02:45.40000	0.00655297	0.025198	0.00161982	4.1607	C	5	20/08/2020 21:41		0	0	0	0	0	0	0	0	0	0	0	0	0	0
1709	5	6	9	3d 04:44:45.71000	0d 04:05:08.71000	0.00661744	0.0254666	0.00161959	4.1707	C	5	20/08/2020 21:43		0	0	0	0	0	0	0	0	0	0	0	0	0	0
1710	5	6	9	3d 04:47:06.88000	0d 04:07:29.88000	0.00668096	0.0257318	0.00161959	4.181	C	5	20/08/2020 21:45		0	0	0	0	0	0	0	0	0	0	0	0	0	0
1711	5	6	9	3d 04:49:28.86000	0d 04:09:51.86000	0.00674483	0.0259992	0.00161975	4.191	C	5	20/08/2020 21:48		0	0	0	0	0	0	0	0	0	0	0	0	0	0
1712	5	6	9	3d 04:51:29.89000	0d 04:11:52.89000	0.00679928	0.0262276	0.00161959	4.2	C	133	20/08/2020 21:50		0	0	0	0	0	0	0	0	0	0	0	0	0	0
1713	5	6	10	3d 04:51:29.90000	0d 00:00:00.01000	0.00679928	0.0262276	0.00161273	4.2	C	0	20/08/2020 21:50		0	0	0	0	0	0	0	0	0	0	0	0	0	0
1714	5	6	10	3d 04:51:51.66000	0d 00:00:21.77000	0.00680884	0.0262677	0.00151263	4.2004	C	4	20/08/2020 21:50		0	0	0	0	0	0	0	0	0	0	0	0	0	0
1715	5	6	10	3d 04:52:08.72000	0d 00:00:38.83000	0.00681576	0.0262968	0.0014126	4.2002	C	4	20/08/2020 21:51		0	0	0	0	0	0	0	0	0	0	0	0	0	0
1716	5	6	10	3d 04:52:30.37000	0d 00:01:00.48000	0.00682394	0.0263312	0.00131258	4.2002	C	4	20/08/2020 21:51		0	0	0	0	0	0	0	0	0	0	0	0	0	0
1717	5	6	10	3d 04:52:58.70000	0d 00:01:28.81000	0.00683387	0.0263729	0.00121256	4.2	C	4	20/08/2020 21:51		0	0	0	0	0	0	0	0	0	0	0	0	0	0
1718	5	6	10	3d 04:53:28.59000	0d 00:01:58.70000	0.00684351	0.0264134	0.00111254	4.2002	C	4	20/08/2020 21:52		0	0	0	0	0	0	0	0	0	0	0	0	0	0
1719	5	6	10	3d 04:54:03.35000	0d 00:02:33.46000	0.00685376	0.0264564	0.00101251	4.2	C	4	20/08/2020 21:52		0	0	0	0	0	0	0	0	0	0	0	0	0	0
1720	5	6	10	3d 04:54:42.12000	0d 00:03:12.23000	0.0068641	0.0264999	0.00091249	4.2002	C	4	20/08/2020 21:53		0	0	0	0	0	0	0	0	0	0	0	0	0	0
1721	5	6	10	3d 04:55:26.72000	0d 00:03:56.83000	0.00687478	0.0265447	0.00081239	4.2	C	4	20/08/2020 21:54		0	0	0	0	0	0	0	0	0	0	0	0	0	0
1722	5	6	10	3d 04:56:17.28000	0d 00:04:47.39000	0.00688548	0.0265897	0.00071221	4.2	C	4	20/08/2020 21:55		0	0	0	0	0	0	0	0	0	0	0	0	0	0
1723	5	6	10	3d 04:57:17.11000	0d 00:05:47.22000	0.00689646	0.0266358	0.00061219	4.2	C	4	20/08/2020 21:56		0	0	0	0	0	0	0	0	0	0	0	0	0	0
1724	5	6	10	3d 04:58:29.43000	0d 00:06:59.54000	0.00690772	0.0266831	0.00051217	4.2	C	4	20/08/2020 21:57		0	0	0	0	0	0	0	0	0	0	0	0	0	0
1725	5	6	10	3d 04:59:59.55000	0d 00:08:29.66000	0.00691922	0.0267314	0.00041215	4.2	C	4	20/08/2020 21:58		0	0	0	0	0	0	0	0	0	0	0	0	0	0
1726	5	6	10	3d 05:01:58.37000	0d 00:10:28.48000	0.00693108	0.0267812	0.00031212	4.1999	C	4	20/08/2020 22:00		0	0	0	0	0	0	0	0	0	0	0	0	0	0
1727	5	6	10	3d 05:04:46.67000	0d 00:13:16.78000	0.00694317	0.026832	0.00021187	4.2002	C	4	20/08/2020 22:03		0	0	0	0	0	0	0	0	0	0	0	0	0	0
1728	5	6	10	3d 05:07:03.81000	0d 00:15:33.92000	0.00695028	0.0268618	0.00016197	4.2	C	132	20/08/2020 22:05		0	0	0	0	0	0	0	0	0	0	0	0	0	0
1729	5	6	11	3d 05:07:03.82000	0d 00:00:00.01000	0	0	0	4.1987	R	0	20/08/2020 22:05		0	0	0	0	0	0	0	0	0	0	0	0	0	0
1730	5	6	11	3d 05:07:05.82000	0d 00:00:02.01000	0	0	0	4.1985	R	1	20/08/2020 22:05		0	0	0	0	0	0	0	0	0	0	0	0	0	0
1731	5	6	11	3d 05:07:07.82000	0d 00:00:04.01000	0	0	0	4.1984	R	1	20/08/2020 22:05		0	0	0	0	0	0	0	0	0	0	0	0	0	0
1732	5	6	11	3d 05:07:09.82000	0d 00:00:06.01000	0	0	0	4.1984	R	1	20/08/2020 22:06		0	0	0	0	0	0	0	0	0	0	0	0	0	0
1733	5	6	11	3d 05:07:11.82000	0d 00:00:08.01000	0	0	0	4.1984	R	1	20/08/2020 22:06		0	0	0	0	0	0	0	0	0	0	0	0	0	0
1734	5	6	11	3d 05:07:13.81000	0d 00:00:10.00000	0	0	0	4.1982	R	129	20/08/2020 22:06		0	0	0	0	0	0	0	0	0	0	0	0	0	0
1735	5	6	12	3d 05:07:13.85000	0d 00:00:00.04000	0.00000002	0.00000008	0.00161997	4.1854	D	0	20/08/2020 22:06		0	0	0	0	0	0	0	0	0	0	0	0	0	0
1736	5	6	12	3d 05:07:37.31000	0d 00:00:23.50000	0.00001057	0.00004418	0.00161975	4.1753	D	5	20/08/2020 22:06		0	0	0	0	0	0	0	0	0	0	0	0	0	0
1737	5	6	12	3d 05:08:36.15000	0d 00:01:22.34000	0.00003704	0.00015457	0.00161975	4.1653	D	5	20/08/2020 22:07		0	0	0	0	0	0	0	0	0	0	0	0	0	0
1738	5	6	12	3d 05:10:11.12000	0d 00:02:57.31000	0.00007977	0.00033232	0.00161967	4.1552	D	5	20/08/2020 22:09		0	0	0	0	0	0	0	0	0	0	0	0	0	0
1739	5	6	12	3d 05:12:11.75000	0d 00:04:57.94000	0.00013404	0.00055756	0.00161959	4.1451	D	5	20/08/2020 22:11		0	0	0	0	0	0	0	0	0	0	0	0	0	0
1740	5	6	12	3d 05:14:16.93000	0d 00:07:03.12000	0.00019036	0.00079073	0.00161967	4.135	D	5	20/08/2020 22:13		0	0	0	0	0	0	0	0	0	0	0	0	0	0
1741	5	6	12	3d 05:16:22.38000	0d 00:09:08.57000	0.0002468	0.00102384	0.00161975	4.1248	D	5	20/08/2020 22:15		0	0	0	0	0	0	0	0	0	0	0	0	0	0
1742	5	6	12	3d 05:18:35.12000	0d 00:11:21.31000	0.00030652	0.00126988	0.00161967	4.1147	D	5	20/08/2020 22:17		0	0	0	0	0	0	0	0	0	0	0	0	0	0
1743	5	6	12	3d 05:20:48.62000	0d 00:13:34.81000	0.00036658	0.00151672	0.00161952	4.1047	D	5	20/08/2020 22:19		0	0	0	0	0	0	0	0	0	0	0	0	0	0
1744	5	6	12	3d 05:23:06.06000	0d 00:15:52.25000	0.00042842	0.00177023	0.00161975	4.0946	D	5	20/08/2020 22:21		0	0	0	0	0	0	0	0	0	0	0	0	0	0
1745	5	6	12	3d 05:25:23.94000	0d 00:18:10.13000	0.00049045	0.00202392	0.00161967	4.0845	D	5	20/08/2020 22:24		0	0	0	0	0	0	0	0	0	0	0	0	0	0
1746	5	6	12	3d 05:27:43.40000	0d 00:20:29.59000	0.00055319	0.00227988	0.00161975	4.0745	D	5	20/08/2020 22:26		0	0	0	0	0	0	0	0	0	0	0	0	0	0
1747	5	6	12	3d 05:30:02.97000	0d 00:22:49.16000	0.00061598	0.00253543	0.00161982	4.0644	D	5	20/08/2020 22:28		0	0	0	0	0	0	0	0	0	0	0	0	0	0
1748	5	6	12	3d 05:32:29.20000	0d 00:25:15.39000	0.00068177	0.0028025	0.00161967	4.0542	D	5	20/08/2020 22:31		0	0	0	0	0	0	0	0	0	0	0	0	0	0
1749	5	6	12	3d 05:34:58.71000	0d 00:27:44.90000	0.00074904	0.00307488	0.00161959	4.0441	D	5	20/08/2020 22:33		0	0	0	0	0	0	0	0	0	0	0	0	0	0
1750	5	6	12	3d 05:37:24.79000	0d 00:30:10.98000	0.00081476	0.00334034	0.00161944	4.034	D	5	20/08/2020 22:36		0	0	0	0	0	0	0	0	0	0	0	0	0	0
1751	5	6	12	3d 05:39:56.23000	0d 00:32:42.42000	0.00088289	0.00361486	0.00161975	4.024	D	5	20/08/2020 22:38		0	0	0	0	0	0	0	0	0	0	0	0	0	0
1752	5	6	12	3d 05:42:25.91000	0d 00:35:12.10000	0.00095023	0.0038855	0.00161975	4.0139	D	5	20/08/2020 22:41		0	0	0	0	0	0	0	0	0	0	0	0	0	0
1753	5	6	12	3d 05:45:01.84000	0d 00:37:48.03000	0.00102039	0.00416675	0.00161975	4.0038	D	5	20/08/2020 22:43		0	0	0	0	0	0	0	0	0	0	0	0	0	0
1754	5	6	12	3d 05:47:38.24000	0d 00:40:24.43000	0.00109075	0.00444813	0.00161952	3.9937	D	5	20/08/2020 22:46		0	0	0	0	0	0	0	0	0	0	0	0	0	0
1755	5	6	12	3d 05:50:16.89000	0d 00:43:03.08000	0.00116213	0.00473285	0.00161975	3.9837	D	5	20/08/2020 22:49		0	0	0	0	0	0	0	0	0	0	0	0	0	0
1756	5	6	12	3d 05:52:59.94000	0d 00:45:46.13000	0.00123548	0.00502471	0.00161982	3.9734	D	5	20/08/2020 22:51		0	0	0	0	0	0	0	0	0	0	0	0	0	0
1757	5	6	12	3d 05:55:44.00000	0d 00:48:30.19000	0.00130929	0.00531764	0.00161959	3.9634	D	5	20/08/2020 22:54		0	0	0	0	0	0	0	0	0	0	0	0	0	0
1758	5	6	12	3d 05:58:25.19000	0d 00:51:11.38000	0.00138181	0.0056047	0.00161975	3.9533	D	5	20/08/2020 22:57		0	0	0	0	0	0	0	0	0	0	0	0	0	0
1759	5	6	12	3d 06:01:09.54000	0d 00:53:55.73000	0.00145575	0.00589665	0.00161959	3.9432	D	5	20/08/2020 23:00		0	0	0	0	0	0	0	0	0	0	0	0	0	0
1760	5	6	12	3d 06:03:53.54000	0d 00:56:39.73000	0.00152954	0.00618723	0.00161975	3.9332	D	5	20/08/2020 23:02		0	0	0	0	0	0	0	0	0	0	0	0	0	0
1761	5	6	12	3d 06:06:40.34000	0d 00:59:26.53000	0.00160458	0.00648202	0.00161959	3.9231	D	5	20/08/2020 23:05		0	0	0	0	0	0	0	0	0	0	0	0	0	0
1762	5	6	12	3d 06:09:27.11000	0d 01:02:13.30000	0.00167961	0.006776	0.00161967	3.913	D	5	20/08/2020 23:08		0	0	0	0	0	0	0	0	0	0	0	0	0	0
1763	5	6	12	3d 06:12:19.35000	0d 01:05:05.54000	0.0017571	0.00707885	0.00161952	3.903	D	5	20/08/2020 23:11		0	0	0	0	0	0	0	0	0	0	0	0	0	0
1764	5	6	12	3d 06:15:10.88000	0d 01:07:57.07000	0.00183427	0.00737966	0.00161959	3.8929	D	5	20/08/2020 23:14		0	0	0	0	0	0	0	0	0	0	0	0	0	0
1765	5	6	12	3d 06:18:04.31000	0d 01:10:50.50000	0.0019123	0.00768302	0.00161967	3.8828	D	5	20/08/2020 23:16		0	0	0	0	0	0	0	0	0	0	0	0	0	0
1766	5	6	12	3d 06:20:58.14000	0d 01:13:44.33000	0.0019905	0.0079863	0.00161967	3.8727	D	5	20/08/2020 23:19		0	0	0	0	0	0	0	0	0	0	0	0	0	0
1767	5	6	12	3d 06:23:58.43000	0d 01:16:44.62000	0.00207162	0.00830003	0.00161975	3.8627	D	5	20/08/2020 23:22		0	0	0	0	0	0	0	0	0	0	0	0	0	0
1768	5	6	12	3d 06:26:59.24000	0d 01:19:45.43000	0.00215296	0.00861384	0.00161975	3.8526	D	5	20/08/2020 23:25		0	0	0	0	0	0	0	0	0	0	0	0	0	0
1769	5	6	12	3d 06:30:07.57000	0d 01:22:53.76000	0.00223769	0.00893986	0.00161982	3.8425	D	5	20/08/2020 23:28		0	0	0	0	0	0	0	0	0	0	0	0	0	0
1770	5	6	12	3d 06:33:23.30000	0d 01:26:09.49000	0.00232575	0.0092778	0.00161944	3.8323	D	5	20/08/2020 23:32		0	0	0	0	0	0	0	0	0	0	0	0	0	0
1771	5	6	12	3d 06:36:45.18000	0d 01:29:31.37000	0.00241658	0.00962542	0.00161967	3.8222	D	5	20/08/2020 23:35		0	0	0	0	0	0	0	0	0	0	0	0	0	0
1772	5	6	12	3d 06:40:09.31000	0d 01:32:55.50000	0.00250842	0.009976	0.00161936	3.812	D	5	20/08/2020 23:39		0	0	0	0	0	0	0	0	0	0	0	0	0	0
1773	5	6	12	3d 06:43:47.57000	0d 01:36:33.76000	0.00260661	0.0103498	0.00161959	3.8019	D	5	20/08/2020 23:42		0	0	0	0	0	0	0	0	0	0	0	0	0	0
1774	5	6	12	3d 06:47:29.53000	0d 01:40:15.72000	0.00270647	0.010729	0.00161952	3.7919	D	5	20/08/2020 23:46		0	0	0	0	0	0	0	0	0	0	0	0	0	0
1775	5	6	12	3d 06:51:26.33000	0d 01:44:12.52000	0.00281301	0.0111325	0.00161982	3.7818	D	5	20/08/2020 23:50		0	0	0	0	0	0	0	0	0	0	0	0	0	0
1776	5	6	12	3d 06:55:34.55000	0d 01:48:20.74000	0.00292468	0.0115543	0.00161967	3.7717	D	5	20/08/2020 23:54		0	0	0	0	0	0	0	0	0	0	0	0	0	0
1777	5	6	12	3d 07:00:03.62000	0d 01:52:49.81000	0.00304574	0.0120102	0.00161975	3.7613	D	5	20/08/2020 23:58		0	0	0	0	0	0	0	0	0	0	0	0	0	0
1778	5	6	12	3d 07:04:57.13000	0d 01:57:43.32000	0.00317779	0.0125063	0.00161967	3.7513	D	5	21/08/2020 00:03		0	0	0	0	0	0	0	0	0	0	0	0	0	0
1779	5	6	12	3d 07:09:57.13000	0d 02:02:43.32000	0.00331276	0.0130119	0.00161967	3.7415	D	1	21/08/2020 00:08		0	0	0	0	0	0	0	0	0	0	0	0	0	0
1780	5	6	12	3d 07:14:57.13000	0d 02:07:43.32000	0.00344772	0.0135163	0.00161959	3.7317	D	1	21/08/2020 00:13		0	0	0	0	0	0	0	0	0	0	0	0	0	0
1781	5	6	12	3d 07:19:57.13000	0d 02:12:43.32000	0.0035827	0.0140193	0.00161967	3.7223	D	1	21/08/2020 00:18		0	0	0	0	0	0	0	0	0	0	0	0	0	0
1782	5	6	12	3d 07:24:57.13000	0d 02:17:43.32000	0.00371766	0.0145211	0.00161967	3.7128	D	1	21/08/2020 00:23		0	0	0	0	0	0	0	0	0	0	0	0	0	0
1783	5	6	12	3d 07:29:57.13000	0d 02:22:43.32000	0.00385263	0.0150216	0.00161952	3.7032	D	1	21/08/2020 00:28		0	0	0	0	0	0	0	0	0	0	0	0	0	0
1784	5	6	12	3d 07:34:37.18000	0d 02:27:23.37000	0.00397863	0.0154875	0.00161959	3.693	D	5	21/08/2020 00:33		0	0	0	0	0	0	0	0	0	0	0	0	0	0
1785	5	6	12	3d 07:39:08.38000	0d 02:31:54.57000	0.00410064	0.0159376	0.00161975	3.6829	D	5	21/08/2020 00:38		0	0	0	0	0	0	0	0	0	0	0	0	0	0
1786	5	6	12	3d 07:43:21.92000	0d 02:36:08.11000	0.00421471	0.0163571	0.00161952	3.6728	D	5	21/08/2020 00:42		0	0	0	0	0	0	0	0	0	0	0	0	0	0
1787	5	6	12	3d 07:47:21.86000	0d 02:40:08.05000	0.00432266	0.0167531	0.00161952	3.6628	D	5	21/08/2020 00:46		0	0	0	0	0	0	0	0	0	0	0	0	0	0
1788	5	6	12	3d 07:50:53.07000	0d 02:43:39.26000	0.00441768	0.0171007	0.00161959	3.6527	D	5	21/08/2020 00:49		0	0	0	0	0	0	0	0	0	0	0	0	0	0
1789	5	6	12	3d 07:54:15.04000	0d 02:47:01.23000	0.00450855	0.0174321	0.00161967	3.6426	D	5	21/08/2020 00:53		0	0	0	0	0	0	0	0	0	0	0	0	0	0
1790	5	6	12	3d 07:57:19.41000	0d 02:50:05.60000	0.0045915	0.0177339	0.00161952	3.6326	D	5	21/08/2020 00:56		0	0	0	0	0	0	0	0	0	0	0	0	0	0
1791	5	6	12	3d 08:00:10.98000	0d 02:52:57.17000	0.00466869	0.0180139	0.00161982	3.6223	D	5	21/08/2020 00:59		0	0	0	0	0	0	0	0	0	0	0	0	0	0
1792	5	6	12	3d 08:02:56.15000	0d 02:55:42.34000	0.004743	0.0182827	0.00161967	3.6123	D	5	21/08/2020 01:01		0	0	0	0	0	0	0	0	0	0	0	0	0	0
1793	5	6	12	3d 08:05:25.00000	0d 02:58:11.19000	0.00480996	0.0185243	0.00161959	3.6022	D	5	21/08/2020 01:04		0	0	0	0	0	0	0	0	0	0	0	0	0	0
1794	5	6	12	3d 08:07:48.02000	0d 03:00:34.21000	0.00487431	0.0187558	0.00161967	3.592	D	5	21/08/2020 01:06		0	0	0	0	0	0	0	0	0	0	0	0	0	0
1795	5	6	12	3d 08:09:53.17000	0d 03:02:39.36000	0.00493061	0.0189577	0.00161967	3.5819	D	5	21/08/2020 01:08		0	0	0	0	0	0	0	0	0	0	0	0	0	0
1796	5	6	12	3d 08:11:50.54000	0d 03:04:36.73000	0.00498342	0.0191466	0.00161975	3.5718	D	5	21/08/2020 01:10		0	0	0	0	0	0	0	0	0	0	0	0	0	0
1797	5	6	12	3d 08:13:50.86000	0d 03:06:37.05000	0.00503755	0.0193397	0.00161967	3.5616	D	5	21/08/2020 01:12		0	0	0	0	0	0	0	0	0	0	0	0	0	0
1798	5	6	12	3d 08:16:03.76000	0d 03:08:49.95000	0.00509734	0.0195524	0.00161975	3.5515	D	5	21/08/2020 01:14		0	0	0	0	0	0	0	0	0	0	0	0	0	0
1799	5	6	12	3d 08:18:39.20000	0d 03:11:25.39000	0.00516727	0.0198004	0.00161975	3.5415	D	5	21/08/2020 01:17		0	0	0	0	0	0	0	0	0	0	0	0	0	0
1800	5	6	12	3d 08:22:39.64000	0d 03:15:25.83000	0.00527545	0.0201829	0.00161967	3.5314	D	5	21/08/2020 01:21		0	0	0	0	0	0	0	0	0	0	0	0	0	0
1801	5	6	12	3d 08:27:39.64000	0d 03:20:25.83000	0.00541042	0.020659	0.00161944	3.523	D	1	21/08/2020 01:26		0	0	0	0	0	0	0	0	0	0	0	0	0	0
1802	5	6	12	3d 08:32:39.64000	0d 03:25:25.83000	0.00554539	0.021134	0.00161967	3.5158	D	1	21/08/2020 01:31		0	0	0	0	0	0	0	0	0	0	0	0	0	0
1803	5	6	12	3d 08:37:39.64000	0d 03:30:25.83000	0.00568036	0.0216079	0.00161959	3.5073	D	1	21/08/2020 01:36		0	0	0	0	0	0	0	0	0	0	0	0	0	0
1804	5	6	12	3d 08:42:39.64000	0d 03:35:25.83000	0.00581533	0.0220808	0.00161967	3.4986	D	1	21/08/2020 01:41		0	0	0	0	0	0	0	0	0	0	0	0	0	0
1805	5	6	12	3d 08:47:39.64000	0d 03:40:25.83000	0.0059503	0.0225524	0.00161959	3.4893	D	1	21/08/2020 01:46		0	0	0	0	0	0	0	0	0	0	0	0	0	0
1806	5	6	12	3d 08:52:08.37000	0d 03:44:54.56000	0.0060712	0.0229736	0.00161959	3.4792	D	5	21/08/2020 01:51		0	0	0	0	0	0	0	0	0	0	0	0	0	0
1807	5	6	12	3d 08:56:28.15000	0d 03:49:14.34000	0.00618807	0.0233797	0.00161967	3.4691	D	5	21/08/2020 01:55		0	0	0	0	0	0	0	0	0	0	0	0	0	0
1808	5	6	12	3d 08:59:51.38000	0d 03:52:37.57000	0.00627951	0.0236964	0.00161944	3.4589	D	5	21/08/2020 01:58		0	0	0	0	0	0	0	0	0	0	0	0	0	0
1809	5	6	12	3d 09:02:50.18000	0d 03:55:36.37000	0.00635995	0.0239743	0.00161967	3.4488	D	5	21/08/2020 02:01		0	0	0	0	0	0	0	0	0	0	0	0	0	0
1810	5	6	12	3d 09:05:07.55000	0d 03:57:53.74000	0.00642175	0.0241872	0.00161959	3.4388	D	5	21/08/2020 02:03		0	0	0	0	0	0	0	0	0	0	0	0	0	0
1811	5	6	12	3d 09:07:00.51000	0d 03:59:46.70000	0.00647257	0.0243617	0.00161959	3.4287	D	5	21/08/2020 02:05		0	0	0	0	0	0	0	0	0	0	0	0	0	0
1812	5	6	12	3d 09:08:46.73000	0d 04:01:32.92000	0.00652036	0.0245253	0.00161967	3.4186	D	5	21/08/2020 02:07		0	0	0	0	0	0	0	0	0	0	0	0	0	0
1813	5	6	12	3d 09:10:22.34000	0d 04:03:08.53000	0.00656337	0.0246722	0.00161982	3.4086	D	5	21/08/2020 02:09		0	0	0	0	0	0	0	0	0	0	0	0	0	0
1814	5	6	12	3d 09:11:31.68000	0d 04:04:17.87000	0.00659457	0.0247784	0.00161967	3.3985	D	5	21/08/2020 02:10		0	0	0	0	0	0	0	0	0	0	0	0	0	0
1815	5	6	12	3d 09:12:36.48000	0d 04:05:22.67000	0.00662372	0.0248773	0.00161959	3.3884	D	5	21/08/2020 02:11		0	0	0	0	0	0	0	0	0	0	0	0	0	0
1816	5	6	12	3d 09:13:31.66000	0d 04:06:17.85000	0.00664855	0.0249613	0.00161959	3.3783	D	5	21/08/2020 02:12		0	0	0	0	0	0	0	0	0	0	0	0	0	0
1817	5	6	12	3d 09:14:19.45000	0d 04:07:05.64000	0.00667005	0.0250338	0.00161952	3.3683	D	5	21/08/2020 02:13		0	0	0	0	0	0	0	0	0	0	0	0	0	0
1818	5	6	12	3d 09:15:00.75000	0d 04:07:46.94000	0.00668863	0.0250963	0.00161975	3.3582	D	5	21/08/2020 02:13		0	0	0	0	0	0	0	0	0	0	0	0	0	0
1819	5	6	12	3d 09:15:37.84000	0d 04:08:24.03000	0.00670532	0.0251523	0.00161975	3.3481	D	5	21/08/2020 02:14		0	0	0	0	0	0	0	0	0	0	0	0	0	0
1820	5	6	12	3d 09:16:09.95000	0d 04:08:56.14000	0.00671976	0.0252006	0.00161959	3.3379	D	5	21/08/2020 02:15		0	0	0	0	0	0	0	0	0	0	0	0	0	0
1821	5	6	12	3d 09:16:38.42000	0d 04:09:24.61000	0.00673257	0.0252433	0.00161975	3.3277	D	5	21/08/2020 02:15		0	0	0	0	0	0	0	0	0	0	0	0	0	0
1822	5	6	12	3d 09:17:03.27000	0d 04:09:49.46000	0.00674375	0.0252804	0.00161975	3.3176	D	5	21/08/2020 02:15		0	0	0	0	0	0	0	0	0	0	0	0	0	0
1823	5	6	12	3d 09:17:25.81000	0d 04:10:12.00000	0.00675389	0.025314	0.00161959	3.3075	D	5	21/08/2020 02:16		0	0	0	0	0	0	0	0	0	0	0	0	0	0
1824	5	6	12	3d 09:17:44.90000	0d 04:10:31.09000	0.00676248	0.0253424	0.00161952	3.2973	D	5	21/08/2020 02:16		0	0	0	0	0	0	0	0	0	0	0	0	0	0
1825	5	6	12	3d 09:18:03.10000	0d 04:10:49.29000	0.00677067	0.0253693	0.00161967	3.2873	D	5	21/08/2020 02:16		0	0	0	0	0	0	0	0	0	0	0	0	0	0
1826	5	6	12	3d 09:18:19.77000	0d 04:11:05.96000	0.00677817	0.025394	0.00161967	3.277	D	5	21/08/2020 02:17		0	0	0	0	0	0	0	0	0	0	0	0	0	0
1827	5	6	12	3d 09:18:35.82000	0d 04:11:22.01000	0.00678539	0.0254176	0.00161967	3.2667	D	5	21/08/2020 02:17		0	0	0	0	0	0	0	0	0	0	0	0	0	0
1828	5	6	12	3d 09:18:50.50000	0d 04:11:36.69000	0.006792	0.0254391	0.00161982	3.2566	D	5	21/08/2020 02:17		0	0	0	0	0	0	0	0	0	0	0	0	0	0
1829	5	6	12	3d 09:19:03.26000	0d 04:11:49.45000	0.00679774	0.0254578	0.00161967	3.2465	D	5	21/08/2020 02:17		0	0	0	0	0	0	0	0	0	0	0	0	0	0
1830	5	6	12	3d 09:19:14.87000	0d 04:12:01.06000	0.00680296	0.0254747	0.00161967	3.2363	D	5	21/08/2020 02:18		0	0	0	0	0	0	0	0	0	0	0	0	0	0
1831	5	6	12	3d 09:19:25.89000	0d 04:12:12.08000	0.00680792	0.0254907	0.00161952	3.2262	D	5	21/08/2020 02:18		0	0	0	0	0	0	0	0	0	0	0	0	0	0
1832	5	6	12	3d 09:19:35.88000	0d 04:12:22.07000	0.00681241	0.0255052	0.00161967	3.216	D	5	21/08/2020 02:18		0	0	0	0	0	0	0	0	0	0	0	0	0	0
1833	5	6	12	3d 09:19:45.48000	0d 04:12:31.67000	0.00681673	0.0255191	0.00161929	3.2059	D	5	21/08/2020 02:18		0	0	0	0	0	0	0	0	0	0	0	0	0	0
1834	5	6	12	3d 09:19:54.21000	0d 04:12:40.40000	0.00682066	0.0255317	0.00161975	3.1958	D	5	21/08/2020 02:18		0	0	0	0	0	0	0	0	0	0	0	0	0	0
1835	5	6	12	3d 09:20:02.52000	0d 04:12:48.71000	0.0068244	0.0255436	0.00161936	3.1858	D	5	21/08/2020 02:18		0	0	0	0	0	0	0	0	0	0	0	0	0	0
1836	5	6	12	3d 09:20:10.26000	0d 04:12:56.45000	0.00682788	0.0255547	0.00161967	3.1757	D	5	21/08/2020 02:19		0	0	0	0	0	0	0	0	0	0	0	0	0	0
1837	5	6	12	3d 09:20:17.73000	0d 04:13:03.92000	0.00683124	0.0255653	0.00161959	3.1656	D	5	21/08/2020 02:19		0	0	0	0	0	0	0	0	0	0	0	0	0	0
1838	5	6	12	3d 09:20:24.82000	0d 04:13:11.01000	0.00683443	0.0255754	0.00161967	3.1554	D	5	21/08/2020 02:19		0	0	0	0	0	0	0	0	0	0	0	0	0	0
1839	5	6	12	3d 09:20:31.74000	0d 04:13:17.93000	0.00683754	0.0255852	0.00161959	3.1453	D	5	21/08/2020 02:19		0	0	0	0	0	0	0	0	0	0	0	0	0	0
1840	5	6	12	3d 09:20:38.30000	0d 04:13:24.49000	0.00684049	0.0255945	0.00161952	3.135	D	5	21/08/2020 02:19		0	0	0	0	0	0	0	0	0	0	0	0	0	0
1841	5	6	12	3d 09:20:44.74000	0d 04:13:30.93000	0.00684339	0.0256035	0.00161975	3.1247	D	5	21/08/2020 02:19		0	0	0	0	0	0	0	0	0	0	0	0	0	0
1842	5	6	12	3d 09:20:50.87000	0d 04:13:37.06000	0.00684615	0.0256122	0.00161982	3.1145	D	5	21/08/2020 02:19		0	0	0	0	0	0	0	0	0	0	0	0	0	0
1843	5	6	12	3d 09:20:56.75000	0d 04:13:42.94000	0.0068488	0.0256204	0.00161975	3.1044	D	5	21/08/2020 02:19		0	0	0	0	0	0	0	0	0	0	0	0	0	0
1844	5	6	12	3d 09:21:02.42000	0d 04:13:48.61000	0.00685135	0.0256283	0.00161959	3.0941	D	5	21/08/2020 02:19		0	0	0	0	0	0	0	0	0	0	0	0	0	0
1845	5	6	12	3d 09:21:07.80000	0d 04:13:53.99000	0.00685377	0.0256358	0.00161975	3.0838	D	5	21/08/2020 02:19		0	0	0	0	0	0	0	0	0	0	0	0	0	0
1846	5	6	12	3d 09:21:12.90000	0d 04:13:59.09000	0.00685606	0.0256428	0.00161967	3.0736	D	5	21/08/2020 02:20		0	0	0	0	0	0	0	0	0	0	0	0	0	0
1847	5	6	12	3d 09:21:17.81000	0d 04:14:04.00000	0.00685827	0.0256496	0.00161982	3.0634	D	5	21/08/2020 02:20		0	0	0	0	0	0	0	0	0	0	0	0	0	0
1848	5	6	12	3d 09:21:22.55000	0d 04:14:08.74000	0.0068604	0.0256561	0.00161967	3.0532	D	5	21/08/2020 02:20		0	0	0	0	0	0	0	0	0	0	0	0	0	0
1849	5	6	12	3d 09:21:27.22000	0d 04:14:13.41000	0.0068625	0.0256625	0.00161967	3.0428	D	5	21/08/2020 02:20		0	0	0	0	0	0	0	0	0	0	0	0	0	0
1850	5	6	12	3d 09:21:31.70000	0d 04:14:17.89000	0.00686452	0.0256687	0.00161967	3.0326	D	5	21/08/2020 02:20		0	0	0	0	0	0	0	0	0	0	0	0	0	0
1851	5	6	12	3d 09:21:36.01000	0d 04:14:22.20000	0.00686646	0.0256745	0.00161967	3.0225	D	5	21/08/2020 02:20		0	0	0	0	0	0	0	0	0	0	0	0	0	0
1852	5	6	12	3d 09:21:40.12000	0d 04:14:26.31000	0.00686831	0.0256801	0.00161967	3.0121	D	5	21/08/2020 02:20		0	0	0	0	0	0	0	0	0	0	0	0	0	0
1853	5	6	12	3d 09:21:44.25000	0d 04:14:30.44000	0.00687017	0.0256857	0.00161975	3.0018	D	5	21/08/2020 02:20		0	0	0	0	0	0	0	0	0	0	0	0	0	0
1854	5	6	12	3d 09:21:48.24000	0d 04:14:34.43000	0.00687196	0.0256911	0.00161982	2.9915	D	5	21/08/2020 02:20		0	0	0	0	0	0	0	0	0	0	0	0	0	0
1855	5	6	12	3d 09:21:52.00000	0d 04:14:38.19000	0.00687365	0.0256961	0.00161967	2.9812	D	5	21/08/2020 02:20		0	0	0	0	0	0	0	0	0	0	0	0	0	0
1856	5	6	12	3d 09:21:55.76000	0d 04:14:41.95000	0.00687534	0.0257012	0.00161952	2.9711	D	5	21/08/2020 02:20		0	0	0	0	0	0	0	0	0	0	0	0	0	0
1857	5	6	12	3d 09:21:59.35000	0d 04:14:45.54000	0.00687696	0.0257059	0.00161982	2.9607	D	5	21/08/2020 02:20		0	0	0	0	0	0	0	0	0	0	0	0	0	0
1858	5	6	12	3d 09:22:02.93000	0d 04:14:49.12000	0.00687857	0.0257107	0.00161975	2.9503	D	5	21/08/2020 02:20		0	0	0	0	0	0	0	0	0	0	0	0	0	0
1859	5	6	12	3d 09:22:06.34000	0d 04:14:52.53000	0.0068801	0.0257152	0.00161967	2.9401	D	5	21/08/2020 02:20		0	0	0	0	0	0	0	0	0	0	0	0	0	0
1860	5	6	12	3d 09:22:09.76000	0d 04:14:55.95000	0.00688164	0.0257197	0.00161959	2.9296	D	5	21/08/2020 02:21		0	0	0	0	0	0	0	0	0	0	0	0	0	0
1861	5	6	12	3d 09:22:13.03000	0d 04:14:59.22000	0.00688311	0.025724	0.00161959	2.9191	D	5	21/08/2020 02:21		0	0	0	0	0	0	0	0	0	0	0	0	0	0
1862	5	6	12	3d 09:22:16.28000	0d 04:15:02.47000	0.00688458	0.0257283	0.00161959	2.9087	D	5	21/08/2020 02:21		0	0	0	0	0	0	0	0	0	0	0	0	0	0
1863	5	6	12	3d 09:22:19.43000	0d 04:15:05.62000	0.00688599	0.0257324	0.00161959	2.8985	D	5	21/08/2020 02:21		0	0	0	0	0	0	0	0	0	0	0	0	0	0
1864	5	6	12	3d 09:22:22.40000	0d 04:15:08.59000	0.00688733	0.0257363	0.00161967	2.8884	D	5	21/08/2020 02:21		0	0	0	0	0	0	0	0	0	0	0	0	0	0
1865	5	6	12	3d 09:22:25.35000	0d 04:15:11.54000	0.00688866	0.0257401	0.00161967	2.878	D	5	21/08/2020 02:21		0	0	0	0	0	0	0	0	0	0	0	0	0	0
1866	5	6	12	3d 09:22:28.27000	0d 04:15:14.46000	0.00688997	0.0257439	0.00161967	2.8678	D	5	21/08/2020 02:21		0	0	0	0	0	0	0	0	0	0	0	0	0	0
1867	5	6	12	3d 09:22:31.03000	0d 04:15:17.22000	0.00689121	0.0257474	0.00161952	2.8577	D	5	21/08/2020 02:21		0	0	0	0	0	0	0	0	0	0	0	0	0	0
1868	5	6	12	3d 09:22:33.77000	0d 04:15:19.96000	0.00689244	0.025751	0.00161959	2.8473	D	5	21/08/2020 02:21		0	0	0	0	0	0	0	0	0	0	0	0	0	0
1869	5	6	12	3d 09:22:36.54000	0d 04:15:22.73000	0.00689369	0.0257545	0.00161997	2.8368	D	5	21/08/2020 02:21		0	0	0	0	0	0	0	0	0	0	0	0	0	0
1870	5	6	12	3d 09:22:39.23000	0d 04:15:25.42000	0.0068949	0.0257579	0.00161975	2.8266	D	5	21/08/2020 02:21		0	0	0	0	0	0	0	0	0	0	0	0	0	0
1871	5	6	12	3d 09:22:41.82000	0d 04:15:28.01000	0.00689607	0.0257612	0.00161959	2.8162	D	5	21/08/2020 02:21		0	0	0	0	0	0	0	0	0	0	0	0	0	0
1872	5	6	12	3d 09:22:44.37000	0d 04:15:30.56000	0.00689721	0.0257644	0.00161959	2.806	D	5	21/08/2020 02:21		0	0	0	0	0	0	0	0	0	0	0	0	0	0
1873	5	6	12	3d 09:22:46.85000	0d 04:15:33.04000	0.00689833	0.0257676	0.00161975	2.7955	D	5	21/08/2020 02:21		0	0	0	0	0	0	0	0	0	0	0	0	0	0
1874	5	6	12	3d 09:22:49.35000	0d 04:15:35.54000	0.00689945	0.0257707	0.00161959	2.7852	D	5	21/08/2020 02:21		0	0	0	0	0	0	0	0	0	0	0	0	0	0
1875	5	6	12	3d 09:22:51.74000	0d 04:15:37.93000	0.00690053	0.0257737	0.00161959	2.7749	D	5	21/08/2020 02:21		0	0	0	0	0	0	0	0	0	0	0	0	0	0
1876	5	6	12	3d 09:22:54.11000	0d 04:15:40.30000	0.0069016	0.0257766	0.00161952	2.7645	D	5	21/08/2020 02:21		0	0	0	0	0	0	0	0	0	0	0	0	0	0
1877	5	6	12	3d 09:22:56.45000	0d 04:15:42.64000	0.00690265	0.0257796	0.00161952	2.7543	D	5	21/08/2020 02:21		0	0	0	0	0	0	0	0	0	0	0	0	0	0
1878	5	6	12	3d 09:22:58.76000	0d 04:15:44.95000	0.00690369	0.0257824	0.00161967	2.744	D	5	21/08/2020 02:21		0	0	0	0	0	0	0	0	0	0	0	0	0	0
1879	5	6	12	3d 09:23:00.97000	0d 04:15:47.16000	0.00690468	0.0257851	0.00161959	2.7338	D	5	21/08/2020 02:21		0	0	0	0	0	0	0	0	0	0	0	0	0	0
1880	5	6	12	3d 09:23:03.17000	0d 04:15:49.36000	0.00690567	0.0257878	0.00161982	2.7233	D	5	21/08/2020 02:21		0	0	0	0	0	0	0	0	0	0	0	0	0	0
1881	5	6	12	3d 09:23:05.37000	0d 04:15:51.56000	0.00690666	0.0257905	0.00161952	2.7129	D	5	21/08/2020 02:21		0	0	0	0	0	0	0	0	0	0	0	0	0	0
1882	5	6	12	3d 09:23:07.52000	0d 04:15:53.71000	0.00690763	0.0257931	0.00161952	2.7027	D	5	21/08/2020 02:21		0	0	0	0	0	0	0	0	0	0	0	0	0	0
1883	5	6	12	3d 09:23:09.60000	0d 04:15:55.79000	0.00690856	0.0257957	0.00161959	2.6925	D	5	21/08/2020 02:22		0	0	0	0	0	0	0	0	0	0	0	0	0	0
1884	5	6	12	3d 09:23:11.69000	0d 04:15:57.88000	0.0069095	0.0257982	0.00161944	2.6819	D	5	21/08/2020 02:22		0	0	0	0	0	0	0	0	0	0	0	0	0	0
1885	5	6	12	3d 09:23:13.76000	0d 04:15:59.95000	0.00691044	0.0258007	0.00161975	2.6715	D	5	21/08/2020 02:22		0	0	0	0	0	0	0	0	0	0	0	0	0	0
1886	5	6	12	3d 09:23:15.77000	0d 04:16:01.96000	0.00691134	0.0258031	0.00161967	2.6612	D	5	21/08/2020 02:22		0	0	0	0	0	0	0	0	0	0	0	0	0	0
1887	5	6	12	3d 09:23:17.79000	0d 04:16:03.98000	0.00691225	0.0258055	0.00161959	2.6506	D	5	21/08/2020 02:22		0	0	0	0	0	0	0	0	0	0	0	0	0	0
1888	5	6	12	3d 09:23:19.78000	0d 04:16:05.97000	0.00691314	0.0258079	0.00161959	2.6401	D	5	21/08/2020 02:22		0	0	0	0	0	0	0	0	0	0	0	0	0	0
1889	5	6	12	3d 09:23:21.73000	0d 04:16:07.92000	0.00691402	0.0258102	0.0016199	2.6299	D	5	21/08/2020 02:22		0	0	0	0	0	0	0	0	0	0	0	0	0	0
1890	5	6	12	3d 09:23:23.66000	0d 04:16:09.85000	0.00691489	0.0258125	0.00161975	2.6195	D	5	21/08/2020 02:22		0	0	0	0	0	0	0	0	0	0	0	0	0	0
1891	5	6	12	3d 09:23:25.56000	0d 04:16:11.75000	0.00691574	0.0258147	0.00161936	2.6091	D	5	21/08/2020 02:22		0	0	0	0	0	0	0	0	0	0	0	0	0	0
1892	5	6	12	3d 09:23:27.46000	0d 04:16:13.65000	0.0069166	0.0258169	0.00161967	2.5986	D	5	21/08/2020 02:22		0	0	0	0	0	0	0	0	0	0	0	0	0	0
1893	5	6	12	3d 09:23:29.35000	0d 04:16:15.54000	0.00691745	0.0258191	0.00161967	2.5881	D	5	21/08/2020 02:22		0	0	0	0	0	0	0	0	0	0	0	0	0	0
1894	5	6	12	3d 09:23:31.22000	0d 04:16:17.41000	0.00691829	0.0258213	0.00161959	2.5774	D	5	21/08/2020 02:22		0	0	0	0	0	0	0	0	0	0	0	0	0	0
1895	5	6	12	3d 09:23:33.07000	0d 04:16:19.26000	0.00691912	0.0258234	0.00161975	2.5669	D	5	21/08/2020 02:22		0	0	0	0	0	0	0	0	0	0	0	0	0	0
1896	5	6	12	3d 09:23:34.92000	0d 04:16:21.11000	0.00691996	0.0258256	0.00161967	2.5562	D	5	21/08/2020 02:22		0	0	0	0	0	0	0	0	0	0	0	0	0	0
1897	5	6	12	3d 09:23:36.75000	0d 04:16:22.94000	0.00692078	0.0258277	0.00161959	2.5455	D	5	21/08/2020 02:22		0	0	0	0	0	0	0	0	0	0	0	0	0	0
1898	5	6	12	3d 09:23:38.55000	0d 04:16:24.74000	0.00692159	0.0258297	0.00161967	2.535	D	5	21/08/2020 02:22		0	0	0	0	0	0	0	0	0	0	0	0	0	0
1899	5	6	12	3d 09:23:40.34000	0d 04:16:26.53000	0.00692239	0.0258318	0.00161975	2.5245	D	5	21/08/2020 02:22		0	0	0	0	0	0	0	0	0	0	0	0	0	0
1900	5	6	12	3d 09:23:42.09000	0d 04:16:28.28000	0.00692318	0.0258338	0.00161952	2.5141	D	5	21/08/2020 02:22		0	0	0	0	0	0	0	0	0	0	0	0	0	0
1901	5	6	12	3d 09:23:43.86000	0d 04:16:30.05000	0.00692398	0.0258358	0.00161967	2.5032	D	5	21/08/2020 02:22		0	0	0	0	0	0	0	0	0	0	0	0	0	0
1902	5	6	12	3d 09:23:44.43000	0d 04:16:30.62000	0.00692423	0.0258364	0.00161975	2.5	D	133	21/08/2020 02:22		0	0	0	0	0	0	0	0	0	0	0	0	0	0
1903	5	6	13	3d 09:23:44.44000	0d 00:00:00.01000	0	0	0	2.6184	R	0	21/08/2020 02:22		0	0	0	0	0	0	0	0	0	0	0	0	0	0
1904	5	6	13	3d 09:23:46.44000	0d 00:00:02.01000	0	0	0	2.7846	R	1	21/08/2020 02:22		0	0	0	0	0	0	0	0	0	0	0	0	0	0
1905	5	6	13	3d 09:23:48.44000	0d 00:00:04.01000	0	0	0	2.8896	R	1	21/08/2020 02:22		0	0	0	0	0	0	0	0	0	0	0	0	0	0
1906	5	6	13	3d 09:23:50.44000	0d 00:00:06.01000	0	0	0	2.9737	R	1	21/08/2020 02:22		0	0	0	0	0	0	0	0	0	0	0	0	0	0
1907	5	6	13	3d 09:23:52.44000	0d 00:00:08.01000	0	0	0	3.0449	R	1	21/08/2020 02:22		0	0	0	0	0	0	0	0	0	0	0	0	0	0
1908	5	6	13	3d 09:23:54.43000	0d 00:00:10.00000	0	0	0	3.106	R	129	21/08/2020 02:22		0	0	0	0	0	0	0	0	0	0	0	0	0	0
1909	6	7	9	3d 09:23:54.47000	0d 00:00:00.04000	0.00000002	0.00000006	0.00162081	3.2534	C	0	21/08/2020 02:22		0	0	0	0	0	0	0	0	0	0	0	0	0	0
1910	6	7	9	3d 09:23:54.64000	0d 00:00:00.21000	0.00000009	0.00000031	0.00161975	3.274	C	5	21/08/2020 02:22		0	0	0	0	0	0	0	0	0	0	0	0	0	0
1911	6	7	9	3d 09:23:54.82000	0d 00:00:00.39000	0.00000018	0.00000057	0.0016199	3.2927	C	5	21/08/2020 02:22		0	0	0	0	0	0	0	0	0	0	0	0	0	0
1912	6	7	9	3d 09:23:55.01000	0d 00:00:00.58000	0.00000026	0.00000086	0.00161967	3.3098	C	5	21/08/2020 02:22		0	0	0	0	0	0	0	0	0	0	0	0	0	0
1913	6	7	9	3d 09:23:55.21000	0d 00:00:00.78000	0.00000035	0.00000116	0.00161959	3.3265	C	5	21/08/2020 02:22		0	0	0	0	0	0	0	0	0	0	0	0	0	0
1914	6	7	9	3d 09:23:55.42000	0d 00:00:00.99000	0.00000045	0.00000147	0.00161959	3.3423	C	5	21/08/2020 02:22		0	0	0	0	0	0	0	0	0	0	0	0	0	0
1915	6	7	9	3d 09:23:55.64000	0d 00:00:01.21000	0.00000054	0.0000018	0.00161936	3.3582	C	5	21/08/2020 02:22		0	0	0	0	0	0	0	0	0	0	0	0	0	0
1916	6	7	9	3d 09:23:55.87000	0d 00:00:01.44000	0.00000065	0.00000215	0.00161959	3.3738	C	5	21/08/2020 02:22		0	0	0	0	0	0	0	0	0	0	0	0	0	0
1917	6	7	9	3d 09:23:56.11000	0d 00:00:01.68000	0.00000076	0.00000252	0.00161952	3.3893	C	5	21/08/2020 02:22		0	0	0	0	0	0	0	0	0	0	0	0	0	0
1918	6	7	9	3d 09:23:56.36000	0d 00:00:01.93000	0.00000087	0.0000029	0.00161967	3.4049	C	5	21/08/2020 02:22		0	0	0	0	0	0	0	0	0	0	0	0	0	0
1919	6	7	9	3d 09:23:56.61000	0d 00:00:02.18000	0.00000098	0.00000328	0.00161982	3.4197	C	5	21/08/2020 02:22		0	0	0	0	0	0	0	0	0	0	0	0	0	0
1920	6	7	9	3d 09:23:56.87000	0d 00:00:02.44000	0.0000011	0.00000368	0.00161936	3.4343	C	5	21/08/2020 02:22		0	0	0	0	0	0	0	0	0	0	0	0	0	0
1921	6	7	9	3d 09:23:57.13000	0d 00:00:02.70000	0.00000121	0.00000409	0.00161975	3.4488	C	5	21/08/2020 02:22		0	0	0	0	0	0	0	0	0	0	0	0	0	0
1922	6	7	9	3d 09:23:57.41000	0d 00:00:02.98000	0.00000134	0.00000452	0.00161975	3.4636	C	5	21/08/2020 02:22		0	0	0	0	0	0	0	0	0	0	0	0	0	0
1923	6	7	9	3d 09:23:57.69000	0d 00:00:03.26000	0.00000147	0.00000496	0.00161959	3.4777	C	5	21/08/2020 02:22		0	0	0	0	0	0	0	0	0	0	0	0	0	0
1924	6	7	9	3d 09:23:57.98000	0d 00:00:03.55000	0.0000016	0.00000541	0.00161975	3.4917	C	5	21/08/2020 02:22		0	0	0	0	0	0	0	0	0	0	0	0	0	0
1925	6	7	9	3d 09:23:58.27000	0d 00:00:03.84000	0.00000173	0.00000587	0.00161982	3.5053	C	5	21/08/2020 02:22		0	0	0	0	0	0	0	0	0	0	0	0	0	0
1926	6	7	9	3d 09:23:58.58000	0d 00:00:04.15000	0.00000187	0.00000636	0.00161952	3.5189	C	5	21/08/2020 02:22		0	0	0	0	0	0	0	0	0	0	0	0	0	0
1927	6	7	9	3d 09:23:58.90000	0d 00:00:04.47000	0.00000201	0.00000687	0.00161952	3.5325	C	5	21/08/2020 02:22		0	0	0	0	0	0	0	0	0	0	0	0	0	0
1928	6	7	9	3d 09:23:59.23000	0d 00:00:04.80000	0.00000216	0.00000739	0.00161952	3.5454	C	5	21/08/2020 02:22		0	0	0	0	0	0	0	0	0	0	0	0	0	0
1929	6	7	9	3d 09:23:59.57000	0d 00:00:05.14000	0.00000231	0.00000794	0.00161967	3.5587	C	5	21/08/2020 02:22		0	0	0	0	0	0	0	0	0	0	0	0	0	0
1930	6	7	9	3d 09:23:59.94000	0d 00:00:05.51000	0.00000248	0.00000853	0.00161975	3.5717	C	5	21/08/2020 02:22		0	0	0	0	0	0	0	0	0	0	0	0	0	0
1931	6	7	9	3d 09:24:00.32000	0d 00:00:05.89000	0.00000265	0.00000914	0.00161967	3.5846	C	5	21/08/2020 02:22		0	0	0	0	0	0	0	0	0	0	0	0	0	0
1932	6	7	9	3d 09:24:00.72000	0d 00:00:06.29000	0.00000283	0.00000979	0.00161959	3.5975	C	5	21/08/2020 02:22		0	0	0	0	0	0	0	0	0	0	0	0	0	0
1933	6	7	9	3d 09:24:01.16000	0d 00:00:06.73000	0.00000303	0.0000105	0.00161952	3.6098	C	5	21/08/2020 02:22		0	0	0	0	0	0	0	0	0	0	0	0	0	0
1934	6	7	9	3d 09:24:01.62000	0d 00:00:07.19000	0.00000323	0.00001125	0.00161975	3.6217	C	5	21/08/2020 02:22		0	0	0	0	0	0	0	0	0	0	0	0	0	0
1935	6	7	9	3d 09:24:02.13000	0d 00:00:07.70000	0.00000346	0.00001208	0.0016199	3.6338	C	5	21/08/2020 02:22		0	0	0	0	0	0	0	0	0	0	0	0	0	0
1936	6	7	9	3d 09:24:02.70000	0d 00:00:08.27000	0.00000372	0.00001302	0.00161967	3.6454	C	5	21/08/2020 02:22		0	0	0	0	0	0	0	0	0	0	0	0	0	0
1937	6	7	9	3d 09:24:03.35000	0d 00:00:08.92000	0.00000401	0.00001408	0.00161959	3.6565	C	5	21/08/2020 02:22		0	0	0	0	0	0	0	0	0	0	0	0	0	0
1938	6	7	9	3d 09:24:04.12000	0d 00:00:09.69000	0.00000436	0.00001535	0.00161982	3.6675	C	5	21/08/2020 02:22		0	0	0	0	0	0	0	0	0	0	0	0	0	0
1939	6	7	9	3d 09:24:05.08000	0d 00:00:10.65000	0.00000479	0.00001694	0.00161959	3.6785	C	5	21/08/2020 02:22		0	0	0	0	0	0	0	0	0	0	0	0	0	0
1940	6	7	9	3d 09:24:06.34000	0d 00:00:11.91000	0.00000536	0.00001903	0.00161975	3.689	C	5	21/08/2020 02:22		0	0	0	0	0	0	0	0	0	0	0	0	0	0
1941	6	7	9	3d 09:24:08.08000	0d 00:00:13.65000	0.00000614	0.00002192	0.00161975	3.6995	C	5	21/08/2020 02:23		0	0	0	0	0	0	0	0	0	0	0	0	0	0
1942	6	7	9	3d 09:24:10.70000	0d 00:00:16.27000	0.00000732	0.00002629	0.0016199	3.7098	C	5	21/08/2020 02:23		0	0	0	0	0	0	0	0	0	0	0	0	0	0
1943	6	7	9	3d 09:24:14.93000	0d 00:00:20.50000	0.00000922	0.00003336	0.00161975	3.7198	C	5	21/08/2020 02:23		0	0	0	0	0	0	0	0	0	0	0	0	0	0
1944	6	7	9	3d 09:24:22.69000	0d 00:00:28.26000	0.00001271	0.00004637	0.00161959	3.7301	C	5	21/08/2020 02:23		0	0	0	0	0	0	0	0	0	0	0	0	0	0
1945	6	7	9	3d 09:24:40.68000	0d 00:00:46.25000	0.00002081	0.00007661	0.00161975	3.7401	C	5	21/08/2020 02:23		0	0	0	0	0	0	0	0	0	0	0	0	0	0
1946	6	7	9	3d 09:26:31.86000	0d 00:02:37.43000	0.00007083	0.00026354	0.00161967	3.7301	C	5	21/08/2020 02:25		0	0	0	0	0	0	0	0	0	0	0	0	0	0
1947	6	7	9	3d 09:28:05.97000	0d 00:04:11.54000	0.00011317	0.00042126	0.00161959	3.72	C	5	21/08/2020 02:26		0	0	0	0	0	0	0	0	0	0	0	0	0	0
1948	6	7	9	3d 09:30:11.91000	0d 00:06:17.48000	0.00016983	0.00063174	0.00161967	3.7099	C	5	21/08/2020 02:29		0	0	0	0	0	0	0	0	0	0	0	0	0	0
1949	6	7	9	3d 09:35:11.91000	0d 00:11:17.48000	0.0003048	0.00113184	0.00161952	3.7028	C	1	21/08/2020 02:34		0	0	0	0	0	0	0	0	0	0	0	0	0	0
1950	6	7	9	3d 09:40:11.91000	0d 00:16:17.48000	0.00043977	0.00163161	0.00161959	3.7034	C	1	21/08/2020 02:39		0	0	0	0	0	0	0	0	0	0	0	0	0	0
1951	6	7	9	3d 09:45:11.91000	0d 00:21:17.48000	0.00057474	0.00213162	0.00161944	3.7061	C	1	21/08/2020 02:44		0	0	0	0	0	0	0	0	0	0	0	0	0	0
1952	6	7	9	3d 09:50:11.91000	0d 00:26:17.48000	0.00070971	0.00263206	0.00161982	3.7095	C	1	21/08/2020 02:49		0	0	0	0	0	0	0	0	0	0	0	0	0	0
1953	6	7	9	3d 09:55:11.91000	0d 00:31:17.48000	0.00084468	0.00313298	0.00161982	3.7133	C	1	21/08/2020 02:54		0	0	0	0	0	0	0	0	0	0	0	0	0	0
1954	6	7	9	3d 10:00:11.91000	0d 00:36:17.48000	0.00097965	0.00363446	0.00161959	3.7176	C	1	21/08/2020 02:59		0	0	0	0	0	0	0	0	0	0	0	0	0	0
1955	6	7	9	3d 10:05:11.91000	0d 00:41:17.48000	0.00111462	0.00413653	0.00161967	3.7223	C	1	21/08/2020 03:04		0	0	0	0	0	0	0	0	0	0	0	0	0	0
1956	6	7	9	3d 10:10:11.91000	0d 00:46:17.48000	0.00124959	0.00463925	0.00161959	3.727	C	1	21/08/2020 03:09		0	0	0	0	0	0	0	0	0	0	0	0	0	0
1957	6	7	9	3d 10:15:11.91000	0d 00:51:17.48000	0.00138456	0.00514262	0.00161952	3.7321	C	1	21/08/2020 03:14		0	0	0	0	0	0	0	0	0	0	0	0	0	0
1958	6	7	9	3d 10:20:11.91000	0d 00:56:17.48000	0.00151953	0.0056467	0.00161975	3.7375	C	1	21/08/2020 03:19		0	0	0	0	0	0	0	0	0	0	0	0	0	0
1959	6	7	9	3d 10:25:11.91000	0d 01:01:17.48000	0.0016545	0.0061515	0.00161952	3.7427	C	1	21/08/2020 03:24		0	0	0	0	0	0	0	0	0	0	0	0	0	0
1960	6	7	9	3d 10:30:11.91000	0d 01:06:17.48000	0.00178947	0.00665704	0.00161944	3.7481	C	1	21/08/2020 03:29		0	0	0	0	0	0	0	0	0	0	0	0	0	0
1961	6	7	9	3d 10:35:11.91000	0d 01:11:17.48000	0.00192444	0.00716331	0.0016199	3.7539	C	1	21/08/2020 03:34		0	0	0	0	0	0	0	0	0	0	0	0	0	0
1962	6	7	9	3d 10:40:11.91000	0d 01:16:17.48000	0.00205941	0.00767031	0.00161952	3.7591	C	1	21/08/2020 03:39		0	0	0	0	0	0	0	0	0	0	0	0	0	0
1963	6	7	9	3d 10:45:11.91000	0d 01:21:17.48000	0.00219438	0.00817802	0.00161967	3.7644	C	1	21/08/2020 03:44		0	0	0	0	0	0	0	0	0	0	0	0	0	0
1964	6	7	9	3d 10:50:11.91000	0d 01:26:17.48000	0.00232935	0.00868645	0.00161959	3.7694	C	1	21/08/2020 03:49		0	0	0	0	0	0	0	0	0	0	0	0	0	0
1965	6	7	9	3d 10:55:11.91000	0d 01:31:17.48000	0.00246432	0.00919557	0.00161959	3.7745	C	1	21/08/2020 03:54		0	0	0	0	0	0	0	0	0	0	0	0	0	0
1966	6	7	9	3d 11:00:11.91000	0d 01:36:17.48000	0.00259929	0.00970538	0.00161959	3.7795	C	1	21/08/2020 03:59		0	0	0	0	0	0	0	0	0	0	0	0	0	0
1967	6	7	9	3d 11:05:11.91000	0d 01:41:17.48000	0.00273426	0.0102159	0.00161959	3.785	C	1	21/08/2020 04:04		0	0	0	0	0	0	0	0	0	0	0	0	0	0
1968	6	7	9	3d 11:10:11.91000	0d 01:46:17.48000	0.00286923	0.0107271	0.00161967	3.7902	C	1	21/08/2020 04:09		0	0	0	0	0	0	0	0	0	0	0	0	0	0
1969	6	7	9	3d 11:15:11.91000	0d 01:51:17.48000	0.0030042	0.0112391	0.00161967	3.7958	C	1	21/08/2020 04:14		0	0	0	0	0	0	0	0	0	0	0	0	0	0
1970	6	7	9	3d 11:20:11.91000	0d 01:56:17.48000	0.00313917	0.0117518	0.00161944	3.8016	C	1	21/08/2020 04:19		0	0	0	0	0	0	0	0	0	0	0	0	0	0
1971	6	7	9	3d 11:25:11.91000	0d 02:01:17.48000	0.00327414	0.0122653	0.00161959	3.8077	C	1	21/08/2020 04:24		0	0	0	0	0	0	0	0	0	0	0	0	0	0
1972	6	7	9	3d 11:30:11.91000	0d 02:06:17.48000	0.00340911	0.0127797	0.00161982	3.8141	C	1	21/08/2020 04:29		0	0	0	0	0	0	0	0	0	0	0	0	0	0
1973	6	7	9	3d 11:35:11.91000	0d 02:11:17.48000	0.00354408	0.0132949	0.00161975	3.8204	C	1	21/08/2020 04:34		0	0	0	0	0	0	0	0	0	0	0	0	0	0
1974	6	7	9	3d 11:40:11.91000	0d 02:16:17.48000	0.00367905	0.0138111	0.00161967	3.828	C	1	21/08/2020 04:39		0	0	0	0	0	0	0	0	0	0	0	0	0	0
1975	6	7	9	3d 11:45:11.91000	0d 02:21:17.48000	0.00381402	0.0143283	0.00161952	3.8357	C	1	21/08/2020 04:44		0	0	0	0	0	0	0	0	0	0	0	0	0	0
1976	6	7	9	3d 11:50:11.91000	0d 02:26:17.48000	0.00394899	0.0148466	0.00161967	3.845	C	1	21/08/2020 04:49		0	0	0	0	0	0	0	0	0	0	0	0	0	0
1977	6	7	9	3d 11:55:11.91000	0d 02:31:17.48000	0.00408396	0.0153662	0.00161982	3.8549	C	1	21/08/2020 04:54		0	0	0	0	0	0	0	0	0	0	0	0	0	0
1978	6	7	9	3d 11:59:38.84000	0d 02:35:44.41000	0.00420405	0.0158298	0.00161952	3.865	C	5	21/08/2020 04:58		0	0	0	0	0	0	0	0	0	0	0	0	0	0
1979	6	7	9	3d 12:03:50.33000	0d 02:39:55.90000	0.00431719	0.0162676	0.00161967	3.875	C	5	21/08/2020 05:02		0	0	0	0	0	0	0	0	0	0	0	0	0	0
1980	6	7	9	3d 12:07:47.41000	0d 02:43:52.98000	0.00442385	0.0166815	0.00161952	3.8851	C	5	21/08/2020 05:06		0	0	0	0	0	0	0	0	0	0	0	0	0	0
1981	6	7	9	3d 12:11:28.27000	0d 02:47:33.84000	0.00452322	0.017068	0.00161959	3.8952	C	5	21/08/2020 05:10		0	0	0	0	0	0	0	0	0	0	0	0	0	0
1982	6	7	9	3d 12:14:59.93000	0d 02:51:05.50000	0.00461844	0.0174394	0.00161944	3.9054	C	5	21/08/2020 05:13		0	0	0	0	0	0	0	0	0	0	0	0	0	0
1983	6	7	9	3d 12:18:26.13000	0d 02:54:31.70000	0.00471121	0.0178021	0.00161952	3.9156	C	5	21/08/2020 05:17		0	0	0	0	0	0	0	0	0	0	0	0	0	0
1984	6	7	9	3d 12:21:42.66000	0d 02:57:48.23000	0.00479963	0.0181488	0.00161959	3.9257	C	5	21/08/2020 05:20		0	0	0	0	0	0	0	0	0	0	0	0	0	0
1985	6	7	9	3d 12:24:54.87000	0d 03:01:00.44000	0.00488611	0.0184887	0.00161975	3.9358	C	5	21/08/2020 05:23		0	0	0	0	0	0	0	0	0	0	0	0	0	0
[truncated: 3,176 more rows]
