# Supplementary material for: Experimental data of cathodes manufactured in a convective dryer at the pilot-plant scale, and charge and discharge capacities of half-coin lithium-ion cells
Source: Data Brief. 2021 Dec 16;40:107720. doi: 10.1016/j.dib.2021.107720 (PMC8703052; doi:10.1016/j.dib.2021.107720)
Supplement: Supplementary file 1 [file mmc1.zip › Maccor/NEX_CAT2_3_3 -replacement.csv]

Name:	NEX_CAT2_3_repeated cell
Channel:	21
Tester	Maccor #2
Procedure	NEX_NMC_Form_Rate_ASI.000
Description	NEX NMC Cathode Rate & ASI Measurement
Started	29/09/2020 12:35
SCap	0
C Rate	0.007775
Ch. max. V	8.00 V
DisCh. min. V	-2.00 V
Ch. max. I	5.000 A
DisCh. max. I	5.000 A
Comment:	CAT2_3
SMB hdr:	SMBLabel
Rec	Cycle P	Cycle C	Step	TestTime	StepTime	Cap. [Ah]	Ener. [Wh]	Current [A]	Voltage [V]	Md	ES	DPT Time		VAR1	VAR2	VAR3	VAR4	VAR5	VAR6	VAR7	VAR8	VAR9	VAR10	VAR11	VAR12	VAR13	VAR14
1	0	1	1	0d 00:00:00.00000	0d 00:00:00.00000	0	0	0	3.3371	R	0	29/09/2020 12:35		0	0	0	0	0	0	0	0	0	0	0	0	0	0
2	0	1	1	0d 00:05:00.00000	0d 00:05:00.00000	0	0	0	3.3414	R	1	29/09/2020 12:40		0	0	0	0	0	0	0	0	0	0	0	0	0	0
3	0	1	1	0d 00:10:00.00000	0d 00:10:00.00000	0	0	0	3.3393	R	1	29/09/2020 12:45		0	0	0	0	0	0	0	0	0	0	0	0	0	0
4	0	1	1	0d 00:15:00.00000	0d 00:15:00.00000	0	0	0	3.3378	R	1	29/09/2020 12:50		0	0	0	0	0	0	0	0	0	0	0	0	0	0
5	0	1	1	0d 00:20:00.00000	0d 00:20:00.00000	0	0	0	3.3359	R	1	29/09/2020 12:55		0	0	0	0	0	0	0	0	0	0	0	0	0	0
6	0	1	1	0d 00:25:00.00000	0d 00:25:00.00000	0	0	0	3.3342	R	1	29/09/2020 13:00		0	0	0	0	0	0	0	0	0	0	0	0	0	0
7	0	1	1	0d 00:30:00.00000	0d 00:30:00.00000	0	0	0	3.3329	R	129	29/09/2020 13:05		0	0	0	0	0	0	0	0	0	0	0	0	0	0
8	0	1	2	0d 00:30:00.04000	0d 00:00:00.04000	0	0.00000001	0.00038933	3.4473	C	0	29/09/2020 13:05		0	0	0	0	0	0	0	0	0	0	0	0	0	0
9	0	1	2	0d 00:30:00.20000	0d 00:00:00.20000	0.00000002	0.00000007	0.00038872	3.4757	C	5	29/09/2020 13:05		0	0	0	0	0	0	0	0	0	0	0	0	0	0
10	0	1	2	0d 00:30:00.38000	0d 00:00:00.38000	0.00000004	0.00000014	0.00038865	3.4932	C	5	29/09/2020 13:05		0	0	0	0	0	0	0	0	0	0	0	0	0	0
11	0	1	2	0d 00:30:00.59000	0d 00:00:00.59000	0.00000006	0.00000022	0.00038849	3.5091	C	5	29/09/2020 13:05		0	0	0	0	0	0	0	0	0	0	0	0	0	0
12	0	1	2	0d 00:30:00.82000	0d 00:00:00.82000	0.00000009	0.00000031	0.00038857	3.5242	C	5	29/09/2020 13:05		0	0	0	0	0	0	0	0	0	0	0	0	0	0
13	0	1	2	0d 00:30:01.07000	0d 00:00:01.07000	0.00000011	0.0000004	0.00038865	3.5389	C	5	29/09/2020 13:05		0	0	0	0	0	0	0	0	0	0	0	0	0	0
14	0	1	2	0d 00:30:01.33000	0d 00:00:01.33000	0.00000014	0.0000005	0.00038872	3.5534	C	5	29/09/2020 13:05		0	0	0	0	0	0	0	0	0	0	0	0	0	0
15	0	1	2	0d 00:30:01.61000	0d 00:00:01.61000	0.00000017	0.00000061	0.0003888	3.5676	C	5	29/09/2020 13:05		0	0	0	0	0	0	0	0	0	0	0	0	0	0
16	0	1	2	0d 00:30:01.91000	0d 00:00:01.91000	0.00000021	0.00000073	0.00038865	3.5813	C	5	29/09/2020 13:05		0	0	0	0	0	0	0	0	0	0	0	0	0	0
17	0	1	2	0d 00:30:02.23000	0d 00:00:02.23000	0.00000024	0.00000085	0.00038872	3.5952	C	5	29/09/2020 13:05		0	0	0	0	0	0	0	0	0	0	0	0	0	0
18	0	1	2	0d 00:30:02.57000	0d 00:00:02.57000	0.00000028	0.00000098	0.0003888	3.6081	C	5	29/09/2020 13:05		0	0	0	0	0	0	0	0	0	0	0	0	0	0
19	0	1	2	0d 00:30:02.93000	0d 00:00:02.93000	0.00000032	0.00000112	0.00038872	3.621	C	5	29/09/2020 13:05		0	0	0	0	0	0	0	0	0	0	0	0	0	0
20	0	1	2	0d 00:30:03.32000	0d 00:00:03.32000	0.00000036	0.00000128	0.00038865	3.6336	C	5	29/09/2020 13:05		0	0	0	0	0	0	0	0	0	0	0	0	0	0
21	0	1	2	0d 00:30:03.76000	0d 00:00:03.76000	0.00000041	0.00000145	0.00038888	3.6461	C	5	29/09/2020 13:05		0	0	0	0	0	0	0	0	0	0	0	0	0	0
22	0	1	2	0d 00:30:04.24000	0d 00:00:04.24000	0.00000046	0.00000164	0.00038888	3.6579	C	5	29/09/2020 13:05		0	0	0	0	0	0	0	0	0	0	0	0	0	0
23	0	1	2	0d 00:30:04.79000	0d 00:00:04.79000	0.00000052	0.00000186	0.00038857	3.6695	C	5	29/09/2020 13:05		0	0	0	0	0	0	0	0	0	0	0	0	0	0
24	0	1	2	0d 00:30:05.43000	0d 00:00:05.43000	0.00000059	0.00000211	0.0003888	3.6808	C	5	29/09/2020 13:05		0	0	0	0	0	0	0	0	0	0	0	0	0	0
25	0	1	2	0d 00:30:06.25000	0d 00:00:06.25000	0.00000067	0.00000244	0.00038857	3.6916	C	5	29/09/2020 13:05		0	0	0	0	0	0	0	0	0	0	0	0	0	0
26	0	1	2	0d 00:30:07.39000	0d 00:00:07.39000	0.0000008	0.00000289	0.00038888	3.7023	C	5	29/09/2020 13:05		0	0	0	0	0	0	0	0	0	0	0	0	0	0
27	0	1	2	0d 00:30:09.35000	0d 00:00:09.35000	0.00000101	0.00000368	0.0003888	3.7125	C	5	29/09/2020 13:05		0	0	0	0	0	0	0	0	0	0	0	0	0	0
28	0	1	2	0d 00:30:16.45000	0d 00:00:16.45000	0.00000178	0.00000653	0.00038872	3.7226	C	5	29/09/2020 13:05		0	0	0	0	0	0	0	0	0	0	0	0	0	0
29	0	1	2	0d 00:30:38.84000	0d 00:00:38.84000	0.00000419	0.00001552	0.00038888	3.7125	C	5	29/09/2020 13:05		0	0	0	0	0	0	0	0	0	0	0	0	0	0
30	0	1	2	0d 00:30:55.73000	0d 00:00:55.73000	0.00000602	0.00002228	0.00038872	3.7023	C	5	29/09/2020 13:06		0	0	0	0	0	0	0	0	0	0	0	0	0	0
31	0	1	2	0d 00:31:18.68000	0d 00:01:18.68000	0.00000849	0.00003144	0.00038857	3.6921	C	5	29/09/2020 13:06		0	0	0	0	0	0	0	0	0	0	0	0	0	0
32	0	1	2	0d 00:31:55.07000	0d 00:01:55.07000	0.00001242	0.00004592	0.00038872	3.682	C	5	29/09/2020 13:07		0	0	0	0	0	0	0	0	0	0	0	0	0	0
33	0	1	2	0d 00:33:14.01000	0d 00:03:14.01000	0.00002095	0.00007726	0.00038865	3.6719	C	5	29/09/2020 13:08		0	0	0	0	0	0	0	0	0	0	0	0	0	0
34	0	1	2	0d 00:43:14.01000	0d 00:13:14.01000	0.00008573	0.00031479	0.00038857	3.6658	C	1	29/09/2020 13:18		0	0	0	0	0	0	0	0	0	0	0	0	0	0
35	0	1	2	0d 00:53:14.01000	0d 00:23:14.01000	0.00015051	0.00055235	0.00038865	3.6681	C	1	29/09/2020 13:28		0	0	0	0	0	0	0	0	0	0	0	0	0	0
36	0	1	2	0d 01:03:14.01000	0d 00:33:14.01000	0.00021529	0.00079008	0.0003888	3.671	C	1	29/09/2020 13:38		0	0	0	0	0	0	0	0	0	0	0	0	0	0
37	0	1	2	0d 01:13:14.01000	0d 00:43:14.01000	0.00028008	0.00102798	0.00038872	3.6733	C	1	29/09/2020 13:48		0	0	0	0	0	0	0	0	0	0	0	0	0	0
38	0	1	2	0d 01:23:14.01000	0d 00:53:14.01000	0.00034486	0.00126601	0.00038872	3.675	C	1	29/09/2020 13:58		0	0	0	0	0	0	0	0	0	0	0	0	0	0
39	0	1	2	0d 01:33:14.01000	0d 01:03:14.01000	0.00040964	0.00150416	0.00038865	3.6768	C	1	29/09/2020 14:08		0	0	0	0	0	0	0	0	0	0	0	0	0	0
40	0	1	2	0d 01:43:14.01000	0d 01:13:14.01000	0.00047442	0.00174242	0.00038872	3.6786	C	1	29/09/2020 14:18		0	0	0	0	0	0	0	0	0	0	0	0	0	0
41	0	1	2	0d 01:53:14.01000	0d 01:23:14.01000	0.0005392	0.00198079	0.00038865	3.6805	C	1	29/09/2020 14:28		0	0	0	0	0	0	0	0	0	0	0	0	0	0
42	0	1	2	0d 02:03:14.01000	0d 01:33:14.01000	0.00060399	0.00221925	0.00038865	3.6818	C	1	29/09/2020 14:38		0	0	0	0	0	0	0	0	0	0	0	0	0	0
43	0	1	2	0d 02:13:14.01000	0d 01:43:14.01000	0.00066877	0.00245781	0.00038849	3.6831	C	1	29/09/2020 14:48		0	0	0	0	0	0	0	0	0	0	0	0	0	0
44	0	1	2	0d 02:23:14.01000	0d 01:53:14.01000	0.00073355	0.00269646	0.00038857	3.6843	C	1	29/09/2020 14:58		0	0	0	0	0	0	0	0	0	0	0	0	0	0
45	0	1	2	0d 02:33:14.01000	0d 02:03:14.01000	0.00079833	0.00293519	0.00038872	3.6857	C	1	29/09/2020 15:08		0	0	0	0	0	0	0	0	0	0	0	0	0	0
46	0	1	2	0d 02:43:14.01000	0d 02:13:14.01000	0.00086312	0.00317401	0.00038888	3.6872	C	1	29/09/2020 15:18		0	0	0	0	0	0	0	0	0	0	0	0	0	0
47	0	1	2	0d 02:53:14.01000	0d 02:23:14.01000	0.0009279	0.00341292	0.00038872	3.6884	C	1	29/09/2020 15:28		0	0	0	0	0	0	0	0	0	0	0	0	0	0
48	0	1	2	0d 03:03:14.01000	0d 02:33:14.01000	0.00099268	0.00365191	0.0003888	3.6896	C	1	29/09/2020 15:38		0	0	0	0	0	0	0	0	0	0	0	0	0	0
49	0	1	2	0d 03:13:14.01000	0d 02:43:14.01000	0.00105746	0.00389099	0.00038865	3.6912	C	1	29/09/2020 15:48		0	0	0	0	0	0	0	0	0	0	0	0	0	0
50	0	1	2	0d 03:23:14.01000	0d 02:53:14.01000	0.00112224	0.00413015	0.00038888	3.6924	C	1	29/09/2020 15:58		0	0	0	0	0	0	0	0	0	0	0	0	0	0
51	0	1	2	0d 03:33:14.01000	0d 03:03:14.01000	0.00118703	0.0043694	0.00038872	3.6939	C	1	29/09/2020 16:08		0	0	0	0	0	0	0	0	0	0	0	0	0	0
52	0	1	2	0d 03:43:14.01000	0d 03:13:14.01000	0.00125181	0.00460874	0.00038865	3.695	C	1	29/09/2020 16:18		0	0	0	0	0	0	0	0	0	0	0	0	0	0
53	0	1	2	0d 03:53:14.01000	0d 03:23:14.01000	0.00131659	0.00484816	0.00038865	3.6963	C	1	29/09/2020 16:28		0	0	0	0	0	0	0	0	0	0	0	0	0	0
54	0	1	2	0d 04:03:14.01000	0d 03:33:14.01000	0.00138137	0.00508767	0.0003888	3.6979	C	1	29/09/2020 16:38		0	0	0	0	0	0	0	0	0	0	0	0	0	0
55	0	1	2	0d 04:13:14.01000	0d 03:43:14.01000	0.00144616	0.00532727	0.0003888	3.6991	C	1	29/09/2020 16:48		0	0	0	0	0	0	0	0	0	0	0	0	0	0
56	0	1	2	0d 04:23:14.01000	0d 03:53:14.01000	0.00151094	0.00556696	0.00038865	3.7008	C	1	29/09/2020 16:58		0	0	0	0	0	0	0	0	0	0	0	0	0	0
57	0	1	2	0d 04:33:14.01000	0d 04:03:14.01000	0.00157572	0.00580674	0.00038865	3.7021	C	1	29/09/2020 17:08		0	0	0	0	0	0	0	0	0	0	0	0	0	0
58	0	1	2	0d 04:43:14.01000	0d 04:13:14.01000	0.0016405	0.00604662	0.00038857	3.7035	C	1	29/09/2020 17:18		0	0	0	0	0	0	0	0	0	0	0	0	0	0
59	0	1	2	0d 04:53:14.01000	0d 04:23:14.01000	0.00170528	0.00628659	0.00038888	3.705	C	1	29/09/2020 17:28		0	0	0	0	0	0	0	0	0	0	0	0	0	0
60	0	1	2	0d 05:03:14.01000	0d 04:33:14.01000	0.00177007	0.00652667	0.00038865	3.7066	C	1	29/09/2020 17:38		0	0	0	0	0	0	0	0	0	0	0	0	0	0
61	0	1	2	0d 05:13:14.01000	0d 04:43:14.01000	0.00183485	0.00676684	0.00038872	3.7081	C	1	29/09/2020 17:48		0	0	0	0	0	0	0	0	0	0	0	0	0	0
62	0	1	2	0d 05:23:14.01000	0d 04:53:14.01000	0.00189963	0.00700711	0.00038872	3.7098	C	1	29/09/2020 17:58		0	0	0	0	0	0	0	0	0	0	0	0	0	0
63	0	1	2	0d 05:33:14.01000	0d 05:03:14.01000	0.00196441	0.00724749	0.00038888	3.7113	C	1	29/09/2020 18:08		0	0	0	0	0	0	0	0	0	0	0	0	0	0
64	0	1	2	0d 05:43:14.01000	0d 05:13:14.01000	0.0020292	0.00748798	0.0003888	3.713	C	1	29/09/2020 18:18		0	0	0	0	0	0	0	0	0	0	0	0	0	0
65	0	1	2	0d 05:53:14.01000	0d 05:23:14.01000	0.00209398	0.00772857	0.00038872	3.715	C	1	29/09/2020 18:28		0	0	0	0	0	0	0	0	0	0	0	0	0	0
66	0	1	2	0d 06:03:14.01000	0d 05:33:14.01000	0.00215876	0.00796928	0.00038872	3.7166	C	1	29/09/2020 18:38		0	0	0	0	0	0	0	0	0	0	0	0	0	0
67	0	1	2	0d 06:13:14.01000	0d 05:43:14.01000	0.00222354	0.00821011	0.0003888	3.7185	C	1	29/09/2020 18:48		0	0	0	0	0	0	0	0	0	0	0	0	0	0
68	0	1	2	0d 06:23:14.01000	0d 05:53:14.01000	0.00228833	0.00845106	0.00038872	3.7203	C	1	29/09/2020 18:58		0	0	0	0	0	0	0	0	0	0	0	0	0	0
69	0	1	2	0d 06:33:14.01000	0d 06:03:14.01000	0.00235311	0.00869214	0.00038865	3.7224	C	1	29/09/2020 19:08		0	0	0	0	0	0	0	0	0	0	0	0	0	0
70	0	1	2	0d 06:43:14.01000	0d 06:13:14.01000	0.00241789	0.00893334	0.0003888	3.7243	C	1	29/09/2020 19:18		0	0	0	0	0	0	0	0	0	0	0	0	0	0
71	0	1	2	0d 06:53:14.01000	0d 06:23:14.01000	0.00248267	0.00917468	0.00038888	3.7266	C	1	29/09/2020 19:28		0	0	0	0	0	0	0	0	0	0	0	0	0	0
72	0	1	2	0d 07:03:14.01000	0d 06:33:14.01000	0.00254745	0.00941616	0.00038857	3.7285	C	1	29/09/2020 19:38		0	0	0	0	0	0	0	0	0	0	0	0	0	0
73	0	1	2	0d 07:13:14.01000	0d 06:43:14.01000	0.00261224	0.00965778	0.00038849	3.7308	C	1	29/09/2020 19:48		0	0	0	0	0	0	0	0	0	0	0	0	0	0
74	0	1	2	0d 07:23:14.01000	0d 06:53:14.01000	0.00267702	0.00989954	0.00038857	3.7331	C	1	29/09/2020 19:58		0	0	0	0	0	0	0	0	0	0	0	0	0	0
75	0	1	2	0d 07:33:14.01000	0d 07:03:14.01000	0.0027418	0.0101414	0.00038872	3.7354	C	1	29/09/2020 20:08		0	0	0	0	0	0	0	0	0	0	0	0	0	0
76	0	1	2	0d 07:43:14.01000	0d 07:13:14.01000	0.00280658	0.0103835	0.00038872	3.7375	C	1	29/09/2020 20:18		0	0	0	0	0	0	0	0	0	0	0	0	0	0
77	0	1	2	0d 07:53:14.01000	0d 07:23:14.01000	0.00287137	0.0106257	0.0003888	3.7401	C	1	29/09/2020 20:28		0	0	0	0	0	0	0	0	0	0	0	0	0	0
78	0	1	2	0d 08:03:14.01000	0d 07:33:14.01000	0.00293615	0.0108681	0.00038888	3.7423	C	1	29/09/2020 20:38		0	0	0	0	0	0	0	0	0	0	0	0	0	0
79	0	1	2	0d 08:13:14.01000	0d 07:43:14.01000	0.00300093	0.0111106	0.0003888	3.7446	C	1	29/09/2020 20:48		0	0	0	0	0	0	0	0	0	0	0	0	0	0
80	0	1	2	0d 08:23:14.01000	0d 07:53:14.01000	0.00306571	0.0113533	0.00038872	3.7472	C	1	29/09/2020 20:58		0	0	0	0	0	0	0	0	0	0	0	0	0	0
81	0	1	2	0d 08:33:14.01000	0d 08:03:14.01000	0.00313049	0.0115961	0.00038872	3.7493	C	1	29/09/2020 21:08		0	0	0	0	0	0	0	0	0	0	0	0	0	0
82	0	1	2	0d 08:43:14.01000	0d 08:13:14.01000	0.00319528	0.011839	0.0003888	3.7517	C	1	29/09/2020 21:18		0	0	0	0	0	0	0	0	0	0	0	0	0	0
83	0	1	2	0d 08:53:14.01000	0d 08:23:14.01000	0.00326006	0.0120822	0.00038865	3.7542	C	1	29/09/2020 21:28		0	0	0	0	0	0	0	0	0	0	0	0	0	0
84	0	1	2	0d 09:03:14.01000	0d 08:33:14.01000	0.00332484	0.0123255	0.00038857	3.7566	C	1	29/09/2020 21:38		0	0	0	0	0	0	0	0	0	0	0	0	0	0
85	0	1	2	0d 09:13:14.01000	0d 08:43:14.01000	0.00338962	0.0125689	0.00038872	3.7589	C	1	29/09/2020 21:48		0	0	0	0	0	0	0	0	0	0	0	0	0	0
86	0	1	2	0d 09:23:14.01000	0d 08:53:14.01000	0.00345441	0.0128125	0.00038872	3.7615	C	1	29/09/2020 21:58		0	0	0	0	0	0	0	0	0	0	0	0	0	0
87	0	1	2	0d 09:33:14.01000	0d 09:03:14.01000	0.00351919	0.0130563	0.00038857	3.7638	C	1	29/09/2020 22:08		0	0	0	0	0	0	0	0	0	0	0	0	0	0
88	0	1	2	0d 09:43:14.01000	0d 09:13:14.01000	0.00358397	0.0133002	0.00038857	3.7665	C	1	29/09/2020 22:18		0	0	0	0	0	0	0	0	0	0	0	0	0	0
89	0	1	2	0d 09:53:14.01000	0d 09:23:14.01000	0.00364875	0.0135443	0.00038872	3.769	C	1	29/09/2020 22:28		0	0	0	0	0	0	0	0	0	0	0	0	0	0
90	0	1	2	0d 10:03:14.01000	0d 09:33:14.01000	0.00371353	0.0137885	0.00038857	3.7719	C	1	29/09/2020 22:38		0	0	0	0	0	0	0	0	0	0	0	0	0	0
91	0	1	2	0d 10:13:14.01000	0d 09:43:14.01000	0.00377832	0.014033	0.0003888	3.7743	C	1	29/09/2020 22:48		0	0	0	0	0	0	0	0	0	0	0	0	0	0
92	0	1	2	0d 10:23:14.01000	0d 09:53:14.01000	0.0038431	0.0142776	0.00038872	3.7772	C	1	29/09/2020 22:58		0	0	0	0	0	0	0	0	0	0	0	0	0	0
93	0	1	2	0d 10:33:14.01000	0d 10:03:14.01000	0.00390788	0.0145223	0.00038865	3.7798	C	1	29/09/2020 23:08		0	0	0	0	0	0	0	0	0	0	0	0	0	0
94	0	1	2	0d 10:43:14.01000	0d 10:13:14.01000	0.00397266	0.0147673	0.00038857	3.7827	C	1	29/09/2020 23:18		0	0	0	0	0	0	0	0	0	0	0	0	0	0
95	0	1	2	0d 10:53:14.01000	0d 10:23:14.01000	0.00403745	0.0150125	0.00038872	3.7859	C	1	29/09/2020 23:28		0	0	0	0	0	0	0	0	0	0	0	0	0	0
96	0	1	2	0d 11:03:14.01000	0d 10:33:14.01000	0.00410223	0.0152578	0.00038865	3.7887	C	1	29/09/2020 23:38		0	0	0	0	0	0	0	0	0	0	0	0	0	0
97	0	1	2	0d 11:13:14.01000	0d 10:43:14.01000	0.00416701	0.0155034	0.00038865	3.7919	C	1	29/09/2020 23:48		0	0	0	0	0	0	0	0	0	0	0	0	0	0
98	0	1	2	0d 11:23:14.01000	0d 10:53:14.01000	0.00423179	0.0157491	0.00038857	3.7952	C	1	29/09/2020 23:58		0	0	0	0	0	0	0	0	0	0	0	0	0	0
99	0	1	2	0d 11:33:14.01000	0d 11:03:14.01000	0.00429657	0.0159951	0.00038872	3.799	C	1	30/09/2020 00:08		0	0	0	0	0	0	0	0	0	0	0	0	0	0
100	0	1	2	0d 11:43:14.01000	0d 11:13:14.01000	0.00436136	0.0162414	0.00038865	3.8025	C	1	30/09/2020 00:18		0	0	0	0	0	0	0	0	0	0	0	0	0	0
101	0	1	2	0d 11:53:14.01000	0d 11:23:14.01000	0.00442614	0.0164878	0.00038865	3.8064	C	1	30/09/2020 00:28		0	0	0	0	0	0	0	0	0	0	0	0	0	0
102	0	1	2	0d 12:03:14.01000	0d 11:33:14.01000	0.00449092	0.0167345	0.00038872	3.8105	C	1	30/09/2020 00:38		0	0	0	0	0	0	0	0	0	0	0	0	0	0
103	0	1	2	0d 12:13:14.01000	0d 11:43:14.01000	0.0045557	0.0169815	0.00038872	3.8148	C	1	30/09/2020 00:48		0	0	0	0	0	0	0	0	0	0	0	0	0	0
104	0	1	2	0d 12:23:14.01000	0d 11:53:14.01000	0.00462049	0.0172288	0.00038872	3.819	C	1	30/09/2020 00:58		0	0	0	0	0	0	0	0	0	0	0	0	0	0
105	0	1	2	0d 12:33:14.01000	0d 12:03:14.01000	0.00468527	0.0174764	0.00038872	3.8238	C	1	30/09/2020 01:08		0	0	0	0	0	0	0	0	0	0	0	0	0	0
106	0	1	2	0d 12:43:14.01000	0d 12:13:14.01000	0.00475005	0.0177243	0.00038872	3.8288	C	1	30/09/2020 01:18		0	0	0	0	0	0	0	0	0	0	0	0	0	0
107	0	1	2	0d 12:53:14.01000	0d 12:23:14.01000	0.00481483	0.0179725	0.00038872	3.834	C	1	30/09/2020 01:28		0	0	0	0	0	0	0	0	0	0	0	0	0	0
108	0	1	2	0d 13:03:14.01000	0d 12:33:14.01000	0.00487961	0.018221	0.00038872	3.8393	C	1	30/09/2020 01:38		0	0	0	0	0	0	0	0	0	0	0	0	0	0
109	0	1	2	0d 13:13:14.01000	0d 12:43:14.01000	0.0049444	0.0184699	0.00038865	3.8448	C	1	30/09/2020 01:48		0	0	0	0	0	0	0	0	0	0	0	0	0	0
110	0	1	2	0d 13:23:14.01000	0d 12:53:14.01000	0.00500918	0.0187192	0.00038865	3.8509	C	1	30/09/2020 01:58		0	0	0	0	0	0	0	0	0	0	0	0	0	0
111	0	1	2	0d 13:33:14.01000	0d 13:03:14.01000	0.00507396	0.0189689	0.00038895	3.8573	C	1	30/09/2020 02:08		0	0	0	0	0	0	0	0	0	0	0	0	0	0
112	0	1	2	0d 13:43:14.01000	0d 13:13:14.01000	0.00513874	0.0192189	0.00038857	3.8634	C	1	30/09/2020 02:18		0	0	0	0	0	0	0	0	0	0	0	0	0	0
113	0	1	2	0d 13:53:14.01000	0d 13:23:14.01000	0.00520353	0.0194695	0.0003888	3.87	C	1	30/09/2020 02:28		0	0	0	0	0	0	0	0	0	0	0	0	0	0
114	0	1	2	0d 14:03:14.01000	0d 13:33:14.01000	0.00526831	0.0197204	0.00038857	3.877	C	1	30/09/2020 02:38		0	0	0	0	0	0	0	0	0	0	0	0	0	0
115	0	1	2	0d 14:13:14.01000	0d 13:43:14.01000	0.00533309	0.0199718	0.00038872	3.8842	C	1	30/09/2020 02:48		0	0	0	0	0	0	0	0	0	0	0	0	0	0
116	0	1	2	0d 14:23:14.01000	0d 13:53:14.01000	0.00539787	0.0202237	0.00038857	3.8915	C	1	30/09/2020 02:58		0	0	0	0	0	0	0	0	0	0	0	0	0	0
117	0	1	2	0d 14:33:14.01000	0d 14:03:14.01000	0.00546265	0.020476	0.00038865	3.8988	C	1	30/09/2020 03:08		0	0	0	0	0	0	0	0	0	0	0	0	0	0
118	0	1	2	0d 14:43:14.01000	0d 14:13:14.01000	0.00552744	0.0207288	0.00038895	3.9065	C	1	30/09/2020 03:18		0	0	0	0	0	0	0	0	0	0	0	0	0	0
119	0	1	2	0d 14:53:14.01000	0d 14:23:14.01000	0.00559222	0.0209822	0.0003888	3.9142	C	1	30/09/2020 03:28		0	0	0	0	0	0	0	0	0	0	0	0	0	0
120	0	1	2	0d 15:03:14.01000	0d 14:33:14.01000	0.005657	0.021236	0.00038872	3.9222	C	1	30/09/2020 03:38		0	0	0	0	0	0	0	0	0	0	0	0	0	0
121	0	1	2	0d 15:13:14.01000	0d 14:43:14.01000	0.00572178	0.0214903	0.0003888	3.9303	C	1	30/09/2020 03:48		0	0	0	0	0	0	0	0	0	0	0	0	0	0
122	0	1	2	0d 15:23:14.01000	0d 14:53:14.01000	0.00578657	0.0217452	0.00038872	3.9385	C	1	30/09/2020 03:58		0	0	0	0	0	0	0	0	0	0	0	0	0	0
123	0	1	2	0d 15:33:14.01000	0d 15:03:14.01000	0.00585135	0.0220006	0.00038865	3.9467	C	1	30/09/2020 04:08		0	0	0	0	0	0	0	0	0	0	0	0	0	0
124	0	1	2	0d 15:43:14.01000	0d 15:13:14.01000	0.00591613	0.0222566	0.00038865	3.9551	C	1	30/09/2020 04:18		0	0	0	0	0	0	0	0	0	0	0	0	0	0
125	0	1	2	0d 15:53:14.01000	0d 15:23:14.01000	0.00598091	0.0225131	0.00038903	3.9635	C	1	30/09/2020 04:28		0	0	0	0	0	0	0	0	0	0	0	0	0	0
126	0	1	2	0d 16:03:14.01000	0d 15:33:14.01000	0.00604569	0.0227702	0.0003888	3.9721	C	1	30/09/2020 04:38		0	0	0	0	0	0	0	0	0	0	0	0	0	0
127	0	1	2	0d 16:13:14.01000	0d 15:43:14.01000	0.00611048	0.0230278	0.00038865	3.9808	C	1	30/09/2020 04:48		0	0	0	0	0	0	0	0	0	0	0	0	0	0
128	0	1	2	0d 16:23:14.01000	0d 15:53:14.01000	0.00617526	0.0232859	0.0003888	3.9892	C	1	30/09/2020 04:58		0	0	0	0	0	0	0	0	0	0	0	0	0	0
129	0	1	2	0d 16:33:14.01000	0d 16:03:14.01000	0.00624004	0.0235446	0.00038857	3.9977	C	1	30/09/2020 05:08		0	0	0	0	0	0	0	0	0	0	0	0	0	0
130	0	1	2	0d 16:43:14.01000	0d 16:13:14.01000	0.00630482	0.0238039	0.00038865	4.0066	C	1	30/09/2020 05:18		0	0	0	0	0	0	0	0	0	0	0	0	0	0
131	0	1	2	0d 16:53:14.01000	0d 16:23:14.01000	0.00636961	0.0240638	0.00038857	4.0156	C	1	30/09/2020 05:28		0	0	0	0	0	0	0	0	0	0	0	0	0	0
132	0	1	2	0d 17:03:14.01000	0d 16:33:14.01000	0.00643439	0.0243242	0.00038865	4.0244	C	1	30/09/2020 05:38		0	0	0	0	0	0	0	0	0	0	0	0	0	0
133	0	1	2	0d 17:13:14.01000	0d 16:43:14.01000	0.00649917	0.0245852	0.00038865	4.0331	C	1	30/09/2020 05:48		0	0	0	0	0	0	0	0	0	0	0	0	0	0
134	0	1	2	0d 17:23:14.01000	0d 16:53:14.01000	0.00656395	0.0248468	0.00038865	4.0424	C	1	30/09/2020 05:58		0	0	0	0	0	0	0	0	0	0	0	0	0	0
135	0	1	2	0d 17:33:14.01000	0d 17:03:14.01000	0.00662874	0.025109	0.0003888	4.0516	C	1	30/09/2020 06:08		0	0	0	0	0	0	0	0	0	0	0	0	0	0
136	0	1	2	0d 17:43:14.01000	0d 17:13:14.01000	0.00669352	0.0253717	0.00038865	4.0607	C	1	30/09/2020 06:18		0	0	0	0	0	0	0	0	0	0	0	0	0	0
137	0	1	2	0d 17:53:14.01000	0d 17:23:14.01000	0.0067583	0.0256351	0.00038872	4.0699	C	1	30/09/2020 06:28		0	0	0	0	0	0	0	0	0	0	0	0	0	0
138	0	1	2	0d 18:03:14.01000	0d 17:33:14.01000	0.00682308	0.0258991	0.00038888	4.0792	C	1	30/09/2020 06:38		0	0	0	0	0	0	0	0	0	0	0	0	0	0
139	0	1	2	0d 18:13:14.01000	0d 17:43:14.01000	0.00688786	0.0261636	0.00038895	4.0888	C	1	30/09/2020 06:48		0	0	0	0	0	0	0	0	0	0	0	0	0	0
140	0	1	2	0d 18:23:14.01000	0d 17:53:14.01000	0.00695265	0.0264288	0.00038865	4.0984	C	1	30/09/2020 06:58		0	0	0	0	0	0	0	0	0	0	0	0	0	0
141	0	1	2	0d 18:33:14.01000	0d 18:03:14.01000	0.00701743	0.0266947	0.00038872	4.108	C	1	30/09/2020 07:08		0	0	0	0	0	0	0	0	0	0	0	0	0	0
142	0	1	2	0d 18:43:10.23000	0d 18:13:10.23000	0.0070818	0.0269594	0.0003888	4.1181	C	5	30/09/2020 07:18		0	0	0	0	0	0	0	0	0	0	0	0	0	0
143	0	1	2	0d 18:53:10.23000	0d 18:23:10.23000	0.00714659	0.0272265	0.00038872	4.128	C	1	30/09/2020 07:28		0	0	0	0	0	0	0	0	0	0	0	0	0	0
144	0	1	2	0d 19:03:10.23000	0d 18:33:10.23000	0.00721137	0.0274943	0.00038865	4.1381	C	1	30/09/2020 07:38		0	0	0	0	0	0	0	0	0	0	0	0	0	0
145	0	1	2	0d 19:13:01.57000	0d 18:43:01.57000	0.00727521	0.0277588	0.00038865	4.1482	C	5	30/09/2020 07:48		0	0	0	0	0	0	0	0	0	0	0	0	0	0
146	0	1	2	0d 19:22:57.58000	0d 18:52:57.58000	0.00733957	0.0280261	0.00038865	4.1582	C	5	30/09/2020 07:58		0	0	0	0	0	0	0	0	0	0	0	0	0	0
147	0	1	2	0d 19:32:46.33000	0d 19:02:46.33000	0.00740313	0.0282907	0.00038865	4.1683	C	5	30/09/2020 08:08		0	0	0	0	0	0	0	0	0	0	0	0	0	0
148	0	1	2	0d 19:42:30.38000	0d 19:12:30.38000	0.00746619	0.0285539	0.0003888	4.1784	C	5	30/09/2020 08:17		0	0	0	0	0	0	0	0	0	0	0	0	0	0
149	0	1	2	0d 19:52:05.40000	0d 19:22:05.40000	0.00752828	0.0288136	0.00038849	4.1884	C	5	30/09/2020 08:27		0	0	0	0	0	0	0	0	0	0	0	0	0	0
150	0	1	2	0d 20:01:40.10000	0d 19:31:40.10000	0.00759033	0.0290738	0.00038888	4.1985	C	5	30/09/2020 08:36		0	0	0	0	0	0	0	0	0	0	0	0	0	0
151	0	1	2	0d 20:03:00.08000	0d 19:33:00.08000	0.00759896	0.0291101	0.00038865	4.2	C	133	30/09/2020 08:38		0	0	0	0	0	0	0	0	0	0	0	0	0	0
152	0	1	3	0d 20:03:00.11000	0d 00:00:00.03000	0.00759897	0.0291101	0.00046502	4.2005	C	0	30/09/2020 08:38		0	0	0	0	0	0	0	0	0	0	0	0	0	0
153	0	1	3	0d 20:03:26.42000	0d 00:00:26.34000	0.00760191	0.0291224	0.00036492	4.2004	C	4	30/09/2020 08:38		0	0	0	0	0	0	0	0	0	0	0	0	0	0
154	0	1	3	0d 20:04:50.68000	0d 00:01:50.60000	0.00760913	0.0291528	0.0002649	4.2005	C	4	30/09/2020 08:40		0	0	0	0	0	0	0	0	0	0	0	0	0	0
155	0	1	3	0d 20:07:24.54000	0d 00:04:24.46000	0.00761813	0.0291905	0.00016472	4.2	C	4	30/09/2020 08:42		0	0	0	0	0	0	0	0	0	0	0	0	0	0
156	0	1	3	0d 20:13:42.79000	0d 00:10:42.71000	0.00762917	0.0292369	0.0000647	4.1999	C	4	30/09/2020 08:48		0	0	0	0	0	0	0	0	0	0	0	0	0	0
157	0	1	3	0d 20:18:47.46000	0d 00:15:47.38000	0.00763361	0.0292556	0.00003891	4.2	C	132	30/09/2020 08:54		0	0	0	0	0	0	0	0	0	0	0	0	0	0
158	0	1	4	0d 20:18:47.47000	0d 00:00:00.01000	0	0	0	4.2	R	0	30/09/2020 08:54		0	0	0	0	0	0	0	0	0	0	0	0	0	0
159	0	1	4	0d 20:18:49.47000	0d 00:00:02.01000	0	0	0	4.1996	R	1	30/09/2020 08:54		0	0	0	0	0	0	0	0	0	0	0	0	0	0
160	0	1	4	0d 20:18:51.47000	0d 00:00:04.01000	0	0	0	4.1997	R	1	30/09/2020 08:54		0	0	0	0	0	0	0	0	0	0	0	0	0	0
161	0	1	4	0d 20:18:53.47000	0d 00:00:06.01000	0	0	0	4.1997	R	1	30/09/2020 08:54		0	0	0	0	0	0	0	0	0	0	0	0	0	0
162	0	1	4	0d 20:18:55.47000	0d 00:00:08.01000	0	0	0	4.1997	R	1	30/09/2020 08:54		0	0	0	0	0	0	0	0	0	0	0	0	0	0
163	0	1	4	0d 20:18:57.46000	0d 00:00:10.00000	0	0	0	4.1996	R	129	30/09/2020 08:54		0	0	0	0	0	0	0	0	0	0	0	0	0	0
164	0	1	5	0d 20:18:57.49000	0d 00:00:00.03000	0	0.00000001	0.00039048	4.1973	D	0	30/09/2020 08:54		0	0	0	0	0	0	0	0	0	0	0	0	0	0
165	0	1	5	0d 20:24:07.70000	0d 00:05:10.24000	0.0000335	0.00014039	0.0003888	4.1872	D	5	30/09/2020 08:59		0	0	0	0	0	0	0	0	0	0	0	0	0	0
166	0	1	5	0d 20:32:22.83000	0d 00:13:25.37000	0.00008696	0.00036398	0.00038872	4.1772	D	5	30/09/2020 09:07		0	0	0	0	0	0	0	0	0	0	0	0	0	0
167	0	1	5	0d 20:40:57.71000	0d 00:22:00.25000	0.00014255	0.00059592	0.00038872	4.1671	D	5	30/09/2020 09:16		0	0	0	0	0	0	0	0	0	0	0	0	0	0
168	0	1	5	0d 20:49:41.34000	0d 00:30:43.88000	0.00019908	0.00083124	0.00038888	4.157	D	5	30/09/2020 09:24		0	0	0	0	0	0	0	0	0	0	0	0	0	0
169	0	1	5	0d 20:58:28.85000	0d 00:39:31.39000	0.00025604	0.00106772	0.00038872	4.1469	D	5	30/09/2020 09:33		0	0	0	0	0	0	0	0	0	0	0	0	0	0
170	0	1	5	0d 21:07:25.85000	0d 00:48:28.39000	0.00031402	0.00130789	0.00038865	4.1369	D	5	30/09/2020 09:42		0	0	0	0	0	0	0	0	0	0	0	0	0	0
171	0	1	5	0d 21:16:32.11000	0d 00:57:34.65000	0.000373	0.0015516	0.00038857	4.1268	D	5	30/09/2020 09:51		0	0	0	0	0	0	0	0	0	0	0	0	0	0
172	0	1	5	0d 21:25:53.23000	0d 01:06:55.77000	0.00043358	0.00180132	0.0003888	4.1166	D	5	30/09/2020 10:01		0	0	0	0	0	0	0	0	0	0	0	0	0	0
173	0	1	5	0d 21:35:17.85000	0d 01:16:20.39000	0.00049455	0.00205198	0.0003888	4.1065	D	5	30/09/2020 10:10		0	0	0	0	0	0	0	0	0	0	0	0	0	0
174	0	1	5	0d 21:44:43.81000	0d 01:25:46.35000	0.00055565	0.00230263	0.00038849	4.0964	D	5	30/09/2020 10:20		0	0	0	0	0	0	0	0	0	0	0	0	0	0
175	0	1	5	0d 21:54:29.69000	0d 01:35:32.23000	0.00061891	0.00256146	0.0003888	4.0862	D	5	30/09/2020 10:29		0	0	0	0	0	0	0	0	0	0	0	0	0	0
176	0	1	5	0d 22:04:23.72000	0d 01:45:26.26000	0.00068305	0.00282323	0.00038865	4.0761	D	5	30/09/2020 10:39		0	0	0	0	0	0	0	0	0	0	0	0	0	0
177	0	1	5	0d 22:14:23.72000	0d 01:55:26.26000	0.00074783	0.00308698	0.00038849	4.0662	D	1	30/09/2020 10:49		0	0	0	0	0	0	0	0	0	0	0	0	0	0
178	0	1	5	0d 22:24:23.72000	0d 02:05:26.26000	0.00081261	0.00335009	0.00038872	4.0565	D	1	30/09/2020 10:59		0	0	0	0	0	0	0	0	0	0	0	0	0	0
179	0	1	5	0d 22:34:23.72000	0d 02:15:26.26000	0.00087739	0.00361255	0.00038888	4.0464	D	1	30/09/2020 11:09		0	0	0	0	0	0	0	0	0	0	0	0	0	0
180	0	1	5	0d 22:44:23.72000	0d 02:25:26.26000	0.00094218	0.00387439	0.0003888	4.0368	D	1	30/09/2020 11:19		0	0	0	0	0	0	0	0	0	0	0	0	0	0
181	0	1	5	0d 22:54:23.72000	0d 02:35:26.26000	0.00100696	0.0041356	0.00038872	4.0273	D	1	30/09/2020 11:29		0	0	0	0	0	0	0	0	0	0	0	0	0	0
182	0	1	5	0d 23:04:23.72000	0d 02:45:26.26000	0.00107174	0.00439619	0.00038857	4.0177	D	1	30/09/2020 11:39		0	0	0	0	0	0	0	0	0	0	0	0	0	0
183	0	1	5	0d 23:14:23.72000	0d 02:55:26.26000	0.00113652	0.00465618	0.00038865	4.0085	D	1	30/09/2020 11:49		0	0	0	0	0	0	0	0	0	0	0	0	0	0
184	0	1	5	0d 23:24:23.72000	0d 03:05:26.26000	0.00120131	0.00491557	0.00038895	3.9992	D	1	30/09/2020 11:59		0	0	0	0	0	0	0	0	0	0	0	0	0	0
185	0	1	5	0d 23:34:23.72000	0d 03:15:26.26000	0.00126609	0.00517436	0.00038872	3.9901	D	1	30/09/2020 12:09		0	0	0	0	0	0	0	0	0	0	0	0	0	0
186	0	1	5	0d 23:44:23.72000	0d 03:25:26.26000	0.00133087	0.00543256	0.00038888	3.9814	D	1	30/09/2020 12:19		0	0	0	0	0	0	0	0	0	0	0	0	0	0
187	0	1	5	0d 23:54:23.72000	0d 03:35:26.26000	0.00139565	0.00569018	0.00038872	3.9721	D	1	30/09/2020 12:29		0	0	0	0	0	0	0	0	0	0	0	0	0	0
188	0	1	5	1d 00:04:23.72000	0d 03:45:26.26000	0.00146044	0.00594722	0.00038872	3.9632	D	1	30/09/2020 12:39		0	0	0	0	0	0	0	0	0	0	0	0	0	0
189	0	1	5	1d 00:14:23.72000	0d 03:55:26.26000	0.00152522	0.00620368	0.0003888	3.9542	D	1	30/09/2020 12:49		0	0	0	0	0	0	0	0	0	0	0	0	0	0
190	0	1	5	1d 00:24:23.72000	0d 04:05:26.26000	0.00159	0.00645957	0.00038849	3.9454	D	1	30/09/2020 12:59		0	0	0	0	0	0	0	0	0	0	0	0	0	0
191	0	1	5	1d 00:34:23.72000	0d 04:15:26.26000	0.00165478	0.00671488	0.00038865	3.9367	D	1	30/09/2020 13:09		0	0	0	0	0	0	0	0	0	0	0	0	0	0
192	0	1	5	1d 00:44:23.72000	0d 04:25:26.26000	0.00171956	0.00696963	0.00038865	3.9281	D	1	30/09/2020 13:19		0	0	0	0	0	0	0	0	0	0	0	0	0	0
193	0	1	5	1d 00:54:23.72000	0d 04:35:26.26000	0.00178435	0.00722383	0.00038872	3.9196	D	1	30/09/2020 13:29		0	0	0	0	0	0	0	0	0	0	0	0	0	0
194	0	1	5	1d 01:04:23.72000	0d 04:45:26.26000	0.00184913	0.00747747	0.00038857	3.911	D	1	30/09/2020 13:39		0	0	0	0	0	0	0	0	0	0	0	0	0	0
195	0	1	5	1d 01:14:23.72000	0d 04:55:26.26000	0.00191391	0.00773057	0.00038872	3.9028	D	1	30/09/2020 13:49		0	0	0	0	0	0	0	0	0	0	0	0	0	0
196	0	1	5	1d 01:24:23.72000	0d 05:05:26.26000	0.00197869	0.00798313	0.00038872	3.8946	D	1	30/09/2020 13:59		0	0	0	0	0	0	0	0	0	0	0	0	0	0
197	0	1	5	1d 01:34:23.72000	0d 05:15:26.26000	0.00204348	0.00823516	0.00038857	3.8862	D	1	30/09/2020 14:09		0	0	0	0	0	0	0	0	0	0	0	0	0	0
198	0	1	5	1d 01:44:23.72000	0d 05:25:26.26000	0.00210826	0.00848667	0.00038872	3.8784	D	1	30/09/2020 14:19		0	0	0	0	0	0	0	0	0	0	0	0	0	0
199	0	1	5	1d 01:54:23.72000	0d 05:35:26.26000	0.00217304	0.00873768	0.00038865	3.8708	D	1	30/09/2020 14:29		0	0	0	0	0	0	0	0	0	0	0	0	0	0
200	0	1	5	1d 02:04:23.72000	0d 05:45:26.26000	0.00223782	0.00898818	0.00038872	3.8633	D	1	30/09/2020 14:39		0	0	0	0	0	0	0	0	0	0	0	0	0	0
201	0	1	5	1d 02:14:23.72000	0d 05:55:26.26000	0.0023026	0.00923821	0.0003888	3.8558	D	1	30/09/2020 14:49		0	0	0	0	0	0	0	0	0	0	0	0	0	0
202	0	1	5	1d 02:24:23.72000	0d 06:05:26.26000	0.00236739	0.00948776	0.00038865	3.8488	D	1	30/09/2020 14:59		0	0	0	0	0	0	0	0	0	0	0	0	0	0
203	0	1	5	1d 02:34:23.72000	0d 06:15:26.26000	0.00243217	0.00973687	0.00038872	3.8419	D	1	30/09/2020 15:09		0	0	0	0	0	0	0	0	0	0	0	0	0	0
204	0	1	5	1d 02:44:23.72000	0d 06:25:26.26000	0.00249695	0.00998554	0.00038872	3.8352	D	1	30/09/2020 15:19		0	0	0	0	0	0	0	0	0	0	0	0	0	0
205	0	1	5	1d 02:54:23.72000	0d 06:35:26.26000	0.00256173	0.0102338	0.00038865	3.8288	D	1	30/09/2020 15:29		0	0	0	0	0	0	0	0	0	0	0	0	0	0
206	0	1	5	1d 03:04:23.72000	0d 06:45:26.26000	0.00262652	0.0104816	0.00038872	3.8227	D	1	30/09/2020 15:39		0	0	0	0	0	0	0	0	0	0	0	0	0	0
207	0	1	5	1d 03:14:23.72000	0d 06:55:26.26000	0.0026913	0.0107291	0.00038888	3.8167	D	1	30/09/2020 15:49		0	0	0	0	0	0	0	0	0	0	0	0	0	0
208	0	1	5	1d 03:24:23.72000	0d 07:05:26.26000	0.00275608	0.0109762	0.00038872	3.8109	D	1	30/09/2020 15:59		0	0	0	0	0	0	0	0	0	0	0	0	0	0
209	0	1	5	1d 03:34:23.72000	0d 07:15:26.26000	0.00282086	0.0112229	0.00038872	3.8059	D	1	30/09/2020 16:09		0	0	0	0	0	0	0	0	0	0	0	0	0	0
210	0	1	5	1d 03:44:23.72000	0d 07:25:26.26000	0.00288564	0.0114693	0.00038872	3.8006	D	1	30/09/2020 16:19		0	0	0	0	0	0	0	0	0	0	0	0	0	0
211	0	1	5	1d 03:54:23.72000	0d 07:35:26.26000	0.00295043	0.0117153	0.00038872	3.7958	D	1	30/09/2020 16:29		0	0	0	0	0	0	0	0	0	0	0	0	0	0
212	0	1	5	1d 04:04:23.72000	0d 07:45:26.26000	0.00301521	0.0119611	0.00038849	3.7913	D	1	30/09/2020 16:39		0	0	0	0	0	0	0	0	0	0	0	0	0	0
213	0	1	5	1d 04:14:23.72000	0d 07:55:26.26000	0.00307999	0.0122066	0.00038872	3.787	D	1	30/09/2020 16:49		0	0	0	0	0	0	0	0	0	0	0	0	0	0
214	0	1	5	1d 04:24:23.72000	0d 08:05:26.26000	0.00314477	0.0124518	0.0003888	3.7826	D	1	30/09/2020 16:59		0	0	0	0	0	0	0	0	0	0	0	0	0	0
215	0	1	5	1d 04:34:23.72000	0d 08:15:26.26000	0.00320956	0.0126967	0.00038888	3.7786	D	1	30/09/2020 17:09		0	0	0	0	0	0	0	0	0	0	0	0	0	0
216	0	1	5	1d 04:44:23.72000	0d 08:25:26.26000	0.00327434	0.0129413	0.00038872	3.7746	D	1	30/09/2020 17:19		0	0	0	0	0	0	0	0	0	0	0	0	0	0
217	0	1	5	1d 04:54:23.72000	0d 08:35:26.26000	0.00333912	0.0131857	0.00038872	3.7708	D	1	30/09/2020 17:29		0	0	0	0	0	0	0	0	0	0	0	0	0	0
218	0	1	5	1d 05:04:23.72000	0d 08:45:26.26000	0.0034039	0.0134299	0.00038872	3.7671	D	1	30/09/2020 17:39		0	0	0	0	0	0	0	0	0	0	0	0	0	0
219	0	1	5	1d 05:14:23.72000	0d 08:55:26.26000	0.00346868	0.0136738	0.00038872	3.7638	D	1	30/09/2020 17:49		0	0	0	0	0	0	0	0	0	0	0	0	0	0
220	0	1	5	1d 05:24:23.72000	0d 09:05:26.26000	0.00353347	0.0139176	0.00038865	3.7606	D	1	30/09/2020 17:59		0	0	0	0	0	0	0	0	0	0	0	0	0	0
221	0	1	5	1d 05:34:23.72000	0d 09:15:26.26000	0.00359825	0.0141611	0.00038872	3.7574	D	1	30/09/2020 18:09		0	0	0	0	0	0	0	0	0	0	0	0	0	0
222	0	1	5	1d 05:44:23.72000	0d 09:25:26.26000	0.00366303	0.0144044	0.0003888	3.754	D	1	30/09/2020 18:19		0	0	0	0	0	0	0	0	0	0	0	0	0	0
223	0	1	5	1d 05:54:23.72000	0d 09:35:26.26000	0.00372781	0.0146475	0.00038888	3.751	D	1	30/09/2020 18:29		0	0	0	0	0	0	0	0	0	0	0	0	0	0
224	0	1	5	1d 06:04:23.72000	0d 09:45:26.26000	0.0037926	0.0148904	0.00038872	3.7479	D	1	30/09/2020 18:39		0	0	0	0	0	0	0	0	0	0	0	0	0	0
225	0	1	5	1d 06:14:23.72000	0d 09:55:26.26000	0.00385738	0.0151331	0.00038865	3.7449	D	1	30/09/2020 18:49		0	0	0	0	0	0	0	0	0	0	0	0	0	0
226	0	1	5	1d 06:24:23.72000	0d 10:05:26.26000	0.00392216	0.0153756	0.00038872	3.742	D	1	30/09/2020 18:59		0	0	0	0	0	0	0	0	0	0	0	0	0	0
227	0	1	5	1d 06:34:23.72000	0d 10:15:26.26000	0.00398694	0.0156179	0.00038872	3.7391	D	1	30/09/2020 19:09		0	0	0	0	0	0	0	0	0	0	0	0	0	0
228	0	1	5	1d 06:44:23.72000	0d 10:25:26.26000	0.00405172	0.0158601	0.0003888	3.736	D	1	30/09/2020 19:19		0	0	0	0	0	0	0	0	0	0	0	0	0	0
229	0	1	5	1d 06:54:23.72000	0d 10:35:26.26000	0.00411651	0.016102	0.0003888	3.7336	D	1	30/09/2020 19:29		0	0	0	0	0	0	0	0	0	0	0	0	0	0
230	0	1	5	1d 07:04:23.72000	0d 10:45:26.26000	0.00418129	0.0163438	0.00038872	3.7305	D	1	30/09/2020 19:39		0	0	0	0	0	0	0	0	0	0	0	0	0	0
231	0	1	5	1d 07:14:23.72000	0d 10:55:26.26000	0.00424607	0.0165853	0.00038872	3.7275	D	1	30/09/2020 19:49		0	0	0	0	0	0	0	0	0	0	0	0	0	0
232	0	1	5	1d 07:24:23.72000	0d 11:05:26.26000	0.00431085	0.0168267	0.00038865	3.7247	D	1	30/09/2020 19:59		0	0	0	0	0	0	0	0	0	0	0	0	0	0
233	0	1	5	1d 07:34:23.72000	0d 11:15:26.26000	0.00437564	0.0170679	0.0003888	3.7217	D	1	30/09/2020 20:09		0	0	0	0	0	0	0	0	0	0	0	0	0	0
234	0	1	5	1d 07:44:23.72000	0d 11:25:26.26000	0.00444042	0.017309	0.0003888	3.7186	D	1	30/09/2020 20:19		0	0	0	0	0	0	0	0	0	0	0	0	0	0
235	0	1	5	1d 07:54:23.72000	0d 11:35:26.26000	0.0045052	0.0175498	0.0003888	3.7159	D	1	30/09/2020 20:29		0	0	0	0	0	0	0	0	0	0	0	0	0	0
236	0	1	5	1d 08:04:23.72000	0d 11:45:26.26000	0.00456998	0.0177904	0.00038865	3.713	D	1	30/09/2020 20:39		0	0	0	0	0	0	0	0	0	0	0	0	0	0
237	0	1	5	1d 08:14:23.72000	0d 11:55:26.26000	0.00463476	0.0180308	0.00038857	3.7098	D	1	30/09/2020 20:49		0	0	0	0	0	0	0	0	0	0	0	0	0	0
238	0	1	5	1d 08:24:23.72000	0d 12:05:26.26000	0.00469955	0.0182711	0.00038849	3.7067	D	1	30/09/2020 20:59		0	0	0	0	0	0	0	0	0	0	0	0	0	0
239	0	1	5	1d 08:34:23.72000	0d 12:15:26.26000	0.00476433	0.0185111	0.00038888	3.7037	D	1	30/09/2020 21:09		0	0	0	0	0	0	0	0	0	0	0	0	0	0
240	0	1	5	1d 08:44:23.72000	0d 12:25:26.26000	0.00482911	0.0187509	0.00038865	3.7002	D	1	30/09/2020 21:19		0	0	0	0	0	0	0	0	0	0	0	0	0	0
241	0	1	5	1d 08:54:23.72000	0d 12:35:26.26000	0.00489389	0.0189905	0.00038857	3.6968	D	1	30/09/2020 21:29		0	0	0	0	0	0	0	0	0	0	0	0	0	0
242	0	1	5	1d 09:04:23.72000	0d 12:45:26.26000	0.00495868	0.0192299	0.00038911	3.6936	D	1	30/09/2020 21:39		0	0	0	0	0	0	0	0	0	0	0	0	0	0
243	0	1	5	1d 09:14:23.72000	0d 12:55:26.26000	0.00502346	0.0194691	0.00038865	3.6901	D	1	30/09/2020 21:49		0	0	0	0	0	0	0	0	0	0	0	0	0	0
244	0	1	5	1d 09:24:23.72000	0d 13:05:26.26000	0.00508824	0.019708	0.00038888	3.6866	D	1	30/09/2020 21:59		0	0	0	0	0	0	0	0	0	0	0	0	0	0
245	0	1	5	1d 09:34:23.72000	0d 13:15:26.26000	0.00515302	0.0199467	0.0003888	3.6829	D	1	30/09/2020 22:09		0	0	0	0	0	0	0	0	0	0	0	0	0	0
246	0	1	5	1d 09:44:23.72000	0d 13:25:26.26000	0.00521781	0.0201852	0.0003888	3.6791	D	1	30/09/2020 22:19		0	0	0	0	0	0	0	0	0	0	0	0	0	0
247	0	1	5	1d 09:54:23.72000	0d 13:35:26.26000	0.00528259	0.0204234	0.00038865	3.6754	D	1	30/09/2020 22:29		0	0	0	0	0	0	0	0	0	0	0	0	0	0
248	0	1	5	1d 10:04:23.72000	0d 13:45:26.26000	0.00534737	0.0206614	0.00038849	3.6715	D	1	30/09/2020 22:39		0	0	0	0	0	0	0	0	0	0	0	0	0	0
249	0	1	5	1d 10:14:23.72000	0d 13:55:26.26000	0.00541215	0.0208991	0.00038872	3.6677	D	1	30/09/2020 22:49		0	0	0	0	0	0	0	0	0	0	0	0	0	0
250	0	1	5	1d 10:24:23.72000	0d 14:05:26.26000	0.00547693	0.0211366	0.00038872	3.6638	D	1	30/09/2020 22:59		0	0	0	0	0	0	0	0	0	0	0	0	0	0
251	0	1	5	1d 10:34:23.72000	0d 14:15:26.26000	0.00554172	0.0213738	0.00038857	3.6596	D	1	30/09/2020 23:09		0	0	0	0	0	0	0	0	0	0	0	0	0	0
252	0	1	5	1d 10:44:23.72000	0d 14:25:26.26000	0.0056065	0.0216108	0.00038865	3.6553	D	1	30/09/2020 23:19		0	0	0	0	0	0	0	0	0	0	0	0	0	0
253	0	1	5	1d 10:54:23.72000	0d 14:35:26.26000	0.00567128	0.0218474	0.00038857	3.651	D	1	30/09/2020 23:29		0	0	0	0	0	0	0	0	0	0	0	0	0	0
254	0	1	5	1d 11:04:23.72000	0d 14:45:26.26000	0.00573606	0.0220838	0.00038872	3.6464	D	1	30/09/2020 23:39		0	0	0	0	0	0	0	0	0	0	0	0	0	0
255	0	1	5	1d 11:14:23.72000	0d 14:55:26.26000	0.00580085	0.0223199	0.00038895	3.6422	D	1	30/09/2020 23:49		0	0	0	0	0	0	0	0	0	0	0	0	0	0
256	0	1	5	1d 11:24:23.72000	0d 15:05:26.26000	0.00586563	0.0225557	0.0003888	3.6371	D	1	30/09/2020 23:59		0	0	0	0	0	0	0	0	0	0	0	0	0	0
257	0	1	5	1d 11:34:23.72000	0d 15:15:26.26000	0.00593041	0.0227912	0.00038872	3.6324	D	1	01/10/2020 00:09		0	0	0	0	0	0	0	0	0	0	0	0	0	0
258	0	1	5	1d 11:44:23.72000	0d 15:25:26.26000	0.00599519	0.0230263	0.00038857	3.6274	D	1	01/10/2020 00:19		0	0	0	0	0	0	0	0	0	0	0	0	0	0
259	0	1	5	1d 11:54:23.72000	0d 15:35:26.26000	0.00605997	0.0232612	0.0003888	3.6219	D	1	01/10/2020 00:29		0	0	0	0	0	0	0	0	0	0	0	0	0	0
260	0	1	5	1d 12:04:23.72000	0d 15:45:26.26000	0.00612476	0.0234956	0.00038849	3.6161	D	1	01/10/2020 00:39		0	0	0	0	0	0	0	0	0	0	0	0	0	0
261	0	1	5	1d 12:14:23.72000	0d 15:55:26.26000	0.00618954	0.0237297	0.00038872	3.61	D	1	01/10/2020 00:49		0	0	0	0	0	0	0	0	0	0	0	0	0	0
262	0	1	5	1d 12:24:23.72000	0d 16:05:26.26000	0.00625432	0.0239633	0.00038865	3.6031	D	1	01/10/2020 00:59		0	0	0	0	0	0	0	0	0	0	0	0	0	0
263	0	1	5	1d 12:34:23.72000	0d 16:15:26.26000	0.0063191	0.0241965	0.00038857	3.5955	D	1	01/10/2020 01:09		0	0	0	0	0	0	0	0	0	0	0	0	0	0
264	0	1	5	1d 12:44:23.72000	0d 16:25:26.26000	0.00638389	0.0244291	0.00038872	3.5866	D	1	01/10/2020 01:19		0	0	0	0	0	0	0	0	0	0	0	0	0	0
265	0	1	5	1d 12:53:58.46000	0d 16:35:01.00000	0.00644594	0.0246514	0.00038888	3.5766	D	5	01/10/2020 01:29		0	0	0	0	0	0	0	0	0	0	0	0	0	0
266	0	1	5	1d 13:01:55.92000	0d 16:42:58.46000	0.00649749	0.0248356	0.00038865	3.5665	D	5	01/10/2020 01:37		0	0	0	0	0	0	0	0	0	0	0	0	0	0
267	0	1	5	1d 13:08:27.71000	0d 16:49:30.25000	0.00653979	0.0249862	0.00038872	3.5564	D	5	01/10/2020 01:43		0	0	0	0	0	0	0	0	0	0	0	0	0	0
268	0	1	5	1d 13:13:51.18000	0d 16:54:53.72000	0.00657472	0.0251103	0.00038865	3.5463	D	5	01/10/2020 01:49		0	0	0	0	0	0	0	0	0	0	0	0	0	0
269	0	1	5	1d 13:18:14.02000	0d 16:59:16.56000	0.0066031	0.0252108	0.00038888	3.5363	D	5	01/10/2020 01:53		0	0	0	0	0	0	0	0	0	0	0	0	0	0
270	0	1	5	1d 13:21:53.63000	0d 17:02:56.17000	0.00662681	0.0252945	0.00038872	3.5262	D	5	01/10/2020 01:57		0	0	0	0	0	0	0	0	0	0	0	0	0	0
271	0	1	5	1d 13:24:54.03000	0d 17:05:56.57000	0.00664629	0.0253631	0.00038865	3.5161	D	5	01/10/2020 02:00		0	0	0	0	0	0	0	0	0	0	0	0	0	0
272	0	1	5	1d 13:27:27.35000	0d 17:08:29.89000	0.00666284	0.0254212	0.00038872	3.5061	D	5	01/10/2020 02:02		0	0	0	0	0	0	0	0	0	0	0	0	0	0
273	0	1	5	1d 13:29:38.38000	0d 17:10:40.92000	0.00667699	0.0254708	0.00038888	3.496	D	5	01/10/2020 02:04		0	0	0	0	0	0	0	0	0	0	0	0	0	0
274	0	1	5	1d 13:31:29.55000	0d 17:12:32.09000	0.00668899	0.0255127	0.00038888	3.4859	D	5	01/10/2020 02:06		0	0	0	0	0	0	0	0	0	0	0	0	0	0
275	0	1	5	1d 13:33:05.40000	0d 17:14:07.94000	0.00669934	0.0255487	0.00038872	3.4757	D	5	01/10/2020 02:08		0	0	0	0	0	0	0	0	0	0	0	0	0	0
276	0	1	5	1d 13:34:33.47000	0d 17:15:36.01000	0.00670885	0.0255817	0.00038857	3.4656	D	5	01/10/2020 02:09		0	0	0	0	0	0	0	0	0	0	0	0	0	0
277	0	1	5	1d 13:35:47.05000	0d 17:16:49.59000	0.00671679	0.0256092	0.00038872	3.4556	D	5	01/10/2020 02:11		0	0	0	0	0	0	0	0	0	0	0	0	0	0
278	0	1	5	1d 13:36:54.72000	0d 17:17:57.26000	0.0067241	0.0256344	0.00038865	3.4455	D	5	01/10/2020 02:12		0	0	0	0	0	0	0	0	0	0	0	0	0	0
279	0	1	5	1d 13:37:58.03000	0d 17:19:00.57000	0.00673094	0.0256579	0.00038865	3.4354	D	5	01/10/2020 02:13		0	0	0	0	0	0	0	0	0	0	0	0	0	0
280	0	1	5	1d 13:38:53.82000	0d 17:19:56.36000	0.00673696	0.0256786	0.00038865	3.4253	D	5	01/10/2020 02:14		0	0	0	0	0	0	0	0	0	0	0	0	0	0
281	0	1	5	1d 13:39:47.73000	0d 17:20:50.27000	0.00674278	0.0256985	0.00038872	3.4153	D	5	01/10/2020 02:15		0	0	0	0	0	0	0	0	0	0	0	0	0	0
282	0	1	5	1d 13:40:34.67000	0d 17:21:37.21000	0.00674785	0.0257158	0.0003888	3.4052	D	5	01/10/2020 02:15		0	0	0	0	0	0	0	0	0	0	0	0	0	0
283	0	1	5	1d 13:41:18.58000	0d 17:22:21.12000	0.00675259	0.0257319	0.0003888	3.3951	D	5	01/10/2020 02:16		0	0	0	0	0	0	0	0	0	0	0	0	0	0
284	0	1	5	1d 13:42:00.18000	0d 17:23:02.72000	0.00675708	0.0257471	0.00038865	3.3851	D	5	01/10/2020 02:17		0	0	0	0	0	0	0	0	0	0	0	0	0	0
285	0	1	5	1d 13:42:41.15000	0d 17:23:43.69000	0.0067615	0.0257621	0.00038872	3.375	D	5	01/10/2020 02:17		0	0	0	0	0	0	0	0	0	0	0	0	0	0
286	0	1	5	1d 13:43:19.62000	0d 17:24:22.16000	0.00676566	0.0257761	0.0003888	3.3649	D	5	01/10/2020 02:18		0	0	0	0	0	0	0	0	0	0	0	0	0	0
287	0	1	5	1d 13:43:54.16000	0d 17:24:56.70000	0.00676939	0.0257886	0.0003888	3.3547	D	5	01/10/2020 02:19		0	0	0	0	0	0	0	0	0	0	0	0	0	0
288	0	1	5	1d 13:44:27.14000	0d 17:25:29.68000	0.00677295	0.0258005	0.0003888	3.3446	D	5	01/10/2020 02:19		0	0	0	0	0	0	0	0	0	0	0	0	0	0
289	0	1	5	1d 13:44:58.33000	0d 17:26:00.87000	0.00677632	0.0258118	0.00038872	3.3346	D	5	01/10/2020 02:20		0	0	0	0	0	0	0	0	0	0	0	0	0	0
290	0	1	5	1d 13:45:28.48000	0d 17:26:31.02000	0.00677957	0.0258226	0.0003888	3.3245	D	5	01/10/2020 02:20		0	0	0	0	0	0	0	0	0	0	0	0	0	0
291	0	1	5	1d 13:45:57.35000	0d 17:26:59.89000	0.00678269	0.025833	0.0003888	3.3143	D	5	01/10/2020 02:21		0	0	0	0	0	0	0	0	0	0	0	0	0	0
292	0	1	5	1d 13:46:25.31000	0d 17:27:27.85000	0.00678571	0.025843	0.00038872	3.3042	D	5	01/10/2020 02:21		0	0	0	0	0	0	0	0	0	0	0	0	0	0
293	0	1	5	1d 13:46:51.08000	0d 17:27:53.62000	0.00678849	0.0258521	0.00038849	3.2941	D	5	01/10/2020 02:22		0	0	0	0	0	0	0	0	0	0	0	0	0	0
294	0	1	5	1d 13:47:16.85000	0d 17:28:19.39000	0.00679127	0.0258613	0.00038872	3.2839	D	5	01/10/2020 02:22		0	0	0	0	0	0	0	0	0	0	0	0	0	0
295	0	1	5	1d 13:47:41.46000	0d 17:28:44.00000	0.00679393	0.02587	0.00038872	3.2738	D	5	01/10/2020 02:22		0	0	0	0	0	0	0	0	0	0	0	0	0	0
296	0	1	5	1d 13:48:04.56000	0d 17:29:07.10000	0.00679642	0.0258782	0.00038865	3.2636	D	5	01/10/2020 02:23		0	0	0	0	0	0	0	0	0	0	0	0	0	0
297	0	1	5	1d 13:48:26.79000	0d 17:29:29.33000	0.00679882	0.025886	0.00038895	3.2534	D	5	01/10/2020 02:23		0	0	0	0	0	0	0	0	0	0	0	0	0	0
298	0	1	5	1d 13:48:47.89000	0d 17:29:50.43000	0.0068011	0.0258934	0.00038865	3.2433	D	5	01/10/2020 02:24		0	0	0	0	0	0	0	0	0	0	0	0	0	0
299	0	1	5	1d 13:49:08.10000	0d 17:30:10.64000	0.00680328	0.0259005	0.0003888	3.2332	D	5	01/10/2020 02:24		0	0	0	0	0	0	0	0	0	0	0	0	0	0
300	0	1	5	1d 13:49:27.78000	0d 17:30:30.32000	0.00680541	0.0259073	0.00038872	3.2232	D	5	01/10/2020 02:24		0	0	0	0	0	0	0	0	0	0	0	0	0	0
301	0	1	5	1d 13:49:46.54000	0d 17:30:49.08000	0.00680743	0.0259138	0.00038872	3.2131	D	5	01/10/2020 02:25		0	0	0	0	0	0	0	0	0	0	0	0	0	0
302	0	1	5	1d 13:50:04.73000	0d 17:31:07.27000	0.0068094	0.0259201	0.00038857	3.2029	D	5	01/10/2020 02:25		0	0	0	0	0	0	0	0	0	0	0	0	0	0
303	0	1	5	1d 13:50:22.90000	0d 17:31:25.44000	0.00681136	0.0259264	0.00038865	3.1928	D	5	01/10/2020 02:25		0	0	0	0	0	0	0	0	0	0	0	0	0	0
304	0	1	5	1d 13:50:40.10000	0d 17:31:42.64000	0.00681322	0.0259323	0.00038865	3.1827	D	5	01/10/2020 02:25		0	0	0	0	0	0	0	0	0	0	0	0	0	0
305	0	1	5	1d 13:50:56.55000	0d 17:31:59.09000	0.00681499	0.025938	0.00038865	3.1727	D	5	01/10/2020 02:26		0	0	0	0	0	0	0	0	0	0	0	0	0	0
306	0	1	5	1d 13:51:12.74000	0d 17:32:15.28000	0.00681674	0.0259435	0.00038857	3.1626	D	5	01/10/2020 02:26		0	0	0	0	0	0	0	0	0	0	0	0	0	0
307	0	1	5	1d 13:51:28.52000	0d 17:32:31.06000	0.00681844	0.0259489	0.00038872	3.1524	D	5	01/10/2020 02:26		0	0	0	0	0	0	0	0	0	0	0	0	0	0
308	0	1	5	1d 13:51:43.86000	0d 17:32:46.40000	0.0068201	0.0259541	0.00038857	3.1423	D	5	01/10/2020 02:27		0	0	0	0	0	0	0	0	0	0	0	0	0	0
309	0	1	5	1d 13:51:58.71000	0d 17:33:01.25000	0.0068217	0.0259591	0.00038888	3.1322	D	5	01/10/2020 02:27		0	0	0	0	0	0	0	0	0	0	0	0	0	0
310	0	1	5	1d 13:52:12.98000	0d 17:33:15.52000	0.00682325	0.0259639	0.00038857	3.122	D	5	01/10/2020 02:27		0	0	0	0	0	0	0	0	0	0	0	0	0	0
311	0	1	5	1d 13:52:26.87000	0d 17:33:29.41000	0.00682474	0.0259686	0.00038865	3.1118	D	5	01/10/2020 02:27		0	0	0	0	0	0	0	0	0	0	0	0	0	0
312	0	1	5	1d 13:52:40.55000	0d 17:33:43.09000	0.00682622	0.0259732	0.00038872	3.1017	D	5	01/10/2020 02:27		0	0	0	0	0	0	0	0	0	0	0	0	0	0
313	0	1	5	1d 13:52:53.57000	0d 17:33:56.11000	0.00682763	0.0259776	0.0003888	3.0916	D	5	01/10/2020 02:28		0	0	0	0	0	0	0	0	0	0	0	0	0	0
314	0	1	5	1d 13:53:06.22000	0d 17:34:08.76000	0.00682899	0.0259818	0.00038872	3.0814	D	5	01/10/2020 02:28		0	0	0	0	0	0	0	0	0	0	0	0	0	0
315	0	1	5	1d 13:53:18.90000	0d 17:34:21.44000	0.00683036	0.025986	0.0003888	3.0713	D	5	01/10/2020 02:28		0	0	0	0	0	0	0	0	0	0	0	0	0	0
316	0	1	5	1d 13:53:31.05000	0d 17:34:33.59000	0.00683167	0.02599	0.00038872	3.0613	D	5	01/10/2020 02:28		0	0	0	0	0	0	0	0	0	0	0	0	0	0
317	0	1	5	1d 13:53:42.80000	0d 17:34:45.34000	0.00683294	0.0259939	0.00038865	3.051	D	5	01/10/2020 02:29		0	0	0	0	0	0	0	0	0	0	0	0	0	0
318	0	1	5	1d 13:53:54.26000	0d 17:34:56.80000	0.00683418	0.0259977	0.00038857	3.041	D	5	01/10/2020 02:29		0	0	0	0	0	0	0	0	0	0	0	0	0	0
319	0	1	5	1d 13:54:05.20000	0d 17:35:07.74000	0.00683536	0.0260012	0.00038888	3.0307	D	5	01/10/2020 02:29		0	0	0	0	0	0	0	0	0	0	0	0	0	0
320	0	1	5	1d 13:54:16.08000	0d 17:35:18.62000	0.00683654	0.0260048	0.00038857	3.0207	D	5	01/10/2020 02:29		0	0	0	0	0	0	0	0	0	0	0	0	0	0
321	0	1	5	1d 13:54:26.52000	0d 17:35:29.06000	0.00683766	0.0260082	0.00038872	3.0105	D	5	01/10/2020 02:29		0	0	0	0	0	0	0	0	0	0	0	0	0	0
322	0	1	5	1d 13:54:36.58000	0d 17:35:39.12000	0.00683875	0.0260115	0.00038872	3.0002	D	5	01/10/2020 02:29		0	0	0	0	0	0	0	0	0	0	0	0	0	0
323	0	1	5	1d 13:54:46.36000	0d 17:35:48.90000	0.00683981	0.0260146	0.00038857	2.9902	D	5	01/10/2020 02:30		0	0	0	0	0	0	0	0	0	0	0	0	0	0
324	0	1	5	1d 13:54:55.87000	0d 17:35:58.41000	0.00684083	0.0260177	0.00038865	2.9801	D	5	01/10/2020 02:30		0	0	0	0	0	0	0	0	0	0	0	0	0	0
325	0	1	5	1d 13:55:05.23000	0d 17:36:07.77000	0.00684184	0.0260207	0.00038872	2.97	D	5	01/10/2020 02:30		0	0	0	0	0	0	0	0	0	0	0	0	0	0
326	0	1	5	1d 13:55:14.40000	0d 17:36:16.94000	0.00684283	0.0260236	0.00038865	2.9598	D	5	01/10/2020 02:30		0	0	0	0	0	0	0	0	0	0	0	0	0	0
327	0	1	5	1d 13:55:23.72000	0d 17:36:26.26000	0.00684384	0.0260266	0.00038849	2.9496	D	5	01/10/2020 02:30		0	0	0	0	0	0	0	0	0	0	0	0	0	0
328	0	1	5	1d 13:55:32.55000	0d 17:36:35.09000	0.00684479	0.0260294	0.00038857	2.9395	D	5	01/10/2020 02:30		0	0	0	0	0	0	0	0	0	0	0	0	0	0
329	0	1	5	1d 13:55:41.22000	0d 17:36:43.76000	0.00684573	0.0260322	0.0003888	2.9294	D	5	01/10/2020 02:30		0	0	0	0	0	0	0	0	0	0	0	0	0	0
330	0	1	5	1d 13:55:49.73000	0d 17:36:52.27000	0.00684665	0.0260349	0.00038872	2.9194	D	5	01/10/2020 02:31		0	0	0	0	0	0	0	0	0	0	0	0	0	0
331	0	1	5	1d 13:55:57.94000	0d 17:37:00.48000	0.00684753	0.0260374	0.0003888	2.9093	D	5	01/10/2020 02:31		0	0	0	0	0	0	0	0	0	0	0	0	0	0
332	0	1	5	1d 13:56:06.15000	0d 17:37:08.69000	0.00684842	0.02604	0.00038865	2.8991	D	5	01/10/2020 02:31		0	0	0	0	0	0	0	0	0	0	0	0	0	0
333	0	1	5	1d 13:56:14.17000	0d 17:37:16.71000	0.00684929	0.0260425	0.00038865	2.889	D	5	01/10/2020 02:31		0	0	0	0	0	0	0	0	0	0	0	0	0	0
334	0	1	5	1d 13:56:21.90000	0d 17:37:24.44000	0.00685012	0.0260449	0.00038872	2.8789	D	5	01/10/2020 02:31		0	0	0	0	0	0	0	0	0	0	0	0	0	0
335	0	1	5	1d 13:56:29.51000	0d 17:37:32.05000	0.00685094	0.0260473	0.00038872	2.8687	D	5	01/10/2020 02:31		0	0	0	0	0	0	0	0	0	0	0	0	0	0
336	0	1	5	1d 13:56:37.11000	0d 17:37:39.65000	0.00685176	0.0260496	0.00038857	2.8586	D	5	01/10/2020 02:31		0	0	0	0	0	0	0	0	0	0	0	0	0	0
337	0	1	5	1d 13:56:44.52000	0d 17:37:47.06000	0.00685256	0.0260519	0.00038857	2.8484	D	5	01/10/2020 02:32		0	0	0	0	0	0	0	0	0	0	0	0	0	0
338	0	1	5	1d 13:56:51.91000	0d 17:37:54.45000	0.00685336	0.0260542	0.00038872	2.8382	D	5	01/10/2020 02:32		0	0	0	0	0	0	0	0	0	0	0	0	0	0
339	0	1	5	1d 13:56:59.29000	0d 17:38:01.83000	0.00685416	0.0260564	0.00038872	2.828	D	5	01/10/2020 02:32		0	0	0	0	0	0	0	0	0	0	0	0	0	0
340	0	1	5	1d 13:57:06.48000	0d 17:38:09.02000	0.00685493	0.0260586	0.00038872	2.8177	D	5	01/10/2020 02:32		0	0	0	0	0	0	0	0	0	0	0	0	0	0
341	0	1	5	1d 13:57:13.51000	0d 17:38:16.05000	0.00685569	0.0260608	0.00038857	2.8075	D	5	01/10/2020 02:32		0	0	0	0	0	0	0	0	0	0	0	0	0	0
342	0	1	5	1d 13:57:20.57000	0d 17:38:23.11000	0.00685646	0.0260629	0.00038865	2.7973	D	5	01/10/2020 02:32		0	0	0	0	0	0	0	0	0	0	0	0	0	0
343	0	1	5	1d 13:57:27.45000	0d 17:38:29.99000	0.0068572	0.026065	0.00038895	2.7871	D	5	01/10/2020 02:32		0	0	0	0	0	0	0	0	0	0	0	0	0	0
344	0	1	5	1d 13:57:34.35000	0d 17:38:36.89000	0.00685794	0.0260671	0.00038888	2.7768	D	5	01/10/2020 02:32		0	0	0	0	0	0	0	0	0	0	0	0	0	0
345	0	1	5	1d 13:57:41.17000	0d 17:38:43.71000	0.00685868	0.0260691	0.00038888	2.7666	D	5	01/10/2020 02:32		0	0	0	0	0	0	0	0	0	0	0	0	0	0
346	0	1	5	1d 13:57:47.87000	0d 17:38:50.41000	0.0068594	0.0260711	0.00038857	2.7565	D	5	01/10/2020 02:33		0	0	0	0	0	0	0	0	0	0	0	0	0	0
347	0	1	5	1d 13:57:54.41000	0d 17:38:56.95000	0.00686011	0.026073	0.00038857	2.7465	D	5	01/10/2020 02:33		0	0	0	0	0	0	0	0	0	0	0	0	0	0
348	0	1	5	1d 13:58:00.95000	0d 17:39:03.49000	0.00686082	0.026075	0.0003888	2.7364	D	5	01/10/2020 02:33		0	0	0	0	0	0	0	0	0	0	0	0	0	0
349	0	1	5	1d 13:58:07.37000	0d 17:39:09.91000	0.00686151	0.0260769	0.00038865	2.7262	D	5	01/10/2020 02:33		0	0	0	0	0	0	0	0	0	0	0	0	0	0
350	0	1	5	1d 13:58:13.84000	0d 17:39:16.38000	0.00686221	0.0260788	0.00038872	2.7161	D	5	01/10/2020 02:33		0	0	0	0	0	0	0	0	0	0	0	0	0	0
351	0	1	5	1d 13:58:20.32000	0d 17:39:22.86000	0.00686291	0.0260807	0.00038872	2.7056	D	5	01/10/2020 02:33		0	0	0	0	0	0	0	0	0	0	0	0	0	0
352	0	1	5	1d 13:58:26.76000	0d 17:39:29.30000	0.0068636	0.0260825	0.00038849	2.6955	D	5	01/10/2020 02:33		0	0	0	0	0	0	0	0	0	0	0	0	0	0
353	0	1	5	1d 13:58:33.18000	0d 17:39:35.72000	0.0068643	0.0260844	0.00038872	2.6851	D	5	01/10/2020 02:33		0	0	0	0	0	0	0	0	0	0	0	0	0	0
354	0	1	5	1d 13:58:39.42000	0d 17:39:41.96000	0.00686497	0.0260862	0.00038872	2.6751	D	5	01/10/2020 02:33		0	0	0	0	0	0	0	0	0	0	0	0	0	0
355	0	1	5	1d 13:58:45.78000	0d 17:39:48.32000	0.00686566	0.026088	0.00038865	2.6648	D	5	01/10/2020 02:34		0	0	0	0	0	0	0	0	0	0	0	0	0	0
356	0	1	5	1d 13:58:51.98000	0d 17:39:54.52000	0.00686633	0.0260898	0.0003888	2.6548	D	5	01/10/2020 02:34		0	0	0	0	0	0	0	0	0	0	0	0	0	0
357	0	1	5	1d 13:58:58.16000	0d 17:40:00.70000	0.00686699	0.0260916	0.00038857	2.6447	D	5	01/10/2020 02:34		0	0	0	0	0	0	0	0	0	0	0	0	0	0
358	0	1	5	1d 13:59:04.40000	0d 17:40:06.94000	0.00686767	0.0260934	0.00038895	2.6346	D	5	01/10/2020 02:34		0	0	0	0	0	0	0	0	0	0	0	0	0	0
359	0	1	5	1d 13:59:10.53000	0d 17:40:13.07000	0.00686833	0.0260951	0.00038865	2.6246	D	5	01/10/2020 02:34		0	0	0	0	0	0	0	0	0	0	0	0	0	0
360	0	1	5	1d 13:59:16.60000	0d 17:40:19.14000	0.00686898	0.0260968	0.00038865	2.6143	D	5	01/10/2020 02:34		0	0	0	0	0	0	0	0	0	0	0	0	0	0
361	0	1	5	1d 13:59:22.65000	0d 17:40:25.19000	0.00686964	0.0260985	0.00038865	2.6041	D	5	01/10/2020 02:34		0	0	0	0	0	0	0	0	0	0	0	0	0	0
362	0	1	5	1d 13:59:28.81000	0d 17:40:31.35000	0.0068703	0.0261003	0.00038872	2.5939	D	5	01/10/2020 02:34		0	0	0	0	0	0	0	0	0	0	0	0	0	0
363	0	1	5	1d 13:59:34.86000	0d 17:40:37.40000	0.00687096	0.0261019	0.00038865	2.5837	D	5	01/10/2020 02:34		0	0	0	0	0	0	0	0	0	0	0	0	0	0
364	0	1	5	1d 13:59:40.96000	0d 17:40:43.50000	0.00687161	0.0261036	0.0003888	2.5733	D	5	01/10/2020 02:34		0	0	0	0	0	0	0	0	0	0	0	0	0	0
365	0	1	5	1d 13:59:47.07000	0d 17:40:49.61000	0.00687227	0.0261053	0.0003888	2.5632	D	5	01/10/2020 02:35		0	0	0	0	0	0	0	0	0	0	0	0	0	0
366	0	1	5	1d 13:59:52.89000	0d 17:40:55.43000	0.0068729	0.0261069	0.00038865	2.5531	D	5	01/10/2020 02:35		0	0	0	0	0	0	0	0	0	0	0	0	0	0
367	0	1	5	1d 13:59:58.78000	0d 17:41:01.32000	0.00687354	0.0261086	0.00038865	2.5431	D	5	01/10/2020 02:35		0	0	0	0	0	0	0	0	0	0	0	0	0	0
368	0	1	5	1d 14:00:04.77000	0d 17:41:07.31000	0.00687418	0.0261102	0.0003888	2.5328	D	5	01/10/2020 02:35		0	0	0	0	0	0	0	0	0	0	0	0	0	0
369	0	1	5	1d 14:00:10.64000	0d 17:41:13.18000	0.00687482	0.0261118	0.00038872	2.5228	D	5	01/10/2020 02:35		0	0	0	0	0	0	0	0	0	0	0	0	0	0
370	0	1	5	1d 14:00:16.54000	0d 17:41:19.08000	0.00687546	0.0261134	0.0003888	2.5127	D	5	01/10/2020 02:35		0	0	0	0	0	0	0	0	0	0	0	0	0	0
371	0	1	5	1d 14:00:22.45000	0d 17:41:24.99000	0.00687609	0.026115	0.00038872	2.5023	D	5	01/10/2020 02:35		0	0	0	0	0	0	0	0	0	0	0	0	0	0
372	0	1	5	1d 14:00:23.80000	0d 17:41:26.34000	0.00687624	0.0261154	0.00038872	2.5	D	133	01/10/2020 02:35		0	0	0	0	0	0	0	0	0	0	0	0	0	0
373	0	1	6	1d 14:00:23.81000	0d 00:00:00.01000	0	0	0	2.5046	R	0	01/10/2020 02:35		0	0	0	0	0	0	0	0	0	0	0	0	0	0
374	0	1	6	1d 14:00:25.81000	0d 00:00:02.01000	0	0	0	2.5689	R	1	01/10/2020 02:35		0	0	0	0	0	0	0	0	0	0	0	0	0	0
375	0	1	6	1d 14:00:27.81000	0d 00:00:04.01000	0	0	0	2.6142	R	1	01/10/2020 02:35		0	0	0	0	0	0	0	0	0	0	0	0	0	0
376	0	1	6	1d 14:00:29.81000	0d 00:00:06.01000	0	0	0	2.6519	R	1	01/10/2020 02:35		0	0	0	0	0	0	0	0	0	0	0	0	0	0
377	0	1	6	1d 14:00:31.81000	0d 00:00:08.01000	0	0	0	2.6851	R	1	01/10/2020 02:35		0	0	0	0	0	0	0	0	0	0	0	0	0	0
378	0	1	6	1d 14:00:33.80000	0d 00:00:10.00000	0	0	0	2.7147	R	129	01/10/2020 02:35		0	0	0	0	0	0	0	0	0	0	0	0	0	0
379	1	2	9	1d 14:00:33.83000	0d 00:00:00.03000	0.00000001	0.00000004	0.00155375	2.746	C	0	01/10/2020 02:35		0	0	0	0	0	0	0	0	0	0	0	0	0	0
380	1	2	9	1d 14:00:33.99000	0d 00:00:00.19000	0.00000008	0.00000023	0.00155497	2.7753	C	5	01/10/2020 02:35		0	0	0	0	0	0	0	0	0	0	0	0	0	0
381	1	2	9	1d 14:00:34.14000	0d 00:00:00.34000	0.00000015	0.00000041	0.00155497	2.7987	C	5	01/10/2020 02:35		0	0	0	0	0	0	0	0	0	0	0	0	0	0
382	1	2	9	1d 14:00:34.29000	0d 00:00:00.49000	0.00000021	0.00000059	0.00155535	2.8191	C	5	01/10/2020 02:35		0	0	0	0	0	0	0	0	0	0	0	0	0	0
383	1	2	9	1d 14:00:34.45000	0d 00:00:00.65000	0.00000028	0.00000079	0.00155489	2.8383	C	5	01/10/2020 02:35		0	0	0	0	0	0	0	0	0	0	0	0	0	0
384	1	2	9	1d 14:00:34.62000	0d 00:00:00.82000	0.00000035	0.00000099	0.0015552	2.8571	C	5	01/10/2020 02:35		0	0	0	0	0	0	0	0	0	0	0	0	0	0
385	1	2	9	1d 14:00:34.80000	0d 00:00:01.00000	0.00000043	0.00000122	0.0015552	2.8757	C	5	01/10/2020 02:35		0	0	0	0	0	0	0	0	0	0	0	0	0	0
386	1	2	9	1d 14:00:34.99000	0d 00:00:01.19000	0.00000051	0.00000145	0.0015552	2.894	C	5	01/10/2020 02:35		0	0	0	0	0	0	0	0	0	0	0	0	0	0
387	1	2	9	1d 14:00:35.18000	0d 00:00:01.38000	0.0000006	0.00000169	0.00155497	2.9114	C	5	01/10/2020 02:35		0	0	0	0	0	0	0	0	0	0	0	0	0	0
388	1	2	9	1d 14:00:35.38000	0d 00:00:01.58000	0.00000068	0.00000195	0.00155497	2.929	C	5	01/10/2020 02:35		0	0	0	0	0	0	0	0	0	0	0	0	0	0
389	1	2	9	1d 14:00:35.58000	0d 00:00:01.78000	0.00000077	0.0000022	0.00155505	2.9456	C	5	01/10/2020 02:35		0	0	0	0	0	0	0	0	0	0	0	0	0	0
390	1	2	9	1d 14:00:35.79000	0d 00:00:01.99000	0.00000086	0.00000247	0.00155505	2.9628	C	5	01/10/2020 02:35		0	0	0	0	0	0	0	0	0	0	0	0	0	0
391	1	2	9	1d 14:00:36.00000	0d 00:00:02.20000	0.00000095	0.00000274	0.00155497	2.979	C	5	01/10/2020 02:35		0	0	0	0	0	0	0	0	0	0	0	0	0	0
392	1	2	9	1d 14:00:36.21000	0d 00:00:02.41000	0.00000104	0.00000301	0.00155489	2.9952	C	5	01/10/2020 02:35		0	0	0	0	0	0	0	0	0	0	0	0	0	0
393	1	2	9	1d 14:00:36.43000	0d 00:00:02.63000	0.00000114	0.00000329	0.00155505	3.0114	C	5	01/10/2020 02:35		0	0	0	0	0	0	0	0	0	0	0	0	0	0
394	1	2	9	1d 14:00:36.65000	0d 00:00:02.85000	0.00000123	0.00000358	0.00155497	3.0271	C	5	01/10/2020 02:35		0	0	0	0	0	0	0	0	0	0	0	0	0	0
395	1	2	9	1d 14:00:36.88000	0d 00:00:03.08000	0.00000133	0.00000388	0.0015552	3.0431	C	5	01/10/2020 02:35		0	0	0	0	0	0	0	0	0	0	0	0	0	0
396	1	2	9	1d 14:00:37.11000	0d 00:00:03.31000	0.00000143	0.00000419	0.00155497	3.059	C	5	01/10/2020 02:35		0	0	0	0	0	0	0	0	0	0	0	0	0	0
397	1	2	9	1d 14:00:37.34000	0d 00:00:03.54000	0.00000153	0.00000449	0.00155512	3.0744	C	5	01/10/2020 02:35		0	0	0	0	0	0	0	0	0	0	0	0	0	0
398	1	2	9	1d 14:00:37.58000	0d 00:00:03.78000	0.00000163	0.00000481	0.00155512	3.0898	C	5	01/10/2020 02:35		0	0	0	0	0	0	0	0	0	0	0	0	0	0
399	1	2	9	1d 14:00:37.82000	0d 00:00:04.02000	0.00000174	0.00000513	0.00155482	3.1049	C	5	01/10/2020 02:35		0	0	0	0	0	0	0	0	0	0	0	0	0	0
400	1	2	9	1d 14:00:38.07000	0d 00:00:04.27000	0.00000184	0.00000547	0.00155482	3.1203	C	5	01/10/2020 02:35		0	0	0	0	0	0	0	0	0	0	0	0	0	0
401	1	2	9	1d 14:00:38.32000	0d 00:00:04.52000	0.00000195	0.00000581	0.00155512	3.1356	C	5	01/10/2020 02:35		0	0	0	0	0	0	0	0	0	0	0	0	0	0
402	1	2	9	1d 14:00:38.58000	0d 00:00:04.78000	0.00000206	0.00000616	0.00155489	3.151	C	5	01/10/2020 02:35		0	0	0	0	0	0	0	0	0	0	0	0	0	0
403	1	2	9	1d 14:00:38.84000	0d 00:00:05.04000	0.00000218	0.00000651	0.00155489	3.1658	C	5	01/10/2020 02:35		0	0	0	0	0	0	0	0	0	0	0	0	0	0
404	1	2	9	1d 14:00:39.10000	0d 00:00:05.30000	0.00000229	0.00000687	0.00155497	3.1804	C	5	01/10/2020 02:35		0	0	0	0	0	0	0	0	0	0	0	0	0	0
405	1	2	9	1d 14:00:39.37000	0d 00:00:05.57000	0.00000241	0.00000724	0.00155505	3.1952	C	5	01/10/2020 02:35		0	0	0	0	0	0	0	0	0	0	0	0	0	0
406	1	2	9	1d 14:00:39.64000	0d 00:00:05.84000	0.00000252	0.00000762	0.00155489	3.2097	C	5	01/10/2020 02:35		0	0	0	0	0	0	0	0	0	0	0	0	0	0
407	1	2	9	1d 14:00:39.92000	0d 00:00:06.12000	0.00000264	0.00000801	0.00155512	3.2244	C	5	01/10/2020 02:35		0	0	0	0	0	0	0	0	0	0	0	0	0	0
408	1	2	9	1d 14:00:40.20000	0d 00:00:06.40000	0.00000276	0.0000084	0.00155497	3.2387	C	5	01/10/2020 02:35		0	0	0	0	0	0	0	0	0	0	0	0	0	0
409	1	2	9	1d 14:00:40.49000	0d 00:00:06.69000	0.00000289	0.0000088	0.00155512	3.2531	C	5	01/10/2020 02:35		0	0	0	0	0	0	0	0	0	0	0	0	0	0
410	1	2	9	1d 14:00:40.78000	0d 00:00:06.98000	0.00000302	0.00000921	0.00155512	3.267	C	5	01/10/2020 02:35		0	0	0	0	0	0	0	0	0	0	0	0	0	0
411	1	2	9	1d 14:00:41.08000	0d 00:00:07.28000	0.00000314	0.00000964	0.00155505	3.2811	C	5	01/10/2020 02:35		0	0	0	0	0	0	0	0	0	0	0	0	0	0
412	1	2	9	1d 14:00:41.38000	0d 00:00:07.58000	0.00000327	0.00001006	0.00155512	3.2947	C	5	01/10/2020 02:35		0	0	0	0	0	0	0	0	0	0	0	0	0	0
413	1	2	9	1d 14:00:41.69000	0d 00:00:07.89000	0.00000341	0.0000105	0.00155489	3.3088	C	5	01/10/2020 02:35		0	0	0	0	0	0	0	0	0	0	0	0	0	0
414	1	2	9	1d 14:00:42.00000	0d 00:00:08.20000	0.00000354	0.00001095	0.00155482	3.322	C	5	01/10/2020 02:36		0	0	0	0	0	0	0	0	0	0	0	0	0	0
415	1	2	9	1d 14:00:42.32000	0d 00:00:08.52000	0.00000368	0.00001141	0.00155497	3.3356	C	5	01/10/2020 02:36		0	0	0	0	0	0	0	0	0	0	0	0	0	0
416	1	2	9	1d 14:00:42.65000	0d 00:00:08.85000	0.00000382	0.00001188	0.00155497	3.3489	C	5	01/10/2020 02:36		0	0	0	0	0	0	0	0	0	0	0	0	0	0
417	1	2	9	1d 14:00:42.98000	0d 00:00:09.18000	0.00000397	0.00001236	0.00155512	3.362	C	5	01/10/2020 02:36		0	0	0	0	0	0	0	0	0	0	0	0	0	0
418	1	2	9	1d 14:00:43.32000	0d 00:00:09.52000	0.00000411	0.00001286	0.00155497	3.3753	C	5	01/10/2020 02:36		0	0	0	0	0	0	0	0	0	0	0	0	0	0
419	1	2	9	1d 14:00:43.68000	0d 00:00:09.88000	0.00000427	0.00001338	0.00155505	3.3886	C	5	01/10/2020 02:36		0	0	0	0	0	0	0	0	0	0	0	0	0	0
420	1	2	9	1d 14:00:44.05000	0d 00:00:10.25000	0.00000443	0.00001393	0.00155497	3.4018	C	5	01/10/2020 02:36		0	0	0	0	0	0	0	0	0	0	0	0	0	0
421	1	2	9	1d 14:00:44.42000	0d 00:00:10.62000	0.00000459	0.00001447	0.00155497	3.4145	C	5	01/10/2020 02:36		0	0	0	0	0	0	0	0	0	0	0	0	0	0
422	1	2	9	1d 14:00:44.80000	0d 00:00:11.00000	0.00000475	0.00001503	0.0015552	3.4273	C	5	01/10/2020 02:36		0	0	0	0	0	0	0	0	0	0	0	0	0	0
423	1	2	9	1d 14:00:45.20000	0d 00:00:11.40000	0.00000492	0.00001563	0.00155489	3.44	C	5	01/10/2020 02:36		0	0	0	0	0	0	0	0	0	0	0	0	0	0
424	1	2	9	1d 14:00:45.61000	0d 00:00:11.81000	0.0000051	0.00001624	0.00155512	3.4524	C	5	01/10/2020 02:36		0	0	0	0	0	0	0	0	0	0	0	0	0	0
425	1	2	9	1d 14:00:46.03000	0d 00:00:12.23000	0.00000528	0.00001686	0.00155497	3.465	C	5	01/10/2020 02:36		0	0	0	0	0	0	0	0	0	0	0	0	0	0
426	1	2	9	1d 14:00:46.47000	0d 00:00:12.67000	0.00000547	0.00001752	0.00155505	3.4769	C	5	01/10/2020 02:36		0	0	0	0	0	0	0	0	0	0	0	0	0	0
427	1	2	9	1d 14:00:46.93000	0d 00:00:13.13000	0.00000567	0.00001822	0.0015552	3.4891	C	5	01/10/2020 02:36		0	0	0	0	0	0	0	0	0	0	0	0	0	0
428	1	2	9	1d 14:00:47.42000	0d 00:00:13.62000	0.00000588	0.00001896	0.00155512	3.5012	C	5	01/10/2020 02:36		0	0	0	0	0	0	0	0	0	0	0	0	0	0
429	1	2	9	1d 14:00:47.93000	0d 00:00:14.13000	0.0000061	0.00001973	0.00155497	3.5132	C	5	01/10/2020 02:36		0	0	0	0	0	0	0	0	0	0	0	0	0	0
430	1	2	9	1d 14:00:48.49000	0d 00:00:14.69000	0.00000635	0.00002058	0.0015552	3.525	C	5	01/10/2020 02:36		0	0	0	0	0	0	0	0	0	0	0	0	0	0
431	1	2	9	1d 14:00:49.07000	0d 00:00:15.27000	0.0000066	0.00002147	0.00155512	3.5364	C	5	01/10/2020 02:36		0	0	0	0	0	0	0	0	0	0	0	0	0	0
432	1	2	9	1d 14:00:49.72000	0d 00:00:15.92000	0.00000688	0.00002246	0.0015552	3.5477	C	5	01/10/2020 02:36		0	0	0	0	0	0	0	0	0	0	0	0	0	0
433	1	2	9	1d 14:00:50.43000	0d 00:00:16.63000	0.00000718	0.00002355	0.00155505	3.5592	C	5	01/10/2020 02:36		0	0	0	0	0	0	0	0	0	0	0	0	0	0
434	1	2	9	1d 14:00:51.28000	0d 00:00:17.48000	0.00000755	0.00002486	0.00155489	3.5702	C	5	01/10/2020 02:36		0	0	0	0	0	0	0	0	0	0	0	0	0	0
435	1	2	9	1d 14:00:52.26000	0d 00:00:18.46000	0.00000797	0.00002637	0.00155489	3.5811	C	5	01/10/2020 02:36		0	0	0	0	0	0	0	0	0	0	0	0	0	0
436	1	2	9	1d 14:00:53.48000	0d 00:00:19.68000	0.0000085	0.00002826	0.00155489	3.5915	C	5	01/10/2020 02:36		0	0	0	0	0	0	0	0	0	0	0	0	0	0
437	1	2	9	1d 14:00:55.05000	0d 00:00:21.25000	0.00000918	0.0000307	0.00155474	3.602	C	5	01/10/2020 02:36		0	0	0	0	0	0	0	0	0	0	0	0	0	0
438	1	2	9	1d 14:00:57.31000	0d 00:00:23.51000	0.00001016	0.00003422	0.00155497	3.6126	C	5	01/10/2020 02:36		0	0	0	0	0	0	0	0	0	0	0	0	0	0
439	1	2	9	1d 14:01:00.77000	0d 00:00:26.97000	0.00001165	0.00003963	0.0015552	3.6229	C	5	01/10/2020 02:36		0	0	0	0	0	0	0	0	0	0	0	0	0	0
440	1	2	9	1d 14:01:06.94000	0d 00:00:33.14000	0.00001431	0.0000493	0.00155497	3.633	C	5	01/10/2020 02:36		0	0	0	0	0	0	0	0	0	0	0	0	0	0
441	1	2	9	1d 14:01:19.08000	0d 00:00:45.28000	0.00001956	0.00006838	0.00155505	3.6431	C	5	01/10/2020 02:36		0	0	0	0	0	0	0	0	0	0	0	0	0	0
442	1	2	9	1d 14:01:50.98000	0d 00:01:17.18000	0.00003334	0.00011867	0.00155505	3.6532	C	5	01/10/2020 02:37		0	0	0	0	0	0	0	0	0	0	0	0	0	0
443	1	2	9	1d 14:03:38.86000	0d 00:03:05.06000	0.00007994	0.00028918	0.00155512	3.6632	C	5	01/10/2020 02:38		0	0	0	0	0	0	0	0	0	0	0	0	0	0
444	1	2	9	1d 14:08:38.86000	0d 00:08:05.06000	0.00020952	0.00076462	0.00155497	3.6733	C	1	01/10/2020 02:43		0	0	0	0	0	0	0	0	0	0	0	0	0	0
445	1	2	9	1d 14:13:38.86000	0d 00:13:05.06000	0.00033911	0.00124101	0.00155512	3.6788	C	1	01/10/2020 02:48		0	0	0	0	0	0	0	0	0	0	0	0	0	0
446	1	2	9	1d 14:18:38.86000	0d 00:18:05.06000	0.00046869	0.00171811	0.00155505	3.6841	C	1	01/10/2020 02:53		0	0	0	0	0	0	0	0	0	0	0	0	0	0
447	1	2	9	1d 14:23:38.86000	0d 00:23:05.06000	0.00059828	0.0021958	0.00155489	3.6884	C	1	01/10/2020 02:58		0	0	0	0	0	0	0	0	0	0	0	0	0	0
448	1	2	9	1d 14:28:38.86000	0d 00:28:05.06000	0.00072786	0.00267402	0.00155512	3.6922	C	1	01/10/2020 03:03		0	0	0	0	0	0	0	0	0	0	0	0	0	0
449	1	2	9	1d 14:33:38.86000	0d 00:33:05.06000	0.00085744	0.00315275	0.00155497	3.696	C	1	01/10/2020 03:08		0	0	0	0	0	0	0	0	0	0	0	0	0	0
450	1	2	9	1d 14:38:38.86000	0d 00:38:05.06000	0.00098703	0.00363197	0.00155489	3.7	C	1	01/10/2020 03:13		0	0	0	0	0	0	0	0	0	0	0	0	0	0
451	1	2	9	1d 14:43:38.86000	0d 00:43:05.06000	0.00111661	0.00411169	0.00155489	3.7041	C	1	01/10/2020 03:18		0	0	0	0	0	0	0	0	0	0	0	0	0	0
452	1	2	9	1d 14:48:38.86000	0d 00:48:05.06000	0.0012462	0.00459193	0.00155512	3.7082	C	1	01/10/2020 03:23		0	0	0	0	0	0	0	0	0	0	0	0	0	0
453	1	2	9	1d 14:53:38.86000	0d 00:53:05.06000	0.00137578	0.00507272	0.00155489	3.7124	C	1	01/10/2020 03:28		0	0	0	0	0	0	0	0	0	0	0	0	0	0
454	1	2	9	1d 14:58:38.86000	0d 00:58:05.06000	0.00150537	0.00555409	0.00155505	3.7171	C	1	01/10/2020 03:33		0	0	0	0	0	0	0	0	0	0	0	0	0	0
455	1	2	9	1d 15:03:38.86000	0d 01:03:05.06000	0.00163495	0.00603608	0.00155489	3.722	C	1	01/10/2020 03:38		0	0	0	0	0	0	0	0	0	0	0	0	0	0
456	1	2	9	1d 15:08:38.86000	0d 01:08:05.06000	0.00176454	0.00651873	0.00155512	3.7272	C	1	01/10/2020 03:43		0	0	0	0	0	0	0	0	0	0	0	0	0	0
457	1	2	9	1d 15:13:38.86000	0d 01:13:05.06000	0.00189412	0.00700206	0.0015552	3.7324	C	1	01/10/2020 03:48		0	0	0	0	0	0	0	0	0	0	0	0	0	0
458	1	2	9	1d 15:18:38.86000	0d 01:18:05.06000	0.00202371	0.0074861	0.00155512	3.7382	C	1	01/10/2020 03:53		0	0	0	0	0	0	0	0	0	0	0	0	0	0
459	1	2	9	1d 15:23:38.86000	0d 01:23:05.06000	0.00215329	0.00797084	0.00155497	3.7435	C	1	01/10/2020 03:58		0	0	0	0	0	0	0	0	0	0	0	0	0	0
460	1	2	9	1d 15:28:38.86000	0d 01:28:05.06000	0.00228288	0.00845629	0.00155512	3.7488	C	1	01/10/2020 04:03		0	0	0	0	0	0	0	0	0	0	0	0	0	0
461	1	2	9	1d 15:33:38.86000	0d 01:33:05.06000	0.00241246	0.00894243	0.00155505	3.7542	C	1	01/10/2020 04:08		0	0	0	0	0	0	0	0	0	0	0	0	0	0
462	1	2	9	1d 15:38:38.86000	0d 01:38:05.06000	0.00254205	0.00942927	0.00155489	3.7595	C	1	01/10/2020 04:13		0	0	0	0	0	0	0	0	0	0	0	0	0	0
463	1	2	9	1d 15:43:38.86000	0d 01:43:05.06000	0.00267163	0.0099168	0.00155497	3.7649	C	1	01/10/2020 04:18		0	0	0	0	0	0	0	0	0	0	0	0	0	0
464	1	2	9	1d 15:48:38.86000	0d 01:48:05.06000	0.00280122	0.010405	0.00155482	3.7702	C	1	01/10/2020 04:23		0	0	0	0	0	0	0	0	0	0	0	0	0	0
465	1	2	9	1d 15:53:38.86000	0d 01:53:05.06000	0.0029308	0.0108939	0.00155512	3.7757	C	1	01/10/2020 04:28		0	0	0	0	0	0	0	0	0	0	0	0	0	0
466	1	2	9	1d 15:58:38.86000	0d 01:58:05.06000	0.00306039	0.0113836	0.00155505	3.7812	C	1	01/10/2020 04:33		0	0	0	0	0	0	0	0	0	0	0	0	0	0
467	1	2	9	1d 16:03:38.86000	0d 02:03:05.06000	0.00318997	0.0118739	0.00155505	3.787	C	1	01/10/2020 04:38		0	0	0	0	0	0	0	0	0	0	0	0	0	0
468	1	2	9	1d 16:08:38.86000	0d 02:08:05.06000	0.00331955	0.0123651	0.00155489	3.7932	C	1	01/10/2020 04:43		0	0	0	0	0	0	0	0	0	0	0	0	0	0
469	1	2	9	1d 16:13:38.86000	0d 02:13:05.06000	0.00344914	0.012857	0.00155482	3.7993	C	1	01/10/2020 04:48		0	0	0	0	0	0	0	0	0	0	0	0	0	0
470	1	2	9	1d 16:18:38.86000	0d 02:18:05.06000	0.00357872	0.0133499	0.0015552	3.8065	C	1	01/10/2020 04:53		0	0	0	0	0	0	0	0	0	0	0	0	0	0
471	1	2	9	1d 16:23:38.86000	0d 02:23:05.06000	0.00370831	0.0138436	0.00155497	3.8143	C	1	01/10/2020 04:58		0	0	0	0	0	0	0	0	0	0	0	0	0	0
472	1	2	9	1d 16:28:38.86000	0d 02:28:05.06000	0.00383789	0.0143384	0.00155505	3.8225	C	1	01/10/2020 05:03		0	0	0	0	0	0	0	0	0	0	0	0	0	0
473	1	2	9	1d 16:33:38.86000	0d 02:33:05.06000	0.00396748	0.0148344	0.00155497	3.8318	C	1	01/10/2020 05:08		0	0	0	0	0	0	0	0	0	0	0	0	0	0
474	1	2	9	1d 16:38:38.86000	0d 02:38:05.06000	0.00409706	0.0153315	0.00155497	3.8418	C	1	01/10/2020 05:13		0	0	0	0	0	0	0	0	0	0	0	0	0	0
475	1	2	9	1d 16:43:09.92000	0d 02:42:36.12000	0.00421415	0.0157819	0.00155482	3.852	C	5	01/10/2020 05:18		0	0	0	0	0	0	0	0	0	0	0	0	0	0
476	1	2	9	1d 16:47:27.64000	0d 02:46:53.84000	0.00432547	0.0162113	0.00155497	3.8621	C	5	01/10/2020 05:22		0	0	0	0	0	0	0	0	0	0	0	0	0	0
477	1	2	9	1d 16:51:21.04000	0d 02:50:47.24000	0.00442629	0.0166012	0.00155497	3.8721	C	5	01/10/2020 05:26		0	0	0	0	0	0	0	0	0	0	0	0	0	0
478	1	2	9	1d 16:55:02.86000	0d 02:54:29.06000	0.0045221	0.0169726	0.00155489	3.8822	C	5	01/10/2020 05:30		0	0	0	0	0	0	0	0	0	0	0	0	0	0
479	1	2	9	1d 16:58:34.64000	0d 02:58:00.84000	0.00461358	0.0173282	0.00155505	3.8923	C	5	01/10/2020 05:33		0	0	0	0	0	0	0	0	0	0	0	0	0	0
480	1	2	9	1d 17:01:59.34000	0d 03:01:25.54000	0.004702	0.0176728	0.00155497	3.9023	C	5	01/10/2020 05:37		0	0	0	0	0	0	0	0	0	0	0	0	0	0
481	1	2	9	1d 17:05:18.08000	0d 03:04:44.28000	0.00478784	0.0180082	0.00155497	3.9124	C	5	01/10/2020 05:40		0	0	0	0	0	0	0	0	0	0	0	0	0	0
482	1	2	9	1d 17:08:29.34000	0d 03:07:55.54000	0.00487046	0.0183319	0.00155482	3.9225	C	5	01/10/2020 05:43		0	0	0	0	0	0	0	0	0	0	0	0	0	0
483	1	2	9	1d 17:11:35.23000	0d 03:11:01.43000	0.00495075	0.0186472	0.00155497	3.9326	C	5	01/10/2020 05:46		0	0	0	0	0	0	0	0	0	0	0	0	0	0
484	1	2	9	1d 17:14:37.43000	0d 03:14:03.63000	0.00502946	0.0189571	0.0015552	3.9428	C	5	01/10/2020 05:49		0	0	0	0	0	0	0	0	0	0	0	0	0	0
485	1	2	9	1d 17:17:38.26000	0d 03:17:04.46000	0.00510756	0.0192655	0.00155482	3.9528	C	5	01/10/2020 05:52		0	0	0	0	0	0	0	0	0	0	0	0	0	0
486	1	2	9	1d 17:20:36.40000	0d 03:20:02.60000	0.00518451	0.01957	0.00155489	3.9629	C	5	01/10/2020 05:55		0	0	0	0	0	0	0	0	0	0	0	0	0	0
487	1	2	9	1d 17:23:32.72000	0d 03:22:58.92000	0.00526067	0.0198722	0.00155512	3.9731	C	5	01/10/2020 05:58		0	0	0	0	0	0	0	0	0	0	0	0	0	0
488	1	2	9	1d 17:26:29.34000	0d 03:25:55.54000	0.00533696	0.0201757	0.00155497	3.9832	C	5	01/10/2020 06:01		0	0	0	0	0	0	0	0	0	0	0	0	0	0
489	1	2	9	1d 17:29:19.30000	0d 03:28:45.50000	0.00541038	0.0204685	0.00155505	3.9933	C	5	01/10/2020 06:04		0	0	0	0	0	0	0	0	0	0	0	0	0	0
490	1	2	9	1d 17:32:11.82000	0d 03:31:38.02000	0.0054849	0.0207665	0.00155505	4.0034	C	5	01/10/2020 06:07		0	0	0	0	0	0	0	0	0	0	0	0	0	0
491	1	2	9	1d 17:35:00.93000	0d 03:34:27.13000	0.00555794	0.0210593	0.00155497	4.0136	C	5	01/10/2020 06:10		0	0	0	0	0	0	0	0	0	0	0	0	0	0
492	1	2	9	1d 17:37:51.36000	0d 03:37:17.56000	0.00563156	0.0213551	0.00155489	4.0237	C	5	01/10/2020 06:13		0	0	0	0	0	0	0	0	0	0	0	0	0	0
493	1	2	9	1d 17:40:38.29000	0d 03:40:04.49000	0.00570367	0.0216456	0.00155497	4.0337	C	5	01/10/2020 06:15		0	0	0	0	0	0	0	0	0	0	0	0	0	0
494	1	2	9	1d 17:43:22.51000	0d 03:42:48.71000	0.0057746	0.0219321	0.00155505	4.0439	C	5	01/10/2020 06:18		0	0	0	0	0	0	0	0	0	0	0	0	0	0
495	1	2	9	1d 17:46:08.98000	0d 03:45:35.18000	0.00584651	0.0222232	0.00155505	4.054	C	5	01/10/2020 06:21		0	0	0	0	0	0	0	0	0	0	0	0	0	0
496	1	2	9	1d 17:48:51.01000	0d 03:48:17.21000	0.0059165	0.0225073	0.00155497	4.0642	C	5	01/10/2020 06:24		0	0	0	0	0	0	0	0	0	0	0	0	0	0
497	1	2	9	1d 17:51:32.11000	0d 03:50:58.31000	0.00598608	0.0227905	0.00155497	4.0743	C	5	01/10/2020 06:26		0	0	0	0	0	0	0	0	0	0	0	0	0	0
498	1	2	9	1d 17:54:09.13000	0d 03:53:35.33000	0.00605391	0.0230671	0.00155512	4.0844	C	5	01/10/2020 06:29		0	0	0	0	0	0	0	0	0	0	0	0	0	0
499	1	2	9	1d 17:56:44.68000	0d 03:56:10.88000	0.0061211	0.0233419	0.00155505	4.0945	C	5	01/10/2020 06:32		0	0	0	0	0	0	0	0	0	0	0	0	0	0
500	1	2	9	1d 17:59:19.32000	0d 03:58:45.52000	0.0061879	0.0236157	0.00155497	4.1045	C	5	01/10/2020 06:34		0	0	0	0	0	0	0	0	0	0	0	0	0	0
501	1	2	9	1d 18:01:50.78000	0d 04:01:16.98000	0.00625332	0.0238846	0.00155497	4.1146	C	5	01/10/2020 06:37		0	0	0	0	0	0	0	0	0	0	0	0	0	0
502	1	2	9	1d 18:04:19.49000	0d 04:03:45.69000	0.00631755	0.0241492	0.0015552	4.1247	C	5	01/10/2020 06:39		0	0	0	0	0	0	0	0	0	0	0	0	0	0
503	1	2	9	1d 18:06:48.79000	0d 04:06:14.99000	0.00638204	0.0244155	0.00155497	4.1347	C	5	01/10/2020 06:42		0	0	0	0	0	0	0	0	0	0	0	0	0	0
504	1	2	9	1d 18:09:14.84000	0d 04:08:41.04000	0.00644513	0.0246767	0.00155512	4.1448	C	5	01/10/2020 06:44		0	0	0	0	0	0	0	0	0	0	0	0	0	0
505	1	2	9	1d 18:11:39.69000	0d 04:11:05.89000	0.0065077	0.0249363	0.00155482	4.1549	C	5	01/10/2020 06:46		0	0	0	0	0	0	0	0	0	0	0	0	0	0
506	1	2	9	1d 18:14:02.93000	0d 04:13:29.13000	0.00656957	0.0251937	0.00155482	4.1649	C	5	01/10/2020 06:49		0	0	0	0	0	0	0	0	0	0	0	0	0	0
507	1	2	9	1d 18:16:27.18000	0d 04:15:53.38000	0.00663188	0.0254535	0.00155497	4.175	C	5	01/10/2020 06:51		0	0	0	0	0	0	0	0	0	0	0	0	0	0
508	1	2	9	1d 18:18:48.47000	0d 04:18:14.67000	0.00669291	0.0257086	0.00155512	4.1852	C	5	01/10/2020 06:54		0	0	0	0	0	0	0	0	0	0	0	0	0	0
509	1	2	9	1d 18:21:09.35000	0d 04:20:35.55000	0.00675376	0.0259636	0.00155512	4.1955	C	5	01/10/2020 06:56		0	0	0	0	0	0	0	0	0	0	0	0	0	0
510	1	2	9	1d 18:22:10.86000	0d 04:21:37.06000	0.00678033	0.0260752	0.00155497	4.2	C	133	01/10/2020 06:57		0	0	0	0	0	0	0	0	0	0	0	0	0	0
511	1	2	10	1d 18:22:10.89000	0d 00:00:00.03000	0.00678034	0.0260752	0.00155314	4.1994	C	0	01/10/2020 06:57		0	0	0	0	0	0	0	0	0	0	0	0	0	0
512	1	2	10	1d 18:22:33.26000	0d 00:00:22.40000	0.0067898	0.0261149	0.00145312	4.2004	C	4	01/10/2020 06:57		0	0	0	0	0	0	0	0	0	0	0	0	0	0
513	1	2	10	1d 18:22:47.01000	0d 00:00:36.15000	0.00679516	0.0261375	0.00135302	4.2005	C	4	01/10/2020 06:58		0	0	0	0	0	0	0	0	0	0	0	0	0	0
514	1	2	10	1d 18:23:01.90000	0d 00:00:51.04000	0.00680055	0.0261601	0.00125299	4.2002	C	4	01/10/2020 06:58		0	0	0	0	0	0	0	0	0	0	0	0	0	0
515	1	2	10	1d 18:23:21.70000	0d 00:01:10.84000	0.00680715	0.0261878	0.00115297	4.2004	C	4	01/10/2020 06:58		0	0	0	0	0	0	0	0	0	0	0	0	0	0
516	1	2	10	1d 18:23:46.42000	0d 00:01:35.56000	0.00681473	0.0262196	0.00105295	4.2	C	4	01/10/2020 06:59		0	0	0	0	0	0	0	0	0	0	0	0	0	0
517	1	2	10	1d 18:24:14.59000	0d 00:02:03.73000	0.00682257	0.0262526	0.00095277	4.2002	C	4	01/10/2020 06:59		0	0	0	0	0	0	0	0	0	0	0	0	0	0
518	1	2	10	1d 18:24:45.74000	0d 00:02:34.88000	0.00683037	0.0262853	0.00085267	4.2002	C	4	01/10/2020 07:00		0	0	0	0	0	0	0	0	0	0	0	0	0	0
519	1	2	10	1d 18:25:21.92000	0d 00:03:11.06000	0.00683845	0.0263193	0.0007525	4.2002	C	4	01/10/2020 07:00		0	0	0	0	0	0	0	0	0	0	0	0	0	0
520	1	2	10	1d 18:26:05.84000	0d 00:03:54.98000	0.006847	0.0263552	0.00065248	4.2	C	4	01/10/2020 07:01		0	0	0	0	0	0	0	0	0	0	0	0	0	0
521	1	2	10	1d 18:26:55.47000	0d 00:04:44.61000	0.00685528	0.02639	0.00055245	4.2002	C	4	01/10/2020 07:02		0	0	0	0	0	0	0	0	0	0	0	0	0	0
522	1	2	10	1d 18:27:58.30000	0d 00:05:47.44000	0.00686401	0.0264266	0.00045228	4.2002	C	4	01/10/2020 07:03		0	0	0	0	0	0	0	0	0	0	0	0	0	0
523	1	2	10	1d 18:29:19.65000	0d 00:07:08.79000	0.00687304	0.0264645	0.00035218	4.2002	C	4	01/10/2020 07:04		0	0	0	0	0	0	0	0	0	0	0	0	0	0
524	1	2	10	1d 18:31:14.83000	0d 00:09:03.97000	0.00688255	0.0265045	0.00025216	4.2	C	4	01/10/2020 07:06		0	0	0	0	0	0	0	0	0	0	0	0	0	0
525	1	2	10	1d 18:34:15.29000	0d 00:12:04.43000	0.00689249	0.0265462	0.00015541	4.2002	C	132	01/10/2020 07:09		0	0	0	0	0	0	0	0	0	0	0	0	0	0
526	1	2	11	1d 18:34:15.30000	0d 00:00:00.01000	0	0	0	4.1994	R	0	01/10/2020 07:09		0	0	0	0	0	0	0	0	0	0	0	0	0	0
527	1	2	11	1d 18:34:17.30000	0d 00:00:02.01000	0	0	0	4.1988	R	1	01/10/2020 07:09		0	0	0	0	0	0	0	0	0	0	0	0	0	0
528	1	2	11	1d 18:34:19.30000	0d 00:00:04.01000	0	0	0	4.199	R	1	01/10/2020 07:09		0	0	0	0	0	0	0	0	0	0	0	0	0	0
529	1	2	11	1d 18:34:21.30000	0d 00:00:06.01000	0	0	0	4.1987	R	1	01/10/2020 07:09		0	0	0	0	0	0	0	0	0	0	0	0	0	0
530	1	2	11	1d 18:34:23.30000	0d 00:00:08.01000	0	0	0	4.1987	R	1	01/10/2020 07:09		0	0	0	0	0	0	0	0	0	0	0	0	0	0
531	1	2	11	1d 18:34:25.29000	0d 00:00:10.00000	0	0	0	4.1985	R	129	01/10/2020 07:09		0	0	0	0	0	0	0	0	0	0	0	0	0	0
532	1	2	12	1d 18:34:25.32000	0d 00:00:00.03000	0.00000001	0.00000005	0.00155337	4.1894	D	0	01/10/2020 07:09		0	0	0	0	0	0	0	0	0	0	0	0	0	0
533	1	2	12	1d 18:34:55.63000	0d 00:00:30.34000	0.00001311	0.00005482	0.00155512	4.1791	D	5	01/10/2020 07:10		0	0	0	0	0	0	0	0	0	0	0	0	0	0
534	1	2	12	1d 18:36:18.44000	0d 00:01:53.15000	0.00004888	0.00020411	0.00155482	4.1691	D	5	01/10/2020 07:11		0	0	0	0	0	0	0	0	0	0	0	0	0	0
535	1	2	12	1d 18:38:17.69000	0d 00:03:52.40000	0.00010039	0.00041861	0.00155497	4.159	D	5	01/10/2020 07:13		0	0	0	0	0	0	0	0	0	0	0	0	0	0
536	1	2	12	1d 18:40:26.54000	0d 00:06:01.25000	0.00015604	0.00064981	0.00155512	4.1489	D	5	01/10/2020 07:15		0	0	0	0	0	0	0	0	0	0	0	0	0	0
537	1	2	12	1d 18:42:36.63000	0d 00:08:11.34000	0.00021223	0.00088266	0.00155497	4.1387	D	5	01/10/2020 07:17		0	0	0	0	0	0	0	0	0	0	0	0	0	0
538	1	2	12	1d 18:44:52.31000	0d 00:10:27.02000	0.00027084	0.00112494	0.00155497	4.1286	D	5	01/10/2020 07:20		0	0	0	0	0	0	0	0	0	0	0	0	0	0
539	1	2	12	1d 18:47:07.81000	0d 00:12:42.52000	0.00032937	0.00136629	0.00155512	4.1186	D	5	01/10/2020 07:22		0	0	0	0	0	0	0	0	0	0	0	0	0	0
540	1	2	12	1d 18:49:23.42000	0d 00:14:58.13000	0.00038795	0.00160726	0.00155512	4.1085	D	5	01/10/2020 07:24		0	0	0	0	0	0	0	0	0	0	0	0	0	0
541	1	2	12	1d 18:51:42.95000	0d 00:17:17.66000	0.00044822	0.00185459	0.00155505	4.0984	D	5	01/10/2020 07:27		0	0	0	0	0	0	0	0	0	0	0	0	0	0
542	1	2	12	1d 18:54:05.31000	0d 00:19:40.02000	0.00050971	0.00210631	0.00155512	4.0883	D	5	01/10/2020 07:29		0	0	0	0	0	0	0	0	0	0	0	0	0	0
543	1	2	12	1d 18:56:29.66000	0d 00:22:04.37000	0.00057206	0.00236092	0.00155505	4.0781	D	5	01/10/2020 07:31		0	0	0	0	0	0	0	0	0	0	0	0	0	0
544	1	2	12	1d 18:58:57.98000	0d 00:24:32.69000	0.00063613	0.00262188	0.00155528	4.0681	D	5	01/10/2020 07:34		0	0	0	0	0	0	0	0	0	0	0	0	0	0
545	1	2	12	1d 19:01:25.76000	0d 00:27:00.47000	0.00069996	0.00288124	0.00155489	4.058	D	5	01/10/2020 07:36		0	0	0	0	0	0	0	0	0	0	0	0	0	0
546	1	2	12	1d 19:03:55.34000	0d 00:29:30.05000	0.00076457	0.00314312	0.00155505	4.0479	D	5	01/10/2020 07:39		0	0	0	0	0	0	0	0	0	0	0	0	0	0
547	1	2	12	1d 19:06:29.39000	0d 00:32:04.10000	0.00083111	0.00341215	0.00155497	4.0378	D	5	01/10/2020 07:41		0	0	0	0	0	0	0	0	0	0	0	0	0	0
548	1	2	12	1d 19:09:02.58000	0d 00:34:37.29000	0.00089728	0.00367901	0.00155505	4.0278	D	5	01/10/2020 07:44		0	0	0	0	0	0	0	0	0	0	0	0	0	0
549	1	2	12	1d 19:11:40.82000	0d 00:37:15.53000	0.00096564	0.00395398	0.00155497	4.0177	D	5	01/10/2020 07:46		0	0	0	0	0	0	0	0	0	0	0	0	0	0
550	1	2	12	1d 19:14:17.95000	0d 00:39:52.66000	0.00103351	0.00422633	0.00155505	4.0076	D	5	01/10/2020 07:49		0	0	0	0	0	0	0	0	0	0	0	0	0	0
551	1	2	12	1d 19:16:58.08000	0d 00:42:32.79000	0.00110268	0.0045032	0.00155497	3.9976	D	5	01/10/2020 07:52		0	0	0	0	0	0	0	0	0	0	0	0	0	0
552	1	2	12	1d 19:19:41.24000	0d 00:45:15.95000	0.00117315	0.00478459	0.00155505	3.9875	D	5	01/10/2020 07:55		0	0	0	0	0	0	0	0	0	0	0	0	0	0
553	1	2	12	1d 19:22:28.53000	0d 00:48:03.24000	0.00124541	0.00507238	0.0015552	3.9774	D	5	01/10/2020 07:57		0	0	0	0	0	0	0	0	0	0	0	0	0	0
554	1	2	12	1d 19:25:12.00000	0d 00:50:46.71000	0.00131602	0.00535288	0.00155512	3.9673	D	5	01/10/2020 08:00		0	0	0	0	0	0	0	0	0	0	0	0	0	0
555	1	2	12	1d 19:28:00.24000	0d 00:53:34.95000	0.00138869	0.00564084	0.00155497	3.9573	D	5	01/10/2020 08:03		0	0	0	0	0	0	0	0	0	0	0	0	0	0
556	1	2	12	1d 19:30:47.40000	0d 00:56:22.11000	0.0014609	0.00592622	0.00155505	3.9471	D	5	01/10/2020 08:06		0	0	0	0	0	0	0	0	0	0	0	0	0	0
557	1	2	12	1d 19:33:39.62000	0d 00:59:14.33000	0.00153529	0.00621948	0.00155497	3.937	D	5	01/10/2020 08:08		0	0	0	0	0	0	0	0	0	0	0	0	0	0
558	1	2	12	1d 19:36:33.55000	0d 01:02:08.26000	0.00161042	0.00651489	0.00155482	3.9269	D	5	01/10/2020 08:11		0	0	0	0	0	0	0	0	0	0	0	0	0	0
559	1	2	12	1d 19:39:25.86000	0d 01:05:00.57000	0.00168485	0.0068068	0.00155512	3.9168	D	5	01/10/2020 08:14		0	0	0	0	0	0	0	0	0	0	0	0	0	0
560	1	2	12	1d 19:42:20.82000	0d 01:07:55.53000	0.00176042	0.00710243	0.00155497	3.9068	D	5	01/10/2020 08:17		0	0	0	0	0	0	0	0	0	0	0	0	0	0
561	1	2	12	1d 19:45:16.56000	0d 01:10:51.27000	0.00183633	0.00739863	0.00155497	3.8967	D	5	01/10/2020 08:20		0	0	0	0	0	0	0	0	0	0	0	0	0	0
562	1	2	12	1d 19:48:17.59000	0d 01:13:52.30000	0.00191453	0.00770295	0.00155505	3.8865	D	5	01/10/2020 08:23		0	0	0	0	0	0	0	0	0	0	0	0	0	0
563	1	2	12	1d 19:51:23.17000	0d 01:16:57.88000	0.00199469	0.00801411	0.00155512	3.8762	D	5	01/10/2020 08:26		0	0	0	0	0	0	0	0	0	0	0	0	0	0
564	1	2	12	1d 19:54:35.66000	0d 01:20:10.37000	0.00207783	0.008336	0.00155505	3.8662	D	5	01/10/2020 08:29		0	0	0	0	0	0	0	0	0	0	0	0	0	0
565	1	2	12	1d 19:57:47.74000	0d 01:23:22.45000	0.0021608	0.00865637	0.00155505	3.8561	D	5	01/10/2020 08:33		0	0	0	0	0	0	0	0	0	0	0	0	0	0
566	1	2	12	1d 20:01:06.79000	0d 01:26:41.50000	0.00224678	0.00898749	0.00155489	3.846	D	5	01/10/2020 08:36		0	0	0	0	0	0	0	0	0	0	0	0	0	0
567	1	2	12	1d 20:04:35.14000	0d 01:30:09.85000	0.00233678	0.00933319	0.0015552	3.836	D	5	01/10/2020 08:39		0	0	0	0	0	0	0	0	0	0	0	0	0	0
568	1	2	12	1d 20:08:13.56000	0d 01:33:48.27000	0.00243113	0.00969464	0.0015552	3.8257	D	5	01/10/2020 08:43		0	0	0	0	0	0	0	0	0	0	0	0	0	0
569	1	2	12	1d 20:12:10.57000	0d 01:37:45.28000	0.0025335	0.0100858	0.00155512	3.8157	D	5	01/10/2020 08:47		0	0	0	0	0	0	0	0	0	0	0	0	0	0
570	1	2	12	1d 20:16:16.87000	0d 01:41:51.58000	0.00263989	0.0104912	0.00155505	3.8056	D	5	01/10/2020 08:51		0	0	0	0	0	0	0	0	0	0	0	0	0	0
571	1	2	12	1d 20:20:39.24000	0d 01:46:13.95000	0.00275322	0.010922	0.00155512	3.7955	D	5	01/10/2020 08:55		0	0	0	0	0	0	0	0	0	0	0	0	0	0
572	1	2	12	1d 20:25:29.05000	0d 01:51:03.76000	0.00287841	0.0113965	0.00155512	3.7855	D	5	01/10/2020 09:00		0	0	0	0	0	0	0	0	0	0	0	0	0	0
573	1	2	12	1d 20:30:29.05000	0d 01:56:03.76000	0.00300799	0.0118864	0.00155489	3.7758	D	1	01/10/2020 09:05		0	0	0	0	0	0	0	0	0	0	0	0	0	0
574	1	2	12	1d 20:35:29.05000	0d 02:01:03.76000	0.00313757	0.0123752	0.00155505	3.7671	D	1	01/10/2020 09:10		0	0	0	0	0	0	0	0	0	0	0	0	0	0
575	1	2	12	1d 20:40:29.05000	0d 02:06:03.76000	0.00326716	0.0128629	0.00155497	3.7597	D	1	01/10/2020 09:15		0	0	0	0	0	0	0	0	0	0	0	0	0	0
576	1	2	12	1d 20:45:29.05000	0d 02:11:03.76000	0.00339674	0.0133495	0.00155505	3.752	D	1	01/10/2020 09:20		0	0	0	0	0	0	0	0	0	0	0	0	0	0
577	1	2	12	1d 20:50:29.05000	0d 02:16:03.76000	0.00352633	0.0138353	0.00155528	3.7452	D	1	01/10/2020 09:25		0	0	0	0	0	0	0	0	0	0	0	0	0	0
578	1	2	12	1d 20:55:29.05000	0d 02:21:03.76000	0.00365591	0.0143202	0.00155489	3.7386	D	1	01/10/2020 09:30		0	0	0	0	0	0	0	0	0	0	0	0	0	0
579	1	2	12	1d 21:00:29.05000	0d 02:26:03.76000	0.0037855	0.0148043	0.00155489	3.7324	D	1	01/10/2020 09:35		0	0	0	0	0	0	0	0	0	0	0	0	0	0
580	1	2	12	1d 21:05:29.05000	0d 02:31:03.76000	0.00391508	0.0152875	0.0015552	3.7264	D	1	01/10/2020 09:40		0	0	0	0	0	0	0	0	0	0	0	0	0	0
581	1	2	12	1d 21:10:29.05000	0d 02:36:03.76000	0.00404467	0.01577	0.00155497	3.7205	D	1	01/10/2020 09:45		0	0	0	0	0	0	0	0	0	0	0	0	0	0
582	1	2	12	1d 21:15:29.05000	0d 02:41:03.76000	0.00417425	0.0162517	0.00155482	3.7144	D	1	01/10/2020 09:50		0	0	0	0	0	0	0	0	0	0	0	0	0	0
583	1	2	12	1d 21:20:29.05000	0d 02:46:03.76000	0.00430384	0.0167326	0.00155528	3.7084	D	1	01/10/2020 09:55		0	0	0	0	0	0	0	0	0	0	0	0	0	0
584	1	2	12	1d 21:25:29.05000	0d 02:51:03.76000	0.00443342	0.0172128	0.00155489	3.7021	D	1	01/10/2020 10:00		0	0	0	0	0	0	0	0	0	0	0	0	0	0
585	1	2	12	1d 21:30:29.05000	0d 02:56:03.76000	0.00456301	0.0176922	0.00155497	3.696	D	1	01/10/2020 10:05		0	0	0	0	0	0	0	0	0	0	0	0	0	0
586	1	2	12	1d 21:35:29.05000	0d 03:01:03.76000	0.00469259	0.0181707	0.00155505	3.6895	D	1	01/10/2020 10:10		0	0	0	0	0	0	0	0	0	0	0	0	0	0
587	1	2	12	1d 21:40:29.05000	0d 03:06:03.76000	0.00482218	0.0186484	0.00155497	3.6828	D	1	01/10/2020 10:15		0	0	0	0	0	0	0	0	0	0	0	0	0	0
588	1	2	12	1d 21:45:29.05000	0d 03:11:03.76000	0.00495176	0.0191251	0.00155512	3.6756	D	1	01/10/2020 10:20		0	0	0	0	0	0	0	0	0	0	0	0	0	0
589	1	2	12	1d 21:50:29.05000	0d 03:16:03.76000	0.00508135	0.019601	0.00155528	3.6683	D	1	01/10/2020 10:25		0	0	0	0	0	0	0	0	0	0	0	0	0	0
590	1	2	12	1d 21:55:29.05000	0d 03:21:03.76000	0.00521093	0.0200758	0.00155489	3.6605	D	1	01/10/2020 10:30		0	0	0	0	0	0	0	0	0	0	0	0	0	0
591	1	2	12	1d 22:00:29.05000	0d 03:26:03.76000	0.00534052	0.0205497	0.00155505	3.6522	D	1	01/10/2020 10:35		0	0	0	0	0	0	0	0	0	0	0	0	0	0
592	1	2	12	1d 22:05:29.05000	0d 03:31:03.76000	0.0054701	0.0210224	0.00155535	3.6431	D	1	01/10/2020 10:40		0	0	0	0	0	0	0	0	0	0	0	0	0	0
593	1	2	12	1d 22:10:29.05000	0d 03:36:03.76000	0.00559968	0.0214939	0.00155482	3.6336	D	1	01/10/2020 10:45		0	0	0	0	0	0	0	0	0	0	0	0	0	0
594	1	2	12	1d 22:15:11.80000	0d 03:40:46.51000	0.00572182	0.021937	0.00155512	3.6236	D	5	01/10/2020 10:50		0	0	0	0	0	0	0	0	0	0	0	0	0	0
595	1	2	12	1d 22:19:25.11000	0d 03:44:59.82000	0.00583124	0.022333	0.00155505	3.6135	D	5	01/10/2020 10:54		0	0	0	0	0	0	0	0	0	0	0	0	0	0
596	1	2	12	1d 22:23:09.92000	0d 03:48:44.63000	0.00592834	0.0226834	0.00155489	3.6034	D	5	01/10/2020 10:58		0	0	0	0	0	0	0	0	0	0	0	0	0	0
597	1	2	12	1d 22:26:23.46000	0d 03:51:58.17000	0.00601194	0.0229843	0.00155497	3.5933	D	5	01/10/2020 11:01		0	0	0	0	0	0	0	0	0	0	0	0	0	0
598	1	2	12	1d 22:29:11.30000	0d 03:54:46.01000	0.00608444	0.0232444	0.00155489	3.5831	D	5	01/10/2020 11:04		0	0	0	0	0	0	0	0	0	0	0	0	0	0
599	1	2	12	1d 22:31:33.39000	0d 03:57:08.10000	0.00614581	0.0234641	0.00155497	3.5731	D	5	01/10/2020 11:06		0	0	0	0	0	0	0	0	0	0	0	0	0	0
600	1	2	12	1d 22:33:28.19000	0d 03:59:02.90000	0.0061954	0.023641	0.00155482	3.563	D	5	01/10/2020 11:08		0	0	0	0	0	0	0	0	0	0	0	0	0	0
601	1	2	12	1d 22:35:05.20000	0d 04:00:39.91000	0.00623731	0.0237901	0.00155505	3.5529	D	5	01/10/2020 11:10		0	0	0	0	0	0	0	0	0	0	0	0	0	0
602	1	2	12	1d 22:36:25.94000	0d 04:02:00.65000	0.00627218	0.0239139	0.00155497	3.5428	D	5	01/10/2020 11:11		0	0	0	0	0	0	0	0	0	0	0	0	0	0
603	1	2	12	1d 22:37:31.34000	0d 04:03:06.05000	0.00630043	0.0240138	0.00155505	3.5328	D	5	01/10/2020 11:12		0	0	0	0	0	0	0	0	0	0	0	0	0	0
604	1	2	12	1d 22:38:27.37000	0d 04:04:02.08000	0.00632463	0.0240992	0.00155482	3.5227	D	5	01/10/2020 11:13		0	0	0	0	0	0	0	0	0	0	0	0	0	0
605	1	2	12	1d 22:39:15.35000	0d 04:04:50.06000	0.00634536	0.0241721	0.0015552	3.5126	D	5	01/10/2020 11:14		0	0	0	0	0	0	0	0	0	0	0	0	0	0
606	1	2	12	1d 22:39:56.05000	0d 04:05:30.76000	0.00636294	0.0242338	0.00155497	3.5026	D	5	01/10/2020 11:15		0	0	0	0	0	0	0	0	0	0	0	0	0	0
607	1	2	12	1d 22:40:29.18000	0d 04:06:03.89000	0.00637725	0.0242838	0.00155505	3.4925	D	5	01/10/2020 11:15		0	0	0	0	0	0	0	0	0	0	0	0	0	0
608	1	2	12	1d 22:40:58.02000	0d 04:06:32.73000	0.00638971	0.0243273	0.00155497	3.4824	D	5	01/10/2020 11:16		0	0	0	0	0	0	0	0	0	0	0	0	0	0
609	1	2	12	1d 22:41:24.38000	0d 04:06:59.09000	0.00640109	0.0243669	0.00155505	3.472	D	5	01/10/2020 11:16		0	0	0	0	0	0	0	0	0	0	0	0	0	0
610	1	2	12	1d 22:41:47.56000	0d 04:07:22.27000	0.0064111	0.0244016	0.00155505	3.462	D	5	01/10/2020 11:17		0	0	0	0	0	0	0	0	0	0	0	0	0	0
611	1	2	12	1d 22:42:07.11000	0d 04:07:41.82000	0.00641955	0.0244308	0.00155497	3.4517	D	5	01/10/2020 11:17		0	0	0	0	0	0	0	0	0	0	0	0	0	0
612	1	2	12	1d 22:42:25.09000	0d 04:07:59.80000	0.00642732	0.0244575	0.00155512	3.4415	D	5	01/10/2020 11:17		0	0	0	0	0	0	0	0	0	0	0	0	0	0
613	1	2	12	1d 22:42:41.27000	0d 04:08:15.98000	0.00643431	0.0244816	0.00155505	3.4313	D	5	01/10/2020 11:18		0	0	0	0	0	0	0	0	0	0	0	0	0	0
614	1	2	12	1d 22:42:56.15000	0d 04:08:30.86000	0.00644073	0.0245036	0.00155489	3.4211	D	5	01/10/2020 11:18		0	0	0	0	0	0	0	0	0	0	0	0	0	0
615	1	2	12	1d 22:43:09.82000	0d 04:08:44.53000	0.00644664	0.0245238	0.0015552	3.411	D	5	01/10/2020 11:18		0	0	0	0	0	0	0	0	0	0	0	0	0	0
616	1	2	12	1d 22:43:22.42000	0d 04:08:57.13000	0.00645208	0.0245423	0.00155512	3.4009	D	5	01/10/2020 11:18		0	0	0	0	0	0	0	0	0	0	0	0	0	0
617	1	2	12	1d 22:43:34.04000	0d 04:09:08.75000	0.0064571	0.0245593	0.00155512	3.3909	D	5	01/10/2020 11:18		0	0	0	0	0	0	0	0	0	0	0	0	0	0
618	1	2	12	1d 22:43:44.89000	0d 04:09:19.60000	0.00646179	0.0245752	0.00155489	3.3808	D	5	01/10/2020 11:19		0	0	0	0	0	0	0	0	0	0	0	0	0	0
619	1	2	12	1d 22:43:55.03000	0d 04:09:29.74000	0.00646617	0.02459	0.00155467	3.3707	D	5	01/10/2020 11:19		0	0	0	0	0	0	0	0	0	0	0	0	0	0
620	1	2	12	1d 22:44:04.76000	0d 04:09:39.47000	0.00647037	0.0246041	0.00155497	3.3605	D	5	01/10/2020 11:19		0	0	0	0	0	0	0	0	0	0	0	0	0	0
621	1	2	12	1d 22:44:14.12000	0d 04:09:48.83000	0.00647441	0.0246177	0.00155505	3.3503	D	5	01/10/2020 11:19		0	0	0	0	0	0	0	0	0	0	0	0	0	0
622	1	2	12	1d 22:44:22.76000	0d 04:09:57.47000	0.00647814	0.0246302	0.00155489	3.3402	D	5	01/10/2020 11:19		0	0	0	0	0	0	0	0	0	0	0	0	0	0
623	1	2	12	1d 22:44:30.90000	0d 04:10:05.61000	0.00648166	0.0246419	0.00155497	3.3301	D	5	01/10/2020 11:19		0	0	0	0	0	0	0	0	0	0	0	0	0	0
624	1	2	12	1d 22:44:38.77000	0d 04:10:13.48000	0.00648506	0.0246532	0.00155497	3.3199	D	5	01/10/2020 11:19		0	0	0	0	0	0	0	0	0	0	0	0	0	0
625	1	2	12	1d 22:44:46.17000	0d 04:10:20.88000	0.00648826	0.0246638	0.00155512	3.3098	D	5	01/10/2020 11:20		0	0	0	0	0	0	0	0	0	0	0	0	0	0
626	1	2	12	1d 22:44:53.26000	0d 04:10:27.97000	0.00649132	0.0246739	0.00155482	3.2996	D	5	01/10/2020 11:20		0	0	0	0	0	0	0	0	0	0	0	0	0	0
627	1	2	12	1d 22:45:00.09000	0d 04:10:34.80000	0.00649427	0.0246837	0.00155512	3.2894	D	5	01/10/2020 11:20		0	0	0	0	0	0	0	0	0	0	0	0	0	0
628	1	2	12	1d 22:45:06.63000	0d 04:10:41.34000	0.00649709	0.0246929	0.00155512	3.2793	D	5	01/10/2020 11:20		0	0	0	0	0	0	0	0	0	0	0	0	0	0
629	1	2	12	1d 22:45:12.90000	0d 04:10:47.61000	0.0064998	0.0247018	0.00155505	3.2691	D	5	01/10/2020 11:20		0	0	0	0	0	0	0	0	0	0	0	0	0	0
630	1	2	12	1d 22:45:18.84000	0d 04:10:53.55000	0.00650237	0.0247102	0.00155497	3.2589	D	5	01/10/2020 11:20		0	0	0	0	0	0	0	0	0	0	0	0	0	0
631	1	2	12	1d 22:45:24.49000	0d 04:10:59.20000	0.00650481	0.0247181	0.00155505	3.2486	D	5	01/10/2020 11:20		0	0	0	0	0	0	0	0	0	0	0	0	0	0
632	1	2	12	1d 22:45:30.09000	0d 04:11:04.80000	0.00650723	0.024726	0.00155505	3.2384	D	5	01/10/2020 11:20		0	0	0	0	0	0	0	0	0	0	0	0	0	0
633	1	2	12	1d 22:45:35.41000	0d 04:11:10.12000	0.00650952	0.0247334	0.00155489	3.2282	D	5	01/10/2020 11:20		0	0	0	0	0	0	0	0	0	0	0	0	0	0
634	1	2	12	1d 22:45:40.58000	0d 04:11:15.29000	0.00651176	0.0247406	0.00155512	3.2178	D	5	01/10/2020 11:20		0	0	0	0	0	0	0	0	0	0	0	0	0	0
635	1	2	12	1d 22:45:45.56000	0d 04:11:20.27000	0.00651391	0.0247475	0.00155482	3.2076	D	5	01/10/2020 11:21		0	0	0	0	0	0	0	0	0	0	0	0	0	0
636	1	2	12	1d 22:45:50.25000	0d 04:11:24.96000	0.00651594	0.024754	0.00155505	3.1972	D	5	01/10/2020 11:21		0	0	0	0	0	0	0	0	0	0	0	0	0	0
637	1	2	12	1d 22:45:54.91000	0d 04:11:29.62000	0.00651795	0.0247604	0.00155505	3.1872	D	5	01/10/2020 11:21		0	0	0	0	0	0	0	0	0	0	0	0	0	0
638	1	2	12	1d 22:45:59.34000	0d 04:11:34.05000	0.00651986	0.0247665	0.0015552	3.1768	D	5	01/10/2020 11:21		0	0	0	0	0	0	0	0	0	0	0	0	0	0
639	1	2	12	1d 22:46:03.68000	0d 04:11:38.39000	0.00652174	0.0247724	0.00155489	3.1667	D	5	01/10/2020 11:21		0	0	0	0	0	0	0	0	0	0	0	0	0	0
640	1	2	12	1d 22:46:07.79000	0d 04:11:42.50000	0.00652351	0.0247781	0.00155505	3.1562	D	5	01/10/2020 11:21		0	0	0	0	0	0	0	0	0	0	0	0	0	0
641	1	2	12	1d 22:46:11.86000	0d 04:11:46.57000	0.00652527	0.0247836	0.00155512	3.146	D	5	01/10/2020 11:21		0	0	0	0	0	0	0	0	0	0	0	0	0	0
642	1	2	12	1d 22:46:15.77000	0d 04:11:50.48000	0.00652696	0.0247889	0.00155497	3.1356	D	5	01/10/2020 11:21		0	0	0	0	0	0	0	0	0	0	0	0	0	0
643	1	2	12	1d 22:46:19.68000	0d 04:11:54.39000	0.00652865	0.0247942	0.00155505	3.125	D	5	01/10/2020 11:21		0	0	0	0	0	0	0	0	0	0	0	0	0	0
644	1	2	12	1d 22:46:23.43000	0d 04:11:58.14000	0.00653027	0.0247992	0.00155505	3.1148	D	5	01/10/2020 11:21		0	0	0	0	0	0	0	0	0	0	0	0	0	0
645	1	2	12	1d 22:46:26.96000	0d 04:12:01.67000	0.00653179	0.024804	0.00155505	3.1046	D	5	01/10/2020 11:21		0	0	0	0	0	0	0	0	0	0	0	0	0	0
646	1	2	12	1d 22:46:30.43000	0d 04:12:05.14000	0.00653329	0.0248086	0.00155512	3.0944	D	5	01/10/2020 11:21		0	0	0	0	0	0	0	0	0	0	0	0	0	0
647	1	2	12	1d 22:46:33.74000	0d 04:12:08.45000	0.00653472	0.0248131	0.00155497	3.0842	D	5	01/10/2020 11:21		0	0	0	0	0	0	0	0	0	0	0	0	0	0
648	1	2	12	1d 22:46:36.99000	0d 04:12:11.70000	0.00653612	0.0248174	0.00155512	3.0741	D	5	01/10/2020 11:21		0	0	0	0	0	0	0	0	0	0	0	0	0	0
649	1	2	12	1d 22:46:40.17000	0d 04:12:14.88000	0.0065375	0.0248216	0.00155482	3.0636	D	5	01/10/2020 11:21		0	0	0	0	0	0	0	0	0	0	0	0	0	0
650	1	2	12	1d 22:46:43.37000	0d 04:12:18.08000	0.00653888	0.0248258	0.00155482	3.053	D	5	01/10/2020 11:22		0	0	0	0	0	0	0	0	0	0	0	0	0	0
651	1	2	12	1d 22:46:46.41000	0d 04:12:21.12000	0.00654019	0.0248298	0.00155497	3.0428	D	5	01/10/2020 11:22		0	0	0	0	0	0	0	0	0	0	0	0	0	0
652	1	2	12	1d 22:46:49.34000	0d 04:12:24.05000	0.00654146	0.0248337	0.00155497	3.0324	D	5	01/10/2020 11:22		0	0	0	0	0	0	0	0	0	0	0	0	0	0
653	1	2	12	1d 22:46:52.19000	0d 04:12:26.90000	0.00654269	0.0248374	0.0015552	3.0222	D	5	01/10/2020 11:22		0	0	0	0	0	0	0	0	0	0	0	0	0	0
654	1	2	12	1d 22:46:54.97000	0d 04:12:29.68000	0.00654389	0.024841	0.00155489	3.0118	D	5	01/10/2020 11:22		0	0	0	0	0	0	0	0	0	0	0	0	0	0
655	1	2	12	1d 22:46:57.68000	0d 04:12:32.39000	0.00654506	0.0248445	0.00155528	3.0018	D	5	01/10/2020 11:22		0	0	0	0	0	0	0	0	0	0	0	0	0	0
656	1	2	12	1d 22:47:00.29000	0d 04:12:35.00000	0.00654619	0.0248479	0.0015552	2.9914	D	5	01/10/2020 11:22		0	0	0	0	0	0	0	0	0	0	0	0	0	0
657	1	2	12	1d 22:47:02.92000	0d 04:12:37.63000	0.00654732	0.0248513	0.00155528	2.981	D	5	01/10/2020 11:22		0	0	0	0	0	0	0	0	0	0	0	0	0	0
658	1	2	12	1d 22:47:05.48000	0d 04:12:40.19000	0.00654843	0.0248546	0.00155489	2.9706	D	5	01/10/2020 11:22		0	0	0	0	0	0	0	0	0	0	0	0	0	0
659	1	2	12	1d 22:47:07.96000	0d 04:12:42.67000	0.0065495	0.0248578	0.00155474	2.9604	D	5	01/10/2020 11:22		0	0	0	0	0	0	0	0	0	0	0	0	0	0
660	1	2	12	1d 22:47:10.35000	0d 04:12:45.06000	0.00655053	0.0248608	0.00155497	2.9502	D	5	01/10/2020 11:22		0	0	0	0	0	0	0	0	0	0	0	0	0	0
661	1	2	12	1d 22:47:12.74000	0d 04:12:47.45000	0.00655157	0.0248639	0.00155512	2.9398	D	5	01/10/2020 11:22		0	0	0	0	0	0	0	0	0	0	0	0	0	0
662	1	2	12	1d 22:47:15.08000	0d 04:12:49.79000	0.00655258	0.0248668	0.00155497	2.9296	D	5	01/10/2020 11:22		0	0	0	0	0	0	0	0	0	0	0	0	0	0
663	1	2	12	1d 22:47:17.34000	0d 04:12:52.05000	0.00655355	0.0248697	0.00155497	2.9194	D	5	01/10/2020 11:22		0	0	0	0	0	0	0	0	0	0	0	0	0	0
664	1	2	12	1d 22:47:19.60000	0d 04:12:54.31000	0.00655453	0.0248725	0.0015552	2.9088	D	5	01/10/2020 11:22		0	0	0	0	0	0	0	0	0	0	0	0	0	0
665	1	2	12	1d 22:47:21.83000	0d 04:12:56.54000	0.00655549	0.0248753	0.00155505	2.8983	D	5	01/10/2020 11:22		0	0	0	0	0	0	0	0	0	0	0	0	0	0
666	1	2	12	1d 22:47:24.02000	0d 04:12:58.73000	0.00655644	0.0248781	0.00155505	2.8878	D	5	01/10/2020 11:22		0	0	0	0	0	0	0	0	0	0	0	0	0	0
667	1	2	12	1d 22:47:26.15000	0d 04:13:00.86000	0.00655736	0.0248807	0.00155497	2.8774	D	5	01/10/2020 11:22		0	0	0	0	0	0	0	0	0	0	0	0	0	0
668	1	2	12	1d 22:47:28.30000	0d 04:13:03.01000	0.00655829	0.0248834	0.00155497	2.8667	D	5	01/10/2020 11:22		0	0	0	0	0	0	0	0	0	0	0	0	0	0
669	1	2	12	1d 22:47:30.42000	0d 04:13:05.13000	0.0065592	0.024886	0.00155482	2.8563	D	5	01/10/2020 11:22		0	0	0	0	0	0	0	0	0	0	0	0	0	0
670	1	2	12	1d 22:47:32.45000	0d 04:13:07.16000	0.00656008	0.0248885	0.00155505	2.8461	D	5	01/10/2020 11:22		0	0	0	0	0	0	0	0	0	0	0	0	0	0
671	1	2	12	1d 22:47:34.40000	0d 04:13:09.11000	0.00656092	0.0248909	0.0015552	2.8357	D	5	01/10/2020 11:22		0	0	0	0	0	0	0	0	0	0	0	0	0	0
672	1	2	12	1d 22:47:36.40000	0d 04:13:11.11000	0.00656179	0.0248933	0.00155482	2.8252	D	5	01/10/2020 11:22		0	0	0	0	0	0	0	0	0	0	0	0	0	0
673	1	2	12	1d 22:47:38.37000	0d 04:13:13.08000	0.00656264	0.0248957	0.0015552	2.8147	D	5	01/10/2020 11:22		0	0	0	0	0	0	0	0	0	0	0	0	0	0
674	1	2	12	1d 22:47:40.29000	0d 04:13:15.00000	0.00656347	0.0248981	0.00155512	2.8043	D	5	01/10/2020 11:22		0	0	0	0	0	0	0	0	0	0	0	0	0	0
675	1	2	12	1d 22:47:42.14000	0d 04:13:16.85000	0.00656427	0.0249003	0.00155489	2.7941	D	5	01/10/2020 11:23		0	0	0	0	0	0	0	0	0	0	0	0	0	0
676	1	2	12	1d 22:47:44.01000	0d 04:13:18.72000	0.00656507	0.0249026	0.00155528	2.7836	D	5	01/10/2020 11:23		0	0	0	0	0	0	0	0	0	0	0	0	0	0
677	1	2	12	1d 22:47:45.88000	0d 04:13:20.59000	0.00656588	0.0249048	0.00155489	2.773	D	5	01/10/2020 11:23		0	0	0	0	0	0	0	0	0	0	0	0	0	0
678	1	2	12	1d 22:47:47.71000	0d 04:13:22.42000	0.00656667	0.024907	0.00155497	2.7628	D	5	01/10/2020 11:23		0	0	0	0	0	0	0	0	0	0	0	0	0	0
679	1	2	12	1d 22:47:49.47000	0d 04:13:24.18000	0.00656743	0.0249091	0.0015552	2.7523	D	5	01/10/2020 11:23		0	0	0	0	0	0	0	0	0	0	0	0	0	0
680	1	2	12	1d 22:47:51.25000	0d 04:13:25.96000	0.0065682	0.0249112	0.00155489	2.7419	D	5	01/10/2020 11:23		0	0	0	0	0	0	0	0	0	0	0	0	0	0
681	1	2	12	1d 22:47:53.02000	0d 04:13:27.73000	0.00656897	0.0249133	0.00155505	2.7314	D	5	01/10/2020 11:23		0	0	0	0	0	0	0	0	0	0	0	0	0	0
682	1	2	12	1d 22:47:54.76000	0d 04:13:29.47000	0.00656972	0.0249153	0.00155512	2.721	D	5	01/10/2020 11:23		0	0	0	0	0	0	0	0	0	0	0	0	0	0
683	1	2	12	1d 22:47:56.49000	0d 04:13:31.20000	0.00657046	0.0249174	0.00155505	2.7103	D	5	01/10/2020 11:23		0	0	0	0	0	0	0	0	0	0	0	0	0	0
684	1	2	12	1d 22:47:58.22000	0d 04:13:32.93000	0.00657121	0.0249194	0.00155497	2.6999	D	5	01/10/2020 11:23		0	0	0	0	0	0	0	0	0	0	0	0	0	0
685	1	2	12	1d 22:47:59.90000	0d 04:13:34.61000	0.00657194	0.0249213	0.00155505	2.6896	D	5	01/10/2020 11:23		0	0	0	0	0	0	0	0	0	0	0	0	0	0
686	1	2	12	1d 22:48:01.56000	0d 04:13:36.27000	0.00657265	0.0249233	0.00155497	2.679	D	5	01/10/2020 11:23		0	0	0	0	0	0	0	0	0	0	0	0	0	0
687	1	2	12	1d 22:48:03.22000	0d 04:13:37.93000	0.00657337	0.0249252	0.00155497	2.6685	D	5	01/10/2020 11:23		0	0	0	0	0	0	0	0	0	0	0	0	0	0
688	1	2	12	1d 22:48:04.87000	0d 04:13:39.58000	0.00657408	0.0249271	0.00155505	2.658	D	5	01/10/2020 11:23		0	0	0	0	0	0	0	0	0	0	0	0	0	0
689	1	2	12	1d 22:48:06.53000	0d 04:13:41.24000	0.0065748	0.024929	0.00155489	2.6474	D	5	01/10/2020 11:23		0	0	0	0	0	0	0	0	0	0	0	0	0	0
690	1	2	12	1d 22:48:08.15000	0d 04:13:42.86000	0.0065755	0.0249308	0.00155489	2.6368	D	5	01/10/2020 11:23		0	0	0	0	0	0	0	0	0	0	0	0	0	0
691	1	2	12	1d 22:48:09.77000	0d 04:13:44.48000	0.0065762	0.0249327	0.0015552	2.6264	D	5	01/10/2020 11:23		0	0	0	0	0	0	0	0	0	0	0	0	0	0
692	1	2	12	1d 22:48:11.38000	0d 04:13:46.09000	0.0065769	0.0249345	0.00155482	2.6157	D	5	01/10/2020 11:23		0	0	0	0	0	0	0	0	0	0	0	0	0	0
693	1	2	12	1d 22:48:12.99000	0d 04:13:47.70000	0.00657759	0.0249363	0.00155497	2.6052	D	5	01/10/2020 11:23		0	0	0	0	0	0	0	0	0	0	0	0	0	0
694	1	2	12	1d 22:48:14.56000	0d 04:13:49.27000	0.00657827	0.0249381	0.00155512	2.5946	D	5	01/10/2020 11:23		0	0	0	0	0	0	0	0	0	0	0	0	0	0
695	1	2	12	1d 22:48:16.17000	0d 04:13:50.88000	0.00657897	0.0249399	0.0015552	2.5838	D	5	01/10/2020 11:23		0	0	0	0	0	0	0	0	0	0	0	0	0	0
696	1	2	12	1d 22:48:17.76000	0d 04:13:52.47000	0.00657965	0.0249416	0.00155505	2.5731	D	5	01/10/2020 11:23		0	0	0	0	0	0	0	0	0	0	0	0	0	0
697	1	2	12	1d 22:48:19.35000	0d 04:13:54.06000	0.00658034	0.0249434	0.00155512	2.5623	D	5	01/10/2020 11:23		0	0	0	0	0	0	0	0	0	0	0	0	0	0
698	1	2	12	1d 22:48:20.94000	0d 04:13:55.65000	0.00658103	0.0249452	0.00155512	2.5513	D	5	01/10/2020 11:23		0	0	0	0	0	0	0	0	0	0	0	0	0	0
699	1	2	12	1d 22:48:22.52000	0d 04:13:57.23000	0.00658171	0.0249469	0.00155512	2.5408	D	5	01/10/2020 11:23		0	0	0	0	0	0	0	0	0	0	0	0	0	0
700	1	2	12	1d 22:48:24.07000	0d 04:13:58.78000	0.00658238	0.0249486	0.00155474	2.5301	D	5	01/10/2020 11:23		0	0	0	0	0	0	0	0	0	0	0	0	0	0
701	1	2	12	1d 22:48:25.61000	0d 04:14:00.32000	0.00658304	0.0249503	0.00155489	2.5193	D	5	01/10/2020 11:23		0	0	0	0	0	0	0	0	0	0	0	0	0	0
702	1	2	12	1d 22:48:27.17000	0d 04:14:01.88000	0.00658372	0.024952	0.00155505	2.5087	D	5	01/10/2020 11:23		0	0	0	0	0	0	0	0	0	0	0	0	0	0
703	1	2	12	1d 22:48:28.41000	0d 04:14:03.12000	0.00658425	0.0249533	0.00155497	2.5	D	133	01/10/2020 11:23		0	0	0	0	0	0	0	0	0	0	0	0	0	0
704	1	2	13	1d 22:48:28.42000	0d 00:00:00.01000	0	0	0	2.5162	R	0	01/10/2020 11:23		0	0	0	0	0	0	0	0	0	0	0	0	0	0
705	1	2	13	1d 22:48:30.42000	0d 00:00:02.01000	0	0	0	2.6952	R	1	01/10/2020 11:23		0	0	0	0	0	0	0	0	0	0	0	0	0	0
706	1	2	13	1d 22:48:32.42000	0d 00:00:04.01000	0	0	0	2.8057	R	1	01/10/2020 11:23		0	0	0	0	0	0	0	0	0	0	0	0	0	0
707	1	2	13	1d 22:48:34.42000	0d 00:00:06.01000	0	0	0	2.8936	R	1	01/10/2020 11:23		0	0	0	0	0	0	0	0	0	0	0	0	0	0
708	1	2	13	1d 22:48:36.42000	0d 00:00:08.01000	0	0	0	2.9682	R	1	01/10/2020 11:23		0	0	0	0	0	0	0	0	0	0	0	0	0	0
709	1	2	13	1d 22:48:38.41000	0d 00:00:10.00000	0	0	0	3.0336	R	129	01/10/2020 11:23		0	0	0	0	0	0	0	0	0	0	0	0	0	0
710	2	3	9	1d 22:48:38.44000	0d 00:00:00.03000	0.00000001	0.00000004	0.00155367	3.0704	C	0	01/10/2020 11:23		0	0	0	0	0	0	0	0	0	0	0	0	0	0
711	2	3	9	1d 22:48:38.60000	0d 00:00:00.19000	0.00000008	0.00000025	0.00155497	3.093	C	5	01/10/2020 11:23		0	0	0	0	0	0	0	0	0	0	0	0	0	0
712	2	3	9	1d 22:48:38.76000	0d 00:00:00.35000	0.00000015	0.00000047	0.00155505	3.1118	C	5	01/10/2020 11:23		0	0	0	0	0	0	0	0	0	0	0	0	0	0
713	2	3	9	1d 22:48:38.94000	0d 00:00:00.53000	0.00000023	0.00000071	0.00155505	3.1307	C	5	01/10/2020 11:23		0	0	0	0	0	0	0	0	0	0	0	0	0	0
714	2	3	9	1d 22:48:39.13000	0d 00:00:00.72000	0.00000031	0.00000097	0.0015552	3.1484	C	5	01/10/2020 11:23		0	0	0	0	0	0	0	0	0	0	0	0	0	0
715	2	3	9	1d 22:48:39.33000	0d 00:00:00.92000	0.0000004	0.00000124	0.00155497	3.1656	C	5	01/10/2020 11:23		0	0	0	0	0	0	0	0	0	0	0	0	0	0
716	2	3	9	1d 22:48:39.53000	0d 00:00:01.12000	0.00000048	0.00000152	0.00155489	3.1821	C	5	01/10/2020 11:23		0	0	0	0	0	0	0	0	0	0	0	0	0	0
717	2	3	9	1d 22:48:39.74000	0d 00:00:01.33000	0.00000057	0.00000181	0.00155497	3.1984	C	5	01/10/2020 11:23		0	0	0	0	0	0	0	0	0	0	0	0	0	0
718	2	3	9	1d 22:48:39.96000	0d 00:00:01.55000	0.00000067	0.00000211	0.00155489	3.2151	C	5	01/10/2020 11:23		0	0	0	0	0	0	0	0	0	0	0	0	0	0
719	2	3	9	1d 22:48:40.18000	0d 00:00:01.77000	0.00000076	0.00000242	0.00155497	3.2305	C	5	01/10/2020 11:23		0	0	0	0	0	0	0	0	0	0	0	0	0	0
720	2	3	9	1d 22:48:40.41000	0d 00:00:02.00000	0.00000086	0.00000274	0.00155482	3.2465	C	5	01/10/2020 11:24		0	0	0	0	0	0	0	0	0	0	0	0	0	0
721	2	3	9	1d 22:48:40.64000	0d 00:00:02.23000	0.00000096	0.00000306	0.00155505	3.2619	C	5	01/10/2020 11:24		0	0	0	0	0	0	0	0	0	0	0	0	0	0
722	2	3	9	1d 22:48:40.88000	0d 00:00:02.47000	0.00000107	0.0000034	0.00155512	3.2773	C	5	01/10/2020 11:24		0	0	0	0	0	0	0	0	0	0	0	0	0	0
723	2	3	9	1d 22:48:41.12000	0d 00:00:02.71000	0.00000117	0.00000374	0.00155512	3.2923	C	5	01/10/2020 11:24		0	0	0	0	0	0	0	0	0	0	0	0	0	0
724	2	3	9	1d 22:48:41.37000	0d 00:00:02.96000	0.00000128	0.0000041	0.00155497	3.3072	C	5	01/10/2020 11:24		0	0	0	0	0	0	0	0	0	0	0	0	0	0
725	2	3	9	1d 22:48:41.63000	0d 00:00:03.22000	0.00000139	0.00000447	0.00155505	3.3222	C	5	01/10/2020 11:24		0	0	0	0	0	0	0	0	0	0	0	0	0	0
726	2	3	9	1d 22:48:41.90000	0d 00:00:03.49000	0.00000151	0.00000486	0.00155505	3.3371	C	5	01/10/2020 11:24		0	0	0	0	0	0	0	0	0	0	0	0	0	0
727	2	3	9	1d 22:48:42.17000	0d 00:00:03.76000	0.00000162	0.00000525	0.00155512	3.3515	C	5	01/10/2020 11:24		0	0	0	0	0	0	0	0	0	0	0	0	0	0
728	2	3	9	1d 22:48:42.45000	0d 00:00:04.04000	0.00000175	0.00000566	0.00155512	3.366	C	5	01/10/2020 11:24		0	0	0	0	0	0	0	0	0	0	0	0	0	0
729	2	3	9	1d 22:48:42.74000	0d 00:00:04.33000	0.00000187	0.00000608	0.00155505	3.3802	C	5	01/10/2020 11:24		0	0	0	0	0	0	0	0	0	0	0	0	0	0
730	2	3	9	1d 22:48:43.03000	0d 00:00:04.62000	0.000002	0.0000065	0.00155512	3.3938	C	5	01/10/2020 11:24		0	0	0	0	0	0	0	0	0	0	0	0	0	0
731	2	3	9	1d 22:48:43.33000	0d 00:00:04.92000	0.00000213	0.00000694	0.00155497	3.4073	C	5	01/10/2020 11:24		0	0	0	0	0	0	0	0	0	0	0	0	0	0
732	2	3	9	1d 22:48:43.64000	0d 00:00:05.23000	0.00000226	0.0000074	0.00155512	3.4206	C	5	01/10/2020 11:24		0	0	0	0	0	0	0	0	0	0	0	0	0	0
733	2	3	9	1d 22:48:43.97000	0d 00:00:05.56000	0.0000024	0.00000789	0.00155489	3.4342	C	5	01/10/2020 11:24		0	0	0	0	0	0	0	0	0	0	0	0	0	0
734	2	3	9	1d 22:48:44.32000	0d 00:00:05.91000	0.00000255	0.00000841	0.00155497	3.4478	C	5	01/10/2020 11:24		0	0	0	0	0	0	0	0	0	0	0	0	0	0
735	2	3	9	1d 22:48:44.68000	0d 00:00:06.27000	0.00000271	0.00000895	0.00155489	3.4607	C	5	01/10/2020 11:24		0	0	0	0	0	0	0	0	0	0	0	0	0	0
736	2	3	9	1d 22:48:45.06000	0d 00:00:06.65000	0.00000287	0.00000952	0.00155505	3.4737	C	5	01/10/2020 11:24		0	0	0	0	0	0	0	0	0	0	0	0	0	0
737	2	3	9	1d 22:48:45.45000	0d 00:00:07.04000	0.00000304	0.0000101	0.00155505	3.4861	C	5	01/10/2020 11:24		0	0	0	0	0	0	0	0	0	0	0	0	0	0
738	2	3	9	1d 22:48:45.87000	0d 00:00:07.46000	0.00000322	0.00001074	0.00155505	3.4983	C	5	01/10/2020 11:24		0	0	0	0	0	0	0	0	0	0	0	0	0	0
739	2	3	9	1d 22:48:46.32000	0d 00:00:07.91000	0.00000342	0.00001142	0.00155505	3.5106	C	5	01/10/2020 11:24		0	0	0	0	0	0	0	0	0	0	0	0	0	0
740	2	3	9	1d 22:48:46.82000	0d 00:00:08.41000	0.00000363	0.00001218	0.00155497	3.5225	C	5	01/10/2020 11:24		0	0	0	0	0	0	0	0	0	0	0	0	0	0
741	2	3	9	1d 22:48:47.36000	0d 00:00:08.95000	0.00000387	0.000013	0.00155497	3.5343	C	5	01/10/2020 11:24		0	0	0	0	0	0	0	0	0	0	0	0	0	0
742	2	3	9	1d 22:48:47.97000	0d 00:00:09.56000	0.00000413	0.00001393	0.00155497	3.5459	C	5	01/10/2020 11:24		0	0	0	0	0	0	0	0	0	0	0	0	0	0
743	2	3	9	1d 22:48:48.69000	0d 00:00:10.28000	0.00000444	0.00001504	0.00155512	3.5572	C	5	01/10/2020 11:24		0	0	0	0	0	0	0	0	0	0	0	0	0	0
744	2	3	9	1d 22:48:49.54000	0d 00:00:11.13000	0.00000481	0.00001635	0.00155497	3.5679	C	5	01/10/2020 11:24		0	0	0	0	0	0	0	0	0	0	0	0	0	0
745	2	3	9	1d 22:48:50.57000	0d 00:00:12.16000	0.00000525	0.00001794	0.00155489	3.5785	C	5	01/10/2020 11:24		0	0	0	0	0	0	0	0	0	0	0	0	0	0
746	2	3	9	1d 22:48:51.95000	0d 00:00:13.54000	0.00000585	0.00002007	0.00155505	3.5891	C	5	01/10/2020 11:24		0	0	0	0	0	0	0	0	0	0	0	0	0	0
747	2	3	9	1d 22:48:53.89000	0d 00:00:15.48000	0.00000669	0.00002308	0.00155497	3.5998	C	5	01/10/2020 11:24		0	0	0	0	0	0	0	0	0	0	0	0	0	0
748	2	3	9	1d 22:48:56.79000	0d 00:00:18.38000	0.00000794	0.0000276	0.0015552	3.61	C	5	01/10/2020 11:24		0	0	0	0	0	0	0	0	0	0	0	0	0	0
749	2	3	9	1d 22:49:01.38000	0d 00:00:22.97000	0.00000992	0.00003477	0.00155505	3.6201	C	5	01/10/2020 11:24		0	0	0	0	0	0	0	0	0	0	0	0	0	0
750	2	3	9	1d 22:49:09.54000	0d 00:00:31.13000	0.00001345	0.00004755	0.00155512	3.6301	C	5	01/10/2020 11:24		0	0	0	0	0	0	0	0	0	0	0	0	0	0
751	2	3	9	1d 22:49:25.96000	0d 00:00:47.55000	0.00002054	0.00007334	0.00155489	3.6403	C	5	01/10/2020 11:24		0	0	0	0	0	0	0	0	0	0	0	0	0	0
752	2	3	9	1d 22:50:10.13000	0d 00:01:31.72000	0.00003962	0.00014291	0.00155512	3.6504	C	5	01/10/2020 11:25		0	0	0	0	0	0	0	0	0	0	0	0	0	0
753	2	3	9	1d 22:52:14.29000	0d 00:03:35.88000	0.00009325	0.000339	0.00155489	3.6605	C	5	01/10/2020 11:27		0	0	0	0	0	0	0	0	0	0	0	0	0	0
754	2	3	9	1d 22:56:38.03000	0d 00:07:59.62000	0.00020717	0.00075663	0.00155512	3.6706	C	5	01/10/2020 11:31		0	0	0	0	0	0	0	0	0	0	0	0	0	0
755	2	3	9	1d 23:01:38.03000	0d 00:12:59.62000	0.00033676	0.00123278	0.00155489	3.6782	C	1	01/10/2020 11:36		0	0	0	0	0	0	0	0	0	0	0	0	0	0
756	2	3	9	1d 23:06:38.03000	0d 00:17:59.62000	0.00046634	0.00170981	0.00155505	3.6841	C	1	01/10/2020 11:41		0	0	0	0	0	0	0	0	0	0	0	0	0	0
757	2	3	9	1d 23:11:38.03000	0d 00:22:59.62000	0.00059593	0.00218759	0.00155474	3.6896	C	1	01/10/2020 11:46		0	0	0	0	0	0	0	0	0	0	0	0	0	0
758	2	3	9	1d 23:16:38.03000	0d 00:27:59.62000	0.00072551	0.00266606	0.00155482	3.6947	C	1	01/10/2020 11:51		0	0	0	0	0	0	0	0	0	0	0	0	0	0
759	2	3	9	1d 23:21:38.03000	0d 00:32:59.62000	0.0008551	0.00314518	0.0015552	3.6999	C	1	01/10/2020 11:56		0	0	0	0	0	0	0	0	0	0	0	0	0	0
760	2	3	9	1d 23:26:38.03000	0d 00:37:59.62000	0.00098468	0.00362495	0.00155512	3.7052	C	1	01/10/2020 12:01		0	0	0	0	0	0	0	0	0	0	0	0	0	0
761	2	3	9	1d 23:31:38.03000	0d 00:42:59.62000	0.00111426	0.00410541	0.00155489	3.7102	C	1	01/10/2020 12:06		0	0	0	0	0	0	0	0	0	0	0	0	0	0
762	2	3	9	1d 23:36:38.03000	0d 00:47:59.62000	0.00124385	0.00458656	0.00155489	3.7157	C	1	01/10/2020 12:11		0	0	0	0	0	0	0	0	0	0	0	0	0	0
763	2	3	9	1d 23:41:38.03000	0d 00:52:59.62000	0.00137343	0.00506842	0.00155489	3.7211	C	1	01/10/2020 12:16		0	0	0	0	0	0	0	0	0	0	0	0	0	0
764	2	3	9	1d 23:46:38.03000	0d 00:57:59.62000	0.00150302	0.00555101	0.00155482	3.727	C	1	01/10/2020 12:21		0	0	0	0	0	0	0	0	0	0	0	0	0	0
765	2	3	9	1d 23:51:38.03000	0d 01:02:59.62000	0.0016326	0.00603434	0.00155505	3.7325	C	1	01/10/2020 12:26		0	0	0	0	0	0	0	0	0	0	0	0	0	0
766	2	3	9	1d 23:56:38.03000	0d 01:07:59.62000	0.00176219	0.0065184	0.00155505	3.7383	C	1	01/10/2020 12:31		0	0	0	0	0	0	0	0	0	0	0	0	0	0
767	2	3	9	2d 00:01:38.03000	0d 01:12:59.62000	0.00189177	0.00700319	0.00155497	3.7438	C	1	01/10/2020 12:36		0	0	0	0	0	0	0	0	0	0	0	0	0	0
768	2	3	9	2d 00:06:38.03000	0d 01:17:59.62000	0.00202136	0.00748869	0.00155505	3.7491	C	1	01/10/2020 12:41		0	0	0	0	0	0	0	0	0	0	0	0	0	0
769	2	3	9	2d 00:11:38.03000	0d 01:22:59.62000	0.00215094	0.00797488	0.00155512	3.7546	C	1	01/10/2020 12:46		0	0	0	0	0	0	0	0	0	0	0	0	0	0
770	2	3	9	2d 00:16:38.03000	0d 01:27:59.62000	0.00228053	0.00846178	0.00155505	3.7598	C	1	01/10/2020 12:51		0	0	0	0	0	0	0	0	0	0	0	0	0	0
771	2	3	9	2d 00:21:38.03000	0d 01:32:59.62000	0.00241011	0.00894936	0.00155528	3.7653	C	1	01/10/2020 12:56		0	0	0	0	0	0	0	0	0	0	0	0	0	0
772	2	3	9	2d 00:26:38.03000	0d 01:37:59.62000	0.0025397	0.00943764	0.00155512	3.7707	C	1	01/10/2020 13:01		0	0	0	0	0	0	0	0	0	0	0	0	0	0
773	2	3	9	2d 00:31:38.03000	0d 01:42:59.62000	0.00266928	0.00992662	0.00155505	3.7762	C	1	01/10/2020 13:06		0	0	0	0	0	0	0	0	0	0	0	0	0	0
774	2	3	9	2d 00:36:38.03000	0d 01:47:59.62000	0.00279887	0.0104163	0.00155505	3.7816	C	1	01/10/2020 13:11		0	0	0	0	0	0	0	0	0	0	0	0	0	0
775	2	3	9	2d 00:41:38.03000	0d 01:52:59.62000	0.00292845	0.0109067	0.00155482	3.7876	C	1	01/10/2020 13:16		0	0	0	0	0	0	0	0	0	0	0	0	0	0
776	2	3	9	2d 00:46:38.03000	0d 01:57:59.62000	0.00305804	0.011398	0.0015552	3.7939	C	1	01/10/2020 13:21		0	0	0	0	0	0	0	0	0	0	0	0	0	0
777	2	3	9	2d 00:51:38.03000	0d 02:02:59.62000	0.00318762	0.01189	0.00155497	3.8003	C	1	01/10/2020 13:26		0	0	0	0	0	0	0	0	0	0	0	0	0	0
778	2	3	9	2d 00:56:38.03000	0d 02:07:59.62000	0.00331721	0.0123829	0.00155505	3.8074	C	1	01/10/2020 13:31		0	0	0	0	0	0	0	0	0	0	0	0	0	0
779	2	3	9	2d 01:01:38.03000	0d 02:12:59.62000	0.00344679	0.0128768	0.00155528	3.8151	C	1	01/10/2020 13:36		0	0	0	0	0	0	0	0	0	0	0	0	0	0
780	2	3	9	2d 01:06:38.03000	0d 02:17:59.62000	0.00357637	0.0133718	0.00155505	3.8238	C	1	01/10/2020 13:41		0	0	0	0	0	0	0	0	0	0	0	0	0	0
781	2	3	9	2d 01:11:38.03000	0d 02:22:59.62000	0.00370596	0.0138678	0.00155467	3.8331	C	1	01/10/2020 13:46		0	0	0	0	0	0	0	0	0	0	0	0	0	0
782	2	3	9	2d 01:16:32.20000	0d 02:27:53.79000	0.00383303	0.0143555	0.0015552	3.8431	C	5	01/10/2020 13:51		0	0	0	0	0	0	0	0	0	0	0	0	0	0
783	2	3	9	2d 01:21:00.84000	0d 02:32:22.43000	0.00394906	0.014802	0.00155505	3.8532	C	5	01/10/2020 13:56		0	0	0	0	0	0	0	0	0	0	0	0	0	0
784	2	3	9	2d 01:25:11.21000	0d 02:36:32.80000	0.00405721	0.0152193	0.00155497	3.8633	C	5	01/10/2020 14:00		0	0	0	0	0	0	0	0	0	0	0	0	0	0
785	2	3	9	2d 01:29:03.73000	0d 02:40:25.32000	0.00415765	0.0156078	0.00155497	3.8734	C	5	01/10/2020 14:04		0	0	0	0	0	0	0	0	0	0	0	0	0	0
786	2	3	9	2d 01:32:42.23000	0d 02:44:03.82000	0.00425203	0.0159738	0.00155474	3.8834	C	5	01/10/2020 14:08		0	0	0	0	0	0	0	0	0	0	0	0	0	0
787	2	3	9	2d 01:36:11.35000	0d 02:47:32.94000	0.00434236	0.0163251	0.00155474	3.8935	C	5	01/10/2020 14:11		0	0	0	0	0	0	0	0	0	0	0	0	0	0
788	2	3	9	2d 01:39:31.40000	0d 02:50:52.99000	0.00442877	0.0166619	0.00155497	3.9036	C	5	01/10/2020 14:14		0	0	0	0	0	0	0	0	0	0	0	0	0	0
789	2	3	9	2d 01:42:46.14000	0d 02:54:07.73000	0.00451289	0.0169907	0.00155512	3.9136	C	5	01/10/2020 14:18		0	0	0	0	0	0	0	0	0	0	0	0	0	0
790	2	3	9	2d 01:45:58.58000	0d 02:57:20.17000	0.00459601	0.0173164	0.00155505	3.9237	C	5	01/10/2020 14:21		0	0	0	0	0	0	0	0	0	0	0	0	0	0
791	2	3	9	2d 01:49:03.91000	0d 03:00:25.50000	0.00467606	0.0176309	0.0015552	3.9338	C	5	01/10/2020 14:24		0	0	0	0	0	0	0	0	0	0	0	0	0	0
792	2	3	9	2d 01:52:04.51000	0d 03:03:26.10000	0.00475408	0.0179382	0.00155512	3.9438	C	5	01/10/2020 14:27		0	0	0	0	0	0	0	0	0	0	0	0	0	0
793	2	3	9	2d 01:54:59.83000	0d 03:06:21.42000	0.0048298	0.0182373	0.00155505	3.9539	C	5	01/10/2020 14:30		0	0	0	0	0	0	0	0	0	0	0	0	0	0
794	2	3	9	2d 01:57:56.13000	0d 03:09:17.72000	0.00490596	0.0185387	0.00155505	3.964	C	5	01/10/2020 14:33		0	0	0	0	0	0	0	0	0	0	0	0	0	0
795	2	3	9	2d 02:00:51.54000	0d 03:12:13.13000	0.00498173	0.0188394	0.0015552	3.9742	C	5	01/10/2020 14:36		0	0	0	0	0	0	0	0	0	0	0	0	0	0
796	2	3	9	2d 02:03:47.03000	0d 03:15:08.62000	0.00505753	0.0191411	0.00155482	3.9843	C	5	01/10/2020 14:39		0	0	0	0	0	0	0	0	0	0	0	0	0	0
797	2	3	9	2d 02:06:40.83000	0d 03:18:02.42000	0.0051326	0.0194406	0.00155497	3.9944	C	5	01/10/2020 14:42		0	0	0	0	0	0	0	0	0	0	0	0	0	0
798	2	3	9	2d 02:09:30.71000	0d 03:20:52.30000	0.00520598	0.019734	0.00155489	4.0044	C	5	01/10/2020 14:44		0	0	0	0	0	0	0	0	0	0	0	0	0	0
799	2	3	9	2d 02:12:18.53000	0d 03:23:40.12000	0.00527847	0.0200247	0.00155535	4.0145	C	5	01/10/2020 14:47		0	0	0	0	0	0	0	0	0	0	0	0	0	0
800	2	3	9	2d 02:15:05.07000	0d 03:26:26.66000	0.00535041	0.0203138	0.00155497	4.0246	C	5	01/10/2020 14:50		0	0	0	0	0	0	0	0	0	0	0	0	0	0
801	2	3	9	2d 02:17:49.93000	0d 03:29:11.52000	0.00542162	0.0206008	0.00155512	4.0346	C	5	01/10/2020 14:53		0	0	0	0	0	0	0	0	0	0	0	0	0	0
802	2	3	9	2d 02:20:33.24000	0d 03:31:54.83000	0.00549216	0.0208857	0.00155512	4.0447	C	5	01/10/2020 14:55		0	0	0	0	0	0	0	0	0	0	0	0	0	0
803	2	3	9	2d 02:23:15.81000	0d 03:34:37.40000	0.00556238	0.0211701	0.00155489	4.0548	C	5	01/10/2020 14:58		0	0	0	0	0	0	0	0	0	0	0	0	0	0
804	2	3	9	2d 02:25:58.20000	0d 03:37:19.79000	0.00563253	0.0214549	0.00155528	4.0649	C	5	01/10/2020 15:01		0	0	0	0	0	0	0	0	0	0	0	0	0	0
805	2	3	9	2d 02:28:36.12000	0d 03:39:57.71000	0.00570074	0.0217325	0.00155512	4.0749	C	5	01/10/2020 15:03		0	0	0	0	0	0	0	0	0	0	0	0	0	0
806	2	3	9	2d 02:31:12.01000	0d 03:42:33.60000	0.00576808	0.0220072	0.0015552	4.085	C	5	01/10/2020 15:06		0	0	0	0	0	0	0	0	0	0	0	0	0	0
807	2	3	9	2d 02:33:46.94000	0d 03:45:08.53000	0.005835	0.022281	0.00155489	4.0951	C	5	01/10/2020 15:09		0	0	0	0	0	0	0	0	0	0	0	0	0	0
808	2	3	9	2d 02:36:18.86000	0d 03:47:40.45000	0.00590062	0.02255	0.00155505	4.1051	C	5	01/10/2020 15:11		0	0	0	0	0	0	0	0	0	0	0	0	0	0
809	2	3	9	2d 02:38:49.89000	0d 03:50:11.48000	0.00596586	0.0228181	0.00155535	4.1152	C	5	01/10/2020 15:14		0	0	0	0	0	0	0	0	0	0	0	0	0	0
810	2	3	9	2d 02:41:20.14000	0d 03:52:41.73000	0.00603076	0.0230855	0.00155497	4.1253	C	5	01/10/2020 15:16		0	0	0	0	0	0	0	0	0	0	0	0	0	0
811	2	3	9	2d 02:43:45.52000	0d 03:55:07.11000	0.00609355	0.0233449	0.00155482	4.1353	C	5	01/10/2020 15:19		0	0	0	0	0	0	0	0	0	0	0	0	0	0
812	2	3	9	2d 02:46:10.93000	0d 03:57:32.52000	0.00615636	0.023605	0.00155482	4.1454	C	5	01/10/2020 15:21		0	0	0	0	0	0	0	0	0	0	0	0	0	0
813	2	3	9	2d 02:48:34.60000	0d 03:59:56.19000	0.00621842	0.0238625	0.00155497	4.1555	C	5	01/10/2020 15:23		0	0	0	0	0	0	0	0	0	0	0	0	0	0
814	2	3	9	2d 02:50:58.52000	0d 04:02:20.11000	0.00628059	0.0241212	0.00155497	4.1657	C	5	01/10/2020 15:26		0	0	0	0	0	0	0	0	0	0	0	0	0	0
815	2	3	9	2d 02:53:21.38000	0d 04:04:42.97000	0.0063423	0.0243785	0.0015552	4.1758	C	5	01/10/2020 15:28		0	0	0	0	0	0	0	0	0	0	0	0	0	0
816	2	3	9	2d 02:55:42.59000	0d 04:07:04.18000	0.00640329	0.0246335	0.00155528	4.1859	C	5	01/10/2020 15:31		0	0	0	0	0	0	0	0	0	0	0	0	0	0
817	2	3	9	2d 02:58:01.09000	0d 04:09:22.68000	0.00646312	0.0248842	0.00155512	4.1959	C	5	01/10/2020 15:33		0	0	0	0	0	0	0	0	0	0	0	0	0	0
818	2	3	9	2d 02:58:55.89000	0d 04:10:17.48000	0.00648679	0.0249836	0.00155497	4.2	C	133	01/10/2020 15:34		0	0	0	0	0	0	0	0	0	0	0	0	0	0
819	2	3	10	2d 02:58:55.90000	0d 00:00:00.01000	0.00648679	0.0249836	0.00155299	4.2	C	0	01/10/2020 15:34		0	0	0	0	0	0	0	0	0	0	0	0	0	0
820	2	3	10	2d 02:59:15.79000	0d 00:00:19.90000	0.00649518	0.0250189	0.00145296	4.2005	C	4	01/10/2020 15:34		0	0	0	0	0	0	0	0	0	0	0	0	0	0
821	2	3	10	2d 02:59:29.60000	0d 00:00:33.71000	0.00650056	0.0250415	0.00135286	4.2005	C	4	01/10/2020 15:34		0	0	0	0	0	0	0	0	0	0	0	0	0	0
822	2	3	10	2d 02:59:45.10000	0d 00:00:49.21000	0.00650616	0.025065	0.00125261	4.2004	C	4	01/10/2020 15:35		0	0	0	0	0	0	0	0	0	0	0	0	0	0
823	2	3	10	2d 03:00:05.29000	0d 00:01:09.40000	0.00651289	0.0250933	0.00115259	4.2002	C	4	01/10/2020 15:35		0	0	0	0	0	0	0	0	0	0	0	0	0	0
824	2	3	10	2d 03:00:30.54000	0d 00:01:34.65000	0.00652061	0.0251257	0.00105257	4.2002	C	4	01/10/2020 15:35		0	0	0	0	0	0	0	0	0	0	0	0	0	0
825	2	3	10	2d 03:00:57.92000	0d 00:02:02.03000	0.00652824	0.0251577	0.00095254	4.2002	C	4	01/10/2020 15:36		0	0	0	0	0	0	0	0	0	0	0	0	0	0
826	2	3	10	2d 03:01:29.46000	0d 00:02:33.57000	0.00653615	0.0251909	0.00085245	4.2002	C	4	01/10/2020 15:36		0	0	0	0	0	0	0	0	0	0	0	0	0	0
827	2	3	10	2d 03:02:06.54000	0d 00:03:10.65000	0.00654441	0.0252256	0.00075242	4.2002	C	4	01/10/2020 15:37		0	0	0	0	0	0	0	0	0	0	0	0	0	0
828	2	3	10	2d 03:02:49.39000	0d 00:03:53.50000	0.00655276	0.0252607	0.00065232	4.2002	C	4	01/10/2020 15:38		0	0	0	0	0	0	0	0	0	0	0	0	0	0
829	2	3	10	2d 03:03:40.16000	0d 00:04:44.27000	0.00656125	0.0252964	0.00055207	4.2004	C	4	01/10/2020 15:39		0	0	0	0	0	0	0	0	0	0	0	0	0	0
830	2	3	10	2d 03:04:42.23000	0d 00:05:46.34000	0.00656987	0.0253326	0.00045205	4.2	C	4	01/10/2020 15:40		0	0	0	0	0	0	0	0	0	0	0	0	0	0
831	2	3	10	2d 03:06:02.52000	0d 00:07:06.63000	0.00657882	0.0253702	0.00035203	4.2	C	4	01/10/2020 15:41		0	0	0	0	0	0	0	0	0	0	0	0	0	0
832	2	3	10	2d 03:07:58.57000	0d 00:09:02.68000	0.00658843	0.0254106	0.000252	4.2	C	4	01/10/2020 15:43		0	0	0	0	0	0	0	0	0	0	0	0	0	0
833	2	3	10	2d 03:10:54.02000	0d 00:11:58.13000	0.00659811	0.0254512	0.00015534	4.2002	C	132	01/10/2020 15:46		0	0	0	0	0	0	0	0	0	0	0	0	0	0
834	2	3	11	2d 03:10:54.03000	0d 00:00:00.01000	0	0	0	4.1994	R	0	01/10/2020 15:46		0	0	0	0	0	0	0	0	0	0	0	0	0	0
835	2	3	11	2d 03:10:56.03000	0d 00:00:02.01000	0	0	0	4.1991	R	1	01/10/2020 15:46		0	0	0	0	0	0	0	0	0	0	0	0	0	0
836	2	3	11	2d 03:10:58.03000	0d 00:00:04.01000	0	0	0	4.1988	R	1	01/10/2020 15:46		0	0	0	0	0	0	0	0	0	0	0	0	0	0
837	2	3	11	2d 03:11:00.03000	0d 00:00:06.01000	0	0	0	4.1988	R	1	01/10/2020 15:46		0	0	0	0	0	0	0	0	0	0	0	0	0	0
838	2	3	11	2d 03:11:02.03000	0d 00:00:08.01000	0	0	0	4.1988	R	1	01/10/2020 15:46		0	0	0	0	0	0	0	0	0	0	0	0	0	0
839	2	3	11	2d 03:11:04.02000	0d 00:00:10.00000	0	0	0	4.1987	R	129	01/10/2020 15:46		0	0	0	0	0	0	0	0	0	0	0	0	0	0
840	2	3	12	2d 03:11:04.05000	0d 00:00:00.03000	0.00000001	0.00000005	0.0015539	4.1895	D	0	01/10/2020 15:46		0	0	0	0	0	0	0	0	0	0	0	0	0	0
841	2	3	12	2d 03:11:32.34000	0d 00:00:28.32000	0.00001223	0.00005117	0.00155512	4.1794	D	5	01/10/2020 15:46		0	0	0	0	0	0	0	0	0	0	0	0	0	0
842	2	3	12	2d 03:12:51.37000	0d 00:01:47.35000	0.00004637	0.00019366	0.00155528	4.1694	D	5	01/10/2020 15:48		0	0	0	0	0	0	0	0	0	0	0	0	0	0
843	2	3	12	2d 03:14:48.14000	0d 00:03:44.12000	0.00009681	0.0004037	0.00155497	4.1593	D	5	01/10/2020 15:50		0	0	0	0	0	0	0	0	0	0	0	0	0	0
844	2	3	12	2d 03:16:56.93000	0d 00:05:52.91000	0.00015244	0.00063481	0.00155497	4.1492	D	5	01/10/2020 15:52		0	0	0	0	0	0	0	0	0	0	0	0	0	0
845	2	3	12	2d 03:19:06.11000	0d 00:08:02.09000	0.00020824	0.00086605	0.00155482	4.1392	D	5	01/10/2020 15:54		0	0	0	0	0	0	0	0	0	0	0	0	0	0
846	2	3	12	2d 03:21:19.16000	0d 00:10:15.14000	0.00026571	0.00110365	0.00155497	4.1291	D	5	01/10/2020 15:56		0	0	0	0	0	0	0	0	0	0	0	0	0	0
847	2	3	12	2d 03:23:34.10000	0d 00:12:30.08000	0.000324	0.00134403	0.00155512	4.1189	D	5	01/10/2020 15:58		0	0	0	0	0	0	0	0	0	0	0	0	0	0
848	2	3	12	2d 03:25:51.42000	0d 00:14:47.40000	0.00038331	0.00158806	0.00155489	4.1088	D	5	01/10/2020 16:01		0	0	0	0	0	0	0	0	0	0	0	0	0	0
849	2	3	12	2d 03:28:12.01000	0d 00:17:07.99000	0.00044404	0.00183728	0.00155497	4.0987	D	5	01/10/2020 16:03		0	0	0	0	0	0	0	0	0	0	0	0	0	0
850	2	3	12	2d 03:30:33.63000	0d 00:19:29.61000	0.00050521	0.00208771	0.00155505	4.0887	D	5	01/10/2020 16:05		0	0	0	0	0	0	0	0	0	0	0	0	0	0
851	2	3	12	2d 03:32:55.54000	0d 00:21:51.52000	0.00056651	0.00233804	0.00155497	4.0786	D	5	01/10/2020 16:08		0	0	0	0	0	0	0	0	0	0	0	0	0	0
852	2	3	12	2d 03:35:21.89000	0d 00:24:17.87000	0.00062973	0.00259556	0.00155489	4.0684	D	5	01/10/2020 16:10		0	0	0	0	0	0	0	0	0	0	0	0	0	0
853	2	3	12	2d 03:37:50.37000	0d 00:26:46.35000	0.00069386	0.00285617	0.0015552	4.0583	D	5	01/10/2020 16:13		0	0	0	0	0	0	0	0	0	0	0	0	0	0
854	2	3	12	2d 03:40:20.91000	0d 00:29:16.89000	0.00075889	0.00311975	0.00155505	4.0482	D	5	01/10/2020 16:15		0	0	0	0	0	0	0	0	0	0	0	0	0	0
855	2	3	12	2d 03:42:53.61000	0d 00:31:49.59000	0.00082485	0.00338644	0.00155528	4.0381	D	5	01/10/2020 16:18		0	0	0	0	0	0	0	0	0	0	0	0	0	0
856	2	3	12	2d 03:45:27.29000	0d 00:34:23.27000	0.00089123	0.00365417	0.00155505	4.0279	D	5	01/10/2020 16:20		0	0	0	0	0	0	0	0	0	0	0	0	0	0
857	2	3	12	2d 03:48:05.34000	0d 00:37:01.32000	0.0009595	0.00392882	0.00155474	4.0179	D	5	01/10/2020 16:23		0	0	0	0	0	0	0	0	0	0	0	0	0	0
858	2	3	12	2d 03:50:43.19000	0d 00:39:39.17000	0.00102768	0.00420243	0.00155505	4.0078	D	5	01/10/2020 16:26		0	0	0	0	0	0	0	0	0	0	0	0	0	0
859	2	3	12	2d 03:53:23.10000	0d 00:42:19.08000	0.00109675	0.00447893	0.00155505	3.9977	D	5	01/10/2020 16:28		0	0	0	0	0	0	0	0	0	0	0	0	0	0
860	2	3	12	2d 03:56:07.77000	0d 00:45:03.75000	0.00116788	0.00476293	0.00155497	3.9876	D	5	01/10/2020 16:31		0	0	0	0	0	0	0	0	0	0	0	0	0	0
861	2	3	12	2d 03:58:50.55000	0d 00:47:46.53000	0.0012382	0.00504296	0.00155497	3.9776	D	5	01/10/2020 16:34		0	0	0	0	0	0	0	0	0	0	0	0	0	0
862	2	3	12	2d 04:01:35.65000	0d 00:50:31.63000	0.00130951	0.00532627	0.00155497	3.9673	D	5	01/10/2020 16:36		0	0	0	0	0	0	0	0	0	0	0	0	0	0
863	2	3	12	2d 04:04:24.03000	0d 00:53:20.01000	0.00138224	0.00561447	0.00155489	3.9573	D	5	01/10/2020 16:39		0	0	0	0	0	0	0	0	0	0	0	0	0	0
864	2	3	12	2d 04:07:10.16000	0d 00:56:06.14000	0.001454	0.00589809	0.00155505	3.9472	D	5	01/10/2020 16:42		0	0	0	0	0	0	0	0	0	0	0	0	0	0
865	2	3	12	2d 04:09:58.87000	0d 00:58:54.85000	0.00152688	0.00618539	0.00155497	3.9371	D	5	01/10/2020 16:45		0	0	0	0	0	0	0	0	0	0	0	0	0	0
866	2	3	12	2d 04:12:50.69000	0d 01:01:46.67000	0.00160109	0.00647723	0.00155497	3.9271	D	5	01/10/2020 16:48		0	0	0	0	0	0	0	0	0	0	0	0	0	0
867	2	3	12	2d 04:15:43.65000	0d 01:04:39.63000	0.0016758	0.00677025	0.0015552	3.9168	D	5	01/10/2020 16:51		0	0	0	0	0	0	0	0	0	0	0	0	0	0
868	2	3	12	2d 04:18:39.34000	0d 01:07:35.32000	0.00175169	0.00706712	0.00155512	3.9068	D	5	01/10/2020 16:54		0	0	0	0	0	0	0	0	0	0	0	0	0	0
869	2	3	12	2d 04:21:35.45000	0d 01:10:31.43000	0.00182776	0.00736394	0.00155497	3.8967	D	5	01/10/2020 16:56		0	0	0	0	0	0	0	0	0	0	0	0	0	0
870	2	3	12	2d 04:24:33.09000	0d 01:13:29.07000	0.00190449	0.00766257	0.00155497	3.8866	D	5	01/10/2020 16:59		0	0	0	0	0	0	0	0	0	0	0	0	0	0
871	2	3	12	2d 04:27:37.73000	0d 01:16:33.71000	0.00198425	0.00797216	0.00155512	3.8766	D	5	01/10/2020 17:02		0	0	0	0	0	0	0	0	0	0	0	0	0	0
872	2	3	12	2d 04:30:44.16000	0d 01:19:40.14000	0.00206478	0.00828394	0.00155497	3.8665	D	5	01/10/2020 17:06		0	0	0	0	0	0	0	0	0	0	0	0	0	0
873	2	3	12	2d 04:33:56.45000	0d 01:22:52.43000	0.00214784	0.00860468	0.0015552	3.8564	D	5	01/10/2020 17:09		0	0	0	0	0	0	0	0	0	0	0	0	0	0
874	2	3	12	2d 04:37:14.59000	0d 01:26:10.57000	0.00223342	0.00893432	0.0015552	3.8463	D	5	01/10/2020 17:12		0	0	0	0	0	0	0	0	0	0	0	0	0	0
875	2	3	12	2d 04:40:40.43000	0d 01:29:36.41000	0.00232234	0.00927587	0.0015552	3.8363	D	5	01/10/2020 17:16		0	0	0	0	0	0	0	0	0	0	0	0	0	0
876	2	3	12	2d 04:44:16.34000	0d 01:33:12.32000	0.0024156	0.0096332	0.00155512	3.8262	D	5	01/10/2020 17:19		0	0	0	0	0	0	0	0	0	0	0	0	0	0
877	2	3	12	2d 04:48:07.99000	0d 01:37:03.97000	0.00251566	0.0100156	0.00155489	3.8161	D	5	01/10/2020 17:23		0	0	0	0	0	0	0	0	0	0	0	0	0	0
878	2	3	12	2d 04:52:09.19000	0d 01:41:05.17000	0.00261984	0.0104126	0.00155497	3.8059	D	5	01/10/2020 17:27		0	0	0	0	0	0	0	0	0	0	0	0	0	0
879	2	3	12	2d 04:56:31.16000	0d 01:45:27.14000	0.002733	0.0108427	0.00155497	3.7958	D	5	01/10/2020 17:31		0	0	0	0	0	0	0	0	0	0	0	0	0	0
880	2	3	12	2d 05:01:17.67000	0d 01:50:13.65000	0.00285676	0.0113119	0.00155505	3.7858	D	5	01/10/2020 17:36		0	0	0	0	0	0	0	0	0	0	0	0	0	0
881	2	3	12	2d 05:06:17.67000	0d 01:55:13.65000	0.00298634	0.0118019	0.00155482	3.7763	D	1	01/10/2020 17:41		0	0	0	0	0	0	0	0	0	0	0	0	0	0
882	2	3	12	2d 05:11:17.67000	0d 02:00:13.65000	0.00311593	0.0122906	0.00155512	3.7673	D	1	01/10/2020 17:46		0	0	0	0	0	0	0	0	0	0	0	0	0	0
883	2	3	12	2d 05:16:17.67000	0d 02:05:13.65000	0.00324551	0.0127783	0.00155505	3.7592	D	1	01/10/2020 17:51		0	0	0	0	0	0	0	0	0	0	0	0	0	0
884	2	3	12	2d 05:21:17.67000	0d 02:10:13.65000	0.0033751	0.0132649	0.00155489	3.7517	D	1	01/10/2020 17:56		0	0	0	0	0	0	0	0	0	0	0	0	0	0
885	2	3	12	2d 05:26:17.67000	0d 02:15:13.65000	0.00350468	0.0137506	0.00155505	3.7447	D	1	01/10/2020 18:01		0	0	0	0	0	0	0	0	0	0	0	0	0	0
886	2	3	12	2d 05:31:17.67000	0d 02:20:13.65000	0.00363427	0.0142354	0.00155505	3.7382	D	1	01/10/2020 18:06		0	0	0	0	0	0	0	0	0	0	0	0	0	0
887	2	3	12	2d 05:36:17.67000	0d 02:25:13.65000	0.00376385	0.0147194	0.00155489	3.7316	D	1	01/10/2020 18:11		0	0	0	0	0	0	0	0	0	0	0	0	0	0
888	2	3	12	2d 05:41:17.67000	0d 02:30:13.65000	0.00389344	0.0152026	0.00155482	3.7255	D	1	01/10/2020 18:16		0	0	0	0	0	0	0	0	0	0	0	0	0	0
889	2	3	12	2d 05:46:17.67000	0d 02:35:13.65000	0.00402302	0.015685	0.00155505	3.7195	D	1	01/10/2020 18:21		0	0	0	0	0	0	0	0	0	0	0	0	0	0
890	2	3	12	2d 05:51:17.67000	0d 02:40:13.65000	0.00415261	0.0161666	0.00155528	3.7133	D	1	01/10/2020 18:26		0	0	0	0	0	0	0	0	0	0	0	0	0	0
891	2	3	12	2d 05:56:17.67000	0d 02:45:13.65000	0.00428219	0.0166474	0.00155505	3.7075	D	1	01/10/2020 18:31		0	0	0	0	0	0	0	0	0	0	0	0	0	0
892	2	3	12	2d 06:01:17.67000	0d 02:50:13.65000	0.00441178	0.0171274	0.00155528	3.7011	D	1	01/10/2020 18:36		0	0	0	0	0	0	0	0	0	0	0	0	0	0
893	2	3	12	2d 06:06:17.67000	0d 02:55:13.65000	0.00454136	0.0176066	0.00155497	3.695	D	1	01/10/2020 18:41		0	0	0	0	0	0	0	0	0	0	0	0	0	0
894	2	3	12	2d 06:11:17.67000	0d 03:00:13.65000	0.00467095	0.018085	0.00155489	3.6884	D	1	01/10/2020 18:46		0	0	0	0	0	0	0	0	0	0	0	0	0	0
895	2	3	12	2d 06:16:17.67000	0d 03:05:13.65000	0.00480053	0.0185625	0.00155505	3.6815	D	1	01/10/2020 18:51		0	0	0	0	0	0	0	0	0	0	0	0	0	0
896	2	3	12	2d 06:21:17.67000	0d 03:10:13.65000	0.00493012	0.0190392	0.00155497	3.6744	D	1	01/10/2020 18:56		0	0	0	0	0	0	0	0	0	0	0	0	0	0
897	2	3	12	2d 06:26:17.67000	0d 03:15:13.65000	0.0050597	0.0195148	0.00155497	3.667	D	1	01/10/2020 19:01		0	0	0	0	0	0	0	0	0	0	0	0	0	0
898	2	3	12	2d 06:31:17.67000	0d 03:20:13.65000	0.00518929	0.0199895	0.00155505	3.659	D	1	01/10/2020 19:06		0	0	0	0	0	0	0	0	0	0	0	0	0	0
899	2	3	12	2d 06:36:17.67000	0d 03:25:13.65000	0.00531887	0.0204631	0.00155528	3.6504	D	1	01/10/2020 19:11		0	0	0	0	0	0	0	0	0	0	0	0	0	0
900	2	3	12	2d 06:41:17.67000	0d 03:30:13.65000	0.00544845	0.0209356	0.00155489	3.6417	D	1	01/10/2020 19:16		0	0	0	0	0	0	0	0	0	0	0	0	0	0
901	2	3	12	2d 06:46:14.76000	0d 03:35:10.74000	0.00557678	0.0214023	0.00155489	3.6316	D	5	01/10/2020 19:21		0	0	0	0	0	0	0	0	0	0	0	0	0	0
902	2	3	12	2d 06:50:56.83000	0d 03:39:52.81000	0.00569862	0.0218442	0.00155497	3.6214	D	5	01/10/2020 19:26		0	0	0	0	0	0	0	0	0	0	0	0	0	0
903	2	3	12	2d 06:55:17.28000	0d 03:44:13.26000	0.00581112	0.0222511	0.00155512	3.6114	D	5	01/10/2020 19:30		0	0	0	0	0	0	0	0	0	0	0	0	0	0
904	2	3	12	2d 06:59:03.57000	0d 03:47:59.55000	0.00590887	0.0226036	0.00155505	3.6013	D	5	01/10/2020 19:34		0	0	0	0	0	0	0	0	0	0	0	0	0	0
905	2	3	12	2d 07:02:16.28000	0d 03:51:12.26000	0.00599211	0.022903	0.0015552	3.5912	D	5	01/10/2020 19:37		0	0	0	0	0	0	0	0	0	0	0	0	0	0
906	2	3	12	2d 07:04:59.90000	0d 03:53:55.88000	0.00606279	0.0231565	0.00155489	3.5811	D	5	01/10/2020 19:40		0	0	0	0	0	0	0	0	0	0	0	0	0	0
907	2	3	12	2d 07:07:13.33000	0d 03:56:09.31000	0.00612042	0.0233626	0.00155489	3.5711	D	5	01/10/2020 19:42		0	0	0	0	0	0	0	0	0	0	0	0	0	0
908	2	3	12	2d 07:09:00.03000	0d 03:57:56.01000	0.00616651	0.023527	0.00155512	3.561	D	5	01/10/2020 19:44		0	0	0	0	0	0	0	0	0	0	0	0	0	0
909	2	3	12	2d 07:10:26.44000	0d 03:59:22.42000	0.00620383	0.0236597	0.00155489	3.5508	D	5	01/10/2020 19:45		0	0	0	0	0	0	0	0	0	0	0	0	0	0
910	2	3	12	2d 07:11:37.85000	0d 04:00:33.83000	0.00623468	0.0237691	0.00155505	3.5407	D	5	01/10/2020 19:46		0	0	0	0	0	0	0	0	0	0	0	0	0	0
911	2	3	12	2d 07:12:35.85000	0d 04:01:31.83000	0.00625973	0.0238577	0.00155505	3.5306	D	5	01/10/2020 19:47		0	0	0	0	0	0	0	0	0	0	0	0	0	0
912	2	3	12	2d 07:13:25.11000	0d 04:02:21.09000	0.00628101	0.0239327	0.00155505	3.5206	D	5	01/10/2020 19:48		0	0	0	0	0	0	0	0	0	0	0	0	0	0
913	2	3	12	2d 07:14:05.22000	0d 04:03:01.20000	0.00629834	0.0239936	0.00155512	3.5105	D	5	01/10/2020 19:49		0	0	0	0	0	0	0	0	0	0	0	0	0	0
914	2	3	12	2d 07:14:37.88000	0d 04:03:33.86000	0.00631244	0.0240431	0.00155512	3.5003	D	5	01/10/2020 19:49		0	0	0	0	0	0	0	0	0	0	0	0	0	0
915	2	3	12	2d 07:15:07.07000	0d 04:04:03.05000	0.00632505	0.0240872	0.00155505	3.4899	D	5	01/10/2020 19:50		0	0	0	0	0	0	0	0	0	0	0	0	0	0
916	2	3	12	2d 07:15:33.80000	0d 04:04:29.78000	0.0063366	0.0241274	0.00155505	3.4797	D	5	01/10/2020 19:50		0	0	0	0	0	0	0	0	0	0	0	0	0	0
917	2	3	12	2d 07:15:56.60000	0d 04:04:52.58000	0.00634645	0.0241616	0.00155512	3.4694	D	5	01/10/2020 19:51		0	0	0	0	0	0	0	0	0	0	0	0	0	0
918	2	3	12	2d 07:16:15.51000	0d 04:05:11.49000	0.00635462	0.0241899	0.00155497	3.4594	D	5	01/10/2020 19:51		0	0	0	0	0	0	0	0	0	0	0	0	0	0
919	2	3	12	2d 07:16:33.65000	0d 04:05:29.63000	0.00636245	0.024217	0.00155497	3.4491	D	5	01/10/2020 19:51		0	0	0	0	0	0	0	0	0	0	0	0	0	0
920	2	3	12	2d 07:16:49.60000	0d 04:05:45.58000	0.00636934	0.0242407	0.00155505	3.4391	D	5	01/10/2020 19:52		0	0	0	0	0	0	0	0	0	0	0	0	0	0
921	2	3	12	2d 07:17:04.10000	0d 04:06:00.08000	0.0063756	0.0242622	0.00155489	3.4287	D	5	01/10/2020 19:52		0	0	0	0	0	0	0	0	0	0	0	0	0	0
922	2	3	12	2d 07:17:18.07000	0d 04:06:14.05000	0.00638164	0.0242829	0.00155512	3.4182	D	5	01/10/2020 19:52		0	0	0	0	0	0	0	0	0	0	0	0	0	0
923	2	3	12	2d 07:17:30.76000	0d 04:06:26.74000	0.00638712	0.0243016	0.00155505	3.4079	D	5	01/10/2020 19:52		0	0	0	0	0	0	0	0	0	0	0	0	0	0
924	2	3	12	2d 07:17:41.95000	0d 04:06:37.93000	0.00639195	0.024318	0.0015552	3.3977	D	5	01/10/2020 19:53		0	0	0	0	0	0	0	0	0	0	0	0	0	0
925	2	3	12	2d 07:17:52.80000	0d 04:06:48.78000	0.00639664	0.0243339	0.00155497	3.3877	D	5	01/10/2020 19:53		0	0	0	0	0	0	0	0	0	0	0	0	0	0
926	2	3	12	2d 07:18:01.92000	0d 04:06:57.90000	0.00640058	0.0243473	0.00155489	3.3776	D	5	01/10/2020 19:53		0	0	0	0	0	0	0	0	0	0	0	0	0	0
927	2	3	12	2d 07:18:11.14000	0d 04:07:07.12000	0.00640456	0.0243607	0.00155489	3.3675	D	5	01/10/2020 19:53		0	0	0	0	0	0	0	0	0	0	0	0	0	0
928	2	3	12	2d 07:18:19.92000	0d 04:07:15.90000	0.00640835	0.0243734	0.00155512	3.3574	D	5	01/10/2020 19:53		0	0	0	0	0	0	0	0	0	0	0	0	0	0
929	2	3	12	2d 07:18:28.65000	0d 04:07:24.63000	0.00641212	0.0243861	0.00155505	3.3472	D	5	01/10/2020 19:53		0	0	0	0	0	0	0	0	0	0	0	0	0	0
930	2	3	12	2d 07:18:37.97000	0d 04:07:33.95000	0.00641615	0.0243995	0.00155512	3.337	D	5	01/10/2020 19:53		0	0	0	0	0	0	0	0	0	0	0	0	0	0
931	2	3	12	2d 07:18:46.52000	0d 04:07:42.50000	0.00641984	0.0244118	0.00155505	3.3269	D	5	01/10/2020 19:54		0	0	0	0	0	0	0	0	0	0	0	0	0	0
932	2	3	12	2d 07:18:55.16000	0d 04:07:51.14000	0.00642358	0.0244242	0.00155497	3.3167	D	5	01/10/2020 19:54		0	0	0	0	0	0	0	0	0	0	0	0	0	0
933	2	3	12	2d 07:19:03.28000	0d 04:07:59.26000	0.00642708	0.0244359	0.00155482	3.3066	D	5	01/10/2020 19:54		0	0	0	0	0	0	0	0	0	0	0	0	0	0
934	2	3	12	2d 07:19:11.70000	0d 04:08:07.68000	0.00643072	0.0244479	0.00155505	3.2963	D	5	01/10/2020 19:54		0	0	0	0	0	0	0	0	0	0	0	0	0	0
935	2	3	12	2d 07:19:20.35000	0d 04:08:16.33000	0.00643446	0.0244602	0.00155505	3.286	D	5	01/10/2020 19:54		0	0	0	0	0	0	0	0	0	0	0	0	0	0
936	2	3	12	2d 07:19:29.09000	0d 04:08:25.07000	0.00643823	0.0244726	0.00155505	3.2758	D	5	01/10/2020 19:54		0	0	0	0	0	0	0	0	0	0	0	0	0	0
937	2	3	12	2d 07:19:39.31000	0d 04:08:35.29000	0.00644265	0.024487	0.00155505	3.2656	D	5	01/10/2020 19:55		0	0	0	0	0	0	0	0	0	0	0	0	0	0
938	2	3	12	2d 07:19:50.39000	0d 04:08:46.37000	0.00644743	0.0245026	0.00155505	3.2555	D	5	01/10/2020 19:55		0	0	0	0	0	0	0	0	0	0	0	0	0	0
939	2	3	12	2d 07:20:02.37000	0d 04:08:58.35000	0.00645261	0.0245194	0.00155489	3.2453	D	5	01/10/2020 19:55		0	0	0	0	0	0	0	0	0	0	0	0	0	0
940	2	3	12	2d 07:20:15.24000	0d 04:09:11.22000	0.00645817	0.0245374	0.0015552	3.2349	D	5	01/10/2020 19:55		0	0	0	0	0	0	0	0	0	0	0	0	0	0
941	2	3	12	2d 07:20:27.31000	0d 04:09:23.29000	0.00646338	0.0245543	0.00155512	3.2248	D	5	01/10/2020 19:55		0	0	0	0	0	0	0	0	0	0	0	0	0	0
942	2	3	12	2d 07:20:42.31000	0d 04:09:38.29000	0.00646986	0.0245751	0.00155489	3.2148	D	5	01/10/2020 19:56		0	0	0	0	0	0	0	0	0	0	0	0	0	0
943	2	3	12	2d 07:20:57.14000	0d 04:09:53.12000	0.00647626	0.0245957	0.00155505	3.2047	D	5	01/10/2020 19:56		0	0	0	0	0	0	0	0	0	0	0	0	0	0
944	2	3	12	2d 07:21:10.85000	0d 04:10:06.83000	0.00648219	0.0246146	0.00155497	3.1945	D	5	01/10/2020 19:56		0	0	0	0	0	0	0	0	0	0	0	0	0	0
945	2	3	12	2d 07:21:24.31000	0d 04:10:20.29000	0.006488	0.0246332	0.00155528	3.1843	D	5	01/10/2020 19:56		0	0	0	0	0	0	0	0	0	0	0	0	0	0
946	2	3	12	2d 07:21:36.22000	0d 04:10:32.20000	0.00649315	0.0246495	0.00155497	3.1742	D	5	01/10/2020 19:56		0	0	0	0	0	0	0	0	0	0	0	0	0	0
947	2	3	12	2d 07:21:47.07000	0d 04:10:43.05000	0.00649783	0.0246644	0.00155482	3.164	D	5	01/10/2020 19:57		0	0	0	0	0	0	0	0	0	0	0	0	0	0
948	2	3	12	2d 07:21:57.76000	0d 04:10:53.74000	0.00650245	0.024679	0.00155512	3.1534	D	5	01/10/2020 19:57		0	0	0	0	0	0	0	0	0	0	0	0	0	0
949	2	3	12	2d 07:22:07.33000	0d 04:11:03.31000	0.00650658	0.024692	0.00155505	3.1434	D	5	01/10/2020 19:57		0	0	0	0	0	0	0	0	0	0	0	0	0	0
950	2	3	12	2d 07:22:16.38000	0d 04:11:12.36000	0.00651049	0.0247043	0.00155497	3.1331	D	5	01/10/2020 19:57		0	0	0	0	0	0	0	0	0	0	0	0	0	0
951	2	3	12	2d 07:22:24.63000	0d 04:11:20.61000	0.00651406	0.0247154	0.00155512	3.1229	D	5	01/10/2020 19:57		0	0	0	0	0	0	0	0	0	0	0	0	0	0
952	2	3	12	2d 07:22:31.91000	0d 04:11:27.89000	0.0065172	0.0247252	0.00155489	3.1127	D	5	01/10/2020 19:57		0	0	0	0	0	0	0	0	0	0	0	0	0	0
953	2	3	12	2d 07:22:39.23000	0d 04:11:35.21000	0.00652036	0.024735	0.00155497	3.1026	D	5	01/10/2020 19:58		0	0	0	0	0	0	0	0	0	0	0	0	0	0
954	2	3	12	2d 07:22:46.11000	0d 04:11:42.09000	0.00652333	0.0247442	0.00155489	3.0924	D	5	01/10/2020 19:58		0	0	0	0	0	0	0	0	0	0	0	0	0	0
955	2	3	12	2d 07:22:52.94000	0d 04:11:48.92000	0.00652628	0.0247534	0.00155505	3.0822	D	5	01/10/2020 19:58		0	0	0	0	0	0	0	0	0	0	0	0	0	0
956	2	3	12	2d 07:22:59.39000	0d 04:11:55.37000	0.00652907	0.0247619	0.00155489	3.0719	D	5	01/10/2020 19:58		0	0	0	0	0	0	0	0	0	0	0	0	0	0
957	2	3	12	2d 07:23:05.18000	0d 04:12:01.16000	0.00653157	0.0247696	0.00155505	3.0617	D	5	01/10/2020 19:58		0	0	0	0	0	0	0	0	0	0	0	0	0	0
958	2	3	12	2d 07:23:11.25000	0d 04:12:07.23000	0.00653419	0.0247776	0.00155512	3.0515	D	5	01/10/2020 19:58		0	0	0	0	0	0	0	0	0	0	0	0	0	0
959	2	3	12	2d 07:23:16.98000	0d 04:12:12.96000	0.00653667	0.0247851	0.00155505	3.0413	D	5	01/10/2020 19:58		0	0	0	0	0	0	0	0	0	0	0	0	0	0
960	2	3	12	2d 07:23:22.47000	0d 04:12:18.45000	0.00653904	0.0247923	0.00155512	3.0312	D	5	01/10/2020 19:58		0	0	0	0	0	0	0	0	0	0	0	0	0	0
961	2	3	12	2d 07:23:27.65000	0d 04:12:23.63000	0.00654128	0.0247991	0.00155528	3.0208	D	5	01/10/2020 19:58		0	0	0	0	0	0	0	0	0	0	0	0	0	0
962	2	3	12	2d 07:23:32.82000	0d 04:12:28.80000	0.00654351	0.0248059	0.00155505	3.0105	D	5	01/10/2020 19:58		0	0	0	0	0	0	0	0	0	0	0	0	0	0
963	2	3	12	2d 07:23:37.64000	0d 04:12:33.62000	0.00654559	0.0248121	0.00155505	2.9999	D	5	01/10/2020 19:58		0	0	0	0	0	0	0	0	0	0	0	0	0	0
964	2	3	12	2d 07:23:42.41000	0d 04:12:38.39000	0.00654765	0.0248183	0.00155505	2.9897	D	5	01/10/2020 19:59		0	0	0	0	0	0	0	0	0	0	0	0	0	0
965	2	3	12	2d 07:23:46.87000	0d 04:12:42.85000	0.00654958	0.024824	0.00155497	2.9795	D	5	01/10/2020 19:59		0	0	0	0	0	0	0	0	0	0	0	0	0	0
966	2	3	12	2d 07:23:51.09000	0d 04:12:47.07000	0.0065514	0.0248295	0.00155489	2.9693	D	5	01/10/2020 19:59		0	0	0	0	0	0	0	0	0	0	0	0	0	0
967	2	3	12	2d 07:23:55.18000	0d 04:12:51.16000	0.00655317	0.0248347	0.00155512	2.9592	D	5	01/10/2020 19:59		0	0	0	0	0	0	0	0	0	0	0	0	0	0
968	2	3	12	2d 07:23:59.15000	0d 04:12:55.13000	0.00655488	0.0248398	0.00155497	2.949	D	5	01/10/2020 19:59		0	0	0	0	0	0	0	0	0	0	0	0	0	0
969	2	3	12	2d 07:24:03.07000	0d 04:12:59.05000	0.00655658	0.0248447	0.00155512	2.9387	D	5	01/10/2020 19:59		0	0	0	0	0	0	0	0	0	0	0	0	0	0
970	2	3	12	2d 07:24:06.86000	0d 04:13:02.84000	0.00655821	0.0248495	0.00155505	2.9287	D	5	01/10/2020 19:59		0	0	0	0	0	0	0	0	0	0	0	0	0	0
971	2	3	12	2d 07:24:10.51000	0d 04:13:06.49000	0.00655979	0.0248542	0.00155497	2.9184	D	5	01/10/2020 19:59		0	0	0	0	0	0	0	0	0	0	0	0	0	0
972	2	3	12	2d 07:24:14.08000	0d 04:13:10.06000	0.00656133	0.0248586	0.00155482	2.9082	D	5	01/10/2020 19:59		0	0	0	0	0	0	0	0	0	0	0	0	0	0
973	2	3	12	2d 07:24:17.49000	0d 04:13:13.47000	0.00656281	0.0248629	0.0015552	2.898	D	5	01/10/2020 19:59		0	0	0	0	0	0	0	0	0	0	0	0	0	0
974	2	3	12	2d 07:24:20.85000	0d 04:13:16.83000	0.00656426	0.0248671	0.00155505	2.8878	D	5	01/10/2020 19:59		0	0	0	0	0	0	0	0	0	0	0	0	0	0
975	2	3	12	2d 07:24:24.14000	0d 04:13:20.12000	0.00656568	0.0248712	0.00155489	2.8774	D	5	01/10/2020 19:59		0	0	0	0	0	0	0	0	0	0	0	0	0	0
976	2	3	12	2d 07:24:27.43000	0d 04:13:23.41000	0.0065671	0.0248753	0.00155497	2.867	D	5	01/10/2020 19:59		0	0	0	0	0	0	0	0	0	0	0	0	0	0
977	2	3	12	2d 07:24:30.55000	0d 04:13:26.53000	0.00656845	0.0248792	0.00155489	2.8568	D	5	01/10/2020 19:59		0	0	0	0	0	0	0	0	0	0	0	0	0	0
978	2	3	12	2d 07:24:33.54000	0d 04:13:29.52000	0.00656974	0.0248828	0.00155512	2.8466	D	5	01/10/2020 19:59		0	0	0	0	0	0	0	0	0	0	0	0	0	0
979	2	3	12	2d 07:24:36.50000	0d 04:13:32.48000	0.00657102	0.0248865	0.00155512	2.8363	D	5	01/10/2020 19:59		0	0	0	0	0	0	0	0	0	0	0	0	0	0
980	2	3	12	2d 07:24:39.39000	0d 04:13:35.37000	0.00657227	0.02489	0.00155505	2.8261	D	5	01/10/2020 20:00		0	0	0	0	0	0	0	0	0	0	0	0	0	0
981	2	3	12	2d 07:24:42.25000	0d 04:13:38.23000	0.0065735	0.0248935	0.00155505	2.8157	D	5	01/10/2020 20:00		0	0	0	0	0	0	0	0	0	0	0	0	0	0
982	2	3	12	2d 07:24:45.07000	0d 04:13:41.05000	0.00657472	0.0248969	0.00155497	2.8054	D	5	01/10/2020 20:00		0	0	0	0	0	0	0	0	0	0	0	0	0	0
983	2	3	12	2d 07:24:47.83000	0d 04:13:43.81000	0.00657591	0.0249003	0.00155512	2.7948	D	5	01/10/2020 20:00		0	0	0	0	0	0	0	0	0	0	0	0	0	0
984	2	3	12	2d 07:24:50.48000	0d 04:13:46.46000	0.00657706	0.0249034	0.00155505	2.7843	D	5	01/10/2020 20:00		0	0	0	0	0	0	0	0	0	0	0	0	0	0
985	2	3	12	2d 07:24:53.23000	0d 04:13:49.21000	0.00657824	0.0249067	0.00155505	2.7736	D	5	01/10/2020 20:00		0	0	0	0	0	0	0	0	0	0	0	0	0	0
986	2	3	12	2d 07:24:55.74000	0d 04:13:51.72000	0.00657933	0.0249097	0.0015552	2.7631	D	5	01/10/2020 20:00		0	0	0	0	0	0	0	0	0	0	0	0	0	0
987	2	3	12	2d 07:24:58.28000	0d 04:13:54.26000	0.00658042	0.0249128	0.00155489	2.7527	D	5	01/10/2020 20:00		0	0	0	0	0	0	0	0	0	0	0	0	0	0
988	2	3	12	2d 07:25:00.73000	0d 04:13:56.71000	0.00658148	0.0249157	0.00155512	2.7422	D	5	01/10/2020 20:00		0	0	0	0	0	0	0	0	0	0	0	0	0	0
989	2	3	12	2d 07:25:03.17000	0d 04:13:59.15000	0.00658254	0.0249186	0.00155505	2.7317	D	5	01/10/2020 20:00		0	0	0	0	0	0	0	0	0	0	0	0	0	0
990	2	3	12	2d 07:25:05.54000	0d 04:14:01.52000	0.00658356	0.0249214	0.00155497	2.7213	D	5	01/10/2020 20:00		0	0	0	0	0	0	0	0	0	0	0	0	0	0
991	2	3	12	2d 07:25:07.81000	0d 04:14:03.79000	0.00658454	0.024924	0.00155489	2.7111	D	5	01/10/2020 20:00		0	0	0	0	0	0	0	0	0	0	0	0	0	0
992	2	3	12	2d 07:25:10.08000	0d 04:14:06.06000	0.00658552	0.0249267	0.00155497	2.7008	D	5	01/10/2020 20:00		0	0	0	0	0	0	0	0	0	0	0	0	0	0
993	2	3	12	2d 07:25:12.32000	0d 04:14:08.30000	0.00658649	0.0249293	0.00155497	2.6905	D	5	01/10/2020 20:00		0	0	0	0	0	0	0	0	0	0	0	0	0	0
994	2	3	12	2d 07:25:14.48000	0d 04:14:10.46000	0.00658742	0.0249318	0.00155512	2.6802	D	5	01/10/2020 20:00		0	0	0	0	0	0	0	0	0	0	0	0	0	0
995	2	3	12	2d 07:25:16.67000	0d 04:14:12.65000	0.00658837	0.0249343	0.00155505	2.6697	D	5	01/10/2020 20:00		0	0	0	0	0	0	0	0	0	0	0	0	0	0
996	2	3	12	2d 07:25:18.82000	0d 04:14:14.80000	0.0065893	0.0249368	0.00155512	2.6592	D	5	01/10/2020 20:00		0	0	0	0	0	0	0	0	0	0	0	0	0	0
997	2	3	12	2d 07:25:20.98000	0d 04:14:16.96000	0.00659023	0.0249393	0.00155505	2.6488	D	5	01/10/2020 20:00		0	0	0	0	0	0	0	0	0	0	0	0	0	0
998	2	3	12	2d 07:25:23.05000	0d 04:14:19.03000	0.00659112	0.0249416	0.00155505	2.6384	D	5	01/10/2020 20:00		0	0	0	0	0	0	0	0	0	0	0	0	0	0
999	2	3	12	2d 07:25:25.06000	0d 04:14:21.04000	0.00659199	0.0249439	0.00155505	2.6282	D	5	01/10/2020 20:00		0	0	0	0	0	0	0	0	0	0	0	0	0	0
1000	2	3	12	2d 07:25:27.07000	0d 04:14:23.05000	0.00659286	0.0249462	0.00155482	2.6177	D	5	01/10/2020 20:00		0	0	0	0	0	0	0	0	0	0	0	0	0	0
1001	2	3	12	2d 07:25:29.08000	0d 04:14:25.06000	0.00659373	0.0249485	0.00155505	2.6072	D	5	01/10/2020 20:00		0	0	0	0	0	0	0	0	0	0	0	0	0	0
1002	2	3	12	2d 07:25:31.08000	0d 04:14:27.06000	0.00659459	0.0249507	0.0015552	2.5966	D	5	01/10/2020 20:00		0	0	0	0	0	0	0	0	0	0	0	0	0	0
1003	2	3	12	2d 07:25:33.06000	0d 04:14:29.04000	0.00659545	0.0249529	0.0015552	2.5863	D	5	01/10/2020 20:00		0	0	0	0	0	0	0	0	0	0	0	0	0	0
1004	2	3	12	2d 07:25:35.00000	0d 04:14:30.98000	0.00659629	0.0249551	0.00155497	2.5757	D	5	01/10/2020 20:00		0	0	0	0	0	0	0	0	0	0	0	0	0	0
1005	2	3	12	2d 07:25:36.89000	0d 04:14:32.87000	0.0065971	0.0249572	0.00155497	2.5655	D	5	01/10/2020 20:00		0	0	0	0	0	0	0	0	0	0	0	0	0	0
1006	2	3	12	2d 07:25:38.74000	0d 04:14:34.72000	0.0065979	0.0249592	0.00155512	2.5551	D	5	01/10/2020 20:00		0	0	0	0	0	0	0	0	0	0	0	0	0	0
1007	2	3	12	2d 07:25:40.63000	0d 04:14:36.61000	0.00659872	0.0249613	0.00155505	2.5446	D	5	01/10/2020 20:01		0	0	0	0	0	0	0	0	0	0	0	0	0	0
1008	2	3	12	2d 07:25:42.50000	0d 04:14:38.48000	0.00659953	0.0249634	0.00155497	2.5339	D	5	01/10/2020 20:01		0	0	0	0	0	0	0	0	0	0	0	0	0	0
1009	2	3	12	2d 07:25:44.37000	0d 04:14:40.35000	0.00660033	0.0249654	0.00155505	2.5234	D	5	01/10/2020 20:01		0	0	0	0	0	0	0	0	0	0	0	0	0	0
1010	2	3	12	2d 07:25:46.22000	0d 04:14:42.20000	0.00660113	0.0249674	0.00155512	2.5126	D	5	01/10/2020 20:01		0	0	0	0	0	0	0	0	0	0	0	0	0	0
1011	2	3	12	2d 07:25:48.09000	0d 04:14:44.07000	0.00660194	0.0249694	0.00155505	2.502	D	5	01/10/2020 20:01		0	0	0	0	0	0	0	0	0	0	0	0	0	0
1012	2	3	12	2d 07:25:48.42000	0d 04:14:44.40000	0.00660208	0.0249698	0.00155505	2.5	D	133	01/10/2020 20:01		0	0	0	0	0	0	0	0	0	0	0	0	0	0
1013	2	3	13	2d 07:25:48.43000	0d 00:00:00.01000	0	0	0	2.5435	R	0	01/10/2020 20:01		0	0	0	0	0	0	0	0	0	0	0	0	0	0
1014	2	3	13	2d 07:25:50.43000	0d 00:00:02.01000	0	0	0	2.7808	R	1	01/10/2020 20:01		0	0	0	0	0	0	0	0	0	0	0	0	0	0
1015	2	3	13	2d 07:25:52.43000	0d 00:00:04.01000	0	0	0	2.8965	R	1	01/10/2020 20:01		0	0	0	0	0	0	0	0	0	0	0	0	0	0
1016	2	3	13	2d 07:25:54.43000	0d 00:00:06.01000	0	0	0	2.9848	R	1	01/10/2020 20:01		0	0	0	0	0	0	0	0	0	0	0	0	0	0
1017	2	3	13	2d 07:25:56.43000	0d 00:00:08.01000	0	0	0	3.0584	R	1	01/10/2020 20:01		0	0	0	0	0	0	0	0	0	0	0	0	0	0
1018	2	3	13	2d 07:25:58.42000	0d 00:00:10.00000	0	0	0	3.1203	R	129	01/10/2020 20:01		0	0	0	0	0	0	0	0	0	0	0	0	0	0
1019	3	4	9	2d 07:25:58.45000	0d 00:00:00.03000	0.00000001	0.00000004	0.0015539	3.1901	C	0	01/10/2020 20:01		0	0	0	0	0	0	0	0	0	0	0	0	0	0
1020	3	4	9	2d 07:25:58.61000	0d 00:00:00.19000	0.00000008	0.00000026	0.00155512	3.2262	C	5	01/10/2020 20:01		0	0	0	0	0	0	0	0	0	0	0	0	0	0
1021	3	4	9	2d 07:25:58.75000	0d 00:00:00.33000	0.00000014	0.00000046	0.0015552	3.2493	C	5	01/10/2020 20:01		0	0	0	0	0	0	0	0	0	0	0	0	0	0
1022	3	4	9	2d 07:25:58.91000	0d 00:00:00.49000	0.00000021	0.00000069	0.00155505	3.2708	C	5	01/10/2020 20:01		0	0	0	0	0	0	0	0	0	0	0	0	0	0
1023	3	4	9	2d 07:25:59.08000	0d 00:00:00.66000	0.00000029	0.00000093	0.00155505	3.2903	C	5	01/10/2020 20:01		0	0	0	0	0	0	0	0	0	0	0	0	0	0
1024	3	4	9	2d 07:25:59.26000	0d 00:00:00.84000	0.00000036	0.00000118	0.00155512	3.3092	C	5	01/10/2020 20:01		0	0	0	0	0	0	0	0	0	0	0	0	0	0
1025	3	4	9	2d 07:25:59.45000	0d 00:00:01.03000	0.00000044	0.00000146	0.00155512	3.3274	C	5	01/10/2020 20:01		0	0	0	0	0	0	0	0	0	0	0	0	0	0
1026	3	4	9	2d 07:25:59.65000	0d 00:00:01.23000	0.00000053	0.00000174	0.00155489	3.3451	C	5	01/10/2020 20:01		0	0	0	0	0	0	0	0	0	0	0	0	0	0
1027	3	4	9	2d 07:25:59.86000	0d 00:00:01.44000	0.00000062	0.00000205	0.00155489	3.3625	C	5	01/10/2020 20:01		0	0	0	0	0	0	0	0	0	0	0	0	0	0
1028	3	4	9	2d 07:26:00.07000	0d 00:00:01.65000	0.00000071	0.00000235	0.00155482	3.3791	C	5	01/10/2020 20:01		0	0	0	0	0	0	0	0	0	0	0	0	0	0
1029	3	4	9	2d 07:26:00.29000	0d 00:00:01.87000	0.00000081	0.00000268	0.00155497	3.3951	C	5	01/10/2020 20:01		0	0	0	0	0	0	0	0	0	0	0	0	0	0
1030	3	4	9	2d 07:26:00.52000	0d 00:00:02.10000	0.00000091	0.00000301	0.00155489	3.4108	C	5	01/10/2020 20:01		0	0	0	0	0	0	0	0	0	0	0	0	0	0
1031	3	4	9	2d 07:26:00.76000	0d 00:00:02.34000	0.00000101	0.00000337	0.00155505	3.4266	C	5	01/10/2020 20:01		0	0	0	0	0	0	0	0	0	0	0	0	0	0
1032	3	4	9	2d 07:26:01.01000	0d 00:00:02.59000	0.00000112	0.00000374	0.0015552	3.442	C	5	01/10/2020 20:01		0	0	0	0	0	0	0	0	0	0	0	0	0	0
1033	3	4	9	2d 07:26:01.27000	0d 00:00:02.85000	0.00000123	0.00000413	0.00155505	3.4571	C	5	01/10/2020 20:01		0	0	0	0	0	0	0	0	0	0	0	0	0	0
1034	3	4	9	2d 07:26:01.53000	0d 00:00:03.11000	0.00000134	0.00000452	0.00155489	3.4713	C	5	01/10/2020 20:01		0	0	0	0	0	0	0	0	0	0	0	0	0	0
1035	3	4	9	2d 07:26:01.81000	0d 00:00:03.39000	0.00000146	0.00000494	0.00155482	3.4855	C	5	01/10/2020 20:01		0	0	0	0	0	0	0	0	0	0	0	0	0	0
1036	3	4	9	2d 07:26:02.10000	0d 00:00:03.68000	0.00000159	0.00000538	0.00155505	3.4997	C	5	01/10/2020 20:01		0	0	0	0	0	0	0	0	0	0	0	0	0	0
1037	3	4	9	2d 07:26:02.41000	0d 00:00:03.99000	0.00000172	0.00000584	0.00155497	3.5134	C	5	01/10/2020 20:01		0	0	0	0	0	0	0	0	0	0	0	0	0	0
1038	3	4	9	2d 07:26:02.73000	0d 00:00:04.31000	0.00000186	0.00000633	0.00155489	3.5267	C	5	01/10/2020 20:01		0	0	0	0	0	0	0	0	0	0	0	0	0	0
1039	3	4	9	2d 07:26:03.07000	0d 00:00:04.65000	0.00000201	0.00000685	0.00155505	3.5396	C	5	01/10/2020 20:01		0	0	0	0	0	0	0	0	0	0	0	0	0	0
1040	3	4	9	2d 07:26:03.43000	0d 00:00:05.01000	0.00000216	0.0000074	0.00155512	3.5523	C	5	01/10/2020 20:01		0	0	0	0	0	0	0	0	0	0	0	0	0	0
1041	3	4	9	2d 07:26:03.83000	0d 00:00:05.41000	0.00000234	0.00000802	0.0015552	3.5648	C	5	01/10/2020 20:01		0	0	0	0	0	0	0	0	0	0	0	0	0	0
1042	3	4	9	2d 07:26:04.27000	0d 00:00:05.85000	0.00000253	0.0000087	0.00155505	3.577	C	5	01/10/2020 20:01		0	0	0	0	0	0	0	0	0	0	0	0	0	0
1043	3	4	9	2d 07:26:04.76000	0d 00:00:06.34000	0.00000274	0.00000945	0.00155474	3.5888	C	5	01/10/2020 20:01		0	0	0	0	0	0	0	0	0	0	0	0	0	0
1044	3	4	9	2d 07:26:05.32000	0d 00:00:06.90000	0.00000298	0.00001032	0.00155505	3.6002	C	5	01/10/2020 20:01		0	0	0	0	0	0	0	0	0	0	0	0	0	0
1045	3	4	9	2d 07:26:06.00000	0d 00:00:07.58000	0.00000327	0.00001138	0.00155512	3.6115	C	5	01/10/2020 20:01		0	0	0	0	0	0	0	0	0	0	0	0	0	0
1046	3	4	9	2d 07:26:06.85000	0d 00:00:08.43000	0.00000364	0.00001271	0.00155512	3.6228	C	5	01/10/2020 20:01		0	0	0	0	0	0	0	0	0	0	0	0	0	0
1047	3	4	9	2d 07:26:07.95000	0d 00:00:09.53000	0.00000412	0.00001444	0.00155489	3.6335	C	5	01/10/2020 20:01		0	0	0	0	0	0	0	0	0	0	0	0	0	0
1048	3	4	9	2d 07:26:09.42000	0d 00:00:11.00000	0.00000475	0.00001675	0.00155497	3.6442	C	5	01/10/2020 20:01		0	0	0	0	0	0	0	0	0	0	0	0	0	0
1049	3	4	9	2d 07:26:11.60000	0d 00:00:13.18000	0.00000569	0.00002018	0.00155497	3.6545	C	5	01/10/2020 20:01		0	0	0	0	0	0	0	0	0	0	0	0	0	0
1050	3	4	9	2d 07:26:15.08000	0d 00:00:16.66000	0.0000072	0.00002569	0.00155505	3.6649	C	5	01/10/2020 20:01		0	0	0	0	0	0	0	0	0	0	0	0	0	0
1051	3	4	9	2d 07:26:20.94000	0d 00:00:22.52000	0.00000973	0.00003498	0.0015552	3.675	C	5	01/10/2020 20:01		0	0	0	0	0	0	0	0	0	0	0	0	0	0
1052	3	4	9	2d 07:26:32.08000	0d 00:00:33.66000	0.00001454	0.00005269	0.00155482	3.6851	C	5	01/10/2020 20:01		0	0	0	0	0	0	0	0	0	0	0	0	0	0
1053	3	4	9	2d 07:27:00.19000	0d 00:01:01.77000	0.00002668	0.00009751	0.0015552	3.6951	C	5	01/10/2020 20:02		0	0	0	0	0	0	0	0	0	0	0	0	0	0
1054	3	4	9	2d 07:32:00.19000	0d 00:06:01.77000	0.00015627	0.00057672	0.00155512	3.695	C	1	01/10/2020 20:07		0	0	0	0	0	0	0	0	0	0	0	0	0	0
1055	3	4	9	2d 07:37:00.19000	0d 00:11:01.77000	0.00028585	0.00105531	0.00155512	3.6928	C	1	01/10/2020 20:12		0	0	0	0	0	0	0	0	0	0	0	0	0	0
1056	3	4	9	2d 07:42:00.19000	0d 00:16:01.77000	0.00041544	0.00153393	0.0015552	3.6942	C	1	01/10/2020 20:17		0	0	0	0	0	0	0	0	0	0	0	0	0	0
1057	3	4	9	2d 07:47:00.19000	0d 00:21:01.77000	0.00054502	0.00201282	0.0015552	3.6971	C	1	01/10/2020 20:22		0	0	0	0	0	0	0	0	0	0	0	0	0	0
1058	3	4	9	2d 07:52:00.19000	0d 00:26:01.77000	0.00067461	0.00249209	0.00155482	3.7002	C	1	01/10/2020 20:27		0	0	0	0	0	0	0	0	0	0	0	0	0	0
1059	3	4	9	2d 07:57:00.19000	0d 00:31:01.77000	0.00080419	0.00297179	0.00155512	3.7035	C	1	01/10/2020 20:32		0	0	0	0	0	0	0	0	0	0	0	0	0	0
1060	3	4	9	2d 08:02:00.19000	0d 00:36:01.77000	0.00093377	0.00345197	0.00155528	3.7076	C	1	01/10/2020 20:37		0	0	0	0	0	0	0	0	0	0	0	0	0	0
1061	3	4	9	2d 08:07:00.19000	0d 00:41:01.77000	0.00106336	0.00393269	0.00155497	3.7119	C	1	01/10/2020 20:42		0	0	0	0	0	0	0	0	0	0	0	0	0	0
1062	3	4	9	2d 08:12:00.19000	0d 00:46:01.77000	0.00119294	0.004414	0.00155497	3.7163	C	1	01/10/2020 20:47		0	0	0	0	0	0	0	0	0	0	0	0	0	0
1063	3	4	9	2d 08:17:00.19000	0d 00:51:01.77000	0.00132253	0.00489592	0.0015552	3.7215	C	1	01/10/2020 20:52		0	0	0	0	0	0	0	0	0	0	0	0	0	0
1064	3	4	9	2d 08:22:00.19000	0d 00:56:01.77000	0.00145211	0.00537851	0.00155489	3.7267	C	1	01/10/2020 20:57		0	0	0	0	0	0	0	0	0	0	0	0	0	0
1065	3	4	9	2d 08:27:00.19000	0d 01:01:01.77000	0.0015817	0.00586177	0.00155505	3.7321	C	1	01/10/2020 21:02		0	0	0	0	0	0	0	0	0	0	0	0	0	0
1066	3	4	9	2d 08:32:00.19000	0d 01:06:01.77000	0.00171128	0.00634574	0.0015552	3.7374	C	1	01/10/2020 21:07		0	0	0	0	0	0	0	0	0	0	0	0	0	0
1067	3	4	9	2d 08:37:00.19000	0d 01:11:01.77000	0.00184087	0.0068304	0.00155489	3.7427	C	1	01/10/2020 21:12		0	0	0	0	0	0	0	0	0	0	0	0	0	0
1068	3	4	9	2d 08:42:00.19000	0d 01:16:01.77000	0.00197045	0.00731575	0.00155497	3.7481	C	1	01/10/2020 21:17		0	0	0	0	0	0	0	0	0	0	0	0	0	0
1069	3	4	9	2d 08:47:00.19000	0d 01:21:01.77000	0.00210004	0.00780179	0.0015552	3.7533	C	1	01/10/2020 21:22		0	0	0	0	0	0	0	0	0	0	0	0	0	0
1070	3	4	9	2d 08:52:00.19000	0d 01:26:01.77000	0.00222962	0.0082885	0.0015552	3.7583	C	1	01/10/2020 21:27		0	0	0	0	0	0	0	0	0	0	0	0	0	0
1071	3	4	9	2d 08:57:00.19000	0d 01:31:01.77000	0.00235921	0.00877589	0.00155528	3.7636	C	1	01/10/2020 21:32		0	0	0	0	0	0	0	0	0	0	0	0	0	0
1072	3	4	9	2d 09:02:00.19000	0d 01:36:01.77000	0.00248879	0.00926396	0.0015552	3.769	C	1	01/10/2020 21:37		0	0	0	0	0	0	0	0	0	0	0	0	0	0
1073	3	4	9	2d 09:07:00.19000	0d 01:41:01.77000	0.00261838	0.0097527	0.00155512	3.7742	C	1	01/10/2020 21:42		0	0	0	0	0	0	0	0	0	0	0	0	0	0
1074	3	4	9	2d 09:12:00.19000	0d 01:46:01.77000	0.00274796	0.0102421	0.00155512	3.7797	C	1	01/10/2020 21:47		0	0	0	0	0	0	0	0	0	0	0	0	0	0
1075	3	4	9	2d 09:17:00.19000	0d 01:51:01.77000	0.00287755	0.0107323	0.00155497	3.7855	C	1	01/10/2020 21:52		0	0	0	0	0	0	0	0	0	0	0	0	0	0
1076	3	4	9	2d 09:22:00.19000	0d 01:56:01.77000	0.00300713	0.0112232	0.00155497	3.7914	C	1	01/10/2020 21:57		0	0	0	0	0	0	0	0	0	0	0	0	0	0
1077	3	4	9	2d 09:27:00.19000	0d 02:01:01.77000	0.00313672	0.0117149	0.00155505	3.7974	C	1	01/10/2020 22:02		0	0	0	0	0	0	0	0	0	0	0	0	0	0
1078	3	4	9	2d 09:32:00.19000	0d 02:06:01.77000	0.0032663	0.0122074	0.0015552	3.8041	C	1	01/10/2020 22:07		0	0	0	0	0	0	0	0	0	0	0	0	0	0
1079	3	4	9	2d 09:37:00.19000	0d 02:11:01.77000	0.00339588	0.0127008	0.00155505	3.8116	C	1	01/10/2020 22:12		0	0	0	0	0	0	0	0	0	0	0	0	0	0
1080	3	4	9	2d 09:42:00.19000	0d 02:16:01.77000	0.00352547	0.0131953	0.00155505	3.8193	C	1	01/10/2020 22:17		0	0	0	0	0	0	0	0	0	0	0	0	0	0
1081	3	4	9	2d 09:47:00.19000	0d 02:21:01.77000	0.00365505	0.0136908	0.00155489	3.828	C	1	01/10/2020 22:22		0	0	0	0	0	0	0	0	0	0	0	0	0	0
1082	3	4	9	2d 09:52:00.19000	0d 02:26:01.77000	0.00378464	0.0141875	0.00155505	3.8379	C	1	01/10/2020 22:27		0	0	0	0	0	0	0	0	0	0	0	0	0	0
1083	3	4	9	2d 09:56:41.20000	0d 02:30:42.78000	0.00390602	0.0146539	0.0015552	3.848	C	5	01/10/2020 22:32		0	0	0	0	0	0	0	0	0	0	0	0	0	0
1084	3	4	9	2d 10:00:57.63000	0d 02:34:59.21000	0.00401679	0.0150807	0.00155489	3.8581	C	5	01/10/2020 22:36		0	0	0	0	0	0	0	0	0	0	0	0	0	0
1085	3	4	9	2d 10:05:00.22000	0d 02:39:01.80000	0.00412157	0.0154855	0.00155505	3.8682	C	5	01/10/2020 22:40		0	0	0	0	0	0	0	0	0	0	0	0	0	0
1086	3	4	9	2d 10:08:45.20000	0d 02:42:46.78000	0.00421875	0.0158619	0.00155505	3.8782	C	5	01/10/2020 22:44		0	0	0	0	0	0	0	0	0	0	0	0	0	0
1087	3	4	9	2d 10:12:23.09000	0d 02:46:24.67000	0.00431287	0.0162273	0.00155497	3.8883	C	5	01/10/2020 22:47		0	0	0	0	0	0	0	0	0	0	0	0	0	0
1088	3	4	9	2d 10:15:48.75000	0d 02:49:50.33000	0.0044017	0.0165732	0.00155497	3.8984	C	5	01/10/2020 22:51		0	0	0	0	0	0	0	0	0	0	0	0	0	0
1089	3	4	9	2d 10:19:07.63000	0d 02:53:09.21000	0.00448761	0.0169085	0.0015552	3.9084	C	5	01/10/2020 22:54		0	0	0	0	0	0	0	0	0	0	0	0	0	0
1090	3	4	9	2d 10:22:16.67000	0d 02:56:18.25000	0.00456927	0.0172281	0.00155497	3.9185	C	5	01/10/2020 22:57		0	0	0	0	0	0	0	0	0	0	0	0	0	0
1091	3	4	9	2d 10:25:24.84000	0d 02:59:26.42000	0.00465055	0.017547	0.00155512	3.9286	C	5	01/10/2020 23:00		0	0	0	0	0	0	0	0	0	0	0	0	0	0
1092	3	4	9	2d 10:28:27.33000	0d 03:02:28.91000	0.00472937	0.017857	0.00155497	3.9387	C	5	01/10/2020 23:03		0	0	0	0	0	0	0	0	0	0	0	0	0	0
1093	3	4	9	2d 10:31:27.16000	0d 03:05:28.74000	0.00480705	0.0181633	0.00155497	3.9487	C	5	01/10/2020 23:06		0	0	0	0	0	0	0	0	0	0	0	0	0	0
1094	3	4	9	2d 10:34:26.88000	0d 03:08:28.46000	0.00488468	0.0184703	0.00155512	3.9588	C	5	01/10/2020 23:09		0	0	0	0	0	0	0	0	0	0	0	0	0	0
1095	3	4	9	2d 10:37:20.87000	0d 03:11:22.45000	0.00495983	0.0187682	0.00155505	3.9689	C	5	01/10/2020 23:12		0	0	0	0	0	0	0	0	0	0	0	0	0	0
1096	3	4	9	2d 10:40:14.51000	0d 03:14:16.09000	0.00503484	0.0190662	0.00155497	3.9791	C	5	01/10/2020 23:15		0	0	0	0	0	0	0	0	0	0	0	0	0	0
1097	3	4	9	2d 10:43:09.05000	0d 03:17:10.63000	0.00511023	0.0193666	0.00155489	3.9892	C	5	01/10/2020 23:18		0	0	0	0	0	0	0	0	0	0	0	0	0	0
1098	3	4	9	2d 10:45:59.42000	0d 03:20:01.00000	0.00518382	0.0196605	0.00155489	3.9992	C	5	01/10/2020 23:21		0	0	0	0	0	0	0	0	0	0	0	0	0	0
1099	3	4	9	2d 10:48:48.91000	0d 03:22:50.49000	0.00525703	0.0199537	0.00155497	4.0093	C	5	01/10/2020 23:24		0	0	0	0	0	0	0	0	0	0	0	0	0	0
1100	3	4	9	2d 10:51:37.71000	0d 03:25:39.29000	0.00532995	0.0202464	0.00155497	4.0194	C	5	01/10/2020 23:26		0	0	0	0	0	0	0	0	0	0	0	0	0	0
1101	3	4	9	2d 10:54:24.45000	0d 03:28:26.03000	0.00540197	0.0205362	0.00155535	4.0294	C	5	01/10/2020 23:29		0	0	0	0	0	0	0	0	0	0	0	0	0	0
1102	3	4	9	2d 10:57:07.49000	0d 03:31:09.07000	0.00547239	0.0208204	0.00155512	4.0395	C	5	01/10/2020 23:32		0	0	0	0	0	0	0	0	0	0	0	0	0	0
1103	3	4	9	2d 10:59:50.79000	0d 03:33:52.37000	0.00554293	0.0211057	0.00155497	4.0497	C	5	01/10/2020 23:35		0	0	0	0	0	0	0	0	0	0	0	0	0	0
1104	3	4	9	2d 11:02:34.20000	0d 03:36:35.78000	0.00561352	0.0213919	0.00155512	4.0598	C	5	01/10/2020 23:37		0	0	0	0	0	0	0	0	0	0	0	0	0	0
1105	3	4	9	2d 11:05:14.39000	0d 03:39:15.97000	0.00568271	0.0216731	0.00155489	4.0699	C	5	01/10/2020 23:40		0	0	0	0	0	0	0	0	0	0	0	0	0	0
1106	3	4	9	2d 11:07:52.13000	0d 03:41:53.71000	0.00575085	0.0219508	0.00155474	4.0801	C	5	01/10/2020 23:43		0	0	0	0	0	0	0	0	0	0	0	0	0	0
1107	3	4	9	2d 11:10:29.61000	0d 03:44:31.19000	0.00581887	0.0222286	0.00155474	4.0902	C	5	01/10/2020 23:45		0	0	0	0	0	0	0	0	0	0	0	0	0	0
1108	3	4	9	2d 11:13:03.37000	0d 03:47:04.95000	0.00588528	0.0225006	0.00155489	4.1003	C	5	01/10/2020 23:48		0	0	0	0	0	0	0	0	0	0	0	0	0	0
1109	3	4	9	2d 11:15:35.01000	0d 03:49:36.59000	0.00595079	0.0227695	0.00155512	4.1103	C	5	01/10/2020 23:50		0	0	0	0	0	0	0	0	0	0	0	0	0	0
1110	3	4	9	2d 11:18:03.39000	0d 03:52:04.97000	0.00601488	0.0230333	0.00155505	4.1205	C	5	01/10/2020 23:53		0	0	0	0	0	0	0	0	0	0	0	0	0	0
1111	3	4	9	2d 11:20:33.49000	0d 03:54:35.07000	0.00607971	0.0233008	0.00155512	4.1308	C	5	01/10/2020 23:55		0	0	0	0	0	0	0	0	0	0	0	0	0	0
1112	3	4	9	2d 11:23:00.41000	0d 03:57:01.99000	0.00614318	0.0235632	0.00155489	4.1408	C	5	01/10/2020 23:58		0	0	0	0	0	0	0	0	0	0	0	0	0	0
1113	3	4	9	2d 11:25:25.24000	0d 03:59:26.82000	0.00620574	0.0238226	0.00155505	4.1509	C	5	02/10/2020 00:00		0	0	0	0	0	0	0	0	0	0	0	0	0	0
1114	3	4	9	2d 11:27:50.16000	0d 04:01:51.74000	0.00626833	0.0240827	0.00155489	4.161	C	5	02/10/2020 00:03		0	0	0	0	0	0	0	0	0	0	0	0	0	0
1115	3	4	9	2d 11:30:11.98000	0d 04:04:13.56000	0.00632959	0.0243379	0.00155497	4.1711	C	5	02/10/2020 00:05		0	0	0	0	0	0	0	0	0	0	0	0	0	0
1116	3	4	9	2d 11:32:31.63000	0d 04:06:33.21000	0.00638991	0.0245899	0.00155497	4.1811	C	5	02/10/2020 00:07		0	0	0	0	0	0	0	0	0	0	0	0	0	0
1117	3	4	9	2d 11:34:51.38000	0d 04:08:52.96000	0.00645028	0.0248425	0.00155489	4.1912	C	5	02/10/2020 00:10		0	0	0	0	0	0	0	0	0	0	0	0	0	0
1118	3	4	9	2d 11:36:49.05000	0d 04:10:50.63000	0.00650111	0.0250558	0.00155497	4.2	C	133	02/10/2020 00:12		0	0	0	0	0	0	0	0	0	0	0	0	0	0
1119	3	4	10	2d 11:36:49.06000	0d 00:00:00.01000	0.00650111	0.0250558	0.00155276	4.1999	C	0	02/10/2020 00:12		0	0	0	0	0	0	0	0	0	0	0	0	0	0
1120	3	4	10	2d 11:37:11.00000	0d 00:00:21.95000	0.00651039	0.0250948	0.00145251	4.2005	C	4	02/10/2020 00:12		0	0	0	0	0	0	0	0	0	0	0	0	0	0
1121	3	4	10	2d 11:37:25.09000	0d 00:00:36.04000	0.00651587	0.0251178	0.00135233	4.2005	C	4	02/10/2020 00:12		0	0	0	0	0	0	0	0	0	0	0	0	0	0
1122	3	4	10	2d 11:37:41.12000	0d 00:00:52.07000	0.00652166	0.0251421	0.00125223	4.2002	C	4	02/10/2020 00:13		0	0	0	0	0	0	0	0	0	0	0	0	0	0
1123	3	4	10	2d 11:38:02.07000	0d 00:01:13.02000	0.00652866	0.0251715	0.00115206	4.2002	C	4	02/10/2020 00:13		0	0	0	0	0	0	0	0	0	0	0	0	0	0
1124	3	4	10	2d 11:38:28.26000	0d 00:01:39.21000	0.00653667	0.0252052	0.00105203	4.2004	C	4	02/10/2020 00:13		0	0	0	0	0	0	0	0	0	0	0	0	0	0
1125	3	4	10	2d 11:38:56.73000	0d 00:02:07.68000	0.00654459	0.0252384	0.00095186	4.2004	C	4	02/10/2020 00:14		0	0	0	0	0	0	0	0	0	0	0	0	0	0
1126	3	4	10	2d 11:39:29.70000	0d 00:02:40.65000	0.00655283	0.0252731	0.00085183	4.2002	C	4	02/10/2020 00:14		0	0	0	0	0	0	0	0	0	0	0	0	0	0
1127	3	4	10	2d 11:40:07.53000	0d 00:03:18.48000	0.00656124	0.0253084	0.00075181	4.2004	C	4	02/10/2020 00:15		0	0	0	0	0	0	0	0	0	0	0	0	0	0
1128	3	4	10	2d 11:40:51.97000	0d 00:04:02.92000	0.00656987	0.0253446	0.00065179	4.2002	C	4	02/10/2020 00:16		0	0	0	0	0	0	0	0	0	0	0	0	0	0
1129	3	4	10	2d 11:41:42.58000	0d 00:04:53.53000	0.00657832	0.0253801	0.00055177	4.2	C	4	02/10/2020 00:17		0	0	0	0	0	0	0	0	0	0	0	0	0	0
1130	3	4	10	2d 11:42:47.22000	0d 00:05:58.17000	0.00658731	0.0254179	0.00045174	4.2	C	4	02/10/2020 00:18		0	0	0	0	0	0	0	0	0	0	0	0	0	0
1131	3	4	10	2d 11:44:11.07000	0d 00:07:22.02000	0.00659662	0.025457	0.00035172	4.2002	C	4	02/10/2020 00:19		0	0	0	0	0	0	0	0	0	0	0	0	0	0
1132	3	4	10	2d 11:46:08.18000	0d 00:09:19.13000	0.00660635	0.0254978	0.0002517	4.2002	C	4	02/10/2020 00:21		0	0	0	0	0	0	0	0	0	0	0	0	0	0
1133	3	4	10	2d 11:49:08.10000	0d 00:12:19.05000	0.00661632	0.0255397	0.00015549	4.2	C	132	02/10/2020 00:24		0	0	0	0	0	0	0	0	0	0	0	0	0	0
1134	3	4	11	2d 11:49:08.11000	0d 00:00:00.01000	0	0	0	4.1993	R	0	02/10/2020 00:24		0	0	0	0	0	0	0	0	0	0	0	0	0	0
1135	3	4	11	2d 11:49:10.11000	0d 00:00:02.01000	0	0	0	4.1988	R	1	02/10/2020 00:24		0	0	0	0	0	0	0	0	0	0	0	0	0	0
1136	3	4	11	2d 11:49:12.11000	0d 00:00:04.01000	0	0	0	4.1987	R	1	02/10/2020 00:24		0	0	0	0	0	0	0	0	0	0	0	0	0	0
1137	3	4	11	2d 11:49:14.11000	0d 00:00:06.01000	0	0	0	4.1988	R	1	02/10/2020 00:24		0	0	0	0	0	0	0	0	0	0	0	0	0	0
1138	3	4	11	2d 11:49:16.11000	0d 00:00:08.01000	0	0	0	4.1987	R	1	02/10/2020 00:24		0	0	0	0	0	0	0	0	0	0	0	0	0	0
1139	3	4	11	2d 11:49:18.10000	0d 00:00:10.00000	0	0	0	4.1985	R	129	02/10/2020 00:24		0	0	0	0	0	0	0	0	0	0	0	0	0	0
1140	3	4	12	2d 11:49:18.13000	0d 00:00:00.03000	0.00000001	0.00000005	0.00155337	4.1888	D	0	02/10/2020 00:24		0	0	0	0	0	0	0	0	0	0	0	0	0	0
1141	3	4	12	2d 11:49:46.51000	0d 00:00:28.41000	0.00001227	0.00005133	0.00155505	4.1787	D	5	02/10/2020 00:25		0	0	0	0	0	0	0	0	0	0	0	0	0	0
1142	3	4	12	2d 11:51:03.97000	0d 00:01:45.87000	0.00004573	0.00019095	0.00155489	4.1686	D	5	02/10/2020 00:26		0	0	0	0	0	0	0	0	0	0	0	0	0	0
1143	3	4	12	2d 11:52:57.20000	0d 00:03:39.10000	0.00009464	0.0003946	0.00155489	4.1585	D	5	02/10/2020 00:28		0	0	0	0	0	0	0	0	0	0	0	0	0	0
1144	3	4	12	2d 11:55:05.24000	0d 00:05:47.14000	0.00014995	0.00062432	0.00155489	4.1485	D	5	02/10/2020 00:30		0	0	0	0	0	0	0	0	0	0	0	0	0	0
1145	3	4	12	2d 11:57:15.64000	0d 00:07:57.54000	0.00020627	0.0008577	0.00155505	4.1384	D	5	02/10/2020 00:32		0	0	0	0	0	0	0	0	0	0	0	0	0	0
1146	3	4	12	2d 11:59:26.40000	0d 00:10:08.30000	0.00026275	0.00109117	0.00155497	4.1283	D	5	02/10/2020 00:34		0	0	0	0	0	0	0	0	0	0	0	0	0	0
1147	3	4	12	2d 12:01:41.76000	0d 00:12:23.66000	0.00032122	0.00133226	0.00155505	4.1183	D	5	02/10/2020 00:37		0	0	0	0	0	0	0	0	0	0	0	0	0	0
1148	3	4	12	2d 12:03:56.32000	0d 00:14:38.22000	0.00037935	0.00157134	0.00155497	4.1082	D	5	02/10/2020 00:39		0	0	0	0	0	0	0	0	0	0	0	0	0	0
1149	3	4	12	2d 12:06:14.71000	0d 00:16:56.61000	0.00043912	0.00181662	0.00155489	4.0981	D	5	02/10/2020 00:41		0	0	0	0	0	0	0	0	0	0	0	0	0	0
1150	3	4	12	2d 12:08:36.53000	0d 00:19:18.43000	0.00050038	0.00206737	0.00155489	4.0879	D	5	02/10/2020 00:43		0	0	0	0	0	0	0	0	0	0	0	0	0	0
1151	3	4	12	2d 12:11:00.13000	0d 00:21:42.03000	0.00056241	0.00232063	0.00155512	4.0778	D	5	02/10/2020 00:46		0	0	0	0	0	0	0	0	0	0	0	0	0	0
1152	3	4	12	2d 12:13:24.78000	0d 00:24:06.68000	0.00062489	0.00257511	0.0015552	4.0677	D	5	02/10/2020 00:48		0	0	0	0	0	0	0	0	0	0	0	0	0	0
1153	3	4	12	2d 12:15:51.78000	0d 00:26:33.68000	0.00068839	0.00283309	0.00155535	4.0577	D	5	02/10/2020 00:51		0	0	0	0	0	0	0	0	0	0	0	0	0	0
1154	3	4	12	2d 12:18:20.26000	0d 00:29:02.16000	0.00075252	0.00309302	0.00155505	4.0476	D	5	02/10/2020 00:53		0	0	0	0	0	0	0	0	0	0	0	0	0	0
1155	3	4	12	2d 12:20:53.17000	0d 00:31:35.07000	0.00081857	0.00336004	0.00155489	4.0374	D	5	02/10/2020 00:56		0	0	0	0	0	0	0	0	0	0	0	0	0	0
1156	3	4	12	2d 12:23:26.77000	0d 00:34:08.67000	0.00088492	0.00362759	0.00155505	4.0273	D	5	02/10/2020 00:58		0	0	0	0	0	0	0	0	0	0	0	0	0	0
1157	3	4	12	2d 12:26:03.61000	0d 00:36:45.51000	0.00095267	0.00390009	0.00155497	4.0171	D	5	02/10/2020 01:01		0	0	0	0	0	0	0	0	0	0	0	0	0	0
1158	3	4	12	2d 12:28:42.91000	0d 00:39:24.81000	0.00102148	0.00417617	0.00155489	4.007	D	5	02/10/2020 01:04		0	0	0	0	0	0	0	0	0	0	0	0	0	0
1159	3	4	12	2d 12:31:21.80000	0d 00:42:03.70000	0.00109011	0.00445085	0.00155512	3.9969	D	5	02/10/2020 01:06		0	0	0	0	0	0	0	0	0	0	0	0	0	0
1160	3	4	12	2d 12:34:02.59000	0d 00:44:44.49000	0.00115956	0.00472811	0.00155497	3.9869	D	5	02/10/2020 01:09		0	0	0	0	0	0	0	0	0	0	0	0	0	0
1161	3	4	12	2d 12:36:46.89000	0d 00:47:28.79000	0.00123053	0.00501071	0.00155497	3.9768	D	5	02/10/2020 01:12		0	0	0	0	0	0	0	0	0	0	0	0	0	0
1162	3	4	12	2d 12:39:30.89000	0d 00:50:12.79000	0.00130137	0.00529208	0.00155489	3.9667	D	5	02/10/2020 01:14		0	0	0	0	0	0	0	0	0	0	0	0	0	0
1163	3	4	12	2d 12:42:16.85000	0d 00:52:58.75000	0.00137306	0.00557609	0.00155497	3.9565	D	5	02/10/2020 01:17		0	0	0	0	0	0	0	0	0	0	0	0	0	0
1164	3	4	12	2d 12:45:05.71000	0d 00:55:47.61000	0.001446	0.00586432	0.00155489	3.9464	D	5	02/10/2020 01:20		0	0	0	0	0	0	0	0	0	0	0	0	0	0
1165	3	4	12	2d 12:47:53.33000	0d 00:58:35.23000	0.0015184	0.0061497	0.00155497	3.9364	D	5	02/10/2020 01:23		0	0	0	0	0	0	0	0	0	0	0	0	0	0
1166	3	4	12	2d 12:50:43.49000	0d 01:01:25.39000	0.0015919	0.00643867	0.00155505	3.9261	D	5	02/10/2020 01:26		0	0	0	0	0	0	0	0	0	0	0	0	0	0
1167	3	4	12	2d 12:53:38.81000	0d 01:04:20.71000	0.00166763	0.00673562	0.00155497	3.9161	D	5	02/10/2020 01:29		0	0	0	0	0	0	0	0	0	0	0	0	0	0
1168	3	4	12	2d 12:56:31.82000	0d 01:07:13.72000	0.00174236	0.00702791	0.00155497	3.906	D	5	02/10/2020 01:31		0	0	0	0	0	0	0	0	0	0	0	0	0	0
1169	3	4	12	2d 12:59:27.44000	0d 01:10:09.34000	0.00181822	0.00732383	0.00155505	3.8959	D	5	02/10/2020 01:34		0	0	0	0	0	0	0	0	0	0	0	0	0	0
1170	3	4	12	2d 13:02:24.54000	0d 01:13:06.44000	0.00189472	0.00762149	0.0015552	3.8859	D	5	02/10/2020 01:37		0	0	0	0	0	0	0	0	0	0	0	0	0	0
1171	3	4	12	2d 13:05:24.68000	0d 01:16:06.58000	0.00197253	0.00792347	0.00155512	3.8758	D	5	02/10/2020 01:40		0	0	0	0	0	0	0	0	0	0	0	0	0	0
1172	3	4	12	2d 13:08:30.37000	0d 01:19:12.27000	0.00205274	0.00823395	0.00155497	3.8656	D	5	02/10/2020 01:43		0	0	0	0	0	0	0	0	0	0	0	0	0	0
1173	3	4	12	2d 13:11:46.00000	0d 01:22:27.90000	0.00213724	0.00856019	0.0015552	3.8553	D	5	02/10/2020 01:47		0	0	0	0	0	0	0	0	0	0	0	0	0	0
1174	3	4	12	2d 13:15:04.19000	0d 01:25:46.09000	0.00222285	0.00888982	0.00155489	3.8453	D	5	02/10/2020 01:50		0	0	0	0	0	0	0	0	0	0	0	0	0	0
1175	3	4	12	2d 13:18:29.37000	0d 01:29:11.27000	0.00231148	0.00923018	0.00155497	3.8352	D	5	02/10/2020 01:53		0	0	0	0	0	0	0	0	0	0	0	0	0	0
1176	3	4	12	2d 13:22:02.25000	0d 01:32:44.15000	0.00240343	0.00958238	0.00155497	3.8251	D	5	02/10/2020 01:57		0	0	0	0	0	0	0	0	0	0	0	0	0	0
1177	3	4	12	2d 13:25:45.55000	0d 01:36:27.45000	0.00249988	0.00995087	0.00155482	3.8149	D	5	02/10/2020 02:01		0	0	0	0	0	0	0	0	0	0	0	0	0	0
1178	3	4	12	2d 13:29:51.40000	0d 01:40:33.30000	0.00260608	0.0103555	0.00155505	3.8048	D	5	02/10/2020 02:05		0	0	0	0	0	0	0	0	0	0	0	0	0	0
1179	3	4	12	2d 13:34:11.75000	0d 01:44:53.65000	0.00271854	0.0107828	0.00155497	3.7948	D	5	02/10/2020 02:09		0	0	0	0	0	0	0	0	0	0	0	0	0	0
1180	3	4	12	2d 13:38:49.10000	0d 01:49:31.00000	0.00283834	0.0112368	0.00155489	3.7847	D	5	02/10/2020 02:14		0	0	0	0	0	0	0	0	0	0	0	0	0	0
1181	3	4	12	2d 13:43:49.10000	0d 01:54:31.00000	0.00296792	0.0117266	0.00155497	3.7749	D	1	02/10/2020 02:19		0	0	0	0	0	0	0	0	0	0	0	0	0	0
1182	3	4	12	2d 13:48:49.10000	0d 01:59:31.00000	0.00309751	0.0122152	0.00155512	3.7659	D	1	02/10/2020 02:24		0	0	0	0	0	0	0	0	0	0	0	0	0	0
1183	3	4	12	2d 13:53:49.10000	0d 02:04:31.00000	0.00322709	0.0127027	0.00155512	3.7574	D	1	02/10/2020 02:29		0	0	0	0	0	0	0	0	0	0	0	0	0	0
1184	3	4	12	2d 13:58:49.10000	0d 02:09:31.00000	0.00335668	0.0131891	0.00155505	3.7498	D	1	02/10/2020 02:34		0	0	0	0	0	0	0	0	0	0	0	0	0	0
1185	3	4	12	2d 14:03:49.10000	0d 02:14:31.00000	0.00348626	0.0136746	0.0015552	3.7427	D	1	02/10/2020 02:39		0	0	0	0	0	0	0	0	0	0	0	0	0	0
1186	3	4	12	2d 14:08:49.10000	0d 02:19:31.00000	0.00361585	0.0141591	0.00155489	3.736	D	1	02/10/2020 02:44		0	0	0	0	0	0	0	0	0	0	0	0	0	0
1187	3	4	12	2d 14:13:49.10000	0d 02:24:31.00000	0.00374543	0.0146428	0.0015552	3.7293	D	1	02/10/2020 02:49		0	0	0	0	0	0	0	0	0	0	0	0	0	0
1188	3	4	12	2d 14:18:49.10000	0d 02:29:31.00000	0.00387502	0.0151256	0.0015552	3.723	D	1	02/10/2020 02:54		0	0	0	0	0	0	0	0	0	0	0	0	0	0
1189	3	4	12	2d 14:23:49.10000	0d 02:34:31.00000	0.0040046	0.0156077	0.00155512	3.7166	D	1	02/10/2020 02:59		0	0	0	0	0	0	0	0	0	0	0	0	0	0
1190	3	4	12	2d 14:28:49.10000	0d 02:39:31.00000	0.00413419	0.0160889	0.00155489	3.7102	D	1	02/10/2020 03:04		0	0	0	0	0	0	0	0	0	0	0	0	0	0
1191	3	4	12	2d 14:33:49.10000	0d 02:44:31.00000	0.00426377	0.0165692	0.00155489	3.7035	D	1	02/10/2020 03:09		0	0	0	0	0	0	0	0	0	0	0	0	0	0
1192	3	4	12	2d 14:38:49.10000	0d 02:49:31.00000	0.00439335	0.0170487	0.00155505	3.697	D	1	02/10/2020 03:14		0	0	0	0	0	0	0	0	0	0	0	0	0	0
1193	3	4	12	2d 14:43:49.10000	0d 02:54:31.00000	0.00452294	0.0175273	0.00155482	3.6895	D	1	02/10/2020 03:19		0	0	0	0	0	0	0	0	0	0	0	0	0	0
1194	3	4	12	2d 14:48:49.10000	0d 02:59:31.00000	0.00465252	0.018005	0.00155489	3.6817	D	1	02/10/2020 03:24		0	0	0	0	0	0	0	0	0	0	0	0	0	0
1195	3	4	12	2d 14:53:49.10000	0d 03:04:31.00000	0.00478211	0.0184815	0.00155505	3.6733	D	1	02/10/2020 03:29		0	0	0	0	0	0	0	0	0	0	0	0	0	0
1196	3	4	12	2d 14:58:49.10000	0d 03:09:31.00000	0.00491169	0.0189569	0.00155535	3.6635	D	1	02/10/2020 03:34		0	0	0	0	0	0	0	0	0	0	0	0	0	0
1197	3	4	12	2d 15:03:33.05000	0d 03:14:14.95000	0.00503435	0.0194057	0.00155497	3.6533	D	5	02/10/2020 03:38		0	0	0	0	0	0	0	0	0	0	0	0	0	0
1198	3	4	12	2d 15:07:44.73000	0d 03:18:26.63000	0.00514306	0.0198024	0.00155505	3.6432	D	5	02/10/2020 03:43		0	0	0	0	0	0	0	0	0	0	0	0	0	0
1199	3	4	12	2d 15:11:24.23000	0d 03:22:06.13000	0.00523787	0.0201473	0.00155497	3.6332	D	5	02/10/2020 03:46		0	0	0	0	0	0	0	0	0	0	0	0	0	0
1200	3	4	12	2d 15:14:32.65000	0d 03:25:14.55000	0.00531926	0.0204426	0.00155512	3.6231	D	5	02/10/2020 03:49		0	0	0	0	0	0	0	0	0	0	0	0	0	0
1201	3	4	12	2d 15:17:11.62000	0d 03:27:53.52000	0.00538793	0.0206911	0.00155505	3.6129	D	5	02/10/2020 03:52		0	0	0	0	0	0	0	0	0	0	0	0	0	0
1202	3	4	12	2d 15:19:29.24000	0d 03:30:11.14000	0.00544737	0.0209056	0.00155497	3.6028	D	5	02/10/2020 03:54		0	0	0	0	0	0	0	0	0	0	0	0	0	0
1203	3	4	12	2d 15:21:27.96000	0d 03:32:09.86000	0.00549865	0.0210901	0.00155497	3.5927	D	5	02/10/2020 03:56		0	0	0	0	0	0	0	0	0	0	0	0	0	0
1204	3	4	12	2d 15:23:11.82000	0d 03:33:53.72000	0.00554351	0.021251	0.00155482	3.5827	D	5	02/10/2020 03:58		0	0	0	0	0	0	0	0	0	0	0	0	0	0
1205	3	4	12	2d 15:24:43.17000	0d 03:35:25.07000	0.00558297	0.0213922	0.0015552	3.5726	D	5	02/10/2020 04:00		0	0	0	0	0	0	0	0	0	0	0	0	0	0
1206	3	4	12	2d 15:25:59.31000	0d 03:36:41.21000	0.00561586	0.0215096	0.00155482	3.5625	D	5	02/10/2020 04:01		0	0	0	0	0	0	0	0	0	0	0	0	0	0
1207	3	4	12	2d 15:27:04.42000	0d 03:37:46.32000	0.00564399	0.0216096	0.00155505	3.5525	D	5	02/10/2020 04:02		0	0	0	0	0	0	0	0	0	0	0	0	0	0
1208	3	4	12	2d 15:27:59.77000	0d 03:38:41.67000	0.00566789	0.0216944	0.00155497	3.5424	D	5	02/10/2020 04:03		0	0	0	0	0	0	0	0	0	0	0	0	0	0
1209	3	4	12	2d 15:28:50.93000	0d 03:39:32.83000	0.00568999	0.0217726	0.00155489	3.5322	D	5	02/10/2020 04:04		0	0	0	0	0	0	0	0	0	0	0	0	0	0
1210	3	4	12	2d 15:29:35.96000	0d 03:40:17.86000	0.00570944	0.0218412	0.00155497	3.5221	D	5	02/10/2020 04:04		0	0	0	0	0	0	0	0	0	0	0	0	0	0
1211	3	4	12	2d 15:30:13.46000	0d 03:40:55.36000	0.00572564	0.0218982	0.00155497	3.5119	D	5	02/10/2020 04:05		0	0	0	0	0	0	0	0	0	0	0	0	0	0
1212	3	4	12	2d 15:30:48.92000	0d 03:41:30.82000	0.00574096	0.0219519	0.00155512	3.5018	D	5	02/10/2020 04:06		0	0	0	0	0	0	0	0	0	0	0	0	0	0
1213	3	4	12	2d 15:31:19.71000	0d 03:42:01.61000	0.00575426	0.0219984	0.00155474	3.4917	D	5	02/10/2020 04:06		0	0	0	0	0	0	0	0	0	0	0	0	0	0
1214	3	4	12	2d 15:31:51.88000	0d 03:42:33.78000	0.00576815	0.0220469	0.00155497	3.4817	D	5	02/10/2020 04:07		0	0	0	0	0	0	0	0	0	0	0	0	0	0
1215	3	4	12	2d 15:32:19.98000	0d 03:43:01.88000	0.00578029	0.0220891	0.00155497	3.4716	D	5	02/10/2020 04:07		0	0	0	0	0	0	0	0	0	0	0	0	0	0
1216	3	4	12	2d 15:32:43.26000	0d 03:43:25.16000	0.00579035	0.0221239	0.00155505	3.4615	D	5	02/10/2020 04:08		0	0	0	0	0	0	0	0	0	0	0	0	0	0
1217	3	4	12	2d 15:33:07.74000	0d 03:43:49.64000	0.00580092	0.0221605	0.00155505	3.4513	D	5	02/10/2020 04:08		0	0	0	0	0	0	0	0	0	0	0	0	0	0
1218	3	4	12	2d 15:33:37.53000	0d 03:44:19.43000	0.00581379	0.0222048	0.00155497	3.4412	D	5	02/10/2020 04:09		0	0	0	0	0	0	0	0	0	0	0	0	0	0
1219	3	4	12	2d 15:34:06.45000	0d 03:44:48.35000	0.00582628	0.0222477	0.00155505	3.431	D	5	02/10/2020 04:09		0	0	0	0	0	0	0	0	0	0	0	0	0	0
1220	3	4	12	2d 15:34:35.89000	0d 03:45:17.79000	0.005839	0.0222913	0.00155497	3.4209	D	5	02/10/2020 04:09		0	0	0	0	0	0	0	0	0	0	0	0	0	0
1221	3	4	12	2d 15:35:11.95000	0d 03:45:53.85000	0.00585457	0.0223445	0.00155505	3.4108	D	5	02/10/2020 04:10		0	0	0	0	0	0	0	0	0	0	0	0	0	0
1222	3	4	12	2d 15:35:52.16000	0d 03:46:34.06000	0.00587194	0.0224037	0.00155512	3.4008	D	5	02/10/2020 04:11		0	0	0	0	0	0	0	0	0	0	0	0	0	0
1223	3	4	12	2d 15:36:42.52000	0d 03:47:24.42000	0.0058937	0.0224775	0.00155505	3.3907	D	5	02/10/2020 04:12		0	0	0	0	0	0	0	0	0	0	0	0	0	0
1224	3	4	12	2d 15:37:49.22000	0d 03:48:31.12000	0.00592251	0.0225751	0.00155489	3.3806	D	5	02/10/2020 04:13		0	0	0	0	0	0	0	0	0	0	0	0	0	0
1225	3	4	12	2d 15:39:13.94000	0d 03:49:55.84000	0.0059591	0.0226986	0.00155505	3.3706	D	5	02/10/2020 04:14		0	0	0	0	0	0	0	0	0	0	0	0	0	0
1226	3	4	12	2d 15:41:27.76000	0d 03:52:09.66000	0.0060169	0.0228931	0.00155528	3.3605	D	5	02/10/2020 04:16		0	0	0	0	0	0	0	0	0	0	0	0	0	0
1227	3	4	12	2d 15:45:19.34000	0d 03:56:01.24000	0.00611694	0.0232288	0.00155505	3.3503	D	5	02/10/2020 04:20		0	0	0	0	0	0	0	0	0	0	0	0	0	0
1228	3	4	12	2d 15:49:17.05000	0d 03:59:58.95000	0.00621961	0.0235723	0.00155505	3.3402	D	5	02/10/2020 04:24		0	0	0	0	0	0	0	0	0	0	0	0	0	0
1229	3	4	12	2d 15:51:55.98000	0d 04:02:37.88000	0.00628826	0.0238013	0.00155489	3.3301	D	5	02/10/2020 04:27		0	0	0	0	0	0	0	0	0	0	0	0	0	0
1230	3	4	12	2d 15:53:49.72000	0d 04:04:31.62000	0.00633739	0.0239646	0.00155489	3.3201	D	5	02/10/2020 04:29		0	0	0	0	0	0	0	0	0	0	0	0	0	0
1231	3	4	12	2d 15:55:15.93000	0d 04:05:57.83000	0.00637463	0.0240881	0.00155497	3.31	D	5	02/10/2020 04:30		0	0	0	0	0	0	0	0	0	0	0	0	0	0
1232	3	4	12	2d 15:56:20.48000	0d 04:07:02.38000	0.00640251	0.0241803	0.00155512	3.2999	D	5	02/10/2020 04:31		0	0	0	0	0	0	0	0	0	0	0	0	0	0
1233	3	4	12	2d 15:57:15.13000	0d 04:07:57.03000	0.00642612	0.024258	0.00155497	3.2897	D	5	02/10/2020 04:32		0	0	0	0	0	0	0	0	0	0	0	0	0	0
1234	3	4	12	2d 15:57:59.70000	0d 04:08:41.60000	0.00644537	0.0243213	0.00155505	3.2796	D	5	02/10/2020 04:33		0	0	0	0	0	0	0	0	0	0	0	0	0	0
1235	3	4	12	2d 15:58:33.28000	0d 04:09:15.18000	0.00645988	0.0243688	0.00155512	3.2696	D	5	02/10/2020 04:33		0	0	0	0	0	0	0	0	0	0	0	0	0	0
1236	3	4	12	2d 15:59:02.29000	0d 04:09:44.19000	0.00647241	0.0244097	0.00155482	3.2595	D	5	02/10/2020 04:34		0	0	0	0	0	0	0	0	0	0	0	0	0	0
1237	3	4	12	2d 15:59:26.82000	0d 04:10:08.72000	0.006483	0.0244442	0.00155505	3.2494	D	5	02/10/2020 04:34		0	0	0	0	0	0	0	0	0	0	0	0	0	0
1238	3	4	12	2d 15:59:48.28000	0d 04:10:30.18000	0.00649227	0.0244743	0.00155482	3.2392	D	5	02/10/2020 04:35		0	0	0	0	0	0	0	0	0	0	0	0	0	0
1239	3	4	12	2d 16:00:07.01000	0d 04:10:48.91000	0.00650036	0.0245004	0.00155505	3.2291	D	5	02/10/2020 04:35		0	0	0	0	0	0	0	0	0	0	0	0	0	0
1240	3	4	12	2d 16:00:23.62000	0d 04:11:05.52000	0.00650754	0.0245236	0.00155497	3.219	D	5	02/10/2020 04:35		0	0	0	0	0	0	0	0	0	0	0	0	0	0
1241	3	4	12	2d 16:00:37.88000	0d 04:11:19.78000	0.0065137	0.0245434	0.00155497	3.209	D	5	02/10/2020 04:36		0	0	0	0	0	0	0	0	0	0	0	0	0	0
1242	3	4	12	2d 16:00:51.37000	0d 04:11:33.27000	0.00651952	0.024562	0.00155512	3.1987	D	5	02/10/2020 04:36		0	0	0	0	0	0	0	0	0	0	0	0	0	0
1243	3	4	12	2d 16:01:03.82000	0d 04:11:45.72000	0.0065249	0.0245792	0.00155497	3.1885	D	5	02/10/2020 04:36		0	0	0	0	0	0	0	0	0	0	0	0	0	0
1244	3	4	12	2d 16:01:15.47000	0d 04:11:57.37000	0.00652993	0.0245952	0.00155482	3.1783	D	5	02/10/2020 04:36		0	0	0	0	0	0	0	0	0	0	0	0	0	0
1245	3	4	12	2d 16:01:26.21000	0d 04:12:08.11000	0.00653457	0.0246099	0.00155489	3.1681	D	5	02/10/2020 04:36		0	0	0	0	0	0	0	0	0	0	0	0	0	0
1246	3	4	12	2d 16:01:36.12000	0d 04:12:18.02000	0.00653885	0.0246235	0.00155505	3.1579	D	5	02/10/2020 04:36		0	0	0	0	0	0	0	0	0	0	0	0	0	0
1247	3	4	12	2d 16:01:45.27000	0d 04:12:27.17000	0.00654281	0.024636	0.00155474	3.1478	D	5	02/10/2020 04:37		0	0	0	0	0	0	0	0	0	0	0	0	0	0
1248	3	4	12	2d 16:01:53.84000	0d 04:12:35.74000	0.00654651	0.0246476	0.00155497	3.1376	D	5	02/10/2020 04:37		0	0	0	0	0	0	0	0	0	0	0	0	0	0
1249	3	4	12	2d 16:02:01.95000	0d 04:12:43.85000	0.00655001	0.0246586	0.00155512	3.1273	D	5	02/10/2020 04:37		0	0	0	0	0	0	0	0	0	0	0	0	0	0
1250	3	4	12	2d 16:02:09.85000	0d 04:12:51.75000	0.00655342	0.0246692	0.00155505	3.1171	D	5	02/10/2020 04:37		0	0	0	0	0	0	0	0	0	0	0	0	0	0
1251	3	4	12	2d 16:02:17.21000	0d 04:12:59.11000	0.0065566	0.0246791	0.00155505	3.107	D	5	02/10/2020 04:37		0	0	0	0	0	0	0	0	0	0	0	0	0	0
1252	3	4	12	2d 16:02:24.06000	0d 04:13:05.96000	0.00655956	0.0246883	0.00155482	3.0968	D	5	02/10/2020 04:37		0	0	0	0	0	0	0	0	0	0	0	0	0	0
1253	3	4	12	2d 16:02:30.70000	0d 04:13:12.60000	0.00656243	0.0246972	0.00155505	3.0866	D	5	02/10/2020 04:37		0	0	0	0	0	0	0	0	0	0	0	0	0	0
1254	3	4	12	2d 16:02:37.09000	0d 04:13:18.99000	0.00656519	0.0247057	0.00155512	3.0764	D	5	02/10/2020 04:37		0	0	0	0	0	0	0	0	0	0	0	0	0	0
1255	3	4	12	2d 16:02:43.17000	0d 04:13:25.07000	0.00656782	0.0247137	0.00155489	3.0661	D	5	02/10/2020 04:38		0	0	0	0	0	0	0	0	0	0	0	0	0	0
1256	3	4	12	2d 16:02:48.98000	0d 04:13:30.88000	0.00657033	0.0247214	0.00155505	3.0559	D	5	02/10/2020 04:38		0	0	0	0	0	0	0	0	0	0	0	0	0	0
1257	3	4	12	2d 16:02:54.49000	0d 04:13:36.39000	0.00657271	0.0247287	0.00155482	3.0457	D	5	02/10/2020 04:38		0	0	0	0	0	0	0	0	0	0	0	0	0	0
1258	3	4	12	2d 16:02:59.96000	0d 04:13:41.86000	0.00657507	0.0247359	0.00155505	3.0353	D	5	02/10/2020 04:38		0	0	0	0	0	0	0	0	0	0	0	0	0	0
1259	3	4	12	2d 16:03:05.12000	0d 04:13:47.02000	0.0065773	0.0247426	0.00155505	3.0253	D	5	02/10/2020 04:38		0	0	0	0	0	0	0	0	0	0	0	0	0	0
1260	3	4	12	2d 16:03:10.08000	0d 04:13:51.98000	0.00657944	0.0247491	0.00155512	3.0152	D	5	02/10/2020 04:38		0	0	0	0	0	0	0	0	0	0	0	0	0	0
1261	3	4	12	2d 16:03:14.76000	0d 04:13:56.66000	0.00658146	0.0247552	0.00155489	3.005	D	5	02/10/2020 04:38		0	0	0	0	0	0	0	0	0	0	0	0	0	0
1262	3	4	12	2d 16:03:19.37000	0d 04:14:01.27000	0.00658345	0.0247611	0.00155497	2.9949	D	5	02/10/2020 04:38		0	0	0	0	0	0	0	0	0	0	0	0	0	0
1263	3	4	12	2d 16:03:23.78000	0d 04:14:05.68000	0.00658536	0.0247668	0.00155512	2.9848	D	5	02/10/2020 04:38		0	0	0	0	0	0	0	0	0	0	0	0	0	0
1264	3	4	12	2d 16:03:28.15000	0d 04:14:10.05000	0.00658725	0.0247725	0.00155489	2.9743	D	5	02/10/2020 04:38		0	0	0	0	0	0	0	0	0	0	0	0	0	0
1265	3	4	12	2d 16:03:32.41000	0d 04:14:14.31000	0.00658909	0.0247779	0.0015552	2.9639	D	5	02/10/2020 04:38		0	0	0	0	0	0	0	0	0	0	0	0	0	0
1266	3	4	12	2d 16:03:36.49000	0d 04:14:18.39000	0.00659085	0.0247831	0.00155497	2.9537	D	5	02/10/2020 04:38		0	0	0	0	0	0	0	0	0	0	0	0	0	0
1267	3	4	12	2d 16:03:40.40000	0d 04:14:22.30000	0.00659254	0.0247881	0.00155497	2.9435	D	5	02/10/2020 04:39		0	0	0	0	0	0	0	0	0	0	0	0	0	0
1268	3	4	12	2d 16:03:44.20000	0d 04:14:26.10000	0.00659418	0.0247929	0.00155489	2.9332	D	5	02/10/2020 04:39		0	0	0	0	0	0	0	0	0	0	0	0	0	0
1269	3	4	12	2d 16:03:47.89000	0d 04:14:29.79000	0.00659577	0.0247976	0.00155512	2.923	D	5	02/10/2020 04:39		0	0	0	0	0	0	0	0	0	0	0	0	0	0
1270	3	4	12	2d 16:03:51.41000	0d 04:14:33.31000	0.00659729	0.024802	0.00155505	2.9128	D	5	02/10/2020 04:39		0	0	0	0	0	0	0	0	0	0	0	0	0	0
1271	3	4	12	2d 16:03:54.91000	0d 04:14:36.81000	0.0065988	0.0248064	0.00155497	2.9024	D	5	02/10/2020 04:39		0	0	0	0	0	0	0	0	0	0	0	0	0	0
1272	3	4	12	2d 16:03:58.41000	0d 04:14:40.31000	0.00660032	0.0248108	0.00155505	2.8919	D	5	02/10/2020 04:39		0	0	0	0	0	0	0	0	0	0	0	0	0	0
1273	3	4	12	2d 16:04:01.73000	0d 04:14:43.63000	0.00660175	0.024815	0.00155505	2.8818	D	5	02/10/2020 04:39		0	0	0	0	0	0	0	0	0	0	0	0	0	0
1274	3	4	12	2d 16:04:04.87000	0d 04:14:46.77000	0.00660311	0.0248189	0.00155512	2.8716	D	5	02/10/2020 04:39		0	0	0	0	0	0	0	0	0	0	0	0	0	0
1275	3	4	12	2d 16:04:07.99000	0d 04:14:49.89000	0.00660445	0.0248227	0.00155482	2.8614	D	5	02/10/2020 04:39		0	0	0	0	0	0	0	0	0	0	0	0	0	0
1276	3	4	12	2d 16:04:11.03000	0d 04:14:52.93000	0.00660577	0.0248265	0.00155482	2.851	D	5	02/10/2020 04:39		0	0	0	0	0	0	0	0	0	0	0	0	0	0
1277	3	4	12	2d 16:04:14.07000	0d 04:14:55.97000	0.00660708	0.0248302	0.00155505	2.8406	D	5	02/10/2020 04:39		0	0	0	0	0	0	0	0	0	0	0	0	0	0
1278	3	4	12	2d 16:04:16.98000	0d 04:14:58.88000	0.00660834	0.0248338	0.00155482	2.8302	D	5	02/10/2020 04:39		0	0	0	0	0	0	0	0	0	0	0	0	0	0
1279	3	4	12	2d 16:04:19.81000	0d 04:15:01.71000	0.00660956	0.0248372	0.00155505	2.82	D	5	02/10/2020 04:39		0	0	0	0	0	0	0	0	0	0	0	0	0	0
1280	3	4	12	2d 16:04:22.66000	0d 04:15:04.56000	0.00661079	0.0248407	0.00155497	2.8098	D	5	02/10/2020 04:39		0	0	0	0	0	0	0	0	0	0	0	0	0	0
1281	3	4	12	2d 16:04:25.27000	0d 04:15:07.17000	0.00661192	0.0248439	0.00155505	2.7996	D	5	02/10/2020 04:39		0	0	0	0	0	0	0	0	0	0	0	0	0	0
1282	3	4	12	2d 16:04:27.92000	0d 04:15:09.82000	0.00661306	0.0248471	0.00155497	2.7893	D	5	02/10/2020 04:39		0	0	0	0	0	0	0	0	0	0	0	0	0	0
1283	3	4	12	2d 16:04:30.51000	0d 04:15:12.41000	0.00661418	0.0248502	0.00155505	2.779	D	5	02/10/2020 04:39		0	0	0	0	0	0	0	0	0	0	0	0	0	0
1284	3	4	12	2d 16:04:33.10000	0d 04:15:15.00000	0.0066153	0.0248533	0.00155512	2.7684	D	5	02/10/2020 04:39		0	0	0	0	0	0	0	0	0	0	0	0	0	0
1285	3	4	12	2d 16:04:35.62000	0d 04:15:17.52000	0.00661639	0.0248563	0.00155505	2.7579	D	5	02/10/2020 04:39		0	0	0	0	0	0	0	0	0	0	0	0	0	0
1286	3	4	12	2d 16:04:38.12000	0d 04:15:20.02000	0.00661747	0.0248593	0.00155489	2.7474	D	5	02/10/2020 04:40		0	0	0	0	0	0	0	0	0	0	0	0	0	0
1287	3	4	12	2d 16:04:40.51000	0d 04:15:22.41000	0.0066185	0.0248621	0.0015552	2.7372	D	5	02/10/2020 04:40		0	0	0	0	0	0	0	0	0	0	0	0	0	0
1288	3	4	12	2d 16:04:42.87000	0d 04:15:24.77000	0.00661952	0.0248649	0.00155505	2.7268	D	5	02/10/2020 04:40		0	0	0	0	0	0	0	0	0	0	0	0	0	0
1289	3	4	12	2d 16:04:45.19000	0d 04:15:27.09000	0.00662052	0.0248676	0.0015552	2.7163	D	5	02/10/2020 04:40		0	0	0	0	0	0	0	0	0	0	0	0	0	0
1290	3	4	12	2d 16:04:47.51000	0d 04:15:29.41000	0.00662153	0.0248703	0.00155505	2.7057	D	5	02/10/2020 04:40		0	0	0	0	0	0	0	0	0	0	0	0	0	0
1291	3	4	12	2d 16:04:49.80000	0d 04:15:31.70000	0.00662251	0.024873	0.00155505	2.6952	D	5	02/10/2020 04:40		0	0	0	0	0	0	0	0	0	0	0	0	0	0
1292	3	4	12	2d 16:04:52.05000	0d 04:15:33.95000	0.00662349	0.0248756	0.00155505	2.6845	D	5	02/10/2020 04:40		0	0	0	0	0	0	0	0	0	0	0	0	0	0
1293	3	4	12	2d 16:04:54.25000	0d 04:15:36.15000	0.00662444	0.0248781	0.00155497	2.6741	D	5	02/10/2020 04:40		0	0	0	0	0	0	0	0	0	0	0	0	0	0
1294	3	4	12	2d 16:04:56.36000	0d 04:15:38.26000	0.00662535	0.0248806	0.00155512	2.6636	D	5	02/10/2020 04:40		0	0	0	0	0	0	0	0	0	0	0	0	0	0
1295	3	4	12	2d 16:04:58.48000	0d 04:15:40.38000	0.00662626	0.024883	0.00155489	2.6534	D	5	02/10/2020 04:40		0	0	0	0	0	0	0	0	0	0	0	0	0	0
1296	3	4	12	2d 16:05:00.52000	0d 04:15:42.42000	0.00662714	0.0248853	0.00155497	2.6429	D	5	02/10/2020 04:40		0	0	0	0	0	0	0	0	0	0	0	0	0	0
1297	3	4	12	2d 16:05:02.57000	0d 04:15:44.47000	0.00662803	0.0248877	0.00155497	2.6325	D	5	02/10/2020 04:40		0	0	0	0	0	0	0	0	0	0	0	0	0	0
1298	3	4	12	2d 16:05:04.55000	0d 04:15:46.45000	0.00662889	0.0248899	0.00155505	2.6221	D	5	02/10/2020 04:40		0	0	0	0	0	0	0	0	0	0	0	0	0	0
1299	3	4	12	2d 16:05:06.55000	0d 04:15:48.45000	0.00662975	0.0248922	0.00155482	2.6116	D	5	02/10/2020 04:40		0	0	0	0	0	0	0	0	0	0	0	0	0	0
1300	3	4	12	2d 16:05:08.50000	0d 04:15:50.40000	0.00663059	0.0248944	0.00155489	2.6012	D	5	02/10/2020 04:40		0	0	0	0	0	0	0	0	0	0	0	0	0	0
1301	3	4	12	2d 16:05:10.45000	0d 04:15:52.35000	0.00663143	0.0248966	0.00155489	2.5907	D	5	02/10/2020 04:40		0	0	0	0	0	0	0	0	0	0	0	0	0	0
1302	3	4	12	2d 16:05:12.39000	0d 04:15:54.29000	0.00663227	0.0248987	0.00155512	2.5801	D	5	02/10/2020 04:40		0	0	0	0	0	0	0	0	0	0	0	0	0	0
1303	3	4	12	2d 16:05:14.29000	0d 04:15:56.19000	0.00663309	0.0249008	0.00155497	2.5698	D	5	02/10/2020 04:40		0	0	0	0	0	0	0	0	0	0	0	0	0	0
1304	3	4	12	2d 16:05:16.14000	0d 04:15:58.04000	0.00663389	0.0249029	0.00155512	2.5594	D	5	02/10/2020 04:40		0	0	0	0	0	0	0	0	0	0	0	0	0	0
1305	3	4	12	2d 16:05:17.98000	0d 04:15:59.88000	0.00663469	0.0249049	0.00155489	2.5487	D	5	02/10/2020 04:40		0	0	0	0	0	0	0	0	0	0	0	0	0	0
1306	3	4	12	2d 16:05:19.85000	0d 04:16:01.75000	0.00663549	0.024907	0.00155497	2.5382	D	5	02/10/2020 04:40		0	0	0	0	0	0	0	0	0	0	0	0	0	0
1307	3	4	12	2d 16:05:21.69000	0d 04:16:03.59000	0.00663629	0.024909	0.00155512	2.5275	D	5	02/10/2020 04:40		0	0	0	0	0	0	0	0	0	0	0	0	0	0
1308	3	4	12	2d 16:05:23.49000	0d 04:16:05.39000	0.00663707	0.024911	0.00155489	2.5171	D	5	02/10/2020 04:40		0	0	0	0	0	0	0	0	0	0	0	0	0	0
1309	3	4	12	2d 16:05:25.23000	0d 04:16:07.13000	0.00663782	0.0249128	0.00155512	2.5068	D	5	02/10/2020 04:40		0	0	0	0	0	0	0	0	0	0	0	0	0	0
1310	3	4	12	2d 16:05:26.35000	0d 04:16:08.25000	0.0066383	0.0249141	0.00155474	2.5	D	133	02/10/2020 04:40		0	0	0	0	0	0	0	0	0	0	0	0	0	0
1311	3	4	13	2d 16:05:26.36000	0d 00:00:00.01000	0	0	0	2.6395	R	0	02/10/2020 04:40		0	0	0	0	0	0	0	0	0	0	0	0	0	0
1312	3	4	13	2d 16:05:28.36000	0d 00:00:02.01000	0	0	0	2.8377	R	1	02/10/2020 04:40		0	0	0	0	0	0	0	0	0	0	0	0	0	0
1313	3	4	13	2d 16:05:30.36000	0d 00:00:04.01000	0	0	0	2.9404	R	1	02/10/2020 04:40		0	0	0	0	0	0	0	0	0	0	0	0	0	0
1314	3	4	13	2d 16:05:32.36000	0d 00:00:06.01000	0	0	0	3.0208	R	1	02/10/2020 04:40		0	0	0	0	0	0	0	0	0	0	0	0	0	0
1315	3	4	13	2d 16:05:34.36000	0d 00:00:08.01000	0	0	0	3.088	R	1	02/10/2020 04:40		0	0	0	0	0	0	0	0	0	0	0	0	0	0
1316	3	4	13	2d 16:05:36.35000	0d 00:00:10.00000	0	0	0	3.1449	R	129	02/10/2020 04:40		0	0	0	0	0	0	0	0	0	0	0	0	0	0
1317	4	5	9	2d 16:05:36.38000	0d 00:00:00.03000	0.00000001	0.00000004	0.00155352	3.3281	C	0	02/10/2020 04:40		0	0	0	0	0	0	0	0	0	0	0	0	0	0
1318	4	5	9	2d 16:05:36.54000	0d 00:00:00.19000	0.00000008	0.00000027	0.00155497	3.3585	C	5	02/10/2020 04:40		0	0	0	0	0	0	0	0	0	0	0	0	0	0
1319	4	5	9	2d 16:05:36.70000	0d 00:00:00.35000	0.00000015	0.00000051	0.00155497	3.3785	C	5	02/10/2020 04:40		0	0	0	0	0	0	0	0	0	0	0	0	0	0
1320	4	5	9	2d 16:05:36.88000	0d 00:00:00.53000	0.00000023	0.00000077	0.00155489	3.3965	C	5	02/10/2020 04:40		0	0	0	0	0	0	0	0	0	0	0	0	0	0
1321	4	5	9	2d 16:05:37.07000	0d 00:00:00.72000	0.00000031	0.00000105	0.00155505	3.4131	C	5	02/10/2020 04:41		0	0	0	0	0	0	0	0	0	0	0	0	0	0
1322	4	5	9	2d 16:05:37.28000	0d 00:00:00.93000	0.0000004	0.00000136	0.00155489	3.4298	C	5	02/10/2020 04:41		0	0	0	0	0	0	0	0	0	0	0	0	0	0
1323	4	5	9	2d 16:05:37.50000	0d 00:00:01.15000	0.0000005	0.00000169	0.0015552	3.4461	C	5	02/10/2020 04:41		0	0	0	0	0	0	0	0	0	0	0	0	0	0
1324	4	5	9	2d 16:05:37.73000	0d 00:00:01.38000	0.0000006	0.00000203	0.00155512	3.4618	C	5	02/10/2020 04:41		0	0	0	0	0	0	0	0	0	0	0	0	0	0
1325	4	5	9	2d 16:05:37.97000	0d 00:00:01.62000	0.0000007	0.00000239	0.00155497	3.4774	C	5	02/10/2020 04:41		0	0	0	0	0	0	0	0	0	0	0	0	0	0
1326	4	5	9	2d 16:05:38.22000	0d 00:00:01.87000	0.00000081	0.00000277	0.00155489	3.4925	C	5	02/10/2020 04:41		0	0	0	0	0	0	0	0	0	0	0	0	0	0
1327	4	5	9	2d 16:05:38.48000	0d 00:00:02.13000	0.00000092	0.00000316	0.00155489	3.5074	C	5	02/10/2020 04:41		0	0	0	0	0	0	0	0	0	0	0	0	0	0
1328	4	5	9	2d 16:05:38.74000	0d 00:00:02.39000	0.00000103	0.00000356	0.00155505	3.5218	C	5	02/10/2020 04:41		0	0	0	0	0	0	0	0	0	0	0	0	0	0
1329	4	5	9	2d 16:05:39.02000	0d 00:00:02.67000	0.00000115	0.00000398	0.00155505	3.5363	C	5	02/10/2020 04:41		0	0	0	0	0	0	0	0	0	0	0	0	0	0
1330	4	5	9	2d 16:05:39.32000	0d 00:00:02.97000	0.00000128	0.00000444	0.00155497	3.5505	C	5	02/10/2020 04:41		0	0	0	0	0	0	0	0	0	0	0	0	0	0
1331	4	5	9	2d 16:05:39.62000	0d 00:00:03.27000	0.00000141	0.0000049	0.00155489	3.5644	C	5	02/10/2020 04:41		0	0	0	0	0	0	0	0	0	0	0	0	0	0
1332	4	5	9	2d 16:05:39.93000	0d 00:00:03.58000	0.00000155	0.00000538	0.00155497	3.5781	C	5	02/10/2020 04:41		0	0	0	0	0	0	0	0	0	0	0	0	0	0
1333	4	5	9	2d 16:05:40.25000	0d 00:00:03.90000	0.00000168	0.00000588	0.00155497	3.5912	C	5	02/10/2020 04:41		0	0	0	0	0	0	0	0	0	0	0	0	0	0
1334	4	5	9	2d 16:05:40.58000	0d 00:00:04.23000	0.00000183	0.00000639	0.00155528	3.6043	C	5	02/10/2020 04:41		0	0	0	0	0	0	0	0	0	0	0	0	0	0
1335	4	5	9	2d 16:05:40.93000	0d 00:00:04.58000	0.00000198	0.00000694	0.00155489	3.6172	C	5	02/10/2020 04:41		0	0	0	0	0	0	0	0	0	0	0	0	0	0
1336	4	5	9	2d 16:05:41.30000	0d 00:00:04.95000	0.00000214	0.00000752	0.00155505	3.6298	C	5	02/10/2020 04:41		0	0	0	0	0	0	0	0	0	0	0	0	0	0
1337	4	5	9	2d 16:05:41.72000	0d 00:00:05.37000	0.00000232	0.00000818	0.00155497	3.6426	C	5	02/10/2020 04:41		0	0	0	0	0	0	0	0	0	0	0	0	0	0
1338	4	5	9	2d 16:05:42.15000	0d 00:00:05.80000	0.00000251	0.00000885	0.00155497	3.6547	C	5	02/10/2020 04:41		0	0	0	0	0	0	0	0	0	0	0	0	0	0
1339	4	5	9	2d 16:05:42.62000	0d 00:00:06.27000	0.00000271	0.0000096	0.0015552	3.6669	C	5	02/10/2020 04:41		0	0	0	0	0	0	0	0	0	0	0	0	0	0
1340	4	5	9	2d 16:05:43.15000	0d 00:00:06.80000	0.00000294	0.00001044	0.00155489	3.6788	C	5	02/10/2020 04:41		0	0	0	0	0	0	0	0	0	0	0	0	0	0
1341	4	5	9	2d 16:05:43.76000	0d 00:00:07.41000	0.0000032	0.00001141	0.00155489	3.6904	C	5	02/10/2020 04:41		0	0	0	0	0	0	0	0	0	0	0	0	0	0
1342	4	5	9	2d 16:05:44.48000	0d 00:00:08.13000	0.00000351	0.00001256	0.00155482	3.702	C	5	02/10/2020 04:41		0	0	0	0	0	0	0	0	0	0	0	0	0	0
1343	4	5	9	2d 16:05:45.33000	0d 00:00:08.98000	0.00000388	0.00001392	0.00155512	3.7128	C	5	02/10/2020 04:41		0	0	0	0	0	0	0	0	0	0	0	0	0	0
1344	4	5	9	2d 16:05:46.46000	0d 00:00:10.11000	0.00000437	0.00001573	0.00155505	3.7234	C	5	02/10/2020 04:41		0	0	0	0	0	0	0	0	0	0	0	0	0	0
1345	4	5	9	2d 16:05:48.06000	0d 00:00:11.71000	0.00000506	0.00001831	0.00155505	3.7337	C	5	02/10/2020 04:41		0	0	0	0	0	0	0	0	0	0	0	0	0	0
1346	4	5	9	2d 16:05:50.85000	0d 00:00:14.50000	0.00000626	0.00002282	0.00155489	3.744	C	5	02/10/2020 04:41		0	0	0	0	0	0	0	0	0	0	0	0	0	0
1347	4	5	9	2d 16:06:21.89000	0d 00:00:45.54000	0.00001967	0.00007302	0.00155497	3.7339	C	5	02/10/2020 04:41		0	0	0	0	0	0	0	0	0	0	0	0	0	0
1348	4	5	9	2d 16:06:38.28000	0d 00:01:01.93000	0.00002675	0.00009942	0.00155505	3.7238	C	5	02/10/2020 04:42		0	0	0	0	0	0	0	0	0	0	0	0	0	0
1349	4	5	9	2d 16:07:00.10000	0d 00:01:23.75000	0.00003618	0.00013447	0.00155489	3.7133	C	5	02/10/2020 04:42		0	0	0	0	0	0	0	0	0	0	0	0	0	0
1350	4	5	9	2d 16:07:39.77000	0d 00:02:03.42000	0.00005331	0.00019801	0.00155489	3.7031	C	5	02/10/2020 04:43		0	0	0	0	0	0	0	0	0	0	0	0	0	0
1351	4	5	9	2d 16:09:20.15000	0d 00:03:43.80000	0.00009667	0.00035832	0.00155505	3.693	C	5	02/10/2020 04:44		0	0	0	0	0	0	0	0	0	0	0	0	0	0
1352	4	5	9	2d 16:14:20.15000	0d 00:08:43.80000	0.00022625	0.00083639	0.00155512	3.6878	C	1	02/10/2020 04:49		0	0	0	0	0	0	0	0	0	0	0	0	0	0
1353	4	5	9	2d 16:19:20.15000	0d 00:13:43.80000	0.00035584	0.00131436	0.00155512	3.6893	C	1	02/10/2020 04:54		0	0	0	0	0	0	0	0	0	0	0	0	0	0
1354	4	5	9	2d 16:24:20.15000	0d 00:18:43.80000	0.00048542	0.00179264	0.00155505	3.6922	C	1	02/10/2020 04:59		0	0	0	0	0	0	0	0	0	0	0	0	0	0
1355	4	5	9	2d 16:29:20.15000	0d 00:23:43.80000	0.00061501	0.00227135	0.00155497	3.6959	C	1	02/10/2020 05:04		0	0	0	0	0	0	0	0	0	0	0	0	0	0
1356	4	5	9	2d 16:34:20.15000	0d 00:28:43.80000	0.00074459	0.00275054	0.00155505	3.6995	C	1	02/10/2020 05:09		0	0	0	0	0	0	0	0	0	0	0	0	0	0
1357	4	5	9	2d 16:39:20.15000	0d 00:33:43.80000	0.00087418	0.00323025	0.00155497	3.7041	C	1	02/10/2020 05:14		0	0	0	0	0	0	0	0	0	0	0	0	0	0
1358	4	5	9	2d 16:44:20.15000	0d 00:38:43.80000	0.00100376	0.00371053	0.00155512	3.7087	C	1	02/10/2020 05:19		0	0	0	0	0	0	0	0	0	0	0	0	0	0
1359	4	5	9	2d 16:49:20.15000	0d 00:43:43.80000	0.00113335	0.00419141	0.00155505	3.7131	C	1	02/10/2020 05:24		0	0	0	0	0	0	0	0	0	0	0	0	0	0
1360	4	5	9	2d 16:54:20.15000	0d 00:48:43.80000	0.00126293	0.00467292	0.0015552	3.7183	C	1	02/10/2020 05:29		0	0	0	0	0	0	0	0	0	0	0	0	0	0
1361	4	5	9	2d 16:59:20.15000	0d 00:53:43.80000	0.00139252	0.00515511	0.00155505	3.7235	C	1	02/10/2020 05:34		0	0	0	0	0	0	0	0	0	0	0	0	0	0
1362	4	5	9	2d 17:04:20.15000	0d 00:58:43.80000	0.0015221	0.00563799	0.00155505	3.7292	C	1	02/10/2020 05:39		0	0	0	0	0	0	0	0	0	0	0	0	0	0
1363	4	5	9	2d 17:09:20.15000	0d 01:03:43.80000	0.00165169	0.00612159	0.00155512	3.7346	C	1	02/10/2020 05:44		0	0	0	0	0	0	0	0	0	0	0	0	0	0
1364	4	5	9	2d 17:14:20.15000	0d 01:08:43.80000	0.00178127	0.00660591	0.00155497	3.7403	C	1	02/10/2020 05:49		0	0	0	0	0	0	0	0	0	0	0	0	0	0
1365	4	5	9	2d 17:19:20.15000	0d 01:13:43.80000	0.00191086	0.00709095	0.00155489	3.7456	C	1	02/10/2020 05:54		0	0	0	0	0	0	0	0	0	0	0	0	0	0
1366	4	5	9	2d 17:24:20.15000	0d 01:18:43.80000	0.00204044	0.0075767	0.00155505	3.7511	C	1	02/10/2020 05:59		0	0	0	0	0	0	0	0	0	0	0	0	0	0
1367	4	5	9	2d 17:29:20.15000	0d 01:23:43.80000	0.00217003	0.00806314	0.00155482	3.7565	C	1	02/10/2020 06:04		0	0	0	0	0	0	0	0	0	0	0	0	0	0
1368	4	5	9	2d 17:34:20.15000	0d 01:28:43.80000	0.00229961	0.00855027	0.00155482	3.7617	C	1	02/10/2020 06:09		0	0	0	0	0	0	0	0	0	0	0	0	0	0
1369	4	5	9	2d 17:39:20.15000	0d 01:33:43.80000	0.0024292	0.00903809	0.00155489	3.767	C	1	02/10/2020 06:14		0	0	0	0	0	0	0	0	0	0	0	0	0	0
1370	4	5	9	2d 17:44:20.15000	0d 01:38:43.80000	0.00255878	0.00952659	0.00155505	3.7722	C	1	02/10/2020 06:19		0	0	0	0	0	0	0	0	0	0	0	0	0	0
1371	4	5	9	2d 17:49:20.15000	0d 01:43:43.80000	0.00268836	0.0100158	0.00155489	3.7777	C	1	02/10/2020 06:24		0	0	0	0	0	0	0	0	0	0	0	0	0	0
1372	4	5	9	2d 17:54:20.15000	0d 01:48:43.80000	0.00281795	0.0105057	0.00155489	3.7832	C	1	02/10/2020 06:29		0	0	0	0	0	0	0	0	0	0	0	0	0	0
1373	4	5	9	2d 17:59:20.15000	0d 01:53:43.80000	0.00294753	0.0109963	0.00155497	3.7888	C	1	02/10/2020 06:34		0	0	0	0	0	0	0	0	0	0	0	0	0	0
1374	4	5	9	2d 18:04:20.15000	0d 01:58:43.80000	0.00307712	0.0114877	0.00155512	3.7951	C	1	02/10/2020 06:39		0	0	0	0	0	0	0	0	0	0	0	0	0	0
1375	4	5	9	2d 18:09:20.15000	0d 02:03:43.80000	0.0032067	0.0119798	0.00155497	3.8013	C	1	02/10/2020 06:44		0	0	0	0	0	0	0	0	0	0	0	0	0	0
1376	4	5	9	2d 18:14:20.15000	0d 02:08:43.80000	0.00333629	0.0124729	0.00155512	3.8082	C	1	02/10/2020 06:49		0	0	0	0	0	0	0	0	0	0	0	0	0	0
1377	4	5	9	2d 18:19:20.15000	0d 02:13:43.80000	0.00346587	0.0129669	0.00155497	3.8158	C	1	02/10/2020 06:54		0	0	0	0	0	0	0	0	0	0	0	0	0	0
1378	4	5	9	2d 18:24:20.15000	0d 02:18:43.80000	0.00359546	0.0134618	0.00155505	3.8238	C	1	02/10/2020 06:59		0	0	0	0	0	0	0	0	0	0	0	0	0	0
1379	4	5	9	2d 18:29:20.15000	0d 02:23:43.80000	0.00372504	0.0139579	0.00155474	3.8329	C	1	02/10/2020 07:04		0	0	0	0	0	0	0	0	0	0	0	0	0	0
1380	4	5	9	2d 18:34:20.15000	0d 02:28:43.80000	0.00385463	0.0144552	0.00155489	3.8427	C	1	02/10/2020 07:09		0	0	0	0	0	0	0	0	0	0	0	0	0	0
1381	4	5	9	2d 18:38:53.89000	0d 02:33:17.54000	0.00397287	0.0149102	0.00155489	3.8528	C	5	02/10/2020 07:14		0	0	0	0	0	0	0	0	0	0	0	0	0	0
1382	4	5	9	2d 18:43:09.25000	0d 02:37:32.90000	0.00408317	0.0153357	0.00155512	3.8628	C	5	02/10/2020 07:18		0	0	0	0	0	0	0	0	0	0	0	0	0	0
1383	4	5	9	2d 18:47:04.20000	0d 02:41:27.85000	0.00418466	0.0157282	0.00155489	3.873	C	5	02/10/2020 07:22		0	0	0	0	0	0	0	0	0	0	0	0	0	0
1384	4	5	9	2d 18:50:50.86000	0d 02:45:14.51000	0.00428256	0.0161079	0.00155497	3.8831	C	5	02/10/2020 07:26		0	0	0	0	0	0	0	0	0	0	0	0	0	0
1385	4	5	9	2d 18:54:23.19000	0d 02:48:46.84000	0.00437428	0.0164645	0.00155505	3.8932	C	5	02/10/2020 07:29		0	0	0	0	0	0	0	0	0	0	0	0	0	0
1386	4	5	9	2d 18:57:45.86000	0d 02:52:09.51000	0.00446182	0.0168058	0.00155497	3.9033	C	5	02/10/2020 07:33		0	0	0	0	0	0	0	0	0	0	0	0	0	0
1387	4	5	9	2d 19:01:04.99000	0d 02:55:28.64000	0.00454784	0.0171419	0.00155505	3.9133	C	5	02/10/2020 07:36		0	0	0	0	0	0	0	0	0	0	0	0	0	0
1388	4	5	9	2d 19:04:14.44000	0d 02:58:38.09000	0.00462967	0.0174626	0.00155505	3.9234	C	5	02/10/2020 07:39		0	0	0	0	0	0	0	0	0	0	0	0	0	0
1389	4	5	9	2d 19:07:20.30000	0d 03:01:43.95000	0.00470995	0.0177779	0.00155512	3.9335	C	5	02/10/2020 07:42		0	0	0	0	0	0	0	0	0	0	0	0	0	0
1390	4	5	9	2d 19:10:23.62000	0d 03:04:47.27000	0.00478914	0.0180898	0.00155497	3.9435	C	5	02/10/2020 07:45		0	0	0	0	0	0	0	0	0	0	0	0	0	0
1391	4	5	9	2d 19:13:20.54000	0d 03:07:44.19000	0.00486556	0.0183916	0.0015552	3.9536	C	5	02/10/2020 07:48		0	0	0	0	0	0	0	0	0	0	0	0	0	0
1392	4	5	9	2d 19:16:17.72000	0d 03:10:41.37000	0.00494209	0.0186945	0.00155512	3.9638	C	5	02/10/2020 07:51		0	0	0	0	0	0	0	0	0	0	0	0	0	0
1393	4	5	9	2d 19:19:14.82000	0d 03:13:38.47000	0.00501859	0.0189981	0.00155512	3.9741	C	5	02/10/2020 07:54		0	0	0	0	0	0	0	0	0	0	0	0	0	0
1394	4	5	9	2d 19:22:10.37000	0d 03:16:34.02000	0.00509442	0.0192998	0.00155497	3.9841	C	5	02/10/2020 07:57		0	0	0	0	0	0	0	0	0	0	0	0	0	0
1395	4	5	9	2d 19:25:03.12000	0d 03:19:26.77000	0.00516904	0.0195975	0.00155505	3.9944	C	5	02/10/2020 08:00		0	0	0	0	0	0	0	0	0	0	0	0	0	0
1396	4	5	9	2d 19:27:55.28000	0d 03:22:18.93000	0.0052434	0.0198949	0.00155512	4.0044	C	5	02/10/2020 08:03		0	0	0	0	0	0	0	0	0	0	0	0	0	0
1397	4	5	9	2d 19:30:43.10000	0d 03:25:06.75000	0.00531589	0.0201856	0.00155505	4.0145	C	5	02/10/2020 08:06		0	0	0	0	0	0	0	0	0	0	0	0	0	0
1398	4	5	9	2d 19:33:31.14000	0d 03:27:54.79000	0.00538847	0.0204773	0.00155505	4.0246	C	5	02/10/2020 08:08		0	0	0	0	0	0	0	0	0	0	0	0	0	0
1399	4	5	9	2d 19:36:14.68000	0d 03:30:38.33000	0.00545912	0.020762	0.0015552	4.0346	C	5	02/10/2020 08:11		0	0	0	0	0	0	0	0	0	0	0	0	0	0
1400	4	5	9	2d 19:38:58.09000	0d 03:33:21.74000	0.0055297	0.0210471	0.00155528	4.0447	C	5	02/10/2020 08:14		0	0	0	0	0	0	0	0	0	0	0	0	0	0
1401	4	5	9	2d 19:41:42.09000	0d 03:36:05.74000	0.00560054	0.021334	0.00155505	4.0548	C	5	02/10/2020 08:17		0	0	0	0	0	0	0	0	0	0	0	0	0	0
1402	4	5	9	2d 19:44:23.66000	0d 03:38:47.31000	0.00567033	0.0216173	0.00155505	4.0649	C	5	02/10/2020 08:19		0	0	0	0	0	0	0	0	0	0	0	0	0	0
1403	4	5	9	2d 19:47:01.46000	0d 03:41:25.11000	0.00573849	0.0218947	0.00155489	4.0749	C	5	02/10/2020 08:22		0	0	0	0	0	0	0	0	0	0	0	0	0	0
1404	4	5	9	2d 19:49:37.95000	0d 03:44:01.60000	0.00580609	0.0221705	0.0015552	4.085	C	5	02/10/2020 08:25		0	0	0	0	0	0	0	0	0	0	0	0	0	0
1405	4	5	9	2d 19:52:12.70000	0d 03:46:36.35000	0.00587293	0.0224439	0.0015552	4.0951	C	5	02/10/2020 08:27		0	0	0	0	0	0	0	0	0	0	0	0	0	0
1406	4	5	9	2d 19:54:45.00000	0d 03:49:08.65000	0.00593872	0.0227136	0.00155505	4.1051	C	5	02/10/2020 08:30		0	0	0	0	0	0	0	0	0	0	0	0	0	0
1407	4	5	9	2d 19:57:15.15000	0d 03:51:38.80000	0.00600357	0.0229802	0.00155489	4.1152	C	5	02/10/2020 08:32		0	0	0	0	0	0	0	0	0	0	0	0	0	0
1408	4	5	9	2d 19:59:45.22000	0d 03:54:08.87000	0.0060684	0.0232473	0.00155489	4.1253	C	5	02/10/2020 08:35		0	0	0	0	0	0	0	0	0	0	0	0	0	0
1409	4	5	9	2d 20:02:10.89000	0d 03:56:34.54000	0.00613132	0.0235072	0.0015552	4.1353	C	5	02/10/2020 08:37		0	0	0	0	0	0	0	0	0	0	0	0	0	0
1410	4	5	9	2d 20:04:35.85000	0d 03:58:59.50000	0.00619393	0.0237664	0.00155497	4.1454	C	5	02/10/2020 08:39		0	0	0	0	0	0	0	0	0	0	0	0	0	0
1411	4	5	9	2d 20:06:58.55000	0d 04:01:22.20000	0.00625557	0.0240223	0.00155505	4.1555	C	5	02/10/2020 08:42		0	0	0	0	0	0	0	0	0	0	0	0	0	0
1412	4	5	9	2d 20:09:21.38000	0d 04:03:45.03000	0.00631727	0.0242789	0.00155512	4.1656	C	5	02/10/2020 08:44		0	0	0	0	0	0	0	0	0	0	0	0	0	0
1413	4	5	9	2d 20:11:43.28000	0d 04:06:06.93000	0.00637856	0.0245346	0.00155505	4.1756	C	5	02/10/2020 08:47		0	0	0	0	0	0	0	0	0	0	0	0	0	0
1414	4	5	9	2d 20:14:03.72000	0d 04:08:27.37000	0.00643923	0.0247882	0.00155505	4.1857	C	5	02/10/2020 08:49		0	0	0	0	0	0	0	0	0	0	0	0	0	0
1415	4	5	9	2d 20:16:22.87000	0d 04:10:46.52000	0.00649933	0.0250401	0.0015552	4.1958	C	5	02/10/2020 08:51		0	0	0	0	0	0	0	0	0	0	0	0	0	0
1416	4	5	9	2d 20:17:17.28000	0d 04:11:40.93000	0.00652283	0.0251387	0.00155489	4.2	C	133	02/10/2020 08:52		0	0	0	0	0	0	0	0	0	0	0	0	0	0
1417	4	5	10	2d 20:17:17.29000	0d 00:00:00.01000	0.00652283	0.0251387	0.00155299	4.1999	C	0	02/10/2020 08:52		0	0	0	0	0	0	0	0	0	0	0	0	0	0
1418	4	5	10	2d 20:17:39.55000	0d 00:00:22.27000	0.00653224	0.0251782	0.00145266	4.2005	C	4	02/10/2020 08:53		0	0	0	0	0	0	0	0	0	0	0	0	0	0
1419	4	5	10	2d 20:17:56.34000	0d 00:00:39.06000	0.00653878	0.0252057	0.00135264	4.2004	C	4	02/10/2020 08:53		0	0	0	0	0	0	0	0	0	0	0	0	0	0
1420	4	5	10	2d 20:18:17.45000	0d 00:01:00.17000	0.00654641	0.0252378	0.00125261	4.2005	C	4	02/10/2020 08:53		0	0	0	0	0	0	0	0	0	0	0	0	0	0
1421	4	5	10	2d 20:18:43.06000	0d 00:01:25.78000	0.00655496	0.0252737	0.00115244	4.2004	C	4	02/10/2020 08:54		0	0	0	0	0	0	0	0	0	0	0	0	0	0
1422	4	5	10	2d 20:19:12.11000	0d 00:01:54.83000	0.00656384	0.025311	0.00105241	4.2002	C	4	02/10/2020 08:54		0	0	0	0	0	0	0	0	0	0	0	0	0	0
1423	4	5	10	2d 20:19:44.86000	0d 00:02:27.58000	0.00657294	0.0253492	0.00095239	4.2004	C	4	02/10/2020 08:55		0	0	0	0	0	0	0	0	0	0	0	0	0	0
1424	4	5	10	2d 20:20:22.99000	0d 00:03:05.71000	0.00658248	0.0253892	0.00085229	4.2002	C	4	02/10/2020 08:55		0	0	0	0	0	0	0	0	0	0	0	0	0	0
1425	4	5	10	2d 20:21:05.12000	0d 00:03:47.84000	0.00659185	0.0254286	0.00075227	4.2	C	4	02/10/2020 08:56		0	0	0	0	0	0	0	0	0	0	0	0	0	0
1426	4	5	10	2d 20:21:54.47000	0d 00:04:37.19000	0.00660145	0.0254689	0.00065217	4.2002	C	4	02/10/2020 08:57		0	0	0	0	0	0	0	0	0	0	0	0	0	0
1427	4	5	10	2d 20:22:53.46000	0d 00:05:36.18000	0.0066113	0.0255103	0.00055215	4.2	C	4	02/10/2020 08:58		0	0	0	0	0	0	0	0	0	0	0	0	0	0
1428	4	5	10	2d 20:24:06.34000	0d 00:06:49.06000	0.00662143	0.0255529	0.00045197	4.2002	C	4	02/10/2020 08:59		0	0	0	0	0	0	0	0	0	0	0	0	0	0
1429	4	5	10	2d 20:25:41.23000	0d 00:08:23.95000	0.00663196	0.0255971	0.00035195	4.2	C	4	02/10/2020 09:01		0	0	0	0	0	0	0	0	0	0	0	0	0	0
1430	4	5	10	2d 20:27:48.86000	0d 00:10:31.58000	0.00664258	0.0256417	0.00025193	4.2002	C	4	02/10/2020 09:03		0	0	0	0	0	0	0	0	0	0	0	0	0	0
1431	4	5	10	2d 20:31:20.33000	0d 00:14:03.05000	0.00665432	0.025691	0.00015549	4.2	C	132	02/10/2020 09:06		0	0	0	0	0	0	0	0	0	0	0	0	0	0
1432	4	5	11	2d 20:31:20.34000	0d 00:00:00.01000	0	0	0	4.1988	R	0	02/10/2020 09:06		0	0	0	0	0	0	0	0	0	0	0	0	0	0
1433	4	5	11	2d 20:31:22.34000	0d 00:00:02.01000	0	0	0	4.1985	R	1	02/10/2020 09:06		0	0	0	0	0	0	0	0	0	0	0	0	0	0
1434	4	5	11	2d 20:31:24.34000	0d 00:00:04.01000	0	0	0	4.1985	R	1	02/10/2020 09:06		0	0	0	0	0	0	0	0	0	0	0	0	0	0
1435	4	5	11	2d 20:31:26.34000	0d 00:00:06.01000	0	0	0	4.1984	R	1	02/10/2020 09:06		0	0	0	0	0	0	0	0	0	0	0	0	0	0
1436	4	5	11	2d 20:31:28.34000	0d 00:00:08.01000	0	0	0	4.1984	R	1	02/10/2020 09:06		0	0	0	0	0	0	0	0	0	0	0	0	0	0
1437	4	5	11	2d 20:31:30.33000	0d 00:00:10.00000	0	0	0	4.1981	R	129	02/10/2020 09:06		0	0	0	0	0	0	0	0	0	0	0	0	0	0
1438	4	5	12	2d 20:31:30.36000	0d 00:00:00.03000	0.00000001	0.00000005	0.0015536	4.1859	D	0	02/10/2020 09:06		0	0	0	0	0	0	0	0	0	0	0	0	0	0
1439	4	5	12	2d 20:31:57.53000	0d 00:00:27.20000	0.00001175	0.00004911	0.00155505	4.1758	D	5	02/10/2020 09:07		0	0	0	0	0	0	0	0	0	0	0	0	0	0
1440	4	5	12	2d 20:33:11.16000	0d 00:01:40.83000	0.00004355	0.00018174	0.00155512	4.1657	D	5	02/10/2020 09:08		0	0	0	0	0	0	0	0	0	0	0	0	0	0
1441	4	5	12	2d 20:35:03.60000	0d 00:03:33.27000	0.00009212	0.00038382	0.00155505	4.1555	D	5	02/10/2020 09:10		0	0	0	0	0	0	0	0	0	0	0	0	0	0
1442	4	5	12	2d 20:37:08.72000	0d 00:05:38.39000	0.00014617	0.00060814	0.00155505	4.1453	D	5	02/10/2020 09:12		0	0	0	0	0	0	0	0	0	0	0	0	0	0
1443	4	5	12	2d 20:39:16.63000	0d 00:07:46.30000	0.00020142	0.0008369	0.00155505	4.1352	D	5	02/10/2020 09:14		0	0	0	0	0	0	0	0	0	0	0	0	0	0
1444	4	5	12	2d 20:41:28.07000	0d 00:09:57.74000	0.00025819	0.0010714	0.00155497	4.1251	D	5	02/10/2020 09:16		0	0	0	0	0	0	0	0	0	0	0	0	0	0
1445	4	5	12	2d 20:43:37.39000	0d 00:12:07.06000	0.00031405	0.00130155	0.00155505	4.1151	D	5	02/10/2020 09:19		0	0	0	0	0	0	0	0	0	0	0	0	0	0
1446	4	5	12	2d 20:45:47.23000	0d 00:14:16.90000	0.00037014	0.00153207	0.00155512	4.105	D	5	02/10/2020 09:21		0	0	0	0	0	0	0	0	0	0	0	0	0	0
1447	4	5	12	2d 20:48:01.11000	0d 00:16:30.78000	0.00042797	0.00176918	0.00155512	4.0949	D	5	02/10/2020 09:23		0	0	0	0	0	0	0	0	0	0	0	0	0	0
1448	4	5	12	2d 20:50:13.61000	0d 00:18:43.28000	0.0004852	0.00200326	0.00155482	4.0848	D	5	02/10/2020 09:25		0	0	0	0	0	0	0	0	0	0	0	0	0	0
1449	4	5	12	2d 20:52:19.15000	0d 00:20:48.82000	0.00053943	0.00222449	0.0015552	4.0748	D	5	02/10/2020 09:27		0	0	0	0	0	0	0	0	0	0	0	0	0	0
1450	4	5	12	2d 20:54:37.77000	0d 00:23:07.44000	0.0005993	0.00246818	0.00155489	4.0645	D	5	02/10/2020 09:30		0	0	0	0	0	0	0	0	0	0	0	0	0	0
1451	4	5	12	2d 20:57:03.05000	0d 00:25:32.72000	0.00066206	0.00272294	0.00155497	4.0545	D	5	02/10/2020 09:32		0	0	0	0	0	0	0	0	0	0	0	0	0	0
1452	4	5	12	2d 20:59:26.38000	0d 00:27:56.05000	0.00072397	0.00297366	0.00155512	4.0444	D	5	02/10/2020 09:34		0	0	0	0	0	0	0	0	0	0	0	0	0	0
1453	4	5	12	2d 21:01:54.27000	0d 00:30:23.94000	0.00078785	0.00323171	0.00155512	4.0343	D	5	02/10/2020 09:37		0	0	0	0	0	0	0	0	0	0	0	0	0	0
1454	4	5	12	2d 21:04:24.07000	0d 00:32:53.74000	0.00085256	0.00349243	0.00155489	4.0243	D	5	02/10/2020 09:39		0	0	0	0	0	0	0	0	0	0	0	0	0	0
1455	4	5	12	2d 21:06:55.22000	0d 00:35:24.89000	0.00091784	0.00375485	0.00155497	4.0142	D	5	02/10/2020 09:42		0	0	0	0	0	0	0	0	0	0	0	0	0	0
1456	4	5	12	2d 21:09:30.88000	0d 00:38:00.55000	0.00098508	0.00402443	0.00155505	4.0041	D	5	02/10/2020 09:44		0	0	0	0	0	0	0	0	0	0	0	0	0	0
1457	4	5	12	2d 21:12:06.13000	0d 00:40:35.80000	0.00105214	0.00429262	0.00155505	3.994	D	5	02/10/2020 09:47		0	0	0	0	0	0	0	0	0	0	0	0	0	0
1458	4	5	12	2d 21:14:46.01000	0d 00:43:15.68000	0.0011212	0.00456811	0.00155497	3.9838	D	5	02/10/2020 09:50		0	0	0	0	0	0	0	0	0	0	0	0	0	0
1459	4	5	12	2d 21:17:29.82000	0d 00:45:59.49000	0.00119196	0.00484965	0.00155512	3.9736	D	5	02/10/2020 09:52		0	0	0	0	0	0	0	0	0	0	0	0	0	0
1460	4	5	12	2d 21:20:13.18000	0d 00:48:42.85000	0.00126252	0.0051297	0.00155489	3.9635	D	5	02/10/2020 09:55		0	0	0	0	0	0	0	0	0	0	0	0	0	0
1461	4	5	12	2d 21:22:55.46000	0d 00:51:25.13000	0.00133262	0.00540719	0.00155489	3.9535	D	5	02/10/2020 09:58		0	0	0	0	0	0	0	0	0	0	0	0	0	0
1462	4	5	12	2d 21:25:36.22000	0d 00:54:05.89000	0.00140206	0.00568138	0.00155482	3.9434	D	5	02/10/2020 10:01		0	0	0	0	0	0	0	0	0	0	0	0	0	0
1463	4	5	12	2d 21:28:19.70000	0d 00:56:49.37000	0.00147267	0.0059595	0.00155497	3.9333	D	5	02/10/2020 10:03		0	0	0	0	0	0	0	0	0	0	0	0	0	0
1464	4	5	12	2d 21:31:06.87000	0d 00:59:36.54000	0.00154488	0.00624317	0.00155489	3.9232	D	5	02/10/2020 10:06		0	0	0	0	0	0	0	0	0	0	0	0	0	0
1465	4	5	12	2d 21:33:53.30000	0d 01:02:22.97000	0.00161677	0.00652486	0.00155489	3.9132	D	5	02/10/2020 10:09		0	0	0	0	0	0	0	0	0	0	0	0	0	0
1466	4	5	12	2d 21:36:39.81000	0d 01:05:09.48000	0.0016887	0.00680596	0.00155497	3.9031	D	5	02/10/2020 10:12		0	0	0	0	0	0	0	0	0	0	0	0	0	0
1467	4	5	12	2d 21:39:27.10000	0d 01:07:56.77000	0.00176096	0.00708764	0.00155512	3.893	D	5	02/10/2020 10:14		0	0	0	0	0	0	0	0	0	0	0	0	0	0
1468	4	5	12	2d 21:42:13.98000	0d 01:10:43.65000	0.00183304	0.00736792	0.00155489	3.883	D	5	02/10/2020 10:17		0	0	0	0	0	0	0	0	0	0	0	0	0	0
1469	4	5	12	2d 21:45:04.66000	0d 01:13:34.33000	0.00190677	0.00765383	0.00155505	3.8729	D	5	02/10/2020 10:20		0	0	0	0	0	0	0	0	0	0	0	0	0	0
1470	4	5	12	2d 21:47:59.59000	0d 01:16:29.26000	0.00198233	0.00794609	0.00155512	3.8628	D	5	02/10/2020 10:23		0	0	0	0	0	0	0	0	0	0	0	0	0	0
1471	4	5	12	2d 21:50:54.51000	0d 01:19:24.18000	0.00205788	0.00823757	0.00155505	3.8528	D	5	02/10/2020 10:26		0	0	0	0	0	0	0	0	0	0	0	0	0	0
1472	4	5	12	2d 21:53:53.02000	0d 01:22:22.69000	0.00213499	0.00853427	0.00155489	3.8427	D	5	02/10/2020 10:29		0	0	0	0	0	0	0	0	0	0	0	0	0	0
1473	4	5	12	2d 21:56:58.45000	0d 01:25:28.12000	0.00221509	0.00884166	0.00155489	3.8326	D	5	02/10/2020 10:32		0	0	0	0	0	0	0	0	0	0	0	0	0	0
1474	4	5	12	2d 22:00:11.87000	0d 01:28:41.54000	0.00229863	0.00916146	0.00155512	3.8225	D	5	02/10/2020 10:35		0	0	0	0	0	0	0	0	0	0	0	0	0	0
1475	4	5	12	2d 22:03:31.89000	0d 01:32:01.56000	0.00238503	0.00949129	0.00155482	3.8125	D	5	02/10/2020 10:38		0	0	0	0	0	0	0	0	0	0	0	0	0	0
1476	4	5	12	2d 22:06:57.20000	0d 01:35:26.87000	0.00247372	0.00982895	0.0015552	3.8024	D	5	02/10/2020 10:42		0	0	0	0	0	0	0	0	0	0	0	0	0	0
1477	4	5	12	2d 22:10:39.57000	0d 01:39:09.24000	0.00256977	0.0101937	0.00155512	3.7923	D	5	02/10/2020 10:46		0	0	0	0	0	0	0	0	0	0	0	0	0	0
1478	4	5	12	2d 22:14:37.82000	0d 01:43:07.49000	0.00267268	0.0105835	0.00155497	3.7821	D	5	02/10/2020 10:50		0	0	0	0	0	0	0	0	0	0	0	0	0	0
1479	4	5	12	2d 22:18:55.21000	0d 01:47:24.88000	0.00278386	0.0110034	0.00155512	3.772	D	5	02/10/2020 10:54		0	0	0	0	0	0	0	0	0	0	0	0	0	0
1480	4	5	12	2d 22:23:36.85000	0d 01:52:06.52000	0.00290551	0.0114617	0.00155489	3.762	D	5	02/10/2020 10:59		0	0	0	0	0	0	0	0	0	0	0	0	0	0
1481	4	5	12	2d 22:28:35.17000	0d 01:57:04.84000	0.00303437	0.0119458	0.00155489	3.7519	D	5	02/10/2020 11:03		0	0	0	0	0	0	0	0	0	0	0	0	0	0
1482	4	5	12	2d 22:33:35.17000	0d 02:02:04.84000	0.00316396	0.0124314	0.0015552	3.7429	D	1	02/10/2020 11:08		0	0	0	0	0	0	0	0	0	0	0	0	0	0
1483	4	5	12	2d 22:38:35.17000	0d 02:07:04.84000	0.00329354	0.0129159	0.00155497	3.7339	D	1	02/10/2020 11:13		0	0	0	0	0	0	0	0	0	0	0	0	0	0
1484	4	5	12	2d 22:43:35.17000	0d 02:12:04.84000	0.00342313	0.0133992	0.00155505	3.7256	D	1	02/10/2020 11:18		0	0	0	0	0	0	0	0	0	0	0	0	0	0
1485	4	5	12	2d 22:48:35.17000	0d 02:17:04.84000	0.00355271	0.0138814	0.0015552	3.7174	D	1	02/10/2020 11:23		0	0	0	0	0	0	0	0	0	0	0	0	0	0
1486	4	5	12	2d 22:53:35.17000	0d 02:22:04.84000	0.0036823	0.0143626	0.00155512	3.7095	D	1	02/10/2020 11:28		0	0	0	0	0	0	0	0	0	0	0	0	0	0
1487	4	5	12	2d 22:58:35.17000	0d 02:27:04.84000	0.00381188	0.0148428	0.00155512	3.7012	D	1	02/10/2020 11:33		0	0	0	0	0	0	0	0	0	0	0	0	0	0
1488	4	5	12	2d 23:03:35.17000	0d 02:32:04.84000	0.00394147	0.0153219	0.00155482	3.693	D	1	02/10/2020 11:38		0	0	0	0	0	0	0	0	0	0	0	0	0	0
1489	4	5	12	2d 23:08:35.17000	0d 02:37:04.84000	0.00407105	0.0157999	0.00155489	3.6844	D	1	02/10/2020 11:43		0	0	0	0	0	0	0	0	0	0	0	0	0	0
1490	4	5	12	2d 23:13:35.17000	0d 02:42:04.84000	0.00420064	0.0162768	0.00155512	3.675	D	1	02/10/2020 11:48		0	0	0	0	0	0	0	0	0	0	0	0	0	0
1491	4	5	12	2d 23:18:32.19000	0d 02:47:01.86000	0.00432893	0.0167477	0.0015552	3.6649	D	5	02/10/2020 11:53		0	0	0	0	0	0	0	0	0	0	0	0	0	0
1492	4	5	12	2d 23:23:07.90000	0d 02:51:37.57000	0.00444803	0.0171836	0.0015552	3.6548	D	5	02/10/2020 11:58		0	0	0	0	0	0	0	0	0	0	0	0	0	0
1493	4	5	12	2d 23:27:14.48000	0d 02:55:44.15000	0.00455454	0.0175723	0.00155512	3.6448	D	5	02/10/2020 12:02		0	0	0	0	0	0	0	0	0	0	0	0	0	0
1494	4	5	12	2d 23:30:52.68000	0d 02:59:22.35000	0.00464879	0.0179154	0.00155505	3.6347	D	5	02/10/2020 12:06		0	0	0	0	0	0	0	0	0	0	0	0	0	0
1495	4	5	12	2d 23:34:09.14000	0d 03:02:38.81000	0.00473365	0.0182234	0.00155505	3.6246	D	5	02/10/2020 12:09		0	0	0	0	0	0	0	0	0	0	0	0	0	0
1496	4	5	12	2d 23:37:02.87000	0d 03:05:32.54000	0.00480869	0.0184951	0.00155497	3.6146	D	5	02/10/2020 12:12		0	0	0	0	0	0	0	0	0	0	0	0	0	0
1497	4	5	12	2d 23:39:36.71000	0d 03:08:06.38000	0.00487514	0.018735	0.00155505	3.6045	D	5	02/10/2020 12:15		0	0	0	0	0	0	0	0	0	0	0	0	0	0
1498	4	5	12	2d 23:41:46.78000	0d 03:10:16.45000	0.00493133	0.0189372	0.00155512	3.5944	D	5	02/10/2020 12:17		0	0	0	0	0	0	0	0	0	0	0	0	0	0
1499	4	5	12	2d 23:43:41.32000	0d 03:12:10.99000	0.0049808	0.0191148	0.00155489	3.5843	D	5	02/10/2020 12:19		0	0	0	0	0	0	0	0	0	0	0	0	0	0
1500	4	5	12	2d 23:45:22.10000	0d 03:13:51.77000	0.00502433	0.0192706	0.00155505	3.5741	D	5	02/10/2020 12:20		0	0	0	0	0	0	0	0	0	0	0	0	0	0
1501	4	5	12	2d 23:46:51.93000	0d 03:15:21.60000	0.00506313	0.0194091	0.0015552	3.564	D	5	02/10/2020 12:22		0	0	0	0	0	0	0	0	0	0	0	0	0	0
1502	4	5	12	2d 23:48:07.90000	0d 03:16:37.57000	0.00509595	0.0195259	0.00155512	3.554	D	5	02/10/2020 12:23		0	0	0	0	0	0	0	0	0	0	0	0	0	0
1503	4	5	12	2d 23:49:11.85000	0d 03:17:41.52000	0.00512357	0.019624	0.00155482	3.5438	D	5	02/10/2020 12:24		0	0	0	0	0	0	0	0	0	0	0	0	0	0
1504	4	5	12	2d 23:50:07.36000	0d 03:18:37.03000	0.00514755	0.0197088	0.00155512	3.5337	D	5	02/10/2020 12:25		0	0	0	0	0	0	0	0	0	0	0	0	0	0
1505	4	5	12	2d 23:50:57.36000	0d 03:19:27.03000	0.00516915	0.019785	0.00155505	3.5235	D	5	02/10/2020 12:26		0	0	0	0	0	0	0	0	0	0	0	0	0	0
1506	4	5	12	2d 23:51:42.64000	0d 03:20:12.31000	0.00518871	0.0198538	0.00155497	3.5134	D	5	02/10/2020 12:27		0	0	0	0	0	0	0	0	0	0	0	0	0	0
1507	4	5	12	2d 23:52:23.91000	0d 03:20:53.58000	0.00520653	0.0199164	0.00155489	3.5032	D	5	02/10/2020 12:27		0	0	0	0	0	0	0	0	0	0	0	0	0	0
1508	4	5	12	2d 23:53:08.05000	0d 03:21:37.72000	0.0052256	0.0199831	0.00155505	3.4931	D	5	02/10/2020 12:28		0	0	0	0	0	0	0	0	0	0	0	0	0	0
1509	4	5	12	2d 23:53:57.32000	0d 03:22:26.99000	0.00524688	0.0200573	0.00155497	3.4829	D	5	02/10/2020 12:29		0	0	0	0	0	0	0	0	0	0	0	0	0	0
1510	4	5	12	2d 23:55:02.24000	0d 03:23:31.91000	0.00527492	0.0201548	0.00155497	3.4728	D	5	02/10/2020 12:30		0	0	0	0	0	0	0	0	0	0	0	0	0	0
1511	4	5	12	2d 23:57:30.70000	0d 03:26:00.37000	0.00533905	0.0203772	0.00155528	3.4627	D	5	02/10/2020 12:32		0	0	0	0	0	0	0	0	0	0	0	0	0	0
1512	4	5	12	3d 00:01:50.91000	0d 03:30:20.58000	0.00545145	0.0207658	0.00155482	3.4527	D	5	02/10/2020 12:37		0	0	0	0	0	0	0	0	0	0	0	0	0	0
1513	4	5	12	3d 00:06:50.91000	0d 03:35:20.58000	0.00558103	0.0212127	0.00155497	3.4447	D	1	02/10/2020 12:42		0	0	0	0	0	0	0	0	0	0	0	0	0	0
1514	4	5	12	3d 00:11:50.91000	0d 03:40:20.58000	0.00571062	0.0216586	0.00155512	3.4374	D	1	02/10/2020 12:47		0	0	0	0	0	0	0	0	0	0	0	0	0	0
1515	4	5	12	3d 00:16:50.91000	0d 03:45:20.58000	0.0058402	0.0221036	0.00155497	3.4301	D	1	02/10/2020 12:52		0	0	0	0	0	0	0	0	0	0	0	0	0	0
1516	4	5	12	3d 00:21:50.91000	0d 03:50:20.58000	0.00596979	0.0225475	0.0015552	3.4205	D	1	02/10/2020 12:57		0	0	0	0	0	0	0	0	0	0	0	0	0	0
1517	4	5	12	3d 00:25:40.73000	0d 03:54:10.40000	0.00606906	0.0228865	0.00155489	3.4104	D	5	02/10/2020 13:01		0	0	0	0	0	0	0	0	0	0	0	0	0	0
1518	4	5	12	3d 00:28:24.29000	0d 03:56:53.96000	0.00613971	0.0231272	0.00155497	3.4003	D	5	02/10/2020 13:03		0	0	0	0	0	0	0	0	0	0	0	0	0	0
1519	4	5	12	3d 00:30:45.58000	0d 03:59:15.25000	0.00620074	0.0233344	0.00155489	3.3902	D	5	02/10/2020 13:06		0	0	0	0	0	0	0	0	0	0	0	0	0	0
1520	4	5	12	3d 00:32:56.46000	0d 04:01:26.13000	0.00625727	0.0235258	0.00155489	3.38	D	5	02/10/2020 13:08		0	0	0	0	0	0	0	0	0	0	0	0	0	0
1521	4	5	12	3d 00:34:39.26000	0d 04:03:08.93000	0.00630168	0.0236757	0.00155489	3.3698	D	5	02/10/2020 13:10		0	0	0	0	0	0	0	0	0	0	0	0	0	0
1522	4	5	12	3d 00:36:11.98000	0d 04:04:41.65000	0.00634173	0.0238105	0.00155497	3.3596	D	5	02/10/2020 13:11		0	0	0	0	0	0	0	0	0	0	0	0	0	0
1523	4	5	12	3d 00:37:26.51000	0d 04:05:56.18000	0.00637392	0.0239185	0.00155489	3.3495	D	5	02/10/2020 13:12		0	0	0	0	0	0	0	0	0	0	0	0	0	0
1524	4	5	12	3d 00:38:27.85000	0d 04:06:57.52000	0.00640041	0.0240071	0.00155482	3.3394	D	5	02/10/2020 13:13		0	0	0	0	0	0	0	0	0	0	0	0	0	0
1525	4	5	12	3d 00:39:18.94000	0d 04:07:48.61000	0.00642248	0.0240807	0.00155505	3.3294	D	5	02/10/2020 13:14		0	0	0	0	0	0	0	0	0	0	0	0	0	0
1526	4	5	12	3d 00:40:03.09000	0d 04:08:32.76000	0.00644155	0.0241441	0.00155489	3.3193	D	5	02/10/2020 13:15		0	0	0	0	0	0	0	0	0	0	0	0	0	0
1527	4	5	12	3d 00:40:41.56000	0d 04:09:11.23000	0.00645817	0.0241992	0.00155512	3.3092	D	5	02/10/2020 13:16		0	0	0	0	0	0	0	0	0	0	0	0	0	0
1528	4	5	12	3d 00:41:14.95000	0d 04:09:44.62000	0.00647259	0.0242468	0.00155512	3.2992	D	5	02/10/2020 13:16		0	0	0	0	0	0	0	0	0	0	0	0	0	0
1529	4	5	12	3d 00:41:43.60000	0d 04:10:13.27000	0.00648497	0.0242876	0.00155505	3.2891	D	5	02/10/2020 13:17		0	0	0	0	0	0	0	0	0	0	0	0	0	0
1530	4	5	12	3d 00:42:09.35000	0d 04:10:39.02000	0.00649609	0.0243241	0.00155497	3.279	D	5	02/10/2020 13:17		0	0	0	0	0	0	0	0	0	0	0	0	0	0
1531	4	5	12	3d 00:42:31.46000	0d 04:11:01.13000	0.00650564	0.0243554	0.00155489	3.2689	D	5	02/10/2020 13:17		0	0	0	0	0	0	0	0	0	0	0	0	0	0
1532	4	5	12	3d 00:42:51.28000	0d 04:11:20.95000	0.0065142	0.0243833	0.00155512	3.2587	D	5	02/10/2020 13:18		0	0	0	0	0	0	0	0	0	0	0	0	0	0
1533	4	5	12	3d 00:43:09.34000	0d 04:11:39.01000	0.006522	0.0244087	0.0015552	3.2485	D	5	02/10/2020 13:18		0	0	0	0	0	0	0	0	0	0	0	0	0	0
1534	4	5	12	3d 00:43:25.32000	0d 04:11:54.99000	0.00652891	0.0244311	0.00155489	3.2384	D	5	02/10/2020 13:18		0	0	0	0	0	0	0	0	0	0	0	0	0	0
1535	4	5	12	3d 00:43:39.53000	0d 04:12:09.20000	0.00653504	0.024451	0.00155497	3.2282	D	5	02/10/2020 13:19		0	0	0	0	0	0	0	0	0	0	0	0	0	0
1536	4	5	12	3d 00:43:52.28000	0d 04:12:21.95000	0.00654055	0.0244687	0.00155489	3.2181	D	5	02/10/2020 13:19		0	0	0	0	0	0	0	0	0	0	0	0	0	0
1537	4	5	12	3d 00:44:03.88000	0d 04:12:33.55000	0.00654556	0.0244848	0.00155489	3.2081	D	5	02/10/2020 13:19		0	0	0	0	0	0	0	0	0	0	0	0	0	0
1538	4	5	12	3d 00:44:14.53000	0d 04:12:44.20000	0.00655016	0.0244996	0.00155497	3.1978	D	5	02/10/2020 13:19		0	0	0	0	0	0	0	0	0	0	0	0	0	0
1539	4	5	12	3d 00:44:24.66000	0d 04:12:54.33000	0.00655454	0.0245135	0.00155489	3.1878	D	5	02/10/2020 13:19		0	0	0	0	0	0	0	0	0	0	0	0	0	0
1540	4	5	12	3d 00:44:33.92000	0d 04:13:03.59000	0.00655854	0.0245263	0.00155489	3.1775	D	5	02/10/2020 13:19		0	0	0	0	0	0	0	0	0	0	0	0	0	0
1541	4	5	12	3d 00:44:42.95000	0d 04:13:12.62000	0.00656244	0.0245386	0.00155512	3.1673	D	5	02/10/2020 13:20		0	0	0	0	0	0	0	0	0	0	0	0	0	0
1542	4	5	12	3d 00:44:51.60000	0d 04:13:21.27000	0.00656618	0.0245504	0.00155489	3.1571	D	5	02/10/2020 13:20		0	0	0	0	0	0	0	0	0	0	0	0	0	0
1543	4	5	12	3d 00:44:59.56000	0d 04:13:29.23000	0.00656961	0.0245613	0.00155512	3.147	D	5	02/10/2020 13:20		0	0	0	0	0	0	0	0	0	0	0	0	0	0
1544	4	5	12	3d 00:45:07.10000	0d 04:13:36.77000	0.00657287	0.0245715	0.00155489	3.1368	D	5	02/10/2020 13:20		0	0	0	0	0	0	0	0	0	0	0	0	0	0
1545	4	5	12	3d 00:45:14.42000	0d 04:13:44.09000	0.00657603	0.0245814	0.00155512	3.1266	D	5	02/10/2020 13:20		0	0	0	0	0	0	0	0	0	0	0	0	0	0
1546	4	5	12	3d 00:45:21.40000	0d 04:13:51.07000	0.00657905	0.0245908	0.00155489	3.1165	D	5	02/10/2020 13:20		0	0	0	0	0	0	0	0	0	0	0	0	0	0
1547	4	5	12	3d 00:45:27.86000	0d 04:13:57.53000	0.00658184	0.0245995	0.00155489	3.1064	D	5	02/10/2020 13:20		0	0	0	0	0	0	0	0	0	0	0	0	0	0
1548	4	5	12	3d 00:45:34.27000	0d 04:14:03.94000	0.00658461	0.0246081	0.00155489	3.0962	D	5	02/10/2020 13:20		0	0	0	0	0	0	0	0	0	0	0	0	0	0
1549	4	5	12	3d 00:45:40.39000	0d 04:14:10.06000	0.00658725	0.0246163	0.00155482	3.086	D	5	02/10/2020 13:21		0	0	0	0	0	0	0	0	0	0	0	0	0	0
1550	4	5	12	3d 00:45:46.28000	0d 04:14:15.95000	0.00658979	0.0246241	0.00155497	3.0759	D	5	02/10/2020 13:21		0	0	0	0	0	0	0	0	0	0	0	0	0	0
1551	4	5	12	3d 00:45:51.80000	0d 04:14:21.47000	0.00659218	0.0246314	0.00155505	3.0657	D	5	02/10/2020 13:21		0	0	0	0	0	0	0	0	0	0	0	0	0	0
1552	4	5	12	3d 00:45:57.17000	0d 04:14:26.84000	0.0065945	0.0246385	0.00155512	3.0555	D	5	02/10/2020 13:21		0	0	0	0	0	0	0	0	0	0	0	0	0	0
1553	4	5	12	3d 00:46:02.31000	0d 04:14:31.98000	0.00659672	0.0246453	0.00155512	3.0454	D	5	02/10/2020 13:21		0	0	0	0	0	0	0	0	0	0	0	0	0	0
1554	4	5	12	3d 00:46:07.37000	0d 04:14:37.04000	0.0065989	0.0246519	0.00155497	3.0349	D	5	02/10/2020 13:21		0	0	0	0	0	0	0	0	0	0	0	0	0	0
1555	4	5	12	3d 00:46:12.42000	0d 04:14:42.09000	0.00660109	0.0246586	0.00155505	3.0246	D	5	02/10/2020 13:21		0	0	0	0	0	0	0	0	0	0	0	0	0	0
1556	4	5	12	3d 00:46:17.08000	0d 04:14:46.75000	0.0066031	0.0246646	0.00155512	3.0146	D	5	02/10/2020 13:21		0	0	0	0	0	0	0	0	0	0	0	0	0	0
1557	4	5	12	3d 00:46:21.57000	0d 04:14:51.24000	0.00660504	0.0246705	0.00155505	3.0043	D	5	02/10/2020 13:21		0	0	0	0	0	0	0	0	0	0	0	0	0	0
1558	4	5	12	3d 00:46:25.94000	0d 04:14:55.61000	0.00660693	0.0246761	0.00155482	2.9943	D	5	02/10/2020 13:21		0	0	0	0	0	0	0	0	0	0	0	0	0	0
1559	4	5	12	3d 00:46:30.12000	0d 04:14:59.79000	0.00660873	0.0246815	0.00155512	2.9839	D	5	02/10/2020 13:21		0	0	0	0	0	0	0	0	0	0	0	0	0	0
1560	4	5	12	3d 00:46:34.29000	0d 04:15:03.96000	0.00661053	0.0246869	0.00155512	2.9738	D	5	02/10/2020 13:21		0	0	0	0	0	0	0	0	0	0	0	0	0	0
1561	4	5	12	3d 00:46:38.24000	0d 04:15:07.91000	0.00661224	0.024692	0.00155489	2.9636	D	5	02/10/2020 13:22		0	0	0	0	0	0	0	0	0	0	0	0	0	0
1562	4	5	12	3d 00:46:42.18000	0d 04:15:11.85000	0.00661394	0.024697	0.00155482	2.9532	D	5	02/10/2020 13:22		0	0	0	0	0	0	0	0	0	0	0	0	0	0
1563	4	5	12	3d 00:46:45.94000	0d 04:15:15.61000	0.00661556	0.0247018	0.00155512	2.943	D	5	02/10/2020 13:22		0	0	0	0	0	0	0	0	0	0	0	0	0	0
1564	4	5	12	3d 00:46:49.68000	0d 04:15:19.35000	0.00661718	0.0247065	0.00155482	2.9328	D	5	02/10/2020 13:22		0	0	0	0	0	0	0	0	0	0	0	0	0	0
1565	4	5	12	3d 00:46:53.26000	0d 04:15:22.93000	0.00661873	0.0247111	0.00155497	2.9226	D	5	02/10/2020 13:22		0	0	0	0	0	0	0	0	0	0	0	0	0	0
1566	4	5	12	3d 00:46:56.73000	0d 04:15:26.40000	0.00662023	0.0247154	0.00155505	2.9123	D	5	02/10/2020 13:22		0	0	0	0	0	0	0	0	0	0	0	0	0	0
1567	4	5	12	3d 00:47:00.15000	0d 04:15:29.82000	0.0066217	0.0247197	0.00155505	2.9021	D	5	02/10/2020 13:22		0	0	0	0	0	0	0	0	0	0	0	0	0	0
1568	4	5	12	3d 00:47:03.56000	0d 04:15:33.23000	0.00662317	0.024724	0.00155512	2.8917	D	5	02/10/2020 13:22		0	0	0	0	0	0	0	0	0	0	0	0	0	0
1569	4	5	12	3d 00:47:06.80000	0d 04:15:36.47000	0.00662457	0.024728	0.00155497	2.8815	D	5	02/10/2020 13:22		0	0	0	0	0	0	0	0	0	0	0	0	0	0
1570	4	5	12	3d 00:47:09.96000	0d 04:15:39.63000	0.00662594	0.024732	0.00155482	2.8713	D	5	02/10/2020 13:22		0	0	0	0	0	0	0	0	0	0	0	0	0	0
1571	4	5	12	3d 00:47:13.03000	0d 04:15:42.70000	0.00662727	0.0247358	0.00155482	2.8609	D	5	02/10/2020 13:22		0	0	0	0	0	0	0	0	0	0	0	0	0	0
1572	4	5	12	3d 00:47:16.13000	0d 04:15:45.80000	0.0066286	0.0247396	0.00155497	2.8504	D	5	02/10/2020 13:22		0	0	0	0	0	0	0	0	0	0	0	0	0	0
1573	4	5	12	3d 00:47:19.09000	0d 04:15:48.76000	0.00662988	0.0247432	0.00155505	2.84	D	5	02/10/2020 13:22		0	0	0	0	0	0	0	0	0	0	0	0	0	0
1574	4	5	12	3d 00:47:22.01000	0d 04:15:51.68000	0.00663114	0.0247468	0.00155505	2.8296	D	5	02/10/2020 13:22		0	0	0	0	0	0	0	0	0	0	0	0	0	0
1575	4	5	12	3d 00:47:24.85000	0d 04:15:54.52000	0.00663237	0.0247503	0.0015552	2.8193	D	5	02/10/2020 13:22		0	0	0	0	0	0	0	0	0	0	0	0	0	0
1576	4	5	12	3d 00:47:27.61000	0d 04:15:57.28000	0.00663356	0.0247536	0.00155497	2.8089	D	5	02/10/2020 13:22		0	0	0	0	0	0	0	0	0	0	0	0	0	0
1577	4	5	12	3d 00:47:30.31000	0d 04:15:59.98000	0.00663473	0.0247569	0.00155489	2.7984	D	5	02/10/2020 13:22		0	0	0	0	0	0	0	0	0	0	0	0	0	0
1578	4	5	12	3d 00:47:32.99000	0d 04:16:02.66000	0.00663589	0.0247601	0.00155489	2.788	D	5	02/10/2020 13:22		0	0	0	0	0	0	0	0	0	0	0	0	0	0
1579	4	5	12	3d 00:47:35.61000	0d 04:16:05.28000	0.00663702	0.0247633	0.00155497	2.7776	D	5	02/10/2020 13:22		0	0	0	0	0	0	0	0	0	0	0	0	0	0
1580	4	5	12	3d 00:47:38.17000	0d 04:16:07.84000	0.00663813	0.0247663	0.00155489	2.7672	D	5	02/10/2020 13:23		0	0	0	0	0	0	0	0	0	0	0	0	0	0
1581	4	5	12	3d 00:47:40.69000	0d 04:16:10.36000	0.00663921	0.0247693	0.00155505	2.7568	D	5	02/10/2020 13:23		0	0	0	0	0	0	0	0	0	0	0	0	0	0
1582	4	5	12	3d 00:47:43.10000	0d 04:16:12.77000	0.00664025	0.0247722	0.00155497	2.7468	D	5	02/10/2020 13:23		0	0	0	0	0	0	0	0	0	0	0	0	0	0
1583	4	5	12	3d 00:47:45.43000	0d 04:16:15.10000	0.00664126	0.024775	0.00155505	2.7364	D	5	02/10/2020 13:23		0	0	0	0	0	0	0	0	0	0	0	0	0	0
1584	4	5	12	3d 00:47:47.77000	0d 04:16:17.44000	0.00664227	0.0247777	0.00155505	2.726	D	5	02/10/2020 13:23		0	0	0	0	0	0	0	0	0	0	0	0	0	0
1585	4	5	12	3d 00:47:50.08000	0d 04:16:19.75000	0.00664327	0.0247804	0.00155512	2.7156	D	5	02/10/2020 13:23		0	0	0	0	0	0	0	0	0	0	0	0	0	0
1586	4	5	12	3d 00:47:52.33000	0d 04:16:22.00000	0.00664424	0.0247831	0.00155489	2.7054	D	5	02/10/2020 13:23		0	0	0	0	0	0	0	0	0	0	0	0	0	0
1587	4	5	12	3d 00:47:54.57000	0d 04:16:24.24000	0.00664521	0.0247857	0.00155497	2.695	D	5	02/10/2020 13:23		0	0	0	0	0	0	0	0	0	0	0	0	0	0
1588	4	5	12	3d 00:47:56.81000	0d 04:16:26.48000	0.00664618	0.0247883	0.00155497	2.6845	D	5	02/10/2020 13:23		0	0	0	0	0	0	0	0	0	0	0	0	0	0
1589	4	5	12	3d 00:47:59.00000	0d 04:16:28.67000	0.00664712	0.0247908	0.0015552	2.6738	D	5	02/10/2020 13:23		0	0	0	0	0	0	0	0	0	0	0	0	0	0
1590	4	5	12	3d 00:48:01.20000	0d 04:16:30.87000	0.00664807	0.0247934	0.00155505	2.6632	D	5	02/10/2020 13:23		0	0	0	0	0	0	0	0	0	0	0	0	0	0
1591	4	5	12	3d 00:48:03.35000	0d 04:16:33.02000	0.006649	0.0247958	0.00155497	2.6525	D	5	02/10/2020 13:23		0	0	0	0	0	0	0	0	0	0	0	0	0	0
1592	4	5	12	3d 00:48:05.49000	0d 04:16:35.16000	0.00664993	0.0247983	0.00155505	2.6419	D	5	02/10/2020 13:23		0	0	0	0	0	0	0	0	0	0	0	0	0	0
1593	4	5	12	3d 00:48:07.57000	0d 04:16:37.24000	0.00665082	0.0248006	0.00155497	2.6314	D	5	02/10/2020 13:23		0	0	0	0	0	0	0	0	0	0	0	0	0	0
1594	4	5	12	3d 00:48:09.57000	0d 04:16:39.24000	0.00665169	0.0248029	0.00155497	2.6209	D	5	02/10/2020 13:23		0	0	0	0	0	0	0	0	0	0	0	0	0	0
1595	4	5	12	3d 00:48:11.63000	0d 04:16:41.30000	0.00665258	0.0248052	0.00155497	2.6104	D	5	02/10/2020 13:23		0	0	0	0	0	0	0	0	0	0	0	0	0	0
1596	4	5	12	3d 00:48:13.60000	0d 04:16:43.27000	0.00665343	0.0248075	0.00155512	2.6	D	5	02/10/2020 13:23		0	0	0	0	0	0	0	0	0	0	0	0	0	0
1597	4	5	12	3d 00:48:15.56000	0d 04:16:45.23000	0.00665428	0.0248097	0.00155505	2.5893	D	5	02/10/2020 13:23		0	0	0	0	0	0	0	0	0	0	0	0	0	0
1598	4	5	12	3d 00:48:17.50000	0d 04:16:47.17000	0.00665511	0.0248118	0.00155489	2.5789	D	5	02/10/2020 13:23		0	0	0	0	0	0	0	0	0	0	0	0	0	0
1599	4	5	12	3d 00:48:19.40000	0d 04:16:49.07000	0.00665593	0.0248139	0.00155505	2.5684	D	5	02/10/2020 13:23		0	0	0	0	0	0	0	0	0	0	0	0	0	0
1600	4	5	12	3d 00:48:21.29000	0d 04:16:50.96000	0.00665675	0.024816	0.00155497	2.558	D	5	02/10/2020 13:23		0	0	0	0	0	0	0	0	0	0	0	0	0	0
1601	4	5	12	3d 00:48:23.15000	0d 04:16:52.82000	0.00665755	0.0248181	0.0015552	2.5475	D	5	02/10/2020 13:23		0	0	0	0	0	0	0	0	0	0	0	0	0	0
1602	4	5	12	3d 00:48:25.01000	0d 04:16:54.68000	0.00665836	0.0248201	0.00155505	2.5371	D	5	02/10/2020 13:23		0	0	0	0	0	0	0	0	0	0	0	0	0	0
1603	4	5	12	3d 00:48:26.90000	0d 04:16:56.57000	0.00665917	0.0248222	0.00155489	2.5266	D	5	02/10/2020 13:23		0	0	0	0	0	0	0	0	0	0	0	0	0	0
1604	4	5	12	3d 00:48:28.71000	0d 04:16:58.38000	0.00665996	0.0248242	0.00155512	2.5161	D	5	02/10/2020 13:23		0	0	0	0	0	0	0	0	0	0	0	0	0	0
1605	4	5	12	3d 00:48:30.53000	0d 04:17:00.20000	0.00666074	0.0248261	0.00155512	2.5055	D	5	02/10/2020 13:23		0	0	0	0	0	0	0	0	0	0	0	0	0	0
1606	4	5	12	3d 00:48:31.43000	0d 04:17:01.10000	0.00666113	0.0248271	0.00155489	2.5	D	133	02/10/2020 13:23		0	0	0	0	0	0	0	0	0	0	0	0	0	0
1607	4	5	13	3d 00:48:31.44000	0d 00:00:00.01000	0	0	0	2.6368	R	0	02/10/2020 13:23		0	0	0	0	0	0	0	0	0	0	0	0	0	0
1608	4	5	13	3d 00:48:33.44000	0d 00:00:02.01000	0	0	0	2.8101	R	1	02/10/2020 13:23		0	0	0	0	0	0	0	0	0	0	0	0	0	0
1609	4	5	13	3d 00:48:35.44000	0d 00:00:04.01000	0	0	0	2.9104	R	1	02/10/2020 13:23		0	0	0	0	0	0	0	0	0	0	0	0	0	0
1610	4	5	13	3d 00:48:37.44000	0d 00:00:06.01000	0	0	0	2.99	R	1	02/10/2020 13:24		0	0	0	0	0	0	0	0	0	0	0	0	0	0
1611	4	5	13	3d 00:48:39.44000	0d 00:00:08.01000	0	0	0	3.0571	R	1	02/10/2020 13:24		0	0	0	0	0	0	0	0	0	0	0	0	0	0
1612	4	5	13	3d 00:48:41.43000	0d 00:00:10.00000	0	0	0	3.1147	R	129	02/10/2020 13:24		0	0	0	0	0	0	0	0	0	0	0	0	0	0
1613	5	6	9	3d 00:48:41.46000	0d 00:00:00.03000	0.00000001	0.00000004	0.00155421	3.2796	C	0	02/10/2020 13:24		0	0	0	0	0	0	0	0	0	0	0	0	0	0
1614	5	6	9	3d 00:48:41.62000	0d 00:00:00.19000	0.00000008	0.00000027	0.00155497	3.3037	C	5	02/10/2020 13:24		0	0	0	0	0	0	0	0	0	0	0	0	0	0
1615	5	6	9	3d 00:48:41.79000	0d 00:00:00.36000	0.00000016	0.00000051	0.00155505	3.3227	C	5	02/10/2020 13:24		0	0	0	0	0	0	0	0	0	0	0	0	0	0
1616	5	6	9	3d 00:48:41.98000	0d 00:00:00.55000	0.00000024	0.00000079	0.00155474	3.3396	C	5	02/10/2020 13:24		0	0	0	0	0	0	0	0	0	0	0	0	0	0
1617	5	6	9	3d 00:48:42.18000	0d 00:00:00.75000	0.00000032	0.00000108	0.00155505	3.3559	C	5	02/10/2020 13:24		0	0	0	0	0	0	0	0	0	0	0	0	0	0
1618	5	6	9	3d 00:48:42.40000	0d 00:00:00.97000	0.00000042	0.0000014	0.00155497	3.3724	C	5	02/10/2020 13:24		0	0	0	0	0	0	0	0	0	0	0	0	0	0
1619	5	6	9	3d 00:48:42.63000	0d 00:00:01.20000	0.00000052	0.00000173	0.00155505	3.3886	C	5	02/10/2020 13:24		0	0	0	0	0	0	0	0	0	0	0	0	0	0
1620	5	6	9	3d 00:48:42.86000	0d 00:00:01.43000	0.00000062	0.00000207	0.00155505	3.4038	C	5	02/10/2020 13:24		0	0	0	0	0	0	0	0	0	0	0	0	0	0
1621	5	6	9	3d 00:48:43.11000	0d 00:00:01.68000	0.00000073	0.00000244	0.00155505	3.4194	C	5	02/10/2020 13:24		0	0	0	0	0	0	0	0	0	0	0	0	0	0
1622	5	6	9	3d 00:48:43.36000	0d 00:00:01.93000	0.00000083	0.00000281	0.0015552	3.434	C	5	02/10/2020 13:24		0	0	0	0	0	0	0	0	0	0	0	0	0	0
1623	5	6	9	3d 00:48:43.61000	0d 00:00:02.18000	0.00000094	0.00000318	0.0015552	3.4485	C	5	02/10/2020 13:24		0	0	0	0	0	0	0	0	0	0	0	0	0	0
1624	5	6	9	3d 00:48:43.88000	0d 00:00:02.45000	0.00000106	0.00000358	0.00155489	3.4633	C	5	02/10/2020 13:24		0	0	0	0	0	0	0	0	0	0	0	0	0	0
1625	5	6	9	3d 00:48:44.15000	0d 00:00:02.72000	0.00000117	0.00000399	0.00155489	3.4775	C	5	02/10/2020 13:24		0	0	0	0	0	0	0	0	0	0	0	0	0	0
1626	5	6	9	3d 00:48:44.43000	0d 00:00:03.00000	0.0000013	0.00000441	0.00155459	3.4917	C	5	02/10/2020 13:24		0	0	0	0	0	0	0	0	0	0	0	0	0	0
1627	5	6	9	3d 00:48:44.72000	0d 00:00:03.29000	0.00000142	0.00000485	0.00155512	3.5056	C	5	02/10/2020 13:24		0	0	0	0	0	0	0	0	0	0	0	0	0	0
1628	5	6	9	3d 00:48:45.02000	0d 00:00:03.59000	0.00000155	0.0000053	0.00155497	3.5195	C	5	02/10/2020 13:24		0	0	0	0	0	0	0	0	0	0	0	0	0	0
1629	5	6	9	3d 00:48:45.33000	0d 00:00:03.90000	0.00000168	0.00000578	0.00155497	3.5334	C	5	02/10/2020 13:24		0	0	0	0	0	0	0	0	0	0	0	0	0	0
1630	5	6	9	3d 00:48:45.65000	0d 00:00:04.22000	0.00000182	0.00000627	0.00155505	3.5468	C	5	02/10/2020 13:24		0	0	0	0	0	0	0	0	0	0	0	0	0	0
1631	5	6	9	3d 00:48:45.98000	0d 00:00:04.55000	0.00000197	0.00000677	0.00155512	3.5601	C	5	02/10/2020 13:24		0	0	0	0	0	0	0	0	0	0	0	0	0	0
1632	5	6	9	3d 00:48:46.32000	0d 00:00:04.89000	0.00000211	0.0000073	0.00155512	3.5729	C	5	02/10/2020 13:24		0	0	0	0	0	0	0	0	0	0	0	0	0	0
1633	5	6	9	3d 00:48:46.69000	0d 00:00:05.26000	0.00000227	0.00000787	0.00155512	3.5862	C	5	02/10/2020 13:24		0	0	0	0	0	0	0	0	0	0	0	0	0	0
1634	5	6	9	3d 00:48:47.08000	0d 00:00:05.65000	0.00000244	0.00000847	0.00155482	3.5991	C	5	02/10/2020 13:24		0	0	0	0	0	0	0	0	0	0	0	0	0	0
1635	5	6	9	3d 00:48:47.48000	0d 00:00:06.05000	0.00000261	0.0000091	0.00155497	3.6117	C	5	02/10/2020 13:24		0	0	0	0	0	0	0	0	0	0	0	0	0	0
1636	5	6	9	3d 00:48:47.90000	0d 00:00:06.47000	0.00000279	0.00000975	0.00155497	3.6237	C	5	02/10/2020 13:24		0	0	0	0	0	0	0	0	0	0	0	0	0	0
1637	5	6	9	3d 00:48:48.35000	0d 00:00:06.92000	0.00000299	0.00001046	0.00155512	3.6356	C	5	02/10/2020 13:24		0	0	0	0	0	0	0	0	0	0	0	0	0	0
1638	5	6	9	3d 00:48:48.84000	0d 00:00:07.41000	0.0000032	0.00001123	0.00155497	3.6478	C	5	02/10/2020 13:24		0	0	0	0	0	0	0	0	0	0	0	0	0	0
1639	5	6	9	3d 00:48:49.40000	0d 00:00:07.97000	0.00000344	0.00001211	0.00155505	3.6599	C	5	02/10/2020 13:24		0	0	0	0	0	0	0	0	0	0	0	0	0	0
1640	5	6	9	3d 00:48:50.03000	0d 00:00:08.60000	0.00000371	0.00001311	0.00155528	3.6713	C	5	02/10/2020 13:24		0	0	0	0	0	0	0	0	0	0	0	0	0	0
1641	5	6	9	3d 00:48:50.74000	0d 00:00:09.31000	0.00000402	0.00001424	0.00155497	3.6823	C	5	02/10/2020 13:24		0	0	0	0	0	0	0	0	0	0	0	0	0	0
1642	5	6	9	3d 00:48:51.61000	0d 00:00:10.18000	0.0000044	0.00001563	0.00155505	3.6933	C	5	02/10/2020 13:24		0	0	0	0	0	0	0	0	0	0	0	0	0	0
1643	5	6	9	3d 00:48:52.69000	0d 00:00:11.26000	0.00000486	0.00001735	0.00155505	3.7038	C	5	02/10/2020 13:24		0	0	0	0	0	0	0	0	0	0	0	0	0	0
1644	5	6	9	3d 00:48:54.16000	0d 00:00:12.73000	0.0000055	0.00001971	0.00155489	3.7144	C	5	02/10/2020 13:24		0	0	0	0	0	0	0	0	0	0	0	0	0	0
1645	5	6	9	3d 00:48:56.39000	0d 00:00:14.96000	0.00000646	0.00002329	0.00155512	3.7246	C	5	02/10/2020 13:24		0	0	0	0	0	0	0	0	0	0	0	0	0	0
1646	5	6	9	3d 00:49:00.45000	0d 00:00:19.02000	0.00000822	0.00002983	0.00155497	3.735	C	5	02/10/2020 13:24		0	0	0	0	0	0	0	0	0	0	0	0	0	0
1647	5	6	9	3d 00:49:47.67000	0d 00:01:06.24000	0.00002861	0.00010604	0.00155505	3.7249	C	5	02/10/2020 13:25		0	0	0	0	0	0	0	0	0	0	0	0	0	0
1648	5	6	9	3d 00:50:15.69000	0d 00:01:34.26000	0.00004072	0.00015105	0.00155489	3.7148	C	5	02/10/2020 13:25		0	0	0	0	0	0	0	0	0	0	0	0	0	0
1649	5	6	9	3d 00:51:15.18000	0d 00:02:33.75000	0.00006641	0.00024636	0.0015552	3.7047	C	5	02/10/2020 13:26		0	0	0	0	0	0	0	0	0	0	0	0	0	0
1650	5	6	9	3d 00:56:15.18000	0d 00:07:33.75000	0.000196	0.00072555	0.00155489	3.6951	C	1	02/10/2020 13:31		0	0	0	0	0	0	0	0	0	0	0	0	0	0
1651	5	6	9	3d 01:01:15.18000	0d 00:12:33.75000	0.00032558	0.0012044	0.0015552	3.6956	C	1	02/10/2020 13:36		0	0	0	0	0	0	0	0	0	0	0	0	0	0
1652	5	6	9	3d 01:06:15.18000	0d 00:17:33.75000	0.00045517	0.00168343	0.00155505	3.6979	C	1	02/10/2020 13:41		0	0	0	0	0	0	0	0	0	0	0	0	0	0
1653	5	6	9	3d 01:11:15.18000	0d 00:22:33.75000	0.00058475	0.00216279	0.00155505	3.7006	C	1	02/10/2020 13:46		0	0	0	0	0	0	0	0	0	0	0	0	0	0
1654	5	6	9	3d 01:16:15.18000	0d 00:27:33.75000	0.00071434	0.00264259	0.00155489	3.7044	C	1	02/10/2020 13:51		0	0	0	0	0	0	0	0	0	0	0	0	0	0
1655	5	6	9	3d 01:21:15.18000	0d 00:32:33.75000	0.00084392	0.00312287	0.00155497	3.7082	C	1	02/10/2020 13:56		0	0	0	0	0	0	0	0	0	0	0	0	0	0
1656	5	6	9	3d 01:26:15.18000	0d 00:37:33.75000	0.00097351	0.00360368	0.00155505	3.7125	C	1	02/10/2020 14:01		0	0	0	0	0	0	0	0	0	0	0	0	0	0
1657	5	6	9	3d 01:31:15.18000	0d 00:42:33.75000	0.00110309	0.00408506	0.00155512	3.7169	C	1	02/10/2020 14:06		0	0	0	0	0	0	0	0	0	0	0	0	0	0
1658	5	6	9	3d 01:36:15.18000	0d 00:47:33.75000	0.00123267	0.00456703	0.00155528	3.7217	C	1	02/10/2020 14:11		0	0	0	0	0	0	0	0	0	0	0	0	0	0
1659	5	6	9	3d 01:41:15.18000	0d 00:52:33.75000	0.00136226	0.00504967	0.00155497	3.727	C	1	02/10/2020 14:16		0	0	0	0	0	0	0	0	0	0	0	0	0	0
1660	5	6	9	3d 01:46:15.18000	0d 00:57:33.75000	0.00149184	0.00553299	0.00155497	3.7322	C	1	02/10/2020 14:21		0	0	0	0	0	0	0	0	0	0	0	0	0	0
1661	5	6	9	3d 01:51:15.18000	0d 01:02:33.75000	0.00162143	0.00601702	0.00155512	3.7378	C	1	02/10/2020 14:26		0	0	0	0	0	0	0	0	0	0	0	0	0	0
1662	5	6	9	3d 01:56:15.18000	0d 01:07:33.75000	0.00175101	0.00650177	0.00155512	3.7435	C	1	02/10/2020 14:31		0	0	0	0	0	0	0	0	0	0	0	0	0	0
1663	5	6	9	3d 02:01:15.18000	0d 01:12:33.75000	0.0018806	0.00698723	0.00155489	3.749	C	1	02/10/2020 14:36		0	0	0	0	0	0	0	0	0	0	0	0	0	0
1664	5	6	9	3d 02:06:15.18000	0d 01:17:33.75000	0.00201018	0.0074734	0.00155505	3.7545	C	1	02/10/2020 14:41		0	0	0	0	0	0	0	0	0	0	0	0	0	0
1665	5	6	9	3d 02:11:15.18000	0d 01:22:33.75000	0.00213977	0.00796026	0.00155512	3.7595	C	1	02/10/2020 14:46		0	0	0	0	0	0	0	0	0	0	0	0	0	0
1666	5	6	9	3d 02:16:15.18000	0d 01:27:33.75000	0.00226935	0.0084478	0.00155489	3.7649	C	1	02/10/2020 14:51		0	0	0	0	0	0	0	0	0	0	0	0	0	0
1667	5	6	9	3d 02:21:15.18000	0d 01:32:33.75000	0.00239894	0.00893601	0.00155497	3.7702	C	1	02/10/2020 14:56		0	0	0	0	0	0	0	0	0	0	0	0	0	0
1668	5	6	9	3d 02:26:15.18000	0d 01:37:33.75000	0.00252852	0.0094249	0.00155497	3.7754	C	1	02/10/2020 15:01		0	0	0	0	0	0	0	0	0	0	0	0	0	0
1669	5	6	9	3d 02:31:15.18000	0d 01:42:33.75000	0.00265811	0.00991446	0.0015552	3.7804	C	1	02/10/2020 15:06		0	0	0	0	0	0	0	0	0	0	0	0	0	0
1670	5	6	9	3d 02:36:15.18000	0d 01:47:33.75000	0.00278769	0.0104047	0.00155512	3.7858	C	1	02/10/2020 15:11		0	0	0	0	0	0	0	0	0	0	0	0	0	0
1671	5	6	9	3d 02:41:15.18000	0d 01:52:33.75000	0.00291728	0.0108956	0.00155505	3.7911	C	1	02/10/2020 15:16		0	0	0	0	0	0	0	0	0	0	0	0	0	0
1672	5	6	9	3d 02:46:15.18000	0d 01:57:33.75000	0.00304686	0.0113872	0.0015552	3.7967	C	1	02/10/2020 15:21		0	0	0	0	0	0	0	0	0	0	0	0	0	0
1673	5	6	9	3d 02:51:15.18000	0d 02:02:33.75000	0.00317645	0.0118796	0.00155489	3.8029	C	1	02/10/2020 15:26		0	0	0	0	0	0	0	0	0	0	0	0	0	0
1674	5	6	9	3d 02:56:15.18000	0d 02:07:33.75000	0.00330603	0.0123729	0.00155505	3.8093	C	1	02/10/2020 15:31		0	0	0	0	0	0	0	0	0	0	0	0	0	0
1675	5	6	9	3d 03:01:15.18000	0d 02:12:33.75000	0.00343562	0.012867	0.00155512	3.8167	C	1	02/10/2020 15:36		0	0	0	0	0	0	0	0	0	0	0	0	0	0
1676	5	6	9	3d 03:06:15.18000	0d 02:17:33.75000	0.0035652	0.0133621	0.00155497	3.8247	C	1	02/10/2020 15:41		0	0	0	0	0	0	0	0	0	0	0	0	0	0
1677	5	6	9	3d 03:11:15.18000	0d 02:22:33.75000	0.00369478	0.0138582	0.00155505	3.8329	C	1	02/10/2020 15:46		0	0	0	0	0	0	0	0	0	0	0	0	0	0
1678	5	6	9	3d 03:16:15.18000	0d 02:27:33.75000	0.00382437	0.0143556	0.00155505	3.8427	C	1	02/10/2020 15:51		0	0	0	0	0	0	0	0	0	0	0	0	0	0
1679	5	6	9	3d 03:21:10.90000	0d 02:32:29.47000	0.00395211	0.014847	0.00155489	3.8528	C	5	02/10/2020 15:56		0	0	0	0	0	0	0	0	0	0	0	0	0	0
1680	5	6	9	3d 03:25:34.45000	0d 02:36:53.02000	0.00406595	0.0152862	0.00155497	3.8628	C	5	02/10/2020 16:00		0	0	0	0	0	0	0	0	0	0	0	0	0	0
1681	5	6	9	3d 03:29:36.10000	0d 02:40:54.67000	0.00417033	0.0156899	0.00155497	3.8729	C	5	02/10/2020 16:05		0	0	0	0	0	0	0	0	0	0	0	0	0	0
1682	5	6	9	3d 03:33:23.00000	0d 02:44:41.57000	0.00426834	0.01607	0.00155505	3.883	C	5	02/10/2020 16:08		0	0	0	0	0	0	0	0	0	0	0	0	0	0
1683	5	6	9	3d 03:36:59.52000	0d 02:48:18.09000	0.00436186	0.0164336	0.00155505	3.893	C	5	02/10/2020 16:12		0	0	0	0	0	0	0	0	0	0	0	0	0	0
1684	5	6	9	3d 03:40:27.00000	0d 02:51:45.57000	0.00445148	0.0167829	0.00155505	3.9031	C	5	02/10/2020 16:15		0	0	0	0	0	0	0	0	0	0	0	0	0	0
1685	5	6	9	3d 03:43:49.21000	0d 02:55:07.78000	0.00453883	0.0171243	0.00155505	3.9132	C	5	02/10/2020 16:19		0	0	0	0	0	0	0	0	0	0	0	0	0	0
1686	5	6	9	3d 03:47:01.33000	0d 02:58:19.90000	0.00462181	0.0174494	0.00155482	3.9232	C	5	02/10/2020 16:22		0	0	0	0	0	0	0	0	0	0	0	0	0	0
1687	5	6	9	3d 03:50:08.11000	0d 03:01:26.68000	0.00470249	0.0177663	0.00155497	3.9333	C	5	02/10/2020 16:25		0	0	0	0	0	0	0	0	0	0	0	0	0	0
1688	5	6	9	3d 03:53:11.40000	0d 03:04:29.97000	0.00478166	0.0180782	0.00155505	3.9434	C	5	02/10/2020 16:28		0	0	0	0	0	0	0	0	0	0	0	0	0	0
1689	5	6	9	3d 03:56:10.49000	0d 03:07:29.06000	0.00485902	0.0183836	0.00155497	3.9535	C	5	02/10/2020 16:31		0	0	0	0	0	0	0	0	0	0	0	0	0	0
1690	5	6	9	3d 03:59:06.94000	0d 03:10:25.51000	0.00493524	0.0186853	0.00155505	3.9635	C	5	02/10/2020 16:34		0	0	0	0	0	0	0	0	0	0	0	0	0	0
1691	5	6	9	3d 04:02:01.40000	0d 03:13:19.97000	0.0050106	0.0189844	0.00155512	3.9738	C	5	02/10/2020 16:37		0	0	0	0	0	0	0	0	0	0	0	0	0	0
1692	5	6	9	3d 04:04:59.08000	0d 03:16:17.65000	0.00508735	0.0192897	0.00155505	3.984	C	5	02/10/2020 16:40		0	0	0	0	0	0	0	0	0	0	0	0	0	0
1693	5	6	9	3d 04:07:52.72000	0d 03:19:11.29000	0.00516235	0.0195889	0.00155512	3.9942	C	5	02/10/2020 16:43		0	0	0	0	0	0	0	0	0	0	0	0	0	0
1694	5	6	9	3d 04:10:44.46000	0d 03:22:03.03000	0.00523653	0.0198856	0.00155528	4.0043	C	5	02/10/2020 16:46		0	0	0	0	0	0	0	0	0	0	0	0	0	0
1695	5	6	9	3d 04:13:32.60000	0d 03:24:51.17000	0.00530916	0.0201768	0.00155489	4.0143	C	5	02/10/2020 16:48		0	0	0	0	0	0	0	0	0	0	0	0	0	0
1696	5	6	9	3d 04:16:19.97000	0d 03:27:38.54000	0.00538146	0.0204673	0.00155512	4.0244	C	5	02/10/2020 16:51		0	0	0	0	0	0	0	0	0	0	0	0	0	0
1697	5	6	9	3d 04:19:05.12000	0d 03:30:23.69000	0.00545279	0.0207548	0.00155512	4.0345	C	5	02/10/2020 16:54		0	0	0	0	0	0	0	0	0	0	0	0	0	0
1698	5	6	9	3d 04:21:47.90000	0d 03:33:06.47000	0.0055231	0.0210388	0.00155497	4.0446	C	5	02/10/2020 16:57		0	0	0	0	0	0	0	0	0	0	0	0	0	0
1699	5	6	9	3d 04:24:33.11000	0d 03:35:51.68000	0.00559447	0.0213278	0.00155497	4.0546	C	5	02/10/2020 16:59		0	0	0	0	0	0	0	0	0	0	0	0	0	0
1700	5	6	9	3d 04:27:15.00000	0d 03:38:33.57000	0.00566439	0.0216117	0.00155497	4.0647	C	5	02/10/2020 17:02		0	0	0	0	0	0	0	0	0	0	0	0	0	0
1701	5	6	9	3d 04:29:54.01000	0d 03:41:12.58000	0.00573308	0.0218912	0.00155512	4.0749	C	5	02/10/2020 17:05		0	0	0	0	0	0	0	0	0	0	0	0	0	0
1702	5	6	9	3d 04:32:32.82000	0d 03:43:51.39000	0.00580168	0.0221711	0.00155489	4.085	C	5	02/10/2020 17:07		0	0	0	0	0	0	0	0	0	0	0	0	0	0
1703	5	6	9	3d 04:35:08.25000	0d 03:46:26.82000	0.00586881	0.0224457	0.00155512	4.0951	C	5	02/10/2020 17:10		0	0	0	0	0	0	0	0	0	0	0	0	0	0
1704	5	6	9	3d 04:37:41.21000	0d 03:48:59.78000	0.00593489	0.0227166	0.00155512	4.1051	C	5	02/10/2020 17:13		0	0	0	0	0	0	0	0	0	0	0	0	0	0
1705	5	6	9	3d 04:40:11.43000	0d 03:51:30.00000	0.00599977	0.0229833	0.00155497	4.1152	C	5	02/10/2020 17:15		0	0	0	0	0	0	0	0	0	0	0	0	0	0
1706	5	6	9	3d 04:42:42.30000	0d 03:54:00.87000	0.00606494	0.0232518	0.00155497	4.1254	C	5	02/10/2020 17:18		0	0	0	0	0	0	0	0	0	0	0	0	0	0
1707	5	6	9	3d 04:45:10.98000	0d 03:56:29.55000	0.00612916	0.023517	0.00155489	4.1355	C	5	02/10/2020 17:20		0	0	0	0	0	0	0	0	0	0	0	0	0	0
1708	5	6	9	3d 04:47:36.42000	0d 03:58:54.99000	0.00619199	0.0237772	0.00155505	4.1456	C	5	02/10/2020 17:23		0	0	0	0	0	0	0	0	0	0	0	0	0	0
1709	5	6	9	3d 04:50:01.07000	0d 04:01:19.64000	0.00625447	0.0240365	0.00155482	4.1558	C	5	02/10/2020 17:25		0	0	0	0	0	0	0	0	0	0	0	0	0	0
1710	5	6	9	3d 04:52:24.32000	0d 04:03:42.89000	0.00631634	0.0242939	0.00155489	4.1659	C	5	02/10/2020 17:27		0	0	0	0	0	0	0	0	0	0	0	0	0	0
1711	5	6	9	3d 04:54:46.03000	0d 04:06:04.60000	0.00637756	0.0245492	0.00155497	4.1759	C	5	02/10/2020 17:30		0	0	0	0	0	0	0	0	0	0	0	0	0	0
1712	5	6	9	3d 04:57:06.58000	0d 04:08:25.15000	0.00643827	0.0248031	0.00155528	4.186	C	5	02/10/2020 17:32		0	0	0	0	0	0	0	0	0	0	0	0	0	0
1713	5	6	9	3d 04:59:25.36000	0d 04:10:43.93000	0.00649821	0.0250543	0.00155505	4.1961	C	5	02/10/2020 17:34		0	0	0	0	0	0	0	0	0	0	0	0	0	0
1714	5	6	9	3d 05:00:16.95000	0d 04:11:35.52000	0.0065205	0.0251478	0.00155512	4.2	C	133	02/10/2020 17:35		0	0	0	0	0	0	0	0	0	0	0	0	0	0
1715	5	6	10	3d 05:00:16.96000	0d 00:00:00.01000	0.0065205	0.0251478	0.00155222	4.1997	C	0	02/10/2020 17:35		0	0	0	0	0	0	0	0	0	0	0	0	0	0
1716	5	6	10	3d 05:00:41.27000	0d 00:00:24.32000	0.00653075	0.0251909	0.0014522	4.2004	C	4	02/10/2020 17:36		0	0	0	0	0	0	0	0	0	0	0	0	0	0
1717	5	6	10	3d 05:01:03.10000	0d 00:00:46.15000	0.00653923	0.0252265	0.00135218	4.2004	C	4	02/10/2020 17:36		0	0	0	0	0	0	0	0	0	0	0	0	0	0
1718	5	6	10	3d 05:01:29.59000	0d 00:01:12.64000	0.00654879	0.0252667	0.00125216	4.2004	C	4	02/10/2020 17:36		0	0	0	0	0	0	0	0	0	0	0	0	0	0
1719	5	6	10	3d 05:02:00.64000	0d 00:01:43.69000	0.00655915	0.0253102	0.00115206	4.2002	C	4	02/10/2020 17:37		0	0	0	0	0	0	0	0	0	0	0	0	0	0
1720	5	6	10	3d 05:02:35.63000	0d 00:02:18.68000	0.00656985	0.0253551	0.00105203	4.2002	C	4	02/10/2020 17:38		0	0	0	0	0	0	0	0	0	0	0	0	0	0
1721	5	6	10	3d 05:03:15.03000	0d 00:02:58.08000	0.0065808	0.0254011	0.00095201	4.2002	C	4	02/10/2020 17:38		0	0	0	0	0	0	0	0	0	0	0	0	0	0
1722	5	6	10	3d 05:03:59.24000	0d 00:03:42.29000	0.00659186	0.0254476	0.00085199	4.2	C	4	02/10/2020 17:39		0	0	0	0	0	0	0	0	0	0	0	0	0	0
1723	5	6	10	3d 05:04:50.02000	0d 00:04:33.07000	0.00660317	0.0254951	0.00075189	4.2	C	4	02/10/2020 17:40		0	0	0	0	0	0	0	0	0	0	0	0	0	0
1724	5	6	10	3d 05:05:48.47000	0d 00:05:31.52000	0.00661456	0.0255429	0.00065187	4.2	C	4	02/10/2020 17:41		0	0	0	0	0	0	0	0	0	0	0	0	0	0
1725	5	6	10	3d 05:07:01.25000	0d 00:06:44.30000	0.0066267	0.0255939	0.00055184	4.1999	C	4	02/10/2020 17:42		0	0	0	0	0	0	0	0	0	0	0	0	0	0
1726	5	6	10	3d 05:08:26.87000	0d 00:08:09.92000	0.0066386	0.0256439	0.00045182	4.2004	C	4	02/10/2020 17:43		0	0	0	0	0	0	0	0	0	0	0	0	0	0
1727	5	6	10	3d 05:10:19.68000	0d 00:10:02.73000	0.00665113	0.0256965	0.0003518	4.2	C	4	02/10/2020 17:45		0	0	0	0	0	0	0	0	0	0	0	0	0	0
1728	5	6	10	3d 05:12:58.96000	0d 00:12:42.01000	0.00666432	0.0257519	0.00025177	4.2	C	4	02/10/2020 17:48		0	0	0	0	0	0	0	0	0	0	0	0	0	0
1729	5	6	10	3d 05:17:02.22000	0d 00:16:45.27000	0.00667778	0.0258084	0.00015549	4.2	C	132	02/10/2020 17:52		0	0	0	0	0	0	0	0	0	0	0	0	0	0
1730	5	6	11	3d 05:17:02.23000	0d 00:00:00.01000	0	0	0	4.1987	R	0	02/10/2020 17:52		0	0	0	0	0	0	0	0	0	0	0	0	0	0
1731	5	6	11	3d 05:17:04.23000	0d 00:00:02.01000	0	0	0	4.1981	R	1	02/10/2020 17:52		0	0	0	0	0	0	0	0	0	0	0	0	0	0
1732	5	6	11	3d 05:17:06.23000	0d 00:00:04.01000	0	0	0	4.1981	R	1	02/10/2020 17:52		0	0	0	0	0	0	0	0	0	0	0	0	0	0
1733	5	6	11	3d 05:17:08.23000	0d 00:00:06.01000	0	0	0	4.1979	R	1	02/10/2020 17:52		0	0	0	0	0	0	0	0	0	0	0	0	0	0
1734	5	6	11	3d 05:17:10.23000	0d 00:00:08.01000	0	0	0	4.1979	R	1	02/10/2020 17:52		0	0	0	0	0	0	0	0	0	0	0	0	0	0
1735	5	6	11	3d 05:17:12.22000	0d 00:00:10.00000	0	0	0	4.1979	R	129	02/10/2020 17:52		0	0	0	0	0	0	0	0	0	0	0	0	0	0
1736	5	6	12	3d 05:17:12.25000	0d 00:00:00.03000	0.00000001	0.00000005	0.00155383	4.1825	D	0	02/10/2020 17:52		0	0	0	0	0	0	0	0	0	0	0	0	0	0
1737	5	6	12	3d 05:17:33.28000	0d 00:00:21.06000	0.0000091	0.00003799	0.00155512	4.1724	D	5	02/10/2020 17:52		0	0	0	0	0	0	0	0	0	0	0	0	0	0
1738	5	6	12	3d 05:18:32.84000	0d 00:01:20.62000	0.00003482	0.00014519	0.00155489	4.1624	D	5	02/10/2020 17:53		0	0	0	0	0	0	0	0	0	0	0	0	0	0
1739	5	6	12	3d 05:20:13.31000	0d 00:03:01.09000	0.00007822	0.0003256	0.00155497	4.1523	D	5	02/10/2020 17:55		0	0	0	0	0	0	0	0	0	0	0	0	0	0
1740	5	6	12	3d 05:22:11.51000	0d 00:04:59.29000	0.00012928	0.00053735	0.00155497	4.1422	D	5	02/10/2020 17:57		0	0	0	0	0	0	0	0	0	0	0	0	0	0
1741	5	6	12	3d 05:24:16.51000	0d 00:07:04.29000	0.00018327	0.00076074	0.00155512	4.1321	D	5	02/10/2020 17:59		0	0	0	0	0	0	0	0	0	0	0	0	0	0
1742	5	6	12	3d 05:26:22.39000	0d 00:09:10.17000	0.00023765	0.00098515	0.00155512	4.1221	D	5	02/10/2020 18:01		0	0	0	0	0	0	0	0	0	0	0	0	0	0
1743	5	6	12	3d 05:28:32.24000	0d 00:11:20.02000	0.00029373	0.00121608	0.00155505	4.1118	D	5	02/10/2020 18:03		0	0	0	0	0	0	0	0	0	0	0	0	0	0
1744	5	6	12	3d 05:30:45.27000	0d 00:13:33.05000	0.0003512	0.00145208	0.00155505	4.1018	D	5	02/10/2020 18:06		0	0	0	0	0	0	0	0	0	0	0	0	0	0
1745	5	6	12	3d 05:33:00.93000	0d 00:15:48.71000	0.00040979	0.00169215	0.00155505	4.0917	D	5	02/10/2020 18:08		0	0	0	0	0	0	0	0	0	0	0	0	0	0
1746	5	6	12	3d 05:35:15.33000	0d 00:18:03.11000	0.00046785	0.00192941	0.00155512	4.0816	D	5	02/10/2020 18:10		0	0	0	0	0	0	0	0	0	0	0	0	0	0
1747	5	6	12	3d 05:37:33.53000	0d 00:20:21.31000	0.00052754	0.00217277	0.00155482	4.0716	D	5	02/10/2020 18:12		0	0	0	0	0	0	0	0	0	0	0	0	0	0
1748	5	6	12	3d 05:39:53.25000	0d 00:22:41.03000	0.0005879	0.0024182	0.00155528	4.0615	D	5	02/10/2020 18:15		0	0	0	0	0	0	0	0	0	0	0	0	0	0
1749	5	6	12	3d 05:42:13.62000	0d 00:25:01.40000	0.00064853	0.00266416	0.00155497	4.0514	D	5	02/10/2020 18:17		0	0	0	0	0	0	0	0	0	0	0	0	0	0
1750	5	6	12	3d 05:44:37.70000	0d 00:27:25.48000	0.00071076	0.00291599	0.00155512	4.0414	D	5	02/10/2020 18:20		0	0	0	0	0	0	0	0	0	0	0	0	0	0
1751	5	6	12	3d 05:47:00.36000	0d 00:29:48.14000	0.00077239	0.00316472	0.00155489	4.0313	D	5	02/10/2020 18:22		0	0	0	0	0	0	0	0	0	0	0	0	0	0
1752	5	6	12	3d 05:49:24.56000	0d 00:32:12.34000	0.00083467	0.00341551	0.00155497	4.0211	D	5	02/10/2020 18:24		0	0	0	0	0	0	0	0	0	0	0	0	0	0
1753	5	6	12	3d 05:51:52.15000	0d 00:34:39.93000	0.00089842	0.00367154	0.00155497	4.011	D	5	02/10/2020 18:27		0	0	0	0	0	0	0	0	0	0	0	0	0	0
1754	5	6	12	3d 05:54:14.46000	0d 00:37:02.24000	0.00095989	0.0039178	0.00155512	4.0009	D	5	02/10/2020 18:29		0	0	0	0	0	0	0	0	0	0	0	0	0	0
1755	5	6	12	3d 05:56:42.82000	0d 00:39:30.60000	0.00102398	0.00417388	0.00155512	3.9907	D	5	02/10/2020 18:32		0	0	0	0	0	0	0	0	0	0	0	0	0	0
1756	5	6	12	3d 05:59:13.79000	0d 00:42:01.57000	0.00108919	0.00443381	0.00155505	3.9806	D	5	02/10/2020 18:34		0	0	0	0	0	0	0	0	0	0	0	0	0	0
1757	5	6	12	3d 06:01:39.00000	0d 00:44:26.78000	0.00115191	0.00468318	0.00155489	3.9706	D	5	02/10/2020 18:37		0	0	0	0	0	0	0	0	0	0	0	0	0	0
1758	5	6	12	3d 06:04:03.47000	0d 00:46:51.25000	0.00121432	0.00493065	0.0015552	3.9605	D	5	02/10/2020 18:39		0	0	0	0	0	0	0	0	0	0	0	0	0	0
1759	5	6	12	3d 06:06:27.80000	0d 00:49:15.58000	0.00127666	0.00517725	0.00155505	3.9504	D	5	02/10/2020 18:41		0	0	0	0	0	0	0	0	0	0	0	0	0	0
1760	5	6	12	3d 06:08:52.08000	0d 00:51:39.86000	0.00133898	0.00542314	0.00155489	3.9403	D	5	02/10/2020 18:44		0	0	0	0	0	0	0	0	0	0	0	0	0	0
1761	5	6	12	3d 06:11:17.45000	0d 00:54:05.23000	0.00140177	0.00567026	0.00155482	3.9303	D	5	02/10/2020 18:46		0	0	0	0	0	0	0	0	0	0	0	0	0	0
1762	5	6	12	3d 06:13:44.55000	0d 00:56:32.33000	0.00146531	0.00591967	0.00155512	3.9202	D	5	02/10/2020 18:49		0	0	0	0	0	0	0	0	0	0	0	0	0	0
1763	5	6	12	3d 06:16:11.27000	0d 00:58:59.05000	0.00152869	0.0061678	0.00155467	3.9101	D	5	02/10/2020 18:51		0	0	0	0	0	0	0	0	0	0	0	0	0	0
1764	5	6	12	3d 06:18:38.58000	0d 01:01:26.36000	0.00159232	0.0064163	0.00155505	3.9001	D	5	02/10/2020 18:54		0	0	0	0	0	0	0	0	0	0	0	0	0	0
1765	5	6	12	3d 06:21:08.19000	0d 01:03:55.97000	0.00165694	0.00666802	0.00155497	3.8898	D	5	02/10/2020 18:56		0	0	0	0	0	0	0	0	0	0	0	0	0	0
1766	5	6	12	3d 06:23:41.86000	0d 01:06:29.64000	0.00172332	0.00692591	0.00155505	3.8798	D	5	02/10/2020 18:59		0	0	0	0	0	0	0	0	0	0	0	0	0	0
1767	5	6	12	3d 06:26:20.25000	0d 01:09:08.03000	0.00179174	0.00719101	0.00155512	3.8695	D	5	02/10/2020 19:01		0	0	0	0	0	0	0	0	0	0	0	0	0	0
1768	5	6	12	3d 06:28:56.56000	0d 01:11:44.34000	0.00185926	0.00745194	0.00155497	3.8595	D	5	02/10/2020 19:04		0	0	0	0	0	0	0	0	0	0	0	0	0	0
1769	5	6	12	3d 06:31:36.55000	0d 01:14:24.33000	0.00192836	0.00771832	0.00155505	3.8494	D	5	02/10/2020 19:07		0	0	0	0	0	0	0	0	0	0	0	0	0	0
1770	5	6	12	3d 06:34:18.53000	0d 01:17:06.31000	0.00199833	0.00798731	0.00155505	3.8393	D	5	02/10/2020 19:09		0	0	0	0	0	0	0	0	0	0	0	0	0	0
1771	5	6	12	3d 06:37:09.21000	0d 01:19:56.99000	0.00207206	0.00827001	0.0015552	3.8293	D	5	02/10/2020 19:12		0	0	0	0	0	0	0	0	0	0	0	0	0	0
1772	5	6	12	3d 06:40:03.27000	0d 01:22:51.05000	0.00214724	0.00855755	0.0015552	3.819	D	5	02/10/2020 19:15		0	0	0	0	0	0	0	0	0	0	0	0	0	0
1773	5	6	12	3d 06:43:10.74000	0d 01:25:58.52000	0.00222822	0.00886641	0.00155505	3.809	D	5	02/10/2020 19:18		0	0	0	0	0	0	0	0	0	0	0	0	0	0
1774	5	6	12	3d 06:46:22.86000	0d 01:29:10.64000	0.0023112	0.00918209	0.00155489	3.7989	D	5	02/10/2020 19:21		0	0	0	0	0	0	0	0	0	0	0	0	0	0
1775	5	6	12	3d 06:49:45.10000	0d 01:32:32.88000	0.00239856	0.00951351	0.0015552	3.7888	D	5	02/10/2020 19:25		0	0	0	0	0	0	0	0	0	0	0	0	0	0
1776	5	6	12	3d 06:53:05.27000	0d 01:35:53.05000	0.00248502	0.00984067	0.00155505	3.7787	D	5	02/10/2020 19:28		0	0	0	0	0	0	0	0	0	0	0	0	0	0
1777	5	6	12	3d 06:56:29.15000	0d 01:39:16.93000	0.00257309	0.0101731	0.0015552	3.7685	D	5	02/10/2020 19:31		0	0	0	0	0	0	0	0	0	0	0	0	0	0
1778	5	6	12	3d 06:59:36.07000	0d 01:42:23.85000	0.00265383	0.0104768	0.0015552	3.7584	D	5	02/10/2020 19:35		0	0	0	0	0	0	0	0	0	0	0	0	0	0
1779	5	6	12	3d 07:03:48.24000	0d 01:46:36.02000	0.00276276	0.0108857	0.0015552	3.7484	D	5	02/10/2020 19:39		0	0	0	0	0	0	0	0	0	0	0	0	0	0
1780	5	6	12	3d 07:08:19.66000	0d 01:51:07.44000	0.00287999	0.0113246	0.00155512	3.7383	D	5	02/10/2020 19:43		0	0	0	0	0	0	0	0	0	0	0	0	0	0
1781	5	6	12	3d 07:13:13.93000	0d 01:56:01.71000	0.0030071	0.0117991	0.00155512	3.7282	D	5	02/10/2020 19:48		0	0	0	0	0	0	0	0	0	0	0	0	0	0
1782	5	6	12	3d 07:18:13.93000	0d 02:01:01.71000	0.00313669	0.0122816	0.00155505	3.7185	D	1	02/10/2020 19:53		0	0	0	0	0	0	0	0	0	0	0	0	0	0
1783	5	6	12	3d 07:23:13.93000	0d 02:06:01.71000	0.00326627	0.0127629	0.00155512	3.7089	D	1	02/10/2020 19:58		0	0	0	0	0	0	0	0	0	0	0	0	0	0
1784	5	6	12	3d 07:28:13.93000	0d 02:11:01.71000	0.00339586	0.0132429	0.00155512	3.6991	D	1	02/10/2020 20:03		0	0	0	0	0	0	0	0	0	0	0	0	0	0
1785	5	6	12	3d 07:33:13.93000	0d 02:16:01.71000	0.00352544	0.0137216	0.00155497	3.6895	D	1	02/10/2020 20:08		0	0	0	0	0	0	0	0	0	0	0	0	0	0
1786	5	6	12	3d 07:38:07.41000	0d 02:20:55.19000	0.00365221	0.0141887	0.00155512	3.6793	D	5	02/10/2020 20:13		0	0	0	0	0	0	0	0	0	0	0	0	0	0
1787	5	6	12	3d 07:42:57.82000	0d 02:25:45.60000	0.00377765	0.0146497	0.00155512	3.6692	D	5	02/10/2020 20:18		0	0	0	0	0	0	0	0	0	0	0	0	0	0
1788	5	6	12	3d 07:47:16.05000	0d 02:30:03.83000	0.0038892	0.0150584	0.00155505	3.6591	D	5	02/10/2020 20:22		0	0	0	0	0	0	0	0	0	0	0	0	0	0
1789	5	6	12	3d 07:51:16.77000	0d 02:34:04.55000	0.00399317	0.0154383	0.00155497	3.649	D	5	02/10/2020 20:26		0	0	0	0	0	0	0	0	0	0	0	0	0	0
1790	5	6	12	3d 07:54:54.35000	0d 02:37:42.13000	0.00408716	0.0157809	0.00155489	3.639	D	5	02/10/2020 20:30		0	0	0	0	0	0	0	0	0	0	0	0	0	0
1791	5	6	12	3d 07:58:14.20000	0d 02:41:01.98000	0.00417348	0.0160946	0.00155505	3.6289	D	5	02/10/2020 20:33		0	0	0	0	0	0	0	0	0	0	0	0	0	0
1792	5	6	12	3d 08:01:14.41000	0d 02:44:02.19000	0.00425133	0.0163767	0.00155497	3.6188	D	5	02/10/2020 20:36		0	0	0	0	0	0	0	0	0	0	0	0	0	0
1793	5	6	12	3d 08:03:58.11000	0d 02:46:45.89000	0.00432204	0.0166322	0.00155489	3.6086	D	5	02/10/2020 20:39		0	0	0	0	0	0	0	0	0	0	0	0	0	0
1794	5	6	12	3d 08:06:29.68000	0d 02:49:17.46000	0.00438751	0.0168682	0.00155505	3.5985	D	5	02/10/2020 20:41		0	0	0	0	0	0	0	0	0	0	0	0	0	0
1795	5	6	12	3d 08:08:44.55000	0d 02:51:32.33000	0.00444576	0.0170775	0.00155512	3.5885	D	5	02/10/2020 20:44		0	0	0	0	0	0	0	0	0	0	0	0	0	0
1796	5	6	12	3d 08:10:45.18000	0d 02:53:32.96000	0.00449787	0.0172643	0.00155489	3.5784	D	5	02/10/2020 20:46		0	0	0	0	0	0	0	0	0	0	0	0	0	0
1797	5	6	12	3d 08:12:34.22000	0d 02:55:22.00000	0.00454497	0.0174326	0.00155505	3.5683	D	5	02/10/2020 20:47		0	0	0	0	0	0	0	0	0	0	0	0	0	0
1798	5	6	12	3d 08:14:20.36000	0d 02:57:08.14000	0.00459082	0.0175959	0.00155512	3.5581	D	5	02/10/2020 20:49		0	0	0	0	0	0	0	0	0	0	0	0	0	0
1799	5	6	12	3d 08:16:01.29000	0d 02:58:49.07000	0.00463441	0.0177509	0.00155512	3.548	D	5	02/10/2020 20:51		0	0	0	0	0	0	0	0	0	0	0	0	0	0
1800	5	6	12	3d 08:17:44.22000	0d 03:00:32.00000	0.00467887	0.0179084	0.00155505	3.538	D	5	02/10/2020 20:53		0	0	0	0	0	0	0	0	0	0	0	0	0	0
1801	5	6	12	3d 08:19:53.72000	0d 03:02:41.50000	0.00473481	0.018106	0.00155505	3.5279	D	5	02/10/2020 20:55		0	0	0	0	0	0	0	0	0	0	0	0	0	0
1802	5	6	12	3d 08:23:28.14000	0d 03:06:15.92000	0.00482743	0.0184323	0.00155482	3.5178	D	5	02/10/2020 20:58		0	0	0	0	0	0	0	0	0	0	0	0	0	0
1803	5	6	12	3d 08:28:28.14000	0d 03:11:15.92000	0.00495701	0.0188876	0.00155505	3.5093	D	1	02/10/2020 21:03		0	0	0	0	0	0	0	0	0	0	0	0	0	0
1804	5	6	12	3d 08:33:28.14000	0d 03:16:15.92000	0.0050866	0.0193418	0.00155505	3.5013	D	1	02/10/2020 21:08		0	0	0	0	0	0	0	0	0	0	0	0	0	0
1805	5	6	12	3d 08:38:28.14000	0d 03:21:15.92000	0.00521618	0.019795	0.00155482	3.494	D	1	02/10/2020 21:13		0	0	0	0	0	0	0	0	0	0	0	0	0	0
1806	5	6	12	3d 08:43:28.14000	0d 03:26:15.92000	0.00534577	0.0202474	0.00155512	3.4873	D	1	02/10/2020 21:18		0	0	0	0	0	0	0	0	0	0	0	0	0	0
1807	5	6	12	3d 08:48:28.14000	0d 03:31:15.92000	0.00547535	0.0206988	0.00155512	3.4797	D	1	02/10/2020 21:23		0	0	0	0	0	0	0	0	0	0	0	0	0	0
1808	5	6	12	3d 08:53:28.14000	0d 03:36:15.92000	0.00560494	0.0211493	0.00155505	3.472	D	1	02/10/2020 21:28		0	0	0	0	0	0	0	0	0	0	0	0	0	0
1809	5	6	12	3d 08:58:28.14000	0d 03:41:15.92000	0.00573452	0.0215986	0.00155497	3.4626	D	1	02/10/2020 21:33		0	0	0	0	0	0	0	0	0	0	0	0	0	0
1810	5	6	12	3d 09:02:54.34000	0d 03:45:42.12000	0.00584951	0.0219962	0.00155497	3.4525	D	5	02/10/2020 21:38		0	0	0	0	0	0	0	0	0	0	0	0	0	0
1811	5	6	12	3d 09:06:56.42000	0d 03:49:44.20000	0.00595407	0.0223567	0.0015552	3.4424	D	5	02/10/2020 21:42		0	0	0	0	0	0	0	0	0	0	0	0	0	0
1812	5	6	12	3d 09:10:10.03000	0d 03:52:57.81000	0.0060377	0.0226442	0.00155497	3.4322	D	5	02/10/2020 21:45		0	0	0	0	0	0	0	0	0	0	0	0	0	0
1813	5	6	12	3d 09:13:02.89000	0d 03:55:50.67000	0.00611237	0.0229001	0.00155505	3.4221	D	5	02/10/2020 21:48		0	0	0	0	0	0	0	0	0	0	0	0	0	0
1814	5	6	12	3d 09:15:26.27000	0d 03:58:14.05000	0.0061743	0.0231118	0.00155489	3.4121	D	5	02/10/2020 21:50		0	0	0	0	0	0	0	0	0	0	0	0	0	0
1815	5	6	12	3d 09:17:33.60000	0d 04:00:21.38000	0.0062293	0.0232992	0.00155489	3.402	D	5	02/10/2020 21:52		0	0	0	0	0	0	0	0	0	0	0	0	0	0
1816	5	6	12	3d 09:19:13.17000	0d 04:02:00.95000	0.00627231	0.0234453	0.00155505	3.3918	D	5	02/10/2020 21:54		0	0	0	0	0	0	0	0	0	0	0	0	0	0
1817	5	6	12	3d 09:20:43.89000	0d 04:03:31.67000	0.0063115	0.023578	0.00155512	3.3817	D	5	02/10/2020 21:56		0	0	0	0	0	0	0	0	0	0	0	0	0	0
1818	5	6	12	3d 09:21:57.95000	0d 04:04:45.73000	0.00634349	0.023686	0.00155512	3.3716	D	5	02/10/2020 21:57		0	0	0	0	0	0	0	0	0	0	0	0	0	0
1819	5	6	12	3d 09:23:02.37000	0d 04:05:50.15000	0.00637131	0.0237797	0.00155512	3.3616	D	5	02/10/2020 21:58		0	0	0	0	0	0	0	0	0	0	0	0	0	0
1820	5	6	12	3d 09:23:58.62000	0d 04:06:46.40000	0.00639561	0.0238613	0.00155497	3.3515	D	5	02/10/2020 21:59		0	0	0	0	0	0	0	0	0	0	0	0	0	0
1821	5	6	12	3d 09:24:47.47000	0d 04:07:35.25000	0.00641671	0.0239319	0.00155497	3.3414	D	5	02/10/2020 22:00		0	0	0	0	0	0	0	0	0	0	0	0	0	0
1822	5	6	12	3d 09:25:26.41000	0d 04:08:14.19000	0.00643353	0.023988	0.00155482	3.3313	D	5	02/10/2020 22:00		0	0	0	0	0	0	0	0	0	0	0	0	0	0
1823	5	6	12	3d 09:26:00.43000	0d 04:08:48.21000	0.00644823	0.0240369	0.00155497	3.3213	D	5	02/10/2020 22:01		0	0	0	0	0	0	0	0	0	0	0	0	0	0
1824	5	6	12	3d 09:26:30.84000	0d 04:09:18.62000	0.00646136	0.0240805	0.0015552	3.3111	D	5	02/10/2020 22:01		0	0	0	0	0	0	0	0	0	0	0	0	0	0
1825	5	6	12	3d 09:26:57.69000	0d 04:09:45.47000	0.00647296	0.0241188	0.00155512	3.301	D	5	02/10/2020 22:02		0	0	0	0	0	0	0	0	0	0	0	0	0	0
1826	5	6	12	3d 09:27:20.91000	0d 04:10:08.69000	0.00648299	0.0241519	0.00155512	3.2908	D	5	02/10/2020 22:02		0	0	0	0	0	0	0	0	0	0	0	0	0	0
1827	5	6	12	3d 09:27:43.19000	0d 04:10:30.97000	0.00649261	0.0241835	0.00155512	3.2805	D	5	02/10/2020 22:03		0	0	0	0	0	0	0	0	0	0	0	0	0	0
1828	5	6	12	3d 09:28:02.64000	0d 04:10:50.42000	0.00650102	0.024211	0.00155489	3.2705	D	5	02/10/2020 22:03		0	0	0	0	0	0	0	0	0	0	0	0	0	0
1829	5	6	12	3d 09:28:19.48000	0d 04:11:07.26000	0.00650829	0.0242348	0.0015552	3.2602	D	5	02/10/2020 22:03		0	0	0	0	0	0	0	0	0	0	0	0	0	0
1830	5	6	12	3d 09:28:35.25000	0d 04:11:23.03000	0.0065151	0.024257	0.00155505	3.25	D	5	02/10/2020 22:04		0	0	0	0	0	0	0	0	0	0	0	0	0	0
1831	5	6	12	3d 09:28:49.28000	0d 04:11:37.06000	0.00652116	0.0242766	0.00155512	3.2398	D	5	02/10/2020 22:04		0	0	0	0	0	0	0	0	0	0	0	0	0	0
1832	5	6	12	3d 09:29:02.26000	0d 04:11:50.04000	0.00652677	0.0242948	0.0015552	3.2297	D	5	02/10/2020 22:04		0	0	0	0	0	0	0	0	0	0	0	0	0	0
1833	5	6	12	3d 09:29:14.21000	0d 04:12:01.99000	0.00653193	0.0243114	0.00155512	3.2195	D	5	02/10/2020 22:04		0	0	0	0	0	0	0	0	0	0	0	0	0	0
1834	5	6	12	3d 09:29:25.21000	0d 04:12:12.99000	0.00653668	0.0243267	0.00155505	3.2094	D	5	02/10/2020 22:04		0	0	0	0	0	0	0	0	0	0	0	0	0	0
1835	5	6	12	3d 09:29:35.67000	0d 04:12:23.45000	0.0065412	0.0243412	0.00155497	3.1994	D	5	02/10/2020 22:05		0	0	0	0	0	0	0	0	0	0	0	0	0	0
1836	5	6	12	3d 09:29:45.88000	0d 04:12:33.66000	0.00654561	0.0243552	0.00155497	3.189	D	5	02/10/2020 22:05		0	0	0	0	0	0	0	0	0	0	0	0	0	0
1837	5	6	12	3d 09:29:55.69000	0d 04:12:43.47000	0.00654985	0.0243687	0.00155505	3.1789	D	5	02/10/2020 22:05		0	0	0	0	0	0	0	0	0	0	0	0	0	0
1838	5	6	12	3d 09:30:04.88000	0d 04:12:52.66000	0.00655382	0.0243813	0.00155512	3.1688	D	5	02/10/2020 22:05		0	0	0	0	0	0	0	0	0	0	0	0	0	0
1839	5	6	12	3d 09:30:13.37000	0d 04:13:01.15000	0.00655748	0.0243929	0.0015552	3.1588	D	5	02/10/2020 22:05		0	0	0	0	0	0	0	0	0	0	0	0	0	0
1840	5	6	12	3d 09:30:21.76000	0d 04:13:09.54000	0.00656111	0.0244044	0.00155505	3.1487	D	5	02/10/2020 22:05		0	0	0	0	0	0	0	0	0	0	0	0	0	0
1841	5	6	12	3d 09:30:29.52000	0d 04:13:17.30000	0.00656446	0.0244149	0.00155512	3.1386	D	5	02/10/2020 22:05		0	0	0	0	0	0	0	0	0	0	0	0	0	0
1842	5	6	12	3d 09:30:37.06000	0d 04:13:24.84000	0.00656772	0.0244251	0.00155512	3.1284	D	5	02/10/2020 22:06		0	0	0	0	0	0	0	0	0	0	0	0	0	0
1843	5	6	12	3d 09:30:44.20000	0d 04:13:31.98000	0.0065708	0.0244347	0.00155512	3.1182	D	5	02/10/2020 22:06		0	0	0	0	0	0	0	0	0	0	0	0	0	0
1844	5	6	12	3d 09:30:51.01000	0d 04:13:38.79000	0.00657374	0.0244439	0.00155489	3.108	D	5	02/10/2020 22:06		0	0	0	0	0	0	0	0	0	0	0	0	0	0
1845	5	6	12	3d 09:30:57.40000	0d 04:13:45.18000	0.0065765	0.0244525	0.0015552	3.0977	D	5	02/10/2020 22:06		0	0	0	0	0	0	0	0	0	0	0	0	0	0
1846	5	6	12	3d 09:31:03.68000	0d 04:13:51.46000	0.00657922	0.0244609	0.00155482	3.0877	D	5	02/10/2020 22:06		0	0	0	0	0	0	0	0	0	0	0	0	0	0
1847	5	6	12	3d 09:31:09.60000	0d 04:13:57.38000	0.00658177	0.0244687	0.00155512	3.0776	D	5	02/10/2020 22:06		0	0	0	0	0	0	0	0	0	0	0	0	0	0
1848	5	6	12	3d 09:31:15.28000	0d 04:14:03.06000	0.00658423	0.0244763	0.00155489	3.0675	D	5	02/10/2020 22:06		0	0	0	0	0	0	0	0	0	0	0	0	0	0
1849	5	6	12	3d 09:31:20.75000	0d 04:14:08.53000	0.00658659	0.0244835	0.00155497	3.0573	D	5	02/10/2020 22:06		0	0	0	0	0	0	0	0	0	0	0	0	0	0
1850	5	6	12	3d 09:31:26.18000	0d 04:14:13.96000	0.00658893	0.0244907	0.00155505	3.0471	D	5	02/10/2020 22:06		0	0	0	0	0	0	0	0	0	0	0	0	0	0
1851	5	6	12	3d 09:31:31.43000	0d 04:14:19.21000	0.0065912	0.0244976	0.00155512	3.0369	D	5	02/10/2020 22:06		0	0	0	0	0	0	0	0	0	0	0	0	0	0
1852	5	6	12	3d 09:31:36.57000	0d 04:14:24.35000	0.00659342	0.0245043	0.0015552	3.0265	D	5	02/10/2020 22:07		0	0	0	0	0	0	0	0	0	0	0	0	0	0
1853	5	6	12	3d 09:31:41.59000	0d 04:14:29.37000	0.00659559	0.0245109	0.00155489	3.0159	D	5	02/10/2020 22:07		0	0	0	0	0	0	0	0	0	0	0	0	0	0
1854	5	6	12	3d 09:31:46.41000	0d 04:14:34.19000	0.00659767	0.0245171	0.00155497	3.0056	D	5	02/10/2020 22:07		0	0	0	0	0	0	0	0	0	0	0	0	0	0
1855	5	6	12	3d 09:31:51.05000	0d 04:14:38.83000	0.00659968	0.0245231	0.00155505	2.9955	D	5	02/10/2020 22:07		0	0	0	0	0	0	0	0	0	0	0	0	0	0
1856	5	6	12	3d 09:31:55.51000	0d 04:14:43.29000	0.0066016	0.0245289	0.00155489	2.9851	D	5	02/10/2020 22:07		0	0	0	0	0	0	0	0	0	0	0	0	0	0
1857	5	6	12	3d 09:31:59.89000	0d 04:14:47.67000	0.0066035	0.0245345	0.0015552	2.9749	D	5	02/10/2020 22:07		0	0	0	0	0	0	0	0	0	0	0	0	0	0
1858	5	6	12	3d 09:32:04.09000	0d 04:14:51.87000	0.00660531	0.0245399	0.00155512	2.9645	D	5	02/10/2020 22:07		0	0	0	0	0	0	0	0	0	0	0	0	0	0
1859	5	6	12	3d 09:32:08.20000	0d 04:14:55.98000	0.00660709	0.0245452	0.00155467	2.9541	D	5	02/10/2020 22:07		0	0	0	0	0	0	0	0	0	0	0	0	0	0
1860	5	6	12	3d 09:32:12.14000	0d 04:14:59.92000	0.00660879	0.0245502	0.00155489	2.9439	D	5	02/10/2020 22:07		0	0	0	0	0	0	0	0	0	0	0	0	0	0
1861	5	6	12	3d 09:32:15.95000	0d 04:15:03.73000	0.00661043	0.024555	0.00155505	2.9337	D	5	02/10/2020 22:07		0	0	0	0	0	0	0	0	0	0	0	0	0	0
1862	5	6	12	3d 09:32:19.60000	0d 04:15:07.38000	0.00661201	0.0245596	0.00155512	2.9236	D	5	02/10/2020 22:07		0	0	0	0	0	0	0	0	0	0	0	0	0	0
1863	5	6	12	3d 09:32:23.19000	0d 04:15:10.97000	0.00661356	0.0245642	0.00155528	2.9133	D	5	02/10/2020 22:07		0	0	0	0	0	0	0	0	0	0	0	0	0	0
1864	5	6	12	3d 09:32:26.76000	0d 04:15:14.54000	0.0066151	0.0245687	0.00155497	2.903	D	5	02/10/2020 22:07		0	0	0	0	0	0	0	0	0	0	0	0	0	0
1865	5	6	12	3d 09:32:30.16000	0d 04:15:17.94000	0.00661657	0.0245729	0.00155497	2.8927	D	5	02/10/2020 22:07		0	0	0	0	0	0	0	0	0	0	0	0	0	0
1866	5	6	12	3d 09:32:33.53000	0d 04:15:21.31000	0.00661803	0.0245771	0.00155497	2.8823	D	5	02/10/2020 22:07		0	0	0	0	0	0	0	0	0	0	0	0	0	0
1867	5	6	12	3d 09:32:36.85000	0d 04:15:24.63000	0.00661946	0.0245812	0.0015552	2.8721	D	5	02/10/2020 22:08		0	0	0	0	0	0	0	0	0	0	0	0	0	0
1868	5	6	12	3d 09:32:39.95000	0d 04:15:27.73000	0.0066208	0.0245851	0.0015552	2.862	D	5	02/10/2020 22:08		0	0	0	0	0	0	0	0	0	0	0	0	0	0
1869	5	6	12	3d 09:32:43.02000	0d 04:15:30.80000	0.00662213	0.0245889	0.00155505	2.8518	D	5	02/10/2020 22:08		0	0	0	0	0	0	0	0	0	0	0	0	0	0
1870	5	6	12	3d 09:32:46.07000	0d 04:15:33.85000	0.00662344	0.0245926	0.00155505	2.8415	D	5	02/10/2020 22:08		0	0	0	0	0	0	0	0	0	0	0	0	0	0
1871	5	6	12	3d 09:32:49.07000	0d 04:15:36.85000	0.00662474	0.0245963	0.00155505	2.8312	D	5	02/10/2020 22:08		0	0	0	0	0	0	0	0	0	0	0	0	0	0
1872	5	6	12	3d 09:32:52.02000	0d 04:15:39.80000	0.00662601	0.0245999	0.00155505	2.8208	D	5	02/10/2020 22:08		0	0	0	0	0	0	0	0	0	0	0	0	0	0
1873	5	6	12	3d 09:32:54.86000	0d 04:15:42.64000	0.00662724	0.0246034	0.00155474	2.8106	D	5	02/10/2020 22:08		0	0	0	0	0	0	0	0	0	0	0	0	0	0
1874	5	6	12	3d 09:32:57.60000	0d 04:15:45.38000	0.00662842	0.0246067	0.00155512	2.8005	D	5	02/10/2020 22:08		0	0	0	0	0	0	0	0	0	0	0	0	0	0
1875	5	6	12	3d 09:33:00.32000	0d 04:15:48.10000	0.0066296	0.02461	0.00155497	2.7903	D	5	02/10/2020 22:08		0	0	0	0	0	0	0	0	0	0	0	0	0	0
1876	5	6	12	3d 09:33:03.01000	0d 04:15:50.79000	0.00663076	0.0246132	0.00155497	2.78	D	5	02/10/2020 22:08		0	0	0	0	0	0	0	0	0	0	0	0	0	0
1877	5	6	12	3d 09:33:05.65000	0d 04:15:53.43000	0.0066319	0.0246164	0.0015552	2.7698	D	5	02/10/2020 22:08		0	0	0	0	0	0	0	0	0	0	0	0	0	0
1878	5	6	12	3d 09:33:08.24000	0d 04:15:56.02000	0.00663302	0.0246194	0.00155505	2.7593	D	5	02/10/2020 22:08		0	0	0	0	0	0	0	0	0	0	0	0	0	0
1879	5	6	12	3d 09:33:10.91000	0d 04:15:58.69000	0.00663417	0.0246226	0.00155489	2.7488	D	5	02/10/2020 22:08		0	0	0	0	0	0	0	0	0	0	0	0	0	0
1880	5	6	12	3d 09:33:13.46000	0d 04:16:01.24000	0.00663527	0.0246256	0.00155497	2.7384	D	5	02/10/2020 22:08		0	0	0	0	0	0	0	0	0	0	0	0	0	0
1881	5	6	12	3d 09:33:15.96000	0d 04:16:03.74000	0.00663635	0.0246286	0.0015552	2.728	D	5	02/10/2020 22:08		0	0	0	0	0	0	0	0	0	0	0	0	0	0
1882	5	6	12	3d 09:33:18.37000	0d 04:16:06.15000	0.00663739	0.0246314	0.00155482	2.7175	D	5	02/10/2020 22:08		0	0	0	0	0	0	0	0	0	0	0	0	0	0
1883	5	6	12	3d 09:33:20.81000	0d 04:16:08.59000	0.00663845	0.0246343	0.00155505	2.7074	D	5	02/10/2020 22:08		0	0	0	0	0	0	0	0	0	0	0	0	0	0
1884	5	6	12	3d 09:33:23.15000	0d 04:16:10.93000	0.00663946	0.024637	0.0015552	2.697	D	5	02/10/2020 22:08		0	0	0	0	0	0	0	0	0	0	0	0	0	0
1885	5	6	12	3d 09:33:25.47000	0d 04:16:13.25000	0.00664046	0.0246397	0.0015552	2.6867	D	5	02/10/2020 22:08		0	0	0	0	0	0	0	0	0	0	0	0	0	0
1886	5	6	12	3d 09:33:27.76000	0d 04:16:15.54000	0.00664145	0.0246424	0.00155489	2.6761	D	5	02/10/2020 22:08		0	0	0	0	0	0	0	0	0	0	0	0	0	0
1887	5	6	12	3d 09:33:30.03000	0d 04:16:17.81000	0.00664243	0.024645	0.00155505	2.6658	D	5	02/10/2020 22:08		0	0	0	0	0	0	0	0	0	0	0	0	0	0
1888	5	6	12	3d 09:33:32.27000	0d 04:16:20.05000	0.0066434	0.0246476	0.00155512	2.6554	D	5	02/10/2020 22:08		0	0	0	0	0	0	0	0	0	0	0	0	0	0
1889	5	6	12	3d 09:33:34.50000	0d 04:16:22.28000	0.00664436	0.0246501	0.00155489	2.6448	D	5	02/10/2020 22:09		0	0	0	0	0	0	0	0	0	0	0	0	0	0
1890	5	6	12	3d 09:33:36.69000	0d 04:16:24.47000	0.00664531	0.0246526	0.00155528	2.6343	D	5	02/10/2020 22:09		0	0	0	0	0	0	0	0	0	0	0	0	0	0
1891	5	6	12	3d 09:33:38.87000	0d 04:16:26.65000	0.00664625	0.0246551	0.00155505	2.6238	D	5	02/10/2020 22:09		0	0	0	0	0	0	0	0	0	0	0	0	0	0
1892	5	6	12	3d 09:33:41.00000	0d 04:16:28.78000	0.00664717	0.0246575	0.00155497	2.6134	D	5	02/10/2020 22:09		0	0	0	0	0	0	0	0	0	0	0	0	0	0
1893	5	6	12	3d 09:33:43.10000	0d 04:16:30.88000	0.00664808	0.0246599	0.00155512	2.603	D	5	02/10/2020 22:09		0	0	0	0	0	0	0	0	0	0	0	0	0	0
1894	5	6	12	3d 09:33:45.17000	0d 04:16:32.95000	0.00664897	0.0246622	0.00155497	2.5924	D	5	02/10/2020 22:09		0	0	0	0	0	0	0	0	0	0	0	0	0	0
1895	5	6	12	3d 09:33:47.23000	0d 04:16:35.01000	0.00664986	0.0246645	0.0015552	2.5823	D	5	02/10/2020 22:09		0	0	0	0	0	0	0	0	0	0	0	0	0	0
1896	5	6	12	3d 09:33:49.20000	0d 04:16:36.98000	0.00665071	0.0246667	0.00155497	2.5718	D	5	02/10/2020 22:09		0	0	0	0	0	0	0	0	0	0	0	0	0	0
1897	5	6	12	3d 09:33:51.20000	0d 04:16:38.98000	0.00665158	0.0246689	0.00155489	2.5612	D	5	02/10/2020 22:09		0	0	0	0	0	0	0	0	0	0	0	0	0	0
1898	5	6	12	3d 09:33:53.19000	0d 04:16:40.97000	0.00665244	0.0246711	0.0015552	2.5504	D	5	02/10/2020 22:09		0	0	0	0	0	0	0	0	0	0	0	0	0	0
1899	5	6	12	3d 09:33:55.20000	0d 04:16:42.98000	0.0066533	0.0246733	0.00155512	2.54	D	5	02/10/2020 22:09		0	0	0	0	0	0	0	0	0	0	0	0	0	0
1900	5	6	12	3d 09:33:57.16000	0d 04:16:44.94000	0.00665415	0.0246755	0.00155505	2.5295	D	5	02/10/2020 22:09		0	0	0	0	0	0	0	0	0	0	0	0	0	0
1901	5	6	12	3d 09:33:59.14000	0d 04:16:46.92000	0.00665501	0.0246776	0.00155505	2.5188	D	5	02/10/2020 22:09		0	0	0	0	0	0	0	0	0	0	0	0	0	0
1902	5	6	12	3d 09:34:01.05000	0d 04:16:48.83000	0.00665583	0.0246797	0.00155512	2.5084	D	5	02/10/2020 22:09		0	0	0	0	0	0	0	0	0	0	0	0	0	0
1903	5	6	12	3d 09:34:02.56000	0d 04:16:50.34000	0.00665648	0.0246813	0.00155505	2.5	D	133	02/10/2020 22:09		0	0	0	0	0	0	0	0	0	0	0	0	0	0
1904	5	6	13	3d 09:34:02.57000	0d 00:00:00.01000	0	0	0	2.6323	R	0	02/10/2020 22:09		0	0	0	0	0	0	0	0	0	0	0	0	0	0
1905	5	6	13	3d 09:34:04.57000	0d 00:00:02.01000	0	0	0	2.7958	R	1	02/10/2020 22:09		0	0	0	0	0	0	0	0	0	0	0	0	0	0
1906	5	6	13	3d 09:34:06.57000	0d 00:00:04.01000	0	0	0	2.8949	R	1	02/10/2020 22:09		0	0	0	0	0	0	0	0	0	0	0	0	0	0
1907	5	6	13	3d 09:34:08.57000	0d 00:00:06.01000	0	0	0	2.9741	R	1	02/10/2020 22:09		0	0	0	0	0	0	0	0	0	0	0	0	0	0
1908	5	6	13	3d 09:34:10.57000	0d 00:00:08.01000	0	0	0	3.041	R	1	02/10/2020 22:09		0	0	0	0	0	0	0	0	0	0	0	0	0	0
1909	5	6	13	3d 09:34:12.56000	0d 00:00:10.00000	0	0	0	3.0988	R	129	02/10/2020 22:09		0	0	0	0	0	0	0	0	0	0	0	0	0	0
1910	6	7	9	3d 09:34:12.59000	0d 00:00:00.03000	0.00000001	0.00000004	0.00155421	3.2566	C	0	02/10/2020 22:09		0	0	0	0	0	0	0	0	0	0	0	0	0	0
1911	6	7	9	3d 09:34:12.75000	0d 00:00:00.19000	0.00000008	0.00000027	0.00155505	3.2786	C	5	02/10/2020 22:09		0	0	0	0	0	0	0	0	0	0	0	0	0	0
1912	6	7	9	3d 09:34:12.92000	0d 00:00:00.36000	0.00000016	0.00000051	0.00155497	3.2973	C	5	02/10/2020 22:09		0	0	0	0	0	0	0	0	0	0	0	0	0	0
1913	6	7	9	3d 09:34:13.11000	0d 00:00:00.55000	0.00000024	0.00000078	0.00155512	3.3146	C	5	02/10/2020 22:09		0	0	0	0	0	0	0	0	0	0	0	0	0	0
1914	6	7	9	3d 09:34:13.31000	0d 00:00:00.75000	0.00000032	0.00000107	0.00155505	3.3313	C	5	02/10/2020 22:09		0	0	0	0	0	0	0	0	0	0	0	0	0	0
1915	6	7	9	3d 09:34:13.52000	0d 00:00:00.96000	0.00000041	0.00000137	0.00155482	3.3474	C	5	02/10/2020 22:09		0	0	0	0	0	0	0	0	0	0	0	0	0	0
1916	6	7	9	3d 09:34:13.74000	0d 00:00:01.18000	0.00000051	0.00000169	0.00155489	3.3629	C	5	02/10/2020 22:09		0	0	0	0	0	0	0	0	0	0	0	0	0	0
1917	6	7	9	3d 09:34:13.97000	0d 00:00:01.41000	0.00000061	0.00000203	0.00155489	3.3783	C	5	02/10/2020 22:09		0	0	0	0	0	0	0	0	0	0	0	0	0	0
1918	6	7	9	3d 09:34:14.20000	0d 00:00:01.64000	0.00000071	0.00000236	0.00155505	3.3933	C	5	02/10/2020 22:09		0	0	0	0	0	0	0	0	0	0	0	0	0	0
1919	6	7	9	3d 09:34:14.45000	0d 00:00:01.89000	0.00000082	0.00000273	0.00155489	3.4086	C	5	02/10/2020 22:09		0	0	0	0	0	0	0	0	0	0	0	0	0	0
1920	6	7	9	3d 09:34:14.71000	0d 00:00:02.15000	0.00000093	0.00000311	0.00155512	3.4238	C	5	02/10/2020 22:09		0	0	0	0	0	0	0	0	0	0	0	0	0	0
1921	6	7	9	3d 09:34:14.97000	0d 00:00:02.41000	0.00000104	0.0000035	0.00155512	3.4385	C	5	02/10/2020 22:09		0	0	0	0	0	0	0	0	0	0	0	0	0	0
1922	6	7	9	3d 09:34:15.24000	0d 00:00:02.68000	0.00000116	0.0000039	0.00155512	3.453	C	5	02/10/2020 22:09		0	0	0	0	0	0	0	0	0	0	0	0	0	0
1923	6	7	9	3d 09:34:15.51000	0d 00:00:02.95000	0.00000127	0.0000043	0.00155497	3.4672	C	5	02/10/2020 22:09		0	0	0	0	0	0	0	0	0	0	0	0	0	0
1924	6	7	9	3d 09:34:15.80000	0d 00:00:03.24000	0.0000014	0.00000474	0.00155489	3.4817	C	5	02/10/2020 22:09		0	0	0	0	0	0	0	0	0	0	0	0	0	0
1925	6	7	9	3d 09:34:16.09000	0d 00:00:03.53000	0.00000152	0.00000518	0.00155474	3.4952	C	5	02/10/2020 22:09		0	0	0	0	0	0	0	0	0	0	0	0	0	0
1926	6	7	9	3d 09:34:16.39000	0d 00:00:03.83000	0.00000165	0.00000563	0.0015552	3.5091	C	5	02/10/2020 22:09		0	0	0	0	0	0	0	0	0	0	0	0	0	0
1927	6	7	9	3d 09:34:16.71000	0d 00:00:04.15000	0.00000179	0.00000612	0.00155505	3.523	C	5	02/10/2020 22:09		0	0	0	0	0	0	0	0	0	0	0	0	0	0
1928	6	7	9	3d 09:34:17.03000	0d 00:00:04.47000	0.00000193	0.00000661	0.00155489	3.5363	C	5	02/10/2020 22:09		0	0	0	0	0	0	0	0	0	0	0	0	0	0
1929	6	7	9	3d 09:34:17.36000	0d 00:00:04.80000	0.00000207	0.00000711	0.00155505	3.5496	C	5	02/10/2020 22:09		0	0	0	0	0	0	0	0	0	0	0	0	0	0
1930	6	7	9	3d 09:34:17.71000	0d 00:00:05.15000	0.00000222	0.00000765	0.00155505	3.5625	C	5	02/10/2020 22:09		0	0	0	0	0	0	0	0	0	0	0	0	0	0
1931	6	7	9	3d 09:34:18.08000	0d 00:00:05.52000	0.00000238	0.00000822	0.00155505	3.5753	C	5	02/10/2020 22:09		0	0	0	0	0	0	0	0	0	0	0	0	0	0
1932	6	7	9	3d 09:34:18.48000	0d 00:00:05.92000	0.00000256	0.00000884	0.00155489	3.5882	C	5	02/10/2020 22:09		0	0	0	0	0	0	0	0	0	0	0	0	0	0
1933	6	7	9	3d 09:34:18.89000	0d 00:00:06.33000	0.00000273	0.00000947	0.00155505	3.6007	C	5	02/10/2020 22:09		0	0	0	0	0	0	0	0	0	0	0	0	0	0
1934	6	7	9	3d 09:34:19.33000	0d 00:00:06.77000	0.00000292	0.00001016	0.00155505	3.613	C	5	02/10/2020 22:09		0	0	0	0	0	0	0	0	0	0	0	0	0	0
1935	6	7	9	3d 09:34:19.79000	0d 00:00:07.23000	0.00000312	0.00001088	0.00155505	3.6251	C	5	02/10/2020 22:09		0	0	0	0	0	0	0	0	0	0	0	0	0	0
1936	6	7	9	3d 09:34:20.28000	0d 00:00:07.72000	0.00000333	0.00001165	0.00155482	3.6371	C	5	02/10/2020 22:09		0	0	0	0	0	0	0	0	0	0	0	0	0	0
1937	6	7	9	3d 09:34:20.83000	0d 00:00:08.27000	0.00000357	0.00001251	0.00155482	3.6489	C	5	02/10/2020 22:09		0	0	0	0	0	0	0	0	0	0	0	0	0	0
1938	6	7	9	3d 09:34:21.44000	0d 00:00:08.88000	0.00000384	0.00001348	0.00155489	3.6603	C	5	02/10/2020 22:09		0	0	0	0	0	0	0	0	0	0	0	0	0	0
1939	6	7	9	3d 09:34:22.13000	0d 00:00:09.57000	0.00000413	0.00001457	0.00155497	3.6715	C	5	02/10/2020 22:09		0	0	0	0	0	0	0	0	0	0	0	0	0	0
1940	6	7	9	3d 09:34:22.93000	0d 00:00:10.37000	0.00000448	0.00001584	0.00155482	3.6822	C	5	02/10/2020 22:09		0	0	0	0	0	0	0	0	0	0	0	0	0	0
1941	6	7	9	3d 09:34:23.92000	0d 00:00:11.36000	0.00000491	0.00001742	0.00155497	3.6928	C	5	02/10/2020 22:09		0	0	0	0	0	0	0	0	0	0	0	0	0	0
1942	6	7	9	3d 09:34:25.23000	0d 00:00:12.67000	0.00000547	0.00001951	0.0015552	3.7034	C	5	02/10/2020 22:09		0	0	0	0	0	0	0	0	0	0	0	0	0	0
1943	6	7	9	3d 09:34:27.05000	0d 00:00:14.49000	0.00000626	0.00002243	0.00155512	3.7137	C	5	02/10/2020 22:09		0	0	0	0	0	0	0	0	0	0	0	0	0	0
1944	6	7	9	3d 09:34:29.89000	0d 00:00:17.33000	0.00000749	0.00002699	0.00155512	3.724	C	5	02/10/2020 22:09		0	0	0	0	0	0	0	0	0	0	0	0	0	0
1945	6	7	9	3d 09:34:35.42000	0d 00:00:22.86000	0.00000987	0.0000359	0.00155505	3.7342	C	5	02/10/2020 22:10		0	0	0	0	0	0	0	0	0	0	0	0	0	0
1946	6	7	9	3d 09:35:44.84000	0d 00:01:32.28000	0.00003986	0.00014789	0.00155489	3.724	C	5	02/10/2020 22:11		0	0	0	0	0	0	0	0	0	0	0	0	0	0
1947	6	7	9	3d 09:36:48.25000	0d 00:02:35.69000	0.00006725	0.00024973	0.00155505	3.7139	C	5	02/10/2020 22:12		0	0	0	0	0	0	0	0	0	0	0	0	0	0
1948	6	7	9	3d 09:40:23.30000	0d 00:06:10.74000	0.00016014	0.00059415	0.00155497	3.7038	C	5	02/10/2020 22:15		0	0	0	0	0	0	0	0	0	0	0	0	0	0
1949	6	7	9	3d 09:45:23.30000	0d 00:11:10.74000	0.00028973	0.0010738	0.00155505	3.7	C	1	02/10/2020 22:20		0	0	0	0	0	0	0	0	0	0	0	0	0	0
1950	6	7	9	3d 09:50:23.30000	0d 00:16:10.74000	0.00041931	0.00155328	0.00155505	3.7008	C	1	02/10/2020 22:25		0	0	0	0	0	0	0	0	0	0	0	0	0	0
1951	6	7	9	3d 09:55:23.30000	0d 00:21:10.74000	0.0005489	0.002033	0.00155497	3.7034	C	1	02/10/2020 22:30		0	0	0	0	0	0	0	0	0	0	0	0	0	0
1952	6	7	9	3d 10:00:23.30000	0d 00:26:10.74000	0.00067848	0.00251312	0.00155497	3.7066	C	1	02/10/2020 22:35		0	0	0	0	0	0	0	0	0	0	0	0	0	0
1953	6	7	9	3d 10:05:23.30000	0d 00:31:10.74000	0.00080806	0.00299371	0.00155512	3.7104	C	1	02/10/2020 22:40		0	0	0	0	0	0	0	0	0	0	0	0	0	0
1954	6	7	9	3d 10:10:23.30000	0d 00:36:10.74000	0.00093765	0.00347481	0.00155505	3.7148	C	1	02/10/2020 22:45		0	0	0	0	0	0	0	0	0	0	0	0	0	0
1955	6	7	9	3d 10:15:23.30000	0d 00:41:10.74000	0.00106723	0.00395648	0.00155505	3.7194	C	1	02/10/2020 22:50		0	0	0	0	0	0	0	0	0	0	0	0	0	0
1956	6	7	9	3d 10:20:23.30000	0d 00:46:10.74000	0.00119682	0.00443876	0.00155505	3.7241	C	1	02/10/2020 22:55		0	0	0	0	0	0	0	0	0	0	0	0	0	0
1957	6	7	9	3d 10:25:23.30000	0d 00:51:10.74000	0.0013264	0.00492169	0.00155482	3.7293	C	1	02/10/2020 23:00		0	0	0	0	0	0	0	0	0	0	0	0	0	0
1958	6	7	9	3d 10:30:23.30000	0d 00:56:10.74000	0.00145599	0.0054053	0.00155497	3.7348	C	1	02/10/2020 23:05		0	0	0	0	0	0	0	0	0	0	0	0	0	0
1959	6	7	9	3d 10:35:23.30000	0d 01:01:10.74000	0.00158557	0.00588963	0.00155497	3.7403	C	1	02/10/2020 23:10		0	0	0	0	0	0	0	0	0	0	0	0	0	0
1960	6	7	9	3d 10:40:23.30000	0d 01:06:10.74000	0.00171516	0.00637467	0.00155512	3.7455	C	1	02/10/2020 23:15		0	0	0	0	0	0	0	0	0	0	0	0	0	0
1961	6	7	9	3d 10:45:23.30000	0d 01:11:10.74000	0.00184474	0.00686039	0.00155512	3.751	C	1	02/10/2020 23:20		0	0	0	0	0	0	0	0	0	0	0	0	0	0
1962	6	7	9	3d 10:50:23.30000	0d 01:16:10.74000	0.00197433	0.00734682	0.00155505	3.7565	C	1	02/10/2020 23:25		0	0	0	0	0	0	0	0	0	0	0	0	0	0
1963	6	7	9	3d 10:55:23.30000	0d 01:21:10.74000	0.00210391	0.00783395	0.00155512	3.7618	C	1	02/10/2020 23:30		0	0	0	0	0	0	0	0	0	0	0	0	0	0
1964	6	7	9	3d 11:00:23.30000	0d 01:26:10.74000	0.0022335	0.00832176	0.00155512	3.767	C	1	02/10/2020 23:35		0	0	0	0	0	0	0	0	0	0	0	0	0	0
1965	6	7	9	3d 11:05:23.30000	0d 01:31:10.74000	0.00236308	0.00881026	0.00155505	3.7723	C	1	02/10/2020 23:40		0	0	0	0	0	0	0	0	0	0	0	0	0	0
1966	6	7	9	3d 11:10:23.30000	0d 01:36:10.74000	0.00249267	0.00929943	0.00155505	3.7772	C	1	02/10/2020 23:45		0	0	0	0	0	0	0	0	0	0	0	0	0	0
1967	6	7	9	3d 11:15:23.30000	0d 01:41:10.74000	0.00262225	0.00978924	0.00155505	3.7824	C	1	02/10/2020 23:50		0	0	0	0	0	0	0	0	0	0	0	0	0	0
1968	6	7	9	3d 11:20:23.30000	0d 01:46:10.74000	0.00275184	0.0102798	0.00155489	3.7877	C	1	02/10/2020 23:55		0	0	0	0	0	0	0	0	0	0	0	0	0	0
1969	6	7	9	3d 11:25:23.30000	0d 01:51:10.74000	0.00288142	0.010771	0.00155512	3.7935	C	1	03/10/2020 00:00		0	0	0	0	0	0	0	0	0	0	0	0	0	0
1970	6	7	9	3d 11:30:23.30000	0d 01:56:10.74000	0.003011	0.011263	0.00155497	3.7995	C	1	03/10/2020 00:05		0	0	0	0	0	0	0	0	0	0	0	0	0	0
1971	6	7	9	3d 11:35:23.30000	0d 02:01:10.74000	0.00314059	0.0117557	0.00155497	3.8056	C	1	03/10/2020 00:10		0	0	0	0	0	0	0	0	0	0	0	0	0	0
1972	6	7	9	3d 11:40:23.30000	0d 02:06:10.74000	0.00327017	0.0122493	0.00155489	3.8123	C	1	03/10/2020 00:15		0	0	0	0	0	0	0	0	0	0	0	0	0	0
1973	6	7	9	3d 11:45:23.30000	0d 02:11:10.74000	0.00339976	0.0127438	0.00155505	3.8193	C	1	03/10/2020 00:20		0	0	0	0	0	0	0	0	0	0	0	0	0	0
1974	6	7	9	3d 11:50:23.30000	0d 02:16:10.74000	0.00352934	0.0132392	0.00155505	3.8271	C	1	03/10/2020 00:25		0	0	0	0	0	0	0	0	0	0	0	0	0	0
1975	6	7	9	3d 11:55:23.30000	0d 02:21:10.74000	0.00365893	0.0137357	0.00155505	3.8352	C	1	03/10/2020 00:30		0	0	0	0	0	0	0	0	0	0	0	0	0	0
1976	6	7	9	3d 12:00:23.30000	0d 02:26:10.74000	0.00378851	0.0142332	0.00155512	3.8445	C	1	03/10/2020 00:35		0	0	0	0	0	0	0	0	0	0	0	0	0	0
1977	6	7	9	3d 12:05:20.21000	0d 02:31:07.65000	0.00391676	0.0147269	0.00155512	3.8546	C	5	03/10/2020 00:40		0	0	0	0	0	0	0	0	0	0	0	0	0	0
1978	6	7	9	3d 12:09:57.98000	0d 02:35:45.42000	0.00403675	0.01519	0.00155489	3.8647	C	5	03/10/2020 00:45		0	0	0	0	0	0	0	0	0	0	0	0	0	0
1979	6	7	9	3d 12:14:06.06000	0d 02:39:53.50000	0.0041439	0.0156046	0.00155505	3.8747	C	5	03/10/2020 00:49		0	0	0	0	0	0	0	0	0	0	0	0	0	0
1980	6	7	9	3d 12:18:01.42000	0d 02:43:48.86000	0.00424557	0.015999	0.00155497	3.8848	C	5	03/10/2020 00:53		0	0	0	0	0	0	0	0	0	0	0	0	0	0
1981	6	7	9	3d 12:21:43.37000	0d 02:47:30.81000	0.00434144	0.0163719	0.00155482	3.8949	C	5	03/10/2020 00:57		0	0	0	0	0	0	0	0	0	0	0	0	0	0
1982	6	7	9	3d 12:25:12.64000	0d 02:51:00.08000	0.00443183	0.0167245	0.00155497	3.9049	C	5	03/10/2020 01:00		0	0	0	0	0	0	0	0	0	0	0	0	0	0
1983	6	7	9	3d 12:28:36.53000	0d 02:54:23.97000	0.0045199	0.0170688	0.0015552	3.9152	C	5	03/10/2020 01:04		0	0	0	0	0	0	0	0	0	0	0	0	0	0
1984	6	7	9	3d 12:31:55.63000	0d 02:57:43.07000	0.0046059	0.0174059	0.00155474	3.9252	C	5	03/10/2020 01:07		0	0	0	0	0	0	0	0	0	0	0	0	0	0
1985	6	7	9	3d 12:35:03.86000	0d 03:00:51.30000	0.00468721	0.0177255	0.00155512	3.9353	C	5	03/10/2020 01:10		0	0	0	0	0	0	0	0	0	0	0	0	0	0
[truncated: 3,468 more rows]
