# Supplementary material for: Experimental data of cathodes manufactured in a convective dryer at the pilot-plant scale, and charge and discharge capacities of half-coin lithium-ion cells
Source: Data Brief. 2021 Dec 16;40:107720. doi: 10.1016/j.dib.2021.107720 (PMC8703052; doi:10.1016/j.dib.2021.107720)
Supplement: Supplementary file 1 [file mmc1.zip › Maccor/NEX_CAT2_4_1.csv]

Name:	NEX_CAT2_4_1
Channel:	2
Tester	Maccor #2
Procedure	NEX_NMC_Form_Rate_ASI.000
Description	NEX NMC Cathode Rate & ASI Measurement
Started	26/08/2020 15:23
SCap	0
C Rate	0.00501
Ch. max. V	8.00 V
DisCh. min. V	-2.00 V
Ch. max. I	5.000 A
DisCh. max. I	5.000 A
Comment:	CAT2_4_1
SMB hdr:	SMBLabel
Rec	Cycle P	Cycle C	Step	TestTime	StepTime	Cap. [Ah]	Ener. [Wh]	Current [A]	Voltage [V]	Md	ES	DPT Time		VAR1	VAR2	VAR3	VAR4	VAR5	VAR6	VAR7	VAR8	VAR9	VAR10	VAR11	VAR12	VAR13	VAR14
1	0	1	1	0d 00:00:00.00000	0d 00:00:00.00000	0	0	0	3.3281	R	0	26/08/2020 15:23		0	0	0	0	0	0	0	0	0	0	0	0	0	0
2	0	1	1	0d 00:05:00.00000	0d 00:05:00.00000	0	0	0	3.3184	R	1	26/08/2020 15:28		0	0	0	0	0	0	0	0	0	0	0	0	0	0
3	0	1	1	0d 00:10:00.00000	0d 00:10:00.00000	0	0	0	3.3086	R	1	26/08/2020 15:33		0	0	0	0	0	0	0	0	0	0	0	0	0	0
4	0	1	1	0d 00:15:00.00000	0d 00:15:00.00000	0	0	0	3.2949	R	1	26/08/2020 15:38		0	0	0	0	0	0	0	0	0	0	0	0	0	0
5	0	1	1	0d 00:20:00.00000	0d 00:20:00.00000	0	0	0	3.2728	R	1	26/08/2020 15:43		0	0	0	0	0	0	0	0	0	0	0	0	0	0
6	0	1	1	0d 00:25:00.00000	0d 00:25:00.00000	0	0	0	3.2522	R	1	26/08/2020 15:48		0	0	0	0	0	0	0	0	0	0	0	0	0	0
7	0	1	1	0d 00:30:00.00000	0d 00:30:00.00000	0	0	0	3.2369	R	129	26/08/2020 15:53		0	0	0	0	0	0	0	0	0	0	0	0	0	0
8	0	1	2	0d 00:30:00.04000	0d 00:00:00.04000	0	0.00000001	0.00025208	3.3681	C	0	26/08/2020 15:53		0	0	0	0	0	0	0	0	0	0	0	0	0	0
9	0	1	2	0d 00:30:00.20000	0d 00:00:00.20000	0.00000001	0.00000004	0.0002504	3.4052	C	5	26/08/2020 15:53		0	0	0	0	0	0	0	0	0	0	0	0	0	0
10	0	1	2	0d 00:30:00.36000	0d 00:00:00.36000	0.00000002	0.00000008	0.00025071	3.4238	C	5	26/08/2020 15:53		0	0	0	0	0	0	0	0	0	0	0	0	0	0
11	0	1	2	0d 00:30:00.56000	0d 00:00:00.56000	0.00000004	0.00000013	0.00025055	3.44	C	5	26/08/2020 15:53		0	0	0	0	0	0	0	0	0	0	0	0	0	0
12	0	1	2	0d 00:30:00.79000	0d 00:00:00.79000	0.00000005	0.00000019	0.00025063	3.4557	C	5	26/08/2020 15:53		0	0	0	0	0	0	0	0	0	0	0	0	0	0
13	0	1	2	0d 00:30:01.04000	0d 00:00:01.04000	0.00000007	0.00000025	0.00025048	3.4704	C	5	26/08/2020 15:53		0	0	0	0	0	0	0	0	0	0	0	0	0	0
14	0	1	2	0d 00:30:01.31000	0d 00:00:01.31000	0.00000009	0.00000031	0.00025071	3.4849	C	5	26/08/2020 15:53		0	0	0	0	0	0	0	0	0	0	0	0	0	0
15	0	1	2	0d 00:30:01.59000	0d 00:00:01.59000	0.00000011	0.00000038	0.00025063	3.4986	C	5	26/08/2020 15:53		0	0	0	0	0	0	0	0	0	0	0	0	0	0
16	0	1	2	0d 00:30:01.89000	0d 00:00:01.89000	0.00000013	0.00000045	0.00025048	3.512	C	5	26/08/2020 15:53		0	0	0	0	0	0	0	0	0	0	0	0	0	0
17	0	1	2	0d 00:30:02.21000	0d 00:00:02.21000	0.00000015	0.00000053	0.00025063	3.5254	C	5	26/08/2020 15:53		0	0	0	0	0	0	0	0	0	0	0	0	0	0
18	0	1	2	0d 00:30:02.55000	0d 00:00:02.55000	0.00000018	0.00000061	0.0002504	3.5389	C	5	26/08/2020 15:53		0	0	0	0	0	0	0	0	0	0	0	0	0	0
19	0	1	2	0d 00:30:02.92000	0d 00:00:02.92000	0.0000002	0.00000071	0.00025055	3.5518	C	5	26/08/2020 15:53		0	0	0	0	0	0	0	0	0	0	0	0	0	0
20	0	1	2	0d 00:30:03.31000	0d 00:00:03.31000	0.00000023	0.0000008	0.00025055	3.5648	C	5	26/08/2020 15:53		0	0	0	0	0	0	0	0	0	0	0	0	0	0
21	0	1	2	0d 00:30:03.74000	0d 00:00:03.74000	0.00000026	0.00000091	0.00025063	3.5773	C	5	26/08/2020 15:53		0	0	0	0	0	0	0	0	0	0	0	0	0	0
22	0	1	2	0d 00:30:04.21000	0d 00:00:04.21000	0.00000029	0.00000103	0.00025055	3.5897	C	5	26/08/2020 15:53		0	0	0	0	0	0	0	0	0	0	0	0	0	0
23	0	1	2	0d 00:30:04.72000	0d 00:00:04.72000	0.00000033	0.00000115	0.00025025	3.6017	C	5	26/08/2020 15:53		0	0	0	0	0	0	0	0	0	0	0	0	0	0
24	0	1	2	0d 00:30:05.29000	0d 00:00:05.29000	0.00000037	0.0000013	0.00025055	3.6132	C	5	26/08/2020 15:53		0	0	0	0	0	0	0	0	0	0	0	0	0	0
25	0	1	2	0d 00:30:05.92000	0d 00:00:05.92000	0.00000041	0.00000146	0.00025055	3.6246	C	5	26/08/2020 15:53		0	0	0	0	0	0	0	0	0	0	0	0	0	0
26	0	1	2	0d 00:30:06.68000	0d 00:00:06.68000	0.00000046	0.00000165	0.0002504	3.6361	C	5	26/08/2020 15:53		0	0	0	0	0	0	0	0	0	0	0	0	0	0
27	0	1	2	0d 00:30:07.55000	0d 00:00:07.55000	0.00000052	0.00000187	0.00025048	3.6472	C	5	26/08/2020 15:53		0	0	0	0	0	0	0	0	0	0	0	0	0	0
28	0	1	2	0d 00:30:08.64000	0d 00:00:08.64000	0.0000006	0.00000215	0.00025048	3.6579	C	5	26/08/2020 15:53		0	0	0	0	0	0	0	0	0	0	0	0	0	0
29	0	1	2	0d 00:30:10.08000	0d 00:00:10.08000	0.0000007	0.00000251	0.0002504	3.6686	C	5	26/08/2020 15:53		0	0	0	0	0	0	0	0	0	0	0	0	0	0
30	0	1	2	0d 00:30:12.63000	0d 00:00:12.63000	0.00000088	0.00000317	0.00025063	3.6788	C	5	26/08/2020 15:53		0	0	0	0	0	0	0	0	0	0	0	0	0	0
31	0	1	2	0d 00:30:41.03000	0d 00:00:41.03000	0.00000285	0.00001043	0.00025017	3.6687	C	5	26/08/2020 15:54		0	0	0	0	0	0	0	0	0	0	0	0	0	0
32	0	1	2	0d 00:31:26.73000	0d 00:01:26.73000	0.00000603	0.00002208	0.00025025	3.6587	C	5	26/08/2020 15:55		0	0	0	0	0	0	0	0	0	0	0	0	0	0
33	0	1	2	0d 00:41:26.73000	0d 00:11:26.73000	0.00004779	0.00017463	0.00025063	3.6536	C	1	26/08/2020 16:05		0	0	0	0	0	0	0	0	0	0	0	0	0	0
34	0	1	2	0d 00:51:26.73000	0d 00:21:26.73000	0.00008954	0.00032725	0.00025055	3.6568	C	1	26/08/2020 16:15		0	0	0	0	0	0	0	0	0	0	0	0	0	0
35	0	1	2	0d 01:01:26.73000	0d 00:31:26.73000	0.0001313	0.00048001	0.00025063	3.66	C	1	26/08/2020 16:25		0	0	0	0	0	0	0	0	0	0	0	0	0	0
36	0	1	2	0d 01:11:26.73000	0d 00:41:26.73000	0.00017305	0.00063288	0.0002504	3.6626	C	1	26/08/2020 16:35		0	0	0	0	0	0	0	0	0	0	0	0	0	0
37	0	1	2	0d 01:21:26.73000	0d 00:51:26.73000	0.0002148	0.00078587	0.00025048	3.6652	C	1	26/08/2020 16:45		0	0	0	0	0	0	0	0	0	0	0	0	0	0
38	0	1	2	0d 01:31:26.73000	0d 01:01:26.73000	0.00025656	0.00093896	0.00025048	3.668	C	1	26/08/2020 16:55		0	0	0	0	0	0	0	0	0	0	0	0	0	0
39	0	1	2	0d 01:41:26.73000	0d 01:11:26.73000	0.00029831	0.00109215	0.0002504	3.6698	C	1	26/08/2020 17:05		0	0	0	0	0	0	0	0	0	0	0	0	0	0
40	0	1	2	0d 01:51:26.73000	0d 01:21:26.73000	0.00034007	0.00124543	0.00025048	3.6722	C	1	26/08/2020 17:15		0	0	0	0	0	0	0	0	0	0	0	0	0	0
41	0	1	2	0d 02:01:26.73000	0d 01:31:26.73000	0.00038182	0.00139879	0.00025032	3.6738	C	1	26/08/2020 17:25		0	0	0	0	0	0	0	0	0	0	0	0	0	0
42	0	1	2	0d 02:11:26.73000	0d 01:41:26.73000	0.00042357	0.00155224	0.00025048	3.6759	C	1	26/08/2020 17:35		0	0	0	0	0	0	0	0	0	0	0	0	0	0
43	0	1	2	0d 02:21:26.73000	0d 01:51:26.73000	0.00046533	0.00170576	0.00025071	3.6777	C	1	26/08/2020 17:45		0	0	0	0	0	0	0	0	0	0	0	0	0	0
44	0	1	2	0d 02:31:26.73000	0d 02:01:26.73000	0.00050708	0.00185935	0.00025032	3.6794	C	1	26/08/2020 17:55		0	0	0	0	0	0	0	0	0	0	0	0	0	0
45	0	1	2	0d 02:41:26.73000	0d 02:11:26.73000	0.00054883	0.00201302	0.0002504	3.6811	C	1	26/08/2020 18:05		0	0	0	0	0	0	0	0	0	0	0	0	0	0
46	0	1	2	0d 02:51:26.73000	0d 02:21:26.73000	0.00059059	0.00216675	0.00025071	3.6828	C	1	26/08/2020 18:15		0	0	0	0	0	0	0	0	0	0	0	0	0	0
47	0	1	2	0d 03:01:26.73000	0d 02:31:26.73000	0.00063234	0.00232056	0.00025055	3.6846	C	1	26/08/2020 18:25		0	0	0	0	0	0	0	0	0	0	0	0	0	0
48	0	1	2	0d 03:11:26.73000	0d 02:41:26.73000	0.0006741	0.00247442	0.00025048	3.6858	C	1	26/08/2020 18:35		0	0	0	0	0	0	0	0	0	0	0	0	0	0
49	0	1	2	0d 03:21:26.73000	0d 02:51:26.73000	0.00071585	0.00262836	0.00025055	3.6875	C	1	26/08/2020 18:45		0	0	0	0	0	0	0	0	0	0	0	0	0	0
50	0	1	2	0d 03:31:26.73000	0d 03:01:26.73000	0.0007576	0.00278235	0.00025063	3.6889	C	1	26/08/2020 18:55		0	0	0	0	0	0	0	0	0	0	0	0	0	0
51	0	1	2	0d 03:41:26.73000	0d 03:11:26.73000	0.00079936	0.00293641	0.0002504	3.6904	C	1	26/08/2020 19:05		0	0	0	0	0	0	0	0	0	0	0	0	0	0
52	0	1	2	0d 03:51:26.73000	0d 03:21:26.73000	0.00084111	0.00309053	0.00025048	3.6916	C	1	26/08/2020 19:15		0	0	0	0	0	0	0	0	0	0	0	0	0	0
53	0	1	2	0d 04:01:26.73000	0d 03:31:26.73000	0.00088287	0.00324472	0.00025048	3.6934	C	1	26/08/2020 19:25		0	0	0	0	0	0	0	0	0	0	0	0	0	0
54	0	1	2	0d 04:11:26.73000	0d 03:41:26.73000	0.00092462	0.00339896	0.00025032	3.6947	C	1	26/08/2020 19:35		0	0	0	0	0	0	0	0	0	0	0	0	0	0
55	0	1	2	0d 04:21:26.73000	0d 03:51:26.73000	0.00096637	0.00355327	0.00025032	3.6967	C	1	26/08/2020 19:45		0	0	0	0	0	0	0	0	0	0	0	0	0	0
56	0	1	2	0d 04:31:26.73000	0d 04:01:26.73000	0.00100813	0.00370765	0.00025055	3.698	C	1	26/08/2020 19:55		0	0	0	0	0	0	0	0	0	0	0	0	0	0
57	0	1	2	0d 04:41:26.73000	0d 04:11:26.73000	0.00104988	0.00386209	0.00025055	3.6994	C	1	26/08/2020 20:05		0	0	0	0	0	0	0	0	0	0	0	0	0	0
58	0	1	2	0d 04:51:26.73000	0d 04:21:26.73000	0.00109163	0.0040166	0.00025071	3.7014	C	1	26/08/2020 20:15		0	0	0	0	0	0	0	0	0	0	0	0	0	0
59	0	1	2	0d 05:01:26.73000	0d 04:31:26.73000	0.00113339	0.00417118	0.00025055	3.7028	C	1	26/08/2020 20:25		0	0	0	0	0	0	0	0	0	0	0	0	0	0
60	0	1	2	0d 05:11:26.73000	0d 04:41:26.73000	0.00117514	0.00432582	0.00025055	3.7046	C	1	26/08/2020 20:35		0	0	0	0	0	0	0	0	0	0	0	0	0	0
61	0	1	2	0d 05:21:26.73000	0d 04:51:26.73000	0.0012169	0.00448054	0.00025032	3.7063	C	1	26/08/2020 20:45		0	0	0	0	0	0	0	0	0	0	0	0	0	0
62	0	1	2	0d 05:31:26.73000	0d 05:01:26.73000	0.00125865	0.00463533	0.00025063	3.7079	C	1	26/08/2020 20:55		0	0	0	0	0	0	0	0	0	0	0	0	0	0
63	0	1	2	0d 05:41:26.73000	0d 05:11:26.73000	0.0013004	0.0047902	0.00025071	3.7096	C	1	26/08/2020 21:05		0	0	0	0	0	0	0	0	0	0	0	0	0	0
64	0	1	2	0d 05:51:26.73000	0d 05:21:26.73000	0.00134216	0.00494515	0.0002504	3.7119	C	1	26/08/2020 21:15		0	0	0	0	0	0	0	0	0	0	0	0	0	0
65	0	1	2	0d 06:01:26.73000	0d 05:31:26.73000	0.00138391	0.00510018	0.00025063	3.7139	C	1	26/08/2020 21:25		0	0	0	0	0	0	0	0	0	0	0	0	0	0
66	0	1	2	0d 06:11:26.73000	0d 05:41:26.73000	0.00142567	0.00525529	0.00025025	3.7159	C	1	26/08/2020 21:35		0	0	0	0	0	0	0	0	0	0	0	0	0	0
67	0	1	2	0d 06:21:26.73000	0d 05:51:26.73000	0.00146742	0.00541048	0.00025055	3.7179	C	1	26/08/2020 21:45		0	0	0	0	0	0	0	0	0	0	0	0	0	0
68	0	1	2	0d 06:31:26.73000	0d 06:01:26.73000	0.00150917	0.00556577	0.00025055	3.72	C	1	26/08/2020 21:55		0	0	0	0	0	0	0	0	0	0	0	0	0	0
69	0	1	2	0d 06:41:26.73000	0d 06:11:26.73000	0.00155093	0.00572114	0.00025055	3.7221	C	1	26/08/2020 22:05		0	0	0	0	0	0	0	0	0	0	0	0	0	0
70	0	1	2	0d 06:51:26.73000	0d 06:21:26.73000	0.00159268	0.0058766	0.0002504	3.7241	C	1	26/08/2020 22:15		0	0	0	0	0	0	0	0	0	0	0	0	0	0
71	0	1	2	0d 07:01:26.73000	0d 06:31:26.73000	0.00163443	0.00603216	0.00025048	3.7266	C	1	26/08/2020 22:25		0	0	0	0	0	0	0	0	0	0	0	0	0	0
72	0	1	2	0d 07:11:26.73000	0d 06:41:26.73000	0.00167619	0.00618781	0.00025048	3.729	C	1	26/08/2020 22:35		0	0	0	0	0	0	0	0	0	0	0	0	0	0
73	0	1	2	0d 07:21:26.73000	0d 06:51:26.73000	0.00171794	0.00634355	0.00025048	3.7313	C	1	26/08/2020 22:45		0	0	0	0	0	0	0	0	0	0	0	0	0	0
74	0	1	2	0d 07:31:26.73000	0d 07:01:26.73000	0.0017597	0.00649939	0.00025078	3.7336	C	1	26/08/2020 22:55		0	0	0	0	0	0	0	0	0	0	0	0	0	0
75	0	1	2	0d 07:41:26.73000	0d 07:11:26.73000	0.00180145	0.00665533	0.00025025	3.7359	C	1	26/08/2020 23:05		0	0	0	0	0	0	0	0	0	0	0	0	0	0
76	0	1	2	0d 07:51:26.73000	0d 07:21:26.73000	0.0018432	0.00681137	0.00025055	3.7385	C	1	26/08/2020 23:15		0	0	0	0	0	0	0	0	0	0	0	0	0	0
77	0	1	2	0d 08:01:26.73000	0d 07:31:26.73000	0.00188496	0.00696752	0.00025048	3.7406	C	1	26/08/2020 23:25		0	0	0	0	0	0	0	0	0	0	0	0	0	0
78	0	1	2	0d 08:11:26.73000	0d 07:41:26.73000	0.00192671	0.00712376	0.00025048	3.7433	C	1	26/08/2020 23:35		0	0	0	0	0	0	0	0	0	0	0	0	0	0
79	0	1	2	0d 08:21:26.73000	0d 07:51:26.73000	0.00196847	0.0072801	0.00025048	3.7458	C	1	26/08/2020 23:45		0	0	0	0	0	0	0	0	0	0	0	0	0	0
80	0	1	2	0d 08:31:26.73000	0d 08:01:26.73000	0.00201022	0.00743655	0.00025055	3.7481	C	1	26/08/2020 23:55		0	0	0	0	0	0	0	0	0	0	0	0	0	0
81	0	1	2	0d 08:41:26.73000	0d 08:11:26.73000	0.00205197	0.00759309	0.0002504	3.7505	C	1	27/08/2020 00:05		0	0	0	0	0	0	0	0	0	0	0	0	0	0
82	0	1	2	0d 08:51:26.73000	0d 08:21:26.73000	0.00209373	0.00774974	0.00025048	3.7527	C	1	27/08/2020 00:15		0	0	0	0	0	0	0	0	0	0	0	0	0	0
83	0	1	2	0d 09:01:26.73000	0d 08:31:26.73000	0.00213548	0.00790649	0.00025048	3.7552	C	1	27/08/2020 00:25		0	0	0	0	0	0	0	0	0	0	0	0	0	0
84	0	1	2	0d 09:11:26.73000	0d 08:41:26.73000	0.00217723	0.00806333	0.00025071	3.7577	C	1	27/08/2020 00:35		0	0	0	0	0	0	0	0	0	0	0	0	0	0
85	0	1	2	0d 09:21:26.73000	0d 08:51:26.73000	0.00221899	0.00822028	0.00025055	3.7601	C	1	27/08/2020 00:45		0	0	0	0	0	0	0	0	0	0	0	0	0	0
86	0	1	2	0d 09:31:26.73000	0d 09:01:26.73000	0.00226074	0.00837734	0.00025063	3.7626	C	1	27/08/2020 00:55		0	0	0	0	0	0	0	0	0	0	0	0	0	0
87	0	1	2	0d 09:41:26.73000	0d 09:11:26.73000	0.0023025	0.0085345	0.00025063	3.765	C	1	27/08/2020 01:05		0	0	0	0	0	0	0	0	0	0	0	0	0	0
88	0	1	2	0d 09:51:26.73000	0d 09:21:26.73000	0.00234425	0.00869176	0.00025048	3.7676	C	1	27/08/2020 01:15		0	0	0	0	0	0	0	0	0	0	0	0	0	0
89	0	1	2	0d 10:01:26.73000	0d 09:31:26.73000	0.002386	0.00884913	0.00025063	3.7702	C	1	27/08/2020 01:25		0	0	0	0	0	0	0	0	0	0	0	0	0	0
90	0	1	2	0d 10:11:26.73000	0d 09:41:26.73000	0.00242776	0.00900661	0.00025055	3.7726	C	1	27/08/2020 01:35		0	0	0	0	0	0	0	0	0	0	0	0	0	0
91	0	1	2	0d 10:21:26.73000	0d 09:51:26.73000	0.00246951	0.0091642	0.00025063	3.7755	C	1	27/08/2020 01:45		0	0	0	0	0	0	0	0	0	0	0	0	0	0
92	0	1	2	0d 10:31:26.73000	0d 10:01:26.73000	0.00251126	0.0093219	0.0002504	3.7783	C	1	27/08/2020 01:55		0	0	0	0	0	0	0	0	0	0	0	0	0	0
93	0	1	2	0d 10:41:26.73000	0d 10:11:26.73000	0.00255302	0.00947972	0.00025048	3.781	C	1	27/08/2020 02:05		0	0	0	0	0	0	0	0	0	0	0	0	0	0
94	0	1	2	0d 10:51:26.73000	0d 10:21:26.73000	0.00259477	0.00963766	0.00025063	3.7841	C	1	27/08/2020 02:15		0	0	0	0	0	0	0	0	0	0	0	0	0	0
95	0	1	2	0d 11:01:26.73000	0d 10:31:26.73000	0.00263653	0.00979572	0.00025071	3.787	C	1	27/08/2020 02:25		0	0	0	0	0	0	0	0	0	0	0	0	0	0
96	0	1	2	0d 11:11:26.73000	0d 10:41:26.73000	0.00267828	0.00995392	0.0002504	3.7903	C	1	27/08/2020 02:35		0	0	0	0	0	0	0	0	0	0	0	0	0	0
97	0	1	2	0d 11:21:26.73000	0d 10:51:26.73000	0.00272003	0.0101122	0.00025063	3.7935	C	1	27/08/2020 02:45		0	0	0	0	0	0	0	0	0	0	0	0	0	0
98	0	1	2	0d 11:31:26.73000	0d 11:01:26.73000	0.00276179	0.0102707	0.00025048	3.7966	C	1	27/08/2020 02:55		0	0	0	0	0	0	0	0	0	0	0	0	0	0
99	0	1	2	0d 11:41:26.73000	0d 11:11:26.73000	0.00280354	0.0104293	0.00025063	3.8003	C	1	27/08/2020 03:05		0	0	0	0	0	0	0	0	0	0	0	0	0	0
100	0	1	2	0d 11:51:26.73000	0d 11:21:26.73000	0.0028453	0.0105881	0.00025055	3.8042	C	1	27/08/2020 03:15		0	0	0	0	0	0	0	0	0	0	0	0	0	0
101	0	1	2	0d 12:01:26.73000	0d 11:31:26.73000	0.00288705	0.010747	0.00025055	3.8082	C	1	27/08/2020 03:25		0	0	0	0	0	0	0	0	0	0	0	0	0	0
102	0	1	2	0d 12:11:26.73000	0d 11:41:26.73000	0.0029288	0.0109061	0.00025063	3.8122	C	1	27/08/2020 03:35		0	0	0	0	0	0	0	0	0	0	0	0	0	0
103	0	1	2	0d 12:21:26.73000	0d 11:51:26.73000	0.00297056	0.0110654	0.00025063	3.8163	C	1	27/08/2020 03:45		0	0	0	0	0	0	0	0	0	0	0	0	0	0
104	0	1	2	0d 12:31:26.73000	0d 12:01:26.73000	0.00301231	0.0112248	0.00025048	3.821	C	1	27/08/2020 03:55		0	0	0	0	0	0	0	0	0	0	0	0	0	0
105	0	1	2	0d 12:41:26.73000	0d 12:11:26.73000	0.00305406	0.0113845	0.00025025	3.8257	C	1	27/08/2020 04:05		0	0	0	0	0	0	0	0	0	0	0	0	0	0
106	0	1	2	0d 12:51:26.73000	0d 12:21:26.73000	0.00309582	0.0115443	0.00025055	3.8308	C	1	27/08/2020 04:15		0	0	0	0	0	0	0	0	0	0	0	0	0	0
107	0	1	2	0d 13:01:26.73000	0d 12:31:26.73000	0.00313757	0.0117044	0.0002504	3.8358	C	1	27/08/2020 04:25		0	0	0	0	0	0	0	0	0	0	0	0	0	0
108	0	1	2	0d 13:11:26.73000	0d 12:41:26.73000	0.00317933	0.0118646	0.0002504	3.8412	C	1	27/08/2020 04:35		0	0	0	0	0	0	0	0	0	0	0	0	0	0
109	0	1	2	0d 13:21:26.73000	0d 12:51:26.73000	0.00322108	0.0120251	0.0002504	3.847	C	1	27/08/2020 04:45		0	0	0	0	0	0	0	0	0	0	0	0	0	0
110	0	1	2	0d 13:31:26.73000	0d 13:01:26.73000	0.00326283	0.0121859	0.00025048	3.8531	C	1	27/08/2020 04:55		0	0	0	0	0	0	0	0	0	0	0	0	0	0
111	0	1	2	0d 13:41:26.73000	0d 13:11:26.73000	0.00330459	0.0123469	0.00025055	3.8593	C	1	27/08/2020 05:05		0	0	0	0	0	0	0	0	0	0	0	0	0	0
112	0	1	2	0d 13:51:26.73000	0d 13:21:26.73000	0.00334634	0.0125082	0.0002504	3.8657	C	1	27/08/2020 05:15		0	0	0	0	0	0	0	0	0	0	0	0	0	0
113	0	1	2	0d 14:01:26.73000	0d 13:31:26.73000	0.0033881	0.0126697	0.00025055	3.8721	C	1	27/08/2020 05:25		0	0	0	0	0	0	0	0	0	0	0	0	0	0
114	0	1	2	0d 14:11:26.73000	0d 13:41:26.73000	0.00342985	0.0128315	0.00025063	3.879	C	1	27/08/2020 05:35		0	0	0	0	0	0	0	0	0	0	0	0	0	0
115	0	1	2	0d 14:21:26.73000	0d 13:51:26.73000	0.0034716	0.0129937	0.0002504	3.8863	C	1	27/08/2020 05:45		0	0	0	0	0	0	0	0	0	0	0	0	0	0
116	0	1	2	0d 14:31:26.73000	0d 14:01:26.73000	0.00351336	0.0131561	0.00025063	3.8933	C	1	27/08/2020 05:55		0	0	0	0	0	0	0	0	0	0	0	0	0	0
117	0	1	2	0d 14:41:26.73000	0d 14:11:26.73000	0.00355511	0.0133188	0.00025025	3.901	C	1	27/08/2020 06:05		0	0	0	0	0	0	0	0	0	0	0	0	0	0
118	0	1	2	0d 14:51:26.73000	0d 14:21:26.73000	0.00359686	0.0134818	0.00025048	3.9088	C	1	27/08/2020 06:15		0	0	0	0	0	0	0	0	0	0	0	0	0	0
119	0	1	2	0d 15:01:26.73000	0d 14:31:26.73000	0.00363862	0.0136452	0.00025048	3.9164	C	1	27/08/2020 06:25		0	0	0	0	0	0	0	0	0	0	0	0	0	0
120	0	1	2	0d 15:11:26.73000	0d 14:41:26.73000	0.00368037	0.0138089	0.0002504	3.924	C	1	27/08/2020 06:35		0	0	0	0	0	0	0	0	0	0	0	0	0	0
121	0	1	2	0d 15:21:26.73000	0d 14:51:26.73000	0.00372213	0.0139729	0.00025063	3.9323	C	1	27/08/2020 06:45		0	0	0	0	0	0	0	0	0	0	0	0	0	0
122	0	1	2	0d 15:31:26.73000	0d 15:01:26.73000	0.00376388	0.0141372	0.00025063	3.9406	C	1	27/08/2020 06:55		0	0	0	0	0	0	0	0	0	0	0	0	0	0
123	0	1	2	0d 15:41:26.73000	0d 15:11:26.73000	0.00380563	0.0143019	0.00025032	3.9486	C	1	27/08/2020 07:05		0	0	0	0	0	0	0	0	0	0	0	0	0	0
124	0	1	2	0d 15:51:26.73000	0d 15:21:26.73000	0.00384739	0.014467	0.00025055	3.9567	C	1	27/08/2020 07:15		0	0	0	0	0	0	0	0	0	0	0	0	0	0
125	0	1	2	0d 16:01:26.73000	0d 15:31:26.73000	0.00388914	0.0146324	0.00025048	3.9655	C	1	27/08/2020 07:25		0	0	0	0	0	0	0	0	0	0	0	0	0	0
126	0	1	2	0d 16:11:26.73000	0d 15:41:26.73000	0.0039309	0.0147981	0.00025063	3.9739	C	1	27/08/2020 07:35		0	0	0	0	0	0	0	0	0	0	0	0	0	0
127	0	1	2	0d 16:21:26.73000	0d 15:51:26.73000	0.00397265	0.0149642	0.00025048	3.9821	C	1	27/08/2020 07:45		0	0	0	0	0	0	0	0	0	0	0	0	0	0
128	0	1	2	0d 16:31:26.73000	0d 16:01:26.73000	0.0040144	0.0151307	0.0002504	3.9908	C	1	27/08/2020 07:55		0	0	0	0	0	0	0	0	0	0	0	0	0	0
129	0	1	2	0d 16:41:26.73000	0d 16:11:26.73000	0.00405616	0.0152975	0.00025048	3.9994	C	1	27/08/2020 08:05		0	0	0	0	0	0	0	0	0	0	0	0	0	0
130	0	1	2	0d 16:51:26.73000	0d 16:21:26.73000	0.00409791	0.0154647	0.00025048	4.0081	C	1	27/08/2020 08:15		0	0	0	0	0	0	0	0	0	0	0	0	0	0
131	0	1	2	0d 17:01:26.73000	0d 16:31:26.73000	0.00413966	0.0156322	0.00025048	4.0168	C	1	27/08/2020 08:25		0	0	0	0	0	0	0	0	0	0	0	0	0	0
132	0	1	2	0d 17:11:26.73000	0d 16:41:26.73000	0.00418142	0.0158001	0.00025048	4.0256	C	1	27/08/2020 08:35		0	0	0	0	0	0	0	0	0	0	0	0	0	0
133	0	1	2	0d 17:21:26.73000	0d 16:51:26.73000	0.00422317	0.0159684	0.00025055	4.0343	C	1	27/08/2020 08:45		0	0	0	0	0	0	0	0	0	0	0	0	0	0
134	0	1	2	0d 17:31:26.73000	0d 17:01:26.73000	0.00426493	0.016137	0.00025048	4.0436	C	1	27/08/2020 08:55		0	0	0	0	0	0	0	0	0	0	0	0	0	0
135	0	1	2	0d 17:41:26.73000	0d 17:11:26.73000	0.00430668	0.016306	0.00025055	4.0526	C	1	27/08/2020 09:05		0	0	0	0	0	0	0	0	0	0	0	0	0	0
136	0	1	2	0d 17:51:26.73000	0d 17:21:26.73000	0.00434843	0.0164754	0.00025055	4.0616	C	1	27/08/2020 09:15		0	0	0	0	0	0	0	0	0	0	0	0	0	0
137	0	1	2	0d 18:01:26.73000	0d 17:31:26.73000	0.00439019	0.0166452	0.00025048	4.071	C	1	27/08/2020 09:25		0	0	0	0	0	0	0	0	0	0	0	0	0	0
138	0	1	2	0d 18:11:26.73000	0d 17:41:26.73000	0.00443194	0.0168154	0.00025055	4.0801	C	1	27/08/2020 09:35		0	0	0	0	0	0	0	0	0	0	0	0	0	0
139	0	1	2	0d 18:21:26.73000	0d 17:51:26.73000	0.0044737	0.016986	0.00025055	4.0894	C	1	27/08/2020 09:45		0	0	0	0	0	0	0	0	0	0	0	0	0	0
140	0	1	2	0d 18:31:26.73000	0d 18:01:26.73000	0.00451545	0.0171569	0.0002504	4.0992	C	1	27/08/2020 09:55		0	0	0	0	0	0	0	0	0	0	0	0	0	0
141	0	1	2	0d 18:41:26.73000	0d 18:11:26.73000	0.0045572	0.0173283	0.00025055	4.1091	C	1	27/08/2020 10:05		0	0	0	0	0	0	0	0	0	0	0	0	0	0
142	0	1	2	0d 18:51:26.73000	0d 18:21:26.73000	0.00459896	0.0175001	0.0002504	4.1186	C	1	27/08/2020 10:15		0	0	0	0	0	0	0	0	0	0	0	0	0	0
143	0	1	2	0d 19:01:20.25000	0d 18:31:20.25000	0.00464026	0.0176704	0.0002504	4.1288	C	5	27/08/2020 10:25		0	0	0	0	0	0	0	0	0	0	0	0	0	0
144	0	1	2	0d 19:11:20.25000	0d 18:41:20.25000	0.00468201	0.017843	0.00025032	4.1384	C	1	27/08/2020 10:35		0	0	0	0	0	0	0	0	0	0	0	0	0	0
145	0	1	2	0d 19:20:59.06000	0d 18:50:59.06000	0.00472229	0.0180099	0.00025048	4.1485	C	5	27/08/2020 10:44		0	0	0	0	0	0	0	0	0	0	0	0	0	0
146	0	1	2	0d 19:30:59.06000	0d 19:00:59.06000	0.00476405	0.0181833	0.00025048	4.1585	C	1	27/08/2020 10:54		0	0	0	0	0	0	0	0	0	0	0	0	0	0
147	0	1	2	0d 19:40:56.94000	0d 19:10:56.94000	0.00480565	0.0183565	0.00025071	4.1688	C	5	27/08/2020 11:04		0	0	0	0	0	0	0	0	0	0	0	0	0	0
148	0	1	2	0d 19:50:47.75000	0d 19:20:47.75000	0.00484677	0.0185281	0.00025055	4.1788	C	5	27/08/2020 11:14		0	0	0	0	0	0	0	0	0	0	0	0	0	0
149	0	1	2	0d 20:00:27.62000	0d 19:30:27.62000	0.00488712	0.0186969	0.00025055	4.1889	C	5	27/08/2020 11:24		0	0	0	0	0	0	0	0	0	0	0	0	0	0
150	0	1	2	0d 20:10:06.85000	0d 19:40:06.85000	0.00492743	0.018866	0.00025063	4.199	C	5	27/08/2020 11:33		0	0	0	0	0	0	0	0	0	0	0	0	0	0
151	0	1	2	0d 20:10:58.80000	0d 19:40:58.80000	0.00493104	0.0188812	0.00025048	4.2	C	133	27/08/2020 11:34		0	0	0	0	0	0	0	0	0	0	0	0	0	0
152	0	1	3	0d 20:10:58.83000	0d 00:00:00.03000	0.00493105	0.0188812	0.00025063	4.1994	C	0	27/08/2020 11:34		0	0	0	0	0	0	0	0	0	0	0	0	0	0
153	0	1	3	0d 20:12:43.80000	0d 00:01:45.00000	0.00493704	0.0189063	0.00015053	4.2	C	4	27/08/2020 11:36		0	0	0	0	0	0	0	0	0	0	0	0	0	0
154	0	1	3	0d 20:17:21.30000	0d 00:06:22.50000	0.00494391	0.0189352	0.00005051	4.1999	C	4	27/08/2020 11:41		0	0	0	0	0	0	0	0	0	0	0	0	0	0
155	0	1	3	0d 20:22:26.86000	0d 00:11:28.06000	0.00494694	0.0189479	0.00002502	4.2	C	132	27/08/2020 11:46		0	0	0	0	0	0	0	0	0	0	0	0	0	0
156	0	1	4	0d 20:22:26.87000	0d 00:00:00.01000	0	0	0	4.2004	R	0	27/08/2020 11:46		0	0	0	0	0	0	0	0	0	0	0	0	0	0
157	0	1	4	0d 20:22:28.87000	0d 00:00:02.01000	0	0	0	4.1997	R	1	27/08/2020 11:46		0	0	0	0	0	0	0	0	0	0	0	0	0	0
158	0	1	4	0d 20:22:30.87000	0d 00:00:04.01000	0	0	0	4.1999	R	1	27/08/2020 11:46		0	0	0	0	0	0	0	0	0	0	0	0	0	0
159	0	1	4	0d 20:22:32.87000	0d 00:00:06.01000	0	0	0	4.1999	R	1	27/08/2020 11:46		0	0	0	0	0	0	0	0	0	0	0	0	0	0
160	0	1	4	0d 20:22:34.87000	0d 00:00:08.01000	0	0	0	4.1999	R	1	27/08/2020 11:46		0	0	0	0	0	0	0	0	0	0	0	0	0	0
161	0	1	4	0d 20:22:36.86000	0d 00:00:10.00000	0	0	0	4.1996	R	129	27/08/2020 11:46		0	0	0	0	0	0	0	0	0	0	0	0	0	0
162	0	1	5	0d 20:22:36.90000	0d 00:00:00.04000	0	0.00000001	0.00025109	4.1981	D	0	27/08/2020 11:46		0	0	0	0	0	0	0	0	0	0	0	0	0	0
163	0	1	5	0d 20:28:26.71000	0d 00:05:49.85000	0.00002435	0.00010206	0.00025055	4.188	D	5	27/08/2020 11:52		0	0	0	0	0	0	0	0	0	0	0	0	0	0
164	0	1	5	0d 20:36:37.74000	0d 00:14:00.88000	0.00005852	0.000245	0.00025071	4.1779	D	5	27/08/2020 12:00		0	0	0	0	0	0	0	0	0	0	0	0	0	0
165	0	1	5	0d 20:45:13.57000	0d 00:22:36.71000	0.00009441	0.0003948	0.00025055	4.1677	D	5	27/08/2020 12:08		0	0	0	0	0	0	0	0	0	0	0	0	0	0
166	0	1	5	0d 20:54:07.45000	0d 00:31:30.59000	0.00013157	0.00054946	0.00025055	4.1576	D	5	27/08/2020 12:17		0	0	0	0	0	0	0	0	0	0	0	0	0	0
167	0	1	5	0d 21:03:03.82000	0d 00:40:26.96000	0.00016889	0.00070447	0.0002504	4.1476	D	5	27/08/2020 12:26		0	0	0	0	0	0	0	0	0	0	0	0	0	0
168	0	1	5	0d 21:12:06.20000	0d 00:49:29.34000	0.00020663	0.00086083	0.00025032	4.1375	D	5	27/08/2020 12:35		0	0	0	0	0	0	0	0	0	0	0	0	0	0
169	0	1	5	0d 21:21:14.14000	0d 00:58:37.28000	0.00024477	0.00101841	0.00025055	4.1274	D	5	27/08/2020 12:44		0	0	0	0	0	0	0	0	0	0	0	0	0	0
170	0	1	5	0d 21:30:23.87000	0d 01:07:47.01000	0.00028302	0.00117612	0.00025032	4.1173	D	5	27/08/2020 12:54		0	0	0	0	0	0	0	0	0	0	0	0	0	0
171	0	1	5	0d 21:39:45.85000	0d 01:17:08.99000	0.00032213	0.00133695	0.00025048	4.1073	D	5	27/08/2020 13:03		0	0	0	0	0	0	0	0	0	0	0	0	0	0
172	0	1	5	0d 21:49:19.63000	0d 01:26:42.77000	0.00036206	0.00150076	0.00025048	4.0972	D	5	27/08/2020 13:13		0	0	0	0	0	0	0	0	0	0	0	0	0	0
173	0	1	5	0d 21:59:06.76000	0d 01:36:29.90000	0.00040292	0.00166797	0.00025048	4.0871	D	5	27/08/2020 13:22		0	0	0	0	0	0	0	0	0	0	0	0	0	0
174	0	1	5	0d 22:09:00.50000	0d 01:46:23.64000	0.00044424	0.00183664	0.00025063	4.0771	D	5	27/08/2020 13:32		0	0	0	0	0	0	0	0	0	0	0	0	0	0
175	0	1	5	0d 22:19:00.50000	0d 01:56:23.64000	0.00048599	0.00200668	0.00025025	4.0671	D	1	27/08/2020 13:42		0	0	0	0	0	0	0	0	0	0	0	0	0	0
176	0	1	5	0d 22:29:00.50000	0d 02:06:23.64000	0.00052774	0.00217629	0.00025032	4.0574	D	1	27/08/2020 13:52		0	0	0	0	0	0	0	0	0	0	0	0	0	0
177	0	1	5	0d 22:39:00.50000	0d 02:16:23.64000	0.0005695	0.0023455	0.0002504	4.0475	D	1	27/08/2020 14:02		0	0	0	0	0	0	0	0	0	0	0	0	0	0
178	0	1	5	0d 22:49:00.50000	0d 02:26:23.64000	0.00061125	0.00251431	0.00025071	4.0378	D	1	27/08/2020 14:12		0	0	0	0	0	0	0	0	0	0	0	0	0	0
179	0	1	5	0d 22:59:00.50000	0d 02:36:23.64000	0.000653	0.00268271	0.00025055	4.0287	D	1	27/08/2020 14:22		0	0	0	0	0	0	0	0	0	0	0	0	0	0
180	0	1	5	0d 23:09:00.50000	0d 02:46:23.64000	0.00069476	0.00285072	0.00025055	4.0192	D	1	27/08/2020 14:32		0	0	0	0	0	0	0	0	0	0	0	0	0	0
181	0	1	5	0d 23:19:00.50000	0d 02:56:23.64000	0.00073651	0.00301835	0.00025048	4.0098	D	1	27/08/2020 14:42		0	0	0	0	0	0	0	0	0	0	0	0	0	0
182	0	1	5	0d 23:29:00.50000	0d 03:06:23.64000	0.00077827	0.00318558	0.00025032	4.0008	D	1	27/08/2020 14:52		0	0	0	0	0	0	0	0	0	0	0	0	0	0
183	0	1	5	0d 23:39:00.50000	0d 03:16:23.64000	0.00082002	0.00335244	0.0002504	3.9916	D	1	27/08/2020 15:02		0	0	0	0	0	0	0	0	0	0	0	0	0	0
184	0	1	5	0d 23:49:00.50000	0d 03:26:23.64000	0.00086177	0.00351893	0.00025063	3.9826	D	1	27/08/2020 15:12		0	0	0	0	0	0	0	0	0	0	0	0	0	0
185	0	1	5	0d 23:59:00.50000	0d 03:36:23.64000	0.00090353	0.00368503	0.00025063	3.9739	D	1	27/08/2020 15:22		0	0	0	0	0	0	0	0	0	0	0	0	0	0
186	0	1	5	1d 00:09:00.50000	0d 03:46:23.64000	0.00094528	0.00385077	0.00025048	3.9648	D	1	27/08/2020 15:32		0	0	0	0	0	0	0	0	0	0	0	0	0	0
187	0	1	5	1d 00:19:00.50000	0d 03:56:23.64000	0.00098704	0.00401613	0.00025086	3.9561	D	1	27/08/2020 15:42		0	0	0	0	0	0	0	0	0	0	0	0	0	0
188	0	1	5	1d 00:29:00.50000	0d 04:06:23.64000	0.00102879	0.00418112	0.0002504	3.9474	D	1	27/08/2020 15:52		0	0	0	0	0	0	0	0	0	0	0	0	0	0
189	0	1	5	1d 00:39:00.50000	0d 04:16:23.64000	0.00107054	0.00434576	0.00025048	3.9387	D	1	27/08/2020 16:02		0	0	0	0	0	0	0	0	0	0	0	0	0	0
190	0	1	5	1d 00:49:00.50000	0d 04:26:23.64000	0.0011123	0.00451003	0.00025063	3.93	D	1	27/08/2020 16:12		0	0	0	0	0	0	0	0	0	0	0	0	0	0
191	0	1	5	1d 00:59:00.50000	0d 04:36:23.64000	0.00115405	0.00467394	0.00025048	3.9211	D	1	27/08/2020 16:22		0	0	0	0	0	0	0	0	0	0	0	0	0	0
192	0	1	5	1d 01:09:00.50000	0d 04:46:23.64000	0.0011958	0.0048375	0.00025048	3.9129	D	1	27/08/2020 16:32		0	0	0	0	0	0	0	0	0	0	0	0	0	0
193	0	1	5	1d 01:19:00.50000	0d 04:56:23.64000	0.00123756	0.00500071	0.00025048	3.9046	D	1	27/08/2020 16:42		0	0	0	0	0	0	0	0	0	0	0	0	0	0
194	0	1	5	1d 01:29:00.50000	0d 05:06:23.64000	0.00127931	0.00516358	0.00025048	3.8964	D	1	27/08/2020 16:52		0	0	0	0	0	0	0	0	0	0	0	0	0	0
195	0	1	5	1d 01:39:00.50000	0d 05:16:23.64000	0.00132107	0.00532611	0.00025063	3.8888	D	1	27/08/2020 17:02		0	0	0	0	0	0	0	0	0	0	0	0	0	0
196	0	1	5	1d 01:49:00.50000	0d 05:26:23.64000	0.00136282	0.0054883	0.00025048	3.8807	D	1	27/08/2020 17:12		0	0	0	0	0	0	0	0	0	0	0	0	0	0
197	0	1	5	1d 01:59:00.50000	0d 05:36:23.64000	0.00140457	0.00565017	0.00025063	3.8727	D	1	27/08/2020 17:22		0	0	0	0	0	0	0	0	0	0	0	0	0	0
198	0	1	5	1d 02:09:00.50000	0d 05:46:23.64000	0.00144633	0.00581172	0.00025055	3.8653	D	1	27/08/2020 17:32		0	0	0	0	0	0	0	0	0	0	0	0	0	0
199	0	1	5	1d 02:19:00.50000	0d 05:56:23.64000	0.00148808	0.00597297	0.00025048	3.8581	D	1	27/08/2020 17:42		0	0	0	0	0	0	0	0	0	0	0	0	0	0
200	0	1	5	1d 02:29:00.50000	0d 06:06:23.64000	0.00152983	0.00613391	0.00025055	3.8509	D	1	27/08/2020 17:52		0	0	0	0	0	0	0	0	0	0	0	0	0	0
201	0	1	5	1d 02:39:00.50000	0d 06:16:23.64000	0.00157159	0.00629457	0.00025048	3.8442	D	1	27/08/2020 18:02		0	0	0	0	0	0	0	0	0	0	0	0	0	0
202	0	1	5	1d 02:49:00.50000	0d 06:26:23.64000	0.00161334	0.00645494	0.00025078	3.8378	D	1	27/08/2020 18:12		0	0	0	0	0	0	0	0	0	0	0	0	0	0
203	0	1	5	1d 02:59:00.50000	0d 06:36:23.64000	0.0016551	0.00661505	0.00025063	3.8317	D	1	27/08/2020 18:22		0	0	0	0	0	0	0	0	0	0	0	0	0	0
204	0	1	5	1d 03:09:00.50000	0d 06:46:23.64000	0.00169685	0.0067749	0.00025055	3.8251	D	1	27/08/2020 18:32		0	0	0	0	0	0	0	0	0	0	0	0	0	0
205	0	1	5	1d 03:19:00.50000	0d 06:56:23.64000	0.0017386	0.0069345	0.00025063	3.8193	D	1	27/08/2020 18:42		0	0	0	0	0	0	0	0	0	0	0	0	0	0
206	0	1	5	1d 03:29:00.50000	0d 07:06:23.64000	0.00178036	0.00709386	0.00025048	3.814	D	1	27/08/2020 18:52		0	0	0	0	0	0	0	0	0	0	0	0	0	0
207	0	1	5	1d 03:39:00.50000	0d 07:16:23.64000	0.00182211	0.00725299	0.00025032	3.8085	D	1	27/08/2020 19:02		0	0	0	0	0	0	0	0	0	0	0	0	0	0
208	0	1	5	1d 03:49:00.50000	0d 07:26:23.64000	0.00186387	0.00741191	0.0002504	3.8035	D	1	27/08/2020 19:12		0	0	0	0	0	0	0	0	0	0	0	0	0	0
209	0	1	5	1d 03:59:00.50000	0d 07:36:23.64000	0.00190562	0.00757062	0.00025063	3.7984	D	1	27/08/2020 19:22		0	0	0	0	0	0	0	0	0	0	0	0	0	0
210	0	1	5	1d 04:09:00.50000	0d 07:46:23.64000	0.00194737	0.00772913	0.00025055	3.794	D	1	27/08/2020 19:32		0	0	0	0	0	0	0	0	0	0	0	0	0	0
211	0	1	5	1d 04:19:00.50000	0d 07:56:23.64000	0.00198913	0.00788746	0.00025048	3.7897	D	1	27/08/2020 19:42		0	0	0	0	0	0	0	0	0	0	0	0	0	0
212	0	1	5	1d 04:29:00.50000	0d 08:06:23.64000	0.00203088	0.0080456	0.00025055	3.7855	D	1	27/08/2020 19:52		0	0	0	0	0	0	0	0	0	0	0	0	0	0
213	0	1	5	1d 04:39:00.50000	0d 08:16:23.64000	0.00207263	0.00820357	0.00025055	3.7812	D	1	27/08/2020 20:02		0	0	0	0	0	0	0	0	0	0	0	0	0	0
214	0	1	5	1d 04:49:00.50000	0d 08:26:23.64000	0.00211439	0.00836138	0.00025048	3.7775	D	1	27/08/2020 20:12		0	0	0	0	0	0	0	0	0	0	0	0	0	0
215	0	1	5	1d 04:59:00.50000	0d 08:36:23.64000	0.00215614	0.00851902	0.0002504	3.7736	D	1	27/08/2020 20:22		0	0	0	0	0	0	0	0	0	0	0	0	0	0
216	0	1	5	1d 05:09:00.50000	0d 08:46:23.64000	0.0021979	0.00867652	0.00025032	3.7702	D	1	27/08/2020 20:32		0	0	0	0	0	0	0	0	0	0	0	0	0	0
217	0	1	5	1d 05:19:00.50000	0d 08:56:23.64000	0.00223965	0.00883387	0.00025055	3.7667	D	1	27/08/2020 20:42		0	0	0	0	0	0	0	0	0	0	0	0	0	0
218	0	1	5	1d 05:29:00.50000	0d 09:06:23.64000	0.0022814	0.00899107	0.00025048	3.7632	D	1	27/08/2020 20:52		0	0	0	0	0	0	0	0	0	0	0	0	0	0
219	0	1	5	1d 05:39:00.50000	0d 09:16:23.64000	0.00232316	0.00914814	0.00025078	3.76	D	1	27/08/2020 21:02		0	0	0	0	0	0	0	0	0	0	0	0	0	0
220	0	1	5	1d 05:49:00.50000	0d 09:26:23.64000	0.00236491	0.00930508	0.00025071	3.7571	D	1	27/08/2020 21:12		0	0	0	0	0	0	0	0	0	0	0	0	0	0
221	0	1	5	1d 05:59:00.50000	0d 09:36:23.64000	0.00240667	0.00946188	0.0002504	3.754	D	1	27/08/2020 21:22		0	0	0	0	0	0	0	0	0	0	0	0	0	0
222	0	1	5	1d 06:09:00.50000	0d 09:46:23.64000	0.00244842	0.00961856	0.00025063	3.7508	D	1	27/08/2020 21:32		0	0	0	0	0	0	0	0	0	0	0	0	0	0
223	0	1	5	1d 06:19:00.50000	0d 09:56:23.64000	0.00249017	0.00977512	0.0002504	3.7481	D	1	27/08/2020 21:42		0	0	0	0	0	0	0	0	0	0	0	0	0	0
224	0	1	5	1d 06:29:00.50000	0d 10:06:23.64000	0.00253193	0.00993155	0.00025055	3.7449	D	1	27/08/2020 21:52		0	0	0	0	0	0	0	0	0	0	0	0	0	0
225	0	1	5	1d 06:39:00.50000	0d 10:16:23.64000	0.00257368	0.0100879	0.00025048	3.7421	D	1	27/08/2020 22:02		0	0	0	0	0	0	0	0	0	0	0	0	0	0
226	0	1	5	1d 06:49:00.50000	0d 10:26:23.64000	0.00261543	0.010244	0.00025086	3.7391	D	1	27/08/2020 22:12		0	0	0	0	0	0	0	0	0	0	0	0	0	0
227	0	1	5	1d 06:59:00.50000	0d 10:36:23.64000	0.00265719	0.0104001	0.0002504	3.7363	D	1	27/08/2020 22:22		0	0	0	0	0	0	0	0	0	0	0	0	0	0
228	0	1	5	1d 07:09:00.50000	0d 10:46:23.64000	0.00269894	0.0105561	0.0002504	3.7334	D	1	27/08/2020 22:32		0	0	0	0	0	0	0	0	0	0	0	0	0	0
229	0	1	5	1d 07:19:00.50000	0d 10:56:23.64000	0.0027407	0.0107119	0.00025055	3.7305	D	1	27/08/2020 22:42		0	0	0	0	0	0	0	0	0	0	0	0	0	0
230	0	1	5	1d 07:29:00.50000	0d 11:06:23.64000	0.00278245	0.0108676	0.0002504	3.7278	D	1	27/08/2020 22:52		0	0	0	0	0	0	0	0	0	0	0	0	0	0
231	0	1	5	1d 07:39:00.50000	0d 11:16:23.64000	0.0028242	0.0110232	0.0002504	3.7249	D	1	27/08/2020 23:02		0	0	0	0	0	0	0	0	0	0	0	0	0	0
232	0	1	5	1d 07:49:00.50000	0d 11:26:23.64000	0.00286596	0.0111787	0.00025063	3.722	D	1	27/08/2020 23:12		0	0	0	0	0	0	0	0	0	0	0	0	0	0
233	0	1	5	1d 07:59:00.50000	0d 11:36:23.64000	0.00290771	0.011334	0.00025071	3.7191	D	1	27/08/2020 23:22		0	0	0	0	0	0	0	0	0	0	0	0	0	0
234	0	1	5	1d 08:09:00.50000	0d 11:46:23.64000	0.00294947	0.0114892	0.00025071	3.716	D	1	27/08/2020 23:32		0	0	0	0	0	0	0	0	0	0	0	0	0	0
235	0	1	5	1d 08:19:00.50000	0d 11:56:23.64000	0.00299122	0.0116443	0.00025055	3.713	D	1	27/08/2020 23:42		0	0	0	0	0	0	0	0	0	0	0	0	0	0
236	0	1	5	1d 08:29:00.50000	0d 12:06:23.64000	0.00303297	0.0117993	0.00025032	3.7098	D	1	27/08/2020 23:52		0	0	0	0	0	0	0	0	0	0	0	0	0	0
237	0	1	5	1d 08:39:00.50000	0d 12:16:23.64000	0.00307473	0.0119541	0.0002504	3.7066	D	1	28/08/2020 00:02		0	0	0	0	0	0	0	0	0	0	0	0	0	0
238	0	1	5	1d 08:49:00.50000	0d 12:26:23.64000	0.00311648	0.0121088	0.00025032	3.7032	D	1	28/08/2020 00:12		0	0	0	0	0	0	0	0	0	0	0	0	0	0
239	0	1	5	1d 08:59:00.50000	0d 12:36:23.64000	0.00315823	0.0122634	0.00025063	3.7002	D	1	28/08/2020 00:22		0	0	0	0	0	0	0	0	0	0	0	0	0	0
240	0	1	5	1d 09:09:00.50000	0d 12:46:23.64000	0.00319999	0.0124178	0.0002504	3.6968	D	1	28/08/2020 00:32		0	0	0	0	0	0	0	0	0	0	0	0	0	0
241	0	1	5	1d 09:19:00.50000	0d 12:56:23.64000	0.00324174	0.0125721	0.00025055	3.6931	D	1	28/08/2020 00:42		0	0	0	0	0	0	0	0	0	0	0	0	0	0
242	0	1	5	1d 09:29:00.50000	0d 13:06:23.64000	0.0032835	0.0127262	0.00025071	3.6896	D	1	28/08/2020 00:52		0	0	0	0	0	0	0	0	0	0	0	0	0	0
243	0	1	5	1d 09:39:00.50000	0d 13:16:23.64000	0.00332525	0.0128802	0.00025048	3.6861	D	1	28/08/2020 01:02		0	0	0	0	0	0	0	0	0	0	0	0	0	0
244	0	1	5	1d 09:49:00.50000	0d 13:26:23.64000	0.003367	0.0130341	0.00025071	3.6825	D	1	28/08/2020 01:12		0	0	0	0	0	0	0	0	0	0	0	0	0	0
245	0	1	5	1d 09:59:00.50000	0d 13:36:23.64000	0.00340876	0.0131878	0.00025063	3.6786	D	1	28/08/2020 01:22		0	0	0	0	0	0	0	0	0	0	0	0	0	0
246	0	1	5	1d 10:09:00.50000	0d 13:46:23.64000	0.00345051	0.0133413	0.00025048	3.675	D	1	28/08/2020 01:32		0	0	0	0	0	0	0	0	0	0	0	0	0	0
247	0	1	5	1d 10:19:00.50000	0d 13:56:23.64000	0.00349227	0.0134946	0.0002504	3.6709	D	1	28/08/2020 01:42		0	0	0	0	0	0	0	0	0	0	0	0	0	0
248	0	1	5	1d 10:29:00.50000	0d 14:06:23.64000	0.00353402	0.0136478	0.0002504	3.667	D	1	28/08/2020 01:52		0	0	0	0	0	0	0	0	0	0	0	0	0	0
249	0	1	5	1d 10:39:00.50000	0d 14:16:23.64000	0.00357577	0.0138009	0.00025048	3.6631	D	1	28/08/2020 02:02		0	0	0	0	0	0	0	0	0	0	0	0	0	0
250	0	1	5	1d 10:49:00.50000	0d 14:26:23.64000	0.00361753	0.0139537	0.00025048	3.6587	D	1	28/08/2020 02:12		0	0	0	0	0	0	0	0	0	0	0	0	0	0
251	0	1	5	1d 10:59:00.50000	0d 14:36:23.64000	0.00365928	0.0141064	0.00025055	3.6544	D	1	28/08/2020 02:22		0	0	0	0	0	0	0	0	0	0	0	0	0	0
252	0	1	5	1d 11:09:00.50000	0d 14:46:23.64000	0.00370103	0.0142589	0.00025032	3.65	D	1	28/08/2020 02:32		0	0	0	0	0	0	0	0	0	0	0	0	0	0
253	0	1	5	1d 11:19:00.50000	0d 14:56:23.64000	0.00374279	0.0144112	0.0002504	3.6452	D	1	28/08/2020 02:42		0	0	0	0	0	0	0	0	0	0	0	0	0	0
254	0	1	5	1d 11:29:00.50000	0d 15:06:23.64000	0.00378454	0.0145633	0.00025071	3.6405	D	1	28/08/2020 02:52		0	0	0	0	0	0	0	0	0	0	0	0	0	0
255	0	1	5	1d 11:39:00.50000	0d 15:16:23.64000	0.0038263	0.0147152	0.0002504	3.6358	D	1	28/08/2020 03:02		0	0	0	0	0	0	0	0	0	0	0	0	0	0
256	0	1	5	1d 11:49:00.50000	0d 15:26:23.64000	0.00386805	0.0148669	0.00025048	3.6304	D	1	28/08/2020 03:12		0	0	0	0	0	0	0	0	0	0	0	0	0	0
257	0	1	5	1d 11:59:00.50000	0d 15:36:23.64000	0.0039098	0.0150184	0.00025071	3.6251	D	1	28/08/2020 03:22		0	0	0	0	0	0	0	0	0	0	0	0	0	0
258	0	1	5	1d 12:09:00.50000	0d 15:46:23.64000	0.00395156	0.0151696	0.00025063	3.6191	D	1	28/08/2020 03:32		0	0	0	0	0	0	0	0	0	0	0	0	0	0
259	0	1	5	1d 12:19:00.50000	0d 15:56:23.64000	0.00399331	0.0153206	0.00025055	3.6129	D	1	28/08/2020 03:42		0	0	0	0	0	0	0	0	0	0	0	0	0	0
260	0	1	5	1d 12:29:00.50000	0d 16:06:23.64000	0.00403506	0.0154713	0.00025063	3.606	D	1	28/08/2020 03:52		0	0	0	0	0	0	0	0	0	0	0	0	0	0
261	0	1	5	1d 12:39:00.50000	0d 16:16:23.64000	0.00407682	0.0156217	0.00025048	3.5984	D	1	28/08/2020 04:02		0	0	0	0	0	0	0	0	0	0	0	0	0	0
262	0	1	5	1d 12:49:00.50000	0d 16:26:23.64000	0.00411857	0.0157718	0.00025071	3.5895	D	1	28/08/2020 04:12		0	0	0	0	0	0	0	0	0	0	0	0	0	0
263	0	1	5	1d 12:58:25.11000	0d 16:35:48.25000	0.00415786	0.0159126	0.00025071	3.5795	D	5	28/08/2020 04:22		0	0	0	0	0	0	0	0	0	0	0	0	0	0
264	0	1	5	1d 13:06:26.78000	0d 16:43:49.92000	0.00419138	0.0160325	0.00025048	3.5694	D	5	28/08/2020 04:30		0	0	0	0	0	0	0	0	0	0	0	0	0	0
265	0	1	5	1d 13:13:03.93000	0d 16:50:27.07000	0.00421902	0.016131	0.00025063	3.5593	D	5	28/08/2020 04:36		0	0	0	0	0	0	0	0	0	0	0	0	0	0
266	0	1	5	1d 13:18:31.48000	0d 16:55:54.62000	0.00424181	0.016212	0.00025063	3.5491	D	5	28/08/2020 04:42		0	0	0	0	0	0	0	0	0	0	0	0	0	0
267	0	1	5	1d 13:23:08.33000	0d 17:00:31.47000	0.00426108	0.0162803	0.00025055	3.539	D	5	28/08/2020 04:46		0	0	0	0	0	0	0	0	0	0	0	0	0	0
268	0	1	5	1d 13:26:51.72000	0d 17:04:14.86000	0.00427663	0.0163352	0.00025048	3.529	D	5	28/08/2020 04:50		0	0	0	0	0	0	0	0	0	0	0	0	0	0
269	0	1	5	1d 13:29:57.71000	0d 17:07:20.85000	0.00428957	0.0163808	0.00025055	3.5189	D	5	28/08/2020 04:53		0	0	0	0	0	0	0	0	0	0	0	0	0	0
270	0	1	5	1d 13:32:38.81000	0d 17:10:01.95000	0.00430078	0.0164202	0.00025071	3.5088	D	5	28/08/2020 04:56		0	0	0	0	0	0	0	0	0	0	0	0	0	0
271	0	1	5	1d 13:34:51.03000	0d 17:12:14.17000	0.00430998	0.0164525	0.00025063	3.4987	D	5	28/08/2020 04:58		0	0	0	0	0	0	0	0	0	0	0	0	0	0
272	0	1	5	1d 13:36:51.97000	0d 17:14:15.11000	0.0043184	0.0164819	0.00025048	3.4885	D	5	28/08/2020 05:00		0	0	0	0	0	0	0	0	0	0	0	0	0	0
273	0	1	5	1d 13:38:32.00000	0d 17:15:55.14000	0.00432536	0.0165061	0.00025048	3.4784	D	5	28/08/2020 05:02		0	0	0	0	0	0	0	0	0	0	0	0	0	0
274	0	1	5	1d 13:40:01.90000	0d 17:17:25.04000	0.00433161	0.0165279	0.00025055	3.4682	D	5	28/08/2020 05:03		0	0	0	0	0	0	0	0	0	0	0	0	0	0
275	0	1	5	1d 13:41:27.96000	0d 17:18:51.10000	0.0043376	0.0165486	0.00025048	3.4582	D	5	28/08/2020 05:05		0	0	0	0	0	0	0	0	0	0	0	0	0	0
276	0	1	5	1d 13:42:38.22000	0d 17:20:01.36000	0.00434249	0.0165655	0.00025063	3.4479	D	5	28/08/2020 05:06		0	0	0	0	0	0	0	0	0	0	0	0	0	0
277	0	1	5	1d 13:43:43.96000	0d 17:21:07.10000	0.00434707	0.0165813	0.00025063	3.4379	D	5	28/08/2020 05:07		0	0	0	0	0	0	0	0	0	0	0	0	0	0
278	0	1	5	1d 13:44:46.20000	0d 17:22:09.34000	0.0043514	0.0165961	0.00025048	3.4278	D	5	28/08/2020 05:08		0	0	0	0	0	0	0	0	0	0	0	0	0	0
279	0	1	5	1d 13:45:42.07000	0d 17:23:05.21000	0.00435529	0.0166094	0.00025063	3.4177	D	5	28/08/2020 05:09		0	0	0	0	0	0	0	0	0	0	0	0	0	0
280	0	1	5	1d 13:46:35.19000	0d 17:23:58.33000	0.00435898	0.016622	0.00025048	3.4076	D	5	28/08/2020 05:10		0	0	0	0	0	0	0	0	0	0	0	0	0	0
281	0	1	5	1d 13:47:23.31000	0d 17:24:46.45000	0.00436233	0.0166334	0.00025063	3.3976	D	5	28/08/2020 05:11		0	0	0	0	0	0	0	0	0	0	0	0	0	0
282	0	1	5	1d 13:48:08.13000	0d 17:25:31.27000	0.00436545	0.016644	0.00025032	3.3874	D	5	28/08/2020 05:11		0	0	0	0	0	0	0	0	0	0	0	0	0	0
283	0	1	5	1d 13:48:50.00000	0d 17:26:13.14000	0.00436836	0.0166539	0.00025048	3.3773	D	5	28/08/2020 05:12		0	0	0	0	0	0	0	0	0	0	0	0	0	0
284	0	1	5	1d 13:49:28.71000	0d 17:26:51.85000	0.00437106	0.016663	0.00025071	3.3672	D	5	28/08/2020 05:13		0	0	0	0	0	0	0	0	0	0	0	0	0	0
285	0	1	5	1d 13:50:06.30000	0d 17:27:29.44000	0.00437367	0.0166718	0.00025063	3.3571	D	5	28/08/2020 05:13		0	0	0	0	0	0	0	0	0	0	0	0	0	0
286	0	1	5	1d 13:50:43.89000	0d 17:28:07.03000	0.00437629	0.0166805	0.00025063	3.3471	D	5	28/08/2020 05:14		0	0	0	0	0	0	0	0	0	0	0	0	0	0
287	0	1	5	1d 13:51:19.27000	0d 17:28:42.41000	0.00437875	0.0166888	0.00025063	3.3368	D	5	28/08/2020 05:15		0	0	0	0	0	0	0	0	0	0	0	0	0	0
288	0	1	5	1d 13:51:52.63000	0d 17:29:15.77000	0.00438107	0.0166965	0.00025055	3.3268	D	5	28/08/2020 05:15		0	0	0	0	0	0	0	0	0	0	0	0	0	0
289	0	1	5	1d 13:52:22.69000	0d 17:29:45.83000	0.00438317	0.0167034	0.00025055	3.3167	D	5	28/08/2020 05:16		0	0	0	0	0	0	0	0	0	0	0	0	0	0
290	0	1	5	1d 13:52:52.10000	0d 17:30:15.24000	0.00438521	0.0167102	0.00025055	3.3066	D	5	28/08/2020 05:16		0	0	0	0	0	0	0	0	0	0	0	0	0	0
291	0	1	5	1d 13:53:20.63000	0d 17:30:43.77000	0.0043872	0.0167168	0.00025063	3.2964	D	5	28/08/2020 05:17		0	0	0	0	0	0	0	0	0	0	0	0	0	0
292	0	1	5	1d 13:53:47.83000	0d 17:31:10.97000	0.00438909	0.016723	0.00025032	3.2862	D	5	28/08/2020 05:17		0	0	0	0	0	0	0	0	0	0	0	0	0	0
293	0	1	5	1d 13:54:14.38000	0d 17:31:37.52000	0.00439094	0.0167291	0.00025048	3.2761	D	5	28/08/2020 05:18		0	0	0	0	0	0	0	0	0	0	0	0	0	0
294	0	1	5	1d 13:54:39.87000	0d 17:32:03.01000	0.00439271	0.0167349	0.00025048	3.2659	D	5	28/08/2020 05:18		0	0	0	0	0	0	0	0	0	0	0	0	0	0
295	0	1	5	1d 13:55:04.82000	0d 17:32:27.96000	0.00439445	0.0167405	0.00025055	3.2557	D	5	28/08/2020 05:18		0	0	0	0	0	0	0	0	0	0	0	0	0	0
296	0	1	5	1d 13:55:28.97000	0d 17:32:52.11000	0.00439613	0.016746	0.00025048	3.2456	D	5	28/08/2020 05:19		0	0	0	0	0	0	0	0	0	0	0	0	0	0
297	0	1	5	1d 13:55:51.75000	0d 17:33:14.89000	0.00439771	0.0167511	0.00025078	3.2355	D	5	28/08/2020 05:19		0	0	0	0	0	0	0	0	0	0	0	0	0	0
298	0	1	5	1d 13:56:14.31000	0d 17:33:37.45000	0.00439928	0.0167562	0.00025055	3.2253	D	5	28/08/2020 05:20		0	0	0	0	0	0	0	0	0	0	0	0	0	0
299	0	1	5	1d 13:56:35.87000	0d 17:33:59.01000	0.00440078	0.016761	0.00025048	3.2152	D	5	28/08/2020 05:20		0	0	0	0	0	0	0	0	0	0	0	0	0	0
300	0	1	5	1d 13:56:56.19000	0d 17:34:19.33000	0.0044022	0.0167656	0.00025048	3.2052	D	5	28/08/2020 05:20		0	0	0	0	0	0	0	0	0	0	0	0	0	0
301	0	1	5	1d 13:57:15.92000	0d 17:34:39.06000	0.00440357	0.01677	0.00025055	3.1951	D	5	28/08/2020 05:21		0	0	0	0	0	0	0	0	0	0	0	0	0	0
302	0	1	5	1d 13:57:35.15000	0d 17:34:58.29000	0.00440491	0.0167742	0.00025048	3.185	D	5	28/08/2020 05:21		0	0	0	0	0	0	0	0	0	0	0	0	0	0
303	0	1	5	1d 13:57:53.32000	0d 17:35:16.46000	0.00440617	0.0167783	0.00025063	3.1749	D	5	28/08/2020 05:21		0	0	0	0	0	0	0	0	0	0	0	0	0	0
304	0	1	5	1d 13:58:11.43000	0d 17:35:34.57000	0.00440743	0.0167823	0.0002504	3.1649	D	5	28/08/2020 05:21		0	0	0	0	0	0	0	0	0	0	0	0	0	0
305	0	1	5	1d 13:58:28.91000	0d 17:35:52.05000	0.00440865	0.0167861	0.0002504	3.1548	D	5	28/08/2020 05:22		0	0	0	0	0	0	0	0	0	0	0	0	0	0
306	0	1	5	1d 13:58:46.55000	0d 17:36:09.69000	0.00440988	0.01679	0.0002504	3.1447	D	5	28/08/2020 05:22		0	0	0	0	0	0	0	0	0	0	0	0	0	0
307	0	1	5	1d 13:59:03.95000	0d 17:36:27.09000	0.00441109	0.0167938	0.00025048	3.1347	D	5	28/08/2020 05:22		0	0	0	0	0	0	0	0	0	0	0	0	0	0
308	0	1	5	1d 13:59:20.66000	0d 17:36:43.80000	0.00441225	0.0167974	0.00025032	3.1246	D	5	28/08/2020 05:23		0	0	0	0	0	0	0	0	0	0	0	0	0	0
309	0	1	5	1d 13:59:36.60000	0d 17:36:59.74000	0.00441336	0.0168009	0.00025055	3.1145	D	5	28/08/2020 05:23		0	0	0	0	0	0	0	0	0	0	0	0	0	0
310	0	1	5	1d 13:59:51.84000	0d 17:37:14.98000	0.00441442	0.0168042	0.00025048	3.1044	D	5	28/08/2020 05:23		0	0	0	0	0	0	0	0	0	0	0	0	0	0
311	0	1	5	1d 14:00:07.01000	0d 17:37:30.15000	0.00441548	0.0168074	0.00025063	3.0942	D	5	28/08/2020 05:23		0	0	0	0	0	0	0	0	0	0	0	0	0	0
312	0	1	5	1d 14:00:21.79000	0d 17:37:44.93000	0.00441651	0.0168106	0.00025055	3.0842	D	5	28/08/2020 05:24		0	0	0	0	0	0	0	0	0	0	0	0	0	0
313	0	1	5	1d 14:00:36.00000	0d 17:37:59.14000	0.0044175	0.0168137	0.0002504	3.0741	D	5	28/08/2020 05:24		0	0	0	0	0	0	0	0	0	0	0	0	0	0
314	0	1	5	1d 14:00:49.69000	0d 17:38:12.83000	0.00441845	0.0168166	0.00025078	3.0639	D	5	28/08/2020 05:24		0	0	0	0	0	0	0	0	0	0	0	0	0	0
315	0	1	5	1d 14:01:03.29000	0d 17:38:26.43000	0.00441939	0.0168195	0.00025063	3.0536	D	5	28/08/2020 05:24		0	0	0	0	0	0	0	0	0	0	0	0	0	0
316	0	1	5	1d 14:01:16.33000	0d 17:38:39.47000	0.0044203	0.0168222	0.00025055	3.0436	D	5	28/08/2020 05:25		0	0	0	0	0	0	0	0	0	0	0	0	0	0
317	0	1	5	1d 14:01:28.73000	0d 17:38:51.87000	0.00442116	0.0168249	0.00025055	3.0335	D	5	28/08/2020 05:25		0	0	0	0	0	0	0	0	0	0	0	0	0	0
318	0	1	5	1d 14:01:41.04000	0d 17:39:04.18000	0.00442202	0.0168275	0.00025048	3.0233	D	5	28/08/2020 05:25		0	0	0	0	0	0	0	0	0	0	0	0	0	0
319	0	1	5	1d 14:01:53.19000	0d 17:39:16.33000	0.00442287	0.01683	0.00025048	3.013	D	5	28/08/2020 05:25		0	0	0	0	0	0	0	0	0	0	0	0	0	0
320	0	1	5	1d 14:02:04.95000	0d 17:39:28.09000	0.00442369	0.0168325	0.00025048	3.0028	D	5	28/08/2020 05:25		0	0	0	0	0	0	0	0	0	0	0	0	0	0
321	0	1	5	1d 14:02:16.64000	0d 17:39:39.78000	0.0044245	0.0168349	0.00025048	2.9926	D	5	28/08/2020 05:26		0	0	0	0	0	0	0	0	0	0	0	0	0	0
322	0	1	5	1d 14:02:27.76000	0d 17:39:50.90000	0.00442527	0.0168372	0.0002504	2.9825	D	5	28/08/2020 05:26		0	0	0	0	0	0	0	0	0	0	0	0	0	0
323	0	1	5	1d 14:02:38.45000	0d 17:40:01.59000	0.00442602	0.0168394	0.00025055	2.9725	D	5	28/08/2020 05:26		0	0	0	0	0	0	0	0	0	0	0	0	0	0
324	0	1	5	1d 14:02:49.50000	0d 17:40:12.64000	0.00442679	0.0168417	0.0002504	2.9622	D	5	28/08/2020 05:26		0	0	0	0	0	0	0	0	0	0	0	0	0	0
325	0	1	5	1d 14:03:00.06000	0d 17:40:23.20000	0.00442752	0.0168439	0.00025055	2.952	D	5	28/08/2020 05:26		0	0	0	0	0	0	0	0	0	0	0	0	0	0
326	0	1	5	1d 14:03:10.44000	0d 17:40:33.58000	0.00442824	0.016846	0.00025032	2.9419	D	5	28/08/2020 05:26		0	0	0	0	0	0	0	0	0	0	0	0	0	0
327	0	1	5	1d 14:03:20.57000	0d 17:40:43.71000	0.00442895	0.0168481	0.00025048	2.9317	D	5	28/08/2020 05:27		0	0	0	0	0	0	0	0	0	0	0	0	0	0
328	0	1	5	1d 14:03:30.61000	0d 17:40:53.75000	0.00442965	0.0168501	0.00025048	2.9215	D	5	28/08/2020 05:27		0	0	0	0	0	0	0	0	0	0	0	0	0	0
329	0	1	5	1d 14:03:40.59000	0d 17:41:03.73000	0.00443034	0.0168522	0.00025071	2.9114	D	5	28/08/2020 05:27		0	0	0	0	0	0	0	0	0	0	0	0	0	0
330	0	1	5	1d 14:03:50.25000	0d 17:41:13.39000	0.00443101	0.0168541	0.0002504	2.9012	D	5	28/08/2020 05:27		0	0	0	0	0	0	0	0	0	0	0	0	0	0
331	0	1	5	1d 14:03:59.64000	0d 17:41:22.78000	0.00443167	0.016856	0.00025048	2.8911	D	5	28/08/2020 05:27		0	0	0	0	0	0	0	0	0	0	0	0	0	0
332	0	1	5	1d 14:04:09.17000	0d 17:41:32.31000	0.00443233	0.0168579	0.0002504	2.8809	D	5	28/08/2020 05:27		0	0	0	0	0	0	0	0	0	0	0	0	0	0
333	0	1	5	1d 14:04:18.46000	0d 17:41:41.60000	0.00443298	0.0168598	0.00025048	2.8708	D	5	28/08/2020 05:28		0	0	0	0	0	0	0	0	0	0	0	0	0	0
334	0	1	5	1d 14:04:27.36000	0d 17:41:50.50000	0.0044336	0.0168616	0.00025063	2.8608	D	5	28/08/2020 05:28		0	0	0	0	0	0	0	0	0	0	0	0	0	0
335	0	1	5	1d 14:04:35.99000	0d 17:41:59.13000	0.0044342	0.0168633	0.00025063	2.8505	D	5	28/08/2020 05:28		0	0	0	0	0	0	0	0	0	0	0	0	0	0
336	0	1	5	1d 14:04:44.61000	0d 17:42:07.75000	0.0044348	0.016865	0.0002504	2.8405	D	5	28/08/2020 05:28		0	0	0	0	0	0	0	0	0	0	0	0	0	0
337	0	1	5	1d 14:04:53.10000	0d 17:42:16.24000	0.00443539	0.0168667	0.00025063	2.8301	D	5	28/08/2020 05:28		0	0	0	0	0	0	0	0	0	0	0	0	0	0
338	0	1	5	1d 14:05:01.61000	0d 17:42:24.75000	0.00443598	0.0168683	0.00025071	2.8199	D	5	28/08/2020 05:28		0	0	0	0	0	0	0	0	0	0	0	0	0	0
339	0	1	5	1d 14:05:09.92000	0d 17:42:33.06000	0.00443656	0.01687	0.00025032	2.8095	D	5	28/08/2020 05:28		0	0	0	0	0	0	0	0	0	0	0	0	0	0
340	0	1	5	1d 14:05:18.11000	0d 17:42:41.25000	0.00443713	0.0168716	0.00025071	2.7994	D	5	28/08/2020 05:29		0	0	0	0	0	0	0	0	0	0	0	0	0	0
341	0	1	5	1d 14:05:26.04000	0d 17:42:49.18000	0.00443768	0.0168731	0.00025055	2.7893	D	5	28/08/2020 05:29		0	0	0	0	0	0	0	0	0	0	0	0	0	0
342	0	1	5	1d 14:05:34.03000	0d 17:42:57.17000	0.00443823	0.0168746	0.00025063	2.7793	D	5	28/08/2020 05:29		0	0	0	0	0	0	0	0	0	0	0	0	0	0
343	0	1	5	1d 14:05:41.85000	0d 17:43:04.99000	0.00443878	0.0168762	0.00025055	2.7691	D	5	28/08/2020 05:29		0	0	0	0	0	0	0	0	0	0	0	0	0	0
344	0	1	5	1d 14:05:49.59000	0d 17:43:12.73000	0.00443932	0.0168776	0.00025055	2.7587	D	5	28/08/2020 05:29		0	0	0	0	0	0	0	0	0	0	0	0	0	0
345	0	1	5	1d 14:05:57.43000	0d 17:43:20.57000	0.00443986	0.0168791	0.00025071	2.7486	D	5	28/08/2020 05:29		0	0	0	0	0	0	0	0	0	0	0	0	0	0
346	0	1	5	1d 14:06:04.97000	0d 17:43:28.11000	0.00444039	0.0168806	0.00025048	2.7384	D	5	28/08/2020 05:29		0	0	0	0	0	0	0	0	0	0	0	0	0	0
347	0	1	5	1d 14:06:12.42000	0d 17:43:35.56000	0.00444091	0.016882	0.00025055	2.7282	D	5	28/08/2020 05:29		0	0	0	0	0	0	0	0	0	0	0	0	0	0
348	0	1	5	1d 14:06:19.95000	0d 17:43:43.09000	0.00444143	0.0168834	0.00025071	2.7181	D	5	28/08/2020 05:30		0	0	0	0	0	0	0	0	0	0	0	0	0	0
349	0	1	5	1d 14:06:27.34000	0d 17:43:50.48000	0.00444194	0.0168848	0.00025048	2.708	D	5	28/08/2020 05:30		0	0	0	0	0	0	0	0	0	0	0	0	0	0
350	0	1	5	1d 14:06:34.70000	0d 17:43:57.84000	0.00444246	0.0168862	0.00025071	2.6978	D	5	28/08/2020 05:30		0	0	0	0	0	0	0	0	0	0	0	0	0	0
351	0	1	5	1d 14:06:42.03000	0d 17:44:05.17000	0.00444297	0.0168876	0.00025055	2.6876	D	5	28/08/2020 05:30		0	0	0	0	0	0	0	0	0	0	0	0	0	0
352	0	1	5	1d 14:06:49.35000	0d 17:44:12.49000	0.00444348	0.0168889	0.00025032	2.6773	D	5	28/08/2020 05:30		0	0	0	0	0	0	0	0	0	0	0	0	0	0
353	0	1	5	1d 14:06:56.69000	0d 17:44:19.83000	0.00444399	0.0168903	0.00025071	2.6671	D	5	28/08/2020 05:30		0	0	0	0	0	0	0	0	0	0	0	0	0	0
354	0	1	5	1d 14:07:03.80000	0d 17:44:26.94000	0.00444448	0.0168916	0.00025063	2.6571	D	5	28/08/2020 05:30		0	0	0	0	0	0	0	0	0	0	0	0	0	0
355	0	1	5	1d 14:07:10.89000	0d 17:44:34.03000	0.00444498	0.0168929	0.0002504	2.6468	D	5	28/08/2020 05:30		0	0	0	0	0	0	0	0	0	0	0	0	0	0
356	0	1	5	1d 14:07:18.05000	0d 17:44:41.19000	0.00444547	0.0168943	0.0002504	2.6366	D	5	28/08/2020 05:31		0	0	0	0	0	0	0	0	0	0	0	0	0	0
357	0	1	5	1d 14:07:25.26000	0d 17:44:48.40000	0.00444598	0.0168956	0.00025055	2.6264	D	5	28/08/2020 05:31		0	0	0	0	0	0	0	0	0	0	0	0	0	0
358	0	1	5	1d 14:07:32.39000	0d 17:44:55.53000	0.00444647	0.0168969	0.00025048	2.6163	D	5	28/08/2020 05:31		0	0	0	0	0	0	0	0	0	0	0	0	0	0
359	0	1	5	1d 14:07:39.37000	0d 17:45:02.51000	0.00444696	0.0168981	0.00025048	2.6062	D	5	28/08/2020 05:31		0	0	0	0	0	0	0	0	0	0	0	0	0	0
360	0	1	5	1d 14:07:46.46000	0d 17:45:09.60000	0.00444745	0.0168994	0.00025055	2.596	D	5	28/08/2020 05:31		0	0	0	0	0	0	0	0	0	0	0	0	0	0
361	0	1	5	1d 14:07:53.72000	0d 17:45:16.86000	0.00444796	0.0169007	0.00025048	2.5855	D	5	28/08/2020 05:31		0	0	0	0	0	0	0	0	0	0	0	0	0	0
362	0	1	5	1d 14:08:00.86000	0d 17:45:24.00000	0.00444845	0.016902	0.0002504	2.5754	D	5	28/08/2020 05:31		0	0	0	0	0	0	0	0	0	0	0	0	0	0
363	0	1	5	1d 14:08:07.79000	0d 17:45:30.93000	0.00444894	0.0169033	0.00025048	2.5652	D	5	28/08/2020 05:31		0	0	0	0	0	0	0	0	0	0	0	0	0	0
364	0	1	5	1d 14:08:14.88000	0d 17:45:38.02000	0.00444943	0.0169045	0.00025048	2.5548	D	5	28/08/2020 05:32		0	0	0	0	0	0	0	0	0	0	0	0	0	0
365	0	1	5	1d 14:08:22.02000	0d 17:45:45.16000	0.00444993	0.0169058	0.00025032	2.5446	D	5	28/08/2020 05:32		0	0	0	0	0	0	0	0	0	0	0	0	0	0
366	0	1	5	1d 14:08:29.08000	0d 17:45:52.22000	0.00445042	0.016907	0.0002504	2.5345	D	5	28/08/2020 05:32		0	0	0	0	0	0	0	0	0	0	0	0	0	0
367	0	1	5	1d 14:08:35.85000	0d 17:45:58.99000	0.00445089	0.0169082	0.00025071	2.5245	D	5	28/08/2020 05:32		0	0	0	0	0	0	0	0	0	0	0	0	0	0
368	0	1	5	1d 14:08:42.66000	0d 17:46:05.80000	0.00445136	0.0169094	0.00025048	2.5142	D	5	28/08/2020 05:32		0	0	0	0	0	0	0	0	0	0	0	0	0	0
369	0	1	5	1d 14:08:49.69000	0d 17:46:12.83000	0.00445185	0.0169106	0.0002504	2.504	D	5	28/08/2020 05:32		0	0	0	0	0	0	0	0	0	0	0	0	0	0
370	0	1	5	1d 14:08:52.27000	0d 17:46:15.41000	0.00445203	0.0169111	0.00025055	2.5	D	133	28/08/2020 05:32		0	0	0	0	0	0	0	0	0	0	0	0	0	0
371	0	1	6	1d 14:08:52.28000	0d 00:00:00.01000	0	0	0	2.5032	R	0	28/08/2020 05:32		0	0	0	0	0	0	0	0	0	0	0	0	0	0
372	0	1	6	1d 14:08:54.28000	0d 00:00:02.01000	0	0	0	2.5658	R	1	28/08/2020 05:32		0	0	0	0	0	0	0	0	0	0	0	0	0	0
373	0	1	6	1d 14:08:56.28000	0d 00:00:04.01000	0	0	0	2.6098	R	1	28/08/2020 05:32		0	0	0	0	0	0	0	0	0	0	0	0	0	0
374	0	1	6	1d 14:08:58.28000	0d 00:00:06.01000	0	0	0	2.6467	R	1	28/08/2020 05:32		0	0	0	0	0	0	0	0	0	0	0	0	0	0
375	0	1	6	1d 14:09:00.28000	0d 00:00:08.01000	0	0	0	2.679	R	1	28/08/2020 05:32		0	0	0	0	0	0	0	0	0	0	0	0	0	0
376	0	1	6	1d 14:09:02.27000	0d 00:00:10.00000	0	0	0	2.708	R	129	28/08/2020 05:32		0	0	0	0	0	0	0	0	0	0	0	0	0	0
377	1	2	9	1d 14:09:02.31000	0d 00:00:00.04000	0.00000001	0.00000003	0.00100412	2.7358	C	0	28/08/2020 05:32		0	0	0	0	0	0	0	0	0	0	0	0	0	0
378	1	2	9	1d 14:09:02.47000	0d 00:00:00.20000	0.00000006	0.00000015	0.00100214	2.7633	C	5	28/08/2020 05:32		0	0	0	0	0	0	0	0	0	0	0	0	0	0
379	1	2	9	1d 14:09:02.62000	0d 00:00:00.35000	0.0000001	0.00000027	0.00100183	2.7852	C	5	28/08/2020 05:32		0	0	0	0	0	0	0	0	0	0	0	0	0	0
380	1	2	9	1d 14:09:02.78000	0d 00:00:00.51000	0.00000014	0.00000039	0.00100214	2.8057	C	5	28/08/2020 05:32		0	0	0	0	0	0	0	0	0	0	0	0	0	0
381	1	2	9	1d 14:09:02.95000	0d 00:00:00.68000	0.00000019	0.00000053	0.00100191	2.8251	C	5	28/08/2020 05:32		0	0	0	0	0	0	0	0	0	0	0	0	0	0
382	1	2	9	1d 14:09:03.13000	0d 00:00:00.86000	0.00000024	0.00000067	0.00100214	2.844	C	5	28/08/2020 05:32		0	0	0	0	0	0	0	0	0	0	0	0	0	0
383	1	2	9	1d 14:09:03.32000	0d 00:00:01.05000	0.00000029	0.00000082	0.00100214	2.8624	C	5	28/08/2020 05:32		0	0	0	0	0	0	0	0	0	0	0	0	0	0
384	1	2	9	1d 14:09:03.51000	0d 00:00:01.24000	0.00000034	0.00000097	0.00100198	2.8795	C	5	28/08/2020 05:32		0	0	0	0	0	0	0	0	0	0	0	0	0	0
385	1	2	9	1d 14:09:03.71000	0d 00:00:01.44000	0.0000004	0.00000113	0.00100191	2.8971	C	5	28/08/2020 05:32		0	0	0	0	0	0	0	0	0	0	0	0	0	0
386	1	2	9	1d 14:09:03.91000	0d 00:00:01.64000	0.00000046	0.00000129	0.00100214	2.9137	C	5	28/08/2020 05:32		0	0	0	0	0	0	0	0	0	0	0	0	0	0
387	1	2	9	1d 14:09:04.12000	0d 00:00:01.85000	0.00000051	0.00000146	0.00100198	2.9305	C	5	28/08/2020 05:32		0	0	0	0	0	0	0	0	0	0	0	0	0	0
388	1	2	9	1d 14:09:04.33000	0d 00:00:02.06000	0.00000057	0.00000164	0.00100214	2.9465	C	5	28/08/2020 05:32		0	0	0	0	0	0	0	0	0	0	0	0	0	0
389	1	2	9	1d 14:09:04.55000	0d 00:00:02.28000	0.00000063	0.00000182	0.00100214	2.963	C	5	28/08/2020 05:32		0	0	0	0	0	0	0	0	0	0	0	0	0	0
390	1	2	9	1d 14:09:04.77000	0d 00:00:02.50000	0.0000007	0.000002	0.00100221	2.9787	C	5	28/08/2020 05:32		0	0	0	0	0	0	0	0	0	0	0	0	0	0
391	1	2	9	1d 14:09:05.00000	0d 00:00:02.73000	0.00000076	0.00000219	0.00100198	2.995	C	5	28/08/2020 05:32		0	0	0	0	0	0	0	0	0	0	0	0	0	0
392	1	2	9	1d 14:09:05.23000	0d 00:00:02.96000	0.00000082	0.00000238	0.00100191	3.0108	C	5	28/08/2020 05:32		0	0	0	0	0	0	0	0	0	0	0	0	0	0
393	1	2	9	1d 14:09:05.47000	0d 00:00:03.20000	0.00000089	0.00000258	0.00100198	3.0265	C	5	28/08/2020 05:32		0	0	0	0	0	0	0	0	0	0	0	0	0	0
394	1	2	9	1d 14:09:05.70000	0d 00:00:03.43000	0.00000095	0.00000278	0.00100221	3.0414	C	5	28/08/2020 05:32		0	0	0	0	0	0	0	0	0	0	0	0	0	0
395	1	2	9	1d 14:09:05.94000	0d 00:00:03.67000	0.00000102	0.00000298	0.00100191	3.0567	C	5	28/08/2020 05:32		0	0	0	0	0	0	0	0	0	0	0	0	0	0
396	1	2	9	1d 14:09:06.19000	0d 00:00:03.92000	0.00000109	0.0000032	0.00100206	3.0723	C	5	28/08/2020 05:32		0	0	0	0	0	0	0	0	0	0	0	0	0	0
397	1	2	9	1d 14:09:06.44000	0d 00:00:04.17000	0.00000116	0.00000341	0.00100214	3.0874	C	5	28/08/2020 05:32		0	0	0	0	0	0	0	0	0	0	0	0	0	0
398	1	2	9	1d 14:09:06.70000	0d 00:00:04.43000	0.00000123	0.00000363	0.00100198	3.1026	C	5	28/08/2020 05:32		0	0	0	0	0	0	0	0	0	0	0	0	0	0
399	1	2	9	1d 14:09:06.96000	0d 00:00:04.69000	0.00000131	0.00000386	0.00100221	3.1176	C	5	28/08/2020 05:32		0	0	0	0	0	0	0	0	0	0	0	0	0	0
400	1	2	9	1d 14:09:07.22000	0d 00:00:04.95000	0.00000138	0.00000409	0.00100206	3.1321	C	5	28/08/2020 05:32		0	0	0	0	0	0	0	0	0	0	0	0	0	0
401	1	2	9	1d 14:09:07.48000	0d 00:00:05.21000	0.00000145	0.00000431	0.00100191	3.1466	C	5	28/08/2020 05:32		0	0	0	0	0	0	0	0	0	0	0	0	0	0
402	1	2	9	1d 14:09:07.75000	0d 00:00:05.48000	0.00000152	0.00000455	0.00100221	3.1611	C	5	28/08/2020 05:32		0	0	0	0	0	0	0	0	0	0	0	0	0	0
403	1	2	9	1d 14:09:08.02000	0d 00:00:05.75000	0.0000016	0.00000479	0.00100221	3.1754	C	5	28/08/2020 05:32		0	0	0	0	0	0	0	0	0	0	0	0	0	0
404	1	2	9	1d 14:09:08.30000	0d 00:00:06.03000	0.00000168	0.00000504	0.00100198	3.1896	C	5	28/08/2020 05:32		0	0	0	0	0	0	0	0	0	0	0	0	0	0
405	1	2	9	1d 14:09:08.58000	0d 00:00:06.31000	0.00000176	0.00000529	0.00100214	3.2036	C	5	28/08/2020 05:32		0	0	0	0	0	0	0	0	0	0	0	0	0	0
406	1	2	9	1d 14:09:08.87000	0d 00:00:06.60000	0.00000184	0.00000555	0.00100198	3.2178	C	5	28/08/2020 05:32		0	0	0	0	0	0	0	0	0	0	0	0	0	0
407	1	2	9	1d 14:09:09.16000	0d 00:00:06.89000	0.00000192	0.00000581	0.00100198	3.2319	C	5	28/08/2020 05:32		0	0	0	0	0	0	0	0	0	0	0	0	0	0
408	1	2	9	1d 14:09:09.45000	0d 00:00:07.18000	0.000002	0.00000607	0.00100198	3.2454	C	5	28/08/2020 05:32		0	0	0	0	0	0	0	0	0	0	0	0	0	0
409	1	2	9	1d 14:09:09.76000	0d 00:00:07.49000	0.00000208	0.00000635	0.00100198	3.2596	C	5	28/08/2020 05:32		0	0	0	0	0	0	0	0	0	0	0	0	0	0
410	1	2	9	1d 14:09:10.07000	0d 00:00:07.80000	0.00000217	0.00000663	0.00100237	3.2732	C	5	28/08/2020 05:32		0	0	0	0	0	0	0	0	0	0	0	0	0	0
411	1	2	9	1d 14:09:10.39000	0d 00:00:08.12000	0.00000226	0.00000692	0.00100175	3.2869	C	5	28/08/2020 05:32		0	0	0	0	0	0	0	0	0	0	0	0	0	0
412	1	2	9	1d 14:09:10.71000	0d 00:00:08.44000	0.00000235	0.00000722	0.00100198	3.3004	C	5	28/08/2020 05:32		0	0	0	0	0	0	0	0	0	0	0	0	0	0
413	1	2	9	1d 14:09:11.03000	0d 00:00:08.76000	0.00000244	0.00000751	0.00100214	3.3136	C	5	28/08/2020 05:32		0	0	0	0	0	0	0	0	0	0	0	0	0	0
414	1	2	9	1d 14:09:11.36000	0d 00:00:09.09000	0.00000253	0.00000782	0.00100198	3.3268	C	5	28/08/2020 05:32		0	0	0	0	0	0	0	0	0	0	0	0	0	0
415	1	2	9	1d 14:09:11.70000	0d 00:00:09.43000	0.00000262	0.00000813	0.00100206	3.3399	C	5	28/08/2020 05:32		0	0	0	0	0	0	0	0	0	0	0	0	0	0
416	1	2	9	1d 14:09:12.05000	0d 00:00:09.78000	0.00000272	0.00000846	0.00100221	3.353	C	5	28/08/2020 05:32		0	0	0	0	0	0	0	0	0	0	0	0	0	0
417	1	2	9	1d 14:09:12.41000	0d 00:00:10.14000	0.00000282	0.00000879	0.00100175	3.3661	C	5	28/08/2020 05:32		0	0	0	0	0	0	0	0	0	0	0	0	0	0
418	1	2	9	1d 14:09:12.77000	0d 00:00:10.50000	0.00000292	0.00000913	0.00100206	3.379	C	5	28/08/2020 05:32		0	0	0	0	0	0	0	0	0	0	0	0	0	0
419	1	2	9	1d 14:09:13.15000	0d 00:00:10.88000	0.00000303	0.00000949	0.00100214	3.3916	C	5	28/08/2020 05:32		0	0	0	0	0	0	0	0	0	0	0	0	0	0
420	1	2	9	1d 14:09:13.53000	0d 00:00:11.26000	0.00000313	0.00000985	0.00100221	3.4044	C	5	28/08/2020 05:33		0	0	0	0	0	0	0	0	0	0	0	0	0	0
421	1	2	9	1d 14:09:13.93000	0d 00:00:11.66000	0.00000325	0.00001023	0.00100198	3.417	C	5	28/08/2020 05:33		0	0	0	0	0	0	0	0	0	0	0	0	0	0
422	1	2	9	1d 14:09:14.33000	0d 00:00:12.06000	0.00000336	0.00001061	0.00100214	3.4293	C	5	28/08/2020 05:33		0	0	0	0	0	0	0	0	0	0	0	0	0	0
423	1	2	9	1d 14:09:14.76000	0d 00:00:12.49000	0.00000348	0.00001102	0.00100214	3.4418	C	5	28/08/2020 05:33		0	0	0	0	0	0	0	0	0	0	0	0	0	0
424	1	2	9	1d 14:09:15.19000	0d 00:00:12.92000	0.0000036	0.00001143	0.00100183	3.4539	C	5	28/08/2020 05:33		0	0	0	0	0	0	0	0	0	0	0	0	0	0
425	1	2	9	1d 14:09:15.65000	0d 00:00:13.38000	0.00000372	0.00001188	0.00100221	3.4662	C	5	28/08/2020 05:33		0	0	0	0	0	0	0	0	0	0	0	0	0	0
426	1	2	9	1d 14:09:16.13000	0d 00:00:13.86000	0.00000386	0.00001234	0.00100206	3.4786	C	5	28/08/2020 05:33		0	0	0	0	0	0	0	0	0	0	0	0	0	0
427	1	2	9	1d 14:09:16.63000	0d 00:00:14.36000	0.000004	0.00001283	0.00100206	3.4902	C	5	28/08/2020 05:33		0	0	0	0	0	0	0	0	0	0	0	0	0	0
428	1	2	9	1d 14:09:17.16000	0d 00:00:14.89000	0.00000414	0.00001334	0.00100214	3.5024	C	5	28/08/2020 05:33		0	0	0	0	0	0	0	0	0	0	0	0	0	0
429	1	2	9	1d 14:09:17.73000	0d 00:00:15.46000	0.0000043	0.0000139	0.00100214	3.5142	C	5	28/08/2020 05:33		0	0	0	0	0	0	0	0	0	0	0	0	0	0
430	1	2	9	1d 14:09:18.34000	0d 00:00:16.07000	0.00000447	0.0000145	0.00100206	3.5256	C	5	28/08/2020 05:33		0	0	0	0	0	0	0	0	0	0	0	0	0	0
431	1	2	9	1d 14:09:19.01000	0d 00:00:16.74000	0.00000466	0.00001516	0.00100183	3.537	C	5	28/08/2020 05:33		0	0	0	0	0	0	0	0	0	0	0	0	0	0
432	1	2	9	1d 14:09:19.75000	0d 00:00:17.48000	0.00000487	0.00001589	0.00100221	3.5482	C	5	28/08/2020 05:33		0	0	0	0	0	0	0	0	0	0	0	0	0	0
433	1	2	9	1d 14:09:20.59000	0d 00:00:18.32000	0.0000051	0.00001672	0.00100214	3.5592	C	5	28/08/2020 05:33		0	0	0	0	0	0	0	0	0	0	0	0	0	0
434	1	2	9	1d 14:09:21.62000	0d 00:00:19.35000	0.00000539	0.00001774	0.00100214	3.5703	C	5	28/08/2020 05:33		0	0	0	0	0	0	0	0	0	0	0	0	0	0
435	1	2	9	1d 14:09:22.89000	0d 00:00:20.62000	0.00000574	0.000019	0.00100206	3.581	C	5	28/08/2020 05:33		0	0	0	0	0	0	0	0	0	0	0	0	0	0
436	1	2	9	1d 14:09:24.54000	0d 00:00:22.27000	0.0000062	0.00002065	0.00100198	3.5914	C	5	28/08/2020 05:33		0	0	0	0	0	0	0	0	0	0	0	0	0	0
437	1	2	9	1d 14:09:26.87000	0d 00:00:24.60000	0.00000685	0.00002298	0.00100214	3.6016	C	5	28/08/2020 05:33		0	0	0	0	0	0	0	0	0	0	0	0	0	0
438	1	2	9	1d 14:09:30.39000	0d 00:00:28.12000	0.00000783	0.00002652	0.00100206	3.6118	C	5	28/08/2020 05:33		0	0	0	0	0	0	0	0	0	0	0	0	0	0
439	1	2	9	1d 14:09:36.88000	0d 00:00:34.61000	0.00000963	0.00003305	0.00100214	3.622	C	5	28/08/2020 05:33		0	0	0	0	0	0	0	0	0	0	0	0	0	0
440	1	2	9	1d 14:09:50.53000	0d 00:00:48.26000	0.00001343	0.00004683	0.00100214	3.6321	C	5	28/08/2020 05:33		0	0	0	0	0	0	0	0	0	0	0	0	0	0
441	1	2	9	1d 14:10:27.28000	0d 00:01:25.01000	0.00002366	0.00008405	0.00100191	3.6422	C	5	28/08/2020 05:34		0	0	0	0	0	0	0	0	0	0	0	0	0	0
442	1	2	9	1d 14:12:23.14000	0d 00:03:20.87000	0.00005591	0.0002017	0.00100221	3.6522	C	5	28/08/2020 05:36		0	0	0	0	0	0	0	0	0	0	0	0	0	0
443	1	2	9	1d 14:16:39.16000	0d 00:07:36.89000	0.00012717	0.00046235	0.00100198	3.6623	C	5	28/08/2020 05:40		0	0	0	0	0	0	0	0	0	0	0	0	0	0
444	1	2	9	1d 14:21:39.16000	0d 00:12:36.89000	0.00021067	0.00076851	0.00100206	3.6704	C	1	28/08/2020 05:45		0	0	0	0	0	0	0	0	0	0	0	0	0	0
445	1	2	9	1d 14:26:39.16000	0d 00:17:36.89000	0.00029418	0.00107527	0.00100198	3.6767	C	1	28/08/2020 05:50		0	0	0	0	0	0	0	0	0	0	0	0	0	0
446	1	2	9	1d 14:31:39.16000	0d 00:22:36.89000	0.00037768	0.00138253	0.00100183	3.6823	C	1	28/08/2020 05:55		0	0	0	0	0	0	0	0	0	0	0	0	0	0
447	1	2	9	1d 14:36:39.16000	0d 00:27:36.89000	0.00046118	0.00169022	0.00100183	3.687	C	1	28/08/2020 06:00		0	0	0	0	0	0	0	0	0	0	0	0	0	0
448	1	2	9	1d 14:41:39.16000	0d 00:32:36.89000	0.00054468	0.00199829	0.00100198	3.6913	C	1	28/08/2020 06:05		0	0	0	0	0	0	0	0	0	0	0	0	0	0
449	1	2	9	1d 14:46:39.16000	0d 00:37:36.89000	0.00062819	0.00230672	0.00100206	3.6957	C	1	28/08/2020 06:10		0	0	0	0	0	0	0	0	0	0	0	0	0	0
450	1	2	9	1d 14:51:39.16000	0d 00:42:36.89000	0.00071169	0.0026155	0.00100175	3.6999	C	1	28/08/2020 06:15		0	0	0	0	0	0	0	0	0	0	0	0	0	0
451	1	2	9	1d 14:56:39.16000	0d 00:47:36.89000	0.00079519	0.00292462	0.00100198	3.704	C	1	28/08/2020 06:20		0	0	0	0	0	0	0	0	0	0	0	0	0	0
452	1	2	9	1d 15:01:39.16000	0d 00:52:36.89000	0.00087869	0.0032341	0.00100191	3.7086	C	1	28/08/2020 06:25		0	0	0	0	0	0	0	0	0	0	0	0	0	0
453	1	2	9	1d 15:06:39.16000	0d 00:57:36.89000	0.0009622	0.00354395	0.00100214	3.7125	C	1	28/08/2020 06:30		0	0	0	0	0	0	0	0	0	0	0	0	0	0
454	1	2	9	1d 15:11:39.16000	0d 01:02:36.89000	0.0010457	0.00385418	0.00100221	3.7177	C	1	28/08/2020 06:35		0	0	0	0	0	0	0	0	0	0	0	0	0	0
455	1	2	9	1d 15:16:39.16000	0d 01:07:36.89000	0.0011292	0.00416482	0.00100221	3.7226	C	1	28/08/2020 06:40		0	0	0	0	0	0	0	0	0	0	0	0	0	0
456	1	2	9	1d 15:21:39.16000	0d 01:12:36.89000	0.0012127	0.00447588	0.00100206	3.7278	C	1	28/08/2020 06:45		0	0	0	0	0	0	0	0	0	0	0	0	0	0
457	1	2	9	1d 15:26:39.16000	0d 01:17:36.89000	0.00129621	0.00478739	0.00100198	3.733	C	1	28/08/2020 06:50		0	0	0	0	0	0	0	0	0	0	0	0	0	0
458	1	2	9	1d 15:31:39.16000	0d 01:22:36.89000	0.00137971	0.00509933	0.00100206	3.7385	C	1	28/08/2020 06:55		0	0	0	0	0	0	0	0	0	0	0	0	0	0
459	1	2	9	1d 15:36:39.16000	0d 01:27:36.89000	0.00146321	0.00541173	0.00100206	3.7438	C	1	28/08/2020 07:00		0	0	0	0	0	0	0	0	0	0	0	0	0	0
460	1	2	9	1d 15:41:39.16000	0d 01:32:36.89000	0.00154671	0.00572457	0.00100214	3.749	C	1	28/08/2020 07:05		0	0	0	0	0	0	0	0	0	0	0	0	0	0
461	1	2	9	1d 15:46:39.16000	0d 01:37:36.89000	0.00163022	0.00603785	0.00100191	3.7545	C	1	28/08/2020 07:10		0	0	0	0	0	0	0	0	0	0	0	0	0	0
462	1	2	9	1d 15:51:39.16000	0d 01:42:36.89000	0.00171372	0.00635156	0.00100198	3.7595	C	1	28/08/2020 07:15		0	0	0	0	0	0	0	0	0	0	0	0	0	0
463	1	2	9	1d 15:56:39.16000	0d 01:47:36.89000	0.00179722	0.00666572	0.00100191	3.7647	C	1	28/08/2020 07:20		0	0	0	0	0	0	0	0	0	0	0	0	0	0
464	1	2	9	1d 16:01:39.16000	0d 01:52:36.89000	0.00188072	0.00698031	0.00100214	3.7704	C	1	28/08/2020 07:25		0	0	0	0	0	0	0	0	0	0	0	0	0	0
465	1	2	9	1d 16:06:39.16000	0d 01:57:36.89000	0.00196423	0.00729536	0.00100206	3.7758	C	1	28/08/2020 07:30		0	0	0	0	0	0	0	0	0	0	0	0	0	0
466	1	2	9	1d 16:11:39.16000	0d 02:02:36.89000	0.00204773	0.00761087	0.00100214	3.7815	C	1	28/08/2020 07:35		0	0	0	0	0	0	0	0	0	0	0	0	0	0
467	1	2	9	1d 16:16:39.16000	0d 02:07:36.89000	0.00213123	0.00792688	0.00100191	3.7873	C	1	28/08/2020 07:40		0	0	0	0	0	0	0	0	0	0	0	0	0	0
468	1	2	9	1d 16:21:39.16000	0d 02:12:36.89000	0.00221473	0.0082434	0.00100183	3.7937	C	1	28/08/2020 07:45		0	0	0	0	0	0	0	0	0	0	0	0	0	0
469	1	2	9	1d 16:26:39.16000	0d 02:17:36.89000	0.00229824	0.00856049	0.00100198	3.8006	C	1	28/08/2020 07:50		0	0	0	0	0	0	0	0	0	0	0	0	0	0
470	1	2	9	1d 16:31:39.16000	0d 02:22:36.89000	0.00238174	0.00887817	0.00100206	3.8082	C	1	28/08/2020 07:55		0	0	0	0	0	0	0	0	0	0	0	0	0	0
471	1	2	9	1d 16:36:39.16000	0d 02:27:36.89000	0.00246524	0.00919651	0.00100206	3.8166	C	1	28/08/2020 08:00		0	0	0	0	0	0	0	0	0	0	0	0	0	0
472	1	2	9	1d 16:41:39.16000	0d 02:32:36.89000	0.00254874	0.00951557	0.00100206	3.8254	C	1	28/08/2020 08:05		0	0	0	0	0	0	0	0	0	0	0	0	0	0
473	1	2	9	1d 16:46:37.93000	0d 02:37:35.66000	0.0026319	0.00983411	0.00100198	3.8357	C	5	28/08/2020 08:10		0	0	0	0	0	0	0	0	0	0	0	0	0	0
474	1	2	9	1d 16:51:21.37000	0d 02:42:19.10000	0.0027108	0.0101371	0.00100206	3.8457	C	5	28/08/2020 08:15		0	0	0	0	0	0	0	0	0	0	0	0	0	0
475	1	2	9	1d 16:55:34.43000	0d 02:46:32.16000	0.00278123	0.0104083	0.00100214	3.8558	C	5	28/08/2020 08:19		0	0	0	0	0	0	0	0	0	0	0	0	0	0
476	1	2	9	1d 16:59:31.52000	0d 02:50:29.25000	0.00284723	0.0106631	0.00100198	3.8659	C	5	28/08/2020 08:23		0	0	0	0	0	0	0	0	0	0	0	0	0	0
477	1	2	9	1d 17:03:20.39000	0d 02:54:18.12000	0.00291093	0.0109097	0.00100198	3.8759	C	5	28/08/2020 08:27		0	0	0	0	0	0	0	0	0	0	0	0	0	0
478	1	2	9	1d 17:06:52.60000	0d 02:57:50.33000	0.00297	0.0111389	0.00100198	3.886	C	5	28/08/2020 08:30		0	0	0	0	0	0	0	0	0	0	0	0	0	0
479	1	2	9	1d 17:10:18.65000	0d 03:01:16.38000	0.00302735	0.0113621	0.00100191	3.8961	C	5	28/08/2020 08:34		0	0	0	0	0	0	0	0	0	0	0	0	0	0
480	1	2	9	1d 17:13:37.44000	0d 03:04:35.17000	0.00308268	0.0115779	0.00100221	3.9062	C	5	28/08/2020 08:37		0	0	0	0	0	0	0	0	0	0	0	0	0	0
481	1	2	9	1d 17:16:48.71000	0d 03:07:46.44000	0.00313592	0.0117862	0.00100214	3.9162	C	5	28/08/2020 08:40		0	0	0	0	0	0	0	0	0	0	0	0	0	0
482	1	2	9	1d 17:19:58.96000	0d 03:10:56.69000	0.00318887	0.0119938	0.00100183	3.9263	C	5	28/08/2020 08:43		0	0	0	0	0	0	0	0	0	0	0	0	0	0
483	1	2	9	1d 17:23:02.45000	0d 03:14:00.18000	0.00323995	0.0121946	0.00100221	3.9364	C	5	28/08/2020 08:46		0	0	0	0	0	0	0	0	0	0	0	0	0	0
484	1	2	9	1d 17:26:05.79000	0d 03:17:03.52000	0.00329098	0.0123957	0.00100214	3.9464	C	5	28/08/2020 08:49		0	0	0	0	0	0	0	0	0	0	0	0	0	0
485	1	2	9	1d 17:29:05.70000	0d 03:20:03.43000	0.00334105	0.0125936	0.00100206	3.9565	C	5	28/08/2020 08:52		0	0	0	0	0	0	0	0	0	0	0	0	0	0
486	1	2	9	1d 17:32:01.39000	0d 03:22:59.12000	0.00338996	0.0127873	0.00100191	3.9666	C	5	28/08/2020 08:55		0	0	0	0	0	0	0	0	0	0	0	0	0	0
487	1	2	9	1d 17:34:57.47000	0d 03:25:55.20000	0.00343897	0.012982	0.00100206	3.9767	C	5	28/08/2020 08:58		0	0	0	0	0	0	0	0	0	0	0	0	0	0
488	1	2	9	1d 17:37:49.66000	0d 03:28:47.39000	0.00348689	0.0131728	0.00100175	3.9867	C	5	28/08/2020 09:01		0	0	0	0	0	0	0	0	0	0	0	0	0	0
489	1	2	9	1d 17:40:42.28000	0d 03:31:40.01000	0.00353494	0.0133646	0.00100175	3.9968	C	5	28/08/2020 09:04		0	0	0	0	0	0	0	0	0	0	0	0	0	0
490	1	2	9	1d 17:43:35.01000	0d 03:34:32.74000	0.00358302	0.013557	0.00100198	4.0069	C	5	28/08/2020 09:07		0	0	0	0	0	0	0	0	0	0	0	0	0	0
491	1	2	9	1d 17:46:26.80000	0d 03:37:24.53000	0.00363084	0.0137488	0.00100206	4.0169	C	5	28/08/2020 09:10		0	0	0	0	0	0	0	0	0	0	0	0	0	0
492	1	2	9	1d 17:49:15.25000	0d 03:40:12.98000	0.00367772	0.0139374	0.00100221	4.027	C	5	28/08/2020 09:13		0	0	0	0	0	0	0	0	0	0	0	0	0	0
493	1	2	9	1d 17:52:03.52000	0d 03:43:01.25000	0.00372456	0.0141262	0.00100206	4.0371	C	5	28/08/2020 09:15		0	0	0	0	0	0	0	0	0	0	0	0	0	0
494	1	2	9	1d 17:54:48.31000	0d 03:45:46.04000	0.00377043	0.0143116	0.00100214	4.0475	C	5	28/08/2020 09:18		0	0	0	0	0	0	0	0	0	0	0	0	0	0
495	1	2	9	1d 17:57:36.69000	0d 03:48:34.42000	0.00381729	0.0145016	0.00100206	4.0577	C	5	28/08/2020 09:21		0	0	0	0	0	0	0	0	0	0	0	0	0	0
496	1	2	9	1d 18:00:19.87000	0d 03:51:17.60000	0.00386271	0.0146861	0.00100198	4.0677	C	5	28/08/2020 09:24		0	0	0	0	0	0	0	0	0	0	0	0	0	0
497	1	2	9	1d 18:03:00.00000	0d 03:53:57.73000	0.00390728	0.0148676	0.00100198	4.0778	C	5	28/08/2020 09:26		0	0	0	0	0	0	0	0	0	0	0	0	0	0
498	1	2	9	1d 18:05:40.71000	0d 03:56:38.44000	0.00395202	0.0150502	0.00100198	4.0879	C	5	28/08/2020 09:29		0	0	0	0	0	0	0	0	0	0	0	0	0	0
499	1	2	9	1d 18:08:17.23000	0d 03:59:14.96000	0.00399558	0.0152285	0.00100214	4.098	C	5	28/08/2020 09:32		0	0	0	0	0	0	0	0	0	0	0	0	0	0
500	1	2	9	1d 18:10:51.17000	0d 04:01:48.90000	0.00403843	0.0154043	0.00100183	4.1082	C	5	28/08/2020 09:34		0	0	0	0	0	0	0	0	0	0	0	0	0	0
501	1	2	9	1d 18:13:25.28000	0d 04:04:23.01000	0.00408133	0.0155808	0.00100221	4.1183	C	5	28/08/2020 09:37		0	0	0	0	0	0	0	0	0	0	0	0	0	0
502	1	2	9	1d 18:15:52.76000	0d 04:06:50.49000	0.00412238	0.01575	0.00100214	4.1283	C	5	28/08/2020 09:39		0	0	0	0	0	0	0	0	0	0	0	0	0	0
503	1	2	9	1d 18:18:21.68000	0d 04:09:19.41000	0.00416383	0.0159214	0.00100198	4.1384	C	5	28/08/2020 09:42		0	0	0	0	0	0	0	0	0	0	0	0	0	0
504	1	2	9	1d 18:20:47.85000	0d 04:11:45.58000	0.00420451	0.0160899	0.00100206	4.1485	C	5	28/08/2020 09:44		0	0	0	0	0	0	0	0	0	0	0	0	0	0
505	1	2	9	1d 18:23:13.54000	0d 04:14:11.27000	0.00424506	0.0162584	0.00100214	4.1585	C	5	28/08/2020 09:47		0	0	0	0	0	0	0	0	0	0	0	0	0	0
506	1	2	9	1d 18:25:39.40000	0d 04:16:37.13000	0.00428566	0.0164274	0.00100221	4.1686	C	5	28/08/2020 09:49		0	0	0	0	0	0	0	0	0	0	0	0	0	0
507	1	2	9	1d 18:28:01.48000	0d 04:18:59.21000	0.00432521	0.0165925	0.00100191	4.1787	C	5	28/08/2020 09:51		0	0	0	0	0	0	0	0	0	0	0	0	0	0
508	1	2	9	1d 18:30:21.50000	0d 04:21:19.23000	0.00436418	0.0167555	0.00100183	4.1888	C	5	28/08/2020 09:54		0	0	0	0	0	0	0	0	0	0	0	0	0	0
509	1	2	9	1d 18:32:44.31000	0d 04:23:42.04000	0.00440393	0.0169222	0.00100229	4.1988	C	5	28/08/2020 09:56		0	0	0	0	0	0	0	0	0	0	0	0	0	0
510	1	2	9	1d 18:32:59.34000	0d 04:23:57.07000	0.00440812	0.0169398	0.00100214	4.2	C	133	28/08/2020 09:56		0	0	0	0	0	0	0	0	0	0	0	0	0	0
511	1	2	10	1d 18:32:59.37000	0d 00:00:00.03000	0.00440812	0.0169398	0.0010367	4.1999	C	0	28/08/2020 09:56		0	0	0	0	0	0	0	0	0	0	0	0	0	0
512	1	2	10	1d 18:33:15.44000	0d 00:00:16.10000	0.00441256	0.0169584	0.00093645	4.2004	C	4	28/08/2020 09:57		0	0	0	0	0	0	0	0	0	0	0	0	0	0
513	1	2	10	1d 18:33:29.36000	0d 00:00:30.02000	0.00441598	0.0169728	0.00083642	4.2004	C	4	28/08/2020 09:57		0	0	0	0	0	0	0	0	0	0	0	0	0	0
514	1	2	10	1d 18:33:46.10000	0d 00:00:46.76000	0.00441962	0.0169881	0.00073625	4.2005	C	4	28/08/2020 09:57		0	0	0	0	0	0	0	0	0	0	0	0	0	0
515	1	2	10	1d 18:34:10.06000	0d 00:01:10.72000	0.00442418	0.0170073	0.00063615	4.2	C	4	28/08/2020 09:57		0	0	0	0	0	0	0	0	0	0	0	0	0	0
516	1	2	10	1d 18:34:39.97000	0d 00:01:40.63000	0.00442904	0.0170277	0.00053613	4.2002	C	4	28/08/2020 09:58		0	0	0	0	0	0	0	0	0	0	0	0	0	0
517	1	2	10	1d 18:35:16.97000	0d 00:02:17.63000	0.00443402	0.0170486	0.0004361	4.2002	C	4	28/08/2020 09:59		0	0	0	0	0	0	0	0	0	0	0	0	0	0
518	1	2	10	1d 18:36:05.83000	0d 00:03:06.49000	0.00443925	0.0170706	0.00033608	4.2002	C	4	28/08/2020 09:59		0	0	0	0	0	0	0	0	0	0	0	0	0	0
519	1	2	10	1d 18:37:18.80000	0d 00:04:19.46000	0.004445	0.0170947	0.00023606	4.2002	C	4	28/08/2020 10:01		0	0	0	0	0	0	0	0	0	0	0	0	0	0
520	1	2	10	1d 18:39:36.78000	0d 00:06:37.44000	0.00445188	0.0171236	0.00013603	4.2002	C	4	28/08/2020 10:03		0	0	0	0	0	0	0	0	0	0	0	0	0	0
521	1	2	10	1d 18:40:58.97000	0d 00:07:59.63000	0.00445458	0.0171349	0.00010018	4.2	C	132	28/08/2020 10:04		0	0	0	0	0	0	0	0	0	0	0	0	0	0
522	1	2	11	1d 18:40:58.98000	0d 00:00:00.01000	0	0	0	4.1993	R	0	28/08/2020 10:04		0	0	0	0	0	0	0	0	0	0	0	0	0	0
523	1	2	11	1d 18:41:00.98000	0d 00:00:02.01000	0	0	0	4.1994	R	1	28/08/2020 10:04		0	0	0	0	0	0	0	0	0	0	0	0	0	0
524	1	2	11	1d 18:41:02.98000	0d 00:00:04.01000	0	0	0	4.1993	R	1	28/08/2020 10:04		0	0	0	0	0	0	0	0	0	0	0	0	0	0
525	1	2	11	1d 18:41:04.98000	0d 00:00:06.01000	0	0	0	4.199	R	1	28/08/2020 10:04		0	0	0	0	0	0	0	0	0	0	0	0	0	0
526	1	2	11	1d 18:41:06.98000	0d 00:00:08.01000	0	0	0	4.1991	R	1	28/08/2020 10:04		0	0	0	0	0	0	0	0	0	0	0	0	0	0
527	1	2	11	1d 18:41:08.97000	0d 00:00:10.00000	0	0	0	4.1991	R	129	28/08/2020 10:04		0	0	0	0	0	0	0	0	0	0	0	0	0	0
528	1	2	12	1d 18:41:09.01000	0d 00:00:00.04000	0.00000001	0.00000005	0.00100267	4.1926	D	0	28/08/2020 10:04		0	0	0	0	0	0	0	0	0	0	0	0	0	0
529	1	2	12	1d 18:41:57.03000	0d 00:00:48.06000	0.00001338	0.000056	0.00100191	4.1823	D	5	28/08/2020 10:05		0	0	0	0	0	0	0	0	0	0	0	0	0	0
530	1	2	12	1d 18:43:51.80000	0d 00:02:42.83000	0.00004532	0.00018944	0.00100191	4.1721	D	5	28/08/2020 10:07		0	0	0	0	0	0	0	0	0	0	0	0	0	0
531	1	2	12	1d 18:45:57.68000	0d 00:04:48.71000	0.00008036	0.00033545	0.00100206	4.1621	D	5	28/08/2020 10:09		0	0	0	0	0	0	0	0	0	0	0	0	0	0
532	1	2	12	1d 18:48:05.99000	0d 00:06:57.02000	0.00011607	0.00048391	0.00100183	4.1518	D	5	28/08/2020 10:11		0	0	0	0	0	0	0	0	0	0	0	0	0	0
533	1	2	12	1d 18:50:17.81000	0d 00:09:08.84000	0.00015276	0.00063607	0.00100206	4.1418	D	5	28/08/2020 10:14		0	0	0	0	0	0	0	0	0	0	0	0	0	0
534	1	2	12	1d 18:52:31.00000	0d 00:11:22.03000	0.00018984	0.00078943	0.00100198	4.1317	D	5	28/08/2020 10:16		0	0	0	0	0	0	0	0	0	0	0	0	0	0
535	1	2	12	1d 18:54:45.19000	0d 00:13:36.22000	0.00022719	0.00094357	0.00100198	4.1216	D	5	28/08/2020 10:18		0	0	0	0	0	0	0	0	0	0	0	0	0	0
536	1	2	12	1d 18:57:01.36000	0d 00:15:52.39000	0.00026509	0.00109961	0.00100214	4.1115	D	5	28/08/2020 10:20		0	0	0	0	0	0	0	0	0	0	0	0	0	0
537	1	2	12	1d 18:59:20.34000	0d 00:18:11.37000	0.00030377	0.00125847	0.00100214	4.1015	D	5	28/08/2020 10:23		0	0	0	0	0	0	0	0	0	0	0	0	0	0
538	1	2	12	1d 19:01:43.68000	0d 00:20:34.71000	0.00034367	0.00142191	0.00100191	4.0912	D	5	28/08/2020 10:25		0	0	0	0	0	0	0	0	0	0	0	0	0	0
539	1	2	12	1d 19:04:10.71000	0d 00:23:01.74000	0.0003846	0.00158914	0.00100198	4.081	D	5	28/08/2020 10:27		0	0	0	0	0	0	0	0	0	0	0	0	0	0
540	1	2	12	1d 19:06:38.20000	0d 00:25:29.23000	0.00042565	0.00175648	0.00100183	4.071	D	5	28/08/2020 10:30		0	0	0	0	0	0	0	0	0	0	0	0	0	0
541	1	2	12	1d 19:09:05.24000	0d 00:27:56.27000	0.00046658	0.0019229	0.00100221	4.0609	D	5	28/08/2020 10:32		0	0	0	0	0	0	0	0	0	0	0	0	0	0
542	1	2	12	1d 19:11:35.71000	0d 00:30:26.74000	0.00050846	0.00209277	0.00100183	4.0508	D	5	28/08/2020 10:35		0	0	0	0	0	0	0	0	0	0	0	0	0	0
543	1	2	12	1d 19:14:07.63000	0d 00:32:58.66000	0.00055074	0.00226386	0.00100229	4.0407	D	5	28/08/2020 10:37		0	0	0	0	0	0	0	0	0	0	0	0	0	0
544	1	2	12	1d 19:16:43.00000	0d 00:35:34.03000	0.00059399	0.0024384	0.00100191	4.0307	D	5	28/08/2020 10:40		0	0	0	0	0	0	0	0	0	0	0	0	0	0
545	1	2	12	1d 19:19:20.00000	0d 00:38:11.03000	0.00063769	0.00261432	0.00100198	4.0206	D	5	28/08/2020 10:43		0	0	0	0	0	0	0	0	0	0	0	0	0	0
546	1	2	12	1d 19:22:00.73000	0d 00:40:51.76000	0.00068243	0.00279398	0.00100214	4.0105	D	5	28/08/2020 10:45		0	0	0	0	0	0	0	0	0	0	0	0	0	0
547	1	2	12	1d 19:24:43.22000	0d 00:43:34.25000	0.00072765	0.00297514	0.00100214	4.0005	D	5	28/08/2020 10:48		0	0	0	0	0	0	0	0	0	0	0	0	0	0
548	1	2	12	1d 19:27:25.85000	0d 00:46:16.88000	0.00077292	0.00315601	0.00100214	3.9904	D	5	28/08/2020 10:51		0	0	0	0	0	0	0	0	0	0	0	0	0	0
549	1	2	12	1d 19:30:09.56000	0d 00:49:00.59000	0.00081849	0.00333762	0.00100206	3.9803	D	5	28/08/2020 10:53		0	0	0	0	0	0	0	0	0	0	0	0	0	0
550	1	2	12	1d 19:32:56.15000	0d 00:51:47.18000	0.00086486	0.00352196	0.00100206	3.9702	D	5	28/08/2020 10:56		0	0	0	0	0	0	0	0	0	0	0	0	0	0
551	1	2	12	1d 19:35:43.89000	0d 00:54:34.92000	0.00091155	0.00370709	0.00100206	3.96	D	5	28/08/2020 10:59		0	0	0	0	0	0	0	0	0	0	0	0	0	0
552	1	2	12	1d 19:38:34.81000	0d 00:57:25.84000	0.00095912	0.00389526	0.00100183	3.95	D	5	28/08/2020 11:02		0	0	0	0	0	0	0	0	0	0	0	0	0	0
553	1	2	12	1d 19:41:25.44000	0d 01:00:16.47000	0.00100661	0.00408262	0.00100191	3.9397	D	5	28/08/2020 11:05		0	0	0	0	0	0	0	0	0	0	0	0	0	0
554	1	2	12	1d 19:44:21.80000	0d 01:03:12.83000	0.0010557	0.00427577	0.00100206	3.9295	D	5	28/08/2020 11:08		0	0	0	0	0	0	0	0	0	0	0	0	0	0
555	1	2	12	1d 19:47:17.24000	0d 01:06:08.27000	0.00110453	0.00446742	0.00100191	3.9194	D	5	28/08/2020 11:11		0	0	0	0	0	0	0	0	0	0	0	0	0	0
556	1	2	12	1d 19:50:14.23000	0d 01:09:05.26000	0.0011538	0.00466026	0.00100206	3.9092	D	5	28/08/2020 11:14		0	0	0	0	0	0	0	0	0	0	0	0	0	0
557	1	2	12	1d 19:53:14.53000	0d 01:12:05.56000	0.00120398	0.0048562	0.00100183	3.8991	D	5	28/08/2020 11:17		0	0	0	0	0	0	0	0	0	0	0	0	0	0
558	1	2	12	1d 19:56:16.68000	0d 01:15:07.71000	0.00125468	0.00505363	0.00100183	3.8891	D	5	28/08/2020 11:20		0	0	0	0	0	0	0	0	0	0	0	0	0	0
559	1	2	12	1d 19:59:22.81000	0d 01:18:13.84000	0.00130649	0.00525486	0.00100191	3.879	D	5	28/08/2020 11:23		0	0	0	0	0	0	0	0	0	0	0	0	0	0
560	1	2	12	1d 20:02:32.82000	0d 01:21:23.85000	0.00135938	0.00545975	0.00100198	3.8689	D	5	28/08/2020 11:26		0	0	0	0	0	0	0	0	0	0	0	0	0	0
561	1	2	12	1d 20:05:50.43000	0d 01:24:41.46000	0.00141438	0.00567228	0.00100191	3.8589	D	5	28/08/2020 11:29		0	0	0	0	0	0	0	0	0	0	0	0	0	0
562	1	2	12	1d 20:09:15.22000	0d 01:28:06.25000	0.00147138	0.00589195	0.00100191	3.8488	D	5	28/08/2020 11:33		0	0	0	0	0	0	0	0	0	0	0	0	0	0
563	1	2	12	1d 20:12:48.16000	0d 01:31:39.19000	0.00153065	0.00611978	0.00100229	3.8387	D	5	28/08/2020 11:36		0	0	0	0	0	0	0	0	0	0	0	0	0	0
564	1	2	12	1d 20:16:31.57000	0d 01:35:22.60000	0.00159284	0.00635818	0.00100206	3.8286	D	5	28/08/2020 11:40		0	0	0	0	0	0	0	0	0	0	0	0	0	0
565	1	2	12	1d 20:20:31.19000	0d 01:39:22.22000	0.00165953	0.00661321	0.00100183	3.8186	D	5	28/08/2020 11:44		0	0	0	0	0	0	0	0	0	0	0	0	0	0
566	1	2	12	1d 20:24:46.50000	0d 01:43:37.53000	0.0017306	0.00688422	0.00100191	3.8085	D	5	28/08/2020 11:48		0	0	0	0	0	0	0	0	0	0	0	0	0	0
567	1	2	12	1d 20:29:24.90000	0d 01:48:15.93000	0.00180809	0.00717896	0.00100198	3.7984	D	5	28/08/2020 11:53		0	0	0	0	0	0	0	0	0	0	0	0	0	0
568	1	2	12	1d 20:34:24.90000	0d 01:53:15.93000	0.00189159	0.00749572	0.00100198	3.7887	D	1	28/08/2020 11:58		0	0	0	0	0	0	0	0	0	0	0	0	0	0
569	1	2	12	1d 20:39:24.90000	0d 01:58:15.93000	0.00197509	0.00781169	0.00100206	3.7795	D	1	28/08/2020 12:03		0	0	0	0	0	0	0	0	0	0	0	0	0	0
570	1	2	12	1d 20:44:24.90000	0d 02:03:15.93000	0.00205859	0.00812694	0.00100206	3.7713	D	1	28/08/2020 12:08		0	0	0	0	0	0	0	0	0	0	0	0	0	0
571	1	2	12	1d 20:49:24.90000	0d 02:08:15.93000	0.0021421	0.00844152	0.00100214	3.7636	D	1	28/08/2020 12:13		0	0	0	0	0	0	0	0	0	0	0	0	0	0
572	1	2	12	1d 20:54:24.90000	0d 02:13:15.93000	0.0022256	0.00875549	0.00100198	3.7565	D	1	28/08/2020 12:18		0	0	0	0	0	0	0	0	0	0	0	0	0	0
573	1	2	12	1d 20:59:24.90000	0d 02:18:15.93000	0.0023091	0.00906889	0.00100198	3.7499	D	1	28/08/2020 12:23		0	0	0	0	0	0	0	0	0	0	0	0	0	0
574	1	2	12	1d 21:04:24.90000	0d 02:23:15.93000	0.0023926	0.00938175	0.00100206	3.7436	D	1	28/08/2020 12:28		0	0	0	0	0	0	0	0	0	0	0	0	0	0
575	1	2	12	1d 21:09:24.90000	0d 02:28:15.93000	0.00247611	0.00969409	0.00100206	3.7374	D	1	28/08/2020 12:33		0	0	0	0	0	0	0	0	0	0	0	0	0	0
576	1	2	12	1d 21:14:24.90000	0d 02:33:15.93000	0.00255961	0.0100059	0.00100206	3.7314	D	1	28/08/2020 12:38		0	0	0	0	0	0	0	0	0	0	0	0	0	0
577	1	2	12	1d 21:19:24.90000	0d 02:38:15.93000	0.00264311	0.0103173	0.00100198	3.7256	D	1	28/08/2020 12:43		0	0	0	0	0	0	0	0	0	0	0	0	0	0
578	1	2	12	1d 21:24:24.90000	0d 02:43:15.93000	0.00272661	0.0106281	0.00100198	3.7195	D	1	28/08/2020 12:48		0	0	0	0	0	0	0	0	0	0	0	0	0	0
579	1	2	12	1d 21:29:24.90000	0d 02:48:15.93000	0.00281012	0.0109384	0.00100206	3.7134	D	1	28/08/2020 12:53		0	0	0	0	0	0	0	0	0	0	0	0	0	0
580	1	2	12	1d 21:34:24.90000	0d 02:53:15.93000	0.00289362	0.0112483	0.00100206	3.7072	D	1	28/08/2020 12:58		0	0	0	0	0	0	0	0	0	0	0	0	0	0
581	1	2	12	1d 21:39:24.90000	0d 02:58:15.93000	0.00297712	0.0115576	0.00100191	3.7011	D	1	28/08/2020 13:03		0	0	0	0	0	0	0	0	0	0	0	0	0	0
582	1	2	12	1d 21:44:24.90000	0d 03:03:15.93000	0.00306062	0.0118663	0.00100198	3.6944	D	1	28/08/2020 13:08		0	0	0	0	0	0	0	0	0	0	0	0	0	0
583	1	2	12	1d 21:49:24.90000	0d 03:08:15.93000	0.00314413	0.0121745	0.00100198	3.6875	D	1	28/08/2020 13:13		0	0	0	0	0	0	0	0	0	0	0	0	0	0
584	1	2	12	1d 21:54:24.90000	0d 03:13:15.93000	0.00322763	0.0124821	0.00100206	3.6802	D	1	28/08/2020 13:18		0	0	0	0	0	0	0	0	0	0	0	0	0	0
585	1	2	12	1d 21:59:24.90000	0d 03:18:15.93000	0.00331113	0.0127891	0.00100198	3.6724	D	1	28/08/2020 13:23		0	0	0	0	0	0	0	0	0	0	0	0	0	0
586	1	2	12	1d 22:04:24.90000	0d 03:23:15.93000	0.00339463	0.0130954	0.00100191	3.6641	D	1	28/08/2020 13:28		0	0	0	0	0	0	0	0	0	0	0	0	0	0
587	1	2	12	1d 22:09:24.90000	0d 03:28:15.93000	0.00347814	0.013401	0.00100206	3.6556	D	1	28/08/2020 13:33		0	0	0	0	0	0	0	0	0	0	0	0	0	0
588	1	2	12	1d 22:14:24.90000	0d 03:33:15.93000	0.00356164	0.0137059	0.00100198	3.6461	D	1	28/08/2020 13:38		0	0	0	0	0	0	0	0	0	0	0	0	0	0
589	1	2	12	1d 22:19:12.33000	0d 03:38:03.36000	0.00364164	0.0139972	0.00100214	3.6361	D	5	28/08/2020 13:42		0	0	0	0	0	0	0	0	0	0	0	0	0	0
590	1	2	12	1d 22:23:35.90000	0d 03:42:26.93000	0.00371501	0.0142636	0.00100206	3.626	D	5	28/08/2020 13:47		0	0	0	0	0	0	0	0	0	0	0	0	0	0
591	1	2	12	1d 22:27:28.79000	0d 03:46:19.82000	0.00377983	0.0144984	0.00100214	3.6159	D	5	28/08/2020 13:51		0	0	0	0	0	0	0	0	0	0	0	0	0	0
592	1	2	12	1d 22:30:57.69000	0d 03:49:48.72000	0.00383797	0.0147083	0.00100198	3.6059	D	5	28/08/2020 13:54		0	0	0	0	0	0	0	0	0	0	0	0	0	0
593	1	2	12	1d 22:33:54.34000	0d 03:52:45.37000	0.00388714	0.0148854	0.00100229	3.5958	D	5	28/08/2020 13:57		0	0	0	0	0	0	0	0	0	0	0	0	0	0
594	1	2	12	1d 22:36:23.86000	0d 03:55:14.89000	0.00392876	0.0150348	0.00100198	3.5856	D	5	28/08/2020 14:00		0	0	0	0	0	0	0	0	0	0	0	0	0	0
595	1	2	12	1d 22:38:31.58000	0d 03:57:22.61000	0.00396431	0.0151621	0.00100198	3.5755	D	5	28/08/2020 14:02		0	0	0	0	0	0	0	0	0	0	0	0	0	0
596	1	2	12	1d 22:40:16.32000	0d 03:59:07.35000	0.00399346	0.0152662	0.00100198	3.5654	D	5	28/08/2020 14:04		0	0	0	0	0	0	0	0	0	0	0	0	0	0
597	1	2	12	1d 22:41:43.46000	0d 04:00:34.49000	0.00401772	0.0153526	0.00100206	3.5554	D	5	28/08/2020 14:05		0	0	0	0	0	0	0	0	0	0	0	0	0	0
598	1	2	12	1d 22:42:55.76000	0d 04:01:46.79000	0.00403784	0.0154241	0.00100183	3.5453	D	5	28/08/2020 14:06		0	0	0	0	0	0	0	0	0	0	0	0	0	0
599	1	2	12	1d 22:43:58.64000	0d 04:02:49.67000	0.00405534	0.015486	0.00100214	3.5352	D	5	28/08/2020 14:07		0	0	0	0	0	0	0	0	0	0	0	0	0	0
600	1	2	12	1d 22:44:50.67000	0d 04:03:41.70000	0.00406983	0.0155371	0.00100206	3.5251	D	5	28/08/2020 14:08		0	0	0	0	0	0	0	0	0	0	0	0	0	0
601	1	2	12	1d 22:45:34.45000	0d 04:04:25.48000	0.00408201	0.01558	0.00100214	3.5149	D	5	28/08/2020 14:09		0	0	0	0	0	0	0	0	0	0	0	0	0	0
602	1	2	12	1d 22:46:12.99000	0d 04:05:04.02000	0.00409274	0.0156177	0.00100206	3.5048	D	5	28/08/2020 14:10		0	0	0	0	0	0	0	0	0	0	0	0	0	0
603	1	2	12	1d 22:46:45.19000	0d 04:05:36.22000	0.0041017	0.0156491	0.00100191	3.4946	D	5	28/08/2020 14:10		0	0	0	0	0	0	0	0	0	0	0	0	0	0
604	1	2	12	1d 22:47:13.70000	0d 04:06:04.73000	0.00410964	0.0156768	0.00100206	3.4846	D	5	28/08/2020 14:11		0	0	0	0	0	0	0	0	0	0	0	0	0	0
605	1	2	12	1d 22:47:38.65000	0d 04:06:29.68000	0.00411658	0.0157009	0.00100206	3.4745	D	5	28/08/2020 14:11		0	0	0	0	0	0	0	0	0	0	0	0	0	0
606	1	2	12	1d 22:48:00.32000	0d 04:06:51.35000	0.00412261	0.0157219	0.00100191	3.4644	D	5	28/08/2020 14:11		0	0	0	0	0	0	0	0	0	0	0	0	0	0
607	1	2	12	1d 22:48:20.27000	0d 04:07:11.30000	0.00412817	0.0157411	0.00100191	3.4542	D	5	28/08/2020 14:12		0	0	0	0	0	0	0	0	0	0	0	0	0	0
608	1	2	12	1d 22:48:38.41000	0d 04:07:29.44000	0.00413322	0.0157585	0.00100214	3.4441	D	5	28/08/2020 14:12		0	0	0	0	0	0	0	0	0	0	0	0	0	0
609	1	2	12	1d 22:48:54.84000	0d 04:07:45.87000	0.00413779	0.0157742	0.00100183	3.434	D	5	28/08/2020 14:12		0	0	0	0	0	0	0	0	0	0	0	0	0	0
610	1	2	12	1d 22:49:09.97000	0d 04:08:01.00000	0.004142	0.0157887	0.00100221	3.4238	D	5	28/08/2020 14:12		0	0	0	0	0	0	0	0	0	0	0	0	0	0
611	1	2	12	1d 22:49:24.03000	0d 04:08:15.06000	0.00414591	0.015802	0.00100221	3.4136	D	5	28/08/2020 14:13		0	0	0	0	0	0	0	0	0	0	0	0	0	0
612	1	2	12	1d 22:49:37.37000	0d 04:08:28.40000	0.00414963	0.0158147	0.00100198	3.4035	D	5	28/08/2020 14:13		0	0	0	0	0	0	0	0	0	0	0	0	0	0
613	1	2	12	1d 22:49:49.68000	0d 04:08:40.71000	0.00415305	0.0158263	0.00100206	3.3931	D	5	28/08/2020 14:13		0	0	0	0	0	0	0	0	0	0	0	0	0	0
614	1	2	12	1d 22:50:01.40000	0d 04:08:52.43000	0.00415632	0.0158374	0.00100221	3.3831	D	5	28/08/2020 14:13		0	0	0	0	0	0	0	0	0	0	0	0	0	0
615	1	2	12	1d 22:50:12.19000	0d 04:09:03.22000	0.00415932	0.0158475	0.00100206	3.373	D	5	28/08/2020 14:13		0	0	0	0	0	0	0	0	0	0	0	0	0	0
616	1	2	12	1d 22:50:22.36000	0d 04:09:13.39000	0.00416215	0.0158571	0.00100206	3.3629	D	5	28/08/2020 14:14		0	0	0	0	0	0	0	0	0	0	0	0	0	0
617	1	2	12	1d 22:50:31.98000	0d 04:09:23.01000	0.00416483	0.0158661	0.00100198	3.3524	D	5	28/08/2020 14:14		0	0	0	0	0	0	0	0	0	0	0	0	0	0
618	1	2	12	1d 22:50:41.29000	0d 04:09:32.32000	0.00416742	0.0158747	0.00100198	3.3423	D	5	28/08/2020 14:14		0	0	0	0	0	0	0	0	0	0	0	0	0	0
619	1	2	12	1d 22:50:49.87000	0d 04:09:40.90000	0.00416981	0.0158827	0.00100191	3.3321	D	5	28/08/2020 14:14		0	0	0	0	0	0	0	0	0	0	0	0	0	0
620	1	2	12	1d 22:50:58.16000	0d 04:09:49.19000	0.00417212	0.0158904	0.00100191	3.3219	D	5	28/08/2020 14:14		0	0	0	0	0	0	0	0	0	0	0	0	0	0
621	1	2	12	1d 22:51:06.04000	0d 04:09:57.07000	0.00417431	0.0158977	0.00100206	3.3118	D	5	28/08/2020 14:14		0	0	0	0	0	0	0	0	0	0	0	0	0	0
622	1	2	12	1d 22:51:13.48000	0d 04:10:04.51000	0.00417638	0.0159045	0.00100198	3.3016	D	5	28/08/2020 14:15		0	0	0	0	0	0	0	0	0	0	0	0	0	0
623	1	2	12	1d 22:51:20.79000	0d 04:10:11.82000	0.00417841	0.0159112	0.00100198	3.2912	D	5	28/08/2020 14:15		0	0	0	0	0	0	0	0	0	0	0	0	0	0
624	1	2	12	1d 22:51:27.90000	0d 04:10:18.93000	0.00418039	0.0159177	0.00100206	3.2811	D	5	28/08/2020 14:15		0	0	0	0	0	0	0	0	0	0	0	0	0	0
625	1	2	12	1d 22:51:34.54000	0d 04:10:25.57000	0.00418224	0.0159238	0.00100221	3.2709	D	5	28/08/2020 14:15		0	0	0	0	0	0	0	0	0	0	0	0	0	0
626	1	2	12	1d 22:51:41.26000	0d 04:10:32.29000	0.00418411	0.0159299	0.00100206	3.2605	D	5	28/08/2020 14:15		0	0	0	0	0	0	0	0	0	0	0	0	0	0
627	1	2	12	1d 22:51:47.53000	0d 04:10:38.56000	0.00418586	0.0159356	0.00100191	3.2503	D	5	28/08/2020 14:15		0	0	0	0	0	0	0	0	0	0	0	0	0	0
628	1	2	12	1d 22:51:53.73000	0d 04:10:44.76000	0.00418758	0.0159412	0.00100206	3.2401	D	5	28/08/2020 14:15		0	0	0	0	0	0	0	0	0	0	0	0	0	0
629	1	2	12	1d 22:51:59.67000	0d 04:10:50.70000	0.00418924	0.0159465	0.00100206	3.2297	D	5	28/08/2020 14:15		0	0	0	0	0	0	0	0	0	0	0	0	0	0
630	1	2	12	1d 22:52:05.40000	0d 04:10:56.43000	0.00419083	0.0159517	0.00100206	3.2197	D	5	28/08/2020 14:15		0	0	0	0	0	0	0	0	0	0	0	0	0	0
631	1	2	12	1d 22:52:11.01000	0d 04:11:02.04000	0.00419239	0.0159567	0.00100214	3.2093	D	5	28/08/2020 14:15		0	0	0	0	0	0	0	0	0	0	0	0	0	0
632	1	2	12	1d 22:52:16.48000	0d 04:11:07.51000	0.00419391	0.0159616	0.00100206	3.1991	D	5	28/08/2020 14:16		0	0	0	0	0	0	0	0	0	0	0	0	0	0
633	1	2	12	1d 22:52:21.68000	0d 04:11:12.71000	0.00419536	0.0159662	0.00100175	3.189	D	5	28/08/2020 14:16		0	0	0	0	0	0	0	0	0	0	0	0	0	0
634	1	2	12	1d 22:52:26.73000	0d 04:11:17.76000	0.00419677	0.0159706	0.00100229	3.1789	D	5	28/08/2020 14:16		0	0	0	0	0	0	0	0	0	0	0	0	0	0
635	1	2	12	1d 22:52:31.70000	0d 04:11:22.73000	0.00419815	0.015975	0.00100221	3.1687	D	5	28/08/2020 14:16		0	0	0	0	0	0	0	0	0	0	0	0	0	0
636	1	2	12	1d 22:52:36.61000	0d 04:11:27.64000	0.00419952	0.0159794	0.00100214	3.1585	D	5	28/08/2020 14:16		0	0	0	0	0	0	0	0	0	0	0	0	0	0
637	1	2	12	1d 22:52:41.46000	0d 04:11:32.49000	0.00420087	0.0159836	0.00100191	3.1481	D	5	28/08/2020 14:16		0	0	0	0	0	0	0	0	0	0	0	0	0	0
638	1	2	12	1d 22:52:46.10000	0d 04:11:37.13000	0.00420216	0.0159877	0.00100191	3.1379	D	5	28/08/2020 14:16		0	0	0	0	0	0	0	0	0	0	0	0	0	0
639	1	2	12	1d 22:52:50.77000	0d 04:11:41.80000	0.00420346	0.0159918	0.00100214	3.1276	D	5	28/08/2020 14:16		0	0	0	0	0	0	0	0	0	0	0	0	0	0
640	1	2	12	1d 22:52:55.09000	0d 04:11:46.12000	0.00420466	0.0159955	0.00100206	3.1173	D	5	28/08/2020 14:16		0	0	0	0	0	0	0	0	0	0	0	0	0	0
641	1	2	12	1d 22:52:59.48000	0d 04:11:50.51000	0.00420588	0.0159993	0.00100229	3.1072	D	5	28/08/2020 14:16		0	0	0	0	0	0	0	0	0	0	0	0	0	0
642	1	2	12	1d 22:53:03.70000	0d 04:11:54.73000	0.00420706	0.016003	0.00100214	3.097	D	5	28/08/2020 14:16		0	0	0	0	0	0	0	0	0	0	0	0	0	0
643	1	2	12	1d 22:53:07.82000	0d 04:11:58.85000	0.0042082	0.0160065	0.00100221	3.0867	D	5	28/08/2020 14:16		0	0	0	0	0	0	0	0	0	0	0	0	0	0
644	1	2	12	1d 22:53:11.91000	0d 04:12:02.94000	0.00420934	0.01601	0.00100214	3.0767	D	5	28/08/2020 14:16		0	0	0	0	0	0	0	0	0	0	0	0	0	0
645	1	2	12	1d 22:53:15.80000	0d 04:12:06.83000	0.00421043	0.0160133	0.00100214	3.0666	D	5	28/08/2020 14:17		0	0	0	0	0	0	0	0	0	0	0	0	0	0
646	1	2	12	1d 22:53:19.66000	0d 04:12:10.69000	0.0042115	0.0160166	0.00100206	3.0562	D	5	28/08/2020 14:17		0	0	0	0	0	0	0	0	0	0	0	0	0	0
647	1	2	12	1d 22:53:23.49000	0d 04:12:14.52000	0.00421257	0.0160199	0.00100206	3.0462	D	5	28/08/2020 14:17		0	0	0	0	0	0	0	0	0	0	0	0	0	0
648	1	2	12	1d 22:53:27.24000	0d 04:12:18.27000	0.00421361	0.016023	0.00100214	3.0358	D	5	28/08/2020 14:17		0	0	0	0	0	0	0	0	0	0	0	0	0	0
649	1	2	12	1d 22:53:30.97000	0d 04:12:22.00000	0.00421465	0.0160262	0.00100214	3.0256	D	5	28/08/2020 14:17		0	0	0	0	0	0	0	0	0	0	0	0	0	0
650	1	2	12	1d 22:53:34.59000	0d 04:12:25.62000	0.00421566	0.0160292	0.00100198	3.0152	D	5	28/08/2020 14:17		0	0	0	0	0	0	0	0	0	0	0	0	0	0
651	1	2	12	1d 22:53:38.17000	0d 04:12:29.20000	0.00421665	0.0160322	0.00100175	3.0048	D	5	28/08/2020 14:17		0	0	0	0	0	0	0	0	0	0	0	0	0	0
652	1	2	12	1d 22:53:41.65000	0d 04:12:32.68000	0.00421762	0.0160351	0.00100221	2.9947	D	5	28/08/2020 14:17		0	0	0	0	0	0	0	0	0	0	0	0	0	0
653	1	2	12	1d 22:53:45.06000	0d 04:12:36.09000	0.00421857	0.016038	0.00100191	2.9845	D	5	28/08/2020 14:17		0	0	0	0	0	0	0	0	0	0	0	0	0	0
654	1	2	12	1d 22:53:48.31000	0d 04:12:39.34000	0.00421947	0.0160407	0.00100206	2.9743	D	5	28/08/2020 14:17		0	0	0	0	0	0	0	0	0	0	0	0	0	0
655	1	2	12	1d 22:53:51.63000	0d 04:12:42.66000	0.0042204	0.0160434	0.00100198	2.9639	D	5	28/08/2020 14:17		0	0	0	0	0	0	0	0	0	0	0	0	0	0
656	1	2	12	1d 22:53:54.91000	0d 04:12:45.94000	0.00422131	0.0160461	0.00100198	2.9535	D	5	28/08/2020 14:17		0	0	0	0	0	0	0	0	0	0	0	0	0	0
657	1	2	12	1d 22:53:58.13000	0d 04:12:49.16000	0.00422221	0.0160488	0.00100214	2.9432	D	5	28/08/2020 14:17		0	0	0	0	0	0	0	0	0	0	0	0	0	0
658	1	2	12	1d 22:54:01.27000	0d 04:12:52.30000	0.00422308	0.0160513	0.00100183	2.9326	D	5	28/08/2020 14:17		0	0	0	0	0	0	0	0	0	0	0	0	0	0
659	1	2	12	1d 22:54:04.36000	0d 04:12:55.39000	0.00422394	0.0160538	0.00100229	2.9224	D	5	28/08/2020 14:17		0	0	0	0	0	0	0	0	0	0	0	0	0	0
660	1	2	12	1d 22:54:07.33000	0d 04:12:58.36000	0.00422477	0.0160563	0.00100191	2.9122	D	5	28/08/2020 14:17		0	0	0	0	0	0	0	0	0	0	0	0	0	0
661	1	2	12	1d 22:54:10.27000	0d 04:13:01.30000	0.00422559	0.0160586	0.00100198	2.902	D	5	28/08/2020 14:17		0	0	0	0	0	0	0	0	0	0	0	0	0	0
662	1	2	12	1d 22:54:13.18000	0d 04:13:04.21000	0.0042264	0.016061	0.00100191	2.8917	D	5	28/08/2020 14:18		0	0	0	0	0	0	0	0	0	0	0	0	0	0
663	1	2	12	1d 22:54:16.02000	0d 04:13:07.05000	0.00422719	0.0160633	0.00100183	2.8817	D	5	28/08/2020 14:18		0	0	0	0	0	0	0	0	0	0	0	0	0	0
664	1	2	12	1d 22:54:18.73000	0d 04:13:09.76000	0.00422794	0.0160654	0.00100214	2.8714	D	5	28/08/2020 14:18		0	0	0	0	0	0	0	0	0	0	0	0	0	0
665	1	2	12	1d 22:54:21.51000	0d 04:13:12.54000	0.00422872	0.0160677	0.00100221	2.8612	D	5	28/08/2020 14:18		0	0	0	0	0	0	0	0	0	0	0	0	0	0
666	1	2	12	1d 22:54:24.20000	0d 04:13:15.23000	0.00422946	0.0160698	0.00100229	2.8511	D	5	28/08/2020 14:18		0	0	0	0	0	0	0	0	0	0	0	0	0	0
667	1	2	12	1d 22:54:26.82000	0d 04:13:17.85000	0.00423019	0.0160719	0.00100206	2.8409	D	5	28/08/2020 14:18		0	0	0	0	0	0	0	0	0	0	0	0	0	0
668	1	2	12	1d 22:54:29.45000	0d 04:13:20.48000	0.00423093	0.0160739	0.00100168	2.8305	D	5	28/08/2020 14:18		0	0	0	0	0	0	0	0	0	0	0	0	0	0
669	1	2	12	1d 22:54:32.05000	0d 04:13:23.08000	0.00423165	0.016076	0.00100191	2.82	D	5	28/08/2020 14:18		0	0	0	0	0	0	0	0	0	0	0	0	0	0
670	1	2	12	1d 22:54:34.71000	0d 04:13:25.74000	0.00423239	0.0160781	0.00100198	2.8095	D	5	28/08/2020 14:18		0	0	0	0	0	0	0	0	0	0	0	0	0	0
671	1	2	12	1d 22:54:37.24000	0d 04:13:28.27000	0.00423309	0.01608	0.00100214	2.799	D	5	28/08/2020 14:18		0	0	0	0	0	0	0	0	0	0	0	0	0	0
672	1	2	12	1d 22:54:39.78000	0d 04:13:30.81000	0.0042338	0.016082	0.00100198	2.7886	D	5	28/08/2020 14:18		0	0	0	0	0	0	0	0	0	0	0	0	0	0
673	1	2	12	1d 22:54:42.28000	0d 04:13:33.31000	0.0042345	0.016084	0.00100214	2.7782	D	5	28/08/2020 14:18		0	0	0	0	0	0	0	0	0	0	0	0	0	0
674	1	2	12	1d 22:54:44.69000	0d 04:13:35.72000	0.00423517	0.0160858	0.00100206	2.7678	D	5	28/08/2020 14:18		0	0	0	0	0	0	0	0	0	0	0	0	0	0
675	1	2	12	1d 22:54:47.12000	0d 04:13:38.15000	0.00423584	0.0160877	0.00100183	2.7572	D	5	28/08/2020 14:18		0	0	0	0	0	0	0	0	0	0	0	0	0	0
676	1	2	12	1d 22:54:49.52000	0d 04:13:40.55000	0.00423651	0.0160895	0.00100214	2.7468	D	5	28/08/2020 14:18		0	0	0	0	0	0	0	0	0	0	0	0	0	0
677	1	2	12	1d 22:54:51.84000	0d 04:13:42.87000	0.00423716	0.0160913	0.00100191	2.7366	D	5	28/08/2020 14:18		0	0	0	0	0	0	0	0	0	0	0	0	0	0
678	1	2	12	1d 22:54:54.14000	0d 04:13:45.17000	0.0042378	0.016093	0.00100198	2.7259	D	5	28/08/2020 14:18		0	0	0	0	0	0	0	0	0	0	0	0	0	0
679	1	2	12	1d 22:54:56.47000	0d 04:13:47.50000	0.00423845	0.0160948	0.00100214	2.7153	D	5	28/08/2020 14:18		0	0	0	0	0	0	0	0	0	0	0	0	0	0
680	1	2	12	1d 22:54:58.78000	0d 04:13:49.81000	0.00423909	0.0160966	0.00100191	2.7048	D	5	28/08/2020 14:18		0	0	0	0	0	0	0	0	0	0	0	0	0	0
681	1	2	12	1d 22:55:01.06000	0d 04:13:52.09000	0.00423972	0.0160983	0.00100183	2.6941	D	5	28/08/2020 14:18		0	0	0	0	0	0	0	0	0	0	0	0	0	0
682	1	2	12	1d 22:55:03.28000	0d 04:13:54.31000	0.00424034	0.0160999	0.00100206	2.6836	D	5	28/08/2020 14:18		0	0	0	0	0	0	0	0	0	0	0	0	0	0
683	1	2	12	1d 22:55:05.51000	0d 04:13:56.54000	0.00424096	0.0161016	0.00100206	2.6729	D	5	28/08/2020 14:18		0	0	0	0	0	0	0	0	0	0	0	0	0	0
684	1	2	12	1d 22:55:07.72000	0d 04:13:58.75000	0.00424158	0.0161032	0.00100206	2.6624	D	5	28/08/2020 14:18		0	0	0	0	0	0	0	0	0	0	0	0	0	0
685	1	2	12	1d 22:55:09.86000	0d 04:14:00.89000	0.00424217	0.0161048	0.00100198	2.652	D	5	28/08/2020 14:18		0	0	0	0	0	0	0	0	0	0	0	0	0	0
686	1	2	12	1d 22:55:11.99000	0d 04:14:03.02000	0.00424277	0.0161064	0.00100206	2.6415	D	5	28/08/2020 14:18		0	0	0	0	0	0	0	0	0	0	0	0	0	0
687	1	2	12	1d 22:55:14.08000	0d 04:14:05.11000	0.00424335	0.0161079	0.00100206	2.6313	D	5	28/08/2020 14:19		0	0	0	0	0	0	0	0	0	0	0	0	0	0
688	1	2	12	1d 22:55:16.17000	0d 04:14:07.20000	0.00424393	0.0161094	0.00100198	2.621	D	5	28/08/2020 14:19		0	0	0	0	0	0	0	0	0	0	0	0	0	0
689	1	2	12	1d 22:55:18.22000	0d 04:14:09.25000	0.0042445	0.0161109	0.00100191	2.6107	D	5	28/08/2020 14:19		0	0	0	0	0	0	0	0	0	0	0	0	0	0
690	1	2	12	1d 22:55:20.28000	0d 04:14:11.31000	0.00424507	0.0161124	0.00100198	2.6004	D	5	28/08/2020 14:19		0	0	0	0	0	0	0	0	0	0	0	0	0	0
691	1	2	12	1d 22:55:22.28000	0d 04:14:13.31000	0.00424563	0.0161139	0.00100214	2.5899	D	5	28/08/2020 14:19		0	0	0	0	0	0	0	0	0	0	0	0	0	0
692	1	2	12	1d 22:55:24.31000	0d 04:14:15.34000	0.0042462	0.0161153	0.00100191	2.5795	D	5	28/08/2020 14:19		0	0	0	0	0	0	0	0	0	0	0	0	0	0
693	1	2	12	1d 22:55:26.33000	0d 04:14:17.36000	0.00424676	0.0161168	0.00100191	2.569	D	5	28/08/2020 14:19		0	0	0	0	0	0	0	0	0	0	0	0	0	0
694	1	2	12	1d 22:55:28.32000	0d 04:14:19.35000	0.00424731	0.0161182	0.00100206	2.5588	D	5	28/08/2020 14:19		0	0	0	0	0	0	0	0	0	0	0	0	0	0
695	1	2	12	1d 22:55:30.26000	0d 04:14:21.29000	0.00424785	0.0161196	0.00100198	2.5484	D	5	28/08/2020 14:19		0	0	0	0	0	0	0	0	0	0	0	0	0	0
696	1	2	12	1d 22:55:32.24000	0d 04:14:23.27000	0.0042484	0.016121	0.00100214	2.5379	D	5	28/08/2020 14:19		0	0	0	0	0	0	0	0	0	0	0	0	0	0
697	1	2	12	1d 22:55:34.20000	0d 04:14:25.23000	0.00424895	0.0161224	0.00100229	2.5274	D	5	28/08/2020 14:19		0	0	0	0	0	0	0	0	0	0	0	0	0	0
698	1	2	12	1d 22:55:36.18000	0d 04:14:27.21000	0.0042495	0.0161238	0.00100214	2.517	D	5	28/08/2020 14:19		0	0	0	0	0	0	0	0	0	0	0	0	0	0
699	1	2	12	1d 22:55:38.10000	0d 04:14:29.13000	0.00425003	0.0161251	0.00100206	2.5064	D	5	28/08/2020 14:19		0	0	0	0	0	0	0	0	0	0	0	0	0	0
700	1	2	12	1d 22:55:39.26000	0d 04:14:30.29000	0.00425036	0.0161259	0.00100175	2.5	D	133	28/08/2020 14:19		0	0	0	0	0	0	0	0	0	0	0	0	0	0
701	1	2	13	1d 22:55:39.27000	0d 00:00:00.01000	0	0	0	2.5115	R	0	28/08/2020 14:19		0	0	0	0	0	0	0	0	0	0	0	0	0	0
702	1	2	13	1d 22:55:41.27000	0d 00:00:02.01000	0	0	0	2.6889	R	1	28/08/2020 14:19		0	0	0	0	0	0	0	0	0	0	0	0	0	0
703	1	2	13	1d 22:55:43.27000	0d 00:00:04.01000	0	0	0	2.797	R	1	28/08/2020 14:19		0	0	0	0	0	0	0	0	0	0	0	0	0	0
704	1	2	13	1d 22:55:45.27000	0d 00:00:06.01000	0	0	0	2.882	R	1	28/08/2020 14:19		0	0	0	0	0	0	0	0	0	0	0	0	0	0
705	1	2	13	1d 22:55:47.27000	0d 00:00:08.01000	0	0	0	2.9537	R	1	28/08/2020 14:19		0	0	0	0	0	0	0	0	0	0	0	0	0	0
706	1	2	13	1d 22:55:49.26000	0d 00:00:10.00000	0	0	0	3.0166	R	129	28/08/2020 14:19		0	0	0	0	0	0	0	0	0	0	0	0	0	0
707	2	3	9	1d 22:55:49.30000	0d 00:00:00.04000	0.00000001	0.00000003	0.00100282	3.0489	C	0	28/08/2020 14:19		0	0	0	0	0	0	0	0	0	0	0	0	0	0
708	2	3	9	1d 22:55:49.46000	0d 00:00:00.20000	0.00000006	0.00000017	0.00100183	3.07	C	5	28/08/2020 14:19		0	0	0	0	0	0	0	0	0	0	0	0	0	0
709	2	3	9	1d 22:55:49.63000	0d 00:00:00.37000	0.0000001	0.00000031	0.00100206	3.0892	C	5	28/08/2020 14:19		0	0	0	0	0	0	0	0	0	0	0	0	0	0
710	2	3	9	1d 22:55:49.81000	0d 00:00:00.55000	0.00000015	0.00000047	0.00100214	3.1069	C	5	28/08/2020 14:19		0	0	0	0	0	0	0	0	0	0	0	0	0	0
711	2	3	9	1d 22:55:50.00000	0d 00:00:00.74000	0.00000021	0.00000064	0.00100206	3.1243	C	5	28/08/2020 14:19		0	0	0	0	0	0	0	0	0	0	0	0	0	0
712	2	3	9	1d 22:55:50.20000	0d 00:00:00.94000	0.00000026	0.00000081	0.00100198	3.1409	C	5	28/08/2020 14:19		0	0	0	0	0	0	0	0	0	0	0	0	0	0
713	2	3	9	1d 22:55:50.41000	0d 00:00:01.15000	0.00000032	0.00000099	0.00100175	3.1575	C	5	28/08/2020 14:19		0	0	0	0	0	0	0	0	0	0	0	0	0	0
714	2	3	9	1d 22:55:50.62000	0d 00:00:01.36000	0.00000038	0.00000118	0.00100198	3.1733	C	5	28/08/2020 14:19		0	0	0	0	0	0	0	0	0	0	0	0	0	0
715	2	3	9	1d 22:55:50.84000	0d 00:00:01.58000	0.00000044	0.00000137	0.00100221	3.1891	C	5	28/08/2020 14:19		0	0	0	0	0	0	0	0	0	0	0	0	0	0
716	2	3	9	1d 22:55:51.07000	0d 00:00:01.81000	0.0000005	0.00000158	0.00100214	3.2052	C	5	28/08/2020 14:19		0	0	0	0	0	0	0	0	0	0	0	0	0	0
717	2	3	9	1d 22:55:51.31000	0d 00:00:02.05000	0.00000057	0.00000179	0.00100168	3.2212	C	5	28/08/2020 14:19		0	0	0	0	0	0	0	0	0	0	0	0	0	0
718	2	3	9	1d 22:55:51.55000	0d 00:00:02.29000	0.00000064	0.00000201	0.00100191	3.2369	C	5	28/08/2020 14:19		0	0	0	0	0	0	0	0	0	0	0	0	0	0
719	2	3	9	1d 22:55:51.79000	0d 00:00:02.53000	0.0000007	0.00000223	0.00100221	3.2519	C	5	28/08/2020 14:19		0	0	0	0	0	0	0	0	0	0	0	0	0	0
720	2	3	9	1d 22:55:52.04000	0d 00:00:02.78000	0.00000077	0.00000245	0.00100206	3.267	C	5	28/08/2020 14:19		0	0	0	0	0	0	0	0	0	0	0	0	0	0
721	2	3	9	1d 22:55:52.30000	0d 00:00:03.04000	0.00000085	0.00000269	0.00100206	3.2822	C	5	28/08/2020 14:19		0	0	0	0	0	0	0	0	0	0	0	0	0	0
722	2	3	9	1d 22:55:52.56000	0d 00:00:03.30000	0.00000092	0.00000293	0.00100206	3.2969	C	5	28/08/2020 14:19		0	0	0	0	0	0	0	0	0	0	0	0	0	0
723	2	3	9	1d 22:55:52.83000	0d 00:00:03.57000	0.00000099	0.00000318	0.00100191	3.3117	C	5	28/08/2020 14:19		0	0	0	0	0	0	0	0	0	0	0	0	0	0
724	2	3	9	1d 22:55:53.10000	0d 00:00:03.84000	0.00000107	0.00000343	0.00100198	3.3257	C	5	28/08/2020 14:19		0	0	0	0	0	0	0	0	0	0	0	0	0	0
725	2	3	9	1d 22:55:53.38000	0d 00:00:04.12000	0.00000115	0.00000369	0.00100221	3.34	C	5	28/08/2020 14:19		0	0	0	0	0	0	0	0	0	0	0	0	0	0
726	2	3	9	1d 22:55:53.67000	0d 00:00:04.41000	0.00000123	0.00000396	0.00100191	3.3541	C	5	28/08/2020 14:19		0	0	0	0	0	0	0	0	0	0	0	0	0	0
727	2	3	9	1d 22:55:53.96000	0d 00:00:04.70000	0.00000131	0.00000423	0.00100191	3.3678	C	5	28/08/2020 14:19		0	0	0	0	0	0	0	0	0	0	0	0	0	0
728	2	3	9	1d 22:55:54.27000	0d 00:00:05.01000	0.00000139	0.00000452	0.00100206	3.3817	C	5	28/08/2020 14:19		0	0	0	0	0	0	0	0	0	0	0	0	0	0
729	2	3	9	1d 22:55:54.58000	0d 00:00:05.32000	0.00000148	0.00000481	0.00100198	3.3953	C	5	28/08/2020 14:19		0	0	0	0	0	0	0	0	0	0	0	0	0	0
730	2	3	9	1d 22:55:54.91000	0d 00:00:05.65000	0.00000157	0.00000512	0.00100206	3.4089	C	5	28/08/2020 14:19		0	0	0	0	0	0	0	0	0	0	0	0	0	0
731	2	3	9	1d 22:55:55.24000	0d 00:00:05.98000	0.00000166	0.00000544	0.00100191	3.422	C	5	28/08/2020 14:19		0	0	0	0	0	0	0	0	0	0	0	0	0	0
732	2	3	9	1d 22:55:55.59000	0d 00:00:06.33000	0.00000176	0.00000577	0.00100206	3.4351	C	5	28/08/2020 14:19		0	0	0	0	0	0	0	0	0	0	0	0	0	0
733	2	3	9	1d 22:55:55.96000	0d 00:00:06.70000	0.00000186	0.00000613	0.00100206	3.4481	C	5	28/08/2020 14:19		0	0	0	0	0	0	0	0	0	0	0	0	0	0
734	2	3	9	1d 22:55:56.34000	0d 00:00:07.08000	0.00000197	0.00000649	0.00100206	3.4609	C	5	28/08/2020 14:19		0	0	0	0	0	0	0	0	0	0	0	0	0	0
735	2	3	9	1d 22:55:56.74000	0d 00:00:07.48000	0.00000208	0.00000688	0.00100221	3.4734	C	5	28/08/2020 14:19		0	0	0	0	0	0	0	0	0	0	0	0	0	0
736	2	3	9	1d 22:55:57.16000	0d 00:00:07.90000	0.0000022	0.00000728	0.00100191	3.4858	C	5	28/08/2020 14:19		0	0	0	0	0	0	0	0	0	0	0	0	0	0
737	2	3	9	1d 22:55:57.62000	0d 00:00:08.36000	0.00000233	0.00000773	0.00100221	3.498	C	5	28/08/2020 14:19		0	0	0	0	0	0	0	0	0	0	0	0	0	0
738	2	3	9	1d 22:55:58.11000	0d 00:00:08.85000	0.00000246	0.00000821	0.00100206	3.5099	C	5	28/08/2020 14:19		0	0	0	0	0	0	0	0	0	0	0	0	0	0
739	2	3	9	1d 22:55:58.65000	0d 00:00:09.39000	0.00000261	0.00000874	0.00100214	3.5218	C	5	28/08/2020 14:19		0	0	0	0	0	0	0	0	0	0	0	0	0	0
740	2	3	9	1d 22:55:59.24000	0d 00:00:09.98000	0.00000278	0.00000932	0.00100198	3.5331	C	5	28/08/2020 14:19		0	0	0	0	0	0	0	0	0	0	0	0	0	0
741	2	3	9	1d 22:55:59.91000	0d 00:00:10.65000	0.00000296	0.00000998	0.00100191	3.5442	C	5	28/08/2020 14:19		0	0	0	0	0	0	0	0	0	0	0	0	0	0
742	2	3	9	1d 22:56:00.71000	0d 00:00:11.45000	0.00000319	0.00001077	0.00100206	3.5554	C	5	28/08/2020 14:19		0	0	0	0	0	0	0	0	0	0	0	0	0	0
743	2	3	9	1d 22:56:01.69000	0d 00:00:12.43000	0.00000346	0.00001174	0.00100214	3.5662	C	5	28/08/2020 14:19		0	0	0	0	0	0	0	0	0	0	0	0	0	0
744	2	3	9	1d 22:56:02.92000	0d 00:00:13.66000	0.0000038	0.00001296	0.00100206	3.5767	C	5	28/08/2020 14:19		0	0	0	0	0	0	0	0	0	0	0	0	0	0
745	2	3	9	1d 22:56:04.59000	0d 00:00:15.33000	0.00000427	0.00001463	0.00100214	3.5871	C	5	28/08/2020 14:19		0	0	0	0	0	0	0	0	0	0	0	0	0	0
746	2	3	9	1d 22:56:07.08000	0d 00:00:17.82000	0.00000496	0.00001712	0.00100198	3.5975	C	5	28/08/2020 14:19		0	0	0	0	0	0	0	0	0	0	0	0	0	0
747	2	3	9	1d 22:56:10.98000	0d 00:00:21.72000	0.00000605	0.00002103	0.00100206	3.6075	C	5	28/08/2020 14:19		0	0	0	0	0	0	0	0	0	0	0	0	0	0
748	2	3	9	1d 22:56:18.01000	0d 00:00:28.75000	0.000008	0.0000281	0.00100198	3.6178	C	5	28/08/2020 14:20		0	0	0	0	0	0	0	0	0	0	0	0	0	0
749	2	3	9	1d 22:56:32.49000	0d 00:00:43.23000	0.00001203	0.0000427	0.00100214	3.628	C	5	28/08/2020 14:20		0	0	0	0	0	0	0	0	0	0	0	0	0	0
750	2	3	9	1d 22:57:08.20000	0d 00:01:18.94000	0.00002197	0.00007882	0.00100206	3.6381	C	5	28/08/2020 14:20		0	0	0	0	0	0	0	0	0	0	0	0	0	0
751	2	3	9	1d 22:58:46.19000	0d 00:02:56.93000	0.00004925	0.00017821	0.00100198	3.6481	C	5	28/08/2020 14:22		0	0	0	0	0	0	0	0	0	0	0	0	0	0
752	2	3	9	1d 23:02:02.83000	0d 00:06:13.57000	0.00010398	0.00037818	0.00100168	3.6582	C	5	28/08/2020 14:25		0	0	0	0	0	0	0	0	0	0	0	0	0	0
753	2	3	9	1d 23:06:58.25000	0d 00:11:08.99000	0.00018621	0.0006794	0.00100191	3.6683	C	5	28/08/2020 14:30		0	0	0	0	0	0	0	0	0	0	0	0	0	0
754	2	3	9	1d 23:11:58.25000	0d 00:16:08.99000	0.00026971	0.00098605	0.00100206	3.6762	C	1	28/08/2020 14:35		0	0	0	0	0	0	0	0	0	0	0	0	0	0
755	2	3	9	1d 23:16:58.25000	0d 00:21:08.99000	0.00035321	0.00129329	0.00100198	3.6825	C	1	28/08/2020 14:40		0	0	0	0	0	0	0	0	0	0	0	0	0	0
756	2	3	9	1d 23:21:58.25000	0d 00:26:08.99000	0.00043671	0.00160104	0.00100221	3.6883	C	1	28/08/2020 14:45		0	0	0	0	0	0	0	0	0	0	0	0	0	0
757	2	3	9	1d 23:26:58.25000	0d 00:31:08.99000	0.00052022	0.00190925	0.00100191	3.6936	C	1	28/08/2020 14:50		0	0	0	0	0	0	0	0	0	0	0	0	0	0
758	2	3	9	1d 23:31:58.25000	0d 00:36:08.99000	0.00060372	0.0022179	0.00100198	3.6988	C	1	28/08/2020 14:55		0	0	0	0	0	0	0	0	0	0	0	0	0	0
759	2	3	9	1d 23:36:58.25000	0d 00:41:08.99000	0.00068722	0.00252697	0.00100183	3.704	C	1	28/08/2020 15:00		0	0	0	0	0	0	0	0	0	0	0	0	0	0
760	2	3	9	1d 23:41:58.25000	0d 00:46:08.99000	0.00077072	0.00283648	0.00100214	3.7092	C	1	28/08/2020 15:05		0	0	0	0	0	0	0	0	0	0	0	0	0	0
761	2	3	9	1d 23:46:58.25000	0d 00:51:08.99000	0.00085423	0.00314643	0.00100183	3.7147	C	1	28/08/2020 15:10		0	0	0	0	0	0	0	0	0	0	0	0	0	0
762	2	3	9	1d 23:51:58.25000	0d 00:56:08.99000	0.00093773	0.00345684	0.00100206	3.72	C	1	28/08/2020 15:15		0	0	0	0	0	0	0	0	0	0	0	0	0	0
763	2	3	9	1d 23:56:58.25000	0d 01:01:08.99000	0.00102123	0.00376771	0.00100191	3.7256	C	1	28/08/2020 15:20		0	0	0	0	0	0	0	0	0	0	0	0	0	0
764	2	3	9	2d 00:01:58.25000	0d 01:06:08.99000	0.00110473	0.00407906	0.00100214	3.7313	C	1	28/08/2020 15:25		0	0	0	0	0	0	0	0	0	0	0	0	0	0
765	2	3	9	2d 00:06:58.25000	0d 01:11:08.99000	0.00118824	0.00439087	0.00100198	3.7369	C	1	28/08/2020 15:30		0	0	0	0	0	0	0	0	0	0	0	0	0	0
766	2	3	9	2d 00:11:58.25000	0d 01:16:08.99000	0.00127174	0.00470314	0.00100214	3.7424	C	1	28/08/2020 15:35		0	0	0	0	0	0	0	0	0	0	0	0	0	0
767	2	3	9	2d 00:16:58.25000	0d 01:21:08.99000	0.00135524	0.00501587	0.00100221	3.7478	C	1	28/08/2020 15:40		0	0	0	0	0	0	0	0	0	0	0	0	0	0
768	2	3	9	2d 00:21:58.25000	0d 01:26:08.99000	0.00143874	0.00532904	0.00100198	3.7531	C	1	28/08/2020 15:45		0	0	0	0	0	0	0	0	0	0	0	0	0	0
769	2	3	9	2d 00:26:58.25000	0d 01:31:08.99000	0.00152225	0.00564265	0.00100198	3.7581	C	1	28/08/2020 15:50		0	0	0	0	0	0	0	0	0	0	0	0	0	0
770	2	3	9	2d 00:31:58.25000	0d 01:36:08.99000	0.00160575	0.0059567	0.00100191	3.7636	C	1	28/08/2020 15:55		0	0	0	0	0	0	0	0	0	0	0	0	0	0
771	2	3	9	2d 00:36:58.25000	0d 01:41:08.99000	0.00168925	0.00627121	0.00100198	3.769	C	1	28/08/2020 16:00		0	0	0	0	0	0	0	0	0	0	0	0	0	0
772	2	3	9	2d 00:41:58.25000	0d 01:46:08.99000	0.00177275	0.00658616	0.00100198	3.7746	C	1	28/08/2020 16:05		0	0	0	0	0	0	0	0	0	0	0	0	0	0
773	2	3	9	2d 00:46:58.25000	0d 01:51:08.99000	0.00185626	0.00690159	0.00100198	3.7801	C	1	28/08/2020 16:10		0	0	0	0	0	0	0	0	0	0	0	0	0	0
774	2	3	9	2d 00:51:58.25000	0d 01:56:08.99000	0.00193976	0.00721749	0.00100221	3.7861	C	1	28/08/2020 16:15		0	0	0	0	0	0	0	0	0	0	0	0	0	0
775	2	3	9	2d 00:56:58.25000	0d 02:01:08.99000	0.00202326	0.00753393	0.00100198	3.7929	C	1	28/08/2020 16:20		0	0	0	0	0	0	0	0	0	0	0	0	0	0
776	2	3	9	2d 01:01:58.25000	0d 02:06:08.99000	0.00210676	0.00785093	0.00100214	3.8	C	1	28/08/2020 16:25		0	0	0	0	0	0	0	0	0	0	0	0	0	0
777	2	3	9	2d 01:06:58.25000	0d 02:11:08.99000	0.00219027	0.00816854	0.00100198	3.8073	C	1	28/08/2020 16:30		0	0	0	0	0	0	0	0	0	0	0	0	0	0
778	2	3	9	2d 01:11:58.25000	0d 02:16:08.99000	0.00227377	0.00848679	0.00100191	3.8154	C	1	28/08/2020 16:35		0	0	0	0	0	0	0	0	0	0	0	0	0	0
779	2	3	9	2d 01:16:58.25000	0d 02:21:08.99000	0.00235727	0.00880576	0.00100214	3.8245	C	1	28/08/2020 16:40		0	0	0	0	0	0	0	0	0	0	0	0	0	0
780	2	3	9	2d 01:21:58.25000	0d 02:26:08.99000	0.00244077	0.00912552	0.00100191	3.8344	C	1	28/08/2020 16:45		0	0	0	0	0	0	0	0	0	0	0	0	0	0
781	2	3	9	2d 01:26:38.22000	0d 02:30:48.96000	0.0025187	0.00942471	0.00100198	3.8445	C	5	28/08/2020 16:50		0	0	0	0	0	0	0	0	0	0	0	0	0	0
782	2	3	9	2d 01:30:56.38000	0d 02:35:07.12000	0.00259056	0.00970132	0.00100221	3.8546	C	5	28/08/2020 16:54		0	0	0	0	0	0	0	0	0	0	0	0	0	0
783	2	3	9	2d 01:34:53.75000	0d 02:39:04.49000	0.00265663	0.00995632	0.00100214	3.8647	C	5	28/08/2020 16:58		0	0	0	0	0	0	0	0	0	0	0	0	0	0
784	2	3	9	2d 01:38:37.33000	0d 02:42:48.07000	0.00271886	0.0101971	0.00100191	3.8747	C	5	28/08/2020 17:02		0	0	0	0	0	0	0	0	0	0	0	0	0	0
785	2	3	9	2d 01:42:10.45000	0d 02:46:21.19000	0.00277818	0.0104273	0.00100206	3.8848	C	5	28/08/2020 17:05		0	0	0	0	0	0	0	0	0	0	0	0	0	0
786	2	3	9	2d 01:45:34.08000	0d 02:49:44.82000	0.00283486	0.0106477	0.00100198	3.8949	C	5	28/08/2020 17:09		0	0	0	0	0	0	0	0	0	0	0	0	0	0
787	2	3	9	2d 01:48:50.40000	0d 02:53:01.14000	0.0028895	0.0108608	0.00100214	3.9051	C	5	28/08/2020 17:12		0	0	0	0	0	0	0	0	0	0	0	0	0	0
788	2	3	9	2d 01:52:06.08000	0d 02:56:16.82000	0.00294397	0.0110738	0.00100221	3.9152	C	5	28/08/2020 17:15		0	0	0	0	0	0	0	0	0	0	0	0	0	0
789	2	3	9	2d 01:55:15.67000	0d 02:59:26.41000	0.00299674	0.0112807	0.00100229	3.9252	C	5	28/08/2020 17:19		0	0	0	0	0	0	0	0	0	0	0	0	0	0
790	2	3	9	2d 01:58:19.17000	0d 03:02:29.91000	0.00304782	0.0114814	0.00100214	3.9355	C	5	28/08/2020 17:22		0	0	0	0	0	0	0	0	0	0	0	0	0	0
791	2	3	9	2d 02:01:21.28000	0d 03:05:32.02000	0.0030985	0.0116811	0.00100206	3.9455	C	5	28/08/2020 17:25		0	0	0	0	0	0	0	0	0	0	0	0	0	0
792	2	3	9	2d 02:04:19.28000	0d 03:08:30.02000	0.00314805	0.0118769	0.00100198	3.9556	C	5	28/08/2020 17:28		0	0	0	0	0	0	0	0	0	0	0	0	0	0
793	2	3	9	2d 02:07:12.82000	0d 03:11:23.56000	0.00319635	0.0120682	0.00100214	3.9657	C	5	28/08/2020 17:31		0	0	0	0	0	0	0	0	0	0	0	0	0	0
794	2	3	9	2d 02:10:07.43000	0d 03:14:18.17000	0.00324495	0.0122612	0.00100214	3.9757	C	5	28/08/2020 17:33		0	0	0	0	0	0	0	0	0	0	0	0	0	0
795	2	3	9	2d 02:12:59.87000	0d 03:17:10.61000	0.00329295	0.0124522	0.00100206	3.9858	C	5	28/08/2020 17:36		0	0	0	0	0	0	0	0	0	0	0	0	0	0
796	2	3	9	2d 02:15:52.89000	0d 03:20:03.63000	0.00334111	0.0126444	0.00100191	3.996	C	5	28/08/2020 17:39		0	0	0	0	0	0	0	0	0	0	0	0	0	0
797	2	3	9	2d 02:18:46.89000	0d 03:22:57.63000	0.00338954	0.0128382	0.00100198	4.0061	C	5	28/08/2020 17:42		0	0	0	0	0	0	0	0	0	0	0	0	0	0
798	2	3	9	2d 02:21:35.41000	0d 03:25:46.15000	0.00343645	0.0130263	0.00100206	4.0162	C	5	28/08/2020 17:45		0	0	0	0	0	0	0	0	0	0	0	0	0	0
799	2	3	9	2d 02:24:20.96000	0d 03:28:31.70000	0.00348253	0.0132116	0.00100206	4.0262	C	5	28/08/2020 17:48		0	0	0	0	0	0	0	0	0	0	0	0	0	0
800	2	3	9	2d 02:27:06.49000	0d 03:31:17.23000	0.0035286	0.0133974	0.00100183	4.0363	C	5	28/08/2020 17:50		0	0	0	0	0	0	0	0	0	0	0	0	0	0
801	2	3	9	2d 02:29:48.59000	0d 03:33:59.33000	0.00357372	0.0135797	0.00100206	4.0464	C	5	28/08/2020 17:53		0	0	0	0	0	0	0	0	0	0	0	0	0	0
802	2	3	9	2d 02:32:31.07000	0d 03:36:41.81000	0.00361894	0.0137629	0.00100198	4.0565	C	5	28/08/2020 17:56		0	0	0	0	0	0	0	0	0	0	0	0	0	0
803	2	3	9	2d 02:35:10.87000	0d 03:39:21.61000	0.00366342	0.0139436	0.00100221	4.0665	C	5	28/08/2020 17:58		0	0	0	0	0	0	0	0	0	0	0	0	0	0
804	2	3	9	2d 02:37:50.10000	0d 03:42:00.84000	0.00370774	0.014124	0.00100198	4.0766	C	5	28/08/2020 18:01		0	0	0	0	0	0	0	0	0	0	0	0	0	0
805	2	3	9	2d 02:40:24.94000	0d 03:44:35.68000	0.00375084	0.0142999	0.00100198	4.0867	C	5	28/08/2020 18:04		0	0	0	0	0	0	0	0	0	0	0	0	0	0
806	2	3	9	2d 02:43:00.55000	0d 03:47:11.29000	0.00379415	0.0144772	0.00100183	4.0967	C	5	28/08/2020 18:06		0	0	0	0	0	0	0	0	0	0	0	0	0	0
807	2	3	9	2d 02:45:30.99000	0d 03:49:41.73000	0.00383603	0.0146489	0.00100206	4.1068	C	5	28/08/2020 18:09		0	0	0	0	0	0	0	0	0	0	0	0	0	0
808	2	3	9	2d 02:48:00.76000	0d 03:52:11.50000	0.00387772	0.0148203	0.00100221	4.1169	C	5	28/08/2020 18:11		0	0	0	0	0	0	0	0	0	0	0	0	0	0
809	2	3	9	2d 02:50:27.07000	0d 03:54:37.81000	0.00391844	0.0149882	0.00100191	4.127	C	5	28/08/2020 18:14		0	0	0	0	0	0	0	0	0	0	0	0	0	0
810	2	3	9	2d 02:52:56.12000	0d 03:57:06.86000	0.00395993	0.0151596	0.00100191	4.137	C	5	28/08/2020 18:16		0	0	0	0	0	0	0	0	0	0	0	0	0	0
811	2	3	9	2d 02:55:20.75000	0d 03:59:31.49000	0.00400018	0.0153263	0.00100206	4.1471	C	5	28/08/2020 18:19		0	0	0	0	0	0	0	0	0	0	0	0	0	0
812	2	3	9	2d 02:57:44.54000	0d 04:01:55.28000	0.00404021	0.0154925	0.00100191	4.1572	C	5	28/08/2020 18:21		0	0	0	0	0	0	0	0	0	0	0	0	0	0
813	2	3	9	2d 03:00:06.81000	0d 04:04:17.55000	0.00407981	0.0156573	0.00100191	4.1674	C	5	28/08/2020 18:23		0	0	0	0	0	0	0	0	0	0	0	0	0	0
814	2	3	9	2d 03:02:30.33000	0d 04:06:41.07000	0.00411975	0.015824	0.00100221	4.1775	C	5	28/08/2020 18:26		0	0	0	0	0	0	0	0	0	0	0	0	0	0
815	2	3	9	2d 03:04:49.84000	0d 04:09:00.58000	0.00415858	0.0159864	0.00100198	4.1875	C	5	28/08/2020 18:28		0	0	0	0	0	0	0	0	0	0	0	0	0	0
816	2	3	9	2d 03:07:09.43000	0d 04:11:20.17000	0.00419744	0.0161493	0.00100206	4.1976	C	5	28/08/2020 18:30		0	0	0	0	0	0	0	0	0	0	0	0	0	0
817	2	3	9	2d 03:07:40.93000	0d 04:11:51.67000	0.00420621	0.0161861	0.00100198	4.2	C	133	28/08/2020 18:31		0	0	0	0	0	0	0	0	0	0	0	0	0	0
818	2	3	10	2d 03:07:40.94000	0d 00:00:00.01000	0.00420621	0.0161861	0.00103647	4.1999	C	0	28/08/2020 18:31		0	0	0	0	0	0	0	0	0	0	0	0	0	0
819	2	3	10	2d 03:07:57.99000	0d 00:00:17.06000	0.00421092	0.0162059	0.00093637	4.2005	C	4	28/08/2020 18:31		0	0	0	0	0	0	0	0	0	0	0	0	0	0
820	2	3	10	2d 03:08:11.77000	0d 00:00:30.84000	0.00421431	0.0162202	0.00083619	4.2005	C	4	28/08/2020 18:31		0	0	0	0	0	0	0	0	0	0	0	0	0	0
821	2	3	10	2d 03:08:29.08000	0d 00:00:48.15000	0.00421807	0.016236	0.00073617	4.2002	C	4	28/08/2020 18:32		0	0	0	0	0	0	0	0	0	0	0	0	0	0
822	2	3	10	2d 03:08:52.59000	0d 00:01:11.66000	0.00422255	0.0162548	0.00063615	4.2	C	4	28/08/2020 18:32		0	0	0	0	0	0	0	0	0	0	0	0	0	0
823	2	3	10	2d 03:09:22.98000	0d 00:01:42.05000	0.00422749	0.0162755	0.00053613	4.2	C	4	28/08/2020 18:33		0	0	0	0	0	0	0	0	0	0	0	0	0	0
824	2	3	10	2d 03:10:01.10000	0d 00:02:20.17000	0.00423262	0.0162971	0.00043595	4.2002	C	4	28/08/2020 18:33		0	0	0	0	0	0	0	0	0	0	0	0	0	0
825	2	3	10	2d 03:10:50.45000	0d 00:03:09.52000	0.00423789	0.0163192	0.00033593	4.2002	C	4	28/08/2020 18:34		0	0	0	0	0	0	0	0	0	0	0	0	0	0
826	2	3	10	2d 03:12:06.46000	0d 00:04:25.53000	0.00424386	0.0163443	0.0002359	4.2	C	4	28/08/2020 18:35		0	0	0	0	0	0	0	0	0	0	0	0	0	0
827	2	3	10	2d 03:14:22.53000	0d 00:06:41.60000	0.00425062	0.0163727	0.00013581	4.2	C	4	28/08/2020 18:38		0	0	0	0	0	0	0	0	0	0	0	0	0	0
828	2	3	10	2d 03:15:50.73000	0d 00:08:09.80000	0.00425347	0.0163847	0.00010018	4.2002	C	132	28/08/2020 18:39		0	0	0	0	0	0	0	0	0	0	0	0	0	0
829	2	3	11	2d 03:15:50.74000	0d 00:00:00.01000	0	0	0	4.1994	R	0	28/08/2020 18:39		0	0	0	0	0	0	0	0	0	0	0	0	0	0
830	2	3	11	2d 03:15:52.74000	0d 00:00:02.01000	0	0	0	4.1994	R	1	28/08/2020 18:39		0	0	0	0	0	0	0	0	0	0	0	0	0	0
831	2	3	11	2d 03:15:54.74000	0d 00:00:04.01000	0	0	0	4.1991	R	1	28/08/2020 18:39		0	0	0	0	0	0	0	0	0	0	0	0	0	0
832	2	3	11	2d 03:15:56.74000	0d 00:00:06.01000	0	0	0	4.1991	R	1	28/08/2020 18:39		0	0	0	0	0	0	0	0	0	0	0	0	0	0
833	2	3	11	2d 03:15:58.74000	0d 00:00:08.01000	0	0	0	4.199	R	1	28/08/2020 18:39		0	0	0	0	0	0	0	0	0	0	0	0	0	0
834	2	3	11	2d 03:16:00.73000	0d 00:00:10.00000	0	0	0	4.1988	R	129	28/08/2020 18:39		0	0	0	0	0	0	0	0	0	0	0	0	0	0
835	2	3	12	2d 03:16:00.77000	0d 00:00:00.04000	0.00000001	0.00000005	0.00100244	4.1927	D	0	28/08/2020 18:39		0	0	0	0	0	0	0	0	0	0	0	0	0	0
836	2	3	12	2d 03:16:44.10000	0d 00:00:43.37000	0.00001207	0.00005053	0.00100198	4.1827	D	5	28/08/2020 18:40		0	0	0	0	0	0	0	0	0	0	0	0	0	0
837	2	3	12	2d 03:18:33.84000	0d 00:02:33.11000	0.00004262	0.00017814	0.00100191	4.1726	D	5	28/08/2020 18:42		0	0	0	0	0	0	0	0	0	0	0	0	0	0
838	2	3	12	2d 03:20:36.98000	0d 00:04:36.25000	0.00007689	0.00032098	0.00100183	4.1625	D	5	28/08/2020 18:44		0	0	0	0	0	0	0	0	0	0	0	0	0	0
839	2	3	12	2d 03:22:43.13000	0d 00:06:42.40000	0.000112	0.00046696	0.00100183	4.1524	D	5	28/08/2020 18:46		0	0	0	0	0	0	0	0	0	0	0	0	0	0
840	2	3	12	2d 03:24:52.40000	0d 00:08:51.67000	0.00014799	0.0006162	0.00100214	4.1422	D	5	28/08/2020 18:48		0	0	0	0	0	0	0	0	0	0	0	0	0	0
841	2	3	12	2d 03:27:06.35000	0d 00:11:05.62000	0.00018527	0.00077046	0.00100221	4.1321	D	5	28/08/2020 18:50		0	0	0	0	0	0	0	0	0	0	0	0	0	0
842	2	3	12	2d 03:29:17.48000	0d 00:13:16.75000	0.00022177	0.0009211	0.00100206	4.1221	D	5	28/08/2020 18:53		0	0	0	0	0	0	0	0	0	0	0	0	0	0
843	2	3	12	2d 03:31:33.21000	0d 00:15:32.48000	0.00025955	0.00107665	0.00100214	4.112	D	5	28/08/2020 18:55		0	0	0	0	0	0	0	0	0	0	0	0	0	0
844	2	3	12	2d 03:33:53.17000	0d 00:17:52.44000	0.0002985	0.00123665	0.00100191	4.1019	D	5	28/08/2020 18:57		0	0	0	0	0	0	0	0	0	0	0	0	0	0
845	2	3	12	2d 03:36:12.92000	0d 00:20:12.19000	0.0003374	0.00139602	0.00100191	4.0919	D	5	28/08/2020 19:00		0	0	0	0	0	0	0	0	0	0	0	0	0	0
846	2	3	12	2d 03:38:35.73000	0d 00:22:35.00000	0.00037715	0.00155847	0.00100198	4.0816	D	5	28/08/2020 19:02		0	0	0	0	0	0	0	0	0	0	0	0	0	0
847	2	3	12	2d 03:41:02.13000	0d 00:25:01.40000	0.0004179	0.0017246	0.00100191	4.0716	D	5	28/08/2020 19:04		0	0	0	0	0	0	0	0	0	0	0	0	0	0
848	2	3	12	2d 03:43:28.39000	0d 00:27:27.66000	0.00045861	0.00189015	0.00100214	4.0615	D	5	28/08/2020 19:07		0	0	0	0	0	0	0	0	0	0	0	0	0	0
849	2	3	12	2d 03:45:57.19000	0d 00:29:56.46000	0.00050003	0.00205817	0.00100221	4.0514	D	5	28/08/2020 19:09		0	0	0	0	0	0	0	0	0	0	0	0	0	0
850	2	3	12	2d 03:48:28.11000	0d 00:32:27.38000	0.00054204	0.00222816	0.00100198	4.0414	D	5	28/08/2020 19:12		0	0	0	0	0	0	0	0	0	0	0	0	0	0
851	2	3	12	2d 03:51:01.52000	0d 00:35:00.79000	0.00058474	0.00240052	0.00100206	4.0311	D	5	28/08/2020 19:14		0	0	0	0	0	0	0	0	0	0	0	0	0	0
852	2	3	12	2d 03:53:41.62000	0d 00:37:40.89000	0.0006293	0.00257994	0.00100191	4.0211	D	5	28/08/2020 19:17		0	0	0	0	0	0	0	0	0	0	0	0	0	0
853	2	3	12	2d 03:56:19.35000	0d 00:40:18.62000	0.0006732	0.00275626	0.00100191	4.011	D	5	28/08/2020 19:20		0	0	0	0	0	0	0	0	0	0	0	0	0	0
854	2	3	12	2d 03:58:58.06000	0d 00:42:57.33000	0.00071738	0.00293323	0.00100214	4.0009	D	5	28/08/2020 19:22		0	0	0	0	0	0	0	0	0	0	0	0	0	0
855	2	3	12	2d 04:01:40.79000	0d 00:45:40.06000	0.00076267	0.00311422	0.00100198	3.9908	D	5	28/08/2020 19:25		0	0	0	0	0	0	0	0	0	0	0	0	0	0
856	2	3	12	2d 04:04:24.22000	0d 00:48:23.49000	0.00080816	0.00329554	0.00100206	3.9808	D	5	28/08/2020 19:28		0	0	0	0	0	0	0	0	0	0	0	0	0	0
857	2	3	12	2d 04:07:06.87000	0d 00:51:06.14000	0.00085343	0.00347554	0.00100198	3.9707	D	5	28/08/2020 19:30		0	0	0	0	0	0	0	0	0	0	0	0	0	0
858	2	3	12	2d 04:09:53.84000	0d 00:53:53.11000	0.00089991	0.00365985	0.00100221	3.9606	D	5	28/08/2020 19:33		0	0	0	0	0	0	0	0	0	0	0	0	0	0
859	2	3	12	2d 04:12:41.91000	0d 00:56:41.18000	0.00094669	0.0038449	0.00100214	3.9503	D	5	28/08/2020 19:36		0	0	0	0	0	0	0	0	0	0	0	0	0	0
860	2	3	12	2d 04:15:35.96000	0d 00:59:35.23000	0.00099513	0.00403604	0.00100191	3.9402	D	5	28/08/2020 19:39		0	0	0	0	0	0	0	0	0	0	0	0	0	0
861	2	3	12	2d 04:18:26.57000	0d 01:02:25.84000	0.00104262	0.00422291	0.00100206	3.93	D	5	28/08/2020 19:42		0	0	0	0	0	0	0	0	0	0	0	0	0	0
862	2	3	12	2d 04:21:20.76000	0d 01:05:20.03000	0.00109111	0.00441321	0.00100206	3.9199	D	5	28/08/2020 19:45		0	0	0	0	0	0	0	0	0	0	0	0	0	0
863	2	3	12	2d 04:24:15.38000	0d 01:08:14.65000	0.00113971	0.00460349	0.00100198	3.9098	D	5	28/08/2020 19:48		0	0	0	0	0	0	0	0	0	0	0	0	0	0
864	2	3	12	2d 04:27:11.92000	0d 01:11:11.19000	0.00118885	0.00479537	0.00100183	3.8997	D	5	28/08/2020 19:51		0	0	0	0	0	0	0	0	0	0	0	0	0	0
865	2	3	12	2d 04:30:10.03000	0d 01:14:09.30000	0.00123842	0.00498846	0.00100221	3.8897	D	5	28/08/2020 19:53		0	0	0	0	0	0	0	0	0	0	0	0	0	0
866	2	3	12	2d 04:33:15.71000	0d 01:17:14.98000	0.00129011	0.00518924	0.00100198	3.8795	D	5	28/08/2020 19:57		0	0	0	0	0	0	0	0	0	0	0	0	0	0
867	2	3	12	2d 04:36:25.14000	0d 01:20:24.41000	0.00134283	0.00539353	0.00100214	3.8694	D	5	28/08/2020 20:00		0	0	0	0	0	0	0	0	0	0	0	0	0	0
868	2	3	12	2d 04:39:40.73000	0d 01:23:40.00000	0.00139727	0.00560391	0.00100191	3.8593	D	5	28/08/2020 20:03		0	0	0	0	0	0	0	0	0	0	0	0	0	0
869	2	3	12	2d 04:43:01.88000	0d 01:27:01.15000	0.00145326	0.00581971	0.00100175	3.8492	D	5	28/08/2020 20:06		0	0	0	0	0	0	0	0	0	0	0	0	0	0
870	2	3	12	2d 04:46:34.39000	0d 01:30:33.66000	0.00151241	0.0060471	0.00100221	3.8392	D	5	28/08/2020 20:10		0	0	0	0	0	0	0	0	0	0	0	0	0	0
871	2	3	12	2d 04:50:15.37000	0d 01:34:14.64000	0.00157392	0.00628294	0.00100214	3.8291	D	5	28/08/2020 20:14		0	0	0	0	0	0	0	0	0	0	0	0	0	0
872	2	3	12	2d 04:54:09.64000	0d 01:38:08.91000	0.00163913	0.0065323	0.00100221	3.819	D	5	28/08/2020 20:17		0	0	0	0	0	0	0	0	0	0	0	0	0	0
873	2	3	12	2d 04:58:19.95000	0d 01:42:19.22000	0.0017088	0.00679804	0.00100198	3.8088	D	5	28/08/2020 20:22		0	0	0	0	0	0	0	0	0	0	0	0	0	0
874	2	3	12	2d 05:02:54.02000	0d 01:46:53.29000	0.00178509	0.00708823	0.00100214	3.7987	D	5	28/08/2020 20:26		0	0	0	0	0	0	0	0	0	0	0	0	0	0
875	2	3	12	2d 05:07:53.93000	0d 01:51:53.20000	0.00186856	0.00740492	0.00100206	3.7885	D	5	28/08/2020 20:31		0	0	0	0	0	0	0	0	0	0	0	0	0	0
876	2	3	12	2d 05:12:53.93000	0d 01:56:53.20000	0.00195207	0.0077209	0.00100221	3.7795	D	1	28/08/2020 20:36		0	0	0	0	0	0	0	0	0	0	0	0	0	0
877	2	3	12	2d 05:17:53.93000	0d 02:01:53.20000	0.00203557	0.00803614	0.00100191	3.7711	D	1	28/08/2020 20:41		0	0	0	0	0	0	0	0	0	0	0	0	0	0
878	2	3	12	2d 05:22:53.93000	0d 02:06:53.20000	0.00211907	0.00835071	0.00100206	3.7632	D	1	28/08/2020 20:46		0	0	0	0	0	0	0	0	0	0	0	0	0	0
879	2	3	12	2d 05:27:53.93000	0d 02:11:53.20000	0.00220257	0.00866465	0.00100206	3.7562	D	1	28/08/2020 20:51		0	0	0	0	0	0	0	0	0	0	0	0	0	0
880	2	3	12	2d 05:32:53.93000	0d 02:16:53.20000	0.00228607	0.00897801	0.00100214	3.7494	D	1	28/08/2020 20:56		0	0	0	0	0	0	0	0	0	0	0	0	0	0
881	2	3	12	2d 05:37:53.93000	0d 02:21:53.20000	0.00236958	0.00929082	0.00100198	3.7427	D	1	28/08/2020 21:01		0	0	0	0	0	0	0	0	0	0	0	0	0	0
882	2	3	12	2d 05:42:53.93000	0d 02:26:53.20000	0.00245308	0.0096031	0.00100198	3.7368	D	1	28/08/2020 21:06		0	0	0	0	0	0	0	0	0	0	0	0	0	0
883	2	3	12	2d 05:47:53.93000	0d 02:31:53.20000	0.00253658	0.00991487	0.00100198	3.7307	D	1	28/08/2020 21:11		0	0	0	0	0	0	0	0	0	0	0	0	0	0
884	2	3	12	2d 05:52:53.93000	0d 02:36:53.20000	0.00262008	0.0102261	0.00100206	3.7244	D	1	28/08/2020 21:16		0	0	0	0	0	0	0	0	0	0	0	0	0	0
885	2	3	12	2d 05:57:53.93000	0d 02:41:53.20000	0.00270359	0.0105369	0.00100214	3.7185	D	1	28/08/2020 21:21		0	0	0	0	0	0	0	0	0	0	0	0	0	0
886	2	3	12	2d 06:02:53.93000	0d 02:46:53.20000	0.00278709	0.0108472	0.00100214	3.7125	D	1	28/08/2020 21:26		0	0	0	0	0	0	0	0	0	0	0	0	0	0
887	2	3	12	2d 06:07:53.93000	0d 02:51:53.20000	0.00287059	0.0111569	0.00100214	3.7063	D	1	28/08/2020 21:31		0	0	0	0	0	0	0	0	0	0	0	0	0	0
888	2	3	12	2d 06:12:53.93000	0d 02:56:53.20000	0.00295409	0.0114661	0.00100229	3.6995	D	1	28/08/2020 21:36		0	0	0	0	0	0	0	0	0	0	0	0	0	0
889	2	3	12	2d 06:17:53.93000	0d 03:01:53.20000	0.0030376	0.0117748	0.00100214	3.693	D	1	28/08/2020 21:41		0	0	0	0	0	0	0	0	0	0	0	0	0	0
890	2	3	12	2d 06:22:53.93000	0d 03:06:53.20000	0.0031211	0.0120829	0.00100198	3.6863	D	1	28/08/2020 21:46		0	0	0	0	0	0	0	0	0	0	0	0	0	0
891	2	3	12	2d 06:27:53.93000	0d 03:11:53.20000	0.0032046	0.0123904	0.00100183	3.6785	D	1	28/08/2020 21:51		0	0	0	0	0	0	0	0	0	0	0	0	0	0
892	2	3	12	2d 06:32:53.93000	0d 03:16:53.20000	0.0032881	0.0126972	0.00100191	3.6709	D	1	28/08/2020 21:56		0	0	0	0	0	0	0	0	0	0	0	0	0	0
893	2	3	12	2d 06:37:53.93000	0d 03:21:53.20000	0.00337161	0.0130034	0.00100183	3.6626	D	1	28/08/2020 22:01		0	0	0	0	0	0	0	0	0	0	0	0	0	0
894	2	3	12	2d 06:42:53.93000	0d 03:26:53.20000	0.00345511	0.0133089	0.00100229	3.6536	D	1	28/08/2020 22:06		0	0	0	0	0	0	0	0	0	0	0	0	0	0
895	2	3	12	2d 06:47:53.93000	0d 03:31:53.20000	0.00353861	0.0136136	0.00100214	3.6442	D	1	28/08/2020 22:11		0	0	0	0	0	0	0	0	0	0	0	0	0	0
896	2	3	12	2d 06:52:42.69000	0d 03:36:41.96000	0.00361899	0.0139061	0.00100198	3.6341	D	5	28/08/2020 22:16		0	0	0	0	0	0	0	0	0	0	0	0	0	0
897	2	3	12	2d 06:57:05.33000	0d 03:41:04.60000	0.00369209	0.0141714	0.00100191	3.624	D	5	28/08/2020 22:20		0	0	0	0	0	0	0	0	0	0	0	0	0	0
898	2	3	12	2d 07:01:02.90000	0d 03:45:02.17000	0.00375822	0.0144107	0.00100198	3.6139	D	5	28/08/2020 22:24		0	0	0	0	0	0	0	0	0	0	0	0	0	0
899	2	3	12	2d 07:04:30.26000	0d 03:48:29.53000	0.00381593	0.014619	0.00100198	3.6037	D	5	28/08/2020 22:28		0	0	0	0	0	0	0	0	0	0	0	0	0	0
900	2	3	12	2d 07:07:28.16000	0d 03:51:27.43000	0.00386545	0.0147972	0.00100198	3.5937	D	5	28/08/2020 22:31		0	0	0	0	0	0	0	0	0	0	0	0	0	0
901	2	3	12	2d 07:10:02.53000	0d 03:54:01.80000	0.00390842	0.0149514	0.00100221	3.5836	D	5	28/08/2020 22:33		0	0	0	0	0	0	0	0	0	0	0	0	0	0
902	2	3	12	2d 07:12:10.48000	0d 03:56:09.75000	0.00394403	0.0150789	0.00100221	3.5735	D	5	28/08/2020 22:35		0	0	0	0	0	0	0	0	0	0	0	0	0	0
903	2	3	12	2d 07:13:58.83000	0d 03:57:58.10000	0.00397419	0.0151865	0.00100191	3.5634	D	5	28/08/2020 22:37		0	0	0	0	0	0	0	0	0	0	0	0	0	0
904	2	3	12	2d 07:15:31.36000	0d 03:59:30.63000	0.00399994	0.0152782	0.00100198	3.5534	D	5	28/08/2020 22:39		0	0	0	0	0	0	0	0	0	0	0	0	0	0
905	2	3	12	2d 07:16:44.99000	0d 04:00:44.26000	0.00402044	0.0153509	0.00100198	3.5433	D	5	28/08/2020 22:40		0	0	0	0	0	0	0	0	0	0	0	0	0	0
906	2	3	12	2d 07:17:49.53000	0d 04:01:48.80000	0.0040384	0.0154145	0.00100214	3.5332	D	5	28/08/2020 22:41		0	0	0	0	0	0	0	0	0	0	0	0	0	0
907	2	3	12	2d 07:18:44.89000	0d 04:02:44.16000	0.00405381	0.0154688	0.00100191	3.5232	D	5	28/08/2020 22:42		0	0	0	0	0	0	0	0	0	0	0	0	0	0
908	2	3	12	2d 07:19:31.12000	0d 04:03:30.39000	0.00406668	0.0155141	0.00100214	3.5129	D	5	28/08/2020 22:43		0	0	0	0	0	0	0	0	0	0	0	0	0	0
909	2	3	12	2d 07:20:11.03000	0d 04:04:10.30000	0.00407779	0.0155531	0.00100198	3.5029	D	5	28/08/2020 22:43		0	0	0	0	0	0	0	0	0	0	0	0	0	0
910	2	3	12	2d 07:20:44.37000	0d 04:04:43.64000	0.00408707	0.0155855	0.00100198	3.4926	D	5	28/08/2020 22:44		0	0	0	0	0	0	0	0	0	0	0	0	0	0
911	2	3	12	2d 07:21:14.14000	0d 04:05:13.41000	0.00409535	0.0156144	0.00100191	3.4824	D	5	28/08/2020 22:45		0	0	0	0	0	0	0	0	0	0	0	0	0	0
912	2	3	12	2d 07:21:40.69000	0d 04:05:39.96000	0.00410274	0.0156401	0.00100206	3.472	D	5	28/08/2020 22:45		0	0	0	0	0	0	0	0	0	0	0	0	0	0
913	2	3	12	2d 07:22:03.97000	0d 04:06:03.24000	0.00410922	0.0156626	0.00100183	3.4617	D	5	28/08/2020 22:45		0	0	0	0	0	0	0	0	0	0	0	0	0	0
914	2	3	12	2d 07:22:25.94000	0d 04:06:25.21000	0.00411534	0.0156837	0.00100221	3.4516	D	5	28/08/2020 22:46		0	0	0	0	0	0	0	0	0	0	0	0	0	0
915	2	3	12	2d 07:22:44.88000	0d 04:06:44.15000	0.00412061	0.0157019	0.00100221	3.4415	D	5	28/08/2020 22:46		0	0	0	0	0	0	0	0	0	0	0	0	0	0
916	2	3	12	2d 07:23:01.60000	0d 04:07:00.87000	0.00412526	0.0157179	0.00100198	3.4314	D	5	28/08/2020 22:46		0	0	0	0	0	0	0	0	0	0	0	0	0	0
917	2	3	12	2d 07:23:17.61000	0d 04:07:16.88000	0.00412972	0.0157332	0.00100214	3.4214	D	5	28/08/2020 22:47		0	0	0	0	0	0	0	0	0	0	0	0	0	0
918	2	3	12	2d 07:23:32.43000	0d 04:07:31.70000	0.00413385	0.0157473	0.00100206	3.4113	D	5	28/08/2020 22:47		0	0	0	0	0	0	0	0	0	0	0	0	0	0
919	2	3	12	2d 07:23:46.52000	0d 04:07:45.79000	0.00413777	0.0157606	0.00100198	3.4012	D	5	28/08/2020 22:47		0	0	0	0	0	0	0	0	0	0	0	0	0	0
920	2	3	12	2d 07:23:59.63000	0d 04:07:58.90000	0.00414142	0.015773	0.00100206	3.3909	D	5	28/08/2020 22:47		0	0	0	0	0	0	0	0	0	0	0	0	0	0
921	2	3	12	2d 07:24:11.91000	0d 04:08:11.18000	0.00414483	0.0157846	0.00100206	3.3806	D	5	28/08/2020 22:48		0	0	0	0	0	0	0	0	0	0	0	0	0	0
922	2	3	12	2d 07:24:23.01000	0d 04:08:22.28000	0.00414792	0.015795	0.00100175	3.3704	D	5	28/08/2020 22:48		0	0	0	0	0	0	0	0	0	0	0	0	0	0
923	2	3	12	2d 07:24:33.13000	0d 04:08:32.40000	0.00415074	0.0158045	0.00100229	3.36	D	5	28/08/2020 22:48		0	0	0	0	0	0	0	0	0	0	0	0	0	0
924	2	3	12	2d 07:24:43.09000	0d 04:08:42.36000	0.00415351	0.0158138	0.00100206	3.3497	D	5	28/08/2020 22:48		0	0	0	0	0	0	0	0	0	0	0	0	0	0
925	2	3	12	2d 07:24:52.95000	0d 04:08:52.22000	0.00415626	0.015823	0.00100191	3.3393	D	5	28/08/2020 22:48		0	0	0	0	0	0	0	0	0	0	0	0	0	0
926	2	3	12	2d 07:25:02.52000	0d 04:09:01.79000	0.00415892	0.0158319	0.00100214	3.3291	D	5	28/08/2020 22:48		0	0	0	0	0	0	0	0	0	0	0	0	0	0
927	2	3	12	2d 07:25:10.78000	0d 04:09:10.05000	0.00416122	0.0158395	0.00100214	3.319	D	5	28/08/2020 22:48		0	0	0	0	0	0	0	0	0	0	0	0	0	0
928	2	3	12	2d 07:25:19.02000	0d 04:09:18.29000	0.00416351	0.0158471	0.00100198	3.3088	D	5	28/08/2020 22:49		0	0	0	0	0	0	0	0	0	0	0	0	0	0
929	2	3	12	2d 07:25:27.15000	0d 04:09:26.42000	0.00416578	0.0158546	0.00100198	3.2985	D	5	28/08/2020 22:49		0	0	0	0	0	0	0	0	0	0	0	0	0	0
930	2	3	12	2d 07:25:34.92000	0d 04:09:34.19000	0.00416794	0.0158617	0.00100198	3.2883	D	5	28/08/2020 22:49		0	0	0	0	0	0	0	0	0	0	0	0	0	0
931	2	3	12	2d 07:25:42.22000	0d 04:09:41.49000	0.00416997	0.0158684	0.00100191	3.2782	D	5	28/08/2020 22:49		0	0	0	0	0	0	0	0	0	0	0	0	0	0
932	2	3	12	2d 07:25:49.22000	0d 04:09:48.49000	0.00417192	0.0158748	0.00100183	3.2679	D	5	28/08/2020 22:49		0	0	0	0	0	0	0	0	0	0	0	0	0	0
933	2	3	12	2d 07:25:56.04000	0d 04:09:55.31000	0.00417382	0.015881	0.00100191	3.2578	D	5	28/08/2020 22:49		0	0	0	0	0	0	0	0	0	0	0	0	0	0
934	2	3	12	2d 07:26:02.35000	0d 04:10:01.62000	0.00417557	0.0158867	0.00100175	3.2477	D	5	28/08/2020 22:49		0	0	0	0	0	0	0	0	0	0	0	0	0	0
935	2	3	12	2d 07:26:08.74000	0d 04:10:08.01000	0.00417735	0.0158924	0.00100183	3.2374	D	5	28/08/2020 22:49		0	0	0	0	0	0	0	0	0	0	0	0	0	0
936	2	3	12	2d 07:26:15.29000	0d 04:10:14.56000	0.00417918	0.0158983	0.00100214	3.2271	D	5	28/08/2020 22:50		0	0	0	0	0	0	0	0	0	0	0	0	0	0
937	2	3	12	2d 07:26:21.42000	0d 04:10:20.69000	0.00418088	0.0159038	0.00100229	3.2171	D	5	28/08/2020 22:50		0	0	0	0	0	0	0	0	0	0	0	0	0	0
938	2	3	12	2d 07:26:27.18000	0d 04:10:26.45000	0.00418249	0.015909	0.00100183	3.207	D	5	28/08/2020 22:50		0	0	0	0	0	0	0	0	0	0	0	0	0	0
939	2	3	12	2d 07:26:32.95000	0d 04:10:32.22000	0.00418409	0.0159141	0.00100191	3.1968	D	5	28/08/2020 22:50		0	0	0	0	0	0	0	0	0	0	0	0	0	0
940	2	3	12	2d 07:26:38.74000	0d 04:10:38.01000	0.0041857	0.0159193	0.00100214	3.1865	D	5	28/08/2020 22:50		0	0	0	0	0	0	0	0	0	0	0	0	0	0
941	2	3	12	2d 07:26:44.40000	0d 04:10:43.67000	0.00418728	0.0159243	0.00100206	3.1762	D	5	28/08/2020 22:50		0	0	0	0	0	0	0	0	0	0	0	0	0	0
942	2	3	12	2d 07:26:49.91000	0d 04:10:49.18000	0.00418881	0.0159291	0.00100191	3.1658	D	5	28/08/2020 22:50		0	0	0	0	0	0	0	0	0	0	0	0	0	0
943	2	3	12	2d 07:26:55.07000	0d 04:10:54.34000	0.00419025	0.0159337	0.00100206	3.1557	D	5	28/08/2020 22:50		0	0	0	0	0	0	0	0	0	0	0	0	0	0
944	2	3	12	2d 07:27:00.76000	0d 04:11:00.03000	0.00419183	0.0159387	0.00100214	3.1456	D	5	28/08/2020 22:50		0	0	0	0	0	0	0	0	0	0	0	0	0	0
945	2	3	12	2d 07:27:05.92000	0d 04:11:05.19000	0.00419327	0.0159432	0.00100191	3.1356	D	5	28/08/2020 22:50		0	0	0	0	0	0	0	0	0	0	0	0	0	0
946	2	3	12	2d 07:27:11.21000	0d 04:11:10.48000	0.00419474	0.0159478	0.00100206	3.1252	D	5	28/08/2020 22:50		0	0	0	0	0	0	0	0	0	0	0	0	0	0
947	2	3	12	2d 07:27:16.52000	0d 04:11:15.79000	0.00419622	0.0159524	0.00100175	3.1151	D	5	28/08/2020 22:51		0	0	0	0	0	0	0	0	0	0	0	0	0	0
948	2	3	12	2d 07:27:21.85000	0d 04:11:21.12000	0.0041977	0.015957	0.00100206	3.1048	D	5	28/08/2020 22:51		0	0	0	0	0	0	0	0	0	0	0	0	0	0
949	2	3	12	2d 07:27:27.07000	0d 04:11:26.34000	0.00419916	0.0159615	0.00100214	3.0944	D	5	28/08/2020 22:51		0	0	0	0	0	0	0	0	0	0	0	0	0	0
950	2	3	12	2d 07:27:32.51000	0d 04:11:31.78000	0.00420067	0.0159662	0.00100183	3.084	D	5	28/08/2020 22:51		0	0	0	0	0	0	0	0	0	0	0	0	0	0
951	2	3	12	2d 07:27:37.77000	0d 04:11:37.04000	0.00420213	0.0159707	0.00100198	3.0738	D	5	28/08/2020 22:51		0	0	0	0	0	0	0	0	0	0	0	0	0	0
952	2	3	12	2d 07:27:42.98000	0d 04:11:42.25000	0.00420358	0.0159752	0.00100198	3.0636	D	5	28/08/2020 22:51		0	0	0	0	0	0	0	0	0	0	0	0	0	0
953	2	3	12	2d 07:27:47.90000	0d 04:11:47.17000	0.00420495	0.0159793	0.00100214	3.0532	D	5	28/08/2020 22:51		0	0	0	0	0	0	0	0	0	0	0	0	0	0
954	2	3	12	2d 07:27:52.94000	0d 04:11:52.21000	0.00420636	0.0159836	0.00100183	3.0431	D	5	28/08/2020 22:51		0	0	0	0	0	0	0	0	0	0	0	0	0	0
955	2	3	12	2d 07:27:57.86000	0d 04:11:57.13000	0.00420773	0.0159878	0.00100214	3.0329	D	5	28/08/2020 22:51		0	0	0	0	0	0	0	0	0	0	0	0	0	0
956	2	3	12	2d 07:28:02.83000	0d 04:12:02.10000	0.00420911	0.015992	0.00100198	3.0227	D	5	28/08/2020 22:51		0	0	0	0	0	0	0	0	0	0	0	0	0	0
957	2	3	12	2d 07:28:07.68000	0d 04:12:06.95000	0.00421046	0.015996	0.00100206	3.0124	D	5	28/08/2020 22:51		0	0	0	0	0	0	0	0	0	0	0	0	0	0
958	2	3	12	2d 07:28:12.38000	0d 04:12:11.65000	0.00421177	0.016	0.00100206	3.0024	D	5	28/08/2020 22:52		0	0	0	0	0	0	0	0	0	0	0	0	0	0
959	2	3	12	2d 07:28:16.90000	0d 04:12:16.17000	0.00421303	0.0160037	0.00100198	2.9921	D	5	28/08/2020 22:52		0	0	0	0	0	0	0	0	0	0	0	0	0	0
960	2	3	12	2d 07:28:21.47000	0d 04:12:20.74000	0.0042143	0.0160075	0.00100206	2.9818	D	5	28/08/2020 22:52		0	0	0	0	0	0	0	0	0	0	0	0	0	0
961	2	3	12	2d 07:28:26.02000	0d 04:12:25.29000	0.00421556	0.0160113	0.00100206	2.9715	D	5	28/08/2020 22:52		0	0	0	0	0	0	0	0	0	0	0	0	0	0
962	2	3	12	2d 07:28:30.77000	0d 04:12:30.04000	0.00421689	0.0160152	0.00100214	2.9615	D	5	28/08/2020 22:52		0	0	0	0	0	0	0	0	0	0	0	0	0	0
963	2	3	12	2d 07:28:34.94000	0d 04:12:34.21000	0.00421805	0.0160187	0.00100214	2.9509	D	5	28/08/2020 22:52		0	0	0	0	0	0	0	0	0	0	0	0	0	0
964	2	3	12	2d 07:28:39.21000	0d 04:12:38.48000	0.00421924	0.0160222	0.00100214	2.9409	D	5	28/08/2020 22:52		0	0	0	0	0	0	0	0	0	0	0	0	0	0
965	2	3	12	2d 07:28:44.90000	0d 04:12:44.17000	0.00422082	0.0160268	0.00100214	2.9302	D	5	28/08/2020 22:52		0	0	0	0	0	0	0	0	0	0	0	0	0	0
966	2	3	12	2d 07:28:47.89000	0d 04:12:47.16000	0.00422165	0.0160293	0.00100198	2.9198	D	5	28/08/2020 22:52		0	0	0	0	0	0	0	0	0	0	0	0	0	0
967	2	3	12	2d 07:28:51.85000	0d 04:12:51.12000	0.00422275	0.0160325	0.00100206	2.9093	D	5	28/08/2020 22:52		0	0	0	0	0	0	0	0	0	0	0	0	0	0
968	2	3	12	2d 07:28:56.03000	0d 04:12:55.30000	0.00422392	0.0160358	0.00100206	2.8991	D	5	28/08/2020 22:52		0	0	0	0	0	0	0	0	0	0	0	0	0	0
969	2	3	12	2d 07:29:00.40000	0d 04:12:59.67000	0.00422513	0.0160394	0.00100175	2.8885	D	5	28/08/2020 22:52		0	0	0	0	0	0	0	0	0	0	0	0	0	0
970	2	3	12	2d 07:29:04.49000	0d 04:13:03.76000	0.00422627	0.0160426	0.00100198	2.8774	D	5	28/08/2020 22:52		0	0	0	0	0	0	0	0	0	0	0	0	0	0
971	2	3	12	2d 07:29:07.38000	0d 04:13:06.65000	0.00422708	0.016045	0.00100183	2.867	D	5	28/08/2020 22:52		0	0	0	0	0	0	0	0	0	0	0	0	0	0
972	2	3	12	2d 07:29:11.00000	0d 04:13:10.27000	0.00422808	0.0160478	0.00100206	2.8566	D	5	28/08/2020 22:52		0	0	0	0	0	0	0	0	0	0	0	0	0	0
973	2	3	12	2d 07:29:14.53000	0d 04:13:13.80000	0.00422907	0.0160506	0.00100198	2.8466	D	5	28/08/2020 22:53		0	0	0	0	0	0	0	0	0	0	0	0	0	0
974	2	3	12	2d 07:29:17.89000	0d 04:13:17.16000	0.00423	0.0160533	0.00100175	2.8362	D	5	28/08/2020 22:53		0	0	0	0	0	0	0	0	0	0	0	0	0	0
975	2	3	12	2d 07:29:21.35000	0d 04:13:20.62000	0.00423096	0.016056	0.00100214	2.8261	D	5	28/08/2020 22:53		0	0	0	0	0	0	0	0	0	0	0	0	0	0
976	2	3	12	2d 07:29:24.59000	0d 04:13:23.86000	0.00423187	0.0160586	0.00100198	2.8156	D	5	28/08/2020 22:53		0	0	0	0	0	0	0	0	0	0	0	0	0	0
977	2	3	12	2d 07:29:27.89000	0d 04:13:27.16000	0.00423279	0.0160612	0.00100214	2.8054	D	5	28/08/2020 22:53		0	0	0	0	0	0	0	0	0	0	0	0	0	0
978	2	3	12	2d 07:29:31.15000	0d 04:13:30.42000	0.00423369	0.0160637	0.00100206	2.7951	D	5	28/08/2020 22:53		0	0	0	0	0	0	0	0	0	0	0	0	0	0
979	2	3	12	2d 07:29:34.27000	0d 04:13:33.54000	0.00423456	0.0160661	0.00100214	2.7849	D	5	28/08/2020 22:53		0	0	0	0	0	0	0	0	0	0	0	0	0	0
980	2	3	12	2d 07:29:37.40000	0d 04:13:36.67000	0.00423543	0.0160685	0.00100198	2.7747	D	5	28/08/2020 22:53		0	0	0	0	0	0	0	0	0	0	0	0	0	0
981	2	3	12	2d 07:29:41.05000	0d 04:13:40.32000	0.00423645	0.0160714	0.00100198	2.7642	D	5	28/08/2020 22:53		0	0	0	0	0	0	0	0	0	0	0	0	0	0
982	2	3	12	2d 07:29:43.89000	0d 04:13:43.16000	0.00423724	0.0160735	0.00100198	2.7538	D	5	28/08/2020 22:53		0	0	0	0	0	0	0	0	0	0	0	0	0	0
983	2	3	12	2d 07:29:46.93000	0d 04:13:46.20000	0.00423808	0.0160759	0.00100206	2.7434	D	5	28/08/2020 22:53		0	0	0	0	0	0	0	0	0	0	0	0	0	0
984	2	3	12	2d 07:29:49.99000	0d 04:13:49.26000	0.00423894	0.0160782	0.00100214	2.7329	D	5	28/08/2020 22:53		0	0	0	0	0	0	0	0	0	0	0	0	0	0
985	2	3	12	2d 07:29:52.71000	0d 04:13:51.98000	0.00423969	0.0160803	0.00100206	2.7222	D	5	28/08/2020 22:53		0	0	0	0	0	0	0	0	0	0	0	0	0	0
986	2	3	12	2d 07:29:56.21000	0d 04:13:55.48000	0.00424067	0.0160829	0.00100214	2.7121	D	5	28/08/2020 22:53		0	0	0	0	0	0	0	0	0	0	0	0	0	0
987	2	3	12	2d 07:29:58.86000	0d 04:13:58.13000	0.00424141	0.0160849	0.00100183	2.7013	D	5	28/08/2020 22:53		0	0	0	0	0	0	0	0	0	0	0	0	0	0
988	2	3	12	2d 07:30:01.27000	0d 04:14:00.54000	0.00424208	0.0160867	0.00100206	2.6909	D	5	28/08/2020 22:53		0	0	0	0	0	0	0	0	0	0	0	0	0	0
989	2	3	12	2d 07:30:03.99000	0d 04:14:03.26000	0.00424283	0.0160887	0.00100214	2.6806	D	5	28/08/2020 22:53		0	0	0	0	0	0	0	0	0	0	0	0	0	0
990	2	3	12	2d 07:30:06.67000	0d 04:14:05.94000	0.00424358	0.0160907	0.00100214	2.6703	D	5	28/08/2020 22:53		0	0	0	0	0	0	0	0	0	0	0	0	0	0
991	2	3	12	2d 07:30:09.30000	0d 04:14:08.57000	0.00424431	0.0160927	0.00100214	2.66	D	5	28/08/2020 22:53		0	0	0	0	0	0	0	0	0	0	0	0	0	0
992	2	3	12	2d 07:30:11.85000	0d 04:14:11.12000	0.00424502	0.0160946	0.00100214	2.6494	D	5	28/08/2020 22:54		0	0	0	0	0	0	0	0	0	0	0	0	0	0
993	2	3	12	2d 07:30:14.46000	0d 04:14:13.73000	0.00424575	0.0160965	0.00100191	2.6392	D	5	28/08/2020 22:54		0	0	0	0	0	0	0	0	0	0	0	0	0	0
994	2	3	12	2d 07:30:16.95000	0d 04:14:16.22000	0.00424644	0.0160983	0.00100206	2.6288	D	5	28/08/2020 22:54		0	0	0	0	0	0	0	0	0	0	0	0	0	0
995	2	3	12	2d 07:30:19.45000	0d 04:14:18.72000	0.00424714	0.0161001	0.00100198	2.6186	D	5	28/08/2020 22:54		0	0	0	0	0	0	0	0	0	0	0	0	0	0
996	2	3	12	2d 07:30:21.96000	0d 04:14:21.23000	0.00424783	0.016102	0.00100214	2.6084	D	5	28/08/2020 22:54		0	0	0	0	0	0	0	0	0	0	0	0	0	0
997	2	3	12	2d 07:30:24.47000	0d 04:14:23.74000	0.00424853	0.0161038	0.00100206	2.598	D	5	28/08/2020 22:54		0	0	0	0	0	0	0	0	0	0	0	0	0	0
998	2	3	12	2d 07:30:26.99000	0d 04:14:26.26000	0.00424924	0.0161056	0.00100206	2.5876	D	5	28/08/2020 22:54		0	0	0	0	0	0	0	0	0	0	0	0	0	0
999	2	3	12	2d 07:30:29.40000	0d 04:14:28.67000	0.00424991	0.0161073	0.00100191	2.5774	D	5	28/08/2020 22:54		0	0	0	0	0	0	0	0	0	0	0	0	0	0
1000	2	3	12	2d 07:30:31.69000	0d 04:14:30.96000	0.00425054	0.016109	0.00100198	2.5672	D	5	28/08/2020 22:54		0	0	0	0	0	0	0	0	0	0	0	0	0	0
1001	2	3	12	2d 07:30:34.06000	0d 04:14:33.33000	0.0042512	0.0161107	0.00100191	2.5568	D	5	28/08/2020 22:54		0	0	0	0	0	0	0	0	0	0	0	0	0	0
1002	2	3	12	2d 07:30:36.53000	0d 04:14:35.80000	0.00425189	0.0161124	0.00100206	2.5463	D	5	28/08/2020 22:54		0	0	0	0	0	0	0	0	0	0	0	0	0	0
1003	2	3	12	2d 07:30:39.82000	0d 04:14:39.09000	0.00425281	0.0161148	0.00100214	2.5356	D	5	28/08/2020 22:54		0	0	0	0	0	0	0	0	0	0	0	0	0	0
1004	2	3	12	2d 07:30:42.16000	0d 04:14:41.43000	0.00425346	0.0161164	0.00100198	2.5254	D	5	28/08/2020 22:54		0	0	0	0	0	0	0	0	0	0	0	0	0	0
1005	2	3	12	2d 07:30:44.56000	0d 04:14:43.83000	0.00425413	0.0161181	0.00100214	2.5148	D	5	28/08/2020 22:54		0	0	0	0	0	0	0	0	0	0	0	0	0	0
1006	2	3	12	2d 07:30:46.84000	0d 04:14:46.11000	0.00425476	0.0161197	0.00100198	2.5045	D	5	28/08/2020 22:54		0	0	0	0	0	0	0	0	0	0	0	0	0	0
1007	2	3	12	2d 07:30:47.80000	0d 04:14:47.07000	0.00425503	0.0161203	0.00100214	2.5	D	133	28/08/2020 22:54		0	0	0	0	0	0	0	0	0	0	0	0	0	0
1008	2	3	13	2d 07:30:47.81000	0d 00:00:00.01000	0	0	0	2.524	R	0	28/08/2020 22:54		0	0	0	0	0	0	0	0	0	0	0	0	0	0
1009	2	3	13	2d 07:30:49.81000	0d 00:00:02.01000	0	0	0	2.748	R	1	28/08/2020 22:54		0	0	0	0	0	0	0	0	0	0	0	0	0	0
1010	2	3	13	2d 07:30:51.81000	0d 00:00:04.01000	0	0	0	2.8594	R	1	28/08/2020 22:54		0	0	0	0	0	0	0	0	0	0	0	0	0	0
1011	2	3	13	2d 07:30:53.81000	0d 00:00:06.01000	0	0	0	2.9445	R	1	28/08/2020 22:54		0	0	0	0	0	0	0	0	0	0	0	0	0	0
1012	2	3	13	2d 07:30:55.81000	0d 00:00:08.01000	0	0	0	3.015	R	1	28/08/2020 22:54		0	0	0	0	0	0	0	0	0	0	0	0	0	0
1013	2	3	13	2d 07:30:57.80000	0d 00:00:10.00000	0	0	0	3.0753	R	129	28/08/2020 22:54		0	0	0	0	0	0	0	0	0	0	0	0	0	0
1014	3	4	9	2d 07:30:57.84000	0d 00:00:00.04000	0.00000001	0.00000003	0.00100336	3.1247	C	0	28/08/2020 22:54		0	0	0	0	0	0	0	0	0	0	0	0	0	0
1015	3	4	9	2d 07:30:58.00000	0d 00:00:00.20000	0.00000006	0.00000017	0.00100214	3.1547	C	5	28/08/2020 22:54		0	0	0	0	0	0	0	0	0	0	0	0	0	0
1016	3	4	9	2d 07:30:58.15000	0d 00:00:00.35000	0.0000001	0.00000031	0.00100183	3.1765	C	5	28/08/2020 22:54		0	0	0	0	0	0	0	0	0	0	0	0	0	0
1017	3	4	9	2d 07:30:58.32000	0d 00:00:00.52000	0.00000014	0.00000046	0.00100191	3.1966	C	5	28/08/2020 22:54		0	0	0	0	0	0	0	0	0	0	0	0	0	0
1018	3	4	9	2d 07:30:58.50000	0d 00:00:00.70000	0.00000019	0.00000062	0.00100214	3.2157	C	5	28/08/2020 22:54		0	0	0	0	0	0	0	0	0	0	0	0	0	0
1019	3	4	9	2d 07:30:58.69000	0d 00:00:00.89000	0.00000025	0.00000079	0.00100214	3.2337	C	5	28/08/2020 22:54		0	0	0	0	0	0	0	0	0	0	0	0	0	0
1020	3	4	9	2d 07:30:58.89000	0d 00:00:01.09000	0.0000003	0.00000097	0.00100221	3.2512	C	5	28/08/2020 22:54		0	0	0	0	0	0	0	0	0	0	0	0	0	0
1021	3	4	9	2d 07:30:59.09000	0d 00:00:01.29000	0.00000036	0.00000115	0.00100221	3.2677	C	5	28/08/2020 22:54		0	0	0	0	0	0	0	0	0	0	0	0	0	0
1022	3	4	9	2d 07:30:59.30000	0d 00:00:01.50000	0.00000042	0.00000134	0.00100221	3.284	C	5	28/08/2020 22:54		0	0	0	0	0	0	0	0	0	0	0	0	0	0
1023	3	4	9	2d 07:30:59.52000	0d 00:00:01.72000	0.00000048	0.00000154	0.00100198	3.3002	C	5	28/08/2020 22:54		0	0	0	0	0	0	0	0	0	0	0	0	0	0
1024	3	4	9	2d 07:30:59.75000	0d 00:00:01.95000	0.00000054	0.00000176	0.00100191	3.3164	C	5	28/08/2020 22:54		0	0	0	0	0	0	0	0	0	0	0	0	0	0
1025	3	4	9	2d 07:30:59.98000	0d 00:00:02.18000	0.00000061	0.00000197	0.00100221	3.3318	C	5	28/08/2020 22:54		0	0	0	0	0	0	0	0	0	0	0	0	0	0
1026	3	4	9	2d 07:31:00.22000	0d 00:00:02.42000	0.00000067	0.00000219	0.00100214	3.3469	C	5	28/08/2020 22:54		0	0	0	0	0	0	0	0	0	0	0	0	0	0
1027	3	4	9	2d 07:31:00.46000	0d 00:00:02.66000	0.00000074	0.00000242	0.00100206	3.3617	C	5	28/08/2020 22:54		0	0	0	0	0	0	0	0	0	0	0	0	0	0
1028	3	4	9	2d 07:31:00.71000	0d 00:00:02.91000	0.00000081	0.00000265	0.00100214	3.3767	C	5	28/08/2020 22:54		0	0	0	0	0	0	0	0	0	0	0	0	0	0
1029	3	4	9	2d 07:31:00.98000	0d 00:00:03.18000	0.00000088	0.0000029	0.00100206	3.3916	C	5	28/08/2020 22:54		0	0	0	0	0	0	0	0	0	0	0	0	0	0
1030	3	4	9	2d 07:31:01.25000	0d 00:00:03.45000	0.00000096	0.00000316	0.00100229	3.4058	C	5	28/08/2020 22:54		0	0	0	0	0	0	0	0	0	0	0	0	0	0
1031	3	4	9	2d 07:31:01.53000	0d 00:00:03.73000	0.00000104	0.00000343	0.00100206	3.42	C	5	28/08/2020 22:54		0	0	0	0	0	0	0	0	0	0	0	0	0	0
1032	3	4	9	2d 07:31:01.82000	0d 00:00:04.02000	0.00000112	0.0000037	0.00100191	3.4337	C	5	28/08/2020 22:54		0	0	0	0	0	0	0	0	0	0	0	0	0	0
1033	3	4	9	2d 07:31:02.12000	0d 00:00:04.32000	0.0000012	0.00000399	0.00100198	3.4475	C	5	28/08/2020 22:54		0	0	0	0	0	0	0	0	0	0	0	0	0	0
1034	3	4	9	2d 07:31:02.42000	0d 00:00:04.62000	0.00000129	0.00000428	0.00100168	3.4606	C	5	28/08/2020 22:54		0	0	0	0	0	0	0	0	0	0	0	0	0	0
1035	3	4	9	2d 07:31:02.74000	0d 00:00:04.94000	0.00000137	0.00000459	0.00100183	3.4739	C	5	28/08/2020 22:54		0	0	0	0	0	0	0	0	0	0	0	0	0	0
1036	3	4	9	2d 07:31:03.08000	0d 00:00:05.28000	0.00000147	0.00000492	0.00100198	3.4868	C	5	28/08/2020 22:54		0	0	0	0	0	0	0	0	0	0	0	0	0	0
1037	3	4	9	2d 07:31:03.44000	0d 00:00:05.64000	0.00000157	0.00000527	0.00100191	3.4998	C	5	28/08/2020 22:54		0	0	0	0	0	0	0	0	0	0	0	0	0	0
1038	3	4	9	2d 07:31:03.82000	0d 00:00:06.02000	0.00000168	0.00000564	0.00100198	3.5128	C	5	28/08/2020 22:54		0	0	0	0	0	0	0	0	0	0	0	0	0	0
1039	3	4	9	2d 07:31:04.23000	0d 00:00:06.43000	0.00000179	0.00000604	0.00100183	3.525	C	5	28/08/2020 22:54		0	0	0	0	0	0	0	0	0	0	0	0	0	0
1040	3	4	9	2d 07:31:04.66000	0d 00:00:06.86000	0.00000191	0.00000646	0.00100191	3.5372	C	5	28/08/2020 22:54		0	0	0	0	0	0	0	0	0	0	0	0	0	0
1041	3	4	9	2d 07:31:05.15000	0d 00:00:07.35000	0.00000205	0.00000695	0.00100191	3.5496	C	5	28/08/2020 22:54		0	0	0	0	0	0	0	0	0	0	0	0	0	0
1042	3	4	9	2d 07:31:05.70000	0d 00:00:07.90000	0.0000022	0.00000749	0.00100198	3.5613	C	5	28/08/2020 22:54		0	0	0	0	0	0	0	0	0	0	0	0	0	0
1043	3	4	9	2d 07:31:06.32000	0d 00:00:08.52000	0.00000237	0.00000811	0.00100198	3.5727	C	5	28/08/2020 22:54		0	0	0	0	0	0	0	0	0	0	0	0	0	0
1044	3	4	9	2d 07:31:07.06000	0d 00:00:09.26000	0.00000258	0.00000884	0.00100198	3.584	C	5	28/08/2020 22:54		0	0	0	0	0	0	0	0	0	0	0	0	0	0
1045	3	4	9	2d 07:31:07.98000	0d 00:00:10.18000	0.00000283	0.00000976	0.00100191	3.595	C	5	28/08/2020 22:54		0	0	0	0	0	0	0	0	0	0	0	0	0	0
1046	3	4	9	2d 07:31:09.14000	0d 00:00:11.34000	0.00000316	0.00001093	0.00100198	3.6056	C	5	28/08/2020 22:54		0	0	0	0	0	0	0	0	0	0	0	0	0	0
1047	3	4	9	2d 07:31:10.69000	0d 00:00:12.89000	0.00000359	0.00001248	0.00100214	3.6158	C	5	28/08/2020 22:54		0	0	0	0	0	0	0	0	0	0	0	0	0	0
1048	3	4	9	2d 07:31:12.91000	0d 00:00:15.11000	0.00000421	0.00001472	0.00100191	3.626	C	5	28/08/2020 22:55		0	0	0	0	0	0	0	0	0	0	0	0	0	0
1049	3	4	9	2d 07:31:16.56000	0d 00:00:18.76000	0.00000522	0.00001841	0.00100198	3.6361	C	5	28/08/2020 22:55		0	0	0	0	0	0	0	0	0	0	0	0	0	0
1050	3	4	9	2d 07:31:23.09000	0d 00:00:25.29000	0.00000704	0.00002503	0.00100183	3.6461	C	5	28/08/2020 22:55		0	0	0	0	0	0	0	0	0	0	0	0	0	0
1051	3	4	9	2d 07:31:36.19000	0d 00:00:38.39000	0.00001069	0.00003835	0.00100214	3.6562	C	5	28/08/2020 22:55		0	0	0	0	0	0	0	0	0	0	0	0	0	0
1052	3	4	9	2d 07:32:10.59000	0d 00:01:12.79000	0.00002026	0.00007341	0.00100229	3.6663	C	5	28/08/2020 22:55		0	0	0	0	0	0	0	0	0	0	0	0	0	0
1053	3	4	9	2d 07:34:15.27000	0d 00:03:17.47000	0.00005496	0.00020086	0.00100191	3.6764	C	5	28/08/2020 22:58		0	0	0	0	0	0	0	0	0	0	0	0	0	0
1054	3	4	9	2d 07:39:15.27000	0d 00:08:17.47000	0.00013847	0.00050813	0.00100191	3.6823	C	1	28/08/2020 23:03		0	0	0	0	0	0	0	0	0	0	0	0	0	0
1055	3	4	9	2d 07:44:15.27000	0d 00:13:17.47000	0.00022197	0.0008158	0.00100206	3.6867	C	1	28/08/2020 23:08		0	0	0	0	0	0	0	0	0	0	0	0	0	0
1056	3	4	9	2d 07:49:15.27000	0d 00:18:17.47000	0.00030547	0.00112381	0.00100175	3.6904	C	1	28/08/2020 23:13		0	0	0	0	0	0	0	0	0	0	0	0	0	0
1057	3	4	9	2d 07:54:15.27000	0d 00:23:17.47000	0.00038897	0.00143214	0.00100206	3.6945	C	1	28/08/2020 23:18		0	0	0	0	0	0	0	0	0	0	0	0	0	0
1058	3	4	9	2d 07:59:15.27000	0d 00:28:17.47000	0.00047248	0.00174079	0.00100191	3.6982	C	1	28/08/2020 23:23		0	0	0	0	0	0	0	0	0	0	0	0	0	0
1059	3	4	9	2d 08:04:15.27000	0d 00:33:17.47000	0.00055598	0.00204977	0.00100221	3.7021	C	1	28/08/2020 23:28		0	0	0	0	0	0	0	0	0	0	0	0	0	0
1060	3	4	9	2d 08:09:15.27000	0d 00:38:17.47000	0.00063948	0.00235909	0.00100198	3.7063	C	1	28/08/2020 23:33		0	0	0	0	0	0	0	0	0	0	0	0	0	0
1061	3	4	9	2d 08:14:15.27000	0d 00:43:17.47000	0.00072298	0.00266876	0.00100214	3.7108	C	1	28/08/2020 23:38		0	0	0	0	0	0	0	0	0	0	0	0	0	0
1062	3	4	9	2d 08:19:15.27000	0d 00:48:17.47000	0.00080649	0.00297881	0.00100198	3.7153	C	1	28/08/2020 23:43		0	0	0	0	0	0	0	0	0	0	0	0	0	0
1063	3	4	9	2d 08:24:15.27000	0d 00:53:17.47000	0.00088999	0.00328925	0.00100198	3.7201	C	1	28/08/2020 23:48		0	0	0	0	0	0	0	0	0	0	0	0	0	0
1064	3	4	9	2d 08:29:15.27000	0d 00:58:17.47000	0.00097349	0.0036001	0.00100214	3.725	C	1	28/08/2020 23:53		0	0	0	0	0	0	0	0	0	0	0	0	0	0
1065	3	4	9	2d 08:34:15.27000	0d 01:03:17.47000	0.00105699	0.00391137	0.00100206	3.7301	C	1	28/08/2020 23:58		0	0	0	0	0	0	0	0	0	0	0	0	0	0
1066	3	4	9	2d 08:39:15.27000	0d 01:08:17.47000	0.0011405	0.00422306	0.00100206	3.7351	C	1	29/08/2020 00:03		0	0	0	0	0	0	0	0	0	0	0	0	0	0
1067	3	4	9	2d 08:44:15.27000	0d 01:13:17.47000	0.001224	0.00453518	0.00100206	3.7403	C	1	29/08/2020 00:08		0	0	0	0	0	0	0	0	0	0	0	0	0	0
1068	3	4	9	2d 08:49:15.27000	0d 01:18:17.47000	0.0013075	0.00484773	0.00100191	3.7455	C	1	29/08/2020 00:13		0	0	0	0	0	0	0	0	0	0	0	0	0	0
1069	3	4	9	2d 08:54:15.27000	0d 01:23:17.47000	0.001391	0.00516071	0.00100206	3.7507	C	1	29/08/2020 00:18		0	0	0	0	0	0	0	0	0	0	0	0	0	0
1070	3	4	9	2d 08:59:15.27000	0d 01:28:17.47000	0.00147451	0.00547411	0.00100237	3.7557	C	1	29/08/2020 00:23		0	0	0	0	0	0	0	0	0	0	0	0	0	0
1071	3	4	9	2d 09:04:15.27000	0d 01:33:17.47000	0.00155801	0.00578794	0.00100183	3.7606	C	1	29/08/2020 00:28		0	0	0	0	0	0	0	0	0	0	0	0	0	0
1072	3	4	9	2d 09:09:15.27000	0d 01:38:17.47000	0.00164151	0.00610219	0.00100206	3.7658	C	1	29/08/2020 00:33		0	0	0	0	0	0	0	0	0	0	0	0	0	0
1073	3	4	9	2d 09:14:15.27000	0d 01:43:17.47000	0.00172501	0.00641688	0.00100191	3.7713	C	1	29/08/2020 00:38		0	0	0	0	0	0	0	0	0	0	0	0	0	0
1074	3	4	9	2d 09:19:15.27000	0d 01:48:17.47000	0.00180852	0.00673201	0.00100206	3.7768	C	1	29/08/2020 00:43		0	0	0	0	0	0	0	0	0	0	0	0	0	0
1075	3	4	9	2d 09:24:15.27000	0d 01:53:17.47000	0.00189202	0.00704762	0.00100191	3.7824	C	1	29/08/2020 00:48		0	0	0	0	0	0	0	0	0	0	0	0	0	0
1076	3	4	9	2d 09:29:15.27000	0d 01:58:17.47000	0.00197552	0.0073637	0.00100206	3.7885	C	1	29/08/2020 00:53		0	0	0	0	0	0	0	0	0	0	0	0	0	0
1077	3	4	9	2d 09:34:15.27000	0d 02:03:17.47000	0.00205902	0.00768031	0.00100198	3.7946	C	1	29/08/2020 00:58		0	0	0	0	0	0	0	0	0	0	0	0	0	0
1078	3	4	9	2d 09:39:15.27000	0d 02:08:17.47000	0.00214253	0.00799748	0.00100206	3.8016	C	1	29/08/2020 01:03		0	0	0	0	0	0	0	0	0	0	0	0	0	0
1079	3	4	9	2d 09:44:15.27000	0d 02:13:17.47000	0.00222603	0.00831526	0.00100183	3.8094	C	1	29/08/2020 01:08		0	0	0	0	0	0	0	0	0	0	0	0	0	0
1080	3	4	9	2d 09:49:15.27000	0d 02:18:17.47000	0.00230953	0.0086337	0.00100206	3.8178	C	1	29/08/2020 01:13		0	0	0	0	0	0	0	0	0	0	0	0	0	0
1081	3	4	9	2d 09:54:15.27000	0d 02:23:17.47000	0.00239303	0.00895287	0.00100214	3.8271	C	1	29/08/2020 01:18		0	0	0	0	0	0	0	0	0	0	0	0	0	0
1082	3	4	9	2d 09:59:13.22000	0d 02:28:15.42000	0.00247597	0.00927067	0.00100191	3.8373	C	5	29/08/2020 01:23		0	0	0	0	0	0	0	0	0	0	0	0	0	0
1083	3	4	9	2d 10:03:50.47000	0d 02:32:52.67000	0.00255314	0.00956718	0.00100191	3.8474	C	5	29/08/2020 01:27		0	0	0	0	0	0	0	0	0	0	0	0	0	0
1084	3	4	9	2d 10:07:59.64000	0d 02:37:01.84000	0.00262249	0.00983436	0.00100175	3.8575	C	5	29/08/2020 01:31		0	0	0	0	0	0	0	0	0	0	0	0	0	0
1085	3	4	9	2d 10:11:51.38000	0d 02:40:53.58000	0.00268699	0.0100835	0.00100214	3.8676	C	5	29/08/2020 01:35		0	0	0	0	0	0	0	0	0	0	0	0	0	0
1086	3	4	9	2d 10:15:30.75000	0d 02:44:32.95000	0.00274805	0.01032	0.00100191	3.8776	C	5	29/08/2020 01:39		0	0	0	0	0	0	0	0	0	0	0	0	0	0
1087	3	4	9	2d 10:18:59.07000	0d 02:48:01.27000	0.00280604	0.0105451	0.00100214	3.8877	C	5	29/08/2020 01:42		0	0	0	0	0	0	0	0	0	0	0	0	0	0
1088	3	4	9	2d 10:22:21.59000	0d 02:51:23.79000	0.00286241	0.0107645	0.00100229	3.8978	C	5	29/08/2020 01:46		0	0	0	0	0	0	0	0	0	0	0	0	0	0
1089	3	4	9	2d 10:25:36.84000	0d 02:54:39.04000	0.00291675	0.0109766	0.00100198	3.908	C	5	29/08/2020 01:49		0	0	0	0	0	0	0	0	0	0	0	0	0	0
1090	3	4	9	2d 10:28:50.41000	0d 02:57:52.61000	0.00297063	0.0111874	0.00100214	3.9181	C	5	29/08/2020 01:52		0	0	0	0	0	0	0	0	0	0	0	0	0	0
1091	3	4	9	2d 10:31:55.80000	0d 03:00:58.00000	0.00302223	0.0113899	0.00100206	3.9281	C	5	29/08/2020 01:55		0	0	0	0	0	0	0	0	0	0	0	0	0	0
1092	3	4	9	2d 10:34:56.72000	0d 03:03:58.92000	0.00307259	0.0115879	0.00100198	3.9382	C	5	29/08/2020 01:58		0	0	0	0	0	0	0	0	0	0	0	0	0	0
1093	3	4	9	2d 10:37:53.65000	0d 03:06:55.85000	0.00312184	0.0117821	0.00100214	3.9483	C	5	29/08/2020 02:01		0	0	0	0	0	0	0	0	0	0	0	0	0	0
1094	3	4	9	2d 10:40:50.35000	0d 03:09:52.55000	0.00317102	0.0119766	0.00100191	3.9583	C	5	29/08/2020 02:04		0	0	0	0	0	0	0	0	0	0	0	0	0	0
1095	3	4	9	2d 10:43:42.59000	0d 03:12:44.79000	0.00321896	0.0121666	0.00100206	3.9684	C	5	29/08/2020 02:07		0	0	0	0	0	0	0	0	0	0	0	0	0	0
1096	3	4	9	2d 10:46:36.15000	0d 03:15:38.35000	0.00326727	0.0123585	0.00100214	3.9785	C	5	29/08/2020 02:10		0	0	0	0	0	0	0	0	0	0	0	0	0	0
1097	3	4	9	2d 10:49:29.48000	0d 03:18:31.68000	0.00331552	0.0125507	0.00100198	3.9886	C	5	29/08/2020 02:13		0	0	0	0	0	0	0	0	0	0	0	0	0	0
1098	3	4	9	2d 10:52:19.62000	0d 03:21:21.82000	0.00336287	0.0127398	0.00100221	3.9986	C	5	29/08/2020 02:16		0	0	0	0	0	0	0	0	0	0	0	0	0	0
1099	3	4	9	2d 10:55:07.37000	0d 03:24:09.57000	0.00340956	0.0129268	0.00100198	4.0087	C	5	29/08/2020 02:18		0	0	0	0	0	0	0	0	0	0	0	0	0	0
1100	3	4	9	2d 10:57:56.08000	0d 03:26:58.28000	0.00345652	0.0131152	0.00100191	4.0188	C	5	29/08/2020 02:21		0	0	0	0	0	0	0	0	0	0	0	0	0	0
1101	3	4	9	2d 11:00:40.66000	0d 03:29:42.86000	0.00350233	0.0132996	0.00100191	4.029	C	5	29/08/2020 02:24		0	0	0	0	0	0	0	0	0	0	0	0	0	0
1102	3	4	9	2d 11:03:27.60000	0d 03:32:29.80000	0.0035488	0.013487	0.00100214	4.0391	C	5	29/08/2020 02:27		0	0	0	0	0	0	0	0	0	0	0	0	0	0
1103	3	4	9	2d 11:06:09.66000	0d 03:35:11.86000	0.00359391	0.0136694	0.00100229	4.0491	C	5	29/08/2020 02:29		0	0	0	0	0	0	0	0	0	0	0	0	0	0
1104	3	4	9	2d 11:08:50.95000	0d 03:37:53.15000	0.0036388	0.0138514	0.00100214	4.0592	C	5	29/08/2020 02:32		0	0	0	0	0	0	0	0	0	0	0	0	0	0
1105	3	4	9	2d 11:11:30.94000	0d 03:40:33.14000	0.00368333	0.0140324	0.00100214	4.0693	C	5	29/08/2020 02:35		0	0	0	0	0	0	0	0	0	0	0	0	0	0
1106	3	4	9	2d 11:14:06.52000	0d 03:43:08.72000	0.00372664	0.0142089	0.00100198	4.0793	C	5	29/08/2020 02:37		0	0	0	0	0	0	0	0	0	0	0	0	0	0
1107	3	4	9	2d 11:16:41.79000	0d 03:45:43.99000	0.00376986	0.0143854	0.00100198	4.0896	C	5	29/08/2020 02:40		0	0	0	0	0	0	0	0	0	0	0	0	0	0
1108	3	4	9	2d 11:19:17.13000	0d 03:48:19.33000	0.00381309	0.0145624	0.00100191	4.0996	C	5	29/08/2020 02:43		0	0	0	0	0	0	0	0	0	0	0	0	0	0
1109	3	4	9	2d 11:21:46.94000	0d 03:50:49.14000	0.00385479	0.0147336	0.00100206	4.1097	C	5	29/08/2020 02:45		0	0	0	0	0	0	0	0	0	0	0	0	0	0
1110	3	4	9	2d 11:24:15.63000	0d 03:53:17.83000	0.00389618	0.0149038	0.00100198	4.1199	C	5	29/08/2020 02:48		0	0	0	0	0	0	0	0	0	0	0	0	0	0
1111	3	4	9	2d 11:26:45.30000	0d 03:55:47.50000	0.00393784	0.0150757	0.00100198	4.13	C	5	29/08/2020 02:50		0	0	0	0	0	0	0	0	0	0	0	0	0	0
1112	3	4	9	2d 11:29:11.08000	0d 03:58:13.28000	0.00397841	0.0152435	0.00100206	4.1401	C	5	29/08/2020 02:52		0	0	0	0	0	0	0	0	0	0	0	0	0	0
1113	3	4	9	2d 11:31:34.52000	0d 04:00:36.72000	0.00401834	0.015409	0.00100229	4.1501	C	5	29/08/2020 02:55		0	0	0	0	0	0	0	0	0	0	0	0	0	0
1114	3	4	9	2d 11:33:56.87000	0d 04:02:59.07000	0.00405796	0.0155736	0.00100206	4.1602	C	5	29/08/2020 02:57		0	0	0	0	0	0	0	0	0	0	0	0	0	0
1115	3	4	9	2d 11:36:18.04000	0d 04:05:20.24000	0.00409725	0.0157373	0.00100214	4.1703	C	5	29/08/2020 03:00		0	0	0	0	0	0	0	0	0	0	0	0	0	0
1116	3	4	9	2d 11:38:37.99000	0d 04:07:40.19000	0.00413621	0.0158999	0.00100183	4.1804	C	5	29/08/2020 03:02		0	0	0	0	0	0	0	0	0	0	0	0	0	0
1117	3	4	9	2d 11:40:57.06000	0d 04:09:59.26000	0.00417492	0.0160619	0.00100206	4.1904	C	5	29/08/2020 03:04		0	0	0	0	0	0	0	0	0	0	0	0	0	0
1118	3	4	9	2d 11:43:08.98000	0d 04:12:11.18000	0.00421164	0.016216	0.00100221	4.2	C	133	29/08/2020 03:06		0	0	0	0	0	0	0	0	0	0	0	0	0	0
1119	3	4	10	2d 11:43:08.99000	0d 00:00:00.01000	0.00421164	0.016216	0.00103784	4.1997	C	0	29/08/2020 03:06		0	0	0	0	0	0	0	0	0	0	0	0	0	0
1120	3	4	10	2d 11:43:25.04000	0d 00:00:16.06000	0.00421607	0.0162346	0.00093782	4.2005	C	4	29/08/2020 03:07		0	0	0	0	0	0	0	0	0	0	0	0	0	0
1121	3	4	10	2d 11:43:38.79000	0d 00:00:29.81000	0.00421946	0.0162488	0.00083772	4.2004	C	4	29/08/2020 03:07		0	0	0	0	0	0	0	0	0	0	0	0	0	0
1122	3	4	10	2d 11:43:55.53000	0d 00:00:46.55000	0.00422311	0.0162641	0.00073754	4.2002	C	4	29/08/2020 03:07		0	0	0	0	0	0	0	0	0	0	0	0	0	0
1123	3	4	10	2d 11:44:20.37000	0d 00:01:11.39000	0.00422783	0.016284	0.00063737	4.2002	C	4	29/08/2020 03:08		0	0	0	0	0	0	0	0	0	0	0	0	0	0
1124	3	4	10	2d 11:44:49.16000	0d 00:01:40.18000	0.0042325	0.0163036	0.00053735	4.2002	C	4	29/08/2020 03:08		0	0	0	0	0	0	0	0	0	0	0	0	0	0
1125	3	4	10	2d 11:45:26.77000	0d 00:02:17.79000	0.00423757	0.0163249	0.00043732	4.2002	C	4	29/08/2020 03:09		0	0	0	0	0	0	0	0	0	0	0	0	0	0
1126	3	4	10	2d 11:46:17.23000	0d 00:03:08.25000	0.00424295	0.0163475	0.0003373	4.2	C	4	29/08/2020 03:10		0	0	0	0	0	0	0	0	0	0	0	0	0	0
1127	3	4	10	2d 11:47:27.62000	0d 00:04:18.64000	0.00424853	0.0163709	0.0002372	4.2	C	4	29/08/2020 03:11		0	0	0	0	0	0	0	0	0	0	0	0	0	0
1128	3	4	10	2d 11:49:47.56000	0d 00:06:38.58000	0.00425559	0.0164006	0.00013718	4.2002	C	4	29/08/2020 03:13		0	0	0	0	0	0	0	0	0	0	0	0	0	0
1129	3	4	10	2d 11:51:20.82000	0d 00:08:11.84000	0.00425862	0.0164133	0.00010018	4.2002	C	132	29/08/2020 03:15		0	0	0	0	0	0	0	0	0	0	0	0	0	0
1130	3	4	11	2d 11:51:20.83000	0d 00:00:00.01000	0	0	0	4.1993	R	0	29/08/2020 03:15		0	0	0	0	0	0	0	0	0	0	0	0	0	0
1131	3	4	11	2d 11:51:22.83000	0d 00:00:02.01000	0	0	0	4.1993	R	1	29/08/2020 03:15		0	0	0	0	0	0	0	0	0	0	0	0	0	0
1132	3	4	11	2d 11:51:24.83000	0d 00:00:04.01000	0	0	0	4.1991	R	1	29/08/2020 03:15		0	0	0	0	0	0	0	0	0	0	0	0	0	0
1133	3	4	11	2d 11:51:26.83000	0d 00:00:06.01000	0	0	0	4.1991	R	1	29/08/2020 03:15		0	0	0	0	0	0	0	0	0	0	0	0	0	0
1134	3	4	11	2d 11:51:28.83000	0d 00:00:08.01000	0	0	0	4.1991	R	1	29/08/2020 03:15		0	0	0	0	0	0	0	0	0	0	0	0	0	0
1135	3	4	11	2d 11:51:30.82000	0d 00:00:10.00000	0	0	0	4.199	R	129	29/08/2020 03:15		0	0	0	0	0	0	0	0	0	0	0	0	0	0
1136	3	4	12	2d 11:51:30.86000	0d 00:00:00.04000	0.00000001	0.00000005	0.00100214	4.1927	D	0	29/08/2020 03:15		0	0	0	0	0	0	0	0	0	0	0	0	0	0
1137	3	4	12	2d 11:52:13.80000	0d 00:00:42.98000	0.00001196	0.00005008	0.00100206	4.1825	D	5	29/08/2020 03:16		0	0	0	0	0	0	0	0	0	0	0	0	0	0
1138	3	4	12	2d 11:54:01.57000	0d 00:02:30.75000	0.00004196	0.00017539	0.00100214	4.1724	D	5	29/08/2020 03:17		0	0	0	0	0	0	0	0	0	0	0	0	0	0
1139	3	4	12	2d 11:56:04.36000	0d 00:04:33.54000	0.00007614	0.00031782	0.00100206	4.1624	D	5	29/08/2020 03:19		0	0	0	0	0	0	0	0	0	0	0	0	0	0
1140	3	4	12	2d 11:58:10.55000	0d 00:06:39.73000	0.00011126	0.00046384	0.00100183	4.1521	D	5	29/08/2020 03:21		0	0	0	0	0	0	0	0	0	0	0	0	0	0
1141	3	4	12	2d 12:00:20.76000	0d 00:08:49.94000	0.0001475	0.00061415	0.00100214	4.1419	D	5	29/08/2020 03:24		0	0	0	0	0	0	0	0	0	0	0	0	0	0
1142	3	4	12	2d 12:02:32.48000	0d 00:11:01.66000	0.00018417	0.00076583	0.00100206	4.1318	D	5	29/08/2020 03:26		0	0	0	0	0	0	0	0	0	0	0	0	0	0
1143	3	4	12	2d 12:04:43.65000	0d 00:13:12.83000	0.00022068	0.0009165	0.00100183	4.1218	D	5	29/08/2020 03:28		0	0	0	0	0	0	0	0	0	0	0	0	0	0
1144	3	4	12	2d 12:06:58.16000	0d 00:15:27.34000	0.00025812	0.00107064	0.00100198	4.1117	D	5	29/08/2020 03:30		0	0	0	0	0	0	0	0	0	0	0	0	0	0
1145	3	4	12	2d 12:09:16.98000	0d 00:17:46.16000	0.00029676	0.00122933	0.00100191	4.1016	D	5	29/08/2020 03:33		0	0	0	0	0	0	0	0	0	0	0	0	0	0
1146	3	4	12	2d 12:11:35.02000	0d 00:20:04.20000	0.00033518	0.00138673	0.00100191	4.0916	D	5	29/08/2020 03:35		0	0	0	0	0	0	0	0	0	0	0	0	0	0
1147	3	4	12	2d 12:13:57.18000	0d 00:22:26.36000	0.00037475	0.00154843	0.00100214	4.0815	D	5	29/08/2020 03:37		0	0	0	0	0	0	0	0	0	0	0	0	0	0
1148	3	4	12	2d 12:16:19.14000	0d 00:24:48.32000	0.00041426	0.00170951	0.00100229	4.0714	D	5	29/08/2020 03:40		0	0	0	0	0	0	0	0	0	0	0	0	0	0
1149	3	4	12	2d 12:18:45.42000	0d 00:27:14.60000	0.00045498	0.00187509	0.00100206	4.0613	D	5	29/08/2020 03:42		0	0	0	0	0	0	0	0	0	0	0	0	0	0
1150	3	4	12	2d 12:21:12.59000	0d 00:29:41.77000	0.00049594	0.00204126	0.00100214	4.0513	D	5	29/08/2020 03:45		0	0	0	0	0	0	0	0	0	0	0	0	0	0
1151	3	4	12	2d 12:23:42.10000	0d 00:32:11.28000	0.00053756	0.00220965	0.00100221	4.041	D	5	29/08/2020 03:47		0	0	0	0	0	0	0	0	0	0	0	0	0	0
1152	3	4	12	2d 12:26:17.43000	0d 00:34:46.61000	0.00058079	0.00238416	0.00100191	4.0308	D	5	29/08/2020 03:50		0	0	0	0	0	0	0	0	0	0	0	0	0	0
1153	3	4	12	2d 12:28:52.74000	0d 00:37:21.92000	0.00062402	0.0025582	0.00100206	4.0208	D	5	29/08/2020 03:52		0	0	0	0	0	0	0	0	0	0	0	0	0	0
1154	3	4	12	2d 12:31:33.46000	0d 00:40:02.64000	0.00066875	0.00273785	0.00100198	4.0107	D	5	29/08/2020 03:55		0	0	0	0	0	0	0	0	0	0	0	0	0	0
1155	3	4	12	2d 12:34:12.03000	0d 00:42:41.21000	0.00071289	0.00291465	0.00100191	4.0006	D	5	29/08/2020 03:58		0	0	0	0	0	0	0	0	0	0	0	0	0	0
1156	3	4	12	2d 12:36:51.69000	0d 00:45:20.87000	0.00075733	0.00309222	0.00100191	3.9904	D	5	29/08/2020 04:00		0	0	0	0	0	0	0	0	0	0	0	0	0	0
1157	3	4	12	2d 12:39:36.21000	0d 00:48:05.39000	0.00080312	0.00327473	0.00100198	3.9803	D	5	29/08/2020 04:03		0	0	0	0	0	0	0	0	0	0	0	0	0	0
1158	3	4	12	2d 12:42:18.74000	0d 00:50:47.92000	0.00084836	0.00345457	0.00100214	3.9702	D	5	29/08/2020 04:06		0	0	0	0	0	0	0	0	0	0	0	0	0	0
1159	3	4	12	2d 12:45:02.72000	0d 00:53:31.90000	0.00089401	0.00363556	0.00100206	3.9602	D	5	29/08/2020 04:08		0	0	0	0	0	0	0	0	0	0	0	0	0	0
1160	3	4	12	2d 12:47:48.81000	0d 00:56:17.99000	0.00094023	0.00381842	0.00100214	3.9501	D	5	29/08/2020 04:11		0	0	0	0	0	0	0	0	0	0	0	0	0	0
1161	3	4	12	2d 12:50:37.55000	0d 00:59:06.73000	0.0009872	0.00400371	0.00100221	3.9399	D	5	29/08/2020 04:14		0	0	0	0	0	0	0	0	0	0	0	0	0	0
1162	3	4	12	2d 12:53:29.23000	0d 01:01:58.41000	0.00103499	0.00419175	0.00100183	3.9298	D	5	29/08/2020 04:17		0	0	0	0	0	0	0	0	0	0	0	0	0	0
1163	3	4	12	2d 12:56:20.80000	0d 01:04:49.98000	0.00108274	0.00437918	0.00100214	3.9197	D	5	29/08/2020 04:20		0	0	0	0	0	0	0	0	0	0	0	0	0	0
1164	3	4	12	2d 12:59:14.31000	0d 01:07:43.49000	0.00113104	0.00456824	0.00100206	3.9095	D	5	29/08/2020 04:23		0	0	0	0	0	0	0	0	0	0	0	0	0	0
1165	3	4	12	2d 13:02:11.71000	0d 01:10:40.89000	0.00118042	0.00476104	0.00100206	3.8994	D	5	29/08/2020 04:26		0	0	0	0	0	0	0	0	0	0	0	0	0	0
1166	3	4	12	2d 13:05:09.63000	0d 01:13:38.81000	0.00122994	0.00495391	0.00100221	3.8894	D	5	29/08/2020 04:28		0	0	0	0	0	0	0	0	0	0	0	0	0	0
1167	3	4	12	2d 13:08:11.26000	0d 01:16:40.44000	0.00128049	0.00515029	0.00100198	3.8793	D	5	29/08/2020 04:32		0	0	0	0	0	0	0	0	0	0	0	0	0	0
1168	3	4	12	2d 13:11:17.18000	0d 01:19:46.36000	0.00133224	0.00535079	0.00100214	3.8692	D	5	29/08/2020 04:35		0	0	0	0	0	0	0	0	0	0	0	0	0	0
1169	3	4	12	2d 13:14:30.89000	0d 01:23:00.07000	0.00138616	0.00555914	0.00100191	3.8592	D	5	29/08/2020 04:38		0	0	0	0	0	0	0	0	0	0	0	0	0	0
1170	3	4	12	2d 13:17:50.92000	0d 01:26:20.10000	0.00144184	0.00577373	0.00100198	3.8491	D	5	29/08/2020 04:41		0	0	0	0	0	0	0	0	0	0	0	0	0	0
1171	3	4	12	2d 13:21:19.06000	0d 01:29:48.24000	0.00149977	0.00599643	0.00100214	3.839	D	5	29/08/2020 04:45		0	0	0	0	0	0	0	0	0	0	0	0	0	0
1172	3	4	12	2d 13:24:57.66000	0d 01:33:26.84000	0.00156062	0.00622972	0.00100198	3.8289	D	5	29/08/2020 04:48		0	0	0	0	0	0	0	0	0	0	0	0	0	0
1173	3	4	12	2d 13:28:47.60000	0d 01:37:16.78000	0.00162462	0.00647446	0.00100191	3.8189	D	5	29/08/2020 04:52		0	0	0	0	0	0	0	0	0	0	0	0	0	0
1174	3	4	12	2d 13:32:54.68000	0d 01:41:23.86000	0.00169339	0.00673676	0.00100221	3.8087	D	5	29/08/2020 04:56		0	0	0	0	0	0	0	0	0	0	0	0	0	0
1175	3	4	12	2d 13:37:25.65000	0d 01:45:54.83000	0.00176881	0.00702365	0.00100183	3.7986	D	5	29/08/2020 05:01		0	0	0	0	0	0	0	0	0	0	0	0	0	0
1176	3	4	12	2d 13:42:13.70000	0d 01:50:42.88000	0.00184899	0.00732781	0.00100191	3.7885	D	5	29/08/2020 05:06		0	0	0	0	0	0	0	0	0	0	0	0	0	0
1177	3	4	12	2d 13:47:13.70000	0d 01:55:42.88000	0.00193249	0.00764378	0.00100221	3.779	D	1	29/08/2020 05:11		0	0	0	0	0	0	0	0	0	0	0	0	0	0
1178	3	4	12	2d 13:52:13.70000	0d 02:00:42.88000	0.00201599	0.00795899	0.00100183	3.7705	D	1	29/08/2020 05:16		0	0	0	0	0	0	0	0	0	0	0	0	0	0
1179	3	4	12	2d 13:57:13.70000	0d 02:05:42.88000	0.0020995	0.00827351	0.00100206	3.7626	D	1	29/08/2020 05:21		0	0	0	0	0	0	0	0	0	0	0	0	0	0
1180	3	4	12	2d 14:02:13.70000	0d 02:10:42.88000	0.002183	0.00858739	0.00100191	3.7552	D	1	29/08/2020 05:26		0	0	0	0	0	0	0	0	0	0	0	0	0	0
1181	3	4	12	2d 14:07:13.70000	0d 02:15:42.88000	0.0022665	0.00890068	0.00100221	3.7484	D	1	29/08/2020 05:31		0	0	0	0	0	0	0	0	0	0	0	0	0	0
1182	3	4	12	2d 14:12:13.70000	0d 02:20:42.88000	0.00235	0.0092134	0.00100229	3.7417	D	1	29/08/2020 05:36		0	0	0	0	0	0	0	0	0	0	0	0	0	0
1183	3	4	12	2d 14:17:13.70000	0d 02:25:42.88000	0.00243351	0.00952559	0.00100229	3.7354	D	1	29/08/2020 05:41		0	0	0	0	0	0	0	0	0	0	0	0	0	0
1184	3	4	12	2d 14:22:13.70000	0d 02:30:42.88000	0.00251701	0.00983725	0.00100214	3.7292	D	1	29/08/2020 05:46		0	0	0	0	0	0	0	0	0	0	0	0	0	0
1185	3	4	12	2d 14:27:13.70000	0d 02:35:42.88000	0.00260051	0.0101484	0.00100214	3.7232	D	1	29/08/2020 05:51		0	0	0	0	0	0	0	0	0	0	0	0	0	0
1186	3	4	12	2d 14:32:13.70000	0d 02:40:42.88000	0.00268401	0.010459	0.00100229	3.7169	D	1	29/08/2020 05:56		0	0	0	0	0	0	0	0	0	0	0	0	0	0
1187	3	4	12	2d 14:37:13.70000	0d 02:45:42.88000	0.00276752	0.0107691	0.00100221	3.7105	D	1	29/08/2020 06:01		0	0	0	0	0	0	0	0	0	0	0	0	0	0
1188	3	4	12	2d 14:42:13.70000	0d 02:50:42.88000	0.00285102	0.0110787	0.00100183	3.7041	D	1	29/08/2020 06:06		0	0	0	0	0	0	0	0	0	0	0	0	0	0
1189	3	4	12	2d 14:47:13.70000	0d 02:55:42.88000	0.00293452	0.0113878	0.00100198	3.6977	D	1	29/08/2020 06:11		0	0	0	0	0	0	0	0	0	0	0	0	0	0
1190	3	4	12	2d 14:52:13.70000	0d 03:00:42.88000	0.00301802	0.0116962	0.00100183	3.6909	D	1	29/08/2020 06:16		0	0	0	0	0	0	0	0	0	0	0	0	0	0
1191	3	4	12	2d 14:57:13.70000	0d 03:05:42.88000	0.00310153	0.0120041	0.00100206	3.6834	D	1	29/08/2020 06:21		0	0	0	0	0	0	0	0	0	0	0	0	0	0
1192	3	4	12	2d 15:02:13.70000	0d 03:10:42.88000	0.00318503	0.0123114	0.00100206	3.6757	D	1	29/08/2020 06:26		0	0	0	0	0	0	0	0	0	0	0	0	0	0
1193	3	4	12	2d 15:07:13.70000	0d 03:15:42.88000	0.00326853	0.012618	0.00100168	3.6677	D	1	29/08/2020 06:31		0	0	0	0	0	0	0	0	0	0	0	0	0	0
1194	3	4	12	2d 15:12:13.70000	0d 03:20:42.88000	0.00335203	0.012924	0.00100214	3.6593	D	1	29/08/2020 06:36		0	0	0	0	0	0	0	0	0	0	0	0	0	0
1195	3	4	12	2d 15:17:13.70000	0d 03:25:42.88000	0.00343554	0.0132291	0.00100206	3.6498	D	1	29/08/2020 06:41		0	0	0	0	0	0	0	0	0	0	0	0	0	0
1196	3	4	12	2d 15:22:05.56000	0d 03:30:34.74000	0.00351677	0.0135252	0.00100214	3.6397	D	5	29/08/2020 06:45		0	0	0	0	0	0	0	0	0	0	0	0	0	0
1197	3	4	12	2d 15:26:25.85000	0d 03:34:55.03000	0.00358922	0.0137886	0.00100191	3.6297	D	5	29/08/2020 06:50		0	0	0	0	0	0	0	0	0	0	0	0	0	0
1198	3	4	12	2d 15:30:18.85000	0d 03:38:48.03000	0.00365408	0.0140237	0.00100198	3.6196	D	5	29/08/2020 06:54		0	0	0	0	0	0	0	0	0	0	0	0	0	0
1199	3	4	12	2d 15:33:37.16000	0d 03:42:06.34000	0.00370927	0.0142232	0.00100214	3.6095	D	5	29/08/2020 06:57		0	0	0	0	0	0	0	0	0	0	0	0	0	0
1200	3	4	12	2d 15:36:22.26000	0d 03:44:51.44000	0.00375523	0.0143889	0.00100206	3.5993	D	5	29/08/2020 07:00		0	0	0	0	0	0	0	0	0	0	0	0	0	0
1201	3	4	12	2d 15:38:39.87000	0d 03:47:09.05000	0.00379353	0.0145266	0.00100198	3.5892	D	5	29/08/2020 07:02		0	0	0	0	0	0	0	0	0	0	0	0	0	0
1202	3	4	12	2d 15:40:28.65000	0d 03:48:57.83000	0.00382381	0.0146351	0.00100198	3.5792	D	5	29/08/2020 07:04		0	0	0	0	0	0	0	0	0	0	0	0	0	0
1203	3	4	12	2d 15:41:55.99000	0d 03:50:25.17000	0.00384812	0.014722	0.00100198	3.5691	D	5	29/08/2020 07:05		0	0	0	0	0	0	0	0	0	0	0	0	0	0
1204	3	4	12	2d 15:43:06.11000	0d 03:51:35.29000	0.00386764	0.0147915	0.00100198	3.5589	D	5	29/08/2020 07:06		0	0	0	0	0	0	0	0	0	0	0	0	0	0
1205	3	4	12	2d 15:44:04.50000	0d 03:52:33.68000	0.00388389	0.0148493	0.00100206	3.5488	D	5	29/08/2020 07:07		0	0	0	0	0	0	0	0	0	0	0	0	0	0
1206	3	4	12	2d 15:44:54.25000	0d 03:53:23.43000	0.00389774	0.0148984	0.00100191	3.5386	D	5	29/08/2020 07:08		0	0	0	0	0	0	0	0	0	0	0	0	0	0
1207	3	4	12	2d 15:45:36.67000	0d 03:54:05.85000	0.00390954	0.0149401	0.00100175	3.5285	D	5	29/08/2020 07:09		0	0	0	0	0	0	0	0	0	0	0	0	0	0
1208	3	4	12	2d 15:46:10.68000	0d 03:54:39.86000	0.00391901	0.0149735	0.00100206	3.5184	D	5	29/08/2020 07:10		0	0	0	0	0	0	0	0	0	0	0	0	0	0
1209	3	4	12	2d 15:46:38.96000	0d 03:55:08.14000	0.00392688	0.0150011	0.00100191	3.5082	D	5	29/08/2020 07:10		0	0	0	0	0	0	0	0	0	0	0	0	0	0
1210	3	4	12	2d 15:47:04.66000	0d 03:55:33.84000	0.00393404	0.0150262	0.00100206	3.4981	D	5	29/08/2020 07:10		0	0	0	0	0	0	0	0	0	0	0	0	0	0
1211	3	4	12	2d 15:47:26.44000	0d 03:55:55.62000	0.0039401	0.0150474	0.00100191	3.4881	D	5	29/08/2020 07:11		0	0	0	0	0	0	0	0	0	0	0	0	0	0
1212	3	4	12	2d 15:47:45.57000	0d 03:56:14.75000	0.00394542	0.0150659	0.00100214	3.478	D	5	29/08/2020 07:11		0	0	0	0	0	0	0	0	0	0	0	0	0	0
1213	3	4	12	2d 15:48:03.75000	0d 03:56:32.93000	0.00395048	0.0150835	0.00100214	3.4679	D	5	29/08/2020 07:11		0	0	0	0	0	0	0	0	0	0	0	0	0	0
1214	3	4	12	2d 15:48:20.56000	0d 03:56:49.74000	0.00395516	0.0150997	0.00100221	3.4577	D	5	29/08/2020 07:12		0	0	0	0	0	0	0	0	0	0	0	0	0	0
1215	3	4	12	2d 15:48:37.53000	0d 03:57:06.71000	0.00395988	0.015116	0.00100198	3.4476	D	5	29/08/2020 07:12		0	0	0	0	0	0	0	0	0	0	0	0	0	0
1216	3	4	12	2d 15:48:55.22000	0d 03:57:24.40000	0.00396481	0.015133	0.00100206	3.4376	D	5	29/08/2020 07:12		0	0	0	0	0	0	0	0	0	0	0	0	0	0
1217	3	4	12	2d 15:49:09.13000	0d 03:57:38.31000	0.00396868	0.0151462	0.00100229	3.4273	D	5	29/08/2020 07:12		0	0	0	0	0	0	0	0	0	0	0	0	0	0
1218	3	4	12	2d 15:49:21.93000	0d 03:57:51.11000	0.00397224	0.0151584	0.00100206	3.4171	D	5	29/08/2020 07:13		0	0	0	0	0	0	0	0	0	0	0	0	0	0
1219	3	4	12	2d 15:49:35.59000	0d 03:58:04.77000	0.00397605	0.0151714	0.00100221	3.407	D	5	29/08/2020 07:13		0	0	0	0	0	0	0	0	0	0	0	0	0	0
1220	3	4	12	2d 15:49:49.16000	0d 03:58:18.34000	0.00397982	0.0151843	0.00100206	3.397	D	5	29/08/2020 07:13		0	0	0	0	0	0	0	0	0	0	0	0	0	0
1221	3	4	12	2d 15:50:03.68000	0d 03:58:32.86000	0.00398386	0.015198	0.00100175	3.3869	D	5	29/08/2020 07:13		0	0	0	0	0	0	0	0	0	0	0	0	0	0
1222	3	4	12	2d 15:50:17.54000	0d 03:58:46.72000	0.00398772	0.015211	0.00100214	3.3767	D	5	29/08/2020 07:14		0	0	0	0	0	0	0	0	0	0	0	0	0	0
1223	3	4	12	2d 15:50:29.72000	0d 03:58:58.90000	0.00399111	0.0152225	0.00100214	3.3666	D	5	29/08/2020 07:14		0	0	0	0	0	0	0	0	0	0	0	0	0	0
1224	3	4	12	2d 15:50:47.32000	0d 03:59:16.50000	0.00399601	0.0152389	0.00100183	3.3562	D	5	29/08/2020 07:14		0	0	0	0	0	0	0	0	0	0	0	0	0	0
1225	3	4	12	2d 15:51:14.76000	0d 03:59:43.94000	0.00400365	0.0152645	0.00100214	3.3462	D	5	29/08/2020 07:15		0	0	0	0	0	0	0	0	0	0	0	0	0	0
1226	3	4	12	2d 15:51:33.20000	0d 04:00:02.38000	0.00400878	0.0152817	0.00100206	3.3361	D	5	29/08/2020 07:15		0	0	0	0	0	0	0	0	0	0	0	0	0	0
1227	3	4	12	2d 15:51:53.94000	0d 04:00:23.12000	0.00401455	0.0153009	0.00100221	3.326	D	5	29/08/2020 07:15		0	0	0	0	0	0	0	0	0	0	0	0	0	0
1228	3	4	12	2d 15:52:12.10000	0d 04:00:41.28000	0.00401961	0.0153177	0.00100191	3.3159	D	5	29/08/2020 07:16		0	0	0	0	0	0	0	0	0	0	0	0	0	0
1229	3	4	12	2d 15:52:53.15000	0d 04:01:22.33000	0.00403103	0.0153555	0.00100206	3.3059	D	5	29/08/2020 07:16		0	0	0	0	0	0	0	0	0	0	0	0	0	0
1230	3	4	12	2d 15:54:43.61000	0d 04:03:12.79000	0.00406178	0.015457	0.00100183	3.2958	D	5	29/08/2020 07:18		0	0	0	0	0	0	0	0	0	0	0	0	0	0
1231	3	4	12	2d 15:56:23.82000	0d 04:04:53.00000	0.00408967	0.0155488	0.00100198	3.2856	D	5	29/08/2020 07:20		0	0	0	0	0	0	0	0	0	0	0	0	0	0
1232	3	4	12	2d 15:57:17.64000	0d 04:05:46.82000	0.00410465	0.015598	0.00100191	3.2755	D	5	29/08/2020 07:21		0	0	0	0	0	0	0	0	0	0	0	0	0	0
1233	3	4	12	2d 15:58:06.43000	0d 04:06:35.61000	0.00411823	0.0156424	0.00100206	3.2654	D	5	29/08/2020 07:21		0	0	0	0	0	0	0	0	0	0	0	0	0	0
1234	3	4	12	2d 15:58:37.68000	0d 04:07:06.86000	0.00412693	0.0156708	0.00100198	3.2554	D	5	29/08/2020 07:22		0	0	0	0	0	0	0	0	0	0	0	0	0	0
1235	3	4	12	2d 15:59:06.26000	0d 04:07:35.44000	0.00413489	0.0156966	0.00100198	3.2453	D	5	29/08/2020 07:22		0	0	0	0	0	0	0	0	0	0	0	0	0	0
1236	3	4	12	2d 15:59:31.34000	0d 04:08:00.52000	0.00414187	0.0157192	0.00100198	3.2351	D	5	29/08/2020 07:23		0	0	0	0	0	0	0	0	0	0	0	0	0	0
1237	3	4	12	2d 15:59:51.04000	0d 04:08:20.22000	0.00414735	0.0157369	0.00100198	3.225	D	5	29/08/2020 07:23		0	0	0	0	0	0	0	0	0	0	0	0	0	0
1238	3	4	12	2d 16:00:10.73000	0d 04:08:39.91000	0.00415283	0.0157546	0.00100183	3.2149	D	5	29/08/2020 07:24		0	0	0	0	0	0	0	0	0	0	0	0	0	0
1239	3	4	12	2d 16:00:27.54000	0d 04:08:56.72000	0.00415751	0.0157696	0.00100229	3.2049	D	5	29/08/2020 07:24		0	0	0	0	0	0	0	0	0	0	0	0	0	0
1240	3	4	12	2d 16:00:42.91000	0d 04:09:12.09000	0.00416179	0.0157833	0.00100214	3.1946	D	5	29/08/2020 07:24		0	0	0	0	0	0	0	0	0	0	0	0	0	0
1241	3	4	12	2d 16:00:57.01000	0d 04:09:26.19000	0.00416571	0.0157958	0.00100214	3.1843	D	5	29/08/2020 07:24		0	0	0	0	0	0	0	0	0	0	0	0	0	0
1242	3	4	12	2d 16:01:09.75000	0d 04:09:38.93000	0.00416926	0.0158071	0.00100221	3.174	D	5	29/08/2020 07:24		0	0	0	0	0	0	0	0	0	0	0	0	0	0
1243	3	4	12	2d 16:01:23.42000	0d 04:09:52.60000	0.00417306	0.0158192	0.00100206	3.1637	D	5	29/08/2020 07:25		0	0	0	0	0	0	0	0	0	0	0	0	0	0
1244	3	4	12	2d 16:01:34.82000	0d 04:10:04.00000	0.00417624	0.0158292	0.00100214	3.1534	D	5	29/08/2020 07:25		0	0	0	0	0	0	0	0	0	0	0	0	0	0
1245	3	4	12	2d 16:01:45.88000	0d 04:10:15.06000	0.00417932	0.0158389	0.00100206	3.1432	D	5	29/08/2020 07:25		0	0	0	0	0	0	0	0	0	0	0	0	0	0
1246	3	4	12	2d 16:01:57.32000	0d 04:10:26.50000	0.0041825	0.0158489	0.00100191	3.133	D	5	29/08/2020 07:25		0	0	0	0	0	0	0	0	0	0	0	0	0	0
1247	3	4	12	2d 16:02:06.98000	0d 04:10:36.16000	0.00418519	0.0158573	0.00100198	3.1225	D	5	29/08/2020 07:25		0	0	0	0	0	0	0	0	0	0	0	0	0	0
1248	3	4	12	2d 16:02:17.62000	0d 04:10:46.80000	0.00418815	0.0158665	0.00100206	3.1124	D	5	29/08/2020 07:26		0	0	0	0	0	0	0	0	0	0	0	0	0	0
1249	3	4	12	2d 16:02:24.45000	0d 04:10:53.63000	0.00419005	0.0158724	0.00100221	3.1023	D	5	29/08/2020 07:26		0	0	0	0	0	0	0	0	0	0	0	0	0	0
1250	3	4	12	2d 16:02:32.47000	0d 04:11:01.65000	0.00419228	0.0158793	0.00100191	3.0922	D	5	29/08/2020 07:26		0	0	0	0	0	0	0	0	0	0	0	0	0	0
1251	3	4	12	2d 16:02:40.13000	0d 04:11:09.31000	0.00419442	0.0158859	0.00100221	3.0817	D	5	29/08/2020 07:26		0	0	0	0	0	0	0	0	0	0	0	0	0	0
1252	3	4	12	2d 16:02:47.89000	0d 04:11:17.07000	0.00419658	0.0158926	0.00100198	3.0715	D	5	29/08/2020 07:26		0	0	0	0	0	0	0	0	0	0	0	0	0	0
1253	3	4	12	2d 16:02:54.81000	0d 04:11:23.99000	0.0041985	0.0158985	0.00100206	3.0613	D	5	29/08/2020 07:26		0	0	0	0	0	0	0	0	0	0	0	0	0	0
1254	3	4	12	2d 16:03:01.86000	0d 04:11:31.04000	0.00420046	0.0159045	0.00100214	3.0512	D	5	29/08/2020 07:26		0	0	0	0	0	0	0	0	0	0	0	0	0	0
1255	3	4	12	2d 16:03:08.57000	0d 04:11:37.75000	0.00420233	0.0159102	0.00100183	3.0411	D	5	29/08/2020 07:26		0	0	0	0	0	0	0	0	0	0	0	0	0	0
1256	3	4	12	2d 16:03:14.99000	0d 04:11:44.17000	0.00420412	0.0159156	0.00100198	3.0311	D	5	29/08/2020 07:27		0	0	0	0	0	0	0	0	0	0	0	0	0	0
1257	3	4	12	2d 16:03:20.88000	0d 04:11:50.06000	0.00420576	0.0159205	0.00100221	3.0208	D	5	29/08/2020 07:27		0	0	0	0	0	0	0	0	0	0	0	0	0	0
1258	3	4	12	2d 16:03:27.04000	0d 04:11:56.22000	0.00420747	0.0159257	0.00100229	3.0106	D	5	29/08/2020 07:27		0	0	0	0	0	0	0	0	0	0	0	0	0	0
1259	3	4	12	2d 16:03:33.11000	0d 04:12:02.29000	0.00420916	0.0159308	0.00100206	3.0002	D	5	29/08/2020 07:27		0	0	0	0	0	0	0	0	0	0	0	0	0	0
1260	3	4	12	2d 16:03:38.90000	0d 04:12:08.08000	0.00421077	0.0159356	0.00100206	2.9899	D	5	29/08/2020 07:27		0	0	0	0	0	0	0	0	0	0	0	0	0	0
1261	3	4	12	2d 16:03:45.32000	0d 04:12:14.50000	0.00421256	0.0159409	0.00100198	2.9793	D	5	29/08/2020 07:27		0	0	0	0	0	0	0	0	0	0	0	0	0	0
1262	3	4	12	2d 16:03:50.67000	0d 04:12:19.85000	0.00421405	0.0159454	0.00100214	2.9691	D	5	29/08/2020 07:27		0	0	0	0	0	0	0	0	0	0	0	0	0	0
1263	3	4	12	2d 16:03:55.98000	0d 04:12:25.16000	0.00421553	0.0159498	0.00100206	2.9587	D	5	29/08/2020 07:27		0	0	0	0	0	0	0	0	0	0	0	0	0	0
1264	3	4	12	2d 16:04:01.19000	0d 04:12:30.37000	0.00421698	0.015954	0.00100198	2.9487	D	5	29/08/2020 07:27		0	0	0	0	0	0	0	0	0	0	0	0	0	0
1265	3	4	12	2d 16:04:06.52000	0d 04:12:35.70000	0.00421846	0.0159584	0.00100198	2.9384	D	5	29/08/2020 07:27		0	0	0	0	0	0	0	0	0	0	0	0	0	0
1266	3	4	12	2d 16:04:11.42000	0d 04:12:40.60000	0.00421983	0.0159624	0.00100191	2.9282	D	5	29/08/2020 07:28		0	0	0	0	0	0	0	0	0	0	0	0	0	0
1267	3	4	12	2d 16:04:15.99000	0d 04:12:45.17000	0.0042211	0.0159661	0.00100214	2.918	D	5	29/08/2020 07:28		0	0	0	0	0	0	0	0	0	0	0	0	0	0
1268	3	4	12	2d 16:04:20.68000	0d 04:12:49.86000	0.0042224	0.0159699	0.00100206	2.9078	D	5	29/08/2020 07:28		0	0	0	0	0	0	0	0	0	0	0	0	0	0
1269	3	4	12	2d 16:04:25.11000	0d 04:12:54.29000	0.00422364	0.0159735	0.00100198	2.8974	D	5	29/08/2020 07:28		0	0	0	0	0	0	0	0	0	0	0	0	0	0
1270	3	4	12	2d 16:04:29.54000	0d 04:12:58.72000	0.00422487	0.0159771	0.00100198	2.8872	D	5	29/08/2020 07:28		0	0	0	0	0	0	0	0	0	0	0	0	0	0
1271	3	4	12	2d 16:04:33.96000	0d 04:13:03.14000	0.0042261	0.0159806	0.00100183	2.8769	D	5	29/08/2020 07:28		0	0	0	0	0	0	0	0	0	0	0	0	0	0
1272	3	4	12	2d 16:04:38.14000	0d 04:13:07.32000	0.00422726	0.015984	0.00100198	2.8667	D	5	29/08/2020 07:28		0	0	0	0	0	0	0	0	0	0	0	0	0	0
1273	3	4	12	2d 16:04:42.23000	0d 04:13:11.41000	0.0042284	0.0159872	0.00100221	2.8563	D	5	29/08/2020 07:28		0	0	0	0	0	0	0	0	0	0	0	0	0	0
1274	3	4	12	2d 16:04:46.32000	0d 04:13:15.50000	0.00422954	0.0159905	0.00100229	2.8463	D	5	29/08/2020 07:28		0	0	0	0	0	0	0	0	0	0	0	0	0	0
1275	3	4	12	2d 16:04:50.22000	0d 04:13:19.40000	0.00423062	0.0159936	0.00100214	2.8359	D	5	29/08/2020 07:28		0	0	0	0	0	0	0	0	0	0	0	0	0	0
1276	3	4	12	2d 16:04:54.20000	0d 04:13:23.38000	0.00423173	0.0159967	0.00100206	2.8255	D	5	29/08/2020 07:28		0	0	0	0	0	0	0	0	0	0	0	0	0	0
1277	3	4	12	2d 16:04:57.97000	0d 04:13:27.15000	0.00423278	0.0159996	0.00100206	2.8153	D	5	29/08/2020 07:28		0	0	0	0	0	0	0	0	0	0	0	0	0	0
1278	3	4	12	2d 16:05:01.82000	0d 04:13:31.00000	0.00423385	0.0160027	0.00100198	2.8049	D	5	29/08/2020 07:28		0	0	0	0	0	0	0	0	0	0	0	0	0	0
1279	3	4	12	2d 16:05:05.52000	0d 04:13:34.70000	0.00423488	0.0160055	0.00100206	2.7947	D	5	29/08/2020 07:28		0	0	0	0	0	0	0	0	0	0	0	0	0	0
1280	3	4	12	2d 16:05:09.20000	0d 04:13:38.38000	0.00423591	0.0160084	0.00100198	2.7843	D	5	29/08/2020 07:28		0	0	0	0	0	0	0	0	0	0	0	0	0	0
1281	3	4	12	2d 16:05:12.83000	0d 04:13:42.01000	0.00423692	0.0160112	0.00100206	2.7741	D	5	29/08/2020 07:29		0	0	0	0	0	0	0	0	0	0	0	0	0	0
1282	3	4	12	2d 16:05:16.26000	0d 04:13:45.44000	0.00423787	0.0160138	0.00100206	2.7639	D	5	29/08/2020 07:29		0	0	0	0	0	0	0	0	0	0	0	0	0	0
1283	3	4	12	2d 16:05:19.70000	0d 04:13:48.88000	0.00423883	0.0160165	0.00100221	2.7535	D	5	29/08/2020 07:29		0	0	0	0	0	0	0	0	0	0	0	0	0	0
1284	3	4	12	2d 16:05:23.16000	0d 04:13:52.34000	0.00423979	0.0160191	0.00100214	2.7433	D	5	29/08/2020 07:29		0	0	0	0	0	0	0	0	0	0	0	0	0	0
1285	3	4	12	2d 16:05:26.55000	0d 04:13:55.73000	0.00424074	0.0160217	0.00100206	2.7329	D	5	29/08/2020 07:29		0	0	0	0	0	0	0	0	0	0	0	0	0	0
1286	3	4	12	2d 16:05:29.90000	0d 04:13:59.08000	0.00424167	0.0160243	0.00100198	2.7227	D	5	29/08/2020 07:29		0	0	0	0	0	0	0	0	0	0	0	0	0	0
1287	3	4	12	2d 16:05:33.12000	0d 04:14:02.30000	0.00424257	0.0160267	0.00100183	2.7124	D	5	29/08/2020 07:29		0	0	0	0	0	0	0	0	0	0	0	0	0	0
1288	3	4	12	2d 16:05:36.35000	0d 04:14:05.53000	0.00424347	0.0160291	0.00100191	2.7021	D	5	29/08/2020 07:29		0	0	0	0	0	0	0	0	0	0	0	0	0	0
1289	3	4	12	2d 16:05:39.54000	0d 04:14:08.72000	0.00424435	0.0160315	0.00100191	2.6917	D	5	29/08/2020 07:29		0	0	0	0	0	0	0	0	0	0	0	0	0	0
1290	3	4	12	2d 16:05:42.59000	0d 04:14:11.77000	0.0042452	0.0160338	0.00100198	2.6813	D	5	29/08/2020 07:29		0	0	0	0	0	0	0	0	0	0	0	0	0	0
1291	3	4	12	2d 16:05:45.70000	0d 04:14:14.88000	0.00424607	0.0160361	0.00100206	2.6711	D	5	29/08/2020 07:29		0	0	0	0	0	0	0	0	0	0	0	0	0	0
1292	3	4	12	2d 16:05:48.76000	0d 04:14:17.94000	0.00424692	0.0160384	0.00100221	2.6609	D	5	29/08/2020 07:29		0	0	0	0	0	0	0	0	0	0	0	0	0	0
1293	3	4	12	2d 16:05:51.69000	0d 04:14:20.87000	0.00424773	0.0160406	0.00100214	2.6505	D	5	29/08/2020 07:29		0	0	0	0	0	0	0	0	0	0	0	0	0	0
1294	3	4	12	2d 16:05:54.67000	0d 04:14:23.85000	0.00424856	0.0160428	0.00100229	2.6401	D	5	29/08/2020 07:29		0	0	0	0	0	0	0	0	0	0	0	0	0	0
1295	3	4	12	2d 16:05:57.55000	0d 04:14:26.73000	0.00424937	0.0160449	0.00100191	2.6297	D	5	29/08/2020 07:29		0	0	0	0	0	0	0	0	0	0	0	0	0	0
1296	3	4	12	2d 16:06:00.44000	0d 04:14:29.62000	0.00425017	0.016047	0.00100183	2.6194	D	5	29/08/2020 07:29		0	0	0	0	0	0	0	0	0	0	0	0	0	0
1297	3	4	12	2d 16:06:03.14000	0d 04:14:32.32000	0.00425092	0.0160489	0.00100198	2.6091	D	5	29/08/2020 07:29		0	0	0	0	0	0	0	0	0	0	0	0	0	0
1298	3	4	12	2d 16:06:05.93000	0d 04:14:35.11000	0.0042517	0.016051	0.00100198	2.5988	D	5	29/08/2020 07:29		0	0	0	0	0	0	0	0	0	0	0	0	0	0
1299	3	4	12	2d 16:06:08.97000	0d 04:14:38.15000	0.00425254	0.0160532	0.00100206	2.5885	D	5	29/08/2020 07:29		0	0	0	0	0	0	0	0	0	0	0	0	0	0
1300	3	4	12	2d 16:06:11.62000	0d 04:14:40.80000	0.00425328	0.0160551	0.00100198	2.5783	D	5	29/08/2020 07:30		0	0	0	0	0	0	0	0	0	0	0	0	0	0
1301	3	4	12	2d 16:06:14.32000	0d 04:14:43.50000	0.00425403	0.016057	0.00100206	2.5679	D	5	29/08/2020 07:30		0	0	0	0	0	0	0	0	0	0	0	0	0	0
1302	3	4	12	2d 16:06:16.87000	0d 04:14:46.05000	0.00425474	0.0160588	0.00100198	2.5576	D	5	29/08/2020 07:30		0	0	0	0	0	0	0	0	0	0	0	0	0	0
1303	3	4	12	2d 16:06:19.37000	0d 04:14:48.55000	0.00425544	0.0160606	0.00100191	2.5472	D	5	29/08/2020 07:30		0	0	0	0	0	0	0	0	0	0	0	0	0	0
1304	3	4	12	2d 16:06:21.96000	0d 04:14:51.14000	0.00425616	0.0160624	0.00100206	2.537	D	5	29/08/2020 07:30		0	0	0	0	0	0	0	0	0	0	0	0	0	0
1305	3	4	12	2d 16:06:24.67000	0d 04:14:53.85000	0.00425691	0.0160643	0.00100175	2.5266	D	5	29/08/2020 07:30		0	0	0	0	0	0	0	0	0	0	0	0	0	0
1306	3	4	12	2d 16:06:27.10000	0d 04:14:56.28000	0.00425759	0.016066	0.00100214	2.5162	D	5	29/08/2020 07:30		0	0	0	0	0	0	0	0	0	0	0	0	0	0
1307	3	4	12	2d 16:06:29.66000	0d 04:14:58.84000	0.0042583	0.0160678	0.00100214	2.5058	D	5	29/08/2020 07:30		0	0	0	0	0	0	0	0	0	0	0	0	0	0
1308	3	4	12	2d 16:06:31.03000	0d 04:15:00.21000	0.00425868	0.0160688	0.00100229	2.5	D	133	29/08/2020 07:30		0	0	0	0	0	0	0	0	0	0	0	0	0	0
1309	3	4	13	2d 16:06:31.04000	0d 00:00:00.01000	0	0	0	2.6241	R	0	29/08/2020 07:30		0	0	0	0	0	0	0	0	0	0	0	0	0	0
1310	3	4	13	2d 16:06:33.04000	0d 00:00:02.01000	0	0	0	2.8229	R	1	29/08/2020 07:30		0	0	0	0	0	0	0	0	0	0	0	0	0	0
1311	3	4	13	2d 16:06:35.04000	0d 00:00:04.01000	0	0	0	2.9233	R	1	29/08/2020 07:30		0	0	0	0	0	0	0	0	0	0	0	0	0	0
1312	3	4	13	2d 16:06:37.04000	0d 00:00:06.01000	0	0	0	3.0018	R	1	29/08/2020 07:30		0	0	0	0	0	0	0	0	0	0	0	0	0	0
1313	3	4	13	2d 16:06:39.04000	0d 00:00:08.01000	0	0	0	3.0666	R	1	29/08/2020 07:30		0	0	0	0	0	0	0	0	0	0	0	0	0	0
1314	3	4	13	2d 16:06:41.03000	0d 00:00:10.00000	0	0	0	3.122	R	129	29/08/2020 07:30		0	0	0	0	0	0	0	0	0	0	0	0	0	0
1315	4	5	9	2d 16:06:41.07000	0d 00:00:00.04000	0.00000001	0.00000004	0.0010029	3.2857	C	0	29/08/2020 07:30		0	0	0	0	0	0	0	0	0	0	0	0	0	0
1316	4	5	9	2d 16:06:41.23000	0d 00:00:00.20000	0.00000006	0.00000018	0.00100214	3.314	C	5	29/08/2020 07:30		0	0	0	0	0	0	0	0	0	0	0	0	0	0
1317	4	5	9	2d 16:06:41.39000	0d 00:00:00.36000	0.0000001	0.00000033	0.00100183	3.3339	C	5	29/08/2020 07:30		0	0	0	0	0	0	0	0	0	0	0	0	0	0
1318	4	5	9	2d 16:06:41.57000	0d 00:00:00.54000	0.00000015	0.0000005	0.00100198	3.3523	C	5	29/08/2020 07:30		0	0	0	0	0	0	0	0	0	0	0	0	0	0
1319	4	5	9	2d 16:06:41.76000	0d 00:00:00.73000	0.0000002	0.00000068	0.00100206	3.3687	C	5	29/08/2020 07:30		0	0	0	0	0	0	0	0	0	0	0	0	0	0
1320	4	5	9	2d 16:06:41.97000	0d 00:00:00.94000	0.00000026	0.00000087	0.00100206	3.3858	C	5	29/08/2020 07:30		0	0	0	0	0	0	0	0	0	0	0	0	0	0
1321	4	5	9	2d 16:06:42.19000	0d 00:00:01.16000	0.00000032	0.00000108	0.00100183	3.4018	C	5	29/08/2020 07:30		0	0	0	0	0	0	0	0	0	0	0	0	0	0
1322	4	5	9	2d 16:06:42.42000	0d 00:00:01.39000	0.00000039	0.0000013	0.00100214	3.4176	C	5	29/08/2020 07:30		0	0	0	0	0	0	0	0	0	0	0	0	0	0
1323	4	5	9	2d 16:06:42.65000	0d 00:00:01.62000	0.00000045	0.00000152	0.00100206	3.4327	C	5	29/08/2020 07:30		0	0	0	0	0	0	0	0	0	0	0	0	0	0
1324	4	5	9	2d 16:06:42.89000	0d 00:00:01.86000	0.00000052	0.00000175	0.00100191	3.4473	C	5	29/08/2020 07:30		0	0	0	0	0	0	0	0	0	0	0	0	0	0
1325	4	5	9	2d 16:06:43.14000	0d 00:00:02.11000	0.00000059	0.00000199	0.00100214	3.4624	C	5	29/08/2020 07:30		0	0	0	0	0	0	0	0	0	0	0	0	0	0
1326	4	5	9	2d 16:06:43.40000	0d 00:00:02.37000	0.00000066	0.00000224	0.00100198	3.4766	C	5	29/08/2020 07:30		0	0	0	0	0	0	0	0	0	0	0	0	0	0
1327	4	5	9	2d 16:06:43.66000	0d 00:00:02.63000	0.00000073	0.00000249	0.00100175	3.4908	C	5	29/08/2020 07:30		0	0	0	0	0	0	0	0	0	0	0	0	0	0
1328	4	5	9	2d 16:06:43.94000	0d 00:00:02.91000	0.00000081	0.00000277	0.00100183	3.5051	C	5	29/08/2020 07:30		0	0	0	0	0	0	0	0	0	0	0	0	0	0
1329	4	5	9	2d 16:06:44.23000	0d 00:00:03.20000	0.00000089	0.00000305	0.00100221	3.5193	C	5	29/08/2020 07:30		0	0	0	0	0	0	0	0	0	0	0	0	0	0
1330	4	5	9	2d 16:06:44.53000	0d 00:00:03.50000	0.00000097	0.00000334	0.00100191	3.5331	C	5	29/08/2020 07:30		0	0	0	0	0	0	0	0	0	0	0	0	0	0
1331	4	5	9	2d 16:06:44.84000	0d 00:00:03.81000	0.00000106	0.00000365	0.00100214	3.5467	C	5	29/08/2020 07:30		0	0	0	0	0	0	0	0	0	0	0	0	0	0
1332	4	5	9	2d 16:06:45.15000	0d 00:00:04.12000	0.00000115	0.00000396	0.00100191	3.5599	C	5	29/08/2020 07:30		0	0	0	0	0	0	0	0	0	0	0	0	0	0
1333	4	5	9	2d 16:06:45.48000	0d 00:00:04.45000	0.00000124	0.00000428	0.00100206	3.5731	C	5	29/08/2020 07:30		0	0	0	0	0	0	0	0	0	0	0	0	0	0
1334	4	5	9	2d 16:06:45.83000	0d 00:00:04.80000	0.00000134	0.00000463	0.00100198	3.5862	C	5	29/08/2020 07:30		0	0	0	0	0	0	0	0	0	0	0	0	0	0
1335	4	5	9	2d 16:06:46.20000	0d 00:00:05.17000	0.00000144	0.000005	0.00100191	3.599	C	5	29/08/2020 07:30		0	0	0	0	0	0	0	0	0	0	0	0	0	0
1336	4	5	9	2d 16:06:46.58000	0d 00:00:05.55000	0.00000154	0.00000538	0.00100198	3.6117	C	5	29/08/2020 07:30		0	0	0	0	0	0	0	0	0	0	0	0	0	0
1337	4	5	9	2d 16:06:46.99000	0d 00:00:05.96000	0.00000166	0.0000058	0.00100198	3.6239	C	5	29/08/2020 07:30		0	0	0	0	0	0	0	0	0	0	0	0	0	0
1338	4	5	9	2d 16:06:47.43000	0d 00:00:06.40000	0.00000178	0.00000624	0.00100206	3.6364	C	5	29/08/2020 07:30		0	0	0	0	0	0	0	0	0	0	0	0	0	0
1339	4	5	9	2d 16:06:47.93000	0d 00:00:06.90000	0.00000192	0.00000675	0.00100214	3.6486	C	5	29/08/2020 07:30		0	0	0	0	0	0	0	0	0	0	0	0	0	0
1340	4	5	9	2d 16:06:48.46000	0d 00:00:07.43000	0.00000207	0.00000729	0.00100206	3.6603	C	5	29/08/2020 07:30		0	0	0	0	0	0	0	0	0	0	0	0	0	0
1341	4	5	9	2d 16:06:49.06000	0d 00:00:08.03000	0.00000223	0.0000079	0.00100206	3.6719	C	5	29/08/2020 07:30		0	0	0	0	0	0	0	0	0	0	0	0	0	0
1342	4	5	9	2d 16:06:49.77000	0d 00:00:08.74000	0.00000243	0.00000863	0.00100191	3.6832	C	5	29/08/2020 07:30		0	0	0	0	0	0	0	0	0	0	0	0	0	0
1343	4	5	9	2d 16:06:50.59000	0d 00:00:09.56000	0.00000266	0.00000947	0.00100183	3.6939	C	5	29/08/2020 07:30		0	0	0	0	0	0	0	0	0	0	0	0	0	0
1344	4	5	9	2d 16:06:51.64000	0d 00:00:10.61000	0.00000295	0.00001055	0.00100198	3.7044	C	5	29/08/2020 07:30		0	0	0	0	0	0	0	0	0	0	0	0	0	0
1345	4	5	9	2d 16:06:53.06000	0d 00:00:12.03000	0.00000335	0.00001202	0.00100214	3.715	C	5	29/08/2020 07:30		0	0	0	0	0	0	0	0	0	0	0	0	0	0
1346	4	5	9	2d 16:06:55.28000	0d 00:00:14.25000	0.00000397	0.00001432	0.00100206	3.7253	C	5	29/08/2020 07:30		0	0	0	0	0	0	0	0	0	0	0	0	0	0
1347	4	5	9	2d 16:07:37.37000	0d 00:00:56.34000	0.00001568	0.00005799	0.00100191	3.7153	C	5	29/08/2020 07:31		0	0	0	0	0	0	0	0	0	0	0	0	0	0
1348	4	5	9	2d 16:07:55.30000	0d 00:01:14.27000	0.00002067	0.00007651	0.00100191	3.705	C	5	29/08/2020 07:31		0	0	0	0	0	0	0	0	0	0	0	0	0	0
1349	4	5	9	2d 16:08:21.02000	0d 00:01:39.99000	0.00002783	0.00010299	0.00100214	3.695	C	5	29/08/2020 07:32		0	0	0	0	0	0	0	0	0	0	0	0	0	0
1350	4	5	9	2d 16:09:12.47000	0d 00:02:31.44000	0.00004215	0.00015583	0.00100191	3.6847	C	5	29/08/2020 07:33		0	0	0	0	0	0	0	0	0	0	0	0	0	0
1351	4	5	9	2d 16:14:12.47000	0d 00:07:31.44000	0.00012565	0.00046301	0.00100198	3.6774	C	1	29/08/2020 07:38		0	0	0	0	0	0	0	0	0	0	0	0	0	0
1352	4	5	9	2d 16:19:12.47000	0d 00:12:31.44000	0.00020916	0.00077022	0.00100214	3.6808	C	1	29/08/2020 07:43		0	0	0	0	0	0	0	0	0	0	0	0	0	0
1353	4	5	9	2d 16:24:12.47000	0d 00:17:31.44000	0.00029266	0.00107775	0.00100229	3.6849	C	1	29/08/2020 07:48		0	0	0	0	0	0	0	0	0	0	0	0	0	0
1354	4	5	9	2d 16:29:12.47000	0d 00:22:31.44000	0.00037616	0.00138563	0.00100206	3.689	C	1	29/08/2020 07:53		0	0	0	0	0	0	0	0	0	0	0	0	0	0
1355	4	5	9	2d 16:34:12.47000	0d 00:27:31.44000	0.00045966	0.00169384	0.00100198	3.693	C	1	29/08/2020 07:58		0	0	0	0	0	0	0	0	0	0	0	0	0	0
1356	4	5	9	2d 16:39:12.47000	0d 00:32:31.44000	0.00054317	0.00200238	0.00100198	3.6971	C	1	29/08/2020 08:03		0	0	0	0	0	0	0	0	0	0	0	0	0	0
1357	4	5	9	2d 16:44:12.47000	0d 00:37:31.44000	0.00062667	0.00231127	0.00100206	3.7012	C	1	29/08/2020 08:08		0	0	0	0	0	0	0	0	0	0	0	0	0	0
1358	4	5	9	2d 16:49:12.47000	0d 00:42:31.44000	0.00071017	0.00262053	0.00100214	3.7057	C	1	29/08/2020 08:13		0	0	0	0	0	0	0	0	0	0	0	0	0	0
1359	4	5	9	2d 16:54:12.47000	0d 00:47:31.44000	0.00079367	0.00293017	0.00100191	3.7105	C	1	29/08/2020 08:18		0	0	0	0	0	0	0	0	0	0	0	0	0	0
1360	4	5	9	2d 16:59:12.47000	0d 00:52:31.44000	0.00087718	0.00324021	0.00100214	3.7154	C	1	29/08/2020 08:23		0	0	0	0	0	0	0	0	0	0	0	0	0	0
1361	4	5	9	2d 17:04:12.47000	0d 00:57:31.44000	0.00096068	0.00355068	0.00100206	3.7208	C	1	29/08/2020 08:28		0	0	0	0	0	0	0	0	0	0	0	0	0	0
1362	4	5	9	2d 17:09:12.47000	0d 01:02:31.44000	0.00104418	0.00386159	0.00100214	3.7261	C	1	29/08/2020 08:33		0	0	0	0	0	0	0	0	0	0	0	0	0	0
1363	4	5	9	2d 17:14:12.47000	0d 01:07:31.44000	0.00112768	0.00417295	0.00100198	3.7314	C	1	29/08/2020 08:38		0	0	0	0	0	0	0	0	0	0	0	0	0	0
1364	4	5	9	2d 17:19:12.47000	0d 01:12:31.44000	0.00121119	0.00448476	0.00100214	3.7368	C	1	29/08/2020 08:43		0	0	0	0	0	0	0	0	0	0	0	0	0	0
1365	4	5	9	2d 17:24:12.47000	0d 01:17:31.44000	0.00129469	0.00479702	0.00100191	3.7421	C	1	29/08/2020 08:48		0	0	0	0	0	0	0	0	0	0	0	0	0	0
1366	4	5	9	2d 17:29:12.47000	0d 01:22:31.44000	0.00137819	0.00510973	0.00100206	3.7476	C	1	29/08/2020 08:53		0	0	0	0	0	0	0	0	0	0	0	0	0	0
1367	4	5	9	2d 17:34:12.47000	0d 01:27:31.44000	0.00146169	0.00542288	0.00100221	3.7528	C	1	29/08/2020 08:58		0	0	0	0	0	0	0	0	0	0	0	0	0	0
1368	4	5	9	2d 17:39:12.47000	0d 01:32:31.44000	0.0015452	0.00573647	0.00100191	3.758	C	1	29/08/2020 09:03		0	0	0	0	0	0	0	0	0	0	0	0	0	0
1369	4	5	9	2d 17:44:12.47000	0d 01:37:31.44000	0.0016287	0.00605049	0.00100206	3.763	C	1	29/08/2020 09:08		0	0	0	0	0	0	0	0	0	0	0	0	0	0
1370	4	5	9	2d 17:49:12.47000	0d 01:42:31.44000	0.0017122	0.00636495	0.00100221	3.7684	C	1	29/08/2020 09:13		0	0	0	0	0	0	0	0	0	0	0	0	0	0
1371	4	5	9	2d 17:54:12.47000	0d 01:47:31.44000	0.0017957	0.00667986	0.00100191	3.774	C	1	29/08/2020 09:18		0	0	0	0	0	0	0	0	0	0	0	0	0	0
1372	4	5	9	2d 17:59:12.47000	0d 01:52:31.44000	0.00187921	0.00699525	0.00100191	3.7797	C	1	29/08/2020 09:23		0	0	0	0	0	0	0	0	0	0	0	0	0	0
1373	4	5	9	2d 18:04:12.47000	0d 01:57:31.44000	0.00196271	0.00731112	0.00100198	3.7856	C	1	29/08/2020 09:28		0	0	0	0	0	0	0	0	0	0	0	0	0	0
1374	4	5	9	2d 18:09:12.47000	0d 02:02:31.44000	0.00204621	0.0076275	0.00100206	3.7923	C	1	29/08/2020 09:33		0	0	0	0	0	0	0	0	0	0	0	0	0	0
1375	4	5	9	2d 18:14:12.47000	0d 02:07:31.44000	0.00212971	0.00794444	0.00100198	3.799	C	1	29/08/2020 09:38		0	0	0	0	0	0	0	0	0	0	0	0	0	0
1376	4	5	9	2d 18:19:12.47000	0d 02:12:31.44000	0.00221322	0.00826198	0.00100191	3.8065	C	1	29/08/2020 09:43		0	0	0	0	0	0	0	0	0	0	0	0	0	0
1377	4	5	9	2d 18:24:12.47000	0d 02:17:31.44000	0.00229672	0.00858018	0.00100206	3.8148	C	1	29/08/2020 09:48		0	0	0	0	0	0	0	0	0	0	0	0	0	0
1378	4	5	9	2d 18:29:12.47000	0d 02:22:31.44000	0.00238022	0.00889909	0.00100206	3.8238	C	1	29/08/2020 09:53		0	0	0	0	0	0	0	0	0	0	0	0	0	0
1379	4	5	9	2d 18:34:09.89000	0d 02:27:28.86000	0.00246301	0.00921605	0.00100206	3.8338	C	5	29/08/2020 09:57		0	0	0	0	0	0	0	0	0	0	0	0	0	0
1380	4	5	9	2d 18:38:49.59000	0d 02:32:08.56000	0.00254086	0.0095149	0.00100206	3.8439	C	5	29/08/2020 10:02		0	0	0	0	0	0	0	0	0	0	0	0	0	0
1381	4	5	9	2d 18:43:01.45000	0d 02:36:20.42000	0.00261096	0.00978472	0.00100191	3.854	C	5	29/08/2020 10:06		0	0	0	0	0	0	0	0	0	0	0	0	0	0
1382	4	5	9	2d 18:46:55.97000	0d 02:40:14.94000	0.00267624	0.0100366	0.00100206	3.864	C	5	29/08/2020 10:10		0	0	0	0	0	0	0	0	0	0	0	0	0	0
1383	4	5	9	2d 18:50:40.15000	0d 02:43:59.12000	0.00273864	0.010278	0.00100206	3.8743	C	5	29/08/2020 10:14		0	0	0	0	0	0	0	0	0	0	0	0	0	0
1384	4	5	9	2d 18:54:11.97000	0d 02:47:30.94000	0.00279759	0.0105067	0.00100191	3.8843	C	5	29/08/2020 10:18		0	0	0	0	0	0	0	0	0	0	0	0	0	0
1385	4	5	9	2d 18:57:33.92000	0d 02:50:52.89000	0.00285381	0.0107254	0.00100183	3.8944	C	5	29/08/2020 10:21		0	0	0	0	0	0	0	0	0	0	0	0	0	0
1386	4	5	9	2d 19:00:50.82000	0d 02:54:09.79000	0.00290861	0.0109391	0.00100206	3.9046	C	5	29/08/2020 10:24		0	0	0	0	0	0	0	0	0	0	0	0	0	0
1387	4	5	9	2d 19:04:03.75000	0d 02:57:22.72000	0.00296231	0.011149	0.00100214	3.9147	C	5	29/08/2020 10:27		0	0	0	0	0	0	0	0	0	0	0	0	0	0
1388	4	5	9	2d 19:07:10.97000	0d 03:00:29.94000	0.00301442	0.0113533	0.00100214	3.9248	C	5	29/08/2020 10:31		0	0	0	0	0	0	0	0	0	0	0	0	0	0
1389	4	5	9	2d 19:10:13.26000	0d 03:03:32.23000	0.00306516	0.0115527	0.00100206	3.9348	C	5	29/08/2020 10:34		0	0	0	0	0	0	0	0	0	0	0	0	0	0
1390	4	5	9	2d 19:13:12.70000	0d 03:06:31.67000	0.00311511	0.0117494	0.00100214	3.9449	C	5	29/08/2020 10:37		0	0	0	0	0	0	0	0	0	0	0	0	0	0
1391	4	5	9	2d 19:16:07.05000	0d 03:09:26.02000	0.00316364	0.0119411	0.00100214	3.955	C	5	29/08/2020 10:39		0	0	0	0	0	0	0	0	0	0	0	0	0	0
1392	4	5	9	2d 19:19:01.14000	0d 03:12:20.11000	0.00321209	0.012133	0.00100198	3.9651	C	5	29/08/2020 10:42		0	0	0	0	0	0	0	0	0	0	0	0	0	0
1393	4	5	9	2d 19:21:53.53000	0d 03:15:12.50000	0.00326008	0.0123235	0.00100198	3.9751	C	5	29/08/2020 10:45		0	0	0	0	0	0	0	0	0	0	0	0	0	0
1394	4	5	9	2d 19:24:45.46000	0d 03:18:04.43000	0.00330793	0.012514	0.00100206	3.9854	C	5	29/08/2020 10:48		0	0	0	0	0	0	0	0	0	0	0	0	0	0
1395	4	5	9	2d 19:27:37.95000	0d 03:20:56.92000	0.00335594	0.0127056	0.00100198	3.9954	C	5	29/08/2020 10:51		0	0	0	0	0	0	0	0	0	0	0	0	0	0
1396	4	5	9	2d 19:30:28.90000	0d 03:23:47.87000	0.00340352	0.0128959	0.00100183	4.0055	C	5	29/08/2020 10:54		0	0	0	0	0	0	0	0	0	0	0	0	0	0
1397	4	5	9	2d 19:33:14.24000	0d 03:26:33.21000	0.00344955	0.0130805	0.00100206	4.0156	C	5	29/08/2020 10:57		0	0	0	0	0	0	0	0	0	0	0	0	0	0
1398	4	5	9	2d 19:35:59.69000	0d 03:29:18.66000	0.0034956	0.0132656	0.00100206	4.0256	C	5	29/08/2020 10:59		0	0	0	0	0	0	0	0	0	0	0	0	0	0
1399	4	5	9	2d 19:38:42.87000	0d 03:32:01.84000	0.00354102	0.0134487	0.00100198	4.0357	C	5	29/08/2020 11:02		0	0	0	0	0	0	0	0	0	0	0	0	0	0
1400	4	5	9	2d 19:41:23.07000	0d 03:34:42.04000	0.00358561	0.0136289	0.00100198	4.0458	C	5	29/08/2020 11:05		0	0	0	0	0	0	0	0	0	0	0	0	0	0
1401	4	5	9	2d 19:44:06.92000	0d 03:37:25.89000	0.00363121	0.0138136	0.00100206	4.056	C	5	29/08/2020 11:07		0	0	0	0	0	0	0	0	0	0	0	0	0	0
1402	4	5	9	2d 19:46:47.55000	0d 03:40:06.52000	0.00367592	0.0139952	0.00100183	4.0661	C	5	29/08/2020 11:10		0	0	0	0	0	0	0	0	0	0	0	0	0	0
1403	4	5	9	2d 19:49:25.24000	0d 03:42:44.21000	0.00371982	0.0141739	0.00100191	4.0761	C	5	29/08/2020 11:13		0	0	0	0	0	0	0	0	0	0	0	0	0	0
1404	4	5	9	2d 19:52:00.20000	0d 03:45:19.17000	0.00376295	0.0143499	0.00100206	4.0862	C	5	29/08/2020 11:15		0	0	0	0	0	0	0	0	0	0	0	0	0	0
1405	4	5	9	2d 19:54:32.89000	0d 03:47:51.86000	0.00380545	0.0145238	0.00100206	4.0963	C	5	29/08/2020 11:18		0	0	0	0	0	0	0	0	0	0	0	0	0	0
1406	4	5	9	2d 19:57:03.36000	0d 03:50:22.33000	0.00384733	0.0146955	0.00100206	4.1064	C	5	29/08/2020 11:20		0	0	0	0	0	0	0	0	0	0	0	0	0	0
1407	4	5	9	2d 19:59:32.47000	0d 03:52:51.44000	0.00388883	0.0148662	0.00100206	4.1164	C	5	29/08/2020 11:23		0	0	0	0	0	0	0	0	0	0	0	0	0	0
1408	4	5	9	2d 20:01:58.64000	0d 03:55:17.61000	0.00392952	0.0150339	0.00100206	4.1265	C	5	29/08/2020 11:25		0	0	0	0	0	0	0	0	0	0	0	0	0	0
1409	4	5	9	2d 20:04:24.78000	0d 03:57:43.75000	0.0039702	0.0152019	0.00100221	4.1366	C	5	29/08/2020 11:28		0	0	0	0	0	0	0	0	0	0	0	0	0	0
1410	4	5	9	2d 20:06:47.32000	0d 04:00:06.29000	0.00400987	0.0153662	0.00100191	4.1466	C	5	29/08/2020 11:30		0	0	0	0	0	0	0	0	0	0	0	0	0	0
1411	4	5	9	2d 20:09:10.44000	0d 04:02:29.41000	0.00404971	0.0155316	0.00100198	4.1567	C	5	29/08/2020 11:33		0	0	0	0	0	0	0	0	0	0	0	0	0	0
1412	4	5	9	2d 20:11:31.75000	0d 04:04:50.72000	0.00408904	0.0156953	0.00100191	4.1668	C	5	29/08/2020 11:35		0	0	0	0	0	0	0	0	0	0	0	0	0	0
1413	4	5	9	2d 20:13:51.78000	0d 04:07:10.75000	0.00412801	0.0158579	0.00100198	4.1769	C	5	29/08/2020 11:37		0	0	0	0	0	0	0	0	0	0	0	0	0	0
1414	4	5	9	2d 20:16:11.95000	0d 04:09:30.92000	0.00416703	0.0160211	0.00100214	4.1869	C	5	29/08/2020 11:40		0	0	0	0	0	0	0	0	0	0	0	0	0	0
1415	4	5	9	2d 20:18:31.50000	0d 04:11:50.47000	0.00420587	0.0161839	0.00100214	4.197	C	5	29/08/2020 11:42		0	0	0	0	0	0	0	0	0	0	0	0	0	0
1416	4	5	9	2d 20:19:10.96000	0d 04:12:29.93000	0.00421686	0.01623	0.00100198	4.2	C	133	29/08/2020 11:43		0	0	0	0	0	0	0	0	0	0	0	0	0	0
1417	4	5	10	2d 20:19:10.97000	0d 00:00:00.01000	0.00421686	0.01623	0.00103723	4.2004	C	0	29/08/2020 11:43		0	0	0	0	0	0	0	0	0	0	0	0	0	0
1418	4	5	10	2d 20:19:26.15000	0d 00:00:15.19000	0.00422104	0.0162476	0.00093721	4.2007	C	4	29/08/2020 11:43		0	0	0	0	0	0	0	0	0	0	0	0	0	0
1419	4	5	10	2d 20:19:40.02000	0d 00:00:29.06000	0.00422446	0.0162619	0.00083719	4.2005	C	4	29/08/2020 11:43		0	0	0	0	0	0	0	0	0	0	0	0	0	0
1420	4	5	10	2d 20:19:57.79000	0d 00:00:46.83000	0.00422832	0.0162782	0.00073716	4.2	C	4	29/08/2020 11:43		0	0	0	0	0	0	0	0	0	0	0	0	0	0
1421	4	5	10	2d 20:20:23.16000	0d 00:01:12.20000	0.00423314	0.0162984	0.00063706	4.2	C	4	29/08/2020 11:44		0	0	0	0	0	0	0	0	0	0	0	0	0	0
1422	4	5	10	2d 20:20:53.02000	0d 00:01:42.06000	0.004238	0.0163188	0.00053704	4.2	C	4	29/08/2020 11:44		0	0	0	0	0	0	0	0	0	0	0	0	0	0
1423	4	5	10	2d 20:21:32.77000	0d 00:02:21.81000	0.00424335	0.0163413	0.00043702	4.2	C	4	29/08/2020 11:45		0	0	0	0	0	0	0	0	0	0	0	0	0	0
1424	4	5	10	2d 20:22:22.60000	0d 00:03:11.64000	0.00424868	0.0163637	0.00033677	4.2	C	4	29/08/2020 11:46		0	0	0	0	0	0	0	0	0	0	0	0	0	0
1425	4	5	10	2d 20:23:39.57000	0d 00:04:28.61000	0.00425475	0.0163892	0.00023667	4.2	C	4	29/08/2020 11:47		0	0	0	0	0	0	0	0	0	0	0	0	0	0
1426	4	5	10	2d 20:25:56.91000	0d 00:06:45.95000	0.00426164	0.0164181	0.00013657	4.1999	C	4	29/08/2020 11:49		0	0	0	0	0	0	0	0	0	0	0	0	0	0
1427	4	5	10	2d 20:27:33.79000	0d 00:08:22.83000	0.0042648	0.0164314	0.00010018	4.1997	C	132	29/08/2020 11:51		0	0	0	0	0	0	0	0	0	0	0	0	0	0
1428	4	5	11	2d 20:27:33.80000	0d 00:00:00.01000	0	0	0	4.1996	R	0	29/08/2020 11:51		0	0	0	0	0	0	0	0	0	0	0	0	0	0
1429	4	5	11	2d 20:27:35.80000	0d 00:00:02.01000	0	0	0	4.1993	R	1	29/08/2020 11:51		0	0	0	0	0	0	0	0	0	0	0	0	0	0
1430	4	5	11	2d 20:27:37.80000	0d 00:00:04.01000	0	0	0	4.1991	R	1	29/08/2020 11:51		0	0	0	0	0	0	0	0	0	0	0	0	0	0
1431	4	5	11	2d 20:27:39.80000	0d 00:00:06.01000	0	0	0	4.199	R	1	29/08/2020 11:51		0	0	0	0	0	0	0	0	0	0	0	0	0	0
1432	4	5	11	2d 20:27:41.80000	0d 00:00:08.01000	0	0	0	4.1988	R	1	29/08/2020 11:51		0	0	0	0	0	0	0	0	0	0	0	0	0	0
1433	4	5	11	2d 20:27:43.79000	0d 00:00:10.00000	0	0	0	4.199	R	129	29/08/2020 11:51		0	0	0	0	0	0	0	0	0	0	0	0	0	0
1434	4	5	12	2d 20:27:43.83000	0d 00:00:00.04000	0.00000001	0.00000005	0.00100336	4.1924	D	0	29/08/2020 11:51		0	0	0	0	0	0	0	0	0	0	0	0	0	0
1435	4	5	12	2d 20:28:25.19000	0d 00:00:41.40000	0.00001152	0.00004824	0.00100191	4.1823	D	5	29/08/2020 11:52		0	0	0	0	0	0	0	0	0	0	0	0	0	0
1436	4	5	12	2d 20:30:11.88000	0d 00:02:28.09000	0.00004122	0.00017228	0.00100206	4.1723	D	5	29/08/2020 11:54		0	0	0	0	0	0	0	0	0	0	0	0	0	0
1437	4	5	12	2d 20:32:13.13000	0d 00:04:29.34000	0.00007497	0.00031292	0.00100214	4.1622	D	5	29/08/2020 11:56		0	0	0	0	0	0	0	0	0	0	0	0	0	0
1438	4	5	12	2d 20:34:18.87000	0d 00:06:35.08000	0.00010997	0.00045842	0.00100198	4.152	D	5	29/08/2020 11:58		0	0	0	0	0	0	0	0	0	0	0	0	0	0
1439	4	5	12	2d 20:36:28.38000	0d 00:08:44.59000	0.00014601	0.00060791	0.00100221	4.1419	D	5	29/08/2020 12:00		0	0	0	0	0	0	0	0	0	0	0	0	0	0
1440	4	5	12	2d 20:38:37.17000	0d 00:10:53.38000	0.00018186	0.00075621	0.00100214	4.1318	D	5	29/08/2020 12:02		0	0	0	0	0	0	0	0	0	0	0	0	0	0
1441	4	5	12	2d 20:40:47.58000	0d 00:13:03.79000	0.00021816	0.00090602	0.00100183	4.1218	D	5	29/08/2020 12:04		0	0	0	0	0	0	0	0	0	0	0	0	0	0
1442	4	5	12	2d 20:43:01.13000	0d 00:15:17.34000	0.00025533	0.00105906	0.00100214	4.1117	D	5	29/08/2020 12:06		0	0	0	0	0	0	0	0	0	0	0	0	0	0
1443	4	5	12	2d 20:45:18.14000	0d 00:17:34.35000	0.00029347	0.00121568	0.00100221	4.1016	D	5	29/08/2020 12:09		0	0	0	0	0	0	0	0	0	0	0	0	0	0
1444	4	5	12	2d 20:47:38.69000	0d 00:19:54.90000	0.00033259	0.00137594	0.00100206	4.0916	D	5	29/08/2020 12:11		0	0	0	0	0	0	0	0	0	0	0	0	0	0
1445	4	5	12	2d 20:49:58.37000	0d 00:22:14.58000	0.00037147	0.00153483	0.00100191	4.0815	D	5	29/08/2020 12:13		0	0	0	0	0	0	0	0	0	0	0	0	0	0
1446	4	5	12	2d 20:52:21.22000	0d 00:24:37.43000	0.00041123	0.00169692	0.00100206	4.0714	D	5	29/08/2020 12:16		0	0	0	0	0	0	0	0	0	0	0	0	0	0
1447	4	5	12	2d 20:54:47.37000	0d 00:27:03.58000	0.00045191	0.00186234	0.00100191	4.0613	D	5	29/08/2020 12:18		0	0	0	0	0	0	0	0	0	0	0	0	0	0
1448	4	5	12	2d 20:57:13.83000	0d 00:29:30.04000	0.00049268	0.00202771	0.00100206	4.0513	D	5	29/08/2020 12:21		0	0	0	0	0	0	0	0	0	0	0	0	0	0
1449	4	5	12	2d 20:59:41.99000	0d 00:31:58.20000	0.00053391	0.00219458	0.00100183	4.0412	D	5	29/08/2020 12:23		0	0	0	0	0	0	0	0	0	0	0	0	0	0
1450	4	5	12	2d 21:02:13.95000	0d 00:34:30.16000	0.00057621	0.00236531	0.00100206	4.0311	D	5	29/08/2020 12:26		0	0	0	0	0	0	0	0	0	0	0	0	0	0
1451	4	5	12	2d 21:04:49.56000	0d 00:37:05.77000	0.00061952	0.0025397	0.00100229	4.0208	D	5	29/08/2020 12:28		0	0	0	0	0	0	0	0	0	0	0	0	0	0
1452	4	5	12	2d 21:07:30.81000	0d 00:39:47.02000	0.00066441	0.00271994	0.00100221	4.0107	D	5	29/08/2020 12:31		0	0	0	0	0	0	0	0	0	0	0	0	0	0
1453	4	5	12	2d 21:10:08.27000	0d 00:42:24.48000	0.00070823	0.0028955	0.00100214	4.0006	D	5	29/08/2020 12:33		0	0	0	0	0	0	0	0	0	0	0	0	0	0
1454	4	5	12	2d 21:12:48.46000	0d 00:45:04.67000	0.00075282	0.00307366	0.00100183	3.9905	D	5	29/08/2020 12:36		0	0	0	0	0	0	0	0	0	0	0	0	0	0
1455	4	5	12	2d 21:15:28.86000	0d 00:47:45.07000	0.00079747	0.00325161	0.00100214	3.9805	D	5	29/08/2020 12:39		0	0	0	0	0	0	0	0	0	0	0	0	0	0
1456	4	5	12	2d 21:18:10.82000	0d 00:50:27.03000	0.00084255	0.00343083	0.00100206	3.9704	D	5	29/08/2020 12:42		0	0	0	0	0	0	0	0	0	0	0	0	0	0
1457	4	5	12	2d 21:20:54.73000	0d 00:53:10.94000	0.00088817	0.00361175	0.00100206	3.96	D	5	29/08/2020 12:44		0	0	0	0	0	0	0	0	0	0	0	0	0	0
1458	4	5	12	2d 21:23:45.64000	0d 00:56:01.85000	0.00093574	0.00379991	0.00100206	3.95	D	5	29/08/2020 12:47		0	0	0	0	0	0	0	0	0	0	0	0	0	0
1459	4	5	12	2d 21:26:33.03000	0d 00:58:49.24000	0.00098233	0.00398371	0.00100221	3.9397	D	5	29/08/2020 12:50		0	0	0	0	0	0	0	0	0	0	0	0	0	0
1460	4	5	12	2d 21:29:23.26000	0d 01:01:39.47000	0.00102972	0.00417016	0.00100183	3.9295	D	5	29/08/2020 12:53		0	0	0	0	0	0	0	0	0	0	0	0	0	0
1461	4	5	12	2d 21:32:17.20000	0d 01:04:33.41000	0.00107813	0.00436017	0.00100206	3.9193	D	5	29/08/2020 12:56		0	0	0	0	0	0	0	0	0	0	0	0	0	0
1462	4	5	12	2d 21:35:13.30000	0d 01:07:29.51000	0.00112715	0.00455204	0.00100221	3.9092	D	5	29/08/2020 12:59		0	0	0	0	0	0	0	0	0	0	0	0	0	0
1463	4	5	12	2d 21:38:07.19000	0d 01:10:23.40000	0.00117555	0.004741	0.00100237	3.8991	D	5	29/08/2020 13:01		0	0	0	0	0	0	0	0	0	0	0	0	0	0
1464	4	5	12	2d 21:41:05.13000	0d 01:13:21.34000	0.00122508	0.00493388	0.00100206	3.8891	D	5	29/08/2020 13:04		0	0	0	0	0	0	0	0	0	0	0	0	0	0
1465	4	5	12	2d 21:44:06.57000	0d 01:16:22.78000	0.00127558	0.00513004	0.00100183	3.879	D	5	29/08/2020 13:07		0	0	0	0	0	0	0	0	0	0	0	0	0	0
1466	4	5	12	2d 21:47:10.80000	0d 01:19:27.01000	0.00132686	0.00532869	0.00100175	3.8689	D	5	29/08/2020 13:11		0	0	0	0	0	0	0	0	0	0	0	0	0	0
1467	4	5	12	2d 21:50:24.62000	0d 01:22:40.83000	0.00138081	0.00553715	0.00100198	3.8589	D	5	29/08/2020 13:14		0	0	0	0	0	0	0	0	0	0	0	0	0	0
1468	4	5	12	2d 21:53:45.00000	0d 01:26:01.21000	0.00143658	0.00575209	0.00100198	3.8488	D	5	29/08/2020 13:17		0	0	0	0	0	0	0	0	0	0	0	0	0	0
1469	4	5	12	2d 21:57:10.11000	0d 01:29:26.32000	0.00149367	0.00597154	0.00100206	3.8387	D	5	29/08/2020 13:21		0	0	0	0	0	0	0	0	0	0	0	0	0	0
1470	4	5	12	2d 22:00:48.68000	0d 01:33:04.89000	0.00155451	0.00620477	0.00100198	3.8286	D	5	29/08/2020 13:24		0	0	0	0	0	0	0	0	0	0	0	0	0	0
1471	4	5	12	2d 22:04:39.14000	0d 01:36:55.35000	0.00161865	0.00645005	0.00100198	3.8186	D	5	29/08/2020 13:28		0	0	0	0	0	0	0	0	0	0	0	0	0	0
1472	4	5	12	2d 22:08:43.11000	0d 01:40:59.32000	0.00168656	0.00670902	0.00100206	3.8085	D	5	29/08/2020 13:32		0	0	0	0	0	0	0	0	0	0	0	0	0	0
1473	4	5	12	2d 22:13:07.65000	0d 01:45:23.86000	0.00176019	0.00698909	0.00100198	3.7983	D	5	29/08/2020 13:36		0	0	0	0	0	0	0	0	0	0	0	0	0	0
1474	4	5	12	2d 22:18:02.31000	0d 01:50:18.52000	0.00184221	0.00730022	0.00100183	3.7882	D	5	29/08/2020 13:41		0	0	0	0	0	0	0	0	0	0	0	0	0	0
1475	4	5	12	2d 22:23:02.31000	0d 01:55:18.52000	0.00192571	0.00761615	0.00100206	3.7787	D	1	29/08/2020 13:46		0	0	0	0	0	0	0	0	0	0	0	0	0	0
1476	4	5	12	2d 22:28:02.31000	0d 02:00:18.52000	0.00200921	0.00793133	0.00100214	3.77	D	1	29/08/2020 13:51		0	0	0	0	0	0	0	0	0	0	0	0	0	0
1477	4	5	12	2d 22:33:02.31000	0d 02:05:18.52000	0.00209272	0.00824582	0.00100198	3.7621	D	1	29/08/2020 13:56		0	0	0	0	0	0	0	0	0	0	0	0	0	0
1478	4	5	12	2d 22:38:02.31000	0d 02:10:18.52000	0.00217622	0.00855966	0.00100191	3.7548	D	1	29/08/2020 14:01		0	0	0	0	0	0	0	0	0	0	0	0	0	0
1479	4	5	12	2d 22:43:02.31000	0d 02:15:18.52000	0.00225972	0.00887291	0.00100183	3.7479	D	1	29/08/2020 14:06		0	0	0	0	0	0	0	0	0	0	0	0	0	0
1480	4	5	12	2d 22:48:02.31000	0d 02:20:18.52000	0.00234322	0.0091856	0.00100214	3.7412	D	1	29/08/2020 14:11		0	0	0	0	0	0	0	0	0	0	0	0	0	0
1481	4	5	12	2d 22:53:02.31000	0d 02:25:18.52000	0.00242673	0.00949775	0.00100198	3.7348	D	1	29/08/2020 14:16		0	0	0	0	0	0	0	0	0	0	0	0	0	0
1482	4	5	12	2d 22:58:02.31000	0d 02:30:18.52000	0.00251023	0.00980937	0.00100198	3.7287	D	1	29/08/2020 14:21		0	0	0	0	0	0	0	0	0	0	0	0	0	0
1483	4	5	12	2d 23:03:02.31000	0d 02:35:18.52000	0.00259373	0.0101205	0.00100206	3.7226	D	1	29/08/2020 14:26		0	0	0	0	0	0	0	0	0	0	0	0	0	0
1484	4	5	12	2d 23:08:02.31000	0d 02:40:18.52000	0.00267723	0.0104311	0.00100214	3.7162	D	1	29/08/2020 14:31		0	0	0	0	0	0	0	0	0	0	0	0	0	0
1485	4	5	12	2d 23:13:02.31000	0d 02:45:18.52000	0.00276074	0.0107411	0.00100221	3.7099	D	1	29/08/2020 14:36		0	0	0	0	0	0	0	0	0	0	0	0	0	0
1486	4	5	12	2d 23:18:02.31000	0d 02:50:18.52000	0.00284424	0.0110507	0.00100191	3.7035	D	1	29/08/2020 14:41		0	0	0	0	0	0	0	0	0	0	0	0	0	0
1487	4	5	12	2d 23:23:02.31000	0d 02:55:18.52000	0.00292774	0.0113596	0.00100206	3.6968	D	1	29/08/2020 14:46		0	0	0	0	0	0	0	0	0	0	0	0	0	0
1488	4	5	12	2d 23:28:02.31000	0d 03:00:18.52000	0.00301124	0.0116681	0.00100198	3.6896	D	1	29/08/2020 14:51		0	0	0	0	0	0	0	0	0	0	0	0	0	0
1489	4	5	12	2d 23:33:02.31000	0d 03:05:18.52000	0.00309475	0.0119759	0.00100198	3.6823	D	1	29/08/2020 14:56		0	0	0	0	0	0	0	0	0	0	0	0	0	0
1490	4	5	12	2d 23:38:02.31000	0d 03:10:18.52000	0.00317825	0.012283	0.00100214	3.6741	D	1	29/08/2020 15:01		0	0	0	0	0	0	0	0	0	0	0	0	0	0
1491	4	5	12	2d 23:43:02.31000	0d 03:15:18.52000	0.00326175	0.0125894	0.00100191	3.6651	D	1	29/08/2020 15:06		0	0	0	0	0	0	0	0	0	0	0	0	0	0
1492	4	5	12	2d 23:48:02.31000	0d 03:20:18.52000	0.00334525	0.0128951	0.00100214	3.6556	D	1	29/08/2020 15:11		0	0	0	0	0	0	0	0	0	0	0	0	0	0
1493	4	5	12	2d 23:52:39.82000	0d 03:24:56.03000	0.0034225	0.0131771	0.00100214	3.6455	D	5	29/08/2020 15:16		0	0	0	0	0	0	0	0	0	0	0	0	0	0
1494	4	5	12	2d 23:56:45.04000	0d 03:29:01.25000	0.00349075	0.0134256	0.00100175	3.6355	D	5	29/08/2020 15:20		0	0	0	0	0	0	0	0	0	0	0	0	0	0
1495	4	5	12	3d 00:00:20.42000	0d 03:32:36.63000	0.0035507	0.0136432	0.00100206	3.6254	D	5	29/08/2020 15:24		0	0	0	0	0	0	0	0	0	0	0	0	0	0
1496	4	5	12	3d 00:03:25.66000	0d 03:35:41.87000	0.00360226	0.0138299	0.00100191	3.6153	D	5	29/08/2020 15:27		0	0	0	0	0	0	0	0	0	0	0	0	0	0
1497	4	5	12	3d 00:06:01.48000	0d 03:38:17.69000	0.00364563	0.0139865	0.00100198	3.6051	D	5	29/08/2020 15:29		0	0	0	0	0	0	0	0	0	0	0	0	0	0
1498	4	5	12	3d 00:08:13.06000	0d 03:40:29.27000	0.00368226	0.0141184	0.00100183	3.5949	D	5	29/08/2020 15:32		0	0	0	0	0	0	0	0	0	0	0	0	0	0
1499	4	5	12	3d 00:10:01.82000	0d 03:42:18.03000	0.00371253	0.0142271	0.00100214	3.5846	D	5	29/08/2020 15:33		0	0	0	0	0	0	0	0	0	0	0	0	0	0
1500	4	5	12	3d 00:11:30.53000	0d 03:43:46.74000	0.00373722	0.0143155	0.00100214	3.5744	D	5	29/08/2020 15:35		0	0	0	0	0	0	0	0	0	0	0	0	0	0
1501	4	5	12	3d 00:12:44.01000	0d 03:45:00.22000	0.00375767	0.0143885	0.00100191	3.5644	D	5	29/08/2020 15:36		0	0	0	0	0	0	0	0	0	0	0	0	0	0
1502	4	5	12	3d 00:13:44.69000	0d 03:46:00.90000	0.00377456	0.0144486	0.00100221	3.5543	D	5	29/08/2020 15:37		0	0	0	0	0	0	0	0	0	0	0	0	0	0
1503	4	5	12	3d 00:14:34.62000	0d 03:46:50.83000	0.00378846	0.0144979	0.00100221	3.5442	D	5	29/08/2020 15:38		0	0	0	0	0	0	0	0	0	0	0	0	0	0
1504	4	5	12	3d 00:15:17.20000	0d 03:47:33.41000	0.00380031	0.0145399	0.00100214	3.534	D	5	29/08/2020 15:39		0	0	0	0	0	0	0	0	0	0	0	0	0	0
1505	4	5	12	3d 00:15:54.58000	0d 03:48:10.79000	0.00381072	0.0145766	0.00100206	3.5238	D	5	29/08/2020 15:39		0	0	0	0	0	0	0	0	0	0	0	0	0	0
1506	4	5	12	3d 00:16:27.59000	0d 03:48:43.80000	0.0038199	0.0146089	0.00100206	3.5137	D	5	29/08/2020 15:40		0	0	0	0	0	0	0	0	0	0	0	0	0	0
1507	4	5	12	3d 00:16:56.29000	0d 03:49:12.50000	0.00382789	0.0146369	0.00100198	3.5036	D	5	29/08/2020 15:40		0	0	0	0	0	0	0	0	0	0	0	0	0	0
1508	4	5	12	3d 00:17:23.02000	0d 03:49:39.23000	0.00383533	0.014663	0.00100198	3.4936	D	5	29/08/2020 15:41		0	0	0	0	0	0	0	0	0	0	0	0	0	0
1509	4	5	12	3d 00:17:48.31000	0d 03:50:04.52000	0.00384237	0.0146875	0.00100221	3.4835	D	5	29/08/2020 15:41		0	0	0	0	0	0	0	0	0	0	0	0	0	0
1510	4	5	12	3d 00:18:14.59000	0d 03:50:30.80000	0.00384969	0.014713	0.00100191	3.4734	D	5	29/08/2020 15:42		0	0	0	0	0	0	0	0	0	0	0	0	0	0
1511	4	5	12	3d 00:18:40.38000	0d 03:50:56.59000	0.00385687	0.0147379	0.00100175	3.4632	D	5	29/08/2020 15:42		0	0	0	0	0	0	0	0	0	0	0	0	0	0
1512	4	5	12	3d 00:19:14.25000	0d 03:51:30.46000	0.00386629	0.0147705	0.00100198	3.453	D	5	29/08/2020 15:43		0	0	0	0	0	0	0	0	0	0	0	0	0	0
1513	4	5	12	3d 00:19:44.27000	0d 03:52:00.48000	0.00387465	0.0147993	0.00100198	3.4427	D	5	29/08/2020 15:43		0	0	0	0	0	0	0	0	0	0	0	0	0	0
1514	4	5	12	3d 00:20:19.14000	0d 03:52:35.35000	0.00388435	0.0148327	0.00100229	3.4327	D	5	29/08/2020 15:44		0	0	0	0	0	0	0	0	0	0	0	0	0	0
1515	4	5	12	3d 00:20:59.73000	0d 03:53:15.94000	0.00389565	0.0148714	0.00100183	3.4226	D	5	29/08/2020 15:44		0	0	0	0	0	0	0	0	0	0	0	0	0	0
1516	4	5	12	3d 00:22:05.80000	0d 03:54:22.01000	0.00391404	0.0149342	0.00100229	3.4125	D	5	29/08/2020 15:45		0	0	0	0	0	0	0	0	0	0	0	0	0	0
1517	4	5	12	3d 00:23:48.52000	0d 03:56:04.73000	0.00394263	0.0150316	0.00100214	3.4025	D	5	29/08/2020 15:47		0	0	0	0	0	0	0	0	0	0	0	0	0	0
1518	4	5	12	3d 00:26:46.25000	0d 03:59:02.46000	0.0039921	0.0151997	0.00100198	3.3924	D	5	29/08/2020 15:50		0	0	0	0	0	0	0	0	0	0	0	0	0	0
1519	4	5	12	3d 00:29:24.43000	0d 04:01:40.64000	0.00403613	0.0153488	0.00100206	3.3822	D	5	29/08/2020 15:53		0	0	0	0	0	0	0	0	0	0	0	0	0	0
1520	4	5	12	3d 00:31:00.45000	0d 04:03:16.66000	0.00406286	0.0154391	0.00100214	3.3721	D	5	29/08/2020 15:54		0	0	0	0	0	0	0	0	0	0	0	0	0	0
1521	4	5	12	3d 00:32:14.99000	0d 04:04:31.20000	0.00408361	0.015509	0.00100175	3.362	D	5	29/08/2020 15:56		0	0	0	0	0	0	0	0	0	0	0	0	0	0
1522	4	5	12	3d 00:33:11.06000	0d 04:05:27.27000	0.00409921	0.0155614	0.00100183	3.3519	D	5	29/08/2020 15:57		0	0	0	0	0	0	0	0	0	0	0	0	0	0
1523	4	5	12	3d 00:33:55.58000	0d 04:06:11.79000	0.0041116	0.0156029	0.00100214	3.3417	D	5	29/08/2020 15:57		0	0	0	0	0	0	0	0	0	0	0	0	0	0
1524	4	5	12	3d 00:34:31.65000	0d 04:06:47.86000	0.00412164	0.0156364	0.00100198	3.3315	D	5	29/08/2020 15:58		0	0	0	0	0	0	0	0	0	0	0	0	0	0
1525	4	5	12	3d 00:35:01.85000	0d 04:07:18.06000	0.00413005	0.0156643	0.00100214	3.3214	D	5	29/08/2020 15:58		0	0	0	0	0	0	0	0	0	0	0	0	0	0
1526	4	5	12	3d 00:35:27.81000	0d 04:07:44.02000	0.00413727	0.0156883	0.00100206	3.3112	D	5	29/08/2020 15:59		0	0	0	0	0	0	0	0	0	0	0	0	0	0
1527	4	5	12	3d 00:35:50.33000	0d 04:08:06.54000	0.00414354	0.015709	0.00100214	3.301	D	5	29/08/2020 15:59		0	0	0	0	0	0	0	0	0	0	0	0	0	0
1528	4	5	12	3d 00:36:10.92000	0d 04:08:27.13000	0.00414927	0.0157279	0.00100206	3.2908	D	5	29/08/2020 16:00		0	0	0	0	0	0	0	0	0	0	0	0	0	0
1529	4	5	12	3d 00:36:29.03000	0d 04:08:45.24000	0.00415432	0.0157445	0.00100221	3.2807	D	5	29/08/2020 16:00		0	0	0	0	0	0	0	0	0	0	0	0	0	0
1530	4	5	12	3d 00:36:46.10000	0d 04:09:02.31000	0.00415907	0.01576	0.00100214	3.2706	D	5	29/08/2020 16:00		0	0	0	0	0	0	0	0	0	0	0	0	0	0
1531	4	5	12	3d 00:37:01.50000	0d 04:09:17.71000	0.00416335	0.015774	0.00100206	3.2605	D	5	29/08/2020 16:00		0	0	0	0	0	0	0	0	0	0	0	0	0	0
1532	4	5	12	3d 00:37:15.72000	0d 04:09:31.93000	0.00416731	0.0157869	0.00100229	3.2505	D	5	29/08/2020 16:01		0	0	0	0	0	0	0	0	0	0	0	0	0	0
1533	4	5	12	3d 00:37:29.25000	0d 04:09:45.46000	0.00417108	0.0157991	0.00100206	3.2401	D	5	29/08/2020 16:01		0	0	0	0	0	0	0	0	0	0	0	0	0	0
1534	4	5	12	3d 00:37:41.66000	0d 04:09:57.87000	0.00417453	0.0158103	0.00100206	3.23	D	5	29/08/2020 16:01		0	0	0	0	0	0	0	0	0	0	0	0	0	0
1535	4	5	12	3d 00:37:53.19000	0d 04:10:09.40000	0.00417774	0.0158207	0.00100191	3.22	D	5	29/08/2020 16:01		0	0	0	0	0	0	0	0	0	0	0	0	0	0
1536	4	5	12	3d 00:38:04.03000	0d 04:10:20.24000	0.00418076	0.0158304	0.00100214	3.2099	D	5	29/08/2020 16:01		0	0	0	0	0	0	0	0	0	0	0	0	0	0
1537	4	5	12	3d 00:38:14.33000	0d 04:10:30.54000	0.00418362	0.0158396	0.00100214	3.1998	D	5	29/08/2020 16:02		0	0	0	0	0	0	0	0	0	0	0	0	0	0
1538	4	5	12	3d 00:38:24.18000	0d 04:10:40.39000	0.00418637	0.0158483	0.00100206	3.1897	D	5	29/08/2020 16:02		0	0	0	0	0	0	0	0	0	0	0	0	0	0
1539	4	5	12	3d 00:38:33.53000	0d 04:10:49.74000	0.00418897	0.0158566	0.00100206	3.1795	D	5	29/08/2020 16:02		0	0	0	0	0	0	0	0	0	0	0	0	0	0
1540	4	5	12	3d 00:38:43.35000	0d 04:10:59.56000	0.0041917	0.0158653	0.00100214	3.1695	D	5	29/08/2020 16:02		0	0	0	0	0	0	0	0	0	0	0	0	0	0
1541	4	5	12	3d 00:38:51.77000	0d 04:11:07.98000	0.00419405	0.0158727	0.00100237	3.1594	D	5	29/08/2020 16:02		0	0	0	0	0	0	0	0	0	0	0	0	0	0
1542	4	5	12	3d 00:39:00.27000	0d 04:11:16.48000	0.00419641	0.0158802	0.00100221	3.1492	D	5	29/08/2020 16:02		0	0	0	0	0	0	0	0	0	0	0	0	0	0
1543	4	5	12	3d 00:39:07.82000	0d 04:11:24.03000	0.00419851	0.0158868	0.00100198	3.1391	D	5	29/08/2020 16:02		0	0	0	0	0	0	0	0	0	0	0	0	0	0
1544	4	5	12	3d 00:39:15.55000	0d 04:11:31.76000	0.00420066	0.0158935	0.00100198	3.1287	D	5	29/08/2020 16:03		0	0	0	0	0	0	0	0	0	0	0	0	0	0
1545	4	5	12	3d 00:39:22.99000	0d 04:11:39.20000	0.00420274	0.0159	0.00100206	3.1186	D	5	29/08/2020 16:03		0	0	0	0	0	0	0	0	0	0	0	0	0	0
1546	4	5	12	3d 00:39:29.92000	0d 04:11:46.13000	0.00420466	0.015906	0.00100214	3.1084	D	5	29/08/2020 16:03		0	0	0	0	0	0	0	0	0	0	0	0	0	0
1547	4	5	12	3d 00:39:37.21000	0d 04:11:53.42000	0.00420669	0.0159123	0.00100214	3.0982	D	5	29/08/2020 16:03		0	0	0	0	0	0	0	0	0	0	0	0	0	0
1548	4	5	12	3d 00:39:43.73000	0d 04:11:59.94000	0.00420851	0.0159179	0.00100206	3.088	D	5	29/08/2020 16:03		0	0	0	0	0	0	0	0	0	0	0	0	0	0
1549	4	5	12	3d 00:39:50.09000	0d 04:12:06.30000	0.00421028	0.0159234	0.00100206	3.0779	D	5	29/08/2020 16:03		0	0	0	0	0	0	0	0	0	0	0	0	0	0
1550	4	5	12	3d 00:39:56.41000	0d 04:12:12.62000	0.00421204	0.0159288	0.00100198	3.0675	D	5	29/08/2020 16:03		0	0	0	0	0	0	0	0	0	0	0	0	0	0
1551	4	5	12	3d 00:40:02.54000	0d 04:12:18.75000	0.00421374	0.015934	0.00100206	3.0573	D	5	29/08/2020 16:03		0	0	0	0	0	0	0	0	0	0	0	0	0	0
1552	4	5	12	3d 00:40:08.47000	0d 04:12:24.68000	0.00421539	0.015939	0.00100214	3.0468	D	5	29/08/2020 16:03		0	0	0	0	0	0	0	0	0	0	0	0	0	0
1553	4	5	12	3d 00:40:14.30000	0d 04:12:30.51000	0.00421702	0.015944	0.00100214	3.0367	D	5	29/08/2020 16:04		0	0	0	0	0	0	0	0	0	0	0	0	0	0
1554	4	5	12	3d 00:40:19.71000	0d 04:12:35.92000	0.00421852	0.0159485	0.00100206	3.0265	D	5	29/08/2020 16:04		0	0	0	0	0	0	0	0	0	0	0	0	0	0
1555	4	5	12	3d 00:40:25.38000	0d 04:12:41.59000	0.0042201	0.0159533	0.00100229	3.0163	D	5	29/08/2020 16:04		0	0	0	0	0	0	0	0	0	0	0	0	0	0
1556	4	5	12	3d 00:40:30.67000	0d 04:12:46.88000	0.00422157	0.0159577	0.00100198	3.006	D	5	29/08/2020 16:04		0	0	0	0	0	0	0	0	0	0	0	0	0	0
1557	4	5	12	3d 00:40:35.75000	0d 04:12:51.96000	0.00422299	0.015962	0.00100198	2.996	D	5	29/08/2020 16:04		0	0	0	0	0	0	0	0	0	0	0	0	0	0
1558	4	5	12	3d 00:40:40.64000	0d 04:12:56.85000	0.00422435	0.015966	0.00100198	2.9857	D	5	29/08/2020 16:04		0	0	0	0	0	0	0	0	0	0	0	0	0	0
1559	4	5	12	3d 00:40:45.40000	0d 04:13:01.61000	0.00422567	0.01597	0.00100214	2.9755	D	5	29/08/2020 16:04		0	0	0	0	0	0	0	0	0	0	0	0	0	0
1560	4	5	12	3d 00:40:50.32000	0d 04:13:06.53000	0.00422704	0.0159741	0.00100191	2.9651	D	5	29/08/2020 16:04		0	0	0	0	0	0	0	0	0	0	0	0	0	0
1561	4	5	12	3d 00:40:55.12000	0d 04:13:11.33000	0.00422838	0.015978	0.00100191	2.9548	D	5	29/08/2020 16:04		0	0	0	0	0	0	0	0	0	0	0	0	0	0
1562	4	5	12	3d 00:40:59.68000	0d 04:13:15.89000	0.00422965	0.0159818	0.00100214	2.9445	D	5	29/08/2020 16:04		0	0	0	0	0	0	0	0	0	0	0	0	0	0
1563	4	5	12	3d 00:41:04.18000	0d 04:13:20.39000	0.0042309	0.0159854	0.00100198	2.9343	D	5	29/08/2020 16:04		0	0	0	0	0	0	0	0	0	0	0	0	0	0
1564	4	5	12	3d 00:41:08.59000	0d 04:13:24.80000	0.00423213	0.015989	0.00100206	2.9241	D	5	29/08/2020 16:04		0	0	0	0	0	0	0	0	0	0	0	0	0	0
1565	4	5	12	3d 00:41:12.88000	0d 04:13:29.09000	0.00423332	0.0159925	0.00100198	2.9139	D	5	29/08/2020 16:05		0	0	0	0	0	0	0	0	0	0	0	0	0	0
1566	4	5	12	3d 00:41:17.10000	0d 04:13:33.31000	0.0042345	0.0159959	0.00100229	2.9036	D	5	29/08/2020 16:05		0	0	0	0	0	0	0	0	0	0	0	0	0	0
1567	4	5	12	3d 00:41:21.16000	0d 04:13:37.37000	0.00423563	0.0159992	0.00100221	2.8936	D	5	29/08/2020 16:05		0	0	0	0	0	0	0	0	0	0	0	0	0	0
1568	4	5	12	3d 00:41:25.22000	0d 04:13:41.43000	0.00423676	0.0160025	0.00100191	2.8832	D	5	29/08/2020 16:05		0	0	0	0	0	0	0	0	0	0	0	0	0	0
1569	4	5	12	3d 00:41:29.26000	0d 04:13:45.47000	0.00423788	0.0160057	0.00100198	2.8727	D	5	29/08/2020 16:05		0	0	0	0	0	0	0	0	0	0	0	0	0	0
1570	4	5	12	3d 00:41:33.53000	0d 04:13:49.74000	0.00423907	0.0160091	0.00100214	2.8623	D	5	29/08/2020 16:05		0	0	0	0	0	0	0	0	0	0	0	0	0	0
1571	4	5	12	3d 00:41:37.41000	0d 04:13:53.62000	0.00424015	0.0160122	0.00100214	2.8522	D	5	29/08/2020 16:05		0	0	0	0	0	0	0	0	0	0	0	0	0	0
1572	4	5	12	3d 00:41:41.07000	0d 04:13:57.28000	0.00424117	0.0160151	0.00100191	2.8418	D	5	29/08/2020 16:05		0	0	0	0	0	0	0	0	0	0	0	0	0	0
1573	4	5	12	3d 00:41:44.80000	0d 04:14:01.01000	0.00424221	0.0160181	0.00100214	2.8315	D	5	29/08/2020 16:05		0	0	0	0	0	0	0	0	0	0	0	0	0	0
1574	4	5	12	3d 00:41:48.61000	0d 04:14:04.82000	0.00424327	0.0160211	0.00100206	2.8209	D	5	29/08/2020 16:05		0	0	0	0	0	0	0	0	0	0	0	0	0	0
1575	4	5	12	3d 00:41:52.26000	0d 04:14:08.47000	0.00424428	0.0160239	0.00100206	2.8106	D	5	29/08/2020 16:05		0	0	0	0	0	0	0	0	0	0	0	0	0	0
1576	4	5	12	3d 00:41:56.03000	0d 04:14:12.24000	0.00424533	0.0160269	0.00100206	2.8002	D	5	29/08/2020 16:05		0	0	0	0	0	0	0	0	0	0	0	0	0	0
1577	4	5	12	3d 00:41:59.46000	0d 04:14:15.67000	0.00424629	0.0160295	0.00100214	2.7898	D	5	29/08/2020 16:05		0	0	0	0	0	0	0	0	0	0	0	0	0	0
1578	4	5	12	3d 00:42:02.95000	0d 04:14:19.16000	0.00424726	0.0160322	0.00100206	2.7797	D	5	29/08/2020 16:05		0	0	0	0	0	0	0	0	0	0	0	0	0	0
1579	4	5	12	3d 00:42:06.27000	0d 04:14:22.48000	0.00424818	0.0160348	0.00100214	2.7694	D	5	29/08/2020 16:05		0	0	0	0	0	0	0	0	0	0	0	0	0	0
1580	4	5	12	3d 00:42:09.63000	0d 04:14:25.84000	0.00424912	0.0160374	0.00100191	2.7591	D	5	29/08/2020 16:05		0	0	0	0	0	0	0	0	0	0	0	0	0	0
1581	4	5	12	3d 00:42:12.90000	0d 04:14:29.11000	0.00425003	0.0160399	0.00100206	2.7489	D	5	29/08/2020 16:06		0	0	0	0	0	0	0	0	0	0	0	0	0	0
1582	4	5	12	3d 00:42:16.10000	0d 04:14:32.31000	0.00425092	0.0160423	0.00100214	2.7388	D	5	29/08/2020 16:06		0	0	0	0	0	0	0	0	0	0	0	0	0	0
1583	4	5	12	3d 00:42:19.25000	0d 04:14:35.46000	0.0042518	0.0160447	0.00100183	2.7286	D	5	29/08/2020 16:06		0	0	0	0	0	0	0	0	0	0	0	0	0	0
1584	4	5	12	3d 00:42:22.41000	0d 04:14:38.62000	0.00425268	0.0160471	0.00100214	2.7185	D	5	29/08/2020 16:06		0	0	0	0	0	0	0	0	0	0	0	0	0	0
1585	4	5	12	3d 00:42:25.46000	0d 04:14:41.67000	0.00425352	0.0160494	0.00100191	2.7083	D	5	29/08/2020 16:06		0	0	0	0	0	0	0	0	0	0	0	0	0	0
1586	4	5	12	3d 00:42:28.73000	0d 04:14:44.94000	0.00425443	0.0160519	0.00100206	2.6981	D	5	29/08/2020 16:06		0	0	0	0	0	0	0	0	0	0	0	0	0	0
1587	4	5	12	3d 00:42:31.65000	0d 04:14:47.86000	0.00425525	0.0160541	0.00100198	2.6877	D	5	29/08/2020 16:06		0	0	0	0	0	0	0	0	0	0	0	0	0	0
1588	4	5	12	3d 00:42:34.95000	0d 04:14:51.16000	0.00425617	0.0160565	0.00100206	2.6773	D	5	29/08/2020 16:06		0	0	0	0	0	0	0	0	0	0	0	0	0	0
1589	4	5	12	3d 00:42:37.82000	0d 04:14:54.03000	0.00425696	0.0160587	0.00100214	2.6671	D	5	29/08/2020 16:06		0	0	0	0	0	0	0	0	0	0	0	0	0	0
1590	4	5	12	3d 00:42:40.78000	0d 04:14:56.99000	0.00425779	0.0160609	0.00100191	2.6567	D	5	29/08/2020 16:06		0	0	0	0	0	0	0	0	0	0	0	0	0	0
1591	4	5	12	3d 00:42:43.79000	0d 04:15:00.00000	0.00425863	0.0160631	0.00100214	2.6464	D	5	29/08/2020 16:06		0	0	0	0	0	0	0	0	0	0	0	0	0	0
1592	4	5	12	3d 00:42:46.62000	0d 04:15:02.83000	0.00425941	0.0160652	0.00100206	2.636	D	5	29/08/2020 16:06		0	0	0	0	0	0	0	0	0	0	0	0	0	0
1593	4	5	12	3d 00:42:49.49000	0d 04:15:05.70000	0.00426021	0.0160673	0.00100198	2.6256	D	5	29/08/2020 16:06		0	0	0	0	0	0	0	0	0	0	0	0	0	0
1594	4	5	12	3d 00:42:52.44000	0d 04:15:08.65000	0.00426103	0.0160694	0.00100214	2.6152	D	5	29/08/2020 16:06		0	0	0	0	0	0	0	0	0	0	0	0	0	0
1595	4	5	12	3d 00:42:55.29000	0d 04:15:11.50000	0.00426183	0.0160715	0.00100198	2.6049	D	5	29/08/2020 16:06		0	0	0	0	0	0	0	0	0	0	0	0	0	0
1596	4	5	12	3d 00:42:58.10000	0d 04:15:14.31000	0.00426261	0.0160735	0.00100206	2.5945	D	5	29/08/2020 16:06		0	0	0	0	0	0	0	0	0	0	0	0	0	0
1597	4	5	12	3d 00:43:00.82000	0d 04:15:17.03000	0.00426337	0.0160755	0.00100198	2.5841	D	5	29/08/2020 16:06		0	0	0	0	0	0	0	0	0	0	0	0	0	0
1598	4	5	12	3d 00:43:03.45000	0d 04:15:19.66000	0.0042641	0.0160774	0.00100214	2.5739	D	5	29/08/2020 16:06		0	0	0	0	0	0	0	0	0	0	0	0	0	0
1599	4	5	12	3d 00:43:06.02000	0d 04:15:22.23000	0.00426481	0.0160792	0.00100206	2.5637	D	5	29/08/2020 16:06		0	0	0	0	0	0	0	0	0	0	0	0	0	0
1600	4	5	12	3d 00:43:08.70000	0d 04:15:24.91000	0.00426556	0.0160811	0.00100214	2.5531	D	5	29/08/2020 16:06		0	0	0	0	0	0	0	0	0	0	0	0	0	0
1601	4	5	12	3d 00:43:11.43000	0d 04:15:27.64000	0.00426632	0.0160831	0.00100214	2.5429	D	5	29/08/2020 16:07		0	0	0	0	0	0	0	0	0	0	0	0	0	0
1602	4	5	12	3d 00:43:14.02000	0d 04:15:30.23000	0.00426704	0.0160849	0.00100183	2.5325	D	5	29/08/2020 16:07		0	0	0	0	0	0	0	0	0	0	0	0	0	0
1603	4	5	12	3d 00:43:16.67000	0d 04:15:32.88000	0.00426778	0.0160868	0.00100198	2.5219	D	5	29/08/2020 16:07		0	0	0	0	0	0	0	0	0	0	0	0	0	0
1604	4	5	12	3d 00:43:19.33000	0d 04:15:35.54000	0.00426852	0.0160886	0.00100221	2.5115	D	5	29/08/2020 16:07		0	0	0	0	0	0	0	0	0	0	0	0	0	0
1605	4	5	12	3d 00:43:21.89000	0d 04:15:38.10000	0.00426923	0.0160904	0.00100198	2.501	D	5	29/08/2020 16:07		0	0	0	0	0	0	0	0	0	0	0	0	0	0
1606	4	5	12	3d 00:43:22.13000	0d 04:15:38.34000	0.0042693	0.0160906	0.00100175	2.5	D	133	29/08/2020 16:07		0	0	0	0	0	0	0	0	0	0	0	0	0	0
1607	4	5	13	3d 00:43:22.14000	0d 00:00:00.01000	0	0	0	2.6058	R	0	29/08/2020 16:07		0	0	0	0	0	0	0	0	0	0	0	0	0	0
1608	4	5	13	3d 00:43:24.14000	0d 00:00:02.01000	0	0	0	2.7785	R	1	29/08/2020 16:07		0	0	0	0	0	0	0	0	0	0	0	0	0	0
1609	4	5	13	3d 00:43:26.14000	0d 00:00:04.01000	0	0	0	2.8769	R	1	29/08/2020 16:07		0	0	0	0	0	0	0	0	0	0	0	0	0	0
1610	4	5	13	3d 00:43:28.14000	0d 00:00:06.01000	0	0	0	2.9546	R	1	29/08/2020 16:07		0	0	0	0	0	0	0	0	0	0	0	0	0	0
1611	4	5	13	3d 00:43:30.14000	0d 00:00:08.01000	0	0	0	3.0199	R	1	29/08/2020 16:07		0	0	0	0	0	0	0	0	0	0	0	0	0	0
1612	4	5	13	3d 00:43:32.13000	0d 00:00:10.00000	0	0	0	3.0764	R	129	29/08/2020 16:07		0	0	0	0	0	0	0	0	0	0	0	0	0	0
1613	5	6	9	3d 00:43:32.17000	0d 00:00:00.04000	0.00000001	0.00000003	0.00100336	3.2113	C	0	29/08/2020 16:07		0	0	0	0	0	0	0	0	0	0	0	0	0	0
1614	5	6	9	3d 00:43:32.33000	0d 00:00:00.20000	0.00000006	0.00000018	0.00100198	3.2328	C	5	29/08/2020 16:07		0	0	0	0	0	0	0	0	0	0	0	0	0	0
1615	5	6	9	3d 00:43:32.50000	0d 00:00:00.37000	0.0000001	0.00000033	0.00100214	3.2511	C	5	29/08/2020 16:07		0	0	0	0	0	0	0	0	0	0	0	0	0	0
1616	5	6	9	3d 00:43:32.69000	0d 00:00:00.56000	0.00000016	0.0000005	0.00100206	3.2685	C	5	29/08/2020 16:07		0	0	0	0	0	0	0	0	0	0	0	0	0	0
1617	5	6	9	3d 00:43:32.89000	0d 00:00:00.76000	0.00000021	0.00000069	0.00100198	3.2851	C	5	29/08/2020 16:07		0	0	0	0	0	0	0	0	0	0	0	0	0	0
1618	5	6	9	3d 00:43:33.11000	0d 00:00:00.98000	0.00000027	0.00000089	0.00100198	3.3016	C	5	29/08/2020 16:07		0	0	0	0	0	0	0	0	0	0	0	0	0	0
1619	5	6	9	3d 00:43:33.33000	0d 00:00:01.20000	0.00000033	0.00000109	0.00100229	3.3173	C	5	29/08/2020 16:07		0	0	0	0	0	0	0	0	0	0	0	0	0	0
1620	5	6	9	3d 00:43:33.56000	0d 00:00:01.43000	0.0000004	0.0000013	0.00100206	3.3329	C	5	29/08/2020 16:07		0	0	0	0	0	0	0	0	0	0	0	0	0	0
1621	5	6	9	3d 00:43:33.80000	0d 00:00:01.67000	0.00000046	0.00000153	0.00100206	3.3483	C	5	29/08/2020 16:07		0	0	0	0	0	0	0	0	0	0	0	0	0	0
1622	5	6	9	3d 00:43:34.05000	0d 00:00:01.92000	0.00000053	0.00000176	0.00100191	3.3634	C	5	29/08/2020 16:07		0	0	0	0	0	0	0	0	0	0	0	0	0	0
1623	5	6	9	3d 00:43:34.30000	0d 00:00:02.17000	0.0000006	0.000002	0.00100198	3.3777	C	5	29/08/2020 16:07		0	0	0	0	0	0	0	0	0	0	0	0	0	0
1624	5	6	9	3d 00:43:34.55000	0d 00:00:02.42000	0.00000067	0.00000223	0.00100206	3.3922	C	5	29/08/2020 16:07		0	0	0	0	0	0	0	0	0	0	0	0	0	0
1625	5	6	9	3d 00:43:34.82000	0d 00:00:02.69000	0.00000075	0.00000249	0.00100214	3.407	C	5	29/08/2020 16:07		0	0	0	0	0	0	0	0	0	0	0	0	0	0
1626	5	6	9	3d 00:43:35.10000	0d 00:00:02.97000	0.00000083	0.00000275	0.00100191	3.4218	C	5	29/08/2020 16:07		0	0	0	0	0	0	0	0	0	0	0	0	0	0
1627	5	6	9	3d 00:43:35.39000	0d 00:00:03.26000	0.00000091	0.00000303	0.00100198	3.4362	C	5	29/08/2020 16:07		0	0	0	0	0	0	0	0	0	0	0	0	0	0
1628	5	6	9	3d 00:43:35.68000	0d 00:00:03.55000	0.00000099	0.00000331	0.00100206	3.4504	C	5	29/08/2020 16:07		0	0	0	0	0	0	0	0	0	0	0	0	0	0
1629	5	6	9	3d 00:43:35.98000	0d 00:00:03.85000	0.00000107	0.0000036	0.00100198	3.4644	C	5	29/08/2020 16:07		0	0	0	0	0	0	0	0	0	0	0	0	0	0
1630	5	6	9	3d 00:43:36.29000	0d 00:00:04.16000	0.00000116	0.0000039	0.00100214	3.4783	C	5	29/08/2020 16:07		0	0	0	0	0	0	0	0	0	0	0	0	0	0
1631	5	6	9	3d 00:43:36.61000	0d 00:00:04.48000	0.00000125	0.00000421	0.00100206	3.492	C	5	29/08/2020 16:07		0	0	0	0	0	0	0	0	0	0	0	0	0	0
1632	5	6	9	3d 00:43:36.94000	0d 00:00:04.81000	0.00000134	0.00000453	0.00100191	3.5055	C	5	29/08/2020 16:07		0	0	0	0	0	0	0	0	0	0	0	0	0	0
1633	5	6	9	3d 00:43:37.28000	0d 00:00:05.15000	0.00000143	0.00000486	0.00100198	3.5187	C	5	29/08/2020 16:07		0	0	0	0	0	0	0	0	0	0	0	0	0	0
1634	5	6	9	3d 00:43:37.63000	0d 00:00:05.50000	0.00000153	0.0000052	0.00100237	3.5319	C	5	29/08/2020 16:07		0	0	0	0	0	0	0	0	0	0	0	0	0	0
1635	5	6	9	3d 00:43:38.00000	0d 00:00:05.87000	0.00000163	0.00000557	0.00100191	3.5451	C	5	29/08/2020 16:07		0	0	0	0	0	0	0	0	0	0	0	0	0	0
1636	5	6	9	3d 00:43:38.38000	0d 00:00:06.25000	0.00000174	0.00000594	0.00100198	3.5576	C	5	29/08/2020 16:07		0	0	0	0	0	0	0	0	0	0	0	0	0	0
1637	5	6	9	3d 00:43:38.78000	0d 00:00:06.65000	0.00000185	0.00000634	0.00100221	3.5703	C	5	29/08/2020 16:07		0	0	0	0	0	0	0	0	0	0	0	0	0	0
1638	5	6	9	3d 00:43:39.20000	0d 00:00:07.07000	0.00000197	0.00000676	0.00100191	3.5828	C	5	29/08/2020 16:07		0	0	0	0	0	0	0	0	0	0	0	0	0	0
1639	5	6	9	3d 00:43:39.65000	0d 00:00:07.52000	0.00000209	0.00000721	0.00100206	3.595	C	5	29/08/2020 16:07		0	0	0	0	0	0	0	0	0	0	0	0	0	0
1640	5	6	9	3d 00:43:40.13000	0d 00:00:08.00000	0.00000223	0.00000769	0.00100191	3.6069	C	5	29/08/2020 16:07		0	0	0	0	0	0	0	0	0	0	0	0	0	0
1641	5	6	9	3d 00:43:40.63000	0d 00:00:08.50000	0.00000237	0.00000819	0.00100198	3.6188	C	5	29/08/2020 16:07		0	0	0	0	0	0	0	0	0	0	0	0	0	0
1642	5	6	9	3d 00:43:41.20000	0d 00:00:09.07000	0.00000252	0.00000877	0.00100221	3.6304	C	5	29/08/2020 16:07		0	0	0	0	0	0	0	0	0	0	0	0	0	0
1643	5	6	9	3d 00:43:41.83000	0d 00:00:09.70000	0.0000027	0.00000941	0.00100175	3.6417	C	5	29/08/2020 16:07		0	0	0	0	0	0	0	0	0	0	0	0	0	0
1644	5	6	9	3d 00:43:42.57000	0d 00:00:10.44000	0.00000291	0.00001016	0.00100183	3.6532	C	5	29/08/2020 16:07		0	0	0	0	0	0	0	0	0	0	0	0	0	0
1645	5	6	9	3d 00:43:43.45000	0d 00:00:11.32000	0.00000315	0.00001105	0.00100221	3.6643	C	5	29/08/2020 16:07		0	0	0	0	0	0	0	0	0	0	0	0	0	0
1646	5	6	9	3d 00:43:44.56000	0d 00:00:12.43000	0.00000346	0.00001219	0.00100191	3.6753	C	5	29/08/2020 16:07		0	0	0	0	0	0	0	0	0	0	0	0	0	0
1647	5	6	9	3d 00:43:46.04000	0d 00:00:13.91000	0.00000387	0.0000137	0.00100198	3.686	C	5	29/08/2020 16:07		0	0	0	0	0	0	0	0	0	0	0	0	0	0
1648	5	6	9	3d 00:43:48.15000	0d 00:00:16.02000	0.00000446	0.00001587	0.00100191	3.6963	C	5	29/08/2020 16:07		0	0	0	0	0	0	0	0	0	0	0	0	0	0
1649	5	6	9	3d 00:43:51.57000	0d 00:00:19.44000	0.00000541	0.0000194	0.00100191	3.7064	C	5	29/08/2020 16:07		0	0	0	0	0	0	0	0	0	0	0	0	0	0
1650	5	6	9	3d 00:43:59.26000	0d 00:00:27.13000	0.00000755	0.00002734	0.00100206	3.7166	C	5	29/08/2020 16:07		0	0	0	0	0	0	0	0	0	0	0	0	0	0
1651	5	6	9	3d 00:44:38.48000	0d 00:01:06.35000	0.00001847	0.0000679	0.00100198	3.7064	C	5	29/08/2020 16:08		0	0	0	0	0	0	0	0	0	0	0	0	0	0
1652	5	6	9	3d 00:45:02.12000	0d 00:01:29.99000	0.00002505	0.00009225	0.00100191	3.6963	C	5	29/08/2020 16:08		0	0	0	0	0	0	0	0	0	0	0	0	0	0
1653	5	6	9	3d 00:45:42.29000	0d 00:02:10.16000	0.00003623	0.00013352	0.00100214	3.6861	C	5	29/08/2020 16:09		0	0	0	0	0	0	0	0	0	0	0	0	0	0
1654	5	6	9	3d 00:49:23.55000	0d 00:05:51.42000	0.00009781	0.00036007	0.00100198	3.6761	C	5	29/08/2020 16:13		0	0	0	0	0	0	0	0	0	0	0	0	0	0
1655	5	6	9	3d 00:54:23.55000	0d 00:10:51.42000	0.00018132	0.00066709	0.00100221	3.6777	C	1	29/08/2020 16:18		0	0	0	0	0	0	0	0	0	0	0	0	0	0
1656	5	6	9	3d 00:59:23.55000	0d 00:15:51.42000	0.00026482	0.00097434	0.00100191	3.6814	C	1	29/08/2020 16:23		0	0	0	0	0	0	0	0	0	0	0	0	0	0
1657	5	6	9	3d 01:04:23.55000	0d 00:20:51.42000	0.00034832	0.00128193	0.00100198	3.6857	C	1	29/08/2020 16:28		0	0	0	0	0	0	0	0	0	0	0	0	0	0
1658	5	6	9	3d 01:09:23.55000	0d 00:25:51.42000	0.00043182	0.00158987	0.00100198	3.6899	C	1	29/08/2020 16:33		0	0	0	0	0	0	0	0	0	0	0	0	0	0
1659	5	6	9	3d 01:14:23.55000	0d 00:30:51.42000	0.00051533	0.00189816	0.00100229	3.6941	C	1	29/08/2020 16:38		0	0	0	0	0	0	0	0	0	0	0	0	0	0
1660	5	6	9	3d 01:19:23.55000	0d 00:35:51.42000	0.00059883	0.00220681	0.00100198	3.6983	C	1	29/08/2020 16:43		0	0	0	0	0	0	0	0	0	0	0	0	0	0
1661	5	6	9	3d 01:24:23.55000	0d 00:40:51.42000	0.00068233	0.00251583	0.00100183	3.7031	C	1	29/08/2020 16:48		0	0	0	0	0	0	0	0	0	0	0	0	0	0
1662	5	6	9	3d 01:29:23.55000	0d 00:45:51.42000	0.00076583	0.00282523	0.00100198	3.7076	C	1	29/08/2020 16:53		0	0	0	0	0	0	0	0	0	0	0	0	0	0
1663	5	6	9	3d 01:34:23.55000	0d 00:50:51.42000	0.00084934	0.00313504	0.00100191	3.7125	C	1	29/08/2020 16:58		0	0	0	0	0	0	0	0	0	0	0	0	0	0
1664	5	6	9	3d 01:39:23.55000	0d 00:55:51.42000	0.00093284	0.00344527	0.00100221	3.7179	C	1	29/08/2020 17:03		0	0	0	0	0	0	0	0	0	0	0	0	0	0
1665	5	6	9	3d 01:44:23.55000	0d 01:00:51.42000	0.00101634	0.00375595	0.00100191	3.7232	C	1	29/08/2020 17:08		0	0	0	0	0	0	0	0	0	0	0	0	0	0
1666	5	6	9	3d 01:49:23.55000	0d 01:05:51.42000	0.00109984	0.00406707	0.00100206	3.7287	C	1	29/08/2020 17:13		0	0	0	0	0	0	0	0	0	0	0	0	0	0
1667	5	6	9	3d 01:54:23.55000	0d 01:10:51.42000	0.00118335	0.00437866	0.00100206	3.7342	C	1	29/08/2020 17:18		0	0	0	0	0	0	0	0	0	0	0	0	0	0
1668	5	6	9	3d 01:59:23.55000	0d 01:15:51.42000	0.00126685	0.00469069	0.00100206	3.7395	C	1	29/08/2020 17:23		0	0	0	0	0	0	0	0	0	0	0	0	0	0
1669	5	6	9	3d 02:04:23.55000	0d 01:20:51.42000	0.00135035	0.00500318	0.00100198	3.7447	C	1	29/08/2020 17:28		0	0	0	0	0	0	0	0	0	0	0	0	0	0
1670	5	6	9	3d 02:09:23.55000	0d 01:25:51.42000	0.00143385	0.00531611	0.00100198	3.7502	C	1	29/08/2020 17:33		0	0	0	0	0	0	0	0	0	0	0	0	0	0
1671	5	6	9	3d 02:14:23.55000	0d 01:30:51.42000	0.00151736	0.00562948	0.00100198	3.7556	C	1	29/08/2020 17:38		0	0	0	0	0	0	0	0	0	0	0	0	0	0
1672	5	6	9	3d 02:19:23.55000	0d 01:35:51.42000	0.00160086	0.00594329	0.00100206	3.7606	C	1	29/08/2020 17:43		0	0	0	0	0	0	0	0	0	0	0	0	0	0
1673	5	6	9	3d 02:24:23.55000	0d 01:40:51.42000	0.00168436	0.00625754	0.00100206	3.7661	C	1	29/08/2020 17:48		0	0	0	0	0	0	0	0	0	0	0	0	0	0
1674	5	6	9	3d 02:29:23.55000	0d 01:45:51.42000	0.00176786	0.00657223	0.00100214	3.7714	C	1	29/08/2020 17:53		0	0	0	0	0	0	0	0	0	0	0	0	0	0
1675	5	6	9	3d 02:34:23.55000	0d 01:50:51.42000	0.00185137	0.00688737	0.00100183	3.7768	C	1	29/08/2020 17:58		0	0	0	0	0	0	0	0	0	0	0	0	0	0
1676	5	6	9	3d 02:39:23.55000	0d 01:55:51.42000	0.00193487	0.007203	0.00100183	3.7827	C	1	29/08/2020 18:03		0	0	0	0	0	0	0	0	0	0	0	0	0	0
1677	5	6	9	3d 02:44:23.55000	0d 02:00:51.42000	0.00201837	0.00751912	0.00100206	3.7888	C	1	29/08/2020 18:08		0	0	0	0	0	0	0	0	0	0	0	0	0	0
1678	5	6	9	3d 02:49:23.55000	0d 02:05:51.42000	0.00210187	0.00783577	0.00100206	3.7955	C	1	29/08/2020 18:13		0	0	0	0	0	0	0	0	0	0	0	0	0	0
1679	5	6	9	3d 02:54:23.55000	0d 02:10:51.42000	0.00218538	0.008153	0.00100198	3.8025	C	1	29/08/2020 18:18		0	0	0	0	0	0	0	0	0	0	0	0	0	0
1680	5	6	9	3d 02:59:23.55000	0d 02:15:51.42000	0.00226888	0.00847085	0.00100191	3.8103	C	1	29/08/2020 18:23		0	0	0	0	0	0	0	0	0	0	0	0	0	0
1681	5	6	9	3d 03:04:23.55000	0d 02:20:51.42000	0.00235238	0.00878939	0.00100214	3.819	C	1	29/08/2020 18:28		0	0	0	0	0	0	0	0	0	0	0	0	0	0
1682	5	6	9	3d 03:09:23.55000	0d 02:25:51.42000	0.00243588	0.00910868	0.00100221	3.8285	C	1	29/08/2020 18:33		0	0	0	0	0	0	0	0	0	0	0	0	0	0
1683	5	6	9	3d 03:14:07.83000	0d 02:30:35.70000	0.00251501	0.00941202	0.00100229	3.8386	C	5	29/08/2020 18:37		0	0	0	0	0	0	0	0	0	0	0	0	0	0
1684	5	6	9	3d 03:18:31.62000	0d 02:34:59.49000	0.00258843	0.00969422	0.00100198	3.8486	C	5	29/08/2020 18:42		0	0	0	0	0	0	0	0	0	0	0	0	0	0
1685	5	6	9	3d 03:22:35.54000	0d 02:39:03.41000	0.00265633	0.00995584	0.00100191	3.8587	C	5	29/08/2020 18:46		0	0	0	0	0	0	0	0	0	0	0	0	0	0
1686	5	6	9	3d 03:26:26.62000	0d 02:42:54.49000	0.00272065	0.0102043	0.00100198	3.8688	C	5	29/08/2020 18:50		0	0	0	0	0	0	0	0	0	0	0	0	0	0
1687	5	6	9	3d 03:30:05.06000	0d 02:46:32.93000	0.00278145	0.0104399	0.00100214	3.8788	C	5	29/08/2020 18:53		0	0	0	0	0	0	0	0	0	0	0	0	0	0
1688	5	6	9	3d 03:33:29.27000	0d 02:49:57.14000	0.00283829	0.0106606	0.00100191	3.8889	C	5	29/08/2020 18:57		0	0	0	0	0	0	0	0	0	0	0	0	0	0
1689	5	6	9	3d 03:36:49.28000	0d 02:53:17.15000	0.00289396	0.0108774	0.00100191	3.8991	C	5	29/08/2020 19:00		0	0	0	0	0	0	0	0	0	0	0	0	0	0
1690	5	6	9	3d 03:40:03.81000	0d 02:56:31.68000	0.0029481	0.0110888	0.00100198	3.9092	C	5	29/08/2020 19:03		0	0	0	0	0	0	0	0	0	0	0	0	0	0
1691	5	6	9	3d 03:43:10.89000	0d 02:59:38.76000	0.00300018	0.0112926	0.00100214	3.9193	C	5	29/08/2020 19:07		0	0	0	0	0	0	0	0	0	0	0	0	0	0
1692	5	6	9	3d 03:46:14.64000	0d 03:02:42.51000	0.00305132	0.0114933	0.00100206	3.9294	C	5	29/08/2020 19:10		0	0	0	0	0	0	0	0	0	0	0	0	0	0
1693	5	6	9	3d 03:49:16.08000	0d 03:05:43.95000	0.00310182	0.011692	0.00100198	3.9394	C	5	29/08/2020 19:13		0	0	0	0	0	0	0	0	0	0	0	0	0	0
1694	5	6	9	3d 03:52:10.71000	0d 03:08:38.58000	0.00315043	0.0118838	0.00100198	3.9495	C	5	29/08/2020 19:16		0	0	0	0	0	0	0	0	0	0	0	0	0	0
1695	5	6	9	3d 03:55:06.02000	0d 03:11:33.89000	0.00319923	0.0120767	0.00100221	3.9596	C	5	29/08/2020 19:18		0	0	0	0	0	0	0	0	0	0	0	0	0	0
1696	5	6	9	3d 03:57:58.96000	0d 03:14:26.83000	0.00324736	0.0122676	0.00100198	3.9696	C	5	29/08/2020 19:21		0	0	0	0	0	0	0	0	0	0	0	0	0	0
1697	5	6	9	3d 04:00:50.18000	0d 03:17:18.05000	0.00329502	0.012457	0.00100191	3.9797	C	5	29/08/2020 19:24		0	0	0	0	0	0	0	0	0	0	0	0	0	0
1698	5	6	9	3d 04:03:39.65000	0d 03:20:07.52000	0.00334219	0.0126449	0.00100206	3.9898	C	5	29/08/2020 19:27		0	0	0	0	0	0	0	0	0	0	0	0	0	0
1699	5	6	9	3d 04:06:27.58000	0d 03:22:55.45000	0.00338893	0.0128317	0.00100214	3.9998	C	5	29/08/2020 19:30		0	0	0	0	0	0	0	0	0	0	0	0	0	0
1700	5	6	9	3d 04:09:18.64000	0d 03:25:46.51000	0.00343655	0.0130223	0.00100214	4.0101	C	5	29/08/2020 19:33		0	0	0	0	0	0	0	0	0	0	0	0	0	0
1701	5	6	9	3d 04:12:07.16000	0d 03:28:35.03000	0.00348345	0.0132107	0.00100175	4.0201	C	5	29/08/2020 19:35		0	0	0	0	0	0	0	0	0	0	0	0	0	0
1702	5	6	9	3d 04:14:52.16000	0d 03:31:20.03000	0.00352938	0.0133955	0.00100183	4.0302	C	5	29/08/2020 19:38		0	0	0	0	0	0	0	0	0	0	0	0	0	0
1703	5	6	9	3d 04:17:34.33000	0d 03:34:02.20000	0.00357452	0.0135777	0.00100191	4.0403	C	5	29/08/2020 19:41		0	0	0	0	0	0	0	0	0	0	0	0	0	0
1704	5	6	9	3d 04:20:14.79000	0d 03:36:42.66000	0.00361918	0.0137584	0.00100191	4.0504	C	5	29/08/2020 19:44		0	0	0	0	0	0	0	0	0	0	0	0	0	0
1705	5	6	9	3d 04:22:52.30000	0d 03:39:20.17000	0.00366302	0.0139361	0.00100206	4.0604	C	5	29/08/2020 19:46		0	0	0	0	0	0	0	0	0	0	0	0	0	0
1706	5	6	9	3d 04:25:33.00000	0d 03:42:00.87000	0.00370775	0.014118	0.00100198	4.0706	C	5	29/08/2020 19:49		0	0	0	0	0	0	0	0	0	0	0	0	0	0
1707	5	6	9	3d 04:28:08.70000	0d 03:44:36.57000	0.00375109	0.0142946	0.00100214	4.0807	C	5	29/08/2020 19:51		0	0	0	0	0	0	0	0	0	0	0	0	0	0
1708	5	6	9	3d 04:30:45.18000	0d 03:47:13.05000	0.00379464	0.0144726	0.00100206	4.0909	C	5	29/08/2020 19:54		0	0	0	0	0	0	0	0	0	0	0	0	0	0
1709	5	6	9	3d 04:33:19.57000	0d 03:49:47.44000	0.00383762	0.0146486	0.00100221	4.101	C	5	29/08/2020 19:57		0	0	0	0	0	0	0	0	0	0	0	0	0	0
1710	5	6	9	3d 04:35:48.94000	0d 03:52:16.81000	0.00387919	0.0148193	0.00100221	4.1111	C	5	29/08/2020 19:59		0	0	0	0	0	0	0	0	0	0	0	0	0	0
1711	5	6	9	3d 04:38:15.90000	0d 03:54:43.77000	0.0039201	0.0149877	0.00100191	4.1212	C	5	29/08/2020 20:02		0	0	0	0	0	0	0	0	0	0	0	0	0	0
1712	5	6	9	3d 04:40:40.83000	0d 03:57:08.70000	0.00396044	0.0151541	0.00100206	4.1312	C	5	29/08/2020 20:04		0	0	0	0	0	0	0	0	0	0	0	0	0	0
1713	5	6	9	3d 04:43:04.15000	0d 03:59:32.02000	0.00400033	0.0153191	0.00100229	4.1415	C	5	29/08/2020 20:06		0	0	0	0	0	0	0	0	0	0	0	0	0	0
1714	5	6	9	3d 04:45:31.32000	0d 04:01:59.19000	0.00404129	0.0154889	0.00100191	4.1515	C	5	29/08/2020 20:09		0	0	0	0	0	0	0	0	0	0	0	0	0	0
1715	5	6	9	3d 04:47:53.60000	0d 04:04:21.47000	0.0040809	0.0156536	0.00100206	4.1616	C	5	29/08/2020 20:11		0	0	0	0	0	0	0	0	0	0	0	0	0	0
1716	5	6	9	3d 04:50:14.49000	0d 04:06:42.36000	0.00412011	0.015817	0.00100198	4.1717	C	5	29/08/2020 20:14		0	0	0	0	0	0	0	0	0	0	0	0	0	0
1717	5	6	9	3d 04:52:33.13000	0d 04:09:01.00000	0.0041587	0.0159781	0.00100221	4.1817	C	5	29/08/2020 20:16		0	0	0	0	0	0	0	0	0	0	0	0	0	0
1718	5	6	9	3d 04:54:50.71000	0d 04:11:18.58000	0.004197	0.0161385	0.00100221	4.1918	C	5	29/08/2020 20:18		0	0	0	0	0	0	0	0	0	0	0	0	0	0
1719	5	6	9	3d 04:56:41.44000	0d 04:13:09.31000	0.00422782	0.0162678	0.00100214	4.2	C	133	29/08/2020 20:20		0	0	0	0	0	0	0	0	0	0	0	0	0	0
1720	5	6	10	3d 04:56:41.45000	0d 00:00:00.01000	0.00422782	0.0162678	0.00103761	4.2	C	0	29/08/2020 20:20		0	0	0	0	0	0	0	0	0	0	0	0	0	0
1721	5	6	10	3d 04:56:57.91000	0d 00:00:16.47000	0.00423237	0.0162869	0.00093744	4.2004	C	4	29/08/2020 20:20		0	0	0	0	0	0	0	0	0	0	0	0	0	0
1722	5	6	10	3d 04:57:12.35000	0d 00:00:30.91000	0.00423592	0.0163018	0.00083742	4.2002	C	4	29/08/2020 20:21		0	0	0	0	0	0	0	0	0	0	0	0	0	0
1723	5	6	10	3d 04:57:30.73000	0d 00:00:49.29000	0.00423993	0.0163187	0.00073732	4.2002	C	4	29/08/2020 20:21		0	0	0	0	0	0	0	0	0	0	0	0	0	0
1724	5	6	10	3d 04:57:57.98000	0d 00:01:16.54000	0.00424512	0.0163405	0.00063729	4.2002	C	4	29/08/2020 20:21		0	0	0	0	0	0	0	0	0	0	0	0	0	0
1725	5	6	10	3d 04:58:29.53000	0d 00:01:48.09000	0.00425026	0.016362	0.00053719	4.2002	C	4	29/08/2020 20:22		0	0	0	0	0	0	0	0	0	0	0	0	0	0
1726	5	6	10	3d 04:59:09.12000	0d 00:02:27.68000	0.00425559	0.0163844	0.00043717	4.2	C	4	29/08/2020 20:22		0	0	0	0	0	0	0	0	0	0	0	0	0	0
1727	5	6	10	3d 05:00:04.84000	0d 00:03:23.40000	0.00426153	0.0164094	0.00033715	4.2	C	4	29/08/2020 20:23		0	0	0	0	0	0	0	0	0	0	0	0	0	0
1728	5	6	10	3d 05:01:20.82000	0d 00:04:39.38000	0.00426751	0.0164345	0.00023713	4.2002	C	4	29/08/2020 20:25		0	0	0	0	0	0	0	0	0	0	0	0	0	0
1729	5	6	10	3d 05:03:46.85000	0d 00:07:05.41000	0.00427485	0.0164653	0.0001371	4.2	C	4	29/08/2020 20:27		0	0	0	0	0	0	0	0	0	0	0	0	0	0
1730	5	6	10	3d 05:05:25.91000	0d 00:08:44.47000	0.00427807	0.0164788	0.00010018	4.2	C	132	29/08/2020 20:29		0	0	0	0	0	0	0	0	0	0	0	0	0	0
1731	5	6	11	3d 05:05:25.92000	0d 00:00:00.01000	0	0	0	4.1994	R	0	29/08/2020 20:29		0	0	0	0	0	0	0	0	0	0	0	0	0	0
1732	5	6	11	3d 05:05:27.92000	0d 00:00:02.01000	0	0	0	4.1991	R	1	29/08/2020 20:29		0	0	0	0	0	0	0	0	0	0	0	0	0	0
1733	5	6	11	3d 05:05:29.92000	0d 00:00:04.01000	0	0	0	4.1991	R	1	29/08/2020 20:29		0	0	0	0	0	0	0	0	0	0	0	0	0	0
1734	5	6	11	3d 05:05:31.92000	0d 00:00:06.01000	0	0	0	4.199	R	1	29/08/2020 20:29		0	0	0	0	0	0	0	0	0	0	0	0	0	0
1735	5	6	11	3d 05:05:33.92000	0d 00:00:08.01000	0	0	0	4.199	R	1	29/08/2020 20:29		0	0	0	0	0	0	0	0	0	0	0	0	0	0
1736	5	6	11	3d 05:05:35.91000	0d 00:00:10.00000	0	0	0	4.1988	R	129	29/08/2020 20:29		0	0	0	0	0	0	0	0	0	0	0	0	0	0
1737	5	6	12	3d 05:05:35.95000	0d 00:00:00.04000	0.00000001	0.00000005	0.00100206	4.1923	D	0	29/08/2020 20:29		0	0	0	0	0	0	0	0	0	0	0	0	0	0
1738	5	6	12	3d 05:06:13.89000	0d 00:00:37.98000	0.00001057	0.00004425	0.00100206	4.1822	D	5	29/08/2020 20:30		0	0	0	0	0	0	0	0	0	0	0	0	0	0
1739	5	6	12	3d 05:07:58.65000	0d 00:02:22.74000	0.00003973	0.00016605	0.00100214	4.1718	D	5	29/08/2020 20:31		0	0	0	0	0	0	0	0	0	0	0	0	0	0
1740	5	6	12	3d 05:10:03.94000	0d 00:04:28.03000	0.0000746	0.00031136	0.00100198	4.1616	D	5	29/08/2020 20:33		0	0	0	0	0	0	0	0	0	0	0	0	0	0
1741	5	6	12	3d 05:12:10.00000	0d 00:06:34.09000	0.00010969	0.00045721	0.00100198	4.1515	D	5	29/08/2020 20:36		0	0	0	0	0	0	0	0	0	0	0	0	0	0
1742	5	6	12	3d 05:14:16.94000	0d 00:08:41.03000	0.00014502	0.00060372	0.00100206	4.1415	D	5	29/08/2020 20:38		0	0	0	0	0	0	0	0	0	0	0	0	0	0
1743	5	6	12	3d 05:16:26.10000	0d 00:10:50.19000	0.00018097	0.00075243	0.00100191	4.1314	D	5	29/08/2020 20:40		0	0	0	0	0	0	0	0	0	0	0	0	0	0
1744	5	6	12	3d 05:18:36.88000	0d 00:13:00.97000	0.00021738	0.00090265	0.00100214	4.1213	D	5	29/08/2020 20:42		0	0	0	0	0	0	0	0	0	0	0	0	0	0
1745	5	6	12	3d 05:20:50.05000	0d 00:15:14.14000	0.00025444	0.00105523	0.00100198	4.1112	D	5	29/08/2020 20:44		0	0	0	0	0	0	0	0	0	0	0	0	0	0
1746	5	6	12	3d 05:23:06.16000	0d 00:17:30.25000	0.00029233	0.0012108	0.00100214	4.1012	D	5	29/08/2020 20:46		0	0	0	0	0	0	0	0	0	0	0	0	0	0
1747	5	6	12	3d 05:25:25.10000	0d 00:19:49.19000	0.000331	0.00136922	0.00100221	4.0911	D	5	29/08/2020 20:49		0	0	0	0	0	0	0	0	0	0	0	0	0	0
1748	5	6	12	3d 05:27:47.40000	0d 00:22:11.49000	0.00037061	0.00153106	0.00100183	4.081	D	5	29/08/2020 20:51		0	0	0	0	0	0	0	0	0	0	0	0	0	0
1749	5	6	12	3d 05:30:08.40000	0d 00:24:32.49000	0.00040985	0.00169103	0.00100214	4.071	D	5	29/08/2020 20:53		0	0	0	0	0	0	0	0	0	0	0	0	0	0
1750	5	6	12	3d 05:32:33.02000	0d 00:26:57.11000	0.00045011	0.0018547	0.00100191	4.0609	D	5	29/08/2020 20:56		0	0	0	0	0	0	0	0	0	0	0	0	0	0
1751	5	6	12	3d 05:34:59.41000	0d 00:29:23.50000	0.00049086	0.00201997	0.00100183	4.0508	D	5	29/08/2020 20:58		0	0	0	0	0	0	0	0	0	0	0	0	0	0
1752	5	6	12	3d 05:37:27.51000	0d 00:31:51.60000	0.00053208	0.00218676	0.00100229	4.0407	D	5	29/08/2020 21:01		0	0	0	0	0	0	0	0	0	0	0	0	0	0
1753	5	6	12	3d 05:39:58.78000	0d 00:34:22.87000	0.00057418	0.00235668	0.00100214	4.0307	D	5	29/08/2020 21:03		0	0	0	0	0	0	0	0	0	0	0	0	0	0
1754	5	6	12	3d 05:42:31.21000	0d 00:36:55.30000	0.00061661	0.00252749	0.00100206	4.0206	D	5	29/08/2020 21:06		0	0	0	0	0	0	0	0	0	0	0	0	0	0
1755	5	6	12	3d 05:45:08.32000	0d 00:39:32.41000	0.00066034	0.0027031	0.00100191	4.0104	D	5	29/08/2020 21:08		0	0	0	0	0	0	0	0	0	0	0	0	0	0
1756	5	6	12	3d 05:47:48.47000	0d 00:42:12.56000	0.00070492	0.00288165	0.00100198	4.0003	D	5	29/08/2020 21:11		0	0	0	0	0	0	0	0	0	0	0	0	0	0
1757	5	6	12	3d 05:50:29.29000	0d 00:44:53.38000	0.00074968	0.0030605	0.00100191	3.9901	D	5	29/08/2020 21:14		0	0	0	0	0	0	0	0	0	0	0	0	0	0
1758	5	6	12	3d 05:53:10.21000	0d 00:47:34.30000	0.00079447	0.003239	0.00100206	3.98	D	5	29/08/2020 21:17		0	0	0	0	0	0	0	0	0	0	0	0	0	0
1759	5	6	12	3d 05:55:53.06000	0d 00:50:17.15000	0.0008398	0.00341919	0.00100229	3.9699	D	5	29/08/2020 21:19		0	0	0	0	0	0	0	0	0	0	0	0	0	0
1760	5	6	12	3d 05:58:34.72000	0d 00:52:58.81000	0.00088479	0.0035976	0.00100191	3.9597	D	5	29/08/2020 21:22		0	0	0	0	0	0	0	0	0	0	0	0	0	0
1761	5	6	12	3d 06:01:22.18000	0d 00:55:46.27000	0.00093141	0.00378195	0.00100221	3.9496	D	5	29/08/2020 21:25		0	0	0	0	0	0	0	0	0	0	0	0	0	0
1762	5	6	12	3d 06:04:07.73000	0d 00:58:31.82000	0.00097749	0.00396372	0.00100206	3.9394	D	5	29/08/2020 21:27		0	0	0	0	0	0	0	0	0	0	0	0	0	0
1763	5	6	12	3d 06:06:58.51000	0d 01:01:22.60000	0.00102502	0.00415075	0.00100198	3.9292	D	5	29/08/2020 21:30		0	0	0	0	0	0	0	0	0	0	0	0	0	0
1764	5	6	12	3d 06:09:52.32000	0d 01:04:16.41000	0.0010734	0.00434061	0.00100214	3.9191	D	5	29/08/2020 21:33		0	0	0	0	0	0	0	0	0	0	0	0	0	0
1765	5	6	12	3d 06:12:44.26000	0d 01:07:08.35000	0.00112126	0.00452794	0.00100206	3.9091	D	5	29/08/2020 21:36		0	0	0	0	0	0	0	0	0	0	0	0	0	0
1766	5	6	12	3d 06:15:38.94000	0d 01:10:03.03000	0.00116988	0.00471776	0.00100206	3.899	D	5	29/08/2020 21:39		0	0	0	0	0	0	0	0	0	0	0	0	0	0
1767	5	6	12	3d 06:18:34.92000	0d 01:12:59.01000	0.00121886	0.0049085	0.00100214	3.8889	D	5	29/08/2020 21:42		0	0	0	0	0	0	0	0	0	0	0	0	0	0
1768	5	6	12	3d 06:21:34.64000	0d 01:15:58.73000	0.00126888	0.00510279	0.00100191	3.8788	D	5	29/08/2020 21:45		0	0	0	0	0	0	0	0	0	0	0	0	0	0
1769	5	6	12	3d 06:24:39.51000	0d 01:19:03.60000	0.00132034	0.00530213	0.00100198	3.8688	D	5	29/08/2020 21:48		0	0	0	0	0	0	0	0	0	0	0	0	0	0
1770	5	6	12	3d 06:27:49.76000	0d 01:22:13.85000	0.0013733	0.00550674	0.00100198	3.8587	D	5	29/08/2020 21:51		0	0	0	0	0	0	0	0	0	0	0	0	0	0
1771	5	6	12	3d 06:31:09.67000	0d 01:25:33.76000	0.00142894	0.00572118	0.00100175	3.8486	D	5	29/08/2020 21:55		0	0	0	0	0	0	0	0	0	0	0	0	0	0
1772	5	6	12	3d 06:34:36.50000	0d 01:29:00.59000	0.00148651	0.00594245	0.00100229	3.8386	D	5	29/08/2020 21:58		0	0	0	0	0	0	0	0	0	0	0	0	0	0
1773	5	6	12	3d 06:38:13.49000	0d 01:32:37.58000	0.00154691	0.00617399	0.00100206	3.8285	D	5	29/08/2020 22:02		0	0	0	0	0	0	0	0	0	0	0	0	0	0
1774	5	6	12	3d 06:42:00.53000	0d 01:36:24.62000	0.0016101	0.00641561	0.00100198	3.8184	D	5	29/08/2020 22:05		0	0	0	0	0	0	0	0	0	0	0	0	0	0
1775	5	6	12	3d 06:46:04.90000	0d 01:40:28.99000	0.00167812	0.006675	0.00100191	3.8083	D	5	29/08/2020 22:09		0	0	0	0	0	0	0	0	0	0	0	0	0	0
1776	5	6	12	3d 06:50:27.30000	0d 01:44:51.39000	0.00175116	0.00695279	0.00100183	3.7983	D	5	29/08/2020 22:14		0	0	0	0	0	0	0	0	0	0	0	0	0	0
1777	5	6	12	3d 06:55:09.07000	0d 01:49:33.16000	0.00182958	0.0072503	0.00100214	3.7882	D	5	29/08/2020 22:19		0	0	0	0	0	0	0	0	0	0	0	0	0	0
1778	5	6	12	3d 07:00:09.07000	0d 01:54:33.16000	0.00191309	0.00756623	0.00100198	3.7787	D	1	29/08/2020 22:24		0	0	0	0	0	0	0	0	0	0	0	0	0	0
1779	5	6	12	3d 07:05:09.07000	0d 01:59:33.16000	0.00199659	0.0078814	0.00100206	3.7699	D	1	29/08/2020 22:29		0	0	0	0	0	0	0	0	0	0	0	0	0	0
1780	5	6	12	3d 07:10:09.07000	0d 02:04:33.16000	0.00208009	0.00819587	0.00100221	3.762	D	1	29/08/2020 22:34		0	0	0	0	0	0	0	0	0	0	0	0	0	0
1781	5	6	12	3d 07:15:09.07000	0d 02:09:33.16000	0.00216359	0.00850969	0.00100206	3.7545	D	1	29/08/2020 22:39		0	0	0	0	0	0	0	0	0	0	0	0	0	0
1782	5	6	12	3d 07:20:09.07000	0d 02:14:33.16000	0.0022471	0.00882291	0.00100191	3.7475	D	1	29/08/2020 22:44		0	0	0	0	0	0	0	0	0	0	0	0	0	0
1783	5	6	12	3d 07:25:09.07000	0d 02:19:33.16000	0.0023306	0.00913556	0.00100214	3.7406	D	1	29/08/2020 22:49		0	0	0	0	0	0	0	0	0	0	0	0	0	0
1784	5	6	12	3d 07:30:09.07000	0d 02:24:33.16000	0.0024141	0.00944766	0.00100214	3.734	D	1	29/08/2020 22:54		0	0	0	0	0	0	0	0	0	0	0	0	0	0
1785	5	6	12	3d 07:35:09.07000	0d 02:29:33.16000	0.0024976	0.00975922	0.00100206	3.7279	D	1	29/08/2020 22:59		0	0	0	0	0	0	0	0	0	0	0	0	0	0
1786	5	6	12	3d 07:40:09.07000	0d 02:34:33.16000	0.00258111	0.0100703	0.00100206	3.7217	D	1	29/08/2020 23:04		0	0	0	0	0	0	0	0	0	0	0	0	0	0
1787	5	6	12	3d 07:45:09.07000	0d 02:39:33.16000	0.00266461	0.0103808	0.00100198	3.7153	D	1	29/08/2020 23:09		0	0	0	0	0	0	0	0	0	0	0	0	0	0
1788	5	6	12	3d 07:50:09.07000	0d 02:44:33.16000	0.00274811	0.0106907	0.00100214	3.7089	D	1	29/08/2020 23:14		0	0	0	0	0	0	0	0	0	0	0	0	0	0
1789	5	6	12	3d 07:55:09.07000	0d 02:49:33.16000	0.00283161	0.0110001	0.00100198	3.7018	D	1	29/08/2020 23:19		0	0	0	0	0	0	0	0	0	0	0	0	0	0
1790	5	6	12	3d 08:00:09.07000	0d 02:54:33.16000	0.00291512	0.011309	0.00100214	3.6948	D	1	29/08/2020 23:24		0	0	0	0	0	0	0	0	0	0	0	0	0	0
1791	5	6	12	3d 08:05:09.07000	0d 02:59:33.16000	0.00299862	0.0116172	0.00100198	3.6872	D	1	29/08/2020 23:29		0	0	0	0	0	0	0	0	0	0	0	0	0	0
1792	5	6	12	3d 08:10:09.07000	0d 03:04:33.16000	0.00308212	0.0119247	0.00100183	3.6791	D	1	29/08/2020 23:34		0	0	0	0	0	0	0	0	0	0	0	0	0	0
1793	5	6	12	3d 08:15:09.07000	0d 03:09:33.16000	0.00316562	0.0122316	0.00100229	3.6704	D	1	29/08/2020 23:39		0	0	0	0	0	0	0	0	0	0	0	0	0	0
1794	5	6	12	3d 08:20:09.07000	0d 03:14:33.16000	0.00324913	0.0125377	0.00100214	3.6606	D	1	29/08/2020 23:44		0	0	0	0	0	0	0	0	0	0	0	0	0	0
1795	5	6	12	3d 08:24:54.54000	0d 03:19:18.63000	0.00332858	0.0128282	0.00100198	3.6506	D	5	29/08/2020 23:48		0	0	0	0	0	0	0	0	0	0	0	0	0	0
1796	5	6	12	3d 08:29:18.98000	0d 03:23:43.07000	0.00340219	0.0130965	0.00100206	3.6405	D	5	29/08/2020 23:53		0	0	0	0	0	0	0	0	0	0	0	0	0	0
1797	5	6	12	3d 08:33:16.48000	0d 03:27:40.57000	0.00346829	0.0133369	0.00100198	3.6303	D	5	29/08/2020 23:57		0	0	0	0	0	0	0	0	0	0	0	0	0	0
1798	5	6	12	3d 08:36:52.06000	0d 03:31:16.15000	0.0035283	0.0135544	0.00100214	3.6202	D	5	30/08/2020 00:00		0	0	0	0	0	0	0	0	0	0	0	0	0	0
1799	5	6	12	3d 08:39:58.37000	0d 03:34:22.46000	0.00358016	0.0137419	0.00100198	3.6101	D	5	30/08/2020 00:03		0	0	0	0	0	0	0	0	0	0	0	0	0	0
1800	5	6	12	3d 08:42:42.94000	0d 03:37:07.03000	0.00362596	0.013907	0.00100198	3.6001	D	5	30/08/2020 00:06		0	0	0	0	0	0	0	0	0	0	0	0	0	0
1801	5	6	12	3d 08:45:04.01000	0d 03:39:28.10000	0.00366523	0.0140482	0.00100221	3.59	D	5	30/08/2020 00:08		0	0	0	0	0	0	0	0	0	0	0	0	0	0
1802	5	6	12	3d 08:47:06.16000	0d 03:41:30.25000	0.00369923	0.0141701	0.00100221	3.5799	D	5	30/08/2020 00:10		0	0	0	0	0	0	0	0	0	0	0	0	0	0
1803	5	6	12	3d 08:48:51.72000	0d 03:43:15.81000	0.00372861	0.0142752	0.00100191	3.5698	D	5	30/08/2020 00:12		0	0	0	0	0	0	0	0	0	0	0	0	0	0
1804	5	6	12	3d 08:50:22.43000	0d 03:44:46.52000	0.00375386	0.0143652	0.00100198	3.5598	D	5	30/08/2020 00:14		0	0	0	0	0	0	0	0	0	0	0	0	0	0
1805	5	6	12	3d 08:51:45.41000	0d 03:46:09.50000	0.00377696	0.0144473	0.00100206	3.5497	D	5	30/08/2020 00:15		0	0	0	0	0	0	0	0	0	0	0	0	0	0
1806	5	6	12	3d 08:52:52.31000	0d 03:47:16.40000	0.00379558	0.0145133	0.00100214	3.5396	D	5	30/08/2020 00:16		0	0	0	0	0	0	0	0	0	0	0	0	0	0
1807	5	6	12	3d 08:53:53.69000	0d 03:48:17.78000	0.00381266	0.0145737	0.00100229	3.5294	D	5	30/08/2020 00:17		0	0	0	0	0	0	0	0	0	0	0	0	0	0
1808	5	6	12	3d 08:54:49.56000	0d 03:49:13.65000	0.00382821	0.0146285	0.00100221	3.5193	D	5	30/08/2020 00:18		0	0	0	0	0	0	0	0	0	0	0	0	0	0
1809	5	6	12	3d 08:55:41.54000	0d 03:50:05.63000	0.00384268	0.0146793	0.00100198	3.5093	D	5	30/08/2020 00:19		0	0	0	0	0	0	0	0	0	0	0	0	0	0
1810	5	6	12	3d 08:56:32.70000	0d 03:50:56.79000	0.00385692	0.0147292	0.00100206	3.4992	D	5	30/08/2020 00:20		0	0	0	0	0	0	0	0	0	0	0	0	0	0
1811	5	6	12	3d 08:57:23.89000	0d 03:51:47.98000	0.00387117	0.014779	0.00100206	3.4891	D	5	30/08/2020 00:21		0	0	0	0	0	0	0	0	0	0	0	0	0	0
1812	5	6	12	3d 08:58:18.27000	0d 03:52:42.36000	0.00388631	0.0148318	0.00100191	3.4791	D	5	30/08/2020 00:22		0	0	0	0	0	0	0	0	0	0	0	0	0	0
1813	5	6	12	3d 08:59:15.17000	0d 03:53:39.26000	0.00390214	0.0148868	0.00100206	3.469	D	5	30/08/2020 00:23		0	0	0	0	0	0	0	0	0	0	0	0	0	0
1814	5	6	12	3d 09:00:24.10000	0d 03:54:48.19000	0.00392133	0.0149532	0.00100206	3.4589	D	5	30/08/2020 00:24		0	0	0	0	0	0	0	0	0	0	0	0	0	0
1815	5	6	12	3d 09:01:48.29000	0d 03:56:12.38000	0.00394476	0.0150342	0.00100198	3.4488	D	5	30/08/2020 00:25		0	0	0	0	0	0	0	0	0	0	0	0	0	0
1816	5	6	12	3d 09:03:31.23000	0d 03:57:55.32000	0.00397342	0.0151329	0.00100198	3.4386	D	5	30/08/2020 00:27		0	0	0	0	0	0	0	0	0	0	0	0	0	0
1817	5	6	12	3d 09:05:27.24000	0d 03:59:51.33000	0.00400571	0.0152437	0.00100221	3.4284	D	5	30/08/2020 00:29		0	0	0	0	0	0	0	0	0	0	0	0	0	0
1818	5	6	12	3d 09:07:05.25000	0d 04:01:29.34000	0.00403299	0.0153371	0.00100206	3.4183	D	5	30/08/2020 00:30		0	0	0	0	0	0	0	0	0	0	0	0	0	0
1819	5	6	12	3d 09:08:27.12000	0d 04:02:51.21000	0.00405577	0.0154149	0.00100198	3.4083	D	5	30/08/2020 00:32		0	0	0	0	0	0	0	0	0	0	0	0	0	0
1820	5	6	12	3d 09:09:34.60000	0d 04:03:58.69000	0.00407456	0.0154789	0.00100221	3.3982	D	5	30/08/2020 00:33		0	0	0	0	0	0	0	0	0	0	0	0	0	0
1821	5	6	12	3d 09:10:28.84000	0d 04:04:52.93000	0.00408965	0.0155301	0.00100214	3.3881	D	5	30/08/2020 00:34		0	0	0	0	0	0	0	0	0	0	0	0	0	0
1822	5	6	12	3d 09:11:14.06000	0d 04:05:38.15000	0.00410224	0.0155727	0.00100214	3.3779	D	5	30/08/2020 00:35		0	0	0	0	0	0	0	0	0	0	0	0	0	0
1823	5	6	12	3d 09:11:54.12000	0d 04:06:18.21000	0.00411339	0.0156103	0.00100183	3.3678	D	5	30/08/2020 00:35		0	0	0	0	0	0	0	0	0	0	0	0	0	0
1824	5	6	12	3d 09:12:28.35000	0d 04:06:52.44000	0.00412292	0.0156423	0.00100206	3.3576	D	5	30/08/2020 00:36		0	0	0	0	0	0	0	0	0	0	0	0	0	0
1825	5	6	12	3d 09:12:57.72000	0d 04:07:21.81000	0.00413109	0.0156697	0.00100206	3.3475	D	5	30/08/2020 00:36		0	0	0	0	0	0	0	0	0	0	0	0	0	0
1826	5	6	12	3d 09:13:23.21000	0d 04:07:47.30000	0.00413819	0.0156934	0.00100214	3.3373	D	5	30/08/2020 00:37		0	0	0	0	0	0	0	0	0	0	0	0	0	0
1827	5	6	12	3d 09:13:46.46000	0d 04:08:10.55000	0.00414466	0.015715	0.00100214	3.3272	D	5	30/08/2020 00:37		0	0	0	0	0	0	0	0	0	0	0	0	0	0
1828	5	6	12	3d 09:14:07.36000	0d 04:08:31.45000	0.00415048	0.0157343	0.00100206	3.317	D	5	30/08/2020 00:37		0	0	0	0	0	0	0	0	0	0	0	0	0	0
1829	5	6	12	3d 09:14:26.94000	0d 04:08:51.03000	0.00415593	0.0157524	0.00100198	3.3065	D	5	30/08/2020 00:38		0	0	0	0	0	0	0	0	0	0	0	0	0	0
1830	5	6	12	3d 09:14:44.89000	0d 04:09:08.98000	0.00416092	0.0157689	0.00100206	3.2964	D	5	30/08/2020 00:38		0	0	0	0	0	0	0	0	0	0	0	0	0	0
1831	5	6	12	3d 09:15:00.68000	0d 04:09:24.77000	0.00416532	0.0157834	0.00100198	3.2862	D	5	30/08/2020 00:38		0	0	0	0	0	0	0	0	0	0	0	0	0	0
1832	5	6	12	3d 09:15:15.54000	0d 04:09:39.63000	0.00416945	0.0157969	0.00100191	3.2761	D	5	30/08/2020 00:39		0	0	0	0	0	0	0	0	0	0	0	0	0	0
1833	5	6	12	3d 09:15:29.08000	0d 04:09:53.17000	0.00417322	0.0158093	0.00100198	3.2659	D	5	30/08/2020 00:39		0	0	0	0	0	0	0	0	0	0	0	0	0	0
1834	5	6	12	3d 09:15:42.13000	0d 04:10:06.22000	0.00417686	0.0158211	0.00100198	3.2557	D	5	30/08/2020 00:39		0	0	0	0	0	0	0	0	0	0	0	0	0	0
1835	5	6	12	3d 09:15:54.37000	0d 04:10:18.46000	0.00418026	0.0158322	0.00100214	3.2454	D	5	30/08/2020 00:39		0	0	0	0	0	0	0	0	0	0	0	0	0	0
1836	5	6	12	3d 09:16:06.00000	0d 04:10:30.09000	0.0041835	0.0158427	0.00100221	3.2352	D	5	30/08/2020 00:39		0	0	0	0	0	0	0	0	0	0	0	0	0	0
1837	5	6	12	3d 09:16:17.09000	0d 04:10:41.18000	0.00418659	0.0158526	0.00100198	3.225	D	5	30/08/2020 00:40		0	0	0	0	0	0	0	0	0	0	0	0	0	0
1838	5	6	12	3d 09:16:27.68000	0d 04:10:51.77000	0.00418953	0.0158621	0.00100214	3.2148	D	5	30/08/2020 00:40		0	0	0	0	0	0	0	0	0	0	0	0	0	0
1839	5	6	12	3d 09:16:37.86000	0d 04:11:01.95000	0.00419237	0.0158712	0.00100198	3.2044	D	5	30/08/2020 00:40		0	0	0	0	0	0	0	0	0	0	0	0	0	0
1840	5	6	12	3d 09:16:47.51000	0d 04:11:11.60000	0.00419505	0.0158798	0.00100198	3.1943	D	5	30/08/2020 00:40		0	0	0	0	0	0	0	0	0	0	0	0	0	0
1841	5	6	12	3d 09:16:56.38000	0d 04:11:20.47000	0.00419752	0.0158877	0.00100206	3.1843	D	5	30/08/2020 00:40		0	0	0	0	0	0	0	0	0	0	0	0	0	0
1842	5	6	12	3d 09:17:04.97000	0d 04:11:29.06000	0.00419991	0.0158953	0.00100206	3.1742	D	5	30/08/2020 00:40		0	0	0	0	0	0	0	0	0	0	0	0	0	0
1843	5	6	12	3d 09:17:13.29000	0d 04:11:37.38000	0.00420223	0.0159026	0.00100191	3.164	D	5	30/08/2020 00:41		0	0	0	0	0	0	0	0	0	0	0	0	0	0
1844	5	6	12	3d 09:17:21.24000	0d 04:11:45.33000	0.00420444	0.0159096	0.00100175	3.1537	D	5	30/08/2020 00:41		0	0	0	0	0	0	0	0	0	0	0	0	0	0
1845	5	6	12	3d 09:17:29.17000	0d 04:11:53.26000	0.00420665	0.0159166	0.00100191	3.1435	D	5	30/08/2020 00:41		0	0	0	0	0	0	0	0	0	0	0	0	0	0
1846	5	6	12	3d 09:17:36.50000	0d 04:12:00.59000	0.00420869	0.015923	0.00100198	3.1333	D	5	30/08/2020 00:41		0	0	0	0	0	0	0	0	0	0	0	0	0	0
1847	5	6	12	3d 09:17:43.70000	0d 04:12:07.79000	0.00421069	0.0159292	0.00100191	3.1232	D	5	30/08/2020 00:41		0	0	0	0	0	0	0	0	0	0	0	0	0	0
1848	5	6	12	3d 09:17:50.53000	0d 04:12:14.62000	0.00421259	0.0159352	0.00100214	3.1131	D	5	30/08/2020 00:41		0	0	0	0	0	0	0	0	0	0	0	0	0	0
1849	5	6	12	3d 09:17:57.36000	0d 04:12:21.45000	0.0042145	0.0159411	0.00100191	3.1029	D	5	30/08/2020 00:41		0	0	0	0	0	0	0	0	0	0	0	0	0	0
1850	5	6	12	3d 09:18:03.89000	0d 04:12:27.98000	0.00421631	0.0159467	0.00100198	3.0929	D	5	30/08/2020 00:41		0	0	0	0	0	0	0	0	0	0	0	0	0	0
1851	5	6	12	3d 09:18:10.27000	0d 04:12:34.36000	0.00421809	0.0159522	0.00100214	3.0825	D	5	30/08/2020 00:42		0	0	0	0	0	0	0	0	0	0	0	0	0	0
1852	5	6	12	3d 09:18:16.48000	0d 04:12:40.57000	0.00421982	0.0159575	0.00100198	3.0724	D	5	30/08/2020 00:42		0	0	0	0	0	0	0	0	0	0	0	0	0	0
1853	5	6	12	3d 09:18:22.45000	0d 04:12:46.54000	0.00422148	0.0159626	0.00100206	3.0623	D	5	30/08/2020 00:42		0	0	0	0	0	0	0	0	0	0	0	0	0	0
1854	5	6	12	3d 09:18:28.27000	0d 04:12:52.36000	0.0042231	0.0159676	0.00100183	3.052	D	5	30/08/2020 00:42		0	0	0	0	0	0	0	0	0	0	0	0	0	0
1855	5	6	12	3d 09:18:33.97000	0d 04:12:58.06000	0.00422469	0.0159724	0.00100198	3.0419	D	5	30/08/2020 00:42		0	0	0	0	0	0	0	0	0	0	0	0	0	0
1856	5	6	12	3d 09:18:39.40000	0d 04:13:03.49000	0.0042262	0.015977	0.00100221	3.0317	D	5	30/08/2020 00:42		0	0	0	0	0	0	0	0	0	0	0	0	0	0
1857	5	6	12	3d 09:18:44.81000	0d 04:13:08.90000	0.0042277	0.0159815	0.00100191	3.0216	D	5	30/08/2020 00:42		0	0	0	0	0	0	0	0	0	0	0	0	0	0
1858	5	6	12	3d 09:18:50.13000	0d 04:13:14.22000	0.00422918	0.015986	0.00100221	3.0115	D	5	30/08/2020 00:42		0	0	0	0	0	0	0	0	0	0	0	0	0	0
1859	5	6	12	3d 09:18:55.24000	0d 04:13:19.33000	0.00423061	0.0159903	0.00100214	3.0014	D	5	30/08/2020 00:42		0	0	0	0	0	0	0	0	0	0	0	0	0	0
1860	5	6	12	3d 09:19:00.17000	0d 04:13:24.26000	0.00423198	0.0159944	0.00100214	2.9914	D	5	30/08/2020 00:42		0	0	0	0	0	0	0	0	0	0	0	0	0	0
1861	5	6	12	3d 09:19:04.99000	0d 04:13:29.08000	0.00423332	0.0159984	0.00100198	2.9812	D	5	30/08/2020 00:42		0	0	0	0	0	0	0	0	0	0	0	0	0	0
1862	5	6	12	3d 09:19:09.84000	0d 04:13:33.93000	0.00423467	0.0160024	0.00100198	2.9709	D	5	30/08/2020 00:43		0	0	0	0	0	0	0	0	0	0	0	0	0	0
1863	5	6	12	3d 09:19:14.58000	0d 04:13:38.67000	0.00423599	0.0160063	0.00100206	2.9607	D	5	30/08/2020 00:43		0	0	0	0	0	0	0	0	0	0	0	0	0	0
1864	5	6	12	3d 09:19:19.08000	0d 04:13:43.17000	0.00423724	0.01601	0.00100191	2.9505	D	5	30/08/2020 00:43		0	0	0	0	0	0	0	0	0	0	0	0	0	0
1865	5	6	12	3d 09:19:23.66000	0d 04:13:47.75000	0.00423852	0.0160138	0.00100175	2.9403	D	5	30/08/2020 00:43		0	0	0	0	0	0	0	0	0	0	0	0	0	0
1866	5	6	12	3d 09:19:28.12000	0d 04:13:52.21000	0.00423976	0.0160174	0.00100214	2.9299	D	5	30/08/2020 00:43		0	0	0	0	0	0	0	0	0	0	0	0	0	0
1867	5	6	12	3d 09:19:32.53000	0d 04:13:56.62000	0.00424099	0.016021	0.00100206	2.9195	D	5	30/08/2020 00:43		0	0	0	0	0	0	0	0	0	0	0	0	0	0
1868	5	6	12	3d 09:19:36.84000	0d 04:14:00.93000	0.00424218	0.0160245	0.00100221	2.9093	D	5	30/08/2020 00:43		0	0	0	0	0	0	0	0	0	0	0	0	0	0
1869	5	6	12	3d 09:19:41.00000	0d 04:14:05.09000	0.00424334	0.0160279	0.00100214	2.8992	D	5	30/08/2020 00:43		0	0	0	0	0	0	0	0	0	0	0	0	0	0
1870	5	6	12	3d 09:19:45.04000	0d 04:14:09.13000	0.00424447	0.0160311	0.00100198	2.8891	D	5	30/08/2020 00:43		0	0	0	0	0	0	0	0	0	0	0	0	0	0
1871	5	6	12	3d 09:19:49.01000	0d 04:14:13.10000	0.00424557	0.0160343	0.00100206	2.8788	D	5	30/08/2020 00:43		0	0	0	0	0	0	0	0	0	0	0	0	0	0
1872	5	6	12	3d 09:19:53.03000	0d 04:14:17.12000	0.00424669	0.0160375	0.00100206	2.8685	D	5	30/08/2020 00:43		0	0	0	0	0	0	0	0	0	0	0	0	0	0
1873	5	6	12	3d 09:19:56.92000	0d 04:14:21.01000	0.00424777	0.0160406	0.00100214	2.8583	D	5	30/08/2020 00:43		0	0	0	0	0	0	0	0	0	0	0	0	0	0
1874	5	6	12	3d 09:20:00.77000	0d 04:14:24.86000	0.00424885	0.0160437	0.00100214	2.8479	D	5	30/08/2020 00:43		0	0	0	0	0	0	0	0	0	0	0	0	0	0
1875	5	6	12	3d 09:20:04.56000	0d 04:14:28.65000	0.0042499	0.0160467	0.00100214	2.8376	D	5	30/08/2020 00:43		0	0	0	0	0	0	0	0	0	0	0	0	0	0
1876	5	6	12	3d 09:20:08.33000	0d 04:14:32.42000	0.00425095	0.0160497	0.00100183	2.8272	D	5	30/08/2020 00:43		0	0	0	0	0	0	0	0	0	0	0	0	0	0
1877	5	6	12	3d 09:20:11.94000	0d 04:14:36.03000	0.00425195	0.0160525	0.00100183	2.817	D	5	30/08/2020 00:44		0	0	0	0	0	0	0	0	0	0	0	0	0	0
1878	5	6	12	3d 09:20:15.54000	0d 04:14:39.63000	0.00425296	0.0160553	0.00100206	2.8067	D	5	30/08/2020 00:44		0	0	0	0	0	0	0	0	0	0	0	0	0	0
1879	5	6	12	3d 09:20:19.03000	0d 04:14:43.12000	0.00425393	0.016058	0.00100198	2.7964	D	5	30/08/2020 00:44		0	0	0	0	0	0	0	0	0	0	0	0	0	0
1880	5	6	12	3d 09:20:22.60000	0d 04:14:46.69000	0.00425492	0.0160608	0.00100191	2.7858	D	5	30/08/2020 00:44		0	0	0	0	0	0	0	0	0	0	0	0	0	0
1881	5	6	12	3d 09:20:26.12000	0d 04:14:50.21000	0.0042559	0.0160635	0.00100198	2.7755	D	5	30/08/2020 00:44		0	0	0	0	0	0	0	0	0	0	0	0	0	0
1882	5	6	12	3d 09:20:29.54000	0d 04:14:53.63000	0.00425685	0.0160662	0.00100191	2.7652	D	5	30/08/2020 00:44		0	0	0	0	0	0	0	0	0	0	0	0	0	0
1883	5	6	12	3d 09:20:32.81000	0d 04:14:56.90000	0.00425776	0.0160687	0.00100191	2.7552	D	5	30/08/2020 00:44		0	0	0	0	0	0	0	0	0	0	0	0	0	0
1884	5	6	12	3d 09:20:36.08000	0d 04:15:00.17000	0.00425867	0.0160712	0.00100206	2.7448	D	5	30/08/2020 00:44		0	0	0	0	0	0	0	0	0	0	0	0	0	0
1885	5	6	12	3d 09:20:39.32000	0d 04:15:03.41000	0.00425958	0.0160737	0.00100229	2.7344	D	5	30/08/2020 00:44		0	0	0	0	0	0	0	0	0	0	0	0	0	0
1886	5	6	12	3d 09:20:42.59000	0d 04:15:06.68000	0.00426049	0.0160761	0.00100214	2.724	D	5	30/08/2020 00:44		0	0	0	0	0	0	0	0	0	0	0	0	0	0
1887	5	6	12	3d 09:20:45.74000	0d 04:15:09.83000	0.00426136	0.0160785	0.00100221	2.7138	D	5	30/08/2020 00:44		0	0	0	0	0	0	0	0	0	0	0	0	0	0
1888	5	6	12	3d 09:20:48.87000	0d 04:15:12.96000	0.00426223	0.0160809	0.00100214	2.7034	D	5	30/08/2020 00:44		0	0	0	0	0	0	0	0	0	0	0	0	0	0
1889	5	6	12	3d 09:20:51.95000	0d 04:15:16.04000	0.00426309	0.0160832	0.00100214	2.6932	D	5	30/08/2020 00:44		0	0	0	0	0	0	0	0	0	0	0	0	0	0
1890	5	6	12	3d 09:20:55.01000	0d 04:15:19.10000	0.00426394	0.0160855	0.00100206	2.683	D	5	30/08/2020 00:44		0	0	0	0	0	0	0	0	0	0	0	0	0	0
1891	5	6	12	3d 09:20:58.01000	0d 04:15:22.10000	0.00426478	0.0160877	0.00100214	2.6726	D	5	30/08/2020 00:44		0	0	0	0	0	0	0	0	0	0	0	0	0	0
1892	5	6	12	3d 09:21:01.03000	0d 04:15:25.12000	0.00426562	0.01609	0.00100175	2.6622	D	5	30/08/2020 00:44		0	0	0	0	0	0	0	0	0	0	0	0	0	0
1893	5	6	12	3d 09:21:04.02000	0d 04:15:28.11000	0.00426645	0.0160922	0.00100206	2.652	D	5	30/08/2020 00:44		0	0	0	0	0	0	0	0	0	0	0	0	0	0
1894	5	6	12	3d 09:21:06.96000	0d 04:15:31.05000	0.00426727	0.0160944	0.00100198	2.6415	D	5	30/08/2020 00:44		0	0	0	0	0	0	0	0	0	0	0	0	0	0
1895	5	6	12	3d 09:21:09.84000	0d 04:15:33.93000	0.00426807	0.0160965	0.00100183	2.6313	D	5	30/08/2020 00:45		0	0	0	0	0	0	0	0	0	0	0	0	0	0
1896	5	6	12	3d 09:21:12.75000	0d 04:15:36.84000	0.00426888	0.0160986	0.00100191	2.621	D	5	30/08/2020 00:45		0	0	0	0	0	0	0	0	0	0	0	0	0	0
1897	5	6	12	3d 09:21:15.58000	0d 04:15:39.67000	0.00426967	0.0161007	0.00100206	2.6108	D	5	30/08/2020 00:45		0	0	0	0	0	0	0	0	0	0	0	0	0	0
1898	5	6	12	3d 09:21:18.39000	0d 04:15:42.48000	0.00427045	0.0161027	0.00100191	2.6004	D	5	30/08/2020 00:45		0	0	0	0	0	0	0	0	0	0	0	0	0	0
1899	5	6	12	3d 09:21:21.21000	0d 04:15:45.30000	0.00427124	0.0161047	0.00100198	2.5902	D	5	30/08/2020 00:45		0	0	0	0	0	0	0	0	0	0	0	0	0	0
1900	5	6	12	3d 09:21:23.93000	0d 04:15:48.02000	0.00427199	0.0161067	0.00100229	2.5798	D	5	30/08/2020 00:45		0	0	0	0	0	0	0	0	0	0	0	0	0	0
1901	5	6	12	3d 09:21:26.68000	0d 04:15:50.77000	0.00427276	0.0161087	0.00100206	2.5695	D	5	30/08/2020 00:45		0	0	0	0	0	0	0	0	0	0	0	0	0	0
1902	5	6	12	3d 09:21:29.45000	0d 04:15:53.54000	0.00427353	0.0161106	0.00100198	2.5591	D	5	30/08/2020 00:45		0	0	0	0	0	0	0	0	0	0	0	0	0	0
1903	5	6	12	3d 09:21:32.14000	0d 04:15:56.23000	0.00427428	0.0161125	0.00100183	2.5487	D	5	30/08/2020 00:45		0	0	0	0	0	0	0	0	0	0	0	0	0	0
1904	5	6	12	3d 09:21:34.87000	0d 04:15:58.96000	0.00427504	0.0161145	0.00100206	2.5385	D	5	30/08/2020 00:45		0	0	0	0	0	0	0	0	0	0	0	0	0	0
1905	5	6	12	3d 09:21:37.48000	0d 04:16:01.57000	0.00427576	0.0161163	0.00100206	2.5283	D	5	30/08/2020 00:45		0	0	0	0	0	0	0	0	0	0	0	0	0	0
1906	5	6	12	3d 09:21:40.07000	0d 04:16:04.16000	0.00427648	0.0161181	0.00100229	2.5179	D	5	30/08/2020 00:45		0	0	0	0	0	0	0	0	0	0	0	0	0	0
1907	5	6	12	3d 09:21:42.68000	0d 04:16:06.77000	0.00427721	0.01612	0.00100198	2.5075	D	5	30/08/2020 00:45		0	0	0	0	0	0	0	0	0	0	0	0	0	0
1908	5	6	12	3d 09:21:44.59000	0d 04:16:08.68000	0.00427774	0.0161213	0.00100206	2.5	D	133	30/08/2020 00:45		0	0	0	0	0	0	0	0	0	0	0	0	0	0
1909	5	6	13	3d 09:21:44.60000	0d 00:00:00.01000	0	0	0	2.5946	R	0	30/08/2020 00:45		0	0	0	0	0	0	0	0	0	0	0	0	0	0
1910	5	6	13	3d 09:21:46.60000	0d 00:00:02.01000	0	0	0	2.7594	R	1	30/08/2020 00:45		0	0	0	0	0	0	0	0	0	0	0	0	0	0
1911	5	6	13	3d 09:21:48.60000	0d 00:00:04.01000	0	0	0	2.8565	R	1	30/08/2020 00:45		0	0	0	0	0	0	0	0	0	0	0	0	0	0
1912	5	6	13	3d 09:21:50.60000	0d 00:00:06.01000	0	0	0	2.9331	R	1	30/08/2020 00:45		0	0	0	0	0	0	0	0	0	0	0	0	0	0
1913	5	6	13	3d 09:21:52.60000	0d 00:00:08.01000	0	0	0	2.9979	R	1	30/08/2020 00:45		0	0	0	0	0	0	0	0	0	0	0	0	0	0
1914	5	6	13	3d 09:21:54.59000	0d 00:00:10.00000	0	0	0	3.0544	R	129	30/08/2020 00:45		0	0	0	0	0	0	0	0	0	0	0	0	0	0
1915	6	7	9	3d 09:21:54.63000	0d 00:00:00.04000	0.00000001	0.00000003	0.00100282	3.1757	C	0	30/08/2020 00:45		0	0	0	0	0	0	0	0	0	0	0	0	0	0
1916	6	7	9	3d 09:21:54.80000	0d 00:00:00.21000	0.00000006	0.00000019	0.00100206	3.1965	C	5	30/08/2020 00:45		0	0	0	0	0	0	0	0	0	0	0	0	0	0
1917	6	7	9	3d 09:21:54.98000	0d 00:00:00.39000	0.00000011	0.00000035	0.00100198	3.2154	C	5	30/08/2020 00:45		0	0	0	0	0	0	0	0	0	0	0	0	0	0
1918	6	7	9	3d 09:21:55.17000	0d 00:00:00.58000	0.00000016	0.00000052	0.00100175	3.2323	C	5	30/08/2020 00:45		0	0	0	0	0	0	0	0	0	0	0	0	0	0
1919	6	7	9	3d 09:21:55.37000	0d 00:00:00.78000	0.00000022	0.0000007	0.00100198	3.2488	C	5	30/08/2020 00:45		0	0	0	0	0	0	0	0	0	0	0	0	0	0
1920	6	7	9	3d 09:21:55.59000	0d 00:00:01.00000	0.00000028	0.0000009	0.00100168	3.2651	C	5	30/08/2020 00:45		0	0	0	0	0	0	0	0	0	0	0	0	0	0
1921	6	7	9	3d 09:21:55.82000	0d 00:00:01.23000	0.00000034	0.00000111	0.00100214	3.2813	C	5	30/08/2020 00:45		0	0	0	0	0	0	0	0	0	0	0	0	0	0
1922	6	7	9	3d 09:21:56.05000	0d 00:00:01.46000	0.00000041	0.00000132	0.00100198	3.2967	C	5	30/08/2020 00:45		0	0	0	0	0	0	0	0	0	0	0	0	0	0
1923	6	7	9	3d 09:21:56.30000	0d 00:00:01.71000	0.00000048	0.00000155	0.00100198	3.3126	C	5	30/08/2020 00:45		0	0	0	0	0	0	0	0	0	0	0	0	0	0
1924	6	7	9	3d 09:21:56.55000	0d 00:00:01.96000	0.00000055	0.00000178	0.00100206	3.3277	C	5	30/08/2020 00:45		0	0	0	0	0	0	0	0	0	0	0	0	0	0
1925	6	7	9	3d 09:21:56.81000	0d 00:00:02.22000	0.00000062	0.00000202	0.00100183	3.3429	C	5	30/08/2020 00:45		0	0	0	0	0	0	0	0	0	0	0	0	0	0
1926	6	7	9	3d 09:21:57.08000	0d 00:00:02.49000	0.00000069	0.00000227	0.00100206	3.3577	C	5	30/08/2020 00:45		0	0	0	0	0	0	0	0	0	0	0	0	0	0
1927	6	7	9	3d 09:21:57.35000	0d 00:00:02.76000	0.00000077	0.00000252	0.00100221	3.3724	C	5	30/08/2020 00:45		0	0	0	0	0	0	0	0	0	0	0	0	0	0
1928	6	7	9	3d 09:21:57.62000	0d 00:00:03.03000	0.00000084	0.00000278	0.00100175	3.3866	C	5	30/08/2020 00:45		0	0	0	0	0	0	0	0	0	0	0	0	0	0
1929	6	7	9	3d 09:21:57.90000	0d 00:00:03.31000	0.00000092	0.00000304	0.00100183	3.4006	C	5	30/08/2020 00:45		0	0	0	0	0	0	0	0	0	0	0	0	0	0
1930	6	7	9	3d 09:21:58.19000	0d 00:00:03.60000	0.000001	0.00000332	0.00100221	3.4148	C	5	30/08/2020 00:45		0	0	0	0	0	0	0	0	0	0	0	0	0	0
1931	6	7	9	3d 09:21:58.49000	0d 00:00:03.90000	0.00000109	0.0000036	0.00100198	3.4287	C	5	30/08/2020 00:45		0	0	0	0	0	0	0	0	0	0	0	0	0	0
1932	6	7	9	3d 09:21:58.80000	0d 00:00:04.21000	0.00000117	0.0000039	0.00100198	3.4426	C	5	30/08/2020 00:45		0	0	0	0	0	0	0	0	0	0	0	0	0	0
1933	6	7	9	3d 09:21:59.11000	0d 00:00:04.52000	0.00000126	0.0000042	0.00100183	3.456	C	5	30/08/2020 00:45		0	0	0	0	0	0	0	0	0	0	0	0	0	0
1934	6	7	9	3d 09:21:59.44000	0d 00:00:04.85000	0.00000135	0.00000452	0.00100198	3.4699	C	5	30/08/2020 00:45		0	0	0	0	0	0	0	0	0	0	0	0	0	0
1935	6	7	9	3d 09:21:59.77000	0d 00:00:05.18000	0.00000144	0.00000484	0.00100221	3.483	C	5	30/08/2020 00:45		0	0	0	0	0	0	0	0	0	0	0	0	0	0
1936	6	7	9	3d 09:22:00.11000	0d 00:00:05.52000	0.00000154	0.00000517	0.00100214	3.4963	C	5	30/08/2020 00:45		0	0	0	0	0	0	0	0	0	0	0	0	0	0
1937	6	7	9	3d 09:22:00.47000	0d 00:00:05.88000	0.00000164	0.00000552	0.00100183	3.5093	C	5	30/08/2020 00:45		0	0	0	0	0	0	0	0	0	0	0	0	0	0
1938	6	7	9	3d 09:22:00.84000	0d 00:00:06.25000	0.00000174	0.00000588	0.00100198	3.5222	C	5	30/08/2020 00:45		0	0	0	0	0	0	0	0	0	0	0	0	0	0
1939	6	7	9	3d 09:22:01.23000	0d 00:00:06.64000	0.00000185	0.00000626	0.00100191	3.5349	C	5	30/08/2020 00:45		0	0	0	0	0	0	0	0	0	0	0	0	0	0
1940	6	7	9	3d 09:22:01.63000	0d 00:00:07.04000	0.00000196	0.00000666	0.00100198	3.5474	C	5	30/08/2020 00:45		0	0	0	0	0	0	0	0	0	0	0	0	0	0
1941	6	7	9	3d 09:22:02.05000	0d 00:00:07.46000	0.00000208	0.00000707	0.00100206	3.5599	C	5	30/08/2020 00:45		0	0	0	0	0	0	0	0	0	0	0	0	0	0
1942	6	7	9	3d 09:22:02.49000	0d 00:00:07.90000	0.0000022	0.00000751	0.00100214	3.5721	C	5	30/08/2020 00:45		0	0	0	0	0	0	0	0	0	0	0	0	0	0
1943	6	7	9	3d 09:22:02.97000	0d 00:00:08.38000	0.00000233	0.00000799	0.00100206	3.5845	C	5	30/08/2020 00:45		0	0	0	0	0	0	0	0	0	0	0	0	0	0
1944	6	7	9	3d 09:22:03.49000	0d 00:00:08.90000	0.00000248	0.00000851	0.00100183	3.5966	C	5	30/08/2020 00:45		0	0	0	0	0	0	0	0	0	0	0	0	0	0
1945	6	7	9	3d 09:22:04.04000	0d 00:00:09.45000	0.00000263	0.00000906	0.00100191	3.6081	C	5	30/08/2020 00:45		0	0	0	0	0	0	0	0	0	0	0	0	0	0
1946	6	7	9	3d 09:22:04.64000	0d 00:00:10.05000	0.0000028	0.00000966	0.00100183	3.6197	C	5	30/08/2020 00:45		0	0	0	0	0	0	0	0	0	0	0	0	0	0
1947	6	7	9	3d 09:22:05.34000	0d 00:00:10.75000	0.00000299	0.00001037	0.00100206	3.6309	C	5	30/08/2020 00:45		0	0	0	0	0	0	0	0	0	0	0	0	0	0
1948	6	7	9	3d 09:22:06.12000	0d 00:00:11.53000	0.00000321	0.00001116	0.00100198	3.6419	C	5	30/08/2020 00:45		0	0	0	0	0	0	0	0	0	0	0	0	0	0
1949	6	7	9	3d 09:22:07.08000	0d 00:00:12.49000	0.00000348	0.00001213	0.00100206	3.6529	C	5	30/08/2020 00:45		0	0	0	0	0	0	0	0	0	0	0	0	0	0
1950	6	7	9	3d 09:22:08.29000	0d 00:00:13.70000	0.00000381	0.00001337	0.00100206	3.6632	C	5	30/08/2020 00:46		0	0	0	0	0	0	0	0	0	0	0	0	0	0
1951	6	7	9	3d 09:22:09.88000	0d 00:00:15.29000	0.00000426	0.00001499	0.00100214	3.6736	C	5	30/08/2020 00:46		0	0	0	0	0	0	0	0	0	0	0	0	0	0
1952	6	7	9	3d 09:22:12.20000	0d 00:00:17.61000	0.0000049	0.00001736	0.00100214	3.6843	C	5	30/08/2020 00:46		0	0	0	0	0	0	0	0	0	0	0	0	0	0
1953	6	7	9	3d 09:22:16.14000	0d 00:00:21.55000	0.000006	0.00002141	0.00100198	3.6945	C	5	30/08/2020 00:46		0	0	0	0	0	0	0	0	0	0	0	0	0	0
1954	6	7	9	3d 09:22:24.00000	0d 00:00:29.41000	0.00000819	0.00002951	0.00100198	3.7046	C	5	30/08/2020 00:46		0	0	0	0	0	0	0	0	0	0	0	0	0	0
1955	6	7	9	3d 09:23:19.28000	0d 00:01:24.69000	0.00002357	0.00008649	0.00100198	3.6945	C	5	30/08/2020 00:47		0	0	0	0	0	0	0	0	0	0	0	0	0	0
1956	6	7	9	3d 09:24:03.71000	0d 00:02:09.12000	0.00003594	0.00013212	0.00100206	3.6844	C	5	30/08/2020 00:47		0	0	0	0	0	0	0	0	0	0	0	0	0	0
1957	6	7	9	3d 09:29:03.71000	0d 00:07:09.12000	0.00011944	0.00043919	0.00100221	3.6756	C	1	30/08/2020 00:52		0	0	0	0	0	0	0	0	0	0	0	0	0	0
1958	6	7	9	3d 09:34:03.71000	0d 00:12:09.12000	0.00020294	0.00074618	0.00100206	3.6776	C	1	30/08/2020 00:57		0	0	0	0	0	0	0	0	0	0	0	0	0	0
1959	6	7	9	3d 09:39:03.71000	0d 00:17:09.12000	0.00028645	0.00105343	0.00100198	3.6812	C	1	30/08/2020 01:02		0	0	0	0	0	0	0	0	0	0	0	0	0	0
1960	6	7	9	3d 09:44:03.71000	0d 00:22:09.12000	0.00036995	0.001361	0.00100206	3.6854	C	1	30/08/2020 01:07		0	0	0	0	0	0	0	0	0	0	0	0	0	0
1961	6	7	9	3d 09:49:03.71000	0d 00:27:09.12000	0.00045345	0.00166891	0.00100206	3.6896	C	1	30/08/2020 01:12		0	0	0	0	0	0	0	0	0	0	0	0	0	0
1962	6	7	9	3d 09:54:03.71000	0d 00:32:09.12000	0.00053695	0.00197719	0.00100191	3.6941	C	1	30/08/2020 01:17		0	0	0	0	0	0	0	0	0	0	0	0	0	0
1963	6	7	9	3d 09:59:03.71000	0d 00:37:09.12000	0.00062046	0.00228583	0.00100206	3.6985	C	1	30/08/2020 01:22		0	0	0	0	0	0	0	0	0	0	0	0	0	0
1964	6	7	9	3d 10:04:03.71000	0d 00:42:09.12000	0.00070396	0.00259485	0.00100221	3.7032	C	1	30/08/2020 01:27		0	0	0	0	0	0	0	0	0	0	0	0	0	0
1965	6	7	9	3d 10:09:03.71000	0d 00:47:09.12000	0.00078746	0.00290427	0.00100206	3.7079	C	1	30/08/2020 01:32		0	0	0	0	0	0	0	0	0	0	0	0	0	0
1966	6	7	9	3d 10:14:03.71000	0d 00:52:09.12000	0.00087096	0.00321411	0.00100198	3.7128	C	1	30/08/2020 01:37		0	0	0	0	0	0	0	0	0	0	0	0	0	0
1967	6	7	9	3d 10:19:03.71000	0d 00:57:09.12000	0.00095447	0.00352438	0.00100206	3.7183	C	1	30/08/2020 01:42		0	0	0	0	0	0	0	0	0	0	0	0	0	0
1968	6	7	9	3d 10:24:03.71000	0d 01:02:09.12000	0.00103797	0.0038351	0.00100198	3.7237	C	1	30/08/2020 01:47		0	0	0	0	0	0	0	0	0	0	0	0	0	0
1969	6	7	9	3d 10:29:03.71000	0d 01:07:09.12000	0.00112147	0.00414628	0.00100214	3.7293	C	1	30/08/2020 01:52		0	0	0	0	0	0	0	0	0	0	0	0	0	0
1970	6	7	9	3d 10:34:03.71000	0d 01:12:09.12000	0.00120497	0.00445792	0.00100214	3.7346	C	1	30/08/2020 01:57		0	0	0	0	0	0	0	0	0	0	0	0	0	0
1971	6	7	9	3d 10:39:03.71000	0d 01:17:09.12000	0.00128848	0.00477002	0.00100206	3.7404	C	1	30/08/2020 02:02		0	0	0	0	0	0	0	0	0	0	0	0	0	0
1972	6	7	9	3d 10:44:03.71000	0d 01:22:09.12000	0.00137198	0.00508257	0.00100191	3.7458	C	1	30/08/2020 02:07		0	0	0	0	0	0	0	0	0	0	0	0	0	0
1973	6	7	9	3d 10:49:03.71000	0d 01:27:09.12000	0.00145548	0.00539557	0.00100214	3.7511	C	1	30/08/2020 02:12		0	0	0	0	0	0	0	0	0	0	0	0	0	0
1974	6	7	9	3d 10:54:03.71000	0d 01:32:09.12000	0.00153898	0.00570901	0.00100229	3.7563	C	1	30/08/2020 02:17		0	0	0	0	0	0	0	0	0	0	0	0	0	0
1975	6	7	9	3d 10:59:03.71000	0d 01:37:09.12000	0.00162249	0.00602289	0.00100191	3.7615	C	1	30/08/2020 02:22		0	0	0	0	0	0	0	0	0	0	0	0	0	0
1976	6	7	9	3d 11:04:03.71000	0d 01:42:09.12000	0.00170599	0.00633721	0.00100206	3.7668	C	1	30/08/2020 02:27		0	0	0	0	0	0	0	0	0	0	0	0	0	0
1977	6	7	9	3d 11:09:03.71000	0d 01:47:09.12000	0.00178949	0.00665198	0.00100198	3.7723	C	1	30/08/2020 02:32		0	0	0	0	0	0	0	0	0	0	0	0	0	0
1978	6	7	9	3d 11:14:03.71000	0d 01:52:09.12000	0.00187299	0.0069672	0.00100214	3.7778	C	1	30/08/2020 02:37		0	0	0	0	0	0	0	0	0	0	0	0	0	0
1979	6	7	9	3d 11:19:03.71000	0d 01:57:09.12000	0.0019565	0.00728291	0.00100206	3.7835	C	1	30/08/2020 02:42		0	0	0	0	0	0	0	0	0	0	0	0	0	0
1980	6	7	9	3d 11:24:03.71000	0d 02:02:09.12000	0.00204	0.00759911	0.00100206	3.7899	C	1	30/08/2020 02:47		0	0	0	0	0	0	0	0	0	0	0	0	0	0
1981	6	7	9	3d 11:29:03.71000	0d 02:07:09.12000	0.0021235	0.00791586	0.00100191	3.7966	C	1	30/08/2020 02:52		0	0	0	0	0	0	0	0	0	0	0	0	0	0
1982	6	7	9	3d 11:34:03.71000	0d 02:12:09.12000	0.002207	0.00823318	0.00100214	3.8038	C	1	30/08/2020 02:57		0	0	0	0	0	0	0	0	0	0	0	0	0	0
1983	6	7	9	3d 11:39:03.71000	0d 02:17:09.12000	0.00229051	0.00855114	0.00100183	3.8117	C	1	30/08/2020 03:02		0	0	0	0	0	0	0	0	0	0	0	0	0	0
1984	6	7	9	3d 11:44:03.71000	0d 02:22:09.12000	0.00237401	0.00886979	0.00100198	3.8206	C	1	30/08/2020 03:07		0	0	0	0	0	0	0	0	0	0	0	0	0	0
1985	6	7	9	3d 11:49:03.71000	0d 02:27:09.12000	0.00245751	0.00918921	0.00100229	3.8299	C	1	30/08/2020 03:12		0	0	0	0	0	0	0	0	0	0	0	0	0	0
[truncated: 3,227 more rows]
