# Supplementary material for: Experimental data of cathodes manufactured in a convective dryer at the pilot-plant scale, and charge and discharge capacities of half-coin lithium-ion cells
Source: Data Brief. 2021 Dec 16;40:107720. doi: 10.1016/j.dib.2021.107720 (PMC8703052; doi:10.1016/j.dib.2021.107720)
Supplement: Supplementary file 1 [file mmc1.zip › Maccor/NEX_CAT2_4_2.csv]

Name:	NEX_CAT2_4_2
Channel:	3
Tester	Maccor #2
Procedure	NEX_NMC_Form_Rate_ASI.000
Description	NEX NMC Cathode Rate & ASI Measurement
Started	26/08/2020 15:24
SCap	0
C Rate	0.004975
Ch. max. V	8.00 V
DisCh. min. V	-2.00 V
Ch. max. I	5.000 A
DisCh. max. I	5.000 A
Comment:	CAT2_4_2
SMB hdr:	SMBLabel
Rec	Cycle P	Cycle C	Step	TestTime	StepTime	Cap. [Ah]	Ener. [Wh]	Current [A]	Voltage [V]	Md	ES	DPT Time		VAR1	VAR2	VAR3	VAR4	VAR5	VAR6	VAR7	VAR8	VAR9	VAR10	VAR11	VAR12	VAR13	VAR14
1	0	1	1	0d 00:00:00.00000	0d 00:00:00.00000	0	0	0	3.3199	R	0	26/08/2020 15:24		0	0	0	0	0	0	0	0	0	0	0	0	0	0
2	0	1	1	0d 00:05:00.00000	0d 00:05:00.00000	0	0	0	3.3077	R	1	26/08/2020 15:29		0	0	0	0	0	0	0	0	0	0	0	0	0	0
3	0	1	1	0d 00:10:00.00000	0d 00:10:00.00000	0	0	0	3.288	R	1	26/08/2020 15:34		0	0	0	0	0	0	0	0	0	0	0	0	0	0
4	0	1	1	0d 00:15:00.00000	0d 00:15:00.00000	0	0	0	3.2634	R	1	26/08/2020 15:39		0	0	0	0	0	0	0	0	0	0	0	0	0	0
5	0	1	1	0d 00:20:00.00000	0d 00:20:00.00000	0	0	0	3.2471	R	1	26/08/2020 15:44		0	0	0	0	0	0	0	0	0	0	0	0	0	0
6	0	1	1	0d 00:25:00.00000	0d 00:25:00.00000	0	0	0	3.2369	R	1	26/08/2020 15:49		0	0	0	0	0	0	0	0	0	0	0	0	0	0
7	0	1	1	0d 00:30:00.00000	0d 00:30:00.00000	0	0	0	3.2294	R	129	26/08/2020 15:54		0	0	0	0	0	0	0	0	0	0	0	0	0	0
8	0	1	2	0d 00:30:00.04000	0d 00:00:00.04000	0	0.00000001	0.00024979	3.3298	C	0	26/08/2020 15:54		0	0	0	0	0	0	0	0	0	0	0	0	0	0
9	0	1	2	0d 00:30:00.20000	0d 00:00:00.20000	0.00000001	0.00000004	0.00024887	3.3587	C	5	26/08/2020 15:54		0	0	0	0	0	0	0	0	0	0	0	0	0	0
10	0	1	2	0d 00:30:00.38000	0d 00:00:00.38000	0.00000003	0.00000009	0.00024872	3.3759	C	5	26/08/2020 15:54		0	0	0	0	0	0	0	0	0	0	0	0	0	0
11	0	1	2	0d 00:30:00.59000	0d 00:00:00.59000	0.00000004	0.00000014	0.0002488	3.3916	C	5	26/08/2020 15:54		0	0	0	0	0	0	0	0	0	0	0	0	0	0
12	0	1	2	0d 00:30:00.83000	0d 00:00:00.83000	0.00000006	0.00000019	0.00024865	3.4067	C	5	26/08/2020 15:54		0	0	0	0	0	0	0	0	0	0	0	0	0	0
13	0	1	2	0d 00:30:01.08000	0d 00:00:01.08000	0.00000007	0.00000025	0.00024865	3.4215	C	5	26/08/2020 15:54		0	0	0	0	0	0	0	0	0	0	0	0	0	0
14	0	1	2	0d 00:30:01.35000	0d 00:00:01.35000	0.00000009	0.00000031	0.00024895	3.4363	C	5	26/08/2020 15:54		0	0	0	0	0	0	0	0	0	0	0	0	0	0
15	0	1	2	0d 00:30:01.63000	0d 00:00:01.63000	0.00000011	0.00000038	0.00024857	3.4504	C	5	26/08/2020 15:54		0	0	0	0	0	0	0	0	0	0	0	0	0	0
16	0	1	2	0d 00:30:01.93000	0d 00:00:01.93000	0.00000013	0.00000045	0.00024872	3.4646	C	5	26/08/2020 15:54		0	0	0	0	0	0	0	0	0	0	0	0	0	0
17	0	1	2	0d 00:30:02.24000	0d 00:00:02.24000	0.00000015	0.00000053	0.00024903	3.4784	C	5	26/08/2020 15:54		0	0	0	0	0	0	0	0	0	0	0	0	0	0
18	0	1	2	0d 00:30:02.57000	0d 00:00:02.57000	0.00000018	0.00000061	0.00024857	3.4917	C	5	26/08/2020 15:54		0	0	0	0	0	0	0	0	0	0	0	0	0	0
19	0	1	2	0d 00:30:02.90000	0d 00:00:02.90000	0.0000002	0.00000069	0.00024872	3.5047	C	5	26/08/2020 15:54		0	0	0	0	0	0	0	0	0	0	0	0	0	0
20	0	1	2	0d 00:30:03.26000	0d 00:00:03.26000	0.00000022	0.00000077	0.00024865	3.5175	C	5	26/08/2020 15:54		0	0	0	0	0	0	0	0	0	0	0	0	0	0
21	0	1	2	0d 00:30:03.64000	0d 00:00:03.64000	0.00000025	0.00000087	0.00024865	3.5305	C	5	26/08/2020 15:54		0	0	0	0	0	0	0	0	0	0	0	0	0	0
22	0	1	2	0d 00:30:04.04000	0d 00:00:04.04000	0.00000028	0.00000096	0.00024872	3.543	C	5	26/08/2020 15:54		0	0	0	0	0	0	0	0	0	0	0	0	0	0
23	0	1	2	0d 00:30:04.46000	0d 00:00:04.46000	0.00000031	0.00000107	0.00024872	3.5557	C	5	26/08/2020 15:54		0	0	0	0	0	0	0	0	0	0	0	0	0	0
24	0	1	2	0d 00:30:04.92000	0d 00:00:04.92000	0.00000034	0.00000118	0.00024887	3.568	C	5	26/08/2020 15:54		0	0	0	0	0	0	0	0	0	0	0	0	0	0
25	0	1	2	0d 00:30:05.41000	0d 00:00:05.41000	0.00000037	0.0000013	0.00024872	3.5799	C	5	26/08/2020 15:54		0	0	0	0	0	0	0	0	0	0	0	0	0	0
26	0	1	2	0d 00:30:05.91000	0d 00:00:05.91000	0.00000041	0.00000143	0.00024887	3.5918	C	5	26/08/2020 15:54		0	0	0	0	0	0	0	0	0	0	0	0	0	0
27	0	1	2	0d 00:30:06.47000	0d 00:00:06.47000	0.00000045	0.00000156	0.00024887	3.6037	C	5	26/08/2020 15:54		0	0	0	0	0	0	0	0	0	0	0	0	0	0
28	0	1	2	0d 00:30:07.08000	0d 00:00:07.08000	0.00000049	0.00000172	0.0002488	3.6152	C	5	26/08/2020 15:54		0	0	0	0	0	0	0	0	0	0	0	0	0	0
29	0	1	2	0d 00:30:07.73000	0d 00:00:07.73000	0.00000053	0.00000188	0.00024872	3.6265	C	5	26/08/2020 15:54		0	0	0	0	0	0	0	0	0	0	0	0	0	0
30	0	1	2	0d 00:30:08.46000	0d 00:00:08.46000	0.00000058	0.00000206	0.00024887	3.6376	C	5	26/08/2020 15:54		0	0	0	0	0	0	0	0	0	0	0	0	0	0
31	0	1	2	0d 00:30:09.31000	0d 00:00:09.31000	0.00000064	0.00000228	0.00024887	3.6489	C	5	26/08/2020 15:54		0	0	0	0	0	0	0	0	0	0	0	0	0	0
32	0	1	2	0d 00:30:10.34000	0d 00:00:10.34000	0.00000071	0.00000254	0.00024849	3.6599	C	5	26/08/2020 15:54		0	0	0	0	0	0	0	0	0	0	0	0	0	0
33	0	1	2	0d 00:30:11.61000	0d 00:00:11.61000	0.0000008	0.00000286	0.00024872	3.6704	C	5	26/08/2020 15:54		0	0	0	0	0	0	0	0	0	0	0	0	0	0
34	0	1	2	0d 00:30:13.47000	0d 00:00:13.47000	0.00000093	0.00000333	0.00024857	3.6809	C	5	26/08/2020 15:54		0	0	0	0	0	0	0	0	0	0	0	0	0	0
35	0	1	2	0d 00:30:16.94000	0d 00:00:16.94000	0.00000117	0.00000421	0.0002488	3.6912	C	5	26/08/2020 15:54		0	0	0	0	0	0	0	0	0	0	0	0	0	0
36	0	1	2	0d 00:31:25.20000	0d 00:01:25.20000	0.00000589	0.00002162	0.00024887	3.6809	C	5	26/08/2020 15:55		0	0	0	0	0	0	0	0	0	0	0	0	0	0
37	0	1	2	0d 00:32:13.71000	0d 00:02:13.71000	0.00000924	0.00003394	0.00024872	3.6707	C	5	26/08/2020 15:56		0	0	0	0	0	0	0	0	0	0	0	0	0	0
38	0	1	2	0d 00:34:23.43000	0d 00:04:23.43000	0.0000182	0.00006677	0.00024857	3.6606	C	5	26/08/2020 15:58		0	0	0	0	0	0	0	0	0	0	0	0	0	0
39	0	1	2	0d 00:44:23.43000	0d 00:14:23.43000	0.00005965	0.00021839	0.00024857	3.6577	C	1	26/08/2020 16:08		0	0	0	0	0	0	0	0	0	0	0	0	0	0
40	0	1	2	0d 00:54:23.43000	0d 00:24:23.43000	0.00010109	0.00037005	0.00024872	3.6603	C	1	26/08/2020 16:18		0	0	0	0	0	0	0	0	0	0	0	0	0	0
41	0	1	2	0d 01:04:23.43000	0d 00:34:23.43000	0.00014254	0.00052182	0.00024857	3.6629	C	1	26/08/2020 16:28		0	0	0	0	0	0	0	0	0	0	0	0	0	0
42	0	1	2	0d 01:14:23.43000	0d 00:44:23.43000	0.00018399	0.00067371	0.00024857	3.6658	C	1	26/08/2020 16:38		0	0	0	0	0	0	0	0	0	0	0	0	0	0
43	0	1	2	0d 01:24:23.43000	0d 00:54:23.43000	0.00022544	0.00082572	0.0002488	3.6684	C	1	26/08/2020 16:48		0	0	0	0	0	0	0	0	0	0	0	0	0	0
44	0	1	2	0d 01:34:23.43000	0d 01:04:23.43000	0.00026689	0.00097782	0.00024865	3.6709	C	1	26/08/2020 16:58		0	0	0	0	0	0	0	0	0	0	0	0	0	0
45	0	1	2	0d 01:44:23.43000	0d 01:14:23.43000	0.00030834	0.00113001	0.00024865	3.6728	C	1	26/08/2020 17:08		0	0	0	0	0	0	0	0	0	0	0	0	0	0
46	0	1	2	0d 01:54:23.43000	0d 01:24:23.43000	0.00034979	0.00128229	0.0002488	3.675	C	1	26/08/2020 17:18		0	0	0	0	0	0	0	0	0	0	0	0	0	0
47	0	1	2	0d 02:04:23.43000	0d 01:34:23.43000	0.00039124	0.00143464	0.00024857	3.6767	C	1	26/08/2020 17:28		0	0	0	0	0	0	0	0	0	0	0	0	0	0
48	0	1	2	0d 02:14:23.43000	0d 01:44:23.43000	0.00043268	0.00158707	0.00024865	3.6785	C	1	26/08/2020 17:38		0	0	0	0	0	0	0	0	0	0	0	0	0	0
49	0	1	2	0d 02:24:23.43000	0d 01:54:23.43000	0.00047413	0.00173958	0.00024857	3.68	C	1	26/08/2020 17:48		0	0	0	0	0	0	0	0	0	0	0	0	0	0
50	0	1	2	0d 02:34:23.43000	0d 02:04:23.43000	0.00051558	0.00189215	0.00024872	3.6818	C	1	26/08/2020 17:58		0	0	0	0	0	0	0	0	0	0	0	0	0	0
51	0	1	2	0d 02:44:23.43000	0d 02:14:23.43000	0.00055703	0.00204479	0.00024857	3.6832	C	1	26/08/2020 18:08		0	0	0	0	0	0	0	0	0	0	0	0	0	0
52	0	1	2	0d 02:54:23.43000	0d 02:24:23.43000	0.00059848	0.00219749	0.00024895	3.6851	C	1	26/08/2020 18:18		0	0	0	0	0	0	0	0	0	0	0	0	0	0
53	0	1	2	0d 03:04:23.43000	0d 02:34:23.43000	0.00063993	0.00235025	0.00024872	3.6863	C	1	26/08/2020 18:28		0	0	0	0	0	0	0	0	0	0	0	0	0	0
54	0	1	2	0d 03:14:23.43000	0d 02:44:23.43000	0.00068138	0.00250308	0.0002488	3.6876	C	1	26/08/2020 18:38		0	0	0	0	0	0	0	0	0	0	0	0	0	0
55	0	1	2	0d 03:24:23.43000	0d 02:54:23.43000	0.00072282	0.00265596	0.00024865	3.6895	C	1	26/08/2020 18:48		0	0	0	0	0	0	0	0	0	0	0	0	0	0
56	0	1	2	0d 03:34:23.43000	0d 03:04:23.43000	0.00076427	0.00280891	0.0002488	3.6907	C	1	26/08/2020 18:58		0	0	0	0	0	0	0	0	0	0	0	0	0	0
57	0	1	2	0d 03:44:23.43000	0d 03:14:23.43000	0.00080572	0.00296192	0.00024872	3.6924	C	1	26/08/2020 19:08		0	0	0	0	0	0	0	0	0	0	0	0	0	0
58	0	1	2	0d 03:54:23.43000	0d 03:24:23.43000	0.00084717	0.00311499	0.00024842	3.6938	C	1	26/08/2020 19:18		0	0	0	0	0	0	0	0	0	0	0	0	0	0
59	0	1	2	0d 04:04:23.43000	0d 03:34:23.43000	0.00088862	0.00326812	0.00024887	3.6951	C	1	26/08/2020 19:28		0	0	0	0	0	0	0	0	0	0	0	0	0	0
60	0	1	2	0d 04:14:23.43000	0d 03:44:23.43000	0.00093007	0.00342131	0.00024887	3.6965	C	1	26/08/2020 19:38		0	0	0	0	0	0	0	0	0	0	0	0	0	0
61	0	1	2	0d 04:24:23.43000	0d 03:54:23.43000	0.00097152	0.00357457	0.00024872	3.6982	C	1	26/08/2020 19:48		0	0	0	0	0	0	0	0	0	0	0	0	0	0
62	0	1	2	0d 04:34:23.43000	0d 04:04:23.43000	0.00101297	0.00372788	0.00024865	3.6999	C	1	26/08/2020 19:58		0	0	0	0	0	0	0	0	0	0	0	0	0	0
63	0	1	2	0d 04:44:23.43000	0d 04:14:23.43000	0.00105441	0.00388127	0.00024872	3.7012	C	1	26/08/2020 20:08		0	0	0	0	0	0	0	0	0	0	0	0	0	0
64	0	1	2	0d 04:54:23.43000	0d 04:24:23.43000	0.00109586	0.00403472	0.00024842	3.7029	C	1	26/08/2020 20:18		0	0	0	0	0	0	0	0	0	0	0	0	0	0
65	0	1	2	0d 05:04:23.43000	0d 04:34:23.43000	0.00113731	0.00418823	0.00024887	3.7046	C	1	26/08/2020 20:28		0	0	0	0	0	0	0	0	0	0	0	0	0	0
66	0	1	2	0d 05:14:23.43000	0d 04:44:23.43000	0.00117876	0.00434182	0.00024849	3.7063	C	1	26/08/2020 20:38		0	0	0	0	0	0	0	0	0	0	0	0	0	0
67	0	1	2	0d 05:24:23.43000	0d 04:54:23.43000	0.00122021	0.00449548	0.00024872	3.7081	C	1	26/08/2020 20:48		0	0	0	0	0	0	0	0	0	0	0	0	0	0
68	0	1	2	0d 05:34:23.43000	0d 05:04:23.43000	0.00126166	0.00464921	0.00024887	3.7098	C	1	26/08/2020 20:58		0	0	0	0	0	0	0	0	0	0	0	0	0	0
69	0	1	2	0d 05:44:23.43000	0d 05:14:23.43000	0.00130311	0.00480302	0.00024865	3.7118	C	1	26/08/2020 21:08		0	0	0	0	0	0	0	0	0	0	0	0	0	0
70	0	1	2	0d 05:54:23.43000	0d 05:24:23.43000	0.00134455	0.0049569	0.00024849	3.7137	C	1	26/08/2020 21:18		0	0	0	0	0	0	0	0	0	0	0	0	0	0
71	0	1	2	0d 06:04:23.43000	0d 05:34:23.43000	0.001386	0.00511087	0.00024895	3.7156	C	1	26/08/2020 21:28		0	0	0	0	0	0	0	0	0	0	0	0	0	0
72	0	1	2	0d 06:14:23.43000	0d 05:44:23.43000	0.00142745	0.00526492	0.0002488	3.7176	C	1	26/08/2020 21:38		0	0	0	0	0	0	0	0	0	0	0	0	0	0
73	0	1	2	0d 06:24:23.43000	0d 05:54:23.43000	0.0014689	0.00541906	0.00024865	3.7195	C	1	26/08/2020 21:48		0	0	0	0	0	0	0	0	0	0	0	0	0	0
74	0	1	2	0d 06:34:23.43000	0d 06:04:23.43000	0.00151035	0.00557328	0.00024872	3.7218	C	1	26/08/2020 21:58		0	0	0	0	0	0	0	0	0	0	0	0	0	0
75	0	1	2	0d 06:44:23.43000	0d 06:14:23.43000	0.0015518	0.00572758	0.00024865	3.724	C	1	26/08/2020 22:08		0	0	0	0	0	0	0	0	0	0	0	0	0	0
76	0	1	2	0d 06:54:23.43000	0d 06:24:23.43000	0.00159325	0.00588198	0.00024857	3.7261	C	1	26/08/2020 22:18		0	0	0	0	0	0	0	0	0	0	0	0	0	0
77	0	1	2	0d 07:04:23.43000	0d 06:34:23.43000	0.00163469	0.00603647	0.00024857	3.7285	C	1	26/08/2020 22:28		0	0	0	0	0	0	0	0	0	0	0	0	0	0
78	0	1	2	0d 07:14:23.43000	0d 06:44:23.43000	0.00167614	0.00619105	0.0002488	3.7305	C	1	26/08/2020 22:38		0	0	0	0	0	0	0	0	0	0	0	0	0	0
79	0	1	2	0d 07:24:23.43000	0d 06:54:23.43000	0.00171759	0.00634572	0.00024865	3.7328	C	1	26/08/2020 22:48		0	0	0	0	0	0	0	0	0	0	0	0	0	0
80	0	1	2	0d 07:34:23.43000	0d 07:04:23.43000	0.00175904	0.00650049	0.00024887	3.7353	C	1	26/08/2020 22:58		0	0	0	0	0	0	0	0	0	0	0	0	0	0
81	0	1	2	0d 07:44:23.43000	0d 07:14:23.43000	0.00180049	0.00665536	0.0002488	3.7375	C	1	26/08/2020 23:08		0	0	0	0	0	0	0	0	0	0	0	0	0	0
82	0	1	2	0d 07:54:23.43000	0d 07:24:23.43000	0.00184194	0.00681033	0.00024857	3.7397	C	1	26/08/2020 23:18		0	0	0	0	0	0	0	0	0	0	0	0	0	0
83	0	1	2	0d 08:04:23.43000	0d 07:34:23.43000	0.00188339	0.00696539	0.0002488	3.7424	C	1	26/08/2020 23:28		0	0	0	0	0	0	0	0	0	0	0	0	0	0
84	0	1	2	0d 08:14:23.43000	0d 07:44:23.43000	0.00192484	0.00712055	0.00024865	3.7446	C	1	26/08/2020 23:38		0	0	0	0	0	0	0	0	0	0	0	0	0	0
85	0	1	2	0d 08:24:23.43000	0d 07:54:23.43000	0.00196628	0.00727582	0.00024872	3.747	C	1	26/08/2020 23:48		0	0	0	0	0	0	0	0	0	0	0	0	0	0
86	0	1	2	0d 08:34:23.43000	0d 08:04:23.43000	0.00200773	0.00743118	0.00024887	3.7494	C	1	26/08/2020 23:58		0	0	0	0	0	0	0	0	0	0	0	0	0	0
87	0	1	2	0d 08:44:23.43000	0d 08:14:23.43000	0.00204918	0.00758664	0.00024895	3.7517	C	1	27/08/2020 00:08		0	0	0	0	0	0	0	0	0	0	0	0	0	0
88	0	1	2	0d 08:54:23.43000	0d 08:24:23.43000	0.00209063	0.0077422	0.00024857	3.7542	C	1	27/08/2020 00:18		0	0	0	0	0	0	0	0	0	0	0	0	0	0
89	0	1	2	0d 09:04:23.43000	0d 08:34:23.43000	0.00213208	0.00789786	0.00024865	3.7566	C	1	27/08/2020 00:28		0	0	0	0	0	0	0	0	0	0	0	0	0	0
90	0	1	2	0d 09:14:23.43000	0d 08:44:23.43000	0.00217353	0.00805362	0.00024903	3.7591	C	1	27/08/2020 00:38		0	0	0	0	0	0	0	0	0	0	0	0	0	0
91	0	1	2	0d 09:24:23.43000	0d 08:54:23.43000	0.00221498	0.00820948	0.00024865	3.7615	C	1	27/08/2020 00:48		0	0	0	0	0	0	0	0	0	0	0	0	0	0
92	0	1	2	0d 09:34:23.43000	0d 09:04:23.43000	0.00225642	0.00836544	0.00024865	3.7639	C	1	27/08/2020 00:58		0	0	0	0	0	0	0	0	0	0	0	0	0	0
93	0	1	2	0d 09:44:23.43000	0d 09:14:23.43000	0.00229787	0.00852151	0.00024865	3.7664	C	1	27/08/2020 01:08		0	0	0	0	0	0	0	0	0	0	0	0	0	0
94	0	1	2	0d 09:54:23.43000	0d 09:24:23.43000	0.00233932	0.00867768	0.00024872	3.7691	C	1	27/08/2020 01:18		0	0	0	0	0	0	0	0	0	0	0	0	0	0
95	0	1	2	0d 10:04:23.43000	0d 09:34:23.43000	0.00238077	0.00883396	0.00024865	3.7716	C	1	27/08/2020 01:28		0	0	0	0	0	0	0	0	0	0	0	0	0	0
96	0	1	2	0d 10:14:23.43000	0d 09:44:23.43000	0.00242222	0.00899034	0.00024865	3.7742	C	1	27/08/2020 01:38		0	0	0	0	0	0	0	0	0	0	0	0	0	0
97	0	1	2	0d 10:24:23.43000	0d 09:54:23.43000	0.00246367	0.00914684	0.00024872	3.7769	C	1	27/08/2020 01:48		0	0	0	0	0	0	0	0	0	0	0	0	0	0
98	0	1	2	0d 10:34:23.43000	0d 10:04:23.43000	0.00250512	0.00930344	0.00024865	3.7797	C	1	27/08/2020 01:58		0	0	0	0	0	0	0	0	0	0	0	0	0	0
99	0	1	2	0d 10:44:23.43000	0d 10:14:23.43000	0.00254657	0.00946017	0.00024887	3.7826	C	1	27/08/2020 02:08		0	0	0	0	0	0	0	0	0	0	0	0	0	0
100	0	1	2	0d 10:54:23.43000	0d 10:24:23.43000	0.00258801	0.00961702	0.00024857	3.7855	C	1	27/08/2020 02:18		0	0	0	0	0	0	0	0	0	0	0	0	0	0
101	0	1	2	0d 11:04:23.43000	0d 10:34:23.43000	0.00262946	0.00977399	0.00024857	3.7887	C	1	27/08/2020 02:28		0	0	0	0	0	0	0	0	0	0	0	0	0	0
102	0	1	2	0d 11:14:23.43000	0d 10:44:23.43000	0.00267091	0.00993109	0.00024872	3.7919	C	1	27/08/2020 02:38		0	0	0	0	0	0	0	0	0	0	0	0	0	0
103	0	1	2	0d 11:24:23.43000	0d 10:54:23.43000	0.00271236	0.0100883	0.0002488	3.7954	C	1	27/08/2020 02:48		0	0	0	0	0	0	0	0	0	0	0	0	0	0
104	0	1	2	0d 11:34:23.43000	0d 11:04:23.43000	0.00275381	0.0102457	0.0002488	3.7987	C	1	27/08/2020 02:58		0	0	0	0	0	0	0	0	0	0	0	0	0	0
105	0	1	2	0d 11:44:23.43000	0d 11:14:23.43000	0.00279526	0.0104032	0.00024865	3.8022	C	1	27/08/2020 03:08		0	0	0	0	0	0	0	0	0	0	0	0	0	0
106	0	1	2	0d 11:54:23.43000	0d 11:24:23.43000	0.00283671	0.0105609	0.00024857	3.8062	C	1	27/08/2020 03:18		0	0	0	0	0	0	0	0	0	0	0	0	0	0
107	0	1	2	0d 12:04:23.43000	0d 11:34:23.43000	0.00287815	0.0107188	0.00024872	3.8103	C	1	27/08/2020 03:28		0	0	0	0	0	0	0	0	0	0	0	0	0	0
108	0	1	2	0d 12:14:23.43000	0d 11:44:23.43000	0.0029196	0.0108768	0.00024887	3.8146	C	1	27/08/2020 03:38		0	0	0	0	0	0	0	0	0	0	0	0	0	0
109	0	1	2	0d 12:24:23.43000	0d 11:54:23.43000	0.00296105	0.011035	0.00024857	3.8189	C	1	27/08/2020 03:48		0	0	0	0	0	0	0	0	0	0	0	0	0	0
110	0	1	2	0d 12:34:23.43000	0d 12:04:23.43000	0.0030025	0.0111934	0.00024872	3.8235	C	1	27/08/2020 03:58		0	0	0	0	0	0	0	0	0	0	0	0	0	0
111	0	1	2	0d 12:44:23.43000	0d 12:14:23.43000	0.00304395	0.011352	0.00024865	3.8283	C	1	27/08/2020 04:08		0	0	0	0	0	0	0	0	0	0	0	0	0	0
112	0	1	2	0d 12:54:23.43000	0d 12:24:23.43000	0.0030854	0.0115108	0.00024865	3.8337	C	1	27/08/2020 04:18		0	0	0	0	0	0	0	0	0	0	0	0	0	0
113	0	1	2	0d 13:04:23.43000	0d 12:34:23.43000	0.00312685	0.0116698	0.00024872	3.839	C	1	27/08/2020 04:28		0	0	0	0	0	0	0	0	0	0	0	0	0	0
114	0	1	2	0d 13:14:23.43000	0d 12:44:23.43000	0.0031683	0.011829	0.00024857	3.8445	C	1	27/08/2020 04:38		0	0	0	0	0	0	0	0	0	0	0	0	0	0
115	0	1	2	0d 13:24:23.43000	0d 12:54:23.43000	0.00320974	0.0119885	0.00024872	3.8506	C	1	27/08/2020 04:48		0	0	0	0	0	0	0	0	0	0	0	0	0	0
116	0	1	2	0d 13:34:23.43000	0d 13:04:23.43000	0.00325119	0.0121482	0.00024865	3.8566	C	1	27/08/2020 04:58		0	0	0	0	0	0	0	0	0	0	0	0	0	0
117	0	1	2	0d 13:44:23.43000	0d 13:14:23.43000	0.00329264	0.0123082	0.00024872	3.8628	C	1	27/08/2020 05:08		0	0	0	0	0	0	0	0	0	0	0	0	0	0
118	0	1	2	0d 13:54:23.43000	0d 13:24:23.43000	0.00333409	0.0124685	0.00024872	3.8697	C	1	27/08/2020 05:18		0	0	0	0	0	0	0	0	0	0	0	0	0	0
119	0	1	2	0d 14:04:23.43000	0d 13:34:23.43000	0.00337554	0.012629	0.00024872	3.8766	C	1	27/08/2020 05:28		0	0	0	0	0	0	0	0	0	0	0	0	0	0
120	0	1	2	0d 14:14:23.43000	0d 13:44:23.43000	0.00341699	0.0127898	0.00024857	3.8836	C	1	27/08/2020 05:38		0	0	0	0	0	0	0	0	0	0	0	0	0	0
121	0	1	2	0d 14:24:23.43000	0d 13:54:23.43000	0.00345844	0.0129509	0.00024895	3.8906	C	1	27/08/2020 05:48		0	0	0	0	0	0	0	0	0	0	0	0	0	0
122	0	1	2	0d 14:34:23.43000	0d 14:04:23.43000	0.00349988	0.0131124	0.00024865	3.8982	C	1	27/08/2020 05:58		0	0	0	0	0	0	0	0	0	0	0	0	0	0
123	0	1	2	0d 14:44:23.43000	0d 14:14:23.43000	0.00354133	0.0132741	0.0002488	3.9059	C	1	27/08/2020 06:08		0	0	0	0	0	0	0	0	0	0	0	0	0	0
124	0	1	2	0d 14:54:23.43000	0d 14:24:23.43000	0.00358278	0.0134362	0.00024872	3.9135	C	1	27/08/2020 06:18		0	0	0	0	0	0	0	0	0	0	0	0	0	0
125	0	1	2	0d 15:04:23.43000	0d 14:34:23.43000	0.00362423	0.0135985	0.0002488	3.9216	C	1	27/08/2020 06:28		0	0	0	0	0	0	0	0	0	0	0	0	0	0
126	0	1	2	0d 15:14:23.43000	0d 14:44:23.43000	0.00366568	0.0137612	0.00024865	3.9295	C	1	27/08/2020 06:38		0	0	0	0	0	0	0	0	0	0	0	0	0	0
127	0	1	2	0d 15:24:23.43000	0d 14:54:23.43000	0.00370713	0.0139243	0.00024865	3.9377	C	1	27/08/2020 06:48		0	0	0	0	0	0	0	0	0	0	0	0	0	0
128	0	1	2	0d 15:34:23.43000	0d 15:04:23.43000	0.00374858	0.0140877	0.00024872	3.946	C	1	27/08/2020 06:58		0	0	0	0	0	0	0	0	0	0	0	0	0	0
129	0	1	2	0d 15:44:23.43000	0d 15:14:23.43000	0.00379003	0.0142514	0.00024895	3.9541	C	1	27/08/2020 07:08		0	0	0	0	0	0	0	0	0	0	0	0	0	0
130	0	1	2	0d 15:54:23.43000	0d 15:24:23.43000	0.00383147	0.0144155	0.00024865	3.9626	C	1	27/08/2020 07:18		0	0	0	0	0	0	0	0	0	0	0	0	0	0
131	0	1	2	0d 16:04:23.43000	0d 15:34:23.43000	0.00387292	0.0145799	0.0002488	3.9713	C	1	27/08/2020 07:28		0	0	0	0	0	0	0	0	0	0	0	0	0	0
132	0	1	2	0d 16:14:23.43000	0d 15:44:23.43000	0.00391437	0.0147447	0.00024872	3.9796	C	1	27/08/2020 07:38		0	0	0	0	0	0	0	0	0	0	0	0	0	0
133	0	1	2	0d 16:24:23.43000	0d 15:54:23.43000	0.00395582	0.0149098	0.00024895	3.9884	C	1	27/08/2020 07:48		0	0	0	0	0	0	0	0	0	0	0	0	0	0
134	0	1	2	0d 16:34:23.43000	0d 16:04:23.43000	0.00399727	0.0150753	0.00024872	3.9969	C	1	27/08/2020 07:58		0	0	0	0	0	0	0	0	0	0	0	0	0	0
135	0	1	2	0d 16:44:23.43000	0d 16:14:23.43000	0.00403872	0.0152411	0.00024872	4.0055	C	1	27/08/2020 08:08		0	0	0	0	0	0	0	0	0	0	0	0	0	0
136	0	1	2	0d 16:54:23.43000	0d 16:24:23.43000	0.00408017	0.0154073	0.0002488	4.0143	C	1	27/08/2020 08:18		0	0	0	0	0	0	0	0	0	0	0	0	0	0
137	0	1	2	0d 17:04:23.43000	0d 16:34:23.43000	0.00412161	0.0155739	0.00024872	4.0232	C	1	27/08/2020 08:28		0	0	0	0	0	0	0	0	0	0	0	0	0	0
138	0	1	2	0d 17:14:23.43000	0d 16:44:23.43000	0.00416306	0.0157409	0.00024887	4.0322	C	1	27/08/2020 08:38		0	0	0	0	0	0	0	0	0	0	0	0	0	0
139	0	1	2	0d 17:24:23.43000	0d 16:54:23.43000	0.00420451	0.0159082	0.00024872	4.0415	C	1	27/08/2020 08:48		0	0	0	0	0	0	0	0	0	0	0	0	0	0
140	0	1	2	0d 17:34:23.43000	0d 17:04:23.43000	0.00424596	0.0160759	0.00024857	4.0504	C	1	27/08/2020 08:58		0	0	0	0	0	0	0	0	0	0	0	0	0	0
141	0	1	2	0d 17:44:23.43000	0d 17:14:23.43000	0.00428741	0.016244	0.00024887	4.0597	C	1	27/08/2020 09:08		0	0	0	0	0	0	0	0	0	0	0	0	0	0
142	0	1	2	0d 17:54:23.43000	0d 17:24:23.43000	0.00432886	0.0164124	0.00024872	4.0688	C	1	27/08/2020 09:18		0	0	0	0	0	0	0	0	0	0	0	0	0	0
143	0	1	2	0d 18:04:23.43000	0d 17:34:23.43000	0.00437031	0.0165813	0.00024887	4.0781	C	1	27/08/2020 09:28		0	0	0	0	0	0	0	0	0	0	0	0	0	0
144	0	1	2	0d 18:14:23.43000	0d 17:44:23.43000	0.00441176	0.0167505	0.00024887	4.0877	C	1	27/08/2020 09:38		0	0	0	0	0	0	0	0	0	0	0	0	0	0
145	0	1	2	0d 18:24:23.43000	0d 17:54:23.43000	0.0044532	0.0169201	0.00024887	4.0972	C	1	27/08/2020 09:48		0	0	0	0	0	0	0	0	0	0	0	0	0	0
146	0	1	2	0d 18:34:23.43000	0d 18:04:23.43000	0.00449465	0.0170902	0.00024865	4.1068	C	1	27/08/2020 09:58		0	0	0	0	0	0	0	0	0	0	0	0	0	0
147	0	1	2	0d 18:44:22.90000	0d 18:14:22.90000	0.00453606	0.0172604	0.00024865	4.1169	C	5	27/08/2020 10:08		0	0	0	0	0	0	0	0	0	0	0	0	0	0
148	0	1	2	0d 18:54:22.90000	0d 18:24:22.90000	0.00457751	0.0174313	0.00024865	4.1266	C	1	27/08/2020 10:18		0	0	0	0	0	0	0	0	0	0	0	0	0	0
149	0	1	2	0d 19:04:17.72000	0d 18:34:17.72000	0.0046186	0.0176011	0.00024865	4.1367	C	5	27/08/2020 10:28		0	0	0	0	0	0	0	0	0	0	0	0	0	0
150	0	1	2	0d 19:14:13.99000	0d 18:44:13.99000	0.00465979	0.0177717	0.00024857	4.1468	C	5	27/08/2020 10:38		0	0	0	0	0	0	0	0	0	0	0	0	0	0
151	0	1	2	0d 19:23:59.58000	0d 18:53:59.58000	0.00470025	0.0179396	0.0002488	4.1569	C	5	27/08/2020 10:48		0	0	0	0	0	0	0	0	0	0	0	0	0	0
152	0	1	2	0d 19:33:47.80000	0d 19:03:47.80000	0.00474088	0.0181087	0.00024857	4.1669	C	5	27/08/2020 10:58		0	0	0	0	0	0	0	0	0	0	0	0	0	0
153	0	1	2	0d 19:43:32.21000	0d 19:13:32.21000	0.00478125	0.0182771	0.00024842	4.177	C	5	27/08/2020 11:08		0	0	0	0	0	0	0	0	0	0	0	0	0	0
154	0	1	2	0d 19:53:19.97000	0d 19:23:19.97000	0.00482186	0.0184469	0.00024887	4.1871	C	5	27/08/2020 11:17		0	0	0	0	0	0	0	0	0	0	0	0	0	0
155	0	1	2	0d 20:02:52.43000	0d 19:32:52.43000	0.0048614	0.0186127	0.00024887	4.1971	C	5	27/08/2020 11:27		0	0	0	0	0	0	0	0	0	0	0	0	0	0
156	0	1	2	0d 20:05:29.58000	0d 19:35:29.58000	0.00487226	0.0186583	0.0002488	4.2	C	133	27/08/2020 11:30		0	0	0	0	0	0	0	0	0	0	0	0	0	0
157	0	1	3	0d 20:05:29.61000	0d 00:00:00.03000	0.00487226	0.0186583	0.00024903	4.1999	C	0	27/08/2020 11:30		0	0	0	0	0	0	0	0	0	0	0	0	0	0
158	0	1	3	0d 20:07:15.89000	0d 00:01:46.31000	0.00487817	0.0186831	0.000149	4.2	C	4	27/08/2020 11:31		0	0	0	0	0	0	0	0	0	0	0	0	0	0
159	0	1	3	0d 20:11:44.50000	0d 00:06:14.92000	0.00488464	0.0187103	0.00004898	4.2	C	4	27/08/2020 11:36		0	0	0	0	0	0	0	0	0	0	0	0	0	0
160	0	1	3	0d 20:15:59.50000	0d 00:10:29.92000	0.00488724	0.0187212	0.00002487	4.2002	C	132	27/08/2020 11:40		0	0	0	0	0	0	0	0	0	0	0	0	0	0
161	0	1	4	0d 20:15:59.51000	0d 00:00:00.01000	0	0	0	4.1997	R	0	27/08/2020 11:40		0	0	0	0	0	0	0	0	0	0	0	0	0	0
162	0	1	4	0d 20:16:01.51000	0d 00:00:02.01000	0	0	0	4.1997	R	1	27/08/2020 11:40		0	0	0	0	0	0	0	0	0	0	0	0	0	0
163	0	1	4	0d 20:16:03.51000	0d 00:00:04.01000	0	0	0	4.1996	R	1	27/08/2020 11:40		0	0	0	0	0	0	0	0	0	0	0	0	0	0
164	0	1	4	0d 20:16:05.51000	0d 00:00:06.01000	0	0	0	4.1996	R	1	27/08/2020 11:40		0	0	0	0	0	0	0	0	0	0	0	0	0	0
165	0	1	4	0d 20:16:07.51000	0d 00:00:08.01000	0	0	0	4.1994	R	1	27/08/2020 11:40		0	0	0	0	0	0	0	0	0	0	0	0	0	0
166	0	1	4	0d 20:16:09.50000	0d 00:00:10.00000	0	0	0	4.1996	R	129	27/08/2020 11:40		0	0	0	0	0	0	0	0	0	0	0	0	0	0
167	0	1	5	0d 20:16:09.54000	0d 00:00:00.04000	0	0.00000001	0.00024949	4.1978	D	0	27/08/2020 11:40		0	0	0	0	0	0	0	0	0	0	0	0	0	0
168	0	1	5	0d 20:22:07.35000	0d 00:05:57.85000	0.00002472	0.00010362	0.00024872	4.1877	D	5	27/08/2020 11:46		0	0	0	0	0	0	0	0	0	0	0	0	0	0
169	0	1	5	0d 20:30:20.82000	0d 00:14:11.32000	0.00005881	0.00024621	0.00024857	4.1776	D	5	27/08/2020 11:54		0	0	0	0	0	0	0	0	0	0	0	0	0	0
170	0	1	5	0d 20:38:52.21000	0d 00:22:42.71000	0.00009414	0.00039363	0.00024865	4.1675	D	5	27/08/2020 12:03		0	0	0	0	0	0	0	0	0	0	0	0	0	0
171	0	1	5	0d 20:47:39.41000	0d 00:31:29.91000	0.00013056	0.00054523	0.0002488	4.1575	D	5	27/08/2020 12:12		0	0	0	0	0	0	0	0	0	0	0	0	0	0
172	0	1	5	0d 20:56:27.05000	0d 00:40:17.55000	0.00016701	0.00069659	0.00024903	4.1474	D	5	27/08/2020 12:20		0	0	0	0	0	0	0	0	0	0	0	0	0	0
173	0	1	5	0d 21:05:19.30000	0d 00:49:09.80000	0.00020377	0.00084891	0.00024887	4.1373	D	5	27/08/2020 12:29		0	0	0	0	0	0	0	0	0	0	0	0	0	0
174	0	1	5	0d 21:14:29.03000	0d 00:58:19.53000	0.00024175	0.00100584	0.0002488	4.1273	D	5	27/08/2020 12:39		0	0	0	0	0	0	0	0	0	0	0	0	0	0
175	0	1	5	0d 21:23:37.69000	0d 01:07:28.19000	0.00027965	0.00116209	0.0002488	4.1172	D	5	27/08/2020 12:48		0	0	0	0	0	0	0	0	0	0	0	0	0	0
176	0	1	5	0d 21:33:03.83000	0d 01:16:54.33000	0.00031876	0.00132292	0.00024872	4.1071	D	5	27/08/2020 12:57		0	0	0	0	0	0	0	0	0	0	0	0	0	0
177	0	1	5	0d 21:42:37.34000	0d 01:26:27.84000	0.00035838	0.00148545	0.00024872	4.097	D	5	27/08/2020 13:07		0	0	0	0	0	0	0	0	0	0	0	0	0	0
178	0	1	5	0d 21:52:14.10000	0d 01:36:04.60000	0.00039822	0.00164849	0.00024872	4.087	D	5	27/08/2020 13:16		0	0	0	0	0	0	0	0	0	0	0	0	0	0
179	0	1	5	0d 22:02:04.33000	0d 01:45:54.83000	0.000439	0.00181493	0.00024887	4.0769	D	5	27/08/2020 13:26		0	0	0	0	0	0	0	0	0	0	0	0	0	0
180	0	1	5	0d 22:12:02.42000	0d 01:55:52.92000	0.00048031	0.00198318	0.00024865	4.0668	D	5	27/08/2020 13:36		0	0	0	0	0	0	0	0	0	0	0	0	0	0
181	0	1	5	0d 22:22:02.42000	0d 02:05:52.92000	0.00052176	0.00215154	0.00024887	4.0571	D	1	27/08/2020 13:46		0	0	0	0	0	0	0	0	0	0	0	0	0	0
182	0	1	5	0d 22:32:02.42000	0d 02:15:52.92000	0.00056321	0.0023195	0.00024887	4.0473	D	1	27/08/2020 13:56		0	0	0	0	0	0	0	0	0	0	0	0	0	0
183	0	1	5	0d 22:42:02.42000	0d 02:25:52.92000	0.00060466	0.00248705	0.0002488	4.0375	D	1	27/08/2020 14:06		0	0	0	0	0	0	0	0	0	0	0	0	0	0
184	0	1	5	0d 22:52:02.42000	0d 02:35:52.92000	0.00064611	0.00265421	0.00024865	4.0279	D	1	27/08/2020 14:16		0	0	0	0	0	0	0	0	0	0	0	0	0	0
185	0	1	5	0d 23:02:02.42000	0d 02:45:52.92000	0.00068756	0.00282097	0.00024865	4.0188	D	1	27/08/2020 14:26		0	0	0	0	0	0	0	0	0	0	0	0	0	0
186	0	1	5	0d 23:12:02.42000	0d 02:55:52.92000	0.00072901	0.00298734	0.0002488	4.0092	D	1	27/08/2020 14:36		0	0	0	0	0	0	0	0	0	0	0	0	0	0
187	0	1	5	0d 23:22:02.42000	0d 03:05:52.92000	0.00077046	0.00315333	0.0002488	3.9998	D	1	27/08/2020 14:46		0	0	0	0	0	0	0	0	0	0	0	0	0	0
188	0	1	5	0d 23:32:02.42000	0d 03:15:52.92000	0.0008119	0.00331894	0.00024849	3.991	D	1	27/08/2020 14:56		0	0	0	0	0	0	0	0	0	0	0	0	0	0
189	0	1	5	0d 23:42:02.42000	0d 03:25:52.92000	0.00085335	0.00348417	0.0002488	3.9817	D	1	27/08/2020 15:06		0	0	0	0	0	0	0	0	0	0	0	0	0	0
190	0	1	5	0d 23:52:02.42000	0d 03:35:52.92000	0.0008948	0.00364903	0.0002488	3.9727	D	1	27/08/2020 15:16		0	0	0	0	0	0	0	0	0	0	0	0	0	0
191	0	1	5	1d 00:02:02.42000	0d 03:45:52.92000	0.00093625	0.00381352	0.00024872	3.9638	D	1	27/08/2020 15:26		0	0	0	0	0	0	0	0	0	0	0	0	0	0
192	0	1	5	1d 00:12:02.42000	0d 03:55:52.92000	0.0009777	0.00397763	0.00024865	3.955	D	1	27/08/2020 15:36		0	0	0	0	0	0	0	0	0	0	0	0	0	0
193	0	1	5	1d 00:22:02.42000	0d 04:05:52.92000	0.00101915	0.00414138	0.00024865	3.9461	D	1	27/08/2020 15:46		0	0	0	0	0	0	0	0	0	0	0	0	0	0
194	0	1	5	1d 00:32:02.42000	0d 04:15:52.92000	0.0010606	0.00430476	0.00024872	3.9374	D	1	27/08/2020 15:56		0	0	0	0	0	0	0	0	0	0	0	0	0	0
195	0	1	5	1d 00:42:02.42000	0d 04:25:52.92000	0.00110204	0.00446778	0.00024857	3.9286	D	1	27/08/2020 16:06		0	0	0	0	0	0	0	0	0	0	0	0	0	0
196	0	1	5	1d 00:52:02.42000	0d 04:35:52.92000	0.00114349	0.00463045	0.00024887	3.9202	D	1	27/08/2020 16:16		0	0	0	0	0	0	0	0	0	0	0	0	0	0
197	0	1	5	1d 01:02:02.42000	0d 04:45:52.92000	0.00118494	0.00479276	0.00024857	3.912	D	1	27/08/2020 16:26		0	0	0	0	0	0	0	0	0	0	0	0	0	0
198	0	1	5	1d 01:12:02.42000	0d 04:55:52.92000	0.00122639	0.00495473	0.00024849	3.9036	D	1	27/08/2020 16:36		0	0	0	0	0	0	0	0	0	0	0	0	0	0
199	0	1	5	1d 01:22:02.42000	0d 05:05:52.92000	0.00126784	0.00511635	0.00024865	3.895	D	1	27/08/2020 16:46		0	0	0	0	0	0	0	0	0	0	0	0	0	0
200	0	1	5	1d 01:32:02.42000	0d 05:15:52.92000	0.00130929	0.00527764	0.00024872	3.8871	D	1	27/08/2020 16:56		0	0	0	0	0	0	0	0	0	0	0	0	0	0
201	0	1	5	1d 01:42:02.42000	0d 05:25:52.92000	0.00135074	0.00543859	0.00024872	3.8793	D	1	27/08/2020 17:06		0	0	0	0	0	0	0	0	0	0	0	0	0	0
202	0	1	5	1d 01:52:02.42000	0d 05:35:52.92000	0.00139218	0.00559922	0.00024849	3.8714	D	1	27/08/2020 17:16		0	0	0	0	0	0	0	0	0	0	0	0	0	0
203	0	1	5	1d 02:02:02.42000	0d 05:45:52.92000	0.00143363	0.00575953	0.00024857	3.8639	D	1	27/08/2020 17:26		0	0	0	0	0	0	0	0	0	0	0	0	0	0
204	0	1	5	1d 02:12:02.42000	0d 05:55:52.92000	0.00147508	0.00591954	0.00024872	3.8566	D	1	27/08/2020 17:36		0	0	0	0	0	0	0	0	0	0	0	0	0	0
205	0	1	5	1d 02:22:02.42000	0d 06:05:52.92000	0.00151653	0.00607924	0.00024849	3.8497	D	1	27/08/2020 17:46		0	0	0	0	0	0	0	0	0	0	0	0	0	0
206	0	1	5	1d 02:32:02.42000	0d 06:15:52.92000	0.00155798	0.00623866	0.00024849	3.8427	D	1	27/08/2020 17:56		0	0	0	0	0	0	0	0	0	0	0	0	0	0
207	0	1	5	1d 02:42:02.42000	0d 06:25:52.92000	0.00159943	0.0063978	0.00024887	3.8363	D	1	27/08/2020 18:06		0	0	0	0	0	0	0	0	0	0	0	0	0	0
208	0	1	5	1d 02:52:02.42000	0d 06:35:52.92000	0.00164088	0.00655668	0.00024865	3.83	D	1	27/08/2020 18:16		0	0	0	0	0	0	0	0	0	0	0	0	0	0
209	0	1	5	1d 03:02:02.42000	0d 06:45:52.92000	0.00168233	0.00671529	0.00024872	3.8238	D	1	27/08/2020 18:26		0	0	0	0	0	0	0	0	0	0	0	0	0	0
210	0	1	5	1d 03:12:02.42000	0d 06:55:52.92000	0.00172377	0.00687367	0.00024842	3.818	D	1	27/08/2020 18:36		0	0	0	0	0	0	0	0	0	0	0	0	0	0
211	0	1	5	1d 03:22:02.42000	0d 07:05:52.92000	0.00176522	0.00703181	0.00024887	3.8125	D	1	27/08/2020 18:46		0	0	0	0	0	0	0	0	0	0	0	0	0	0
212	0	1	5	1d 03:32:02.42000	0d 07:15:52.92000	0.00180667	0.00718972	0.00024849	3.8071	D	1	27/08/2020 18:56		0	0	0	0	0	0	0	0	0	0	0	0	0	0
213	0	1	5	1d 03:42:02.42000	0d 07:25:52.92000	0.00184812	0.00734742	0.00024872	3.8021	D	1	27/08/2020 19:06		0	0	0	0	0	0	0	0	0	0	0	0	0	0
214	0	1	5	1d 03:52:02.42000	0d 07:35:52.92000	0.00188957	0.00750491	0.00024887	3.7972	D	1	27/08/2020 19:16		0	0	0	0	0	0	0	0	0	0	0	0	0	0
215	0	1	5	1d 04:02:02.42000	0d 07:45:52.92000	0.00193102	0.00766221	0.00024872	3.7928	D	1	27/08/2020 19:26		0	0	0	0	0	0	0	0	0	0	0	0	0	0
216	0	1	5	1d 04:12:02.42000	0d 07:55:52.92000	0.00197247	0.00781932	0.00024872	3.7882	D	1	27/08/2020 19:36		0	0	0	0	0	0	0	0	0	0	0	0	0	0
217	0	1	5	1d 04:22:02.42000	0d 08:05:52.92000	0.00201391	0.00797625	0.00024865	3.7842	D	1	27/08/2020 19:46		0	0	0	0	0	0	0	0	0	0	0	0	0	0
218	0	1	5	1d 04:32:02.42000	0d 08:15:52.92000	0.00205536	0.00813302	0.0002488	3.78	D	1	27/08/2020 19:56		0	0	0	0	0	0	0	0	0	0	0	0	0	0
219	0	1	5	1d 04:42:02.42000	0d 08:25:52.92000	0.00209681	0.00828962	0.00024865	3.7762	D	1	27/08/2020 20:06		0	0	0	0	0	0	0	0	0	0	0	0	0	0
220	0	1	5	1d 04:52:02.42000	0d 08:35:52.92000	0.00213826	0.00844606	0.00024872	3.7726	D	1	27/08/2020 20:16		0	0	0	0	0	0	0	0	0	0	0	0	0	0
221	0	1	5	1d 05:02:02.42000	0d 08:45:52.92000	0.00217971	0.00860235	0.00024857	3.769	D	1	27/08/2020 20:26		0	0	0	0	0	0	0	0	0	0	0	0	0	0
222	0	1	5	1d 05:12:02.42000	0d 08:55:52.92000	0.00222116	0.0087585	0.0002488	3.7656	D	1	27/08/2020 20:36		0	0	0	0	0	0	0	0	0	0	0	0	0	0
223	0	1	5	1d 05:22:02.42000	0d 09:05:52.92000	0.00226261	0.00891451	0.00024887	3.7621	D	1	27/08/2020 20:46		0	0	0	0	0	0	0	0	0	0	0	0	0	0
224	0	1	5	1d 05:32:02.42000	0d 09:15:52.92000	0.00230406	0.00907038	0.0002488	3.7589	D	1	27/08/2020 20:56		0	0	0	0	0	0	0	0	0	0	0	0	0	0
225	0	1	5	1d 05:42:02.42000	0d 09:25:52.92000	0.0023455	0.00922612	0.0002488	3.7559	D	1	27/08/2020 21:06		0	0	0	0	0	0	0	0	0	0	0	0	0	0
226	0	1	5	1d 05:52:02.42000	0d 09:35:52.92000	0.00238695	0.00938173	0.00024872	3.7527	D	1	27/08/2020 21:16		0	0	0	0	0	0	0	0	0	0	0	0	0	0
227	0	1	5	1d 06:02:02.42000	0d 09:45:52.92000	0.0024284	0.00953722	0.00024895	3.7496	D	1	27/08/2020 21:26		0	0	0	0	0	0	0	0	0	0	0	0	0	0
228	0	1	5	1d 06:12:02.42000	0d 09:55:52.92000	0.00246985	0.00969258	0.00024842	3.7467	D	1	27/08/2020 21:36		0	0	0	0	0	0	0	0	0	0	0	0	0	0
229	0	1	5	1d 06:22:02.42000	0d 10:05:52.92000	0.0025113	0.00984782	0.00024865	3.7438	D	1	27/08/2020 21:46		0	0	0	0	0	0	0	0	0	0	0	0	0	0
230	0	1	5	1d 06:32:02.42000	0d 10:15:52.92000	0.00255275	0.0100029	0.00024872	3.7411	D	1	27/08/2020 21:56		0	0	0	0	0	0	0	0	0	0	0	0	0	0
231	0	1	5	1d 06:42:02.42000	0d 10:25:52.92000	0.0025942	0.0101579	0.00024865	3.7382	D	1	27/08/2020 22:06		0	0	0	0	0	0	0	0	0	0	0	0	0	0
232	0	1	5	1d 06:52:02.42000	0d 10:35:52.92000	0.00263564	0.0103128	0.00024857	3.7351	D	1	27/08/2020 22:16		0	0	0	0	0	0	0	0	0	0	0	0	0	0
233	0	1	5	1d 07:02:02.42000	0d 10:45:52.92000	0.00267709	0.0104676	0.00024872	3.7322	D	1	27/08/2020 22:26		0	0	0	0	0	0	0	0	0	0	0	0	0	0
234	0	1	5	1d 07:12:02.42000	0d 10:55:52.92000	0.00271854	0.0106222	0.0002488	3.7292	D	1	27/08/2020 22:36		0	0	0	0	0	0	0	0	0	0	0	0	0	0
235	0	1	5	1d 07:22:02.42000	0d 11:05:52.92000	0.00275999	0.0107767	0.0002488	3.7264	D	1	27/08/2020 22:46		0	0	0	0	0	0	0	0	0	0	0	0	0	0
236	0	1	5	1d 07:32:02.42000	0d 11:15:52.92000	0.00280144	0.0109311	0.00024849	3.7237	D	1	27/08/2020 22:56		0	0	0	0	0	0	0	0	0	0	0	0	0	0
237	0	1	5	1d 07:42:02.42000	0d 11:25:52.92000	0.00284289	0.0110854	0.00024857	3.7205	D	1	27/08/2020 23:06		0	0	0	0	0	0	0	0	0	0	0	0	0	0
238	0	1	5	1d 07:52:02.42000	0d 11:35:52.92000	0.00288434	0.0112396	0.00024887	3.7177	D	1	27/08/2020 23:16		0	0	0	0	0	0	0	0	0	0	0	0	0	0
239	0	1	5	1d 08:02:02.42000	0d 11:45:52.92000	0.00292579	0.0113936	0.00024872	3.7145	D	1	27/08/2020 23:26		0	0	0	0	0	0	0	0	0	0	0	0	0	0
240	0	1	5	1d 08:12:02.42000	0d 11:55:52.92000	0.00296723	0.0115475	0.0002488	3.7113	D	1	27/08/2020 23:36		0	0	0	0	0	0	0	0	0	0	0	0	0	0
241	0	1	5	1d 08:22:02.42000	0d 12:05:52.92000	0.00300868	0.0117013	0.0002488	3.7082	D	1	27/08/2020 23:46		0	0	0	0	0	0	0	0	0	0	0	0	0	0
242	0	1	5	1d 08:32:02.42000	0d 12:15:52.92000	0.00305013	0.0118549	0.00024857	3.7049	D	1	27/08/2020 23:56		0	0	0	0	0	0	0	0	0	0	0	0	0	0
243	0	1	5	1d 08:42:02.42000	0d 12:25:52.92000	0.00309158	0.0120084	0.00024865	3.702	D	1	28/08/2020 00:06		0	0	0	0	0	0	0	0	0	0	0	0	0	0
244	0	1	5	1d 08:52:02.42000	0d 12:35:52.92000	0.00313303	0.0121618	0.00024842	3.6985	D	1	28/08/2020 00:16		0	0	0	0	0	0	0	0	0	0	0	0	0	0
245	0	1	5	1d 09:02:02.42000	0d 12:45:52.92000	0.00317448	0.012315	0.0002488	3.695	D	1	28/08/2020 00:26		0	0	0	0	0	0	0	0	0	0	0	0	0	0
246	0	1	5	1d 09:12:02.42000	0d 12:55:52.92000	0.00321593	0.0124681	0.00024887	3.6916	D	1	28/08/2020 00:36		0	0	0	0	0	0	0	0	0	0	0	0	0	0
247	0	1	5	1d 09:22:02.42000	0d 13:05:52.92000	0.00325737	0.012621	0.00024872	3.6878	D	1	28/08/2020 00:46		0	0	0	0	0	0	0	0	0	0	0	0	0	0
248	0	1	5	1d 09:32:02.42000	0d 13:15:52.92000	0.00329882	0.0127738	0.00024865	3.6844	D	1	28/08/2020 00:56		0	0	0	0	0	0	0	0	0	0	0	0	0	0
249	0	1	5	1d 09:42:02.42000	0d 13:25:52.92000	0.00334027	0.0129265	0.00024857	3.6808	D	1	28/08/2020 01:06		0	0	0	0	0	0	0	0	0	0	0	0	0	0
250	0	1	5	1d 09:52:02.42000	0d 13:35:52.92000	0.00338172	0.0130789	0.00024857	3.677	D	1	28/08/2020 01:16		0	0	0	0	0	0	0	0	0	0	0	0	0	0
251	0	1	5	1d 10:02:02.42000	0d 13:45:52.92000	0.00342317	0.0132313	0.00024887	3.6727	D	1	28/08/2020 01:26		0	0	0	0	0	0	0	0	0	0	0	0	0	0
252	0	1	5	1d 10:12:02.42000	0d 13:55:52.92000	0.00346462	0.0133834	0.00024887	3.6689	D	1	28/08/2020 01:36		0	0	0	0	0	0	0	0	0	0	0	0	0	0
253	0	1	5	1d 10:22:02.42000	0d 14:05:52.92000	0.00350607	0.0135354	0.00024887	3.6648	D	1	28/08/2020 01:46		0	0	0	0	0	0	0	0	0	0	0	0	0	0
254	0	1	5	1d 10:32:02.42000	0d 14:15:52.92000	0.00354752	0.0136872	0.00024872	3.6606	D	1	28/08/2020 01:56		0	0	0	0	0	0	0	0	0	0	0	0	0	0
255	0	1	5	1d 10:42:02.42000	0d 14:25:52.92000	0.00358896	0.0138389	0.0002488	3.6564	D	1	28/08/2020 02:06		0	0	0	0	0	0	0	0	0	0	0	0	0	0
256	0	1	5	1d 10:52:02.42000	0d 14:35:52.92000	0.00363041	0.0139903	0.00024857	3.6519	D	1	28/08/2020 02:16		0	0	0	0	0	0	0	0	0	0	0	0	0	0
257	0	1	5	1d 11:02:02.42000	0d 14:45:52.92000	0.00367186	0.0141416	0.00024865	3.6474	D	1	28/08/2020 02:26		0	0	0	0	0	0	0	0	0	0	0	0	0	0
258	0	1	5	1d 11:12:02.42000	0d 14:55:52.92000	0.00371331	0.0142927	0.00024857	3.6426	D	1	28/08/2020 02:36		0	0	0	0	0	0	0	0	0	0	0	0	0	0
259	0	1	5	1d 11:22:02.42000	0d 15:05:52.92000	0.00375476	0.0144436	0.0002488	3.6378	D	1	28/08/2020 02:46		0	0	0	0	0	0	0	0	0	0	0	0	0	0
260	0	1	5	1d 11:32:02.42000	0d 15:15:52.92000	0.00379621	0.0145942	0.00024872	3.6326	D	1	28/08/2020 02:56		0	0	0	0	0	0	0	0	0	0	0	0	0	0
261	0	1	5	1d 11:42:02.42000	0d 15:25:52.92000	0.00383766	0.0147447	0.00024895	3.6274	D	1	28/08/2020 03:06		0	0	0	0	0	0	0	0	0	0	0	0	0	0
262	0	1	5	1d 11:52:02.42000	0d 15:35:52.92000	0.0038791	0.0148949	0.00024865	3.6217	D	1	28/08/2020 03:16		0	0	0	0	0	0	0	0	0	0	0	0	0	0
263	0	1	5	1d 12:02:02.42000	0d 15:45:52.92000	0.00392055	0.0150449	0.00024857	3.6155	D	1	28/08/2020 03:26		0	0	0	0	0	0	0	0	0	0	0	0	0	0
264	0	1	5	1d 12:12:02.42000	0d 15:55:52.92000	0.003962	0.0151946	0.00024865	3.6088	D	1	28/08/2020 03:36		0	0	0	0	0	0	0	0	0	0	0	0	0	0
265	0	1	5	1d 12:22:02.42000	0d 16:05:52.92000	0.00400345	0.0153441	0.00024872	3.6013	D	1	28/08/2020 03:46		0	0	0	0	0	0	0	0	0	0	0	0	0	0
266	0	1	5	1d 12:32:02.42000	0d 16:15:52.92000	0.0040449	0.0154932	0.0002488	3.5929	D	1	28/08/2020 03:56		0	0	0	0	0	0	0	0	0	0	0	0	0	0
267	0	1	5	1d 12:41:54.56000	0d 16:25:45.06000	0.0040858	0.0156399	0.00024857	3.5828	D	5	28/08/2020 04:06		0	0	0	0	0	0	0	0	0	0	0	0	0	0
268	0	1	5	1d 12:50:22.62000	0d 16:34:13.12000	0.0041209	0.0157655	0.00024872	3.5727	D	5	28/08/2020 04:14		0	0	0	0	0	0	0	0	0	0	0	0	0	0
269	0	1	5	1d 12:57:12.92000	0d 16:41:03.42000	0.00414925	0.0158667	0.00024865	3.5625	D	5	28/08/2020 04:21		0	0	0	0	0	0	0	0	0	0	0	0	0	0
270	0	1	5	1d 13:03:00.36000	0d 16:46:50.86000	0.00417325	0.015952	0.00024857	3.5525	D	5	28/08/2020 04:27		0	0	0	0	0	0	0	0	0	0	0	0	0	0
271	0	1	5	1d 13:07:34.29000	0d 16:51:24.79000	0.00419217	0.0160192	0.0002488	3.5424	D	5	28/08/2020 04:32		0	0	0	0	0	0	0	0	0	0	0	0	0	0
272	0	1	5	1d 13:11:20.69000	0d 16:55:11.19000	0.00420781	0.0160745	0.0002488	3.5323	D	5	28/08/2020 04:35		0	0	0	0	0	0	0	0	0	0	0	0	0	0
273	0	1	5	1d 13:14:34.26000	0d 16:58:24.76000	0.00422118	0.0161217	0.0002488	3.5222	D	5	28/08/2020 04:39		0	0	0	0	0	0	0	0	0	0	0	0	0	0
274	0	1	5	1d 13:17:13.13000	0d 17:01:03.63000	0.00423216	0.0161603	0.00024872	3.5122	D	5	28/08/2020 04:41		0	0	0	0	0	0	0	0	0	0	0	0	0	0
275	0	1	5	1d 13:19:27.21000	0d 17:03:17.71000	0.00424142	0.0161928	0.00024842	3.5019	D	5	28/08/2020 04:44		0	0	0	0	0	0	0	0	0	0	0	0	0	0
276	0	1	5	1d 13:21:29.68000	0d 17:05:20.18000	0.00424988	0.0162224	0.00024872	3.4919	D	5	28/08/2020 04:46		0	0	0	0	0	0	0	0	0	0	0	0	0	0
277	0	1	5	1d 13:23:09.77000	0d 17:07:00.27000	0.00425679	0.0162465	0.00024872	3.4818	D	5	28/08/2020 04:47		0	0	0	0	0	0	0	0	0	0	0	0	0	0
278	0	1	5	1d 13:24:35.59000	0d 17:08:26.09000	0.00426272	0.0162671	0.0002488	3.4717	D	5	28/08/2020 04:49		0	0	0	0	0	0	0	0	0	0	0	0	0	0
279	0	1	5	1d 13:25:54.04000	0d 17:09:44.54000	0.00426814	0.0162859	0.00024872	3.4615	D	5	28/08/2020 04:50		0	0	0	0	0	0	0	0	0	0	0	0	0	0
280	0	1	5	1d 13:27:07.20000	0d 17:10:57.70000	0.0042732	0.0163033	0.00024857	3.4514	D	5	28/08/2020 04:51		0	0	0	0	0	0	0	0	0	0	0	0	0	0
281	0	1	5	1d 13:28:09.67000	0d 17:12:00.17000	0.00427751	0.0163182	0.00024857	3.4414	D	5	28/08/2020 04:52		0	0	0	0	0	0	0	0	0	0	0	0	0	0
282	0	1	5	1d 13:29:07.08000	0d 17:12:57.58000	0.00428148	0.0163318	0.00024865	3.4311	D	5	28/08/2020 04:53		0	0	0	0	0	0	0	0	0	0	0	0	0	0
283	0	1	5	1d 13:29:59.31000	0d 17:13:49.81000	0.00428509	0.0163442	0.00024857	3.4211	D	5	28/08/2020 04:54		0	0	0	0	0	0	0	0	0	0	0	0	0	0
284	0	1	5	1d 13:30:51.97000	0d 17:14:42.47000	0.00428872	0.0163566	0.0002488	3.411	D	5	28/08/2020 04:55		0	0	0	0	0	0	0	0	0	0	0	0	0	0
285	0	1	5	1d 13:31:39.66000	0d 17:15:30.16000	0.00429202	0.0163679	0.00024865	3.4009	D	5	28/08/2020 04:56		0	0	0	0	0	0	0	0	0	0	0	0	0	0
286	0	1	5	1d 13:32:21.64000	0d 17:16:12.14000	0.00429492	0.0163777	0.00024865	3.3909	D	5	28/08/2020 04:56		0	0	0	0	0	0	0	0	0	0	0	0	0	0
287	0	1	5	1d 13:33:00.26000	0d 17:16:50.76000	0.00429759	0.0163867	0.00024865	3.3806	D	5	28/08/2020 04:57		0	0	0	0	0	0	0	0	0	0	0	0	0	0
288	0	1	5	1d 13:33:38.29000	0d 17:17:28.79000	0.00430021	0.0163956	0.00024872	3.3706	D	5	28/08/2020 04:58		0	0	0	0	0	0	0	0	0	0	0	0	0	0
289	0	1	5	1d 13:34:13.56000	0d 17:18:04.06000	0.00430265	0.0164038	0.00024887	3.3605	D	5	28/08/2020 04:58		0	0	0	0	0	0	0	0	0	0	0	0	0	0
290	0	1	5	1d 13:34:50.02000	0d 17:18:40.52000	0.00430517	0.0164123	0.00024887	3.3504	D	5	28/08/2020 04:59		0	0	0	0	0	0	0	0	0	0	0	0	0	0
291	0	1	5	1d 13:35:23.20000	0d 17:19:13.70000	0.00430746	0.0164199	0.00024872	3.3404	D	5	28/08/2020 04:59		0	0	0	0	0	0	0	0	0	0	0	0	0	0
292	0	1	5	1d 13:35:53.78000	0d 17:19:44.28000	0.00430957	0.016427	0.0002488	3.3301	D	5	28/08/2020 05:00		0	0	0	0	0	0	0	0	0	0	0	0	0	0
293	0	1	5	1d 13:36:23.51000	0d 17:20:14.01000	0.00431163	0.0164338	0.00024887	3.3201	D	5	28/08/2020 05:00		0	0	0	0	0	0	0	0	0	0	0	0	0	0
294	0	1	5	1d 13:36:50.81000	0d 17:20:41.31000	0.00431351	0.0164401	0.0002488	3.3098	D	5	28/08/2020 05:01		0	0	0	0	0	0	0	0	0	0	0	0	0	0
295	0	1	5	1d 13:37:16.82000	0d 17:21:07.32000	0.00431531	0.016446	0.00024887	3.2996	D	5	28/08/2020 05:01		0	0	0	0	0	0	0	0	0	0	0	0	0	0
296	0	1	5	1d 13:37:41.94000	0d 17:21:32.44000	0.00431705	0.0164517	0.0002488	3.2895	D	5	28/08/2020 05:02		0	0	0	0	0	0	0	0	0	0	0	0	0	0
297	0	1	5	1d 13:38:05.37000	0d 17:21:55.87000	0.00431866	0.016457	0.00024857	3.2795	D	5	28/08/2020 05:02		0	0	0	0	0	0	0	0	0	0	0	0	0	0
298	0	1	5	1d 13:38:28.09000	0d 17:22:18.59000	0.00432023	0.0164622	0.00024857	3.2692	D	5	28/08/2020 05:03		0	0	0	0	0	0	0	0	0	0	0	0	0	0
299	0	1	5	1d 13:38:50.71000	0d 17:22:41.21000	0.0043218	0.0164673	0.0002488	3.2592	D	5	28/08/2020 05:03		0	0	0	0	0	0	0	0	0	0	0	0	0	0
300	0	1	5	1d 13:39:12.71000	0d 17:23:03.21000	0.00432332	0.0164722	0.0002488	3.2491	D	5	28/08/2020 05:03		0	0	0	0	0	0	0	0	0	0	0	0	0	0
301	0	1	5	1d 13:39:35.02000	0d 17:23:25.52000	0.00432486	0.0164772	0.00024857	3.239	D	5	28/08/2020 05:04		0	0	0	0	0	0	0	0	0	0	0	0	0	0
302	0	1	5	1d 13:39:55.65000	0d 17:23:46.15000	0.00432628	0.0164818	0.00024865	3.229	D	5	28/08/2020 05:04		0	0	0	0	0	0	0	0	0	0	0	0	0	0
303	0	1	5	1d 13:40:14.84000	0d 17:24:05.34000	0.00432761	0.0164861	0.00024872	3.2189	D	5	28/08/2020 05:04		0	0	0	0	0	0	0	0	0	0	0	0	0	0
304	0	1	5	1d 13:40:33.61000	0d 17:24:24.11000	0.0043289	0.0164903	0.0002488	3.2088	D	5	28/08/2020 05:05		0	0	0	0	0	0	0	0	0	0	0	0	0	0
305	0	1	5	1d 13:40:51.50000	0d 17:24:42.00000	0.00433014	0.0164942	0.00024865	3.1984	D	5	28/08/2020 05:05		0	0	0	0	0	0	0	0	0	0	0	0	0	0
306	0	1	5	1d 13:41:09.07000	0d 17:24:59.57000	0.00433135	0.0164981	0.00024857	3.1884	D	5	28/08/2020 05:05		0	0	0	0	0	0	0	0	0	0	0	0	0	0
307	0	1	5	1d 13:41:25.83000	0d 17:25:16.33000	0.00433251	0.0165018	0.00024872	3.1781	D	5	28/08/2020 05:05		0	0	0	0	0	0	0	0	0	0	0	0	0	0
308	0	1	5	1d 13:41:42.15000	0d 17:25:32.65000	0.00433364	0.0165054	0.0002488	3.1679	D	5	28/08/2020 05:06		0	0	0	0	0	0	0	0	0	0	0	0	0	0
309	0	1	5	1d 13:41:57.94000	0d 17:25:48.44000	0.00433473	0.0165088	0.00024865	3.1577	D	5	28/08/2020 05:06		0	0	0	0	0	0	0	0	0	0	0	0	0	0
310	0	1	5	1d 13:42:13.13000	0d 17:26:03.63000	0.00433578	0.0165121	0.00024872	3.1476	D	5	28/08/2020 05:06		0	0	0	0	0	0	0	0	0	0	0	0	0	0
311	0	1	5	1d 13:42:27.73000	0d 17:26:18.23000	0.00433679	0.0165153	0.00024887	3.1376	D	5	28/08/2020 05:07		0	0	0	0	0	0	0	0	0	0	0	0	0	0
312	0	1	5	1d 13:42:42.07000	0d 17:26:32.57000	0.00433778	0.0165184	0.00024857	3.1273	D	5	28/08/2020 05:07		0	0	0	0	0	0	0	0	0	0	0	0	0	0
313	0	1	5	1d 13:42:56.17000	0d 17:26:46.67000	0.00433875	0.0165214	0.00024872	3.1171	D	5	28/08/2020 05:07		0	0	0	0	0	0	0	0	0	0	0	0	0	0
314	0	1	5	1d 13:43:10.08000	0d 17:27:00.58000	0.00433971	0.0165244	0.00024865	3.1067	D	5	28/08/2020 05:07		0	0	0	0	0	0	0	0	0	0	0	0	0	0
315	0	1	5	1d 13:43:23.76000	0d 17:27:14.26000	0.00434066	0.0165274	0.0002488	3.0965	D	5	28/08/2020 05:07		0	0	0	0	0	0	0	0	0	0	0	0	0	0
316	0	1	5	1d 13:43:37.21000	0d 17:27:27.71000	0.00434159	0.0165302	0.00024865	3.0864	D	5	28/08/2020 05:08		0	0	0	0	0	0	0	0	0	0	0	0	0	0
317	0	1	5	1d 13:43:50.08000	0d 17:27:40.58000	0.00434248	0.016533	0.00024872	3.0764	D	5	28/08/2020 05:08		0	0	0	0	0	0	0	0	0	0	0	0	0	0
318	0	1	5	1d 13:44:02.66000	0d 17:27:53.16000	0.00434335	0.0165356	0.00024872	3.0661	D	5	28/08/2020 05:08		0	0	0	0	0	0	0	0	0	0	0	0	0	0
319	0	1	5	1d 13:44:14.87000	0d 17:28:05.37000	0.00434419	0.0165382	0.00024849	3.0559	D	5	28/08/2020 05:08		0	0	0	0	0	0	0	0	0	0	0	0	0	0
320	0	1	5	1d 13:44:26.56000	0d 17:28:17.06000	0.004345	0.0165407	0.00024865	3.0459	D	5	28/08/2020 05:08		0	0	0	0	0	0	0	0	0	0	0	0	0	0
321	0	1	5	1d 13:44:38.00000	0d 17:28:28.50000	0.00434579	0.0165431	0.00024865	3.0358	D	5	28/08/2020 05:09		0	0	0	0	0	0	0	0	0	0	0	0	0	0
322	0	1	5	1d 13:44:49.14000	0d 17:28:39.64000	0.00434656	0.0165454	0.00024865	3.0256	D	5	28/08/2020 05:09		0	0	0	0	0	0	0	0	0	0	0	0	0	0
323	0	1	5	1d 13:44:59.94000	0d 17:28:50.44000	0.0043473	0.0165477	0.00024887	3.0155	D	5	28/08/2020 05:09		0	0	0	0	0	0	0	0	0	0	0	0	0	0
324	0	1	5	1d 13:45:10.58000	0d 17:29:01.08000	0.00434804	0.0165499	0.00024849	3.0054	D	5	28/08/2020 05:09		0	0	0	0	0	0	0	0	0	0	0	0	0	0
325	0	1	5	1d 13:45:20.85000	0d 17:29:11.35000	0.00434875	0.016552	0.00024872	2.9953	D	5	28/08/2020 05:09		0	0	0	0	0	0	0	0	0	0	0	0	0	0
326	0	1	5	1d 13:45:31.04000	0d 17:29:21.54000	0.00434945	0.0165541	0.0002488	2.9853	D	5	28/08/2020 05:10		0	0	0	0	0	0	0	0	0	0	0	0	0	0
327	0	1	5	1d 13:45:40.88000	0d 17:29:31.38000	0.00435013	0.0165561	0.00024849	2.9752	D	5	28/08/2020 05:10		0	0	0	0	0	0	0	0	0	0	0	0	0	0
328	0	1	5	1d 13:45:50.67000	0d 17:29:41.17000	0.00435081	0.0165582	0.00024872	2.965	D	5	28/08/2020 05:10		0	0	0	0	0	0	0	0	0	0	0	0	0	0
329	0	1	5	1d 13:46:00.21000	0d 17:29:50.71000	0.00435147	0.0165601	0.00024872	2.9548	D	5	28/08/2020 05:10		0	0	0	0	0	0	0	0	0	0	0	0	0	0
330	0	1	5	1d 13:46:09.49000	0d 17:29:59.99000	0.00435211	0.016562	0.0002488	2.9445	D	5	28/08/2020 05:10		0	0	0	0	0	0	0	0	0	0	0	0	0	0
331	0	1	5	1d 13:46:18.60000	0d 17:30:09.10000	0.00435274	0.0165638	0.00024865	2.9343	D	5	28/08/2020 05:10		0	0	0	0	0	0	0	0	0	0	0	0	0	0
332	0	1	5	1d 13:46:27.50000	0d 17:30:18.00000	0.00435335	0.0165657	0.00024865	2.9242	D	5	28/08/2020 05:11		0	0	0	0	0	0	0	0	0	0	0	0	0	0
333	0	1	5	1d 13:46:36.11000	0d 17:30:26.61000	0.00435395	0.0165674	0.00024872	2.9142	D	5	28/08/2020 05:11		0	0	0	0	0	0	0	0	0	0	0	0	0	0
334	0	1	5	1d 13:46:44.58000	0d 17:30:35.08000	0.00435453	0.0165691	0.00024865	2.9041	D	5	28/08/2020 05:11		0	0	0	0	0	0	0	0	0	0	0	0	0	0
335	0	1	5	1d 13:46:52.95000	0d 17:30:43.45000	0.00435511	0.0165708	0.00024887	2.8939	D	5	28/08/2020 05:11		0	0	0	0	0	0	0	0	0	0	0	0	0	0
336	0	1	5	1d 13:47:01.18000	0d 17:30:51.68000	0.00435568	0.0165724	0.00024865	2.8838	D	5	28/08/2020 05:11		0	0	0	0	0	0	0	0	0	0	0	0	0	0
337	0	1	5	1d 13:47:09.12000	0d 17:30:59.62000	0.00435623	0.016574	0.00024865	2.8737	D	5	28/08/2020 05:11		0	0	0	0	0	0	0	0	0	0	0	0	0	0
338	0	1	5	1d 13:47:16.90000	0d 17:31:07.40000	0.00435676	0.0165755	0.00024849	2.8637	D	5	28/08/2020 05:11		0	0	0	0	0	0	0	0	0	0	0	0	0	0
339	0	1	5	1d 13:47:24.61000	0d 17:31:15.11000	0.0043573	0.0165771	0.00024865	2.8534	D	5	28/08/2020 05:11		0	0	0	0	0	0	0	0	0	0	0	0	0	0
340	0	1	5	1d 13:47:32.34000	0d 17:31:22.84000	0.00435783	0.0165786	0.00024887	2.8432	D	5	28/08/2020 05:12		0	0	0	0	0	0	0	0	0	0	0	0	0	0
341	0	1	5	1d 13:47:39.99000	0d 17:31:30.49000	0.00435836	0.0165801	0.00024857	2.8327	D	5	28/08/2020 05:12		0	0	0	0	0	0	0	0	0	0	0	0	0	0
342	0	1	5	1d 13:47:47.64000	0d 17:31:38.14000	0.00435889	0.0165816	0.0002488	2.8226	D	5	28/08/2020 05:12		0	0	0	0	0	0	0	0	0	0	0	0	0	0
343	0	1	5	1d 13:47:54.75000	0d 17:31:45.25000	0.00435938	0.0165829	0.00024872	2.8125	D	5	28/08/2020 05:12		0	0	0	0	0	0	0	0	0	0	0	0	0	0
344	0	1	5	1d 13:48:01.78000	0d 17:31:52.28000	0.00435986	0.0165843	0.00024872	2.8023	D	5	28/08/2020 05:12		0	0	0	0	0	0	0	0	0	0	0	0	0	0
345	0	1	5	1d 13:48:09.01000	0d 17:31:59.51000	0.00436036	0.0165857	0.00024857	2.7922	D	5	28/08/2020 05:12		0	0	0	0	0	0	0	0	0	0	0	0	0	0
346	0	1	5	1d 13:48:15.93000	0d 17:32:06.43000	0.00436084	0.016587	0.00024887	2.782	D	5	28/08/2020 05:12		0	0	0	0	0	0	0	0	0	0	0	0	0	0
347	0	1	5	1d 13:48:22.86000	0d 17:32:13.36000	0.00436132	0.0165884	0.0002488	2.772	D	5	28/08/2020 05:12		0	0	0	0	0	0	0	0	0	0	0	0	0	0
348	0	1	5	1d 13:48:29.74000	0d 17:32:20.24000	0.0043618	0.0165897	0.00024872	2.7617	D	5	28/08/2020 05:13		0	0	0	0	0	0	0	0	0	0	0	0	0	0
349	0	1	5	1d 13:48:36.67000	0d 17:32:27.17000	0.00436227	0.016591	0.00024857	2.7515	D	5	28/08/2020 05:13		0	0	0	0	0	0	0	0	0	0	0	0	0	0
350	0	1	5	1d 13:48:43.50000	0d 17:32:34.00000	0.00436275	0.0165923	0.00024872	2.7413	D	5	28/08/2020 05:13		0	0	0	0	0	0	0	0	0	0	0	0	0	0
351	0	1	5	1d 13:48:50.12000	0d 17:32:40.62000	0.0043632	0.0165936	0.00024865	2.7312	D	5	28/08/2020 05:13		0	0	0	0	0	0	0	0	0	0	0	0	0	0
352	0	1	5	1d 13:48:56.64000	0d 17:32:47.14000	0.00436365	0.0165948	0.00024872	2.7211	D	5	28/08/2020 05:13		0	0	0	0	0	0	0	0	0	0	0	0	0	0
353	0	1	5	1d 13:49:03.11000	0d 17:32:53.61000	0.0043641	0.016596	0.00024872	2.7111	D	5	28/08/2020 05:13		0	0	0	0	0	0	0	0	0	0	0	0	0	0
354	0	1	5	1d 13:49:09.65000	0d 17:33:00.15000	0.00436455	0.0165972	0.00024865	2.7008	D	5	28/08/2020 05:13		0	0	0	0	0	0	0	0	0	0	0	0	0	0
355	0	1	5	1d 13:49:16.33000	0d 17:33:06.83000	0.00436501	0.0165985	0.00024865	2.6906	D	5	28/08/2020 05:13		0	0	0	0	0	0	0	0	0	0	0	0	0	0
356	0	1	5	1d 13:49:22.82000	0d 17:33:13.32000	0.00436546	0.0165997	0.00024872	2.6806	D	5	28/08/2020 05:13		0	0	0	0	0	0	0	0	0	0	0	0	0	0
357	0	1	5	1d 13:49:29.20000	0d 17:33:19.70000	0.0043659	0.0166008	0.00024865	2.6703	D	5	28/08/2020 05:14		0	0	0	0	0	0	0	0	0	0	0	0	0	0
358	0	1	5	1d 13:49:35.65000	0d 17:33:26.15000	0.00436635	0.016602	0.00024857	2.6601	D	5	28/08/2020 05:14		0	0	0	0	0	0	0	0	0	0	0	0	0	0
359	0	1	5	1d 13:49:42.07000	0d 17:33:32.57000	0.00436679	0.0166032	0.00024872	2.6497	D	5	28/08/2020 05:14		0	0	0	0	0	0	0	0	0	0	0	0	0	0
360	0	1	5	1d 13:49:48.62000	0d 17:33:39.12000	0.00436724	0.0166044	0.00024857	2.6395	D	5	28/08/2020 05:14		0	0	0	0	0	0	0	0	0	0	0	0	0	0
361	0	1	5	1d 13:49:55.00000	0d 17:33:45.50000	0.00436769	0.0166056	0.00024857	2.6294	D	5	28/08/2020 05:14		0	0	0	0	0	0	0	0	0	0	0	0	0	0
362	0	1	5	1d 13:50:01.35000	0d 17:33:51.85000	0.00436812	0.0166067	0.00024872	2.6192	D	5	28/08/2020 05:14		0	0	0	0	0	0	0	0	0	0	0	0	0	0
363	0	1	5	1d 13:50:07.79000	0d 17:33:58.29000	0.00436857	0.0166079	0.0002488	2.6088	D	5	28/08/2020 05:14		0	0	0	0	0	0	0	0	0	0	0	0	0	0
364	0	1	5	1d 13:50:14.29000	0d 17:34:04.79000	0.00436902	0.0166091	0.00024872	2.5985	D	5	28/08/2020 05:14		0	0	0	0	0	0	0	0	0	0	0	0	0	0
365	0	1	5	1d 13:50:20.77000	0d 17:34:11.27000	0.00436947	0.0166102	0.00024849	2.5882	D	5	28/08/2020 05:14		0	0	0	0	0	0	0	0	0	0	0	0	0	0
366	0	1	5	1d 13:50:27.05000	0d 17:34:17.55000	0.0043699	0.0166113	0.00024887	2.578	D	5	28/08/2020 05:15		0	0	0	0	0	0	0	0	0	0	0	0	0	0
367	0	1	5	1d 13:50:33.31000	0d 17:34:23.81000	0.00437033	0.0166124	0.00024872	2.5679	D	5	28/08/2020 05:15		0	0	0	0	0	0	0	0	0	0	0	0	0	0
368	0	1	5	1d 13:50:39.51000	0d 17:34:30.01000	0.00437076	0.0166135	0.00024887	2.5577	D	5	28/08/2020 05:15		0	0	0	0	0	0	0	0	0	0	0	0	0	0
369	0	1	5	1d 13:50:45.62000	0d 17:34:36.12000	0.00437118	0.0166146	0.00024865	2.5476	D	5	28/08/2020 05:15		0	0	0	0	0	0	0	0	0	0	0	0	0	0
370	0	1	5	1d 13:50:51.82000	0d 17:34:42.32000	0.00437161	0.0166157	0.00024887	2.5374	D	5	28/08/2020 05:15		0	0	0	0	0	0	0	0	0	0	0	0	0	0
371	0	1	5	1d 13:50:58.00000	0d 17:34:48.50000	0.00437204	0.0166168	0.0002488	2.5272	D	5	28/08/2020 05:15		0	0	0	0	0	0	0	0	0	0	0	0	0	0
372	0	1	5	1d 13:51:04.27000	0d 17:34:54.77000	0.00437247	0.0166179	0.0002488	2.517	D	5	28/08/2020 05:15		0	0	0	0	0	0	0	0	0	0	0	0	0	0
373	0	1	5	1d 13:51:10.46000	0d 17:35:00.96000	0.0043729	0.016619	0.00024865	2.5068	D	5	28/08/2020 05:15		0	0	0	0	0	0	0	0	0	0	0	0	0	0
374	0	1	5	1d 13:51:14.36000	0d 17:35:04.86000	0.00437317	0.0166196	0.00024872	2.5	D	133	28/08/2020 05:15		0	0	0	0	0	0	0	0	0	0	0	0	0	0
375	0	1	6	1d 13:51:14.37000	0d 00:00:00.01000	0	0	0	2.5039	R	0	28/08/2020 05:15		0	0	0	0	0	0	0	0	0	0	0	0	0	0
376	0	1	6	1d 13:51:16.37000	0d 00:00:02.01000	0	0	0	2.5676	R	1	28/08/2020 05:15		0	0	0	0	0	0	0	0	0	0	0	0	0	0
377	0	1	6	1d 13:51:18.37000	0d 00:00:04.01000	0	0	0	2.6134	R	1	28/08/2020 05:15		0	0	0	0	0	0	0	0	0	0	0	0	0	0
378	0	1	6	1d 13:51:20.37000	0d 00:00:06.01000	0	0	0	2.6517	R	1	28/08/2020 05:15		0	0	0	0	0	0	0	0	0	0	0	0	0	0
379	0	1	6	1d 13:51:22.37000	0d 00:00:08.01000	0	0	0	2.6851	R	1	28/08/2020 05:15		0	0	0	0	0	0	0	0	0	0	0	0	0	0
380	0	1	6	1d 13:51:24.36000	0d 00:00:10.00000	0	0	0	2.7152	R	129	28/08/2020 05:15		0	0	0	0	0	0	0	0	0	0	0	0	0	0
381	1	2	9	1d 13:51:24.40000	0d 00:00:00.04000	0.00000001	0.00000003	0.00099619	2.7449	C	0	28/08/2020 05:15		0	0	0	0	0	0	0	0	0	0	0	0	0	0
382	1	2	9	1d 13:51:24.56000	0d 00:00:00.20000	0.00000005	0.00000015	0.00099481	2.7727	C	5	28/08/2020 05:15		0	0	0	0	0	0	0	0	0	0	0	0	0	0
383	1	2	9	1d 13:51:24.71000	0d 00:00:00.35000	0.0000001	0.00000027	0.00099489	2.7955	C	5	28/08/2020 05:15		0	0	0	0	0	0	0	0	0	0	0	0	0	0
384	1	2	9	1d 13:51:24.87000	0d 00:00:00.51000	0.00000014	0.00000039	0.00099481	2.8165	C	5	28/08/2020 05:15		0	0	0	0	0	0	0	0	0	0	0	0	0	0
385	1	2	9	1d 13:51:25.04000	0d 00:00:00.68000	0.00000019	0.00000052	0.00099496	2.8367	C	5	28/08/2020 05:15		0	0	0	0	0	0	0	0	0	0	0	0	0	0
386	1	2	9	1d 13:51:25.22000	0d 00:00:00.86000	0.00000024	0.00000067	0.00099474	2.8559	C	5	28/08/2020 05:15		0	0	0	0	0	0	0	0	0	0	0	0	0	0
387	1	2	9	1d 13:51:25.40000	0d 00:00:01.04000	0.00000029	0.00000081	0.00099489	2.8737	C	5	28/08/2020 05:15		0	0	0	0	0	0	0	0	0	0	0	0	0	0
388	1	2	9	1d 13:51:25.59000	0d 00:00:01.23000	0.00000034	0.00000096	0.00099481	2.892	C	5	28/08/2020 05:15		0	0	0	0	0	0	0	0	0	0	0	0	0	0
389	1	2	9	1d 13:51:25.79000	0d 00:00:01.43000	0.00000039	0.00000112	0.00099481	2.9099	C	5	28/08/2020 05:15		0	0	0	0	0	0	0	0	0	0	0	0	0	0
390	1	2	9	1d 13:51:25.99000	0d 00:00:01.63000	0.00000045	0.00000128	0.00099458	2.9271	C	5	28/08/2020 05:15		0	0	0	0	0	0	0	0	0	0	0	0	0	0
391	1	2	9	1d 13:51:26.19000	0d 00:00:01.83000	0.00000051	0.00000144	0.00099474	2.9436	C	5	28/08/2020 05:15		0	0	0	0	0	0	0	0	0	0	0	0	0	0
392	1	2	9	1d 13:51:26.40000	0d 00:00:02.04000	0.00000056	0.00000162	0.00099481	2.9604	C	5	28/08/2020 05:16		0	0	0	0	0	0	0	0	0	0	0	0	0	0
393	1	2	9	1d 13:51:26.61000	0d 00:00:02.25000	0.00000062	0.00000179	0.00099496	2.9767	C	5	28/08/2020 05:16		0	0	0	0	0	0	0	0	0	0	0	0	0	0
394	1	2	9	1d 13:51:26.82000	0d 00:00:02.46000	0.00000068	0.00000196	0.00099481	2.9926	C	5	28/08/2020 05:16		0	0	0	0	0	0	0	0	0	0	0	0	0	0
395	1	2	9	1d 13:51:27.04000	0d 00:00:02.68000	0.00000074	0.00000214	0.00099489	3.0085	C	5	28/08/2020 05:16		0	0	0	0	0	0	0	0	0	0	0	0	0	0
396	1	2	9	1d 13:51:27.26000	0d 00:00:02.90000	0.0000008	0.00000233	0.00099496	3.0245	C	5	28/08/2020 05:16		0	0	0	0	0	0	0	0	0	0	0	0	0	0
397	1	2	9	1d 13:51:27.49000	0d 00:00:03.13000	0.00000086	0.00000252	0.00099474	3.0404	C	5	28/08/2020 05:16		0	0	0	0	0	0	0	0	0	0	0	0	0	0
398	1	2	9	1d 13:51:27.72000	0d 00:00:03.36000	0.00000093	0.00000271	0.00099496	3.0559	C	5	28/08/2020 05:16		0	0	0	0	0	0	0	0	0	0	0	0	0	0
399	1	2	9	1d 13:51:27.95000	0d 00:00:03.59000	0.00000099	0.00000291	0.00099466	3.0712	C	5	28/08/2020 05:16		0	0	0	0	0	0	0	0	0	0	0	0	0	0
400	1	2	9	1d 13:51:28.19000	0d 00:00:03.83000	0.00000106	0.00000311	0.00099504	3.0869	C	5	28/08/2020 05:16		0	0	0	0	0	0	0	0	0	0	0	0	0	0
401	1	2	9	1d 13:51:28.43000	0d 00:00:04.07000	0.00000112	0.00000332	0.00099504	3.102	C	5	28/08/2020 05:16		0	0	0	0	0	0	0	0	0	0	0	0	0	0
402	1	2	9	1d 13:51:28.67000	0d 00:00:04.31000	0.00000119	0.00000352	0.00099474	3.1168	C	5	28/08/2020 05:16		0	0	0	0	0	0	0	0	0	0	0	0	0	0
403	1	2	9	1d 13:51:28.92000	0d 00:00:04.56000	0.00000126	0.00000374	0.00099496	3.1318	C	5	28/08/2020 05:16		0	0	0	0	0	0	0	0	0	0	0	0	0	0
404	1	2	9	1d 13:51:29.17000	0d 00:00:04.81000	0.00000133	0.00000396	0.00099504	3.1469	C	5	28/08/2020 05:16		0	0	0	0	0	0	0	0	0	0	0	0	0	0
405	1	2	9	1d 13:51:29.43000	0d 00:00:05.07000	0.0000014	0.00000418	0.00099489	3.1617	C	5	28/08/2020 05:16		0	0	0	0	0	0	0	0	0	0	0	0	0	0
406	1	2	9	1d 13:51:29.69000	0d 00:00:05.33000	0.00000147	0.00000441	0.00099481	3.1765	C	5	28/08/2020 05:16		0	0	0	0	0	0	0	0	0	0	0	0	0	0
407	1	2	9	1d 13:51:29.96000	0d 00:00:05.60000	0.00000155	0.00000465	0.00099496	3.1913	C	5	28/08/2020 05:16		0	0	0	0	0	0	0	0	0	0	0	0	0	0
408	1	2	9	1d 13:51:30.23000	0d 00:00:05.87000	0.00000162	0.00000489	0.00099504	3.2055	C	5	28/08/2020 05:16		0	0	0	0	0	0	0	0	0	0	0	0	0	0
409	1	2	9	1d 13:51:30.50000	0d 00:00:06.14000	0.0000017	0.00000513	0.00099489	3.22	C	5	28/08/2020 05:16		0	0	0	0	0	0	0	0	0	0	0	0	0	0
410	1	2	9	1d 13:51:30.78000	0d 00:00:06.42000	0.00000177	0.00000538	0.00099481	3.2343	C	5	28/08/2020 05:16		0	0	0	0	0	0	0	0	0	0	0	0	0	0
411	1	2	9	1d 13:51:31.06000	0d 00:00:06.70000	0.00000185	0.00000563	0.00099489	3.2483	C	5	28/08/2020 05:16		0	0	0	0	0	0	0	0	0	0	0	0	0	0
412	1	2	9	1d 13:51:31.35000	0d 00:00:06.99000	0.00000193	0.00000589	0.00099496	3.2624	C	5	28/08/2020 05:16		0	0	0	0	0	0	0	0	0	0	0	0	0	0
413	1	2	9	1d 13:51:31.64000	0d 00:00:07.28000	0.00000201	0.00000615	0.00099481	3.276	C	5	28/08/2020 05:16		0	0	0	0	0	0	0	0	0	0	0	0	0	0
414	1	2	9	1d 13:51:31.94000	0d 00:00:07.58000	0.00000209	0.00000642	0.00099512	3.2898	C	5	28/08/2020 05:16		0	0	0	0	0	0	0	0	0	0	0	0	0	0
415	1	2	9	1d 13:51:32.25000	0d 00:00:07.89000	0.00000218	0.00000671	0.00099474	3.3037	C	5	28/08/2020 05:16		0	0	0	0	0	0	0	0	0	0	0	0	0	0
416	1	2	9	1d 13:51:32.56000	0d 00:00:08.20000	0.00000227	0.00000699	0.00099496	3.3173	C	5	28/08/2020 05:16		0	0	0	0	0	0	0	0	0	0	0	0	0	0
417	1	2	9	1d 13:51:32.88000	0d 00:00:08.52000	0.00000235	0.00000728	0.00099474	3.3309	C	5	28/08/2020 05:16		0	0	0	0	0	0	0	0	0	0	0	0	0	0
418	1	2	9	1d 13:51:33.21000	0d 00:00:08.85000	0.00000245	0.00000759	0.00099489	3.3443	C	5	28/08/2020 05:16		0	0	0	0	0	0	0	0	0	0	0	0	0	0
419	1	2	9	1d 13:51:33.54000	0d 00:00:09.18000	0.00000254	0.00000789	0.00099481	3.3576	C	5	28/08/2020 05:16		0	0	0	0	0	0	0	0	0	0	0	0	0	0
420	1	2	9	1d 13:51:33.88000	0d 00:00:09.52000	0.00000263	0.00000821	0.00099489	3.3706	C	5	28/08/2020 05:16		0	0	0	0	0	0	0	0	0	0	0	0	0	0
421	1	2	9	1d 13:51:34.23000	0d 00:00:09.87000	0.00000273	0.00000854	0.00099489	3.3837	C	5	28/08/2020 05:16		0	0	0	0	0	0	0	0	0	0	0	0	0	0
422	1	2	9	1d 13:51:34.58000	0d 00:00:10.22000	0.00000282	0.00000887	0.00099504	3.3965	C	5	28/08/2020 05:16		0	0	0	0	0	0	0	0	0	0	0	0	0	0
423	1	2	9	1d 13:51:34.95000	0d 00:00:10.59000	0.00000293	0.00000921	0.00099481	3.4095	C	5	28/08/2020 05:16		0	0	0	0	0	0	0	0	0	0	0	0	0	0
424	1	2	9	1d 13:51:35.34000	0d 00:00:10.98000	0.00000303	0.00000958	0.00099481	3.4228	C	5	28/08/2020 05:16		0	0	0	0	0	0	0	0	0	0	0	0	0	0
425	1	2	9	1d 13:51:35.74000	0d 00:00:11.38000	0.00000314	0.00000996	0.00099489	3.4353	C	5	28/08/2020 05:16		0	0	0	0	0	0	0	0	0	0	0	0	0	0
426	1	2	9	1d 13:51:36.15000	0d 00:00:11.79000	0.00000326	0.00001035	0.00099496	3.4479	C	5	28/08/2020 05:16		0	0	0	0	0	0	0	0	0	0	0	0	0	0
427	1	2	9	1d 13:51:36.58000	0d 00:00:12.22000	0.00000338	0.00001076	0.00099489	3.4606	C	5	28/08/2020 05:16		0	0	0	0	0	0	0	0	0	0	0	0	0	0
428	1	2	9	1d 13:51:37.02000	0d 00:00:12.66000	0.0000035	0.00001118	0.00099474	3.4731	C	5	28/08/2020 05:16		0	0	0	0	0	0	0	0	0	0	0	0	0	0
429	1	2	9	1d 13:51:37.49000	0d 00:00:13.13000	0.00000363	0.00001163	0.00099496	3.4855	C	5	28/08/2020 05:16		0	0	0	0	0	0	0	0	0	0	0	0	0	0
430	1	2	9	1d 13:51:37.99000	0d 00:00:13.63000	0.00000377	0.00001212	0.00099496	3.4977	C	5	28/08/2020 05:16		0	0	0	0	0	0	0	0	0	0	0	0	0	0
431	1	2	9	1d 13:51:38.51000	0d 00:00:14.15000	0.00000391	0.00001262	0.00099489	3.5093	C	5	28/08/2020 05:16		0	0	0	0	0	0	0	0	0	0	0	0	0	0
432	1	2	9	1d 13:51:39.05000	0d 00:00:14.69000	0.00000406	0.00001315	0.00099504	3.521	C	5	28/08/2020 05:16		0	0	0	0	0	0	0	0	0	0	0	0	0	0
433	1	2	9	1d 13:51:39.67000	0d 00:00:15.31000	0.00000423	0.00001375	0.00099474	3.5329	C	5	28/08/2020 05:16		0	0	0	0	0	0	0	0	0	0	0	0	0	0
434	1	2	9	1d 13:51:40.34000	0d 00:00:15.98000	0.00000442	0.00001441	0.00099474	3.5445	C	5	28/08/2020 05:16		0	0	0	0	0	0	0	0	0	0	0	0	0	0
435	1	2	9	1d 13:51:41.12000	0d 00:00:16.76000	0.00000463	0.00001517	0.00099496	3.5557	C	5	28/08/2020 05:16		0	0	0	0	0	0	0	0	0	0	0	0	0	0
436	1	2	9	1d 13:51:42.01000	0d 00:00:17.65000	0.00000488	0.00001605	0.00099489	3.5668	C	5	28/08/2020 05:16		0	0	0	0	0	0	0	0	0	0	0	0	0	0
437	1	2	9	1d 13:51:43.11000	0d 00:00:18.75000	0.00000518	0.00001713	0.00099481	3.5775	C	5	28/08/2020 05:16		0	0	0	0	0	0	0	0	0	0	0	0	0	0
438	1	2	9	1d 13:51:44.50000	0d 00:00:20.14000	0.00000557	0.00001851	0.00099489	3.5882	C	5	28/08/2020 05:16		0	0	0	0	0	0	0	0	0	0	0	0	0	0
439	1	2	9	1d 13:51:46.45000	0d 00:00:22.09000	0.0000061	0.00002045	0.00099466	3.5985	C	5	28/08/2020 05:16		0	0	0	0	0	0	0	0	0	0	0	0	0	0
440	1	2	9	1d 13:51:49.36000	0d 00:00:25.00000	0.00000691	0.00002334	0.00099481	3.6089	C	5	28/08/2020 05:16		0	0	0	0	0	0	0	0	0	0	0	0	0	0
441	1	2	9	1d 13:51:54.38000	0d 00:00:30.02000	0.0000083	0.00002836	0.00099474	3.619	C	5	28/08/2020 05:16		0	0	0	0	0	0	0	0	0	0	0	0	0	0
442	1	2	9	1d 13:52:04.18000	0d 00:00:39.82000	0.000011	0.00003818	0.00099474	3.6291	C	5	28/08/2020 05:16		0	0	0	0	0	0	0	0	0	0	0	0	0	0
443	1	2	9	1d 13:52:28.80000	0d 00:01:04.44000	0.00001781	0.00006291	0.00099466	3.6393	C	5	28/08/2020 05:17		0	0	0	0	0	0	0	0	0	0	0	0	0	0
444	1	2	9	1d 13:53:44.12000	0d 00:02:19.76000	0.00003862	0.00013878	0.00099481	3.6493	C	5	28/08/2020 05:18		0	0	0	0	0	0	0	0	0	0	0	0	0	0
445	1	2	9	1d 13:57:03.05000	0d 00:05:38.69000	0.0000936	0.0003397	0.00099489	3.6594	C	5	28/08/2020 05:21		0	0	0	0	0	0	0	0	0	0	0	0	0	0
446	1	2	9	1d 14:02:03.05000	0d 00:10:38.69000	0.0001765	0.00064349	0.00099474	3.6684	C	1	28/08/2020 05:26		0	0	0	0	0	0	0	0	0	0	0	0	0	0
447	1	2	9	1d 14:07:03.05000	0d 00:15:38.69000	0.00025941	0.00094793	0.00099474	3.6756	C	1	28/08/2020 05:31		0	0	0	0	0	0	0	0	0	0	0	0	0	0
448	1	2	9	1d 14:12:03.05000	0d 00:20:38.69000	0.00034231	0.00125289	0.00099474	3.6809	C	1	28/08/2020 05:36		0	0	0	0	0	0	0	0	0	0	0	0	0	0
449	1	2	9	1d 14:17:03.05000	0d 00:25:38.69000	0.00042522	0.00155828	0.00099466	3.686	C	1	28/08/2020 05:41		0	0	0	0	0	0	0	0	0	0	0	0	0	0
450	1	2	9	1d 14:22:03.05000	0d 00:30:38.69000	0.00050812	0.00186405	0.00099474	3.6904	C	1	28/08/2020 05:46		0	0	0	0	0	0	0	0	0	0	0	0	0	0
451	1	2	9	1d 14:27:03.05000	0d 00:35:38.69000	0.00059103	0.00217017	0.00099496	3.6944	C	1	28/08/2020 05:51		0	0	0	0	0	0	0	0	0	0	0	0	0	0
452	1	2	9	1d 14:32:03.05000	0d 00:40:38.69000	0.00067393	0.00247663	0.00099496	3.6983	C	1	28/08/2020 05:56		0	0	0	0	0	0	0	0	0	0	0	0	0	0
453	1	2	9	1d 14:37:03.05000	0d 00:45:38.69000	0.00075684	0.00278343	0.00099481	3.7028	C	1	28/08/2020 06:01		0	0	0	0	0	0	0	0	0	0	0	0	0	0
454	1	2	9	1d 14:42:03.05000	0d 00:50:38.69000	0.00083974	0.00309058	0.00099489	3.707	C	1	28/08/2020 06:06		0	0	0	0	0	0	0	0	0	0	0	0	0	0
455	1	2	9	1d 14:47:03.05000	0d 00:55:38.69000	0.00092264	0.00339808	0.00099496	3.7113	C	1	28/08/2020 06:11		0	0	0	0	0	0	0	0	0	0	0	0	0	0
456	1	2	9	1d 14:52:03.05000	0d 01:00:38.69000	0.00100555	0.00370597	0.00099489	3.7159	C	1	28/08/2020 06:16		0	0	0	0	0	0	0	0	0	0	0	0	0	0
457	1	2	9	1d 14:57:03.05000	0d 01:05:38.69000	0.00108845	0.00401426	0.00099496	3.7211	C	1	28/08/2020 06:21		0	0	0	0	0	0	0	0	0	0	0	0	0	0
458	1	2	9	1d 15:02:03.05000	0d 01:10:38.69000	0.00117136	0.00432297	0.00099489	3.7259	C	1	28/08/2020 06:26		0	0	0	0	0	0	0	0	0	0	0	0	0	0
459	1	2	9	1d 15:07:03.05000	0d 01:15:38.69000	0.00125426	0.00463211	0.00099504	3.7313	C	1	28/08/2020 06:31		0	0	0	0	0	0	0	0	0	0	0	0	0	0
460	1	2	9	1d 15:12:03.05000	0d 01:20:38.69000	0.00133717	0.00494169	0.00099504	3.7368	C	1	28/08/2020 06:36		0	0	0	0	0	0	0	0	0	0	0	0	0	0
461	1	2	9	1d 15:17:03.05000	0d 01:25:38.69000	0.00142007	0.00525171	0.00099504	3.7421	C	1	28/08/2020 06:41		0	0	0	0	0	0	0	0	0	0	0	0	0	0
462	1	2	9	1d 15:22:03.05000	0d 01:30:38.69000	0.00150298	0.00556217	0.00099466	3.7473	C	1	28/08/2020 06:46		0	0	0	0	0	0	0	0	0	0	0	0	0	0
463	1	2	9	1d 15:27:03.05000	0d 01:35:38.69000	0.00158588	0.00587306	0.00099496	3.7527	C	1	28/08/2020 06:51		0	0	0	0	0	0	0	0	0	0	0	0	0	0
464	1	2	9	1d 15:32:03.05000	0d 01:40:38.69000	0.00166879	0.00618439	0.00099512	3.7577	C	1	28/08/2020 06:56		0	0	0	0	0	0	0	0	0	0	0	0	0	0
465	1	2	9	1d 15:37:03.05000	0d 01:45:38.69000	0.00175169	0.00649615	0.00099489	3.7632	C	1	28/08/2020 07:01		0	0	0	0	0	0	0	0	0	0	0	0	0	0
466	1	2	9	1d 15:42:03.05000	0d 01:50:38.69000	0.0018346	0.00680835	0.00099466	3.7681	C	1	28/08/2020 07:06		0	0	0	0	0	0	0	0	0	0	0	0	0	0
467	1	2	9	1d 15:47:03.05000	0d 01:55:38.69000	0.0019175	0.007121	0.00099466	3.774	C	1	28/08/2020 07:11		0	0	0	0	0	0	0	0	0	0	0	0	0	0
468	1	2	9	1d 15:52:03.05000	0d 02:00:38.69000	0.00200041	0.00743411	0.00099474	3.7797	C	1	28/08/2020 07:16		0	0	0	0	0	0	0	0	0	0	0	0	0	0
469	1	2	9	1d 15:57:03.05000	0d 02:05:38.69000	0.00208331	0.00774769	0.00099496	3.7856	C	1	28/08/2020 07:21		0	0	0	0	0	0	0	0	0	0	0	0	0	0
470	1	2	9	1d 16:02:03.05000	0d 02:10:38.69000	0.00216622	0.00806178	0.00099512	3.7919	C	1	28/08/2020 07:26		0	0	0	0	0	0	0	0	0	0	0	0	0	0
471	1	2	9	1d 16:07:03.05000	0d 02:15:38.69000	0.00224912	0.00837642	0.00099474	3.7983	C	1	28/08/2020 07:31		0	0	0	0	0	0	0	0	0	0	0	0	0	0
472	1	2	9	1d 16:12:03.05000	0d 02:20:38.69000	0.00233203	0.00869164	0.00099481	3.8059	C	1	28/08/2020 07:36		0	0	0	0	0	0	0	0	0	0	0	0	0	0
473	1	2	9	1d 16:17:03.05000	0d 02:25:38.69000	0.00241493	0.00900751	0.00099481	3.814	C	1	28/08/2020 07:41		0	0	0	0	0	0	0	0	0	0	0	0	0	0
474	1	2	9	1d 16:22:03.05000	0d 02:30:38.69000	0.00249784	0.00932407	0.00099512	3.8228	C	1	28/08/2020 07:46		0	0	0	0	0	0	0	0	0	0	0	0	0	0
475	1	2	9	1d 16:27:03.05000	0d 02:35:38.69000	0.00258074	0.00964141	0.00099496	3.8326	C	1	28/08/2020 07:51		0	0	0	0	0	0	0	0	0	0	0	0	0	0
476	1	2	9	1d 16:31:38.34000	0d 02:40:13.98000	0.00265682	0.00993336	0.00099489	3.8427	C	5	28/08/2020 07:56		0	0	0	0	0	0	0	0	0	0	0	0	0	0
477	1	2	9	1d 16:35:56.28000	0d 02:44:31.92000	0.0027281	0.0102076	0.00099481	3.8528	C	5	28/08/2020 08:00		0	0	0	0	0	0	0	0	0	0	0	0	0	0
478	1	2	9	1d 16:39:58.99000	0d 02:48:34.63000	0.00279517	0.0104664	0.00099496	3.863	C	5	28/08/2020 08:04		0	0	0	0	0	0	0	0	0	0	0	0	0	0
479	1	2	9	1d 16:43:50.50000	0d 02:52:26.14000	0.00285915	0.0107138	0.00099481	3.873	C	5	28/08/2020 08:08		0	0	0	0	0	0	0	0	0	0	0	0	0	0
480	1	2	9	1d 16:47:24.61000	0d 02:56:00.25000	0.00291832	0.0109433	0.00099481	3.8831	C	5	28/08/2020 08:11		0	0	0	0	0	0	0	0	0	0	0	0	0	0
481	1	2	9	1d 16:50:49.06000	0d 02:59:24.70000	0.00297482	0.011163	0.00099489	3.8932	C	5	28/08/2020 08:15		0	0	0	0	0	0	0	0	0	0	0	0	0	0
482	1	2	9	1d 16:54:06.78000	0d 03:02:42.42000	0.00302946	0.011376	0.00099489	3.9034	C	5	28/08/2020 08:18		0	0	0	0	0	0	0	0	0	0	0	0	0	0
483	1	2	9	1d 16:57:21.53000	0d 03:05:57.17000	0.00308328	0.0115863	0.00099481	3.9135	C	5	28/08/2020 08:21		0	0	0	0	0	0	0	0	0	0	0	0	0	0
484	1	2	9	1d 17:00:31.95000	0d 03:09:07.59000	0.0031359	0.0117925	0.00099481	3.9236	C	5	28/08/2020 08:25		0	0	0	0	0	0	0	0	0	0	0	0	0	0
485	1	2	9	1d 17:03:36.73000	0d 03:12:12.37000	0.00318696	0.0119931	0.00099489	3.9336	C	5	28/08/2020 08:28		0	0	0	0	0	0	0	0	0	0	0	0	0	0
486	1	2	9	1d 17:06:36.30000	0d 03:15:11.94000	0.00323659	0.0121886	0.00099489	3.9437	C	5	28/08/2020 08:31		0	0	0	0	0	0	0	0	0	0	0	0	0	0
487	1	2	9	1d 17:09:35.38000	0d 03:18:11.02000	0.00328608	0.012384	0.00099496	3.9538	C	5	28/08/2020 08:34		0	0	0	0	0	0	0	0	0	0	0	0	0	0
488	1	2	9	1d 17:12:28.65000	0d 03:21:04.29000	0.00333396	0.0125735	0.00099474	3.9638	C	5	28/08/2020 08:37		0	0	0	0	0	0	0	0	0	0	0	0	0	0
489	1	2	9	1d 17:15:23.35000	0d 03:23:58.99000	0.00338224	0.0127651	0.00099496	3.9739	C	5	28/08/2020 08:39		0	0	0	0	0	0	0	0	0	0	0	0	0	0
490	1	2	9	1d 17:18:17.79000	0d 03:26:53.43000	0.00343044	0.0129569	0.00099489	3.9841	C	5	28/08/2020 08:42		0	0	0	0	0	0	0	0	0	0	0	0	0	0
491	1	2	9	1d 17:21:12.75000	0d 03:29:48.39000	0.00347879	0.0131498	0.00099496	3.9942	C	5	28/08/2020 08:45		0	0	0	0	0	0	0	0	0	0	0	0	0	0
492	1	2	9	1d 17:24:04.56000	0d 03:32:40.20000	0.00352627	0.0133397	0.00099496	4.0044	C	5	28/08/2020 08:48		0	0	0	0	0	0	0	0	0	0	0	0	0	0
493	1	2	9	1d 17:26:54.61000	0d 03:35:30.25000	0.00357327	0.0135281	0.00099481	4.0145	C	5	28/08/2020 08:51		0	0	0	0	0	0	0	0	0	0	0	0	0	0
494	1	2	9	1d 17:29:40.99000	0d 03:38:16.63000	0.00361925	0.0137129	0.00099504	4.0247	C	5	28/08/2020 08:54		0	0	0	0	0	0	0	0	0	0	0	0	0	0
495	1	2	9	1d 17:32:29.63000	0d 03:41:05.27000	0.00366585	0.0139007	0.00099481	4.0349	C	5	28/08/2020 08:57		0	0	0	0	0	0	0	0	0	0	0	0	0	0
496	1	2	9	1d 17:35:14.30000	0d 03:43:49.94000	0.00371136	0.0140846	0.00099496	4.045	C	5	28/08/2020 08:59		0	0	0	0	0	0	0	0	0	0	0	0	0	0
497	1	2	9	1d 17:38:01.14000	0d 03:46:36.78000	0.00375746	0.0142713	0.00099481	4.0551	C	5	28/08/2020 09:02		0	0	0	0	0	0	0	0	0	0	0	0	0	0
498	1	2	9	1d 17:40:39.84000	0d 03:49:15.48000	0.00380132	0.0144494	0.00099489	4.0652	C	5	28/08/2020 09:05		0	0	0	0	0	0	0	0	0	0	0	0	0	0
499	1	2	9	1d 17:43:17.28000	0d 03:51:52.92000	0.00384483	0.0146264	0.00099496	4.0754	C	5	28/08/2020 09:07		0	0	0	0	0	0	0	0	0	0	0	0	0	0
500	1	2	9	1d 17:45:57.90000	0d 03:54:33.54000	0.00388921	0.0148076	0.00099496	4.0855	C	5	28/08/2020 09:10		0	0	0	0	0	0	0	0	0	0	0	0	0	0
501	1	2	9	1d 17:48:31.17000	0d 03:57:06.81000	0.00393157	0.0149808	0.00099481	4.0955	C	5	28/08/2020 09:13		0	0	0	0	0	0	0	0	0	0	0	0	0	0
502	1	2	9	1d 17:51:04.20000	0d 03:59:39.84000	0.00397386	0.0151542	0.00099496	4.1057	C	5	28/08/2020 09:15		0	0	0	0	0	0	0	0	0	0	0	0	0	0
503	1	2	9	1d 17:53:38.41000	0d 04:02:14.05000	0.00401648	0.0153294	0.00099481	4.116	C	5	28/08/2020 09:18		0	0	0	0	0	0	0	0	0	0	0	0	0	0
504	1	2	9	1d 17:56:07.90000	0d 04:04:43.54000	0.00405779	0.0154996	0.00099489	4.126	C	5	28/08/2020 09:20		0	0	0	0	0	0	0	0	0	0	0	0	0	0
505	1	2	9	1d 17:58:34.52000	0d 04:07:10.16000	0.00409831	0.015667	0.00099489	4.1361	C	5	28/08/2020 09:23		0	0	0	0	0	0	0	0	0	0	0	0	0	0
506	1	2	9	1d 18:01:00.63000	0d 04:09:36.27000	0.00413868	0.0158342	0.00099496	4.1463	C	5	28/08/2020 09:25		0	0	0	0	0	0	0	0	0	0	0	0	0	0
507	1	2	9	1d 18:03:24.54000	0d 04:12:00.18000	0.00417845	0.0159993	0.00099496	4.1564	C	5	28/08/2020 09:27		0	0	0	0	0	0	0	0	0	0	0	0	0	0
508	1	2	9	1d 18:05:48.50000	0d 04:14:24.14000	0.00421824	0.0161649	0.00099496	4.1666	C	5	28/08/2020 09:30		0	0	0	0	0	0	0	0	0	0	0	0	0	0
509	1	2	9	1d 18:08:11.74000	0d 04:16:47.38000	0.00425782	0.01633	0.00099474	4.1767	C	5	28/08/2020 09:32		0	0	0	0	0	0	0	0	0	0	0	0	0	0
510	1	2	9	1d 18:10:33.97000	0d 04:19:09.61000	0.00429713	0.0164944	0.00099489	4.1869	C	5	28/08/2020 09:35		0	0	0	0	0	0	0	0	0	0	0	0	0	0
511	1	2	9	1d 18:12:55.62000	0d 04:21:31.26000	0.00433627	0.0166584	0.00099496	4.197	C	5	28/08/2020 09:37		0	0	0	0	0	0	0	0	0	0	0	0	0	0
512	1	2	9	1d 18:13:34.76000	0d 04:22:10.40000	0.00434709	0.0167039	0.00099489	4.2	C	133	28/08/2020 09:38		0	0	0	0	0	0	0	0	0	0	0	0	0	0
513	1	2	10	1d 18:13:34.79000	0d 00:00:00.03000	0.0043471	0.0167039	0.00102976	4.2002	C	0	28/08/2020 09:38		0	0	0	0	0	0	0	0	0	0	0	0	0	0
514	1	2	10	1d 18:13:50.64000	0d 00:00:15.88000	0.00435143	0.0167221	0.00092973	4.2005	C	4	28/08/2020 09:38		0	0	0	0	0	0	0	0	0	0	0	0	0	0
515	1	2	10	1d 18:14:05.30000	0d 00:00:30.54000	0.00435501	0.0167371	0.00082963	4.2004	C	4	28/08/2020 09:38		0	0	0	0	0	0	0	0	0	0	0	0	0	0
516	1	2	10	1d 18:14:23.73000	0d 00:00:48.97000	0.00435899	0.0167538	0.00072946	4.2	C	4	28/08/2020 09:38		0	0	0	0	0	0	0	0	0	0	0	0	0	0
517	1	2	10	1d 18:14:47.77000	0d 00:01:13.01000	0.00436352	0.0167729	0.00062943	4.2002	C	4	28/08/2020 09:39		0	0	0	0	0	0	0	0	0	0	0	0	0	0
518	1	2	10	1d 18:15:16.97000	0d 00:01:42.21000	0.0043682	0.0167925	0.00052941	4.2	C	4	28/08/2020 09:39		0	0	0	0	0	0	0	0	0	0	0	0	0	0
519	1	2	10	1d 18:15:52.61000	0d 00:02:17.85000	0.00437293	0.0168124	0.00042939	4.2	C	4	28/08/2020 09:40		0	0	0	0	0	0	0	0	0	0	0	0	0	0
520	1	2	10	1d 18:16:40.68000	0d 00:03:05.92000	0.00437798	0.0168336	0.00032929	4.2002	C	4	28/08/2020 09:41		0	0	0	0	0	0	0	0	0	0	0	0	0	0
521	1	2	10	1d 18:17:52.07000	0d 00:04:17.31000	0.00438346	0.0168566	0.00022927	4.2002	C	4	28/08/2020 09:42		0	0	0	0	0	0	0	0	0	0	0	0	0	0
522	1	2	10	1d 18:19:59.03000	0d 00:06:24.27000	0.0043896	0.0168824	0.00012924	4.2	C	4	28/08/2020 09:44		0	0	0	0	0	0	0	0	0	0	0	0	0	0
523	1	2	10	1d 18:21:08.27000	0d 00:07:33.51000	0.0043918	0.0168917	0.00009941	4.1999	C	132	28/08/2020 09:45		0	0	0	0	0	0	0	0	0	0	0	0	0	0
524	1	2	11	1d 18:21:08.28000	0d 00:00:00.01000	0	0	0	4.1994	R	0	28/08/2020 09:45		0	0	0	0	0	0	0	0	0	0	0	0	0	0
525	1	2	11	1d 18:21:10.28000	0d 00:00:02.01000	0	0	0	4.1991	R	1	28/08/2020 09:45		0	0	0	0	0	0	0	0	0	0	0	0	0	0
526	1	2	11	1d 18:21:12.28000	0d 00:00:04.01000	0	0	0	4.1993	R	1	28/08/2020 09:45		0	0	0	0	0	0	0	0	0	0	0	0	0	0
527	1	2	11	1d 18:21:14.28000	0d 00:00:06.01000	0	0	0	4.1991	R	1	28/08/2020 09:45		0	0	0	0	0	0	0	0	0	0	0	0	0	0
528	1	2	11	1d 18:21:16.28000	0d 00:00:08.01000	0	0	0	4.199	R	1	28/08/2020 09:45		0	0	0	0	0	0	0	0	0	0	0	0	0	0
529	1	2	11	1d 18:21:18.27000	0d 00:00:10.00000	0	0	0	4.199	R	129	28/08/2020 09:45		0	0	0	0	0	0	0	0	0	0	0	0	0	0
530	1	2	12	1d 18:21:18.31000	0d 00:00:00.04000	0.00000001	0.00000004	0.00099649	4.1915	D	0	28/08/2020 09:45		0	0	0	0	0	0	0	0	0	0	0	0	0	0
531	1	2	12	1d 18:22:13.70000	0d 00:00:55.43000	0.00001532	0.00006411	0.00099489	4.1811	D	5	28/08/2020 09:46		0	0	0	0	0	0	0	0	0	0	0	0	0	0
532	1	2	12	1d 18:24:14.49000	0d 00:02:56.22000	0.0000487	0.00020351	0.00099489	4.1709	D	5	28/08/2020 09:48		0	0	0	0	0	0	0	0	0	0	0	0	0	0
533	1	2	12	1d 18:26:23.77000	0d 00:05:05.50000	0.00008442	0.00035235	0.00099504	4.1608	D	5	28/08/2020 09:50		0	0	0	0	0	0	0	0	0	0	0	0	0	0
534	1	2	12	1d 18:28:34.02000	0d 00:07:15.75000	0.00012042	0.00050194	0.00099474	4.1508	D	5	28/08/2020 09:53		0	0	0	0	0	0	0	0	0	0	0	0	0	0
535	1	2	12	1d 18:30:45.83000	0d 00:09:27.56000	0.00015684	0.00065295	0.00099481	4.1407	D	5	28/08/2020 09:55		0	0	0	0	0	0	0	0	0	0	0	0	0	0
536	1	2	12	1d 18:32:59.84000	0d 00:11:41.57000	0.00019388	0.00080611	0.00099489	4.1306	D	5	28/08/2020 09:57		0	0	0	0	0	0	0	0	0	0	0	0	0	0
537	1	2	12	1d 18:35:15.38000	0d 00:13:57.11000	0.00023133	0.00096065	0.00099496	4.1205	D	5	28/08/2020 09:59		0	0	0	0	0	0	0	0	0	0	0	0	0	0
538	1	2	12	1d 18:37:31.36000	0d 00:16:13.09000	0.00026891	0.00111531	0.00099489	4.1103	D	5	28/08/2020 10:02		0	0	0	0	0	0	0	0	0	0	0	0	0	0
539	1	2	12	1d 18:39:55.68000	0d 00:18:37.41000	0.0003088	0.00127905	0.00099504	4.1003	D	5	28/08/2020 10:04		0	0	0	0	0	0	0	0	0	0	0	0	0	0
540	1	2	12	1d 18:42:17.15000	0d 00:20:58.88000	0.00034789	0.00143915	0.00099489	4.0902	D	5	28/08/2020 10:06		0	0	0	0	0	0	0	0	0	0	0	0	0	0
541	1	2	12	1d 18:44:40.85000	0d 00:23:22.58000	0.0003876	0.00160139	0.00099481	4.0801	D	5	28/08/2020 10:09		0	0	0	0	0	0	0	0	0	0	0	0	0	0
542	1	2	12	1d 18:47:08.61000	0d 00:25:50.34000	0.00042844	0.00176779	0.00099489	4.07	D	5	28/08/2020 10:11		0	0	0	0	0	0	0	0	0	0	0	0	0	0
543	1	2	12	1d 18:49:37.28000	0d 00:28:19.01000	0.00046952	0.00193481	0.00099489	4.06	D	5	28/08/2020 10:14		0	0	0	0	0	0	0	0	0	0	0	0	0	0
544	1	2	12	1d 18:52:07.53000	0d 00:30:49.26000	0.00051104	0.00210318	0.00099481	4.0499	D	5	28/08/2020 10:16		0	0	0	0	0	0	0	0	0	0	0	0	0	0
545	1	2	12	1d 18:54:43.73000	0d 00:33:25.46000	0.00055421	0.00227779	0.00099481	4.0398	D	5	28/08/2020 10:19		0	0	0	0	0	0	0	0	0	0	0	0	0	0
546	1	2	12	1d 18:57:17.37000	0d 00:35:59.10000	0.00059667	0.0024491	0.00099512	4.0298	D	5	28/08/2020 10:21		0	0	0	0	0	0	0	0	0	0	0	0	0	0
547	1	2	12	1d 18:59:54.85000	0d 00:38:36.58000	0.00064019	0.00262425	0.00099474	4.0197	D	5	28/08/2020 10:24		0	0	0	0	0	0	0	0	0	0	0	0	0	0
548	1	2	12	1d 19:02:34.25000	0d 00:41:15.98000	0.00068424	0.00280111	0.00099496	4.0096	D	5	28/08/2020 10:27		0	0	0	0	0	0	0	0	0	0	0	0	0	0
549	1	2	12	1d 19:05:14.60000	0d 00:43:56.33000	0.00072855	0.00297857	0.00099496	3.9995	D	5	28/08/2020 10:29		0	0	0	0	0	0	0	0	0	0	0	0	0	0
550	1	2	12	1d 19:07:58.96000	0d 00:46:40.69000	0.00077397	0.00316001	0.00099496	3.9895	D	5	28/08/2020 10:32		0	0	0	0	0	0	0	0	0	0	0	0	0	0
551	1	2	12	1d 19:10:44.67000	0d 00:49:26.40000	0.00081976	0.00334248	0.00099504	3.9794	D	5	28/08/2020 10:35		0	0	0	0	0	0	0	0	0	0	0	0	0	0
552	1	2	12	1d 19:13:29.56000	0d 00:52:11.29000	0.00086533	0.00352359	0.00099466	3.9693	D	5	28/08/2020 10:38		0	0	0	0	0	0	0	0	0	0	0	0	0	0
553	1	2	12	1d 19:16:16.95000	0d 00:54:58.68000	0.00091159	0.00370698	0.00099489	3.9593	D	5	28/08/2020 10:40		0	0	0	0	0	0	0	0	0	0	0	0	0	0
554	1	2	12	1d 19:19:05.70000	0d 00:57:47.43000	0.00095822	0.00389139	0.00099504	3.9492	D	5	28/08/2020 10:43		0	0	0	0	0	0	0	0	0	0	0	0	0	0
555	1	2	12	1d 19:21:55.14000	0d 01:00:36.87000	0.00100505	0.00407608	0.00099474	3.9391	D	5	28/08/2020 10:46		0	0	0	0	0	0	0	0	0	0	0	0	0	0
556	1	2	12	1d 19:24:48.44000	0d 01:03:30.17000	0.00105294	0.00426449	0.00099474	3.929	D	5	28/08/2020 10:49		0	0	0	0	0	0	0	0	0	0	0	0	0	0
557	1	2	12	1d 19:27:43.97000	0d 01:06:25.70000	0.00110145	0.00445484	0.00099489	3.9188	D	5	28/08/2020 10:52		0	0	0	0	0	0	0	0	0	0	0	0	0	0
558	1	2	12	1d 19:30:42.62000	0d 01:09:24.35000	0.00115082	0.00464807	0.00099496	3.9088	D	5	28/08/2020 10:55		0	0	0	0	0	0	0	0	0	0	0	0	0	0
559	1	2	12	1d 19:33:41.29000	0d 01:12:23.02000	0.00120019	0.00484082	0.00099489	3.8987	D	5	28/08/2020 10:58		0	0	0	0	0	0	0	0	0	0	0	0	0	0
560	1	2	12	1d 19:36:41.47000	0d 01:15:23.20000	0.00124998	0.0050347	0.00099496	3.8886	D	5	28/08/2020 11:01		0	0	0	0	0	0	0	0	0	0	0	0	0	0
561	1	2	12	1d 19:39:48.19000	0d 01:18:29.92000	0.00130158	0.0052351	0.00099474	3.8785	D	5	28/08/2020 11:04		0	0	0	0	0	0	0	0	0	0	0	0	0	0
562	1	2	12	1d 19:42:57.73000	0d 01:21:39.46000	0.00135396	0.005438	0.00099496	3.8685	D	5	28/08/2020 11:07		0	0	0	0	0	0	0	0	0	0	0	0	0	0
563	1	2	12	1d 19:46:15.70000	0d 01:24:57.43000	0.00140867	0.00564937	0.00099496	3.8584	D	5	28/08/2020 11:10		0	0	0	0	0	0	0	0	0	0	0	0	0	0
564	1	2	12	1d 19:49:39.09000	0d 01:28:20.82000	0.00146488	0.00586596	0.00099489	3.8483	D	5	28/08/2020 11:14		0	0	0	0	0	0	0	0	0	0	0	0	0	0
565	1	2	12	1d 19:53:11.89000	0d 01:31:53.62000	0.00152369	0.00609198	0.00099489	3.8383	D	5	28/08/2020 11:17		0	0	0	0	0	0	0	0	0	0	0	0	0	0
566	1	2	12	1d 19:56:57.64000	0d 01:35:39.37000	0.00158607	0.00633112	0.00099496	3.8282	D	5	28/08/2020 11:21		0	0	0	0	0	0	0	0	0	0	0	0	0	0
567	1	2	12	1d 20:00:54.53000	0d 01:39:36.26000	0.00165154	0.00658141	0.00099489	3.8181	D	5	28/08/2020 11:25		0	0	0	0	0	0	0	0	0	0	0	0	0	0
568	1	2	12	1d 20:05:12.59000	0d 01:43:54.32000	0.00172285	0.00685335	0.00099451	3.808	D	5	28/08/2020 11:29		0	0	0	0	0	0	0	0	0	0	0	0	0	0
569	1	2	12	1d 20:09:49.93000	0d 01:48:31.66000	0.00179949	0.00714483	0.00099496	3.798	D	5	28/08/2020 11:34		0	0	0	0	0	0	0	0	0	0	0	0	0	0
570	1	2	12	1d 20:14:49.93000	0d 01:53:31.66000	0.0018824	0.00745929	0.00099489	3.7881	D	1	28/08/2020 11:39		0	0	0	0	0	0	0	0	0	0	0	0	0	0
571	1	2	12	1d 20:19:49.93000	0d 01:58:31.66000	0.0019653	0.00777296	0.00099489	3.7789	D	1	28/08/2020 11:44		0	0	0	0	0	0	0	0	0	0	0	0	0	0
572	1	2	12	1d 20:24:49.93000	0d 02:03:31.66000	0.00204821	0.00808592	0.00099458	3.7708	D	1	28/08/2020 11:49		0	0	0	0	0	0	0	0	0	0	0	0	0	0
573	1	2	12	1d 20:29:49.93000	0d 02:08:31.66000	0.00213111	0.00839821	0.00099489	3.7633	D	1	28/08/2020 11:54		0	0	0	0	0	0	0	0	0	0	0	0	0	0
574	1	2	12	1d 20:34:49.93000	0d 02:13:31.66000	0.00221402	0.0087099	0.00099489	3.756	D	1	28/08/2020 11:59		0	0	0	0	0	0	0	0	0	0	0	0	0	0
575	1	2	12	1d 20:39:49.93000	0d 02:18:31.66000	0.00229692	0.00902102	0.00099489	3.7493	D	1	28/08/2020 12:04		0	0	0	0	0	0	0	0	0	0	0	0	0	0
576	1	2	12	1d 20:44:49.93000	0d 02:23:31.66000	0.00237983	0.0093316	0.00099489	3.743	D	1	28/08/2020 12:09		0	0	0	0	0	0	0	0	0	0	0	0	0	0
577	1	2	12	1d 20:49:49.93000	0d 02:28:31.66000	0.00246273	0.00964166	0.00099466	3.7368	D	1	28/08/2020 12:14		0	0	0	0	0	0	0	0	0	0	0	0	0	0
578	1	2	12	1d 20:54:49.93000	0d 02:33:31.66000	0.00254564	0.00995123	0.00099496	3.731	D	1	28/08/2020 12:19		0	0	0	0	0	0	0	0	0	0	0	0	0	0
579	1	2	12	1d 20:59:49.93000	0d 02:38:31.66000	0.00262854	0.0102603	0.00099481	3.725	D	1	28/08/2020 12:24		0	0	0	0	0	0	0	0	0	0	0	0	0	0
580	1	2	12	1d 21:04:49.93000	0d 02:43:31.66000	0.00271145	0.0105689	0.00099489	3.7189	D	1	28/08/2020 12:29		0	0	0	0	0	0	0	0	0	0	0	0	0	0
581	1	2	12	1d 21:09:49.93000	0d 02:48:31.66000	0.00279435	0.010877	0.00099481	3.713	D	1	28/08/2020 12:34		0	0	0	0	0	0	0	0	0	0	0	0	0	0
582	1	2	12	1d 21:14:49.93000	0d 02:53:31.66000	0.00287726	0.0111845	0.00099481	3.7067	D	1	28/08/2020 12:39		0	0	0	0	0	0	0	0	0	0	0	0	0	0
583	1	2	12	1d 21:19:49.93000	0d 02:58:31.66000	0.00296016	0.0114916	0.00099496	3.7005	D	1	28/08/2020 12:44		0	0	0	0	0	0	0	0	0	0	0	0	0	0
584	1	2	12	1d 21:24:49.93000	0d 03:03:31.66000	0.00304307	0.0117981	0.00099481	3.6938	D	1	28/08/2020 12:49		0	0	0	0	0	0	0	0	0	0	0	0	0	0
585	1	2	12	1d 21:29:49.93000	0d 03:08:31.66000	0.00312597	0.0121041	0.00099481	3.6867	D	1	28/08/2020 12:54		0	0	0	0	0	0	0	0	0	0	0	0	0	0
586	1	2	12	1d 21:34:49.93000	0d 03:13:31.66000	0.00320888	0.0124094	0.00099474	3.6797	D	1	28/08/2020 12:59		0	0	0	0	0	0	0	0	0	0	0	0	0	0
587	1	2	12	1d 21:39:49.93000	0d 03:18:31.66000	0.00329178	0.0127142	0.00099466	3.6716	D	1	28/08/2020 13:04		0	0	0	0	0	0	0	0	0	0	0	0	0	0
588	1	2	12	1d 21:44:49.93000	0d 03:23:31.66000	0.00337469	0.0130182	0.00099489	3.6634	D	1	28/08/2020 13:09		0	0	0	0	0	0	0	0	0	0	0	0	0	0
589	1	2	12	1d 21:49:49.93000	0d 03:28:31.66000	0.00345759	0.0133216	0.00099481	3.6547	D	1	28/08/2020 13:14		0	0	0	0	0	0	0	0	0	0	0	0	0	0
590	1	2	12	1d 21:54:49.93000	0d 03:33:31.66000	0.0035405	0.0136242	0.00099474	3.6452	D	1	28/08/2020 13:19		0	0	0	0	0	0	0	0	0	0	0	0	0	0
591	1	2	12	1d 21:59:39.19000	0d 03:38:20.92000	0.00362043	0.0139152	0.00099489	3.6352	D	5	28/08/2020 13:24		0	0	0	0	0	0	0	0	0	0	0	0	0	0
592	1	2	12	1d 22:03:57.12000	0d 03:42:38.85000	0.00369171	0.014174	0.00099474	3.6251	D	5	28/08/2020 13:28		0	0	0	0	0	0	0	0	0	0	0	0	0	0
593	1	2	12	1d 22:07:45.58000	0d 03:46:27.31000	0.00375485	0.0144026	0.00099519	3.615	D	5	28/08/2020 13:32		0	0	0	0	0	0	0	0	0	0	0	0	0	0
594	1	2	12	1d 22:11:07.42000	0d 03:49:49.15000	0.00381062	0.0146039	0.00099481	3.6049	D	5	28/08/2020 13:35		0	0	0	0	0	0	0	0	0	0	0	0	0	0
595	1	2	12	1d 22:13:59.63000	0d 03:52:41.36000	0.00385821	0.0147753	0.00099496	3.5949	D	5	28/08/2020 13:38		0	0	0	0	0	0	0	0	0	0	0	0	0	0
596	1	2	12	1d 22:16:24.70000	0d 03:55:06.43000	0.0038983	0.0149192	0.00099496	3.5848	D	5	28/08/2020 13:40		0	0	0	0	0	0	0	0	0	0	0	0	0	0
597	1	2	12	1d 22:18:25.39000	0d 03:57:07.12000	0.00393166	0.0150386	0.00099504	3.5747	D	5	28/08/2020 13:42		0	0	0	0	0	0	0	0	0	0	0	0	0	0
598	1	2	12	1d 22:20:06.46000	0d 03:58:48.19000	0.00395959	0.0151383	0.00099481	3.5647	D	5	28/08/2020 13:44		0	0	0	0	0	0	0	0	0	0	0	0	0	0
599	1	2	12	1d 22:21:31.57000	0d 04:00:13.30000	0.00398311	0.0152221	0.00099489	3.5546	D	5	28/08/2020 13:46		0	0	0	0	0	0	0	0	0	0	0	0	0	0
600	1	2	12	1d 22:22:42.25000	0d 04:01:23.98000	0.00400264	0.0152914	0.00099481	3.5445	D	5	28/08/2020 13:47		0	0	0	0	0	0	0	0	0	0	0	0	0	0
601	1	2	12	1d 22:23:41.46000	0d 04:02:23.19000	0.004019	0.0153493	0.00099466	3.5343	D	5	28/08/2020 13:48		0	0	0	0	0	0	0	0	0	0	0	0	0	0
602	1	2	12	1d 22:24:29.96000	0d 04:03:11.69000	0.00403241	0.0153966	0.00099504	3.5242	D	5	28/08/2020 13:49		0	0	0	0	0	0	0	0	0	0	0	0	0	0
603	1	2	12	1d 22:25:10.79000	0d 04:03:52.52000	0.00404369	0.0154363	0.00099481	3.5142	D	5	28/08/2020 13:49		0	0	0	0	0	0	0	0	0	0	0	0	0	0
604	1	2	12	1d 22:25:46.24000	0d 04:04:27.97000	0.00405349	0.0154707	0.00099481	3.5039	D	5	28/08/2020 13:50		0	0	0	0	0	0	0	0	0	0	0	0	0	0
605	1	2	12	1d 22:26:16.73000	0d 04:04:58.46000	0.00406191	0.0155002	0.00099474	3.4939	D	5	28/08/2020 13:50		0	0	0	0	0	0	0	0	0	0	0	0	0	0
606	1	2	12	1d 22:26:43.03000	0d 04:05:24.76000	0.00406918	0.0155255	0.00099504	3.4838	D	5	28/08/2020 13:51		0	0	0	0	0	0	0	0	0	0	0	0	0	0
607	1	2	12	1d 22:27:05.93000	0d 04:05:47.66000	0.00407551	0.0155476	0.00099504	3.4737	D	5	28/08/2020 13:51		0	0	0	0	0	0	0	0	0	0	0	0	0	0
608	1	2	12	1d 22:27:26.76000	0d 04:06:08.49000	0.00408126	0.0155675	0.00099466	3.4636	D	5	28/08/2020 13:52		0	0	0	0	0	0	0	0	0	0	0	0	0	0
609	1	2	12	1d 22:27:44.99000	0d 04:06:26.72000	0.0040863	0.015585	0.00099496	3.4536	D	5	28/08/2020 13:52		0	0	0	0	0	0	0	0	0	0	0	0	0	0
610	1	2	12	1d 22:28:01.51000	0d 04:06:43.24000	0.00409087	0.0156007	0.00099489	3.4435	D	5	28/08/2020 13:52		0	0	0	0	0	0	0	0	0	0	0	0	0	0
611	1	2	12	1d 22:28:16.43000	0d 04:06:58.16000	0.00409499	0.0156149	0.00099496	3.4334	D	5	28/08/2020 13:52		0	0	0	0	0	0	0	0	0	0	0	0	0	0
612	1	2	12	1d 22:28:30.24000	0d 04:07:11.97000	0.00409881	0.015628	0.00099489	3.4234	D	5	28/08/2020 13:53		0	0	0	0	0	0	0	0	0	0	0	0	0	0
613	1	2	12	1d 22:28:42.85000	0d 04:07:24.58000	0.00410229	0.0156399	0.00099496	3.4133	D	5	28/08/2020 13:53		0	0	0	0	0	0	0	0	0	0	0	0	0	0
614	1	2	12	1d 22:28:54.62000	0d 04:07:36.35000	0.00410554	0.015651	0.00099512	3.4031	D	5	28/08/2020 13:53		0	0	0	0	0	0	0	0	0	0	0	0	0	0
615	1	2	12	1d 22:29:05.42000	0d 04:07:47.15000	0.00410853	0.0156611	0.00099481	3.3928	D	5	28/08/2020 13:53		0	0	0	0	0	0	0	0	0	0	0	0	0	0
616	1	2	12	1d 22:29:15.85000	0d 04:07:57.58000	0.00411141	0.0156709	0.00099474	3.3826	D	5	28/08/2020 13:53		0	0	0	0	0	0	0	0	0	0	0	0	0	0
617	1	2	12	1d 22:29:25.58000	0d 04:08:07.31000	0.0041141	0.0156799	0.00099512	3.3724	D	5	28/08/2020 13:54		0	0	0	0	0	0	0	0	0	0	0	0	0	0
618	1	2	12	1d 22:29:34.72000	0d 04:08:16.45000	0.00411663	0.0156885	0.00099481	3.3623	D	5	28/08/2020 13:54		0	0	0	0	0	0	0	0	0	0	0	0	0	0
619	1	2	12	1d 22:29:43.55000	0d 04:08:25.28000	0.00411907	0.0156966	0.00099474	3.3519	D	5	28/08/2020 13:54		0	0	0	0	0	0	0	0	0	0	0	0	0	0
620	1	2	12	1d 22:29:51.96000	0d 04:08:33.69000	0.00412139	0.0157044	0.00099481	3.3417	D	5	28/08/2020 13:54		0	0	0	0	0	0	0	0	0	0	0	0	0	0
621	1	2	12	1d 22:29:59.98000	0d 04:08:41.71000	0.00412361	0.0157118	0.00099489	3.3315	D	5	28/08/2020 13:54		0	0	0	0	0	0	0	0	0	0	0	0	0	0
622	1	2	12	1d 22:30:07.60000	0d 04:08:49.33000	0.00412571	0.0157188	0.00099496	3.3214	D	5	28/08/2020 13:54		0	0	0	0	0	0	0	0	0	0	0	0	0	0
623	1	2	12	1d 22:30:14.57000	0d 04:08:56.30000	0.00412764	0.0157252	0.00099489	3.3112	D	5	28/08/2020 13:54		0	0	0	0	0	0	0	0	0	0	0	0	0	0
624	1	2	12	1d 22:30:21.36000	0d 04:09:03.09000	0.00412951	0.0157314	0.00099489	3.3011	D	5	28/08/2020 13:54		0	0	0	0	0	0	0	0	0	0	0	0	0	0
625	1	2	12	1d 22:30:27.91000	0d 04:09:09.64000	0.00413132	0.0157374	0.00099504	3.2911	D	5	28/08/2020 13:55		0	0	0	0	0	0	0	0	0	0	0	0	0	0
626	1	2	12	1d 22:30:34.07000	0d 04:09:15.80000	0.00413303	0.015743	0.00099474	3.281	D	5	28/08/2020 13:55		0	0	0	0	0	0	0	0	0	0	0	0	0	0
627	1	2	12	1d 22:30:40.16000	0d 04:09:21.89000	0.00413471	0.0157485	0.00099481	3.2708	D	5	28/08/2020 13:55		0	0	0	0	0	0	0	0	0	0	0	0	0	0
628	1	2	12	1d 22:30:45.99000	0d 04:09:27.72000	0.00413632	0.0157538	0.00099474	3.2604	D	5	28/08/2020 13:55		0	0	0	0	0	0	0	0	0	0	0	0	0	0
629	1	2	12	1d 22:30:51.64000	0d 04:09:33.37000	0.00413788	0.0157588	0.00099504	3.2502	D	5	28/08/2020 13:55		0	0	0	0	0	0	0	0	0	0	0	0	0	0
630	1	2	12	1d 22:30:57.12000	0d 04:09:38.85000	0.0041394	0.0157637	0.00099481	3.2398	D	5	28/08/2020 13:55		0	0	0	0	0	0	0	0	0	0	0	0	0	0
631	1	2	12	1d 22:31:02.40000	0d 04:09:44.13000	0.00414086	0.0157685	0.00099481	3.2294	D	5	28/08/2020 13:55		0	0	0	0	0	0	0	0	0	0	0	0	0	0
632	1	2	12	1d 22:31:07.34000	0d 04:09:49.07000	0.00414222	0.0157729	0.00099481	3.2193	D	5	28/08/2020 13:55		0	0	0	0	0	0	0	0	0	0	0	0	0	0
633	1	2	12	1d 22:31:12.17000	0d 04:09:53.90000	0.00414356	0.0157772	0.00099481	3.2091	D	5	28/08/2020 13:55		0	0	0	0	0	0	0	0	0	0	0	0	0	0
634	1	2	12	1d 22:31:16.96000	0d 04:09:58.69000	0.00414488	0.0157814	0.00099474	3.1987	D	5	28/08/2020 13:55		0	0	0	0	0	0	0	0	0	0	0	0	0	0
635	1	2	12	1d 22:31:21.62000	0d 04:10:03.35000	0.00414617	0.0157855	0.00099489	3.1885	D	5	28/08/2020 13:55		0	0	0	0	0	0	0	0	0	0	0	0	0	0
636	1	2	12	1d 22:31:26.11000	0d 04:10:07.84000	0.00414741	0.0157895	0.00099481	3.178	D	5	28/08/2020 13:56		0	0	0	0	0	0	0	0	0	0	0	0	0	0
637	1	2	12	1d 22:31:30.50000	0d 04:10:12.23000	0.00414862	0.0157933	0.00099489	3.1679	D	5	28/08/2020 13:56		0	0	0	0	0	0	0	0	0	0	0	0	0	0
638	1	2	12	1d 22:31:34.60000	0d 04:10:16.33000	0.00414975	0.0157969	0.00099504	3.1577	D	5	28/08/2020 13:56		0	0	0	0	0	0	0	0	0	0	0	0	0	0
639	1	2	12	1d 22:31:38.67000	0d 04:10:20.40000	0.00415088	0.0158004	0.00099489	3.1475	D	5	28/08/2020 13:56		0	0	0	0	0	0	0	0	0	0	0	0	0	0
640	1	2	12	1d 22:31:42.58000	0d 04:10:24.31000	0.00415196	0.0158038	0.00099466	3.1373	D	5	28/08/2020 13:56		0	0	0	0	0	0	0	0	0	0	0	0	0	0
641	1	2	12	1d 22:31:46.39000	0d 04:10:28.12000	0.00415301	0.0158071	0.00099474	3.1269	D	5	28/08/2020 13:56		0	0	0	0	0	0	0	0	0	0	0	0	0	0
642	1	2	12	1d 22:31:50.19000	0d 04:10:31.92000	0.00415406	0.0158104	0.00099489	3.1168	D	5	28/08/2020 13:56		0	0	0	0	0	0	0	0	0	0	0	0	0	0
643	1	2	12	1d 22:31:53.74000	0d 04:10:35.47000	0.00415504	0.0158135	0.00099504	3.1066	D	5	28/08/2020 13:56		0	0	0	0	0	0	0	0	0	0	0	0	0	0
644	1	2	12	1d 22:31:57.32000	0d 04:10:39.05000	0.00415603	0.0158165	0.00099481	3.0961	D	5	28/08/2020 13:56		0	0	0	0	0	0	0	0	0	0	0	0	0	0
645	1	2	12	1d 22:32:00.84000	0d 04:10:42.57000	0.00415701	0.0158195	0.00099489	3.0858	D	5	28/08/2020 13:56		0	0	0	0	0	0	0	0	0	0	0	0	0	0
646	1	2	12	1d 22:32:04.21000	0d 04:10:45.94000	0.00415794	0.0158224	0.00099481	3.0755	D	5	28/08/2020 13:56		0	0	0	0	0	0	0	0	0	0	0	0	0	0
647	1	2	12	1d 22:32:07.50000	0d 04:10:49.23000	0.00415885	0.0158252	0.00099458	3.0654	D	5	28/08/2020 13:56		0	0	0	0	0	0	0	0	0	0	0	0	0	0
648	1	2	12	1d 22:32:10.63000	0d 04:10:52.36000	0.00415971	0.0158279	0.00099466	3.055	D	5	28/08/2020 13:56		0	0	0	0	0	0	0	0	0	0	0	0	0	0
649	1	2	12	1d 22:32:13.80000	0d 04:10:55.53000	0.00416059	0.0158305	0.00099489	3.0448	D	5	28/08/2020 13:56		0	0	0	0	0	0	0	0	0	0	0	0	0	0
650	1	2	12	1d 22:32:16.75000	0d 04:10:58.48000	0.0041614	0.015833	0.00099504	3.0346	D	5	28/08/2020 13:56		0	0	0	0	0	0	0	0	0	0	0	0	0	0
651	1	2	12	1d 22:32:19.79000	0d 04:11:01.52000	0.00416224	0.0158355	0.00099474	3.0242	D	5	28/08/2020 13:56		0	0	0	0	0	0	0	0	0	0	0	0	0	0
652	1	2	12	1d 22:32:22.68000	0d 04:11:04.41000	0.00416304	0.015838	0.00099496	3.0138	D	5	28/08/2020 13:56		0	0	0	0	0	0	0	0	0	0	0	0	0	0
653	1	2	12	1d 22:32:25.58000	0d 04:11:07.31000	0.00416384	0.0158404	0.00099489	3.0034	D	5	28/08/2020 13:57		0	0	0	0	0	0	0	0	0	0	0	0	0	0
654	1	2	12	1d 22:32:28.39000	0d 04:11:10.12000	0.00416462	0.0158427	0.00099481	2.9931	D	5	28/08/2020 13:57		0	0	0	0	0	0	0	0	0	0	0	0	0	0
655	1	2	12	1d 22:32:31.19000	0d 04:11:12.92000	0.00416539	0.015845	0.00099496	2.9825	D	5	28/08/2020 13:57		0	0	0	0	0	0	0	0	0	0	0	0	0	0
656	1	2	12	1d 22:32:33.90000	0d 04:11:15.63000	0.00416614	0.0158472	0.00099489	2.9722	D	5	28/08/2020 13:57		0	0	0	0	0	0	0	0	0	0	0	0	0	0
657	1	2	12	1d 22:32:36.50000	0d 04:11:18.23000	0.00416686	0.0158494	0.00099481	2.9619	D	5	28/08/2020 13:57		0	0	0	0	0	0	0	0	0	0	0	0	0	0
658	1	2	12	1d 22:32:39.02000	0d 04:11:20.75000	0.00416756	0.0158514	0.00099504	2.9516	D	5	28/08/2020 13:57		0	0	0	0	0	0	0	0	0	0	0	0	0	0
659	1	2	12	1d 22:32:41.57000	0d 04:11:23.30000	0.00416826	0.0158535	0.00099504	2.9412	D	5	28/08/2020 13:57		0	0	0	0	0	0	0	0	0	0	0	0	0	0
660	1	2	12	1d 22:32:44.03000	0d 04:11:25.76000	0.00416894	0.0158555	0.00099496	2.9308	D	5	28/08/2020 13:57		0	0	0	0	0	0	0	0	0	0	0	0	0	0
661	1	2	12	1d 22:32:46.50000	0d 04:11:28.23000	0.00416962	0.0158575	0.00099496	2.9204	D	5	28/08/2020 13:57		0	0	0	0	0	0	0	0	0	0	0	0	0	0
662	1	2	12	1d 22:32:48.86000	0d 04:11:30.59000	0.00417028	0.0158594	0.00099458	2.91	D	5	28/08/2020 13:57		0	0	0	0	0	0	0	0	0	0	0	0	0	0
663	1	2	12	1d 22:32:51.21000	0d 04:11:32.94000	0.00417093	0.0158613	0.00099496	2.8995	D	5	28/08/2020 13:57		0	0	0	0	0	0	0	0	0	0	0	0	0	0
664	1	2	12	1d 22:32:53.57000	0d 04:11:35.30000	0.00417158	0.0158632	0.00099489	2.8891	D	5	28/08/2020 13:57		0	0	0	0	0	0	0	0	0	0	0	0	0	0
665	1	2	12	1d 22:32:55.82000	0d 04:11:37.55000	0.0041722	0.015865	0.00099489	2.8789	D	5	28/08/2020 13:57		0	0	0	0	0	0	0	0	0	0	0	0	0	0
666	1	2	12	1d 22:32:58.03000	0d 04:11:39.76000	0.00417281	0.0158667	0.00099489	2.8684	D	5	28/08/2020 13:57		0	0	0	0	0	0	0	0	0	0	0	0	0	0
667	1	2	12	1d 22:33:00.31000	0d 04:11:42.04000	0.00417344	0.0158685	0.00099489	2.8576	D	5	28/08/2020 13:57		0	0	0	0	0	0	0	0	0	0	0	0	0	0
668	1	2	12	1d 22:33:02.51000	0d 04:11:44.24000	0.00417405	0.0158703	0.00099496	2.8469	D	5	28/08/2020 13:57		0	0	0	0	0	0	0	0	0	0	0	0	0	0
669	1	2	12	1d 22:33:04.71000	0d 04:11:46.44000	0.00417466	0.015872	0.00099489	2.8363	D	5	28/08/2020 13:57		0	0	0	0	0	0	0	0	0	0	0	0	0	0
670	1	2	12	1d 22:33:06.79000	0d 04:11:48.52000	0.00417523	0.0158736	0.00099489	2.8258	D	5	28/08/2020 13:57		0	0	0	0	0	0	0	0	0	0	0	0	0	0
671	1	2	12	1d 22:33:08.89000	0d 04:11:50.62000	0.00417581	0.0158753	0.00099489	2.8154	D	5	28/08/2020 13:57		0	0	0	0	0	0	0	0	0	0	0	0	0	0
672	1	2	12	1d 22:33:10.89000	0d 04:11:52.62000	0.00417636	0.0158768	0.00099489	2.8051	D	5	28/08/2020 13:57		0	0	0	0	0	0	0	0	0	0	0	0	0	0
673	1	2	12	1d 22:33:12.94000	0d 04:11:54.67000	0.00417693	0.0158784	0.00099504	2.7945	D	5	28/08/2020 13:57		0	0	0	0	0	0	0	0	0	0	0	0	0	0
674	1	2	12	1d 22:33:14.89000	0d 04:11:56.62000	0.00417747	0.0158799	0.00099496	2.7842	D	5	28/08/2020 13:57		0	0	0	0	0	0	0	0	0	0	0	0	0	0
675	1	2	12	1d 22:33:16.85000	0d 04:11:58.58000	0.00417801	0.0158814	0.00099474	2.7738	D	5	28/08/2020 13:57		0	0	0	0	0	0	0	0	0	0	0	0	0	0
676	1	2	12	1d 22:33:18.81000	0d 04:12:00.54000	0.00417855	0.0158829	0.00099496	2.763	D	5	28/08/2020 13:57		0	0	0	0	0	0	0	0	0	0	0	0	0	0
677	1	2	12	1d 22:33:20.73000	0d 04:12:02.46000	0.00417908	0.0158844	0.00099474	2.7526	D	5	28/08/2020 13:57		0	0	0	0	0	0	0	0	0	0	0	0	0	0
678	1	2	12	1d 22:33:22.60000	0d 04:12:04.33000	0.0041796	0.0158858	0.00099481	2.742	D	5	28/08/2020 13:57		0	0	0	0	0	0	0	0	0	0	0	0	0	0
679	1	2	12	1d 22:33:24.45000	0d 04:12:06.18000	0.00418011	0.0158872	0.00099504	2.7315	D	5	28/08/2020 13:57		0	0	0	0	0	0	0	0	0	0	0	0	0	0
680	1	2	12	1d 22:33:26.31000	0d 04:12:08.04000	0.00418063	0.0158886	0.00099512	2.721	D	5	28/08/2020 13:58		0	0	0	0	0	0	0	0	0	0	0	0	0	0
681	1	2	12	1d 22:33:28.14000	0d 04:12:09.87000	0.00418113	0.01589	0.00099496	2.7105	D	5	28/08/2020 13:58		0	0	0	0	0	0	0	0	0	0	0	0	0	0
682	1	2	12	1d 22:33:29.94000	0d 04:12:11.67000	0.00418163	0.0158913	0.00099474	2.7001	D	5	28/08/2020 13:58		0	0	0	0	0	0	0	0	0	0	0	0	0	0
683	1	2	12	1d 22:33:31.73000	0d 04:12:13.46000	0.00418212	0.0158926	0.00099481	2.6896	D	5	28/08/2020 13:58		0	0	0	0	0	0	0	0	0	0	0	0	0	0
684	1	2	12	1d 22:33:33.51000	0d 04:12:15.24000	0.00418262	0.015894	0.00099481	2.679	D	5	28/08/2020 13:58		0	0	0	0	0	0	0	0	0	0	0	0	0	0
685	1	2	12	1d 22:33:35.25000	0d 04:12:16.98000	0.0041831	0.0158952	0.00099489	2.6687	D	5	28/08/2020 13:58		0	0	0	0	0	0	0	0	0	0	0	0	0	0
686	1	2	12	1d 22:33:36.97000	0d 04:12:18.70000	0.00418357	0.0158965	0.00099458	2.6581	D	5	28/08/2020 13:58		0	0	0	0	0	0	0	0	0	0	0	0	0	0
687	1	2	12	1d 22:33:38.69000	0d 04:12:20.42000	0.00418405	0.0158978	0.00099481	2.6476	D	5	28/08/2020 13:58		0	0	0	0	0	0	0	0	0	0	0	0	0	0
688	1	2	12	1d 22:33:40.40000	0d 04:12:22.13000	0.00418452	0.015899	0.00099489	2.6371	D	5	28/08/2020 13:58		0	0	0	0	0	0	0	0	0	0	0	0	0	0
689	1	2	12	1d 22:33:42.11000	0d 04:12:23.84000	0.00418499	0.0159003	0.00099474	2.6264	D	5	28/08/2020 13:58		0	0	0	0	0	0	0	0	0	0	0	0	0	0
690	1	2	12	1d 22:33:43.83000	0d 04:12:25.56000	0.00418547	0.0159015	0.00099496	2.6159	D	5	28/08/2020 13:58		0	0	0	0	0	0	0	0	0	0	0	0	0	0
691	1	2	12	1d 22:33:45.50000	0d 04:12:27.23000	0.00418593	0.0159027	0.00099481	2.6052	D	5	28/08/2020 13:58		0	0	0	0	0	0	0	0	0	0	0	0	0	0
692	1	2	12	1d 22:33:47.20000	0d 04:12:28.93000	0.0041864	0.0159039	0.00099481	2.5946	D	5	28/08/2020 13:58		0	0	0	0	0	0	0	0	0	0	0	0	0	0
693	1	2	12	1d 22:33:48.84000	0d 04:12:30.57000	0.00418685	0.0159051	0.00099481	2.5838	D	5	28/08/2020 13:58		0	0	0	0	0	0	0	0	0	0	0	0	0	0
694	1	2	12	1d 22:33:50.51000	0d 04:12:32.24000	0.00418731	0.0159063	0.00099474	2.5734	D	5	28/08/2020 13:58		0	0	0	0	0	0	0	0	0	0	0	0	0	0
695	1	2	12	1d 22:33:52.15000	0d 04:12:33.88000	0.00418777	0.0159075	0.00099474	2.5629	D	5	28/08/2020 13:58		0	0	0	0	0	0	0	0	0	0	0	0	0	0
696	1	2	12	1d 22:33:53.74000	0d 04:12:35.47000	0.00418821	0.0159086	0.00099504	2.5524	D	5	28/08/2020 13:58		0	0	0	0	0	0	0	0	0	0	0	0	0	0
697	1	2	12	1d 22:33:55.38000	0d 04:12:37.11000	0.00418866	0.0159097	0.00099481	2.5418	D	5	28/08/2020 13:58		0	0	0	0	0	0	0	0	0	0	0	0	0	0
698	1	2	12	1d 22:33:57.01000	0d 04:12:38.74000	0.00418911	0.0159109	0.00099496	2.5313	D	5	28/08/2020 13:58		0	0	0	0	0	0	0	0	0	0	0	0	0	0
699	1	2	12	1d 22:33:58.63000	0d 04:12:40.36000	0.00418956	0.015912	0.00099489	2.5208	D	5	28/08/2020 13:58		0	0	0	0	0	0	0	0	0	0	0	0	0	0
700	1	2	12	1d 22:34:00.23000	0d 04:12:41.96000	0.00419	0.0159131	0.00099474	2.5103	D	5	28/08/2020 13:58		0	0	0	0	0	0	0	0	0	0	0	0	0	0
701	1	2	12	1d 22:34:01.75000	0d 04:12:43.48000	0.00419042	0.0159142	0.00099489	2.5	D	133	28/08/2020 13:58		0	0	0	0	0	0	0	0	0	0	0	0	0	0
702	1	2	13	1d 22:34:01.76000	0d 00:00:00.01000	0	0	0	2.5122	R	0	28/08/2020 13:58		0	0	0	0	0	0	0	0	0	0	0	0	0	0
703	1	2	13	1d 22:34:03.76000	0d 00:00:02.01000	0	0	0	2.6946	R	1	28/08/2020 13:58		0	0	0	0	0	0	0	0	0	0	0	0	0	0
704	1	2	13	1d 22:34:05.76000	0d 00:00:04.01000	0	0	0	2.8067	R	1	28/08/2020 13:58		0	0	0	0	0	0	0	0	0	0	0	0	0	0
705	1	2	13	1d 22:34:07.76000	0d 00:00:06.01000	0	0	0	2.8963	R	1	28/08/2020 13:58		0	0	0	0	0	0	0	0	0	0	0	0	0	0
706	1	2	13	1d 22:34:09.76000	0d 00:00:08.01000	0	0	0	2.9722	R	1	28/08/2020 13:58		0	0	0	0	0	0	0	0	0	0	0	0	0	0
707	1	2	13	1d 22:34:11.75000	0d 00:00:10.00000	0	0	0	3.0384	R	129	28/08/2020 13:58		0	0	0	0	0	0	0	0	0	0	0	0	0	0
708	2	3	9	1d 22:34:11.79000	0d 00:00:00.04000	0.00000001	0.00000003	0.00099527	3.0735	C	0	28/08/2020 13:58		0	0	0	0	0	0	0	0	0	0	0	0	0	0
709	2	3	9	1d 22:34:11.95000	0d 00:00:00.20000	0.00000005	0.00000017	0.00099481	3.0951	C	5	28/08/2020 13:58		0	0	0	0	0	0	0	0	0	0	0	0	0	0
710	2	3	9	1d 22:34:12.12000	0d 00:00:00.37000	0.0000001	0.00000032	0.00099481	3.1153	C	5	28/08/2020 13:58		0	0	0	0	0	0	0	0	0	0	0	0	0	0
711	2	3	9	1d 22:34:12.30000	0d 00:00:00.55000	0.00000015	0.00000047	0.00099496	3.1336	C	5	28/08/2020 13:58		0	0	0	0	0	0	0	0	0	0	0	0	0	0
712	2	3	9	1d 22:34:12.49000	0d 00:00:00.74000	0.0000002	0.00000064	0.00099496	3.1514	C	5	28/08/2020 13:58		0	0	0	0	0	0	0	0	0	0	0	0	0	0
713	2	3	9	1d 22:34:12.69000	0d 00:00:00.94000	0.00000026	0.00000081	0.00099481	3.1687	C	5	28/08/2020 13:58		0	0	0	0	0	0	0	0	0	0	0	0	0	0
714	2	3	9	1d 22:34:12.89000	0d 00:00:01.14000	0.00000031	0.00000099	0.00099481	3.1852	C	5	28/08/2020 13:58		0	0	0	0	0	0	0	0	0	0	0	0	0	0
715	2	3	9	1d 22:34:13.10000	0d 00:00:01.35000	0.00000037	0.00000117	0.00099496	3.2015	C	5	28/08/2020 13:58		0	0	0	0	0	0	0	0	0	0	0	0	0	0
716	2	3	9	1d 22:34:13.32000	0d 00:00:01.57000	0.00000043	0.00000137	0.00099481	3.218	C	5	28/08/2020 13:58		0	0	0	0	0	0	0	0	0	0	0	0	0	0
717	2	3	9	1d 22:34:13.54000	0d 00:00:01.79000	0.00000049	0.00000156	0.00099474	3.2338	C	5	28/08/2020 13:58		0	0	0	0	0	0	0	0	0	0	0	0	0	0
718	2	3	9	1d 22:34:13.77000	0d 00:00:02.02000	0.00000056	0.00000177	0.00099496	3.2496	C	5	28/08/2020 13:58		0	0	0	0	0	0	0	0	0	0	0	0	0	0
719	2	3	9	1d 22:34:14.00000	0d 00:00:02.25000	0.00000062	0.00000198	0.00099496	3.265	C	5	28/08/2020 13:58		0	0	0	0	0	0	0	0	0	0	0	0	0	0
720	2	3	9	1d 22:34:14.24000	0d 00:00:02.49000	0.00000069	0.00000219	0.00099474	3.2805	C	5	28/08/2020 13:58		0	0	0	0	0	0	0	0	0	0	0	0	0	0
721	2	3	9	1d 22:34:14.48000	0d 00:00:02.73000	0.00000075	0.00000241	0.00099496	3.2953	C	5	28/08/2020 13:58		0	0	0	0	0	0	0	0	0	0	0	0	0	0
722	2	3	9	1d 22:34:14.73000	0d 00:00:02.98000	0.00000082	0.00000264	0.00099496	3.3103	C	5	28/08/2020 13:58		0	0	0	0	0	0	0	0	0	0	0	0	0	0
723	2	3	9	1d 22:34:14.98000	0d 00:00:03.23000	0.00000089	0.00000287	0.00099489	3.3248	C	5	28/08/2020 13:58		0	0	0	0	0	0	0	0	0	0	0	0	0	0
724	2	3	9	1d 22:34:15.24000	0d 00:00:03.49000	0.00000096	0.00000311	0.00099496	3.3396	C	5	28/08/2020 13:58		0	0	0	0	0	0	0	0	0	0	0	0	0	0
725	2	3	9	1d 22:34:15.51000	0d 00:00:03.76000	0.00000104	0.00000336	0.00099474	3.3539	C	5	28/08/2020 13:58		0	0	0	0	0	0	0	0	0	0	0	0	0	0
726	2	3	9	1d 22:34:15.79000	0d 00:00:04.04000	0.00000112	0.00000362	0.00099496	3.3683	C	5	28/08/2020 13:58		0	0	0	0	0	0	0	0	0	0	0	0	0	0
727	2	3	9	1d 22:34:16.08000	0d 00:00:04.33000	0.0000012	0.00000389	0.00099466	3.3826	C	5	28/08/2020 13:58		0	0	0	0	0	0	0	0	0	0	0	0	0	0
728	2	3	9	1d 22:34:16.37000	0d 00:00:04.62000	0.00000128	0.00000416	0.00099481	3.3962	C	5	28/08/2020 13:58		0	0	0	0	0	0	0	0	0	0	0	0	0	0
729	2	3	9	1d 22:34:16.67000	0d 00:00:04.92000	0.00000136	0.00000444	0.00099504	3.4101	C	5	28/08/2020 13:58		0	0	0	0	0	0	0	0	0	0	0	0	0	0
730	2	3	9	1d 22:34:16.99000	0d 00:00:05.24000	0.00000145	0.00000475	0.00099458	3.4237	C	5	28/08/2020 13:58		0	0	0	0	0	0	0	0	0	0	0	0	0	0
731	2	3	9	1d 22:34:17.32000	0d 00:00:05.57000	0.00000154	0.00000506	0.00099474	3.4371	C	5	28/08/2020 13:58		0	0	0	0	0	0	0	0	0	0	0	0	0	0
732	2	3	9	1d 22:34:17.66000	0d 00:00:05.91000	0.00000163	0.00000538	0.00099481	3.4502	C	5	28/08/2020 13:58		0	0	0	0	0	0	0	0	0	0	0	0	0	0
733	2	3	9	1d 22:34:18.02000	0d 00:00:06.27000	0.00000173	0.00000573	0.00099496	3.4632	C	5	28/08/2020 13:58		0	0	0	0	0	0	0	0	0	0	0	0	0	0
734	2	3	9	1d 22:34:18.40000	0d 00:00:06.65000	0.00000184	0.00000609	0.00099489	3.476	C	5	28/08/2020 13:58		0	0	0	0	0	0	0	0	0	0	0	0	0	0
735	2	3	9	1d 22:34:18.79000	0d 00:00:07.04000	0.00000195	0.00000647	0.00099496	3.4884	C	5	28/08/2020 13:58		0	0	0	0	0	0	0	0	0	0	0	0	0	0
736	2	3	9	1d 22:34:19.22000	0d 00:00:07.47000	0.00000206	0.00000688	0.00099466	3.5007	C	5	28/08/2020 13:58		0	0	0	0	0	0	0	0	0	0	0	0	0	0
737	2	3	9	1d 22:34:19.69000	0d 00:00:07.94000	0.00000219	0.00000734	0.00099496	3.5129	C	5	28/08/2020 13:58		0	0	0	0	0	0	0	0	0	0	0	0	0	0
738	2	3	9	1d 22:34:20.20000	0d 00:00:08.45000	0.00000233	0.00000783	0.00099489	3.5248	C	5	28/08/2020 13:58		0	0	0	0	0	0	0	0	0	0	0	0	0	0
739	2	3	9	1d 22:34:20.77000	0d 00:00:09.02000	0.00000249	0.00000839	0.00099496	3.5366	C	5	28/08/2020 13:58		0	0	0	0	0	0	0	0	0	0	0	0	0	0
740	2	3	9	1d 22:34:21.43000	0d 00:00:09.68000	0.00000267	0.00000904	0.00099466	3.5479	C	5	28/08/2020 13:58		0	0	0	0	0	0	0	0	0	0	0	0	0	0
741	2	3	9	1d 22:34:22.18000	0d 00:00:10.43000	0.00000288	0.00000977	0.00099466	3.5586	C	5	28/08/2020 13:58		0	0	0	0	0	0	0	0	0	0	0	0	0	0
742	2	3	9	1d 22:34:23.11000	0d 00:00:11.36000	0.00000314	0.00001069	0.00099489	3.5692	C	5	28/08/2020 13:58		0	0	0	0	0	0	0	0	0	0	0	0	0	0
743	2	3	9	1d 22:34:24.33000	0d 00:00:12.58000	0.00000348	0.00001189	0.00099489	3.5799	C	5	28/08/2020 13:58		0	0	0	0	0	0	0	0	0	0	0	0	0	0
744	2	3	9	1d 22:34:26.01000	0d 00:00:14.26000	0.00000394	0.00001356	0.00099489	3.5903	C	5	28/08/2020 13:59		0	0	0	0	0	0	0	0	0	0	0	0	0	0
745	2	3	9	1d 22:34:28.60000	0d 00:00:16.85000	0.00000466	0.00001613	0.00099481	3.6007	C	5	28/08/2020 13:59		0	0	0	0	0	0	0	0	0	0	0	0	0	0
746	2	3	9	1d 22:34:32.74000	0d 00:00:20.99000	0.0000058	0.00002026	0.00099504	3.611	C	5	28/08/2020 13:59		0	0	0	0	0	0	0	0	0	0	0	0	0	0
747	2	3	9	1d 22:34:40.67000	0d 00:00:28.92000	0.00000799	0.00002818	0.00099481	3.6213	C	5	28/08/2020 13:59		0	0	0	0	0	0	0	0	0	0	0	0	0	0
748	2	3	9	1d 22:34:57.88000	0d 00:00:46.13000	0.00001275	0.00004543	0.00099481	3.6313	C	5	28/08/2020 13:59		0	0	0	0	0	0	0	0	0	0	0	0	0	0
749	2	3	9	1d 22:35:42.17000	0d 00:01:30.42000	0.00002499	0.00008995	0.00099489	3.6414	C	5	28/08/2020 14:00		0	0	0	0	0	0	0	0	0	0	0	0	0	0
750	2	3	9	1d 22:37:37.01000	0d 00:03:25.26000	0.00005672	0.0002057	0.00099466	3.6515	C	5	28/08/2020 14:02		0	0	0	0	0	0	0	0	0	0	0	0	0	0
751	2	3	9	1d 22:41:09.08000	0d 00:06:57.33000	0.00011533	0.00042001	0.00099474	3.6616	C	5	28/08/2020 14:05		0	0	0	0	0	0	0	0	0	0	0	0	0	0
752	2	3	9	1d 22:46:09.08000	0d 00:11:57.33000	0.00019823	0.00072399	0.00099489	3.6712	C	1	28/08/2020 14:10		0	0	0	0	0	0	0	0	0	0	0	0	0	0
753	2	3	9	1d 22:51:09.08000	0d 00:16:57.33000	0.00028114	0.00102867	0.00099496	3.6785	C	1	28/08/2020 14:15		0	0	0	0	0	0	0	0	0	0	0	0	0	0
754	2	3	9	1d 22:56:09.08000	0d 00:21:57.33000	0.00036404	0.00133391	0.00099481	3.6849	C	1	28/08/2020 14:20		0	0	0	0	0	0	0	0	0	0	0	0	0	0
755	2	3	9	1d 23:01:09.08000	0d 00:26:57.33000	0.00044695	0.00163963	0.00099481	3.6904	C	1	28/08/2020 14:25		0	0	0	0	0	0	0	0	0	0	0	0	0	0
756	2	3	9	1d 23:06:09.08000	0d 00:31:57.33000	0.00052985	0.0019458	0.00099481	3.6954	C	1	28/08/2020 14:30		0	0	0	0	0	0	0	0	0	0	0	0	0	0
757	2	3	9	1d 23:11:09.08000	0d 00:36:57.33000	0.00061276	0.00225239	0.00099489	3.7006	C	1	28/08/2020 14:35		0	0	0	0	0	0	0	0	0	0	0	0	0	0
758	2	3	9	1d 23:16:09.08000	0d 00:41:57.33000	0.00069566	0.00255941	0.00099451	3.7057	C	1	28/08/2020 14:40		0	0	0	0	0	0	0	0	0	0	0	0	0	0
759	2	3	9	1d 23:21:09.08000	0d 00:46:57.33000	0.00077857	0.00286686	0.00099489	3.711	C	1	28/08/2020 14:45		0	0	0	0	0	0	0	0	0	0	0	0	0	0
760	2	3	9	1d 23:26:09.08000	0d 00:51:57.33000	0.00086147	0.00317477	0.00099474	3.7168	C	1	28/08/2020 14:50		0	0	0	0	0	0	0	0	0	0	0	0	0	0
761	2	3	9	1d 23:31:09.08000	0d 00:56:57.33000	0.00094438	0.00348313	0.00099481	3.7221	C	1	28/08/2020 14:55		0	0	0	0	0	0	0	0	0	0	0	0	0	0
762	2	3	9	1d 23:36:09.08000	0d 01:01:57.33000	0.00102728	0.00379196	0.00099474	3.7279	C	1	28/08/2020 15:00		0	0	0	0	0	0	0	0	0	0	0	0	0	0
763	2	3	9	1d 23:41:09.08000	0d 01:06:57.33000	0.00111019	0.00410125	0.00099481	3.7333	C	1	28/08/2020 15:05		0	0	0	0	0	0	0	0	0	0	0	0	0	0
764	2	3	9	1d 23:46:09.08000	0d 01:11:57.33000	0.00119309	0.00441099	0.00099504	3.7389	C	1	28/08/2020 15:10		0	0	0	0	0	0	0	0	0	0	0	0	0	0
765	2	3	9	1d 23:51:09.08000	0d 01:16:57.33000	0.001276	0.00472118	0.00099504	3.7443	C	1	28/08/2020 15:15		0	0	0	0	0	0	0	0	0	0	0	0	0	0
766	2	3	9	1d 23:56:09.08000	0d 01:21:57.33000	0.0013589	0.00503182	0.00099481	3.7496	C	1	28/08/2020 15:20		0	0	0	0	0	0	0	0	0	0	0	0	0	0
767	2	3	9	2d 00:01:09.08000	0d 01:26:57.33000	0.00144181	0.0053429	0.00099458	3.7548	C	1	28/08/2020 15:25		0	0	0	0	0	0	0	0	0	0	0	0	0	0
768	2	3	9	2d 00:06:09.08000	0d 01:31:57.33000	0.00152471	0.00565441	0.00099481	3.7601	C	1	28/08/2020 15:30		0	0	0	0	0	0	0	0	0	0	0	0	0	0
769	2	3	9	2d 00:11:09.08000	0d 01:36:57.33000	0.00160762	0.00596635	0.00099481	3.7653	C	1	28/08/2020 15:35		0	0	0	0	0	0	0	0	0	0	0	0	0	0
770	2	3	9	2d 00:16:09.08000	0d 01:41:57.33000	0.00169052	0.00627874	0.00099466	3.7707	C	1	28/08/2020 15:40		0	0	0	0	0	0	0	0	0	0	0	0	0	0
771	2	3	9	2d 00:21:09.08000	0d 01:46:57.33000	0.00177343	0.00659157	0.00099481	3.7763	C	1	28/08/2020 15:45		0	0	0	0	0	0	0	0	0	0	0	0	0	0
772	2	3	9	2d 00:26:09.08000	0d 01:51:57.33000	0.00185633	0.00690488	0.00099504	3.7819	C	1	28/08/2020 15:50		0	0	0	0	0	0	0	0	0	0	0	0	0	0
773	2	3	9	2d 00:31:09.08000	0d 01:56:57.33000	0.00193924	0.00721868	0.00099466	3.7881	C	1	28/08/2020 15:55		0	0	0	0	0	0	0	0	0	0	0	0	0	0
774	2	3	9	2d 00:36:09.08000	0d 02:01:57.33000	0.00202214	0.007533	0.00099474	3.7945	C	1	28/08/2020 16:00		0	0	0	0	0	0	0	0	0	0	0	0	0	0
775	2	3	9	2d 00:41:09.08000	0d 02:06:57.33000	0.00210504	0.00784789	0.00099481	3.8016	C	1	28/08/2020 16:05		0	0	0	0	0	0	0	0	0	0	0	0	0	0
776	2	3	9	2d 00:46:09.08000	0d 02:11:57.33000	0.00218795	0.00816339	0.00099489	3.8091	C	1	28/08/2020 16:10		0	0	0	0	0	0	0	0	0	0	0	0	0	0
777	2	3	9	2d 00:51:09.08000	0d 02:16:57.33000	0.00227085	0.00847954	0.00099481	3.8181	C	1	28/08/2020 16:15		0	0	0	0	0	0	0	0	0	0	0	0	0	0
778	2	3	9	2d 00:56:09.08000	0d 02:21:57.33000	0.00235376	0.00879645	0.00099481	3.827	C	1	28/08/2020 16:20		0	0	0	0	0	0	0	0	0	0	0	0	0	0
779	2	3	9	2d 01:00:54.59000	0d 02:26:42.84000	0.00243266	0.0090988	0.00099504	3.837	C	5	28/08/2020 16:25		0	0	0	0	0	0	0	0	0	0	0	0	0	0
780	2	3	9	2d 01:05:24.37000	0d 02:31:12.62000	0.00250721	0.00938523	0.00099481	3.8471	C	5	28/08/2020 16:29		0	0	0	0	0	0	0	0	0	0	0	0	0	0
781	2	3	9	2d 01:09:34.69000	0d 02:35:22.94000	0.00257639	0.00965171	0.00099481	3.8572	C	5	28/08/2020 16:34		0	0	0	0	0	0	0	0	0	0	0	0	0	0
782	2	3	9	2d 01:13:27.11000	0d 02:39:15.36000	0.00264062	0.00989977	0.00099496	3.8672	C	5	28/08/2020 16:38		0	0	0	0	0	0	0	0	0	0	0	0	0	0
783	2	3	9	2d 01:17:06.25000	0d 02:42:54.50000	0.00270118	0.0101343	0.00099474	3.8773	C	5	28/08/2020 16:41		0	0	0	0	0	0	0	0	0	0	0	0	0	0
784	2	3	9	2d 01:20:37.95000	0d 02:46:26.20000	0.00275968	0.0103614	0.00099489	3.8874	C	5	28/08/2020 16:45		0	0	0	0	0	0	0	0	0	0	0	0	0	0
785	2	3	9	2d 01:23:58.61000	0d 02:49:46.86000	0.00281513	0.0105772	0.00099489	3.8975	C	5	28/08/2020 16:48		0	0	0	0	0	0	0	0	0	0	0	0	0	0
786	2	3	9	2d 01:27:13.59000	0d 02:53:01.84000	0.00286902	0.0107875	0.00099474	3.9075	C	5	28/08/2020 16:51		0	0	0	0	0	0	0	0	0	0	0	0	0	0
787	2	3	9	2d 01:30:22.61000	0d 02:56:10.86000	0.00292125	0.0109919	0.00099481	3.9176	C	5	28/08/2020 16:54		0	0	0	0	0	0	0	0	0	0	0	0	0	0
788	2	3	9	2d 01:33:26.65000	0d 02:59:14.90000	0.00297211	0.0111914	0.00099474	3.9277	C	5	28/08/2020 16:58		0	0	0	0	0	0	0	0	0	0	0	0	0	0
789	2	3	9	2d 01:36:30.22000	0d 03:02:18.47000	0.00302284	0.0113909	0.00099481	3.9377	C	5	28/08/2020 17:01		0	0	0	0	0	0	0	0	0	0	0	0	0	0
790	2	3	9	2d 01:39:30.85000	0d 03:05:19.10000	0.00307276	0.0115877	0.00099481	3.9478	C	5	28/08/2020 17:04		0	0	0	0	0	0	0	0	0	0	0	0	0	0
791	2	3	9	2d 01:42:25.43000	0d 03:08:13.68000	0.003121	0.0117784	0.00099489	3.9579	C	5	28/08/2020 17:07		0	0	0	0	0	0	0	0	0	0	0	0	0	0
792	2	3	9	2d 01:45:18.25000	0d 03:11:06.50000	0.00316876	0.0119676	0.00099481	3.968	C	5	28/08/2020 17:09		0	0	0	0	0	0	0	0	0	0	0	0	0	0
793	2	3	9	2d 01:48:11.39000	0d 03:13:59.64000	0.00321661	0.0121577	0.00099496	3.978	C	5	28/08/2020 17:12		0	0	0	0	0	0	0	0	0	0	0	0	0	0
794	2	3	9	2d 01:51:03.33000	0d 03:16:51.58000	0.00326412	0.012347	0.00099489	3.9883	C	5	28/08/2020 17:15		0	0	0	0	0	0	0	0	0	0	0	0	0	0
795	2	3	9	2d 01:53:57.51000	0d 03:19:45.76000	0.00331226	0.0125392	0.00099489	3.9985	C	5	28/08/2020 17:18		0	0	0	0	0	0	0	0	0	0	0	0	0	0
796	2	3	9	2d 01:56:49.52000	0d 03:22:37.77000	0.00335979	0.0127295	0.00099489	4.0085	C	5	28/08/2020 17:21		0	0	0	0	0	0	0	0	0	0	0	0	0	0
797	2	3	9	2d 01:59:37.55000	0d 03:25:25.80000	0.00340623	0.0129159	0.00099466	4.0188	C	5	28/08/2020 17:24		0	0	0	0	0	0	0	0	0	0	0	0	0	0
798	2	3	9	2d 02:02:23.59000	0d 03:28:11.84000	0.00345211	0.0131005	0.00099496	4.0288	C	5	28/08/2020 17:26		0	0	0	0	0	0	0	0	0	0	0	0	0	0
799	2	3	9	2d 02:05:09.88000	0d 03:30:58.13000	0.00349807	0.0132859	0.00099474	4.0389	C	5	28/08/2020 17:29		0	0	0	0	0	0	0	0	0	0	0	0	0	0
800	2	3	9	2d 02:07:51.68000	0d 03:33:39.93000	0.00354278	0.0134667	0.00099466	4.049	C	5	28/08/2020 17:32		0	0	0	0	0	0	0	0	0	0	0	0	0	0
801	2	3	9	2d 02:10:31.87000	0d 03:36:20.12000	0.00358705	0.0136461	0.00099489	4.0591	C	5	28/08/2020 17:35		0	0	0	0	0	0	0	0	0	0	0	0	0	0
802	2	3	9	2d 02:13:11.29000	0d 03:38:59.54000	0.0036311	0.0138252	0.00099481	4.0691	C	5	28/08/2020 17:37		0	0	0	0	0	0	0	0	0	0	0	0	0	0
803	2	3	9	2d 02:15:47.75000	0d 03:41:36.00000	0.00367434	0.0140013	0.00099481	4.0792	C	5	28/08/2020 17:40		0	0	0	0	0	0	0	0	0	0	0	0	0	0
804	2	3	9	2d 02:18:23.43000	0d 03:44:11.68000	0.00371736	0.0141771	0.00099504	4.0893	C	5	28/08/2020 17:42		0	0	0	0	0	0	0	0	0	0	0	0	0	0
805	2	3	9	2d 02:20:55.35000	0d 03:46:43.60000	0.00375935	0.014349	0.00099474	4.0995	C	5	28/08/2020 17:45		0	0	0	0	0	0	0	0	0	0	0	0	0	0
806	2	3	9	2d 02:23:27.35000	0d 03:49:15.60000	0.00380135	0.0145214	0.00099496	4.1096	C	5	28/08/2020 17:48		0	0	0	0	0	0	0	0	0	0	0	0	0	0
807	2	3	9	2d 02:25:55.36000	0d 03:51:43.61000	0.00384225	0.0146897	0.00099489	4.1196	C	5	28/08/2020 17:50		0	0	0	0	0	0	0	0	0	0	0	0	0	0
808	2	3	9	2d 02:28:23.38000	0d 03:54:11.63000	0.00388316	0.0148584	0.00099481	4.1297	C	5	28/08/2020 17:52		0	0	0	0	0	0	0	0	0	0	0	0	0	0
809	2	3	9	2d 02:30:45.34000	0d 03:56:33.59000	0.00392239	0.0150206	0.00099481	4.1398	C	5	28/08/2020 17:55		0	0	0	0	0	0	0	0	0	0	0	0	0	0
810	2	3	9	2d 02:33:11.63000	0d 03:58:59.88000	0.00396282	0.0151881	0.00099489	4.15	C	5	28/08/2020 17:57		0	0	0	0	0	0	0	0	0	0	0	0	0	0
811	2	3	9	2d 02:35:33.53000	0d 04:01:21.78000	0.00400203	0.0153511	0.00099466	4.1601	C	5	28/08/2020 18:00		0	0	0	0	0	0	0	0	0	0	0	0	0	0
812	2	3	9	2d 02:37:55.86000	0d 04:03:44.11000	0.00404136	0.0155149	0.00099474	4.1701	C	5	28/08/2020 18:02		0	0	0	0	0	0	0	0	0	0	0	0	0	0
813	2	3	9	2d 02:40:15.29000	0d 04:06:03.54000	0.0040799	0.0156758	0.00099481	4.1804	C	5	28/08/2020 18:04		0	0	0	0	0	0	0	0	0	0	0	0	0	0
814	2	3	9	2d 02:42:38.50000	0d 04:08:26.75000	0.00411947	0.0158414	0.00099496	4.1906	C	5	28/08/2020 18:07		0	0	0	0	0	0	0	0	0	0	0	0	0	0
815	2	3	9	2d 02:44:47.35000	0d 04:10:35.60000	0.00415508	0.0159908	0.00099512	4.2	C	133	28/08/2020 18:09		0	0	0	0	0	0	0	0	0	0	0	0	0	0
816	2	3	10	2d 02:44:47.36000	0d 00:00:00.01000	0.00415508	0.0159908	0.00102991	4.1999	C	0	28/08/2020 18:09		0	0	0	0	0	0	0	0	0	0	0	0	0	0
817	2	3	10	2d 02:45:03.04000	0d 00:00:15.69000	0.00415937	0.0160088	0.00092988	4.2004	C	4	28/08/2020 18:09		0	0	0	0	0	0	0	0	0	0	0	0	0	0
818	2	3	10	2d 02:45:17.45000	0d 00:00:30.10000	0.00416289	0.0160236	0.00082963	4.2004	C	4	28/08/2020 18:09		0	0	0	0	0	0	0	0	0	0	0	0	0	0
819	2	3	10	2d 02:45:35.37000	0d 00:00:48.02000	0.00416676	0.0160398	0.00072961	4.2002	C	4	28/08/2020 18:10		0	0	0	0	0	0	0	0	0	0	0	0	0	0
820	2	3	10	2d 02:45:59.78000	0d 00:01:12.43000	0.00417135	0.0160591	0.00062951	4.2	C	4	28/08/2020 18:10		0	0	0	0	0	0	0	0	0	0	0	0	0	0
821	2	3	10	2d 02:46:29.00000	0d 00:01:41.65000	0.00417603	0.0160788	0.00052934	4.2	C	4	28/08/2020 18:11		0	0	0	0	0	0	0	0	0	0	0	0	0	0
822	2	3	10	2d 02:47:06.05000	0d 00:02:18.70000	0.00418094	0.0160994	0.00042931	4.2002	C	4	28/08/2020 18:11		0	0	0	0	0	0	0	0	0	0	0	0	0	0
823	2	3	10	2d 02:47:52.42000	0d 00:03:05.07000	0.00418579	0.0161198	0.00032914	4.2	C	4	28/08/2020 18:12		0	0	0	0	0	0	0	0	0	0	0	0	0	0
824	2	3	10	2d 02:49:01.43000	0d 00:04:14.08000	0.00419111	0.0161421	0.00022896	4.2	C	4	28/08/2020 18:13		0	0	0	0	0	0	0	0	0	0	0	0	0	0
825	2	3	10	2d 02:51:11.55000	0d 00:06:24.20000	0.00419737	0.0161684	0.00012894	4.2	C	4	28/08/2020 18:15		0	0	0	0	0	0	0	0	0	0	0	0	0	0
826	2	3	10	2d 02:52:14.95000	0d 00:07:27.60000	0.00419938	0.0161768	0.00009949	4.2002	C	132	28/08/2020 18:16		0	0	0	0	0	0	0	0	0	0	0	0	0	0
827	2	3	11	2d 02:52:14.96000	0d 00:00:00.01000	0	0	0	4.1996	R	0	28/08/2020 18:16		0	0	0	0	0	0	0	0	0	0	0	0	0	0
828	2	3	11	2d 02:52:16.96000	0d 00:00:02.01000	0	0	0	4.1993	R	1	28/08/2020 18:16		0	0	0	0	0	0	0	0	0	0	0	0	0	0
829	2	3	11	2d 02:52:18.96000	0d 00:00:04.01000	0	0	0	4.199	R	1	28/08/2020 18:16		0	0	0	0	0	0	0	0	0	0	0	0	0	0
830	2	3	11	2d 02:52:20.96000	0d 00:00:06.01000	0	0	0	4.199	R	1	28/08/2020 18:16		0	0	0	0	0	0	0	0	0	0	0	0	0	0
831	2	3	11	2d 02:52:22.96000	0d 00:00:08.01000	0	0	0	4.199	R	1	28/08/2020 18:16		0	0	0	0	0	0	0	0	0	0	0	0	0	0
832	2	3	11	2d 02:52:24.95000	0d 00:00:10.00000	0	0	0	4.1988	R	129	28/08/2020 18:17		0	0	0	0	0	0	0	0	0	0	0	0	0	0
833	2	3	12	2d 02:52:24.98000	0d 00:00:00.03000	0.00000001	0.00000003	0.00099733	4.1921	D	0	28/08/2020 18:17		0	0	0	0	0	0	0	0	0	0	0	0	0	0
834	2	3	12	2d 02:53:14.86000	0d 00:00:49.91000	0.00001379	0.00005773	0.00099466	4.182	D	5	28/08/2020 18:17		0	0	0	0	0	0	0	0	0	0	0	0	0	0
835	2	3	12	2d 02:55:07.94000	0d 00:02:42.99000	0.00004504	0.00018825	0.00099496	4.172	D	5	28/08/2020 18:19		0	0	0	0	0	0	0	0	0	0	0	0	0	0
836	2	3	12	2d 02:57:13.45000	0d 00:04:48.50000	0.00007973	0.00033278	0.00099489	4.1619	D	5	28/08/2020 18:21		0	0	0	0	0	0	0	0	0	0	0	0	0	0
837	2	3	12	2d 02:59:21.42000	0d 00:06:56.47000	0.00011509	0.00047979	0.00099466	4.1518	D	5	28/08/2020 18:23		0	0	0	0	0	0	0	0	0	0	0	0	0	0
838	2	3	12	2d 03:01:32.81000	0d 00:09:07.86000	0.0001514	0.00063037	0.00099496	4.1418	D	5	28/08/2020 18:26		0	0	0	0	0	0	0	0	0	0	0	0	0	0
839	2	3	12	2d 03:03:45.29000	0d 00:11:20.34000	0.00018801	0.00078182	0.00099474	4.1317	D	5	28/08/2020 18:28		0	0	0	0	0	0	0	0	0	0	0	0	0	0
840	2	3	12	2d 03:06:01.74000	0d 00:13:36.79000	0.00022572	0.00093744	0.00099474	4.1216	D	5	28/08/2020 18:30		0	0	0	0	0	0	0	0	0	0	0	0	0	0
841	2	3	12	2d 03:08:19.19000	0d 00:15:54.24000	0.0002637	0.0010938	0.00099496	4.1115	D	5	28/08/2020 18:32		0	0	0	0	0	0	0	0	0	0	0	0	0	0
842	2	3	12	2d 03:10:36.60000	0d 00:18:11.65000	0.00030168	0.00124974	0.00099474	4.1013	D	5	28/08/2020 18:35		0	0	0	0	0	0	0	0	0	0	0	0	0	0
843	2	3	12	2d 03:12:59.93000	0d 00:20:34.98000	0.00034129	0.001412	0.00099489	4.0912	D	5	28/08/2020 18:37		0	0	0	0	0	0	0	0	0	0	0	0	0	0
844	2	3	12	2d 03:15:22.27000	0d 00:22:57.32000	0.00038062	0.00157274	0.00099496	4.0812	D	5	28/08/2020 18:39		0	0	0	0	0	0	0	0	0	0	0	0	0	0
845	2	3	12	2d 03:17:48.51000	0d 00:25:23.56000	0.00042103	0.00173748	0.00099466	4.0711	D	5	28/08/2020 18:42		0	0	0	0	0	0	0	0	0	0	0	0	0	0
846	2	3	12	2d 03:20:17.66000	0d 00:27:52.71000	0.00046225	0.00190508	0.00099481	4.061	D	5	28/08/2020 18:44		0	0	0	0	0	0	0	0	0	0	0	0	0	0
847	2	3	12	2d 03:22:48.02000	0d 00:30:23.07000	0.0005038	0.00207362	0.00099481	4.051	D	5	28/08/2020 18:47		0	0	0	0	0	0	0	0	0	0	0	0	0	0
848	2	3	12	2d 03:25:18.92000	0d 00:32:53.97000	0.00054551	0.00224234	0.00099474	4.0409	D	5	28/08/2020 18:49		0	0	0	0	0	0	0	0	0	0	0	0	0	0
849	2	3	12	2d 03:27:52.01000	0d 00:35:27.06000	0.00058781	0.00241309	0.00099474	4.0308	D	5	28/08/2020 18:52		0	0	0	0	0	0	0	0	0	0	0	0	0	0
850	2	3	12	2d 03:30:29.63000	0d 00:38:04.68000	0.00063137	0.00258846	0.00099496	4.0208	D	5	28/08/2020 18:55		0	0	0	0	0	0	0	0	0	0	0	0	0	0
851	2	3	12	2d 03:33:08.07000	0d 00:40:43.12000	0.00067515	0.00276429	0.00099481	4.0107	D	5	28/08/2020 18:57		0	0	0	0	0	0	0	0	0	0	0	0	0	0
852	2	3	12	2d 03:35:50.53000	0d 00:43:25.58000	0.00072005	0.00294413	0.00099481	4.0006	D	5	28/08/2020 19:00		0	0	0	0	0	0	0	0	0	0	0	0	0	0
853	2	3	12	2d 03:38:32.95000	0d 00:46:08.00000	0.00076493	0.00312347	0.00099474	3.9905	D	5	28/08/2020 19:03		0	0	0	0	0	0	0	0	0	0	0	0	0	0
854	2	3	12	2d 03:41:16.01000	0d 00:48:51.06000	0.00081	0.00330307	0.00099504	3.9805	D	5	28/08/2020 19:05		0	0	0	0	0	0	0	0	0	0	0	0	0	0
855	2	3	12	2d 03:44:00.86000	0d 00:51:35.91000	0.00085555	0.00348418	0.00099489	3.9702	D	5	28/08/2020 19:08		0	0	0	0	0	0	0	0	0	0	0	0	0	0
856	2	3	12	2d 03:46:48.94000	0d 00:54:23.99000	0.000902	0.00366837	0.00099489	3.9602	D	5	28/08/2020 19:11		0	0	0	0	0	0	0	0	0	0	0	0	0	0
857	2	3	12	2d 03:49:35.93000	0d 00:57:10.98000	0.00094815	0.0038509	0.00099489	3.9501	D	5	28/08/2020 19:14		0	0	0	0	0	0	0	0	0	0	0	0	0	0
858	2	3	12	2d 03:52:27.80000	0d 01:00:02.85000	0.00099565	0.00403828	0.00099481	3.94	D	5	28/08/2020 19:17		0	0	0	0	0	0	0	0	0	0	0	0	0	0
859	2	3	12	2d 03:55:17.87000	0d 01:02:52.92000	0.00104264	0.00422322	0.00099474	3.93	D	5	28/08/2020 19:19		0	0	0	0	0	0	0	0	0	0	0	0	0	0
860	2	3	12	2d 03:58:08.51000	0d 01:05:43.56000	0.0010898	0.00440831	0.00099504	3.9199	D	5	28/08/2020 19:22		0	0	0	0	0	0	0	0	0	0	0	0	0	0
861	2	3	12	2d 04:01:04.38000	0d 01:08:39.43000	0.0011384	0.00459859	0.00099512	3.9098	D	5	28/08/2020 19:25		0	0	0	0	0	0	0	0	0	0	0	0	0	0
862	2	3	12	2d 04:04:01.71000	0d 01:11:36.76000	0.00118741	0.00478995	0.00099466	3.8997	D	5	28/08/2020 19:28		0	0	0	0	0	0	0	0	0	0	0	0	0	0
863	2	3	12	2d 04:07:00.89000	0d 01:14:35.94000	0.00123692	0.00498281	0.00099489	3.8897	D	5	28/08/2020 19:31		0	0	0	0	0	0	0	0	0	0	0	0	0	0
864	2	3	12	2d 04:10:07.15000	0d 01:17:42.20000	0.0012884	0.00518277	0.00099496	3.8796	D	5	28/08/2020 19:34		0	0	0	0	0	0	0	0	0	0	0	0	0	0
865	2	3	12	2d 04:13:14.97000	0d 01:20:50.02000	0.0013403	0.00538389	0.00099489	3.8695	D	5	28/08/2020 19:37		0	0	0	0	0	0	0	0	0	0	0	0	0	0
866	2	3	12	2d 04:16:29.54000	0d 01:24:04.59000	0.00139407	0.00559168	0.00099474	3.8595	D	5	28/08/2020 19:41		0	0	0	0	0	0	0	0	0	0	0	0	0	0
867	2	3	12	2d 04:19:51.11000	0d 01:27:26.16000	0.00144977	0.0058064	0.00099466	3.8494	D	5	28/08/2020 19:44		0	0	0	0	0	0	0	0	0	0	0	0	0	0
868	2	3	12	2d 04:23:21.52000	0d 01:30:56.57000	0.00150792	0.00602994	0.00099481	3.8393	D	5	28/08/2020 19:47		0	0	0	0	0	0	0	0	0	0	0	0	0	0
869	2	3	12	2d 04:27:03.66000	0d 01:34:38.71000	0.00156931	0.00626533	0.00099504	3.8293	D	5	28/08/2020 19:51		0	0	0	0	0	0	0	0	0	0	0	0	0	0
870	2	3	12	2d 04:31:00.06000	0d 01:38:35.11000	0.00163464	0.00651516	0.00099481	3.8192	D	5	28/08/2020 19:55		0	0	0	0	0	0	0	0	0	0	0	0	0	0
871	2	3	12	2d 04:35:11.94000	0d 01:42:46.99000	0.00170424	0.00678066	0.00099481	3.8091	D	5	28/08/2020 19:59		0	0	0	0	0	0	0	0	0	0	0	0	0	0
872	2	3	12	2d 04:39:43.17000	0d 01:47:18.22000	0.0017792	0.00706579	0.00099474	3.799	D	5	28/08/2020 20:04		0	0	0	0	0	0	0	0	0	0	0	0	0	0
873	2	3	12	2d 04:44:34.87000	0d 01:52:09.92000	0.00185981	0.00737163	0.00099496	3.789	D	5	28/08/2020 20:09		0	0	0	0	0	0	0	0	0	0	0	0	0	0
874	2	3	12	2d 04:49:34.87000	0d 01:57:09.92000	0.00194271	0.00768538	0.00099496	3.78	D	1	28/08/2020 20:14		0	0	0	0	0	0	0	0	0	0	0	0	0	0
875	2	3	12	2d 04:54:34.87000	0d 02:02:09.92000	0.00202562	0.00799839	0.00099474	3.7713	D	1	28/08/2020 20:19		0	0	0	0	0	0	0	0	0	0	0	0	0	0
876	2	3	12	2d 04:59:34.87000	0d 02:07:09.92000	0.00210852	0.00831073	0.00099489	3.7636	D	1	28/08/2020 20:24		0	0	0	0	0	0	0	0	0	0	0	0	0	0
877	2	3	12	2d 05:04:34.87000	0d 02:12:09.92000	0.00219143	0.00862244	0.00099474	3.7562	D	1	28/08/2020 20:29		0	0	0	0	0	0	0	0	0	0	0	0	0	0
878	2	3	12	2d 05:09:34.87000	0d 02:17:09.92000	0.00227433	0.00893358	0.00099489	3.7494	D	1	28/08/2020 20:34		0	0	0	0	0	0	0	0	0	0	0	0	0	0
879	2	3	12	2d 05:14:34.87000	0d 02:22:09.92000	0.00235724	0.00924417	0.00099504	3.7432	D	1	28/08/2020 20:39		0	0	0	0	0	0	0	0	0	0	0	0	0	0
880	2	3	12	2d 05:19:34.87000	0d 02:27:09.92000	0.00244014	0.00955424	0.00099496	3.7368	D	1	28/08/2020 20:44		0	0	0	0	0	0	0	0	0	0	0	0	0	0
881	2	3	12	2d 05:24:34.87000	0d 02:32:09.92000	0.00252305	0.0098638	0.00099496	3.7308	D	1	28/08/2020 20:49		0	0	0	0	0	0	0	0	0	0	0	0	0	0
882	2	3	12	2d 05:29:34.87000	0d 02:37:09.92000	0.00260595	0.0101729	0.00099481	3.7246	D	1	28/08/2020 20:54		0	0	0	0	0	0	0	0	0	0	0	0	0	0
883	2	3	12	2d 05:34:34.87000	0d 02:42:09.92000	0.00268886	0.0104814	0.00099474	3.7188	D	1	28/08/2020 20:59		0	0	0	0	0	0	0	0	0	0	0	0	0	0
884	2	3	12	2d 05:39:34.87000	0d 02:47:09.92000	0.00277176	0.0107895	0.00099489	3.713	D	1	28/08/2020 21:04		0	0	0	0	0	0	0	0	0	0	0	0	0	0
885	2	3	12	2d 05:44:34.87000	0d 02:52:09.92000	0.00285467	0.011097	0.00099481	3.7066	D	1	28/08/2020 21:09		0	0	0	0	0	0	0	0	0	0	0	0	0	0
886	2	3	12	2d 05:49:34.87000	0d 02:57:09.92000	0.00293757	0.0114041	0.00099481	3.7	D	1	28/08/2020 21:14		0	0	0	0	0	0	0	0	0	0	0	0	0	0
887	2	3	12	2d 05:54:34.87000	0d 03:02:09.92000	0.00302048	0.0117105	0.00099489	3.6933	D	1	28/08/2020 21:19		0	0	0	0	0	0	0	0	0	0	0	0	0	0
888	2	3	12	2d 05:59:34.87000	0d 03:07:09.92000	0.00310338	0.0120165	0.00099481	3.6861	D	1	28/08/2020 21:24		0	0	0	0	0	0	0	0	0	0	0	0	0	0
889	2	3	12	2d 06:04:34.87000	0d 03:12:09.92000	0.00318629	0.0123218	0.00099474	3.6791	D	1	28/08/2020 21:29		0	0	0	0	0	0	0	0	0	0	0	0	0	0
890	2	3	12	2d 06:09:34.87000	0d 03:17:09.92000	0.00326919	0.0126265	0.00099481	3.6712	D	1	28/08/2020 21:34		0	0	0	0	0	0	0	0	0	0	0	0	0	0
891	2	3	12	2d 06:14:34.87000	0d 03:22:09.92000	0.0033521	0.0129305	0.00099481	3.6629	D	1	28/08/2020 21:39		0	0	0	0	0	0	0	0	0	0	0	0	0	0
892	2	3	12	2d 06:19:34.87000	0d 03:27:09.92000	0.003435	0.0132338	0.00099474	3.6542	D	1	28/08/2020 21:44		0	0	0	0	0	0	0	0	0	0	0	0	0	0
893	2	3	12	2d 06:24:34.87000	0d 03:32:09.92000	0.00351791	0.0135364	0.00099466	3.6445	D	1	28/08/2020 21:49		0	0	0	0	0	0	0	0	0	0	0	0	0	0
894	2	3	12	2d 06:29:28.87000	0d 03:37:03.92000	0.00359915	0.0138321	0.00099496	3.6344	D	5	28/08/2020 21:54		0	0	0	0	0	0	0	0	0	0	0	0	0	0
895	2	3	12	2d 06:33:48.29000	0d 03:41:23.34000	0.00367084	0.0140923	0.00099496	3.6243	D	5	28/08/2020 21:58		0	0	0	0	0	0	0	0	0	0	0	0	0	0
896	2	3	12	2d 06:37:40.38000	0d 03:45:15.43000	0.00373498	0.0143245	0.00099496	3.6143	D	5	28/08/2020 22:02		0	0	0	0	0	0	0	0	0	0	0	0	0	0
897	2	3	12	2d 06:41:04.83000	0d 03:48:39.88000	0.00379148	0.0145284	0.00099474	3.6042	D	5	28/08/2020 22:05		0	0	0	0	0	0	0	0	0	0	0	0	0	0
898	2	3	12	2d 06:43:59.11000	0d 03:51:34.16000	0.00383964	0.0147018	0.00099466	3.5941	D	5	28/08/2020 22:08		0	0	0	0	0	0	0	0	0	0	0	0	0	0
899	2	3	12	2d 06:46:31.03000	0d 03:54:06.08000	0.00388163	0.0148525	0.00099489	3.584	D	5	28/08/2020 22:11		0	0	0	0	0	0	0	0	0	0	0	0	0	0
900	2	3	12	2d 06:48:36.69000	0d 03:56:11.74000	0.00391635	0.0149768	0.00099481	3.574	D	5	28/08/2020 22:13		0	0	0	0	0	0	0	0	0	0	0	0	0	0
901	2	3	12	2d 06:50:20.00000	0d 03:57:55.05000	0.0039449	0.0150786	0.00099466	3.5639	D	5	28/08/2020 22:14		0	0	0	0	0	0	0	0	0	0	0	0	0	0
902	2	3	12	2d 06:51:48.79000	0d 03:59:23.84000	0.00396944	0.015166	0.00099512	3.5537	D	5	28/08/2020 22:16		0	0	0	0	0	0	0	0	0	0	0	0	0	0
903	2	3	12	2d 06:53:04.59000	0d 04:00:39.64000	0.00399039	0.0152403	0.00099474	3.5436	D	5	28/08/2020 22:17		0	0	0	0	0	0	0	0	0	0	0	0	0	0
904	2	3	12	2d 06:54:06.01000	0d 04:01:41.06000	0.00400736	0.0153004	0.00099481	3.5335	D	5	28/08/2020 22:18		0	0	0	0	0	0	0	0	0	0	0	0	0	0
905	2	3	12	2d 06:54:59.00000	0d 04:02:34.05000	0.004022	0.0153521	0.00099496	3.5235	D	5	28/08/2020 22:19		0	0	0	0	0	0	0	0	0	0	0	0	0	0
906	2	3	12	2d 06:55:44.41000	0d 04:03:19.46000	0.00403455	0.0153962	0.00099466	3.5132	D	5	28/08/2020 22:20		0	0	0	0	0	0	0	0	0	0	0	0	0	0
907	2	3	12	2d 06:56:24.45000	0d 04:03:59.50000	0.00404562	0.015435	0.00099474	3.5032	D	5	28/08/2020 22:21		0	0	0	0	0	0	0	0	0	0	0	0	0	0
908	2	3	12	2d 06:56:59.17000	0d 04:04:34.22000	0.00405521	0.0154686	0.00099466	3.4929	D	5	28/08/2020 22:21		0	0	0	0	0	0	0	0	0	0	0	0	0	0
909	2	3	12	2d 06:57:29.16000	0d 04:05:04.21000	0.0040635	0.0154975	0.00099489	3.4829	D	5	28/08/2020 22:22		0	0	0	0	0	0	0	0	0	0	0	0	0	0
910	2	3	12	2d 06:57:56.00000	0d 04:05:31.05000	0.00407092	0.0155233	0.00099489	3.4728	D	5	28/08/2020 22:22		0	0	0	0	0	0	0	0	0	0	0	0	0	0
911	2	3	12	2d 06:58:19.00000	0d 04:05:54.05000	0.00407727	0.0155453	0.00099489	3.4627	D	5	28/08/2020 22:22		0	0	0	0	0	0	0	0	0	0	0	0	0	0
912	2	3	12	2d 06:58:40.48000	0d 04:06:15.53000	0.00408321	0.0155659	0.00099474	3.4527	D	5	28/08/2020 22:23		0	0	0	0	0	0	0	0	0	0	0	0	0	0
913	2	3	12	2d 06:58:59.16000	0d 04:06:34.21000	0.00408837	0.0155837	0.00099496	3.4426	D	5	28/08/2020 22:23		0	0	0	0	0	0	0	0	0	0	0	0	0	0
914	2	3	12	2d 06:59:16.88000	0d 04:06:51.93000	0.00409327	0.0156005	0.00099512	3.4325	D	5	28/08/2020 22:23		0	0	0	0	0	0	0	0	0	0	0	0	0	0
915	2	3	12	2d 06:59:33.37000	0d 04:07:08.42000	0.00409783	0.0156161	0.00099489	3.4223	D	5	28/08/2020 22:24		0	0	0	0	0	0	0	0	0	0	0	0	0	0
916	2	3	12	2d 06:59:48.74000	0d 04:07:23.79000	0.00410207	0.0156306	0.00099481	3.4121	D	5	28/08/2020 22:24		0	0	0	0	0	0	0	0	0	0	0	0	0	0
917	2	3	12	2d 07:00:02.68000	0d 04:07:37.73000	0.00410593	0.0156438	0.00099489	3.402	D	5	28/08/2020 22:24		0	0	0	0	0	0	0	0	0	0	0	0	0	0
918	2	3	12	2d 07:00:15.67000	0d 04:07:50.72000	0.00410952	0.015656	0.00099466	3.3919	D	5	28/08/2020 22:24		0	0	0	0	0	0	0	0	0	0	0	0	0	0
919	2	3	12	2d 07:00:27.52000	0d 04:08:02.57000	0.00411279	0.0156671	0.00099489	3.3819	D	5	28/08/2020 22:25		0	0	0	0	0	0	0	0	0	0	0	0	0	0
920	2	3	12	2d 07:00:38.69000	0d 04:08:13.74000	0.00411588	0.0156775	0.00099474	3.3718	D	5	28/08/2020 22:25		0	0	0	0	0	0	0	0	0	0	0	0	0	0
921	2	3	12	2d 07:00:49.23000	0d 04:08:24.28000	0.00411879	0.0156873	0.00099489	3.3616	D	5	28/08/2020 22:25		0	0	0	0	0	0	0	0	0	0	0	0	0	0
922	2	3	12	2d 07:00:59.23000	0d 04:08:34.28000	0.00412155	0.0156966	0.00099481	3.3513	D	5	28/08/2020 22:25		0	0	0	0	0	0	0	0	0	0	0	0	0	0
923	2	3	12	2d 07:01:08.65000	0d 04:08:43.70000	0.00412416	0.0157053	0.00099489	3.3411	D	5	28/08/2020 22:25		0	0	0	0	0	0	0	0	0	0	0	0	0	0
924	2	3	12	2d 07:01:17.68000	0d 04:08:52.73000	0.00412665	0.0157136	0.00099496	3.3309	D	5	28/08/2020 22:25		0	0	0	0	0	0	0	0	0	0	0	0	0	0
925	2	3	12	2d 07:01:26.52000	0d 04:09:01.57000	0.00412909	0.0157217	0.00099474	3.3204	D	5	28/08/2020 22:26		0	0	0	0	0	0	0	0	0	0	0	0	0	0
926	2	3	12	2d 07:01:35.09000	0d 04:09:10.14000	0.00413146	0.0157296	0.00099481	3.3103	D	5	28/08/2020 22:26		0	0	0	0	0	0	0	0	0	0	0	0	0	0
927	2	3	12	2d 07:01:42.67000	0d 04:09:17.72000	0.00413356	0.0157365	0.00099458	3.3002	D	5	28/08/2020 22:26		0	0	0	0	0	0	0	0	0	0	0	0	0	0
928	2	3	12	2d 07:01:50.22000	0d 04:09:25.27000	0.00413564	0.0157434	0.00099496	3.2898	D	5	28/08/2020 22:26		0	0	0	0	0	0	0	0	0	0	0	0	0	0
929	2	3	12	2d 07:01:57.39000	0d 04:09:32.44000	0.00413763	0.0157499	0.00099466	3.2798	D	5	28/08/2020 22:26		0	0	0	0	0	0	0	0	0	0	0	0	0	0
930	2	3	12	2d 07:02:04.35000	0d 04:09:39.40000	0.00413955	0.0157562	0.00099481	3.2697	D	5	28/08/2020 22:26		0	0	0	0	0	0	0	0	0	0	0	0	0	0
931	2	3	12	2d 07:02:11.20000	0d 04:09:46.25000	0.00414144	0.0157624	0.00099504	3.2596	D	5	28/08/2020 22:26		0	0	0	0	0	0	0	0	0	0	0	0	0	0
932	2	3	12	2d 07:02:17.84000	0d 04:09:52.89000	0.00414328	0.0157683	0.00099489	3.2494	D	5	28/08/2020 22:26		0	0	0	0	0	0	0	0	0	0	0	0	0	0
933	2	3	12	2d 07:02:24.24000	0d 04:09:59.29000	0.00414505	0.0157741	0.00099489	3.2392	D	5	28/08/2020 22:26		0	0	0	0	0	0	0	0	0	0	0	0	0	0
934	2	3	12	2d 07:02:30.52000	0d 04:10:05.57000	0.00414678	0.0157797	0.00099481	3.2288	D	5	28/08/2020 22:27		0	0	0	0	0	0	0	0	0	0	0	0	0	0
935	2	3	12	2d 07:02:36.45000	0d 04:10:11.50000	0.00414842	0.015785	0.00099474	3.2186	D	5	28/08/2020 22:27		0	0	0	0	0	0	0	0	0	0	0	0	0	0
936	2	3	12	2d 07:02:42.15000	0d 04:10:17.20000	0.00414999	0.01579	0.00099504	3.2085	D	5	28/08/2020 22:27		0	0	0	0	0	0	0	0	0	0	0	0	0	0
937	2	3	12	2d 07:02:47.72000	0d 04:10:22.77000	0.00415153	0.015795	0.00099466	3.1983	D	5	28/08/2020 22:27		0	0	0	0	0	0	0	0	0	0	0	0	0	0
938	2	3	12	2d 07:02:53.05000	0d 04:10:28.10000	0.00415301	0.0157997	0.00099489	3.1881	D	5	28/08/2020 22:27		0	0	0	0	0	0	0	0	0	0	0	0	0	0
939	2	3	12	2d 07:02:58.43000	0d 04:10:33.48000	0.00415449	0.0158044	0.00099481	3.178	D	5	28/08/2020 22:27		0	0	0	0	0	0	0	0	0	0	0	0	0	0
940	2	3	12	2d 07:03:03.66000	0d 04:10:38.71000	0.00415594	0.015809	0.00099489	3.1675	D	5	28/08/2020 22:27		0	0	0	0	0	0	0	0	0	0	0	0	0	0
941	2	3	12	2d 07:03:08.68000	0d 04:10:43.73000	0.00415733	0.0158134	0.00099489	3.1571	D	5	28/08/2020 22:27		0	0	0	0	0	0	0	0	0	0	0	0	0	0
942	2	3	12	2d 07:03:13.61000	0d 04:10:48.66000	0.00415869	0.0158177	0.00099489	3.1469	D	5	28/08/2020 22:27		0	0	0	0	0	0	0	0	0	0	0	0	0	0
943	2	3	12	2d 07:03:18.28000	0d 04:10:53.33000	0.00415998	0.0158217	0.00099474	3.1368	D	5	28/08/2020 22:27		0	0	0	0	0	0	0	0	0	0	0	0	0	0
944	2	3	12	2d 07:03:22.79000	0d 04:10:57.84000	0.00416123	0.0158256	0.00099489	3.1267	D	5	28/08/2020 22:27		0	0	0	0	0	0	0	0	0	0	0	0	0	0
945	2	3	12	2d 07:03:27.12000	0d 04:11:02.17000	0.00416242	0.0158294	0.00099466	3.1165	D	5	28/08/2020 22:28		0	0	0	0	0	0	0	0	0	0	0	0	0	0
946	2	3	12	2d 07:03:31.47000	0d 04:11:06.52000	0.00416362	0.0158331	0.00099504	3.1063	D	5	28/08/2020 22:28		0	0	0	0	0	0	0	0	0	0	0	0	0	0
947	2	3	12	2d 07:03:35.61000	0d 04:11:10.66000	0.00416477	0.0158366	0.00099489	3.0959	D	5	28/08/2020 22:28		0	0	0	0	0	0	0	0	0	0	0	0	0	0
948	2	3	12	2d 07:03:39.75000	0d 04:11:14.80000	0.00416591	0.0158402	0.00099474	3.0857	D	5	28/08/2020 22:28		0	0	0	0	0	0	0	0	0	0	0	0	0	0
949	2	3	12	2d 07:03:43.76000	0d 04:11:18.81000	0.00416702	0.0158436	0.00099496	3.0755	D	5	28/08/2020 22:28		0	0	0	0	0	0	0	0	0	0	0	0	0	0
950	2	3	12	2d 07:03:47.60000	0d 04:11:22.65000	0.00416808	0.0158469	0.00099474	3.0654	D	5	28/08/2020 22:28		0	0	0	0	0	0	0	0	0	0	0	0	0	0
951	2	3	12	2d 07:03:51.27000	0d 04:11:26.32000	0.0041691	0.01585	0.00099496	3.0553	D	5	28/08/2020 22:28		0	0	0	0	0	0	0	0	0	0	0	0	0	0
952	2	3	12	2d 07:03:54.92000	0d 04:11:29.97000	0.0041701	0.015853	0.00099474	3.0451	D	5	28/08/2020 22:28		0	0	0	0	0	0	0	0	0	0	0	0	0	0
953	2	3	12	2d 07:03:58.55000	0d 04:11:33.60000	0.00417111	0.0158561	0.00099489	3.0347	D	5	28/08/2020 22:28		0	0	0	0	0	0	0	0	0	0	0	0	0	0
954	2	3	12	2d 07:04:02.07000	0d 04:11:37.12000	0.00417208	0.015859	0.00099504	3.0245	D	5	28/08/2020 22:28		0	0	0	0	0	0	0	0	0	0	0	0	0	0
955	2	3	12	2d 07:04:05.61000	0d 04:11:40.66000	0.00417306	0.015862	0.00099481	3.0141	D	5	28/08/2020 22:28		0	0	0	0	0	0	0	0	0	0	0	0	0	0
956	2	3	12	2d 07:04:09.00000	0d 04:11:44.05000	0.004174	0.0158648	0.00099504	3.0037	D	5	28/08/2020 22:28		0	0	0	0	0	0	0	0	0	0	0	0	0	0
957	2	3	12	2d 07:04:12.42000	0d 04:11:47.47000	0.00417494	0.0158676	0.00099512	2.9932	D	5	28/08/2020 22:28		0	0	0	0	0	0	0	0	0	0	0	0	0	0
958	2	3	12	2d 07:04:15.74000	0d 04:11:50.79000	0.00417586	0.0158704	0.00099489	2.983	D	5	28/08/2020 22:28		0	0	0	0	0	0	0	0	0	0	0	0	0	0
959	2	3	12	2d 07:04:18.84000	0d 04:11:53.89000	0.00417671	0.0158729	0.00099481	2.9728	D	5	28/08/2020 22:28		0	0	0	0	0	0	0	0	0	0	0	0	0	0
960	2	3	12	2d 07:04:21.91000	0d 04:11:56.96000	0.00417756	0.0158754	0.00099512	2.9625	D	5	28/08/2020 22:28		0	0	0	0	0	0	0	0	0	0	0	0	0	0
961	2	3	12	2d 07:04:24.89000	0d 04:11:59.94000	0.00417839	0.0158779	0.00099489	2.9523	D	5	28/08/2020 22:29		0	0	0	0	0	0	0	0	0	0	0	0	0	0
962	2	3	12	2d 07:04:27.77000	0d 04:12:02.82000	0.00417918	0.0158802	0.00099489	2.9421	D	5	28/08/2020 22:29		0	0	0	0	0	0	0	0	0	0	0	0	0	0
963	2	3	12	2d 07:04:30.69000	0d 04:12:05.74000	0.00417999	0.0158826	0.00099481	2.9319	D	5	28/08/2020 22:29		0	0	0	0	0	0	0	0	0	0	0	0	0	0
964	2	3	12	2d 07:04:33.55000	0d 04:12:08.60000	0.00418078	0.0158849	0.00099474	2.9216	D	5	28/08/2020 22:29		0	0	0	0	0	0	0	0	0	0	0	0	0	0
965	2	3	12	2d 07:04:36.43000	0d 04:12:11.48000	0.00418158	0.0158872	0.00099496	2.9108	D	5	28/08/2020 22:29		0	0	0	0	0	0	0	0	0	0	0	0	0	0
966	2	3	12	2d 07:04:39.26000	0d 04:12:14.31000	0.00418236	0.0158895	0.00099481	2.9003	D	5	28/08/2020 22:29		0	0	0	0	0	0	0	0	0	0	0	0	0	0
967	2	3	12	2d 07:04:42.03000	0d 04:12:17.08000	0.00418312	0.0158917	0.00099474	2.8899	D	5	28/08/2020 22:29		0	0	0	0	0	0	0	0	0	0	0	0	0	0
968	2	3	12	2d 07:04:44.69000	0d 04:12:19.74000	0.00418386	0.0158938	0.00099474	2.8795	D	5	28/08/2020 22:29		0	0	0	0	0	0	0	0	0	0	0	0	0	0
969	2	3	12	2d 07:04:47.33000	0d 04:12:22.38000	0.00418459	0.0158959	0.00099504	2.8692	D	5	28/08/2020 22:29		0	0	0	0	0	0	0	0	0	0	0	0	0	0
970	2	3	12	2d 07:04:49.87000	0d 04:12:24.92000	0.00418529	0.0158979	0.00099481	2.8591	D	5	28/08/2020 22:29		0	0	0	0	0	0	0	0	0	0	0	0	0	0
971	2	3	12	2d 07:04:52.36000	0d 04:12:27.41000	0.00418598	0.0158999	0.00099496	2.8487	D	5	28/08/2020 22:29		0	0	0	0	0	0	0	0	0	0	0	0	0	0
972	2	3	12	2d 07:04:54.86000	0d 04:12:29.91000	0.00418667	0.0159019	0.00099489	2.8385	D	5	28/08/2020 22:29		0	0	0	0	0	0	0	0	0	0	0	0	0	0
973	2	3	12	2d 07:04:57.30000	0d 04:12:32.35000	0.00418734	0.0159038	0.00099474	2.8283	D	5	28/08/2020 22:29		0	0	0	0	0	0	0	0	0	0	0	0	0	0
974	2	3	12	2d 07:04:59.69000	0d 04:12:34.74000	0.004188	0.0159057	0.00099489	2.8179	D	5	28/08/2020 22:29		0	0	0	0	0	0	0	0	0	0	0	0	0	0
975	2	3	12	2d 07:05:02.04000	0d 04:12:37.09000	0.00418865	0.0159075	0.00099481	2.8075	D	5	28/08/2020 22:29		0	0	0	0	0	0	0	0	0	0	0	0	0	0
976	2	3	12	2d 07:05:04.46000	0d 04:12:39.51000	0.00418932	0.0159094	0.00099496	2.797	D	5	28/08/2020 22:29		0	0	0	0	0	0	0	0	0	0	0	0	0	0
977	2	3	12	2d 07:05:06.88000	0d 04:12:41.93000	0.00418999	0.0159112	0.00099504	2.7864	D	5	28/08/2020 22:29		0	0	0	0	0	0	0	0	0	0	0	0	0	0
978	2	3	12	2d 07:05:09.20000	0d 04:12:44.25000	0.00419063	0.015913	0.00099474	2.7759	D	5	28/08/2020 22:29		0	0	0	0	0	0	0	0	0	0	0	0	0	0
979	2	3	12	2d 07:05:11.59000	0d 04:12:46.64000	0.00419129	0.0159148	0.00099496	2.7652	D	5	28/08/2020 22:29		0	0	0	0	0	0	0	0	0	0	0	0	0	0
980	2	3	12	2d 07:05:13.88000	0d 04:12:48.93000	0.00419193	0.0159166	0.00099481	2.7549	D	5	28/08/2020 22:29		0	0	0	0	0	0	0	0	0	0	0	0	0	0
981	2	3	12	2d 07:05:16.09000	0d 04:12:51.14000	0.00419254	0.0159183	0.00099481	2.7445	D	5	28/08/2020 22:29		0	0	0	0	0	0	0	0	0	0	0	0	0	0
982	2	3	12	2d 07:05:18.30000	0d 04:12:53.35000	0.00419315	0.0159199	0.00099489	2.7341	D	5	28/08/2020 22:29		0	0	0	0	0	0	0	0	0	0	0	0	0	0
983	2	3	12	2d 07:05:20.49000	0d 04:12:55.54000	0.00419375	0.0159216	0.00099504	2.7236	D	5	28/08/2020 22:29		0	0	0	0	0	0	0	0	0	0	0	0	0	0
984	2	3	12	2d 07:05:22.59000	0d 04:12:57.64000	0.00419433	0.0159232	0.00099489	2.7134	D	5	28/08/2020 22:29		0	0	0	0	0	0	0	0	0	0	0	0	0	0
985	2	3	12	2d 07:05:24.71000	0d 04:12:59.76000	0.00419492	0.0159247	0.00099466	2.703	D	5	28/08/2020 22:30		0	0	0	0	0	0	0	0	0	0	0	0	0	0
986	2	3	12	2d 07:05:26.79000	0d 04:13:01.84000	0.00419549	0.0159263	0.00099489	2.6928	D	5	28/08/2020 22:30		0	0	0	0	0	0	0	0	0	0	0	0	0	0
987	2	3	12	2d 07:05:28.76000	0d 04:13:03.81000	0.00419604	0.0159278	0.00099489	2.6825	D	5	28/08/2020 22:30		0	0	0	0	0	0	0	0	0	0	0	0	0	0
988	2	3	12	2d 07:05:30.78000	0d 04:13:05.83000	0.0041966	0.0159293	0.00099489	2.6722	D	5	28/08/2020 22:30		0	0	0	0	0	0	0	0	0	0	0	0	0	0
989	2	3	12	2d 07:05:32.79000	0d 04:13:07.84000	0.00419715	0.0159307	0.00099481	2.6618	D	5	28/08/2020 22:30		0	0	0	0	0	0	0	0	0	0	0	0	0	0
990	2	3	12	2d 07:05:34.75000	0d 04:13:09.80000	0.00419769	0.0159322	0.00099474	2.6513	D	5	28/08/2020 22:30		0	0	0	0	0	0	0	0	0	0	0	0	0	0
991	2	3	12	2d 07:05:36.78000	0d 04:13:11.83000	0.00419825	0.0159337	0.00099489	2.6406	D	5	28/08/2020 22:30		0	0	0	0	0	0	0	0	0	0	0	0	0	0
992	2	3	12	2d 07:05:38.75000	0d 04:13:13.80000	0.0041988	0.0159351	0.00099474	2.63	D	5	28/08/2020 22:30		0	0	0	0	0	0	0	0	0	0	0	0	0	0
993	2	3	12	2d 07:05:40.71000	0d 04:13:15.76000	0.00419934	0.0159365	0.00099489	2.6197	D	5	28/08/2020 22:30		0	0	0	0	0	0	0	0	0	0	0	0	0	0
994	2	3	12	2d 07:05:42.62000	0d 04:13:17.67000	0.00419987	0.0159379	0.00099489	2.6093	D	5	28/08/2020 22:30		0	0	0	0	0	0	0	0	0	0	0	0	0	0
995	2	3	12	2d 07:05:44.53000	0d 04:13:19.58000	0.0042004	0.0159393	0.00099489	2.5991	D	5	28/08/2020 22:30		0	0	0	0	0	0	0	0	0	0	0	0	0	0
996	2	3	12	2d 07:05:46.34000	0d 04:13:21.39000	0.0042009	0.0159406	0.00099481	2.5887	D	5	28/08/2020 22:30		0	0	0	0	0	0	0	0	0	0	0	0	0	0
997	2	3	12	2d 07:05:48.23000	0d 04:13:23.28000	0.00420142	0.0159419	0.00099504	2.5782	D	5	28/08/2020 22:30		0	0	0	0	0	0	0	0	0	0	0	0	0	0
998	2	3	12	2d 07:05:50.02000	0d 04:13:25.07000	0.00420191	0.0159432	0.00099481	2.5676	D	5	28/08/2020 22:30		0	0	0	0	0	0	0	0	0	0	0	0	0	0
999	2	3	12	2d 07:05:51.86000	0d 04:13:26.91000	0.00420242	0.0159445	0.00099489	2.5571	D	5	28/08/2020 22:30		0	0	0	0	0	0	0	0	0	0	0	0	0	0
1000	2	3	12	2d 07:05:53.74000	0d 04:13:28.79000	0.00420294	0.0159458	0.00099496	2.5464	D	5	28/08/2020 22:30		0	0	0	0	0	0	0	0	0	0	0	0	0	0
1001	2	3	12	2d 07:05:55.59000	0d 04:13:30.64000	0.00420345	0.0159471	0.00099496	2.5359	D	5	28/08/2020 22:30		0	0	0	0	0	0	0	0	0	0	0	0	0	0
1002	2	3	12	2d 07:05:57.41000	0d 04:13:32.46000	0.00420395	0.0159484	0.00099474	2.5255	D	5	28/08/2020 22:30		0	0	0	0	0	0	0	0	0	0	0	0	0	0
1003	2	3	12	2d 07:05:59.22000	0d 04:13:34.27000	0.00420445	0.0159497	0.00099504	2.515	D	5	28/08/2020 22:30		0	0	0	0	0	0	0	0	0	0	0	0	0	0
1004	2	3	12	2d 07:06:00.98000	0d 04:13:36.03000	0.00420494	0.0159509	0.00099496	2.5045	D	5	28/08/2020 22:30		0	0	0	0	0	0	0	0	0	0	0	0	0	0
1005	2	3	12	2d 07:06:01.77000	0d 04:13:36.82000	0.00420516	0.0159514	0.00099496	2.5	D	133	28/08/2020 22:30		0	0	0	0	0	0	0	0	0	0	0	0	0	0
1006	2	3	13	2d 07:06:01.78000	0d 00:00:00.01000	0	0	0	2.5237	R	0	28/08/2020 22:30		0	0	0	0	0	0	0	0	0	0	0	0	0	0
1007	2	3	13	2d 07:06:03.78000	0d 00:00:02.01000	0	0	0	2.7335	R	1	28/08/2020 22:30		0	0	0	0	0	0	0	0	0	0	0	0	0	0
1008	2	3	13	2d 07:06:05.78000	0d 00:00:04.01000	0	0	0	2.8469	R	1	28/08/2020 22:30		0	0	0	0	0	0	0	0	0	0	0	0	0	0
1009	2	3	13	2d 07:06:07.78000	0d 00:00:06.01000	0	0	0	2.9355	R	1	28/08/2020 22:30		0	0	0	0	0	0	0	0	0	0	0	0	0	0
1010	2	3	13	2d 07:06:09.78000	0d 00:00:08.01000	0	0	0	3.01	R	1	28/08/2020 22:30		0	0	0	0	0	0	0	0	0	0	0	0	0	0
1011	2	3	13	2d 07:06:11.77000	0d 00:00:10.00000	0	0	0	3.0742	R	129	28/08/2020 22:30		0	0	0	0	0	0	0	0	0	0	0	0	0	0
1012	3	4	9	2d 07:06:11.81000	0d 00:00:00.04000	0.00000001	0.00000003	0.0009958	3.1237	C	0	28/08/2020 22:30		0	0	0	0	0	0	0	0	0	0	0	0	0	0
1013	3	4	9	2d 07:06:11.97000	0d 00:00:00.20000	0.00000005	0.00000017	0.00099474	3.1513	C	5	28/08/2020 22:30		0	0	0	0	0	0	0	0	0	0	0	0	0	0
1014	3	4	9	2d 07:06:12.12000	0d 00:00:00.35000	0.0000001	0.0000003	0.00099496	3.1716	C	5	28/08/2020 22:30		0	0	0	0	0	0	0	0	0	0	0	0	0	0
1015	3	4	9	2d 07:06:12.29000	0d 00:00:00.52000	0.00000014	0.00000045	0.00099504	3.1911	C	5	28/08/2020 22:30		0	0	0	0	0	0	0	0	0	0	0	0	0	0
1016	3	4	9	2d 07:06:12.47000	0d 00:00:00.70000	0.00000019	0.00000061	0.00099496	3.2091	C	5	28/08/2020 22:30		0	0	0	0	0	0	0	0	0	0	0	0	0	0
1017	3	4	9	2d 07:06:12.66000	0d 00:00:00.89000	0.00000025	0.00000078	0.00099474	3.227	C	5	28/08/2020 22:30		0	0	0	0	0	0	0	0	0	0	0	0	0	0
1018	3	4	9	2d 07:06:12.86000	0d 00:00:01.09000	0.0000003	0.00000096	0.00099512	3.2441	C	5	28/08/2020 22:30		0	0	0	0	0	0	0	0	0	0	0	0	0	0
1019	3	4	9	2d 07:06:13.07000	0d 00:00:01.30000	0.00000036	0.00000115	0.00099489	3.261	C	5	28/08/2020 22:30		0	0	0	0	0	0	0	0	0	0	0	0	0	0
1020	3	4	9	2d 07:06:13.28000	0d 00:00:01.51000	0.00000042	0.00000134	0.00099489	3.277	C	5	28/08/2020 22:30		0	0	0	0	0	0	0	0	0	0	0	0	0	0
1021	3	4	9	2d 07:06:13.50000	0d 00:00:01.73000	0.00000048	0.00000154	0.00099496	3.2929	C	5	28/08/2020 22:30		0	0	0	0	0	0	0	0	0	0	0	0	0	0
1022	3	4	9	2d 07:06:13.73000	0d 00:00:01.96000	0.00000054	0.00000175	0.00099489	3.3089	C	5	28/08/2020 22:30		0	0	0	0	0	0	0	0	0	0	0	0	0	0
1023	3	4	9	2d 07:06:13.96000	0d 00:00:02.19000	0.0000006	0.00000196	0.00099489	3.3243	C	5	28/08/2020 22:30		0	0	0	0	0	0	0	0	0	0	0	0	0	0
1024	3	4	9	2d 07:06:14.20000	0d 00:00:02.43000	0.00000067	0.00000218	0.00099474	3.3397	C	5	28/08/2020 22:30		0	0	0	0	0	0	0	0	0	0	0	0	0	0
1025	3	4	9	2d 07:06:14.45000	0d 00:00:02.68000	0.00000074	0.00000241	0.00099481	3.3548	C	5	28/08/2020 22:30		0	0	0	0	0	0	0	0	0	0	0	0	0	0
1026	3	4	9	2d 07:06:14.71000	0d 00:00:02.94000	0.00000081	0.00000265	0.00099481	3.37	C	5	28/08/2020 22:30		0	0	0	0	0	0	0	0	0	0	0	0	0	0
1027	3	4	9	2d 07:06:14.97000	0d 00:00:03.20000	0.00000088	0.0000029	0.00099519	3.3846	C	5	28/08/2020 22:30		0	0	0	0	0	0	0	0	0	0	0	0	0	0
1028	3	4	9	2d 07:06:15.24000	0d 00:00:03.47000	0.00000096	0.00000315	0.00099504	3.3989	C	5	28/08/2020 22:30		0	0	0	0	0	0	0	0	0	0	0	0	0	0
1029	3	4	9	2d 07:06:15.52000	0d 00:00:03.75000	0.00000104	0.00000341	0.00099481	3.4136	C	5	28/08/2020 22:30		0	0	0	0	0	0	0	0	0	0	0	0	0	0
1030	3	4	9	2d 07:06:15.82000	0d 00:00:04.05000	0.00000112	0.0000037	0.00099474	3.4278	C	5	28/08/2020 22:30		0	0	0	0	0	0	0	0	0	0	0	0	0	0
1031	3	4	9	2d 07:06:16.12000	0d 00:00:04.35000	0.0000012	0.00000398	0.00099489	3.4415	C	5	28/08/2020 22:30		0	0	0	0	0	0	0	0	0	0	0	0	0	0
1032	3	4	9	2d 07:06:16.43000	0d 00:00:04.66000	0.00000129	0.00000428	0.00099481	3.4553	C	5	28/08/2020 22:30		0	0	0	0	0	0	0	0	0	0	0	0	0	0
1033	3	4	9	2d 07:06:16.76000	0d 00:00:04.99000	0.00000138	0.00000459	0.00099466	3.4688	C	5	28/08/2020 22:30		0	0	0	0	0	0	0	0	0	0	0	0	0	0
1034	3	4	9	2d 07:06:17.10000	0d 00:00:05.33000	0.00000147	0.00000492	0.00099481	3.4821	C	5	28/08/2020 22:30		0	0	0	0	0	0	0	0	0	0	0	0	0	0
1035	3	4	9	2d 07:06:17.46000	0d 00:00:05.69000	0.00000157	0.00000527	0.00099512	3.4949	C	5	28/08/2020 22:30		0	0	0	0	0	0	0	0	0	0	0	0	0	0
1036	3	4	9	2d 07:06:17.84000	0d 00:00:06.07000	0.00000168	0.00000563	0.00099474	3.5074	C	5	28/08/2020 22:30		0	0	0	0	0	0	0	0	0	0	0	0	0	0
1037	3	4	9	2d 07:06:18.25000	0d 00:00:06.48000	0.00000179	0.00000603	0.00099489	3.5201	C	5	28/08/2020 22:30		0	0	0	0	0	0	0	0	0	0	0	0	0	0
1038	3	4	9	2d 07:06:18.69000	0d 00:00:06.92000	0.00000191	0.00000646	0.00099504	3.5326	C	5	28/08/2020 22:30		0	0	0	0	0	0	0	0	0	0	0	0	0	0
1039	3	4	9	2d 07:06:19.18000	0d 00:00:07.41000	0.00000205	0.00000694	0.00099474	3.5447	C	5	28/08/2020 22:30		0	0	0	0	0	0	0	0	0	0	0	0	0	0
1040	3	4	9	2d 07:06:19.72000	0d 00:00:07.95000	0.0000022	0.00000747	0.00099489	3.5563	C	5	28/08/2020 22:30		0	0	0	0	0	0	0	0	0	0	0	0	0	0
1041	3	4	9	2d 07:06:20.34000	0d 00:00:08.57000	0.00000237	0.00000808	0.00099481	3.5679	C	5	28/08/2020 22:30		0	0	0	0	0	0	0	0	0	0	0	0	0	0
1042	3	4	9	2d 07:06:21.09000	0d 00:00:09.32000	0.00000258	0.00000882	0.00099481	3.5792	C	5	28/08/2020 22:30		0	0	0	0	0	0	0	0	0	0	0	0	0	0
1043	3	4	9	2d 07:06:22.01000	0d 00:00:10.24000	0.00000283	0.00000973	0.00099481	3.59	C	5	28/08/2020 22:30		0	0	0	0	0	0	0	0	0	0	0	0	0	0
1044	3	4	9	2d 07:06:23.17000	0d 00:00:11.40000	0.00000315	0.00001089	0.00099496	3.6005	C	5	28/08/2020 22:30		0	0	0	0	0	0	0	0	0	0	0	0	0	0
1045	3	4	9	2d 07:06:24.78000	0d 00:00:13.01000	0.00000359	0.00001249	0.00099481	3.611	C	5	28/08/2020 22:31		0	0	0	0	0	0	0	0	0	0	0	0	0	0
1046	3	4	9	2d 07:06:27.19000	0d 00:00:15.42000	0.00000426	0.0000149	0.00099496	3.6214	C	5	28/08/2020 22:31		0	0	0	0	0	0	0	0	0	0	0	0	0	0
1047	3	4	9	2d 07:06:31.18000	0d 00:00:19.41000	0.00000536	0.0000189	0.00099466	3.6316	C	5	28/08/2020 22:31		0	0	0	0	0	0	0	0	0	0	0	0	0	0
1048	3	4	9	2d 07:06:38.38000	0d 00:00:26.61000	0.00000735	0.00002614	0.00099481	3.6419	C	5	28/08/2020 22:31		0	0	0	0	0	0	0	0	0	0	0	0	0	0
1049	3	4	9	2d 07:06:53.63000	0d 00:00:41.86000	0.00001157	0.00004151	0.00099489	3.6521	C	5	28/08/2020 22:31		0	0	0	0	0	0	0	0	0	0	0	0	0	0
1050	3	4	9	2d 07:07:33.10000	0d 00:01:21.33000	0.00002248	0.00008141	0.00099466	3.6622	C	5	28/08/2020 22:32		0	0	0	0	0	0	0	0	0	0	0	0	0	0
1051	3	4	9	2d 07:09:25.71000	0d 00:03:13.94000	0.00005359	0.00019556	0.00099474	3.6722	C	5	28/08/2020 22:34		0	0	0	0	0	0	0	0	0	0	0	0	0	0
1052	3	4	9	2d 07:14:25.71000	0d 00:08:13.94000	0.0001365	0.00050048	0.00099512	3.6822	C	1	28/08/2020 22:39		0	0	0	0	0	0	0	0	0	0	0	0	0	0
1053	3	4	9	2d 07:19:25.71000	0d 00:13:13.94000	0.0002194	0.00080597	0.00099489	3.6869	C	1	28/08/2020 22:44		0	0	0	0	0	0	0	0	0	0	0	0	0	0
1054	3	4	9	2d 07:24:25.71000	0d 00:18:13.94000	0.00030231	0.00111182	0.00099481	3.691	C	1	28/08/2020 22:49		0	0	0	0	0	0	0	0	0	0	0	0	0	0
1055	3	4	9	2d 07:29:25.71000	0d 00:23:13.94000	0.00038521	0.001418	0.00099481	3.695	C	1	28/08/2020 22:54		0	0	0	0	0	0	0	0	0	0	0	0	0	0
1056	3	4	9	2d 07:34:25.71000	0d 00:28:13.94000	0.00046812	0.00172449	0.00099489	3.6986	C	1	28/08/2020 22:59		0	0	0	0	0	0	0	0	0	0	0	0	0	0
1057	3	4	9	2d 07:39:25.71000	0d 00:33:13.94000	0.00055102	0.00203129	0.00099474	3.7024	C	1	28/08/2020 23:04		0	0	0	0	0	0	0	0	0	0	0	0	0	0
1058	3	4	9	2d 07:44:25.71000	0d 00:38:13.94000	0.00063393	0.00233843	0.00099481	3.7066	C	1	28/08/2020 23:09		0	0	0	0	0	0	0	0	0	0	0	0	0	0
1059	3	4	9	2d 07:49:25.71000	0d 00:43:13.94000	0.00071683	0.00264591	0.00099489	3.7108	C	1	28/08/2020 23:14		0	0	0	0	0	0	0	0	0	0	0	0	0	0
1060	3	4	9	2d 07:54:25.71000	0d 00:48:13.94000	0.00079974	0.00295377	0.00099489	3.7156	C	1	28/08/2020 23:19		0	0	0	0	0	0	0	0	0	0	0	0	0	0
1061	3	4	9	2d 07:59:25.71000	0d 00:53:13.94000	0.00088264	0.00326201	0.00099474	3.7205	C	1	28/08/2020 23:24		0	0	0	0	0	0	0	0	0	0	0	0	0	0
1062	3	4	9	2d 08:04:25.71000	0d 00:58:13.94000	0.00096555	0.00357066	0.00099489	3.7252	C	1	28/08/2020 23:29		0	0	0	0	0	0	0	0	0	0	0	0	0	0
1063	3	4	9	2d 08:09:25.71000	0d 01:03:13.94000	0.00104845	0.00387972	0.00099481	3.7304	C	1	28/08/2020 23:34		0	0	0	0	0	0	0	0	0	0	0	0	0	0
1064	3	4	9	2d 08:14:25.71000	0d 01:08:13.94000	0.00113136	0.00418922	0.00099496	3.7359	C	1	28/08/2020 23:39		0	0	0	0	0	0	0	0	0	0	0	0	0	0
1065	3	4	9	2d 08:19:25.71000	0d 01:13:13.94000	0.00121426	0.00449914	0.00099466	3.7407	C	1	28/08/2020 23:44		0	0	0	0	0	0	0	0	0	0	0	0	0	0
1066	3	4	9	2d 08:24:25.71000	0d 01:18:13.94000	0.00129717	0.0048095	0.00099504	3.7461	C	1	28/08/2020 23:49		0	0	0	0	0	0	0	0	0	0	0	0	0	0
1067	3	4	9	2d 08:29:25.71000	0d 01:23:13.94000	0.00138007	0.00512029	0.00099496	3.7511	C	1	28/08/2020 23:54		0	0	0	0	0	0	0	0	0	0	0	0	0	0
1068	3	4	9	2d 08:34:25.71000	0d 01:28:13.94000	0.00146298	0.00543149	0.00099481	3.7562	C	1	28/08/2020 23:59		0	0	0	0	0	0	0	0	0	0	0	0	0	0
1069	3	4	9	2d 08:39:25.71000	0d 01:33:13.94000	0.00154588	0.00574313	0.00099481	3.7615	C	1	29/08/2020 00:04		0	0	0	0	0	0	0	0	0	0	0	0	0	0
1070	3	4	9	2d 08:44:25.71000	0d 01:38:13.94000	0.00162879	0.00605519	0.00099466	3.7664	C	1	29/08/2020 00:09		0	0	0	0	0	0	0	0	0	0	0	0	0	0
1071	3	4	9	2d 08:49:25.71000	0d 01:43:13.94000	0.00171169	0.00636769	0.00099489	3.772	C	1	29/08/2020 00:14		0	0	0	0	0	0	0	0	0	0	0	0	0	0
1072	3	4	9	2d 08:54:25.71000	0d 01:48:13.94000	0.0017946	0.00668063	0.00099458	3.7774	C	1	29/08/2020 00:19		0	0	0	0	0	0	0	0	0	0	0	0	0	0
1073	3	4	9	2d 08:59:25.71000	0d 01:53:13.94000	0.0018775	0.00699403	0.00099466	3.783	C	1	29/08/2020 00:24		0	0	0	0	0	0	0	0	0	0	0	0	0	0
1074	3	4	9	2d 09:04:25.71000	0d 01:58:13.94000	0.00196041	0.00730792	0.00099481	3.7891	C	1	29/08/2020 00:29		0	0	0	0	0	0	0	0	0	0	0	0	0	0
1075	3	4	9	2d 09:09:25.71000	0d 02:03:13.94000	0.00204331	0.00762232	0.00099474	3.7957	C	1	29/08/2020 00:34		0	0	0	0	0	0	0	0	0	0	0	0	0	0
1076	3	4	9	2d 09:14:25.71000	0d 02:08:13.94000	0.00212622	0.00793729	0.00099489	3.8025	C	1	29/08/2020 00:39		0	0	0	0	0	0	0	0	0	0	0	0	0	0
1077	3	4	9	2d 09:19:25.71000	0d 02:13:13.94000	0.00220912	0.00825287	0.00099504	3.8102	C	1	29/08/2020 00:44		0	0	0	0	0	0	0	0	0	0	0	0	0	0
1078	3	4	9	2d 09:24:25.71000	0d 02:18:13.94000	0.00229203	0.00856911	0.00099489	3.8189	C	1	29/08/2020 00:49		0	0	0	0	0	0	0	0	0	0	0	0	0	0
1079	3	4	9	2d 09:29:25.71000	0d 02:23:13.94000	0.00237493	0.00888609	0.00099466	3.8282	C	1	29/08/2020 00:54		0	0	0	0	0	0	0	0	0	0	0	0	0	0
1080	3	4	9	2d 09:34:16.93000	0d 02:28:05.16000	0.00245541	0.00919457	0.00099504	3.8383	C	5	29/08/2020 00:58		0	0	0	0	0	0	0	0	0	0	0	0	0	0
1081	3	4	9	2d 09:38:50.54000	0d 02:32:38.77000	0.00253102	0.00948516	0.00099504	3.8485	C	5	29/08/2020 01:03		0	0	0	0	0	0	0	0	0	0	0	0	0	0
1082	3	4	9	2d 09:43:02.10000	0d 02:36:50.33000	0.00260054	0.00975304	0.00099481	3.8585	C	5	29/08/2020 01:07		0	0	0	0	0	0	0	0	0	0	0	0	0	0
1083	3	4	9	2d 09:46:52.31000	0d 02:40:40.54000	0.00266416	0.00999884	0.00099496	3.8689	C	5	29/08/2020 01:11		0	0	0	0	0	0	0	0	0	0	0	0	0	0
1084	3	4	9	2d 09:50:34.91000	0d 02:44:23.14000	0.00272567	0.0102371	0.00099466	3.879	C	5	29/08/2020 01:15		0	0	0	0	0	0	0	0	0	0	0	0	0	0
1085	3	4	9	2d 09:54:02.62000	0d 02:47:50.85000	0.00278307	0.0104601	0.00099474	3.8891	C	5	29/08/2020 01:18		0	0	0	0	0	0	0	0	0	0	0	0	0	0
1086	3	4	9	2d 09:57:22.81000	0d 02:51:11.04000	0.0028384	0.0106755	0.00099496	3.8991	C	5	29/08/2020 01:21		0	0	0	0	0	0	0	0	0	0	0	0	0	0
1087	3	4	9	2d 10:00:37.56000	0d 02:54:25.79000	0.00289222	0.0108856	0.00099489	3.9092	C	5	29/08/2020 01:25		0	0	0	0	0	0	0	0	0	0	0	0	0	0
1088	3	4	9	2d 10:03:49.28000	0d 02:57:37.51000	0.0029452	0.011093	0.00099496	3.9193	C	5	29/08/2020 01:28		0	0	0	0	0	0	0	0	0	0	0	0	0	0
1089	3	4	9	2d 10:06:52.71000	0d 03:00:40.94000	0.00299589	0.0112919	0.00099474	3.9294	C	5	29/08/2020 01:31		0	0	0	0	0	0	0	0	0	0	0	0	0	0
1090	3	4	9	2d 10:09:53.55000	0d 03:03:41.78000	0.00304586	0.0114885	0.00099496	3.9394	C	5	29/08/2020 01:34		0	0	0	0	0	0	0	0	0	0	0	0	0	0
1091	3	4	9	2d 10:12:51.33000	0d 03:06:39.56000	0.00309499	0.0116823	0.00099466	3.9496	C	5	29/08/2020 01:37		0	0	0	0	0	0	0	0	0	0	0	0	0	0
1092	3	4	9	2d 10:15:48.47000	0d 03:09:36.70000	0.00314394	0.0118759	0.00099489	3.9597	C	5	29/08/2020 01:40		0	0	0	0	0	0	0	0	0	0	0	0	0	0
1093	3	4	9	2d 10:18:44.56000	0d 03:12:32.79000	0.00319261	0.0120688	0.00099474	3.9698	C	5	29/08/2020 01:43		0	0	0	0	0	0	0	0	0	0	0	0	0	0
1094	3	4	9	2d 10:21:37.82000	0d 03:15:26.05000	0.00324049	0.0122591	0.00099481	3.9799	C	5	29/08/2020 01:46		0	0	0	0	0	0	0	0	0	0	0	0	0	0
1095	3	4	9	2d 10:24:28.22000	0d 03:18:16.45000	0.00328758	0.0124468	0.00099481	3.9899	C	5	29/08/2020 01:49		0	0	0	0	0	0	0	0	0	0	0	0	0	0
1096	3	4	9	2d 10:27:18.27000	0d 03:21:06.50000	0.00333457	0.0126345	0.00099496	4	C	5	29/08/2020 01:51		0	0	0	0	0	0	0	0	0	0	0	0	0	0
1097	3	4	9	2d 10:30:05.10000	0d 03:23:53.33000	0.00338067	0.0128192	0.00099474	4.0101	C	5	29/08/2020 01:54		0	0	0	0	0	0	0	0	0	0	0	0	0	0
1098	3	4	9	2d 10:32:52.21000	0d 03:26:40.44000	0.00342685	0.0130046	0.00099504	4.0201	C	5	29/08/2020 01:57		0	0	0	0	0	0	0	0	0	0	0	0	0	0
1099	3	4	9	2d 10:35:39.11000	0d 03:29:27.34000	0.00347298	0.0131902	0.00099504	4.0302	C	5	29/08/2020 02:00		0	0	0	0	0	0	0	0	0	0	0	0	0	0
1100	3	4	9	2d 10:38:20.79000	0d 03:32:09.02000	0.00351766	0.0133705	0.00099481	4.0404	C	5	29/08/2020 02:02		0	0	0	0	0	0	0	0	0	0	0	0	0	0
1101	3	4	9	2d 10:41:05.04000	0d 03:34:53.27000	0.00356305	0.0135542	0.00099466	4.0505	C	5	29/08/2020 02:05		0	0	0	0	0	0	0	0	0	0	0	0	0	0
1102	3	4	9	2d 10:43:44.39000	0d 03:37:32.62000	0.00360708	0.0137327	0.00099496	4.0606	C	5	29/08/2020 02:08		0	0	0	0	0	0	0	0	0	0	0	0	0	0
1103	3	4	9	2d 10:46:22.61000	0d 03:40:10.84000	0.00365081	0.0139105	0.00099443	4.0706	C	5	29/08/2020 02:10		0	0	0	0	0	0	0	0	0	0	0	0	0	0
1104	3	4	9	2d 10:48:59.58000	0d 03:42:47.81000	0.00369419	0.0140873	0.00099489	4.0807	C	5	29/08/2020 02:13		0	0	0	0	0	0	0	0	0	0	0	0	0	0
1105	3	4	9	2d 10:51:34.99000	0d 03:45:23.22000	0.00373713	0.0142628	0.00099481	4.0909	C	5	29/08/2020 02:16		0	0	0	0	0	0	0	0	0	0	0	0	0	0
1106	3	4	9	2d 10:54:09.69000	0d 03:47:57.92000	0.00377989	0.0144379	0.00099496	4.101	C	5	29/08/2020 02:18		0	0	0	0	0	0	0	0	0	0	0	0	0	0
1107	3	4	9	2d 10:56:37.72000	0d 03:50:25.95000	0.00382079	0.0146058	0.00099489	4.1111	C	5	29/08/2020 02:21		0	0	0	0	0	0	0	0	0	0	0	0	0	0
1108	3	4	9	2d 10:59:04.84000	0d 03:52:53.07000	0.00386145	0.0147732	0.00099474	4.1212	C	5	29/08/2020 02:23		0	0	0	0	0	0	0	0	0	0	0	0	0	0
1109	3	4	9	2d 11:01:31.39000	0d 03:55:19.62000	0.00390195	0.0149403	0.00099489	4.1312	C	5	29/08/2020 02:26		0	0	0	0	0	0	0	0	0	0	0	0	0	0
1110	3	4	9	2d 11:03:55.87000	0d 03:57:44.10000	0.00394188	0.0151054	0.00099458	4.1415	C	5	29/08/2020 02:28		0	0	0	0	0	0	0	0	0	0	0	0	0	0
1111	3	4	9	2d 11:06:20.17000	0d 04:00:08.40000	0.00398175	0.0152708	0.00099496	4.1515	C	5	29/08/2020 02:30		0	0	0	0	0	0	0	0	0	0	0	0	0	0
1112	3	4	9	2d 11:08:45.87000	0d 04:02:34.10000	0.00402202	0.0154381	0.00099496	4.1617	C	5	29/08/2020 02:33		0	0	0	0	0	0	0	0	0	0	0	0	0	0
1113	3	4	9	2d 11:11:07.76000	0d 04:04:55.99000	0.00406123	0.0156015	0.00099512	4.1718	C	5	29/08/2020 02:35		0	0	0	0	0	0	0	0	0	0	0	0	0	0
1114	3	4	9	2d 11:13:26.38000	0d 04:07:14.61000	0.00409954	0.0157615	0.00099504	4.1819	C	5	29/08/2020 02:38		0	0	0	0	0	0	0	0	0	0	0	0	0	0
1115	3	4	9	2d 11:15:44.47000	0d 04:09:32.70000	0.0041377	0.0159213	0.00099481	4.192	C	5	29/08/2020 02:40		0	0	0	0	0	0	0	0	0	0	0	0	0	0
1116	3	4	9	2d 11:17:32.82000	0d 04:11:21.05000	0.00416764	0.0160469	0.00099496	4.2	C	133	29/08/2020 02:42		0	0	0	0	0	0	0	0	0	0	0	0	0	0
1117	3	4	10	2d 11:17:32.83000	0d 00:00:00.01000	0.00416764	0.0160469	0.00103014	4.2002	C	0	29/08/2020 02:42		0	0	0	0	0	0	0	0	0	0	0	0	0	0
1118	3	4	10	2d 11:17:49.56000	0d 00:00:16.74000	0.00417223	0.0160662	0.00092988	4.2004	C	4	29/08/2020 02:42		0	0	0	0	0	0	0	0	0	0	0	0	0	0
1119	3	4	10	2d 11:18:04.49000	0d 00:00:31.67000	0.00417588	0.0160815	0.00082986	4.2002	C	4	29/08/2020 02:42		0	0	0	0	0	0	0	0	0	0	0	0	0	0
1120	3	4	10	2d 11:18:23.78000	0d 00:00:50.96000	0.00418004	0.016099	0.00072976	4.2	C	4	29/08/2020 02:42		0	0	0	0	0	0	0	0	0	0	0	0	0	0
1121	3	4	10	2d 11:18:48.84000	0d 00:01:16.02000	0.00418476	0.0161189	0.00062959	4.2004	C	4	29/08/2020 02:43		0	0	0	0	0	0	0	0	0	0	0	0	0	0
1122	3	4	10	2d 11:19:18.64000	0d 00:01:45.82000	0.00418955	0.016139	0.00052956	4.2	C	4	29/08/2020 02:43		0	0	0	0	0	0	0	0	0	0	0	0	0	0
1123	3	4	10	2d 11:19:56.60000	0d 00:02:23.78000	0.00419459	0.0161601	0.00042954	4.2	C	4	29/08/2020 02:44		0	0	0	0	0	0	0	0	0	0	0	0	0	0
1124	3	4	10	2d 11:20:46.55000	0d 00:03:13.73000	0.00419982	0.0161821	0.00032952	4.2004	C	4	29/08/2020 02:45		0	0	0	0	0	0	0	0	0	0	0	0	0	0
1125	3	4	10	2d 11:21:57.09000	0d 00:04:24.27000	0.00420526	0.016205	0.00022934	4.2002	C	4	29/08/2020 02:46		0	0	0	0	0	0	0	0	0	0	0	0	0	0
1126	3	4	10	2d 11:24:11.82000	0d 00:06:39.00000	0.00421179	0.0162324	0.00012932	4.2	C	4	29/08/2020 02:48		0	0	0	0	0	0	0	0	0	0	0	0	0	0
1127	3	4	10	2d 11:25:20.76000	0d 00:07:47.94000	0.00421396	0.0162415	0.00009949	4.2002	C	132	29/08/2020 02:49		0	0	0	0	0	0	0	0	0	0	0	0	0	0
1128	3	4	11	2d 11:25:20.77000	0d 00:00:00.01000	0	0	0	4.1991	R	0	29/08/2020 02:49		0	0	0	0	0	0	0	0	0	0	0	0	0	0
1129	3	4	11	2d 11:25:22.77000	0d 00:00:02.01000	0	0	0	4.199	R	1	29/08/2020 02:49		0	0	0	0	0	0	0	0	0	0	0	0	0	0
1130	3	4	11	2d 11:25:24.77000	0d 00:00:04.01000	0	0	0	4.199	R	1	29/08/2020 02:50		0	0	0	0	0	0	0	0	0	0	0	0	0	0
1131	3	4	11	2d 11:25:26.77000	0d 00:00:06.01000	0	0	0	4.199	R	1	29/08/2020 02:50		0	0	0	0	0	0	0	0	0	0	0	0	0	0
1132	3	4	11	2d 11:25:28.77000	0d 00:00:08.01000	0	0	0	4.1988	R	1	29/08/2020 02:50		0	0	0	0	0	0	0	0	0	0	0	0	0	0
1133	3	4	11	2d 11:25:30.76000	0d 00:00:10.00000	0	0	0	4.199	R	129	29/08/2020 02:50		0	0	0	0	0	0	0	0	0	0	0	0	0	0
1134	3	4	12	2d 11:25:30.79000	0d 00:00:00.03000	0.00000001	0.00000003	0.00099733	4.1909	D	0	29/08/2020 02:50		0	0	0	0	0	0	0	0	0	0	0	0	0	0
1135	3	4	12	2d 11:26:21.99000	0d 00:00:51.23000	0.00001416	0.00005924	0.00099496	4.1808	D	5	29/08/2020 02:50		0	0	0	0	0	0	0	0	0	0	0	0	0	0
1136	3	4	12	2d 11:28:16.36000	0d 00:02:45.60000	0.00004576	0.00019123	0.00099519	4.1707	D	5	29/08/2020 02:52		0	0	0	0	0	0	0	0	0	0	0	0	0	0
1137	3	4	12	2d 11:30:22.90000	0d 00:04:52.14000	0.00008073	0.0003369	0.00099489	4.1607	D	5	29/08/2020 02:54		0	0	0	0	0	0	0	0	0	0	0	0	0	0
1138	3	4	12	2d 11:32:30.66000	0d 00:06:59.90000	0.00011604	0.00048363	0.00099458	4.1506	D	5	29/08/2020 02:57		0	0	0	0	0	0	0	0	0	0	0	0	0	0
1139	3	4	12	2d 11:34:41.30000	0d 00:09:10.54000	0.00015214	0.00063329	0.00099512	4.1404	D	5	29/08/2020 02:59		0	0	0	0	0	0	0	0	0	0	0	0	0	0
1140	3	4	12	2d 11:36:55.26000	0d 00:11:24.50000	0.00018916	0.00078639	0.00099489	4.1302	D	5	29/08/2020 03:01		0	0	0	0	0	0	0	0	0	0	0	0	0	0
1141	3	4	12	2d 11:39:11.54000	0d 00:13:40.78000	0.00022682	0.00094176	0.00099496	4.1201	D	5	29/08/2020 03:03		0	0	0	0	0	0	0	0	0	0	0	0	0	0
1142	3	4	12	2d 11:41:28.22000	0d 00:15:57.46000	0.00026459	0.00109719	0.00099489	4.1099	D	5	29/08/2020 03:06		0	0	0	0	0	0	0	0	0	0	0	0	0	0
1143	3	4	12	2d 11:43:49.44000	0d 00:18:18.68000	0.00030362	0.00125739	0.00099481	4.0996	D	5	29/08/2020 03:08		0	0	0	0	0	0	0	0	0	0	0	0	0	0
1144	3	4	12	2d 11:46:13.08000	0d 00:20:42.32000	0.00034331	0.00141993	0.00099496	4.0896	D	5	29/08/2020 03:10		0	0	0	0	0	0	0	0	0	0	0	0	0	0
1145	3	4	12	2d 11:48:35.18000	0d 00:23:04.42000	0.00038258	0.00158033	0.00099496	4.0795	D	5	29/08/2020 03:13		0	0	0	0	0	0	0	0	0	0	0	0	0	0
1146	3	4	12	2d 11:51:01.09000	0d 00:25:30.33000	0.00042291	0.00174463	0.00099496	4.0694	D	5	29/08/2020 03:15		0	0	0	0	0	0	0	0	0	0	0	0	0	0
1147	3	4	12	2d 11:53:28.04000	0d 00:27:57.28000	0.00046352	0.00190968	0.00099481	4.0594	D	5	29/08/2020 03:18		0	0	0	0	0	0	0	0	0	0	0	0	0	0
1148	3	4	12	2d 11:55:56.72000	0d 00:30:25.96000	0.0005046	0.00207627	0.00099481	4.0491	D	5	29/08/2020 03:20		0	0	0	0	0	0	0	0	0	0	0	0	0	0
1149	3	4	12	2d 11:58:31.20000	0d 00:33:00.44000	0.00054729	0.00224892	0.00099474	4.0389	D	5	29/08/2020 03:23		0	0	0	0	0	0	0	0	0	0	0	0	0	0
1150	3	4	12	2d 12:01:07.31000	0d 00:35:36.55000	0.00059043	0.00242295	0.00099496	4.0287	D	5	29/08/2020 03:25		0	0	0	0	0	0	0	0	0	0	0	0	0	0
1151	3	4	12	2d 12:03:45.87000	0d 00:38:15.11000	0.00063425	0.00259927	0.00099481	4.0186	D	5	29/08/2020 03:28		0	0	0	0	0	0	0	0	0	0	0	0	0	0
1152	3	4	12	2d 12:06:23.90000	0d 00:40:53.14000	0.00067792	0.00277455	0.00099489	4.0085	D	5	29/08/2020 03:31		0	0	0	0	0	0	0	0	0	0	0	0	0	0
1153	3	4	12	2d 12:09:03.18000	0d 00:43:32.42000	0.00072194	0.00295078	0.00099496	3.9985	D	5	29/08/2020 03:33		0	0	0	0	0	0	0	0	0	0	0	0	0	0
1154	3	4	12	2d 12:11:45.69000	0d 00:46:14.93000	0.00076685	0.00313013	0.00099489	3.9884	D	5	29/08/2020 03:36		0	0	0	0	0	0	0	0	0	0	0	0	0	0
1155	3	4	12	2d 12:14:28.71000	0d 00:48:57.95000	0.0008119	0.00330958	0.00099489	3.9783	D	5	29/08/2020 03:39		0	0	0	0	0	0	0	0	0	0	0	0	0	0
1156	3	4	12	2d 12:17:11.67000	0d 00:51:40.91000	0.00085693	0.00348852	0.00099466	3.9681	D	5	29/08/2020 03:41		0	0	0	0	0	0	0	0	0	0	0	0	0	0
1157	3	4	12	2d 12:20:02.63000	0d 00:54:31.87000	0.00090418	0.00367576	0.00099504	3.958	D	5	29/08/2020 03:44		0	0	0	0	0	0	0	0	0	0	0	0	0	0
1158	3	4	12	2d 12:22:47.35000	0d 00:57:16.59000	0.0009497	0.00385571	0.00099466	3.948	D	5	29/08/2020 03:47		0	0	0	0	0	0	0	0	0	0	0	0	0	0
1159	3	4	12	2d 12:25:36.88000	0d 01:00:06.12000	0.00099655	0.00404044	0.00099489	3.9377	D	5	29/08/2020 03:50		0	0	0	0	0	0	0	0	0	0	0	0	0	0
1160	3	4	12	2d 12:28:27.83000	0d 01:02:57.07000	0.00104379	0.00422623	0.00099466	3.9277	D	5	29/08/2020 03:53		0	0	0	0	0	0	0	0	0	0	0	0	0	0
1161	3	4	12	2d 12:31:19.00000	0d 01:05:48.24000	0.00109109	0.00441179	0.00099474	3.9176	D	5	29/08/2020 03:55		0	0	0	0	0	0	0	0	0	0	0	0	0	0
1162	3	4	12	2d 12:34:13.57000	0d 01:08:42.81000	0.00113934	0.00460055	0.00099489	3.9075	D	5	29/08/2020 03:58		0	0	0	0	0	0	0	0	0	0	0	0	0	0
1163	3	4	12	2d 12:37:12.54000	0d 01:11:41.78000	0.00118879	0.00479357	0.00099496	3.8975	D	5	29/08/2020 04:01		0	0	0	0	0	0	0	0	0	0	0	0	0	0
1164	3	4	12	2d 12:40:13.09000	0d 01:14:42.33000	0.00123869	0.00498779	0.00099496	3.8874	D	5	29/08/2020 04:04		0	0	0	0	0	0	0	0	0	0	0	0	0	0
1165	3	4	12	2d 12:43:14.87000	0d 01:17:44.11000	0.00128892	0.00518282	0.00099496	3.8773	D	5	29/08/2020 04:07		0	0	0	0	0	0	0	0	0	0	0	0	0	0
1166	3	4	12	2d 12:46:20.70000	0d 01:20:49.94000	0.00134028	0.00538168	0.00099474	3.8672	D	5	29/08/2020 04:10		0	0	0	0	0	0	0	0	0	0	0	0	0	0
1167	3	4	12	2d 12:49:35.29000	0d 01:24:04.53000	0.00139405	0.00558938	0.00099481	3.8572	D	5	29/08/2020 04:14		0	0	0	0	0	0	0	0	0	0	0	0	0	0
1168	3	4	12	2d 12:52:57.64000	0d 01:27:26.88000	0.00144997	0.0058048	0.00099474	3.8471	D	5	29/08/2020 04:17		0	0	0	0	0	0	0	0	0	0	0	0	0	0
1169	3	4	12	2d 12:56:29.79000	0d 01:30:59.03000	0.0015086	0.00603005	0.00099481	3.837	D	5	29/08/2020 04:21		0	0	0	0	0	0	0	0	0	0	0	0	0	0
1170	3	4	12	2d 13:00:10.92000	0d 01:34:40.16000	0.00156971	0.00626423	0.00099481	3.827	D	5	29/08/2020 04:24		0	0	0	0	0	0	0	0	0	0	0	0	0	0
1171	3	4	12	2d 13:04:04.63000	0d 01:38:33.87000	0.00163429	0.00651107	0.00099504	3.8169	D	5	29/08/2020 04:28		0	0	0	0	0	0	0	0	0	0	0	0	0	0
1172	3	4	12	2d 13:08:14.79000	0d 01:42:44.03000	0.00170343	0.0067746	0.00099474	3.8068	D	5	29/08/2020 04:32		0	0	0	0	0	0	0	0	0	0	0	0	0	0
1173	3	4	12	2d 13:12:45.74000	0d 01:47:14.98000	0.0017783	0.00705927	0.00099496	3.7967	D	5	29/08/2020 04:37		0	0	0	0	0	0	0	0	0	0	0	0	0	0
1174	3	4	12	2d 13:17:39.30000	0d 01:52:08.54000	0.00185943	0.00736687	0.00099504	3.7867	D	5	29/08/2020 04:42		0	0	0	0	0	0	0	0	0	0	0	0	0	0
1175	3	4	12	2d 13:22:39.30000	0d 01:57:08.54000	0.00194233	0.00768042	0.00099481	3.7774	D	1	29/08/2020 04:47		0	0	0	0	0	0	0	0	0	0	0	0	0	0
1176	3	4	12	2d 13:27:39.30000	0d 02:02:08.54000	0.00202524	0.00799324	0.00099489	3.769	D	1	29/08/2020 04:52		0	0	0	0	0	0	0	0	0	0	0	0	0	0
1177	3	4	12	2d 13:32:39.30000	0d 02:07:08.54000	0.00210814	0.00830537	0.00099481	3.761	D	1	29/08/2020 04:57		0	0	0	0	0	0	0	0	0	0	0	0	0	0
1178	3	4	12	2d 13:37:39.30000	0d 02:12:08.54000	0.00219105	0.00861688	0.00099481	3.7536	D	1	29/08/2020 05:02		0	0	0	0	0	0	0	0	0	0	0	0	0	0
1179	3	4	12	2d 13:42:39.30000	0d 02:17:08.54000	0.00227395	0.00892781	0.00099481	3.7469	D	1	29/08/2020 05:07		0	0	0	0	0	0	0	0	0	0	0	0	0	0
1180	3	4	12	2d 13:47:39.30000	0d 02:22:08.54000	0.00235686	0.00923819	0.00099489	3.7404	D	1	29/08/2020 05:12		0	0	0	0	0	0	0	0	0	0	0	0	0	0
1181	3	4	12	2d 13:52:39.30000	0d 02:27:08.54000	0.00243976	0.00954804	0.00099489	3.7342	D	1	29/08/2020 05:17		0	0	0	0	0	0	0	0	0	0	0	0	0	0
1182	3	4	12	2d 13:57:39.30000	0d 02:32:08.54000	0.00252267	0.00985736	0.00099466	3.7281	D	1	29/08/2020 05:22		0	0	0	0	0	0	0	0	0	0	0	0	0	0
1183	3	4	12	2d 14:02:39.30000	0d 02:37:08.54000	0.00260557	0.0101662	0.00099458	3.7218	D	1	29/08/2020 05:27		0	0	0	0	0	0	0	0	0	0	0	0	0	0
1184	3	4	12	2d 14:07:39.30000	0d 02:42:08.54000	0.00268848	0.0104745	0.00099504	3.7156	D	1	29/08/2020 05:32		0	0	0	0	0	0	0	0	0	0	0	0	0	0
1185	3	4	12	2d 14:12:39.30000	0d 02:47:08.54000	0.00277138	0.0107823	0.00099489	3.7095	D	1	29/08/2020 05:37		0	0	0	0	0	0	0	0	0	0	0	0	0	0
1186	3	4	12	2d 14:17:39.30000	0d 02:52:08.54000	0.00285429	0.0110896	0.00099496	3.7032	D	1	29/08/2020 05:42		0	0	0	0	0	0	0	0	0	0	0	0	0	0
1187	3	4	12	2d 14:22:39.30000	0d 02:57:08.54000	0.00293719	0.0113963	0.00099481	3.6967	D	1	29/08/2020 05:47		0	0	0	0	0	0	0	0	0	0	0	0	0	0
1188	3	4	12	2d 14:27:39.30000	0d 03:02:08.54000	0.0030201	0.0117025	0.00099496	3.6896	D	1	29/08/2020 05:52		0	0	0	0	0	0	0	0	0	0	0	0	0	0
1189	3	4	12	2d 14:32:39.30000	0d 03:07:08.54000	0.003103	0.0120081	0.00099481	3.6825	D	1	29/08/2020 05:57		0	0	0	0	0	0	0	0	0	0	0	0	0	0
1190	3	4	12	2d 14:37:39.30000	0d 03:12:08.54000	0.00318591	0.0123131	0.00099481	3.675	D	1	29/08/2020 06:02		0	0	0	0	0	0	0	0	0	0	0	0	0	0
1191	3	4	12	2d 14:42:39.30000	0d 03:17:08.54000	0.00326881	0.0126174	0.00099489	3.667	D	1	29/08/2020 06:07		0	0	0	0	0	0	0	0	0	0	0	0	0	0
1192	3	4	12	2d 14:47:39.30000	0d 03:22:08.54000	0.00335172	0.0129211	0.00099481	3.6582	D	1	29/08/2020 06:12		0	0	0	0	0	0	0	0	0	0	0	0	0	0
1193	3	4	12	2d 14:52:39.30000	0d 03:27:08.54000	0.00343462	0.013224	0.00099489	3.6489	D	1	29/08/2020 06:17		0	0	0	0	0	0	0	0	0	0	0	0	0	0
1194	3	4	12	2d 14:57:30.40000	0d 03:31:59.64000	0.00351507	0.0135171	0.00099496	3.6388	D	5	29/08/2020 06:22		0	0	0	0	0	0	0	0	0	0	0	0	0	0
1195	3	4	12	2d 15:01:54.42000	0d 03:36:23.66000	0.00358803	0.0137823	0.00099489	3.6287	D	5	29/08/2020 06:26		0	0	0	0	0	0	0	0	0	0	0	0	0	0
1196	3	4	12	2d 15:05:43.76000	0d 03:40:13.00000	0.00365141	0.014012	0.00099489	3.6187	D	5	29/08/2020 06:30		0	0	0	0	0	0	0	0	0	0	0	0	0	0
1197	3	4	12	2d 15:09:02.34000	0d 03:43:31.58000	0.00370628	0.0142103	0.00099481	3.6086	D	5	29/08/2020 06:33		0	0	0	0	0	0	0	0	0	0	0	0	0	0
1198	3	4	12	2d 15:11:48.93000	0d 03:46:18.17000	0.00375232	0.0143762	0.00099489	3.5984	D	5	29/08/2020 06:36		0	0	0	0	0	0	0	0	0	0	0	0	0	0
1199	3	4	12	2d 15:14:06.70000	0d 03:48:35.94000	0.00379039	0.014513	0.00099489	3.5883	D	5	29/08/2020 06:38		0	0	0	0	0	0	0	0	0	0	0	0	0	0
1200	3	4	12	2d 15:15:54.43000	0d 03:50:23.67000	0.00382016	0.0146197	0.00099496	3.5782	D	5	29/08/2020 06:40		0	0	0	0	0	0	0	0	0	0	0	0	0	0
1201	3	4	12	2d 15:17:20.18000	0d 03:51:49.42000	0.00384386	0.0147044	0.00099466	3.5682	D	5	29/08/2020 06:41		0	0	0	0	0	0	0	0	0	0	0	0	0	0
1202	3	4	12	2d 15:18:31.06000	0d 03:53:00.30000	0.00386345	0.0147742	0.00099489	3.5581	D	5	29/08/2020 06:43		0	0	0	0	0	0	0	0	0	0	0	0	0	0
1203	3	4	12	2d 15:19:30.16000	0d 03:53:59.40000	0.00387978	0.0148322	0.00099474	3.5479	D	5	29/08/2020 06:44		0	0	0	0	0	0	0	0	0	0	0	0	0	0
1204	3	4	12	2d 15:20:22.08000	0d 03:54:51.32000	0.00389413	0.0148831	0.00099481	3.5377	D	5	29/08/2020 06:44		0	0	0	0	0	0	0	0	0	0	0	0	0	0
1205	3	4	12	2d 15:21:07.13000	0d 03:55:36.37000	0.00390658	0.0149271	0.00099489	3.5276	D	5	29/08/2020 06:45		0	0	0	0	0	0	0	0	0	0	0	0	0	0
1206	3	4	12	2d 15:21:45.75000	0d 03:56:14.99000	0.00391725	0.0149647	0.00099496	3.5174	D	5	29/08/2020 06:46		0	0	0	0	0	0	0	0	0	0	0	0	0	0
1207	3	4	12	2d 15:22:19.08000	0d 03:56:48.32000	0.00392646	0.014997	0.00099489	3.5073	D	5	29/08/2020 06:46		0	0	0	0	0	0	0	0	0	0	0	0	0	0
1208	3	4	12	2d 15:22:48.41000	0d 03:57:17.65000	0.00393457	0.0150254	0.00099496	3.4972	D	5	29/08/2020 06:47		0	0	0	0	0	0	0	0	0	0	0	0	0	0
1209	3	4	12	2d 15:23:11.51000	0d 03:57:40.75000	0.00394095	0.0150477	0.00099481	3.4871	D	5	29/08/2020 06:47		0	0	0	0	0	0	0	0	0	0	0	0	0	0
1210	3	4	12	2d 15:23:33.24000	0d 03:58:02.48000	0.00394696	0.0150686	0.00099474	3.4771	D	5	29/08/2020 06:48		0	0	0	0	0	0	0	0	0	0	0	0	0	0
1211	3	4	12	2d 15:23:50.66000	0d 03:58:19.90000	0.00395177	0.0150853	0.00099466	3.467	D	5	29/08/2020 06:48		0	0	0	0	0	0	0	0	0	0	0	0	0	0
1212	3	4	12	2d 15:24:06.82000	0d 03:58:36.06000	0.00395624	0.0151008	0.00099481	3.4569	D	5	29/08/2020 06:48		0	0	0	0	0	0	0	0	0	0	0	0	0	0
1213	3	4	12	2d 15:24:24.52000	0d 03:58:53.76000	0.00396113	0.0151177	0.00099481	3.4469	D	5	29/08/2020 06:49		0	0	0	0	0	0	0	0	0	0	0	0	0	0
1214	3	4	12	2d 15:24:42.67000	0d 03:59:11.91000	0.00396614	0.0151349	0.00099512	3.4368	D	5	29/08/2020 06:49		0	0	0	0	0	0	0	0	0	0	0	0	0	0
1215	3	4	12	2d 15:24:58.82000	0d 03:59:28.06000	0.00397061	0.0151502	0.00099474	3.4267	D	5	29/08/2020 06:49		0	0	0	0	0	0	0	0	0	0	0	0	0	0
1216	3	4	12	2d 15:25:13.98000	0d 03:59:43.22000	0.00397479	0.0151646	0.00099496	3.4163	D	5	29/08/2020 06:49		0	0	0	0	0	0	0	0	0	0	0	0	0	0
1217	3	4	12	2d 15:25:30.55000	0d 03:59:59.79000	0.00397937	0.0151802	0.00099496	3.4063	D	5	29/08/2020 06:50		0	0	0	0	0	0	0	0	0	0	0	0	0	0
1218	3	4	12	2d 15:25:46.00000	0d 04:00:15.24000	0.00398364	0.0151947	0.00099466	3.3962	D	5	29/08/2020 06:50		0	0	0	0	0	0	0	0	0	0	0	0	0	0
1219	3	4	12	2d 15:26:01.82000	0d 04:00:31.06000	0.00398802	0.0152096	0.00099496	3.3861	D	5	29/08/2020 06:50		0	0	0	0	0	0	0	0	0	0	0	0	0	0
1220	3	4	12	2d 15:26:17.02000	0d 04:00:46.26000	0.00399222	0.0152238	0.00099481	3.3761	D	5	29/08/2020 06:50		0	0	0	0	0	0	0	0	0	0	0	0	0	0
1221	3	4	12	2d 15:26:33.15000	0d 04:01:02.39000	0.00399667	0.0152388	0.00099496	3.366	D	5	29/08/2020 06:51		0	0	0	0	0	0	0	0	0	0	0	0	0	0
1222	3	4	12	2d 15:26:53.09000	0d 04:01:22.33000	0.00400218	0.0152573	0.00099512	3.3558	D	5	29/08/2020 06:51		0	0	0	0	0	0	0	0	0	0	0	0	0	0
1223	3	4	12	2d 15:27:14.98000	0d 04:01:44.22000	0.00400823	0.0152776	0.00099481	3.3455	D	5	29/08/2020 06:51		0	0	0	0	0	0	0	0	0	0	0	0	0	0
1224	3	4	12	2d 15:27:41.76000	0d 04:02:11.00000	0.00401563	0.0153023	0.00099489	3.3355	D	5	29/08/2020 06:52		0	0	0	0	0	0	0	0	0	0	0	0	0	0
1225	3	4	12	2d 15:28:11.97000	0d 04:02:41.21000	0.00402398	0.0153301	0.00099512	3.3254	D	5	29/08/2020 06:52		0	0	0	0	0	0	0	0	0	0	0	0	0	0
1226	3	4	12	2d 15:28:56.51000	0d 04:03:25.75000	0.00403629	0.015371	0.00099474	3.3153	D	5	29/08/2020 06:53		0	0	0	0	0	0	0	0	0	0	0	0	0	0
1227	3	4	12	2d 15:29:54.85000	0d 04:04:24.09000	0.00405241	0.0154243	0.00099481	3.3053	D	5	29/08/2020 06:54		0	0	0	0	0	0	0	0	0	0	0	0	0	0
1228	3	4	12	2d 15:30:52.19000	0d 04:05:21.43000	0.00406826	0.0154766	0.00099489	3.2952	D	5	29/08/2020 06:55		0	0	0	0	0	0	0	0	0	0	0	0	0	0
1229	3	4	12	2d 15:31:40.78000	0d 04:06:10.02000	0.00408169	0.0155208	0.00099481	3.285	D	5	29/08/2020 06:56		0	0	0	0	0	0	0	0	0	0	0	0	0	0
1230	3	4	12	2d 15:32:19.24000	0d 04:06:48.48000	0.00409232	0.0155557	0.00099489	3.2749	D	5	29/08/2020 06:56		0	0	0	0	0	0	0	0	0	0	0	0	0	0
1231	3	4	12	2d 15:32:49.59000	0d 04:07:18.83000	0.0041007	0.0155831	0.00099474	3.2647	D	5	29/08/2020 06:57		0	0	0	0	0	0	0	0	0	0	0	0	0	0
1232	3	4	12	2d 15:33:15.41000	0d 04:07:44.65000	0.00410784	0.0156064	0.00099481	3.2544	D	5	29/08/2020 06:57		0	0	0	0	0	0	0	0	0	0	0	0	0	0
1233	3	4	12	2d 15:33:36.63000	0d 04:08:05.87000	0.0041137	0.0156254	0.00099474	3.2444	D	5	29/08/2020 06:58		0	0	0	0	0	0	0	0	0	0	0	0	0	0
1234	3	4	12	2d 15:33:56.19000	0d 04:08:25.43000	0.00411911	0.0156429	0.00099481	3.2343	D	5	29/08/2020 06:58		0	0	0	0	0	0	0	0	0	0	0	0	0	0
1235	3	4	12	2d 15:34:13.61000	0d 04:08:42.85000	0.00412392	0.0156585	0.00099481	3.2242	D	5	29/08/2020 06:58		0	0	0	0	0	0	0	0	0	0	0	0	0	0
1236	3	4	12	2d 15:34:29.25000	0d 04:08:58.49000	0.00412824	0.0156724	0.00099489	3.214	D	5	29/08/2020 06:59		0	0	0	0	0	0	0	0	0	0	0	0	0	0
1237	3	4	12	2d 15:34:42.90000	0d 04:09:12.14000	0.00413202	0.0156845	0.00099481	3.2039	D	5	29/08/2020 06:59		0	0	0	0	0	0	0	0	0	0	0	0	0	0
1238	3	4	12	2d 15:34:55.07000	0d 04:09:24.31000	0.00413538	0.0156952	0.00099504	3.1937	D	5	29/08/2020 06:59		0	0	0	0	0	0	0	0	0	0	0	0	0	0
1239	3	4	12	2d 15:35:06.63000	0d 04:09:35.87000	0.00413857	0.0157054	0.00099496	3.1836	D	5	29/08/2020 06:59		0	0	0	0	0	0	0	0	0	0	0	0	0	0
1240	3	4	12	2d 15:35:17.40000	0d 04:09:46.64000	0.00414155	0.0157149	0.00099458	3.1734	D	5	29/08/2020 06:59		0	0	0	0	0	0	0	0	0	0	0	0	0	0
1241	3	4	12	2d 15:35:27.43000	0d 04:09:56.67000	0.00414432	0.0157237	0.00099489	3.1632	D	5	29/08/2020 07:00		0	0	0	0	0	0	0	0	0	0	0	0	0	0
1242	3	4	12	2d 15:35:36.87000	0d 04:10:06.11000	0.00414693	0.0157319	0.00099481	3.153	D	5	29/08/2020 07:00		0	0	0	0	0	0	0	0	0	0	0	0	0	0
1243	3	4	12	2d 15:35:46.22000	0d 04:10:15.46000	0.00414951	0.0157401	0.00099496	3.1429	D	5	29/08/2020 07:00		0	0	0	0	0	0	0	0	0	0	0	0	0	0
1244	3	4	12	2d 15:35:54.89000	0d 04:10:24.13000	0.00415191	0.0157476	0.00099504	3.1328	D	5	29/08/2020 07:00		0	0	0	0	0	0	0	0	0	0	0	0	0	0
1245	3	4	12	2d 15:36:03.23000	0d 04:10:32.47000	0.00415421	0.0157548	0.00099481	3.1228	D	5	29/08/2020 07:00		0	0	0	0	0	0	0	0	0	0	0	0	0	0
1246	3	4	12	2d 15:36:10.95000	0d 04:10:40.19000	0.00415635	0.0157614	0.00099474	3.1127	D	5	29/08/2020 07:00		0	0	0	0	0	0	0	0	0	0	0	0	0	0
1247	3	4	12	2d 15:36:18.45000	0d 04:10:47.69000	0.00415842	0.0157679	0.00099481	3.1026	D	5	29/08/2020 07:00		0	0	0	0	0	0	0	0	0	0	0	0	0	0
1248	3	4	12	2d 15:36:25.49000	0d 04:10:54.73000	0.00416037	0.0157739	0.00099481	3.0925	D	5	29/08/2020 07:01		0	0	0	0	0	0	0	0	0	0	0	0	0	0
1249	3	4	12	2d 15:36:32.48000	0d 04:11:01.72000	0.0041623	0.0157799	0.00099481	3.0823	D	5	29/08/2020 07:01		0	0	0	0	0	0	0	0	0	0	0	0	0	0
1250	3	4	12	2d 15:36:39.25000	0d 04:11:08.49000	0.00416417	0.0157856	0.00099504	3.0723	D	5	29/08/2020 07:01		0	0	0	0	0	0	0	0	0	0	0	0	0	0
1251	3	4	12	2d 15:36:45.39000	0d 04:11:14.63000	0.00416587	0.0157908	0.00099481	3.062	D	5	29/08/2020 07:01		0	0	0	0	0	0	0	0	0	0	0	0	0	0
1252	3	4	12	2d 15:36:51.30000	0d 04:11:20.54000	0.0041675	0.0157958	0.00099458	3.0518	D	5	29/08/2020 07:01		0	0	0	0	0	0	0	0	0	0	0	0	0	0
1253	3	4	12	2d 15:36:57.11000	0d 04:11:26.35000	0.0041691	0.0158007	0.00099474	3.0416	D	5	29/08/2020 07:01		0	0	0	0	0	0	0	0	0	0	0	0	0	0
1254	3	4	12	2d 15:37:02.74000	0d 04:11:31.98000	0.00417066	0.0158054	0.00099474	3.0314	D	5	29/08/2020 07:01		0	0	0	0	0	0	0	0	0	0	0	0	0	0
1255	3	4	12	2d 15:37:08.08000	0d 04:11:37.32000	0.00417214	0.0158099	0.00099481	3.0213	D	5	29/08/2020 07:01		0	0	0	0	0	0	0	0	0	0	0	0	0	0
1256	3	4	12	2d 15:37:13.49000	0d 04:11:42.73000	0.00417363	0.0158144	0.00099504	3.0111	D	5	29/08/2020 07:01		0	0	0	0	0	0	0	0	0	0	0	0	0	0
1257	3	4	12	2d 15:37:18.39000	0d 04:11:47.63000	0.00417498	0.0158185	0.00099481	3.001	D	5	29/08/2020 07:01		0	0	0	0	0	0	0	0	0	0	0	0	0	0
1258	3	4	12	2d 15:37:23.20000	0d 04:11:52.44000	0.00417631	0.0158225	0.00099474	2.9909	D	5	29/08/2020 07:01		0	0	0	0	0	0	0	0	0	0	0	0	0	0
1259	3	4	12	2d 15:37:27.83000	0d 04:11:57.07000	0.00417759	0.0158263	0.00099474	2.9805	D	5	29/08/2020 07:02		0	0	0	0	0	0	0	0	0	0	0	0	0	0
1260	3	4	12	2d 15:37:32.42000	0d 04:12:01.66000	0.00417886	0.0158301	0.00099496	2.9702	D	5	29/08/2020 07:02		0	0	0	0	0	0	0	0	0	0	0	0	0	0
1261	3	4	12	2d 15:37:36.99000	0d 04:12:06.23000	0.00418013	0.0158338	0.00099481	2.9601	D	5	29/08/2020 07:02		0	0	0	0	0	0	0	0	0	0	0	0	0	0
1262	3	4	12	2d 15:37:41.15000	0d 04:12:10.39000	0.00418127	0.0158372	0.00099466	2.9499	D	5	29/08/2020 07:02		0	0	0	0	0	0	0	0	0	0	0	0	0	0
1263	3	4	12	2d 15:37:45.33000	0d 04:12:14.57000	0.00418243	0.0158406	0.00099489	2.9395	D	5	29/08/2020 07:02		0	0	0	0	0	0	0	0	0	0	0	0	0	0
1264	3	4	12	2d 15:37:49.59000	0d 04:12:18.83000	0.00418361	0.0158441	0.00099481	2.9293	D	5	29/08/2020 07:02		0	0	0	0	0	0	0	0	0	0	0	0	0	0
1265	3	4	12	2d 15:37:53.60000	0d 04:12:22.84000	0.00418472	0.0158473	0.00099489	2.9191	D	5	29/08/2020 07:02		0	0	0	0	0	0	0	0	0	0	0	0	0	0
1266	3	4	12	2d 15:37:57.46000	0d 04:12:26.70000	0.00418578	0.0158504	0.00099474	2.9085	D	5	29/08/2020 07:02		0	0	0	0	0	0	0	0	0	0	0	0	0	0
1267	3	4	12	2d 15:38:01.33000	0d 04:12:30.57000	0.00418685	0.0158535	0.00099496	2.8983	D	5	29/08/2020 07:02		0	0	0	0	0	0	0	0	0	0	0	0	0	0
1268	3	4	12	2d 15:38:05.06000	0d 04:12:34.30000	0.00418788	0.0158565	0.00099474	2.8878	D	5	29/08/2020 07:02		0	0	0	0	0	0	0	0	0	0	0	0	0	0
1269	3	4	12	2d 15:38:08.71000	0d 04:12:37.95000	0.00418889	0.0158594	0.00099474	2.8775	D	5	29/08/2020 07:02		0	0	0	0	0	0	0	0	0	0	0	0	0	0
1270	3	4	12	2d 15:38:12.22000	0d 04:12:41.46000	0.00418986	0.0158622	0.00099504	2.8672	D	5	29/08/2020 07:02		0	0	0	0	0	0	0	0	0	0	0	0	0	0
1271	3	4	12	2d 15:38:15.67000	0d 04:12:44.91000	0.00419081	0.0158649	0.00099496	2.8569	D	5	29/08/2020 07:02		0	0	0	0	0	0	0	0	0	0	0	0	0	0
1272	3	4	12	2d 15:38:18.98000	0d 04:12:48.22000	0.00419173	0.0158675	0.00099481	2.8466	D	5	29/08/2020 07:02		0	0	0	0	0	0	0	0	0	0	0	0	0	0
1273	3	4	12	2d 15:38:22.32000	0d 04:12:51.56000	0.00419265	0.0158701	0.00099489	2.8362	D	5	29/08/2020 07:02		0	0	0	0	0	0	0	0	0	0	0	0	0	0
1274	3	4	12	2d 15:38:25.57000	0d 04:12:54.81000	0.00419355	0.0158727	0.00099481	2.826	D	5	29/08/2020 07:03		0	0	0	0	0	0	0	0	0	0	0	0	0	0
1275	3	4	12	2d 15:38:28.70000	0d 04:12:57.94000	0.00419442	0.0158751	0.00099504	2.8157	D	5	29/08/2020 07:03		0	0	0	0	0	0	0	0	0	0	0	0	0	0
1276	3	4	12	2d 15:38:31.71000	0d 04:13:00.95000	0.00419525	0.0158775	0.00099474	2.8055	D	5	29/08/2020 07:03		0	0	0	0	0	0	0	0	0	0	0	0	0	0
1277	3	4	12	2d 15:38:34.68000	0d 04:13:03.92000	0.00419607	0.0158798	0.00099496	2.7953	D	5	29/08/2020 07:03		0	0	0	0	0	0	0	0	0	0	0	0	0	0
1278	3	4	12	2d 15:38:37.63000	0d 04:13:06.87000	0.00419688	0.015882	0.00099496	2.7849	D	5	29/08/2020 07:03		0	0	0	0	0	0	0	0	0	0	0	0	0	0
1279	3	4	12	2d 15:38:40.53000	0d 04:13:09.77000	0.00419768	0.0158843	0.00099481	2.7745	D	5	29/08/2020 07:03		0	0	0	0	0	0	0	0	0	0	0	0	0	0
1280	3	4	12	2d 15:38:43.38000	0d 04:13:12.62000	0.00419847	0.0158864	0.00099496	2.7643	D	5	29/08/2020 07:03		0	0	0	0	0	0	0	0	0	0	0	0	0	0
1281	3	4	12	2d 15:38:46.16000	0d 04:13:15.40000	0.00419924	0.0158886	0.00099489	2.7543	D	5	29/08/2020 07:03		0	0	0	0	0	0	0	0	0	0	0	0	0	0
1282	3	4	12	2d 15:38:48.92000	0d 04:13:18.16000	0.0042	0.0158907	0.00099496	2.7437	D	5	29/08/2020 07:03		0	0	0	0	0	0	0	0	0	0	0	0	0	0
1283	3	4	12	2d 15:38:51.65000	0d 04:13:20.89000	0.00420076	0.0158927	0.00099519	2.733	D	5	29/08/2020 07:03		0	0	0	0	0	0	0	0	0	0	0	0	0	0
1284	3	4	12	2d 15:38:54.38000	0d 04:13:23.62000	0.00420151	0.0158948	0.00099504	2.7227	D	5	29/08/2020 07:03		0	0	0	0	0	0	0	0	0	0	0	0	0	0
1285	3	4	12	2d 15:38:56.99000	0d 04:13:26.23000	0.00420223	0.0158967	0.00099496	2.7124	D	5	29/08/2020 07:03		0	0	0	0	0	0	0	0	0	0	0	0	0	0
1286	3	4	12	2d 15:38:59.48000	0d 04:13:28.72000	0.00420292	0.0158986	0.00099489	2.7022	D	5	29/08/2020 07:03		0	0	0	0	0	0	0	0	0	0	0	0	0	0
1287	3	4	12	2d 15:39:02.00000	0d 04:13:31.24000	0.00420362	0.0159005	0.00099496	2.6917	D	5	29/08/2020 07:03		0	0	0	0	0	0	0	0	0	0	0	0	0	0
1288	3	4	12	2d 15:39:04.49000	0d 04:13:33.73000	0.00420431	0.0159023	0.00099496	2.6816	D	5	29/08/2020 07:03		0	0	0	0	0	0	0	0	0	0	0	0	0	0
1289	3	4	12	2d 15:39:06.90000	0d 04:13:36.14000	0.00420497	0.0159041	0.00099496	2.6711	D	5	29/08/2020 07:03		0	0	0	0	0	0	0	0	0	0	0	0	0	0
1290	3	4	12	2d 15:39:09.29000	0d 04:13:38.53000	0.00420563	0.0159059	0.00099481	2.6607	D	5	29/08/2020 07:03		0	0	0	0	0	0	0	0	0	0	0	0	0	0
1291	3	4	12	2d 15:39:11.64000	0d 04:13:40.88000	0.00420628	0.0159076	0.00099496	2.6503	D	5	29/08/2020 07:03		0	0	0	0	0	0	0	0	0	0	0	0	0	0
1292	3	4	12	2d 15:39:13.98000	0d 04:13:43.22000	0.00420693	0.0159093	0.00099481	2.64	D	5	29/08/2020 07:03		0	0	0	0	0	0	0	0	0	0	0	0	0	0
1293	3	4	12	2d 15:39:16.33000	0d 04:13:45.57000	0.00420758	0.015911	0.00099496	2.6294	D	5	29/08/2020 07:03		0	0	0	0	0	0	0	0	0	0	0	0	0	0
1294	3	4	12	2d 15:39:18.66000	0d 04:13:47.90000	0.00420822	0.0159127	0.00099481	2.6189	D	5	29/08/2020 07:03		0	0	0	0	0	0	0	0	0	0	0	0	0	0
1295	3	4	12	2d 15:39:20.87000	0d 04:13:50.11000	0.00420883	0.0159143	0.00099489	2.6085	D	5	29/08/2020 07:03		0	0	0	0	0	0	0	0	0	0	0	0	0	0
1296	3	4	12	2d 15:39:23.06000	0d 04:13:52.30000	0.00420944	0.0159159	0.00099504	2.5977	D	5	29/08/2020 07:03		0	0	0	0	0	0	0	0	0	0	0	0	0	0
1297	3	4	12	2d 15:39:25.30000	0d 04:13:54.54000	0.00421006	0.0159175	0.00099496	2.5872	D	5	29/08/2020 07:04		0	0	0	0	0	0	0	0	0	0	0	0	0	0
1298	3	4	12	2d 15:39:27.48000	0d 04:13:56.72000	0.00421066	0.015919	0.00099496	2.5766	D	5	29/08/2020 07:04		0	0	0	0	0	0	0	0	0	0	0	0	0	0
1299	3	4	12	2d 15:39:29.62000	0d 04:13:58.86000	0.00421125	0.0159206	0.00099489	2.566	D	5	29/08/2020 07:04		0	0	0	0	0	0	0	0	0	0	0	0	0	0
1300	3	4	12	2d 15:39:31.75000	0d 04:14:00.99000	0.00421184	0.0159221	0.00099466	2.5553	D	5	29/08/2020 07:04		0	0	0	0	0	0	0	0	0	0	0	0	0	0
1301	3	4	12	2d 15:39:33.88000	0d 04:14:03.12000	0.00421243	0.0159236	0.00099481	2.5446	D	5	29/08/2020 07:04		0	0	0	0	0	0	0	0	0	0	0	0	0	0
1302	3	4	12	2d 15:39:35.96000	0d 04:14:05.20000	0.004213	0.015925	0.00099489	2.5339	D	5	29/08/2020 07:04		0	0	0	0	0	0	0	0	0	0	0	0	0	0
1303	3	4	12	2d 15:39:38.01000	0d 04:14:07.25000	0.00421357	0.0159265	0.00099481	2.5234	D	5	29/08/2020 07:04		0	0	0	0	0	0	0	0	0	0	0	0	0	0
1304	3	4	12	2d 15:39:40.03000	0d 04:14:09.27000	0.00421413	0.0159279	0.00099496	2.5129	D	5	29/08/2020 07:04		0	0	0	0	0	0	0	0	0	0	0	0	0	0
1305	3	4	12	2d 15:39:42.03000	0d 04:14:11.27000	0.00421468	0.0159293	0.00099481	2.5026	D	5	29/08/2020 07:04		0	0	0	0	0	0	0	0	0	0	0	0	0	0
1306	3	4	12	2d 15:39:42.46000	0d 04:14:11.70000	0.0042148	0.0159296	0.00099496	2.5	D	133	29/08/2020 07:04		0	0	0	0	0	0	0	0	0	0	0	0	0	0
1307	3	4	13	2d 15:39:42.47000	0d 00:00:00.01000	0	0	0	2.625	R	0	29/08/2020 07:04		0	0	0	0	0	0	0	0	0	0	0	0	0	0
1308	3	4	13	2d 15:39:44.47000	0d 00:00:02.01000	0	0	0	2.8331	R	1	29/08/2020 07:04		0	0	0	0	0	0	0	0	0	0	0	0	0	0
1309	3	4	13	2d 15:39:46.47000	0d 00:00:04.01000	0	0	0	2.9383	R	1	29/08/2020 07:04		0	0	0	0	0	0	0	0	0	0	0	0	0	0
1310	3	4	13	2d 15:39:48.47000	0d 00:00:06.01000	0	0	0	3.0204	R	1	29/08/2020 07:04		0	0	0	0	0	0	0	0	0	0	0	0	0	0
1311	3	4	13	2d 15:39:50.47000	0d 00:00:08.01000	0	0	0	3.089	R	1	29/08/2020 07:04		0	0	0	0	0	0	0	0	0	0	0	0	0	0
1312	3	4	13	2d 15:39:52.46000	0d 00:00:10.00000	0	0	0	3.1473	R	129	29/08/2020 07:04		0	0	0	0	0	0	0	0	0	0	0	0	0	0
1313	4	5	9	2d 15:39:52.50000	0d 00:00:00.04000	0.00000001	0.00000004	0.00099596	3.3155	C	0	29/08/2020 07:04		0	0	0	0	0	0	0	0	0	0	0	0	0	0
1314	4	5	9	2d 15:39:52.66000	0d 00:00:00.20000	0.00000005	0.00000018	0.00099481	3.3457	C	5	29/08/2020 07:04		0	0	0	0	0	0	0	0	0	0	0	0	0	0
1315	4	5	9	2d 15:39:52.81000	0d 00:00:00.35000	0.0000001	0.00000032	0.00099489	3.3657	C	5	29/08/2020 07:04		0	0	0	0	0	0	0	0	0	0	0	0	0	0
1316	4	5	9	2d 15:39:52.99000	0d 00:00:00.53000	0.00000015	0.00000049	0.00099474	3.3846	C	5	29/08/2020 07:04		0	0	0	0	0	0	0	0	0	0	0	0	0	0
1317	4	5	9	2d 15:39:53.18000	0d 00:00:00.72000	0.0000002	0.00000067	0.00099504	3.4018	C	5	29/08/2020 07:04		0	0	0	0	0	0	0	0	0	0	0	0	0	0
1318	4	5	9	2d 15:39:53.39000	0d 00:00:00.93000	0.00000026	0.00000087	0.00099489	3.4188	C	5	29/08/2020 07:04		0	0	0	0	0	0	0	0	0	0	0	0	0	0
1319	4	5	9	2d 15:39:53.61000	0d 00:00:01.15000	0.00000032	0.00000107	0.00099481	3.435	C	5	29/08/2020 07:04		0	0	0	0	0	0	0	0	0	0	0	0	0	0
1320	4	5	9	2d 15:39:53.84000	0d 00:00:01.38000	0.00000038	0.00000129	0.00099474	3.4508	C	5	29/08/2020 07:04		0	0	0	0	0	0	0	0	0	0	0	0	0	0
1321	4	5	9	2d 15:39:54.08000	0d 00:00:01.62000	0.00000045	0.00000152	0.00099496	3.4667	C	5	29/08/2020 07:04		0	0	0	0	0	0	0	0	0	0	0	0	0	0
1322	4	5	9	2d 15:39:54.33000	0d 00:00:01.87000	0.00000052	0.00000176	0.00099451	3.482	C	5	29/08/2020 07:04		0	0	0	0	0	0	0	0	0	0	0	0	0	0
1323	4	5	9	2d 15:39:54.58000	0d 00:00:02.12000	0.00000059	0.000002	0.00099474	3.4966	C	5	29/08/2020 07:04		0	0	0	0	0	0	0	0	0	0	0	0	0	0
1324	4	5	9	2d 15:39:54.84000	0d 00:00:02.38000	0.00000066	0.00000226	0.00099512	3.5109	C	5	29/08/2020 07:04		0	0	0	0	0	0	0	0	0	0	0	0	0	0
1325	4	5	9	2d 15:39:55.12000	0d 00:00:02.66000	0.00000073	0.00000253	0.00099481	3.5254	C	5	29/08/2020 07:04		0	0	0	0	0	0	0	0	0	0	0	0	0	0
1326	4	5	9	2d 15:39:55.40000	0d 00:00:02.94000	0.00000081	0.0000028	0.00099489	3.5398	C	5	29/08/2020 07:04		0	0	0	0	0	0	0	0	0	0	0	0	0	0
1327	4	5	9	2d 15:39:55.69000	0d 00:00:03.23000	0.00000089	0.00000309	0.00099489	3.5535	C	5	29/08/2020 07:04		0	0	0	0	0	0	0	0	0	0	0	0	0	0
1328	4	5	9	2d 15:39:55.99000	0d 00:00:03.53000	0.00000098	0.00000338	0.00099474	3.5668	C	5	29/08/2020 07:04		0	0	0	0	0	0	0	0	0	0	0	0	0	0
1329	4	5	9	2d 15:39:56.31000	0d 00:00:03.85000	0.00000106	0.0000037	0.00099474	3.5804	C	5	29/08/2020 07:04		0	0	0	0	0	0	0	0	0	0	0	0	0	0
1330	4	5	9	2d 15:39:56.64000	0d 00:00:04.18000	0.00000115	0.00000402	0.00099489	3.5935	C	5	29/08/2020 07:04		0	0	0	0	0	0	0	0	0	0	0	0	0	0
1331	4	5	9	2d 15:39:56.99000	0d 00:00:04.53000	0.00000125	0.00000437	0.00099496	3.6063	C	5	29/08/2020 07:04		0	0	0	0	0	0	0	0	0	0	0	0	0	0
1332	4	5	9	2d 15:39:57.37000	0d 00:00:04.91000	0.00000136	0.00000475	0.00099481	3.6193	C	5	29/08/2020 07:04		0	0	0	0	0	0	0	0	0	0	0	0	0	0
1333	4	5	9	2d 15:39:57.78000	0d 00:00:05.32000	0.00000147	0.00000516	0.00099481	3.6323	C	5	29/08/2020 07:04		0	0	0	0	0	0	0	0	0	0	0	0	0	0
1334	4	5	9	2d 15:39:58.22000	0d 00:00:05.76000	0.00000159	0.00000561	0.00099496	3.6446	C	5	29/08/2020 07:04		0	0	0	0	0	0	0	0	0	0	0	0	0	0
1335	4	5	9	2d 15:39:58.70000	0d 00:00:06.24000	0.00000172	0.00000609	0.00099474	3.6568	C	5	29/08/2020 07:04		0	0	0	0	0	0	0	0	0	0	0	0	0	0
1336	4	5	9	2d 15:39:59.24000	0d 00:00:06.78000	0.00000187	0.00000664	0.00099481	3.6686	C	5	29/08/2020 07:04		0	0	0	0	0	0	0	0	0	0	0	0	0	0
1337	4	5	9	2d 15:39:59.85000	0d 00:00:07.39000	0.00000204	0.00000726	0.00099481	3.6799	C	5	29/08/2020 07:04		0	0	0	0	0	0	0	0	0	0	0	0	0	0
1338	4	5	9	2d 15:40:00.57000	0d 00:00:08.11000	0.00000224	0.00000799	0.00099474	3.6912	C	5	29/08/2020 07:04		0	0	0	0	0	0	0	0	0	0	0	0	0	0
1339	4	5	9	2d 15:40:01.47000	0d 00:00:09.01000	0.00000249	0.00000891	0.00099504	3.7023	C	5	29/08/2020 07:04		0	0	0	0	0	0	0	0	0	0	0	0	0	0
1340	4	5	9	2d 15:40:02.66000	0d 00:00:10.20000	0.00000282	0.00001013	0.00099504	3.7128	C	5	29/08/2020 07:04		0	0	0	0	0	0	0	0	0	0	0	0	0	0
1341	4	5	9	2d 15:40:04.39000	0d 00:00:11.93000	0.0000033	0.00001191	0.00099504	3.7232	C	5	29/08/2020 07:04		0	0	0	0	0	0	0	0	0	0	0	0	0	0
1342	4	5	9	2d 15:40:07.61000	0d 00:00:15.15000	0.00000419	0.00001523	0.00099489	3.7333	C	5	29/08/2020 07:04		0	0	0	0	0	0	0	0	0	0	0	0	0	0
1343	4	5	9	2d 15:40:39.52000	0d 00:00:47.06000	0.000013	0.00004815	0.00099481	3.7232	C	5	29/08/2020 07:05		0	0	0	0	0	0	0	0	0	0	0	0	0	0
1344	4	5	9	2d 15:40:54.18000	0d 00:01:01.72000	0.00001706	0.00006322	0.00099481	3.7131	C	5	29/08/2020 07:05		0	0	0	0	0	0	0	0	0	0	0	0	0	0
1345	4	5	9	2d 15:41:11.88000	0d 00:01:19.42000	0.00002195	0.00008135	0.00099481	3.7031	C	5	29/08/2020 07:05		0	0	0	0	0	0	0	0	0	0	0	0	0	0
1346	4	5	9	2d 15:41:38.82000	0d 00:01:46.36000	0.00002939	0.00010888	0.00099496	3.693	C	5	29/08/2020 07:06		0	0	0	0	0	0	0	0	0	0	0	0	0	0
1347	4	5	9	2d 15:42:34.24000	0d 00:02:41.78000	0.00004471	0.00016535	0.00099481	3.6828	C	5	29/08/2020 07:07		0	0	0	0	0	0	0	0	0	0	0	0	0	0
1348	4	5	9	2d 15:47:34.24000	0d 00:07:41.78000	0.00012761	0.00047023	0.00099496	3.6767	C	1	29/08/2020 07:12		0	0	0	0	0	0	0	0	0	0	0	0	0	0
1349	4	5	9	2d 15:52:34.24000	0d 00:12:41.78000	0.00021052	0.00077517	0.00099496	3.68	C	1	29/08/2020 07:17		0	0	0	0	0	0	0	0	0	0	0	0	0	0
1350	4	5	9	2d 15:57:34.24000	0d 00:17:41.78000	0.00029342	0.00108045	0.00099481	3.6843	C	1	29/08/2020 07:22		0	0	0	0	0	0	0	0	0	0	0	0	0	0
1351	4	5	9	2d 16:02:34.24000	0d 00:22:41.78000	0.00037633	0.00138607	0.00099496	3.6884	C	1	29/08/2020 07:27		0	0	0	0	0	0	0	0	0	0	0	0	0	0
1352	4	5	9	2d 16:07:34.24000	0d 00:27:41.78000	0.00045923	0.00169204	0.00099496	3.6927	C	1	29/08/2020 07:32		0	0	0	0	0	0	0	0	0	0	0	0	0	0
1353	4	5	9	2d 16:12:34.24000	0d 00:32:41.78000	0.00054214	0.00199835	0.00099481	3.6967	C	1	29/08/2020 07:37		0	0	0	0	0	0	0	0	0	0	0	0	0	0
1354	4	5	9	2d 16:17:34.24000	0d 00:37:41.78000	0.00062504	0.00230501	0.00099489	3.7011	C	1	29/08/2020 07:42		0	0	0	0	0	0	0	0	0	0	0	0	0	0
1355	4	5	9	2d 16:22:34.24000	0d 00:42:41.78000	0.00070795	0.00261204	0.00099489	3.7057	C	1	29/08/2020 07:47		0	0	0	0	0	0	0	0	0	0	0	0	0	0
1356	4	5	9	2d 16:27:34.24000	0d 00:47:41.78000	0.00079085	0.00291946	0.00099512	3.7107	C	1	29/08/2020 07:52		0	0	0	0	0	0	0	0	0	0	0	0	0	0
1357	4	5	9	2d 16:32:34.24000	0d 00:52:41.78000	0.00087376	0.0032273	0.00099489	3.7157	C	1	29/08/2020 07:57		0	0	0	0	0	0	0	0	0	0	0	0	0	0
1358	4	5	9	2d 16:37:34.24000	0d 00:57:41.78000	0.00095666	0.00353558	0.00099481	3.7211	C	1	29/08/2020 08:02		0	0	0	0	0	0	0	0	0	0	0	0	0	0
1359	4	5	9	2d 16:42:34.24000	0d 01:02:41.78000	0.00103957	0.0038443	0.00099481	3.7267	C	1	29/08/2020 08:07		0	0	0	0	0	0	0	0	0	0	0	0	0	0
1360	4	5	9	2d 16:47:34.24000	0d 01:07:41.78000	0.00112247	0.00415348	0.00099496	3.7321	C	1	29/08/2020 08:12		0	0	0	0	0	0	0	0	0	0	0	0	0	0
1361	4	5	9	2d 16:52:34.24000	0d 01:12:41.78000	0.00120538	0.00446311	0.00099496	3.7374	C	1	29/08/2020 08:17		0	0	0	0	0	0	0	0	0	0	0	0	0	0
1362	4	5	9	2d 16:57:34.24000	0d 01:17:41.78000	0.00128828	0.0047732	0.00099458	3.7429	C	1	29/08/2020 08:22		0	0	0	0	0	0	0	0	0	0	0	0	0	0
1363	4	5	9	2d 17:02:34.24000	0d 01:22:41.78000	0.00137118	0.00508372	0.00099474	3.7482	C	1	29/08/2020 08:27		0	0	0	0	0	0	0	0	0	0	0	0	0	0
1364	4	5	9	2d 17:07:34.24000	0d 01:27:41.78000	0.00145409	0.00539469	0.00099481	3.7536	C	1	29/08/2020 08:32		0	0	0	0	0	0	0	0	0	0	0	0	0	0
1365	4	5	9	2d 17:12:34.24000	0d 01:32:41.78000	0.00153699	0.00570609	0.00099489	3.7586	C	1	29/08/2020 08:37		0	0	0	0	0	0	0	0	0	0	0	0	0	0
1366	4	5	9	2d 17:17:34.24000	0d 01:37:41.78000	0.0016199	0.00601792	0.00099496	3.7638	C	1	29/08/2020 08:42		0	0	0	0	0	0	0	0	0	0	0	0	0	0
1367	4	5	9	2d 17:22:34.24000	0d 01:42:41.78000	0.0017028	0.00633019	0.00099504	3.7693	C	1	29/08/2020 08:47		0	0	0	0	0	0	0	0	0	0	0	0	0	0
1368	4	5	9	2d 17:27:34.24000	0d 01:47:41.78000	0.00178571	0.00664291	0.00099481	3.7746	C	1	29/08/2020 08:52		0	0	0	0	0	0	0	0	0	0	0	0	0	0
1369	4	5	9	2d 17:32:34.24000	0d 01:52:41.78000	0.00186861	0.00695609	0.00099489	3.7804	C	1	29/08/2020 08:57		0	0	0	0	0	0	0	0	0	0	0	0	0	0
1370	4	5	9	2d 17:37:34.24000	0d 01:57:41.78000	0.00195152	0.00726976	0.00099481	3.7864	C	1	29/08/2020 09:02		0	0	0	0	0	0	0	0	0	0	0	0	0	0
1371	4	5	9	2d 17:42:34.24000	0d 02:02:41.78000	0.00203442	0.00758393	0.00099496	3.7926	C	1	29/08/2020 09:07		0	0	0	0	0	0	0	0	0	0	0	0	0	0
1372	4	5	9	2d 17:47:34.24000	0d 02:07:41.78000	0.00211733	0.00789867	0.00099466	3.8	C	1	29/08/2020 09:12		0	0	0	0	0	0	0	0	0	0	0	0	0	0
1373	4	5	9	2d 17:52:34.24000	0d 02:12:41.78000	0.00220023	0.00821401	0.00099474	3.8074	C	1	29/08/2020 09:17		0	0	0	0	0	0	0	0	0	0	0	0	0	0
1374	4	5	9	2d 17:57:34.24000	0d 02:17:41.78000	0.00228314	0.00853	0.00099489	3.8157	C	1	29/08/2020 09:22		0	0	0	0	0	0	0	0	0	0	0	0	0	0
1375	4	5	9	2d 18:02:34.24000	0d 02:22:41.78000	0.00236604	0.00884671	0.00099496	3.8248	C	1	29/08/2020 09:27		0	0	0	0	0	0	0	0	0	0	0	0	0	0
1376	4	5	9	2d 18:07:31.36000	0d 02:27:38.90000	0.00244815	0.00916117	0.00099504	3.8349	C	5	29/08/2020 09:32		0	0	0	0	0	0	0	0	0	0	0	0	0	0
1377	4	5	9	2d 18:12:06.93000	0d 02:32:14.47000	0.00252431	0.00945359	0.00099481	3.845	C	5	29/08/2020 09:36		0	0	0	0	0	0	0	0	0	0	0	0	0	0
1378	4	5	9	2d 18:16:18.91000	0d 02:36:26.45000	0.00259394	0.00972169	0.00099481	3.855	C	5	29/08/2020 09:40		0	0	0	0	0	0	0	0	0	0	0	0	0	0
1379	4	5	9	2d 18:20:13.63000	0d 02:40:21.17000	0.0026588	0.00997207	0.00099512	3.8651	C	5	29/08/2020 09:44		0	0	0	0	0	0	0	0	0	0	0	0	0	0
1380	4	5	9	2d 18:23:53.64000	0d 02:44:01.18000	0.0027196	0.0102074	0.00099496	3.8753	C	5	29/08/2020 09:48		0	0	0	0	0	0	0	0	0	0	0	0	0	0
1381	4	5	9	2d 18:27:25.74000	0d 02:47:33.28000	0.00277822	0.0104348	0.00099474	3.8854	C	5	29/08/2020 09:52		0	0	0	0	0	0	0	0	0	0	0	0	0	0
1382	4	5	9	2d 18:30:46.04000	0d 02:50:53.58000	0.00283357	0.0106502	0.00099496	3.8955	C	5	29/08/2020 09:55		0	0	0	0	0	0	0	0	0	0	0	0	0	0
1383	4	5	9	2d 18:34:03.83000	0d 02:54:11.37000	0.00288823	0.0108633	0.00099496	3.9055	C	5	29/08/2020 09:58		0	0	0	0	0	0	0	0	0	0	0	0	0	0
1384	4	5	9	2d 18:37:11.72000	0d 02:57:19.26000	0.00294015	0.0110664	0.00099489	3.9156	C	5	29/08/2020 10:01		0	0	0	0	0	0	0	0	0	0	0	0	0	0
1385	4	5	9	2d 18:40:19.16000	0d 03:00:26.70000	0.00299195	0.0112695	0.00099489	3.9257	C	5	29/08/2020 10:04		0	0	0	0	0	0	0	0	0	0	0	0	0	0
1386	4	5	9	2d 18:43:19.96000	0d 03:03:27.50000	0.00304192	0.0114659	0.00099489	3.9358	C	5	29/08/2020 10:07		0	0	0	0	0	0	0	0	0	0	0	0	0	0
1387	4	5	9	2d 18:46:16.95000	0d 03:06:24.49000	0.00309083	0.0116586	0.00099496	3.9458	C	5	29/08/2020 10:10		0	0	0	0	0	0	0	0	0	0	0	0	0	0
1388	4	5	9	2d 18:49:14.01000	0d 03:09:21.55000	0.00313976	0.0118519	0.00099481	3.9559	C	5	29/08/2020 10:13		0	0	0	0	0	0	0	0	0	0	0	0	0	0
1389	4	5	9	2d 18:52:09.46000	0d 03:12:17.00000	0.00318824	0.012044	0.00099474	3.9661	C	5	29/08/2020 10:16		0	0	0	0	0	0	0	0	0	0	0	0	0	0
1390	4	5	9	2d 18:55:02.76000	0d 03:15:10.30000	0.00323613	0.0122342	0.00099496	3.9762	C	5	29/08/2020 10:19		0	0	0	0	0	0	0	0	0	0	0	0	0	0
1391	4	5	9	2d 18:57:53.32000	0d 03:18:00.86000	0.00328327	0.0124218	0.00099466	3.9863	C	5	29/08/2020 10:22		0	0	0	0	0	0	0	0	0	0	0	0	0	0
1392	4	5	9	2d 19:00:42.85000	0d 03:20:50.39000	0.00333012	0.0126088	0.00099474	3.9963	C	5	29/08/2020 10:25		0	0	0	0	0	0	0	0	0	0	0	0	0	0
1393	4	5	9	2d 19:03:31.88000	0d 03:23:39.42000	0.00337683	0.0127957	0.00099481	4.0064	C	5	29/08/2020 10:28		0	0	0	0	0	0	0	0	0	0	0	0	0	0
1394	4	5	9	2d 19:06:18.73000	0d 03:26:26.27000	0.00342294	0.0129807	0.00099489	4.0165	C	5	29/08/2020 10:30		0	0	0	0	0	0	0	0	0	0	0	0	0	0
1395	4	5	9	2d 19:09:05.43000	0d 03:29:12.97000	0.00346901	0.0131659	0.00099474	4.0266	C	5	29/08/2020 10:33		0	0	0	0	0	0	0	0	0	0	0	0	0	0
1396	4	5	9	2d 19:11:50.00000	0d 03:31:57.54000	0.00351448	0.0133493	0.00099489	4.0368	C	5	29/08/2020 10:36		0	0	0	0	0	0	0	0	0	0	0	0	0	0
1397	4	5	9	2d 19:14:33.04000	0d 03:34:40.58000	0.00355954	0.0135314	0.00099474	4.0468	C	5	29/08/2020 10:39		0	0	0	0	0	0	0	0	0	0	0	0	0	0
1398	4	5	9	2d 19:17:13.90000	0d 03:37:21.44000	0.00360399	0.0137115	0.00099481	4.0569	C	5	29/08/2020 10:41		0	0	0	0	0	0	0	0	0	0	0	0	0	0
1399	4	5	9	2d 19:19:51.38000	0d 03:39:58.92000	0.00364751	0.0138883	0.00099496	4.067	C	5	29/08/2020 10:44		0	0	0	0	0	0	0	0	0	0	0	0	0	0
1400	4	5	9	2d 19:22:27.85000	0d 03:42:35.39000	0.00369075	0.0140643	0.00099496	4.0771	C	5	29/08/2020 10:47		0	0	0	0	0	0	0	0	0	0	0	0	0	0
1401	4	5	9	2d 19:25:03.69000	0d 03:45:11.23000	0.00373382	0.0142401	0.00099466	4.0871	C	5	29/08/2020 10:49		0	0	0	0	0	0	0	0	0	0	0	0	0	0
1402	4	5	9	2d 19:27:35.81000	0d 03:47:43.35000	0.00377586	0.0144122	0.00099504	4.0972	C	5	29/08/2020 10:52		0	0	0	0	0	0	0	0	0	0	0	0	0	0
1403	4	5	9	2d 19:30:05.78000	0d 03:50:13.32000	0.0038173	0.0145822	0.00099489	4.1073	C	5	29/08/2020 10:54		0	0	0	0	0	0	0	0	0	0	0	0	0	0
1404	4	5	9	2d 19:32:35.61000	0d 03:52:43.15000	0.00385871	0.0147525	0.00099496	4.1175	C	5	29/08/2020 10:57		0	0	0	0	0	0	0	0	0	0	0	0	0	0
1405	4	5	9	2d 19:35:01.07000	0d 03:55:08.61000	0.00389891	0.0149182	0.00099496	4.1276	C	5	29/08/2020 10:59		0	0	0	0	0	0	0	0	0	0	0	0	0	0
1406	4	5	9	2d 19:37:25.10000	0d 03:57:32.64000	0.00393871	0.0150827	0.00099481	4.1376	C	5	29/08/2020 11:02		0	0	0	0	0	0	0	0	0	0	0	0	0	0
1407	4	5	9	2d 19:39:50.46000	0d 03:59:58.00000	0.00397888	0.0152491	0.00099466	4.1477	C	5	29/08/2020 11:04		0	0	0	0	0	0	0	0	0	0	0	0	0	0
1408	4	5	9	2d 19:42:12.63000	0d 04:02:20.17000	0.00401817	0.0154122	0.00099489	4.1578	C	5	29/08/2020 11:06		0	0	0	0	0	0	0	0	0	0	0	0	0	0
1409	4	5	9	2d 19:44:33.15000	0d 04:04:40.69000	0.004057	0.0155739	0.00099504	4.1678	C	5	29/08/2020 11:09		0	0	0	0	0	0	0	0	0	0	0	0	0	0
1410	4	5	9	2d 19:46:53.05000	0d 04:07:00.59000	0.00409566	0.0157352	0.00099481	4.1779	C	5	29/08/2020 11:11		0	0	0	0	0	0	0	0	0	0	0	0	0	0
1411	4	5	9	2d 19:49:11.03000	0d 04:09:18.57000	0.00413379	0.0158947	0.00099496	4.188	C	5	29/08/2020 11:13		0	0	0	0	0	0	0	0	0	0	0	0	0	0
1412	4	5	9	2d 19:51:28.32000	0d 04:11:35.86000	0.00417173	0.0160538	0.00099466	4.1981	C	5	29/08/2020 11:16		0	0	0	0	0	0	0	0	0	0	0	0	0	0
1413	4	5	9	2d 19:51:53.21000	0d 04:12:00.75000	0.00417861	0.0160827	0.00099504	4.2	C	133	29/08/2020 11:16		0	0	0	0	0	0	0	0	0	0	0	0	0	0
1414	4	5	10	2d 19:51:53.22000	0d 00:00:00.01000	0.00417861	0.0160827	0.00103006	4.1999	C	0	29/08/2020 11:16		0	0	0	0	0	0	0	0	0	0	0	0	0	0
1415	4	5	10	2d 19:52:09.49000	0d 00:00:16.28000	0.00418307	0.0161014	0.00092996	4.2004	C	4	29/08/2020 11:16		0	0	0	0	0	0	0	0	0	0	0	0	0	0
1416	4	5	10	2d 19:52:24.35000	0d 00:00:31.14000	0.0041867	0.0161166	0.00082986	4.2004	C	4	29/08/2020 11:17		0	0	0	0	0	0	0	0	0	0	0	0	0	0
1417	4	5	10	2d 19:52:44.07000	0d 00:00:50.86000	0.00419095	0.0161345	0.00072984	4.2002	C	4	29/08/2020 11:17		0	0	0	0	0	0	0	0	0	0	0	0	0	0
1418	4	5	10	2d 19:53:08.95000	0d 00:01:15.74000	0.00419564	0.0161542	0.00062982	4.2	C	4	29/08/2020 11:17		0	0	0	0	0	0	0	0	0	0	0	0	0	0
1419	4	5	10	2d 19:53:39.83000	0d 00:01:46.62000	0.00420059	0.016175	0.00052972	4.2	C	4	29/08/2020 11:18		0	0	0	0	0	0	0	0	0	0	0	0	0	0
1420	4	5	10	2d 19:54:18.40000	0d 00:02:25.19000	0.00420571	0.0161965	0.00042969	4.2	C	4	29/08/2020 11:18		0	0	0	0	0	0	0	0	0	0	0	0	0	0
1421	4	5	10	2d 19:55:07.12000	0d 00:03:13.91000	0.0042108	0.0162179	0.00032967	4.2	C	4	29/08/2020 11:19		0	0	0	0	0	0	0	0	0	0	0	0	0	0
1422	4	5	10	2d 19:56:21.74000	0d 00:04:28.53000	0.00421654	0.016242	0.00022957	4.2	C	4	29/08/2020 11:20		0	0	0	0	0	0	0	0	0	0	0	0	0	0
1423	4	5	10	2d 19:58:29.88000	0d 00:06:36.67000	0.00422277	0.0162681	0.00012955	4.2	C	4	29/08/2020 11:23		0	0	0	0	0	0	0	0	0	0	0	0	0	0
1424	4	5	10	2d 19:59:40.08000	0d 00:07:46.87000	0.00422502	0.0162776	0.00009949	4.2	C	132	29/08/2020 11:24		0	0	0	0	0	0	0	0	0	0	0	0	0	0
1425	4	5	11	2d 19:59:40.09000	0d 00:00:00.01000	0	0	0	4.1993	R	0	29/08/2020 11:24		0	0	0	0	0	0	0	0	0	0	0	0	0	0
1426	4	5	11	2d 19:59:42.09000	0d 00:00:02.01000	0	0	0	4.199	R	1	29/08/2020 11:24		0	0	0	0	0	0	0	0	0	0	0	0	0	0
1427	4	5	11	2d 19:59:44.09000	0d 00:00:04.01000	0	0	0	4.1988	R	1	29/08/2020 11:24		0	0	0	0	0	0	0	0	0	0	0	0	0	0
1428	4	5	11	2d 19:59:46.09000	0d 00:00:06.01000	0	0	0	4.199	R	1	29/08/2020 11:24		0	0	0	0	0	0	0	0	0	0	0	0	0	0
1429	4	5	11	2d 19:59:48.09000	0d 00:00:08.01000	0	0	0	4.1988	R	1	29/08/2020 11:24		0	0	0	0	0	0	0	0	0	0	0	0	0	0
1430	4	5	11	2d 19:59:50.08000	0d 00:00:10.00000	0	0	0	4.199	R	129	29/08/2020 11:24		0	0	0	0	0	0	0	0	0	0	0	0	0	0
1431	4	5	12	2d 19:59:50.12000	0d 00:00:00.04000	0.00000001	0.00000004	0.00099527	4.191	D	0	29/08/2020 11:24		0	0	0	0	0	0	0	0	0	0	0	0	0	0
1432	4	5	12	2d 20:00:39.35000	0d 00:00:49.27000	0.00001362	0.00005698	0.00099489	4.181	D	5	29/08/2020 11:25		0	0	0	0	0	0	0	0	0	0	0	0	0	0
1433	4	5	12	2d 20:02:33.41000	0d 00:02:43.33000	0.00004514	0.0001886	0.00099481	4.1707	D	5	29/08/2020 11:27		0	0	0	0	0	0	0	0	0	0	0	0	0	0
1434	4	5	12	2d 20:04:39.70000	0d 00:04:49.62000	0.00008004	0.00033399	0.00099496	4.1607	D	5	29/08/2020 11:29		0	0	0	0	0	0	0	0	0	0	0	0	0	0
1435	4	5	12	2d 20:06:47.37000	0d 00:06:57.29000	0.00011532	0.00048062	0.00099489	4.1506	D	5	29/08/2020 11:31		0	0	0	0	0	0	0	0	0	0	0	0	0	0
1436	4	5	12	2d 20:08:57.71000	0d 00:09:07.63000	0.00015134	0.00062994	0.00099481	4.1405	D	5	29/08/2020 11:33		0	0	0	0	0	0	0	0	0	0	0	0	0	0
1437	4	5	12	2d 20:11:10.42000	0d 00:11:20.34000	0.00018801	0.00078161	0.00099489	4.1305	D	5	29/08/2020 11:35		0	0	0	0	0	0	0	0	0	0	0	0	0	0
1438	4	5	12	2d 20:13:23.78000	0d 00:13:33.70000	0.00022487	0.00093366	0.00099512	4.1204	D	5	29/08/2020 11:38		0	0	0	0	0	0	0	0	0	0	0	0	0	0
1439	4	5	12	2d 20:15:38.16000	0d 00:15:48.08000	0.000262	0.00108649	0.00099489	4.1103	D	5	29/08/2020 11:40		0	0	0	0	0	0	0	0	0	0	0	0	0	0
1440	4	5	12	2d 20:17:58.84000	0d 00:18:08.76000	0.00030088	0.0012461	0.00099474	4.1003	D	5	29/08/2020 11:42		0	0	0	0	0	0	0	0	0	0	0	0	0	0
1441	4	5	12	2d 20:20:18.65000	0d 00:20:28.57000	0.00033951	0.00140432	0.00099481	4.0902	D	5	29/08/2020 11:44		0	0	0	0	0	0	0	0	0	0	0	0	0	0
1442	4	5	12	2d 20:22:41.30000	0d 00:22:51.22000	0.00037894	0.00156537	0.00099496	4.0801	D	5	29/08/2020 11:47		0	0	0	0	0	0	0	0	0	0	0	0	0	0
1443	4	5	12	2d 20:25:05.26000	0d 00:25:15.18000	0.00041872	0.00172749	0.00099512	4.07	D	5	29/08/2020 11:49		0	0	0	0	0	0	0	0	0	0	0	0	0	0
1444	4	5	12	2d 20:27:32.63000	0d 00:27:42.55000	0.00045944	0.00189305	0.00099496	4.06	D	5	29/08/2020 11:52		0	0	0	0	0	0	0	0	0	0	0	0	0	0
1445	4	5	12	2d 20:30:01.99000	0d 00:30:11.91000	0.00050072	0.00206043	0.00099474	4.0499	D	5	29/08/2020 11:54		0	0	0	0	0	0	0	0	0	0	0	0	0	0
1446	4	5	12	2d 20:32:34.77000	0d 00:32:44.69000	0.00054294	0.00223121	0.00099474	4.0398	D	5	29/08/2020 11:57		0	0	0	0	0	0	0	0	0	0	0	0	0	0
1447	4	5	12	2d 20:35:07.17000	0d 00:35:17.09000	0.00058506	0.00240113	0.00099466	4.0298	D	5	29/08/2020 11:59		0	0	0	0	0	0	0	0	0	0	0	0	0	0
1448	4	5	12	2d 20:37:40.32000	0d 00:37:50.24000	0.00062738	0.00257148	0.00099489	4.0197	D	5	29/08/2020 12:02		0	0	0	0	0	0	0	0	0	0	0	0	0	0
1449	4	5	12	2d 20:40:18.87000	0d 00:40:28.79000	0.00067119	0.00274739	0.00099489	4.0096	D	5	29/08/2020 12:04		0	0	0	0	0	0	0	0	0	0	0	0	0	0
1450	4	5	12	2d 20:42:57.75000	0d 00:43:07.67000	0.0007151	0.00292322	0.00099489	3.9995	D	5	29/08/2020 12:07		0	0	0	0	0	0	0	0	0	0	0	0	0	0
1451	4	5	12	2d 20:45:39.64000	0d 00:45:49.56000	0.00075984	0.00310194	0.00099496	3.9895	D	5	29/08/2020 12:10		0	0	0	0	0	0	0	0	0	0	0	0	0	0
1452	4	5	12	2d 20:48:22.43000	0d 00:48:32.35000	0.00080483	0.00328119	0.00099466	3.9794	D	5	29/08/2020 12:13		0	0	0	0	0	0	0	0	0	0	0	0	0	0
1453	4	5	12	2d 20:51:07.08000	0d 00:51:17.00000	0.00085033	0.00346204	0.00099496	3.9693	D	5	29/08/2020 12:15		0	0	0	0	0	0	0	0	0	0	0	0	0	0
1454	4	5	12	2d 20:53:52.72000	0d 00:54:02.64000	0.0008961	0.00364351	0.00099489	3.9593	D	5	29/08/2020 12:18		0	0	0	0	0	0	0	0	0	0	0	0	0	0
1455	4	5	12	2d 20:56:38.49000	0d 00:56:48.41000	0.00094191	0.00382466	0.00099512	3.9492	D	5	29/08/2020 12:21		0	0	0	0	0	0	0	0	0	0	0	0	0	0
1456	4	5	12	2d 20:59:26.32000	0d 00:59:36.24000	0.00098829	0.0040076	0.00099481	3.9391	D	5	29/08/2020 12:24		0	0	0	0	0	0	0	0	0	0	0	0	0	0
1457	4	5	12	2d 21:02:15.43000	0d 01:02:25.35000	0.00103503	0.00419146	0.00099489	3.929	D	5	29/08/2020 12:26		0	0	0	0	0	0	0	0	0	0	0	0	0	0
1458	4	5	12	2d 21:05:07.95000	0d 01:05:17.87000	0.0010827	0.00437854	0.00099474	3.919	D	5	29/08/2020 12:29		0	0	0	0	0	0	0	0	0	0	0	0	0	0
1459	4	5	12	2d 21:08:02.44000	0d 01:08:12.36000	0.00113092	0.00456728	0.00099481	3.9088	D	5	29/08/2020 12:32		0	0	0	0	0	0	0	0	0	0	0	0	0	0
1460	4	5	12	2d 21:11:01.13000	0d 01:11:11.05000	0.0011803	0.00476006	0.00099496	3.8987	D	5	29/08/2020 12:35		0	0	0	0	0	0	0	0	0	0	0	0	0	0
1461	4	5	12	2d 21:13:59.90000	0d 01:14:09.82000	0.0012297	0.00495242	0.00099489	3.8886	D	5	29/08/2020 12:38		0	0	0	0	0	0	0	0	0	0	0	0	0	0
1462	4	5	12	2d 21:17:02.40000	0d 01:17:12.32000	0.00128014	0.00514829	0.00099481	3.8785	D	5	29/08/2020 12:41		0	0	0	0	0	0	0	0	0	0	0	0	0	0
1463	4	5	12	2d 21:20:08.13000	0d 01:20:18.05000	0.00133147	0.00534711	0.00099474	3.8685	D	5	29/08/2020 12:44		0	0	0	0	0	0	0	0	0	0	0	0	0	0
1464	4	5	12	2d 21:23:24.07000	0d 01:23:33.99000	0.00138561	0.00555631	0.00099474	3.8584	D	5	29/08/2020 12:48		0	0	0	0	0	0	0	0	0	0	0	0	0	0
1465	4	5	12	2d 21:26:42.74000	0d 01:26:52.66000	0.00144052	0.00576787	0.00099466	3.8483	D	5	29/08/2020 12:51		0	0	0	0	0	0	0	0	0	0	0	0	0	0
1466	4	5	12	2d 21:30:10.81000	0d 01:30:20.73000	0.00149802	0.00598886	0.00099489	3.8383	D	5	29/08/2020 12:54		0	0	0	0	0	0	0	0	0	0	0	0	0	0
1467	4	5	12	2d 21:33:49.82000	0d 01:33:59.74000	0.00155854	0.00622087	0.00099481	3.8282	D	5	29/08/2020 12:58		0	0	0	0	0	0	0	0	0	0	0	0	0	0
1468	4	5	12	2d 21:37:41.86000	0d 01:37:51.78000	0.00162266	0.00646604	0.00099458	3.8181	D	5	29/08/2020 13:02		0	0	0	0	0	0	0	0	0	0	0	0	0	0
1469	4	5	12	2d 21:41:49.48000	0d 01:41:59.40000	0.00169109	0.00672698	0.00099496	3.808	D	5	29/08/2020 13:06		0	0	0	0	0	0	0	0	0	0	0	0	0	0
1470	4	5	12	2d 21:46:21.15000	0d 01:46:31.07000	0.00176617	0.0070125	0.00099481	3.798	D	5	29/08/2020 13:10		0	0	0	0	0	0	0	0	0	0	0	0	0	0
1471	4	5	12	2d 21:51:09.43000	0d 01:51:19.35000	0.00184583	0.00731467	0.00099474	3.7879	D	5	29/08/2020 13:15		0	0	0	0	0	0	0	0	0	0	0	0	0	0
1472	4	5	12	2d 21:56:09.43000	0d 01:56:19.35000	0.00192874	0.00762833	0.00099481	3.7786	D	1	29/08/2020 13:20		0	0	0	0	0	0	0	0	0	0	0	0	0	0
1473	4	5	12	2d 22:01:09.43000	0d 02:01:19.35000	0.00201164	0.00794123	0.00099496	3.77	D	1	29/08/2020 13:25		0	0	0	0	0	0	0	0	0	0	0	0	0	0
1474	4	5	12	2d 22:06:09.43000	0d 02:06:19.35000	0.00209455	0.00825346	0.00099489	3.7621	D	1	29/08/2020 13:30		0	0	0	0	0	0	0	0	0	0	0	0	0	0
1475	4	5	12	2d 22:11:09.43000	0d 02:11:19.35000	0.00217745	0.00856505	0.00099504	3.7548	D	1	29/08/2020 13:35		0	0	0	0	0	0	0	0	0	0	0	0	0	0
1476	4	5	12	2d 22:16:09.43000	0d 02:16:19.35000	0.00226036	0.00887606	0.00099489	3.7481	D	1	29/08/2020 13:40		0	0	0	0	0	0	0	0	0	0	0	0	0	0
1477	4	5	12	2d 22:21:09.43000	0d 02:21:19.35000	0.00234326	0.00918651	0.00099489	3.7414	D	1	29/08/2020 13:45		0	0	0	0	0	0	0	0	0	0	0	0	0	0
1478	4	5	12	2d 22:26:09.43000	0d 02:26:19.35000	0.00242617	0.00949643	0.00099519	3.7351	D	1	29/08/2020 13:50		0	0	0	0	0	0	0	0	0	0	0	0	0	0
1479	4	5	12	2d 22:31:09.43000	0d 02:31:19.35000	0.00250907	0.00980583	0.00099496	3.7288	D	1	29/08/2020 13:55		0	0	0	0	0	0	0	0	0	0	0	0	0	0
1480	4	5	12	2d 22:36:09.43000	0d 02:36:19.35000	0.00259198	0.0101147	0.00099466	3.7229	D	1	29/08/2020 14:00		0	0	0	0	0	0	0	0	0	0	0	0	0	0
1481	4	5	12	2d 22:41:09.43000	0d 02:41:19.35000	0.00267488	0.0104231	0.00099481	3.7166	D	1	29/08/2020 14:05		0	0	0	0	0	0	0	0	0	0	0	0	0	0
1482	4	5	12	2d 22:46:09.43000	0d 02:46:19.35000	0.00275779	0.010731	0.00099496	3.7105	D	1	29/08/2020 14:10		0	0	0	0	0	0	0	0	0	0	0	0	0	0
1483	4	5	12	2d 22:51:09.43000	0d 02:51:19.35000	0.00284069	0.0110384	0.00099474	3.7041	D	1	29/08/2020 14:15		0	0	0	0	0	0	0	0	0	0	0	0	0	0
1484	4	5	12	2d 22:56:09.43000	0d 02:56:19.35000	0.0029236	0.0113452	0.00099489	3.6977	D	1	29/08/2020 14:20		0	0	0	0	0	0	0	0	0	0	0	0	0	0
1485	4	5	12	2d 23:01:09.43000	0d 03:01:19.35000	0.0030065	0.0116515	0.00099481	3.691	D	1	29/08/2020 14:25		0	0	0	0	0	0	0	0	0	0	0	0	0	0
1486	4	5	12	2d 23:06:09.43000	0d 03:06:19.35000	0.00308941	0.0119572	0.00099481	3.684	D	1	29/08/2020 14:30		0	0	0	0	0	0	0	0	0	0	0	0	0	0
1487	4	5	12	2d 23:11:09.43000	0d 03:11:19.35000	0.00317231	0.0122623	0.00099489	3.6764	D	1	29/08/2020 14:35		0	0	0	0	0	0	0	0	0	0	0	0	0	0
1488	4	5	12	2d 23:16:09.43000	0d 03:16:19.35000	0.00325522	0.0125668	0.00099504	3.6684	D	1	29/08/2020 14:40		0	0	0	0	0	0	0	0	0	0	0	0	0	0
1489	4	5	12	2d 23:21:09.43000	0d 03:21:19.35000	0.00333812	0.0128706	0.00099496	3.6597	D	1	29/08/2020 14:45		0	0	0	0	0	0	0	0	0	0	0	0	0	0
1490	4	5	12	2d 23:26:09.43000	0d 03:26:19.35000	0.00342103	0.0131736	0.00099474	3.6501	D	1	29/08/2020 14:50		0	0	0	0	0	0	0	0	0	0	0	0	0	0
1491	4	5	12	2d 23:30:51.59000	0d 03:31:01.51000	0.003499	0.0134578	0.00099481	3.64	D	5	29/08/2020 14:55		0	0	0	0	0	0	0	0	0	0	0	0	0	0
1492	4	5	12	2d 23:35:00.85000	0d 03:35:10.77000	0.00356788	0.0137083	0.00099504	3.63	D	5	29/08/2020 14:59		0	0	0	0	0	0	0	0	0	0	0	0	0	0
1493	4	5	12	2d 23:38:34.82000	0d 03:38:44.74000	0.00362701	0.0139226	0.00099496	3.6199	D	5	29/08/2020 15:03		0	0	0	0	0	0	0	0	0	0	0	0	0	0
1494	4	5	12	2d 23:41:31.24000	0d 03:41:41.16000	0.00367577	0.0140989	0.00099458	3.6098	D	5	29/08/2020 15:06		0	0	0	0	0	0	0	0	0	0	0	0	0	0
1495	4	5	12	2d 23:43:50.75000	0d 03:44:00.67000	0.00371432	0.0142379	0.00099466	3.5998	D	5	29/08/2020 15:08		0	0	0	0	0	0	0	0	0	0	0	0	0	0
1496	4	5	12	2d 23:45:41.34000	0d 03:45:51.26000	0.00374488	0.0143477	0.00099474	3.5897	D	5	29/08/2020 15:10		0	0	0	0	0	0	0	0	0	0	0	0	0	0
1497	4	5	12	2d 23:47:10.88000	0d 03:47:20.80000	0.00376963	0.0144364	0.00099458	3.5796	D	5	29/08/2020 15:11		0	0	0	0	0	0	0	0	0	0	0	0	0	0
1498	4	5	12	2d 23:48:19.94000	0d 03:48:29.86000	0.00378871	0.0145047	0.00099481	3.5694	D	5	29/08/2020 15:12		0	0	0	0	0	0	0	0	0	0	0	0	0	0
1499	4	5	12	2d 23:49:19.04000	0d 03:49:28.96000	0.00380504	0.0145629	0.00099496	3.559	D	5	29/08/2020 15:13		0	0	0	0	0	0	0	0	0	0	0	0	0	0
1500	4	5	12	2d 23:50:05.23000	0d 03:50:15.15000	0.00381781	0.0146082	0.00099489	3.5489	D	5	29/08/2020 15:14		0	0	0	0	0	0	0	0	0	0	0	0	0	0
1501	4	5	12	2d 23:50:41.60000	0d 03:50:51.52000	0.00382786	0.0146439	0.00099466	3.5389	D	5	29/08/2020 15:15		0	0	0	0	0	0	0	0	0	0	0	0	0	0
1502	4	5	12	2d 23:51:13.43000	0d 03:51:23.35000	0.00383666	0.014675	0.00099504	3.5288	D	5	29/08/2020 15:15		0	0	0	0	0	0	0	0	0	0	0	0	0	0
1503	4	5	12	2d 23:51:40.84000	0d 03:51:50.76000	0.00384423	0.0147016	0.00099496	3.5187	D	5	29/08/2020 15:16		0	0	0	0	0	0	0	0	0	0	0	0	0	0
1504	4	5	12	2d 23:52:04.07000	0d 03:52:13.99000	0.00385065	0.0147242	0.00099489	3.5087	D	5	29/08/2020 15:16		0	0	0	0	0	0	0	0	0	0	0	0	0	0
1505	4	5	12	2d 23:52:25.14000	0d 03:52:35.06000	0.00385647	0.0147446	0.00099504	3.4984	D	5	29/08/2020 15:17		0	0	0	0	0	0	0	0	0	0	0	0	0	0
1506	4	5	12	2d 23:52:45.19000	0d 03:52:55.11000	0.00386201	0.014764	0.00099504	3.4884	D	5	29/08/2020 15:17		0	0	0	0	0	0	0	0	0	0	0	0	0	0
1507	4	5	12	2d 23:53:03.32000	0d 03:53:13.24000	0.00386702	0.0147814	0.00099458	3.478	D	5	29/08/2020 15:17		0	0	0	0	0	0	0	0	0	0	0	0	0	0
1508	4	5	12	2d 23:53:20.83000	0d 03:53:30.75000	0.00387186	0.0147982	0.00099474	3.4678	D	5	29/08/2020 15:17		0	0	0	0	0	0	0	0	0	0	0	0	0	0
1509	4	5	12	2d 23:53:37.63000	0d 03:53:47.55000	0.00387651	0.0148143	0.00099504	3.4575	D	5	29/08/2020 15:18		0	0	0	0	0	0	0	0	0	0	0	0	0	0
1510	4	5	12	2d 23:53:53.47000	0d 03:54:03.39000	0.00388088	0.0148294	0.00099489	3.4473	D	5	29/08/2020 15:18		0	0	0	0	0	0	0	0	0	0	0	0	0	0
1511	4	5	12	2d 23:54:09.17000	0d 03:54:19.09000	0.00388522	0.0148443	0.00099489	3.4371	D	5	29/08/2020 15:18		0	0	0	0	0	0	0	0	0	0	0	0	0	0
1512	4	5	12	2d 23:54:25.59000	0d 03:54:35.51000	0.00388976	0.0148599	0.00099474	3.427	D	5	29/08/2020 15:19		0	0	0	0	0	0	0	0	0	0	0	0	0	0
1513	4	5	12	2d 23:54:45.64000	0d 03:54:55.56000	0.0038953	0.0148789	0.00099481	3.417	D	5	29/08/2020 15:19		0	0	0	0	0	0	0	0	0	0	0	0	0	0
1514	4	5	12	2d 23:55:09.31000	0d 03:55:19.23000	0.00390184	0.0149012	0.00099489	3.4069	D	5	29/08/2020 15:19		0	0	0	0	0	0	0	0	0	0	0	0	0	0
1515	4	5	12	2d 23:55:41.27000	0d 03:55:51.19000	0.00391067	0.0149312	0.00099481	3.3968	D	5	29/08/2020 15:20		0	0	0	0	0	0	0	0	0	0	0	0	0	0
1516	4	5	12	2d 23:56:44.57000	0d 03:56:54.49000	0.00392817	0.0149906	0.00099481	3.3866	D	5	29/08/2020 15:21		0	0	0	0	0	0	0	0	0	0	0	0	0	0
1517	4	5	12	3d 00:00:05.80000	0d 04:00:15.72000	0.00398378	0.0151786	0.00099474	3.3765	D	5	29/08/2020 15:24		0	0	0	0	0	0	0	0	0	0	0	0	0	0
1518	4	5	12	3d 00:02:57.68000	0d 04:03:07.60000	0.00403127	0.0153388	0.00099512	3.3663	D	5	29/08/2020 15:27		0	0	0	0	0	0	0	0	0	0	0	0	0	0
1519	4	5	12	3d 00:04:20.61000	0d 04:04:30.53000	0.00405419	0.0154158	0.00099496	3.3562	D	5	29/08/2020 15:28		0	0	0	0	0	0	0	0	0	0	0	0	0	0
1520	4	5	12	3d 00:05:25.31000	0d 04:05:35.23000	0.00407207	0.0154757	0.00099489	3.3462	D	5	29/08/2020 15:30		0	0	0	0	0	0	0	0	0	0	0	0	0	0
1521	4	5	12	3d 00:06:13.44000	0d 04:06:23.36000	0.00408537	0.0155202	0.00099474	3.3361	D	5	29/08/2020 15:30		0	0	0	0	0	0	0	0	0	0	0	0	0	0
1522	4	5	12	3d 00:06:51.08000	0d 04:07:01.00000	0.00409578	0.0155548	0.00099481	3.326	D	5	29/08/2020 15:31		0	0	0	0	0	0	0	0	0	0	0	0	0	0
1523	4	5	12	3d 00:07:21.81000	0d 04:07:31.73000	0.00410427	0.015583	0.00099496	3.3159	D	5	29/08/2020 15:31		0	0	0	0	0	0	0	0	0	0	0	0	0	0
1524	4	5	12	3d 00:07:46.85000	0d 04:07:56.77000	0.00411119	0.015606	0.00099489	3.3059	D	5	29/08/2020 15:32		0	0	0	0	0	0	0	0	0	0	0	0	0	0
1525	4	5	12	3d 00:08:08.88000	0d 04:08:18.80000	0.00411728	0.0156261	0.00099489	3.2955	D	5	29/08/2020 15:32		0	0	0	0	0	0	0	0	0	0	0	0	0	0
1526	4	5	12	3d 00:08:28.59000	0d 04:08:38.51000	0.00412272	0.015644	0.00099481	3.2854	D	5	29/08/2020 15:33		0	0	0	0	0	0	0	0	0	0	0	0	0	0
1527	4	5	12	3d 00:08:45.79000	0d 04:08:55.71000	0.00412747	0.0156596	0.00099481	3.2753	D	5	29/08/2020 15:33		0	0	0	0	0	0	0	0	0	0	0	0	0	0
1528	4	5	12	3d 00:09:01.74000	0d 04:09:11.66000	0.00413188	0.015674	0.00099496	3.2653	D	5	29/08/2020 15:33		0	0	0	0	0	0	0	0	0	0	0	0	0	0
1529	4	5	12	3d 00:09:16.38000	0d 04:09:26.30000	0.00413593	0.0156872	0.00099512	3.2552	D	5	29/08/2020 15:33		0	0	0	0	0	0	0	0	0	0	0	0	0	0
1530	4	5	12	3d 00:09:29.83000	0d 04:09:39.75000	0.00413965	0.0156993	0.00099489	3.245	D	5	29/08/2020 15:34		0	0	0	0	0	0	0	0	0	0	0	0	0	0
1531	4	5	12	3d 00:09:42.47000	0d 04:09:52.39000	0.00414314	0.0157106	0.00099512	3.2348	D	5	29/08/2020 15:34		0	0	0	0	0	0	0	0	0	0	0	0	0	0
1532	4	5	12	3d 00:09:54.51000	0d 04:10:04.43000	0.00414647	0.0157213	0.00099481	3.2247	D	5	29/08/2020 15:34		0	0	0	0	0	0	0	0	0	0	0	0	0	0
1533	4	5	12	3d 00:10:05.54000	0d 04:10:15.46000	0.00414951	0.0157311	0.00099489	3.2145	D	5	29/08/2020 15:34		0	0	0	0	0	0	0	0	0	0	0	0	0	0
1534	4	5	12	3d 00:10:15.98000	0d 04:10:25.90000	0.0041524	0.0157404	0.00099489	3.2044	D	5	29/08/2020 15:34		0	0	0	0	0	0	0	0	0	0	0	0	0	0
1535	4	5	12	3d 00:10:25.75000	0d 04:10:35.67000	0.0041551	0.015749	0.00099512	3.194	D	5	29/08/2020 15:35		0	0	0	0	0	0	0	0	0	0	0	0	0	0
1536	4	5	12	3d 00:10:35.33000	0d 04:10:45.25000	0.00415775	0.0157575	0.00099474	3.1839	D	5	29/08/2020 15:35		0	0	0	0	0	0	0	0	0	0	0	0	0	0
1537	4	5	12	3d 00:10:44.12000	0d 04:10:54.04000	0.00416018	0.0157652	0.00099496	3.1737	D	5	29/08/2020 15:35		0	0	0	0	0	0	0	0	0	0	0	0	0	0
1538	4	5	12	3d 00:10:52.57000	0d 04:11:02.49000	0.00416251	0.0157726	0.00099474	3.1637	D	5	29/08/2020 15:35		0	0	0	0	0	0	0	0	0	0	0	0	0	0
1539	4	5	12	3d 00:11:00.65000	0d 04:11:10.57000	0.00416474	0.0157796	0.00099474	3.1533	D	5	29/08/2020 15:35		0	0	0	0	0	0	0	0	0	0	0	0	0	0
1540	4	5	12	3d 00:11:08.67000	0d 04:11:18.59000	0.00416696	0.0157866	0.00099481	3.1432	D	5	29/08/2020 15:35		0	0	0	0	0	0	0	0	0	0	0	0	0	0
1541	4	5	12	3d 00:11:15.92000	0d 04:11:25.84000	0.00416896	0.0157929	0.00099496	3.133	D	5	29/08/2020 15:35		0	0	0	0	0	0	0	0	0	0	0	0	0	0
1542	4	5	12	3d 00:11:23.03000	0d 04:11:32.95000	0.00417093	0.0157991	0.00099481	3.1229	D	5	29/08/2020 15:36		0	0	0	0	0	0	0	0	0	0	0	0	0	0
1543	4	5	12	3d 00:11:29.83000	0d 04:11:39.75000	0.00417281	0.0158049	0.00099481	3.1127	D	5	29/08/2020 15:36		0	0	0	0	0	0	0	0	0	0	0	0	0	0
1544	4	5	12	3d 00:11:36.27000	0d 04:11:46.19000	0.00417459	0.0158104	0.00099496	3.1026	D	5	29/08/2020 15:36		0	0	0	0	0	0	0	0	0	0	0	0	0	0
1545	4	5	12	3d 00:11:42.42000	0d 04:11:52.34000	0.00417629	0.0158157	0.00099481	3.0924	D	5	29/08/2020 15:36		0	0	0	0	0	0	0	0	0	0	0	0	0	0
1546	4	5	12	3d 00:11:48.55000	0d 04:11:58.47000	0.00417798	0.0158209	0.00099489	3.0823	D	5	29/08/2020 15:36		0	0	0	0	0	0	0	0	0	0	0	0	0	0
1547	4	5	12	3d 00:11:54.31000	0d 04:12:04.23000	0.00417957	0.0158258	0.00099474	3.0721	D	5	29/08/2020 15:36		0	0	0	0	0	0	0	0	0	0	0	0	0	0
1548	4	5	12	3d 00:11:59.94000	0d 04:12:09.86000	0.00418113	0.0158306	0.00099474	3.062	D	5	29/08/2020 15:36		0	0	0	0	0	0	0	0	0	0	0	0	0	0
1549	4	5	12	3d 00:12:05.14000	0d 04:12:15.06000	0.00418257	0.015835	0.00099481	3.052	D	5	29/08/2020 15:36		0	0	0	0	0	0	0	0	0	0	0	0	0	0
1550	4	5	12	3d 00:12:10.33000	0d 04:12:20.25000	0.004184	0.0158394	0.00099466	3.0417	D	5	29/08/2020 15:36		0	0	0	0	0	0	0	0	0	0	0	0	0	0
1551	4	5	12	3d 00:12:15.45000	0d 04:12:25.37000	0.00418541	0.0158437	0.00099481	3.0315	D	5	29/08/2020 15:36		0	0	0	0	0	0	0	0	0	0	0	0	0	0
1552	4	5	12	3d 00:12:20.38000	0d 04:12:30.30000	0.00418678	0.0158478	0.00099481	3.0213	D	5	29/08/2020 15:36		0	0	0	0	0	0	0	0	0	0	0	0	0	0
1553	4	5	12	3d 00:12:25.34000	0d 04:12:35.26000	0.00418815	0.0158519	0.00099481	3.0109	D	5	29/08/2020 15:37		0	0	0	0	0	0	0	0	0	0	0	0	0	0
1554	4	5	12	3d 00:12:30.10000	0d 04:12:40.02000	0.00418946	0.0158559	0.00099496	3.0007	D	5	29/08/2020 15:37		0	0	0	0	0	0	0	0	0	0	0	0	0	0
1555	4	5	12	3d 00:12:34.58000	0d 04:12:44.50000	0.0041907	0.0158596	0.00099466	2.9903	D	5	29/08/2020 15:37		0	0	0	0	0	0	0	0	0	0	0	0	0	0
1556	4	5	12	3d 00:12:38.95000	0d 04:12:48.87000	0.00419191	0.0158632	0.00099489	2.9802	D	5	29/08/2020 15:37		0	0	0	0	0	0	0	0	0	0	0	0	0	0
1557	4	5	12	3d 00:12:43.18000	0d 04:12:53.10000	0.00419308	0.0158667	0.00099474	2.97	D	5	29/08/2020 15:37		0	0	0	0	0	0	0	0	0	0	0	0	0	0
1558	4	5	12	3d 00:12:47.33000	0d 04:12:57.25000	0.00419422	0.0158701	0.00099481	2.9596	D	5	29/08/2020 15:37		0	0	0	0	0	0	0	0	0	0	0	0	0	0
1559	4	5	12	3d 00:12:51.30000	0d 04:13:01.22000	0.00419532	0.0158733	0.00099496	2.9494	D	5	29/08/2020 15:37		0	0	0	0	0	0	0	0	0	0	0	0	0	0
1560	4	5	12	3d 00:12:55.25000	0d 04:13:05.17000	0.00419641	0.0158765	0.00099474	2.9392	D	5	29/08/2020 15:37		0	0	0	0	0	0	0	0	0	0	0	0	0	0
1561	4	5	12	3d 00:12:59.04000	0d 04:13:08.96000	0.00419746	0.0158796	0.00099489	2.9288	D	5	29/08/2020 15:37		0	0	0	0	0	0	0	0	0	0	0	0	0	0
1562	4	5	12	3d 00:13:02.78000	0d 04:13:12.70000	0.00419849	0.0158826	0.00099466	2.9184	D	5	29/08/2020 15:37		0	0	0	0	0	0	0	0	0	0	0	0	0	0
1563	4	5	12	3d 00:13:06.35000	0d 04:13:16.27000	0.00419948	0.0158855	0.00099474	2.9081	D	5	29/08/2020 15:37		0	0	0	0	0	0	0	0	0	0	0	0	0	0
1564	4	5	12	3d 00:13:09.91000	0d 04:13:19.83000	0.00420046	0.0158884	0.00099474	2.8978	D	5	29/08/2020 15:37		0	0	0	0	0	0	0	0	0	0	0	0	0	0
1565	4	5	12	3d 00:13:13.31000	0d 04:13:23.23000	0.0042014	0.0158911	0.00099474	2.8875	D	5	29/08/2020 15:37		0	0	0	0	0	0	0	0	0	0	0	0	0	0
1566	4	5	12	3d 00:13:16.67000	0d 04:13:26.59000	0.00420233	0.0158938	0.00099512	2.8771	D	5	29/08/2020 15:37		0	0	0	0	0	0	0	0	0	0	0	0	0	0
1567	4	5	12	3d 00:13:19.96000	0d 04:13:29.88000	0.00420324	0.0158964	0.00099474	2.8667	D	5	29/08/2020 15:37		0	0	0	0	0	0	0	0	0	0	0	0	0	0
1568	4	5	12	3d 00:13:23.19000	0d 04:13:33.11000	0.00420413	0.0158989	0.00099489	2.8566	D	5	29/08/2020 15:38		0	0	0	0	0	0	0	0	0	0	0	0	0	0
1569	4	5	12	3d 00:13:26.24000	0d 04:13:36.16000	0.00420498	0.0159013	0.00099474	2.8464	D	5	29/08/2020 15:38		0	0	0	0	0	0	0	0	0	0	0	0	0	0
1570	4	5	12	3d 00:13:29.32000	0d 04:13:39.24000	0.00420583	0.0159037	0.00099496	2.8362	D	5	29/08/2020 15:38		0	0	0	0	0	0	0	0	0	0	0	0	0	0
1571	4	5	12	3d 00:13:32.31000	0d 04:13:42.23000	0.00420665	0.0159061	0.00099504	2.8258	D	5	29/08/2020 15:38		0	0	0	0	0	0	0	0	0	0	0	0	0	0
1572	4	5	12	3d 00:13:35.28000	0d 04:13:45.20000	0.00420748	0.0159084	0.00099481	2.8153	D	5	29/08/2020 15:38		0	0	0	0	0	0	0	0	0	0	0	0	0	0
1573	4	5	12	3d 00:13:38.17000	0d 04:13:48.09000	0.00420827	0.0159106	0.00099489	2.8052	D	5	29/08/2020 15:38		0	0	0	0	0	0	0	0	0	0	0	0	0	0
1574	4	5	12	3d 00:13:40.97000	0d 04:13:50.89000	0.00420905	0.0159128	0.00099489	2.795	D	5	29/08/2020 15:38		0	0	0	0	0	0	0	0	0	0	0	0	0	0
1575	4	5	12	3d 00:13:43.69000	0d 04:13:53.61000	0.0042098	0.0159149	0.00099496	2.7848	D	5	29/08/2020 15:38		0	0	0	0	0	0	0	0	0	0	0	0	0	0
1576	4	5	12	3d 00:13:46.48000	0d 04:13:56.40000	0.00421057	0.015917	0.00099496	2.7744	D	5	29/08/2020 15:38		0	0	0	0	0	0	0	0	0	0	0	0	0	0
1577	4	5	12	3d 00:13:49.13000	0d 04:13:59.05000	0.0042113	0.0159191	0.00099481	2.764	D	5	29/08/2020 15:38		0	0	0	0	0	0	0	0	0	0	0	0	0	0
1578	4	5	12	3d 00:13:51.75000	0d 04:14:01.67000	0.00421203	0.0159211	0.00099481	2.7538	D	5	29/08/2020 15:38		0	0	0	0	0	0	0	0	0	0	0	0	0	0
1579	4	5	12	3d 00:13:54.32000	0d 04:14:04.24000	0.00421274	0.015923	0.00099481	2.7434	D	5	29/08/2020 15:38		0	0	0	0	0	0	0	0	0	0	0	0	0	0
1580	4	5	12	3d 00:13:56.91000	0d 04:14:06.83000	0.00421345	0.015925	0.00099504	2.733	D	5	29/08/2020 15:38		0	0	0	0	0	0	0	0	0	0	0	0	0	0
1581	4	5	12	3d 00:13:59.44000	0d 04:14:09.36000	0.00421415	0.0159269	0.00099496	2.7225	D	5	29/08/2020 15:38		0	0	0	0	0	0	0	0	0	0	0	0	0	0
1582	4	5	12	3d 00:14:01.98000	0d 04:14:11.90000	0.00421485	0.0159288	0.00099481	2.7121	D	5	29/08/2020 15:38		0	0	0	0	0	0	0	0	0	0	0	0	0	0
1583	4	5	12	3d 00:14:04.36000	0d 04:14:14.28000	0.00421551	0.0159306	0.00099466	2.7019	D	5	29/08/2020 15:38		0	0	0	0	0	0	0	0	0	0	0	0	0	0
1584	4	5	12	3d 00:14:06.80000	0d 04:14:16.72000	0.00421619	0.0159324	0.00099496	2.6914	D	5	29/08/2020 15:38		0	0	0	0	0	0	0	0	0	0	0	0	0	0
1585	4	5	12	3d 00:14:09.20000	0d 04:14:19.12000	0.00421685	0.0159342	0.00099474	2.6809	D	5	29/08/2020 15:38		0	0	0	0	0	0	0	0	0	0	0	0	0	0
1586	4	5	12	3d 00:14:11.52000	0d 04:14:21.44000	0.00421749	0.0159359	0.00099474	2.6705	D	5	29/08/2020 15:38		0	0	0	0	0	0	0	0	0	0	0	0	0	0
1587	4	5	12	3d 00:14:13.87000	0d 04:14:23.79000	0.00421814	0.0159376	0.00099481	2.66	D	5	29/08/2020 15:38		0	0	0	0	0	0	0	0	0	0	0	0	0	0
1588	4	5	12	3d 00:14:16.14000	0d 04:14:26.06000	0.00421877	0.0159393	0.00099481	2.6496	D	5	29/08/2020 15:38		0	0	0	0	0	0	0	0	0	0	0	0	0	0
1589	4	5	12	3d 00:14:18.38000	0d 04:14:28.30000	0.00421939	0.0159409	0.00099481	2.6394	D	5	29/08/2020 15:38		0	0	0	0	0	0	0	0	0	0	0	0	0	0
1590	4	5	12	3d 00:14:20.56000	0d 04:14:30.48000	0.00421999	0.0159425	0.00099474	2.6291	D	5	29/08/2020 15:38		0	0	0	0	0	0	0	0	0	0	0	0	0	0
1591	4	5	12	3d 00:14:22.78000	0d 04:14:32.70000	0.0042206	0.0159441	0.00099489	2.6186	D	5	29/08/2020 15:39		0	0	0	0	0	0	0	0	0	0	0	0	0	0
1592	4	5	12	3d 00:14:24.94000	0d 04:14:34.86000	0.0042212	0.0159457	0.00099474	2.6082	D	5	29/08/2020 15:39		0	0	0	0	0	0	0	0	0	0	0	0	0	0
1593	4	5	12	3d 00:14:27.08000	0d 04:14:37.00000	0.00422179	0.0159472	0.00099489	2.598	D	5	29/08/2020 15:39		0	0	0	0	0	0	0	0	0	0	0	0	0	0
1594	4	5	12	3d 00:14:29.22000	0d 04:14:39.14000	0.00422238	0.0159488	0.00099496	2.5878	D	5	29/08/2020 15:39		0	0	0	0	0	0	0	0	0	0	0	0	0	0
1595	4	5	12	3d 00:14:31.29000	0d 04:14:41.21000	0.00422295	0.0159502	0.00099504	2.5774	D	5	29/08/2020 15:39		0	0	0	0	0	0	0	0	0	0	0	0	0	0
1596	4	5	12	3d 00:14:33.34000	0d 04:14:43.26000	0.00422352	0.0159517	0.00099481	2.567	D	5	29/08/2020 15:39		0	0	0	0	0	0	0	0	0	0	0	0	0	0
1597	4	5	12	3d 00:14:35.39000	0d 04:14:45.31000	0.00422409	0.0159531	0.00099496	2.5566	D	5	29/08/2020 15:39		0	0	0	0	0	0	0	0	0	0	0	0	0	0
1598	4	5	12	3d 00:14:37.44000	0d 04:14:47.36000	0.00422465	0.0159546	0.00099474	2.5463	D	5	29/08/2020 15:39		0	0	0	0	0	0	0	0	0	0	0	0	0	0
1599	4	5	12	3d 00:14:39.48000	0d 04:14:49.40000	0.00422522	0.015956	0.00099489	2.536	D	5	29/08/2020 15:39		0	0	0	0	0	0	0	0	0	0	0	0	0	0
1600	4	5	12	3d 00:14:41.46000	0d 04:14:51.38000	0.00422576	0.0159574	0.00099489	2.5255	D	5	29/08/2020 15:39		0	0	0	0	0	0	0	0	0	0	0	0	0	0
1601	4	5	12	3d 00:14:43.48000	0d 04:14:53.40000	0.00422632	0.0159588	0.00099489	2.515	D	5	29/08/2020 15:39		0	0	0	0	0	0	0	0	0	0	0	0	0	0
1602	4	5	12	3d 00:14:45.46000	0d 04:14:55.38000	0.00422687	0.0159602	0.00099481	2.5048	D	5	29/08/2020 15:39		0	0	0	0	0	0	0	0	0	0	0	0	0	0
1603	4	5	12	3d 00:14:46.31000	0d 04:14:56.23000	0.0042271	0.0159608	0.00099504	2.5	D	133	29/08/2020 15:39		0	0	0	0	0	0	0	0	0	0	0	0	0	0
1604	4	5	13	3d 00:14:46.32000	0d 00:00:00.01000	0	0	0	2.6184	R	0	29/08/2020 15:39		0	0	0	0	0	0	0	0	0	0	0	0	0	0
1605	4	5	13	3d 00:14:48.32000	0d 00:00:02.01000	0	0	0	2.7959	R	1	29/08/2020 15:39		0	0	0	0	0	0	0	0	0	0	0	0	0	0
1606	4	5	13	3d 00:14:50.32000	0d 00:00:04.01000	0	0	0	2.8986	R	1	29/08/2020 15:39		0	0	0	0	0	0	0	0	0	0	0	0	0	0
1607	4	5	13	3d 00:14:52.32000	0d 00:00:06.01000	0	0	0	2.9799	R	1	29/08/2020 15:39		0	0	0	0	0	0	0	0	0	0	0	0	0	0
1608	4	5	13	3d 00:14:54.32000	0d 00:00:08.01000	0	0	0	3.0489	R	1	29/08/2020 15:39		0	0	0	0	0	0	0	0	0	0	0	0	0	0
1609	4	5	13	3d 00:14:56.31000	0d 00:00:10.00000	0	0	0	3.1081	R	129	29/08/2020 15:39		0	0	0	0	0	0	0	0	0	0	0	0	0	0
1610	5	6	9	3d 00:14:56.35000	0d 00:00:00.04000	0.00000001	0.00000003	0.00099596	3.2584	C	0	29/08/2020 15:39		0	0	0	0	0	0	0	0	0	0	0	0	0	0
1611	5	6	9	3d 00:14:56.51000	0d 00:00:00.20000	0.00000005	0.00000018	0.00099474	3.2813	C	5	29/08/2020 15:39		0	0	0	0	0	0	0	0	0	0	0	0	0	0
1612	5	6	9	3d 00:14:56.68000	0d 00:00:00.37000	0.0000001	0.00000033	0.00099474	3.3004	C	5	29/08/2020 15:39		0	0	0	0	0	0	0	0	0	0	0	0	0	0
1613	5	6	9	3d 00:14:56.87000	0d 00:00:00.56000	0.00000015	0.00000051	0.00099481	3.3179	C	5	29/08/2020 15:39		0	0	0	0	0	0	0	0	0	0	0	0	0	0
1614	5	6	9	3d 00:14:57.07000	0d 00:00:00.76000	0.00000021	0.00000069	0.00099474	3.3346	C	5	29/08/2020 15:39		0	0	0	0	0	0	0	0	0	0	0	0	0	0
1615	5	6	9	3d 00:14:57.29000	0d 00:00:00.98000	0.00000027	0.0000009	0.00099489	3.3513	C	5	29/08/2020 15:39		0	0	0	0	0	0	0	0	0	0	0	0	0	0
1616	5	6	9	3d 00:14:57.52000	0d 00:00:01.21000	0.00000033	0.00000111	0.00099504	3.3678	C	5	29/08/2020 15:39		0	0	0	0	0	0	0	0	0	0	0	0	0	0
1617	5	6	9	3d 00:14:57.76000	0d 00:00:01.45000	0.0000004	0.00000133	0.00099474	3.3835	C	5	29/08/2020 15:39		0	0	0	0	0	0	0	0	0	0	0	0	0	0
1618	5	6	9	3d 00:14:58.00000	0d 00:00:01.69000	0.00000047	0.00000156	0.00099489	3.3993	C	5	29/08/2020 15:39		0	0	0	0	0	0	0	0	0	0	0	0	0	0
1619	5	6	9	3d 00:14:58.25000	0d 00:00:01.94000	0.00000054	0.00000179	0.00099481	3.4145	C	5	29/08/2020 15:39		0	0	0	0	0	0	0	0	0	0	0	0	0	0
1620	5	6	9	3d 00:14:58.51000	0d 00:00:02.20000	0.00000061	0.00000204	0.00099474	3.4296	C	5	29/08/2020 15:39		0	0	0	0	0	0	0	0	0	0	0	0	0	0
1621	5	6	9	3d 00:14:58.77000	0d 00:00:02.46000	0.00000068	0.00000229	0.00099489	3.4441	C	5	29/08/2020 15:39		0	0	0	0	0	0	0	0	0	0	0	0	0	0
1622	5	6	9	3d 00:14:59.03000	0d 00:00:02.72000	0.00000075	0.00000253	0.00099474	3.4583	C	5	29/08/2020 15:39		0	0	0	0	0	0	0	0	0	0	0	0	0	0
1623	5	6	9	3d 00:14:59.31000	0d 00:00:03.00000	0.00000083	0.0000028	0.00099489	3.4728	C	5	29/08/2020 15:39		0	0	0	0	0	0	0	0	0	0	0	0	0	0
1624	5	6	9	3d 00:14:59.59000	0d 00:00:03.28000	0.00000091	0.00000307	0.00099481	3.4867	C	5	29/08/2020 15:39		0	0	0	0	0	0	0	0	0	0	0	0	0	0
1625	5	6	9	3d 00:14:59.88000	0d 00:00:03.57000	0.00000099	0.00000335	0.00099489	3.5007	C	5	29/08/2020 15:39		0	0	0	0	0	0	0	0	0	0	0	0	0	0
1626	5	6	9	3d 00:15:00.19000	0d 00:00:03.88000	0.00000107	0.00000365	0.00099504	3.5146	C	5	29/08/2020 15:39		0	0	0	0	0	0	0	0	0	0	0	0	0	0
1627	5	6	9	3d 00:15:00.50000	0d 00:00:04.19000	0.00000116	0.00000395	0.00099474	3.5279	C	5	29/08/2020 15:39		0	0	0	0	0	0	0	0	0	0	0	0	0	0
1628	5	6	9	3d 00:15:00.82000	0d 00:00:04.51000	0.00000125	0.00000427	0.00099489	3.5413	C	5	29/08/2020 15:39		0	0	0	0	0	0	0	0	0	0	0	0	0	0
1629	5	6	9	3d 00:15:01.16000	0d 00:00:04.85000	0.00000134	0.0000046	0.00099489	3.5546	C	5	29/08/2020 15:39		0	0	0	0	0	0	0	0	0	0	0	0	0	0
1630	5	6	9	3d 00:15:01.51000	0d 00:00:05.20000	0.00000144	0.00000494	0.00099489	3.5676	C	5	29/08/2020 15:39		0	0	0	0	0	0	0	0	0	0	0	0	0	0
1631	5	6	9	3d 00:15:01.88000	0d 00:00:05.57000	0.00000154	0.00000531	0.00099489	3.5804	C	5	29/08/2020 15:39		0	0	0	0	0	0	0	0	0	0	0	0	0	0
1632	5	6	9	3d 00:15:02.27000	0d 00:00:05.96000	0.00000165	0.0000057	0.00099481	3.5929	C	5	29/08/2020 15:39		0	0	0	0	0	0	0	0	0	0	0	0	0	0
1633	5	6	9	3d 00:15:02.69000	0d 00:00:06.38000	0.00000176	0.00000611	0.00099474	3.6056	C	5	29/08/2020 15:39		0	0	0	0	0	0	0	0	0	0	0	0	0	0
1634	5	6	9	3d 00:15:03.13000	0d 00:00:06.82000	0.00000188	0.00000655	0.00099481	3.6178	C	5	29/08/2020 15:39		0	0	0	0	0	0	0	0	0	0	0	0	0	0
1635	5	6	9	3d 00:15:03.61000	0d 00:00:07.30000	0.00000202	0.00000703	0.00099489	3.6298	C	5	29/08/2020 15:39		0	0	0	0	0	0	0	0	0	0	0	0	0	0
1636	5	6	9	3d 00:15:04.14000	0d 00:00:07.83000	0.00000216	0.00000757	0.00099466	3.6414	C	5	29/08/2020 15:39		0	0	0	0	0	0	0	0	0	0	0	0	0	0
1637	5	6	9	3d 00:15:04.72000	0d 00:00:08.41000	0.00000232	0.00000815	0.00099504	3.6529	C	5	29/08/2020 15:39		0	0	0	0	0	0	0	0	0	0	0	0	0	0
1638	5	6	9	3d 00:15:05.41000	0d 00:00:09.10000	0.00000251	0.00000885	0.00099458	3.6643	C	5	29/08/2020 15:39		0	0	0	0	0	0	0	0	0	0	0	0	0	0
1639	5	6	9	3d 00:15:06.24000	0d 00:00:09.93000	0.00000274	0.00000969	0.00099496	3.6753	C	5	29/08/2020 15:39		0	0	0	0	0	0	0	0	0	0	0	0	0	0
1640	5	6	9	3d 00:15:07.29000	0d 00:00:10.98000	0.00000303	0.00001076	0.00099496	3.6861	C	5	29/08/2020 15:39		0	0	0	0	0	0	0	0	0	0	0	0	0	0
1641	5	6	9	3d 00:15:08.66000	0d 00:00:12.35000	0.00000341	0.00001216	0.00099481	3.6967	C	5	29/08/2020 15:39		0	0	0	0	0	0	0	0	0	0	0	0	0	0
1642	5	6	9	3d 00:15:10.77000	0d 00:00:14.46000	0.000004	0.00001432	0.00099496	3.707	C	5	29/08/2020 15:39		0	0	0	0	0	0	0	0	0	0	0	0	0	0
1643	5	6	9	3d 00:15:14.45000	0d 00:00:18.14000	0.00000501	0.00001809	0.00099481	3.7173	C	5	29/08/2020 15:39		0	0	0	0	0	0	0	0	0	0	0	0	0	0
1644	5	6	9	3d 00:15:28.87000	0d 00:00:32.56000	0.000009	0.00003293	0.00099481	3.7273	C	5	29/08/2020 15:40		0	0	0	0	0	0	0	0	0	0	0	0	0	0
1645	5	6	9	3d 00:15:51.63000	0d 00:00:55.32000	0.00001529	0.00005635	0.00099474	3.7171	C	5	29/08/2020 15:40		0	0	0	0	0	0	0	0	0	0	0	0	0	0
1646	5	6	9	3d 00:16:07.77000	0d 00:01:11.46000	0.00001975	0.00007291	0.00099504	3.7069	C	5	29/08/2020 15:40		0	0	0	0	0	0	0	0	0	0	0	0	0	0
1647	5	6	9	3d 00:16:29.20000	0d 00:01:32.89000	0.00002567	0.00009483	0.00099489	3.6968	C	5	29/08/2020 15:41		0	0	0	0	0	0	0	0	0	0	0	0	0	0
1648	5	6	9	3d 00:17:04.91000	0d 00:02:08.60000	0.00003554	0.00013126	0.00099504	3.6867	C	5	29/08/2020 15:41		0	0	0	0	0	0	0	0	0	0	0	0	0	0
1649	5	6	9	3d 00:19:06.49000	0d 00:04:10.18000	0.00006914	0.00025491	0.00099481	3.6765	C	5	29/08/2020 15:43		0	0	0	0	0	0	0	0	0	0	0	0	0	0
1650	5	6	9	3d 00:24:06.49000	0d 00:09:10.18000	0.00015204	0.00055964	0.00099496	3.6761	C	1	29/08/2020 15:48		0	0	0	0	0	0	0	0	0	0	0	0	0	0
1651	5	6	9	3d 00:29:06.49000	0d 00:14:10.18000	0.00023495	0.00086458	0.00099489	3.6799	C	1	29/08/2020 15:53		0	0	0	0	0	0	0	0	0	0	0	0	0	0
1652	5	6	9	3d 00:34:06.49000	0d 00:19:10.18000	0.00031785	0.00116985	0.00099504	3.6844	C	1	29/08/2020 15:58		0	0	0	0	0	0	0	0	0	0	0	0	0	0
1653	5	6	9	3d 00:39:06.49000	0d 00:24:10.18000	0.00040076	0.00147548	0.00099489	3.6887	C	1	29/08/2020 16:03		0	0	0	0	0	0	0	0	0	0	0	0	0	0
1654	5	6	9	3d 00:44:06.49000	0d 00:29:10.18000	0.00048366	0.00178145	0.00099481	3.6928	C	1	29/08/2020 16:08		0	0	0	0	0	0	0	0	0	0	0	0	0	0
1655	5	6	9	3d 00:49:06.49000	0d 00:34:10.18000	0.00056657	0.00208779	0.00099481	3.6974	C	1	29/08/2020 16:13		0	0	0	0	0	0	0	0	0	0	0	0	0	0
1656	5	6	9	3d 00:54:06.49000	0d 00:39:10.18000	0.00064947	0.00239448	0.00099489	3.7015	C	1	29/08/2020 16:18		0	0	0	0	0	0	0	0	0	0	0	0	0	0
1657	5	6	9	3d 00:59:06.49000	0d 00:44:10.18000	0.00073238	0.00270156	0.00099474	3.7064	C	1	29/08/2020 16:23		0	0	0	0	0	0	0	0	0	0	0	0	0	0
1658	5	6	9	3d 01:04:06.49000	0d 00:49:10.18000	0.00081528	0.00300904	0.00099458	3.7111	C	1	29/08/2020 16:28		0	0	0	0	0	0	0	0	0	0	0	0	0	0
1659	5	6	9	3d 01:09:06.49000	0d 00:54:10.18000	0.00089819	0.00331694	0.00099504	3.7163	C	1	29/08/2020 16:33		0	0	0	0	0	0	0	0	0	0	0	0	0	0
1660	5	6	9	3d 01:14:06.49000	0d 00:59:10.18000	0.00098109	0.00362528	0.00099481	3.7218	C	1	29/08/2020 16:38		0	0	0	0	0	0	0	0	0	0	0	0	0	0
1661	5	6	9	3d 01:19:06.49000	0d 01:04:10.18000	0.00106399	0.00393408	0.00099466	3.7275	C	1	29/08/2020 16:43		0	0	0	0	0	0	0	0	0	0	0	0	0	0
1662	5	6	9	3d 01:24:06.49000	0d 01:09:10.18000	0.0011469	0.00424333	0.00099504	3.7331	C	1	29/08/2020 16:48		0	0	0	0	0	0	0	0	0	0	0	0	0	0
1663	5	6	9	3d 01:29:06.49000	0d 01:14:10.18000	0.0012298	0.00455304	0.00099481	3.7385	C	1	29/08/2020 16:53		0	0	0	0	0	0	0	0	0	0	0	0	0	0
1664	5	6	9	3d 01:34:06.49000	0d 01:19:10.18000	0.00131271	0.0048632	0.00099481	3.7436	C	1	29/08/2020 16:58		0	0	0	0	0	0	0	0	0	0	0	0	0	0
1665	5	6	9	3d 01:39:06.49000	0d 01:24:10.18000	0.00139561	0.0051738	0.00099481	3.7491	C	1	29/08/2020 17:03		0	0	0	0	0	0	0	0	0	0	0	0	0	0
1666	5	6	9	3d 01:44:06.49000	0d 01:29:10.18000	0.00147852	0.00548483	0.00099504	3.7542	C	1	29/08/2020 17:08		0	0	0	0	0	0	0	0	0	0	0	0	0	0
1667	5	6	9	3d 01:49:06.49000	0d 01:34:10.18000	0.00156142	0.0057963	0.00099489	3.7595	C	1	29/08/2020 17:13		0	0	0	0	0	0	0	0	0	0	0	0	0	0
1668	5	6	9	3d 01:54:06.49000	0d 01:39:10.18000	0.00164433	0.0061082	0.00099512	3.7647	C	1	29/08/2020 17:18		0	0	0	0	0	0	0	0	0	0	0	0	0	0
1669	5	6	9	3d 01:59:06.49000	0d 01:44:10.18000	0.00172723	0.00642054	0.00099481	3.7699	C	1	29/08/2020 17:23		0	0	0	0	0	0	0	0	0	0	0	0	0	0
1670	5	6	9	3d 02:04:06.49000	0d 01:49:10.18000	0.00181014	0.00673333	0.00099496	3.7755	C	1	29/08/2020 17:28		0	0	0	0	0	0	0	0	0	0	0	0	0	0
1671	5	6	9	3d 02:09:06.49000	0d 01:54:10.18000	0.00189304	0.00704658	0.00099466	3.7813	C	1	29/08/2020 17:33		0	0	0	0	0	0	0	0	0	0	0	0	0	0
1672	5	6	9	3d 02:14:06.49000	0d 01:59:10.18000	0.00197595	0.00736032	0.00099496	3.7873	C	1	29/08/2020 17:38		0	0	0	0	0	0	0	0	0	0	0	0	0	0
1673	5	6	9	3d 02:19:06.49000	0d 02:04:10.18000	0.00205885	0.00767458	0.00099496	3.794	C	1	29/08/2020 17:43		0	0	0	0	0	0	0	0	0	0	0	0	0	0
1674	5	6	9	3d 02:24:06.49000	0d 02:09:10.18000	0.00214176	0.0079894	0.00099496	3.8009	C	1	29/08/2020 17:48		0	0	0	0	0	0	0	0	0	0	0	0	0	0
1675	5	6	9	3d 02:29:06.49000	0d 02:14:10.18000	0.00222466	0.00830483	0.00099504	3.8085	C	1	29/08/2020 17:53		0	0	0	0	0	0	0	0	0	0	0	0	0	0
1676	5	6	9	3d 02:34:06.49000	0d 02:19:10.18000	0.00230757	0.00862092	0.00099496	3.817	C	1	29/08/2020 17:58		0	0	0	0	0	0	0	0	0	0	0	0	0	0
1677	5	6	9	3d 02:39:06.49000	0d 02:24:10.18000	0.00239047	0.00893774	0.00099504	3.8262	C	1	29/08/2020 18:03		0	0	0	0	0	0	0	0	0	0	0	0	0	0
1678	5	6	9	3d 02:44:03.67000	0d 02:29:07.36000	0.0024726	0.00925237	0.00099496	3.8363	C	5	29/08/2020 18:08		0	0	0	0	0	0	0	0	0	0	0	0	0	0
1679	5	6	9	3d 02:48:31.44000	0d 02:33:35.13000	0.0025466	0.00953661	0.00099512	3.8463	C	5	29/08/2020 18:13		0	0	0	0	0	0	0	0	0	0	0	0	0	0
1680	5	6	9	3d 02:52:39.55000	0d 02:37:43.24000	0.00261516	0.00980067	0.00099504	3.8564	C	5	29/08/2020 18:17		0	0	0	0	0	0	0	0	0	0	0	0	0	0
1681	5	6	9	3d 02:56:32.33000	0d 02:41:36.02000	0.00267949	0.0100491	0.00099481	3.8665	C	5	29/08/2020 18:21		0	0	0	0	0	0	0	0	0	0	0	0	0	0
1682	5	6	9	3d 03:00:13.67000	0d 02:45:17.36000	0.00274066	0.0102859	0.00099504	3.8766	C	5	29/08/2020 18:24		0	0	0	0	0	0	0	0	0	0	0	0	0	0
1683	5	6	9	3d 03:03:40.99000	0d 02:48:44.68000	0.00279795	0.0105082	0.00099481	3.8866	C	5	29/08/2020 18:28		0	0	0	0	0	0	0	0	0	0	0	0	0	0
1684	5	6	9	3d 03:07:03.38000	0d 02:52:07.07000	0.00285388	0.0107259	0.00099504	3.8967	C	5	29/08/2020 18:31		0	0	0	0	0	0	0	0	0	0	0	0	0	0
1685	5	6	9	3d 03:10:14.02000	0d 02:55:17.71000	0.00290656	0.0109314	0.00099504	3.9068	C	5	29/08/2020 18:34		0	0	0	0	0	0	0	0	0	0	0	0	0	0
1686	5	6	9	3d 03:13:24.13000	0d 02:58:27.82000	0.0029591	0.0111369	0.00099474	3.9168	C	5	29/08/2020 18:38		0	0	0	0	0	0	0	0	0	0	0	0	0	0
1687	5	6	9	3d 03:16:31.64000	0d 03:01:35.33000	0.00301092	0.0113402	0.00099496	3.9271	C	5	29/08/2020 18:41		0	0	0	0	0	0	0	0	0	0	0	0	0	0
1688	5	6	9	3d 03:19:36.01000	0d 03:04:39.70000	0.00306187	0.0115405	0.00099496	3.9371	C	5	29/08/2020 18:44		0	0	0	0	0	0	0	0	0	0	0	0	0	0
1689	5	6	9	3d 03:22:33.39000	0d 03:07:37.08000	0.00311089	0.0117337	0.00099489	3.9472	C	5	29/08/2020 18:47		0	0	0	0	0	0	0	0	0	0	0	0	0	0
1690	5	6	9	3d 03:25:28.19000	0d 03:10:31.88000	0.00315919	0.0119247	0.00099466	3.9573	C	5	29/08/2020 18:50		0	0	0	0	0	0	0	0	0	0	0	0	0	0
1691	5	6	9	3d 03:28:19.97000	0d 03:13:23.66000	0.00320666	0.0121127	0.00099489	3.9673	C	5	29/08/2020 18:52		0	0	0	0	0	0	0	0	0	0	0	0	0	0
1692	5	6	9	3d 03:31:11.97000	0d 03:16:15.66000	0.0032542	0.0123016	0.00099481	3.9774	C	5	29/08/2020 18:55		0	0	0	0	0	0	0	0	0	0	0	0	0	0
1693	5	6	9	3d 03:34:05.27000	0d 03:19:08.96000	0.00330209	0.0124923	0.00099504	3.9875	C	5	29/08/2020 18:58		0	0	0	0	0	0	0	0	0	0	0	0	0	0
1694	5	6	9	3d 03:36:55.04000	0d 03:21:58.73000	0.003349	0.0126796	0.00099496	3.9976	C	5	29/08/2020 19:01		0	0	0	0	0	0	0	0	0	0	0	0	0	0
1695	5	6	9	3d 03:39:43.03000	0d 03:24:46.72000	0.00339543	0.0128654	0.00099489	4.0076	C	5	29/08/2020 19:04		0	0	0	0	0	0	0	0	0	0	0	0	0	0
1696	5	6	9	3d 03:42:27.64000	0d 03:27:31.33000	0.00344092	0.0130479	0.00099481	4.0177	C	5	29/08/2020 19:07		0	0	0	0	0	0	0	0	0	0	0	0	0	0
1697	5	6	9	3d 03:45:13.76000	0d 03:30:17.45000	0.00348683	0.0132326	0.00099496	4.0278	C	5	29/08/2020 19:09		0	0	0	0	0	0	0	0	0	0	0	0	0	0
1698	5	6	9	3d 03:47:56.73000	0d 03:33:00.42000	0.00353186	0.0134142	0.00099481	4.0378	C	5	29/08/2020 19:12		0	0	0	0	0	0	0	0	0	0	0	0	0	0
1699	5	6	9	3d 03:50:39.37000	0d 03:35:43.06000	0.00357681	0.013596	0.00099504	4.0479	C	5	29/08/2020 19:15		0	0	0	0	0	0	0	0	0	0	0	0	0	0
1700	5	6	9	3d 03:53:18.99000	0d 03:38:22.68000	0.00362092	0.0137747	0.00099481	4.058	C	5	29/08/2020 19:17		0	0	0	0	0	0	0	0	0	0	0	0	0	0
1701	5	6	9	3d 03:55:54.95000	0d 03:40:58.64000	0.00366402	0.0139498	0.00099474	4.0681	C	5	29/08/2020 19:20		0	0	0	0	0	0	0	0	0	0	0	0	0	0
1702	5	6	9	3d 03:58:31.08000	0d 03:43:34.77000	0.00370716	0.0141256	0.00099481	4.0781	C	5	29/08/2020 19:23		0	0	0	0	0	0	0	0	0	0	0	0	0	0
1703	5	6	9	3d 04:01:06.16000	0d 03:46:09.85000	0.00375002	0.0143006	0.00099489	4.0882	C	5	29/08/2020 19:25		0	0	0	0	0	0	0	0	0	0	0	0	0	0
1704	5	6	9	3d 04:03:37.26000	0d 03:48:40.95000	0.00379178	0.0144715	0.00099496	4.0984	C	5	29/08/2020 19:28		0	0	0	0	0	0	0	0	0	0	0	0	0	0
1705	5	6	9	3d 04:06:12.11000	0d 03:51:15.80000	0.00383457	0.0146471	0.00099496	4.1085	C	5	29/08/2020 19:30		0	0	0	0	0	0	0	0	0	0	0	0	0	0
1706	5	6	9	3d 04:08:38.45000	0d 03:53:42.14000	0.00387501	0.0148134	0.00099474	4.1186	C	5	29/08/2020 19:33		0	0	0	0	0	0	0	0	0	0	0	0	0	0
1707	5	6	9	3d 04:11:04.56000	0d 03:56:08.25000	0.00391539	0.0149799	0.00099496	4.1288	C	5	29/08/2020 19:35		0	0	0	0	0	0	0	0	0	0	0	0	0	0
1708	5	6	9	3d 04:13:30.75000	0d 03:58:34.44000	0.00395579	0.0151469	0.00099489	4.139	C	5	29/08/2020 19:38		0	0	0	0	0	0	0	0	0	0	0	0	0	0
1709	5	6	9	3d 04:15:54.96000	0d 04:00:58.65000	0.00399564	0.0153121	0.00099496	4.1491	C	5	29/08/2020 19:40		0	0	0	0	0	0	0	0	0	0	0	0	0	0
1710	5	6	9	3d 04:18:16.77000	0d 04:03:20.46000	0.00403483	0.0154749	0.00099489	4.1592	C	5	29/08/2020 19:42		0	0	0	0	0	0	0	0	0	0	0	0	0	0
1711	5	6	9	3d 04:20:38.19000	0d 04:05:41.88000	0.00407391	0.0156376	0.00099489	4.1692	C	5	29/08/2020 19:45		0	0	0	0	0	0	0	0	0	0	0	0	0	0
1712	5	6	9	3d 04:22:57.16000	0d 04:08:00.85000	0.00411231	0.0157979	0.00099474	4.1793	C	5	29/08/2020 19:47		0	0	0	0	0	0	0	0	0	0	0	0	0	0
1713	5	6	9	3d 04:25:14.35000	0d 04:10:18.04000	0.00415023	0.0159566	0.00099481	4.1894	C	5	29/08/2020 19:49		0	0	0	0	0	0	0	0	0	0	0	0	0	0
1714	5	6	9	3d 04:27:31.77000	0d 04:12:35.46000	0.0041882	0.0161158	0.00099474	4.1994	C	5	29/08/2020 19:52		0	0	0	0	0	0	0	0	0	0	0	0	0	0
1715	5	6	9	3d 04:27:37.53000	0d 04:12:41.22000	0.00418979	0.0161225	0.00099504	4.2	C	133	29/08/2020 19:52		0	0	0	0	0	0	0	0	0	0	0	0	0	0
1716	5	6	10	3d 04:27:37.54000	0d 00:00:00.01000	0.00418979	0.0161225	0.0010296	4.1999	C	0	29/08/2020 19:52		0	0	0	0	0	0	0	0	0	0	0	0	0	0
1717	5	6	10	3d 04:27:53.91000	0d 00:00:16.38000	0.00419428	0.0161414	0.00092958	4.2004	C	4	29/08/2020 19:52		0	0	0	0	0	0	0	0	0	0	0	0	0	0
1718	5	6	10	3d 04:28:09.29000	0d 00:00:31.76000	0.00419803	0.0161571	0.00082956	4.2002	C	4	29/08/2020 19:52		0	0	0	0	0	0	0	0	0	0	0	0	0	0
1719	5	6	10	3d 04:28:30.18000	0d 00:00:52.65000	0.00420254	0.0161761	0.00072953	4.2	C	4	29/08/2020 19:53		0	0	0	0	0	0	0	0	0	0	0	0	0	0
1720	5	6	10	3d 04:28:56.10000	0d 00:01:18.57000	0.00420742	0.0161965	0.00062951	4.2	C	4	29/08/2020 19:53		0	0	0	0	0	0	0	0	0	0	0	0	0	0
1721	5	6	10	3d 04:29:27.56000	0d 00:01:50.03000	0.00421247	0.0162178	0.00052926	4.2002	C	4	29/08/2020 19:54		0	0	0	0	0	0	0	0	0	0	0	0	0	0
1722	5	6	10	3d 04:30:07.15000	0d 00:02:29.62000	0.00421772	0.0162398	0.00042916	4.2	C	4	29/08/2020 19:54		0	0	0	0	0	0	0	0	0	0	0	0	0	0
1723	5	6	10	3d 04:30:59.08000	0d 00:03:21.55000	0.00422317	0.0162627	0.00032906	4.2002	C	4	29/08/2020 19:55		0	0	0	0	0	0	0	0	0	0	0	0	0	0
1724	5	6	10	3d 04:32:17.95000	0d 00:04:40.42000	0.00422919	0.016288	0.00022904	4.2	C	4	29/08/2020 19:56		0	0	0	0	0	0	0	0	0	0	0	0	0	0
1725	5	6	10	3d 04:34:32.31000	0d 00:06:54.78000	0.00423563	0.0163151	0.00012902	4.2	C	4	29/08/2020 19:59		0	0	0	0	0	0	0	0	0	0	0	0	0	0
1726	5	6	10	3d 04:35:45.01000	0d 00:08:07.48000	0.00423793	0.0163247	0.00009934	4.2	C	132	29/08/2020 20:00		0	0	0	0	0	0	0	0	0	0	0	0	0	0
1727	5	6	11	3d 04:35:45.02000	0d 00:00:00.01000	0	0	0	4.1994	R	0	29/08/2020 20:00		0	0	0	0	0	0	0	0	0	0	0	0	0	0
1728	5	6	11	3d 04:35:47.02000	0d 00:00:02.01000	0	0	0	4.1991	R	1	29/08/2020 20:00		0	0	0	0	0	0	0	0	0	0	0	0	0	0
1729	5	6	11	3d 04:35:49.02000	0d 00:00:04.01000	0	0	0	4.1991	R	1	29/08/2020 20:00		0	0	0	0	0	0	0	0	0	0	0	0	0	0
1730	5	6	11	3d 04:35:51.02000	0d 00:00:06.01000	0	0	0	4.199	R	1	29/08/2020 20:00		0	0	0	0	0	0	0	0	0	0	0	0	0	0
1731	5	6	11	3d 04:35:53.02000	0d 00:00:08.01000	0	0	0	4.199	R	1	29/08/2020 20:00		0	0	0	0	0	0	0	0	0	0	0	0	0	0
1732	5	6	11	3d 04:35:55.01000	0d 00:00:10.00000	0	0	0	4.1988	R	129	29/08/2020 20:00		0	0	0	0	0	0	0	0	0	0	0	0	0	0
1733	5	6	12	3d 04:35:55.05000	0d 00:00:00.04000	0.00000001	0.00000004	0.00099603	4.1907	D	0	29/08/2020 20:00		0	0	0	0	0	0	0	0	0	0	0	0	0	0
1734	5	6	12	3d 04:36:43.55000	0d 00:00:48.54000	0.00001341	0.00005613	0.00099481	4.1807	D	5	29/08/2020 20:01		0	0	0	0	0	0	0	0	0	0	0	0	0	0
1735	5	6	12	3d 04:38:34.64000	0d 00:02:39.63000	0.00004411	0.00018432	0.00099481	4.1706	D	5	29/08/2020 20:03		0	0	0	0	0	0	0	0	0	0	0	0	0	0
1736	5	6	12	3d 04:40:40.57000	0d 00:04:45.56000	0.00007891	0.00032929	0.00099496	4.1604	D	5	29/08/2020 20:05		0	0	0	0	0	0	0	0	0	0	0	0	0	0
1737	5	6	12	3d 04:42:49.95000	0d 00:06:54.94000	0.00011467	0.00047786	0.00099496	4.1503	D	5	29/08/2020 20:07		0	0	0	0	0	0	0	0	0	0	0	0	0	0
1738	5	6	12	3d 04:44:59.87000	0d 00:09:04.86000	0.00015057	0.00062669	0.00099458	4.1402	D	5	29/08/2020 20:09		0	0	0	0	0	0	0	0	0	0	0	0	0	0
1739	5	6	12	3d 04:47:11.12000	0d 00:11:16.11000	0.00018684	0.00077669	0.00099496	4.1302	D	5	29/08/2020 20:11		0	0	0	0	0	0	0	0	0	0	0	0	0	0
1740	5	6	12	3d 04:49:25.16000	0d 00:13:30.15000	0.00022388	0.0009295	0.00099474	4.1201	D	5	29/08/2020 20:14		0	0	0	0	0	0	0	0	0	0	0	0	0	0
1741	5	6	12	3d 04:51:40.06000	0d 00:15:45.05000	0.00026116	0.00108291	0.00099466	4.11	D	5	29/08/2020 20:16		0	0	0	0	0	0	0	0	0	0	0	0	0	0
1742	5	6	12	3d 04:53:59.27000	0d 00:18:04.26000	0.00029963	0.00124083	0.00099481	4.0998	D	5	29/08/2020 20:18		0	0	0	0	0	0	0	0	0	0	0	0	0	0
1743	5	6	12	3d 04:56:22.05000	0d 00:20:27.04000	0.00033909	0.0014024	0.00099489	4.0897	D	5	29/08/2020 20:21		0	0	0	0	0	0	0	0	0	0	0	0	0	0
1744	5	6	12	3d 04:58:43.43000	0d 00:22:48.42000	0.00037816	0.001562	0.00099496	4.0797	D	5	29/08/2020 20:23		0	0	0	0	0	0	0	0	0	0	0	0	0	0
1745	5	6	12	3d 05:01:07.98000	0d 00:25:12.97000	0.00041811	0.00172477	0.00099474	4.0696	D	5	29/08/2020 20:25		0	0	0	0	0	0	0	0	0	0	0	0	0	0
1746	5	6	12	3d 05:03:34.61000	0d 00:27:39.60000	0.00045863	0.00188947	0.00099489	4.0595	D	5	29/08/2020 20:28		0	0	0	0	0	0	0	0	0	0	0	0	0	0
1747	5	6	12	3d 05:06:03.60000	0d 00:30:08.59000	0.0004998	0.00205641	0.00099474	4.0494	D	5	29/08/2020 20:30		0	0	0	0	0	0	0	0	0	0	0	0	0	0
1748	5	6	12	3d 05:08:34.62000	0d 00:32:39.61000	0.00054154	0.0022252	0.00099474	4.0394	D	5	29/08/2020 20:33		0	0	0	0	0	0	0	0	0	0	0	0	0	0
1749	5	6	12	3d 05:11:07.68000	0d 00:35:12.67000	0.00058383	0.00239585	0.00099481	4.0291	D	5	29/08/2020 20:35		0	0	0	0	0	0	0	0	0	0	0	0	0	0
1750	5	6	12	3d 05:13:44.99000	0d 00:37:49.98000	0.00062731	0.00257079	0.00099496	4.0191	D	5	29/08/2020 20:38		0	0	0	0	0	0	0	0	0	0	0	0	0	0
1751	5	6	12	3d 05:16:21.55000	0d 00:40:26.54000	0.00067057	0.00274447	0.00099496	4.009	D	5	29/08/2020 20:41		0	0	0	0	0	0	0	0	0	0	0	0	0	0
1752	5	6	12	3d 05:19:01.81000	0d 00:43:06.80000	0.00071486	0.0029218	0.00099481	3.9988	D	5	29/08/2020 20:43		0	0	0	0	0	0	0	0	0	0	0	0	0	0
1753	5	6	12	3d 05:21:44.79000	0d 00:45:49.78000	0.0007599	0.00310168	0.00099496	3.9886	D	5	29/08/2020 20:46		0	0	0	0	0	0	0	0	0	0	0	0	0	0
1754	5	6	12	3d 05:24:29.02000	0d 00:48:34.01000	0.00080528	0.00328248	0.00099489	3.9785	D	5	29/08/2020 20:49		0	0	0	0	0	0	0	0	0	0	0	0	0	0
1755	5	6	12	3d 05:27:14.84000	0d 00:51:19.83000	0.00085111	0.00346457	0.00099496	3.9684	D	5	29/08/2020 20:51		0	0	0	0	0	0	0	0	0	0	0	0	0	0
1756	5	6	12	3d 05:29:59.83000	0d 00:54:04.82000	0.0008967	0.00364528	0.00099481	3.9583	D	5	29/08/2020 20:54		0	0	0	0	0	0	0	0	0	0	0	0	0	0
1757	5	6	12	3d 05:32:43.90000	0d 00:56:48.89000	0.00094204	0.00382453	0.00099481	3.9483	D	5	29/08/2020 20:57		0	0	0	0	0	0	0	0	0	0	0	0	0	0
1758	5	6	12	3d 05:35:31.24000	0d 00:59:36.23000	0.00098829	0.00400689	0.00099504	3.9382	D	5	29/08/2020 21:00		0	0	0	0	0	0	0	0	0	0	0	0	0	0
1759	5	6	12	3d 05:38:19.58000	0d 01:02:24.57000	0.00103481	0.00418987	0.00099489	3.9281	D	5	29/08/2020 21:02		0	0	0	0	0	0	0	0	0	0	0	0	0	0
1760	5	6	12	3d 05:41:10.59000	0d 01:05:15.58000	0.00108207	0.00437528	0.00099451	3.9179	D	5	29/08/2020 21:05		0	0	0	0	0	0	0	0	0	0	0	0	0	0
1761	5	6	12	3d 05:44:08.45000	0d 01:08:13.44000	0.00113122	0.00456762	0.00099474	3.9078	D	5	29/08/2020 21:08		0	0	0	0	0	0	0	0	0	0	0	0	0	0
1762	5	6	12	3d 05:47:05.17000	0d 01:11:10.16000	0.00118006	0.00475822	0.00099489	3.8976	D	5	29/08/2020 21:11		0	0	0	0	0	0	0	0	0	0	0	0	0	0
1763	5	6	12	3d 05:50:07.39000	0d 01:14:12.38000	0.00123041	0.00495425	0.00099496	3.8875	D	5	29/08/2020 21:14		0	0	0	0	0	0	0	0	0	0	0	0	0	0
1764	5	6	12	3d 05:53:08.27000	0d 01:17:13.26000	0.0012804	0.00514832	0.00099496	3.8775	D	5	29/08/2020 21:17		0	0	0	0	0	0	0	0	0	0	0	0	0	0
1765	5	6	12	3d 05:56:14.14000	0d 01:20:19.13000	0.00133176	0.00534723	0.00099489	3.8674	D	5	29/08/2020 21:20		0	0	0	0	0	0	0	0	0	0	0	0	0	0
1766	5	6	12	3d 05:59:24.53000	0d 01:23:29.52000	0.00138438	0.00555046	0.00099504	3.8573	D	5	29/08/2020 21:24		0	0	0	0	0	0	0	0	0	0	0	0	0	0
1767	5	6	12	3d 06:02:47.32000	0d 01:26:52.31000	0.00144042	0.00576635	0.00099466	3.8473	D	5	29/08/2020 21:27		0	0	0	0	0	0	0	0	0	0	0	0	0	0
1768	5	6	12	3d 06:06:16.40000	0d 01:30:21.39000	0.0014982	0.00598836	0.00099466	3.8372	D	5	29/08/2020 21:30		0	0	0	0	0	0	0	0	0	0	0	0	0	0
1769	5	6	12	3d 06:09:55.43000	0d 01:34:00.42000	0.00155873	0.00622032	0.00099496	3.8271	D	5	29/08/2020 21:34		0	0	0	0	0	0	0	0	0	0	0	0	0	0
1770	5	6	12	3d 06:13:46.57000	0d 01:37:51.56000	0.0016226	0.00646446	0.00099474	3.817	D	5	29/08/2020 21:38		0	0	0	0	0	0	0	0	0	0	0	0	0	0
1771	5	6	12	3d 06:17:55.11000	0d 01:42:00.10000	0.00169129	0.00672629	0.00099504	3.807	D	5	29/08/2020 21:42		0	0	0	0	0	0	0	0	0	0	0	0	0	0
1772	5	6	12	3d 06:22:21.46000	0d 01:46:26.45000	0.00176489	0.00700614	0.00099481	3.7969	D	5	29/08/2020 21:47		0	0	0	0	0	0	0	0	0	0	0	0	0	0
1773	5	6	12	3d 06:27:13.45000	0d 01:51:18.44000	0.00184558	0.00731212	0.00099489	3.7867	D	5	29/08/2020 21:51		0	0	0	0	0	0	0	0	0	0	0	0	0	0
1774	5	6	12	3d 06:32:13.45000	0d 01:56:18.44000	0.00192849	0.00762568	0.00099489	3.7775	D	1	29/08/2020 21:56		0	0	0	0	0	0	0	0	0	0	0	0	0	0
1775	5	6	12	3d 06:37:13.45000	0d 02:01:18.44000	0.00201139	0.0079385	0.00099496	3.7688	D	1	29/08/2020 22:01		0	0	0	0	0	0	0	0	0	0	0	0	0	0
1776	5	6	12	3d 06:42:13.45000	0d 02:06:18.44000	0.0020943	0.00825063	0.00099481	3.761	D	1	29/08/2020 22:06		0	0	0	0	0	0	0	0	0	0	0	0	0	0
1777	5	6	12	3d 06:47:13.45000	0d 02:11:18.44000	0.0021772	0.00856212	0.00099481	3.7536	D	1	29/08/2020 22:11		0	0	0	0	0	0	0	0	0	0	0	0	0	0
1778	5	6	12	3d 06:52:13.45000	0d 02:16:18.44000	0.00226011	0.00887303	0.00099496	3.7467	D	1	29/08/2020 22:16		0	0	0	0	0	0	0	0	0	0	0	0	0	0
1779	5	6	12	3d 06:57:13.45000	0d 02:21:18.44000	0.00234301	0.00918339	0.00099489	3.74	D	1	29/08/2020 22:21		0	0	0	0	0	0	0	0	0	0	0	0	0	0
1780	5	6	12	3d 07:02:13.45000	0d 02:26:18.44000	0.00242592	0.0094932	0.00099481	3.734	D	1	29/08/2020 22:26		0	0	0	0	0	0	0	0	0	0	0	0	0	0
1781	5	6	12	3d 07:07:13.45000	0d 02:31:18.44000	0.00250882	0.00980249	0.00099481	3.7273	D	1	29/08/2020 22:31		0	0	0	0	0	0	0	0	0	0	0	0	0	0
1782	5	6	12	3d 07:12:13.45000	0d 02:36:18.44000	0.00259173	0.0101113	0.00099496	3.7212	D	1	29/08/2020 22:36		0	0	0	0	0	0	0	0	0	0	0	0	0	0
1783	5	6	12	3d 07:17:13.45000	0d 02:41:18.44000	0.00267463	0.0104195	0.00099481	3.7148	D	1	29/08/2020 22:41		0	0	0	0	0	0	0	0	0	0	0	0	0	0
1784	5	6	12	3d 07:22:13.45000	0d 02:46:18.44000	0.00275754	0.0107272	0.00099489	3.7082	D	1	29/08/2020 22:46		0	0	0	0	0	0	0	0	0	0	0	0	0	0
1785	5	6	12	3d 07:27:13.45000	0d 02:51:18.44000	0.00284044	0.0110344	0.00099474	3.7018	D	1	29/08/2020 22:51		0	0	0	0	0	0	0	0	0	0	0	0	0	0
1786	5	6	12	3d 07:32:13.45000	0d 02:56:18.44000	0.00292335	0.011341	0.00099489	3.6947	D	1	29/08/2020 22:56		0	0	0	0	0	0	0	0	0	0	0	0	0	0
1787	5	6	12	3d 07:37:13.45000	0d 03:01:18.44000	0.00300625	0.011647	0.00099489	3.6873	D	1	29/08/2020 23:01		0	0	0	0	0	0	0	0	0	0	0	0	0	0
1788	5	6	12	3d 07:42:13.45000	0d 03:06:18.44000	0.00308916	0.0119524	0.00099512	3.6791	D	1	29/08/2020 23:06		0	0	0	0	0	0	0	0	0	0	0	0	0	0
1789	5	6	12	3d 07:47:13.45000	0d 03:11:18.44000	0.00317206	0.0122571	0.00099489	3.6709	D	1	29/08/2020 23:11		0	0	0	0	0	0	0	0	0	0	0	0	0	0
1790	5	6	12	3d 07:52:13.45000	0d 03:16:18.44000	0.00325497	0.012561	0.00099504	3.6619	D	1	29/08/2020 23:16		0	0	0	0	0	0	0	0	0	0	0	0	0	0
1791	5	6	12	3d 07:57:09.56000	0d 03:21:14.55000	0.00333679	0.0128603	0.00099504	3.6518	D	5	29/08/2020 23:21		0	0	0	0	0	0	0	0	0	0	0	0	0	0
1792	5	6	12	3d 08:01:38.34000	0d 03:25:43.33000	0.00341107	0.0131312	0.00099512	3.6417	D	5	29/08/2020 23:26		0	0	0	0	0	0	0	0	0	0	0	0	0	0
1793	5	6	12	3d 08:05:37.74000	0d 03:29:42.73000	0.00347723	0.0133718	0.00099489	3.6316	D	5	29/08/2020 23:30		0	0	0	0	0	0	0	0	0	0	0	0	0	0
1794	5	6	12	3d 08:09:04.86000	0d 03:33:09.85000	0.00353447	0.0135794	0.00099481	3.6216	D	5	29/08/2020 23:33		0	0	0	0	0	0	0	0	0	0	0	0	0	0
1795	5	6	12	3d 08:12:01.98000	0d 03:36:06.97000	0.00358341	0.0137564	0.00099496	3.6115	D	5	29/08/2020 23:36		0	0	0	0	0	0	0	0	0	0	0	0	0	0
1796	5	6	12	3d 08:14:33.70000	0d 03:38:38.69000	0.00362534	0.0139076	0.00099496	3.6014	D	5	29/08/2020 23:39		0	0	0	0	0	0	0	0	0	0	0	0	0	0
1797	5	6	12	3d 08:16:40.90000	0d 03:40:45.89000	0.00366049	0.014034	0.00099489	3.5912	D	5	29/08/2020 23:41		0	0	0	0	0	0	0	0	0	0	0	0	0	0
1798	5	6	12	3d 08:18:27.86000	0d 03:42:32.85000	0.00369005	0.0141401	0.00099474	3.5811	D	5	29/08/2020 23:43		0	0	0	0	0	0	0	0	0	0	0	0	0	0
1799	5	6	12	3d 08:19:53.86000	0d 03:43:58.85000	0.00371382	0.0142251	0.00099512	3.5711	D	5	29/08/2020 23:44		0	0	0	0	0	0	0	0	0	0	0	0	0	0
1800	5	6	12	3d 08:21:04.69000	0d 03:45:09.68000	0.00373339	0.0142949	0.00099489	3.561	D	5	29/08/2020 23:45		0	0	0	0	0	0	0	0	0	0	0	0	0	0
1801	5	6	12	3d 08:22:04.93000	0d 03:46:09.92000	0.00375004	0.0143541	0.00099504	3.5509	D	5	29/08/2020 23:46		0	0	0	0	0	0	0	0	0	0	0	0	0	0
1802	5	6	12	3d 08:22:56.08000	0d 03:47:01.07000	0.00376418	0.0144042	0.00099481	3.5409	D	5	29/08/2020 23:47		0	0	0	0	0	0	0	0	0	0	0	0	0	0
1803	5	6	12	3d 08:23:39.83000	0d 03:47:44.82000	0.00377627	0.0144469	0.00099489	3.5305	D	5	29/08/2020 23:48		0	0	0	0	0	0	0	0	0	0	0	0	0	0
1804	5	6	12	3d 08:24:18.10000	0d 03:48:23.09000	0.00378684	0.0144842	0.00099458	3.5204	D	5	29/08/2020 23:48		0	0	0	0	0	0	0	0	0	0	0	0	0	0
1805	5	6	12	3d 08:24:51.94000	0d 03:48:56.93000	0.00379619	0.0145171	0.00099496	3.5103	D	5	29/08/2020 23:49		0	0	0	0	0	0	0	0	0	0	0	0	0	0
1806	5	6	12	3d 08:25:23.81000	0d 03:49:28.80000	0.003805	0.014548	0.00099474	3.5003	D	5	29/08/2020 23:50		0	0	0	0	0	0	0	0	0	0	0	0	0	0
1807	5	6	12	3d 08:25:55.99000	0d 03:50:00.98000	0.00381389	0.0145791	0.00099496	3.4902	D	5	29/08/2020 23:50		0	0	0	0	0	0	0	0	0	0	0	0	0	0
1808	5	6	12	3d 08:26:28.26000	0d 03:50:33.25000	0.00382281	0.0146101	0.00099489	3.4801	D	5	29/08/2020 23:51		0	0	0	0	0	0	0	0	0	0	0	0	0	0
1809	5	6	12	3d 08:27:03.95000	0d 03:51:08.94000	0.00383267	0.0146444	0.00099496	3.4699	D	5	29/08/2020 23:51		0	0	0	0	0	0	0	0	0	0	0	0	0	0
1810	5	6	12	3d 08:27:44.30000	0d 03:51:49.29000	0.00384382	0.014683	0.00099496	3.4598	D	5	29/08/2020 23:52		0	0	0	0	0	0	0	0	0	0	0	0	0	0
1811	5	6	12	3d 08:28:50.29000	0d 03:52:55.28000	0.00386206	0.014746	0.00099489	3.4498	D	5	29/08/2020 23:53		0	0	0	0	0	0	0	0	0	0	0	0	0	0
1812	5	6	12	3d 08:30:49.06000	0d 03:54:54.05000	0.00389488	0.0148591	0.00099481	3.4397	D	5	29/08/2020 23:55		0	0	0	0	0	0	0	0	0	0	0	0	0	0
1813	5	6	12	3d 08:33:24.30000	0d 03:57:29.29000	0.00393778	0.0150064	0.00099504	3.4296	D	5	29/08/2020 23:58		0	0	0	0	0	0	0	0	0	0	0	0	0	0
1814	5	6	12	3d 08:36:10.33000	0d 04:00:15.32000	0.00398367	0.0151636	0.00099496	3.4194	D	5	30/08/2020 00:00		0	0	0	0	0	0	0	0	0	0	0	0	0	0
1815	5	6	12	3d 08:38:23.64000	0d 04:02:28.63000	0.00402051	0.0152894	0.00099466	3.4093	D	5	30/08/2020 00:03		0	0	0	0	0	0	0	0	0	0	0	0	0	0
1816	5	6	12	3d 08:39:55.14000	0d 04:04:00.13000	0.00404579	0.0153755	0.00099481	3.3991	D	5	30/08/2020 00:04		0	0	0	0	0	0	0	0	0	0	0	0	0	0
1817	5	6	12	3d 08:41:06.84000	0d 04:05:11.83000	0.00406561	0.0154427	0.00099481	3.389	D	5	30/08/2020 00:05		0	0	0	0	0	0	0	0	0	0	0	0	0	0
1818	5	6	12	3d 08:42:01.87000	0d 04:06:06.86000	0.00408081	0.0154942	0.00099481	3.379	D	5	30/08/2020 00:06		0	0	0	0	0	0	0	0	0	0	0	0	0	0
1819	5	6	12	3d 08:42:44.20000	0d 04:06:49.19000	0.00409251	0.0155337	0.00099489	3.3687	D	5	30/08/2020 00:07		0	0	0	0	0	0	0	0	0	0	0	0	0	0
1820	5	6	12	3d 08:43:20.67000	0d 04:07:25.66000	0.00410259	0.0155676	0.00099474	3.3587	D	5	30/08/2020 00:07		0	0	0	0	0	0	0	0	0	0	0	0	0	0
1821	5	6	12	3d 08:43:51.27000	0d 04:07:56.26000	0.00411105	0.0155959	0.00099489	3.3486	D	5	30/08/2020 00:08		0	0	0	0	0	0	0	0	0	0	0	0	0	0
1822	5	6	12	3d 08:44:18.16000	0d 04:08:23.15000	0.00411848	0.0156208	0.00099489	3.3385	D	5	30/08/2020 00:08		0	0	0	0	0	0	0	0	0	0	0	0	0	0
1823	5	6	12	3d 08:44:41.09000	0d 04:08:46.08000	0.00412481	0.0156419	0.00099481	3.3285	D	5	30/08/2020 00:09		0	0	0	0	0	0	0	0	0	0	0	0	0	0
1824	5	6	12	3d 08:45:01.31000	0d 04:09:06.30000	0.0041304	0.0156605	0.00099481	3.3184	D	5	30/08/2020 00:09		0	0	0	0	0	0	0	0	0	0	0	0	0	0
1825	5	6	12	3d 08:45:19.61000	0d 04:09:24.60000	0.00413546	0.0156772	0.00099496	3.3083	D	5	30/08/2020 00:09		0	0	0	0	0	0	0	0	0	0	0	0	0	0
1826	5	6	12	3d 08:45:36.11000	0d 04:09:41.10000	0.00414002	0.0156923	0.00099504	3.2982	D	5	30/08/2020 00:10		0	0	0	0	0	0	0	0	0	0	0	0	0	0
1827	5	6	12	3d 08:45:51.66000	0d 04:09:56.65000	0.00414432	0.0157064	0.00099474	3.2882	D	5	30/08/2020 00:10		0	0	0	0	0	0	0	0	0	0	0	0	0	0
1828	5	6	12	3d 08:46:06.05000	0d 04:10:11.04000	0.00414829	0.0157195	0.00099489	3.2779	D	5	30/08/2020 00:10		0	0	0	0	0	0	0	0	0	0	0	0	0	0
1829	5	6	12	3d 08:46:19.61000	0d 04:10:24.60000	0.00415204	0.0157318	0.00099489	3.2679	D	5	30/08/2020 00:10		0	0	0	0	0	0	0	0	0	0	0	0	0	0
1830	5	6	12	3d 08:46:31.95000	0d 04:10:36.94000	0.00415545	0.0157429	0.00099466	3.2578	D	5	30/08/2020 00:11		0	0	0	0	0	0	0	0	0	0	0	0	0	0
1831	5	6	12	3d 08:46:43.34000	0d 04:10:48.33000	0.0041586	0.0157531	0.00099512	3.2477	D	5	30/08/2020 00:11		0	0	0	0	0	0	0	0	0	0	0	0	0	0
1832	5	6	12	3d 08:46:54.43000	0d 04:10:59.42000	0.00416166	0.0157631	0.00099489	3.2375	D	5	30/08/2020 00:11		0	0	0	0	0	0	0	0	0	0	0	0	0	0
1833	5	6	12	3d 08:47:04.94000	0d 04:11:09.93000	0.00416457	0.0157725	0.00099504	3.227	D	5	30/08/2020 00:11		0	0	0	0	0	0	0	0	0	0	0	0	0	0
1834	5	6	12	3d 08:47:14.89000	0d 04:11:19.88000	0.00416732	0.0157813	0.00099504	3.2169	D	5	30/08/2020 00:11		0	0	0	0	0	0	0	0	0	0	0	0	0	0
1835	5	6	12	3d 08:47:24.37000	0d 04:11:29.36000	0.00416994	0.0157897	0.00099481	3.2065	D	5	30/08/2020 00:12		0	0	0	0	0	0	0	0	0	0	0	0	0	0
1836	5	6	12	3d 08:47:33.44000	0d 04:11:38.43000	0.00417244	0.0157978	0.00099458	3.1965	D	5	30/08/2020 00:12		0	0	0	0	0	0	0	0	0	0	0	0	0	0
1837	5	6	12	3d 08:47:41.97000	0d 04:11:46.96000	0.0041748	0.0158053	0.00099481	3.1862	D	5	30/08/2020 00:12		0	0	0	0	0	0	0	0	0	0	0	0	0	0
1838	5	6	12	3d 08:47:50.23000	0d 04:11:55.22000	0.00417708	0.0158125	0.00099489	3.176	D	5	30/08/2020 00:12		0	0	0	0	0	0	0	0	0	0	0	0	0	0
1839	5	6	12	3d 08:47:58.01000	0d 04:12:03.00000	0.00417923	0.0158194	0.00099474	3.1658	D	5	30/08/2020 00:12		0	0	0	0	0	0	0	0	0	0	0	0	0	0
1840	5	6	12	3d 08:48:05.49000	0d 04:12:10.48000	0.0041813	0.0158259	0.00099496	3.1556	D	5	30/08/2020 00:12		0	0	0	0	0	0	0	0	0	0	0	0	0	0
1841	5	6	12	3d 08:48:12.53000	0d 04:12:17.52000	0.00418325	0.015832	0.00099489	3.1453	D	5	30/08/2020 00:12		0	0	0	0	0	0	0	0	0	0	0	0	0	0
1842	5	6	12	3d 08:48:19.34000	0d 04:12:24.33000	0.00418513	0.0158379	0.00099496	3.1351	D	5	30/08/2020 00:12		0	0	0	0	0	0	0	0	0	0	0	0	0	0
1843	5	6	12	3d 08:48:25.84000	0d 04:12:30.83000	0.00418692	0.0158436	0.00099496	3.125	D	5	30/08/2020 00:13		0	0	0	0	0	0	0	0	0	0	0	0	0	0
1844	5	6	12	3d 08:48:32.07000	0d 04:12:37.06000	0.00418865	0.0158489	0.00099489	3.1148	D	5	30/08/2020 00:13		0	0	0	0	0	0	0	0	0	0	0	0	0	0
1845	5	6	12	3d 08:48:38.05000	0d 04:12:43.04000	0.0041903	0.0158541	0.00099481	3.1046	D	5	30/08/2020 00:13		0	0	0	0	0	0	0	0	0	0	0	0	0	0
1846	5	6	12	3d 08:48:43.82000	0d 04:12:48.81000	0.00419189	0.015859	0.00099504	3.0945	D	5	30/08/2020 00:13		0	0	0	0	0	0	0	0	0	0	0	0	0	0
1847	5	6	12	3d 08:48:49.41000	0d 04:12:54.40000	0.00419344	0.0158638	0.00099474	3.0843	D	5	30/08/2020 00:13		0	0	0	0	0	0	0	0	0	0	0	0	0	0
1848	5	6	12	3d 08:48:54.76000	0d 04:12:59.75000	0.00419492	0.0158683	0.00099504	3.0742	D	5	30/08/2020 00:13		0	0	0	0	0	0	0	0	0	0	0	0	0	0
1849	5	6	12	3d 08:48:59.93000	0d 04:13:04.92000	0.00419634	0.0158727	0.00099466	3.0639	D	5	30/08/2020 00:13		0	0	0	0	0	0	0	0	0	0	0	0	0	0
1850	5	6	12	3d 08:49:05.09000	0d 04:13:10.08000	0.00419777	0.0158771	0.00099481	3.0538	D	5	30/08/2020 00:13		0	0	0	0	0	0	0	0	0	0	0	0	0	0
1851	5	6	12	3d 08:49:09.87000	0d 04:13:14.86000	0.00419909	0.0158811	0.00099474	3.0437	D	5	30/08/2020 00:13		0	0	0	0	0	0	0	0	0	0	0	0	0	0
1852	5	6	12	3d 08:49:14.57000	0d 04:13:19.56000	0.00420039	0.0158851	0.00099474	3.0333	D	5	30/08/2020 00:13		0	0	0	0	0	0	0	0	0	0	0	0	0	0
1853	5	6	12	3d 08:49:19.26000	0d 04:13:24.25000	0.00420169	0.015889	0.00099474	3.0233	D	5	30/08/2020 00:13		0	0	0	0	0	0	0	0	0	0	0	0	0	0
1854	5	6	12	3d 08:49:23.67000	0d 04:13:28.66000	0.0042029	0.0158927	0.00099481	3.0132	D	5	30/08/2020 00:14		0	0	0	0	0	0	0	0	0	0	0	0	0	0
1855	5	6	12	3d 08:49:27.91000	0d 04:13:32.90000	0.00420408	0.0158962	0.00099489	3.0031	D	5	30/08/2020 00:14		0	0	0	0	0	0	0	0	0	0	0	0	0	0
1856	5	6	12	3d 08:49:32.19000	0d 04:13:37.18000	0.00420526	0.0158997	0.00099496	2.9929	D	5	30/08/2020 00:14		0	0	0	0	0	0	0	0	0	0	0	0	0	0
1857	5	6	12	3d 08:49:36.37000	0d 04:13:41.36000	0.00420641	0.0159032	0.00099489	2.9825	D	5	30/08/2020 00:14		0	0	0	0	0	0	0	0	0	0	0	0	0	0
1858	5	6	12	3d 08:49:40.47000	0d 04:13:45.46000	0.00420755	0.0159066	0.00099481	2.9723	D	5	30/08/2020 00:14		0	0	0	0	0	0	0	0	0	0	0	0	0	0
1859	5	6	12	3d 08:49:44.43000	0d 04:13:49.42000	0.00420864	0.0159098	0.00099481	2.9619	D	5	30/08/2020 00:14		0	0	0	0	0	0	0	0	0	0	0	0	0	0
1860	5	6	12	3d 08:49:48.36000	0d 04:13:53.35000	0.00420973	0.015913	0.00099504	2.9516	D	5	30/08/2020 00:14		0	0	0	0	0	0	0	0	0	0	0	0	0	0
1861	5	6	12	3d 08:49:52.15000	0d 04:13:57.14000	0.00421078	0.0159161	0.00099489	2.9415	D	5	30/08/2020 00:14		0	0	0	0	0	0	0	0	0	0	0	0	0	0
1862	5	6	12	3d 08:49:55.84000	0d 04:14:00.83000	0.00421179	0.0159191	0.00099474	2.9311	D	5	30/08/2020 00:14		0	0	0	0	0	0	0	0	0	0	0	0	0	0
1863	5	6	12	3d 08:49:59.53000	0d 04:14:04.52000	0.00421281	0.0159221	0.00099458	2.9207	D	5	30/08/2020 00:14		0	0	0	0	0	0	0	0	0	0	0	0	0	0
1864	5	6	12	3d 08:50:03.05000	0d 04:14:08.04000	0.00421379	0.0159249	0.00099504	2.9105	D	5	30/08/2020 00:14		0	0	0	0	0	0	0	0	0	0	0	0	0	0
1865	5	6	12	3d 08:50:06.52000	0d 04:14:11.51000	0.00421475	0.0159277	0.00099481	2.9003	D	5	30/08/2020 00:14		0	0	0	0	0	0	0	0	0	0	0	0	0	0
1866	5	6	12	3d 08:50:09.90000	0d 04:14:14.89000	0.00421568	0.0159304	0.00099474	2.8899	D	5	30/08/2020 00:14		0	0	0	0	0	0	0	0	0	0	0	0	0	0
1867	5	6	12	3d 08:50:13.30000	0d 04:14:18.29000	0.00421662	0.0159331	0.00099474	2.8794	D	5	30/08/2020 00:14		0	0	0	0	0	0	0	0	0	0	0	0	0	0
1868	5	6	12	3d 08:50:16.59000	0d 04:14:21.58000	0.00421753	0.0159357	0.00099481	2.8692	D	5	30/08/2020 00:14		0	0	0	0	0	0	0	0	0	0	0	0	0	0
1869	5	6	12	3d 08:50:19.78000	0d 04:14:24.77000	0.00421841	0.0159382	0.00099481	2.8588	D	5	30/08/2020 00:14		0	0	0	0	0	0	0	0	0	0	0	0	0	0
1870	5	6	12	3d 08:50:22.91000	0d 04:14:27.90000	0.00421928	0.0159407	0.00099474	2.8486	D	5	30/08/2020 00:15		0	0	0	0	0	0	0	0	0	0	0	0	0	0
1871	5	6	12	3d 08:50:25.93000	0d 04:14:30.92000	0.00422011	0.0159431	0.00099481	2.8383	D	5	30/08/2020 00:15		0	0	0	0	0	0	0	0	0	0	0	0	0	0
1872	5	6	12	3d 08:50:28.88000	0d 04:14:33.87000	0.00422093	0.0159454	0.00099496	2.828	D	5	30/08/2020 00:15		0	0	0	0	0	0	0	0	0	0	0	0	0	0
1873	5	6	12	3d 08:50:31.85000	0d 04:14:36.84000	0.00422175	0.0159477	0.00099489	2.8179	D	5	30/08/2020 00:15		0	0	0	0	0	0	0	0	0	0	0	0	0	0
1874	5	6	12	3d 08:50:34.67000	0d 04:14:39.66000	0.00422253	0.0159499	0.00099481	2.8075	D	5	30/08/2020 00:15		0	0	0	0	0	0	0	0	0	0	0	0	0	0
1875	5	6	12	3d 08:50:37.53000	0d 04:14:42.52000	0.00422332	0.0159521	0.00099489	2.7971	D	5	30/08/2020 00:15		0	0	0	0	0	0	0	0	0	0	0	0	0	0
1876	5	6	12	3d 08:50:40.32000	0d 04:14:45.31000	0.00422409	0.0159543	0.00099489	2.7868	D	5	30/08/2020 00:15		0	0	0	0	0	0	0	0	0	0	0	0	0	0
1877	5	6	12	3d 08:50:43.11000	0d 04:14:48.10000	0.00422486	0.0159564	0.00099481	2.7765	D	5	30/08/2020 00:15		0	0	0	0	0	0	0	0	0	0	0	0	0	0
1878	5	6	12	3d 08:50:45.78000	0d 04:14:50.77000	0.0042256	0.0159585	0.00099474	2.7663	D	5	30/08/2020 00:15		0	0	0	0	0	0	0	0	0	0	0	0	0	0
1879	5	6	12	3d 08:50:48.41000	0d 04:14:53.40000	0.00422632	0.0159605	0.00099489	2.7559	D	5	30/08/2020 00:15		0	0	0	0	0	0	0	0	0	0	0	0	0	0
1880	5	6	12	3d 08:50:50.94000	0d 04:14:55.93000	0.00422702	0.0159624	0.00099489	2.7459	D	5	30/08/2020 00:15		0	0	0	0	0	0	0	0	0	0	0	0	0	0
1881	5	6	12	3d 08:50:53.48000	0d 04:14:58.47000	0.00422772	0.0159643	0.00099489	2.7355	D	5	30/08/2020 00:15		0	0	0	0	0	0	0	0	0	0	0	0	0	0
1882	5	6	12	3d 08:50:55.97000	0d 04:15:00.96000	0.00422841	0.0159662	0.00099466	2.7253	D	5	30/08/2020 00:15		0	0	0	0	0	0	0	0	0	0	0	0	0	0
1883	5	6	12	3d 08:50:58.44000	0d 04:15:03.43000	0.00422909	0.0159681	0.00099489	2.7149	D	5	30/08/2020 00:15		0	0	0	0	0	0	0	0	0	0	0	0	0	0
1884	5	6	12	3d 08:51:00.88000	0d 04:15:05.87000	0.00422977	0.0159699	0.00099489	2.7045	D	5	30/08/2020 00:15		0	0	0	0	0	0	0	0	0	0	0	0	0	0
1885	5	6	12	3d 08:51:03.37000	0d 04:15:08.36000	0.00423046	0.0159717	0.00099504	2.694	D	5	30/08/2020 00:15		0	0	0	0	0	0	0	0	0	0	0	0	0	0
1886	5	6	12	3d 08:51:05.78000	0d 04:15:10.77000	0.00423112	0.0159735	0.00099489	2.6836	D	5	30/08/2020 00:15		0	0	0	0	0	0	0	0	0	0	0	0	0	0
1887	5	6	12	3d 08:51:08.15000	0d 04:15:13.14000	0.00423178	0.0159753	0.00099474	2.6732	D	5	30/08/2020 00:15		0	0	0	0	0	0	0	0	0	0	0	0	0	0
1888	5	6	12	3d 08:51:10.44000	0d 04:15:15.43000	0.00423241	0.015977	0.00099489	2.6627	D	5	30/08/2020 00:15		0	0	0	0	0	0	0	0	0	0	0	0	0	0
1889	5	6	12	3d 08:51:12.75000	0d 04:15:17.74000	0.00423305	0.0159787	0.00099496	2.6525	D	5	30/08/2020 00:15		0	0	0	0	0	0	0	0	0	0	0	0	0	0
1890	5	6	12	3d 08:51:15.00000	0d 04:15:19.99000	0.00423367	0.0159803	0.00099474	2.6421	D	5	30/08/2020 00:15		0	0	0	0	0	0	0	0	0	0	0	0	0	0
1891	5	6	12	3d 08:51:17.24000	0d 04:15:22.23000	0.00423429	0.0159819	0.00099489	2.6317	D	5	30/08/2020 00:15		0	0	0	0	0	0	0	0	0	0	0	0	0	0
1892	5	6	12	3d 08:51:19.45000	0d 04:15:24.44000	0.0042349	0.0159836	0.00099481	2.6213	D	5	30/08/2020 00:15		0	0	0	0	0	0	0	0	0	0	0	0	0	0
1893	5	6	12	3d 08:51:21.66000	0d 04:15:26.65000	0.00423551	0.0159851	0.00099489	2.611	D	5	30/08/2020 00:16		0	0	0	0	0	0	0	0	0	0	0	0	0	0
1894	5	6	12	3d 08:51:23.82000	0d 04:15:28.81000	0.00423611	0.0159867	0.00099489	2.6006	D	5	30/08/2020 00:16		0	0	0	0	0	0	0	0	0	0	0	0	0	0
1895	5	6	12	3d 08:51:25.95000	0d 04:15:30.94000	0.0042367	0.0159882	0.00099489	2.5902	D	5	30/08/2020 00:16		0	0	0	0	0	0	0	0	0	0	0	0	0	0
1896	5	6	12	3d 08:51:28.03000	0d 04:15:33.02000	0.00423727	0.0159897	0.00099489	2.58	D	5	30/08/2020 00:16		0	0	0	0	0	0	0	0	0	0	0	0	0	0
1897	5	6	12	3d 08:51:30.15000	0d 04:15:35.14000	0.00423786	0.0159912	0.00099458	2.5693	D	5	30/08/2020 00:16		0	0	0	0	0	0	0	0	0	0	0	0	0	0
1898	5	6	12	3d 08:51:32.26000	0d 04:15:37.25000	0.00423844	0.0159927	0.00099489	2.5586	D	5	30/08/2020 00:16		0	0	0	0	0	0	0	0	0	0	0	0	0	0
1899	5	6	12	3d 08:51:34.39000	0d 04:15:39.38000	0.00423903	0.0159942	0.00099504	2.548	D	5	30/08/2020 00:16		0	0	0	0	0	0	0	0	0	0	0	0	0	0
1900	5	6	12	3d 08:51:36.57000	0d 04:15:41.56000	0.00423963	0.0159958	0.00099481	2.5376	D	5	30/08/2020 00:16		0	0	0	0	0	0	0	0	0	0	0	0	0	0
1901	5	6	12	3d 08:51:38.59000	0d 04:15:43.58000	0.00424019	0.0159972	0.00099481	2.5274	D	5	30/08/2020 00:16		0	0	0	0	0	0	0	0	0	0	0	0	0	0
1902	5	6	12	3d 08:51:40.59000	0d 04:15:45.58000	0.00424074	0.0159986	0.00099489	2.5168	D	5	30/08/2020 00:16		0	0	0	0	0	0	0	0	0	0	0	0	0	0
1903	5	6	12	3d 08:51:42.65000	0d 04:15:47.64000	0.00424131	0.016	0.00099481	2.5064	D	5	30/08/2020 00:16		0	0	0	0	0	0	0	0	0	0	0	0	0	0
1904	5	6	12	3d 08:51:43.83000	0d 04:15:48.82000	0.00424164	0.0160008	0.00099489	2.5	D	133	30/08/2020 00:16		0	0	0	0	0	0	0	0	0	0	0	0	0	0
1905	5	6	13	3d 08:51:43.84000	0d 00:00:00.01000	0	0	0	2.6056	R	0	30/08/2020 00:16		0	0	0	0	0	0	0	0	0	0	0	0	0	0
1906	5	6	13	3d 08:51:45.84000	0d 00:00:02.01000	0	0	0	2.7753	R	1	30/08/2020 00:16		0	0	0	0	0	0	0	0	0	0	0	0	0	0
1907	5	6	13	3d 08:51:47.84000	0d 00:00:04.01000	0	0	0	2.8763	R	1	30/08/2020 00:16		0	0	0	0	0	0	0	0	0	0	0	0	0	0
1908	5	6	13	3d 08:51:49.84000	0d 00:00:06.01000	0	0	0	2.957	R	1	30/08/2020 00:16		0	0	0	0	0	0	0	0	0	0	0	0	0	0
1909	5	6	13	3d 08:51:51.84000	0d 00:00:08.01000	0	0	0	3.0253	R	1	30/08/2020 00:16		0	0	0	0	0	0	0	0	0	0	0	0	0	0
1910	5	6	13	3d 08:51:53.83000	0d 00:00:10.00000	0	0	0	3.0843	R	129	30/08/2020 00:16		0	0	0	0	0	0	0	0	0	0	0	0	0	0
1911	6	7	9	3d 08:51:53.87000	0d 00:00:00.04000	0.00000001	0.00000003	0.00099557	3.2193	C	0	30/08/2020 00:16		0	0	0	0	0	0	0	0	0	0	0	0	0	0
1912	6	7	9	3d 08:51:54.03000	0d 00:00:00.20000	0.00000005	0.00000018	0.00099496	3.2404	C	5	30/08/2020 00:16		0	0	0	0	0	0	0	0	0	0	0	0	0	0
1913	6	7	9	3d 08:51:54.20000	0d 00:00:00.37000	0.0000001	0.00000033	0.00099489	3.2587	C	5	30/08/2020 00:16		0	0	0	0	0	0	0	0	0	0	0	0	0	0
1914	6	7	9	3d 08:51:54.39000	0d 00:00:00.56000	0.00000015	0.0000005	0.00099481	3.2761	C	5	30/08/2020 00:16		0	0	0	0	0	0	0	0	0	0	0	0	0	0
1915	6	7	9	3d 08:51:54.59000	0d 00:00:00.76000	0.00000021	0.00000068	0.00099481	3.2924	C	5	30/08/2020 00:16		0	0	0	0	0	0	0	0	0	0	0	0	0	0
1916	6	7	9	3d 08:51:54.80000	0d 00:00:00.97000	0.00000027	0.00000087	0.00099481	3.3088	C	5	30/08/2020 00:16		0	0	0	0	0	0	0	0	0	0	0	0	0	0
1917	6	7	9	3d 08:51:55.02000	0d 00:00:01.19000	0.00000033	0.00000108	0.00099481	3.3245	C	5	30/08/2020 00:16		0	0	0	0	0	0	0	0	0	0	0	0	0	0
1918	6	7	9	3d 08:51:55.25000	0d 00:00:01.42000	0.00000039	0.00000129	0.00099527	3.3404	C	5	30/08/2020 00:16		0	0	0	0	0	0	0	0	0	0	0	0	0	0
1919	6	7	9	3d 08:51:55.50000	0d 00:00:01.67000	0.00000046	0.00000152	0.00099496	3.3559	C	5	30/08/2020 00:16		0	0	0	0	0	0	0	0	0	0	0	0	0	0
1920	6	7	9	3d 08:51:55.75000	0d 00:00:01.92000	0.00000053	0.00000175	0.00099451	3.3713	C	5	30/08/2020 00:16		0	0	0	0	0	0	0	0	0	0	0	0	0	0
1921	6	7	9	3d 08:51:56.01000	0d 00:00:02.18000	0.0000006	0.000002	0.00099489	3.3867	C	5	30/08/2020 00:16		0	0	0	0	0	0	0	0	0	0	0	0	0	0
1922	6	7	9	3d 08:51:56.27000	0d 00:00:02.44000	0.00000067	0.00000224	0.00099489	3.4014	C	5	30/08/2020 00:16		0	0	0	0	0	0	0	0	0	0	0	0	0	0
1923	6	7	9	3d 08:51:56.54000	0d 00:00:02.71000	0.00000075	0.00000249	0.00099504	3.4163	C	5	30/08/2020 00:16		0	0	0	0	0	0	0	0	0	0	0	0	0	0
1924	6	7	9	3d 08:51:56.82000	0d 00:00:02.99000	0.00000083	0.00000276	0.00099466	3.4308	C	5	30/08/2020 00:16		0	0	0	0	0	0	0	0	0	0	0	0	0	0
1925	6	7	9	3d 08:51:57.10000	0d 00:00:03.27000	0.0000009	0.00000302	0.00099481	3.4449	C	5	30/08/2020 00:16		0	0	0	0	0	0	0	0	0	0	0	0	0	0
1926	6	7	9	3d 08:51:57.38000	0d 00:00:03.55000	0.00000098	0.00000329	0.00099504	3.4588	C	5	30/08/2020 00:16		0	0	0	0	0	0	0	0	0	0	0	0	0	0
1927	6	7	9	3d 08:51:57.68000	0d 00:00:03.85000	0.00000106	0.00000358	0.00099474	3.4726	C	5	30/08/2020 00:16		0	0	0	0	0	0	0	0	0	0	0	0	0	0
1928	6	7	9	3d 08:51:57.99000	0d 00:00:04.16000	0.00000115	0.00000388	0.00099466	3.4865	C	5	30/08/2020 00:16		0	0	0	0	0	0	0	0	0	0	0	0	0	0
1929	6	7	9	3d 08:51:58.31000	0d 00:00:04.48000	0.00000124	0.00000419	0.00099489	3.5003	C	5	30/08/2020 00:16		0	0	0	0	0	0	0	0	0	0	0	0	0	0
1930	6	7	9	3d 08:51:58.64000	0d 00:00:04.81000	0.00000133	0.00000451	0.00099512	3.5135	C	5	30/08/2020 00:16		0	0	0	0	0	0	0	0	0	0	0	0	0	0
1931	6	7	9	3d 08:51:58.98000	0d 00:00:05.15000	0.00000142	0.00000484	0.00099474	3.5268	C	5	30/08/2020 00:16		0	0	0	0	0	0	0	0	0	0	0	0	0	0
1932	6	7	9	3d 08:51:59.33000	0d 00:00:05.50000	0.00000152	0.00000518	0.00099474	3.5398	C	5	30/08/2020 00:16		0	0	0	0	0	0	0	0	0	0	0	0	0	0
1933	6	7	9	3d 08:51:59.70000	0d 00:00:05.87000	0.00000162	0.00000554	0.00099504	3.5531	C	5	30/08/2020 00:16		0	0	0	0	0	0	0	0	0	0	0	0	0	0
1934	6	7	9	3d 08:52:00.10000	0d 00:00:06.27000	0.00000173	0.00000594	0.00099481	3.5657	C	5	30/08/2020 00:16		0	0	0	0	0	0	0	0	0	0	0	0	0	0
1935	6	7	9	3d 08:52:00.50000	0d 00:00:06.67000	0.00000184	0.00000633	0.00099496	3.5782	C	5	30/08/2020 00:16		0	0	0	0	0	0	0	0	0	0	0	0	0	0
1936	6	7	9	3d 08:52:00.93000	0d 00:00:07.10000	0.00000196	0.00000676	0.00099466	3.5903	C	5	30/08/2020 00:16		0	0	0	0	0	0	0	0	0	0	0	0	0	0
1937	6	7	9	3d 08:52:01.38000	0d 00:00:07.55000	0.00000209	0.0000072	0.00099481	3.6023	C	5	30/08/2020 00:16		0	0	0	0	0	0	0	0	0	0	0	0	0	0
1938	6	7	9	3d 08:52:01.88000	0d 00:00:08.05000	0.00000222	0.0000077	0.00099489	3.6144	C	5	30/08/2020 00:16		0	0	0	0	0	0	0	0	0	0	0	0	0	0
1939	6	7	9	3d 08:52:02.43000	0d 00:00:08.60000	0.00000238	0.00000825	0.00099504	3.6258	C	5	30/08/2020 00:16		0	0	0	0	0	0	0	0	0	0	0	0	0	0
1940	6	7	9	3d 08:52:03.03000	0d 00:00:09.20000	0.00000254	0.00000885	0.00099489	3.6373	C	5	30/08/2020 00:16		0	0	0	0	0	0	0	0	0	0	0	0	0	0
1941	6	7	9	3d 08:52:03.75000	0d 00:00:09.92000	0.00000274	0.00000958	0.00099489	3.6484	C	5	30/08/2020 00:16		0	0	0	0	0	0	0	0	0	0	0	0	0	0
1942	6	7	9	3d 08:52:04.57000	0d 00:00:10.74000	0.00000297	0.00001041	0.00099496	3.6593	C	5	30/08/2020 00:16		0	0	0	0	0	0	0	0	0	0	0	0	0	0
1943	6	7	9	3d 08:52:05.62000	0d 00:00:11.79000	0.00000326	0.00001147	0.00099489	3.6698	C	5	30/08/2020 00:16		0	0	0	0	0	0	0	0	0	0	0	0	0	0
1944	6	7	9	3d 08:52:06.99000	0d 00:00:13.16000	0.00000364	0.00001286	0.00099489	3.6803	C	5	30/08/2020 00:16		0	0	0	0	0	0	0	0	0	0	0	0	0	0
1945	6	7	9	3d 08:52:09.03000	0d 00:00:15.20000	0.0000042	0.00001494	0.00099496	3.6905	C	5	30/08/2020 00:16		0	0	0	0	0	0	0	0	0	0	0	0	0	0
1946	6	7	9	3d 08:52:12.23000	0d 00:00:18.40000	0.00000508	0.00001821	0.00099474	3.7008	C	5	30/08/2020 00:16		0	0	0	0	0	0	0	0	0	0	0	0	0	0
1947	6	7	9	3d 08:52:18.90000	0d 00:00:25.07000	0.00000693	0.00002504	0.00099489	3.7108	C	5	30/08/2020 00:16		0	0	0	0	0	0	0	0	0	0	0	0	0	0
1948	6	7	9	3d 08:53:06.99000	0d 00:01:13.16000	0.00002022	0.00007435	0.00099489	3.7008	C	5	30/08/2020 00:17		0	0	0	0	0	0	0	0	0	0	0	0	0	0
1949	6	7	9	3d 08:53:35.19000	0d 00:01:41.36000	0.00002801	0.00010315	0.00099496	3.6907	C	5	30/08/2020 00:18		0	0	0	0	0	0	0	0	0	0	0	0	0	0
1950	6	7	9	3d 08:54:39.71000	0d 00:02:45.88000	0.00004584	0.00016885	0.00099474	3.6806	C	5	30/08/2020 00:19		0	0	0	0	0	0	0	0	0	0	0	0	0	0
1951	6	7	9	3d 08:59:39.71000	0d 00:07:45.88000	0.00012875	0.00047364	0.00099481	3.6756	C	1	30/08/2020 00:24		0	0	0	0	0	0	0	0	0	0	0	0	0	0
1952	6	7	9	3d 09:04:39.71000	0d 00:12:45.88000	0.00021165	0.00077846	0.00099466	3.6782	C	1	30/08/2020 00:29		0	0	0	0	0	0	0	0	0	0	0	0	0	0
1953	6	7	9	3d 09:09:39.71000	0d 00:17:45.88000	0.00029455	0.00108356	0.00099481	3.6823	C	1	30/08/2020 00:34		0	0	0	0	0	0	0	0	0	0	0	0	0	0
1954	6	7	9	3d 09:14:39.71000	0d 00:22:45.88000	0.00037746	0.001389	0.00099489	3.6863	C	1	30/08/2020 00:39		0	0	0	0	0	0	0	0	0	0	0	0	0	0
1955	6	7	9	3d 09:19:39.71000	0d 00:27:45.88000	0.00046036	0.00169479	0.00099504	3.6904	C	1	30/08/2020 00:44		0	0	0	0	0	0	0	0	0	0	0	0	0	0
1956	6	7	9	3d 09:24:39.71000	0d 00:32:45.88000	0.00054327	0.00200093	0.00099489	3.6947	C	1	30/08/2020 00:49		0	0	0	0	0	0	0	0	0	0	0	0	0	0
1957	6	7	9	3d 09:29:39.71000	0d 00:37:45.88000	0.00062617	0.00230742	0.00099496	3.6992	C	1	30/08/2020 00:54		0	0	0	0	0	0	0	0	0	0	0	0	0	0
1958	6	7	9	3d 09:34:39.71000	0d 00:42:45.88000	0.00070908	0.0026143	0.00099489	3.7038	C	1	30/08/2020 00:59		0	0	0	0	0	0	0	0	0	0	0	0	0	0
1959	6	7	9	3d 09:39:39.71000	0d 00:47:45.88000	0.00079198	0.00292157	0.00099504	3.7087	C	1	30/08/2020 01:04		0	0	0	0	0	0	0	0	0	0	0	0	0	0
1960	6	7	9	3d 09:44:39.71000	0d 00:52:45.88000	0.00087489	0.00322925	0.00099489	3.7139	C	1	30/08/2020 01:09		0	0	0	0	0	0	0	0	0	0	0	0	0	0
1961	6	7	9	3d 09:49:39.71000	0d 00:57:45.88000	0.00095779	0.00353738	0.00099466	3.7191	C	1	30/08/2020 01:14		0	0	0	0	0	0	0	0	0	0	0	0	0	0
1962	6	7	9	3d 09:54:39.71000	0d 01:02:45.88000	0.0010407	0.00384595	0.00099496	3.7246	C	1	30/08/2020 01:19		0	0	0	0	0	0	0	0	0	0	0	0	0	0
1963	6	7	9	3d 09:59:39.71000	0d 01:07:45.88000	0.0011236	0.00415499	0.00099496	3.7302	C	1	30/08/2020 01:24		0	0	0	0	0	0	0	0	0	0	0	0	0	0
1964	6	7	9	3d 10:04:39.71000	0d 01:12:45.88000	0.00120651	0.00446448	0.00099489	3.7359	C	1	30/08/2020 01:29		0	0	0	0	0	0	0	0	0	0	0	0	0	0
1965	6	7	9	3d 10:09:39.71000	0d 01:17:45.88000	0.00128941	0.00477443	0.00099489	3.7412	C	1	30/08/2020 01:34		0	0	0	0	0	0	0	0	0	0	0	0	0	0
1966	6	7	9	3d 10:14:39.71000	0d 01:22:45.88000	0.00137232	0.00508483	0.00099489	3.7467	C	1	30/08/2020 01:39		0	0	0	0	0	0	0	0	0	0	0	0	0	0
1967	6	7	9	3d 10:19:39.71000	0d 01:27:45.88000	0.00145522	0.00539566	0.00099489	3.7519	C	1	30/08/2020 01:44		0	0	0	0	0	0	0	0	0	0	0	0	0	0
1968	6	7	9	3d 10:24:39.71000	0d 01:32:45.88000	0.00153813	0.00570694	0.00099489	3.7571	C	1	30/08/2020 01:49		0	0	0	0	0	0	0	0	0	0	0	0	0	0
1969	6	7	9	3d 10:29:39.71000	0d 01:37:45.88000	0.00162103	0.00601864	0.00099481	3.7624	C	1	30/08/2020 01:54		0	0	0	0	0	0	0	0	0	0	0	0	0	0
1970	6	7	9	3d 10:34:39.71000	0d 01:42:45.88000	0.00170394	0.00633078	0.00099481	3.7678	C	1	30/08/2020 01:59		0	0	0	0	0	0	0	0	0	0	0	0	0	0
1971	6	7	9	3d 10:39:39.71000	0d 01:47:45.88000	0.00178684	0.00664337	0.00099481	3.7729	C	1	30/08/2020 02:04		0	0	0	0	0	0	0	0	0	0	0	0	0	0
1972	6	7	9	3d 10:44:39.71000	0d 01:52:45.88000	0.00186975	0.00695641	0.00099489	3.7787	C	1	30/08/2020 02:09		0	0	0	0	0	0	0	0	0	0	0	0	0	0
1973	6	7	9	3d 10:49:39.71000	0d 01:57:45.88000	0.00195265	0.00726993	0.00099466	3.7847	C	1	30/08/2020 02:14		0	0	0	0	0	0	0	0	0	0	0	0	0	0
1974	6	7	9	3d 10:54:39.71000	0d 02:02:45.88000	0.00203556	0.00758396	0.00099481	3.7908	C	1	30/08/2020 02:19		0	0	0	0	0	0	0	0	0	0	0	0	0	0
1975	6	7	9	3d 10:59:39.71000	0d 02:07:45.88000	0.00211846	0.00789853	0.00099481	3.7977	C	1	30/08/2020 02:24		0	0	0	0	0	0	0	0	0	0	0	0	0	0
1976	6	7	9	3d 11:04:39.71000	0d 02:12:45.88000	0.00220137	0.00821367	0.00099489	3.805	C	1	30/08/2020 02:29		0	0	0	0	0	0	0	0	0	0	0	0	0	0
1977	6	7	9	3d 11:09:39.71000	0d 02:17:45.88000	0.00228427	0.00852946	0.00099489	3.8129	C	1	30/08/2020 02:34		0	0	0	0	0	0	0	0	0	0	0	0	0	0
1978	6	7	9	3d 11:14:39.71000	0d 02:22:45.88000	0.00236718	0.00884594	0.00099481	3.8218	C	1	30/08/2020 02:39		0	0	0	0	0	0	0	0	0	0	0	0	0	0
1979	6	7	9	3d 11:19:39.71000	0d 02:27:45.88000	0.00245008	0.00916319	0.00099496	3.8318	C	1	30/08/2020 02:44		0	0	0	0	0	0	0	0	0	0	0	0	0	0
1980	6	7	9	3d 11:24:24.96000	0d 02:32:31.13000	0.00252891	0.00946562	0.00099504	3.8419	C	5	30/08/2020 02:49		0	0	0	0	0	0	0	0	0	0	0	0	0	0
1981	6	7	9	3d 11:28:46.51000	0d 02:36:52.68000	0.00260119	0.00974367	0.00099481	3.852	C	5	30/08/2020 02:53		0	0	0	0	0	0	0	0	0	0	0	0	0	0
1982	6	7	9	3d 11:32:44.41000	0d 02:40:50.58000	0.00266693	0.00999724	0.00099504	3.8621	C	5	30/08/2020 02:57		0	0	0	0	0	0	0	0	0	0	0	0	0	0
1983	6	7	9	3d 11:36:29.12000	0d 02:44:35.29000	0.00272903	0.0102374	0.00099489	3.8721	C	5	30/08/2020 03:01		0	0	0	0	0	0	0	0	0	0	0	0	0	0
1984	6	7	9	3d 11:40:01.56000	0d 02:48:07.73000	0.00278774	0.010465	0.00099489	3.8822	C	5	30/08/2020 03:04		0	0	0	0	0	0	0	0	0	0	0	0	0	0
1985	6	7	9	3d 11:43:23.91000	0d 02:51:30.08000	0.00284366	0.0106824	0.00099489	3.8923	C	5	30/08/2020 03:08		0	0	0	0	0	0	0	0	0	0	0	0	0	0
[truncated: 3,215 more rows]
