# Supplementary material for: Experimental data of cathodes manufactured in a convective dryer at the pilot-plant scale, and charge and discharge capacities of half-coin lithium-ion cells
Source: Data Brief. 2021 Dec 16;40:107720. doi: 10.1016/j.dib.2021.107720 (PMC8703052; doi:10.1016/j.dib.2021.107720)
Supplement: Supplementary file 1 [file mmc1.zip › Maccor/NEX_CAT2_4_3.csv]

Name:	NEX_CAT2_4_no4 or 5
Channel:	23
Tester	Maccor #2
Procedure	NEX_NMC_Form_Rate_ASI.000
Description	NEX NMC Cathode Rate & ASI Measurement
Started	07/09/2020 12:16
SCap	0
C Rate	0.005154
Ch. max. V	8.00 V
DisCh. min. V	-2.00 V
Ch. max. I	5.000 A
DisCh. max. I	5.000 A
Comment:	CAT2_4
SMB hdr:	SMBLabel
Rec	Cycle P	Cycle C	Step	TestTime	StepTime	Cap. [Ah]	Ener. [Wh]	Current [A]	Voltage [V]	Md	ES	DPT Time		VAR1	VAR2	VAR3	VAR4	VAR5	VAR6	VAR7	VAR8	VAR9	VAR10	VAR11	VAR12	VAR13	VAR14
1	0	1	1	0d 00:00:00.00000	0d 00:00:00.00000	0	0	0	3.3455	R	0	07/09/2020 12:16		0	0	0	0	0	0	0	0	0	0	0	0	0	0
2	0	1	1	0d 00:05:00.00000	0d 00:05:00.00000	0	0	0	3.3471	R	1	07/09/2020 12:21		0	0	0	0	0	0	0	0	0	0	0	0	0	0
3	0	1	1	0d 00:10:00.00000	0d 00:10:00.00000	0	0	0	3.3468	R	1	07/09/2020 12:26		0	0	0	0	0	0	0	0	0	0	0	0	0	0
4	0	1	1	0d 00:15:00.00000	0d 00:15:00.00000	0	0	0	3.3463	R	1	07/09/2020 12:31		0	0	0	0	0	0	0	0	0	0	0	0	0	0
5	0	1	1	0d 00:20:00.00000	0d 00:20:00.00000	0	0	0	3.3458	R	1	07/09/2020 12:36		0	0	0	0	0	0	0	0	0	0	0	0	0	0
6	0	1	1	0d 00:25:00.00000	0d 00:25:00.00000	0	0	0	3.3458	R	1	07/09/2020 12:41		0	0	0	0	0	0	0	0	0	0	0	0	0	0
7	0	1	1	0d 00:30:00.00000	0d 00:30:00.00000	0	0	0	3.3458	R	129	07/09/2020 12:46		0	0	0	0	0	0	0	0	0	0	0	0	0	0
8	0	1	2	0d 00:30:00.04000	0d 00:00:00.04000	0	0.00000001	0.00025887	3.4372	C	0	07/09/2020 12:46		0	0	0	0	0	0	0	0	0	0	0	0	0	0
9	0	1	2	0d 00:30:00.20000	0d 00:00:00.20000	0.00000001	0.00000005	0.00025757	3.4553	C	5	07/09/2020 12:46		0	0	0	0	0	0	0	0	0	0	0	0	0	0
10	0	1	2	0d 00:30:00.41000	0d 00:00:00.41000	0.00000003	0.0000001	0.0002578	3.472	C	5	07/09/2020 12:46		0	0	0	0	0	0	0	0	0	0	0	0	0	0
11	0	1	2	0d 00:30:00.64000	0d 00:00:00.64000	0.00000005	0.00000016	0.00025765	3.4878	C	5	07/09/2020 12:46		0	0	0	0	0	0	0	0	0	0	0	0	0	0
12	0	1	2	0d 00:30:00.89000	0d 00:00:00.89000	0.00000006	0.00000022	0.00025765	3.503	C	5	07/09/2020 12:46		0	0	0	0	0	0	0	0	0	0	0	0	0	0
13	0	1	2	0d 00:30:01.14000	0d 00:00:01.14000	0.00000008	0.00000028	0.00025757	3.5174	C	5	07/09/2020 12:46		0	0	0	0	0	0	0	0	0	0	0	0	0	0
14	0	1	2	0d 00:30:01.41000	0d 00:00:01.41000	0.0000001	0.00000035	0.00025757	3.5315	C	5	07/09/2020 12:46		0	0	0	0	0	0	0	0	0	0	0	0	0	0
15	0	1	2	0d 00:30:01.69000	0d 00:00:01.69000	0.00000012	0.00000042	0.00025765	3.5454	C	5	07/09/2020 12:46		0	0	0	0	0	0	0	0	0	0	0	0	0	0
16	0	1	2	0d 00:30:01.99000	0d 00:00:01.99000	0.00000014	0.0000005	0.00025757	3.5589	C	5	07/09/2020 12:46		0	0	0	0	0	0	0	0	0	0	0	0	0	0
17	0	1	2	0d 00:30:02.31000	0d 00:00:02.31000	0.00000016	0.00000058	0.0002578	3.572	C	5	07/09/2020 12:46		0	0	0	0	0	0	0	0	0	0	0	0	0	0
18	0	1	2	0d 00:30:02.66000	0d 00:00:02.66000	0.00000019	0.00000067	0.00025772	3.5853	C	5	07/09/2020 12:46		0	0	0	0	0	0	0	0	0	0	0	0	0	0
19	0	1	2	0d 00:30:03.05000	0d 00:00:03.05000	0.00000022	0.00000077	0.00025772	3.5981	C	5	07/09/2020 12:46		0	0	0	0	0	0	0	0	0	0	0	0	0	0
20	0	1	2	0d 00:30:03.48000	0d 00:00:03.48000	0.00000025	0.00000088	0.00025757	3.6106	C	5	07/09/2020 12:46		0	0	0	0	0	0	0	0	0	0	0	0	0	0
21	0	1	2	0d 00:30:03.94000	0d 00:00:03.94000	0.00000028	0.000001	0.00025765	3.6225	C	5	07/09/2020 12:46		0	0	0	0	0	0	0	0	0	0	0	0	0	0
22	0	1	2	0d 00:30:04.49000	0d 00:00:04.49000	0.00000032	0.00000114	0.00025757	3.6344	C	5	07/09/2020 12:46		0	0	0	0	0	0	0	0	0	0	0	0	0	0
23	0	1	2	0d 00:30:05.16000	0d 00:00:05.16000	0.00000037	0.00000132	0.00025795	3.646	C	5	07/09/2020 12:46		0	0	0	0	0	0	0	0	0	0	0	0	0	0
24	0	1	2	0d 00:30:05.99000	0d 00:00:05.99000	0.00000043	0.00000153	0.00025765	3.6568	C	5	07/09/2020 12:46		0	0	0	0	0	0	0	0	0	0	0	0	0	0
25	0	1	2	0d 00:30:07.20000	0d 00:00:07.20000	0.00000051	0.00000185	0.00025772	3.6672	C	5	07/09/2020 12:46		0	0	0	0	0	0	0	0	0	0	0	0	0	0
26	0	1	2	0d 00:30:09.27000	0d 00:00:09.27000	0.00000066	0.0000024	0.00025772	3.6776	C	5	07/09/2020 12:46		0	0	0	0	0	0	0	0	0	0	0	0	0	0
27	0	1	2	0d 00:30:14.08000	0d 00:00:14.08000	0.00000101	0.00000366	0.00025772	3.6878	C	5	07/09/2020 12:46		0	0	0	0	0	0	0	0	0	0	0	0	0	0
28	0	1	2	0d 00:32:26.91000	0d 00:02:26.91000	0.00001052	0.00003873	0.00025757	3.6777	C	5	07/09/2020 12:48		0	0	0	0	0	0	0	0	0	0	0	0	0	0
29	0	1	2	0d 00:35:07.98000	0d 00:05:07.98000	0.00002205	0.00008107	0.00025765	3.6677	C	5	07/09/2020 12:51		0	0	0	0	0	0	0	0	0	0	0	0	0	0
30	0	1	2	0d 00:45:07.98000	0d 00:15:07.98000	0.00006499	0.00023848	0.00025772	3.6648	C	1	07/09/2020 13:01		0	0	0	0	0	0	0	0	0	0	0	0	0	0
31	0	1	2	0d 00:55:07.98000	0d 00:25:07.98000	0.00010794	0.00039592	0.0002578	3.6666	C	1	07/09/2020 13:11		0	0	0	0	0	0	0	0	0	0	0	0	0	0
32	0	1	2	0d 01:05:07.98000	0d 00:35:07.98000	0.00015089	0.00055345	0.00025757	3.6687	C	1	07/09/2020 13:21		0	0	0	0	0	0	0	0	0	0	0	0	0	0
33	0	1	2	0d 01:15:07.98000	0d 00:45:07.98000	0.00019384	0.00071107	0.0002578	3.671	C	1	07/09/2020 13:31		0	0	0	0	0	0	0	0	0	0	0	0	0	0
34	0	1	2	0d 01:25:07.98000	0d 00:55:07.98000	0.00023679	0.00086878	0.00025772	3.6732	C	1	07/09/2020 13:41		0	0	0	0	0	0	0	0	0	0	0	0	0	0
35	0	1	2	0d 01:35:07.98000	0d 01:05:07.98000	0.00027974	0.00102658	0.00025765	3.6747	C	1	07/09/2020 13:51		0	0	0	0	0	0	0	0	0	0	0	0	0	0
36	0	1	2	0d 01:45:07.98000	0d 01:15:07.98000	0.00032269	0.00118445	0.00025765	3.6765	C	1	07/09/2020 14:01		0	0	0	0	0	0	0	0	0	0	0	0	0	0
37	0	1	2	0d 01:55:07.98000	0d 01:25:07.98000	0.00036564	0.00134239	0.00025765	3.6783	C	1	07/09/2020 14:11		0	0	0	0	0	0	0	0	0	0	0	0	0	0
38	0	1	2	0d 02:05:07.98000	0d 01:35:07.98000	0.00040859	0.00150041	0.00025772	3.6797	C	1	07/09/2020 14:21		0	0	0	0	0	0	0	0	0	0	0	0	0	0
39	0	1	2	0d 02:15:07.98000	0d 01:45:07.98000	0.00045154	0.00165849	0.00025757	3.6814	C	1	07/09/2020 14:31		0	0	0	0	0	0	0	0	0	0	0	0	0	0
40	0	1	2	0d 02:25:07.98000	0d 01:55:07.98000	0.00049449	0.00181663	0.00025772	3.6828	C	1	07/09/2020 14:41		0	0	0	0	0	0	0	0	0	0	0	0	0	0
41	0	1	2	0d 02:35:07.98000	0d 02:05:07.98000	0.00053743	0.00197483	0.00025765	3.6843	C	1	07/09/2020 14:51		0	0	0	0	0	0	0	0	0	0	0	0	0	0
42	0	1	2	0d 02:45:07.98000	0d 02:15:07.98000	0.00058038	0.0021331	0.00025765	3.6857	C	1	07/09/2020 15:01		0	0	0	0	0	0	0	0	0	0	0	0	0	0
43	0	1	2	0d 02:55:07.98000	0d 02:25:07.98000	0.00062333	0.00229143	0.00025772	3.6872	C	1	07/09/2020 15:11		0	0	0	0	0	0	0	0	0	0	0	0	0	0
44	0	1	2	0d 03:05:07.98000	0d 02:35:07.98000	0.00066628	0.00244982	0.0002578	3.6886	C	1	07/09/2020 15:21		0	0	0	0	0	0	0	0	0	0	0	0	0	0
45	0	1	2	0d 03:15:07.98000	0d 02:45:07.98000	0.00070923	0.00260828	0.00025765	3.6901	C	1	07/09/2020 15:31		0	0	0	0	0	0	0	0	0	0	0	0	0	0
46	0	1	2	0d 03:25:07.98000	0d 02:55:07.98000	0.00075218	0.00276679	0.00025765	3.6912	C	1	07/09/2020 15:41		0	0	0	0	0	0	0	0	0	0	0	0	0	0
47	0	1	2	0d 03:35:07.98000	0d 03:05:07.98000	0.00079513	0.00292536	0.00025765	3.6928	C	1	07/09/2020 15:51		0	0	0	0	0	0	0	0	0	0	0	0	0	0
48	0	1	2	0d 03:45:07.98000	0d 03:15:07.98000	0.00083808	0.00308399	0.00025742	3.6942	C	1	07/09/2020 16:01		0	0	0	0	0	0	0	0	0	0	0	0	0	0
49	0	1	2	0d 03:55:07.98000	0d 03:25:07.98000	0.00088103	0.00324269	0.00025795	3.6954	C	1	07/09/2020 16:11		0	0	0	0	0	0	0	0	0	0	0	0	0	0
50	0	1	2	0d 04:05:07.98000	0d 03:35:07.98000	0.00092398	0.00340144	0.00025757	3.6971	C	1	07/09/2020 16:21		0	0	0	0	0	0	0	0	0	0	0	0	0	0
51	0	1	2	0d 04:15:07.98000	0d 03:45:07.98000	0.00096693	0.00356026	0.00025772	3.6985	C	1	07/09/2020 16:31		0	0	0	0	0	0	0	0	0	0	0	0	0	0
52	0	1	2	0d 04:25:07.98000	0d 03:55:07.98000	0.00100987	0.00371914	0.00025765	3.7	C	1	07/09/2020 16:41		0	0	0	0	0	0	0	0	0	0	0	0	0	0
53	0	1	2	0d 04:35:07.98000	0d 04:05:07.98000	0.00105282	0.00387808	0.00025772	3.7015	C	1	07/09/2020 16:51		0	0	0	0	0	0	0	0	0	0	0	0	0	0
54	0	1	2	0d 04:45:07.98000	0d 04:15:07.98000	0.00109577	0.0040371	0.00025765	3.7031	C	1	07/09/2020 17:01		0	0	0	0	0	0	0	0	0	0	0	0	0	0
55	0	1	2	0d 04:55:07.98000	0d 04:25:07.98000	0.00113872	0.00419618	0.00025772	3.7047	C	1	07/09/2020 17:11		0	0	0	0	0	0	0	0	0	0	0	0	0	0
56	0	1	2	0d 05:05:07.98000	0d 04:35:07.98000	0.00118167	0.00435532	0.00025757	3.7063	C	1	07/09/2020 17:21		0	0	0	0	0	0	0	0	0	0	0	0	0	0
57	0	1	2	0d 05:15:07.98000	0d 04:45:07.98000	0.00122462	0.00451455	0.0002575	3.7081	C	1	07/09/2020 17:31		0	0	0	0	0	0	0	0	0	0	0	0	0	0
58	0	1	2	0d 05:25:07.98000	0d 04:55:07.98000	0.00126757	0.00467384	0.00025772	3.7096	C	1	07/09/2020 17:41		0	0	0	0	0	0	0	0	0	0	0	0	0	0
59	0	1	2	0d 05:35:07.98000	0d 05:05:07.98000	0.00131052	0.00483321	0.00025772	3.7116	C	1	07/09/2020 17:51		0	0	0	0	0	0	0	0	0	0	0	0	0	0
60	0	1	2	0d 05:45:07.98000	0d 05:15:07.98000	0.00135347	0.00499266	0.00025765	3.7131	C	1	07/09/2020 18:01		0	0	0	0	0	0	0	0	0	0	0	0	0	0
61	0	1	2	0d 05:55:07.98000	0d 05:25:07.98000	0.00139642	0.00515218	0.00025765	3.7153	C	1	07/09/2020 18:11		0	0	0	0	0	0	0	0	0	0	0	0	0	0
62	0	1	2	0d 06:05:07.98000	0d 05:35:07.98000	0.00143937	0.00531179	0.00025757	3.7173	C	1	07/09/2020 18:21		0	0	0	0	0	0	0	0	0	0	0	0	0	0
63	0	1	2	0d 06:15:07.98000	0d 05:45:07.98000	0.00148232	0.00547148	0.00025765	3.7191	C	1	07/09/2020 18:31		0	0	0	0	0	0	0	0	0	0	0	0	0	0
64	0	1	2	0d 06:25:07.98000	0d 05:55:07.98000	0.00152526	0.00563126	0.00025765	3.7211	C	1	07/09/2020 18:41		0	0	0	0	0	0	0	0	0	0	0	0	0	0
65	0	1	2	0d 06:35:07.98000	0d 06:05:07.98000	0.00156821	0.00579113	0.00025788	3.7234	C	1	07/09/2020 18:51		0	0	0	0	0	0	0	0	0	0	0	0	0	0
66	0	1	2	0d 06:45:07.98000	0d 06:15:07.98000	0.00161116	0.00595109	0.00025765	3.7253	C	1	07/09/2020 19:01		0	0	0	0	0	0	0	0	0	0	0	0	0	0
67	0	1	2	0d 06:55:07.98000	0d 06:25:07.98000	0.00165411	0.00611115	0.00025765	3.7276	C	1	07/09/2020 19:11		0	0	0	0	0	0	0	0	0	0	0	0	0	0
68	0	1	2	0d 07:05:07.98000	0d 06:35:07.98000	0.00169706	0.0062713	0.00025788	3.7299	C	1	07/09/2020 19:21		0	0	0	0	0	0	0	0	0	0	0	0	0	0
69	0	1	2	0d 07:15:07.98000	0d 06:45:07.98000	0.00174001	0.00643155	0.00025765	3.7324	C	1	07/09/2020 19:31		0	0	0	0	0	0	0	0	0	0	0	0	0	0
70	0	1	2	0d 07:25:07.98000	0d 06:55:07.98000	0.00178296	0.0065919	0.0002575	3.7346	C	1	07/09/2020 19:41		0	0	0	0	0	0	0	0	0	0	0	0	0	0
71	0	1	2	0d 07:35:07.98000	0d 07:05:07.98000	0.00182591	0.00675235	0.0002578	3.7371	C	1	07/09/2020 19:51		0	0	0	0	0	0	0	0	0	0	0	0	0	0
72	0	1	2	0d 07:45:07.98000	0d 07:15:07.98000	0.00186886	0.00691291	0.00025772	3.7395	C	1	07/09/2020 20:01		0	0	0	0	0	0	0	0	0	0	0	0	0	0
73	0	1	2	0d 07:55:07.98000	0d 07:25:07.98000	0.00191181	0.00707357	0.0002578	3.7417	C	1	07/09/2020 20:11		0	0	0	0	0	0	0	0	0	0	0	0	0	0
74	0	1	2	0d 08:05:07.98000	0d 07:35:07.98000	0.00195476	0.00723433	0.00025772	3.7443	C	1	07/09/2020 20:21		0	0	0	0	0	0	0	0	0	0	0	0	0	0
75	0	1	2	0d 08:15:07.98000	0d 07:45:07.98000	0.0019977	0.0073952	0.0002578	3.7469	C	1	07/09/2020 20:31		0	0	0	0	0	0	0	0	0	0	0	0	0	0
76	0	1	2	0d 08:25:07.98000	0d 07:55:07.98000	0.00204065	0.00755617	0.00025757	3.7491	C	1	07/09/2020 20:41		0	0	0	0	0	0	0	0	0	0	0	0	0	0
77	0	1	2	0d 08:35:07.98000	0d 08:05:07.98000	0.0020836	0.00771725	0.00025757	3.7516	C	1	07/09/2020 20:51		0	0	0	0	0	0	0	0	0	0	0	0	0	0
78	0	1	2	0d 08:45:07.98000	0d 08:15:07.98000	0.00212655	0.00787843	0.0002578	3.754	C	1	07/09/2020 21:01		0	0	0	0	0	0	0	0	0	0	0	0	0	0
79	0	1	2	0d 08:55:07.98000	0d 08:25:07.98000	0.0021695	0.00803971	0.00025772	3.7563	C	1	07/09/2020 21:11		0	0	0	0	0	0	0	0	0	0	0	0	0	0
80	0	1	2	0d 09:05:07.98000	0d 08:35:07.98000	0.00221245	0.0082011	0.00025765	3.7589	C	1	07/09/2020 21:21		0	0	0	0	0	0	0	0	0	0	0	0	0	0
81	0	1	2	0d 09:15:07.98000	0d 08:45:07.98000	0.0022554	0.00836259	0.0002578	3.7613	C	1	07/09/2020 21:31		0	0	0	0	0	0	0	0	0	0	0	0	0	0
82	0	1	2	0d 09:25:07.98000	0d 08:55:07.98000	0.00229835	0.00852419	0.0002578	3.7636	C	1	07/09/2020 21:41		0	0	0	0	0	0	0	0	0	0	0	0	0	0
83	0	1	2	0d 09:35:07.98000	0d 09:05:07.98000	0.0023413	0.00868589	0.0002578	3.7664	C	1	07/09/2020 21:51		0	0	0	0	0	0	0	0	0	0	0	0	0	0
84	0	1	2	0d 09:45:07.98000	0d 09:15:07.98000	0.00238425	0.00884771	0.00025772	3.7687	C	1	07/09/2020 22:01		0	0	0	0	0	0	0	0	0	0	0	0	0	0
85	0	1	2	0d 09:55:07.98000	0d 09:25:07.98000	0.0024272	0.00900964	0.0002578	3.7714	C	1	07/09/2020 22:11		0	0	0	0	0	0	0	0	0	0	0	0	0	0
86	0	1	2	0d 10:05:07.98000	0d 09:35:07.98000	0.00247015	0.00917167	0.0002575	3.7742	C	1	07/09/2020 22:21		0	0	0	0	0	0	0	0	0	0	0	0	0	0
87	0	1	2	0d 10:15:07.98000	0d 09:45:07.98000	0.00251309	0.00933383	0.0002575	3.7768	C	1	07/09/2020 22:31		0	0	0	0	0	0	0	0	0	0	0	0	0	0
88	0	1	2	0d 10:25:07.98000	0d 09:55:07.98000	0.00255604	0.0094961	0.0002578	3.7797	C	1	07/09/2020 22:41		0	0	0	0	0	0	0	0	0	0	0	0	0	0
89	0	1	2	0d 10:35:07.98000	0d 10:05:07.98000	0.00259899	0.00965849	0.00025772	3.7826	C	1	07/09/2020 22:51		0	0	0	0	0	0	0	0	0	0	0	0	0	0
90	0	1	2	0d 10:45:07.98000	0d 10:15:07.98000	0.00264194	0.00982101	0.00025742	3.7853	C	1	07/09/2020 23:01		0	0	0	0	0	0	0	0	0	0	0	0	0	0
91	0	1	2	0d 10:55:07.98000	0d 10:25:07.98000	0.00268489	0.00998365	0.0002578	3.7884	C	1	07/09/2020 23:11		0	0	0	0	0	0	0	0	0	0	0	0	0	0
92	0	1	2	0d 11:05:07.98000	0d 10:35:07.98000	0.00272784	0.0101464	0.00025795	3.7916	C	1	07/09/2020 23:21		0	0	0	0	0	0	0	0	0	0	0	0	0	0
93	0	1	2	0d 11:15:07.98000	0d 10:45:07.98000	0.00277079	0.0103094	0.00025772	3.7949	C	1	07/09/2020 23:31		0	0	0	0	0	0	0	0	0	0	0	0	0	0
94	0	1	2	0d 11:25:07.98000	0d 10:55:07.98000	0.00281374	0.0104724	0.00025765	3.7984	C	1	07/09/2020 23:41		0	0	0	0	0	0	0	0	0	0	0	0	0	0
95	0	1	2	0d 11:35:07.98000	0d 11:05:07.98000	0.00285669	0.0106356	0.00025765	3.8019	C	1	07/09/2020 23:51		0	0	0	0	0	0	0	0	0	0	0	0	0	0
96	0	1	2	0d 11:45:07.98000	0d 11:15:07.98000	0.00289964	0.010799	0.0002578	3.8058	C	1	08/09/2020 00:01		0	0	0	0	0	0	0	0	0	0	0	0	0	0
97	0	1	2	0d 11:55:07.98000	0d 11:25:07.98000	0.00294259	0.0109625	0.0002578	3.8096	C	1	08/09/2020 00:11		0	0	0	0	0	0	0	0	0	0	0	0	0	0
98	0	1	2	0d 12:05:07.98000	0d 11:35:07.98000	0.00298553	0.0111263	0.00025788	3.8137	C	1	08/09/2020 00:21		0	0	0	0	0	0	0	0	0	0	0	0	0	0
99	0	1	2	0d 12:15:07.98000	0d 11:45:07.98000	0.00302848	0.0112901	0.00025765	3.8184	C	1	08/09/2020 00:31		0	0	0	0	0	0	0	0	0	0	0	0	0	0
100	0	1	2	0d 12:25:07.98000	0d 11:55:07.98000	0.00307143	0.0114542	0.00025765	3.8228	C	1	08/09/2020 00:41		0	0	0	0	0	0	0	0	0	0	0	0	0	0
101	0	1	2	0d 12:35:07.98000	0d 12:05:07.98000	0.00311438	0.0116185	0.00025772	3.8274	C	1	08/09/2020 00:51		0	0	0	0	0	0	0	0	0	0	0	0	0	0
102	0	1	2	0d 12:45:07.98000	0d 12:15:07.98000	0.00315733	0.011783	0.00025765	3.8326	C	1	08/09/2020 01:01		0	0	0	0	0	0	0	0	0	0	0	0	0	0
103	0	1	2	0d 12:55:07.98000	0d 12:25:07.98000	0.00320028	0.0119477	0.00025765	3.8379	C	1	08/09/2020 01:11		0	0	0	0	0	0	0	0	0	0	0	0	0	0
104	0	1	2	0d 13:05:07.98000	0d 12:35:07.98000	0.00324323	0.0121127	0.00025772	3.8437	C	1	08/09/2020 01:21		0	0	0	0	0	0	0	0	0	0	0	0	0	0
105	0	1	2	0d 13:15:07.98000	0d 12:45:07.98000	0.00328618	0.0122779	0.00025765	3.8494	C	1	08/09/2020 01:31		0	0	0	0	0	0	0	0	0	0	0	0	0	0
106	0	1	2	0d 13:25:07.98000	0d 12:55:07.98000	0.00332913	0.0124434	0.00025757	3.8553	C	1	08/09/2020 01:41		0	0	0	0	0	0	0	0	0	0	0	0	0	0
107	0	1	2	0d 13:35:07.98000	0d 13:05:07.98000	0.00337208	0.0126091	0.00025772	3.8616	C	1	08/09/2020 01:51		0	0	0	0	0	0	0	0	0	0	0	0	0	0
108	0	1	2	0d 13:45:07.98000	0d 13:15:07.98000	0.00341503	0.0127751	0.00025765	3.8682	C	1	08/09/2020 02:01		0	0	0	0	0	0	0	0	0	0	0	0	0	0
109	0	1	2	0d 13:55:07.98000	0d 13:25:07.98000	0.00345798	0.0129414	0.0002578	3.875	C	1	08/09/2020 02:11		0	0	0	0	0	0	0	0	0	0	0	0	0	0
110	0	1	2	0d 14:05:07.98000	0d 13:35:07.98000	0.00350092	0.0131079	0.00025788	3.8822	C	1	08/09/2020 02:21		0	0	0	0	0	0	0	0	0	0	0	0	0	0
111	0	1	2	0d 14:15:07.98000	0d 13:45:07.98000	0.00354387	0.0132748	0.00025772	3.8892	C	1	08/09/2020 02:31		0	0	0	0	0	0	0	0	0	0	0	0	0	0
112	0	1	2	0d 14:25:07.98000	0d 13:55:07.98000	0.00358682	0.013442	0.0002578	3.8967	C	1	08/09/2020 02:41		0	0	0	0	0	0	0	0	0	0	0	0	0	0
113	0	1	2	0d 14:35:07.98000	0d 14:05:07.98000	0.00362977	0.0136095	0.00025772	3.9042	C	1	08/09/2020 02:51		0	0	0	0	0	0	0	0	0	0	0	0	0	0
114	0	1	2	0d 14:45:07.98000	0d 14:15:07.98000	0.00367272	0.0137774	0.00025772	3.9118	C	1	08/09/2020 03:01		0	0	0	0	0	0	0	0	0	0	0	0	0	0
115	0	1	2	0d 14:55:07.98000	0d 14:25:07.98000	0.00371567	0.0139456	0.00025765	3.9197	C	1	08/09/2020 03:11		0	0	0	0	0	0	0	0	0	0	0	0	0	0
116	0	1	2	0d 15:05:07.98000	0d 14:35:07.98000	0.00375862	0.0141141	0.00025765	3.9278	C	1	08/09/2020 03:21		0	0	0	0	0	0	0	0	0	0	0	0	0	0
117	0	1	2	0d 15:15:07.98000	0d 14:45:07.98000	0.00380157	0.0142829	0.00025765	3.9359	C	1	08/09/2020 03:31		0	0	0	0	0	0	0	0	0	0	0	0	0	0
118	0	1	2	0d 15:25:07.98000	0d 14:55:07.98000	0.00384452	0.0144522	0.00025757	3.9442	C	1	08/09/2020 03:41		0	0	0	0	0	0	0	0	0	0	0	0	0	0
119	0	1	2	0d 15:35:07.98000	0d 15:05:07.98000	0.00388747	0.0146217	0.00025757	3.9525	C	1	08/09/2020 03:51		0	0	0	0	0	0	0	0	0	0	0	0	0	0
120	0	1	2	0d 15:45:07.98000	0d 15:15:07.98000	0.00393042	0.0147917	0.00025772	3.9608	C	1	08/09/2020 04:01		0	0	0	0	0	0	0	0	0	0	0	0	0	0
121	0	1	2	0d 15:55:07.98000	0d 15:25:07.98000	0.00397336	0.014962	0.00025772	3.9693	C	1	08/09/2020 04:11		0	0	0	0	0	0	0	0	0	0	0	0	0	0
122	0	1	2	0d 16:05:07.98000	0d 15:35:07.98000	0.00401631	0.0151327	0.00025788	3.978	C	1	08/09/2020 04:21		0	0	0	0	0	0	0	0	0	0	0	0	0	0
123	0	1	2	0d 16:15:07.98000	0d 15:45:07.98000	0.00405926	0.0153037	0.00025772	3.9869	C	1	08/09/2020 04:31		0	0	0	0	0	0	0	0	0	0	0	0	0	0
124	0	1	2	0d 16:25:07.98000	0d 15:55:07.98000	0.00410221	0.0154751	0.00025772	3.9951	C	1	08/09/2020 04:41		0	0	0	0	0	0	0	0	0	0	0	0	0	0
125	0	1	2	0d 16:35:07.98000	0d 16:05:07.98000	0.00414516	0.0156469	0.00025795	4.0038	C	1	08/09/2020 04:51		0	0	0	0	0	0	0	0	0	0	0	0	0	0
126	0	1	2	0d 16:45:07.98000	0d 16:15:07.98000	0.00418811	0.015819	0.00025757	4.0127	C	1	08/09/2020 05:01		0	0	0	0	0	0	0	0	0	0	0	0	0	0
127	0	1	2	0d 16:55:07.98000	0d 16:25:07.98000	0.00423106	0.0159916	0.0002578	4.0214	C	1	08/09/2020 05:11		0	0	0	0	0	0	0	0	0	0	0	0	0	0
128	0	1	2	0d 17:05:07.98000	0d 16:35:07.98000	0.00427401	0.0161645	0.00025757	4.0304	C	1	08/09/2020 05:21		0	0	0	0	0	0	0	0	0	0	0	0	0	0
129	0	1	2	0d 17:15:07.98000	0d 16:45:07.98000	0.00431696	0.0163378	0.00025765	4.0395	C	1	08/09/2020 05:31		0	0	0	0	0	0	0	0	0	0	0	0	0	0
130	0	1	2	0d 17:25:07.98000	0d 16:55:07.98000	0.00435991	0.0165115	0.00025811	4.0485	C	1	08/09/2020 05:41		0	0	0	0	0	0	0	0	0	0	0	0	0	0
131	0	1	2	0d 17:35:07.98000	0d 17:05:07.98000	0.00440286	0.0166856	0.00025788	4.0577	C	1	08/09/2020 05:51		0	0	0	0	0	0	0	0	0	0	0	0	0	0
132	0	1	2	0d 17:45:07.98000	0d 17:15:07.98000	0.0044458	0.01686	0.00025757	4.0671	C	1	08/09/2020 06:01		0	0	0	0	0	0	0	0	0	0	0	0	0	0
133	0	1	2	0d 17:55:07.98000	0d 17:25:07.98000	0.00448875	0.0170349	0.00025765	4.0766	C	1	08/09/2020 06:11		0	0	0	0	0	0	0	0	0	0	0	0	0	0
134	0	1	2	0d 18:05:07.98000	0d 17:35:07.98000	0.0045317	0.0172102	0.00025795	4.0859	C	1	08/09/2020 06:21		0	0	0	0	0	0	0	0	0	0	0	0	0	0
135	0	1	2	0d 18:15:07.98000	0d 17:45:07.98000	0.00457465	0.0173859	0.00025772	4.0955	C	1	08/09/2020 06:31		0	0	0	0	0	0	0	0	0	0	0	0	0	0
136	0	1	2	0d 18:25:07.98000	0d 17:55:07.98000	0.0046176	0.017562	0.00025757	4.1054	C	1	08/09/2020 06:41		0	0	0	0	0	0	0	0	0	0	0	0	0	0
137	0	1	2	0d 18:35:07.98000	0d 18:05:07.98000	0.00466055	0.0177386	0.00025772	4.1151	C	1	08/09/2020 06:51		0	0	0	0	0	0	0	0	0	0	0	0	0	0
138	0	1	2	0d 18:45:02.86000	0d 18:15:02.86000	0.00470313	0.017914	0.00025757	4.1251	C	5	08/09/2020 07:01		0	0	0	0	0	0	0	0	0	0	0	0	0	0
139	0	1	2	0d 18:55:01.63000	0d 18:25:01.63000	0.00474599	0.018091	0.0002578	4.1352	C	5	08/09/2020 07:11		0	0	0	0	0	0	0	0	0	0	0	0	0	0
140	0	1	2	0d 19:05:00.25000	0d 18:35:00.25000	0.00478884	0.0182684	0.00025757	4.1453	C	5	08/09/2020 07:21		0	0	0	0	0	0	0	0	0	0	0	0	0	0
141	0	1	2	0d 19:14:46.24000	0d 18:44:46.24000	0.00483079	0.0184425	0.0002578	4.1553	C	5	08/09/2020 07:30		0	0	0	0	0	0	0	0	0	0	0	0	0	0
142	0	1	2	0d 19:24:35.09000	0d 18:54:35.09000	0.00487294	0.0186179	0.00025765	4.1654	C	5	08/09/2020 07:40		0	0	0	0	0	0	0	0	0	0	0	0	0	0
143	0	1	2	0d 19:34:21.91000	0d 19:04:21.91000	0.00491495	0.0187931	0.0002578	4.1755	C	5	08/09/2020 07:50		0	0	0	0	0	0	0	0	0	0	0	0	0	0
144	0	1	2	0d 19:43:56.90000	0d 19:13:56.90000	0.00495611	0.0189651	0.00025772	4.1855	C	5	08/09/2020 08:00		0	0	0	0	0	0	0	0	0	0	0	0	0	0
145	0	1	2	0d 19:53:31.11000	0d 19:23:31.11000	0.00499721	0.0191374	0.00025765	4.1956	C	5	08/09/2020 08:09		0	0	0	0	0	0	0	0	0	0	0	0	0	0
146	0	1	2	0d 19:57:27.86000	0d 19:27:27.86000	0.00501416	0.0192085	0.00025772	4.2	C	133	08/09/2020 08:13		0	0	0	0	0	0	0	0	0	0	0	0	0	0
147	0	1	3	0d 19:57:27.89000	0d 00:00:00.03000	0.00501416	0.0192085	0.00025849	4.1997	C	0	08/09/2020 08:13		0	0	0	0	0	0	0	0	0	0	0	0	0	0
148	0	1	3	0d 19:59:46.06000	0d 00:02:18.20000	0.00502218	0.0192422	0.00015831	4.2	C	4	08/09/2020 08:15		0	0	0	0	0	0	0	0	0	0	0	0	0	0
149	0	1	3	0d 20:05:06.43000	0d 00:07:38.57000	0.00503086	0.0192786	0.00005821	4.2002	C	4	08/09/2020 08:21		0	0	0	0	0	0	0	0	0	0	0	0	0	0
150	0	1	3	0d 20:11:51.40000	0d 00:14:23.54000	0.00503526	0.0192972	0.00002579	4.1997	C	132	08/09/2020 08:27		0	0	0	0	0	0	0	0	0	0	0	0	0	0
151	0	1	4	0d 20:11:51.41000	0d 00:00:00.01000	0	0	0	4.1997	R	0	08/09/2020 08:27		0	0	0	0	0	0	0	0	0	0	0	0	0	0
152	0	1	4	0d 20:11:53.41000	0d 00:00:02.01000	0	0	0	4.1996	R	1	08/09/2020 08:27		0	0	0	0	0	0	0	0	0	0	0	0	0	0
153	0	1	4	0d 20:11:55.41000	0d 00:00:04.01000	0	0	0	4.1997	R	1	08/09/2020 08:27		0	0	0	0	0	0	0	0	0	0	0	0	0	0
154	0	1	4	0d 20:11:57.41000	0d 00:00:06.01000	0	0	0	4.1996	R	1	08/09/2020 08:28		0	0	0	0	0	0	0	0	0	0	0	0	0	0
155	0	1	4	0d 20:11:59.41000	0d 00:00:08.01000	0	0	0	4.1996	R	1	08/09/2020 08:28		0	0	0	0	0	0	0	0	0	0	0	0	0	0
156	0	1	4	0d 20:12:01.40000	0d 00:00:10.00000	0	0	0	4.1996	R	129	08/09/2020 08:28		0	0	0	0	0	0	0	0	0	0	0	0	0	0
157	0	1	5	0d 20:12:01.44000	0d 00:00:00.04000	0	0.00000001	0.00025879	4.1968	D	0	08/09/2020 08:28		0	0	0	0	0	0	0	0	0	0	0	0	0	0
158	0	1	5	0d 20:17:30.11000	0d 00:05:28.71000	0.00002353	0.0000986	0.00025765	4.1868	D	5	08/09/2020 08:33		0	0	0	0	0	0	0	0	0	0	0	0	0	0
159	0	1	5	0d 20:25:47.14000	0d 00:13:45.74000	0.00005911	0.00024739	0.00025734	4.1767	D	5	08/09/2020 08:41		0	0	0	0	0	0	0	0	0	0	0	0	0	0
160	0	1	5	0d 20:34:16.54000	0d 00:22:15.14000	0.00009557	0.00039951	0.0002578	4.1666	D	5	08/09/2020 08:50		0	0	0	0	0	0	0	0	0	0	0	0	0	0
161	0	1	5	0d 20:42:55.62000	0d 00:30:54.22000	0.00013273	0.00055415	0.00025772	4.1566	D	5	08/09/2020 08:59		0	0	0	0	0	0	0	0	0	0	0	0	0	0
162	0	1	5	0d 20:51:48.76000	0d 00:39:47.36000	0.00017089	0.00071259	0.00025757	4.1465	D	5	08/09/2020 09:07		0	0	0	0	0	0	0	0	0	0	0	0	0	0
163	0	1	5	0d 21:00:48.41000	0d 00:48:47.01000	0.00020952	0.00087257	0.00025757	4.1364	D	5	08/09/2020 09:16		0	0	0	0	0	0	0	0	0	0	0	0	0	0
164	0	1	5	0d 21:09:49.44000	0d 00:57:48.04000	0.00024825	0.00103258	0.00025772	4.1263	D	5	08/09/2020 09:25		0	0	0	0	0	0	0	0	0	0	0	0	0	0
165	0	1	5	0d 21:18:57.77000	0d 01:06:56.37000	0.0002875	0.00119435	0.00025772	4.1163	D	5	08/09/2020 09:35		0	0	0	0	0	0	0	0	0	0	0	0	0	0
166	0	1	5	0d 21:28:18.86000	0d 01:16:17.46000	0.00032766	0.00135948	0.00025765	4.1062	D	5	08/09/2020 09:44		0	0	0	0	0	0	0	0	0	0	0	0	0	0
167	0	1	5	0d 21:37:48.98000	0d 01:25:47.58000	0.00036847	0.00152686	0.0002578	4.0961	D	5	08/09/2020 09:53		0	0	0	0	0	0	0	0	0	0	0	0	0	0
168	0	1	5	0d 21:47:32.01000	0d 01:35:30.61000	0.00041021	0.00169761	0.0002578	4.0861	D	5	08/09/2020 10:03		0	0	0	0	0	0	0	0	0	0	0	0	0	0
169	0	1	5	0d 21:57:23.40000	0d 01:45:22.00000	0.00045254	0.00187038	0.00025765	4.076	D	5	08/09/2020 10:13		0	0	0	0	0	0	0	0	0	0	0	0	0	0
170	0	1	5	0d 22:07:20.91000	0d 01:55:19.51000	0.00049531	0.0020445	0.00025765	4.0659	D	5	08/09/2020 10:23		0	0	0	0	0	0	0	0	0	0	0	0	0	0
171	0	1	5	0d 22:17:20.91000	0d 02:05:19.51000	0.00053826	0.00221892	0.0002578	4.056	D	1	08/09/2020 10:33		0	0	0	0	0	0	0	0	0	0	0	0	0	0
172	0	1	5	0d 22:27:20.91000	0d 02:15:19.51000	0.00058121	0.00239292	0.0002578	4.0462	D	1	08/09/2020 10:43		0	0	0	0	0	0	0	0	0	0	0	0	0	0
173	0	1	5	0d 22:37:20.91000	0d 02:25:19.51000	0.00062416	0.0025665	0.00025765	4.0369	D	1	08/09/2020 10:53		0	0	0	0	0	0	0	0	0	0	0	0	0	0
174	0	1	5	0d 22:47:20.91000	0d 02:35:19.51000	0.00066711	0.00273967	0.0002578	4.0273	D	1	08/09/2020 11:03		0	0	0	0	0	0	0	0	0	0	0	0	0	0
175	0	1	5	0d 22:57:20.91000	0d 02:45:19.51000	0.00071006	0.00291244	0.00025772	4.0179	D	1	08/09/2020 11:13		0	0	0	0	0	0	0	0	0	0	0	0	0	0
176	0	1	5	0d 23:07:20.91000	0d 02:55:19.51000	0.00075301	0.00308481	0.00025765	4.0089	D	1	08/09/2020 11:23		0	0	0	0	0	0	0	0	0	0	0	0	0	0
177	0	1	5	0d 23:17:20.91000	0d 03:05:19.51000	0.00079595	0.00325678	0.00025757	3.9992	D	1	08/09/2020 11:33		0	0	0	0	0	0	0	0	0	0	0	0	0	0
178	0	1	5	0d 23:27:20.91000	0d 03:15:19.51000	0.0008389	0.00342835	0.00025765	3.9899	D	1	08/09/2020 11:43		0	0	0	0	0	0	0	0	0	0	0	0	0	0
179	0	1	5	0d 23:37:20.91000	0d 03:25:19.51000	0.00088185	0.00359953	0.0002575	3.9809	D	1	08/09/2020 11:53		0	0	0	0	0	0	0	0	0	0	0	0	0	0
180	0	1	5	0d 23:47:20.91000	0d 03:35:19.51000	0.0009248	0.00377032	0.00025772	3.9722	D	1	08/09/2020 12:03		0	0	0	0	0	0	0	0	0	0	0	0	0	0
181	0	1	5	0d 23:57:20.91000	0d 03:45:19.51000	0.00096775	0.00394073	0.00025788	3.9632	D	1	08/09/2020 12:13		0	0	0	0	0	0	0	0	0	0	0	0	0	0
182	0	1	5	1d 00:07:20.91000	0d 03:55:19.51000	0.0010107	0.00411076	0.00025772	3.9544	D	1	08/09/2020 12:23		0	0	0	0	0	0	0	0	0	0	0	0	0	0
183	0	1	5	1d 00:17:20.91000	0d 04:05:19.51000	0.00105365	0.0042804	0.00025772	3.9454	D	1	08/09/2020 12:33		0	0	0	0	0	0	0	0	0	0	0	0	0	0
184	0	1	5	1d 00:27:20.91000	0d 04:15:19.51000	0.0010966	0.00444966	0.00025772	3.9365	D	1	08/09/2020 12:43		0	0	0	0	0	0	0	0	0	0	0	0	0	0
185	0	1	5	1d 00:37:20.91000	0d 04:25:19.51000	0.00113955	0.00461856	0.00025772	3.928	D	1	08/09/2020 12:53		0	0	0	0	0	0	0	0	0	0	0	0	0	0
186	0	1	5	1d 00:47:20.91000	0d 04:35:19.51000	0.0011825	0.00478708	0.0002578	3.9196	D	1	08/09/2020 13:03		0	0	0	0	0	0	0	0	0	0	0	0	0	0
187	0	1	5	1d 00:57:20.91000	0d 04:45:19.51000	0.00122545	0.00495523	0.00025765	3.9109	D	1	08/09/2020 13:13		0	0	0	0	0	0	0	0	0	0	0	0	0	0
188	0	1	5	1d 01:07:20.91000	0d 04:55:19.51000	0.0012684	0.00512303	0.00025757	3.9026	D	1	08/09/2020 13:23		0	0	0	0	0	0	0	0	0	0	0	0	0	0
189	0	1	5	1d 01:17:20.91000	0d 05:05:19.51000	0.00131134	0.00529047	0.00025765	3.8943	D	1	08/09/2020 13:33		0	0	0	0	0	0	0	0	0	0	0	0	0	0
190	0	1	5	1d 01:27:20.91000	0d 05:15:19.51000	0.00135429	0.00545756	0.0002578	3.8863	D	1	08/09/2020 13:43		0	0	0	0	0	0	0	0	0	0	0	0	0	0
191	0	1	5	1d 01:37:20.91000	0d 05:25:19.51000	0.00139724	0.00562431	0.00025765	3.8784	D	1	08/09/2020 13:53		0	0	0	0	0	0	0	0	0	0	0	0	0	0
192	0	1	5	1d 01:47:20.91000	0d 05:35:19.51000	0.00144019	0.00579073	0.00025772	3.8708	D	1	08/09/2020 14:03		0	0	0	0	0	0	0	0	0	0	0	0	0	0
193	0	1	5	1d 01:57:20.91000	0d 05:45:19.51000	0.00148314	0.00595681	0.0002578	3.8631	D	1	08/09/2020 14:13		0	0	0	0	0	0	0	0	0	0	0	0	0	0
194	0	1	5	1d 02:07:20.91000	0d 05:55:19.51000	0.00152609	0.00612258	0.0002578	3.856	D	1	08/09/2020 14:23		0	0	0	0	0	0	0	0	0	0	0	0	0	0
195	0	1	5	1d 02:17:20.91000	0d 06:05:19.51000	0.00156904	0.00628803	0.00025772	3.8488	D	1	08/09/2020 14:33		0	0	0	0	0	0	0	0	0	0	0	0	0	0
196	0	1	5	1d 02:27:20.91000	0d 06:15:19.51000	0.00161199	0.00645319	0.00025765	3.8419	D	1	08/09/2020 14:43		0	0	0	0	0	0	0	0	0	0	0	0	0	0
197	0	1	5	1d 02:37:20.91000	0d 06:25:19.51000	0.00165494	0.00661806	0.00025772	3.8354	D	1	08/09/2020 14:53		0	0	0	0	0	0	0	0	0	0	0	0	0	0
198	0	1	5	1d 02:47:20.91000	0d 06:35:19.51000	0.00169789	0.00678265	0.00025765	3.8289	D	1	08/09/2020 15:03		0	0	0	0	0	0	0	0	0	0	0	0	0	0
199	0	1	5	1d 02:57:20.91000	0d 06:45:19.51000	0.00174084	0.00694698	0.00025788	3.8231	D	1	08/09/2020 15:13		0	0	0	0	0	0	0	0	0	0	0	0	0	0
200	0	1	5	1d 03:07:20.91000	0d 06:55:19.51000	0.00178378	0.00711105	0.00025757	3.8172	D	1	08/09/2020 15:23		0	0	0	0	0	0	0	0	0	0	0	0	0	0
201	0	1	5	1d 03:17:20.91000	0d 07:05:19.51000	0.00182673	0.00727488	0.00025765	3.8116	D	1	08/09/2020 15:33		0	0	0	0	0	0	0	0	0	0	0	0	0	0
202	0	1	5	1d 03:27:20.91000	0d 07:15:19.51000	0.00186968	0.00743847	0.00025757	3.8064	D	1	08/09/2020 15:43		0	0	0	0	0	0	0	0	0	0	0	0	0	0
203	0	1	5	1d 03:37:20.91000	0d 07:25:19.51000	0.00191263	0.00760184	0.0002575	3.8012	D	1	08/09/2020 15:53		0	0	0	0	0	0	0	0	0	0	0	0	0	0
204	0	1	5	1d 03:47:20.91000	0d 07:35:19.51000	0.00195558	0.00776499	0.00025772	3.7963	D	1	08/09/2020 16:03		0	0	0	0	0	0	0	0	0	0	0	0	0	0
205	0	1	5	1d 03:57:20.91000	0d 07:45:19.51000	0.00199853	0.00792795	0.00025772	3.7919	D	1	08/09/2020 16:13		0	0	0	0	0	0	0	0	0	0	0	0	0	0
206	0	1	5	1d 04:07:20.91000	0d 07:55:19.51000	0.00204148	0.00809071	0.00025772	3.7874	D	1	08/09/2020 16:23		0	0	0	0	0	0	0	0	0	0	0	0	0	0
207	0	1	5	1d 04:17:20.91000	0d 08:05:19.51000	0.00208443	0.00825328	0.00025757	3.783	D	1	08/09/2020 16:33		0	0	0	0	0	0	0	0	0	0	0	0	0	0
208	0	1	5	1d 04:27:20.91000	0d 08:15:19.51000	0.00212738	0.00841568	0.00025772	3.779	D	1	08/09/2020 16:43		0	0	0	0	0	0	0	0	0	0	0	0	0	0
209	0	1	5	1d 04:37:20.91000	0d 08:25:19.51000	0.00217033	0.00857791	0.00025788	3.7752	D	1	08/09/2020 16:53		0	0	0	0	0	0	0	0	0	0	0	0	0	0
210	0	1	5	1d 04:47:20.91000	0d 08:35:19.51000	0.00221328	0.00873997	0.0002578	3.7716	D	1	08/09/2020 17:03		0	0	0	0	0	0	0	0	0	0	0	0	0	0
211	0	1	5	1d 04:57:20.91000	0d 08:45:19.51000	0.00225623	0.00890188	0.0002575	3.7682	D	1	08/09/2020 17:13		0	0	0	0	0	0	0	0	0	0	0	0	0	0
212	0	1	5	1d 05:07:20.91000	0d 08:55:19.51000	0.00229917	0.00906364	0.00025757	3.7644	D	1	08/09/2020 17:23		0	0	0	0	0	0	0	0	0	0	0	0	0	0
213	0	1	5	1d 05:17:20.91000	0d 09:05:19.51000	0.00234212	0.00922525	0.0002575	3.7612	D	1	08/09/2020 17:33		0	0	0	0	0	0	0	0	0	0	0	0	0	0
214	0	1	5	1d 05:27:20.91000	0d 09:15:19.51000	0.00238507	0.00938672	0.0002578	3.758	D	1	08/09/2020 17:43		0	0	0	0	0	0	0	0	0	0	0	0	0	0
215	0	1	5	1d 05:37:20.91000	0d 09:25:19.51000	0.00242802	0.00954806	0.00025788	3.7548	D	1	08/09/2020 17:53		0	0	0	0	0	0	0	0	0	0	0	0	0	0
216	0	1	5	1d 05:47:20.91000	0d 09:35:19.51000	0.00247097	0.00970926	0.00025757	3.7517	D	1	08/09/2020 18:03		0	0	0	0	0	0	0	0	0	0	0	0	0	0
217	0	1	5	1d 05:57:20.91000	0d 09:45:19.51000	0.00251392	0.00987033	0.00025772	3.7487	D	1	08/09/2020 18:13		0	0	0	0	0	0	0	0	0	0	0	0	0	0
218	0	1	5	1d 06:07:20.91000	0d 09:55:19.51000	0.00255687	0.0100313	0.00025772	3.7459	D	1	08/09/2020 18:23		0	0	0	0	0	0	0	0	0	0	0	0	0	0
219	0	1	5	1d 06:17:20.91000	0d 10:05:19.51000	0.00259982	0.0101921	0.00025795	3.7427	D	1	08/09/2020 18:33		0	0	0	0	0	0	0	0	0	0	0	0	0	0
220	0	1	5	1d 06:27:20.91000	0d 10:15:19.51000	0.00264277	0.0103528	0.0002578	3.74	D	1	08/09/2020 18:43		0	0	0	0	0	0	0	0	0	0	0	0	0	0
221	0	1	5	1d 06:37:20.91000	0d 10:25:19.51000	0.00268572	0.0105133	0.00025765	3.7368	D	1	08/09/2020 18:53		0	0	0	0	0	0	0	0	0	0	0	0	0	0
222	0	1	5	1d 06:47:20.91000	0d 10:35:19.51000	0.00272867	0.0106738	0.00025757	3.7342	D	1	08/09/2020 19:03		0	0	0	0	0	0	0	0	0	0	0	0	0	0
223	0	1	5	1d 06:57:20.91000	0d 10:45:19.51000	0.00277161	0.0108341	0.00025788	3.7313	D	1	08/09/2020 19:13		0	0	0	0	0	0	0	0	0	0	0	0	0	0
224	0	1	5	1d 07:07:20.91000	0d 10:55:19.51000	0.00281456	0.0109943	0.00025772	3.7284	D	1	08/09/2020 19:23		0	0	0	0	0	0	0	0	0	0	0	0	0	0
225	0	1	5	1d 07:17:20.91000	0d 11:05:19.51000	0.00285751	0.0111544	0.00025765	3.7253	D	1	08/09/2020 19:33		0	0	0	0	0	0	0	0	0	0	0	0	0	0
226	0	1	5	1d 07:27:20.91000	0d 11:15:19.51000	0.00290046	0.0113143	0.00025765	3.7226	D	1	08/09/2020 19:43		0	0	0	0	0	0	0	0	0	0	0	0	0	0
227	0	1	5	1d 07:37:20.91000	0d 11:25:19.51000	0.00294341	0.0114741	0.00025772	3.7195	D	1	08/09/2020 19:53		0	0	0	0	0	0	0	0	0	0	0	0	0	0
228	0	1	5	1d 07:47:20.91000	0d 11:35:19.51000	0.00298636	0.0116338	0.00025772	3.7166	D	1	08/09/2020 20:03		0	0	0	0	0	0	0	0	0	0	0	0	0	0
229	0	1	5	1d 07:57:20.91000	0d 11:45:19.51000	0.00302931	0.0117934	0.00025765	3.7136	D	1	08/09/2020 20:13		0	0	0	0	0	0	0	0	0	0	0	0	0	0
230	0	1	5	1d 08:07:20.91000	0d 11:55:19.51000	0.00307226	0.0119528	0.00025772	3.7105	D	1	08/09/2020 20:23		0	0	0	0	0	0	0	0	0	0	0	0	0	0
231	0	1	5	1d 08:17:20.91000	0d 12:05:19.51000	0.00311521	0.0121121	0.00025765	3.707	D	1	08/09/2020 20:33		0	0	0	0	0	0	0	0	0	0	0	0	0	0
232	0	1	5	1d 08:27:20.91000	0d 12:15:19.51000	0.00315816	0.0122712	0.00025765	3.704	D	1	08/09/2020 20:43		0	0	0	0	0	0	0	0	0	0	0	0	0	0
233	0	1	5	1d 08:37:20.91000	0d 12:25:19.51000	0.00320111	0.0124303	0.00025788	3.7008	D	1	08/09/2020 20:53		0	0	0	0	0	0	0	0	0	0	0	0	0	0
234	0	1	5	1d 08:47:20.91000	0d 12:35:19.51000	0.00324405	0.0125891	0.00025765	3.6973	D	1	08/09/2020 21:03		0	0	0	0	0	0	0	0	0	0	0	0	0	0
235	0	1	5	1d 08:57:20.91000	0d 12:45:19.51000	0.003287	0.0127479	0.00025788	3.6939	D	1	08/09/2020 21:13		0	0	0	0	0	0	0	0	0	0	0	0	0	0
236	0	1	5	1d 09:07:20.91000	0d 12:55:19.51000	0.00332995	0.0129065	0.00025788	3.6905	D	1	08/09/2020 21:23		0	0	0	0	0	0	0	0	0	0	0	0	0	0
237	0	1	5	1d 09:17:20.91000	0d 13:05:19.51000	0.0033729	0.0130649	0.00025765	3.6869	D	1	08/09/2020 21:33		0	0	0	0	0	0	0	0	0	0	0	0	0	0
238	0	1	5	1d 09:27:20.91000	0d 13:15:19.51000	0.00341585	0.0132232	0.00025772	3.6834	D	1	08/09/2020 21:43		0	0	0	0	0	0	0	0	0	0	0	0	0	0
239	0	1	5	1d 09:37:20.91000	0d 13:25:19.51000	0.0034588	0.0133813	0.0002578	3.6796	D	1	08/09/2020 21:53		0	0	0	0	0	0	0	0	0	0	0	0	0	0
240	0	1	5	1d 09:47:20.91000	0d 13:35:19.51000	0.00350175	0.0135392	0.00025772	3.6757	D	1	08/09/2020 22:03		0	0	0	0	0	0	0	0	0	0	0	0	0	0
241	0	1	5	1d 09:57:20.91000	0d 13:45:19.51000	0.0035447	0.013697	0.00025772	3.6716	D	1	08/09/2020 22:13		0	0	0	0	0	0	0	0	0	0	0	0	0	0
242	0	1	5	1d 10:07:20.91000	0d 13:55:19.51000	0.00358765	0.0138546	0.00025757	3.668	D	1	08/09/2020 22:23		0	0	0	0	0	0	0	0	0	0	0	0	0	0
243	0	1	5	1d 10:17:20.91000	0d 14:05:19.51000	0.0036306	0.0140121	0.0002578	3.6638	D	1	08/09/2020 22:33		0	0	0	0	0	0	0	0	0	0	0	0	0	0
244	0	1	5	1d 10:27:20.91000	0d 14:15:19.51000	0.00367355	0.0141693	0.00025765	3.6594	D	1	08/09/2020 22:43		0	0	0	0	0	0	0	0	0	0	0	0	0	0
245	0	1	5	1d 10:37:20.91000	0d 14:25:19.51000	0.0037165	0.0143264	0.00025765	3.6548	D	1	08/09/2020 22:53		0	0	0	0	0	0	0	0	0	0	0	0	0	0
246	0	1	5	1d 10:47:20.91000	0d 14:35:19.51000	0.00375944	0.0144833	0.00025765	3.6506	D	1	08/09/2020 23:03		0	0	0	0	0	0	0	0	0	0	0	0	0	0
247	0	1	5	1d 10:57:20.91000	0d 14:45:19.51000	0.00380239	0.01464	0.00025757	3.6461	D	1	08/09/2020 23:13		0	0	0	0	0	0	0	0	0	0	0	0	0	0
248	0	1	5	1d 11:07:20.91000	0d 14:55:19.51000	0.00384534	0.0147965	0.00025772	3.6411	D	1	08/09/2020 23:23		0	0	0	0	0	0	0	0	0	0	0	0	0	0
249	0	1	5	1d 11:17:20.91000	0d 15:05:19.51000	0.00388829	0.0149528	0.00025772	3.6364	D	1	08/09/2020 23:33		0	0	0	0	0	0	0	0	0	0	0	0	0	0
250	0	1	5	1d 11:27:20.91000	0d 15:15:19.51000	0.00393124	0.0151089	0.00025757	3.6313	D	1	08/09/2020 23:43		0	0	0	0	0	0	0	0	0	0	0	0	0	0
251	0	1	5	1d 11:37:20.91000	0d 15:25:19.51000	0.00397419	0.0152647	0.00025757	3.6255	D	1	08/09/2020 23:53		0	0	0	0	0	0	0	0	0	0	0	0	0	0
252	0	1	5	1d 11:47:20.91000	0d 15:35:19.51000	0.00401714	0.0154203	0.00025765	3.6194	D	1	09/09/2020 00:03		0	0	0	0	0	0	0	0	0	0	0	0	0	0
253	0	1	5	1d 11:57:20.91000	0d 15:45:19.51000	0.00406009	0.0155756	0.00025772	3.613	D	1	09/09/2020 00:13		0	0	0	0	0	0	0	0	0	0	0	0	0	0
254	0	1	5	1d 12:07:20.91000	0d 15:55:19.51000	0.00410304	0.0157306	0.00025757	3.6059	D	1	09/09/2020 00:23		0	0	0	0	0	0	0	0	0	0	0	0	0	0
255	0	1	5	1d 12:17:20.91000	0d 16:05:19.51000	0.00414599	0.0158853	0.00025765	3.5978	D	1	09/09/2020 00:33		0	0	0	0	0	0	0	0	0	0	0	0	0	0
256	0	1	5	1d 12:27:20.91000	0d 16:15:19.51000	0.00418894	0.0160396	0.0002578	3.5883	D	1	09/09/2020 00:43		0	0	0	0	0	0	0	0	0	0	0	0	0	0
257	0	1	5	1d 12:36:16.83000	0d 16:24:15.43000	0.0042273	0.0161771	0.00025765	3.5782	D	5	09/09/2020 00:52		0	0	0	0	0	0	0	0	0	0	0	0	0	0
258	0	1	5	1d 12:43:41.27000	0d 16:31:39.87000	0.00425911	0.0162908	0.0002575	3.5682	D	5	09/09/2020 00:59		0	0	0	0	0	0	0	0	0	0	0	0	0	0
259	0	1	5	1d 12:49:41.14000	0d 16:37:39.74000	0.00428487	0.0163826	0.00025757	3.5581	D	5	09/09/2020 01:05		0	0	0	0	0	0	0	0	0	0	0	0	0	0
260	0	1	5	1d 12:54:42.88000	0d 16:42:41.48000	0.00430647	0.0164593	0.00025795	3.548	D	5	09/09/2020 01:10		0	0	0	0	0	0	0	0	0	0	0	0	0	0
261	0	1	5	1d 12:58:37.29000	0d 16:46:35.89000	0.00432325	0.0165188	0.00025772	3.538	D	5	09/09/2020 01:14		0	0	0	0	0	0	0	0	0	0	0	0	0	0
262	0	1	5	1d 13:02:11.19000	0d 16:50:09.79000	0.00433856	0.0165729	0.00025757	3.5277	D	5	09/09/2020 01:18		0	0	0	0	0	0	0	0	0	0	0	0	0	0
263	0	1	5	1d 13:04:59.47000	0d 16:52:58.07000	0.00435061	0.0166153	0.00025788	3.5177	D	5	09/09/2020 01:21		0	0	0	0	0	0	0	0	0	0	0	0	0	0
264	0	1	5	1d 13:07:20.62000	0d 16:55:19.22000	0.00436071	0.0166508	0.00025765	3.5074	D	5	09/09/2020 01:23		0	0	0	0	0	0	0	0	0	0	0	0	0	0
265	0	1	5	1d 13:09:22.09000	0d 16:57:20.69000	0.00436941	0.0166813	0.00025765	3.4974	D	5	09/09/2020 01:25		0	0	0	0	0	0	0	0	0	0	0	0	0	0
266	0	1	5	1d 13:11:13.53000	0d 16:59:12.13000	0.00437738	0.0167091	0.00025757	3.4873	D	5	09/09/2020 01:27		0	0	0	0	0	0	0	0	0	0	0	0	0	0
267	0	1	5	1d 13:12:39.93000	0d 17:00:38.53000	0.00438357	0.0167307	0.00025765	3.4772	D	5	09/09/2020 01:28		0	0	0	0	0	0	0	0	0	0	0	0	0	0
268	0	1	5	1d 13:14:01.15000	0d 17:01:59.75000	0.00438938	0.0167509	0.00025765	3.4672	D	5	09/09/2020 01:30		0	0	0	0	0	0	0	0	0	0	0	0	0	0
269	0	1	5	1d 13:15:10.38000	0d 17:03:08.98000	0.00439434	0.016768	0.00025757	3.4569	D	5	09/09/2020 01:31		0	0	0	0	0	0	0	0	0	0	0	0	0	0
270	0	1	5	1d 13:16:15.30000	0d 17:04:13.90000	0.00439898	0.0167841	0.00025757	3.4469	D	5	09/09/2020 01:32		0	0	0	0	0	0	0	0	0	0	0	0	0	0
271	0	1	5	1d 13:17:12.87000	0d 17:05:11.47000	0.00440311	0.0167983	0.00025757	3.4368	D	5	09/09/2020 01:33		0	0	0	0	0	0	0	0	0	0	0	0	0	0
272	0	1	5	1d 13:18:13.09000	0d 17:06:11.69000	0.00440742	0.016813	0.00025765	3.4267	D	5	09/09/2020 01:34		0	0	0	0	0	0	0	0	0	0	0	0	0	0
273	0	1	5	1d 13:19:00.82000	0d 17:06:59.42000	0.00441083	0.0168247	0.00025772	3.4165	D	5	09/09/2020 01:35		0	0	0	0	0	0	0	0	0	0	0	0	0	0
274	0	1	5	1d 13:19:50.07000	0d 17:07:48.67000	0.00441436	0.0168368	0.0002578	3.4064	D	5	09/09/2020 01:35		0	0	0	0	0	0	0	0	0	0	0	0	0	0
275	0	1	5	1d 13:20:31.52000	0d 17:08:30.12000	0.00441733	0.0168469	0.00025757	3.3964	D	5	09/09/2020 01:36		0	0	0	0	0	0	0	0	0	0	0	0	0	0
276	0	1	5	1d 13:21:08.09000	0d 17:09:06.69000	0.00441994	0.0168557	0.00025765	3.3863	D	5	09/09/2020 01:37		0	0	0	0	0	0	0	0	0	0	0	0	0	0
277	0	1	5	1d 13:21:43.07000	0d 17:09:41.67000	0.00442245	0.0168642	0.0002578	3.3761	D	5	09/09/2020 01:37		0	0	0	0	0	0	0	0	0	0	0	0	0	0
278	0	1	5	1d 13:22:17.83000	0d 17:10:16.43000	0.00442494	0.0168726	0.00025772	3.366	D	5	09/09/2020 01:38		0	0	0	0	0	0	0	0	0	0	0	0	0	0
279	0	1	5	1d 13:22:50.43000	0d 17:10:49.03000	0.00442727	0.0168804	0.0002578	3.3559	D	5	09/09/2020 01:38		0	0	0	0	0	0	0	0	0	0	0	0	0	0
280	0	1	5	1d 13:23:24.75000	0d 17:11:23.35000	0.00442973	0.0168887	0.00025742	3.3458	D	5	09/09/2020 01:39		0	0	0	0	0	0	0	0	0	0	0	0	0	0
281	0	1	5	1d 13:23:57.10000	0d 17:11:55.70000	0.00443204	0.0168964	0.00025772	3.3356	D	5	09/09/2020 01:40		0	0	0	0	0	0	0	0	0	0	0	0	0	0
282	0	1	5	1d 13:24:26.18000	0d 17:12:24.78000	0.00443412	0.0169033	0.00025757	3.3254	D	5	09/09/2020 01:40		0	0	0	0	0	0	0	0	0	0	0	0	0	0
283	0	1	5	1d 13:24:54.69000	0d 17:12:53.29000	0.00443616	0.0169101	0.00025742	3.3153	D	5	09/09/2020 01:41		0	0	0	0	0	0	0	0	0	0	0	0	0	0
284	0	1	5	1d 13:25:20.38000	0d 17:13:18.98000	0.004438	0.0169162	0.0002578	3.3053	D	5	09/09/2020 01:41		0	0	0	0	0	0	0	0	0	0	0	0	0	0
285	0	1	5	1d 13:25:43.79000	0d 17:13:42.39000	0.00443968	0.0169217	0.00025772	3.295	D	5	09/09/2020 01:41		0	0	0	0	0	0	0	0	0	0	0	0	0	0
286	0	1	5	1d 13:26:07.62000	0d 17:14:06.22000	0.00444138	0.0169273	0.0002578	3.285	D	5	09/09/2020 01:42		0	0	0	0	0	0	0	0	0	0	0	0	0	0
287	0	1	5	1d 13:26:31.76000	0d 17:14:30.36000	0.00444311	0.016933	0.00025772	3.2749	D	5	09/09/2020 01:42		0	0	0	0	0	0	0	0	0	0	0	0	0	0
288	0	1	5	1d 13:26:53.91000	0d 17:14:52.51000	0.0044447	0.0169382	0.00025757	3.2647	D	5	09/09/2020 01:42		0	0	0	0	0	0	0	0	0	0	0	0	0	0
289	0	1	5	1d 13:27:14.62000	0d 17:15:13.22000	0.00444618	0.016943	0.00025765	3.2544	D	5	09/09/2020 01:43		0	0	0	0	0	0	0	0	0	0	0	0	0	0
290	0	1	5	1d 13:27:33.67000	0d 17:15:32.27000	0.00444754	0.0169475	0.00025757	3.2442	D	5	09/09/2020 01:43		0	0	0	0	0	0	0	0	0	0	0	0	0	0
291	0	1	5	1d 13:27:52.33000	0d 17:15:50.93000	0.00444888	0.0169518	0.00025772	3.2341	D	5	09/09/2020 01:43		0	0	0	0	0	0	0	0	0	0	0	0	0	0
292	0	1	5	1d 13:28:10.35000	0d 17:16:08.95000	0.00445017	0.016956	0.00025772	3.2239	D	5	09/09/2020 01:44		0	0	0	0	0	0	0	0	0	0	0	0	0	0
293	0	1	5	1d 13:28:27.65000	0d 17:16:26.25000	0.00445141	0.0169599	0.00025765	3.2137	D	5	09/09/2020 01:44		0	0	0	0	0	0	0	0	0	0	0	0	0	0
294	0	1	5	1d 13:28:44.89000	0d 17:16:43.49000	0.00445264	0.0169639	0.00025765	3.2035	D	5	09/09/2020 01:44		0	0	0	0	0	0	0	0	0	0	0	0	0	0
295	0	1	5	1d 13:29:01.56000	0d 17:17:00.16000	0.00445384	0.0169677	0.00025757	3.1933	D	5	09/09/2020 01:45		0	0	0	0	0	0	0	0	0	0	0	0	0	0
296	0	1	5	1d 13:29:18.88000	0d 17:17:17.48000	0.00445507	0.0169717	0.00025765	3.183	D	5	09/09/2020 01:45		0	0	0	0	0	0	0	0	0	0	0	0	0	0
297	0	1	5	1d 13:29:36.06000	0d 17:17:34.66000	0.0044563	0.0169756	0.00025795	3.173	D	5	09/09/2020 01:45		0	0	0	0	0	0	0	0	0	0	0	0	0	0
298	0	1	5	1d 13:29:52.02000	0d 17:17:50.62000	0.00445745	0.0169792	0.00025772	3.1629	D	5	09/09/2020 01:45		0	0	0	0	0	0	0	0	0	0	0	0	0	0
299	0	1	5	1d 13:30:07.04000	0d 17:18:05.64000	0.00445852	0.0169826	0.0002578	3.1528	D	5	09/09/2020 01:46		0	0	0	0	0	0	0	0	0	0	0	0	0	0
300	0	1	5	1d 13:30:21.21000	0d 17:18:19.81000	0.00445954	0.0169858	0.0002578	3.1427	D	5	09/09/2020 01:46		0	0	0	0	0	0	0	0	0	0	0	0	0	0
301	0	1	5	1d 13:30:35.31000	0d 17:18:33.91000	0.00446055	0.016989	0.00025772	3.1325	D	5	09/09/2020 01:46		0	0	0	0	0	0	0	0	0	0	0	0	0	0
302	0	1	5	1d 13:30:49.05000	0d 17:18:47.65000	0.00446153	0.016992	0.00025757	3.1225	D	5	09/09/2020 01:46		0	0	0	0	0	0	0	0	0	0	0	0	0	0
303	0	1	5	1d 13:31:02.39000	0d 17:19:00.99000	0.00446248	0.016995	0.0002575	3.1124	D	5	09/09/2020 01:47		0	0	0	0	0	0	0	0	0	0	0	0	0	0
304	0	1	5	1d 13:31:15.13000	0d 17:19:13.73000	0.0044634	0.0169978	0.0002575	3.1023	D	5	09/09/2020 01:47		0	0	0	0	0	0	0	0	0	0	0	0	0	0
305	0	1	5	1d 13:31:27.32000	0d 17:19:25.92000	0.00446427	0.0170005	0.00025772	3.0921	D	5	09/09/2020 01:47		0	0	0	0	0	0	0	0	0	0	0	0	0	0
306	0	1	5	1d 13:31:39.11000	0d 17:19:37.71000	0.00446511	0.0170031	0.00025757	3.082	D	5	09/09/2020 01:47		0	0	0	0	0	0	0	0	0	0	0	0	0	0
307	0	1	5	1d 13:31:50.51000	0d 17:19:49.11000	0.00446593	0.0170057	0.00025757	3.0719	D	5	09/09/2020 01:47		0	0	0	0	0	0	0	0	0	0	0	0	0	0
308	0	1	5	1d 13:32:01.73000	0d 17:20:00.33000	0.00446673	0.0170081	0.00025765	3.0616	D	5	09/09/2020 01:48		0	0	0	0	0	0	0	0	0	0	0	0	0	0
309	0	1	5	1d 13:32:12.71000	0d 17:20:11.31000	0.00446752	0.0170105	0.0002578	3.0515	D	5	09/09/2020 01:48		0	0	0	0	0	0	0	0	0	0	0	0	0	0
310	0	1	5	1d 13:32:23.42000	0d 17:20:22.02000	0.00446828	0.0170129	0.00025742	3.0414	D	5	09/09/2020 01:48		0	0	0	0	0	0	0	0	0	0	0	0	0	0
311	0	1	5	1d 13:32:33.70000	0d 17:20:32.30000	0.00446902	0.0170151	0.00025788	3.0312	D	5	09/09/2020 01:48		0	0	0	0	0	0	0	0	0	0	0	0	0	0
312	0	1	5	1d 13:32:43.88000	0d 17:20:42.48000	0.00446975	0.0170173	0.00025757	3.021	D	5	09/09/2020 01:48		0	0	0	0	0	0	0	0	0	0	0	0	0	0
313	0	1	5	1d 13:32:53.73000	0d 17:20:52.33000	0.00447045	0.0170194	0.0002578	3.0108	D	5	09/09/2020 01:48		0	0	0	0	0	0	0	0	0	0	0	0	0	0
314	0	1	5	1d 13:33:03.49000	0d 17:21:02.09000	0.00447115	0.0170215	0.0002578	3.0007	D	5	09/09/2020 01:49		0	0	0	0	0	0	0	0	0	0	0	0	0	0
315	0	1	5	1d 13:33:12.83000	0d 17:21:11.43000	0.00447182	0.0170235	0.00025772	2.9905	D	5	09/09/2020 01:49		0	0	0	0	0	0	0	0	0	0	0	0	0	0
316	0	1	5	1d 13:33:22.18000	0d 17:21:20.78000	0.00447249	0.0170255	0.00025788	2.9802	D	5	09/09/2020 01:49		0	0	0	0	0	0	0	0	0	0	0	0	0	0
317	0	1	5	1d 13:33:31.24000	0d 17:21:29.84000	0.00447314	0.0170275	0.00025765	2.97	D	5	09/09/2020 01:49		0	0	0	0	0	0	0	0	0	0	0	0	0	0
318	0	1	5	1d 13:33:40.04000	0d 17:21:38.64000	0.00447377	0.0170293	0.00025757	2.9599	D	5	09/09/2020 01:49		0	0	0	0	0	0	0	0	0	0	0	0	0	0
319	0	1	5	1d 13:33:48.55000	0d 17:21:47.15000	0.00447438	0.0170311	0.00025757	2.9497	D	5	09/09/2020 01:49		0	0	0	0	0	0	0	0	0	0	0	0	0	0
320	0	1	5	1d 13:33:57.05000	0d 17:21:55.65000	0.00447499	0.0170329	0.00025788	2.9395	D	5	09/09/2020 01:50		0	0	0	0	0	0	0	0	0	0	0	0	0	0
321	0	1	5	1d 13:34:05.48000	0d 17:22:04.08000	0.00447559	0.0170347	0.00025765	2.9291	D	5	09/09/2020 01:50		0	0	0	0	0	0	0	0	0	0	0	0	0	0
322	0	1	5	1d 13:34:13.73000	0d 17:22:12.33000	0.00447618	0.0170364	0.00025757	2.9191	D	5	09/09/2020 01:50		0	0	0	0	0	0	0	0	0	0	0	0	0	0
323	0	1	5	1d 13:34:21.62000	0d 17:22:20.22000	0.00447675	0.0170381	0.0002575	2.9088	D	5	09/09/2020 01:50		0	0	0	0	0	0	0	0	0	0	0	0	0	0
324	0	1	5	1d 13:34:29.61000	0d 17:22:28.21000	0.00447732	0.0170397	0.00025772	2.8986	D	5	09/09/2020 01:50		0	0	0	0	0	0	0	0	0	0	0	0	0	0
325	0	1	5	1d 13:34:37.44000	0d 17:22:36.04000	0.00447788	0.0170413	0.0002578	2.8885	D	5	09/09/2020 01:50		0	0	0	0	0	0	0	0	0	0	0	0	0	0
326	0	1	5	1d 13:34:44.91000	0d 17:22:43.51000	0.00447841	0.0170429	0.00025757	2.8783	D	5	09/09/2020 01:50		0	0	0	0	0	0	0	0	0	0	0	0	0	0
327	0	1	5	1d 13:34:52.38000	0d 17:22:50.98000	0.00447895	0.0170444	0.0002578	2.8681	D	5	09/09/2020 01:50		0	0	0	0	0	0	0	0	0	0	0	0	0	0
328	0	1	5	1d 13:34:59.84000	0d 17:22:58.44000	0.00447948	0.0170459	0.00025772	2.858	D	5	09/09/2020 01:51		0	0	0	0	0	0	0	0	0	0	0	0	0	0
329	0	1	5	1d 13:35:07.16000	0d 17:23:05.76000	0.00448001	0.0170474	0.0002578	2.8479	D	5	09/09/2020 01:51		0	0	0	0	0	0	0	0	0	0	0	0	0	0
330	0	1	5	1d 13:35:14.54000	0d 17:23:13.14000	0.00448053	0.0170489	0.00025757	2.8377	D	5	09/09/2020 01:51		0	0	0	0	0	0	0	0	0	0	0	0	0	0
331	0	1	5	1d 13:35:21.95000	0d 17:23:20.55000	0.00448106	0.0170504	0.0002578	2.8273	D	5	09/09/2020 01:51		0	0	0	0	0	0	0	0	0	0	0	0	0	0
332	0	1	5	1d 13:35:29.36000	0d 17:23:27.96000	0.00448159	0.0170519	0.00025772	2.8171	D	5	09/09/2020 01:51		0	0	0	0	0	0	0	0	0	0	0	0	0	0
333	0	1	5	1d 13:35:36.63000	0d 17:23:35.23000	0.00448211	0.0170534	0.00025772	2.8069	D	5	09/09/2020 01:51		0	0	0	0	0	0	0	0	0	0	0	0	0	0
334	0	1	5	1d 13:35:43.73000	0d 17:23:42.33000	0.00448262	0.0170548	0.00025765	2.7968	D	5	09/09/2020 01:51		0	0	0	0	0	0	0	0	0	0	0	0	0	0
335	0	1	5	1d 13:35:50.62000	0d 17:23:49.22000	0.00448312	0.0170562	0.0002575	2.7866	D	5	09/09/2020 01:51		0	0	0	0	0	0	0	0	0	0	0	0	0	0
336	0	1	5	1d 13:35:57.52000	0d 17:23:56.12000	0.00448361	0.0170576	0.00025772	2.7765	D	5	09/09/2020 01:52		0	0	0	0	0	0	0	0	0	0	0	0	0	0
337	0	1	5	1d 13:36:04.14000	0d 17:24:02.74000	0.00448408	0.0170589	0.00025765	2.7665	D	5	09/09/2020 01:52		0	0	0	0	0	0	0	0	0	0	0	0	0	0
338	0	1	5	1d 13:36:10.76000	0d 17:24:09.36000	0.00448456	0.0170602	0.00025765	2.7561	D	5	09/09/2020 01:52		0	0	0	0	0	0	0	0	0	0	0	0	0	0
339	0	1	5	1d 13:36:17.37000	0d 17:24:15.97000	0.00448503	0.0170615	0.00025788	2.746	D	5	09/09/2020 01:52		0	0	0	0	0	0	0	0	0	0	0	0	0	0
340	0	1	5	1d 13:36:23.66000	0d 17:24:22.26000	0.00448548	0.0170627	0.00025765	2.7359	D	5	09/09/2020 01:52		0	0	0	0	0	0	0	0	0	0	0	0	0	0
341	0	1	5	1d 13:36:30.03000	0d 17:24:28.63000	0.00448594	0.017064	0.00025757	2.7257	D	5	09/09/2020 01:52		0	0	0	0	0	0	0	0	0	0	0	0	0	0
342	0	1	5	1d 13:36:36.29000	0d 17:24:34.89000	0.00448639	0.0170652	0.0002578	2.7156	D	5	09/09/2020 01:52		0	0	0	0	0	0	0	0	0	0	0	0	0	0
343	0	1	5	1d 13:36:42.52000	0d 17:24:41.12000	0.00448683	0.0170664	0.00025757	2.7054	D	5	09/09/2020 01:52		0	0	0	0	0	0	0	0	0	0	0	0	0	0
344	0	1	5	1d 13:36:48.75000	0d 17:24:47.35000	0.00448728	0.0170676	0.00025765	2.6954	D	5	09/09/2020 01:52		0	0	0	0	0	0	0	0	0	0	0	0	0	0
345	0	1	5	1d 13:36:54.84000	0d 17:24:53.44000	0.00448771	0.0170688	0.00025765	2.6853	D	5	09/09/2020 01:53		0	0	0	0	0	0	0	0	0	0	0	0	0	0
346	0	1	5	1d 13:37:00.93000	0d 17:24:59.53000	0.00448815	0.01707	0.00025788	2.6752	D	5	09/09/2020 01:53		0	0	0	0	0	0	0	0	0	0	0	0	0	0
347	0	1	5	1d 13:37:07.07000	0d 17:25:05.67000	0.00448859	0.0170711	0.00025788	2.6651	D	5	09/09/2020 01:53		0	0	0	0	0	0	0	0	0	0	0	0	0	0
348	0	1	5	1d 13:37:12.95000	0d 17:25:11.55000	0.00448901	0.0170723	0.00025765	2.6549	D	5	09/09/2020 01:53		0	0	0	0	0	0	0	0	0	0	0	0	0	0
349	0	1	5	1d 13:37:18.95000	0d 17:25:17.55000	0.00448944	0.0170734	0.0002578	2.6447	D	5	09/09/2020 01:53		0	0	0	0	0	0	0	0	0	0	0	0	0	0
350	0	1	5	1d 13:37:24.82000	0d 17:25:23.42000	0.00448986	0.0170745	0.00025765	2.6345	D	5	09/09/2020 01:53		0	0	0	0	0	0	0	0	0	0	0	0	0	0
351	0	1	5	1d 13:37:30.73000	0d 17:25:29.33000	0.00449028	0.0170756	0.00025772	2.6242	D	5	09/09/2020 01:53		0	0	0	0	0	0	0	0	0	0	0	0	0	0
352	0	1	5	1d 13:37:36.74000	0d 17:25:35.34000	0.00449071	0.0170767	0.0002578	2.6139	D	5	09/09/2020 01:53		0	0	0	0	0	0	0	0	0	0	0	0	0	0
353	0	1	5	1d 13:37:42.74000	0d 17:25:41.34000	0.00449114	0.0170779	0.0002575	2.6036	D	5	09/09/2020 01:53		0	0	0	0	0	0	0	0	0	0	0	0	0	0
354	0	1	5	1d 13:37:48.63000	0d 17:25:47.23000	0.00449156	0.017079	0.00025772	2.5936	D	5	09/09/2020 01:53		0	0	0	0	0	0	0	0	0	0	0	0	0	0
355	0	1	5	1d 13:37:54.39000	0d 17:25:52.99000	0.00449198	0.01708	0.0002575	2.5834	D	5	09/09/2020 01:54		0	0	0	0	0	0	0	0	0	0	0	0	0	0
356	0	1	5	1d 13:38:00.12000	0d 17:25:58.72000	0.00449239	0.0170811	0.00025772	2.5731	D	5	09/09/2020 01:54		0	0	0	0	0	0	0	0	0	0	0	0	0	0
357	0	1	5	1d 13:38:05.94000	0d 17:26:04.54000	0.0044928	0.0170821	0.00025788	2.5629	D	5	09/09/2020 01:54		0	0	0	0	0	0	0	0	0	0	0	0	0	0
358	0	1	5	1d 13:38:11.64000	0d 17:26:10.24000	0.00449321	0.0170832	0.00025757	2.5528	D	5	09/09/2020 01:54		0	0	0	0	0	0	0	0	0	0	0	0	0	0
359	0	1	5	1d 13:38:17.46000	0d 17:26:16.06000	0.00449363	0.0170843	0.00025757	2.5425	D	5	09/09/2020 01:54		0	0	0	0	0	0	0	0	0	0	0	0	0	0
360	0	1	5	1d 13:38:23.28000	0d 17:26:21.88000	0.00449404	0.0170853	0.00025765	2.5322	D	5	09/09/2020 01:54		0	0	0	0	0	0	0	0	0	0	0	0	0	0
361	0	1	5	1d 13:38:29.13000	0d 17:26:27.73000	0.00449446	0.0170864	0.00025765	2.5222	D	5	09/09/2020 01:54		0	0	0	0	0	0	0	0	0	0	0	0	0	0
362	0	1	5	1d 13:38:34.87000	0d 17:26:33.47000	0.00449487	0.0170874	0.00025765	2.5121	D	5	09/09/2020 01:54		0	0	0	0	0	0	0	0	0	0	0	0	0	0
363	0	1	5	1d 13:38:40.57000	0d 17:26:39.17000	0.00449528	0.0170884	0.00025765	2.5019	D	5	09/09/2020 01:54		0	0	0	0	0	0	0	0	0	0	0	0	0	0
364	0	1	5	1d 13:38:41.52000	0d 17:26:40.12000	0.00449535	0.0170886	0.00025765	2.5	D	133	09/09/2020 01:54		0	0	0	0	0	0	0	0	0	0	0	0	0	0
365	0	1	6	1d 13:38:41.53000	0d 00:00:00.01000	0	0	0	2.5046	R	0	09/09/2020 01:54		0	0	0	0	0	0	0	0	0	0	0	0	0	0
366	0	1	6	1d 13:38:43.53000	0d 00:00:02.01000	0	0	0	2.5708	R	1	09/09/2020 01:54		0	0	0	0	0	0	0	0	0	0	0	0	0	0
367	0	1	6	1d 13:38:45.53000	0d 00:00:04.01000	0	0	0	2.618	R	1	09/09/2020 01:54		0	0	0	0	0	0	0	0	0	0	0	0	0	0
368	0	1	6	1d 13:38:47.53000	0d 00:00:06.01000	0	0	0	2.6574	R	1	09/09/2020 01:54		0	0	0	0	0	0	0	0	0	0	0	0	0	0
369	0	1	6	1d 13:38:49.53000	0d 00:00:08.01000	0	0	0	2.6921	R	1	09/09/2020 01:54		0	0	0	0	0	0	0	0	0	0	0	0	0	0
370	0	1	6	1d 13:38:51.52000	0d 00:00:10.00000	0	0	0	2.7231	R	129	09/09/2020 01:54		0	0	0	0	0	0	0	0	0	0	0	0	0	0
371	1	2	9	1d 13:38:51.56000	0d 00:00:00.04000	0.00000001	0.00000003	0.00103212	2.757	C	0	09/09/2020 01:54		0	0	0	0	0	0	0	0	0	0	0	0	0	0
372	1	2	9	1d 13:38:51.72000	0d 00:00:00.20000	0.00000006	0.00000016	0.00103082	2.7858	C	5	09/09/2020 01:54		0	0	0	0	0	0	0	0	0	0	0	0	0	0
373	1	2	9	1d 13:38:51.87000	0d 00:00:00.35000	0.0000001	0.00000028	0.00103075	2.8093	C	5	09/09/2020 01:54		0	0	0	0	0	0	0	0	0	0	0	0	0	0
374	1	2	9	1d 13:38:52.03000	0d 00:00:00.51000	0.00000015	0.00000041	0.00103113	2.831	C	5	09/09/2020 01:54		0	0	0	0	0	0	0	0	0	0	0	0	0	0
375	1	2	9	1d 13:38:52.20000	0d 00:00:00.68000	0.00000019	0.00000055	0.00103059	2.8516	C	5	09/09/2020 01:54		0	0	0	0	0	0	0	0	0	0	0	0	0	0
376	1	2	9	1d 13:38:52.37000	0d 00:00:00.85000	0.00000024	0.00000069	0.00103075	2.8704	C	5	09/09/2020 01:54		0	0	0	0	0	0	0	0	0	0	0	0	0	0
377	1	2	9	1d 13:38:52.55000	0d 00:00:01.03000	0.00000029	0.00000083	0.00103075	2.8891	C	5	09/09/2020 01:54		0	0	0	0	0	0	0	0	0	0	0	0	0	0
378	1	2	9	1d 13:38:52.74000	0d 00:00:01.22000	0.00000035	0.00000099	0.00103098	2.9075	C	5	09/09/2020 01:54		0	0	0	0	0	0	0	0	0	0	0	0	0	0
379	1	2	9	1d 13:38:52.93000	0d 00:00:01.41000	0.0000004	0.00000115	0.00103075	2.9252	C	5	09/09/2020 01:54		0	0	0	0	0	0	0	0	0	0	0	0	0	0
380	1	2	9	1d 13:38:53.13000	0d 00:00:01.61000	0.00000046	0.00000132	0.00103082	2.943	C	5	09/09/2020 01:54		0	0	0	0	0	0	0	0	0	0	0	0	0	0
381	1	2	9	1d 13:38:53.33000	0d 00:00:01.81000	0.00000052	0.00000149	0.00103075	2.9603	C	5	09/09/2020 01:54		0	0	0	0	0	0	0	0	0	0	0	0	0	0
382	1	2	9	1d 13:38:53.54000	0d 00:00:02.02000	0.00000058	0.00000167	0.00103098	2.9773	C	5	09/09/2020 01:55		0	0	0	0	0	0	0	0	0	0	0	0	0	0
383	1	2	9	1d 13:38:53.75000	0d 00:00:02.23000	0.00000064	0.00000185	0.00103082	2.9944	C	5	09/09/2020 01:55		0	0	0	0	0	0	0	0	0	0	0	0	0	0
384	1	2	9	1d 13:38:53.96000	0d 00:00:02.44000	0.0000007	0.00000203	0.00103067	3.0108	C	5	09/09/2020 01:55		0	0	0	0	0	0	0	0	0	0	0	0	0	0
385	1	2	9	1d 13:38:54.18000	0d 00:00:02.66000	0.00000076	0.00000222	0.00103082	3.0274	C	5	09/09/2020 01:55		0	0	0	0	0	0	0	0	0	0	0	0	0	0
386	1	2	9	1d 13:38:54.40000	0d 00:00:02.88000	0.00000082	0.00000241	0.00103082	3.0436	C	5	09/09/2020 01:55		0	0	0	0	0	0	0	0	0	0	0	0	0	0
387	1	2	9	1d 13:38:54.62000	0d 00:00:03.10000	0.00000089	0.0000026	0.00103098	3.0596	C	5	09/09/2020 01:55		0	0	0	0	0	0	0	0	0	0	0	0	0	0
388	1	2	9	1d 13:38:54.85000	0d 00:00:03.33000	0.00000095	0.0000028	0.00103067	3.0756	C	5	09/09/2020 01:55		0	0	0	0	0	0	0	0	0	0	0	0	0	0
389	1	2	9	1d 13:38:55.08000	0d 00:00:03.56000	0.00000102	0.00000301	0.00103075	3.0912	C	5	09/09/2020 01:55		0	0	0	0	0	0	0	0	0	0	0	0	0	0
390	1	2	9	1d 13:38:55.31000	0d 00:00:03.79000	0.00000108	0.00000321	0.00103075	3.1067	C	5	09/09/2020 01:55		0	0	0	0	0	0	0	0	0	0	0	0	0	0
391	1	2	9	1d 13:38:55.55000	0d 00:00:04.03000	0.00000115	0.00000342	0.00103082	3.1225	C	5	09/09/2020 01:55		0	0	0	0	0	0	0	0	0	0	0	0	0	0
392	1	2	9	1d 13:38:55.79000	0d 00:00:04.27000	0.00000122	0.00000364	0.0010309	3.1377	C	5	09/09/2020 01:55		0	0	0	0	0	0	0	0	0	0	0	0	0	0
393	1	2	9	1d 13:38:56.03000	0d 00:00:04.51000	0.00000129	0.00000386	0.00103067	3.1527	C	5	09/09/2020 01:55		0	0	0	0	0	0	0	0	0	0	0	0	0	0
394	1	2	9	1d 13:38:56.28000	0d 00:00:04.76000	0.00000136	0.00000408	0.00103075	3.1679	C	5	09/09/2020 01:55		0	0	0	0	0	0	0	0	0	0	0	0	0	0
395	1	2	9	1d 13:38:56.53000	0d 00:00:05.01000	0.00000143	0.00000431	0.00103082	3.1827	C	5	09/09/2020 01:55		0	0	0	0	0	0	0	0	0	0	0	0	0	0
396	1	2	9	1d 13:38:56.78000	0d 00:00:05.26000	0.00000151	0.00000454	0.00103067	3.1974	C	5	09/09/2020 01:55		0	0	0	0	0	0	0	0	0	0	0	0	0	0
397	1	2	9	1d 13:38:57.04000	0d 00:00:05.52000	0.00000158	0.00000478	0.00103075	3.212	C	5	09/09/2020 01:55		0	0	0	0	0	0	0	0	0	0	0	0	0	0
398	1	2	9	1d 13:38:57.30000	0d 00:00:05.78000	0.00000165	0.00000502	0.00103075	3.2267	C	5	09/09/2020 01:55		0	0	0	0	0	0	0	0	0	0	0	0	0	0
399	1	2	9	1d 13:38:57.57000	0d 00:00:06.05000	0.00000173	0.00000527	0.00103067	3.241	C	5	09/09/2020 01:55		0	0	0	0	0	0	0	0	0	0	0	0	0	0
400	1	2	9	1d 13:38:57.84000	0d 00:00:06.32000	0.00000181	0.00000552	0.00103082	3.2554	C	5	09/09/2020 01:55		0	0	0	0	0	0	0	0	0	0	0	0	0	0
401	1	2	9	1d 13:38:58.12000	0d 00:00:06.60000	0.00000189	0.00000578	0.00103075	3.2696	C	5	09/09/2020 01:55		0	0	0	0	0	0	0	0	0	0	0	0	0	0
402	1	2	9	1d 13:38:58.40000	0d 00:00:06.88000	0.00000197	0.00000604	0.00103082	3.2836	C	5	09/09/2020 01:55		0	0	0	0	0	0	0	0	0	0	0	0	0	0
403	1	2	9	1d 13:38:58.69000	0d 00:00:07.17000	0.00000205	0.00000631	0.00103075	3.2976	C	5	09/09/2020 01:55		0	0	0	0	0	0	0	0	0	0	0	0	0	0
404	1	2	9	1d 13:38:58.98000	0d 00:00:07.46000	0.00000214	0.00000659	0.00103082	3.3117	C	5	09/09/2020 01:55		0	0	0	0	0	0	0	0	0	0	0	0	0	0
405	1	2	9	1d 13:38:59.29000	0d 00:00:07.77000	0.00000222	0.00000688	0.00103075	3.3257	C	5	09/09/2020 01:55		0	0	0	0	0	0	0	0	0	0	0	0	0	0
406	1	2	9	1d 13:38:59.60000	0d 00:00:08.08000	0.00000231	0.00000718	0.00103067	3.3396	C	5	09/09/2020 01:55		0	0	0	0	0	0	0	0	0	0	0	0	0	0
407	1	2	9	1d 13:38:59.91000	0d 00:00:08.39000	0.0000024	0.00000748	0.00103082	3.3532	C	5	09/09/2020 01:55		0	0	0	0	0	0	0	0	0	0	0	0	0	0
408	1	2	9	1d 13:39:00.23000	0d 00:00:08.71000	0.00000249	0.00000779	0.00103067	3.3666	C	5	09/09/2020 01:55		0	0	0	0	0	0	0	0	0	0	0	0	0	0
409	1	2	9	1d 13:39:00.56000	0d 00:00:09.04000	0.00000259	0.0000081	0.00103098	3.3799	C	5	09/09/2020 01:55		0	0	0	0	0	0	0	0	0	0	0	0	0	0
410	1	2	9	1d 13:39:00.90000	0d 00:00:09.38000	0.00000269	0.00000843	0.00103075	3.3933	C	5	09/09/2020 01:55		0	0	0	0	0	0	0	0	0	0	0	0	0	0
411	1	2	9	1d 13:39:01.24000	0d 00:00:09.72000	0.00000278	0.00000876	0.0010309	3.4066	C	5	09/09/2020 01:55		0	0	0	0	0	0	0	0	0	0	0	0	0	0
412	1	2	9	1d 13:39:01.60000	0d 00:00:10.08000	0.00000289	0.00000912	0.00103082	3.4194	C	5	09/09/2020 01:55		0	0	0	0	0	0	0	0	0	0	0	0	0	0
413	1	2	9	1d 13:39:01.96000	0d 00:00:10.44000	0.00000299	0.00000947	0.0010309	3.4322	C	5	09/09/2020 01:55		0	0	0	0	0	0	0	0	0	0	0	0	0	0
414	1	2	9	1d 13:39:02.34000	0d 00:00:10.82000	0.0000031	0.00000984	0.0010309	3.445	C	5	09/09/2020 01:55		0	0	0	0	0	0	0	0	0	0	0	0	0	0
415	1	2	9	1d 13:39:02.74000	0d 00:00:11.22000	0.00000321	0.00001024	0.00103075	3.4578	C	5	09/09/2020 01:55		0	0	0	0	0	0	0	0	0	0	0	0	0	0
416	1	2	9	1d 13:39:03.15000	0d 00:00:11.63000	0.00000333	0.00001065	0.00103067	3.4707	C	5	09/09/2020 01:55		0	0	0	0	0	0	0	0	0	0	0	0	0	0
417	1	2	9	1d 13:39:03.57000	0d 00:00:12.05000	0.00000345	0.00001106	0.00103082	3.4829	C	5	09/09/2020 01:55		0	0	0	0	0	0	0	0	0	0	0	0	0	0
418	1	2	9	1d 13:39:04.01000	0d 00:00:12.49000	0.00000358	0.0000115	0.00103082	3.4951	C	5	09/09/2020 01:55		0	0	0	0	0	0	0	0	0	0	0	0	0	0
419	1	2	9	1d 13:39:04.48000	0d 00:00:12.96000	0.00000371	0.00001198	0.0010309	3.5071	C	5	09/09/2020 01:55		0	0	0	0	0	0	0	0	0	0	0	0	0	0
420	1	2	9	1d 13:39:04.98000	0d 00:00:13.46000	0.00000385	0.00001248	0.00103067	3.519	C	5	09/09/2020 01:55		0	0	0	0	0	0	0	0	0	0	0	0	0	0
421	1	2	9	1d 13:39:05.51000	0d 00:00:13.99000	0.00000401	0.00001301	0.0010309	3.5309	C	5	09/09/2020 01:55		0	0	0	0	0	0	0	0	0	0	0	0	0	0
422	1	2	9	1d 13:39:06.09000	0d 00:00:14.57000	0.00000417	0.0000136	0.00103082	3.5424	C	5	09/09/2020 01:55		0	0	0	0	0	0	0	0	0	0	0	0	0	0
423	1	2	9	1d 13:39:06.73000	0d 00:00:15.21000	0.00000435	0.00001425	0.00103075	3.5537	C	5	09/09/2020 01:55		0	0	0	0	0	0	0	0	0	0	0	0	0	0
424	1	2	9	1d 13:39:07.45000	0d 00:00:15.93000	0.00000456	0.00001499	0.00103075	3.5647	C	5	09/09/2020 01:55		0	0	0	0	0	0	0	0	0	0	0	0	0	0
425	1	2	9	1d 13:39:08.30000	0d 00:00:16.78000	0.0000048	0.00001585	0.00103075	3.5755	C	5	09/09/2020 01:55		0	0	0	0	0	0	0	0	0	0	0	0	0	0
426	1	2	9	1d 13:39:09.35000	0d 00:00:17.83000	0.0000051	0.00001693	0.00103082	3.5862	C	5	09/09/2020 01:55		0	0	0	0	0	0	0	0	0	0	0	0	0	0
427	1	2	9	1d 13:39:10.69000	0d 00:00:19.17000	0.00000549	0.00001831	0.00103098	3.5966	C	5	09/09/2020 01:55		0	0	0	0	0	0	0	0	0	0	0	0	0	0
428	1	2	9	1d 13:39:12.46000	0d 00:00:20.94000	0.000006	0.00002013	0.00103082	3.6068	C	5	09/09/2020 01:55		0	0	0	0	0	0	0	0	0	0	0	0	0	0
429	1	2	9	1d 13:39:15.21000	0d 00:00:23.69000	0.00000678	0.00002298	0.0010309	3.6172	C	5	09/09/2020 01:55		0	0	0	0	0	0	0	0	0	0	0	0	0	0
430	1	2	9	1d 13:39:19.82000	0d 00:00:28.30000	0.0000081	0.00002776	0.00103067	3.6272	C	5	09/09/2020 01:55		0	0	0	0	0	0	0	0	0	0	0	0	0	0
431	1	2	9	1d 13:39:28.93000	0d 00:00:37.41000	0.00001071	0.00003724	0.00103075	3.6373	C	5	09/09/2020 01:55		0	0	0	0	0	0	0	0	0	0	0	0	0	0
432	1	2	9	1d 13:39:51.71000	0d 00:01:00.19000	0.00001723	0.000061	0.00103075	3.6474	C	5	09/09/2020 01:55		0	0	0	0	0	0	0	0	0	0	0	0	0	0
433	1	2	9	1d 13:41:03.94000	0d 00:02:12.42000	0.00003792	0.00013656	0.00103059	3.6574	C	5	09/09/2020 01:57		0	0	0	0	0	0	0	0	0	0	0	0	0	0
434	1	2	9	1d 13:44:15.10000	0d 00:05:23.58000	0.00009265	0.00033707	0.00103082	3.6675	C	5	09/09/2020 02:00		0	0	0	0	0	0	0	0	0	0	0	0	0	0
435	1	2	9	1d 13:49:15.10000	0d 00:10:23.58000	0.00017855	0.00065248	0.00103082	3.6757	C	1	09/09/2020 02:05		0	0	0	0	0	0	0	0	0	0	0	0	0	0
436	1	2	9	1d 13:54:15.10000	0d 00:15:23.58000	0.00026445	0.00096852	0.0010309	3.6822	C	1	09/09/2020 02:10		0	0	0	0	0	0	0	0	0	0	0	0	0	0
437	1	2	9	1d 13:59:15.10000	0d 00:20:23.58000	0.00035035	0.00128506	0.00103082	3.6878	C	1	09/09/2020 02:15		0	0	0	0	0	0	0	0	0	0	0	0	0	0
438	1	2	9	1d 14:04:15.10000	0d 00:25:23.58000	0.00043625	0.00160204	0.00103075	3.6922	C	1	09/09/2020 02:20		0	0	0	0	0	0	0	0	0	0	0	0	0	0
439	1	2	9	1d 14:09:15.10000	0d 00:30:23.58000	0.00052215	0.00191941	0.00103067	3.6967	C	1	09/09/2020 02:25		0	0	0	0	0	0	0	0	0	0	0	0	0	0
440	1	2	9	1d 14:14:15.10000	0d 00:35:23.58000	0.00060805	0.00223715	0.00103082	3.7011	C	1	09/09/2020 02:30		0	0	0	0	0	0	0	0	0	0	0	0	0	0
441	1	2	9	1d 14:19:15.10000	0d 00:40:23.58000	0.00069395	0.00255524	0.00103075	3.7052	C	1	09/09/2020 02:35		0	0	0	0	0	0	0	0	0	0	0	0	0	0
442	1	2	9	1d 14:24:15.10000	0d 00:45:23.58000	0.00077985	0.00287368	0.00103075	3.7093	C	1	09/09/2020 02:40		0	0	0	0	0	0	0	0	0	0	0	0	0	0
443	1	2	9	1d 14:29:15.10000	0d 00:50:23.58000	0.00086575	0.00319248	0.00103067	3.7134	C	1	09/09/2020 02:45		0	0	0	0	0	0	0	0	0	0	0	0	0	0
444	1	2	9	1d 14:34:15.10000	0d 00:55:23.58000	0.00095165	0.00351165	0.00103075	3.7177	C	1	09/09/2020 02:50		0	0	0	0	0	0	0	0	0	0	0	0	0	0
445	1	2	9	1d 14:39:15.10000	0d 01:00:23.58000	0.00103754	0.00383121	0.00103052	3.7223	C	1	09/09/2020 02:55		0	0	0	0	0	0	0	0	0	0	0	0	0	0
446	1	2	9	1d 14:44:15.10000	0d 01:05:23.58000	0.00112344	0.00415117	0.0010309	3.7273	C	1	09/09/2020 03:00		0	0	0	0	0	0	0	0	0	0	0	0	0	0
447	1	2	9	1d 14:49:15.10000	0d 01:10:23.58000	0.00120934	0.00447156	0.00103082	3.7325	C	1	09/09/2020 03:05		0	0	0	0	0	0	0	0	0	0	0	0	0	0
448	1	2	9	1d 14:54:15.10000	0d 01:15:23.58000	0.00129524	0.0047924	0.00103067	3.7377	C	1	09/09/2020 03:10		0	0	0	0	0	0	0	0	0	0	0	0	0	0
449	1	2	9	1d 14:59:15.10000	0d 01:20:23.58000	0.00138114	0.00511368	0.00103082	3.743	C	1	09/09/2020 03:15		0	0	0	0	0	0	0	0	0	0	0	0	0	0
450	1	2	9	1d 15:04:15.10000	0d 01:25:23.58000	0.00146704	0.00543541	0.00103082	3.7482	C	1	09/09/2020 03:20		0	0	0	0	0	0	0	0	0	0	0	0	0	0
451	1	2	9	1d 15:09:15.10000	0d 01:30:23.58000	0.00155294	0.00575758	0.00103082	3.7528	C	1	09/09/2020 03:25		0	0	0	0	0	0	0	0	0	0	0	0	0	0
452	1	2	9	1d 15:14:15.10000	0d 01:35:23.58000	0.00163884	0.00608021	0.00103059	3.7583	C	1	09/09/2020 03:30		0	0	0	0	0	0	0	0	0	0	0	0	0	0
453	1	2	9	1d 15:19:15.10000	0d 01:40:23.58000	0.00172474	0.00640328	0.0010309	3.7636	C	1	09/09/2020 03:35		0	0	0	0	0	0	0	0	0	0	0	0	0	0
454	1	2	9	1d 15:24:15.10000	0d 01:45:23.58000	0.00181064	0.0067268	0.00103082	3.7688	C	1	09/09/2020 03:40		0	0	0	0	0	0	0	0	0	0	0	0	0	0
455	1	2	9	1d 15:29:15.10000	0d 01:50:23.58000	0.00189654	0.00705078	0.00103082	3.774	C	1	09/09/2020 03:45		0	0	0	0	0	0	0	0	0	0	0	0	0	0
456	1	2	9	1d 15:34:15.10000	0d 01:55:23.58000	0.00198244	0.00737523	0.0010309	3.7798	C	1	09/09/2020 03:50		0	0	0	0	0	0	0	0	0	0	0	0	0	0
457	1	2	9	1d 15:39:15.10000	0d 02:00:23.58000	0.00206834	0.00770016	0.00103075	3.7853	C	1	09/09/2020 03:55		0	0	0	0	0	0	0	0	0	0	0	0	0	0
458	1	2	9	1d 15:44:15.10000	0d 02:05:23.58000	0.00215424	0.0080256	0.00103075	3.7917	C	1	09/09/2020 04:00		0	0	0	0	0	0	0	0	0	0	0	0	0	0
459	1	2	9	1d 15:49:15.10000	0d 02:10:23.58000	0.00224014	0.00835158	0.00103059	3.798	C	1	09/09/2020 04:05		0	0	0	0	0	0	0	0	0	0	0	0	0	0
460	1	2	9	1d 15:54:15.10000	0d 02:15:23.58000	0.00232604	0.00867814	0.00103059	3.805	C	1	09/09/2020 04:10		0	0	0	0	0	0	0	0	0	0	0	0	0	0
461	1	2	9	1d 15:59:15.10000	0d 02:20:23.58000	0.00241194	0.00900533	0.00103075	3.8128	C	1	09/09/2020 04:15		0	0	0	0	0	0	0	0	0	0	0	0	0	0
462	1	2	9	1d 16:04:15.10000	0d 02:25:23.58000	0.00249783	0.00933321	0.00103067	3.8212	C	1	09/09/2020 04:20		0	0	0	0	0	0	0	0	0	0	0	0	0	0
463	1	2	9	1d 16:09:15.10000	0d 02:30:23.58000	0.00258373	0.00966184	0.0010309	3.8303	C	1	09/09/2020 04:25		0	0	0	0	0	0	0	0	0	0	0	0	0	0
464	1	2	9	1d 16:14:06.35000	0d 02:35:14.83000	0.00266713	0.00998168	0.00103098	3.8404	C	5	09/09/2020 04:30		0	0	0	0	0	0	0	0	0	0	0	0	0	0
465	1	2	9	1d 16:18:39.12000	0d 02:39:47.60000	0.00274523	0.010282	0.00103075	3.8505	C	5	09/09/2020 04:34		0	0	0	0	0	0	0	0	0	0	0	0	0	0
466	1	2	9	1d 16:22:49.01000	0d 02:43:57.49000	0.00281678	0.0105579	0.0010309	3.8605	C	5	09/09/2020 04:38		0	0	0	0	0	0	0	0	0	0	0	0	0	0
467	1	2	9	1d 16:26:42.74000	0d 02:47:51.22000	0.00288371	0.0108166	0.00103082	3.8706	C	5	09/09/2020 04:42		0	0	0	0	0	0	0	0	0	0	0	0	0	0
468	1	2	9	1d 16:30:24.95000	0d 02:51:33.43000	0.00294733	0.0110631	0.00103067	3.8807	C	5	09/09/2020 04:46		0	0	0	0	0	0	0	0	0	0	0	0	0	0
469	1	2	9	1d 16:33:57.43000	0d 02:55:05.91000	0.00300817	0.0112995	0.00103082	3.8907	C	5	09/09/2020 04:50		0	0	0	0	0	0	0	0	0	0	0	0	0	0
470	1	2	9	1d 16:37:18.74000	0d 02:58:27.22000	0.00306581	0.0115241	0.0010309	3.9008	C	5	09/09/2020 04:53		0	0	0	0	0	0	0	0	0	0	0	0	0	0
471	1	2	9	1d 16:40:36.76000	0d 03:01:45.24000	0.00312251	0.0117456	0.00103082	3.911	C	5	09/09/2020 04:56		0	0	0	0	0	0	0	0	0	0	0	0	0	0
472	1	2	9	1d 16:43:48.92000	0d 03:04:57.40000	0.00317753	0.011961	0.00103075	3.9211	C	5	09/09/2020 04:59		0	0	0	0	0	0	0	0	0	0	0	0	0	0
473	1	2	9	1d 16:46:55.15000	0d 03:08:03.63000	0.00323086	0.0121704	0.00103067	3.9312	C	5	09/09/2020 05:03		0	0	0	0	0	0	0	0	0	0	0	0	0	0
474	1	2	9	1d 16:49:59.96000	0d 03:11:08.44000	0.00328377	0.0123786	0.00103067	3.9413	C	5	09/09/2020 05:06		0	0	0	0	0	0	0	0	0	0	0	0	0	0
475	1	2	9	1d 16:52:58.11000	0d 03:14:06.59000	0.00333478	0.0125799	0.00103067	3.9515	C	5	09/09/2020 05:09		0	0	0	0	0	0	0	0	0	0	0	0	0	0
476	1	2	9	1d 16:55:57.33000	0d 03:17:05.81000	0.0033861	0.012783	0.00103067	3.9615	C	5	09/09/2020 05:12		0	0	0	0	0	0	0	0	0	0	0	0	0	0
477	1	2	9	1d 16:58:51.57000	0d 03:20:00.05000	0.00343599	0.0129809	0.00103082	3.9716	C	5	09/09/2020 05:14		0	0	0	0	0	0	0	0	0	0	0	0	0	0
478	1	2	9	1d 17:01:43.78000	0d 03:22:52.26000	0.0034853	0.013177	0.0010309	3.9817	C	5	09/09/2020 05:17		0	0	0	0	0	0	0	0	0	0	0	0	0	0
479	1	2	9	1d 17:04:37.02000	0d 03:25:45.50000	0.0035349	0.0133747	0.00103082	3.9918	C	5	09/09/2020 05:20		0	0	0	0	0	0	0	0	0	0	0	0	0	0
480	1	2	9	1d 17:07:28.46000	0d 03:28:36.94000	0.00358399	0.0135709	0.00103067	4.0018	C	5	09/09/2020 05:23		0	0	0	0	0	0	0	0	0	0	0	0	0	0
481	1	2	9	1d 17:10:19.05000	0d 03:31:27.53000	0.00363284	0.0137666	0.0010309	4.0121	C	5	09/09/2020 05:26		0	0	0	0	0	0	0	0	0	0	0	0	0	0
482	1	2	9	1d 17:13:08.51000	0d 03:34:16.99000	0.00368136	0.0139615	0.00103075	4.0221	C	5	09/09/2020 05:29		0	0	0	0	0	0	0	0	0	0	0	0	0	0
483	1	2	9	1d 17:15:54.55000	0d 03:37:03.03000	0.0037289	0.014153	0.00103082	4.0322	C	5	09/09/2020 05:32		0	0	0	0	0	0	0	0	0	0	0	0	0	0
484	1	2	9	1d 17:18:36.04000	0d 03:39:44.52000	0.00377514	0.0143397	0.00103082	4.0423	C	5	09/09/2020 05:34		0	0	0	0	0	0	0	0	0	0	0	0	0	0
485	1	2	9	1d 17:21:19.56000	0d 03:42:28.04000	0.00382196	0.0145292	0.00103082	4.0523	C	5	09/09/2020 05:37		0	0	0	0	0	0	0	0	0	0	0	0	0	0
486	1	2	9	1d 17:23:59.74000	0d 03:45:08.22000	0.00386783	0.0147153	0.00103082	4.0624	C	5	09/09/2020 05:40		0	0	0	0	0	0	0	0	0	0	0	0	0	0
487	1	2	9	1d 17:26:39.77000	0d 03:47:48.25000	0.00391365	0.0149016	0.00103113	4.0726	C	5	09/09/2020 05:42		0	0	0	0	0	0	0	0	0	0	0	0	0	0
488	1	2	9	1d 17:29:20.47000	0d 03:50:28.95000	0.00395966	0.0150893	0.00103082	4.0827	C	5	09/09/2020 05:45		0	0	0	0	0	0	0	0	0	0	0	0	0	0
489	1	2	9	1d 17:31:54.87000	0d 03:53:03.35000	0.00400387	0.01527	0.00103059	4.0928	C	5	09/09/2020 05:48		0	0	0	0	0	0	0	0	0	0	0	0	0	0
490	1	2	9	1d 17:34:27.26000	0d 03:55:35.74000	0.00404751	0.0154488	0.00103075	4.103	C	5	09/09/2020 05:50		0	0	0	0	0	0	0	0	0	0	0	0	0	0
491	1	2	9	1d 17:36:59.12000	0d 03:58:07.60000	0.00409099	0.0156274	0.00103075	4.1131	C	5	09/09/2020 05:53		0	0	0	0	0	0	0	0	0	0	0	0	0	0
492	1	2	9	1d 17:39:27.82000	0d 04:00:36.30000	0.00413357	0.0158027	0.00103075	4.1231	C	5	09/09/2020 05:55		0	0	0	0	0	0	0	0	0	0	0	0	0	0
493	1	2	9	1d 17:41:55.79000	0d 04:03:04.27000	0.00417593	0.0159776	0.00103082	4.1332	C	5	09/09/2020 05:58		0	0	0	0	0	0	0	0	0	0	0	0	0	0
494	1	2	9	1d 17:44:22.29000	0d 04:05:30.77000	0.00421788	0.0161512	0.00103067	4.1434	C	5	09/09/2020 06:00		0	0	0	0	0	0	0	0	0	0	0	0	0	0
495	1	2	9	1d 17:46:47.95000	0d 04:07:56.43000	0.00425959	0.0163242	0.00103067	4.1535	C	5	09/09/2020 06:02		0	0	0	0	0	0	0	0	0	0	0	0	0	0
496	1	2	9	1d 17:49:10.85000	0d 04:10:19.33000	0.00430051	0.0164944	0.00103075	4.1636	C	5	09/09/2020 06:05		0	0	0	0	0	0	0	0	0	0	0	0	0	0
497	1	2	9	1d 17:51:32.93000	0d 04:12:41.41000	0.00434119	0.016664	0.00103075	4.1736	C	5	09/09/2020 06:07		0	0	0	0	0	0	0	0	0	0	0	0	0	0
498	1	2	9	1d 17:53:51.89000	0d 04:15:00.37000	0.00438098	0.0168302	0.00103052	4.1837	C	5	09/09/2020 06:09		0	0	0	0	0	0	0	0	0	0	0	0	0	0
499	1	2	9	1d 17:56:11.60000	0d 04:17:20.08000	0.00442098	0.0169978	0.0010309	4.1938	C	5	09/09/2020 06:12		0	0	0	0	0	0	0	0	0	0	0	0	0	0
500	1	2	9	1d 17:57:35.24000	0d 04:18:43.72000	0.00444493	0.0170983	0.00103067	4.2	C	133	09/09/2020 06:13		0	0	0	0	0	0	0	0	0	0	0	0	0	0
501	1	2	10	1d 17:57:35.26000	0d 00:00:00.02000	0.00444493	0.0170983	0.00106622	4.2007	C	0	09/09/2020 06:13		0	0	0	0	0	0	0	0	0	0	0	0	0	0
502	1	2	10	1d 17:57:52.50000	0d 00:00:17.26000	0.00444981	0.0171188	0.00096597	4.2004	C	4	09/09/2020 06:13		0	0	0	0	0	0	0	0	0	0	0	0	0	0
503	1	2	10	1d 17:58:12.36000	0d 00:00:37.12000	0.00445485	0.01714	0.0008658	4.2002	C	4	09/09/2020 06:14		0	0	0	0	0	0	0	0	0	0	0	0	0	0
504	1	2	10	1d 17:58:37.51000	0d 00:01:02.27000	0.00446053	0.0171639	0.00076577	4.2004	C	4	09/09/2020 06:14		0	0	0	0	0	0	0	0	0	0	0	0	0	0
505	1	2	10	1d 17:59:07.31000	0d 00:01:32.07000	0.00446645	0.0171887	0.0006656	4.2004	C	4	09/09/2020 06:15		0	0	0	0	0	0	0	0	0	0	0	0	0	0
506	1	2	10	1d 17:59:43.29000	0d 00:02:08.05000	0.00447259	0.0172145	0.0005655	4.2004	C	4	09/09/2020 06:15		0	0	0	0	0	0	0	0	0	0	0	0	0	0
507	1	2	10	1d 18:00:27.43000	0d 00:02:52.19000	0.00447889	0.017241	0.00046548	4.2	C	4	09/09/2020 06:16		0	0	0	0	0	0	0	0	0	0	0	0	0	0
508	1	2	10	1d 18:01:25.14000	0d 00:03:49.90000	0.00448551	0.0172688	0.00036545	4.2005	C	4	09/09/2020 06:17		0	0	0	0	0	0	0	0	0	0	0	0	0	0
509	1	2	10	1d 18:02:43.19000	0d 00:05:07.95000	0.00449229	0.0172972	0.00026543	4.1999	C	4	09/09/2020 06:18		0	0	0	0	0	0	0	0	0	0	0	0	0	0
510	1	2	10	1d 18:04:48.89000	0d 00:07:13.65000	0.00449963	0.0173281	0.00016541	4.2	C	4	09/09/2020 06:20		0	0	0	0	0	0	0	0	0	0	0	0	0	0
511	1	2	10	1d 18:07:09.64000	0d 00:09:34.40000	0.00450476	0.0173496	0.00010307	4.2002	C	132	09/09/2020 06:23		0	0	0	0	0	0	0	0	0	0	0	0	0	0
512	1	2	11	1d 18:07:09.65000	0d 00:00:00.01000	0	0	0	4.199	R	0	09/09/2020 06:23		0	0	0	0	0	0	0	0	0	0	0	0	0	0
513	1	2	11	1d 18:07:11.65000	0d 00:00:02.01000	0	0	0	4.199	R	1	09/09/2020 06:23		0	0	0	0	0	0	0	0	0	0	0	0	0	0
514	1	2	11	1d 18:07:13.65000	0d 00:00:04.01000	0	0	0	4.1988	R	1	09/09/2020 06:23		0	0	0	0	0	0	0	0	0	0	0	0	0	0
515	1	2	11	1d 18:07:15.65000	0d 00:00:06.01000	0	0	0	4.1988	R	1	09/09/2020 06:23		0	0	0	0	0	0	0	0	0	0	0	0	0	0
516	1	2	11	1d 18:07:17.65000	0d 00:00:08.01000	0	0	0	4.1985	R	1	09/09/2020 06:23		0	0	0	0	0	0	0	0	0	0	0	0	0	0
517	1	2	11	1d 18:07:19.64000	0d 00:00:10.00000	0	0	0	4.1987	R	129	09/09/2020 06:23		0	0	0	0	0	0	0	0	0	0	0	0	0	0
518	1	2	12	1d 18:07:19.68000	0d 00:00:00.04000	0.00000001	0.00000005	0.00103197	4.188	D	0	09/09/2020 06:23		0	0	0	0	0	0	0	0	0	0	0	0	0	0
519	1	2	12	1d 18:08:07.64000	0d 00:00:48.00000	0.00001374	0.00005747	0.0010309	4.1778	D	5	09/09/2020 06:24		0	0	0	0	0	0	0	0	0	0	0	0	0	0
520	1	2	12	1d 18:10:04.72000	0d 00:02:45.08000	0.00004727	0.00019736	0.00103075	4.1677	D	5	09/09/2020 06:26		0	0	0	0	0	0	0	0	0	0	0	0	0	0
521	1	2	12	1d 18:12:11.39000	0d 00:04:51.75000	0.00008354	0.00034834	0.0010309	4.1576	D	5	09/09/2020 06:28		0	0	0	0	0	0	0	0	0	0	0	0	0	0
522	1	2	12	1d 18:14:19.79000	0d 00:07:00.15000	0.0001203	0.00050101	0.00103075	4.1476	D	5	09/09/2020 06:30		0	0	0	0	0	0	0	0	0	0	0	0	0	0
523	1	2	12	1d 18:16:33.17000	0d 00:09:13.53000	0.00015849	0.00065923	0.0010309	4.1375	D	5	09/09/2020 06:32		0	0	0	0	0	0	0	0	0	0	0	0	0	0
524	1	2	12	1d 18:18:46.00000	0d 00:11:26.36000	0.00019653	0.0008164	0.00103082	4.1274	D	5	09/09/2020 06:34		0	0	0	0	0	0	0	0	0	0	0	0	0	0
525	1	2	12	1d 18:21:00.86000	0d 00:13:41.22000	0.00023514	0.00097559	0.0010309	4.1173	D	5	09/09/2020 06:37		0	0	0	0	0	0	0	0	0	0	0	0	0	0
526	1	2	12	1d 18:23:21.22000	0d 00:16:01.58000	0.00027533	0.00114087	0.00103067	4.1073	D	5	09/09/2020 06:39		0	0	0	0	0	0	0	0	0	0	0	0	0	0
527	1	2	12	1d 18:25:40.16000	0d 00:18:20.52000	0.00031511	0.00130407	0.00103082	4.0972	D	5	09/09/2020 06:41		0	0	0	0	0	0	0	0	0	0	0	0	0	0
528	1	2	12	1d 18:28:02.08000	0d 00:20:42.44000	0.00035575	0.00147037	0.00103067	4.0871	D	5	09/09/2020 06:44		0	0	0	0	0	0	0	0	0	0	0	0	0	0
529	1	2	12	1d 18:30:25.51000	0d 00:23:05.87000	0.00039682	0.00163802	0.00103075	4.0769	D	5	09/09/2020 06:46		0	0	0	0	0	0	0	0	0	0	0	0	0	0
530	1	2	12	1d 18:32:54.81000	0d 00:25:35.17000	0.00043957	0.00181209	0.00103059	4.0668	D	5	09/09/2020 06:49		0	0	0	0	0	0	0	0	0	0	0	0	0	0
531	1	2	12	1d 18:35:23.50000	0d 00:28:03.86000	0.00048214	0.00198503	0.00103082	4.0566	D	5	09/09/2020 06:51		0	0	0	0	0	0	0	0	0	0	0	0	0	0
532	1	2	12	1d 18:37:55.03000	0d 00:30:35.39000	0.00052553	0.00216083	0.00103059	4.0465	D	5	09/09/2020 06:54		0	0	0	0	0	0	0	0	0	0	0	0	0	0
533	1	2	12	1d 18:40:30.22000	0d 00:33:10.58000	0.00056997	0.00234042	0.00103067	4.0365	D	5	09/09/2020 06:56		0	0	0	0	0	0	0	0	0	0	0	0	0	0
534	1	2	12	1d 18:43:04.44000	0d 00:35:44.80000	0.00061412	0.00251845	0.00103075	4.0264	D	5	09/09/2020 06:59		0	0	0	0	0	0	0	0	0	0	0	0	0	0
535	1	2	12	1d 18:45:41.02000	0d 00:38:21.38000	0.00065896	0.00269875	0.00103098	4.0163	D	5	09/09/2020 07:01		0	0	0	0	0	0	0	0	0	0	0	0	0	0
536	1	2	12	1d 18:48:20.98000	0d 00:41:01.34000	0.00070476	0.00288248	0.00103105	4.0063	D	5	09/09/2020 07:04		0	0	0	0	0	0	0	0	0	0	0	0	0	0
537	1	2	12	1d 18:51:01.58000	0d 00:43:41.94000	0.00075074	0.00306648	0.00103059	3.9962	D	5	09/09/2020 07:07		0	0	0	0	0	0	0	0	0	0	0	0	0	0
538	1	2	12	1d 18:53:44.53000	0d 00:46:24.89000	0.0007974	0.00325271	0.00103098	3.986	D	5	09/09/2020 07:09		0	0	0	0	0	0	0	0	0	0	0	0	0	0
539	1	2	12	1d 18:56:33.54000	0d 00:49:13.90000	0.00084579	0.00344537	0.00103075	3.9759	D	5	09/09/2020 07:12		0	0	0	0	0	0	0	0	0	0	0	0	0	0
540	1	2	12	1d 18:59:18.84000	0d 00:51:59.20000	0.00089312	0.00363331	0.00103082	3.9658	D	5	09/09/2020 07:15		0	0	0	0	0	0	0	0	0	0	0	0	0	0
541	1	2	12	1d 19:02:06.11000	0d 00:54:46.47000	0.00094102	0.00382302	0.00103098	3.9557	D	5	09/09/2020 07:18		0	0	0	0	0	0	0	0	0	0	0	0	0	0
542	1	2	12	1d 19:04:54.35000	0d 00:57:34.71000	0.00098919	0.00401334	0.00103082	3.9457	D	5	09/09/2020 07:21		0	0	0	0	0	0	0	0	0	0	0	0	0	0
543	1	2	12	1d 19:07:44.39000	0d 01:00:24.75000	0.00103788	0.00420521	0.00103067	3.9355	D	5	09/09/2020 07:23		0	0	0	0	0	0	0	0	0	0	0	0	0	0
544	1	2	12	1d 19:10:37.40000	0d 01:03:17.76000	0.00108742	0.00439993	0.00103067	3.9254	D	5	09/09/2020 07:26		0	0	0	0	0	0	0	0	0	0	0	0	0	0
545	1	2	12	1d 19:13:33.51000	0d 01:06:13.87000	0.00113784	0.00459763	0.00103067	3.9152	D	5	09/09/2020 07:29		0	0	0	0	0	0	0	0	0	0	0	0	0	0
546	1	2	12	1d 19:16:32.75000	0d 01:09:13.11000	0.00118917	0.00479831	0.00103075	3.9049	D	5	09/09/2020 07:32		0	0	0	0	0	0	0	0	0	0	0	0	0	0
547	1	2	12	1d 19:19:31.29000	0d 01:12:11.65000	0.00124029	0.00499769	0.00103067	3.8949	D	5	09/09/2020 07:35		0	0	0	0	0	0	0	0	0	0	0	0	0	0
548	1	2	12	1d 19:22:35.94000	0d 01:15:16.30000	0.00129316	0.00520336	0.00103067	3.8848	D	5	09/09/2020 07:38		0	0	0	0	0	0	0	0	0	0	0	0	0	0
549	1	2	12	1d 19:25:42.90000	0d 01:18:23.26000	0.00134669	0.00541105	0.00103098	3.8747	D	5	09/09/2020 07:41		0	0	0	0	0	0	0	0	0	0	0	0	0	0
550	1	2	12	1d 19:28:51.09000	0d 01:21:31.45000	0.00140058	0.00561957	0.00103067	3.8647	D	5	09/09/2020 07:44		0	0	0	0	0	0	0	0	0	0	0	0	0	0
551	1	2	12	1d 19:32:06.19000	0d 01:24:46.55000	0.00145644	0.00583519	0.00103075	3.8546	D	5	09/09/2020 07:48		0	0	0	0	0	0	0	0	0	0	0	0	0	0
552	1	2	12	1d 19:35:32.97000	0d 01:28:13.33000	0.00151565	0.00606312	0.00103067	3.8445	D	5	09/09/2020 07:51		0	0	0	0	0	0	0	0	0	0	0	0	0	0
553	1	2	12	1d 19:39:05.50000	0d 01:31:45.86000	0.0015765	0.00629677	0.00103082	3.8344	D	5	09/09/2020 07:55		0	0	0	0	0	0	0	0	0	0	0	0	0	0
554	1	2	12	1d 19:42:48.74000	0d 01:35:29.10000	0.00164042	0.00654155	0.00103075	3.8244	D	5	09/09/2020 07:58		0	0	0	0	0	0	0	0	0	0	0	0	0	0
555	1	2	12	1d 19:46:46.30000	0d 01:39:26.66000	0.00170844	0.00680136	0.00103082	3.8143	D	5	09/09/2020 08:02		0	0	0	0	0	0	0	0	0	0	0	0	0	0
556	1	2	12	1d 19:50:59.68000	0d 01:43:40.04000	0.00178099	0.00707773	0.00103082	3.8041	D	5	09/09/2020 08:07		0	0	0	0	0	0	0	0	0	0	0	0	0	0
557	1	2	12	1d 19:55:43.03000	0d 01:48:23.39000	0.00186212	0.00738597	0.00103067	3.794	D	5	09/09/2020 08:11		0	0	0	0	0	0	0	0	0	0	0	0	0	0
558	1	2	12	1d 20:00:43.03000	0d 01:53:23.39000	0.00194802	0.00771145	0.00103075	3.7841	D	1	09/09/2020 08:16		0	0	0	0	0	0	0	0	0	0	0	0	0	0
559	1	2	12	1d 20:05:43.03000	0d 01:58:23.39000	0.00203392	0.00803611	0.00103075	3.7749	D	1	09/09/2020 08:21		0	0	0	0	0	0	0	0	0	0	0	0	0	0
560	1	2	12	1d 20:10:43.03000	0d 02:03:23.39000	0.00211982	0.00836002	0.00103082	3.7668	D	1	09/09/2020 08:26		0	0	0	0	0	0	0	0	0	0	0	0	0	0
561	1	2	12	1d 20:15:43.03000	0d 02:08:23.39000	0.00220572	0.00868324	0.00103082	3.7591	D	1	09/09/2020 08:31		0	0	0	0	0	0	0	0	0	0	0	0	0	0
562	1	2	12	1d 20:20:43.03000	0d 02:13:23.39000	0.00229162	0.00900584	0.00103059	3.7522	D	1	09/09/2020 08:36		0	0	0	0	0	0	0	0	0	0	0	0	0	0
563	1	2	12	1d 20:25:43.03000	0d 02:18:23.39000	0.00237752	0.00932783	0.00103098	3.7453	D	1	09/09/2020 08:41		0	0	0	0	0	0	0	0	0	0	0	0	0	0
564	1	2	12	1d 20:30:43.03000	0d 02:23:23.39000	0.00246342	0.00964927	0.00103098	3.7389	D	1	09/09/2020 08:46		0	0	0	0	0	0	0	0	0	0	0	0	0	0
565	1	2	12	1d 20:35:43.03000	0d 02:28:23.39000	0.00254932	0.00997017	0.0010309	3.7324	D	1	09/09/2020 08:51		0	0	0	0	0	0	0	0	0	0	0	0	0	0
566	1	2	12	1d 20:40:43.03000	0d 02:33:23.39000	0.00263522	0.0102906	0.00103082	3.7267	D	1	09/09/2020 08:56		0	0	0	0	0	0	0	0	0	0	0	0	0	0
567	1	2	12	1d 20:45:43.03000	0d 02:38:23.39000	0.00272112	0.0106104	0.00103075	3.7208	D	1	09/09/2020 09:01		0	0	0	0	0	0	0	0	0	0	0	0	0	0
568	1	2	12	1d 20:50:43.03000	0d 02:43:23.39000	0.00280702	0.0109298	0.00103067	3.7148	D	1	09/09/2020 09:06		0	0	0	0	0	0	0	0	0	0	0	0	0	0
569	1	2	12	1d 20:55:43.03000	0d 02:48:23.39000	0.00289292	0.0112486	0.00103075	3.7087	D	1	09/09/2020 09:11		0	0	0	0	0	0	0	0	0	0	0	0	0	0
570	1	2	12	1d 21:00:43.03000	0d 02:53:23.39000	0.00297882	0.0115669	0.00103098	3.7023	D	1	09/09/2020 09:16		0	0	0	0	0	0	0	0	0	0	0	0	0	0
571	1	2	12	1d 21:05:43.03000	0d 02:58:23.39000	0.00306472	0.0118847	0.00103082	3.696	D	1	09/09/2020 09:21		0	0	0	0	0	0	0	0	0	0	0	0	0	0
572	1	2	12	1d 21:10:43.03000	0d 03:03:23.39000	0.00315062	0.0122019	0.00103082	3.6893	D	1	09/09/2020 09:26		0	0	0	0	0	0	0	0	0	0	0	0	0	0
573	1	2	12	1d 21:15:43.03000	0d 03:08:23.39000	0.00323652	0.0125185	0.0010309	3.6822	D	1	09/09/2020 09:31		0	0	0	0	0	0	0	0	0	0	0	0	0	0
574	1	2	12	1d 21:20:43.03000	0d 03:13:23.39000	0.00332241	0.0128345	0.00103082	3.6748	D	1	09/09/2020 09:36		0	0	0	0	0	0	0	0	0	0	0	0	0	0
575	1	2	12	1d 21:25:43.03000	0d 03:18:23.39000	0.00340831	0.0131498	0.00103075	3.667	D	1	09/09/2020 09:41		0	0	0	0	0	0	0	0	0	0	0	0	0	0
576	1	2	12	1d 21:30:43.03000	0d 03:23:23.39000	0.00349421	0.0134645	0.00103075	3.6585	D	1	09/09/2020 09:46		0	0	0	0	0	0	0	0	0	0	0	0	0	0
577	1	2	12	1d 21:35:43.03000	0d 03:28:23.39000	0.00358011	0.0137783	0.00103067	3.6495	D	1	09/09/2020 09:51		0	0	0	0	0	0	0	0	0	0	0	0	0	0
578	1	2	12	1d 21:40:43.03000	0d 03:33:23.39000	0.00366601	0.0140914	0.0010309	3.6394	D	1	09/09/2020 09:56		0	0	0	0	0	0	0	0	0	0	0	0	0	0
579	1	2	12	1d 21:45:22.35000	0d 03:38:02.71000	0.00374599	0.0143821	0.00103075	3.6294	D	5	09/09/2020 10:01		0	0	0	0	0	0	0	0	0	0	0	0	0	0
580	1	2	12	1d 21:49:23.53000	0d 03:42:03.89000	0.00381505	0.0146324	0.0010309	3.6193	D	5	09/09/2020 10:05		0	0	0	0	0	0	0	0	0	0	0	0	0	0
581	1	2	12	1d 21:53:01.39000	0d 03:45:41.75000	0.00387743	0.0148579	0.00103082	3.6092	D	5	09/09/2020 10:09		0	0	0	0	0	0	0	0	0	0	0	0	0	0
582	1	2	12	1d 21:56:08.80000	0d 03:48:49.16000	0.00393109	0.0150513	0.00103059	3.599	D	5	09/09/2020 10:12		0	0	0	0	0	0	0	0	0	0	0	0	0	0
583	1	2	12	1d 21:58:47.71000	0d 03:51:28.07000	0.00397659	0.0152149	0.0010309	3.5889	D	5	09/09/2020 10:14		0	0	0	0	0	0	0	0	0	0	0	0	0	0
584	1	2	12	1d 22:00:59.68000	0d 03:53:40.04000	0.00401438	0.0153503	0.00103082	3.5789	D	5	09/09/2020 10:17		0	0	0	0	0	0	0	0	0	0	0	0	0	0
585	1	2	12	1d 22:02:50.44000	0d 03:55:30.80000	0.00404609	0.0154636	0.00103082	3.5688	D	5	09/09/2020 10:18		0	0	0	0	0	0	0	0	0	0	0	0	0	0
586	1	2	12	1d 22:04:21.22000	0d 03:57:01.58000	0.00407208	0.0155563	0.00103067	3.5587	D	5	09/09/2020 10:20		0	0	0	0	0	0	0	0	0	0	0	0	0	0
587	1	2	12	1d 22:05:39.22000	0d 03:58:19.58000	0.00409442	0.0156357	0.00103082	3.5486	D	5	09/09/2020 10:21		0	0	0	0	0	0	0	0	0	0	0	0	0	0
588	1	2	12	1d 22:06:42.99000	0d 03:59:23.35000	0.00411268	0.0157004	0.0010309	3.5386	D	5	09/09/2020 10:22		0	0	0	0	0	0	0	0	0	0	0	0	0	0
589	1	2	12	1d 22:07:39.23000	0d 04:00:19.59000	0.00412878	0.0157573	0.00103067	3.5285	D	5	09/09/2020 10:23		0	0	0	0	0	0	0	0	0	0	0	0	0	0
590	1	2	12	1d 22:08:24.87000	0d 04:01:05.23000	0.00414185	0.0158033	0.00103082	3.5184	D	5	09/09/2020 10:24		0	0	0	0	0	0	0	0	0	0	0	0	0	0
591	1	2	12	1d 22:09:03.52000	0d 04:01:43.88000	0.00415292	0.0158422	0.00103082	3.5084	D	5	09/09/2020 10:25		0	0	0	0	0	0	0	0	0	0	0	0	0	0
592	1	2	12	1d 22:09:37.18000	0d 04:02:17.54000	0.00416255	0.015876	0.00103075	3.4983	D	5	09/09/2020 10:25		0	0	0	0	0	0	0	0	0	0	0	0	0	0
593	1	2	12	1d 22:10:05.94000	0d 04:02:46.30000	0.00417079	0.0159047	0.00103059	3.4882	D	5	09/09/2020 10:26		0	0	0	0	0	0	0	0	0	0	0	0	0	0
594	1	2	12	1d 22:10:31.67000	0d 04:03:12.03000	0.00417816	0.0159304	0.0010309	3.4778	D	5	09/09/2020 10:26		0	0	0	0	0	0	0	0	0	0	0	0	0	0
595	1	2	12	1d 22:10:54.47000	0d 04:03:34.83000	0.00418468	0.0159531	0.0010309	3.4678	D	5	09/09/2020 10:27		0	0	0	0	0	0	0	0	0	0	0	0	0	0
596	1	2	12	1d 22:11:13.73000	0d 04:03:54.09000	0.0041902	0.0159722	0.0010309	3.4577	D	5	09/09/2020 10:27		0	0	0	0	0	0	0	0	0	0	0	0	0	0
597	1	2	12	1d 22:11:30.96000	0d 04:04:11.32000	0.00419513	0.0159892	0.00103082	3.4475	D	5	09/09/2020 10:27		0	0	0	0	0	0	0	0	0	0	0	0	0	0
598	1	2	12	1d 22:11:46.93000	0d 04:04:27.29000	0.00419971	0.0160049	0.00103082	3.4374	D	5	09/09/2020 10:27		0	0	0	0	0	0	0	0	0	0	0	0	0	0
599	1	2	12	1d 22:12:01.04000	0d 04:04:41.40000	0.00420375	0.0160188	0.00103082	3.4273	D	5	09/09/2020 10:28		0	0	0	0	0	0	0	0	0	0	0	0	0	0
600	1	2	12	1d 22:12:14.28000	0d 04:04:54.64000	0.00420754	0.0160318	0.00103082	3.4171	D	5	09/09/2020 10:28		0	0	0	0	0	0	0	0	0	0	0	0	0	0
601	1	2	12	1d 22:12:26.53000	0d 04:05:06.89000	0.00421104	0.0160438	0.00103082	3.407	D	5	09/09/2020 10:28		0	0	0	0	0	0	0	0	0	0	0	0	0	0
602	1	2	12	1d 22:12:37.73000	0d 04:05:18.09000	0.00421425	0.0160547	0.00103082	3.397	D	5	09/09/2020 10:28		0	0	0	0	0	0	0	0	0	0	0	0	0	0
603	1	2	12	1d 22:12:48.00000	0d 04:05:28.36000	0.00421719	0.0160646	0.00103059	3.3867	D	5	09/09/2020 10:28		0	0	0	0	0	0	0	0	0	0	0	0	0	0
604	1	2	12	1d 22:12:57.78000	0d 04:05:38.14000	0.00421999	0.0160741	0.0010309	3.3765	D	5	09/09/2020 10:29		0	0	0	0	0	0	0	0	0	0	0	0	0	0
605	1	2	12	1d 22:13:07.10000	0d 04:05:47.46000	0.00422266	0.0160831	0.00103075	3.3664	D	5	09/09/2020 10:29		0	0	0	0	0	0	0	0	0	0	0	0	0	0
606	1	2	12	1d 22:13:15.84000	0d 04:05:56.20000	0.00422516	0.0160915	0.00103082	3.3564	D	5	09/09/2020 10:29		0	0	0	0	0	0	0	0	0	0	0	0	0	0
607	1	2	12	1d 22:13:24.22000	0d 04:06:04.58000	0.00422756	0.0160996	0.00103052	3.3463	D	5	09/09/2020 10:29		0	0	0	0	0	0	0	0	0	0	0	0	0	0
608	1	2	12	1d 22:13:32.24000	0d 04:06:12.60000	0.00422986	0.0161072	0.00103067	3.3359	D	5	09/09/2020 10:29		0	0	0	0	0	0	0	0	0	0	0	0	0	0
609	1	2	12	1d 22:13:39.85000	0d 04:06:20.21000	0.00423204	0.0161145	0.00103075	3.3257	D	5	09/09/2020 10:29		0	0	0	0	0	0	0	0	0	0	0	0	0	0
610	1	2	12	1d 22:13:46.96000	0d 04:06:27.32000	0.00423407	0.0161213	0.0010309	3.3153	D	5	09/09/2020 10:29		0	0	0	0	0	0	0	0	0	0	0	0	0	0
611	1	2	12	1d 22:13:53.75000	0d 04:06:34.11000	0.00423602	0.0161277	0.00103075	3.3051	D	5	09/09/2020 10:30		0	0	0	0	0	0	0	0	0	0	0	0	0	0
612	1	2	12	1d 22:14:00.14000	0d 04:06:40.50000	0.00423785	0.0161337	0.0010309	3.295	D	5	09/09/2020 10:30		0	0	0	0	0	0	0	0	0	0	0	0	0	0
613	1	2	12	1d 22:14:06.13000	0d 04:06:46.49000	0.00423956	0.0161394	0.00103067	3.2847	D	5	09/09/2020 10:30		0	0	0	0	0	0	0	0	0	0	0	0	0	0
614	1	2	12	1d 22:14:12.03000	0d 04:06:52.39000	0.00424125	0.0161449	0.0010309	3.2743	D	5	09/09/2020 10:30		0	0	0	0	0	0	0	0	0	0	0	0	0	0
615	1	2	12	1d 22:14:17.67000	0d 04:06:58.03000	0.00424287	0.0161502	0.00103075	3.2641	D	5	09/09/2020 10:30		0	0	0	0	0	0	0	0	0	0	0	0	0	0
616	1	2	12	1d 22:14:23.03000	0d 04:07:03.39000	0.0042444	0.0161552	0.00103067	3.2538	D	5	09/09/2020 10:30		0	0	0	0	0	0	0	0	0	0	0	0	0	0
617	1	2	12	1d 22:14:28.24000	0d 04:07:08.60000	0.00424589	0.01616	0.0010309	3.2432	D	5	09/09/2020 10:30		0	0	0	0	0	0	0	0	0	0	0	0	0	0
618	1	2	12	1d 22:14:33.28000	0d 04:07:13.64000	0.00424734	0.0161647	0.00103067	3.2329	D	5	09/09/2020 10:30		0	0	0	0	0	0	0	0	0	0	0	0	0	0
619	1	2	12	1d 22:14:38.04000	0d 04:07:18.40000	0.0042487	0.0161691	0.0010309	3.2229	D	5	09/09/2020 10:30		0	0	0	0	0	0	0	0	0	0	0	0	0	0
620	1	2	12	1d 22:14:42.43000	0d 04:07:22.79000	0.00424996	0.0161732	0.0010309	3.2126	D	5	09/09/2020 10:30		0	0	0	0	0	0	0	0	0	0	0	0	0	0
621	1	2	12	1d 22:14:46.82000	0d 04:07:27.18000	0.00425121	0.0161772	0.00103075	3.2024	D	5	09/09/2020 10:30		0	0	0	0	0	0	0	0	0	0	0	0	0	0
622	1	2	12	1d 22:14:51.05000	0d 04:07:31.41000	0.00425242	0.0161811	0.00103082	3.1922	D	5	09/09/2020 10:30		0	0	0	0	0	0	0	0	0	0	0	0	0	0
623	1	2	12	1d 22:14:55.17000	0d 04:07:35.53000	0.0042536	0.0161848	0.0010309	3.1818	D	5	09/09/2020 10:31		0	0	0	0	0	0	0	0	0	0	0	0	0	0
624	1	2	12	1d 22:14:59.19000	0d 04:07:39.55000	0.00425476	0.0161885	0.00103067	3.1716	D	5	09/09/2020 10:31		0	0	0	0	0	0	0	0	0	0	0	0	0	0
625	1	2	12	1d 22:15:03.03000	0d 04:07:43.39000	0.00425585	0.016192	0.0010309	3.1615	D	5	09/09/2020 10:31		0	0	0	0	0	0	0	0	0	0	0	0	0	0
626	1	2	12	1d 22:15:06.70000	0d 04:07:47.06000	0.00425691	0.0161953	0.00103082	3.1513	D	5	09/09/2020 10:31		0	0	0	0	0	0	0	0	0	0	0	0	0	0
627	1	2	12	1d 22:15:10.37000	0d 04:07:50.73000	0.00425796	0.0161986	0.00103067	3.1411	D	5	09/09/2020 10:31		0	0	0	0	0	0	0	0	0	0	0	0	0	0
628	1	2	12	1d 22:15:13.86000	0d 04:07:54.22000	0.00425896	0.0162017	0.00103075	3.1308	D	5	09/09/2020 10:31		0	0	0	0	0	0	0	0	0	0	0	0	0	0
629	1	2	12	1d 22:15:17.20000	0d 04:07:57.56000	0.00425991	0.0162047	0.00103067	3.1206	D	5	09/09/2020 10:31		0	0	0	0	0	0	0	0	0	0	0	0	0	0
630	1	2	12	1d 22:15:20.56000	0d 04:08:00.92000	0.00426087	0.0162077	0.00103082	3.1102	D	5	09/09/2020 10:31		0	0	0	0	0	0	0	0	0	0	0	0	0	0
631	1	2	12	1d 22:15:23.81000	0d 04:08:04.17000	0.00426181	0.0162106	0.00103075	3.0999	D	5	09/09/2020 10:31		0	0	0	0	0	0	0	0	0	0	0	0	0	0
632	1	2	12	1d 22:15:26.96000	0d 04:08:07.32000	0.00426271	0.0162134	0.00103059	3.0896	D	5	09/09/2020 10:31		0	0	0	0	0	0	0	0	0	0	0	0	0	0
633	1	2	12	1d 22:15:30.01000	0d 04:08:10.37000	0.00426358	0.0162161	0.00103075	3.0794	D	5	09/09/2020 10:31		0	0	0	0	0	0	0	0	0	0	0	0	0	0
634	1	2	12	1d 22:15:32.96000	0d 04:08:13.32000	0.00426443	0.0162187	0.00103098	3.0692	D	5	09/09/2020 10:31		0	0	0	0	0	0	0	0	0	0	0	0	0	0
635	1	2	12	1d 22:15:35.87000	0d 04:08:16.23000	0.00426526	0.0162212	0.00103098	3.0588	D	5	09/09/2020 10:31		0	0	0	0	0	0	0	0	0	0	0	0	0	0
636	1	2	12	1d 22:15:38.70000	0d 04:08:19.06000	0.00426607	0.0162237	0.00103075	3.0484	D	5	09/09/2020 10:31		0	0	0	0	0	0	0	0	0	0	0	0	0	0
637	1	2	12	1d 22:15:41.47000	0d 04:08:21.83000	0.00426686	0.0162261	0.0010309	3.0382	D	5	09/09/2020 10:31		0	0	0	0	0	0	0	0	0	0	0	0	0	0
638	1	2	12	1d 22:15:44.13000	0d 04:08:24.49000	0.00426762	0.0162284	0.00103075	3.0278	D	5	09/09/2020 10:31		0	0	0	0	0	0	0	0	0	0	0	0	0	0
639	1	2	12	1d 22:15:46.80000	0d 04:08:27.16000	0.00426839	0.0162307	0.00103059	3.0176	D	5	09/09/2020 10:31		0	0	0	0	0	0	0	0	0	0	0	0	0	0
640	1	2	12	1d 22:15:49.33000	0d 04:08:29.69000	0.00426911	0.0162329	0.00103082	3.0074	D	5	09/09/2020 10:31		0	0	0	0	0	0	0	0	0	0	0	0	0	0
641	1	2	12	1d 22:15:51.85000	0d 04:08:32.21000	0.00426983	0.0162351	0.0010309	2.9972	D	5	09/09/2020 10:31		0	0	0	0	0	0	0	0	0	0	0	0	0	0
642	1	2	12	1d 22:15:54.31000	0d 04:08:34.67000	0.00427054	0.0162372	0.00103098	2.987	D	5	09/09/2020 10:32		0	0	0	0	0	0	0	0	0	0	0	0	0	0
643	1	2	12	1d 22:15:56.71000	0d 04:08:37.07000	0.00427123	0.0162392	0.00103082	2.9766	D	5	09/09/2020 10:32		0	0	0	0	0	0	0	0	0	0	0	0	0	0
644	1	2	12	1d 22:15:59.13000	0d 04:08:39.49000	0.00427192	0.0162413	0.00103082	2.966	D	5	09/09/2020 10:32		0	0	0	0	0	0	0	0	0	0	0	0	0	0
645	1	2	12	1d 22:16:01.47000	0d 04:08:41.83000	0.00427259	0.0162433	0.00103052	2.9558	D	5	09/09/2020 10:32		0	0	0	0	0	0	0	0	0	0	0	0	0	0
646	1	2	12	1d 22:16:03.73000	0d 04:08:44.09000	0.00427324	0.0162452	0.00103075	2.9454	D	5	09/09/2020 10:32		0	0	0	0	0	0	0	0	0	0	0	0	0	0
647	1	2	12	1d 22:16:05.96000	0d 04:08:46.32000	0.00427387	0.0162471	0.00103059	2.9351	D	5	09/09/2020 10:32		0	0	0	0	0	0	0	0	0	0	0	0	0	0
648	1	2	12	1d 22:16:08.15000	0d 04:08:48.51000	0.0042745	0.0162489	0.00103067	2.9248	D	5	09/09/2020 10:32		0	0	0	0	0	0	0	0	0	0	0	0	0	0
649	1	2	12	1d 22:16:10.33000	0d 04:08:50.69000	0.00427512	0.0162507	0.00103082	2.9142	D	5	09/09/2020 10:32		0	0	0	0	0	0	0	0	0	0	0	0	0	0
650	1	2	12	1d 22:16:12.48000	0d 04:08:52.84000	0.00427574	0.0162525	0.00103059	2.9036	D	5	09/09/2020 10:32		0	0	0	0	0	0	0	0	0	0	0	0	0	0
651	1	2	12	1d 22:16:14.57000	0d 04:08:54.93000	0.00427634	0.0162543	0.00103082	2.8933	D	5	09/09/2020 10:32		0	0	0	0	0	0	0	0	0	0	0	0	0	0
652	1	2	12	1d 22:16:16.61000	0d 04:08:56.97000	0.00427692	0.0162559	0.0010309	2.8829	D	5	09/09/2020 10:32		0	0	0	0	0	0	0	0	0	0	0	0	0	0
653	1	2	12	1d 22:16:18.61000	0d 04:08:58.97000	0.0042775	0.0162576	0.00103082	2.8725	D	5	09/09/2020 10:32		0	0	0	0	0	0	0	0	0	0	0	0	0	0
654	1	2	12	1d 22:16:20.60000	0d 04:09:00.96000	0.00427807	0.0162592	0.00103082	2.8618	D	5	09/09/2020 10:32		0	0	0	0	0	0	0	0	0	0	0	0	0	0
655	1	2	12	1d 22:16:22.58000	0d 04:09:02.94000	0.00427863	0.0162608	0.00103075	2.8513	D	5	09/09/2020 10:32		0	0	0	0	0	0	0	0	0	0	0	0	0	0
656	1	2	12	1d 22:16:24.54000	0d 04:09:04.90000	0.00427919	0.0162624	0.00103067	2.8406	D	5	09/09/2020 10:32		0	0	0	0	0	0	0	0	0	0	0	0	0	0
657	1	2	12	1d 22:16:26.45000	0d 04:09:06.81000	0.00427974	0.016264	0.00103082	2.8302	D	5	09/09/2020 10:32		0	0	0	0	0	0	0	0	0	0	0	0	0	0
658	1	2	12	1d 22:16:28.28000	0d 04:09:08.64000	0.00428026	0.0162655	0.00103067	2.8199	D	5	09/09/2020 10:32		0	0	0	0	0	0	0	0	0	0	0	0	0	0
659	1	2	12	1d 22:16:30.12000	0d 04:09:10.48000	0.00428079	0.016267	0.0010309	2.8095	D	5	09/09/2020 10:32		0	0	0	0	0	0	0	0	0	0	0	0	0	0
660	1	2	12	1d 22:16:31.94000	0d 04:09:12.30000	0.00428131	0.0162684	0.00103067	2.7988	D	5	09/09/2020 10:32		0	0	0	0	0	0	0	0	0	0	0	0	0	0
661	1	2	12	1d 22:16:33.76000	0d 04:09:14.12000	0.00428183	0.0162699	0.0010309	2.7883	D	5	09/09/2020 10:32		0	0	0	0	0	0	0	0	0	0	0	0	0	0
662	1	2	12	1d 22:16:35.55000	0d 04:09:15.91000	0.00428235	0.0162713	0.00103059	2.7774	D	5	09/09/2020 10:32		0	0	0	0	0	0	0	0	0	0	0	0	0	0
663	1	2	12	1d 22:16:37.36000	0d 04:09:17.72000	0.00428286	0.0162727	0.00103082	2.7668	D	5	09/09/2020 10:32		0	0	0	0	0	0	0	0	0	0	0	0	0	0
664	1	2	12	1d 22:16:39.08000	0d 04:09:19.44000	0.00428336	0.0162741	0.0010309	2.7564	D	5	09/09/2020 10:32		0	0	0	0	0	0	0	0	0	0	0	0	0	0
665	1	2	12	1d 22:16:40.79000	0d 04:09:21.15000	0.00428385	0.0162754	0.00103059	2.7456	D	5	09/09/2020 10:32		0	0	0	0	0	0	0	0	0	0	0	0	0	0
666	1	2	12	1d 22:16:42.56000	0d 04:09:22.92000	0.00428435	0.0162768	0.00103082	2.7349	D	5	09/09/2020 10:32		0	0	0	0	0	0	0	0	0	0	0	0	0	0
667	1	2	12	1d 22:16:44.21000	0d 04:09:24.57000	0.00428483	0.0162781	0.00103075	2.7242	D	5	09/09/2020 10:32		0	0	0	0	0	0	0	0	0	0	0	0	0	0
668	1	2	12	1d 22:16:45.88000	0d 04:09:26.24000	0.0042853	0.0162794	0.00103082	2.7138	D	5	09/09/2020 10:32		0	0	0	0	0	0	0	0	0	0	0	0	0	0
669	1	2	12	1d 22:16:47.53000	0d 04:09:27.89000	0.00428578	0.0162807	0.00103082	2.7033	D	5	09/09/2020 10:32		0	0	0	0	0	0	0	0	0	0	0	0	0	0
670	1	2	12	1d 22:16:49.17000	0d 04:09:29.53000	0.00428625	0.016282	0.0010309	2.6928	D	5	09/09/2020 10:32		0	0	0	0	0	0	0	0	0	0	0	0	0	0
671	1	2	12	1d 22:16:50.76000	0d 04:09:31.12000	0.0042867	0.0162832	0.00103082	2.6824	D	5	09/09/2020 10:32		0	0	0	0	0	0	0	0	0	0	0	0	0	0
672	1	2	12	1d 22:16:52.34000	0d 04:09:32.70000	0.00428715	0.0162844	0.00103082	2.6719	D	5	09/09/2020 10:33		0	0	0	0	0	0	0	0	0	0	0	0	0	0
673	1	2	12	1d 22:16:53.91000	0d 04:09:34.27000	0.0042876	0.0162856	0.0010309	2.6613	D	5	09/09/2020 10:33		0	0	0	0	0	0	0	0	0	0	0	0	0	0
674	1	2	12	1d 22:16:55.48000	0d 04:09:35.84000	0.00428805	0.0162868	0.00103067	2.6508	D	5	09/09/2020 10:33		0	0	0	0	0	0	0	0	0	0	0	0	0	0
675	1	2	12	1d 22:16:57.03000	0d 04:09:37.39000	0.0042885	0.016288	0.00103082	2.6403	D	5	09/09/2020 10:33		0	0	0	0	0	0	0	0	0	0	0	0	0	0
676	1	2	12	1d 22:16:58.59000	0d 04:09:38.95000	0.00428894	0.0162891	0.00103082	2.6296	D	5	09/09/2020 10:33		0	0	0	0	0	0	0	0	0	0	0	0	0	0
677	1	2	12	1d 22:17:00.14000	0d 04:09:40.50000	0.00428939	0.0162903	0.00103067	2.6189	D	5	09/09/2020 10:33		0	0	0	0	0	0	0	0	0	0	0	0	0	0
678	1	2	12	1d 22:17:01.67000	0d 04:09:42.03000	0.00428983	0.0162915	0.0010309	2.6084	D	5	09/09/2020 10:33		0	0	0	0	0	0	0	0	0	0	0	0	0	0
679	1	2	12	1d 22:17:03.19000	0d 04:09:43.55000	0.00429026	0.0162926	0.00103075	2.5977	D	5	09/09/2020 10:33		0	0	0	0	0	0	0	0	0	0	0	0	0	0
680	1	2	12	1d 22:17:04.71000	0d 04:09:45.07000	0.0042907	0.0162937	0.00103082	2.5872	D	5	09/09/2020 10:33		0	0	0	0	0	0	0	0	0	0	0	0	0	0
681	1	2	12	1d 22:17:06.21000	0d 04:09:46.57000	0.00429113	0.0162948	0.00103082	2.5765	D	5	09/09/2020 10:33		0	0	0	0	0	0	0	0	0	0	0	0	0	0
682	1	2	12	1d 22:17:07.70000	0d 04:09:48.06000	0.00429155	0.0162959	0.00103098	2.5658	D	5	09/09/2020 10:33		0	0	0	0	0	0	0	0	0	0	0	0	0	0
683	1	2	12	1d 22:17:09.19000	0d 04:09:49.55000	0.00429198	0.016297	0.00103098	2.5553	D	5	09/09/2020 10:33		0	0	0	0	0	0	0	0	0	0	0	0	0	0
684	1	2	12	1d 22:17:10.66000	0d 04:09:51.02000	0.0042924	0.0162981	0.00103067	2.5446	D	5	09/09/2020 10:33		0	0	0	0	0	0	0	0	0	0	0	0	0	0
685	1	2	12	1d 22:17:12.16000	0d 04:09:52.52000	0.00429283	0.0162992	0.00103082	2.5338	D	5	09/09/2020 10:33		0	0	0	0	0	0	0	0	0	0	0	0	0	0
686	1	2	12	1d 22:17:13.62000	0d 04:09:53.98000	0.00429325	0.0163002	0.00103098	2.5232	D	5	09/09/2020 10:33		0	0	0	0	0	0	0	0	0	0	0	0	0	0
687	1	2	12	1d 22:17:15.10000	0d 04:09:55.46000	0.00429367	0.0163013	0.00103067	2.5124	D	5	09/09/2020 10:33		0	0	0	0	0	0	0	0	0	0	0	0	0	0
688	1	2	12	1d 22:17:16.55000	0d 04:09:56.91000	0.00429409	0.0163023	0.00103067	2.5019	D	5	09/09/2020 10:33		0	0	0	0	0	0	0	0	0	0	0	0	0	0
689	1	2	12	1d 22:17:16.77000	0d 04:09:57.13000	0.00429415	0.0163025	0.00103082	2.5	D	133	09/09/2020 10:33		0	0	0	0	0	0	0	0	0	0	0	0	0	0
690	1	2	13	1d 22:17:16.78000	0d 00:00:00.01000	0	0	0	2.5159	R	0	09/09/2020 10:33		0	0	0	0	0	0	0	0	0	0	0	0	0	0
691	1	2	13	1d 22:17:18.78000	0d 00:00:02.01000	0	0	0	2.7031	R	1	09/09/2020 10:33		0	0	0	0	0	0	0	0	0	0	0	0	0	0
692	1	2	13	1d 22:17:20.78000	0d 00:00:04.01000	0	0	0	2.819	R	1	09/09/2020 10:33		0	0	0	0	0	0	0	0	0	0	0	0	0	0
693	1	2	13	1d 22:17:22.78000	0d 00:00:06.01000	0	0	0	2.911	R	1	09/09/2020 10:33		0	0	0	0	0	0	0	0	0	0	0	0	0	0
694	1	2	13	1d 22:17:24.78000	0d 00:00:08.01000	0	0	0	2.9892	R	1	09/09/2020 10:33		0	0	0	0	0	0	0	0	0	0	0	0	0	0
695	1	2	13	1d 22:17:26.77000	0d 00:00:10.00000	0	0	0	3.0573	R	129	09/09/2020 10:33		0	0	0	0	0	0	0	0	0	0	0	0	0	0
696	2	3	9	1d 22:17:26.81000	0d 00:00:00.04000	0.00000001	0.00000003	0.00103235	3.0971	C	0	09/09/2020 10:33		0	0	0	0	0	0	0	0	0	0	0	0	0	0
697	2	3	9	1d 22:17:26.97000	0d 00:00:00.20000	0.00000006	0.00000018	0.00103067	3.1196	C	5	09/09/2020 10:33		0	0	0	0	0	0	0	0	0	0	0	0	0	0
698	2	3	9	1d 22:17:27.13000	0d 00:00:00.36000	0.0000001	0.00000032	0.00103075	3.1389	C	5	09/09/2020 10:33		0	0	0	0	0	0	0	0	0	0	0	0	0	0
699	2	3	9	1d 22:17:27.31000	0d 00:00:00.54000	0.00000015	0.00000048	0.0010309	3.1579	C	5	09/09/2020 10:33		0	0	0	0	0	0	0	0	0	0	0	0	0	0
700	2	3	9	1d 22:17:27.50000	0d 00:00:00.73000	0.00000021	0.00000066	0.00103082	3.1759	C	5	09/09/2020 10:33		0	0	0	0	0	0	0	0	0	0	0	0	0	0
701	2	3	9	1d 22:17:27.70000	0d 00:00:00.93000	0.00000027	0.00000084	0.00103075	3.1936	C	5	09/09/2020 10:33		0	0	0	0	0	0	0	0	0	0	0	0	0	0
702	2	3	9	1d 22:17:27.90000	0d 00:00:01.13000	0.00000032	0.00000102	0.00103105	3.2103	C	5	09/09/2020 10:33		0	0	0	0	0	0	0	0	0	0	0	0	0	0
703	2	3	9	1d 22:17:28.11000	0d 00:00:01.34000	0.00000038	0.00000121	0.00103082	3.2273	C	5	09/09/2020 10:33		0	0	0	0	0	0	0	0	0	0	0	0	0	0
704	2	3	9	1d 22:17:28.33000	0d 00:00:01.56000	0.00000045	0.00000142	0.00103059	3.2438	C	5	09/09/2020 10:33		0	0	0	0	0	0	0	0	0	0	0	0	0	0
705	2	3	9	1d 22:17:28.55000	0d 00:00:01.78000	0.00000051	0.00000162	0.00103075	3.2601	C	5	09/09/2020 10:33		0	0	0	0	0	0	0	0	0	0	0	0	0	0
706	2	3	9	1d 22:17:28.78000	0d 00:00:02.01000	0.00000058	0.00000184	0.00103075	3.2761	C	5	09/09/2020 10:33		0	0	0	0	0	0	0	0	0	0	0	0	0	0
707	2	3	9	1d 22:17:29.01000	0d 00:00:02.24000	0.00000064	0.00000206	0.00103098	3.2915	C	5	09/09/2020 10:33		0	0	0	0	0	0	0	0	0	0	0	0	0	0
708	2	3	9	1d 22:17:29.24000	0d 00:00:02.47000	0.00000071	0.00000227	0.0010309	3.3068	C	5	09/09/2020 10:33		0	0	0	0	0	0	0	0	0	0	0	0	0	0
709	2	3	9	1d 22:17:29.48000	0d 00:00:02.71000	0.00000078	0.0000025	0.0010309	3.3217	C	5	09/09/2020 10:33		0	0	0	0	0	0	0	0	0	0	0	0	0	0
710	2	3	9	1d 22:17:29.73000	0d 00:00:02.96000	0.00000085	0.00000274	0.00103075	3.337	C	5	09/09/2020 10:33		0	0	0	0	0	0	0	0	0	0	0	0	0	0
711	2	3	9	1d 22:17:29.98000	0d 00:00:03.21000	0.00000092	0.00000298	0.00103082	3.3515	C	5	09/09/2020 10:33		0	0	0	0	0	0	0	0	0	0	0	0	0	0
712	2	3	9	1d 22:17:30.24000	0d 00:00:03.47000	0.00000099	0.00000323	0.00103075	3.366	C	5	09/09/2020 10:33		0	0	0	0	0	0	0	0	0	0	0	0	0	0
713	2	3	9	1d 22:17:30.51000	0d 00:00:03.74000	0.00000107	0.00000349	0.0010309	3.3806	C	5	09/09/2020 10:33		0	0	0	0	0	0	0	0	0	0	0	0	0	0
714	2	3	9	1d 22:17:30.79000	0d 00:00:04.02000	0.00000115	0.00000376	0.00103059	3.395	C	5	09/09/2020 10:33		0	0	0	0	0	0	0	0	0	0	0	0	0	0
715	2	3	9	1d 22:17:31.08000	0d 00:00:04.31000	0.00000123	0.00000404	0.00103082	3.4092	C	5	09/09/2020 10:33		0	0	0	0	0	0	0	0	0	0	0	0	0	0
716	2	3	9	1d 22:17:31.37000	0d 00:00:04.60000	0.00000132	0.00000433	0.00103105	3.4224	C	5	09/09/2020 10:33		0	0	0	0	0	0	0	0	0	0	0	0	0	0
717	2	3	9	1d 22:17:31.67000	0d 00:00:04.90000	0.0000014	0.00000462	0.0010309	3.436	C	5	09/09/2020 10:33		0	0	0	0	0	0	0	0	0	0	0	0	0	0
718	2	3	9	1d 22:17:31.99000	0d 00:00:05.22000	0.00000149	0.00000494	0.00103105	3.4495	C	5	09/09/2020 10:33		0	0	0	0	0	0	0	0	0	0	0	0	0	0
719	2	3	9	1d 22:17:32.33000	0d 00:00:05.56000	0.00000159	0.00000527	0.0010309	3.4627	C	5	09/09/2020 10:33		0	0	0	0	0	0	0	0	0	0	0	0	0	0
720	2	3	9	1d 22:17:32.68000	0d 00:00:05.91000	0.00000169	0.00000562	0.0010309	3.4757	C	5	09/09/2020 10:33		0	0	0	0	0	0	0	0	0	0	0	0	0	0
721	2	3	9	1d 22:17:33.05000	0d 00:00:06.28000	0.0000018	0.00000599	0.00103059	3.4887	C	5	09/09/2020 10:33		0	0	0	0	0	0	0	0	0	0	0	0	0	0
722	2	3	9	1d 22:17:33.46000	0d 00:00:06.69000	0.00000192	0.0000064	0.00103067	3.5015	C	5	09/09/2020 10:33		0	0	0	0	0	0	0	0	0	0	0	0	0	0
723	2	3	9	1d 22:17:33.89000	0d 00:00:07.12000	0.00000204	0.00000683	0.0010309	3.5137	C	5	09/09/2020 10:33		0	0	0	0	0	0	0	0	0	0	0	0	0	0
724	2	3	9	1d 22:17:34.36000	0d 00:00:07.59000	0.00000217	0.00000731	0.00103059	3.5256	C	5	09/09/2020 10:33		0	0	0	0	0	0	0	0	0	0	0	0	0	0
725	2	3	9	1d 22:17:34.87000	0d 00:00:08.10000	0.00000232	0.00000782	0.0010309	3.5375	C	5	09/09/2020 10:33		0	0	0	0	0	0	0	0	0	0	0	0	0	0
726	2	3	9	1d 22:17:35.48000	0d 00:00:08.71000	0.00000249	0.00000844	0.00103105	3.5494	C	5	09/09/2020 10:33		0	0	0	0	0	0	0	0	0	0	0	0	0	0
727	2	3	9	1d 22:17:36.16000	0d 00:00:09.39000	0.00000269	0.00000913	0.00103059	3.5604	C	5	09/09/2020 10:33		0	0	0	0	0	0	0	0	0	0	0	0	0	0
728	2	3	9	1d 22:17:36.99000	0d 00:00:10.22000	0.00000293	0.00000998	0.00103082	3.5715	C	5	09/09/2020 10:33		0	0	0	0	0	0	0	0	0	0	0	0	0	0
729	2	3	9	1d 22:17:38.09000	0d 00:00:11.32000	0.00000324	0.00001111	0.00103082	3.5825	C	5	09/09/2020 10:33		0	0	0	0	0	0	0	0	0	0	0	0	0	0
730	2	3	9	1d 22:17:39.52000	0d 00:00:12.75000	0.00000365	0.00001258	0.00103059	3.5929	C	5	09/09/2020 10:33		0	0	0	0	0	0	0	0	0	0	0	0	0	0
731	2	3	9	1d 22:17:41.55000	0d 00:00:14.78000	0.00000423	0.00001467	0.00103082	3.6031	C	5	09/09/2020 10:33		0	0	0	0	0	0	0	0	0	0	0	0	0	0
732	2	3	9	1d 22:17:44.66000	0d 00:00:17.89000	0.00000512	0.00001788	0.00103075	3.6135	C	5	09/09/2020 10:33		0	0	0	0	0	0	0	0	0	0	0	0	0	0
733	2	3	9	1d 22:17:50.08000	0d 00:00:23.31000	0.00000667	0.0000235	0.00103082	3.6237	C	5	09/09/2020 10:33		0	0	0	0	0	0	0	0	0	0	0	0	0	0
734	2	3	9	1d 22:18:00.50000	0d 00:00:33.73000	0.00000966	0.00003433	0.0010309	3.6339	C	5	09/09/2020 10:34		0	0	0	0	0	0	0	0	0	0	0	0	0	0
735	2	3	9	1d 22:18:24.67000	0d 00:00:57.90000	0.00001658	0.00005952	0.00103082	3.6442	C	5	09/09/2020 10:34		0	0	0	0	0	0	0	0	0	0	0	0	0	0
736	2	3	9	1d 22:19:31.20000	0d 00:02:04.43000	0.00003563	0.00012905	0.00103082	3.6542	C	5	09/09/2020 10:35		0	0	0	0	0	0	0	0	0	0	0	0	0	0
737	2	3	9	1d 22:22:06.11000	0d 00:04:39.34000	0.00007998	0.00029138	0.00103067	3.6643	C	5	09/09/2020 10:38		0	0	0	0	0	0	0	0	0	0	0	0	0	0
738	2	3	9	1d 22:26:30.64000	0d 00:09:03.87000	0.00015573	0.00056933	0.00103105	3.6744	C	5	09/09/2020 10:42		0	0	0	0	0	0	0	0	0	0	0	0	0	0
739	2	3	9	1d 22:31:30.64000	0d 00:14:03.87000	0.00024163	0.00088533	0.0010309	3.6826	C	1	09/09/2020 10:47		0	0	0	0	0	0	0	0	0	0	0	0	0	0
740	2	3	9	1d 22:36:30.64000	0d 00:19:03.87000	0.00032753	0.00120196	0.00103082	3.6893	C	1	09/09/2020 10:52		0	0	0	0	0	0	0	0	0	0	0	0	0	0
741	2	3	9	1d 22:41:30.64000	0d 00:24:03.87000	0.00041342	0.00151913	0.00103082	3.695	C	1	09/09/2020 10:57		0	0	0	0	0	0	0	0	0	0	0	0	0	0
742	2	3	9	1d 22:46:30.64000	0d 00:29:03.87000	0.00049932	0.00183678	0.00103105	3.7002	C	1	09/09/2020 11:02		0	0	0	0	0	0	0	0	0	0	0	0	0	0
743	2	3	9	1d 22:51:30.64000	0d 00:34:03.87000	0.00058522	0.00215488	0.00103067	3.7058	C	1	09/09/2020 11:07		0	0	0	0	0	0	0	0	0	0	0	0	0	0
744	2	3	9	1d 22:56:30.64000	0d 00:39:03.87000	0.00067112	0.00247342	0.00103075	3.7107	C	1	09/09/2020 11:12		0	0	0	0	0	0	0	0	0	0	0	0	0	0
745	2	3	9	1d 23:01:30.64000	0d 00:44:03.87000	0.00075702	0.00279241	0.00103082	3.7162	C	1	09/09/2020 11:17		0	0	0	0	0	0	0	0	0	0	0	0	0	0
746	2	3	9	1d 23:06:30.64000	0d 00:49:03.87000	0.00084292	0.00311185	0.00103082	3.7214	C	1	09/09/2020 11:22		0	0	0	0	0	0	0	0	0	0	0	0	0	0
747	2	3	9	1d 23:11:30.64000	0d 00:54:03.87000	0.00092882	0.00343174	0.00103075	3.7269	C	1	09/09/2020 11:27		0	0	0	0	0	0	0	0	0	0	0	0	0	0
748	2	3	9	1d 23:16:30.64000	0d 00:59:03.87000	0.00101472	0.00375211	0.00103082	3.7322	C	1	09/09/2020 11:32		0	0	0	0	0	0	0	0	0	0	0	0	0	0
749	2	3	9	1d 23:21:30.64000	0d 01:04:03.87000	0.00110062	0.00407294	0.00103082	3.7375	C	1	09/09/2020 11:37		0	0	0	0	0	0	0	0	0	0	0	0	0	0
750	2	3	9	1d 23:26:30.64000	0d 01:09:03.87000	0.00118652	0.00439423	0.00103075	3.7427	C	1	09/09/2020 11:42		0	0	0	0	0	0	0	0	0	0	0	0	0	0
751	2	3	9	1d 23:31:30.64000	0d 01:14:03.87000	0.00127242	0.00471598	0.00103075	3.7484	C	1	09/09/2020 11:47		0	0	0	0	0	0	0	0	0	0	0	0	0	0
752	2	3	9	1d 23:36:30.64000	0d 01:19:03.87000	0.00135832	0.00503818	0.0010309	3.7533	C	1	09/09/2020 11:52		0	0	0	0	0	0	0	0	0	0	0	0	0	0
753	2	3	9	1d 23:41:30.64000	0d 01:24:03.87000	0.00144422	0.00536082	0.00103075	3.7584	C	1	09/09/2020 11:57		0	0	0	0	0	0	0	0	0	0	0	0	0	0
754	2	3	9	1d 23:46:30.64000	0d 01:29:03.87000	0.00153012	0.00568392	0.00103082	3.7636	C	1	09/09/2020 12:02		0	0	0	0	0	0	0	0	0	0	0	0	0	0
755	2	3	9	1d 23:51:30.64000	0d 01:34:03.87000	0.00161602	0.00600746	0.0010309	3.769	C	1	09/09/2020 12:07		0	0	0	0	0	0	0	0	0	0	0	0	0	0
756	2	3	9	1d 23:56:30.64000	0d 01:39:03.87000	0.00170192	0.00633145	0.00103059	3.7742	C	1	09/09/2020 12:12		0	0	0	0	0	0	0	0	0	0	0	0	0	0
757	2	3	9	2d 00:01:30.64000	0d 01:44:03.87000	0.00178782	0.00665592	0.00103082	3.78	C	1	09/09/2020 12:17		0	0	0	0	0	0	0	0	0	0	0	0	0	0
758	2	3	9	2d 00:06:30.64000	0d 01:49:03.87000	0.00187372	0.00698086	0.00103098	3.7858	C	1	09/09/2020 12:22		0	0	0	0	0	0	0	0	0	0	0	0	0	0
759	2	3	9	2d 00:11:30.64000	0d 01:54:03.87000	0.00195961	0.00730631	0.00103059	3.7917	C	1	09/09/2020 12:27		0	0	0	0	0	0	0	0	0	0	0	0	0	0
760	2	3	9	2d 00:16:30.64000	0d 01:59:03.87000	0.00204551	0.0076323	0.00103082	3.7983	C	1	09/09/2020 12:32		0	0	0	0	0	0	0	0	0	0	0	0	0	0
761	2	3	9	2d 00:21:30.64000	0d 02:04:03.87000	0.00213141	0.00795886	0.00103082	3.8053	C	1	09/09/2020 12:37		0	0	0	0	0	0	0	0	0	0	0	0	0	0
762	2	3	9	2d 00:26:30.64000	0d 02:09:03.87000	0.00221731	0.00828605	0.00103075	3.8128	C	1	09/09/2020 12:42		0	0	0	0	0	0	0	0	0	0	0	0	0	0
763	2	3	9	2d 00:31:30.64000	0d 02:14:03.87000	0.00230321	0.00861393	0.00103082	3.821	C	1	09/09/2020 12:47		0	0	0	0	0	0	0	0	0	0	0	0	0	0
764	2	3	9	2d 00:36:30.64000	0d 02:19:03.87000	0.00238911	0.00894256	0.00103059	3.8303	C	1	09/09/2020 12:52		0	0	0	0	0	0	0	0	0	0	0	0	0	0
765	2	3	9	2d 00:41:23.34000	0d 02:23:56.57000	0.00247292	0.009264	0.00103098	3.8405	C	5	09/09/2020 12:57		0	0	0	0	0	0	0	0	0	0	0	0	0	0
766	2	3	9	2d 00:45:56.74000	0d 02:28:29.97000	0.0025512	0.00956503	0.00103075	3.8506	C	5	09/09/2020 13:02		0	0	0	0	0	0	0	0	0	0	0	0	0	0
767	2	3	9	2d 00:50:06.86000	0d 02:32:40.09000	0.00262282	0.00984114	0.00103098	3.8607	C	5	09/09/2020 13:06		0	0	0	0	0	0	0	0	0	0	0	0	0	0
768	2	3	9	2d 00:54:01.14000	0d 02:36:34.37000	0.0026899	0.0101005	0.00103067	3.8709	C	5	09/09/2020 13:10		0	0	0	0	0	0	0	0	0	0	0	0	0	0
769	2	3	9	2d 00:57:47.09000	0d 02:40:20.32000	0.0027546	0.0103512	0.00103075	3.881	C	5	09/09/2020 13:13		0	0	0	0	0	0	0	0	0	0	0	0	0	0
770	2	3	9	2d 01:01:17.27000	0d 02:43:50.50000	0.00281478	0.0105851	0.00103059	3.8911	C	5	09/09/2020 13:17		0	0	0	0	0	0	0	0	0	0	0	0	0	0
771	2	3	9	2d 01:04:39.20000	0d 02:47:12.43000	0.0028726	0.0108103	0.00103082	3.9011	C	5	09/09/2020 13:20		0	0	0	0	0	0	0	0	0	0	0	0	0	0
772	2	3	9	2d 01:07:53.99000	0d 02:50:27.22000	0.00292837	0.0110282	0.00103082	3.9112	C	5	09/09/2020 13:24		0	0	0	0	0	0	0	0	0	0	0	0	0	0
773	2	3	9	2d 01:11:02.80000	0d 02:53:36.03000	0.00298244	0.0112399	0.00103067	3.9213	C	5	09/09/2020 13:27		0	0	0	0	0	0	0	0	0	0	0	0	0	0
774	2	3	9	2d 01:14:06.80000	0d 02:56:40.03000	0.00303512	0.0114468	0.00103075	3.9313	C	5	09/09/2020 13:30		0	0	0	0	0	0	0	0	0	0	0	0	0	0
775	2	3	9	2d 01:17:12.03000	0d 02:59:45.26000	0.00308816	0.0116555	0.00103082	3.9416	C	5	09/09/2020 13:33		0	0	0	0	0	0	0	0	0	0	0	0	0	0
776	2	3	9	2d 01:20:13.20000	0d 03:02:46.43000	0.00314003	0.0118602	0.00103075	3.9516	C	5	09/09/2020 13:36		0	0	0	0	0	0	0	0	0	0	0	0	0	0
777	2	3	9	2d 01:23:09.74000	0d 03:05:42.97000	0.00319058	0.0120603	0.0010309	3.9619	C	5	09/09/2020 13:39		0	0	0	0	0	0	0	0	0	0	0	0	0	0
778	2	3	9	2d 01:26:05.68000	0d 03:08:38.91000	0.00324096	0.0122601	0.00103098	3.9719	C	5	09/09/2020 13:42		0	0	0	0	0	0	0	0	0	0	0	0	0	0
779	2	3	9	2d 01:28:58.15000	0d 03:11:31.38000	0.00329034	0.0124565	0.00103075	3.9821	C	5	09/09/2020 13:45		0	0	0	0	0	0	0	0	0	0	0	0	0	0
780	2	3	9	2d 01:31:50.95000	0d 03:14:24.18000	0.00333982	0.0126538	0.00103067	3.9922	C	5	09/09/2020 13:47		0	0	0	0	0	0	0	0	0	0	0	0	0	0
781	2	3	9	2d 01:34:40.81000	0d 03:17:14.04000	0.00338846	0.0128482	0.00103082	4.0023	C	5	09/09/2020 13:50		0	0	0	0	0	0	0	0	0	0	0	0	0	0
782	2	3	9	2d 01:37:30.22000	0d 03:20:03.45000	0.00343696	0.0130426	0.00103067	4.0124	C	5	09/09/2020 13:53		0	0	0	0	0	0	0	0	0	0	0	0	0	0
783	2	3	9	2d 01:40:17.45000	0d 03:22:50.68000	0.00348485	0.0132349	0.00103082	4.0224	C	5	09/09/2020 13:56		0	0	0	0	0	0	0	0	0	0	0	0	0	0
784	2	3	9	2d 01:43:03.36000	0d 03:25:36.59000	0.00353235	0.0134262	0.00103059	4.0325	C	5	09/09/2020 13:59		0	0	0	0	0	0	0	0	0	0	0	0	0	0
785	2	3	9	2d 01:45:45.82000	0d 03:28:19.05000	0.00357887	0.0136141	0.00103075	4.0426	C	5	09/09/2020 14:01		0	0	0	0	0	0	0	0	0	0	0	0	0	0
786	2	3	9	2d 01:48:26.81000	0d 03:31:00.04000	0.00362497	0.0138006	0.00103075	4.0526	C	5	09/09/2020 14:04		0	0	0	0	0	0	0	0	0	0	0	0	0	0
787	2	3	9	2d 01:51:07.49000	0d 03:33:40.72000	0.00367097	0.0139873	0.0010309	4.0627	C	5	09/09/2020 14:07		0	0	0	0	0	0	0	0	0	0	0	0	0	0
788	2	3	9	2d 01:53:46.11000	0d 03:36:19.34000	0.00371639	0.0141721	0.00103075	4.0728	C	5	09/09/2020 14:09		0	0	0	0	0	0	0	0	0	0	0	0	0	0
789	2	3	9	2d 01:56:22.96000	0d 03:38:56.19000	0.0037613	0.0143552	0.00103059	4.0829	C	5	09/09/2020 14:12		0	0	0	0	0	0	0	0	0	0	0	0	0	0
790	2	3	9	2d 01:58:57.17000	0d 03:41:30.40000	0.00380546	0.0145357	0.00103082	4.0929	C	5	09/09/2020 14:15		0	0	0	0	0	0	0	0	0	0	0	0	0	0
791	2	3	9	2d 02:01:29.40000	0d 03:44:02.63000	0.00384905	0.0147143	0.00103075	4.103	C	5	09/09/2020 14:17		0	0	0	0	0	0	0	0	0	0	0	0	0	0
792	2	3	9	2d 02:03:59.24000	0d 03:46:32.47000	0.00389195	0.0148906	0.00103075	4.1132	C	5	09/09/2020 14:20		0	0	0	0	0	0	0	0	0	0	0	0	0	0
793	2	3	9	2d 02:06:28.70000	0d 03:49:01.93000	0.00393475	0.0150668	0.0010309	4.1233	C	5	09/09/2020 14:22		0	0	0	0	0	0	0	0	0	0	0	0	0	0
794	2	3	9	2d 02:08:53.65000	0d 03:51:26.88000	0.00397625	0.0152381	0.00103082	4.1334	C	5	09/09/2020 14:25		0	0	0	0	0	0	0	0	0	0	0	0	0	0
795	2	3	9	2d 02:11:19.61000	0d 03:53:52.84000	0.00401804	0.0154111	0.00103067	4.1434	C	5	09/09/2020 14:27		0	0	0	0	0	0	0	0	0	0	0	0	0	0
796	2	3	9	2d 02:13:44.40000	0d 03:56:17.63000	0.0040595	0.0155831	0.00103059	4.1535	C	5	09/09/2020 14:29		0	0	0	0	0	0	0	0	0	0	0	0	0	0
797	2	3	9	2d 02:16:04.87000	0d 03:58:38.10000	0.00409972	0.0157503	0.00103067	4.1636	C	5	09/09/2020 14:32		0	0	0	0	0	0	0	0	0	0	0	0	0	0
798	2	3	9	2d 02:18:24.46000	0d 04:00:57.69000	0.00413969	0.015917	0.00103082	4.1736	C	5	09/09/2020 14:34		0	0	0	0	0	0	0	0	0	0	0	0	0	0
799	2	3	9	2d 02:20:44.91000	0d 04:03:18.14000	0.00417991	0.016085	0.0010309	4.1837	C	5	09/09/2020 14:36		0	0	0	0	0	0	0	0	0	0	0	0	0	0
800	2	3	9	2d 02:23:03.41000	0d 04:05:36.64000	0.00421956	0.0162511	0.00103067	4.1938	C	5	09/09/2020 14:39		0	0	0	0	0	0	0	0	0	0	0	0	0	0
801	2	3	9	2d 02:24:25.39000	0d 04:06:58.62000	0.00424304	0.0163496	0.0010309	4.2	C	133	09/09/2020 14:40		0	0	0	0	0	0	0	0	0	0	0	0	0	0
802	2	3	10	2d 02:24:25.41000	0d 00:00:00.02000	0.00424304	0.0163496	0.00106294	4.1997	C	0	09/09/2020 14:40		0	0	0	0	0	0	0	0	0	0	0	0	0	0
803	2	3	10	2d 02:24:44.06000	0d 00:00:18.67000	0.00424832	0.0163718	0.00096292	4.2004	C	4	09/09/2020 14:40		0	0	0	0	0	0	0	0	0	0	0	0	0	0
804	2	3	10	2d 02:25:04.29000	0d 00:00:38.90000	0.00425343	0.0163933	0.00086282	4.2005	C	4	09/09/2020 14:41		0	0	0	0	0	0	0	0	0	0	0	0	0	0
805	2	3	10	2d 02:25:30.49000	0d 00:01:05.10000	0.00425933	0.0164181	0.0007628	4.2004	C	4	09/09/2020 14:41		0	0	0	0	0	0	0	0	0	0	0	0	0	0
806	2	3	10	2d 02:26:00.72000	0d 00:01:35.33000	0.00426529	0.0164431	0.00066278	4.2002	C	4	09/09/2020 14:42		0	0	0	0	0	0	0	0	0	0	0	0	0	0
807	2	3	10	2d 02:26:36.76000	0d 00:02:11.37000	0.00427141	0.0164688	0.00056268	4.2002	C	4	09/09/2020 14:42		0	0	0	0	0	0	0	0	0	0	0	0	0	0
808	2	3	10	2d 02:27:21.13000	0d 00:02:55.74000	0.0042777	0.0164952	0.00046258	4.2	C	4	09/09/2020 14:43		0	0	0	0	0	0	0	0	0	0	0	0	0	0
809	2	3	10	2d 02:28:19.57000	0d 00:03:54.18000	0.00428437	0.0165232	0.00036255	4.2	C	4	09/09/2020 14:44		0	0	0	0	0	0	0	0	0	0	0	0	0	0
810	2	3	10	2d 02:29:40.44000	0d 00:05:15.05000	0.00429131	0.0165524	0.00026253	4.2004	C	4	09/09/2020 14:45		0	0	0	0	0	0	0	0	0	0	0	0	0	0
811	2	3	10	2d 02:31:41.22000	0d 00:07:15.83000	0.00429832	0.0165818	0.00016243	4.2	C	4	09/09/2020 14:47		0	0	0	0	0	0	0	0	0	0	0	0	0	0
812	2	3	10	2d 02:34:04.56000	0d 00:09:39.17000	0.00430354	0.0166037	0.00010307	4.2002	C	132	09/09/2020 14:50		0	0	0	0	0	0	0	0	0	0	0	0	0	0
813	2	3	11	2d 02:34:04.57000	0d 00:00:00.01000	0	0	0	4.1991	R	0	09/09/2020 14:50		0	0	0	0	0	0	0	0	0	0	0	0	0	0
814	2	3	11	2d 02:34:06.57000	0d 00:00:02.01000	0	0	0	4.1988	R	1	09/09/2020 14:50		0	0	0	0	0	0	0	0	0	0	0	0	0	0
815	2	3	11	2d 02:34:08.57000	0d 00:00:04.01000	0	0	0	4.1988	R	1	09/09/2020 14:50		0	0	0	0	0	0	0	0	0	0	0	0	0	0
816	2	3	11	2d 02:34:10.57000	0d 00:00:06.01000	0	0	0	4.1987	R	1	09/09/2020 14:50		0	0	0	0	0	0	0	0	0	0	0	0	0	0
817	2	3	11	2d 02:34:12.57000	0d 00:00:08.01000	0	0	0	4.1987	R	1	09/09/2020 14:50		0	0	0	0	0	0	0	0	0	0	0	0	0	0
818	2	3	11	2d 02:34:14.56000	0d 00:00:10.00000	0	0	0	4.1987	R	129	09/09/2020 14:50		0	0	0	0	0	0	0	0	0	0	0	0	0	0
819	2	3	12	2d 02:34:14.60000	0d 00:00:00.04000	0.00000001	0.00000005	0.0010322	4.1881	D	0	09/09/2020 14:50		0	0	0	0	0	0	0	0	0	0	0	0	0	0
820	2	3	12	2d 02:35:00.18000	0d 00:00:45.62000	0.00001306	0.00005462	0.0010309	4.1781	D	5	09/09/2020 14:51		0	0	0	0	0	0	0	0	0	0	0	0	0	0
821	2	3	12	2d 02:36:52.33000	0d 00:02:37.77000	0.00004517	0.00018862	0.00103059	4.168	D	5	09/09/2020 14:53		0	0	0	0	0	0	0	0	0	0	0	0	0	0
822	2	3	12	2d 02:38:58.49000	0d 00:04:43.93000	0.0000813	0.00033901	0.00103082	4.1579	D	5	09/09/2020 14:55		0	0	0	0	0	0	0	0	0	0	0	0	0	0
823	2	3	12	2d 02:41:08.19000	0d 00:06:53.63000	0.00011843	0.00049323	0.00103067	4.1479	D	5	09/09/2020 14:57		0	0	0	0	0	0	0	0	0	0	0	0	0	0
824	2	3	12	2d 02:43:17.96000	0d 00:09:03.40000	0.00015559	0.00064717	0.00103082	4.1378	D	5	09/09/2020 14:59		0	0	0	0	0	0	0	0	0	0	0	0	0	0
825	2	3	12	2d 02:45:30.72000	0d 00:11:16.16000	0.00019361	0.00080428	0.00103075	4.1277	D	5	09/09/2020 15:01		0	0	0	0	0	0	0	0	0	0	0	0	0	0
826	2	3	12	2d 02:47:47.84000	0d 00:13:33.28000	0.00023287	0.00096615	0.00103075	4.1175	D	5	09/09/2020 15:03		0	0	0	0	0	0	0	0	0	0	0	0	0	0
827	2	3	12	2d 02:50:07.07000	0d 00:15:52.51000	0.00027273	0.0011301	0.00103098	4.1074	D	5	09/09/2020 15:06		0	0	0	0	0	0	0	0	0	0	0	0	0	0
828	2	3	12	2d 02:52:26.46000	0d 00:18:11.90000	0.00031264	0.00129383	0.00103082	4.0974	D	5	09/09/2020 15:08		0	0	0	0	0	0	0	0	0	0	0	0	0	0
829	2	3	12	2d 02:54:46.99000	0d 00:20:32.43000	0.00035288	0.0014585	0.00103067	4.0873	D	5	09/09/2020 15:10		0	0	0	0	0	0	0	0	0	0	0	0	0	0
830	2	3	12	2d 02:57:09.81000	0d 00:22:55.25000	0.00039378	0.00162545	0.00103098	4.0772	D	5	09/09/2020 15:13		0	0	0	0	0	0	0	0	0	0	0	0	0	0
831	2	3	12	2d 02:59:34.99000	0d 00:25:20.43000	0.00043535	0.00179473	0.00103075	4.0671	D	5	09/09/2020 15:15		0	0	0	0	0	0	0	0	0	0	0	0	0	0
832	2	3	12	2d 03:02:03.05000	0d 00:27:48.49000	0.00047774	0.00196695	0.00103082	4.0571	D	5	09/09/2020 15:18		0	0	0	0	0	0	0	0	0	0	0	0	0	0
833	2	3	12	2d 03:04:34.24000	0d 00:30:19.68000	0.00052103	0.00214237	0.00103075	4.047	D	5	09/09/2020 15:20		0	0	0	0	0	0	0	0	0	0	0	0	0	0
834	2	3	12	2d 03:07:06.89000	0d 00:32:52.33000	0.00056474	0.00231904	0.00103075	4.0369	D	5	09/09/2020 15:23		0	0	0	0	0	0	0	0	0	0	0	0	0	0
835	2	3	12	2d 03:09:40.28000	0d 00:35:25.72000	0.00060866	0.00249613	0.00103082	4.0269	D	5	09/09/2020 15:25		0	0	0	0	0	0	0	0	0	0	0	0	0	0
836	2	3	12	2d 03:12:15.64000	0d 00:38:01.08000	0.00065314	0.00267505	0.00103082	4.0168	D	5	09/09/2020 15:28		0	0	0	0	0	0	0	0	0	0	0	0	0	0
837	2	3	12	2d 03:14:55.69000	0d 00:40:41.13000	0.00069897	0.0028589	0.0010309	4.0067	D	5	09/09/2020 15:31		0	0	0	0	0	0	0	0	0	0	0	0	0	0
838	2	3	12	2d 03:17:34.88000	0d 00:43:20.32000	0.00074455	0.00304131	0.00103075	3.9966	D	5	09/09/2020 15:33		0	0	0	0	0	0	0	0	0	0	0	0	0	0
839	2	3	12	2d 03:20:19.32000	0d 00:46:04.76000	0.00079164	0.00322926	0.00103098	3.9866	D	5	09/09/2020 15:36		0	0	0	0	0	0	0	0	0	0	0	0	0	0
840	2	3	12	2d 03:23:03.34000	0d 00:48:48.78000	0.0008386	0.00341626	0.00103082	3.9765	D	5	09/09/2020 15:39		0	0	0	0	0	0	0	0	0	0	0	0	0	0
841	2	3	12	2d 03:25:48.12000	0d 00:51:33.56000	0.00088578	0.00360365	0.00103075	3.9664	D	5	09/09/2020 15:41		0	0	0	0	0	0	0	0	0	0	0	0	0	0
842	2	3	12	2d 03:28:34.31000	0d 00:54:19.75000	0.00093337	0.00379216	0.00103082	3.9564	D	5	09/09/2020 15:44		0	0	0	0	0	0	0	0	0	0	0	0	0	0
843	2	3	12	2d 03:31:22.23000	0d 00:57:07.67000	0.00098145	0.00398215	0.00103067	3.9463	D	5	09/09/2020 15:47		0	0	0	0	0	0	0	0	0	0	0	0	0	0
844	2	3	12	2d 03:34:10.21000	0d 00:59:55.65000	0.00102955	0.00417172	0.0010309	3.9362	D	5	09/09/2020 15:50		0	0	0	0	0	0	0	0	0	0	0	0	0	0
845	2	3	12	2d 03:37:03.42000	0d 01:02:48.86000	0.00107914	0.0043667	0.00103075	3.9261	D	5	09/09/2020 15:53		0	0	0	0	0	0	0	0	0	0	0	0	0	0
846	2	3	12	2d 03:39:56.18000	0d 01:05:41.62000	0.00112861	0.00456066	0.00103059	3.9161	D	5	09/09/2020 15:56		0	0	0	0	0	0	0	0	0	0	0	0	0	0
847	2	3	12	2d 03:42:50.67000	0d 01:08:36.11000	0.00117857	0.00475607	0.0010309	3.906	D	5	09/09/2020 15:58		0	0	0	0	0	0	0	0	0	0	0	0	0	0
848	2	3	12	2d 03:45:48.25000	0d 01:11:33.69000	0.00122942	0.00495443	0.00103098	3.8959	D	5	09/09/2020 16:01		0	0	0	0	0	0	0	0	0	0	0	0	0	0
849	2	3	12	2d 03:48:48.03000	0d 01:14:33.47000	0.00128089	0.00515472	0.00103082	3.8857	D	5	09/09/2020 16:04		0	0	0	0	0	0	0	0	0	0	0	0	0	0
850	2	3	12	2d 03:51:53.65000	0d 01:17:39.09000	0.00133404	0.00536099	0.00103052	3.8756	D	5	09/09/2020 16:08		0	0	0	0	0	0	0	0	0	0	0	0	0	0
851	2	3	12	2d 03:55:04.70000	0d 01:20:50.14000	0.00138875	0.00557273	0.00103082	3.8654	D	5	09/09/2020 16:11		0	0	0	0	0	0	0	0	0	0	0	0	0	0
852	2	3	12	2d 03:58:22.29000	0d 01:24:07.73000	0.00144532	0.00579114	0.00103075	3.8552	D	5	09/09/2020 16:14		0	0	0	0	0	0	0	0	0	0	0	0	0	0
853	2	3	12	2d 04:01:46.12000	0d 01:27:31.56000	0.00150369	0.00601586	0.0010309	3.845	D	5	09/09/2020 16:17		0	0	0	0	0	0	0	0	0	0	0	0	0	0
854	2	3	12	2d 04:05:20.73000	0d 01:31:06.17000	0.00156514	0.00625183	0.00103067	3.8347	D	5	09/09/2020 16:21		0	0	0	0	0	0	0	0	0	0	0	0	0	0
855	2	3	12	2d 04:09:04.61000	0d 01:34:50.05000	0.00162924	0.00649734	0.00103067	3.8247	D	5	09/09/2020 16:25		0	0	0	0	0	0	0	0	0	0	0	0	0	0
856	2	3	12	2d 04:12:58.58000	0d 01:38:44.02000	0.00169623	0.00675324	0.0010309	3.8146	D	5	09/09/2020 16:29		0	0	0	0	0	0	0	0	0	0	0	0	0	0
857	2	3	12	2d 04:17:09.87000	0d 01:42:55.31000	0.00176818	0.00702736	0.0010309	3.8045	D	5	09/09/2020 16:33		0	0	0	0	0	0	0	0	0	0	0	0	0	0
858	2	3	12	2d 04:21:44.28000	0d 01:47:29.72000	0.00184676	0.0073259	0.00103059	3.7945	D	5	09/09/2020 16:37		0	0	0	0	0	0	0	0	0	0	0	0	0	0
859	2	3	12	2d 04:26:39.57000	0d 01:52:25.01000	0.00193131	0.0076463	0.00103082	3.7842	D	5	09/09/2020 16:42		0	0	0	0	0	0	0	0	0	0	0	0	0	0
860	2	3	12	2d 04:31:39.57000	0d 01:57:25.01000	0.00201721	0.00797098	0.00103067	3.7749	D	1	09/09/2020 16:47		0	0	0	0	0	0	0	0	0	0	0	0	0	0
861	2	3	12	2d 04:36:39.57000	0d 02:02:25.01000	0.00210311	0.00829489	0.0010309	3.7667	D	1	09/09/2020 16:52		0	0	0	0	0	0	0	0	0	0	0	0	0	0
862	2	3	12	2d 04:41:39.57000	0d 02:07:25.01000	0.00218901	0.00861811	0.00103082	3.7588	D	1	09/09/2020 16:57		0	0	0	0	0	0	0	0	0	0	0	0	0	0
863	2	3	12	2d 04:46:39.57000	0d 02:12:25.01000	0.00227491	0.00894068	0.00103082	3.7517	D	1	09/09/2020 17:02		0	0	0	0	0	0	0	0	0	0	0	0	0	0
864	2	3	12	2d 04:51:39.57000	0d 02:17:25.01000	0.00236081	0.00926264	0.00103082	3.7447	D	1	09/09/2020 17:07		0	0	0	0	0	0	0	0	0	0	0	0	0	0
865	2	3	12	2d 04:56:39.57000	0d 02:22:25.01000	0.0024467	0.00958404	0.00103067	3.7383	D	1	09/09/2020 17:12		0	0	0	0	0	0	0	0	0	0	0	0	0	0
866	2	3	12	2d 05:01:39.57000	0d 02:27:25.01000	0.0025326	0.00990489	0.00103082	3.7319	D	1	09/09/2020 17:17		0	0	0	0	0	0	0	0	0	0	0	0	0	0
867	2	3	12	2d 05:06:39.57000	0d 02:32:25.01000	0.0026185	0.0102252	0.0010309	3.7258	D	1	09/09/2020 17:22		0	0	0	0	0	0	0	0	0	0	0	0	0	0
868	2	3	12	2d 05:11:39.57000	0d 02:37:25.01000	0.0027044	0.010545	0.00103067	3.72	D	1	09/09/2020 17:27		0	0	0	0	0	0	0	0	0	0	0	0	0	0
869	2	3	12	2d 05:16:39.57000	0d 02:42:25.01000	0.0027903	0.0108643	0.00103082	3.7139	D	1	09/09/2020 17:32		0	0	0	0	0	0	0	0	0	0	0	0	0	0
870	2	3	12	2d 05:21:39.57000	0d 02:47:25.01000	0.0028762	0.011183	0.00103082	3.7076	D	1	09/09/2020 17:37		0	0	0	0	0	0	0	0	0	0	0	0	0	0
871	2	3	12	2d 05:26:39.57000	0d 02:52:25.01000	0.0029621	0.0115013	0.00103098	3.7015	D	1	09/09/2020 17:42		0	0	0	0	0	0	0	0	0	0	0	0	0	0
872	2	3	12	2d 05:31:39.57000	0d 02:57:25.01000	0.003048	0.0118189	0.00103075	3.6947	D	1	09/09/2020 17:47		0	0	0	0	0	0	0	0	0	0	0	0	0	0
873	2	3	12	2d 05:36:39.57000	0d 03:02:25.01000	0.0031339	0.012136	0.00103067	3.6878	D	1	09/09/2020 17:52		0	0	0	0	0	0	0	0	0	0	0	0	0	0
874	2	3	12	2d 05:41:39.57000	0d 03:07:25.01000	0.0032198	0.0124525	0.00103067	3.6811	D	1	09/09/2020 17:57		0	0	0	0	0	0	0	0	0	0	0	0	0	0
875	2	3	12	2d 05:46:39.57000	0d 03:12:25.01000	0.0033057	0.0127684	0.00103067	3.6733	D	1	09/09/2020 18:02		0	0	0	0	0	0	0	0	0	0	0	0	0	0
876	2	3	12	2d 05:51:39.57000	0d 03:17:25.01000	0.0033916	0.0130836	0.00103082	3.6652	D	1	09/09/2020 18:07		0	0	0	0	0	0	0	0	0	0	0	0	0	0
877	2	3	12	2d 05:56:39.57000	0d 03:22:25.01000	0.0034775	0.0133981	0.00103075	3.6565	D	1	09/09/2020 18:12		0	0	0	0	0	0	0	0	0	0	0	0	0	0
878	2	3	12	2d 06:01:39.57000	0d 03:27:25.01000	0.0035634	0.0137118	0.00103082	3.6474	D	1	09/09/2020 18:17		0	0	0	0	0	0	0	0	0	0	0	0	0	0
879	2	3	12	2d 06:06:39.57000	0d 03:32:25.01000	0.0036493	0.0140247	0.0010309	3.6373	D	1	09/09/2020 18:22		0	0	0	0	0	0	0	0	0	0	0	0	0	0
880	2	3	12	2d 06:11:08.80000	0d 03:36:54.24000	0.00372639	0.0143047	0.00103075	3.6271	D	5	09/09/2020 18:27		0	0	0	0	0	0	0	0	0	0	0	0	0	0
881	2	3	12	2d 06:15:17.07000	0d 03:41:02.51000	0.00379747	0.0145622	0.00103082	3.617	D	5	09/09/2020 18:31		0	0	0	0	0	0	0	0	0	0	0	0	0	0
882	2	3	12	2d 06:18:49.67000	0d 03:44:35.11000	0.00385835	0.0147821	0.00103105	3.6069	D	5	09/09/2020 18:34		0	0	0	0	0	0	0	0	0	0	0	0	0	0
883	2	3	12	2d 06:21:51.69000	0d 03:47:37.13000	0.00391047	0.0149699	0.00103082	3.5969	D	5	09/09/2020 18:38		0	0	0	0	0	0	0	0	0	0	0	0	0	0
884	2	3	12	2d 06:24:27.54000	0d 03:50:12.98000	0.00395509	0.0151302	0.00103075	3.5868	D	5	09/09/2020 18:40		0	0	0	0	0	0	0	0	0	0	0	0	0	0
885	2	3	12	2d 06:26:35.54000	0d 03:52:20.98000	0.00399174	0.0152614	0.00103067	3.5767	D	5	09/09/2020 18:42		0	0	0	0	0	0	0	0	0	0	0	0	0	0
886	2	3	12	2d 06:28:23.21000	0d 03:54:08.65000	0.00402257	0.0153716	0.00103075	3.5666	D	5	09/09/2020 18:44		0	0	0	0	0	0	0	0	0	0	0	0	0	0
887	2	3	12	2d 06:29:54.88000	0d 03:55:40.32000	0.00404882	0.0154651	0.0010309	3.5566	D	5	09/09/2020 18:46		0	0	0	0	0	0	0	0	0	0	0	0	0	0
888	2	3	12	2d 06:31:05.98000	0d 03:56:51.42000	0.00406918	0.0155374	0.00103082	3.5465	D	5	09/09/2020 18:47		0	0	0	0	0	0	0	0	0	0	0	0	0	0
889	2	3	12	2d 06:32:06.19000	0d 03:57:51.63000	0.00408642	0.0155984	0.00103075	3.5364	D	5	09/09/2020 18:48		0	0	0	0	0	0	0	0	0	0	0	0	0	0
890	2	3	12	2d 06:32:59.32000	0d 03:58:44.76000	0.00410163	0.0156521	0.00103059	3.5264	D	5	09/09/2020 18:49		0	0	0	0	0	0	0	0	0	0	0	0	0	0
891	2	3	12	2d 06:33:44.45000	0d 03:59:29.89000	0.00411455	0.0156976	0.00103082	3.5163	D	5	09/09/2020 18:49		0	0	0	0	0	0	0	0	0	0	0	0	0	0
892	2	3	12	2d 06:34:21.21000	0d 04:00:06.65000	0.00412508	0.0157346	0.0010309	3.5062	D	5	09/09/2020 18:50		0	0	0	0	0	0	0	0	0	0	0	0	0	0
893	2	3	12	2d 06:34:53.79000	0d 04:00:39.23000	0.0041344	0.0157673	0.00103075	3.4961	D	5	09/09/2020 18:51		0	0	0	0	0	0	0	0	0	0	0	0	0	0
894	2	3	12	2d 06:35:22.84000	0d 04:01:08.28000	0.00414272	0.0157963	0.00103082	3.4861	D	5	09/09/2020 18:51		0	0	0	0	0	0	0	0	0	0	0	0	0	0
895	2	3	12	2d 06:35:48.03000	0d 04:01:33.47000	0.00414994	0.0158214	0.00103075	3.476	D	5	09/09/2020 18:51		0	0	0	0	0	0	0	0	0	0	0	0	0	0
896	2	3	12	2d 06:36:11.21000	0d 04:01:56.65000	0.00415657	0.0158445	0.00103075	3.4659	D	5	09/09/2020 18:52		0	0	0	0	0	0	0	0	0	0	0	0	0	0
897	2	3	12	2d 06:36:31.61000	0d 04:02:17.05000	0.00416241	0.0158647	0.0010309	3.4559	D	5	09/09/2020 18:52		0	0	0	0	0	0	0	0	0	0	0	0	0	0
898	2	3	12	2d 06:36:51.84000	0d 04:02:37.28000	0.00416821	0.0158847	0.00103059	3.4456	D	5	09/09/2020 18:53		0	0	0	0	0	0	0	0	0	0	0	0	0	0
899	2	3	12	2d 06:37:09.62000	0d 04:02:55.06000	0.0041733	0.0159022	0.00103059	3.4356	D	5	09/09/2020 18:53		0	0	0	0	0	0	0	0	0	0	0	0	0	0
900	2	3	12	2d 06:37:26.32000	0d 04:03:11.76000	0.00417808	0.0159186	0.00103082	3.4255	D	5	09/09/2020 18:53		0	0	0	0	0	0	0	0	0	0	0	0	0	0
901	2	3	12	2d 06:37:41.94000	0d 04:03:27.38000	0.00418255	0.0159339	0.00103082	3.4154	D	5	09/09/2020 18:53		0	0	0	0	0	0	0	0	0	0	0	0	0	0
902	2	3	12	2d 06:37:57.44000	0d 04:03:42.88000	0.00418699	0.015949	0.00103082	3.4052	D	5	09/09/2020 18:54		0	0	0	0	0	0	0	0	0	0	0	0	0	0
903	2	3	12	2d 06:38:12.45000	0d 04:03:57.89000	0.00419129	0.0159636	0.00103098	3.3951	D	5	09/09/2020 18:54		0	0	0	0	0	0	0	0	0	0	0	0	0	0
904	2	3	12	2d 06:38:26.12000	0d 04:04:11.56000	0.0041952	0.0159769	0.00103082	3.3848	D	5	09/09/2020 18:54		0	0	0	0	0	0	0	0	0	0	0	0	0	0
905	2	3	12	2d 06:38:38.80000	0d 04:04:24.24000	0.00419883	0.0159892	0.00103098	3.3747	D	5	09/09/2020 18:54		0	0	0	0	0	0	0	0	0	0	0	0	0	0
906	2	3	12	2d 06:38:50.71000	0d 04:04:36.15000	0.00420224	0.0160007	0.00103082	3.3642	D	5	09/09/2020 18:54		0	0	0	0	0	0	0	0	0	0	0	0	0	0
907	2	3	12	2d 06:39:02.23000	0d 04:04:47.67000	0.00420554	0.0160117	0.0010309	3.3539	D	5	09/09/2020 18:55		0	0	0	0	0	0	0	0	0	0	0	0	0	0
908	2	3	12	2d 06:39:13.31000	0d 04:04:58.75000	0.00420871	0.0160224	0.00103075	3.3439	D	5	09/09/2020 18:55		0	0	0	0	0	0	0	0	0	0	0	0	0	0
909	2	3	12	2d 06:39:23.51000	0d 04:05:08.95000	0.00421163	0.0160321	0.00103082	3.3338	D	5	09/09/2020 18:55		0	0	0	0	0	0	0	0	0	0	0	0	0	0
910	2	3	12	2d 06:39:32.96000	0d 04:05:18.40000	0.00421434	0.0160411	0.00103052	3.3236	D	5	09/09/2020 18:55		0	0	0	0	0	0	0	0	0	0	0	0	0	0
911	2	3	12	2d 06:39:42.40000	0d 04:05:27.84000	0.00421704	0.0160501	0.00103067	3.3133	D	5	09/09/2020 18:55		0	0	0	0	0	0	0	0	0	0	0	0	0	0
912	2	3	12	2d 06:39:51.66000	0d 04:05:37.10000	0.00421969	0.0160589	0.00103059	3.3031	D	5	09/09/2020 18:56		0	0	0	0	0	0	0	0	0	0	0	0	0	0
913	2	3	12	2d 06:40:00.91000	0d 04:05:46.35000	0.00422234	0.0160676	0.0010309	3.2929	D	5	09/09/2020 18:56		0	0	0	0	0	0	0	0	0	0	0	0	0	0
914	2	3	12	2d 06:40:10.27000	0d 04:05:55.71000	0.00422502	0.0160764	0.0010309	3.2827	D	5	09/09/2020 18:56		0	0	0	0	0	0	0	0	0	0	0	0	0	0
915	2	3	12	2d 06:40:19.65000	0d 04:06:05.09000	0.00422771	0.0160852	0.00103067	3.2726	D	5	09/09/2020 18:56		0	0	0	0	0	0	0	0	0	0	0	0	0	0
916	2	3	12	2d 06:40:28.78000	0d 04:06:14.22000	0.00423032	0.0160938	0.00103082	3.2624	D	5	09/09/2020 18:56		0	0	0	0	0	0	0	0	0	0	0	0	0	0
917	2	3	12	2d 06:40:38.37000	0d 04:06:23.81000	0.00423307	0.0161027	0.00103075	3.2522	D	5	09/09/2020 18:56		0	0	0	0	0	0	0	0	0	0	0	0	0	0
918	2	3	12	2d 06:40:47.63000	0d 04:06:33.07000	0.00423572	0.0161113	0.00103067	3.2421	D	5	09/09/2020 18:56		0	0	0	0	0	0	0	0	0	0	0	0	0	0
919	2	3	12	2d 06:40:56.28000	0d 04:06:41.72000	0.0042382	0.0161193	0.00103082	3.232	D	5	09/09/2020 18:57		0	0	0	0	0	0	0	0	0	0	0	0	0	0
920	2	3	12	2d 06:41:04.71000	0d 04:06:50.15000	0.00424061	0.0161271	0.00103082	3.2219	D	5	09/09/2020 18:57		0	0	0	0	0	0	0	0	0	0	0	0	0	0
921	2	3	12	2d 06:41:12.76000	0d 04:06:58.20000	0.00424292	0.0161345	0.00103067	3.2117	D	5	09/09/2020 18:57		0	0	0	0	0	0	0	0	0	0	0	0	0	0
922	2	3	12	2d 06:41:20.74000	0d 04:07:06.18000	0.0042452	0.0161419	0.00103105	3.2015	D	5	09/09/2020 18:57		0	0	0	0	0	0	0	0	0	0	0	0	0	0
923	2	3	12	2d 06:41:28.69000	0d 04:07:14.13000	0.00424748	0.0161491	0.00103067	3.1913	D	5	09/09/2020 18:57		0	0	0	0	0	0	0	0	0	0	0	0	0	0
924	2	3	12	2d 06:41:36.67000	0d 04:07:22.11000	0.00424976	0.0161564	0.00103082	3.181	D	5	09/09/2020 18:57		0	0	0	0	0	0	0	0	0	0	0	0	0	0
925	2	3	12	2d 06:41:44.08000	0d 04:07:29.52000	0.00425188	0.0161632	0.00103098	3.171	D	5	09/09/2020 18:57		0	0	0	0	0	0	0	0	0	0	0	0	0	0
926	2	3	12	2d 06:41:51.02000	0d 04:07:36.46000	0.00425387	0.0161695	0.00103059	3.1609	D	5	09/09/2020 18:58		0	0	0	0	0	0	0	0	0	0	0	0	0	0
927	2	3	12	2d 06:41:57.62000	0d 04:07:43.06000	0.00425576	0.0161754	0.00103075	3.1505	D	5	09/09/2020 18:58		0	0	0	0	0	0	0	0	0	0	0	0	0	0
928	2	3	12	2d 06:42:03.92000	0d 04:07:49.36000	0.00425756	0.0161811	0.00103098	3.14	D	5	09/09/2020 18:58		0	0	0	0	0	0	0	0	0	0	0	0	0	0
929	2	3	12	2d 06:42:10.14000	0d 04:07:55.58000	0.00425935	0.0161867	0.00103075	3.1298	D	5	09/09/2020 18:58		0	0	0	0	0	0	0	0	0	0	0	0	0	0
930	2	3	12	2d 06:42:15.63000	0d 04:08:01.07000	0.00426092	0.0161916	0.00103067	3.1196	D	5	09/09/2020 18:58		0	0	0	0	0	0	0	0	0	0	0	0	0	0
931	2	3	12	2d 06:42:21.06000	0d 04:08:06.50000	0.00426247	0.0161964	0.00103105	3.1093	D	5	09/09/2020 18:58		0	0	0	0	0	0	0	0	0	0	0	0	0	0
932	2	3	12	2d 06:42:26.19000	0d 04:08:11.63000	0.00426394	0.016201	0.00103075	3.0988	D	5	09/09/2020 18:58		0	0	0	0	0	0	0	0	0	0	0	0	0	0
933	2	3	12	2d 06:42:31.24000	0d 04:08:16.68000	0.00426539	0.0162055	0.00103044	3.0886	D	5	09/09/2020 18:58		0	0	0	0	0	0	0	0	0	0	0	0	0	0
934	2	3	12	2d 06:42:35.98000	0d 04:08:21.42000	0.00426674	0.0162096	0.0010309	3.0784	D	5	09/09/2020 18:58		0	0	0	0	0	0	0	0	0	0	0	0	0	0
935	2	3	12	2d 06:42:40.40000	0d 04:08:25.84000	0.00426801	0.0162135	0.00103075	3.0681	D	5	09/09/2020 18:58		0	0	0	0	0	0	0	0	0	0	0	0	0	0
936	2	3	12	2d 06:42:44.81000	0d 04:08:30.25000	0.00426927	0.0162174	0.00103098	3.0578	D	5	09/09/2020 18:58		0	0	0	0	0	0	0	0	0	0	0	0	0	0
937	2	3	12	2d 06:42:48.98000	0d 04:08:34.42000	0.00427047	0.0162211	0.00103082	3.0475	D	5	09/09/2020 18:58		0	0	0	0	0	0	0	0	0	0	0	0	0	0
938	2	3	12	2d 06:42:53.08000	0d 04:08:38.52000	0.00427164	0.0162246	0.0010309	3.0373	D	5	09/09/2020 18:59		0	0	0	0	0	0	0	0	0	0	0	0	0	0
939	2	3	12	2d 06:42:57.03000	0d 04:08:42.47000	0.00427277	0.016228	0.00103052	3.0272	D	5	09/09/2020 18:59		0	0	0	0	0	0	0	0	0	0	0	0	0	0
940	2	3	12	2d 06:43:00.71000	0d 04:08:46.15000	0.00427383	0.0162312	0.00103075	3.017	D	5	09/09/2020 18:59		0	0	0	0	0	0	0	0	0	0	0	0	0	0
941	2	3	12	2d 06:43:04.44000	0d 04:08:49.88000	0.00427489	0.0162345	0.00103082	3.0068	D	5	09/09/2020 18:59		0	0	0	0	0	0	0	0	0	0	0	0	0	0
942	2	3	12	2d 06:43:07.89000	0d 04:08:53.33000	0.00427588	0.0162374	0.00103082	2.9967	D	5	09/09/2020 18:59		0	0	0	0	0	0	0	0	0	0	0	0	0	0
943	2	3	12	2d 06:43:11.36000	0d 04:08:56.80000	0.00427687	0.0162404	0.00103075	2.9863	D	5	09/09/2020 18:59		0	0	0	0	0	0	0	0	0	0	0	0	0	0
944	2	3	12	2d 06:43:14.80000	0d 04:09:00.24000	0.00427786	0.0162433	0.00103075	2.9761	D	5	09/09/2020 18:59		0	0	0	0	0	0	0	0	0	0	0	0	0	0
945	2	3	12	2d 06:43:18.08000	0d 04:09:03.52000	0.0042788	0.0162461	0.00103075	2.9657	D	5	09/09/2020 18:59		0	0	0	0	0	0	0	0	0	0	0	0	0	0
946	2	3	12	2d 06:43:21.29000	0d 04:09:06.73000	0.00427972	0.0162488	0.00103082	2.9551	D	5	09/09/2020 18:59		0	0	0	0	0	0	0	0	0	0	0	0	0	0
947	2	3	12	2d 06:43:24.50000	0d 04:09:09.94000	0.00428064	0.0162515	0.00103067	2.9447	D	5	09/09/2020 18:59		0	0	0	0	0	0	0	0	0	0	0	0	0	0
948	2	3	12	2d 06:43:27.62000	0d 04:09:13.06000	0.00428153	0.0162542	0.00103067	2.9343	D	5	09/09/2020 18:59		0	0	0	0	0	0	0	0	0	0	0	0	0	0
949	2	3	12	2d 06:43:30.61000	0d 04:09:16.05000	0.00428239	0.0162567	0.0010309	2.9241	D	5	09/09/2020 18:59		0	0	0	0	0	0	0	0	0	0	0	0	0	0
950	2	3	12	2d 06:43:33.52000	0d 04:09:18.96000	0.00428322	0.0162591	0.00103075	2.9137	D	5	09/09/2020 18:59		0	0	0	0	0	0	0	0	0	0	0	0	0	0
951	2	3	12	2d 06:43:36.39000	0d 04:09:21.83000	0.00428404	0.0162615	0.00103075	2.9035	D	5	09/09/2020 18:59		0	0	0	0	0	0	0	0	0	0	0	0	0	0
952	2	3	12	2d 06:43:39.13000	0d 04:09:24.57000	0.00428483	0.0162638	0.00103067	2.8933	D	5	09/09/2020 18:59		0	0	0	0	0	0	0	0	0	0	0	0	0	0
953	2	3	12	2d 06:43:41.80000	0d 04:09:27.24000	0.00428559	0.016266	0.00103067	2.8832	D	5	09/09/2020 18:59		0	0	0	0	0	0	0	0	0	0	0	0	0	0
954	2	3	12	2d 06:43:44.42000	0d 04:09:29.86000	0.00428634	0.0162681	0.00103082	2.8731	D	5	09/09/2020 18:59		0	0	0	0	0	0	0	0	0	0	0	0	0	0
955	2	3	12	2d 06:43:46.97000	0d 04:09:32.41000	0.00428707	0.0162702	0.0010309	2.8627	D	5	09/09/2020 18:59		0	0	0	0	0	0	0	0	0	0	0	0	0	0
956	2	3	12	2d 06:43:49.56000	0d 04:09:35.00000	0.00428781	0.0162724	0.00103067	2.8524	D	5	09/09/2020 18:59		0	0	0	0	0	0	0	0	0	0	0	0	0	0
957	2	3	12	2d 06:43:52.03000	0d 04:09:37.47000	0.00428852	0.0162744	0.00103075	2.8418	D	5	09/09/2020 19:00		0	0	0	0	0	0	0	0	0	0	0	0	0	0
958	2	3	12	2d 06:43:54.48000	0d 04:09:39.92000	0.00428922	0.0162764	0.00103082	2.8315	D	5	09/09/2020 19:00		0	0	0	0	0	0	0	0	0	0	0	0	0	0
959	2	3	12	2d 06:43:56.93000	0d 04:09:42.37000	0.00428992	0.0162783	0.00103082	2.8211	D	5	09/09/2020 19:00		0	0	0	0	0	0	0	0	0	0	0	0	0	0
960	2	3	12	2d 06:43:59.27000	0d 04:09:44.71000	0.00429059	0.0162802	0.00103067	2.8106	D	5	09/09/2020 19:00		0	0	0	0	0	0	0	0	0	0	0	0	0	0
961	2	3	12	2d 06:44:01.57000	0d 04:09:47.01000	0.00429125	0.0162821	0.00103059	2.8002	D	5	09/09/2020 19:00		0	0	0	0	0	0	0	0	0	0	0	0	0	0
962	2	3	12	2d 06:44:03.76000	0d 04:09:49.20000	0.00429188	0.0162838	0.00103067	2.7898	D	5	09/09/2020 19:00		0	0	0	0	0	0	0	0	0	0	0	0	0	0
963	2	3	12	2d 06:44:06.03000	0d 04:09:51.47000	0.00429253	0.0162856	0.00103059	2.7794	D	5	09/09/2020 19:00		0	0	0	0	0	0	0	0	0	0	0	0	0	0
964	2	3	12	2d 06:44:08.23000	0d 04:09:53.67000	0.00429316	0.0162874	0.00103067	2.7689	D	5	09/09/2020 19:00		0	0	0	0	0	0	0	0	0	0	0	0	0	0
965	2	3	12	2d 06:44:10.35000	0d 04:09:55.79000	0.00429377	0.0162891	0.00103075	2.7585	D	5	09/09/2020 19:00		0	0	0	0	0	0	0	0	0	0	0	0	0	0
966	2	3	12	2d 06:44:12.44000	0d 04:09:57.88000	0.00429436	0.0162907	0.00103082	2.7481	D	5	09/09/2020 19:00		0	0	0	0	0	0	0	0	0	0	0	0	0	0
967	2	3	12	2d 06:44:14.51000	0d 04:09:59.95000	0.00429496	0.0162923	0.00103075	2.7379	D	5	09/09/2020 19:00		0	0	0	0	0	0	0	0	0	0	0	0	0	0
968	2	3	12	2d 06:44:16.50000	0d 04:10:01.94000	0.00429553	0.0162939	0.00103082	2.7277	D	5	09/09/2020 19:00		0	0	0	0	0	0	0	0	0	0	0	0	0	0
969	2	3	12	2d 06:44:18.52000	0d 04:10:03.96000	0.0042961	0.0162955	0.00103075	2.7172	D	5	09/09/2020 19:00		0	0	0	0	0	0	0	0	0	0	0	0	0	0
970	2	3	12	2d 06:44:20.53000	0d 04:10:05.97000	0.00429668	0.016297	0.00103075	2.7066	D	5	09/09/2020 19:00		0	0	0	0	0	0	0	0	0	0	0	0	0	0
971	2	3	12	2d 06:44:22.53000	0d 04:10:07.97000	0.00429725	0.0162986	0.00103098	2.6961	D	5	09/09/2020 19:00		0	0	0	0	0	0	0	0	0	0	0	0	0	0
972	2	3	12	2d 06:44:24.46000	0d 04:10:09.90000	0.00429781	0.0163001	0.00103082	2.686	D	5	09/09/2020 19:00		0	0	0	0	0	0	0	0	0	0	0	0	0	0
973	2	3	12	2d 06:44:26.34000	0d 04:10:11.78000	0.00429834	0.0163015	0.00103067	2.6755	D	5	09/09/2020 19:00		0	0	0	0	0	0	0	0	0	0	0	0	0	0
974	2	3	12	2d 06:44:28.23000	0d 04:10:13.67000	0.00429888	0.016303	0.00103082	2.6651	D	5	09/09/2020 19:00		0	0	0	0	0	0	0	0	0	0	0	0	0	0
975	2	3	12	2d 06:44:30.07000	0d 04:10:15.51000	0.00429941	0.0163044	0.00103059	2.6548	D	5	09/09/2020 19:00		0	0	0	0	0	0	0	0	0	0	0	0	0	0
976	2	3	12	2d 06:44:31.94000	0d 04:10:17.38000	0.00429995	0.0163058	0.00103082	2.6441	D	5	09/09/2020 19:00		0	0	0	0	0	0	0	0	0	0	0	0	0	0
977	2	3	12	2d 06:44:33.75000	0d 04:10:19.19000	0.00430047	0.0163071	0.00103075	2.6336	D	5	09/09/2020 19:00		0	0	0	0	0	0	0	0	0	0	0	0	0	0
978	2	3	12	2d 06:44:35.55000	0d 04:10:20.99000	0.00430098	0.0163085	0.00103082	2.623	D	5	09/09/2020 19:00		0	0	0	0	0	0	0	0	0	0	0	0	0	0
979	2	3	12	2d 06:44:37.31000	0d 04:10:22.75000	0.00430149	0.0163098	0.0010309	2.6126	D	5	09/09/2020 19:00		0	0	0	0	0	0	0	0	0	0	0	0	0	0
980	2	3	12	2d 06:44:39.06000	0d 04:10:24.50000	0.00430199	0.0163111	0.00103075	2.6023	D	5	09/09/2020 19:00		0	0	0	0	0	0	0	0	0	0	0	0	0	0
981	2	3	12	2d 06:44:40.74000	0d 04:10:26.18000	0.00430247	0.0163124	0.00103082	2.5917	D	5	09/09/2020 19:00		0	0	0	0	0	0	0	0	0	0	0	0	0	0
982	2	3	12	2d 06:44:42.49000	0d 04:10:27.93000	0.00430297	0.0163137	0.00103067	2.5812	D	5	09/09/2020 19:00		0	0	0	0	0	0	0	0	0	0	0	0	0	0
983	2	3	12	2d 06:44:44.22000	0d 04:10:29.66000	0.00430346	0.0163149	0.00103059	2.5707	D	5	09/09/2020 19:00		0	0	0	0	0	0	0	0	0	0	0	0	0	0
984	2	3	12	2d 06:44:45.87000	0d 04:10:31.31000	0.00430394	0.0163162	0.00103082	2.5603	D	5	09/09/2020 19:00		0	0	0	0	0	0	0	0	0	0	0	0	0	0
985	2	3	12	2d 06:44:47.56000	0d 04:10:33.00000	0.00430442	0.0163174	0.0010309	2.5496	D	5	09/09/2020 19:00		0	0	0	0	0	0	0	0	0	0	0	0	0	0
986	2	3	12	2d 06:44:49.28000	0d 04:10:34.72000	0.00430491	0.0163186	0.00103082	2.5389	D	5	09/09/2020 19:00		0	0	0	0	0	0	0	0	0	0	0	0	0	0
987	2	3	12	2d 06:44:50.98000	0d 04:10:36.42000	0.0043054	0.0163199	0.00103082	2.5284	D	5	09/09/2020 19:01		0	0	0	0	0	0	0	0	0	0	0	0	0	0
988	2	3	12	2d 06:44:52.68000	0d 04:10:38.12000	0.00430589	0.0163211	0.0010309	2.5177	D	5	09/09/2020 19:01		0	0	0	0	0	0	0	0	0	0	0	0	0	0
989	2	3	12	2d 06:44:54.35000	0d 04:10:39.79000	0.00430636	0.0163223	0.0010309	2.5072	D	5	09/09/2020 19:01		0	0	0	0	0	0	0	0	0	0	0	0	0	0
990	2	3	12	2d 06:44:55.45000	0d 04:10:40.89000	0.00430668	0.0163231	0.00103059	2.5	D	133	09/09/2020 19:01		0	0	0	0	0	0	0	0	0	0	0	0	0	0
991	2	3	13	2d 06:44:55.46000	0d 00:00:00.01000	0	0	0	2.5385	R	0	09/09/2020 19:01		0	0	0	0	0	0	0	0	0	0	0	0	0	0
992	2	3	13	2d 06:44:57.46000	0d 00:00:02.01000	0	0	0	2.7727	R	1	09/09/2020 19:01		0	0	0	0	0	0	0	0	0	0	0	0	0	0
993	2	3	13	2d 06:44:59.46000	0d 00:00:04.01000	0	0	0	2.8907	R	1	09/09/2020 19:01		0	0	0	0	0	0	0	0	0	0	0	0	0	0
994	2	3	13	2d 06:45:01.46000	0d 00:00:06.01000	0	0	0	2.9827	R	1	09/09/2020 19:01		0	0	0	0	0	0	0	0	0	0	0	0	0	0
995	2	3	13	2d 06:45:03.46000	0d 00:00:08.01000	0	0	0	3.0596	R	1	09/09/2020 19:01		0	0	0	0	0	0	0	0	0	0	0	0	0	0
996	2	3	13	2d 06:45:05.45000	0d 00:00:10.00000	0	0	0	3.1249	R	129	09/09/2020 19:01		0	0	0	0	0	0	0	0	0	0	0	0	0	0
997	3	4	9	2d 06:45:05.49000	0d 00:00:00.04000	0.00000001	0.00000004	0.00103265	3.1923	C	0	09/09/2020 19:01		0	0	0	0	0	0	0	0	0	0	0	0	0	0
998	3	4	9	2d 06:45:05.65000	0d 00:00:00.20000	0.00000006	0.00000018	0.00103082	3.2262	C	5	09/09/2020 19:01		0	0	0	0	0	0	0	0	0	0	0	0	0	0
999	3	4	9	2d 06:45:05.80000	0d 00:00:00.35000	0.0000001	0.00000032	0.00103067	3.2491	C	5	09/09/2020 19:01		0	0	0	0	0	0	0	0	0	0	0	0	0	0
1000	3	4	9	2d 06:45:05.96000	0d 00:00:00.51000	0.00000015	0.00000047	0.00103113	3.2689	C	5	09/09/2020 19:01		0	0	0	0	0	0	0	0	0	0	0	0	0	0
1001	3	4	9	2d 06:45:06.13000	0d 00:00:00.68000	0.00000019	0.00000063	0.00103067	3.2876	C	5	09/09/2020 19:01		0	0	0	0	0	0	0	0	0	0	0	0	0	0
1002	3	4	9	2d 06:45:06.31000	0d 00:00:00.86000	0.00000025	0.0000008	0.0010309	3.3054	C	5	09/09/2020 19:01		0	0	0	0	0	0	0	0	0	0	0	0	0	0
1003	3	4	9	2d 06:45:06.50000	0d 00:00:01.05000	0.0000003	0.00000098	0.00103082	3.3228	C	5	09/09/2020 19:01		0	0	0	0	0	0	0	0	0	0	0	0	0	0
1004	3	4	9	2d 06:45:06.70000	0d 00:00:01.25000	0.00000036	0.00000117	0.0010309	3.3394	C	5	09/09/2020 19:01		0	0	0	0	0	0	0	0	0	0	0	0	0	0
1005	3	4	9	2d 06:45:06.91000	0d 00:00:01.46000	0.00000042	0.00000137	0.0010309	3.3562	C	5	09/09/2020 19:01		0	0	0	0	0	0	0	0	0	0	0	0	0	0
1006	3	4	9	2d 06:45:07.12000	0d 00:00:01.67000	0.00000048	0.00000158	0.00103082	3.3719	C	5	09/09/2020 19:01		0	0	0	0	0	0	0	0	0	0	0	0	0	0
1007	3	4	9	2d 06:45:07.34000	0d 00:00:01.89000	0.00000054	0.00000179	0.00103052	3.3878	C	5	09/09/2020 19:01		0	0	0	0	0	0	0	0	0	0	0	0	0	0
1008	3	4	9	2d 06:45:07.57000	0d 00:00:02.12000	0.00000061	0.00000201	0.00103075	3.4034	C	5	09/09/2020 19:01		0	0	0	0	0	0	0	0	0	0	0	0	0	0
1009	3	4	9	2d 06:45:07.81000	0d 00:00:02.36000	0.00000068	0.00000225	0.00103082	3.4186	C	5	09/09/2020 19:01		0	0	0	0	0	0	0	0	0	0	0	0	0	0
1010	3	4	9	2d 06:45:08.06000	0d 00:00:02.61000	0.00000075	0.00000249	0.00103075	3.4337	C	5	09/09/2020 19:01		0	0	0	0	0	0	0	0	0	0	0	0	0	0
1011	3	4	9	2d 06:45:08.31000	0d 00:00:02.86000	0.00000082	0.00000274	0.00103067	3.4481	C	5	09/09/2020 19:01		0	0	0	0	0	0	0	0	0	0	0	0	0	0
1012	3	4	9	2d 06:45:08.58000	0d 00:00:03.13000	0.0000009	0.00000301	0.0010309	3.4627	C	5	09/09/2020 19:01		0	0	0	0	0	0	0	0	0	0	0	0	0	0
1013	3	4	9	2d 06:45:08.86000	0d 00:00:03.41000	0.00000098	0.00000328	0.00103075	3.4769	C	5	09/09/2020 19:01		0	0	0	0	0	0	0	0	0	0	0	0	0	0
1014	3	4	9	2d 06:45:09.15000	0d 00:00:03.70000	0.00000106	0.00000357	0.00103098	3.4908	C	5	09/09/2020 19:01		0	0	0	0	0	0	0	0	0	0	0	0	0	0
1015	3	4	9	2d 06:45:09.46000	0d 00:00:04.01000	0.00000115	0.00000388	0.00103067	3.5047	C	5	09/09/2020 19:01		0	0	0	0	0	0	0	0	0	0	0	0	0	0
1016	3	4	9	2d 06:45:09.78000	0d 00:00:04.33000	0.00000124	0.00000421	0.00103098	3.5181	C	5	09/09/2020 19:01		0	0	0	0	0	0	0	0	0	0	0	0	0	0
1017	3	4	9	2d 06:45:10.13000	0d 00:00:04.68000	0.00000134	0.00000456	0.00103082	3.5314	C	5	09/09/2020 19:01		0	0	0	0	0	0	0	0	0	0	0	0	0	0
1018	3	4	9	2d 06:45:10.50000	0d 00:00:05.05000	0.00000145	0.00000493	0.00103098	3.5442	C	5	09/09/2020 19:01		0	0	0	0	0	0	0	0	0	0	0	0	0	0
1019	3	4	9	2d 06:45:10.90000	0d 00:00:05.45000	0.00000156	0.00000534	0.0010309	3.5566	C	5	09/09/2020 19:01		0	0	0	0	0	0	0	0	0	0	0	0	0	0
1020	3	4	9	2d 06:45:11.33000	0d 00:00:05.88000	0.00000168	0.00000578	0.00103067	3.5688	C	5	09/09/2020 19:01		0	0	0	0	0	0	0	0	0	0	0	0	0	0
1021	3	4	9	2d 06:45:11.83000	0d 00:00:06.38000	0.00000183	0.00000629	0.00103082	3.5808	C	5	09/09/2020 19:01		0	0	0	0	0	0	0	0	0	0	0	0	0	0
1022	3	4	9	2d 06:45:12.41000	0d 00:00:06.96000	0.00000199	0.00000689	0.00103098	3.5923	C	5	09/09/2020 19:01		0	0	0	0	0	0	0	0	0	0	0	0	0	0
1023	3	4	9	2d 06:45:13.09000	0d 00:00:07.64000	0.00000219	0.00000759	0.0010309	3.6034	C	5	09/09/2020 19:01		0	0	0	0	0	0	0	0	0	0	0	0	0	0
1024	3	4	9	2d 06:45:13.93000	0d 00:00:08.48000	0.00000243	0.00000846	0.00103075	3.6146	C	5	09/09/2020 19:01		0	0	0	0	0	0	0	0	0	0	0	0	0	0
1025	3	4	9	2d 06:45:15.05000	0d 00:00:09.60000	0.00000275	0.00000962	0.00103067	3.6255	C	5	09/09/2020 19:01		0	0	0	0	0	0	0	0	0	0	0	0	0	0
1026	3	4	9	2d 06:45:16.59000	0d 00:00:11.14000	0.00000319	0.00001122	0.0010309	3.6359	C	5	09/09/2020 19:01		0	0	0	0	0	0	0	0	0	0	0	0	0	0
1027	3	4	9	2d 06:45:18.84000	0d 00:00:13.39000	0.00000383	0.00001356	0.0010309	3.6461	C	5	09/09/2020 19:01		0	0	0	0	0	0	0	0	0	0	0	0	0	0
1028	3	4	9	2d 06:45:22.50000	0d 00:00:17.05000	0.00000488	0.00001739	0.00103082	3.6564	C	5	09/09/2020 19:01		0	0	0	0	0	0	0	0	0	0	0	0	0	0
1029	3	4	9	2d 06:45:29.01000	0d 00:00:23.56000	0.00000675	0.00002422	0.00103082	3.6666	C	5	09/09/2020 19:01		0	0	0	0	0	0	0	0	0	0	0	0	0	0
1030	3	4	9	2d 06:45:42.10000	0d 00:00:36.65000	0.00001049	0.00003798	0.00103082	3.6767	C	5	09/09/2020 19:01		0	0	0	0	0	0	0	0	0	0	0	0	0	0
1031	3	4	9	2d 06:46:14.43000	0d 00:01:08.98000	0.00001975	0.00007207	0.00103105	3.6867	C	5	09/09/2020 19:02		0	0	0	0	0	0	0	0	0	0	0	0	0	0
1032	3	4	9	2d 06:48:50.55000	0d 00:03:45.10000	0.00006445	0.00023718	0.0010309	3.6968	C	5	09/09/2020 19:05		0	0	0	0	0	0	0	0	0	0	0	0	0	0
1033	3	4	9	2d 06:53:50.55000	0d 00:08:45.10000	0.00015035	0.00055474	0.0010309	3.6963	C	1	09/09/2020 19:10		0	0	0	0	0	0	0	0	0	0	0	0	0	0
1034	3	4	9	2d 06:58:50.55000	0d 00:13:45.10000	0.00023625	0.0008723	0.00103098	3.6977	C	1	09/09/2020 19:15		0	0	0	0	0	0	0	0	0	0	0	0	0	0
1035	3	4	9	2d 07:03:50.55000	0d 00:18:45.10000	0.00032215	0.00119003	0.00103067	3.7005	C	1	09/09/2020 19:20		0	0	0	0	0	0	0	0	0	0	0	0	0	0
1036	3	4	9	2d 07:08:50.55000	0d 00:23:45.10000	0.00040805	0.00150804	0.00103082	3.7035	C	1	09/09/2020 19:25		0	0	0	0	0	0	0	0	0	0	0	0	0	0
1037	3	4	9	2d 07:13:50.55000	0d 00:28:45.10000	0.00049395	0.00182632	0.00103082	3.707	C	1	09/09/2020 19:30		0	0	0	0	0	0	0	0	0	0	0	0	0	0
1038	3	4	9	2d 07:18:50.55000	0d 00:33:45.10000	0.00057985	0.00214492	0.00103098	3.7105	C	1	09/09/2020 19:35		0	0	0	0	0	0	0	0	0	0	0	0	0	0
1039	3	4	9	2d 07:23:50.55000	0d 00:38:45.10000	0.00066575	0.00246385	0.00103082	3.715	C	1	09/09/2020 19:40		0	0	0	0	0	0	0	0	0	0	0	0	0	0
1040	3	4	9	2d 07:28:50.55000	0d 00:43:45.10000	0.00075165	0.00278313	0.00103082	3.7189	C	1	09/09/2020 19:45		0	0	0	0	0	0	0	0	0	0	0	0	0	0
1041	3	4	9	2d 07:33:50.55000	0d 00:48:45.10000	0.00083755	0.00310279	0.0010309	3.7234	C	1	09/09/2020 19:50		0	0	0	0	0	0	0	0	0	0	0	0	0	0
1042	3	4	9	2d 07:38:50.55000	0d 00:53:45.10000	0.00092345	0.00342284	0.00103067	3.7282	C	1	09/09/2020 19:55		0	0	0	0	0	0	0	0	0	0	0	0	0	0
1043	3	4	9	2d 07:43:50.55000	0d 00:58:45.10000	0.00100935	0.00374332	0.00103075	3.7333	C	1	09/09/2020 20:00		0	0	0	0	0	0	0	0	0	0	0	0	0	0
1044	3	4	9	2d 07:48:50.55000	0d 01:03:45.10000	0.00109525	0.00406422	0.00103075	3.7382	C	1	09/09/2020 20:05		0	0	0	0	0	0	0	0	0	0	0	0	0	0
1045	3	4	9	2d 07:53:50.55000	0d 01:08:45.10000	0.00118115	0.00438556	0.00103082	3.7433	C	1	09/09/2020 20:10		0	0	0	0	0	0	0	0	0	0	0	0	0	0
1046	3	4	9	2d 07:58:50.55000	0d 01:13:45.10000	0.00126704	0.00470733	0.00103075	3.7485	C	1	09/09/2020 20:15		0	0	0	0	0	0	0	0	0	0	0	0	0	0
1047	3	4	9	2d 08:03:50.55000	0d 01:18:45.10000	0.00135294	0.00502953	0.00103082	3.7534	C	1	09/09/2020 20:20		0	0	0	0	0	0	0	0	0	0	0	0	0	0
1048	3	4	9	2d 08:08:50.55000	0d 01:23:45.10000	0.00143884	0.00535217	0.0010309	3.7586	C	1	09/09/2020 20:25		0	0	0	0	0	0	0	0	0	0	0	0	0	0
1049	3	4	9	2d 08:13:50.55000	0d 01:28:45.10000	0.00152474	0.00567524	0.00103082	3.7633	C	1	09/09/2020 20:30		0	0	0	0	0	0	0	0	0	0	0	0	0	0
1050	3	4	9	2d 08:18:50.55000	0d 01:33:45.10000	0.00161064	0.00599875	0.00103075	3.7688	C	1	09/09/2020 20:35		0	0	0	0	0	0	0	0	0	0	0	0	0	0
1051	3	4	9	2d 08:23:50.55000	0d 01:38:45.10000	0.00169654	0.0063227	0.00103075	3.7739	C	1	09/09/2020 20:40		0	0	0	0	0	0	0	0	0	0	0	0	0	0
1052	3	4	9	2d 08:28:50.55000	0d 01:43:45.10000	0.00178244	0.0066471	0.00103067	3.7792	C	1	09/09/2020 20:45		0	0	0	0	0	0	0	0	0	0	0	0	0	0
1053	3	4	9	2d 08:33:50.55000	0d 01:48:45.10000	0.00186834	0.00697197	0.00103067	3.7847	C	1	09/09/2020 20:50		0	0	0	0	0	0	0	0	0	0	0	0	0	0
1054	3	4	9	2d 08:38:50.55000	0d 01:53:45.10000	0.00195424	0.00729734	0.00103082	3.7906	C	1	09/09/2020 20:55		0	0	0	0	0	0	0	0	0	0	0	0	0	0
1055	3	4	9	2d 08:43:50.55000	0d 01:58:45.10000	0.00204014	0.00762323	0.00103075	3.7972	C	1	09/09/2020 21:00		0	0	0	0	0	0	0	0	0	0	0	0	0	0
1056	3	4	9	2d 08:48:50.55000	0d 02:03:45.10000	0.00212604	0.00794969	0.0010309	3.8039	C	1	09/09/2020 21:05		0	0	0	0	0	0	0	0	0	0	0	0	0	0
1057	3	4	9	2d 08:53:50.55000	0d 02:08:45.10000	0.00221194	0.00827675	0.0010309	3.8114	C	1	09/09/2020 21:10		0	0	0	0	0	0	0	0	0	0	0	0	0	0
1058	3	4	9	2d 08:58:50.55000	0d 02:13:45.10000	0.00229784	0.00860448	0.00103067	3.8192	C	1	09/09/2020 21:15		0	0	0	0	0	0	0	0	0	0	0	0	0	0
1059	3	4	9	2d 09:03:50.55000	0d 02:18:45.10000	0.00238374	0.00893295	0.00103075	3.8285	C	1	09/09/2020 21:20		0	0	0	0	0	0	0	0	0	0	0	0	0	0
1060	3	4	9	2d 09:08:50.55000	0d 02:23:45.10000	0.00246964	0.00926223	0.00103082	3.8381	C	1	09/09/2020 21:25		0	0	0	0	0	0	0	0	0	0	0	0	0	0
1061	3	4	9	2d 09:13:22.43000	0d 02:28:16.98000	0.00254748	0.00956141	0.00103067	3.8482	C	5	09/09/2020 21:29		0	0	0	0	0	0	0	0	0	0	0	0	0	0
1062	3	4	9	2d 09:17:36.35000	0d 02:32:30.90000	0.00262019	0.00984155	0.00103082	3.8584	C	5	09/09/2020 21:33		0	0	0	0	0	0	0	0	0	0	0	0	0	0
1063	3	4	9	2d 09:21:38.79000	0d 02:36:33.34000	0.00268961	0.0101097	0.0010309	3.8685	C	5	09/09/2020 21:37		0	0	0	0	0	0	0	0	0	0	0	0	0	0
1064	3	4	9	2d 09:25:19.30000	0d 02:40:13.85000	0.00275275	0.0103543	0.0010309	3.8785	C	5	09/09/2020 21:41		0	0	0	0	0	0	0	0	0	0	0	0	0	0
1065	3	4	9	2d 09:28:52.96000	0d 02:43:47.51000	0.00281392	0.0105919	0.00103067	3.8888	C	5	09/09/2020 21:45		0	0	0	0	0	0	0	0	0	0	0	0	0	0
1066	3	4	9	2d 09:32:19.21000	0d 02:47:13.76000	0.00287298	0.0108218	0.00103082	3.8988	C	5	09/09/2020 21:48		0	0	0	0	0	0	0	0	0	0	0	0	0	0
1067	3	4	9	2d 09:35:37.87000	0d 02:50:32.42000	0.00292986	0.0110439	0.0010309	3.9091	C	5	09/09/2020 21:51		0	0	0	0	0	0	0	0	0	0	0	0	0	0
1068	3	4	9	2d 09:38:52.32000	0d 02:53:46.87000	0.00298554	0.0112618	0.00103059	3.9191	C	5	09/09/2020 21:55		0	0	0	0	0	0	0	0	0	0	0	0	0	0
1069	3	4	9	2d 09:41:56.83000	0d 02:56:51.38000	0.00303837	0.0114691	0.00103075	3.9292	C	5	09/09/2020 21:58		0	0	0	0	0	0	0	0	0	0	0	0	0	0
1070	3	4	9	2d 09:44:58.25000	0d 02:59:52.80000	0.00309032	0.0116735	0.00103075	3.9393	C	5	09/09/2020 22:01		0	0	0	0	0	0	0	0	0	0	0	0	0	0
1071	3	4	9	2d 09:47:57.04000	0d 03:02:51.59000	0.00314151	0.0118754	0.00103067	3.9493	C	5	09/09/2020 22:04		0	0	0	0	0	0	0	0	0	0	0	0	0	0
1072	3	4	9	2d 09:50:54.53000	0d 03:05:49.08000	0.00319233	0.0120764	0.00103082	3.9596	C	5	09/09/2020 22:07		0	0	0	0	0	0	0	0	0	0	0	0	0	0
1073	3	4	9	2d 09:53:52.08000	0d 03:08:46.63000	0.00324317	0.0122779	0.00103075	3.9696	C	5	09/09/2020 22:10		0	0	0	0	0	0	0	0	0	0	0	0	0	0
1074	3	4	9	2d 09:56:44.80000	0d 03:11:39.35000	0.00329262	0.0124745	0.00103075	3.9797	C	5	09/09/2020 22:12		0	0	0	0	0	0	0	0	0	0	0	0	0	0
1075	3	4	9	2d 09:59:35.97000	0d 03:14:30.52000	0.00334164	0.0126698	0.0010309	3.9899	C	5	09/09/2020 22:15		0	0	0	0	0	0	0	0	0	0	0	0	0	0
1076	3	4	9	2d 10:02:29.56000	0d 03:17:24.11000	0.00339134	0.0128683	0.0010309	4	C	5	09/09/2020 22:18		0	0	0	0	0	0	0	0	0	0	0	0	0	0
1077	3	4	9	2d 10:05:16.25000	0d 03:20:10.80000	0.00343907	0.0130595	0.00103059	4.0101	C	5	09/09/2020 22:21		0	0	0	0	0	0	0	0	0	0	0	0	0	0
1078	3	4	9	2d 10:08:03.62000	0d 03:22:58.17000	0.00348699	0.0132519	0.00103075	4.0201	C	5	09/09/2020 22:24		0	0	0	0	0	0	0	0	0	0	0	0	0	0
1079	3	4	9	2d 10:10:49.25000	0d 03:25:43.80000	0.00353442	0.0134428	0.00103075	4.0304	C	5	09/09/2020 22:26		0	0	0	0	0	0	0	0	0	0	0	0	0	0
1080	3	4	9	2d 10:13:36.99000	0d 03:28:31.54000	0.00358245	0.0136366	0.0010309	4.0404	C	5	09/09/2020 22:29		0	0	0	0	0	0	0	0	0	0	0	0	0	0
1081	3	4	9	2d 10:16:19.00000	0d 03:31:13.55000	0.00362884	0.0138243	0.00103082	4.0505	C	5	09/09/2020 22:32		0	0	0	0	0	0	0	0	0	0	0	0	0	0
1082	3	4	9	2d 10:18:57.41000	0d 03:33:51.96000	0.00367419	0.0140082	0.00103075	4.0606	C	5	09/09/2020 22:35		0	0	0	0	0	0	0	0	0	0	0	0	0	0
1083	3	4	9	2d 10:21:37.62000	0d 03:36:32.17000	0.00372007	0.0141947	0.00103098	4.0706	C	5	09/09/2020 22:37		0	0	0	0	0	0	0	0	0	0	0	0	0	0
1084	3	4	9	2d 10:24:14.84000	0d 03:39:09.39000	0.00376508	0.0143782	0.00103075	4.0807	C	5	09/09/2020 22:40		0	0	0	0	0	0	0	0	0	0	0	0	0	0
1085	3	4	9	2d 10:26:47.24000	0d 03:41:41.79000	0.00380872	0.0145565	0.00103082	4.0908	C	5	09/09/2020 22:42		0	0	0	0	0	0	0	0	0	0	0	0	0	0
1086	3	4	9	2d 10:29:22.93000	0d 03:44:17.48000	0.0038533	0.014739	0.00103067	4.1009	C	5	09/09/2020 22:45		0	0	0	0	0	0	0	0	0	0	0	0	0	0
1087	3	4	9	2d 10:31:51.63000	0d 03:46:46.18000	0.00389588	0.0149139	0.00103082	4.1109	C	5	09/09/2020 22:48		0	0	0	0	0	0	0	0	0	0	0	0	0	0
1088	3	4	9	2d 10:34:19.47000	0d 03:49:14.02000	0.00393821	0.0150881	0.00103067	4.121	C	5	09/09/2020 22:50		0	0	0	0	0	0	0	0	0	0	0	0	0	0
1089	3	4	9	2d 10:36:44.61000	0d 03:51:39.16000	0.00397977	0.0152596	0.00103075	4.1311	C	5	09/09/2020 22:52		0	0	0	0	0	0	0	0	0	0	0	0	0	0
1090	3	4	9	2d 10:39:09.23000	0d 03:54:03.78000	0.00402117	0.0154308	0.0010309	4.1411	C	5	09/09/2020 22:55		0	0	0	0	0	0	0	0	0	0	0	0	0	0
1091	3	4	9	2d 10:41:32.48000	0d 03:56:27.03000	0.00406219	0.0156009	0.00103075	4.1512	C	5	09/09/2020 22:57		0	0	0	0	0	0	0	0	0	0	0	0	0	0
1092	3	4	9	2d 10:43:55.29000	0d 03:58:49.84000	0.00410308	0.0157708	0.00103098	4.1613	C	5	09/09/2020 23:00		0	0	0	0	0	0	0	0	0	0	0	0	0	0
1093	3	4	9	2d 10:46:17.19000	0d 04:01:11.74000	0.00414371	0.0159401	0.0010309	4.1714	C	5	09/09/2020 23:02		0	0	0	0	0	0	0	0	0	0	0	0	0	0
1094	3	4	9	2d 10:48:37.03000	0d 04:03:31.58000	0.00418375	0.0161074	0.00103067	4.1814	C	5	09/09/2020 23:04		0	0	0	0	0	0	0	0	0	0	0	0	0	0
1095	3	4	9	2d 10:50:54.97000	0d 04:05:49.52000	0.00422325	0.0162727	0.00103075	4.1915	C	5	09/09/2020 23:07		0	0	0	0	0	0	0	0	0	0	0	0	0	0
1096	3	4	9	2d 10:52:48.36000	0d 04:07:42.91000	0.00425572	0.0164089	0.0010309	4.2	C	133	09/09/2020 23:08		0	0	0	0	0	0	0	0	0	0	0	0	0	0
1097	3	4	10	2d 10:52:48.37000	0d 00:00:00.01000	0.00425572	0.0164089	0.0010634	4.2004	C	0	09/09/2020 23:08		0	0	0	0	0	0	0	0	0	0	0	0	0	0
1098	3	4	10	2d 10:53:05.88000	0d 00:00:17.52000	0.00426066	0.0164297	0.00096323	4.2004	C	4	09/09/2020 23:09		0	0	0	0	0	0	0	0	0	0	0	0	0	0
1099	3	4	10	2d 10:53:26.31000	0d 00:00:37.95000	0.00426583	0.0164514	0.0008632	4.2002	C	4	09/09/2020 23:09		0	0	0	0	0	0	0	0	0	0	0	0	0	0
1100	3	4	10	2d 10:53:52.11000	0d 00:01:03.75000	0.00427165	0.0164759	0.00076318	4.2002	C	4	09/09/2020 23:10		0	0	0	0	0	0	0	0	0	0	0	0	0	0
1101	3	4	10	2d 10:54:22.61000	0d 00:01:34.25000	0.00427768	0.0165012	0.00066308	4.2004	C	4	09/09/2020 23:10		0	0	0	0	0	0	0	0	0	0	0	0	0	0
1102	3	4	10	2d 10:54:59.80000	0d 00:02:11.44000	0.00428401	0.0165277	0.00056298	4.2004	C	4	09/09/2020 23:11		0	0	0	0	0	0	0	0	0	0	0	0	0	0
1103	3	4	10	2d 10:55:45.27000	0d 00:02:56.91000	0.00429046	0.0165548	0.00046288	4.2	C	4	09/09/2020 23:11		0	0	0	0	0	0	0	0	0	0	0	0	0	0
1104	3	4	10	2d 10:56:43.09000	0d 00:03:54.73000	0.00429706	0.0165826	0.00036286	4.2	C	4	09/09/2020 23:12		0	0	0	0	0	0	0	0	0	0	0	0	0	0
1105	3	4	10	2d 10:58:03.44000	0d 00:05:15.08000	0.00430399	0.0166117	0.00026284	4.2	C	4	09/09/2020 23:14		0	0	0	0	0	0	0	0	0	0	0	0	0	0
1106	3	4	10	2d 11:00:13.73000	0d 00:07:25.37000	0.00431152	0.0166433	0.00016281	4.2	C	4	09/09/2020 23:16		0	0	0	0	0	0	0	0	0	0	0	0	0	0
1107	3	4	10	2d 11:02:33.90000	0d 00:09:45.54000	0.00431661	0.0166647	0.00010285	4.2002	C	132	09/09/2020 23:18		0	0	0	0	0	0	0	0	0	0	0	0	0	0
1108	3	4	11	2d 11:02:33.91000	0d 00:00:00.01000	0	0	0	4.1991	R	0	09/09/2020 23:18		0	0	0	0	0	0	0	0	0	0	0	0	0	0
1109	3	4	11	2d 11:02:35.91000	0d 00:00:02.01000	0	0	0	4.1988	R	1	09/09/2020 23:18		0	0	0	0	0	0	0	0	0	0	0	0	0	0
1110	3	4	11	2d 11:02:37.91000	0d 00:00:04.01000	0	0	0	4.1988	R	1	09/09/2020 23:18		0	0	0	0	0	0	0	0	0	0	0	0	0	0
1111	3	4	11	2d 11:02:39.91000	0d 00:00:06.01000	0	0	0	4.199	R	1	09/09/2020 23:18		0	0	0	0	0	0	0	0	0	0	0	0	0	0
1112	3	4	11	2d 11:02:41.91000	0d 00:00:08.01000	0	0	0	4.1987	R	1	09/09/2020 23:18		0	0	0	0	0	0	0	0	0	0	0	0	0	0
1113	3	4	11	2d 11:02:43.90000	0d 00:00:10.00000	0	0	0	4.1987	R	129	09/09/2020 23:18		0	0	0	0	0	0	0	0	0	0	0	0	0	0
1114	3	4	12	2d 11:02:43.94000	0d 00:00:00.04000	0.00000001	0.00000005	0.00103235	4.1877	D	0	09/09/2020 23:18		0	0	0	0	0	0	0	0	0	0	0	0	0	0
1115	3	4	12	2d 11:03:28.87000	0d 00:00:44.97000	0.00001288	0.00005384	0.00103082	4.1776	D	5	09/09/2020 23:19		0	0	0	0	0	0	0	0	0	0	0	0	0	0
1116	3	4	12	2d 11:05:20.28000	0d 00:02:36.38000	0.00004478	0.00018694	0.00103082	4.1674	D	5	09/09/2020 23:21		0	0	0	0	0	0	0	0	0	0	0	0	0	0
1117	3	4	12	2d 11:07:27.06000	0d 00:04:43.16000	0.00008108	0.00033804	0.00103098	4.1573	D	5	09/09/2020 23:23		0	0	0	0	0	0	0	0	0	0	0	0	0	0
1118	3	4	12	2d 11:09:35.82000	0d 00:06:51.92000	0.00011795	0.00049113	0.00103059	4.1472	D	5	09/09/2020 23:25		0	0	0	0	0	0	0	0	0	0	0	0	0	0
1119	3	4	12	2d 11:11:45.90000	0d 00:09:02.00000	0.00015519	0.00064542	0.00103098	4.1372	D	5	09/09/2020 23:27		0	0	0	0	0	0	0	0	0	0	0	0	0	0
1120	3	4	12	2d 11:13:58.96000	0d 00:11:15.06000	0.00019329	0.00080285	0.00103075	4.1271	D	5	09/09/2020 23:30		0	0	0	0	0	0	0	0	0	0	0	0	0	0
1121	3	4	12	2d 11:16:13.56000	0d 00:13:29.66000	0.00023183	0.00096172	0.00103082	4.117	D	5	09/09/2020 23:32		0	0	0	0	0	0	0	0	0	0	0	0	0	0
1122	3	4	12	2d 11:18:30.26000	0d 00:15:46.36000	0.00027097	0.00112268	0.0010309	4.107	D	5	09/09/2020 23:34		0	0	0	0	0	0	0	0	0	0	0	0	0	0
1123	3	4	12	2d 11:20:50.08000	0d 00:18:06.18000	0.00031101	0.0012869	0.00103075	4.0969	D	5	09/09/2020 23:37		0	0	0	0	0	0	0	0	0	0	0	0	0	0
1124	3	4	12	2d 11:23:10.71000	0d 00:20:26.81000	0.00035127	0.00145167	0.00103075	4.0867	D	5	09/09/2020 23:39		0	0	0	0	0	0	0	0	0	0	0	0	0	0
1125	3	4	12	2d 11:25:36.57000	0d 00:22:52.67000	0.00039304	0.00162214	0.00103067	4.0766	D	5	09/09/2020 23:41		0	0	0	0	0	0	0	0	0	0	0	0	0	0
1126	3	4	12	2d 11:28:01.70000	0d 00:25:17.80000	0.00043459	0.00179134	0.00103075	4.0664	D	5	09/09/2020 23:44		0	0	0	0	0	0	0	0	0	0	0	0	0	0
1127	3	4	12	2d 11:30:29.89000	0d 00:27:45.99000	0.00047702	0.00196368	0.00103075	4.0563	D	5	09/09/2020 23:46		0	0	0	0	0	0	0	0	0	0	0	0	0	0
1128	3	4	12	2d 11:33:00.02000	0d 00:30:16.12000	0.00052001	0.00213784	0.00103082	4.0461	D	5	09/09/2020 23:49		0	0	0	0	0	0	0	0	0	0	0	0	0	0
1129	3	4	12	2d 11:35:35.09000	0d 00:32:51.19000	0.00056441	0.00231727	0.00103075	4.036	D	5	09/09/2020 23:51		0	0	0	0	0	0	0	0	0	0	0	0	0	0
1130	3	4	12	2d 11:38:08.42000	0d 00:35:24.52000	0.00060832	0.00249425	0.00103075	4.0259	D	5	09/09/2020 23:54		0	0	0	0	0	0	0	0	0	0	0	0	0	0
1131	3	4	12	2d 11:40:45.10000	0d 00:38:01.20000	0.00065318	0.00267464	0.00103067	4.0159	D	5	09/09/2020 23:56		0	0	0	0	0	0	0	0	0	0	0	0	0	0
1132	3	4	12	2d 11:43:22.14000	0d 00:40:38.24000	0.00069814	0.002855	0.00103098	4.0058	D	5	09/09/2020 23:59		0	0	0	0	0	0	0	0	0	0	0	0	0	0
1133	3	4	12	2d 11:46:02.21000	0d 00:43:18.31000	0.00074398	0.00303837	0.00103082	3.9957	D	5	10/09/2020 00:02		0	0	0	0	0	0	0	0	0	0	0	0	0	0
1134	3	4	12	2d 11:48:43.46000	0d 00:45:59.56000	0.00079015	0.00322264	0.00103075	3.9857	D	5	10/09/2020 00:04		0	0	0	0	0	0	0	0	0	0	0	0	0	0
1135	3	4	12	2d 11:51:27.20000	0d 00:48:43.30000	0.00083703	0.00340927	0.00103075	3.9756	D	5	10/09/2020 00:07		0	0	0	0	0	0	0	0	0	0	0	0	0	0
1136	3	4	12	2d 11:54:12.46000	0d 00:51:28.56000	0.00088435	0.00359716	0.0010309	3.9655	D	5	10/09/2020 00:10		0	0	0	0	0	0	0	0	0	0	0	0	0	0
1137	3	4	12	2d 11:56:58.58000	0d 00:54:14.68000	0.00093192	0.00378555	0.00103075	3.9553	D	5	10/09/2020 00:13		0	0	0	0	0	0	0	0	0	0	0	0	0	0
1138	3	4	12	2d 11:59:46.49000	0d 00:57:02.59000	0.00097999	0.00397548	0.00103082	3.9451	D	5	10/09/2020 00:15		0	0	0	0	0	0	0	0	0	0	0	0	0	0
1139	3	4	12	2d 12:02:38.14000	0d 00:59:54.24000	0.00102914	0.00416914	0.00103067	3.935	D	5	10/09/2020 00:18		0	0	0	0	0	0	0	0	0	0	0	0	0	0
1140	3	4	12	2d 12:05:28.50000	0d 01:02:44.60000	0.00107792	0.00436086	0.0010309	3.9249	D	5	10/09/2020 00:21		0	0	0	0	0	0	0	0	0	0	0	0	0	0
1141	3	4	12	2d 12:08:18.92000	0d 01:05:35.02000	0.00112672	0.00455214	0.00103067	3.9149	D	5	10/09/2020 00:24		0	0	0	0	0	0	0	0	0	0	0	0	0	0
1142	3	4	12	2d 12:11:16.07000	0d 01:08:32.17000	0.00117744	0.00475047	0.00103082	3.9046	D	5	10/09/2020 00:27		0	0	0	0	0	0	0	0	0	0	0	0	0	0
1143	3	4	12	2d 12:14:15.67000	0d 01:11:31.77000	0.00122887	0.00495102	0.00103075	3.8944	D	5	10/09/2020 00:30		0	0	0	0	0	0	0	0	0	0	0	0	0	0
1144	3	4	12	2d 12:17:17.68000	0d 01:14:33.78000	0.00128098	0.00515373	0.00103067	3.8842	D	5	10/09/2020 00:33		0	0	0	0	0	0	0	0	0	0	0	0	0	0
1145	3	4	12	2d 12:20:24.45000	0d 01:17:40.55000	0.00133446	0.00536119	0.00103082	3.8741	D	5	10/09/2020 00:36		0	0	0	0	0	0	0	0	0	0	0	0	0	0
1146	3	4	12	2d 12:23:31.06000	0d 01:20:47.16000	0.00138789	0.00556793	0.00103067	3.864	D	5	10/09/2020 00:39		0	0	0	0	0	0	0	0	0	0	0	0	0	0
1147	3	4	12	2d 12:26:45.26000	0d 01:24:01.36000	0.0014435	0.00578252	0.00103067	3.854	D	5	10/09/2020 00:42		0	0	0	0	0	0	0	0	0	0	0	0	0	0
1148	3	4	12	2d 12:30:06.88000	0d 01:27:22.98000	0.00150123	0.00600473	0.00103098	3.8439	D	5	10/09/2020 00:46		0	0	0	0	0	0	0	0	0	0	0	0	0	0
1149	3	4	12	2d 12:33:37.44000	0d 01:30:53.54000	0.00156152	0.00623618	0.0010309	3.8338	D	5	10/09/2020 00:49		0	0	0	0	0	0	0	0	0	0	0	0	0	0
1150	3	4	12	2d 12:37:19.82000	0d 01:34:35.92000	0.00162519	0.00647997	0.00103067	3.8238	D	5	10/09/2020 00:53		0	0	0	0	0	0	0	0	0	0	0	0	0	0
1151	3	4	12	2d 12:41:10.83000	0d 01:38:26.93000	0.00169134	0.00673256	0.00103067	3.8137	D	5	10/09/2020 00:57		0	0	0	0	0	0	0	0	0	0	0	0	0	0
1152	3	4	12	2d 12:45:16.65000	0d 01:42:32.75000	0.00176173	0.00700065	0.00103067	3.8036	D	5	10/09/2020 01:01		0	0	0	0	0	0	0	0	0	0	0	0	0	0
1153	3	4	12	2d 12:49:46.32000	0d 01:47:02.42000	0.00183894	0.00729397	0.00103075	3.7935	D	5	10/09/2020 01:05		0	0	0	0	0	0	0	0	0	0	0	0	0	0
1154	3	4	12	2d 12:54:35.93000	0d 01:51:52.03000	0.00192186	0.00760814	0.00103082	3.7835	D	5	10/09/2020 01:10		0	0	0	0	0	0	0	0	0	0	0	0	0	0
1155	3	4	12	2d 12:59:35.93000	0d 01:56:52.03000	0.00200776	0.00793275	0.00103082	3.7743	D	1	10/09/2020 01:15		0	0	0	0	0	0	0	0	0	0	0	0	0	0
1156	3	4	12	2d 13:04:35.93000	0d 02:01:52.03000	0.00209366	0.00825658	0.00103059	3.7658	D	1	10/09/2020 01:20		0	0	0	0	0	0	0	0	0	0	0	0	0	0
1157	3	4	12	2d 13:09:35.93000	0d 02:06:52.03000	0.00217956	0.00857971	0.00103067	3.7575	D	1	10/09/2020 01:25		0	0	0	0	0	0	0	0	0	0	0	0	0	0
1158	3	4	12	2d 13:14:35.93000	0d 02:11:52.03000	0.00226546	0.00890217	0.00103082	3.7504	D	1	10/09/2020 01:30		0	0	0	0	0	0	0	0	0	0	0	0	0	0
1159	3	4	12	2d 13:19:35.93000	0d 02:16:52.03000	0.00235136	0.00922402	0.0010309	3.7433	D	1	10/09/2020 01:35		0	0	0	0	0	0	0	0	0	0	0	0	0	0
1160	3	4	12	2d 13:24:35.93000	0d 02:21:52.03000	0.00243726	0.0095453	0.00103075	3.7366	D	1	10/09/2020 01:40		0	0	0	0	0	0	0	0	0	0	0	0	0	0
1161	3	4	12	2d 13:29:35.93000	0d 02:26:52.03000	0.00252316	0.00986601	0.00103067	3.7304	D	1	10/09/2020 01:45		0	0	0	0	0	0	0	0	0	0	0	0	0	0
1162	3	4	12	2d 13:34:35.93000	0d 02:31:52.03000	0.00260906	0.0101862	0.00103082	3.724	D	1	10/09/2020 01:50		0	0	0	0	0	0	0	0	0	0	0	0	0	0
1163	3	4	12	2d 13:39:35.93000	0d 02:36:52.03000	0.00269496	0.0105058	0.0010309	3.7179	D	1	10/09/2020 01:55		0	0	0	0	0	0	0	0	0	0	0	0	0	0
1164	3	4	12	2d 13:44:35.93000	0d 02:41:52.03000	0.00278086	0.0108249	0.0010309	3.7116	D	1	10/09/2020 02:00		0	0	0	0	0	0	0	0	0	0	0	0	0	0
1165	3	4	12	2d 13:49:35.93000	0d 02:46:52.03000	0.00286676	0.0111435	0.00103067	3.7052	D	1	10/09/2020 02:05		0	0	0	0	0	0	0	0	0	0	0	0	0	0
1166	3	4	12	2d 13:54:35.93000	0d 02:51:52.03000	0.00295266	0.0114615	0.00103075	3.6986	D	1	10/09/2020 02:10		0	0	0	0	0	0	0	0	0	0	0	0	0	0
1167	3	4	12	2d 13:59:35.93000	0d 02:56:52.03000	0.00303856	0.0117789	0.00103075	3.6921	D	1	10/09/2020 02:15		0	0	0	0	0	0	0	0	0	0	0	0	0	0
1168	3	4	12	2d 14:04:35.93000	0d 03:01:52.03000	0.00312446	0.0120957	0.00103082	3.6847	D	1	10/09/2020 02:20		0	0	0	0	0	0	0	0	0	0	0	0	0	0
1169	3	4	12	2d 14:09:35.93000	0d 03:06:52.03000	0.00321036	0.0124119	0.00103098	3.677	D	1	10/09/2020 02:25		0	0	0	0	0	0	0	0	0	0	0	0	0	0
1170	3	4	12	2d 14:14:35.93000	0d 03:11:52.03000	0.00329626	0.0127275	0.00103098	3.6687	D	1	10/09/2020 02:30		0	0	0	0	0	0	0	0	0	0	0	0	0	0
1171	3	4	12	2d 14:19:35.93000	0d 03:16:52.03000	0.00338215	0.0130422	0.00103098	3.6597	D	1	10/09/2020 02:35		0	0	0	0	0	0	0	0	0	0	0	0	0	0
1172	3	4	12	2d 14:24:16.81000	0d 03:21:32.91000	0.00346258	0.0133362	0.0010309	3.6497	D	5	10/09/2020 02:40		0	0	0	0	0	0	0	0	0	0	0	0	0	0
1173	3	4	12	2d 14:28:20.85000	0d 03:25:36.95000	0.00353246	0.0135909	0.0010309	3.6396	D	5	10/09/2020 02:44		0	0	0	0	0	0	0	0	0	0	0	0	0	0
1174	3	4	12	2d 14:31:49.05000	0d 03:29:05.15000	0.00359207	0.0138075	0.00103067	3.6295	D	5	10/09/2020 02:47		0	0	0	0	0	0	0	0	0	0	0	0	0	0
1175	3	4	12	2d 14:34:37.67000	0d 03:31:53.77000	0.00364035	0.0139826	0.0010309	3.6194	D	5	10/09/2020 02:50		0	0	0	0	0	0	0	0	0	0	0	0	0	0
1176	3	4	12	2d 14:37:00.51000	0d 03:34:16.61000	0.00368125	0.0141304	0.0010309	3.6092	D	5	10/09/2020 02:53		0	0	0	0	0	0	0	0	0	0	0	0	0	0
1177	3	4	12	2d 14:39:02.89000	0d 03:36:18.99000	0.00371629	0.0142567	0.0010309	3.5991	D	5	10/09/2020 02:55		0	0	0	0	0	0	0	0	0	0	0	0	0	0
1178	3	4	12	2d 14:40:43.12000	0d 03:37:59.22000	0.00374499	0.0143599	0.00103082	3.5891	D	5	10/09/2020 02:56		0	0	0	0	0	0	0	0	0	0	0	0	0	0
1179	3	4	12	2d 14:42:10.53000	0d 03:39:26.63000	0.00377002	0.0144496	0.00103075	3.579	D	5	10/09/2020 02:58		0	0	0	0	0	0	0	0	0	0	0	0	0	0
1180	3	4	12	2d 14:43:26.22000	0d 03:40:42.32000	0.00379169	0.014527	0.00103098	3.5689	D	5	10/09/2020 02:59		0	0	0	0	0	0	0	0	0	0	0	0	0	0
1181	3	4	12	2d 14:44:30.85000	0d 03:41:46.95000	0.0038102	0.014593	0.00103082	3.5589	D	5	10/09/2020 03:00		0	0	0	0	0	0	0	0	0	0	0	0	0	0
1182	3	4	12	2d 14:45:30.27000	0d 03:42:46.37000	0.00382721	0.0146534	0.00103082	3.5488	D	5	10/09/2020 03:01		0	0	0	0	0	0	0	0	0	0	0	0	0	0
1183	3	4	12	2d 14:46:24.08000	0d 03:43:40.18000	0.00384262	0.014708	0.00103082	3.5387	D	5	10/09/2020 03:02		0	0	0	0	0	0	0	0	0	0	0	0	0	0
1184	3	4	12	2d 14:47:12.33000	0d 03:44:28.43000	0.00385643	0.0147569	0.00103082	3.5286	D	5	10/09/2020 03:03		0	0	0	0	0	0	0	0	0	0	0	0	0	0
1185	3	4	12	2d 14:47:53.71000	0d 03:45:09.81000	0.00386828	0.0147986	0.0010309	3.5184	D	5	10/09/2020 03:04		0	0	0	0	0	0	0	0	0	0	0	0	0	0
1186	3	4	12	2d 14:48:34.03000	0d 03:45:50.13000	0.00387983	0.0148392	0.00103067	3.5084	D	5	10/09/2020 03:04		0	0	0	0	0	0	0	0	0	0	0	0	0	0
1187	3	4	12	2d 14:49:08.52000	0d 03:46:24.62000	0.0038897	0.0148738	0.00103075	3.4981	D	5	10/09/2020 03:05		0	0	0	0	0	0	0	0	0	0	0	0	0	0
1188	3	4	12	2d 14:49:39.31000	0d 03:46:55.41000	0.00389852	0.0149046	0.00103082	3.4879	D	5	10/09/2020 03:05		0	0	0	0	0	0	0	0	0	0	0	0	0	0
1189	3	4	12	2d 14:50:09.94000	0d 03:47:26.04000	0.00390729	0.0149351	0.00103075	3.4777	D	5	10/09/2020 03:06		0	0	0	0	0	0	0	0	0	0	0	0	0	0
1190	3	4	12	2d 14:50:40.11000	0d 03:47:56.21000	0.00391593	0.0149651	0.00103067	3.4676	D	5	10/09/2020 03:06		0	0	0	0	0	0	0	0	0	0	0	0	0	0
1191	3	4	12	2d 14:51:08.89000	0d 03:48:24.99000	0.00392417	0.0149937	0.00103098	3.4574	D	5	10/09/2020 03:07		0	0	0	0	0	0	0	0	0	0	0	0	0	0
1192	3	4	12	2d 14:51:37.07000	0d 03:48:53.17000	0.00393224	0.0150215	0.00103067	3.4472	D	5	10/09/2020 03:07		0	0	0	0	0	0	0	0	0	0	0	0	0	0
1193	3	4	12	2d 14:52:10.32000	0d 03:49:26.42000	0.00394176	0.0150543	0.0010309	3.4371	D	5	10/09/2020 03:08		0	0	0	0	0	0	0	0	0	0	0	0	0	0
1194	3	4	12	2d 14:52:48.80000	0d 03:50:04.90000	0.00395278	0.0150921	0.0010309	3.427	D	5	10/09/2020 03:08		0	0	0	0	0	0	0	0	0	0	0	0	0	0
1195	3	4	12	2d 14:53:33.10000	0d 03:50:49.20000	0.00396546	0.0151355	0.00103082	3.417	D	5	10/09/2020 03:09		0	0	0	0	0	0	0	0	0	0	0	0	0	0
1196	3	4	12	2d 14:54:25.55000	0d 03:51:41.65000	0.00398048	0.0151867	0.00103075	3.4069	D	5	10/09/2020 03:10		0	0	0	0	0	0	0	0	0	0	0	0	0	0
1197	3	4	12	2d 14:55:32.58000	0d 03:52:48.68000	0.00399967	0.015252	0.00103098	3.3968	D	5	10/09/2020 03:11		0	0	0	0	0	0	0	0	0	0	0	0	0	0
1198	3	4	12	2d 14:57:22.28000	0d 03:54:38.38000	0.00403108	0.0153586	0.00103105	3.3867	D	5	10/09/2020 03:13		0	0	0	0	0	0	0	0	0	0	0	0	0	0
1199	3	4	12	2d 14:59:37.95000	0d 03:56:54.05000	0.00406993	0.01549	0.00103059	3.3767	D	5	10/09/2020 03:15		0	0	0	0	0	0	0	0	0	0	0	0	0	0
1200	3	4	12	2d 15:02:11.40000	0d 03:59:27.50000	0.00411387	0.0156381	0.00103075	3.3666	D	5	10/09/2020 03:18		0	0	0	0	0	0	0	0	0	0	0	0	0	0
1201	3	4	12	2d 15:04:07.53000	0d 04:01:23.63000	0.00414712	0.0157499	0.00103082	3.3565	D	5	10/09/2020 03:20		0	0	0	0	0	0	0	0	0	0	0	0	0	0
1202	3	4	12	2d 15:05:48.85000	0d 04:03:04.95000	0.00417613	0.0158471	0.00103067	3.3463	D	5	10/09/2020 03:21		0	0	0	0	0	0	0	0	0	0	0	0	0	0
1203	3	4	12	2d 15:06:36.23000	0d 04:03:52.33000	0.0041897	0.0158925	0.00103052	3.3358	D	5	10/09/2020 03:22		0	0	0	0	0	0	0	0	0	0	0	0	0	0
1204	3	4	12	2d 15:07:14.27000	0d 04:04:30.37000	0.00420059	0.0159288	0.00103082	3.3257	D	5	10/09/2020 03:23		0	0	0	0	0	0	0	0	0	0	0	0	0	0
1205	3	4	12	2d 15:07:47.53000	0d 04:05:03.63000	0.00421011	0.0159604	0.00103075	3.3156	D	5	10/09/2020 03:23		0	0	0	0	0	0	0	0	0	0	0	0	0	0
1206	3	4	12	2d 15:08:15.97000	0d 04:05:32.07000	0.00421825	0.0159873	0.00103059	3.3056	D	5	10/09/2020 03:24		0	0	0	0	0	0	0	0	0	0	0	0	0	0
1207	3	4	12	2d 15:08:40.47000	0d 04:05:56.57000	0.00422527	0.0160105	0.0010309	3.2955	D	5	10/09/2020 03:24		0	0	0	0	0	0	0	0	0	0	0	0	0	0
1208	3	4	12	2d 15:09:01.41000	0d 04:06:17.51000	0.00423126	0.0160302	0.00103075	3.2851	D	5	10/09/2020 03:25		0	0	0	0	0	0	0	0	0	0	0	0	0	0
1209	3	4	12	2d 15:09:19.69000	0d 04:06:35.79000	0.0042365	0.0160474	0.0010309	3.275	D	5	10/09/2020 03:25		0	0	0	0	0	0	0	0	0	0	0	0	0	0
1210	3	4	12	2d 15:09:35.88000	0d 04:06:51.98000	0.00424113	0.0160626	0.00103082	3.265	D	5	10/09/2020 03:25		0	0	0	0	0	0	0	0	0	0	0	0	0	0
1211	3	4	12	2d 15:09:50.81000	0d 04:07:06.91000	0.00424541	0.0160765	0.0010309	3.2549	D	5	10/09/2020 03:26		0	0	0	0	0	0	0	0	0	0	0	0	0	0
1212	3	4	12	2d 15:10:04.39000	0d 04:07:20.49000	0.0042493	0.0160891	0.00103082	3.2448	D	5	10/09/2020 03:26		0	0	0	0	0	0	0	0	0	0	0	0	0	0
1213	3	4	12	2d 15:10:16.60000	0d 04:07:32.70000	0.00425279	0.0161005	0.00103075	3.2348	D	5	10/09/2020 03:26		0	0	0	0	0	0	0	0	0	0	0	0	0	0
1214	3	4	12	2d 15:10:27.79000	0d 04:07:43.89000	0.004256	0.0161108	0.00103082	3.2247	D	5	10/09/2020 03:26		0	0	0	0	0	0	0	0	0	0	0	0	0	0
1215	3	4	12	2d 15:10:38.06000	0d 04:07:54.16000	0.00425894	0.0161203	0.00103082	3.2145	D	5	10/09/2020 03:26		0	0	0	0	0	0	0	0	0	0	0	0	0	0
1216	3	4	12	2d 15:10:47.77000	0d 04:08:03.87000	0.00426172	0.0161292	0.00103067	3.2042	D	5	10/09/2020 03:26		0	0	0	0	0	0	0	0	0	0	0	0	0	0
1217	3	4	12	2d 15:10:56.75000	0d 04:08:12.85000	0.00426429	0.0161374	0.00103082	3.1942	D	5	10/09/2020 03:27		0	0	0	0	0	0	0	0	0	0	0	0	0	0
1218	3	4	12	2d 15:11:05.18000	0d 04:08:21.28000	0.0042667	0.0161451	0.0010309	3.1841	D	5	10/09/2020 03:27		0	0	0	0	0	0	0	0	0	0	0	0	0	0
1219	3	4	12	2d 15:11:13.00000	0d 04:08:29.10000	0.00426894	0.0161522	0.0010309	3.1739	D	5	10/09/2020 03:27		0	0	0	0	0	0	0	0	0	0	0	0	0	0
1220	3	4	12	2d 15:11:20.67000	0d 04:08:36.77000	0.00427114	0.0161592	0.00103082	3.1635	D	5	10/09/2020 03:27		0	0	0	0	0	0	0	0	0	0	0	0	0	0
1221	3	4	12	2d 15:11:27.72000	0d 04:08:43.82000	0.00427316	0.0161656	0.00103059	3.1534	D	5	10/09/2020 03:27		0	0	0	0	0	0	0	0	0	0	0	0	0	0
1222	3	4	12	2d 15:11:34.48000	0d 04:08:50.58000	0.00427509	0.0161717	0.00103075	3.1434	D	5	10/09/2020 03:27		0	0	0	0	0	0	0	0	0	0	0	0	0	0
1223	3	4	12	2d 15:11:41.06000	0d 04:08:57.16000	0.00427698	0.0161776	0.0010309	3.1331	D	5	10/09/2020 03:27		0	0	0	0	0	0	0	0	0	0	0	0	0	0
1224	3	4	12	2d 15:11:47.44000	0d 04:09:03.54000	0.0042788	0.0161833	0.00103075	3.1226	D	5	10/09/2020 03:27		0	0	0	0	0	0	0	0	0	0	0	0	0	0
1225	3	4	12	2d 15:11:53.51000	0d 04:09:09.61000	0.00428054	0.0161887	0.00103067	3.1124	D	5	10/09/2020 03:28		0	0	0	0	0	0	0	0	0	0	0	0	0	0
1226	3	4	12	2d 15:11:59.29000	0d 04:09:15.39000	0.0042822	0.0161939	0.0010309	3.1022	D	5	10/09/2020 03:28		0	0	0	0	0	0	0	0	0	0	0	0	0	0
1227	3	4	12	2d 15:12:04.85000	0d 04:09:20.95000	0.00428379	0.0161988	0.00103067	3.0918	D	5	10/09/2020 03:28		0	0	0	0	0	0	0	0	0	0	0	0	0	0
1228	3	4	12	2d 15:12:10.17000	0d 04:09:26.27000	0.00428531	0.0162035	0.0010309	3.0814	D	5	10/09/2020 03:28		0	0	0	0	0	0	0	0	0	0	0	0	0	0
1229	3	4	12	2d 15:12:15.25000	0d 04:09:31.35000	0.00428677	0.016208	0.0010309	3.0712	D	5	10/09/2020 03:28		0	0	0	0	0	0	0	0	0	0	0	0	0	0
1230	3	4	12	2d 15:12:20.07000	0d 04:09:36.17000	0.00428815	0.0162122	0.0010309	3.061	D	5	10/09/2020 03:28		0	0	0	0	0	0	0	0	0	0	0	0	0	0
1231	3	4	12	2d 15:12:24.75000	0d 04:09:40.85000	0.00428949	0.0162163	0.0010309	3.0507	D	5	10/09/2020 03:28		0	0	0	0	0	0	0	0	0	0	0	0	0	0
1232	3	4	12	2d 15:12:29.15000	0d 04:09:45.25000	0.00429075	0.0162201	0.00103075	3.0407	D	5	10/09/2020 03:28		0	0	0	0	0	0	0	0	0	0	0	0	0	0
1233	3	4	12	2d 15:12:33.52000	0d 04:09:49.62000	0.004292	0.0162239	0.00103067	3.0304	D	5	10/09/2020 03:28		0	0	0	0	0	0	0	0	0	0	0	0	0	0
1234	3	4	12	2d 15:12:37.68000	0d 04:09:53.78000	0.00429319	0.0162275	0.00103052	3.0202	D	5	10/09/2020 03:28		0	0	0	0	0	0	0	0	0	0	0	0	0	0
1235	3	4	12	2d 15:12:41.75000	0d 04:09:57.85000	0.00429436	0.016231	0.0010309	3.0101	D	5	10/09/2020 03:28		0	0	0	0	0	0	0	0	0	0	0	0	0	0
1236	3	4	12	2d 15:12:45.57000	0d 04:10:01.67000	0.00429545	0.0162343	0.00103075	2.9999	D	5	10/09/2020 03:28		0	0	0	0	0	0	0	0	0	0	0	0	0	0
1237	3	4	12	2d 15:12:49.40000	0d 04:10:05.50000	0.00429655	0.0162376	0.00103075	2.9899	D	5	10/09/2020 03:29		0	0	0	0	0	0	0	0	0	0	0	0	0	0
1238	3	4	12	2d 15:12:53.02000	0d 04:10:09.12000	0.00429758	0.0162407	0.00103075	2.9796	D	5	10/09/2020 03:29		0	0	0	0	0	0	0	0	0	0	0	0	0	0
1239	3	4	12	2d 15:12:56.54000	0d 04:10:12.64000	0.00429859	0.0162437	0.0010309	2.9694	D	5	10/09/2020 03:29		0	0	0	0	0	0	0	0	0	0	0	0	0	0
1240	3	4	12	2d 15:13:00.05000	0d 04:10:16.15000	0.0042996	0.0162467	0.00103059	2.9592	D	5	10/09/2020 03:29		0	0	0	0	0	0	0	0	0	0	0	0	0	0
1241	3	4	12	2d 15:13:03.47000	0d 04:10:19.57000	0.00430057	0.0162496	0.00103082	2.9488	D	5	10/09/2020 03:29		0	0	0	0	0	0	0	0	0	0	0	0	0	0
1242	3	4	12	2d 15:13:06.80000	0d 04:10:22.90000	0.00430153	0.0162524	0.00103098	2.9386	D	5	10/09/2020 03:29		0	0	0	0	0	0	0	0	0	0	0	0	0	0
1243	3	4	12	2d 15:13:10.03000	0d 04:10:26.13000	0.00430245	0.0162551	0.00103075	2.9282	D	5	10/09/2020 03:29		0	0	0	0	0	0	0	0	0	0	0	0	0	0
1244	3	4	12	2d 15:13:13.21000	0d 04:10:29.31000	0.00430336	0.0162578	0.00103082	2.9178	D	5	10/09/2020 03:29		0	0	0	0	0	0	0	0	0	0	0	0	0	0
1245	3	4	12	2d 15:13:16.30000	0d 04:10:32.40000	0.00430425	0.0162603	0.00103075	2.9076	D	5	10/09/2020 03:29		0	0	0	0	0	0	0	0	0	0	0	0	0	0
1246	3	4	12	2d 15:13:19.32000	0d 04:10:35.42000	0.00430511	0.0162628	0.00103082	2.8975	D	5	10/09/2020 03:29		0	0	0	0	0	0	0	0	0	0	0	0	0	0
1247	3	4	12	2d 15:13:22.20000	0d 04:10:38.30000	0.00430594	0.0162652	0.00103075	2.8872	D	5	10/09/2020 03:29		0	0	0	0	0	0	0	0	0	0	0	0	0	0
1248	3	4	12	2d 15:13:25.13000	0d 04:10:41.23000	0.00430678	0.0162676	0.00103098	2.8768	D	5	10/09/2020 03:29		0	0	0	0	0	0	0	0	0	0	0	0	0	0
1249	3	4	12	2d 15:13:27.91000	0d 04:10:44.01000	0.00430757	0.0162699	0.00103082	2.8666	D	5	10/09/2020 03:29		0	0	0	0	0	0	0	0	0	0	0	0	0	0
1250	3	4	12	2d 15:13:30.73000	0d 04:10:46.83000	0.00430838	0.0162722	0.0010309	2.856	D	5	10/09/2020 03:29		0	0	0	0	0	0	0	0	0	0	0	0	0	0
1251	3	4	12	2d 15:13:33.46000	0d 04:10:49.56000	0.00430916	0.0162745	0.00103059	2.8457	D	5	10/09/2020 03:29		0	0	0	0	0	0	0	0	0	0	0	0	0	0
1252	3	4	12	2d 15:13:36.08000	0d 04:10:52.18000	0.00430991	0.0162766	0.00103075	2.8353	D	5	10/09/2020 03:29		0	0	0	0	0	0	0	0	0	0	0	0	0	0
1253	3	4	12	2d 15:13:38.64000	0d 04:10:54.74000	0.00431064	0.0162787	0.00103082	2.8249	D	5	10/09/2020 03:29		0	0	0	0	0	0	0	0	0	0	0	0	0	0
1254	3	4	12	2d 15:13:41.18000	0d 04:10:57.28000	0.00431137	0.0162807	0.00103075	2.8147	D	5	10/09/2020 03:29		0	0	0	0	0	0	0	0	0	0	0	0	0	0
1255	3	4	12	2d 15:13:43.60000	0d 04:10:59.70000	0.00431206	0.0162827	0.00103059	2.8043	D	5	10/09/2020 03:29		0	0	0	0	0	0	0	0	0	0	0	0	0	0
1256	3	4	12	2d 15:13:46.00000	0d 04:11:02.10000	0.00431275	0.0162846	0.0010309	2.7939	D	5	10/09/2020 03:29		0	0	0	0	0	0	0	0	0	0	0	0	0	0
1257	3	4	12	2d 15:13:48.40000	0d 04:11:04.50000	0.00431344	0.0162865	0.00103082	2.7836	D	5	10/09/2020 03:29		0	0	0	0	0	0	0	0	0	0	0	0	0	0
1258	3	4	12	2d 15:13:50.72000	0d 04:11:06.82000	0.0043141	0.0162884	0.00103098	2.7732	D	5	10/09/2020 03:30		0	0	0	0	0	0	0	0	0	0	0	0	0	0
1259	3	4	12	2d 15:13:53.00000	0d 04:11:09.10000	0.00431476	0.0162902	0.00103082	2.7628	D	5	10/09/2020 03:30		0	0	0	0	0	0	0	0	0	0	0	0	0	0
1260	3	4	12	2d 15:13:55.25000	0d 04:11:11.35000	0.0043154	0.0162919	0.00103082	2.7524	D	5	10/09/2020 03:30		0	0	0	0	0	0	0	0	0	0	0	0	0	0
1261	3	4	12	2d 15:13:57.42000	0d 04:11:13.52000	0.00431602	0.0162936	0.00103098	2.742	D	5	10/09/2020 03:30		0	0	0	0	0	0	0	0	0	0	0	0	0	0
1262	3	4	12	2d 15:13:59.59000	0d 04:11:15.69000	0.00431664	0.0162953	0.00103082	2.7317	D	5	10/09/2020 03:30		0	0	0	0	0	0	0	0	0	0	0	0	0	0
1263	3	4	12	2d 15:14:01.69000	0d 04:11:17.79000	0.00431724	0.016297	0.0010309	2.7211	D	5	10/09/2020 03:30		0	0	0	0	0	0	0	0	0	0	0	0	0	0
1264	3	4	12	2d 15:14:03.80000	0d 04:11:19.90000	0.00431785	0.0162986	0.00103082	2.7106	D	5	10/09/2020 03:30		0	0	0	0	0	0	0	0	0	0	0	0	0	0
1265	3	4	12	2d 15:14:05.89000	0d 04:11:21.99000	0.00431845	0.0163002	0.00103098	2.7002	D	5	10/09/2020 03:30		0	0	0	0	0	0	0	0	0	0	0	0	0	0
1266	3	4	12	2d 15:14:07.89000	0d 04:11:23.99000	0.00431902	0.0163018	0.00103082	2.6897	D	5	10/09/2020 03:30		0	0	0	0	0	0	0	0	0	0	0	0	0	0
1267	3	4	12	2d 15:14:09.86000	0d 04:11:25.96000	0.00431958	0.0163033	0.00103082	2.6793	D	5	10/09/2020 03:30		0	0	0	0	0	0	0	0	0	0	0	0	0	0
1268	3	4	12	2d 15:14:11.82000	0d 04:11:27.92000	0.00432015	0.0163048	0.00103067	2.6691	D	5	10/09/2020 03:30		0	0	0	0	0	0	0	0	0	0	0	0	0	0
1269	3	4	12	2d 15:14:13.70000	0d 04:11:29.80000	0.00432068	0.0163062	0.00103098	2.6587	D	5	10/09/2020 03:30		0	0	0	0	0	0	0	0	0	0	0	0	0	0
1270	3	4	12	2d 15:14:15.59000	0d 04:11:31.69000	0.00432122	0.0163077	0.00103082	2.6484	D	5	10/09/2020 03:30		0	0	0	0	0	0	0	0	0	0	0	0	0	0
1271	3	4	12	2d 15:14:17.45000	0d 04:11:33.55000	0.00432176	0.0163091	0.00103082	2.6378	D	5	10/09/2020 03:30		0	0	0	0	0	0	0	0	0	0	0	0	0	0
1272	3	4	12	2d 15:14:19.29000	0d 04:11:35.39000	0.00432228	0.0163105	0.00103075	2.6276	D	5	10/09/2020 03:30		0	0	0	0	0	0	0	0	0	0	0	0	0	0
1273	3	4	12	2d 15:14:21.10000	0d 04:11:37.20000	0.0043228	0.0163118	0.00103067	2.6169	D	5	10/09/2020 03:30		0	0	0	0	0	0	0	0	0	0	0	0	0	0
1274	3	4	12	2d 15:14:22.95000	0d 04:11:39.05000	0.00432333	0.0163132	0.00103059	2.6064	D	5	10/09/2020 03:30		0	0	0	0	0	0	0	0	0	0	0	0	0	0
1275	3	4	12	2d 15:14:24.73000	0d 04:11:40.83000	0.00432384	0.0163145	0.00103082	2.596	D	5	10/09/2020 03:30		0	0	0	0	0	0	0	0	0	0	0	0	0	0
1276	3	4	12	2d 15:14:26.50000	0d 04:11:42.60000	0.00432435	0.0163159	0.00103075	2.5856	D	5	10/09/2020 03:30		0	0	0	0	0	0	0	0	0	0	0	0	0	0
1277	3	4	12	2d 15:14:28.22000	0d 04:11:44.32000	0.00432484	0.0163171	0.00103075	2.5751	D	5	10/09/2020 03:30		0	0	0	0	0	0	0	0	0	0	0	0	0	0
1278	3	4	12	2d 15:14:29.96000	0d 04:11:46.06000	0.00432534	0.0163184	0.00103075	2.5644	D	5	10/09/2020 03:30		0	0	0	0	0	0	0	0	0	0	0	0	0	0
1279	3	4	12	2d 15:14:31.68000	0d 04:11:47.78000	0.00432583	0.0163197	0.00103098	2.5539	D	5	10/09/2020 03:30		0	0	0	0	0	0	0	0	0	0	0	0	0	0
1280	3	4	12	2d 15:14:33.38000	0d 04:11:49.48000	0.00432632	0.0163209	0.00103098	2.5435	D	5	10/09/2020 03:30		0	0	0	0	0	0	0	0	0	0	0	0	0	0
1281	3	4	12	2d 15:14:35.05000	0d 04:11:51.15000	0.0043268	0.0163221	0.00103082	2.5328	D	5	10/09/2020 03:30		0	0	0	0	0	0	0	0	0	0	0	0	0	0
1282	3	4	12	2d 15:14:36.73000	0d 04:11:52.83000	0.00432728	0.0163233	0.0010309	2.5222	D	5	10/09/2020 03:30		0	0	0	0	0	0	0	0	0	0	0	0	0	0
1283	3	4	12	2d 15:14:38.37000	0d 04:11:54.47000	0.00432775	0.0163245	0.0010309	2.5118	D	5	10/09/2020 03:30		0	0	0	0	0	0	0	0	0	0	0	0	0	0
1284	3	4	12	2d 15:14:40.01000	0d 04:11:56.11000	0.00432822	0.0163257	0.00103067	2.5014	D	5	10/09/2020 03:30		0	0	0	0	0	0	0	0	0	0	0	0	0	0
1285	3	4	12	2d 15:14:40.15000	0d 04:11:56.25000	0.00432826	0.0163258	0.00103082	2.5	D	133	10/09/2020 03:30		0	0	0	0	0	0	0	0	0	0	0	0	0	0
1286	3	4	13	2d 15:14:40.16000	0d 00:00:00.01000	0	0	0	2.6209	R	0	10/09/2020 03:30		0	0	0	0	0	0	0	0	0	0	0	0	0	0
1287	3	4	13	2d 15:14:42.16000	0d 00:00:02.01000	0	0	0	2.8176	R	1	10/09/2020 03:30		0	0	0	0	0	0	0	0	0	0	0	0	0	0
1288	3	4	13	2d 15:14:44.16000	0d 00:00:04.01000	0	0	0	2.9268	R	1	10/09/2020 03:30		0	0	0	0	0	0	0	0	0	0	0	0	0	0
1289	3	4	13	2d 15:14:46.16000	0d 00:00:06.01000	0	0	0	3.013	R	1	10/09/2020 03:30		0	0	0	0	0	0	0	0	0	0	0	0	0	0
1290	3	4	13	2d 15:14:48.16000	0d 00:00:08.01000	0	0	0	3.0854	R	1	10/09/2020 03:30		0	0	0	0	0	0	0	0	0	0	0	0	0	0
1291	3	4	13	2d 15:14:50.15000	0d 00:00:10.00000	0	0	0	3.1467	R	129	10/09/2020 03:31		0	0	0	0	0	0	0	0	0	0	0	0	0	0
1292	4	5	9	2d 15:14:50.19000	0d 00:00:00.04000	0.00000001	0.00000004	0.00103143	3.3025	C	0	10/09/2020 03:31		0	0	0	0	0	0	0	0	0	0	0	0	0	0
1293	4	5	9	2d 15:14:50.35000	0d 00:00:00.20000	0.00000006	0.00000019	0.00103082	3.3283	C	5	10/09/2020 03:31		0	0	0	0	0	0	0	0	0	0	0	0	0	0
1294	4	5	9	2d 15:14:50.51000	0d 00:00:00.36000	0.0000001	0.00000034	0.00103075	3.3478	C	5	10/09/2020 03:31		0	0	0	0	0	0	0	0	0	0	0	0	0	0
1295	4	5	9	2d 15:14:50.69000	0d 00:00:00.54000	0.00000015	0.00000051	0.00103082	3.3663	C	5	10/09/2020 03:31		0	0	0	0	0	0	0	0	0	0	0	0	0	0
1296	4	5	9	2d 15:14:50.88000	0d 00:00:00.73000	0.00000021	0.0000007	0.00103067	3.3834	C	5	10/09/2020 03:31		0	0	0	0	0	0	0	0	0	0	0	0	0	0
1297	4	5	9	2d 15:14:51.08000	0d 00:00:00.93000	0.00000027	0.00000089	0.0010309	3.3997	C	5	10/09/2020 03:31		0	0	0	0	0	0	0	0	0	0	0	0	0	0
1298	4	5	9	2d 15:14:51.29000	0d 00:00:01.14000	0.00000033	0.0000011	0.00103075	3.416	C	5	10/09/2020 03:31		0	0	0	0	0	0	0	0	0	0	0	0	0	0
1299	4	5	9	2d 15:14:51.51000	0d 00:00:01.36000	0.00000039	0.00000131	0.00103067	3.4316	C	5	10/09/2020 03:31		0	0	0	0	0	0	0	0	0	0	0	0	0	0
1300	4	5	9	2d 15:14:51.74000	0d 00:00:01.59000	0.00000045	0.00000154	0.00103075	3.4475	C	5	10/09/2020 03:31		0	0	0	0	0	0	0	0	0	0	0	0	0	0
1301	4	5	9	2d 15:14:51.98000	0d 00:00:01.83000	0.00000052	0.00000178	0.00103082	3.463	C	5	10/09/2020 03:31		0	0	0	0	0	0	0	0	0	0	0	0	0	0
1302	4	5	9	2d 15:14:52.23000	0d 00:00:02.08000	0.0000006	0.00000203	0.00103075	3.4783	C	5	10/09/2020 03:31		0	0	0	0	0	0	0	0	0	0	0	0	0	0
1303	4	5	9	2d 15:14:52.48000	0d 00:00:02.33000	0.00000067	0.00000228	0.0010309	3.4928	C	5	10/09/2020 03:31		0	0	0	0	0	0	0	0	0	0	0	0	0	0
1304	4	5	9	2d 15:14:52.74000	0d 00:00:02.59000	0.00000074	0.00000254	0.00103082	3.5071	C	5	10/09/2020 03:31		0	0	0	0	0	0	0	0	0	0	0	0	0	0
1305	4	5	9	2d 15:14:53.01000	0d 00:00:02.86000	0.00000082	0.00000281	0.00103075	3.5216	C	5	10/09/2020 03:31		0	0	0	0	0	0	0	0	0	0	0	0	0	0
1306	4	5	9	2d 15:14:53.29000	0d 00:00:03.14000	0.0000009	0.00000309	0.00103052	3.5355	C	5	10/09/2020 03:31		0	0	0	0	0	0	0	0	0	0	0	0	0	0
1307	4	5	9	2d 15:14:53.58000	0d 00:00:03.43000	0.00000098	0.00000339	0.00103082	3.5494	C	5	10/09/2020 03:31		0	0	0	0	0	0	0	0	0	0	0	0	0	0
1308	4	5	9	2d 15:14:53.88000	0d 00:00:03.73000	0.00000107	0.00000369	0.0010309	3.5628	C	5	10/09/2020 03:31		0	0	0	0	0	0	0	0	0	0	0	0	0	0
1309	4	5	9	2d 15:14:54.20000	0d 00:00:04.05000	0.00000116	0.00000402	0.00103082	3.5763	C	5	10/09/2020 03:31		0	0	0	0	0	0	0	0	0	0	0	0	0	0
1310	4	5	9	2d 15:14:54.53000	0d 00:00:04.38000	0.00000125	0.00000436	0.00103075	3.5895	C	5	10/09/2020 03:31		0	0	0	0	0	0	0	0	0	0	0	0	0	0
1311	4	5	9	2d 15:14:54.89000	0d 00:00:04.74000	0.00000136	0.00000473	0.0010309	3.6025	C	5	10/09/2020 03:31		0	0	0	0	0	0	0	0	0	0	0	0	0	0
1312	4	5	9	2d 15:14:55.27000	0d 00:00:05.12000	0.00000147	0.00000512	0.0010309	3.6152	C	5	10/09/2020 03:31		0	0	0	0	0	0	0	0	0	0	0	0	0	0
1313	4	5	9	2d 15:14:55.66000	0d 00:00:05.51000	0.00000158	0.00000553	0.00103059	3.6274	C	5	10/09/2020 03:31		0	0	0	0	0	0	0	0	0	0	0	0	0	0
1314	4	5	9	2d 15:14:56.10000	0d 00:00:05.95000	0.0000017	0.00000598	0.00103059	3.6396	C	5	10/09/2020 03:31		0	0	0	0	0	0	0	0	0	0	0	0	0	0
1315	4	5	9	2d 15:14:56.59000	0d 00:00:06.44000	0.00000184	0.00000649	0.00103067	3.6516	C	5	10/09/2020 03:31		0	0	0	0	0	0	0	0	0	0	0	0	0	0
1316	4	5	9	2d 15:14:57.15000	0d 00:00:07.00000	0.000002	0.00000708	0.00103082	3.6632	C	5	10/09/2020 03:31		0	0	0	0	0	0	0	0	0	0	0	0	0	0
1317	4	5	9	2d 15:14:57.78000	0d 00:00:07.63000	0.00000218	0.00000774	0.00103075	3.6744	C	5	10/09/2020 03:31		0	0	0	0	0	0	0	0	0	0	0	0	0	0
1318	4	5	9	2d 15:14:58.56000	0d 00:00:08.41000	0.00000241	0.00000856	0.00103082	3.6852	C	5	10/09/2020 03:31		0	0	0	0	0	0	0	0	0	0	0	0	0	0
1319	4	5	9	2d 15:14:59.53000	0d 00:00:09.38000	0.00000269	0.00000959	0.00103075	3.6962	C	5	10/09/2020 03:31		0	0	0	0	0	0	0	0	0	0	0	0	0	0
1320	4	5	9	2d 15:15:00.85000	0d 00:00:10.70000	0.00000306	0.00001099	0.00103098	3.7067	C	5	10/09/2020 03:31		0	0	0	0	0	0	0	0	0	0	0	0	0	0
1321	4	5	9	2d 15:15:02.78000	0d 00:00:12.63000	0.00000362	0.00001304	0.00103075	3.7171	C	5	10/09/2020 03:31		0	0	0	0	0	0	0	0	0	0	0	0	0	0
1322	4	5	9	2d 15:15:06.54000	0d 00:00:16.39000	0.00000469	0.00001705	0.00103082	3.7273	C	5	10/09/2020 03:31		0	0	0	0	0	0	0	0	0	0	0	0	0	0
1323	4	5	9	2d 15:16:08.47000	0d 00:01:18.32000	0.00002243	0.00008317	0.0010309	3.7171	C	5	10/09/2020 03:32		0	0	0	0	0	0	0	0	0	0	0	0	0	0
1324	4	5	9	2d 15:16:42.50000	0d 00:01:52.35000	0.00003217	0.00011934	0.00103075	3.707	C	5	10/09/2020 03:32		0	0	0	0	0	0	0	0	0	0	0	0	0	0
1325	4	5	9	2d 15:17:40.38000	0d 00:02:50.23000	0.00004874	0.00018068	0.0010309	3.697	C	5	10/09/2020 03:33		0	0	0	0	0	0	0	0	0	0	0	0	0	0
1326	4	5	9	2d 15:22:40.38000	0d 00:07:50.23000	0.00013464	0.00049763	0.00103059	3.6873	C	1	10/09/2020 03:38		0	0	0	0	0	0	0	0	0	0	0	0	0	0
1327	4	5	9	2d 15:27:40.38000	0d 00:12:50.23000	0.00022054	0.00081443	0.0010309	3.6893	C	1	10/09/2020 03:43		0	0	0	0	0	0	0	0	0	0	0	0	0	0
1328	4	5	9	2d 15:32:40.38000	0d 00:17:50.23000	0.00030644	0.00113149	0.00103075	3.693	C	1	10/09/2020 03:48		0	0	0	0	0	0	0	0	0	0	0	0	0	0
1329	4	5	9	2d 15:37:40.38000	0d 00:22:50.23000	0.00039234	0.00144887	0.00103082	3.6967	C	1	10/09/2020 03:53		0	0	0	0	0	0	0	0	0	0	0	0	0	0
1330	4	5	9	2d 15:42:40.38000	0d 00:27:50.23000	0.00047824	0.00176659	0.00103075	3.7008	C	1	10/09/2020 03:58		0	0	0	0	0	0	0	0	0	0	0	0	0	0
1331	4	5	9	2d 15:47:40.38000	0d 00:32:50.23000	0.00056414	0.00208466	0.00103059	3.7047	C	1	10/09/2020 04:03		0	0	0	0	0	0	0	0	0	0	0	0	0	0
1332	4	5	9	2d 15:52:40.38000	0d 00:37:50.23000	0.00065004	0.0024031	0.00103067	3.7092	C	1	10/09/2020 04:08		0	0	0	0	0	0	0	0	0	0	0	0	0	0
1333	4	5	9	2d 15:57:40.38000	0d 00:42:50.23000	0.00073594	0.0027219	0.00103082	3.7136	C	1	10/09/2020 04:13		0	0	0	0	0	0	0	0	0	0	0	0	0	0
1334	4	5	9	2d 16:02:40.38000	0d 00:47:50.23000	0.00082184	0.00304111	0.00103059	3.7182	C	1	10/09/2020 04:18		0	0	0	0	0	0	0	0	0	0	0	0	0	0
1335	4	5	9	2d 16:07:40.38000	0d 00:52:50.23000	0.00090774	0.00336072	0.0010309	3.7232	C	1	10/09/2020 04:23		0	0	0	0	0	0	0	0	0	0	0	0	0	0
1336	4	5	9	2d 16:12:40.38000	0d 00:57:50.23000	0.00099364	0.00368077	0.0010309	3.7284	C	1	10/09/2020 04:28		0	0	0	0	0	0	0	0	0	0	0	0	0	0
1337	4	5	9	2d 16:17:40.38000	0d 01:02:50.23000	0.00107953	0.00400127	0.00103082	3.7334	C	1	10/09/2020 04:33		0	0	0	0	0	0	0	0	0	0	0	0	0	0
1338	4	5	9	2d 16:22:40.38000	0d 01:07:50.23000	0.00116543	0.00432222	0.00103082	3.7389	C	1	10/09/2020 04:38		0	0	0	0	0	0	0	0	0	0	0	0	0	0
1339	4	5	9	2d 16:27:40.38000	0d 01:12:50.23000	0.00125133	0.00464363	0.00103075	3.7441	C	1	10/09/2020 04:43		0	0	0	0	0	0	0	0	0	0	0	0	0	0
1340	4	5	9	2d 16:32:40.38000	0d 01:17:50.23000	0.00133723	0.00496548	0.00103082	3.7494	C	1	10/09/2020 04:48		0	0	0	0	0	0	0	0	0	0	0	0	0	0
1341	4	5	9	2d 16:37:40.38000	0d 01:22:50.23000	0.00142313	0.00528779	0.00103075	3.7546	C	1	10/09/2020 04:53		0	0	0	0	0	0	0	0	0	0	0	0	0	0
1342	4	5	9	2d 16:42:40.38000	0d 01:27:50.23000	0.00150903	0.00561054	0.00103082	3.7598	C	1	10/09/2020 04:58		0	0	0	0	0	0	0	0	0	0	0	0	0	0
1343	4	5	9	2d 16:47:40.38000	0d 01:32:50.23000	0.00159493	0.00593373	0.00103075	3.7653	C	1	10/09/2020 05:03		0	0	0	0	0	0	0	0	0	0	0	0	0	0
1344	4	5	9	2d 16:52:40.38000	0d 01:37:50.23000	0.00168083	0.00625737	0.00103052	3.7702	C	1	10/09/2020 05:08		0	0	0	0	0	0	0	0	0	0	0	0	0	0
1345	4	5	9	2d 16:57:40.38000	0d 01:42:50.23000	0.00176673	0.00658147	0.00103082	3.7758	C	1	10/09/2020 05:13		0	0	0	0	0	0	0	0	0	0	0	0	0	0
1346	4	5	9	2d 17:02:40.38000	0d 01:47:50.23000	0.00185263	0.00690604	0.00103098	3.7812	C	1	10/09/2020 05:18		0	0	0	0	0	0	0	0	0	0	0	0	0	0
1347	4	5	9	2d 17:07:40.38000	0d 01:52:50.23000	0.00193853	0.0072311	0.00103075	3.787	C	1	10/09/2020 05:23		0	0	0	0	0	0	0	0	0	0	0	0	0	0
1348	4	5	9	2d 17:12:40.38000	0d 01:57:50.23000	0.00202443	0.00755667	0.0010309	3.7934	C	1	10/09/2020 05:28		0	0	0	0	0	0	0	0	0	0	0	0	0	0
1349	4	5	9	2d 17:17:40.38000	0d 02:02:50.23000	0.00211033	0.00788279	0.00103075	3.7998	C	1	10/09/2020 05:33		0	0	0	0	0	0	0	0	0	0	0	0	0	0
1350	4	5	9	2d 17:22:40.38000	0d 02:07:50.23000	0.00219623	0.00820951	0.00103082	3.807	C	1	10/09/2020 05:38		0	0	0	0	0	0	0	0	0	0	0	0	0	0
1351	4	5	9	2d 17:27:40.38000	0d 02:12:50.23000	0.00228213	0.00853687	0.00103082	3.8149	C	1	10/09/2020 05:43		0	0	0	0	0	0	0	0	0	0	0	0	0	0
1352	4	5	9	2d 17:32:40.38000	0d 02:17:50.23000	0.00236803	0.00886493	0.0010309	3.8235	C	1	10/09/2020 05:48		0	0	0	0	0	0	0	0	0	0	0	0	0	0
1353	4	5	9	2d 17:37:40.38000	0d 02:22:50.23000	0.00245393	0.00919378	0.0010309	3.8331	C	1	10/09/2020 05:53		0	0	0	0	0	0	0	0	0	0	0	0	0	0
1354	4	5	9	2d 17:42:23.27000	0d 02:27:33.12000	0.00253493	0.00950466	0.00103082	3.8433	C	5	10/09/2020 05:58		0	0	0	0	0	0	0	0	0	0	0	0	0	0
1355	4	5	9	2d 17:46:50.28000	0d 02:32:00.13000	0.00261138	0.00979886	0.00103059	3.8535	C	5	10/09/2020 06:03		0	0	0	0	0	0	0	0	0	0	0	0	0	0
1356	4	5	9	2d 17:50:58.73000	0d 02:36:08.58000	0.00268252	0.0100733	0.00103075	3.8636	C	5	10/09/2020 06:07		0	0	0	0	0	0	0	0	0	0	0	0	0	0
1357	4	5	9	2d 17:54:47.53000	0d 02:39:57.38000	0.00274803	0.0103268	0.00103082	3.8737	C	5	10/09/2020 06:10		0	0	0	0	0	0	0	0	0	0	0	0	0	0
1358	4	5	9	2d 17:58:24.26000	0d 02:43:34.11000	0.00281009	0.0105675	0.0010309	3.8839	C	5	10/09/2020 06:14		0	0	0	0	0	0	0	0	0	0	0	0	0	0
1359	4	5	9	2d 18:01:53.05000	0d 02:47:02.90000	0.00286987	0.0108	0.0010309	3.8939	C	5	10/09/2020 06:18		0	0	0	0	0	0	0	0	0	0	0	0	0	0
1360	4	5	9	2d 18:05:11.66000	0d 02:50:21.51000	0.00292674	0.0110217	0.0010309	3.904	C	5	10/09/2020 06:21		0	0	0	0	0	0	0	0	0	0	0	0	0	0
1361	4	5	9	2d 18:08:23.37000	0d 02:53:33.22000	0.00298163	0.0112363	0.00103082	3.9141	C	5	10/09/2020 06:24		0	0	0	0	0	0	0	0	0	0	0	0	0	0
1362	4	5	9	2d 18:11:31.83000	0d 02:56:41.68000	0.00303559	0.0114477	0.00103067	3.9242	C	5	10/09/2020 06:27		0	0	0	0	0	0	0	0	0	0	0	0	0	0
1363	4	5	9	2d 18:14:36.33000	0d 02:59:46.18000	0.00308842	0.0116553	0.00103082	3.9342	C	5	10/09/2020 06:30		0	0	0	0	0	0	0	0	0	0	0	0	0	0
1364	4	5	9	2d 18:17:36.25000	0d 03:02:46.10000	0.00313994	0.0118583	0.00103082	3.9443	C	5	10/09/2020 06:33		0	0	0	0	0	0	0	0	0	0	0	0	0	0
1365	4	5	9	2d 18:20:31.75000	0d 03:05:41.60000	0.00319019	0.0120567	0.0010309	3.9544	C	5	10/09/2020 06:36		0	0	0	0	0	0	0	0	0	0	0	0	0	0
1366	4	5	9	2d 18:23:26.51000	0d 03:08:36.36000	0.00324023	0.0122548	0.00103082	3.9644	C	5	10/09/2020 06:39		0	0	0	0	0	0	0	0	0	0	0	0	0	0
1367	4	5	9	2d 18:26:20.67000	0d 03:11:30.52000	0.0032901	0.0124528	0.00103075	3.9745	C	5	10/09/2020 06:42		0	0	0	0	0	0	0	0	0	0	0	0	0	0
1368	4	5	9	2d 18:29:11.52000	0d 03:14:21.37000	0.00333902	0.0126475	0.00103075	3.9846	C	5	10/09/2020 06:45		0	0	0	0	0	0	0	0	0	0	0	0	0	0
1369	4	5	9	2d 18:32:02.21000	0d 03:17:12.06000	0.00338789	0.0128424	0.00103067	3.9947	C	5	10/09/2020 06:48		0	0	0	0	0	0	0	0	0	0	0	0	0	0
1370	4	5	9	2d 18:34:50.94000	0d 03:20:00.79000	0.0034362	0.0130357	0.0010309	4.0047	C	5	10/09/2020 06:51		0	0	0	0	0	0	0	0	0	0	0	0	0	0
1371	4	5	9	2d 18:37:38.91000	0d 03:22:48.76000	0.0034843	0.0132285	0.00103105	4.0148	C	5	10/09/2020 06:53		0	0	0	0	0	0	0	0	0	0	0	0	0	0
1372	4	5	9	2d 18:40:24.54000	0d 03:25:34.39000	0.00353172	0.0134192	0.00103067	4.025	C	5	10/09/2020 06:56		0	0	0	0	0	0	0	0	0	0	0	0	0	0
1373	4	5	9	2d 18:43:09.71000	0d 03:28:19.56000	0.00357902	0.0136098	0.00103067	4.0351	C	5	10/09/2020 06:59		0	0	0	0	0	0	0	0	0	0	0	0	0	0
1374	4	5	9	2d 18:45:52.39000	0d 03:31:02.24000	0.0036256	0.0137979	0.00103075	4.0452	C	5	10/09/2020 07:02		0	0	0	0	0	0	0	0	0	0	0	0	0	0
1375	4	5	9	2d 18:48:33.44000	0d 03:33:43.29000	0.00367171	0.0139847	0.00103067	4.0552	C	5	10/09/2020 07:04		0	0	0	0	0	0	0	0	0	0	0	0	0	0
1376	4	5	9	2d 18:51:14.47000	0d 03:36:24.32000	0.00371782	0.0141719	0.00103067	4.0653	C	5	10/09/2020 07:07		0	0	0	0	0	0	0	0	0	0	0	0	0	0
1377	4	5	9	2d 18:53:52.95000	0d 03:39:02.80000	0.0037632	0.0143566	0.00103082	4.0755	C	5	10/09/2020 07:10		0	0	0	0	0	0	0	0	0	0	0	0	0	0
1378	4	5	9	2d 18:56:30.41000	0d 03:41:40.26000	0.00380828	0.0145406	0.00103075	4.0856	C	5	10/09/2020 07:12		0	0	0	0	0	0	0	0	0	0	0	0	0	0
1379	4	5	9	2d 18:59:02.51000	0d 03:44:12.36000	0.00385183	0.0147188	0.00103098	4.0957	C	5	10/09/2020 07:15		0	0	0	0	0	0	0	0	0	0	0	0	0	0
1380	4	5	9	2d 19:01:32.38000	0d 03:46:42.23000	0.00389475	0.0148947	0.00103052	4.1057	C	5	10/09/2020 07:17		0	0	0	0	0	0	0	0	0	0	0	0	0	0
1381	4	5	9	2d 19:04:00.57000	0d 03:49:10.42000	0.00393718	0.0150691	0.0010309	4.1158	C	5	10/09/2020 07:20		0	0	0	0	0	0	0	0	0	0	0	0	0	0
1382	4	5	9	2d 19:06:30.44000	0d 03:51:40.29000	0.00398009	0.015246	0.0010309	4.126	C	5	10/09/2020 07:22		0	0	0	0	0	0	0	0	0	0	0	0	0	0
1383	4	5	9	2d 19:08:58.29000	0d 03:54:08.14000	0.00402242	0.0154209	0.00103067	4.1361	C	5	10/09/2020 07:25		0	0	0	0	0	0	0	0	0	0	0	0	0	0
1384	4	5	9	2d 19:11:21.33000	0d 03:56:31.18000	0.00406338	0.0155905	0.00103082	4.1463	C	5	10/09/2020 07:27		0	0	0	0	0	0	0	0	0	0	0	0	0	0
1385	4	5	9	2d 19:13:46.78000	0d 03:58:56.63000	0.00410503	0.0157634	0.00103075	4.1564	C	5	10/09/2020 07:29		0	0	0	0	0	0	0	0	0	0	0	0	0	0
1386	4	5	9	2d 19:16:07.06000	0d 04:01:16.91000	0.00414519	0.0159305	0.00103082	4.1666	C	5	10/09/2020 07:32		0	0	0	0	0	0	0	0	0	0	0	0	0	0
1387	4	5	9	2d 19:18:28.20000	0d 04:03:38.05000	0.00418561	0.0160991	0.00103082	4.1769	C	5	10/09/2020 07:34		0	0	0	0	0	0	0	0	0	0	0	0	0	0
1388	4	5	9	2d 19:20:49.73000	0d 04:05:59.58000	0.00422613	0.0162686	0.00103082	4.1869	C	5	10/09/2020 07:37		0	0	0	0	0	0	0	0	0	0	0	0	0	0
1389	4	5	9	2d 19:23:05.46000	0d 04:08:15.31000	0.00426499	0.0164315	0.00103075	4.197	C	5	10/09/2020 07:39		0	0	0	0	0	0	0	0	0	0	0	0	0	0
1390	4	5	9	2d 19:23:44.90000	0d 04:08:54.75000	0.00427629	0.0164789	0.00103067	4.2	C	133	10/09/2020 07:39		0	0	0	0	0	0	0	0	0	0	0	0	0	0
1391	4	5	10	2d 19:23:44.91000	0d 00:00:00.01000	0.00427629	0.0164789	0.0010631	4.1997	C	0	10/09/2020 07:39		0	0	0	0	0	0	0	0	0	0	0	0	0	0
1392	4	5	10	2d 19:24:03.68000	0d 00:00:18.78000	0.00428159	0.0165011	0.00096307	4.2004	C	4	10/09/2020 07:40		0	0	0	0	0	0	0	0	0	0	0	0	0	0
1393	4	5	10	2d 19:24:25.07000	0d 00:00:40.17000	0.004287	0.0165239	0.00086297	4.2004	C	4	10/09/2020 07:40		0	0	0	0	0	0	0	0	0	0	0	0	0	0
1394	4	5	10	2d 19:24:53.19000	0d 00:01:08.29000	0.00429334	0.0165505	0.00076295	4.2002	C	4	10/09/2020 07:41		0	0	0	0	0	0	0	0	0	0	0	0	0	0
1395	4	5	10	2d 19:25:26.23000	0d 00:01:41.33000	0.00429987	0.0165779	0.00066293	4.2002	C	4	10/09/2020 07:41		0	0	0	0	0	0	0	0	0	0	0	0	0	0
1396	4	5	10	2d 19:26:06.41000	0d 00:02:21.51000	0.00430669	0.0166066	0.00056291	4.2002	C	4	10/09/2020 07:42		0	0	0	0	0	0	0	0	0	0	0	0	0	0
1397	4	5	10	2d 19:26:53.64000	0d 00:03:08.74000	0.0043134	0.0166348	0.00046288	4.2002	C	4	10/09/2020 07:43		0	0	0	0	0	0	0	0	0	0	0	0	0	0
1398	4	5	10	2d 19:27:57.52000	0d 00:04:12.62000	0.00432068	0.0166653	0.00036286	4.2	C	4	10/09/2020 07:44		0	0	0	0	0	0	0	0	0	0	0	0	0	0
1399	4	5	10	2d 19:29:22.42000	0d 00:05:37.52000	0.00432797	0.016696	0.00026284	4.2002	C	4	10/09/2020 07:45		0	0	0	0	0	0	0	0	0	0	0	0	0	0
1400	4	5	10	2d 19:31:38.69000	0d 00:07:53.79000	0.00433586	0.0167291	0.00016274	4.2005	C	4	10/09/2020 07:47		0	0	0	0	0	0	0	0	0	0	0	0	0	0
1401	4	5	10	2d 19:34:06.84000	0d 00:10:21.94000	0.00434127	0.0167518	0.000103	4.2002	C	132	10/09/2020 07:50		0	0	0	0	0	0	0	0	0	0	0	0	0	0
1402	4	5	11	2d 19:34:06.85000	0d 00:00:00.01000	0	0	0	4.199	R	0	10/09/2020 07:50		0	0	0	0	0	0	0	0	0	0	0	0	0	0
1403	4	5	11	2d 19:34:08.85000	0d 00:00:02.01000	0	0	0	4.1988	R	1	10/09/2020 07:50		0	0	0	0	0	0	0	0	0	0	0	0	0	0
1404	4	5	11	2d 19:34:10.85000	0d 00:00:04.01000	0	0	0	4.1988	R	1	10/09/2020 07:50		0	0	0	0	0	0	0	0	0	0	0	0	0	0
1405	4	5	11	2d 19:34:12.85000	0d 00:00:06.01000	0	0	0	4.1988	R	1	10/09/2020 07:50		0	0	0	0	0	0	0	0	0	0	0	0	0	0
1406	4	5	11	2d 19:34:14.85000	0d 00:00:08.01000	0	0	0	4.1985	R	1	10/09/2020 07:50		0	0	0	0	0	0	0	0	0	0	0	0	0	0
1407	4	5	11	2d 19:34:16.84000	0d 00:00:10.00000	0	0	0	4.1984	R	129	10/09/2020 07:50		0	0	0	0	0	0	0	0	0	0	0	0	0	0
1408	4	5	12	2d 19:34:16.88000	0d 00:00:00.04000	0.00000001	0.00000005	0.00103235	4.1872	D	0	10/09/2020 07:50		0	0	0	0	0	0	0	0	0	0	0	0	0	0
1409	4	5	12	2d 19:34:56.45000	0d 00:00:39.61000	0.00001134	0.00004742	0.00103052	4.1772	D	5	10/09/2020 07:51		0	0	0	0	0	0	0	0	0	0	0	0	0	0
1410	4	5	12	2d 19:36:41.73000	0d 00:02:24.89000	0.00004149	0.00017318	0.00103082	4.1671	D	5	10/09/2020 07:52		0	0	0	0	0	0	0	0	0	0	0	0	0	0
1411	4	5	12	2d 19:38:46.14000	0d 00:04:29.30000	0.00007711	0.00032145	0.00103075	4.157	D	5	10/09/2020 07:54		0	0	0	0	0	0	0	0	0	0	0	0	0	0
1412	4	5	12	2d 19:40:54.62000	0d 00:06:37.78000	0.0001139	0.00047419	0.00103067	4.1469	D	5	10/09/2020 07:57		0	0	0	0	0	0	0	0	0	0	0	0	0	0
1413	4	5	12	2d 19:43:05.01000	0d 00:08:48.17000	0.00015123	0.00062883	0.00103105	4.1369	D	5	10/09/2020 07:59		0	0	0	0	0	0	0	0	0	0	0	0	0	0
1414	4	5	12	2d 19:45:16.22000	0d 00:10:59.38000	0.0001888	0.00078407	0.00103067	4.1268	D	5	10/09/2020 08:01		0	0	0	0	0	0	0	0	0	0	0	0	0	0
1415	4	5	12	2d 19:47:31.48000	0d 00:13:14.64000	0.00022753	0.00094371	0.00103082	4.1167	D	5	10/09/2020 08:03		0	0	0	0	0	0	0	0	0	0	0	0	0	0
1416	4	5	12	2d 19:49:46.50000	0d 00:15:29.66000	0.00026619	0.00110267	0.0010309	4.1065	D	5	10/09/2020 08:05		0	0	0	0	0	0	0	0	0	0	0	0	0	0
1417	4	5	12	2d 19:52:07.70000	0d 00:17:50.86000	0.00030662	0.0012685	0.00103059	4.0964	D	5	10/09/2020 08:08		0	0	0	0	0	0	0	0	0	0	0	0	0	0
1418	4	5	12	2d 19:54:29.34000	0d 00:20:12.50000	0.00034718	0.00143444	0.00103075	4.0862	D	5	10/09/2020 08:10		0	0	0	0	0	0	0	0	0	0	0	0	0	0
1419	4	5	12	2d 19:56:54.52000	0d 00:22:37.68000	0.00038875	0.0016041	0.0010309	4.0761	D	5	10/09/2020 08:13		0	0	0	0	0	0	0	0	0	0	0	0	0	0
1420	4	5	12	2d 19:59:19.00000	0d 00:25:02.16000	0.00043012	0.00177252	0.00103082	4.0661	D	5	10/09/2020 08:15		0	0	0	0	0	0	0	0	0	0	0	0	0	0
1421	4	5	12	2d 20:01:45.02000	0d 00:27:28.18000	0.00047193	0.00194231	0.00103082	4.056	D	5	10/09/2020 08:17		0	0	0	0	0	0	0	0	0	0	0	0	0	0
1422	4	5	12	2d 20:04:11.61000	0d 00:29:54.77000	0.0005139	0.00211235	0	4.0462	S	192	10/09/2020 08:20		0	0	0	0	0	0	0	0	0	0	0	0	0	0
1423	4	5	12	2d 20:04:11.65000	0d 00:29:54.81000	0.00051391	0.00211239	0.00103174	4.0557	D	0	10/09/2020 15:50		0	0	0	0	0	0	0	0	0	0	0	0	0	0
1424	4	5	12	2d 20:04:11.65000	0d 00:29:54.81000	0.00051391	0.00211239	0.00103174	4.0557	D	1	10/09/2020 15:50		0	0	0	0	0	0	0	0	0	0	0	0	0	0
1425	4	5	12	2d 20:04:56.91000	0d 00:30:40.07000	0.00052687	0.00216486	0.00103075	4.0456	D	5	10/09/2020 15:51		0	0	0	0	0	0	0	0	0	0	0	0	0	0
1426	4	5	12	2d 20:07:08.74000	0d 00:32:51.90000	0.00056461	0.00231738	0.00103075	4.0356	D	5	10/09/2020 15:53		0	0	0	0	0	0	0	0	0	0	0	0	0	0
1427	4	5	12	2d 20:09:37.87000	0d 00:35:21.03000	0.00060731	0.00248949	0.00103082	4.0255	D	5	10/09/2020 15:56		0	0	0	0	0	0	0	0	0	0	0	0	0	0
1428	4	5	12	2d 20:12:09.19000	0d 00:37:52.35000	0.00065064	0.00266369	0.00103075	4.0154	D	5	10/09/2020 15:58		0	0	0	0	0	0	0	0	0	0	0	0	0	0
1429	4	5	12	2d 20:14:43.11000	0d 00:40:26.27000	0.00069471	0.00284044	0.00103067	4.0053	D	5	10/09/2020 16:01		0	0	0	0	0	0	0	0	0	0	0	0	0	0
1430	4	5	12	2d 20:17:18.50000	0d 00:43:01.66000	0.00073921	0.00301843	0.00103067	3.9953	D	5	10/09/2020 16:04		0	0	0	0	0	0	0	0	0	0	0	0	0	0
1431	4	5	12	2d 20:20:01.50000	0d 00:45:44.66000	0.00078588	0.00320467	0.00103075	3.9852	D	5	10/09/2020 16:06		0	0	0	0	0	0	0	0	0	0	0	0	0	0
1432	4	5	12	2d 20:22:43.25000	0d 00:48:26.41000	0.00083219	0.00338901	0.00103082	3.9751	D	5	10/09/2020 16:09		0	0	0	0	0	0	0	0	0	0	0	0	0	0
1433	4	5	12	2d 20:25:28.86000	0d 00:51:12.02000	0.00087961	0.00357728	0.00103082	3.9651	D	5	10/09/2020 16:12		0	0	0	0	0	0	0	0	0	0	0	0	0	0
1434	4	5	12	2d 20:28:15.83000	0d 00:53:58.99000	0.00092742	0.00376661	0.00103075	3.955	D	5	10/09/2020 16:14		0	0	0	0	0	0	0	0	0	0	0	0	0	0
1435	4	5	12	2d 20:31:01.54000	0d 00:56:44.70000	0.00097487	0.00395403	0.00103075	3.9449	D	5	10/09/2020 16:17		0	0	0	0	0	0	0	0	0	0	0	0	0	0
1436	4	5	12	2d 20:33:50.64000	0d 00:59:33.80000	0.00102329	0.0041448	0.00103075	3.9348	D	5	10/09/2020 16:20		0	0	0	0	0	0	0	0	0	0	0	0	0	0
1437	4	5	12	2d 20:36:39.80000	0d 01:02:22.96000	0.00107172	0.00433515	0.00103082	3.9248	D	5	10/09/2020 16:23		0	0	0	0	0	0	0	0	0	0	0	0	0	0
1438	4	5	12	2d 20:39:32.06000	0d 01:05:15.22000	0.00112105	0.00452849	0.0010309	3.9147	D	5	10/09/2020 16:26		0	0	0	0	0	0	0	0	0	0	0	0	0	0
1439	4	5	12	2d 20:42:29.40000	0d 01:08:12.56000	0.00117183	0.00472703	0.00103075	3.9046	D	5	10/09/2020 16:29		0	0	0	0	0	0	0	0	0	0	0	0	0	0
1440	4	5	12	2d 20:45:25.87000	0d 01:11:09.03000	0.00122235	0.00492407	0.00103098	3.8946	D	5	10/09/2020 16:32		0	0	0	0	0	0	0	0	0	0	0	0	0	0
1441	4	5	12	2d 20:48:26.85000	0d 01:14:10.01000	0.00127417	0.00512564	0.00103082	3.8845	D	5	10/09/2020 16:35		0	0	0	0	0	0	0	0	0	0	0	0	0	0
1442	4	5	12	2d 20:51:30.35000	0d 01:17:13.51000	0.00132672	0.00532948	0.00103082	3.8744	D	5	10/09/2020 16:38		0	0	0	0	0	0	0	0	0	0	0	0	0	0
1443	4	5	12	2d 20:54:37.27000	0d 01:20:20.43000	0.00138024	0.00553658	0.00103082	3.8643	D	5	10/09/2020 16:41		0	0	0	0	0	0	0	0	0	0	0	0	0	0
1444	4	5	12	2d 20:57:53.48000	0d 01:23:36.64000	0.00143642	0.00575341	0.0010309	3.8543	D	5	10/09/2020 16:44		0	0	0	0	0	0	0	0	0	0	0	0	0	0
1445	4	5	12	2d 21:01:16.87000	0d 01:27:00.03000	0.00149466	0.00597758	0.0010309	3.8442	D	5	10/09/2020 16:47		0	0	0	0	0	0	0	0	0	0	0	0	0	0
1446	4	5	12	2d 21:04:47.22000	0d 01:30:30.38000	0.00155489	0.00620882	0.00103067	3.8341	D	5	10/09/2020 16:51		0	0	0	0	0	0	0	0	0	0	0	0	0	0
1447	4	5	12	2d 21:08:28.63000	0d 01:34:11.79000	0.00161828	0.00645157	0.00103075	3.8239	D	5	10/09/2020 16:55		0	0	0	0	0	0	0	0	0	0	0	0	0	0
1448	4	5	12	2d 21:12:25.26000	0d 01:38:08.42000	0.00168604	0.00671033	0.00103098	3.8138	D	5	10/09/2020 16:59		0	0	0	0	0	0	0	0	0	0	0	0	0	0
1449	4	5	12	2d 21:16:33.99000	0d 01:42:17.15000	0.00175726	0.00698159	0.00103082	3.8038	D	5	10/09/2020 17:03		0	0	0	0	0	0	0	0	0	0	0	0	0	0
1450	4	5	12	2d 21:21:02.73000	0d 01:46:45.89000	0.0018342	0.00727391	0.00103067	3.7937	D	5	10/09/2020 17:07		0	0	0	0	0	0	0	0	0	0	0	0	0	0
1451	4	5	12	2d 21:25:55.63000	0d 01:51:38.79000	0.00191807	0.00759166	0.00103082	3.7836	D	5	10/09/2020 17:12		0	0	0	0	0	0	0	0	0	0	0	0	0	0
1452	4	5	12	2d 21:30:55.63000	0d 01:56:38.79000	0.00200397	0.00791627	0.00103098	3.7742	D	1	10/09/2020 17:17		0	0	0	0	0	0	0	0	0	0	0	0	0	0
1453	4	5	12	2d 21:35:55.63000	0d 02:01:38.79000	0.00208987	0.0082401	0.00103075	3.7653	D	1	10/09/2020 17:22		0	0	0	0	0	0	0	0	0	0	0	0	0	0
1454	4	5	12	2d 21:40:55.63000	0d 02:06:38.79000	0.00217577	0.0085632	0.0010309	3.7572	D	1	10/09/2020 17:27		0	0	0	0	0	0	0	0	0	0	0	0	0	0
1455	4	5	12	2d 21:45:55.63000	0d 02:11:38.79000	0.00226167	0.00888562	0.00103082	3.7496	D	1	10/09/2020 17:32		0	0	0	0	0	0	0	0	0	0	0	0	0	0
1456	4	5	12	2d 21:50:55.63000	0d 02:16:38.79000	0.00234757	0.00920737	0.00103082	3.7421	D	1	10/09/2020 17:37		0	0	0	0	0	0	0	0	0	0	0	0	0	0
1457	4	5	12	2d 21:55:55.63000	0d 02:21:38.79000	0.00243347	0.00952848	0.00103059	3.7345	D	1	10/09/2020 17:42		0	0	0	0	0	0	0	0	0	0	0	0	0	0
1458	4	5	12	2d 22:00:55.63000	0d 02:26:38.79000	0.00251937	0.00984894	0.00103067	3.7267	D	1	10/09/2020 17:47		0	0	0	0	0	0	0	0	0	0	0	0	0	0
1459	4	5	12	2d 22:05:55.63000	0d 02:31:38.79000	0.00260527	0.0101687	0.00103075	3.7188	D	1	10/09/2020 17:52		0	0	0	0	0	0	0	0	0	0	0	0	0	0
1460	4	5	12	2d 22:10:55.63000	0d 02:36:38.79000	0.00269117	0.0104878	0.00103059	3.7102	D	1	10/09/2020 17:57		0	0	0	0	0	0	0	0	0	0	0	0	0	0
1461	4	5	12	2d 22:15:55.63000	0d 02:41:38.79000	0.00277706	0.0108061	0.00103067	3.7009	D	1	10/09/2020 18:02		0	0	0	0	0	0	0	0	0	0	0	0	0	0
1462	4	5	12	2d 22:20:54.67000	0d 02:46:37.83000	0.00286269	0.0111226	0.0010309	3.6907	D	5	10/09/2020 18:07		0	0	0	0	0	0	0	0	0	0	0	0	0	0
1463	4	5	12	2d 22:25:28.76000	0d 02:51:11.92000	0.00294117	0.0114119	0.00103082	3.6806	D	5	10/09/2020 18:12		0	0	0	0	0	0	0	0	0	0	0	0	0	0
1464	4	5	12	2d 22:29:36.66000	0d 02:55:19.82000	0.00301215	0.0116728	0.00103082	3.6706	D	5	10/09/2020 18:16		0	0	0	0	0	0	0	0	0	0	0	0	0	0
1465	4	5	12	2d 22:33:15.36000	0d 02:58:58.52000	0.00307477	0.0119024	0.00103075	3.6605	D	5	10/09/2020 18:19		0	0	0	0	0	0	0	0	0	0	0	0	0	0
1466	4	5	12	2d 22:36:33.75000	0d 03:02:16.91000	0.00313158	0.01211	0.00103067	3.6504	D	5	10/09/2020 18:23		0	0	0	0	0	0	0	0	0	0	0	0	0	0
1467	4	5	12	2d 22:39:30.65000	0d 03:05:13.81000	0.00318223	0.0122947	0.0010309	3.6403	D	5	10/09/2020 18:26		0	0	0	0	0	0	0	0	0	0	0	0	0	0
1468	4	5	12	2d 22:42:13.96000	0d 03:07:57.12000	0.00322899	0.0124647	0.0010309	3.6303	D	5	10/09/2020 18:28		0	0	0	0	0	0	0	0	0	0	0	0	0	0
1469	4	5	12	2d 22:44:42.15000	0d 03:10:25.31000	0.00327142	0.0126185	0.00103067	3.6202	D	5	10/09/2020 18:31		0	0	0	0	0	0	0	0	0	0	0	0	0	0
1470	4	5	12	2d 22:46:58.15000	0d 03:12:41.31000	0.00331036	0.0127593	0.0010309	3.6101	D	5	10/09/2020 18:33		0	0	0	0	0	0	0	0	0	0	0	0	0	0
1471	4	5	12	2d 22:49:03.78000	0d 03:14:46.94000	0.00334633	0.012889	0.00103075	3.6001	D	5	10/09/2020 18:35		0	0	0	0	0	0	0	0	0	0	0	0	0	0
1472	4	5	12	2d 22:50:55.75000	0d 03:16:38.91000	0.0033784	0.0130043	0.0010309	3.59	D	5	10/09/2020 18:37		0	0	0	0	0	0	0	0	0	0	0	0	0	0
1473	4	5	12	2d 22:52:33.80000	0d 03:18:16.96000	0.00340647	0.0131049	0.00103075	3.5799	D	5	10/09/2020 18:39		0	0	0	0	0	0	0	0	0	0	0	0	0	0
1474	4	5	12	2d 22:54:08.33000	0d 03:19:51.49000	0.00343354	0.0132017	0.00103075	3.5698	D	5	10/09/2020 18:40		0	0	0	0	0	0	0	0	0	0	0	0	0	0
1475	4	5	12	2d 22:55:36.46000	0d 03:21:19.62000	0.00345877	0.0132916	0.00103082	3.5598	D	5	10/09/2020 18:42		0	0	0	0	0	0	0	0	0	0	0	0	0	0
1476	4	5	12	2d 22:57:07.79000	0d 03:22:50.95000	0.00348492	0.0133846	0.00103052	3.5496	D	5	10/09/2020 18:43		0	0	0	0	0	0	0	0	0	0	0	0	0	0
1477	4	5	12	2d 22:58:38.79000	0d 03:24:21.95000	0.00351098	0.013477	0.00103067	3.5395	D	5	10/09/2020 18:45		0	0	0	0	0	0	0	0	0	0	0	0	0	0
1478	4	5	12	2d 23:00:17.88000	0d 03:26:01.04000	0.00353935	0.0135772	0.00103067	3.5294	D	5	10/09/2020 18:47		0	0	0	0	0	0	0	0	0	0	0	0	0	0
1479	4	5	12	2d 23:02:28.53000	0d 03:28:11.69000	0.00357676	0.0137091	0.00103082	3.5193	D	5	10/09/2020 18:49		0	0	0	0	0	0	0	0	0	0	0	0	0	0
1480	4	5	12	2d 23:05:06.32000	0d 03:30:49.48000	0.00362194	0.0138678	0.00103052	3.5091	D	5	10/09/2020 18:51		0	0	0	0	0	0	0	0	0	0	0	0	0	0
1481	4	5	12	2d 23:08:41.42000	0d 03:34:24.58000	0.00368353	0.0140836	0.00103075	3.499	D	5	10/09/2020 18:55		0	0	0	0	0	0	0	0	0	0	0	0	0	0
1482	4	5	12	2d 23:13:41.42000	0d 03:39:24.58000	0.00376943	0.0143838	0.00103075	3.49	D	1	10/09/2020 19:00		0	0	0	0	0	0	0	0	0	0	0	0	0	0
1483	4	5	12	2d 23:18:41.42000	0d 03:44:24.58000	0.00385533	0.0146832	0.0010309	3.4806	D	1	10/09/2020 19:05		0	0	0	0	0	0	0	0	0	0	0	0	0	0
1484	4	5	12	2d 23:22:58.23000	0d 03:48:41.39000	0.00392886	0.0149388	0.00103075	3.4705	D	5	10/09/2020 19:09		0	0	0	0	0	0	0	0	0	0	0	0	0	0
1485	4	5	12	2d 23:26:27.44000	0d 03:52:10.60000	0.00398877	0.0151465	0.00103075	3.4604	D	5	10/09/2020 19:13		0	0	0	0	0	0	0	0	0	0	0	0	0	0
1486	4	5	12	2d 23:28:58.94000	0d 03:54:42.10000	0.00403214	0.0152963	0.00103075	3.4504	D	5	10/09/2020 19:15		0	0	0	0	0	0	0	0	0	0	0	0	0	0
1487	4	5	12	2d 23:31:03.42000	0d 03:56:46.58000	0.00406779	0.0154192	0.00103082	3.4403	D	5	10/09/2020 19:17		0	0	0	0	0	0	0	0	0	0	0	0	0	0
1488	4	5	12	2d 23:33:01.85000	0d 03:58:45.01000	0.0041017	0.0155357	0.00103067	3.4302	D	5	10/09/2020 19:19		0	0	0	0	0	0	0	0	0	0	0	0	0	0
1489	4	5	12	2d 23:34:19.46000	0d 04:00:02.62000	0.00412392	0.0156118	0.00103075	3.4202	D	5	10/09/2020 19:21		0	0	0	0	0	0	0	0	0	0	0	0	0	0
1490	4	5	12	2d 23:35:29.30000	0d 04:01:12.46000	0.00414392	0.0156801	0.00103067	3.4101	D	5	10/09/2020 19:22		0	0	0	0	0	0	0	0	0	0	0	0	0	0
1491	4	5	12	2d 23:36:30.57000	0d 04:02:13.73000	0.00416146	0.0157398	0.00103075	3.4	D	5	10/09/2020 19:23		0	0	0	0	0	0	0	0	0	0	0	0	0	0
1492	4	5	12	2d 23:37:26.71000	0d 04:03:09.87000	0.00417753	0.0157944	0.00103075	3.3899	D	5	10/09/2020 19:24		0	0	0	0	0	0	0	0	0	0	0	0	0	0
1493	4	5	12	2d 23:38:13.88000	0d 04:03:57.04000	0.00419104	0.0158401	0.0010309	3.3797	D	5	10/09/2020 19:24		0	0	0	0	0	0	0	0	0	0	0	0	0	0
1494	4	5	12	2d 23:38:51.48000	0d 04:04:34.64000	0.00420181	0.0158765	0.00103075	3.3696	D	5	10/09/2020 19:25		0	0	0	0	0	0	0	0	0	0	0	0	0	0
1495	4	5	12	2d 23:39:21.60000	0d 04:05:04.76000	0.00421043	0.0159055	0.00103075	3.3594	D	5	10/09/2020 19:26		0	0	0	0	0	0	0	0	0	0	0	0	0	0
1496	4	5	12	2d 23:39:49.00000	0d 04:05:32.16000	0.00421828	0.0159318	0.00103082	3.3492	D	5	10/09/2020 19:26		0	0	0	0	0	0	0	0	0	0	0	0	0	0
1497	4	5	12	2d 23:40:13.42000	0d 04:05:56.58000	0.00422527	0.0159552	0.0010309	3.3391	D	5	10/09/2020 19:26		0	0	0	0	0	0	0	0	0	0	0	0	0	0
1498	4	5	12	2d 23:40:35.90000	0d 04:06:19.06000	0.00423171	0.0159766	0.00103075	3.3291	D	5	10/09/2020 19:27		0	0	0	0	0	0	0	0	0	0	0	0	0	0
1499	4	5	12	2d 23:40:56.01000	0d 04:06:39.17000	0.00423746	0.0159958	0.00103067	3.319	D	5	10/09/2020 19:27		0	0	0	0	0	0	0	0	0	0	0	0	0	0
1500	4	5	12	2d 23:41:14.12000	0d 04:06:57.28000	0.00424265	0.016013	0.0010309	3.3088	D	5	10/09/2020 19:27		0	0	0	0	0	0	0	0	0	0	0	0	0	0
1501	4	5	12	2d 23:41:30.83000	0d 04:07:13.99000	0.00424743	0.0160288	0.0010309	3.2987	D	5	10/09/2020 19:28		0	0	0	0	0	0	0	0	0	0	0	0	0	0
1502	4	5	12	2d 23:41:45.52000	0d 04:07:28.68000	0.00425164	0.0160426	0.00103082	3.2885	D	5	10/09/2020 19:28		0	0	0	0	0	0	0	0	0	0	0	0	0	0
1503	4	5	12	2d 23:41:59.69000	0d 04:07:42.85000	0.0042557	0.016056	0.00103067	3.2782	D	5	10/09/2020 19:28		0	0	0	0	0	0	0	0	0	0	0	0	0	0
1504	4	5	12	2d 23:42:13.38000	0d 04:07:56.54000	0.00425962	0.0160688	0.00103082	3.2682	D	5	10/09/2020 19:28		0	0	0	0	0	0	0	0	0	0	0	0	0	0
1505	4	5	12	2d 23:42:25.78000	0d 04:08:08.94000	0.00426317	0.0160804	0.00103067	3.258	D	5	10/09/2020 19:29		0	0	0	0	0	0	0	0	0	0	0	0	0	0
1506	4	5	12	2d 23:42:37.08000	0d 04:08:20.24000	0.0042664	0.0160909	0.0010309	3.2479	D	5	10/09/2020 19:29		0	0	0	0	0	0	0	0	0	0	0	0	0	0
1507	4	5	12	2d 23:42:47.41000	0d 04:08:30.57000	0.00426936	0.0161005	0.00103059	3.2377	D	5	10/09/2020 19:29		0	0	0	0	0	0	0	0	0	0	0	0	0	0
1508	4	5	12	2d 23:42:57.23000	0d 04:08:40.39000	0.00427217	0.0161096	0.00103067	3.2274	D	5	10/09/2020 19:29		0	0	0	0	0	0	0	0	0	0	0	0	0	0
1509	4	5	12	2d 23:43:06.38000	0d 04:08:49.54000	0.00427479	0.016118	0.0010309	3.2172	D	5	10/09/2020 19:29		0	0	0	0	0	0	0	0	0	0	0	0	0	0
1510	4	5	12	2d 23:43:14.87000	0d 04:08:58.03000	0.00427722	0.0161258	0.00103082	3.207	D	5	10/09/2020 19:29		0	0	0	0	0	0	0	0	0	0	0	0	0	0
1511	4	5	12	2d 23:43:23.00000	0d 04:09:06.16000	0.00427955	0.0161333	0.00103082	3.1969	D	5	10/09/2020 19:30		0	0	0	0	0	0	0	0	0	0	0	0	0	0
1512	4	5	12	2d 23:43:30.68000	0d 04:09:13.84000	0.00428175	0.0161403	0.00103105	3.1868	D	5	10/09/2020 19:30		0	0	0	0	0	0	0	0	0	0	0	0	0	0
1513	4	5	12	2d 23:43:37.96000	0d 04:09:21.12000	0.00428384	0.0161469	0.00103075	3.1766	D	5	10/09/2020 19:30		0	0	0	0	0	0	0	0	0	0	0	0	0	0
1514	4	5	12	2d 23:43:45.02000	0d 04:09:28.18000	0.00428586	0.0161533	0.00103113	3.1664	D	5	10/09/2020 19:30		0	0	0	0	0	0	0	0	0	0	0	0	0	0
1515	4	5	12	2d 23:43:51.83000	0d 04:09:34.99000	0.00428781	0.0161595	0.0010309	3.1563	D	5	10/09/2020 19:30		0	0	0	0	0	0	0	0	0	0	0	0	0	0
1516	4	5	12	2d 23:43:58.12000	0d 04:09:41.28000	0.00428961	0.0161652	0.00103075	3.1463	D	5	10/09/2020 19:30		0	0	0	0	0	0	0	0	0	0	0	0	0	0
1517	4	5	12	2d 23:44:04.17000	0d 04:09:47.33000	0.00429134	0.0161706	0.00103067	3.136	D	5	10/09/2020 19:30		0	0	0	0	0	0	0	0	0	0	0	0	0	0
1518	4	5	12	2d 23:44:10.32000	0d 04:09:53.48000	0.0042931	0.0161761	0.0010309	3.1258	D	5	10/09/2020 19:30		0	0	0	0	0	0	0	0	0	0	0	0	0	0
1519	4	5	12	2d 23:44:16.09000	0d 04:09:59.25000	0.00429475	0.0161813	0.00103075	3.1157	D	5	10/09/2020 19:30		0	0	0	0	0	0	0	0	0	0	0	0	0	0
1520	4	5	12	2d 23:44:21.54000	0d 04:10:04.70000	0.00429631	0.0161862	0.00103075	3.1055	D	5	10/09/2020 19:31		0	0	0	0	0	0	0	0	0	0	0	0	0	0
1521	4	5	12	2d 23:44:26.80000	0d 04:10:09.96000	0.00429782	0.0161908	0.00103082	3.0954	D	5	10/09/2020 19:31		0	0	0	0	0	0	0	0	0	0	0	0	0	0
1522	4	5	12	2d 23:44:31.88000	0d 04:10:15.04000	0.00429927	0.0161953	0.00103075	3.0852	D	5	10/09/2020 19:31		0	0	0	0	0	0	0	0	0	0	0	0	0	0
1523	4	5	12	2d 23:44:36.88000	0d 04:10:20.04000	0.00430071	0.0161997	0.00103098	3.075	D	5	10/09/2020 19:31		0	0	0	0	0	0	0	0	0	0	0	0	0	0
1524	4	5	12	2d 23:44:41.64000	0d 04:10:24.80000	0.00430207	0.0162039	0.00103075	3.0648	D	5	10/09/2020 19:31		0	0	0	0	0	0	0	0	0	0	0	0	0	0
1525	4	5	12	2d 23:44:46.34000	0d 04:10:29.50000	0.00430341	0.016208	0.0010309	3.0546	D	5	10/09/2020 19:31		0	0	0	0	0	0	0	0	0	0	0	0	0	0
1526	4	5	12	2d 23:44:50.89000	0d 04:10:34.05000	0.00430472	0.016212	0.00103082	3.0442	D	5	10/09/2020 19:31		0	0	0	0	0	0	0	0	0	0	0	0	0	0
1527	4	5	12	2d 23:44:55.40000	0d 04:10:38.56000	0.00430601	0.0162159	0.00103075	3.0336	D	5	10/09/2020 19:31		0	0	0	0	0	0	0	0	0	0	0	0	0	0
1528	4	5	12	2d 23:44:59.76000	0d 04:10:42.92000	0.00430726	0.0162197	0.00103067	3.0236	D	5	10/09/2020 19:31		0	0	0	0	0	0	0	0	0	0	0	0	0	0
1529	4	5	12	2d 23:45:03.88000	0d 04:10:47.04000	0.00430844	0.0162233	0.00103067	3.0132	D	5	10/09/2020 19:31		0	0	0	0	0	0	0	0	0	0	0	0	0	0
1530	4	5	12	2d 23:45:07.85000	0d 04:10:51.01000	0.00430957	0.0162267	0.00103082	3.0031	D	5	10/09/2020 19:31		0	0	0	0	0	0	0	0	0	0	0	0	0	0
1531	4	5	12	2d 23:45:11.63000	0d 04:10:54.79000	0.00431066	0.0162299	0.00103067	2.9929	D	5	10/09/2020 19:31		0	0	0	0	0	0	0	0	0	0	0	0	0	0
1532	4	5	12	2d 23:45:15.40000	0d 04:10:58.56000	0.00431174	0.0162332	0.00103105	2.9825	D	5	10/09/2020 19:31		0	0	0	0	0	0	0	0	0	0	0	0	0	0
1533	4	5	12	2d 23:45:19.07000	0d 04:11:02.23000	0.00431279	0.0162363	0.00103075	2.9723	D	5	10/09/2020 19:32		0	0	0	0	0	0	0	0	0	0	0	0	0	0
1534	4	5	12	2d 23:45:22.56000	0d 04:11:05.72000	0.00431379	0.0162393	0.0010309	2.9621	D	5	10/09/2020 19:32		0	0	0	0	0	0	0	0	0	0	0	0	0	0
1535	4	5	12	2d 23:45:25.98000	0d 04:11:09.14000	0.00431476	0.0162421	0.00103082	2.9519	D	5	10/09/2020 19:32		0	0	0	0	0	0	0	0	0	0	0	0	0	0
1536	4	5	12	2d 23:45:29.35000	0d 04:11:12.51000	0.00431573	0.016245	0.00103075	2.9416	D	5	10/09/2020 19:32		0	0	0	0	0	0	0	0	0	0	0	0	0	0
1537	4	5	12	2d 23:45:32.61000	0d 04:11:15.77000	0.00431666	0.0162477	0.00103075	2.9316	D	5	10/09/2020 19:32		0	0	0	0	0	0	0	0	0	0	0	0	0	0
1538	4	5	12	2d 23:45:35.70000	0d 04:11:18.86000	0.00431755	0.0162503	0.00103075	2.9213	D	5	10/09/2020 19:32		0	0	0	0	0	0	0	0	0	0	0	0	0	0
1539	4	5	12	2d 23:45:38.71000	0d 04:11:21.87000	0.00431841	0.0162528	0.00103082	2.9111	D	5	10/09/2020 19:32		0	0	0	0	0	0	0	0	0	0	0	0	0	0
1540	4	5	12	2d 23:45:41.71000	0d 04:11:24.87000	0.00431927	0.0162553	0.00103075	2.9009	D	5	10/09/2020 19:32		0	0	0	0	0	0	0	0	0	0	0	0	0	0
1541	4	5	12	2d 23:45:44.67000	0d 04:11:27.83000	0.00432012	0.0162578	0.00103082	2.8907	D	5	10/09/2020 19:32		0	0	0	0	0	0	0	0	0	0	0	0	0	0
1542	4	5	12	2d 23:45:47.46000	0d 04:11:30.62000	0.00432092	0.0162601	0.00103067	2.8804	D	5	10/09/2020 19:32		0	0	0	0	0	0	0	0	0	0	0	0	0	0
1543	4	5	12	2d 23:45:50.30000	0d 04:11:33.46000	0.00432173	0.0162624	0.00103067	2.8701	D	5	10/09/2020 19:32		0	0	0	0	0	0	0	0	0	0	0	0	0	0
1544	4	5	12	2d 23:45:53.10000	0d 04:11:36.26000	0.00432253	0.0162647	0.00103075	2.8594	D	5	10/09/2020 19:32		0	0	0	0	0	0	0	0	0	0	0	0	0	0
1545	4	5	12	2d 23:45:55.89000	0d 04:11:39.05000	0.00432333	0.016267	0.00103075	2.8489	D	5	10/09/2020 19:32		0	0	0	0	0	0	0	0	0	0	0	0	0	0
1546	4	5	12	2d 23:45:58.55000	0d 04:11:41.71000	0.00432409	0.0162692	0.00103082	2.8383	D	5	10/09/2020 19:32		0	0	0	0	0	0	0	0	0	0	0	0	0	0
1547	4	5	12	2d 23:46:01.15000	0d 04:11:44.31000	0.00432484	0.0162713	0.00103067	2.828	D	5	10/09/2020 19:32		0	0	0	0	0	0	0	0	0	0	0	0	0	0
1548	4	5	12	2d 23:46:03.72000	0d 04:11:46.88000	0.00432557	0.0162734	0.00103105	2.8176	D	5	10/09/2020 19:32		0	0	0	0	0	0	0	0	0	0	0	0	0	0
1549	4	5	12	2d 23:46:06.16000	0d 04:11:49.32000	0.00432627	0.0162753	0.00103075	2.8074	D	5	10/09/2020 19:32		0	0	0	0	0	0	0	0	0	0	0	0	0	0
1550	4	5	12	2d 23:46:08.55000	0d 04:11:51.71000	0.00432695	0.0162772	0.00103067	2.797	D	5	10/09/2020 19:32		0	0	0	0	0	0	0	0	0	0	0	0	0	0
1551	4	5	12	2d 23:46:10.92000	0d 04:11:54.08000	0.00432763	0.0162791	0.00103098	2.7868	D	5	10/09/2020 19:32		0	0	0	0	0	0	0	0	0	0	0	0	0	0
1552	4	5	12	2d 23:46:13.26000	0d 04:11:56.42000	0.0043283	0.016281	0.00103075	2.7764	D	5	10/09/2020 19:32		0	0	0	0	0	0	0	0	0	0	0	0	0	0
1553	4	5	12	2d 23:46:15.56000	0d 04:11:58.72000	0.00432896	0.0162828	0.0010309	2.766	D	5	10/09/2020 19:32		0	0	0	0	0	0	0	0	0	0	0	0	0	0
1554	4	5	12	2d 23:46:17.83000	0d 04:12:00.99000	0.00432961	0.0162846	0.0010309	2.7555	D	5	10/09/2020 19:33		0	0	0	0	0	0	0	0	0	0	0	0	0	0
1555	4	5	12	2d 23:46:20.05000	0d 04:12:03.21000	0.00433025	0.0162864	0.00103067	2.7451	D	5	10/09/2020 19:33		0	0	0	0	0	0	0	0	0	0	0	0	0	0
1556	4	5	12	2d 23:46:22.26000	0d 04:12:05.42000	0.00433088	0.0162881	0.00103067	2.7347	D	5	10/09/2020 19:33		0	0	0	0	0	0	0	0	0	0	0	0	0	0
1557	4	5	12	2d 23:46:24.43000	0d 04:12:07.59000	0.0043315	0.0162898	0.00103075	2.7242	D	5	10/09/2020 19:33		0	0	0	0	0	0	0	0	0	0	0	0	0	0
1558	4	5	12	2d 23:46:26.58000	0d 04:12:09.74000	0.00433212	0.0162915	0.00103105	2.7135	D	5	10/09/2020 19:33		0	0	0	0	0	0	0	0	0	0	0	0	0	0
1559	4	5	12	2d 23:46:28.68000	0d 04:12:11.84000	0.00433272	0.0162931	0.0010309	2.703	D	5	10/09/2020 19:33		0	0	0	0	0	0	0	0	0	0	0	0	0	0
1560	4	5	12	2d 23:46:30.73000	0d 04:12:13.89000	0.0043333	0.0162947	0.00103067	2.6929	D	5	10/09/2020 19:33		0	0	0	0	0	0	0	0	0	0	0	0	0	0
1561	4	5	12	2d 23:46:32.71000	0d 04:12:15.87000	0.00433387	0.0162962	0.00103082	2.6827	D	5	10/09/2020 19:33		0	0	0	0	0	0	0	0	0	0	0	0	0	0
1562	4	5	12	2d 23:46:34.68000	0d 04:12:17.84000	0.00433444	0.0162977	0.0010309	2.6722	D	5	10/09/2020 19:33		0	0	0	0	0	0	0	0	0	0	0	0	0	0
1563	4	5	12	2d 23:46:36.66000	0d 04:12:19.82000	0.004335	0.0162992	0.0010309	2.6618	D	5	10/09/2020 19:33		0	0	0	0	0	0	0	0	0	0	0	0	0	0
1564	4	5	12	2d 23:46:38.65000	0d 04:12:21.81000	0.00433557	0.0163007	0.00103075	2.6511	D	5	10/09/2020 19:33		0	0	0	0	0	0	0	0	0	0	0	0	0	0
1565	4	5	12	2d 23:46:40.60000	0d 04:12:23.76000	0.00433613	0.0163022	0.00103075	2.6406	D	5	10/09/2020 19:33		0	0	0	0	0	0	0	0	0	0	0	0	0	0
1566	4	5	12	2d 23:46:42.51000	0d 04:12:25.67000	0.00433668	0.0163037	0.00103075	2.63	D	5	10/09/2020 19:33		0	0	0	0	0	0	0	0	0	0	0	0	0	0
1567	4	5	12	2d 23:46:44.39000	0d 04:12:27.55000	0.00433722	0.0163051	0.00103067	2.6195	D	5	10/09/2020 19:33		0	0	0	0	0	0	0	0	0	0	0	0	0	0
1568	4	5	12	2d 23:46:46.27000	0d 04:12:29.43000	0.00433775	0.0163065	0.0010309	2.6091	D	5	10/09/2020 19:33		0	0	0	0	0	0	0	0	0	0	0	0	0	0
1569	4	5	12	2d 23:46:48.09000	0d 04:12:31.25000	0.00433828	0.0163078	0.00103082	2.5986	D	5	10/09/2020 19:33		0	0	0	0	0	0	0	0	0	0	0	0	0	0
1570	4	5	12	2d 23:46:49.94000	0d 04:12:33.10000	0.00433881	0.0163092	0.00103082	2.5879	D	5	10/09/2020 19:33		0	0	0	0	0	0	0	0	0	0	0	0	0	0
1571	4	5	12	2d 23:46:51.76000	0d 04:12:34.92000	0.00433933	0.0163106	0.00103075	2.5774	D	5	10/09/2020 19:33		0	0	0	0	0	0	0	0	0	0	0	0	0	0
1572	4	5	12	2d 23:46:53.56000	0d 04:12:36.72000	0.00433984	0.0163119	0.00103105	2.5667	D	5	10/09/2020 19:33		0	0	0	0	0	0	0	0	0	0	0	0	0	0
1573	4	5	12	2d 23:46:55.35000	0d 04:12:38.51000	0.00434035	0.0163132	0.00103067	2.5563	D	5	10/09/2020 19:33		0	0	0	0	0	0	0	0	0	0	0	0	0	0
1574	4	5	12	2d 23:46:57.09000	0d 04:12:40.25000	0.00434085	0.0163145	0.00103082	2.5458	D	5	10/09/2020 19:33		0	0	0	0	0	0	0	0	0	0	0	0	0	0
1575	4	5	12	2d 23:46:58.82000	0d 04:12:41.98000	0.00434135	0.0163157	0.00103075	2.5353	D	5	10/09/2020 19:33		0	0	0	0	0	0	0	0	0	0	0	0	0	0
1576	4	5	12	2d 23:47:00.55000	0d 04:12:43.71000	0.00434184	0.016317	0.0010309	2.5249	D	5	10/09/2020 19:33		0	0	0	0	0	0	0	0	0	0	0	0	0	0
1577	4	5	12	2d 23:47:02.26000	0d 04:12:45.42000	0.00434233	0.0163182	0.00103098	2.5144	D	5	10/09/2020 19:33		0	0	0	0	0	0	0	0	0	0	0	0	0	0
1578	4	5	12	2d 23:47:03.97000	0d 04:12:47.13000	0.00434282	0.0163194	0.0010309	2.504	D	5	10/09/2020 19:33		0	0	0	0	0	0	0	0	0	0	0	0	0	0
1579	4	5	12	2d 23:47:04.56000	0d 04:12:47.72000	0.00434299	0.0163199	0.00103075	2.5	D	133	10/09/2020 19:33		0	0	0	0	0	0	0	0	0	0	0	0	0	0
1580	4	5	13	2d 23:47:04.57000	0d 00:00:00.01000	0	0	0	2.6126	R	0	10/09/2020 19:33		0	0	0	0	0	0	0	0	0	0	0	0	0	0
1581	4	5	13	2d 23:47:06.57000	0d 00:00:02.01000	0	0	0	2.7854	R	1	10/09/2020 19:33		0	0	0	0	0	0	0	0	0	0	0	0	0	0
1582	4	5	13	2d 23:47:08.57000	0d 00:00:04.01000	0	0	0	2.8914	R	1	10/09/2020 19:33		0	0	0	0	0	0	0	0	0	0	0	0	0	0
1583	4	5	13	2d 23:47:10.57000	0d 00:00:06.01000	0	0	0	2.9763	R	1	10/09/2020 19:33		0	0	0	0	0	0	0	0	0	0	0	0	0	0
1584	4	5	13	2d 23:47:12.57000	0d 00:00:08.01000	0	0	0	3.0478	R	1	10/09/2020 19:33		0	0	0	0	0	0	0	0	0	0	0	0	0	0
1585	4	5	13	2d 23:47:14.56000	0d 00:00:10.00000	0	0	0	3.1095	R	129	10/09/2020 19:33		0	0	0	0	0	0	0	0	0	0	0	0	0	0
1586	5	6	9	2d 23:47:14.60000	0d 00:00:00.04000	0.00000001	0.00000004	0.00103182	3.2485	C	0	10/09/2020 19:33		0	0	0	0	0	0	0	0	0	0	0	0	0	0
1587	5	6	9	2d 23:47:14.76000	0d 00:00:00.20000	0.00000006	0.00000019	0.00103075	3.2692	C	5	10/09/2020 19:33		0	0	0	0	0	0	0	0	0	0	0	0	0	0
1588	5	6	9	2d 23:47:14.93000	0d 00:00:00.37000	0.00000011	0.00000035	0.0010309	3.2883	C	5	10/09/2020 19:33		0	0	0	0	0	0	0	0	0	0	0	0	0	0
1589	5	6	9	2d 23:47:15.12000	0d 00:00:00.56000	0.00000016	0.00000052	0.00103075	3.3066	C	5	10/09/2020 19:33		0	0	0	0	0	0	0	0	0	0	0	0	0	0
1590	5	6	9	2d 23:47:15.32000	0d 00:00:00.76000	0.00000022	0.00000071	0.0010309	3.3237	C	5	10/09/2020 19:33		0	0	0	0	0	0	0	0	0	0	0	0	0	0
1591	5	6	9	2d 23:47:15.53000	0d 00:00:00.97000	0.00000028	0.00000092	0.00103082	3.3404	C	5	10/09/2020 19:33		0	0	0	0	0	0	0	0	0	0	0	0	0	0
1592	5	6	9	2d 23:47:15.75000	0d 00:00:01.19000	0.00000034	0.00000113	0.00103082	3.3567	C	5	10/09/2020 19:33		0	0	0	0	0	0	0	0	0	0	0	0	0	0
1593	5	6	9	2d 23:47:15.97000	0d 00:00:01.41000	0.0000004	0.00000134	0.00103075	3.3719	C	5	10/09/2020 19:33		0	0	0	0	0	0	0	0	0	0	0	0	0	0
1594	5	6	9	2d 23:47:16.20000	0d 00:00:01.64000	0.00000047	0.00000156	0.00103098	3.3875	C	5	10/09/2020 19:33		0	0	0	0	0	0	0	0	0	0	0	0	0	0
1595	5	6	9	2d 23:47:16.44000	0d 00:00:01.88000	0.00000054	0.00000179	0.00103082	3.4031	C	5	10/09/2020 19:33		0	0	0	0	0	0	0	0	0	0	0	0	0	0
1596	5	6	9	2d 23:47:16.69000	0d 00:00:02.13000	0.00000061	0.00000204	0.00103082	3.4183	C	5	10/09/2020 19:34		0	0	0	0	0	0	0	0	0	0	0	0	0	0
1597	5	6	9	2d 23:47:16.94000	0d 00:00:02.38000	0.00000068	0.00000228	0.0010309	3.4331	C	5	10/09/2020 19:34		0	0	0	0	0	0	0	0	0	0	0	0	0	0
1598	5	6	9	2d 23:47:17.20000	0d 00:00:02.64000	0.00000076	0.00000254	0.00103082	3.4479	C	5	10/09/2020 19:34		0	0	0	0	0	0	0	0	0	0	0	0	0	0
1599	5	6	9	2d 23:47:17.47000	0d 00:00:02.91000	0.00000083	0.00000281	0.0010309	3.4627	C	5	10/09/2020 19:34		0	0	0	0	0	0	0	0	0	0	0	0	0	0
1600	5	6	9	2d 23:47:17.75000	0d 00:00:03.19000	0.00000091	0.00000309	0.00103082	3.4772	C	5	10/09/2020 19:34		0	0	0	0	0	0	0	0	0	0	0	0	0	0
1601	5	6	9	2d 23:47:18.03000	0d 00:00:03.47000	0.00000099	0.00000336	0.0010309	3.4913	C	5	10/09/2020 19:34		0	0	0	0	0	0	0	0	0	0	0	0	0	0
1602	5	6	9	2d 23:47:18.32000	0d 00:00:03.76000	0.00000108	0.00000366	0.0010309	3.505	C	5	10/09/2020 19:34		0	0	0	0	0	0	0	0	0	0	0	0	0	0
1603	5	6	9	2d 23:47:18.62000	0d 00:00:04.06000	0.00000116	0.00000396	0.00103098	3.5187	C	5	10/09/2020 19:34		0	0	0	0	0	0	0	0	0	0	0	0	0	0
1604	5	6	9	2d 23:47:18.93000	0d 00:00:04.37000	0.00000125	0.00000427	0.00103067	3.5323	C	5	10/09/2020 19:34		0	0	0	0	0	0	0	0	0	0	0	0	0	0
1605	5	6	9	2d 23:47:19.26000	0d 00:00:04.70000	0.00000135	0.0000046	0.00103067	3.5456	C	5	10/09/2020 19:34		0	0	0	0	0	0	0	0	0	0	0	0	0	0
1606	5	6	9	2d 23:47:19.60000	0d 00:00:05.04000	0.00000144	0.00000495	0.0010309	3.5589	C	5	10/09/2020 19:34		0	0	0	0	0	0	0	0	0	0	0	0	0	0
1607	5	6	9	2d 23:47:19.95000	0d 00:00:05.39000	0.00000154	0.00000531	0.00103082	3.5715	C	5	10/09/2020 19:34		0	0	0	0	0	0	0	0	0	0	0	0	0	0
1608	5	6	9	2d 23:47:20.32000	0d 00:00:05.76000	0.00000165	0.00000569	0.0010309	3.584	C	5	10/09/2020 19:34		0	0	0	0	0	0	0	0	0	0	0	0	0	0
1609	5	6	9	2d 23:47:20.72000	0d 00:00:06.16000	0.00000176	0.0000061	0.00103067	3.5967	C	5	10/09/2020 19:34		0	0	0	0	0	0	0	0	0	0	0	0	0	0
1610	5	6	9	2d 23:47:21.15000	0d 00:00:06.59000	0.00000189	0.00000654	0.00103082	3.6092	C	5	10/09/2020 19:34		0	0	0	0	0	0	0	0	0	0	0	0	0	0
1611	5	6	9	2d 23:47:21.62000	0d 00:00:07.06000	0.00000202	0.00000703	0.00103075	3.6214	C	5	10/09/2020 19:34		0	0	0	0	0	0	0	0	0	0	0	0	0	0
1612	5	6	9	2d 23:47:22.13000	0d 00:00:07.57000	0.00000217	0.00000756	0.00103067	3.6333	C	5	10/09/2020 19:34		0	0	0	0	0	0	0	0	0	0	0	0	0	0
1613	5	6	9	2d 23:47:22.71000	0d 00:00:08.15000	0.00000233	0.00000816	0.0010309	3.6451	C	5	10/09/2020 19:34		0	0	0	0	0	0	0	0	0	0	0	0	0	0
1614	5	6	9	2d 23:47:23.38000	0d 00:00:08.82000	0.00000253	0.00000886	0.00103082	3.6565	C	5	10/09/2020 19:34		0	0	0	0	0	0	0	0	0	0	0	0	0	0
1615	5	6	9	2d 23:47:24.20000	0d 00:00:09.64000	0.00000276	0.00000972	0.00103075	3.6675	C	5	10/09/2020 19:34		0	0	0	0	0	0	0	0	0	0	0	0	0	0
1616	5	6	9	2d 23:47:25.20000	0d 00:00:10.64000	0.00000305	0.00001078	0.00103082	3.6782	C	5	10/09/2020 19:34		0	0	0	0	0	0	0	0	0	0	0	0	0	0
1617	5	6	9	2d 23:47:26.52000	0d 00:00:11.96000	0.00000342	0.00001217	0.00103075	3.6887	C	5	10/09/2020 19:34		0	0	0	0	0	0	0	0	0	0	0	0	0	0
1618	5	6	9	2d 23:47:28.42000	0d 00:00:13.86000	0.00000397	0.00001418	0.00103082	3.6988	C	5	10/09/2020 19:34		0	0	0	0	0	0	0	0	0	0	0	0	0	0
1619	5	6	9	2d 23:47:31.48000	0d 00:00:16.92000	0.00000484	0.00001742	0.00103067	3.7089	C	5	10/09/2020 19:34		0	0	0	0	0	0	0	0	0	0	0	0	0	0
1620	5	6	9	2d 23:47:37.28000	0d 00:00:22.72000	0.00000651	0.00002359	0.00103075	3.7191	C	5	10/09/2020 19:34		0	0	0	0	0	0	0	0	0	0	0	0	0	0
1621	5	6	9	2d 23:49:08.87000	0d 00:01:54.31000	0.00003273	0.00012113	0.00103082	3.709	C	5	10/09/2020 19:35		0	0	0	0	0	0	0	0	0	0	0	0	0	0
1622	5	6	9	2d 23:50:09.00000	0d 00:02:54.44000	0.00004995	0.0001849	0.00103075	3.6988	C	5	10/09/2020 19:36		0	0	0	0	0	0	0	0	0	0	0	0	0	0
1623	5	6	9	2d 23:52:04.57000	0d 00:04:50.01000	0.00008304	0.00030711	0.00103075	3.6886	C	5	10/09/2020 19:38		0	0	0	0	0	0	0	0	0	0	0	0	0	0
1624	5	6	9	2d 23:57:04.57000	0d 00:09:50.01000	0.00016894	0.00062368	0.00103082	3.6841	C	1	10/09/2020 19:43		0	0	0	0	0	0	0	0	0	0	0	0	0	0
1625	5	6	9	3d 00:02:04.57000	0d 00:14:50.01000	0.00025484	0.00094025	0.00103082	3.6869	C	1	10/09/2020 19:48		0	0	0	0	0	0	0	0	0	0	0	0	0	0
1626	5	6	9	3d 00:07:04.57000	0d 00:19:50.01000	0.00034074	0.0012571	0.00103098	3.6904	C	1	10/09/2020 19:53		0	0	0	0	0	0	0	0	0	0	0	0	0	0
1627	5	6	9	3d 00:12:04.57000	0d 00:24:50.01000	0.00042664	0.00157428	0.00103075	3.6947	C	1	10/09/2020 19:58		0	0	0	0	0	0	0	0	0	0	0	0	0	0
1628	5	6	9	3d 00:17:04.57000	0d 00:29:50.01000	0.00051254	0.00189182	0.0010309	3.6985	C	1	10/09/2020 20:03		0	0	0	0	0	0	0	0	0	0	0	0	0	0
1629	5	6	9	3d 00:22:04.57000	0d 00:34:50.01000	0.00059844	0.0022097	0.00103067	3.7028	C	1	10/09/2020 20:08		0	0	0	0	0	0	0	0	0	0	0	0	0	0
1630	5	6	9	3d 00:27:04.57000	0d 00:39:50.01000	0.00068433	0.00252796	0.0010309	3.7075	C	1	10/09/2020 20:13		0	0	0	0	0	0	0	0	0	0	0	0	0	0
1631	5	6	9	3d 00:32:04.57000	0d 00:44:50.01000	0.00077023	0.00284661	0.00103059	3.7119	C	1	10/09/2020 20:18		0	0	0	0	0	0	0	0	0	0	0	0	0	0
1632	5	6	9	3d 00:37:04.57000	0d 00:49:50.01000	0.00085613	0.00316567	0.00103105	3.7168	C	1	10/09/2020 20:23		0	0	0	0	0	0	0	0	0	0	0	0	0	0
1633	5	6	9	3d 00:42:04.57000	0d 00:54:50.01000	0.00094203	0.00348514	0.0010309	3.7218	C	1	10/09/2020 20:28		0	0	0	0	0	0	0	0	0	0	0	0	0	0
1634	5	6	9	3d 00:47:04.57000	0d 00:59:50.01000	0.00102793	0.00380506	0.00103067	3.727	C	1	10/09/2020 20:33		0	0	0	0	0	0	0	0	0	0	0	0	0	0
1635	5	6	9	3d 00:52:04.57000	0d 01:04:50.01000	0.00111383	0.00412543	0.00103082	3.7324	C	1	10/09/2020 20:38		0	0	0	0	0	0	0	0	0	0	0	0	0	0
1636	5	6	9	3d 00:57:04.57000	0d 01:09:50.01000	0.00119973	0.00444626	0.00103059	3.7375	C	1	10/09/2020 20:43		0	0	0	0	0	0	0	0	0	0	0	0	0	0
1637	5	6	9	3d 01:02:04.57000	0d 01:14:50.01000	0.00128563	0.00476754	0.00103059	3.7427	C	1	10/09/2020 20:48		0	0	0	0	0	0	0	0	0	0	0	0	0	0
1638	5	6	9	3d 01:07:04.57000	0d 01:19:50.01000	0.00137153	0.00508928	0.00103075	3.7481	C	1	10/09/2020 20:53		0	0	0	0	0	0	0	0	0	0	0	0	0	0
1639	5	6	9	3d 01:12:04.57000	0d 01:24:50.01000	0.00145743	0.00541146	0.00103098	3.7533	C	1	10/09/2020 20:58		0	0	0	0	0	0	0	0	0	0	0	0	0	0
1640	5	6	9	3d 01:17:04.57000	0d 01:29:50.01000	0.00154333	0.0057341	0.0010309	3.7586	C	1	10/09/2020 21:03		0	0	0	0	0	0	0	0	0	0	0	0	0	0
1641	5	6	9	3d 01:22:04.57000	0d 01:34:50.01000	0.00162923	0.00605718	0.00103075	3.7635	C	1	10/09/2020 21:08		0	0	0	0	0	0	0	0	0	0	0	0	0	0
1642	5	6	9	3d 01:27:04.57000	0d 01:39:50.01000	0.00171513	0.00638072	0.00103067	3.769	C	1	10/09/2020 21:13		0	0	0	0	0	0	0	0	0	0	0	0	0	0
1643	5	6	9	3d 01:32:04.57000	0d 01:44:50.01000	0.00180103	0.00670471	0.00103067	3.7745	C	1	10/09/2020 21:18		0	0	0	0	0	0	0	0	0	0	0	0	0	0
1644	5	6	9	3d 01:37:04.57000	0d 01:49:50.01000	0.00188693	0.00702917	0.00103082	3.78	C	1	10/09/2020 21:23		0	0	0	0	0	0	0	0	0	0	0	0	0	0
1645	5	6	9	3d 01:42:04.57000	0d 01:54:50.01000	0.00197283	0.00735413	0.00103037	3.7859	C	1	10/09/2020 21:28		0	0	0	0	0	0	0	0	0	0	0	0	0	0
1646	5	6	9	3d 01:47:04.57000	0d 01:59:50.01000	0.00205873	0.00767961	0.00103075	3.792	C	1	10/09/2020 21:33		0	0	0	0	0	0	0	0	0	0	0	0	0	0
1647	5	6	9	3d 01:52:04.57000	0d 02:04:50.01000	0.00214462	0.00800565	0.00103067	3.7989	C	1	10/09/2020 21:38		0	0	0	0	0	0	0	0	0	0	0	0	0	0
1648	5	6	9	3d 01:57:04.57000	0d 02:09:50.01000	0.00223052	0.00833228	0.00103082	3.8061	C	1	10/09/2020 21:43		0	0	0	0	0	0	0	0	0	0	0	0	0	0
1649	5	6	9	3d 02:02:04.57000	0d 02:14:50.01000	0.00231642	0.00865957	0.00103075	3.8141	C	1	10/09/2020 21:48		0	0	0	0	0	0	0	0	0	0	0	0	0	0
1650	5	6	9	3d 02:07:04.57000	0d 02:19:50.01000	0.00240232	0.00898757	0.0010309	3.8228	C	1	10/09/2020 21:53		0	0	0	0	0	0	0	0	0	0	0	0	0	0
1651	5	6	9	3d 02:12:04.57000	0d 02:24:50.01000	0.00248822	0.00931637	0.00103082	3.8325	C	1	10/09/2020 21:58		0	0	0	0	0	0	0	0	0	0	0	0	0	0
1652	5	6	9	3d 02:16:42.69000	0d 02:29:28.13000	0.00256786	0.00962195	0.00103075	3.8425	C	5	10/09/2020 22:03		0	0	0	0	0	0	0	0	0	0	0	0	0	0
1653	5	6	9	3d 02:21:07.21000	0d 02:33:52.65000	0.0026436	0.00991336	0.00103082	3.8526	C	5	10/09/2020 22:07		0	0	0	0	0	0	0	0	0	0	0	0	0	0
1654	5	6	9	3d 02:25:08.04000	0d 02:37:53.48000	0.00271255	0.0101794	0.00103075	3.8628	C	5	10/09/2020 22:11		0	0	0	0	0	0	0	0	0	0	0	0	0	0
1655	5	6	9	3d 02:28:58.96000	0d 02:41:44.40000	0.00277867	0.0104351	0.00103067	3.8729	C	5	10/09/2020 22:15		0	0	0	0	0	0	0	0	0	0	0	0	0	0
1656	5	6	9	3d 02:32:32.21000	0d 02:45:17.65000	0.00283973	0.0106719	0.00103075	3.883	C	5	10/09/2020 22:19		0	0	0	0	0	0	0	0	0	0	0	0	0	0
1657	5	6	9	3d 02:35:57.00000	0d 02:48:42.44000	0.00289837	0.0108999	0.00103067	3.893	C	5	10/09/2020 22:22		0	0	0	0	0	0	0	0	0	0	0	0	0	0
1658	5	6	9	3d 02:39:18.67000	0d 02:52:04.11000	0.00295612	0.0111249	0.00103075	3.9031	C	5	10/09/2020 22:26		0	0	0	0	0	0	0	0	0	0	0	0	0	0
1659	5	6	9	3d 02:42:31.27000	0d 02:55:16.71000	0.00301126	0.0113405	0.0010309	3.9133	C	5	10/09/2020 22:29		0	0	0	0	0	0	0	0	0	0	0	0	0	0
1660	5	6	9	3d 02:45:40.63000	0d 02:58:26.07000	0.00306548	0.0115529	0.00103075	3.9234	C	5	10/09/2020 22:32		0	0	0	0	0	0	0	0	0	0	0	0	0	0
1661	5	6	9	3d 02:48:45.35000	0d 03:01:30.79000	0.00311837	0.0117607	0.00103067	3.9336	C	5	10/09/2020 22:35		0	0	0	0	0	0	0	0	0	0	0	0	0	0
1662	5	6	9	3d 02:51:46.69000	0d 03:04:32.13000	0.0031703	0.0119652	0.00103075	3.9438	C	5	10/09/2020 22:38		0	0	0	0	0	0	0	0	0	0	0	0	0	0
1663	5	6	9	3d 02:54:45.05000	0d 03:07:30.49000	0.00322137	0.0121669	0.00103067	3.9541	C	5	10/09/2020 22:41		0	0	0	0	0	0	0	0	0	0	0	0	0	0
1664	5	6	9	3d 02:57:42.70000	0d 03:10:28.14000	0.00327224	0.0123682	0.00103082	3.9641	C	5	10/09/2020 22:44		0	0	0	0	0	0	0	0	0	0	0	0	0	0
1665	5	6	9	3d 03:00:33.99000	0d 03:13:19.43000	0.00332128	0.0125629	0.00103082	3.9742	C	5	10/09/2020 22:47		0	0	0	0	0	0	0	0	0	0	0	0	0	0
1666	5	6	9	3d 03:03:24.99000	0d 03:16:10.43000	0.00337024	0.0127577	0.00103075	3.9843	C	5	10/09/2020 22:50		0	0	0	0	0	0	0	0	0	0	0	0	0	0
1667	5	6	9	3d 03:06:18.09000	0d 03:19:03.53000	0.00341981	0.0129555	0.00103075	3.9944	C	5	10/09/2020 22:53		0	0	0	0	0	0	0	0	0	0	0	0	0	0
1668	5	6	9	3d 03:09:05.11000	0d 03:21:50.55000	0.00346763	0.0131467	0.0010309	4.0044	C	5	10/09/2020 22:55		0	0	0	0	0	0	0	0	0	0	0	0	0	0
1669	5	6	9	3d 03:11:50.73000	0d 03:24:36.17000	0.00351505	0.0133369	0.00103082	4.0145	C	5	10/09/2020 22:58		0	0	0	0	0	0	0	0	0	0	0	0	0	0
1670	5	6	9	3d 03:14:37.90000	0d 03:27:23.34000	0.00356292	0.0135293	0.00103082	4.0246	C	5	10/09/2020 23:01		0	0	0	0	0	0	0	0	0	0	0	0	0	0
1671	5	6	9	3d 03:17:17.95000	0d 03:30:03.39000	0.00360875	0.0137139	0.00103075	4.0346	C	5	10/09/2020 23:04		0	0	0	0	0	0	0	0	0	0	0	0	0	0
1672	5	6	9	3d 03:19:59.27000	0d 03:32:44.71000	0.00365494	0.0139005	0.00103082	4.0447	C	5	10/09/2020 23:06		0	0	0	0	0	0	0	0	0	0	0	0	0	0
1673	5	6	9	3d 03:22:42.16000	0d 03:35:27.60000	0.00370158	0.0140894	0.00103098	4.0548	C	5	10/09/2020 23:09		0	0	0	0	0	0	0	0	0	0	0	0	0	0
1674	5	6	9	3d 03:25:20.89000	0d 03:38:06.33000	0.00374703	0.0142739	0.00103059	4.0649	C	5	10/09/2020 23:12		0	0	0	0	0	0	0	0	0	0	0	0	0	0
1675	5	6	9	3d 03:27:55.47000	0d 03:40:40.91000	0.00379129	0.0144541	0.00103067	4.0749	C	5	10/09/2020 23:14		0	0	0	0	0	0	0	0	0	0	0	0	0	0
1676	5	6	9	3d 03:30:28.87000	0d 03:43:14.31000	0.00383521	0.0146333	0.00103082	4.085	C	5	10/09/2020 23:17		0	0	0	0	0	0	0	0	0	0	0	0	0	0
1677	5	6	9	3d 03:33:01.07000	0d 03:45:46.51000	0.00387879	0.0148115	0.00103075	4.0952	C	5	10/09/2020 23:19		0	0	0	0	0	0	0	0	0	0	0	0	0	0
1678	5	6	9	3d 03:35:31.37000	0d 03:48:16.81000	0.00392183	0.0149879	0.00103067	4.1053	C	5	10/09/2020 23:22		0	0	0	0	0	0	0	0	0	0	0	0	0	0
1679	5	6	9	3d 03:38:00.70000	0d 03:50:46.14000	0.00396458	0.0151637	0.00103082	4.1154	C	5	10/09/2020 23:24		0	0	0	0	0	0	0	0	0	0	0	0	0	0
1680	5	6	9	3d 03:40:27.47000	0d 03:53:12.91000	0.00400661	0.0153368	0.00103075	4.1254	C	5	10/09/2020 23:27		0	0	0	0	0	0	0	0	0	0	0	0	0	0
1681	5	6	9	3d 03:42:52.48000	0d 03:55:37.92000	0.00404813	0.0155083	0.0010309	4.1355	C	5	10/09/2020 23:29		0	0	0	0	0	0	0	0	0	0	0	0	0	0
1682	5	6	9	3d 03:45:15.63000	0d 03:58:01.07000	0.00408912	0.015678	0.00103067	4.1456	C	5	10/09/2020 23:31		0	0	0	0	0	0	0	0	0	0	0	0	0	0
1683	5	6	9	3d 03:47:38.15000	0d 04:00:23.59000	0.00412993	0.0158474	0.00103098	4.1556	C	5	10/09/2020 23:34		0	0	0	0	0	0	0	0	0	0	0	0	0	0
1684	5	6	9	3d 03:49:57.70000	0d 04:02:43.14000	0.00416988	0.0160137	0.00103059	4.1657	C	5	10/09/2020 23:36		0	0	0	0	0	0	0	0	0	0	0	0	0	0
1685	5	6	9	3d 03:52:17.15000	0d 04:05:02.59000	0.00420981	0.0161802	0.00103082	4.1758	C	5	10/09/2020 23:39		0	0	0	0	0	0	0	0	0	0	0	0	0	0
1686	5	6	9	3d 03:54:37.20000	0d 04:07:22.64000	0.00424991	0.0163479	0.00103075	4.1859	C	5	10/09/2020 23:41		0	0	0	0	0	0	0	0	0	0	0	0	0	0
1687	5	6	9	3d 03:56:53.96000	0d 04:09:39.40000	0.00428907	0.016512	0.00103082	4.1959	C	5	10/09/2020 23:43		0	0	0	0	0	0	0	0	0	0	0	0	0	0
1688	5	6	9	3d 03:57:46.32000	0d 04:10:31.76000	0.00430406	0.0165749	0.0010309	4.2	C	133	10/09/2020 23:44		0	0	0	0	0	0	0	0	0	0	0	0	0	0
1689	5	6	10	3d 03:57:46.35000	0d 00:00:00.03000	0.00430407	0.0165749	0.00106355	4.2004	C	0	10/09/2020 23:44		0	0	0	0	0	0	0	0	0	0	0	0	0	0
1690	5	6	10	3d 03:58:03.75000	0d 00:00:17.43000	0.004309	0.0165956	0.00096353	4.2004	C	4	10/09/2020 23:44		0	0	0	0	0	0	0	0	0	0	0	0	0	0
1691	5	6	10	3d 03:58:22.19000	0d 00:00:35.87000	0.00431366	0.0166152	0.00086351	4.2002	C	4	10/09/2020 23:45		0	0	0	0	0	0	0	0	0	0	0	0	0	0
1692	5	6	10	3d 03:58:48.42000	0d 00:01:02.10000	0.00431957	0.01664	0.00076349	4.2004	C	4	10/09/2020 23:45		0	0	0	0	0	0	0	0	0	0	0	0	0	0
1693	5	6	10	3d 03:59:19.08000	0d 00:01:32.76000	0.00432564	0.0166655	0.00066346	4.2	C	4	10/09/2020 23:46		0	0	0	0	0	0	0	0	0	0	0	0	0	0
1694	5	6	10	3d 03:59:56.86000	0d 00:02:10.54000	0.00433207	0.0166925	0.00056344	4.2004	C	4	10/09/2020 23:46		0	0	0	0	0	0	0	0	0	0	0	0	0	0
1695	5	6	10	3d 04:00:42.54000	0d 00:02:56.22000	0.00433856	0.0167198	0.00046342	4.2002	C	4	10/09/2020 23:47		0	0	0	0	0	0	0	0	0	0	0	0	0	0
1696	5	6	10	3d 04:01:41.44000	0d 00:03:55.12000	0.00434528	0.016748	0.00036339	4.2004	C	4	10/09/2020 23:48		0	0	0	0	0	0	0	0	0	0	0	0	0	0
1697	5	6	10	3d 04:03:05.23000	0d 00:05:18.91000	0.00435248	0.0167783	0.00026329	4.2002	C	4	10/09/2020 23:49		0	0	0	0	0	0	0	0	0	0	0	0	0	0
1698	5	6	10	3d 04:05:18.63000	0d 00:07:32.31000	0.00436021	0.0168107	0.00016327	4.2	C	4	10/09/2020 23:52		0	0	0	0	0	0	0	0	0	0	0	0	0	0
1699	5	6	10	3d 04:07:43.49000	0d 00:09:57.17000	0.00436548	0.0168329	0.00010307	4.1999	C	132	10/09/2020 23:54		0	0	0	0	0	0	0	0	0	0	0	0	0	0
1700	5	6	11	3d 04:07:43.50000	0d 00:00:00.01000	0	0	0	4.1993	R	0	10/09/2020 23:54		0	0	0	0	0	0	0	0	0	0	0	0	0	0
1701	5	6	11	3d 04:07:45.50000	0d 00:00:02.01000	0	0	0	4.1991	R	1	10/09/2020 23:54		0	0	0	0	0	0	0	0	0	0	0	0	0	0
1702	5	6	11	3d 04:07:47.50000	0d 00:00:04.01000	0	0	0	4.1987	R	1	10/09/2020 23:54		0	0	0	0	0	0	0	0	0	0	0	0	0	0
1703	5	6	11	3d 04:07:49.50000	0d 00:00:06.01000	0	0	0	4.1988	R	1	10/09/2020 23:54		0	0	0	0	0	0	0	0	0	0	0	0	0	0
1704	5	6	11	3d 04:07:51.50000	0d 00:00:08.01000	0	0	0	4.1988	R	1	10/09/2020 23:54		0	0	0	0	0	0	0	0	0	0	0	0	0	0
1705	5	6	11	3d 04:07:53.49000	0d 00:00:10.00000	0	0	0	4.1987	R	129	10/09/2020 23:54		0	0	0	0	0	0	0	0	0	0	0	0	0	0
1706	5	6	12	3d 04:07:53.53000	0d 00:00:00.04000	0.00000001	0.00000005	0.00103235	4.1898	D	0	10/09/2020 23:54		0	0	0	0	0	0	0	0	0	0	0	0	0	0
1707	5	6	12	3d 04:08:24.57000	0d 00:00:31.08000	0.0000089	0.00003723	0.00103082	4.1798	D	5	10/09/2020 23:55		0	0	0	0	0	0	0	0	0	0	0	0	0	0
1708	5	6	12	3d 04:10:00.81000	0d 00:02:07.32000	0.00003646	0.00015226	0.00103075	4.1697	D	5	10/09/2020 23:56		0	0	0	0	0	0	0	0	0	0	0	0	0	0
1709	5	6	12	3d 04:12:00.81000	0d 00:04:07.32000	0.00007082	0.00029536	0.0010309	4.1596	D	5	10/09/2020 23:58		0	0	0	0	0	0	0	0	0	0	0	0	0	0
1710	5	6	12	3d 04:14:07.13000	0d 00:06:13.64000	0.00010698	0.00044563	0.00103098	4.1495	D	5	11/09/2020 00:00		0	0	0	0	0	0	0	0	0	0	0	0	0	0
1711	5	6	12	3d 04:16:17.48000	0d 00:08:23.99000	0.00014431	0.00060033	0.0010309	4.1395	D	5	11/09/2020 00:03		0	0	0	0	0	0	0	0	0	0	0	0	0	0
1712	5	6	12	3d 04:18:29.37000	0d 00:10:35.88000	0.00018207	0.00075646	0.0010309	4.1294	D	5	11/09/2020 00:05		0	0	0	0	0	0	0	0	0	0	0	0	0	0
1713	5	6	12	3d 04:20:41.85000	0d 00:12:48.36000	0.00022001	0.00091291	0.00103067	4.1193	D	5	11/09/2020 00:07		0	0	0	0	0	0	0	0	0	0	0	0	0	0
1714	5	6	12	3d 04:22:56.65000	0d 00:15:03.16000	0.0002586	0.00107172	0.00103075	4.1093	D	5	11/09/2020 00:09		0	0	0	0	0	0	0	0	0	0	0	0	0	0
1715	5	6	12	3d 04:25:13.12000	0d 00:17:19.63000	0.00029768	0.0012321	0.00103067	4.0992	D	5	11/09/2020 00:11		0	0	0	0	0	0	0	0	0	0	0	0	0	0
1716	5	6	12	3d 04:27:32.75000	0d 00:19:39.26000	0.00033766	0.00139579	0.00103075	4.0891	D	5	11/09/2020 00:14		0	0	0	0	0	0	0	0	0	0	0	0	0	0
1717	5	6	12	3d 04:29:54.91000	0d 00:22:01.42000	0.00037836	0.00156204	0.00103052	4.0789	D	5	11/09/2020 00:16		0	0	0	0	0	0	0	0	0	0	0	0	0	0
1718	5	6	12	3d 04:32:20.03000	0d 00:24:26.54000	0.00041992	0.00173132	0.00103059	4.0688	D	5	11/09/2020 00:19		0	0	0	0	0	0	0	0	0	0	0	0	0	0
1719	5	6	12	3d 04:34:46.08000	0d 00:26:52.59000	0.00046173	0.00190127	0.00103082	4.0587	D	5	11/09/2020 00:21		0	0	0	0	0	0	0	0	0	0	0	0	0	0
1720	5	6	12	3d 04:37:12.76000	0d 00:29:19.27000	0.00050373	0.00207152	0.00103082	4.0487	D	5	11/09/2020 00:23		0	0	0	0	0	0	0	0	0	0	0	0	0	0
1721	5	6	12	3d 04:39:41.35000	0d 00:31:47.86000	0.00054628	0.00224357	0.00103082	4.0386	D	5	11/09/2020 00:26		0	0	0	0	0	0	0	0	0	0	0	0	0	0
1722	5	6	12	3d 04:42:11.95000	0d 00:34:18.46000	0.0005894	0.00241751	0.00103098	4.0285	D	5	11/09/2020 00:28		0	0	0	0	0	0	0	0	0	0	0	0	0	0
1723	5	6	12	3d 04:44:47.28000	0d 00:36:53.79000	0.00063388	0.00259646	0.0010309	4.0185	D	5	11/09/2020 00:31		0	0	0	0	0	0	0	0	0	0	0	0	0	0
1724	5	6	12	3d 04:47:22.81000	0d 00:39:29.32000	0.00067841	0.00277519	0.00103067	4.0082	D	5	11/09/2020 00:34		0	0	0	0	0	0	0	0	0	0	0	0	0	0
1725	5	6	12	3d 04:50:02.47000	0d 00:42:08.98000	0.00072413	0.00295821	0.00103075	3.9982	D	5	11/09/2020 00:36		0	0	0	0	0	0	0	0	0	0	0	0	0	0
1726	5	6	12	3d 04:52:41.73000	0d 00:44:48.24000	0.00076973	0.00314031	0.00103105	3.9881	D	5	11/09/2020 00:39		0	0	0	0	0	0	0	0	0	0	0	0	0	0
1727	5	6	12	3d 04:55:21.73000	0d 00:47:28.24000	0.00081554	0.00332279	0.00103075	3.978	D	5	11/09/2020 00:42		0	0	0	0	0	0	0	0	0	0	0	0	0	0
1728	5	6	12	3d 04:58:04.63000	0d 00:50:11.14000	0.00086218	0.00350812	0.0010309	3.968	D	5	11/09/2020 00:44		0	0	0	0	0	0	0	0	0	0	0	0	0	0
1729	5	6	12	3d 05:00:50.64000	0d 00:52:57.15000	0.00090972	0.0036965	0.00103075	3.9579	D	5	11/09/2020 00:47		0	0	0	0	0	0	0	0	0	0	0	0	0	0
1730	5	6	12	3d 05:03:35.21000	0d 00:55:41.72000	0.00095684	0.00388277	0.00103075	3.9478	D	5	11/09/2020 00:50		0	0	0	0	0	0	0	0	0	0	0	0	0	0
1731	5	6	12	3d 05:06:20.72000	0d 00:58:27.23000	0.00100423	0.00406962	0.00103082	3.9377	D	5	11/09/2020 00:53		0	0	0	0	0	0	0	0	0	0	0	0	0	0
1732	5	6	12	3d 05:09:08.68000	0d 01:01:15.19000	0.00105232	0.00425876	0.00103098	3.9277	D	5	11/09/2020 00:55		0	0	0	0	0	0	0	0	0	0	0	0	0	0
1733	5	6	12	3d 05:11:57.06000	0d 01:04:03.57000	0.00110053	0.00444789	0.00103075	3.9176	D	5	11/09/2020 00:58		0	0	0	0	0	0	0	0	0	0	0	0	0	0
1734	5	6	12	3d 05:14:49.91000	0d 01:06:56.42000	0.00115003	0.00464155	0.00103075	3.9075	D	5	11/09/2020 01:01		0	0	0	0	0	0	0	0	0	0	0	0	0	0
1735	5	6	12	3d 05:17:45.09000	0d 01:09:51.60000	0.00120019	0.0048373	0.0010309	3.8975	D	5	11/09/2020 01:04		0	0	0	0	0	0	0	0	0	0	0	0	0	0
1736	5	6	12	3d 05:20:41.97000	0d 01:12:48.48000	0.00125083	0.00503445	0.00103082	3.8874	D	5	11/09/2020 01:07		0	0	0	0	0	0	0	0	0	0	0	0	0	0
1737	5	6	12	3d 05:23:42.33000	0d 01:15:48.84000	0.00130248	0.00523495	0.00103075	3.8773	D	5	11/09/2020 01:10		0	0	0	0	0	0	0	0	0	0	0	0	0	0
1738	5	6	12	3d 05:26:43.81000	0d 01:18:50.32000	0.00135444	0.00543617	0.00103075	3.8672	D	5	11/09/2020 01:13		0	0	0	0	0	0	0	0	0	0	0	0	0	0
1739	5	6	12	3d 05:29:53.42000	0d 01:21:59.93000	0.00140873	0.00564586	0.00103075	3.8572	D	5	11/09/2020 01:16		0	0	0	0	0	0	0	0	0	0	0	0	0	0
1740	5	6	12	3d 05:33:07.27000	0d 01:25:13.78000	0.00146424	0.00585968	0.00103082	3.8471	D	5	11/09/2020 01:19		0	0	0	0	0	0	0	0	0	0	0	0	0	0
1741	5	6	12	3d 05:36:30.66000	0d 01:28:37.17000	0.00152247	0.00608344	0.00103067	3.837	D	5	11/09/2020 01:23		0	0	0	0	0	0	0	0	0	0	0	0	0	0
1742	5	6	12	3d 05:40:02.83000	0d 01:32:09.34000	0.00158322	0.00631624	0.0010309	3.827	D	5	11/09/2020 01:26		0	0	0	0	0	0	0	0	0	0	0	0	0	0
1743	5	6	12	3d 05:43:44.21000	0d 01:35:50.72000	0.00164661	0.00655851	0.00103075	3.8169	D	5	11/09/2020 01:30		0	0	0	0	0	0	0	0	0	0	0	0	0	0
1744	5	6	12	3d 05:47:36.12000	0d 01:39:42.63000	0.00171301	0.00681164	0.00103082	3.8068	D	5	11/09/2020 01:34		0	0	0	0	0	0	0	0	0	0	0	0	0	0
1745	5	6	12	3d 05:51:47.54000	0d 01:43:54.05000	0.001785	0.00708533	0.0010309	3.7967	D	5	11/09/2020 01:38		0	0	0	0	0	0	0	0	0	0	0	0	0	0
1746	5	6	12	3d 05:56:14.48000	0d 01:48:20.99000	0.00186144	0.00737516	0.00103075	3.7867	D	5	11/09/2020 01:42		0	0	0	0	0	0	0	0	0	0	0	0	0	0
1747	5	6	12	3d 06:01:07.32000	0d 01:53:13.83000	0.00194529	0.00769225	0.00103052	3.7765	D	5	11/09/2020 01:47		0	0	0	0	0	0	0	0	0	0	0	0	0	0
1748	5	6	12	3d 06:06:07.32000	0d 01:58:13.83000	0.00203119	0.00801625	0.00103082	3.7668	D	1	11/09/2020 01:52		0	0	0	0	0	0	0	0	0	0	0	0	0	0
1749	5	6	12	3d 06:11:07.32000	0d 02:03:13.83000	0.00211709	0.00833946	0.00103067	3.758	D	1	11/09/2020 01:57		0	0	0	0	0	0	0	0	0	0	0	0	0	0
1750	5	6	12	3d 06:16:07.32000	0d 02:08:13.83000	0.00220298	0.00866191	0.00103067	3.7496	D	1	11/09/2020 02:02		0	0	0	0	0	0	0	0	0	0	0	0	0	0
1751	5	6	12	3d 06:21:07.32000	0d 02:13:13.83000	0.00228888	0.00898365	0.00103067	3.7412	D	1	11/09/2020 02:07		0	0	0	0	0	0	0	0	0	0	0	0	0	0
1752	5	6	12	3d 06:26:07.32000	0d 02:18:13.83000	0.00237478	0.00930467	0.00103082	3.7328	D	1	11/09/2020 02:12		0	0	0	0	0	0	0	0	0	0	0	0	0	0
1753	5	6	12	3d 06:31:07.32000	0d 02:23:13.83000	0.00246068	0.00962496	0.00103075	3.7244	D	1	11/09/2020 02:17		0	0	0	0	0	0	0	0	0	0	0	0	0	0
1754	5	6	12	3d 06:36:07.32000	0d 02:28:13.83000	0.00254658	0.00994449	0.00103075	3.7148	D	1	11/09/2020 02:22		0	0	0	0	0	0	0	0	0	0	0	0	0	0
1755	5	6	12	3d 06:40:58.94000	0d 02:33:05.45000	0.00263008	0.0102543	0.00103098	3.7047	D	5	11/09/2020 02:27		0	0	0	0	0	0	0	0	0	0	0	0	0	0
1756	5	6	12	3d 06:45:09.88000	0d 02:37:16.39000	0.00270193	0.0105201	0.00103059	3.6947	D	5	11/09/2020 02:31		0	0	0	0	0	0	0	0	0	0	0	0	0	0
1757	5	6	12	3d 06:48:55.16000	0d 02:41:01.67000	0.00276644	0.0107581	0.00103082	3.6846	D	5	11/09/2020 02:35		0	0	0	0	0	0	0	0	0	0	0	0	0	0
1758	5	6	12	3d 06:52:16.05000	0d 02:44:22.56000	0.00282396	0.0109698	0.0010309	3.6745	D	5	11/09/2020 02:39		0	0	0	0	0	0	0	0	0	0	0	0	0	0
1759	5	6	12	3d 06:55:21.87000	0d 02:47:28.38000	0.00287717	0.0111651	0.00103075	3.6645	D	5	11/09/2020 02:42		0	0	0	0	0	0	0	0	0	0	0	0	0	0
1760	5	6	12	3d 06:58:24.22000	0d 02:50:30.73000	0.00292938	0.0113561	0.0010309	3.6544	D	5	11/09/2020 02:45		0	0	0	0	0	0	0	0	0	0	0	0	0	0
1761	5	6	12	3d 07:01:19.06000	0d 02:53:25.57000	0.00297944	0.0115388	0.00103075	3.6443	D	5	11/09/2020 02:48		0	0	0	0	0	0	0	0	0	0	0	0	0	0
1762	5	6	12	3d 07:04:02.74000	0d 02:56:09.25000	0.00302631	0.0117094	0.00103082	3.6342	D	5	11/09/2020 02:50		0	0	0	0	0	0	0	0	0	0	0	0	0	0
1763	5	6	12	3d 07:06:39.36000	0d 02:58:45.87000	0.00307115	0.0118722	0.0010309	3.6242	D	5	11/09/2020 02:53		0	0	0	0	0	0	0	0	0	0	0	0	0	0
1764	5	6	12	3d 07:09:12.43000	0d 03:01:18.94000	0.00311498	0.0120308	0.00103098	3.6141	D	5	11/09/2020 02:55		0	0	0	0	0	0	0	0	0	0	0	0	0	0
1765	5	6	12	3d 07:11:41.52000	0d 03:03:48.03000	0.00315767	0.0121849	0.00103113	3.604	D	5	11/09/2020 02:58		0	0	0	0	0	0	0	0	0	0	0	0	0	0
1766	5	6	12	3d 07:14:14.49000	0d 03:06:21.00000	0.00320147	0.0123425	0.00103075	3.594	D	5	11/09/2020 03:00		0	0	0	0	0	0	0	0	0	0	0	0	0	0
1767	5	6	12	3d 07:16:53.06000	0d 03:08:59.57000	0.00324687	0.0125055	0.00103067	3.5837	D	5	11/09/2020 03:03		0	0	0	0	0	0	0	0	0	0	0	0	0	0
1768	5	6	12	3d 07:19:47.45000	0d 03:11:53.96000	0.00329681	0.0126842	0.00103098	3.5735	D	5	11/09/2020 03:06		0	0	0	0	0	0	0	0	0	0	0	0	0	0
1769	5	6	12	3d 07:23:21.66000	0d 03:15:28.17000	0.00335814	0.0129031	0.00103098	3.5631	D	5	11/09/2020 03:10		0	0	0	0	0	0	0	0	0	0	0	0	0	0
1770	5	6	12	3d 07:27:44.89000	0d 03:19:51.40000	0.00343351	0.0131712	0.00103098	3.5531	D	5	11/09/2020 03:14		0	0	0	0	0	0	0	0	0	0	0	0	0	0
1771	5	6	12	3d 07:32:42.14000	0d 03:24:48.65000	0.00351863	0.0134732	0.00103075	3.543	D	5	11/09/2020 03:19		0	0	0	0	0	0	0	0	0	0	0	0	0	0
1772	5	6	12	3d 07:37:42.14000	0d 03:29:48.65000	0.00360453	0.0137772	0.00103059	3.5348	D	1	11/09/2020 03:24		0	0	0	0	0	0	0	0	0	0	0	0	0	0
1773	5	6	12	3d 07:42:42.14000	0d 03:34:48.65000	0.00369043	0.0140805	0.00103082	3.5264	D	1	11/09/2020 03:29		0	0	0	0	0	0	0	0	0	0	0	0	0	0
1774	5	6	12	3d 07:47:42.14000	0d 03:39:48.65000	0.00377632	0.014383	0.00103082	3.5166	D	1	11/09/2020 03:34		0	0	0	0	0	0	0	0	0	0	0	0	0	0
1775	5	6	12	3d 07:51:51.88000	0d 03:43:58.39000	0.00384783	0.0146341	0.00103082	3.5065	D	5	11/09/2020 03:38		0	0	0	0	0	0	0	0	0	0	0	0	0	0
1776	5	6	12	3d 07:55:48.16000	0d 03:47:54.67000	0.00391549	0.014871	0.00103067	3.4965	D	5	11/09/2020 03:42		0	0	0	0	0	0	0	0	0	0	0	0	0	0
1777	5	6	12	3d 07:59:00.78000	0d 03:51:07.29000	0.00397064	0.0150636	0.0010309	3.4864	D	5	11/09/2020 03:45		0	0	0	0	0	0	0	0	0	0	0	0	0	0
1778	5	6	12	3d 08:01:41.03000	0d 03:53:47.54000	0.00401653	0.0152233	0.00103075	3.4763	D	5	11/09/2020 03:48		0	0	0	0	0	0	0	0	0	0	0	0	0	0
1779	5	6	12	3d 08:04:03.43000	0d 03:56:09.94000	0.0040573	0.0153649	0.00103059	3.4662	D	5	11/09/2020 03:50		0	0	0	0	0	0	0	0	0	0	0	0	0	0
1780	5	6	12	3d 08:05:59.55000	0d 03:58:06.06000	0.00409055	0.01548	0.00103082	3.4562	D	5	11/09/2020 03:52		0	0	0	0	0	0	0	0	0	0	0	0	0	0
1781	5	6	12	3d 08:07:35.57000	0d 03:59:42.08000	0.00411804	0.0155749	0.0010309	3.4459	D	5	11/09/2020 03:54		0	0	0	0	0	0	0	0	0	0	0	0	0	0
1782	5	6	12	3d 08:09:10.76000	0d 04:01:17.27000	0.0041453	0.0156686	0.0010309	3.4359	D	5	11/09/2020 03:55		0	0	0	0	0	0	0	0	0	0	0	0	0	0
1783	5	6	12	3d 08:10:17.02000	0d 04:02:23.53000	0.00416427	0.0157337	0.00103113	3.4258	D	5	11/09/2020 03:57		0	0	0	0	0	0	0	0	0	0	0	0	0	0
1784	5	6	12	3d 08:11:19.89000	0d 04:03:26.40000	0.00418227	0.0157953	0.00103082	3.4157	D	5	11/09/2020 03:58		0	0	0	0	0	0	0	0	0	0	0	0	0	0
1785	5	6	12	3d 08:12:08.23000	0d 04:04:14.74000	0.00419611	0.0158425	0.00103082	3.4057	D	5	11/09/2020 03:58		0	0	0	0	0	0	0	0	0	0	0	0	0	0
1786	5	6	12	3d 08:12:49.84000	0d 04:04:56.35000	0.00420803	0.0158831	0.0010309	3.3956	D	5	11/09/2020 03:59		0	0	0	0	0	0	0	0	0	0	0	0	0	0
1787	5	6	12	3d 08:13:26.89000	0d 04:05:33.40000	0.00421864	0.015919	0.00103098	3.3855	D	5	11/09/2020 04:00		0	0	0	0	0	0	0	0	0	0	0	0	0	0
1788	5	6	12	3d 08:13:59.20000	0d 04:06:05.71000	0.00422789	0.0159503	0.00103082	3.3754	D	5	11/09/2020 04:00		0	0	0	0	0	0	0	0	0	0	0	0	0	0
1789	5	6	12	3d 08:14:27.53000	0d 04:06:34.04000	0.004236	0.0159776	0.0010309	3.3652	D	5	11/09/2020 04:01		0	0	0	0	0	0	0	0	0	0	0	0	0	0
1790	5	6	12	3d 08:14:52.62000	0d 04:06:59.13000	0.00424318	0.0160018	0.00103113	3.355	D	5	11/09/2020 04:01		0	0	0	0	0	0	0	0	0	0	0	0	0	0
1791	5	6	12	3d 08:15:15.19000	0d 04:07:21.70000	0.00424964	0.0160234	0.00103082	3.3449	D	5	11/09/2020 04:01		0	0	0	0	0	0	0	0	0	0	0	0	0	0
1792	5	6	12	3d 08:15:34.80000	0d 04:07:41.31000	0.00425526	0.0160422	0.00103075	3.3347	D	5	11/09/2020 04:02		0	0	0	0	0	0	0	0	0	0	0	0	0	0
1793	5	6	12	3d 08:15:53.11000	0d 04:07:59.62000	0.0042605	0.0160596	0.00103075	3.3246	D	5	11/09/2020 04:02		0	0	0	0	0	0	0	0	0	0	0	0	0	0
1794	5	6	12	3d 08:16:09.50000	0d 04:08:16.01000	0.0042652	0.0160752	0.00103105	3.3143	D	5	11/09/2020 04:02		0	0	0	0	0	0	0	0	0	0	0	0	0	0
1795	5	6	12	3d 08:16:24.73000	0d 04:08:31.24000	0.00426956	0.0160897	0.00103082	3.3042	D	5	11/09/2020 04:03		0	0	0	0	0	0	0	0	0	0	0	0	0	0
1796	5	6	12	3d 08:16:38.31000	0d 04:08:44.82000	0.00427344	0.0161025	0.00103067	3.2941	D	5	11/09/2020 04:03		0	0	0	0	0	0	0	0	0	0	0	0	0	0
1797	5	6	12	3d 08:16:50.99000	0d 04:08:57.50000	0.00427708	0.0161144	0.00103059	3.284	D	5	11/09/2020 04:03		0	0	0	0	0	0	0	0	0	0	0	0	0	0
1798	5	6	12	3d 08:17:02.80000	0d 04:09:09.31000	0.00428046	0.0161255	0.00103067	3.2738	D	5	11/09/2020 04:03		0	0	0	0	0	0	0	0	0	0	0	0	0	0
1799	5	6	12	3d 08:17:14.13000	0d 04:09:20.64000	0.0042837	0.0161361	0.00103098	3.2638	D	5	11/09/2020 04:03		0	0	0	0	0	0	0	0	0	0	0	0	0	0
1800	5	6	12	3d 08:17:24.49000	0d 04:09:31.00000	0.00428667	0.0161458	0.00103082	3.2535	D	5	11/09/2020 04:04		0	0	0	0	0	0	0	0	0	0	0	0	0	0
1801	5	6	12	3d 08:17:34.64000	0d 04:09:41.15000	0.00428957	0.0161552	0.0010309	3.2432	D	5	11/09/2020 04:04		0	0	0	0	0	0	0	0	0	0	0	0	0	0
1802	5	6	12	3d 08:17:44.07000	0d 04:09:50.58000	0.00429227	0.016164	0.00103098	3.2329	D	5	11/09/2020 04:04		0	0	0	0	0	0	0	0	0	0	0	0	0	0
1803	5	6	12	3d 08:17:53.11000	0d 04:09:59.62000	0.00429486	0.0161723	0.00103082	3.2226	D	5	11/09/2020 04:04		0	0	0	0	0	0	0	0	0	0	0	0	0	0
1804	5	6	12	3d 08:18:01.57000	0d 04:10:08.08000	0.00429728	0.0161801	0.00103075	3.2125	D	5	11/09/2020 04:04		0	0	0	0	0	0	0	0	0	0	0	0	0	0
1805	5	6	12	3d 08:18:09.49000	0d 04:10:16.00000	0.00429955	0.0161874	0.00103082	3.2021	D	5	11/09/2020 04:04		0	0	0	0	0	0	0	0	0	0	0	0	0	0
1806	5	6	12	3d 08:18:17.25000	0d 04:10:23.76000	0.00430177	0.0161945	0.0010309	3.1919	D	5	11/09/2020 04:05		0	0	0	0	0	0	0	0	0	0	0	0	0	0
1807	5	6	12	3d 08:18:24.47000	0d 04:10:30.98000	0.00430384	0.0162011	0.00103075	3.1818	D	5	11/09/2020 04:05		0	0	0	0	0	0	0	0	0	0	0	0	0	0
1808	5	6	12	3d 08:18:31.33000	0d 04:10:37.84000	0.00430581	0.0162073	0.00103082	3.1716	D	5	11/09/2020 04:05		0	0	0	0	0	0	0	0	0	0	0	0	0	0
1809	5	6	12	3d 08:18:38.27000	0d 04:10:44.78000	0.00430779	0.0162136	0.00103082	3.1612	D	5	11/09/2020 04:05		0	0	0	0	0	0	0	0	0	0	0	0	0	0
1810	5	6	12	3d 08:18:44.91000	0d 04:10:51.42000	0.00430969	0.0162196	0.00103067	3.1508	D	5	11/09/2020 04:05		0	0	0	0	0	0	0	0	0	0	0	0	0	0
1811	5	6	12	3d 08:18:51.50000	0d 04:10:58.01000	0.00431158	0.0162256	0.00103075	3.1406	D	5	11/09/2020 04:05		0	0	0	0	0	0	0	0	0	0	0	0	0	0
1812	5	6	12	3d 08:18:57.52000	0d 04:11:04.03000	0.0043133	0.016231	0.00103082	3.1304	D	5	11/09/2020 04:05		0	0	0	0	0	0	0	0	0	0	0	0	0	0
1813	5	6	12	3d 08:19:03.43000	0d 04:11:09.94000	0.004315	0.0162362	0.00103082	3.1202	D	5	11/09/2020 04:05		0	0	0	0	0	0	0	0	0	0	0	0	0	0
1814	5	6	12	3d 08:19:08.93000	0d 04:11:15.44000	0.00431657	0.0162412	0.00103067	3.1101	D	5	11/09/2020 04:05		0	0	0	0	0	0	0	0	0	0	0	0	0	0
1815	5	6	12	3d 08:19:14.28000	0d 04:11:20.79000	0.0043181	0.0162459	0.00103075	3.0999	D	5	11/09/2020 04:05		0	0	0	0	0	0	0	0	0	0	0	0	0	0
1816	5	6	12	3d 08:19:19.45000	0d 04:11:25.96000	0.00431958	0.0162505	0.0010309	3.0896	D	5	11/09/2020 04:06		0	0	0	0	0	0	0	0	0	0	0	0	0	0
1817	5	6	12	3d 08:19:24.45000	0d 04:11:30.96000	0.00432102	0.0162549	0.00103059	3.0794	D	5	11/09/2020 04:06		0	0	0	0	0	0	0	0	0	0	0	0	0	0
1818	5	6	12	3d 08:19:29.24000	0d 04:11:35.75000	0.00432239	0.0162591	0.00103075	3.0692	D	5	11/09/2020 04:06		0	0	0	0	0	0	0	0	0	0	0	0	0	0
1819	5	6	12	3d 08:19:33.88000	0d 04:11:40.39000	0.00432372	0.0162632	0.00103082	3.059	D	5	11/09/2020 04:06		0	0	0	0	0	0	0	0	0	0	0	0	0	0
1820	5	6	12	3d 08:19:38.34000	0d 04:11:44.85000	0.00432499	0.0162671	0.00103098	3.0486	D	5	11/09/2020 04:06		0	0	0	0	0	0	0	0	0	0	0	0	0	0
1821	5	6	12	3d 08:19:42.68000	0d 04:11:49.19000	0.00432624	0.0162709	0.0010309	3.0382	D	5	11/09/2020 04:06		0	0	0	0	0	0	0	0	0	0	0	0	0	0
1822	5	6	12	3d 08:19:46.84000	0d 04:11:53.35000	0.00432743	0.0162745	0.00103082	3.0282	D	5	11/09/2020 04:06		0	0	0	0	0	0	0	0	0	0	0	0	0	0
1823	5	6	12	3d 08:19:50.91000	0d 04:11:57.42000	0.00432859	0.016278	0.00103067	3.0179	D	5	11/09/2020 04:06		0	0	0	0	0	0	0	0	0	0	0	0	0	0
1824	5	6	12	3d 08:19:54.79000	0d 04:12:01.30000	0.0043297	0.0162814	0.00103075	3.0076	D	5	11/09/2020 04:06		0	0	0	0	0	0	0	0	0	0	0	0	0	0
1825	5	6	12	3d 08:19:58.67000	0d 04:12:05.18000	0.00433081	0.0162847	0.00103075	2.9973	D	5	11/09/2020 04:06		0	0	0	0	0	0	0	0	0	0	0	0	0	0
1826	5	6	12	3d 08:20:02.32000	0d 04:12:08.83000	0.00433186	0.0162878	0.00103082	2.9871	D	5	11/09/2020 04:06		0	0	0	0	0	0	0	0	0	0	0	0	0	0
1827	5	6	12	3d 08:20:06.01000	0d 04:12:12.52000	0.00433292	0.016291	0.00103098	2.9766	D	5	11/09/2020 04:06		0	0	0	0	0	0	0	0	0	0	0	0	0	0
1828	5	6	12	3d 08:20:09.61000	0d 04:12:16.12000	0.00433395	0.016294	0.00103075	2.9662	D	5	11/09/2020 04:06		0	0	0	0	0	0	0	0	0	0	0	0	0	0
1829	5	6	12	3d 08:20:13.09000	0d 04:12:19.60000	0.00433494	0.016297	0.00103075	2.9558	D	5	11/09/2020 04:06		0	0	0	0	0	0	0	0	0	0	0	0	0	0
1830	5	6	12	3d 08:20:16.45000	0d 04:12:22.96000	0.0043359	0.0162998	0.00103082	2.9454	D	5	11/09/2020 04:07		0	0	0	0	0	0	0	0	0	0	0	0	0	0
1831	5	6	12	3d 08:20:19.74000	0d 04:12:26.25000	0.00433685	0.0163026	0.00103075	2.9352	D	5	11/09/2020 04:07		0	0	0	0	0	0	0	0	0	0	0	0	0	0
1832	5	6	12	3d 08:20:22.89000	0d 04:12:29.40000	0.00433775	0.0163052	0.00103075	2.925	D	5	11/09/2020 04:07		0	0	0	0	0	0	0	0	0	0	0	0	0	0
1833	5	6	12	3d 08:20:25.98000	0d 04:12:32.49000	0.00433863	0.0163078	0.0010309	2.9145	D	5	11/09/2020 04:07		0	0	0	0	0	0	0	0	0	0	0	0	0	0
1834	5	6	12	3d 08:20:29.11000	0d 04:12:35.62000	0.00433953	0.0163104	0.00103105	2.9041	D	5	11/09/2020 04:07		0	0	0	0	0	0	0	0	0	0	0	0	0	0
1835	5	6	12	3d 08:20:32.08000	0d 04:12:38.59000	0.00434038	0.0163129	0.00103075	2.8937	D	5	11/09/2020 04:07		0	0	0	0	0	0	0	0	0	0	0	0	0	0
1836	5	6	12	3d 08:20:34.97000	0d 04:12:41.48000	0.00434121	0.0163153	0.00103075	2.8835	D	5	11/09/2020 04:07		0	0	0	0	0	0	0	0	0	0	0	0	0	0
1837	5	6	12	3d 08:20:37.77000	0d 04:12:44.28000	0.00434201	0.0163176	0.00103052	2.8734	D	5	11/09/2020 04:07		0	0	0	0	0	0	0	0	0	0	0	0	0	0
1838	5	6	12	3d 08:20:40.52000	0d 04:12:47.03000	0.0043428	0.0163199	0.00103075	2.8631	D	5	11/09/2020 04:07		0	0	0	0	0	0	0	0	0	0	0	0	0	0
1839	5	6	12	3d 08:20:43.33000	0d 04:12:49.84000	0.0043436	0.0163222	0.00103075	2.8527	D	5	11/09/2020 04:07		0	0	0	0	0	0	0	0	0	0	0	0	0	0
1840	5	6	12	3d 08:20:45.97000	0d 04:12:52.48000	0.00434436	0.0163243	0.0010309	2.8426	D	5	11/09/2020 04:07		0	0	0	0	0	0	0	0	0	0	0	0	0	0
1841	5	6	12	3d 08:20:48.57000	0d 04:12:55.08000	0.0043451	0.0163264	0.00103082	2.8321	D	5	11/09/2020 04:07		0	0	0	0	0	0	0	0	0	0	0	0	0	0
1842	5	6	12	3d 08:20:51.16000	0d 04:12:57.67000	0.00434584	0.0163285	0.00103075	2.822	D	5	11/09/2020 04:07		0	0	0	0	0	0	0	0	0	0	0	0	0	0
1843	5	6	12	3d 08:20:53.64000	0d 04:13:00.15000	0.00434655	0.0163305	0.00103067	2.8118	D	5	11/09/2020 04:07		0	0	0	0	0	0	0	0	0	0	0	0	0	0
1844	5	6	12	3d 08:20:56.10000	0d 04:13:02.61000	0.00434726	0.0163325	0.00103082	2.8013	D	5	11/09/2020 04:07		0	0	0	0	0	0	0	0	0	0	0	0	0	0
1845	5	6	12	3d 08:20:58.58000	0d 04:13:05.09000	0.00434797	0.0163345	0.00103075	2.791	D	5	11/09/2020 04:07		0	0	0	0	0	0	0	0	0	0	0	0	0	0
1846	5	6	12	3d 08:21:00.96000	0d 04:13:07.47000	0.00434865	0.0163364	0.00103044	2.7808	D	5	11/09/2020 04:07		0	0	0	0	0	0	0	0	0	0	0	0	0	0
1847	5	6	12	3d 08:21:03.37000	0d 04:13:09.88000	0.00434934	0.0163383	0.00103067	2.7704	D	5	11/09/2020 04:07		0	0	0	0	0	0	0	0	0	0	0	0	0	0
1848	5	6	12	3d 08:21:05.75000	0d 04:13:12.26000	0.00435002	0.0163402	0.00103098	2.7597	D	5	11/09/2020 04:07		0	0	0	0	0	0	0	0	0	0	0	0	0	0
1849	5	6	12	3d 08:21:08.11000	0d 04:13:14.62000	0.0043507	0.016342	0.00103067	2.7492	D	5	11/09/2020 04:07		0	0	0	0	0	0	0	0	0	0	0	0	0	0
1850	5	6	12	3d 08:21:10.38000	0d 04:13:16.89000	0.00435135	0.0163438	0.00103075	2.739	D	5	11/09/2020 04:07		0	0	0	0	0	0	0	0	0	0	0	0	0	0
1851	5	6	12	3d 08:21:12.62000	0d 04:13:19.13000	0.00435199	0.0163456	0.00103067	2.7288	D	5	11/09/2020 04:07		0	0	0	0	0	0	0	0	0	0	0	0	0	0
1852	5	6	12	3d 08:21:14.82000	0d 04:13:21.33000	0.00435262	0.0163473	0.00103067	2.7182	D	5	11/09/2020 04:07		0	0	0	0	0	0	0	0	0	0	0	0	0	0
1853	5	6	12	3d 08:21:16.99000	0d 04:13:23.50000	0.00435324	0.016349	0.00103067	2.708	D	5	11/09/2020 04:08		0	0	0	0	0	0	0	0	0	0	0	0	0	0
1854	5	6	12	3d 08:21:19.13000	0d 04:13:25.64000	0.00435385	0.0163506	0.00103082	2.6976	D	5	11/09/2020 04:08		0	0	0	0	0	0	0	0	0	0	0	0	0	0
1855	5	6	12	3d 08:21:21.26000	0d 04:13:27.77000	0.00435446	0.0163523	0.0010309	2.6873	D	5	11/09/2020 04:08		0	0	0	0	0	0	0	0	0	0	0	0	0	0
1856	5	6	12	3d 08:21:23.34000	0d 04:13:29.85000	0.00435506	0.0163539	0.00103075	2.6769	D	5	11/09/2020 04:08		0	0	0	0	0	0	0	0	0	0	0	0	0	0
1857	5	6	12	3d 08:21:25.39000	0d 04:13:31.90000	0.00435564	0.0163554	0.0010309	2.6664	D	5	11/09/2020 04:08		0	0	0	0	0	0	0	0	0	0	0	0	0	0
1858	5	6	12	3d 08:21:27.48000	0d 04:13:33.99000	0.00435624	0.016357	0.0010309	2.6558	D	5	11/09/2020 04:08		0	0	0	0	0	0	0	0	0	0	0	0	0	0
1859	5	6	12	3d 08:21:29.52000	0d 04:13:36.03000	0.00435683	0.0163586	0.0010309	2.6453	D	5	11/09/2020 04:08		0	0	0	0	0	0	0	0	0	0	0	0	0	0
1860	5	6	12	3d 08:21:31.51000	0d 04:13:38.02000	0.0043574	0.0163601	0.00103075	2.6348	D	5	11/09/2020 04:08		0	0	0	0	0	0	0	0	0	0	0	0	0	0
1861	5	6	12	3d 08:21:33.52000	0d 04:13:40.03000	0.00435797	0.0163616	0.00103082	2.6242	D	5	11/09/2020 04:08		0	0	0	0	0	0	0	0	0	0	0	0	0	0
1862	5	6	12	3d 08:21:35.46000	0d 04:13:41.97000	0.00435853	0.016363	0.00103082	2.6137	D	5	11/09/2020 04:08		0	0	0	0	0	0	0	0	0	0	0	0	0	0
1863	5	6	12	3d 08:21:37.43000	0d 04:13:43.94000	0.00435909	0.0163645	0.00103075	2.603	D	5	11/09/2020 04:08		0	0	0	0	0	0	0	0	0	0	0	0	0	0
1864	5	6	12	3d 08:21:39.35000	0d 04:13:45.86000	0.00435964	0.0163659	0.00103082	2.5927	D	5	11/09/2020 04:08		0	0	0	0	0	0	0	0	0	0	0	0	0	0
1865	5	6	12	3d 08:21:41.26000	0d 04:13:47.77000	0.00436019	0.0163674	0.0010309	2.582	D	5	11/09/2020 04:08		0	0	0	0	0	0	0	0	0	0	0	0	0	0
1866	5	6	12	3d 08:21:43.14000	0d 04:13:49.65000	0.00436073	0.0163688	0.00103075	2.5718	D	5	11/09/2020 04:08		0	0	0	0	0	0	0	0	0	0	0	0	0	0
1867	5	6	12	3d 08:21:44.97000	0d 04:13:51.48000	0.00436125	0.0163701	0.00103075	2.5612	D	5	11/09/2020 04:08		0	0	0	0	0	0	0	0	0	0	0	0	0	0
1868	5	6	12	3d 08:21:46.84000	0d 04:13:53.35000	0.00436179	0.0163715	0.00103082	2.5505	D	5	11/09/2020 04:08		0	0	0	0	0	0	0	0	0	0	0	0	0	0
1869	5	6	12	3d 08:21:48.68000	0d 04:13:55.19000	0.00436231	0.0163728	0.00103059	2.54	D	5	11/09/2020 04:08		0	0	0	0	0	0	0	0	0	0	0	0	0	0
1870	5	6	12	3d 08:21:50.51000	0d 04:13:57.02000	0.00436284	0.0163741	0.0010309	2.5296	D	5	11/09/2020 04:08		0	0	0	0	0	0	0	0	0	0	0	0	0	0
1871	5	6	12	3d 08:21:52.29000	0d 04:13:58.80000	0.00436335	0.0163754	0.00103075	2.5191	D	5	11/09/2020 04:08		0	0	0	0	0	0	0	0	0	0	0	0	0	0
1872	5	6	12	3d 08:21:54.07000	0d 04:14:00.58000	0.00436386	0.0163767	0.0010309	2.5087	D	5	11/09/2020 04:08		0	0	0	0	0	0	0	0	0	0	0	0	0	0
1873	5	6	12	3d 08:21:55.53000	0d 04:14:02.04000	0.00436427	0.0163777	0.00103075	2.5	D	133	11/09/2020 04:08		0	0	0	0	0	0	0	0	0	0	0	0	0	0
1874	5	6	13	3d 08:21:55.54000	0d 00:00:00.01000	0	0	0	2.5927	R	0	11/09/2020 04:08		0	0	0	0	0	0	0	0	0	0	0	0	0	0
1875	5	6	13	3d 08:21:57.54000	0d 00:00:02.01000	0	0	0	2.7634	R	1	11/09/2020 04:08		0	0	0	0	0	0	0	0	0	0	0	0	0	0
1876	5	6	13	3d 08:21:59.54000	0d 00:00:04.01000	0	0	0	2.8687	R	1	11/09/2020 04:08		0	0	0	0	0	0	0	0	0	0	0	0	0	0
1877	5	6	13	3d 08:22:01.54000	0d 00:00:06.01000	0	0	0	2.9529	R	1	11/09/2020 04:08		0	0	0	0	0	0	0	0	0	0	0	0	0	0
1878	5	6	13	3d 08:22:03.54000	0d 00:00:08.01000	0	0	0	3.0245	R	1	11/09/2020 04:08		0	0	0	0	0	0	0	0	0	0	0	0	0	0
1879	5	6	13	3d 08:22:05.53000	0d 00:00:10.00000	0	0	0	3.0866	R	129	11/09/2020 04:08		0	0	0	0	0	0	0	0	0	0	0	0	0	0
1880	6	7	9	3d 08:22:05.57000	0d 00:00:00.04000	0.00000001	0.00000004	0.00103151	3.2049	C	0	11/09/2020 04:08		0	0	0	0	0	0	0	0	0	0	0	0	0	0
1881	6	7	9	3d 08:22:05.74000	0d 00:00:00.21000	0.00000006	0.00000019	0.00103098	3.2262	C	5	11/09/2020 04:08		0	0	0	0	0	0	0	0	0	0	0	0	0	0
1882	6	7	9	3d 08:22:05.92000	0d 00:00:00.39000	0.00000011	0.00000036	0.00103098	3.2461	C	5	11/09/2020 04:08		0	0	0	0	0	0	0	0	0	0	0	0	0	0
1883	6	7	9	3d 08:22:06.11000	0d 00:00:00.58000	0.00000017	0.00000054	0.00103082	3.2638	C	5	11/09/2020 04:08		0	0	0	0	0	0	0	0	0	0	0	0	0	0
1884	6	7	9	3d 08:22:06.31000	0d 00:00:00.78000	0.00000022	0.00000072	0.00103082	3.2811	C	5	11/09/2020 04:08		0	0	0	0	0	0	0	0	0	0	0	0	0	0
1885	6	7	9	3d 08:22:06.52000	0d 00:00:00.99000	0.00000028	0.00000092	0.0010309	3.2979	C	5	11/09/2020 04:08		0	0	0	0	0	0	0	0	0	0	0	0	0	0
1886	6	7	9	3d 08:22:06.74000	0d 00:00:01.21000	0.00000035	0.00000113	0.0010309	3.3143	C	5	11/09/2020 04:08		0	0	0	0	0	0	0	0	0	0	0	0	0	0
1887	6	7	9	3d 08:22:06.96000	0d 00:00:01.43000	0.00000041	0.00000134	0.00103052	3.3298	C	5	11/09/2020 04:08		0	0	0	0	0	0	0	0	0	0	0	0	0	0
1888	6	7	9	3d 08:22:07.19000	0d 00:00:01.66000	0.00000047	0.00000156	0.00103075	3.3454	C	5	11/09/2020 04:08		0	0	0	0	0	0	0	0	0	0	0	0	0	0
1889	6	7	9	3d 08:22:07.42000	0d 00:00:01.89000	0.00000054	0.00000178	0.00103075	3.3606	C	5	11/09/2020 04:08		0	0	0	0	0	0	0	0	0	0	0	0	0	0
1890	6	7	9	3d 08:22:07.67000	0d 00:00:02.14000	0.00000061	0.00000202	0.00103075	3.3762	C	5	11/09/2020 04:08		0	0	0	0	0	0	0	0	0	0	0	0	0	0
1891	6	7	9	3d 08:22:07.92000	0d 00:00:02.39000	0.00000068	0.00000226	0.00103098	3.3913	C	5	11/09/2020 04:08		0	0	0	0	0	0	0	0	0	0	0	0	0	0
1892	6	7	9	3d 08:22:08.18000	0d 00:00:02.65000	0.00000076	0.00000252	0.0010309	3.4061	C	5	11/09/2020 04:08		0	0	0	0	0	0	0	0	0	0	0	0	0	0
1893	6	7	9	3d 08:22:08.44000	0d 00:00:02.91000	0.00000083	0.00000277	0.00103082	3.4206	C	5	11/09/2020 04:08		0	0	0	0	0	0	0	0	0	0	0	0	0	0
1894	6	7	9	3d 08:22:08.71000	0d 00:00:03.18000	0.00000091	0.00000304	0.00103082	3.4351	C	5	11/09/2020 04:08		0	0	0	0	0	0	0	0	0	0	0	0	0	0
1895	6	7	9	3d 08:22:08.99000	0d 00:00:03.46000	0.00000099	0.00000331	0.00103067	3.4495	C	5	11/09/2020 04:08		0	0	0	0	0	0	0	0	0	0	0	0	0	0
1896	6	7	9	3d 08:22:09.28000	0d 00:00:03.75000	0.00000107	0.0000036	0.00103075	3.4638	C	5	11/09/2020 04:08		0	0	0	0	0	0	0	0	0	0	0	0	0	0
1897	6	7	9	3d 08:22:09.58000	0d 00:00:04.05000	0.00000116	0.0000039	0.00103105	3.478	C	5	11/09/2020 04:08		0	0	0	0	0	0	0	0	0	0	0	0	0	0
1898	6	7	9	3d 08:22:09.88000	0d 00:00:04.35000	0.00000125	0.0000042	0.00103067	3.4914	C	5	11/09/2020 04:08		0	0	0	0	0	0	0	0	0	0	0	0	0	0
1899	6	7	9	3d 08:22:10.20000	0d 00:00:04.67000	0.00000134	0.00000452	0.00103059	3.505	C	5	11/09/2020 04:08		0	0	0	0	0	0	0	0	0	0	0	0	0	0
1900	6	7	9	3d 08:22:10.52000	0d 00:00:04.99000	0.00000143	0.00000484	0.00103075	3.5183	C	5	11/09/2020 04:08		0	0	0	0	0	0	0	0	0	0	0	0	0	0
1901	6	7	9	3d 08:22:10.86000	0d 00:00:05.33000	0.00000153	0.00000518	0.00103082	3.5315	C	5	11/09/2020 04:08		0	0	0	0	0	0	0	0	0	0	0	0	0	0
1902	6	7	9	3d 08:22:11.22000	0d 00:00:05.69000	0.00000163	0.00000555	0.00103098	3.5447	C	5	11/09/2020 04:08		0	0	0	0	0	0	0	0	0	0	0	0	0	0
1903	6	7	9	3d 08:22:11.59000	0d 00:00:06.06000	0.00000173	0.00000592	0.00103052	3.5575	C	5	11/09/2020 04:08		0	0	0	0	0	0	0	0	0	0	0	0	0	0
1904	6	7	9	3d 08:22:11.99000	0d 00:00:06.46000	0.00000185	0.00000633	0.00103075	3.5703	C	5	11/09/2020 04:08		0	0	0	0	0	0	0	0	0	0	0	0	0	0
1905	6	7	9	3d 08:22:12.41000	0d 00:00:06.88000	0.00000197	0.00000676	0.0010309	3.5827	C	5	11/09/2020 04:08		0	0	0	0	0	0	0	0	0	0	0	0	0	0
1906	6	7	9	3d 08:22:12.86000	0d 00:00:07.33000	0.0000021	0.00000722	0.00103082	3.5949	C	5	11/09/2020 04:08		0	0	0	0	0	0	0	0	0	0	0	0	0	0
1907	6	7	9	3d 08:22:13.35000	0d 00:00:07.82000	0.00000224	0.00000773	0.00103052	3.6069	C	5	11/09/2020 04:08		0	0	0	0	0	0	0	0	0	0	0	0	0	0
1908	6	7	9	3d 08:22:13.89000	0d 00:00:08.36000	0.00000239	0.00000829	0.0010309	3.6185	C	5	11/09/2020 04:08		0	0	0	0	0	0	0	0	0	0	0	0	0	0
1909	6	7	9	3d 08:22:14.49000	0d 00:00:08.96000	0.00000257	0.00000891	0.00103059	3.6301	C	5	11/09/2020 04:08		0	0	0	0	0	0	0	0	0	0	0	0	0	0
1910	6	7	9	3d 08:22:15.20000	0d 00:00:09.67000	0.00000277	0.00000965	0.00103067	3.6413	C	5	11/09/2020 04:09		0	0	0	0	0	0	0	0	0	0	0	0	0	0
1911	6	7	9	3d 08:22:16.04000	0d 00:00:10.51000	0.00000301	0.00001053	0.00103098	3.6522	C	5	11/09/2020 04:09		0	0	0	0	0	0	0	0	0	0	0	0	0	0
1912	6	7	9	3d 08:22:17.09000	0d 00:00:11.56000	0.00000331	0.00001163	0.00103082	3.6631	C	5	11/09/2020 04:09		0	0	0	0	0	0	0	0	0	0	0	0	0	0
1913	6	7	9	3d 08:22:18.47000	0d 00:00:12.94000	0.0000037	0.00001308	0.00103082	3.6736	C	5	11/09/2020 04:09		0	0	0	0	0	0	0	0	0	0	0	0	0	0
1914	6	7	9	3d 08:22:20.40000	0d 00:00:14.87000	0.00000426	0.00001511	0.00103075	3.6838	C	5	11/09/2020 04:09		0	0	0	0	0	0	0	0	0	0	0	0	0	0
1915	6	7	9	3d 08:22:23.31000	0d 00:00:17.78000	0.00000509	0.00001818	0.0010309	3.6941	C	5	11/09/2020 04:09		0	0	0	0	0	0	0	0	0	0	0	0	0	0
1916	6	7	9	3d 08:22:28.14000	0d 00:00:22.61000	0.00000647	0.0000233	0.00103075	3.7044	C	5	11/09/2020 04:09		0	0	0	0	0	0	0	0	0	0	0	0	0	0
1917	6	7	9	3d 08:22:37.68000	0d 00:00:32.15000	0.00000921	0.00003344	0.00103067	3.7147	C	5	11/09/2020 04:09		0	0	0	0	0	0	0	0	0	0	0	0	0	0
1918	6	7	9	3d 08:25:37.97000	0d 00:03:32.44000	0.00006083	0.00022521	0.00103075	3.7046	C	5	11/09/2020 04:12		0	0	0	0	0	0	0	0	0	0	0	0	0	0
1919	6	7	9	3d 08:28:07.80000	0d 00:06:02.27000	0.00010373	0.00038389	0.00103082	3.6945	C	5	11/09/2020 04:14		0	0	0	0	0	0	0	0	0	0	0	0	0	0
1920	6	7	9	3d 08:33:07.80000	0d 00:11:02.27000	0.00018963	0.00070097	0.00103082	3.6899	C	1	11/09/2020 04:19		0	0	0	0	0	0	0	0	0	0	0	0	0	0
1921	6	7	9	3d 08:38:07.80000	0d 00:16:02.27000	0.00027553	0.00101797	0.0010309	3.6912	C	1	11/09/2020 04:24		0	0	0	0	0	0	0	0	0	0	0	0	0	0
1922	6	7	9	3d 08:43:07.80000	0d 00:21:02.27000	0.00036143	0.00133515	0.0010309	3.6941	C	1	11/09/2020 04:29		0	0	0	0	0	0	0	0	0	0	0	0	0	0
1923	6	7	9	3d 08:48:07.80000	0d 00:26:02.27000	0.00044733	0.00165262	0.00103067	3.6976	C	1	11/09/2020 04:34		0	0	0	0	0	0	0	0	0	0	0	0	0	0
1924	6	7	9	3d 08:53:07.80000	0d 00:31:02.27000	0.00053323	0.0019704	0.00103067	3.7015	C	1	11/09/2020 04:39		0	0	0	0	0	0	0	0	0	0	0	0	0	0
1925	6	7	9	3d 08:58:07.80000	0d 00:36:02.27000	0.00061913	0.00228852	0.00103075	3.7055	C	1	11/09/2020 04:44		0	0	0	0	0	0	0	0	0	0	0	0	0	0
1926	6	7	9	3d 09:03:07.80000	0d 00:41:02.27000	0.00070502	0.00260701	0.00103098	3.7098	C	1	11/09/2020 04:49		0	0	0	0	0	0	0	0	0	0	0	0	0	0
1927	6	7	9	3d 09:08:07.80000	0d 00:46:02.27000	0.00079092	0.00292589	0.00103075	3.7145	C	1	11/09/2020 04:54		0	0	0	0	0	0	0	0	0	0	0	0	0	0
1928	6	7	9	3d 09:13:07.80000	0d 00:51:02.27000	0.00087682	0.00324517	0.00103075	3.7194	C	1	11/09/2020 04:59		0	0	0	0	0	0	0	0	0	0	0	0	0	0
1929	6	7	9	3d 09:18:07.80000	0d 00:56:02.27000	0.00096272	0.00356488	0.00103059	3.7244	C	1	11/09/2020 05:04		0	0	0	0	0	0	0	0	0	0	0	0	0	0
1930	6	7	9	3d 09:23:07.80000	0d 01:01:02.27000	0.00104862	0.00388503	0.00103082	3.7296	C	1	11/09/2020 05:09		0	0	0	0	0	0	0	0	0	0	0	0	0	0
1931	6	7	9	3d 09:28:07.80000	0d 01:06:02.27000	0.00113452	0.00420564	0.00103098	3.735	C	1	11/09/2020 05:14		0	0	0	0	0	0	0	0	0	0	0	0	0	0
1932	6	7	9	3d 09:33:07.80000	0d 01:11:02.27000	0.00122042	0.0045267	0.00103067	3.7401	C	1	11/09/2020 05:19		0	0	0	0	0	0	0	0	0	0	0	0	0	0
1933	6	7	9	3d 09:38:07.80000	0d 01:16:02.27000	0.00130632	0.00484822	0.0010309	3.7455	C	1	11/09/2020 05:24		0	0	0	0	0	0	0	0	0	0	0	0	0	0
1934	6	7	9	3d 09:43:07.80000	0d 01:21:02.27000	0.00139222	0.00517019	0.00103067	3.7508	C	1	11/09/2020 05:29		0	0	0	0	0	0	0	0	0	0	0	0	0	0
1935	6	7	9	3d 09:48:07.80000	0d 01:26:02.27000	0.00147812	0.00549261	0.00103082	3.7559	C	1	11/09/2020 05:34		0	0	0	0	0	0	0	0	0	0	0	0	0	0
1936	6	7	9	3d 09:53:07.80000	0d 01:31:02.27000	0.00156402	0.00581547	0.00103067	3.761	C	1	11/09/2020 05:39		0	0	0	0	0	0	0	0	0	0	0	0	0	0
1937	6	7	9	3d 09:58:07.80000	0d 01:36:02.27000	0.00164992	0.00613879	0.00103082	3.7664	C	1	11/09/2020 05:44		0	0	0	0	0	0	0	0	0	0	0	0	0	0
1938	6	7	9	3d 10:03:07.80000	0d 01:41:02.27000	0.00173582	0.00646255	0.0010309	3.7717	C	1	11/09/2020 05:49		0	0	0	0	0	0	0	0	0	0	0	0	0	0
1939	6	7	9	3d 10:08:07.80000	0d 01:46:02.27000	0.00182172	0.00678678	0.00103082	3.7772	C	1	11/09/2020 05:54		0	0	0	0	0	0	0	0	0	0	0	0	0	0
1940	6	7	9	3d 10:13:07.80000	0d 01:51:02.27000	0.00190762	0.00711148	0.00103098	3.7829	C	1	11/09/2020 05:59		0	0	0	0	0	0	0	0	0	0	0	0	0	0
1941	6	7	9	3d 10:18:07.80000	0d 01:56:02.27000	0.00199352	0.00743668	0.00103105	3.789	C	1	11/09/2020 06:04		0	0	0	0	0	0	0	0	0	0	0	0	0	0
1942	6	7	9	3d 10:23:07.80000	0d 02:01:02.27000	0.00207942	0.00776241	0.00103082	3.7951	C	1	11/09/2020 06:09		0	0	0	0	0	0	0	0	0	0	0	0	0	0
1943	6	7	9	3d 10:28:07.80000	0d 02:06:02.27000	0.00216532	0.00808869	0.00103044	3.8018	C	1	11/09/2020 06:14		0	0	0	0	0	0	0	0	0	0	0	0	0	0
1944	6	7	9	3d 10:33:07.80000	0d 02:11:02.27000	0.00225121	0.00841557	0.00103075	3.809	C	1	11/09/2020 06:19		0	0	0	0	0	0	0	0	0	0	0	0	0	0
1945	6	7	9	3d 10:38:07.80000	0d 02:16:02.27000	0.00233711	0.00874311	0.00103082	3.8172	C	1	11/09/2020 06:24		0	0	0	0	0	0	0	0	0	0	0	0	0	0
1946	6	7	9	3d 10:43:07.80000	0d 02:21:02.27000	0.00242301	0.00907136	0.00103067	3.8259	C	1	11/09/2020 06:29		0	0	0	0	0	0	0	0	0	0	0	0	0	0
1947	6	7	9	3d 10:48:07.80000	0d 02:26:02.27000	0.00250891	0.00940042	0.00103067	3.8357	C	1	11/09/2020 06:34		0	0	0	0	0	0	0	0	0	0	0	0	0	0
1948	6	7	9	3d 10:52:50.82000	0d 02:30:45.29000	0.00258995	0.00971165	0.00103075	3.8457	C	5	11/09/2020 06:39		0	0	0	0	0	0	0	0	0	0	0	0	0	0
1949	6	7	9	3d 10:57:10.40000	0d 02:35:04.87000	0.00266428	0.00999785	0.00103082	3.8558	C	5	11/09/2020 06:43		0	0	0	0	0	0	0	0	0	0	0	0	0	0
1950	6	7	9	3d 11:01:11.86000	0d 02:39:06.33000	0.00273341	0.0102648	0.00103082	3.8659	C	5	11/09/2020 06:47		0	0	0	0	0	0	0	0	0	0	0	0	0	0
1951	6	7	9	3d 11:04:57.48000	0d 02:42:51.95000	0.00279802	0.0105148	0.00103082	3.8759	C	5	11/09/2020 06:51		0	0	0	0	0	0	0	0	0	0	0	0	0	0
1952	6	7	9	3d 11:08:29.71000	0d 02:46:24.18000	0.00285878	0.0107507	0.00103098	3.8862	C	5	11/09/2020 06:55		0	0	0	0	0	0	0	0	0	0	0	0	0	0
1953	6	7	9	3d 11:11:58.86000	0d 02:49:53.33000	0.00291867	0.0109837	0.00103082	3.8962	C	5	11/09/2020 06:58		0	0	0	0	0	0	0	0	0	0	0	0	0	0
1954	6	7	9	3d 11:15:15.73000	0d 02:53:10.20000	0.00297504	0.0112036	0.0010309	3.9063	C	5	11/09/2020 07:02		0	0	0	0	0	0	0	0	0	0	0	0	0	0
1955	6	7	9	3d 11:18:30.99000	0d 02:56:25.46000	0.00303095	0.0114223	0.0010309	3.9165	C	5	11/09/2020 07:05		0	0	0	0	0	0	0	0	0	0	0	0	0	0
1956	6	7	9	3d 11:21:40.74000	0d 02:59:35.21000	0.00308528	0.0116353	0.00103075	3.9266	C	5	11/09/2020 07:08		0	0	0	0	0	0	0	0	0	0	0	0	0	0
1957	6	7	9	3d 11:24:41.49000	0d 03:02:35.96000	0.00313704	0.0118388	0.00103075	3.9367	C	5	11/09/2020 07:11		0	0	0	0	0	0	0	0	0	0	0	0	0	0
1958	6	7	9	3d 11:27:40.82000	0d 03:05:35.29000	0.00318838	0.0120412	0.00103075	3.9467	C	5	11/09/2020 07:14		0	0	0	0	0	0	0	0	0	0	0	0	0	0
1959	6	7	9	3d 11:30:33.29000	0d 03:08:27.76000	0.00323777	0.0122364	0.00103105	3.9568	C	5	11/09/2020 07:17		0	0	0	0	0	0	0	0	0	0	0	0	0	0
1960	6	7	9	3d 11:33:29.21000	0d 03:11:23.68000	0.00328814	0.0124359	0.00103075	3.9669	C	5	11/09/2020 07:20		0	0	0	0	0	0	0	0	0	0	0	0	0	0
1961	6	7	9	3d 11:36:20.45000	0d 03:14:14.92000	0.00333717	0.0126307	0.00103075	3.977	C	5	11/09/2020 07:23		0	0	0	0	0	0	0	0	0	0	0	0	0	0
1962	6	7	9	3d 11:39:13.65000	0d 03:17:08.12000	0.00338676	0.0128281	0.00103052	3.987	C	5	11/09/2020 07:25		0	0	0	0	0	0	0	0	0	0	0	0	0	0
1963	6	7	9	3d 11:42:03.30000	0d 03:19:57.77000	0.00343534	0.013022	0.00103075	3.9971	C	5	11/09/2020 07:28		0	0	0	0	0	0	0	0	0	0	0	0	0	0
1964	6	7	9	3d 11:44:50.98000	0d 03:22:45.45000	0.00348335	0.0132142	0.0010309	4.0072	C	5	11/09/2020 07:31		0	0	0	0	0	0	0	0	0	0	0	0	0	0
1965	6	7	9	3d 11:47:36.27000	0d 03:25:30.74000	0.00353068	0.0134041	0.00103075	4.0174	C	5	11/09/2020 07:34		0	0	0	0	0	0	0	0	0	0	0	0	0	0
1966	6	7	9	3d 11:50:23.57000	0d 03:28:18.04000	0.00357858	0.0135968	0.00103075	4.0276	C	5	11/09/2020 07:37		0	0	0	0	0	0	0	0	0	0	0	0	0	0
1967	6	7	9	3d 11:53:08.93000	0d 03:31:03.40000	0.00362593	0.0137877	0.00103067	4.0377	C	5	11/09/2020 07:39		0	0	0	0	0	0	0	0	0	0	0	0	0	0
1968	6	7	9	3d 11:55:51.44000	0d 03:33:45.91000	0.00367246	0.0139758	0.00103098	4.0479	C	5	11/09/2020 07:42		0	0	0	0	0	0	0	0	0	0	0	0	0	0
1969	6	7	9	3d 11:58:35.13000	0d 03:36:29.60000	0.00371933	0.0141658	0.00103098	4.058	C	5	11/09/2020 07:45		0	0	0	0	0	0	0	0	0	0	0	0	0	0
1970	6	7	9	3d 12:01:10.75000	0d 03:39:05.22000	0.00376389	0.0143468	0.00103067	4.0681	C	5	11/09/2020 07:47		0	0	0	0	0	0	0	0	0	0	0	0	0	0
1971	6	7	9	3d 12:03:46.21000	0d 03:41:40.68000	0.0038084	0.0145281	0.00103082	4.0781	C	5	11/09/2020 07:50		0	0	0	0	0	0	0	0	0	0	0	0	0	0
1972	6	7	9	3d 12:06:20.31000	0d 03:44:14.78000	0.00385253	0.0147083	0.00103082	4.0882	C	5	11/09/2020 07:53		0	0	0	0	0	0	0	0	0	0	0	0	0	0
1973	6	7	9	3d 12:08:51.85000	0d 03:46:46.32000	0.00389592	0.0148859	0.00103082	4.0983	C	5	11/09/2020 07:55		0	0	0	0	0	0	0	0	0	0	0	0	0	0
1974	6	7	9	3d 12:11:20.02000	0d 03:49:14.49000	0.00393834	0.01506	0.00103082	4.1083	C	5	11/09/2020 07:58		0	0	0	0	0	0	0	0	0	0	0	0	0	0
1975	6	7	9	3d 12:13:49.79000	0d 03:51:44.26000	0.00398123	0.0152364	0.00103059	4.1184	C	5	11/09/2020 08:00		0	0	0	0	0	0	0	0	0	0	0	0	0	0
1976	6	7	9	3d 12:16:14.17000	0d 03:54:08.64000	0.00402257	0.0154068	0.00103075	4.1285	C	5	11/09/2020 08:02		0	0	0	0	0	0	0	0	0	0	0	0	0	0
1977	6	7	9	3d 12:18:37.37000	0d 03:56:31.84000	0.00406357	0.0155763	0.0010309	4.1386	C	5	11/09/2020 08:05		0	0	0	0	0	0	0	0	0	0	0	0	0	0
1978	6	7	9	3d 12:21:00.94000	0d 03:58:55.41000	0.00410468	0.0157466	0.00103075	4.1486	C	5	11/09/2020 08:07		0	0	0	0	0	0	0	0	0	0	0	0	0	0
1979	6	7	9	3d 12:23:22.64000	0d 04:01:17.11000	0.00414525	0.0159152	0.00103098	4.1588	C	5	11/09/2020 08:10		0	0	0	0	0	0	0	0	0	0	0	0	0	0
1980	6	7	9	3d 12:25:43.88000	0d 04:03:38.35000	0.00418569	0.0160836	0.0010309	4.1689	C	5	11/09/2020 08:12		0	0	0	0	0	0	0	0	0	0	0	0	0	0
1981	6	7	9	3d 12:28:04.47000	0d 04:05:58.94000	0.00422595	0.0162516	0.00103082	4.179	C	5	11/09/2020 08:14		0	0	0	0	0	0	0	0	0	0	0	0	0	0
1982	6	7	9	3d 12:30:22.91000	0d 04:08:17.38000	0.00426559	0.0164174	0.00103082	4.1891	C	5	11/09/2020 08:17		0	0	0	0	0	0	0	0	0	0	0	0	0	0
1983	6	7	9	3d 12:32:39.19000	0d 04:10:33.66000	0.00430461	0.0165811	0.00103067	4.1991	C	5	11/09/2020 08:19		0	0	0	0	0	0	0	0	0	0	0	0	0	0
1984	6	7	9	3d 12:32:48.99000	0d 04:10:43.46000	0.00430741	0.0165929	0.0010309	4.2	C	133	11/09/2020 08:19		0	0	0	0	0	0	0	0	0	0	0	0	0	0
1985	6	7	10	3d 12:32:49.00000	0d 00:00:00.01000	0.00430741	0.0165929	0.00106401	4.2	C	0	11/09/2020 08:19		0	0	0	0	0	0	0	0	0	0	0	0	0	0
[truncated: 3,187 more rows]
