# Supplementary material for: Experimental data of cathodes manufactured in a convective dryer at the pilot-plant scale, and charge and discharge capacities of half-coin lithium-ion cells
Source: Data Brief. 2021 Dec 16;40:107720. doi: 10.1016/j.dib.2021.107720 (PMC8703052; doi:10.1016/j.dib.2021.107720)
Supplement: Supplementary file 1 [file mmc1.zip › Maccor/NEX_CAT2_5_1.csv]

Name:	NEX_CAT2_5_1
Channel:	14
Tester	Maccor #2
Procedure	NEX_NMC_Form_Rate_ASI.000
Description	NEX NMC Cathode Rate & ASI Measurement
Started	17/08/2020 17:02
SCap	0
C Rate	0.004705
Ch. max. V	8.00 V
DisCh. min. V	-2.00 V
Ch. max. I	5.000 A
DisCh. max. I	5.000 A
Comment:	CAT2_5_1
SMB hdr:	SMBLabel
Rec	Cycle P	Cycle C	Step	TestTime	StepTime	Cap. [Ah]	Ener. [Wh]	Current [A]	Voltage [V]	Md	ES	DPT Time		VAR1	VAR2	VAR3	VAR4	VAR5	VAR6	VAR7	VAR8	VAR9	VAR10	VAR11	VAR12	VAR13	VAR14
1	0	1	1	0d 00:00:00.00000	0d 00:00:00.00000	0	0	0	3.2279	R	0	17/08/2020 17:02		0	0	0	0	0	0	0	0	0	0	0	0	0	0
2	0	1	1	0d 00:05:00.00000	0d 00:05:00.00000	0	0	0	3.2262	R	1	17/08/2020 17:07		0	0	0	0	0	0	0	0	0	0	0	0	0	0
3	0	1	1	0d 00:10:00.00000	0d 00:10:00.00000	0	0	0	3.2251	R	1	17/08/2020 17:12		0	0	0	0	0	0	0	0	0	0	0	0	0	0
4	0	1	1	0d 00:15:00.00000	0d 00:15:00.00000	0	0	0	3.2233	R	1	17/08/2020 17:17		0	0	0	0	0	0	0	0	0	0	0	0	0	0
5	0	1	1	0d 00:20:00.00000	0d 00:20:00.00000	0	0	0	3.2221	R	1	17/08/2020 17:22		0	0	0	0	0	0	0	0	0	0	0	0	0	0
6	0	1	1	0d 00:25:00.00000	0d 00:25:00.00000	0	0	0	3.2209	R	1	17/08/2020 17:27		0	0	0	0	0	0	0	0	0	0	0	0	0	0
7	0	1	1	0d 00:30:00.00000	0d 00:30:00.00000	0	0	0	3.2192	R	129	17/08/2020 17:32		0	0	0	0	0	0	0	0	0	0	0	0	0	0
8	0	1	2	0d 00:30:00.06000	0d 00:00:00.06000	0	0.00000001	0.00023621	3.3034	C	0	17/08/2020 17:32		0	0	0	0	0	0	0	0	0	0	0	0	0	0
9	0	1	2	0d 00:30:00.22000	0d 00:00:00.22000	0.00000001	0.00000004	0.00023507	3.323	C	5	17/08/2020 17:32		0	0	0	0	0	0	0	0	0	0	0	0	0	0
10	0	1	2	0d 00:30:00.41000	0d 00:00:00.41000	0.00000003	0.00000009	0.00023522	3.3404	C	5	17/08/2020 17:32		0	0	0	0	0	0	0	0	0	0	0	0	0	0
11	0	1	2	0d 00:30:00.62000	0d 00:00:00.62000	0.00000004	0.00000013	0.00023522	3.3573	C	5	17/08/2020 17:32		0	0	0	0	0	0	0	0	0	0	0	0	0	0
12	0	1	2	0d 00:30:00.84000	0d 00:00:00.84000	0.00000005	0.00000018	0.00023522	3.3735	C	5	17/08/2020 17:32		0	0	0	0	0	0	0	0	0	0	0	0	0	0
13	0	1	2	0d 00:30:01.07000	0d 00:00:01.07000	0.00000007	0.00000023	0.00023522	3.3895	C	5	17/08/2020 17:32		0	0	0	0	0	0	0	0	0	0	0	0	0	0
14	0	1	2	0d 00:30:01.31000	0d 00:00:01.31000	0.00000008	0.00000028	0.00023529	3.4051	C	5	17/08/2020 17:32		0	0	0	0	0	0	0	0	0	0	0	0	0	0
15	0	1	2	0d 00:30:01.56000	0d 00:00:01.56000	0.0000001	0.00000034	0.00023522	3.42	C	5	17/08/2020 17:32		0	0	0	0	0	0	0	0	0	0	0	0	0	0
16	0	1	2	0d 00:30:01.82000	0d 00:00:01.82000	0.00000012	0.0000004	0.00023522	3.4347	C	5	17/08/2020 17:32		0	0	0	0	0	0	0	0	0	0	0	0	0	0
17	0	1	2	0d 00:30:02.09000	0d 00:00:02.09000	0.00000014	0.00000046	0.00023537	3.4488	C	5	17/08/2020 17:32		0	0	0	0	0	0	0	0	0	0	0	0	0	0
18	0	1	2	0d 00:30:02.38000	0d 00:00:02.38000	0.00000015	0.00000052	0.00023499	3.463	C	5	17/08/2020 17:32		0	0	0	0	0	0	0	0	0	0	0	0	0	0
19	0	1	2	0d 00:30:02.69000	0d 00:00:02.69000	0.00000017	0.0000006	0.00023537	3.4772	C	5	17/08/2020 17:32		0	0	0	0	0	0	0	0	0	0	0	0	0	0
20	0	1	2	0d 00:30:03.02000	0d 00:00:03.02000	0.0000002	0.00000067	0.00023545	3.4908	C	5	17/08/2020 17:32		0	0	0	0	0	0	0	0	0	0	0	0	0	0
21	0	1	2	0d 00:30:03.37000	0d 00:00:03.37000	0.00000022	0.00000075	0.00023522	3.5041	C	5	17/08/2020 17:32		0	0	0	0	0	0	0	0	0	0	0	0	0	0
22	0	1	2	0d 00:30:03.74000	0d 00:00:03.74000	0.00000024	0.00000084	0.00023522	3.5169	C	5	17/08/2020 17:32		0	0	0	0	0	0	0	0	0	0	0	0	0	0
23	0	1	2	0d 00:30:04.13000	0d 00:00:04.13000	0.00000027	0.00000092	0.00023537	3.5297	C	5	17/08/2020 17:32		0	0	0	0	0	0	0	0	0	0	0	0	0	0
24	0	1	2	0d 00:30:04.55000	0d 00:00:04.55000	0.0000003	0.00000102	0.00023522	3.5419	C	5	17/08/2020 17:32		0	0	0	0	0	0	0	0	0	0	0	0	0	0
25	0	1	2	0d 00:30:05.01000	0d 00:00:05.01000	0.00000033	0.00000113	0.00023529	3.5544	C	5	17/08/2020 17:32		0	0	0	0	0	0	0	0	0	0	0	0	0	0
26	0	1	2	0d 00:30:05.50000	0d 00:00:05.50000	0.00000036	0.00000124	0.00023537	3.5662	C	5	17/08/2020 17:32		0	0	0	0	0	0	0	0	0	0	0	0	0	0
27	0	1	2	0d 00:30:06.03000	0d 00:00:06.03000	0.00000039	0.00000137	0.00023537	3.5782	C	5	17/08/2020 17:32		0	0	0	0	0	0	0	0	0	0	0	0	0	0
28	0	1	2	0d 00:30:06.62000	0d 00:00:06.62000	0.00000043	0.0000015	0.00023529	3.5897	C	5	17/08/2020 17:32		0	0	0	0	0	0	0	0	0	0	0	0	0	0
29	0	1	2	0d 00:30:07.26000	0d 00:00:07.26000	0.00000047	0.00000166	0.00023537	3.6011	C	5	17/08/2020 17:32		0	0	0	0	0	0	0	0	0	0	0	0	0	0
30	0	1	2	0d 00:30:08.01000	0d 00:00:08.01000	0.00000052	0.00000183	0.00023529	3.6124	C	5	17/08/2020 17:32		0	0	0	0	0	0	0	0	0	0	0	0	0	0
31	0	1	2	0d 00:30:08.85000	0d 00:00:08.85000	0.00000058	0.00000203	0.00023529	3.6231	C	5	17/08/2020 17:32		0	0	0	0	0	0	0	0	0	0	0	0	0	0
32	0	1	2	0d 00:30:09.88000	0d 00:00:09.88000	0.00000064	0.00000227	0.00023507	3.6338	C	5	17/08/2020 17:32		0	0	0	0	0	0	0	0	0	0	0	0	0	0
33	0	1	2	0d 00:30:11.18000	0d 00:00:11.18000	0.00000073	0.00000258	0.00023522	3.6442	C	5	17/08/2020 17:32		0	0	0	0	0	0	0	0	0	0	0	0	0	0
34	0	1	2	0d 00:30:13.12000	0d 00:00:13.12000	0.00000086	0.00000305	0.00023537	3.6548	C	5	17/08/2020 17:32		0	0	0	0	0	0	0	0	0	0	0	0	0	0
35	0	1	2	0d 00:30:16.43000	0d 00:00:16.43000	0.00000107	0.00000384	0.00023514	3.6649	C	5	17/08/2020 17:32		0	0	0	0	0	0	0	0	0	0	0	0	0	0
36	0	1	2	0d 00:30:23.17000	0d 00:00:23.17000	0.00000151	0.00000546	0.00023514	3.675	C	5	17/08/2020 17:32		0	0	0	0	0	0	0	0	0	0	0	0	0	0
37	0	1	2	0d 00:30:48.86000	0d 00:00:48.86000	0.00000319	0.00001164	0.00023522	3.6851	C	5	17/08/2020 17:32		0	0	0	0	0	0	0	0	0	0	0	0	0	0
38	0	1	2	0d 00:32:12.83000	0d 00:02:12.83000	0.00000868	0.00003184	0.00023507	3.6747	C	5	17/08/2020 17:34		0	0	0	0	0	0	0	0	0	0	0	0	0	0
39	0	1	2	0d 00:33:41.84000	0d 00:03:41.84000	0.0000145	0.00005318	0.00023529	3.6646	C	5	17/08/2020 17:35		0	0	0	0	0	0	0	0	0	0	0	0	0	0
40	0	1	2	0d 00:43:41.84000	0d 00:13:41.84000	0.00005371	0.00019665	0.00023522	3.658	C	1	17/08/2020 17:45		0	0	0	0	0	0	0	0	0	0	0	0	0	0
41	0	1	2	0d 00:53:41.84000	0d 00:23:41.84000	0.00009292	0.00034013	0.00023514	3.6608	C	1	17/08/2020 17:55		0	0	0	0	0	0	0	0	0	0	0	0	0	0
42	0	1	2	0d 01:03:41.84000	0d 00:33:41.84000	0.00013213	0.00048374	0.00023522	3.6641	C	1	17/08/2020 18:05		0	0	0	0	0	0	0	0	0	0	0	0	0	0
43	0	1	2	0d 01:13:41.84000	0d 00:43:41.84000	0.00017134	0.00062747	0.00023507	3.667	C	1	17/08/2020 18:15		0	0	0	0	0	0	0	0	0	0	0	0	0	0
44	0	1	2	0d 01:23:41.84000	0d 00:53:41.84000	0.00021055	0.00077132	0.00023522	3.6698	C	1	17/08/2020 18:25		0	0	0	0	0	0	0	0	0	0	0	0	0	0
45	0	1	2	0d 01:33:41.84000	0d 01:03:41.84000	0.00024976	0.00091527	0.00023529	3.6721	C	1	17/08/2020 18:35		0	0	0	0	0	0	0	0	0	0	0	0	0	0
46	0	1	2	0d 01:43:41.84000	0d 01:13:41.84000	0.00028897	0.0010593	0.00023529	3.6742	C	1	17/08/2020 18:45		0	0	0	0	0	0	0	0	0	0	0	0	0	0
47	0	1	2	0d 01:53:41.84000	0d 01:23:41.84000	0.00032818	0.0012034	0.00023514	3.6761	C	1	17/08/2020 18:55		0	0	0	0	0	0	0	0	0	0	0	0	0	0
48	0	1	2	0d 02:03:41.84000	0d 01:33:41.84000	0.00036739	0.00134758	0.00023529	3.6779	C	1	17/08/2020 19:05		0	0	0	0	0	0	0	0	0	0	0	0	0	0
49	0	1	2	0d 02:13:41.84000	0d 01:43:41.84000	0.0004066	0.00149183	0.00023499	3.6794	C	1	17/08/2020 19:15		0	0	0	0	0	0	0	0	0	0	0	0	0	0
50	0	1	2	0d 02:23:41.84000	0d 01:53:41.84000	0.00044581	0.00163613	0.00023507	3.6809	C	1	17/08/2020 19:25		0	0	0	0	0	0	0	0	0	0	0	0	0	0
51	0	1	2	0d 02:33:41.84000	0d 02:03:41.84000	0.00048502	0.0017805	0.00023537	3.6825	C	1	17/08/2020 19:35		0	0	0	0	0	0	0	0	0	0	0	0	0	0
52	0	1	2	0d 02:43:41.84000	0d 02:13:41.84000	0.00052424	0.00192493	0.00023522	3.6838	C	1	17/08/2020 19:45		0	0	0	0	0	0	0	0	0	0	0	0	0	0
53	0	1	2	0d 02:53:41.84000	0d 02:23:41.84000	0.00056345	0.00206941	0.00023529	3.6857	C	1	17/08/2020 19:55		0	0	0	0	0	0	0	0	0	0	0	0	0	0
54	0	1	2	0d 03:03:41.84000	0d 02:33:41.84000	0.00060266	0.00221395	0.00023537	3.6869	C	1	17/08/2020 20:05		0	0	0	0	0	0	0	0	0	0	0	0	0	0
55	0	1	2	0d 03:13:41.84000	0d 02:43:41.84000	0.00064187	0.00235855	0.00023514	3.6884	C	1	17/08/2020 20:15		0	0	0	0	0	0	0	0	0	0	0	0	0	0
56	0	1	2	0d 03:23:41.84000	0d 02:53:41.84000	0.00068108	0.00250321	0.00023507	3.6899	C	1	17/08/2020 20:25		0	0	0	0	0	0	0	0	0	0	0	0	0	0
57	0	1	2	0d 03:33:41.84000	0d 03:03:41.84000	0.00072029	0.00264793	0.00023545	3.6915	C	1	17/08/2020 20:35		0	0	0	0	0	0	0	0	0	0	0	0	0	0
58	0	1	2	0d 03:43:41.84000	0d 03:13:41.84000	0.0007595	0.0027927	0.00023514	3.6928	C	1	17/08/2020 20:45		0	0	0	0	0	0	0	0	0	0	0	0	0	0
59	0	1	2	0d 03:53:41.84000	0d 03:23:41.84000	0.00079871	0.00293753	0.00023522	3.6941	C	1	17/08/2020 20:55		0	0	0	0	0	0	0	0	0	0	0	0	0	0
60	0	1	2	0d 04:03:41.84000	0d 03:33:41.84000	0.00083792	0.00308241	0.00023514	3.6959	C	1	17/08/2020 21:05		0	0	0	0	0	0	0	0	0	0	0	0	0	0
61	0	1	2	0d 04:13:41.84000	0d 03:43:41.84000	0.00087713	0.00322736	0.00023537	3.6973	C	1	17/08/2020 21:15		0	0	0	0	0	0	0	0	0	0	0	0	0	0
62	0	1	2	0d 04:23:41.84000	0d 03:53:41.84000	0.00091634	0.00337237	0.00023522	3.6988	C	1	17/08/2020 21:25		0	0	0	0	0	0	0	0	0	0	0	0	0	0
63	0	1	2	0d 04:33:41.84000	0d 04:03:41.84000	0.00095555	0.00351744	0.00023514	3.7003	C	1	17/08/2020 21:35		0	0	0	0	0	0	0	0	0	0	0	0	0	0
64	0	1	2	0d 04:43:41.84000	0d 04:13:41.84000	0.00099476	0.00366256	0.00023507	3.7021	C	1	17/08/2020 21:45		0	0	0	0	0	0	0	0	0	0	0	0	0	0
65	0	1	2	0d 04:53:41.84000	0d 04:23:41.84000	0.00103397	0.00380776	0.00023545	3.7037	C	1	17/08/2020 21:55		0	0	0	0	0	0	0	0	0	0	0	0	0	0
66	0	1	2	0d 05:03:41.84000	0d 04:33:41.84000	0.00107318	0.00395301	0.00023522	3.7052	C	1	17/08/2020 22:05		0	0	0	0	0	0	0	0	0	0	0	0	0	0
67	0	1	2	0d 05:13:41.84000	0d 04:43:41.84000	0.0011124	0.00409833	0.00023514	3.707	C	1	17/08/2020 22:15		0	0	0	0	0	0	0	0	0	0	0	0	0	0
68	0	1	2	0d 05:23:41.84000	0d 04:53:41.84000	0.00115161	0.00424372	0.00023537	3.7086	C	1	17/08/2020 22:25		0	0	0	0	0	0	0	0	0	0	0	0	0	0
69	0	1	2	0d 05:33:41.84000	0d 05:03:41.84000	0.00119082	0.00438918	0.00023522	3.7102	C	1	17/08/2020 22:35		0	0	0	0	0	0	0	0	0	0	0	0	0	0
70	0	1	2	0d 05:43:41.84000	0d 05:13:41.84000	0.00123003	0.0045347	0.00023529	3.7124	C	1	17/08/2020 22:45		0	0	0	0	0	0	0	0	0	0	0	0	0	0
71	0	1	2	0d 05:53:41.84000	0d 05:23:41.84000	0.00126924	0.0046803	0.00023514	3.7142	C	1	17/08/2020 22:55		0	0	0	0	0	0	0	0	0	0	0	0	0	0
72	0	1	2	0d 06:03:41.84000	0d 05:33:41.84000	0.00130845	0.00482598	0.00023537	3.7162	C	1	17/08/2020 23:05		0	0	0	0	0	0	0	0	0	0	0	0	0	0
73	0	1	2	0d 06:13:41.84000	0d 05:43:41.84000	0.00134766	0.00497173	0.00023514	3.718	C	1	17/08/2020 23:15		0	0	0	0	0	0	0	0	0	0	0	0	0	0
74	0	1	2	0d 06:23:41.84000	0d 05:53:41.84000	0.00138687	0.00511756	0.00023514	3.7203	C	1	17/08/2020 23:25		0	0	0	0	0	0	0	0	0	0	0	0	0	0
75	0	1	2	0d 06:33:41.84000	0d 06:03:41.84000	0.00142608	0.00526347	0.00023545	3.7221	C	1	17/08/2020 23:35		0	0	0	0	0	0	0	0	0	0	0	0	0	0
76	0	1	2	0d 06:43:41.84000	0d 06:13:41.84000	0.00146529	0.00540946	0.00023522	3.7241	C	1	17/08/2020 23:45		0	0	0	0	0	0	0	0	0	0	0	0	0	0
77	0	1	2	0d 06:53:41.84000	0d 06:23:41.84000	0.0015045	0.00555553	0.00023507	3.7263	C	1	17/08/2020 23:55		0	0	0	0	0	0	0	0	0	0	0	0	0	0
78	0	1	2	0d 07:03:41.84000	0d 06:33:41.84000	0.00154371	0.00570169	0.00023529	3.7287	C	1	18/08/2020 00:05		0	0	0	0	0	0	0	0	0	0	0	0	0	0
79	0	1	2	0d 07:13:41.84000	0d 06:43:41.84000	0.00158292	0.00584794	0.00023537	3.7308	C	1	18/08/2020 00:15		0	0	0	0	0	0	0	0	0	0	0	0	0	0
80	0	1	2	0d 07:23:41.84000	0d 06:53:41.84000	0.00162213	0.00599427	0.00023529	3.7328	C	1	18/08/2020 00:25		0	0	0	0	0	0	0	0	0	0	0	0	0	0
81	0	1	2	0d 07:33:41.84000	0d 07:03:41.84000	0.00166134	0.00614069	0.00023522	3.7353	C	1	18/08/2020 00:35		0	0	0	0	0	0	0	0	0	0	0	0	0	0
82	0	1	2	0d 07:43:41.84000	0d 07:13:41.84000	0.00170056	0.0062872	0.00023522	3.7375	C	1	18/08/2020 00:45		0	0	0	0	0	0	0	0	0	0	0	0	0	0
83	0	1	2	0d 07:53:41.84000	0d 07:23:41.84000	0.00173977	0.00643381	0.00023545	3.7401	C	1	18/08/2020 00:55		0	0	0	0	0	0	0	0	0	0	0	0	0	0
84	0	1	2	0d 08:03:41.84000	0d 07:33:41.84000	0.00177898	0.00658051	0.00023514	3.7424	C	1	18/08/2020 01:05		0	0	0	0	0	0	0	0	0	0	0	0	0	0
85	0	1	2	0d 08:13:41.84000	0d 07:43:41.84000	0.00181819	0.0067273	0.00023537	3.7449	C	1	18/08/2020 01:15		0	0	0	0	0	0	0	0	0	0	0	0	0	0
86	0	1	2	0d 08:23:41.84000	0d 07:53:41.84000	0.0018574	0.00687418	0.00023522	3.7472	C	1	18/08/2020 01:25		0	0	0	0	0	0	0	0	0	0	0	0	0	0
87	0	1	2	0d 08:33:41.84000	0d 08:03:41.84000	0.00189661	0.00702116	0.00023514	3.7496	C	1	18/08/2020 01:35		0	0	0	0	0	0	0	0	0	0	0	0	0	0
88	0	1	2	0d 08:43:41.84000	0d 08:13:41.84000	0.00193582	0.00716823	0.00023507	3.7519	C	1	18/08/2020 01:45		0	0	0	0	0	0	0	0	0	0	0	0	0	0
89	0	1	2	0d 08:53:41.84000	0d 08:23:41.84000	0.00197503	0.0073154	0.00023537	3.7543	C	1	18/08/2020 01:55		0	0	0	0	0	0	0	0	0	0	0	0	0	0
90	0	1	2	0d 09:03:41.84000	0d 08:33:41.84000	0.00201424	0.00746266	0.00023529	3.7569	C	1	18/08/2020 02:05		0	0	0	0	0	0	0	0	0	0	0	0	0	0
91	0	1	2	0d 09:13:41.84000	0d 08:43:41.84000	0.00205345	0.00761002	0.00023522	3.7592	C	1	18/08/2020 02:15		0	0	0	0	0	0	0	0	0	0	0	0	0	0
92	0	1	2	0d 09:23:41.84000	0d 08:53:41.84000	0.00209266	0.00775747	0.00023537	3.7615	C	1	18/08/2020 02:25		0	0	0	0	0	0	0	0	0	0	0	0	0	0
93	0	1	2	0d 09:33:41.84000	0d 09:03:41.84000	0.00213187	0.00790502	0.00023522	3.7639	C	1	18/08/2020 02:35		0	0	0	0	0	0	0	0	0	0	0	0	0	0
94	0	1	2	0d 09:43:41.84000	0d 09:13:41.84000	0.00217108	0.00805266	0.00023522	3.7668	C	1	18/08/2020 02:45		0	0	0	0	0	0	0	0	0	0	0	0	0	0
95	0	1	2	0d 09:53:41.84000	0d 09:23:41.84000	0.00221029	0.00820041	0.00023552	3.7693	C	1	18/08/2020 02:55		0	0	0	0	0	0	0	0	0	0	0	0	0	0
96	0	1	2	0d 10:03:41.84000	0d 09:33:41.84000	0.0022495	0.00834825	0.00023529	3.7719	C	1	18/08/2020 03:05		0	0	0	0	0	0	0	0	0	0	0	0	0	0
97	0	1	2	0d 10:13:41.84000	0d 09:43:41.84000	0.00228871	0.0084962	0.00023499	3.7745	C	1	18/08/2020 03:15		0	0	0	0	0	0	0	0	0	0	0	0	0	0
98	0	1	2	0d 10:23:41.84000	0d 09:53:41.84000	0.00232793	0.00864425	0.00023522	3.7771	C	1	18/08/2020 03:25		0	0	0	0	0	0	0	0	0	0	0	0	0	0
99	0	1	2	0d 10:33:41.84000	0d 10:03:41.84000	0.00236714	0.00879241	0.00023537	3.7798	C	1	18/08/2020 03:35		0	0	0	0	0	0	0	0	0	0	0	0	0	0
100	0	1	2	0d 10:43:41.84000	0d 10:13:41.84000	0.00240635	0.00894068	0.00023514	3.7829	C	1	18/08/2020 03:45		0	0	0	0	0	0	0	0	0	0	0	0	0	0
101	0	1	2	0d 10:53:41.84000	0d 10:23:41.84000	0.00244556	0.00908907	0.00023522	3.7856	C	1	18/08/2020 03:55		0	0	0	0	0	0	0	0	0	0	0	0	0	0
102	0	1	2	0d 11:03:41.84000	0d 10:33:41.84000	0.00248477	0.00923758	0.00023537	3.789	C	1	18/08/2020 04:05		0	0	0	0	0	0	0	0	0	0	0	0	0	0
103	0	1	2	0d 11:13:41.84000	0d 10:43:41.84000	0.00252398	0.00938621	0.00023514	3.7922	C	1	18/08/2020 04:15		0	0	0	0	0	0	0	0	0	0	0	0	0	0
104	0	1	2	0d 11:23:41.84000	0d 10:53:41.84000	0.00256319	0.00953497	0.00023522	3.7954	C	1	18/08/2020 04:25		0	0	0	0	0	0	0	0	0	0	0	0	0	0
105	0	1	2	0d 11:33:41.84000	0d 11:03:41.84000	0.0026024	0.00968386	0.00023552	3.799	C	1	18/08/2020 04:35		0	0	0	0	0	0	0	0	0	0	0	0	0	0
106	0	1	2	0d 11:43:41.84000	0d 11:13:41.84000	0.00264161	0.00983289	0.00023529	3.8025	C	1	18/08/2020 04:45		0	0	0	0	0	0	0	0	0	0	0	0	0	0
107	0	1	2	0d 11:53:41.84000	0d 11:23:41.84000	0.00268082	0.00998208	0.00023514	3.8065	C	1	18/08/2020 04:55		0	0	0	0	0	0	0	0	0	0	0	0	0	0
108	0	1	2	0d 12:03:41.84000	0d 11:33:41.84000	0.00272003	0.0101314	0.00023545	3.8106	C	1	18/08/2020 05:05		0	0	0	0	0	0	0	0	0	0	0	0	0	0
109	0	1	2	0d 12:13:41.84000	0d 11:43:41.84000	0.00275924	0.0102809	0.00023514	3.8148	C	1	18/08/2020 05:15		0	0	0	0	0	0	0	0	0	0	0	0	0	0
110	0	1	2	0d 12:23:41.84000	0d 11:53:41.84000	0.00279845	0.0104306	0.00023537	3.8192	C	1	18/08/2020 05:25		0	0	0	0	0	0	0	0	0	0	0	0	0	0
111	0	1	2	0d 12:33:41.84000	0d 12:03:41.84000	0.00283766	0.0105804	0.00023545	3.8238	C	1	18/08/2020 05:35		0	0	0	0	0	0	0	0	0	0	0	0	0	0
112	0	1	2	0d 12:43:41.84000	0d 12:13:41.84000	0.00287687	0.0107305	0.00023552	3.8286	C	1	18/08/2020 05:45		0	0	0	0	0	0	0	0	0	0	0	0	0	0
113	0	1	2	0d 12:53:41.84000	0d 12:23:41.84000	0.00291609	0.0108807	0.00023522	3.8341	C	1	18/08/2020 05:55		0	0	0	0	0	0	0	0	0	0	0	0	0	0
114	0	1	2	0d 13:03:41.84000	0d 12:33:41.84000	0.0029553	0.0110312	0.00023522	3.8392	C	1	18/08/2020 06:05		0	0	0	0	0	0	0	0	0	0	0	0	0	0
115	0	1	2	0d 13:13:41.84000	0d 12:43:41.84000	0.00299451	0.0111818	0.00023522	3.8451	C	1	18/08/2020 06:15		0	0	0	0	0	0	0	0	0	0	0	0	0	0
116	0	1	2	0d 13:23:41.84000	0d 12:53:41.84000	0.00303372	0.0113327	0.00023537	3.8511	C	1	18/08/2020 06:25		0	0	0	0	0	0	0	0	0	0	0	0	0	0
117	0	1	2	0d 13:33:41.84000	0d 13:03:41.84000	0.00307293	0.0114838	0.00023529	3.8573	C	1	18/08/2020 06:35		0	0	0	0	0	0	0	0	0	0	0	0	0	0
118	0	1	2	0d 13:43:41.84000	0d 13:13:41.84000	0.00311214	0.0116352	0.00023514	3.8637	C	1	18/08/2020 06:45		0	0	0	0	0	0	0	0	0	0	0	0	0	0
119	0	1	2	0d 13:53:41.84000	0d 13:23:41.84000	0.00315135	0.0117868	0.00023514	3.8703	C	1	18/08/2020 06:55		0	0	0	0	0	0	0	0	0	0	0	0	0	0
120	0	1	2	0d 14:03:41.84000	0d 13:33:41.84000	0.00319056	0.0119387	0.00023529	3.8772	C	1	18/08/2020 07:05		0	0	0	0	0	0	0	0	0	0	0	0	0	0
121	0	1	2	0d 14:13:41.84000	0d 13:43:41.84000	0.00322977	0.0120909	0.00023514	3.8845	C	1	18/08/2020 07:15		0	0	0	0	0	0	0	0	0	0	0	0	0	0
122	0	1	2	0d 14:23:41.84000	0d 13:53:41.84000	0.00326898	0.0122434	0.00023529	3.8917	C	1	18/08/2020 07:25		0	0	0	0	0	0	0	0	0	0	0	0	0	0
123	0	1	2	0d 14:33:41.84000	0d 14:03:41.84000	0.00330819	0.0123961	0.0002356	3.8991	C	1	18/08/2020 07:35		0	0	0	0	0	0	0	0	0	0	0	0	0	0
124	0	1	2	0d 14:43:41.84000	0d 14:13:41.84000	0.0033474	0.0125491	0.00023522	3.9069	C	1	18/08/2020 07:45		0	0	0	0	0	0	0	0	0	0	0	0	0	0
125	0	1	2	0d 14:53:41.84000	0d 14:23:41.84000	0.00338661	0.0127025	0.00023529	3.9145	C	1	18/08/2020 07:55		0	0	0	0	0	0	0	0	0	0	0	0	0	0
126	0	1	2	0d 15:03:41.84000	0d 14:33:41.84000	0.00342582	0.0128562	0.00023514	3.9228	C	1	18/08/2020 08:05		0	0	0	0	0	0	0	0	0	0	0	0	0	0
127	0	1	2	0d 15:13:41.84000	0d 14:43:41.84000	0.00346503	0.0130101	0.00023514	3.9304	C	1	18/08/2020 08:15		0	0	0	0	0	0	0	0	0	0	0	0	0	0
128	0	1	2	0d 15:23:41.84000	0d 14:53:41.84000	0.00350425	0.0131644	0.00023522	3.939	C	1	18/08/2020 08:25		0	0	0	0	0	0	0	0	0	0	0	0	0	0
129	0	1	2	0d 15:33:41.84000	0d 15:03:41.84000	0.00354346	0.013319	0.00023499	3.9474	C	1	18/08/2020 08:35		0	0	0	0	0	0	0	0	0	0	0	0	0	0
130	0	1	2	0d 15:43:41.84000	0d 15:13:41.84000	0.00358267	0.013474	0.00023522	3.9556	C	1	18/08/2020 08:45		0	0	0	0	0	0	0	0	0	0	0	0	0	0
131	0	1	2	0d 15:53:41.84000	0d 15:23:41.84000	0.00362188	0.0136292	0.00023514	3.9641	C	1	18/08/2020 08:55		0	0	0	0	0	0	0	0	0	0	0	0	0	0
132	0	1	2	0d 16:03:41.84000	0d 15:33:41.84000	0.00366109	0.0137849	0.00023529	3.9728	C	1	18/08/2020 09:05		0	0	0	0	0	0	0	0	0	0	0	0	0	0
133	0	1	2	0d 16:13:41.84000	0d 15:43:41.84000	0.0037003	0.0139408	0.00023514	3.9815	C	1	18/08/2020 09:15		0	0	0	0	0	0	0	0	0	0	0	0	0	0
134	0	1	2	0d 16:23:41.84000	0d 15:53:41.84000	0.00373951	0.0140971	0.00023522	3.9901	C	1	18/08/2020 09:25		0	0	0	0	0	0	0	0	0	0	0	0	0	0
135	0	1	2	0d 16:33:41.84000	0d 16:03:41.84000	0.00377872	0.0142537	0.00023529	3.9988	C	1	18/08/2020 09:35		0	0	0	0	0	0	0	0	0	0	0	0	0	0
136	0	1	2	0d 16:43:41.84000	0d 16:13:41.84000	0.00381793	0.0144107	0.00023522	4.0073	C	1	18/08/2020 09:45		0	0	0	0	0	0	0	0	0	0	0	0	0	0
137	0	1	2	0d 16:53:41.84000	0d 16:23:41.84000	0.00385714	0.014568	0.00023514	4.0162	C	1	18/08/2020 09:55		0	0	0	0	0	0	0	0	0	0	0	0	0	0
138	0	1	2	0d 17:03:41.84000	0d 16:33:41.84000	0.00389635	0.0147256	0.00023537	4.0252	C	1	18/08/2020 10:05		0	0	0	0	0	0	0	0	0	0	0	0	0	0
139	0	1	2	0d 17:13:41.84000	0d 16:43:41.84000	0.00393556	0.0148837	0.00023514	4.0343	C	1	18/08/2020 10:15		0	0	0	0	0	0	0	0	0	0	0	0	0	0
140	0	1	2	0d 17:23:41.84000	0d 16:53:41.84000	0.00397477	0.015042	0.00023522	4.0433	C	1	18/08/2020 10:25		0	0	0	0	0	0	0	0	0	0	0	0	0	0
141	0	1	2	0d 17:33:41.84000	0d 17:03:41.84000	0.00401398	0.0152007	0.00023568	4.0525	C	1	18/08/2020 10:35		0	0	0	0	0	0	0	0	0	0	0	0	0	0
142	0	1	2	0d 17:43:41.84000	0d 17:13:41.84000	0.0040532	0.0153598	0.00023552	4.0618	C	1	18/08/2020 10:45		0	0	0	0	0	0	0	0	0	0	0	0	0	0
143	0	1	2	0d 17:53:41.84000	0d 17:23:41.84000	0.00409241	0.0155193	0.00023514	4.0713	C	1	18/08/2020 10:55		0	0	0	0	0	0	0	0	0	0	0	0	0	0
144	0	1	2	0d 18:03:41.84000	0d 17:33:41.84000	0.00413162	0.0156791	0.00023522	4.0806	C	1	18/08/2020 11:05		0	0	0	0	0	0	0	0	0	0	0	0	0	0
145	0	1	2	0d 18:13:41.84000	0d 17:43:41.84000	0.00417083	0.0158393	0.00023522	4.09	C	1	18/08/2020 11:15		0	0	0	0	0	0	0	0	0	0	0	0	0	0
146	0	1	2	0d 18:23:41.84000	0d 17:53:41.84000	0.00421004	0.0159998	0.00023529	4.0996	C	1	18/08/2020 11:25		0	0	0	0	0	0	0	0	0	0	0	0	0	0
147	0	1	2	0d 18:33:41.84000	0d 18:03:41.84000	0.00424925	0.0161608	0.00023522	4.1096	C	1	18/08/2020 11:35		0	0	0	0	0	0	0	0	0	0	0	0	0	0
148	0	1	2	0d 18:43:41.84000	0d 18:13:41.84000	0.00428846	0.0163221	0.00023529	4.1193	C	1	18/08/2020 11:45		0	0	0	0	0	0	0	0	0	0	0	0	0	0
149	0	1	2	0d 18:53:27.32000	0d 18:23:27.32000	0.00432672	0.0164799	0.00023537	4.1294	C	5	18/08/2020 11:55		0	0	0	0	0	0	0	0	0	0	0	0	0	0
150	0	1	2	0d 19:03:27.32000	0d 18:33:27.32000	0.00436593	0.016642	0.00023537	4.1392	C	1	18/08/2020 12:05		0	0	0	0	0	0	0	0	0	0	0	0	0	0
151	0	1	2	0d 19:13:04.65000	0d 18:43:04.65000	0.00440366	0.0167984	0.00023514	4.1492	C	5	18/08/2020 12:15		0	0	0	0	0	0	0	0	0	0	0	0	0	0
152	0	1	2	0d 19:22:55.36000	0d 18:52:55.36000	0.00444226	0.0169588	0.00023522	4.1593	C	5	18/08/2020 12:24		0	0	0	0	0	0	0	0	0	0	0	0	0	0
153	0	1	2	0d 19:32:34.37000	0d 19:02:34.37000	0.0044801	0.0171163	0.00023529	4.1694	C	5	18/08/2020 12:34		0	0	0	0	0	0	0	0	0	0	0	0	0	0
154	0	1	2	0d 19:42:14.87000	0d 19:12:14.87000	0.00451804	0.0172747	0.00023537	4.1794	C	5	18/08/2020 12:44		0	0	0	0	0	0	0	0	0	0	0	0	0	0
155	0	1	2	0d 19:51:47.09000	0d 19:21:47.09000	0.00455543	0.0174312	0.00023537	4.1895	C	5	18/08/2020 12:53		0	0	0	0	0	0	0	0	0	0	0	0	0	0
156	0	1	2	0d 20:01:22.67000	0d 19:31:22.67000	0.00459305	0.0175889	0.00023537	4.1996	C	5	18/08/2020 13:03		0	0	0	0	0	0	0	0	0	0	0	0	0	0
157	0	1	2	0d 20:01:34.36000	0d 19:31:34.36000	0.00459381	0.0175921	0.00023522	4.2	C	133	18/08/2020 13:03		0	0	0	0	0	0	0	0	0	0	0	0	0	0
158	0	1	3	0d 20:01:34.39000	0d 00:00:00.03000	0.00459381	0.0175921	0.00023514	4.2002	C	0	18/08/2020 13:03		0	0	0	0	0	0	0	0	0	0	0	0	0	0
159	0	1	3	0d 20:03:11.83000	0d 00:01:37.47000	0.00459895	0.0176137	0.00013504	4.2	C	4	18/08/2020 13:05		0	0	0	0	0	0	0	0	0	0	0	0	0	0
160	0	1	3	0d 20:08:31.60000	0d 00:06:57.24000	0.00460528	0.0176403	0.00003502	4.2	C	4	18/08/2020 13:10		0	0	0	0	0	0	0	0	0	0	0	0	0	0
161	0	1	3	0d 20:11:09.69000	0d 00:09:35.33000	0.00460663	0.017646	0.0000235	4.2	C	132	18/08/2020 13:13		0	0	0	0	0	0	0	0	0	0	0	0	0	0
162	0	1	4	0d 20:11:09.70000	0d 00:00:00.01000	0	0	0	4.2	R	0	18/08/2020 13:13		0	0	0	0	0	0	0	0	0	0	0	0	0	0
163	0	1	4	0d 20:11:11.70000	0d 00:00:02.01000	0	0	0	4.1999	R	1	18/08/2020 13:13		0	0	0	0	0	0	0	0	0	0	0	0	0	0
164	0	1	4	0d 20:11:13.70000	0d 00:00:04.01000	0	0	0	4.1996	R	1	18/08/2020 13:13		0	0	0	0	0	0	0	0	0	0	0	0	0	0
165	0	1	4	0d 20:11:15.70000	0d 00:00:06.01000	0	0	0	4.1996	R	1	18/08/2020 13:13		0	0	0	0	0	0	0	0	0	0	0	0	0	0
166	0	1	4	0d 20:11:17.70000	0d 00:00:08.01000	0	0	0	4.1999	R	1	18/08/2020 13:13		0	0	0	0	0	0	0	0	0	0	0	0	0	0
167	0	1	4	0d 20:11:19.69000	0d 00:00:10.00000	0	0	0	4.1994	R	129	18/08/2020 13:13		0	0	0	0	0	0	0	0	0	0	0	0	0	0
168	0	1	5	0d 20:11:19.75000	0d 00:00:00.06000	0	0.00000001	0.00023697	4.1976	D	0	18/08/2020 13:13		0	0	0	0	0	0	0	0	0	0	0	0	0	0
169	0	1	5	0d 20:17:30.33000	0d 00:06:10.64000	0.00002422	0.00010153	0.00023522	4.1874	D	5	18/08/2020 13:19		0	0	0	0	0	0	0	0	0	0	0	0	0	0
170	0	1	5	0d 20:25:46.40000	0d 00:14:26.71000	0.00005664	0.00023712	0.00023529	4.1773	D	5	18/08/2020 13:27		0	0	0	0	0	0	0	0	0	0	0	0	0	0
171	0	1	5	0d 20:34:18.79000	0d 00:22:59.10000	0.00009012	0.00037683	0.00023522	4.1672	D	5	18/08/2020 13:36		0	0	0	0	0	0	0	0	0	0	0	0	0	0
172	0	1	5	0d 20:42:58.50000	0d 00:31:38.81000	0.00012409	0.0005182	0.00023514	4.1572	D	5	18/08/2020 13:45		0	0	0	0	0	0	0	0	0	0	0	0	0	0
173	0	1	5	0d 20:51:44.07000	0d 00:40:24.38000	0.00015843	0.00066082	0.00023522	4.1471	D	5	18/08/2020 13:53		0	0	0	0	0	0	0	0	0	0	0	0	0	0
174	0	1	5	0d 21:00:43.72000	0d 00:49:24.03000	0.0001937	0.00080691	0.00023522	4.1369	D	5	18/08/2020 14:02		0	0	0	0	0	0	0	0	0	0	0	0	0	0
175	0	1	5	0d 21:09:55.21000	0d 00:58:35.52000	0.00022974	0.00095583	0.00023537	4.1268	D	5	18/08/2020 14:11		0	0	0	0	0	0	0	0	0	0	0	0	0	0
176	0	1	5	0d 21:19:06.37000	0d 01:07:46.68000	0.00026576	0.0011043	0.00023529	4.1167	D	5	18/08/2020 14:21		0	0	0	0	0	0	0	0	0	0	0	0	0	0
177	0	1	5	0d 21:28:24.31000	0d 01:17:04.62000	0.00030222	0.00125422	0.00023529	4.1067	D	5	18/08/2020 14:30		0	0	0	0	0	0	0	0	0	0	0	0	0	0
178	0	1	5	0d 21:37:54.31000	0d 01:26:34.62000	0.00033947	0.00140701	0.00023529	4.0964	D	5	18/08/2020 14:39		0	0	0	0	0	0	0	0	0	0	0	0	0	0
179	0	1	5	0d 21:47:42.85000	0d 01:36:23.16000	0.00037793	0.00156439	0.00023522	4.0864	D	5	18/08/2020 14:49		0	0	0	0	0	0	0	0	0	0	0	0	0	0
180	0	1	5	0d 21:57:25.91000	0d 01:46:06.22000	0.00041604	0.00171991	0.00023537	4.0763	D	5	18/08/2020 14:59		0	0	0	0	0	0	0	0	0	0	0	0	0	0
181	0	1	5	0d 22:07:25.91000	0d 01:56:06.22000	0.00045525	0.00187955	0.00023514	4.0664	D	1	18/08/2020 15:09		0	0	0	0	0	0	0	0	0	0	0	0	0	0
182	0	1	5	0d 22:17:20.90000	0d 02:06:01.21000	0.00049413	0.00203748	0.00023507	4.0563	D	5	18/08/2020 15:19		0	0	0	0	0	0	0	0	0	0	0	0	0	0
183	0	1	5	0d 22:27:20.90000	0d 02:16:01.21000	0.00053334	0.00219634	0.00023514	4.0465	D	1	18/08/2020 15:29		0	0	0	0	0	0	0	0	0	0	0	0	0	0
184	0	1	5	0d 22:37:20.90000	0d 02:26:01.21000	0.00057255	0.00235482	0.00023522	4.0368	D	1	18/08/2020 15:39		0	0	0	0	0	0	0	0	0	0	0	0	0	0
185	0	1	5	0d 22:47:20.90000	0d 02:36:01.21000	0.00061176	0.00251293	0.00023514	4.0273	D	1	18/08/2020 15:49		0	0	0	0	0	0	0	0	0	0	0	0	0	0
186	0	1	5	0d 22:57:20.90000	0d 02:46:01.21000	0.00065098	0.00267066	0.00023507	4.018	D	1	18/08/2020 15:59		0	0	0	0	0	0	0	0	0	0	0	0	0	0
187	0	1	5	0d 23:07:20.90000	0d 02:56:01.21000	0.00069019	0.00282803	0.00023522	4.0085	D	1	18/08/2020 16:09		0	0	0	0	0	0	0	0	0	0	0	0	0	0
188	0	1	5	0d 23:17:20.90000	0d 03:06:01.21000	0.0007294	0.00298503	0.00023537	3.9994	D	1	18/08/2020 16:19		0	0	0	0	0	0	0	0	0	0	0	0	0	0
189	0	1	5	0d 23:27:20.90000	0d 03:16:01.21000	0.00076861	0.00314167	0.00023522	3.9904	D	1	18/08/2020 16:29		0	0	0	0	0	0	0	0	0	0	0	0	0	0
190	0	1	5	0d 23:37:20.90000	0d 03:26:01.21000	0.00080782	0.00329796	0.00023529	3.9809	D	1	18/08/2020 16:39		0	0	0	0	0	0	0	0	0	0	0	0	0	0
191	0	1	5	0d 23:47:20.90000	0d 03:36:01.21000	0.00084703	0.00345389	0.00023529	3.9721	D	1	18/08/2020 16:49		0	0	0	0	0	0	0	0	0	0	0	0	0	0
192	0	1	5	0d 23:57:20.90000	0d 03:46:01.21000	0.00088624	0.00360947	0.00023514	3.9632	D	1	18/08/2020 16:59		0	0	0	0	0	0	0	0	0	0	0	0	0	0
193	0	1	5	1d 00:07:20.90000	0d 03:56:01.21000	0.00092545	0.00376469	0.00023514	3.9542	D	1	18/08/2020 17:09		0	0	0	0	0	0	0	0	0	0	0	0	0	0
194	0	1	5	1d 00:17:20.90000	0d 04:06:01.21000	0.00096466	0.00391957	0.00023537	3.9454	D	1	18/08/2020 17:19		0	0	0	0	0	0	0	0	0	0	0	0	0	0
195	0	1	5	1d 00:27:20.90000	0d 04:16:01.21000	0.00100387	0.0040741	0.00023537	3.9365	D	1	18/08/2020 17:29		0	0	0	0	0	0	0	0	0	0	0	0	0	0
196	0	1	5	1d 00:37:20.90000	0d 04:26:01.21000	0.00104308	0.00422829	0.00023545	3.928	D	1	18/08/2020 17:39		0	0	0	0	0	0	0	0	0	0	0	0	0	0
197	0	1	5	1d 00:47:20.90000	0d 04:36:01.21000	0.00108229	0.00438214	0.00023522	3.9193	D	1	18/08/2020 17:49		0	0	0	0	0	0	0	0	0	0	0	0	0	0
198	0	1	5	1d 00:57:20.90000	0d 04:46:01.21000	0.0011215	0.00453566	0.00023514	3.9112	D	1	18/08/2020 17:59		0	0	0	0	0	0	0	0	0	0	0	0	0	0
199	0	1	5	1d 01:07:20.90000	0d 04:56:01.21000	0.00116071	0.00468884	0.00023529	3.9026	D	1	18/08/2020 18:09		0	0	0	0	0	0	0	0	0	0	0	0	0	0
200	0	1	5	1d 01:17:20.90000	0d 05:06:01.21000	0.00119992	0.00484171	0.00023537	3.8943	D	1	18/08/2020 18:19		0	0	0	0	0	0	0	0	0	0	0	0	0	0
201	0	1	5	1d 01:27:20.90000	0d 05:16:01.21000	0.00123913	0.00499425	0.00023537	3.8863	D	1	18/08/2020 18:29		0	0	0	0	0	0	0	0	0	0	0	0	0	0
202	0	1	5	1d 01:37:20.90000	0d 05:26:01.21000	0.00127835	0.00514648	0.00023522	3.8782	D	1	18/08/2020 18:39		0	0	0	0	0	0	0	0	0	0	0	0	0	0
203	0	1	5	1d 01:47:20.90000	0d 05:36:01.21000	0.00131756	0.0052984	0.00023537	3.8705	D	1	18/08/2020 18:49		0	0	0	0	0	0	0	0	0	0	0	0	0	0
204	0	1	5	1d 01:57:20.90000	0d 05:46:01.21000	0.00135677	0.00545001	0.00023537	3.8631	D	1	18/08/2020 18:59		0	0	0	0	0	0	0	0	0	0	0	0	0	0
205	0	1	5	1d 02:07:20.90000	0d 05:56:01.21000	0.00139598	0.00560134	0.00023545	3.8556	D	1	18/08/2020 19:09		0	0	0	0	0	0	0	0	0	0	0	0	0	0
206	0	1	5	1d 02:17:20.90000	0d 06:06:01.21000	0.00143519	0.00575239	0.00023529	3.8485	D	1	18/08/2020 19:19		0	0	0	0	0	0	0	0	0	0	0	0	0	0
207	0	1	5	1d 02:27:20.90000	0d 06:16:01.21000	0.0014744	0.00590317	0.00023537	3.8419	D	1	18/08/2020 19:29		0	0	0	0	0	0	0	0	0	0	0	0	0	0
208	0	1	5	1d 02:37:20.90000	0d 06:26:01.21000	0.00151361	0.00605368	0.00023537	3.835	D	1	18/08/2020 19:39		0	0	0	0	0	0	0	0	0	0	0	0	0	0
209	0	1	5	1d 02:47:20.90000	0d 06:36:01.21000	0.00155282	0.00620394	0.00023522	3.8291	D	1	18/08/2020 19:49		0	0	0	0	0	0	0	0	0	0	0	0	0	0
210	0	1	5	1d 02:57:20.90000	0d 06:46:01.21000	0.00159203	0.00635396	0.00023529	3.8228	D	1	18/08/2020 19:59		0	0	0	0	0	0	0	0	0	0	0	0	0	0
211	0	1	5	1d 03:07:20.90000	0d 06:56:01.21000	0.00163124	0.00650375	0.00023514	3.8172	D	1	18/08/2020 20:09		0	0	0	0	0	0	0	0	0	0	0	0	0	0
212	0	1	5	1d 03:17:20.90000	0d 07:06:01.21000	0.00167045	0.00665331	0.00023514	3.8116	D	1	18/08/2020 20:19		0	0	0	0	0	0	0	0	0	0	0	0	0	0
213	0	1	5	1d 03:27:20.90000	0d 07:16:01.21000	0.00170966	0.00680266	0.00023529	3.8061	D	1	18/08/2020 20:29		0	0	0	0	0	0	0	0	0	0	0	0	0	0
214	0	1	5	1d 03:37:20.90000	0d 07:26:01.21000	0.00174887	0.00695182	0.00023522	3.8013	D	1	18/08/2020 20:39		0	0	0	0	0	0	0	0	0	0	0	0	0	0
215	0	1	5	1d 03:47:20.90000	0d 07:36:01.21000	0.00178808	0.00710077	0.00023514	3.7963	D	1	18/08/2020 20:49		0	0	0	0	0	0	0	0	0	0	0	0	0	0
216	0	1	5	1d 03:57:20.90000	0d 07:46:01.21000	0.00182729	0.00724954	0.00023529	3.7917	D	1	18/08/2020 20:59		0	0	0	0	0	0	0	0	0	0	0	0	0	0
217	0	1	5	1d 04:07:20.90000	0d 07:56:01.21000	0.00186651	0.00739814	0.00023514	3.7876	D	1	18/08/2020 21:09		0	0	0	0	0	0	0	0	0	0	0	0	0	0
218	0	1	5	1d 04:17:20.90000	0d 08:06:01.21000	0.00190572	0.00754657	0.00023529	3.7833	D	1	18/08/2020 21:19		0	0	0	0	0	0	0	0	0	0	0	0	0	0
219	0	1	5	1d 04:27:20.90000	0d 08:16:01.21000	0.00194493	0.00769484	0.00023514	3.779	D	1	18/08/2020 21:29		0	0	0	0	0	0	0	0	0	0	0	0	0	0
220	0	1	5	1d 04:37:20.90000	0d 08:26:01.21000	0.00198414	0.00784295	0.00023522	3.7755	D	1	18/08/2020 21:39		0	0	0	0	0	0	0	0	0	0	0	0	0	0
221	0	1	5	1d 04:47:20.90000	0d 08:36:01.21000	0.00202335	0.00799092	0.00023514	3.7719	D	1	18/08/2020 21:49		0	0	0	0	0	0	0	0	0	0	0	0	0	0
222	0	1	5	1d 04:57:20.90000	0d 08:46:01.21000	0.00206256	0.00813875	0.00023529	3.7682	D	1	18/08/2020 21:59		0	0	0	0	0	0	0	0	0	0	0	0	0	0
223	0	1	5	1d 05:07:20.90000	0d 08:56:01.21000	0.00210177	0.00828644	0.00023529	3.7649	D	1	18/08/2020 22:09		0	0	0	0	0	0	0	0	0	0	0	0	0	0
224	0	1	5	1d 05:17:20.90000	0d 09:06:01.21000	0.00214098	0.00843399	0.00023514	3.7612	D	1	18/08/2020 22:19		0	0	0	0	0	0	0	0	0	0	0	0	0	0
225	0	1	5	1d 05:27:20.90000	0d 09:16:01.21000	0.00218019	0.00858142	0.00023537	3.7584	D	1	18/08/2020 22:29		0	0	0	0	0	0	0	0	0	0	0	0	0	0
226	0	1	5	1d 05:37:20.90000	0d 09:26:01.21000	0.0022194	0.00872873	0.00023522	3.7552	D	1	18/08/2020 22:39		0	0	0	0	0	0	0	0	0	0	0	0	0	0
227	0	1	5	1d 05:47:20.90000	0d 09:36:01.21000	0.00225861	0.00887591	0.00023522	3.7519	D	1	18/08/2020 22:49		0	0	0	0	0	0	0	0	0	0	0	0	0	0
228	0	1	5	1d 05:57:20.90000	0d 09:46:01.21000	0.00229782	0.00902298	0.00023522	3.749	D	1	18/08/2020 22:59		0	0	0	0	0	0	0	0	0	0	0	0	0	0
229	0	1	5	1d 06:07:20.90000	0d 09:56:01.21000	0.00233703	0.00916992	0.00023529	3.7461	D	1	18/08/2020 23:09		0	0	0	0	0	0	0	0	0	0	0	0	0	0
230	0	1	5	1d 06:17:20.90000	0d 10:06:01.21000	0.00237624	0.00931676	0.00023537	3.743	D	1	18/08/2020 23:19		0	0	0	0	0	0	0	0	0	0	0	0	0	0
231	0	1	5	1d 06:27:20.90000	0d 10:16:01.21000	0.00241545	0.00946347	0.00023537	3.7401	D	1	18/08/2020 23:29		0	0	0	0	0	0	0	0	0	0	0	0	0	0
232	0	1	5	1d 06:37:20.90000	0d 10:26:01.21000	0.00245467	0.00961008	0.00023522	3.7375	D	1	18/08/2020 23:39		0	0	0	0	0	0	0	0	0	0	0	0	0	0
233	0	1	5	1d 06:47:20.90000	0d 10:36:01.21000	0.00249388	0.00975657	0.00023522	3.7343	D	1	18/08/2020 23:49		0	0	0	0	0	0	0	0	0	0	0	0	0	0
234	0	1	5	1d 06:57:20.90000	0d 10:46:01.21000	0.00253309	0.00990294	0.00023514	3.7319	D	1	18/08/2020 23:59		0	0	0	0	0	0	0	0	0	0	0	0	0	0
235	0	1	5	1d 07:07:20.90000	0d 10:56:01.21000	0.0025723	0.0100492	0.00023514	3.7288	D	1	19/08/2020 00:09		0	0	0	0	0	0	0	0	0	0	0	0	0	0
236	0	1	5	1d 07:17:20.90000	0d 11:06:01.21000	0.00261151	0.0101954	0.00023514	3.7256	D	1	19/08/2020 00:19		0	0	0	0	0	0	0	0	0	0	0	0	0	0
237	0	1	5	1d 07:27:20.90000	0d 11:16:01.21000	0.00265072	0.0103414	0.00023529	3.7227	D	1	19/08/2020 00:29		0	0	0	0	0	0	0	0	0	0	0	0	0	0
238	0	1	5	1d 07:37:20.90000	0d 11:26:01.21000	0.00268993	0.0104873	0.00023537	3.72	D	1	19/08/2020 00:39		0	0	0	0	0	0	0	0	0	0	0	0	0	0
239	0	1	5	1d 07:47:20.90000	0d 11:36:01.21000	0.00272914	0.0106331	0.00023545	3.7169	D	1	19/08/2020 00:49		0	0	0	0	0	0	0	0	0	0	0	0	0	0
240	0	1	5	1d 07:57:20.90000	0d 11:46:01.21000	0.00276835	0.0107788	0.00023522	3.7137	D	1	19/08/2020 00:59		0	0	0	0	0	0	0	0	0	0	0	0	0	0
241	0	1	5	1d 08:07:20.90000	0d 11:56:01.21000	0.00280756	0.0109244	0.00023514	3.7107	D	1	19/08/2020 01:09		0	0	0	0	0	0	0	0	0	0	0	0	0	0
242	0	1	5	1d 08:17:20.90000	0d 12:06:01.21000	0.00284677	0.0110698	0.00023537	3.7076	D	1	19/08/2020 01:19		0	0	0	0	0	0	0	0	0	0	0	0	0	0
243	0	1	5	1d 08:27:20.90000	0d 12:16:01.21000	0.00288598	0.0112151	0.00023545	3.7044	D	1	19/08/2020 01:29		0	0	0	0	0	0	0	0	0	0	0	0	0	0
244	0	1	5	1d 08:37:20.90000	0d 12:26:01.21000	0.00292519	0.0113603	0.00023499	3.7011	D	1	19/08/2020 01:39		0	0	0	0	0	0	0	0	0	0	0	0	0	0
245	0	1	5	1d 08:47:20.90000	0d 12:36:01.21000	0.0029644	0.0115054	0.00023514	3.6979	D	1	19/08/2020 01:49		0	0	0	0	0	0	0	0	0	0	0	0	0	0
246	0	1	5	1d 08:57:20.90000	0d 12:46:01.21000	0.00300361	0.0116503	0.00023499	3.6942	D	1	19/08/2020 01:59		0	0	0	0	0	0	0	0	0	0	0	0	0	0
247	0	1	5	1d 09:07:20.90000	0d 12:56:01.21000	0.00304283	0.0117951	0.00023507	3.6905	D	1	19/08/2020 02:09		0	0	0	0	0	0	0	0	0	0	0	0	0	0
248	0	1	5	1d 09:17:20.90000	0d 13:06:01.21000	0.00308204	0.0119397	0.00023529	3.687	D	1	19/08/2020 02:19		0	0	0	0	0	0	0	0	0	0	0	0	0	0
249	0	1	5	1d 09:27:20.90000	0d 13:16:01.21000	0.00312125	0.0120842	0.00023514	3.6834	D	1	19/08/2020 02:29		0	0	0	0	0	0	0	0	0	0	0	0	0	0
250	0	1	5	1d 09:37:20.90000	0d 13:26:01.21000	0.00316046	0.0122286	0.00023514	3.6797	D	1	19/08/2020 02:39		0	0	0	0	0	0	0	0	0	0	0	0	0	0
251	0	1	5	1d 09:47:20.90000	0d 13:36:01.21000	0.00319967	0.0123728	0.00023499	3.6759	D	1	19/08/2020 02:49		0	0	0	0	0	0	0	0	0	0	0	0	0	0
252	0	1	5	1d 09:57:20.90000	0d 13:46:01.21000	0.00323888	0.0125169	0.00023522	3.6719	D	1	19/08/2020 02:59		0	0	0	0	0	0	0	0	0	0	0	0	0	0
253	0	1	5	1d 10:07:20.90000	0d 13:56:01.21000	0.00327809	0.0126608	0.00023529	3.668	D	1	19/08/2020 03:09		0	0	0	0	0	0	0	0	0	0	0	0	0	0
254	0	1	5	1d 10:17:20.90000	0d 14:06:01.21000	0.0033173	0.0128045	0.00023507	3.6637	D	1	19/08/2020 03:19		0	0	0	0	0	0	0	0	0	0	0	0	0	0
255	0	1	5	1d 10:27:20.90000	0d 14:16:01.21000	0.00335651	0.0129481	0.00023529	3.6594	D	1	19/08/2020 03:29		0	0	0	0	0	0	0	0	0	0	0	0	0	0
256	0	1	5	1d 10:37:20.90000	0d 14:26:01.21000	0.00339572	0.0130915	0.00023522	3.6553	D	1	19/08/2020 03:39		0	0	0	0	0	0	0	0	0	0	0	0	0	0
257	0	1	5	1d 10:47:20.90000	0d 14:36:01.21000	0.00343493	0.0132347	0.00023499	3.6509	D	1	19/08/2020 03:49		0	0	0	0	0	0	0	0	0	0	0	0	0	0
258	0	1	5	1d 10:57:20.90000	0d 14:46:01.21000	0.00347414	0.0133778	0.00023545	3.6461	D	1	19/08/2020 03:59		0	0	0	0	0	0	0	0	0	0	0	0	0	0
259	0	1	5	1d 11:07:20.90000	0d 14:56:01.21000	0.00351335	0.0135207	0.00023537	3.6411	D	1	19/08/2020 04:09		0	0	0	0	0	0	0	0	0	0	0	0	0	0
260	0	1	5	1d 11:17:20.90000	0d 15:06:01.21000	0.00355256	0.0136633	0.00023529	3.6361	D	1	19/08/2020 04:19		0	0	0	0	0	0	0	0	0	0	0	0	0	0
261	0	1	5	1d 11:27:20.90000	0d 15:16:01.21000	0.00359177	0.0138058	0.00023529	3.6309	D	1	19/08/2020 04:29		0	0	0	0	0	0	0	0	0	0	0	0	0	0
262	0	1	5	1d 11:37:20.90000	0d 15:26:01.21000	0.00363099	0.0139481	0.0002356	3.6254	D	1	19/08/2020 04:39		0	0	0	0	0	0	0	0	0	0	0	0	0	0
263	0	1	5	1d 11:47:20.90000	0d 15:36:01.21000	0.0036702	0.0140901	0.00023522	3.6194	D	1	19/08/2020 04:49		0	0	0	0	0	0	0	0	0	0	0	0	0	0
264	0	1	5	1d 11:57:20.90000	0d 15:46:01.21000	0.00370941	0.0142319	0.00023529	3.6129	D	1	19/08/2020 04:59		0	0	0	0	0	0	0	0	0	0	0	0	0	0
265	0	1	5	1d 12:07:20.90000	0d 15:56:01.21000	0.00374862	0.0143735	0.00023522	3.6059	D	1	19/08/2020 05:09		0	0	0	0	0	0	0	0	0	0	0	0	0	0
266	0	1	5	1d 12:17:20.90000	0d 16:06:01.21000	0.00378783	0.0145147	0.00023545	3.5978	D	1	19/08/2020 05:19		0	0	0	0	0	0	0	0	0	0	0	0	0	0
267	0	1	5	1d 12:27:20.90000	0d 16:16:01.21000	0.00382704	0.0146556	0.00023514	3.5885	D	1	19/08/2020 05:29		0	0	0	0	0	0	0	0	0	0	0	0	0	0
268	0	1	5	1d 12:35:47.68000	0d 16:24:27.99000	0.00386016	0.0147743	0.00023529	3.5784	D	5	19/08/2020 05:37		0	0	0	0	0	0	0	0	0	0	0	0	0	0
269	0	1	5	1d 12:43:12.29000	0d 16:31:52.60000	0.00388921	0.0148781	0.00023499	3.5683	D	5	19/08/2020 05:45		0	0	0	0	0	0	0	0	0	0	0	0	0	0
270	0	1	5	1d 12:48:58.25000	0d 16:37:38.56000	0.00391182	0.0149587	0.00023514	3.5583	D	5	19/08/2020 05:51		0	0	0	0	0	0	0	0	0	0	0	0	0	0
271	0	1	5	1d 12:53:46.11000	0d 16:42:26.42000	0.00393063	0.0150255	0.00023529	3.548	D	5	19/08/2020 05:55		0	0	0	0	0	0	0	0	0	0	0	0	0	0
272	0	1	5	1d 12:57:44.98000	0d 16:46:25.29000	0.00394624	0.0150809	0.00023529	3.5378	D	5	19/08/2020 05:59		0	0	0	0	0	0	0	0	0	0	0	0	0	0
273	0	1	5	1d 13:01:06.25000	0d 16:49:46.56000	0.0039594	0.0151273	0.00023545	3.5277	D	5	19/08/2020 06:03		0	0	0	0	0	0	0	0	0	0	0	0	0	0
274	0	1	5	1d 13:03:41.59000	0d 16:52:21.90000	0.00396955	0.0151631	0.00023522	3.5177	D	5	19/08/2020 06:05		0	0	0	0	0	0	0	0	0	0	0	0	0	0
275	0	1	5	1d 13:05:55.27000	0d 16:54:35.58000	0.00397829	0.0151938	0.00023529	3.5074	D	5	19/08/2020 06:07		0	0	0	0	0	0	0	0	0	0	0	0	0	0
276	0	1	5	1d 13:07:53.57000	0d 16:56:33.88000	0.00398602	0.0152209	0.00023522	3.4974	D	5	19/08/2020 06:09		0	0	0	0	0	0	0	0	0	0	0	0	0	0
277	0	1	5	1d 13:09:31.38000	0d 16:58:11.69000	0.00399241	0.0152432	0.00023537	3.4873	D	5	19/08/2020 06:11		0	0	0	0	0	0	0	0	0	0	0	0	0	0
278	0	1	5	1d 13:10:58.90000	0d 16:59:39.21000	0.00399813	0.0152631	0.00023529	3.4772	D	5	19/08/2020 06:13		0	0	0	0	0	0	0	0	0	0	0	0	0	0
279	0	1	5	1d 13:12:10.68000	0d 17:00:50.99000	0.00400282	0.0152794	0.00023522	3.4672	D	5	19/08/2020 06:14		0	0	0	0	0	0	0	0	0	0	0	0	0	0
280	0	1	5	1d 13:13:16.27000	0d 17:01:56.58000	0.00400711	0.0152942	0.00023522	3.4571	D	5	19/08/2020 06:15		0	0	0	0	0	0	0	0	0	0	0	0	0	0
281	0	1	5	1d 13:14:15.53000	0d 17:02:55.84000	0.00401098	0.0153076	0.00023545	3.447	D	5	19/08/2020 06:16		0	0	0	0	0	0	0	0	0	0	0	0	0	0
282	0	1	5	1d 13:15:11.69000	0d 17:03:52.00000	0.00401465	0.0153202	0.00023529	3.4369	D	5	19/08/2020 06:17		0	0	0	0	0	0	0	0	0	0	0	0	0	0
283	0	1	5	1d 13:16:03.66000	0d 17:04:43.97000	0.00401804	0.0153319	0.00023529	3.4269	D	5	19/08/2020 06:18		0	0	0	0	0	0	0	0	0	0	0	0	0	0
284	0	1	5	1d 13:16:47.63000	0d 17:05:27.94000	0.00402092	0.0153417	0.00023552	3.4168	D	5	19/08/2020 06:18		0	0	0	0	0	0	0	0	0	0	0	0	0	0
285	0	1	5	1d 13:17:28.54000	0d 17:06:08.85000	0.00402359	0.0153508	0.00023522	3.4067	D	5	19/08/2020 06:19		0	0	0	0	0	0	0	0	0	0	0	0	0	0
286	0	1	5	1d 13:18:07.05000	0d 17:06:47.36000	0.00402611	0.0153594	0.00023522	3.3967	D	5	19/08/2020 06:20		0	0	0	0	0	0	0	0	0	0	0	0	0	0
287	0	1	5	1d 13:18:43.07000	0d 17:07:23.38000	0.00402846	0.0153674	0.00023537	3.3866	D	5	19/08/2020 06:20		0	0	0	0	0	0	0	0	0	0	0	0	0	0
288	0	1	5	1d 13:19:17.36000	0d 17:07:57.67000	0.0040307	0.015375	0.00023537	3.3764	D	5	19/08/2020 06:21		0	0	0	0	0	0	0	0	0	0	0	0	0	0
289	0	1	5	1d 13:19:49.89000	0d 17:08:30.20000	0.00403283	0.0153821	0.00023545	3.3661	D	5	19/08/2020 06:21		0	0	0	0	0	0	0	0	0	0	0	0	0	0
290	0	1	5	1d 13:20:20.48000	0d 17:09:00.79000	0.00403483	0.0153889	0.00023522	3.3561	D	5	19/08/2020 06:22		0	0	0	0	0	0	0	0	0	0	0	0	0	0
291	0	1	5	1d 13:20:48.91000	0d 17:09:29.22000	0.00403669	0.0153951	0.00023529	3.346	D	5	19/08/2020 06:22		0	0	0	0	0	0	0	0	0	0	0	0	0	0
292	0	1	5	1d 13:21:16.36000	0d 17:09:56.67000	0.00403848	0.0154011	0.00023529	3.3358	D	5	19/08/2020 06:23		0	0	0	0	0	0	0	0	0	0	0	0	0	0
293	0	1	5	1d 13:21:42.39000	0d 17:10:22.70000	0.00404018	0.0154067	0.00023522	3.3257	D	5	19/08/2020 06:23		0	0	0	0	0	0	0	0	0	0	0	0	0	0
294	0	1	5	1d 13:22:08.23000	0d 17:10:48.54000	0.00404187	0.0154123	0.00023514	3.3156	D	5	19/08/2020 06:24		0	0	0	0	0	0	0	0	0	0	0	0	0	0
295	0	1	5	1d 13:22:32.02000	0d 17:11:12.33000	0.00404342	0.0154175	0.00023507	3.3056	D	5	19/08/2020 06:24		0	0	0	0	0	0	0	0	0	0	0	0	0	0
296	0	1	5	1d 13:22:53.79000	0d 17:11:34.10000	0.00404485	0.0154222	0.00023537	3.2953	D	5	19/08/2020 06:24		0	0	0	0	0	0	0	0	0	0	0	0	0	0
297	0	1	5	1d 13:23:14.05000	0d 17:11:54.36000	0.00404617	0.0154265	0.00023545	3.2853	D	5	19/08/2020 06:25		0	0	0	0	0	0	0	0	0	0	0	0	0	0
298	0	1	5	1d 13:23:33.38000	0d 17:12:13.69000	0.00404743	0.0154307	0.00023514	3.2752	D	5	19/08/2020 06:25		0	0	0	0	0	0	0	0	0	0	0	0	0	0
299	0	1	5	1d 13:23:51.67000	0d 17:12:31.98000	0.00404863	0.0154346	0.00023499	3.265	D	5	19/08/2020 06:25		0	0	0	0	0	0	0	0	0	0	0	0	0	0
300	0	1	5	1d 13:24:09.84000	0d 17:12:50.15000	0.00404982	0.0154385	0.00023529	3.2546	D	5	19/08/2020 06:26		0	0	0	0	0	0	0	0	0	0	0	0	0	0
301	0	1	5	1d 13:24:27.39000	0d 17:13:07.70000	0.00405096	0.0154422	0.00023529	3.2445	D	5	19/08/2020 06:26		0	0	0	0	0	0	0	0	0	0	0	0	0	0
302	0	1	5	1d 13:24:44.11000	0d 17:13:24.42000	0.00405206	0.0154457	0.00023514	3.2343	D	5	19/08/2020 06:26		0	0	0	0	0	0	0	0	0	0	0	0	0	0
303	0	1	5	1d 13:24:59.86000	0d 17:13:40.17000	0.00405309	0.0154491	0.00023514	3.2242	D	5	19/08/2020 06:27		0	0	0	0	0	0	0	0	0	0	0	0	0	0
304	0	1	5	1d 13:25:15.27000	0d 17:13:55.58000	0.00405409	0.0154523	0.00023522	3.2142	D	5	19/08/2020 06:27		0	0	0	0	0	0	0	0	0	0	0	0	0	0
305	0	1	5	1d 13:25:29.73000	0d 17:14:10.04000	0.00405504	0.0154553	0.00023514	3.2039	D	5	19/08/2020 06:27		0	0	0	0	0	0	0	0	0	0	0	0	0	0
306	0	1	5	1d 13:25:44.12000	0d 17:14:24.43000	0.00405598	0.0154583	0.00023529	3.1939	D	5	19/08/2020 06:27		0	0	0	0	0	0	0	0	0	0	0	0	0	0
307	0	1	5	1d 13:25:57.75000	0d 17:14:38.06000	0.00405687	0.0154612	0.00023545	3.1838	D	5	19/08/2020 06:27		0	0	0	0	0	0	0	0	0	0	0	0	0	0
308	0	1	5	1d 13:26:10.76000	0d 17:14:51.07000	0.00405772	0.0154639	0.00023522	3.1737	D	5	19/08/2020 06:28		0	0	0	0	0	0	0	0	0	0	0	0	0	0
309	0	1	5	1d 13:26:23.78000	0d 17:15:04.09000	0.00405857	0.0154666	0.00023537	3.1635	D	5	19/08/2020 06:28		0	0	0	0	0	0	0	0	0	0	0	0	0	0
310	0	1	5	1d 13:26:36.34000	0d 17:15:16.65000	0.00405939	0.0154692	0.00023529	3.1534	D	5	19/08/2020 06:28		0	0	0	0	0	0	0	0	0	0	0	0	0	0
311	0	1	5	1d 13:26:48.34000	0d 17:15:28.65000	0.00406017	0.0154716	0.00023522	3.1434	D	5	19/08/2020 06:28		0	0	0	0	0	0	0	0	0	0	0	0	0	0
312	0	1	5	1d 13:26:59.90000	0d 17:15:40.21000	0.00406093	0.015474	0.00023529	3.1331	D	5	19/08/2020 06:29		0	0	0	0	0	0	0	0	0	0	0	0	0	0
313	0	1	5	1d 13:27:11.27000	0d 17:15:51.58000	0.00406167	0.0154763	0.00023522	3.1231	D	5	19/08/2020 06:29		0	0	0	0	0	0	0	0	0	0	0	0	0	0
314	0	1	5	1d 13:27:22.32000	0d 17:16:02.63000	0.0040624	0.0154786	0.00023529	3.1128	D	5	19/08/2020 06:29		0	0	0	0	0	0	0	0	0	0	0	0	0	0
315	0	1	5	1d 13:27:33.30000	0d 17:16:13.61000	0.00406311	0.0154808	0.00023537	3.1026	D	5	19/08/2020 06:29		0	0	0	0	0	0	0	0	0	0	0	0	0	0
316	0	1	5	1d 13:27:43.74000	0d 17:16:24.05000	0.0040638	0.0154829	0.00023529	3.0925	D	5	19/08/2020 06:29		0	0	0	0	0	0	0	0	0	0	0	0	0	0
317	0	1	5	1d 13:27:53.81000	0d 17:16:34.12000	0.00406445	0.015485	0.00023529	3.0825	D	5	19/08/2020 06:29		0	0	0	0	0	0	0	0	0	0	0	0	0	0
318	0	1	5	1d 13:28:03.73000	0d 17:16:44.04000	0.0040651	0.015487	0.00023522	3.0723	D	5	19/08/2020 06:30		0	0	0	0	0	0	0	0	0	0	0	0	0	0
319	0	1	5	1d 13:28:13.35000	0d 17:16:53.66000	0.00406573	0.0154889	0.00023514	3.062	D	5	19/08/2020 06:30		0	0	0	0	0	0	0	0	0	0	0	0	0	0
320	0	1	5	1d 13:28:22.89000	0d 17:17:03.20000	0.00406635	0.0154908	0.00023514	3.0518	D	5	19/08/2020 06:30		0	0	0	0	0	0	0	0	0	0	0	0	0	0
321	0	1	5	1d 13:28:32.21000	0d 17:17:12.52000	0.00406696	0.0154927	0.00023522	3.0417	D	5	19/08/2020 06:30		0	0	0	0	0	0	0	0	0	0	0	0	0	0
322	0	1	5	1d 13:28:41.32000	0d 17:17:21.63000	0.00406756	0.0154945	0.00023507	3.0314	D	5	19/08/2020 06:30		0	0	0	0	0	0	0	0	0	0	0	0	0	0
323	0	1	5	1d 13:28:50.72000	0d 17:17:31.03000	0.00406817	0.0154963	0.00023529	3.021	D	5	19/08/2020 06:30		0	0	0	0	0	0	0	0	0	0	0	0	0	0
324	0	1	5	1d 13:28:59.79000	0d 17:17:40.10000	0.00406877	0.0154981	0.00023529	3.0106	D	5	19/08/2020 06:31		0	0	0	0	0	0	0	0	0	0	0	0	0	0
325	0	1	5	1d 13:29:08.49000	0d 17:17:48.80000	0.00406933	0.0154998	0.00023522	3.0004	D	5	19/08/2020 06:31		0	0	0	0	0	0	0	0	0	0	0	0	0	0
326	0	1	5	1d 13:29:16.85000	0d 17:17:57.16000	0.00406988	0.0155015	0.00023537	2.9903	D	5	19/08/2020 06:31		0	0	0	0	0	0	0	0	0	0	0	0	0	0
327	0	1	5	1d 13:29:24.88000	0d 17:18:05.19000	0.0040704	0.015503	0.00023529	2.9801	D	5	19/08/2020 06:31		0	0	0	0	0	0	0	0	0	0	0	0	0	0
328	0	1	5	1d 13:29:32.82000	0d 17:18:13.13000	0.00407092	0.0155046	0.00023522	2.9699	D	5	19/08/2020 06:31		0	0	0	0	0	0	0	0	0	0	0	0	0	0
329	0	1	5	1d 13:29:40.39000	0d 17:18:20.70000	0.00407142	0.015506	0.00023514	2.9596	D	5	19/08/2020 06:31		0	0	0	0	0	0	0	0	0	0	0	0	0	0
330	0	1	5	1d 13:29:47.79000	0d 17:18:28.10000	0.0040719	0.0155075	0.00023522	2.9494	D	5	19/08/2020 06:31		0	0	0	0	0	0	0	0	0	0	0	0	0	0
331	0	1	5	1d 13:29:55.09000	0d 17:18:35.40000	0.00407238	0.0155089	0.00023529	2.9393	D	5	19/08/2020 06:31		0	0	0	0	0	0	0	0	0	0	0	0	0	0
332	0	1	5	1d 13:30:02.14000	0d 17:18:42.45000	0.00407284	0.0155102	0.00023529	2.9291	D	5	19/08/2020 06:32		0	0	0	0	0	0	0	0	0	0	0	0	0	0
333	0	1	5	1d 13:30:09.16000	0d 17:18:49.47000	0.0040733	0.0155116	0.00023507	2.9187	D	5	19/08/2020 06:32		0	0	0	0	0	0	0	0	0	0	0	0	0	0
334	0	1	5	1d 13:30:16.16000	0d 17:18:56.47000	0.00407376	0.0155129	0.00023529	2.9087	D	5	19/08/2020 06:32		0	0	0	0	0	0	0	0	0	0	0	0	0	0
335	0	1	5	1d 13:30:22.85000	0d 17:19:03.16000	0.00407419	0.0155142	0.00023529	2.8983	D	5	19/08/2020 06:32		0	0	0	0	0	0	0	0	0	0	0	0	0	0
336	0	1	5	1d 13:30:29.73000	0d 17:19:10.04000	0.00407464	0.0155155	0.00023537	2.8879	D	5	19/08/2020 06:32		0	0	0	0	0	0	0	0	0	0	0	0	0	0
337	0	1	5	1d 13:30:36.41000	0d 17:19:16.72000	0.00407508	0.0155167	0.00023529	2.8777	D	5	19/08/2020 06:32		0	0	0	0	0	0	0	0	0	0	0	0	0	0
338	0	1	5	1d 13:30:42.95000	0d 17:19:23.26000	0.00407551	0.0155179	0.00023499	2.8675	D	5	19/08/2020 06:32		0	0	0	0	0	0	0	0	0	0	0	0	0	0
339	0	1	5	1d 13:30:49.26000	0d 17:19:29.57000	0.00407592	0.0155191	0.00023514	2.8573	D	5	19/08/2020 06:32		0	0	0	0	0	0	0	0	0	0	0	0	0	0
340	0	1	5	1d 13:30:55.50000	0d 17:19:35.81000	0.00407633	0.0155203	0.00023522	2.847	D	5	19/08/2020 06:32		0	0	0	0	0	0	0	0	0	0	0	0	0	0
341	0	1	5	1d 13:31:01.59000	0d 17:19:41.90000	0.00407672	0.0155214	0.00023522	2.8367	D	5	19/08/2020 06:33		0	0	0	0	0	0	0	0	0	0	0	0	0	0
342	0	1	5	1d 13:31:07.66000	0d 17:19:47.97000	0.00407712	0.0155225	0.00023514	2.8263	D	5	19/08/2020 06:33		0	0	0	0	0	0	0	0	0	0	0	0	0	0
343	0	1	5	1d 13:31:13.63000	0d 17:19:53.94000	0.00407751	0.0155236	0.00023552	2.8157	D	5	19/08/2020 06:33		0	0	0	0	0	0	0	0	0	0	0	0	0	0
344	0	1	5	1d 13:31:19.52000	0d 17:19:59.83000	0.0040779	0.0155247	0.00023529	2.8057	D	5	19/08/2020 06:33		0	0	0	0	0	0	0	0	0	0	0	0	0	0
345	0	1	5	1d 13:31:25.16000	0d 17:20:05.47000	0.00407827	0.0155258	0.00023537	2.7955	D	5	19/08/2020 06:33		0	0	0	0	0	0	0	0	0	0	0	0	0	0
346	0	1	5	1d 13:31:31.03000	0d 17:20:11.34000	0.00407865	0.0155268	0.00023529	2.7849	D	5	19/08/2020 06:33		0	0	0	0	0	0	0	0	0	0	0	0	0	0
347	0	1	5	1d 13:31:36.79000	0d 17:20:17.10000	0.00407903	0.0155279	0.00023529	2.7747	D	5	19/08/2020 06:33		0	0	0	0	0	0	0	0	0	0	0	0	0	0
348	0	1	5	1d 13:31:42.39000	0d 17:20:22.70000	0.00407939	0.0155289	0.00023537	2.7645	D	5	19/08/2020 06:33		0	0	0	0	0	0	0	0	0	0	0	0	0	0
349	0	1	5	1d 13:31:47.99000	0d 17:20:28.30000	0.00407976	0.0155299	0.00023514	2.7544	D	5	19/08/2020 06:33		0	0	0	0	0	0	0	0	0	0	0	0	0	0
350	0	1	5	1d 13:31:53.54000	0d 17:20:33.85000	0.00408012	0.0155309	0.00023514	2.7442	D	5	19/08/2020 06:33		0	0	0	0	0	0	0	0	0	0	0	0	0	0
351	0	1	5	1d 13:31:58.93000	0d 17:20:39.24000	0.00408047	0.0155319	0.00023514	2.734	D	5	19/08/2020 06:34		0	0	0	0	0	0	0	0	0	0	0	0	0	0
352	0	1	5	1d 13:32:04.33000	0d 17:20:44.64000	0.00408083	0.0155328	0.00023522	2.7237	D	5	19/08/2020 06:34		0	0	0	0	0	0	0	0	0	0	0	0	0	0
353	0	1	5	1d 13:32:09.74000	0d 17:20:50.05000	0.00408118	0.0155338	0.00023514	2.7135	D	5	19/08/2020 06:34		0	0	0	0	0	0	0	0	0	0	0	0	0	0
354	0	1	5	1d 13:32:15.12000	0d 17:20:55.43000	0.00408153	0.0155347	0.00023529	2.7031	D	5	19/08/2020 06:34		0	0	0	0	0	0	0	0	0	0	0	0	0	0
355	0	1	5	1d 13:32:20.41000	0d 17:21:00.72000	0.00408188	0.0155357	0.00023529	2.6928	D	5	19/08/2020 06:34		0	0	0	0	0	0	0	0	0	0	0	0	0	0
356	0	1	5	1d 13:32:25.72000	0d 17:21:06.03000	0.00408222	0.0155366	0.00023499	2.6825	D	5	19/08/2020 06:34		0	0	0	0	0	0	0	0	0	0	0	0	0	0
357	0	1	5	1d 13:32:30.79000	0d 17:21:11.10000	0.00408255	0.0155375	0.00023522	2.6725	D	5	19/08/2020 06:34		0	0	0	0	0	0	0	0	0	0	0	0	0	0
358	0	1	5	1d 13:32:35.94000	0d 17:21:16.25000	0.00408289	0.0155384	0.00023529	2.6619	D	5	19/08/2020 06:34		0	0	0	0	0	0	0	0	0	0	0	0	0	0
359	0	1	5	1d 13:32:41.09000	0d 17:21:21.40000	0.00408323	0.0155393	0.00023522	2.6517	D	5	19/08/2020 06:34		0	0	0	0	0	0	0	0	0	0	0	0	0	0
360	0	1	5	1d 13:32:46.16000	0d 17:21:26.47000	0.00408356	0.0155402	0.00023529	2.6415	D	5	19/08/2020 06:34		0	0	0	0	0	0	0	0	0	0	0	0	0	0
361	0	1	5	1d 13:32:51.20000	0d 17:21:31.51000	0.00408389	0.015541	0.00023529	2.6313	D	5	19/08/2020 06:34		0	0	0	0	0	0	0	0	0	0	0	0	0	0
362	0	1	5	1d 13:32:56.18000	0d 17:21:36.49000	0.00408421	0.0155419	0.00023537	2.621	D	5	19/08/2020 06:34		0	0	0	0	0	0	0	0	0	0	0	0	0	0
363	0	1	5	1d 13:33:01.12000	0d 17:21:41.43000	0.00408454	0.0155427	0.00023529	2.6108	D	5	19/08/2020 06:35		0	0	0	0	0	0	0	0	0	0	0	0	0	0
364	0	1	5	1d 13:33:06.09000	0d 17:21:46.40000	0.00408486	0.0155436	0.00023522	2.6006	D	5	19/08/2020 06:35		0	0	0	0	0	0	0	0	0	0	0	0	0	0
365	0	1	5	1d 13:33:10.95000	0d 17:21:51.26000	0.00408518	0.0155444	0.00023537	2.5904	D	5	19/08/2020 06:35		0	0	0	0	0	0	0	0	0	0	0	0	0	0
366	0	1	5	1d 13:33:15.80000	0d 17:21:56.11000	0.0040855	0.0155452	0.00023522	2.5803	D	5	19/08/2020 06:35		0	0	0	0	0	0	0	0	0	0	0	0	0	0
367	0	1	5	1d 13:33:20.68000	0d 17:22:00.99000	0.00408581	0.015546	0.00023529	2.5699	D	5	19/08/2020 06:35		0	0	0	0	0	0	0	0	0	0	0	0	0	0
368	0	1	5	1d 13:33:25.57000	0d 17:22:05.88000	0.00408613	0.0155469	0.00023537	2.5595	D	5	19/08/2020 06:35		0	0	0	0	0	0	0	0	0	0	0	0	0	0
369	0	1	5	1d 13:33:30.43000	0d 17:22:10.74000	0.00408645	0.0155477	0.00023552	2.5495	D	5	19/08/2020 06:35		0	0	0	0	0	0	0	0	0	0	0	0	0	0
370	0	1	5	1d 13:33:35.16000	0d 17:22:15.47000	0.00408676	0.0155485	0.00023529	2.5393	D	5	19/08/2020 06:35		0	0	0	0	0	0	0	0	0	0	0	0	0	0
371	0	1	5	1d 13:33:40.01000	0d 17:22:20.32000	0.00408708	0.0155493	0.00023529	2.529	D	5	19/08/2020 06:35		0	0	0	0	0	0	0	0	0	0	0	0	0	0
372	0	1	5	1d 13:33:44.88000	0d 17:22:25.19000	0.0040874	0.0155501	0.00023522	2.5188	D	5	19/08/2020 06:35		0	0	0	0	0	0	0	0	0	0	0	0	0	0
373	0	1	5	1d 13:33:49.68000	0d 17:22:29.99000	0.00408771	0.0155508	0.00023529	2.5084	D	5	19/08/2020 06:35		0	0	0	0	0	0	0	0	0	0	0	0	0	0
374	0	1	5	1d 13:33:53.68000	0d 17:22:33.99000	0.00408797	0.0155515	0.00023514	2.5	D	133	19/08/2020 06:35		0	0	0	0	0	0	0	0	0	0	0	0	0	0
375	0	1	6	1d 13:33:53.69000	0d 00:00:00.01000	0	0	0	2.5039	R	0	19/08/2020 06:35		0	0	0	0	0	0	0	0	0	0	0	0	0	0
376	0	1	6	1d 13:33:55.69000	0d 00:00:02.01000	0	0	0	2.5777	R	1	19/08/2020 06:35		0	0	0	0	0	0	0	0	0	0	0	0	0	0
377	0	1	6	1d 13:33:57.69000	0d 00:00:04.01000	0	0	0	2.6323	R	1	19/08/2020 06:35		0	0	0	0	0	0	0	0	0	0	0	0	0	0
378	0	1	6	1d 13:33:59.69000	0d 00:00:06.01000	0	0	0	2.6786	R	1	19/08/2020 06:36		0	0	0	0	0	0	0	0	0	0	0	0	0	0
379	0	1	6	1d 13:34:01.69000	0d 00:00:08.01000	0	0	0	2.7193	R	1	19/08/2020 06:36		0	0	0	0	0	0	0	0	0	0	0	0	0	0
380	0	1	6	1d 13:34:03.68000	0d 00:00:10.00000	0	0	0	2.7561	R	129	19/08/2020 06:36		0	0	0	0	0	0	0	0	0	0	0	0	0	0
381	1	2	9	1d 13:34:03.73000	0d 00:00:00.05000	0.00000001	0.00000003	0.00094278	2.7913	C	0	19/08/2020 06:36		0	0	0	0	0	0	0	0	0	0	0	0	0	0
382	1	2	9	1d 13:34:03.89000	0d 00:00:00.21000	0.00000005	0.00000015	0.00094102	2.8215	C	5	19/08/2020 06:36		0	0	0	0	0	0	0	0	0	0	0	0	0	0
383	1	2	9	1d 13:34:04.03000	0d 00:00:00.35000	0.00000009	0.00000026	0.0009411	2.845	C	5	19/08/2020 06:36		0	0	0	0	0	0	0	0	0	0	0	0	0	0
384	1	2	9	1d 13:34:04.18000	0d 00:00:00.50000	0.00000013	0.00000037	0.00094102	2.867	C	5	19/08/2020 06:36		0	0	0	0	0	0	0	0	0	0	0	0	0	0
385	1	2	9	1d 13:34:04.34000	0d 00:00:00.66000	0.00000017	0.00000049	0.0009411	2.8882	C	5	19/08/2020 06:36		0	0	0	0	0	0	0	0	0	0	0	0	0	0
386	1	2	9	1d 13:34:04.50000	0d 00:00:00.82000	0.00000021	0.00000061	0.00094102	2.9082	C	5	19/08/2020 06:36		0	0	0	0	0	0	0	0	0	0	0	0	0	0
387	1	2	9	1d 13:34:04.67000	0d 00:00:00.99000	0.00000026	0.00000074	0.0009411	2.9277	C	5	19/08/2020 06:36		0	0	0	0	0	0	0	0	0	0	0	0	0	0
388	1	2	9	1d 13:34:04.84000	0d 00:00:01.16000	0.0000003	0.00000087	0.00094102	2.9465	C	5	19/08/2020 06:36		0	0	0	0	0	0	0	0	0	0	0	0	0	0
389	1	2	9	1d 13:34:05.02000	0d 00:00:01.34000	0.00000035	0.00000101	0.00094102	2.9656	C	5	19/08/2020 06:36		0	0	0	0	0	0	0	0	0	0	0	0	0	0
390	1	2	9	1d 13:34:05.20000	0d 00:00:01.52000	0.0000004	0.00000115	0.00094079	2.9841	C	5	19/08/2020 06:36		0	0	0	0	0	0	0	0	0	0	0	0	0	0
391	1	2	9	1d 13:34:05.39000	0d 00:00:01.71000	0.00000045	0.0000013	0.00094087	3.0027	C	5	19/08/2020 06:36		0	0	0	0	0	0	0	0	0	0	0	0	0	0
392	1	2	9	1d 13:34:05.58000	0d 00:00:01.90000	0.0000005	0.00000145	0.0009411	3.0207	C	5	19/08/2020 06:36		0	0	0	0	0	0	0	0	0	0	0	0	0	0
393	1	2	9	1d 13:34:05.77000	0d 00:00:02.09000	0.00000055	0.0000016	0.00094102	3.0384	C	5	19/08/2020 06:36		0	0	0	0	0	0	0	0	0	0	0	0	0	0
394	1	2	9	1d 13:34:05.97000	0d 00:00:02.29000	0.0000006	0.00000176	0.00094087	3.0564	C	5	19/08/2020 06:36		0	0	0	0	0	0	0	0	0	0	0	0	0	0
395	1	2	9	1d 13:34:06.17000	0d 00:00:02.49000	0.00000065	0.00000192	0.00094095	3.0739	C	5	19/08/2020 06:36		0	0	0	0	0	0	0	0	0	0	0	0	0	0
396	1	2	9	1d 13:34:06.37000	0d 00:00:02.69000	0.0000007	0.00000208	0.00094087	3.0912	C	5	19/08/2020 06:36		0	0	0	0	0	0	0	0	0	0	0	0	0	0
397	1	2	9	1d 13:34:06.57000	0d 00:00:02.89000	0.00000075	0.00000224	0.00094102	3.1077	C	5	19/08/2020 06:36		0	0	0	0	0	0	0	0	0	0	0	0	0	0
398	1	2	9	1d 13:34:06.77000	0d 00:00:03.09000	0.00000081	0.0000024	0.00094102	3.1241	C	5	19/08/2020 06:36		0	0	0	0	0	0	0	0	0	0	0	0	0	0
399	1	2	9	1d 13:34:06.98000	0d 00:00:03.30000	0.00000086	0.00000258	0.00094118	3.1411	C	5	19/08/2020 06:36		0	0	0	0	0	0	0	0	0	0	0	0	0	0
400	1	2	9	1d 13:34:07.19000	0d 00:00:03.51000	0.00000092	0.00000275	0.00094102	3.1574	C	5	19/08/2020 06:36		0	0	0	0	0	0	0	0	0	0	0	0	0	0
401	1	2	9	1d 13:34:07.41000	0d 00:00:03.73000	0.00000097	0.00000293	0.00094087	3.1742	C	5	19/08/2020 06:36		0	0	0	0	0	0	0	0	0	0	0	0	0	0
402	1	2	9	1d 13:34:07.63000	0d 00:00:03.95000	0.00000103	0.00000311	0.00094102	3.1904	C	5	19/08/2020 06:36		0	0	0	0	0	0	0	0	0	0	0	0	0	0
403	1	2	9	1d 13:34:07.86000	0d 00:00:04.18000	0.00000109	0.00000331	0.0009411	3.207	C	5	19/08/2020 06:36		0	0	0	0	0	0	0	0	0	0	0	0	0	0
404	1	2	9	1d 13:34:08.09000	0d 00:00:04.41000	0.00000115	0.0000035	0.00094087	3.223	C	5	19/08/2020 06:36		0	0	0	0	0	0	0	0	0	0	0	0	0	0
405	1	2	9	1d 13:34:08.32000	0d 00:00:04.64000	0.00000121	0.00000369	0.00094087	3.2387	C	5	19/08/2020 06:36		0	0	0	0	0	0	0	0	0	0	0	0	0	0
406	1	2	9	1d 13:34:08.56000	0d 00:00:04.88000	0.00000127	0.0000039	0.00094087	3.2544	C	5	19/08/2020 06:36		0	0	0	0	0	0	0	0	0	0	0	0	0	0
407	1	2	9	1d 13:34:08.80000	0d 00:00:05.12000	0.00000134	0.0000041	0.00094095	3.27	C	5	19/08/2020 06:36		0	0	0	0	0	0	0	0	0	0	0	0	0	0
408	1	2	9	1d 13:34:09.05000	0d 00:00:05.37000	0.0000014	0.00000432	0.00094087	3.2857	C	5	19/08/2020 06:36		0	0	0	0	0	0	0	0	0	0	0	0	0	0
409	1	2	9	1d 13:34:09.30000	0d 00:00:05.62000	0.00000147	0.00000453	0.00094102	3.3007	C	5	19/08/2020 06:36		0	0	0	0	0	0	0	0	0	0	0	0	0	0
410	1	2	9	1d 13:34:09.55000	0d 00:00:05.87000	0.00000153	0.00000475	0.00094102	3.3155	C	5	19/08/2020 06:36		0	0	0	0	0	0	0	0	0	0	0	0	0	0
411	1	2	9	1d 13:34:09.81000	0d 00:00:06.13000	0.0000016	0.00000497	0.00094095	3.3303	C	5	19/08/2020 06:36		0	0	0	0	0	0	0	0	0	0	0	0	0	0
412	1	2	9	1d 13:34:10.07000	0d 00:00:06.39000	0.00000167	0.0000052	0.00094079	3.3448	C	5	19/08/2020 06:36		0	0	0	0	0	0	0	0	0	0	0	0	0	0
413	1	2	9	1d 13:34:10.34000	0d 00:00:06.66000	0.00000174	0.00000544	0.00094102	3.3591	C	5	19/08/2020 06:36		0	0	0	0	0	0	0	0	0	0	0	0	0	0
414	1	2	9	1d 13:34:10.62000	0d 00:00:06.94000	0.00000181	0.00000569	0.0009411	3.3739	C	5	19/08/2020 06:36		0	0	0	0	0	0	0	0	0	0	0	0	0	0
415	1	2	9	1d 13:34:10.91000	0d 00:00:07.23000	0.00000189	0.00000594	0.00094102	3.3883	C	5	19/08/2020 06:36		0	0	0	0	0	0	0	0	0	0	0	0	0	0
416	1	2	9	1d 13:34:11.20000	0d 00:00:07.52000	0.00000196	0.0000062	0.00094095	3.4023	C	5	19/08/2020 06:36		0	0	0	0	0	0	0	0	0	0	0	0	0	0
417	1	2	9	1d 13:34:11.50000	0d 00:00:07.82000	0.00000204	0.00000647	0.00094095	3.4162	C	5	19/08/2020 06:36		0	0	0	0	0	0	0	0	0	0	0	0	0	0
418	1	2	9	1d 13:34:11.81000	0d 00:00:08.13000	0.00000212	0.00000674	0.00094087	3.4298	C	5	19/08/2020 06:36		0	0	0	0	0	0	0	0	0	0	0	0	0	0
419	1	2	9	1d 13:34:12.13000	0d 00:00:08.45000	0.00000221	0.00000703	0.0009411	3.4434	C	5	19/08/2020 06:36		0	0	0	0	0	0	0	0	0	0	0	0	0	0
420	1	2	9	1d 13:34:12.46000	0d 00:00:08.78000	0.00000229	0.00000733	0.00094072	3.4566	C	5	19/08/2020 06:36		0	0	0	0	0	0	0	0	0	0	0	0	0	0
421	1	2	9	1d 13:34:12.81000	0d 00:00:09.13000	0.00000239	0.00000765	0.00094125	3.4701	C	5	19/08/2020 06:36		0	0	0	0	0	0	0	0	0	0	0	0	0	0
422	1	2	9	1d 13:34:13.16000	0d 00:00:09.48000	0.00000248	0.00000796	0.00094095	3.4829	C	5	19/08/2020 06:36		0	0	0	0	0	0	0	0	0	0	0	0	0	0
423	1	2	9	1d 13:34:13.54000	0d 00:00:09.86000	0.00000258	0.00000831	0.00094095	3.4958	C	5	19/08/2020 06:36		0	0	0	0	0	0	0	0	0	0	0	0	0	0
424	1	2	9	1d 13:34:13.94000	0d 00:00:10.26000	0.00000268	0.00000868	0.00094102	3.5084	C	5	19/08/2020 06:36		0	0	0	0	0	0	0	0	0	0	0	0	0	0
425	1	2	9	1d 13:34:14.37000	0d 00:00:10.69000	0.00000279	0.00000907	0.00094095	3.5207	C	5	19/08/2020 06:36		0	0	0	0	0	0	0	0	0	0	0	0	0	0
426	1	2	9	1d 13:34:14.84000	0d 00:00:11.16000	0.00000292	0.00000951	0.00094095	3.5331	C	5	19/08/2020 06:36		0	0	0	0	0	0	0	0	0	0	0	0	0	0
427	1	2	9	1d 13:34:15.36000	0d 00:00:11.68000	0.00000305	0.00000999	0.00094079	3.545	C	5	19/08/2020 06:36		0	0	0	0	0	0	0	0	0	0	0	0	0	0
428	1	2	9	1d 13:34:15.95000	0d 00:00:12.27000	0.00000321	0.00001053	0.00094087	3.5566	C	5	19/08/2020 06:36		0	0	0	0	0	0	0	0	0	0	0	0	0	0
429	1	2	9	1d 13:34:16.66000	0d 00:00:12.98000	0.00000339	0.0000112	0.00094102	3.568	C	5	19/08/2020 06:36		0	0	0	0	0	0	0	0	0	0	0	0	0	0
430	1	2	9	1d 13:34:17.52000	0d 00:00:13.84000	0.00000362	0.000012	0.00094102	3.579	C	5	19/08/2020 06:36		0	0	0	0	0	0	0	0	0	0	0	0	0	0
431	1	2	9	1d 13:34:18.66000	0d 00:00:14.98000	0.00000391	0.00001307	0.00094079	3.5897	C	5	19/08/2020 06:36		0	0	0	0	0	0	0	0	0	0	0	0	0	0
432	1	2	9	1d 13:34:20.28000	0d 00:00:16.60000	0.00000434	0.00001459	0.0009411	3.6002	C	5	19/08/2020 06:36		0	0	0	0	0	0	0	0	0	0	0	0	0	0
433	1	2	9	1d 13:34:22.81000	0d 00:00:19.13000	0.000005	0.00001697	0.00094087	3.6106	C	5	19/08/2020 06:36		0	0	0	0	0	0	0	0	0	0	0	0	0	0
434	1	2	9	1d 13:34:27.54000	0d 00:00:23.86000	0.00000624	0.00002144	0.00094095	3.621	C	5	19/08/2020 06:36		0	0	0	0	0	0	0	0	0	0	0	0	0	0
435	1	2	9	1d 13:34:37.38000	0d 00:00:33.70000	0.00000881	0.00003077	0.00094095	3.631	C	5	19/08/2020 06:36		0	0	0	0	0	0	0	0	0	0	0	0	0	0
436	1	2	9	1d 13:35:02.95000	0d 00:00:59.27000	0.00001549	0.00005508	0.00094095	3.6413	C	5	19/08/2020 06:37		0	0	0	0	0	0	0	0	0	0	0	0	0	0
437	1	2	9	1d 13:36:17.39000	0d 00:02:13.71000	0.00003495	0.00012605	0.00094087	3.6513	C	5	19/08/2020 06:38		0	0	0	0	0	0	0	0	0	0	0	0	0	0
438	1	2	9	1d 13:39:09.29000	0d 00:05:05.61000	0.00007988	0.00029036	0.0009411	3.6614	C	5	19/08/2020 06:41		0	0	0	0	0	0	0	0	0	0	0	0	0	0
439	1	2	9	1d 13:44:07.89000	0d 00:10:04.21000	0.00015793	0.00057655	0.00094102	3.6715	C	5	19/08/2020 06:46		0	0	0	0	0	0	0	0	0	0	0	0	0	0
440	1	2	9	1d 13:49:07.89000	0d 00:15:04.21000	0.00023635	0.0008647	0.00094079	3.6777	C	1	19/08/2020 06:51		0	0	0	0	0	0	0	0	0	0	0	0	0	0
441	1	2	9	1d 13:54:07.89000	0d 00:20:04.21000	0.00031476	0.00115329	0.00094095	3.6826	C	1	19/08/2020 06:56		0	0	0	0	0	0	0	0	0	0	0	0	0	0
442	1	2	9	1d 13:59:07.89000	0d 00:25:04.21000	0.00039318	0.00144225	0.00094102	3.6869	C	1	19/08/2020 07:01		0	0	0	0	0	0	0	0	0	0	0	0	0	0
443	1	2	9	1d 14:04:07.89000	0d 00:30:04.21000	0.0004716	0.00173155	0.0009411	3.6915	C	1	19/08/2020 07:06		0	0	0	0	0	0	0	0	0	0	0	0	0	0
444	1	2	9	1d 14:09:07.89000	0d 00:35:04.21000	0.00055001	0.00202116	0.00094095	3.6951	C	1	19/08/2020 07:11		0	0	0	0	0	0	0	0	0	0	0	0	0	0
445	1	2	9	1d 14:14:07.89000	0d 00:40:04.21000	0.00062843	0.00231108	0.00094102	3.6992	C	1	19/08/2020 07:16		0	0	0	0	0	0	0	0	0	0	0	0	0	0
446	1	2	9	1d 14:19:07.89000	0d 00:45:04.21000	0.00070685	0.00260131	0.00094079	3.7032	C	1	19/08/2020 07:21		0	0	0	0	0	0	0	0	0	0	0	0	0	0
447	1	2	9	1d 14:24:07.89000	0d 00:50:04.21000	0.00078526	0.00289188	0.00094118	3.7076	C	1	19/08/2020 07:26		0	0	0	0	0	0	0	0	0	0	0	0	0	0
448	1	2	9	1d 14:29:07.89000	0d 00:55:04.21000	0.00086368	0.00318279	0.00094087	3.7121	C	1	19/08/2020 07:31		0	0	0	0	0	0	0	0	0	0	0	0	0	0
449	1	2	9	1d 14:34:07.89000	0d 01:00:04.21000	0.00094209	0.00347407	0.00094095	3.7171	C	1	19/08/2020 07:36		0	0	0	0	0	0	0	0	0	0	0	0	0	0
450	1	2	9	1d 14:39:07.89000	0d 01:05:04.21000	0.00102051	0.00376576	0.0009411	3.7223	C	1	19/08/2020 07:41		0	0	0	0	0	0	0	0	0	0	0	0	0	0
451	1	2	9	1d 14:44:07.89000	0d 01:10:04.21000	0.00109893	0.00405786	0.00094079	3.7278	C	1	19/08/2020 07:46		0	0	0	0	0	0	0	0	0	0	0	0	0	0
452	1	2	9	1d 14:49:07.89000	0d 01:15:04.21000	0.00117734	0.00435038	0.00094079	3.7328	C	1	19/08/2020 07:51		0	0	0	0	0	0	0	0	0	0	0	0	0	0
453	1	2	9	1d 14:54:07.89000	0d 01:20:04.21000	0.00125576	0.00464332	0.00094102	3.7383	C	1	19/08/2020 07:56		0	0	0	0	0	0	0	0	0	0	0	0	0	0
454	1	2	9	1d 14:59:07.89000	0d 01:25:04.21000	0.00133417	0.00493669	0.00094079	3.7438	C	1	19/08/2020 08:01		0	0	0	0	0	0	0	0	0	0	0	0	0	0
455	1	2	9	1d 15:04:07.89000	0d 01:30:04.21000	0.00141259	0.00523047	0.00094102	3.749	C	1	19/08/2020 08:06		0	0	0	0	0	0	0	0	0	0	0	0	0	0
456	1	2	9	1d 15:09:07.89000	0d 01:35:04.21000	0.00149101	0.00552466	0.00094118	3.7542	C	1	19/08/2020 08:11		0	0	0	0	0	0	0	0	0	0	0	0	0	0
457	1	2	9	1d 15:14:07.89000	0d 01:40:04.21000	0.00156942	0.00581926	0.00094087	3.7595	C	1	19/08/2020 08:16		0	0	0	0	0	0	0	0	0	0	0	0	0	0
458	1	2	9	1d 15:19:07.89000	0d 01:45:04.21000	0.00164784	0.00611428	0.00094095	3.7646	C	1	19/08/2020 08:21		0	0	0	0	0	0	0	0	0	0	0	0	0	0
459	1	2	9	1d 15:24:07.89000	0d 01:50:04.21000	0.00172626	0.00640971	0.00094095	3.7702	C	1	19/08/2020 08:26		0	0	0	0	0	0	0	0	0	0	0	0	0	0
460	1	2	9	1d 15:29:07.89000	0d 01:55:04.21000	0.00180467	0.00670557	0.00094079	3.7757	C	1	19/08/2020 08:31		0	0	0	0	0	0	0	0	0	0	0	0	0	0
461	1	2	9	1d 15:34:07.89000	0d 02:00:04.21000	0.00188309	0.00700188	0.0009411	3.7816	C	1	19/08/2020 08:36		0	0	0	0	0	0	0	0	0	0	0	0	0	0
462	1	2	9	1d 15:39:07.89000	0d 02:05:04.21000	0.0019615	0.00729866	0.00094079	3.7876	C	1	19/08/2020 08:41		0	0	0	0	0	0	0	0	0	0	0	0	0	0
463	1	2	9	1d 15:44:07.89000	0d 02:10:04.21000	0.00203992	0.00759592	0.00094102	3.7943	C	1	19/08/2020 08:46		0	0	0	0	0	0	0	0	0	0	0	0	0	0
464	1	2	9	1d 15:49:07.89000	0d 02:15:04.21000	0.00211834	0.00789373	0.0009411	3.8013	C	1	19/08/2020 08:51		0	0	0	0	0	0	0	0	0	0	0	0	0	0
465	1	2	9	1d 15:54:07.89000	0d 02:20:04.21000	0.00219675	0.00819211	0.00094087	3.8091	C	1	19/08/2020 08:56		0	0	0	0	0	0	0	0	0	0	0	0	0	0
466	1	2	9	1d 15:59:07.89000	0d 02:25:04.21000	0.00227517	0.00849113	0.00094087	3.8175	C	1	19/08/2020 09:01		0	0	0	0	0	0	0	0	0	0	0	0	0	0
467	1	2	9	1d 16:04:07.89000	0d 02:30:04.21000	0.00235358	0.00879084	0.00094079	3.8268	C	1	19/08/2020 09:06		0	0	0	0	0	0	0	0	0	0	0	0	0	0
468	1	2	9	1d 16:09:06.20000	0d 02:35:02.52000	0.00243156	0.00908962	0.00094072	3.8369	C	5	19/08/2020 09:11		0	0	0	0	0	0	0	0	0	0	0	0	0	0
469	1	2	9	1d 16:13:39.71000	0d 02:39:36.03000	0.00250305	0.00936428	0.0009411	3.847	C	5	19/08/2020 09:15		0	0	0	0	0	0	0	0	0	0	0	0	0	0
470	1	2	9	1d 16:17:52.63000	0d 02:43:48.95000	0.00256916	0.00961893	0.00094095	3.8572	C	5	19/08/2020 09:19		0	0	0	0	0	0	0	0	0	0	0	0	0	0
471	1	2	9	1d 16:21:52.96000	0d 02:47:49.28000	0.00263198	0.00986155	0.00094095	3.8672	C	5	19/08/2020 09:23		0	0	0	0	0	0	0	0	0	0	0	0	0	0
472	1	2	9	1d 16:25:33.26000	0d 02:51:29.58000	0.00268956	0.0100845	0.00094072	3.8773	C	5	19/08/2020 09:27		0	0	0	0	0	0	0	0	0	0	0	0	0	0
473	1	2	9	1d 16:29:04.33000	0d 02:55:00.65000	0.00274473	0.0102987	0.00094087	3.8874	C	5	19/08/2020 09:31		0	0	0	0	0	0	0	0	0	0	0	0	0	0
474	1	2	9	1d 16:32:26.62000	0d 02:58:22.94000	0.00279761	0.0105045	0.0009411	3.8975	C	5	19/08/2020 09:34		0	0	0	0	0	0	0	0	0	0	0	0	0	0
475	1	2	9	1d 16:35:41.69000	0d 03:01:38.01000	0.0028486	0.0107035	0.00094095	3.9075	C	5	19/08/2020 09:37		0	0	0	0	0	0	0	0	0	0	0	0	0	0
476	1	2	9	1d 16:38:53.17000	0d 03:04:49.49000	0.00289865	0.0108993	0.00094102	3.9176	C	5	19/08/2020 09:40		0	0	0	0	0	0	0	0	0	0	0	0	0	0
477	1	2	9	1d 16:42:01.58000	0d 03:07:57.90000	0.0029479	0.0110925	0.00094087	3.9277	C	5	19/08/2020 09:44		0	0	0	0	0	0	0	0	0	0	0	0	0	0
478	1	2	9	1d 16:45:04.66000	0d 03:11:00.98000	0.00299575	0.0112807	0.0009411	3.9377	C	5	19/08/2020 09:47		0	0	0	0	0	0	0	0	0	0	0	0	0	0
479	1	2	9	1d 16:48:04.42000	0d 03:14:00.74000	0.00304274	0.011466	0.00094102	3.9478	C	5	19/08/2020 09:50		0	0	0	0	0	0	0	0	0	0	0	0	0	0
480	1	2	9	1d 16:51:01.08000	0d 03:16:57.40000	0.00308892	0.0116485	0.00094102	3.958	C	5	19/08/2020 09:53		0	0	0	0	0	0	0	0	0	0	0	0	0	0
481	1	2	9	1d 16:53:55.18000	0d 03:19:51.50000	0.00313442	0.0118288	0.00094118	3.9681	C	5	19/08/2020 09:55		0	0	0	0	0	0	0	0	0	0	0	0	0	0
482	1	2	9	1d 16:56:50.68000	0d 03:22:47.00000	0.0031803	0.0120111	0.0009411	3.9782	C	5	19/08/2020 09:58		0	0	0	0	0	0	0	0	0	0	0	0	0	0
483	1	2	9	1d 16:59:39.41000	0d 03:25:35.73000	0.0032244	0.0121868	0.00094125	3.9883	C	5	19/08/2020 10:01		0	0	0	0	0	0	0	0	0	0	0	0	0	0
484	1	2	9	1d 17:02:30.62000	0d 03:28:26.94000	0.00326915	0.0123655	0.00094095	3.9983	C	5	19/08/2020 10:04		0	0	0	0	0	0	0	0	0	0	0	0	0	0
485	1	2	9	1d 17:05:22.32000	0d 03:31:18.64000	0.00331403	0.0125451	0.00094095	4.0084	C	5	19/08/2020 10:07		0	0	0	0	0	0	0	0	0	0	0	0	0	0
486	1	2	9	1d 17:08:08.82000	0d 03:34:05.14000	0.00335755	0.0127198	0.00094102	4.0185	C	5	19/08/2020 10:10		0	0	0	0	0	0	0	0	0	0	0	0	0	0
487	1	2	9	1d 17:10:53.94000	0d 03:36:50.26000	0.00340071	0.0128935	0.00094087	4.0285	C	5	19/08/2020 10:12		0	0	0	0	0	0	0	0	0	0	0	0	0	0
488	1	2	9	1d 17:13:39.21000	0d 03:39:35.53000	0.00344391	0.0130677	0.00094087	4.0388	C	5	19/08/2020 10:15		0	0	0	0	0	0	0	0	0	0	0	0	0	0
489	1	2	9	1d 17:16:22.23000	0d 03:42:18.55000	0.00348653	0.01324	0.0009411	4.0488	C	5	19/08/2020 10:18		0	0	0	0	0	0	0	0	0	0	0	0	0	0
490	1	2	9	1d 17:19:05.51000	0d 03:45:01.83000	0.0035292	0.013413	0.00094102	4.0589	C	5	19/08/2020 10:21		0	0	0	0	0	0	0	0	0	0	0	0	0	0
491	1	2	9	1d 17:21:39.97000	0d 03:47:36.29000	0.00356958	0.0135771	0.00094102	4.069	C	5	19/08/2020 10:23		0	0	0	0	0	0	0	0	0	0	0	0	0	0
492	1	2	9	1d 17:24:19.63000	0d 03:50:15.95000	0.00361131	0.0137471	0.0009411	4.0792	C	5	19/08/2020 10:26		0	0	0	0	0	0	0	0	0	0	0	0	0	0
493	1	2	9	1d 17:26:57.85000	0d 03:52:54.17000	0.00365267	0.013916	0.00094079	4.0893	C	5	19/08/2020 10:29		0	0	0	0	0	0	0	0	0	0	0	0	0	0
494	1	2	9	1d 17:29:32.84000	0d 03:55:29.16000	0.00369318	0.0140819	0.00094102	4.0993	C	5	19/08/2020 10:31		0	0	0	0	0	0	0	0	0	0	0	0	0	0
495	1	2	9	1d 17:31:57.06000	0d 03:57:53.38000	0.00373088	0.0142366	0.00094095	4.1094	C	5	19/08/2020 10:33		0	0	0	0	0	0	0	0	0	0	0	0	0	0
496	1	2	9	1d 17:34:23.52000	0d 04:00:19.84000	0.00376916	0.0143941	0.00094102	4.1195	C	5	19/08/2020 10:36		0	0	0	0	0	0	0	0	0	0	0	0	0	0
497	1	2	9	1d 17:36:49.00000	0d 04:02:45.32000	0.00380719	0.014551	0.00094095	4.1295	C	5	19/08/2020 10:38		0	0	0	0	0	0	0	0	0	0	0	0	0	0
498	1	2	9	1d 17:39:17.09000	0d 04:05:13.41000	0.0038459	0.014711	0.00094102	4.1396	C	5	19/08/2020 10:41		0	0	0	0	0	0	0	0	0	0	0	0	0	0
499	1	2	9	1d 17:41:43.40000	0d 04:07:39.72000	0.00388414	0.0148695	0.00094118	4.1497	C	5	19/08/2020 10:43		0	0	0	0	0	0	0	0	0	0	0	0	0	0
500	1	2	9	1d 17:44:05.88000	0d 04:10:02.20000	0.00392138	0.0150243	0.00094125	4.1599	C	5	19/08/2020 10:46		0	0	0	0	0	0	0	0	0	0	0	0	0	0
501	1	2	9	1d 17:46:30.03000	0d 04:12:26.35000	0.00395906	0.0151812	0.00094102	4.17	C	5	19/08/2020 10:48		0	0	0	0	0	0	0	0	0	0	0	0	0	0
502	1	2	9	1d 17:48:49.00000	0d 04:14:45.32000	0.00399539	0.0153328	0.0009411	4.1801	C	5	19/08/2020 10:50		0	0	0	0	0	0	0	0	0	0	0	0	0	0
503	1	2	9	1d 17:51:08.11000	0d 04:17:04.43000	0.00403175	0.015485	0.00094102	4.1903	C	5	19/08/2020 10:53		0	0	0	0	0	0	0	0	0	0	0	0	0	0
504	1	2	9	1d 17:53:20.12000	0d 04:19:16.44000	0.00406625	0.0156298	0.00094087	4.2	C	133	19/08/2020 10:55		0	0	0	0	0	0	0	0	0	0	0	0	0	0
505	1	2	10	1d 17:53:20.15000	0d 00:00:00.03000	0.00406626	0.0156298	0.00098093	4.1997	C	0	19/08/2020 10:55		0	0	0	0	0	0	0	0	0	0	0	0	0	0
506	1	2	10	1d 17:53:36.80000	0d 00:00:16.68000	0.00407061	0.0156481	0.00088083	4.2007	C	4	19/08/2020 10:55		0	0	0	0	0	0	0	0	0	0	0	0	0	0
507	1	2	10	1d 17:53:50.17000	0d 00:00:30.05000	0.00407369	0.015661	0.0007808	4.2004	C	4	19/08/2020 10:55		0	0	0	0	0	0	0	0	0	0	0	0	0	0
508	1	2	10	1d 17:54:04.56000	0d 00:00:44.44000	0.00407661	0.0156733	0.0006807	4.2004	C	4	19/08/2020 10:56		0	0	0	0	0	0	0	0	0	0	0	0	0	0
509	1	2	10	1d 17:54:25.36000	0d 00:01:05.24000	0.00408023	0.0156885	0.00058068	4.2002	C	4	19/08/2020 10:56		0	0	0	0	0	0	0	0	0	0	0	0	0	0
510	1	2	10	1d 17:54:54.12000	0d 00:01:34.00000	0.00408445	0.0157062	0.00048058	4.2	C	4	19/08/2020 10:56		0	0	0	0	0	0	0	0	0	0	0	0	0	0
511	1	2	10	1d 17:55:29.67000	0d 00:02:09.55000	0.00408868	0.015724	0.00038056	4.2	C	4	19/08/2020 10:57		0	0	0	0	0	0	0	0	0	0	0	0	0	0
512	1	2	10	1d 17:56:20.35000	0d 00:03:00.23000	0.0040933	0.0157434	0.00028054	4.2	C	4	19/08/2020 10:58		0	0	0	0	0	0	0	0	0	0	0	0	0	0
513	1	2	10	1d 17:57:42.62000	0d 00:04:22.50000	0.00409849	0.0157652	0.00018051	4.1997	C	4	19/08/2020 10:59		0	0	0	0	0	0	0	0	0	0	0	0	0	0
514	1	2	10	1d 18:00:20.20000	0d 00:07:00.08000	0.00410431	0.0157896	0.000094	4.2002	C	132	19/08/2020 11:02		0	0	0	0	0	0	0	0	0	0	0	0	0	0
515	1	2	11	1d 18:00:20.21000	0d 00:00:00.01000	0	0	0	4.1993	R	0	19/08/2020 11:02		0	0	0	0	0	0	0	0	0	0	0	0	0	0
516	1	2	11	1d 18:00:22.21000	0d 00:00:02.01000	0	0	0	4.1991	R	1	19/08/2020 11:02		0	0	0	0	0	0	0	0	0	0	0	0	0	0
517	1	2	11	1d 18:00:24.21000	0d 00:00:04.01000	0	0	0	4.1988	R	1	19/08/2020 11:02		0	0	0	0	0	0	0	0	0	0	0	0	0	0
518	1	2	11	1d 18:00:26.21000	0d 00:00:06.01000	0	0	0	4.1991	R	1	19/08/2020 11:02		0	0	0	0	0	0	0	0	0	0	0	0	0	0
519	1	2	11	1d 18:00:28.21000	0d 00:00:08.01000	0	0	0	4.1991	R	1	19/08/2020 11:02		0	0	0	0	0	0	0	0	0	0	0	0	0	0
520	1	2	11	1d 18:00:30.20000	0d 00:00:10.00000	0	0	0	4.1988	R	129	19/08/2020 11:02		0	0	0	0	0	0	0	0	0	0	0	0	0	0
521	1	2	12	1d 18:00:30.25000	0d 00:00:00.05000	0.00000001	0.00000005	0.00094339	4.1932	D	0	19/08/2020 11:02		0	0	0	0	0	0	0	0	0	0	0	0	0	0
522	1	2	12	1d 18:01:20.66000	0d 00:00:50.46000	0.00001319	0.00005522	0.00094125	4.1831	D	5	19/08/2020 11:03		0	0	0	0	0	0	0	0	0	0	0	0	0	0
523	1	2	12	1d 18:03:14.68000	0d 00:02:44.48000	0.00004299	0.00017974	0.00094102	4.173	D	5	19/08/2020 11:05		0	0	0	0	0	0	0	0	0	0	0	0	0	0
524	1	2	12	1d 18:05:19.70000	0d 00:04:49.50000	0.00007567	0.00031595	0.00094118	4.1628	D	5	19/08/2020 11:07		0	0	0	0	0	0	0	0	0	0	0	0	0	0
525	1	2	12	1d 18:07:28.49000	0d 00:06:58.29000	0.00010933	0.00045592	0.00094102	4.1527	D	5	19/08/2020 11:09		0	0	0	0	0	0	0	0	0	0	0	0	0	0
526	1	2	12	1d 18:09:38.95000	0d 00:09:08.75000	0.00014344	0.00059737	0.00094102	4.1427	D	5	19/08/2020 11:11		0	0	0	0	0	0	0	0	0	0	0	0	0	0
527	1	2	12	1d 18:11:51.89000	0d 00:11:21.69000	0.00017818	0.00074115	0.00094118	4.1326	D	5	19/08/2020 11:13		0	0	0	0	0	0	0	0	0	0	0	0	0	0
528	1	2	12	1d 18:14:05.17000	0d 00:13:34.97000	0.00021302	0.00088495	0.0009411	4.1225	D	5	19/08/2020 11:16		0	0	0	0	0	0	0	0	0	0	0	0	0	0
529	1	2	12	1d 18:16:21.79000	0d 00:15:51.59000	0.00024873	0.00103199	0.0009411	4.1125	D	5	19/08/2020 11:18		0	0	0	0	0	0	0	0	0	0	0	0	0	0
530	1	2	12	1d 18:18:42.19000	0d 00:18:11.99000	0.00028543	0.00118274	0.0009411	4.1024	D	5	19/08/2020 11:20		0	0	0	0	0	0	0	0	0	0	0	0	0	0
531	1	2	12	1d 18:21:05.27000	0d 00:20:35.07000	0.00032283	0.00133598	0.00094102	4.0923	D	5	19/08/2020 11:23		0	0	0	0	0	0	0	0	0	0	0	0	0	0
532	1	2	12	1d 18:23:28.38000	0d 00:22:58.18000	0.00036024	0.00148887	0.00094125	4.0822	D	5	19/08/2020 11:25		0	0	0	0	0	0	0	0	0	0	0	0	0	0
533	1	2	12	1d 18:25:54.43000	0d 00:25:24.23000	0.00039841	0.00164453	0.00094102	4.0722	D	5	19/08/2020 11:27		0	0	0	0	0	0	0	0	0	0	0	0	0	0
534	1	2	12	1d 18:28:22.93000	0d 00:27:52.73000	0.00043723	0.0018024	0.0009411	4.0621	D	5	19/08/2020 11:30		0	0	0	0	0	0	0	0	0	0	0	0	0	0
535	1	2	12	1d 18:30:52.99000	0d 00:30:22.79000	0.00047645	0.00196154	0.00094087	4.052	D	5	19/08/2020 11:32		0	0	0	0	0	0	0	0	0	0	0	0	0	0
536	1	2	12	1d 18:33:23.70000	0d 00:32:53.50000	0.00051585	0.00212098	0.00094102	4.042	D	5	19/08/2020 11:35		0	0	0	0	0	0	0	0	0	0	0	0	0	0
537	1	2	12	1d 18:35:59.02000	0d 00:35:28.82000	0.00055645	0.00228488	0.00094079	4.0319	D	5	19/08/2020 11:38		0	0	0	0	0	0	0	0	0	0	0	0	0	0
538	1	2	12	1d 18:38:37.85000	0d 00:38:07.65000	0.00059796	0.00245206	0.00094118	4.0217	D	5	19/08/2020 11:40		0	0	0	0	0	0	0	0	0	0	0	0	0	0
539	1	2	12	1d 18:41:19.69000	0d 00:40:49.49000	0.00064026	0.00262198	0.00094102	4.0116	D	5	19/08/2020 11:43		0	0	0	0	0	0	0	0	0	0	0	0	0	0
540	1	2	12	1d 18:43:59.86000	0d 00:43:29.66000	0.00068213	0.00278973	0.0009411	4.0015	D	5	19/08/2020 11:46		0	0	0	0	0	0	0	0	0	0	0	0	0	0
541	1	2	12	1d 18:46:42.16000	0d 00:46:11.96000	0.00072455	0.00295928	0.00094125	3.9915	D	5	19/08/2020 11:48		0	0	0	0	0	0	0	0	0	0	0	0	0	0
542	1	2	12	1d 18:49:24.93000	0d 00:48:54.73000	0.0007671	0.00312889	0.00094095	3.9814	D	5	19/08/2020 11:51		0	0	0	0	0	0	0	0	0	0	0	0	0	0
543	1	2	12	1d 18:52:11.60000	0d 00:51:41.40000	0.00081067	0.00330213	0.00094102	3.9713	D	5	19/08/2020 11:54		0	0	0	0	0	0	0	0	0	0	0	0	0	0
544	1	2	12	1d 18:54:56.93000	0d 00:54:26.73000	0.00085388	0.00347354	0.00094102	3.9612	D	5	19/08/2020 11:56		0	0	0	0	0	0	0	0	0	0	0	0	0	0
545	1	2	12	1d 18:57:45.64000	0d 00:57:15.44000	0.00089798	0.00364801	0.00094087	3.9509	D	5	19/08/2020 11:59		0	0	0	0	0	0	0	0	0	0	0	0	0	0
546	1	2	12	1d 19:00:40.45000	0d 01:00:10.25000	0.00094367	0.00382832	0.00094118	3.9408	D	5	19/08/2020 12:02		0	0	0	0	0	0	0	0	0	0	0	0	0	0
547	1	2	12	1d 19:03:30.48000	0d 01:03:00.28000	0.00098812	0.00400325	0.00094087	3.9307	D	5	19/08/2020 12:05		0	0	0	0	0	0	0	0	0	0	0	0	0	0
548	1	2	12	1d 19:06:24.99000	0d 01:05:54.79000	0.00103373	0.00418232	0.00094102	3.9207	D	5	19/08/2020 12:08		0	0	0	0	0	0	0	0	0	0	0	0	0	0
549	1	2	12	1d 19:09:21.44000	0d 01:08:51.24000	0.00107985	0.00436292	0.00094095	3.9106	D	5	19/08/2020 12:11		0	0	0	0	0	0	0	0	0	0	0	0	0	0
550	1	2	12	1d 19:12:16.05000	0d 01:11:45.85000	0.00112549	0.00454118	0.0009411	3.9005	D	5	19/08/2020 12:14		0	0	0	0	0	0	0	0	0	0	0	0	0	0
551	1	2	12	1d 19:15:18.10000	0d 01:14:47.90000	0.00117308	0.00472655	0.00094095	3.8904	D	5	19/08/2020 12:17		0	0	0	0	0	0	0	0	0	0	0	0	0	0
552	1	2	12	1d 19:18:25.40000	0d 01:17:55.20000	0.00122204	0.00491678	0.00094087	3.8804	D	5	19/08/2020 12:20		0	0	0	0	0	0	0	0	0	0	0	0	0	0
553	1	2	12	1d 19:21:27.90000	0d 01:20:57.70000	0.00126974	0.00510165	0.00094102	3.8703	D	5	19/08/2020 12:23		0	0	0	0	0	0	0	0	0	0	0	0	0	0
554	1	2	12	1d 19:24:45.98000	0d 01:24:15.78000	0.00132152	0.00530178	0.00094133	3.8602	D	5	19/08/2020 12:26		0	0	0	0	0	0	0	0	0	0	0	0	0	0
555	1	2	12	1d 19:28:08.22000	0d 01:27:38.02000	0.00137438	0.00550558	0.00094079	3.8502	D	5	19/08/2020 12:30		0	0	0	0	0	0	0	0	0	0	0	0	0	0
556	1	2	12	1d 19:31:40.90000	0d 01:31:10.70000	0.00142997	0.00571934	0.00094087	3.8401	D	5	19/08/2020 12:33		0	0	0	0	0	0	0	0	0	0	0	0	0	0
557	1	2	12	1d 19:35:21.31000	0d 01:34:51.11000	0.00148758	0.0059403	0.0009411	3.83	D	5	19/08/2020 12:37		0	0	0	0	0	0	0	0	0	0	0	0	0	0
558	1	2	12	1d 19:39:18.26000	0d 01:38:48.06000	0.00154952	0.00617721	0.00094102	3.8199	D	5	19/08/2020 12:41		0	0	0	0	0	0	0	0	0	0	0	0	0	0
559	1	2	12	1d 19:43:28.39000	0d 01:42:58.19000	0.0016149	0.00642664	0.00094087	3.8099	D	5	19/08/2020 12:45		0	0	0	0	0	0	0	0	0	0	0	0	0	0
560	1	2	12	1d 19:48:01.61000	0d 01:47:31.41000	0.00168632	0.00669838	0.00094118	3.7998	D	5	19/08/2020 12:50		0	0	0	0	0	0	0	0	0	0	0	0	0	0
561	1	2	12	1d 19:52:59.33000	0d 01:52:29.13000	0.00176414	0.0069937	0.00094087	3.7897	D	5	19/08/2020 12:55		0	0	0	0	0	0	0	0	0	0	0	0	0	0
562	1	2	12	1d 19:57:59.33000	0d 01:57:29.13000	0.00184255	0.00729052	0.00094087	3.7806	D	1	19/08/2020 13:00		0	0	0	0	0	0	0	0	0	0	0	0	0	0
563	1	2	12	1d 20:02:59.33000	0d 02:02:29.13000	0.00192097	0.00758665	0.0009411	3.7723	D	1	19/08/2020 13:05		0	0	0	0	0	0	0	0	0	0	0	0	0	0
564	1	2	12	1d 20:07:59.33000	0d 02:07:29.13000	0.00199938	0.00788215	0.00094102	3.7642	D	1	19/08/2020 13:10		0	0	0	0	0	0	0	0	0	0	0	0	0	0
565	1	2	12	1d 20:12:59.33000	0d 02:12:29.13000	0.0020778	0.00817706	0.00094095	3.7574	D	1	19/08/2020 13:15		0	0	0	0	0	0	0	0	0	0	0	0	0	0
566	1	2	12	1d 20:17:59.33000	0d 02:17:29.13000	0.00215622	0.00847143	0.00094095	3.7505	D	1	19/08/2020 13:20		0	0	0	0	0	0	0	0	0	0	0	0	0	0
567	1	2	12	1d 20:22:59.33000	0d 02:22:29.13000	0.00223463	0.00876528	0.0009411	3.744	D	1	19/08/2020 13:25		0	0	0	0	0	0	0	0	0	0	0	0	0	0
568	1	2	12	1d 20:27:59.33000	0d 02:27:29.13000	0.00231305	0.00905864	0.0009411	3.738	D	1	19/08/2020 13:30		0	0	0	0	0	0	0	0	0	0	0	0	0	0
569	1	2	12	1d 20:32:59.33000	0d 02:32:29.13000	0.00239146	0.00935152	0.0009411	3.7319	D	1	19/08/2020 13:35		0	0	0	0	0	0	0	0	0	0	0	0	0	0
570	1	2	12	1d 20:37:59.33000	0d 02:37:29.13000	0.00246988	0.00964392	0.00094087	3.7258	D	1	19/08/2020 13:40		0	0	0	0	0	0	0	0	0	0	0	0	0	0
571	1	2	12	1d 20:42:59.33000	0d 02:42:29.13000	0.0025483	0.00993586	0.00094095	3.72	D	1	19/08/2020 13:45		0	0	0	0	0	0	0	0	0	0	0	0	0	0
572	1	2	12	1d 20:47:59.33000	0d 02:47:29.13000	0.00262671	0.0102273	0.00094095	3.7136	D	1	19/08/2020 13:50		0	0	0	0	0	0	0	0	0	0	0	0	0	0
573	1	2	12	1d 20:52:59.33000	0d 02:52:29.13000	0.00270513	0.0105183	0.00094102	3.7075	D	1	19/08/2020 13:55		0	0	0	0	0	0	0	0	0	0	0	0	0	0
574	1	2	12	1d 20:57:59.33000	0d 02:57:29.13000	0.00278355	0.0108088	0.00094102	3.7009	D	1	19/08/2020 14:00		0	0	0	0	0	0	0	0	0	0	0	0	0	0
575	1	2	12	1d 21:02:59.33000	0d 03:02:29.13000	0.00286196	0.0110987	0.00094087	3.6941	D	1	19/08/2020 14:05		0	0	0	0	0	0	0	0	0	0	0	0	0	0
576	1	2	12	1d 21:07:59.33000	0d 03:07:29.13000	0.00294038	0.0113882	0.00094095	3.6873	D	1	19/08/2020 14:10		0	0	0	0	0	0	0	0	0	0	0	0	0	0
577	1	2	12	1d 21:12:59.33000	0d 03:12:29.13000	0.00301879	0.011677	0.00094095	3.6799	D	1	19/08/2020 14:15		0	0	0	0	0	0	0	0	0	0	0	0	0	0
578	1	2	12	1d 21:17:59.33000	0d 03:17:29.13000	0.00309721	0.0119653	0.00094095	3.6722	D	1	19/08/2020 14:20		0	0	0	0	0	0	0	0	0	0	0	0	0	0
579	1	2	12	1d 21:22:59.33000	0d 03:22:29.13000	0.00317563	0.0122529	0.00094102	3.664	D	1	19/08/2020 14:25		0	0	0	0	0	0	0	0	0	0	0	0	0	0
580	1	2	12	1d 21:27:59.33000	0d 03:27:29.13000	0.00325404	0.0125399	0.0009411	3.6551	D	1	19/08/2020 14:30		0	0	0	0	0	0	0	0	0	0	0	0	0	0
581	1	2	12	1d 21:32:59.33000	0d 03:32:29.13000	0.00333246	0.0128262	0.0009411	3.6458	D	1	19/08/2020 14:35		0	0	0	0	0	0	0	0	0	0	0	0	0	0
582	1	2	12	1d 21:37:39.43000	0d 03:37:09.23000	0.00340567	0.0130927	0.00094118	3.6358	D	5	19/08/2020 14:39		0	0	0	0	0	0	0	0	0	0	0	0	0	0
583	1	2	12	1d 21:41:53.20000	0d 03:41:23.00000	0.003472	0.0133336	0.00094079	3.6257	D	5	19/08/2020 14:43		0	0	0	0	0	0	0	0	0	0	0	0	0	0
584	1	2	12	1d 21:45:43.72000	0d 03:45:13.52000	0.00353226	0.0135518	0.00094079	3.6156	D	5	19/08/2020 14:47		0	0	0	0	0	0	0	0	0	0	0	0	0	0
585	1	2	12	1d 21:48:58.60000	0d 03:48:28.40000	0.0035832	0.0137357	0.00094102	3.6056	D	5	19/08/2020 14:51		0	0	0	0	0	0	0	0	0	0	0	0	0	0
586	1	2	12	1d 21:51:48.12000	0d 03:51:17.92000	0.00362751	0.0138953	0.00094102	3.5955	D	5	19/08/2020 14:53		0	0	0	0	0	0	0	0	0	0	0	0	0	0
587	1	2	12	1d 21:54:10.67000	0d 03:53:40.47000	0.00366477	0.0140291	0.00094079	3.5854	D	5	19/08/2020 14:56		0	0	0	0	0	0	0	0	0	0	0	0	0	0
588	1	2	12	1d 21:56:11.49000	0d 03:55:41.29000	0.00369635	0.0141421	0.0009411	3.5753	D	5	19/08/2020 14:58		0	0	0	0	0	0	0	0	0	0	0	0	0	0
589	1	2	12	1d 21:57:51.49000	0d 03:57:21.29000	0.00372249	0.0142355	0.00094095	3.5653	D	5	19/08/2020 14:59		0	0	0	0	0	0	0	0	0	0	0	0	0	0
590	1	2	12	1d 21:59:13.74000	0d 03:58:43.54000	0.00374399	0.014312	0.00094095	3.555	D	5	19/08/2020 15:01		0	0	0	0	0	0	0	0	0	0	0	0	0	0
591	1	2	12	1d 22:00:22.79000	0d 03:59:52.59000	0.00376204	0.0143761	0.00094102	3.545	D	5	19/08/2020 15:02		0	0	0	0	0	0	0	0	0	0	0	0	0	0
592	1	2	12	1d 22:01:20.12000	0d 04:00:49.92000	0.00377702	0.0144291	0.0009411	3.5349	D	5	19/08/2020 15:03		0	0	0	0	0	0	0	0	0	0	0	0	0	0
593	1	2	12	1d 22:02:08.16000	0d 04:01:37.96000	0.00378958	0.0144735	0.00094095	3.5247	D	5	19/08/2020 15:04		0	0	0	0	0	0	0	0	0	0	0	0	0	0
594	1	2	12	1d 22:02:49.94000	0d 04:02:19.74000	0.0038005	0.0145119	0.00094087	3.5146	D	5	19/08/2020 15:04		0	0	0	0	0	0	0	0	0	0	0	0	0	0
595	1	2	12	1d 22:03:23.63000	0d 04:02:53.43000	0.00380931	0.0145428	0.00094087	3.5045	D	5	19/08/2020 15:05		0	0	0	0	0	0	0	0	0	0	0	0	0	0
596	1	2	12	1d 22:03:52.78000	0d 04:03:22.58000	0.00381693	0.0145695	0.00094102	3.4945	D	5	19/08/2020 15:05		0	0	0	0	0	0	0	0	0	0	0	0	0	0
597	1	2	12	1d 22:04:17.61000	0d 04:03:47.41000	0.00382342	0.0145921	0.00094087	3.4844	D	5	19/08/2020 15:06		0	0	0	0	0	0	0	0	0	0	0	0	0	0
598	1	2	12	1d 22:04:39.16000	0d 04:04:08.96000	0.00382905	0.0146117	0.00094102	3.4743	D	5	19/08/2020 15:06		0	0	0	0	0	0	0	0	0	0	0	0	0	0
599	1	2	12	1d 22:04:58.14000	0d 04:04:27.94000	0.00383401	0.0146289	0.00094095	3.4643	D	5	19/08/2020 15:07		0	0	0	0	0	0	0	0	0	0	0	0	0	0
600	1	2	12	1d 22:05:15.26000	0d 04:04:45.06000	0.00383849	0.0146444	0.00094118	3.454	D	5	19/08/2020 15:07		0	0	0	0	0	0	0	0	0	0	0	0	0	0
601	1	2	12	1d 22:05:30.48000	0d 04:05:00.28000	0.00384246	0.0146581	0.00094118	3.444	D	5	19/08/2020 15:07		0	0	0	0	0	0	0	0	0	0	0	0	0	0
602	1	2	12	1d 22:05:44.40000	0d 04:05:14.20000	0.0038461	0.0146707	0.0009411	3.4339	D	5	19/08/2020 15:07		0	0	0	0	0	0	0	0	0	0	0	0	0	0
603	1	2	12	1d 22:05:57.01000	0d 04:05:26.81000	0.0038494	0.014682	0.0009411	3.4238	D	5	19/08/2020 15:08		0	0	0	0	0	0	0	0	0	0	0	0	0	0
604	1	2	12	1d 22:06:08.66000	0d 04:05:38.46000	0.00385244	0.0146924	0.00094079	3.4137	D	5	19/08/2020 15:08		0	0	0	0	0	0	0	0	0	0	0	0	0	0
605	1	2	12	1d 22:06:19.42000	0d 04:05:49.22000	0.00385526	0.014702	0.00094095	3.4035	D	5	19/08/2020 15:08		0	0	0	0	0	0	0	0	0	0	0	0	0	0
606	1	2	12	1d 22:06:29.16000	0d 04:05:58.96000	0.0038578	0.0147106	0.0009411	3.3935	D	5	19/08/2020 15:08		0	0	0	0	0	0	0	0	0	0	0	0	0	0
607	1	2	12	1d 22:06:38.33000	0d 04:06:08.13000	0.0038602	0.0147187	0.00094102	3.3834	D	5	19/08/2020 15:08		0	0	0	0	0	0	0	0	0	0	0	0	0	0
608	1	2	12	1d 22:06:46.91000	0d 04:06:16.71000	0.00386244	0.0147263	0.00094102	3.3733	D	5	19/08/2020 15:08		0	0	0	0	0	0	0	0	0	0	0	0	0	0
609	1	2	12	1d 22:06:54.87000	0d 04:06:24.67000	0.00386452	0.0147333	0.00094087	3.3631	D	5	19/08/2020 15:08		0	0	0	0	0	0	0	0	0	0	0	0	0	0
610	1	2	12	1d 22:07:02.67000	0d 04:06:32.47000	0.00386656	0.0147402	0.0009411	3.3529	D	5	19/08/2020 15:09		0	0	0	0	0	0	0	0	0	0	0	0	0	0
611	1	2	12	1d 22:07:09.84000	0d 04:06:39.64000	0.00386844	0.0147464	0.00094133	3.3428	D	5	19/08/2020 15:09		0	0	0	0	0	0	0	0	0	0	0	0	0	0
612	1	2	12	1d 22:07:16.67000	0d 04:06:46.47000	0.00387022	0.0147524	0.00094102	3.3327	D	5	19/08/2020 15:09		0	0	0	0	0	0	0	0	0	0	0	0	0	0
613	1	2	12	1d 22:07:23.20000	0d 04:06:53.00000	0.00387193	0.0147581	0.00094102	3.3227	D	5	19/08/2020 15:09		0	0	0	0	0	0	0	0	0	0	0	0	0	0
614	1	2	12	1d 22:07:29.30000	0d 04:06:59.10000	0.00387352	0.0147634	0.00094095	3.3126	D	5	19/08/2020 15:09		0	0	0	0	0	0	0	0	0	0	0	0	0	0
615	1	2	12	1d 22:07:34.99000	0d 04:07:04.79000	0.00387501	0.0147683	0.0009411	3.3025	D	5	19/08/2020 15:09		0	0	0	0	0	0	0	0	0	0	0	0	0	0
616	1	2	12	1d 22:07:40.43000	0d 04:07:10.23000	0.00387643	0.014773	0.00094118	3.2923	D	5	19/08/2020 15:09		0	0	0	0	0	0	0	0	0	0	0	0	0	0
617	1	2	12	1d 22:07:45.76000	0d 04:07:15.56000	0.00387782	0.0147776	0.00094102	3.2819	D	5	19/08/2020 15:09		0	0	0	0	0	0	0	0	0	0	0	0	0	0
618	1	2	12	1d 22:07:50.92000	0d 04:07:20.72000	0.00387917	0.014782	0.00094118	3.2718	D	5	19/08/2020 15:09		0	0	0	0	0	0	0	0	0	0	0	0	0	0
619	1	2	12	1d 22:07:55.77000	0d 04:07:25.57000	0.00388044	0.0147861	0.00094095	3.2616	D	5	19/08/2020 15:09		0	0	0	0	0	0	0	0	0	0	0	0	0	0
620	1	2	12	1d 22:08:00.34000	0d 04:07:30.14000	0.00388164	0.01479	0.00094102	3.2514	D	5	19/08/2020 15:10		0	0	0	0	0	0	0	0	0	0	0	0	0	0
621	1	2	12	1d 22:08:04.93000	0d 04:07:34.73000	0.00388283	0.0147939	0.00094102	3.2412	D	5	19/08/2020 15:10		0	0	0	0	0	0	0	0	0	0	0	0	0	0
622	1	2	12	1d 22:08:09.21000	0d 04:07:39.01000	0.00388395	0.0147975	0.0009411	3.2309	D	5	19/08/2020 15:10		0	0	0	0	0	0	0	0	0	0	0	0	0	0
623	1	2	12	1d 22:08:13.31000	0d 04:07:43.11000	0.00388503	0.014801	0.00094095	3.2209	D	5	19/08/2020 15:10		0	0	0	0	0	0	0	0	0	0	0	0	0	0
624	1	2	12	1d 22:08:17.24000	0d 04:07:47.04000	0.00388605	0.0148043	0.0009411	3.2107	D	5	19/08/2020 15:10		0	0	0	0	0	0	0	0	0	0	0	0	0	0
625	1	2	12	1d 22:08:21.01000	0d 04:07:50.81000	0.00388704	0.0148074	0.00094095	3.2004	D	5	19/08/2020 15:10		0	0	0	0	0	0	0	0	0	0	0	0	0	0
626	1	2	12	1d 22:08:24.72000	0d 04:07:54.52000	0.00388801	0.0148105	0.00094102	3.1901	D	5	19/08/2020 15:10		0	0	0	0	0	0	0	0	0	0	0	0	0	0
627	1	2	12	1d 22:08:28.33000	0d 04:07:58.13000	0.00388895	0.0148135	0.0009411	3.1798	D	5	19/08/2020 15:10		0	0	0	0	0	0	0	0	0	0	0	0	0	0
628	1	2	12	1d 22:08:31.76000	0d 04:08:01.56000	0.00388985	0.0148164	0.0009411	3.1695	D	5	19/08/2020 15:10		0	0	0	0	0	0	0	0	0	0	0	0	0	0
629	1	2	12	1d 22:08:35.23000	0d 04:08:05.03000	0.00389075	0.0148193	0.00094102	3.1592	D	5	19/08/2020 15:10		0	0	0	0	0	0	0	0	0	0	0	0	0	0
630	1	2	12	1d 22:08:38.40000	0d 04:08:08.20000	0.00389158	0.0148219	0.00094102	3.149	D	5	19/08/2020 15:10		0	0	0	0	0	0	0	0	0	0	0	0	0	0
631	1	2	12	1d 22:08:41.54000	0d 04:08:11.34000	0.0038924	0.0148245	0.0009411	3.1386	D	5	19/08/2020 15:10		0	0	0	0	0	0	0	0	0	0	0	0	0	0
632	1	2	12	1d 22:08:44.56000	0d 04:08:14.36000	0.00389319	0.0148269	0.00094079	3.1286	D	5	19/08/2020 15:10		0	0	0	0	0	0	0	0	0	0	0	0	0	0
633	1	2	12	1d 22:08:47.53000	0d 04:08:17.33000	0.00389397	0.0148294	0.0009411	3.118	D	5	19/08/2020 15:10		0	0	0	0	0	0	0	0	0	0	0	0	0	0
634	1	2	12	1d 22:08:50.47000	0d 04:08:20.27000	0.00389474	0.0148317	0.00094133	3.1078	D	5	19/08/2020 15:10		0	0	0	0	0	0	0	0	0	0	0	0	0	0
635	1	2	12	1d 22:08:53.28000	0d 04:08:23.08000	0.00389547	0.014834	0.00094125	3.0974	D	5	19/08/2020 15:10		0	0	0	0	0	0	0	0	0	0	0	0	0	0
636	1	2	12	1d 22:08:56.01000	0d 04:08:25.81000	0.00389619	0.0148362	0.00094102	3.0872	D	5	19/08/2020 15:10		0	0	0	0	0	0	0	0	0	0	0	0	0	0
637	1	2	12	1d 22:08:58.63000	0d 04:08:28.43000	0.00389687	0.0148383	0.00094102	3.077	D	5	19/08/2020 15:11		0	0	0	0	0	0	0	0	0	0	0	0	0	0
638	1	2	12	1d 22:09:01.12000	0d 04:08:30.92000	0.00389752	0.0148403	0.00094095	3.0669	D	5	19/08/2020 15:11		0	0	0	0	0	0	0	0	0	0	0	0	0	0
639	1	2	12	1d 22:09:03.59000	0d 04:08:33.39000	0.00389817	0.0148423	0.00094087	3.0565	D	5	19/08/2020 15:11		0	0	0	0	0	0	0	0	0	0	0	0	0	0
640	1	2	12	1d 22:09:06.04000	0d 04:08:35.84000	0.00389881	0.0148443	0.00094118	3.0462	D	5	19/08/2020 15:11		0	0	0	0	0	0	0	0	0	0	0	0	0	0
641	1	2	12	1d 22:09:08.43000	0d 04:08:38.23000	0.00389943	0.0148462	0.0009411	3.0359	D	5	19/08/2020 15:11		0	0	0	0	0	0	0	0	0	0	0	0	0	0
642	1	2	12	1d 22:09:10.71000	0d 04:08:40.51000	0.00390003	0.014848	0.00094095	3.0256	D	5	19/08/2020 15:11		0	0	0	0	0	0	0	0	0	0	0	0	0	0
643	1	2	12	1d 22:09:12.98000	0d 04:08:42.78000	0.00390062	0.0148498	0.0009411	3.0153	D	5	19/08/2020 15:11		0	0	0	0	0	0	0	0	0	0	0	0	0	0
644	1	2	12	1d 22:09:15.19000	0d 04:08:44.99000	0.0039012	0.0148515	0.00094095	3.005	D	5	19/08/2020 15:11		0	0	0	0	0	0	0	0	0	0	0	0	0	0
645	1	2	12	1d 22:09:17.38000	0d 04:08:47.18000	0.00390177	0.0148532	0.00094072	2.9944	D	5	19/08/2020 15:11		0	0	0	0	0	0	0	0	0	0	0	0	0	0
646	1	2	12	1d 22:09:19.54000	0d 04:08:49.34000	0.00390234	0.0148549	0.0009411	2.9839	D	5	19/08/2020 15:11		0	0	0	0	0	0	0	0	0	0	0	0	0	0
647	1	2	12	1d 22:09:21.62000	0d 04:08:51.42000	0.00390288	0.0148565	0.00094118	2.9734	D	5	19/08/2020 15:11		0	0	0	0	0	0	0	0	0	0	0	0	0	0
648	1	2	12	1d 22:09:23.67000	0d 04:08:53.47000	0.00390342	0.0148581	0.00094079	2.963	D	5	19/08/2020 15:11		0	0	0	0	0	0	0	0	0	0	0	0	0	0
649	1	2	12	1d 22:09:25.67000	0d 04:08:55.47000	0.00390394	0.0148597	0.00094079	2.9526	D	5	19/08/2020 15:11		0	0	0	0	0	0	0	0	0	0	0	0	0	0
650	1	2	12	1d 22:09:27.61000	0d 04:08:57.41000	0.00390445	0.0148612	0.00094095	2.9422	D	5	19/08/2020 15:11		0	0	0	0	0	0	0	0	0	0	0	0	0	0
651	1	2	12	1d 22:09:29.56000	0d 04:08:59.36000	0.00390496	0.0148627	0.00094095	2.9316	D	5	19/08/2020 15:11		0	0	0	0	0	0	0	0	0	0	0	0	0	0
652	1	2	12	1d 22:09:31.49000	0d 04:09:01.29000	0.00390546	0.0148641	0.00094079	2.9209	D	5	19/08/2020 15:11		0	0	0	0	0	0	0	0	0	0	0	0	0	0
653	1	2	12	1d 22:09:33.31000	0d 04:09:03.11000	0.00390594	0.0148655	0.00094095	2.9107	D	5	19/08/2020 15:11		0	0	0	0	0	0	0	0	0	0	0	0	0	0
654	1	2	12	1d 22:09:35.12000	0d 04:09:04.92000	0.00390641	0.0148669	0.00094118	2.9	D	5	19/08/2020 15:11		0	0	0	0	0	0	0	0	0	0	0	0	0	0
655	1	2	12	1d 22:09:36.94000	0d 04:09:06.74000	0.00390689	0.0148683	0.0009411	2.8893	D	5	19/08/2020 15:11		0	0	0	0	0	0	0	0	0	0	0	0	0	0
656	1	2	12	1d 22:09:38.68000	0d 04:09:08.48000	0.00390734	0.0148696	0.00094102	2.8786	D	5	19/08/2020 15:11		0	0	0	0	0	0	0	0	0	0	0	0	0	0
657	1	2	12	1d 22:09:40.42000	0d 04:09:10.22000	0.00390779	0.0148709	0.00094125	2.8679	D	5	19/08/2020 15:11		0	0	0	0	0	0	0	0	0	0	0	0	0	0
658	1	2	12	1d 22:09:42.13000	0d 04:09:11.93000	0.00390824	0.0148722	0.00094102	2.8576	D	5	19/08/2020 15:11		0	0	0	0	0	0	0	0	0	0	0	0	0	0
659	1	2	12	1d 22:09:43.80000	0d 04:09:13.60000	0.00390868	0.0148734	0.00094095	2.8469	D	5	19/08/2020 15:11		0	0	0	0	0	0	0	0	0	0	0	0	0	0
660	1	2	12	1d 22:09:45.41000	0d 04:09:15.21000	0.0039091	0.0148746	0.00094102	2.8363	D	5	19/08/2020 15:11		0	0	0	0	0	0	0	0	0	0	0	0	0	0
661	1	2	12	1d 22:09:47.02000	0d 04:09:16.82000	0.00390952	0.0148758	0.00094079	2.826	D	5	19/08/2020 15:11		0	0	0	0	0	0	0	0	0	0	0	0	0	0
662	1	2	12	1d 22:09:48.60000	0d 04:09:18.40000	0.00390993	0.014877	0.00094095	2.8151	D	5	19/08/2020 15:11		0	0	0	0	0	0	0	0	0	0	0	0	0	0
663	1	2	12	1d 22:09:50.18000	0d 04:09:19.98000	0.00391035	0.0148781	0.00094102	2.8048	D	5	19/08/2020 15:11		0	0	0	0	0	0	0	0	0	0	0	0	0	0
664	1	2	12	1d 22:09:51.69000	0d 04:09:21.49000	0.00391074	0.0148792	0.00094087	2.7942	D	5	19/08/2020 15:11		0	0	0	0	0	0	0	0	0	0	0	0	0	0
665	1	2	12	1d 22:09:53.22000	0d 04:09:23.02000	0.00391114	0.0148803	0.00094118	2.7837	D	5	19/08/2020 15:11		0	0	0	0	0	0	0	0	0	0	0	0	0	0
666	1	2	12	1d 22:09:54.70000	0d 04:09:24.50000	0.00391153	0.0148814	0.00094102	2.7733	D	5	19/08/2020 15:11		0	0	0	0	0	0	0	0	0	0	0	0	0	0
667	1	2	12	1d 22:09:56.21000	0d 04:09:26.01000	0.00391192	0.0148825	0.0009411	2.7623	D	5	19/08/2020 15:11		0	0	0	0	0	0	0	0	0	0	0	0	0	0
668	1	2	12	1d 22:09:57.68000	0d 04:09:27.48000	0.00391231	0.0148836	0.00094087	2.7518	D	5	19/08/2020 15:12		0	0	0	0	0	0	0	0	0	0	0	0	0	0
669	1	2	12	1d 22:09:59.12000	0d 04:09:28.92000	0.00391268	0.0148846	0.00094095	2.7413	D	5	19/08/2020 15:12		0	0	0	0	0	0	0	0	0	0	0	0	0	0
670	1	2	12	1d 22:10:00.53000	0d 04:09:30.33000	0.00391305	0.0148856	0.00094118	2.7308	D	5	19/08/2020 15:12		0	0	0	0	0	0	0	0	0	0	0	0	0	0
671	1	2	12	1d 22:10:01.94000	0d 04:09:31.74000	0.00391342	0.0148866	0.00094072	2.7201	D	5	19/08/2020 15:12		0	0	0	0	0	0	0	0	0	0	0	0	0	0
672	1	2	12	1d 22:10:03.35000	0d 04:09:33.15000	0.00391379	0.0148876	0.00094118	2.7095	D	5	19/08/2020 15:12		0	0	0	0	0	0	0	0	0	0	0	0	0	0
673	1	2	12	1d 22:10:04.73000	0d 04:09:34.53000	0.00391415	0.0148886	0.00094095	2.6989	D	5	19/08/2020 15:12		0	0	0	0	0	0	0	0	0	0	0	0	0	0
674	1	2	12	1d 22:10:06.12000	0d 04:09:35.92000	0.00391451	0.0148896	0.00094095	2.6882	D	5	19/08/2020 15:12		0	0	0	0	0	0	0	0	0	0	0	0	0	0
675	1	2	12	1d 22:10:07.47000	0d 04:09:37.27000	0.00391487	0.0148905	0.0009411	2.6773	D	5	19/08/2020 15:12		0	0	0	0	0	0	0	0	0	0	0	0	0	0
676	1	2	12	1d 22:10:08.81000	0d 04:09:38.61000	0.00391522	0.0148915	0.00094095	2.6668	D	5	19/08/2020 15:12		0	0	0	0	0	0	0	0	0	0	0	0	0	0
677	1	2	12	1d 22:10:10.14000	0d 04:09:39.94000	0.00391556	0.0148924	0.0009411	2.6563	D	5	19/08/2020 15:12		0	0	0	0	0	0	0	0	0	0	0	0	0	0
678	1	2	12	1d 22:10:11.46000	0d 04:09:41.26000	0.00391591	0.0148933	0.00094095	2.6456	D	5	19/08/2020 15:12		0	0	0	0	0	0	0	0	0	0	0	0	0	0
679	1	2	12	1d 22:10:12.78000	0d 04:09:42.58000	0.00391625	0.0148942	0.00094095	2.6351	D	5	19/08/2020 15:12		0	0	0	0	0	0	0	0	0	0	0	0	0	0
680	1	2	12	1d 22:10:14.08000	0d 04:09:43.88000	0.00391659	0.0148951	0.00094102	2.6241	D	5	19/08/2020 15:12		0	0	0	0	0	0	0	0	0	0	0	0	0	0
681	1	2	12	1d 22:10:15.42000	0d 04:09:45.22000	0.00391694	0.014896	0.00094079	2.6133	D	5	19/08/2020 15:12		0	0	0	0	0	0	0	0	0	0	0	0	0	0
682	1	2	12	1d 22:10:16.72000	0d 04:09:46.52000	0.00391728	0.0148969	0.00094102	2.6026	D	5	19/08/2020 15:12		0	0	0	0	0	0	0	0	0	0	0	0	0	0
683	1	2	12	1d 22:10:17.99000	0d 04:09:47.79000	0.00391761	0.0148978	0.00094087	2.5917	D	5	19/08/2020 15:12		0	0	0	0	0	0	0	0	0	0	0	0	0	0
684	1	2	12	1d 22:10:19.28000	0d 04:09:49.08000	0.00391795	0.0148986	0.00094102	2.5811	D	5	19/08/2020 15:12		0	0	0	0	0	0	0	0	0	0	0	0	0	0
685	1	2	12	1d 22:10:20.54000	0d 04:09:50.34000	0.00391828	0.0148995	0.00094102	2.5704	D	5	19/08/2020 15:12		0	0	0	0	0	0	0	0	0	0	0	0	0	0
686	1	2	12	1d 22:10:21.80000	0d 04:09:51.60000	0.00391861	0.0149003	0.0009411	2.5597	D	5	19/08/2020 15:12		0	0	0	0	0	0	0	0	0	0	0	0	0	0
687	1	2	12	1d 22:10:23.06000	0d 04:09:52.86000	0.00391894	0.0149012	0.0009411	2.5489	D	5	19/08/2020 15:12		0	0	0	0	0	0	0	0	0	0	0	0	0	0
688	1	2	12	1d 22:10:24.31000	0d 04:09:54.11000	0.00391927	0.014902	0.0009411	2.538	D	5	19/08/2020 15:12		0	0	0	0	0	0	0	0	0	0	0	0	0	0
689	1	2	12	1d 22:10:25.56000	0d 04:09:55.36000	0.00391959	0.0149028	0.00094102	2.5274	D	5	19/08/2020 15:12		0	0	0	0	0	0	0	0	0	0	0	0	0	0
690	1	2	12	1d 22:10:26.81000	0d 04:09:56.61000	0.00391992	0.0149037	0.00094079	2.5167	D	5	19/08/2020 15:12		0	0	0	0	0	0	0	0	0	0	0	0	0	0
691	1	2	12	1d 22:10:28.05000	0d 04:09:57.85000	0.00392024	0.0149045	0.00094079	2.5057	D	5	19/08/2020 15:12		0	0	0	0	0	0	0	0	0	0	0	0	0	0
692	1	2	12	1d 22:10:28.73000	0d 04:09:58.53000	0.00392042	0.0149049	0.00094102	2.5	D	133	19/08/2020 15:12		0	0	0	0	0	0	0	0	0	0	0	0	0	0
693	1	2	13	1d 22:10:28.74000	0d 00:00:00.01000	0	0	0	2.5126	R	0	19/08/2020 15:12		0	0	0	0	0	0	0	0	0	0	0	0	0	0
694	1	2	13	1d 22:10:30.74000	0d 00:00:02.01000	0	0	0	2.7189	R	1	19/08/2020 15:12		0	0	0	0	0	0	0	0	0	0	0	0	0	0
695	1	2	13	1d 22:10:32.74000	0d 00:00:04.01000	0	0	0	2.8502	R	1	19/08/2020 15:12		0	0	0	0	0	0	0	0	0	0	0	0	0	0
696	1	2	13	1d 22:10:34.74000	0d 00:00:06.01000	0	0	0	2.9555	R	1	19/08/2020 15:12		0	0	0	0	0	0	0	0	0	0	0	0	0	0
697	1	2	13	1d 22:10:36.74000	0d 00:00:08.01000	0	0	0	3.0445	R	1	19/08/2020 15:12		0	0	0	0	0	0	0	0	0	0	0	0	0	0
698	1	2	13	1d 22:10:38.73000	0d 00:00:10.00000	0	0	0	3.1205	R	129	19/08/2020 15:12		0	0	0	0	0	0	0	0	0	0	0	0	0	0
699	2	3	9	1d 22:10:38.78000	0d 00:00:00.05000	0.00000001	0.00000004	0.00094293	3.1606	C	0	19/08/2020 15:12		0	0	0	0	0	0	0	0	0	0	0	0	0	0
700	2	3	9	1d 22:10:38.94000	0d 00:00:00.21000	0.00000005	0.00000017	0.00094087	3.1832	C	5	19/08/2020 15:12		0	0	0	0	0	0	0	0	0	0	0	0	0	0
701	2	3	9	1d 22:10:39.10000	0d 00:00:00.37000	0.0000001	0.00000031	0.00094087	3.2032	C	5	19/08/2020 15:12		0	0	0	0	0	0	0	0	0	0	0	0	0	0
702	2	3	9	1d 22:10:39.28000	0d 00:00:00.55000	0.00000014	0.00000046	0.00094087	3.2227	C	5	19/08/2020 15:12		0	0	0	0	0	0	0	0	0	0	0	0	0	0
703	2	3	9	1d 22:10:39.47000	0d 00:00:00.74000	0.00000019	0.00000062	0.0009411	3.2412	C	5	19/08/2020 15:12		0	0	0	0	0	0	0	0	0	0	0	0	0	0
704	2	3	9	1d 22:10:39.66000	0d 00:00:00.93000	0.00000024	0.00000078	0.00094095	3.2586	C	5	19/08/2020 15:12		0	0	0	0	0	0	0	0	0	0	0	0	0	0
705	2	3	9	1d 22:10:39.85000	0d 00:00:01.12000	0.00000029	0.00000094	0.00094079	3.275	C	5	19/08/2020 15:12		0	0	0	0	0	0	0	0	0	0	0	0	0	0
706	2	3	9	1d 22:10:40.06000	0d 00:00:01.33000	0.00000035	0.00000112	0.0009411	3.2926	C	5	19/08/2020 15:12		0	0	0	0	0	0	0	0	0	0	0	0	0	0
707	2	3	9	1d 22:10:40.27000	0d 00:00:01.54000	0.0000004	0.0000013	0.00094087	3.3091	C	5	19/08/2020 15:12		0	0	0	0	0	0	0	0	0	0	0	0	0	0
708	2	3	9	1d 22:10:40.49000	0d 00:00:01.76000	0.00000046	0.00000149	0.00094087	3.3256	C	5	19/08/2020 15:12		0	0	0	0	0	0	0	0	0	0	0	0	0	0
709	2	3	9	1d 22:10:40.71000	0d 00:00:01.98000	0.00000052	0.00000169	0.00094087	3.3416	C	5	19/08/2020 15:12		0	0	0	0	0	0	0	0	0	0	0	0	0	0
710	2	3	9	1d 22:10:40.94000	0d 00:00:02.21000	0.00000058	0.00000189	0.00094118	3.357	C	5	19/08/2020 15:12		0	0	0	0	0	0	0	0	0	0	0	0	0	0
711	2	3	9	1d 22:10:41.18000	0d 00:00:02.45000	0.00000064	0.0000021	0.00094102	3.3727	C	5	19/08/2020 15:12		0	0	0	0	0	0	0	0	0	0	0	0	0	0
712	2	3	9	1d 22:10:41.42000	0d 00:00:02.69000	0.0000007	0.00000231	0.00094095	3.3881	C	5	19/08/2020 15:12		0	0	0	0	0	0	0	0	0	0	0	0	0	0
713	2	3	9	1d 22:10:41.68000	0d 00:00:02.95000	0.00000077	0.00000254	0.00094102	3.4037	C	5	19/08/2020 15:12		0	0	0	0	0	0	0	0	0	0	0	0	0	0
714	2	3	9	1d 22:10:41.94000	0d 00:00:03.21000	0.00000084	0.00000277	0.00094087	3.4182	C	5	19/08/2020 15:12		0	0	0	0	0	0	0	0	0	0	0	0	0	0
715	2	3	9	1d 22:10:42.21000	0d 00:00:03.48000	0.00000091	0.00000301	0.00094125	3.4324	C	5	19/08/2020 15:12		0	0	0	0	0	0	0	0	0	0	0	0	0	0
716	2	3	9	1d 22:10:42.48000	0d 00:00:03.75000	0.00000098	0.00000326	0.0009411	3.4461	C	5	19/08/2020 15:12		0	0	0	0	0	0	0	0	0	0	0	0	0	0
717	2	3	9	1d 22:10:42.77000	0d 00:00:04.04000	0.00000106	0.00000352	0.00094087	3.46	C	5	19/08/2020 15:12		0	0	0	0	0	0	0	0	0	0	0	0	0	0
718	2	3	9	1d 22:10:43.08000	0d 00:00:04.35000	0.00000114	0.0000038	0.00094102	3.4739	C	5	19/08/2020 15:12		0	0	0	0	0	0	0	0	0	0	0	0	0	0
719	2	3	9	1d 22:10:43.41000	0d 00:00:04.68000	0.00000122	0.0000041	0.00094095	3.4874	C	5	19/08/2020 15:12		0	0	0	0	0	0	0	0	0	0	0	0	0	0
720	2	3	9	1d 22:10:43.77000	0d 00:00:05.04000	0.00000132	0.00000443	0.00094118	3.5009	C	5	19/08/2020 15:12		0	0	0	0	0	0	0	0	0	0	0	0	0	0
721	2	3	9	1d 22:10:44.15000	0d 00:00:05.42000	0.00000142	0.00000478	0.00094087	3.5137	C	5	19/08/2020 15:12		0	0	0	0	0	0	0	0	0	0	0	0	0	0
722	2	3	9	1d 22:10:44.57000	0d 00:00:05.84000	0.00000153	0.00000516	0.00094095	3.5261	C	5	19/08/2020 15:12		0	0	0	0	0	0	0	0	0	0	0	0	0	0
723	2	3	9	1d 22:10:45.03000	0d 00:00:06.30000	0.00000165	0.00000559	0.0009411	3.538	C	5	19/08/2020 15:12		0	0	0	0	0	0	0	0	0	0	0	0	0	0
724	2	3	9	1d 22:10:45.57000	0d 00:00:06.84000	0.00000179	0.00000609	0.00094102	3.5497	C	5	19/08/2020 15:12		0	0	0	0	0	0	0	0	0	0	0	0	0	0
725	2	3	9	1d 22:10:46.22000	0d 00:00:07.49000	0.00000196	0.00000669	0.0009411	3.5612	C	5	19/08/2020 15:12		0	0	0	0	0	0	0	0	0	0	0	0	0	0
726	2	3	9	1d 22:10:47.03000	0d 00:00:08.30000	0.00000217	0.00000745	0.00094087	3.572	C	5	19/08/2020 15:12		0	0	0	0	0	0	0	0	0	0	0	0	0	0
727	2	3	9	1d 22:10:48.09000	0d 00:00:09.36000	0.00000245	0.00000844	0.00094118	3.5827	C	5	19/08/2020 15:12		0	0	0	0	0	0	0	0	0	0	0	0	0	0
728	2	3	9	1d 22:10:49.66000	0d 00:00:10.93000	0.00000286	0.00000991	0.00094102	3.5933	C	5	19/08/2020 15:12		0	0	0	0	0	0	0	0	0	0	0	0	0	0
729	2	3	9	1d 22:10:52.04000	0d 00:00:13.31000	0.00000348	0.00001215	0.0009411	3.6034	C	5	19/08/2020 15:12		0	0	0	0	0	0	0	0	0	0	0	0	0	0
730	2	3	9	1d 22:10:56.19000	0d 00:00:17.46000	0.00000456	0.00001607	0.00094087	3.6138	C	5	19/08/2020 15:12		0	0	0	0	0	0	0	0	0	0	0	0	0	0
731	2	3	9	1d 22:11:04.37000	0d 00:00:25.64000	0.0000067	0.00002381	0.00094102	3.6242	C	5	19/08/2020 15:13		0	0	0	0	0	0	0	0	0	0	0	0	0	0
732	2	3	9	1d 22:11:23.00000	0d 00:00:44.27000	0.00001157	0.00004148	0.00094095	3.6342	C	5	19/08/2020 15:13		0	0	0	0	0	0	0	0	0	0	0	0	0	0
733	2	3	9	1d 22:12:09.26000	0d 00:01:30.53000	0.00002366	0.0000855	0.00094095	3.6443	C	5	19/08/2020 15:14		0	0	0	0	0	0	0	0	0	0	0	0	0	0
734	2	3	9	1d 22:14:01.08000	0d 00:03:22.35000	0.00005289	0.00019218	0.00094102	3.6544	C	5	19/08/2020 15:16		0	0	0	0	0	0	0	0	0	0	0	0	0	0
735	2	3	9	1d 22:17:20.99000	0d 00:06:42.26000	0.00010514	0.00038342	0.00094095	3.6645	C	5	19/08/2020 15:19		0	0	0	0	0	0	0	0	0	0	0	0	0	0
736	2	3	9	1d 22:22:20.99000	0d 00:11:42.26000	0.00018356	0.00067116	0.00094102	3.6741	C	1	19/08/2020 15:24		0	0	0	0	0	0	0	0	0	0	0	0	0	0
737	2	3	9	1d 22:27:20.99000	0d 00:16:42.26000	0.00026198	0.00095952	0.00094118	3.6802	C	1	19/08/2020 15:29		0	0	0	0	0	0	0	0	0	0	0	0	0	0
738	2	3	9	1d 22:32:20.99000	0d 00:21:42.26000	0.00034039	0.0012484	0.00094102	3.6867	C	1	19/08/2020 15:34		0	0	0	0	0	0	0	0	0	0	0	0	0	0
739	2	3	9	1d 22:37:20.99000	0d 00:26:42.26000	0.00041881	0.0015377	0.00094095	3.6918	C	1	19/08/2020 15:39		0	0	0	0	0	0	0	0	0	0	0	0	0	0
740	2	3	9	1d 22:42:20.99000	0d 00:31:42.26000	0.00049723	0.00182738	0.00094095	3.6967	C	1	19/08/2020 15:44		0	0	0	0	0	0	0	0	0	0	0	0	0	0
741	2	3	9	1d 22:47:20.99000	0d 00:36:42.26000	0.00057564	0.00211747	0.00094079	3.7024	C	1	19/08/2020 15:49		0	0	0	0	0	0	0	0	0	0	0	0	0	0
742	2	3	9	1d 22:52:20.99000	0d 00:41:42.26000	0.00065406	0.00240801	0.00094095	3.7076	C	1	19/08/2020 15:54		0	0	0	0	0	0	0	0	0	0	0	0	0	0
743	2	3	9	1d 22:57:20.99000	0d 00:46:42.26000	0.00073247	0.00269896	0.0009411	3.713	C	1	19/08/2020 15:59		0	0	0	0	0	0	0	0	0	0	0	0	0	0
744	2	3	9	1d 23:02:20.99000	0d 00:51:42.26000	0.00081089	0.00299032	0.0009411	3.7183	C	1	19/08/2020 16:04		0	0	0	0	0	0	0	0	0	0	0	0	0	0
745	2	3	9	1d 23:07:20.99000	0d 00:56:42.26000	0.00088931	0.00328213	0.0009411	3.7241	C	1	19/08/2020 16:09		0	0	0	0	0	0	0	0	0	0	0	0	0	0
746	2	3	9	1d 23:12:20.99000	0d 01:01:42.26000	0.00096772	0.00357438	0.00094102	3.7295	C	1	19/08/2020 16:14		0	0	0	0	0	0	0	0	0	0	0	0	0	0
747	2	3	9	1d 23:17:20.99000	0d 01:06:42.26000	0.00104614	0.00386707	0.00094102	3.7354	C	1	19/08/2020 16:19		0	0	0	0	0	0	0	0	0	0	0	0	0	0
748	2	3	9	1d 23:22:20.99000	0d 01:11:42.26000	0.00112455	0.00416019	0.00094102	3.7407	C	1	19/08/2020 16:24		0	0	0	0	0	0	0	0	0	0	0	0	0	0
749	2	3	9	1d 23:27:20.99000	0d 01:16:42.26000	0.00120297	0.00445374	0.00094087	3.7459	C	1	19/08/2020 16:29		0	0	0	0	0	0	0	0	0	0	0	0	0	0
750	2	3	9	1d 23:32:20.99000	0d 01:21:42.26000	0.00128139	0.0047477	0.00094118	3.7514	C	1	19/08/2020 16:34		0	0	0	0	0	0	0	0	0	0	0	0	0	0
751	2	3	9	1d 23:37:20.99000	0d 01:26:42.26000	0.0013598	0.00504208	0.00094125	3.7566	C	1	19/08/2020 16:39		0	0	0	0	0	0	0	0	0	0	0	0	0	0
752	2	3	9	1d 23:42:20.99000	0d 01:31:42.26000	0.00143822	0.00533687	0.00094095	3.7618	C	1	19/08/2020 16:44		0	0	0	0	0	0	0	0	0	0	0	0	0	0
753	2	3	9	1d 23:47:20.99000	0d 01:36:42.26000	0.00151664	0.00563208	0.00094095	3.7673	C	1	19/08/2020 16:49		0	0	0	0	0	0	0	0	0	0	0	0	0	0
754	2	3	9	1d 23:52:20.99000	0d 01:41:42.26000	0.00159505	0.00592771	0.00094095	3.7728	C	1	19/08/2020 16:54		0	0	0	0	0	0	0	0	0	0	0	0	0	0
755	2	3	9	1d 23:57:20.99000	0d 01:46:42.26000	0.00167347	0.00622378	0.00094102	3.7783	C	1	19/08/2020 16:59		0	0	0	0	0	0	0	0	0	0	0	0	0	0
756	2	3	9	2d 00:02:20.99000	0d 01:51:42.26000	0.00175188	0.0065203	0.00094087	3.7845	C	1	19/08/2020 17:04		0	0	0	0	0	0	0	0	0	0	0	0	0	0
757	2	3	9	2d 00:07:20.99000	0d 01:56:42.26000	0.0018303	0.00681731	0.0009411	3.7906	C	1	19/08/2020 17:09		0	0	0	0	0	0	0	0	0	0	0	0	0	0
758	2	3	9	2d 00:12:20.99000	0d 02:01:42.26000	0.00190872	0.00711482	0.00094095	3.7975	C	1	19/08/2020 17:14		0	0	0	0	0	0	0	0	0	0	0	0	0	0
759	2	3	9	2d 00:17:20.99000	0d 02:06:42.26000	0.00198713	0.0074129	0.00094095	3.8048	C	1	19/08/2020 17:19		0	0	0	0	0	0	0	0	0	0	0	0	0	0
760	2	3	9	2d 00:22:20.99000	0d 02:11:42.26000	0.00206555	0.00771157	0.0009411	3.8128	C	1	19/08/2020 17:24		0	0	0	0	0	0	0	0	0	0	0	0	0	0
761	2	3	9	2d 00:27:20.99000	0d 02:16:42.26000	0.00214396	0.00801091	0.00094125	3.8219	C	1	19/08/2020 17:29		0	0	0	0	0	0	0	0	0	0	0	0	0	0
762	2	3	9	2d 00:32:20.99000	0d 02:21:42.26000	0.00222238	0.00831097	0.00094095	3.8314	C	1	19/08/2020 17:34		0	0	0	0	0	0	0	0	0	0	0	0	0	0
763	2	3	9	2d 00:37:01.26000	0d 02:26:22.53000	0.00229564	0.00859202	0.00094087	3.8415	C	5	19/08/2020 17:39		0	0	0	0	0	0	0	0	0	0	0	0	0	0
764	2	3	9	2d 00:41:23.77000	0d 02:30:45.04000	0.00236426	0.00885595	0.00094079	3.8517	C	5	19/08/2020 17:43		0	0	0	0	0	0	0	0	0	0	0	0	0	0
765	2	3	9	2d 00:45:29.50000	0d 02:34:50.77000	0.00242849	0.00910365	0.00094079	3.8618	C	5	19/08/2020 17:47		0	0	0	0	0	0	0	0	0	0	0	0	0	0
766	2	3	9	2d 00:49:19.13000	0d 02:38:40.40000	0.00248851	0.00933574	0.00094095	3.8718	C	5	19/08/2020 17:51		0	0	0	0	0	0	0	0	0	0	0	0	0	0
767	2	3	9	2d 00:52:53.18000	0d 02:42:14.45000	0.00254446	0.00955264	0.00094095	3.8819	C	5	19/08/2020 17:54		0	0	0	0	0	0	0	0	0	0	0	0	0	0
768	2	3	9	2d 00:56:23.25000	0d 02:45:44.52000	0.00259937	0.00976607	0.00094095	3.892	C	5	19/08/2020 17:58		0	0	0	0	0	0	0	0	0	0	0	0	0	0
769	2	3	9	2d 00:59:41.14000	0d 02:49:02.41000	0.00265109	0.00996764	0.00094118	3.902	C	5	19/08/2020 18:01		0	0	0	0	0	0	0	0	0	0	0	0	0	0
770	2	3	9	2d 01:02:54.79000	0d 02:52:16.06000	0.00270171	0.0101654	0.0009411	3.9121	C	5	19/08/2020 18:04		0	0	0	0	0	0	0	0	0	0	0	0	0	0
771	2	3	9	2d 01:06:03.38000	0d 02:55:24.65000	0.00275101	0.0103585	0.00094095	3.9222	C	5	19/08/2020 18:08		0	0	0	0	0	0	0	0	0	0	0	0	0	0
772	2	3	9	2d 01:09:07.84000	0d 02:58:29.11000	0.00279922	0.0105478	0.00094087	3.9323	C	5	19/08/2020 18:11		0	0	0	0	0	0	0	0	0	0	0	0	0	0
773	2	3	9	2d 01:12:06.54000	0d 03:01:27.81000	0.00284593	0.0107318	0.00094087	3.9423	C	5	19/08/2020 18:14		0	0	0	0	0	0	0	0	0	0	0	0	0	0
774	2	3	9	2d 01:15:05.52000	0d 03:04:26.79000	0.00289272	0.0109164	0.00094087	3.9524	C	5	19/08/2020 18:17		0	0	0	0	0	0	0	0	0	0	0	0	0	0
775	2	3	9	2d 01:17:59.37000	0d 03:07:20.64000	0.00293816	0.0110963	0.00094102	3.9625	C	5	19/08/2020 18:20		0	0	0	0	0	0	0	0	0	0	0	0	0	0
776	2	3	9	2d 01:20:53.34000	0d 03:10:14.61000	0.00298363	0.0112767	0.00094095	3.9725	C	5	19/08/2020 18:22		0	0	0	0	0	0	0	0	0	0	0	0	0	0
777	2	3	9	2d 01:23:45.98000	0d 03:13:07.25000	0.00302876	0.0114562	0.00094095	3.9826	C	5	19/08/2020 18:25		0	0	0	0	0	0	0	0	0	0	0	0	0	0
778	2	3	9	2d 01:26:36.51000	0d 03:15:57.78000	0.00307333	0.0116339	0.00094095	3.9927	C	5	19/08/2020 18:28		0	0	0	0	0	0	0	0	0	0	0	0	0	0
779	2	3	9	2d 01:29:24.75000	0d 03:18:46.02000	0.00311731	0.0118097	0.00094118	4.0027	C	5	19/08/2020 18:31		0	0	0	0	0	0	0	0	0	0	0	0	0	0
780	2	3	9	2d 01:32:12.72000	0d 03:21:33.99000	0.00316121	0.0119857	0.00094095	4.0128	C	5	19/08/2020 18:34		0	0	0	0	0	0	0	0	0	0	0	0	0	0
781	2	3	9	2d 01:35:00.67000	0d 03:24:21.94000	0.00320511	0.012162	0.0009411	4.0229	C	5	19/08/2020 18:37		0	0	0	0	0	0	0	0	0	0	0	0	0	0
782	2	3	9	2d 01:37:46.23000	0d 03:27:07.50000	0.00324839	0.0123364	0.00094087	4.0331	C	5	19/08/2020 18:39		0	0	0	0	0	0	0	0	0	0	0	0	0	0
783	2	3	9	2d 01:40:30.98000	0d 03:29:52.25000	0.00329145	0.0125103	0.00094102	4.0432	C	5	19/08/2020 18:42		0	0	0	0	0	0	0	0	0	0	0	0	0	0
784	2	3	9	2d 01:43:10.17000	0d 03:32:31.44000	0.00333306	0.0126787	0.00094102	4.0533	C	5	19/08/2020 18:45		0	0	0	0	0	0	0	0	0	0	0	0	0	0
785	2	3	9	2d 01:45:48.82000	0d 03:35:10.09000	0.00337453	0.012847	0.0009411	4.0633	C	5	19/08/2020 18:47		0	0	0	0	0	0	0	0	0	0	0	0	0	0
786	2	3	9	2d 01:48:26.67000	0d 03:37:47.94000	0.00341579	0.0130149	0.00094102	4.0734	C	5	19/08/2020 18:50		0	0	0	0	0	0	0	0	0	0	0	0	0	0
787	2	3	9	2d 01:51:01.40000	0d 03:40:22.67000	0.00345624	0.0131798	0.00094102	4.0835	C	5	19/08/2020 18:53		0	0	0	0	0	0	0	0	0	0	0	0	0	0
788	2	3	9	2d 01:53:36.00000	0d 03:42:57.27000	0.00349665	0.013345	0.00094133	4.0935	C	5	19/08/2020 18:55		0	0	0	0	0	0	0	0	0	0	0	0	0	0
789	2	3	9	2d 01:56:06.47000	0d 03:45:27.74000	0.00353598	0.0135062	0.00094079	4.1036	C	5	19/08/2020 18:58		0	0	0	0	0	0	0	0	0	0	0	0	0	0
790	2	3	9	2d 01:58:34.93000	0d 03:47:56.20000	0.00357478	0.0136657	0.00094095	4.1137	C	5	19/08/2020 19:00		0	0	0	0	0	0	0	0	0	0	0	0	0	0
791	2	3	9	2d 02:01:03.28000	0d 03:50:24.55000	0.00361356	0.0138254	0.00094102	4.1239	C	5	19/08/2020 19:03		0	0	0	0	0	0	0	0	0	0	0	0	0	0
792	2	3	9	2d 02:03:28.63000	0d 03:52:49.90000	0.00365155	0.0139822	0.00094087	4.134	C	5	19/08/2020 19:05		0	0	0	0	0	0	0	0	0	0	0	0	0	0
793	2	3	9	2d 02:05:52.19000	0d 03:55:13.46000	0.00368908	0.0141375	0.00094072	4.144	C	5	19/08/2020 19:07		0	0	0	0	0	0	0	0	0	0	0	0	0	0
794	2	3	9	2d 02:08:13.97000	0d 03:57:35.24000	0.00372614	0.0142913	0.00094087	4.1541	C	5	19/08/2020 19:10		0	0	0	0	0	0	0	0	0	0	0	0	0	0
795	2	3	9	2d 02:10:36.63000	0d 03:59:57.90000	0.00376343	0.0144464	0.00094087	4.1642	C	5	19/08/2020 19:12		0	0	0	0	0	0	0	0	0	0	0	0	0	0
796	2	3	9	2d 02:12:56.47000	0d 04:02:17.74000	0.00379998	0.0145988	0.00094095	4.1743	C	5	19/08/2020 19:15		0	0	0	0	0	0	0	0	0	0	0	0	0	0
797	2	3	9	2d 02:15:13.78000	0d 04:04:35.05000	0.00383587	0.0147488	0.00094087	4.1843	C	5	19/08/2020 19:17		0	0	0	0	0	0	0	0	0	0	0	0	0	0
798	2	3	9	2d 02:17:33.68000	0d 04:06:54.95000	0.00387244	0.014902	0.00094072	4.1944	C	5	19/08/2020 19:19		0	0	0	0	0	0	0	0	0	0	0	0	0	0
799	2	3	9	2d 02:18:46.70000	0d 04:08:07.97000	0.00389152	0.0149821	0.00094102	4.2	C	133	19/08/2020 19:20		0	0	0	0	0	0	0	0	0	0	0	0	0	0
800	2	3	10	2d 02:18:46.71000	0d 00:00:00.01000	0.00389152	0.0149821	0.00097833	4.2002	C	0	19/08/2020 19:20		0	0	0	0	0	0	0	0	0	0	0	0	0	0
801	2	3	10	2d 02:19:02.57000	0d 00:00:15.87000	0.00389565	0.0149994	0.00087808	4.2002	C	4	19/08/2020 19:21		0	0	0	0	0	0	0	0	0	0	0	0	0	0
802	2	3	10	2d 02:19:16.16000	0d 00:00:29.46000	0.00389877	0.0150125	0.00077798	4.2004	C	4	19/08/2020 19:21		0	0	0	0	0	0	0	0	0	0	0	0	0	0
803	2	3	10	2d 02:19:31.57000	0d 00:00:44.87000	0.00390188	0.0150256	0.00067788	4.2004	C	4	19/08/2020 19:21		0	0	0	0	0	0	0	0	0	0	0	0	0	0
804	2	3	10	2d 02:19:53.85000	0d 00:01:07.15000	0.00390574	0.0150418	0.00057778	4.2	C	4	19/08/2020 19:21		0	0	0	0	0	0	0	0	0	0	0	0	0	0
805	2	3	10	2d 02:20:21.59000	0d 00:01:34.89000	0.0039098	0.0150588	0.00047768	4.1999	C	4	19/08/2020 19:22		0	0	0	0	0	0	0	0	0	0	0	0	0	0
806	2	3	10	2d 02:20:59.77000	0d 00:02:13.07000	0.00391432	0.0150778	0.00037766	4.2	C	4	19/08/2020 19:23		0	0	0	0	0	0	0	0	0	0	0	0	0	0
807	2	3	10	2d 02:21:54.10000	0d 00:03:07.40000	0.0039192	0.0150983	0.00027764	4.2	C	4	19/08/2020 19:23		0	0	0	0	0	0	0	0	0	0	0	0	0	0
808	2	3	10	2d 02:23:24.40000	0d 00:04:37.70000	0.00392475	0.0151216	0.00017754	4.1999	C	4	19/08/2020 19:25		0	0	0	0	0	0	0	0	0	0	0	0	0	0
809	2	3	10	2d 02:26:03.69000	0d 00:07:16.99000	0.00393044	0.0151456	0.00009407	4.1999	C	132	19/08/2020 19:28		0	0	0	0	0	0	0	0	0	0	0	0	0	0
810	2	3	11	2d 02:26:03.70000	0d 00:00:00.01000	0	0	0	4.199	R	0	19/08/2020 19:28		0	0	0	0	0	0	0	0	0	0	0	0	0	0
811	2	3	11	2d 02:26:05.70000	0d 00:00:02.01000	0	0	0	4.1993	R	1	19/08/2020 19:28		0	0	0	0	0	0	0	0	0	0	0	0	0	0
812	2	3	11	2d 02:26:07.70000	0d 00:00:04.01000	0	0	0	4.199	R	1	19/08/2020 19:28		0	0	0	0	0	0	0	0	0	0	0	0	0	0
813	2	3	11	2d 02:26:09.70000	0d 00:00:06.01000	0	0	0	4.199	R	1	19/08/2020 19:28		0	0	0	0	0	0	0	0	0	0	0	0	0	0
814	2	3	11	2d 02:26:11.70000	0d 00:00:08.01000	0	0	0	4.1987	R	1	19/08/2020 19:28		0	0	0	0	0	0	0	0	0	0	0	0	0	0
815	2	3	11	2d 02:26:13.69000	0d 00:00:10.00000	0	0	0	4.199	R	129	19/08/2020 19:28		0	0	0	0	0	0	0	0	0	0	0	0	0	0
816	2	3	12	2d 02:26:13.74000	0d 00:00:00.05000	0.00000001	0.00000005	0.00094316	4.1929	D	0	19/08/2020 19:28		0	0	0	0	0	0	0	0	0	0	0	0	0	0
817	2	3	12	2d 02:27:04.17000	0d 00:00:50.48000	0.00001319	0.00005524	0.0009411	4.1828	D	5	19/08/2020 19:29		0	0	0	0	0	0	0	0	0	0	0	0	0	0
818	2	3	12	2d 02:28:56.47000	0d 00:02:42.78000	0.00004255	0.00017787	0.00094102	4.1727	D	5	19/08/2020 19:31		0	0	0	0	0	0	0	0	0	0	0	0	0	0
819	2	3	12	2d 02:30:59.86000	0d 00:04:46.17000	0.0000748	0.00031229	0.0009411	4.1627	D	5	19/08/2020 19:33		0	0	0	0	0	0	0	0	0	0	0	0	0	0
820	2	3	12	2d 02:33:06.54000	0d 00:06:52.85000	0.00010791	0.00044997	0.00094072	4.1526	D	5	19/08/2020 19:35		0	0	0	0	0	0	0	0	0	0	0	0	0	0
821	2	3	12	2d 02:35:17.17000	0d 00:09:03.48000	0.00014206	0.00059159	0.0009411	4.1425	D	5	19/08/2020 19:37		0	0	0	0	0	0	0	0	0	0	0	0	0	0
822	2	3	12	2d 02:37:28.32000	0d 00:11:14.63000	0.00017634	0.00073343	0.00094102	4.1324	D	5	19/08/2020 19:39		0	0	0	0	0	0	0	0	0	0	0	0	0	0
823	2	3	12	2d 02:39:41.71000	0d 00:13:28.02000	0.00021121	0.00087735	0.00094087	4.1224	D	5	19/08/2020 19:41		0	0	0	0	0	0	0	0	0	0	0	0	0	0
824	2	3	12	2d 02:41:58.21000	0d 00:15:44.52000	0.00024688	0.00102426	0.00094095	4.1123	D	5	19/08/2020 19:44		0	0	0	0	0	0	0	0	0	0	0	0	0	0
825	2	3	12	2d 02:44:16.80000	0d 00:18:03.11000	0.00028311	0.00117305	0.0009411	4.1022	D	5	19/08/2020 19:46		0	0	0	0	0	0	0	0	0	0	0	0	0	0
826	2	3	12	2d 02:46:39.86000	0d 00:20:26.17000	0.0003205	0.00132627	0.00094102	4.0922	D	5	19/08/2020 19:48		0	0	0	0	0	0	0	0	0	0	0	0	0	0
827	2	3	12	2d 02:49:02.36000	0d 00:22:48.67000	0.00035775	0.00147851	0.00094102	4.0821	D	5	19/08/2020 19:51		0	0	0	0	0	0	0	0	0	0	0	0	0	0
828	2	3	12	2d 02:51:28.12000	0d 00:25:14.43000	0.00039585	0.00163384	0.0009411	4.072	D	5	19/08/2020 19:53		0	0	0	0	0	0	0	0	0	0	0	0	0	0
829	2	3	12	2d 02:53:55.69000	0d 00:27:42.00000	0.00043442	0.00179073	0.0009411	4.062	D	5	19/08/2020 19:55		0	0	0	0	0	0	0	0	0	0	0	0	0	0
830	2	3	12	2d 02:56:25.97000	0d 00:30:12.28000	0.00047371	0.00195009	0.00094118	4.0519	D	5	19/08/2020 19:58		0	0	0	0	0	0	0	0	0	0	0	0	0	0
831	2	3	12	2d 02:58:55.15000	0d 00:32:41.46000	0.0005127	0.0021079	0.0009411	4.0418	D	5	19/08/2020 20:00		0	0	0	0	0	0	0	0	0	0	0	0	0	0
832	2	3	12	2d 03:01:30.23000	0d 00:35:16.54000	0.00055324	0.00227154	0.00094102	4.0317	D	5	19/08/2020 20:03		0	0	0	0	0	0	0	0	0	0	0	0	0	0
833	2	3	12	2d 03:04:08.94000	0d 00:37:55.25000	0.00059472	0.00243859	0.0009411	4.0215	D	5	19/08/2020 20:06		0	0	0	0	0	0	0	0	0	0	0	0	0	0
834	2	3	12	2d 03:06:49.87000	0d 00:40:36.18000	0.00063679	0.00260755	0.00094095	4.0114	D	5	19/08/2020 20:08		0	0	0	0	0	0	0	0	0	0	0	0	0	0
835	2	3	12	2d 03:09:28.68000	0d 00:43:14.99000	0.0006783	0.00277387	0.00094102	4.0014	D	5	19/08/2020 20:11		0	0	0	0	0	0	0	0	0	0	0	0	0	0
836	2	3	12	2d 03:12:12.21000	0d 00:45:58.52000	0.00072104	0.00294469	0.00094072	3.9913	D	5	19/08/2020 20:14		0	0	0	0	0	0	0	0	0	0	0	0	0	0
837	2	3	12	2d 03:14:54.19000	0d 00:48:40.50000	0.00076338	0.00311347	0.00094087	3.9812	D	5	19/08/2020 20:16		0	0	0	0	0	0	0	0	0	0	0	0	0	0
838	2	3	12	2d 03:17:38.95000	0d 00:51:25.26000	0.00080645	0.00328472	0.00094095	3.9712	D	5	19/08/2020 20:19		0	0	0	0	0	0	0	0	0	0	0	0	0	0
839	2	3	12	2d 03:20:23.49000	0d 00:54:09.80000	0.00084946	0.00345531	0.00094087	3.9611	D	5	19/08/2020 20:22		0	0	0	0	0	0	0	0	0	0	0	0	0	0
840	2	3	12	2d 03:23:12.06000	0d 00:56:58.37000	0.00089352	0.00362963	0.00094095	3.951	D	5	19/08/2020 20:25		0	0	0	0	0	0	0	0	0	0	0	0	0	0
841	2	3	12	2d 03:26:01.67000	0d 00:59:47.98000	0.00093785	0.00380457	0.0009411	3.9409	D	5	19/08/2020 20:28		0	0	0	0	0	0	0	0	0	0	0	0	0	0
842	2	3	12	2d 03:28:50.06000	0d 01:02:36.37000	0.00098187	0.00397782	0.00094087	3.9309	D	5	19/08/2020 20:30		0	0	0	0	0	0	0	0	0	0	0	0	0	0
843	2	3	12	2d 03:31:43.36000	0d 01:05:29.67000	0.00102716	0.00415566	0.0009411	3.9208	D	5	19/08/2020 20:33		0	0	0	0	0	0	0	0	0	0	0	0	0	0
844	2	3	12	2d 03:34:38.43000	0d 01:08:24.74000	0.00107293	0.00433485	0.00094102	3.9107	D	5	19/08/2020 20:36		0	0	0	0	0	0	0	0	0	0	0	0	0	0
845	2	3	12	2d 03:37:35.08000	0d 01:11:21.39000	0.0011191	0.0045152	0.00094095	3.9005	D	5	19/08/2020 20:39		0	0	0	0	0	0	0	0	0	0	0	0	0	0
846	2	3	12	2d 03:40:37.33000	0d 01:14:23.64000	0.00116674	0.00470078	0.00094102	3.8904	D	5	19/08/2020 20:42		0	0	0	0	0	0	0	0	0	0	0	0	0	0
847	2	3	12	2d 03:43:39.27000	0d 01:17:25.58000	0.00121429	0.00488556	0.00094102	3.8804	D	5	19/08/2020 20:45		0	0	0	0	0	0	0	0	0	0	0	0	0	0
848	2	3	12	2d 03:46:47.48000	0d 01:20:33.79000	0.00126349	0.00507622	0.00094079	3.8703	D	5	19/08/2020 20:48		0	0	0	0	0	0	0	0	0	0	0	0	0	0
849	2	3	12	2d 03:50:03.26000	0d 01:23:49.57000	0.00131466	0.00527402	0.00094087	3.8602	D	5	19/08/2020 20:52		0	0	0	0	0	0	0	0	0	0	0	0	0	0
850	2	3	12	2d 03:53:23.70000	0d 01:27:10.01000	0.00136706	0.00547601	0.0009411	3.8502	D	5	19/08/2020 20:55		0	0	0	0	0	0	0	0	0	0	0	0	0	0
851	2	3	12	2d 03:56:52.94000	0d 01:30:39.25000	0.00142175	0.00568631	0.00094125	3.8401	D	5	19/08/2020 20:58		0	0	0	0	0	0	0	0	0	0	0	0	0	0
852	2	3	12	2d 04:00:32.44000	0d 01:34:18.75000	0.00147912	0.00590634	0.00094102	3.83	D	5	19/08/2020 21:02		0	0	0	0	0	0	0	0	0	0	0	0	0	0
853	2	3	12	2d 04:04:25.00000	0d 01:38:11.31000	0.00153991	0.00613886	0.00094118	3.8199	D	5	19/08/2020 21:06		0	0	0	0	0	0	0	0	0	0	0	0	0	0
854	2	3	12	2d 04:08:33.30000	0d 01:42:19.61000	0.00160481	0.00638647	0.00094118	3.8097	D	5	19/08/2020 21:10		0	0	0	0	0	0	0	0	0	0	0	0	0	0
855	2	3	12	2d 04:13:08.33000	0d 01:46:54.64000	0.0016767	0.00666	0.00094118	3.7996	D	5	19/08/2020 21:15		0	0	0	0	0	0	0	0	0	0	0	0	0	0
856	2	3	12	2d 04:18:00.50000	0d 01:51:46.81000	0.00175307	0.00694979	0.00094125	3.7896	D	5	19/08/2020 21:20		0	0	0	0	0	0	0	0	0	0	0	0	0	0
857	2	3	12	2d 04:23:00.50000	0d 01:56:46.81000	0.00183149	0.00724659	0.00094095	3.7803	D	1	19/08/2020 21:25		0	0	0	0	0	0	0	0	0	0	0	0	0	0
858	2	3	12	2d 04:28:00.50000	0d 02:01:46.81000	0.00190991	0.00754269	0.00094102	3.7716	D	1	19/08/2020 21:30		0	0	0	0	0	0	0	0	0	0	0	0	0	0
859	2	3	12	2d 04:33:00.50000	0d 02:06:46.81000	0.00198832	0.00783815	0.00094079	3.7638	D	1	19/08/2020 21:35		0	0	0	0	0	0	0	0	0	0	0	0	0	0
860	2	3	12	2d 04:38:00.50000	0d 02:11:46.81000	0.00206674	0.00813301	0.00094125	3.7565	D	1	19/08/2020 21:40		0	0	0	0	0	0	0	0	0	0	0	0	0	0
861	2	3	12	2d 04:43:00.50000	0d 02:16:46.81000	0.00214515	0.00842733	0.00094133	3.7499	D	1	19/08/2020 21:45		0	0	0	0	0	0	0	0	0	0	0	0	0	0
862	2	3	12	2d 04:48:00.50000	0d 02:21:46.81000	0.00222357	0.00872112	0.00094118	3.7433	D	1	19/08/2020 21:50		0	0	0	0	0	0	0	0	0	0	0	0	0	0
863	2	3	12	2d 04:53:00.50000	0d 02:26:46.81000	0.00230199	0.00901441	0.00094102	3.7374	D	1	19/08/2020 21:55		0	0	0	0	0	0	0	0	0	0	0	0	0	0
864	2	3	12	2d 04:58:00.50000	0d 02:31:46.81000	0.0023804	0.00930722	0.00094102	3.7308	D	1	19/08/2020 22:00		0	0	0	0	0	0	0	0	0	0	0	0	0	0
865	2	3	12	2d 05:03:00.50000	0d 02:36:46.81000	0.00245882	0.00959955	0.00094102	3.7247	D	1	19/08/2020 22:05		0	0	0	0	0	0	0	0	0	0	0	0	0	0
866	2	3	12	2d 05:08:00.50000	0d 02:41:46.81000	0.00253723	0.0098914	0.00094095	3.7186	D	1	19/08/2020 22:10		0	0	0	0	0	0	0	0	0	0	0	0	0	0
867	2	3	12	2d 05:13:00.50000	0d 02:46:46.81000	0.00261565	0.0101828	0.00094095	3.7127	D	1	19/08/2020 22:15		0	0	0	0	0	0	0	0	0	0	0	0	0	0
868	2	3	12	2d 05:18:00.50000	0d 02:51:46.81000	0.00269407	0.0104737	0.00094095	3.7063	D	1	19/08/2020 22:20		0	0	0	0	0	0	0	0	0	0	0	0	0	0
869	2	3	12	2d 05:23:00.50000	0d 02:56:46.81000	0.00277248	0.010764	0.00094095	3.6999	D	1	19/08/2020 22:25		0	0	0	0	0	0	0	0	0	0	0	0	0	0
870	2	3	12	2d 05:28:00.50000	0d 03:01:46.81000	0.0028509	0.0110539	0.00094087	3.693	D	1	19/08/2020 22:30		0	0	0	0	0	0	0	0	0	0	0	0	0	0
871	2	3	12	2d 05:33:00.50000	0d 03:06:46.81000	0.00292932	0.0113432	0.0009411	3.6861	D	1	19/08/2020 22:35		0	0	0	0	0	0	0	0	0	0	0	0	0	0
872	2	3	12	2d 05:38:00.50000	0d 03:11:46.81000	0.00300773	0.011632	0.00094072	3.6786	D	1	19/08/2020 22:40		0	0	0	0	0	0	0	0	0	0	0	0	0	0
873	2	3	12	2d 05:43:00.50000	0d 03:16:46.81000	0.00308615	0.0119201	0.00094102	3.6707	D	1	19/08/2020 22:45		0	0	0	0	0	0	0	0	0	0	0	0	0	0
874	2	3	12	2d 05:48:00.50000	0d 03:21:46.81000	0.00316456	0.0122077	0.00094095	3.6625	D	1	19/08/2020 22:50		0	0	0	0	0	0	0	0	0	0	0	0	0	0
875	2	3	12	2d 05:53:00.50000	0d 03:26:46.81000	0.00324298	0.0124945	0.00094087	3.6535	D	1	19/08/2020 22:55		0	0	0	0	0	0	0	0	0	0	0	0	0	0
876	2	3	12	2d 05:58:00.50000	0d 03:31:46.81000	0.0033214	0.0127806	0.0009411	3.6437	D	1	19/08/2020 23:00		0	0	0	0	0	0	0	0	0	0	0	0	0	0
877	2	3	12	2d 06:02:42.27000	0d 03:36:28.58000	0.00339505	0.0130486	0.00094102	3.6336	D	5	19/08/2020 23:04		0	0	0	0	0	0	0	0	0	0	0	0	0	0
878	2	3	12	2d 06:06:59.90000	0d 03:40:46.21000	0.00346239	0.013293	0.00094102	3.6236	D	5	19/08/2020 23:09		0	0	0	0	0	0	0	0	0	0	0	0	0	0
879	2	3	12	2d 06:10:48.76000	0d 03:44:35.07000	0.00352221	0.0135095	0.00094095	3.6135	D	5	19/08/2020 23:12		0	0	0	0	0	0	0	0	0	0	0	0	0	0
880	2	3	12	2d 06:14:08.57000	0d 03:47:54.88000	0.00357444	0.013698	0.00094118	3.6034	D	5	19/08/2020 23:16		0	0	0	0	0	0	0	0	0	0	0	0	0	0
881	2	3	12	2d 06:17:00.53000	0d 03:50:46.84000	0.00361939	0.0138597	0.00094095	3.5933	D	5	19/08/2020 23:19		0	0	0	0	0	0	0	0	0	0	0	0	0	0
882	2	3	12	2d 06:19:24.93000	0d 03:53:11.24000	0.00365713	0.0139952	0.00094087	3.5833	D	5	19/08/2020 23:21		0	0	0	0	0	0	0	0	0	0	0	0	0	0
883	2	3	12	2d 06:21:25.50000	0d 03:55:11.81000	0.00368865	0.014108	0.00094095	3.5732	D	5	19/08/2020 23:23		0	0	0	0	0	0	0	0	0	0	0	0	0	0
884	2	3	12	2d 06:23:05.25000	0d 03:56:51.56000	0.00371472	0.014201	0.00094087	3.5631	D	5	19/08/2020 23:25		0	0	0	0	0	0	0	0	0	0	0	0	0	0
885	2	3	12	2d 06:24:29.24000	0d 03:58:15.55000	0.00373667	0.0142791	0.00094102	3.5531	D	5	19/08/2020 23:26		0	0	0	0	0	0	0	0	0	0	0	0	0	0
886	2	3	12	2d 06:25:38.54000	0d 03:59:24.85000	0.00375479	0.0143434	0.00094095	3.543	D	5	19/08/2020 23:27		0	0	0	0	0	0	0	0	0	0	0	0	0	0
887	2	3	12	2d 06:26:37.58000	0d 04:00:23.89000	0.00377022	0.014398	0.00094102	3.5329	D	5	19/08/2020 23:28		0	0	0	0	0	0	0	0	0	0	0	0	0	0
888	2	3	12	2d 06:27:28.67000	0d 04:01:14.98000	0.00378357	0.0144451	0.00094079	3.5229	D	5	19/08/2020 23:29		0	0	0	0	0	0	0	0	0	0	0	0	0	0
889	2	3	12	2d 06:28:10.48000	0d 04:01:56.79000	0.0037945	0.0144836	0.00094095	3.5128	D	5	19/08/2020 23:30		0	0	0	0	0	0	0	0	0	0	0	0	0	0
890	2	3	12	2d 06:28:45.44000	0d 04:02:31.75000	0.00380364	0.0145156	0.00094095	3.5026	D	5	19/08/2020 23:30		0	0	0	0	0	0	0	0	0	0	0	0	0	0
891	2	3	12	2d 06:29:15.93000	0d 04:03:02.24000	0.00381161	0.0145435	0.00094087	3.4925	D	5	19/08/2020 23:31		0	0	0	0	0	0	0	0	0	0	0	0	0	0
892	2	3	12	2d 06:29:43.07000	0d 04:03:29.38000	0.0038187	0.0145682	0.00094102	3.4823	D	5	19/08/2020 23:31		0	0	0	0	0	0	0	0	0	0	0	0	0	0
893	2	3	12	2d 06:30:07.28000	0d 04:03:53.59000	0.00382503	0.0145902	0.00094087	3.472	D	5	19/08/2020 23:32		0	0	0	0	0	0	0	0	0	0	0	0	0	0
894	2	3	12	2d 06:30:28.06000	0d 04:04:14.37000	0.00383046	0.0146091	0.00094118	3.462	D	5	19/08/2020 23:32		0	0	0	0	0	0	0	0	0	0	0	0	0	0
895	2	3	12	2d 06:30:47.12000	0d 04:04:33.43000	0.00383545	0.0146263	0.00094118	3.4517	D	5	19/08/2020 23:32		0	0	0	0	0	0	0	0	0	0	0	0	0	0
896	2	3	12	2d 06:31:04.26000	0d 04:04:50.57000	0.00383993	0.0146417	0.00094095	3.4415	D	5	19/08/2020 23:33		0	0	0	0	0	0	0	0	0	0	0	0	0	0
897	2	3	12	2d 06:31:19.28000	0d 04:05:05.59000	0.00384385	0.0146552	0.00094102	3.4313	D	5	19/08/2020 23:33		0	0	0	0	0	0	0	0	0	0	0	0	0	0
898	2	3	12	2d 06:31:33.53000	0d 04:05:19.84000	0.00384758	0.014668	0.00094102	3.4212	D	5	19/08/2020 23:33		0	0	0	0	0	0	0	0	0	0	0	0	0	0
899	2	3	12	2d 06:31:46.35000	0d 04:05:32.66000	0.00385093	0.0146794	0.00094102	3.4112	D	5	19/08/2020 23:33		0	0	0	0	0	0	0	0	0	0	0	0	0	0
900	2	3	12	2d 06:31:59.26000	0d 04:05:45.57000	0.0038543	0.0146909	0.00094102	3.4011	D	5	19/08/2020 23:34		0	0	0	0	0	0	0	0	0	0	0	0	0	0
901	2	3	12	2d 06:32:11.26000	0d 04:05:57.57000	0.00385744	0.0147016	0.00094102	3.391	D	5	19/08/2020 23:34		0	0	0	0	0	0	0	0	0	0	0	0	0	0
902	2	3	12	2d 06:32:22.02000	0d 04:06:08.33000	0.00386025	0.0147111	0.00094102	3.3809	D	5	19/08/2020 23:34		0	0	0	0	0	0	0	0	0	0	0	0	0	0
903	2	3	12	2d 06:32:32.42000	0d 04:06:18.73000	0.00386297	0.0147203	0.00094095	3.3709	D	5	19/08/2020 23:34		0	0	0	0	0	0	0	0	0	0	0	0	0	0
904	2	3	12	2d 06:32:42.08000	0d 04:06:28.39000	0.00386549	0.0147288	0.0009411	3.3608	D	5	19/08/2020 23:34		0	0	0	0	0	0	0	0	0	0	0	0	0	0
905	2	3	12	2d 06:32:51.37000	0d 04:06:37.68000	0.00386792	0.0147369	0.00094102	3.3506	D	5	19/08/2020 23:34		0	0	0	0	0	0	0	0	0	0	0	0	0	0
906	2	3	12	2d 06:33:00.54000	0d 04:06:46.85000	0.00387032	0.014745	0.00094118	3.3405	D	5	19/08/2020 23:35		0	0	0	0	0	0	0	0	0	0	0	0	0	0
907	2	3	12	2d 06:33:09.34000	0d 04:06:55.65000	0.00387262	0.0147526	0.00094118	3.3303	D	5	19/08/2020 23:35		0	0	0	0	0	0	0	0	0	0	0	0	0	0
908	2	3	12	2d 06:33:17.76000	0d 04:07:04.07000	0.00387482	0.0147599	0.00094095	3.3201	D	5	19/08/2020 23:35		0	0	0	0	0	0	0	0	0	0	0	0	0	0
909	2	3	12	2d 06:33:25.67000	0d 04:07:11.98000	0.00387689	0.0147668	0.0009411	3.31	D	5	19/08/2020 23:35		0	0	0	0	0	0	0	0	0	0	0	0	0	0
910	2	3	12	2d 06:33:33.15000	0d 04:07:19.46000	0.00387884	0.0147733	0.00094087	3.2999	D	5	19/08/2020 23:35		0	0	0	0	0	0	0	0	0	0	0	0	0	0
911	2	3	12	2d 06:33:40.03000	0d 04:07:26.34000	0.00388064	0.0147792	0.00094102	3.2898	D	5	19/08/2020 23:35		0	0	0	0	0	0	0	0	0	0	0	0	0	0
912	2	3	12	2d 06:33:47.06000	0d 04:07:33.37000	0.00388248	0.0147852	0.00094102	3.2795	D	5	19/08/2020 23:35		0	0	0	0	0	0	0	0	0	0	0	0	0	0
913	2	3	12	2d 06:33:54.05000	0d 04:07:40.36000	0.00388431	0.0147912	0.00094095	3.2691	D	5	19/08/2020 23:35		0	0	0	0	0	0	0	0	0	0	0	0	0	0
914	2	3	12	2d 06:34:00.65000	0d 04:07:46.96000	0.00388603	0.0147968	0.00094072	3.259	D	5	19/08/2020 23:36		0	0	0	0	0	0	0	0	0	0	0	0	0	0
915	2	3	12	2d 06:34:06.80000	0d 04:07:53.11000	0.00388764	0.0148021	0.00094087	3.2488	D	5	19/08/2020 23:36		0	0	0	0	0	0	0	0	0	0	0	0	0	0
916	2	3	12	2d 06:34:12.48000	0d 04:07:58.79000	0.00388912	0.0148069	0.00094102	3.2386	D	5	19/08/2020 23:36		0	0	0	0	0	0	0	0	0	0	0	0	0	0
917	2	3	12	2d 06:34:18.42000	0d 04:08:04.73000	0.00389068	0.0148119	0.00094095	3.2285	D	5	19/08/2020 23:36		0	0	0	0	0	0	0	0	0	0	0	0	0	0
918	2	3	12	2d 06:34:23.72000	0d 04:08:10.03000	0.00389206	0.0148164	0.00094102	3.2183	D	5	19/08/2020 23:36		0	0	0	0	0	0	0	0	0	0	0	0	0	0
919	2	3	12	2d 06:34:29.18000	0d 04:08:15.49000	0.00389349	0.014821	0.00094102	3.2081	D	5	19/08/2020 23:36		0	0	0	0	0	0	0	0	0	0	0	0	0	0
920	2	3	12	2d 06:34:34.47000	0d 04:08:20.78000	0.00389487	0.0148254	0.00094118	3.198	D	5	19/08/2020 23:36		0	0	0	0	0	0	0	0	0	0	0	0	0	0
921	2	3	12	2d 06:34:39.44000	0d 04:08:25.75000	0.00389617	0.0148295	0.0009411	3.1878	D	5	19/08/2020 23:36		0	0	0	0	0	0	0	0	0	0	0	0	0	0
922	2	3	12	2d 06:34:44.28000	0d 04:08:30.59000	0.00389744	0.0148336	0.0009411	3.1774	D	5	19/08/2020 23:36		0	0	0	0	0	0	0	0	0	0	0	0	0	0
923	2	3	12	2d 06:34:49.12000	0d 04:08:35.43000	0.0038987	0.0148376	0.0009411	3.167	D	5	19/08/2020 23:36		0	0	0	0	0	0	0	0	0	0	0	0	0	0
924	2	3	12	2d 06:34:53.80000	0d 04:08:40.11000	0.00389992	0.0148414	0.00094102	3.1566	D	5	19/08/2020 23:36		0	0	0	0	0	0	0	0	0	0	0	0	0	0
925	2	3	12	2d 06:34:58.30000	0d 04:08:44.61000	0.0039011	0.0148451	0.0009411	3.1466	D	5	19/08/2020 23:37		0	0	0	0	0	0	0	0	0	0	0	0	0	0
926	2	3	12	2d 06:35:02.46000	0d 04:08:48.77000	0.00390219	0.0148486	0.00094102	3.1365	D	5	19/08/2020 23:37		0	0	0	0	0	0	0	0	0	0	0	0	0	0
927	2	3	12	2d 06:35:06.65000	0d 04:08:52.96000	0.00390328	0.014852	0.00094095	3.1264	D	5	19/08/2020 23:37		0	0	0	0	0	0	0	0	0	0	0	0	0	0
928	2	3	12	2d 06:35:10.62000	0d 04:08:56.93000	0.00390432	0.0148552	0.00094102	3.1162	D	5	19/08/2020 23:37		0	0	0	0	0	0	0	0	0	0	0	0	0	0
929	2	3	12	2d 06:35:14.64000	0d 04:09:00.95000	0.00390537	0.0148585	0.00094095	3.1058	D	5	19/08/2020 23:37		0	0	0	0	0	0	0	0	0	0	0	0	0	0
930	2	3	12	2d 06:35:18.54000	0d 04:09:04.85000	0.00390639	0.0148617	0.00094095	3.0958	D	5	19/08/2020 23:37		0	0	0	0	0	0	0	0	0	0	0	0	0	0
931	2	3	12	2d 06:35:22.20000	0d 04:09:08.51000	0.00390735	0.0148646	0.00094095	3.0854	D	5	19/08/2020 23:37		0	0	0	0	0	0	0	0	0	0	0	0	0	0
932	2	3	12	2d 06:35:25.89000	0d 04:09:12.20000	0.00390831	0.0148676	0.00094102	3.0753	D	5	19/08/2020 23:37		0	0	0	0	0	0	0	0	0	0	0	0	0	0
933	2	3	12	2d 06:35:29.35000	0d 04:09:15.66000	0.00390922	0.0148704	0.00094087	3.0649	D	5	19/08/2020 23:37		0	0	0	0	0	0	0	0	0	0	0	0	0	0
934	2	3	12	2d 06:35:32.78000	0d 04:09:19.09000	0.00391011	0.0148731	0.00094102	3.0544	D	5	19/08/2020 23:37		0	0	0	0	0	0	0	0	0	0	0	0	0	0
935	2	3	12	2d 06:35:36.18000	0d 04:09:22.49000	0.003911	0.0148758	0.00094118	3.044	D	5	19/08/2020 23:37		0	0	0	0	0	0	0	0	0	0	0	0	0	0
936	2	3	12	2d 06:35:39.41000	0d 04:09:25.72000	0.00391185	0.0148784	0.00094095	3.0338	D	5	19/08/2020 23:37		0	0	0	0	0	0	0	0	0	0	0	0	0	0
937	2	3	12	2d 06:35:42.57000	0d 04:09:28.88000	0.00391267	0.0148809	0.00094095	3.0236	D	5	19/08/2020 23:37		0	0	0	0	0	0	0	0	0	0	0	0	0	0
938	2	3	12	2d 06:35:45.67000	0d 04:09:31.98000	0.00391348	0.0148833	0.00094095	3.0134	D	5	19/08/2020 23:37		0	0	0	0	0	0	0	0	0	0	0	0	0	0
939	2	3	12	2d 06:35:48.68000	0d 04:09:34.99000	0.00391427	0.0148857	0.00094079	3.003	D	5	19/08/2020 23:37		0	0	0	0	0	0	0	0	0	0	0	0	0	0
940	2	3	12	2d 06:35:51.58000	0d 04:09:37.89000	0.00391503	0.014888	0.00094087	2.9928	D	5	19/08/2020 23:37		0	0	0	0	0	0	0	0	0	0	0	0	0	0
941	2	3	12	2d 06:35:54.47000	0d 04:09:40.78000	0.00391578	0.0148902	0.00094118	2.9822	D	5	19/08/2020 23:37		0	0	0	0	0	0	0	0	0	0	0	0	0	0
942	2	3	12	2d 06:35:57.30000	0d 04:09:43.61000	0.00391652	0.0148924	0.00094102	2.9718	D	5	19/08/2020 23:38		0	0	0	0	0	0	0	0	0	0	0	0	0	0
943	2	3	12	2d 06:36:00.04000	0d 04:09:46.35000	0.00391724	0.0148946	0.00094102	2.9615	D	5	19/08/2020 23:38		0	0	0	0	0	0	0	0	0	0	0	0	0	0
944	2	3	12	2d 06:36:02.74000	0d 04:09:49.05000	0.00391794	0.0148966	0.00094102	2.9514	D	5	19/08/2020 23:38		0	0	0	0	0	0	0	0	0	0	0	0	0	0
945	2	3	12	2d 06:36:05.26000	0d 04:09:51.57000	0.0039186	0.0148986	0.00094118	2.9413	D	5	19/08/2020 23:38		0	0	0	0	0	0	0	0	0	0	0	0	0	0
946	2	3	12	2d 06:36:07.75000	0d 04:09:54.06000	0.00391925	0.0149005	0.00094087	2.9313	D	5	19/08/2020 23:38		0	0	0	0	0	0	0	0	0	0	0	0	0	0
947	2	3	12	2d 06:36:10.23000	0d 04:09:56.54000	0.0039199	0.0149024	0.00094095	2.9209	D	5	19/08/2020 23:38		0	0	0	0	0	0	0	0	0	0	0	0	0	0
948	2	3	12	2d 06:36:12.65000	0d 04:09:58.96000	0.00392053	0.0149042	0.00094087	2.9105	D	5	19/08/2020 23:38		0	0	0	0	0	0	0	0	0	0	0	0	0	0
949	2	3	12	2d 06:36:15.13000	0d 04:10:01.44000	0.00392118	0.0149061	0.00094095	2.8998	D	5	19/08/2020 23:38		0	0	0	0	0	0	0	0	0	0	0	0	0	0
950	2	3	12	2d 06:36:17.44000	0d 04:10:03.75000	0.00392179	0.0149079	0.00094102	2.8893	D	5	19/08/2020 23:38		0	0	0	0	0	0	0	0	0	0	0	0	0	0
951	2	3	12	2d 06:36:19.73000	0d 04:10:06.04000	0.00392239	0.0149096	0.00094087	2.8788	D	5	19/08/2020 23:38		0	0	0	0	0	0	0	0	0	0	0	0	0	0
952	2	3	12	2d 06:36:21.96000	0d 04:10:08.27000	0.00392297	0.0149113	0.00094118	2.8682	D	5	19/08/2020 23:38		0	0	0	0	0	0	0	0	0	0	0	0	0	0
953	2	3	12	2d 06:36:24.19000	0d 04:10:10.50000	0.00392355	0.0149129	0.00094118	2.8577	D	5	19/08/2020 23:38		0	0	0	0	0	0	0	0	0	0	0	0	0	0
954	2	3	12	2d 06:36:26.36000	0d 04:10:12.67000	0.00392412	0.0149146	0.00094102	2.847	D	5	19/08/2020 23:38		0	0	0	0	0	0	0	0	0	0	0	0	0	0
955	2	3	12	2d 06:36:28.40000	0d 04:10:14.71000	0.00392465	0.0149161	0.00094095	2.8367	D	5	19/08/2020 23:38		0	0	0	0	0	0	0	0	0	0	0	0	0	0
956	2	3	12	2d 06:36:30.43000	0d 04:10:16.74000	0.00392518	0.0149176	0.00094095	2.8261	D	5	19/08/2020 23:38		0	0	0	0	0	0	0	0	0	0	0	0	0	0
957	2	3	12	2d 06:36:32.39000	0d 04:10:18.70000	0.00392569	0.014919	0.00094095	2.8157	D	5	19/08/2020 23:38		0	0	0	0	0	0	0	0	0	0	0	0	0	0
958	2	3	12	2d 06:36:34.32000	0d 04:10:20.63000	0.0039262	0.0149204	0.0009411	2.8051	D	5	19/08/2020 23:38		0	0	0	0	0	0	0	0	0	0	0	0	0	0
959	2	3	12	2d 06:36:36.29000	0d 04:10:22.60000	0.00392671	0.0149219	0.00094095	2.7945	D	5	19/08/2020 23:38		0	0	0	0	0	0	0	0	0	0	0	0	0	0
960	2	3	12	2d 06:36:38.17000	0d 04:10:24.48000	0.00392721	0.0149232	0.00094087	2.784	D	5	19/08/2020 23:38		0	0	0	0	0	0	0	0	0	0	0	0	0	0
961	2	3	12	2d 06:36:40.04000	0d 04:10:26.35000	0.00392769	0.0149246	0.00094095	2.7735	D	5	19/08/2020 23:38		0	0	0	0	0	0	0	0	0	0	0	0	0	0
962	2	3	12	2d 06:36:41.93000	0d 04:10:28.24000	0.00392819	0.014926	0.0009411	2.763	D	5	19/08/2020 23:38		0	0	0	0	0	0	0	0	0	0	0	0	0	0
963	2	3	12	2d 06:36:43.70000	0d 04:10:30.01000	0.00392865	0.0149273	0.0009411	2.7523	D	5	19/08/2020 23:38		0	0	0	0	0	0	0	0	0	0	0	0	0	0
964	2	3	12	2d 06:36:45.50000	0d 04:10:31.81000	0.00392912	0.0149285	0.00094133	2.7419	D	5	19/08/2020 23:38		0	0	0	0	0	0	0	0	0	0	0	0	0	0
965	2	3	12	2d 06:36:47.22000	0d 04:10:33.53000	0.00392957	0.0149298	0.00094095	2.7312	D	5	19/08/2020 23:38		0	0	0	0	0	0	0	0	0	0	0	0	0	0
966	2	3	12	2d 06:36:48.95000	0d 04:10:35.26000	0.00393002	0.014931	0.00094102	2.7205	D	5	19/08/2020 23:38		0	0	0	0	0	0	0	0	0	0	0	0	0	0
967	2	3	12	2d 06:36:50.68000	0d 04:10:36.99000	0.00393048	0.0149322	0.00094102	2.7097	D	5	19/08/2020 23:38		0	0	0	0	0	0	0	0	0	0	0	0	0	0
968	2	3	12	2d 06:36:52.33000	0d 04:10:38.64000	0.00393091	0.0149334	0.0009411	2.6993	D	5	19/08/2020 23:38		0	0	0	0	0	0	0	0	0	0	0	0	0	0
969	2	3	12	2d 06:36:53.95000	0d 04:10:40.26000	0.00393133	0.0149345	0.0009411	2.6889	D	5	19/08/2020 23:38		0	0	0	0	0	0	0	0	0	0	0	0	0	0
970	2	3	12	2d 06:36:55.59000	0d 04:10:41.90000	0.00393176	0.0149357	0.00094102	2.6783	D	5	19/08/2020 23:38		0	0	0	0	0	0	0	0	0	0	0	0	0	0
971	2	3	12	2d 06:36:57.21000	0d 04:10:43.52000	0.00393218	0.0149368	0.00094102	2.6676	D	5	19/08/2020 23:39		0	0	0	0	0	0	0	0	0	0	0	0	0	0
972	2	3	12	2d 06:36:58.80000	0d 04:10:45.11000	0.0039326	0.0149379	0.00094079	2.6569	D	5	19/08/2020 23:39		0	0	0	0	0	0	0	0	0	0	0	0	0	0
973	2	3	12	2d 06:37:00.38000	0d 04:10:46.69000	0.00393301	0.014939	0.00094095	2.6464	D	5	19/08/2020 23:39		0	0	0	0	0	0	0	0	0	0	0	0	0	0
974	2	3	12	2d 06:37:01.91000	0d 04:10:48.22000	0.00393341	0.0149401	0.00094087	2.6358	D	5	19/08/2020 23:39		0	0	0	0	0	0	0	0	0	0	0	0	0	0
975	2	3	12	2d 06:37:03.43000	0d 04:10:49.74000	0.00393381	0.0149411	0.00094102	2.6253	D	5	19/08/2020 23:39		0	0	0	0	0	0	0	0	0	0	0	0	0	0
976	2	3	12	2d 06:37:04.91000	0d 04:10:51.22000	0.00393419	0.0149421	0.00094102	2.6148	D	5	19/08/2020 23:39		0	0	0	0	0	0	0	0	0	0	0	0	0	0
977	2	3	12	2d 06:37:06.40000	0d 04:10:52.71000	0.00393458	0.0149432	0.00094087	2.6043	D	5	19/08/2020 23:39		0	0	0	0	0	0	0	0	0	0	0	0	0	0
978	2	3	12	2d 06:37:07.92000	0d 04:10:54.23000	0.00393498	0.0149442	0.00094095	2.5934	D	5	19/08/2020 23:39		0	0	0	0	0	0	0	0	0	0	0	0	0	0
979	2	3	12	2d 06:37:09.41000	0d 04:10:55.72000	0.00393537	0.0149452	0.0009411	2.583	D	5	19/08/2020 23:39		0	0	0	0	0	0	0	0	0	0	0	0	0	0
980	2	3	12	2d 06:37:10.83000	0d 04:10:57.14000	0.00393574	0.0149462	0.00094102	2.5725	D	5	19/08/2020 23:39		0	0	0	0	0	0	0	0	0	0	0	0	0	0
981	2	3	12	2d 06:37:12.27000	0d 04:10:58.58000	0.00393612	0.0149471	0.0009411	2.562	D	5	19/08/2020 23:39		0	0	0	0	0	0	0	0	0	0	0	0	0	0
982	2	3	12	2d 06:37:13.70000	0d 04:11:00.01000	0.00393649	0.0149481	0.0009411	2.5515	D	5	19/08/2020 23:39		0	0	0	0	0	0	0	0	0	0	0	0	0	0
983	2	3	12	2d 06:37:15.13000	0d 04:11:01.44000	0.00393687	0.014949	0.00094141	2.5409	D	5	19/08/2020 23:39		0	0	0	0	0	0	0	0	0	0	0	0	0	0
984	2	3	12	2d 06:37:16.52000	0d 04:11:02.83000	0.00393723	0.0149499	0.00094087	2.5304	D	5	19/08/2020 23:39		0	0	0	0	0	0	0	0	0	0	0	0	0	0
985	2	3	12	2d 06:37:17.97000	0d 04:11:04.28000	0.00393761	0.0149509	0.00094087	2.5196	D	5	19/08/2020 23:39		0	0	0	0	0	0	0	0	0	0	0	0	0	0
986	2	3	12	2d 06:37:19.39000	0d 04:11:05.70000	0.00393798	0.0149518	0.00094087	2.5087	D	5	19/08/2020 23:39		0	0	0	0	0	0	0	0	0	0	0	0	0	0
987	2	3	12	2d 06:37:20.55000	0d 04:11:06.86000	0.00393828	0.0149526	0.0009411	2.5	D	133	19/08/2020 23:39		0	0	0	0	0	0	0	0	0	0	0	0	0	0
988	2	3	13	2d 06:37:20.56000	0d 00:00:00.01000	0	0	0	2.5275	R	0	19/08/2020 23:39		0	0	0	0	0	0	0	0	0	0	0	0	0	0
989	2	3	13	2d 06:37:22.56000	0d 00:00:02.01000	0	0	0	2.7623	R	1	19/08/2020 23:39		0	0	0	0	0	0	0	0	0	0	0	0	0	0
990	2	3	13	2d 06:37:24.56000	0d 00:00:04.01000	0	0	0	2.8934	R	1	19/08/2020 23:39		0	0	0	0	0	0	0	0	0	0	0	0	0	0
991	2	3	13	2d 06:37:26.56000	0d 00:00:06.01000	0	0	0	2.9964	R	1	19/08/2020 23:39		0	0	0	0	0	0	0	0	0	0	0	0	0	0
992	2	3	13	2d 06:37:28.56000	0d 00:00:08.01000	0	0	0	3.0819	R	1	19/08/2020 23:39		0	0	0	0	0	0	0	0	0	0	0	0	0	0
993	2	3	13	2d 06:37:30.55000	0d 00:00:10.00000	0	0	0	3.1533	R	129	19/08/2020 23:39		0	0	0	0	0	0	0	0	0	0	0	0	0	0
994	3	4	9	2d 06:37:30.60000	0d 00:00:00.05000	0.00000001	0.00000004	0.0009427	3.2114	C	0	19/08/2020 23:39		0	0	0	0	0	0	0	0	0	0	0	0	0	0
995	3	4	9	2d 06:37:30.76000	0d 00:00:00.21000	0.00000005	0.00000017	0.00094087	3.2395	C	5	19/08/2020 23:39		0	0	0	0	0	0	0	0	0	0	0	0	0	0
996	3	4	9	2d 06:37:30.91000	0d 00:00:00.36000	0.00000009	0.0000003	0.0009411	3.2604	C	5	19/08/2020 23:39		0	0	0	0	0	0	0	0	0	0	0	0	0	0
997	3	4	9	2d 06:37:31.07000	0d 00:00:00.52000	0.00000014	0.00000044	0.00094072	3.2795	C	5	19/08/2020 23:39		0	0	0	0	0	0	0	0	0	0	0	0	0	0
998	3	4	9	2d 06:37:31.25000	0d 00:00:00.70000	0.00000018	0.00000059	0.00094087	3.2985	C	5	19/08/2020 23:39		0	0	0	0	0	0	0	0	0	0	0	0	0	0
999	3	4	9	2d 06:37:31.44000	0d 00:00:00.89000	0.00000023	0.00000076	0.0009411	3.3169	C	5	19/08/2020 23:39		0	0	0	0	0	0	0	0	0	0	0	0	0	0
1000	3	4	9	2d 06:37:31.64000	0d 00:00:01.09000	0.00000028	0.00000093	0.0009411	3.3344	C	5	19/08/2020 23:39		0	0	0	0	0	0	0	0	0	0	0	0	0	0
1001	3	4	9	2d 06:37:31.84000	0d 00:00:01.29000	0.00000034	0.00000111	0.00094102	3.3516	C	5	19/08/2020 23:39		0	0	0	0	0	0	0	0	0	0	0	0	0	0
1002	3	4	9	2d 06:37:32.05000	0d 00:00:01.50000	0.00000039	0.00000129	0.00094095	3.368	C	5	19/08/2020 23:39		0	0	0	0	0	0	0	0	0	0	0	0	0	0
1003	3	4	9	2d 06:37:32.27000	0d 00:00:01.72000	0.00000045	0.00000149	0.00094102	3.3845	C	5	19/08/2020 23:39		0	0	0	0	0	0	0	0	0	0	0	0	0	0
1004	3	4	9	2d 06:37:32.50000	0d 00:00:01.95000	0.00000051	0.00000169	0.00094072	3.4006	C	5	19/08/2020 23:39		0	0	0	0	0	0	0	0	0	0	0	0	0	0
1005	3	4	9	2d 06:37:32.73000	0d 00:00:02.18000	0.00000057	0.0000019	0.00094087	3.416	C	5	19/08/2020 23:39		0	0	0	0	0	0	0	0	0	0	0	0	0	0
1006	3	4	9	2d 06:37:32.97000	0d 00:00:02.42000	0.00000063	0.00000211	0.00094095	3.4311	C	5	19/08/2020 23:39		0	0	0	0	0	0	0	0	0	0	0	0	0	0
1007	3	4	9	2d 06:37:33.22000	0d 00:00:02.67000	0.0000007	0.00000233	0.00094095	3.4461	C	5	19/08/2020 23:39		0	0	0	0	0	0	0	0	0	0	0	0	0	0
1008	3	4	9	2d 06:37:33.48000	0d 00:00:02.93000	0.00000077	0.00000257	0.00094087	3.4606	C	5	19/08/2020 23:39		0	0	0	0	0	0	0	0	0	0	0	0	0	0
1009	3	4	9	2d 06:37:33.75000	0d 00:00:03.20000	0.00000084	0.00000281	0.00094102	3.4749	C	5	19/08/2020 23:39		0	0	0	0	0	0	0	0	0	0	0	0	0	0
1010	3	4	9	2d 06:37:34.04000	0d 00:00:03.49000	0.00000091	0.00000308	0.00094095	3.4891	C	5	19/08/2020 23:39		0	0	0	0	0	0	0	0	0	0	0	0	0	0
1011	3	4	9	2d 06:37:34.34000	0d 00:00:03.79000	0.00000099	0.00000335	0.00094095	3.5026	C	5	19/08/2020 23:39		0	0	0	0	0	0	0	0	0	0	0	0	0	0
1012	3	4	9	2d 06:37:34.66000	0d 00:00:04.11000	0.00000107	0.00000365	0.00094102	3.5161	C	5	19/08/2020 23:39		0	0	0	0	0	0	0	0	0	0	0	0	0	0
1013	3	4	9	2d 06:37:35.00000	0d 00:00:04.45000	0.00000116	0.00000396	0.00094087	3.5293	C	5	19/08/2020 23:39		0	0	0	0	0	0	0	0	0	0	0	0	0	0
1014	3	4	9	2d 06:37:35.38000	0d 00:00:04.83000	0.00000126	0.00000431	0.00094118	3.5422	C	5	19/08/2020 23:39		0	0	0	0	0	0	0	0	0	0	0	0	0	0
1015	3	4	9	2d 06:37:35.80000	0d 00:00:05.25000	0.00000137	0.0000047	0.00094118	3.5547	C	5	19/08/2020 23:39		0	0	0	0	0	0	0	0	0	0	0	0	0	0
1016	3	4	9	2d 06:37:36.27000	0d 00:00:05.72000	0.00000149	0.00000514	0.0009411	3.5666	C	5	19/08/2020 23:39		0	0	0	0	0	0	0	0	0	0	0	0	0	0
1017	3	4	9	2d 06:37:36.82000	0d 00:00:06.27000	0.00000164	0.00000565	0.00094102	3.5784	C	5	19/08/2020 23:39		0	0	0	0	0	0	0	0	0	0	0	0	0	0
1018	3	4	9	2d 06:37:37.50000	0d 00:00:06.95000	0.00000182	0.00000629	0.00094102	3.5897	C	5	19/08/2020 23:39		0	0	0	0	0	0	0	0	0	0	0	0	0	0
1019	3	4	9	2d 06:37:38.36000	0d 00:00:07.81000	0.00000204	0.0000071	0.00094087	3.6007	C	5	19/08/2020 23:39		0	0	0	0	0	0	0	0	0	0	0	0	0	0
1020	3	4	9	2d 06:37:39.53000	0d 00:00:08.98000	0.00000235	0.0000082	0.00094064	3.6112	C	5	19/08/2020 23:39		0	0	0	0	0	0	0	0	0	0	0	0	0	0
1021	3	4	9	2d 06:37:41.24000	0d 00:00:10.69000	0.00000279	0.00000982	0.00094118	3.6214	C	5	19/08/2020 23:39		0	0	0	0	0	0	0	0	0	0	0	0	0	0
1022	3	4	9	2d 06:37:43.91000	0d 00:00:13.36000	0.00000349	0.00001235	0.00094102	3.6316	C	5	19/08/2020 23:39		0	0	0	0	0	0	0	0	0	0	0	0	0	0
1023	3	4	9	2d 06:37:48.63000	0d 00:00:18.08000	0.00000473	0.00001684	0.00094118	3.6419	C	5	19/08/2020 23:39		0	0	0	0	0	0	0	0	0	0	0	0	0	0
1024	3	4	9	2d 06:37:58.26000	0d 00:00:27.71000	0.00000724	0.00002602	0.00094102	3.6521	C	5	19/08/2020 23:40		0	0	0	0	0	0	0	0	0	0	0	0	0	0
1025	3	4	9	2d 06:38:20.63000	0d 00:00:50.08000	0.00001309	0.00004741	0.00094102	3.6622	C	5	19/08/2020 23:40		0	0	0	0	0	0	0	0	0	0	0	0	0	0
1026	3	4	9	2d 06:39:19.36000	0d 00:01:48.81000	0.00002844	0.00010372	0.00094087	3.6722	C	5	19/08/2020 23:41		0	0	0	0	0	0	0	0	0	0	0	0	0	0
1027	3	4	9	2d 06:41:43.76000	0d 00:04:13.21000	0.00006619	0.00024254	0.00094087	3.6823	C	5	19/08/2020 23:43		0	0	0	0	0	0	0	0	0	0	0	0	0	0
1028	3	4	9	2d 06:46:43.76000	0d 00:09:13.21000	0.0001446	0.00053158	0.00094095	3.6883	C	1	19/08/2020 23:48		0	0	0	0	0	0	0	0	0	0	0	0	0	0
1029	3	4	9	2d 06:51:43.76000	0d 00:14:13.21000	0.00022302	0.00082093	0.00094095	3.6912	C	1	19/08/2020 23:53		0	0	0	0	0	0	0	0	0	0	0	0	0	0
1030	3	4	9	2d 06:56:43.76000	0d 00:19:13.21000	0.00030143	0.00111052	0.00094079	3.6944	C	1	19/08/2020 23:58		0	0	0	0	0	0	0	0	0	0	0	0	0	0
1031	3	4	9	2d 07:01:43.76000	0d 00:24:13.21000	0.00037985	0.00140037	0.0009411	3.6979	C	1	20/08/2020 00:03		0	0	0	0	0	0	0	0	0	0	0	0	0	0
1032	3	4	9	2d 07:06:43.76000	0d 00:29:13.21000	0.00045827	0.00169048	0.0009411	3.7014	C	1	20/08/2020 00:08		0	0	0	0	0	0	0	0	0	0	0	0	0	0
1033	3	4	9	2d 07:11:43.76000	0d 00:34:13.21000	0.00053668	0.00198088	0.00094102	3.7052	C	1	20/08/2020 00:13		0	0	0	0	0	0	0	0	0	0	0	0	0	0
1034	3	4	9	2d 07:16:43.76000	0d 00:39:13.21000	0.0006151	0.0022716	0.00094095	3.7096	C	1	20/08/2020 00:18		0	0	0	0	0	0	0	0	0	0	0	0	0	0
1035	3	4	9	2d 07:21:43.76000	0d 00:44:13.21000	0.00069351	0.00256265	0.00094102	3.7137	C	1	20/08/2020 00:23		0	0	0	0	0	0	0	0	0	0	0	0	0	0
1036	3	4	9	2d 07:26:43.76000	0d 00:49:13.21000	0.00077193	0.00285408	0.00094118	3.7188	C	1	20/08/2020 00:28		0	0	0	0	0	0	0	0	0	0	0	0	0	0
1037	3	4	9	2d 07:31:43.76000	0d 00:54:13.21000	0.00085035	0.00314588	0.00094095	3.7234	C	1	20/08/2020 00:33		0	0	0	0	0	0	0	0	0	0	0	0	0	0
1038	3	4	9	2d 07:36:43.76000	0d 00:59:13.21000	0.00092876	0.00343807	0.00094118	3.7287	C	1	20/08/2020 00:38		0	0	0	0	0	0	0	0	0	0	0	0	0	0
1039	3	4	9	2d 07:41:43.76000	0d 01:04:13.21000	0.00100718	0.00373067	0.00094079	3.7339	C	1	20/08/2020 00:43		0	0	0	0	0	0	0	0	0	0	0	0	0	0
1040	3	4	9	2d 07:46:43.76000	0d 01:09:13.21000	0.0010856	0.00402368	0.00094102	3.7391	C	1	20/08/2020 00:48		0	0	0	0	0	0	0	0	0	0	0	0	0	0
1041	3	4	9	2d 07:51:43.76000	0d 01:14:13.21000	0.00116401	0.00431709	0.0009411	3.7443	C	1	20/08/2020 00:53		0	0	0	0	0	0	0	0	0	0	0	0	0	0
1042	3	4	9	2d 07:56:43.76000	0d 01:19:13.21000	0.00124243	0.0046109	0.00094095	3.7494	C	1	20/08/2020 00:58		0	0	0	0	0	0	0	0	0	0	0	0	0	0
1043	3	4	9	2d 08:01:43.76000	0d 01:24:13.21000	0.00132084	0.00490512	0.00094118	3.7543	C	1	20/08/2020 01:03		0	0	0	0	0	0	0	0	0	0	0	0	0	0
1044	3	4	9	2d 08:06:43.76000	0d 01:29:13.21000	0.00139926	0.00519974	0.00094141	3.7595	C	1	20/08/2020 01:08		0	0	0	0	0	0	0	0	0	0	0	0	0	0
1045	3	4	9	2d 08:11:43.76000	0d 01:34:13.21000	0.00147768	0.00549476	0.00094095	3.7646	C	1	20/08/2020 01:13		0	0	0	0	0	0	0	0	0	0	0	0	0	0
1046	3	4	9	2d 08:16:43.76000	0d 01:39:13.21000	0.00155609	0.00579018	0.00094095	3.77	C	1	20/08/2020 01:18		0	0	0	0	0	0	0	0	0	0	0	0	0	0
1047	3	4	9	2d 08:21:43.76000	0d 01:44:13.21000	0.00163451	0.00608602	0.00094102	3.7752	C	1	20/08/2020 01:23		0	0	0	0	0	0	0	0	0	0	0	0	0	0
1048	3	4	9	2d 08:26:43.76000	0d 01:49:13.21000	0.00171292	0.00638229	0.00094087	3.781	C	1	20/08/2020 01:28		0	0	0	0	0	0	0	0	0	0	0	0	0	0
1049	3	4	9	2d 08:31:43.76000	0d 01:54:13.21000	0.00179134	0.00667902	0.0009411	3.7871	C	1	20/08/2020 01:33		0	0	0	0	0	0	0	0	0	0	0	0	0	0
1050	3	4	9	2d 08:36:43.76000	0d 01:59:13.21000	0.00186976	0.00697622	0.00094095	3.7932	C	1	20/08/2020 01:38		0	0	0	0	0	0	0	0	0	0	0	0	0	0
1051	3	4	9	2d 08:41:43.76000	0d 02:04:13.21000	0.00194817	0.00727395	0.0009411	3.8003	C	1	20/08/2020 01:43		0	0	0	0	0	0	0	0	0	0	0	0	0	0
1052	3	4	9	2d 08:46:43.76000	0d 02:09:13.21000	0.00202659	0.00757224	0.00094095	3.8079	C	1	20/08/2020 01:48		0	0	0	0	0	0	0	0	0	0	0	0	0	0
1053	3	4	9	2d 08:51:43.76000	0d 02:14:13.21000	0.002105	0.00787114	0.0009411	3.8158	C	1	20/08/2020 01:53		0	0	0	0	0	0	0	0	0	0	0	0	0	0
1054	3	4	9	2d 08:56:43.76000	0d 02:19:13.21000	0.00218342	0.00817072	0.0009411	3.8248	C	1	20/08/2020 01:58		0	0	0	0	0	0	0	0	0	0	0	0	0	0
1055	3	4	9	2d 09:01:43.76000	0d 02:24:13.21000	0.00226184	0.00847103	0.00094087	3.8347	C	1	20/08/2020 02:03		0	0	0	0	0	0	0	0	0	0	0	0	0	0
1056	3	4	9	2d 09:06:20.78000	0d 02:28:50.23000	0.00233425	0.00874907	0.0009411	3.8448	C	5	20/08/2020 02:08		0	0	0	0	0	0	0	0	0	0	0	0	0	0
1057	3	4	9	2d 09:10:35.52000	0d 02:33:04.97000	0.00240083	0.00900541	0.00094102	3.8549	C	5	20/08/2020 02:12		0	0	0	0	0	0	0	0	0	0	0	0	0	0
1058	3	4	9	2d 09:14:36.70000	0d 02:37:06.15000	0.00246387	0.00924873	0.00094095	3.865	C	5	20/08/2020 02:16		0	0	0	0	0	0	0	0	0	0	0	0	0	0
1059	3	4	9	2d 09:18:22.00000	0d 02:40:51.45000	0.00252276	0.00947663	0.00094102	3.875	C	5	20/08/2020 02:20		0	0	0	0	0	0	0	0	0	0	0	0	0	0
1060	3	4	9	2d 09:21:58.15000	0d 02:44:27.60000	0.00257926	0.00969585	0.00094087	3.8851	C	5	20/08/2020 02:24		0	0	0	0	0	0	0	0	0	0	0	0	0	0
1061	3	4	9	2d 09:25:22.38000	0d 02:47:51.83000	0.00263265	0.00990352	0.00094125	3.8952	C	5	20/08/2020 02:27		0	0	0	0	0	0	0	0	0	0	0	0	0	0
1062	3	4	9	2d 09:28:39.40000	0d 02:51:08.85000	0.00268414	0.0101044	0.00094102	3.9052	C	5	20/08/2020 02:30		0	0	0	0	0	0	0	0	0	0	0	0	0	0
1063	3	4	9	2d 09:31:51.55000	0d 02:54:21.00000	0.00273437	0.0103008	0.0009411	3.9153	C	5	20/08/2020 02:33		0	0	0	0	0	0	0	0	0	0	0	0	0	0
1064	3	4	9	2d 09:34:59.38000	0d 02:57:28.83000	0.00278347	0.0104932	0.00094095	3.9254	C	5	20/08/2020 02:37		0	0	0	0	0	0	0	0	0	0	0	0	0	0
1065	3	4	9	2d 09:38:02.26000	0d 03:00:31.71000	0.00283127	0.0106811	0.00094095	3.9356	C	5	20/08/2020 02:40		0	0	0	0	0	0	0	0	0	0	0	0	0	0
1066	3	4	9	2d 09:41:03.27000	0d 03:03:32.72000	0.00287858	0.0108676	0.0009411	3.9457	C	5	20/08/2020 02:43		0	0	0	0	0	0	0	0	0	0	0	0	0	0
1067	3	4	9	2d 09:44:03.42000	0d 03:06:32.87000	0.00292567	0.0110536	0.00094102	3.9559	C	5	20/08/2020 02:46		0	0	0	0	0	0	0	0	0	0	0	0	0	0
1068	3	4	9	2d 09:46:58.97000	0d 03:09:28.42000	0.00297156	0.0112353	0.00094102	3.966	C	5	20/08/2020 02:49		0	0	0	0	0	0	0	0	0	0	0	0	0	0
1069	3	4	9	2d 09:49:52.18000	0d 03:12:21.63000	0.00301683	0.0114151	0.00094095	3.976	C	5	20/08/2020 02:51		0	0	0	0	0	0	0	0	0	0	0	0	0	0
1070	3	4	9	2d 09:52:42.81000	0d 03:15:12.26000	0.00306143	0.0115927	0.00094102	3.9861	C	5	20/08/2020 02:54		0	0	0	0	0	0	0	0	0	0	0	0	0	0
1071	3	4	9	2d 09:55:33.59000	0d 03:18:03.04000	0.00310607	0.0117708	0.0009411	3.9962	C	5	20/08/2020 02:57		0	0	0	0	0	0	0	0	0	0	0	0	0	0
1072	3	4	9	2d 09:58:20.72000	0d 03:20:50.17000	0.00314976	0.0119456	0.00094095	4.0063	C	5	20/08/2020 03:00		0	0	0	0	0	0	0	0	0	0	0	0	0	0
1073	3	4	9	2d 10:01:08.04000	0d 03:23:37.49000	0.00319349	0.0121211	0.00094087	4.0165	C	5	20/08/2020 03:03		0	0	0	0	0	0	0	0	0	0	0	0	0	0
1074	3	4	9	2d 10:03:57.68000	0d 03:26:27.13000	0.00323784	0.0122994	0.00094118	4.0266	C	5	20/08/2020 03:06		0	0	0	0	0	0	0	0	0	0	0	0	0	0
1075	3	4	9	2d 10:06:42.08000	0d 03:29:11.53000	0.00328081	0.0124726	0.00094095	4.0366	C	5	20/08/2020 03:08		0	0	0	0	0	0	0	0	0	0	0	0	0	0
1076	3	4	9	2d 10:09:22.82000	0d 03:31:52.27000	0.00332282	0.0126424	0.00094102	4.0467	C	5	20/08/2020 03:11		0	0	0	0	0	0	0	0	0	0	0	0	0	0
1077	3	4	9	2d 10:12:03.18000	0d 03:34:32.63000	0.00336474	0.0128123	0.00094102	4.0568	C	5	20/08/2020 03:14		0	0	0	0	0	0	0	0	0	0	0	0	0	0
1078	3	4	9	2d 10:14:41.55000	0d 03:37:11.00000	0.00340614	0.0129804	0.00094102	4.0668	C	5	20/08/2020 03:16		0	0	0	0	0	0	0	0	0	0	0	0	0	0
1079	3	4	9	2d 10:17:17.94000	0d 03:39:47.39000	0.00344701	0.0131468	0.0009411	4.0769	C	5	20/08/2020 03:19		0	0	0	0	0	0	0	0	0	0	0	0	0	0
1080	3	4	9	2d 10:19:53.00000	0d 03:42:22.45000	0.00348754	0.0133123	0.00094095	4.087	C	5	20/08/2020 03:21		0	0	0	0	0	0	0	0	0	0	0	0	0	0
1081	3	4	9	2d 10:22:25.87000	0d 03:44:55.32000	0.0035275	0.0134758	0.00094072	4.097	C	5	20/08/2020 03:24		0	0	0	0	0	0	0	0	0	0	0	0	0	0
1082	3	4	9	2d 10:24:57.59000	0d 03:47:27.04000	0.00356716	0.0136385	0.00094095	4.1071	C	5	20/08/2020 03:27		0	0	0	0	0	0	0	0	0	0	0	0	0	0
1083	3	4	9	2d 10:27:24.75000	0d 03:49:54.20000	0.00360563	0.0137966	0.0009411	4.1172	C	5	20/08/2020 03:29		0	0	0	0	0	0	0	0	0	0	0	0	0	0
1084	3	4	9	2d 10:29:48.88000	0d 03:52:18.33000	0.0036433	0.0139519	0.00094102	4.1273	C	5	20/08/2020 03:31		0	0	0	0	0	0	0	0	0	0	0	0	0	0
1085	3	4	9	2d 10:32:13.76000	0d 03:54:43.21000	0.00368117	0.0141084	0.00094118	4.1373	C	5	20/08/2020 03:34		0	0	0	0	0	0	0	0	0	0	0	0	0	0
1086	3	4	9	2d 10:34:36.43000	0d 03:57:05.88000	0.00371846	0.0142629	0.00094102	4.1474	C	5	20/08/2020 03:36		0	0	0	0	0	0	0	0	0	0	0	0	0	0
1087	3	4	9	2d 10:36:58.95000	0d 03:59:28.40000	0.00375571	0.0144176	0.0009411	4.1575	C	5	20/08/2020 03:39		0	0	0	0	0	0	0	0	0	0	0	0	0	0
1088	3	4	9	2d 10:39:21.31000	0d 04:01:50.76000	0.00379293	0.0145725	0.00094102	4.1675	C	5	20/08/2020 03:41		0	0	0	0	0	0	0	0	0	0	0	0	0	0
1089	3	4	9	2d 10:41:40.77000	0d 04:04:10.22000	0.00382938	0.0147246	0.00094102	4.1776	C	5	20/08/2020 03:43		0	0	0	0	0	0	0	0	0	0	0	0	0	0
1090	3	4	9	2d 10:43:58.17000	0d 04:06:27.62000	0.00386529	0.0148748	0.00094102	4.1877	C	5	20/08/2020 03:46		0	0	0	0	0	0	0	0	0	0	0	0	0	0
1091	3	4	9	2d 10:46:15.29000	0d 04:08:44.74000	0.00390113	0.0150251	0.0009411	4.1978	C	5	20/08/2020 03:48		0	0	0	0	0	0	0	0	0	0	0	0	0	0
1092	3	4	9	2d 10:46:41.28000	0d 04:09:10.73000	0.00390793	0.0150536	0.00094102	4.2	C	133	20/08/2020 03:48		0	0	0	0	0	0	0	0	0	0	0	0	0	0
1093	3	4	10	2d 10:46:41.29000	0d 00:00:00.01000	0.00390793	0.0150536	0.00097848	4.1999	C	0	20/08/2020 03:48		0	0	0	0	0	0	0	0	0	0	0	0	0	0
1094	3	4	10	2d 10:46:59.16000	0d 00:00:17.88000	0.0039126	0.0150732	0.00087846	4.2004	C	4	20/08/2020 03:49		0	0	0	0	0	0	0	0	0	0	0	0	0	0
1095	3	4	10	2d 10:47:12.78000	0d 00:00:31.50000	0.00391573	0.0150864	0.00077836	4.2004	C	4	20/08/2020 03:49		0	0	0	0	0	0	0	0	0	0	0	0	0	0
1096	3	4	10	2d 10:47:29.34000	0d 00:00:48.06000	0.00391907	0.0151004	0.00067834	4.2002	C	4	20/08/2020 03:49		0	0	0	0	0	0	0	0	0	0	0	0	0	0
1097	3	4	10	2d 10:47:52.91000	0d 00:01:11.63000	0.00392316	0.0151176	0.00057832	4.2	C	4	20/08/2020 03:49		0	0	0	0	0	0	0	0	0	0	0	0	0	0
1098	3	4	10	2d 10:48:22.38000	0d 00:01:41.10000	0.00392747	0.0151357	0.00047799	4.2002	C	4	20/08/2020 03:50		0	0	0	0	0	0	0	0	0	0	0	0	0	0
1099	3	4	10	2d 10:49:02.02000	0d 00:02:20.74000	0.00393216	0.0151554	0.00037789	4.2002	C	4	20/08/2020 03:51		0	0	0	0	0	0	0	0	0	0	0	0	0	0
1100	3	4	10	2d 10:49:58.52000	0d 00:03:17.24000	0.00393722	0.0151766	0.00027787	4.1999	C	4	20/08/2020 03:52		0	0	0	0	0	0	0	0	0	0	0	0	0	0
1101	3	4	10	2d 10:51:28.94000	0d 00:04:47.66000	0.0039428	0.0152001	0.00017784	4.1999	C	4	20/08/2020 03:53		0	0	0	0	0	0	0	0	0	0	0	0	0	0
1102	3	4	10	2d 10:54:08.36000	0d 00:07:27.08000	0.00394856	0.0152243	0.000094	4.2002	C	132	20/08/2020 03:56		0	0	0	0	0	0	0	0	0	0	0	0	0	0
1103	3	4	11	2d 10:54:08.37000	0d 00:00:00.01000	0	0	0	4.1993	R	0	20/08/2020 03:56		0	0	0	0	0	0	0	0	0	0	0	0	0	0
1104	3	4	11	2d 10:54:10.37000	0d 00:00:02.01000	0	0	0	4.1991	R	1	20/08/2020 03:56		0	0	0	0	0	0	0	0	0	0	0	0	0	0
1105	3	4	11	2d 10:54:12.37000	0d 00:00:04.01000	0	0	0	4.1991	R	1	20/08/2020 03:56		0	0	0	0	0	0	0	0	0	0	0	0	0	0
1106	3	4	11	2d 10:54:14.37000	0d 00:00:06.01000	0	0	0	4.1988	R	1	20/08/2020 03:56		0	0	0	0	0	0	0	0	0	0	0	0	0	0
1107	3	4	11	2d 10:54:16.37000	0d 00:00:08.01000	0	0	0	4.1988	R	1	20/08/2020 03:56		0	0	0	0	0	0	0	0	0	0	0	0	0	0
1108	3	4	11	2d 10:54:18.36000	0d 00:00:10.00000	0	0	0	4.1988	R	129	20/08/2020 03:56		0	0	0	0	0	0	0	0	0	0	0	0	0	0
1109	3	4	12	2d 10:54:18.41000	0d 00:00:00.05000	0.00000001	0.00000005	0.00094285	4.1927	D	0	20/08/2020 03:56		0	0	0	0	0	0	0	0	0	0	0	0	0	0
1110	3	4	12	2d 10:55:03.61000	0d 00:00:45.25000	0.00001183	0.00004951	0.00094087	4.1827	D	5	20/08/2020 03:57		0	0	0	0	0	0	0	0	0	0	0	0	0	0
1111	3	4	12	2d 10:56:53.73000	0d 00:02:35.37000	0.00004061	0.00016976	0.00094087	4.1726	D	5	20/08/2020 03:58		0	0	0	0	0	0	0	0	0	0	0	0	0	0
1112	3	4	12	2d 10:58:55.82000	0d 00:04:37.46000	0.00007252	0.00030276	0.00094079	4.1624	D	5	20/08/2020 04:01		0	0	0	0	0	0	0	0	0	0	0	0	0	0
1113	3	4	12	2d 11:01:03.98000	0d 00:06:45.62000	0.00010602	0.00044203	0.0009411	4.1523	D	5	20/08/2020 04:03		0	0	0	0	0	0	0	0	0	0	0	0	0	0
1114	3	4	12	2d 11:03:13.22000	0d 00:08:54.86000	0.0001398	0.00058214	0.00094079	4.1421	D	5	20/08/2020 04:05		0	0	0	0	0	0	0	0	0	0	0	0	0	0
1115	3	4	12	2d 11:05:26.56000	0d 00:11:08.20000	0.00017466	0.00072634	0.00094095	4.132	D	5	20/08/2020 04:07		0	0	0	0	0	0	0	0	0	0	0	0	0	0
1116	3	4	12	2d 11:07:38.95000	0d 00:13:20.59000	0.00020926	0.00086916	0.00094079	4.1219	D	5	20/08/2020 04:09		0	0	0	0	0	0	0	0	0	0	0	0	0	0
1117	3	4	12	2d 11:09:54.04000	0d 00:15:35.68000	0.00024457	0.00101453	0.0009411	4.1118	D	5	20/08/2020 04:11		0	0	0	0	0	0	0	0	0	0	0	0	0	0
1118	3	4	12	2d 11:12:12.88000	0d 00:17:54.52000	0.00028087	0.00116358	0.0009411	4.1018	D	5	20/08/2020 04:14		0	0	0	0	0	0	0	0	0	0	0	0	0	0
1119	3	4	12	2d 11:14:34.09000	0d 00:20:15.73000	0.00031778	0.0013148	0.00094095	4.0916	D	5	20/08/2020 04:16		0	0	0	0	0	0	0	0	0	0	0	0	0	0
1120	3	4	12	2d 11:16:59.54000	0d 00:22:41.18000	0.00035579	0.00147017	0.00094095	4.0815	D	5	20/08/2020 04:19		0	0	0	0	0	0	0	0	0	0	0	0	0	0
1121	3	4	12	2d 11:19:24.88000	0d 00:25:06.52000	0.00039378	0.00162504	0.00094072	4.0714	D	5	20/08/2020 04:21		0	0	0	0	0	0	0	0	0	0	0	0	0	0
1122	3	4	12	2d 11:21:52.44000	0d 00:27:34.08000	0.00043235	0.00178189	0.00094095	4.0612	D	5	20/08/2020 04:23		0	0	0	0	0	0	0	0	0	0	0	0	0	0
1123	3	4	12	2d 11:24:23.97000	0d 00:30:05.61000	0.00047196	0.00194255	0.00094079	4.0511	D	5	20/08/2020 04:26		0	0	0	0	0	0	0	0	0	0	0	0	0	0
1124	3	4	12	2d 11:26:54.00000	0d 00:32:35.64000	0.00051118	0.00210122	0.00094079	4.0409	D	5	20/08/2020 04:28		0	0	0	0	0	0	0	0	0	0	0	0	0	0
1125	3	4	12	2d 11:29:29.78000	0d 00:35:11.42000	0.0005519	0.00226557	0.00094079	4.0308	D	5	20/08/2020 04:31		0	0	0	0	0	0	0	0	0	0	0	0	0	0
1126	3	4	12	2d 11:32:05.85000	0d 00:37:47.49000	0.00059269	0.00242981	0.0009411	4.0208	D	5	20/08/2020 04:34		0	0	0	0	0	0	0	0	0	0	0	0	0	0
1127	3	4	12	2d 11:34:43.24000	0d 00:40:24.88000	0.00063383	0.00259502	0.00094102	4.0107	D	5	20/08/2020 04:36		0	0	0	0	0	0	0	0	0	0	0	0	0	0
1128	3	4	12	2d 11:37:24.45000	0d 00:43:06.09000	0.00067597	0.00276382	0.00094095	4.0006	D	5	20/08/2020 04:39		0	0	0	0	0	0	0	0	0	0	0	0	0	0
1129	3	4	12	2d 11:40:06.06000	0d 00:45:47.70000	0.00071821	0.0029326	0.00094102	3.9904	D	5	20/08/2020 04:42		0	0	0	0	0	0	0	0	0	0	0	0	0	0
1130	3	4	12	2d 11:42:51.88000	0d 00:48:33.52000	0.00076156	0.00310535	0.0009411	3.9803	D	5	20/08/2020 04:44		0	0	0	0	0	0	0	0	0	0	0	0	0	0
1131	3	4	12	2d 11:45:36.08000	0d 00:51:17.72000	0.00080448	0.00327597	0.00094095	3.9702	D	5	20/08/2020 04:47		0	0	0	0	0	0	0	0	0	0	0	0	0	0
1132	3	4	12	2d 11:48:19.19000	0d 00:54:00.83000	0.00084711	0.00344503	0.00094102	3.9602	D	5	20/08/2020 04:50		0	0	0	0	0	0	0	0	0	0	0	0	0	0
1133	3	4	12	2d 11:51:06.56000	0d 00:56:48.20000	0.00089086	0.00361807	0.00094087	3.9501	D	5	20/08/2020 04:53		0	0	0	0	0	0	0	0	0	0	0	0	0	0
1134	3	4	12	2d 11:53:52.46000	0d 00:59:34.10000	0.00093422	0.00378915	0.00094087	3.94	D	5	20/08/2020 04:55		0	0	0	0	0	0	0	0	0	0	0	0	0	0
1135	3	4	12	2d 11:56:43.44000	0d 01:02:25.08000	0.00097892	0.00396502	0.00094102	3.93	D	5	20/08/2020 04:58		0	0	0	0	0	0	0	0	0	0	0	0	0	0
1136	3	4	12	2d 11:59:36.75000	0d 01:05:18.39000	0.00102422	0.00414283	0.00094118	3.9197	D	5	20/08/2020 05:01		0	0	0	0	0	0	0	0	0	0	0	0	0	0
1137	3	4	12	2d 12:02:33.64000	0d 01:08:15.28000	0.00107045	0.00432384	0.00094102	3.9097	D	5	20/08/2020 05:04		0	0	0	0	0	0	0	0	0	0	0	0	0	0
1138	3	4	12	2d 12:05:28.51000	0d 01:11:10.15000	0.00111616	0.00450232	0.0009411	3.8996	D	5	20/08/2020 05:07		0	0	0	0	0	0	0	0	0	0	0	0	0	0
1139	3	4	12	2d 12:08:25.68000	0d 01:14:07.32000	0.00116247	0.00468268	0.00094087	3.8895	D	5	20/08/2020 05:10		0	0	0	0	0	0	0	0	0	0	0	0	0	0
1140	3	4	12	2d 12:11:26.95000	0d 01:17:08.59000	0.00120985	0.00486675	0.00094095	3.8793	D	5	20/08/2020 05:13		0	0	0	0	0	0	0	0	0	0	0	0	0	0
1141	3	4	12	2d 12:14:37.39000	0d 01:20:19.03000	0.00125963	0.00505962	0.00094095	3.8692	D	5	20/08/2020 05:16		0	0	0	0	0	0	0	0	0	0	0	0	0	0
1142	3	4	12	2d 12:17:48.99000	0d 01:23:30.63000	0.00130971	0.00525315	0.00094118	3.8592	D	5	20/08/2020 05:19		0	0	0	0	0	0	0	0	0	0	0	0	0	0
1143	3	4	12	2d 12:21:09.77000	0d 01:26:51.41000	0.0013622	0.00545543	0.00094079	3.8491	D	5	20/08/2020 05:23		0	0	0	0	0	0	0	0	0	0	0	0	0	0
1144	3	4	12	2d 12:24:40.57000	0d 01:30:22.21000	0.0014173	0.00566725	0.00094133	3.839	D	5	20/08/2020 05:26		0	0	0	0	0	0	0	0	0	0	0	0	0	0
1145	3	4	12	2d 12:28:19.41000	0d 01:34:01.05000	0.0014745	0.00588656	0.00094087	3.8289	D	5	20/08/2020 05:30		0	0	0	0	0	0	0	0	0	0	0	0	0	0
1146	3	4	12	2d 12:32:11.20000	0d 01:37:52.84000	0.00153508	0.00611824	0.00094095	3.8189	D	5	20/08/2020 05:34		0	0	0	0	0	0	0	0	0	0	0	0	0	0
1147	3	4	12	2d 12:36:17.24000	0d 01:41:58.88000	0.0015994	0.00636351	0.00094102	3.8088	D	5	20/08/2020 05:38		0	0	0	0	0	0	0	0	0	0	0	0	0	0
1148	3	4	12	2d 12:40:41.63000	0d 01:46:23.27000	0.0016685	0.00662639	0.00094095	3.7987	D	5	20/08/2020 05:42		0	0	0	0	0	0	0	0	0	0	0	0	0	0
1149	3	4	12	2d 12:45:29.16000	0d 01:51:10.80000	0.00174366	0.00691152	0.00094102	3.7887	D	5	20/08/2020 05:47		0	0	0	0	0	0	0	0	0	0	0	0	0	0
1150	3	4	12	2d 12:50:29.16000	0d 01:56:10.80000	0.00182208	0.00720824	0.00094095	3.7792	D	1	20/08/2020 05:52		0	0	0	0	0	0	0	0	0	0	0	0	0	0
1151	3	4	12	2d 12:55:29.16000	0d 02:01:10.80000	0.00190049	0.00750426	0.00094087	3.7708	D	1	20/08/2020 05:57		0	0	0	0	0	0	0	0	0	0	0	0	0	0
1152	3	4	12	2d 13:00:29.16000	0d 02:06:10.80000	0.00197891	0.00779962	0.00094095	3.7626	D	1	20/08/2020 06:02		0	0	0	0	0	0	0	0	0	0	0	0	0	0
1153	3	4	12	2d 13:05:29.16000	0d 02:11:10.80000	0.00205733	0.00809439	0.00094102	3.7552	D	1	20/08/2020 06:07		0	0	0	0	0	0	0	0	0	0	0	0	0	0
1154	3	4	12	2d 13:10:29.16000	0d 02:16:10.80000	0.00213574	0.00838859	0.0009411	3.7484	D	1	20/08/2020 06:12		0	0	0	0	0	0	0	0	0	0	0	0	0	0
1155	3	4	12	2d 13:15:29.16000	0d 02:21:10.80000	0.00221416	0.00868225	0.00094102	3.7417	D	1	20/08/2020 06:17		0	0	0	0	0	0	0	0	0	0	0	0	0	0
1156	3	4	12	2d 13:20:29.16000	0d 02:26:10.80000	0.00229257	0.00897541	0.00094102	3.7353	D	1	20/08/2020 06:22		0	0	0	0	0	0	0	0	0	0	0	0	0	0
1157	3	4	12	2d 13:25:29.16000	0d 02:31:10.80000	0.00237099	0.00926808	0.00094102	3.7292	D	1	20/08/2020 06:27		0	0	0	0	0	0	0	0	0	0	0	0	0	0
1158	3	4	12	2d 13:30:29.16000	0d 02:36:10.80000	0.00244941	0.00956026	0.00094095	3.7229	D	1	20/08/2020 06:32		0	0	0	0	0	0	0	0	0	0	0	0	0	0
1159	3	4	12	2d 13:35:29.16000	0d 02:41:10.80000	0.00252782	0.00985195	0.00094087	3.7165	D	1	20/08/2020 06:37		0	0	0	0	0	0	0	0	0	0	0	0	0	0
1160	3	4	12	2d 13:40:29.16000	0d 02:46:10.80000	0.00260624	0.0101432	0.00094095	3.7104	D	1	20/08/2020 06:42		0	0	0	0	0	0	0	0	0	0	0	0	0	0
1161	3	4	12	2d 13:45:29.16000	0d 02:51:10.80000	0.00268465	0.0104339	0.0009411	3.7038	D	1	20/08/2020 06:47		0	0	0	0	0	0	0	0	0	0	0	0	0	0
1162	3	4	12	2d 13:50:29.16000	0d 02:56:10.80000	0.00276307	0.010724	0.0009411	3.6974	D	1	20/08/2020 06:52		0	0	0	0	0	0	0	0	0	0	0	0	0	0
1163	3	4	12	2d 13:55:29.16000	0d 03:01:10.80000	0.00284149	0.0110137	0.00094095	3.6904	D	1	20/08/2020 06:57		0	0	0	0	0	0	0	0	0	0	0	0	0	0
1164	3	4	12	2d 14:00:29.16000	0d 03:06:10.80000	0.0029199	0.0113028	0.00094102	3.6831	D	1	20/08/2020 07:02		0	0	0	0	0	0	0	0	0	0	0	0	0	0
1165	3	4	12	2d 14:05:29.16000	0d 03:11:10.80000	0.00299832	0.0115913	0.00094095	3.6756	D	1	20/08/2020 07:07		0	0	0	0	0	0	0	0	0	0	0	0	0	0
1166	3	4	12	2d 14:10:29.16000	0d 03:16:10.80000	0.00307674	0.0118792	0.00094095	3.6674	D	1	20/08/2020 07:12		0	0	0	0	0	0	0	0	0	0	0	0	0	0
1167	3	4	12	2d 14:15:29.16000	0d 03:21:10.80000	0.00315515	0.0121665	0.00094095	3.6584	D	1	20/08/2020 07:17		0	0	0	0	0	0	0	0	0	0	0	0	0	0
1168	3	4	12	2d 14:20:29.16000	0d 03:26:10.80000	0.00323357	0.012453	0.00094087	3.6489	D	1	20/08/2020 07:22		0	0	0	0	0	0	0	0	0	0	0	0	0	0
1169	3	4	12	2d 14:25:11.35000	0d 03:30:52.99000	0.00330733	0.0127218	0.00094118	3.6388	D	5	20/08/2020 07:27		0	0	0	0	0	0	0	0	0	0	0	0	0	0
1170	3	4	12	2d 14:29:19.88000	0d 03:35:01.52000	0.00337229	0.0129579	0.00094087	3.6287	D	5	20/08/2020 07:31		0	0	0	0	0	0	0	0	0	0	0	0	0	0
1171	3	4	12	2d 14:32:55.62000	0d 03:38:37.26000	0.00342868	0.0131622	0.00094102	3.6187	D	5	20/08/2020 07:35		0	0	0	0	0	0	0	0	0	0	0	0	0	0
1172	3	4	12	2d 14:35:57.88000	0d 03:41:39.52000	0.00347632	0.0133344	0.00094064	3.6086	D	5	20/08/2020 07:38		0	0	0	0	0	0	0	0	0	0	0	0	0	0
1173	3	4	12	2d 14:38:27.88000	0d 03:44:09.52000	0.00351553	0.0134757	0.00094095	3.5985	D	5	20/08/2020 07:40		0	0	0	0	0	0	0	0	0	0	0	0	0	0
1174	3	4	12	2d 14:40:34.04000	0d 03:46:15.68000	0.00354851	0.0135942	0.00094095	3.5885	D	5	20/08/2020 07:42		0	0	0	0	0	0	0	0	0	0	0	0	0	0
1175	3	4	12	2d 14:42:20.38000	0d 03:48:02.02000	0.0035763	0.0136938	0.00094102	3.5784	D	5	20/08/2020 07:44		0	0	0	0	0	0	0	0	0	0	0	0	0	0
1176	3	4	12	2d 14:43:50.97000	0d 03:49:32.61000	0.00359998	0.0137784	0.00094118	3.5683	D	5	20/08/2020 07:45		0	0	0	0	0	0	0	0	0	0	0	0	0	0
1177	3	4	12	2d 14:45:09.28000	0d 03:50:50.92000	0.00362045	0.0138514	0.0009411	3.5583	D	5	20/08/2020 07:47		0	0	0	0	0	0	0	0	0	0	0	0	0	0
1178	3	4	12	2d 14:46:13.92000	0d 03:51:55.56000	0.00363735	0.0139114	0.00094095	3.5482	D	5	20/08/2020 07:48		0	0	0	0	0	0	0	0	0	0	0	0	0	0
1179	3	4	12	2d 14:47:12.25000	0d 03:52:53.89000	0.00365259	0.0139654	0.00094095	3.5381	D	5	20/08/2020 07:49		0	0	0	0	0	0	0	0	0	0	0	0	0	0
1180	3	4	12	2d 14:48:04.46000	0d 03:53:46.10000	0.00366624	0.0140137	0.00094095	3.528	D	5	20/08/2020 07:50		0	0	0	0	0	0	0	0	0	0	0	0	0	0
1181	3	4	12	2d 14:48:46.17000	0d 03:54:27.81000	0.00367714	0.0140521	0.00094087	3.518	D	5	20/08/2020 07:50		0	0	0	0	0	0	0	0	0	0	0	0	0	0
1182	3	4	12	2d 14:49:22.26000	0d 03:55:03.90000	0.00368658	0.0140852	0.00094118	3.5079	D	5	20/08/2020 07:51		0	0	0	0	0	0	0	0	0	0	0	0	0	0
1183	3	4	12	2d 14:49:54.40000	0d 03:55:36.04000	0.00369498	0.0141146	0.0009411	3.4978	D	5	20/08/2020 07:51		0	0	0	0	0	0	0	0	0	0	0	0	0	0
1184	3	4	12	2d 14:50:21.82000	0d 03:56:03.46000	0.00370215	0.0141397	0.00094102	3.4876	D	5	20/08/2020 07:52		0	0	0	0	0	0	0	0	0	0	0	0	0	0
1185	3	4	12	2d 14:50:47.22000	0d 03:56:28.86000	0.00370878	0.0141628	0.00094102	3.4775	D	5	20/08/2020 07:52		0	0	0	0	0	0	0	0	0	0	0	0	0	0
1186	3	4	12	2d 14:51:09.95000	0d 03:56:51.59000	0.00371473	0.0141834	0.00094095	3.4673	D	5	20/08/2020 07:53		0	0	0	0	0	0	0	0	0	0	0	0	0	0
1187	3	4	12	2d 14:51:30.31000	0d 03:57:11.95000	0.00372005	0.0142019	0.00094087	3.4572	D	5	20/08/2020 07:53		0	0	0	0	0	0	0	0	0	0	0	0	0	0
1188	3	4	12	2d 14:51:48.93000	0d 03:57:30.57000	0.00372492	0.0142187	0.00094118	3.447	D	5	20/08/2020 07:53		0	0	0	0	0	0	0	0	0	0	0	0	0	0
1189	3	4	12	2d 14:52:07.76000	0d 03:57:49.40000	0.00372984	0.0142356	0.00094118	3.4369	D	5	20/08/2020 07:54		0	0	0	0	0	0	0	0	0	0	0	0	0	0
1190	3	4	12	2d 14:52:26.58000	0d 03:58:08.22000	0.00373476	0.0142525	0.00094102	3.4267	D	5	20/08/2020 07:54		0	0	0	0	0	0	0	0	0	0	0	0	0	0
1191	3	4	12	2d 14:52:45.60000	0d 03:58:27.24000	0.00373973	0.0142695	0.00094087	3.4165	D	5	20/08/2020 07:54		0	0	0	0	0	0	0	0	0	0	0	0	0	0
1192	3	4	12	2d 14:53:02.61000	0d 03:58:44.25000	0.00374417	0.0142847	0.00094095	3.4063	D	5	20/08/2020 07:55		0	0	0	0	0	0	0	0	0	0	0	0	0	0
1193	3	4	12	2d 14:53:22.25000	0d 03:59:03.89000	0.00374931	0.0143021	0.00094087	3.3962	D	5	20/08/2020 07:55		0	0	0	0	0	0	0	0	0	0	0	0	0	0
1194	3	4	12	2d 14:53:42.55000	0d 03:59:24.19000	0.00375461	0.0143201	0.00094087	3.3861	D	5	20/08/2020 07:55		0	0	0	0	0	0	0	0	0	0	0	0	0	0
1195	3	4	12	2d 14:54:05.37000	0d 03:59:47.01000	0.00376058	0.0143403	0.00094087	3.3759	D	5	20/08/2020 07:56		0	0	0	0	0	0	0	0	0	0	0	0	0	0
1196	3	4	12	2d 14:54:37.95000	0d 04:00:19.59000	0.00376909	0.014369	0.00094095	3.3657	D	5	20/08/2020 07:56		0	0	0	0	0	0	0	0	0	0	0	0	0	0
1197	3	4	12	2d 14:55:09.63000	0d 04:00:51.27000	0.00377738	0.0143968	0.00094102	3.3556	D	5	20/08/2020 07:57		0	0	0	0	0	0	0	0	0	0	0	0	0	0
1198	3	4	12	2d 14:55:42.52000	0d 04:01:24.16000	0.00378597	0.0144256	0.00094102	3.3455	D	5	20/08/2020 07:57		0	0	0	0	0	0	0	0	0	0	0	0	0	0
1199	3	4	12	2d 14:56:17.38000	0d 04:01:59.02000	0.00379508	0.0144561	0.00094102	3.3355	D	5	20/08/2020 07:58		0	0	0	0	0	0	0	0	0	0	0	0	0	0
1200	3	4	12	2d 14:57:00.54000	0d 04:02:42.18000	0.00380637	0.0144936	0.0009411	3.3254	D	5	20/08/2020 07:59		0	0	0	0	0	0	0	0	0	0	0	0	0	0
1201	3	4	12	2d 14:58:02.02000	0d 04:03:43.66000	0.00382244	0.014547	0.00094079	3.3153	D	5	20/08/2020 08:00		0	0	0	0	0	0	0	0	0	0	0	0	0	0
1202	3	4	12	2d 14:58:50.54000	0d 04:04:32.18000	0.00383512	0.014589	0.00094087	3.3053	D	5	20/08/2020 08:00		0	0	0	0	0	0	0	0	0	0	0	0	0	0
1203	3	4	12	2d 14:59:30.39000	0d 04:05:12.03000	0.00384553	0.0146234	0.0009411	3.2952	D	5	20/08/2020 08:01		0	0	0	0	0	0	0	0	0	0	0	0	0	0
1204	3	4	12	2d 15:00:05.03000	0d 04:05:46.67000	0.00385459	0.0146532	0.00094118	3.2848	D	5	20/08/2020 08:02		0	0	0	0	0	0	0	0	0	0	0	0	0	0
1205	3	4	12	2d 15:00:34.61000	0d 04:06:16.25000	0.00386232	0.0146785	0.00094102	3.2746	D	5	20/08/2020 08:02		0	0	0	0	0	0	0	0	0	0	0	0	0	0
1206	3	4	12	2d 15:01:00.44000	0d 04:06:42.08000	0.00386907	0.0147006	0.00094102	3.2645	D	5	20/08/2020 08:03		0	0	0	0	0	0	0	0	0	0	0	0	0	0
1207	3	4	12	2d 15:01:22.74000	0d 04:07:04.38000	0.0038749	0.0147196	0.00094095	3.2543	D	5	20/08/2020 08:03		0	0	0	0	0	0	0	0	0	0	0	0	0	0
1208	3	4	12	2d 15:01:40.86000	0d 04:07:22.50000	0.00387964	0.014735	0.00094118	3.2441	D	5	20/08/2020 08:03		0	0	0	0	0	0	0	0	0	0	0	0	0	0
1209	3	4	12	2d 15:01:56.23000	0d 04:07:37.87000	0.00388366	0.014748	0.00094095	3.2338	D	5	20/08/2020 08:04		0	0	0	0	0	0	0	0	0	0	0	0	0	0
1210	3	4	12	2d 15:02:09.58000	0d 04:07:51.22000	0.00388715	0.0147593	0.0009411	3.2238	D	5	20/08/2020 08:04		0	0	0	0	0	0	0	0	0	0	0	0	0	0
1211	3	4	12	2d 15:02:21.71000	0d 04:08:03.35000	0.00389032	0.0147695	0.0009411	3.2137	D	5	20/08/2020 08:04		0	0	0	0	0	0	0	0	0	0	0	0	0	0
1212	3	4	12	2d 15:02:32.66000	0d 04:08:14.30000	0.00389318	0.0147787	0.00094102	3.2033	D	5	20/08/2020 08:04		0	0	0	0	0	0	0	0	0	0	0	0	0	0
1213	3	4	12	2d 15:02:42.82000	0d 04:08:24.46000	0.00389583	0.0147872	0.00094118	3.1931	D	5	20/08/2020 08:04		0	0	0	0	0	0	0	0	0	0	0	0	0	0
1214	3	4	12	2d 15:02:52.00000	0d 04:08:33.64000	0.00389823	0.0147948	0.00094095	3.183	D	5	20/08/2020 08:04		0	0	0	0	0	0	0	0	0	0	0	0	0	0
1215	3	4	12	2d 15:03:00.48000	0d 04:08:42.12000	0.00390045	0.0148018	0.00094102	3.173	D	5	20/08/2020 08:05		0	0	0	0	0	0	0	0	0	0	0	0	0	0
1216	3	4	12	2d 15:03:08.49000	0d 04:08:50.13000	0.00390254	0.0148085	0.00094102	3.1629	D	5	20/08/2020 08:05		0	0	0	0	0	0	0	0	0	0	0	0	0	0
1217	3	4	12	2d 15:03:16.14000	0d 04:08:57.78000	0.00390454	0.0148148	0.0009411	3.1527	D	5	20/08/2020 08:05		0	0	0	0	0	0	0	0	0	0	0	0	0	0
1218	3	4	12	2d 15:03:23.30000	0d 04:09:04.94000	0.00390641	0.0148207	0.00094087	3.1424	D	5	20/08/2020 08:05		0	0	0	0	0	0	0	0	0	0	0	0	0	0
1219	3	4	12	2d 15:03:30.27000	0d 04:09:11.91000	0.00390824	0.0148264	0.00094102	3.1321	D	5	20/08/2020 08:05		0	0	0	0	0	0	0	0	0	0	0	0	0	0
1220	3	4	12	2d 15:03:37.03000	0d 04:09:18.67000	0.00391	0.0148319	0.00094079	3.122	D	5	20/08/2020 08:05		0	0	0	0	0	0	0	0	0	0	0	0	0	0
1221	3	4	12	2d 15:03:43.10000	0d 04:09:24.74000	0.00391159	0.0148369	0.00094079	3.1119	D	5	20/08/2020 08:05		0	0	0	0	0	0	0	0	0	0	0	0	0	0
1222	3	4	12	2d 15:03:48.96000	0d 04:09:30.60000	0.00391312	0.0148416	0.00094102	3.1015	D	5	20/08/2020 08:05		0	0	0	0	0	0	0	0	0	0	0	0	0	0
1223	3	4	12	2d 15:03:54.76000	0d 04:09:36.40000	0.00391464	0.0148463	0.00094087	3.0913	D	5	20/08/2020 08:05		0	0	0	0	0	0	0	0	0	0	0	0	0	0
1224	3	4	12	2d 15:04:00.05000	0d 04:09:41.69000	0.00391602	0.0148506	0.00094095	3.0809	D	5	20/08/2020 08:06		0	0	0	0	0	0	0	0	0	0	0	0	0	0
1225	3	4	12	2d 15:04:05.35000	0d 04:09:46.99000	0.00391741	0.0148549	0.00094095	3.0709	D	5	20/08/2020 08:06		0	0	0	0	0	0	0	0	0	0	0	0	0	0
1226	3	4	12	2d 15:04:10.24000	0d 04:09:51.88000	0.00391868	0.0148588	0.00094087	3.0607	D	5	20/08/2020 08:06		0	0	0	0	0	0	0	0	0	0	0	0	0	0
1227	3	4	12	2d 15:04:15.00000	0d 04:09:56.64000	0.00391993	0.0148626	0.00094118	3.0503	D	5	20/08/2020 08:06		0	0	0	0	0	0	0	0	0	0	0	0	0	0
1228	3	4	12	2d 15:04:19.62000	0d 04:10:01.26000	0.00392114	0.0148663	0.00094102	3.0401	D	5	20/08/2020 08:06		0	0	0	0	0	0	0	0	0	0	0	0	0	0
1229	3	4	12	2d 15:04:24.19000	0d 04:10:05.83000	0.00392233	0.0148699	0.00094079	3.0298	D	5	20/08/2020 08:06		0	0	0	0	0	0	0	0	0	0	0	0	0	0
1230	3	4	12	2d 15:04:28.52000	0d 04:10:10.16000	0.00392346	0.0148733	0.00094118	3.0195	D	5	20/08/2020 08:06		0	0	0	0	0	0	0	0	0	0	0	0	0	0
1231	3	4	12	2d 15:04:32.73000	0d 04:10:14.37000	0.00392456	0.0148766	0.0009411	3.0091	D	5	20/08/2020 08:06		0	0	0	0	0	0	0	0	0	0	0	0	0	0
1232	3	4	12	2d 15:04:36.85000	0d 04:10:18.49000	0.00392564	0.0148799	0.00094118	2.9989	D	5	20/08/2020 08:06		0	0	0	0	0	0	0	0	0	0	0	0	0	0
1233	3	4	12	2d 15:04:40.85000	0d 04:10:22.49000	0.00392669	0.014883	0.00094087	2.9885	D	5	20/08/2020 08:06		0	0	0	0	0	0	0	0	0	0	0	0	0	0
1234	3	4	12	2d 15:04:44.65000	0d 04:10:26.29000	0.00392768	0.0148859	0.00094095	2.9783	D	5	20/08/2020 08:06		0	0	0	0	0	0	0	0	0	0	0	0	0	0
1235	3	4	12	2d 15:04:48.36000	0d 04:10:30.00000	0.00392865	0.0148888	0.00094095	2.968	D	5	20/08/2020 08:06		0	0	0	0	0	0	0	0	0	0	0	0	0	0
1236	3	4	12	2d 15:04:51.95000	0d 04:10:33.59000	0.00392959	0.0148916	0.0009411	2.9578	D	5	20/08/2020 08:06		0	0	0	0	0	0	0	0	0	0	0	0	0	0
1237	3	4	12	2d 15:04:55.46000	0d 04:10:37.10000	0.0039305	0.0148943	0.00094125	2.9476	D	5	20/08/2020 08:07		0	0	0	0	0	0	0	0	0	0	0	0	0	0
1238	3	4	12	2d 15:04:58.86000	0d 04:10:40.50000	0.00393139	0.0148969	0.00094095	2.9374	D	5	20/08/2020 08:07		0	0	0	0	0	0	0	0	0	0	0	0	0	0
1239	3	4	12	2d 15:05:02.17000	0d 04:10:43.81000	0.00393226	0.0148995	0.00094102	2.927	D	5	20/08/2020 08:07		0	0	0	0	0	0	0	0	0	0	0	0	0	0
1240	3	4	12	2d 15:05:05.38000	0d 04:10:47.02000	0.0039331	0.0149019	0.0009411	2.9168	D	5	20/08/2020 08:07		0	0	0	0	0	0	0	0	0	0	0	0	0	0
1241	3	4	12	2d 15:05:08.46000	0d 04:10:50.10000	0.0039339	0.0149043	0.0009411	2.9065	D	5	20/08/2020 08:07		0	0	0	0	0	0	0	0	0	0	0	0	0	0
1242	3	4	12	2d 15:05:11.47000	0d 04:10:53.11000	0.00393469	0.0149065	0.00094102	2.8963	D	5	20/08/2020 08:07		0	0	0	0	0	0	0	0	0	0	0	0	0	0
1243	3	4	12	2d 15:05:14.41000	0d 04:10:56.05000	0.00393546	0.0149088	0.00094102	2.8859	D	5	20/08/2020 08:07		0	0	0	0	0	0	0	0	0	0	0	0	0	0
1244	3	4	12	2d 15:05:17.21000	0d 04:10:58.85000	0.00393619	0.0149109	0.00094102	2.8757	D	5	20/08/2020 08:07		0	0	0	0	0	0	0	0	0	0	0	0	0	0
1245	3	4	12	2d 15:05:19.98000	0d 04:11:01.62000	0.00393691	0.014913	0.00094087	2.8653	D	5	20/08/2020 08:07		0	0	0	0	0	0	0	0	0	0	0	0	0	0
1246	3	4	12	2d 15:05:22.71000	0d 04:11:04.35000	0.00393763	0.014915	0.00094102	2.855	D	5	20/08/2020 08:07		0	0	0	0	0	0	0	0	0	0	0	0	0	0
1247	3	4	12	2d 15:05:25.27000	0d 04:11:06.91000	0.0039383	0.0149169	0.0009411	2.8447	D	5	20/08/2020 08:07		0	0	0	0	0	0	0	0	0	0	0	0	0	0
1248	3	4	12	2d 15:05:27.80000	0d 04:11:09.44000	0.00393896	0.0149188	0.00094095	2.8344	D	5	20/08/2020 08:07		0	0	0	0	0	0	0	0	0	0	0	0	0	0
1249	3	4	12	2d 15:05:30.29000	0d 04:11:11.93000	0.00393961	0.0149206	0.00094102	2.824	D	5	20/08/2020 08:07		0	0	0	0	0	0	0	0	0	0	0	0	0	0
1250	3	4	12	2d 15:05:32.68000	0d 04:11:14.32000	0.00394023	0.0149224	0.00094087	2.8138	D	5	20/08/2020 08:07		0	0	0	0	0	0	0	0	0	0	0	0	0	0
1251	3	4	12	2d 15:05:35.02000	0d 04:11:16.66000	0.00394084	0.0149241	0.00094102	2.8034	D	5	20/08/2020 08:07		0	0	0	0	0	0	0	0	0	0	0	0	0	0
1252	3	4	12	2d 15:05:37.30000	0d 04:11:18.94000	0.00394144	0.0149258	0.00094079	2.7932	D	5	20/08/2020 08:07		0	0	0	0	0	0	0	0	0	0	0	0	0	0
1253	3	4	12	2d 15:05:39.56000	0d 04:11:21.20000	0.00394203	0.0149274	0.00094095	2.7828	D	5	20/08/2020 08:07		0	0	0	0	0	0	0	0	0	0	0	0	0	0
1254	3	4	12	2d 15:05:41.80000	0d 04:11:23.44000	0.00394262	0.014929	0.00094102	2.7724	D	5	20/08/2020 08:07		0	0	0	0	0	0	0	0	0	0	0	0	0	0
1255	3	4	12	2d 15:05:43.95000	0d 04:11:25.59000	0.00394318	0.0149306	0.00094102	2.7619	D	5	20/08/2020 08:07		0	0	0	0	0	0	0	0	0	0	0	0	0	0
1256	3	4	12	2d 15:05:46.11000	0d 04:11:27.75000	0.00394374	0.0149322	0.00094118	2.7515	D	5	20/08/2020 08:07		0	0	0	0	0	0	0	0	0	0	0	0	0	0
1257	3	4	12	2d 15:05:48.17000	0d 04:11:29.81000	0.00394428	0.0149336	0.00094125	2.7411	D	5	20/08/2020 08:07		0	0	0	0	0	0	0	0	0	0	0	0	0	0
1258	3	4	12	2d 15:05:50.16000	0d 04:11:31.80000	0.0039448	0.0149351	0.0009411	2.7308	D	5	20/08/2020 08:07		0	0	0	0	0	0	0	0	0	0	0	0	0	0
1259	3	4	12	2d 15:05:52.20000	0d 04:11:33.84000	0.00394534	0.0149365	0.00094133	2.7202	D	5	20/08/2020 08:07		0	0	0	0	0	0	0	0	0	0	0	0	0	0
1260	3	4	12	2d 15:05:54.16000	0d 04:11:35.80000	0.00394585	0.0149379	0.00094102	2.7097	D	5	20/08/2020 08:07		0	0	0	0	0	0	0	0	0	0	0	0	0	0
1261	3	4	12	2d 15:05:56.09000	0d 04:11:37.73000	0.00394635	0.0149393	0.00094102	2.6993	D	5	20/08/2020 08:08		0	0	0	0	0	0	0	0	0	0	0	0	0	0
1262	3	4	12	2d 15:05:57.99000	0d 04:11:39.63000	0.00394685	0.0149406	0.00094087	2.6888	D	5	20/08/2020 08:08		0	0	0	0	0	0	0	0	0	0	0	0	0	0
1263	3	4	12	2d 15:05:59.87000	0d 04:11:41.51000	0.00394734	0.0149419	0.00094095	2.6784	D	5	20/08/2020 08:08		0	0	0	0	0	0	0	0	0	0	0	0	0	0
1264	3	4	12	2d 15:06:01.68000	0d 04:11:43.32000	0.00394781	0.0149432	0.00094087	2.6677	D	5	20/08/2020 08:08		0	0	0	0	0	0	0	0	0	0	0	0	0	0
1265	3	4	12	2d 15:06:03.53000	0d 04:11:45.17000	0.0039483	0.0149445	0.00094102	2.6569	D	5	20/08/2020 08:08		0	0	0	0	0	0	0	0	0	0	0	0	0	0
1266	3	4	12	2d 15:06:05.31000	0d 04:11:46.95000	0.00394876	0.0149457	0.00094095	2.6464	D	5	20/08/2020 08:08		0	0	0	0	0	0	0	0	0	0	0	0	0	0
1267	3	4	12	2d 15:06:07.07000	0d 04:11:48.71000	0.00394922	0.0149469	0.00094118	2.6358	D	5	20/08/2020 08:08		0	0	0	0	0	0	0	0	0	0	0	0	0	0
1268	3	4	12	2d 15:06:08.82000	0d 04:11:50.46000	0.00394968	0.0149481	0.00094125	2.6252	D	5	20/08/2020 08:08		0	0	0	0	0	0	0	0	0	0	0	0	0	0
1269	3	4	12	2d 15:06:10.53000	0d 04:11:52.17000	0.00395013	0.0149493	0.00094095	2.6146	D	5	20/08/2020 08:08		0	0	0	0	0	0	0	0	0	0	0	0	0	0
1270	3	4	12	2d 15:06:12.23000	0d 04:11:53.87000	0.00395057	0.0149505	0.0009411	2.604	D	5	20/08/2020 08:08		0	0	0	0	0	0	0	0	0	0	0	0	0	0
1271	3	4	12	2d 15:06:13.90000	0d 04:11:55.54000	0.00395101	0.0149516	0.00094118	2.5933	D	5	20/08/2020 08:08		0	0	0	0	0	0	0	0	0	0	0	0	0	0
1272	3	4	12	2d 15:06:15.54000	0d 04:11:57.18000	0.00395144	0.0149527	0.00094079	2.583	D	5	20/08/2020 08:08		0	0	0	0	0	0	0	0	0	0	0	0	0	0
1273	3	4	12	2d 15:06:17.13000	0d 04:11:58.77000	0.00395185	0.0149538	0.00094118	2.5725	D	5	20/08/2020 08:08		0	0	0	0	0	0	0	0	0	0	0	0	0	0
1274	3	4	12	2d 15:06:18.73000	0d 04:12:00.37000	0.00395227	0.0149548	0.0009411	2.5617	D	5	20/08/2020 08:08		0	0	0	0	0	0	0	0	0	0	0	0	0	0
1275	3	4	12	2d 15:06:20.32000	0d 04:12:01.96000	0.00395269	0.0149559	0.00094095	2.5513	D	5	20/08/2020 08:08		0	0	0	0	0	0	0	0	0	0	0	0	0	0
1276	3	4	12	2d 15:06:21.87000	0d 04:12:03.51000	0.00395309	0.0149569	0.00094102	2.5408	D	5	20/08/2020 08:08		0	0	0	0	0	0	0	0	0	0	0	0	0	0
1277	3	4	12	2d 15:06:23.42000	0d 04:12:05.06000	0.0039535	0.014958	0.00094079	2.5304	D	5	20/08/2020 08:08		0	0	0	0	0	0	0	0	0	0	0	0	0	0
1278	3	4	12	2d 15:06:24.93000	0d 04:12:06.57000	0.00395389	0.014959	0.00094095	2.5199	D	5	20/08/2020 08:08		0	0	0	0	0	0	0	0	0	0	0	0	0	0
1279	3	4	12	2d 15:06:26.46000	0d 04:12:08.10000	0.00395429	0.01496	0.00094079	2.5092	D	5	20/08/2020 08:08		0	0	0	0	0	0	0	0	0	0	0	0	0	0
1280	3	4	12	2d 15:06:27.79000	0d 04:12:09.43000	0.00395464	0.0149608	0.00094095	2.5	D	133	20/08/2020 08:08		0	0	0	0	0	0	0	0	0	0	0	0	0	0
1281	3	4	13	2d 15:06:27.80000	0d 00:00:00.01000	0	0	0	2.604	R	0	20/08/2020 08:08		0	0	0	0	0	0	0	0	0	0	0	0	0	0
1282	3	4	13	2d 15:06:29.80000	0d 00:00:02.01000	0	0	0	2.8412	R	1	20/08/2020 08:08		0	0	0	0	0	0	0	0	0	0	0	0	0	0
1283	3	4	13	2d 15:06:31.80000	0d 00:00:04.01000	0	0	0	2.9625	R	1	20/08/2020 08:08		0	0	0	0	0	0	0	0	0	0	0	0	0	0
1284	3	4	13	2d 15:06:33.80000	0d 00:00:06.01000	0	0	0	3.0573	R	1	20/08/2020 08:08		0	0	0	0	0	0	0	0	0	0	0	0	0	0
1285	3	4	13	2d 15:06:35.80000	0d 00:00:08.01000	0	0	0	3.135	R	1	20/08/2020 08:08		0	0	0	0	0	0	0	0	0	0	0	0	0	0
1286	3	4	13	2d 15:06:37.79000	0d 00:00:10.00000	0	0	0	3.1991	R	129	20/08/2020 08:08		0	0	0	0	0	0	0	0	0	0	0	0	0	0
1287	4	5	9	2d 15:06:37.84000	0d 00:00:00.05000	0.00000001	0.00000004	0.00094232	3.35	C	0	20/08/2020 08:08		0	0	0	0	0	0	0	0	0	0	0	0	0	0
1288	4	5	9	2d 15:06:38.00000	0d 00:00:00.21000	0.00000005	0.00000018	0.00094102	3.3822	C	5	20/08/2020 08:08		0	0	0	0	0	0	0	0	0	0	0	0	0	0
1289	4	5	9	2d 15:06:38.15000	0d 00:00:00.36000	0.00000009	0.00000032	0.00094095	3.4031	C	5	20/08/2020 08:08		0	0	0	0	0	0	0	0	0	0	0	0	0	0
1290	4	5	9	2d 15:06:38.32000	0d 00:00:00.53000	0.00000014	0.00000047	0.00094095	3.4224	C	5	20/08/2020 08:08		0	0	0	0	0	0	0	0	0	0	0	0	0	0
1291	4	5	9	2d 15:06:38.51000	0d 00:00:00.72000	0.00000019	0.00000064	0.00094102	3.4408	C	5	20/08/2020 08:08		0	0	0	0	0	0	0	0	0	0	0	0	0	0
1292	4	5	9	2d 15:06:38.71000	0d 00:00:00.92000	0.00000024	0.00000082	0.00094102	3.4583	C	5	20/08/2020 08:08		0	0	0	0	0	0	0	0	0	0	0	0	0	0
1293	4	5	9	2d 15:06:38.92000	0d 00:00:01.13000	0.00000029	0.00000101	0.00094095	3.4752	C	5	20/08/2020 08:08		0	0	0	0	0	0	0	0	0	0	0	0	0	0
1294	4	5	9	2d 15:06:39.14000	0d 00:00:01.35000	0.00000035	0.00000121	0.00094102	3.4916	C	5	20/08/2020 08:08		0	0	0	0	0	0	0	0	0	0	0	0	0	0
1295	4	5	9	2d 15:06:39.37000	0d 00:00:01.58000	0.00000041	0.00000142	0.00094095	3.5074	C	5	20/08/2020 08:08		0	0	0	0	0	0	0	0	0	0	0	0	0	0
1296	4	5	9	2d 15:06:39.62000	0d 00:00:01.83000	0.00000048	0.00000165	0.00094095	3.5233	C	5	20/08/2020 08:08		0	0	0	0	0	0	0	0	0	0	0	0	0	0
1297	4	5	9	2d 15:06:39.87000	0d 00:00:02.08000	0.00000054	0.00000188	0.00094095	3.5381	C	5	20/08/2020 08:08		0	0	0	0	0	0	0	0	0	0	0	0	0	0
1298	4	5	9	2d 15:06:40.13000	0d 00:00:02.34000	0.00000061	0.00000212	0.00094079	3.5528	C	5	20/08/2020 08:08		0	0	0	0	0	0	0	0	0	0	0	0	0	0
1299	4	5	9	2d 15:06:40.40000	0d 00:00:02.61000	0.00000068	0.00000237	0.00094079	3.5669	C	5	20/08/2020 08:08		0	0	0	0	0	0	0	0	0	0	0	0	0	0
1300	4	5	9	2d 15:06:40.69000	0d 00:00:02.90000	0.00000076	0.00000264	0.00094079	3.581	C	5	20/08/2020 08:08		0	0	0	0	0	0	0	0	0	0	0	0	0	0
1301	4	5	9	2d 15:06:40.99000	0d 00:00:03.20000	0.00000084	0.00000292	0.0009411	3.5943	C	5	20/08/2020 08:08		0	0	0	0	0	0	0	0	0	0	0	0	0	0
1302	4	5	9	2d 15:06:41.31000	0d 00:00:03.52000	0.00000092	0.00000323	0.00094102	3.6078	C	5	20/08/2020 08:08		0	0	0	0	0	0	0	0	0	0	0	0	0	0
1303	4	5	9	2d 15:06:41.66000	0d 00:00:03.87000	0.00000101	0.00000356	0.00094102	3.6207	C	5	20/08/2020 08:08		0	0	0	0	0	0	0	0	0	0	0	0	0	0
1304	4	5	9	2d 15:06:42.05000	0d 00:00:04.26000	0.00000111	0.00000393	0.0009411	3.6335	C	5	20/08/2020 08:08		0	0	0	0	0	0	0	0	0	0	0	0	0	0
1305	4	5	9	2d 15:06:42.47000	0d 00:00:04.68000	0.00000122	0.00000433	0.0009411	3.6458	C	5	20/08/2020 08:08		0	0	0	0	0	0	0	0	0	0	0	0	0	0
1306	4	5	9	2d 15:06:42.95000	0d 00:00:05.16000	0.00000135	0.00000478	0.0009411	3.6577	C	5	20/08/2020 08:08		0	0	0	0	0	0	0	0	0	0	0	0	0	0
1307	4	5	9	2d 15:06:43.52000	0d 00:00:05.73000	0.0000015	0.00000533	0.00094102	3.6695	C	5	20/08/2020 08:08		0	0	0	0	0	0	0	0	0	0	0	0	0	0
1308	4	5	9	2d 15:06:44.21000	0d 00:00:06.42000	0.00000168	0.00000599	0.00094095	3.6808	C	5	20/08/2020 08:08		0	0	0	0	0	0	0	0	0	0	0	0	0	0
1309	4	5	9	2d 15:06:45.09000	0d 00:00:07.30000	0.00000191	0.00000684	0.0009411	3.6916	C	5	20/08/2020 08:08		0	0	0	0	0	0	0	0	0	0	0	0	0	0
1310	4	5	9	2d 15:06:46.28000	0d 00:00:08.49000	0.00000222	0.00000799	0.0009411	3.7024	C	5	20/08/2020 08:08		0	0	0	0	0	0	0	0	0	0	0	0	0	0
1311	4	5	9	2d 15:06:48.13000	0d 00:00:10.34000	0.0000027	0.00000978	0.00094079	3.7128	C	5	20/08/2020 08:08		0	0	0	0	0	0	0	0	0	0	0	0	0	0
1312	4	5	9	2d 15:06:51.33000	0d 00:00:13.54000	0.00000354	0.0000129	0.00094118	3.7232	C	5	20/08/2020 08:08		0	0	0	0	0	0	0	0	0	0	0	0	0	0
1313	4	5	9	2d 15:07:00.41000	0d 00:00:22.62000	0.00000591	0.00002175	0.00094102	3.7334	C	5	20/08/2020 08:09		0	0	0	0	0	0	0	0	0	0	0	0	0	0
1314	4	5	9	2d 15:07:35.22000	0d 00:00:57.43000	0.00001501	0.00005569	0.0009411	3.7232	C	5	20/08/2020 08:09		0	0	0	0	0	0	0	0	0	0	0	0	0	0
1315	4	5	9	2d 15:07:54.56000	0d 00:01:16.77000	0.00002007	0.00007449	0.0009411	3.713	C	5	20/08/2020 08:10		0	0	0	0	0	0	0	0	0	0	0	0	0	0
1316	4	5	9	2d 15:08:16.91000	0d 00:01:39.12000	0.00002591	0.00009615	0.00094079	3.7029	C	5	20/08/2020 08:10		0	0	0	0	0	0	0	0	0	0	0	0	0	0
1317	4	5	9	2d 15:08:56.77000	0d 00:02:18.98000	0.00003633	0.00013467	0.00094087	3.6928	C	5	20/08/2020 08:11		0	0	0	0	0	0	0	0	0	0	0	0	0	0
1318	4	5	9	2d 15:10:30.01000	0d 00:03:52.22000	0.0000607	0.00022453	0.00094095	3.6826	C	5	20/08/2020 08:12		0	0	0	0	0	0	0	0	0	0	0	0	0	0
1319	4	5	9	2d 15:15:30.01000	0d 00:08:52.22000	0.00013911	0.00051311	0.00094087	3.6799	C	1	20/08/2020 08:17		0	0	0	0	0	0	0	0	0	0	0	0	0	0
1320	4	5	9	2d 15:20:30.01000	0d 00:13:52.22000	0.00021753	0.00080181	0.00094102	3.6832	C	1	20/08/2020 08:22		0	0	0	0	0	0	0	0	0	0	0	0	0	0
1321	4	5	9	2d 15:25:30.01000	0d 00:18:52.22000	0.00029595	0.00109078	0.00094095	3.6869	C	1	20/08/2020 08:27		0	0	0	0	0	0	0	0	0	0	0	0	0	0
1322	4	5	9	2d 15:30:30.01000	0d 00:23:52.22000	0.00037436	0.00138005	0.00094095	3.6907	C	1	20/08/2020 08:32		0	0	0	0	0	0	0	0	0	0	0	0	0	0
1323	4	5	9	2d 15:35:30.01000	0d 00:28:52.22000	0.00045278	0.00166962	0.00094095	3.6948	C	1	20/08/2020 08:37		0	0	0	0	0	0	0	0	0	0	0	0	0	0
1324	4	5	9	2d 15:40:30.01000	0d 00:33:52.22000	0.0005312	0.00195952	0.00094102	3.6989	C	1	20/08/2020 08:42		0	0	0	0	0	0	0	0	0	0	0	0	0	0
1325	4	5	9	2d 15:45:30.01000	0d 00:38:52.22000	0.00060961	0.00224976	0.00094095	3.7035	C	1	20/08/2020 08:47		0	0	0	0	0	0	0	0	0	0	0	0	0	0
1326	4	5	9	2d 15:50:30.01000	0d 00:43:52.22000	0.00068803	0.00254037	0.00094095	3.7082	C	1	20/08/2020 08:52		0	0	0	0	0	0	0	0	0	0	0	0	0	0
1327	4	5	9	2d 15:55:30.01000	0d 00:48:52.22000	0.00076644	0.00283136	0.0009411	3.7134	C	1	20/08/2020 08:57		0	0	0	0	0	0	0	0	0	0	0	0	0	0
1328	4	5	9	2d 16:00:30.01000	0d 00:53:52.22000	0.00084486	0.00312277	0.0009411	3.7189	C	1	20/08/2020 09:02		0	0	0	0	0	0	0	0	0	0	0	0	0	0
1329	4	5	9	2d 16:05:30.01000	0d 00:58:52.22000	0.00092328	0.00341461	0.00094095	3.7243	C	1	20/08/2020 09:07		0	0	0	0	0	0	0	0	0	0	0	0	0	0
1330	4	5	9	2d 16:10:30.01000	0d 01:03:52.22000	0.00100169	0.00370687	0.00094087	3.7295	C	1	20/08/2020 09:12		0	0	0	0	0	0	0	0	0	0	0	0	0	0
1331	4	5	9	2d 16:15:30.01000	0d 01:08:52.22000	0.00108011	0.00399957	0.0009411	3.7354	C	1	20/08/2020 09:17		0	0	0	0	0	0	0	0	0	0	0	0	0	0
1332	4	5	9	2d 16:20:30.01000	0d 01:13:52.22000	0.00115852	0.00429269	0.00094095	3.7409	C	1	20/08/2020 09:22		0	0	0	0	0	0	0	0	0	0	0	0	0	0
1333	4	5	9	2d 16:25:30.01000	0d 01:18:52.22000	0.00123694	0.00458624	0.00094087	3.7459	C	1	20/08/2020 09:27		0	0	0	0	0	0	0	0	0	0	0	0	0	0
1334	4	5	9	2d 16:30:30.01000	0d 01:23:52.22000	0.00131536	0.0048802	0.00094095	3.7514	C	1	20/08/2020 09:32		0	0	0	0	0	0	0	0	0	0	0	0	0	0
1335	4	5	9	2d 16:35:30.01000	0d 01:28:52.22000	0.00139377	0.00517457	0.00094095	3.7565	C	1	20/08/2020 09:37		0	0	0	0	0	0	0	0	0	0	0	0	0	0
1336	4	5	9	2d 16:40:30.01000	0d 01:33:52.22000	0.00147219	0.00546935	0.00094095	3.7617	C	1	20/08/2020 09:42		0	0	0	0	0	0	0	0	0	0	0	0	0	0
1337	4	5	9	2d 16:45:30.01000	0d 01:38:52.22000	0.00155061	0.00576454	0.00094102	3.767	C	1	20/08/2020 09:47		0	0	0	0	0	0	0	0	0	0	0	0	0	0
1338	4	5	9	2d 16:50:30.01000	0d 01:43:52.22000	0.00162902	0.00606016	0.00094095	3.7726	C	1	20/08/2020 09:52		0	0	0	0	0	0	0	0	0	0	0	0	0	0
1339	4	5	9	2d 16:55:30.01000	0d 01:48:52.22000	0.00170744	0.0063562	0.00094102	3.778	C	1	20/08/2020 09:57		0	0	0	0	0	0	0	0	0	0	0	0	0	0
1340	4	5	9	2d 17:00:30.01000	0d 01:53:52.22000	0.00178585	0.0066527	0.00094102	3.7841	C	1	20/08/2020 10:02		0	0	0	0	0	0	0	0	0	0	0	0	0	0
1341	4	5	9	2d 17:05:30.01000	0d 01:58:52.22000	0.00186427	0.00694967	0.00094102	3.7905	C	1	20/08/2020 10:07		0	0	0	0	0	0	0	0	0	0	0	0	0	0
1342	4	5	9	2d 17:10:30.01000	0d 02:03:52.22000	0.00194269	0.00724716	0.00094102	3.7969	C	1	20/08/2020 10:12		0	0	0	0	0	0	0	0	0	0	0	0	0	0
1343	4	5	9	2d 17:15:30.01000	0d 02:08:52.22000	0.0020211	0.0075452	0.00094102	3.8047	C	1	20/08/2020 10:17		0	0	0	0	0	0	0	0	0	0	0	0	0	0
1344	4	5	9	2d 17:20:30.01000	0d 02:13:52.22000	0.00209952	0.00784384	0.00094102	3.8123	C	1	20/08/2020 10:22		0	0	0	0	0	0	0	0	0	0	0	0	0	0
1345	4	5	9	2d 17:25:30.01000	0d 02:18:52.22000	0.00217793	0.00814314	0.0009411	3.8212	C	1	20/08/2020 10:27		0	0	0	0	0	0	0	0	0	0	0	0	0	0
1346	4	5	9	2d 17:30:30.01000	0d 02:23:52.22000	0.00225635	0.00844316	0.00094079	3.8311	C	1	20/08/2020 10:32		0	0	0	0	0	0	0	0	0	0	0	0	0	0
1347	4	5	9	2d 17:35:19.82000	0d 02:28:42.03000	0.0023321	0.00873375	0.00094087	3.8412	C	5	20/08/2020 10:37		0	0	0	0	0	0	0	0	0	0	0	0	0	0
1348	4	5	9	2d 17:39:39.37000	0d 02:33:01.58000	0.00239995	0.00899468	0.00094095	3.8512	C	5	20/08/2020 10:41		0	0	0	0	0	0	0	0	0	0	0	0	0	0
1349	4	5	9	2d 17:43:46.05000	0d 02:37:08.26000	0.00246443	0.00924332	0.00094095	3.8613	C	5	20/08/2020 10:45		0	0	0	0	0	0	0	0	0	0	0	0	0	0
1350	4	5	9	2d 17:47:30.90000	0d 02:40:53.11000	0.0025232	0.00947055	0.00094095	3.8715	C	5	20/08/2020 10:49		0	0	0	0	0	0	0	0	0	0	0	0	0	0
1351	4	5	9	2d 17:51:09.70000	0d 02:44:31.91000	0.00258039	0.00969225	0.00094102	3.8817	C	5	20/08/2020 10:53		0	0	0	0	0	0	0	0	0	0	0	0	0	0
1352	4	5	9	2d 17:54:41.48000	0d 02:48:03.69000	0.00263575	0.0099074	0.00094095	3.8918	C	5	20/08/2020 10:56		0	0	0	0	0	0	0	0	0	0	0	0	0	0
1353	4	5	9	2d 17:58:02.83000	0d 02:51:25.04000	0.00268838	0.0101125	0.00094095	3.9019	C	5	20/08/2020 11:00		0	0	0	0	0	0	0	0	0	0	0	0	0	0
1354	4	5	9	2d 18:01:14.22000	0d 02:54:36.43000	0.0027384	0.0103079	0.00094118	3.912	C	5	20/08/2020 11:03		0	0	0	0	0	0	0	0	0	0	0	0	0	0
1355	4	5	9	2d 18:04:21.61000	0d 02:57:43.82000	0.00278738	0.0104998	0.0009411	3.922	C	5	20/08/2020 11:06		0	0	0	0	0	0	0	0	0	0	0	0	0	0
1356	4	5	9	2d 18:07:27.09000	0d 03:00:49.30000	0.00283587	0.0106902	0.00094102	3.9321	C	5	20/08/2020 11:09		0	0	0	0	0	0	0	0	0	0	0	0	0	0
1357	4	5	9	2d 18:10:24.42000	0d 03:03:46.63000	0.00288222	0.0108727	0.00094079	3.9422	C	5	20/08/2020 11:12		0	0	0	0	0	0	0	0	0	0	0	0	0	0
1358	4	5	9	2d 18:13:24.43000	0d 03:06:46.64000	0.00292927	0.0110584	0.00094079	3.9527	C	5	20/08/2020 11:15		0	0	0	0	0	0	0	0	0	0	0	0	0	0
1359	4	5	9	2d 18:16:27.41000	0d 03:09:49.62000	0.0029771	0.0112477	0.00094087	3.9628	C	5	20/08/2020 11:18		0	0	0	0	0	0	0	0	0	0	0	0	0	0
1360	4	5	9	2d 18:19:20.24000	0d 03:12:42.45000	0.00302228	0.0114269	0.00094079	3.9728	C	5	20/08/2020 11:21		0	0	0	0	0	0	0	0	0	0	0	0	0	0
1361	4	5	9	2d 18:22:10.66000	0d 03:15:32.87000	0.00306682	0.0116041	0.00094079	3.9829	C	5	20/08/2020 11:24		0	0	0	0	0	0	0	0	0	0	0	0	0	0
1362	4	5	9	2d 18:25:00.27000	0d 03:18:22.48000	0.00311115	0.0117809	0.00094125	3.993	C	5	20/08/2020 11:27		0	0	0	0	0	0	0	0	0	0	0	0	0	0
1363	4	5	9	2d 18:27:49.52000	0d 03:21:11.73000	0.00315539	0.0119578	0.00094102	4.0031	C	5	20/08/2020 11:29		0	0	0	0	0	0	0	0	0	0	0	0	0	0
1364	4	5	9	2d 18:30:36.80000	0d 03:23:59.01000	0.00319912	0.012133	0.00094102	4.0131	C	5	20/08/2020 11:32		0	0	0	0	0	0	0	0	0	0	0	0	0	0
1365	4	5	9	2d 18:33:23.90000	0d 03:26:46.11000	0.0032428	0.0123085	0.00094079	4.0232	C	5	20/08/2020 11:35		0	0	0	0	0	0	0	0	0	0	0	0	0	0
1366	4	5	9	2d 18:36:09.13000	0d 03:29:31.34000	0.00328599	0.0124825	0.0009411	4.0333	C	5	20/08/2020 11:38		0	0	0	0	0	0	0	0	0	0	0	0	0	0
1367	4	5	9	2d 18:38:52.60000	0d 03:32:14.81000	0.00332871	0.0126551	0.00094118	4.0433	C	5	20/08/2020 11:40		0	0	0	0	0	0	0	0	0	0	0	0	0	0
1368	4	5	9	2d 18:41:30.32000	0d 03:34:52.53000	0.00336994	0.012822	0.0009411	4.0534	C	5	20/08/2020 11:43		0	0	0	0	0	0	0	0	0	0	0	0	0	0
1369	4	5	9	2d 18:44:09.82000	0d 03:37:32.03000	0.00341163	0.0129912	0.00094102	4.0635	C	5	20/08/2020 11:46		0	0	0	0	0	0	0	0	0	0	0	0	0	0
1370	4	5	9	2d 18:46:45.60000	0d 03:40:07.81000	0.00345235	0.0131568	0.0009411	4.0735	C	5	20/08/2020 11:48		0	0	0	0	0	0	0	0	0	0	0	0	0	0
1371	4	5	9	2d 18:49:20.68000	0d 03:42:42.89000	0.00349289	0.0133221	0.0009411	4.0836	C	5	20/08/2020 11:51		0	0	0	0	0	0	0	0	0	0	0	0	0	0
1372	4	5	9	2d 18:51:53.85000	0d 03:45:16.06000	0.00353292	0.0134858	0.00094087	4.0937	C	5	20/08/2020 11:53		0	0	0	0	0	0	0	0	0	0	0	0	0	0
1373	4	5	9	2d 18:54:25.84000	0d 03:47:48.05000	0.00357265	0.0136487	0.00094079	4.1038	C	5	20/08/2020 11:56		0	0	0	0	0	0	0	0	0	0	0	0	0	0
1374	4	5	9	2d 18:56:53.50000	0d 03:50:15.71000	0.00361125	0.0138073	0.00094102	4.1138	C	5	20/08/2020 11:58		0	0	0	0	0	0	0	0	0	0	0	0	0	0
1375	4	5	9	2d 18:59:21.18000	0d 03:52:43.39000	0.00364985	0.0139663	0.0009411	4.1239	C	5	20/08/2020 12:01		0	0	0	0	0	0	0	0	0	0	0	0	0	0
1376	4	5	9	2d 19:01:42.87000	0d 03:55:05.08000	0.00368689	0.0141192	0.0009411	4.134	C	5	20/08/2020 12:03		0	0	0	0	0	0	0	0	0	0	0	0	0	0
1377	4	5	9	2d 19:04:05.72000	0d 03:57:27.93000	0.00372423	0.0142737	0.00094125	4.144	C	5	20/08/2020 12:06		0	0	0	0	0	0	0	0	0	0	0	0	0	0
1378	4	5	9	2d 19:06:28.42000	0d 03:59:50.63000	0.00376153	0.0144285	0.00094095	4.1541	C	5	20/08/2020 12:08		0	0	0	0	0	0	0	0	0	0	0	0	0	0
1379	4	5	9	2d 19:08:47.99000	0d 04:02:10.20000	0.00379801	0.0145802	0.00094095	4.1642	C	5	20/08/2020 12:10		0	0	0	0	0	0	0	0	0	0	0	0	0	0
1380	4	5	9	2d 19:11:10.76000	0d 04:04:32.97000	0.00383533	0.0147358	0.00094095	4.1743	C	5	20/08/2020 12:13		0	0	0	0	0	0	0	0	0	0	0	0	0	0
1381	4	5	9	2d 19:13:28.95000	0d 04:06:51.16000	0.00387145	0.0148868	0.00094095	4.1845	C	5	20/08/2020 12:15		0	0	0	0	0	0	0	0	0	0	0	0	0	0
1382	4	5	9	2d 19:15:47.85000	0d 04:09:10.06000	0.00390775	0.0150389	0.0009411	4.1946	C	5	20/08/2020 12:17		0	0	0	0	0	0	0	0	0	0	0	0	0	0
1383	4	5	9	2d 19:16:58.60000	0d 04:10:20.81000	0.00392625	0.0151165	0.00094102	4.2	C	133	20/08/2020 12:19		0	0	0	0	0	0	0	0	0	0	0	0	0	0
1384	4	5	10	2d 19:16:58.61000	0d 00:00:00.01000	0.00392625	0.0151165	0.00098009	4.2002	C	0	20/08/2020 12:19		0	0	0	0	0	0	0	0	0	0	0	0	0	0
1385	4	5	10	2d 19:17:14.22000	0d 00:00:15.62000	0.00393031	0.0151335	0.00088006	4.2002	C	4	20/08/2020 12:19		0	0	0	0	0	0	0	0	0	0	0	0	0	0
1386	4	5	10	2d 19:17:27.87000	0d 00:00:29.27000	0.00393345	0.0151468	0.00078004	4.2002	C	4	20/08/2020 12:19		0	0	0	0	0	0	0	0	0	0	0	0	0	0
1387	4	5	10	2d 19:17:44.57000	0d 00:00:45.97000	0.00393683	0.0151609	0.00068002	4.2002	C	4	20/08/2020 12:19		0	0	0	0	0	0	0	0	0	0	0	0	0	0
1388	4	5	10	2d 19:18:08.95000	0d 00:01:10.35000	0.00394108	0.0151788	0.00058	4.2	C	4	20/08/2020 12:20		0	0	0	0	0	0	0	0	0	0	0	0	0	0
1389	4	5	10	2d 19:18:38.90000	0d 00:01:40.30000	0.00394547	0.0151972	0.0004799	4.2	C	4	20/08/2020 12:20		0	0	0	0	0	0	0	0	0	0	0	0	0	0
1390	4	5	10	2d 19:19:17.94000	0d 00:02:19.34000	0.0039501	0.0152167	0.00037987	4.1999	C	4	20/08/2020 12:21		0	0	0	0	0	0	0	0	0	0	0	0	0	0
1391	4	5	10	2d 19:20:13.36000	0d 00:03:14.76000	0.00395514	0.0152378	0.00027977	4.1999	C	4	20/08/2020 12:22		0	0	0	0	0	0	0	0	0	0	0	0	0	0
1392	4	5	10	2d 19:21:45.64000	0d 00:04:47.04000	0.0039609	0.015262	0.00017975	4.2	C	4	20/08/2020 12:23		0	0	0	0	0	0	0	0	0	0	0	0	0	0
1393	4	5	10	2d 19:24:30.04000	0d 00:07:31.44000	0.00396682	0.0152869	0.00009407	4.2	C	132	20/08/2020 12:26		0	0	0	0	0	0	0	0	0	0	0	0	0	0
1394	4	5	11	2d 19:24:30.05000	0d 00:00:00.01000	0	0	0	4.1994	R	0	20/08/2020 12:26		0	0	0	0	0	0	0	0	0	0	0	0	0	0
1395	4	5	11	2d 19:24:32.05000	0d 00:00:02.01000	0	0	0	4.1991	R	1	20/08/2020 12:26		0	0	0	0	0	0	0	0	0	0	0	0	0	0
1396	4	5	11	2d 19:24:34.05000	0d 00:00:04.01000	0	0	0	4.199	R	1	20/08/2020 12:26		0	0	0	0	0	0	0	0	0	0	0	0	0	0
1397	4	5	11	2d 19:24:36.05000	0d 00:00:06.01000	0	0	0	4.199	R	1	20/08/2020 12:26		0	0	0	0	0	0	0	0	0	0	0	0	0	0
1398	4	5	11	2d 19:24:38.05000	0d 00:00:08.01000	0	0	0	4.199	R	1	20/08/2020 12:26		0	0	0	0	0	0	0	0	0	0	0	0	0	0
1399	4	5	11	2d 19:24:40.04000	0d 00:00:10.00000	0	0	0	4.1988	R	129	20/08/2020 12:26		0	0	0	0	0	0	0	0	0	0	0	0	0	0
1400	4	5	12	2d 19:24:40.09000	0d 00:00:00.05000	0.00000001	0.00000005	0.0009427	4.1926	D	0	20/08/2020 12:26		0	0	0	0	0	0	0	0	0	0	0	0	0	0
1401	4	5	12	2d 19:25:24.72000	0d 00:00:44.68000	0.00001168	0.00004889	0.00094095	4.1825	D	5	20/08/2020 12:27		0	0	0	0	0	0	0	0	0	0	0	0	0	0
1402	4	5	12	2d 19:27:14.42000	0d 00:02:34.38000	0.00004035	0.00016867	0.00094125	4.1724	D	5	20/08/2020 12:29		0	0	0	0	0	0	0	0	0	0	0	0	0	0
1403	4	5	12	2d 19:29:17.06000	0d 00:04:37.02000	0.00007241	0.00030227	0.00094102	4.1624	D	5	20/08/2020 12:31		0	0	0	0	0	0	0	0	0	0	0	0	0	0
1404	4	5	12	2d 19:31:23.98000	0d 00:06:43.94000	0.00010558	0.00044019	0.0009411	4.1521	D	5	20/08/2020 12:33		0	0	0	0	0	0	0	0	0	0	0	0	0	0
1405	4	5	12	2d 19:33:34.81000	0d 00:08:54.77000	0.00013978	0.00058202	0.00094095	4.1421	D	5	20/08/2020 12:35		0	0	0	0	0	0	0	0	0	0	0	0	0	0
1406	4	5	12	2d 19:35:45.02000	0d 00:11:04.98000	0.00017382	0.00072283	0.00094095	4.132	D	5	20/08/2020 12:37		0	0	0	0	0	0	0	0	0	0	0	0	0	0
1407	4	5	12	2d 19:37:58.21000	0d 00:13:18.17000	0.00020863	0.00086651	0.00094087	4.1219	D	5	20/08/2020 12:40		0	0	0	0	0	0	0	0	0	0	0	0	0	0
1408	4	5	12	2d 19:40:14.50000	0d 00:15:34.46000	0.00024426	0.00101317	0.00094095	4.1117	D	5	20/08/2020 12:42		0	0	0	0	0	0	0	0	0	0	0	0	0	0
1409	4	5	12	2d 19:42:32.87000	0d 00:17:52.83000	0.00028042	0.00116171	0.00094087	4.1015	D	5	20/08/2020 12:44		0	0	0	0	0	0	0	0	0	0	0	0	0	0
1410	4	5	12	2d 19:44:56.17000	0d 00:20:16.13000	0.00031788	0.00131516	0.00094087	4.0914	D	5	20/08/2020 12:47		0	0	0	0	0	0	0	0	0	0	0	0	0	0
1411	4	5	12	2d 19:47:19.03000	0d 00:22:38.99000	0.00035522	0.00146776	0.00094102	4.0812	D	5	20/08/2020 12:49		0	0	0	0	0	0	0	0	0	0	0	0	0	0
1412	4	5	12	2d 19:49:47.18000	0d 00:25:07.14000	0.00039395	0.00162561	0.00094095	4.0711	D	5	20/08/2020 12:51		0	0	0	0	0	0	0	0	0	0	0	0	0	0
1413	4	5	12	2d 19:52:14.18000	0d 00:27:34.14000	0.00043237	0.00178185	0.00094118	4.061	D	5	20/08/2020 12:54		0	0	0	0	0	0	0	0	0	0	0	0	0	0
1414	4	5	12	2d 19:54:43.00000	0d 00:30:02.96000	0.00047127	0.00193963	0.00094087	4.051	D	5	20/08/2020 12:56		0	0	0	0	0	0	0	0	0	0	0	0	0	0
1415	4	5	12	2d 19:57:11.88000	0d 00:32:31.84000	0.00051019	0.00209709	0.00094095	4.0409	D	5	20/08/2020 12:59		0	0	0	0	0	0	0	0	0	0	0	0	0	0
1416	4	5	12	2d 19:59:47.30000	0d 00:35:07.26000	0.00055081	0.00226105	0.00094095	4.0308	D	5	20/08/2020 13:01		0	0	0	0	0	0	0	0	0	0	0	0	0	0
1417	4	5	12	2d 20:02:22.85000	0d 00:37:42.81000	0.00059147	0.00242474	0.00094079	4.0208	D	5	20/08/2020 13:04		0	0	0	0	0	0	0	0	0	0	0	0	0	0
1418	4	5	12	2d 20:04:59.74000	0d 00:40:19.70000	0.00063248	0.00258943	0.00094118	4.0107	D	5	20/08/2020 13:07		0	0	0	0	0	0	0	0	0	0	0	0	0	0
1419	4	5	12	2d 20:07:42.46000	0d 00:43:02.42000	0.00067501	0.0027598	0.00094102	4.0006	D	5	20/08/2020 13:09		0	0	0	0	0	0	0	0	0	0	0	0	0	0
1420	4	5	12	2d 20:10:21.35000	0d 00:45:41.31000	0.00071654	0.00292575	0.00094087	3.9905	D	5	20/08/2020 13:12		0	0	0	0	0	0	0	0	0	0	0	0	0	0
1421	4	5	12	2d 20:13:03.93000	0d 00:48:23.89000	0.00075904	0.00309513	0.00094118	3.9805	D	5	20/08/2020 13:15		0	0	0	0	0	0	0	0	0	0	0	0	0	0
1422	4	5	12	2d 20:15:49.41000	0d 00:51:09.37000	0.00080229	0.00326709	0.00094095	3.9704	D	5	20/08/2020 13:17		0	0	0	0	0	0	0	0	0	0	0	0	0	0
1423	4	5	12	2d 20:18:31.32000	0d 00:53:51.28000	0.00084461	0.00343491	0.00094102	3.9603	D	5	20/08/2020 13:20		0	0	0	0	0	0	0	0	0	0	0	0	0	0
1424	4	5	12	2d 20:21:18.91000	0d 00:56:38.87000	0.00088842	0.00360819	0.00094079	3.9503	D	5	20/08/2020 13:23		0	0	0	0	0	0	0	0	0	0	0	0	0	0
1425	4	5	12	2d 20:24:05.88000	0d 00:59:25.84000	0.00093206	0.00378038	0.00094064	3.9402	D	5	20/08/2020 13:26		0	0	0	0	0	0	0	0	0	0	0	0	0	0
1426	4	5	12	2d 20:26:56.09000	0d 01:02:16.05000	0.00097655	0.00395546	0.00094095	3.9301	D	5	20/08/2020 13:29		0	0	0	0	0	0	0	0	0	0	0	0	0	0
1427	4	5	12	2d 20:29:49.09000	0d 01:05:09.05000	0.00102177	0.00413296	0.00094095	3.9199	D	5	20/08/2020 13:31		0	0	0	0	0	0	0	0	0	0	0	0	0	0
1428	4	5	12	2d 20:32:44.69000	0d 01:08:04.65000	0.00106767	0.00431266	0.00094087	3.9098	D	5	20/08/2020 13:34		0	0	0	0	0	0	0	0	0	0	0	0	0	0
1429	4	5	12	2d 20:35:40.31000	0d 01:11:00.27000	0.00111358	0.00449191	0.00094102	3.8997	D	5	20/08/2020 13:37		0	0	0	0	0	0	0	0	0	0	0	0	0	0
1430	4	5	12	2d 20:38:38.99000	0d 01:13:58.95000	0.00116028	0.00467382	0.0009411	3.8897	D	5	20/08/2020 13:40		0	0	0	0	0	0	0	0	0	0	0	0	0	0
1431	4	5	12	2d 20:41:38.24000	0d 01:16:58.20000	0.00120714	0.00485583	0.00094095	3.8796	D	5	20/08/2020 13:43		0	0	0	0	0	0	0	0	0	0	0	0	0	0
1432	4	5	12	2d 20:44:45.38000	0d 01:20:05.34000	0.00125605	0.00504537	0.00094102	3.8695	D	5	20/08/2020 13:46		0	0	0	0	0	0	0	0	0	0	0	0	0	0
1433	4	5	12	2d 20:47:58.99000	0d 01:23:18.95000	0.00130666	0.00524095	0.00094102	3.8595	D	5	20/08/2020 13:50		0	0	0	0	0	0	0	0	0	0	0	0	0	0
1434	4	5	12	2d 20:51:19.87000	0d 01:26:39.83000	0.00135917	0.00544334	0.00094087	3.8492	D	5	20/08/2020 13:53		0	0	0	0	0	0	0	0	0	0	0	0	0	0
1435	4	5	12	2d 20:54:51.75000	0d 01:30:11.71000	0.00141455	0.00565625	0.00094095	3.8392	D	5	20/08/2020 13:56		0	0	0	0	0	0	0	0	0	0	0	0	0	0
1436	4	5	12	2d 20:58:27.41000	0d 01:33:47.37000	0.00147092	0.00587239	0.00094102	3.8291	D	5	20/08/2020 14:00		0	0	0	0	0	0	0	0	0	0	0	0	0	0
1437	4	5	12	2d 21:02:20.44000	0d 01:37:40.40000	0.00153183	0.00610532	0.00094087	3.819	D	5	20/08/2020 14:04		0	0	0	0	0	0	0	0	0	0	0	0	0	0
1438	4	5	12	2d 21:06:26.86000	0d 01:41:46.82000	0.00159624	0.00635098	0.00094102	3.809	D	5	20/08/2020 14:08		0	0	0	0	0	0	0	0	0	0	0	0	0	0
1439	4	5	12	2d 21:10:52.06000	0d 01:46:12.02000	0.00166556	0.00661468	0.00094095	3.7989	D	5	20/08/2020 14:12		0	0	0	0	0	0	0	0	0	0	0	0	0	0
1440	4	5	12	2d 21:15:39.11000	0d 01:50:59.07000	0.00174059	0.00689934	0.00094087	3.7888	D	5	20/08/2020 14:17		0	0	0	0	0	0	0	0	0	0	0	0	0	0
1441	4	5	12	2d 21:20:39.11000	0d 01:55:59.07000	0.00181901	0.00719608	0.0009411	3.7794	D	1	20/08/2020 14:22		0	0	0	0	0	0	0	0	0	0	0	0	0	0
1442	4	5	12	2d 21:25:39.11000	0d 02:00:59.07000	0.00189743	0.0074921	0.00094087	3.7708	D	1	20/08/2020 14:27		0	0	0	0	0	0	0	0	0	0	0	0	0	0
1443	4	5	12	2d 21:30:39.11000	0d 02:05:59.07000	0.00197584	0.00778748	0.00094072	3.7627	D	1	20/08/2020 14:32		0	0	0	0	0	0	0	0	0	0	0	0	0	0
1444	4	5	12	2d 21:35:39.11000	0d 02:10:59.07000	0.00205426	0.00808225	0.0009411	3.7556	D	1	20/08/2020 14:37		0	0	0	0	0	0	0	0	0	0	0	0	0	0
1445	4	5	12	2d 21:40:39.11000	0d 02:15:59.07000	0.00213268	0.00837647	0.00094125	3.7485	D	1	20/08/2020 14:42		0	0	0	0	0	0	0	0	0	0	0	0	0	0
1446	4	5	12	2d 21:45:39.11000	0d 02:20:59.07000	0.00221109	0.00867016	0.0009411	3.742	D	1	20/08/2020 14:47		0	0	0	0	0	0	0	0	0	0	0	0	0	0
1447	4	5	12	2d 21:50:39.11000	0d 02:25:59.07000	0.00228951	0.00896334	0.00094102	3.7356	D	1	20/08/2020 14:52		0	0	0	0	0	0	0	0	0	0	0	0	0	0
1448	4	5	12	2d 21:55:39.11000	0d 02:30:59.07000	0.00236792	0.00925603	0.00094087	3.7295	D	1	20/08/2020 14:57		0	0	0	0	0	0	0	0	0	0	0	0	0	0
1449	4	5	12	2d 22:00:39.11000	0d 02:35:59.07000	0.00244634	0.00954824	0.00094087	3.7234	D	1	20/08/2020 15:02		0	0	0	0	0	0	0	0	0	0	0	0	0	0
1450	4	5	12	2d 22:05:39.11000	0d 02:40:59.07000	0.00252476	0.00983996	0.0009411	3.7171	D	1	20/08/2020 15:07		0	0	0	0	0	0	0	0	0	0	0	0	0	0
1451	4	5	12	2d 22:10:39.11000	0d 02:45:59.07000	0.00260317	0.0101312	0.0009411	3.7107	D	1	20/08/2020 15:12		0	0	0	0	0	0	0	0	0	0	0	0	0	0
1452	4	5	12	2d 22:15:39.11000	0d 02:50:59.07000	0.00268159	0.0104219	0.00094102	3.7044	D	1	20/08/2020 15:17		0	0	0	0	0	0	0	0	0	0	0	0	0	0
1453	4	5	12	2d 22:20:39.11000	0d 02:55:59.07000	0.00276	0.0107122	0.00094102	3.6976	D	1	20/08/2020 15:22		0	0	0	0	0	0	0	0	0	0	0	0	0	0
1454	4	5	12	2d 22:25:39.11000	0d 03:00:59.07000	0.00283842	0.0110019	0.00094087	3.6909	D	1	20/08/2020 15:27		0	0	0	0	0	0	0	0	0	0	0	0	0	0
1455	4	5	12	2d 22:30:39.11000	0d 03:05:59.07000	0.00291684	0.011291	0.0009411	3.6837	D	1	20/08/2020 15:32		0	0	0	0	0	0	0	0	0	0	0	0	0	0
1456	4	5	12	2d 22:35:39.11000	0d 03:10:59.07000	0.00299525	0.0115796	0.00094087	3.6762	D	1	20/08/2020 15:37		0	0	0	0	0	0	0	0	0	0	0	0	0	0
1457	4	5	12	2d 22:40:39.11000	0d 03:15:59.07000	0.00307367	0.0118676	0.00094102	3.6683	D	1	20/08/2020 15:42		0	0	0	0	0	0	0	0	0	0	0	0	0	0
1458	4	5	12	2d 22:45:39.11000	0d 03:20:59.07000	0.00315209	0.0121549	0.0009411	3.6594	D	1	20/08/2020 15:47		0	0	0	0	0	0	0	0	0	0	0	0	0	0
1459	4	5	12	2d 22:50:39.11000	0d 03:25:59.07000	0.0032305	0.0124415	0.00094087	3.65	D	1	20/08/2020 15:52		0	0	0	0	0	0	0	0	0	0	0	0	0	0
1460	4	5	12	2d 22:55:06.04000	0d 03:30:26.00000	0.00330027	0.0126958	0.00094087	3.6399	D	5	20/08/2020 15:57		0	0	0	0	0	0	0	0	0	0	0	0	0	0
1461	4	5	12	2d 22:58:50.18000	0d 03:34:10.14000	0.00335886	0.0129088	0.0009411	3.6298	D	5	20/08/2020 16:00		0	0	0	0	0	0	0	0	0	0	0	0	0	0
1462	4	5	12	2d 23:01:52.42000	0d 03:37:12.38000	0.0034065	0.0130815	0.00094087	3.6197	D	5	20/08/2020 16:03		0	0	0	0	0	0	0	0	0	0	0	0	0	0
1463	4	5	12	2d 23:04:13.49000	0d 03:39:33.45000	0.00344337	0.0132148	0.00094095	3.6097	D	5	20/08/2020 16:06		0	0	0	0	0	0	0	0	0	0	0	0	0	0
1464	4	5	12	2d 23:06:05.88000	0d 03:41:25.84000	0.00347275	0.0133207	0.00094079	3.5995	D	5	20/08/2020 16:08		0	0	0	0	0	0	0	0	0	0	0	0	0	0
1465	4	5	12	2d 23:07:37.44000	0d 03:42:57.40000	0.00349668	0.0134067	0.00094095	3.5894	D	5	20/08/2020 16:09		0	0	0	0	0	0	0	0	0	0	0	0	0	0
1466	4	5	12	2d 23:08:52.01000	0d 03:44:11.97000	0.00351617	0.0134766	0.00094087	3.5793	D	5	20/08/2020 16:10		0	0	0	0	0	0	0	0	0	0	0	0	0	0
1467	4	5	12	2d 23:09:55.07000	0d 03:45:15.03000	0.00353265	0.0135355	0.00094118	3.5691	D	5	20/08/2020 16:12		0	0	0	0	0	0	0	0	0	0	0	0	0	0
1468	4	5	12	2d 23:10:48.66000	0d 03:46:08.62000	0.00354666	0.0135854	0.00094095	3.559	D	5	20/08/2020 16:12		0	0	0	0	0	0	0	0	0	0	0	0	0	0
1469	4	5	12	2d 23:11:34.61000	0d 03:46:54.57000	0.00355867	0.0136281	0.00094118	3.5488	D	5	20/08/2020 16:13		0	0	0	0	0	0	0	0	0	0	0	0	0	0
1470	4	5	12	2d 23:12:17.17000	0d 03:47:37.13000	0.0035698	0.0136675	0.00094079	3.5387	D	5	20/08/2020 16:14		0	0	0	0	0	0	0	0	0	0	0	0	0	0
1471	4	5	12	2d 23:12:51.18000	0d 03:48:11.14000	0.00357869	0.013699	0.0009411	3.5285	D	5	20/08/2020 16:14		0	0	0	0	0	0	0	0	0	0	0	0	0	0
1472	4	5	12	2d 23:13:21.69000	0d 03:48:41.65000	0.00358666	0.0137271	0.00094087	3.5184	D	5	20/08/2020 16:15		0	0	0	0	0	0	0	0	0	0	0	0	0	0
1473	4	5	12	2d 23:13:52.26000	0d 03:49:12.22000	0.00359465	0.0137551	0.0009411	3.5082	D	5	20/08/2020 16:15		0	0	0	0	0	0	0	0	0	0	0	0	0	0
1474	4	5	12	2d 23:14:19.51000	0d 03:49:39.47000	0.00360178	0.0137801	0.00094087	3.4981	D	5	20/08/2020 16:16		0	0	0	0	0	0	0	0	0	0	0	0	0	0
1475	4	5	12	2d 23:14:43.91000	0d 03:50:03.87000	0.00360815	0.0138024	0.0009411	3.4881	D	5	20/08/2020 16:16		0	0	0	0	0	0	0	0	0	0	0	0	0	0
1476	4	5	12	2d 23:15:07.86000	0d 03:50:27.82000	0.00361441	0.0138242	0.00094125	3.478	D	5	20/08/2020 16:17		0	0	0	0	0	0	0	0	0	0	0	0	0	0
1477	4	5	12	2d 23:15:31.78000	0d 03:50:51.74000	0.00362067	0.0138459	0.00094118	3.4679	D	5	20/08/2020 16:17		0	0	0	0	0	0	0	0	0	0	0	0	0	0
1478	4	5	12	2d 23:15:55.43000	0d 03:51:15.39000	0.00362685	0.0138673	0.0009411	3.4577	D	5	20/08/2020 16:18		0	0	0	0	0	0	0	0	0	0	0	0	0	0
1479	4	5	12	2d 23:16:24.03000	0d 03:51:43.99000	0.00363432	0.0138931	0.00094102	3.4476	D	5	20/08/2020 16:18		0	0	0	0	0	0	0	0	0	0	0	0	0	0
1480	4	5	12	2d 23:16:52.70000	0d 03:52:12.66000	0.00364182	0.0139189	0.00094133	3.4376	D	5	20/08/2020 16:18		0	0	0	0	0	0	0	0	0	0	0	0	0	0
1481	4	5	12	2d 23:17:31.64000	0d 03:52:51.60000	0.003652	0.0139538	0.00094102	3.4275	D	5	20/08/2020 16:19		0	0	0	0	0	0	0	0	0	0	0	0	0	0
1482	4	5	12	2d 23:18:31.69000	0d 03:53:51.65000	0.00366769	0.0140076	0.00094079	3.4174	D	5	20/08/2020 16:20		0	0	0	0	0	0	0	0	0	0	0	0	0	0
1483	4	5	12	2d 23:20:27.02000	0d 03:55:46.98000	0.00369784	0.0141104	0.00094102	3.4073	D	5	20/08/2020 16:22		0	0	0	0	0	0	0	0	0	0	0	0	0	0
1484	4	5	12	2d 23:23:12.72000	0d 03:58:32.68000	0.00374115	0.0142578	0.00094095	3.3973	D	5	20/08/2020 16:25		0	0	0	0	0	0	0	0	0	0	0	0	0	0
1485	4	5	12	2d 23:25:38.10000	0d 04:00:58.06000	0.00377915	0.0143867	0.00094102	3.3872	D	5	20/08/2020 16:27		0	0	0	0	0	0	0	0	0	0	0	0	0	0
1486	4	5	12	2d 23:27:23.12000	0d 04:02:43.08000	0.0038066	0.0144796	0.00094095	3.3771	D	5	20/08/2020 16:29		0	0	0	0	0	0	0	0	0	0	0	0	0	0
1487	4	5	12	2d 23:28:22.64000	0d 04:03:42.60000	0.00382216	0.014532	0.00094102	3.3671	D	5	20/08/2020 16:30		0	0	0	0	0	0	0	0	0	0	0	0	0	0
1488	4	5	12	2d 23:29:13.54000	0d 04:04:33.50000	0.00383546	0.0145768	0.00094095	3.357	D	5	20/08/2020 16:31		0	0	0	0	0	0	0	0	0	0	0	0	0	0
1489	4	5	12	2d 23:29:55.55000	0d 04:05:15.51000	0.00384644	0.0146136	0.00094102	3.3466	D	5	20/08/2020 16:32		0	0	0	0	0	0	0	0	0	0	0	0	0	0
1490	4	5	12	2d 23:30:32.64000	0d 04:05:52.60000	0.00385614	0.014646	0.00094118	3.3365	D	5	20/08/2020 16:32		0	0	0	0	0	0	0	0	0	0	0	0	0	0
1491	4	5	12	2d 23:31:03.27000	0d 04:06:23.23000	0.00386415	0.0146727	0.00094102	3.3263	D	5	20/08/2020 16:33		0	0	0	0	0	0	0	0	0	0	0	0	0	0
1492	4	5	12	2d 23:31:28.24000	0d 04:06:48.20000	0.00387067	0.0146943	0.00094072	3.3162	D	5	20/08/2020 16:33		0	0	0	0	0	0	0	0	0	0	0	0	0	0
1493	4	5	12	2d 23:31:49.27000	0d 04:07:09.23000	0.00387617	0.0147125	0.0009411	3.3062	D	5	20/08/2020 16:33		0	0	0	0	0	0	0	0	0	0	0	0	0	0
1494	4	5	12	2d 23:32:07.33000	0d 04:07:27.29000	0.00388089	0.0147281	0.00094095	3.2961	D	5	20/08/2020 16:34		0	0	0	0	0	0	0	0	0	0	0	0	0	0
1495	4	5	12	2d 23:32:24.18000	0d 04:07:44.14000	0.00388529	0.0147426	0.00094102	3.2859	D	5	20/08/2020 16:34		0	0	0	0	0	0	0	0	0	0	0	0	0	0
1496	4	5	12	2d 23:32:39.91000	0d 04:07:59.87000	0.00388941	0.0147561	0.00094095	3.2758	D	5	20/08/2020 16:34		0	0	0	0	0	0	0	0	0	0	0	0	0	0
1497	4	5	12	2d 23:32:54.06000	0d 04:08:14.02000	0.0038931	0.0147682	0.00094125	3.2656	D	5	20/08/2020 16:35		0	0	0	0	0	0	0	0	0	0	0	0	0	0
1498	4	5	12	2d 23:33:07.08000	0d 04:08:27.04000	0.00389651	0.0147793	0.0009411	3.2552	D	5	20/08/2020 16:35		0	0	0	0	0	0	0	0	0	0	0	0	0	0
1499	4	5	12	2d 23:33:18.90000	0d 04:08:38.86000	0.0038996	0.0147893	0.00094095	3.2451	D	5	20/08/2020 16:35		0	0	0	0	0	0	0	0	0	0	0	0	0	0
1500	4	5	12	2d 23:33:29.66000	0d 04:08:49.62000	0.00390241	0.0147985	0.00094102	3.2351	D	5	20/08/2020 16:35		0	0	0	0	0	0	0	0	0	0	0	0	0	0
1501	4	5	12	2d 23:33:39.54000	0d 04:08:59.50000	0.00390499	0.0148068	0.00094102	3.225	D	5	20/08/2020 16:35		0	0	0	0	0	0	0	0	0	0	0	0	0	0
1502	4	5	12	2d 23:33:49.03000	0d 04:09:08.99000	0.00390747	0.0148148	0.00094095	3.2149	D	5	20/08/2020 16:35		0	0	0	0	0	0	0	0	0	0	0	0	0	0
1503	4	5	12	2d 23:33:57.81000	0d 04:09:17.77000	0.00390977	0.0148222	0.0009411	3.2049	D	5	20/08/2020 16:36		0	0	0	0	0	0	0	0	0	0	0	0	0	0
1504	4	5	12	2d 23:34:06.12000	0d 04:09:26.08000	0.00391194	0.0148291	0.0009411	3.1946	D	5	20/08/2020 16:36		0	0	0	0	0	0	0	0	0	0	0	0	0	0
1505	4	5	12	2d 23:34:14.82000	0d 04:09:34.78000	0.00391421	0.0148364	0.00094102	3.1844	D	5	20/08/2020 16:36		0	0	0	0	0	0	0	0	0	0	0	0	0	0
1506	4	5	12	2d 23:34:22.36000	0d 04:09:42.32000	0.00391619	0.0148426	0.0009411	3.1743	D	5	20/08/2020 16:36		0	0	0	0	0	0	0	0	0	0	0	0	0	0
1507	4	5	12	2d 23:34:29.60000	0d 04:09:49.56000	0.00391808	0.0148486	0.00094102	3.1643	D	5	20/08/2020 16:36		0	0	0	0	0	0	0	0	0	0	0	0	0	0
1508	4	5	12	2d 23:34:36.35000	0d 04:09:56.31000	0.00391984	0.0148542	0.00094095	3.1542	D	5	20/08/2020 16:36		0	0	0	0	0	0	0	0	0	0	0	0	0	0
1509	4	5	12	2d 23:34:42.87000	0d 04:10:02.83000	0.00392155	0.0148596	0.00094095	3.144	D	5	20/08/2020 16:36		0	0	0	0	0	0	0	0	0	0	0	0	0	0
1510	4	5	12	2d 23:34:49.12000	0d 04:10:09.08000	0.00392318	0.0148647	0.00094095	3.1339	D	5	20/08/2020 16:36		0	0	0	0	0	0	0	0	0	0	0	0	0	0
1511	4	5	12	2d 23:34:55.05000	0d 04:10:15.01000	0.00392473	0.0148695	0.00094095	3.1237	D	5	20/08/2020 16:37		0	0	0	0	0	0	0	0	0	0	0	0	0	0
1512	4	5	12	2d 23:35:00.90000	0d 04:10:20.86000	0.00392626	0.0148743	0.00094095	3.1133	D	5	20/08/2020 16:37		0	0	0	0	0	0	0	0	0	0	0	0	0	0
1513	4	5	12	2d 23:35:06.36000	0d 04:10:26.32000	0.00392769	0.0148788	0.00094102	3.1032	D	5	20/08/2020 16:37		0	0	0	0	0	0	0	0	0	0	0	0	0	0
1514	4	5	12	2d 23:35:11.58000	0d 04:10:31.54000	0.00392905	0.014883	0.00094102	3.0932	D	5	20/08/2020 16:37		0	0	0	0	0	0	0	0	0	0	0	0	0	0
1515	4	5	12	2d 23:35:16.62000	0d 04:10:36.58000	0.00393037	0.014887	0.0009411	3.0831	D	5	20/08/2020 16:37		0	0	0	0	0	0	0	0	0	0	0	0	0	0
1516	4	5	12	2d 23:35:21.49000	0d 04:10:41.45000	0.00393164	0.014891	0.0009411	3.0727	D	5	20/08/2020 16:37		0	0	0	0	0	0	0	0	0	0	0	0	0	0
1517	4	5	12	2d 23:35:26.20000	0d 04:10:46.16000	0.00393287	0.0148947	0.00094087	3.0623	D	5	20/08/2020 16:37		0	0	0	0	0	0	0	0	0	0	0	0	0	0
1518	4	5	12	2d 23:35:30.82000	0d 04:10:50.78000	0.00393408	0.0148984	0.00094095	3.0521	D	5	20/08/2020 16:37		0	0	0	0	0	0	0	0	0	0	0	0	0	0
1519	4	5	12	2d 23:35:35.42000	0d 04:10:55.38000	0.00393528	0.0149021	0.00094118	3.042	D	5	20/08/2020 16:37		0	0	0	0	0	0	0	0	0	0	0	0	0	0
1520	4	5	12	2d 23:35:39.60000	0d 04:10:59.56000	0.00393638	0.0149054	0.00094095	3.0318	D	5	20/08/2020 16:37		0	0	0	0	0	0	0	0	0	0	0	0	0	0
1521	4	5	12	2d 23:35:43.61000	0d 04:11:03.57000	0.00393742	0.0149086	0.00094087	3.0216	D	5	20/08/2020 16:37		0	0	0	0	0	0	0	0	0	0	0	0	0	0
1522	4	5	12	2d 23:35:47.60000	0d 04:11:07.56000	0.00393847	0.0149117	0.00094141	3.0112	D	5	20/08/2020 16:37		0	0	0	0	0	0	0	0	0	0	0	0	0	0
1523	4	5	12	2d 23:35:51.45000	0d 04:11:11.41000	0.00393947	0.0149148	0.00094095	3.001	D	5	20/08/2020 16:37		0	0	0	0	0	0	0	0	0	0	0	0	0	0
1524	4	5	12	2d 23:35:55.11000	0d 04:11:15.07000	0.00394043	0.0149176	0.0009411	2.9906	D	5	20/08/2020 16:38		0	0	0	0	0	0	0	0	0	0	0	0	0	0
1525	4	5	12	2d 23:35:58.72000	0d 04:11:18.68000	0.00394137	0.0149204	0.00094102	2.9804	D	5	20/08/2020 16:38		0	0	0	0	0	0	0	0	0	0	0	0	0	0
1526	4	5	12	2d 23:36:02.17000	0d 04:11:22.13000	0.00394227	0.0149231	0.00094118	2.9703	D	5	20/08/2020 16:38		0	0	0	0	0	0	0	0	0	0	0	0	0	0
1527	4	5	12	2d 23:36:05.57000	0d 04:11:25.53000	0.00394316	0.0149258	0.00094072	2.9599	D	5	20/08/2020 16:38		0	0	0	0	0	0	0	0	0	0	0	0	0	0
1528	4	5	12	2d 23:36:08.90000	0d 04:11:28.86000	0.00394403	0.0149283	0.00094087	2.9497	D	5	20/08/2020 16:38		0	0	0	0	0	0	0	0	0	0	0	0	0	0
1529	4	5	12	2d 23:36:12.08000	0d 04:11:32.04000	0.00394486	0.0149308	0.0009411	2.9395	D	5	20/08/2020 16:38		0	0	0	0	0	0	0	0	0	0	0	0	0	0
1530	4	5	12	2d 23:36:15.14000	0d 04:11:35.10000	0.00394566	0.0149331	0.00094102	2.9294	D	5	20/08/2020 16:38		0	0	0	0	0	0	0	0	0	0	0	0	0	0
1531	4	5	12	2d 23:36:18.16000	0d 04:11:38.12000	0.00394645	0.0149354	0.00094095	2.9192	D	5	20/08/2020 16:38		0	0	0	0	0	0	0	0	0	0	0	0	0	0
1532	4	5	12	2d 23:36:21.13000	0d 04:11:41.09000	0.00394723	0.0149377	0.00094118	2.909	D	5	20/08/2020 16:38		0	0	0	0	0	0	0	0	0	0	0	0	0	0
1533	4	5	12	2d 23:36:23.96000	0d 04:11:43.92000	0.00394797	0.0149398	0.00094087	2.8988	D	5	20/08/2020 16:38		0	0	0	0	0	0	0	0	0	0	0	0	0	0
1534	4	5	12	2d 23:36:26.75000	0d 04:11:46.71000	0.0039487	0.014942	0.00094087	2.8884	D	5	20/08/2020 16:38		0	0	0	0	0	0	0	0	0	0	0	0	0	0
1535	4	5	12	2d 23:36:29.56000	0d 04:11:49.52000	0.00394943	0.0149441	0.00094095	2.8779	D	5	20/08/2020 16:38		0	0	0	0	0	0	0	0	0	0	0	0	0	0
1536	4	5	12	2d 23:36:32.31000	0d 04:11:52.27000	0.00395015	0.0149461	0.00094095	2.8675	D	5	20/08/2020 16:38		0	0	0	0	0	0	0	0	0	0	0	0	0	0
1537	4	5	12	2d 23:36:34.93000	0d 04:11:54.89000	0.00395084	0.0149481	0.00094102	2.8573	D	5	20/08/2020 16:38		0	0	0	0	0	0	0	0	0	0	0	0	0	0
1538	4	5	12	2d 23:36:37.54000	0d 04:11:57.50000	0.00395152	0.01495	0.00094095	2.8469	D	5	20/08/2020 16:38		0	0	0	0	0	0	0	0	0	0	0	0	0	0
1539	4	5	12	2d 23:36:40.06000	0d 04:12:00.02000	0.00395218	0.0149519	0.0009411	2.8363	D	5	20/08/2020 16:38		0	0	0	0	0	0	0	0	0	0	0	0	0	0
1540	4	5	12	2d 23:36:42.55000	0d 04:12:02.51000	0.00395283	0.0149538	0.00094102	2.826	D	5	20/08/2020 16:38		0	0	0	0	0	0	0	0	0	0	0	0	0	0
1541	4	5	12	2d 23:36:44.96000	0d 04:12:04.92000	0.00395346	0.0149555	0.00094102	2.8157	D	5	20/08/2020 16:38		0	0	0	0	0	0	0	0	0	0	0	0	0	0
1542	4	5	12	2d 23:36:47.36000	0d 04:12:07.32000	0.00395409	0.0149573	0.00094087	2.8049	D	5	20/08/2020 16:38		0	0	0	0	0	0	0	0	0	0	0	0	0	0
1543	4	5	12	2d 23:36:49.72000	0d 04:12:09.68000	0.0039547	0.014959	0.0009411	2.7947	D	5	20/08/2020 16:38		0	0	0	0	0	0	0	0	0	0	0	0	0	0
1544	4	5	12	2d 23:36:51.94000	0d 04:12:11.90000	0.00395528	0.0149606	0.0009411	2.7846	D	5	20/08/2020 16:38		0	0	0	0	0	0	0	0	0	0	0	0	0	0
1545	4	5	12	2d 23:36:54.13000	0d 04:12:14.09000	0.00395586	0.0149622	0.00094102	2.7742	D	5	20/08/2020 16:39		0	0	0	0	0	0	0	0	0	0	0	0	0	0
1546	4	5	12	2d 23:36:56.30000	0d 04:12:16.26000	0.00395642	0.0149638	0.00094095	2.7639	D	5	20/08/2020 16:39		0	0	0	0	0	0	0	0	0	0	0	0	0	0
1547	4	5	12	2d 23:36:58.43000	0d 04:12:18.39000	0.00395698	0.0149653	0.00094102	2.7535	D	5	20/08/2020 16:39		0	0	0	0	0	0	0	0	0	0	0	0	0	0
1548	4	5	12	2d 23:37:00.55000	0d 04:12:20.51000	0.00395753	0.0149669	0.00094095	2.7431	D	5	20/08/2020 16:39		0	0	0	0	0	0	0	0	0	0	0	0	0	0
1549	4	5	12	2d 23:37:02.59000	0d 04:12:22.55000	0.00395807	0.0149683	0.00094095	2.7327	D	5	20/08/2020 16:39		0	0	0	0	0	0	0	0	0	0	0	0	0	0
1550	4	5	12	2d 23:37:04.63000	0d 04:12:24.59000	0.0039586	0.0149698	0.00094095	2.7224	D	5	20/08/2020 16:39		0	0	0	0	0	0	0	0	0	0	0	0	0	0
1551	4	5	12	2d 23:37:06.53000	0d 04:12:26.49000	0.0039591	0.0149711	0.00094102	2.712	D	5	20/08/2020 16:39		0	0	0	0	0	0	0	0	0	0	0	0	0	0
1552	4	5	12	2d 23:37:08.50000	0d 04:12:28.46000	0.00395961	0.0149725	0.00094095	2.7015	D	5	20/08/2020 16:39		0	0	0	0	0	0	0	0	0	0	0	0	0	0
1553	4	5	12	2d 23:37:10.45000	0d 04:12:30.41000	0.00396012	0.0149739	0.00094095	2.6911	D	5	20/08/2020 16:39		0	0	0	0	0	0	0	0	0	0	0	0	0	0
1554	4	5	12	2d 23:37:12.36000	0d 04:12:32.32000	0.00396062	0.0149752	0.00094079	2.6804	D	5	20/08/2020 16:39		0	0	0	0	0	0	0	0	0	0	0	0	0	0
1555	4	5	12	2d 23:37:14.31000	0d 04:12:34.27000	0.00396113	0.0149766	0.00094095	2.6699	D	5	20/08/2020 16:39		0	0	0	0	0	0	0	0	0	0	0	0	0	0
1556	4	5	12	2d 23:37:16.18000	0d 04:12:36.14000	0.00396162	0.0149779	0.00094087	2.6595	D	5	20/08/2020 16:39		0	0	0	0	0	0	0	0	0	0	0	0	0	0
1557	4	5	12	2d 23:37:17.97000	0d 04:12:37.93000	0.00396209	0.0149791	0.00094102	2.649	D	5	20/08/2020 16:39		0	0	0	0	0	0	0	0	0	0	0	0	0	0
1558	4	5	12	2d 23:37:19.83000	0d 04:12:39.79000	0.00396257	0.0149804	0.0009411	2.6383	D	5	20/08/2020 16:39		0	0	0	0	0	0	0	0	0	0	0	0	0	0
1559	4	5	12	2d 23:37:21.63000	0d 04:12:41.59000	0.00396304	0.0149817	0.00094095	2.6279	D	5	20/08/2020 16:39		0	0	0	0	0	0	0	0	0	0	0	0	0	0
1560	4	5	12	2d 23:37:23.42000	0d 04:12:43.38000	0.00396351	0.0149829	0.00094102	2.6174	D	5	20/08/2020 16:39		0	0	0	0	0	0	0	0	0	0	0	0	0	0
1561	4	5	12	2d 23:37:25.15000	0d 04:12:45.11000	0.00396396	0.0149841	0.00094072	2.607	D	5	20/08/2020 16:39		0	0	0	0	0	0	0	0	0	0	0	0	0	0
1562	4	5	12	2d 23:37:26.89000	0d 04:12:46.85000	0.00396442	0.0149853	0.00094095	2.5963	D	5	20/08/2020 16:39		0	0	0	0	0	0	0	0	0	0	0	0	0	0
1563	4	5	12	2d 23:37:28.64000	0d 04:12:48.60000	0.00396488	0.0149864	0.00094095	2.5858	D	5	20/08/2020 16:39		0	0	0	0	0	0	0	0	0	0	0	0	0	0
1564	4	5	12	2d 23:37:30.34000	0d 04:12:50.30000	0.00396532	0.0149876	0.00094095	2.5754	D	5	20/08/2020 16:39		0	0	0	0	0	0	0	0	0	0	0	0	0	0
1565	4	5	12	2d 23:37:31.99000	0d 04:12:51.95000	0.00396575	0.0149887	0.00094087	2.5647	D	5	20/08/2020 16:39		0	0	0	0	0	0	0	0	0	0	0	0	0	0
1566	4	5	12	2d 23:37:33.70000	0d 04:12:53.66000	0.0039662	0.0149898	0.00094102	2.5542	D	5	20/08/2020 16:39		0	0	0	0	0	0	0	0	0	0	0	0	0	0
1567	4	5	12	2d 23:37:35.35000	0d 04:12:55.31000	0.00396663	0.0149909	0.00094102	2.5437	D	5	20/08/2020 16:39		0	0	0	0	0	0	0	0	0	0	0	0	0	0
1568	4	5	12	2d 23:37:37.01000	0d 04:12:56.97000	0.00396706	0.014992	0.0009411	2.5332	D	5	20/08/2020 16:39		0	0	0	0	0	0	0	0	0	0	0	0	0	0
1569	4	5	12	2d 23:37:38.68000	0d 04:12:58.64000	0.0039675	0.0149931	0.00094125	2.5225	D	5	20/08/2020 16:39		0	0	0	0	0	0	0	0	0	0	0	0	0	0
1570	4	5	12	2d 23:37:40.31000	0d 04:13:00.27000	0.00396793	0.0149942	0.00094095	2.5116	D	5	20/08/2020 16:39		0	0	0	0	0	0	0	0	0	0	0	0	0	0
1571	4	5	12	2d 23:37:41.96000	0d 04:13:01.92000	0.00396836	0.0149953	0.00094095	2.5011	D	5	20/08/2020 16:39		0	0	0	0	0	0	0	0	0	0	0	0	0	0
1572	4	5	12	2d 23:37:42.14000	0d 04:13:02.10000	0.00396841	0.0149954	0.00094102	2.5	D	133	20/08/2020 16:39		0	0	0	0	0	0	0	0	0	0	0	0	0	0
1573	4	5	13	2d 23:37:42.15000	0d 00:00:00.01000	0	0	0	2.6183	R	0	20/08/2020 16:39		0	0	0	0	0	0	0	0	0	0	0	0	0	0
1574	4	5	13	2d 23:37:44.15000	0d 00:00:02.01000	0	0	0	2.8186	R	1	20/08/2020 16:39		0	0	0	0	0	0	0	0	0	0	0	0	0	0
1575	4	5	13	2d 23:37:46.15000	0d 00:00:04.01000	0	0	0	2.9366	R	1	20/08/2020 16:39		0	0	0	0	0	0	0	0	0	0	0	0	0	0
1576	4	5	13	2d 23:37:48.15000	0d 00:00:06.01000	0	0	0	3.0303	R	1	20/08/2020 16:39		0	0	0	0	0	0	0	0	0	0	0	0	0	0
1577	4	5	13	2d 23:37:50.15000	0d 00:00:08.01000	0	0	0	3.108	R	1	20/08/2020 16:39		0	0	0	0	0	0	0	0	0	0	0	0	0	0
1578	4	5	13	2d 23:37:52.14000	0d 00:00:10.00000	0	0	0	3.1727	R	129	20/08/2020 16:39		0	0	0	0	0	0	0	0	0	0	0	0	0	0
1579	5	6	9	2d 23:37:52.19000	0d 00:00:00.05000	0.00000001	0.00000004	0.00094179	3.3269	C	0	20/08/2020 16:39		0	0	0	0	0	0	0	0	0	0	0	0	0	0
1580	5	6	9	2d 23:37:52.35000	0d 00:00:00.21000	0.00000005	0.00000018	0.00094095	3.35	C	5	20/08/2020 16:39		0	0	0	0	0	0	0	0	0	0	0	0	0	0
1581	5	6	9	2d 23:37:52.52000	0d 00:00:00.38000	0.0000001	0.00000033	0.0009411	3.3695	C	5	20/08/2020 16:39		0	0	0	0	0	0	0	0	0	0	0	0	0	0
1582	5	6	9	2d 23:37:52.70000	0d 00:00:00.56000	0.00000015	0.00000049	0.0009411	3.3875	C	5	20/08/2020 16:39		0	0	0	0	0	0	0	0	0	0	0	0	0	0
1583	5	6	9	2d 23:37:52.90000	0d 00:00:00.76000	0.0000002	0.00000067	0.00094102	3.4047	C	5	20/08/2020 16:39		0	0	0	0	0	0	0	0	0	0	0	0	0	0
1584	5	6	9	2d 23:37:53.11000	0d 00:00:00.97000	0.00000025	0.00000085	0.00094095	3.4217	C	5	20/08/2020 16:39		0	0	0	0	0	0	0	0	0	0	0	0	0	0
1585	5	6	9	2d 23:37:53.33000	0d 00:00:01.19000	0.00000031	0.00000105	0.00094079	3.438	C	5	20/08/2020 16:39		0	0	0	0	0	0	0	0	0	0	0	0	0	0
1586	5	6	9	2d 23:37:53.55000	0d 00:00:01.41000	0.00000037	0.00000125	0.00094095	3.4537	C	5	20/08/2020 16:40		0	0	0	0	0	0	0	0	0	0	0	0	0	0
1587	5	6	9	2d 23:37:53.79000	0d 00:00:01.65000	0.00000043	0.00000147	0.00094102	3.4697	C	5	20/08/2020 16:40		0	0	0	0	0	0	0	0	0	0	0	0	0	0
1588	5	6	9	2d 23:37:54.03000	0d 00:00:01.89000	0.00000049	0.00000169	0.00094102	3.4849	C	5	20/08/2020 16:40		0	0	0	0	0	0	0	0	0	0	0	0	0	0
1589	5	6	9	2d 23:37:54.28000	0d 00:00:02.14000	0.00000056	0.00000191	0.00094095	3.5001	C	5	20/08/2020 16:40		0	0	0	0	0	0	0	0	0	0	0	0	0	0
1590	5	6	9	2d 23:37:54.54000	0d 00:00:02.40000	0.00000063	0.00000215	0.00094125	3.5148	C	5	20/08/2020 16:40		0	0	0	0	0	0	0	0	0	0	0	0	0	0
1591	5	6	9	2d 23:37:54.81000	0d 00:00:02.67000	0.0000007	0.0000024	0.00094087	3.5293	C	5	20/08/2020 16:40		0	0	0	0	0	0	0	0	0	0	0	0	0	0
1592	5	6	9	2d 23:37:55.09000	0d 00:00:02.95000	0.00000077	0.00000266	0.00094087	3.5436	C	5	20/08/2020 16:40		0	0	0	0	0	0	0	0	0	0	0	0	0	0
1593	5	6	9	2d 23:37:55.38000	0d 00:00:03.24000	0.00000085	0.00000293	0.00094102	3.5576	C	5	20/08/2020 16:40		0	0	0	0	0	0	0	0	0	0	0	0	0	0
1594	5	6	9	2d 23:37:55.68000	0d 00:00:03.54000	0.00000092	0.00000321	0.00094087	3.5711	C	5	20/08/2020 16:40		0	0	0	0	0	0	0	0	0	0	0	0	0	0
1595	5	6	9	2d 23:37:56.00000	0d 00:00:03.86000	0.00000101	0.00000351	0.00094118	3.5848	C	5	20/08/2020 16:40		0	0	0	0	0	0	0	0	0	0	0	0	0	0
1596	5	6	9	2d 23:37:56.34000	0d 00:00:04.20000	0.0000011	0.00000383	0.00094102	3.5982	C	5	20/08/2020 16:40		0	0	0	0	0	0	0	0	0	0	0	0	0	0
1597	5	6	9	2d 23:37:56.71000	0d 00:00:04.57000	0.00000119	0.00000418	0.00094095	3.6112	C	5	20/08/2020 16:40		0	0	0	0	0	0	0	0	0	0	0	0	0	0
1598	5	6	9	2d 23:37:57.09000	0d 00:00:04.95000	0.00000129	0.00000454	0.00094079	3.6239	C	5	20/08/2020 16:40		0	0	0	0	0	0	0	0	0	0	0	0	0	0
1599	5	6	9	2d 23:37:57.51000	0d 00:00:05.37000	0.0000014	0.00000493	0.0009411	3.6362	C	5	20/08/2020 16:40		0	0	0	0	0	0	0	0	0	0	0	0	0	0
1600	5	6	9	2d 23:37:57.97000	0d 00:00:05.83000	0.00000152	0.00000537	0.00094095	3.6481	C	5	20/08/2020 16:40		0	0	0	0	0	0	0	0	0	0	0	0	0	0
1601	5	6	9	2d 23:37:58.50000	0d 00:00:06.36000	0.00000166	0.00000588	0.0009411	3.66	C	5	20/08/2020 16:40		0	0	0	0	0	0	0	0	0	0	0	0	0	0
1602	5	6	9	2d 23:37:59.12000	0d 00:00:06.98000	0.00000182	0.00000647	0.00094118	3.6712	C	5	20/08/2020 16:40		0	0	0	0	0	0	0	0	0	0	0	0	0	0
1603	5	6	9	2d 23:37:59.87000	0d 00:00:07.73000	0.00000202	0.00000719	0.00094095	3.6822	C	5	20/08/2020 16:40		0	0	0	0	0	0	0	0	0	0	0	0	0	0
1604	5	6	9	2d 23:38:00.87000	0d 00:00:08.73000	0.00000228	0.00000816	0.00094087	3.693	C	5	20/08/2020 16:40		0	0	0	0	0	0	0	0	0	0	0	0	0	0
1605	5	6	9	2d 23:38:02.28000	0d 00:00:10.14000	0.00000265	0.00000952	0.00094079	3.7035	C	5	20/08/2020 16:40		0	0	0	0	0	0	0	0	0	0	0	0	0	0
1606	5	6	9	2d 23:38:04.43000	0d 00:00:12.29000	0.00000321	0.00001161	0.0009411	3.7139	C	5	20/08/2020 16:40		0	0	0	0	0	0	0	0	0	0	0	0	0	0
1607	5	6	9	2d 23:38:08.88000	0d 00:00:16.74000	0.00000437	0.00001593	0.00094102	3.724	C	5	20/08/2020 16:40		0	0	0	0	0	0	0	0	0	0	0	0	0	0
1608	5	6	9	2d 23:39:01.04000	0d 00:01:08.90000	0.00001801	0.00006672	0.00094087	3.7137	C	5	20/08/2020 16:41		0	0	0	0	0	0	0	0	0	0	0	0	0	0
1609	5	6	9	2d 23:39:23.82000	0d 00:01:31.68000	0.00002396	0.0000888	0.00094064	3.7037	C	5	20/08/2020 16:41		0	0	0	0	0	0	0	0	0	0	0	0	0	0
1610	5	6	9	2d 23:39:54.17000	0d 00:02:02.03000	0.0000319	0.00011814	0.00094079	3.6934	C	5	20/08/2020 16:42		0	0	0	0	0	0	0	0	0	0	0	0	0	0
1611	5	6	9	2d 23:41:02.71000	0d 00:03:10.57000	0.00004981	0.00018421	0.00094118	3.6834	C	5	20/08/2020 16:43		0	0	0	0	0	0	0	0	0	0	0	0	0	0
1612	5	6	9	2d 23:46:02.71000	0d 00:08:10.57000	0.00012823	0.00047272	0.00094087	3.6783	C	1	20/08/2020 16:48		0	0	0	0	0	0	0	0	0	0	0	0	0	0
1613	5	6	9	2d 23:51:02.71000	0d 00:13:10.57000	0.00020664	0.00076126	0.00094095	3.6812	C	1	20/08/2020 16:53		0	0	0	0	0	0	0	0	0	0	0	0	0	0
1614	5	6	9	2d 23:56:02.71000	0d 00:18:10.57000	0.00028506	0.00105008	0.00094095	3.6851	C	1	20/08/2020 16:58		0	0	0	0	0	0	0	0	0	0	0	0	0	0
1615	5	6	9	3d 00:01:02.71000	0d 00:23:10.57000	0.00036348	0.00133919	0.00094095	3.6889	C	1	20/08/2020 17:03		0	0	0	0	0	0	0	0	0	0	0	0	0	0
1616	5	6	9	3d 00:06:02.71000	0d 00:28:10.57000	0.00044189	0.00162862	0.0009411	3.693	C	1	20/08/2020 17:08		0	0	0	0	0	0	0	0	0	0	0	0	0	0
1617	5	6	9	3d 00:11:02.71000	0d 00:33:10.57000	0.00052031	0.00191838	0.0009411	3.6973	C	1	20/08/2020 17:13		0	0	0	0	0	0	0	0	0	0	0	0	0	0
1618	5	6	9	3d 00:16:02.71000	0d 00:38:10.57000	0.00059872	0.00220848	0.00094087	3.7017	C	1	20/08/2020 17:18		0	0	0	0	0	0	0	0	0	0	0	0	0	0
1619	5	6	9	3d 00:21:02.71000	0d 00:43:10.57000	0.00067714	0.00249895	0.00094087	3.7066	C	1	20/08/2020 17:23		0	0	0	0	0	0	0	0	0	0	0	0	0	0
1620	5	6	9	3d 00:26:02.71000	0d 00:48:10.57000	0.00075556	0.00278981	0.00094102	3.7115	C	1	20/08/2020 17:28		0	0	0	0	0	0	0	0	0	0	0	0	0	0
1621	5	6	9	3d 00:31:02.71000	0d 00:53:10.57000	0.00083397	0.00308108	0.00094087	3.7171	C	1	20/08/2020 17:33		0	0	0	0	0	0	0	0	0	0	0	0	0	0
1622	5	6	9	3d 00:36:02.71000	0d 00:58:10.57000	0.00091239	0.00337278	0.00094102	3.7223	C	1	20/08/2020 17:38		0	0	0	0	0	0	0	0	0	0	0	0	0	0
1623	5	6	9	3d 00:41:02.71000	0d 01:03:10.57000	0.00099081	0.00366492	0.00094087	3.7282	C	1	20/08/2020 17:43		0	0	0	0	0	0	0	0	0	0	0	0	0	0
1624	5	6	9	3d 00:46:02.71000	0d 01:08:10.57000	0.00106922	0.00395748	0.00094095	3.7336	C	1	20/08/2020 17:48		0	0	0	0	0	0	0	0	0	0	0	0	0	0
1625	5	6	9	3d 00:51:02.71000	0d 01:13:10.57000	0.00114764	0.00425048	0.00094102	3.7391	C	1	20/08/2020 17:53		0	0	0	0	0	0	0	0	0	0	0	0	0	0
1626	5	6	9	3d 00:56:02.71000	0d 01:18:10.57000	0.00122605	0.0045439	0.00094079	3.7446	C	1	20/08/2020 17:58		0	0	0	0	0	0	0	0	0	0	0	0	0	0
1627	5	6	9	3d 01:01:02.71000	0d 01:23:10.57000	0.00130447	0.00483774	0.0009411	3.7496	C	1	20/08/2020 18:03		0	0	0	0	0	0	0	0	0	0	0	0	0	0
1628	5	6	9	3d 01:06:02.71000	0d 01:28:10.57000	0.00138289	0.00513199	0.00094087	3.7548	C	1	20/08/2020 18:08		0	0	0	0	0	0	0	0	0	0	0	0	0	0
1629	5	6	9	3d 01:11:02.71000	0d 01:33:10.57000	0.0014613	0.00542665	0.00094102	3.7601	C	1	20/08/2020 18:13		0	0	0	0	0	0	0	0	0	0	0	0	0	0
1630	5	6	9	3d 01:16:02.71000	0d 01:38:10.57000	0.00153972	0.00572172	0.00094087	3.7653	C	1	20/08/2020 18:18		0	0	0	0	0	0	0	0	0	0	0	0	0	0
1631	5	6	9	3d 01:21:02.71000	0d 01:43:10.57000	0.00161813	0.0060172	0.00094087	3.7707	C	1	20/08/2020 18:23		0	0	0	0	0	0	0	0	0	0	0	0	0	0
1632	5	6	9	3d 01:26:02.71000	0d 01:48:10.57000	0.00169655	0.00631312	0.00094102	3.7765	C	1	20/08/2020 18:28		0	0	0	0	0	0	0	0	0	0	0	0	0	0
1633	5	6	9	3d 01:31:02.71000	0d 01:53:10.57000	0.00177497	0.00660948	0.00094095	3.7821	C	1	20/08/2020 18:33		0	0	0	0	0	0	0	0	0	0	0	0	0	0
1634	5	6	9	3d 01:36:02.71000	0d 01:58:10.57000	0.00185338	0.00690631	0.00094095	3.7884	C	1	20/08/2020 18:38		0	0	0	0	0	0	0	0	0	0	0	0	0	0
1635	5	6	9	3d 01:41:02.71000	0d 02:03:10.57000	0.0019318	0.00720364	0.0009411	3.7949	C	1	20/08/2020 18:43		0	0	0	0	0	0	0	0	0	0	0	0	0	0
1636	5	6	9	3d 01:46:02.71000	0d 02:08:10.57000	0.00201022	0.0075015	0.00094087	3.8022	C	1	20/08/2020 18:48		0	0	0	0	0	0	0	0	0	0	0	0	0	0
1637	5	6	9	3d 01:51:02.71000	0d 02:13:10.57000	0.00208863	0.00779996	0.0009411	3.8099	C	1	20/08/2020 18:53		0	0	0	0	0	0	0	0	0	0	0	0	0	0
1638	5	6	9	3d 01:56:02.71000	0d 02:18:10.57000	0.00216705	0.00809905	0.0009411	3.8186	C	1	20/08/2020 18:58		0	0	0	0	0	0	0	0	0	0	0	0	0	0
1639	5	6	9	3d 02:01:02.71000	0d 02:23:10.57000	0.00224546	0.00839885	0.00094102	3.8277	C	1	20/08/2020 19:03		0	0	0	0	0	0	0	0	0	0	0	0	0	0
1640	5	6	9	3d 02:05:49.44000	0d 02:27:57.30000	0.00232041	0.0086861	0.0009411	3.8378	C	5	20/08/2020 19:07		0	0	0	0	0	0	0	0	0	0	0	0	0	0
1641	5	6	9	3d 02:10:19.75000	0d 02:32:27.61000	0.00239107	0.00895761	0.0009411	3.8479	C	5	20/08/2020 19:12		0	0	0	0	0	0	0	0	0	0	0	0	0	0
1642	5	6	9	3d 02:14:27.16000	0d 02:36:35.02000	0.00245574	0.00920677	0.00094087	3.8579	C	5	20/08/2020 19:16		0	0	0	0	0	0	0	0	0	0	0	0	0	0
1643	5	6	9	3d 02:18:21.86000	0d 02:40:29.72000	0.00251708	0.00944374	0.00094102	3.8682	C	5	20/08/2020 19:20		0	0	0	0	0	0	0	0	0	0	0	0	0	0
1644	5	6	9	3d 02:22:07.22000	0d 02:44:15.08000	0.00257599	0.00967189	0.00094102	3.8782	C	5	20/08/2020 19:24		0	0	0	0	0	0	0	0	0	0	0	0	0	0
1645	5	6	9	3d 02:25:34.77000	0d 02:47:42.63000	0.00263024	0.00988255	0.00094095	3.8883	C	5	20/08/2020 19:27		0	0	0	0	0	0	0	0	0	0	0	0	0	0
1646	5	6	9	3d 02:28:59.09000	0d 02:51:06.95000	0.00268365	0.0100905	0.00094095	3.8984	C	5	20/08/2020 19:31		0	0	0	0	0	0	0	0	0	0	0	0	0	0
1647	5	6	9	3d 02:32:12.46000	0d 02:54:20.32000	0.00273419	0.0102878	0.0009411	3.9084	C	5	20/08/2020 19:34		0	0	0	0	0	0	0	0	0	0	0	0	0	0
1648	5	6	9	3d 02:35:21.57000	0d 02:57:29.43000	0.00278362	0.0104812	0.00094095	3.9185	C	5	20/08/2020 19:37		0	0	0	0	0	0	0	0	0	0	0	0	0	0
1649	5	6	9	3d 02:38:26.90000	0d 03:00:34.76000	0.00283207	0.0106713	0.00094118	3.9287	C	5	20/08/2020 19:40		0	0	0	0	0	0	0	0	0	0	0	0	0	0
1650	5	6	9	3d 02:41:29.69000	0d 03:03:37.55000	0.00287985	0.0108592	0.00094095	3.9388	C	5	20/08/2020 19:43		0	0	0	0	0	0	0	0	0	0	0	0	0	0
1651	5	6	9	3d 02:44:29.77000	0d 03:06:37.63000	0.00292692	0.0110449	0.00094095	3.949	C	5	20/08/2020 19:46		0	0	0	0	0	0	0	0	0	0	0	0	0	0
1652	5	6	9	3d 02:47:29.34000	0d 03:09:37.20000	0.00297385	0.0112305	0.00094087	3.9591	C	5	20/08/2020 19:49		0	0	0	0	0	0	0	0	0	0	0	0	0	0
1653	5	6	9	3d 02:50:20.83000	0d 03:12:28.69000	0.00301868	0.0114082	0.00094087	3.9692	C	5	20/08/2020 19:52		0	0	0	0	0	0	0	0	0	0	0	0	0	0
1654	5	6	9	3d 02:53:12.48000	0d 03:15:20.34000	0.00306355	0.0115865	0.00094095	3.9792	C	5	20/08/2020 19:55		0	0	0	0	0	0	0	0	0	0	0	0	0	0
1655	5	6	9	3d 02:56:02.07000	0d 03:18:09.93000	0.00310787	0.0117631	0.00094079	3.9893	C	5	20/08/2020 19:58		0	0	0	0	0	0	0	0	0	0	0	0	0	0
1656	5	6	9	3d 02:58:51.40000	0d 03:20:59.26000	0.00315214	0.0119399	0.0009411	3.9994	C	5	20/08/2020 20:00		0	0	0	0	0	0	0	0	0	0	0	0	0	0
1657	5	6	9	3d 03:01:37.76000	0d 03:23:45.62000	0.00319562	0.012114	0.00094118	4.0095	C	5	20/08/2020 20:03		0	0	0	0	0	0	0	0	0	0	0	0	0	0
1658	5	6	9	3d 03:04:25.44000	0d 03:26:33.30000	0.00323945	0.0122899	0.00094102	4.0195	C	5	20/08/2020 20:06		0	0	0	0	0	0	0	0	0	0	0	0	0	0
1659	5	6	9	3d 03:07:11.76000	0d 03:29:19.62000	0.00328292	0.0124649	0.00094118	4.0296	C	5	20/08/2020 20:09		0	0	0	0	0	0	0	0	0	0	0	0	0	0
1660	5	6	9	3d 03:09:54.35000	0d 03:32:02.21000	0.00332542	0.0126364	0.00094095	4.0398	C	5	20/08/2020 20:12		0	0	0	0	0	0	0	0	0	0	0	0	0	0
1661	5	6	9	3d 03:12:34.88000	0d 03:34:42.74000	0.00336738	0.0128061	0.00094079	4.0499	C	5	20/08/2020 20:14		0	0	0	0	0	0	0	0	0	0	0	0	0	0
1662	5	6	9	3d 03:15:14.84000	0d 03:37:22.70000	0.00340919	0.0129756	0.00094079	4.06	C	5	20/08/2020 20:17		0	0	0	0	0	0	0	0	0	0	0	0	0	0
1663	5	6	9	3d 03:17:52.00000	0d 03:39:59.86000	0.00345027	0.0131426	0.0009411	4.07	C	5	20/08/2020 20:19		0	0	0	0	0	0	0	0	0	0	0	0	0	0
1664	5	6	9	3d 03:20:27.02000	0d 03:42:34.88000	0.00349079	0.0133078	0.0009411	4.0801	C	5	20/08/2020 20:22		0	0	0	0	0	0	0	0	0	0	0	0	0	0
1665	5	6	9	3d 03:23:01.91000	0d 03:45:09.77000	0.00353128	0.0134731	0.0009411	4.0902	C	5	20/08/2020 20:25		0	0	0	0	0	0	0	0	0	0	0	0	0	0
1666	5	6	9	3d 03:25:34.45000	0d 03:47:42.31000	0.00357115	0.0136364	0.0009411	4.1004	C	5	20/08/2020 20:27		0	0	0	0	0	0	0	0	0	0	0	0	0	0
1667	5	6	9	3d 03:28:04.73000	0d 03:50:12.59000	0.00361043	0.0137977	0.00094102	4.1105	C	5	20/08/2020 20:30		0	0	0	0	0	0	0	0	0	0	0	0	0	0
1668	5	6	9	3d 03:30:31.97000	0d 03:52:39.83000	0.00364892	0.0139561	0.00094102	4.1205	C	5	20/08/2020 20:32		0	0	0	0	0	0	0	0	0	0	0	0	0	0
1669	5	6	9	3d 03:32:55.19000	0d 03:55:03.05000	0.00368636	0.0141105	0.00094102	4.1306	C	5	20/08/2020 20:35		0	0	0	0	0	0	0	0	0	0	0	0	0	0
1670	5	6	9	3d 03:35:18.33000	0d 03:57:26.19000	0.00372377	0.0142653	0.00094102	4.1407	C	5	20/08/2020 20:37		0	0	0	0	0	0	0	0	0	0	0	0	0	0
1671	5	6	9	3d 03:37:40.23000	0d 03:59:48.09000	0.00376086	0.014419	0.00094079	4.1508	C	5	20/08/2020 20:39		0	0	0	0	0	0	0	0	0	0	0	0	0	0
1672	5	6	9	3d 03:40:02.02000	0d 04:02:09.88000	0.00379792	0.0145731	0.00094087	4.1608	C	5	20/08/2020 20:42		0	0	0	0	0	0	0	0	0	0	0	0	0	0
1673	5	6	9	3d 03:42:22.12000	0d 04:04:29.98000	0.00383454	0.0147256	0.00094102	4.1709	C	5	20/08/2020 20:44		0	0	0	0	0	0	0	0	0	0	0	0	0	0
1674	5	6	9	3d 03:44:40.48000	0d 04:06:48.34000	0.00387071	0.0148766	0.00094095	4.181	C	5	20/08/2020 20:46		0	0	0	0	0	0	0	0	0	0	0	0	0	0
1675	5	6	9	3d 03:46:58.75000	0d 04:09:06.61000	0.00390685	0.0150279	0.00094095	4.191	C	5	20/08/2020 20:49		0	0	0	0	0	0	0	0	0	0	0	0	0	0
1676	5	6	9	3d 03:48:55.72000	0d 04:11:03.58000	0.00393743	0.0151562	0.00094102	4.2	C	133	20/08/2020 20:51		0	0	0	0	0	0	0	0	0	0	0	0	0	0
1677	5	6	10	3d 03:48:55.74000	0d 00:00:00.02000	0.00393743	0.0151562	0.00098047	4.2	C	0	20/08/2020 20:51		0	0	0	0	0	0	0	0	0	0	0	0	0	0
1678	5	6	10	3d 03:49:11.64000	0d 00:00:15.92000	0.00394156	0.0151736	0.00088045	4.2002	C	4	20/08/2020 20:51		0	0	0	0	0	0	0	0	0	0	0	0	0	0
1679	5	6	10	3d 03:49:25.83000	0d 00:00:30.11000	0.00394484	0.0151873	0.00078042	4.2002	C	4	20/08/2020 20:51		0	0	0	0	0	0	0	0	0	0	0	0	0	0
1680	5	6	10	3d 03:49:43.98000	0d 00:00:48.26000	0.00394851	0.0152027	0.0006804	4.2002	C	4	20/08/2020 20:51		0	0	0	0	0	0	0	0	0	0	0	0	0	0
1681	5	6	10	3d 03:50:09.55000	0d 00:01:13.83000	0.00395298	0.0152215	0.00058038	4.2002	C	4	20/08/2020 20:52		0	0	0	0	0	0	0	0	0	0	0	0	0	0
1682	5	6	10	3d 03:50:41.70000	0d 00:01:45.98000	0.00395769	0.0152413	0.00048035	4.2002	C	4	20/08/2020 20:52		0	0	0	0	0	0	0	0	0	0	0	0	0	0
1683	5	6	10	3d 03:51:22.07000	0d 00:02:26.35000	0.00396248	0.0152614	0.00038033	4.1999	C	4	20/08/2020 20:53		0	0	0	0	0	0	0	0	0	0	0	0	0	0
1684	5	6	10	3d 03:52:20.16000	0d 00:03:24.44000	0.00396776	0.0152836	0.00028023	4.2	C	4	20/08/2020 20:54		0	0	0	0	0	0	0	0	0	0	0	0	0	0
1685	5	6	10	3d 03:53:53.22000	0d 00:04:57.50000	0.00397363	0.0153083	0.00018006	4.1999	C	4	20/08/2020 20:55		0	0	0	0	0	0	0	0	0	0	0	0	0	0
1686	5	6	10	3d 03:56:44.98000	0d 00:07:49.26000	0.00397993	0.0153347	0.00009407	4.2	C	132	20/08/2020 20:58		0	0	0	0	0	0	0	0	0	0	0	0	0	0
1687	5	6	11	3d 03:56:44.99000	0d 00:00:00.01000	0	0	0	4.1999	R	0	20/08/2020 20:58		0	0	0	0	0	0	0	0	0	0	0	0	0	0
1688	5	6	11	3d 03:56:46.99000	0d 00:00:02.01000	0	0	0	4.199	R	1	20/08/2020 20:58		0	0	0	0	0	0	0	0	0	0	0	0	0	0
1689	5	6	11	3d 03:56:48.99000	0d 00:00:04.01000	0	0	0	4.199	R	1	20/08/2020 20:58		0	0	0	0	0	0	0	0	0	0	0	0	0	0
1690	5	6	11	3d 03:56:50.99000	0d 00:00:06.01000	0	0	0	4.199	R	1	20/08/2020 20:58		0	0	0	0	0	0	0	0	0	0	0	0	0	0
1691	5	6	11	3d 03:56:52.99000	0d 00:00:08.01000	0	0	0	4.1988	R	1	20/08/2020 20:58		0	0	0	0	0	0	0	0	0	0	0	0	0	0
1692	5	6	11	3d 03:56:54.98000	0d 00:00:10.00000	0	0	0	4.1988	R	129	20/08/2020 20:59		0	0	0	0	0	0	0	0	0	0	0	0	0	0
1693	5	6	12	3d 03:56:55.03000	0d 00:00:00.05000	0.00000001	0.00000005	0.00094232	4.1921	D	0	20/08/2020 20:59		0	0	0	0	0	0	0	0	0	0	0	0	0	0
1694	5	6	12	3d 03:57:39.40000	0d 00:00:44.42000	0.00001161	0.0000486	0.0009411	4.1819	D	5	20/08/2020 20:59		0	0	0	0	0	0	0	0	0	0	0	0	0	0
1695	5	6	12	3d 03:59:28.88000	0d 00:02:33.90000	0.00004023	0.00016812	0.0009411	4.1718	D	5	20/08/2020 21:01		0	0	0	0	0	0	0	0	0	0	0	0	0	0
1696	5	6	12	3d 04:01:29.76000	0d 00:04:34.78000	0.00007182	0.00029979	0.00094102	4.1617	D	5	20/08/2020 21:03		0	0	0	0	0	0	0	0	0	0	0	0	0	0
1697	5	6	12	3d 04:03:37.39000	0d 00:06:42.41000	0.00010518	0.00043846	0.00094095	4.1517	D	5	20/08/2020 21:05		0	0	0	0	0	0	0	0	0	0	0	0	0	0
1698	5	6	12	3d 04:05:45.14000	0d 00:08:50.16000	0.00013858	0.00057693	0.00094118	4.1416	D	5	20/08/2020 21:07		0	0	0	0	0	0	0	0	0	0	0	0	0	0
1699	5	6	12	3d 04:07:56.55000	0d 00:11:01.57000	0.00017293	0.00071902	0.00094079	4.1315	D	5	20/08/2020 21:10		0	0	0	0	0	0	0	0	0	0	0	0	0	0
1700	5	6	12	3d 04:10:07.94000	0d 00:13:12.96000	0.00020727	0.00086074	0.00094095	4.1215	D	5	20/08/2020 21:12		0	0	0	0	0	0	0	0	0	0	0	0	0	0
1701	5	6	12	3d 04:12:22.88000	0d 00:15:27.90000	0.00024254	0.00100594	0.00094102	4.1114	D	5	20/08/2020 21:14		0	0	0	0	0	0	0	0	0	0	0	0	0	0
1702	5	6	12	3d 04:14:40.67000	0d 00:17:45.69000	0.00027856	0.00115384	0.00094079	4.1013	D	5	20/08/2020 21:16		0	0	0	0	0	0	0	0	0	0	0	0	0	0
1703	5	6	12	3d 04:16:59.66000	0d 00:20:04.68000	0.00031489	0.00130267	0.00094087	4.0912	D	5	20/08/2020 21:19		0	0	0	0	0	0	0	0	0	0	0	0	0	0
1704	5	6	12	3d 04:19:23.36000	0d 00:22:28.38000	0.00035245	0.00145616	0.00094102	4.081	D	5	20/08/2020 21:21		0	0	0	0	0	0	0	0	0	0	0	0	0	0
1705	5	6	12	3d 04:21:51.07000	0d 00:24:56.09000	0.00039106	0.00161354	0.00094095	4.071	D	5	20/08/2020 21:23		0	0	0	0	0	0	0	0	0	0	0	0	0	0
1706	5	6	12	3d 04:24:18.20000	0d 00:27:23.22000	0.00042952	0.00176991	0.00094118	4.0609	D	5	20/08/2020 21:26		0	0	0	0	0	0	0	0	0	0	0	0	0	0
1707	5	6	12	3d 04:26:46.05000	0d 00:29:51.07000	0.00046816	0.00192665	0.00094102	4.0507	D	5	20/08/2020 21:28		0	0	0	0	0	0	0	0	0	0	0	0	0	0
1708	5	6	12	3d 04:29:17.68000	0d 00:32:22.70000	0.0005078	0.00208701	0.0009411	4.0406	D	5	20/08/2020 21:31		0	0	0	0	0	0	0	0	0	0	0	0	0	0
1709	5	6	12	3d 04:31:52.00000	0d 00:34:57.02000	0.00054813	0.00224979	0.00094079	4.0305	D	5	20/08/2020 21:33		0	0	0	0	0	0	0	0	0	0	0	0	0	0
1710	5	6	12	3d 04:34:27.40000	0d 00:37:32.42000	0.00058875	0.00241331	0.00094102	4.0204	D	5	20/08/2020 21:36		0	0	0	0	0	0	0	0	0	0	0	0	0	0
1711	5	6	12	3d 04:37:01.93000	0d 00:40:06.95000	0.00062915	0.00257551	0.00094102	4.0104	D	5	20/08/2020 21:39		0	0	0	0	0	0	0	0	0	0	0	0	0	0
1712	5	6	12	3d 04:39:43.79000	0d 00:42:48.81000	0.00067145	0.00274498	0.00094102	4.0003	D	5	20/08/2020 21:41		0	0	0	0	0	0	0	0	0	0	0	0	0	0
1713	5	6	12	3d 04:42:25.17000	0d 00:45:30.19000	0.00071364	0.00291351	0.00094102	3.9902	D	5	20/08/2020 21:44		0	0	0	0	0	0	0	0	0	0	0	0	0	0
1714	5	6	12	3d 04:45:07.82000	0d 00:48:12.84000	0.00075615	0.00308294	0.00094095	3.9802	D	5	20/08/2020 21:47		0	0	0	0	0	0	0	0	0	0	0	0	0	0
1715	5	6	12	3d 04:47:51.30000	0d 00:50:56.32000	0.00079888	0.00325281	0.00094079	3.9701	D	5	20/08/2020 21:49		0	0	0	0	0	0	0	0	0	0	0	0	0	0
1716	5	6	12	3d 04:50:33.81000	0d 00:53:38.83000	0.00084136	0.00342124	0.00094095	3.96	D	5	20/08/2020 21:52		0	0	0	0	0	0	0	0	0	0	0	0	0	0
1717	5	6	12	3d 04:53:19.90000	0d 00:56:24.92000	0.00088477	0.00359295	0.00094079	3.9498	D	5	20/08/2020 21:55		0	0	0	0	0	0	0	0	0	0	0	0	0	0
1718	5	6	12	3d 04:56:08.98000	0d 00:59:14.00000	0.00092897	0.0037673	0.00094095	3.9397	D	5	20/08/2020 21:58		0	0	0	0	0	0	0	0	0	0	0	0	0	0
1719	5	6	12	3d 04:58:57.05000	0d 01:02:02.07000	0.0009729	0.00394017	0.00094095	3.9297	D	5	20/08/2020 22:01		0	0	0	0	0	0	0	0	0	0	0	0	0	0
1720	5	6	12	3d 05:01:49.14000	0d 01:04:54.16000	0.00101788	0.00411671	0.00094079	3.9196	D	5	20/08/2020 22:03		0	0	0	0	0	0	0	0	0	0	0	0	0	0
1721	5	6	12	3d 05:04:43.12000	0d 01:07:48.14000	0.00106336	0.00429474	0.00094095	3.9095	D	5	20/08/2020 22:06		0	0	0	0	0	0	0	0	0	0	0	0	0	0
1722	5	6	12	3d 05:07:39.16000	0d 01:10:44.18000	0.00110937	0.00447441	0.00094095	3.8994	D	5	20/08/2020 22:09		0	0	0	0	0	0	0	0	0	0	0	0	0	0
1723	5	6	12	3d 05:10:36.70000	0d 01:13:41.72000	0.00115578	0.00465514	0.00094102	3.8894	D	5	20/08/2020 22:12		0	0	0	0	0	0	0	0	0	0	0	0	0	0
1724	5	6	12	3d 05:13:36.29000	0d 01:16:41.31000	0.00120272	0.00483749	0.00094072	3.8791	D	5	20/08/2020 22:15		0	0	0	0	0	0	0	0	0	0	0	0	0	0
1725	5	6	12	3d 05:16:45.31000	0d 01:19:50.33000	0.00125213	0.00502891	0.00094079	3.8691	D	5	20/08/2020 22:18		0	0	0	0	0	0	0	0	0	0	0	0	0	0
1726	5	6	12	3d 05:19:55.10000	0d 01:23:00.12000	0.00130174	0.00522061	0.00094118	3.859	D	5	20/08/2020 22:22		0	0	0	0	0	0	0	0	0	0	0	0	0	0
1727	5	6	12	3d 05:23:13.20000	0d 01:26:18.22000	0.00135352	0.00542018	0.00094087	3.8488	D	5	20/08/2020 22:25		0	0	0	0	0	0	0	0	0	0	0	0	0	0
1728	5	6	12	3d 05:26:43.80000	0d 01:29:48.82000	0.00140857	0.00563179	0.00094102	3.8387	D	5	20/08/2020 22:28		0	0	0	0	0	0	0	0	0	0	0	0	0	0
1729	5	6	12	3d 05:30:23.60000	0d 01:33:28.62000	0.00146602	0.00585205	0.00094118	3.8285	D	5	20/08/2020 22:32		0	0	0	0	0	0	0	0	0	0	0	0	0	0
1730	5	6	12	3d 05:34:17.59000	0d 01:37:22.61000	0.00152718	0.00608591	0.00094079	3.8184	D	5	20/08/2020 22:36		0	0	0	0	0	0	0	0	0	0	0	0	0	0
1731	5	6	12	3d 05:38:23.15000	0d 01:41:28.17000	0.00159137	0.00633068	0.00094079	3.8083	D	5	20/08/2020 22:40		0	0	0	0	0	0	0	0	0	0	0	0	0	0
1732	5	6	12	3d 05:42:44.49000	0d 01:45:49.51000	0.00165968	0.00659049	0.0009411	3.7983	D	5	20/08/2020 22:44		0	0	0	0	0	0	0	0	0	0	0	0	0	0
1733	5	6	12	3d 05:47:31.19000	0d 01:50:36.21000	0.00173462	0.00687476	0.00094087	3.7882	D	5	20/08/2020 22:49		0	0	0	0	0	0	0	0	0	0	0	0	0	0
1734	5	6	12	3d 05:52:31.19000	0d 01:55:36.21000	0.00181304	0.00717145	0.00094102	3.7787	D	1	20/08/2020 22:54		0	0	0	0	0	0	0	0	0	0	0	0	0	0
1735	5	6	12	3d 05:57:31.19000	0d 02:00:36.21000	0.00189145	0.00746742	0.00094095	3.77	D	1	20/08/2020 22:59		0	0	0	0	0	0	0	0	0	0	0	0	0	0
1736	5	6	12	3d 06:02:31.19000	0d 02:05:36.21000	0.00196987	0.00776273	0.00094125	3.762	D	1	20/08/2020 23:04		0	0	0	0	0	0	0	0	0	0	0	0	0	0
1737	5	6	12	3d 06:07:31.19000	0d 02:10:36.21000	0.00204828	0.00805743	0.00094095	3.7545	D	1	20/08/2020 23:09		0	0	0	0	0	0	0	0	0	0	0	0	0	0
1738	5	6	12	3d 06:12:31.19000	0d 02:15:36.21000	0.0021267	0.00835157	0.00094079	3.7476	D	1	20/08/2020 23:14		0	0	0	0	0	0	0	0	0	0	0	0	0	0
1739	5	6	12	3d 06:17:31.19000	0d 02:20:36.21000	0.00220512	0.00864516	0.00094118	3.7406	D	1	20/08/2020 23:19		0	0	0	0	0	0	0	0	0	0	0	0	0	0
1740	5	6	12	3d 06:22:31.19000	0d 02:25:36.21000	0.00228353	0.00893824	0.00094102	3.734	D	1	20/08/2020 23:24		0	0	0	0	0	0	0	0	0	0	0	0	0	0
1741	5	6	12	3d 06:27:31.19000	0d 02:30:36.21000	0.00236195	0.0092308	0.00094102	3.7276	D	1	20/08/2020 23:29		0	0	0	0	0	0	0	0	0	0	0	0	0	0
1742	5	6	12	3d 06:32:31.19000	0d 02:35:36.21000	0.00244036	0.00952284	0.00094118	3.7208	D	1	20/08/2020 23:34		0	0	0	0	0	0	0	0	0	0	0	0	0	0
1743	5	6	12	3d 06:37:31.19000	0d 02:40:36.21000	0.00251878	0.00981435	0.00094095	3.7139	D	1	20/08/2020 23:39		0	0	0	0	0	0	0	0	0	0	0	0	0	0
1744	5	6	12	3d 06:42:31.19000	0d 02:45:36.21000	0.0025972	0.0101053	0.00094087	3.7066	D	1	20/08/2020 23:44		0	0	0	0	0	0	0	0	0	0	0	0	0	0
1745	5	6	12	3d 06:47:31.19000	0d 02:50:36.21000	0.00267561	0.0103957	0.00094102	3.6991	D	1	20/08/2020 23:49		0	0	0	0	0	0	0	0	0	0	0	0	0	0
1746	5	6	12	3d 06:52:31.19000	0d 02:55:36.21000	0.00275403	0.0106854	0.00094118	3.6909	D	1	20/08/2020 23:54		0	0	0	0	0	0	0	0	0	0	0	0	0	0
1747	5	6	12	3d 06:57:31.19000	0d 03:00:36.21000	0.00283245	0.0109745	0.00094102	3.6823	D	1	20/08/2020 23:59		0	0	0	0	0	0	0	0	0	0	0	0	0	0
1748	5	6	12	3d 07:02:31.19000	0d 03:05:36.21000	0.00291086	0.0112629	0.0009411	3.6727	D	1	21/08/2020 00:04		0	0	0	0	0	0	0	0	0	0	0	0	0	0
1749	5	6	12	3d 07:07:05.81000	0d 03:10:10.83000	0.00298264	0.0115262	0.00094095	3.6625	D	5	21/08/2020 00:09		0	0	0	0	0	0	0	0	0	0	0	0	0	0
1750	5	6	12	3d 07:11:18.03000	0d 03:14:23.05000	0.00304857	0.0117673	0.0009411	3.6522	D	5	21/08/2020 00:13		0	0	0	0	0	0	0	0	0	0	0	0	0	0
1751	5	6	12	3d 07:14:59.97000	0d 03:18:04.99000	0.00310658	0.0119789	0.00094102	3.6422	D	5	21/08/2020 00:17		0	0	0	0	0	0	0	0	0	0	0	0	0	0
1752	5	6	12	3d 07:18:07.92000	0d 03:21:12.94000	0.00315571	0.0121576	0.00094095	3.6321	D	5	21/08/2020 00:20		0	0	0	0	0	0	0	0	0	0	0	0	0	0
1753	5	6	12	3d 07:20:51.58000	0d 03:23:56.60000	0.00319849	0.0123128	0.0009411	3.622	D	5	21/08/2020 00:22		0	0	0	0	0	0	0	0	0	0	0	0	0	0
1754	5	6	12	3d 07:23:12.74000	0d 03:26:17.76000	0.00323539	0.0124463	0.00094102	3.612	D	5	21/08/2020 00:25		0	0	0	0	0	0	0	0	0	0	0	0	0	0
1755	5	6	12	3d 07:25:13.29000	0d 03:28:18.31000	0.0032669	0.0125599	0.00094133	3.6019	D	5	21/08/2020 00:27		0	0	0	0	0	0	0	0	0	0	0	0	0	0
1756	5	6	12	3d 07:26:59.50000	0d 03:30:04.52000	0.00329466	0.0126598	0.00094102	3.5917	D	5	21/08/2020 00:29		0	0	0	0	0	0	0	0	0	0	0	0	0	0
1757	5	6	12	3d 07:28:36.96000	0d 03:31:41.98000	0.00332013	0.0127512	0.00094087	3.5816	D	5	21/08/2020 00:30		0	0	0	0	0	0	0	0	0	0	0	0	0	0
1758	5	6	12	3d 07:29:59.11000	0d 03:33:04.13000	0.00334161	0.012828	0.00094102	3.5715	D	5	21/08/2020 00:32		0	0	0	0	0	0	0	0	0	0	0	0	0	0
1759	5	6	12	3d 07:31:14.19000	0d 03:34:19.21000	0.00336123	0.012898	0.00094095	3.5615	D	5	21/08/2020 00:33		0	0	0	0	0	0	0	0	0	0	0	0	0	0
1760	5	6	12	3d 07:32:25.80000	0d 03:35:30.82000	0.00337995	0.0129646	0.0009411	3.5514	D	5	21/08/2020 00:34		0	0	0	0	0	0	0	0	0	0	0	0	0	0
1761	5	6	12	3d 07:33:31.96000	0d 03:36:36.98000	0.00339724	0.0130259	0.00094102	3.5413	D	5	21/08/2020 00:35		0	0	0	0	0	0	0	0	0	0	0	0	0	0
1762	5	6	12	3d 07:34:35.71000	0d 03:37:40.73000	0.00341391	0.0130848	0.00094102	3.5312	D	5	21/08/2020 00:36		0	0	0	0	0	0	0	0	0	0	0	0	0	0
1763	5	6	12	3d 07:35:38.80000	0d 03:38:43.82000	0.0034304	0.013143	0.00094102	3.5212	D	5	21/08/2020 00:37		0	0	0	0	0	0	0	0	0	0	0	0	0	0
1764	5	6	12	3d 07:36:54.95000	0d 03:39:59.97000	0.0034503	0.013213	0.00094102	3.5111	D	5	21/08/2020 00:39		0	0	0	0	0	0	0	0	0	0	0	0	0	0
1765	5	6	12	3d 07:38:24.96000	0d 03:41:29.98000	0.00347383	0.0132954	0.00094118	3.501	D	5	21/08/2020 00:40		0	0	0	0	0	0	0	0	0	0	0	0	0	0
1766	5	6	12	3d 07:40:21.85000	0d 03:43:26.87000	0.00350438	0.0134022	0.00094079	3.491	D	5	21/08/2020 00:42		0	0	0	0	0	0	0	0	0	0	0	0	0	0
1767	5	6	12	3d 07:43:41.55000	0d 03:46:46.57000	0.00355658	0.0135842	0.0009411	3.4809	D	5	21/08/2020 00:45		0	0	0	0	0	0	0	0	0	0	0	0	0	0
1768	5	6	12	3d 07:46:36.63000	0d 03:49:41.65000	0.00360235	0.0137433	0.0009411	3.4708	D	5	21/08/2020 00:48		0	0	0	0	0	0	0	0	0	0	0	0	0	0
1769	5	6	12	3d 07:50:33.79000	0d 03:53:38.81000	0.00366434	0.0139581	0.00094072	3.4607	D	5	21/08/2020 00:52		0	0	0	0	0	0	0	0	0	0	0	0	0	0
1770	5	6	12	3d 07:53:29.13000	0d 03:56:34.15000	0.00371017	0.0141165	0.00094102	3.4507	D	5	21/08/2020 00:55		0	0	0	0	0	0	0	0	0	0	0	0	0	0
1771	5	6	12	3d 07:55:58.09000	0d 03:59:03.11000	0.0037491	0.0142507	0.00094095	3.4405	D	5	21/08/2020 00:58		0	0	0	0	0	0	0	0	0	0	0	0	0	0
1772	5	6	12	3d 07:57:48.62000	0d 04:00:53.64000	0.003778	0.01435	0.00094118	3.4304	D	5	21/08/2020 00:59		0	0	0	0	0	0	0	0	0	0	0	0	0	0
1773	5	6	12	3d 07:59:18.93000	0d 04:02:23.95000	0.0038016	0.0144308	0.00094118	3.4203	D	5	21/08/2020 01:01		0	0	0	0	0	0	0	0	0	0	0	0	0	0
1774	5	6	12	3d 08:00:27.20000	0d 04:03:32.22000	0.00381945	0.0144918	0.00094102	3.4102	D	5	21/08/2020 01:02		0	0	0	0	0	0	0	0	0	0	0	0	0	0
1775	5	6	12	3d 08:01:22.44000	0d 04:04:27.46000	0.00383388	0.0145409	0.00094102	3.4002	D	5	21/08/2020 01:03		0	0	0	0	0	0	0	0	0	0	0	0	0	0
1776	5	6	12	3d 08:02:09.17000	0d 04:05:14.19000	0.0038461	0.0145824	0.00094102	3.3899	D	5	21/08/2020 01:04		0	0	0	0	0	0	0	0	0	0	0	0	0	0
1777	5	6	12	3d 08:02:47.37000	0d 04:05:52.39000	0.00385608	0.0146162	0.00094095	3.3799	D	5	21/08/2020 01:04		0	0	0	0	0	0	0	0	0	0	0	0	0	0
1778	5	6	12	3d 08:03:20.96000	0d 04:06:25.98000	0.00386486	0.0146458	0.00094087	3.3698	D	5	21/08/2020 01:05		0	0	0	0	0	0	0	0	0	0	0	0	0	0
1779	5	6	12	3d 08:03:51.75000	0d 04:06:56.77000	0.00387291	0.0146729	0.00094095	3.3597	D	5	21/08/2020 01:05		0	0	0	0	0	0	0	0	0	0	0	0	0	0
1780	5	6	12	3d 08:04:17.61000	0d 04:07:22.63000	0.00387967	0.0146956	0.00094102	3.3497	D	5	21/08/2020 01:06		0	0	0	0	0	0	0	0	0	0	0	0	0	0
1781	5	6	12	3d 08:04:39.89000	0d 04:07:44.91000	0.0038855	0.0147151	0.00094102	3.3396	D	5	21/08/2020 01:06		0	0	0	0	0	0	0	0	0	0	0	0	0	0
1782	5	6	12	3d 08:04:59.80000	0d 04:08:04.82000	0.0038907	0.0147324	0.00094102	3.3294	D	5	21/08/2020 01:07		0	0	0	0	0	0	0	0	0	0	0	0	0	0
1783	5	6	12	3d 08:05:17.81000	0d 04:08:22.83000	0.00389541	0.0147481	0.00094087	3.3193	D	5	21/08/2020 01:07		0	0	0	0	0	0	0	0	0	0	0	0	0	0
1784	5	6	12	3d 08:05:33.74000	0d 04:08:38.76000	0.00389957	0.0147619	0.00094079	3.3092	D	5	21/08/2020 01:07		0	0	0	0	0	0	0	0	0	0	0	0	0	0
1785	5	6	12	3d 08:05:48.14000	0d 04:08:53.16000	0.00390334	0.0147743	0.00094087	3.299	D	5	21/08/2020 01:07		0	0	0	0	0	0	0	0	0	0	0	0	0	0
1786	5	6	12	3d 08:06:01.60000	0d 04:09:06.62000	0.00390685	0.0147859	0.0009411	3.2888	D	5	21/08/2020 01:08		0	0	0	0	0	0	0	0	0	0	0	0	0	0
1787	5	6	12	3d 08:06:13.94000	0d 04:09:18.96000	0.00391008	0.0147965	0.00094125	3.2787	D	5	21/08/2020 01:08		0	0	0	0	0	0	0	0	0	0	0	0	0	0
1788	5	6	12	3d 08:06:25.44000	0d 04:09:30.46000	0.00391308	0.0148063	0.00094087	3.2685	D	5	21/08/2020 01:08		0	0	0	0	0	0	0	0	0	0	0	0	0	0
1789	5	6	12	3d 08:06:36.33000	0d 04:09:41.35000	0.00391593	0.0148156	0.00094087	3.2583	D	5	21/08/2020 01:08		0	0	0	0	0	0	0	0	0	0	0	0	0	0
1790	5	6	12	3d 08:06:46.71000	0d 04:09:51.73000	0.00391864	0.0148245	0.00094118	3.248	D	5	21/08/2020 01:08		0	0	0	0	0	0	0	0	0	0	0	0	0	0
1791	5	6	12	3d 08:06:56.42000	0d 04:10:01.44000	0.00392118	0.0148327	0.00094102	3.2378	D	5	21/08/2020 01:09		0	0	0	0	0	0	0	0	0	0	0	0	0	0
1792	5	6	12	3d 08:07:05.55000	0d 04:10:10.57000	0.00392357	0.0148404	0.00094095	3.2276	D	5	21/08/2020 01:09		0	0	0	0	0	0	0	0	0	0	0	0	0	0
1793	5	6	12	3d 08:07:14.01000	0d 04:10:19.03000	0.00392578	0.0148475	0.00094118	3.2172	D	5	21/08/2020 01:09		0	0	0	0	0	0	0	0	0	0	0	0	0	0
1794	5	6	12	3d 08:07:22.39000	0d 04:10:27.41000	0.00392797	0.0148546	0.00094087	3.2071	D	5	21/08/2020 01:09		0	0	0	0	0	0	0	0	0	0	0	0	0	0
1795	5	6	12	3d 08:07:30.01000	0d 04:10:35.03000	0.00392996	0.0148609	0.0009411	3.1971	D	5	21/08/2020 01:09		0	0	0	0	0	0	0	0	0	0	0	0	0	0
1796	5	6	12	3d 08:07:37.32000	0d 04:10:42.34000	0.00393187	0.014867	0.00094095	3.187	D	5	21/08/2020 01:09		0	0	0	0	0	0	0	0	0	0	0	0	0	0
1797	5	6	12	3d 08:07:44.24000	0d 04:10:49.26000	0.00393368	0.0148728	0.0009411	3.1768	D	5	21/08/2020 01:09		0	0	0	0	0	0	0	0	0	0	0	0	0	0
1798	5	6	12	3d 08:07:51.10000	0d 04:10:56.12000	0.00393548	0.0148785	0.00094102	3.1666	D	5	21/08/2020 01:09		0	0	0	0	0	0	0	0	0	0	0	0	0	0
1799	5	6	12	3d 08:07:57.56000	0d 04:11:02.58000	0.00393716	0.0148838	0.00094095	3.1565	D	5	21/08/2020 01:10		0	0	0	0	0	0	0	0	0	0	0	0	0	0
1800	5	6	12	3d 08:08:03.68000	0d 04:11:08.70000	0.00393876	0.0148889	0.00094095	3.1464	D	5	21/08/2020 01:10		0	0	0	0	0	0	0	0	0	0	0	0	0	0
1801	5	6	12	3d 08:08:09.53000	0d 04:11:14.55000	0.00394029	0.0148937	0.00094102	3.1362	D	5	21/08/2020 01:10		0	0	0	0	0	0	0	0	0	0	0	0	0	0
1802	5	6	12	3d 08:08:15.15000	0d 04:11:20.17000	0.00394176	0.0148983	0.00094095	3.1261	D	5	21/08/2020 01:10		0	0	0	0	0	0	0	0	0	0	0	0	0	0
1803	5	6	12	3d 08:08:20.57000	0d 04:11:25.59000	0.00394318	0.0149027	0.00094095	3.1159	D	5	21/08/2020 01:10		0	0	0	0	0	0	0	0	0	0	0	0	0	0
1804	5	6	12	3d 08:08:25.84000	0d 04:11:30.86000	0.00394456	0.014907	0.00094102	3.1057	D	5	21/08/2020 01:10		0	0	0	0	0	0	0	0	0	0	0	0	0	0
1805	5	6	12	3d 08:08:30.90000	0d 04:11:35.92000	0.00394588	0.0149111	0.00094095	3.0953	D	5	21/08/2020 01:10		0	0	0	0	0	0	0	0	0	0	0	0	0	0
1806	5	6	12	3d 08:08:35.87000	0d 04:11:40.89000	0.00394718	0.0149151	0.00094087	3.0849	D	5	21/08/2020 01:10		0	0	0	0	0	0	0	0	0	0	0	0	0	0
1807	5	6	12	3d 08:08:40.63000	0d 04:11:45.65000	0.00394842	0.0149189	0.0009411	3.0745	D	5	21/08/2020 01:10		0	0	0	0	0	0	0	0	0	0	0	0	0	0
1808	5	6	12	3d 08:08:45.18000	0d 04:11:50.20000	0.00394961	0.0149226	0.00094095	3.0645	D	5	21/08/2020 01:10		0	0	0	0	0	0	0	0	0	0	0	0	0	0
1809	5	6	12	3d 08:08:49.48000	0d 04:11:54.50000	0.00395074	0.014926	0.00094087	3.0541	D	5	21/08/2020 01:10		0	0	0	0	0	0	0	0	0	0	0	0	0	0
1810	5	6	12	3d 08:08:53.77000	0d 04:11:58.79000	0.00395186	0.0149294	0.00094079	3.044	D	5	21/08/2020 01:11		0	0	0	0	0	0	0	0	0	0	0	0	0	0
1811	5	6	12	3d 08:08:57.79000	0d 04:12:02.81000	0.00395291	0.0149326	0.00094102	3.0338	D	5	21/08/2020 01:11		0	0	0	0	0	0	0	0	0	0	0	0	0	0
1812	5	6	12	3d 08:09:01.82000	0d 04:12:06.84000	0.00395396	0.0149358	0.0009411	3.0234	D	5	21/08/2020 01:11		0	0	0	0	0	0	0	0	0	0	0	0	0	0
1813	5	6	12	3d 08:09:05.72000	0d 04:12:10.74000	0.00395498	0.0149389	0.00094072	3.0134	D	5	21/08/2020 01:11		0	0	0	0	0	0	0	0	0	0	0	0	0	0
1814	5	6	12	3d 08:09:09.39000	0d 04:12:14.41000	0.00395594	0.0149418	0.00094095	3.0033	D	5	21/08/2020 01:11		0	0	0	0	0	0	0	0	0	0	0	0	0	0
1815	5	6	12	3d 08:09:12.93000	0d 04:12:17.95000	0.00395687	0.0149446	0.00094087	2.9932	D	5	21/08/2020 01:11		0	0	0	0	0	0	0	0	0	0	0	0	0	0
1816	5	6	12	3d 08:09:16.47000	0d 04:12:21.49000	0.00395779	0.0149473	0.00094095	2.9828	D	5	21/08/2020 01:11		0	0	0	0	0	0	0	0	0	0	0	0	0	0
1817	5	6	12	3d 08:09:19.87000	0d 04:12:24.89000	0.00395868	0.01495	0.00094095	2.9728	D	5	21/08/2020 01:11		0	0	0	0	0	0	0	0	0	0	0	0	0	0
1818	5	6	12	3d 08:09:23.17000	0d 04:12:28.19000	0.00395954	0.0149525	0.00094087	2.9624	D	5	21/08/2020 01:11		0	0	0	0	0	0	0	0	0	0	0	0	0	0
1819	5	6	12	3d 08:09:26.47000	0d 04:12:31.49000	0.0039604	0.0149551	0.00094095	2.9522	D	5	21/08/2020 01:11		0	0	0	0	0	0	0	0	0	0	0	0	0	0
1820	5	6	12	3d 08:09:29.62000	0d 04:12:34.64000	0.00396123	0.0149575	0.00094095	2.9419	D	5	21/08/2020 01:11		0	0	0	0	0	0	0	0	0	0	0	0	0	0
1821	5	6	12	3d 08:09:32.74000	0d 04:12:37.76000	0.00396204	0.0149599	0.00094102	2.9314	D	5	21/08/2020 01:11		0	0	0	0	0	0	0	0	0	0	0	0	0	0
1822	5	6	12	3d 08:09:35.90000	0d 04:12:40.92000	0.00396287	0.0149623	0.00094102	2.9207	D	5	21/08/2020 01:11		0	0	0	0	0	0	0	0	0	0	0	0	0	0
1823	5	6	12	3d 08:09:38.86000	0d 04:12:43.88000	0.00396364	0.0149646	0.00094102	2.9104	D	5	21/08/2020 01:11		0	0	0	0	0	0	0	0	0	0	0	0	0	0
1824	5	6	12	3d 08:09:41.73000	0d 04:12:46.75000	0.00396439	0.0149668	0.00094102	2.9003	D	5	21/08/2020 01:11		0	0	0	0	0	0	0	0	0	0	0	0	0	0
1825	5	6	12	3d 08:09:44.52000	0d 04:12:49.54000	0.00396512	0.0149689	0.00094102	2.8899	D	5	21/08/2020 01:11		0	0	0	0	0	0	0	0	0	0	0	0	0	0
1826	5	6	12	3d 08:09:47.31000	0d 04:12:52.33000	0.00396585	0.014971	0.00094087	2.8795	D	5	21/08/2020 01:11		0	0	0	0	0	0	0	0	0	0	0	0	0	0
1827	5	6	12	3d 08:09:50.00000	0d 04:12:55.02000	0.00396655	0.014973	0.00094095	2.8692	D	5	21/08/2020 01:11		0	0	0	0	0	0	0	0	0	0	0	0	0	0
1828	5	6	12	3d 08:09:52.59000	0d 04:12:57.61000	0.00396723	0.0149749	0.00094087	2.8589	D	5	21/08/2020 01:11		0	0	0	0	0	0	0	0	0	0	0	0	0	0
1829	5	6	12	3d 08:09:55.17000	0d 04:13:00.19000	0.00396791	0.0149769	0.00094079	2.8486	D	5	21/08/2020 01:12		0	0	0	0	0	0	0	0	0	0	0	0	0	0
1830	5	6	12	3d 08:09:57.69000	0d 04:13:02.71000	0.00396856	0.0149787	0.00094102	2.838	D	5	21/08/2020 01:12		0	0	0	0	0	0	0	0	0	0	0	0	0	0
1831	5	6	12	3d 08:10:00.18000	0d 04:13:05.20000	0.00396922	0.0149806	0.00094095	2.8278	D	5	21/08/2020 01:12		0	0	0	0	0	0	0	0	0	0	0	0	0	0
1832	5	6	12	3d 08:10:02.53000	0d 04:13:07.55000	0.00396983	0.0149823	0.00094087	2.8176	D	5	21/08/2020 01:12		0	0	0	0	0	0	0	0	0	0	0	0	0	0
1833	5	6	12	3d 08:10:04.89000	0d 04:13:09.91000	0.00397045	0.014984	0.00094095	2.8072	D	5	21/08/2020 01:12		0	0	0	0	0	0	0	0	0	0	0	0	0	0
1834	5	6	12	3d 08:10:07.19000	0d 04:13:12.21000	0.00397105	0.0149857	0.00094102	2.797	D	5	21/08/2020 01:12		0	0	0	0	0	0	0	0	0	0	0	0	0	0
1835	5	6	12	3d 08:10:09.47000	0d 04:13:14.49000	0.00397164	0.0149874	0.00094102	2.7866	D	5	21/08/2020 01:12		0	0	0	0	0	0	0	0	0	0	0	0	0	0
1836	5	6	12	3d 08:10:11.71000	0d 04:13:16.73000	0.00397223	0.014989	0.00094087	2.7762	D	5	21/08/2020 01:12		0	0	0	0	0	0	0	0	0	0	0	0	0	0
1837	5	6	12	3d 08:10:13.90000	0d 04:13:18.92000	0.0039728	0.0149906	0.0009411	2.7657	D	5	21/08/2020 01:12		0	0	0	0	0	0	0	0	0	0	0	0	0	0
1838	5	6	12	3d 08:10:16.11000	0d 04:13:21.13000	0.00397338	0.0149922	0.00094095	2.7552	D	5	21/08/2020 01:12		0	0	0	0	0	0	0	0	0	0	0	0	0	0
1839	5	6	12	3d 08:10:18.23000	0d 04:13:23.25000	0.00397393	0.0149937	0.00094095	2.7449	D	5	21/08/2020 01:12		0	0	0	0	0	0	0	0	0	0	0	0	0	0
1840	5	6	12	3d 08:10:20.28000	0d 04:13:25.30000	0.00397447	0.0149952	0.00094087	2.7346	D	5	21/08/2020 01:12		0	0	0	0	0	0	0	0	0	0	0	0	0	0
1841	5	6	12	3d 08:10:22.36000	0d 04:13:27.38000	0.00397501	0.0149967	0.00094095	2.7239	D	5	21/08/2020 01:12		0	0	0	0	0	0	0	0	0	0	0	0	0	0
1842	5	6	12	3d 08:10:24.45000	0d 04:13:29.47000	0.00397556	0.0149982	0.00094095	2.7134	D	5	21/08/2020 01:12		0	0	0	0	0	0	0	0	0	0	0	0	0	0
1843	5	6	12	3d 08:10:26.46000	0d 04:13:31.48000	0.00397608	0.0149996	0.0009411	2.7028	D	5	21/08/2020 01:12		0	0	0	0	0	0	0	0	0	0	0	0	0	0
1844	5	6	12	3d 08:10:28.42000	0d 04:13:33.44000	0.0039766	0.015001	0.0009411	2.6923	D	5	21/08/2020 01:12		0	0	0	0	0	0	0	0	0	0	0	0	0	0
1845	5	6	12	3d 08:10:30.40000	0d 04:13:35.42000	0.00397711	0.0150024	0.0009411	2.6818	D	5	21/08/2020 01:12		0	0	0	0	0	0	0	0	0	0	0	0	0	0
1846	5	6	12	3d 08:10:32.32000	0d 04:13:37.34000	0.00397762	0.0150037	0.00094095	2.6712	D	5	21/08/2020 01:12		0	0	0	0	0	0	0	0	0	0	0	0	0	0
1847	5	6	12	3d 08:10:34.21000	0d 04:13:39.23000	0.00397811	0.015005	0.00094102	2.6607	D	5	21/08/2020 01:12		0	0	0	0	0	0	0	0	0	0	0	0	0	0
1848	5	6	12	3d 08:10:36.06000	0d 04:13:41.08000	0.00397859	0.0150063	0.00094102	2.6502	D	5	21/08/2020 01:12		0	0	0	0	0	0	0	0	0	0	0	0	0	0
1849	5	6	12	3d 08:10:37.94000	0d 04:13:42.96000	0.00397909	0.0150076	0.00094102	2.6397	D	5	21/08/2020 01:12		0	0	0	0	0	0	0	0	0	0	0	0	0	0
1850	5	6	12	3d 08:10:39.77000	0d 04:13:44.79000	0.00397956	0.0150089	0.00094102	2.629	D	5	21/08/2020 01:12		0	0	0	0	0	0	0	0	0	0	0	0	0	0
1851	5	6	12	3d 08:10:41.62000	0d 04:13:46.64000	0.00398005	0.0150101	0.00094102	2.6184	D	5	21/08/2020 01:12		0	0	0	0	0	0	0	0	0	0	0	0	0	0
1852	5	6	12	3d 08:10:43.40000	0d 04:13:48.42000	0.00398051	0.0150113	0.00094095	2.6078	D	5	21/08/2020 01:12		0	0	0	0	0	0	0	0	0	0	0	0	0	0
1853	5	6	12	3d 08:10:45.18000	0d 04:13:50.20000	0.00398098	0.0150126	0.00094095	2.5971	D	5	21/08/2020 01:12		0	0	0	0	0	0	0	0	0	0	0	0	0	0
1854	5	6	12	3d 08:10:46.95000	0d 04:13:51.97000	0.00398144	0.0150137	0.00094087	2.5864	D	5	21/08/2020 01:12		0	0	0	0	0	0	0	0	0	0	0	0	0	0
1855	5	6	12	3d 08:10:48.68000	0d 04:13:53.70000	0.00398189	0.0150149	0.00094102	2.576	D	5	21/08/2020 01:12		0	0	0	0	0	0	0	0	0	0	0	0	0	0
1856	5	6	12	3d 08:10:50.37000	0d 04:13:55.39000	0.00398233	0.0150161	0.0009411	2.5653	D	5	21/08/2020 01:12		0	0	0	0	0	0	0	0	0	0	0	0	0	0
1857	5	6	12	3d 08:10:52.09000	0d 04:13:57.11000	0.00398278	0.0150172	0.00094118	2.5545	D	5	21/08/2020 01:12		0	0	0	0	0	0	0	0	0	0	0	0	0	0
1858	5	6	12	3d 08:10:53.82000	0d 04:13:58.84000	0.00398324	0.0150184	0.00094095	2.5438	D	5	21/08/2020 01:13		0	0	0	0	0	0	0	0	0	0	0	0	0	0
1859	5	6	12	3d 08:10:55.50000	0d 04:14:00.52000	0.00398368	0.0150195	0.0009411	2.5333	D	5	21/08/2020 01:13		0	0	0	0	0	0	0	0	0	0	0	0	0	0
1860	5	6	12	3d 08:10:57.16000	0d 04:14:02.18000	0.00398411	0.0150206	0.00094095	2.5226	D	5	21/08/2020 01:13		0	0	0	0	0	0	0	0	0	0	0	0	0	0
1861	5	6	12	3d 08:10:58.81000	0d 04:14:03.83000	0.00398454	0.0150217	0.0009411	2.5121	D	5	21/08/2020 01:13		0	0	0	0	0	0	0	0	0	0	0	0	0	0
1862	5	6	12	3d 08:11:00.45000	0d 04:14:05.47000	0.00398497	0.0150227	0.00094118	2.5016	D	5	21/08/2020 01:13		0	0	0	0	0	0	0	0	0	0	0	0	0	0
1863	5	6	12	3d 08:11:00.70000	0d 04:14:05.72000	0.00398503	0.0150229	0.00094087	2.5	D	133	21/08/2020 01:13		0	0	0	0	0	0	0	0	0	0	0	0	0	0
1864	5	6	13	3d 08:11:00.71000	0d 00:00:00.01000	0	0	0	2.6098	R	0	21/08/2020 01:13		0	0	0	0	0	0	0	0	0	0	0	0	0	0
1865	5	6	13	3d 08:11:02.71000	0d 00:00:02.01000	0	0	0	2.7953	R	1	21/08/2020 01:13		0	0	0	0	0	0	0	0	0	0	0	0	0	0
1866	5	6	13	3d 08:11:04.71000	0d 00:00:04.01000	0	0	0	2.9104	R	1	21/08/2020 01:13		0	0	0	0	0	0	0	0	0	0	0	0	0	0
1867	5	6	13	3d 08:11:06.71000	0d 00:00:06.01000	0	0	0	3.0021	R	1	21/08/2020 01:13		0	0	0	0	0	0	0	0	0	0	0	0	0	0
1868	5	6	13	3d 08:11:08.71000	0d 00:00:08.01000	0	0	0	3.0788	R	1	21/08/2020 01:13		0	0	0	0	0	0	0	0	0	0	0	0	0	0
1869	5	6	13	3d 08:11:10.70000	0d 00:00:10.00000	0	0	0	3.1434	R	129	21/08/2020 01:13		0	0	0	0	0	0	0	0	0	0	0	0	0	0
1870	6	7	9	3d 08:11:10.75000	0d 00:00:00.05000	0.00000001	0.00000004	0.00094293	3.284	C	0	21/08/2020 01:13		0	0	0	0	0	0	0	0	0	0	0	0	0	0
1871	6	7	9	3d 08:11:10.91000	0d 00:00:00.21000	0.00000005	0.00000018	0.00094102	3.3048	C	5	21/08/2020 01:13		0	0	0	0	0	0	0	0	0	0	0	0	0	0
1872	6	7	9	3d 08:11:11.08000	0d 00:00:00.38000	0.0000001	0.00000033	0.00094125	3.3237	C	5	21/08/2020 01:13		0	0	0	0	0	0	0	0	0	0	0	0	0	0
1873	6	7	9	3d 08:11:11.27000	0d 00:00:00.57000	0.00000015	0.00000049	0.0009411	3.3417	C	5	21/08/2020 01:13		0	0	0	0	0	0	0	0	0	0	0	0	0	0
1874	6	7	9	3d 08:11:11.47000	0d 00:00:00.77000	0.0000002	0.00000067	0.0009411	3.3587	C	5	21/08/2020 01:13		0	0	0	0	0	0	0	0	0	0	0	0	0	0
1875	6	7	9	3d 08:11:11.68000	0d 00:00:00.98000	0.00000026	0.00000085	0.00094095	3.3751	C	5	21/08/2020 01:13		0	0	0	0	0	0	0	0	0	0	0	0	0	0
1876	6	7	9	3d 08:11:11.90000	0d 00:00:01.20000	0.00000031	0.00000105	0.00094087	3.3918	C	5	21/08/2020 01:13		0	0	0	0	0	0	0	0	0	0	0	0	0	0
1877	6	7	9	3d 08:11:12.13000	0d 00:00:01.43000	0.00000037	0.00000125	0.0009411	3.4076	C	5	21/08/2020 01:13		0	0	0	0	0	0	0	0	0	0	0	0	0	0
1878	6	7	9	3d 08:11:12.36000	0d 00:00:01.66000	0.00000043	0.00000146	0.00094087	3.4231	C	5	21/08/2020 01:13		0	0	0	0	0	0	0	0	0	0	0	0	0	0
1879	6	7	9	3d 08:11:12.60000	0d 00:00:01.90000	0.0000005	0.00000167	0.00094095	3.438	C	5	21/08/2020 01:13		0	0	0	0	0	0	0	0	0	0	0	0	0	0
1880	6	7	9	3d 08:11:12.84000	0d 00:00:02.14000	0.00000056	0.00000189	0.00094102	3.453	C	5	21/08/2020 01:13		0	0	0	0	0	0	0	0	0	0	0	0	0	0
1881	6	7	9	3d 08:11:13.10000	0d 00:00:02.40000	0.00000063	0.00000212	0.00094095	3.4679	C	5	21/08/2020 01:13		0	0	0	0	0	0	0	0	0	0	0	0	0	0
1882	6	7	9	3d 08:11:13.36000	0d 00:00:02.66000	0.00000069	0.00000236	0.00094079	3.4826	C	5	21/08/2020 01:13		0	0	0	0	0	0	0	0	0	0	0	0	0	0
1883	6	7	9	3d 08:11:13.63000	0d 00:00:02.93000	0.00000077	0.00000261	0.00094087	3.4968	C	5	21/08/2020 01:13		0	0	0	0	0	0	0	0	0	0	0	0	0	0
1884	6	7	9	3d 08:11:13.91000	0d 00:00:03.21000	0.00000084	0.00000286	0.00094087	3.5109	C	5	21/08/2020 01:13		0	0	0	0	0	0	0	0	0	0	0	0	0	0
1885	6	7	9	3d 08:11:14.20000	0d 00:00:03.50000	0.00000091	0.00000313	0.0009411	3.525	C	5	21/08/2020 01:13		0	0	0	0	0	0	0	0	0	0	0	0	0	0
1886	6	7	9	3d 08:11:14.51000	0d 00:00:03.81000	0.000001	0.00000342	0.00094102	3.539	C	5	21/08/2020 01:13		0	0	0	0	0	0	0	0	0	0	0	0	0	0
1887	6	7	9	3d 08:11:14.83000	0d 00:00:04.13000	0.00000108	0.00000371	0.00094095	3.5526	C	5	21/08/2020 01:13		0	0	0	0	0	0	0	0	0	0	0	0	0	0
1888	6	7	9	3d 08:11:15.15000	0d 00:00:04.45000	0.00000116	0.00000401	0.00094087	3.5656	C	5	21/08/2020 01:13		0	0	0	0	0	0	0	0	0	0	0	0	0	0
1889	6	7	9	3d 08:11:15.49000	0d 00:00:04.79000	0.00000125	0.00000433	0.00094102	3.5785	C	5	21/08/2020 01:13		0	0	0	0	0	0	0	0	0	0	0	0	0	0
1890	6	7	9	3d 08:11:15.86000	0d 00:00:05.16000	0.00000135	0.00000467	0.00094095	3.5912	C	5	21/08/2020 01:13		0	0	0	0	0	0	0	0	0	0	0	0	0	0
1891	6	7	9	3d 08:11:16.26000	0d 00:00:05.56000	0.00000145	0.00000505	0.00094072	3.6042	C	5	21/08/2020 01:13		0	0	0	0	0	0	0	0	0	0	0	0	0	0
1892	6	7	9	3d 08:11:16.69000	0d 00:00:05.99000	0.00000157	0.00000546	0.0009411	3.6167	C	5	21/08/2020 01:13		0	0	0	0	0	0	0	0	0	0	0	0	0	0
1893	6	7	9	3d 08:11:17.17000	0d 00:00:06.47000	0.00000169	0.00000591	0.00094095	3.6291	C	5	21/08/2020 01:13		0	0	0	0	0	0	0	0	0	0	0	0	0	0
1894	6	7	9	3d 08:11:17.69000	0d 00:00:06.99000	0.00000183	0.0000064	0.00094118	3.6405	C	5	21/08/2020 01:13		0	0	0	0	0	0	0	0	0	0	0	0	0	0
1895	6	7	9	3d 08:11:18.29000	0d 00:00:07.59000	0.00000198	0.00000698	0.00094095	3.6519	C	5	21/08/2020 01:13		0	0	0	0	0	0	0	0	0	0	0	0	0	0
1896	6	7	9	3d 08:11:19.01000	0d 00:00:08.31000	0.00000217	0.00000767	0.00094087	3.6631	C	5	21/08/2020 01:13		0	0	0	0	0	0	0	0	0	0	0	0	0	0
1897	6	7	9	3d 08:11:19.93000	0d 00:00:09.23000	0.00000241	0.00000855	0.00094118	3.6741	C	5	21/08/2020 01:13		0	0	0	0	0	0	0	0	0	0	0	0	0	0
1898	6	7	9	3d 08:11:21.19000	0d 00:00:10.49000	0.00000274	0.00000976	0.00094087	3.6849	C	5	21/08/2020 01:13		0	0	0	0	0	0	0	0	0	0	0	0	0	0
1899	6	7	9	3d 08:11:23.12000	0d 00:00:12.42000	0.00000325	0.00001162	0.00094095	3.6951	C	5	21/08/2020 01:13		0	0	0	0	0	0	0	0	0	0	0	0	0	0
1900	6	7	9	3d 08:11:26.23000	0d 00:00:15.53000	0.00000406	0.00001463	0.00094087	3.7055	C	5	21/08/2020 01:13		0	0	0	0	0	0	0	0	0	0	0	0	0	0
1901	6	7	9	3d 08:11:33.15000	0d 00:00:22.45000	0.00000587	0.00002134	0.00094102	3.7157	C	5	21/08/2020 01:13		0	0	0	0	0	0	0	0	0	0	0	0	0	0
1902	6	7	9	3d 08:12:41.12000	0d 00:01:30.42000	0.00002363	0.00008735	0.00094102	3.7057	C	5	21/08/2020 01:14		0	0	0	0	0	0	0	0	0	0	0	0	0	0
1903	6	7	9	3d 08:13:25.09000	0d 00:02:14.39000	0.00003513	0.00012987	0.00094102	3.6954	C	5	21/08/2020 01:15		0	0	0	0	0	0	0	0	0	0	0	0	0	0
1904	6	7	9	3d 08:14:58.29000	0d 00:03:47.59000	0.00005949	0.00021976	0.0009411	3.6854	C	5	21/08/2020 01:17		0	0	0	0	0	0	0	0	0	0	0	0	0	0
1905	6	7	9	3d 08:19:58.29000	0d 00:08:47.59000	0.0001379	0.00050843	0.00094095	3.6796	C	1	21/08/2020 01:22		0	0	0	0	0	0	0	0	0	0	0	0	0	0
1906	6	7	9	3d 08:24:58.29000	0d 00:13:47.59000	0.00021632	0.00079706	0.00094118	3.6822	C	1	21/08/2020 01:27		0	0	0	0	0	0	0	0	0	0	0	0	0	0
1907	6	7	9	3d 08:29:58.29000	0d 00:18:47.59000	0.00029474	0.00108591	0.0009411	3.6852	C	1	21/08/2020 01:32		0	0	0	0	0	0	0	0	0	0	0	0	0	0
1908	6	7	9	3d 08:34:58.29000	0d 00:23:47.59000	0.00037315	0.00137506	0.00094118	3.6892	C	1	21/08/2020 01:37		0	0	0	0	0	0	0	0	0	0	0	0	0	0
1909	6	7	9	3d 08:39:58.29000	0d 00:28:47.59000	0.00045157	0.00166451	0.00094095	3.6933	C	1	21/08/2020 01:42		0	0	0	0	0	0	0	0	0	0	0	0	0	0
1910	6	7	9	3d 08:44:58.29000	0d 00:33:47.59000	0.00052999	0.00195429	0.00094087	3.6976	C	1	21/08/2020 01:47		0	0	0	0	0	0	0	0	0	0	0	0	0	0
1911	6	7	9	3d 08:49:58.29000	0d 00:38:47.59000	0.0006084	0.00224441	0.00094072	3.7021	C	1	21/08/2020 01:52		0	0	0	0	0	0	0	0	0	0	0	0	0	0
1912	6	7	9	3d 08:54:58.29000	0d 00:43:47.59000	0.00068682	0.0025349	0.00094087	3.7069	C	1	21/08/2020 01:57		0	0	0	0	0	0	0	0	0	0	0	0	0	0
1913	6	7	9	3d 08:59:58.29000	0d 00:48:47.59000	0.00076523	0.00282578	0.0009411	3.7118	C	1	21/08/2020 02:02		0	0	0	0	0	0	0	0	0	0	0	0	0	0
1914	6	7	9	3d 09:04:58.29000	0d 00:53:47.59000	0.00084365	0.00311707	0.00094102	3.7173	C	1	21/08/2020 02:07		0	0	0	0	0	0	0	0	0	0	0	0	0	0
1915	6	7	9	3d 09:09:58.29000	0d 00:58:47.59000	0.00092207	0.00340879	0.00094079	3.7229	C	1	21/08/2020 02:12		0	0	0	0	0	0	0	0	0	0	0	0	0	0
1916	6	7	9	3d 09:14:58.29000	0d 01:03:47.59000	0.00100048	0.00370095	0.0009411	3.7282	C	1	21/08/2020 02:17		0	0	0	0	0	0	0	0	0	0	0	0	0	0
1917	6	7	9	3d 09:19:58.29000	0d 01:08:47.59000	0.0010789	0.00399353	0.00094087	3.7339	C	1	21/08/2020 02:22		0	0	0	0	0	0	0	0	0	0	0	0	0	0
1918	6	7	9	3d 09:24:58.29000	0d 01:13:47.59000	0.00115731	0.00428655	0.00094102	3.7395	C	1	21/08/2020 02:27		0	0	0	0	0	0	0	0	0	0	0	0	0	0
1919	6	7	9	3d 09:29:58.29000	0d 01:18:47.59000	0.00123573	0.00457998	0.00094118	3.7449	C	1	21/08/2020 02:32		0	0	0	0	0	0	0	0	0	0	0	0	0	0
1920	6	7	9	3d 09:34:58.29000	0d 01:23:47.59000	0.00131415	0.00487384	0.0009411	3.7499	C	1	21/08/2020 02:37		0	0	0	0	0	0	0	0	0	0	0	0	0	0
1921	6	7	9	3d 09:39:58.29000	0d 01:28:47.59000	0.00139256	0.00516811	0.00094087	3.7551	C	1	21/08/2020 02:42		0	0	0	0	0	0	0	0	0	0	0	0	0	0
1922	6	7	9	3d 09:44:58.29000	0d 01:33:47.59000	0.00147098	0.00546279	0.00094095	3.7604	C	1	21/08/2020 02:47		0	0	0	0	0	0	0	0	0	0	0	0	0	0
1923	6	7	9	3d 09:49:58.29000	0d 01:38:47.59000	0.0015494	0.00575787	0.00094118	3.7655	C	1	21/08/2020 02:52		0	0	0	0	0	0	0	0	0	0	0	0	0	0
1924	6	7	9	3d 09:54:58.29000	0d 01:43:47.59000	0.00162781	0.00605337	0.00094102	3.7711	C	1	21/08/2020 02:57		0	0	0	0	0	0	0	0	0	0	0	0	0	0
1925	6	7	9	3d 09:59:58.29000	0d 01:48:47.59000	0.00170623	0.0063493	0.00094095	3.7765	C	1	21/08/2020 03:02		0	0	0	0	0	0	0	0	0	0	0	0	0	0
1926	6	7	9	3d 10:04:58.29000	0d 01:53:47.59000	0.00178464	0.00664567	0.00094102	3.7823	C	1	21/08/2020 03:07		0	0	0	0	0	0	0	0	0	0	0	0	0	0
1927	6	7	9	3d 10:09:58.29000	0d 01:58:47.59000	0.00186306	0.00694251	0.00094102	3.7884	C	1	21/08/2020 03:12		0	0	0	0	0	0	0	0	0	0	0	0	0	0
1928	6	7	9	3d 10:14:58.29000	0d 02:03:47.59000	0.00194148	0.00723984	0.00094102	3.7949	C	1	21/08/2020 03:17		0	0	0	0	0	0	0	0	0	0	0	0	0	0
1929	6	7	9	3d 10:19:58.29000	0d 02:08:47.59000	0.00201989	0.00753771	0.00094072	3.8022	C	1	21/08/2020 03:22		0	0	0	0	0	0	0	0	0	0	0	0	0	0
1930	6	7	9	3d 10:24:58.29000	0d 02:13:47.59000	0.00209831	0.00783616	0.0009411	3.8099	C	1	21/08/2020 03:27		0	0	0	0	0	0	0	0	0	0	0	0	0	0
1931	6	7	9	3d 10:29:58.29000	0d 02:18:47.59000	0.00217672	0.00813524	0.00094087	3.8181	C	1	21/08/2020 03:32		0	0	0	0	0	0	0	0	0	0	0	0	0	0
1932	6	7	9	3d 10:34:58.29000	0d 02:23:47.59000	0.00225514	0.00843502	0.00094095	3.8277	C	1	21/08/2020 03:37		0	0	0	0	0	0	0	0	0	0	0	0	0	0
1933	6	7	9	3d 10:39:58.29000	0d 02:28:47.59000	0.00233356	0.00873556	0.00094087	3.8378	C	1	21/08/2020 03:42		0	0	0	0	0	0	0	0	0	0	0	0	0	0
1934	6	7	9	3d 10:44:27.35000	0d 02:33:16.65000	0.00240389	0.00900582	0.00094102	3.8479	C	5	21/08/2020 03:46		0	0	0	0	0	0	0	0	0	0	0	0	0	0
1935	6	7	9	3d 10:48:37.55000	0d 02:37:26.85000	0.00246928	0.00925778	0.00094141	3.8581	C	5	21/08/2020 03:50		0	0	0	0	0	0	0	0	0	0	0	0	0	0
1936	6	7	9	3d 10:52:35.24000	0d 02:41:24.54000	0.00253141	0.00949778	0.00094118	3.8683	C	5	21/08/2020 03:54		0	0	0	0	0	0	0	0	0	0	0	0	0	0
1937	6	7	9	3d 10:56:19.69000	0d 02:45:08.99000	0.00259008	0.00972501	0.00094095	3.8784	C	5	21/08/2020 03:58		0	0	0	0	0	0	0	0	0	0	0	0	0	0
1938	6	7	9	3d 10:59:52.44000	0d 02:48:41.74000	0.00264569	0.00994097	0.00094125	3.8886	C	5	21/08/2020 04:01		0	0	0	0	0	0	0	0	0	0	0	0	0	0
1939	6	7	9	3d 11:03:17.51000	0d 02:52:06.81000	0.00269929	0.0101497	0.00094095	3.8987	C	5	21/08/2020 04:05		0	0	0	0	0	0	0	0	0	0	0	0	0	0
1940	6	7	9	3d 11:06:30.82000	0d 02:55:20.12000	0.00274982	0.0103469	0.0009411	3.9088	C	5	21/08/2020 04:08		0	0	0	0	0	0	0	0	0	0	0	0	0	0
1941	6	7	9	3d 11:09:41.47000	0d 02:58:30.77000	0.00279966	0.010542	0.0009411	3.9188	C	5	21/08/2020 04:11		0	0	0	0	0	0	0	0	0	0	0	0	0	0
1942	6	7	9	3d 11:12:45.93000	0d 03:01:35.23000	0.00284787	0.0107311	0.00094102	3.9289	C	5	21/08/2020 04:14		0	0	0	0	0	0	0	0	0	0	0	0	0	0
1943	6	7	9	3d 11:15:47.64000	0d 03:04:36.94000	0.00289537	0.010918	0.00094102	3.939	C	5	21/08/2020 04:17		0	0	0	0	0	0	0	0	0	0	0	0	0	0
1944	6	7	9	3d 11:18:46.00000	0d 03:07:35.30000	0.00294199	0.0111019	0.00094102	3.949	C	5	21/08/2020 04:20		0	0	0	0	0	0	0	0	0	0	0	0	0	0
1945	6	7	9	3d 11:21:43.15000	0d 03:10:32.45000	0.00298829	0.0112849	0.00094087	3.9591	C	5	21/08/2020 04:23		0	0	0	0	0	0	0	0	0	0	0	0	0	0
1946	6	7	9	3d 11:24:34.31000	0d 03:13:23.61000	0.00303303	0.0114623	0.00094102	3.9692	C	5	21/08/2020 04:26		0	0	0	0	0	0	0	0	0	0	0	0	0	0
1947	6	7	9	3d 11:27:25.05000	0d 03:16:14.35000	0.00307766	0.0116397	0.00094079	3.9792	C	5	21/08/2020 04:29		0	0	0	0	0	0	0	0	0	0	0	0	0	0
1948	6	7	9	3d 11:30:15.34000	0d 03:19:04.64000	0.00312217	0.011817	0.0009411	3.9893	C	5	21/08/2020 04:32		0	0	0	0	0	0	0	0	0	0	0	0	0	0
1949	6	7	9	3d 11:33:03.86000	0d 03:21:53.16000	0.00316622	0.011993	0.0009411	3.9994	C	5	21/08/2020 04:35		0	0	0	0	0	0	0	0	0	0	0	0	0	0
1950	6	7	9	3d 11:35:52.56000	0d 03:24:41.86000	0.00321032	0.0121695	0.00094102	4.0095	C	5	21/08/2020 04:38		0	0	0	0	0	0	0	0	0	0	0	0	0	0
1951	6	7	9	3d 11:38:39.64000	0d 03:27:28.94000	0.00325399	0.0123448	0.00094079	4.0195	C	5	21/08/2020 04:40		0	0	0	0	0	0	0	0	0	0	0	0	0	0
1952	6	7	9	3d 11:41:24.30000	0d 03:30:13.60000	0.00329703	0.0125181	0.00094102	4.0296	C	5	21/08/2020 04:43		0	0	0	0	0	0	0	0	0	0	0	0	0	0
1953	6	7	9	3d 11:44:07.80000	0d 03:32:57.10000	0.00333977	0.0126905	0.00094102	4.0397	C	5	21/08/2020 04:46		0	0	0	0	0	0	0	0	0	0	0	0	0	0
1954	6	7	9	3d 11:46:45.64000	0d 03:35:34.94000	0.00338103	0.0128574	0.00094102	4.0497	C	5	21/08/2020 04:48		0	0	0	0	0	0	0	0	0	0	0	0	0	0
1955	6	7	9	3d 11:49:25.64000	0d 03:38:14.94000	0.00342285	0.0130269	0.00094102	4.0598	C	5	21/08/2020 04:51		0	0	0	0	0	0	0	0	0	0	0	0	0	0
1956	6	7	9	3d 11:52:03.74000	0d 03:40:53.04000	0.00346417	0.0131949	0.00094118	4.07	C	5	21/08/2020 04:54		0	0	0	0	0	0	0	0	0	0	0	0	0	0
1957	6	7	9	3d 11:54:40.20000	0d 03:43:29.50000	0.00350507	0.0133616	0.00094125	4.0801	C	5	21/08/2020 04:56		0	0	0	0	0	0	0	0	0	0	0	0	0	0
1958	6	7	9	3d 11:57:14.85000	0d 03:46:04.15000	0.00354549	0.0135267	0.00094087	4.0902	C	5	21/08/2020 04:59		0	0	0	0	0	0	0	0	0	0	0	0	0	0
1959	6	7	9	3d 11:59:45.78000	0d 03:48:35.08000	0.00358494	0.0136883	0.0009411	4.1003	C	5	21/08/2020 05:01		0	0	0	0	0	0	0	0	0	0	0	0	0	0
1960	6	7	9	3d 12:02:15.68000	0d 03:51:04.98000	0.00362413	0.0138491	0.00094095	4.1103	C	5	21/08/2020 05:04		0	0	0	0	0	0	0	0	0	0	0	0	0	0
1961	6	7	9	3d 12:04:44.04000	0d 03:53:33.34000	0.00366291	0.0140087	0.00094095	4.1204	C	5	21/08/2020 05:06		0	0	0	0	0	0	0	0	0	0	0	0	0	0
1962	6	7	9	3d 12:07:06.56000	0d 03:55:55.86000	0.00370016	0.0141624	0.00094095	4.1306	C	5	21/08/2020 05:09		0	0	0	0	0	0	0	0	0	0	0	0	0	0
1963	6	7	9	3d 12:09:32.75000	0d 03:58:22.05000	0.00373837	0.0143204	0.00094118	4.1407	C	5	21/08/2020 05:11		0	0	0	0	0	0	0	0	0	0	0	0	0	0
1964	6	7	9	3d 12:11:53.41000	0d 04:00:42.71000	0.00377514	0.0144728	0.0009411	4.1509	C	5	21/08/2020 05:14		0	0	0	0	0	0	0	0	0	0	0	0	0	0
1965	6	7	9	3d 12:14:18.94000	0d 04:03:08.24000	0.00381318	0.0146309	0.00094102	4.161	C	5	21/08/2020 05:16		0	0	0	0	0	0	0	0	0	0	0	0	0	0
1966	6	7	9	3d 12:16:38.06000	0d 04:05:27.36000	0.00384954	0.0147824	0.00094102	4.1711	C	5	21/08/2020 05:18		0	0	0	0	0	0	0	0	0	0	0	0	0	0
1967	6	7	9	3d 12:18:58.48000	0d 04:07:47.78000	0.00388625	0.0149357	0.00094095	4.1811	C	5	21/08/2020 05:21		0	0	0	0	0	0	0	0	0	0	0	0	0	0
1968	6	7	9	3d 12:21:13.71000	0d 04:10:03.01000	0.00392159	0.0150837	0.0009411	4.1912	C	5	21/08/2020 05:23		0	0	0	0	0	0	0	0	0	0	0	0	0	0
1969	6	7	9	3d 12:23:10.91000	0d 04:12:00.21000	0.00395223	0.0152122	0.00094102	4.2	C	133	21/08/2020 05:25		0	0	0	0	0	0	0	0	0	0	0	0	0	0
1970	6	7	10	3d 12:23:10.92000	0d 00:00:00.01000	0.00395223	0.0152122	0.00098116	4.2	C	0	21/08/2020 05:25		0	0	0	0	0	0	0	0	0	0	0	0	0	0
1971	6	7	10	3d 12:23:25.72000	0d 00:00:14.81000	0.00395607	0.0152283	0.00088098	4.2004	C	4	21/08/2020 05:25		0	0	0	0	0	0	0	0	0	0	0	0	0	0
1972	6	7	10	3d 12:23:41.67000	0d 00:00:30.76000	0.00395974	0.0152437	0.0007808	4.2002	C	4	21/08/2020 05:25		0	0	0	0	0	0	0	0	0	0	0	0	0	0
1973	6	7	10	3d 12:24:04.48000	0d 00:00:53.57000	0.00396435	0.0152631	0.00068063	4.2002	C	4	21/08/2020 05:26		0	0	0	0	0	0	0	0	0	0	0	0	0	0
1974	6	7	10	3d 12:24:32.85000	0d 00:01:21.94000	0.00396931	0.0152839	0.00058038	4.2	C	4	21/08/2020 05:26		0	0	0	0	0	0	0	0	0	0	0	0	0	0
1975	6	7	10	3d 12:25:07.32000	0d 00:01:56.41000	0.00397438	0.0153052	0.00048035	4.2002	C	4	21/08/2020 05:27		0	0	0	0	0	0	0	0	0	0	0	0	0	0
1976	6	7	10	3d 12:25:54.96000	0d 00:02:44.05000	0.00398005	0.015329	0.00038025	4.2002	C	4	21/08/2020 05:28		0	0	0	0	0	0	0	0	0	0	0	0	0	0
1977	6	7	10	3d 12:26:57.24000	0d 00:03:46.33000	0.00398572	0.0153529	0.00028016	4.2002	C	4	21/08/2020 05:29		0	0	0	0	0	0	0	0	0	0	0	0	0	0
1978	6	7	10	3d 12:28:41.75000	0d 00:05:30.84000	0.00399233	0.0153806	0.00018013	4.2002	C	4	21/08/2020 05:30		0	0	0	0	0	0	0	0	0	0	0	0	0	0
1979	6	7	10	3d 12:31:53.11000	0d 00:08:42.20000	0.00399932	0.01541	0.00009407	4.2	C	132	21/08/2020 05:34		0	0	0	0	0	0	0	0	0	0	0	0	0	0
1980	6	7	11	3d 12:31:53.12000	0d 00:00:00.01000	0	0	0	4.1993	R	0	21/08/2020 05:34		0	0	0	0	0	0	0	0	0	0	0	0	0	0
1981	6	7	11	3d 12:31:55.12000	0d 00:00:02.01000	0	0	0	4.1988	R	1	21/08/2020 05:34		0	0	0	0	0	0	0	0	0	0	0	0	0	0
1982	6	7	11	3d 12:31:57.12000	0d 00:00:04.01000	0	0	0	4.1988	R	1	21/08/2020 05:34		0	0	0	0	0	0	0	0	0	0	0	0	0	0
1983	6	7	11	3d 12:31:59.12000	0d 00:00:06.01000	0	0	0	4.1988	R	1	21/08/2020 05:34		0	0	0	0	0	0	0	0	0	0	0	0	0	0
1984	6	7	11	3d 12:32:01.12000	0d 00:00:08.01000	0	0	0	4.1988	R	1	21/08/2020 05:34		0	0	0	0	0	0	0	0	0	0	0	0	0	0
1985	6	7	11	3d 12:32:03.11000	0d 00:00:10.00000	0	0	0	4.1987	R	129	21/08/2020 05:34		0	0	0	0	0	0	0	0	0	0	0	0	0	0
[truncated: 3,133 more rows]
