# Supplementary material for: Experimental data of cathodes manufactured in a convective dryer at the pilot-plant scale, and charge and discharge capacities of half-coin lithium-ion cells
Source: Data Brief. 2021 Dec 16;40:107720. doi: 10.1016/j.dib.2021.107720 (PMC8703052; doi:10.1016/j.dib.2021.107720)
Supplement: Supplementary file 1 [file mmc1.zip › Maccor/NEX_CAT2_5_2.csv]

Name:	NEX_CAT2_5_2
Channel:	15
Tester	Maccor #2
Procedure	NEX_NMC_Form_Rate_ASI.000
Description	NEX NMC Cathode Rate & ASI Measurement
Started	17/08/2020 17:03
SCap	0
C Rate	0.004903
Ch. max. V	8.00 V
DisCh. min. V	-2.00 V
Ch. max. I	5.000 A
DisCh. max. I	5.000 A
Comment:	CAT2_5_2
SMB hdr:	SMBLabel
Rec	Cycle P	Cycle C	Step	TestTime	StepTime	Cap. [Ah]	Ener. [Wh]	Current [A]	Voltage [V]	Md	ES	DPT Time		VAR1	VAR2	VAR3	VAR4	VAR5	VAR6	VAR7	VAR8	VAR9	VAR10	VAR11	VAR12	VAR13	VAR14
1	0	1	1	0d 00:00:00.00000	0d 00:00:00.00000	0	0	0	3.1684	R	0	17/08/2020 17:03		0	0	0	0	0	0	0	0	0	0	0	0	0	0
2	0	1	1	0d 00:05:00.00000	0d 00:05:00.00000	0	0	0	3.1492	R	1	17/08/2020 17:08		0	0	0	0	0	0	0	0	0	0	0	0	0	0
3	0	1	1	0d 00:10:00.00000	0d 00:10:00.00000	0	0	0	3.1362	R	1	17/08/2020 17:13		0	0	0	0	0	0	0	0	0	0	0	0	0	0
4	0	1	1	0d 00:15:00.00000	0d 00:15:00.00000	0	0	0	3.1266	R	1	17/08/2020 17:18		0	0	0	0	0	0	0	0	0	0	0	0	0	0
5	0	1	1	0d 00:20:00.00000	0d 00:20:00.00000	0	0	0	3.12	R	1	17/08/2020 17:23		0	0	0	0	0	0	0	0	0	0	0	0	0	0
6	0	1	1	0d 00:25:00.00000	0d 00:25:00.00000	0	0	0	3.1153	R	1	17/08/2020 17:28		0	0	0	0	0	0	0	0	0	0	0	0	0	0
7	0	1	1	0d 00:30:00.00000	0d 00:30:00.00000	0	0	0	3.1116	R	129	17/08/2020 17:33		0	0	0	0	0	0	0	0	0	0	0	0	0	0
8	0	1	2	0d 00:30:00.04000	0d 00:00:00.04000	0	0.00000001	0.00024643	3.1925	C	0	17/08/2020 17:33		0	0	0	0	0	0	0	0	0	0	0	0	0	0
9	0	1	2	0d 00:30:00.20000	0d 00:00:00.20000	0.00000001	0.00000004	0.00024498	3.2126	C	5	17/08/2020 17:33		0	0	0	0	0	0	0	0	0	0	0	0	0	0
10	0	1	2	0d 00:30:00.39000	0d 00:00:00.39000	0.00000003	0.00000008	0.00024514	3.2297	C	5	17/08/2020 17:33		0	0	0	0	0	0	0	0	0	0	0	0	0	0
11	0	1	2	0d 00:30:00.61000	0d 00:00:00.61000	0.00000004	0.00000013	0.00024506	3.2457	C	5	17/08/2020 17:33		0	0	0	0	0	0	0	0	0	0	0	0	0	0
12	0	1	2	0d 00:30:00.84000	0d 00:00:00.84000	0.00000006	0.00000018	0.00024491	3.2612	C	5	17/08/2020 17:33		0	0	0	0	0	0	0	0	0	0	0	0	0	0
13	0	1	2	0d 00:30:01.08000	0d 00:00:01.08000	0.00000007	0.00000024	0.00024529	3.2764	C	5	17/08/2020 17:33		0	0	0	0	0	0	0	0	0	0	0	0	0	0
14	0	1	2	0d 00:30:01.33000	0d 00:00:01.33000	0.00000009	0.00000029	0.00024514	3.2911	C	5	17/08/2020 17:33		0	0	0	0	0	0	0	0	0	0	0	0	0	0
15	0	1	2	0d 00:30:01.59000	0d 00:00:01.59000	0.00000011	0.00000035	0.00024506	3.3056	C	5	17/08/2020 17:33		0	0	0	0	0	0	0	0	0	0	0	0	0	0
16	0	1	2	0d 00:30:01.86000	0d 00:00:01.86000	0.00000013	0.00000041	0.00024498	3.3199	C	5	17/08/2020 17:33		0	0	0	0	0	0	0	0	0	0	0	0	0	0
17	0	1	2	0d 00:30:02.14000	0d 00:00:02.14000	0.00000015	0.00000047	0.00024506	3.3341	C	5	17/08/2020 17:33		0	0	0	0	0	0	0	0	0	0	0	0	0	0
18	0	1	2	0d 00:30:02.43000	0d 00:00:02.43000	0.00000016	0.00000054	0.00024514	3.348	C	5	17/08/2020 17:33		0	0	0	0	0	0	0	0	0	0	0	0	0	0
19	0	1	2	0d 00:30:02.74000	0d 00:00:02.74000	0.00000019	0.00000061	0.00024506	3.3617	C	5	17/08/2020 17:33		0	0	0	0	0	0	0	0	0	0	0	0	0	0
20	0	1	2	0d 00:30:03.06000	0d 00:00:03.06000	0.00000021	0.00000069	0.00024491	3.3754	C	5	17/08/2020 17:33		0	0	0	0	0	0	0	0	0	0	0	0	0	0
21	0	1	2	0d 00:30:03.39000	0d 00:00:03.39000	0.00000023	0.00000076	0.00024529	3.389	C	5	17/08/2020 17:33		0	0	0	0	0	0	0	0	0	0	0	0	0	0
22	0	1	2	0d 00:30:03.74000	0d 00:00:03.74000	0.00000025	0.00000084	0.00024514	3.4022	C	5	17/08/2020 17:33		0	0	0	0	0	0	0	0	0	0	0	0	0	0
23	0	1	2	0d 00:30:04.10000	0d 00:00:04.10000	0.00000028	0.00000093	0.00024506	3.4153	C	5	17/08/2020 17:33		0	0	0	0	0	0	0	0	0	0	0	0	0	0
24	0	1	2	0d 00:30:04.48000	0d 00:00:04.48000	0.0000003	0.00000101	0.00024514	3.4282	C	5	17/08/2020 17:33		0	0	0	0	0	0	0	0	0	0	0	0	0	0
25	0	1	2	0d 00:30:04.87000	0d 00:00:04.87000	0.00000033	0.00000111	0.00024498	3.4408	C	5	17/08/2020 17:33		0	0	0	0	0	0	0	0	0	0	0	0	0	0
26	0	1	2	0d 00:30:05.27000	0d 00:00:05.27000	0.00000036	0.0000012	0.00024506	3.4533	C	5	17/08/2020 17:33		0	0	0	0	0	0	0	0	0	0	0	0	0	0
27	0	1	2	0d 00:30:05.70000	0d 00:00:05.70000	0.00000039	0.0000013	0.00024514	3.4655	C	5	17/08/2020 17:33		0	0	0	0	0	0	0	0	0	0	0	0	0	0
28	0	1	2	0d 00:30:06.15000	0d 00:00:06.15000	0.00000042	0.00000141	0.00024514	3.478	C	5	17/08/2020 17:33		0	0	0	0	0	0	0	0	0	0	0	0	0	0
29	0	1	2	0d 00:30:06.62000	0d 00:00:06.62000	0.00000045	0.00000152	0.00024506	3.4903	C	5	17/08/2020 17:33		0	0	0	0	0	0	0	0	0	0	0	0	0	0
30	0	1	2	0d 00:30:07.12000	0d 00:00:07.12000	0.00000048	0.00000164	0.00024506	3.5024	C	5	17/08/2020 17:33		0	0	0	0	0	0	0	0	0	0	0	0	0	0
31	0	1	2	0d 00:30:07.64000	0d 00:00:07.64000	0.00000052	0.00000176	0.00024506	3.5143	C	5	17/08/2020 17:33		0	0	0	0	0	0	0	0	0	0	0	0	0	0
32	0	1	2	0d 00:30:08.19000	0d 00:00:08.19000	0.00000056	0.00000189	0.00024498	3.5259	C	5	17/08/2020 17:33		0	0	0	0	0	0	0	0	0	0	0	0	0	0
33	0	1	2	0d 00:30:08.77000	0d 00:00:08.77000	0.0000006	0.00000203	0.00024521	3.5375	C	5	17/08/2020 17:33		0	0	0	0	0	0	0	0	0	0	0	0	0	0
34	0	1	2	0d 00:30:09.39000	0d 00:00:09.39000	0.00000064	0.00000218	0.00024529	3.5491	C	5	17/08/2020 17:33		0	0	0	0	0	0	0	0	0	0	0	0	0	0
35	0	1	2	0d 00:30:10.02000	0d 00:00:10.02000	0.00000068	0.00000234	0.00024506	3.5604	C	5	17/08/2020 17:33		0	0	0	0	0	0	0	0	0	0	0	0	0	0
36	0	1	2	0d 00:30:10.71000	0d 00:00:10.71000	0.00000073	0.0000025	0.00024521	3.5715	C	5	17/08/2020 17:33		0	0	0	0	0	0	0	0	0	0	0	0	0	0
37	0	1	2	0d 00:30:11.45000	0d 00:00:11.45000	0.00000078	0.00000268	0.00024514	3.5828	C	5	17/08/2020 17:33		0	0	0	0	0	0	0	0	0	0	0	0	0	0
38	0	1	2	0d 00:30:12.28000	0d 00:00:12.28000	0.00000084	0.00000289	0.00024506	3.5943	C	5	17/08/2020 17:33		0	0	0	0	0	0	0	0	0	0	0	0	0	0
39	0	1	2	0d 00:30:13.17000	0d 00:00:13.17000	0.0000009	0.0000031	0.00024514	3.6051	C	5	17/08/2020 17:33		0	0	0	0	0	0	0	0	0	0	0	0	0	0
40	0	1	2	0d 00:30:14.15000	0d 00:00:14.15000	0.00000096	0.00000334	0.00024521	3.6161	C	5	17/08/2020 17:33		0	0	0	0	0	0	0	0	0	0	0	0	0	0
41	0	1	2	0d 00:30:15.34000	0d 00:00:15.34000	0.00000104	0.00000364	0.00024483	3.6268	C	5	17/08/2020 17:33		0	0	0	0	0	0	0	0	0	0	0	0	0	0
42	0	1	2	0d 00:30:16.75000	0d 00:00:16.75000	0.00000114	0.00000399	0.00024521	3.6374	C	5	17/08/2020 17:33		0	0	0	0	0	0	0	0	0	0	0	0	0	0
43	0	1	2	0d 00:30:18.59000	0d 00:00:18.59000	0.00000127	0.00000444	0.00024521	3.6478	C	5	17/08/2020 17:33		0	0	0	0	0	0	0	0	0	0	0	0	0	0
44	0	1	2	0d 00:30:21.18000	0d 00:00:21.18000	0.00000144	0.00000509	0.00024529	3.6582	C	5	17/08/2020 17:33		0	0	0	0	0	0	0	0	0	0	0	0	0	0
45	0	1	2	0d 00:30:25.74000	0d 00:00:25.74000	0.00000175	0.00000623	0.00024498	3.6683	C	5	17/08/2020 17:33		0	0	0	0	0	0	0	0	0	0	0	0	0	0
46	0	1	2	0d 00:30:35.52000	0d 00:00:35.52000	0.00000242	0.00000867	0.00024529	3.6785	C	5	17/08/2020 17:33		0	0	0	0	0	0	0	0	0	0	0	0	0	0
47	0	1	2	0d 00:34:11.71000	0d 00:04:11.71000	0.00001714	0.0000628	0.00024514	3.6684	C	5	17/08/2020 17:37		0	0	0	0	0	0	0	0	0	0	0	0	0	0
48	0	1	2	0d 00:44:11.71000	0d 00:14:11.71000	0.00005799	0.00021236	0.00024506	3.659	C	1	17/08/2020 17:47		0	0	0	0	0	0	0	0	0	0	0	0	0	0
49	0	1	2	0d 00:54:11.71000	0d 00:24:11.71000	0.00009884	0.00036187	0.00024514	3.6608	C	1	17/08/2020 17:57		0	0	0	0	0	0	0	0	0	0	0	0	0	0
50	0	1	2	0d 01:04:11.71000	0d 00:34:11.71000	0.00013969	0.00051149	0.00024514	3.664	C	1	17/08/2020 18:07		0	0	0	0	0	0	0	0	0	0	0	0	0	0
51	0	1	2	0d 01:14:11.71000	0d 00:44:11.71000	0.00018054	0.00066123	0.00024491	3.6669	C	1	17/08/2020 18:17		0	0	0	0	0	0	0	0	0	0	0	0	0	0
52	0	1	2	0d 01:24:11.71000	0d 00:54:11.71000	0.00022139	0.00081109	0.00024506	3.6695	C	1	17/08/2020 18:27		0	0	0	0	0	0	0	0	0	0	0	0	0	0
53	0	1	2	0d 01:34:11.71000	0d 01:04:11.71000	0.00026224	0.00096105	0.00024506	3.6722	C	1	17/08/2020 18:37		0	0	0	0	0	0	0	0	0	0	0	0	0	0
54	0	1	2	0d 01:44:11.71000	0d 01:14:11.71000	0.00030309	0.00111111	0.00024521	3.6742	C	1	17/08/2020 18:47		0	0	0	0	0	0	0	0	0	0	0	0	0	0
55	0	1	2	0d 01:54:11.71000	0d 01:24:11.71000	0.00034395	0.00126124	0.00024498	3.6761	C	1	17/08/2020 18:57		0	0	0	0	0	0	0	0	0	0	0	0	0	0
56	0	1	2	0d 02:04:11.71000	0d 01:34:11.71000	0.0003848	0.00141145	0.00024498	3.6777	C	1	17/08/2020 19:07		0	0	0	0	0	0	0	0	0	0	0	0	0	0
57	0	1	2	0d 02:14:11.71000	0d 01:44:11.71000	0.00042565	0.00156173	0.00024498	3.6794	C	1	17/08/2020 19:17		0	0	0	0	0	0	0	0	0	0	0	0	0	0
58	0	1	2	0d 02:24:11.71000	0d 01:54:11.71000	0.0004665	0.00171207	0.00024521	3.6811	C	1	17/08/2020 19:27		0	0	0	0	0	0	0	0	0	0	0	0	0	0
59	0	1	2	0d 02:34:11.71000	0d 02:04:11.71000	0.00050735	0.00186248	0.00024521	3.6825	C	1	17/08/2020 19:37		0	0	0	0	0	0	0	0	0	0	0	0	0	0
60	0	1	2	0d 02:44:11.71000	0d 02:14:11.71000	0.0005482	0.00201294	0.00024498	3.6838	C	1	17/08/2020 19:47		0	0	0	0	0	0	0	0	0	0	0	0	0	0
61	0	1	2	0d 02:54:11.71000	0d 02:24:11.71000	0.00058905	0.00216346	0.00024514	3.6855	C	1	17/08/2020 19:57		0	0	0	0	0	0	0	0	0	0	0	0	0	0
62	0	1	2	0d 03:04:11.71000	0d 02:34:11.71000	0.0006299	0.00231405	0.00024514	3.6866	C	1	17/08/2020 20:07		0	0	0	0	0	0	0	0	0	0	0	0	0	0
63	0	1	2	0d 03:14:11.71000	0d 02:44:11.71000	0.00067075	0.00246468	0.00024506	3.688	C	1	17/08/2020 20:17		0	0	0	0	0	0	0	0	0	0	0	0	0	0
64	0	1	2	0d 03:24:11.71000	0d 02:54:11.71000	0.0007116	0.00261537	0.00024506	3.6896	C	1	17/08/2020 20:27		0	0	0	0	0	0	0	0	0	0	0	0	0	0
65	0	1	2	0d 03:34:11.71000	0d 03:04:11.71000	0.00075246	0.00276612	0.00024514	3.6909	C	1	17/08/2020 20:37		0	0	0	0	0	0	0	0	0	0	0	0	0	0
66	0	1	2	0d 03:44:11.71000	0d 03:14:11.71000	0.00079331	0.00291692	0.00024498	3.6922	C	1	17/08/2020 20:47		0	0	0	0	0	0	0	0	0	0	0	0	0	0
67	0	1	2	0d 03:54:11.71000	0d 03:24:11.71000	0.00083416	0.00306779	0.00024521	3.6936	C	1	17/08/2020 20:57		0	0	0	0	0	0	0	0	0	0	0	0	0	0
68	0	1	2	0d 04:04:11.71000	0d 03:34:11.71000	0.00087501	0.00321871	0.00024514	3.695	C	1	17/08/2020 21:07		0	0	0	0	0	0	0	0	0	0	0	0	0	0
69	0	1	2	0d 04:14:11.71000	0d 03:44:11.71000	0.00091586	0.00336968	0.00024506	3.6965	C	1	17/08/2020 21:17		0	0	0	0	0	0	0	0	0	0	0	0	0	0
70	0	1	2	0d 04:24:11.71000	0d 03:54:11.71000	0.00095671	0.00352072	0.00024514	3.6979	C	1	17/08/2020 21:27		0	0	0	0	0	0	0	0	0	0	0	0	0	0
71	0	1	2	0d 04:34:11.71000	0d 04:04:11.71000	0.00099756	0.00367181	0.00024514	3.6994	C	1	17/08/2020 21:37		0	0	0	0	0	0	0	0	0	0	0	0	0	0
72	0	1	2	0d 04:44:11.71000	0d 04:14:11.71000	0.00103841	0.00382297	0.00024491	3.7009	C	1	17/08/2020 21:47		0	0	0	0	0	0	0	0	0	0	0	0	0	0
73	0	1	2	0d 04:54:11.71000	0d 04:24:11.71000	0.00107926	0.00397419	0.00024506	3.7023	C	1	17/08/2020 21:57		0	0	0	0	0	0	0	0	0	0	0	0	0	0
74	0	1	2	0d 05:04:11.71000	0d 04:34:11.71000	0.00112011	0.00412547	0.00024514	3.704	C	1	17/08/2020 22:07		0	0	0	0	0	0	0	0	0	0	0	0	0	0
75	0	1	2	0d 05:14:11.71000	0d 04:44:11.71000	0.00116097	0.00427682	0.00024498	3.7057	C	1	17/08/2020 22:17		0	0	0	0	0	0	0	0	0	0	0	0	0	0
76	0	1	2	0d 05:24:11.71000	0d 04:54:11.71000	0.00120182	0.00442824	0.00024521	3.7073	C	1	17/08/2020 22:27		0	0	0	0	0	0	0	0	0	0	0	0	0	0
77	0	1	2	0d 05:34:11.71000	0d 05:04:11.71000	0.00124267	0.00457972	0.00024529	3.709	C	1	17/08/2020 22:37		0	0	0	0	0	0	0	0	0	0	0	0	0	0
78	0	1	2	0d 05:44:11.71000	0d 05:14:11.71000	0.00128352	0.00473128	0.00024498	3.7108	C	1	17/08/2020 22:47		0	0	0	0	0	0	0	0	0	0	0	0	0	0
79	0	1	2	0d 05:54:11.71000	0d 05:24:11.71000	0.00132437	0.00488291	0.00024514	3.7125	C	1	17/08/2020 22:57		0	0	0	0	0	0	0	0	0	0	0	0	0	0
80	0	1	2	0d 06:04:11.71000	0d 05:34:11.71000	0.00136522	0.00503461	0.00024514	3.7144	C	1	17/08/2020 23:07		0	0	0	0	0	0	0	0	0	0	0	0	0	0
81	0	1	2	0d 06:14:11.71000	0d 05:44:11.71000	0.00140607	0.00518639	0.00024498	3.7165	C	1	17/08/2020 23:17		0	0	0	0	0	0	0	0	0	0	0	0	0	0
82	0	1	2	0d 06:24:11.71000	0d 05:54:11.71000	0.00144692	0.00533825	0.00024529	3.7183	C	1	17/08/2020 23:27		0	0	0	0	0	0	0	0	0	0	0	0	0	0
83	0	1	2	0d 06:34:11.71000	0d 06:04:11.71000	0.00148777	0.00549019	0.00024514	3.72	C	1	17/08/2020 23:37		0	0	0	0	0	0	0	0	0	0	0	0	0	0
84	0	1	2	0d 06:44:11.71000	0d 06:14:11.71000	0.00152862	0.00564221	0.00024514	3.7223	C	1	17/08/2020 23:47		0	0	0	0	0	0	0	0	0	0	0	0	0	0
85	0	1	2	0d 06:54:11.71000	0d 06:24:11.71000	0.00156948	0.00579431	0.00024521	3.7244	C	1	17/08/2020 23:57		0	0	0	0	0	0	0	0	0	0	0	0	0	0
86	0	1	2	0d 07:04:11.71000	0d 06:34:11.71000	0.00161033	0.0059465	0.00024514	3.7264	C	1	18/08/2020 00:07		0	0	0	0	0	0	0	0	0	0	0	0	0	0
87	0	1	2	0d 07:14:11.71000	0d 06:44:11.71000	0.00165118	0.00609877	0.00024514	3.7287	C	1	18/08/2020 00:17		0	0	0	0	0	0	0	0	0	0	0	0	0	0
88	0	1	2	0d 07:24:11.71000	0d 06:54:11.71000	0.00169203	0.00625113	0.00024521	3.7307	C	1	18/08/2020 00:27		0	0	0	0	0	0	0	0	0	0	0	0	0	0
89	0	1	2	0d 07:34:11.71000	0d 07:04:11.71000	0.00173288	0.00640358	0.00024506	3.7328	C	1	18/08/2020 00:37		0	0	0	0	0	0	0	0	0	0	0	0	0	0
90	0	1	2	0d 07:44:11.71000	0d 07:14:11.71000	0.00177373	0.00655613	0.00024521	3.7353	C	1	18/08/2020 00:47		0	0	0	0	0	0	0	0	0	0	0	0	0	0
91	0	1	2	0d 07:54:11.71000	0d 07:24:11.71000	0.00181458	0.00670876	0.00024521	3.7375	C	1	18/08/2020 00:57		0	0	0	0	0	0	0	0	0	0	0	0	0	0
92	0	1	2	0d 08:04:11.71000	0d 07:34:11.71000	0.00185543	0.00686149	0.00024521	3.7398	C	1	18/08/2020 01:07		0	0	0	0	0	0	0	0	0	0	0	0	0	0
93	0	1	2	0d 08:14:11.71000	0d 07:44:11.71000	0.00189628	0.00701431	0.00024514	3.7421	C	1	18/08/2020 01:17		0	0	0	0	0	0	0	0	0	0	0	0	0	0
94	0	1	2	0d 08:24:11.71000	0d 07:54:11.71000	0.00193713	0.00716723	0.00024506	3.7444	C	1	18/08/2020 01:27		0	0	0	0	0	0	0	0	0	0	0	0	0	0
95	0	1	2	0d 08:34:11.71000	0d 08:04:11.71000	0.00197799	0.00732024	0.00024506	3.7467	C	1	18/08/2020 01:37		0	0	0	0	0	0	0	0	0	0	0	0	0	0
96	0	1	2	0d 08:44:11.71000	0d 08:14:11.71000	0.00201884	0.00747336	0.00024514	3.7491	C	1	18/08/2020 01:47		0	0	0	0	0	0	0	0	0	0	0	0	0	0
97	0	1	2	0d 08:54:11.71000	0d 08:24:11.71000	0.00205969	0.00762656	0.00024498	3.7514	C	1	18/08/2020 01:57		0	0	0	0	0	0	0	0	0	0	0	0	0	0
98	0	1	2	0d 09:04:11.71000	0d 08:34:11.71000	0.00210054	0.00777987	0.00024529	3.7539	C	1	18/08/2020 02:07		0	0	0	0	0	0	0	0	0	0	0	0	0	0
99	0	1	2	0d 09:14:11.71000	0d 08:44:11.71000	0.00214139	0.00793327	0.00024498	3.7565	C	1	18/08/2020 02:17		0	0	0	0	0	0	0	0	0	0	0	0	0	0
100	0	1	2	0d 09:24:11.71000	0d 08:54:11.71000	0.00218224	0.00808677	0.00024514	3.7586	C	1	18/08/2020 02:27		0	0	0	0	0	0	0	0	0	0	0	0	0	0
101	0	1	2	0d 09:34:11.71000	0d 09:04:11.71000	0.00222309	0.00824036	0.00024506	3.761	C	1	18/08/2020 02:37		0	0	0	0	0	0	0	0	0	0	0	0	0	0
102	0	1	2	0d 09:44:11.71000	0d 09:14:11.71000	0.00226394	0.00839406	0.00024529	3.7635	C	1	18/08/2020 02:47		0	0	0	0	0	0	0	0	0	0	0	0	0	0
103	0	1	2	0d 09:54:11.71000	0d 09:24:11.71000	0.00230479	0.00854786	0.00024529	3.7658	C	1	18/08/2020 02:57		0	0	0	0	0	0	0	0	0	0	0	0	0	0
104	0	1	2	0d 10:04:11.71000	0d 09:34:11.71000	0.00234564	0.00870175	0.00024521	3.7684	C	1	18/08/2020 03:07		0	0	0	0	0	0	0	0	0	0	0	0	0	0
105	0	1	2	0d 10:14:11.71000	0d 09:44:11.71000	0.0023865	0.00885576	0.00024498	3.771	C	1	18/08/2020 03:17		0	0	0	0	0	0	0	0	0	0	0	0	0	0
106	0	1	2	0d 10:24:11.71000	0d 09:54:11.71000	0.00242735	0.00900986	0.00024521	3.7737	C	1	18/08/2020 03:27		0	0	0	0	0	0	0	0	0	0	0	0	0	0
107	0	1	2	0d 10:34:11.71000	0d 10:04:11.71000	0.0024682	0.00916407	0.00024521	3.7762	C	1	18/08/2020 03:37		0	0	0	0	0	0	0	0	0	0	0	0	0	0
108	0	1	2	0d 10:44:11.71000	0d 10:14:11.71000	0.00250905	0.0093184	0.00024514	3.7789	C	1	18/08/2020 03:47		0	0	0	0	0	0	0	0	0	0	0	0	0	0
109	0	1	2	0d 10:54:11.71000	0d 10:24:11.71000	0.0025499	0.00947284	0.00024514	3.7819	C	1	18/08/2020 03:57		0	0	0	0	0	0	0	0	0	0	0	0	0	0
110	0	1	2	0d 11:04:11.71000	0d 10:34:11.71000	0.00259075	0.00962739	0.00024521	3.7848	C	1	18/08/2020 04:07		0	0	0	0	0	0	0	0	0	0	0	0	0	0
111	0	1	2	0d 11:14:11.71000	0d 10:44:11.71000	0.0026316	0.00978207	0.00024514	3.7877	C	1	18/08/2020 04:17		0	0	0	0	0	0	0	0	0	0	0	0	0	0
112	0	1	2	0d 11:24:11.71000	0d 10:54:11.71000	0.00267245	0.00993687	0.00024506	3.7911	C	1	18/08/2020 04:27		0	0	0	0	0	0	0	0	0	0	0	0	0	0
113	0	1	2	0d 11:34:11.71000	0d 11:04:11.71000	0.0027133	0.0100918	0.00024514	3.7942	C	1	18/08/2020 04:37		0	0	0	0	0	0	0	0	0	0	0	0	0	0
114	0	1	2	0d 11:44:11.71000	0d 11:14:11.71000	0.00275415	0.0102469	0.00024506	3.7981	C	1	18/08/2020 04:47		0	0	0	0	0	0	0	0	0	0	0	0	0	0
115	0	1	2	0d 11:54:11.71000	0d 11:24:11.71000	0.00279501	0.0104021	0.00024506	3.8015	C	1	18/08/2020 04:57		0	0	0	0	0	0	0	0	0	0	0	0	0	0
116	0	1	2	0d 12:04:11.71000	0d 11:34:11.71000	0.00283586	0.0105575	0.00024514	3.8051	C	1	18/08/2020 05:07		0	0	0	0	0	0	0	0	0	0	0	0	0	0
117	0	1	2	0d 12:14:11.71000	0d 11:44:11.71000	0.00287671	0.010713	0.00024514	3.809	C	1	18/08/2020 05:17		0	0	0	0	0	0	0	0	0	0	0	0	0	0
118	0	1	2	0d 12:24:11.71000	0d 11:54:11.71000	0.00291756	0.0108687	0.00024529	3.8134	C	1	18/08/2020 05:27		0	0	0	0	0	0	0	0	0	0	0	0	0	0
119	0	1	2	0d 12:34:11.71000	0d 12:04:11.71000	0.00295841	0.0110245	0.00024506	3.8177	C	1	18/08/2020 05:37		0	0	0	0	0	0	0	0	0	0	0	0	0	0
120	0	1	2	0d 12:44:11.71000	0d 12:14:11.71000	0.00299926	0.0111806	0.00024506	3.8222	C	1	18/08/2020 05:47		0	0	0	0	0	0	0	0	0	0	0	0	0	0
121	0	1	2	0d 12:54:11.71000	0d 12:24:11.71000	0.00304011	0.0113368	0.00024514	3.8271	C	1	18/08/2020 05:57		0	0	0	0	0	0	0	0	0	0	0	0	0	0
122	0	1	2	0d 13:04:11.71000	0d 12:34:11.71000	0.00308096	0.0114933	0.00024506	3.8323	C	1	18/08/2020 06:07		0	0	0	0	0	0	0	0	0	0	0	0	0	0
123	0	1	2	0d 13:14:11.71000	0d 12:44:11.71000	0.00312181	0.0116499	0.00024498	3.8373	C	1	18/08/2020 06:17		0	0	0	0	0	0	0	0	0	0	0	0	0	0
124	0	1	2	0d 13:24:11.71000	0d 12:54:11.71000	0.00316266	0.0118068	0.00024514	3.843	C	1	18/08/2020 06:27		0	0	0	0	0	0	0	0	0	0	0	0	0	0
125	0	1	2	0d 13:34:11.71000	0d 13:04:11.71000	0.00320352	0.0119639	0.00024506	3.8489	C	1	18/08/2020 06:37		0	0	0	0	0	0	0	0	0	0	0	0	0	0
126	0	1	2	0d 13:44:11.71000	0d 13:14:11.71000	0.00324437	0.0121213	0.00024506	3.855	C	1	18/08/2020 06:47		0	0	0	0	0	0	0	0	0	0	0	0	0	0
127	0	1	2	0d 13:54:11.71000	0d 13:24:11.71000	0.00328522	0.0122789	0.00024506	3.8613	C	1	18/08/2020 06:57		0	0	0	0	0	0	0	0	0	0	0	0	0	0
128	0	1	2	0d 14:04:11.71000	0d 13:34:11.71000	0.00332607	0.0124368	0.00024506	3.8677	C	1	18/08/2020 07:07		0	0	0	0	0	0	0	0	0	0	0	0	0	0
129	0	1	2	0d 14:14:11.71000	0d 13:44:11.71000	0.00336692	0.0125949	0.00024521	3.8746	C	1	18/08/2020 07:17		0	0	0	0	0	0	0	0	0	0	0	0	0	0
130	0	1	2	0d 14:24:11.71000	0d 13:54:11.71000	0.00340777	0.0127534	0.00024521	3.8819	C	1	18/08/2020 07:27		0	0	0	0	0	0	0	0	0	0	0	0	0	0
131	0	1	2	0d 14:34:11.71000	0d 14:04:11.71000	0.00344862	0.0129121	0.00024514	3.8892	C	1	18/08/2020 07:37		0	0	0	0	0	0	0	0	0	0	0	0	0	0
132	0	1	2	0d 14:44:11.71000	0d 14:14:11.71000	0.00348947	0.0130711	0.00024498	3.8965	C	1	18/08/2020 07:47		0	0	0	0	0	0	0	0	0	0	0	0	0	0
133	0	1	2	0d 14:54:11.71000	0d 14:24:11.71000	0.00353032	0.0132305	0.00024506	3.904	C	1	18/08/2020 07:57		0	0	0	0	0	0	0	0	0	0	0	0	0	0
134	0	1	2	0d 15:04:11.71000	0d 14:34:11.71000	0.00357117	0.0133901	0.00024498	3.9117	C	1	18/08/2020 08:07		0	0	0	0	0	0	0	0	0	0	0	0	0	0
135	0	1	2	0d 15:14:11.71000	0d 14:44:11.71000	0.00361203	0.0135501	0.00024491	3.9194	C	1	18/08/2020 08:17		0	0	0	0	0	0	0	0	0	0	0	0	0	0
136	0	1	2	0d 15:24:11.71000	0d 14:54:11.71000	0.00365288	0.0137103	0.00024514	3.9277	C	1	18/08/2020 08:27		0	0	0	0	0	0	0	0	0	0	0	0	0	0
137	0	1	2	0d 15:34:11.71000	0d 15:04:11.71000	0.00369373	0.013871	0.00024498	3.9359	C	1	18/08/2020 08:37		0	0	0	0	0	0	0	0	0	0	0	0	0	0
138	0	1	2	0d 15:44:11.71000	0d 15:14:11.71000	0.00373458	0.0140319	0.00024498	3.944	C	1	18/08/2020 08:47		0	0	0	0	0	0	0	0	0	0	0	0	0	0
139	0	1	2	0d 15:54:11.71000	0d 15:24:11.71000	0.00377543	0.0141932	0.00024544	3.9521	C	1	18/08/2020 08:57		0	0	0	0	0	0	0	0	0	0	0	0	0	0
140	0	1	2	0d 16:04:11.71000	0d 15:34:11.71000	0.00381628	0.0143548	0.00024537	3.9609	C	1	18/08/2020 09:07		0	0	0	0	0	0	0	0	0	0	0	0	0	0
141	0	1	2	0d 16:14:11.71000	0d 15:44:11.71000	0.00385713	0.0145168	0.00024514	3.9693	C	1	18/08/2020 09:17		0	0	0	0	0	0	0	0	0	0	0	0	0	0
142	0	1	2	0d 16:24:11.71000	0d 15:54:11.71000	0.00389798	0.0146791	0.00024514	3.9779	C	1	18/08/2020 09:27		0	0	0	0	0	0	0	0	0	0	0	0	0	0
143	0	1	2	0d 16:34:11.71000	0d 16:04:11.71000	0.00393883	0.0148418	0.00024483	3.9863	C	1	18/08/2020 09:37		0	0	0	0	0	0	0	0	0	0	0	0	0	0
144	0	1	2	0d 16:44:11.71000	0d 16:14:11.71000	0.00397968	0.0150048	0.00024514	3.9951	C	1	18/08/2020 09:47		0	0	0	0	0	0	0	0	0	0	0	0	0	0
145	0	1	2	0d 16:54:11.71000	0d 16:24:11.71000	0.00402054	0.0151682	0.00024506	4.0035	C	1	18/08/2020 09:57		0	0	0	0	0	0	0	0	0	0	0	0	0	0
146	0	1	2	0d 17:04:11.71000	0d 16:34:11.71000	0.00406139	0.0153319	0.00024498	4.0125	C	1	18/08/2020 10:07		0	0	0	0	0	0	0	0	0	0	0	0	0	0
147	0	1	2	0d 17:14:11.71000	0d 16:44:11.71000	0.00410224	0.015496	0.00024529	4.0212	C	1	18/08/2020 10:17		0	0	0	0	0	0	0	0	0	0	0	0	0	0
148	0	1	2	0d 17:24:11.71000	0d 16:54:11.71000	0.00414309	0.0156605	0.00024537	4.0302	C	1	18/08/2020 10:27		0	0	0	0	0	0	0	0	0	0	0	0	0	0
149	0	1	2	0d 17:34:11.71000	0d 17:04:11.71000	0.00418394	0.0158253	0.00024529	4.0391	C	1	18/08/2020 10:37		0	0	0	0	0	0	0	0	0	0	0	0	0	0
150	0	1	2	0d 17:44:11.71000	0d 17:14:11.71000	0.00422479	0.0159905	0.00024521	4.0482	C	1	18/08/2020 10:47		0	0	0	0	0	0	0	0	0	0	0	0	0	0
151	0	1	2	0d 17:54:11.71000	0d 17:24:11.71000	0.00426564	0.0161561	0.00024498	4.0571	C	1	18/08/2020 10:57		0	0	0	0	0	0	0	0	0	0	0	0	0	0
152	0	1	2	0d 18:04:11.71000	0d 17:34:11.71000	0.00430649	0.016322	0.00024506	4.0664	C	1	18/08/2020 11:07		0	0	0	0	0	0	0	0	0	0	0	0	0	0
153	0	1	2	0d 18:14:11.71000	0d 17:44:11.71000	0.00434734	0.0164883	0.00024521	4.0757	C	1	18/08/2020 11:17		0	0	0	0	0	0	0	0	0	0	0	0	0	0
154	0	1	2	0d 18:24:11.71000	0d 17:54:11.71000	0.00438819	0.016655	0.00024521	4.0851	C	1	18/08/2020 11:27		0	0	0	0	0	0	0	0	0	0	0	0	0	0
155	0	1	2	0d 18:34:11.71000	0d 18:04:11.71000	0.00442905	0.0168221	0.00024514	4.0948	C	1	18/08/2020 11:37		0	0	0	0	0	0	0	0	0	0	0	0	0	0
156	0	1	2	0d 18:44:11.71000	0d 18:14:11.71000	0.0044699	0.0169896	0.00024506	4.1045	C	1	18/08/2020 11:47		0	0	0	0	0	0	0	0	0	0	0	0	0	0
157	0	1	2	0d 18:54:11.71000	0d 18:24:11.71000	0.00451075	0.0171574	0.00024498	4.1143	C	1	18/08/2020 11:57		0	0	0	0	0	0	0	0	0	0	0	0	0	0
158	0	1	2	0d 19:04:11.71000	0d 18:34:11.71000	0.0045516	0.0173257	0.00024514	4.1241	C	1	18/08/2020 12:07		0	0	0	0	0	0	0	0	0	0	0	0	0	0
159	0	1	2	0d 19:14:09.99000	0d 18:44:09.99000	0.00459233	0.0174939	0.00024514	4.1343	C	5	18/08/2020 12:17		0	0	0	0	0	0	0	0	0	0	0	0	0	0
160	0	1	2	0d 19:24:09.99000	0d 18:54:09.99000	0.00463318	0.017663	0.00024506	4.144	C	1	18/08/2020 12:27		0	0	0	0	0	0	0	0	0	0	0	0	0	0
161	0	1	2	0d 19:33:53.43000	0d 19:03:53.43000	0.00467291	0.0178278	0.00024521	4.1541	C	5	18/08/2020 12:37		0	0	0	0	0	0	0	0	0	0	0	0	0	0
162	0	1	2	0d 19:43:46.69000	0d 19:13:46.69000	0.0047133	0.0179958	0.00024514	4.1643	C	5	18/08/2020 12:46		0	0	0	0	0	0	0	0	0	0	0	0	0	0
163	0	1	2	0d 19:53:46.16000	0d 19:23:46.16000	0.00475411	0.0181659	0.00024529	4.1746	C	5	18/08/2020 12:56		0	0	0	0	0	0	0	0	0	0	0	0	0	0
164	0	1	2	0d 20:03:38.04000	0d 19:33:38.04000	0.00479441	0.0183344	0.00024506	4.1846	C	5	18/08/2020 13:06		0	0	0	0	0	0	0	0	0	0	0	0	0	0
165	0	1	2	0d 20:13:16.21000	0d 19:43:16.21000	0.00483378	0.0184993	0.00024514	4.1947	C	5	18/08/2020 13:16		0	0	0	0	0	0	0	0	0	0	0	0	0	0
166	0	1	2	0d 20:18:00.47000	0d 19:48:00.47000	0.00485313	0.0185805	0.00024498	4.2	C	133	18/08/2020 13:21		0	0	0	0	0	0	0	0	0	0	0	0	0	0
167	0	1	3	0d 20:18:00.50000	0d 00:00:00.03000	0.00485313	0.0185805	0.00024559	4.1999	C	0	18/08/2020 13:21		0	0	0	0	0	0	0	0	0	0	0	0	0	0
168	0	1	3	0d 20:20:18.52000	0d 00:02:18.05000	0.00486081	0.0186128	0.00014557	4.2	C	4	18/08/2020 13:23		0	0	0	0	0	0	0	0	0	0	0	0	0	0
169	0	1	3	0d 20:25:54.27000	0d 00:07:53.80000	0.00486854	0.0186453	0.00004555	4.2	C	4	18/08/2020 13:29		0	0	0	0	0	0	0	0	0	0	0	0	0	0
170	0	1	3	0d 20:30:39.65000	0d 00:12:39.18000	0.00487134	0.018657	0.00002449	4.2	C	132	18/08/2020 13:33		0	0	0	0	0	0	0	0	0	0	0	0	0	0
171	0	1	4	0d 20:30:39.66000	0d 00:00:00.01000	0	0	0	4.2	R	0	18/08/2020 13:33		0	0	0	0	0	0	0	0	0	0	0	0	0	0
172	0	1	4	0d 20:30:41.66000	0d 00:00:02.01000	0	0	0	4.1999	R	1	18/08/2020 13:33		0	0	0	0	0	0	0	0	0	0	0	0	0	0
173	0	1	4	0d 20:30:43.66000	0d 00:00:04.01000	0	0	0	4.1997	R	1	18/08/2020 13:33		0	0	0	0	0	0	0	0	0	0	0	0	0	0
174	0	1	4	0d 20:30:45.66000	0d 00:00:06.01000	0	0	0	4.1996	R	1	18/08/2020 13:33		0	0	0	0	0	0	0	0	0	0	0	0	0	0
175	0	1	4	0d 20:30:47.66000	0d 00:00:08.01000	0	0	0	4.1997	R	1	18/08/2020 13:33		0	0	0	0	0	0	0	0	0	0	0	0	0	0
176	0	1	4	0d 20:30:49.65000	0d 00:00:10.00000	0	0	0	4.1996	R	129	18/08/2020 13:33		0	0	0	0	0	0	0	0	0	0	0	0	0	0
177	0	1	5	0d 20:30:49.69000	0d 00:00:00.04000	0	0.00000001	0.00024544	4.1962	D	0	18/08/2020 13:33		0	0	0	0	0	0	0	0	0	0	0	0	0	0
178	0	1	5	0d 20:37:26.73000	0d 00:06:37.08000	0.00002703	0.00011329	0.00024506	4.1862	D	5	18/08/2020 13:40		0	0	0	0	0	0	0	0	0	0	0	0	0	0
179	0	1	5	0d 20:45:45.52000	0d 00:14:55.87000	0.00006099	0.00025529	0.00024537	4.1761	D	5	18/08/2020 13:48		0	0	0	0	0	0	0	0	0	0	0	0	0	0
180	0	1	5	0d 20:54:21.85000	0d 00:23:32.20000	0.00009615	0.00040192	0.00024506	4.166	D	5	18/08/2020 13:57		0	0	0	0	0	0	0	0	0	0	0	0	0	0
181	0	1	5	0d 21:03:05.64000	0d 00:32:15.99000	0.00013181	0.00055032	0.00024506	4.1559	D	5	18/08/2020 14:06		0	0	0	0	0	0	0	0	0	0	0	0	0	0
182	0	1	5	0d 21:11:54.84000	0d 00:41:05.19000	0.00016784	0.00069988	0.00024498	4.1459	D	5	18/08/2020 14:15		0	0	0	0	0	0	0	0	0	0	0	0	0	0
183	0	1	5	0d 21:20:54.20000	0d 00:50:04.55000	0.00020456	0.00085195	0.00024529	4.1358	D	5	18/08/2020 14:24		0	0	0	0	0	0	0	0	0	0	0	0	0	0
184	0	1	5	0d 21:29:58.51000	0d 00:59:08.86000	0.00024162	0.00100504	0.00024521	4.1257	D	5	18/08/2020 14:33		0	0	0	0	0	0	0	0	0	0	0	0	0	0
185	0	1	5	0d 21:39:03.74000	0d 01:08:14.09000	0.00027875	0.00115802	0.00024529	4.1157	D	5	18/08/2020 14:42		0	0	0	0	0	0	0	0	0	0	0	0	0	0
186	0	1	5	0d 21:48:31.47000	0d 01:17:41.82000	0.0003174	0.00131692	0.00024514	4.1056	D	5	18/08/2020 14:51		0	0	0	0	0	0	0	0	0	0	0	0	0	0
187	0	1	5	0d 21:58:10.62000	0d 01:27:20.97000	0.00035683	0.00147862	0.00024506	4.0954	D	5	18/08/2020 15:01		0	0	0	0	0	0	0	0	0	0	0	0	0	0
188	0	1	5	0d 22:07:58.22000	0d 01:37:08.57000	0.00039684	0.00164227	0.00024506	4.0853	D	5	18/08/2020 15:11		0	0	0	0	0	0	0	0	0	0	0	0	0	0
189	0	1	5	0d 22:17:50.02000	0d 01:47:00.37000	0.00043713	0.00180668	0.00024514	4.0752	D	5	18/08/2020 15:20		0	0	0	0	0	0	0	0	0	0	0	0	0	0
190	0	1	5	0d 22:27:48.10000	0d 01:56:58.45000	0.00047785	0.00197242	0.00024506	4.0652	D	5	18/08/2020 15:30		0	0	0	0	0	0	0	0	0	0	0	0	0	0
191	0	1	5	0d 22:37:48.10000	0d 02:06:58.45000	0.0005187	0.00213829	0.00024498	4.0554	D	1	18/08/2020 15:40		0	0	0	0	0	0	0	0	0	0	0	0	0	0
192	0	1	5	0d 22:47:48.10000	0d 02:16:58.45000	0.00055955	0.00230376	0.00024521	4.0455	D	1	18/08/2020 15:50		0	0	0	0	0	0	0	0	0	0	0	0	0	0
193	0	1	5	0d 22:57:48.10000	0d 02:26:58.45000	0.0006004	0.00246883	0.00024498	4.0359	D	1	18/08/2020 16:00		0	0	0	0	0	0	0	0	0	0	0	0	0	0
194	0	1	5	0d 23:07:48.10000	0d 02:36:58.45000	0.00064125	0.0026335	0.00024491	4.0262	D	1	18/08/2020 16:10		0	0	0	0	0	0	0	0	0	0	0	0	0	0
195	0	1	5	0d 23:17:48.10000	0d 02:46:58.45000	0.00068211	0.00279779	0.00024506	4.0166	D	1	18/08/2020 16:20		0	0	0	0	0	0	0	0	0	0	0	0	0	0
196	0	1	5	0d 23:27:48.10000	0d 02:56:58.45000	0.00072296	0.0029617	0.00024521	4.0073	D	1	18/08/2020 16:30		0	0	0	0	0	0	0	0	0	0	0	0	0	0
197	0	1	5	0d 23:37:48.10000	0d 03:06:58.45000	0.00076381	0.00312523	0.00024506	3.9986	D	1	18/08/2020 16:40		0	0	0	0	0	0	0	0	0	0	0	0	0	0
198	0	1	5	0d 23:47:48.10000	0d 03:16:58.45000	0.00080466	0.00328839	0.00024498	3.9892	D	1	18/08/2020 16:50		0	0	0	0	0	0	0	0	0	0	0	0	0	0
199	0	1	5	0d 23:57:48.10000	0d 03:26:58.45000	0.00084551	0.00345117	0.00024514	3.9802	D	1	18/08/2020 17:00		0	0	0	0	0	0	0	0	0	0	0	0	0	0
200	0	1	5	1d 00:07:48.10000	0d 03:36:58.45000	0.00088636	0.00361358	0.00024506	3.9712	D	1	18/08/2020 17:10		0	0	0	0	0	0	0	0	0	0	0	0	0	0
201	0	1	5	1d 00:17:48.10000	0d 03:46:58.45000	0.00092721	0.00377563	0.00024506	3.9623	D	1	18/08/2020 17:20		0	0	0	0	0	0	0	0	0	0	0	0	0	0
202	0	1	5	1d 00:27:48.10000	0d 03:56:58.45000	0.00096806	0.00393732	0.00024544	3.9532	D	1	18/08/2020 17:30		0	0	0	0	0	0	0	0	0	0	0	0	0	0
203	0	1	5	1d 00:37:48.10000	0d 04:06:58.45000	0.00100891	0.00409864	0.00024514	3.9448	D	1	18/08/2020 17:40		0	0	0	0	0	0	0	0	0	0	0	0	0	0
204	0	1	5	1d 00:47:48.10000	0d 04:16:58.45000	0.00104976	0.0042596	0.00024514	3.9359	D	1	18/08/2020 17:50		0	0	0	0	0	0	0	0	0	0	0	0	0	0
205	0	1	5	1d 00:57:48.10000	0d 04:26:58.45000	0.00109062	0.00442021	0.00024498	3.9272	D	1	18/08/2020 18:00		0	0	0	0	0	0	0	0	0	0	0	0	0	0
206	0	1	5	1d 01:07:48.10000	0d 04:36:58.45000	0.00113147	0.00458047	0.00024529	3.9187	D	1	18/08/2020 18:10		0	0	0	0	0	0	0	0	0	0	0	0	0	0
207	0	1	5	1d 01:17:48.10000	0d 04:46:58.45000	0.00117232	0.00474038	0.00024498	3.9103	D	1	18/08/2020 18:20		0	0	0	0	0	0	0	0	0	0	0	0	0	0
208	0	1	5	1d 01:27:48.10000	0d 04:56:58.45000	0.00121317	0.00489995	0.00024506	3.9019	D	1	18/08/2020 18:30		0	0	0	0	0	0	0	0	0	0	0	0	0	0
209	0	1	5	1d 01:37:48.10000	0d 05:06:58.45000	0.00125402	0.00505918	0.00024491	3.8935	D	1	18/08/2020 18:40		0	0	0	0	0	0	0	0	0	0	0	0	0	0
210	0	1	5	1d 01:47:48.10000	0d 05:16:58.45000	0.00129487	0.00521807	0.00024514	3.8857	D	1	18/08/2020 18:50		0	0	0	0	0	0	0	0	0	0	0	0	0	0
211	0	1	5	1d 01:57:48.10000	0d 05:26:58.45000	0.00133572	0.00537664	0.00024506	3.8776	D	1	18/08/2020 19:00		0	0	0	0	0	0	0	0	0	0	0	0	0	0
212	0	1	5	1d 02:07:48.10000	0d 05:36:58.45000	0.00137657	0.00553489	0.00024506	3.8698	D	1	18/08/2020 19:10		0	0	0	0	0	0	0	0	0	0	0	0	0	0
213	0	1	5	1d 02:17:48.10000	0d 05:46:58.45000	0.00141742	0.00569283	0.00024506	3.8622	D	1	18/08/2020 19:20		0	0	0	0	0	0	0	0	0	0	0	0	0	0
214	0	1	5	1d 02:27:48.10000	0d 05:56:58.45000	0.00145827	0.00585047	0.00024514	3.855	D	1	18/08/2020 19:30		0	0	0	0	0	0	0	0	0	0	0	0	0	0
215	0	1	5	1d 02:37:48.10000	0d 06:06:58.45000	0.00149913	0.00600781	0.00024498	3.848	D	1	18/08/2020 19:40		0	0	0	0	0	0	0	0	0	0	0	0	0	0
216	0	1	5	1d 02:47:48.10000	0d 06:16:58.45000	0.00153998	0.00616487	0.00024506	3.8412	D	1	18/08/2020 19:50		0	0	0	0	0	0	0	0	0	0	0	0	0	0
217	0	1	5	1d 02:57:48.10000	0d 06:26:58.45000	0.00158083	0.00632165	0.00024506	3.8344	D	1	18/08/2020 20:00		0	0	0	0	0	0	0	0	0	0	0	0	0	0
218	0	1	5	1d 03:07:48.10000	0d 06:36:58.45000	0.00162168	0.00647817	0.00024514	3.8285	D	1	18/08/2020 20:10		0	0	0	0	0	0	0	0	0	0	0	0	0	0
219	0	1	5	1d 03:17:48.10000	0d 06:46:58.45000	0.00166253	0.00663444	0.00024521	3.8222	D	1	18/08/2020 20:20		0	0	0	0	0	0	0	0	0	0	0	0	0	0
220	0	1	5	1d 03:27:48.10000	0d 06:56:58.45000	0.00170338	0.00679046	0.00024514	3.8166	D	1	18/08/2020 20:30		0	0	0	0	0	0	0	0	0	0	0	0	0	0
221	0	1	5	1d 03:37:48.10000	0d 07:06:58.45000	0.00174423	0.00694626	0.00024498	3.8109	D	1	18/08/2020 20:40		0	0	0	0	0	0	0	0	0	0	0	0	0	0
222	0	1	5	1d 03:47:48.10000	0d 07:16:58.45000	0.00178508	0.00710183	0.00024506	3.8056	D	1	18/08/2020 20:50		0	0	0	0	0	0	0	0	0	0	0	0	0	0
223	0	1	5	1d 03:57:48.10000	0d 07:26:58.45000	0.00182593	0.00725719	0.00024514	3.8007	D	1	18/08/2020 21:00		0	0	0	0	0	0	0	0	0	0	0	0	0	0
224	0	1	5	1d 04:07:48.10000	0d 07:36:58.45000	0.00186678	0.00741236	0.00024506	3.7957	D	1	18/08/2020 21:10		0	0	0	0	0	0	0	0	0	0	0	0	0	0
225	0	1	5	1d 04:17:48.10000	0d 07:46:58.45000	0.00190764	0.00756732	0.00024521	3.7911	D	1	18/08/2020 21:20		0	0	0	0	0	0	0	0	0	0	0	0	0	0
226	0	1	5	1d 04:27:48.10000	0d 07:56:58.45000	0.00194849	0.0077221	0.00024514	3.7868	D	1	18/08/2020 21:30		0	0	0	0	0	0	0	0	0	0	0	0	0	0
227	0	1	5	1d 04:37:48.10000	0d 08:06:58.45000	0.00198934	0.00787671	0.00024521	3.7826	D	1	18/08/2020 21:40		0	0	0	0	0	0	0	0	0	0	0	0	0	0
228	0	1	5	1d 04:47:48.10000	0d 08:16:58.45000	0.00203019	0.00803115	0.00024506	3.7784	D	1	18/08/2020 21:50		0	0	0	0	0	0	0	0	0	0	0	0	0	0
229	0	1	5	1d 04:57:48.10000	0d 08:26:58.45000	0.00207104	0.00818543	0.00024514	3.7746	D	1	18/08/2020 22:00		0	0	0	0	0	0	0	0	0	0	0	0	0	0
230	0	1	5	1d 05:07:48.10000	0d 08:36:58.45000	0.00211189	0.00833956	0.00024514	3.771	D	1	18/08/2020 22:10		0	0	0	0	0	0	0	0	0	0	0	0	0	0
231	0	1	5	1d 05:17:48.10000	0d 08:46:58.45000	0.00215274	0.00849354	0.00024506	3.7675	D	1	18/08/2020 22:20		0	0	0	0	0	0	0	0	0	0	0	0	0	0
232	0	1	5	1d 05:27:48.10000	0d 08:56:58.45000	0.00219359	0.00864738	0.00024529	3.7641	D	1	18/08/2020 22:30		0	0	0	0	0	0	0	0	0	0	0	0	0	0
233	0	1	5	1d 05:37:48.10000	0d 09:06:58.45000	0.00223444	0.00880107	0.00024521	3.7607	D	1	18/08/2020 22:40		0	0	0	0	0	0	0	0	0	0	0	0	0	0
234	0	1	5	1d 05:47:48.10000	0d 09:16:58.45000	0.00227529	0.00895464	0.00024514	3.7574	D	1	18/08/2020 22:50		0	0	0	0	0	0	0	0	0	0	0	0	0	0
235	0	1	5	1d 05:57:48.10000	0d 09:26:58.45000	0.00231615	0.00910807	0.00024491	3.7542	D	1	18/08/2020 23:00		0	0	0	0	0	0	0	0	0	0	0	0	0	0
236	0	1	5	1d 06:07:48.10000	0d 09:36:58.45000	0.002357	0.00926138	0.00024521	3.7514	D	1	18/08/2020 23:10		0	0	0	0	0	0	0	0	0	0	0	0	0	0
237	0	1	5	1d 06:17:48.10000	0d 09:46:58.45000	0.00239785	0.00941457	0.00024514	3.7484	D	1	18/08/2020 23:20		0	0	0	0	0	0	0	0	0	0	0	0	0	0
238	0	1	5	1d 06:27:48.10000	0d 09:56:58.45000	0.0024387	0.00956763	0.00024514	3.7453	D	1	18/08/2020 23:30		0	0	0	0	0	0	0	0	0	0	0	0	0	0
239	0	1	5	1d 06:37:48.10000	0d 10:06:58.45000	0.00247955	0.00972058	0.00024521	3.7426	D	1	18/08/2020 23:40		0	0	0	0	0	0	0	0	0	0	0	0	0	0
240	0	1	5	1d 06:47:48.10000	0d 10:16:58.45000	0.0025204	0.0098734	0.00024529	3.7395	D	1	18/08/2020 23:50		0	0	0	0	0	0	0	0	0	0	0	0	0	0
241	0	1	5	1d 06:57:48.10000	0d 10:26:58.45000	0.00256125	0.0100261	0.00024529	3.7366	D	1	19/08/2020 00:00		0	0	0	0	0	0	0	0	0	0	0	0	0	0
242	0	1	5	1d 07:07:48.10000	0d 10:36:58.45000	0.0026021	0.0101787	0.00024514	3.7339	D	1	19/08/2020 00:10		0	0	0	0	0	0	0	0	0	0	0	0	0	0
243	0	1	5	1d 07:17:48.10000	0d 10:46:58.45000	0.00264295	0.0103312	0.00024506	3.7307	D	1	19/08/2020 00:20		0	0	0	0	0	0	0	0	0	0	0	0	0	0
244	0	1	5	1d 07:27:48.10000	0d 10:56:58.45000	0.0026838	0.0104835	0.00024514	3.7279	D	1	19/08/2020 00:30		0	0	0	0	0	0	0	0	0	0	0	0	0	0
245	0	1	5	1d 07:37:48.10000	0d 11:06:58.45000	0.00272466	0.0106358	0.00024498	3.725	D	1	19/08/2020 00:40		0	0	0	0	0	0	0	0	0	0	0	0	0	0
246	0	1	5	1d 07:47:48.10000	0d 11:16:58.45000	0.00276551	0.0107879	0.00024498	3.7223	D	1	19/08/2020 00:50		0	0	0	0	0	0	0	0	0	0	0	0	0	0
247	0	1	5	1d 07:57:48.10000	0d 11:26:58.45000	0.00280636	0.0109399	0.00024521	3.7195	D	1	19/08/2020 01:00		0	0	0	0	0	0	0	0	0	0	0	0	0	0
248	0	1	5	1d 08:07:48.10000	0d 11:36:58.45000	0.00284721	0.0110918	0.00024514	3.7165	D	1	19/08/2020 01:10		0	0	0	0	0	0	0	0	0	0	0	0	0	0
249	0	1	5	1d 08:17:48.10000	0d 11:46:58.45000	0.00288806	0.0112435	0.00024529	3.7131	D	1	19/08/2020 01:20		0	0	0	0	0	0	0	0	0	0	0	0	0	0
250	0	1	5	1d 08:27:48.10000	0d 11:56:58.45000	0.00292891	0.0113952	0.00024514	3.7102	D	1	19/08/2020 01:30		0	0	0	0	0	0	0	0	0	0	0	0	0	0
251	0	1	5	1d 08:37:48.10000	0d 12:06:58.45000	0.00296976	0.0115467	0.00024491	3.7072	D	1	19/08/2020 01:40		0	0	0	0	0	0	0	0	0	0	0	0	0	0
252	0	1	5	1d 08:47:48.10000	0d 12:16:58.45000	0.00301061	0.0116981	0.00024514	3.704	D	1	19/08/2020 01:50		0	0	0	0	0	0	0	0	0	0	0	0	0	0
253	0	1	5	1d 08:57:48.10000	0d 12:26:58.45000	0.00305146	0.0118493	0.00024506	3.7006	D	1	19/08/2020 02:00		0	0	0	0	0	0	0	0	0	0	0	0	0	0
254	0	1	5	1d 09:07:48.10000	0d 12:36:58.45000	0.00309232	0.0120004	0.00024521	3.6974	D	1	19/08/2020 02:10		0	0	0	0	0	0	0	0	0	0	0	0	0	0
255	0	1	5	1d 09:17:48.10000	0d 12:46:58.45000	0.00313317	0.0121514	0.00024514	3.6942	D	1	19/08/2020 02:20		0	0	0	0	0	0	0	0	0	0	0	0	0	0
256	0	1	5	1d 09:27:48.10000	0d 12:56:58.45000	0.00317402	0.0123022	0.00024529	3.6905	D	1	19/08/2020 02:30		0	0	0	0	0	0	0	0	0	0	0	0	0	0
257	0	1	5	1d 09:37:48.10000	0d 13:06:58.45000	0.00321487	0.0124529	0.00024514	3.6873	D	1	19/08/2020 02:40		0	0	0	0	0	0	0	0	0	0	0	0	0	0
258	0	1	5	1d 09:47:48.10000	0d 13:16:58.45000	0.00325572	0.0126035	0.00024521	3.6835	D	1	19/08/2020 02:50		0	0	0	0	0	0	0	0	0	0	0	0	0	0
259	0	1	5	1d 09:57:48.10000	0d 13:26:58.45000	0.00329657	0.0127539	0.00024529	3.6799	D	1	19/08/2020 03:00		0	0	0	0	0	0	0	0	0	0	0	0	0	0
260	0	1	5	1d 10:07:48.10000	0d 13:36:58.45000	0.00333742	0.0129042	0.00024514	3.6759	D	1	19/08/2020 03:10		0	0	0	0	0	0	0	0	0	0	0	0	0	0
261	0	1	5	1d 10:17:48.10000	0d 13:46:58.45000	0.00337827	0.0130543	0.00024483	3.6722	D	1	19/08/2020 03:20		0	0	0	0	0	0	0	0	0	0	0	0	0	0
262	0	1	5	1d 10:27:48.10000	0d 13:56:58.45000	0.00341912	0.0132042	0.00024514	3.6683	D	1	19/08/2020 03:30		0	0	0	0	0	0	0	0	0	0	0	0	0	0
263	0	1	5	1d 10:37:48.10000	0d 14:06:58.45000	0.00345997	0.013354	0.00024514	3.6645	D	1	19/08/2020 03:40		0	0	0	0	0	0	0	0	0	0	0	0	0	0
264	0	1	5	1d 10:47:48.10000	0d 14:16:58.45000	0.00350083	0.0135036	0.00024529	3.6603	D	1	19/08/2020 03:50		0	0	0	0	0	0	0	0	0	0	0	0	0	0
265	0	1	5	1d 10:57:48.10000	0d 14:26:58.45000	0.00354168	0.013653	0.00024506	3.6562	D	1	19/08/2020 04:00		0	0	0	0	0	0	0	0	0	0	0	0	0	0
266	0	1	5	1d 11:07:48.10000	0d 14:36:58.45000	0.00358253	0.0138023	0.00024521	3.6515	D	1	19/08/2020 04:10		0	0	0	0	0	0	0	0	0	0	0	0	0	0
267	0	1	5	1d 11:17:48.10000	0d 14:46:58.45000	0.00362338	0.0139514	0.00024514	3.6472	D	1	19/08/2020 04:20		0	0	0	0	0	0	0	0	0	0	0	0	0	0
268	0	1	5	1d 11:27:48.10000	0d 14:56:58.45000	0.00366423	0.0141003	0.00024521	3.6426	D	1	19/08/2020 04:30		0	0	0	0	0	0	0	0	0	0	0	0	0	0
269	0	1	5	1d 11:37:48.10000	0d 15:06:58.45000	0.00370508	0.014249	0.00024506	3.6376	D	1	19/08/2020 04:40		0	0	0	0	0	0	0	0	0	0	0	0	0	0
270	0	1	5	1d 11:47:48.10000	0d 15:16:58.45000	0.00374593	0.0143975	0.00024483	3.6327	D	1	19/08/2020 04:50		0	0	0	0	0	0	0	0	0	0	0	0	0	0
271	0	1	5	1d 11:57:48.10000	0d 15:26:58.45000	0.00378678	0.0145458	0.00024521	3.6275	D	1	19/08/2020 05:00		0	0	0	0	0	0	0	0	0	0	0	0	0	0
272	0	1	5	1d 12:07:48.10000	0d 15:36:58.45000	0.00382763	0.0146939	0.00024514	3.6223	D	1	19/08/2020 05:10		0	0	0	0	0	0	0	0	0	0	0	0	0	0
273	0	1	5	1d 12:17:48.10000	0d 15:46:58.45000	0.00386848	0.0148417	0.00024521	3.6165	D	1	19/08/2020 05:20		0	0	0	0	0	0	0	0	0	0	0	0	0	0
274	0	1	5	1d 12:27:48.10000	0d 15:56:58.45000	0.00390934	0.0149893	0.00024506	3.6101	D	1	19/08/2020 05:30		0	0	0	0	0	0	0	0	0	0	0	0	0	0
275	0	1	5	1d 12:37:48.10000	0d 16:06:58.45000	0.00395019	0.0151367	0.00024506	3.6031	D	1	19/08/2020 05:40		0	0	0	0	0	0	0	0	0	0	0	0	0	0
276	0	1	5	1d 12:47:48.10000	0d 16:16:58.45000	0.00399104	0.0152837	0.00024506	3.5955	D	1	19/08/2020 05:50		0	0	0	0	0	0	0	0	0	0	0	0	0	0
277	0	1	5	1d 12:57:48.10000	0d 16:26:58.45000	0.00403189	0.0154304	0.00024506	3.5866	D	1	19/08/2020 06:00		0	0	0	0	0	0	0	0	0	0	0	0	0	0
278	0	1	5	1d 13:07:20.42000	0d 16:36:30.77000	0.00407085	0.01557	0.00024514	3.5766	D	5	19/08/2020 06:10		0	0	0	0	0	0	0	0	0	0	0	0	0	0
279	0	1	5	1d 13:15:13.00000	0d 16:44:23.35000	0.00410303	0.0156849	0.00024529	3.5665	D	5	19/08/2020 06:18		0	0	0	0	0	0	0	0	0	0	0	0	0	0
280	0	1	5	1d 13:21:38.71000	0d 16:50:49.06000	0.00412929	0.0157785	0.00024514	3.5564	D	5	19/08/2020 06:24		0	0	0	0	0	0	0	0	0	0	0	0	0	0
281	0	1	5	1d 13:26:45.53000	0d 16:55:55.88000	0.00415018	0.0158527	0.00024498	3.5463	D	5	19/08/2020 06:29		0	0	0	0	0	0	0	0	0	0	0	0	0	0
282	0	1	5	1d 13:31:10.81000	0d 17:00:21.16000	0.00416824	0.0159166	0.00024506	3.5361	D	5	19/08/2020 06:34		0	0	0	0	0	0	0	0	0	0	0	0	0	0
283	0	1	5	1d 13:34:38.11000	0d 17:03:48.46000	0.00418236	0.0159665	0.00024491	3.5261	D	5	19/08/2020 06:37		0	0	0	0	0	0	0	0	0	0	0	0	0	0
284	0	1	5	1d 13:37:32.28000	0d 17:06:42.63000	0.00419421	0.0160082	0.00024514	3.516	D	5	19/08/2020 06:40		0	0	0	0	0	0	0	0	0	0	0	0	0	0
285	0	1	5	1d 13:40:05.37000	0d 17:09:15.72000	0.00420464	0.0160448	0.00024506	3.5059	D	5	19/08/2020 06:43		0	0	0	0	0	0	0	0	0	0	0	0	0	0
286	0	1	5	1d 13:42:03.88000	0d 17:11:14.23000	0.00421271	0.0160731	0.00024514	3.4958	D	5	19/08/2020 06:45		0	0	0	0	0	0	0	0	0	0	0	0	0	0
287	0	1	5	1d 13:43:46.31000	0d 17:12:56.66000	0.00421968	0.0160974	0.00024498	3.4858	D	5	19/08/2020 06:46		0	0	0	0	0	0	0	0	0	0	0	0	0	0
288	0	1	5	1d 13:45:18.67000	0d 17:14:29.02000	0.00422597	0.0161193	0.00024514	3.4757	D	5	19/08/2020 06:48		0	0	0	0	0	0	0	0	0	0	0	0	0	0
289	0	1	5	1d 13:46:44.78000	0d 17:15:55.13000	0.00423183	0.0161397	0.00024521	3.4656	D	5	19/08/2020 06:49		0	0	0	0	0	0	0	0	0	0	0	0	0	0
290	0	1	5	1d 13:47:58.30000	0d 17:17:08.65000	0.00423684	0.016157	0.00024537	3.4556	D	5	19/08/2020 06:51		0	0	0	0	0	0	0	0	0	0	0	0	0	0
291	0	1	5	1d 13:49:00.63000	0d 17:18:10.98000	0.00424108	0.0161716	0.00024498	3.4453	D	5	19/08/2020 06:52		0	0	0	0	0	0	0	0	0	0	0	0	0	0
292	0	1	5	1d 13:50:01.48000	0d 17:19:11.83000	0.00424522	0.0161859	0.00024506	3.4353	D	5	19/08/2020 06:53		0	0	0	0	0	0	0	0	0	0	0	0	0	0
293	0	1	5	1d 13:50:52.81000	0d 17:20:03.16000	0.00424872	0.0161979	0.00024498	3.4252	D	5	19/08/2020 06:54		0	0	0	0	0	0	0	0	0	0	0	0	0	0
294	0	1	5	1d 13:51:40.48000	0d 17:20:50.83000	0.00425196	0.016209	0.00024521	3.4151	D	5	19/08/2020 06:54		0	0	0	0	0	0	0	0	0	0	0	0	0	0
295	0	1	5	1d 13:52:23.16000	0d 17:21:33.51000	0.00425487	0.0162189	0.00024498	3.4051	D	5	19/08/2020 06:55		0	0	0	0	0	0	0	0	0	0	0	0	0	0
296	0	1	5	1d 13:53:03.18000	0d 17:22:13.53000	0.0042576	0.0162282	0.00024498	3.395	D	5	19/08/2020 06:56		0	0	0	0	0	0	0	0	0	0	0	0	0	0
297	0	1	5	1d 13:53:41.37000	0d 17:22:51.72000	0.0042602	0.016237	0.00024521	3.3848	D	5	19/08/2020 06:56		0	0	0	0	0	0	0	0	0	0	0	0	0	0
298	0	1	5	1d 13:54:18.86000	0d 17:23:29.21000	0.00426275	0.0162456	0.00024506	3.3744	D	5	19/08/2020 06:57		0	0	0	0	0	0	0	0	0	0	0	0	0	0
299	0	1	5	1d 13:54:55.51000	0d 17:24:05.86000	0.00426524	0.016254	0.00024506	3.364	D	5	19/08/2020 06:58		0	0	0	0	0	0	0	0	0	0	0	0	0	0
300	0	1	5	1d 13:55:28.94000	0d 17:24:39.29000	0.00426752	0.0162617	0.00024506	3.3539	D	5	19/08/2020 06:58		0	0	0	0	0	0	0	0	0	0	0	0	0	0
301	0	1	5	1d 13:56:00.86000	0d 17:25:11.21000	0.00426969	0.0162689	0.00024491	3.3439	D	5	19/08/2020 06:59		0	0	0	0	0	0	0	0	0	0	0	0	0	0
302	0	1	5	1d 13:56:32.98000	0d 17:25:43.33000	0.00427188	0.0162762	0.00024491	3.3338	D	5	19/08/2020 06:59		0	0	0	0	0	0	0	0	0	0	0	0	0	0
303	0	1	5	1d 13:57:01.68000	0d 17:26:12.03000	0.00427383	0.0162827	0.00024498	3.3236	D	5	19/08/2020 07:00		0	0	0	0	0	0	0	0	0	0	0	0	0	0
304	0	1	5	1d 13:57:27.56000	0d 17:26:37.91000	0.0042756	0.0162886	0.00024506	3.3135	D	5	19/08/2020 07:00		0	0	0	0	0	0	0	0	0	0	0	0	0	0
305	0	1	5	1d 13:57:51.91000	0d 17:27:02.26000	0.00427725	0.0162941	0.00024521	3.3034	D	5	19/08/2020 07:00		0	0	0	0	0	0	0	0	0	0	0	0	0	0
306	0	1	5	1d 13:58:14.96000	0d 17:27:25.31000	0.00427882	0.0162993	0.00024506	3.2934	D	5	19/08/2020 07:01		0	0	0	0	0	0	0	0	0	0	0	0	0	0
307	0	1	5	1d 13:58:37.91000	0d 17:27:48.26000	0.00428039	0.0163044	0.00024514	3.2831	D	5	19/08/2020 07:01		0	0	0	0	0	0	0	0	0	0	0	0	0	0
308	0	1	5	1d 13:59:00.15000	0d 17:28:10.50000	0.0042819	0.0163094	0.00024498	3.2731	D	5	19/08/2020 07:02		0	0	0	0	0	0	0	0	0	0	0	0	0	0
309	0	1	5	1d 13:59:20.92000	0d 17:28:31.27000	0.00428331	0.016314	0.00024514	3.263	D	5	19/08/2020 07:02		0	0	0	0	0	0	0	0	0	0	0	0	0	0
310	0	1	5	1d 13:59:40.89000	0d 17:28:51.24000	0.00428467	0.0163184	0.00024514	3.2529	D	5	19/08/2020 07:02		0	0	0	0	0	0	0	0	0	0	0	0	0	0
311	0	1	5	1d 14:00:00.41000	0d 17:29:10.76000	0.004286	0.0163227	0.00024506	3.2428	D	5	19/08/2020 07:03		0	0	0	0	0	0	0	0	0	0	0	0	0	0
312	0	1	5	1d 14:00:19.03000	0d 17:29:29.38000	0.00428727	0.0163268	0.00024498	3.2328	D	5	19/08/2020 07:03		0	0	0	0	0	0	0	0	0	0	0	0	0	0
313	0	1	5	1d 14:00:38.01000	0d 17:29:48.36000	0.00428856	0.016331	0.00024521	3.2226	D	5	19/08/2020 07:03		0	0	0	0	0	0	0	0	0	0	0	0	0	0
314	0	1	5	1d 14:00:57.13000	0d 17:30:07.48000	0.00428986	0.0163352	0.00024514	3.2125	D	5	19/08/2020 07:04		0	0	0	0	0	0	0	0	0	0	0	0	0	0
315	0	1	5	1d 14:01:15.08000	0d 17:30:25.43000	0.00429109	0.0163391	0.00024529	3.2023	D	5	19/08/2020 07:04		0	0	0	0	0	0	0	0	0	0	0	0	0	0
316	0	1	5	1d 14:01:31.65000	0d 17:30:42.00000	0.00429221	0.0163427	0.00024521	3.192	D	5	19/08/2020 07:04		0	0	0	0	0	0	0	0	0	0	0	0	0	0
317	0	1	5	1d 14:01:47.51000	0d 17:30:57.86000	0.00429329	0.0163462	0.00024506	3.182	D	5	19/08/2020 07:04		0	0	0	0	0	0	0	0	0	0	0	0	0	0
318	0	1	5	1d 14:02:02.66000	0d 17:31:13.01000	0.00429433	0.0163494	0.00024514	3.1719	D	5	19/08/2020 07:05		0	0	0	0	0	0	0	0	0	0	0	0	0	0
319	0	1	5	1d 14:02:17.48000	0d 17:31:27.83000	0.00429533	0.0163526	0.00024491	3.1618	D	5	19/08/2020 07:05		0	0	0	0	0	0	0	0	0	0	0	0	0	0
320	0	1	5	1d 14:02:31.35000	0d 17:31:41.70000	0.00429628	0.0163556	0.00024521	3.1518	D	5	19/08/2020 07:05		0	0	0	0	0	0	0	0	0	0	0	0	0	0
321	0	1	5	1d 14:02:44.97000	0d 17:31:55.32000	0.00429721	0.0163585	0.00024529	3.1417	D	5	19/08/2020 07:05		0	0	0	0	0	0	0	0	0	0	0	0	0	0
322	0	1	5	1d 14:02:57.78000	0d 17:32:08.13000	0.00429808	0.0163613	0.00024529	3.1315	D	5	19/08/2020 07:06		0	0	0	0	0	0	0	0	0	0	0	0	0	0
323	0	1	5	1d 14:03:10.58000	0d 17:32:20.93000	0.00429895	0.016364	0.00024506	3.1212	D	5	19/08/2020 07:06		0	0	0	0	0	0	0	0	0	0	0	0	0	0
324	0	1	5	1d 14:03:23.15000	0d 17:32:33.50000	0.00429981	0.0163667	0.00024529	3.1109	D	5	19/08/2020 07:06		0	0	0	0	0	0	0	0	0	0	0	0	0	0
325	0	1	5	1d 14:03:35.38000	0d 17:32:45.73000	0.00430064	0.0163692	0.00024521	3.1008	D	5	19/08/2020 07:06		0	0	0	0	0	0	0	0	0	0	0	0	0	0
326	0	1	5	1d 14:03:47.18000	0d 17:32:57.53000	0.00430144	0.0163717	0.00024491	3.0907	D	5	19/08/2020 07:06		0	0	0	0	0	0	0	0	0	0	0	0	0	0
327	0	1	5	1d 14:03:58.47000	0d 17:33:08.82000	0.00430221	0.0163741	0.00024521	3.0805	D	5	19/08/2020 07:07		0	0	0	0	0	0	0	0	0	0	0	0	0	0
328	0	1	5	1d 14:04:09.74000	0d 17:33:20.09000	0.00430298	0.0163765	0.00024521	3.0704	D	5	19/08/2020 07:07		0	0	0	0	0	0	0	0	0	0	0	0	0	0
329	0	1	5	1d 14:04:20.50000	0d 17:33:30.85000	0.00430371	0.0163787	0.00024506	3.0603	D	5	19/08/2020 07:07		0	0	0	0	0	0	0	0	0	0	0	0	0	0
330	0	1	5	1d 14:04:30.92000	0d 17:33:41.27000	0.00430442	0.0163809	0.00024506	3.0503	D	5	19/08/2020 07:07		0	0	0	0	0	0	0	0	0	0	0	0	0	0
331	0	1	5	1d 14:04:41.25000	0d 17:33:51.60000	0.00430512	0.016383	0.00024506	3.0402	D	5	19/08/2020 07:07		0	0	0	0	0	0	0	0	0	0	0	0	0	0
332	0	1	5	1d 14:04:51.29000	0d 17:34:01.64000	0.00430581	0.0163851	0.00024514	3.0301	D	5	19/08/2020 07:07		0	0	0	0	0	0	0	0	0	0	0	0	0	0
333	0	1	5	1d 14:05:01.27000	0d 17:34:11.62000	0.00430649	0.0163871	0.00024498	3.0201	D	5	19/08/2020 07:08		0	0	0	0	0	0	0	0	0	0	0	0	0	0
334	0	1	5	1d 14:05:10.81000	0d 17:34:21.16000	0.00430714	0.0163891	0.00024506	3.0098	D	5	19/08/2020 07:08		0	0	0	0	0	0	0	0	0	0	0	0	0	0
335	0	1	5	1d 14:05:20.18000	0d 17:34:30.53000	0.00430777	0.016391	0.00024483	2.9996	D	5	19/08/2020 07:08		0	0	0	0	0	0	0	0	0	0	0	0	0	0
336	0	1	5	1d 14:05:29.43000	0d 17:34:39.78000	0.0043084	0.0163929	0.00024514	2.9895	D	5	19/08/2020 07:08		0	0	0	0	0	0	0	0	0	0	0	0	0	0
337	0	1	5	1d 14:05:38.47000	0d 17:34:48.82000	0.00430902	0.0163947	0.00024506	2.9795	D	5	19/08/2020 07:08		0	0	0	0	0	0	0	0	0	0	0	0	0	0
338	0	1	5	1d 14:05:47.22000	0d 17:34:57.57000	0.00430962	0.0163965	0.00024498	2.9693	D	5	19/08/2020 07:08		0	0	0	0	0	0	0	0	0	0	0	0	0	0
339	0	1	5	1d 14:05:55.89000	0d 17:35:06.24000	0.00431021	0.0163983	0.00024514	2.9589	D	5	19/08/2020 07:09		0	0	0	0	0	0	0	0	0	0	0	0	0	0
340	0	1	5	1d 14:06:04.58000	0d 17:35:14.93000	0.0043108	0.0164	0.00024498	2.9487	D	5	19/08/2020 07:09		0	0	0	0	0	0	0	0	0	0	0	0	0	0
341	0	1	5	1d 14:06:13.05000	0d 17:35:23.40000	0.00431137	0.0164017	0.00024498	2.9384	D	5	19/08/2020 07:09		0	0	0	0	0	0	0	0	0	0	0	0	0	0
342	0	1	5	1d 14:06:21.37000	0d 17:35:31.72000	0.00431194	0.0164034	0.00024498	2.9282	D	5	19/08/2020 07:09		0	0	0	0	0	0	0	0	0	0	0	0	0	0
343	0	1	5	1d 14:06:29.30000	0d 17:35:39.65000	0.00431248	0.016405	0.00024544	2.9181	D	5	19/08/2020 07:09		0	0	0	0	0	0	0	0	0	0	0	0	0	0
344	0	1	5	1d 14:06:37.24000	0d 17:35:47.59000	0.00431302	0.0164065	0.00024498	2.9079	D	5	19/08/2020 07:09		0	0	0	0	0	0	0	0	0	0	0	0	0	0
345	0	1	5	1d 14:06:44.87000	0d 17:35:55.22000	0.00431354	0.016408	0.00024514	2.8978	D	5	19/08/2020 07:09		0	0	0	0	0	0	0	0	0	0	0	0	0	0
346	0	1	5	1d 14:06:52.49000	0d 17:36:02.84000	0.00431406	0.0164095	0.00024514	2.8876	D	5	19/08/2020 07:10		0	0	0	0	0	0	0	0	0	0	0	0	0	0
347	0	1	5	1d 14:07:00.19000	0d 17:36:10.54000	0.00431458	0.016411	0.00024521	2.8772	D	5	19/08/2020 07:10		0	0	0	0	0	0	0	0	0	0	0	0	0	0
348	0	1	5	1d 14:07:07.89000	0d 17:36:18.24000	0.00431511	0.0164126	0.00024514	2.8672	D	5	19/08/2020 07:10		0	0	0	0	0	0	0	0	0	0	0	0	0	0
349	0	1	5	1d 14:07:15.34000	0d 17:36:25.69000	0.00431561	0.016414	0.00024521	2.8571	D	5	19/08/2020 07:10		0	0	0	0	0	0	0	0	0	0	0	0	0	0
350	0	1	5	1d 14:07:22.68000	0d 17:36:33.03000	0.00431611	0.0164154	0.00024514	2.847	D	5	19/08/2020 07:10		0	0	0	0	0	0	0	0	0	0	0	0	0	0
351	0	1	5	1d 14:07:30.25000	0d 17:36:40.60000	0.00431663	0.0164169	0.00024521	2.8368	D	5	19/08/2020 07:10		0	0	0	0	0	0	0	0	0	0	0	0	0	0
352	0	1	5	1d 14:07:37.51000	0d 17:36:47.86000	0.00431712	0.0164183	0.00024491	2.8266	D	5	19/08/2020 07:10		0	0	0	0	0	0	0	0	0	0	0	0	0	0
353	0	1	5	1d 14:07:44.63000	0d 17:36:54.98000	0.00431761	0.0164197	0.00024514	2.8165	D	5	19/08/2020 07:10		0	0	0	0	0	0	0	0	0	0	0	0	0	0
354	0	1	5	1d 14:07:51.47000	0d 17:37:01.82000	0.00431807	0.016421	0.00024514	2.8064	D	5	19/08/2020 07:10		0	0	0	0	0	0	0	0	0	0	0	0	0	0
355	0	1	5	1d 14:07:58.34000	0d 17:37:08.69000	0.00431854	0.0164223	0.00024506	2.7962	D	5	19/08/2020 07:11		0	0	0	0	0	0	0	0	0	0	0	0	0	0
356	0	1	5	1d 14:08:05.03000	0d 17:37:15.38000	0.004319	0.0164236	0.00024491	2.7861	D	5	19/08/2020 07:11		0	0	0	0	0	0	0	0	0	0	0	0	0	0
357	0	1	5	1d 14:08:11.55000	0d 17:37:21.90000	0.00431944	0.0164248	0.00024521	2.7759	D	5	19/08/2020 07:11		0	0	0	0	0	0	0	0	0	0	0	0	0	0
358	0	1	5	1d 14:08:18.16000	0d 17:37:28.51000	0.00431989	0.016426	0.00024483	2.7657	D	5	19/08/2020 07:11		0	0	0	0	0	0	0	0	0	0	0	0	0	0
359	0	1	5	1d 14:08:24.70000	0d 17:37:35.05000	0.00432034	0.0164273	0.00024506	2.7555	D	5	19/08/2020 07:11		0	0	0	0	0	0	0	0	0	0	0	0	0	0
360	0	1	5	1d 14:08:31.17000	0d 17:37:41.52000	0.00432078	0.0164285	0.00024521	2.7453	D	5	19/08/2020 07:11		0	0	0	0	0	0	0	0	0	0	0	0	0	0
361	0	1	5	1d 14:08:37.69000	0d 17:37:48.04000	0.00432122	0.0164297	0.00024506	2.7349	D	5	19/08/2020 07:11		0	0	0	0	0	0	0	0	0	0	0	0	0	0
362	0	1	5	1d 14:08:44.09000	0d 17:37:54.44000	0.00432166	0.0164309	0.00024521	2.7247	D	5	19/08/2020 07:11		0	0	0	0	0	0	0	0	0	0	0	0	0	0
363	0	1	5	1d 14:08:50.39000	0d 17:38:00.74000	0.00432209	0.016432	0.00024498	2.7146	D	5	19/08/2020 07:11		0	0	0	0	0	0	0	0	0	0	0	0	0	0
364	0	1	5	1d 14:08:56.49000	0d 17:38:06.84000	0.0043225	0.0164332	0.00024506	2.7044	D	5	19/08/2020 07:12		0	0	0	0	0	0	0	0	0	0	0	0	0	0
365	0	1	5	1d 14:09:02.60000	0d 17:38:12.95000	0.00432292	0.0164343	0.00024498	2.6943	D	5	19/08/2020 07:12		0	0	0	0	0	0	0	0	0	0	0	0	0	0
366	0	1	5	1d 14:09:08.73000	0d 17:38:19.08000	0.00432333	0.0164354	0.00024521	2.6841	D	5	19/08/2020 07:12		0	0	0	0	0	0	0	0	0	0	0	0	0	0
367	0	1	5	1d 14:09:14.82000	0d 17:38:25.17000	0.00432375	0.0164365	0.00024521	2.6738	D	5	19/08/2020 07:12		0	0	0	0	0	0	0	0	0	0	0	0	0	0
368	0	1	5	1d 14:09:20.85000	0d 17:38:31.20000	0.00432416	0.0164376	0.00024529	2.6636	D	5	19/08/2020 07:12		0	0	0	0	0	0	0	0	0	0	0	0	0	0
369	0	1	5	1d 14:09:26.80000	0d 17:38:37.15000	0.00432457	0.0164387	0.00024514	2.6534	D	5	19/08/2020 07:12		0	0	0	0	0	0	0	0	0	0	0	0	0	0
370	0	1	5	1d 14:09:32.71000	0d 17:38:43.06000	0.00432497	0.0164398	0.00024506	2.6432	D	5	19/08/2020 07:12		0	0	0	0	0	0	0	0	0	0	0	0	0	0
371	0	1	5	1d 14:09:38.68000	0d 17:38:49.03000	0.00432537	0.0164408	0.00024521	2.6328	D	5	19/08/2020 07:12		0	0	0	0	0	0	0	0	0	0	0	0	0	0
372	0	1	5	1d 14:09:44.67000	0d 17:38:55.02000	0.00432578	0.0164419	0.00024521	2.6224	D	5	19/08/2020 07:12		0	0	0	0	0	0	0	0	0	0	0	0	0	0
373	0	1	5	1d 14:09:50.58000	0d 17:39:00.93000	0.00432618	0.016443	0.00024514	2.6122	D	5	19/08/2020 07:12		0	0	0	0	0	0	0	0	0	0	0	0	0	0
374	0	1	5	1d 14:09:56.47000	0d 17:39:06.82000	0.00432659	0.016444	0.00024506	2.602	D	5	19/08/2020 07:13		0	0	0	0	0	0	0	0	0	0	0	0	0	0
375	0	1	5	1d 14:10:02.26000	0d 17:39:12.61000	0.00432698	0.016445	0.00024514	2.5919	D	5	19/08/2020 07:13		0	0	0	0	0	0	0	0	0	0	0	0	0	0
376	0	1	5	1d 14:10:07.97000	0d 17:39:18.32000	0.00432737	0.016446	0.00024498	2.5818	D	5	19/08/2020 07:13		0	0	0	0	0	0	0	0	0	0	0	0	0	0
377	0	1	5	1d 14:10:13.69000	0d 17:39:24.04000	0.00432776	0.016447	0.00024514	2.5718	D	5	19/08/2020 07:13		0	0	0	0	0	0	0	0	0	0	0	0	0	0
378	0	1	5	1d 14:10:19.38000	0d 17:39:29.73000	0.00432815	0.016448	0.00024514	2.5617	D	5	19/08/2020 07:13		0	0	0	0	0	0	0	0	0	0	0	0	0	0
379	0	1	5	1d 14:10:25.19000	0d 17:39:35.54000	0.00432854	0.0164491	0.00024514	2.5513	D	5	19/08/2020 07:13		0	0	0	0	0	0	0	0	0	0	0	0	0	0
380	0	1	5	1d 14:10:31.01000	0d 17:39:41.36000	0.00432894	0.0164501	0.00024521	2.5411	D	5	19/08/2020 07:13		0	0	0	0	0	0	0	0	0	0	0	0	0	0
381	0	1	5	1d 14:10:36.83000	0d 17:39:47.18000	0.00432933	0.0164511	0.00024514	2.531	D	5	19/08/2020 07:13		0	0	0	0	0	0	0	0	0	0	0	0	0	0
382	0	1	5	1d 14:10:42.66000	0d 17:39:53.01000	0.00432973	0.0164521	0.00024491	2.5208	D	5	19/08/2020 07:13		0	0	0	0	0	0	0	0	0	0	0	0	0	0
383	0	1	5	1d 14:10:48.45000	0d 17:39:58.80000	0.00433012	0.0164531	0.00024506	2.5106	D	5	19/08/2020 07:13		0	0	0	0	0	0	0	0	0	0	0	0	0	0
384	0	1	5	1d 14:10:54.29000	0d 17:40:04.64000	0.00433052	0.0164541	0.00024521	2.5003	D	5	19/08/2020 07:14		0	0	0	0	0	0	0	0	0	0	0	0	0	0
385	0	1	5	1d 14:10:54.43000	0d 17:40:04.78000	0.00433053	0.0164541	0.00024529	2.5	D	133	19/08/2020 07:14		0	0	0	0	0	0	0	0	0	0	0	0	0	0
386	0	1	6	1d 14:10:54.44000	0d 00:00:00.01000	0	0	0	2.5042	R	0	19/08/2020 07:14		0	0	0	0	0	0	0	0	0	0	0	0	0	0
387	0	1	6	1d 14:10:56.44000	0d 00:00:02.01000	0	0	0	2.5666	R	1	19/08/2020 07:14		0	0	0	0	0	0	0	0	0	0	0	0	0	0
388	0	1	6	1d 14:10:58.44000	0d 00:00:04.01000	0	0	0	2.6128	R	1	19/08/2020 07:14		0	0	0	0	0	0	0	0	0	0	0	0	0	0
389	0	1	6	1d 14:11:00.44000	0d 00:00:06.01000	0	0	0	2.652	R	1	19/08/2020 07:14		0	0	0	0	0	0	0	0	0	0	0	0	0	0
390	0	1	6	1d 14:11:02.44000	0d 00:00:08.01000	0	0	0	2.6868	R	1	19/08/2020 07:14		0	0	0	0	0	0	0	0	0	0	0	0	0	0
391	0	1	6	1d 14:11:04.43000	0d 00:00:10.00000	0	0	0	2.7179	R	129	19/08/2020 07:14		0	0	0	0	0	0	0	0	0	0	0	0	0	0
392	1	2	9	1d 14:11:04.47000	0d 00:00:00.04000	0.00000001	0.00000003	0.00098177	2.7497	C	0	19/08/2020 07:14		0	0	0	0	0	0	0	0	0	0	0	0	0	0
393	1	2	9	1d 14:11:04.63000	0d 00:00:00.20000	0.00000005	0.00000015	0.00098039	2.7759	C	5	19/08/2020 07:14		0	0	0	0	0	0	0	0	0	0	0	0	0	0
394	1	2	9	1d 14:11:04.78000	0d 00:00:00.35000	0.00000009	0.00000026	0.00098054	2.798	C	5	19/08/2020 07:14		0	0	0	0	0	0	0	0	0	0	0	0	0	0
395	1	2	9	1d 14:11:04.94000	0d 00:00:00.51000	0.00000014	0.00000039	0.00098039	2.8191	C	5	19/08/2020 07:14		0	0	0	0	0	0	0	0	0	0	0	0	0	0
396	1	2	9	1d 14:11:05.11000	0d 00:00:00.68000	0.00000018	0.00000052	0.00098039	2.8389	C	5	19/08/2020 07:14		0	0	0	0	0	0	0	0	0	0	0	0	0	0
397	1	2	9	1d 14:11:05.28000	0d 00:00:00.85000	0.00000023	0.00000065	0.0009807	2.8574	C	5	19/08/2020 07:14		0	0	0	0	0	0	0	0	0	0	0	0	0	0
398	1	2	9	1d 14:11:05.46000	0d 00:00:01.03000	0.00000028	0.00000079	0.00098054	2.8756	C	5	19/08/2020 07:14		0	0	0	0	0	0	0	0	0	0	0	0	0	0
399	1	2	9	1d 14:11:05.65000	0d 00:00:01.22000	0.00000033	0.00000094	0.00098047	2.8936	C	5	19/08/2020 07:14		0	0	0	0	0	0	0	0	0	0	0	0	0	0
400	1	2	9	1d 14:11:05.84000	0d 00:00:01.41000	0.00000038	0.00000109	0.00098039	2.9111	C	5	19/08/2020 07:14		0	0	0	0	0	0	0	0	0	0	0	0	0	0
401	1	2	9	1d 14:11:06.04000	0d 00:00:01.61000	0.00000044	0.00000125	0.00098054	2.9287	C	5	19/08/2020 07:14		0	0	0	0	0	0	0	0	0	0	0	0	0	0
402	1	2	9	1d 14:11:06.24000	0d 00:00:01.81000	0.00000049	0.00000141	0.00098077	2.9454	C	5	19/08/2020 07:14		0	0	0	0	0	0	0	0	0	0	0	0	0	0
403	1	2	9	1d 14:11:06.44000	0d 00:00:02.01000	0.00000055	0.00000157	0.00098047	2.9618	C	5	19/08/2020 07:14		0	0	0	0	0	0	0	0	0	0	0	0	0	0
404	1	2	9	1d 14:11:06.65000	0d 00:00:02.22000	0.0000006	0.00000174	0.0009807	2.9784	C	5	19/08/2020 07:14		0	0	0	0	0	0	0	0	0	0	0	0	0	0
405	1	2	9	1d 14:11:06.86000	0d 00:00:02.43000	0.00000066	0.00000191	0.00098077	2.9947	C	5	19/08/2020 07:14		0	0	0	0	0	0	0	0	0	0	0	0	0	0
406	1	2	9	1d 14:11:07.08000	0d 00:00:02.65000	0.00000072	0.00000209	0.00098047	3.0114	C	5	19/08/2020 07:14		0	0	0	0	0	0	0	0	0	0	0	0	0	0
407	1	2	9	1d 14:11:07.30000	0d 00:00:02.87000	0.00000078	0.00000227	0.00098062	3.0272	C	5	19/08/2020 07:14		0	0	0	0	0	0	0	0	0	0	0	0	0	0
408	1	2	9	1d 14:11:07.53000	0d 00:00:03.10000	0.00000084	0.00000246	0.00098054	3.0436	C	5	19/08/2020 07:14		0	0	0	0	0	0	0	0	0	0	0	0	0	0
409	1	2	9	1d 14:11:07.76000	0d 00:00:03.33000	0.00000091	0.00000265	0.00098047	3.0596	C	5	19/08/2020 07:14		0	0	0	0	0	0	0	0	0	0	0	0	0	0
410	1	2	9	1d 14:11:07.99000	0d 00:00:03.56000	0.00000097	0.00000285	0.0009807	3.0753	C	5	19/08/2020 07:14		0	0	0	0	0	0	0	0	0	0	0	0	0	0
411	1	2	9	1d 14:11:08.23000	0d 00:00:03.80000	0.00000103	0.00000305	0.00098054	3.0913	C	5	19/08/2020 07:14		0	0	0	0	0	0	0	0	0	0	0	0	0	0
412	1	2	9	1d 14:11:08.47000	0d 00:00:04.04000	0.0000011	0.00000325	0.00098016	3.1066	C	5	19/08/2020 07:14		0	0	0	0	0	0	0	0	0	0	0	0	0	0
413	1	2	9	1d 14:11:08.71000	0d 00:00:04.28000	0.00000117	0.00000345	0.00098054	3.1217	C	5	19/08/2020 07:14		0	0	0	0	0	0	0	0	0	0	0	0	0	0
414	1	2	9	1d 14:11:08.95000	0d 00:00:04.52000	0.00000123	0.00000366	0.00098054	3.1366	C	5	19/08/2020 07:14		0	0	0	0	0	0	0	0	0	0	0	0	0	0
415	1	2	9	1d 14:11:09.20000	0d 00:00:04.77000	0.0000013	0.00000387	0.00098039	3.1521	C	5	19/08/2020 07:14		0	0	0	0	0	0	0	0	0	0	0	0	0	0
416	1	2	9	1d 14:11:09.46000	0d 00:00:05.03000	0.00000137	0.0000041	0.00098039	3.1672	C	5	19/08/2020 07:14		0	0	0	0	0	0	0	0	0	0	0	0	0	0
417	1	2	9	1d 14:11:09.72000	0d 00:00:05.29000	0.00000144	0.00000432	0.00098054	3.1821	C	5	19/08/2020 07:14		0	0	0	0	0	0	0	0	0	0	0	0	0	0
418	1	2	9	1d 14:11:09.98000	0d 00:00:05.55000	0.00000151	0.00000455	0.00098062	3.1966	C	5	19/08/2020 07:14		0	0	0	0	0	0	0	0	0	0	0	0	0	0
419	1	2	9	1d 14:11:10.24000	0d 00:00:05.81000	0.00000158	0.00000477	0.00098047	3.2111	C	5	19/08/2020 07:14		0	0	0	0	0	0	0	0	0	0	0	0	0	0
420	1	2	9	1d 14:11:10.51000	0d 00:00:06.08000	0.00000166	0.00000501	0.0009807	3.2258	C	5	19/08/2020 07:14		0	0	0	0	0	0	0	0	0	0	0	0	0	0
421	1	2	9	1d 14:11:10.79000	0d 00:00:06.36000	0.00000173	0.00000526	0.00098047	3.2401	C	5	19/08/2020 07:14		0	0	0	0	0	0	0	0	0	0	0	0	0	0
422	1	2	9	1d 14:11:11.07000	0d 00:00:06.64000	0.00000181	0.0000055	0.00098047	3.2543	C	5	19/08/2020 07:14		0	0	0	0	0	0	0	0	0	0	0	0	0	0
423	1	2	9	1d 14:11:11.35000	0d 00:00:06.92000	0.00000188	0.00000575	0.00098054	3.2682	C	5	19/08/2020 07:14		0	0	0	0	0	0	0	0	0	0	0	0	0	0
424	1	2	9	1d 14:11:11.64000	0d 00:00:07.21000	0.00000196	0.00000601	0.00098039	3.2821	C	5	19/08/2020 07:14		0	0	0	0	0	0	0	0	0	0	0	0	0	0
425	1	2	9	1d 14:11:11.94000	0d 00:00:07.51000	0.00000205	0.00000628	0.00098047	3.2961	C	5	19/08/2020 07:14		0	0	0	0	0	0	0	0	0	0	0	0	0	0
426	1	2	9	1d 14:11:12.24000	0d 00:00:07.81000	0.00000213	0.00000655	0.00098047	3.3098	C	5	19/08/2020 07:14		0	0	0	0	0	0	0	0	0	0	0	0	0	0
427	1	2	9	1d 14:11:12.55000	0d 00:00:08.12000	0.00000221	0.00000683	0.00098054	3.3234	C	5	19/08/2020 07:14		0	0	0	0	0	0	0	0	0	0	0	0	0	0
428	1	2	9	1d 14:11:12.86000	0d 00:00:08.43000	0.0000023	0.00000711	0.00098039	3.337	C	5	19/08/2020 07:14		0	0	0	0	0	0	0	0	0	0	0	0	0	0
429	1	2	9	1d 14:11:13.18000	0d 00:00:08.75000	0.00000238	0.0000074	0.00098047	3.3501	C	5	19/08/2020 07:14		0	0	0	0	0	0	0	0	0	0	0	0	0	0
430	1	2	9	1d 14:11:13.51000	0d 00:00:09.08000	0.00000247	0.00000771	0.00098047	3.3635	C	5	19/08/2020 07:14		0	0	0	0	0	0	0	0	0	0	0	0	0	0
431	1	2	9	1d 14:11:13.85000	0d 00:00:09.42000	0.00000257	0.00000802	0.00098039	3.3767	C	5	19/08/2020 07:14		0	0	0	0	0	0	0	0	0	0	0	0	0	0
432	1	2	9	1d 14:11:14.20000	0d 00:00:09.77000	0.00000266	0.00000834	0.00098062	3.3901	C	5	19/08/2020 07:14		0	0	0	0	0	0	0	0	0	0	0	0	0	0
433	1	2	9	1d 14:11:14.56000	0d 00:00:10.13000	0.00000276	0.00000867	0.00098032	3.4029	C	5	19/08/2020 07:14		0	0	0	0	0	0	0	0	0	0	0	0	0	0
434	1	2	9	1d 14:11:14.93000	0d 00:00:10.50000	0.00000286	0.00000902	0.00098062	3.416	C	5	19/08/2020 07:14		0	0	0	0	0	0	0	0	0	0	0	0	0	0
435	1	2	9	1d 14:11:15.31000	0d 00:00:10.88000	0.00000296	0.00000937	0.00098054	3.4287	C	5	19/08/2020 07:14		0	0	0	0	0	0	0	0	0	0	0	0	0	0
436	1	2	9	1d 14:11:15.70000	0d 00:00:11.27000	0.00000307	0.00000974	0.00098039	3.4414	C	5	19/08/2020 07:14		0	0	0	0	0	0	0	0	0	0	0	0	0	0
437	1	2	9	1d 14:11:16.11000	0d 00:00:11.68000	0.00000318	0.00001012	0.00098062	3.4537	C	5	19/08/2020 07:14		0	0	0	0	0	0	0	0	0	0	0	0	0	0
438	1	2	9	1d 14:11:16.52000	0d 00:00:12.09000	0.00000329	0.00001051	0.00098039	3.4658	C	5	19/08/2020 07:14		0	0	0	0	0	0	0	0	0	0	0	0	0	0
439	1	2	9	1d 14:11:16.95000	0d 00:00:12.52000	0.00000341	0.00001092	0.00098054	3.478	C	5	19/08/2020 07:14		0	0	0	0	0	0	0	0	0	0	0	0	0	0
440	1	2	9	1d 14:11:17.42000	0d 00:00:12.99000	0.00000354	0.00001136	0.00098062	3.4902	C	5	19/08/2020 07:14		0	0	0	0	0	0	0	0	0	0	0	0	0	0
441	1	2	9	1d 14:11:17.92000	0d 00:00:13.49000	0.00000367	0.00001184	0.00098047	3.5024	C	5	19/08/2020 07:14		0	0	0	0	0	0	0	0	0	0	0	0	0	0
442	1	2	9	1d 14:11:18.45000	0d 00:00:14.02000	0.00000382	0.00001234	0.00098062	3.5143	C	5	19/08/2020 07:14		0	0	0	0	0	0	0	0	0	0	0	0	0	0
443	1	2	9	1d 14:11:19.03000	0d 00:00:14.60000	0.00000398	0.0000129	0.00098047	3.5259	C	5	19/08/2020 07:14		0	0	0	0	0	0	0	0	0	0	0	0	0	0
444	1	2	9	1d 14:11:19.63000	0d 00:00:15.20000	0.00000414	0.00001348	0.00098062	3.5373	C	5	19/08/2020 07:14		0	0	0	0	0	0	0	0	0	0	0	0	0	0
445	1	2	9	1d 14:11:20.35000	0d 00:00:15.92000	0.00000434	0.00001417	0.00098047	3.5486	C	5	19/08/2020 07:14		0	0	0	0	0	0	0	0	0	0	0	0	0	0
446	1	2	9	1d 14:11:21.13000	0d 00:00:16.70000	0.00000455	0.00001493	0.00098062	3.5595	C	5	19/08/2020 07:14		0	0	0	0	0	0	0	0	0	0	0	0	0	0
447	1	2	9	1d 14:11:22.09000	0d 00:00:17.66000	0.00000481	0.00001586	0.00098047	3.5705	C	5	19/08/2020 07:14		0	0	0	0	0	0	0	0	0	0	0	0	0	0
448	1	2	9	1d 14:11:23.34000	0d 00:00:18.91000	0.00000515	0.00001708	0.00098054	3.5813	C	5	19/08/2020 07:14		0	0	0	0	0	0	0	0	0	0	0	0	0	0
449	1	2	9	1d 14:11:25.04000	0d 00:00:20.61000	0.00000561	0.00001874	0.00098047	3.592	C	5	19/08/2020 07:14		0	0	0	0	0	0	0	0	0	0	0	0	0	0
450	1	2	9	1d 14:11:27.45000	0d 00:00:23.02000	0.00000627	0.0000211	0.00098054	3.6023	C	5	19/08/2020 07:14		0	0	0	0	0	0	0	0	0	0	0	0	0	0
451	1	2	9	1d 14:11:31.43000	0d 00:00:27.00000	0.00000735	0.00002501	0.00098047	3.6124	C	5	19/08/2020 07:14		0	0	0	0	0	0	0	0	0	0	0	0	0	0
452	1	2	9	1d 14:11:38.93000	0d 00:00:34.50000	0.0000094	0.0000324	0.00098054	3.6225	C	5	19/08/2020 07:14		0	0	0	0	0	0	0	0	0	0	0	0	0	0
453	1	2	9	1d 14:11:55.83000	0d 00:00:51.40000	0.000014	0.0000491	0.00098047	3.6329	C	5	19/08/2020 07:15		0	0	0	0	0	0	0	0	0	0	0	0	0	0
454	1	2	9	1d 14:12:46.86000	0d 00:01:42.43000	0.0000279	0.00009968	0.00098062	3.6429	C	5	19/08/2020 07:15		0	0	0	0	0	0	0	0	0	0	0	0	0	0
455	1	2	9	1d 14:15:08.99000	0d 00:04:04.56000	0.00006661	0.00024092	0.00098047	3.6532	C	5	19/08/2020 07:18		0	0	0	0	0	0	0	0	0	0	0	0	0	0
456	1	2	9	1d 14:19:21.65000	0d 00:08:17.22000	0.00013543	0.00049269	0.00098054	3.6632	C	5	19/08/2020 07:22		0	0	0	0	0	0	0	0	0	0	0	0	0	0
457	1	2	9	1d 14:24:21.65000	0d 00:13:17.22000	0.00021713	0.00079235	0.00098047	3.6713	C	1	19/08/2020 07:27		0	0	0	0	0	0	0	0	0	0	0	0	0	0
458	1	2	9	1d 14:29:21.65000	0d 00:18:17.22000	0.00029884	0.00109261	0.00098054	3.6776	C	1	19/08/2020 07:32		0	0	0	0	0	0	0	0	0	0	0	0	0	0
459	1	2	9	1d 14:34:21.65000	0d 00:23:17.22000	0.00038055	0.00139332	0.00098039	3.6826	C	1	19/08/2020 07:37		0	0	0	0	0	0	0	0	0	0	0	0	0	0
460	1	2	9	1d 14:39:21.65000	0d 00:28:17.22000	0.00046226	0.00169442	0.00098047	3.687	C	1	19/08/2020 07:42		0	0	0	0	0	0	0	0	0	0	0	0	0	0
461	1	2	9	1d 14:44:21.65000	0d 00:33:17.22000	0.00054397	0.00199587	0.00098039	3.6913	C	1	19/08/2020 07:47		0	0	0	0	0	0	0	0	0	0	0	0	0	0
462	1	2	9	1d 14:49:21.65000	0d 00:38:17.22000	0.00062568	0.00229765	0.00098039	3.6951	C	1	19/08/2020 07:52		0	0	0	0	0	0	0	0	0	0	0	0	0	0
463	1	2	9	1d 14:54:21.65000	0d 00:43:17.22000	0.00070739	0.00259977	0.00098047	3.6994	C	1	19/08/2020 07:57		0	0	0	0	0	0	0	0	0	0	0	0	0	0
464	1	2	9	1d 14:59:21.65000	0d 00:48:17.22000	0.0007891	0.00290222	0.00098062	3.7035	C	1	19/08/2020 08:02		0	0	0	0	0	0	0	0	0	0	0	0	0	0
465	1	2	9	1d 15:04:21.65000	0d 00:53:17.22000	0.00087081	0.00320501	0.00098062	3.7078	C	1	19/08/2020 08:07		0	0	0	0	0	0	0	0	0	0	0	0	0	0
466	1	2	9	1d 15:09:21.65000	0d 00:58:17.22000	0.00095252	0.00350818	0.0009807	3.7124	C	1	19/08/2020 08:12		0	0	0	0	0	0	0	0	0	0	0	0	0	0
467	1	2	9	1d 15:14:21.65000	0d 01:03:17.22000	0.00103423	0.00381174	0.00098054	3.7176	C	1	19/08/2020 08:17		0	0	0	0	0	0	0	0	0	0	0	0	0	0
468	1	2	9	1d 15:19:21.65000	0d 01:08:17.22000	0.00111594	0.00411572	0.00098054	3.7227	C	1	19/08/2020 08:22		0	0	0	0	0	0	0	0	0	0	0	0	0	0
469	1	2	9	1d 15:24:21.65000	0d 01:13:17.22000	0.00119765	0.00442012	0.00098054	3.7281	C	1	19/08/2020 08:27		0	0	0	0	0	0	0	0	0	0	0	0	0	0
470	1	2	9	1d 15:29:21.65000	0d 01:18:17.22000	0.00127936	0.00472497	0.00098062	3.7336	C	1	19/08/2020 08:32		0	0	0	0	0	0	0	0	0	0	0	0	0	0
471	1	2	9	1d 15:34:21.65000	0d 01:23:17.22000	0.00136107	0.00503027	0.00098047	3.7391	C	1	19/08/2020 08:37		0	0	0	0	0	0	0	0	0	0	0	0	0	0
472	1	2	9	1d 15:39:21.65000	0d 01:28:17.22000	0.00144278	0.00533601	0.00098054	3.7443	C	1	19/08/2020 08:42		0	0	0	0	0	0	0	0	0	0	0	0	0	0
473	1	2	9	1d 15:44:21.65000	0d 01:33:17.22000	0.00152449	0.00564218	0.00098039	3.7498	C	1	19/08/2020 08:47		0	0	0	0	0	0	0	0	0	0	0	0	0	0
474	1	2	9	1d 15:49:21.65000	0d 01:38:17.22000	0.0016062	0.00594879	0.00098047	3.7549	C	1	19/08/2020 08:52		0	0	0	0	0	0	0	0	0	0	0	0	0	0
475	1	2	9	1d 15:54:21.65000	0d 01:43:17.22000	0.00168791	0.00625582	0.00098039	3.7598	C	1	19/08/2020 08:57		0	0	0	0	0	0	0	0	0	0	0	0	0	0
476	1	2	9	1d 15:59:21.65000	0d 01:48:17.22000	0.00176962	0.00656325	0.00098039	3.7653	C	1	19/08/2020 09:02		0	0	0	0	0	0	0	0	0	0	0	0	0	0
477	1	2	9	1d 16:04:21.65000	0d 01:53:17.22000	0.00185133	0.00687113	0.00098077	3.7704	C	1	19/08/2020 09:07		0	0	0	0	0	0	0	0	0	0	0	0	0	0
478	1	2	9	1d 16:09:21.65000	0d 01:58:17.22000	0.00193304	0.00717943	0.00098062	3.7758	C	1	19/08/2020 09:12		0	0	0	0	0	0	0	0	0	0	0	0	0	0
479	1	2	9	1d 16:14:21.65000	0d 02:03:17.22000	0.00201474	0.00748819	0.00098047	3.7816	C	1	19/08/2020 09:17		0	0	0	0	0	0	0	0	0	0	0	0	0	0
480	1	2	9	1d 16:19:21.65000	0d 02:08:17.22000	0.00209645	0.00779744	0.00098062	3.7876	C	1	19/08/2020 09:22		0	0	0	0	0	0	0	0	0	0	0	0	0	0
481	1	2	9	1d 16:24:21.65000	0d 02:13:17.22000	0.00217816	0.00810719	0.00098062	3.794	C	1	19/08/2020 09:27		0	0	0	0	0	0	0	0	0	0	0	0	0	0
482	1	2	9	1d 16:29:21.65000	0d 02:18:17.22000	0.00225987	0.00841749	0.00098039	3.8012	C	1	19/08/2020 09:32		0	0	0	0	0	0	0	0	0	0	0	0	0	0
483	1	2	9	1d 16:34:21.65000	0d 02:23:17.22000	0.00234158	0.00872837	0.00098054	3.8085	C	1	19/08/2020 09:37		0	0	0	0	0	0	0	0	0	0	0	0	0	0
484	1	2	9	1d 16:39:21.65000	0d 02:28:17.22000	0.00242329	0.00903989	0.00098054	3.8166	C	1	19/08/2020 09:42		0	0	0	0	0	0	0	0	0	0	0	0	0	0
485	1	2	9	1d 16:44:21.65000	0d 02:33:17.22000	0.002505	0.00935212	0.00098039	3.8256	C	1	19/08/2020 09:47		0	0	0	0	0	0	0	0	0	0	0	0	0	0
486	1	2	9	1d 16:49:15.43000	0d 02:38:11.00000	0.00258502	0.00965863	0.00098062	3.8357	C	5	19/08/2020 09:52		0	0	0	0	0	0	0	0	0	0	0	0	0	0
487	1	2	9	1d 16:53:49.34000	0d 02:42:44.91000	0.00265962	0.00994516	0.00098054	3.8457	C	5	19/08/2020 09:56		0	0	0	0	0	0	0	0	0	0	0	0	0	0
488	1	2	9	1d 16:57:59.83000	0d 02:46:55.40000	0.00272785	0.0102079	0.00098062	3.8558	C	5	19/08/2020 10:01		0	0	0	0	0	0	0	0	0	0	0	0	0	0
489	1	2	9	1d 17:01:56.26000	0d 02:50:51.83000	0.00279224	0.0104565	0.00098054	3.8659	C	5	19/08/2020 10:05		0	0	0	0	0	0	0	0	0	0	0	0	0	0
490	1	2	9	1d 17:05:39.07000	0d 02:54:34.64000	0.00285293	0.0106914	0.00098047	3.8759	C	5	19/08/2020 10:08		0	0	0	0	0	0	0	0	0	0	0	0	0	0
491	1	2	9	1d 17:09:08.06000	0d 02:58:03.63000	0.00290985	0.0109123	0.00098047	3.886	C	5	19/08/2020 10:12		0	0	0	0	0	0	0	0	0	0	0	0	0	0
492	1	2	9	1d 17:12:33.61000	0d 03:01:29.18000	0.00296583	0.0111301	0.00098054	3.8962	C	5	19/08/2020 10:15		0	0	0	0	0	0	0	0	0	0	0	0	0	0
493	1	2	9	1d 17:15:53.29000	0d 03:04:48.86000	0.00302022	0.0113423	0.00098047	3.9063	C	5	19/08/2020 10:19		0	0	0	0	0	0	0	0	0	0	0	0	0	0
494	1	2	9	1d 17:19:02.71000	0d 03:07:58.28000	0.00307181	0.0115441	0.0009807	3.9164	C	5	19/08/2020 10:22		0	0	0	0	0	0	0	0	0	0	0	0	0	0
495	1	2	9	1d 17:22:08.04000	0d 03:11:03.61000	0.00312229	0.011742	0.00098047	3.9265	C	5	19/08/2020 10:25		0	0	0	0	0	0	0	0	0	0	0	0	0	0
496	1	2	9	1d 17:25:15.08000	0d 03:14:10.65000	0.00317323	0.0119423	0.00098047	3.9367	C	5	19/08/2020 10:28		0	0	0	0	0	0	0	0	0	0	0	0	0	0
497	1	2	9	1d 17:28:19.06000	0d 03:17:14.63000	0.00322334	0.0121398	0.00098032	3.9467	C	5	19/08/2020 10:31		0	0	0	0	0	0	0	0	0	0	0	0	0	0
498	1	2	9	1d 17:31:10.87000	0d 03:20:06.44000	0.00327014	0.0123247	0.00098062	3.9568	C	5	19/08/2020 10:34		0	0	0	0	0	0	0	0	0	0	0	0	0	0
499	1	2	9	1d 17:34:01.83000	0d 03:22:57.40000	0.0033167	0.0125092	0.00098062	3.967	C	5	19/08/2020 10:37		0	0	0	0	0	0	0	0	0	0	0	0	0	0
500	1	2	9	1d 17:37:02.99000	0d 03:25:58.56000	0.00336604	0.0127052	0.0009807	3.9771	C	5	19/08/2020 10:40		0	0	0	0	0	0	0	0	0	0	0	0	0	0
501	1	2	9	1d 17:39:57.93000	0d 03:28:53.50000	0.00341369	0.012895	0.00098032	3.9873	C	5	19/08/2020 10:43		0	0	0	0	0	0	0	0	0	0	0	0	0	0
502	1	2	9	1d 17:42:50.23000	0d 03:31:45.80000	0.00346062	0.0130823	0.00098047	3.9974	C	5	19/08/2020 10:45		0	0	0	0	0	0	0	0	0	0	0	0	0	0
503	1	2	9	1d 17:45:41.64000	0d 03:34:37.21000	0.0035073	0.0132692	0.00098032	4.0075	C	5	19/08/2020 10:48		0	0	0	0	0	0	0	0	0	0	0	0	0	0
504	1	2	9	1d 17:48:28.72000	0d 03:37:24.29000	0.00355281	0.0134518	0.00098047	4.0175	C	5	19/08/2020 10:51		0	0	0	0	0	0	0	0	0	0	0	0	0	0
505	1	2	9	1d 17:51:16.79000	0d 03:40:12.36000	0.00359859	0.0136359	0.00098047	4.0276	C	5	19/08/2020 10:54		0	0	0	0	0	0	0	0	0	0	0	0	0	0
506	1	2	9	1d 17:54:01.72000	0d 03:42:57.29000	0.00364351	0.013817	0.00098047	4.0377	C	5	19/08/2020 10:57		0	0	0	0	0	0	0	0	0	0	0	0	0	0
507	1	2	9	1d 17:56:44.71000	0d 03:45:40.28000	0.0036879	0.0139965	0.00098047	4.0478	C	5	19/08/2020 10:59		0	0	0	0	0	0	0	0	0	0	0	0	0	0
508	1	2	9	1d 17:59:27.40000	0d 03:48:22.97000	0.00373221	0.0141761	0.00098054	4.0578	C	5	19/08/2020 11:02		0	0	0	0	0	0	0	0	0	0	0	0	0	0
509	1	2	9	1d 18:02:08.19000	0d 03:51:03.76000	0.00377601	0.014354	0.00098085	4.0681	C	5	19/08/2020 11:05		0	0	0	0	0	0	0	0	0	0	0	0	0	0
510	1	2	9	1d 18:04:48.09000	0d 03:53:43.66000	0.00381956	0.0145314	0.00098062	4.0781	C	5	19/08/2020 11:07		0	0	0	0	0	0	0	0	0	0	0	0	0	0
511	1	2	9	1d 18:07:24.08000	0d 03:56:19.65000	0.00386204	0.0147049	0.0009807	4.0882	C	5	19/08/2020 11:10		0	0	0	0	0	0	0	0	0	0	0	0	0	0
512	1	2	9	1d 18:09:59.37000	0d 03:58:54.94000	0.00390434	0.014878	0.00098062	4.0983	C	5	19/08/2020 11:13		0	0	0	0	0	0	0	0	0	0	0	0	0	0
513	1	2	9	1d 18:12:28.85000	0d 04:01:24.42000	0.00394505	0.0150451	0.00098054	4.1083	C	5	19/08/2020 11:15		0	0	0	0	0	0	0	0	0	0	0	0	0	0
514	1	2	9	1d 18:15:00.37000	0d 04:03:55.94000	0.00398632	0.0152148	0.00098077	4.1184	C	5	19/08/2020 11:18		0	0	0	0	0	0	0	0	0	0	0	0	0	0
515	1	2	9	1d 18:17:28.87000	0d 04:06:24.44000	0.00402677	0.0153816	0.00098047	4.1285	C	5	19/08/2020 11:20		0	0	0	0	0	0	0	0	0	0	0	0	0	0
516	1	2	9	1d 18:19:54.14000	0d 04:08:49.71000	0.00406633	0.0155452	0.00098047	4.1386	C	5	19/08/2020 11:23		0	0	0	0	0	0	0	0	0	0	0	0	0	0
517	1	2	9	1d 18:22:19.17000	0d 04:11:14.74000	0.00410583	0.0157088	0.00098054	4.1486	C	5	19/08/2020 11:25		0	0	0	0	0	0	0	0	0	0	0	0	0	0
518	1	2	9	1d 18:24:43.27000	0d 04:13:38.84000	0.00414508	0.0158719	0.00098039	4.1587	C	5	19/08/2020 11:27		0	0	0	0	0	0	0	0	0	0	0	0	0	0
519	1	2	9	1d 18:27:04.72000	0d 04:16:00.29000	0.00418361	0.0160323	0.00098062	4.1689	C	5	19/08/2020 11:30		0	0	0	0	0	0	0	0	0	0	0	0	0	0
520	1	2	9	1d 18:29:29.57000	0d 04:18:25.14000	0.00422306	0.0161969	0.00098039	4.179	C	5	19/08/2020 11:32		0	0	0	0	0	0	0	0	0	0	0	0	0	0
521	1	2	9	1d 18:31:48.22000	0d 04:20:43.79000	0.00426082	0.0163549	0.00098039	4.1891	C	5	19/08/2020 11:34		0	0	0	0	0	0	0	0	0	0	0	0	0	0
522	1	2	9	1d 18:34:07.96000	0d 04:23:03.53000	0.00429888	0.0165146	0.00098032	4.1991	C	5	19/08/2020 11:37		0	0	0	0	0	0	0	0	0	0	0	0	0	0
523	1	2	9	1d 18:34:19.85000	0d 04:23:15.42000	0.00430212	0.0165282	0.0009807	4.2	C	133	19/08/2020 11:37		0	0	0	0	0	0	0	0	0	0	0	0	0	0
524	1	2	10	1d 18:34:19.88000	0d 00:00:00.03000	0.00430213	0.0165282	0.00101701	4.2002	C	0	19/08/2020 11:37		0	0	0	0	0	0	0	0	0	0	0	0	0	0
525	1	2	10	1d 18:34:35.14000	0d 00:00:15.29000	0.00430624	0.0165455	0.00091676	4.2002	C	4	19/08/2020 11:37		0	0	0	0	0	0	0	0	0	0	0	0	0	0
526	1	2	10	1d 18:34:52.12000	0d 00:00:32.27000	0.00431032	0.0165626	0.00081674	4.2004	C	4	19/08/2020 11:38		0	0	0	0	0	0	0	0	0	0	0	0	0	0
527	1	2	10	1d 18:35:14.79000	0d 00:00:54.94000	0.00431514	0.0165828	0.00071672	4.2002	C	4	19/08/2020 11:38		0	0	0	0	0	0	0	0	0	0	0	0	0	0
528	1	2	10	1d 18:35:42.02000	0d 00:01:22.17000	0.00432017	0.016604	0.00061669	4.2002	C	4	19/08/2020 11:38		0	0	0	0	0	0	0	0	0	0	0	0	0	0
529	1	2	10	1d 18:36:15.01000	0d 00:01:55.16000	0.00432535	0.0166257	0.00051652	4.2	C	4	19/08/2020 11:39		0	0	0	0	0	0	0	0	0	0	0	0	0	0
530	1	2	10	1d 18:36:55.79000	0d 00:02:35.94000	0.0043306	0.0166478	0.00041642	4.2	C	4	19/08/2020 11:40		0	0	0	0	0	0	0	0	0	0	0	0	0	0
531	1	2	10	1d 18:37:49.88000	0d 00:03:30.03000	0.00433605	0.0166707	0.0003164	4.2002	C	4	19/08/2020 11:40		0	0	0	0	0	0	0	0	0	0	0	0	0	0
532	1	2	10	1d 18:39:10.13000	0d 00:04:50.28000	0.0043419	0.0166952	0.0002163	4.2	C	4	19/08/2020 11:42		0	0	0	0	0	0	0	0	0	0	0	0	0	0
533	1	2	10	1d 18:41:41.61000	0d 00:07:21.76000	0.00434864	0.0167235	0.00011627	4.2	C	4	19/08/2020 11:44		0	0	0	0	0	0	0	0	0	0	0	0	0	0
534	1	2	10	1d 18:42:28.60000	0d 00:08:08.75000	0.00435004	0.0167294	0.00009804	4.2002	C	132	19/08/2020 11:45		0	0	0	0	0	0	0	0	0	0	0	0	0	0
535	1	2	11	1d 18:42:28.61000	0d 00:00:00.01000	0	0	0	4.1991	R	0	19/08/2020 11:45		0	0	0	0	0	0	0	0	0	0	0	0	0	0
536	1	2	11	1d 18:42:30.61000	0d 00:00:02.01000	0	0	0	4.1991	R	1	19/08/2020 11:45		0	0	0	0	0	0	0	0	0	0	0	0	0	0
537	1	2	11	1d 18:42:32.61000	0d 00:00:04.01000	0	0	0	4.199	R	1	19/08/2020 11:45		0	0	0	0	0	0	0	0	0	0	0	0	0	0
538	1	2	11	1d 18:42:34.61000	0d 00:00:06.01000	0	0	0	4.199	R	1	19/08/2020 11:45		0	0	0	0	0	0	0	0	0	0	0	0	0	0
539	1	2	11	1d 18:42:36.61000	0d 00:00:08.01000	0	0	0	4.1988	R	1	19/08/2020 11:45		0	0	0	0	0	0	0	0	0	0	0	0	0	0
540	1	2	11	1d 18:42:38.60000	0d 00:00:10.00000	0	0	0	4.1988	R	129	19/08/2020 11:45		0	0	0	0	0	0	0	0	0	0	0	0	0	0
541	1	2	12	1d 18:42:38.64000	0d 00:00:00.04000	0.00000001	0.00000004	0.00098215	4.1901	D	0	19/08/2020 11:45		0	0	0	0	0	0	0	0	0	0	0	0	0	0
542	1	2	12	1d 18:43:22.73000	0d 00:00:44.13000	0.00001202	0.00005028	0.00098039	4.1801	D	5	19/08/2020 11:46		0	0	0	0	0	0	0	0	0	0	0	0	0	0
543	1	2	12	1d 18:44:46.54000	0d 00:02:07.94000	0.00003485	0.00014561	0.00098062	4.1698	D	5	19/08/2020 11:47		0	0	0	0	0	0	0	0	0	0	0	0	0	0
544	1	2	12	1d 18:45:45.93000	0d 00:03:07.33000	0.00005102	0.00021296	0.00098062	4.1598	D	5	19/08/2020 11:48		0	0	0	0	0	0	0	0	0	0	0	0	0	0
545	1	2	12	1d 18:47:47.10000	0d 00:05:08.50000	0.00008402	0.00035008	0.00098032	4.1497	D	5	19/08/2020 11:50		0	0	0	0	0	0	0	0	0	0	0	0	0	0
546	1	2	12	1d 18:49:40.62000	0d 00:07:02.02000	0.00011494	0.00047822	0.00098062	4.1396	D	5	19/08/2020 11:52		0	0	0	0	0	0	0	0	0	0	0	0	0	0
547	1	2	12	1d 18:51:29.67000	0d 00:08:51.07000	0.00014464	0.00060104	0.00098032	4.1294	D	5	19/08/2020 11:54		0	0	0	0	0	0	0	0	0	0	0	0	0	0
548	1	2	12	1d 18:53:10.95000	0d 00:10:32.35000	0.00017223	0.0007148	0.00098062	4.1193	D	5	19/08/2020 11:56		0	0	0	0	0	0	0	0	0	0	0	0	0	0
549	1	2	12	1d 18:55:42.77000	0d 00:13:04.17000	0.00021358	0.00088494	0.0009807	4.1089	D	5	19/08/2020 11:58		0	0	0	0	0	0	0	0	0	0	0	0	0	0
550	1	2	12	1d 18:57:27.46000	0d 00:14:48.86000	0.00024209	0.00100197	0.00098062	4.0989	D	5	19/08/2020 12:00		0	0	0	0	0	0	0	0	0	0	0	0	0	0
551	1	2	12	1d 19:00:21.72000	0d 00:17:43.12000	0.00028956	0.00119631	0.00098047	4.0887	D	5	19/08/2020 12:03		0	0	0	0	0	0	0	0	0	0	0	0	0	0
552	1	2	12	1d 19:05:21.72000	0d 00:22:43.12000	0.00037127	0.00153021	0.00098054	4.0807	D	1	19/08/2020 12:08		0	0	0	0	0	0	0	0	0	0	0	0	0	0
553	1	2	12	1d 19:08:07.62000	0d 00:25:29.02000	0.00041645	0.00171437	0.00098062	4.0706	D	5	19/08/2020 12:11		0	0	0	0	0	0	0	0	0	0	0	0	0	0
554	1	2	12	1d 19:10:39.05000	0d 00:28:00.45000	0.0004577	0.00188206	0.0009807	4.0604	D	5	19/08/2020 12:13		0	0	0	0	0	0	0	0	0	0	0	0	0	0
555	1	2	12	1d 19:13:10.42000	0d 00:30:31.82000	0.00049892	0.00204926	0.00098062	4.0504	D	5	19/08/2020 12:16		0	0	0	0	0	0	0	0	0	0	0	0	0	0
556	1	2	12	1d 19:15:47.82000	0d 00:33:09.22000	0.00054179	0.00222269	0.00098032	4.0401	D	5	19/08/2020 12:18		0	0	0	0	0	0	0	0	0	0	0	0	0	0
557	1	2	12	1d 19:18:35.69000	0d 00:35:57.09000	0.00058752	0.00240719	0.00098039	4.0299	D	5	19/08/2020 12:21		0	0	0	0	0	0	0	0	0	0	0	0	0	0
558	1	2	12	1d 19:21:11.72000	0d 00:38:33.12000	0.00063001	0.00257824	0.00098032	4.0198	D	5	19/08/2020 12:24		0	0	0	0	0	0	0	0	0	0	0	0	0	0
559	1	2	12	1d 19:23:51.22000	0d 00:41:12.62000	0.00067346	0.00275265	0.00098047	4.0098	D	5	19/08/2020 12:26		0	0	0	0	0	0	0	0	0	0	0	0	0	0
560	1	2	12	1d 19:26:35.03000	0d 00:43:56.43000	0.00071807	0.00293134	0.00098047	3.9997	D	5	19/08/2020 12:29		0	0	0	0	0	0	0	0	0	0	0	0	0	0
561	1	2	12	1d 19:29:23.09000	0d 00:46:44.49000	0.00076385	0.00311419	0.00098054	3.9896	D	5	19/08/2020 12:32		0	0	0	0	0	0	0	0	0	0	0	0	0	0
562	1	2	12	1d 19:32:11.93000	0d 00:49:33.33000	0.00080983	0.00329743	0.00098054	3.9796	D	5	19/08/2020 12:35		0	0	0	0	0	0	0	0	0	0	0	0	0	0
563	1	2	12	1d 19:34:58.26000	0d 00:52:19.66000	0.00085513	0.00347749	0.00098039	3.9695	D	5	19/08/2020 12:38		0	0	0	0	0	0	0	0	0	0	0	0	0	0
564	1	2	12	1d 19:37:48.00000	0d 00:55:09.40000	0.00090136	0.00366078	0.00098047	3.9594	D	5	19/08/2020 12:40		0	0	0	0	0	0	0	0	0	0	0	0	0	0
565	1	2	12	1d 19:40:34.99000	0d 00:57:56.39000	0.00094685	0.00384064	0.0009807	3.9493	D	5	19/08/2020 12:43		0	0	0	0	0	0	0	0	0	0	0	0	0	0
566	1	2	12	1d 19:43:23.85000	0d 01:00:45.25000	0.00099284	0.00402205	0.00098032	3.9393	D	5	19/08/2020 12:46		0	0	0	0	0	0	0	0	0	0	0	0	0	0
567	1	2	12	1d 19:46:17.08000	0d 01:03:38.48000	0.00104002	0.00420768	0.00098047	3.9292	D	5	19/08/2020 12:49		0	0	0	0	0	0	0	0	0	0	0	0	0	0
568	1	2	12	1d 19:49:09.95000	0d 01:06:31.35000	0.0010871	0.00439245	0.00098047	3.9191	D	5	19/08/2020 12:52		0	0	0	0	0	0	0	0	0	0	0	0	0	0
569	1	2	12	1d 19:52:07.30000	0d 01:09:28.70000	0.00113541	0.00458153	0.0009807	3.9091	D	5	19/08/2020 12:55		0	0	0	0	0	0	0	0	0	0	0	0	0	0
570	1	2	12	1d 19:55:07.89000	0d 01:12:29.29000	0.00118459	0.00477355	0.00098062	3.899	D	5	19/08/2020 12:58		0	0	0	0	0	0	0	0	0	0	0	0	0	0
571	1	2	12	1d 19:58:09.11000	0d 01:15:30.51000	0.00123395	0.00496576	0.0009807	3.8889	D	5	19/08/2020 13:01		0	0	0	0	0	0	0	0	0	0	0	0	0	0
572	1	2	12	1d 20:01:14.27000	0d 01:18:35.67000	0.00128438	0.00516163	0.00098062	3.8788	D	5	19/08/2020 13:04		0	0	0	0	0	0	0	0	0	0	0	0	0	0
573	1	2	12	1d 20:04:23.55000	0d 01:21:44.95000	0.00133594	0.00536134	0.00098054	3.8688	D	5	19/08/2020 13:07		0	0	0	0	0	0	0	0	0	0	0	0	0	0
574	1	2	12	1d 20:07:37.72000	0d 01:24:59.12000	0.00138882	0.00556569	0.00098039	3.8587	D	5	19/08/2020 13:10		0	0	0	0	0	0	0	0	0	0	0	0	0	0
575	1	2	12	1d 20:11:02.03000	0d 01:28:23.43000	0.00144447	0.00578014	0.00098054	3.8486	D	5	19/08/2020 13:14		0	0	0	0	0	0	0	0	0	0	0	0	0	0
576	1	2	12	1d 20:14:36.33000	0d 01:31:57.73000	0.00150284	0.00600449	0.00098054	3.8386	D	5	19/08/2020 13:17		0	0	0	0	0	0	0	0	0	0	0	0	0	0
577	1	2	12	1d 20:18:23.53000	0d 01:35:44.93000	0.00156472	0.00624171	0.00098047	3.8285	D	5	19/08/2020 13:21		0	0	0	0	0	0	0	0	0	0	0	0	0	0
578	1	2	12	1d 20:22:17.87000	0d 01:39:39.27000	0.00162854	0.00648575	0.00098047	3.8184	D	5	19/08/2020 13:25		0	0	0	0	0	0	0	0	0	0	0	0	0	0
579	1	2	12	1d 20:26:34.15000	0d 01:43:55.55000	0.00169835	0.00675194	0.00098032	3.8083	D	5	19/08/2020 13:29		0	0	0	0	0	0	0	0	0	0	0	0	0	0
580	1	2	12	1d 20:31:09.99000	0d 01:48:31.39000	0.00177348	0.00703768	0.00098054	3.7983	D	5	19/08/2020 13:34		0	0	0	0	0	0	0	0	0	0	0	0	0	0
581	1	2	12	1d 20:36:05.82000	0d 01:53:27.22000	0.00185405	0.00734332	0.00098054	3.7882	D	5	19/08/2020 13:39		0	0	0	0	0	0	0	0	0	0	0	0	0	0
582	1	2	12	1d 20:41:05.82000	0d 01:58:27.22000	0.00193576	0.00765253	0.00098039	3.78	D	1	19/08/2020 13:44		0	0	0	0	0	0	0	0	0	0	0	0	0	0
583	1	2	12	1d 20:46:05.82000	0d 02:03:27.22000	0.00201747	0.00796105	0.00098047	3.7719	D	1	19/08/2020 13:49		0	0	0	0	0	0	0	0	0	0	0	0	0	0
584	1	2	12	1d 20:51:05.82000	0d 02:08:27.22000	0.00209918	0.00826892	0.00098047	3.7641	D	1	19/08/2020 13:54		0	0	0	0	0	0	0	0	0	0	0	0	0	0
585	1	2	12	1d 20:56:05.82000	0d 02:13:27.22000	0.00218089	0.00857619	0.00098054	3.7571	D	1	19/08/2020 13:59		0	0	0	0	0	0	0	0	0	0	0	0	0	0
586	1	2	12	1d 21:01:05.82000	0d 02:18:27.22000	0.0022626	0.00888291	0.00098039	3.7504	D	1	19/08/2020 14:04		0	0	0	0	0	0	0	0	0	0	0	0	0	0
587	1	2	12	1d 21:06:05.82000	0d 02:23:27.22000	0.00234431	0.00918909	0.00098047	3.7441	D	1	19/08/2020 14:09		0	0	0	0	0	0	0	0	0	0	0	0	0	0
588	1	2	12	1d 21:11:05.82000	0d 02:28:27.22000	0.00242602	0.00949477	0.00098054	3.738	D	1	19/08/2020 14:14		0	0	0	0	0	0	0	0	0	0	0	0	0	0
589	1	2	12	1d 21:16:05.82000	0d 02:33:27.22000	0.00250773	0.00979996	0.00098062	3.7319	D	1	19/08/2020 14:19		0	0	0	0	0	0	0	0	0	0	0	0	0	0
590	1	2	12	1d 21:21:05.82000	0d 02:38:27.22000	0.00258944	0.0101047	0.00098047	3.7261	D	1	19/08/2020 14:24		0	0	0	0	0	0	0	0	0	0	0	0	0	0
591	1	2	12	1d 21:26:05.82000	0d 02:43:27.22000	0.00267114	0.0104089	0.0009807	3.7203	D	1	19/08/2020 14:29		0	0	0	0	0	0	0	0	0	0	0	0	0	0
592	1	2	12	1d 21:31:05.82000	0d 02:48:27.22000	0.00275285	0.0107126	0.00098047	3.7144	D	1	19/08/2020 14:34		0	0	0	0	0	0	0	0	0	0	0	0	0	0
593	1	2	12	1d 21:36:05.82000	0d 02:53:27.22000	0.00283456	0.0110159	0.00098039	3.7081	D	1	19/08/2020 14:39		0	0	0	0	0	0	0	0	0	0	0	0	0	0
594	1	2	12	1d 21:41:05.82000	0d 02:58:27.22000	0.00291627	0.0113186	0.00098039	3.7018	D	1	19/08/2020 14:44		0	0	0	0	0	0	0	0	0	0	0	0	0	0
595	1	2	12	1d 21:46:05.82000	0d 03:03:27.22000	0.00299798	0.0116208	0.0009807	3.6954	D	1	19/08/2020 14:49		0	0	0	0	0	0	0	0	0	0	0	0	0	0
596	1	2	12	1d 21:51:05.82000	0d 03:08:27.22000	0.00307969	0.0119225	0.00098039	3.6887	D	1	19/08/2020 14:54		0	0	0	0	0	0	0	0	0	0	0	0	0	0
597	1	2	12	1d 21:56:05.82000	0d 03:13:27.22000	0.0031614	0.0122236	0.00098047	3.6814	D	1	19/08/2020 14:59		0	0	0	0	0	0	0	0	0	0	0	0	0	0
598	1	2	12	1d 22:01:05.82000	0d 03:18:27.22000	0.00324311	0.0125241	0.00098047	3.6738	D	1	19/08/2020 15:04		0	0	0	0	0	0	0	0	0	0	0	0	0	0
599	1	2	12	1d 22:06:05.82000	0d 03:23:27.22000	0.00332482	0.0128239	0.00098062	3.6658	D	1	19/08/2020 15:09		0	0	0	0	0	0	0	0	0	0	0	0	0	0
600	1	2	12	1d 22:11:05.82000	0d 03:28:27.22000	0.00340653	0.0131231	0.00098047	3.6574	D	1	19/08/2020 15:14		0	0	0	0	0	0	0	0	0	0	0	0	0	0
601	1	2	12	1d 22:16:05.82000	0d 03:33:27.22000	0.00348824	0.0134216	0.00098054	3.648	D	1	19/08/2020 15:19		0	0	0	0	0	0	0	0	0	0	0	0	0	0
602	1	2	12	1d 22:21:05.82000	0d 03:38:27.22000	0.00356995	0.0137193	0.00098032	3.6382	D	1	19/08/2020 15:24		0	0	0	0	0	0	0	0	0	0	0	0	0	0
603	1	2	12	1d 22:25:49.95000	0d 03:43:11.35000	0.00364734	0.0140005	0.00098032	3.6281	D	5	19/08/2020 15:28		0	0	0	0	0	0	0	0	0	0	0	0	0	0
604	1	2	12	1d 22:29:32.61000	0d 03:46:54.01000	0.00370798	0.0142202	0.00098054	3.6181	D	5	19/08/2020 15:32		0	0	0	0	0	0	0	0	0	0	0	0	0	0
605	1	2	12	1d 22:33:09.85000	0d 03:50:31.25000	0.00376715	0.014434	0.00098039	3.608	D	5	19/08/2020 15:36		0	0	0	0	0	0	0	0	0	0	0	0	0	0
606	1	2	12	1d 22:36:17.83000	0d 03:53:39.23000	0.00381835	0.0146185	0.00098047	3.5979	D	5	19/08/2020 15:39		0	0	0	0	0	0	0	0	0	0	0	0	0	0
607	1	2	12	1d 22:38:57.40000	0d 03:56:18.80000	0.00386181	0.0147747	0.00098054	3.5877	D	5	19/08/2020 15:42		0	0	0	0	0	0	0	0	0	0	0	0	0	0
608	1	2	12	1d 22:41:14.58000	0d 03:58:35.98000	0.00389917	0.0149085	0.00098039	3.5776	D	5	19/08/2020 15:44		0	0	0	0	0	0	0	0	0	0	0	0	0	0
609	1	2	12	1d 22:43:17.43000	0d 04:00:38.83000	0.00393263	0.0150281	0.00098047	3.5674	D	5	19/08/2020 15:46		0	0	0	0	0	0	0	0	0	0	0	0	0	0
610	1	2	12	1d 22:44:20.60000	0d 04:01:42.00000	0.00394984	0.0150894	0.00098054	3.5573	D	5	19/08/2020 15:47		0	0	0	0	0	0	0	0	0	0	0	0	0	0
611	1	2	12	1d 22:45:26.63000	0d 04:02:48.03000	0.00396782	0.0151533	0.00098039	3.5471	D	5	19/08/2020 15:48		0	0	0	0	0	0	0	0	0	0	0	0	0	0
612	1	2	12	1d 22:46:25.58000	0d 04:03:46.98000	0.00398388	0.0152102	0.00098054	3.5369	D	5	19/08/2020 15:49		0	0	0	0	0	0	0	0	0	0	0	0	0	0
613	1	2	12	1d 22:47:12.20000	0d 04:04:33.60000	0.00399658	0.015255	0.0009807	3.5268	D	5	19/08/2020 15:50		0	0	0	0	0	0	0	0	0	0	0	0	0	0
614	1	2	12	1d 22:47:50.53000	0d 04:05:11.93000	0.00400702	0.0152918	0.00098062	3.5167	D	5	19/08/2020 15:50		0	0	0	0	0	0	0	0	0	0	0	0	0	0
615	1	2	12	1d 22:48:26.17000	0d 04:05:47.57000	0.00401672	0.0153259	0.00098039	3.5065	D	5	19/08/2020 15:51		0	0	0	0	0	0	0	0	0	0	0	0	0	0
616	1	2	12	1d 22:48:58.56000	0d 04:06:19.96000	0.00402555	0.0153568	0.00098054	3.4965	D	5	19/08/2020 15:52		0	0	0	0	0	0	0	0	0	0	0	0	0	0
617	1	2	12	1d 22:49:29.99000	0d 04:06:51.39000	0.00403411	0.0153866	0.00098054	3.4864	D	5	19/08/2020 15:52		0	0	0	0	0	0	0	0	0	0	0	0	0	0
618	1	2	12	1d 22:49:52.93000	0d 04:07:14.33000	0.00404035	0.0154084	0.00098062	3.4763	D	5	19/08/2020 15:53		0	0	0	0	0	0	0	0	0	0	0	0	0	0
619	1	2	12	1d 22:50:12.43000	0d 04:07:33.83000	0.00404567	0.0154268	0.00098047	3.4661	D	5	19/08/2020 15:53		0	0	0	0	0	0	0	0	0	0	0	0	0	0
620	1	2	12	1d 22:50:30.19000	0d 04:07:51.59000	0.0040505	0.0154436	0.00098062	3.4559	D	5	19/08/2020 15:53		0	0	0	0	0	0	0	0	0	0	0	0	0	0
621	1	2	12	1d 22:50:46.34000	0d 04:08:07.74000	0.0040549	0.0154588	0.00098054	3.4456	D	5	19/08/2020 15:53		0	0	0	0	0	0	0	0	0	0	0	0	0	0
622	1	2	12	1d 22:51:01.62000	0d 04:08:23.02000	0.00405906	0.0154731	0.00098054	3.4354	D	5	19/08/2020 15:54		0	0	0	0	0	0	0	0	0	0	0	0	0	0
623	1	2	12	1d 22:51:15.86000	0d 04:08:37.26000	0.00406294	0.0154864	0.00098054	3.4253	D	5	19/08/2020 15:54		0	0	0	0	0	0	0	0	0	0	0	0	0	0
624	1	2	12	1d 22:51:28.66000	0d 04:08:50.06000	0.00406643	0.0154983	0.00098047	3.4153	D	5	19/08/2020 15:54		0	0	0	0	0	0	0	0	0	0	0	0	0	0
625	1	2	12	1d 22:51:40.65000	0d 04:09:02.05000	0.00406969	0.0155094	0.00098054	3.4052	D	5	19/08/2020 15:54		0	0	0	0	0	0	0	0	0	0	0	0	0	0
626	1	2	12	1d 22:51:51.91000	0d 04:09:13.31000	0.00407276	0.0155199	0.00098062	3.3951	D	5	19/08/2020 15:55		0	0	0	0	0	0	0	0	0	0	0	0	0	0
627	1	2	12	1d 22:52:02.54000	0d 04:09:23.94000	0.00407566	0.0155297	0.00098054	3.3851	D	5	19/08/2020 15:55		0	0	0	0	0	0	0	0	0	0	0	0	0	0
628	1	2	12	1d 22:52:13.90000	0d 04:09:35.30000	0.00407875	0.0155401	0.00098054	3.3747	D	5	19/08/2020 15:55		0	0	0	0	0	0	0	0	0	0	0	0	0	0
629	1	2	12	1d 22:52:25.05000	0d 04:09:46.45000	0.00408179	0.0155504	0.00098054	3.3645	D	5	19/08/2020 15:55		0	0	0	0	0	0	0	0	0	0	0	0	0	0
630	1	2	12	1d 22:52:35.51000	0d 04:09:56.91000	0.00408464	0.0155599	0.00098047	3.3544	D	5	19/08/2020 15:55		0	0	0	0	0	0	0	0	0	0	0	0	0	0
631	1	2	12	1d 22:52:45.20000	0d 04:10:06.60000	0.00408727	0.0155688	0.00098039	3.3443	D	5	19/08/2020 15:55		0	0	0	0	0	0	0	0	0	0	0	0	0	0
632	1	2	12	1d 22:52:54.40000	0d 04:10:15.80000	0.00408978	0.0155772	0.00098054	3.3342	D	5	19/08/2020 15:56		0	0	0	0	0	0	0	0	0	0	0	0	0	0
633	1	2	12	1d 22:53:03.40000	0d 04:10:24.80000	0.00409223	0.0155853	0.00098047	3.3242	D	5	19/08/2020 15:56		0	0	0	0	0	0	0	0	0	0	0	0	0	0
634	1	2	12	1d 22:53:12.17000	0d 04:10:33.57000	0.00409462	0.0155932	0.00098039	3.314	D	5	19/08/2020 15:56		0	0	0	0	0	0	0	0	0	0	0	0	0	0
635	1	2	12	1d 22:53:18.87000	0d 04:10:40.27000	0.00409645	0.0155993	0.00098054	3.3039	D	5	19/08/2020 15:56		0	0	0	0	0	0	0	0	0	0	0	0	0	0
636	1	2	12	1d 22:53:24.75000	0d 04:10:46.15000	0.00409805	0.0156046	0.0009807	3.2935	D	5	19/08/2020 15:56		0	0	0	0	0	0	0	0	0	0	0	0	0	0
637	1	2	12	1d 22:53:29.98000	0d 04:10:51.38000	0.00409947	0.0156093	0.00098047	3.2833	D	5	19/08/2020 15:56		0	0	0	0	0	0	0	0	0	0	0	0	0	0
638	1	2	12	1d 22:53:35.00000	0d 04:10:56.40000	0.00410084	0.0156137	0.00098047	3.2731	D	5	19/08/2020 15:56		0	0	0	0	0	0	0	0	0	0	0	0	0	0
639	1	2	12	1d 22:53:40.16000	0d 04:11:01.56000	0.00410224	0.0156183	0.00098047	3.2627	D	5	19/08/2020 15:56		0	0	0	0	0	0	0	0	0	0	0	0	0	0
640	1	2	12	1d 22:53:44.99000	0d 04:11:06.39000	0.00410356	0.0156226	0.00098047	3.2525	D	5	19/08/2020 15:56		0	0	0	0	0	0	0	0	0	0	0	0	0	0
641	1	2	12	1d 22:53:49.53000	0d 04:11:10.93000	0.0041048	0.0156266	0.00098032	3.2424	D	5	19/08/2020 15:56		0	0	0	0	0	0	0	0	0	0	0	0	0	0
642	1	2	12	1d 22:53:53.70000	0d 04:11:15.10000	0.00410593	0.0156303	0.00098047	3.2323	D	5	19/08/2020 15:57		0	0	0	0	0	0	0	0	0	0	0	0	0	0
643	1	2	12	1d 22:53:57.76000	0d 04:11:19.16000	0.00410704	0.0156339	0.00098047	3.2221	D	5	19/08/2020 15:57		0	0	0	0	0	0	0	0	0	0	0	0	0	0
644	1	2	12	1d 22:54:01.64000	0d 04:11:23.04000	0.00410809	0.0156373	0.00098054	3.2119	D	5	19/08/2020 15:57		0	0	0	0	0	0	0	0	0	0	0	0	0	0
645	1	2	12	1d 22:54:05.47000	0d 04:11:26.87000	0.00410914	0.0156406	0.0009807	3.2015	D	5	19/08/2020 15:57		0	0	0	0	0	0	0	0	0	0	0	0	0	0
646	1	2	12	1d 22:54:09.22000	0d 04:11:30.62000	0.00411016	0.0156439	0.00098062	3.1911	D	5	19/08/2020 15:57		0	0	0	0	0	0	0	0	0	0	0	0	0	0
647	1	2	12	1d 22:54:12.77000	0d 04:11:34.17000	0.00411113	0.015647	0.0009807	3.1809	D	5	19/08/2020 15:57		0	0	0	0	0	0	0	0	0	0	0	0	0	0
648	1	2	12	1d 22:54:16.27000	0d 04:11:37.67000	0.00411208	0.01565	0.00098047	3.1708	D	5	19/08/2020 15:57		0	0	0	0	0	0	0	0	0	0	0	0	0	0
649	1	2	12	1d 22:54:19.59000	0d 04:11:40.99000	0.00411298	0.0156529	0.00098054	3.1606	D	5	19/08/2020 15:57		0	0	0	0	0	0	0	0	0	0	0	0	0	0
650	1	2	12	1d 22:54:22.85000	0d 04:11:44.25000	0.00411387	0.0156557	0.00098039	3.1504	D	5	19/08/2020 15:57		0	0	0	0	0	0	0	0	0	0	0	0	0	0
651	1	2	12	1d 22:54:26.04000	0d 04:11:47.44000	0.00411474	0.0156584	0.00098047	3.14	D	5	19/08/2020 15:57		0	0	0	0	0	0	0	0	0	0	0	0	0	0
652	1	2	12	1d 22:54:29.16000	0d 04:11:50.56000	0.00411559	0.015661	0.00098039	3.1298	D	5	19/08/2020 15:57		0	0	0	0	0	0	0	0	0	0	0	0	0	0
653	1	2	12	1d 22:54:32.19000	0d 04:11:53.59000	0.00411642	0.0156636	0.00098047	3.1194	D	5	19/08/2020 15:57		0	0	0	0	0	0	0	0	0	0	0	0	0	0
654	1	2	12	1d 22:54:35.20000	0d 04:11:56.60000	0.00411724	0.0156662	0.00098062	3.1092	D	5	19/08/2020 15:57		0	0	0	0	0	0	0	0	0	0	0	0	0	0
655	1	2	12	1d 22:54:38.13000	0d 04:11:59.53000	0.00411803	0.0156687	0.0009807	3.0988	D	5	19/08/2020 15:57		0	0	0	0	0	0	0	0	0	0	0	0	0	0
656	1	2	12	1d 22:54:40.96000	0d 04:12:02.36000	0.0041188	0.015671	0.00098039	3.0887	D	5	19/08/2020 15:57		0	0	0	0	0	0	0	0	0	0	0	0	0	0
657	1	2	12	1d 22:54:43.71000	0d 04:12:05.11000	0.00411955	0.0156734	0.00098054	3.0784	D	5	19/08/2020 15:57		0	0	0	0	0	0	0	0	0	0	0	0	0	0
658	1	2	12	1d 22:54:46.45000	0d 04:12:07.85000	0.0041203	0.0156756	0.00098062	3.068	D	5	19/08/2020 15:57		0	0	0	0	0	0	0	0	0	0	0	0	0	0
659	1	2	12	1d 22:54:49.07000	0d 04:12:10.47000	0.00412101	0.0156778	0.00098039	3.0576	D	5	19/08/2020 15:57		0	0	0	0	0	0	0	0	0	0	0	0	0	0
660	1	2	12	1d 22:54:51.72000	0d 04:12:13.12000	0.00412173	0.01568	0.00098054	3.0471	D	5	19/08/2020 15:58		0	0	0	0	0	0	0	0	0	0	0	0	0	0
661	1	2	12	1d 22:54:54.33000	0d 04:12:15.73000	0.00412245	0.0156822	0.00098039	3.0367	D	5	19/08/2020 15:58		0	0	0	0	0	0	0	0	0	0	0	0	0	0
662	1	2	12	1d 22:54:56.85000	0d 04:12:18.25000	0.00412313	0.0156843	0.00098039	3.0263	D	5	19/08/2020 15:58		0	0	0	0	0	0	0	0	0	0	0	0	0	0
663	1	2	12	1d 22:54:59.33000	0d 04:12:20.73000	0.00412381	0.0156863	0.00098047	3.0159	D	5	19/08/2020 15:58		0	0	0	0	0	0	0	0	0	0	0	0	0	0
664	1	2	12	1d 22:55:01.77000	0d 04:12:23.17000	0.00412447	0.0156883	0.00098054	3.0056	D	5	19/08/2020 15:58		0	0	0	0	0	0	0	0	0	0	0	0	0	0
665	1	2	12	1d 22:55:04.16000	0d 04:12:25.56000	0.00412512	0.0156903	0.0009807	2.9952	D	5	19/08/2020 15:58		0	0	0	0	0	0	0	0	0	0	0	0	0	0
666	1	2	12	1d 22:55:06.49000	0d 04:12:27.89000	0.00412576	0.0156922	0.00098062	2.9847	D	5	19/08/2020 15:58		0	0	0	0	0	0	0	0	0	0	0	0	0	0
667	1	2	12	1d 22:55:08.80000	0d 04:12:30.20000	0.00412639	0.015694	0.00098032	2.974	D	5	19/08/2020 15:58		0	0	0	0	0	0	0	0	0	0	0	0	0	0
668	1	2	12	1d 22:55:11.10000	0d 04:12:32.50000	0.00412701	0.0156959	0.00098016	2.9636	D	5	19/08/2020 15:58		0	0	0	0	0	0	0	0	0	0	0	0	0	0
669	1	2	12	1d 22:55:13.29000	0d 04:12:34.69000	0.00412761	0.0156977	0.0009807	2.9532	D	5	19/08/2020 15:58		0	0	0	0	0	0	0	0	0	0	0	0	0	0
670	1	2	12	1d 22:55:15.46000	0d 04:12:36.86000	0.0041282	0.0156994	0.00098047	2.9429	D	5	19/08/2020 15:58		0	0	0	0	0	0	0	0	0	0	0	0	0	0
671	1	2	12	1d 22:55:17.54000	0d 04:12:38.94000	0.00412877	0.0157011	0.00098039	2.9328	D	5	19/08/2020 15:58		0	0	0	0	0	0	0	0	0	0	0	0	0	0
672	1	2	12	1d 22:55:19.59000	0d 04:12:40.99000	0.00412933	0.0157027	0.00098062	2.9226	D	5	19/08/2020 15:58		0	0	0	0	0	0	0	0	0	0	0	0	0	0
673	1	2	12	1d 22:55:21.62000	0d 04:12:43.02000	0.00412988	0.0157043	0.00098077	2.912	D	5	19/08/2020 15:58		0	0	0	0	0	0	0	0	0	0	0	0	0	0
674	1	2	12	1d 22:55:23.64000	0d 04:12:45.04000	0.00413043	0.0157059	0.00098062	2.9017	D	5	19/08/2020 15:58		0	0	0	0	0	0	0	0	0	0	0	0	0	0
675	1	2	12	1d 22:55:25.63000	0d 04:12:47.03000	0.00413097	0.0157075	0.00098054	2.8913	D	5	19/08/2020 15:58		0	0	0	0	0	0	0	0	0	0	0	0	0	0
676	1	2	12	1d 22:55:27.55000	0d 04:12:48.95000	0.00413149	0.015709	0.00098039	2.8809	D	5	19/08/2020 15:58		0	0	0	0	0	0	0	0	0	0	0	0	0	0
677	1	2	12	1d 22:55:29.54000	0d 04:12:50.94000	0.00413204	0.0157106	0.00098039	2.8704	D	5	19/08/2020 15:58		0	0	0	0	0	0	0	0	0	0	0	0	0	0
678	1	2	12	1d 22:55:31.42000	0d 04:12:52.82000	0.00413255	0.015712	0.00098062	2.8598	D	5	19/08/2020 15:58		0	0	0	0	0	0	0	0	0	0	0	0	0	0
679	1	2	12	1d 22:55:33.33000	0d 04:12:54.73000	0.00413307	0.0157135	0.0009807	2.8495	D	5	19/08/2020 15:58		0	0	0	0	0	0	0	0	0	0	0	0	0	0
680	1	2	12	1d 22:55:35.17000	0d 04:12:56.57000	0.00413357	0.0157149	0.00098047	2.8391	D	5	19/08/2020 15:58		0	0	0	0	0	0	0	0	0	0	0	0	0	0
681	1	2	12	1d 22:55:36.99000	0d 04:12:58.39000	0.00413406	0.0157163	0.0009807	2.8287	D	5	19/08/2020 15:58		0	0	0	0	0	0	0	0	0	0	0	0	0	0
682	1	2	12	1d 22:55:38.79000	0d 04:13:00.19000	0.00413455	0.0157177	0.00098024	2.8183	D	5	19/08/2020 15:58		0	0	0	0	0	0	0	0	0	0	0	0	0	0
683	1	2	12	1d 22:55:40.56000	0d 04:13:01.96000	0.00413504	0.0157191	0.00098054	2.8078	D	5	19/08/2020 15:58		0	0	0	0	0	0	0	0	0	0	0	0	0	0
684	1	2	12	1d 22:55:42.33000	0d 04:13:03.73000	0.00413552	0.0157204	0.0009807	2.7974	D	5	19/08/2020 15:58		0	0	0	0	0	0	0	0	0	0	0	0	0	0
685	1	2	12	1d 22:55:44.11000	0d 04:13:05.51000	0.004136	0.0157218	0.00098077	2.7869	D	5	19/08/2020 15:58		0	0	0	0	0	0	0	0	0	0	0	0	0	0
686	1	2	12	1d 22:55:45.80000	0d 04:13:07.20000	0.00413646	0.0157231	0.00098062	2.7765	D	5	19/08/2020 15:58		0	0	0	0	0	0	0	0	0	0	0	0	0	0
687	1	2	12	1d 22:55:47.53000	0d 04:13:08.93000	0.00413694	0.0157244	0.00098047	2.766	D	5	19/08/2020 15:58		0	0	0	0	0	0	0	0	0	0	0	0	0	0
688	1	2	12	1d 22:55:49.22000	0d 04:13:10.62000	0.0041374	0.0157256	0.00098054	2.7553	D	5	19/08/2020 15:58		0	0	0	0	0	0	0	0	0	0	0	0	0	0
689	1	2	12	1d 22:55:50.92000	0d 04:13:12.32000	0.00413786	0.0157269	0.00098054	2.7449	D	5	19/08/2020 15:58		0	0	0	0	0	0	0	0	0	0	0	0	0	0
690	1	2	12	1d 22:55:52.57000	0d 04:13:13.97000	0.00413831	0.0157281	0.00098054	2.7344	D	5	19/08/2020 15:59		0	0	0	0	0	0	0	0	0	0	0	0	0	0
691	1	2	12	1d 22:55:54.19000	0d 04:13:15.59000	0.00413875	0.0157294	0.00098062	2.7239	D	5	19/08/2020 15:59		0	0	0	0	0	0	0	0	0	0	0	0	0	0
692	1	2	12	1d 22:55:55.85000	0d 04:13:17.25000	0.0041392	0.0157306	0.00098047	2.7132	D	5	19/08/2020 15:59		0	0	0	0	0	0	0	0	0	0	0	0	0	0
693	1	2	12	1d 22:55:57.49000	0d 04:13:18.89000	0.00413965	0.0157318	0.00098054	2.7028	D	5	19/08/2020 15:59		0	0	0	0	0	0	0	0	0	0	0	0	0	0
694	1	2	12	1d 22:55:59.12000	0d 04:13:20.52000	0.00414009	0.015733	0.00098054	2.692	D	5	19/08/2020 15:59		0	0	0	0	0	0	0	0	0	0	0	0	0	0
695	1	2	12	1d 22:56:00.71000	0d 04:13:22.11000	0.00414053	0.0157342	0.00098054	2.6815	D	5	19/08/2020 15:59		0	0	0	0	0	0	0	0	0	0	0	0	0	0
696	1	2	12	1d 22:56:02.28000	0d 04:13:23.68000	0.00414095	0.0157353	0.00098032	2.6709	D	5	19/08/2020 15:59		0	0	0	0	0	0	0	0	0	0	0	0	0	0
697	1	2	12	1d 22:56:03.85000	0d 04:13:25.25000	0.00414138	0.0157364	0.00098047	2.6604	D	5	19/08/2020 15:59		0	0	0	0	0	0	0	0	0	0	0	0	0	0
698	1	2	12	1d 22:56:05.38000	0d 04:13:26.78000	0.0041418	0.0157375	0.00098039	2.6499	D	5	19/08/2020 15:59		0	0	0	0	0	0	0	0	0	0	0	0	0	0
699	1	2	12	1d 22:56:06.95000	0d 04:13:28.35000	0.00414222	0.0157387	0.00098054	2.6392	D	5	19/08/2020 15:59		0	0	0	0	0	0	0	0	0	0	0	0	0	0
700	1	2	12	1d 22:56:08.50000	0d 04:13:29.90000	0.00414265	0.0157398	0.00098062	2.6287	D	5	19/08/2020 15:59		0	0	0	0	0	0	0	0	0	0	0	0	0	0
701	1	2	12	1d 22:56:10.03000	0d 04:13:31.43000	0.00414306	0.0157409	0.00098047	2.618	D	5	19/08/2020 15:59		0	0	0	0	0	0	0	0	0	0	0	0	0	0
702	1	2	12	1d 22:56:11.57000	0d 04:13:32.97000	0.00414348	0.015742	0.00098054	2.6075	D	5	19/08/2020 15:59		0	0	0	0	0	0	0	0	0	0	0	0	0	0
703	1	2	12	1d 22:56:13.08000	0d 04:13:34.48000	0.00414389	0.015743	0.00098062	2.5969	D	5	19/08/2020 15:59		0	0	0	0	0	0	0	0	0	0	0	0	0	0
704	1	2	12	1d 22:56:14.61000	0d 04:13:36.01000	0.00414431	0.0157441	0.00098054	2.5861	D	5	19/08/2020 15:59		0	0	0	0	0	0	0	0	0	0	0	0	0	0
705	1	2	12	1d 22:56:16.14000	0d 04:13:37.54000	0.00414473	0.0157452	0.00098054	2.5754	D	5	19/08/2020 15:59		0	0	0	0	0	0	0	0	0	0	0	0	0	0
706	1	2	12	1d 22:56:17.64000	0d 04:13:39.04000	0.00414514	0.0157463	0.00098054	2.5649	D	5	19/08/2020 15:59		0	0	0	0	0	0	0	0	0	0	0	0	0	0
707	1	2	12	1d 22:56:19.12000	0d 04:13:40.52000	0.00414554	0.0157473	0.00098077	2.5544	D	5	19/08/2020 15:59		0	0	0	0	0	0	0	0	0	0	0	0	0	0
708	1	2	12	1d 22:56:20.62000	0d 04:13:42.02000	0.00414595	0.0157483	0.00098039	2.5437	D	5	19/08/2020 15:59		0	0	0	0	0	0	0	0	0	0	0	0	0	0
709	1	2	12	1d 22:56:22.08000	0d 04:13:43.48000	0.00414635	0.0157493	0.00098047	2.5332	D	5	19/08/2020 15:59		0	0	0	0	0	0	0	0	0	0	0	0	0	0
710	1	2	12	1d 22:56:23.57000	0d 04:13:44.97000	0.00414675	0.0157504	0.00098047	2.5226	D	5	19/08/2020 15:59		0	0	0	0	0	0	0	0	0	0	0	0	0	0
711	1	2	12	1d 22:56:25.05000	0d 04:13:46.45000	0.00414715	0.0157514	0.00098032	2.5119	D	5	19/08/2020 15:59		0	0	0	0	0	0	0	0	0	0	0	0	0	0
712	1	2	12	1d 22:56:26.53000	0d 04:13:47.93000	0.00414756	0.0157524	0.00098062	2.5014	D	5	19/08/2020 15:59		0	0	0	0	0	0	0	0	0	0	0	0	0	0
713	1	2	12	1d 22:56:26.72000	0d 04:13:48.12000	0.00414761	0.0157525	0.00098047	2.5	D	133	19/08/2020 15:59		0	0	0	0	0	0	0	0	0	0	0	0	0	0
714	1	2	13	1d 22:56:26.73000	0d 00:00:00.01000	0	0	0	2.5115	R	0	19/08/2020 15:59		0	0	0	0	0	0	0	0	0	0	0	0	0	0
715	1	2	13	1d 22:56:28.73000	0d 00:00:02.01000	0	0	0	2.6883	R	1	19/08/2020 15:59		0	0	0	0	0	0	0	0	0	0	0	0	0	0
716	1	2	13	1d 22:56:30.73000	0d 00:00:04.01000	0	0	0	2.8028	R	1	19/08/2020 15:59		0	0	0	0	0	0	0	0	0	0	0	0	0	0
717	1	2	13	1d 22:56:32.73000	0d 00:00:06.01000	0	0	0	2.8945	R	1	19/08/2020 15:59		0	0	0	0	0	0	0	0	0	0	0	0	0	0
718	1	2	13	1d 22:56:34.73000	0d 00:00:08.01000	0	0	0	2.9728	R	1	19/08/2020 15:59		0	0	0	0	0	0	0	0	0	0	0	0	0	0
719	1	2	13	1d 22:56:36.72000	0d 00:00:10.00000	0	0	0	3.0414	R	129	19/08/2020 15:59		0	0	0	0	0	0	0	0	0	0	0	0	0	0
720	2	3	9	1d 22:56:36.75000	0d 00:00:00.03000	0.00000001	0.00000002	0.00098291	3.0742	C	0	19/08/2020 15:59		0	0	0	0	0	0	0	0	0	0	0	0	0	0
721	2	3	9	1d 22:56:36.91000	0d 00:00:00.19000	0.00000005	0.00000016	0.00098054	3.0956	C	5	19/08/2020 15:59		0	0	0	0	0	0	0	0	0	0	0	0	0	0
722	2	3	9	1d 22:56:37.08000	0d 00:00:00.36000	0.0000001	0.0000003	0.0009807	3.1151	C	5	19/08/2020 15:59		0	0	0	0	0	0	0	0	0	0	0	0	0	0
723	2	3	9	1d 22:56:37.26000	0d 00:00:00.54000	0.00000015	0.00000046	0.00098054	3.1334	C	5	19/08/2020 15:59		0	0	0	0	0	0	0	0	0	0	0	0	0	0
724	2	3	9	1d 22:56:37.45000	0d 00:00:00.73000	0.0000002	0.00000062	0.00098077	3.1511	C	5	19/08/2020 15:59		0	0	0	0	0	0	0	0	0	0	0	0	0	0
725	2	3	9	1d 22:56:37.65000	0d 00:00:00.93000	0.00000025	0.00000079	0.00098054	3.1684	C	5	19/08/2020 15:59		0	0	0	0	0	0	0	0	0	0	0	0	0	0
726	2	3	9	1d 22:56:37.86000	0d 00:00:01.14000	0.00000031	0.00000097	0.00098062	3.1856	C	5	19/08/2020 15:59		0	0	0	0	0	0	0	0	0	0	0	0	0	0
727	2	3	9	1d 22:56:38.07000	0d 00:00:01.35000	0.00000037	0.00000116	0.00098054	3.2021	C	5	19/08/2020 15:59		0	0	0	0	0	0	0	0	0	0	0	0	0	0
728	2	3	9	1d 22:56:38.29000	0d 00:00:01.57000	0.00000043	0.00000135	0.00098039	3.2184	C	5	19/08/2020 15:59		0	0	0	0	0	0	0	0	0	0	0	0	0	0
729	2	3	9	1d 22:56:38.51000	0d 00:00:01.79000	0.00000049	0.00000154	0.00098077	3.2343	C	5	19/08/2020 15:59		0	0	0	0	0	0	0	0	0	0	0	0	0	0
730	2	3	9	1d 22:56:38.74000	0d 00:00:02.02000	0.00000055	0.00000174	0.00098047	3.2502	C	5	19/08/2020 15:59		0	0	0	0	0	0	0	0	0	0	0	0	0	0
731	2	3	9	1d 22:56:38.97000	0d 00:00:02.25000	0.00000061	0.00000195	0.00098054	3.2656	C	5	19/08/2020 15:59		0	0	0	0	0	0	0	0	0	0	0	0	0	0
732	2	3	9	1d 22:56:39.21000	0d 00:00:02.49000	0.00000068	0.00000216	0.00098039	3.281	C	5	19/08/2020 15:59		0	0	0	0	0	0	0	0	0	0	0	0	0	0
733	2	3	9	1d 22:56:39.45000	0d 00:00:02.73000	0.00000074	0.00000238	0.00098054	3.2959	C	5	19/08/2020 15:59		0	0	0	0	0	0	0	0	0	0	0	0	0	0
734	2	3	9	1d 22:56:39.70000	0d 00:00:02.98000	0.00000081	0.0000026	0.00098016	3.3111	C	5	19/08/2020 15:59		0	0	0	0	0	0	0	0	0	0	0	0	0	0
735	2	3	9	1d 22:56:39.96000	0d 00:00:03.24000	0.00000088	0.00000284	0.00098047	3.3266	C	5	19/08/2020 15:59		0	0	0	0	0	0	0	0	0	0	0	0	0	0
736	2	3	9	1d 22:56:40.23000	0d 00:00:03.51000	0.00000096	0.00000308	0.00098054	3.3416	C	5	19/08/2020 15:59		0	0	0	0	0	0	0	0	0	0	0	0	0	0
737	2	3	9	1d 22:56:40.50000	0d 00:00:03.78000	0.00000103	0.00000333	0.00098085	3.3561	C	5	19/08/2020 15:59		0	0	0	0	0	0	0	0	0	0	0	0	0	0
738	2	3	9	1d 22:56:40.78000	0d 00:00:04.06000	0.00000111	0.00000359	0.00098039	3.3706	C	5	19/08/2020 15:59		0	0	0	0	0	0	0	0	0	0	0	0	0	0
739	2	3	9	1d 22:56:41.07000	0d 00:00:04.35000	0.00000118	0.00000385	0.00098054	3.3849	C	5	19/08/2020 15:59		0	0	0	0	0	0	0	0	0	0	0	0	0	0
740	2	3	9	1d 22:56:41.37000	0d 00:00:04.65000	0.00000127	0.00000413	0.00098032	3.3991	C	5	19/08/2020 15:59		0	0	0	0	0	0	0	0	0	0	0	0	0	0
741	2	3	9	1d 22:56:41.67000	0d 00:00:04.95000	0.00000135	0.00000441	0.00098039	3.4125	C	5	19/08/2020 15:59		0	0	0	0	0	0	0	0	0	0	0	0	0	0
742	2	3	9	1d 22:56:41.98000	0d 00:00:05.26000	0.00000143	0.0000047	0.00098062	3.4258	C	5	19/08/2020 15:59		0	0	0	0	0	0	0	0	0	0	0	0	0	0
743	2	3	9	1d 22:56:42.31000	0d 00:00:05.59000	0.00000152	0.00000501	0.00098054	3.4395	C	5	19/08/2020 15:59		0	0	0	0	0	0	0	0	0	0	0	0	0	0
744	2	3	9	1d 22:56:42.65000	0d 00:00:05.93000	0.00000161	0.00000533	0.00098047	3.4524	C	5	19/08/2020 15:59		0	0	0	0	0	0	0	0	0	0	0	0	0	0
745	2	3	9	1d 22:56:43.01000	0d 00:00:06.29000	0.00000171	0.00000566	0.00098062	3.4653	C	5	19/08/2020 15:59		0	0	0	0	0	0	0	0	0	0	0	0	0	0
746	2	3	9	1d 22:56:43.39000	0d 00:00:06.67000	0.00000182	0.00000602	0.00098047	3.4783	C	5	19/08/2020 15:59		0	0	0	0	0	0	0	0	0	0	0	0	0	0
747	2	3	9	1d 22:56:43.79000	0d 00:00:07.07000	0.00000193	0.0000064	0.0009807	3.4907	C	5	19/08/2020 15:59		0	0	0	0	0	0	0	0	0	0	0	0	0	0
748	2	3	9	1d 22:56:44.22000	0d 00:00:07.50000	0.00000204	0.00000681	0.00098047	3.5029	C	5	19/08/2020 15:59		0	0	0	0	0	0	0	0	0	0	0	0	0	0
749	2	3	9	1d 22:56:44.69000	0d 00:00:07.97000	0.00000217	0.00000726	0.00098047	3.5151	C	5	19/08/2020 15:59		0	0	0	0	0	0	0	0	0	0	0	0	0	0
750	2	3	9	1d 22:56:45.21000	0d 00:00:08.49000	0.00000231	0.00000776	0.00098047	3.5268	C	5	19/08/2020 15:59		0	0	0	0	0	0	0	0	0	0	0	0	0	0
751	2	3	9	1d 22:56:45.79000	0d 00:00:09.07000	0.00000247	0.00000832	0.00098039	3.5381	C	5	19/08/2020 15:59		0	0	0	0	0	0	0	0	0	0	0	0	0	0
752	2	3	9	1d 22:56:46.46000	0d 00:00:09.74000	0.00000265	0.00000897	0.00098085	3.5492	C	5	19/08/2020 15:59		0	0	0	0	0	0	0	0	0	0	0	0	0	0
753	2	3	9	1d 22:56:47.28000	0d 00:00:10.56000	0.00000288	0.00000976	0.0009807	3.5602	C	5	19/08/2020 15:59		0	0	0	0	0	0	0	0	0	0	0	0	0	0
754	2	3	9	1d 22:56:48.30000	0d 00:00:11.58000	0.00000315	0.00001075	0.00098047	3.5708	C	5	19/08/2020 15:59		0	0	0	0	0	0	0	0	0	0	0	0	0	0
755	2	3	9	1d 22:56:49.66000	0d 00:00:12.94000	0.00000352	0.00001208	0.00098062	3.5811	C	5	19/08/2020 15:59		0	0	0	0	0	0	0	0	0	0	0	0	0	0
756	2	3	9	1d 22:56:51.61000	0d 00:00:14.89000	0.00000406	0.00001398	0.00098062	3.5912	C	5	19/08/2020 16:00		0	0	0	0	0	0	0	0	0	0	0	0	0	0
757	2	3	9	1d 22:56:54.69000	0d 00:00:17.97000	0.00000489	0.000017	0.00098032	3.6016	C	5	19/08/2020 16:00		0	0	0	0	0	0	0	0	0	0	0	0	0	0
758	2	3	9	1d 22:57:00.15000	0d 00:00:23.43000	0.00000638	0.00002236	0.00098093	3.6117	C	5	19/08/2020 16:00		0	0	0	0	0	0	0	0	0	0	0	0	0	0
759	2	3	9	1d 22:57:11.06000	0d 00:00:34.34000	0.00000935	0.00003311	0.00098054	3.6219	C	5	19/08/2020 16:00		0	0	0	0	0	0	0	0	0	0	0	0	0	0
760	2	3	9	1d 22:57:38.07000	0d 00:01:01.35000	0.00001671	0.0000598	0.00098062	3.632	C	5	19/08/2020 16:00		0	0	0	0	0	0	0	0	0	0	0	0	0	0
761	2	3	9	1d 22:58:51.83000	0d 00:02:15.11000	0.0000368	0.00013288	0.00098047	3.6422	C	5	19/08/2020 16:02		0	0	0	0	0	0	0	0	0	0	0	0	0	0
762	2	3	9	1d 23:01:38.50000	0d 00:05:01.78000	0.00008219	0.00029846	0.00098054	3.6522	C	5	19/08/2020 16:04		0	0	0	0	0	0	0	0	0	0	0	0	0	0
763	2	3	9	1d 23:05:40.24000	0d 00:09:03.52000	0.00014804	0.00053927	0.0009807	3.6623	C	5	19/08/2020 16:08		0	0	0	0	0	0	0	0	0	0	0	0	0	0
764	2	3	9	1d 23:10:40.24000	0d 00:14:03.52000	0.00022975	0.00083884	0.00098047	3.6701	C	1	19/08/2020 16:13		0	0	0	0	0	0	0	0	0	0	0	0	0	0
765	2	3	9	1d 23:15:40.24000	0d 00:19:03.52000	0.00031145	0.001139	0.0009807	3.6767	C	1	19/08/2020 16:18		0	0	0	0	0	0	0	0	0	0	0	0	0	0
766	2	3	9	1d 23:20:40.24000	0d 00:24:03.52000	0.00039316	0.00143966	0.00098054	3.6823	C	1	19/08/2020 16:23		0	0	0	0	0	0	0	0	0	0	0	0	0	0
767	2	3	9	1d 23:25:40.24000	0d 00:29:03.52000	0.00047487	0.00174077	0.00098032	3.6878	C	1	19/08/2020 16:28		0	0	0	0	0	0	0	0	0	0	0	0	0	0
768	2	3	9	1d 23:30:40.24000	0d 00:34:03.52000	0.00055658	0.0020423	0.00098047	3.693	C	1	19/08/2020 16:33		0	0	0	0	0	0	0	0	0	0	0	0	0	0
769	2	3	9	1d 23:35:40.24000	0d 00:39:03.52000	0.00063829	0.00234427	0.00098039	3.6982	C	1	19/08/2020 16:38		0	0	0	0	0	0	0	0	0	0	0	0	0	0
770	2	3	9	1d 23:40:40.24000	0d 00:44:03.52000	0.00072	0.00264667	0.00098054	3.7037	C	1	19/08/2020 16:43		0	0	0	0	0	0	0	0	0	0	0	0	0	0
771	2	3	9	1d 23:45:40.24000	0d 00:49:03.52000	0.00080171	0.00294951	0.00098047	3.7089	C	1	19/08/2020 16:48		0	0	0	0	0	0	0	0	0	0	0	0	0	0
772	2	3	9	1d 23:50:40.24000	0d 00:54:03.52000	0.00088342	0.00325281	0.0009807	3.7148	C	1	19/08/2020 16:53		0	0	0	0	0	0	0	0	0	0	0	0	0	0
773	2	3	9	1d 23:55:40.24000	0d 00:59:03.52000	0.00096513	0.00355658	0.00098062	3.7208	C	1	19/08/2020 16:58		0	0	0	0	0	0	0	0	0	0	0	0	0	0
774	2	3	9	2d 00:00:40.24000	0d 01:04:03.52000	0.00104684	0.00386082	0.00098054	3.7263	C	1	19/08/2020 17:03		0	0	0	0	0	0	0	0	0	0	0	0	0	0
775	2	3	9	2d 00:05:40.24000	0d 01:09:03.52000	0.00112855	0.00416552	0.00098054	3.7321	C	1	19/08/2020 17:08		0	0	0	0	0	0	0	0	0	0	0	0	0	0
776	2	3	9	2d 00:10:40.24000	0d 01:14:03.52000	0.00121026	0.00447068	0.00098054	3.7374	C	1	19/08/2020 17:13		0	0	0	0	0	0	0	0	0	0	0	0	0	0
777	2	3	9	2d 00:15:40.24000	0d 01:19:03.52000	0.00129197	0.00477629	0.00098047	3.7429	C	1	19/08/2020 17:18		0	0	0	0	0	0	0	0	0	0	0	0	0	0
778	2	3	9	2d 00:20:40.24000	0d 01:24:03.52000	0.00137368	0.00508234	0.00098039	3.7482	C	1	19/08/2020 17:23		0	0	0	0	0	0	0	0	0	0	0	0	0	0
779	2	3	9	2d 00:25:40.24000	0d 01:29:03.52000	0.00145539	0.00538883	0.00098062	3.7534	C	1	19/08/2020 17:28		0	0	0	0	0	0	0	0	0	0	0	0	0	0
780	2	3	9	2d 00:30:40.24000	0d 01:34:03.52000	0.0015371	0.00569574	0.00098062	3.7589	C	1	19/08/2020 17:33		0	0	0	0	0	0	0	0	0	0	0	0	0	0
781	2	3	9	2d 00:35:40.24000	0d 01:39:03.52000	0.00161881	0.00600308	0.00098054	3.7641	C	1	19/08/2020 17:38		0	0	0	0	0	0	0	0	0	0	0	0	0	0
782	2	3	9	2d 00:40:40.24000	0d 01:44:03.52000	0.00170052	0.00631087	0.00098032	3.7694	C	1	19/08/2020 17:43		0	0	0	0	0	0	0	0	0	0	0	0	0	0
783	2	3	9	2d 00:45:40.24000	0d 01:49:03.52000	0.00178223	0.0066191	0.00098077	3.7751	C	1	19/08/2020 17:48		0	0	0	0	0	0	0	0	0	0	0	0	0	0
784	2	3	9	2d 00:50:40.24000	0d 01:54:03.52000	0.00186394	0.0069278	0.00098062	3.781	C	1	19/08/2020 17:53		0	0	0	0	0	0	0	0	0	0	0	0	0	0
785	2	3	9	2d 00:55:40.24000	0d 01:59:03.52000	0.00194565	0.007237	0.00098032	3.7873	C	1	19/08/2020 17:58		0	0	0	0	0	0	0	0	0	0	0	0	0	0
786	2	3	9	2d 01:00:40.24000	0d 02:04:03.52000	0.00202736	0.00754671	0.00098054	3.7937	C	1	19/08/2020 18:03		0	0	0	0	0	0	0	0	0	0	0	0	0	0
787	2	3	9	2d 01:05:40.24000	0d 02:09:03.52000	0.00210906	0.007857	0.00098062	3.801	C	1	19/08/2020 18:08		0	0	0	0	0	0	0	0	0	0	0	0	0	0
788	2	3	9	2d 01:10:40.24000	0d 02:14:03.52000	0.00219077	0.00816789	0.00098047	3.8088	C	1	19/08/2020 18:13		0	0	0	0	0	0	0	0	0	0	0	0	0	0
789	2	3	9	2d 01:15:40.24000	0d 02:19:03.52000	0.00227248	0.00847945	0.00098054	3.8172	C	1	19/08/2020 18:18		0	0	0	0	0	0	0	0	0	0	0	0	0	0
790	2	3	9	2d 01:20:40.24000	0d 02:24:03.52000	0.00235419	0.00879175	0.00098062	3.8268	C	1	19/08/2020 18:23		0	0	0	0	0	0	0	0	0	0	0	0	0	0
791	2	3	9	2d 01:25:21.45000	0d 02:28:44.73000	0.00243079	0.00908523	0.0009807	3.8369	C	5	19/08/2020 18:28		0	0	0	0	0	0	0	0	0	0	0	0	0	0
792	2	3	9	2d 01:29:47.19000	0d 02:33:10.47000	0.00250316	0.00936329	0.00098054	3.847	C	5	19/08/2020 18:32		0	0	0	0	0	0	0	0	0	0	0	0	0	0
793	2	3	9	2d 01:33:51.61000	0d 02:37:14.89000	0.00256974	0.00961972	0.00098062	3.857	C	5	19/08/2020 18:37		0	0	0	0	0	0	0	0	0	0	0	0	0	0
794	2	3	9	2d 01:37:40.33000	0d 02:41:03.61000	0.00263203	0.0098603	0.00098047	3.8671	C	5	19/08/2020 18:40		0	0	0	0	0	0	0	0	0	0	0	0	0	0
795	2	3	9	2d 01:41:16.46000	0d 02:44:39.74000	0.0026909	0.0100882	0.00098054	3.8772	C	5	19/08/2020 18:44		0	0	0	0	0	0	0	0	0	0	0	0	0	0
796	2	3	9	2d 01:44:41.70000	0d 02:48:04.98000	0.0027468	0.0103052	0.00098054	3.8872	C	5	19/08/2020 18:47		0	0	0	0	0	0	0	0	0	0	0	0	0	0
797	2	3	9	2d 01:48:04.59000	0d 02:51:27.87000	0.00280206	0.0105203	0.00098062	3.8973	C	5	19/08/2020 18:51		0	0	0	0	0	0	0	0	0	0	0	0	0	0
798	2	3	9	2d 01:51:17.02000	0d 02:54:40.30000	0.00285447	0.0107248	0.00098054	3.9074	C	5	19/08/2020 18:54		0	0	0	0	0	0	0	0	0	0	0	0	0	0
799	2	3	9	2d 01:54:26.14000	0d 02:57:49.42000	0.00290598	0.0109264	0.00098032	3.9176	C	5	19/08/2020 18:57		0	0	0	0	0	0	0	0	0	0	0	0	0	0
800	2	3	9	2d 01:57:34.05000	0d 03:00:57.33000	0.00295716	0.0111271	0.00098054	3.9278	C	5	19/08/2020 19:00		0	0	0	0	0	0	0	0	0	0	0	0	0	0
801	2	3	9	2d 02:00:37.17000	0d 03:04:00.45000	0.00300703	0.0113233	0.00098062	3.9379	C	5	19/08/2020 19:03		0	0	0	0	0	0	0	0	0	0	0	0	0	0
802	2	3	9	2d 02:03:34.26000	0d 03:06:57.54000	0.00305527	0.0115134	0.00098047	3.948	C	5	19/08/2020 19:06		0	0	0	0	0	0	0	0	0	0	0	0	0	0
803	2	3	9	2d 02:06:30.79000	0d 03:09:54.07000	0.00310335	0.0117035	0.00098062	3.958	C	5	19/08/2020 19:09		0	0	0	0	0	0	0	0	0	0	0	0	0	0
804	2	3	9	2d 02:09:25.21000	0d 03:12:48.49000	0.00315085	0.0118918	0.00098062	3.9683	C	5	19/08/2020 19:12		0	0	0	0	0	0	0	0	0	0	0	0	0	0
805	2	3	9	2d 02:12:20.05000	0d 03:15:43.33000	0.00319847	0.012081	0.00098054	3.9783	C	5	19/08/2020 19:15		0	0	0	0	0	0	0	0	0	0	0	0	0	0
806	2	3	9	2d 02:15:10.21000	0d 03:18:33.49000	0.00324482	0.0122656	0.00098047	3.9884	C	5	19/08/2020 19:18		0	0	0	0	0	0	0	0	0	0	0	0	0	0
807	2	3	9	2d 02:18:01.10000	0d 03:21:24.38000	0.00329136	0.0124515	0.00098054	3.9985	C	5	19/08/2020 19:21		0	0	0	0	0	0	0	0	0	0	0	0	0	0
808	2	3	9	2d 02:20:51.33000	0d 03:24:14.61000	0.00333773	0.0126371	0.00098024	4.0085	C	5	19/08/2020 19:24		0	0	0	0	0	0	0	0	0	0	0	0	0	0
809	2	3	9	2d 02:23:38.00000	0d 03:27:01.28000	0.00338312	0.0128193	0.00098054	4.0186	C	5	19/08/2020 19:26		0	0	0	0	0	0	0	0	0	0	0	0	0	0
810	2	3	9	2d 02:26:24.41000	0d 03:29:47.69000	0.00342845	0.0130016	0.00098054	4.0287	C	5	19/08/2020 19:29		0	0	0	0	0	0	0	0	0	0	0	0	0	0
811	2	3	9	2d 02:29:08.18000	0d 03:32:31.46000	0.00347305	0.0131816	0.0009807	4.0388	C	5	19/08/2020 19:32		0	0	0	0	0	0	0	0	0	0	0	0	0	0
812	2	3	9	2d 02:31:47.03000	0d 03:35:10.31000	0.00351632	0.0133565	0.00098054	4.0488	C	5	19/08/2020 19:34		0	0	0	0	0	0	0	0	0	0	0	0	0	0
813	2	3	9	2d 02:34:28.65000	0d 03:37:51.93000	0.00356034	0.013535	0.00098047	4.0589	C	5	19/08/2020 19:37		0	0	0	0	0	0	0	0	0	0	0	0	0	0
814	2	3	9	2d 02:37:07.72000	0d 03:40:31.00000	0.00360366	0.013711	0.00098054	4.0691	C	5	19/08/2020 19:40		0	0	0	0	0	0	0	0	0	0	0	0	0	0
815	2	3	9	2d 02:39:48.60000	0d 03:43:11.88000	0.00364748	0.0138896	0.0009807	4.0792	C	5	19/08/2020 19:42		0	0	0	0	0	0	0	0	0	0	0	0	0	0
816	2	3	9	2d 02:42:22.59000	0d 03:45:45.87000	0.00368942	0.0140609	0.00098062	4.0893	C	5	19/08/2020 19:45		0	0	0	0	0	0	0	0	0	0	0	0	0	0
817	2	3	9	2d 02:44:54.40000	0d 03:48:17.68000	0.00373077	0.0142301	0.0009807	4.0993	C	5	19/08/2020 19:48		0	0	0	0	0	0	0	0	0	0	0	0	0	0
818	2	3	9	2d 02:47:24.83000	0d 03:50:48.11000	0.00377174	0.0143983	0.00098039	4.1094	C	5	19/08/2020 19:50		0	0	0	0	0	0	0	0	0	0	0	0	0	0
819	2	3	9	2d 02:49:53.38000	0d 03:53:16.66000	0.0038122	0.0145648	0.00098047	4.1195	C	5	19/08/2020 19:53		0	0	0	0	0	0	0	0	0	0	0	0	0	0
820	2	3	9	2d 02:52:17.21000	0d 03:55:40.49000	0.00385138	0.0147264	0.00098039	4.1295	C	5	19/08/2020 19:55		0	0	0	0	0	0	0	0	0	0	0	0	0	0
821	2	3	9	2d 02:54:41.82000	0d 03:58:05.10000	0.00389076	0.0148892	0.00098047	4.1396	C	5	19/08/2020 19:57		0	0	0	0	0	0	0	0	0	0	0	0	0	0
822	2	3	9	2d 02:57:07.27000	0d 04:00:30.55000	0.00393038	0.0150534	0.00098047	4.1497	C	5	19/08/2020 20:00		0	0	0	0	0	0	0	0	0	0	0	0	0	0
823	2	3	9	2d 02:59:29.80000	0d 04:02:53.08000	0.0039692	0.0152147	0.0009807	4.1601	C	5	19/08/2020 20:02		0	0	0	0	0	0	0	0	0	0	0	0	0	0
824	2	3	9	2d 03:01:56.19000	0d 04:05:19.47000	0.00400907	0.0153807	0.00098039	4.1701	C	5	19/08/2020 20:05		0	0	0	0	0	0	0	0	0	0	0	0	0	0
825	2	3	9	2d 03:04:15.31000	0d 04:07:38.59000	0.00404696	0.0155389	0.00098039	4.1802	C	5	19/08/2020 20:07		0	0	0	0	0	0	0	0	0	0	0	0	0	0
826	2	3	9	2d 03:06:35.23000	0d 04:09:58.51000	0.00408507	0.0156984	0.00098039	4.1903	C	5	19/08/2020 20:09		0	0	0	0	0	0	0	0	0	0	0	0	0	0
827	2	3	9	2d 03:08:46.63000	0d 04:12:09.91000	0.00412086	0.0158486	0.00098039	4.2	C	133	19/08/2020 20:11		0	0	0	0	0	0	0	0	0	0	0	0	0	0
828	2	3	10	2d 03:08:46.64000	0d 00:00:00.01000	0.00412086	0.0158486	0.00101656	4.2	C	0	19/08/2020 20:11		0	0	0	0	0	0	0	0	0	0	0	0	0	0
829	2	3	10	2d 03:09:02.21000	0d 00:00:15.58000	0.00412507	0.0158663	0.00091653	4.2005	C	4	19/08/2020 20:12		0	0	0	0	0	0	0	0	0	0	0	0	0	0
830	2	3	10	2d 03:09:15.53000	0d 00:00:28.90000	0.00412827	0.0158797	0.00081651	4.2002	C	4	19/08/2020 20:12		0	0	0	0	0	0	0	0	0	0	0	0	0	0
831	2	3	10	2d 03:09:30.07000	0d 00:00:43.44000	0.00413137	0.0158927	0.00071649	4.2002	C	4	19/08/2020 20:12		0	0	0	0	0	0	0	0	0	0	0	0	0	0
832	2	3	10	2d 03:09:49.32000	0d 00:01:02.69000	0.00413492	0.0159076	0.00061646	4.2	C	4	19/08/2020 20:12		0	0	0	0	0	0	0	0	0	0	0	0	0	0
833	2	3	10	2d 03:10:16.45000	0d 00:01:29.82000	0.00413917	0.0159255	0.00051644	4.2002	C	4	19/08/2020 20:13		0	0	0	0	0	0	0	0	0	0	0	0	0	0
834	2	3	10	2d 03:10:47.69000	0d 00:02:01.06000	0.0041432	0.0159424	0.00041634	4.2002	C	4	19/08/2020 20:13		0	0	0	0	0	0	0	0	0	0	0	0	0	0
835	2	3	10	2d 03:11:31.88000	0d 00:02:45.25000	0.00414766	0.0159612	0.00031624	4.2002	C	4	19/08/2020 20:14		0	0	0	0	0	0	0	0	0	0	0	0	0	0
836	2	3	10	2d 03:12:35.75000	0d 00:03:49.12000	0.00415234	0.0159808	0.00021614	4.2	C	4	19/08/2020 20:15		0	0	0	0	0	0	0	0	0	0	0	0	0	0
837	2	3	10	2d 03:14:38.78000	0d 00:05:52.15000	0.00415782	0.0160038	0.00011612	4.2002	C	4	19/08/2020 20:17		0	0	0	0	0	0	0	0	0	0	0	0	0	0
838	2	3	10	2d 03:15:17.09000	0d 00:06:30.46000	0.00415896	0.0160086	0.00009804	4.2	C	132	19/08/2020 20:18		0	0	0	0	0	0	0	0	0	0	0	0	0	0
839	2	3	11	2d 03:15:17.10000	0d 00:00:00.01000	0	0	0	4.1997	R	0	19/08/2020 20:18		0	0	0	0	0	0	0	0	0	0	0	0	0	0
840	2	3	11	2d 03:15:19.10000	0d 00:00:02.01000	0	0	0	4.1993	R	1	19/08/2020 20:18		0	0	0	0	0	0	0	0	0	0	0	0	0	0
841	2	3	11	2d 03:15:21.10000	0d 00:00:04.01000	0	0	0	4.1993	R	1	19/08/2020 20:18		0	0	0	0	0	0	0	0	0	0	0	0	0	0
842	2	3	11	2d 03:15:23.10000	0d 00:00:06.01000	0	0	0	4.1993	R	1	19/08/2020 20:18		0	0	0	0	0	0	0	0	0	0	0	0	0	0
843	2	3	11	2d 03:15:25.10000	0d 00:00:08.01000	0	0	0	4.199	R	1	19/08/2020 20:18		0	0	0	0	0	0	0	0	0	0	0	0	0	0
844	2	3	11	2d 03:15:27.09000	0d 00:00:10.00000	0	0	0	4.199	R	129	19/08/2020 20:18		0	0	0	0	0	0	0	0	0	0	0	0	0	0
845	2	3	12	2d 03:15:27.13000	0d 00:00:00.04000	0.00000001	0.00000004	0.00098138	4.1929	D	0	19/08/2020 20:18		0	0	0	0	0	0	0	0	0	0	0	0	0	0
846	2	3	12	2d 03:16:22.52000	0d 00:00:55.43000	0.0000151	0.0000632	0.00098062	4.1828	D	5	19/08/2020 20:19		0	0	0	0	0	0	0	0	0	0	0	0	0	0
847	2	3	12	2d 03:18:20.68000	0d 00:02:53.59000	0.00004728	0.00019766	0.00098039	4.1727	D	5	19/08/2020 20:21		0	0	0	0	0	0	0	0	0	0	0	0	0	0
848	2	3	12	2d 03:20:28.12000	0d 00:05:01.03000	0.00008199	0.00034232	0.0009807	4.1627	D	5	19/08/2020 20:23		0	0	0	0	0	0	0	0	0	0	0	0	0	0
849	2	3	12	2d 03:22:38.32000	0d 00:07:11.23000	0.00011745	0.00048976	0.00098054	4.1526	D	5	19/08/2020 20:25		0	0	0	0	0	0	0	0	0	0	0	0	0	0
850	2	3	12	2d 03:24:50.42000	0d 00:09:23.33000	0.00015343	0.00063899	0.00098047	4.1424	D	5	19/08/2020 20:28		0	0	0	0	0	0	0	0	0	0	0	0	0	0
851	2	3	12	2d 03:27:06.67000	0d 00:11:39.58000	0.00019054	0.00079253	0.00098054	4.1323	D	5	19/08/2020 20:30		0	0	0	0	0	0	0	0	0	0	0	0	0	0
852	2	3	12	2d 03:29:23.06000	0d 00:13:55.97000	0.00022769	0.00094586	0.00098077	4.1222	D	5	19/08/2020 20:32		0	0	0	0	0	0	0	0	0	0	0	0	0	0
853	2	3	12	2d 03:31:37.69000	0d 00:16:10.60000	0.00026436	0.00109683	0.00098062	4.1122	D	5	19/08/2020 20:34		0	0	0	0	0	0	0	0	0	0	0	0	0	0
854	2	3	12	2d 03:33:57.33000	0d 00:18:30.24000	0.00030239	0.00125305	0.00098039	4.1019	D	5	19/08/2020 20:37		0	0	0	0	0	0	0	0	0	0	0	0	0	0
855	2	3	12	2d 03:36:24.16000	0d 00:20:57.07000	0.00034238	0.0014169	0.00098062	4.0917	D	5	19/08/2020 20:39		0	0	0	0	0	0	0	0	0	0	0	0	0	0
856	2	3	12	2d 03:38:50.88000	0d 00:23:23.79000	0.00038234	0.00158021	0.00098039	4.0816	D	5	19/08/2020 20:42		0	0	0	0	0	0	0	0	0	0	0	0	0	0
857	2	3	12	2d 03:41:17.54000	0d 00:25:50.45000	0.00042229	0.00174305	0.0009807	4.0716	D	5	19/08/2020 20:44		0	0	0	0	0	0	0	0	0	0	0	0	0	0
858	2	3	12	2d 03:43:45.84000	0d 00:28:18.75000	0.00046268	0.00190731	0.00098077	4.0615	D	5	19/08/2020 20:46		0	0	0	0	0	0	0	0	0	0	0	0	0	0
859	2	3	12	2d 03:46:17.46000	0d 00:30:50.37000	0.00050398	0.00207483	0.00098054	4.0514	D	5	19/08/2020 20:49		0	0	0	0	0	0	0	0	0	0	0	0	0	0
860	2	3	12	2d 03:48:48.85000	0d 00:33:21.76000	0.00054521	0.00224168	0.00098047	4.0414	D	5	19/08/2020 20:51		0	0	0	0	0	0	0	0	0	0	0	0	0	0
861	2	3	12	2d 03:51:23.67000	0d 00:35:56.58000	0.00058738	0.00241189	0.00098047	4.0311	D	5	19/08/2020 20:54		0	0	0	0	0	0	0	0	0	0	0	0	0	0
862	2	3	12	2d 03:54:01.77000	0d 00:38:34.68000	0.00063044	0.00258527	0.00098054	4.0211	D	5	19/08/2020 20:57		0	0	0	0	0	0	0	0	0	0	0	0	0	0
863	2	3	12	2d 03:56:43.25000	0d 00:41:16.16000	0.00067442	0.00276191	0.00098054	4.0108	D	5	19/08/2020 20:59		0	0	0	0	0	0	0	0	0	0	0	0	0	0
864	2	3	12	2d 03:59:28.53000	0d 00:44:01.44000	0.00071944	0.00294224	0.00098054	4.0008	D	5	19/08/2020 21:02		0	0	0	0	0	0	0	0	0	0	0	0	0	0
865	2	3	12	2d 04:02:11.19000	0d 00:46:44.10000	0.00076374	0.00311927	0.00098054	3.9907	D	5	19/08/2020 21:05		0	0	0	0	0	0	0	0	0	0	0	0	0	0
866	2	3	12	2d 04:04:56.29000	0d 00:49:29.20000	0.00080871	0.0032985	0.00098054	3.9806	D	5	19/08/2020 21:08		0	0	0	0	0	0	0	0	0	0	0	0	0	0
867	2	3	12	2d 04:07:42.00000	0d 00:52:14.91000	0.00085384	0.00347794	0.00098032	3.9706	D	5	19/08/2020 21:10		0	0	0	0	0	0	0	0	0	0	0	0	0	0
868	2	3	12	2d 04:10:29.29000	0d 00:55:02.20000	0.0008994	0.00365863	0.0009807	3.9605	D	5	19/08/2020 21:13		0	0	0	0	0	0	0	0	0	0	0	0	0	0
869	2	3	12	2d 04:13:15.28000	0d 00:57:48.19000	0.00094461	0.00383746	0.00098054	3.9504	D	5	19/08/2020 21:16		0	0	0	0	0	0	0	0	0	0	0	0	0	0
870	2	3	12	2d 04:16:05.49000	0d 01:00:38.40000	0.00099097	0.00402037	0.00098039	3.9403	D	5	19/08/2020 21:19		0	0	0	0	0	0	0	0	0	0	0	0	0	0
871	2	3	12	2d 04:18:58.13000	0d 01:03:31.04000	0.00103799	0.00420542	0.0009807	3.9303	D	5	19/08/2020 21:22		0	0	0	0	0	0	0	0	0	0	0	0	0	0
872	2	3	12	2d 04:21:52.03000	0d 01:06:24.94000	0.00108536	0.00439134	0.00098047	3.9202	D	5	19/08/2020 21:25		0	0	0	0	0	0	0	0	0	0	0	0	0	0
873	2	3	12	2d 04:24:47.74000	0d 01:09:20.65000	0.00113322	0.00457871	0.00098054	3.9101	D	5	19/08/2020 21:27		0	0	0	0	0	0	0	0	0	0	0	0	0	0
874	2	3	12	2d 04:27:43.64000	0d 01:12:16.55000	0.00118112	0.0047658	0.00098054	3.9001	D	5	19/08/2020 21:30		0	0	0	0	0	0	0	0	0	0	0	0	0	0
875	2	3	12	2d 04:30:44.40000	0d 01:15:17.31000	0.00123036	0.00495757	0.00098039	3.89	D	5	19/08/2020 21:33		0	0	0	0	0	0	0	0	0	0	0	0	0	0
876	2	3	12	2d 04:33:48.55000	0d 01:18:21.46000	0.00128051	0.00515243	0.00098039	3.8799	D	5	19/08/2020 21:36		0	0	0	0	0	0	0	0	0	0	0	0	0	0
877	2	3	12	2d 04:36:55.95000	0d 01:21:28.86000	0.00133155	0.00535022	0.00098054	3.8698	D	5	19/08/2020 21:40		0	0	0	0	0	0	0	0	0	0	0	0	0	0
878	2	3	12	2d 04:40:14.40000	0d 01:24:47.31000	0.00138561	0.00555912	0.00098062	3.8598	D	5	19/08/2020 21:43		0	0	0	0	0	0	0	0	0	0	0	0	0	0
879	2	3	12	2d 04:43:35.28000	0d 01:28:08.19000	0.00144032	0.00577003	0.00098054	3.8497	D	5	19/08/2020 21:46		0	0	0	0	0	0	0	0	0	0	0	0	0	0
880	2	3	12	2d 04:47:06.02000	0d 01:31:38.93000	0.00149772	0.00599071	0.00098054	3.8395	D	5	19/08/2020 21:50		0	0	0	0	0	0	0	0	0	0	0	0	0	0
881	2	3	12	2d 04:50:52.19000	0d 01:35:25.10000	0.00155932	0.00622693	0.00098077	3.8294	D	5	19/08/2020 21:54		0	0	0	0	0	0	0	0	0	0	0	0	0	0
882	2	3	12	2d 04:54:48.13000	0d 01:39:21.04000	0.00162358	0.0064727	0.00098047	3.8193	D	5	19/08/2020 21:57		0	0	0	0	0	0	0	0	0	0	0	0	0	0
883	2	3	12	2d 04:58:59.68000	0d 01:43:32.59000	0.00169209	0.00673403	0.00098047	3.8093	D	5	19/08/2020 22:02		0	0	0	0	0	0	0	0	0	0	0	0	0	0
884	2	3	12	2d 05:03:32.11000	0d 01:48:05.02000	0.00176629	0.00701632	0.00098047	3.799	D	5	19/08/2020 22:06		0	0	0	0	0	0	0	0	0	0	0	0	0	0
885	2	3	12	2d 05:08:31.92000	0d 01:53:04.83000	0.00184795	0.00732614	0.00098054	3.789	D	5	19/08/2020 22:11		0	0	0	0	0	0	0	0	0	0	0	0	0	0
886	2	3	12	2d 05:13:31.92000	0d 01:58:04.83000	0.00192966	0.00763537	0.00098062	3.78	D	1	19/08/2020 22:16		0	0	0	0	0	0	0	0	0	0	0	0	0	0
887	2	3	12	2d 05:18:31.92000	0d 02:03:04.83000	0.00201137	0.00794388	0.00098047	3.7717	D	1	19/08/2020 22:21		0	0	0	0	0	0	0	0	0	0	0	0	0	0
888	2	3	12	2d 05:23:31.92000	0d 02:08:04.83000	0.00209308	0.00825173	0.00098062	3.7639	D	1	19/08/2020 22:26		0	0	0	0	0	0	0	0	0	0	0	0	0	0
889	2	3	12	2d 05:28:31.92000	0d 02:13:04.83000	0.00217479	0.00855897	0.00098062	3.7566	D	1	19/08/2020 22:31		0	0	0	0	0	0	0	0	0	0	0	0	0	0
890	2	3	12	2d 05:33:31.92000	0d 02:18:04.83000	0.0022565	0.00886565	0.00098062	3.7498	D	1	19/08/2020 22:36		0	0	0	0	0	0	0	0	0	0	0	0	0	0
891	2	3	12	2d 05:38:31.92000	0d 02:23:04.83000	0.00233821	0.0091718	0.00098032	3.7436	D	1	19/08/2020 22:41		0	0	0	0	0	0	0	0	0	0	0	0	0	0
892	2	3	12	2d 05:43:31.92000	0d 02:28:04.83000	0.00241992	0.00947743	0.00098054	3.7372	D	1	19/08/2020 22:46		0	0	0	0	0	0	0	0	0	0	0	0	0	0
893	2	3	12	2d 05:48:31.92000	0d 02:33:04.83000	0.00250163	0.00978257	0.00098047	3.7314	D	1	19/08/2020 22:51		0	0	0	0	0	0	0	0	0	0	0	0	0	0
894	2	3	12	2d 05:53:31.92000	0d 02:38:04.83000	0.00258334	0.0100872	0.00098047	3.7255	D	1	19/08/2020 22:56		0	0	0	0	0	0	0	0	0	0	0	0	0	0
895	2	3	12	2d 05:58:31.92000	0d 02:43:04.83000	0.00266505	0.0103914	0.00098032	3.7195	D	1	19/08/2020 23:01		0	0	0	0	0	0	0	0	0	0	0	0	0	0
896	2	3	12	2d 06:03:31.92000	0d 02:48:04.83000	0.00274676	0.0106951	0.00098054	3.7134	D	1	19/08/2020 23:06		0	0	0	0	0	0	0	0	0	0	0	0	0	0
897	2	3	12	2d 06:08:31.92000	0d 02:53:04.83000	0.00282847	0.0109983	0.0009807	3.7073	D	1	19/08/2020 23:11		0	0	0	0	0	0	0	0	0	0	0	0	0	0
898	2	3	12	2d 06:13:31.92000	0d 02:58:04.83000	0.00291018	0.0113009	0.00098054	3.7009	D	1	19/08/2020 23:16		0	0	0	0	0	0	0	0	0	0	0	0	0	0
899	2	3	12	2d 06:18:31.92000	0d 03:03:04.83000	0.00299188	0.0116031	0.00098062	3.6944	D	1	19/08/2020 23:21		0	0	0	0	0	0	0	0	0	0	0	0	0	0
900	2	3	12	2d 06:23:31.92000	0d 03:08:04.83000	0.00307359	0.0119047	0.00098062	3.6876	D	1	19/08/2020 23:26		0	0	0	0	0	0	0	0	0	0	0	0	0	0
901	2	3	12	2d 06:28:31.92000	0d 03:13:04.83000	0.0031553	0.0122057	0.00098054	3.6805	D	1	19/08/2020 23:31		0	0	0	0	0	0	0	0	0	0	0	0	0	0
902	2	3	12	2d 06:33:31.92000	0d 03:18:04.83000	0.00323701	0.0125062	0.00098054	3.6727	D	1	19/08/2020 23:36		0	0	0	0	0	0	0	0	0	0	0	0	0	0
903	2	3	12	2d 06:38:31.92000	0d 03:23:04.83000	0.00331872	0.0128059	0.00098032	3.6649	D	1	19/08/2020 23:41		0	0	0	0	0	0	0	0	0	0	0	0	0	0
904	2	3	12	2d 06:43:31.92000	0d 03:28:04.83000	0.00340043	0.0131051	0.00098054	3.6562	D	1	19/08/2020 23:46		0	0	0	0	0	0	0	0	0	0	0	0	0	0
905	2	3	12	2d 06:48:31.92000	0d 03:33:04.83000	0.00348214	0.0134034	0.00098062	3.6471	D	1	19/08/2020 23:51		0	0	0	0	0	0	0	0	0	0	0	0	0	0
906	2	3	12	2d 06:53:28.20000	0d 03:38:01.11000	0.00356284	0.0136974	0.00098047	3.637	D	5	19/08/2020 23:56		0	0	0	0	0	0	0	0	0	0	0	0	0	0
907	2	3	12	2d 06:57:59.66000	0d 03:42:32.57000	0.00363677	0.0139659	0.00098062	3.6269	D	5	20/08/2020 00:01		0	0	0	0	0	0	0	0	0	0	0	0	0	0
908	2	3	12	2d 07:02:05.89000	0d 03:46:38.80000	0.00370384	0.0142088	0.00098039	3.6168	D	5	20/08/2020 00:05		0	0	0	0	0	0	0	0	0	0	0	0	0	0
909	2	3	12	2d 07:05:44.09000	0d 03:50:17.00000	0.00376327	0.0144235	0.00098047	3.6068	D	5	20/08/2020 00:08		0	0	0	0	0	0	0	0	0	0	0	0	0	0
910	2	3	12	2d 07:08:53.00000	0d 03:53:25.91000	0.00381472	0.0146088	0.00098062	3.5966	D	5	20/08/2020 00:12		0	0	0	0	0	0	0	0	0	0	0	0	0	0
911	2	3	12	2d 07:11:37.38000	0d 03:56:10.29000	0.00385949	0.0147696	0.00098047	3.5865	D	5	20/08/2020 00:14		0	0	0	0	0	0	0	0	0	0	0	0	0	0
912	2	3	12	2d 07:13:51.49000	0d 03:58:24.40000	0.00389602	0.0149005	0.00098047	3.5764	D	5	20/08/2020 00:17		0	0	0	0	0	0	0	0	0	0	0	0	0	0
913	2	3	12	2d 07:15:43.79000	0d 04:00:16.70000	0.00392661	0.0150097	0.00098062	3.5663	D	5	20/08/2020 00:18		0	0	0	0	0	0	0	0	0	0	0	0	0	0
914	2	3	12	2d 07:17:18.31000	0d 04:01:51.22000	0.00395235	0.0151014	0.00098062	3.5563	D	5	20/08/2020 00:20		0	0	0	0	0	0	0	0	0	0	0	0	0	0
915	2	3	12	2d 07:18:35.72000	0d 04:03:08.63000	0.00397343	0.0151763	0.00098054	3.5462	D	5	20/08/2020 00:21		0	0	0	0	0	0	0	0	0	0	0	0	0	0
916	2	3	12	2d 07:19:40.83000	0d 04:04:13.74000	0.00399117	0.0152391	0.00098047	3.536	D	5	20/08/2020 00:22		0	0	0	0	0	0	0	0	0	0	0	0	0	0
917	2	3	12	2d 07:20:36.83000	0d 04:05:09.74000	0.00400642	0.0152929	0.00098032	3.5257	D	5	20/08/2020 00:23		0	0	0	0	0	0	0	0	0	0	0	0	0	0
918	2	3	12	2d 07:21:24.62000	0d 04:05:57.53000	0.00401944	0.0153388	0.00098047	3.5157	D	5	20/08/2020 00:24		0	0	0	0	0	0	0	0	0	0	0	0	0	0
919	2	3	12	2d 07:22:04.36000	0d 04:06:37.27000	0.00403026	0.0153768	0.00098077	3.5056	D	5	20/08/2020 00:25		0	0	0	0	0	0	0	0	0	0	0	0	0	0
920	2	3	12	2d 07:22:38.91000	0d 04:07:11.82000	0.00403967	0.0154097	0.0009807	3.4954	D	5	20/08/2020 00:25		0	0	0	0	0	0	0	0	0	0	0	0	0	0
921	2	3	12	2d 07:23:08.60000	0d 04:07:41.51000	0.00404776	0.0154379	0.00098054	3.4852	D	5	20/08/2020 00:26		0	0	0	0	0	0	0	0	0	0	0	0	0	0
922	2	3	12	2d 07:23:34.84000	0d 04:08:07.75000	0.0040549	0.0154628	0.00098047	3.4751	D	5	20/08/2020 00:26		0	0	0	0	0	0	0	0	0	0	0	0	0	0
923	2	3	12	2d 07:23:57.93000	0d 04:08:30.84000	0.00406119	0.0154846	0.0009807	3.465	D	5	20/08/2020 00:27		0	0	0	0	0	0	0	0	0	0	0	0	0	0
924	2	3	12	2d 07:24:18.64000	0d 04:08:51.55000	0.00406683	0.0155042	0.00098054	3.4549	D	5	20/08/2020 00:27		0	0	0	0	0	0	0	0	0	0	0	0	0	0
925	2	3	12	2d 07:24:37.02000	0d 04:09:09.93000	0.00407184	0.0155214	0.00098047	3.4447	D	5	20/08/2020 00:27		0	0	0	0	0	0	0	0	0	0	0	0	0	0
926	2	3	12	2d 07:24:53.73000	0d 04:09:26.64000	0.00407639	0.0155371	0.00098032	3.4343	D	5	20/08/2020 00:28		0	0	0	0	0	0	0	0	0	0	0	0	0	0
927	2	3	12	2d 07:25:08.87000	0d 04:09:41.78000	0.00408051	0.0155512	0.00098077	3.4241	D	5	20/08/2020 00:28		0	0	0	0	0	0	0	0	0	0	0	0	0	0
928	2	3	12	2d 07:25:22.53000	0d 04:09:55.44000	0.00408424	0.0155639	0.00098047	3.4139	D	5	20/08/2020 00:28		0	0	0	0	0	0	0	0	0	0	0	0	0	0
929	2	3	12	2d 07:25:35.37000	0d 04:10:08.28000	0.00408773	0.0155759	0.00098054	3.4037	D	5	20/08/2020 00:28		0	0	0	0	0	0	0	0	0	0	0	0	0	0
930	2	3	12	2d 07:25:47.15000	0d 04:10:20.06000	0.00409094	0.0155868	0.00098054	3.3936	D	5	20/08/2020 00:28		0	0	0	0	0	0	0	0	0	0	0	0	0	0
931	2	3	12	2d 07:25:58.01000	0d 04:10:30.92000	0.0040939	0.0155968	0.00098047	3.3835	D	5	20/08/2020 00:29		0	0	0	0	0	0	0	0	0	0	0	0	0	0
932	2	3	12	2d 07:26:08.34000	0d 04:10:41.25000	0.00409671	0.0156063	0.0009807	3.3733	D	5	20/08/2020 00:29		0	0	0	0	0	0	0	0	0	0	0	0	0	0
933	2	3	12	2d 07:26:18.04000	0d 04:10:50.95000	0.00409935	0.0156152	0.00098054	3.3629	D	5	20/08/2020 00:29		0	0	0	0	0	0	0	0	0	0	0	0	0	0
934	2	3	12	2d 07:26:27.59000	0d 04:11:00.50000	0.00410196	0.0156239	0.00098054	3.3529	D	5	20/08/2020 00:29		0	0	0	0	0	0	0	0	0	0	0	0	0	0
935	2	3	12	2d 07:26:36.38000	0d 04:11:09.29000	0.00410435	0.015632	0.00098039	3.3428	D	5	20/08/2020 00:29		0	0	0	0	0	0	0	0	0	0	0	0	0	0
936	2	3	12	2d 07:26:44.94000	0d 04:11:17.85000	0.00410668	0.0156397	0.00098062	3.3324	D	5	20/08/2020 00:29		0	0	0	0	0	0	0	0	0	0	0	0	0	0
937	2	3	12	2d 07:26:53.25000	0d 04:11:26.16000	0.00410894	0.0156473	0.00098047	3.3223	D	5	20/08/2020 00:30		0	0	0	0	0	0	0	0	0	0	0	0	0	0
938	2	3	12	2d 07:27:00.99000	0d 04:11:33.90000	0.00411105	0.0156543	0.00098039	3.3123	D	5	20/08/2020 00:30		0	0	0	0	0	0	0	0	0	0	0	0	0	0
939	2	3	12	2d 07:27:08.11000	0d 04:11:41.02000	0.00411299	0.0156607	0.00098085	3.3022	D	5	20/08/2020 00:30		0	0	0	0	0	0	0	0	0	0	0	0	0	0
940	2	3	12	2d 07:27:15.13000	0d 04:11:48.04000	0.0041149	0.015667	0.00098047	3.292	D	5	20/08/2020 00:30		0	0	0	0	0	0	0	0	0	0	0	0	0	0
941	2	3	12	2d 07:27:21.84000	0d 04:11:54.75000	0.00411673	0.015673	0.00098054	3.2816	D	5	20/08/2020 00:30		0	0	0	0	0	0	0	0	0	0	0	0	0	0
942	2	3	12	2d 07:27:28.26000	0d 04:12:01.17000	0.00411848	0.0156787	0.00098054	3.2715	D	5	20/08/2020 00:30		0	0	0	0	0	0	0	0	0	0	0	0	0	0
943	2	3	12	2d 07:27:34.12000	0d 04:12:07.03000	0.00412008	0.0156839	0.00098054	3.2615	D	5	20/08/2020 00:30		0	0	0	0	0	0	0	0	0	0	0	0	0	0
944	2	3	12	2d 07:27:39.79000	0d 04:12:12.70000	0.00412162	0.015689	0.00098039	3.2512	D	5	20/08/2020 00:30		0	0	0	0	0	0	0	0	0	0	0	0	0	0
945	2	3	12	2d 07:27:45.37000	0d 04:12:18.28000	0.00412314	0.0156939	0.00098062	3.241	D	5	20/08/2020 00:30		0	0	0	0	0	0	0	0	0	0	0	0	0	0
946	2	3	12	2d 07:27:50.76000	0d 04:12:23.67000	0.00412461	0.0156986	0.00098039	3.2308	D	5	20/08/2020 00:31		0	0	0	0	0	0	0	0	0	0	0	0	0	0
947	2	3	12	2d 07:27:55.83000	0d 04:12:28.74000	0.00412599	0.0157031	0.00098054	3.2206	D	5	20/08/2020 00:31		0	0	0	0	0	0	0	0	0	0	0	0	0	0
948	2	3	12	2d 07:28:00.76000	0d 04:12:33.67000	0.00412733	0.0157074	0.00098054	3.2103	D	5	20/08/2020 00:31		0	0	0	0	0	0	0	0	0	0	0	0	0	0
949	2	3	12	2d 07:28:05.45000	0d 04:12:38.36000	0.00412861	0.0157115	0.00098032	3.2001	D	5	20/08/2020 00:31		0	0	0	0	0	0	0	0	0	0	0	0	0	0
950	2	3	12	2d 07:28:10.26000	0d 04:12:43.17000	0.00412992	0.0157157	0.00098039	3.1899	D	5	20/08/2020 00:31		0	0	0	0	0	0	0	0	0	0	0	0	0	0
951	2	3	12	2d 07:28:14.73000	0d 04:12:47.64000	0.00413114	0.0157196	0.00098047	3.1795	D	5	20/08/2020 00:31		0	0	0	0	0	0	0	0	0	0	0	0	0	0
952	2	3	12	2d 07:28:19.21000	0d 04:12:52.12000	0.00413236	0.0157234	0.00098047	3.1693	D	5	20/08/2020 00:31		0	0	0	0	0	0	0	0	0	0	0	0	0	0
953	2	3	12	2d 07:28:23.46000	0d 04:12:56.37000	0.00413351	0.0157271	0.00098039	3.1589	D	5	20/08/2020 00:31		0	0	0	0	0	0	0	0	0	0	0	0	0	0
954	2	3	12	2d 07:28:27.58000	0d 04:13:00.49000	0.00413464	0.0157306	0.00098054	3.1487	D	5	20/08/2020 00:31		0	0	0	0	0	0	0	0	0	0	0	0	0	0
955	2	3	12	2d 07:28:31.52000	0d 04:13:04.43000	0.00413571	0.015734	0.00098032	3.1385	D	5	20/08/2020 00:31		0	0	0	0	0	0	0	0	0	0	0	0	0	0
956	2	3	12	2d 07:28:35.44000	0d 04:13:08.35000	0.00413678	0.0157374	0.0009807	3.1281	D	5	20/08/2020 00:31		0	0	0	0	0	0	0	0	0	0	0	0	0	0
957	2	3	12	2d 07:28:39.21000	0d 04:13:12.12000	0.0041378	0.0157406	0.00098054	3.1177	D	5	20/08/2020 00:31		0	0	0	0	0	0	0	0	0	0	0	0	0	0
958	2	3	12	2d 07:28:42.88000	0d 04:13:15.79000	0.0041388	0.0157437	0.00098047	3.1072	D	5	20/08/2020 00:31		0	0	0	0	0	0	0	0	0	0	0	0	0	0
959	2	3	12	2d 07:28:46.57000	0d 04:13:19.48000	0.00413981	0.0157468	0.0009807	3.0968	D	5	20/08/2020 00:31		0	0	0	0	0	0	0	0	0	0	0	0	0	0
960	2	3	12	2d 07:28:50.02000	0d 04:13:22.93000	0.00414075	0.0157497	0.00098032	3.0867	D	5	20/08/2020 00:31		0	0	0	0	0	0	0	0	0	0	0	0	0	0
961	2	3	12	2d 07:28:53.28000	0d 04:13:26.19000	0.00414164	0.0157524	0.00098062	3.0767	D	5	20/08/2020 00:32		0	0	0	0	0	0	0	0	0	0	0	0	0	0
962	2	3	12	2d 07:28:56.50000	0d 04:13:29.41000	0.00414251	0.0157551	0.00098062	3.0665	D	5	20/08/2020 00:32		0	0	0	0	0	0	0	0	0	0	0	0	0	0
963	2	3	12	2d 07:28:59.54000	0d 04:13:32.45000	0.00414334	0.0157577	0.00098077	3.0562	D	5	20/08/2020 00:32		0	0	0	0	0	0	0	0	0	0	0	0	0	0
964	2	3	12	2d 07:29:02.64000	0d 04:13:35.55000	0.00414419	0.0157602	0.00098039	3.0459	D	5	20/08/2020 00:32		0	0	0	0	0	0	0	0	0	0	0	0	0	0
965	2	3	12	2d 07:29:05.62000	0d 04:13:38.53000	0.004145	0.0157627	0.00098054	3.0356	D	5	20/08/2020 00:32		0	0	0	0	0	0	0	0	0	0	0	0	0	0
966	2	3	12	2d 07:29:08.53000	0d 04:13:41.44000	0.00414579	0.0157651	0.00098054	3.0253	D	5	20/08/2020 00:32		0	0	0	0	0	0	0	0	0	0	0	0	0	0
967	2	3	12	2d 07:29:11.44000	0d 04:13:44.35000	0.00414658	0.0157675	0.00098054	3.015	D	5	20/08/2020 00:32		0	0	0	0	0	0	0	0	0	0	0	0	0	0
968	2	3	12	2d 07:29:14.18000	0d 04:13:47.09000	0.00414733	0.0157698	0.00098062	3.0048	D	5	20/08/2020 00:32		0	0	0	0	0	0	0	0	0	0	0	0	0	0
969	2	3	12	2d 07:29:16.92000	0d 04:13:49.83000	0.00414807	0.015772	0.00098054	2.9944	D	5	20/08/2020 00:32		0	0	0	0	0	0	0	0	0	0	0	0	0	0
970	2	3	12	2d 07:29:19.64000	0d 04:13:52.55000	0.00414882	0.0157742	0.00098062	2.9839	D	5	20/08/2020 00:32		0	0	0	0	0	0	0	0	0	0	0	0	0	0
971	2	3	12	2d 07:29:22.27000	0d 04:13:55.18000	0.00414953	0.0157763	0.00098047	2.9735	D	5	20/08/2020 00:32		0	0	0	0	0	0	0	0	0	0	0	0	0	0
972	2	3	12	2d 07:29:24.87000	0d 04:13:57.78000	0.00415024	0.0157784	0.0009807	2.963	D	5	20/08/2020 00:32		0	0	0	0	0	0	0	0	0	0	0	0	0	0
973	2	3	12	2d 07:29:27.47000	0d 04:14:00.38000	0.00415095	0.0157805	0.00098039	2.9523	D	5	20/08/2020 00:32		0	0	0	0	0	0	0	0	0	0	0	0	0	0
974	2	3	12	2d 07:29:29.99000	0d 04:14:02.90000	0.00415163	0.0157826	0.00098047	2.9421	D	5	20/08/2020 00:32		0	0	0	0	0	0	0	0	0	0	0	0	0	0
975	2	3	12	2d 07:29:32.41000	0d 04:14:05.32000	0.00415229	0.0157845	0.00098054	2.9317	D	5	20/08/2020 00:32		0	0	0	0	0	0	0	0	0	0	0	0	0	0
976	2	3	12	2d 07:29:34.77000	0d 04:14:07.68000	0.00415294	0.0157864	0.00098054	2.9215	D	5	20/08/2020 00:32		0	0	0	0	0	0	0	0	0	0	0	0	0	0
977	2	3	12	2d 07:29:37.16000	0d 04:14:10.07000	0.00415359	0.0157883	0.00098062	2.9107	D	5	20/08/2020 00:32		0	0	0	0	0	0	0	0	0	0	0	0	0	0
978	2	3	12	2d 07:29:39.55000	0d 04:14:12.46000	0.00415424	0.0157902	0.00098039	2.9	D	5	20/08/2020 00:32		0	0	0	0	0	0	0	0	0	0	0	0	0	0
979	2	3	12	2d 07:29:41.86000	0d 04:14:14.77000	0.00415487	0.015792	0.00098054	2.8894	D	5	20/08/2020 00:32		0	0	0	0	0	0	0	0	0	0	0	0	0	0
980	2	3	12	2d 07:29:44.09000	0d 04:14:17.00000	0.00415548	0.0157937	0.00098032	2.8788	D	5	20/08/2020 00:32		0	0	0	0	0	0	0	0	0	0	0	0	0	0
981	2	3	12	2d 07:29:46.39000	0d 04:14:19.30000	0.0041561	0.0157955	0.00098054	2.8681	D	5	20/08/2020 00:32		0	0	0	0	0	0	0	0	0	0	0	0	0	0
982	2	3	12	2d 07:29:48.57000	0d 04:14:21.48000	0.0041567	0.0157972	0.00098054	2.8576	D	5	20/08/2020 00:32		0	0	0	0	0	0	0	0	0	0	0	0	0	0
983	2	3	12	2d 07:29:50.74000	0d 04:14:23.65000	0.00415729	0.0157989	0.00098039	2.847	D	5	20/08/2020 00:33		0	0	0	0	0	0	0	0	0	0	0	0	0	0
984	2	3	12	2d 07:29:52.83000	0d 04:14:25.74000	0.00415786	0.0158005	0.00098047	2.8367	D	5	20/08/2020 00:33		0	0	0	0	0	0	0	0	0	0	0	0	0	0
985	2	3	12	2d 07:29:54.88000	0d 04:14:27.79000	0.00415841	0.0158021	0.00098024	2.8264	D	5	20/08/2020 00:33		0	0	0	0	0	0	0	0	0	0	0	0	0	0
986	2	3	12	2d 07:29:56.92000	0d 04:14:29.83000	0.00415897	0.0158037	0.00098047	2.8159	D	5	20/08/2020 00:33		0	0	0	0	0	0	0	0	0	0	0	0	0	0
987	2	3	12	2d 07:29:58.88000	0d 04:14:31.79000	0.0041595	0.0158052	0.00098047	2.8057	D	5	20/08/2020 00:33		0	0	0	0	0	0	0	0	0	0	0	0	0	0
988	2	3	12	2d 07:30:00.82000	0d 04:14:33.73000	0.00416003	0.0158067	0.00098062	2.7953	D	5	20/08/2020 00:33		0	0	0	0	0	0	0	0	0	0	0	0	0	0
989	2	3	12	2d 07:30:02.78000	0d 04:14:35.69000	0.00416057	0.0158082	0.00098062	2.7849	D	5	20/08/2020 00:33		0	0	0	0	0	0	0	0	0	0	0	0	0	0
990	2	3	12	2d 07:30:04.76000	0d 04:14:37.67000	0.00416111	0.0158097	0.00098039	2.7742	D	5	20/08/2020 00:33		0	0	0	0	0	0	0	0	0	0	0	0	0	0
991	2	3	12	2d 07:30:06.70000	0d 04:14:39.61000	0.00416163	0.0158111	0.00098047	2.7637	D	5	20/08/2020 00:33		0	0	0	0	0	0	0	0	0	0	0	0	0	0
992	2	3	12	2d 07:30:08.60000	0d 04:14:41.51000	0.00416215	0.0158126	0.00098047	2.7533	D	5	20/08/2020 00:33		0	0	0	0	0	0	0	0	0	0	0	0	0	0
993	2	3	12	2d 07:30:10.42000	0d 04:14:43.33000	0.00416265	0.0158139	0.00098039	2.7428	D	5	20/08/2020 00:33		0	0	0	0	0	0	0	0	0	0	0	0	0	0
994	2	3	12	2d 07:30:12.30000	0d 04:14:45.21000	0.00416316	0.0158153	0.00098047	2.7324	D	5	20/08/2020 00:33		0	0	0	0	0	0	0	0	0	0	0	0	0	0
995	2	3	12	2d 07:30:14.10000	0d 04:14:47.01000	0.00416365	0.0158167	0.00098054	2.7219	D	5	20/08/2020 00:33		0	0	0	0	0	0	0	0	0	0	0	0	0	0
996	2	3	12	2d 07:30:15.90000	0d 04:14:48.81000	0.00416414	0.015818	0.0009807	2.7115	D	5	20/08/2020 00:33		0	0	0	0	0	0	0	0	0	0	0	0	0	0
997	2	3	12	2d 07:30:17.68000	0d 04:14:50.59000	0.00416462	0.0158193	0.0009807	2.701	D	5	20/08/2020 00:33		0	0	0	0	0	0	0	0	0	0	0	0	0	0
998	2	3	12	2d 07:30:19.44000	0d 04:14:52.35000	0.0041651	0.0158206	0.0009807	2.6906	D	5	20/08/2020 00:33		0	0	0	0	0	0	0	0	0	0	0	0	0	0
999	2	3	12	2d 07:30:21.20000	0d 04:14:54.11000	0.00416558	0.0158219	0.00098062	2.6801	D	5	20/08/2020 00:33		0	0	0	0	0	0	0	0	0	0	0	0	0	0
1000	2	3	12	2d 07:30:22.93000	0d 04:14:55.84000	0.00416605	0.0158231	0.00098054	2.6697	D	5	20/08/2020 00:33		0	0	0	0	0	0	0	0	0	0	0	0	0	0
1001	2	3	12	2d 07:30:24.65000	0d 04:14:57.56000	0.00416652	0.0158244	0.00098062	2.659	D	5	20/08/2020 00:33		0	0	0	0	0	0	0	0	0	0	0	0	0	0
1002	2	3	12	2d 07:30:26.33000	0d 04:14:59.24000	0.00416698	0.0158256	0.00098054	2.6488	D	5	20/08/2020 00:33		0	0	0	0	0	0	0	0	0	0	0	0	0	0
1003	2	3	12	2d 07:30:28.00000	0d 04:15:00.91000	0.00416743	0.0158268	0.00098062	2.638	D	5	20/08/2020 00:33		0	0	0	0	0	0	0	0	0	0	0	0	0	0
1004	2	3	12	2d 07:30:29.71000	0d 04:15:02.62000	0.0041679	0.015828	0.00098047	2.6275	D	5	20/08/2020 00:33		0	0	0	0	0	0	0	0	0	0	0	0	0	0
1005	2	3	12	2d 07:30:31.37000	0d 04:15:04.28000	0.00416835	0.0158292	0.00098047	2.6169	D	5	20/08/2020 00:33		0	0	0	0	0	0	0	0	0	0	0	0	0	0
1006	2	3	12	2d 07:30:33.04000	0d 04:15:05.95000	0.00416881	0.0158304	0.00098047	2.6062	D	5	20/08/2020 00:33		0	0	0	0	0	0	0	0	0	0	0	0	0	0
1007	2	3	12	2d 07:30:34.68000	0d 04:15:07.59000	0.00416925	0.0158316	0.00098054	2.5956	D	5	20/08/2020 00:33		0	0	0	0	0	0	0	0	0	0	0	0	0	0
1008	2	3	12	2d 07:30:36.30000	0d 04:15:09.21000	0.0041697	0.0158327	0.00098062	2.585	D	5	20/08/2020 00:33		0	0	0	0	0	0	0	0	0	0	0	0	0	0
1009	2	3	12	2d 07:30:37.95000	0d 04:15:10.86000	0.00417014	0.0158339	0.00098054	2.5743	D	5	20/08/2020 00:33		0	0	0	0	0	0	0	0	0	0	0	0	0	0
1010	2	3	12	2d 07:30:39.54000	0d 04:15:12.45000	0.00417058	0.015835	0.00098047	2.5637	D	5	20/08/2020 00:33		0	0	0	0	0	0	0	0	0	0	0	0	0	0
1011	2	3	12	2d 07:30:41.17000	0d 04:15:14.08000	0.00417102	0.0158361	0.00098054	2.5533	D	5	20/08/2020 00:33		0	0	0	0	0	0	0	0	0	0	0	0	0	0
1012	2	3	12	2d 07:30:42.73000	0d 04:15:15.64000	0.00417145	0.0158372	0.00098054	2.5428	D	5	20/08/2020 00:33		0	0	0	0	0	0	0	0	0	0	0	0	0	0
1013	2	3	12	2d 07:30:44.32000	0d 04:15:17.23000	0.00417188	0.0158383	0.00098062	2.5322	D	5	20/08/2020 00:33		0	0	0	0	0	0	0	0	0	0	0	0	0	0
1014	2	3	12	2d 07:30:45.93000	0d 04:15:18.84000	0.00417232	0.0158394	0.00098085	2.5212	D	5	20/08/2020 00:33		0	0	0	0	0	0	0	0	0	0	0	0	0	0
1015	2	3	12	2d 07:30:47.51000	0d 04:15:20.42000	0.00417275	0.0158405	0.00098054	2.5107	D	5	20/08/2020 00:33		0	0	0	0	0	0	0	0	0	0	0	0	0	0
1016	2	3	12	2d 07:30:49.04000	0d 04:15:21.95000	0.00417317	0.0158415	0.00098054	2.5	D	133	20/08/2020 00:33		0	0	0	0	0	0	0	0	0	0	0	0	0	0
1017	2	3	13	2d 07:30:49.05000	0d 00:00:00.01000	0	0	0	2.5168	R	0	20/08/2020 00:33		0	0	0	0	0	0	0	0	0	0	0	0	0	0
1018	2	3	13	2d 07:30:51.05000	0d 00:00:02.01000	0	0	0	2.6984	R	1	20/08/2020 00:34		0	0	0	0	0	0	0	0	0	0	0	0	0	0
1019	2	3	13	2d 07:30:53.05000	0d 00:00:04.01000	0	0	0	2.8106	R	1	20/08/2020 00:34		0	0	0	0	0	0	0	0	0	0	0	0	0	0
1020	2	3	13	2d 07:30:55.05000	0d 00:00:06.01000	0	0	0	2.9003	R	1	20/08/2020 00:34		0	0	0	0	0	0	0	0	0	0	0	0	0	0
1021	2	3	13	2d 07:30:57.05000	0d 00:00:08.01000	0	0	0	2.9767	R	1	20/08/2020 00:34		0	0	0	0	0	0	0	0	0	0	0	0	0	0
1022	2	3	13	2d 07:30:59.04000	0d 00:00:10.00000	0	0	0	3.0437	R	129	20/08/2020 00:34		0	0	0	0	0	0	0	0	0	0	0	0	0	0
1023	3	4	9	2d 07:30:59.08000	0d 00:00:00.04000	0.00000001	0.00000003	0.00098184	3.0848	C	0	20/08/2020 00:34		0	0	0	0	0	0	0	0	0	0	0	0	0	0
1024	3	4	9	2d 07:30:59.24000	0d 00:00:00.20000	0.00000005	0.00000017	0.00098062	3.108	C	5	20/08/2020 00:34		0	0	0	0	0	0	0	0	0	0	0	0	0	0
1025	3	4	9	2d 07:30:59.41000	0d 00:00:00.37000	0.0000001	0.00000031	0.00098039	3.1281	C	5	20/08/2020 00:34		0	0	0	0	0	0	0	0	0	0	0	0	0	0
1026	3	4	9	2d 07:30:59.59000	0d 00:00:00.55000	0.00000015	0.00000047	0.00098062	3.1466	C	5	20/08/2020 00:34		0	0	0	0	0	0	0	0	0	0	0	0	0	0
1027	3	4	9	2d 07:30:59.78000	0d 00:00:00.74000	0.0000002	0.00000063	0.00098054	3.1643	C	5	20/08/2020 00:34		0	0	0	0	0	0	0	0	0	0	0	0	0	0
1028	3	4	9	2d 07:30:59.98000	0d 00:00:00.94000	0.00000026	0.0000008	0.00098039	3.1814	C	5	20/08/2020 00:34		0	0	0	0	0	0	0	0	0	0	0	0	0	0
1029	3	4	9	2d 07:31:00.19000	0d 00:00:01.15000	0.00000031	0.00000098	0.0009807	3.1984	C	5	20/08/2020 00:34		0	0	0	0	0	0	0	0	0	0	0	0	0	0
1030	3	4	9	2d 07:31:00.41000	0d 00:00:01.37000	0.00000037	0.00000118	0.00098047	3.2152	C	5	20/08/2020 00:34		0	0	0	0	0	0	0	0	0	0	0	0	0	0
1031	3	4	9	2d 07:31:00.63000	0d 00:00:01.59000	0.00000043	0.00000137	0.00098062	3.2317	C	5	20/08/2020 00:34		0	0	0	0	0	0	0	0	0	0	0	0	0	0
1032	3	4	9	2d 07:31:00.86000	0d 00:00:01.82000	0.0000005	0.00000157	0.0009807	3.2477	C	5	20/08/2020 00:34		0	0	0	0	0	0	0	0	0	0	0	0	0	0
1033	3	4	9	2d 07:31:01.10000	0d 00:00:02.06000	0.00000056	0.00000179	0.00098054	3.2636	C	5	20/08/2020 00:34		0	0	0	0	0	0	0	0	0	0	0	0	0	0
1034	3	4	9	2d 07:31:01.34000	0d 00:00:02.30000	0.00000063	0.000002	0.00098039	3.2792	C	5	20/08/2020 00:34		0	0	0	0	0	0	0	0	0	0	0	0	0	0
1035	3	4	9	2d 07:31:01.58000	0d 00:00:02.54000	0.00000069	0.00000222	0.00098054	3.2944	C	5	20/08/2020 00:34		0	0	0	0	0	0	0	0	0	0	0	0	0	0
1036	3	4	9	2d 07:31:01.83000	0d 00:00:02.79000	0.00000076	0.00000244	0.00098062	3.3095	C	5	20/08/2020 00:34		0	0	0	0	0	0	0	0	0	0	0	0	0	0
1037	3	4	9	2d 07:31:02.09000	0d 00:00:03.05000	0.00000083	0.00000268	0.00098047	3.3248	C	5	20/08/2020 00:34		0	0	0	0	0	0	0	0	0	0	0	0	0	0
1038	3	4	9	2d 07:31:02.35000	0d 00:00:03.31000	0.0000009	0.00000291	0.00098047	3.3393	C	5	20/08/2020 00:34		0	0	0	0	0	0	0	0	0	0	0	0	0	0
1039	3	4	9	2d 07:31:02.62000	0d 00:00:03.58000	0.00000097	0.00000316	0.00098062	3.3541	C	5	20/08/2020 00:34		0	0	0	0	0	0	0	0	0	0	0	0	0	0
1040	3	4	9	2d 07:31:02.90000	0d 00:00:03.86000	0.00000105	0.00000341	0.00098054	3.3686	C	5	20/08/2020 00:34		0	0	0	0	0	0	0	0	0	0	0	0	0	0
1041	3	4	9	2d 07:31:03.18000	0d 00:00:04.14000	0.00000113	0.00000367	0.00098054	3.3825	C	5	20/08/2020 00:34		0	0	0	0	0	0	0	0	0	0	0	0	0	0
1042	3	4	9	2d 07:31:03.47000	0d 00:00:04.43000	0.00000121	0.00000394	0.00098054	3.3965	C	5	20/08/2020 00:34		0	0	0	0	0	0	0	0	0	0	0	0	0	0
1043	3	4	9	2d 07:31:03.77000	0d 00:00:04.73000	0.00000129	0.00000422	0.00098062	3.4102	C	5	20/08/2020 00:34		0	0	0	0	0	0	0	0	0	0	0	0	0	0
1044	3	4	9	2d 07:31:04.08000	0d 00:00:05.04000	0.00000137	0.00000451	0.00098077	3.4237	C	5	20/08/2020 00:34		0	0	0	0	0	0	0	0	0	0	0	0	0	0
1045	3	4	9	2d 07:31:04.40000	0d 00:00:05.36000	0.00000146	0.0000048	0.00098039	3.4371	C	5	20/08/2020 00:34		0	0	0	0	0	0	0	0	0	0	0	0	0	0
1046	3	4	9	2d 07:31:04.74000	0d 00:00:05.70000	0.00000155	0.00000512	0.00098062	3.4504	C	5	20/08/2020 00:34		0	0	0	0	0	0	0	0	0	0	0	0	0	0
1047	3	4	9	2d 07:31:05.09000	0d 00:00:06.05000	0.00000165	0.00000545	0.00098032	3.4632	C	5	20/08/2020 00:34		0	0	0	0	0	0	0	0	0	0	0	0	0	0
1048	3	4	9	2d 07:31:05.45000	0d 00:00:06.41000	0.00000175	0.00000579	0.00098039	3.4759	C	5	20/08/2020 00:34		0	0	0	0	0	0	0	0	0	0	0	0	0	0
1049	3	4	9	2d 07:31:05.84000	0d 00:00:06.80000	0.00000185	0.00000616	0.00098062	3.4887	C	5	20/08/2020 00:34		0	0	0	0	0	0	0	0	0	0	0	0	0	0
1050	3	4	9	2d 07:31:06.25000	0d 00:00:07.21000	0.00000196	0.00000655	0.00098062	3.5012	C	5	20/08/2020 00:34		0	0	0	0	0	0	0	0	0	0	0	0	0	0
1051	3	4	9	2d 07:31:06.70000	0d 00:00:07.66000	0.00000209	0.00000698	0.00098062	3.5134	C	5	20/08/2020 00:34		0	0	0	0	0	0	0	0	0	0	0	0	0	0
1052	3	4	9	2d 07:31:07.18000	0d 00:00:08.14000	0.00000222	0.00000744	0.00098054	3.5254	C	5	20/08/2020 00:34		0	0	0	0	0	0	0	0	0	0	0	0	0	0
1053	3	4	9	2d 07:31:07.72000	0d 00:00:08.68000	0.00000236	0.00000796	0.0009807	3.537	C	5	20/08/2020 00:34		0	0	0	0	0	0	0	0	0	0	0	0	0	0
1054	3	4	9	2d 07:31:08.32000	0d 00:00:09.28000	0.00000253	0.00000854	0.00098047	3.5488	C	5	20/08/2020 00:34		0	0	0	0	0	0	0	0	0	0	0	0	0	0
1055	3	4	9	2d 07:31:09.04000	0d 00:00:10.00000	0.00000272	0.00000924	0.0009807	3.5601	C	5	20/08/2020 00:34		0	0	0	0	0	0	0	0	0	0	0	0	0	0
1056	3	4	9	2d 07:31:09.92000	0d 00:00:10.88000	0.00000296	0.00001009	0.00098054	3.5711	C	5	20/08/2020 00:34		0	0	0	0	0	0	0	0	0	0	0	0	0	0
1057	3	4	9	2d 07:31:11.01000	0d 00:00:11.97000	0.00000326	0.00001116	0.00098039	3.5818	C	5	20/08/2020 00:34		0	0	0	0	0	0	0	0	0	0	0	0	0	0
1058	3	4	9	2d 07:31:12.49000	0d 00:00:13.45000	0.00000366	0.0000126	0.00098047	3.5921	C	5	20/08/2020 00:34		0	0	0	0	0	0	0	0	0	0	0	0	0	0
1059	3	4	9	2d 07:31:14.65000	0d 00:00:15.61000	0.00000425	0.00001472	0.0009807	3.6023	C	5	20/08/2020 00:34		0	0	0	0	0	0	0	0	0	0	0	0	0	0
1060	3	4	9	2d 07:31:18.07000	0d 00:00:19.03000	0.00000518	0.00001808	0.00098054	3.6126	C	5	20/08/2020 00:34		0	0	0	0	0	0	0	0	0	0	0	0	0	0
1061	3	4	9	2d 07:31:24.20000	0d 00:00:25.16000	0.00000685	0.00002412	0.0009807	3.6226	C	5	20/08/2020 00:34		0	0	0	0	0	0	0	0	0	0	0	0	0	0
1062	3	4	9	2d 07:31:36.46000	0d 00:00:37.42000	0.00001019	0.00003624	0.00098039	3.6327	C	5	20/08/2020 00:34		0	0	0	0	0	0	0	0	0	0	0	0	0	0
1063	3	4	9	2d 07:32:06.15000	0d 00:01:07.11000	0.00001828	0.00006566	0.00098054	3.6428	C	5	20/08/2020 00:35		0	0	0	0	0	0	0	0	0	0	0	0	0	0
1064	3	4	9	2d 07:33:23.07000	0d 00:02:24.03000	0.00003923	0.0001421	0.00098039	3.6529	C	5	20/08/2020 00:36		0	0	0	0	0	0	0	0	0	0	0	0	0	0
1065	3	4	9	2d 07:36:11.30000	0d 00:05:12.26000	0.00008505	0.00030973	0.00098032	3.6629	C	5	20/08/2020 00:39		0	0	0	0	0	0	0	0	0	0	0	0	0	0
1066	3	4	9	2d 07:41:04.81000	0d 00:10:05.77000	0.00016499	0.00060298	0.00098062	3.673	C	5	20/08/2020 00:44		0	0	0	0	0	0	0	0	0	0	0	0	0	0
1067	3	4	9	2d 07:46:04.81000	0d 00:15:05.77000	0.0002467	0.00090339	0.00098047	3.6797	C	1	20/08/2020 00:49		0	0	0	0	0	0	0	0	0	0	0	0	0	0
1068	3	4	9	2d 07:51:04.81000	0d 00:20:05.77000	0.00032841	0.00120428	0.00098062	3.6851	C	1	20/08/2020 00:54		0	0	0	0	0	0	0	0	0	0	0	0	0	0
1069	3	4	9	2d 07:56:04.81000	0d 00:25:05.77000	0.00041012	0.00150558	0.00098047	3.6898	C	1	20/08/2020 00:59		0	0	0	0	0	0	0	0	0	0	0	0	0	0
1070	3	4	9	2d 08:01:04.81000	0d 00:30:05.77000	0.00049183	0.00180726	0.00098062	3.6942	C	1	20/08/2020 01:04		0	0	0	0	0	0	0	0	0	0	0	0	0	0
1071	3	4	9	2d 08:06:04.81000	0d 00:35:05.77000	0.00057354	0.00210931	0.00098062	3.6986	C	1	20/08/2020 01:09		0	0	0	0	0	0	0	0	0	0	0	0	0	0
1072	3	4	9	2d 08:11:04.81000	0d 00:40:05.77000	0.00065525	0.00241174	0.00098062	3.7034	C	1	20/08/2020 01:14		0	0	0	0	0	0	0	0	0	0	0	0	0	0
1073	3	4	9	2d 08:16:04.81000	0d 00:45:05.77000	0.00073696	0.00271454	0.00098047	3.7082	C	1	20/08/2020 01:19		0	0	0	0	0	0	0	0	0	0	0	0	0	0
1074	3	4	9	2d 08:21:04.81000	0d 00:50:05.77000	0.00081867	0.00301774	0.00098054	3.7133	C	1	20/08/2020 01:24		0	0	0	0	0	0	0	0	0	0	0	0	0	0
1075	3	4	9	2d 08:26:04.81000	0d 00:55:05.77000	0.00090038	0.00332136	0.00098062	3.7183	C	1	20/08/2020 01:29		0	0	0	0	0	0	0	0	0	0	0	0	0	0
1076	3	4	9	2d 08:31:04.81000	0d 01:00:05.77000	0.00098209	0.0036254	0.00098047	3.7234	C	1	20/08/2020 01:34		0	0	0	0	0	0	0	0	0	0	0	0	0	0
1077	3	4	9	2d 08:36:04.81000	0d 01:05:05.77000	0.0010638	0.00392988	0.00098047	3.729	C	1	20/08/2020 01:39		0	0	0	0	0	0	0	0	0	0	0	0	0	0
1078	3	4	9	2d 08:41:04.81000	0d 01:10:05.77000	0.0011455	0.00423478	0.00098032	3.7342	C	1	20/08/2020 01:44		0	0	0	0	0	0	0	0	0	0	0	0	0	0
1079	3	4	9	2d 08:46:04.81000	0d 01:15:05.77000	0.00122721	0.00454012	0.00098032	3.7394	C	1	20/08/2020 01:49		0	0	0	0	0	0	0	0	0	0	0	0	0	0
1080	3	4	9	2d 08:51:04.81000	0d 01:20:05.77000	0.00130892	0.00484586	0.00098054	3.7444	C	1	20/08/2020 01:54		0	0	0	0	0	0	0	0	0	0	0	0	0	0
1081	3	4	9	2d 08:56:04.81000	0d 01:25:05.77000	0.00139063	0.00515204	0.00098039	3.7498	C	1	20/08/2020 01:59		0	0	0	0	0	0	0	0	0	0	0	0	0	0
1082	3	4	9	2d 09:01:04.81000	0d 01:30:05.77000	0.00147234	0.00545862	0.00098039	3.7545	C	1	20/08/2020 02:04		0	0	0	0	0	0	0	0	0	0	0	0	0	0
1083	3	4	9	2d 09:06:04.81000	0d 01:35:05.77000	0.00155405	0.00576562	0.00098047	3.7598	C	1	20/08/2020 02:09		0	0	0	0	0	0	0	0	0	0	0	0	0	0
1084	3	4	9	2d 09:11:04.81000	0d 01:40:05.77000	0.00163576	0.00607305	0.00098054	3.7649	C	1	20/08/2020 02:14		0	0	0	0	0	0	0	0	0	0	0	0	0	0
1085	3	4	9	2d 09:16:04.81000	0d 01:45:05.77000	0.00171747	0.00638089	0.00098062	3.7702	C	1	20/08/2020 02:19		0	0	0	0	0	0	0	0	0	0	0	0	0	0
1086	3	4	9	2d 09:21:04.81000	0d 01:50:05.77000	0.00179918	0.00668918	0.00098047	3.7757	C	1	20/08/2020 02:24		0	0	0	0	0	0	0	0	0	0	0	0	0	0
1087	3	4	9	2d 09:26:04.81000	0d 01:55:05.77000	0.00188089	0.00699793	0.00098062	3.7815	C	1	20/08/2020 02:29		0	0	0	0	0	0	0	0	0	0	0	0	0	0
1088	3	4	9	2d 09:31:04.81000	0d 02:00:05.77000	0.0019626	0.00730715	0.00098016	3.7876	C	1	20/08/2020 02:34		0	0	0	0	0	0	0	0	0	0	0	0	0	0
1089	3	4	9	2d 09:36:04.81000	0d 02:05:05.77000	0.00204431	0.00761689	0.00098054	3.7939	C	1	20/08/2020 02:39		0	0	0	0	0	0	0	0	0	0	0	0	0	0
1090	3	4	9	2d 09:41:04.81000	0d 02:10:05.77000	0.00212602	0.00792718	0.00098077	3.801	C	1	20/08/2020 02:44		0	0	0	0	0	0	0	0	0	0	0	0	0	0
1091	3	4	9	2d 09:46:04.81000	0d 02:15:05.77000	0.00220773	0.00823808	0.00098054	3.8087	C	1	20/08/2020 02:49		0	0	0	0	0	0	0	0	0	0	0	0	0	0
1092	3	4	9	2d 09:51:04.81000	0d 02:20:05.77000	0.00228944	0.00854963	0.00098047	3.817	C	1	20/08/2020 02:54		0	0	0	0	0	0	0	0	0	0	0	0	0	0
1093	3	4	9	2d 09:56:04.81000	0d 02:25:05.77000	0.00237115	0.00886192	0.00098054	3.8265	C	1	20/08/2020 02:59		0	0	0	0	0	0	0	0	0	0	0	0	0	0
1094	3	4	9	2d 10:00:49.76000	0d 02:29:50.72000	0.00244876	0.00915928	0.00098039	3.8367	C	5	20/08/2020 03:03		0	0	0	0	0	0	0	0	0	0	0	0	0	0
1095	3	4	9	2d 10:05:22.36000	0d 02:34:23.32000	0.00252301	0.00944451	0.0009807	3.8468	C	5	20/08/2020 03:08		0	0	0	0	0	0	0	0	0	0	0	0	0	0
1096	3	4	9	2d 10:09:29.25000	0d 02:38:30.21000	0.00259025	0.00970351	0.00098039	3.8569	C	5	20/08/2020 03:12		0	0	0	0	0	0	0	0	0	0	0	0	0	0
1097	3	4	9	2d 10:13:18.77000	0d 02:42:19.73000	0.00265276	0.00994493	0.00098062	3.8669	C	5	20/08/2020 03:16		0	0	0	0	0	0	0	0	0	0	0	0	0	0
1098	3	4	9	2d 10:16:55.90000	0d 02:45:56.86000	0.0027119	0.0101739	0.00098047	3.877	C	5	20/08/2020 03:20		0	0	0	0	0	0	0	0	0	0	0	0	0	0
1099	3	4	9	2d 10:20:24.16000	0d 02:49:25.12000	0.00276862	0.0103941	0.00098047	3.8871	C	5	20/08/2020 03:23		0	0	0	0	0	0	0	0	0	0	0	0	0	0
1100	3	4	9	2d 10:23:44.88000	0d 02:52:45.84000	0.00282329	0.0106069	0.00098039	3.8972	C	5	20/08/2020 03:26		0	0	0	0	0	0	0	0	0	0	0	0	0	0
1101	3	4	9	2d 10:27:00.94000	0d 02:56:01.90000	0.00287669	0.0108152	0.00098054	3.9072	C	5	20/08/2020 03:30		0	0	0	0	0	0	0	0	0	0	0	0	0	0
1102	3	4	9	2d 10:30:09.70000	0d 02:59:10.66000	0.0029281	0.0110164	0.00098039	3.9173	C	5	20/08/2020 03:33		0	0	0	0	0	0	0	0	0	0	0	0	0	0
1103	3	4	9	2d 10:33:16.33000	0d 03:02:17.29000	0.00297894	0.0112157	0.00098032	3.9274	C	5	20/08/2020 03:36		0	0	0	0	0	0	0	0	0	0	0	0	0	0
1104	3	4	9	2d 10:36:15.90000	0d 03:05:16.86000	0.00302785	0.0114081	0.00098039	3.9374	C	5	20/08/2020 03:39		0	0	0	0	0	0	0	0	0	0	0	0	0	0
1105	3	4	9	2d 10:39:14.51000	0d 03:08:15.47000	0.00307649	0.0115999	0.00098062	3.9475	C	5	20/08/2020 03:42		0	0	0	0	0	0	0	0	0	0	0	0	0	0
1106	3	4	9	2d 10:42:11.22000	0d 03:11:12.18000	0.00312462	0.0117901	0.00098062	3.9576	C	5	20/08/2020 03:45		0	0	0	0	0	0	0	0	0	0	0	0	0	0
1107	3	4	9	2d 10:45:02.49000	0d 03:14:03.45000	0.00317127	0.0119749	0.00098039	3.9677	C	5	20/08/2020 03:48		0	0	0	0	0	0	0	0	0	0	0	0	0	0
1108	3	4	9	2d 10:47:56.26000	0d 03:16:57.22000	0.0032186	0.012163	0.00098047	3.9779	C	5	20/08/2020 03:51		0	0	0	0	0	0	0	0	0	0	0	0	0	0
1109	3	4	9	2d 10:50:51.33000	0d 03:19:52.29000	0.00326628	0.0123529	0.00098032	3.9881	C	5	20/08/2020 03:54		0	0	0	0	0	0	0	0	0	0	0	0	0	0
1110	3	4	9	2d 10:53:45.68000	0d 03:22:46.64000	0.00331377	0.0125425	0.00098054	3.9982	C	5	20/08/2020 03:56		0	0	0	0	0	0	0	0	0	0	0	0	0	0
1111	3	4	9	2d 10:56:33.89000	0d 03:25:34.85000	0.00335958	0.0127259	0.00098047	4.0082	C	5	20/08/2020 03:59		0	0	0	0	0	0	0	0	0	0	0	0	0	0
1112	3	4	9	2d 10:59:21.37000	0d 03:28:22.33000	0.0034052	0.012909	0.00098054	4.0183	C	5	20/08/2020 04:02		0	0	0	0	0	0	0	0	0	0	0	0	0	0
1113	3	4	9	2d 11:02:07.08000	0d 03:31:08.04000	0.00345033	0.0130906	0.00098016	4.0284	C	5	20/08/2020 04:05		0	0	0	0	0	0	0	0	0	0	0	0	0	0
1114	3	4	9	2d 11:04:48.95000	0d 03:33:49.91000	0.00349442	0.0132684	0.00098062	4.0385	C	5	20/08/2020 04:07		0	0	0	0	0	0	0	0	0	0	0	0	0	0
1115	3	4	9	2d 11:07:31.19000	0d 03:36:32.15000	0.00353861	0.0134471	0.00098062	4.0485	C	5	20/08/2020 04:10		0	0	0	0	0	0	0	0	0	0	0	0	0	0
1116	3	4	9	2d 11:10:10.57000	0d 03:39:11.53000	0.00358202	0.013623	0.00098032	4.0586	C	5	20/08/2020 04:13		0	0	0	0	0	0	0	0	0	0	0	0	0	0
1117	3	4	9	2d 11:12:51.42000	0d 03:41:52.38000	0.00362583	0.013801	0.00098039	4.0687	C	5	20/08/2020 04:16		0	0	0	0	0	0	0	0	0	0	0	0	0	0
1118	3	4	9	2d 11:15:28.87000	0d 03:44:29.83000	0.00366871	0.0139757	0.00098054	4.0787	C	5	20/08/2020 04:18		0	0	0	0	0	0	0	0	0	0	0	0	0	0
1119	3	4	9	2d 11:18:03.50000	0d 03:47:04.46000	0.00371083	0.0141477	0.00098047	4.0888	C	5	20/08/2020 04:21		0	0	0	0	0	0	0	0	0	0	0	0	0	0
1120	3	4	9	2d 11:20:36.81000	0d 03:49:37.77000	0.00375258	0.0143187	0.00098047	4.0989	C	5	20/08/2020 04:23		0	0	0	0	0	0	0	0	0	0	0	0	0	0
1121	3	4	9	2d 11:23:05.61000	0d 03:52:06.57000	0.00379311	0.014485	0.00098054	4.1091	C	5	20/08/2020 04:26		0	0	0	0	0	0	0	0	0	0	0	0	0	0
1122	3	4	9	2d 11:25:35.98000	0d 03:54:36.94000	0.00383407	0.0146535	0.00098039	4.1192	C	5	20/08/2020 04:28		0	0	0	0	0	0	0	0	0	0	0	0	0	0
1123	3	4	9	2d 11:28:00.82000	0d 03:57:01.78000	0.00387352	0.0148162	0.00098047	4.1292	C	5	20/08/2020 04:31		0	0	0	0	0	0	0	0	0	0	0	0	0	0
1124	3	4	9	2d 11:30:26.81000	0d 03:59:27.77000	0.00391328	0.0149806	0.00098062	4.1393	C	5	20/08/2020 04:33		0	0	0	0	0	0	0	0	0	0	0	0	0	0
1125	3	4	9	2d 11:32:51.23000	0d 04:01:52.19000	0.00395261	0.0151436	0.00098047	4.1494	C	5	20/08/2020 04:36		0	0	0	0	0	0	0	0	0	0	0	0	0	0
1126	3	4	9	2d 11:35:15.18000	0d 04:04:16.14000	0.00399182	0.0153065	0.00098054	4.1595	C	5	20/08/2020 04:38		0	0	0	0	0	0	0	0	0	0	0	0	0	0
1127	3	4	9	2d 11:37:34.30000	0d 04:06:35.26000	0.00402971	0.0154643	0.00098039	4.1697	C	5	20/08/2020 04:40		0	0	0	0	0	0	0	0	0	0	0	0	0	0
1128	3	4	9	2d 11:39:57.78000	0d 04:08:58.74000	0.00406879	0.0156274	0.00098039	4.1799	C	5	20/08/2020 04:43		0	0	0	0	0	0	0	0	0	0	0	0	0	0
1129	3	4	9	2d 11:42:17.46000	0d 04:11:18.42000	0.00410684	0.0157866	0.00098054	4.19	C	5	20/08/2020 04:45		0	0	0	0	0	0	0	0	0	0	0	0	0	0
1130	3	4	9	2d 11:44:31.41000	0d 04:13:32.37000	0.00414332	0.0159397	0.00098047	4.2	C	133	20/08/2020 04:47		0	0	0	0	0	0	0	0	0	0	0	0	0	0
1131	3	4	10	2d 11:44:31.42000	0d 00:00:00.01000	0.00414332	0.0159397	0.00101686	4.2	C	0	20/08/2020 04:47		0	0	0	0	0	0	0	0	0	0	0	0	0	0
1132	3	4	10	2d 11:44:48.84000	0d 00:00:17.43000	0.00414805	0.0159595	0.00091676	4.2005	C	4	20/08/2020 04:47		0	0	0	0	0	0	0	0	0	0	0	0	0	0
1133	3	4	10	2d 11:45:02.63000	0d 00:00:31.22000	0.00415137	0.0159735	0.00081666	4.2004	C	4	20/08/2020 04:48		0	0	0	0	0	0	0	0	0	0	0	0	0	0
1134	3	4	10	2d 11:45:18.87000	0d 00:00:47.46000	0.00415481	0.0159879	0.00071656	4.2002	C	4	20/08/2020 04:48		0	0	0	0	0	0	0	0	0	0	0	0	0	0
1135	3	4	10	2d 11:45:40.48000	0d 00:01:09.07000	0.00415881	0.0160047	0.00061654	4.2002	C	4	20/08/2020 04:48		0	0	0	0	0	0	0	0	0	0	0	0	0	0
1136	3	4	10	2d 11:46:07.99000	0d 00:01:36.58000	0.00416313	0.0160228	0.00051652	4.2	C	4	20/08/2020 04:49		0	0	0	0	0	0	0	0	0	0	0	0	0	0
1137	3	4	10	2d 11:46:42.21000	0d 00:02:10.80000	0.00416754	0.0160414	0.00041649	4.2	C	4	20/08/2020 04:49		0	0	0	0	0	0	0	0	0	0	0	0	0	0
1138	3	4	10	2d 11:47:29.20000	0d 00:02:57.79000	0.0041723	0.0160614	0.00031647	4.2	C	4	20/08/2020 04:50		0	0	0	0	0	0	0	0	0	0	0	0	0	0
1139	3	4	10	2d 11:48:38.19000	0d 00:04:06.78000	0.00417733	0.0160825	0.00021645	4.2	C	4	20/08/2020 04:51		0	0	0	0	0	0	0	0	0	0	0	0	0	0
1140	3	4	10	2d 11:50:47.49000	0d 00:06:16.08000	0.00418305	0.0161065	0.00011643	4.1999	C	4	20/08/2020 04:53		0	0	0	0	0	0	0	0	0	0	0	0	0	0
1141	3	4	10	2d 11:51:34.49000	0d 00:07:03.08000	0.00418443	0.0161123	0.00009804	4.2	C	132	20/08/2020 04:54		0	0	0	0	0	0	0	0	0	0	0	0	0	0
1142	3	4	11	2d 11:51:34.50000	0d 00:00:00.01000	0	0	0	4.1991	R	0	20/08/2020 04:54		0	0	0	0	0	0	0	0	0	0	0	0	0	0
1143	3	4	11	2d 11:51:36.50000	0d 00:00:02.01000	0	0	0	4.1991	R	1	20/08/2020 04:54		0	0	0	0	0	0	0	0	0	0	0	0	0	0
1144	3	4	11	2d 11:51:38.50000	0d 00:00:04.01000	0	0	0	4.1991	R	1	20/08/2020 04:54		0	0	0	0	0	0	0	0	0	0	0	0	0	0
1145	3	4	11	2d 11:51:40.50000	0d 00:00:06.01000	0	0	0	4.1994	R	1	20/08/2020 04:54		0	0	0	0	0	0	0	0	0	0	0	0	0	0
1146	3	4	11	2d 11:51:42.50000	0d 00:00:08.01000	0	0	0	4.1993	R	1	20/08/2020 04:54		0	0	0	0	0	0	0	0	0	0	0	0	0	0
1147	3	4	11	2d 11:51:44.49000	0d 00:00:10.00000	0	0	0	4.1991	R	129	20/08/2020 04:54		0	0	0	0	0	0	0	0	0	0	0	0	0	0
1148	3	4	12	2d 11:51:44.53000	0d 00:00:00.04000	0.00000001	0.00000004	0.0009807	4.1924	D	0	20/08/2020 04:54		0	0	0	0	0	0	0	0	0	0	0	0	0	0
1149	3	4	12	2d 11:52:36.02000	0d 00:00:51.53000	0.00001403	0.00005875	0.00098047	4.1823	D	5	20/08/2020 04:55		0	0	0	0	0	0	0	0	0	0	0	0	0	0
1150	3	4	12	2d 11:54:33.30000	0d 00:02:48.81000	0.00004598	0.00019218	0.00098039	4.1723	D	5	20/08/2020 04:57		0	0	0	0	0	0	0	0	0	0	0	0	0	0
1151	3	4	12	2d 11:56:40.61000	0d 00:04:56.12000	0.00008065	0.00033668	0.00098047	4.1622	D	5	20/08/2020 04:59		0	0	0	0	0	0	0	0	0	0	0	0	0	0
1152	3	4	12	2d 11:58:50.13000	0d 00:07:05.64000	0.00011593	0.00048334	0.0009807	4.1521	D	5	20/08/2020 05:02		0	0	0	0	0	0	0	0	0	0	0	0	0	0
1153	3	4	12	2d 12:01:02.36000	0d 00:09:17.87000	0.00015194	0.0006327	0.00098054	4.1421	D	5	20/08/2020 05:04		0	0	0	0	0	0	0	0	0	0	0	0	0	0
1154	3	4	12	2d 12:03:14.96000	0d 00:11:30.47000	0.00018806	0.00078211	0.00098062	4.132	D	5	20/08/2020 05:06		0	0	0	0	0	0	0	0	0	0	0	0	0	0
1155	3	4	12	2d 12:05:30.28000	0d 00:13:45.79000	0.00022492	0.00093422	0.00098054	4.1219	D	5	20/08/2020 05:08		0	0	0	0	0	0	0	0	0	0	0	0	0	0
1156	3	4	12	2d 12:07:46.37000	0d 00:16:01.88000	0.00026198	0.00108682	0.00098039	4.1118	D	5	20/08/2020 05:10		0	0	0	0	0	0	0	0	0	0	0	0	0	0
1157	3	4	12	2d 12:10:06.21000	0d 00:18:21.72000	0.00030007	0.00124325	0.00098054	4.1018	D	5	20/08/2020 05:13		0	0	0	0	0	0	0	0	0	0	0	0	0	0
1158	3	4	12	2d 12:12:28.68000	0d 00:20:44.19000	0.00033887	0.00140222	0.00098062	4.0916	D	5	20/08/2020 05:15		0	0	0	0	0	0	0	0	0	0	0	0	0	0
1159	3	4	12	2d 12:14:55.46000	0d 00:23:10.97000	0.00037885	0.0015656	0.0009807	4.0813	D	5	20/08/2020 05:18		0	0	0	0	0	0	0	0	0	0	0	0	0	0
1160	3	4	12	2d 12:17:24.69000	0d 00:25:40.20000	0.0004195	0.00173128	0.00098047	4.0713	D	5	20/08/2020 05:20		0	0	0	0	0	0	0	0	0	0	0	0	0	0
1161	3	4	12	2d 12:19:51.19000	0d 00:28:06.70000	0.0004594	0.00189353	0.00098054	4.0612	D	5	20/08/2020 05:23		0	0	0	0	0	0	0	0	0	0	0	0	0	0
1162	3	4	12	2d 12:22:21.80000	0d 00:30:37.31000	0.00050042	0.00205992	0.00098047	4.0511	D	5	20/08/2020 05:25		0	0	0	0	0	0	0	0	0	0	0	0	0	0
1163	3	4	12	2d 12:24:54.55000	0d 00:33:10.06000	0.00054202	0.00222826	0.00098062	4.041	D	5	20/08/2020 05:28		0	0	0	0	0	0	0	0	0	0	0	0	0	0
1164	3	4	12	2d 12:27:27.34000	0d 00:35:42.85000	0.00058364	0.00239622	0.00098054	4.031	D	5	20/08/2020 05:30		0	0	0	0	0	0	0	0	0	0	0	0	0	0
1165	3	4	12	2d 12:30:04.59000	0d 00:38:20.10000	0.00062647	0.00256865	0.00098054	4.0208	D	5	20/08/2020 05:33		0	0	0	0	0	0	0	0	0	0	0	0	0	0
1166	3	4	12	2d 12:32:42.82000	0d 00:40:58.33000	0.00066956	0.00274173	0.00098062	4.0107	D	5	20/08/2020 05:35		0	0	0	0	0	0	0	0	0	0	0	0	0	0
1167	3	4	12	2d 12:35:27.88000	0d 00:43:43.39000	0.00071452	0.00292181	0.00098054	4.0005	D	5	20/08/2020 05:38		0	0	0	0	0	0	0	0	0	0	0	0	0	0
1168	3	4	12	2d 12:38:12.00000	0d 00:46:27.51000	0.00075922	0.00310042	0.00098062	3.9902	D	5	20/08/2020 05:41		0	0	0	0	0	0	0	0	0	0	0	0	0	0
1169	3	4	12	2d 12:40:58.80000	0d 00:49:14.31000	0.00080465	0.00328148	0.00098047	3.9802	D	5	20/08/2020 05:44		0	0	0	0	0	0	0	0	0	0	0	0	0	0
1170	3	4	12	2d 12:43:43.49000	0d 00:51:59.00000	0.00084951	0.00345979	0.0009807	3.9701	D	5	20/08/2020 05:46		0	0	0	0	0	0	0	0	0	0	0	0	0	0
1171	3	4	12	2d 12:46:30.32000	0d 00:54:45.83000	0.00089495	0.00363996	0.00098047	3.9599	D	5	20/08/2020 05:49		0	0	0	0	0	0	0	0	0	0	0	0	0	0
1172	3	4	12	2d 12:49:17.64000	0d 00:57:33.15000	0.00094052	0.0038202	0.00098054	3.9498	D	5	20/08/2020 05:52		0	0	0	0	0	0	0	0	0	0	0	0	0	0
1173	3	4	12	2d 12:52:06.94000	0d 01:00:22.45000	0.00098663	0.00400211	0.00098047	3.9397	D	5	20/08/2020 05:55		0	0	0	0	0	0	0	0	0	0	0	0	0	0
1174	3	4	12	2d 12:54:57.86000	0d 01:03:13.37000	0.00103318	0.00418529	0.00098047	3.9297	D	5	20/08/2020 05:58		0	0	0	0	0	0	0	0	0	0	0	0	0	0
1175	3	4	12	2d 12:57:50.97000	0d 01:06:06.48000	0.00108033	0.00437033	0.00098047	3.9196	D	5	20/08/2020 06:01		0	0	0	0	0	0	0	0	0	0	0	0	0	0
1176	3	4	12	2d 13:00:47.65000	0d 01:09:03.16000	0.00112845	0.00455871	0.00098062	3.9094	D	5	20/08/2020 06:03		0	0	0	0	0	0	0	0	0	0	0	0	0	0
1177	3	4	12	2d 13:03:45.32000	0d 01:12:00.83000	0.00117684	0.00474765	0.00098077	3.8991	D	5	20/08/2020 06:06		0	0	0	0	0	0	0	0	0	0	0	0	0	0
1178	3	4	12	2d 13:06:48.40000	0d 01:15:03.91000	0.00122671	0.00494183	0.00098054	3.8891	D	5	20/08/2020 06:09		0	0	0	0	0	0	0	0	0	0	0	0	0	0
1179	3	4	12	2d 13:09:50.81000	0d 01:18:06.32000	0.00127639	0.0051348	0.00098062	3.879	D	5	20/08/2020 06:13		0	0	0	0	0	0	0	0	0	0	0	0	0	0
1180	3	4	12	2d 13:12:56.71000	0d 01:21:12.22000	0.00132702	0.00533096	0.00098039	3.8689	D	5	20/08/2020 06:16		0	0	0	0	0	0	0	0	0	0	0	0	0	0
1181	3	4	12	2d 13:16:11.96000	0d 01:24:27.47000	0.0013802	0.00553644	0.00098054	3.8589	D	5	20/08/2020 06:19		0	0	0	0	0	0	0	0	0	0	0	0	0	0
1182	3	4	12	2d 13:19:31.68000	0d 01:27:47.19000	0.0014346	0.00574608	0.00098039	3.8488	D	5	20/08/2020 06:22		0	0	0	0	0	0	0	0	0	0	0	0	0	0
1183	3	4	12	2d 13:23:03.52000	0d 01:31:19.03000	0.0014923	0.00596786	0.00098077	3.8387	D	5	20/08/2020 06:26		0	0	0	0	0	0	0	0	0	0	0	0	0	0
1184	3	4	12	2d 13:26:42.64000	0d 01:34:58.15000	0.00155198	0.00619666	0.00098054	3.8286	D	5	20/08/2020 06:29		0	0	0	0	0	0	0	0	0	0	0	0	0	0
1185	3	4	12	2d 13:30:34.47000	0d 01:38:49.98000	0.00161512	0.0064381	0.00098062	3.8186	D	5	20/08/2020 06:33		0	0	0	0	0	0	0	0	0	0	0	0	0	0
1186	3	4	12	2d 13:34:44.80000	0d 01:43:00.31000	0.0016833	0.00669812	0.00098054	3.8085	D	5	20/08/2020 06:37		0	0	0	0	0	0	0	0	0	0	0	0	0	0
1187	3	4	12	2d 13:39:15.05000	0d 01:47:30.56000	0.00175691	0.00697809	0.00098047	3.7984	D	5	20/08/2020 06:42		0	0	0	0	0	0	0	0	0	0	0	0	0	0
1188	3	4	12	2d 13:44:02.54000	0d 01:52:18.05000	0.00183521	0.00727513	0.00098047	3.7884	D	5	20/08/2020 06:47		0	0	0	0	0	0	0	0	0	0	0	0	0	0
1189	3	4	12	2d 13:49:02.54000	0d 01:57:18.05000	0.00191692	0.0075843	0.00098047	3.7792	D	1	20/08/2020 06:52		0	0	0	0	0	0	0	0	0	0	0	0	0	0
1190	3	4	12	2d 13:54:02.54000	0d 02:02:18.05000	0.00199863	0.00789274	0.00098047	3.7705	D	1	20/08/2020 06:57		0	0	0	0	0	0	0	0	0	0	0	0	0	0
1191	3	4	12	2d 13:59:02.54000	0d 02:07:18.05000	0.00208034	0.00820051	0.00098047	3.7627	D	1	20/08/2020 07:02		0	0	0	0	0	0	0	0	0	0	0	0	0	0
1192	3	4	12	2d 14:04:02.54000	0d 02:12:18.05000	0.00216205	0.00850766	0.00098054	3.7556	D	1	20/08/2020 07:07		0	0	0	0	0	0	0	0	0	0	0	0	0	0
1193	3	4	12	2d 14:09:02.54000	0d 02:17:18.05000	0.00224376	0.00881424	0.00098039	3.7485	D	1	20/08/2020 07:12		0	0	0	0	0	0	0	0	0	0	0	0	0	0
1194	3	4	12	2d 14:14:02.54000	0d 02:22:18.05000	0.00232547	0.00912027	0.00098032	3.7421	D	1	20/08/2020 07:17		0	0	0	0	0	0	0	0	0	0	0	0	0	0
1195	3	4	12	2d 14:19:02.54000	0d 02:27:18.05000	0.00240718	0.00942579	0.00098047	3.736	D	1	20/08/2020 07:22		0	0	0	0	0	0	0	0	0	0	0	0	0	0
1196	3	4	12	2d 14:24:02.54000	0d 02:32:18.05000	0.00248889	0.0097308	0.0009807	3.7296	D	1	20/08/2020 07:27		0	0	0	0	0	0	0	0	0	0	0	0	0	0
1197	3	4	12	2d 14:29:02.54000	0d 02:37:18.05000	0.0025706	0.0100353	0.0009807	3.7238	D	1	20/08/2020 07:32		0	0	0	0	0	0	0	0	0	0	0	0	0	0
1198	3	4	12	2d 14:34:02.54000	0d 02:42:18.05000	0.00265231	0.0103393	0.00098062	3.7179	D	1	20/08/2020 07:37		0	0	0	0	0	0	0	0	0	0	0	0	0	0
1199	3	4	12	2d 14:39:02.54000	0d 02:47:18.05000	0.00273401	0.0106429	0.0009807	3.7116	D	1	20/08/2020 07:42		0	0	0	0	0	0	0	0	0	0	0	0	0	0
1200	3	4	12	2d 14:44:02.54000	0d 02:52:18.05000	0.00281572	0.0109459	0.00098054	3.7053	D	1	20/08/2020 07:47		0	0	0	0	0	0	0	0	0	0	0	0	0	0
1201	3	4	12	2d 14:49:02.54000	0d 02:57:18.05000	0.00289743	0.0112484	0.00098054	3.6989	D	1	20/08/2020 07:52		0	0	0	0	0	0	0	0	0	0	0	0	0	0
1202	3	4	12	2d 14:54:02.54000	0d 03:02:18.05000	0.00297914	0.0115504	0.00098039	3.6921	D	1	20/08/2020 07:57		0	0	0	0	0	0	0	0	0	0	0	0	0	0
1203	3	4	12	2d 14:59:02.54000	0d 03:07:18.05000	0.00306085	0.0118518	0.0009807	3.6854	D	1	20/08/2020 08:02		0	0	0	0	0	0	0	0	0	0	0	0	0	0
1204	3	4	12	2d 15:04:02.54000	0d 03:12:18.05000	0.00314256	0.0121526	0.00098054	3.6777	D	1	20/08/2020 08:07		0	0	0	0	0	0	0	0	0	0	0	0	0	0
1205	3	4	12	2d 15:09:02.54000	0d 03:17:18.05000	0.00322427	0.0124528	0.00098062	3.6699	D	1	20/08/2020 08:12		0	0	0	0	0	0	0	0	0	0	0	0	0	0
1206	3	4	12	2d 15:14:02.54000	0d 03:22:18.05000	0.00330598	0.0127524	0.00098039	3.6617	D	1	20/08/2020 08:17		0	0	0	0	0	0	0	0	0	0	0	0	0	0
1207	3	4	12	2d 15:19:02.54000	0d 03:27:18.05000	0.00338769	0.0130512	0.00098054	3.6526	D	1	20/08/2020 08:22		0	0	0	0	0	0	0	0	0	0	0	0	0	0
1208	3	4	12	2d 15:24:02.54000	0d 03:32:18.05000	0.0034694	0.0133493	0.00098039	3.6428	D	1	20/08/2020 08:27		0	0	0	0	0	0	0	0	0	0	0	0	0	0
1209	3	4	12	2d 15:28:42.87000	0d 03:36:58.38000	0.00354575	0.013627	0.00098062	3.6327	D	5	20/08/2020 08:31		0	0	0	0	0	0	0	0	0	0	0	0	0	0
1210	3	4	12	2d 15:32:54.76000	0d 03:41:10.27000	0.00361436	0.0138759	0.00098077	3.6226	D	5	20/08/2020 08:36		0	0	0	0	0	0	0	0	0	0	0	0	0	0
1211	3	4	12	2d 15:36:42.02000	0d 03:44:57.53000	0.00367626	0.0140999	0.0009807	3.6126	D	5	20/08/2020 08:39		0	0	0	0	0	0	0	0	0	0	0	0	0	0
1212	3	4	12	2d 15:40:00.20000	0d 03:48:15.71000	0.00373023	0.0142946	0.0009807	3.6025	D	5	20/08/2020 08:43		0	0	0	0	0	0	0	0	0	0	0	0	0	0
1213	3	4	12	2d 15:42:51.04000	0d 03:51:06.55000	0.00377676	0.014462	0.00098077	3.5924	D	5	20/08/2020 08:46		0	0	0	0	0	0	0	0	0	0	0	0	0	0
1214	3	4	12	2d 15:45:18.59000	0d 03:53:34.10000	0.00381695	0.0146062	0.00098047	3.5824	D	5	20/08/2020 08:48		0	0	0	0	0	0	0	0	0	0	0	0	0	0
1215	3	4	12	2d 15:47:24.82000	0d 03:55:40.33000	0.00385133	0.0147292	0.00098054	3.5723	D	5	20/08/2020 08:50		0	0	0	0	0	0	0	0	0	0	0	0	0	0
1216	3	4	12	2d 15:49:04.67000	0d 03:57:20.18000	0.00387853	0.0148262	0.00098039	3.5622	D	5	20/08/2020 08:52		0	0	0	0	0	0	0	0	0	0	0	0	0	0
1217	3	4	12	2d 15:50:28.41000	0d 03:58:43.92000	0.00390134	0.0149073	0.00098024	3.5521	D	5	20/08/2020 08:53		0	0	0	0	0	0	0	0	0	0	0	0	0	0
1218	3	4	12	2d 15:51:39.99000	0d 03:59:55.50000	0.00392083	0.0149765	0.00098054	3.5421	D	5	20/08/2020 08:54		0	0	0	0	0	0	0	0	0	0	0	0	0	0
1219	3	4	12	2d 15:52:37.66000	0d 04:00:53.17000	0.00393654	0.0150321	0.00098039	3.5319	D	5	20/08/2020 08:55		0	0	0	0	0	0	0	0	0	0	0	0	0	0
1220	3	4	12	2d 15:53:25.32000	0d 04:01:40.83000	0.00394952	0.0150778	0.00098039	3.5218	D	5	20/08/2020 08:56		0	0	0	0	0	0	0	0	0	0	0	0	0	0
1221	3	4	12	2d 15:54:03.80000	0d 04:02:19.31000	0.00396	0.0151147	0.00098047	3.5117	D	5	20/08/2020 08:57		0	0	0	0	0	0	0	0	0	0	0	0	0	0
1222	3	4	12	2d 15:54:37.31000	0d 04:02:52.82000	0.00396913	0.0151467	0.00098047	3.5016	D	5	20/08/2020 08:57		0	0	0	0	0	0	0	0	0	0	0	0	0	0
1223	3	4	12	2d 15:55:05.58000	0d 04:03:21.09000	0.00397683	0.0151736	0.00098054	3.4916	D	5	20/08/2020 08:58		0	0	0	0	0	0	0	0	0	0	0	0	0	0
1224	3	4	12	2d 15:55:30.59000	0d 04:03:46.10000	0.00398364	0.0151974	0.00098047	3.4815	D	5	20/08/2020 08:58		0	0	0	0	0	0	0	0	0	0	0	0	0	0
1225	3	4	12	2d 15:55:53.02000	0d 04:04:08.53000	0.00398975	0.0152186	0.00098054	3.4714	D	5	20/08/2020 08:59		0	0	0	0	0	0	0	0	0	0	0	0	0	0
1226	3	4	12	2d 15:56:11.34000	0d 04:04:26.85000	0.00399474	0.0152359	0.00098062	3.4614	D	5	20/08/2020 08:59		0	0	0	0	0	0	0	0	0	0	0	0	0	0
1227	3	4	12	2d 15:56:29.44000	0d 04:04:44.95000	0.00399967	0.015253	0.00098039	3.4513	D	5	20/08/2020 08:59		0	0	0	0	0	0	0	0	0	0	0	0	0	0
1228	3	4	12	2d 15:56:44.96000	0d 04:05:00.47000	0.0040039	0.0152675	0.00098047	3.4412	D	5	20/08/2020 08:59		0	0	0	0	0	0	0	0	0	0	0	0	0	0
1229	3	4	12	2d 15:57:00.14000	0d 04:05:15.65000	0.00400803	0.0152817	0.0009807	3.4311	D	5	20/08/2020 09:00		0	0	0	0	0	0	0	0	0	0	0	0	0	0
1230	3	4	12	2d 15:57:16.53000	0d 04:05:32.04000	0.00401249	0.015297	0.00098039	3.4211	D	5	20/08/2020 09:00		0	0	0	0	0	0	0	0	0	0	0	0	0	0
1231	3	4	12	2d 15:57:31.71000	0d 04:05:47.22000	0.00401663	0.0153112	0.00098047	3.411	D	5	20/08/2020 09:00		0	0	0	0	0	0	0	0	0	0	0	0	0	0
1232	3	4	12	2d 15:57:46.14000	0d 04:06:01.65000	0.00402056	0.0153245	0.00098032	3.4008	D	5	20/08/2020 09:00		0	0	0	0	0	0	0	0	0	0	0	0	0	0
1233	3	4	12	2d 15:58:00.93000	0d 04:06:16.44000	0.00402459	0.0153382	0.00098039	3.3907	D	5	20/08/2020 09:01		0	0	0	0	0	0	0	0	0	0	0	0	0	0
1234	3	4	12	2d 15:58:15.25000	0d 04:06:30.76000	0.00402849	0.0153514	0.00098032	3.3806	D	5	20/08/2020 09:01		0	0	0	0	0	0	0	0	0	0	0	0	0	0
1235	3	4	12	2d 15:58:29.22000	0d 04:06:44.73000	0.00403229	0.0153643	0.00098039	3.3704	D	5	20/08/2020 09:01		0	0	0	0	0	0	0	0	0	0	0	0	0	0
1236	3	4	12	2d 15:58:43.95000	0d 04:06:59.46000	0.0040363	0.0153778	0.0009807	3.3603	D	5	20/08/2020 09:01		0	0	0	0	0	0	0	0	0	0	0	0	0	0
1237	3	4	12	2d 15:58:58.62000	0d 04:07:14.13000	0.0040403	0.0153912	0.00098047	3.3501	D	5	20/08/2020 09:02		0	0	0	0	0	0	0	0	0	0	0	0	0	0
1238	3	4	12	2d 15:59:14.03000	0d 04:07:29.54000	0.0040445	0.0154052	0.00098032	3.3399	D	5	20/08/2020 09:02		0	0	0	0	0	0	0	0	0	0	0	0	0	0
1239	3	4	12	2d 15:59:31.61000	0d 04:07:47.12000	0.00404929	0.0154212	0.00098062	3.3297	D	5	20/08/2020 09:02		0	0	0	0	0	0	0	0	0	0	0	0	0	0
1240	3	4	12	2d 15:59:46.53000	0d 04:08:02.04000	0.00405335	0.0154347	0.00098054	3.3194	D	5	20/08/2020 09:02		0	0	0	0	0	0	0	0	0	0	0	0	0	0
1241	3	4	12	2d 16:00:04.80000	0d 04:08:20.31000	0.00405833	0.0154512	0.00098062	3.3092	D	5	20/08/2020 09:03		0	0	0	0	0	0	0	0	0	0	0	0	0	0
1242	3	4	12	2d 16:00:23.72000	0d 04:08:39.23000	0.00406348	0.0154682	0.00098062	3.299	D	5	20/08/2020 09:03		0	0	0	0	0	0	0	0	0	0	0	0	0	0
1243	3	4	12	2d 16:00:43.80000	0d 04:08:59.31000	0.00406895	0.0154862	0.00098039	3.2889	D	5	20/08/2020 09:03		0	0	0	0	0	0	0	0	0	0	0	0	0	0
1244	3	4	12	2d 16:01:04.02000	0d 04:09:19.53000	0.00407445	0.0155043	0.00098054	3.2787	D	5	20/08/2020 09:04		0	0	0	0	0	0	0	0	0	0	0	0	0	0
1245	3	4	12	2d 16:01:25.71000	0d 04:09:41.22000	0.00408036	0.0155237	0.00098062	3.2686	D	5	20/08/2020 09:04		0	0	0	0	0	0	0	0	0	0	0	0	0	0
1246	3	4	12	2d 16:01:46.72000	0d 04:10:02.23000	0.00408608	0.0155423	0.00098054	3.2586	D	5	20/08/2020 09:04		0	0	0	0	0	0	0	0	0	0	0	0	0	0
1247	3	4	12	2d 16:02:07.20000	0d 04:10:22.71000	0.00409166	0.0155605	0.00098054	3.2483	D	5	20/08/2020 09:05		0	0	0	0	0	0	0	0	0	0	0	0	0	0
1248	3	4	12	2d 16:02:25.41000	0d 04:10:40.92000	0.00409662	0.0155766	0.00098054	3.2381	D	5	20/08/2020 09:05		0	0	0	0	0	0	0	0	0	0	0	0	0	0
1249	3	4	12	2d 16:02:42.06000	0d 04:10:57.57000	0.00410116	0.0155912	0.00098039	3.228	D	5	20/08/2020 09:05		0	0	0	0	0	0	0	0	0	0	0	0	0	0
1250	3	4	12	2d 16:02:56.93000	0d 04:11:12.44000	0.00410521	0.0156043	0.00098062	3.218	D	5	20/08/2020 09:06		0	0	0	0	0	0	0	0	0	0	0	0	0	0
1251	3	4	12	2d 16:03:10.35000	0d 04:11:25.86000	0.00410886	0.015616	0.00098047	3.2079	D	5	20/08/2020 09:06		0	0	0	0	0	0	0	0	0	0	0	0	0	0
1252	3	4	12	2d 16:03:21.86000	0d 04:11:37.37000	0.004112	0.0156261	0.00098032	3.1978	D	5	20/08/2020 09:06		0	0	0	0	0	0	0	0	0	0	0	0	0	0
1253	3	4	12	2d 16:03:32.80000	0d 04:11:48.31000	0.00411498	0.0156356	0.00098039	3.1878	D	5	20/08/2020 09:06		0	0	0	0	0	0	0	0	0	0	0	0	0	0
1254	3	4	12	2d 16:03:42.99000	0d 04:11:58.50000	0.00411775	0.0156444	0.00098062	3.1774	D	5	20/08/2020 09:06		0	0	0	0	0	0	0	0	0	0	0	0	0	0
1255	3	4	12	2d 16:03:52.75000	0d 04:12:08.26000	0.00412041	0.0156529	0.00098062	3.1672	D	5	20/08/2020 09:07		0	0	0	0	0	0	0	0	0	0	0	0	0	0
1256	3	4	12	2d 16:04:01.70000	0d 04:12:17.21000	0.00412285	0.0156606	0.00098039	3.1571	D	5	20/08/2020 09:07		0	0	0	0	0	0	0	0	0	0	0	0	0	0
1257	3	4	12	2d 16:04:10.02000	0d 04:12:25.53000	0.00412511	0.0156677	0.00098054	3.1469	D	5	20/08/2020 09:07		0	0	0	0	0	0	0	0	0	0	0	0	0	0
1258	3	4	12	2d 16:04:17.88000	0d 04:12:33.39000	0.00412726	0.0156744	0.0009807	3.1368	D	5	20/08/2020 09:07		0	0	0	0	0	0	0	0	0	0	0	0	0	0
1259	3	4	12	2d 16:04:25.42000	0d 04:12:40.93000	0.00412931	0.0156809	0.00098047	3.1267	D	5	20/08/2020 09:07		0	0	0	0	0	0	0	0	0	0	0	0	0	0
1260	3	4	12	2d 16:04:32.36000	0d 04:12:47.87000	0.0041312	0.0156868	0.00098039	3.1167	D	5	20/08/2020 09:07		0	0	0	0	0	0	0	0	0	0	0	0	0	0
1261	3	4	12	2d 16:04:39.22000	0d 04:12:54.73000	0.00413307	0.0156926	0.00098062	3.1064	D	5	20/08/2020 09:07		0	0	0	0	0	0	0	0	0	0	0	0	0	0
1262	3	4	12	2d 16:04:45.98000	0d 04:13:01.49000	0.00413491	0.0156983	0.00098054	3.0962	D	5	20/08/2020 09:07		0	0	0	0	0	0	0	0	0	0	0	0	0	0
1263	3	4	12	2d 16:04:52.32000	0d 04:13:07.83000	0.00413664	0.0157036	0.00098047	3.0861	D	5	20/08/2020 09:08		0	0	0	0	0	0	0	0	0	0	0	0	0	0
1264	3	4	12	2d 16:04:58.36000	0d 04:13:13.87000	0.00413828	0.0157087	0.0009807	3.0761	D	5	20/08/2020 09:08		0	0	0	0	0	0	0	0	0	0	0	0	0	0
1265	3	4	12	2d 16:05:04.17000	0d 04:13:19.68000	0.00413986	0.0157136	0.00098039	3.066	D	5	20/08/2020 09:08		0	0	0	0	0	0	0	0	0	0	0	0	0	0
1266	3	4	12	2d 16:05:09.57000	0d 04:13:25.08000	0.00414133	0.0157181	0.00098039	3.0559	D	5	20/08/2020 09:08		0	0	0	0	0	0	0	0	0	0	0	0	0	0
1267	3	4	12	2d 16:05:14.98000	0d 04:13:30.49000	0.00414281	0.0157226	0.00098054	3.0459	D	5	20/08/2020 09:08		0	0	0	0	0	0	0	0	0	0	0	0	0	0
1268	3	4	12	2d 16:05:20.24000	0d 04:13:35.75000	0.00414424	0.0157269	0.00098062	3.0358	D	5	20/08/2020 09:08		0	0	0	0	0	0	0	0	0	0	0	0	0	0
1269	3	4	12	2d 16:05:25.38000	0d 04:13:40.89000	0.00414564	0.0157312	0.00098062	3.0256	D	5	20/08/2020 09:08		0	0	0	0	0	0	0	0	0	0	0	0	0	0
1270	3	4	12	2d 16:05:30.25000	0d 04:13:45.76000	0.00414697	0.0157352	0.00098054	3.0155	D	5	20/08/2020 09:08		0	0	0	0	0	0	0	0	0	0	0	0	0	0
1271	3	4	12	2d 16:05:35.14000	0d 04:13:50.65000	0.0041483	0.0157392	0.00098062	3.0053	D	5	20/08/2020 09:08		0	0	0	0	0	0	0	0	0	0	0	0	0	0
1272	3	4	12	2d 16:05:39.88000	0d 04:13:55.39000	0.00414959	0.015743	0.00098062	2.9949	D	5	20/08/2020 09:08		0	0	0	0	0	0	0	0	0	0	0	0	0	0
1273	3	4	12	2d 16:05:44.51000	0d 04:14:00.02000	0.00415085	0.0157468	0.00098032	2.9847	D	5	20/08/2020 09:08		0	0	0	0	0	0	0	0	0	0	0	0	0	0
1274	3	4	12	2d 16:05:48.69000	0d 04:14:04.20000	0.00415199	0.0157502	0.00098062	2.9744	D	5	20/08/2020 09:08		0	0	0	0	0	0	0	0	0	0	0	0	0	0
1275	3	4	12	2d 16:05:52.98000	0d 04:14:08.49000	0.00415316	0.0157537	0.00098047	2.9642	D	5	20/08/2020 09:09		0	0	0	0	0	0	0	0	0	0	0	0	0	0
1276	3	4	12	2d 16:05:56.95000	0d 04:14:12.46000	0.00415424	0.0157569	0.0009807	2.9541	D	5	20/08/2020 09:09		0	0	0	0	0	0	0	0	0	0	0	0	0	0
1277	3	4	12	2d 16:06:00.82000	0d 04:14:16.33000	0.00415529	0.01576	0.00098039	2.9439	D	5	20/08/2020 09:09		0	0	0	0	0	0	0	0	0	0	0	0	0	0
1278	3	4	12	2d 16:06:04.66000	0d 04:14:20.17000	0.00415634	0.0157631	0.0009807	2.9335	D	5	20/08/2020 09:09		0	0	0	0	0	0	0	0	0	0	0	0	0	0
1279	3	4	12	2d 16:06:08.29000	0d 04:14:23.80000	0.00415733	0.015766	0.00098047	2.9233	D	5	20/08/2020 09:09		0	0	0	0	0	0	0	0	0	0	0	0	0	0
1280	3	4	12	2d 16:06:11.83000	0d 04:14:27.34000	0.00415829	0.0157688	0.00098039	2.9131	D	5	20/08/2020 09:09		0	0	0	0	0	0	0	0	0	0	0	0	0	0
1281	3	4	12	2d 16:06:15.35000	0d 04:14:30.86000	0.00415925	0.0157716	0.00098032	2.9029	D	5	20/08/2020 09:09		0	0	0	0	0	0	0	0	0	0	0	0	0	0
1282	3	4	12	2d 16:06:18.66000	0d 04:14:34.17000	0.00416015	0.0157742	0.00098024	2.8925	D	5	20/08/2020 09:09		0	0	0	0	0	0	0	0	0	0	0	0	0	0
1283	3	4	12	2d 16:06:22.01000	0d 04:14:37.52000	0.00416106	0.0157768	0.00098039	2.882	D	5	20/08/2020 09:09		0	0	0	0	0	0	0	0	0	0	0	0	0	0
1284	3	4	12	2d 16:06:25.19000	0d 04:14:40.70000	0.00416193	0.0157793	0.00098054	2.8717	D	5	20/08/2020 09:09		0	0	0	0	0	0	0	0	0	0	0	0	0	0
1285	3	4	12	2d 16:06:28.36000	0d 04:14:43.87000	0.00416279	0.0157818	0.00098047	2.8615	D	5	20/08/2020 09:09		0	0	0	0	0	0	0	0	0	0	0	0	0	0
1286	3	4	12	2d 16:06:31.37000	0d 04:14:46.88000	0.00416361	0.0157841	0.00098047	2.851	D	5	20/08/2020 09:09		0	0	0	0	0	0	0	0	0	0	0	0	0	0
1287	3	4	12	2d 16:06:34.45000	0d 04:14:49.96000	0.00416445	0.0157865	0.00098054	2.8406	D	5	20/08/2020 09:09		0	0	0	0	0	0	0	0	0	0	0	0	0	0
1288	3	4	12	2d 16:06:37.36000	0d 04:14:52.87000	0.00416524	0.0157887	0.00098047	2.8302	D	5	20/08/2020 09:09		0	0	0	0	0	0	0	0	0	0	0	0	0	0
1289	3	4	12	2d 16:06:40.25000	0d 04:14:55.76000	0.00416603	0.015791	0.00098039	2.8199	D	5	20/08/2020 09:09		0	0	0	0	0	0	0	0	0	0	0	0	0	0
1290	3	4	12	2d 16:06:43.05000	0d 04:14:58.56000	0.00416679	0.0157931	0.00098047	2.8093	D	5	20/08/2020 09:09		0	0	0	0	0	0	0	0	0	0	0	0	0	0
1291	3	4	12	2d 16:06:45.76000	0d 04:15:01.27000	0.00416753	0.0157952	0.00098039	2.7988	D	5	20/08/2020 09:09		0	0	0	0	0	0	0	0	0	0	0	0	0	0
1292	3	4	12	2d 16:06:48.49000	0d 04:15:04.00000	0.00416828	0.0157973	0.00098047	2.7884	D	5	20/08/2020 09:09		0	0	0	0	0	0	0	0	0	0	0	0	0	0
1293	3	4	12	2d 16:06:51.06000	0d 04:15:06.57000	0.00416898	0.0157992	0.00098062	2.7782	D	5	20/08/2020 09:10		0	0	0	0	0	0	0	0	0	0	0	0	0	0
1294	3	4	12	2d 16:06:53.63000	0d 04:15:09.14000	0.00416968	0.0158012	0.00098054	2.7678	D	5	20/08/2020 09:10		0	0	0	0	0	0	0	0	0	0	0	0	0	0
1295	3	4	12	2d 16:06:56.18000	0d 04:15:11.69000	0.00417037	0.0158031	0.00098024	2.7573	D	5	20/08/2020 09:10		0	0	0	0	0	0	0	0	0	0	0	0	0	0
1296	3	4	12	2d 16:06:58.72000	0d 04:15:14.23000	0.00417106	0.015805	0.00098039	2.7468	D	5	20/08/2020 09:10		0	0	0	0	0	0	0	0	0	0	0	0	0	0
1297	3	4	12	2d 16:07:01.15000	0d 04:15:16.66000	0.00417172	0.0158068	0.00098032	2.7364	D	5	20/08/2020 09:10		0	0	0	0	0	0	0	0	0	0	0	0	0	0
1298	3	4	12	2d 16:07:03.51000	0d 04:15:19.02000	0.00417237	0.0158085	0.00098039	2.7262	D	5	20/08/2020 09:10		0	0	0	0	0	0	0	0	0	0	0	0	0	0
1299	3	4	12	2d 16:07:05.78000	0d 04:15:21.29000	0.00417299	0.0158102	0.00098054	2.7158	D	5	20/08/2020 09:10		0	0	0	0	0	0	0	0	0	0	0	0	0	0
1300	3	4	12	2d 16:07:08.08000	0d 04:15:23.59000	0.00417361	0.0158119	0.00098062	2.7054	D	5	20/08/2020 09:10		0	0	0	0	0	0	0	0	0	0	0	0	0	0
1301	3	4	12	2d 16:07:10.28000	0d 04:15:25.79000	0.00417421	0.0158135	0.00098054	2.6949	D	5	20/08/2020 09:10		0	0	0	0	0	0	0	0	0	0	0	0	0	0
1302	3	4	12	2d 16:07:12.49000	0d 04:15:28.00000	0.00417481	0.0158152	0.00098054	2.6845	D	5	20/08/2020 09:10		0	0	0	0	0	0	0	0	0	0	0	0	0	0
1303	3	4	12	2d 16:07:14.64000	0d 04:15:30.15000	0.0041754	0.0158167	0.00098062	2.6741	D	5	20/08/2020 09:10		0	0	0	0	0	0	0	0	0	0	0	0	0	0
1304	3	4	12	2d 16:07:16.79000	0d 04:15:32.30000	0.00417598	0.0158183	0.00098077	2.6638	D	5	20/08/2020 09:10		0	0	0	0	0	0	0	0	0	0	0	0	0	0
1305	3	4	12	2d 16:07:18.88000	0d 04:15:34.39000	0.00417655	0.0158198	0.00098039	2.6534	D	5	20/08/2020 09:10		0	0	0	0	0	0	0	0	0	0	0	0	0	0
1306	3	4	12	2d 16:07:20.93000	0d 04:15:36.44000	0.00417711	0.0158213	0.00098039	2.643	D	5	20/08/2020 09:10		0	0	0	0	0	0	0	0	0	0	0	0	0	0
1307	3	4	12	2d 16:07:22.98000	0d 04:15:38.49000	0.00417767	0.0158228	0.00098039	2.6325	D	5	20/08/2020 09:10		0	0	0	0	0	0	0	0	0	0	0	0	0	0
1308	3	4	12	2d 16:07:24.99000	0d 04:15:40.50000	0.00417822	0.0158242	0.0009807	2.6221	D	5	20/08/2020 09:10		0	0	0	0	0	0	0	0	0	0	0	0	0	0
1309	3	4	12	2d 16:07:26.98000	0d 04:15:42.49000	0.00417876	0.0158256	0.00098047	2.6117	D	5	20/08/2020 09:10		0	0	0	0	0	0	0	0	0	0	0	0	0	0
1310	3	4	12	2d 16:07:28.97000	0d 04:15:44.48000	0.0041793	0.015827	0.00098047	2.6009	D	5	20/08/2020 09:10		0	0	0	0	0	0	0	0	0	0	0	0	0	0
1311	3	4	12	2d 16:07:30.98000	0d 04:15:46.49000	0.00417985	0.0158284	0.00098047	2.5902	D	5	20/08/2020 09:10		0	0	0	0	0	0	0	0	0	0	0	0	0	0
1312	3	4	12	2d 16:07:32.90000	0d 04:15:48.41000	0.00418037	0.0158298	0.00098039	2.58	D	5	20/08/2020 09:10		0	0	0	0	0	0	0	0	0	0	0	0	0	0
1313	3	4	12	2d 16:07:34.77000	0d 04:15:50.28000	0.00418088	0.0158311	0.00098039	2.5693	D	5	20/08/2020 09:10		0	0	0	0	0	0	0	0	0	0	0	0	0	0
1314	3	4	12	2d 16:07:36.67000	0d 04:15:52.18000	0.0041814	0.0158324	0.00098054	2.5586	D	5	20/08/2020 09:10		0	0	0	0	0	0	0	0	0	0	0	0	0	0
1315	3	4	12	2d 16:07:38.52000	0d 04:15:54.03000	0.0041819	0.0158337	0.00098054	2.548	D	5	20/08/2020 09:10		0	0	0	0	0	0	0	0	0	0	0	0	0	0
1316	3	4	12	2d 16:07:40.31000	0d 04:15:55.82000	0.00418239	0.015835	0.00098054	2.5374	D	5	20/08/2020 09:10		0	0	0	0	0	0	0	0	0	0	0	0	0	0
1317	3	4	12	2d 16:07:42.10000	0d 04:15:57.61000	0.00418288	0.0158362	0.00098039	2.5269	D	5	20/08/2020 09:10		0	0	0	0	0	0	0	0	0	0	0	0	0	0
1318	3	4	12	2d 16:07:43.91000	0d 04:15:59.42000	0.00418337	0.0158374	0.00098024	2.5164	D	5	20/08/2020 09:10		0	0	0	0	0	0	0	0	0	0	0	0	0	0
1319	3	4	12	2d 16:07:45.69000	0d 04:16:01.20000	0.00418386	0.0158387	0.00098032	2.506	D	5	20/08/2020 09:10		0	0	0	0	0	0	0	0	0	0	0	0	0	0
1320	3	4	12	2d 16:07:46.71000	0d 04:16:02.22000	0.00418413	0.0158394	0.00098032	2.5	D	133	20/08/2020 09:10		0	0	0	0	0	0	0	0	0	0	0	0	0	0
1321	3	4	13	2d 16:07:46.72000	0d 00:00:00.01000	0	0	0	2.5983	R	0	20/08/2020 09:10		0	0	0	0	0	0	0	0	0	0	0	0	0	0
1322	3	4	13	2d 16:07:48.72000	0d 00:00:02.01000	0	0	0	2.8263	R	1	20/08/2020 09:10		0	0	0	0	0	0	0	0	0	0	0	0	0	0
1323	3	4	13	2d 16:07:50.72000	0d 00:00:04.01000	0	0	0	2.9343	R	1	20/08/2020 09:11		0	0	0	0	0	0	0	0	0	0	0	0	0	0
1324	3	4	13	2d 16:07:52.72000	0d 00:00:06.01000	0	0	0	3.0192	R	1	20/08/2020 09:11		0	0	0	0	0	0	0	0	0	0	0	0	0	0
1325	3	4	13	2d 16:07:54.72000	0d 00:00:08.01000	0	0	0	3.0896	R	1	20/08/2020 09:11		0	0	0	0	0	0	0	0	0	0	0	0	0	0
1326	3	4	13	2d 16:07:56.71000	0d 00:00:10.00000	0	0	0	3.1495	R	129	20/08/2020 09:11		0	0	0	0	0	0	0	0	0	0	0	0	0	0
1327	4	5	9	2d 16:07:56.75000	0d 00:00:00.04000	0.00000001	0.00000003	0.00098123	3.2929	C	0	20/08/2020 09:11		0	0	0	0	0	0	0	0	0	0	0	0	0	0
1328	4	5	9	2d 16:07:56.91000	0d 00:00:00.20000	0.00000005	0.00000018	0.00098062	3.3304	C	5	20/08/2020 09:11		0	0	0	0	0	0	0	0	0	0	0	0	0	0
1329	4	5	9	2d 16:07:57.06000	0d 00:00:00.35000	0.00000009	0.00000032	0.00098047	3.3523	C	5	20/08/2020 09:11		0	0	0	0	0	0	0	0	0	0	0	0	0	0
1330	4	5	9	2d 16:07:57.23000	0d 00:00:00.52000	0.00000014	0.00000047	0.00098039	3.3718	C	5	20/08/2020 09:11		0	0	0	0	0	0	0	0	0	0	0	0	0	0
1331	4	5	9	2d 16:07:57.41000	0d 00:00:00.70000	0.00000019	0.00000064	0.00098039	3.3893	C	5	20/08/2020 09:11		0	0	0	0	0	0	0	0	0	0	0	0	0	0
1332	4	5	9	2d 16:07:57.61000	0d 00:00:00.90000	0.00000024	0.00000082	0.00098039	3.4069	C	5	20/08/2020 09:11		0	0	0	0	0	0	0	0	0	0	0	0	0	0
1333	4	5	9	2d 16:07:57.82000	0d 00:00:01.11000	0.0000003	0.00000102	0.00098054	3.4232	C	5	20/08/2020 09:11		0	0	0	0	0	0	0	0	0	0	0	0	0	0
1334	4	5	9	2d 16:07:58.04000	0d 00:00:01.33000	0.00000036	0.00000122	0.00098047	3.4394	C	5	20/08/2020 09:11		0	0	0	0	0	0	0	0	0	0	0	0	0	0
1335	4	5	9	2d 16:07:58.27000	0d 00:00:01.56000	0.00000042	0.00000144	0.00098062	3.4549	C	5	20/08/2020 09:11		0	0	0	0	0	0	0	0	0	0	0	0	0	0
1336	4	5	9	2d 16:07:58.51000	0d 00:00:01.80000	0.00000049	0.00000167	0.00098016	3.4704	C	5	20/08/2020 09:11		0	0	0	0	0	0	0	0	0	0	0	0	0	0
1337	4	5	9	2d 16:07:58.76000	0d 00:00:02.05000	0.00000056	0.0000019	0.00098047	3.4856	C	5	20/08/2020 09:11		0	0	0	0	0	0	0	0	0	0	0	0	0	0
1338	4	5	9	2d 16:07:59.02000	0d 00:00:02.31000	0.00000063	0.00000215	0.00098054	3.5006	C	5	20/08/2020 09:11		0	0	0	0	0	0	0	0	0	0	0	0	0	0
1339	4	5	9	2d 16:07:59.29000	0d 00:00:02.58000	0.0000007	0.00000241	0.00098039	3.5148	C	5	20/08/2020 09:11		0	0	0	0	0	0	0	0	0	0	0	0	0	0
1340	4	5	9	2d 16:07:59.57000	0d 00:00:02.86000	0.00000078	0.00000268	0.00098039	3.529	C	5	20/08/2020 09:11		0	0	0	0	0	0	0	0	0	0	0	0	0	0
1341	4	5	9	2d 16:07:59.86000	0d 00:00:03.15000	0.00000086	0.00000296	0.0009807	3.543	C	5	20/08/2020 09:11		0	0	0	0	0	0	0	0	0	0	0	0	0	0
1342	4	5	9	2d 16:08:00.16000	0d 00:00:03.45000	0.00000094	0.00000325	0.00098054	3.5564	C	5	20/08/2020 09:11		0	0	0	0	0	0	0	0	0	0	0	0	0	0
1343	4	5	9	2d 16:08:00.48000	0d 00:00:03.77000	0.00000103	0.00000356	0.00098062	3.5702	C	5	20/08/2020 09:11		0	0	0	0	0	0	0	0	0	0	0	0	0	0
1344	4	5	9	2d 16:08:00.81000	0d 00:00:04.10000	0.00000112	0.00000388	0.00098039	3.5834	C	5	20/08/2020 09:11		0	0	0	0	0	0	0	0	0	0	0	0	0	0
1345	4	5	9	2d 16:08:01.17000	0d 00:00:04.46000	0.00000121	0.00000423	0.00098062	3.5964	C	5	20/08/2020 09:11		0	0	0	0	0	0	0	0	0	0	0	0	0	0
1346	4	5	9	2d 16:08:01.55000	0d 00:00:04.84000	0.00000132	0.0000046	0.00098054	3.6092	C	5	20/08/2020 09:11		0	0	0	0	0	0	0	0	0	0	0	0	0	0
1347	4	5	9	2d 16:08:01.96000	0d 00:00:05.25000	0.00000143	0.00000501	0.00098062	3.6214	C	5	20/08/2020 09:11		0	0	0	0	0	0	0	0	0	0	0	0	0	0
1348	4	5	9	2d 16:08:02.40000	0d 00:00:05.69000	0.00000155	0.00000544	0.00098039	3.6335	C	5	20/08/2020 09:11		0	0	0	0	0	0	0	0	0	0	0	0	0	0
1349	4	5	9	2d 16:08:02.90000	0d 00:00:06.19000	0.00000169	0.00000594	0.00098062	3.6452	C	5	20/08/2020 09:11		0	0	0	0	0	0	0	0	0	0	0	0	0	0
1350	4	5	9	2d 16:08:03.46000	0d 00:00:06.75000	0.00000184	0.0000065	0.00098039	3.6568	C	5	20/08/2020 09:11		0	0	0	0	0	0	0	0	0	0	0	0	0	0
1351	4	5	9	2d 16:08:04.12000	0d 00:00:07.41000	0.00000202	0.00000715	0.00098054	3.6681	C	5	20/08/2020 09:11		0	0	0	0	0	0	0	0	0	0	0	0	0	0
1352	4	5	9	2d 16:08:04.93000	0d 00:00:08.22000	0.00000224	0.00000796	0.00098047	3.679	C	5	20/08/2020 09:11		0	0	0	0	0	0	0	0	0	0	0	0	0	0
1353	4	5	9	2d 16:08:05.94000	0d 00:00:09.23000	0.00000251	0.00000898	0.0009807	3.6898	C	5	20/08/2020 09:11		0	0	0	0	0	0	0	0	0	0	0	0	0	0
1354	4	5	9	2d 16:08:07.37000	0d 00:00:10.66000	0.0000029	0.00001042	0.00098054	3.7005	C	5	20/08/2020 09:11		0	0	0	0	0	0	0	0	0	0	0	0	0	0
1355	4	5	9	2d 16:08:09.59000	0d 00:00:12.88000	0.00000351	0.00001266	0.00098062	3.7108	C	5	20/08/2020 09:11		0	0	0	0	0	0	0	0	0	0	0	0	0	0
1356	4	5	9	2d 16:08:13.74000	0d 00:00:17.03000	0.00000464	0.00001686	0.0009807	3.7211	C	5	20/08/2020 09:11		0	0	0	0	0	0	0	0	0	0	0	0	0	0
1357	4	5	9	2d 16:09:01.03000	0d 00:01:04.32000	0.00001752	0.0000648	0.00098032	3.7108	C	5	20/08/2020 09:12		0	0	0	0	0	0	0	0	0	0	0	0	0	0
1358	4	5	9	2d 16:09:21.74000	0d 00:01:25.03000	0.00002316	0.0000857	0.00098039	3.7008	C	5	20/08/2020 09:12		0	0	0	0	0	0	0	0	0	0	0	0	0	0
1359	4	5	9	2d 16:09:53.21000	0d 00:01:56.50000	0.00003173	0.00011738	0.00098047	3.6905	C	5	20/08/2020 09:13		0	0	0	0	0	0	0	0	0	0	0	0	0	0
1360	4	5	9	2d 16:10:54.79000	0d 00:02:58.08000	0.0000485	0.00017918	0.00098039	3.6805	C	5	20/08/2020 09:14		0	0	0	0	0	0	0	0	0	0	0	0	0	0
1361	4	5	9	2d 16:15:54.79000	0d 00:07:58.08000	0.00013021	0.0004795	0.00098054	3.6744	C	1	20/08/2020 09:19		0	0	0	0	0	0	0	0	0	0	0	0	0	0
1362	4	5	9	2d 16:20:54.79000	0d 00:12:58.08000	0.00021192	0.00077983	0.00098054	3.677	C	1	20/08/2020 09:24		0	0	0	0	0	0	0	0	0	0	0	0	0	0
1363	4	5	9	2d 16:25:54.79000	0d 00:17:58.08000	0.00029363	0.00108046	0.00098047	3.6811	C	1	20/08/2020 09:29		0	0	0	0	0	0	0	0	0	0	0	0	0	0
1364	4	5	9	2d 16:30:54.79000	0d 00:22:58.08000	0.00037534	0.0013814	0.00098054	3.6849	C	1	20/08/2020 09:34		0	0	0	0	0	0	0	0	0	0	0	0	0	0
1365	4	5	9	2d 16:35:54.79000	0d 00:27:58.08000	0.00045705	0.00168267	0.00098047	3.689	C	1	20/08/2020 09:39		0	0	0	0	0	0	0	0	0	0	0	0	0	0
1366	4	5	9	2d 16:40:54.79000	0d 00:32:58.08000	0.00053876	0.00198428	0.00098062	3.6934	C	1	20/08/2020 09:44		0	0	0	0	0	0	0	0	0	0	0	0	0	0
1367	4	5	9	2d 16:45:54.79000	0d 00:37:58.08000	0.00062047	0.00228624	0.00098047	3.6977	C	1	20/08/2020 09:49		0	0	0	0	0	0	0	0	0	0	0	0	0	0
1368	4	5	9	2d 16:50:54.79000	0d 00:42:58.08000	0.00070218	0.00258857	0.00098039	3.7021	C	1	20/08/2020 09:54		0	0	0	0	0	0	0	0	0	0	0	0	0	0
1369	4	5	9	2d 16:55:54.79000	0d 00:47:58.08000	0.00078389	0.00289128	0.00098062	3.7072	C	1	20/08/2020 09:59		0	0	0	0	0	0	0	0	0	0	0	0	0	0
1370	4	5	9	2d 17:00:54.79000	0d 00:52:58.08000	0.0008656	0.00319441	0.00098047	3.7124	C	1	20/08/2020 10:04		0	0	0	0	0	0	0	0	0	0	0	0	0	0
1371	4	5	9	2d 17:05:54.79000	0d 00:57:58.08000	0.00094731	0.00349801	0.00098047	3.7183	C	1	20/08/2020 10:09		0	0	0	0	0	0	0	0	0	0	0	0	0	0
1372	4	5	9	2d 17:10:54.79000	0d 01:02:58.08000	0.00102902	0.00380207	0.00098054	3.7241	C	1	20/08/2020 10:14		0	0	0	0	0	0	0	0	0	0	0	0	0	0
1373	4	5	9	2d 17:15:54.79000	0d 01:07:58.08000	0.00111073	0.00410658	0.00098054	3.7293	C	1	20/08/2020 10:19		0	0	0	0	0	0	0	0	0	0	0	0	0	0
1374	4	5	9	2d 17:20:54.79000	0d 01:12:58.08000	0.00119244	0.00441153	0.00098039	3.735	C	1	20/08/2020 10:24		0	0	0	0	0	0	0	0	0	0	0	0	0	0
1375	4	5	9	2d 17:25:54.79000	0d 01:17:58.08000	0.00127415	0.00471693	0.00098054	3.7403	C	1	20/08/2020 10:29		0	0	0	0	0	0	0	0	0	0	0	0	0	0
1376	4	5	9	2d 17:30:54.79000	0d 01:22:58.08000	0.00135586	0.00502277	0.00098032	3.7456	C	1	20/08/2020 10:34		0	0	0	0	0	0	0	0	0	0	0	0	0	0
1377	4	5	9	2d 17:35:54.79000	0d 01:27:58.08000	0.00143756	0.00532904	0.00098062	3.7508	C	1	20/08/2020 10:39		0	0	0	0	0	0	0	0	0	0	0	0	0	0
1378	4	5	9	2d 17:40:54.79000	0d 01:32:58.08000	0.00151927	0.00563574	0.00098054	3.7562	C	1	20/08/2020 10:44		0	0	0	0	0	0	0	0	0	0	0	0	0	0
1379	4	5	9	2d 17:45:54.79000	0d 01:37:58.08000	0.00160098	0.00594286	0.00098047	3.7612	C	1	20/08/2020 10:49		0	0	0	0	0	0	0	0	0	0	0	0	0	0
1380	4	5	9	2d 17:50:54.79000	0d 01:42:58.08000	0.00168269	0.00625042	0.00098062	3.7667	C	1	20/08/2020 10:54		0	0	0	0	0	0	0	0	0	0	0	0	0	0
1381	4	5	9	2d 17:55:54.79000	0d 01:47:58.08000	0.0017644	0.00655841	0.00098039	3.772	C	1	20/08/2020 10:59		0	0	0	0	0	0	0	0	0	0	0	0	0	0
1382	4	5	9	2d 18:00:54.79000	0d 01:52:58.08000	0.00184611	0.00686685	0.00098047	3.7777	C	1	20/08/2020 11:04		0	0	0	0	0	0	0	0	0	0	0	0	0	0
1383	4	5	9	2d 18:05:54.79000	0d 01:57:58.08000	0.00192782	0.00717575	0.00098047	3.7833	C	1	20/08/2020 11:09		0	0	0	0	0	0	0	0	0	0	0	0	0	0
1384	4	5	9	2d 18:10:54.79000	0d 02:02:58.08000	0.00200953	0.00748516	0.00098062	3.7897	C	1	20/08/2020 11:14		0	0	0	0	0	0	0	0	0	0	0	0	0	0
1385	4	5	9	2d 18:15:54.79000	0d 02:07:58.08000	0.00209124	0.0077951	0.00098047	3.7964	C	1	20/08/2020 11:19		0	0	0	0	0	0	0	0	0	0	0	0	0	0
1386	4	5	9	2d 18:20:54.79000	0d 02:12:58.08000	0.00217295	0.00810561	0.00098054	3.8039	C	1	20/08/2020 11:24		0	0	0	0	0	0	0	0	0	0	0	0	0	0
1387	4	5	9	2d 18:25:54.79000	0d 02:17:58.08000	0.00225466	0.00841676	0.00098047	3.8122	C	1	20/08/2020 11:29		0	0	0	0	0	0	0	0	0	0	0	0	0	0
1388	4	5	9	2d 18:30:54.79000	0d 02:22:58.08000	0.00233637	0.0087286	0.00098062	3.821	C	1	20/08/2020 11:34		0	0	0	0	0	0	0	0	0	0	0	0	0	0
1389	4	5	9	2d 18:35:54.79000	0d 02:27:58.08000	0.00241808	0.0090412	0.0009807	3.8306	C	1	20/08/2020 11:39		0	0	0	0	0	0	0	0	0	0	0	0	0	0
1390	4	5	9	2d 18:40:28.20000	0d 02:32:31.49000	0.00249255	0.00932683	0.00098047	3.8407	C	5	20/08/2020 11:43		0	0	0	0	0	0	0	0	0	0	0	0	0	0
1391	4	5	9	2d 18:44:45.11000	0d 02:36:48.40000	0.00256252	0.00959591	0.00098054	3.8509	C	5	20/08/2020 11:47		0	0	0	0	0	0	0	0	0	0	0	0	0	0
1392	4	5	9	2d 18:48:51.17000	0d 02:40:54.46000	0.00262954	0.00985432	0.00098054	3.861	C	5	20/08/2020 11:52		0	0	0	0	0	0	0	0	0	0	0	0	0	0
1393	4	5	9	2d 18:52:35.96000	0d 02:44:39.25000	0.00269076	0.010091	0.00098016	3.8711	C	5	20/08/2020 11:55		0	0	0	0	0	0	0	0	0	0	0	0	0	0
1394	4	5	9	2d 18:56:08.03000	0d 02:48:11.32000	0.00274852	0.0103149	0.00098062	3.8811	C	5	20/08/2020 11:59		0	0	0	0	0	0	0	0	0	0	0	0	0	0
1395	4	5	9	2d 18:59:32.11000	0d 02:51:35.40000	0.00280411	0.0105309	0.00098054	3.8912	C	5	20/08/2020 12:02		0	0	0	0	0	0	0	0	0	0	0	0	0	0
1396	4	5	9	2d 19:02:48.00000	0d 02:54:51.29000	0.00285746	0.0107388	0.00098054	3.9013	C	5	20/08/2020 12:05		0	0	0	0	0	0	0	0	0	0	0	0	0	0
1397	4	5	9	2d 19:05:59.21000	0d 02:58:02.50000	0.00290954	0.0109422	0.00098062	3.9115	C	5	20/08/2020 12:09		0	0	0	0	0	0	0	0	0	0	0	0	0	0
1398	4	5	9	2d 19:09:08.93000	0d 03:01:12.22000	0.00296121	0.0111446	0.00098054	3.9216	C	5	20/08/2020 12:12		0	0	0	0	0	0	0	0	0	0	0	0	0	0
1399	4	5	9	2d 19:12:12.93000	0d 03:04:16.22000	0.00301133	0.0113414	0.00098062	3.9318	C	5	20/08/2020 12:15		0	0	0	0	0	0	0	0	0	0	0	0	0	0
1400	4	5	9	2d 19:15:12.99000	0d 03:07:16.28000	0.00306037	0.0115344	0.00098054	3.9419	C	5	20/08/2020 12:18		0	0	0	0	0	0	0	0	0	0	0	0	0	0
1401	4	5	9	2d 19:18:11.29000	0d 03:10:14.58000	0.00310893	0.0117261	0.00098054	3.9519	C	5	20/08/2020 12:21		0	0	0	0	0	0	0	0	0	0	0	0	0	0
1402	4	5	9	2d 19:21:04.88000	0d 03:13:08.17000	0.00315621	0.0119132	0.00098047	3.962	C	5	20/08/2020 12:24		0	0	0	0	0	0	0	0	0	0	0	0	0	0
1403	4	5	9	2d 19:23:57.21000	0d 03:16:00.50000	0.00320315	0.0120994	0.00098054	3.9721	C	5	20/08/2020 12:27		0	0	0	0	0	0	0	0	0	0	0	0	0	0
1404	4	5	9	2d 19:26:48.53000	0d 03:18:51.82000	0.00324981	0.012285	0.00098062	3.9821	C	5	20/08/2020 12:29		0	0	0	0	0	0	0	0	0	0	0	0	0	0
1405	4	5	9	2d 19:29:37.82000	0d 03:21:41.11000	0.00329592	0.0124688	0.0009807	3.9922	C	5	20/08/2020 12:32		0	0	0	0	0	0	0	0	0	0	0	0	0	0
1406	4	5	9	2d 19:32:27.29000	0d 03:24:30.58000	0.00334208	0.0126533	0.00098039	4.0023	C	5	20/08/2020 12:35		0	0	0	0	0	0	0	0	0	0	0	0	0	0
1407	4	5	9	2d 19:35:16.08000	0d 03:27:19.37000	0.00338805	0.0128375	0.0009807	4.0127	C	5	20/08/2020 12:38		0	0	0	0	0	0	0	0	0	0	0	0	0	0
1408	4	5	9	2d 19:38:07.44000	0d 03:30:10.73000	0.00343472	0.013025	0.0009807	4.0227	C	5	20/08/2020 12:41		0	0	0	0	0	0	0	0	0	0	0	0	0	0
1409	4	5	9	2d 19:40:52.76000	0d 03:32:56.05000	0.00347975	0.0132064	0.00098054	4.0328	C	5	20/08/2020 12:44		0	0	0	0	0	0	0	0	0	0	0	0	0	0
1410	4	5	9	2d 19:43:34.07000	0d 03:35:37.36000	0.00352369	0.0133838	0.00098039	4.043	C	5	20/08/2020 12:46		0	0	0	0	0	0	0	0	0	0	0	0	0	0
1411	4	5	9	2d 19:46:17.21000	0d 03:38:20.50000	0.00356812	0.0135637	0.00098062	4.0531	C	5	20/08/2020 12:49		0	0	0	0	0	0	0	0	0	0	0	0	0	0
1412	4	5	9	2d 19:48:56.95000	0d 03:41:00.24000	0.00361163	0.0137402	0.00098054	4.0632	C	5	20/08/2020 12:52		0	0	0	0	0	0	0	0	0	0	0	0	0	0
1413	4	5	9	2d 19:51:33.54000	0d 03:43:36.83000	0.00365428	0.0139137	0.00098054	4.0732	C	5	20/08/2020 12:54		0	0	0	0	0	0	0	0	0	0	0	0	0	0
1414	4	5	9	2d 19:54:10.03000	0d 03:46:13.32000	0.0036969	0.0140876	0.00098054	4.0833	C	5	20/08/2020 12:57		0	0	0	0	0	0	0	0	0	0	0	0	0	0
1415	4	5	9	2d 19:56:44.47000	0d 03:48:47.76000	0.00373896	0.0142595	0.00098054	4.0934	C	5	20/08/2020 12:59		0	0	0	0	0	0	0	0	0	0	0	0	0	0
1416	4	5	9	2d 19:59:15.22000	0d 03:51:18.51000	0.00378002	0.0144278	0.00098062	4.1035	C	5	20/08/2020 13:02		0	0	0	0	0	0	0	0	0	0	0	0	0	0
1417	4	5	9	2d 20:01:44.08000	0d 03:53:47.37000	0.00382057	0.0145944	0.00098054	4.1135	C	5	20/08/2020 13:04		0	0	0	0	0	0	0	0	0	0	0	0	0	0
1418	4	5	9	2d 20:04:10.30000	0d 03:56:13.59000	0.00386039	0.0147584	0.0009807	4.1236	C	5	20/08/2020 13:07		0	0	0	0	0	0	0	0	0	0	0	0	0	0
1419	4	5	9	2d 20:06:34.77000	0d 03:58:38.06000	0.00389974	0.0149209	0.00098024	4.1337	C	5	20/08/2020 13:09		0	0	0	0	0	0	0	0	0	0	0	0	0	0
1420	4	5	9	2d 20:08:58.38000	0d 04:01:01.67000	0.00393885	0.0150827	0.00098054	4.1437	C	5	20/08/2020 13:12		0	0	0	0	0	0	0	0	0	0	0	0	0	0
1421	4	5	9	2d 20:11:20.49000	0d 04:03:23.78000	0.00397756	0.0152433	0.00098047	4.1538	C	5	20/08/2020 13:14		0	0	0	0	0	0	0	0	0	0	0	0	0	0
1422	4	5	9	2d 20:13:43.49000	0d 04:05:46.78000	0.00401651	0.0154053	0.00098039	4.1639	C	5	20/08/2020 13:16		0	0	0	0	0	0	0	0	0	0	0	0	0	0
1423	4	5	9	2d 20:16:06.15000	0d 04:08:09.44000	0.00405536	0.0155673	0.00098032	4.174	C	5	20/08/2020 13:19		0	0	0	0	0	0	0	0	0	0	0	0	0	0
1424	4	5	9	2d 20:18:24.71000	0d 04:10:28.00000	0.0040931	0.015725	0.00098062	4.184	C	5	20/08/2020 13:21		0	0	0	0	0	0	0	0	0	0	0	0	0	0
1425	4	5	9	2d 20:20:43.41000	0d 04:12:46.70000	0.00413088	0.0158833	0.0009807	4.1941	C	5	20/08/2020 13:23		0	0	0	0	0	0	0	0	0	0	0	0	0	0
1426	4	5	9	2d 20:22:02.00000	0d 04:14:05.29000	0.00415229	0.0159731	0.00098047	4.2	C	133	20/08/2020 13:25		0	0	0	0	0	0	0	0	0	0	0	0	0	0
1427	4	5	10	2d 20:22:02.01000	0d 00:00:00.01000	0.00415229	0.0159731	0.00101671	4.1999	C	0	20/08/2020 13:25		0	0	0	0	0	0	0	0	0	0	0	0	0	0
1428	4	5	10	2d 20:22:17.80000	0d 00:00:15.80000	0.00415655	0.015991	0.00091669	4.2004	C	4	20/08/2020 13:25		0	0	0	0	0	0	0	0	0	0	0	0	0	0
1429	4	5	10	2d 20:22:32.37000	0d 00:00:30.37000	0.00416005	0.0160057	0.00081666	4.2002	C	4	20/08/2020 13:25		0	0	0	0	0	0	0	0	0	0	0	0	0	0
1430	4	5	10	2d 20:22:50.82000	0d 00:00:48.82000	0.00416397	0.0160222	0.00071664	4.2	C	4	20/08/2020 13:26		0	0	0	0	0	0	0	0	0	0	0	0	0	0
1431	4	5	10	2d 20:23:15.50000	0d 00:01:13.50000	0.00416854	0.0160413	0.00061662	4.2	C	4	20/08/2020 13:26		0	0	0	0	0	0	0	0	0	0	0	0	0	0
1432	4	5	10	2d 20:23:45.43000	0d 00:01:43.43000	0.00417324	0.0160611	0.00051659	4.2002	C	4	20/08/2020 13:26		0	0	0	0	0	0	0	0	0	0	0	0	0	0
1433	4	5	10	2d 20:24:22.39000	0d 00:02:20.39000	0.00417802	0.0160812	0.00041657	4.2	C	4	20/08/2020 13:27		0	0	0	0	0	0	0	0	0	0	0	0	0	0
1434	4	5	10	2d 20:25:12.79000	0d 00:03:10.79000	0.0041831	0.0161025	0.00031655	4.2	C	4	20/08/2020 13:28		0	0	0	0	0	0	0	0	0	0	0	0	0	0
1435	4	5	10	2d 20:26:27.83000	0d 00:04:25.83000	0.00418856	0.0161254	0.00021653	4.2002	C	4	20/08/2020 13:29		0	0	0	0	0	0	0	0	0	0	0	0	0	0
1436	4	5	10	2d 20:28:39.07000	0d 00:06:37.07000	0.00419443	0.0161501	0.0001165	4.1999	C	4	20/08/2020 13:31		0	0	0	0	0	0	0	0	0	0	0	0	0	0
1437	4	5	10	2d 20:29:21.06000	0d 00:07:19.06000	0.00419569	0.0161554	0.00009804	4.1999	C	132	20/08/2020 13:32		0	0	0	0	0	0	0	0	0	0	0	0	0	0
1438	4	5	11	2d 20:29:21.07000	0d 00:00:00.01000	0	0	0	4.1994	R	0	20/08/2020 13:32		0	0	0	0	0	0	0	0	0	0	0	0	0	0
1439	4	5	11	2d 20:29:23.07000	0d 00:00:02.01000	0	0	0	4.199	R	1	20/08/2020 13:32		0	0	0	0	0	0	0	0	0	0	0	0	0	0
1440	4	5	11	2d 20:29:25.07000	0d 00:00:04.01000	0	0	0	4.1991	R	1	20/08/2020 13:32		0	0	0	0	0	0	0	0	0	0	0	0	0	0
1441	4	5	11	2d 20:29:27.07000	0d 00:00:06.01000	0	0	0	4.199	R	1	20/08/2020 13:32		0	0	0	0	0	0	0	0	0	0	0	0	0	0
1442	4	5	11	2d 20:29:29.07000	0d 00:00:08.01000	0	0	0	4.1988	R	1	20/08/2020 13:32		0	0	0	0	0	0	0	0	0	0	0	0	0	0
1443	4	5	11	2d 20:29:31.06000	0d 00:00:10.00000	0	0	0	4.199	R	129	20/08/2020 13:32		0	0	0	0	0	0	0	0	0	0	0	0	0	0
1444	4	5	12	2d 20:29:31.10000	0d 00:00:00.04000	0.00000001	0.00000004	0.00098085	4.191	D	0	20/08/2020 13:32		0	0	0	0	0	0	0	0	0	0	0	0	0	0
1445	4	5	12	2d 20:30:23.76000	0d 00:00:52.70000	0.00001435	0.00006006	0.00098024	4.181	D	5	20/08/2020 13:33		0	0	0	0	0	0	0	0	0	0	0	0	0	0
1446	4	5	12	2d 20:32:19.77000	0d 00:02:48.71000	0.00004595	0.00019201	0.00098047	4.1709	D	5	20/08/2020 13:35		0	0	0	0	0	0	0	0	0	0	0	0	0	0
1447	4	5	12	2d 20:34:25.39000	0d 00:04:54.33000	0.00008016	0.00033455	0.00098054	4.1608	D	5	20/08/2020 13:37		0	0	0	0	0	0	0	0	0	0	0	0	0	0
1448	4	5	12	2d 20:36:33.82000	0d 00:07:02.76000	0.00011514	0.00047992	0.00098062	4.1508	D	5	20/08/2020 13:39		0	0	0	0	0	0	0	0	0	0	0	0	0	0
1449	4	5	12	2d 20:38:44.29000	0d 00:09:13.23000	0.00015068	0.00062725	0.00098047	4.1407	D	5	20/08/2020 13:41		0	0	0	0	0	0	0	0	0	0	0	0	0	0
1450	4	5	12	2d 20:41:01.40000	0d 00:11:30.34000	0.00018802	0.0007817	0.00098047	4.1305	D	5	20/08/2020 13:44		0	0	0	0	0	0	0	0	0	0	0	0	0	0
1451	4	5	12	2d 20:43:15.56000	0d 00:13:44.50000	0.00022456	0.00093246	0.00098032	4.1204	D	5	20/08/2020 13:46		0	0	0	0	0	0	0	0	0	0	0	0	0	0
1452	4	5	12	2d 20:45:33.70000	0d 00:16:02.64000	0.00026219	0.0010873	0.00098047	4.1103	D	5	20/08/2020 13:48		0	0	0	0	0	0	0	0	0	0	0	0	0	0
1453	4	5	12	2d 20:47:53.07000	0d 00:18:22.01000	0.00030015	0.00124314	0.00098032	4.1003	D	5	20/08/2020 13:51		0	0	0	0	0	0	0	0	0	0	0	0	0	0
1454	4	5	12	2d 20:50:13.67000	0d 00:20:42.61000	0.00033844	0.00139997	0.00098062	4.0902	D	5	20/08/2020 13:53		0	0	0	0	0	0	0	0	0	0	0	0	0	0
1455	4	5	12	2d 20:52:37.90000	0d 00:23:06.84000	0.00037773	0.00156045	0.00098039	4.0801	D	5	20/08/2020 13:55		0	0	0	0	0	0	0	0	0	0	0	0	0	0
1456	4	5	12	2d 20:55:03.63000	0d 00:25:32.57000	0.00041742	0.00172221	0.0009807	4.07	D	5	20/08/2020 13:58		0	0	0	0	0	0	0	0	0	0	0	0	0	0
1457	4	5	12	2d 20:57:32.55000	0d 00:28:01.49000	0.00045798	0.00188709	0.00098039	4.06	D	5	20/08/2020 14:00		0	0	0	0	0	0	0	0	0	0	0	0	0	0
1458	4	5	12	2d 21:00:04.17000	0d 00:30:33.11000	0.00049927	0.00205455	0.00098054	4.0497	D	5	20/08/2020 14:03		0	0	0	0	0	0	0	0	0	0	0	0	0	0
1459	4	5	12	2d 21:02:39.13000	0d 00:33:08.07000	0.00054148	0.00222526	0.00098047	4.0397	D	5	20/08/2020 14:05		0	0	0	0	0	0	0	0	0	0	0	0	0	0
1460	4	5	12	2d 21:05:11.53000	0d 00:35:40.47000	0.00058299	0.00239273	0.00098047	4.0296	D	5	20/08/2020 14:08		0	0	0	0	0	0	0	0	0	0	0	0	0	0
1461	4	5	12	2d 21:07:46.43000	0d 00:38:15.37000	0.00062518	0.00256253	0.00098039	4.0195	D	5	20/08/2020 14:10		0	0	0	0	0	0	0	0	0	0	0	0	0	0
1462	4	5	12	2d 21:10:25.61000	0d 00:40:54.55000	0.00066853	0.00273659	0.00098047	4.0095	D	5	20/08/2020 14:13		0	0	0	0	0	0	0	0	0	0	0	0	0	0
1463	4	5	12	2d 21:13:07.20000	0d 00:43:36.14000	0.00071255	0.00291284	0.00098054	3.9994	D	5	20/08/2020 14:16		0	0	0	0	0	0	0	0	0	0	0	0	0	0
1464	4	5	12	2d 21:15:47.39000	0d 00:46:16.33000	0.00075618	0.00308712	0.00098039	3.9892	D	5	20/08/2020 14:18		0	0	0	0	0	0	0	0	0	0	0	0	0	0
1465	4	5	12	2d 21:18:34.31000	0d 00:49:03.25000	0.00080164	0.00326826	0.00098062	3.9791	D	5	20/08/2020 14:21		0	0	0	0	0	0	0	0	0	0	0	0	0	0
1466	4	5	12	2d 21:21:21.37000	0d 00:51:50.31000	0.00084714	0.00344909	0.00098062	3.9689	D	5	20/08/2020 14:24		0	0	0	0	0	0	0	0	0	0	0	0	0	0
1467	4	5	12	2d 21:24:10.33000	0d 00:54:39.27000	0.00089316	0.00363151	0.00098054	3.9586	D	5	20/08/2020 14:27		0	0	0	0	0	0	0	0	0	0	0	0	0	0
1468	4	5	12	2d 21:26:57.62000	0d 00:57:26.56000	0.00093872	0.00381166	0.00098054	3.9486	D	5	20/08/2020 14:30		0	0	0	0	0	0	0	0	0	0	0	0	0	0
1469	4	5	12	2d 21:29:47.09000	0d 01:00:16.03000	0.00098488	0.00399369	0.00098062	3.9385	D	5	20/08/2020 14:32		0	0	0	0	0	0	0	0	0	0	0	0	0	0
1470	4	5	12	2d 21:32:36.82000	0d 01:03:05.76000	0.00103111	0.00417553	0.00098062	3.9284	D	5	20/08/2020 14:35		0	0	0	0	0	0	0	0	0	0	0	0	0	0
1471	4	5	12	2d 21:35:29.29000	0d 01:05:58.23000	0.00107808	0.00435984	0.00098047	3.9184	D	5	20/08/2020 14:38		0	0	0	0	0	0	0	0	0	0	0	0	0	0
1472	4	5	12	2d 21:38:20.94000	0d 01:08:49.88000	0.00112484	0.0045428	0.00098054	3.9083	D	5	20/08/2020 14:41		0	0	0	0	0	0	0	0	0	0	0	0	0	0
1473	4	5	12	2d 21:41:18.70000	0d 01:11:47.64000	0.00117325	0.0047318	0.00098039	3.8982	D	5	20/08/2020 14:44		0	0	0	0	0	0	0	0	0	0	0	0	0	0
1474	4	5	12	2d 21:44:21.25000	0d 01:14:50.19000	0.00122297	0.00492537	0.00098062	3.8882	D	5	20/08/2020 14:47		0	0	0	0	0	0	0	0	0	0	0	0	0	0
1475	4	5	12	2d 21:47:23.25000	0d 01:17:52.19000	0.00127254	0.00511787	0.00098054	3.8781	D	5	20/08/2020 14:50		0	0	0	0	0	0	0	0	0	0	0	0	0	0
1476	4	5	12	2d 21:50:31.00000	0d 01:20:59.94000	0.00132368	0.00531592	0.00098032	3.8679	D	5	20/08/2020 14:53		0	0	0	0	0	0	0	0	0	0	0	0	0	0
1477	4	5	12	2d 21:53:45.87000	0d 01:24:14.81000	0.00137675	0.00552096	0.00098039	3.8578	D	5	20/08/2020 14:56		0	0	0	0	0	0	0	0	0	0	0	0	0	0
1478	4	5	12	2d 21:57:04.99000	0d 01:27:33.93000	0.00143099	0.00572991	0.00098039	3.8477	D	5	20/08/2020 15:00		0	0	0	0	0	0	0	0	0	0	0	0	0	0
1479	4	5	12	2d 22:00:34.60000	0d 01:31:03.54000	0.00148808	0.0059493	0.00098062	3.8376	D	5	20/08/2020 15:03		0	0	0	0	0	0	0	0	0	0	0	0	0	0
1480	4	5	12	2d 22:04:12.23000	0d 01:34:41.17000	0.00154735	0.00617649	0.00098032	3.8276	D	5	20/08/2020 15:07		0	0	0	0	0	0	0	0	0	0	0	0	0	0
1481	4	5	12	2d 22:08:08.62000	0d 01:38:37.56000	0.00161174	0.00642261	0.00098047	3.8172	D	5	20/08/2020 15:11		0	0	0	0	0	0	0	0	0	0	0	0	0	0
1482	4	5	12	2d 22:12:24.73000	0d 01:42:53.67000	0.00168149	0.00668854	0.00098062	3.8071	D	5	20/08/2020 15:15		0	0	0	0	0	0	0	0	0	0	0	0	0	0
1483	4	5	12	2d 22:16:53.53000	0d 01:47:22.47000	0.0017547	0.0069669	0.00098047	3.7969	D	5	20/08/2020 15:20		0	0	0	0	0	0	0	0	0	0	0	0	0	0
1484	4	5	12	2d 22:21:48.91000	0d 01:52:17.85000	0.00183516	0.00727197	0.0009807	3.7867	D	5	20/08/2020 15:25		0	0	0	0	0	0	0	0	0	0	0	0	0	0
1485	4	5	12	2d 22:26:48.91000	0d 01:57:17.85000	0.00191686	0.00758101	0.00098047	3.7777	D	1	20/08/2020 15:30		0	0	0	0	0	0	0	0	0	0	0	0	0	0
1486	4	5	12	2d 22:31:48.91000	0d 02:02:17.85000	0.00199857	0.00788932	0.00098054	3.769	D	1	20/08/2020 15:35		0	0	0	0	0	0	0	0	0	0	0	0	0	0
1487	4	5	12	2d 22:36:48.91000	0d 02:07:17.85000	0.00208028	0.00819696	0.00098062	3.761	D	1	20/08/2020 15:40		0	0	0	0	0	0	0	0	0	0	0	0	0	0
1488	4	5	12	2d 22:41:48.91000	0d 02:12:17.85000	0.00216199	0.00850398	0.0009807	3.7537	D	1	20/08/2020 15:45		0	0	0	0	0	0	0	0	0	0	0	0	0	0
1489	4	5	12	2d 22:46:48.91000	0d 02:17:17.85000	0.0022437	0.00881042	0.0009807	3.7469	D	1	20/08/2020 15:50		0	0	0	0	0	0	0	0	0	0	0	0	0	0
1490	4	5	12	2d 22:51:48.91000	0d 02:22:17.85000	0.00232541	0.00911632	0.00098039	3.7401	D	1	20/08/2020 15:55		0	0	0	0	0	0	0	0	0	0	0	0	0	0
1491	4	5	12	2d 22:56:48.91000	0d 02:27:17.85000	0.00240712	0.00942169	0.00098062	3.7339	D	1	20/08/2020 16:00		0	0	0	0	0	0	0	0	0	0	0	0	0	0
1492	4	5	12	2d 23:01:48.91000	0d 02:32:17.85000	0.00248883	0.00972654	0.00098047	3.7279	D	1	20/08/2020 16:05		0	0	0	0	0	0	0	0	0	0	0	0	0	0
1493	4	5	12	2d 23:06:48.91000	0d 02:37:17.85000	0.00257054	0.0100309	0.00098047	3.7217	D	1	20/08/2020 16:10		0	0	0	0	0	0	0	0	0	0	0	0	0	0
1494	4	5	12	2d 23:11:48.91000	0d 02:42:17.85000	0.00265225	0.0103347	0.00098054	3.7154	D	1	20/08/2020 16:15		0	0	0	0	0	0	0	0	0	0	0	0	0	0
1495	4	5	12	2d 23:16:48.91000	0d 02:47:17.85000	0.00273396	0.0106381	0.00098039	3.7095	D	1	20/08/2020 16:20		0	0	0	0	0	0	0	0	0	0	0	0	0	0
1496	4	5	12	2d 23:21:48.91000	0d 02:52:17.85000	0.00281567	0.0109409	0.00098054	3.7029	D	1	20/08/2020 16:25		0	0	0	0	0	0	0	0	0	0	0	0	0	0
1497	4	5	12	2d 23:26:48.91000	0d 02:57:17.85000	0.00289738	0.0112433	0.00098054	3.6967	D	1	20/08/2020 16:30		0	0	0	0	0	0	0	0	0	0	0	0	0	0
1498	4	5	12	2d 23:31:48.91000	0d 03:02:17.85000	0.00297909	0.011545	0.00098039	3.6899	D	1	20/08/2020 16:35		0	0	0	0	0	0	0	0	0	0	0	0	0	0
1499	4	5	12	2d 23:36:48.91000	0d 03:07:17.85000	0.0030608	0.0118462	0.00098054	3.6826	D	1	20/08/2020 16:40		0	0	0	0	0	0	0	0	0	0	0	0	0	0
1500	4	5	12	2d 23:41:48.91000	0d 03:12:17.85000	0.00314251	0.0121469	0.00098039	3.6751	D	1	20/08/2020 16:45		0	0	0	0	0	0	0	0	0	0	0	0	0	0
1501	4	5	12	2d 23:46:48.91000	0d 03:17:17.85000	0.00322422	0.0124468	0.00098024	3.667	D	1	20/08/2020 16:50		0	0	0	0	0	0	0	0	0	0	0	0	0	0
1502	4	5	12	2d 23:51:48.91000	0d 03:22:17.85000	0.00330593	0.0127461	0.00098077	3.6579	D	1	20/08/2020 16:55		0	0	0	0	0	0	0	0	0	0	0	0	0	0
1503	4	5	12	2d 23:56:46.45000	0d 03:27:15.39000	0.00338697	0.0130421	0.00098077	3.6478	D	5	20/08/2020 16:59		0	0	0	0	0	0	0	0	0	0	0	0	0	0
1504	4	5	12	3d 00:01:05.74000	0d 03:31:34.68000	0.00345759	0.0132994	0.00098054	3.6378	D	5	20/08/2020 17:04		0	0	0	0	0	0	0	0	0	0	0	0	0	0
1505	4	5	12	3d 00:04:44.37000	0d 03:35:13.31000	0.00351714	0.0135158	0.00098047	3.6277	D	5	20/08/2020 17:07		0	0	0	0	0	0	0	0	0	0	0	0	0	0
1506	4	5	12	3d 00:07:49.61000	0d 03:38:18.55000	0.00356759	0.0136985	0.00098062	3.6176	D	5	20/08/2020 17:11		0	0	0	0	0	0	0	0	0	0	0	0	0	0
1507	4	5	12	3d 00:10:18.28000	0d 03:40:47.22000	0.00360808	0.0138448	0.00098039	3.6075	D	5	20/08/2020 17:13		0	0	0	0	0	0	0	0	0	0	0	0	0	0
1508	4	5	12	3d 00:12:17.73000	0d 03:42:46.67000	0.00364061	0.0139621	0.00098047	3.5975	D	5	20/08/2020 17:15		0	0	0	0	0	0	0	0	0	0	0	0	0	0
1509	4	5	12	3d 00:13:52.12000	0d 03:44:21.06000	0.00366632	0.0140544	0.00098039	3.5874	D	5	20/08/2020 17:17		0	0	0	0	0	0	0	0	0	0	0	0	0	0
1510	4	5	12	3d 00:15:08.83000	0d 03:45:37.77000	0.00368722	0.0141293	0.00098054	3.5773	D	5	20/08/2020 17:18		0	0	0	0	0	0	0	0	0	0	0	0	0	0
1511	4	5	12	3d 00:16:10.71000	0d 03:46:39.65000	0.00370407	0.0141895	0.00098047	3.5673	D	5	20/08/2020 17:19		0	0	0	0	0	0	0	0	0	0	0	0	0	0
1512	4	5	12	3d 00:17:02.45000	0d 03:47:31.39000	0.00371816	0.0142397	0.00098039	3.5572	D	5	20/08/2020 17:20		0	0	0	0	0	0	0	0	0	0	0	0	0	0
1513	4	5	12	3d 00:17:43.71000	0d 03:48:12.65000	0.0037294	0.0142796	0.00098032	3.5471	D	5	20/08/2020 17:20		0	0	0	0	0	0	0	0	0	0	0	0	0	0
1514	4	5	12	3d 00:18:18.15000	0d 03:48:47.09000	0.00373878	0.0143128	0.00098054	3.5369	D	5	20/08/2020 17:21		0	0	0	0	0	0	0	0	0	0	0	0	0	0
1515	4	5	12	3d 00:18:49.74000	0d 03:49:18.68000	0.00374738	0.0143432	0.00098077	3.5268	D	5	20/08/2020 17:22		0	0	0	0	0	0	0	0	0	0	0	0	0	0
1516	4	5	12	3d 00:19:16.27000	0d 03:49:45.21000	0.00375461	0.0143687	0.00098054	3.5166	D	5	20/08/2020 17:22		0	0	0	0	0	0	0	0	0	0	0	0	0	0
1517	4	5	12	3d 00:19:40.80000	0d 03:50:09.74000	0.00376129	0.0143921	0.00098054	3.5065	D	5	20/08/2020 17:22		0	0	0	0	0	0	0	0	0	0	0	0	0	0
1518	4	5	12	3d 00:20:02.78000	0d 03:50:31.72000	0.00376728	0.0144131	0.00098047	3.4965	D	5	20/08/2020 17:23		0	0	0	0	0	0	0	0	0	0	0	0	0	0
1519	4	5	12	3d 00:20:23.13000	0d 03:50:52.07000	0.00377282	0.0144325	0.00098062	3.4864	D	5	20/08/2020 17:23		0	0	0	0	0	0	0	0	0	0	0	0	0	0
1520	4	5	12	3d 00:20:40.64000	0d 03:51:09.58000	0.00377759	0.0144491	0.00098062	3.4763	D	5	20/08/2020 17:23		0	0	0	0	0	0	0	0	0	0	0	0	0	0
1521	4	5	12	3d 00:20:57.98000	0d 03:51:26.92000	0.00378231	0.0144655	0.0009807	3.4661	D	5	20/08/2020 17:24		0	0	0	0	0	0	0	0	0	0	0	0	0	0
1522	4	5	12	3d 00:21:14.91000	0d 03:51:43.85000	0.00378692	0.0144814	0.00098039	3.4559	D	5	20/08/2020 17:24		0	0	0	0	0	0	0	0	0	0	0	0	0	0
1523	4	5	12	3d 00:21:34.04000	0d 03:52:02.98000	0.00379213	0.0144994	0.00098047	3.4458	D	5	20/08/2020 17:24		0	0	0	0	0	0	0	0	0	0	0	0	0	0
1524	4	5	12	3d 00:21:52.25000	0d 03:52:21.19000	0.00379709	0.0145165	0.00098047	3.4356	D	5	20/08/2020 17:25		0	0	0	0	0	0	0	0	0	0	0	0	0	0
1525	4	5	12	3d 00:22:12.70000	0d 03:52:41.64000	0.00380266	0.0145356	0.00098054	3.4255	D	5	20/08/2020 17:25		0	0	0	0	0	0	0	0	0	0	0	0	0	0
1526	4	5	12	3d 00:22:43.99000	0d 03:53:12.93000	0.00381119	0.0145647	0.00098054	3.4154	D	5	20/08/2020 17:25		0	0	0	0	0	0	0	0	0	0	0	0	0	0
1527	4	5	12	3d 00:24:15.96000	0d 03:54:44.90000	0.00383624	0.0146501	0.00098047	3.4054	D	5	20/08/2020 17:27		0	0	0	0	0	0	0	0	0	0	0	0	0	0
1528	4	5	12	3d 00:28:03.56000	0d 03:58:32.50000	0.00389823	0.0148609	0.00098039	3.3953	D	5	20/08/2020 17:31		0	0	0	0	0	0	0	0	0	0	0	0	0	0
1529	4	5	12	3d 00:31:14.48000	0d 04:01:43.42000	0.00395023	0.0150372	0.00098054	3.3852	D	5	20/08/2020 17:34		0	0	0	0	0	0	0	0	0	0	0	0	0	0
1530	4	5	12	3d 00:33:18.39000	0d 04:03:47.33000	0.00398397	0.0151513	0.00098054	3.3751	D	5	20/08/2020 17:36		0	0	0	0	0	0	0	0	0	0	0	0	0	0
1531	4	5	12	3d 00:34:37.89000	0d 04:05:06.83000	0.00400563	0.0152243	0.00098047	3.3651	D	5	20/08/2020 17:37		0	0	0	0	0	0	0	0	0	0	0	0	0	0
1532	4	5	12	3d 00:35:37.99000	0d 04:06:06.93000	0.004022	0.0152793	0.00098077	3.355	D	5	20/08/2020 17:38		0	0	0	0	0	0	0	0	0	0	0	0	0	0
1533	4	5	12	3d 00:36:08.24000	0d 04:06:37.18000	0.00403024	0.0153069	0.00098032	3.3448	D	5	20/08/2020 17:39		0	0	0	0	0	0	0	0	0	0	0	0	0	0
1534	4	5	12	3d 00:36:42.49000	0d 04:07:11.43000	0.00403956	0.0153381	0.00098054	3.3347	D	5	20/08/2020 17:39		0	0	0	0	0	0	0	0	0	0	0	0	0	0
1535	4	5	12	3d 00:37:25.88000	0d 04:07:54.82000	0.00405138	0.0153774	0.00098032	3.3246	D	5	20/08/2020 17:40		0	0	0	0	0	0	0	0	0	0	0	0	0	0
1536	4	5	12	3d 00:37:55.25000	0d 04:08:24.19000	0.00405938	0.015404	0.00098047	3.3144	D	5	20/08/2020 17:41		0	0	0	0	0	0	0	0	0	0	0	0	0	0
1537	4	5	12	3d 00:38:29.55000	0d 04:08:58.49000	0.00406872	0.0154349	0.00098047	3.3043	D	5	20/08/2020 17:41		0	0	0	0	0	0	0	0	0	0	0	0	0	0
1538	4	5	12	3d 00:38:50.52000	0d 04:09:19.46000	0.00407444	0.0154538	0.0009807	3.2941	D	5	20/08/2020 17:42		0	0	0	0	0	0	0	0	0	0	0	0	0	0
1539	4	5	12	3d 00:39:02.80000	0d 04:09:31.74000	0.00407778	0.0154648	0.0009807	3.2839	D	5	20/08/2020 17:42		0	0	0	0	0	0	0	0	0	0	0	0	0	0
1540	4	5	12	3d 00:39:20.93000	0d 04:09:49.87000	0.00408272	0.015481	0.00098047	3.2737	D	5	20/08/2020 17:42		0	0	0	0	0	0	0	0	0	0	0	0	0	0
1541	4	5	12	3d 00:39:34.65000	0d 04:10:03.59000	0.00408645	0.0154932	0.00098047	3.2636	D	5	20/08/2020 17:42		0	0	0	0	0	0	0	0	0	0	0	0	0	0
1542	4	5	12	3d 00:39:51.63000	0d 04:10:20.57000	0.00409108	0.0155082	0.00098054	3.2534	D	5	20/08/2020 17:43		0	0	0	0	0	0	0	0	0	0	0	0	0	0
1543	4	5	12	3d 00:40:07.13000	0d 04:10:36.07000	0.0040953	0.015522	0.00098054	3.2433	D	5	20/08/2020 17:43		0	0	0	0	0	0	0	0	0	0	0	0	0	0
1544	4	5	12	3d 00:40:19.90000	0d 04:10:48.84000	0.00409878	0.0155332	0.00098054	3.2328	D	5	20/08/2020 17:43		0	0	0	0	0	0	0	0	0	0	0	0	0	0
1545	4	5	12	3d 00:40:35.49000	0d 04:11:04.43000	0.00410303	0.0155469	0.0009807	3.2226	D	5	20/08/2020 17:43		0	0	0	0	0	0	0	0	0	0	0	0	0	0
1546	4	5	12	3d 00:40:50.05000	0d 04:11:18.99000	0.00410699	0.0155597	0.00098062	3.2125	D	5	20/08/2020 17:44		0	0	0	0	0	0	0	0	0	0	0	0	0	0
1547	4	5	12	3d 00:41:03.62000	0d 04:11:32.56000	0.00411069	0.0155715	0.00098024	3.2024	D	5	20/08/2020 17:44		0	0	0	0	0	0	0	0	0	0	0	0	0	0
1548	4	5	12	3d 00:41:16.12000	0d 04:11:45.06000	0.00411409	0.0155824	0.00098032	3.1923	D	5	20/08/2020 17:44		0	0	0	0	0	0	0	0	0	0	0	0	0	0
1549	4	5	12	3d 00:41:27.93000	0d 04:11:56.87000	0.00411731	0.0155927	0.00098054	3.1823	D	5	20/08/2020 17:44		0	0	0	0	0	0	0	0	0	0	0	0	0	0
1550	4	5	12	3d 00:41:39.16000	0d 04:12:08.10000	0.00412037	0.0156024	0.00098054	3.1722	D	5	20/08/2020 17:44		0	0	0	0	0	0	0	0	0	0	0	0	0	0
1551	4	5	12	3d 00:41:49.80000	0d 04:12:18.74000	0.00412326	0.0156116	0.00098054	3.162	D	5	20/08/2020 17:45		0	0	0	0	0	0	0	0	0	0	0	0	0	0
1552	4	5	12	3d 00:41:59.79000	0d 04:12:28.73000	0.00412599	0.0156202	0.00098039	3.1519	D	5	20/08/2020 17:45		0	0	0	0	0	0	0	0	0	0	0	0	0	0
1553	4	5	12	3d 00:42:09.23000	0d 04:12:38.17000	0.00412856	0.0156283	0.00098054	3.1417	D	5	20/08/2020 17:45		0	0	0	0	0	0	0	0	0	0	0	0	0	0
1554	4	5	12	3d 00:42:18.08000	0d 04:12:47.02000	0.00413097	0.0156358	0.00098047	3.1315	D	5	20/08/2020 17:45		0	0	0	0	0	0	0	0	0	0	0	0	0	0
1555	4	5	12	3d 00:42:26.47000	0d 04:12:55.41000	0.00413325	0.015643	0.00098039	3.1212	D	5	20/08/2020 17:45		0	0	0	0	0	0	0	0	0	0	0	0	0	0
1556	4	5	12	3d 00:42:34.57000	0d 04:13:03.51000	0.00413546	0.0156498	0.00098062	3.1109	D	5	20/08/2020 17:45		0	0	0	0	0	0	0	0	0	0	0	0	0	0
1557	4	5	12	3d 00:42:41.64000	0d 04:13:10.58000	0.00413738	0.0156558	0.00098054	3.1008	D	5	20/08/2020 17:45		0	0	0	0	0	0	0	0	0	0	0	0	0	0
1558	4	5	12	3d 00:42:49.14000	0d 04:13:18.08000	0.00413943	0.0156621	0.00098047	3.0906	D	5	20/08/2020 17:46		0	0	0	0	0	0	0	0	0	0	0	0	0	0
1559	4	5	12	3d 00:42:56.25000	0d 04:13:25.19000	0.00414136	0.0156681	0.00098054	3.0802	D	5	20/08/2020 17:46		0	0	0	0	0	0	0	0	0	0	0	0	0	0
1560	4	5	12	3d 00:43:03.05000	0d 04:13:31.99000	0.00414322	0.0156738	0.00098054	3.07	D	5	20/08/2020 17:46		0	0	0	0	0	0	0	0	0	0	0	0	0	0
1561	4	5	12	3d 00:43:08.68000	0d 04:13:37.62000	0.00414475	0.0156785	0.00098047	3.0599	D	5	20/08/2020 17:46		0	0	0	0	0	0	0	0	0	0	0	0	0	0
1562	4	5	12	3d 00:43:14.88000	0d 04:13:43.82000	0.00414644	0.0156837	0.00098047	3.0497	D	5	20/08/2020 17:46		0	0	0	0	0	0	0	0	0	0	0	0	0	0
1563	4	5	12	3d 00:43:20.95000	0d 04:13:49.89000	0.00414809	0.0156887	0.00098047	3.0396	D	5	20/08/2020 17:46		0	0	0	0	0	0	0	0	0	0	0	0	0	0
1564	4	5	12	3d 00:43:26.64000	0d 04:13:55.58000	0.00414964	0.0156934	0.0009807	3.0292	D	5	20/08/2020 17:46		0	0	0	0	0	0	0	0	0	0	0	0	0	0
1565	4	5	12	3d 00:43:32.32000	0d 04:14:01.26000	0.00415119	0.0156981	0.00098047	3.019	D	5	20/08/2020 17:46		0	0	0	0	0	0	0	0	0	0	0	0	0	0
1566	4	5	12	3d 00:43:37.71000	0d 04:14:06.65000	0.00415266	0.0157025	0.00098039	3.0088	D	5	20/08/2020 17:46		0	0	0	0	0	0	0	0	0	0	0	0	0	0
1567	4	5	12	3d 00:43:42.92000	0d 04:14:11.86000	0.00415407	0.0157068	0.00098039	2.9986	D	5	20/08/2020 17:46		0	0	0	0	0	0	0	0	0	0	0	0	0	0
1568	4	5	12	3d 00:43:47.92000	0d 04:14:16.86000	0.00415544	0.0157109	0.00098047	2.9885	D	5	20/08/2020 17:46		0	0	0	0	0	0	0	0	0	0	0	0	0	0
1569	4	5	12	3d 00:43:52.60000	0d 04:14:21.54000	0.00415671	0.0157147	0.00098054	2.9784	D	5	20/08/2020 17:47		0	0	0	0	0	0	0	0	0	0	0	0	0	0
1570	4	5	12	3d 00:43:57.05000	0d 04:14:25.99000	0.00415792	0.0157183	0.00098054	2.9352	D	5	20/08/2020 17:47		0	0	0	0	0	0	0	0	0	0	0	0	0	0
1571	4	5	12	3d 00:43:59.17000	0d 04:14:28.11000	0.0041585	0.0157199	0.00098032	2.925	D	5	20/08/2020 17:47		0	0	0	0	0	0	0	0	0	0	0	0	0	0
1572	4	5	12	3d 00:44:02.96000	0d 04:14:31.90000	0.00415953	0.015723	0.00098062	2.9148	D	5	20/08/2020 17:47		0	0	0	0	0	0	0	0	0	0	0	0	0	0
1573	4	5	12	3d 00:44:06.99000	0d 04:14:35.93000	0.00416063	0.0157262	0.00098039	2.9041	D	5	20/08/2020 17:47		0	0	0	0	0	0	0	0	0	0	0	0	0	0
1574	4	5	12	3d 00:44:10.97000	0d 04:14:39.91000	0.00416172	0.0157293	0.00098039	2.8933	D	5	20/08/2020 17:47		0	0	0	0	0	0	0	0	0	0	0	0	0	0
1575	4	5	12	3d 00:44:15.00000	0d 04:14:43.94000	0.00416281	0.0157325	0.00098047	2.8829	D	5	20/08/2020 17:47		0	0	0	0	0	0	0	0	0	0	0	0	0	0
1576	4	5	12	3d 00:44:18.85000	0d 04:14:47.79000	0.00416386	0.0157355	0.00098054	2.8722	D	5	20/08/2020 17:47		0	0	0	0	0	0	0	0	0	0	0	0	0	0
1577	4	5	12	3d 00:44:22.47000	0d 04:14:51.41000	0.00416485	0.0157383	0.00098062	2.8621	D	5	20/08/2020 17:47		0	0	0	0	0	0	0	0	0	0	0	0	0	0
1578	4	5	12	3d 00:44:26.26000	0d 04:14:55.20000	0.00416588	0.0157413	0.00098039	2.8518	D	5	20/08/2020 17:47		0	0	0	0	0	0	0	0	0	0	0	0	0	0
1579	4	5	12	3d 00:44:29.78000	0d 04:14:58.72000	0.00416684	0.015744	0.00098062	2.8415	D	5	20/08/2020 17:47		0	0	0	0	0	0	0	0	0	0	0	0	0	0
1580	4	5	12	3d 00:44:32.99000	0d 04:15:01.93000	0.00416771	0.0157465	0.00098062	2.831	D	5	20/08/2020 17:47		0	0	0	0	0	0	0	0	0	0	0	0	0	0
1581	4	5	12	3d 00:44:36.49000	0d 04:15:05.43000	0.00416867	0.0157492	0.00098024	2.8203	D	5	20/08/2020 17:47		0	0	0	0	0	0	0	0	0	0	0	0	0	0
1582	4	5	12	3d 00:44:40.06000	0d 04:15:09.00000	0.00416964	0.0157519	0.00098062	2.8099	D	5	20/08/2020 17:47		0	0	0	0	0	0	0	0	0	0	0	0	0	0
1583	4	5	12	3d 00:44:43.20000	0d 04:15:12.14000	0.00417049	0.0157543	0.00098047	2.7993	D	5	20/08/2020 17:47		0	0	0	0	0	0	0	0	0	0	0	0	0	0
1584	4	5	12	3d 00:44:46.50000	0d 04:15:15.44000	0.00417139	0.0157568	0.0009807	2.7886	D	5	20/08/2020 17:47		0	0	0	0	0	0	0	0	0	0	0	0	0	0
1585	4	5	12	3d 00:44:49.66000	0d 04:15:18.60000	0.00417225	0.0157592	0.00098047	2.7785	D	5	20/08/2020 17:48		0	0	0	0	0	0	0	0	0	0	0	0	0	0
1586	4	5	12	3d 00:44:52.87000	0d 04:15:21.81000	0.00417313	0.0157616	0.00098039	2.768	D	5	20/08/2020 17:48		0	0	0	0	0	0	0	0	0	0	0	0	0	0
1587	4	5	12	3d 00:44:55.53000	0d 04:15:24.47000	0.00417385	0.0157636	0.00098047	2.7579	D	5	20/08/2020 17:48		0	0	0	0	0	0	0	0	0	0	0	0	0	0
1588	4	5	12	3d 00:44:58.39000	0d 04:15:27.33000	0.00417463	0.0157658	0.00098047	2.7474	D	5	20/08/2020 17:48		0	0	0	0	0	0	0	0	0	0	0	0	0	0
1589	4	5	12	3d 00:45:01.43000	0d 04:15:30.37000	0.00417546	0.015768	0.00098039	2.737	D	5	20/08/2020 17:48		0	0	0	0	0	0	0	0	0	0	0	0	0	0
1590	4	5	12	3d 00:45:04.21000	0d 04:15:33.15000	0.00417622	0.0157701	0.00098054	2.7268	D	5	20/08/2020 17:48		0	0	0	0	0	0	0	0	0	0	0	0	0	0
1591	4	5	12	3d 00:45:06.90000	0d 04:15:35.84000	0.00417695	0.0157721	0.0009807	2.7164	D	5	20/08/2020 17:48		0	0	0	0	0	0	0	0	0	0	0	0	0	0
1592	4	5	12	3d 00:45:09.49000	0d 04:15:38.43000	0.00417765	0.015774	0.00098054	2.706	D	5	20/08/2020 17:48		0	0	0	0	0	0	0	0	0	0	0	0	0	0
1593	4	5	12	3d 00:45:12.34000	0d 04:15:41.28000	0.00417843	0.0157761	0.00098047	2.6954	D	5	20/08/2020 17:48		0	0	0	0	0	0	0	0	0	0	0	0	0	0
1594	4	5	12	3d 00:45:14.85000	0d 04:15:43.79000	0.00417911	0.015778	0.00098047	2.6845	D	5	20/08/2020 17:48		0	0	0	0	0	0	0	0	0	0	0	0	0	0
1595	4	5	12	3d 00:45:17.57000	0d 04:15:46.51000	0.00417985	0.0157799	0.00098039	2.6743	D	5	20/08/2020 17:48		0	0	0	0	0	0	0	0	0	0	0	0	0	0
1596	4	5	12	3d 00:45:19.95000	0d 04:15:48.89000	0.0041805	0.0157817	0.00098054	2.6636	D	5	20/08/2020 17:48		0	0	0	0	0	0	0	0	0	0	0	0	0	0
1597	4	5	12	3d 00:45:22.47000	0d 04:15:51.41000	0.00418119	0.0157835	0.00098062	2.6532	D	5	20/08/2020 17:48		0	0	0	0	0	0	0	0	0	0	0	0	0	0
1598	4	5	12	3d 00:45:24.94000	0d 04:15:53.88000	0.00418186	0.0157853	0.00098062	2.6426	D	5	20/08/2020 17:48		0	0	0	0	0	0	0	0	0	0	0	0	0	0
1599	4	5	12	3d 00:45:27.26000	0d 04:15:56.20000	0.00418249	0.0157869	0.00098047	2.6319	D	5	20/08/2020 17:48		0	0	0	0	0	0	0	0	0	0	0	0	0	0
1600	4	5	12	3d 00:45:29.71000	0d 04:15:58.65000	0.00418316	0.0157887	0.00098054	2.6212	D	5	20/08/2020 17:48		0	0	0	0	0	0	0	0	0	0	0	0	0	0
1601	4	5	12	3d 00:45:32.04000	0d 04:16:00.98000	0.0041838	0.0157904	0.00098039	2.6111	D	5	20/08/2020 17:48		0	0	0	0	0	0	0	0	0	0	0	0	0	0
1602	4	5	12	3d 00:45:34.25000	0d 04:16:03.19000	0.0041844	0.0157919	0.00098032	2.6009	D	5	20/08/2020 17:48		0	0	0	0	0	0	0	0	0	0	0	0	0	0
1603	4	5	12	3d 00:45:36.29000	0d 04:16:05.23000	0.00418495	0.0157934	0.00098054	2.5905	D	5	20/08/2020 17:48		0	0	0	0	0	0	0	0	0	0	0	0	0	0
1604	4	5	12	3d 00:45:38.45000	0d 04:16:07.39000	0.00418554	0.0157949	0.00098047	2.5798	D	5	20/08/2020 17:48		0	0	0	0	0	0	0	0	0	0	0	0	0	0
1605	4	5	12	3d 00:45:40.78000	0d 04:16:09.72000	0.00418618	0.0157965	0.00098062	2.5689	D	5	20/08/2020 17:48		0	0	0	0	0	0	0	0	0	0	0	0	0	0
1606	4	5	12	3d 00:45:43.20000	0d 04:16:12.14000	0.00418684	0.0157982	0.00098077	2.5582	D	5	20/08/2020 17:48		0	0	0	0	0	0	0	0	0	0	0	0	0	0
1607	4	5	12	3d 00:45:45.30000	0d 04:16:14.24000	0.00418741	0.0157997	0.00098062	2.548	D	5	20/08/2020 17:48		0	0	0	0	0	0	0	0	0	0	0	0	0	0
1608	4	5	12	3d 00:45:47.42000	0d 04:16:16.36000	0.00418798	0.0158011	0.00098039	2.5376	D	5	20/08/2020 17:48		0	0	0	0	0	0	0	0	0	0	0	0	0	0
1609	4	5	12	3d 00:45:49.51000	0d 04:16:18.45000	0.00418855	0.0158026	0.00098062	2.527	D	5	20/08/2020 17:49		0	0	0	0	0	0	0	0	0	0	0	0	0	0
1610	4	5	12	3d 00:45:51.49000	0d 04:16:20.43000	0.00418909	0.0158039	0.00098039	2.5161	D	5	20/08/2020 17:49		0	0	0	0	0	0	0	0	0	0	0	0	0	0
1611	4	5	12	3d 00:45:53.55000	0d 04:16:22.49000	0.00418965	0.0158054	0.00098054	2.5054	D	5	20/08/2020 17:49		0	0	0	0	0	0	0	0	0	0	0	0	0	0
1612	4	5	12	3d 00:45:54.39000	0d 04:16:23.33000	0.00418988	0.0158059	0.00098062	2.4999	D	133	20/08/2020 17:49		0	0	0	0	0	0	0	0	0	0	0	0	0	0
1613	4	5	13	3d 00:45:54.40000	0d 00:00:00.01000	0	0	0	2.7097	R	0	20/08/2020 17:49		0	0	0	0	0	0	0	0	0	0	0	0	0	0
1614	4	5	13	3d 00:45:56.40000	0d 00:00:02.01000	0	0	0	2.9084	R	1	20/08/2020 17:49		0	0	0	0	0	0	0	0	0	0	0	0	0	0
1615	4	5	13	3d 00:45:58.40000	0d 00:00:04.01000	0	0	0	3.0111	R	1	20/08/2020 17:49		0	0	0	0	0	0	0	0	0	0	0	0	0	0
1616	4	5	13	3d 00:46:00.40000	0d 00:00:06.01000	0	0	0	3.0901	R	1	20/08/2020 17:49		0	0	0	0	0	0	0	0	0	0	0	0	0	0
1617	4	5	13	3d 00:46:02.40000	0d 00:00:08.01000	0	0	0	3.1547	R	1	20/08/2020 17:49		0	0	0	0	0	0	0	0	0	0	0	0	0	0
1618	4	5	13	3d 00:46:04.39000	0d 00:00:10.00000	0	0	0	3.2082	R	129	20/08/2020 17:49		0	0	0	0	0	0	0	0	0	0	0	0	0	0
1619	5	6	9	3d 00:46:04.43000	0d 00:00:00.04000	0.00000001	0.00000004	0.00098077	3.4205	C	0	20/08/2020 17:49		0	0	0	0	0	0	0	0	0	0	0	0	0	0
1620	5	6	9	3d 00:46:04.65000	0d 00:00:00.26000	0.00000007	0.00000024	0.00098054	3.4405	C	5	20/08/2020 17:49		0	0	0	0	0	0	0	0	0	0	0	0	0	0
1621	5	6	9	3d 00:46:04.83000	0d 00:00:00.44000	0.00000012	0.00000041	0.00098032	3.458	C	5	20/08/2020 17:49		0	0	0	0	0	0	0	0	0	0	0	0	0	0
1622	5	6	9	3d 00:46:05.04000	0d 00:00:00.65000	0.00000018	0.00000061	0.00098047	3.4745	C	5	20/08/2020 17:49		0	0	0	0	0	0	0	0	0	0	0	0	0	0
1623	5	6	9	3d 00:46:05.26000	0d 00:00:00.87000	0.00000024	0.00000082	0.00098039	3.4902	C	5	20/08/2020 17:49		0	0	0	0	0	0	0	0	0	0	0	0	0	0
1624	5	6	9	3d 00:46:05.50000	0d 00:00:01.11000	0.0000003	0.00000105	0.0009807	3.5058	C	5	20/08/2020 17:49		0	0	0	0	0	0	0	0	0	0	0	0	0	0
1625	5	6	9	3d 00:46:05.75000	0d 00:00:01.36000	0.00000037	0.00000129	0.0009807	3.5204	C	5	20/08/2020 17:49		0	0	0	0	0	0	0	0	0	0	0	0	0	0
1626	5	6	9	3d 00:46:06.01000	0d 00:00:01.62000	0.00000044	0.00000154	0.00098054	3.5348	C	5	20/08/2020 17:49		0	0	0	0	0	0	0	0	0	0	0	0	0	0
1627	5	6	9	3d 00:46:06.29000	0d 00:00:01.90000	0.00000052	0.00000181	0.00098054	3.5494	C	5	20/08/2020 17:49		0	0	0	0	0	0	0	0	0	0	0	0	0	0
1628	5	6	9	3d 00:46:06.61000	0d 00:00:02.22000	0.0000006	0.00000212	0.00098047	3.5633	C	5	20/08/2020 17:49		0	0	0	0	0	0	0	0	0	0	0	0	0	0
1629	5	6	9	3d 00:46:06.91000	0d 00:00:02.52000	0.00000069	0.00000241	0.00098062	3.5772	C	5	20/08/2020 17:49		0	0	0	0	0	0	0	0	0	0	0	0	0	0
1630	5	6	9	3d 00:46:07.22000	0d 00:00:02.83000	0.00000077	0.00000271	0.00098032	3.5906	C	5	20/08/2020 17:49		0	0	0	0	0	0	0	0	0	0	0	0	0	0
1631	5	6	9	3d 00:46:07.55000	0d 00:00:03.16000	0.00000086	0.00000303	0.00098062	3.6043	C	5	20/08/2020 17:49		0	0	0	0	0	0	0	0	0	0	0	0	0	0
1632	5	6	9	3d 00:46:07.89000	0d 00:00:03.50000	0.00000095	0.00000337	0.00098047	3.6175	C	5	20/08/2020 17:49		0	0	0	0	0	0	0	0	0	0	0	0	0	0
1633	5	6	9	3d 00:46:08.25000	0d 00:00:03.86000	0.00000105	0.00000372	0.00098047	3.6306	C	5	20/08/2020 17:49		0	0	0	0	0	0	0	0	0	0	0	0	0	0
1634	5	6	9	3d 00:46:08.62000	0d 00:00:04.23000	0.00000115	0.00000409	0.00098047	3.6432	C	5	20/08/2020 17:49		0	0	0	0	0	0	0	0	0	0	0	0	0	0
1635	5	6	9	3d 00:46:09.03000	0d 00:00:04.64000	0.00000126	0.0000045	0.00098047	3.6559	C	5	20/08/2020 17:49		0	0	0	0	0	0	0	0	0	0	0	0	0	0
1636	5	6	9	3d 00:46:09.46000	0d 00:00:05.07000	0.00000138	0.00000493	0.00098054	3.6681	C	5	20/08/2020 17:49		0	0	0	0	0	0	0	0	0	0	0	0	0	0
1637	5	6	9	3d 00:46:09.93000	0d 00:00:05.54000	0.00000151	0.0000054	0.00098039	3.6802	C	5	20/08/2020 17:49		0	0	0	0	0	0	0	0	0	0	0	0	0	0
1638	5	6	9	3d 00:46:10.46000	0d 00:00:06.07000	0.00000165	0.00000593	0.00098062	3.6918	C	5	20/08/2020 17:49		0	0	0	0	0	0	0	0	0	0	0	0	0	0
1639	5	6	9	3d 00:46:11.04000	0d 00:00:06.65000	0.00000181	0.00000651	0.00098047	3.7032	C	5	20/08/2020 17:49		0	0	0	0	0	0	0	0	0	0	0	0	0	0
1640	5	6	9	3d 00:46:11.74000	0d 00:00:07.35000	0.000002	0.00000722	0.00098077	3.7145	C	5	20/08/2020 17:49		0	0	0	0	0	0	0	0	0	0	0	0	0	0
1641	5	6	9	3d 00:46:12.62000	0d 00:00:08.23000	0.00000224	0.00000811	0.00098032	3.7255	C	5	20/08/2020 17:49		0	0	0	0	0	0	0	0	0	0	0	0	0	0
1642	5	6	9	3d 00:46:13.77000	0d 00:00:09.38000	0.00000255	0.00000928	0.00098054	3.736	C	5	20/08/2020 17:49		0	0	0	0	0	0	0	0	0	0	0	0	0	0
1643	5	6	9	3d 00:46:15.47000	0d 00:00:11.08000	0.00000302	0.00001101	0.00098062	3.7462	C	5	20/08/2020 17:49		0	0	0	0	0	0	0	0	0	0	0	0	0	0
1644	5	6	9	3d 00:46:18.38000	0d 00:00:13.99000	0.00000381	0.00001399	0.0009807	3.7565	C	5	20/08/2020 17:49		0	0	0	0	0	0	0	0	0	0	0	0	0	0
1645	5	6	9	3d 00:46:53.13000	0d 00:00:48.74000	0.00001327	0.00004958	0.00098039	3.7458	C	5	20/08/2020 17:50		0	0	0	0	0	0	0	0	0	0	0	0	0	0
1646	5	6	9	3d 00:46:59.18000	0d 00:00:54.79000	0.00001492	0.00005575	0.00098039	3.7353	C	5	20/08/2020 17:50		0	0	0	0	0	0	0	0	0	0	0	0	0	0
1647	5	6	9	3d 00:47:11.29000	0d 00:01:06.90000	0.00001822	0.00006805	0.00098039	3.7252	C	5	20/08/2020 17:50		0	0	0	0	0	0	0	0	0	0	0	0	0	0
1648	5	6	9	3d 00:47:29.18000	0d 00:01:24.79000	0.00002309	0.00008618	0.00098054	3.7151	C	5	20/08/2020 17:50		0	0	0	0	0	0	0	0	0	0	0	0	0	0
1649	5	6	9	3d 00:47:58.14000	0d 00:01:53.75000	0.00003098	0.00011544	0.00098062	3.7049	C	5	20/08/2020 17:51		0	0	0	0	0	0	0	0	0	0	0	0	0	0
1650	5	6	9	3d 00:48:46.40000	0d 00:02:42.01000	0.00004413	0.00016406	0.00098032	3.6948	C	5	20/08/2020 17:51		0	0	0	0	0	0	0	0	0	0	0	0	0	0
1651	5	6	9	3d 00:52:37.69000	0d 00:06:33.30000	0.00010712	0.00039638	0.00098039	3.6838	C	5	20/08/2020 17:55		0	0	0	0	0	0	0	0	0	0	0	0	0	0
1652	5	6	9	3d 00:57:37.69000	0d 00:11:33.30000	0.00018883	0.00069697	0.00098054	3.6796	C	1	20/08/2020 18:00		0	0	0	0	0	0	0	0	0	0	0	0	0	0
1653	5	6	9	3d 01:02:37.69000	0d 00:16:33.30000	0.00027054	0.00099778	0.00098077	3.6832	C	1	20/08/2020 18:05		0	0	0	0	0	0	0	0	0	0	0	0	0	0
1654	5	6	9	3d 01:07:37.69000	0d 00:21:33.30000	0.00035225	0.0012989	0.00098039	3.6867	C	1	20/08/2020 18:10		0	0	0	0	0	0	0	0	0	0	0	0	0	0
1655	5	6	9	3d 01:12:37.69000	0d 00:26:33.30000	0.00043396	0.00160029	0.00098054	3.6904	C	1	20/08/2020 18:15		0	0	0	0	0	0	0	0	0	0	0	0	0	0
1656	5	6	9	3d 01:17:37.69000	0d 00:31:33.30000	0.00051567	0.00190201	0.00098047	3.6941	C	1	20/08/2020 18:20		0	0	0	0	0	0	0	0	0	0	0	0	0	0
1657	5	6	9	3d 01:22:37.69000	0d 00:36:33.30000	0.00059738	0.00220403	0.00098062	3.6983	C	1	20/08/2020 18:25		0	0	0	0	0	0	0	0	0	0	0	0	0	0
1658	5	6	9	3d 01:27:37.69000	0d 00:41:33.30000	0.00067909	0.00250641	0.00098054	3.7031	C	1	20/08/2020 18:30		0	0	0	0	0	0	0	0	0	0	0	0	0	0
1659	5	6	9	3d 01:32:37.69000	0d 00:46:33.30000	0.0007608	0.00280917	0.00098039	3.7076	C	1	20/08/2020 18:35		0	0	0	0	0	0	0	0	0	0	0	0	0	0
1660	5	6	9	3d 01:37:37.69000	0d 00:51:33.30000	0.00084251	0.00311235	0.00098039	3.713	C	1	20/08/2020 18:40		0	0	0	0	0	0	0	0	0	0	0	0	0	0
1661	5	6	9	3d 01:42:37.69000	0d 00:56:33.30000	0.00092422	0.00341597	0.00098039	3.7186	C	1	20/08/2020 18:45		0	0	0	0	0	0	0	0	0	0	0	0	0	0
1662	5	6	9	3d 01:47:37.69000	0d 01:01:33.30000	0.00100593	0.00372001	0.00098047	3.7235	C	1	20/08/2020 18:50		0	0	0	0	0	0	0	0	0	0	0	0	0	0
1663	5	6	9	3d 01:52:37.69000	0d 01:06:33.30000	0.00108764	0.00402449	0.00098054	3.729	C	1	20/08/2020 18:55		0	0	0	0	0	0	0	0	0	0	0	0	0	0
1664	5	6	9	3d 01:57:37.69000	0d 01:11:33.30000	0.00116934	0.0043294	0.00098047	3.7343	C	1	20/08/2020 19:00		0	0	0	0	0	0	0	0	0	0	0	0	0	0
1665	5	6	9	3d 02:02:37.69000	0d 01:16:33.30000	0.00125105	0.00463477	0.00098047	3.7398	C	1	20/08/2020 19:05		0	0	0	0	0	0	0	0	0	0	0	0	0	0
1666	5	6	9	3d 02:07:37.69000	0d 01:21:33.30000	0.00133276	0.00494057	0.0009807	3.7453	C	1	20/08/2020 19:10		0	0	0	0	0	0	0	0	0	0	0	0	0	0
1667	5	6	9	3d 02:12:37.69000	0d 01:26:33.30000	0.00141447	0.0052468	0.00098054	3.7504	C	1	20/08/2020 19:15		0	0	0	0	0	0	0	0	0	0	0	0	0	0
1668	5	6	9	3d 02:17:37.69000	0d 01:31:33.30000	0.00149618	0.00555346	0.00098062	3.7556	C	1	20/08/2020 19:20		0	0	0	0	0	0	0	0	0	0	0	0	0	0
1669	5	6	9	3d 02:22:37.69000	0d 01:36:33.30000	0.00157789	0.00586055	0.00098054	3.7606	C	1	20/08/2020 19:25		0	0	0	0	0	0	0	0	0	0	0	0	0	0
1670	5	6	9	3d 02:27:37.69000	0d 01:41:33.30000	0.0016596	0.00616805	0.00098054	3.7658	C	1	20/08/2020 19:30		0	0	0	0	0	0	0	0	0	0	0	0	0	0
1671	5	6	9	3d 02:32:37.69000	0d 01:46:33.30000	0.00174131	0.006476	0.00098039	3.7713	C	1	20/08/2020 19:35		0	0	0	0	0	0	0	0	0	0	0	0	0	0
1672	5	6	9	3d 02:37:37.69000	0d 01:51:33.30000	0.00182302	0.00678438	0.00098047	3.7771	C	1	20/08/2020 19:40		0	0	0	0	0	0	0	0	0	0	0	0	0	0
1673	5	6	9	3d 02:42:37.69000	0d 01:56:33.30000	0.00190473	0.00709323	0.00098047	3.7827	C	1	20/08/2020 19:45		0	0	0	0	0	0	0	0	0	0	0	0	0	0
1674	5	6	9	3d 02:47:37.69000	0d 02:01:33.30000	0.00198644	0.00740256	0.00098047	3.7888	C	1	20/08/2020 19:50		0	0	0	0	0	0	0	0	0	0	0	0	0	0
1675	5	6	9	3d 02:52:37.69000	0d 02:06:33.30000	0.00206815	0.0077124	0.00098047	3.7955	C	1	20/08/2020 19:55		0	0	0	0	0	0	0	0	0	0	0	0	0	0
1676	5	6	9	3d 02:57:37.69000	0d 02:11:33.30000	0.00214986	0.00802281	0.00098047	3.8025	C	1	20/08/2020 20:00		0	0	0	0	0	0	0	0	0	0	0	0	0	0
1677	5	6	9	3d 03:02:37.69000	0d 02:16:33.30000	0.00223157	0.00833383	0.00098047	3.8103	C	1	20/08/2020 20:05		0	0	0	0	0	0	0	0	0	0	0	0	0	0
1678	5	6	9	3d 03:07:37.69000	0d 02:21:33.30000	0.00231328	0.00864552	0.00098054	3.819	C	1	20/08/2020 20:10		0	0	0	0	0	0	0	0	0	0	0	0	0	0
1679	5	6	9	3d 03:12:37.69000	0d 02:26:33.30000	0.00239499	0.00895795	0.00098047	3.8285	C	1	20/08/2020 20:15		0	0	0	0	0	0	0	0	0	0	0	0	0	0
1680	5	6	9	3d 03:17:28.60000	0d 02:31:24.21000	0.00247422	0.00926168	0.00098047	3.8386	C	5	20/08/2020 20:20		0	0	0	0	0	0	0	0	0	0	0	0	0	0
1681	5	6	9	3d 03:21:53.43000	0d 02:35:49.04000	0.00254635	0.00953891	0.00098054	3.8486	C	5	20/08/2020 20:25		0	0	0	0	0	0	0	0	0	0	0	0	0	0
1682	5	6	9	3d 03:26:01.73000	0d 02:39:57.34000	0.00261398	0.00979952	0.00098039	3.8587	C	5	20/08/2020 20:29		0	0	0	0	0	0	0	0	0	0	0	0	0	0
1683	5	6	9	3d 03:29:52.42000	0d 02:43:48.03000	0.00267681	0.0100423	0.00098032	3.8688	C	5	20/08/2020 20:33		0	0	0	0	0	0	0	0	0	0	0	0	0	0
1684	5	6	9	3d 03:33:28.03000	0d 02:47:23.64000	0.00273554	0.0102698	0.00098054	3.8788	C	5	20/08/2020 20:36		0	0	0	0	0	0	0	0	0	0	0	0	0	0
1685	5	6	9	3d 03:37:00.03000	0d 02:50:55.64000	0.00279328	0.010494	0.00098039	3.8889	C	5	20/08/2020 20:40		0	0	0	0	0	0	0	0	0	0	0	0	0	0
1686	5	6	9	3d 03:40:18.16000	0d 02:54:13.77000	0.00284724	0.0107041	0.00098054	3.899	C	5	20/08/2020 20:43		0	0	0	0	0	0	0	0	0	0	0	0	0	0
1687	5	6	9	3d 03:43:30.71000	0d 02:57:26.32000	0.00289969	0.0109089	0.00098054	3.9091	C	5	20/08/2020 20:46		0	0	0	0	0	0	0	0	0	0	0	0	0	0
1688	5	6	9	3d 03:46:37.96000	0d 03:00:33.57000	0.00295069	0.0111085	0.00098062	3.9191	C	5	20/08/2020 20:49		0	0	0	0	0	0	0	0	0	0	0	0	0	0
1689	5	6	9	3d 03:49:42.94000	0d 03:03:38.55000	0.00300107	0.0113062	0.00098054	3.9292	C	5	20/08/2020 20:52		0	0	0	0	0	0	0	0	0	0	0	0	0	0
1690	5	6	9	3d 03:52:41.76000	0d 03:06:37.37000	0.00304977	0.0114978	0.00098054	3.9393	C	5	20/08/2020 20:55		0	0	0	0	0	0	0	0	0	0	0	0	0	0
1691	5	6	9	3d 03:55:38.35000	0d 03:09:33.96000	0.00309787	0.0116875	0.00098047	3.9493	C	5	20/08/2020 20:58		0	0	0	0	0	0	0	0	0	0	0	0	0	0
1692	5	6	9	3d 03:58:34.73000	0d 03:12:30.34000	0.00314591	0.0118775	0.00098062	3.9596	C	5	20/08/2020 21:01		0	0	0	0	0	0	0	0	0	0	0	0	0	0
1693	5	6	9	3d 04:01:29.44000	0d 03:15:25.05000	0.00319349	0.0120661	0.00098054	3.9696	C	5	20/08/2020 21:04		0	0	0	0	0	0	0	0	0	0	0	0	0	0
1694	5	6	9	3d 04:04:21.89000	0d 03:18:17.50000	0.00324046	0.0122528	0.00098039	3.9797	C	5	20/08/2020 21:07		0	0	0	0	0	0	0	0	0	0	0	0	0	0
1695	5	6	9	3d 04:07:12.34000	0d 03:21:07.95000	0.00328689	0.0124378	0.00098032	3.9898	C	5	20/08/2020 21:10		0	0	0	0	0	0	0	0	0	0	0	0	0	0
1696	5	6	9	3d 04:10:01.48000	0d 03:23:57.09000	0.00333296	0.0126218	0.00098032	3.9998	C	5	20/08/2020 21:13		0	0	0	0	0	0	0	0	0	0	0	0	0	0
1697	5	6	9	3d 04:12:48.19000	0d 03:26:43.80000	0.00337836	0.0128037	0.00098062	4.0099	C	5	20/08/2020 21:16		0	0	0	0	0	0	0	0	0	0	0	0	0	0
1698	5	6	9	3d 04:15:35.72000	0d 03:29:31.33000	0.00342399	0.0129869	0.00098039	4.02	C	5	20/08/2020 21:18		0	0	0	0	0	0	0	0	0	0	0	0	0	0
1699	5	6	9	3d 04:18:23.35000	0d 03:32:18.96000	0.00346965	0.0131706	0.00098077	4.0302	C	5	20/08/2020 21:21		0	0	0	0	0	0	0	0	0	0	0	0	0	0
1700	5	6	9	3d 04:21:09.65000	0d 03:35:05.26000	0.00351494	0.0133534	0.00098054	4.0403	C	5	20/08/2020 21:24		0	0	0	0	0	0	0	0	0	0	0	0	0	0
1701	5	6	9	3d 04:23:50.54000	0d 03:37:46.15000	0.00355876	0.0135307	0.00098054	4.0504	C	5	20/08/2020 21:27		0	0	0	0	0	0	0	0	0	0	0	0	0	0
1702	5	6	9	3d 04:26:30.60000	0d 03:40:26.21000	0.00360236	0.0137075	0.00098032	4.0604	C	5	20/08/2020 21:29		0	0	0	0	0	0	0	0	0	0	0	0	0	0
1703	5	6	9	3d 04:29:09.45000	0d 03:43:05.06000	0.00364562	0.0138834	0.00098054	4.0705	C	5	20/08/2020 21:32		0	0	0	0	0	0	0	0	0	0	0	0	0	0
1704	5	6	9	3d 04:31:44.76000	0d 03:45:40.37000	0.00368792	0.0140558	0.00098054	4.0806	C	5	20/08/2020 21:34		0	0	0	0	0	0	0	0	0	0	0	0	0	0
1705	5	6	9	3d 04:34:20.09000	0d 03:48:15.70000	0.00373023	0.0142286	0.00098062	4.0906	C	5	20/08/2020 21:37		0	0	0	0	0	0	0	0	0	0	0	0	0	0
1706	5	6	9	3d 04:36:52.26000	0d 03:50:47.87000	0.00377168	0.0143984	0.00098054	4.1007	C	5	20/08/2020 21:40		0	0	0	0	0	0	0	0	0	0	0	0	0	0
1707	5	6	9	3d 04:39:22.11000	0d 03:53:17.72000	0.00381249	0.0145659	0.0009807	4.1108	C	5	20/08/2020 21:42		0	0	0	0	0	0	0	0	0	0	0	0	0	0
1708	5	6	9	3d 04:41:51.91000	0d 03:55:47.52000	0.00385329	0.0147339	0.00098047	4.1209	C	5	20/08/2020 21:45		0	0	0	0	0	0	0	0	0	0	0	0	0	0
1709	5	6	9	3d 04:44:14.76000	0d 03:58:10.37000	0.0038922	0.0148944	0.00098054	4.1309	C	5	20/08/2020 21:47		0	0	0	0	0	0	0	0	0	0	0	0	0	0
1710	5	6	9	3d 04:46:38.71000	0d 04:00:34.32000	0.00393141	0.0150565	0.00098062	4.141	C	5	20/08/2020 21:49		0	0	0	0	0	0	0	0	0	0	0	0	0	0
1711	5	6	9	3d 04:49:02.13000	0d 04:02:57.74000	0.00397047	0.0152185	0.00098039	4.1511	C	5	20/08/2020 21:52		0	0	0	0	0	0	0	0	0	0	0	0	0	0
1712	5	6	9	3d 04:51:23.10000	0d 04:05:18.71000	0.00400886	0.0153781	0.00098032	4.1611	C	5	20/08/2020 21:54		0	0	0	0	0	0	0	0	0	0	0	0	0	0
1713	5	6	9	3d 04:53:43.15000	0d 04:07:38.76000	0.00404701	0.015537	0.00098047	4.1712	C	5	20/08/2020 21:56		0	0	0	0	0	0	0	0	0	0	0	0	0	0
1714	5	6	9	3d 04:56:05.62000	0d 04:10:01.23000	0.00408581	0.015699	0.00098047	4.1813	C	5	20/08/2020 21:59		0	0	0	0	0	0	0	0	0	0	0	0	0	0
1715	5	6	9	3d 04:58:24.49000	0d 04:12:20.10000	0.00412364	0.0158574	0.00098062	4.1913	C	5	20/08/2020 22:01		0	0	0	0	0	0	0	0	0	0	0	0	0	0
1716	5	6	9	3d 05:00:18.93000	0d 04:14:14.54000	0.00415481	0.0159882	0.00098062	4.2	C	133	20/08/2020 22:03		0	0	0	0	0	0	0	0	0	0	0	0	0	0
1717	5	6	10	3d 05:00:18.94000	0d 00:00:00.01000	0.00415481	0.0159882	0.00101648	4.1999	C	0	20/08/2020 22:03		0	0	0	0	0	0	0	0	0	0	0	0	0	0
1718	5	6	10	3d 05:00:35.27000	0d 00:00:16.34000	0.00415921	0.0160067	0.00091638	4.2004	C	4	20/08/2020 22:03		0	0	0	0	0	0	0	0	0	0	0	0	0	0
1719	5	6	10	3d 05:00:51.57000	0d 00:00:32.64000	0.00416313	0.0160231	0.00081628	4.2	C	4	20/08/2020 22:04		0	0	0	0	0	0	0	0	0	0	0	0	0	0
1720	5	6	10	3d 05:01:14.32000	0d 00:00:55.39000	0.00416795	0.0160434	0.00071618	4.2002	C	4	20/08/2020 22:04		0	0	0	0	0	0	0	0	0	0	0	0	0	0
1721	5	6	10	3d 05:01:41.03000	0d 00:01:22.10000	0.00417288	0.0160641	0.00061616	4.2002	C	4	20/08/2020 22:04		0	0	0	0	0	0	0	0	0	0	0	0	0	0
1722	5	6	10	3d 05:02:13.24000	0d 00:01:54.31000	0.00417794	0.0160853	0.00051614	4.2002	C	4	20/08/2020 22:05		0	0	0	0	0	0	0	0	0	0	0	0	0	0
1723	5	6	10	3d 05:02:52.55000	0d 00:02:33.62000	0.00418302	0.0161066	0.00041604	4.2	C	4	20/08/2020 22:06		0	0	0	0	0	0	0	0	0	0	0	0	0	0
1724	5	6	10	3d 05:03:47.68000	0d 00:03:28.75000	0.00418859	0.0161301	0.00031594	4.2	C	4	20/08/2020 22:06		0	0	0	0	0	0	0	0	0	0	0	0	0	0
1725	5	6	10	3d 05:05:07.52000	0d 00:04:48.59000	0.0041944	0.0161545	0.00021592	4.2004	C	4	20/08/2020 22:08		0	0	0	0	0	0	0	0	0	0	0	0	0	0
1726	5	6	10	3d 05:07:35.89000	0d 00:07:16.96000	0.00420099	0.0161821	0.00011589	4.2	C	4	20/08/2020 22:10		0	0	0	0	0	0	0	0	0	0	0	0	0	0
1727	5	6	10	3d 05:08:20.98000	0d 00:08:02.05000	0.00420233	0.0161877	0.00009804	4.2	C	132	20/08/2020 22:11		0	0	0	0	0	0	0	0	0	0	0	0	0	0
1728	5	6	11	3d 05:08:20.99000	0d 00:00:00.01000	0	0	0	4.1991	R	0	20/08/2020 22:11		0	0	0	0	0	0	0	0	0	0	0	0	0	0
1729	5	6	11	3d 05:08:22.99000	0d 00:00:02.01000	0	0	0	4.1993	R	1	20/08/2020 22:11		0	0	0	0	0	0	0	0	0	0	0	0	0	0
1730	5	6	11	3d 05:08:24.99000	0d 00:00:04.01000	0	0	0	4.199	R	1	20/08/2020 22:11		0	0	0	0	0	0	0	0	0	0	0	0	0	0
1731	5	6	11	3d 05:08:26.99000	0d 00:00:06.01000	0	0	0	4.1991	R	1	20/08/2020 22:11		0	0	0	0	0	0	0	0	0	0	0	0	0	0
1732	5	6	11	3d 05:08:28.99000	0d 00:00:08.01000	0	0	0	4.1988	R	1	20/08/2020 22:11		0	0	0	0	0	0	0	0	0	0	0	0	0	0
1733	5	6	11	3d 05:08:30.98000	0d 00:00:10.00000	0	0	0	4.1987	R	129	20/08/2020 22:11		0	0	0	0	0	0	0	0	0	0	0	0	0	0
1734	5	6	12	3d 05:08:31.02000	0d 00:00:00.04000	0.00000001	0.00000004	0.00098108	4.1907	D	0	20/08/2020 22:11		0	0	0	0	0	0	0	0	0	0	0	0	0	0
1735	5	6	12	3d 05:09:16.31000	0d 00:00:45.33000	0.00001235	0.00005166	0.00098054	4.1807	D	5	20/08/2020 22:12		0	0	0	0	0	0	0	0	0	0	0	0	0	0
1736	5	6	12	3d 05:11:04.61000	0d 00:02:33.63000	0.00004184	0.00017482	0.00098054	4.1706	D	5	20/08/2020 22:14		0	0	0	0	0	0	0	0	0	0	0	0	0	0
1737	5	6	12	3d 05:13:02.56000	0d 00:04:31.58000	0.00007397	0.00030865	0.00098054	4.1605	D	5	20/08/2020 22:16		0	0	0	0	0	0	0	0	0	0	0	0	0	0
1738	5	6	12	3d 05:14:45.34000	0d 00:06:14.36000	0.00010196	0.00042498	0.0009807	4.1505	D	5	20/08/2020 22:17		0	0	0	0	0	0	0	0	0	0	0	0	0	0
1739	5	6	12	3d 05:16:33.39000	0d 00:08:02.41000	0.00013139	0.00054696	0.00098062	4.1404	D	5	20/08/2020 22:19		0	0	0	0	0	0	0	0	0	0	0	0	0	0
1740	5	6	12	3d 05:18:45.22000	0d 00:10:14.24000	0.0001673	0.00069545	0.00098047	4.1303	D	5	20/08/2020 22:21		0	0	0	0	0	0	0	0	0	0	0	0	0	0
1741	5	6	12	3d 05:20:45.06000	0d 00:12:14.08000	0.00019994	0.00083011	0.00098054	4.1202	D	5	20/08/2020 22:23		0	0	0	0	0	0	0	0	0	0	0	0	0	0
1742	5	6	12	3d 05:22:51.14000	0d 00:14:20.16000	0.00023428	0.00097142	0.00098047	4.1102	D	5	20/08/2020 22:26		0	0	0	0	0	0	0	0	0	0	0	0	0	0
1743	5	6	12	3d 05:23:34.78000	0d 00:15:03.80000	0.00024616	0.00102023	0.00098047	4.1001	D	5	20/08/2020 22:26		0	0	0	0	0	0	0	0	0	0	0	0	0	0
1744	5	6	12	3d 05:25:38.98000	0d 00:17:08.00000	0.00027999	0.00115876	0.0009807	4.09	D	5	20/08/2020 22:28		0	0	0	0	0	0	0	0	0	0	0	0	0	0
1745	5	6	12	3d 05:27:38.52000	0d 00:19:07.54000	0.00031255	0.00129174	0.00098062	4.08	D	5	20/08/2020 22:30		0	0	0	0	0	0	0	0	0	0	0	0	0	0
1746	5	6	12	3d 05:30:15.07000	0d 00:21:44.09000	0.00035519	0.00146549	0.00098062	4.0699	D	5	20/08/2020 22:33		0	0	0	0	0	0	0	0	0	0	0	0	0	0
1747	5	6	12	3d 05:33:09.06000	0d 00:24:38.08000	0.00040258	0.00165827	0.00098047	4.0597	D	5	20/08/2020 22:36		0	0	0	0	0	0	0	0	0	0	0	0	0	0
1748	5	6	12	3d 05:34:20.98000	0d 00:25:50.00000	0.00042217	0.00173768	0.00098039	4.0494	D	5	20/08/2020 22:37		0	0	0	0	0	0	0	0	0	0	0	0	0	0
1749	5	6	12	3d 05:35:10.57000	0d 00:26:39.59000	0.00043567	0.00179233	0.00098054	4.0381	D	5	20/08/2020 22:38		0	0	0	0	0	0	0	0	0	0	0	0	0	0
1750	5	6	12	3d 05:35:13.38000	0d 00:26:42.40000	0.00043644	0.00179541	0.00098032	4.0279	D	5	20/08/2020 22:38		0	0	0	0	0	0	0	0	0	0	0	0	0	0
1751	5	6	12	3d 05:35:36.73000	0d 00:27:05.75000	0.0004428	0.00182099	0.00098054	4.0177	D	5	20/08/2020 22:38		0	0	0	0	0	0	0	0	0	0	0	0	0	0
1752	5	6	12	3d 05:36:52.89000	0d 00:28:21.91000	0.00046354	0.00190422	0.00098054	4.0075	D	5	20/08/2020 22:40		0	0	0	0	0	0	0	0	0	0	0	0	0	0
1753	5	6	12	3d 05:37:01.47000	0d 00:28:30.49000	0.00046588	0.00191359	0.00098054	4.0218	D	5	20/08/2020 22:40		0	0	0	0	0	0	0	0	0	0	0	0	0	0
1754	5	6	12	3d 05:37:13.67000	0d 00:28:42.69000	0.0004692	0.00192695	0.00098039	4.0116	D	5	20/08/2020 22:40		0	0	0	0	0	0	0	0	0	0	0	0	0	0
1755	5	6	12	3d 05:37:59.47000	0d 00:29:28.49000	0.00048167	0.00197695	0.00098047	4.0229	D	5	20/08/2020 22:41		0	0	0	0	0	0	0	0	0	0	0	0	0	0
1756	5	6	12	3d 05:39:33.06000	0d 00:31:02.08000	0.00050717	0.00207967	0.00098024	4.0333	D	5	20/08/2020 22:42		0	0	0	0	0	0	0	0	0	0	0	0	0	0
1757	5	6	12	3d 05:43:55.46000	0d 00:35:24.48000	0.00057863	0.00236771	0.00098032	4.0232	D	5	20/08/2020 22:47		0	0	0	0	0	0	0	0	0	0	0	0	0	0
1758	5	6	12	3d 05:47:03.52000	0d 00:38:32.54000	0.00062985	0.00257352	0.00098054	4.0131	D	5	20/08/2020 22:50		0	0	0	0	0	0	0	0	0	0	0	0	0	0
1759	5	6	12	3d 05:49:42.19000	0d 00:41:11.21000	0.00067307	0.00274674	0.00098047	4.0031	D	5	20/08/2020 22:52		0	0	0	0	0	0	0	0	0	0	0	0	0	0
1760	5	6	12	3d 05:52:26.50000	0d 00:43:55.52000	0.00071782	0.00292567	0.00098039	3.993	D	5	20/08/2020 22:55		0	0	0	0	0	0	0	0	0	0	0	0	0	0
1761	5	6	12	3d 05:55:15.49000	0d 00:46:44.51000	0.00076385	0.00310923	0.00098047	3.9828	D	5	20/08/2020 22:58		0	0	0	0	0	0	0	0	0	0	0	0	0	0
1762	5	6	12	3d 05:58:00.39000	0d 00:49:29.41000	0.00080876	0.00328789	0.0009807	3.9727	D	5	20/08/2020 23:01		0	0	0	0	0	0	0	0	0	0	0	0	0	0
1763	5	6	12	3d 06:00:55.41000	0d 00:52:24.43000	0.00085643	0.00347705	0.00098047	3.9626	D	5	20/08/2020 23:04		0	0	0	0	0	0	0	0	0	0	0	0	0	0
1764	5	6	12	3d 06:03:43.17000	0d 00:55:12.19000	0.00090212	0.00365788	0.00098054	3.9525	D	5	20/08/2020 23:06		0	0	0	0	0	0	0	0	0	0	0	0	0	0
1765	5	6	12	3d 06:06:28.64000	0d 00:57:57.66000	0.00094719	0.0038358	0.00098047	3.9423	D	5	20/08/2020 23:09		0	0	0	0	0	0	0	0	0	0	0	0	0	0
1766	5	6	12	3d 06:09:19.25000	0d 01:00:48.27000	0.00099366	0.00401877	0.00098054	3.9323	D	5	20/08/2020 23:12		0	0	0	0	0	0	0	0	0	0	0	0	0	0
1767	5	6	12	3d 06:12:13.24000	0d 01:03:42.26000	0.00104105	0.00420488	0.00098062	3.922	D	5	20/08/2020 23:15		0	0	0	0	0	0	0	0	0	0	0	0	0	0
1768	5	6	12	3d 06:15:07.11000	0d 01:06:36.13000	0.00108841	0.00439039	0.00098062	3.912	D	5	20/08/2020 23:18		0	0	0	0	0	0	0	0	0	0	0	0	0	0
1769	5	6	12	3d 06:18:04.07000	0d 01:09:33.09000	0.0011366	0.00457871	0.00098062	3.9019	D	5	20/08/2020 23:21		0	0	0	0	0	0	0	0	0	0	0	0	0	0
1770	5	6	12	3d 06:21:08.95000	0d 01:12:37.97000	0.00118696	0.00477493	0.00098062	3.8918	D	5	20/08/2020 23:24		0	0	0	0	0	0	0	0	0	0	0	0	0	0
1771	5	6	12	3d 06:24:08.54000	0d 01:15:37.56000	0.00123587	0.00496506	0.00098047	3.8816	D	5	20/08/2020 23:27		0	0	0	0	0	0	0	0	0	0	0	0	0	0
1772	5	6	12	3d 06:27:19.12000	0d 01:18:48.14000	0.00128778	0.00516629	0.00098054	3.8715	D	5	20/08/2020 23:30		0	0	0	0	0	0	0	0	0	0	0	0	0	0
1773	5	6	12	3d 06:30:44.74000	0d 01:22:13.76000	0.00134378	0.00538285	0.00098047	3.8614	D	5	20/08/2020 23:33		0	0	0	0	0	0	0	0	0	0	0	0	0	0
1774	5	6	12	3d 06:34:01.78000	0d 01:25:30.80000	0.00139745	0.00558981	0.00098047	3.8514	D	5	20/08/2020 23:37		0	0	0	0	0	0	0	0	0	0	0	0	0	0
1775	5	6	12	3d 06:37:23.61000	0d 01:28:52.63000	0.00145242	0.00580126	0.00098047	3.8413	D	5	20/08/2020 23:40		0	0	0	0	0	0	0	0	0	0	0	0	0	0
1776	5	6	12	3d 06:40:54.13000	0d 01:32:23.15000	0.00150976	0.00602123	0.00098039	3.8311	D	5	20/08/2020 23:44		0	0	0	0	0	0	0	0	0	0	0	0	0	0
1777	5	6	12	3d 06:44:41.31000	0d 01:36:10.33000	0.00157164	0.00625798	0.00098062	3.821	D	5	20/08/2020 23:47		0	0	0	0	0	0	0	0	0	0	0	0	0	0
1778	5	6	12	3d 06:48:39.95000	0d 01:40:08.97000	0.00163663	0.00650602	0.00098062	3.8109	D	5	20/08/2020 23:51		0	0	0	0	0	0	0	0	0	0	0	0	0	0
1779	5	6	12	3d 06:53:01.65000	0d 01:44:30.67000	0.00170791	0.00677729	0.0009807	3.8009	D	5	20/08/2020 23:56		0	0	0	0	0	0	0	0	0	0	0	0	0	0
1780	5	6	12	3d 06:57:33.91000	0d 01:49:02.93000	0.00178207	0.00705877	0.00098047	3.7906	D	5	21/08/2020 00:00		0	0	0	0	0	0	0	0	0	0	0	0	0	0
1781	5	6	12	3d 07:02:33.91000	0d 01:54:02.93000	0.00186378	0.00736811	0.0009807	3.7809	D	1	21/08/2020 00:05		0	0	0	0	0	0	0	0	0	0	0	0	0	0
1782	5	6	12	3d 07:07:33.91000	0d 01:59:02.93000	0.00194548	0.00767667	0.00098047	3.7714	D	1	21/08/2020 00:10		0	0	0	0	0	0	0	0	0	0	0	0	0	0
1783	5	6	12	3d 07:12:33.91000	0d 02:04:02.93000	0.00202719	0.00798451	0.00098054	3.7632	D	1	21/08/2020 00:15		0	0	0	0	0	0	0	0	0	0	0	0	0	0
1784	5	6	12	3d 07:17:33.91000	0d 02:09:02.93000	0.0021089	0.00829168	0.00098062	3.7552	D	1	21/08/2020 00:20		0	0	0	0	0	0	0	0	0	0	0	0	0	0
1785	5	6	12	3d 07:22:33.91000	0d 02:14:02.93000	0.00219061	0.00859822	0.00098047	3.7479	D	1	21/08/2020 00:25		0	0	0	0	0	0	0	0	0	0	0	0	0	0
1786	5	6	12	3d 07:27:33.91000	0d 02:19:02.93000	0.00227232	0.00890417	0.00098054	3.7407	D	1	21/08/2020 00:30		0	0	0	0	0	0	0	0	0	0	0	0	0	0
1787	5	6	12	3d 07:32:33.91000	0d 02:24:02.93000	0.00235403	0.00920953	0.00098039	3.7337	D	1	21/08/2020 00:35		0	0	0	0	0	0	0	0	0	0	0	0	0	0
1788	5	6	12	3d 07:37:33.91000	0d 02:29:02.93000	0.00243574	0.00951434	0.00098054	3.727	D	1	21/08/2020 00:40		0	0	0	0	0	0	0	0	0	0	0	0	0	0
1789	5	6	12	3d 07:42:33.91000	0d 02:34:02.93000	0.00251745	0.00981858	0.00098039	3.7201	D	1	21/08/2020 00:45		0	0	0	0	0	0	0	0	0	0	0	0	0	0
1790	5	6	12	3d 07:47:33.91000	0d 02:39:02.93000	0.00259916	0.0101223	0.0009807	3.7131	D	1	21/08/2020 00:50		0	0	0	0	0	0	0	0	0	0	0	0	0	0
1791	5	6	12	3d 07:52:33.91000	0d 02:44:02.93000	0.00268087	0.0104254	0.00098054	3.7058	D	1	21/08/2020 00:55		0	0	0	0	0	0	0	0	0	0	0	0	0	0
1792	5	6	12	3d 07:57:33.91000	0d 02:49:02.93000	0.00276258	0.0107279	0.00098062	3.6983	D	1	21/08/2020 01:00		0	0	0	0	0	0	0	0	0	0	0	0	0	0
1793	5	6	12	3d 08:02:33.91000	0d 02:54:02.93000	0.00284429	0.0110297	0.00098054	3.6904	D	1	21/08/2020 01:05		0	0	0	0	0	0	0	0	0	0	0	0	0	0
1794	5	6	12	3d 08:07:33.91000	0d 02:59:02.93000	0.002926	0.011331	0.00098039	3.682	D	1	21/08/2020 01:10		0	0	0	0	0	0	0	0	0	0	0	0	0	0
1795	5	6	12	3d 08:12:33.91000	0d 03:04:02.93000	0.00300771	0.0116314	0.00098054	3.6724	D	1	21/08/2020 01:15		0	0	0	0	0	0	0	0	0	0	0	0	0	0
1796	5	6	12	3d 08:17:24.26000	0d 03:08:53.28000	0.00308679	0.0119215	0.0009807	3.6623	D	5	21/08/2020 01:20		0	0	0	0	0	0	0	0	0	0	0	0	0	0
1797	5	6	12	3d 08:21:45.35000	0d 03:13:14.37000	0.0031579	0.0121816	0.00098039	3.6522	D	5	21/08/2020 01:24		0	0	0	0	0	0	0	0	0	0	0	0	0	0
1798	5	6	12	3d 08:25:36.64000	0d 03:17:05.66000	0.0032209	0.0124113	0.00098054	3.6422	D	5	21/08/2020 01:28		0	0	0	0	0	0	0	0	0	0	0	0	0	0
1799	5	6	12	3d 08:29:00.52000	0d 03:20:29.54000	0.00327643	0.0126133	0.00098047	3.6321	D	5	21/08/2020 01:32		0	0	0	0	0	0	0	0	0	0	0	0	0	0
1800	5	6	12	3d 08:31:54.19000	0d 03:23:23.21000	0.00332373	0.0127849	0.0009807	3.622	D	5	21/08/2020 01:35		0	0	0	0	0	0	0	0	0	0	0	0	0	0
1801	5	6	12	3d 08:34:26.83000	0d 03:25:55.85000	0.0033653	0.0129353	0.00098047	3.612	D	5	21/08/2020 01:37		0	0	0	0	0	0	0	0	0	0	0	0	0	0
1802	5	6	12	3d 08:36:32.51000	0d 03:28:01.53000	0.00339953	0.0130588	0.00098047	3.6019	D	5	21/08/2020 01:39		0	0	0	0	0	0	0	0	0	0	0	0	0	0
1803	5	6	12	3d 08:38:17.90000	0d 03:29:46.92000	0.00342824	0.013162	0.00098054	3.5918	D	5	21/08/2020 01:41		0	0	0	0	0	0	0	0	0	0	0	0	0	0
1804	5	6	12	3d 08:39:47.62000	0d 03:31:16.64000	0.00345267	0.0132497	0.0009807	3.5816	D	5	21/08/2020 01:43		0	0	0	0	0	0	0	0	0	0	0	0	0	0
1805	5	6	12	3d 08:41:06.00000	0d 03:32:35.02000	0.00347402	0.013326	0.00098077	3.5714	D	5	21/08/2020 01:44		0	0	0	0	0	0	0	0	0	0	0	0	0	0
1806	5	6	12	3d 08:42:09.71000	0d 03:33:38.73000	0.00349138	0.0133879	0.00098032	3.5613	D	5	21/08/2020 01:45		0	0	0	0	0	0	0	0	0	0	0	0	0	0
1807	5	6	12	3d 08:43:05.72000	0d 03:34:34.74000	0.00350663	0.0134422	0.00098054	3.5512	D	5	21/08/2020 01:46		0	0	0	0	0	0	0	0	0	0	0	0	0	0
1808	5	6	12	3d 08:43:51.47000	0d 03:35:20.49000	0.00351909	0.0134864	0.00098054	3.541	D	5	21/08/2020 01:47		0	0	0	0	0	0	0	0	0	0	0	0	0	0
1809	5	6	12	3d 08:44:34.12000	0d 03:36:03.14000	0.00353071	0.0135274	0.00098054	3.5309	D	5	21/08/2020 01:47		0	0	0	0	0	0	0	0	0	0	0	0	0	0
1810	5	6	12	3d 08:45:15.60000	0d 03:36:44.62000	0.003542	0.0135673	0.0009807	3.5209	D	5	21/08/2020 01:48		0	0	0	0	0	0	0	0	0	0	0	0	0	0
1811	5	6	12	3d 08:45:57.37000	0d 03:37:26.39000	0.00355338	0.0136073	0.00098047	3.5108	D	5	21/08/2020 01:49		0	0	0	0	0	0	0	0	0	0	0	0	0	0
1812	5	6	12	3d 08:46:40.77000	0d 03:38:09.79000	0.0035652	0.0136487	0.00098054	3.5007	D	5	21/08/2020 01:49		0	0	0	0	0	0	0	0	0	0	0	0	0	0
1813	5	6	12	3d 08:47:41.54000	0d 03:39:10.56000	0.00358175	0.0137066	0.00098054	3.4907	D	5	21/08/2020 01:50		0	0	0	0	0	0	0	0	0	0	0	0	0	0
1814	5	6	12	3d 08:50:11.13000	0d 03:41:40.15000	0.0036225	0.0138485	0.00098062	3.4806	D	5	21/08/2020 01:53		0	0	0	0	0	0	0	0	0	0	0	0	0	0
1815	5	6	12	3d 08:54:02.38000	0d 03:45:31.40000	0.00368548	0.0140675	0.00098047	3.4705	D	5	21/08/2020 01:57		0	0	0	0	0	0	0	0	0	0	0	0	0	0
1816	5	6	12	3d 08:58:14.36000	0d 03:49:43.38000	0.00375411	0.0143053	0.00098054	3.4604	D	5	21/08/2020 02:01		0	0	0	0	0	0	0	0	0	0	0	0	0	0
1817	5	6	12	3d 09:02:31.05000	0d 03:54:00.07000	0.00382403	0.0145469	0.00098054	3.4504	D	5	21/08/2020 02:05		0	0	0	0	0	0	0	0	0	0	0	0	0	0
1818	5	6	12	3d 09:06:18.44000	0d 03:57:47.46000	0.00388596	0.0147603	0.00098039	3.4401	D	5	21/08/2020 02:09		0	0	0	0	0	0	0	0	0	0	0	0	0	0
1819	5	6	12	3d 09:07:59.28000	0d 03:59:28.30000	0.00391342	0.0148547	0.00098062	3.4301	D	5	21/08/2020 02:11		0	0	0	0	0	0	0	0	0	0	0	0	0	0
1820	5	6	12	3d 09:10:52.15000	0d 04:02:21.17000	0.00396051	0.015016	0.00098047	3.42	D	5	21/08/2020 02:14		0	0	0	0	0	0	0	0	0	0	0	0	0	0
1821	5	6	12	3d 09:12:49.95000	0d 04:04:18.97000	0.00399259	0.0151256	0.00098062	3.4099	D	5	21/08/2020 02:16		0	0	0	0	0	0	0	0	0	0	0	0	0	0
1822	5	6	12	3d 09:14:22.42000	0d 04:05:51.44000	0.00401778	0.0152113	0.00098054	3.3999	D	5	21/08/2020 02:17		0	0	0	0	0	0	0	0	0	0	0	0	0	0
1823	5	6	12	3d 09:15:30.10000	0d 04:06:59.12000	0.00403621	0.0152739	0.00098062	3.3898	D	5	21/08/2020 02:18		0	0	0	0	0	0	0	0	0	0	0	0	0	0
1824	5	6	12	3d 09:16:21.09000	0d 04:07:50.11000	0.0040501	0.0153209	0.00098047	3.3797	D	5	21/08/2020 02:19		0	0	0	0	0	0	0	0	0	0	0	0	0	0
1825	5	6	12	3d 09:17:02.91000	0d 04:08:31.93000	0.00406149	0.0153593	0.00098062	3.3696	D	5	21/08/2020 02:20		0	0	0	0	0	0	0	0	0	0	0	0	0	0
1826	5	6	12	3d 09:17:36.18000	0d 04:09:05.20000	0.00407055	0.0153898	0.00098039	3.3596	D	5	21/08/2020 02:20		0	0	0	0	0	0	0	0	0	0	0	0	0	0
1827	5	6	12	3d 09:18:00.52000	0d 04:09:29.54000	0.00407718	0.0154121	0.00098039	3.3494	D	5	21/08/2020 02:21		0	0	0	0	0	0	0	0	0	0	0	0	0	0
1828	5	6	12	3d 09:18:11.29000	0d 04:09:40.31000	0.00408011	0.0154219	0.00098047	3.3388	D	5	21/08/2020 02:21		0	0	0	0	0	0	0	0	0	0	0	0	0	0
1829	5	6	12	3d 09:18:13.16000	0d 04:09:42.18000	0.00408062	0.0154236	0.00098062	3.3275	D	5	21/08/2020 02:21		0	0	0	0	0	0	0	0	0	0	0	0	0	0
1830	5	6	12	3d 09:18:16.79000	0d 04:09:45.81000	0.00408161	0.0154269	0.00098054	3.3159	D	5	21/08/2020 02:21		0	0	0	0	0	0	0	0	0	0	0	0	0	0
1831	5	6	12	3d 09:18:23.56000	0d 04:09:52.58000	0.00408346	0.015433	0.00098047	3.3059	D	5	21/08/2020 02:21		0	0	0	0	0	0	0	0	0	0	0	0	0	0
1832	5	6	12	3d 09:18:45.21000	0d 04:10:14.23000	0.00408935	0.0154524	0.00098054	3.2958	D	5	21/08/2020 02:21		0	0	0	0	0	0	0	0	0	0	0	0	0	0
1833	5	6	12	3d 09:19:09.66000	0d 04:10:38.68000	0.00409601	0.0154744	0.00098047	3.2856	D	5	21/08/2020 02:22		0	0	0	0	0	0	0	0	0	0	0	0	0	0
1834	5	6	12	3d 09:19:25.84000	0d 04:10:54.86000	0.00410042	0.0154888	0.00098047	3.2755	D	5	21/08/2020 02:22		0	0	0	0	0	0	0	0	0	0	0	0	0	0
1835	5	6	12	3d 09:19:45.70000	0d 04:11:14.72000	0.00410583	0.0155065	0.00098062	3.2653	D	5	21/08/2020 02:22		0	0	0	0	0	0	0	0	0	0	0	0	0	0
1836	5	6	12	3d 09:20:03.90000	0d 04:11:32.92000	0.00411079	0.0155227	0.00098062	3.2551	D	5	21/08/2020 02:23		0	0	0	0	0	0	0	0	0	0	0	0	0	0
1837	5	6	12	3d 09:20:20.64000	0d 04:11:49.66000	0.00411534	0.0155375	0.00098047	3.245	D	5	21/08/2020 02:23		0	0	0	0	0	0	0	0	0	0	0	0	0	0
1838	5	6	12	3d 09:20:35.91000	0d 04:12:04.93000	0.0041195	0.015551	0.00098047	3.2349	D	5	21/08/2020 02:23		0	0	0	0	0	0	0	0	0	0	0	0	0	0
1839	5	6	12	3d 09:20:50.08000	0d 04:12:19.10000	0.00412336	0.0155634	0.00098054	3.2248	D	5	21/08/2020 02:24		0	0	0	0	0	0	0	0	0	0	0	0	0	0
1840	5	6	12	3d 09:21:03.09000	0d 04:12:32.11000	0.00412691	0.0155748	0.00098047	3.2148	D	5	21/08/2020 02:24		0	0	0	0	0	0	0	0	0	0	0	0	0	0
1841	5	6	12	3d 09:21:14.75000	0d 04:12:43.77000	0.00413008	0.015585	0.00098047	3.2047	D	5	21/08/2020 02:24		0	0	0	0	0	0	0	0	0	0	0	0	0	0
1842	5	6	12	3d 09:21:26.18000	0d 04:12:55.20000	0.0041332	0.015595	0.0009807	3.1946	D	5	21/08/2020 02:24		0	0	0	0	0	0	0	0	0	0	0	0	0	0
1843	5	6	12	3d 09:21:33.34000	0d 04:13:02.36000	0.00413515	0.0156012	0.00098054	3.1507	D	5	21/08/2020 02:24		0	0	0	0	0	0	0	0	0	0	0	0	0	0
1844	5	6	12	3d 09:21:37.93000	0d 04:13:06.95000	0.0041364	0.0156052	0.00098054	3.14	D	5	21/08/2020 02:24		0	0	0	0	0	0	0	0	0	0	0	0	0	0
1845	5	6	12	3d 09:21:46.49000	0d 04:13:15.51000	0.00413873	0.0156125	0.00098062	3.1293	D	5	21/08/2020 02:24		0	0	0	0	0	0	0	0	0	0	0	0	0	0
1846	5	6	12	3d 09:21:54.34000	0d 04:13:23.36000	0.00414087	0.0156191	0.00098054	3.1191	D	5	21/08/2020 02:25		0	0	0	0	0	0	0	0	0	0	0	0	0	0
1847	5	6	12	3d 09:22:03.92000	0d 04:13:32.94000	0.00414347	0.0156273	0.00098054	3.1089	D	5	21/08/2020 02:25		0	0	0	0	0	0	0	0	0	0	0	0	0	0
1848	5	6	12	3d 09:22:11.48000	0d 04:13:40.50000	0.00414553	0.0156337	0.00098032	3.0985	D	5	21/08/2020 02:25		0	0	0	0	0	0	0	0	0	0	0	0	0	0
1849	5	6	12	3d 09:22:20.05000	0d 04:13:49.07000	0.00414787	0.0156409	0.00098054	3.088	D	5	21/08/2020 02:25		0	0	0	0	0	0	0	0	0	0	0	0	0	0
1850	5	6	12	3d 09:22:27.51000	0d 04:13:56.53000	0.0041499	0.0156471	0.00098039	3.0774	D	5	21/08/2020 02:25		0	0	0	0	0	0	0	0	0	0	0	0	0	0
1851	5	6	12	3d 09:22:35.85000	0d 04:14:04.87000	0.00415217	0.0156541	0.00098047	3.0671	D	5	21/08/2020 02:25		0	0	0	0	0	0	0	0	0	0	0	0	0	0
1852	5	6	12	3d 09:22:42.43000	0d 04:14:11.45000	0.00415396	0.0156596	0.00098054	3.0564	D	5	21/08/2020 02:25		0	0	0	0	0	0	0	0	0	0	0	0	0	0
1853	5	6	12	3d 09:22:49.79000	0d 04:14:18.81000	0.00415597	0.0156657	0.00098054	3.0454	D	5	21/08/2020 02:26		0	0	0	0	0	0	0	0	0	0	0	0	0	0
1854	5	6	12	3d 09:22:55.45000	0d 04:14:24.47000	0.00415751	0.0156704	0.00098039	3.0347	D	5	21/08/2020 02:26		0	0	0	0	0	0	0	0	0	0	0	0	0	0
1855	5	6	12	3d 09:23:04.40000	0d 04:14:33.42000	0.00415995	0.0156778	0.00098077	3.0239	D	5	21/08/2020 02:26		0	0	0	0	0	0	0	0	0	0	0	0	0	0
1856	5	6	12	3d 09:23:11.35000	0d 04:14:40.37000	0.00416184	0.0156835	0.00098047	3.0129	D	5	21/08/2020 02:26		0	0	0	0	0	0	0	0	0	0	0	0	0	0
1857	5	6	12	3d 09:23:17.39000	0d 04:14:46.41000	0.00416349	0.0156885	0.00098047	3.0025	D	5	21/08/2020 02:26		0	0	0	0	0	0	0	0	0	0	0	0	0	0
1858	5	6	12	3d 09:23:22.53000	0d 04:14:51.55000	0.00416489	0.0156927	0.00098054	2.9921	D	5	21/08/2020 02:26		0	0	0	0	0	0	0	0	0	0	0	0	0	0
1859	5	6	12	3d 09:23:28.89000	0d 04:14:57.91000	0.00416662	0.0156978	0.00098062	2.9813	D	5	21/08/2020 02:26		0	0	0	0	0	0	0	0	0	0	0	0	0	0
1860	5	6	12	3d 09:23:33.80000	0d 04:15:02.82000	0.00416795	0.0157018	0.00098062	2.9706	D	5	21/08/2020 02:26		0	0	0	0	0	0	0	0	0	0	0	0	0	0
1861	5	6	12	3d 09:23:38.80000	0d 04:15:07.82000	0.00416932	0.0157059	0.0009807	2.9599	D	5	21/08/2020 02:26		0	0	0	0	0	0	0	0	0	0	0	0	0	0
1862	5	6	12	3d 09:23:43.83000	0d 04:15:12.85000	0.00417069	0.0157099	0.00098024	2.9497	D	5	21/08/2020 02:26		0	0	0	0	0	0	0	0	0	0	0	0	0	0
1863	5	6	12	3d 09:23:47.79000	0d 04:15:16.81000	0.00417176	0.0157131	0.0009807	2.9395	D	5	21/08/2020 02:27		0	0	0	0	0	0	0	0	0	0	0	0	0	0
1864	5	6	12	3d 09:23:52.72000	0d 04:15:21.74000	0.00417311	0.015717	0.00098054	2.9291	D	5	21/08/2020 02:27		0	0	0	0	0	0	0	0	0	0	0	0	0	0
1865	5	6	12	3d 09:23:57.35000	0d 04:15:26.37000	0.00417437	0.0157207	0.00098062	2.9186	D	5	21/08/2020 02:27		0	0	0	0	0	0	0	0	0	0	0	0	0	0
1866	5	6	12	3d 09:24:01.86000	0d 04:15:30.88000	0.0041756	0.0157243	0.00098054	2.9084	D	5	21/08/2020 02:27		0	0	0	0	0	0	0	0	0	0	0	0	0	0
1867	5	6	12	3d 09:24:06.34000	0d 04:15:35.36000	0.00417682	0.0157278	0.00098054	2.898	D	5	21/08/2020 02:27		0	0	0	0	0	0	0	0	0	0	0	0	0	0
1868	5	6	12	3d 09:24:10.15000	0d 04:15:39.17000	0.00417785	0.0157308	0.00098062	2.8878	D	5	21/08/2020 02:27		0	0	0	0	0	0	0	0	0	0	0	0	0	0
1869	5	6	12	3d 09:24:14.63000	0d 04:15:43.65000	0.00417908	0.0157344	0.00098039	2.8777	D	5	21/08/2020 02:27		0	0	0	0	0	0	0	0	0	0	0	0	0	0
1870	5	6	12	3d 09:24:18.60000	0d 04:15:47.62000	0.00418016	0.0157375	0.00098039	2.8676	D	5	21/08/2020 02:27		0	0	0	0	0	0	0	0	0	0	0	0	0	0
1871	5	6	12	3d 09:24:21.94000	0d 04:15:50.96000	0.00418107	0.0157401	0.00098047	2.8573	D	5	21/08/2020 02:27		0	0	0	0	0	0	0	0	0	0	0	0	0	0
1872	5	6	12	3d 09:24:25.71000	0d 04:15:54.73000	0.00418209	0.015743	0.00098054	2.8469	D	5	21/08/2020 02:27		0	0	0	0	0	0	0	0	0	0	0	0	0	0
1873	5	6	12	3d 09:24:29.50000	0d 04:15:58.52000	0.00418313	0.0157459	0.00098054	2.8363	D	5	21/08/2020 02:27		0	0	0	0	0	0	0	0	0	0	0	0	0	0
1874	5	6	12	3d 09:24:32.88000	0d 04:16:01.90000	0.00418405	0.0157485	0.00098047	2.8258	D	5	21/08/2020 02:27		0	0	0	0	0	0	0	0	0	0	0	0	0	0
1875	5	6	12	3d 09:24:36.21000	0d 04:16:05.23000	0.00418495	0.0157511	0.00098054	2.8154	D	5	21/08/2020 02:27		0	0	0	0	0	0	0	0	0	0	0	0	0	0
1876	5	6	12	3d 09:24:39.19000	0d 04:16:08.21000	0.00418576	0.0157534	0.00098047	2.8051	D	5	21/08/2020 02:27		0	0	0	0	0	0	0	0	0	0	0	0	0	0
1877	5	6	12	3d 09:24:42.59000	0d 04:16:11.61000	0.00418669	0.015756	0.00098039	2.7942	D	5	21/08/2020 02:27		0	0	0	0	0	0	0	0	0	0	0	0	0	0
1878	5	6	12	3d 09:24:45.83000	0d 04:16:14.85000	0.00418757	0.0157584	0.00098054	2.7836	D	5	21/08/2020 02:27		0	0	0	0	0	0	0	0	0	0	0	0	0	0
1879	5	6	12	3d 09:24:48.97000	0d 04:16:17.99000	0.00418843	0.0157608	0.00098062	2.7732	D	5	21/08/2020 02:28		0	0	0	0	0	0	0	0	0	0	0	0	0	0
1880	5	6	12	3d 09:24:51.91000	0d 04:16:20.93000	0.00418923	0.015763	0.00098062	2.7619	D	5	21/08/2020 02:28		0	0	0	0	0	0	0	0	0	0	0	0	0	0
1881	5	6	12	3d 09:24:55.20000	0d 04:16:24.22000	0.00419013	0.0157655	0.00098039	2.7515	D	5	21/08/2020 02:28		0	0	0	0	0	0	0	0	0	0	0	0	0	0
1882	5	6	12	3d 09:24:57.94000	0d 04:16:26.96000	0.00419087	0.0157675	0.00098062	2.7411	D	5	21/08/2020 02:28		0	0	0	0	0	0	0	0	0	0	0	0	0	0
1883	5	6	12	3d 09:25:01.35000	0d 04:16:30.37000	0.0041918	0.0157701	0.00098039	2.7308	D	5	21/08/2020 02:28		0	0	0	0	0	0	0	0	0	0	0	0	0	0
1884	5	6	12	3d 09:25:04.09000	0d 04:16:33.11000	0.00419255	0.0157721	0.0009807	2.7199	D	5	21/08/2020 02:28		0	0	0	0	0	0	0	0	0	0	0	0	0	0
1885	5	6	12	3d 09:25:06.69000	0d 04:16:35.71000	0.00419325	0.015774	0.00098039	2.7091	D	5	21/08/2020 02:28		0	0	0	0	0	0	0	0	0	0	0	0	0	0
1886	5	6	12	3d 09:25:09.03000	0d 04:16:38.05000	0.00419389	0.0157758	0.00098062	2.6986	D	5	21/08/2020 02:28		0	0	0	0	0	0	0	0	0	0	0	0	0	0
1887	5	6	12	3d 09:25:12.03000	0d 04:16:41.05000	0.00419471	0.015778	0.0009807	2.688	D	5	21/08/2020 02:28		0	0	0	0	0	0	0	0	0	0	0	0	0	0
1888	5	6	12	3d 09:25:14.91000	0d 04:16:43.93000	0.00419549	0.0157801	0.00098062	2.6767	D	5	21/08/2020 02:28		0	0	0	0	0	0	0	0	0	0	0	0	0	0
1889	5	6	12	3d 09:25:17.73000	0d 04:16:46.75000	0.00419626	0.0157821	0.00098032	2.6664	D	5	21/08/2020 02:28		0	0	0	0	0	0	0	0	0	0	0	0	0	0
1890	5	6	12	3d 09:25:20.15000	0d 04:16:49.17000	0.00419692	0.0157839	0.00098047	2.6558	D	5	21/08/2020 02:28		0	0	0	0	0	0	0	0	0	0	0	0	0	0
1891	5	6	12	3d 09:25:22.71000	0d 04:16:51.73000	0.00419762	0.0157857	0.0009807	2.6453	D	5	21/08/2020 02:28		0	0	0	0	0	0	0	0	0	0	0	0	0	0
1892	5	6	12	3d 09:25:25.10000	0d 04:16:54.12000	0.00419827	0.0157874	0.00098047	2.6348	D	5	21/08/2020 02:28		0	0	0	0	0	0	0	0	0	0	0	0	0	0
1893	5	6	12	3d 09:25:27.48000	0d 04:16:56.50000	0.00419892	0.0157891	0.00098039	2.6247	D	5	21/08/2020 02:28		0	0	0	0	0	0	0	0	0	0	0	0	0	0
1894	5	6	12	3d 09:25:29.70000	0d 04:16:58.72000	0.00419952	0.0157907	0.0009807	2.6143	D	5	21/08/2020 02:28		0	0	0	0	0	0	0	0	0	0	0	0	0	0
1895	5	6	12	3d 09:25:32.26000	0d 04:17:01.28000	0.00420022	0.0157925	0.00098062	2.6038	D	5	21/08/2020 02:28		0	0	0	0	0	0	0	0	0	0	0	0	0	0
1896	5	6	12	3d 09:25:34.51000	0d 04:17:03.53000	0.00420083	0.0157941	0.00098062	2.5936	D	5	21/08/2020 02:28		0	0	0	0	0	0	0	0	0	0	0	0	0	0
1897	5	6	12	3d 09:25:36.57000	0d 04:17:05.59000	0.00420139	0.0157956	0.00098054	2.583	D	5	21/08/2020 02:28		0	0	0	0	0	0	0	0	0	0	0	0	0	0
1898	5	6	12	3d 09:25:38.61000	0d 04:17:07.63000	0.00420195	0.015797	0.00098062	2.5722	D	5	21/08/2020 02:28		0	0	0	0	0	0	0	0	0	0	0	0	0	0
1899	5	6	12	3d 09:25:40.97000	0d 04:17:09.99000	0.00420259	0.0157987	0.00098047	2.5618	D	5	21/08/2020 02:28		0	0	0	0	0	0	0	0	0	0	0	0	0	0
1900	5	6	12	3d 09:25:43.09000	0d 04:17:12.11000	0.00420317	0.0158001	0.00098054	2.5512	D	5	21/08/2020 02:28		0	0	0	0	0	0	0	0	0	0	0	0	0	0
1901	5	6	12	3d 09:25:45.69000	0d 04:17:14.71000	0.00420388	0.0158019	0.00098039	2.5403	D	5	21/08/2020 02:28		0	0	0	0	0	0	0	0	0	0	0	0	0	0
1902	5	6	12	3d 09:25:47.63000	0d 04:17:16.65000	0.00420441	0.0158033	0.00098054	2.5301	D	5	21/08/2020 02:29		0	0	0	0	0	0	0	0	0	0	0	0	0	0
1903	5	6	12	3d 09:25:49.83000	0d 04:17:18.85000	0.004205	0.0158048	0.00098062	2.52	D	5	21/08/2020 02:29		0	0	0	0	0	0	0	0	0	0	0	0	0	0
1904	5	6	12	3d 09:25:51.89000	0d 04:17:20.91000	0.00420557	0.0158062	0.00098047	2.5097	D	5	21/08/2020 02:29		0	0	0	0	0	0	0	0	0	0	0	0	0	0
1905	5	6	12	3d 09:25:53.89000	0d 04:17:22.91000	0.00420611	0.0158076	0.00098047	2.5	D	133	21/08/2020 02:29		0	0	0	0	0	0	0	0	0	0	0	0	0	0
1906	5	6	13	3d 09:25:53.90000	0d 00:00:00.01000	0	0	0	2.7004	R	0	21/08/2020 02:29		0	0	0	0	0	0	0	0	0	0	0	0	0	0
1907	5	6	13	3d 09:25:55.90000	0d 00:00:02.01000	0	0	0	2.8861	R	1	21/08/2020 02:29		0	0	0	0	0	0	0	0	0	0	0	0	0	0
1908	5	6	13	3d 09:25:57.90000	0d 00:00:04.01000	0	0	0	2.9866	R	1	21/08/2020 02:29		0	0	0	0	0	0	0	0	0	0	0	0	0	0
1909	5	6	13	3d 09:25:59.90000	0d 00:00:06.01000	0	0	0	3.0649	R	1	21/08/2020 02:29		0	0	0	0	0	0	0	0	0	0	0	0	0	0
1910	5	6	13	3d 09:26:01.90000	0d 00:00:08.01000	0	0	0	3.1298	R	1	21/08/2020 02:29		0	0	0	0	0	0	0	0	0	0	0	0	0	0
1911	5	6	13	3d 09:26:03.89000	0d 00:00:10.00000	0	0	0	3.1836	R	129	21/08/2020 02:29		0	0	0	0	0	0	0	0	0	0	0	0	0	0
1912	6	7	9	3d 09:26:03.93000	0d 00:00:00.04000	0.00000001	0.00000004	0.00098116	3.3776	C	0	21/08/2020 02:29		0	0	0	0	0	0	0	0	0	0	0	0	0	0
1913	6	7	9	3d 09:26:04.09000	0d 00:00:00.20000	0.00000005	0.00000018	0.00098047	3.3941	C	5	21/08/2020 02:29		0	0	0	0	0	0	0	0	0	0	0	0	0	0
1914	6	7	9	3d 09:26:04.36000	0d 00:00:00.47000	0.00000013	0.00000043	0.00098039	3.4118	C	5	21/08/2020 02:29		0	0	0	0	0	0	0	0	0	0	0	0	0	0
1915	6	7	9	3d 09:26:04.58000	0d 00:00:00.69000	0.00000019	0.00000064	0.00098047	3.4279	C	5	21/08/2020 02:29		0	0	0	0	0	0	0	0	0	0	0	0	0	0
1916	6	7	9	3d 09:26:04.81000	0d 00:00:00.92000	0.00000025	0.00000085	0.00098039	3.444	C	5	21/08/2020 02:29		0	0	0	0	0	0	0	0	0	0	0	0	0	0
1917	6	7	9	3d 09:26:05.05000	0d 00:00:01.16000	0.00000032	0.00000108	0.00098047	3.4594	C	5	21/08/2020 02:29		0	0	0	0	0	0	0	0	0	0	0	0	0	0
1918	6	7	9	3d 09:26:05.30000	0d 00:00:01.41000	0.00000038	0.00000132	0.00098054	3.4742	C	5	21/08/2020 02:29		0	0	0	0	0	0	0	0	0	0	0	0	0	0
1919	6	7	9	3d 09:26:05.56000	0d 00:00:01.67000	0.00000045	0.00000156	0.00098039	3.4887	C	5	21/08/2020 02:29		0	0	0	0	0	0	0	0	0	0	0	0	0	0
1920	6	7	9	3d 09:26:05.83000	0d 00:00:01.94000	0.00000053	0.00000182	0.00098039	3.5033	C	5	21/08/2020 02:29		0	0	0	0	0	0	0	0	0	0	0	0	0	0
1921	6	7	9	3d 09:26:06.12000	0d 00:00:02.23000	0.00000061	0.0000021	0.00098062	3.5178	C	5	21/08/2020 02:29		0	0	0	0	0	0	0	0	0	0	0	0	0	0
1922	6	7	9	3d 09:26:06.41000	0d 00:00:02.52000	0.00000069	0.00000238	0.00098054	3.5317	C	5	21/08/2020 02:29		0	0	0	0	0	0	0	0	0	0	0	0	0	0
1923	6	7	9	3d 09:26:06.71000	0d 00:00:02.82000	0.00000077	0.00000266	0.00098062	3.5454	C	5	21/08/2020 02:29		0	0	0	0	0	0	0	0	0	0	0	0	0	0
1924	6	7	9	3d 09:26:07.02000	0d 00:00:03.13000	0.00000085	0.00000296	0.0009807	3.5592	C	5	21/08/2020 02:29		0	0	0	0	0	0	0	0	0	0	0	0	0	0
1925	6	7	9	3d 09:26:07.35000	0d 00:00:03.46000	0.00000094	0.00000329	0.0009807	3.5727	C	5	21/08/2020 02:29		0	0	0	0	0	0	0	0	0	0	0	0	0	0
1926	6	7	9	3d 09:26:07.69000	0d 00:00:03.80000	0.00000103	0.00000362	0.00098047	3.5859	C	5	21/08/2020 02:29		0	0	0	0	0	0	0	0	0	0	0	0	0	0
1927	6	7	9	3d 09:26:08.04000	0d 00:00:04.15000	0.00000113	0.00000396	0.00098032	3.5988	C	5	21/08/2020 02:29		0	0	0	0	0	0	0	0	0	0	0	0	0	0
1928	6	7	9	3d 09:26:08.42000	0d 00:00:04.53000	0.00000123	0.00000433	0.00098047	3.612	C	5	21/08/2020 02:29		0	0	0	0	0	0	0	0	0	0	0	0	0	0
1929	6	7	9	3d 09:26:08.82000	0d 00:00:04.93000	0.00000134	0.00000473	0.00098047	3.6249	C	5	21/08/2020 02:29		0	0	0	0	0	0	0	0	0	0	0	0	0	0
1930	6	7	9	3d 09:26:09.24000	0d 00:00:05.35000	0.00000146	0.00000514	0.0009807	3.637	C	5	21/08/2020 02:29		0	0	0	0	0	0	0	0	0	0	0	0	0	0
1931	6	7	9	3d 09:26:09.68000	0d 00:00:05.79000	0.00000158	0.00000558	0.00098039	3.649	C	5	21/08/2020 02:29		0	0	0	0	0	0	0	0	0	0	0	0	0	0
1932	6	7	9	3d 09:26:10.17000	0d 00:00:06.28000	0.00000171	0.00000607	0.00098054	3.6612	C	5	21/08/2020 02:29		0	0	0	0	0	0	0	0	0	0	0	0	0	0
1933	6	7	9	3d 09:26:10.71000	0d 00:00:06.82000	0.00000186	0.00000661	0.00098062	3.6728	C	5	21/08/2020 02:29		0	0	0	0	0	0	0	0	0	0	0	0	0	0
1934	6	7	9	3d 09:26:11.33000	0d 00:00:07.44000	0.00000203	0.00000723	0.00098054	3.6844	C	5	21/08/2020 02:29		0	0	0	0	0	0	0	0	0	0	0	0	0	0
1935	6	7	9	3d 09:26:12.05000	0d 00:00:08.16000	0.00000222	0.00000795	0.00098047	3.6956	C	5	21/08/2020 02:29		0	0	0	0	0	0	0	0	0	0	0	0	0	0
1936	6	7	9	3d 09:26:12.93000	0d 00:00:09.04000	0.00000246	0.00000884	0.00098016	3.7067	C	5	21/08/2020 02:29		0	0	0	0	0	0	0	0	0	0	0	0	0	0
1937	6	7	9	3d 09:26:14.09000	0d 00:00:10.20000	0.00000278	0.00001001	0.00098077	3.7174	C	5	21/08/2020 02:29		0	0	0	0	0	0	0	0	0	0	0	0	0	0
1938	6	7	9	3d 09:26:15.81000	0d 00:00:11.92000	0.00000325	0.00001176	0.00098054	3.7281	C	5	21/08/2020 02:29		0	0	0	0	0	0	0	0	0	0	0	0	0	0
1939	6	7	9	3d 09:26:49.39000	0d 00:00:45.50000	0.00001239	0.00004581	0.00098054	3.7179	C	5	21/08/2020 02:30		0	0	0	0	0	0	0	0	0	0	0	0	0	0
1940	6	7	9	3d 09:27:07.35000	0d 00:01:03.46000	0.00001728	0.00006398	0.00098039	3.7078	C	5	21/08/2020 02:30		0	0	0	0	0	0	0	0	0	0	0	0	0	0
1941	6	7	9	3d 09:27:31.19000	0d 00:01:27.30000	0.00002378	0.00008802	0.00098054	3.6977	C	5	21/08/2020 02:30		0	0	0	0	0	0	0	0	0	0	0	0	0	0
1942	6	7	9	3d 09:28:13.66000	0d 00:02:09.77000	0.00003534	0.00013073	0.00098054	3.6876	C	5	21/08/2020 02:31		0	0	0	0	0	0	0	0	0	0	0	0	0	0
1943	6	7	9	3d 09:30:49.28000	0d 00:04:45.39000	0.00007773	0.00028676	0.00098039	3.6776	C	5	21/08/2020 02:34		0	0	0	0	0	0	0	0	0	0	0	0	0	0
1944	6	7	9	3d 09:35:49.28000	0d 00:09:45.39000	0.00015944	0.00058716	0.00098054	3.6768	C	1	21/08/2020 02:39		0	0	0	0	0	0	0	0	0	0	0	0	0	0
1945	6	7	9	3d 09:40:49.28000	0d 00:14:45.39000	0.00024115	0.00088768	0.00098062	3.6794	C	1	21/08/2020 02:44		0	0	0	0	0	0	0	0	0	0	0	0	0	0
1946	6	7	9	3d 09:45:49.28000	0d 00:19:45.39000	0.00032286	0.00118846	0.00098047	3.6829	C	1	21/08/2020 02:49		0	0	0	0	0	0	0	0	0	0	0	0	0	0
1947	6	7	9	3d 09:50:49.28000	0d 00:24:45.39000	0.00040457	0.00148955	0.00098047	3.6869	C	1	21/08/2020 02:54		0	0	0	0	0	0	0	0	0	0	0	0	0	0
1948	6	7	9	3d 09:55:49.28000	0d 00:29:45.39000	0.00048628	0.00179096	0.00098054	3.6909	C	1	21/08/2020 02:59		0	0	0	0	0	0	0	0	0	0	0	0	0	0
1949	6	7	9	3d 10:00:49.28000	0d 00:34:45.39000	0.00056799	0.00209271	0.00098062	3.695	C	1	21/08/2020 03:04		0	0	0	0	0	0	0	0	0	0	0	0	0	0
1950	6	7	9	3d 10:05:49.28000	0d 00:39:45.39000	0.0006497	0.00239483	0.00098047	3.6997	C	1	21/08/2020 03:09		0	0	0	0	0	0	0	0	0	0	0	0	0	0
1951	6	7	9	3d 10:10:49.28000	0d 00:44:45.39000	0.00073141	0.00269733	0.00098054	3.7046	C	1	21/08/2020 03:14		0	0	0	0	0	0	0	0	0	0	0	0	0	0
1952	6	7	9	3d 10:15:49.28000	0d 00:49:45.39000	0.00081312	0.00300023	0.00098054	3.7096	C	1	21/08/2020 03:19		0	0	0	0	0	0	0	0	0	0	0	0	0	0
1953	6	7	9	3d 10:20:49.28000	0d 00:54:45.39000	0.00089483	0.00330357	0.00098062	3.7151	C	1	21/08/2020 03:24		0	0	0	0	0	0	0	0	0	0	0	0	0	0
1954	6	7	9	3d 10:25:49.28000	0d 00:59:45.39000	0.00097653	0.00360734	0.00098039	3.7205	C	1	21/08/2020 03:29		0	0	0	0	0	0	0	0	0	0	0	0	0	0
1955	6	7	9	3d 10:30:49.28000	0d 01:04:45.39000	0.00105824	0.00391157	0.00098032	3.7259	C	1	21/08/2020 03:34		0	0	0	0	0	0	0	0	0	0	0	0	0	0
1956	6	7	9	3d 10:35:49.28000	0d 01:09:45.39000	0.00113995	0.00421625	0.00098062	3.7317	C	1	21/08/2020 03:39		0	0	0	0	0	0	0	0	0	0	0	0	0	0
1957	6	7	9	3d 10:40:49.28000	0d 01:14:45.39000	0.00122166	0.00452139	0.00098047	3.7371	C	1	21/08/2020 03:44		0	0	0	0	0	0	0	0	0	0	0	0	0	0
1958	6	7	9	3d 10:45:49.28000	0d 01:19:45.39000	0.00130337	0.00482697	0.00098062	3.7424	C	1	21/08/2020 03:49		0	0	0	0	0	0	0	0	0	0	0	0	0	0
1959	6	7	9	3d 10:50:49.28000	0d 01:24:45.39000	0.00138508	0.00513299	0.00098047	3.7478	C	1	21/08/2020 03:54		0	0	0	0	0	0	0	0	0	0	0	0	0	0
1960	6	7	9	3d 10:55:49.28000	0d 01:29:45.39000	0.00146679	0.00543943	0.00098039	3.753	C	1	21/08/2020 03:59		0	0	0	0	0	0	0	0	0	0	0	0	0	0
1961	6	7	9	3d 11:00:49.28000	0d 01:34:45.39000	0.0015485	0.0057463	0.00098039	3.7581	C	1	21/08/2020 04:04		0	0	0	0	0	0	0	0	0	0	0	0	0	0
1962	6	7	9	3d 11:05:49.28000	0d 01:39:45.39000	0.00163021	0.00605359	0.00098039	3.7633	C	1	21/08/2020 04:09		0	0	0	0	0	0	0	0	0	0	0	0	0	0
1963	6	7	9	3d 11:10:49.28000	0d 01:44:45.39000	0.00171192	0.00636131	0.00098062	3.7685	C	1	21/08/2020 04:14		0	0	0	0	0	0	0	0	0	0	0	0	0	0
1964	6	7	9	3d 11:15:49.28000	0d 01:49:45.39000	0.00179363	0.00666947	0.00098062	3.774	C	1	21/08/2020 04:19		0	0	0	0	0	0	0	0	0	0	0	0	0	0
1965	6	7	9	3d 11:20:49.28000	0d 01:54:45.39000	0.00187534	0.00697808	0.00098047	3.7795	C	1	21/08/2020 04:24		0	0	0	0	0	0	0	0	0	0	0	0	0	0
1966	6	7	9	3d 11:25:49.28000	0d 01:59:45.39000	0.00195705	0.00728716	0.00098062	3.7856	C	1	21/08/2020 04:29		0	0	0	0	0	0	0	0	0	0	0	0	0	0
1967	6	7	9	3d 11:30:49.28000	0d 02:04:45.39000	0.00203876	0.00759673	0.00098054	3.7919	C	1	21/08/2020 04:34		0	0	0	0	0	0	0	0	0	0	0	0	0	0
1968	6	7	9	3d 11:35:49.28000	0d 02:09:45.39000	0.00212047	0.00790685	0.00098047	3.7989	C	1	21/08/2020 04:39		0	0	0	0	0	0	0	0	0	0	0	0	0	0
1969	6	7	9	3d 11:40:49.28000	0d 02:14:45.39000	0.00220218	0.00821755	0.00098032	3.8062	C	1	21/08/2020 04:44		0	0	0	0	0	0	0	0	0	0	0	0	0	0
1970	6	7	9	3d 11:45:49.28000	0d 02:19:45.39000	0.00228389	0.00852888	0.00098062	3.8141	C	1	21/08/2020 04:49		0	0	0	0	0	0	0	0	0	0	0	0	0	0
1971	6	7	9	3d 11:50:49.28000	0d 02:24:45.39000	0.0023656	0.0088409	0.00098032	3.8233	C	1	21/08/2020 04:54		0	0	0	0	0	0	0	0	0	0	0	0	0	0
1972	6	7	9	3d 11:55:49.28000	0d 02:29:45.39000	0.00244731	0.0091537	0.00098054	3.8331	C	1	21/08/2020 04:59		0	0	0	0	0	0	0	0	0	0	0	0	0	0
1973	6	7	9	3d 12:00:26.39000	0d 02:34:22.50000	0.00252278	0.00944338	0.00098062	3.8433	C	5	21/08/2020 05:03		0	0	0	0	0	0	0	0	0	0	0	0	0	0
1974	6	7	9	3d 12:04:46.22000	0d 02:38:42.33000	0.00259355	0.00971571	0.00098047	3.8534	C	5	21/08/2020 05:07		0	0	0	0	0	0	0	0	0	0	0	0	0	0
1975	6	7	9	3d 12:08:42.69000	0d 02:42:38.80000	0.00265796	0.00996421	0.00098047	3.8634	C	5	21/08/2020 05:11		0	0	0	0	0	0	0	0	0	0	0	0	0	0
1976	6	7	9	3d 12:12:25.09000	0d 02:46:21.20000	0.00271853	0.0101985	0.00098039	3.8737	C	5	21/08/2020 05:15		0	0	0	0	0	0	0	0	0	0	0	0	0	0
1977	6	7	9	3d 12:16:00.24000	0d 02:49:56.35000	0.00277713	0.0104258	0.00098047	3.8837	C	5	21/08/2020 05:19		0	0	0	0	0	0	0	0	0	0	0	0	0	0
1978	6	7	9	3d 12:19:24.11000	0d 02:53:20.22000	0.00283266	0.0106417	0.00098054	3.8938	C	5	21/08/2020 05:22		0	0	0	0	0	0	0	0	0	0	0	0	0	0
1979	6	7	9	3d 12:22:38.47000	0d 02:56:34.58000	0.00288559	0.0108481	0.00098054	3.9039	C	5	21/08/2020 05:25		0	0	0	0	0	0	0	0	0	0	0	0	0	0
1980	6	7	9	3d 12:25:47.59000	0d 02:59:43.70000	0.0029371	0.0110495	0.00098062	3.9139	C	5	21/08/2020 05:29		0	0	0	0	0	0	0	0	0	0	0	0	0	0
1981	6	7	9	3d 12:28:58.23000	0d 03:02:54.34000	0.00298903	0.011253	0.00098039	3.924	C	5	21/08/2020 05:32		0	0	0	0	0	0	0	0	0	0	0	0	0	0
1982	6	7	9	3d 12:31:58.40000	0d 03:05:54.51000	0.0030381	0.0114458	0.00098054	3.9341	C	5	21/08/2020 05:35		0	0	0	0	0	0	0	0	0	0	0	0	0	0
1983	6	7	9	3d 12:34:54.83000	0d 03:08:50.94000	0.00308615	0.0116351	0.00098047	3.9442	C	5	21/08/2020 05:38		0	0	0	0	0	0	0	0	0	0	0	0	0	0
1984	6	7	9	3d 12:37:50.30000	0d 03:11:46.41000	0.00313394	0.0118238	0.00098032	3.9542	C	5	21/08/2020 05:41		0	0	0	0	0	0	0	0	0	0	0	0	0	0
1985	6	7	9	3d 12:40:43.69000	0d 03:14:39.80000	0.00318117	0.0120108	0.00098054	3.9643	C	5	21/08/2020 05:43		0	0	0	0	0	0	0	0	0	0	0	0	0	0
[truncated: 3,138 more rows]
