# Supplementary material for: Experimental data of cathodes manufactured in a convective dryer at the pilot-plant scale, and charge and discharge capacities of half-coin lithium-ion cells
Source: Data Brief. 2021 Dec 16;40:107720. doi: 10.1016/j.dib.2021.107720 (PMC8703052; doi:10.1016/j.dib.2021.107720)
Supplement: Supplementary file 1 [file mmc1.zip › Maccor/NEX_CAT2_5_3.csv]

Name:	NEX_CAT2_5_3b
Channel:	16
Tester	Maccor #2
Procedure	NEX_NMC_Form_Rate_ASI.000
Description	NEX NMC Cathode Rate & ASI Measurement
Started	17/08/2020 17:07
SCap	0
C Rate	0.00431
Ch. max. V	8.00 V
DisCh. min. V	-2.00 V
Ch. max. I	5.000 A
DisCh. max. I	5.000 A
Comment:	CAT2_5_3-restarted
SMB hdr:	SMBLabel
Rec	Cycle P	Cycle C	Step	TestTime	StepTime	Cap. [Ah]	Ener. [Wh]	Current [A]	Voltage [V]	Md	ES	DPT Time		VAR1	VAR2	VAR3	VAR4	VAR5	VAR6	VAR7	VAR8	VAR9	VAR10	VAR11	VAR12	VAR13	VAR14
1	0	1	1	0d 00:00:00.00000	0d 00:00:00.00000	0	0	0	3.0858	R	0	17/08/2020 17:07		0	0	0	0	0	0	0	0	0	0	0	0	0	0
2	0	1	1	0d 00:05:00.00000	0d 00:05:00.00000	0	0	0	3.0683	R	1	17/08/2020 17:12		0	0	0	0	0	0	0	0	0	0	0	0	0	0
3	0	1	1	0d 00:10:00.00000	0d 00:10:00.00000	0	0	0	3.0532	R	1	17/08/2020 17:17		0	0	0	0	0	0	0	0	0	0	0	0	0	0
4	0	1	1	0d 00:15:00.00000	0d 00:15:00.00000	0	0	0	3.0379	R	1	17/08/2020 17:22		0	0	0	0	0	0	0	0	0	0	0	0	0	0
5	0	1	1	0d 00:20:00.00000	0d 00:20:00.00000	0	0	0	3.0253	R	1	17/08/2020 17:27		0	0	0	0	0	0	0	0	0	0	0	0	0	0
6	0	1	1	0d 00:25:00.00000	0d 00:25:00.00000	0	0	0	3.0167	R	1	17/08/2020 17:32		0	0	0	0	0	0	0	0	0	0	0	0	0	0
7	0	1	1	0d 00:30:00.00000	0d 00:30:00.00000	0	0	0	3.015	R	129	17/08/2020 17:37		0	0	0	0	0	0	0	0	0	0	0	0	0	0
8	0	1	2	0d 00:30:00.03000	0d 00:00:00.03000	0	0	0.00021759	3.0887	C	0	17/08/2020 17:37		0	0	0	0	0	0	0	0	0	0	0	0	0	0
9	0	1	2	0d 00:30:00.19000	0d 00:00:00.19000	0.00000001	0.00000003	0.00021546	3.1099	C	5	17/08/2020 17:37		0	0	0	0	0	0	0	0	0	0	0	0	0	0
10	0	1	2	0d 00:30:00.38000	0d 00:00:00.38000	0.00000002	0.00000007	0.00021561	3.1272	C	5	17/08/2020 17:37		0	0	0	0	0	0	0	0	0	0	0	0	0	0
11	0	1	2	0d 00:30:00.59000	0d 00:00:00.59000	0.00000003	0.00000011	0.00021538	3.1434	C	5	17/08/2020 17:37		0	0	0	0	0	0	0	0	0	0	0	0	0	0
12	0	1	2	0d 00:30:00.81000	0d 00:00:00.81000	0.00000005	0.00000015	0.00021561	3.1591	C	5	17/08/2020 17:37		0	0	0	0	0	0	0	0	0	0	0	0	0	0
13	0	1	2	0d 00:30:01.04000	0d 00:00:01.04000	0.00000006	0.00000019	0.00021546	3.1745	C	5	17/08/2020 17:37		0	0	0	0	0	0	0	0	0	0	0	0	0	0
14	0	1	2	0d 00:30:01.28000	0d 00:00:01.28000	0.00000008	0.00000024	0.00021561	3.1897	C	5	17/08/2020 17:37		0	0	0	0	0	0	0	0	0	0	0	0	0	0
15	0	1	2	0d 00:30:01.53000	0d 00:00:01.53000	0.00000009	0.00000029	0.00021546	3.2045	C	5	17/08/2020 17:37		0	0	0	0	0	0	0	0	0	0	0	0	0	0
16	0	1	2	0d 00:30:01.78000	0d 00:00:01.78000	0.00000011	0.00000033	0.00021561	3.2192	C	5	17/08/2020 17:37		0	0	0	0	0	0	0	0	0	0	0	0	0	0
17	0	1	2	0d 00:30:02.05000	0d 00:00:02.05000	0.00000012	0.00000039	0.00021546	3.2338	C	5	17/08/2020 17:37		0	0	0	0	0	0	0	0	0	0	0	0	0	0
18	0	1	2	0d 00:30:02.32000	0d 00:00:02.32000	0.00000014	0.00000044	0.00021561	3.2482	C	5	17/08/2020 17:37		0	0	0	0	0	0	0	0	0	0	0	0	0	0
19	0	1	2	0d 00:30:02.61000	0d 00:00:02.61000	0.00000016	0.0000005	0.00021561	3.2625	C	5	17/08/2020 17:37		0	0	0	0	0	0	0	0	0	0	0	0	0	0
20	0	1	2	0d 00:30:02.91000	0d 00:00:02.91000	0.00000017	0.00000055	0.00021561	3.2766	C	5	17/08/2020 17:37		0	0	0	0	0	0	0	0	0	0	0	0	0	0
21	0	1	2	0d 00:30:03.21000	0d 00:00:03.21000	0.00000019	0.00000061	0.0002153	3.2902	C	5	17/08/2020 17:37		0	0	0	0	0	0	0	0	0	0	0	0	0	0
22	0	1	2	0d 00:30:03.53000	0d 00:00:03.53000	0.00000021	0.00000068	0.00021538	3.3036	C	5	17/08/2020 17:37		0	0	0	0	0	0	0	0	0	0	0	0	0	0
23	0	1	2	0d 00:30:03.85000	0d 00:00:03.85000	0.00000023	0.00000074	0.00021553	3.317	C	5	17/08/2020 17:37		0	0	0	0	0	0	0	0	0	0	0	0	0	0
24	0	1	2	0d 00:30:04.19000	0d 00:00:04.19000	0.00000025	0.00000081	0.00021546	3.3301	C	5	17/08/2020 17:37		0	0	0	0	0	0	0	0	0	0	0	0	0	0
25	0	1	2	0d 00:30:04.54000	0d 00:00:04.54000	0.00000027	0.00000088	0.00021553	3.3429	C	5	17/08/2020 17:37		0	0	0	0	0	0	0	0	0	0	0	0	0	0
26	0	1	2	0d 00:30:04.91000	0d 00:00:04.91000	0.00000029	0.00000095	0.00021546	3.3562	C	5	17/08/2020 17:37		0	0	0	0	0	0	0	0	0	0	0	0	0	0
27	0	1	2	0d 00:30:05.29000	0d 00:00:05.29000	0.00000032	0.00000103	0.00021561	3.3689	C	5	17/08/2020 17:37		0	0	0	0	0	0	0	0	0	0	0	0	0	0
28	0	1	2	0d 00:30:05.68000	0d 00:00:05.68000	0.00000034	0.00000111	0.00021546	3.3814	C	5	17/08/2020 17:37		0	0	0	0	0	0	0	0	0	0	0	0	0	0
29	0	1	2	0d 00:30:06.08000	0d 00:00:06.08000	0.00000036	0.00000119	0.00021561	3.3936	C	5	17/08/2020 17:37		0	0	0	0	0	0	0	0	0	0	0	0	0	0
30	0	1	2	0d 00:30:06.49000	0d 00:00:06.49000	0.00000039	0.00000127	0.00021538	3.4061	C	5	17/08/2020 17:37		0	0	0	0	0	0	0	0	0	0	0	0	0	0
31	0	1	2	0d 00:30:06.94000	0d 00:00:06.94000	0.00000041	0.00000136	0.00021569	3.4186	C	5	17/08/2020 17:37		0	0	0	0	0	0	0	0	0	0	0	0	0	0
32	0	1	2	0d 00:30:07.40000	0d 00:00:07.40000	0.00000044	0.00000146	0.00021538	3.4308	C	5	17/08/2020 17:37		0	0	0	0	0	0	0	0	0	0	0	0	0	0
33	0	1	2	0d 00:30:07.87000	0d 00:00:07.87000	0.00000047	0.00000156	0.00021546	3.4429	C	5	17/08/2020 17:37		0	0	0	0	0	0	0	0	0	0	0	0	0	0
34	0	1	2	0d 00:30:08.37000	0d 00:00:08.37000	0.0000005	0.00000166	0.00021561	3.4551	C	5	17/08/2020 17:37		0	0	0	0	0	0	0	0	0	0	0	0	0	0
35	0	1	2	0d 00:30:08.89000	0d 00:00:08.89000	0.00000053	0.00000177	0.00021546	3.4672	C	5	17/08/2020 17:37		0	0	0	0	0	0	0	0	0	0	0	0	0	0
36	0	1	2	0d 00:30:09.43000	0d 00:00:09.43000	0.00000056	0.00000188	0.00021553	3.4789	C	5	17/08/2020 17:37		0	0	0	0	0	0	0	0	0	0	0	0	0	0
37	0	1	2	0d 00:30:09.98000	0d 00:00:09.98000	0.0000006	0.00000199	0.00021553	3.4908	C	5	17/08/2020 17:37		0	0	0	0	0	0	0	0	0	0	0	0	0	0
38	0	1	2	0d 00:30:10.57000	0d 00:00:10.57000	0.00000063	0.00000212	0.00021546	3.5023	C	5	17/08/2020 17:37		0	0	0	0	0	0	0	0	0	0	0	0	0	0
39	0	1	2	0d 00:30:11.19000	0d 00:00:11.19000	0.00000067	0.00000225	0.00021553	3.514	C	5	17/08/2020 17:37		0	0	0	0	0	0	0	0	0	0	0	0	0	0
40	0	1	2	0d 00:30:11.83000	0d 00:00:11.83000	0.00000071	0.00000238	0.00021546	3.5253	C	5	17/08/2020 17:37		0	0	0	0	0	0	0	0	0	0	0	0	0	0
41	0	1	2	0d 00:30:12.51000	0d 00:00:12.51000	0.00000075	0.00000253	0.0002153	3.5366	C	5	17/08/2020 17:37		0	0	0	0	0	0	0	0	0	0	0	0	0	0
42	0	1	2	0d 00:30:13.21000	0d 00:00:13.21000	0.00000079	0.00000267	0.00021553	3.5476	C	5	17/08/2020 17:37		0	0	0	0	0	0	0	0	0	0	0	0	0	0
43	0	1	2	0d 00:30:13.95000	0d 00:00:13.95000	0.00000083	0.00000283	0.00021538	3.5583	C	5	17/08/2020 17:37		0	0	0	0	0	0	0	0	0	0	0	0	0	0
44	0	1	2	0d 00:30:14.74000	0d 00:00:14.74000	0.00000088	0.000003	0.00021561	3.5694	C	5	17/08/2020 17:37		0	0	0	0	0	0	0	0	0	0	0	0	0	0
45	0	1	2	0d 00:30:15.62000	0d 00:00:15.62000	0.00000093	0.00000319	0.00021546	3.5804	C	5	17/08/2020 17:37		0	0	0	0	0	0	0	0	0	0	0	0	0	0
46	0	1	2	0d 00:30:16.60000	0d 00:00:16.60000	0.00000099	0.0000034	0.0002153	3.5917	C	5	17/08/2020 17:37		0	0	0	0	0	0	0	0	0	0	0	0	0	0
47	0	1	2	0d 00:30:17.68000	0d 00:00:17.68000	0.00000106	0.00000363	0.00021546	3.6023	C	5	17/08/2020 17:37		0	0	0	0	0	0	0	0	0	0	0	0	0	0
48	0	1	2	0d 00:30:18.88000	0d 00:00:18.88000	0.00000113	0.00000389	0.00021569	3.6132	C	5	17/08/2020 17:37		0	0	0	0	0	0	0	0	0	0	0	0	0	0
49	0	1	2	0d 00:30:20.37000	0d 00:00:20.37000	0.00000122	0.00000421	0.00021561	3.6237	C	5	17/08/2020 17:37		0	0	0	0	0	0	0	0	0	0	0	0	0	0
50	0	1	2	0d 00:30:22.16000	0d 00:00:22.16000	0.00000133	0.0000046	0.00021546	3.6341	C	5	17/08/2020 17:37		0	0	0	0	0	0	0	0	0	0	0	0	0	0
51	0	1	2	0d 00:30:24.69000	0d 00:00:24.69000	0.00000148	0.00000515	0.00021553	3.6442	C	5	17/08/2020 17:37		0	0	0	0	0	0	0	0	0	0	0	0	0	0
52	0	1	2	0d 00:30:28.71000	0d 00:00:28.71000	0.00000172	0.00000603	0.00021569	3.6544	C	5	17/08/2020 17:37		0	0	0	0	0	0	0	0	0	0	0	0	0	0
53	0	1	2	0d 00:30:36.59000	0d 00:00:36.59000	0.00000219	0.00000776	0.00021553	3.6645	C	5	17/08/2020 17:37		0	0	0	0	0	0	0	0	0	0	0	0	0	0
54	0	1	2	0d 00:31:00.50000	0d 00:01:00.50000	0.00000362	0.00001301	0.00021561	3.6745	C	5	17/08/2020 17:38		0	0	0	0	0	0	0	0	0	0	0	0	0	0
55	0	1	2	0d 00:33:45.83000	0d 00:03:45.83000	0.00001352	0.00004935	0.00021546	3.6645	C	5	17/08/2020 17:40		0	0	0	0	0	0	0	0	0	0	0	0	0	0
56	0	1	2	0d 00:43:45.83000	0d 00:13:45.83000	0.00004944	0.00018072	0.00021546	3.6556	C	1	17/08/2020 17:50		0	0	0	0	0	0	0	0	0	0	0	0	0	0
57	0	1	2	0d 00:53:45.83000	0d 00:23:45.83000	0.00008535	0.00031207	0.00021553	3.6588	C	1	17/08/2020 18:00		0	0	0	0	0	0	0	0	0	0	0	0	0	0
58	0	1	2	0d 01:03:45.83000	0d 00:33:45.83000	0.00012127	0.00044355	0.00021553	3.6623	C	1	17/08/2020 18:10		0	0	0	0	0	0	0	0	0	0	0	0	0	0
59	0	1	2	0d 01:13:45.83000	0d 00:43:45.83000	0.00015719	0.00057516	0.00021546	3.666	C	1	17/08/2020 18:20		0	0	0	0	0	0	0	0	0	0	0	0	0	0
60	0	1	2	0d 01:23:45.83000	0d 00:53:45.83000	0.0001931	0.00070688	0.00021553	3.6689	C	1	17/08/2020 18:30		0	0	0	0	0	0	0	0	0	0	0	0	0	0
61	0	1	2	0d 01:33:45.83000	0d 01:03:45.83000	0.00022902	0.0008387	0.00021569	3.671	C	1	17/08/2020 18:40		0	0	0	0	0	0	0	0	0	0	0	0	0	0
62	0	1	2	0d 01:43:45.83000	0d 01:13:45.83000	0.00026494	0.0009706	0.00021553	3.6733	C	1	17/08/2020 18:50		0	0	0	0	0	0	0	0	0	0	0	0	0	0
63	0	1	2	0d 01:53:45.83000	0d 01:23:45.83000	0.00030086	0.00110257	0.00021546	3.6753	C	1	17/08/2020 19:00		0	0	0	0	0	0	0	0	0	0	0	0	0	0
64	0	1	2	0d 02:03:45.83000	0d 01:33:45.83000	0.00033677	0.00123461	0.00021553	3.6771	C	1	17/08/2020 19:10		0	0	0	0	0	0	0	0	0	0	0	0	0	0
65	0	1	2	0d 02:13:45.83000	0d 01:43:45.83000	0.00037269	0.00136672	0.00021553	3.679	C	1	17/08/2020 19:20		0	0	0	0	0	0	0	0	0	0	0	0	0	0
66	0	1	2	0d 02:23:45.83000	0d 01:53:45.83000	0.00040861	0.00149888	0.00021538	3.6803	C	1	17/08/2020 19:30		0	0	0	0	0	0	0	0	0	0	0	0	0	0
67	0	1	2	0d 02:33:45.83000	0d 02:03:45.83000	0.00044453	0.00163109	0.00021553	3.6817	C	1	17/08/2020 19:40		0	0	0	0	0	0	0	0	0	0	0	0	0	0
68	0	1	2	0d 02:43:45.83000	0d 02:13:45.83000	0.00048044	0.00176337	0.0002153	3.6832	C	1	17/08/2020 19:50		0	0	0	0	0	0	0	0	0	0	0	0	0	0
69	0	1	2	0d 02:53:45.83000	0d 02:23:45.83000	0.00051636	0.00189569	0.00021576	3.6846	C	1	17/08/2020 20:00		0	0	0	0	0	0	0	0	0	0	0	0	0	0
70	0	1	2	0d 03:03:45.83000	0d 02:33:45.83000	0.00055228	0.00202807	0.00021576	3.6863	C	1	17/08/2020 20:10		0	0	0	0	0	0	0	0	0	0	0	0	0	0
71	0	1	2	0d 03:13:45.83000	0d 02:43:45.83000	0.00058819	0.0021605	0.00021546	3.6875	C	1	17/08/2020 20:20		0	0	0	0	0	0	0	0	0	0	0	0	0	0
72	0	1	2	0d 03:23:45.83000	0d 02:53:45.83000	0.00062411	0.00229297	0.00021569	3.689	C	1	17/08/2020 20:30		0	0	0	0	0	0	0	0	0	0	0	0	0	0
73	0	1	2	0d 03:33:45.83000	0d 03:03:45.83000	0.00066003	0.0024255	0.00021546	3.6905	C	1	17/08/2020 20:40		0	0	0	0	0	0	0	0	0	0	0	0	0	0
74	0	1	2	0d 03:43:45.83000	0d 03:13:45.83000	0.00069595	0.00255808	0.00021553	3.6919	C	1	17/08/2020 20:50		0	0	0	0	0	0	0	0	0	0	0	0	0	0
75	0	1	2	0d 03:53:45.83000	0d 03:23:45.83000	0.00073186	0.00269071	0.00021546	3.6933	C	1	17/08/2020 21:00		0	0	0	0	0	0	0	0	0	0	0	0	0	0
76	0	1	2	0d 04:03:45.83000	0d 03:33:45.83000	0.00076778	0.0028234	0.00021546	3.6948	C	1	17/08/2020 21:10		0	0	0	0	0	0	0	0	0	0	0	0	0	0
77	0	1	2	0d 04:13:45.83000	0d 03:43:45.83000	0.0008037	0.00295613	0.00021538	3.6963	C	1	17/08/2020 21:20		0	0	0	0	0	0	0	0	0	0	0	0	0	0
78	0	1	2	0d 04:23:45.83000	0d 03:53:45.83000	0.00083961	0.00308892	0.00021546	3.6979	C	1	17/08/2020 21:30		0	0	0	0	0	0	0	0	0	0	0	0	0	0
79	0	1	2	0d 04:33:45.83000	0d 04:03:45.83000	0.00087553	0.00322177	0.00021553	3.6992	C	1	17/08/2020 21:40		0	0	0	0	0	0	0	0	0	0	0	0	0	0
80	0	1	2	0d 04:43:45.83000	0d 04:13:45.83000	0.00091145	0.00335467	0.00021538	3.7006	C	1	17/08/2020 21:50		0	0	0	0	0	0	0	0	0	0	0	0	0	0
81	0	1	2	0d 04:53:45.83000	0d 04:23:45.83000	0.00094737	0.00348762	0.00021561	3.7023	C	1	17/08/2020 22:00		0	0	0	0	0	0	0	0	0	0	0	0	0	0
82	0	1	2	0d 05:03:45.83000	0d 04:33:45.83000	0.00098328	0.00362063	0.00021546	3.7043	C	1	17/08/2020 22:10		0	0	0	0	0	0	0	0	0	0	0	0	0	0
83	0	1	2	0d 05:13:45.83000	0d 04:43:45.83000	0.0010192	0.0037537	0.0002153	3.7057	C	1	17/08/2020 22:20		0	0	0	0	0	0	0	0	0	0	0	0	0	0
84	0	1	2	0d 05:23:45.83000	0d 04:53:45.83000	0.00105512	0.00388684	0.00021546	3.7075	C	1	17/08/2020 22:30		0	0	0	0	0	0	0	0	0	0	0	0	0	0
85	0	1	2	0d 05:33:45.83000	0d 05:03:45.83000	0.00109104	0.00402003	0.00021561	3.7092	C	1	17/08/2020 22:40		0	0	0	0	0	0	0	0	0	0	0	0	0	0
86	0	1	2	0d 05:43:45.83000	0d 05:13:45.83000	0.00112695	0.00415329	0.00021553	3.7108	C	1	17/08/2020 22:50		0	0	0	0	0	0	0	0	0	0	0	0	0	0
87	0	1	2	0d 05:53:45.83000	0d 05:23:45.83000	0.00116287	0.00428661	0.00021561	3.7128	C	1	17/08/2020 23:00		0	0	0	0	0	0	0	0	0	0	0	0	0	0
88	0	1	2	0d 06:03:45.83000	0d 05:33:45.83000	0.00119879	0.00442	0.00021546	3.7148	C	1	17/08/2020 23:10		0	0	0	0	0	0	0	0	0	0	0	0	0	0
89	0	1	2	0d 06:13:45.83000	0d 05:43:45.83000	0.0012347	0.00455346	0.00021553	3.7168	C	1	17/08/2020 23:20		0	0	0	0	0	0	0	0	0	0	0	0	0	0
90	0	1	2	0d 06:23:45.83000	0d 05:53:45.83000	0.00127062	0.00468699	0.00021561	3.7188	C	1	17/08/2020 23:30		0	0	0	0	0	0	0	0	0	0	0	0	0	0
91	0	1	2	0d 06:33:45.83000	0d 06:03:45.83000	0.00130654	0.00482059	0.00021569	3.7205	C	1	17/08/2020 23:40		0	0	0	0	0	0	0	0	0	0	0	0	0	0
92	0	1	2	0d 06:43:45.83000	0d 06:13:45.83000	0.00134246	0.00495426	0.00021561	3.7226	C	1	17/08/2020 23:50		0	0	0	0	0	0	0	0	0	0	0	0	0	0
93	0	1	2	0d 06:53:45.83000	0d 06:23:45.83000	0.00137837	0.005088	0.00021561	3.7249	C	1	18/08/2020 00:00		0	0	0	0	0	0	0	0	0	0	0	0	0	0
94	0	1	2	0d 07:03:45.83000	0d 06:33:45.83000	0.00141429	0.00522183	0.00021538	3.7269	C	1	18/08/2020 00:10		0	0	0	0	0	0	0	0	0	0	0	0	0	0
95	0	1	2	0d 07:13:45.83000	0d 06:43:45.83000	0.00145021	0.00535573	0.00021546	3.7292	C	1	18/08/2020 00:20		0	0	0	0	0	0	0	0	0	0	0	0	0	0
96	0	1	2	0d 07:23:45.83000	0d 06:53:45.83000	0.00148613	0.0054897	0.00021553	3.7313	C	1	18/08/2020 00:30		0	0	0	0	0	0	0	0	0	0	0	0	0	0
97	0	1	2	0d 07:33:45.83000	0d 07:03:45.83000	0.00152204	0.00562376	0.00021546	3.7334	C	1	18/08/2020 00:40		0	0	0	0	0	0	0	0	0	0	0	0	0	0
98	0	1	2	0d 07:43:45.83000	0d 07:13:45.83000	0.00155796	0.0057579	0.00021523	3.7357	C	1	18/08/2020 00:50		0	0	0	0	0	0	0	0	0	0	0	0	0	0
99	0	1	2	0d 07:53:45.83000	0d 07:23:45.83000	0.00159388	0.00589212	0.00021546	3.738	C	1	18/08/2020 01:00		0	0	0	0	0	0	0	0	0	0	0	0	0	0
100	0	1	2	0d 08:03:45.83000	0d 07:33:45.83000	0.00162979	0.00602643	0.00021553	3.7404	C	1	18/08/2020 01:10		0	0	0	0	0	0	0	0	0	0	0	0	0	0
101	0	1	2	0d 08:13:45.83000	0d 07:43:45.83000	0.00166571	0.00616082	0.00021546	3.7429	C	1	18/08/2020 01:20		0	0	0	0	0	0	0	0	0	0	0	0	0	0
102	0	1	2	0d 08:23:45.83000	0d 07:53:45.83000	0.00170163	0.00629529	0.00021546	3.7449	C	1	18/08/2020 01:30		0	0	0	0	0	0	0	0	0	0	0	0	0	0
103	0	1	2	0d 08:33:45.83000	0d 08:03:45.83000	0.00173755	0.00642985	0.00021569	3.7475	C	1	18/08/2020 01:40		0	0	0	0	0	0	0	0	0	0	0	0	0	0
104	0	1	2	0d 08:43:45.83000	0d 08:13:45.83000	0.00177346	0.0065645	0.00021553	3.7499	C	1	18/08/2020 01:50		0	0	0	0	0	0	0	0	0	0	0	0	0	0
105	0	1	2	0d 08:53:45.83000	0d 08:23:45.83000	0.00180938	0.00669922	0.00021546	3.7522	C	1	18/08/2020 02:00		0	0	0	0	0	0	0	0	0	0	0	0	0	0
106	0	1	2	0d 09:03:45.83000	0d 08:33:45.83000	0.0018453	0.00683404	0.00021553	3.7546	C	1	18/08/2020 02:10		0	0	0	0	0	0	0	0	0	0	0	0	0	0
107	0	1	2	0d 09:13:45.83000	0d 08:43:45.83000	0.00188122	0.00696894	0.00021523	3.7569	C	1	18/08/2020 02:20		0	0	0	0	0	0	0	0	0	0	0	0	0	0
108	0	1	2	0d 09:23:45.83000	0d 08:53:45.83000	0.00191713	0.00710393	0.00021553	3.7595	C	1	18/08/2020 02:30		0	0	0	0	0	0	0	0	0	0	0	0	0	0
109	0	1	2	0d 09:33:45.83000	0d 09:03:45.83000	0.00195305	0.00723901	0.00021553	3.7618	C	1	18/08/2020 02:40		0	0	0	0	0	0	0	0	0	0	0	0	0	0
110	0	1	2	0d 09:43:45.83000	0d 09:13:45.83000	0.00198897	0.00737417	0.00021553	3.7644	C	1	18/08/2020 02:50		0	0	0	0	0	0	0	0	0	0	0	0	0	0
111	0	1	2	0d 09:53:45.83000	0d 09:23:45.83000	0.00202488	0.00750942	0.00021538	3.7668	C	1	18/08/2020 03:00		0	0	0	0	0	0	0	0	0	0	0	0	0	0
112	0	1	2	0d 10:03:45.83000	0d 09:33:45.83000	0.0020608	0.00764476	0.00021546	3.7693	C	1	18/08/2020 03:10		0	0	0	0	0	0	0	0	0	0	0	0	0	0
113	0	1	2	0d 10:13:45.83000	0d 09:43:45.83000	0.00209672	0.00778019	0.00021553	3.772	C	1	18/08/2020 03:20		0	0	0	0	0	0	0	0	0	0	0	0	0	0
114	0	1	2	0d 10:23:45.83000	0d 09:53:45.83000	0.00213264	0.00791572	0.00021561	3.7745	C	1	18/08/2020 03:30		0	0	0	0	0	0	0	0	0	0	0	0	0	0
115	0	1	2	0d 10:33:45.83000	0d 10:03:45.83000	0.00216855	0.00805135	0.00021553	3.7775	C	1	18/08/2020 03:40		0	0	0	0	0	0	0	0	0	0	0	0	0	0
116	0	1	2	0d 10:43:45.83000	0d 10:13:45.83000	0.00220447	0.00818707	0.00021569	3.7801	C	1	18/08/2020 03:50		0	0	0	0	0	0	0	0	0	0	0	0	0	0
117	0	1	2	0d 10:53:45.83000	0d 10:23:45.83000	0.00224039	0.0083229	0.00021546	3.783	C	1	18/08/2020 04:00		0	0	0	0	0	0	0	0	0	0	0	0	0	0
118	0	1	2	0d 11:03:45.83000	0d 10:33:45.83000	0.00227631	0.00845883	0.0002153	3.7862	C	1	18/08/2020 04:10		0	0	0	0	0	0	0	0	0	0	0	0	0	0
119	0	1	2	0d 11:13:45.83000	0d 10:43:45.83000	0.00231222	0.00859487	0.00021553	3.789	C	1	18/08/2020 04:20		0	0	0	0	0	0	0	0	0	0	0	0	0	0
120	0	1	2	0d 11:23:45.83000	0d 10:53:45.83000	0.00234814	0.00873103	0.00021561	3.7925	C	1	18/08/2020 04:30		0	0	0	0	0	0	0	0	0	0	0	0	0	0
121	0	1	2	0d 11:33:45.83000	0d 11:03:45.83000	0.00238406	0.00886731	0.00021546	3.796	C	1	18/08/2020 04:40		0	0	0	0	0	0	0	0	0	0	0	0	0	0
122	0	1	2	0d 11:43:45.83000	0d 11:13:45.83000	0.00241997	0.00900371	0.00021538	3.7996	C	1	18/08/2020 04:50		0	0	0	0	0	0	0	0	0	0	0	0	0	0
123	0	1	2	0d 11:53:45.83000	0d 11:23:45.83000	0.00245589	0.00914025	0.00021553	3.8033	C	1	18/08/2020 05:00		0	0	0	0	0	0	0	0	0	0	0	0	0	0
124	0	1	2	0d 12:03:45.83000	0d 11:33:45.83000	0.00249181	0.00927693	0.00021553	3.8071	C	1	18/08/2020 05:10		0	0	0	0	0	0	0	0	0	0	0	0	0	0
125	0	1	2	0d 12:13:45.83000	0d 11:43:45.83000	0.00252773	0.00941375	0.00021584	3.8114	C	1	18/08/2020 05:20		0	0	0	0	0	0	0	0	0	0	0	0	0	0
126	0	1	2	0d 12:23:45.83000	0d 11:53:45.83000	0.00256364	0.00955072	0.00021546	3.8157	C	1	18/08/2020 05:30		0	0	0	0	0	0	0	0	0	0	0	0	0	0
127	0	1	2	0d 12:33:45.83000	0d 12:03:45.83000	0.00259956	0.00968785	0.00021569	3.8202	C	1	18/08/2020 05:40		0	0	0	0	0	0	0	0	0	0	0	0	0	0
128	0	1	2	0d 12:43:45.83000	0d 12:13:45.83000	0.00263548	0.00982515	0.00021546	3.8251	C	1	18/08/2020 05:50		0	0	0	0	0	0	0	0	0	0	0	0	0	0
129	0	1	2	0d 12:53:45.83000	0d 12:23:45.83000	0.00267139	0.00996263	0.00021553	3.8302	C	1	18/08/2020 06:00		0	0	0	0	0	0	0	0	0	0	0	0	0	0
130	0	1	2	0d 13:03:45.83000	0d 12:33:45.83000	0.00270731	0.0101003	0.00021538	3.8354	C	1	18/08/2020 06:10		0	0	0	0	0	0	0	0	0	0	0	0	0	0
131	0	1	2	0d 13:13:45.83000	0d 12:43:45.83000	0.00274323	0.0102381	0.00021553	3.8408	C	1	18/08/2020 06:20		0	0	0	0	0	0	0	0	0	0	0	0	0	0
132	0	1	2	0d 13:23:45.83000	0d 12:53:45.83000	0.00277915	0.0103762	0.00021546	3.8465	C	1	18/08/2020 06:30		0	0	0	0	0	0	0	0	0	0	0	0	0	0
133	0	1	2	0d 13:33:45.83000	0d 13:03:45.83000	0.00281506	0.0105145	0.00021546	3.8526	C	1	18/08/2020 06:40		0	0	0	0	0	0	0	0	0	0	0	0	0	0
134	0	1	2	0d 13:43:45.83000	0d 13:13:45.83000	0.00285098	0.010653	0.00021538	3.859	C	1	18/08/2020 06:50		0	0	0	0	0	0	0	0	0	0	0	0	0	0
135	0	1	2	0d 13:53:45.83000	0d 13:23:45.83000	0.0028869	0.0107917	0.00021569	3.8657	C	1	18/08/2020 07:00		0	0	0	0	0	0	0	0	0	0	0	0	0	0
136	0	1	2	0d 14:03:45.83000	0d 13:33:45.83000	0.00292282	0.0109306	0.00021538	3.8721	C	1	18/08/2020 07:10		0	0	0	0	0	0	0	0	0	0	0	0	0	0
137	0	1	2	0d 14:13:45.83000	0d 13:43:45.83000	0.00295873	0.0110699	0.00021553	3.8793	C	1	18/08/2020 07:20		0	0	0	0	0	0	0	0	0	0	0	0	0	0
138	0	1	2	0d 14:23:45.83000	0d 13:53:45.83000	0.00299465	0.0112093	0.00021553	3.8865	C	1	18/08/2020 07:30		0	0	0	0	0	0	0	0	0	0	0	0	0	0
139	0	1	2	0d 14:33:45.83000	0d 14:03:45.83000	0.00303057	0.011349	0.00021553	3.8939	C	1	18/08/2020 07:40		0	0	0	0	0	0	0	0	0	0	0	0	0	0
140	0	1	2	0d 14:43:45.83000	0d 14:13:45.83000	0.00306648	0.011489	0.00021553	3.9016	C	1	18/08/2020 07:50		0	0	0	0	0	0	0	0	0	0	0	0	0	0
141	0	1	2	0d 14:53:45.83000	0d 14:23:45.83000	0.0031024	0.0116293	0.00021553	3.9091	C	1	18/08/2020 08:00		0	0	0	0	0	0	0	0	0	0	0	0	0	0
142	0	1	2	0d 15:03:45.83000	0d 14:33:45.83000	0.00313832	0.0117699	0.00021561	3.9173	C	1	18/08/2020 08:10		0	0	0	0	0	0	0	0	0	0	0	0	0	0
143	0	1	2	0d 15:13:45.83000	0d 14:43:45.83000	0.00317424	0.0119107	0.00021546	3.9251	C	1	18/08/2020 08:20		0	0	0	0	0	0	0	0	0	0	0	0	0	0
144	0	1	2	0d 15:23:45.83000	0d 14:53:45.83000	0.00321015	0.0120518	0.00021538	3.9332	C	1	18/08/2020 08:30		0	0	0	0	0	0	0	0	0	0	0	0	0	0
145	0	1	2	0d 15:33:45.83000	0d 15:03:45.83000	0.00324607	0.0121932	0.0002153	3.9416	C	1	18/08/2020 08:40		0	0	0	0	0	0	0	0	0	0	0	0	0	0
146	0	1	2	0d 15:43:45.83000	0d 15:13:45.83000	0.00328199	0.012335	0.00021553	3.9496	C	1	18/08/2020 08:50		0	0	0	0	0	0	0	0	0	0	0	0	0	0
147	0	1	2	0d 15:53:45.83000	0d 15:23:45.83000	0.00331791	0.012477	0.00021546	3.958	C	1	18/08/2020 09:00		0	0	0	0	0	0	0	0	0	0	0	0	0	0
148	0	1	2	0d 16:03:45.83000	0d 15:33:45.83000	0.00335382	0.0126193	0.00021546	3.9666	C	1	18/08/2020 09:10		0	0	0	0	0	0	0	0	0	0	0	0	0	0
149	0	1	2	0d 16:13:45.83000	0d 15:43:45.83000	0.00338974	0.0127619	0.00021538	3.9751	C	1	18/08/2020 09:20		0	0	0	0	0	0	0	0	0	0	0	0	0	0
150	0	1	2	0d 16:23:45.83000	0d 15:53:45.83000	0.00342566	0.0129049	0.00021538	3.9838	C	1	18/08/2020 09:30		0	0	0	0	0	0	0	0	0	0	0	0	0	0
151	0	1	2	0d 16:33:45.83000	0d 16:03:45.83000	0.00346157	0.0130481	0.00021538	3.9925	C	1	18/08/2020 09:40		0	0	0	0	0	0	0	0	0	0	0	0	0	0
152	0	1	2	0d 16:43:45.83000	0d 16:13:45.83000	0.00349749	0.0131917	0.00021553	4.0012	C	1	18/08/2020 09:50		0	0	0	0	0	0	0	0	0	0	0	0	0	0
153	0	1	2	0d 16:53:45.83000	0d 16:23:45.83000	0.00353341	0.0133355	0.00021561	4.0098	C	1	18/08/2020 10:00		0	0	0	0	0	0	0	0	0	0	0	0	0	0
154	0	1	2	0d 17:03:45.83000	0d 16:33:45.83000	0.00356933	0.0134797	0.00021553	4.0189	C	1	18/08/2020 10:10		0	0	0	0	0	0	0	0	0	0	0	0	0	0
155	0	1	2	0d 17:13:45.83000	0d 16:43:45.83000	0.00360524	0.0136242	0.00021561	4.0276	C	1	18/08/2020 10:20		0	0	0	0	0	0	0	0	0	0	0	0	0	0
156	0	1	2	0d 17:23:45.83000	0d 16:53:45.83000	0.00364116	0.013769	0.00021546	4.0368	C	1	18/08/2020 10:30		0	0	0	0	0	0	0	0	0	0	0	0	0	0
157	0	1	2	0d 17:33:45.83000	0d 17:03:45.83000	0.00367708	0.0139142	0.00021561	4.0459	C	1	18/08/2020 10:40		0	0	0	0	0	0	0	0	0	0	0	0	0	0
158	0	1	2	0d 17:43:45.83000	0d 17:13:45.83000	0.003713	0.0140597	0.00021561	4.0548	C	1	18/08/2020 10:50		0	0	0	0	0	0	0	0	0	0	0	0	0	0
159	0	1	2	0d 17:53:45.83000	0d 17:23:45.83000	0.00374891	0.0142055	0.00021569	4.0642	C	1	18/08/2020 11:00		0	0	0	0	0	0	0	0	0	0	0	0	0	0
160	0	1	2	0d 18:03:45.83000	0d 17:33:45.83000	0.00378483	0.0143516	0.00021546	4.0735	C	1	18/08/2020 11:10		0	0	0	0	0	0	0	0	0	0	0	0	0	0
161	0	1	2	0d 18:13:45.83000	0d 17:43:45.83000	0.00382075	0.0144981	0.00021553	4.083	C	1	18/08/2020 11:20		0	0	0	0	0	0	0	0	0	0	0	0	0	0
162	0	1	2	0d 18:23:45.83000	0d 17:53:45.83000	0.00385666	0.0146449	0.00021553	4.0928	C	1	18/08/2020 11:30		0	0	0	0	0	0	0	0	0	0	0	0	0	0
163	0	1	2	0d 18:33:45.83000	0d 18:03:45.83000	0.00389258	0.0147921	0.00021569	4.1024	C	1	18/08/2020 11:40		0	0	0	0	0	0	0	0	0	0	0	0	0	0
164	0	1	2	0d 18:43:45.83000	0d 18:13:45.83000	0.0039285	0.0149396	0.00021546	4.1122	C	1	18/08/2020 11:50		0	0	0	0	0	0	0	0	0	0	0	0	0	0
165	0	1	2	0d 18:53:45.83000	0d 18:23:45.83000	0.00396442	0.0150875	0.00021546	4.1221	C	1	18/08/2020 12:00		0	0	0	0	0	0	0	0	0	0	0	0	0	0
166	0	1	2	0d 19:03:24.63000	0d 18:33:24.63000	0.00399906	0.0152305	0.0002153	4.1321	C	5	18/08/2020 12:10		0	0	0	0	0	0	0	0	0	0	0	0	0	0
167	0	1	2	0d 19:13:21.06000	0d 18:43:21.06000	0.00403477	0.0153782	0.00021553	4.1422	C	5	18/08/2020 12:20		0	0	0	0	0	0	0	0	0	0	0	0	0	0
168	0	1	2	0d 19:23:11.75000	0d 18:53:11.75000	0.00407013	0.0155249	0.0002153	4.1524	C	5	18/08/2020 12:30		0	0	0	0	0	0	0	0	0	0	0	0	0	0
169	0	1	2	0d 19:33:05.75000	0d 19:03:05.75000	0.00410569	0.0156727	0.00021546	4.1625	C	5	18/08/2020 12:40		0	0	0	0	0	0	0	0	0	0	0	0	0	0
170	0	1	2	0d 19:42:46.59000	0d 19:12:46.59000	0.00414046	0.0158176	0.00021561	4.1726	C	5	18/08/2020 12:49		0	0	0	0	0	0	0	0	0	0	0	0	0	0
171	0	1	2	0d 19:52:29.89000	0d 19:22:29.89000	0.00417537	0.0159635	0.00021546	4.1827	C	5	18/08/2020 12:59		0	0	0	0	0	0	0	0	0	0	0	0	0	0
172	0	1	2	0d 20:02:08.23000	0d 19:32:08.23000	0.00420999	0.0161085	0.00021538	4.1927	C	5	18/08/2020 13:09		0	0	0	0	0	0	0	0	0	0	0	0	0	0
173	0	1	2	0d 20:08:49.21000	0d 19:38:49.21000	0.004234	0.0162092	0.00021538	4.2	C	133	18/08/2020 13:15		0	0	0	0	0	0	0	0	0	0	0	0	0	0
174	0	1	3	0d 20:08:49.24000	0d 00:00:00.03000	0.004234	0.0162092	0.00021447	4.2	C	0	18/08/2020 13:15		0	0	0	0	0	0	0	0	0	0	0	0	0	0
175	0	1	3	0d 20:11:09.27000	0d 00:02:20.06000	0.00424035	0.0162359	0.00011437	4.2	C	4	18/08/2020 13:18		0	0	0	0	0	0	0	0	0	0	0	0	0	0
176	0	1	3	0d 20:21:00.55000	0d 00:12:11.34000	0.00424839	0.0162696	0.00002152	4.2	C	132	18/08/2020 13:28		0	0	0	0	0	0	0	0	0	0	0	0	0	0
177	0	1	4	0d 20:21:00.56000	0d 00:00:00.01000	0	0	0	4.1997	R	0	18/08/2020 13:28		0	0	0	0	0	0	0	0	0	0	0	0	0	0
178	0	1	4	0d 20:21:02.56000	0d 00:00:02.01000	0	0	0	4.1996	R	1	18/08/2020 13:28		0	0	0	0	0	0	0	0	0	0	0	0	0	0
179	0	1	4	0d 20:21:04.56000	0d 00:00:04.01000	0	0	0	4.1996	R	1	18/08/2020 13:28		0	0	0	0	0	0	0	0	0	0	0	0	0	0
180	0	1	4	0d 20:21:06.56000	0d 00:00:06.01000	0	0	0	4.1996	R	1	18/08/2020 13:28		0	0	0	0	0	0	0	0	0	0	0	0	0	0
181	0	1	4	0d 20:21:08.56000	0d 00:00:08.01000	0	0	0	4.1996	R	1	18/08/2020 13:28		0	0	0	0	0	0	0	0	0	0	0	0	0	0
182	0	1	4	0d 20:21:10.55000	0d 00:00:10.00000	0	0	0	4.1996	R	129	18/08/2020 13:28		0	0	0	0	0	0	0	0	0	0	0	0	0	0
183	0	1	5	0d 20:21:10.59000	0d 00:00:00.04000	0	0.00000001	0.0002163	4.1971	D	0	18/08/2020 13:28		0	0	0	0	0	0	0	0	0	0	0	0	0	0
184	0	1	5	0d 20:27:25.73000	0d 00:06:15.18000	0.00002246	0.00009413	0.00021546	4.1871	D	5	18/08/2020 13:34		0	0	0	0	0	0	0	0	0	0	0	0	0	0
185	0	1	5	0d 20:35:39.71000	0d 00:14:29.16000	0.00005203	0.0002178	0.00021553	4.177	D	5	18/08/2020 13:42		0	0	0	0	0	0	0	0	0	0	0	0	0	0
186	0	1	5	0d 20:44:06.61000	0d 00:22:56.06000	0.00008237	0.0003444	0.00021538	4.1669	D	5	18/08/2020 13:51		0	0	0	0	0	0	0	0	0	0	0	0	0	0
187	0	1	5	0d 20:52:51.08000	0d 00:31:40.53000	0.00011377	0.00047508	0.00021561	4.1567	D	5	18/08/2020 13:59		0	0	0	0	0	0	0	0	0	0	0	0	0	0
188	0	1	5	0d 21:01:48.94000	0d 00:40:38.39000	0.00014597	0.00060876	0.00021546	4.1466	D	5	18/08/2020 14:08		0	0	0	0	0	0	0	0	0	0	0	0	0	0
189	0	1	5	0d 21:10:47.65000	0d 00:49:37.10000	0.00017821	0.00074232	0.00021553	4.1366	D	5	18/08/2020 14:17		0	0	0	0	0	0	0	0	0	0	0	0	0	0
190	0	1	5	0d 21:19:49.78000	0d 00:58:39.23000	0.00021067	0.0008764	0.00021553	4.1265	D	5	18/08/2020 14:26		0	0	0	0	0	0	0	0	0	0	0	0	0	0
191	0	1	5	0d 21:28:55.99000	0d 01:07:45.44000	0.00024337	0.00101117	0.00021561	4.1164	D	5	18/08/2020 14:36		0	0	0	0	0	0	0	0	0	0	0	0	0	0
192	0	1	5	0d 21:38:11.91000	0d 01:17:01.36000	0.00027664	0.001148	0.00021546	4.1064	D	5	18/08/2020 14:45		0	0	0	0	0	0	0	0	0	0	0	0	0	0
193	0	1	5	0d 21:47:42.08000	0d 01:26:31.53000	0.00031078	0.00128799	0.00021538	4.0963	D	5	18/08/2020 14:54		0	0	0	0	0	0	0	0	0	0	0	0	0	0
194	0	1	5	0d 21:57:18.00000	0d 01:36:07.45000	0.00034525	0.00142904	0.00021569	4.0862	D	5	18/08/2020 15:04		0	0	0	0	0	0	0	0	0	0	0	0	0	0
195	0	1	5	0d 22:07:05.72000	0d 01:45:55.17000	0.00038043	0.00157264	0.00021538	4.0761	D	5	18/08/2020 15:14		0	0	0	0	0	0	0	0	0	0	0	0	0	0
196	0	1	5	0d 22:17:03.92000	0d 01:55:53.37000	0.00041624	0.00171843	0.00021553	4.0661	D	5	18/08/2020 15:24		0	0	0	0	0	0	0	0	0	0	0	0	0	0
197	0	1	5	0d 22:27:03.92000	0d 02:05:53.37000	0.00045216	0.0018643	0.00021546	4.0563	D	1	18/08/2020 15:34		0	0	0	0	0	0	0	0	0	0	0	0	0	0
198	0	1	5	0d 22:37:03.92000	0d 02:15:53.37000	0.00048808	0.00200981	0.00021546	4.0465	D	1	18/08/2020 15:44		0	0	0	0	0	0	0	0	0	0	0	0	0	0
199	0	1	5	0d 22:47:03.20000	0d 02:25:52.65000	0.00052395	0.0021548	0.00021546	4.0363	D	5	18/08/2020 15:54		0	0	0	0	0	0	0	0	0	0	0	0	0	0
200	0	1	5	0d 22:57:03.20000	0d 02:35:52.65000	0.00055987	0.00229961	0.00021569	4.0269	D	1	18/08/2020 16:04		0	0	0	0	0	0	0	0	0	0	0	0	0	0
201	0	1	5	0d 23:07:03.20000	0d 02:45:52.65000	0.00059579	0.00244407	0.00021561	4.0174	D	1	18/08/2020 16:14		0	0	0	0	0	0	0	0	0	0	0	0	0	0
202	0	1	5	0d 23:17:03.20000	0d 02:55:52.65000	0.0006317	0.0025882	0.00021553	4.0079	D	1	18/08/2020 16:24		0	0	0	0	0	0	0	0	0	0	0	0	0	0
203	0	1	5	0d 23:27:03.20000	0d 03:05:52.65000	0.00066762	0.00273199	0.00021538	3.9988	D	1	18/08/2020 16:34		0	0	0	0	0	0	0	0	0	0	0	0	0	0
204	0	1	5	0d 23:37:03.20000	0d 03:15:52.65000	0.00070354	0.00287546	0.00021538	3.9895	D	1	18/08/2020 16:44		0	0	0	0	0	0	0	0	0	0	0	0	0	0
205	0	1	5	0d 23:47:03.20000	0d 03:25:52.65000	0.00073945	0.00301859	0.00021546	3.9806	D	1	18/08/2020 16:54		0	0	0	0	0	0	0	0	0	0	0	0	0	0
206	0	1	5	0d 23:57:03.20000	0d 03:35:52.65000	0.00077537	0.00316139	0.00021538	3.9713	D	1	18/08/2020 17:04		0	0	0	0	0	0	0	0	0	0	0	0	0	0
207	0	1	5	1d 00:07:03.20000	0d 03:45:52.65000	0.00081129	0.00330388	0.00021569	3.9625	D	1	18/08/2020 17:14		0	0	0	0	0	0	0	0	0	0	0	0	0	0
208	0	1	5	1d 00:17:03.20000	0d 03:55:52.65000	0.00084721	0.00344604	0.00021561	3.9535	D	1	18/08/2020 17:24		0	0	0	0	0	0	0	0	0	0	0	0	0	0
209	0	1	5	1d 00:27:03.20000	0d 04:05:52.65000	0.00088312	0.00358788	0.00021561	3.9446	D	1	18/08/2020 17:34		0	0	0	0	0	0	0	0	0	0	0	0	0	0
210	0	1	5	1d 00:37:03.20000	0d 04:15:52.65000	0.00091904	0.0037294	0.00021569	3.9359	D	1	18/08/2020 17:44		0	0	0	0	0	0	0	0	0	0	0	0	0	0
211	0	1	5	1d 00:47:03.20000	0d 04:25:52.65000	0.00095496	0.00387061	0.00021553	3.9271	D	1	18/08/2020 17:54		0	0	0	0	0	0	0	0	0	0	0	0	0	0
212	0	1	5	1d 00:57:03.20000	0d 04:35:52.65000	0.00099088	0.00401151	0.00021538	3.9187	D	1	18/08/2020 18:04		0	0	0	0	0	0	0	0	0	0	0	0	0	0
213	0	1	5	1d 01:07:03.20000	0d 04:45:52.65000	0.00102679	0.0041521	0.00021553	3.9101	D	1	18/08/2020 18:14		0	0	0	0	0	0	0	0	0	0	0	0	0	0
214	0	1	5	1d 01:17:03.20000	0d 04:55:52.65000	0.00106271	0.00429239	0.00021553	3.9016	D	1	18/08/2020 18:24		0	0	0	0	0	0	0	0	0	0	0	0	0	0
215	0	1	5	1d 01:27:03.20000	0d 05:05:52.65000	0.00109863	0.00443239	0.00021546	3.8933	D	1	18/08/2020 18:34		0	0	0	0	0	0	0	0	0	0	0	0	0	0
216	0	1	5	1d 01:37:03.20000	0d 05:15:52.65000	0.00113454	0.00457209	0.00021561	3.8854	D	1	18/08/2020 18:44		0	0	0	0	0	0	0	0	0	0	0	0	0	0
217	0	1	5	1d 01:47:03.20000	0d 05:25:52.65000	0.00117046	0.0047115	0.00021569	3.8775	D	1	18/08/2020 18:54		0	0	0	0	0	0	0	0	0	0	0	0	0	0
218	0	1	5	1d 01:57:03.20000	0d 05:35:52.65000	0.00120638	0.00485063	0.00021538	3.8698	D	1	18/08/2020 19:04		0	0	0	0	0	0	0	0	0	0	0	0	0	0
219	0	1	5	1d 02:07:03.20000	0d 05:45:52.65000	0.0012423	0.00498948	0.0002153	3.8622	D	1	18/08/2020 19:14		0	0	0	0	0	0	0	0	0	0	0	0	0	0
220	0	1	5	1d 02:17:03.20000	0d 05:55:52.65000	0.00127821	0.00512807	0.00021561	3.8549	D	1	18/08/2020 19:24		0	0	0	0	0	0	0	0	0	0	0	0	0	0
221	0	1	5	1d 02:27:03.20000	0d 06:05:52.65000	0.00131413	0.0052664	0.00021538	3.8477	D	1	18/08/2020 19:34		0	0	0	0	0	0	0	0	0	0	0	0	0	0
222	0	1	5	1d 02:37:03.20000	0d 06:15:52.65000	0.00135005	0.00540447	0.00021569	3.8408	D	1	18/08/2020 19:44		0	0	0	0	0	0	0	0	0	0	0	0	0	0
223	0	1	5	1d 02:47:03.20000	0d 06:25:52.65000	0.00138597	0.00554231	0.00021561	3.834	D	1	18/08/2020 19:54		0	0	0	0	0	0	0	0	0	0	0	0	0	0
224	0	1	5	1d 02:57:03.20000	0d 06:35:52.65000	0.00142188	0.0056799	0.00021553	3.8279	D	1	18/08/2020 20:04		0	0	0	0	0	0	0	0	0	0	0	0	0	0
225	0	1	5	1d 03:07:03.20000	0d 06:45:52.65000	0.0014578	0.00581728	0.00021553	3.8218	D	1	18/08/2020 20:14		0	0	0	0	0	0	0	0	0	0	0	0	0	0
226	0	1	5	1d 03:17:03.20000	0d 06:55:52.65000	0.00149372	0.00595443	0.00021546	3.8157	D	1	18/08/2020 20:24		0	0	0	0	0	0	0	0	0	0	0	0	0	0
227	0	1	5	1d 03:27:03.20000	0d 07:05:52.65000	0.00152963	0.00609139	0.00021553	3.8102	D	1	18/08/2020 20:34		0	0	0	0	0	0	0	0	0	0	0	0	0	0
228	0	1	5	1d 03:37:03.20000	0d 07:15:52.65000	0.00156555	0.00622815	0.00021546	3.8048	D	1	18/08/2020 20:44		0	0	0	0	0	0	0	0	0	0	0	0	0	0
229	0	1	5	1d 03:47:03.20000	0d 07:25:52.65000	0.00160147	0.00636472	0.00021561	3.8	D	1	18/08/2020 20:54		0	0	0	0	0	0	0	0	0	0	0	0	0	0
230	0	1	5	1d 03:57:03.20000	0d 07:35:52.65000	0.00163739	0.00650112	0.00021569	3.7949	D	1	18/08/2020 21:04		0	0	0	0	0	0	0	0	0	0	0	0	0	0
231	0	1	5	1d 04:07:03.20000	0d 07:45:52.65000	0.0016733	0.00663734	0.00021546	3.7903	D	1	18/08/2020 21:14		0	0	0	0	0	0	0	0	0	0	0	0	0	0
232	0	1	5	1d 04:17:03.20000	0d 07:55:52.65000	0.00170922	0.0067734	0.00021561	3.7862	D	1	18/08/2020 21:24		0	0	0	0	0	0	0	0	0	0	0	0	0	0
233	0	1	5	1d 04:27:03.20000	0d 08:05:52.65000	0.00174514	0.00690931	0.00021546	3.7818	D	1	18/08/2020 21:34		0	0	0	0	0	0	0	0	0	0	0	0	0	0
234	0	1	5	1d 04:37:03.20000	0d 08:15:52.65000	0.00178106	0.00704507	0.00021546	3.778	D	1	18/08/2020 21:44		0	0	0	0	0	0	0	0	0	0	0	0	0	0
235	0	1	5	1d 04:47:03.20000	0d 08:25:52.65000	0.00181697	0.00718069	0.00021553	3.7739	D	1	18/08/2020 21:54		0	0	0	0	0	0	0	0	0	0	0	0	0	0
236	0	1	5	1d 04:57:03.20000	0d 08:35:52.65000	0.00185289	0.00731618	0.00021553	3.7702	D	1	18/08/2020 22:04		0	0	0	0	0	0	0	0	0	0	0	0	0	0
237	0	1	5	1d 05:07:03.20000	0d 08:45:52.65000	0.00188881	0.00745153	0.00021592	3.7667	D	1	18/08/2020 22:14		0	0	0	0	0	0	0	0	0	0	0	0	0	0
238	0	1	5	1d 05:17:03.20000	0d 08:55:52.65000	0.00192472	0.00758676	0.0002153	3.7633	D	1	18/08/2020 22:24		0	0	0	0	0	0	0	0	0	0	0	0	0	0
239	0	1	5	1d 05:27:03.20000	0d 09:05:52.65000	0.00196064	0.00772187	0.00021546	3.7598	D	1	18/08/2020 22:34		0	0	0	0	0	0	0	0	0	0	0	0	0	0
240	0	1	5	1d 05:37:03.20000	0d 09:15:52.65000	0.00199656	0.00785686	0.00021538	3.7568	D	1	18/08/2020 22:44		0	0	0	0	0	0	0	0	0	0	0	0	0	0
241	0	1	5	1d 05:47:03.20000	0d 09:25:52.65000	0.00203248	0.00799173	0.0002153	3.7534	D	1	18/08/2020 22:54		0	0	0	0	0	0	0	0	0	0	0	0	0	0
242	0	1	5	1d 05:57:03.20000	0d 09:35:52.65000	0.00206839	0.0081265	0.00021546	3.7507	D	1	18/08/2020 23:04		0	0	0	0	0	0	0	0	0	0	0	0	0	0
243	0	1	5	1d 06:07:03.20000	0d 09:45:52.65000	0.00210431	0.00826115	0.00021546	3.7475	D	1	18/08/2020 23:14		0	0	0	0	0	0	0	0	0	0	0	0	0	0
244	0	1	5	1d 06:17:03.20000	0d 09:55:52.65000	0.00214023	0.0083957	0.00021553	3.7446	D	1	18/08/2020 23:24		0	0	0	0	0	0	0	0	0	0	0	0	0	0
245	0	1	5	1d 06:27:03.20000	0d 10:05:52.65000	0.00217615	0.00853015	0.00021523	3.7414	D	1	18/08/2020 23:34		0	0	0	0	0	0	0	0	0	0	0	0	0	0
246	0	1	5	1d 06:37:03.20000	0d 10:15:52.65000	0.00221206	0.00866448	0.00021538	3.7386	D	1	18/08/2020 23:44		0	0	0	0	0	0	0	0	0	0	0	0	0	0
247	0	1	5	1d 06:47:03.20000	0d 10:25:52.65000	0.00224798	0.00879872	0.00021561	3.736	D	1	18/08/2020 23:54		0	0	0	0	0	0	0	0	0	0	0	0	0	0
248	0	1	5	1d 06:57:03.20000	0d 10:35:52.65000	0.0022839	0.00893285	0.00021553	3.733	D	1	19/08/2020 00:04		0	0	0	0	0	0	0	0	0	0	0	0	0	0
249	0	1	5	1d 07:07:03.20000	0d 10:45:52.65000	0.00231981	0.00906687	0.00021546	3.7301	D	1	19/08/2020 00:14		0	0	0	0	0	0	0	0	0	0	0	0	0	0
250	0	1	5	1d 07:17:03.20000	0d 10:55:52.65000	0.00235573	0.0092008	0.00021538	3.7272	D	1	19/08/2020 00:24		0	0	0	0	0	0	0	0	0	0	0	0	0	0
251	0	1	5	1d 07:27:03.20000	0d 11:05:52.65000	0.00239165	0.00933462	0.00021538	3.7243	D	1	19/08/2020 00:34		0	0	0	0	0	0	0	0	0	0	0	0	0	0
252	0	1	5	1d 07:37:03.20000	0d 11:15:52.65000	0.00242757	0.00946833	0.00021546	3.7214	D	1	19/08/2020 00:44		0	0	0	0	0	0	0	0	0	0	0	0	0	0
253	0	1	5	1d 07:47:03.20000	0d 11:25:52.65000	0.00246348	0.00960195	0.00021538	3.7185	D	1	19/08/2020 00:54		0	0	0	0	0	0	0	0	0	0	0	0	0	0
254	0	1	5	1d 07:57:03.20000	0d 11:35:52.65000	0.0024994	0.00973545	0.00021561	3.7154	D	1	19/08/2020 01:04		0	0	0	0	0	0	0	0	0	0	0	0	0	0
255	0	1	5	1d 08:07:03.20000	0d 11:45:52.65000	0.00253532	0.00986884	0.00021546	3.7124	D	1	19/08/2020 01:14		0	0	0	0	0	0	0	0	0	0	0	0	0	0
256	0	1	5	1d 08:17:03.20000	0d 11:55:52.65000	0.00257124	0.0100021	0.00021538	3.7093	D	1	19/08/2020 01:24		0	0	0	0	0	0	0	0	0	0	0	0	0	0
257	0	1	5	1d 08:27:03.20000	0d 12:05:52.65000	0.00260715	0.0101353	0.00021553	3.7061	D	1	19/08/2020 01:34		0	0	0	0	0	0	0	0	0	0	0	0	0	0
258	0	1	5	1d 08:37:03.20000	0d 12:15:52.65000	0.00264307	0.0102684	0.00021546	3.7029	D	1	19/08/2020 01:44		0	0	0	0	0	0	0	0	0	0	0	0	0	0
259	0	1	5	1d 08:47:03.20000	0d 12:25:52.65000	0.00267899	0.0104013	0.00021538	3.6997	D	1	19/08/2020 01:54		0	0	0	0	0	0	0	0	0	0	0	0	0	0
260	0	1	5	1d 08:57:03.20000	0d 12:35:52.65000	0.0027149	0.0105341	0.00021561	3.6962	D	1	19/08/2020 02:04		0	0	0	0	0	0	0	0	0	0	0	0	0	0
261	0	1	5	1d 09:07:03.20000	0d 12:45:52.65000	0.00275082	0.0106668	0.00021561	3.6928	D	1	19/08/2020 02:14		0	0	0	0	0	0	0	0	0	0	0	0	0	0
262	0	1	5	1d 09:17:03.20000	0d 12:55:52.65000	0.00278674	0.0107994	0.00021553	3.6893	D	1	19/08/2020 02:24		0	0	0	0	0	0	0	0	0	0	0	0	0	0
263	0	1	5	1d 09:27:03.20000	0d 13:05:52.65000	0.00282266	0.0109319	0.00021538	3.6855	D	1	19/08/2020 02:34		0	0	0	0	0	0	0	0	0	0	0	0	0	0
264	0	1	5	1d 09:37:03.20000	0d 13:15:52.65000	0.00285857	0.0110642	0.00021553	3.6822	D	1	19/08/2020 02:44		0	0	0	0	0	0	0	0	0	0	0	0	0	0
265	0	1	5	1d 09:47:03.20000	0d 13:25:52.65000	0.00289449	0.0111964	0.00021561	3.6785	D	1	19/08/2020 02:54		0	0	0	0	0	0	0	0	0	0	0	0	0	0
266	0	1	5	1d 09:57:03.20000	0d 13:35:52.65000	0.00293041	0.0113284	0.00021561	3.6747	D	1	19/08/2020 03:04		0	0	0	0	0	0	0	0	0	0	0	0	0	0
267	0	1	5	1d 10:07:03.20000	0d 13:45:52.65000	0.00296633	0.0114603	0.00021553	3.6707	D	1	19/08/2020 03:14		0	0	0	0	0	0	0	0	0	0	0	0	0	0
268	0	1	5	1d 10:17:03.20000	0d 13:55:52.65000	0.00300224	0.0115921	0.00021553	3.6666	D	1	19/08/2020 03:24		0	0	0	0	0	0	0	0	0	0	0	0	0	0
269	0	1	5	1d 10:27:03.20000	0d 14:05:52.65000	0.00303816	0.0117237	0.00021546	3.6626	D	1	19/08/2020 03:34		0	0	0	0	0	0	0	0	0	0	0	0	0	0
270	0	1	5	1d 10:37:03.20000	0d 14:15:52.65000	0.00307408	0.0118552	0.00021576	3.6585	D	1	19/08/2020 03:44		0	0	0	0	0	0	0	0	0	0	0	0	0	0
271	0	1	5	1d 10:47:03.20000	0d 14:25:52.65000	0.00310999	0.0119865	0.00021561	3.6539	D	1	19/08/2020 03:54		0	0	0	0	0	0	0	0	0	0	0	0	0	0
272	0	1	5	1d 10:57:03.20000	0d 14:35:52.65000	0.00314591	0.0121177	0.00021569	3.6497	D	1	19/08/2020 04:04		0	0	0	0	0	0	0	0	0	0	0	0	0	0
273	0	1	5	1d 11:07:03.20000	0d 14:45:52.65000	0.00318183	0.0122487	0.00021546	3.6452	D	1	19/08/2020 04:14		0	0	0	0	0	0	0	0	0	0	0	0	0	0
274	0	1	5	1d 11:17:03.20000	0d 14:55:52.65000	0.00321775	0.0123796	0.00021546	3.6407	D	1	19/08/2020 04:24		0	0	0	0	0	0	0	0	0	0	0	0	0	0
275	0	1	5	1d 11:27:03.20000	0d 15:05:52.65000	0.00325366	0.0125102	0.0002153	3.6356	D	1	19/08/2020 04:34		0	0	0	0	0	0	0	0	0	0	0	0	0	0
276	0	1	5	1d 11:37:03.20000	0d 15:15:52.65000	0.00328958	0.0126407	0.00021561	3.6301	D	1	19/08/2020 04:44		0	0	0	0	0	0	0	0	0	0	0	0	0	0
277	0	1	5	1d 11:47:03.20000	0d 15:25:52.65000	0.0033255	0.012771	0.00021546	3.6249	D	1	19/08/2020 04:54		0	0	0	0	0	0	0	0	0	0	0	0	0	0
278	0	1	5	1d 11:57:03.20000	0d 15:35:52.65000	0.00336142	0.0129011	0.00021553	3.619	D	1	19/08/2020 05:04		0	0	0	0	0	0	0	0	0	0	0	0	0	0
279	0	1	5	1d 12:07:03.20000	0d 15:45:52.65000	0.00339733	0.013031	0.00021553	3.6126	D	1	19/08/2020 05:14		0	0	0	0	0	0	0	0	0	0	0	0	0	0
280	0	1	5	1d 12:17:03.20000	0d 15:55:52.65000	0.00343325	0.0131606	0.00021561	3.6057	D	1	19/08/2020 05:24		0	0	0	0	0	0	0	0	0	0	0	0	0	0
281	0	1	5	1d 12:27:03.20000	0d 16:05:52.65000	0.00346917	0.0132899	0.00021546	3.5962	D	1	19/08/2020 05:34		0	0	0	0	0	0	0	0	0	0	0	0	0	0
282	0	1	5	1d 12:37:03.20000	0d 16:15:52.65000	0.00350508	0.013419	0.00021538	3.5877	D	1	19/08/2020 05:44		0	0	0	0	0	0	0	0	0	0	0	0	0	0
283	0	1	5	1d 12:46:40.58000	0d 16:25:30.03000	0.00353965	0.0135428	0.00021569	3.5776	D	5	19/08/2020 05:53		0	0	0	0	0	0	0	0	0	0	0	0	0	0
284	0	1	5	1d 12:54:44.57000	0d 16:33:34.02000	0.00356862	0.0136463	0.0002153	3.5676	D	5	19/08/2020 06:01		0	0	0	0	0	0	0	0	0	0	0	0	0	0
285	0	1	5	1d 13:01:18.22000	0d 16:40:07.67000	0.00359218	0.0137303	0.00021546	3.5575	D	5	19/08/2020 06:08		0	0	0	0	0	0	0	0	0	0	0	0	0	0
286	0	1	5	1d 13:06:42.06000	0d 16:45:31.51000	0.00361157	0.0137992	0.00021538	3.5474	D	5	19/08/2020 06:13		0	0	0	0	0	0	0	0	0	0	0	0	0	0
287	0	1	5	1d 13:11:09.48000	0d 16:49:58.93000	0.00362758	0.0138559	0.00021561	3.5373	D	5	19/08/2020 06:18		0	0	0	0	0	0	0	0	0	0	0	0	0	0
288	0	1	5	1d 13:14:39.73000	0d 16:53:29.18000	0.00364016	0.0139003	0.00021553	3.5273	D	5	19/08/2020 06:21		0	0	0	0	0	0	0	0	0	0	0	0	0	0
289	0	1	5	1d 13:17:41.36000	0d 16:56:30.81000	0.00365104	0.0139386	0.00021561	3.5172	D	5	19/08/2020 06:24		0	0	0	0	0	0	0	0	0	0	0	0	0	0
290	0	1	5	1d 13:20:04.78000	0d 16:58:54.23000	0.00365962	0.0139688	0.00021569	3.507	D	5	19/08/2020 06:27		0	0	0	0	0	0	0	0	0	0	0	0	0	0
291	0	1	5	1d 13:22:10.47000	0d 17:00:59.92000	0.00366715	0.0139951	0.00021546	3.4969	D	5	19/08/2020 06:29		0	0	0	0	0	0	0	0	0	0	0	0	0	0
292	0	1	5	1d 13:24:02.19000	0d 17:02:51.64000	0.00367383	0.0140185	0.00021553	3.4867	D	5	19/08/2020 06:31		0	0	0	0	0	0	0	0	0	0	0	0	0	0
293	0	1	5	1d 13:25:36.73000	0d 17:04:26.18000	0.00367949	0.0140382	0.00021546	3.4766	D	5	19/08/2020 06:32		0	0	0	0	0	0	0	0	0	0	0	0	0	0
294	0	1	5	1d 13:26:57.03000	0d 17:05:46.48000	0.0036843	0.0140549	0.00021553	3.4665	D	5	19/08/2020 06:34		0	0	0	0	0	0	0	0	0	0	0	0	0	0
295	0	1	5	1d 13:28:08.76000	0d 17:06:58.21000	0.0036886	0.0140697	0.00021553	3.4563	D	5	19/08/2020 06:35		0	0	0	0	0	0	0	0	0	0	0	0	0	0
296	0	1	5	1d 13:29:10.73000	0d 17:08:00.18000	0.0036923	0.0140825	0.00021553	3.4463	D	5	19/08/2020 06:36		0	0	0	0	0	0	0	0	0	0	0	0	0	0
297	0	1	5	1d 13:30:04.57000	0d 17:08:54.02000	0.00369553	0.0140936	0.00021569	3.4362	D	5	19/08/2020 06:37		0	0	0	0	0	0	0	0	0	0	0	0	0	0
298	0	1	5	1d 13:30:55.19000	0d 17:09:44.64000	0.00369856	0.014104	0.00021553	3.4261	D	5	19/08/2020 06:37		0	0	0	0	0	0	0	0	0	0	0	0	0	0
299	0	1	5	1d 13:31:43.06000	0d 17:10:32.51000	0.00370142	0.0141138	0.00021561	3.416	D	5	19/08/2020 06:38		0	0	0	0	0	0	0	0	0	0	0	0	0	0
300	0	1	5	1d 13:32:26.52000	0d 17:11:15.97000	0.00370402	0.0141227	0.0002153	3.406	D	5	19/08/2020 06:39		0	0	0	0	0	0	0	0	0	0	0	0	0	0
301	0	1	5	1d 13:33:08.43000	0d 17:11:57.88000	0.00370653	0.0141312	0.00021546	3.3959	D	5	19/08/2020 06:40		0	0	0	0	0	0	0	0	0	0	0	0	0	0
302	0	1	5	1d 13:33:49.50000	0d 17:12:38.95000	0.00370899	0.0141396	0.00021553	3.3857	D	5	19/08/2020 06:40		0	0	0	0	0	0	0	0	0	0	0	0	0	0
303	0	1	5	1d 13:34:30.45000	0d 17:13:19.90000	0.00371144	0.0141479	0.00021553	3.3756	D	5	19/08/2020 06:41		0	0	0	0	0	0	0	0	0	0	0	0	0	0
304	0	1	5	1d 13:35:03.89000	0d 17:13:53.34000	0.00371345	0.0141546	0.00021546	3.3654	D	5	19/08/2020 06:42		0	0	0	0	0	0	0	0	0	0	0	0	0	0
305	0	1	5	1d 13:35:38.78000	0d 17:14:28.23000	0.00371553	0.0141616	0.00021546	3.3552	D	5	19/08/2020 06:42		0	0	0	0	0	0	0	0	0	0	0	0	0	0
306	0	1	5	1d 13:36:10.34000	0d 17:14:59.79000	0.00371742	0.014168	0.00021538	3.3451	D	5	19/08/2020 06:43		0	0	0	0	0	0	0	0	0	0	0	0	0	0
307	0	1	5	1d 13:36:39.79000	0d 17:15:29.24000	0.00371919	0.0141739	0.00021546	3.335	D	5	19/08/2020 06:43		0	0	0	0	0	0	0	0	0	0	0	0	0	0
308	0	1	5	1d 13:37:06.34000	0d 17:15:55.79000	0.00372078	0.0141792	0.00021569	3.3249	D	5	19/08/2020 06:44		0	0	0	0	0	0	0	0	0	0	0	0	0	0
309	0	1	5	1d 13:37:30.76000	0d 17:16:20.21000	0.00372224	0.014184	0.00021584	3.3149	D	5	19/08/2020 06:44		0	0	0	0	0	0	0	0	0	0	0	0	0	0
310	0	1	5	1d 13:37:53.66000	0d 17:16:43.11000	0.00372361	0.0141885	0.0002153	3.3048	D	5	19/08/2020 06:44		0	0	0	0	0	0	0	0	0	0	0	0	0	0
311	0	1	5	1d 13:38:16.02000	0d 17:17:05.47000	0.00372495	0.014193	0.00021561	3.2946	D	5	19/08/2020 06:45		0	0	0	0	0	0	0	0	0	0	0	0	0	0
312	0	1	5	1d 13:38:37.55000	0d 17:17:27.00000	0.00372624	0.0141972	0.0002153	3.2845	D	5	19/08/2020 06:45		0	0	0	0	0	0	0	0	0	0	0	0	0	0
313	0	1	5	1d 13:38:58.64000	0d 17:17:48.09000	0.0037275	0.0142013	0.00021553	3.2741	D	5	19/08/2020 06:46		0	0	0	0	0	0	0	0	0	0	0	0	0	0
314	0	1	5	1d 13:39:19.36000	0d 17:18:08.81000	0.00372874	0.0142054	0.00021538	3.2641	D	5	19/08/2020 06:46		0	0	0	0	0	0	0	0	0	0	0	0	0	0
315	0	1	5	1d 13:39:38.94000	0d 17:18:28.39000	0.00372991	0.0142092	0.00021553	3.254	D	5	19/08/2020 06:46		0	0	0	0	0	0	0	0	0	0	0	0	0	0
316	0	1	5	1d 13:39:57.97000	0d 17:18:47.42000	0.00373105	0.0142129	0.00021553	3.2438	D	5	19/08/2020 06:47		0	0	0	0	0	0	0	0	0	0	0	0	0	0
317	0	1	5	1d 13:40:16.28000	0d 17:19:05.73000	0.00373215	0.0142165	0.00021546	3.2337	D	5	19/08/2020 06:47		0	0	0	0	0	0	0	0	0	0	0	0	0	0
318	0	1	5	1d 13:40:33.66000	0d 17:19:23.11000	0.00373319	0.0142198	0.00021561	3.2235	D	5	19/08/2020 06:47		0	0	0	0	0	0	0	0	0	0	0	0	0	0
319	0	1	5	1d 13:40:50.78000	0d 17:19:40.23000	0.00373421	0.0142231	0.00021538	3.2134	D	5	19/08/2020 06:47		0	0	0	0	0	0	0	0	0	0	0	0	0	0
320	0	1	5	1d 13:41:06.95000	0d 17:19:56.40000	0.00373518	0.0142262	0.00021538	3.2032	D	5	19/08/2020 06:48		0	0	0	0	0	0	0	0	0	0	0	0	0	0
321	0	1	5	1d 13:41:22.79000	0d 17:20:12.24000	0.00373613	0.0142293	0.00021553	3.1931	D	5	19/08/2020 06:48		0	0	0	0	0	0	0	0	0	0	0	0	0	0
322	0	1	5	1d 13:41:37.87000	0d 17:20:27.32000	0.00373703	0.0142321	0.00021538	3.183	D	5	19/08/2020 06:48		0	0	0	0	0	0	0	0	0	0	0	0	0	0
323	0	1	5	1d 13:41:52.93000	0d 17:20:42.38000	0.00373793	0.014235	0.00021553	3.1728	D	5	19/08/2020 06:48		0	0	0	0	0	0	0	0	0	0	0	0	0	0
324	0	1	5	1d 13:42:08.27000	0d 17:20:57.72000	0.00373885	0.0142379	0.00021546	3.1627	D	5	19/08/2020 06:49		0	0	0	0	0	0	0	0	0	0	0	0	0	0
325	0	1	5	1d 13:42:23.31000	0d 17:21:12.76000	0.00373975	0.0142408	0.00021553	3.1525	D	5	19/08/2020 06:49		0	0	0	0	0	0	0	0	0	0	0	0	0	0
326	0	1	5	1d 13:42:37.37000	0d 17:21:26.82000	0.00374059	0.0142434	0.00021569	3.1424	D	5	19/08/2020 06:49		0	0	0	0	0	0	0	0	0	0	0	0	0	0
327	0	1	5	1d 13:42:50.57000	0d 17:21:40.02000	0.00374138	0.0142459	0.00021546	3.1322	D	5	19/08/2020 06:49		0	0	0	0	0	0	0	0	0	0	0	0	0	0
328	0	1	5	1d 13:43:03.42000	0d 17:21:52.87000	0.00374215	0.0142483	0.00021546	3.122	D	5	19/08/2020 06:50		0	0	0	0	0	0	0	0	0	0	0	0	0	0
329	0	1	5	1d 13:43:15.75000	0d 17:22:05.20000	0.00374289	0.0142506	0.00021561	3.1119	D	5	19/08/2020 06:50		0	0	0	0	0	0	0	0	0	0	0	0	0	0
330	0	1	5	1d 13:43:27.87000	0d 17:22:17.32000	0.00374361	0.0142528	0.0002153	3.1019	D	5	19/08/2020 06:50		0	0	0	0	0	0	0	0	0	0	0	0	0	0
331	0	1	5	1d 13:43:39.72000	0d 17:22:29.17000	0.00374432	0.014255	0.00021538	3.0916	D	5	19/08/2020 06:50		0	0	0	0	0	0	0	0	0	0	0	0	0	0
332	0	1	5	1d 13:43:51.26000	0d 17:22:40.71000	0.00374502	0.0142572	0.00021546	3.0813	D	5	19/08/2020 06:50		0	0	0	0	0	0	0	0	0	0	0	0	0	0
333	0	1	5	1d 13:44:02.29000	0d 17:22:51.74000	0.00374568	0.0142592	0.00021576	3.071	D	5	19/08/2020 06:51		0	0	0	0	0	0	0	0	0	0	0	0	0	0
334	0	1	5	1d 13:44:12.91000	0d 17:23:02.36000	0.00374631	0.0142612	0.0002153	3.061	D	5	19/08/2020 06:51		0	0	0	0	0	0	0	0	0	0	0	0	0	0
335	0	1	5	1d 13:44:22.68000	0d 17:23:12.13000	0.0037469	0.0142629	0.00021553	3.0509	D	5	19/08/2020 06:51		0	0	0	0	0	0	0	0	0	0	0	0	0	0
336	0	1	5	1d 13:44:32.42000	0d 17:23:21.87000	0.00374748	0.0142647	0.00021561	3.0408	D	5	19/08/2020 06:51		0	0	0	0	0	0	0	0	0	0	0	0	0	0
337	0	1	5	1d 13:44:42.05000	0d 17:23:31.50000	0.00374806	0.0142665	0.00021553	3.0307	D	5	19/08/2020 06:51		0	0	0	0	0	0	0	0	0	0	0	0	0	0
338	0	1	5	1d 13:44:51.41000	0d 17:23:40.86000	0.00374862	0.0142682	0.00021553	3.0205	D	5	19/08/2020 06:51		0	0	0	0	0	0	0	0	0	0	0	0	0	0
339	0	1	5	1d 13:45:00.99000	0d 17:23:50.44000	0.00374919	0.0142699	0.00021553	3.0103	D	5	19/08/2020 06:52		0	0	0	0	0	0	0	0	0	0	0	0	0	0
340	0	1	5	1d 13:45:10.61000	0d 17:24:00.06000	0.00374976	0.0142716	0.00021546	2.9999	D	5	19/08/2020 06:52		0	0	0	0	0	0	0	0	0	0	0	0	0	0
341	0	1	5	1d 13:45:19.90000	0d 17:24:09.35000	0.00375032	0.0142733	0.00021553	2.9899	D	5	19/08/2020 06:52		0	0	0	0	0	0	0	0	0	0	0	0	0	0
342	0	1	5	1d 13:45:28.80000	0d 17:24:18.25000	0.00375085	0.0142749	0.00021538	2.9795	D	5	19/08/2020 06:52		0	0	0	0	0	0	0	0	0	0	0	0	0	0
343	0	1	5	1d 13:45:37.41000	0d 17:24:26.86000	0.00375137	0.0142764	0.00021561	2.9693	D	5	19/08/2020 06:52		0	0	0	0	0	0	0	0	0	0	0	0	0	0
344	0	1	5	1d 13:45:45.87000	0d 17:24:35.32000	0.00375188	0.0142779	0.00021561	2.959	D	5	19/08/2020 06:52		0	0	0	0	0	0	0	0	0	0	0	0	0	0
345	0	1	5	1d 13:45:54.05000	0d 17:24:43.50000	0.00375237	0.0142794	0.00021538	2.949	D	5	19/08/2020 06:52		0	0	0	0	0	0	0	0	0	0	0	0	0	0
346	0	1	5	1d 13:46:01.88000	0d 17:24:51.33000	0.00375283	0.0142807	0.0002153	2.9389	D	5	19/08/2020 06:53		0	0	0	0	0	0	0	0	0	0	0	0	0	0
347	0	1	5	1d 13:46:09.74000	0d 17:24:59.19000	0.0037533	0.0142821	0.00021538	2.9287	D	5	19/08/2020 06:53		0	0	0	0	0	0	0	0	0	0	0	0	0	0
348	0	1	5	1d 13:46:17.36000	0d 17:25:06.81000	0.00375376	0.0142835	0.00021553	2.9186	D	5	19/08/2020 06:53		0	0	0	0	0	0	0	0	0	0	0	0	0	0
349	0	1	5	1d 13:46:24.66000	0d 17:25:14.11000	0.0037542	0.0142847	0.00021561	2.9084	D	5	19/08/2020 06:53		0	0	0	0	0	0	0	0	0	0	0	0	0	0
350	0	1	5	1d 13:46:31.93000	0d 17:25:21.38000	0.00375463	0.014286	0.00021546	2.8981	D	5	19/08/2020 06:53		0	0	0	0	0	0	0	0	0	0	0	0	0	0
351	0	1	5	1d 13:46:38.92000	0d 17:25:28.37000	0.00375505	0.0142872	0.00021553	2.8879	D	5	19/08/2020 06:53		0	0	0	0	0	0	0	0	0	0	0	0	0	0
352	0	1	5	1d 13:46:45.82000	0d 17:25:35.27000	0.00375546	0.0142884	0.00021561	2.8779	D	5	19/08/2020 06:53		0	0	0	0	0	0	0	0	0	0	0	0	0	0
353	0	1	5	1d 13:46:52.72000	0d 17:25:42.17000	0.00375588	0.0142896	0.00021569	2.8676	D	5	19/08/2020 06:53		0	0	0	0	0	0	0	0	0	0	0	0	0	0
354	0	1	5	1d 13:46:59.63000	0d 17:25:49.08000	0.00375629	0.0142908	0.00021546	2.8573	D	5	19/08/2020 06:54		0	0	0	0	0	0	0	0	0	0	0	0	0	0
355	0	1	5	1d 13:47:06.46000	0d 17:25:55.91000	0.0037567	0.0142919	0.0002153	2.8469	D	5	19/08/2020 06:54		0	0	0	0	0	0	0	0	0	0	0	0	0	0
356	0	1	5	1d 13:47:13.25000	0d 17:26:02.70000	0.00375711	0.0142931	0.00021561	2.8367	D	5	19/08/2020 06:54		0	0	0	0	0	0	0	0	0	0	0	0	0	0
357	0	1	5	1d 13:47:19.77000	0d 17:26:09.22000	0.0037575	0.0142942	0.00021538	2.8264	D	5	19/08/2020 06:54		0	0	0	0	0	0	0	0	0	0	0	0	0	0
358	0	1	5	1d 13:47:26.26000	0d 17:26:15.71000	0.00375789	0.0142953	0.00021569	2.8164	D	5	19/08/2020 06:54		0	0	0	0	0	0	0	0	0	0	0	0	0	0
359	0	1	5	1d 13:47:32.43000	0d 17:26:21.88000	0.00375825	0.0142963	0.00021553	2.8063	D	5	19/08/2020 06:54		0	0	0	0	0	0	0	0	0	0	0	0	0	0
360	0	1	5	1d 13:47:38.64000	0d 17:26:28.09000	0.00375863	0.0142974	0.00021561	2.7959	D	5	19/08/2020 06:54		0	0	0	0	0	0	0	0	0	0	0	0	0	0
361	0	1	5	1d 13:47:44.92000	0d 17:26:34.37000	0.003759	0.0142984	0.00021538	2.7857	D	5	19/08/2020 06:54		0	0	0	0	0	0	0	0	0	0	0	0	0	0
362	0	1	5	1d 13:47:50.94000	0d 17:26:40.39000	0.00375936	0.0142994	0.00021546	2.7753	D	5	19/08/2020 06:54		0	0	0	0	0	0	0	0	0	0	0	0	0	0
363	0	1	5	1d 13:47:57.01000	0d 17:26:46.46000	0.00375973	0.0143004	0.00021576	2.7651	D	5	19/08/2020 06:55		0	0	0	0	0	0	0	0	0	0	0	0	0	0
364	0	1	5	1d 13:48:02.86000	0d 17:26:52.31000	0.00376008	0.0143014	0.00021546	2.7549	D	5	19/08/2020 06:55		0	0	0	0	0	0	0	0	0	0	0	0	0	0
365	0	1	5	1d 13:48:08.63000	0d 17:26:58.08000	0.00376042	0.0143023	0.00021523	2.7448	D	5	19/08/2020 06:55		0	0	0	0	0	0	0	0	0	0	0	0	0	0
366	0	1	5	1d 13:48:14.35000	0d 17:27:03.80000	0.00376076	0.0143033	0.0002153	2.7346	D	5	19/08/2020 06:55		0	0	0	0	0	0	0	0	0	0	0	0	0	0
367	0	1	5	1d 13:48:20.14000	0d 17:27:09.59000	0.00376111	0.0143042	0.00021553	2.7243	D	5	19/08/2020 06:55		0	0	0	0	0	0	0	0	0	0	0	0	0	0
368	0	1	5	1d 13:48:25.77000	0d 17:27:15.22000	0.00376145	0.0143051	0.00021546	2.7143	D	5	19/08/2020 06:55		0	0	0	0	0	0	0	0	0	0	0	0	0	0
369	0	1	5	1d 13:48:31.29000	0d 17:27:20.74000	0.00376178	0.014306	0.00021538	2.7041	D	5	19/08/2020 06:55		0	0	0	0	0	0	0	0	0	0	0	0	0	0
370	0	1	5	1d 13:48:36.89000	0d 17:27:26.34000	0.00376211	0.0143069	0.00021546	2.694	D	5	19/08/2020 06:55		0	0	0	0	0	0	0	0	0	0	0	0	0	0
371	0	1	5	1d 13:48:42.43000	0d 17:27:31.88000	0.00376244	0.0143078	0.00021569	2.6839	D	5	19/08/2020 06:55		0	0	0	0	0	0	0	0	0	0	0	0	0	0
372	0	1	5	1d 13:48:47.83000	0d 17:27:37.28000	0.00376277	0.0143087	0.0002153	2.6738	D	5	19/08/2020 06:55		0	0	0	0	0	0	0	0	0	0	0	0	0	0
373	0	1	5	1d 13:48:53.28000	0d 17:27:42.73000	0.00376309	0.0143096	0.00021538	2.6636	D	5	19/08/2020 06:55		0	0	0	0	0	0	0	0	0	0	0	0	0	0
374	0	1	5	1d 13:48:58.71000	0d 17:27:48.16000	0.00376342	0.0143104	0.00021569	2.6535	D	5	19/08/2020 06:56		0	0	0	0	0	0	0	0	0	0	0	0	0	0
375	0	1	5	1d 13:49:04.10000	0d 17:27:53.55000	0.00376374	0.0143113	0.00021569	2.6432	D	5	19/08/2020 06:56		0	0	0	0	0	0	0	0	0	0	0	0	0	0
376	0	1	5	1d 13:49:09.51000	0d 17:27:58.96000	0.00376407	0.0143121	0.00021546	2.6331	D	5	19/08/2020 06:56		0	0	0	0	0	0	0	0	0	0	0	0	0	0
377	0	1	5	1d 13:49:14.89000	0d 17:28:04.34000	0.00376439	0.014313	0.00021553	2.6229	D	5	19/08/2020 06:56		0	0	0	0	0	0	0	0	0	0	0	0	0	0
378	0	1	5	1d 13:49:20.28000	0d 17:28:09.73000	0.00376471	0.0143138	0.00021546	2.6125	D	5	19/08/2020 06:56		0	0	0	0	0	0	0	0	0	0	0	0	0	0
379	0	1	5	1d 13:49:25.70000	0d 17:28:15.15000	0.00376504	0.0143147	0.00021553	2.6024	D	5	19/08/2020 06:56		0	0	0	0	0	0	0	0	0	0	0	0	0	0
380	0	1	5	1d 13:49:30.92000	0d 17:28:20.37000	0.00376535	0.0143155	0.00021553	2.5922	D	5	19/08/2020 06:56		0	0	0	0	0	0	0	0	0	0	0	0	0	0
381	0	1	5	1d 13:49:36.27000	0d 17:28:25.72000	0.00376567	0.0143163	0.0002153	2.582	D	5	19/08/2020 06:56		0	0	0	0	0	0	0	0	0	0	0	0	0	0
382	0	1	5	1d 13:49:41.68000	0d 17:28:31.13000	0.00376599	0.0143172	0.00021561	2.5718	D	5	19/08/2020 06:56		0	0	0	0	0	0	0	0	0	0	0	0	0	0
383	0	1	5	1d 13:49:46.98000	0d 17:28:36.43000	0.00376631	0.014318	0.00021546	2.5614	D	5	19/08/2020 06:56		0	0	0	0	0	0	0	0	0	0	0	0	0	0
384	0	1	5	1d 13:49:52.36000	0d 17:28:41.81000	0.00376663	0.0143188	0.00021546	2.5512	D	5	19/08/2020 06:56		0	0	0	0	0	0	0	0	0	0	0	0	0	0
385	0	1	5	1d 13:49:57.70000	0d 17:28:47.15000	0.00376695	0.0143196	0.0002153	2.5409	D	5	19/08/2020 06:57		0	0	0	0	0	0	0	0	0	0	0	0	0	0
386	0	1	5	1d 13:50:02.95000	0d 17:28:52.40000	0.00376727	0.0143204	0.00021546	2.5309	D	5	19/08/2020 06:57		0	0	0	0	0	0	0	0	0	0	0	0	0	0
387	0	1	5	1d 13:50:08.27000	0d 17:28:57.72000	0.00376758	0.0143212	0.0002153	2.5206	D	5	19/08/2020 06:57		0	0	0	0	0	0	0	0	0	0	0	0	0	0
388	0	1	5	1d 13:50:13.54000	0d 17:29:02.99000	0.0037679	0.014322	0.00021553	2.5104	D	5	19/08/2020 06:57		0	0	0	0	0	0	0	0	0	0	0	0	0	0
389	0	1	5	1d 13:50:18.75000	0d 17:29:08.20000	0.00376821	0.0143228	0.00021561	2.5003	D	5	19/08/2020 06:57		0	0	0	0	0	0	0	0	0	0	0	0	0	0
390	0	1	5	1d 13:50:18.87000	0d 17:29:08.32000	0.00376822	0.0143228	0.00021553	2.5	D	133	19/08/2020 06:57		0	0	0	0	0	0	0	0	0	0	0	0	0	0
391	0	1	6	1d 13:50:18.88000	0d 00:00:00.01000	0	0	0	2.5066	R	0	19/08/2020 06:57		0	0	0	0	0	0	0	0	0	0	0	0	0	0
392	0	1	6	1d 13:50:20.88000	0d 00:00:02.01000	0	0	0	2.5757	R	1	19/08/2020 06:57		0	0	0	0	0	0	0	0	0	0	0	0	0	0
393	0	1	6	1d 13:50:22.88000	0d 00:00:04.01000	0	0	0	2.6261	R	1	19/08/2020 06:57		0	0	0	0	0	0	0	0	0	0	0	0	0	0
394	0	1	6	1d 13:50:24.88000	0d 00:00:06.01000	0	0	0	2.6691	R	1	19/08/2020 06:57		0	0	0	0	0	0	0	0	0	0	0	0	0	0
395	0	1	6	1d 13:50:26.88000	0d 00:00:08.01000	0	0	0	2.7068	R	1	19/08/2020 06:57		0	0	0	0	0	0	0	0	0	0	0	0	0	0
396	0	1	6	1d 13:50:28.87000	0d 00:00:10.00000	0	0	0	2.7407	R	129	19/08/2020 06:57		0	0	0	0	0	0	0	0	0	0	0	0	0	0
397	1	2	9	1d 13:50:28.90000	0d 00:00:00.03000	0.00000001	0.00000002	0.00086389	2.7816	C	0	19/08/2020 06:57		0	0	0	0	0	0	0	0	0	0	0	0	0	0
398	1	2	9	1d 13:50:29.06000	0d 00:00:00.19000	0.00000005	0.00000013	0.00086198	2.811	C	5	19/08/2020 06:57		0	0	0	0	0	0	0	0	0	0	0	0	0	0
399	1	2	9	1d 13:50:29.20000	0d 00:00:00.33000	0.00000008	0.00000022	0.00086175	2.8338	C	5	19/08/2020 06:57		0	0	0	0	0	0	0	0	0	0	0	0	0	0
400	1	2	9	1d 13:50:29.35000	0d 00:00:00.48000	0.00000011	0.00000032	0.00086198	2.855	C	5	19/08/2020 06:57		0	0	0	0	0	0	0	0	0	0	0	0	0	0
401	1	2	9	1d 13:50:29.51000	0d 00:00:00.64000	0.00000015	0.00000043	0.00086206	2.8753	C	5	19/08/2020 06:57		0	0	0	0	0	0	0	0	0	0	0	0	0	0
402	1	2	9	1d 13:50:29.68000	0d 00:00:00.81000	0.00000019	0.00000055	0.00086183	2.8954	C	5	19/08/2020 06:57		0	0	0	0	0	0	0	0	0	0	0	0	0	0
403	1	2	9	1d 13:50:29.86000	0d 00:00:00.99000	0.00000024	0.00000068	0.00086183	2.9149	C	5	19/08/2020 06:57		0	0	0	0	0	0	0	0	0	0	0	0	0	0
404	1	2	9	1d 13:50:30.04000	0d 00:00:01.17000	0.00000028	0.0000008	0.00086206	2.9337	C	5	19/08/2020 06:57		0	0	0	0	0	0	0	0	0	0	0	0	0	0
405	1	2	9	1d 13:50:30.23000	0d 00:00:01.36000	0.00000033	0.00000094	0.00086221	2.9523	C	5	19/08/2020 06:57		0	0	0	0	0	0	0	0	0	0	0	0	0	0
406	1	2	9	1d 13:50:30.42000	0d 00:00:01.55000	0.00000037	0.00000107	0.00086191	2.9702	C	5	19/08/2020 06:57		0	0	0	0	0	0	0	0	0	0	0	0	0	0
407	1	2	9	1d 13:50:30.61000	0d 00:00:01.74000	0.00000042	0.00000121	0.00086206	2.9879	C	5	19/08/2020 06:57		0	0	0	0	0	0	0	0	0	0	0	0	0	0
408	1	2	9	1d 13:50:30.81000	0d 00:00:01.94000	0.00000046	0.00000135	0.00086198	3.0054	C	5	19/08/2020 06:57		0	0	0	0	0	0	0	0	0	0	0	0	0	0
409	1	2	9	1d 13:50:31.01000	0d 00:00:02.14000	0.00000051	0.00000149	0.00086206	3.0228	C	5	19/08/2020 06:57		0	0	0	0	0	0	0	0	0	0	0	0	0	0
410	1	2	9	1d 13:50:31.21000	0d 00:00:02.34000	0.00000056	0.00000164	0.00086198	3.0396	C	5	19/08/2020 06:57		0	0	0	0	0	0	0	0	0	0	0	0	0	0
411	1	2	9	1d 13:50:31.42000	0d 00:00:02.55000	0.00000061	0.00000179	0.00086198	3.0567	C	5	19/08/2020 06:57		0	0	0	0	0	0	0	0	0	0	0	0	0	0
412	1	2	9	1d 13:50:31.63000	0d 00:00:02.76000	0.00000066	0.00000195	0.00086213	3.0736	C	5	19/08/2020 06:57		0	0	0	0	0	0	0	0	0	0	0	0	0	0
413	1	2	9	1d 13:50:31.85000	0d 00:00:02.98000	0.00000071	0.00000211	0.00086198	3.0906	C	5	19/08/2020 06:57		0	0	0	0	0	0	0	0	0	0	0	0	0	0
414	1	2	9	1d 13:50:32.07000	0d 00:00:03.20000	0.00000077	0.00000227	0.00086191	3.107	C	5	19/08/2020 06:57		0	0	0	0	0	0	0	0	0	0	0	0	0	0
415	1	2	9	1d 13:50:32.29000	0d 00:00:03.42000	0.00000082	0.00000244	0.00086183	3.1234	C	5	19/08/2020 06:57		0	0	0	0	0	0	0	0	0	0	0	0	0	0
416	1	2	9	1d 13:50:32.52000	0d 00:00:03.65000	0.00000087	0.00000261	0.00086206	3.14	C	5	19/08/2020 06:57		0	0	0	0	0	0	0	0	0	0	0	0	0	0
417	1	2	9	1d 13:50:32.75000	0d 00:00:03.88000	0.00000093	0.00000278	0.00086213	3.1562	C	5	19/08/2020 06:57		0	0	0	0	0	0	0	0	0	0	0	0	0	0
418	1	2	9	1d 13:50:32.98000	0d 00:00:04.11000	0.00000098	0.00000296	0.00086183	3.1716	C	5	19/08/2020 06:57		0	0	0	0	0	0	0	0	0	0	0	0	0	0
419	1	2	9	1d 13:50:33.21000	0d 00:00:04.34000	0.00000104	0.00000313	0.00086206	3.1873	C	5	19/08/2020 06:57		0	0	0	0	0	0	0	0	0	0	0	0	0	0
420	1	2	9	1d 13:50:33.45000	0d 00:00:04.58000	0.0000011	0.00000332	0.00086206	3.2027	C	5	19/08/2020 06:57		0	0	0	0	0	0	0	0	0	0	0	0	0	0
421	1	2	9	1d 13:50:33.69000	0d 00:00:04.82000	0.00000115	0.0000035	0.00086229	3.2178	C	5	19/08/2020 06:57		0	0	0	0	0	0	0	0	0	0	0	0	0	0
422	1	2	9	1d 13:50:33.93000	0d 00:00:05.06000	0.00000121	0.00000369	0.00086221	3.2329	C	5	19/08/2020 06:57		0	0	0	0	0	0	0	0	0	0	0	0	0	0
423	1	2	9	1d 13:50:34.18000	0d 00:00:05.31000	0.00000127	0.00000388	0.00086191	3.2479	C	5	19/08/2020 06:57		0	0	0	0	0	0	0	0	0	0	0	0	0	0
424	1	2	9	1d 13:50:34.43000	0d 00:00:05.56000	0.00000133	0.00000408	0.00086206	3.2624	C	5	19/08/2020 06:57		0	0	0	0	0	0	0	0	0	0	0	0	0	0
425	1	2	9	1d 13:50:34.69000	0d 00:00:05.82000	0.00000139	0.00000428	0.00086213	3.2776	C	5	19/08/2020 06:57		0	0	0	0	0	0	0	0	0	0	0	0	0	0
426	1	2	9	1d 13:50:34.96000	0d 00:00:06.09000	0.00000146	0.00000449	0.00086191	3.2923	C	5	19/08/2020 06:57		0	0	0	0	0	0	0	0	0	0	0	0	0	0
427	1	2	9	1d 13:50:35.23000	0d 00:00:06.36000	0.00000152	0.00000471	0.00086213	3.3071	C	5	19/08/2020 06:57		0	0	0	0	0	0	0	0	0	0	0	0	0	0
428	1	2	9	1d 13:50:35.51000	0d 00:00:06.64000	0.00000159	0.00000493	0.00086206	3.3216	C	5	19/08/2020 06:57		0	0	0	0	0	0	0	0	0	0	0	0	0	0
429	1	2	9	1d 13:50:35.79000	0d 00:00:06.92000	0.00000166	0.00000515	0.00086191	3.3356	C	5	19/08/2020 06:57		0	0	0	0	0	0	0	0	0	0	0	0	0	0
430	1	2	9	1d 13:50:36.08000	0d 00:00:07.21000	0.00000173	0.00000538	0.00086183	3.35	C	5	19/08/2020 06:57		0	0	0	0	0	0	0	0	0	0	0	0	0	0
431	1	2	9	1d 13:50:36.37000	0d 00:00:07.50000	0.0000018	0.00000562	0.00086221	3.3639	C	5	19/08/2020 06:57		0	0	0	0	0	0	0	0	0	0	0	0	0	0
432	1	2	9	1d 13:50:36.67000	0d 00:00:07.80000	0.00000187	0.00000586	0.00086206	3.3779	C	5	19/08/2020 06:57		0	0	0	0	0	0	0	0	0	0	0	0	0	0
433	1	2	9	1d 13:50:36.98000	0d 00:00:08.11000	0.00000194	0.00000611	0.00086206	3.3916	C	5	19/08/2020 06:57		0	0	0	0	0	0	0	0	0	0	0	0	0	0
434	1	2	9	1d 13:50:37.30000	0d 00:00:08.43000	0.00000202	0.00000637	0.00086198	3.4054	C	5	19/08/2020 06:57		0	0	0	0	0	0	0	0	0	0	0	0	0	0
435	1	2	9	1d 13:50:37.63000	0d 00:00:08.76000	0.0000021	0.00000664	0.00086221	3.4189	C	5	19/08/2020 06:57		0	0	0	0	0	0	0	0	0	0	0	0	0	0
436	1	2	9	1d 13:50:37.96000	0d 00:00:09.09000	0.00000218	0.00000691	0.00086198	3.4319	C	5	19/08/2020 06:57		0	0	0	0	0	0	0	0	0	0	0	0	0	0
437	1	2	9	1d 13:50:38.30000	0d 00:00:09.43000	0.00000226	0.00000719	0.00086198	3.445	C	5	19/08/2020 06:57		0	0	0	0	0	0	0	0	0	0	0	0	0	0
438	1	2	9	1d 13:50:38.65000	0d 00:00:09.78000	0.00000234	0.00000748	0.00086191	3.4578	C	5	19/08/2020 06:57		0	0	0	0	0	0	0	0	0	0	0	0	0	0
439	1	2	9	1d 13:50:39.02000	0d 00:00:10.15000	0.00000243	0.00000779	0.00086213	3.4707	C	5	19/08/2020 06:57		0	0	0	0	0	0	0	0	0	0	0	0	0	0
440	1	2	9	1d 13:50:39.40000	0d 00:00:10.53000	0.00000252	0.0000081	0.00086213	3.4832	C	5	19/08/2020 06:57		0	0	0	0	0	0	0	0	0	0	0	0	0	0
441	1	2	9	1d 13:50:39.81000	0d 00:00:10.94000	0.00000262	0.00000845	0.00086206	3.4958	C	5	19/08/2020 06:57		0	0	0	0	0	0	0	0	0	0	0	0	0	0
442	1	2	9	1d 13:50:40.24000	0d 00:00:11.37000	0.00000272	0.00000881	0.00086198	3.5084	C	5	19/08/2020 06:57		0	0	0	0	0	0	0	0	0	0	0	0	0	0
443	1	2	9	1d 13:50:40.69000	0d 00:00:11.82000	0.00000283	0.00000919	0.00086206	3.5203	C	5	19/08/2020 06:57		0	0	0	0	0	0	0	0	0	0	0	0	0	0
444	1	2	9	1d 13:50:41.18000	0d 00:00:12.31000	0.00000295	0.0000096	0.00086221	3.5325	C	5	19/08/2020 06:57		0	0	0	0	0	0	0	0	0	0	0	0	0	0
445	1	2	9	1d 13:50:41.73000	0d 00:00:12.86000	0.00000308	0.00001007	0.00086198	3.5444	C	5	19/08/2020 06:57		0	0	0	0	0	0	0	0	0	0	0	0	0	0
446	1	2	9	1d 13:50:42.32000	0d 00:00:13.45000	0.00000322	0.00001057	0.00086213	3.5558	C	5	19/08/2020 06:57		0	0	0	0	0	0	0	0	0	0	0	0	0	0
447	1	2	9	1d 13:50:43.01000	0d 00:00:14.14000	0.00000339	0.00001116	0.00086198	3.5673	C	5	19/08/2020 06:57		0	0	0	0	0	0	0	0	0	0	0	0	0	0
448	1	2	9	1d 13:50:43.84000	0d 00:00:14.97000	0.00000358	0.00001187	0.00086206	3.5784	C	5	19/08/2020 06:57		0	0	0	0	0	0	0	0	0	0	0	0	0	0
449	1	2	9	1d 13:50:44.86000	0d 00:00:15.99000	0.00000383	0.00001274	0.00086191	3.5891	C	5	19/08/2020 06:57		0	0	0	0	0	0	0	0	0	0	0	0	0	0
450	1	2	9	1d 13:50:46.27000	0d 00:00:17.40000	0.00000417	0.00001395	0.00086198	3.5996	C	5	19/08/2020 06:57		0	0	0	0	0	0	0	0	0	0	0	0	0	0
451	1	2	9	1d 13:50:48.25000	0d 00:00:19.38000	0.00000464	0.00001566	0.00086191	3.61	C	5	19/08/2020 06:57		0	0	0	0	0	0	0	0	0	0	0	0	0	0
452	1	2	9	1d 13:50:51.55000	0d 00:00:22.68000	0.00000543	0.00001852	0.00086206	3.6204	C	5	19/08/2020 06:57		0	0	0	0	0	0	0	0	0	0	0	0	0	0
453	1	2	9	1d 13:50:58.76000	0d 00:00:29.89000	0.00000716	0.00002478	0.00086221	3.6304	C	5	19/08/2020 06:58		0	0	0	0	0	0	0	0	0	0	0	0	0	0
454	1	2	9	1d 13:51:15.84000	0d 00:00:46.97000	0.00001125	0.00003965	0.00086206	3.6405	C	5	19/08/2020 06:58		0	0	0	0	0	0	0	0	0	0	0	0	0	0
455	1	2	9	1d 13:52:09.80000	0d 00:01:40.93000	0.00002417	0.00008677	0.00086229	3.6507	C	5	19/08/2020 06:59		0	0	0	0	0	0	0	0	0	0	0	0	0	0
456	1	2	9	1d 13:55:12.92000	0d 00:04:44.05000	0.00006802	0.00024707	0.00086183	3.6608	C	5	19/08/2020 07:02		0	0	0	0	0	0	0	0	0	0	0	0	0	0
457	1	2	9	1d 14:00:12.92000	0d 00:09:44.05000	0.00013985	0.00051044	0.00086206	3.6703	C	1	19/08/2020 07:07		0	0	0	0	0	0	0	0	0	0	0	0	0	0
458	1	2	9	1d 14:05:12.92000	0d 00:14:44.05000	0.00021169	0.00077437	0.00086206	3.6764	C	1	19/08/2020 07:12		0	0	0	0	0	0	0	0	0	0	0	0	0	0
459	1	2	9	1d 14:10:12.92000	0d 00:19:44.05000	0.00028352	0.00103855	0.00086198	3.6788	C	1	19/08/2020 07:17		0	0	0	0	0	0	0	0	0	0	0	0	0	0
460	1	2	9	1d 14:15:12.92000	0d 00:24:44.05000	0.00035536	0.001303	0.00086206	3.6832	C	1	19/08/2020 07:22		0	0	0	0	0	0	0	0	0	0	0	0	0	0
461	1	2	9	1d 14:20:12.92000	0d 00:29:44.05000	0.00042719	0.00156773	0.00086191	3.687	C	1	19/08/2020 07:27		0	0	0	0	0	0	0	0	0	0	0	0	0	0
462	1	2	9	1d 14:25:12.92000	0d 00:34:44.05000	0.00049903	0.00183274	0.00086175	3.6909	C	1	19/08/2020 07:32		0	0	0	0	0	0	0	0	0	0	0	0	0	0
463	1	2	9	1d 14:30:12.92000	0d 00:39:44.05000	0.00057087	0.00209803	0.00086206	3.6951	C	1	19/08/2020 07:37		0	0	0	0	0	0	0	0	0	0	0	0	0	0
464	1	2	9	1d 14:35:12.92000	0d 00:44:44.05000	0.0006427	0.00236359	0.00086213	3.6989	C	1	19/08/2020 07:42		0	0	0	0	0	0	0	0	0	0	0	0	0	0
465	1	2	9	1d 14:40:12.92000	0d 00:49:44.05000	0.00071454	0.00262946	0.00086221	3.7029	C	1	19/08/2020 07:47		0	0	0	0	0	0	0	0	0	0	0	0	0	0
466	1	2	9	1d 14:45:12.92000	0d 00:54:44.05000	0.00078637	0.00289563	0.00086191	3.7073	C	1	19/08/2020 07:52		0	0	0	0	0	0	0	0	0	0	0	0	0	0
467	1	2	9	1d 14:50:12.92000	0d 00:59:44.05000	0.00085821	0.00316215	0.00086191	3.7125	C	1	19/08/2020 07:57		0	0	0	0	0	0	0	0	0	0	0	0	0	0
468	1	2	9	1d 14:55:12.92000	0d 01:04:44.05000	0.00093004	0.00342903	0.00086213	3.7176	C	1	19/08/2020 08:02		0	0	0	0	0	0	0	0	0	0	0	0	0	0
469	1	2	9	1d 15:00:12.92000	0d 01:09:44.05000	0.00100188	0.00369629	0.00086213	3.723	C	1	19/08/2020 08:07		0	0	0	0	0	0	0	0	0	0	0	0	0	0
470	1	2	9	1d 15:05:12.92000	0d 01:14:44.05000	0.00107372	0.00396394	0.00086206	3.7284	C	1	19/08/2020 08:12		0	0	0	0	0	0	0	0	0	0	0	0	0	0
471	1	2	9	1d 15:10:12.92000	0d 01:19:44.05000	0.00114555	0.00423198	0.00086213	3.7339	C	1	19/08/2020 08:17		0	0	0	0	0	0	0	0	0	0	0	0	0	0
472	1	2	9	1d 15:15:12.92000	0d 01:24:44.05000	0.00121739	0.0045004	0.00086206	3.7395	C	1	19/08/2020 08:22		0	0	0	0	0	0	0	0	0	0	0	0	0	0
473	1	2	9	1d 15:20:12.92000	0d 01:29:44.05000	0.00128922	0.00476922	0.00086183	3.7449	C	1	19/08/2020 08:27		0	0	0	0	0	0	0	0	0	0	0	0	0	0
474	1	2	9	1d 15:25:12.92000	0d 01:34:44.05000	0.00136106	0.00503842	0.00086213	3.7501	C	1	19/08/2020 08:32		0	0	0	0	0	0	0	0	0	0	0	0	0	0
475	1	2	9	1d 15:30:12.92000	0d 01:39:44.05000	0.00143289	0.005308	0.00086198	3.7554	C	1	19/08/2020 08:37		0	0	0	0	0	0	0	0	0	0	0	0	0	0
476	1	2	9	1d 15:35:12.92000	0d 01:44:44.05000	0.00150473	0.00557796	0.00086175	3.7606	C	1	19/08/2020 08:42		0	0	0	0	0	0	0	0	0	0	0	0	0	0
477	1	2	9	1d 15:40:12.92000	0d 01:49:44.05000	0.00157657	0.0058483	0.00086191	3.7661	C	1	19/08/2020 08:47		0	0	0	0	0	0	0	0	0	0	0	0	0	0
478	1	2	9	1d 15:45:12.92000	0d 01:54:44.05000	0.0016484	0.00611903	0.00086191	3.7716	C	1	19/08/2020 08:52		0	0	0	0	0	0	0	0	0	0	0	0	0	0
479	1	2	9	1d 15:50:12.92000	0d 01:59:44.05000	0.00172024	0.00639016	0.00086221	3.7772	C	1	19/08/2020 08:57		0	0	0	0	0	0	0	0	0	0	0	0	0	0
480	1	2	9	1d 15:55:12.92000	0d 02:04:44.05000	0.00179207	0.00666171	0.00086191	3.7829	C	1	19/08/2020 09:02		0	0	0	0	0	0	0	0	0	0	0	0	0	0
481	1	2	9	1d 16:00:12.92000	0d 02:09:44.05000	0.00186391	0.0069337	0.00086221	3.7894	C	1	19/08/2020 09:07		0	0	0	0	0	0	0	0	0	0	0	0	0	0
482	1	2	9	1d 16:05:12.92000	0d 02:14:44.05000	0.00193574	0.00720617	0.00086191	3.7963	C	1	19/08/2020 09:12		0	0	0	0	0	0	0	0	0	0	0	0	0	0
483	1	2	9	1d 16:10:12.92000	0d 02:19:44.05000	0.00200758	0.00747915	0.00086213	3.8038	C	1	19/08/2020 09:17		0	0	0	0	0	0	0	0	0	0	0	0	0	0
484	1	2	9	1d 16:15:12.92000	0d 02:24:44.05000	0.00207942	0.0077527	0.00086206	3.812	C	1	19/08/2020 09:22		0	0	0	0	0	0	0	0	0	0	0	0	0	0
485	1	2	9	1d 16:20:12.92000	0d 02:29:44.05000	0.00215125	0.00802687	0.00086183	3.821	C	1	19/08/2020 09:27		0	0	0	0	0	0	0	0	0	0	0	0	0	0
486	1	2	9	1d 16:25:11.11000	0d 02:34:42.24000	0.00222265	0.00830005	0.00086221	3.8311	C	5	19/08/2020 09:32		0	0	0	0	0	0	0	0	0	0	0	0	0	0
487	1	2	9	1d 16:29:49.20000	0d 02:39:20.33000	0.00228924	0.00855549	0.00086206	3.8412	C	5	19/08/2020 09:36		0	0	0	0	0	0	0	0	0	0	0	0	0	0
488	1	2	9	1d 16:34:03.35000	0d 02:43:34.48000	0.0023501	0.00878955	0.00086213	3.8512	C	5	19/08/2020 09:41		0	0	0	0	0	0	0	0	0	0	0	0	0	0
489	1	2	9	1d 16:38:02.20000	0d 02:47:33.33000	0.00240729	0.00901009	0.00086229	3.8613	C	5	19/08/2020 09:45		0	0	0	0	0	0	0	0	0	0	0	0	0	0
490	1	2	9	1d 16:41:47.41000	0d 02:51:18.54000	0.00246122	0.00921858	0.00086183	3.8714	C	5	19/08/2020 09:48		0	0	0	0	0	0	0	0	0	0	0	0	0	0
491	1	2	9	1d 16:45:23.33000	0d 02:54:54.46000	0.00251292	0.009419	0.00086198	3.8817	C	5	19/08/2020 09:52		0	0	0	0	0	0	0	0	0	0	0	0	0	0
492	1	2	9	1d 16:48:52.84000	0d 02:58:23.97000	0.00256309	0.00961399	0.00086198	3.8918	C	5	19/08/2020 09:55		0	0	0	0	0	0	0	0	0	0	0	0	0	0
493	1	2	9	1d 16:52:10.40000	0d 03:01:41.53000	0.0026104	0.00979833	0.00086198	3.902	C	5	19/08/2020 09:59		0	0	0	0	0	0	0	0	0	0	0	0	0	0
494	1	2	9	1d 16:55:23.34000	0d 03:04:54.47000	0.0026566	0.00997883	0.00086206	3.9121	C	5	19/08/2020 10:02		0	0	0	0	0	0	0	0	0	0	0	0	0	0
495	1	2	9	1d 16:58:31.53000	0d 03:08:02.66000	0.00270166	0.0101553	0.00086198	3.9222	C	5	19/08/2020 10:05		0	0	0	0	0	0	0	0	0	0	0	0	0	0
496	1	2	9	1d 17:01:33.44000	0d 03:11:04.57000	0.00274522	0.0103264	0.00086221	3.9323	C	5	19/08/2020 10:08		0	0	0	0	0	0	0	0	0	0	0	0	0	0
497	1	2	9	1d 17:04:33.66000	0d 03:14:04.79000	0.00278837	0.0104963	0.00086198	3.9423	C	5	19/08/2020 10:11		0	0	0	0	0	0	0	0	0	0	0	0	0	0
498	1	2	9	1d 17:07:31.93000	0d 03:17:03.06000	0.00283106	0.0106648	0.00086198	3.9525	C	5	19/08/2020 10:14		0	0	0	0	0	0	0	0	0	0	0	0	0	0
499	1	2	9	1d 17:10:27.81000	0d 03:19:58.94000	0.00287317	0.0108315	0.00086198	3.9626	C	5	19/08/2020 10:17		0	0	0	0	0	0	0	0	0	0	0	0	0	0
500	1	2	9	1d 17:13:24.05000	0d 03:22:55.18000	0.00291537	0.0109989	0.00086168	3.9727	C	5	19/08/2020 10:20		0	0	0	0	0	0	0	0	0	0	0	0	0	0
501	1	2	9	1d 17:16:14.80000	0d 03:25:45.93000	0.00295626	0.0111615	0.00086191	3.9828	C	5	19/08/2020 10:23		0	0	0	0	0	0	0	0	0	0	0	0	0	0
502	1	2	9	1d 17:19:07.31000	0d 03:28:38.44000	0.00299757	0.0113263	0.00086206	3.9928	C	5	19/08/2020 10:26		0	0	0	0	0	0	0	0	0	0	0	0	0	0
503	1	2	9	1d 17:21:59.39000	0d 03:31:30.52000	0.00303877	0.011491	0.00086191	4.0029	C	5	19/08/2020 10:29		0	0	0	0	0	0	0	0	0	0	0	0	0	0
504	1	2	9	1d 17:24:51.85000	0d 03:34:22.98000	0.00308007	0.0116565	0.00086191	4.0131	C	5	19/08/2020 10:31		0	0	0	0	0	0	0	0	0	0	0	0	0	0
505	1	2	9	1d 17:27:32.94000	0d 03:37:04.07000	0.00311864	0.0118115	0.00086206	4.0232	C	5	19/08/2020 10:34		0	0	0	0	0	0	0	0	0	0	0	0	0	0
506	1	2	9	1d 17:30:17.84000	0d 03:39:48.97000	0.00315813	0.0119706	0.00086198	4.0333	C	5	19/08/2020 10:37		0	0	0	0	0	0	0	0	0	0	0	0	0	0
507	1	2	9	1d 17:32:59.90000	0d 03:42:31.03000	0.00319693	0.0121273	0.00086191	4.0433	C	5	19/08/2020 10:40		0	0	0	0	0	0	0	0	0	0	0	0	0	0
508	1	2	9	1d 17:35:41.66000	0d 03:45:12.79000	0.00323567	0.0122841	0.00086198	4.0534	C	5	19/08/2020 10:42		0	0	0	0	0	0	0	0	0	0	0	0	0	0
509	1	2	9	1d 17:38:23.77000	0d 03:47:54.90000	0.00327449	0.0124416	0.00086183	4.0635	C	5	19/08/2020 10:45		0	0	0	0	0	0	0	0	0	0	0	0	0	0
510	1	2	9	1d 17:41:02.00000	0d 03:50:33.13000	0.00331237	0.0125958	0.00086191	4.0735	C	5	19/08/2020 10:48		0	0	0	0	0	0	0	0	0	0	0	0	0	0
511	1	2	9	1d 17:43:37.79000	0d 03:53:08.92000	0.00334968	0.0127479	0.00086198	4.0836	C	5	19/08/2020 10:50		0	0	0	0	0	0	0	0	0	0	0	0	0	0
512	1	2	9	1d 17:46:10.59000	0d 03:55:41.72000	0.00338627	0.0128975	0.00086198	4.0937	C	5	19/08/2020 10:53		0	0	0	0	0	0	0	0	0	0	0	0	0	0
513	1	2	9	1d 17:48:43.45000	0d 03:58:14.58000	0.00342287	0.0130475	0.00086213	4.1038	C	5	19/08/2020 10:55		0	0	0	0	0	0	0	0	0	0	0	0	0	0
514	1	2	9	1d 17:51:12.94000	0d 04:00:44.07000	0.00345867	0.0131946	0.00086198	4.1138	C	5	19/08/2020 10:58		0	0	0	0	0	0	0	0	0	0	0	0	0	0
515	1	2	9	1d 17:53:38.64000	0d 04:03:09.77000	0.00349355	0.0133383	0.00086206	4.1239	C	5	19/08/2020 11:00		0	0	0	0	0	0	0	0	0	0	0	0	0	0
516	1	2	9	1d 17:56:03.91000	0d 04:05:35.04000	0.00352834	0.0134819	0.00086183	4.134	C	5	19/08/2020 11:03		0	0	0	0	0	0	0	0	0	0	0	0	0	0
517	1	2	9	1d 17:58:28.64000	0d 04:07:59.77000	0.00356299	0.0136254	0.00086206	4.144	C	5	19/08/2020 11:05		0	0	0	0	0	0	0	0	0	0	0	0	0	0
518	1	2	9	1d 18:00:52.63000	0d 04:10:23.76000	0.00359747	0.0137684	0.00086206	4.1541	C	5	19/08/2020 11:07		0	0	0	0	0	0	0	0	0	0	0	0	0	0
519	1	2	9	1d 18:03:13.99000	0d 04:12:45.12000	0.00363132	0.0139092	0.00086191	4.1642	C	5	19/08/2020 11:10		0	0	0	0	0	0	0	0	0	0	0	0	0	0
520	1	2	9	1d 18:05:35.65000	0d 04:15:06.78000	0.00366524	0.0140506	0.00086183	4.1743	C	5	19/08/2020 11:12		0	0	0	0	0	0	0	0	0	0	0	0	0	0
521	1	2	9	1d 18:07:54.14000	0d 04:17:25.27000	0.00369841	0.0141892	0.00086213	4.1843	C	5	19/08/2020 11:14		0	0	0	0	0	0	0	0	0	0	0	0	0	0
522	1	2	9	1d 18:10:14.05000	0d 04:19:45.18000	0.00373191	0.0143296	0.00086206	4.1944	C	5	19/08/2020 11:17		0	0	0	0	0	0	0	0	0	0	0	0	0	0
523	1	2	9	1d 18:11:27.98000	0d 04:20:59.11000	0.00374961	0.0144039	0.00086213	4.2	C	133	19/08/2020 11:18		0	0	0	0	0	0	0	0	0	0	0	0	0	0
524	1	2	10	1d 18:11:28.01000	0d 00:00:00.03000	0.00374962	0.0144039	0.00090578	4.2	C	0	19/08/2020 11:18		0	0	0	0	0	0	0	0	0	0	0	0	0	0
525	1	2	10	1d 18:11:42.94000	0d 00:00:14.96000	0.00375319	0.0144189	0.00080575	4.2005	C	4	19/08/2020 11:18		0	0	0	0	0	0	0	0	0	0	0	0	0	0
526	1	2	10	1d 18:11:56.55000	0d 00:00:28.57000	0.00375604	0.0144309	0.00070558	4.2004	C	4	19/08/2020 11:19		0	0	0	0	0	0	0	0	0	0	0	0	0	0
527	1	2	10	1d 18:12:12.21000	0d 00:00:44.23000	0.00375888	0.0144428	0.00060555	4.2002	C	4	19/08/2020 11:19		0	0	0	0	0	0	0	0	0	0	0	0	0	0
528	1	2	10	1d 18:12:34.99000	0d 00:01:07.01000	0.00376238	0.0144575	0.00050546	4.2002	C	4	19/08/2020 11:19		0	0	0	0	0	0	0	0	0	0	0	0	0	0
529	1	2	10	1d 18:13:06.22000	0d 00:01:38.24000	0.00376632	0.0144741	0.00040543	4.2	C	4	19/08/2020 11:20		0	0	0	0	0	0	0	0	0	0	0	0	0	0
530	1	2	10	1d 18:13:46.95000	0d 00:02:18.97000	0.00377031	0.0144908	0.00030533	4.2	C	4	19/08/2020 11:20		0	0	0	0	0	0	0	0	0	0	0	0	0	0
531	1	2	10	1d 18:14:49.88000	0d 00:03:21.90000	0.0037747	0.0145092	0.00020531	4.2002	C	4	19/08/2020 11:21		0	0	0	0	0	0	0	0	0	0	0	0	0	0
532	1	2	10	1d 18:16:59.68000	0d 00:05:31.70000	0.00378	0.0145315	0.00010521	4.2	C	4	19/08/2020 11:24		0	0	0	0	0	0	0	0	0	0	0	0	0	0
533	1	2	10	1d 18:17:39.55000	0d 00:06:11.57000	0.00378106	0.014536	0.00008621	4.2	C	132	19/08/2020 11:24		0	0	0	0	0	0	0	0	0	0	0	0	0	0
534	1	2	11	1d 18:17:39.56000	0d 00:00:00.01000	0	0	0	4.1996	R	0	19/08/2020 11:24		0	0	0	0	0	0	0	0	0	0	0	0	0	0
535	1	2	11	1d 18:17:41.56000	0d 00:00:02.01000	0	0	0	4.1991	R	1	19/08/2020 11:24		0	0	0	0	0	0	0	0	0	0	0	0	0	0
536	1	2	11	1d 18:17:43.56000	0d 00:00:04.01000	0	0	0	4.199	R	1	19/08/2020 11:24		0	0	0	0	0	0	0	0	0	0	0	0	0	0
537	1	2	11	1d 18:17:45.56000	0d 00:00:06.01000	0	0	0	4.199	R	1	19/08/2020 11:24		0	0	0	0	0	0	0	0	0	0	0	0	0	0
538	1	2	11	1d 18:17:47.56000	0d 00:00:08.01000	0	0	0	4.199	R	1	19/08/2020 11:24		0	0	0	0	0	0	0	0	0	0	0	0	0	0
539	1	2	11	1d 18:17:49.55000	0d 00:00:10.00000	0	0	0	4.199	R	129	19/08/2020 11:24		0	0	0	0	0	0	0	0	0	0	0	0	0	0
540	1	2	12	1d 18:17:49.58000	0d 00:00:00.03000	0.00000001	0.00000003	0.00086374	4.1935	D	0	19/08/2020 11:24		0	0	0	0	0	0	0	0	0	0	0	0	0	0
541	1	2	12	1d 18:18:49.19000	0d 00:00:59.64000	0.00001428	0.00005979	0.00086198	4.1833	D	5	19/08/2020 11:25		0	0	0	0	0	0	0	0	0	0	0	0	0	0
542	1	2	12	1d 18:20:47.68000	0d 00:02:58.13000	0.00004265	0.00017835	0.00086191	4.173	D	5	19/08/2020 11:27		0	0	0	0	0	0	0	0	0	0	0	0	0	0
543	1	2	12	1d 18:22:55.88000	0d 00:05:06.33000	0.00007335	0.0003063	0.00086206	4.163	D	5	19/08/2020 11:30		0	0	0	0	0	0	0	0	0	0	0	0	0	0
544	1	2	12	1d 18:25:05.47000	0d 00:07:15.92000	0.00010438	0.00043533	0.00086206	4.1529	D	5	19/08/2020 11:32		0	0	0	0	0	0	0	0	0	0	0	0	0	0
545	1	2	12	1d 18:27:15.30000	0d 00:09:25.75000	0.00013547	0.00056428	0.00086175	4.1428	D	5	19/08/2020 11:34		0	0	0	0	0	0	0	0	0	0	0	0	0	0
546	1	2	12	1d 18:29:30.90000	0d 00:11:41.35000	0.00016794	0.00069864	0.00086191	4.1328	D	5	19/08/2020 11:36		0	0	0	0	0	0	0	0	0	0	0	0	0	0
547	1	2	12	1d 18:31:46.60000	0d 00:13:57.05000	0.00020043	0.00083277	0.00086206	4.1227	D	5	19/08/2020 11:38		0	0	0	0	0	0	0	0	0	0	0	0	0	0
548	1	2	12	1d 18:34:02.49000	0d 00:16:12.94000	0.00023297	0.00096676	0.00086198	4.1126	D	5	19/08/2020 11:41		0	0	0	0	0	0	0	0	0	0	0	0	0	0
549	1	2	12	1d 18:36:22.21000	0d 00:18:32.66000	0.00026643	0.00110418	0.00086198	4.1025	D	5	19/08/2020 11:43		0	0	0	0	0	0	0	0	0	0	0	0	0	0
550	1	2	12	1d 18:38:43.29000	0d 00:20:53.74000	0.00030021	0.00124261	0.00086206	4.0925	D	5	19/08/2020 11:45		0	0	0	0	0	0	0	0	0	0	0	0	0	0
551	1	2	12	1d 18:41:07.11000	0d 00:23:17.56000	0.00033465	0.00138337	0.00086183	4.0824	D	5	19/08/2020 11:48		0	0	0	0	0	0	0	0	0	0	0	0	0	0
552	1	2	12	1d 18:43:34.15000	0d 00:25:44.60000	0.00036986	0.00152694	0.00086191	4.0723	D	5	19/08/2020 11:50		0	0	0	0	0	0	0	0	0	0	0	0	0	0
553	1	2	12	1d 18:46:01.25000	0d 00:28:11.70000	0.00040508	0.00167021	0.00086213	4.0623	D	5	19/08/2020 11:53		0	0	0	0	0	0	0	0	0	0	0	0	0	0
554	1	2	12	1d 18:48:30.62000	0d 00:30:41.07000	0.00044085	0.00181533	0.00086213	4.0522	D	5	19/08/2020 11:55		0	0	0	0	0	0	0	0	0	0	0	0	0	0
555	1	2	12	1d 18:51:05.90000	0d 00:33:16.35000	0.00047803	0.00196582	0.00086191	4.042	D	5	19/08/2020 11:58		0	0	0	0	0	0	0	0	0	0	0	0	0	0
556	1	2	12	1d 18:53:42.96000	0d 00:35:53.41000	0.00051564	0.00211765	0.00086206	4.0319	D	5	19/08/2020 12:00		0	0	0	0	0	0	0	0	0	0	0	0	0	0
557	1	2	12	1d 18:56:18.97000	0d 00:38:29.42000	0.000553	0.00226808	0.00086213	4.0218	D	5	19/08/2020 12:03		0	0	0	0	0	0	0	0	0	0	0	0	0	0
558	1	2	12	1d 18:58:57.97000	0d 00:41:08.42000	0.00059107	0.00242101	0.00086191	4.0117	D	5	19/08/2020 12:06		0	0	0	0	0	0	0	0	0	0	0	0	0	0
559	1	2	12	1d 19:01:38.53000	0d 00:43:48.98000	0.00062951	0.00257506	0.00086221	4.0017	D	5	19/08/2020 12:08		0	0	0	0	0	0	0	0	0	0	0	0	0	0
560	1	2	12	1d 19:04:21.27000	0d 00:46:31.72000	0.00066848	0.00273081	0.00086206	3.9916	D	5	19/08/2020 12:11		0	0	0	0	0	0	0	0	0	0	0	0	0	0
561	1	2	12	1d 19:07:05.61000	0d 00:49:16.06000	0.00070784	0.00288769	0.00086221	3.9815	D	5	19/08/2020 12:14		0	0	0	0	0	0	0	0	0	0	0	0	0	0
562	1	2	12	1d 19:09:50.20000	0d 00:52:00.65000	0.00074725	0.00304442	0.00086191	3.9715	D	5	19/08/2020 12:16		0	0	0	0	0	0	0	0	0	0	0	0	0	0
563	1	2	12	1d 19:12:39.06000	0d 00:54:49.51000	0.00078768	0.0032048	0.00086221	3.9614	D	5	19/08/2020 12:19		0	0	0	0	0	0	0	0	0	0	0	0	0	0
564	1	2	12	1d 19:15:24.59000	0d 00:57:35.04000	0.00082732	0.00336163	0.00086206	3.9513	D	5	19/08/2020 12:22		0	0	0	0	0	0	0	0	0	0	0	0	0	0
565	1	2	12	1d 19:18:11.75000	0d 01:00:22.20000	0.00086734	0.00351959	0.00086198	3.9413	D	5	19/08/2020 12:25		0	0	0	0	0	0	0	0	0	0	0	0	0	0
566	1	2	12	1d 19:21:05.69000	0d 01:03:16.14000	0.00090899	0.00368354	0.00086198	3.931	D	5	19/08/2020 12:28		0	0	0	0	0	0	0	0	0	0	0	0	0	0
567	1	2	12	1d 19:24:01.80000	0d 01:06:12.25000	0.00095116	0.0038491	0.00086183	3.921	D	5	19/08/2020 12:31		0	0	0	0	0	0	0	0	0	0	0	0	0	0
568	1	2	12	1d 19:26:58.15000	0d 01:09:08.60000	0.00099339	0.00401446	0.00086213	3.9109	D	5	19/08/2020 12:34		0	0	0	0	0	0	0	0	0	0	0	0	0	0
569	1	2	12	1d 19:29:55.30000	0d 01:12:05.75000	0.00103581	0.00418014	0.00086198	3.9008	D	5	19/08/2020 12:37		0	0	0	0	0	0	0	0	0	0	0	0	0	0
570	1	2	12	1d 19:32:54.71000	0d 01:15:05.16000	0.00107877	0.00434751	0.00086198	3.8907	D	5	19/08/2020 12:40		0	0	0	0	0	0	0	0	0	0	0	0	0	0
571	1	2	12	1d 19:35:59.35000	0d 01:18:09.80000	0.00112298	0.00451932	0.00086191	3.8807	D	5	19/08/2020 12:43		0	0	0	0	0	0	0	0	0	0	0	0	0	0
572	1	2	12	1d 19:39:07.04000	0d 01:21:17.49000	0.00116793	0.0046935	0.00086206	3.8705	D	5	19/08/2020 12:46		0	0	0	0	0	0	0	0	0	0	0	0	0	0
573	1	2	12	1d 19:42:25.66000	0d 01:24:36.11000	0.00121549	0.00487735	0.00086198	3.8604	D	5	19/08/2020 12:49		0	0	0	0	0	0	0	0	0	0	0	0	0	0
574	1	2	12	1d 19:45:48.02000	0d 01:27:58.47000	0.00126394	0.00506417	0.00086198	3.8502	D	5	19/08/2020 12:52		0	0	0	0	0	0	0	0	0	0	0	0	0	0
575	1	2	12	1d 19:49:23.32000	0d 01:31:33.77000	0.0013155	0.00526241	0.00086206	3.8401	D	5	19/08/2020 12:56		0	0	0	0	0	0	0	0	0	0	0	0	0	0
576	1	2	12	1d 19:53:06.41000	0d 01:35:16.86000	0.00136891	0.00546728	0.00086198	3.83	D	5	19/08/2020 13:00		0	0	0	0	0	0	0	0	0	0	0	0	0	0
577	1	2	12	1d 19:57:02.54000	0d 01:39:12.99000	0.00142546	0.00568355	0.00086191	3.8199	D	5	19/08/2020 13:04		0	0	0	0	0	0	0	0	0	0	0	0	0	0
578	1	2	12	1d 20:01:14.08000	0d 01:43:24.53000	0.00148569	0.00591333	0.00086191	3.8099	D	5	19/08/2020 13:08		0	0	0	0	0	0	0	0	0	0	0	0	0	0
579	1	2	12	1d 20:05:44.88000	0d 01:47:55.33000	0.00155053	0.00616006	0.00086213	3.7998	D	5	19/08/2020 13:12		0	0	0	0	0	0	0	0	0	0	0	0	0	0
580	1	2	12	1d 20:10:39.00000	0d 01:52:49.45000	0.00162096	0.00642732	0.00086213	3.7897	D	5	19/08/2020 13:17		0	0	0	0	0	0	0	0	0	0	0	0	0	0
581	1	2	12	1d 20:15:39.00000	0d 01:57:49.45000	0.0016928	0.00669924	0.00086206	3.7804	D	1	19/08/2020 13:22		0	0	0	0	0	0	0	0	0	0	0	0	0	0
582	1	2	12	1d 20:20:39.00000	0d 02:02:49.45000	0.00176463	0.00697053	0.00086191	3.7723	D	1	19/08/2020 13:27		0	0	0	0	0	0	0	0	0	0	0	0	0	0
583	1	2	12	1d 20:25:39.00000	0d 02:07:49.45000	0.00183647	0.00724123	0.00086206	3.7644	D	1	19/08/2020 13:32		0	0	0	0	0	0	0	0	0	0	0	0	0	0
584	1	2	12	1d 20:30:39.00000	0d 02:12:49.45000	0.0019083	0.0075114	0.00086191	3.7574	D	1	19/08/2020 13:37		0	0	0	0	0	0	0	0	0	0	0	0	0	0
585	1	2	12	1d 20:35:39.00000	0d 02:17:49.45000	0.00198014	0.00778108	0.00086175	3.7507	D	1	19/08/2020 13:42		0	0	0	0	0	0	0	0	0	0	0	0	0	0
586	1	2	12	1d 20:40:39.00000	0d 02:22:49.45000	0.00205197	0.00805028	0.00086229	3.7443	D	1	19/08/2020 13:47		0	0	0	0	0	0	0	0	0	0	0	0	0	0
587	1	2	12	1d 20:45:39.00000	0d 02:27:49.45000	0.00212381	0.00831903	0.00086191	3.738	D	1	19/08/2020 13:52		0	0	0	0	0	0	0	0	0	0	0	0	0	0
588	1	2	12	1d 20:50:39.00000	0d 02:32:49.45000	0.00219565	0.00858734	0.00086206	3.7322	D	1	19/08/2020 13:57		0	0	0	0	0	0	0	0	0	0	0	0	0	0
589	1	2	12	1d 20:55:39.00000	0d 02:37:49.45000	0.00226748	0.00885523	0.00086221	3.7263	D	1	19/08/2020 14:02		0	0	0	0	0	0	0	0	0	0	0	0	0	0
590	1	2	12	1d 21:00:39.00000	0d 02:42:49.45000	0.00233932	0.00912269	0.00086221	3.7201	D	1	19/08/2020 14:07		0	0	0	0	0	0	0	0	0	0	0	0	0	0
591	1	2	12	1d 21:05:39.00000	0d 02:47:49.45000	0.00241115	0.00938972	0.00086198	3.714	D	1	19/08/2020 14:12		0	0	0	0	0	0	0	0	0	0	0	0	0	0
592	1	2	12	1d 21:10:39.00000	0d 02:52:49.45000	0.00248299	0.00965631	0.00086198	3.7079	D	1	19/08/2020 14:17		0	0	0	0	0	0	0	0	0	0	0	0	0	0
593	1	2	12	1d 21:15:39.00000	0d 02:57:49.45000	0.00255482	0.00992245	0.00086198	3.7015	D	1	19/08/2020 14:22		0	0	0	0	0	0	0	0	0	0	0	0	0	0
594	1	2	12	1d 21:20:39.00000	0d 03:02:49.45000	0.00262666	0.0101881	0.00086206	3.695	D	1	19/08/2020 14:27		0	0	0	0	0	0	0	0	0	0	0	0	0	0
595	1	2	12	1d 21:25:39.00000	0d 03:07:49.45000	0.0026985	0.0104533	0.00086229	3.6881	D	1	19/08/2020 14:32		0	0	0	0	0	0	0	0	0	0	0	0	0	0
596	1	2	12	1d 21:30:39.00000	0d 03:12:49.45000	0.00277033	0.010718	0.00086198	3.6806	D	1	19/08/2020 14:37		0	0	0	0	0	0	0	0	0	0	0	0	0	0
597	1	2	12	1d 21:35:39.00000	0d 03:17:49.45000	0.00284217	0.0109821	0.00086198	3.6735	D	1	19/08/2020 14:42		0	0	0	0	0	0	0	0	0	0	0	0	0	0
598	1	2	12	1d 21:40:39.00000	0d 03:22:49.45000	0.002914	0.0112457	0.00086206	3.6651	D	1	19/08/2020 14:47		0	0	0	0	0	0	0	0	0	0	0	0	0	0
599	1	2	12	1d 21:45:39.00000	0d 03:27:49.45000	0.00298584	0.0115087	0.00086221	3.6562	D	1	19/08/2020 14:52		0	0	0	0	0	0	0	0	0	0	0	0	0	0
600	1	2	12	1d 21:50:39.00000	0d 03:32:49.45000	0.00305767	0.011771	0.00086198	3.6469	D	1	19/08/2020 14:57		0	0	0	0	0	0	0	0	0	0	0	0	0	0
601	1	2	12	1d 21:55:26.61000	0d 03:37:37.06000	0.00312654	0.0120218	0.00086236	3.6368	D	5	19/08/2020 15:02		0	0	0	0	0	0	0	0	0	0	0	0	0	0
602	1	2	12	1d 21:59:48.04000	0d 03:41:58.49000	0.00318914	0.0122492	0.00086206	3.6268	D	5	19/08/2020 15:06		0	0	0	0	0	0	0	0	0	0	0	0	0	0
603	1	2	12	1d 22:03:45.07000	0d 03:45:55.52000	0.0032459	0.0124548	0.00086206	3.6167	D	5	19/08/2020 15:10		0	0	0	0	0	0	0	0	0	0	0	0	0	0
604	1	2	12	1d 22:07:10.67000	0d 03:49:21.12000	0.00329513	0.0126326	0.00086191	3.6066	D	5	19/08/2020 15:14		0	0	0	0	0	0	0	0	0	0	0	0	0	0
605	1	2	12	1d 22:10:03.17000	0d 03:52:13.62000	0.00333644	0.0127814	0.00086191	3.5966	D	5	19/08/2020 15:17		0	0	0	0	0	0	0	0	0	0	0	0	0	0
606	1	2	12	1d 22:12:30.97000	0d 03:54:41.42000	0.00337183	0.0129085	0.00086191	3.5865	D	5	19/08/2020 15:19		0	0	0	0	0	0	0	0	0	0	0	0	0	0
607	1	2	12	1d 22:14:31.64000	0d 03:56:42.09000	0.00340072	0.013012	0.00086206	3.5763	D	5	19/08/2020 15:21		0	0	0	0	0	0	0	0	0	0	0	0	0	0
608	1	2	12	1d 22:16:16.71000	0d 03:58:27.16000	0.00342588	0.0131018	0.00086206	3.5662	D	5	19/08/2020 15:23		0	0	0	0	0	0	0	0	0	0	0	0	0	0
609	1	2	12	1d 22:17:33.30000	0d 03:59:43.75000	0.00344422	0.0131671	0.00086175	3.5561	D	5	19/08/2020 15:24		0	0	0	0	0	0	0	0	0	0	0	0	0	0
610	1	2	12	1d 22:18:42.16000	0d 04:00:52.61000	0.00346071	0.0132257	0.00086221	3.546	D	5	19/08/2020 15:25		0	0	0	0	0	0	0	0	0	0	0	0	0	0
611	1	2	12	1d 22:19:40.63000	0d 04:01:51.08000	0.00347471	0.0132753	0.00086191	3.536	D	5	19/08/2020 15:26		0	0	0	0	0	0	0	0	0	0	0	0	0	0
612	1	2	12	1d 22:20:34.62000	0d 04:02:45.07000	0.00348764	0.0133209	0.00086206	3.5259	D	5	19/08/2020 15:27		0	0	0	0	0	0	0	0	0	0	0	0	0	0
613	1	2	12	1d 22:21:28.18000	0d 04:03:38.63000	0.00350046	0.0133661	0.00086191	3.5158	D	5	19/08/2020 15:28		0	0	0	0	0	0	0	0	0	0	0	0	0	0
614	1	2	12	1d 22:22:01.00000	0d 04:04:11.45000	0.00350832	0.0133937	0.00086191	3.5058	D	5	19/08/2020 15:29		0	0	0	0	0	0	0	0	0	0	0	0	0	0
615	1	2	12	1d 22:22:22.68000	0d 04:04:33.13000	0.00351351	0.0134119	0.00086206	3.4955	D	5	19/08/2020 15:29		0	0	0	0	0	0	0	0	0	0	0	0	0	0
616	1	2	12	1d 22:22:42.21000	0d 04:04:52.66000	0.00351819	0.0134282	0.00086213	3.4853	D	5	19/08/2020 15:29		0	0	0	0	0	0	0	0	0	0	0	0	0	0
617	1	2	12	1d 22:23:00.29000	0d 04:05:10.74000	0.00352252	0.0134433	0.00086206	3.4752	D	5	19/08/2020 15:30		0	0	0	0	0	0	0	0	0	0	0	0	0	0
618	1	2	12	1d 22:23:16.61000	0d 04:05:27.06000	0.00352643	0.0134568	0.00086206	3.4652	D	5	19/08/2020 15:30		0	0	0	0	0	0	0	0	0	0	0	0	0	0
619	1	2	12	1d 22:23:31.86000	0d 04:05:42.31000	0.00353008	0.0134694	0.00086206	3.4549	D	5	19/08/2020 15:30		0	0	0	0	0	0	0	0	0	0	0	0	0	0
620	1	2	12	1d 22:23:45.80000	0d 04:05:56.25000	0.00353342	0.013481	0.00086213	3.4449	D	5	19/08/2020 15:30		0	0	0	0	0	0	0	0	0	0	0	0	0	0
621	1	2	12	1d 22:23:58.82000	0d 04:06:09.27000	0.00353654	0.0134917	0.00086221	3.4347	D	5	19/08/2020 15:31		0	0	0	0	0	0	0	0	0	0	0	0	0	0
622	1	2	12	1d 22:24:12.56000	0d 04:06:23.01000	0.00353983	0.013503	0.00086198	3.4244	D	5	19/08/2020 15:31		0	0	0	0	0	0	0	0	0	0	0	0	0	0
623	1	2	12	1d 22:24:24.73000	0d 04:06:35.18000	0.00354274	0.0135129	0.00086191	3.4144	D	5	19/08/2020 15:31		0	0	0	0	0	0	0	0	0	0	0	0	0	0
624	1	2	12	1d 22:24:35.00000	0d 04:06:45.45000	0.0035452	0.0135213	0.00086183	3.4043	D	5	19/08/2020 15:31		0	0	0	0	0	0	0	0	0	0	0	0	0	0
625	1	2	12	1d 22:24:44.29000	0d 04:06:54.74000	0.00354742	0.0135289	0.00086206	3.3941	D	5	19/08/2020 15:31		0	0	0	0	0	0	0	0	0	0	0	0	0	0
626	1	2	12	1d 22:24:52.89000	0d 04:07:03.34000	0.00354948	0.0135359	0.00086221	3.384	D	5	19/08/2020 15:31		0	0	0	0	0	0	0	0	0	0	0	0	0	0
627	1	2	12	1d 22:25:00.93000	0d 04:07:11.38000	0.00355141	0.0135424	0.00086229	3.3738	D	5	19/08/2020 15:32		0	0	0	0	0	0	0	0	0	0	0	0	0	0
628	1	2	12	1d 22:25:08.72000	0d 04:07:19.17000	0.00355327	0.0135487	0.00086206	3.3635	D	5	19/08/2020 15:32		0	0	0	0	0	0	0	0	0	0	0	0	0	0
629	1	2	12	1d 22:25:16.01000	0d 04:07:26.46000	0.00355502	0.0135545	0.00086206	3.3533	D	5	19/08/2020 15:32		0	0	0	0	0	0	0	0	0	0	0	0	0	0
630	1	2	12	1d 22:25:23.12000	0d 04:07:33.57000	0.00355672	0.0135602	0.00086206	3.3433	D	5	19/08/2020 15:32		0	0	0	0	0	0	0	0	0	0	0	0	0	0
631	1	2	12	1d 22:25:29.87000	0d 04:07:40.32000	0.00355834	0.0135656	0.00086198	3.3332	D	5	19/08/2020 15:32		0	0	0	0	0	0	0	0	0	0	0	0	0	0
632	1	2	12	1d 22:25:36.35000	0d 04:07:46.80000	0.00355989	0.0135708	0.00086213	3.323	D	5	19/08/2020 15:32		0	0	0	0	0	0	0	0	0	0	0	0	0	0
633	1	2	12	1d 22:25:42.64000	0d 04:07:53.09000	0.0035614	0.0135758	0.00086221	3.3127	D	5	19/08/2020 15:32		0	0	0	0	0	0	0	0	0	0	0	0	0	0
634	1	2	12	1d 22:25:48.70000	0d 04:07:59.15000	0.00356285	0.0135806	0.00086206	3.3025	D	5	19/08/2020 15:32		0	0	0	0	0	0	0	0	0	0	0	0	0	0
635	1	2	12	1d 22:25:54.51000	0d 04:08:04.96000	0.00356424	0.0135852	0.00086198	3.2923	D	5	19/08/2020 15:33		0	0	0	0	0	0	0	0	0	0	0	0	0	0
636	1	2	12	1d 22:26:00.14000	0d 04:08:10.59000	0.00356559	0.0135896	0.00086206	3.2822	D	5	19/08/2020 15:33		0	0	0	0	0	0	0	0	0	0	0	0	0	0
637	1	2	12	1d 22:26:05.50000	0d 04:08:15.95000	0.00356687	0.0135938	0.00086191	3.2721	D	5	19/08/2020 15:33		0	0	0	0	0	0	0	0	0	0	0	0	0	0
638	1	2	12	1d 22:26:10.79000	0d 04:08:21.24000	0.00356814	0.0135979	0.00086206	3.2619	D	5	19/08/2020 15:33		0	0	0	0	0	0	0	0	0	0	0	0	0	0
639	1	2	12	1d 22:26:15.85000	0d 04:08:26.30000	0.00356935	0.0136019	0.00086213	3.2517	D	5	19/08/2020 15:33		0	0	0	0	0	0	0	0	0	0	0	0	0	0
640	1	2	12	1d 22:26:20.62000	0d 04:08:31.07000	0.00357049	0.0136056	0.00086183	3.2415	D	5	19/08/2020 15:33		0	0	0	0	0	0	0	0	0	0	0	0	0	0
641	1	2	12	1d 22:26:25.35000	0d 04:08:35.80000	0.00357162	0.0136093	0.00086198	3.2313	D	5	19/08/2020 15:33		0	0	0	0	0	0	0	0	0	0	0	0	0	0
642	1	2	12	1d 22:26:29.88000	0d 04:08:40.33000	0.00357271	0.0136128	0.00086213	3.221	D	5	19/08/2020 15:33		0	0	0	0	0	0	0	0	0	0	0	0	0	0
643	1	2	12	1d 22:26:34.26000	0d 04:08:44.71000	0.00357376	0.0136161	0.00086213	3.2107	D	5	19/08/2020 15:33		0	0	0	0	0	0	0	0	0	0	0	0	0	0
644	1	2	12	1d 22:26:38.54000	0d 04:08:48.99000	0.00357478	0.0136194	0.00086198	3.2004	D	5	19/08/2020 15:33		0	0	0	0	0	0	0	0	0	0	0	0	0	0
645	1	2	12	1d 22:26:42.62000	0d 04:08:53.07000	0.00357576	0.0136225	0.00086198	3.1901	D	5	19/08/2020 15:33		0	0	0	0	0	0	0	0	0	0	0	0	0	0
646	1	2	12	1d 22:26:46.65000	0d 04:08:57.10000	0.00357672	0.0136256	0.00086198	3.18	D	5	19/08/2020 15:33		0	0	0	0	0	0	0	0	0	0	0	0	0	0
647	1	2	12	1d 22:26:50.42000	0d 04:09:00.87000	0.00357763	0.0136285	0.00086183	3.1698	D	5	19/08/2020 15:33		0	0	0	0	0	0	0	0	0	0	0	0	0	0
648	1	2	12	1d 22:26:54.15000	0d 04:09:04.60000	0.00357852	0.0136313	0.00086206	3.1594	D	5	19/08/2020 15:33		0	0	0	0	0	0	0	0	0	0	0	0	0	0
649	1	2	12	1d 22:26:57.82000	0d 04:09:08.27000	0.0035794	0.0136341	0.00086213	3.1492	D	5	19/08/2020 15:34		0	0	0	0	0	0	0	0	0	0	0	0	0	0
650	1	2	12	1d 22:27:01.35000	0d 04:09:11.80000	0.00358024	0.0136367	0.00086168	3.1389	D	5	19/08/2020 15:34		0	0	0	0	0	0	0	0	0	0	0	0	0	0
651	1	2	12	1d 22:27:04.76000	0d 04:09:15.21000	0.00358106	0.0136393	0.00086183	3.1286	D	5	19/08/2020 15:34		0	0	0	0	0	0	0	0	0	0	0	0	0	0
652	1	2	12	1d 22:27:08.12000	0d 04:09:18.57000	0.00358186	0.0136418	0.00086198	3.1183	D	5	19/08/2020 15:34		0	0	0	0	0	0	0	0	0	0	0	0	0	0
653	1	2	12	1d 22:27:11.38000	0d 04:09:21.83000	0.00358264	0.0136442	0.00086206	3.108	D	5	19/08/2020 15:34		0	0	0	0	0	0	0	0	0	0	0	0	0	0
654	1	2	12	1d 22:27:14.59000	0d 04:09:25.04000	0.00358341	0.0136466	0.00086213	3.0977	D	5	19/08/2020 15:34		0	0	0	0	0	0	0	0	0	0	0	0	0	0
655	1	2	12	1d 22:27:17.72000	0d 04:09:28.17000	0.00358416	0.0136489	0.00086213	3.0871	D	5	19/08/2020 15:34		0	0	0	0	0	0	0	0	0	0	0	0	0	0
656	1	2	12	1d 22:27:20.79000	0d 04:09:31.24000	0.0035849	0.0136512	0.00086213	3.0767	D	5	19/08/2020 15:34		0	0	0	0	0	0	0	0	0	0	0	0	0	0
657	1	2	12	1d 22:27:23.73000	0d 04:09:34.18000	0.0035856	0.0136534	0.00086221	3.0663	D	5	19/08/2020 15:34		0	0	0	0	0	0	0	0	0	0	0	0	0	0
658	1	2	12	1d 22:27:26.62000	0d 04:09:37.07000	0.00358629	0.0136555	0.00086213	3.0558	D	5	19/08/2020 15:34		0	0	0	0	0	0	0	0	0	0	0	0	0	0
659	1	2	12	1d 22:27:29.44000	0d 04:09:39.89000	0.00358697	0.0136575	0.00086198	3.0454	D	5	19/08/2020 15:34		0	0	0	0	0	0	0	0	0	0	0	0	0	0
660	1	2	12	1d 22:27:32.15000	0d 04:09:42.60000	0.00358762	0.0136595	0.00086191	3.035	D	5	19/08/2020 15:34		0	0	0	0	0	0	0	0	0	0	0	0	0	0
661	1	2	12	1d 22:27:34.79000	0d 04:09:45.24000	0.00358825	0.0136614	0.00086198	3.0248	D	5	19/08/2020 15:34		0	0	0	0	0	0	0	0	0	0	0	0	0	0
662	1	2	12	1d 22:27:37.36000	0d 04:09:47.81000	0.00358887	0.0136633	0.00086206	3.0144	D	5	19/08/2020 15:34		0	0	0	0	0	0	0	0	0	0	0	0	0	0
663	1	2	12	1d 22:27:39.89000	0d 04:09:50.34000	0.00358947	0.0136651	0.00086206	3.0043	D	5	19/08/2020 15:34		0	0	0	0	0	0	0	0	0	0	0	0	0	0
664	1	2	12	1d 22:27:42.29000	0d 04:09:52.74000	0.00359005	0.0136668	0.00086198	2.9943	D	5	19/08/2020 15:34		0	0	0	0	0	0	0	0	0	0	0	0	0	0
665	1	2	12	1d 22:27:44.67000	0d 04:09:55.12000	0.00359062	0.0136685	0.00086213	2.9837	D	5	19/08/2020 15:34		0	0	0	0	0	0	0	0	0	0	0	0	0	0
666	1	2	12	1d 22:27:47.03000	0d 04:09:57.48000	0.00359118	0.0136702	0.00086198	2.9734	D	5	19/08/2020 15:34		0	0	0	0	0	0	0	0	0	0	0	0	0	0
667	1	2	12	1d 22:27:49.39000	0d 04:09:59.84000	0.00359175	0.0136719	0.00086229	2.963	D	5	19/08/2020 15:34		0	0	0	0	0	0	0	0	0	0	0	0	0	0
668	1	2	12	1d 22:27:51.70000	0d 04:10:02.15000	0.0035923	0.0136735	0.00086206	2.9525	D	5	19/08/2020 15:34		0	0	0	0	0	0	0	0	0	0	0	0	0	0
669	1	2	12	1d 22:27:53.89000	0d 04:10:04.34000	0.00359282	0.0136751	0.00086206	2.9421	D	5	19/08/2020 15:34		0	0	0	0	0	0	0	0	0	0	0	0	0	0
670	1	2	12	1d 22:27:56.09000	0d 04:10:06.54000	0.00359335	0.0136766	0.00086213	2.9316	D	5	19/08/2020 15:35		0	0	0	0	0	0	0	0	0	0	0	0	0	0
671	1	2	12	1d 22:27:58.27000	0d 04:10:08.72000	0.00359387	0.0136782	0.00086213	2.921	D	5	19/08/2020 15:35		0	0	0	0	0	0	0	0	0	0	0	0	0	0
672	1	2	12	1d 22:28:00.37000	0d 04:10:10.82000	0.00359437	0.0136796	0.00086191	2.9107	D	5	19/08/2020 15:35		0	0	0	0	0	0	0	0	0	0	0	0	0	0
673	1	2	12	1d 22:28:02.43000	0d 04:10:12.88000	0.00359487	0.0136811	0.00086191	2.9001	D	5	19/08/2020 15:35		0	0	0	0	0	0	0	0	0	0	0	0	0	0
674	1	2	12	1d 22:28:04.43000	0d 04:10:14.88000	0.00359535	0.0136824	0.00086198	2.8898	D	5	19/08/2020 15:35		0	0	0	0	0	0	0	0	0	0	0	0	0	0
675	1	2	12	1d 22:28:06.41000	0d 04:10:16.86000	0.00359582	0.0136838	0.00086198	2.8794	D	5	19/08/2020 15:35		0	0	0	0	0	0	0	0	0	0	0	0	0	0
676	1	2	12	1d 22:28:08.38000	0d 04:10:18.83000	0.00359629	0.0136852	0.00086191	2.8688	D	5	19/08/2020 15:35		0	0	0	0	0	0	0	0	0	0	0	0	0	0
677	1	2	12	1d 22:28:10.30000	0d 04:10:20.75000	0.00359675	0.0136865	0.00086213	2.8583	D	5	19/08/2020 15:35		0	0	0	0	0	0	0	0	0	0	0	0	0	0
678	1	2	12	1d 22:28:12.20000	0d 04:10:22.65000	0.00359721	0.0136878	0.00086191	2.8478	D	5	19/08/2020 15:35		0	0	0	0	0	0	0	0	0	0	0	0	0	0
679	1	2	12	1d 22:28:14.06000	0d 04:10:24.51000	0.00359765	0.013689	0.00086213	2.8374	D	5	19/08/2020 15:35		0	0	0	0	0	0	0	0	0	0	0	0	0	0
680	1	2	12	1d 22:28:15.88000	0d 04:10:26.33000	0.00359809	0.0136903	0.00086183	2.8269	D	5	19/08/2020 15:35		0	0	0	0	0	0	0	0	0	0	0	0	0	0
681	1	2	12	1d 22:28:17.71000	0d 04:10:28.16000	0.00359853	0.0136915	0.00086206	2.8162	D	5	19/08/2020 15:35		0	0	0	0	0	0	0	0	0	0	0	0	0	0
682	1	2	12	1d 22:28:19.51000	0d 04:10:29.96000	0.00359896	0.0136927	0.00086198	2.8055	D	5	19/08/2020 15:35		0	0	0	0	0	0	0	0	0	0	0	0	0	0
683	1	2	12	1d 22:28:21.27000	0d 04:10:31.72000	0.00359938	0.0136939	0.00086206	2.7951	D	5	19/08/2020 15:35		0	0	0	0	0	0	0	0	0	0	0	0	0	0
684	1	2	12	1d 22:28:22.96000	0d 04:10:33.41000	0.00359978	0.013695	0.00086221	2.7848	D	5	19/08/2020 15:35		0	0	0	0	0	0	0	0	0	0	0	0	0	0
685	1	2	12	1d 22:28:24.65000	0d 04:10:35.10000	0.00360019	0.0136962	0.00086191	2.7742	D	5	19/08/2020 15:35		0	0	0	0	0	0	0	0	0	0	0	0	0	0
686	1	2	12	1d 22:28:26.34000	0d 04:10:36.79000	0.00360059	0.0136973	0.00086183	2.7636	D	5	19/08/2020 15:35		0	0	0	0	0	0	0	0	0	0	0	0	0	0
687	1	2	12	1d 22:28:28.03000	0d 04:10:38.48000	0.003601	0.0136984	0.00086206	2.7527	D	5	19/08/2020 15:35		0	0	0	0	0	0	0	0	0	0	0	0	0	0
688	1	2	12	1d 22:28:29.70000	0d 04:10:40.15000	0.0036014	0.0136995	0.00086206	2.7422	D	5	19/08/2020 15:35		0	0	0	0	0	0	0	0	0	0	0	0	0	0
689	1	2	12	1d 22:28:31.33000	0d 04:10:41.78000	0.00360179	0.0137006	0.00086206	2.7315	D	5	19/08/2020 15:35		0	0	0	0	0	0	0	0	0	0	0	0	0	0
690	1	2	12	1d 22:28:32.92000	0d 04:10:43.37000	0.00360217	0.0137016	0.00086206	2.7211	D	5	19/08/2020 15:35		0	0	0	0	0	0	0	0	0	0	0	0	0	0
691	1	2	12	1d 22:28:34.49000	0d 04:10:44.94000	0.00360255	0.0137026	0.00086213	2.7105	D	5	19/08/2020 15:35		0	0	0	0	0	0	0	0	0	0	0	0	0	0
692	1	2	12	1d 22:28:36.08000	0d 04:10:46.53000	0.00360293	0.0137037	0.00086198	2.6998	D	5	19/08/2020 15:35		0	0	0	0	0	0	0	0	0	0	0	0	0	0
693	1	2	12	1d 22:28:37.64000	0d 04:10:48.09000	0.0036033	0.0137047	0.00086213	2.6894	D	5	19/08/2020 15:35		0	0	0	0	0	0	0	0	0	0	0	0	0	0
694	1	2	12	1d 22:28:39.16000	0d 04:10:49.61000	0.00360366	0.0137056	0.00086198	2.6789	D	5	19/08/2020 15:35		0	0	0	0	0	0	0	0	0	0	0	0	0	0
695	1	2	12	1d 22:28:40.68000	0d 04:10:51.13000	0.00360403	0.0137066	0.00086191	2.6683	D	5	19/08/2020 15:35		0	0	0	0	0	0	0	0	0	0	0	0	0	0
696	1	2	12	1d 22:28:42.20000	0d 04:10:52.65000	0.00360439	0.0137076	0.00086191	2.6577	D	5	19/08/2020 15:35		0	0	0	0	0	0	0	0	0	0	0	0	0	0
697	1	2	12	1d 22:28:43.67000	0d 04:10:54.12000	0.00360474	0.0137085	0.00086198	2.6474	D	5	19/08/2020 15:35		0	0	0	0	0	0	0	0	0	0	0	0	0	0
698	1	2	12	1d 22:28:45.15000	0d 04:10:55.60000	0.0036051	0.0137095	0.00086229	2.6368	D	5	19/08/2020 15:35		0	0	0	0	0	0	0	0	0	0	0	0	0	0
699	1	2	12	1d 22:28:46.64000	0d 04:10:57.09000	0.00360545	0.0137104	0.00086213	2.6261	D	5	19/08/2020 15:35		0	0	0	0	0	0	0	0	0	0	0	0	0	0
700	1	2	12	1d 22:28:48.09000	0d 04:10:58.54000	0.0036058	0.0137113	0.00086198	2.6154	D	5	19/08/2020 15:35		0	0	0	0	0	0	0	0	0	0	0	0	0	0
701	1	2	12	1d 22:28:49.57000	0d 04:11:00.02000	0.00360616	0.0137122	0.00086206	2.605	D	5	19/08/2020 15:35		0	0	0	0	0	0	0	0	0	0	0	0	0	0
702	1	2	12	1d 22:28:50.97000	0d 04:11:01.42000	0.00360649	0.0137131	0.00086213	2.5946	D	5	19/08/2020 15:35		0	0	0	0	0	0	0	0	0	0	0	0	0	0
703	1	2	12	1d 22:28:52.37000	0d 04:11:02.82000	0.00360683	0.013714	0.00086206	2.5841	D	5	19/08/2020 15:35		0	0	0	0	0	0	0	0	0	0	0	0	0	0
704	1	2	12	1d 22:28:53.81000	0d 04:11:04.26000	0.00360717	0.0137149	0.00086213	2.5737	D	5	19/08/2020 15:35		0	0	0	0	0	0	0	0	0	0	0	0	0	0
705	1	2	12	1d 22:28:55.19000	0d 04:11:05.64000	0.0036075	0.0137157	0.00086206	2.5631	D	5	19/08/2020 15:36		0	0	0	0	0	0	0	0	0	0	0	0	0	0
706	1	2	12	1d 22:28:56.63000	0d 04:11:07.08000	0.00360785	0.0137166	0.00086213	2.5525	D	5	19/08/2020 15:36		0	0	0	0	0	0	0	0	0	0	0	0	0	0
707	1	2	12	1d 22:28:58.03000	0d 04:11:08.48000	0.00360818	0.0137174	0.00086191	2.5418	D	5	19/08/2020 15:36		0	0	0	0	0	0	0	0	0	0	0	0	0	0
708	1	2	12	1d 22:28:59.42000	0d 04:11:09.87000	0.00360851	0.0137183	0.00086213	2.5313	D	5	19/08/2020 15:36		0	0	0	0	0	0	0	0	0	0	0	0	0	0
709	1	2	12	1d 22:29:00.84000	0d 04:11:11.29000	0.00360885	0.0137191	0.00086206	2.5208	D	5	19/08/2020 15:36		0	0	0	0	0	0	0	0	0	0	0	0	0	0
710	1	2	12	1d 22:29:02.20000	0d 04:11:12.65000	0.00360918	0.01372	0.00086198	2.5101	D	5	19/08/2020 15:36		0	0	0	0	0	0	0	0	0	0	0	0	0	0
711	1	2	12	1d 22:29:03.52000	0d 04:11:13.97000	0.0036095	0.0137208	0.00086198	2.5	D	133	19/08/2020 15:36		0	0	0	0	0	0	0	0	0	0	0	0	0	0
712	1	2	13	1d 22:29:03.53000	0d 00:00:00.01000	0	0	0	2.5121	R	0	19/08/2020 15:36		0	0	0	0	0	0	0	0	0	0	0	0	0	0
713	1	2	13	1d 22:29:05.53000	0d 00:00:02.01000	0	0	0	2.7062	R	1	19/08/2020 15:36		0	0	0	0	0	0	0	0	0	0	0	0	0	0
714	1	2	13	1d 22:29:07.53000	0d 00:00:04.01000	0	0	0	2.8301	R	1	19/08/2020 15:36		0	0	0	0	0	0	0	0	0	0	0	0	0	0
715	1	2	13	1d 22:29:09.53000	0d 00:00:06.01000	0	0	0	2.9287	R	1	19/08/2020 15:36		0	0	0	0	0	0	0	0	0	0	0	0	0	0
716	1	2	13	1d 22:29:11.53000	0d 00:00:08.01000	0	0	0	3.0127	R	1	19/08/2020 15:36		0	0	0	0	0	0	0	0	0	0	0	0	0	0
717	1	2	13	1d 22:29:13.52000	0d 00:00:10.00000	0	0	0	3.0854	R	129	19/08/2020 15:36		0	0	0	0	0	0	0	0	0	0	0	0	0	0
718	2	3	9	1d 22:29:13.55000	0d 00:00:00.03000	0.00000001	0.00000002	0.00086366	3.1188	C	0	19/08/2020 15:36		0	0	0	0	0	0	0	0	0	0	0	0	0	0
719	2	3	9	1d 22:29:13.71000	0d 00:00:00.19000	0.00000005	0.00000014	0.00086221	3.142	C	5	19/08/2020 15:36		0	0	0	0	0	0	0	0	0	0	0	0	0	0
720	2	3	9	1d 22:29:13.87000	0d 00:00:00.35000	0.00000008	0.00000026	0.00086198	3.1617	C	5	19/08/2020 15:36		0	0	0	0	0	0	0	0	0	0	0	0	0	0
721	2	3	9	1d 22:29:14.05000	0d 00:00:00.53000	0.00000013	0.0000004	0.00086213	3.1807	C	5	19/08/2020 15:36		0	0	0	0	0	0	0	0	0	0	0	0	0	0
722	2	3	9	1d 22:29:14.24000	0d 00:00:00.72000	0.00000017	0.00000054	0.00086206	3.1991	C	5	19/08/2020 15:36		0	0	0	0	0	0	0	0	0	0	0	0	0	0
723	2	3	9	1d 22:29:14.43000	0d 00:00:00.91000	0.00000022	0.00000069	0.00086213	3.2161	C	5	19/08/2020 15:36		0	0	0	0	0	0	0	0	0	0	0	0	0	0
724	2	3	9	1d 22:29:14.63000	0d 00:00:01.11000	0.00000027	0.00000084	0.00086229	3.2329	C	5	19/08/2020 15:36		0	0	0	0	0	0	0	0	0	0	0	0	0	0
725	2	3	9	1d 22:29:14.83000	0d 00:00:01.31000	0.00000031	0.000001	0.00086206	3.2493	C	5	19/08/2020 15:36		0	0	0	0	0	0	0	0	0	0	0	0	0	0
726	2	3	9	1d 22:29:15.04000	0d 00:00:01.52000	0.00000036	0.00000116	0.00086191	3.2654	C	5	19/08/2020 15:36		0	0	0	0	0	0	0	0	0	0	0	0	0	0
727	2	3	9	1d 22:29:15.26000	0d 00:00:01.74000	0.00000042	0.00000134	0.00086213	3.2818	C	5	19/08/2020 15:36		0	0	0	0	0	0	0	0	0	0	0	0	0	0
728	2	3	9	1d 22:29:15.48000	0d 00:00:01.96000	0.00000047	0.00000151	0.00086191	3.2973	C	5	19/08/2020 15:36		0	0	0	0	0	0	0	0	0	0	0	0	0	0
729	2	3	9	1d 22:29:15.71000	0d 00:00:02.19000	0.00000052	0.00000169	0.00086198	3.3132	C	5	19/08/2020 15:36		0	0	0	0	0	0	0	0	0	0	0	0	0	0
730	2	3	9	1d 22:29:15.94000	0d 00:00:02.42000	0.00000058	0.00000187	0.00086191	3.3285	C	5	19/08/2020 15:36		0	0	0	0	0	0	0	0	0	0	0	0	0	0
731	2	3	9	1d 22:29:16.18000	0d 00:00:02.66000	0.00000064	0.00000207	0.00086183	3.3439	C	5	19/08/2020 15:36		0	0	0	0	0	0	0	0	0	0	0	0	0	0
732	2	3	9	1d 22:29:16.43000	0d 00:00:02.91000	0.0000007	0.00000227	0.00086213	3.3588	C	5	19/08/2020 15:36		0	0	0	0	0	0	0	0	0	0	0	0	0	0
733	2	3	9	1d 22:29:16.68000	0d 00:00:03.16000	0.00000076	0.00000247	0.00086191	3.3733	C	5	19/08/2020 15:36		0	0	0	0	0	0	0	0	0	0	0	0	0	0
734	2	3	9	1d 22:29:16.94000	0d 00:00:03.42000	0.00000082	0.00000268	0.00086198	3.3881	C	5	19/08/2020 15:36		0	0	0	0	0	0	0	0	0	0	0	0	0	0
735	2	3	9	1d 22:29:17.21000	0d 00:00:03.69000	0.00000088	0.0000029	0.00086191	3.4025	C	5	19/08/2020 15:36		0	0	0	0	0	0	0	0	0	0	0	0	0	0
736	2	3	9	1d 22:29:17.49000	0d 00:00:03.97000	0.00000095	0.00000313	0.00086183	3.4166	C	5	19/08/2020 15:36		0	0	0	0	0	0	0	0	0	0	0	0	0	0
737	2	3	9	1d 22:29:17.78000	0d 00:00:04.26000	0.00000102	0.00000337	0.00086191	3.4304	C	5	19/08/2020 15:36		0	0	0	0	0	0	0	0	0	0	0	0	0	0
738	2	3	9	1d 22:29:18.09000	0d 00:00:04.57000	0.00000109	0.00000362	0.00086198	3.4444	C	5	19/08/2020 15:36		0	0	0	0	0	0	0	0	0	0	0	0	0	0
739	2	3	9	1d 22:29:18.41000	0d 00:00:04.89000	0.00000117	0.00000389	0.00086229	3.4578	C	5	19/08/2020 15:36		0	0	0	0	0	0	0	0	0	0	0	0	0	0
740	2	3	9	1d 22:29:18.74000	0d 00:00:05.22000	0.00000125	0.00000416	0.00086198	3.4713	C	5	19/08/2020 15:36		0	0	0	0	0	0	0	0	0	0	0	0	0	0
741	2	3	9	1d 22:29:19.09000	0d 00:00:05.57000	0.00000133	0.00000445	0.00086221	3.4838	C	5	19/08/2020 15:36		0	0	0	0	0	0	0	0	0	0	0	0	0	0
742	2	3	9	1d 22:29:19.46000	0d 00:00:05.94000	0.00000142	0.00000476	0.00086221	3.4965	C	5	19/08/2020 15:36		0	0	0	0	0	0	0	0	0	0	0	0	0	0
743	2	3	9	1d 22:29:19.86000	0d 00:00:06.34000	0.00000152	0.0000051	0.00086221	3.509	C	5	19/08/2020 15:36		0	0	0	0	0	0	0	0	0	0	0	0	0	0
744	2	3	9	1d 22:29:20.31000	0d 00:00:06.79000	0.00000163	0.00000547	0.00086206	3.5213	C	5	19/08/2020 15:36		0	0	0	0	0	0	0	0	0	0	0	0	0	0
745	2	3	9	1d 22:29:20.82000	0d 00:00:07.30000	0.00000175	0.00000591	0.00086198	3.5332	C	5	19/08/2020 15:36		0	0	0	0	0	0	0	0	0	0	0	0	0	0
746	2	3	9	1d 22:29:21.39000	0d 00:00:07.87000	0.00000188	0.00000639	0.00086229	3.5445	C	5	19/08/2020 15:36		0	0	0	0	0	0	0	0	0	0	0	0	0	0
747	2	3	9	1d 22:29:22.05000	0d 00:00:08.53000	0.00000204	0.00000695	0.00086198	3.5557	C	5	19/08/2020 15:36		0	0	0	0	0	0	0	0	0	0	0	0	0	0
748	2	3	9	1d 22:29:22.88000	0d 00:00:09.36000	0.00000224	0.00000766	0.00086213	3.5666	C	5	19/08/2020 15:36		0	0	0	0	0	0	0	0	0	0	0	0	0	0
749	2	3	9	1d 22:29:23.99000	0d 00:00:10.47000	0.00000251	0.00000861	0.00086191	3.5773	C	5	19/08/2020 15:36		0	0	0	0	0	0	0	0	0	0	0	0	0	0
750	2	3	9	1d 22:29:25.54000	0d 00:00:12.02000	0.00000288	0.00000994	0.00086206	3.588	C	5	19/08/2020 15:36		0	0	0	0	0	0	0	0	0	0	0	0	0	0
751	2	3	9	1d 22:29:28.04000	0d 00:00:14.52000	0.00000348	0.00001209	0.00086229	3.5987	C	5	19/08/2020 15:36		0	0	0	0	0	0	0	0	0	0	0	0	0	0
752	2	3	9	1d 22:29:32.26000	0d 00:00:18.74000	0.00000449	0.00001573	0.00086221	3.6088	C	5	19/08/2020 15:36		0	0	0	0	0	0	0	0	0	0	0	0	0	0
753	2	3	9	1d 22:29:40.19000	0d 00:00:26.67000	0.00000639	0.00002259	0.00086221	3.619	C	5	19/08/2020 15:36		0	0	0	0	0	0	0	0	0	0	0	0	0	0
754	2	3	9	1d 22:29:58.16000	0d 00:00:44.64000	0.00001069	0.00003819	0.00086206	3.6292	C	5	19/08/2020 15:37		0	0	0	0	0	0	0	0	0	0	0	0	0	0
755	2	3	9	1d 22:30:45.64000	0d 00:01:32.12000	0.00002206	0.00007952	0.00086206	3.6393	C	5	19/08/2020 15:37		0	0	0	0	0	0	0	0	0	0	0	0	0	0
756	2	3	9	1d 22:32:41.91000	0d 00:03:28.39000	0.0000499	0.000181	0.00086206	3.6493	C	5	19/08/2020 15:39		0	0	0	0	0	0	0	0	0	0	0	0	0	0
757	2	3	9	1d 22:36:26.09000	0d 00:07:12.57000	0.00010358	0.00037721	0.00086206	3.6594	C	5	19/08/2020 15:43		0	0	0	0	0	0	0	0	0	0	0	0	0	0
758	2	3	9	1d 22:40:57.36000	0d 00:11:43.84000	0.00016854	0.00061524	0.00086213	3.6695	C	5	19/08/2020 15:48		0	0	0	0	0	0	0	0	0	0	0	0	0	0
759	2	3	9	1d 22:45:57.36000	0d 00:16:43.84000	0.00024037	0.00087913	0.00086213	3.6768	C	1	19/08/2020 15:53		0	0	0	0	0	0	0	0	0	0	0	0	0	0
760	2	3	9	1d 22:50:57.36000	0d 00:21:43.84000	0.00031221	0.00114346	0.00086198	3.6826	C	1	19/08/2020 15:58		0	0	0	0	0	0	0	0	0	0	0	0	0	0
761	2	3	9	1d 22:55:57.36000	0d 00:26:43.84000	0.00038404	0.00140818	0.00086198	3.6876	C	1	19/08/2020 16:03		0	0	0	0	0	0	0	0	0	0	0	0	0	0
762	2	3	9	1d 23:00:57.36000	0d 00:31:43.84000	0.00045588	0.00167326	0.00086191	3.6928	C	1	19/08/2020 16:08		0	0	0	0	0	0	0	0	0	0	0	0	0	0
763	2	3	9	1d 23:05:57.36000	0d 00:36:43.84000	0.00052771	0.00193872	0.00086191	3.6979	C	1	19/08/2020 16:13		0	0	0	0	0	0	0	0	0	0	0	0	0	0
764	2	3	9	1d 23:10:57.36000	0d 00:41:43.84000	0.00059955	0.00220454	0.00086191	3.7031	C	1	19/08/2020 16:18		0	0	0	0	0	0	0	0	0	0	0	0	0	0
765	2	3	9	1d 23:15:57.36000	0d 00:46:43.84000	0.00067139	0.00247075	0.00086183	3.7082	C	1	19/08/2020 16:23		0	0	0	0	0	0	0	0	0	0	0	0	0	0
766	2	3	9	1d 23:20:57.36000	0d 00:51:43.84000	0.00074322	0.00273736	0.00086175	3.7144	C	1	19/08/2020 16:28		0	0	0	0	0	0	0	0	0	0	0	0	0	0
767	2	3	9	1d 23:25:57.36000	0d 00:56:43.84000	0.00081506	0.00300439	0.00086198	3.7198	C	1	19/08/2020 16:33		0	0	0	0	0	0	0	0	0	0	0	0	0	0
768	2	3	9	1d 23:30:57.36000	0d 01:01:43.84000	0.00088689	0.00327182	0.00086198	3.7258	C	1	19/08/2020 16:38		0	0	0	0	0	0	0	0	0	0	0	0	0	0
769	2	3	9	1d 23:35:57.36000	0d 01:06:43.84000	0.00095873	0.00353967	0.00086198	3.7316	C	1	19/08/2020 16:43		0	0	0	0	0	0	0	0	0	0	0	0	0	0
770	2	3	9	1d 23:40:57.36000	0d 01:11:43.84000	0.00103056	0.00380792	0.00086206	3.7368	C	1	19/08/2020 16:48		0	0	0	0	0	0	0	0	0	0	0	0	0	0
771	2	3	9	1d 23:45:57.36000	0d 01:16:43.84000	0.0011024	0.00407657	0.00086213	3.7426	C	1	19/08/2020 16:53		0	0	0	0	0	0	0	0	0	0	0	0	0	0
772	2	3	9	1d 23:50:57.36000	0d 01:21:43.84000	0.00117424	0.0043456	0.00086206	3.7478	C	1	19/08/2020 16:58		0	0	0	0	0	0	0	0	0	0	0	0	0	0
773	2	3	9	1d 23:55:57.36000	0d 01:26:43.84000	0.00124607	0.00461502	0.00086206	3.7531	C	1	19/08/2020 17:03		0	0	0	0	0	0	0	0	0	0	0	0	0	0
774	2	3	9	2d 00:00:57.36000	0d 01:31:43.84000	0.00131791	0.00488481	0.00086206	3.7583	C	1	19/08/2020 17:08		0	0	0	0	0	0	0	0	0	0	0	0	0	0
775	2	3	9	2d 00:05:57.36000	0d 01:36:43.84000	0.00138974	0.00515499	0.00086191	3.7635	C	1	19/08/2020 17:13		0	0	0	0	0	0	0	0	0	0	0	0	0	0
776	2	3	9	2d 00:10:57.36000	0d 01:41:43.84000	0.00146158	0.00542555	0.00086198	3.7691	C	1	19/08/2020 17:18		0	0	0	0	0	0	0	0	0	0	0	0	0	0
777	2	3	9	2d 00:15:57.36000	0d 01:46:43.84000	0.00153341	0.00569651	0.00086221	3.7748	C	1	19/08/2020 17:23		0	0	0	0	0	0	0	0	0	0	0	0	0	0
778	2	3	9	2d 00:20:57.36000	0d 01:51:43.84000	0.00160525	0.00596788	0.00086198	3.7804	C	1	19/08/2020 17:28		0	0	0	0	0	0	0	0	0	0	0	0	0	0
779	2	3	9	2d 00:25:57.36000	0d 01:56:43.84000	0.00167709	0.00623968	0.00086183	3.7868	C	1	19/08/2020 17:33		0	0	0	0	0	0	0	0	0	0	0	0	0	0
780	2	3	9	2d 00:30:57.36000	0d 02:01:43.84000	0.00174892	0.00651195	0.00086213	3.7935	C	1	19/08/2020 17:38		0	0	0	0	0	0	0	0	0	0	0	0	0	0
781	2	3	9	2d 00:35:57.36000	0d 02:06:43.84000	0.00182076	0.00678471	0.00086229	3.8007	C	1	19/08/2020 17:43		0	0	0	0	0	0	0	0	0	0	0	0	0	0
782	2	3	9	2d 00:40:57.36000	0d 02:11:43.84000	0.00189259	0.00705802	0.00086198	3.8087	C	1	19/08/2020 17:48		0	0	0	0	0	0	0	0	0	0	0	0	0	0
783	2	3	9	2d 00:45:57.36000	0d 02:16:43.84000	0.00196443	0.00733193	0.00086198	3.8172	C	1	19/08/2020 17:53		0	0	0	0	0	0	0	0	0	0	0	0	0	0
784	2	3	9	2d 00:50:57.36000	0d 02:21:43.84000	0.00203626	0.00760649	0.00086206	3.8267	C	1	19/08/2020 17:58		0	0	0	0	0	0	0	0	0	0	0	0	0	0
785	2	3	9	2d 00:55:33.58000	0d 02:26:20.06000	0.00210241	0.00785992	0.00086206	3.8367	C	5	19/08/2020 18:02		0	0	0	0	0	0	0	0	0	0	0	0	0	0
786	2	3	9	2d 01:00:01.46000	0d 02:30:47.94000	0.00216655	0.00810633	0.00086206	3.8468	C	5	19/08/2020 18:07		0	0	0	0	0	0	0	0	0	0	0	0	0	0
787	2	3	9	2d 01:04:08.41000	0d 02:34:54.89000	0.00222568	0.0083341	0.00086191	3.8569	C	5	19/08/2020 18:11		0	0	0	0	0	0	0	0	0	0	0	0	0	0
788	2	3	9	2d 01:07:58.01000	0d 02:38:44.49000	0.00228066	0.00854642	0.00086206	3.8669	C	5	19/08/2020 18:15		0	0	0	0	0	0	0	0	0	0	0	0	0	0
789	2	3	9	2d 01:11:34.97000	0d 02:42:21.45000	0.00233261	0.00874757	0.00086175	3.877	C	5	19/08/2020 18:18		0	0	0	0	0	0	0	0	0	0	0	0	0	0
790	2	3	9	2d 01:14:59.84000	0d 02:45:46.32000	0.00238167	0.00893801	0.00086198	3.8871	C	5	19/08/2020 18:22		0	0	0	0	0	0	0	0	0	0	0	0	0	0
791	2	3	9	2d 01:18:19.50000	0d 02:49:05.98000	0.00242948	0.00912409	0.00086198	3.8972	C	5	19/08/2020 18:25		0	0	0	0	0	0	0	0	0	0	0	0	0	0
792	2	3	9	2d 01:21:32.81000	0d 02:52:19.29000	0.00247577	0.00930472	0.00086213	3.9072	C	5	19/08/2020 18:28		0	0	0	0	0	0	0	0	0	0	0	0	0	0
793	2	3	9	2d 01:24:39.00000	0d 02:55:25.48000	0.00252035	0.00947914	0.00086213	3.9173	C	5	19/08/2020 18:31		0	0	0	0	0	0	0	0	0	0	0	0	0	0
794	2	3	9	2d 01:27:43.83000	0d 02:58:30.31000	0.00256461	0.00965272	0.00086206	3.9274	C	5	19/08/2020 18:34		0	0	0	0	0	0	0	0	0	0	0	0	0	0
795	2	3	9	2d 01:30:45.87000	0d 03:01:32.35000	0.0026082	0.00982414	0.00086198	3.9374	C	5	19/08/2020 18:37		0	0	0	0	0	0	0	0	0	0	0	0	0	0
796	2	3	9	2d 01:33:44.26000	0d 03:04:30.74000	0.00265091	0.00999254	0.00086198	3.9475	C	5	19/08/2020 18:40		0	0	0	0	0	0	0	0	0	0	0	0	0	0
797	2	3	9	2d 01:36:39.09000	0d 03:07:25.57000	0.00269278	0.010158	0.00086198	3.9576	C	5	19/08/2020 18:43		0	0	0	0	0	0	0	0	0	0	0	0	0	0
798	2	3	9	2d 01:39:28.71000	0d 03:10:15.19000	0.00273339	0.010319	0.00086206	3.9677	C	5	19/08/2020 18:46		0	0	0	0	0	0	0	0	0	0	0	0	0	0
799	2	3	9	2d 01:42:23.80000	0d 03:13:10.28000	0.00277532	0.0104855	0.00086198	3.9779	C	5	19/08/2020 18:49		0	0	0	0	0	0	0	0	0	0	0	0	0	0
800	2	3	9	2d 01:45:16.68000	0d 03:16:03.16000	0.00281672	0.0106504	0.00086183	3.9879	C	5	19/08/2020 18:52		0	0	0	0	0	0	0	0	0	0	0	0	0	0
801	2	3	9	2d 01:48:04.47000	0d 03:18:50.95000	0.00285689	0.0108108	0.00086198	3.998	C	5	19/08/2020 18:55		0	0	0	0	0	0	0	0	0	0	0	0	0	0
802	2	3	9	2d 01:50:53.59000	0d 03:21:40.07000	0.00289739	0.0109729	0.00086206	4.0081	C	5	19/08/2020 18:57		0	0	0	0	0	0	0	0	0	0	0	0	0	0
803	2	3	9	2d 01:53:40.27000	0d 03:24:26.75000	0.0029373	0.0111331	0.00086213	4.0182	C	5	19/08/2020 19:00		0	0	0	0	0	0	0	0	0	0	0	0	0	0
804	2	3	9	2d 01:56:26.55000	0d 03:27:13.03000	0.00297712	0.0112933	0.00086236	4.0282	C	5	19/08/2020 19:03		0	0	0	0	0	0	0	0	0	0	0	0	0	0
805	2	3	9	2d 01:59:09.57000	0d 03:29:56.05000	0.00301615	0.0114507	0.00086221	4.0383	C	5	19/08/2020 19:06		0	0	0	0	0	0	0	0	0	0	0	0	0	0
806	2	3	9	2d 02:01:49.54000	0d 03:32:36.02000	0.00305446	0.0116056	0.00086198	4.0484	C	5	19/08/2020 19:08		0	0	0	0	0	0	0	0	0	0	0	0	0	0
807	2	3	9	2d 02:04:29.98000	0d 03:35:16.46000	0.00309288	0.0117613	0.00086198	4.0584	C	5	19/08/2020 19:11		0	0	0	0	0	0	0	0	0	0	0	0	0	0
808	2	3	9	2d 02:07:07.19000	0d 03:37:53.67000	0.00313052	0.0119143	0.00086191	4.0687	C	5	19/08/2020 19:14		0	0	0	0	0	0	0	0	0	0	0	0	0	0
809	2	3	9	2d 02:09:44.10000	0d 03:40:30.58000	0.00316809	0.0120673	0.00086206	4.0787	C	5	19/08/2020 19:16		0	0	0	0	0	0	0	0	0	0	0	0	0	0
810	2	3	9	2d 02:12:18.17000	0d 03:43:04.65000	0.00320499	0.012218	0.00086191	4.0888	C	5	19/08/2020 19:19		0	0	0	0	0	0	0	0	0	0	0	0	0	0
811	2	3	9	2d 02:14:49.15000	0d 03:45:35.63000	0.00324114	0.012366	0.00086229	4.099	C	5	19/08/2020 19:21		0	0	0	0	0	0	0	0	0	0	0	0	0	0
812	2	3	9	2d 02:17:20.55000	0d 03:48:07.03000	0.00327739	0.0125148	0.00086198	4.1091	C	5	19/08/2020 19:24		0	0	0	0	0	0	0	0	0	0	0	0	0	0
813	2	3	9	2d 02:19:50.02000	0d 03:50:36.50000	0.00331318	0.012662	0.00086213	4.1192	C	5	19/08/2020 19:26		0	0	0	0	0	0	0	0	0	0	0	0	0	0
814	2	3	9	2d 02:22:14.69000	0d 03:53:01.17000	0.00334782	0.0128049	0.00086206	4.1292	C	5	19/08/2020 19:29		0	0	0	0	0	0	0	0	0	0	0	0	0	0
815	2	3	9	2d 02:24:39.55000	0d 03:55:26.03000	0.00338251	0.0129483	0.00086206	4.1393	C	5	19/08/2020 19:31		0	0	0	0	0	0	0	0	0	0	0	0	0	0
816	2	3	9	2d 02:27:00.06000	0d 03:57:46.54000	0.00341616	0.0130877	0.00086191	4.1495	C	5	19/08/2020 19:34		0	0	0	0	0	0	0	0	0	0	0	0	0	0
817	2	3	9	2d 02:29:24.25000	0d 04:00:10.73000	0.00345068	0.0132312	0.00086213	4.1598	C	5	19/08/2020 19:36		0	0	0	0	0	0	0	0	0	0	0	0	0	0
818	2	3	9	2d 02:31:47.69000	0d 04:02:34.17000	0.00348503	0.0133742	0.00086213	4.17	C	5	19/08/2020 19:38		0	0	0	0	0	0	0	0	0	0	0	0	0	0
819	2	3	9	2d 02:34:08.72000	0d 04:04:55.20000	0.0035188	0.0135152	0.00086206	4.1801	C	5	19/08/2020 19:41		0	0	0	0	0	0	0	0	0	0	0	0	0	0
820	2	3	9	2d 02:36:26.53000	0d 04:07:13.01000	0.0035518	0.0136533	0.00086198	4.1901	C	5	19/08/2020 19:43		0	0	0	0	0	0	0	0	0	0	0	0	0	0
821	2	3	9	2d 02:38:39.03000	0d 04:09:25.51000	0.00358353	0.0137864	0.00086213	4.2	C	133	19/08/2020 19:45		0	0	0	0	0	0	0	0	0	0	0	0	0	0
822	2	3	10	2d 02:38:39.04000	0d 00:00:00.01000	0.00358353	0.0137864	0.0009057	4.2005	C	0	19/08/2020 19:45		0	0	0	0	0	0	0	0	0	0	0	0	0	0
823	2	3	10	2d 02:38:53.71000	0d 00:00:14.68000	0.00358703	0.0138011	0.00080552	4.2005	C	4	19/08/2020 19:46		0	0	0	0	0	0	0	0	0	0	0	0	0	0
824	2	3	10	2d 02:39:08.12000	0d 00:00:29.09000	0.00359005	0.0138138	0.00070542	4.2002	C	4	19/08/2020 19:46		0	0	0	0	0	0	0	0	0	0	0	0	0	0
825	2	3	10	2d 02:39:27.49000	0d 00:00:48.46000	0.00359356	0.0138285	0.0006054	4.2	C	4	19/08/2020 19:46		0	0	0	0	0	0	0	0	0	0	0	0	0	0
826	2	3	10	2d 02:39:52.37000	0d 00:01:13.34000	0.0035974	0.0138447	0.0005053	4.2002	C	4	19/08/2020 19:46		0	0	0	0	0	0	0	0	0	0	0	0	0	0
827	2	3	10	2d 02:40:25.65000	0d 00:01:46.62000	0.0036016	0.0138623	0.0004052	4.2	C	4	19/08/2020 19:47		0	0	0	0	0	0	0	0	0	0	0	0	0	0
828	2	3	10	2d 02:41:11.28000	0d 00:02:32.25000	0.00360604	0.013881	0.00030518	4.2	C	4	19/08/2020 19:48		0	0	0	0	0	0	0	0	0	0	0	0	0	0
829	2	3	10	2d 02:42:19.18000	0d 00:03:40.15000	0.00361075	0.0139008	0.000205	4.2002	C	4	19/08/2020 19:49		0	0	0	0	0	0	0	0	0	0	0	0	0	0
830	2	3	10	2d 02:44:36.65000	0d 00:05:57.62000	0.0036164	0.0139245	0.00010491	4.2	C	4	19/08/2020 19:51		0	0	0	0	0	0	0	0	0	0	0	0	0	0
831	2	3	10	2d 02:45:25.60000	0d 00:06:46.57000	0.00361771	0.01393	0.00008614	4.2	C	132	19/08/2020 19:52		0	0	0	0	0	0	0	0	0	0	0	0	0	0
832	2	3	11	2d 02:45:25.61000	0d 00:00:00.01000	0	0	0	4.1991	R	0	19/08/2020 19:52		0	0	0	0	0	0	0	0	0	0	0	0	0	0
833	2	3	11	2d 02:45:27.61000	0d 00:00:02.01000	0	0	0	4.199	R	1	19/08/2020 19:52		0	0	0	0	0	0	0	0	0	0	0	0	0	0
834	2	3	11	2d 02:45:29.61000	0d 00:00:04.01000	0	0	0	4.199	R	1	19/08/2020 19:52		0	0	0	0	0	0	0	0	0	0	0	0	0	0
835	2	3	11	2d 02:45:31.61000	0d 00:00:06.01000	0	0	0	4.199	R	1	19/08/2020 19:52		0	0	0	0	0	0	0	0	0	0	0	0	0	0
836	2	3	11	2d 02:45:33.61000	0d 00:00:08.01000	0	0	0	4.199	R	1	19/08/2020 19:52		0	0	0	0	0	0	0	0	0	0	0	0	0	0
837	2	3	11	2d 02:45:35.60000	0d 00:00:10.00000	0	0	0	4.199	R	129	19/08/2020 19:52		0	0	0	0	0	0	0	0	0	0	0	0	0	0
838	2	3	12	2d 02:45:35.64000	0d 00:00:00.04000	0.00000001	0.00000004	0.00086259	4.1933	D	0	19/08/2020 19:52		0	0	0	0	0	0	0	0	0	0	0	0	0	0
839	2	3	12	2d 02:46:27.50000	0d 00:00:51.90000	0.00001243	0.00005203	0.00086206	4.1833	D	5	19/08/2020 19:53		0	0	0	0	0	0	0	0	0	0	0	0	0	0
840	2	3	12	2d 02:48:19.97000	0d 00:02:44.37000	0.00003936	0.00016455	0.00086198	4.1732	D	5	19/08/2020 19:55		0	0	0	0	0	0	0	0	0	0	0	0	0	0
841	2	3	12	2d 02:50:22.82000	0d 00:04:47.22000	0.00006878	0.00028717	0.00086206	4.1631	D	5	19/08/2020 19:57		0	0	0	0	0	0	0	0	0	0	0	0	0	0
842	2	3	12	2d 02:52:27.82000	0d 00:06:52.22000	0.00009871	0.00041164	0.00086221	4.1529	D	5	19/08/2020 19:59		0	0	0	0	0	0	0	0	0	0	0	0	0	0
843	2	3	12	2d 02:54:39.04000	0d 00:09:03.44000	0.00013013	0.00054197	0.00086191	4.1428	D	5	19/08/2020 20:01		0	0	0	0	0	0	0	0	0	0	0	0	0	0
844	2	3	12	2d 02:56:53.32000	0d 00:11:17.72000	0.00016228	0.00067502	0.00086183	4.1326	D	5	19/08/2020 20:04		0	0	0	0	0	0	0	0	0	0	0	0	0	0
845	2	3	12	2d 02:59:08.86000	0d 00:13:33.26000	0.00019474	0.00080899	0.00086206	4.1225	D	5	19/08/2020 20:06		0	0	0	0	0	0	0	0	0	0	0	0	0	0
846	2	3	12	2d 03:01:24.88000	0d 00:15:49.28000	0.00022731	0.0009431	0.00086213	4.1125	D	5	19/08/2020 20:08		0	0	0	0	0	0	0	0	0	0	0	0	0	0
847	2	3	12	2d 03:03:42.91000	0d 00:18:07.31000	0.00026036	0.00107886	0.00086198	4.1022	D	5	19/08/2020 20:10		0	0	0	0	0	0	0	0	0	0	0	0	0	0
848	2	3	12	2d 03:06:06.94000	0d 00:20:31.34000	0.00029485	0.00122017	0.00086198	4.0922	D	5	19/08/2020 20:13		0	0	0	0	0	0	0	0	0	0	0	0	0	0
849	2	3	12	2d 03:08:28.39000	0d 00:22:52.79000	0.00032872	0.0013586	0.00086198	4.0821	D	5	19/08/2020 20:15		0	0	0	0	0	0	0	0	0	0	0	0	0	0
850	2	3	12	2d 03:10:50.87000	0d 00:25:15.27000	0.00036283	0.0014977	0.00086198	4.072	D	5	19/08/2020 20:17		0	0	0	0	0	0	0	0	0	0	0	0	0	0
851	2	3	12	2d 03:13:17.91000	0d 00:27:42.31000	0.00039804	0.0016409	0.00086229	4.0618	D	5	19/08/2020 20:20		0	0	0	0	0	0	0	0	0	0	0	0	0	0
852	2	3	12	2d 03:15:49.38000	0d 00:30:13.78000	0.00043431	0.00178805	0.00086206	4.0517	D	5	19/08/2020 20:22		0	0	0	0	0	0	0	0	0	0	0	0	0	0
853	2	3	12	2d 03:18:20.32000	0d 00:32:44.72000	0.00047046	0.00193431	0.00086198	4.0415	D	5	19/08/2020 20:25		0	0	0	0	0	0	0	0	0	0	0	0	0	0
854	2	3	12	2d 03:20:57.35000	0d 00:35:21.75000	0.00050806	0.0020861	0.00086191	4.0314	D	5	19/08/2020 20:28		0	0	0	0	0	0	0	0	0	0	0	0	0	0
855	2	3	12	2d 03:23:34.29000	0d 00:37:58.69000	0.00054564	0.00223741	0.00086213	4.0214	D	5	19/08/2020 20:30		0	0	0	0	0	0	0	0	0	0	0	0	0	0
856	2	3	12	2d 03:26:11.86000	0d 00:40:36.26000	0.00058337	0.00238895	0.00086213	4.0113	D	5	19/08/2020 20:33		0	0	0	0	0	0	0	0	0	0	0	0	0	0
857	2	3	12	2d 03:28:52.07000	0d 00:43:16.47000	0.00062173	0.00254264	0.00086221	4.0011	D	5	19/08/2020 20:35		0	0	0	0	0	0	0	0	0	0	0	0	0	0
858	2	3	12	2d 03:31:35.37000	0d 00:45:59.77000	0.00066083	0.0026989	0.00086198	3.991	D	5	19/08/2020 20:38		0	0	0	0	0	0	0	0	0	0	0	0	0	0
859	2	3	12	2d 03:34:19.31000	0d 00:48:43.71000	0.00070009	0.00285538	0.00086229	3.9809	D	5	19/08/2020 20:41		0	0	0	0	0	0	0	0	0	0	0	0	0	0
860	2	3	12	2d 03:37:03.06000	0d 00:51:27.46000	0.0007393	0.00301128	0.00086206	3.9709	D	5	19/08/2020 20:44		0	0	0	0	0	0	0	0	0	0	0	0	0	0
861	2	3	12	2d 03:39:48.62000	0d 00:54:13.02000	0.00077894	0.0031685	0.00086198	3.9608	D	5	19/08/2020 20:46		0	0	0	0	0	0	0	0	0	0	0	0	0	0
862	2	3	12	2d 03:42:33.99000	0d 00:56:58.39000	0.00081854	0.00332515	0.00086183	3.9507	D	5	19/08/2020 20:49		0	0	0	0	0	0	0	0	0	0	0	0	0	0
863	2	3	12	2d 03:45:22.77000	0d 00:59:47.17000	0.00085896	0.00348462	0.00086213	3.9406	D	5	19/08/2020 20:52		0	0	0	0	0	0	0	0	0	0	0	0	0	0
864	2	3	12	2d 03:48:14.82000	0d 01:02:39.22000	0.00090015	0.00364677	0.00086191	3.9306	D	5	19/08/2020 20:55		0	0	0	0	0	0	0	0	0	0	0	0	0	0
865	2	3	12	2d 03:51:06.43000	0d 01:05:30.83000	0.00094125	0.00380808	0.00086221	3.9205	D	5	19/08/2020 20:58		0	0	0	0	0	0	0	0	0	0	0	0	0	0
866	2	3	12	2d 03:54:02.05000	0d 01:08:26.45000	0.0009833	0.00397274	0.00086198	3.9104	D	5	19/08/2020 21:01		0	0	0	0	0	0	0	0	0	0	0	0	0	0
867	2	3	12	2d 03:56:57.77000	0d 01:11:22.17000	0.00102538	0.00413707	0.00086206	3.9002	D	5	19/08/2020 21:04		0	0	0	0	0	0	0	0	0	0	0	0	0	0
868	2	3	12	2d 04:00:00.22000	0d 01:14:24.62000	0.00106906	0.00430725	0.00086213	3.8901	D	5	19/08/2020 21:07		0	0	0	0	0	0	0	0	0	0	0	0	0	0
869	2	3	12	2d 04:03:02.67000	0d 01:17:27.07000	0.00111275	0.00447699	0.00086191	3.8801	D	5	19/08/2020 21:10		0	0	0	0	0	0	0	0	0	0	0	0	0	0
870	2	3	12	2d 04:06:07.77000	0d 01:20:32.17000	0.00115707	0.00464874	0.00086221	3.87	D	5	19/08/2020 21:13		0	0	0	0	0	0	0	0	0	0	0	0	0	0
871	2	3	12	2d 04:09:21.30000	0d 01:23:45.70000	0.00120341	0.00482786	0.00086221	3.8599	D	5	19/08/2020 21:16		0	0	0	0	0	0	0	0	0	0	0	0	0	0
872	2	3	12	2d 04:12:40.64000	0d 01:27:05.04000	0.00125115	0.00501187	0.00086198	3.8499	D	5	19/08/2020 21:19		0	0	0	0	0	0	0	0	0	0	0	0	0	0
873	2	3	12	2d 04:16:09.44000	0d 01:30:33.84000	0.00130115	0.00520411	0.00086198	3.8398	D	5	19/08/2020 21:23		0	0	0	0	0	0	0	0	0	0	0	0	0	0
874	2	3	12	2d 04:19:51.51000	0d 01:34:15.91000	0.00135432	0.00540803	0.00086198	3.8296	D	5	19/08/2020 21:26		0	0	0	0	0	0	0	0	0	0	0	0	0	0
875	2	3	12	2d 04:23:45.79000	0d 01:38:10.19000	0.00141042	0.00562258	0.00086198	3.8195	D	5	19/08/2020 21:30		0	0	0	0	0	0	0	0	0	0	0	0	0	0
876	2	3	12	2d 04:27:50.79000	0d 01:42:15.19000	0.00146908	0.00584636	0.00086191	3.8094	D	5	19/08/2020 21:34		0	0	0	0	0	0	0	0	0	0	0	0	0	0
877	2	3	12	2d 04:32:17.98000	0d 01:46:42.38000	0.00153306	0.00608977	0.00086206	3.7993	D	5	19/08/2020 21:39		0	0	0	0	0	0	0	0	0	0	0	0	0	0
878	2	3	12	2d 04:36:57.33000	0d 01:51:21.73000	0.00159996	0.00634357	0.00086221	3.7891	D	5	19/08/2020 21:44		0	0	0	0	0	0	0	0	0	0	0	0	0	0
879	2	3	12	2d 04:41:37.56000	0d 01:56:01.96000	0.00166706	0.00659751	0.00086198	3.779	D	5	19/08/2020 21:48		0	0	0	0	0	0	0	0	0	0	0	0	0	0
880	2	3	12	2d 04:46:37.56000	0d 02:01:01.96000	0.00173889	0.00686867	0.00086198	3.7704	D	1	19/08/2020 21:53		0	0	0	0	0	0	0	0	0	0	0	0	0	0
881	2	3	12	2d 04:51:37.56000	0d 02:06:01.96000	0.00181073	0.00713923	0.00086206	3.7623	D	1	19/08/2020 21:58		0	0	0	0	0	0	0	0	0	0	0	0	0	0
882	2	3	12	2d 04:56:37.56000	0d 02:11:01.96000	0.00188256	0.00740923	0.00086191	3.7551	D	1	19/08/2020 22:03		0	0	0	0	0	0	0	0	0	0	0	0	0	0
883	2	3	12	2d 05:01:37.56000	0d 02:16:01.96000	0.0019544	0.00767873	0.00086213	3.7479	D	1	19/08/2020 22:08		0	0	0	0	0	0	0	0	0	0	0	0	0	0
884	2	3	12	2d 05:06:37.56000	0d 02:21:01.96000	0.00202624	0.00794774	0.00086213	3.7415	D	1	19/08/2020 22:13		0	0	0	0	0	0	0	0	0	0	0	0	0	0
885	2	3	12	2d 05:11:37.56000	0d 02:26:01.96000	0.00209807	0.0082163	0.00086221	3.7353	D	1	19/08/2020 22:18		0	0	0	0	0	0	0	0	0	0	0	0	0	0
886	2	3	12	2d 05:16:37.56000	0d 02:31:01.96000	0.00216991	0.0084844	0.00086213	3.7292	D	1	19/08/2020 22:23		0	0	0	0	0	0	0	0	0	0	0	0	0	0
887	2	3	12	2d 05:21:37.56000	0d 02:36:01.96000	0.00224174	0.00875207	0.00086191	3.7229	D	1	19/08/2020 22:28		0	0	0	0	0	0	0	0	0	0	0	0	0	0
888	2	3	12	2d 05:26:37.56000	0d 02:41:01.96000	0.00231358	0.00901931	0.00086206	3.7171	D	1	19/08/2020 22:33		0	0	0	0	0	0	0	0	0	0	0	0	0	0
889	2	3	12	2d 05:31:37.56000	0d 02:46:01.96000	0.00238541	0.00928611	0.00086221	3.711	D	1	19/08/2020 22:38		0	0	0	0	0	0	0	0	0	0	0	0	0	0
890	2	3	12	2d 05:36:37.56000	0d 02:51:01.96000	0.00245725	0.00955247	0.00086198	3.7046	D	1	19/08/2020 22:43		0	0	0	0	0	0	0	0	0	0	0	0	0	0
891	2	3	12	2d 05:41:37.56000	0d 02:56:01.96000	0.00252909	0.00981837	0.00086213	3.6983	D	1	19/08/2020 22:48		0	0	0	0	0	0	0	0	0	0	0	0	0	0
892	2	3	12	2d 05:46:37.56000	0d 03:01:01.96000	0.00260092	0.0100838	0.00086198	3.6918	D	1	19/08/2020 22:53		0	0	0	0	0	0	0	0	0	0	0	0	0	0
893	2	3	12	2d 05:51:37.56000	0d 03:06:01.96000	0.00267276	0.0103488	0.00086206	3.6847	D	1	19/08/2020 22:58		0	0	0	0	0	0	0	0	0	0	0	0	0	0
894	2	3	12	2d 05:56:37.56000	0d 03:11:01.96000	0.00274459	0.0106132	0.00086198	3.6776	D	1	19/08/2020 23:03		0	0	0	0	0	0	0	0	0	0	0	0	0	0
895	2	3	12	2d 06:01:37.56000	0d 03:16:01.96000	0.00281643	0.0108771	0.00086183	3.6701	D	1	19/08/2020 23:08		0	0	0	0	0	0	0	0	0	0	0	0	0	0
896	2	3	12	2d 06:06:37.56000	0d 03:21:01.96000	0.00288826	0.0111405	0.00086213	3.6617	D	1	19/08/2020 23:13		0	0	0	0	0	0	0	0	0	0	0	0	0	0
897	2	3	12	2d 06:11:37.56000	0d 03:26:01.96000	0.0029601	0.0114032	0.00086206	3.6533	D	1	19/08/2020 23:18		0	0	0	0	0	0	0	0	0	0	0	0	0	0
898	2	3	12	2d 06:16:37.56000	0d 03:31:01.96000	0.00303194	0.0116653	0.00086213	3.6439	D	1	19/08/2020 23:23		0	0	0	0	0	0	0	0	0	0	0	0	0	0
899	2	3	12	2d 06:21:33.80000	0d 03:35:58.20000	0.00310287	0.0119235	0.00086198	3.6338	D	5	19/08/2020 23:28		0	0	0	0	0	0	0	0	0	0	0	0	0	0
900	2	3	12	2d 06:26:03.15000	0d 03:40:27.55000	0.00316737	0.0121576	0.00086198	3.6237	D	5	19/08/2020 23:33		0	0	0	0	0	0	0	0	0	0	0	0	0	0
901	2	3	12	2d 06:30:08.70000	0d 03:44:33.10000	0.00322616	0.0123703	0.00086213	3.6136	D	5	19/08/2020 23:37		0	0	0	0	0	0	0	0	0	0	0	0	0	0
902	2	3	12	2d 06:33:43.65000	0d 03:48:08.05000	0.00327763	0.0125561	0.00086191	3.6034	D	5	19/08/2020 23:40		0	0	0	0	0	0	0	0	0	0	0	0	0	0
903	2	3	12	2d 06:36:50.67000	0d 03:51:15.07000	0.00332242	0.0127172	0.00086213	3.5933	D	5	19/08/2020 23:43		0	0	0	0	0	0	0	0	0	0	0	0	0	0
904	2	3	12	2d 06:39:30.03000	0d 03:53:54.43000	0.00336058	0.0128542	0.00086198	3.5833	D	5	19/08/2020 23:46		0	0	0	0	0	0	0	0	0	0	0	0	0	0
905	2	3	12	2d 06:41:40.13000	0d 03:56:04.53000	0.00339173	0.0129657	0.00086221	3.5732	D	5	19/08/2020 23:48		0	0	0	0	0	0	0	0	0	0	0	0	0	0
906	2	3	12	2d 06:43:29.45000	0d 03:57:53.85000	0.00341791	0.0130591	0.00086213	3.5631	D	5	19/08/2020 23:50		0	0	0	0	0	0	0	0	0	0	0	0	0	0
907	2	3	12	2d 06:45:03.28000	0d 03:59:27.68000	0.00344037	0.013139	0.00086221	3.5531	D	5	19/08/2020 23:52		0	0	0	0	0	0	0	0	0	0	0	0	0	0
908	2	3	12	2d 06:46:20.88000	0d 04:00:45.28000	0.00345896	0.013205	0.00086191	3.5428	D	5	19/08/2020 23:53		0	0	0	0	0	0	0	0	0	0	0	0	0	0
909	2	3	12	2d 06:47:26.60000	0d 04:01:51.00000	0.00347469	0.0132606	0.00086191	3.5328	D	5	19/08/2020 23:54		0	0	0	0	0	0	0	0	0	0	0	0	0	0
910	2	3	12	2d 06:48:20.60000	0d 04:02:45.00000	0.00348762	0.0133063	0.00086206	3.5227	D	5	19/08/2020 23:55		0	0	0	0	0	0	0	0	0	0	0	0	0	0
911	2	3	12	2d 06:49:06.77000	0d 04:03:31.17000	0.00349868	0.0133452	0.00086198	3.5126	D	5	19/08/2020 23:56		0	0	0	0	0	0	0	0	0	0	0	0	0	0
912	2	3	12	2d 06:49:45.28000	0d 04:04:09.68000	0.0035079	0.0133775	0.00086213	3.5026	D	5	19/08/2020 23:56		0	0	0	0	0	0	0	0	0	0	0	0	0	0
913	2	3	12	2d 06:50:18.91000	0d 04:04:43.31000	0.00351595	0.0134057	0.00086198	3.4925	D	5	19/08/2020 23:57		0	0	0	0	0	0	0	0	0	0	0	0	0	0
914	2	3	12	2d 06:50:48.16000	0d 04:05:12.56000	0.00352296	0.0134301	0.00086213	3.4824	D	5	19/08/2020 23:57		0	0	0	0	0	0	0	0	0	0	0	0	0	0
915	2	3	12	2d 06:51:14.07000	0d 04:05:38.47000	0.00352916	0.0134517	0.00086213	3.4722	D	5	19/08/2020 23:58		0	0	0	0	0	0	0	0	0	0	0	0	0	0
916	2	3	12	2d 06:51:36.61000	0d 04:06:01.01000	0.00353456	0.0134704	0.00086206	3.4621	D	5	19/08/2020 23:58		0	0	0	0	0	0	0	0	0	0	0	0	0	0
917	2	3	12	2d 06:51:56.29000	0d 04:06:20.69000	0.00353927	0.0134867	0.00086206	3.452	D	5	19/08/2020 23:59		0	0	0	0	0	0	0	0	0	0	0	0	0	0
918	2	3	12	2d 06:52:14.22000	0d 04:06:38.62000	0.00354356	0.0135015	0.00086198	3.4418	D	5	19/08/2020 23:59		0	0	0	0	0	0	0	0	0	0	0	0	0	0
919	2	3	12	2d 06:52:31.17000	0d 04:06:55.57000	0.00354762	0.0135154	0.00086191	3.4318	D	5	19/08/2020 23:59		0	0	0	0	0	0	0	0	0	0	0	0	0	0
920	2	3	12	2d 06:52:46.11000	0d 04:07:10.51000	0.0035512	0.0135277	0.00086198	3.4217	D	5	19/08/2020 23:59		0	0	0	0	0	0	0	0	0	0	0	0	0	0
921	2	3	12	2d 06:52:59.92000	0d 04:07:24.32000	0.00355451	0.013539	0.00086213	3.4116	D	5	20/08/2020 00:00		0	0	0	0	0	0	0	0	0	0	0	0	0	0
922	2	3	12	2d 06:53:12.60000	0d 04:07:37.00000	0.00355754	0.0135493	0.00086213	3.4014	D	5	20/08/2020 00:00		0	0	0	0	0	0	0	0	0	0	0	0	0	0
923	2	3	12	2d 06:53:24.22000	0d 04:07:48.62000	0.00356032	0.0135588	0.00086198	3.3913	D	5	20/08/2020 00:00		0	0	0	0	0	0	0	0	0	0	0	0	0	0
924	2	3	12	2d 06:53:35.24000	0d 04:07:59.64000	0.00356296	0.0135677	0.00086198	3.3809	D	5	20/08/2020 00:00		0	0	0	0	0	0	0	0	0	0	0	0	0	0
925	2	3	12	2d 06:53:45.79000	0d 04:08:10.19000	0.00356549	0.0135762	0.00086221	3.3707	D	5	20/08/2020 00:00		0	0	0	0	0	0	0	0	0	0	0	0	0	0
926	2	3	12	2d 06:53:55.58000	0d 04:08:19.98000	0.00356783	0.0135841	0.00086213	3.3606	D	5	20/08/2020 00:01		0	0	0	0	0	0	0	0	0	0	0	0	0	0
927	2	3	12	2d 06:54:04.49000	0d 04:08:28.89000	0.00356997	0.0135913	0.00086198	3.3506	D	5	20/08/2020 00:01		0	0	0	0	0	0	0	0	0	0	0	0	0	0
928	2	3	12	2d 06:54:13.19000	0d 04:08:37.59000	0.00357205	0.0135983	0.00086206	3.3404	D	5	20/08/2020 00:01		0	0	0	0	0	0	0	0	0	0	0	0	0	0
929	2	3	12	2d 06:54:21.44000	0d 04:08:45.84000	0.00357403	0.0136048	0.00086198	3.3301	D	5	20/08/2020 00:01		0	0	0	0	0	0	0	0	0	0	0	0	0	0
930	2	3	12	2d 06:54:29.01000	0d 04:08:53.41000	0.00357584	0.0136109	0.00086183	3.3201	D	5	20/08/2020 00:01		0	0	0	0	0	0	0	0	0	0	0	0	0	0
931	2	3	12	2d 06:54:36.36000	0d 04:09:00.76000	0.0035776	0.0136167	0.00086198	3.3098	D	5	20/08/2020 00:01		0	0	0	0	0	0	0	0	0	0	0	0	0	0
932	2	3	12	2d 06:54:43.46000	0d 04:09:07.86000	0.0035793	0.0136223	0.00086183	3.2996	D	5	20/08/2020 00:01		0	0	0	0	0	0	0	0	0	0	0	0	0	0
933	2	3	12	2d 06:54:50.20000	0d 04:09:14.60000	0.00358091	0.0136276	0.00086206	3.2895	D	5	20/08/2020 00:01		0	0	0	0	0	0	0	0	0	0	0	0	0	0
934	2	3	12	2d 06:54:56.66000	0d 04:09:21.06000	0.00358246	0.0136327	0.00086206	3.279	D	5	20/08/2020 00:02		0	0	0	0	0	0	0	0	0	0	0	0	0	0
935	2	3	12	2d 06:55:03.03000	0d 04:09:27.43000	0.00358399	0.0136377	0.00086221	3.2686	D	5	20/08/2020 00:02		0	0	0	0	0	0	0	0	0	0	0	0	0	0
936	2	3	12	2d 06:55:08.92000	0d 04:09:33.32000	0.0035854	0.0136423	0.00086206	3.2586	D	5	20/08/2020 00:02		0	0	0	0	0	0	0	0	0	0	0	0	0	0
937	2	3	12	2d 06:55:14.49000	0d 04:09:38.89000	0.00358673	0.0136467	0.00086213	3.2485	D	5	20/08/2020 00:02		0	0	0	0	0	0	0	0	0	0	0	0	0	0
938	2	3	12	2d 06:55:19.84000	0d 04:09:44.24000	0.00358801	0.0136508	0.00086198	3.2384	D	5	20/08/2020 00:02		0	0	0	0	0	0	0	0	0	0	0	0	0	0
939	2	3	12	2d 06:55:25.03000	0d 04:09:49.43000	0.00358925	0.0136548	0.00086213	3.228	D	5	20/08/2020 00:02		0	0	0	0	0	0	0	0	0	0	0	0	0	0
940	2	3	12	2d 06:55:29.99000	0d 04:09:54.39000	0.00359044	0.0136587	0.00086221	3.2178	D	5	20/08/2020 00:02		0	0	0	0	0	0	0	0	0	0	0	0	0	0
941	2	3	12	2d 06:55:34.70000	0d 04:09:59.10000	0.00359157	0.0136623	0.00086206	3.2078	D	5	20/08/2020 00:02		0	0	0	0	0	0	0	0	0	0	0	0	0	0
942	2	3	12	2d 06:55:39.35000	0d 04:10:03.75000	0.00359268	0.0136659	0.00086213	3.1977	D	5	20/08/2020 00:02		0	0	0	0	0	0	0	0	0	0	0	0	0	0
943	2	3	12	2d 06:55:43.76000	0d 04:10:08.16000	0.00359374	0.0136692	0.00086198	3.1876	D	5	20/08/2020 00:02		0	0	0	0	0	0	0	0	0	0	0	0	0	0
944	2	3	12	2d 06:55:48.01000	0d 04:10:12.41000	0.00359476	0.0136725	0.00086206	3.1774	D	5	20/08/2020 00:02		0	0	0	0	0	0	0	0	0	0	0	0	0	0
945	2	3	12	2d 06:55:52.29000	0d 04:10:16.69000	0.00359578	0.0136757	0.00086198	3.167	D	5	20/08/2020 00:02		0	0	0	0	0	0	0	0	0	0	0	0	0	0
946	2	3	12	2d 06:55:56.42000	0d 04:10:20.82000	0.00359677	0.0136788	0.00086183	3.1566	D	5	20/08/2020 00:03		0	0	0	0	0	0	0	0	0	0	0	0	0	0
947	2	3	12	2d 06:56:00.44000	0d 04:10:24.84000	0.00359773	0.0136819	0.00086206	3.1464	D	5	20/08/2020 00:03		0	0	0	0	0	0	0	0	0	0	0	0	0	0
948	2	3	12	2d 06:56:04.29000	0d 04:10:28.69000	0.00359865	0.0136848	0.00086206	3.136	D	5	20/08/2020 00:03		0	0	0	0	0	0	0	0	0	0	0	0	0	0
949	2	3	12	2d 06:56:08.11000	0d 04:10:32.51000	0.00359957	0.0136876	0.00086191	3.1257	D	5	20/08/2020 00:03		0	0	0	0	0	0	0	0	0	0	0	0	0	0
950	2	3	12	2d 06:56:11.82000	0d 04:10:36.22000	0.00360046	0.0136904	0.00086191	3.1153	D	5	20/08/2020 00:03		0	0	0	0	0	0	0	0	0	0	0	0	0	0
951	2	3	12	2d 06:56:15.46000	0d 04:10:39.86000	0.00360133	0.0136931	0.00086213	3.1048	D	5	20/08/2020 00:03		0	0	0	0	0	0	0	0	0	0	0	0	0	0
952	2	3	12	2d 06:56:19.04000	0d 04:10:43.44000	0.00360219	0.0136958	0.00086213	3.0944	D	5	20/08/2020 00:03		0	0	0	0	0	0	0	0	0	0	0	0	0	0
953	2	3	12	2d 06:56:22.48000	0d 04:10:46.88000	0.00360301	0.0136983	0.00086191	3.084	D	5	20/08/2020 00:03		0	0	0	0	0	0	0	0	0	0	0	0	0	0
954	2	3	12	2d 06:56:25.81000	0d 04:10:50.21000	0.00360381	0.0137008	0.00086213	3.0736	D	5	20/08/2020 00:03		0	0	0	0	0	0	0	0	0	0	0	0	0	0
955	2	3	12	2d 06:56:29.04000	0d 04:10:53.44000	0.00360458	0.0137031	0.00086206	3.0632	D	5	20/08/2020 00:03		0	0	0	0	0	0	0	0	0	0	0	0	0	0
956	2	3	12	2d 06:56:32.10000	0d 04:10:56.50000	0.00360531	0.0137054	0.00086244	3.0532	D	5	20/08/2020 00:03		0	0	0	0	0	0	0	0	0	0	0	0	0	0
957	2	3	12	2d 06:56:35.10000	0d 04:10:59.50000	0.00360603	0.0137076	0.00086198	3.043	D	5	20/08/2020 00:03		0	0	0	0	0	0	0	0	0	0	0	0	0	0
958	2	3	12	2d 06:56:38.12000	0d 04:11:02.52000	0.00360675	0.0137098	0.00086175	3.0326	D	5	20/08/2020 00:03		0	0	0	0	0	0	0	0	0	0	0	0	0	0
959	2	3	12	2d 06:56:41.00000	0d 04:11:05.40000	0.00360744	0.0137119	0.00086191	3.0222	D	5	20/08/2020 00:03		0	0	0	0	0	0	0	0	0	0	0	0	0	0
960	2	3	12	2d 06:56:43.85000	0d 04:11:08.25000	0.00360813	0.0137139	0.00086198	3.0118	D	5	20/08/2020 00:03		0	0	0	0	0	0	0	0	0	0	0	0	0	0
961	2	3	12	2d 06:56:46.62000	0d 04:11:11.02000	0.00360879	0.0137159	0.00086198	3.0016	D	5	20/08/2020 00:03		0	0	0	0	0	0	0	0	0	0	0	0	0	0
962	2	3	12	2d 06:56:49.30000	0d 04:11:13.70000	0.00360943	0.0137178	0.00086206	2.9914	D	5	20/08/2020 00:03		0	0	0	0	0	0	0	0	0	0	0	0	0	0
963	2	3	12	2d 06:56:51.98000	0d 04:11:16.38000	0.00361007	0.0137198	0.00086213	2.9808	D	5	20/08/2020 00:03		0	0	0	0	0	0	0	0	0	0	0	0	0	0
964	2	3	12	2d 06:56:54.53000	0d 04:11:18.93000	0.00361068	0.0137216	0.00086191	2.9708	D	5	20/08/2020 00:04		0	0	0	0	0	0	0	0	0	0	0	0	0	0
965	2	3	12	2d 06:56:57.06000	0d 04:11:21.46000	0.00361129	0.0137234	0.00086206	2.9601	D	5	20/08/2020 00:04		0	0	0	0	0	0	0	0	0	0	0	0	0	0
966	2	3	12	2d 06:56:59.57000	0d 04:11:23.97000	0.00361189	0.0137251	0.00086221	2.9496	D	5	20/08/2020 00:04		0	0	0	0	0	0	0	0	0	0	0	0	0	0
967	2	3	12	2d 06:57:02.06000	0d 04:11:26.46000	0.00361249	0.0137269	0.00086198	2.9392	D	5	20/08/2020 00:04		0	0	0	0	0	0	0	0	0	0	0	0	0	0
968	2	3	12	2d 06:57:04.40000	0d 04:11:28.80000	0.00361305	0.0137285	0.00086229	2.929	D	5	20/08/2020 00:04		0	0	0	0	0	0	0	0	0	0	0	0	0	0
969	2	3	12	2d 06:57:06.70000	0d 04:11:31.10000	0.0036136	0.0137302	0.00086198	2.9186	D	5	20/08/2020 00:04		0	0	0	0	0	0	0	0	0	0	0	0	0	0
970	2	3	12	2d 06:57:08.97000	0d 04:11:33.37000	0.00361414	0.0137317	0.00086206	2.9082	D	5	20/08/2020 00:04		0	0	0	0	0	0	0	0	0	0	0	0	0	0
971	2	3	12	2d 06:57:11.23000	0d 04:11:35.63000	0.00361468	0.0137333	0.00086183	2.8978	D	5	20/08/2020 00:04		0	0	0	0	0	0	0	0	0	0	0	0	0	0
972	2	3	12	2d 06:57:13.41000	0d 04:11:37.81000	0.0036152	0.0137348	0.00086191	2.8873	D	5	20/08/2020 00:04		0	0	0	0	0	0	0	0	0	0	0	0	0	0
973	2	3	12	2d 06:57:15.54000	0d 04:11:39.94000	0.00361571	0.0137363	0.00086206	2.8771	D	5	20/08/2020 00:04		0	0	0	0	0	0	0	0	0	0	0	0	0	0
974	2	3	12	2d 06:57:17.63000	0d 04:11:42.03000	0.00361622	0.0137377	0.00086191	2.8667	D	5	20/08/2020 00:04		0	0	0	0	0	0	0	0	0	0	0	0	0	0
975	2	3	12	2d 06:57:19.74000	0d 04:11:44.14000	0.00361672	0.0137392	0.00086221	2.8563	D	5	20/08/2020 00:04		0	0	0	0	0	0	0	0	0	0	0	0	0	0
976	2	3	12	2d 06:57:21.80000	0d 04:11:46.20000	0.00361721	0.0137406	0.00086221	2.8455	D	5	20/08/2020 00:04		0	0	0	0	0	0	0	0	0	0	0	0	0	0
977	2	3	12	2d 06:57:23.84000	0d 04:11:48.24000	0.0036177	0.013742	0.00086213	2.8351	D	5	20/08/2020 00:04		0	0	0	0	0	0	0	0	0	0	0	0	0	0
978	2	3	12	2d 06:57:25.83000	0d 04:11:50.23000	0.00361818	0.0137433	0.00086213	2.8248	D	5	20/08/2020 00:04		0	0	0	0	0	0	0	0	0	0	0	0	0	0
979	2	3	12	2d 06:57:27.75000	0d 04:11:52.15000	0.00361864	0.0137446	0.00086191	2.8142	D	5	20/08/2020 00:04		0	0	0	0	0	0	0	0	0	0	0	0	0	0
980	2	3	12	2d 06:57:29.69000	0d 04:11:54.09000	0.0036191	0.0137459	0.00086198	2.8037	D	5	20/08/2020 00:04		0	0	0	0	0	0	0	0	0	0	0	0	0	0
981	2	3	12	2d 06:57:31.63000	0d 04:11:56.03000	0.00361957	0.0137472	0.00086206	2.7932	D	5	20/08/2020 00:04		0	0	0	0	0	0	0	0	0	0	0	0	0	0
982	2	3	12	2d 06:57:33.48000	0d 04:11:57.88000	0.00362001	0.0137484	0.00086206	2.7828	D	5	20/08/2020 00:04		0	0	0	0	0	0	0	0	0	0	0	0	0	0
983	2	3	12	2d 06:57:35.33000	0d 04:11:59.73000	0.00362045	0.0137497	0.00086221	2.7724	D	5	20/08/2020 00:04		0	0	0	0	0	0	0	0	0	0	0	0	0	0
984	2	3	12	2d 06:57:37.14000	0d 04:12:01.54000	0.00362089	0.0137509	0.00086206	2.7619	D	5	20/08/2020 00:04		0	0	0	0	0	0	0	0	0	0	0	0	0	0
985	2	3	12	2d 06:57:38.94000	0d 04:12:03.34000	0.00362132	0.0137521	0.00086198	2.7515	D	5	20/08/2020 00:04		0	0	0	0	0	0	0	0	0	0	0	0	0	0
986	2	3	12	2d 06:57:40.72000	0d 04:12:05.12000	0.00362174	0.0137532	0.00086213	2.741	D	5	20/08/2020 00:04		0	0	0	0	0	0	0	0	0	0	0	0	0	0
987	2	3	12	2d 06:57:42.43000	0d 04:12:06.83000	0.00362215	0.0137544	0.00086213	2.7306	D	5	20/08/2020 00:04		0	0	0	0	0	0	0	0	0	0	0	0	0	0
988	2	3	12	2d 06:57:44.17000	0d 04:12:08.57000	0.00362257	0.0137555	0.00086206	2.7201	D	5	20/08/2020 00:04		0	0	0	0	0	0	0	0	0	0	0	0	0	0
989	2	3	12	2d 06:57:45.89000	0d 04:12:10.29000	0.00362298	0.0137566	0.00086206	2.7095	D	5	20/08/2020 00:04		0	0	0	0	0	0	0	0	0	0	0	0	0	0
990	2	3	12	2d 06:57:47.61000	0d 04:12:12.01000	0.00362339	0.0137577	0.00086198	2.699	D	5	20/08/2020 00:04		0	0	0	0	0	0	0	0	0	0	0	0	0	0
991	2	3	12	2d 06:57:49.28000	0d 04:12:13.68000	0.00362379	0.0137588	0.00086191	2.6886	D	5	20/08/2020 00:04		0	0	0	0	0	0	0	0	0	0	0	0	0	0
992	2	3	12	2d 06:57:50.91000	0d 04:12:15.31000	0.00362418	0.0137598	0.00086206	2.6781	D	5	20/08/2020 00:04		0	0	0	0	0	0	0	0	0	0	0	0	0	0
993	2	3	12	2d 06:57:52.60000	0d 04:12:17.00000	0.00362459	0.0137609	0.00086213	2.6674	D	5	20/08/2020 00:04		0	0	0	0	0	0	0	0	0	0	0	0	0	0
994	2	3	12	2d 06:57:54.25000	0d 04:12:18.65000	0.00362498	0.013762	0.00086183	2.6569	D	5	20/08/2020 00:05		0	0	0	0	0	0	0	0	0	0	0	0	0	0
995	2	3	12	2d 06:57:55.85000	0d 04:12:20.25000	0.00362537	0.013763	0.00086206	2.6464	D	5	20/08/2020 00:05		0	0	0	0	0	0	0	0	0	0	0	0	0	0
996	2	3	12	2d 06:57:57.46000	0d 04:12:21.86000	0.00362575	0.013764	0.00086175	2.6358	D	5	20/08/2020 00:05		0	0	0	0	0	0	0	0	0	0	0	0	0	0
997	2	3	12	2d 06:57:59.04000	0d 04:12:23.44000	0.00362613	0.013765	0.00086213	2.6253	D	5	20/08/2020 00:05		0	0	0	0	0	0	0	0	0	0	0	0	0	0
998	2	3	12	2d 06:58:00.62000	0d 04:12:25.02000	0.00362651	0.013766	0.00086198	2.6146	D	5	20/08/2020 00:05		0	0	0	0	0	0	0	0	0	0	0	0	0	0
999	2	3	12	2d 06:58:02.22000	0d 04:12:26.62000	0.00362689	0.013767	0.00086206	2.604	D	5	20/08/2020 00:05		0	0	0	0	0	0	0	0	0	0	0	0	0	0
1000	2	3	12	2d 06:58:03.80000	0d 04:12:28.20000	0.00362727	0.013768	0.00086213	2.5933	D	5	20/08/2020 00:05		0	0	0	0	0	0	0	0	0	0	0	0	0	0
1001	2	3	12	2d 06:58:05.33000	0d 04:12:29.73000	0.00362764	0.0137689	0.00086191	2.5829	D	5	20/08/2020 00:05		0	0	0	0	0	0	0	0	0	0	0	0	0	0
1002	2	3	12	2d 06:58:06.83000	0d 04:12:31.23000	0.003628	0.0137699	0.00086206	2.5725	D	5	20/08/2020 00:05		0	0	0	0	0	0	0	0	0	0	0	0	0	0
1003	2	3	12	2d 06:58:08.33000	0d 04:12:32.73000	0.00362836	0.0137708	0.00086183	2.5618	D	5	20/08/2020 00:05		0	0	0	0	0	0	0	0	0	0	0	0	0	0
1004	2	3	12	2d 06:58:09.84000	0d 04:12:34.24000	0.00362872	0.0137717	0.00086198	2.5513	D	5	20/08/2020 00:05		0	0	0	0	0	0	0	0	0	0	0	0	0	0
1005	2	3	12	2d 06:58:11.36000	0d 04:12:35.76000	0.00362908	0.0137726	0.00086206	2.5408	D	5	20/08/2020 00:05		0	0	0	0	0	0	0	0	0	0	0	0	0	0
1006	2	3	12	2d 06:58:12.85000	0d 04:12:37.25000	0.00362944	0.0137735	0.00086198	2.5304	D	5	20/08/2020 00:05		0	0	0	0	0	0	0	0	0	0	0	0	0	0
1007	2	3	12	2d 06:58:14.33000	0d 04:12:38.73000	0.00362979	0.0137744	0.00086206	2.5199	D	5	20/08/2020 00:05		0	0	0	0	0	0	0	0	0	0	0	0	0	0
1008	2	3	12	2d 06:58:15.82000	0d 04:12:40.22000	0.00363015	0.0137753	0.00086221	2.509	D	5	20/08/2020 00:05		0	0	0	0	0	0	0	0	0	0	0	0	0	0
1009	2	3	12	2d 06:58:17.08000	0d 04:12:41.48000	0.00363045	0.0137761	0.00086183	2.5	D	133	20/08/2020 00:05		0	0	0	0	0	0	0	0	0	0	0	0	0	0
1010	2	3	13	2d 06:58:17.09000	0d 00:00:00.01000	0	0	0	2.519	R	0	20/08/2020 00:05		0	0	0	0	0	0	0	0	0	0	0	0	0	0
1011	2	3	13	2d 06:58:19.09000	0d 00:00:02.01000	0	0	0	2.7115	R	1	20/08/2020 00:05		0	0	0	0	0	0	0	0	0	0	0	0	0	0
1012	2	3	13	2d 06:58:21.09000	0d 00:00:04.01000	0	0	0	2.8316	R	1	20/08/2020 00:05		0	0	0	0	0	0	0	0	0	0	0	0	0	0
1013	2	3	13	2d 06:58:23.09000	0d 00:00:06.01000	0	0	0	2.9273	R	1	20/08/2020 00:05		0	0	0	0	0	0	0	0	0	0	0	0	0	0
1014	2	3	13	2d 06:58:25.09000	0d 00:00:08.01000	0	0	0	3.0086	R	1	20/08/2020 00:05		0	0	0	0	0	0	0	0	0	0	0	0	0	0
1015	2	3	13	2d 06:58:27.08000	0d 00:00:10.00000	0	0	0	3.0788	R	129	20/08/2020 00:05		0	0	0	0	0	0	0	0	0	0	0	0	0	0
1016	3	4	9	2d 06:58:27.11000	0d 00:00:00.03000	0.00000001	0.00000002	0.00086343	3.12	C	0	20/08/2020 00:05		0	0	0	0	0	0	0	0	0	0	0	0	0	0
1017	3	4	9	2d 06:58:27.27000	0d 00:00:00.19000	0.00000005	0.00000014	0.00086206	3.1443	C	5	20/08/2020 00:05		0	0	0	0	0	0	0	0	0	0	0	0	0	0
1018	3	4	9	2d 06:58:27.43000	0d 00:00:00.35000	0.00000008	0.00000026	0.00086213	3.1638	C	5	20/08/2020 00:05		0	0	0	0	0	0	0	0	0	0	0	0	0	0
1019	3	4	9	2d 06:58:27.61000	0d 00:00:00.53000	0.00000013	0.0000004	0.00086191	3.183	C	5	20/08/2020 00:05		0	0	0	0	0	0	0	0	0	0	0	0	0	0
1020	3	4	9	2d 06:58:27.80000	0d 00:00:00.72000	0.00000017	0.00000054	0.00086213	3.2012	C	5	20/08/2020 00:05		0	0	0	0	0	0	0	0	0	0	0	0	0	0
1021	3	4	9	2d 06:58:28.00000	0d 00:00:00.92000	0.00000022	0.0000007	0.00086221	3.2187	C	5	20/08/2020 00:05		0	0	0	0	0	0	0	0	0	0	0	0	0	0
1022	3	4	9	2d 06:58:28.20000	0d 00:00:01.12000	0.00000027	0.00000085	0.00086198	3.2355	C	5	20/08/2020 00:05		0	0	0	0	0	0	0	0	0	0	0	0	0	0
1023	3	4	9	2d 06:58:28.41000	0d 00:00:01.33000	0.00000032	0.00000102	0.00086213	3.252	C	5	20/08/2020 00:05		0	0	0	0	0	0	0	0	0	0	0	0	0	0
1024	3	4	9	2d 06:58:28.62000	0d 00:00:01.54000	0.00000037	0.00000118	0.00086191	3.268	C	5	20/08/2020 00:05		0	0	0	0	0	0	0	0	0	0	0	0	0	0
1025	3	4	9	2d 06:58:28.84000	0d 00:00:01.76000	0.00000042	0.00000135	0.00086191	3.2839	C	5	20/08/2020 00:05		0	0	0	0	0	0	0	0	0	0	0	0	0	0
1026	3	4	9	2d 06:58:29.07000	0d 00:00:01.99000	0.00000048	0.00000153	0.00086198	3.2999	C	5	20/08/2020 00:05		0	0	0	0	0	0	0	0	0	0	0	0	0	0
1027	3	4	9	2d 06:58:29.30000	0d 00:00:02.22000	0.00000053	0.00000172	0.00086213	3.3152	C	5	20/08/2020 00:05		0	0	0	0	0	0	0	0	0	0	0	0	0	0
1028	3	4	9	2d 06:58:29.54000	0d 00:00:02.46000	0.00000059	0.00000191	0.00086221	3.3306	C	5	20/08/2020 00:05		0	0	0	0	0	0	0	0	0	0	0	0	0	0
1029	3	4	9	2d 06:58:29.79000	0d 00:00:02.71000	0.00000065	0.00000211	0.00086213	3.3462	C	5	20/08/2020 00:05		0	0	0	0	0	0	0	0	0	0	0	0	0	0
1030	3	4	9	2d 06:58:30.05000	0d 00:00:02.97000	0.00000071	0.00000232	0.00086168	3.3616	C	5	20/08/2020 00:05		0	0	0	0	0	0	0	0	0	0	0	0	0	0
1031	3	4	9	2d 06:58:30.31000	0d 00:00:03.23000	0.00000077	0.00000253	0.00086191	3.3761	C	5	20/08/2020 00:05		0	0	0	0	0	0	0	0	0	0	0	0	0	0
1032	3	4	9	2d 06:58:30.57000	0d 00:00:03.49000	0.00000084	0.00000274	0.00086191	3.3907	C	5	20/08/2020 00:05		0	0	0	0	0	0	0	0	0	0	0	0	0	0
1033	3	4	9	2d 06:58:30.85000	0d 00:00:03.77000	0.0000009	0.00000296	0.00086198	3.4049	C	5	20/08/2020 00:05		0	0	0	0	0	0	0	0	0	0	0	0	0	0
1034	3	4	9	2d 06:58:31.13000	0d 00:00:04.05000	0.00000097	0.00000319	0.00086183	3.4189	C	5	20/08/2020 00:05		0	0	0	0	0	0	0	0	0	0	0	0	0	0
1035	3	4	9	2d 06:58:31.43000	0d 00:00:04.35000	0.00000104	0.00000344	0.00086198	3.4328	C	5	20/08/2020 00:05		0	0	0	0	0	0	0	0	0	0	0	0	0	0
1036	3	4	9	2d 06:58:31.73000	0d 00:00:04.65000	0.00000111	0.00000369	0.00086221	3.4464	C	5	20/08/2020 00:05		0	0	0	0	0	0	0	0	0	0	0	0	0	0
1037	3	4	9	2d 06:58:32.05000	0d 00:00:04.97000	0.00000119	0.00000395	0.00086191	3.4597	C	5	20/08/2020 00:05		0	0	0	0	0	0	0	0	0	0	0	0	0	0
1038	3	4	9	2d 06:58:32.38000	0d 00:00:05.30000	0.00000127	0.00000423	0.00086221	3.473	C	5	20/08/2020 00:05		0	0	0	0	0	0	0	0	0	0	0	0	0	0
1039	3	4	9	2d 06:58:32.73000	0d 00:00:05.65000	0.00000135	0.00000452	0.00086168	3.4856	C	5	20/08/2020 00:05		0	0	0	0	0	0	0	0	0	0	0	0	0	0
1040	3	4	9	2d 06:58:33.10000	0d 00:00:06.02000	0.00000144	0.00000483	0.00086206	3.4984	C	5	20/08/2020 00:05		0	0	0	0	0	0	0	0	0	0	0	0	0	0
1041	3	4	9	2d 06:58:33.50000	0d 00:00:06.42000	0.00000154	0.00000516	0.00086198	3.5109	C	5	20/08/2020 00:05		0	0	0	0	0	0	0	0	0	0	0	0	0	0
1042	3	4	9	2d 06:58:33.93000	0d 00:00:06.85000	0.00000164	0.00000552	0.00086198	3.523	C	5	20/08/2020 00:05		0	0	0	0	0	0	0	0	0	0	0	0	0	0
1043	3	4	9	2d 06:58:34.40000	0d 00:00:07.32000	0.00000175	0.00000592	0.00086198	3.5349	C	5	20/08/2020 00:05		0	0	0	0	0	0	0	0	0	0	0	0	0	0
1044	3	4	9	2d 06:58:34.94000	0d 00:00:07.86000	0.00000188	0.00000638	0.00086198	3.5468	C	5	20/08/2020 00:05		0	0	0	0	0	0	0	0	0	0	0	0	0	0
1045	3	4	9	2d 06:58:35.57000	0d 00:00:08.49000	0.00000203	0.00000692	0.00086213	3.5583	C	5	20/08/2020 00:05		0	0	0	0	0	0	0	0	0	0	0	0	0	0
1046	3	4	9	2d 06:58:36.33000	0d 00:00:09.25000	0.00000221	0.00000756	0.00086213	3.5692	C	5	20/08/2020 00:05		0	0	0	0	0	0	0	0	0	0	0	0	0	0
1047	3	4	9	2d 06:58:37.28000	0d 00:00:10.20000	0.00000244	0.00000838	0.00086213	3.5802	C	5	20/08/2020 00:05		0	0	0	0	0	0	0	0	0	0	0	0	0	0
1048	3	4	9	2d 06:58:38.61000	0d 00:00:11.53000	0.00000276	0.00000952	0.00086213	3.5908	C	5	20/08/2020 00:05		0	0	0	0	0	0	0	0	0	0	0	0	0	0
1049	3	4	9	2d 06:58:40.47000	0d 00:00:13.39000	0.00000321	0.00001112	0.00086221	3.6011	C	5	20/08/2020 00:05		0	0	0	0	0	0	0	0	0	0	0	0	0	0
1050	3	4	9	2d 06:58:43.46000	0d 00:00:16.38000	0.00000392	0.0000137	0.00086213	3.6114	C	5	20/08/2020 00:05		0	0	0	0	0	0	0	0	0	0	0	0	0	0
1051	3	4	9	2d 06:58:48.61000	0d 00:00:21.53000	0.00000516	0.00001816	0.00086198	3.6214	C	5	20/08/2020 00:05		0	0	0	0	0	0	0	0	0	0	0	0	0	0
1052	3	4	9	2d 06:58:58.95000	0d 00:00:31.87000	0.00000763	0.00002715	0.00086229	3.6315	C	5	20/08/2020 00:06		0	0	0	0	0	0	0	0	0	0	0	0	0	0
1053	3	4	9	2d 06:59:22.70000	0d 00:00:55.62000	0.00001332	0.00004783	0.00086191	3.6416	C	5	20/08/2020 00:06		0	0	0	0	0	0	0	0	0	0	0	0	0	0
1054	3	4	9	2d 07:00:30.68000	0d 00:02:03.60000	0.0000296	0.0001072	0.00086206	3.6516	C	5	20/08/2020 00:07		0	0	0	0	0	0	0	0	0	0	0	0	0	0
1055	3	4	9	2d 07:02:52.50000	0d 00:04:25.42000	0.00006356	0.0002314	0.00086213	3.6617	C	5	20/08/2020 00:09		0	0	0	0	0	0	0	0	0	0	0	0	0	0
1056	3	4	9	2d 07:07:10.20000	0d 00:08:43.12000	0.00012526	0.00045769	0.00086221	3.6719	C	5	20/08/2020 00:14		0	0	0	0	0	0	0	0	0	0	0	0	0	0
1057	3	4	9	2d 07:12:10.20000	0d 00:13:43.12000	0.0001971	0.00072173	0.00086221	3.6793	C	1	20/08/2020 00:19		0	0	0	0	0	0	0	0	0	0	0	0	0	0
1058	3	4	9	2d 07:17:10.20000	0d 00:18:43.12000	0.00026893	0.00098625	0.00086191	3.6851	C	1	20/08/2020 00:24		0	0	0	0	0	0	0	0	0	0	0	0	0	0
1059	3	4	9	2d 07:22:10.20000	0d 00:23:43.12000	0.00034077	0.00125115	0.00086206	3.6899	C	1	20/08/2020 00:29		0	0	0	0	0	0	0	0	0	0	0	0	0	0
1060	3	4	9	2d 07:27:10.20000	0d 00:28:43.12000	0.0004126	0.00151633	0.00086198	3.6934	C	1	20/08/2020 00:34		0	0	0	0	0	0	0	0	0	0	0	0	0	0
1061	3	4	9	2d 07:32:10.20000	0d 00:33:43.12000	0.00048444	0.00178181	0.00086183	3.698	C	1	20/08/2020 00:39		0	0	0	0	0	0	0	0	0	0	0	0	0	0
1062	3	4	9	2d 07:37:10.20000	0d 00:38:43.12000	0.00055628	0.00204763	0.00086206	3.7024	C	1	20/08/2020 00:44		0	0	0	0	0	0	0	0	0	0	0	0	0	0
1063	3	4	9	2d 07:42:10.20000	0d 00:43:43.12000	0.00062811	0.0023138	0.00086198	3.7078	C	1	20/08/2020 00:49		0	0	0	0	0	0	0	0	0	0	0	0	0	0
1064	3	4	9	2d 07:47:10.20000	0d 00:48:43.12000	0.00069995	0.00258032	0.00086206	3.7125	C	1	20/08/2020 00:54		0	0	0	0	0	0	0	0	0	0	0	0	0	0
1065	3	4	9	2d 07:52:10.20000	0d 00:53:43.12000	0.00077178	0.00284722	0.00086206	3.7182	C	1	20/08/2020 00:59		0	0	0	0	0	0	0	0	0	0	0	0	0	0
1066	3	4	9	2d 07:57:10.20000	0d 00:58:43.12000	0.00084362	0.0031145	0.00086198	3.7235	C	1	20/08/2020 01:04		0	0	0	0	0	0	0	0	0	0	0	0	0	0
1067	3	4	9	2d 08:02:10.20000	0d 01:03:43.12000	0.00091545	0.00338218	0.00086221	3.7287	C	1	20/08/2020 01:09		0	0	0	0	0	0	0	0	0	0	0	0	0	0
1068	3	4	9	2d 08:07:10.20000	0d 01:08:43.12000	0.00098729	0.00365024	0.00086206	3.734	C	1	20/08/2020 01:14		0	0	0	0	0	0	0	0	0	0	0	0	0	0
1069	3	4	9	2d 08:12:10.20000	0d 01:13:43.12000	0.00105913	0.00391868	0.00086198	3.7395	C	1	20/08/2020 01:19		0	0	0	0	0	0	0	0	0	0	0	0	0	0
1070	3	4	9	2d 08:17:10.20000	0d 01:18:43.12000	0.00113096	0.00418749	0.00086206	3.7446	C	1	20/08/2020 01:24		0	0	0	0	0	0	0	0	0	0	0	0	0	0
1071	3	4	9	2d 08:22:10.20000	0d 01:23:43.12000	0.0012028	0.00445668	0.00086183	3.7499	C	1	20/08/2020 01:29		0	0	0	0	0	0	0	0	0	0	0	0	0	0
1072	3	4	9	2d 08:27:10.20000	0d 01:28:43.12000	0.00127463	0.00472623	0.00086213	3.7551	C	1	20/08/2020 01:34		0	0	0	0	0	0	0	0	0	0	0	0	0	0
1073	3	4	9	2d 08:32:10.20000	0d 01:33:43.12000	0.00134647	0.00499615	0.00086206	3.76	C	1	20/08/2020 01:39		0	0	0	0	0	0	0	0	0	0	0	0	0	0
1074	3	4	9	2d 08:37:10.20000	0d 01:38:43.12000	0.0014183	0.00526644	0.00086221	3.7652	C	1	20/08/2020 01:44		0	0	0	0	0	0	0	0	0	0	0	0	0	0
1075	3	4	9	2d 08:42:10.20000	0d 01:43:43.12000	0.00149014	0.00553711	0.00086191	3.7707	C	1	20/08/2020 01:49		0	0	0	0	0	0	0	0	0	0	0	0	0	0
1076	3	4	9	2d 08:47:10.20000	0d 01:48:43.12000	0.00156198	0.00580817	0.00086206	3.7762	C	1	20/08/2020 01:54		0	0	0	0	0	0	0	0	0	0	0	0	0	0
1077	3	4	9	2d 08:52:10.20000	0d 01:53:43.12000	0.00163381	0.00607964	0.00086206	3.7819	C	1	20/08/2020 01:59		0	0	0	0	0	0	0	0	0	0	0	0	0	0
1078	3	4	9	2d 08:57:10.20000	0d 01:58:43.12000	0.00170565	0.00635154	0.00086198	3.7879	C	1	20/08/2020 02:04		0	0	0	0	0	0	0	0	0	0	0	0	0	0
1079	3	4	9	2d 09:02:10.20000	0d 02:03:43.12000	0.00177748	0.00662389	0.00086206	3.7946	C	1	20/08/2020 02:09		0	0	0	0	0	0	0	0	0	0	0	0	0	0
1080	3	4	9	2d 09:07:10.20000	0d 02:08:43.12000	0.00184932	0.00689675	0.00086191	3.8019	C	1	20/08/2020 02:14		0	0	0	0	0	0	0	0	0	0	0	0	0	0
1081	3	4	9	2d 09:12:10.20000	0d 02:13:43.12000	0.00192115	0.00717015	0.00086213	3.8099	C	1	20/08/2020 02:19		0	0	0	0	0	0	0	0	0	0	0	0	0	0
1082	3	4	9	2d 09:17:10.20000	0d 02:18:43.12000	0.00199299	0.00744414	0.00086213	3.8186	C	1	20/08/2020 02:24		0	0	0	0	0	0	0	0	0	0	0	0	0	0
1083	3	4	9	2d 09:22:10.20000	0d 02:23:43.12000	0.00206483	0.00771879	0.00086191	3.8282	C	1	20/08/2020 02:29		0	0	0	0	0	0	0	0	0	0	0	0	0	0
1084	3	4	9	2d 09:26:54.59000	0d 02:28:27.51000	0.00213292	0.00797982	0.00086206	3.8383	C	5	20/08/2020 02:34		0	0	0	0	0	0	0	0	0	0	0	0	0	0
1085	3	4	9	2d 09:31:17.70000	0d 02:32:50.62000	0.00219593	0.00822194	0.00086198	3.8485	C	5	20/08/2020 02:38		0	0	0	0	0	0	0	0	0	0	0	0	0	0
1086	3	4	9	2d 09:35:24.58000	0d 02:36:57.50000	0.00225504	0.00844974	0.00086198	3.8585	C	5	20/08/2020 02:42		0	0	0	0	0	0	0	0	0	0	0	0	0	0
1087	3	4	9	2d 09:39:12.25000	0d 02:40:45.17000	0.00230956	0.00866036	0.00086206	3.8686	C	5	20/08/2020 02:46		0	0	0	0	0	0	0	0	0	0	0	0	0	0
1088	3	4	9	2d 09:42:47.14000	0d 02:44:20.06000	0.00236101	0.00885968	0.00086191	3.8787	C	5	20/08/2020 02:49		0	0	0	0	0	0	0	0	0	0	0	0	0	0
1089	3	4	9	2d 09:46:12.27000	0d 02:47:45.19000	0.00241013	0.00905044	0.00086198	3.8888	C	5	20/08/2020 02:53		0	0	0	0	0	0	0	0	0	0	0	0	0	0
1090	3	4	9	2d 09:49:31.46000	0d 02:51:04.38000	0.00245783	0.00923615	0.00086213	3.8988	C	5	20/08/2020 02:56		0	0	0	0	0	0	0	0	0	0	0	0	0	0
1091	3	4	9	2d 09:52:44.35000	0d 02:54:17.27000	0.00250402	0.00941646	0.00086221	3.9089	C	5	20/08/2020 02:59		0	0	0	0	0	0	0	0	0	0	0	0	0	0
1092	3	4	9	2d 09:55:51.73000	0d 02:57:24.65000	0.00254889	0.00959207	0.00086213	3.919	C	5	20/08/2020 03:02		0	0	0	0	0	0	0	0	0	0	0	0	0	0
1093	3	4	9	2d 09:58:55.41000	0d 03:00:28.33000	0.00259287	0.00976466	0.00086198	3.929	C	5	20/08/2020 03:06		0	0	0	0	0	0	0	0	0	0	0	0	0	0
1094	3	4	9	2d 10:01:53.35000	0d 03:03:26.27000	0.00263548	0.00993228	0.00086198	3.9391	C	5	20/08/2020 03:09		0	0	0	0	0	0	0	0	0	0	0	0	0	0
1095	3	4	9	2d 10:04:52.51000	0d 03:06:25.43000	0.00267838	0.0101015	0.00086213	3.9493	C	5	20/08/2020 03:11		0	0	0	0	0	0	0	0	0	0	0	0	0	0
1096	3	4	9	2d 10:07:48.95000	0d 03:09:21.87000	0.00272063	0.0102685	0.00086198	3.9594	C	5	20/08/2020 03:14		0	0	0	0	0	0	0	0	0	0	0	0	0	0
1097	3	4	9	2d 10:10:42.40000	0d 03:12:15.32000	0.00276216	0.0104332	0.00086206	3.9695	C	5	20/08/2020 03:17		0	0	0	0	0	0	0	0	0	0	0	0	0	0
1098	3	4	9	2d 10:13:35.45000	0d 03:15:08.37000	0.0028036	0.0105979	0.00086175	3.9797	C	5	20/08/2020 03:20		0	0	0	0	0	0	0	0	0	0	0	0	0	0
1099	3	4	9	2d 10:16:29.02000	0d 03:18:01.94000	0.00284516	0.0107635	0.00086191	3.9899	C	5	20/08/2020 03:23		0	0	0	0	0	0	0	0	0	0	0	0	0	0
1100	3	4	9	2d 10:19:19.73000	0d 03:20:52.65000	0.00288603	0.0109268	0.00086198	4	C	5	20/08/2020 03:26		0	0	0	0	0	0	0	0	0	0	0	0	0	0
1101	3	4	9	2d 10:22:07.66000	0d 03:23:40.58000	0.00292625	0.0110878	0.00086183	4.0101	C	5	20/08/2020 03:29		0	0	0	0	0	0	0	0	0	0	0	0	0	0
1102	3	4	9	2d 10:24:53.37000	0d 03:26:26.29000	0.00296593	0.0112472	0.00086198	4.0201	C	5	20/08/2020 03:32		0	0	0	0	0	0	0	0	0	0	0	0	0	0
1103	3	4	9	2d 10:27:38.96000	0d 03:29:11.88000	0.00300558	0.0114068	0.00086198	4.0302	C	5	20/08/2020 03:34		0	0	0	0	0	0	0	0	0	0	0	0	0	0
1104	3	4	9	2d 10:30:21.43000	0d 03:31:54.35000	0.00304448	0.0115637	0.00086198	4.0403	C	5	20/08/2020 03:37		0	0	0	0	0	0	0	0	0	0	0	0	0	0
1105	3	4	9	2d 10:32:59.75000	0d 03:34:32.67000	0.00308239	0.0117171	0.00086191	4.0504	C	5	20/08/2020 03:40		0	0	0	0	0	0	0	0	0	0	0	0	0	0
1106	3	4	9	2d 10:35:38.88000	0d 03:37:11.80000	0.00312049	0.0118716	0.00086198	4.0604	C	5	20/08/2020 03:42		0	0	0	0	0	0	0	0	0	0	0	0	0	0
1107	3	4	9	2d 10:38:17.72000	0d 03:39:50.64000	0.00315853	0.0120263	0.00086206	4.0706	C	5	20/08/2020 03:45		0	0	0	0	0	0	0	0	0	0	0	0	0	0
1108	3	4	9	2d 10:40:55.80000	0d 03:42:28.72000	0.00319638	0.0121805	0.00086213	4.0809	C	5	20/08/2020 03:48		0	0	0	0	0	0	0	0	0	0	0	0	0	0
1109	3	4	9	2d 10:43:31.44000	0d 03:45:04.36000	0.00323365	0.0123328	0.00086213	4.0911	C	5	20/08/2020 03:50		0	0	0	0	0	0	0	0	0	0	0	0	0	0
1110	3	4	9	2d 10:46:04.36000	0d 03:47:37.28000	0.00327027	0.0124828	0.00086183	4.1012	C	5	20/08/2020 03:53		0	0	0	0	0	0	0	0	0	0	0	0	0	0
1111	3	4	9	2d 10:48:33.27000	0d 03:50:06.19000	0.00330592	0.0126292	0.00086175	4.1112	C	5	20/08/2020 03:55		0	0	0	0	0	0	0	0	0	0	0	0	0	0
1112	3	4	9	2d 10:51:00.07000	0d 03:52:32.99000	0.00334108	0.0127739	0.00086198	4.1213	C	5	20/08/2020 03:58		0	0	0	0	0	0	0	0	0	0	0	0	0	0
1113	3	4	9	2d 10:53:23.02000	0d 03:54:55.94000	0.0033753	0.0129151	0.00086213	4.1314	C	5	20/08/2020 04:00		0	0	0	0	0	0	0	0	0	0	0	0	0	0
1114	3	4	9	2d 10:55:46.99000	0d 03:57:19.91000	0.00340978	0.0130577	0.00086213	4.1415	C	5	20/08/2020 04:02		0	0	0	0	0	0	0	0	0	0	0	0	0	0
1115	3	4	9	2d 10:58:08.74000	0d 03:59:41.66000	0.00344372	0.0131985	0.00086206	4.1515	C	5	20/08/2020 04:05		0	0	0	0	0	0	0	0	0	0	0	0	0	0
1116	3	4	9	2d 11:00:30.08000	0d 04:02:03.00000	0.00347757	0.0133391	0.00086206	4.1617	C	5	20/08/2020 04:07		0	0	0	0	0	0	0	0	0	0	0	0	0	0
1117	3	4	9	2d 11:02:53.34000	0d 04:04:26.26000	0.00351187	0.0134821	0.00086213	4.172	C	5	20/08/2020 04:10		0	0	0	0	0	0	0	0	0	0	0	0	0	0
1118	3	4	9	2d 11:05:14.31000	0d 04:06:47.23000	0.00354562	0.0136231	0.00086206	4.1822	C	5	20/08/2020 04:12		0	0	0	0	0	0	0	0	0	0	0	0	0	0
1119	3	4	9	2d 11:07:33.65000	0d 04:09:06.57000	0.00357899	0.0137628	0.00086198	4.1923	C	5	20/08/2020 04:14		0	0	0	0	0	0	0	0	0	0	0	0	0	0
1120	3	4	9	2d 11:09:15.63000	0d 04:10:48.55000	0.00360341	0.0138652	0.00086198	4.2	C	133	20/08/2020 04:16		0	0	0	0	0	0	0	0	0	0	0	0	0	0
1121	3	4	10	2d 11:09:15.64000	0d 00:00:00.01000	0.00360341	0.0138652	0.00090524	4.2002	C	0	20/08/2020 04:16		0	0	0	0	0	0	0	0	0	0	0	0	0	0
1122	3	4	10	2d 11:09:30.96000	0d 00:00:15.33000	0.00360707	0.0138806	0.00080499	4.2002	C	4	20/08/2020 04:16		0	0	0	0	0	0	0	0	0	0	0	0	0	0
1123	3	4	10	2d 11:09:45.32000	0d 00:00:29.69000	0.00361008	0.0138932	0.00070497	4.2004	C	4	20/08/2020 04:16		0	0	0	0	0	0	0	0	0	0	0	0	0	0
1124	3	4	10	2d 11:10:04.84000	0d 00:00:49.21000	0.00361361	0.0139081	0.00060494	4.2004	C	4	20/08/2020 04:17		0	0	0	0	0	0	0	0	0	0	0	0	0	0
1125	3	4	10	2d 11:10:30.98000	0d 00:01:15.35000	0.00361762	0.0139249	0.00050477	4.2002	C	4	20/08/2020 04:17		0	0	0	0	0	0	0	0	0	0	0	0	0	0
1126	3	4	10	2d 11:11:03.75000	0d 00:01:48.12000	0.00362175	0.0139423	0.00040475	4.2002	C	4	20/08/2020 04:18		0	0	0	0	0	0	0	0	0	0	0	0	0	0
1127	3	4	10	2d 11:11:48.90000	0d 00:02:33.27000	0.00362617	0.0139608	0.00030457	4.2002	C	4	20/08/2020 04:18		0	0	0	0	0	0	0	0	0	0	0	0	0	0
1128	3	4	10	2d 11:12:59.44000	0d 00:03:43.81000	0.00363107	0.0139814	0.00020447	4.2002	C	4	20/08/2020 04:20		0	0	0	0	0	0	0	0	0	0	0	0	0	0
1129	3	4	10	2d 11:15:18.77000	0d 00:06:03.14000	0.00363677	0.0140054	0.00010437	4.2002	C	4	20/08/2020 04:22		0	0	0	0	0	0	0	0	0	0	0	0	0	0
1130	3	4	10	2d 11:16:07.98000	0d 00:06:52.35000	0.00363808	0.0140109	0.00008621	4.2	C	132	20/08/2020 04:23		0	0	0	0	0	0	0	0	0	0	0	0	0	0
1131	3	4	11	2d 11:16:07.99000	0d 00:00:00.01000	0	0	0	4.1996	R	0	20/08/2020 04:23		0	0	0	0	0	0	0	0	0	0	0	0	0	0
1132	3	4	11	2d 11:16:09.99000	0d 00:00:02.01000	0	0	0	4.1993	R	1	20/08/2020 04:23		0	0	0	0	0	0	0	0	0	0	0	0	0	0
1133	3	4	11	2d 11:16:11.99000	0d 00:00:04.01000	0	0	0	4.1991	R	1	20/08/2020 04:23		0	0	0	0	0	0	0	0	0	0	0	0	0	0
1134	3	4	11	2d 11:16:13.99000	0d 00:00:06.01000	0	0	0	4.1988	R	1	20/08/2020 04:23		0	0	0	0	0	0	0	0	0	0	0	0	0	0
1135	3	4	11	2d 11:16:15.99000	0d 00:00:08.01000	0	0	0	4.1988	R	1	20/08/2020 04:23		0	0	0	0	0	0	0	0	0	0	0	0	0	0
1136	3	4	11	2d 11:16:17.98000	0d 00:00:10.00000	0	0	0	4.1988	R	129	20/08/2020 04:23		0	0	0	0	0	0	0	0	0	0	0	0	0	0
1137	3	4	12	2d 11:16:18.01000	0d 00:00:00.03000	0.00000001	0.00000003	0.00086412	4.193	D	0	20/08/2020 04:23		0	0	0	0	0	0	0	0	0	0	0	0	0	0
1138	3	4	12	2d 11:17:09.85000	0d 00:00:51.87000	0.00001242	0.000052	0.00086229	4.183	D	5	20/08/2020 04:24		0	0	0	0	0	0	0	0	0	0	0	0	0	0
1139	3	4	12	2d 11:19:02.57000	0d 00:02:44.59000	0.00003941	0.00016476	0.00086191	4.1729	D	5	20/08/2020 04:26		0	0	0	0	0	0	0	0	0	0	0	0	0	0
1140	3	4	12	2d 11:21:06.89000	0d 00:04:48.91000	0.00006918	0.00028884	0.00086206	4.1628	D	5	20/08/2020 04:28		0	0	0	0	0	0	0	0	0	0	0	0	0	0
1141	3	4	12	2d 11:23:14.24000	0d 00:06:56.26000	0.00009967	0.00041563	0.00086198	4.1527	D	5	20/08/2020 04:30		0	0	0	0	0	0	0	0	0	0	0	0	0	0
1142	3	4	12	2d 11:25:24.53000	0d 00:09:06.55000	0.00013087	0.00054504	0.00086183	4.1427	D	5	20/08/2020 04:32		0	0	0	0	0	0	0	0	0	0	0	0	0	0
1143	3	4	12	2d 11:27:38.43000	0d 00:11:20.45000	0.00016293	0.00067771	0.00086213	4.1324	D	5	20/08/2020 04:34		0	0	0	0	0	0	0	0	0	0	0	0	0	0
1144	3	4	12	2d 11:29:53.17000	0d 00:13:35.19000	0.0001952	0.00081088	0.00086221	4.1224	D	5	20/08/2020 04:37		0	0	0	0	0	0	0	0	0	0	0	0	0	0
1145	3	4	12	2d 11:32:09.99000	0d 00:15:52.01000	0.00022796	0.00094578	0.00086183	4.1123	D	5	20/08/2020 04:39		0	0	0	0	0	0	0	0	0	0	0	0	0	0
1146	3	4	12	2d 11:34:27.79000	0d 00:18:09.81000	0.00026096	0.00108131	0.00086206	4.1022	D	5	20/08/2020 04:41		0	0	0	0	0	0	0	0	0	0	0	0	0	0
1147	3	4	12	2d 11:36:48.47000	0d 00:20:30.49000	0.00029464	0.00121933	0.00086191	4.0922	D	5	20/08/2020 04:43		0	0	0	0	0	0	0	0	0	0	0	0	0	0
1148	3	4	12	2d 11:39:11.46000	0d 00:22:53.48000	0.00032888	0.00135927	0.00086191	4.0819	D	5	20/08/2020 04:46		0	0	0	0	0	0	0	0	0	0	0	0	0	0
1149	3	4	12	2d 11:41:39.25000	0d 00:25:21.27000	0.00036427	0.00150356	0.00086213	4.0717	D	5	20/08/2020 04:48		0	0	0	0	0	0	0	0	0	0	0	0	0	0
1150	3	4	12	2d 11:44:07.26000	0d 00:27:49.28000	0.00039971	0.00164769	0.00086206	4.0616	D	5	20/08/2020 04:51		0	0	0	0	0	0	0	0	0	0	0	0	0	0
1151	3	4	12	2d 11:46:35.91000	0d 00:30:17.93000	0.00043531	0.00179209	0.00086191	4.0516	D	5	20/08/2020 04:53		0	0	0	0	0	0	0	0	0	0	0	0	0	0
1152	3	4	12	2d 11:49:07.25000	0d 00:32:49.27000	0.00047155	0.00193874	0.00086213	4.0415	D	5	20/08/2020 04:56		0	0	0	0	0	0	0	0	0	0	0	0	0	0
1153	3	4	12	2d 11:51:41.60000	0d 00:35:23.62000	0.00050851	0.00208793	0.00086191	4.0314	D	5	20/08/2020 04:58		0	0	0	0	0	0	0	0	0	0	0	0	0	0
1154	3	4	12	2d 11:54:16.97000	0d 00:37:58.99000	0.00054571	0.00223773	0.00086221	4.0214	D	5	20/08/2020 05:01		0	0	0	0	0	0	0	0	0	0	0	0	0	0
1155	3	4	12	2d 11:56:55.84000	0d 00:40:37.86000	0.00058375	0.00239052	0.00086213	4.0113	D	5	20/08/2020 05:04		0	0	0	0	0	0	0	0	0	0	0	0	0	0
1156	3	4	12	2d 11:59:35.69000	0d 00:43:17.71000	0.00062203	0.00254386	0.00086221	4.0011	D	5	20/08/2020 05:06		0	0	0	0	0	0	0	0	0	0	0	0	0	0
1157	3	4	12	2d 12:02:18.17000	0d 00:46:00.19000	0.00066093	0.00269934	0.00086206	3.991	D	5	20/08/2020 05:09		0	0	0	0	0	0	0	0	0	0	0	0	0	0
1158	3	4	12	2d 12:05:00.78000	0d 00:48:42.80000	0.00069987	0.00285455	0.00086191	3.9809	D	5	20/08/2020 05:12		0	0	0	0	0	0	0	0	0	0	0	0	0	0
1159	3	4	12	2d 12:07:45.68000	0d 00:51:27.70000	0.00073936	0.00301155	0.00086206	3.9707	D	5	20/08/2020 05:14		0	0	0	0	0	0	0	0	0	0	0	0	0	0
1160	3	4	12	2d 12:10:33.00000	0d 00:54:15.02000	0.00077942	0.00317044	0.00086206	3.9606	D	5	20/08/2020 05:17		0	0	0	0	0	0	0	0	0	0	0	0	0	0
1161	3	4	12	2d 12:13:18.56000	0d 00:57:00.58000	0.00081907	0.00332726	0.00086206	3.9504	D	5	20/08/2020 05:20		0	0	0	0	0	0	0	0	0	0	0	0	0	0
1162	3	4	12	2d 12:16:08.92000	0d 00:59:50.94000	0.00085986	0.00348821	0.00086183	3.9403	D	5	20/08/2020 05:23		0	0	0	0	0	0	0	0	0	0	0	0	0	0
1163	3	4	12	2d 12:18:58.61000	0d 01:02:40.63000	0.00090049	0.00364812	0.00086206	3.9303	D	5	20/08/2020 05:26		0	0	0	0	0	0	0	0	0	0	0	0	0	0
1164	3	4	12	2d 12:21:49.44000	0d 01:05:31.46000	0.0009414	0.0038087	0.00086206	3.9202	D	5	20/08/2020 05:28		0	0	0	0	0	0	0	0	0	0	0	0	0	0
1165	3	4	12	2d 12:24:44.47000	0d 01:08:26.49000	0.00098331	0.00397279	0.00086191	3.91	D	5	20/08/2020 05:31		0	0	0	0	0	0	0	0	0	0	0	0	0	0
1166	3	4	12	2d 12:27:43.24000	0d 01:11:25.26000	0.00102612	0.00413996	0.00086229	3.8999	D	5	20/08/2020 05:34		0	0	0	0	0	0	0	0	0	0	0	0	0	0
1167	3	4	12	2d 12:30:42.21000	0d 01:14:24.23000	0.00106897	0.00430688	0.00086198	3.8898	D	5	20/08/2020 05:37		0	0	0	0	0	0	0	0	0	0	0	0	0	0
1168	3	4	12	2d 12:33:43.67000	0d 01:17:25.69000	0.00111242	0.00447568	0.00086191	3.8798	D	5	20/08/2020 05:40		0	0	0	0	0	0	0	0	0	0	0	0	0	0
1169	3	4	12	2d 12:36:50.49000	0d 01:20:32.51000	0.00115716	0.00464902	0.00086213	3.8697	D	5	20/08/2020 05:43		0	0	0	0	0	0	0	0	0	0	0	0	0	0
1170	3	4	12	2d 12:40:03.24000	0d 01:23:45.26000	0.00120331	0.0048274	0.00086229	3.8596	D	5	20/08/2020 05:47		0	0	0	0	0	0	0	0	0	0	0	0	0	0
1171	3	4	12	2d 12:43:22.13000	0d 01:27:04.15000	0.00125093	0.00501098	0.00086198	3.8495	D	5	20/08/2020 05:50		0	0	0	0	0	0	0	0	0	0	0	0	0	0
1172	3	4	12	2d 12:46:48.46000	0d 01:30:30.48000	0.00130034	0.00520093	0.00086191	3.8395	D	5	20/08/2020 05:53		0	0	0	0	0	0	0	0	0	0	0	0	0	0
1173	3	4	12	2d 12:50:29.54000	0d 01:34:11.56000	0.00135328	0.00540392	0.00086183	3.8294	D	5	20/08/2020 05:57		0	0	0	0	0	0	0	0	0	0	0	0	0	0
1174	3	4	12	2d 12:54:21.50000	0d 01:38:03.52000	0.00140882	0.00561634	0.00086213	3.8193	D	5	20/08/2020 06:01		0	0	0	0	0	0	0	0	0	0	0	0	0	0
1175	3	4	12	2d 12:58:28.57000	0d 01:42:10.59000	0.00146798	0.005842	0.00086191	3.8093	D	5	20/08/2020 06:05		0	0	0	0	0	0	0	0	0	0	0	0	0	0
1176	3	4	12	2d 13:02:53.13000	0d 01:46:35.15000	0.00153133	0.006083	0.00086191	3.7992	D	5	20/08/2020 06:10		0	0	0	0	0	0	0	0	0	0	0	0	0	0
1177	3	4	12	2d 13:07:40.22000	0d 01:51:22.24000	0.00160008	0.00634383	0.00086206	3.7891	D	5	20/08/2020 06:14		0	0	0	0	0	0	0	0	0	0	0	0	0	0
1178	3	4	12	2d 13:12:40.22000	0d 01:56:22.24000	0.00167191	0.00661569	0.00086221	3.7795	D	1	20/08/2020 06:19		0	0	0	0	0	0	0	0	0	0	0	0	0	0
1179	3	4	12	2d 13:17:40.22000	0d 02:01:22.24000	0.00174375	0.0068869	0.00086206	3.7711	D	1	20/08/2020 06:24		0	0	0	0	0	0	0	0	0	0	0	0	0	0
1180	3	4	12	2d 13:22:40.22000	0d 02:06:22.24000	0.00181558	0.00715751	0.00086198	3.763	D	1	20/08/2020 06:29		0	0	0	0	0	0	0	0	0	0	0	0	0	0
1181	3	4	12	2d 13:27:40.22000	0d 02:11:22.24000	0.00188742	0.00742757	0.00086183	3.7559	D	1	20/08/2020 06:34		0	0	0	0	0	0	0	0	0	0	0	0	0	0
1182	3	4	12	2d 13:32:40.22000	0d 02:16:22.24000	0.00195926	0.00769713	0.00086206	3.749	D	1	20/08/2020 06:39		0	0	0	0	0	0	0	0	0	0	0	0	0	0
1183	3	4	12	2d 13:37:40.22000	0d 02:21:22.24000	0.00203109	0.0079662	0.00086213	3.7424	D	1	20/08/2020 06:44		0	0	0	0	0	0	0	0	0	0	0	0	0	0
1184	3	4	12	2d 13:42:40.22000	0d 02:26:22.24000	0.00210293	0.00823481	0.00086206	3.7362	D	1	20/08/2020 06:49		0	0	0	0	0	0	0	0	0	0	0	0	0	0
1185	3	4	12	2d 13:47:40.22000	0d 02:31:22.24000	0.00217476	0.00850297	0.00086206	3.7301	D	1	20/08/2020 06:54		0	0	0	0	0	0	0	0	0	0	0	0	0	0
1186	3	4	12	2d 13:52:40.22000	0d 02:36:22.24000	0.0022466	0.0087707	0.00086206	3.724	D	1	20/08/2020 06:59		0	0	0	0	0	0	0	0	0	0	0	0	0	0
1187	3	4	12	2d 13:57:40.22000	0d 02:41:22.24000	0.00231843	0.00903799	0.00086213	3.7179	D	1	20/08/2020 07:04		0	0	0	0	0	0	0	0	0	0	0	0	0	0
1188	3	4	12	2d 14:02:40.22000	0d 02:46:22.24000	0.00239027	0.00930484	0.00086198	3.7115	D	1	20/08/2020 07:09		0	0	0	0	0	0	0	0	0	0	0	0	0	0
1189	3	4	12	2d 14:07:40.22000	0d 02:51:22.24000	0.00246211	0.00957124	0.00086191	3.7053	D	1	20/08/2020 07:14		0	0	0	0	0	0	0	0	0	0	0	0	0	0
1190	3	4	12	2d 14:12:40.22000	0d 02:56:22.24000	0.00253394	0.00983719	0.00086221	3.6988	D	1	20/08/2020 07:19		0	0	0	0	0	0	0	0	0	0	0	0	0	0
1191	3	4	12	2d 14:17:40.22000	0d 03:01:22.24000	0.00260578	0.0101027	0.00086206	3.6921	D	1	20/08/2020 07:24		0	0	0	0	0	0	0	0	0	0	0	0	0	0
1192	3	4	12	2d 14:22:40.22000	0d 03:06:22.24000	0.00267761	0.0103676	0.00086206	3.6849	D	1	20/08/2020 07:29		0	0	0	0	0	0	0	0	0	0	0	0	0	0
1193	3	4	12	2d 14:27:40.22000	0d 03:11:22.24000	0.00274945	0.0106321	0.00086206	3.6774	D	1	20/08/2020 07:34		0	0	0	0	0	0	0	0	0	0	0	0	0	0
1194	3	4	12	2d 14:32:40.22000	0d 03:16:22.24000	0.00282128	0.010896	0.00086206	3.6701	D	1	20/08/2020 07:39		0	0	0	0	0	0	0	0	0	0	0	0	0	0
1195	3	4	12	2d 14:37:40.22000	0d 03:21:22.24000	0.00289312	0.0111593	0.00086198	3.6616	D	1	20/08/2020 07:44		0	0	0	0	0	0	0	0	0	0	0	0	0	0
1196	3	4	12	2d 14:42:40.22000	0d 03:26:22.24000	0.00296496	0.011422	0.00086198	3.6524	D	1	20/08/2020 07:49		0	0	0	0	0	0	0	0	0	0	0	0	0	0
1197	3	4	12	2d 14:47:40.22000	0d 03:31:22.24000	0.00303679	0.011684	0.00086183	3.6426	D	1	20/08/2020 07:54		0	0	0	0	0	0	0	0	0	0	0	0	0	0
1198	3	4	12	2d 14:52:19.76000	0d 03:36:01.78000	0.00310373	0.0119275	0.00086221	3.6326	D	5	20/08/2020 07:59		0	0	0	0	0	0	0	0	0	0	0	0	0	0
1199	3	4	12	2d 14:56:33.02000	0d 03:40:15.04000	0.00316437	0.0121475	0.00086221	3.6223	D	5	20/08/2020 08:03		0	0	0	0	0	0	0	0	0	0	0	0	0	0
1200	3	4	12	2d 15:00:24.57000	0d 03:44:06.59000	0.00321982	0.0123481	0.00086198	3.6121	D	5	20/08/2020 08:07		0	0	0	0	0	0	0	0	0	0	0	0	0	0
1201	3	4	12	2d 15:03:40.45000	0d 03:47:22.47000	0.00326672	0.0125173	0.00086213	3.602	D	5	20/08/2020 08:10		0	0	0	0	0	0	0	0	0	0	0	0	0	0
1202	3	4	12	2d 15:06:29.30000	0d 03:50:11.32000	0.00330715	0.0126628	0.00086221	3.592	D	5	20/08/2020 08:13		0	0	0	0	0	0	0	0	0	0	0	0	0	0
1203	3	4	12	2d 15:08:55.21000	0d 03:52:37.23000	0.00334209	0.0127881	0.00086198	3.5819	D	5	20/08/2020 08:16		0	0	0	0	0	0	0	0	0	0	0	0	0	0
1204	3	4	12	2d 15:10:48.58000	0d 03:54:30.60000	0.00336924	0.0128852	0.00086191	3.5718	D	5	20/08/2020 08:17		0	0	0	0	0	0	0	0	0	0	0	0	0	0
1205	3	4	12	2d 15:12:24.81000	0d 03:56:06.83000	0.00339228	0.0129674	0.00086198	3.5618	D	5	20/08/2020 08:19		0	0	0	0	0	0	0	0	0	0	0	0	0	0
1206	3	4	12	2d 15:14:01.05000	0d 03:57:43.07000	0.00341532	0.0130494	0.00086221	3.5517	D	5	20/08/2020 08:21		0	0	0	0	0	0	0	0	0	0	0	0	0	0
1207	3	4	12	2d 15:15:16.92000	0d 03:58:58.94000	0.00343349	0.0131138	0.00086206	3.5416	D	5	20/08/2020 08:22		0	0	0	0	0	0	0	0	0	0	0	0	0	0
1208	3	4	12	2d 15:16:20.12000	0d 04:00:02.14000	0.00344863	0.0131673	0.00086191	3.5315	D	5	20/08/2020 08:23		0	0	0	0	0	0	0	0	0	0	0	0	0	0
1209	3	4	12	2d 15:17:13.50000	0d 04:00:55.52000	0.00346141	0.0132124	0.00086221	3.5215	D	5	20/08/2020 08:24		0	0	0	0	0	0	0	0	0	0	0	0	0	0
1210	3	4	12	2d 15:17:58.12000	0d 04:01:40.14000	0.00347209	0.01325	0.00086206	3.5113	D	5	20/08/2020 08:25		0	0	0	0	0	0	0	0	0	0	0	0	0	0
1211	3	4	12	2d 15:18:35.77000	0d 04:02:17.79000	0.00348111	0.0132816	0.00086191	3.5012	D	5	20/08/2020 08:25		0	0	0	0	0	0	0	0	0	0	0	0	0	0
1212	3	4	12	2d 15:19:08.92000	0d 04:02:50.94000	0.00348904	0.0133094	0.00086206	3.4911	D	5	20/08/2020 08:26		0	0	0	0	0	0	0	0	0	0	0	0	0	0
1213	3	4	12	2d 15:19:38.67000	0d 04:03:20.69000	0.00349617	0.0133342	0.00086221	3.4809	D	5	20/08/2020 08:26		0	0	0	0	0	0	0	0	0	0	0	0	0	0
1214	3	4	12	2d 15:20:04.53000	0d 04:03:46.55000	0.00350236	0.0133557	0.00086221	3.4708	D	5	20/08/2020 08:27		0	0	0	0	0	0	0	0	0	0	0	0	0	0
1215	3	4	12	2d 15:20:27.05000	0d 04:04:09.07000	0.00350775	0.0133744	0.00086198	3.4607	D	5	20/08/2020 08:27		0	0	0	0	0	0	0	0	0	0	0	0	0	0
1216	3	4	12	2d 15:20:46.87000	0d 04:04:28.89000	0.0035125	0.0133908	0.00086213	3.4505	D	5	20/08/2020 08:27		0	0	0	0	0	0	0	0	0	0	0	0	0	0
1217	3	4	12	2d 15:21:05.50000	0d 04:04:47.52000	0.00351696	0.0134062	0.00086198	3.4405	D	5	20/08/2020 08:28		0	0	0	0	0	0	0	0	0	0	0	0	0	0
1218	3	4	12	2d 15:21:23.82000	0d 04:05:05.84000	0.00352135	0.0134212	0.00086213	3.4302	D	5	20/08/2020 08:28		0	0	0	0	0	0	0	0	0	0	0	0	0	0
1219	3	4	12	2d 15:21:41.02000	0d 04:05:23.04000	0.00352547	0.0134354	0.00086198	3.4202	D	5	20/08/2020 08:28		0	0	0	0	0	0	0	0	0	0	0	0	0	0
1220	3	4	12	2d 15:21:56.95000	0d 04:05:38.97000	0.00352928	0.0134484	0.00086206	3.4099	D	5	20/08/2020 08:29		0	0	0	0	0	0	0	0	0	0	0	0	0	0
1221	3	4	12	2d 15:22:11.36000	0d 04:05:53.38000	0.00353273	0.0134601	0.00086183	3.3997	D	5	20/08/2020 08:29		0	0	0	0	0	0	0	0	0	0	0	0	0	0
1222	3	4	12	2d 15:22:25.01000	0d 04:06:07.03000	0.003536	0.0134712	0.00086198	3.3896	D	5	20/08/2020 08:29		0	0	0	0	0	0	0	0	0	0	0	0	0	0
1223	3	4	12	2d 15:22:37.60000	0d 04:06:19.62000	0.00353901	0.0134814	0.00086206	3.3796	D	5	20/08/2020 08:29		0	0	0	0	0	0	0	0	0	0	0	0	0	0
1224	3	4	12	2d 15:22:50.43000	0d 04:06:32.45000	0.00354209	0.0134918	0.00086198	3.3693	D	5	20/08/2020 08:29		0	0	0	0	0	0	0	0	0	0	0	0	0	0
1225	3	4	12	2d 15:23:02.27000	0d 04:06:44.29000	0.00354492	0.0135013	0.00086198	3.3591	D	5	20/08/2020 08:30		0	0	0	0	0	0	0	0	0	0	0	0	0	0
1226	3	4	12	2d 15:23:14.57000	0d 04:06:56.59000	0.00354787	0.0135112	0.00086206	3.3489	D	5	20/08/2020 08:30		0	0	0	0	0	0	0	0	0	0	0	0	0	0
1227	3	4	12	2d 15:23:26.13000	0d 04:07:08.15000	0.00355063	0.0135205	0.00086206	3.3388	D	5	20/08/2020 08:30		0	0	0	0	0	0	0	0	0	0	0	0	0	0
1228	3	4	12	2d 15:23:37.16000	0d 04:07:19.18000	0.00355328	0.0135293	0.00086183	3.3288	D	5	20/08/2020 08:30		0	0	0	0	0	0	0	0	0	0	0	0	0	0
1229	3	4	12	2d 15:23:47.80000	0d 04:07:29.82000	0.00355582	0.0135377	0.00086198	3.3187	D	5	20/08/2020 08:30		0	0	0	0	0	0	0	0	0	0	0	0	0	0
1230	3	4	12	2d 15:23:59.02000	0d 04:07:41.04000	0.00355851	0.0135466	0.00086191	3.3086	D	5	20/08/2020 08:31		0	0	0	0	0	0	0	0	0	0	0	0	0	0
1231	3	4	12	2d 15:24:09.93000	0d 04:07:51.95000	0.00356112	0.0135553	0.00086206	3.2985	D	5	20/08/2020 08:31		0	0	0	0	0	0	0	0	0	0	0	0	0	0
1232	3	4	12	2d 15:24:20.96000	0d 04:08:02.98000	0.00356376	0.013564	0.00086206	3.2883	D	5	20/08/2020 08:31		0	0	0	0	0	0	0	0	0	0	0	0	0	0
1233	3	4	12	2d 15:24:31.95000	0d 04:08:13.97000	0.0035664	0.0135726	0.00086206	3.2782	D	5	20/08/2020 08:31		0	0	0	0	0	0	0	0	0	0	0	0	0	0
1234	3	4	12	2d 15:24:42.31000	0d 04:08:24.33000	0.00356888	0.0135807	0.00086183	3.2682	D	5	20/08/2020 08:31		0	0	0	0	0	0	0	0	0	0	0	0	0	0
1235	3	4	12	2d 15:24:52.76000	0d 04:08:34.78000	0.00357138	0.0135889	0.00086206	3.258	D	5	20/08/2020 08:32		0	0	0	0	0	0	0	0	0	0	0	0	0	0
1236	3	4	12	2d 15:25:03.40000	0d 04:08:45.42000	0.00357393	0.0135972	0.00086206	3.2476	D	5	20/08/2020 08:32		0	0	0	0	0	0	0	0	0	0	0	0	0	0
1237	3	4	12	2d 15:25:13.09000	0d 04:08:55.11000	0.00357625	0.0136047	0.00086198	3.2374	D	5	20/08/2020 08:32		0	0	0	0	0	0	0	0	0	0	0	0	0	0
1238	3	4	12	2d 15:25:23.33000	0d 04:09:05.35000	0.0035787	0.0136126	0.00086213	3.227	D	5	20/08/2020 08:32		0	0	0	0	0	0	0	0	0	0	0	0	0	0
1239	3	4	12	2d 15:25:32.46000	0d 04:09:14.48000	0.00358088	0.0136197	0.00086213	3.2169	D	5	20/08/2020 08:32		0	0	0	0	0	0	0	0	0	0	0	0	0	0
1240	3	4	12	2d 15:25:41.27000	0d 04:09:23.29000	0.00358299	0.0136265	0.00086206	3.2067	D	5	20/08/2020 08:32		0	0	0	0	0	0	0	0	0	0	0	0	0	0
1241	3	4	12	2d 15:25:50.20000	0d 04:09:32.22000	0.00358513	0.0136333	0.00086191	3.1966	D	5	20/08/2020 08:32		0	0	0	0	0	0	0	0	0	0	0	0	0	0
1242	3	4	12	2d 15:25:58.29000	0d 04:09:40.31000	0.00358707	0.0136395	0.00086198	3.1864	D	5	20/08/2020 08:33		0	0	0	0	0	0	0	0	0	0	0	0	0	0
1243	3	4	12	2d 15:26:05.78000	0d 04:09:47.80000	0.00358886	0.0136452	0.00086198	3.1763	D	5	20/08/2020 08:33		0	0	0	0	0	0	0	0	0	0	0	0	0	0
1244	3	4	12	2d 15:26:12.88000	0d 04:09:54.90000	0.00359056	0.0136506	0.00086221	3.1661	D	5	20/08/2020 08:33		0	0	0	0	0	0	0	0	0	0	0	0	0	0
1245	3	4	12	2d 15:26:19.89000	0d 04:10:01.91000	0.00359224	0.0136559	0.00086191	3.1559	D	5	20/08/2020 08:33		0	0	0	0	0	0	0	0	0	0	0	0	0	0
1246	3	4	12	2d 15:26:26.54000	0d 04:10:08.56000	0.00359383	0.0136609	0.00086183	3.1456	D	5	20/08/2020 08:33		0	0	0	0	0	0	0	0	0	0	0	0	0	0
1247	3	4	12	2d 15:26:32.66000	0d 04:10:14.68000	0.0035953	0.0136655	0.00086221	3.1356	D	5	20/08/2020 08:33		0	0	0	0	0	0	0	0	0	0	0	0	0	0
1248	3	4	12	2d 15:26:38.66000	0d 04:10:20.68000	0.00359674	0.01367	0.00086191	3.1254	D	5	20/08/2020 08:33		0	0	0	0	0	0	0	0	0	0	0	0	0	0
1249	3	4	12	2d 15:26:44.44000	0d 04:10:26.46000	0.00359812	0.0136743	0.00086206	3.1151	D	5	20/08/2020 08:33		0	0	0	0	0	0	0	0	0	0	0	0	0	0
1250	3	4	12	2d 15:26:50.02000	0d 04:10:32.04000	0.00359946	0.0136785	0.00086206	3.1051	D	5	20/08/2020 08:33		0	0	0	0	0	0	0	0	0	0	0	0	0	0
1251	3	4	12	2d 15:26:55.47000	0d 04:10:37.49000	0.00360076	0.0136825	0.00086213	3.0948	D	5	20/08/2020 08:34		0	0	0	0	0	0	0	0	0	0	0	0	0	0
1252	3	4	12	2d 15:27:00.76000	0d 04:10:42.78000	0.00360203	0.0136864	0.00086183	3.0846	D	5	20/08/2020 08:34		0	0	0	0	0	0	0	0	0	0	0	0	0	0
1253	3	4	12	2d 15:27:05.78000	0d 04:10:47.80000	0.00360323	0.0136901	0.00086213	3.0744	D	5	20/08/2020 08:34		0	0	0	0	0	0	0	0	0	0	0	0	0	0
1254	3	4	12	2d 15:27:10.84000	0d 04:10:52.86000	0.00360444	0.0136939	0.00086206	3.0643	D	5	20/08/2020 08:34		0	0	0	0	0	0	0	0	0	0	0	0	0	0
1255	3	4	12	2d 15:27:15.29000	0d 04:10:57.31000	0.00360551	0.0136971	0.00086206	3.0539	D	5	20/08/2020 08:34		0	0	0	0	0	0	0	0	0	0	0	0	0	0
1256	3	4	12	2d 15:27:20.15000	0d 04:11:02.17000	0.00360667	0.0137007	0.00086206	3.0437	D	5	20/08/2020 08:34		0	0	0	0	0	0	0	0	0	0	0	0	0	0
1257	3	4	12	2d 15:27:24.78000	0d 04:11:06.80000	0.00360778	0.013704	0.00086191	3.0336	D	5	20/08/2020 08:34		0	0	0	0	0	0	0	0	0	0	0	0	0	0
1258	3	4	12	2d 15:27:29.13000	0d 04:11:11.15000	0.00360882	0.0137072	0.00086175	3.0236	D	5	20/08/2020 08:34		0	0	0	0	0	0	0	0	0	0	0	0	0	0
1259	3	4	12	2d 15:27:33.37000	0d 04:11:15.39000	0.00360984	0.0137103	0.00086206	3.0135	D	5	20/08/2020 08:34		0	0	0	0	0	0	0	0	0	0	0	0	0	0
1260	3	4	12	2d 15:27:37.29000	0d 04:11:19.31000	0.00361078	0.0137131	0.00086198	3.0034	D	5	20/08/2020 08:34		0	0	0	0	0	0	0	0	0	0	0	0	0	0
1261	3	4	12	2d 15:27:41.19000	0d 04:11:23.21000	0.00361171	0.0137159	0.00086183	2.9934	D	5	20/08/2020 08:34		0	0	0	0	0	0	0	0	0	0	0	0	0	0
1262	3	4	12	2d 15:27:45.09000	0d 04:11:27.11000	0.00361264	0.0137187	0.00086221	2.983	D	5	20/08/2020 08:34		0	0	0	0	0	0	0	0	0	0	0	0	0	0
1263	3	4	12	2d 15:27:48.81000	0d 04:11:30.83000	0.00361353	0.0137213	0.00086206	2.9728	D	5	20/08/2020 08:34		0	0	0	0	0	0	0	0	0	0	0	0	0	0
1264	3	4	12	2d 15:27:52.50000	0d 04:11:34.52000	0.00361442	0.0137239	0.00086206	2.9627	D	5	20/08/2020 08:35		0	0	0	0	0	0	0	0	0	0	0	0	0	0
1265	3	4	12	2d 15:27:56.13000	0d 04:11:38.15000	0.00361529	0.0137265	0.00086175	2.9523	D	5	20/08/2020 08:35		0	0	0	0	0	0	0	0	0	0	0	0	0	0
1266	3	4	12	2d 15:27:59.70000	0d 04:11:41.72000	0.00361614	0.013729	0.00086198	2.9419	D	5	20/08/2020 08:35		0	0	0	0	0	0	0	0	0	0	0	0	0	0
1267	3	4	12	2d 15:28:03.22000	0d 04:11:45.24000	0.00361698	0.0137315	0.00086221	2.9317	D	5	20/08/2020 08:35		0	0	0	0	0	0	0	0	0	0	0	0	0	0
1268	3	4	12	2d 15:28:06.61000	0d 04:11:48.63000	0.0036178	0.0137339	0.00086191	2.9213	D	5	20/08/2020 08:35		0	0	0	0	0	0	0	0	0	0	0	0	0	0
1269	3	4	12	2d 15:28:09.88000	0d 04:11:51.90000	0.00361858	0.0137362	0.00086206	2.9111	D	5	20/08/2020 08:35		0	0	0	0	0	0	0	0	0	0	0	0	0	0
1270	3	4	12	2d 15:28:13.15000	0d 04:11:55.17000	0.00361936	0.0137384	0.00086191	2.9009	D	5	20/08/2020 08:35		0	0	0	0	0	0	0	0	0	0	0	0	0	0
1271	3	4	12	2d 15:28:16.26000	0d 04:11:58.28000	0.00362011	0.0137406	0.00086191	2.8907	D	5	20/08/2020 08:35		0	0	0	0	0	0	0	0	0	0	0	0	0	0
1272	3	4	12	2d 15:28:19.25000	0d 04:12:01.27000	0.00362082	0.0137427	0.00086213	2.8804	D	5	20/08/2020 08:35		0	0	0	0	0	0	0	0	0	0	0	0	0	0
1273	3	4	12	2d 15:28:22.28000	0d 04:12:04.30000	0.00362155	0.0137448	0.00086206	2.8701	D	5	20/08/2020 08:35		0	0	0	0	0	0	0	0	0	0	0	0	0	0
1274	3	4	12	2d 15:28:25.27000	0d 04:12:07.29000	0.00362226	0.0137468	0.00086198	2.8598	D	5	20/08/2020 08:35		0	0	0	0	0	0	0	0	0	0	0	0	0	0
1275	3	4	12	2d 15:28:28.09000	0d 04:12:10.11000	0.00362294	0.0137487	0.00086213	2.8498	D	5	20/08/2020 08:35		0	0	0	0	0	0	0	0	0	0	0	0	0	0
1276	3	4	12	2d 15:28:30.86000	0d 04:12:12.88000	0.0036236	0.0137506	0.00086229	2.8392	D	5	20/08/2020 08:35		0	0	0	0	0	0	0	0	0	0	0	0	0	0
1277	3	4	12	2d 15:28:33.65000	0d 04:12:15.67000	0.00362427	0.0137525	0.00086198	2.829	D	5	20/08/2020 08:35		0	0	0	0	0	0	0	0	0	0	0	0	0	0
1278	3	4	12	2d 15:28:36.36000	0d 04:12:18.38000	0.00362492	0.0137543	0.00086206	2.8186	D	5	20/08/2020 08:35		0	0	0	0	0	0	0	0	0	0	0	0	0	0
1279	3	4	12	2d 15:28:38.93000	0d 04:12:20.95000	0.00362553	0.0137561	0.00086198	2.8083	D	5	20/08/2020 08:35		0	0	0	0	0	0	0	0	0	0	0	0	0	0
1280	3	4	12	2d 15:28:41.53000	0d 04:12:23.55000	0.00362616	0.0137578	0.00086221	2.7977	D	5	20/08/2020 08:35		0	0	0	0	0	0	0	0	0	0	0	0	0	0
1281	3	4	12	2d 15:28:44.13000	0d 04:12:26.15000	0.00362678	0.0137596	0.00086198	2.7872	D	5	20/08/2020 08:35		0	0	0	0	0	0	0	0	0	0	0	0	0	0
1282	3	4	12	2d 15:28:46.59000	0d 04:12:28.61000	0.00362737	0.0137612	0.00086198	2.777	D	5	20/08/2020 08:35		0	0	0	0	0	0	0	0	0	0	0	0	0	0
1283	3	4	12	2d 15:28:49.04000	0d 04:12:31.06000	0.00362796	0.0137628	0.00086191	2.7666	D	5	20/08/2020 08:35		0	0	0	0	0	0	0	0	0	0	0	0	0	0
1284	3	4	12	2d 15:28:51.44000	0d 04:12:33.46000	0.00362853	0.0137644	0.00086191	2.7559	D	5	20/08/2020 08:35		0	0	0	0	0	0	0	0	0	0	0	0	0	0
1285	3	4	12	2d 15:28:53.79000	0d 04:12:35.81000	0.00362909	0.013766	0.00086213	2.7457	D	5	20/08/2020 08:36		0	0	0	0	0	0	0	0	0	0	0	0	0	0
1286	3	4	12	2d 15:28:56.09000	0d 04:12:38.11000	0.00362964	0.0137675	0.00086206	2.7352	D	5	20/08/2020 08:36		0	0	0	0	0	0	0	0	0	0	0	0	0	0
1287	3	4	12	2d 15:28:58.34000	0d 04:12:40.36000	0.00363018	0.0137689	0.00086206	2.7247	D	5	20/08/2020 08:36		0	0	0	0	0	0	0	0	0	0	0	0	0	0
1288	3	4	12	2d 15:29:00.49000	0d 04:12:42.51000	0.0036307	0.0137703	0.00086213	2.7143	D	5	20/08/2020 08:36		0	0	0	0	0	0	0	0	0	0	0	0	0	0
1289	3	4	12	2d 15:29:02.59000	0d 04:12:44.61000	0.0036312	0.0137717	0.00086191	2.7037	D	5	20/08/2020 08:36		0	0	0	0	0	0	0	0	0	0	0	0	0	0
1290	3	4	12	2d 15:29:04.72000	0d 04:12:46.74000	0.00363171	0.0137731	0.00086198	2.6934	D	5	20/08/2020 08:36		0	0	0	0	0	0	0	0	0	0	0	0	0	0
1291	3	4	12	2d 15:29:06.82000	0d 04:12:48.84000	0.00363221	0.0137744	0.00086206	2.683	D	5	20/08/2020 08:36		0	0	0	0	0	0	0	0	0	0	0	0	0	0
1292	3	4	12	2d 15:29:08.95000	0d 04:12:50.97000	0.00363272	0.0137758	0.00086206	2.6725	D	5	20/08/2020 08:36		0	0	0	0	0	0	0	0	0	0	0	0	0	0
1293	3	4	12	2d 15:29:10.98000	0d 04:12:53.00000	0.00363321	0.0137771	0.00086213	2.6621	D	5	20/08/2020 08:36		0	0	0	0	0	0	0	0	0	0	0	0	0	0
1294	3	4	12	2d 15:29:13.00000	0d 04:12:55.02000	0.00363369	0.0137784	0.00086206	2.6514	D	5	20/08/2020 08:36		0	0	0	0	0	0	0	0	0	0	0	0	0	0
1295	3	4	12	2d 15:29:14.96000	0d 04:12:56.98000	0.00363416	0.0137796	0.00086198	2.641	D	5	20/08/2020 08:36		0	0	0	0	0	0	0	0	0	0	0	0	0	0
1296	3	4	12	2d 15:29:16.98000	0d 04:12:59.00000	0.00363465	0.0137809	0.00086206	2.6304	D	5	20/08/2020 08:36		0	0	0	0	0	0	0	0	0	0	0	0	0	0
1297	3	4	12	2d 15:29:18.91000	0d 04:13:00.93000	0.00363511	0.0137821	0.00086198	2.6198	D	5	20/08/2020 08:36		0	0	0	0	0	0	0	0	0	0	0	0	0	0
1298	3	4	12	2d 15:29:20.83000	0d 04:13:02.85000	0.00363557	0.0137833	0.00086221	2.6094	D	5	20/08/2020 08:36		0	0	0	0	0	0	0	0	0	0	0	0	0	0
1299	3	4	12	2d 15:29:22.69000	0d 04:13:04.71000	0.00363601	0.0137845	0.00086213	2.5992	D	5	20/08/2020 08:36		0	0	0	0	0	0	0	0	0	0	0	0	0	0
1300	3	4	12	2d 15:29:24.55000	0d 04:13:06.57000	0.00363646	0.0137856	0.00086206	2.5885	D	5	20/08/2020 08:36		0	0	0	0	0	0	0	0	0	0	0	0	0	0
1301	3	4	12	2d 15:29:26.43000	0d 04:13:08.45000	0.00363691	0.0137868	0.00086206	2.578	D	5	20/08/2020 08:36		0	0	0	0	0	0	0	0	0	0	0	0	0	0
1302	3	4	12	2d 15:29:28.27000	0d 04:13:10.29000	0.00363735	0.0137879	0.00086198	2.5673	D	5	20/08/2020 08:36		0	0	0	0	0	0	0	0	0	0	0	0	0	0
1303	3	4	12	2d 15:29:30.06000	0d 04:13:12.08000	0.00363778	0.013789	0.00086213	2.5568	D	5	20/08/2020 08:36		0	0	0	0	0	0	0	0	0	0	0	0	0	0
1304	3	4	12	2d 15:29:31.85000	0d 04:13:13.87000	0.00363821	0.0137901	0.00086191	2.5463	D	5	20/08/2020 08:36		0	0	0	0	0	0	0	0	0	0	0	0	0	0
1305	3	4	12	2d 15:29:33.62000	0d 04:13:15.64000	0.00363863	0.0137912	0.00086198	2.536	D	5	20/08/2020 08:36		0	0	0	0	0	0	0	0	0	0	0	0	0	0
1306	3	4	12	2d 15:29:35.33000	0d 04:13:17.35000	0.00363904	0.0137922	0.00086183	2.5255	D	5	20/08/2020 08:36		0	0	0	0	0	0	0	0	0	0	0	0	0	0
1307	3	4	12	2d 15:29:37.11000	0d 04:13:19.13000	0.00363947	0.0137933	0.00086206	2.515	D	5	20/08/2020 08:36		0	0	0	0	0	0	0	0	0	0	0	0	0	0
1308	3	4	12	2d 15:29:38.82000	0d 04:13:20.84000	0.00363988	0.0137943	0.00086198	2.5045	D	5	20/08/2020 08:36		0	0	0	0	0	0	0	0	0	0	0	0	0	0
1309	3	4	12	2d 15:29:39.55000	0d 04:13:21.57000	0.00364005	0.0137948	0.00086213	2.5	D	133	20/08/2020 08:36		0	0	0	0	0	0	0	0	0	0	0	0	0	0
1310	3	4	13	2d 15:29:39.56000	0d 00:00:00.01000	0	0	0	2.5962	R	0	20/08/2020 08:36		0	0	0	0	0	0	0	0	0	0	0	0	0	0
1311	3	4	13	2d 15:29:41.56000	0d 00:00:02.01000	0	0	0	2.8386	R	1	20/08/2020 08:36		0	0	0	0	0	0	0	0	0	0	0	0	0	0
1312	3	4	13	2d 15:29:43.56000	0d 00:00:04.01000	0	0	0	2.9548	R	1	20/08/2020 08:36		0	0	0	0	0	0	0	0	0	0	0	0	0	0
1313	3	4	13	2d 15:29:45.56000	0d 00:00:06.01000	0	0	0	3.0454	R	1	20/08/2020 08:36		0	0	0	0	0	0	0	0	0	0	0	0	0	0
1314	3	4	13	2d 15:29:47.56000	0d 00:00:08.01000	0	0	0	3.1199	R	1	20/08/2020 08:36		0	0	0	0	0	0	0	0	0	0	0	0	0	0
1315	3	4	13	2d 15:29:49.55000	0d 00:00:10.00000	0	0	0	3.1812	R	129	20/08/2020 08:36		0	0	0	0	0	0	0	0	0	0	0	0	0	0
1316	4	5	9	2d 15:29:49.58000	0d 00:00:00.03000	0.00000001	0.00000002	0.00086412	3.3169	C	0	20/08/2020 08:36		0	0	0	0	0	0	0	0	0	0	0	0	0	0
1317	4	5	9	2d 15:29:49.74000	0d 00:00:00.19000	0.00000005	0.00000015	0.00086206	3.3581	C	5	20/08/2020 08:36		0	0	0	0	0	0	0	0	0	0	0	0	0	0
1318	4	5	9	2d 15:29:49.88000	0d 00:00:00.33000	0.00000008	0.00000026	0.00086206	3.38	C	5	20/08/2020 08:36		0	0	0	0	0	0	0	0	0	0	0	0	0	0
1319	4	5	9	2d 15:29:50.04000	0d 00:00:00.49000	0.00000012	0.00000039	0.00086198	3.3997	C	5	20/08/2020 08:36		0	0	0	0	0	0	0	0	0	0	0	0	0	0
1320	4	5	9	2d 15:29:50.22000	0d 00:00:00.67000	0.00000016	0.00000054	0.00086183	3.4182	C	5	20/08/2020 08:36		0	0	0	0	0	0	0	0	0	0	0	0	0	0
1321	4	5	9	2d 15:29:50.41000	0d 00:00:00.86000	0.00000021	0.0000007	0.00086221	3.4356	C	5	20/08/2020 08:36		0	0	0	0	0	0	0	0	0	0	0	0	0	0
1322	4	5	9	2d 15:29:50.61000	0d 00:00:01.06000	0.00000025	0.00000086	0.00086191	3.4524	C	5	20/08/2020 08:36		0	0	0	0	0	0	0	0	0	0	0	0	0	0
1323	4	5	9	2d 15:29:50.82000	0d 00:00:01.27000	0.0000003	0.00000104	0.00086183	3.4682	C	5	20/08/2020 08:36		0	0	0	0	0	0	0	0	0	0	0	0	0	0
1324	4	5	9	2d 15:29:51.04000	0d 00:00:01.49000	0.00000036	0.00000122	0.00086198	3.4839	C	5	20/08/2020 08:36		0	0	0	0	0	0	0	0	0	0	0	0	0	0
1325	4	5	9	2d 15:29:51.28000	0d 00:00:01.73000	0.00000041	0.00000142	0.00086198	3.4997	C	5	20/08/2020 08:36		0	0	0	0	0	0	0	0	0	0	0	0	0	0
1326	4	5	9	2d 15:29:51.53000	0d 00:00:01.98000	0.00000047	0.00000163	0.00086191	3.5149	C	5	20/08/2020 08:36		0	0	0	0	0	0	0	0	0	0	0	0	0	0
1327	4	5	9	2d 15:29:51.79000	0d 00:00:02.24000	0.00000054	0.00000185	0.00086175	3.5299	C	5	20/08/2020 08:37		0	0	0	0	0	0	0	0	0	0	0	0	0	0
1328	4	5	9	2d 15:29:52.06000	0d 00:00:02.51000	0.0000006	0.00000208	0.00086213	3.5445	C	5	20/08/2020 08:37		0	0	0	0	0	0	0	0	0	0	0	0	0	0
1329	4	5	9	2d 15:29:52.34000	0d 00:00:02.79000	0.00000067	0.00000232	0.00086183	3.5587	C	5	20/08/2020 08:37		0	0	0	0	0	0	0	0	0	0	0	0	0	0
1330	4	5	9	2d 15:29:52.64000	0d 00:00:03.09000	0.00000074	0.00000257	0.00086206	3.5727	C	5	20/08/2020 08:37		0	0	0	0	0	0	0	0	0	0	0	0	0	0
1331	4	5	9	2d 15:29:52.96000	0d 00:00:03.41000	0.00000082	0.00000285	0.00086206	3.5865	C	5	20/08/2020 08:37		0	0	0	0	0	0	0	0	0	0	0	0	0	0
1332	4	5	9	2d 15:29:53.30000	0d 00:00:03.75000	0.0000009	0.00000314	0.00086198	3.5999	C	5	20/08/2020 08:37		0	0	0	0	0	0	0	0	0	0	0	0	0	0
1333	4	5	9	2d 15:29:53.67000	0d 00:00:04.12000	0.00000099	0.00000346	0.00086221	3.6129	C	5	20/08/2020 08:37		0	0	0	0	0	0	0	0	0	0	0	0	0	0
1334	4	5	9	2d 15:29:54.06000	0d 00:00:04.51000	0.00000108	0.0000038	0.00086221	3.6255	C	5	20/08/2020 08:37		0	0	0	0	0	0	0	0	0	0	0	0	0	0
1335	4	5	9	2d 15:29:54.50000	0d 00:00:04.95000	0.00000118	0.00000418	0.00086221	3.6381	C	5	20/08/2020 08:37		0	0	0	0	0	0	0	0	0	0	0	0	0	0
1336	4	5	9	2d 15:29:55.00000	0d 00:00:05.45000	0.0000013	0.00000462	0.00086183	3.6498	C	5	20/08/2020 08:37		0	0	0	0	0	0	0	0	0	0	0	0	0	0
1337	4	5	9	2d 15:29:55.59000	0d 00:00:06.04000	0.00000145	0.00000513	0.00086198	3.6619	C	5	20/08/2020 08:37		0	0	0	0	0	0	0	0	0	0	0	0	0	0
1338	4	5	9	2d 15:29:56.29000	0d 00:00:06.74000	0.00000161	0.00000575	0.00086213	3.673	C	5	20/08/2020 08:37		0	0	0	0	0	0	0	0	0	0	0	0	0	0
1339	4	5	9	2d 15:29:57.15000	0d 00:00:07.60000	0.00000182	0.00000651	0.00086206	3.6838	C	5	20/08/2020 08:37		0	0	0	0	0	0	0	0	0	0	0	0	0	0
1340	4	5	9	2d 15:29:58.28000	0d 00:00:08.73000	0.00000209	0.0000075	0.00086183	3.6944	C	5	20/08/2020 08:37		0	0	0	0	0	0	0	0	0	0	0	0	0	0
1341	4	5	9	2d 15:29:59.96000	0d 00:00:10.41000	0.00000249	0.00000899	0.00086206	3.7047	C	5	20/08/2020 08:37		0	0	0	0	0	0	0	0	0	0	0	0	0	0
1342	4	5	9	2d 15:30:02.95000	0d 00:00:13.40000	0.00000321	0.00001165	0.00086213	3.715	C	5	20/08/2020 08:37		0	0	0	0	0	0	0	0	0	0	0	0	0	0
1343	4	5	9	2d 15:30:10.93000	0d 00:00:21.38000	0.00000512	0.00001876	0.00086198	3.7252	C	5	20/08/2020 08:37		0	0	0	0	0	0	0	0	0	0	0	0	0	0
1344	4	5	9	2d 15:30:43.97000	0d 00:00:54.42000	0.00001303	0.00004821	0.00086213	3.7151	C	5	20/08/2020 08:37		0	0	0	0	0	0	0	0	0	0	0	0	0	0
1345	4	5	9	2d 15:31:05.66000	0d 00:01:16.11000	0.00001822	0.00006748	0.00086206	3.705	C	5	20/08/2020 08:38		0	0	0	0	0	0	0	0	0	0	0	0	0	0
1346	4	5	9	2d 15:31:36.86000	0d 00:01:47.31000	0.0000257	0.00009512	0.00086198	3.695	C	5	20/08/2020 08:38		0	0	0	0	0	0	0	0	0	0	0	0	0	0
1347	4	5	9	2d 15:32:43.28000	0d 00:02:53.73000	0.0000416	0.00015379	0.00086198	3.6849	C	5	20/08/2020 08:39		0	0	0	0	0	0	0	0	0	0	0	0	0	0
1348	4	5	9	2d 15:37:43.28000	0d 00:07:53.73000	0.00011344	0.00041815	0.00086198	3.6793	C	1	20/08/2020 08:44		0	0	0	0	0	0	0	0	0	0	0	0	0	0
1349	4	5	9	2d 15:42:43.28000	0d 00:12:53.73000	0.00018527	0.00068255	0.00086198	3.6822	C	1	20/08/2020 08:49		0	0	0	0	0	0	0	0	0	0	0	0	0	0
1350	4	5	9	2d 15:47:43.28000	0d 00:17:53.73000	0.00025711	0.0009472	0.00086221	3.6861	C	1	20/08/2020 08:54		0	0	0	0	0	0	0	0	0	0	0	0	0	0
1351	4	5	9	2d 15:52:43.28000	0d 00:22:53.73000	0.00032894	0.00121212	0.00086206	3.6899	C	1	20/08/2020 08:59		0	0	0	0	0	0	0	0	0	0	0	0	0	0
1352	4	5	9	2d 15:57:43.28000	0d 00:27:53.73000	0.00040078	0.00147732	0.00086213	3.6936	C	1	20/08/2020 09:04		0	0	0	0	0	0	0	0	0	0	0	0	0	0
1353	4	5	9	2d 16:02:43.28000	0d 00:32:53.73000	0.00047261	0.00174282	0.00086213	3.6976	C	1	20/08/2020 09:09		0	0	0	0	0	0	0	0	0	0	0	0	0	0
1354	4	5	9	2d 16:07:43.28000	0d 00:37:53.73000	0.00054445	0.00200861	0.00086213	3.7021	C	1	20/08/2020 09:14		0	0	0	0	0	0	0	0	0	0	0	0	0	0
1355	4	5	9	2d 16:12:43.28000	0d 00:42:53.73000	0.00061629	0.00227473	0.00086221	3.7069	C	1	20/08/2020 09:19		0	0	0	0	0	0	0	0	0	0	0	0	0	0
1356	4	5	9	2d 16:17:43.28000	0d 00:47:53.73000	0.00068812	0.00254119	0.00086191	3.7119	C	1	20/08/2020 09:24		0	0	0	0	0	0	0	0	0	0	0	0	0	0
1357	4	5	9	2d 16:22:43.28000	0d 00:52:53.73000	0.00075996	0.00280803	0.00086206	3.7171	C	1	20/08/2020 09:29		0	0	0	0	0	0	0	0	0	0	0	0	0	0
1358	4	5	9	2d 16:27:43.28000	0d 00:57:53.73000	0.00083179	0.00307526	0.00086206	3.7226	C	1	20/08/2020 09:34		0	0	0	0	0	0	0	0	0	0	0	0	0	0
1359	4	5	9	2d 16:32:43.28000	0d 01:02:53.73000	0.00090363	0.00334287	0.00086183	3.7282	C	1	20/08/2020 09:39		0	0	0	0	0	0	0	0	0	0	0	0	0	0
1360	4	5	9	2d 16:37:43.28000	0d 01:07:53.73000	0.00097546	0.00361089	0.00086213	3.7337	C	1	20/08/2020 09:44		0	0	0	0	0	0	0	0	0	0	0	0	0	0
1361	4	5	9	2d 16:42:43.28000	0d 01:12:53.73000	0.0010473	0.0038793	0.00086213	3.7389	C	1	20/08/2020 09:49		0	0	0	0	0	0	0	0	0	0	0	0	0	0
1362	4	5	9	2d 16:47:43.28000	0d 01:17:53.73000	0.00111914	0.0041481	0.00086229	3.7444	C	1	20/08/2020 09:54		0	0	0	0	0	0	0	0	0	0	0	0	0	0
1363	4	5	9	2d 16:52:43.28000	0d 01:22:53.73000	0.00119097	0.00441727	0.00086191	3.7498	C	1	20/08/2020 09:59		0	0	0	0	0	0	0	0	0	0	0	0	0	0
1364	4	5	9	2d 16:57:43.28000	0d 01:27:53.73000	0.00126281	0.00468683	0.00086198	3.7549	C	1	20/08/2020 10:04		0	0	0	0	0	0	0	0	0	0	0	0	0	0
1365	4	5	9	2d 17:02:43.28000	0d 01:32:53.73000	0.00133464	0.00495675	0.00086191	3.7601	C	1	20/08/2020 10:09		0	0	0	0	0	0	0	0	0	0	0	0	0	0
1366	4	5	9	2d 17:07:43.28000	0d 01:37:53.73000	0.00140648	0.00522706	0.00086191	3.7653	C	1	20/08/2020 10:14		0	0	0	0	0	0	0	0	0	0	0	0	0	0
1367	4	5	9	2d 17:12:43.28000	0d 01:42:53.73000	0.00147831	0.00549774	0.00086206	3.7708	C	1	20/08/2020 10:19		0	0	0	0	0	0	0	0	0	0	0	0	0	0
1368	4	5	9	2d 17:17:43.28000	0d 01:47:53.73000	0.00155015	0.00576881	0.00086206	3.7762	C	1	20/08/2020 10:24		0	0	0	0	0	0	0	0	0	0	0	0	0	0
1369	4	5	9	2d 17:22:43.28000	0d 01:52:53.73000	0.00162198	0.00604028	0.00086213	3.7816	C	1	20/08/2020 10:29		0	0	0	0	0	0	0	0	0	0	0	0	0	0
1370	4	5	9	2d 17:27:43.28000	0d 01:57:53.73000	0.00169382	0.00631216	0.00086206	3.7876	C	1	20/08/2020 10:34		0	0	0	0	0	0	0	0	0	0	0	0	0	0
1371	4	5	9	2d 17:32:43.28000	0d 02:02:53.73000	0.00176566	0.00658447	0.00086206	3.7942	C	1	20/08/2020 10:39		0	0	0	0	0	0	0	0	0	0	0	0	0	0
1372	4	5	9	2d 17:37:43.28000	0d 02:07:53.73000	0.00183749	0.00685728	0.00086198	3.8012	C	1	20/08/2020 10:44		0	0	0	0	0	0	0	0	0	0	0	0	0	0
1373	4	5	9	2d 17:42:43.28000	0d 02:12:53.73000	0.00190933	0.0071306	0.00086198	3.809	C	1	20/08/2020 10:49		0	0	0	0	0	0	0	0	0	0	0	0	0	0
1374	4	5	9	2d 17:47:43.28000	0d 02:17:53.73000	0.00198116	0.00740452	0.00086198	3.8172	C	1	20/08/2020 10:54		0	0	0	0	0	0	0	0	0	0	0	0	0	0
1375	4	5	9	2d 17:52:43.28000	0d 02:22:53.73000	0.002053	0.00767906	0.00086236	3.8265	C	1	20/08/2020 10:59		0	0	0	0	0	0	0	0	0	0	0	0	0	0
1376	4	5	9	2d 17:57:33.17000	0d 02:27:43.62000	0.00212241	0.00794501	0.00086206	3.8366	C	5	20/08/2020 11:04		0	0	0	0	0	0	0	0	0	0	0	0	0	0
1377	4	5	9	2d 18:02:07.63000	0d 02:32:18.08000	0.00218813	0.00819747	0.00086191	3.8466	C	5	20/08/2020 11:09		0	0	0	0	0	0	0	0	0	0	0	0	0	0
1378	4	5	9	2d 18:06:14.36000	0d 02:36:24.81000	0.00224721	0.00842503	0.00086229	3.8567	C	5	20/08/2020 11:13		0	0	0	0	0	0	0	0	0	0	0	0	0	0
1379	4	5	9	2d 18:10:07.25000	0d 02:40:17.70000	0.00230298	0.00864038	0.00086183	3.8668	C	5	20/08/2020 11:17		0	0	0	0	0	0	0	0	0	0	0	0	0	0
1380	4	5	9	2d 18:13:45.61000	0d 02:43:56.06000	0.00235527	0.00884282	0.00086183	3.8769	C	5	20/08/2020 11:20		0	0	0	0	0	0	0	0	0	0	0	0	0	0
1381	4	5	9	2d 18:17:14.39000	0d 02:47:24.84000	0.00240526	0.00903689	0.00086213	3.8869	C	5	20/08/2020 11:24		0	0	0	0	0	0	0	0	0	0	0	0	0	0
1382	4	5	9	2d 18:20:33.96000	0d 02:50:44.41000	0.00245305	0.00922288	0.00086213	3.897	C	5	20/08/2020 11:27		0	0	0	0	0	0	0	0	0	0	0	0	0	0
1383	4	5	9	2d 18:23:46.45000	0d 02:53:56.90000	0.00249914	0.00940273	0.00086206	3.9072	C	5	20/08/2020 11:30		0	0	0	0	0	0	0	0	0	0	0	0	0	0
1384	4	5	9	2d 18:26:57.73000	0d 02:57:08.18000	0.00254494	0.00958191	0.00086229	3.9173	C	5	20/08/2020 11:34		0	0	0	0	0	0	0	0	0	0	0	0	0	0
1385	4	5	9	2d 18:30:01.50000	0d 03:00:11.95000	0.00258895	0.00975451	0.00086206	3.9274	C	5	20/08/2020 11:37		0	0	0	0	0	0	0	0	0	0	0	0	0	0
1386	4	5	9	2d 18:33:02.97000	0d 03:03:13.42000	0.0026324	0.00992538	0.00086213	3.9376	C	5	20/08/2020 11:40		0	0	0	0	0	0	0	0	0	0	0	0	0	0
1387	4	5	9	2d 18:36:02.93000	0d 03:06:13.38000	0.00267549	0.0100953	0.00086191	3.9477	C	5	20/08/2020 11:43		0	0	0	0	0	0	0	0	0	0	0	0	0	0
1388	4	5	9	2d 18:39:00.36000	0d 03:09:10.81000	0.00271798	0.0102632	0.00086206	3.9577	C	5	20/08/2020 11:46		0	0	0	0	0	0	0	0	0	0	0	0	0	0
1389	4	5	9	2d 18:41:51.10000	0d 03:12:01.55000	0.00275886	0.0104252	0.00086206	3.9678	C	5	20/08/2020 11:48		0	0	0	0	0	0	0	0	0	0	0	0	0	0
1390	4	5	9	2d 18:44:42.67000	0d 03:14:53.12000	0.00279994	0.0105884	0.00086206	3.9779	C	5	20/08/2020 11:51		0	0	0	0	0	0	0	0	0	0	0	0	0	0
1391	4	5	9	2d 18:47:33.01000	0d 03:17:43.46000	0.00284073	0.0107509	0.00086191	3.9879	C	5	20/08/2020 11:54		0	0	0	0	0	0	0	0	0	0	0	0	0	0
1392	4	5	9	2d 18:50:22.26000	0d 03:20:32.71000	0.00288126	0.0109127	0.00086198	3.998	C	5	20/08/2020 11:57		0	0	0	0	0	0	0	0	0	0	0	0	0	0
1393	4	5	9	2d 18:53:10.77000	0d 03:23:21.22000	0.00292161	0.0110742	0.00086213	4.0081	C	5	20/08/2020 12:00		0	0	0	0	0	0	0	0	0	0	0	0	0	0
1394	4	5	9	2d 18:55:58.78000	0d 03:26:09.23000	0.00296184	0.0112357	0.00086206	4.0183	C	5	20/08/2020 12:03		0	0	0	0	0	0	0	0	0	0	0	0	0	0
1395	4	5	9	2d 18:58:46.53000	0d 03:28:56.98000	0.00300201	0.0113973	0.00086183	4.0284	C	5	20/08/2020 12:05		0	0	0	0	0	0	0	0	0	0	0	0	0	0
1396	4	5	9	2d 19:01:29.53000	0d 03:31:39.98000	0.00304104	0.0115547	0.00086198	4.0385	C	5	20/08/2020 12:08		0	0	0	0	0	0	0	0	0	0	0	0	0	0
1397	4	5	9	2d 19:04:09.59000	0d 03:34:20.04000	0.00307937	0.0117097	0.00086191	4.0485	C	5	20/08/2020 12:11		0	0	0	0	0	0	0	0	0	0	0	0	0	0
1398	4	5	9	2d 19:06:49.57000	0d 03:37:00.02000	0.00311767	0.011865	0.00086206	4.0586	C	5	20/08/2020 12:13		0	0	0	0	0	0	0	0	0	0	0	0	0	0
1399	4	5	9	2d 19:09:26.98000	0d 03:39:37.43000	0.00315537	0.0120181	0.00086191	4.0687	C	5	20/08/2020 12:16		0	0	0	0	0	0	0	0	0	0	0	0	0	0
1400	4	5	9	2d 19:12:02.99000	0d 03:42:13.44000	0.00319272	0.0121703	0.00086206	4.0787	C	5	20/08/2020 12:19		0	0	0	0	0	0	0	0	0	0	0	0	0	0
1401	4	5	9	2d 19:14:35.37000	0d 03:44:45.82000	0.00322921	0.0123193	0.00086213	4.0888	C	5	20/08/2020 12:21		0	0	0	0	0	0	0	0	0	0	0	0	0	0
1402	4	5	9	2d 19:17:07.35000	0d 03:47:17.80000	0.0032656	0.0124683	0.00086198	4.0989	C	5	20/08/2020 12:24		0	0	0	0	0	0	0	0	0	0	0	0	0	0
1403	4	5	9	2d 19:19:38.28000	0d 03:49:48.73000	0.00330174	0.0126166	0.00086198	4.1089	C	5	20/08/2020 12:26		0	0	0	0	0	0	0	0	0	0	0	0	0	0
1404	4	5	9	2d 19:22:06.89000	0d 03:52:17.34000	0.00333733	0.012763	0.00086221	4.119	C	5	20/08/2020 12:29		0	0	0	0	0	0	0	0	0	0	0	0	0	0
1405	4	5	9	2d 19:24:30.58000	0d 03:54:41.03000	0.00337173	0.0129049	0.00086198	4.1291	C	5	20/08/2020 12:31		0	0	0	0	0	0	0	0	0	0	0	0	0	0
1406	4	5	9	2d 19:26:53.31000	0d 03:57:03.76000	0.00340591	0.0130462	0.00086221	4.1392	C	5	20/08/2020 12:34		0	0	0	0	0	0	0	0	0	0	0	0	0	0
1407	4	5	9	2d 19:29:15.61000	0d 03:59:26.06000	0.00343999	0.0131874	0.00086206	4.1492	C	5	20/08/2020 12:36		0	0	0	0	0	0	0	0	0	0	0	0	0	0
1408	4	5	9	2d 19:31:37.03000	0d 04:01:47.48000	0.00347385	0.0133281	0.00086213	4.1595	C	5	20/08/2020 12:38		0	0	0	0	0	0	0	0	0	0	0	0	0	0
1409	4	5	9	2d 19:33:59.39000	0d 04:04:09.84000	0.00350794	0.01347	0.00086213	4.1695	C	5	20/08/2020 12:41		0	0	0	0	0	0	0	0	0	0	0	0	0	0
1410	4	5	9	2d 19:36:18.50000	0d 04:06:28.95000	0.00354125	0.0136091	0.00086206	4.1796	C	5	20/08/2020 12:43		0	0	0	0	0	0	0	0	0	0	0	0	0	0
1411	4	5	9	2d 19:38:36.43000	0d 04:08:46.88000	0.00357428	0.0137473	0.00086206	4.1897	C	5	20/08/2020 12:45		0	0	0	0	0	0	0	0	0	0	0	0	0	0
1412	4	5	9	2d 19:40:54.92000	0d 04:11:05.37000	0.00360744	0.0138864	0.00086175	4.2	C	133	20/08/2020 12:48		0	0	0	0	0	0	0	0	0	0	0	0	0	0
1413	4	5	10	2d 19:40:54.93000	0d 00:00:00.01000	0.00360744	0.0138864	0.00090471	4.2004	C	0	20/08/2020 12:48		0	0	0	0	0	0	0	0	0	0	0	0	0	0
1414	4	5	10	2d 19:41:10.04000	0d 00:00:15.12000	0.00361103	0.0139015	0.00080468	4.2004	C	4	20/08/2020 12:48		0	0	0	0	0	0	0	0	0	0	0	0	0	0
1415	4	5	10	2d 19:41:28.99000	0d 00:00:34.07000	0.00361499	0.0139181	0.00070466	4.2	C	4	20/08/2020 12:48		0	0	0	0	0	0	0	0	0	0	0	0	0	0
1416	4	5	10	2d 19:41:53.88000	0d 00:00:58.96000	0.0036195	0.0139371	0.00060456	4.2	C	4	20/08/2020 12:49		0	0	0	0	0	0	0	0	0	0	0	0	0	0
1417	4	5	10	2d 19:42:24.68000	0d 00:01:29.76000	0.00362423	0.0139569	0.00050446	4.2	C	4	20/08/2020 12:49		0	0	0	0	0	0	0	0	0	0	0	0	0	0
1418	4	5	10	2d 19:43:04.38000	0d 00:02:09.46000	0.00362923	0.0139779	0.00040444	4.2002	C	4	20/08/2020 12:50		0	0	0	0	0	0	0	0	0	0	0	0	0	0
1419	4	5	10	2d 19:43:59.16000	0d 00:03:04.24000	0.00363458	0.0140004	0.00030426	4.2002	C	4	20/08/2020 12:51		0	0	0	0	0	0	0	0	0	0	0	0	0	0
1420	4	5	10	2d 19:45:17.75000	0d 00:04:22.83000	0.00364004	0.0140234	0.00020409	4.1999	C	4	20/08/2020 12:52		0	0	0	0	0	0	0	0	0	0	0	0	0	0
1421	4	5	10	2d 19:47:56.88000	0d 00:07:01.96000	0.00364659	0.0140509	0.00010407	4.2	C	4	20/08/2020 12:55		0	0	0	0	0	0	0	0	0	0	0	0	0	0
1422	4	5	10	2d 19:48:57.22000	0d 00:08:02.30000	0.00364819	0.0140576	0.00008621	4.1999	C	132	20/08/2020 12:56		0	0	0	0	0	0	0	0	0	0	0	0	0	0
1423	4	5	11	2d 19:48:57.23000	0d 00:00:00.01000	0	0	0	4.1988	R	0	20/08/2020 12:56		0	0	0	0	0	0	0	0	0	0	0	0	0	0
1424	4	5	11	2d 19:48:59.23000	0d 00:00:02.01000	0	0	0	4.199	R	1	20/08/2020 12:56		0	0	0	0	0	0	0	0	0	0	0	0	0	0
1425	4	5	11	2d 19:49:01.23000	0d 00:00:04.01000	0	0	0	4.1988	R	1	20/08/2020 12:56		0	0	0	0	0	0	0	0	0	0	0	0	0	0
1426	4	5	11	2d 19:49:03.23000	0d 00:00:06.01000	0	0	0	4.1987	R	1	20/08/2020 12:56		0	0	0	0	0	0	0	0	0	0	0	0	0	0
1427	4	5	11	2d 19:49:05.23000	0d 00:00:08.01000	0	0	0	4.1988	R	1	20/08/2020 12:56		0	0	0	0	0	0	0	0	0	0	0	0	0	0
1428	4	5	11	2d 19:49:07.22000	0d 00:00:10.00000	0	0	0	4.1985	R	129	20/08/2020 12:56		0	0	0	0	0	0	0	0	0	0	0	0	0	0
1429	4	5	12	2d 19:49:07.25000	0d 00:00:00.03000	0.00000001	0.00000003	0.00086427	4.1907	D	0	20/08/2020 12:56		0	0	0	0	0	0	0	0	0	0	0	0	0	0
1430	4	5	12	2d 19:49:55.01000	0d 00:00:47.79000	0.00001144	0.00004788	0.00086206	4.1807	D	5	20/08/2020 12:57		0	0	0	0	0	0	0	0	0	0	0	0	0	0
1431	4	5	12	2d 19:51:46.86000	0d 00:02:39.64000	0.00003823	0.00015972	0.00086183	4.1706	D	5	20/08/2020 12:58		0	0	0	0	0	0	0	0	0	0	0	0	0	0
1432	4	5	12	2d 19:53:52.12000	0d 00:04:44.90000	0.00006822	0.00028466	0.00086213	4.1605	D	5	20/08/2020 13:01		0	0	0	0	0	0	0	0	0	0	0	0	0	0
1433	4	5	12	2d 19:55:59.04000	0d 00:06:51.82000	0.00009861	0.00041096	0.00086198	4.1505	D	5	20/08/2020 13:03		0	0	0	0	0	0	0	0	0	0	0	0	0	0
1434	4	5	12	2d 19:58:06.33000	0d 00:08:59.11000	0.00012909	0.00053732	0.00086206	4.1404	D	5	20/08/2020 13:05		0	0	0	0	0	0	0	0	0	0	0	0	0	0
1435	4	5	12	2d 20:00:19.05000	0d 00:11:11.83000	0.00016087	0.00066874	0.00086183	4.1303	D	5	20/08/2020 13:07		0	0	0	0	0	0	0	0	0	0	0	0	0	0
1436	4	5	12	2d 20:02:30.62000	0d 00:13:23.40000	0.00019238	0.00079871	0.00086198	4.1202	D	5	20/08/2020 13:09		0	0	0	0	0	0	0	0	0	0	0	0	0	0
1437	4	5	12	2d 20:04:46.85000	0d 00:15:39.63000	0.000225	0.00093296	0.00086183	4.1102	D	5	20/08/2020 13:11		0	0	0	0	0	0	0	0	0	0	0	0	0	0
1438	4	5	12	2d 20:07:03.89000	0d 00:17:56.67000	0.00025781	0.00106767	0.00086198	4.1001	D	5	20/08/2020 13:14		0	0	0	0	0	0	0	0	0	0	0	0	0	0
1439	4	5	12	2d 20:09:23.09000	0d 00:20:15.87000	0.00029114	0.00120417	0.00086198	4.09	D	5	20/08/2020 13:16		0	0	0	0	0	0	0	0	0	0	0	0	0	0
1440	4	5	12	2d 20:11:44.67000	0d 00:22:37.45000	0.00032504	0.00134267	0.00086213	4.08	D	5	20/08/2020 13:18		0	0	0	0	0	0	0	0	0	0	0	0	0	0
1441	4	5	12	2d 20:14:10.95000	0d 00:25:03.73000	0.00036007	0.00148541	0.00086183	4.0697	D	5	20/08/2020 13:21		0	0	0	0	0	0	0	0	0	0	0	0	0	0
1442	4	5	12	2d 20:16:38.74000	0d 00:27:31.52000	0.00039546	0.00162926	0.00086198	4.0597	D	5	20/08/2020 13:23		0	0	0	0	0	0	0	0	0	0	0	0	0	0
1443	4	5	12	2d 20:19:06.26000	0d 00:29:59.04000	0.00043078	0.00177248	0.00086206	4.0494	D	5	20/08/2020 13:26		0	0	0	0	0	0	0	0	0	0	0	0	0	0
1444	4	5	12	2d 20:21:37.98000	0d 00:32:30.76000	0.00046711	0.00191942	0.00086206	4.0394	D	5	20/08/2020 13:28		0	0	0	0	0	0	0	0	0	0	0	0	0	0
1445	4	5	12	2d 20:24:09.85000	0d 00:35:02.63000	0.00050348	0.00206614	0.00086213	4.0293	D	5	20/08/2020 13:31		0	0	0	0	0	0	0	0	0	0	0	0	0	0
1446	4	5	12	2d 20:26:46.78000	0d 00:37:39.56000	0.00054106	0.00221736	0.00086213	4.0192	D	5	20/08/2020 13:33		0	0	0	0	0	0	0	0	0	0	0	0	0	0
1447	4	5	12	2d 20:29:22.95000	0d 00:40:15.73000	0.00057845	0.00236748	0.00086191	4.0092	D	5	20/08/2020 13:36		0	0	0	0	0	0	0	0	0	0	0	0	0	0
1448	4	5	12	2d 20:32:02.35000	0d 00:42:55.13000	0.00061662	0.00252032	0.00086191	3.9991	D	5	20/08/2020 13:39		0	0	0	0	0	0	0	0	0	0	0	0	0	0
1449	4	5	12	2d 20:34:42.02000	0d 00:45:34.80000	0.00065485	0.00267303	0.00086198	3.989	D	5	20/08/2020 13:41		0	0	0	0	0	0	0	0	0	0	0	0	0	0
1450	4	5	12	2d 20:37:22.76000	0d 00:48:15.54000	0.00069334	0.00282638	0.00086213	3.9789	D	5	20/08/2020 13:44		0	0	0	0	0	0	0	0	0	0	0	0	0	0
1451	4	5	12	2d 20:40:08.15000	0d 00:51:00.93000	0.00073295	0.00298377	0.00086198	3.9687	D	5	20/08/2020 13:47		0	0	0	0	0	0	0	0	0	0	0	0	0	0
1452	4	5	12	2d 20:42:55.84000	0d 00:53:48.62000	0.0007731	0.00314293	0.00086191	3.9585	D	5	20/08/2020 13:50		0	0	0	0	0	0	0	0	0	0	0	0	0	0
1453	4	5	12	2d 20:45:45.17000	0d 00:56:37.95000	0.00081365	0.00330324	0.00086206	3.9484	D	5	20/08/2020 13:52		0	0	0	0	0	0	0	0	0	0	0	0	0	0
1454	4	5	12	2d 20:48:31.85000	0d 00:59:24.63000	0.00085356	0.00346063	0.00086221	3.9384	D	5	20/08/2020 13:55		0	0	0	0	0	0	0	0	0	0	0	0	0	0
1455	4	5	12	2d 20:51:20.58000	0d 01:02:13.36000	0.00089396	0.00361955	0.00086191	3.9283	D	5	20/08/2020 13:58		0	0	0	0	0	0	0	0	0	0	0	0	0	0
1456	4	5	12	2d 20:54:12.00000	0d 01:05:04.78000	0.00093501	0.0037806	0.00086206	3.9182	D	5	20/08/2020 14:01		0	0	0	0	0	0	0	0	0	0	0	0	0	0
1457	4	5	12	2d 20:57:04.26000	0d 01:07:57.04000	0.00097626	0.00394201	0.00086221	3.9081	D	5	20/08/2020 14:04		0	0	0	0	0	0	0	0	0	0	0	0	0	0
1458	4	5	12	2d 20:59:59.14000	0d 01:10:51.92000	0.00101813	0.00410547	0.00086191	3.8981	D	5	20/08/2020 14:07		0	0	0	0	0	0	0	0	0	0	0	0	0	0
1459	4	5	12	2d 21:02:57.75000	0d 01:13:50.53000	0.0010609	0.00427197	0.00086191	3.888	D	5	20/08/2020 14:10		0	0	0	0	0	0	0	0	0	0	0	0	0	0
1460	4	5	12	2d 21:06:00.08000	0d 01:16:52.86000	0.00110456	0.00444151	0.00086213	3.8779	D	5	20/08/2020 14:13		0	0	0	0	0	0	0	0	0	0	0	0	0	0
1461	4	5	12	2d 21:09:04.86000	0d 01:19:57.64000	0.00114881	0.00461287	0.00086198	3.8679	D	5	20/08/2020 14:16		0	0	0	0	0	0	0	0	0	0	0	0	0	0
1462	4	5	12	2d 21:12:18.51000	0d 01:23:11.29000	0.00119518	0.00479199	0.00086198	3.8576	D	5	20/08/2020 14:19		0	0	0	0	0	0	0	0	0	0	0	0	0	0
1463	4	5	12	2d 21:15:37.44000	0d 01:26:30.22000	0.00124281	0.00497551	0.00086191	3.8476	D	5	20/08/2020 14:22		0	0	0	0	0	0	0	0	0	0	0	0	0	0
1464	4	5	12	2d 21:19:05.08000	0d 01:29:57.86000	0.00129253	0.00516656	0.00086198	3.8375	D	5	20/08/2020 14:26		0	0	0	0	0	0	0	0	0	0	0	0	0	0
1465	4	5	12	2d 21:22:42.49000	0d 01:33:35.27000	0.00134459	0.00536608	0.00086206	3.8274	D	5	20/08/2020 14:29		0	0	0	0	0	0	0	0	0	0	0	0	0	0
1466	4	5	12	2d 21:26:30.10000	0d 01:37:22.88000	0.00139909	0.00557441	0.00086213	3.8173	D	5	20/08/2020 14:33		0	0	0	0	0	0	0	0	0	0	0	0	0	0
1467	4	5	12	2d 21:30:34.03000	0d 01:41:26.81000	0.0014575	0.0057971	0.00086198	3.8073	D	5	20/08/2020 14:37		0	0	0	0	0	0	0	0	0	0	0	0	0	0
1468	4	5	12	2d 21:34:58.12000	0d 01:45:50.90000	0.00152074	0.00603754	0.00086206	3.7972	D	5	20/08/2020 14:42		0	0	0	0	0	0	0	0	0	0	0	0	0	0
1469	4	5	12	2d 21:39:41.04000	0d 01:50:33.82000	0.00158848	0.00629445	0.00086206	3.7871	D	5	20/08/2020 14:46		0	0	0	0	0	0	0	0	0	0	0	0	0	0
1470	4	5	12	2d 21:44:41.04000	0d 01:55:33.82000	0.00166032	0.00656617	0.00086183	3.7777	D	1	20/08/2020 14:51		0	0	0	0	0	0	0	0	0	0	0	0	0	0
1471	4	5	12	2d 21:49:41.04000	0d 02:00:33.82000	0.00173215	0.00683721	0.00086213	3.7688	D	1	20/08/2020 14:56		0	0	0	0	0	0	0	0	0	0	0	0	0	0
1472	4	5	12	2d 21:54:41.04000	0d 02:05:33.82000	0.00180399	0.00710766	0.00086229	3.7607	D	1	20/08/2020 15:01		0	0	0	0	0	0	0	0	0	0	0	0	0	0
1473	4	5	12	2d 21:59:41.04000	0d 02:10:33.82000	0.00187583	0.00737755	0.00086183	3.7534	D	1	20/08/2020 15:06		0	0	0	0	0	0	0	0	0	0	0	0	0	0
1474	4	5	12	2d 22:04:41.04000	0d 02:15:33.82000	0.00194766	0.00764692	0.00086221	3.7462	D	1	20/08/2020 15:11		0	0	0	0	0	0	0	0	0	0	0	0	0	0
1475	4	5	12	2d 22:09:41.04000	0d 02:20:33.82000	0.0020195	0.00791581	0.00086213	3.7398	D	1	20/08/2020 15:16		0	0	0	0	0	0	0	0	0	0	0	0	0	0
1476	4	5	12	2d 22:14:41.04000	0d 02:25:33.82000	0.00209133	0.00818423	0.00086213	3.7334	D	1	20/08/2020 15:21		0	0	0	0	0	0	0	0	0	0	0	0	0	0
1477	4	5	12	2d 22:19:41.04000	0d 02:30:33.82000	0.00216317	0.00845221	0.00086213	3.7273	D	1	20/08/2020 15:26		0	0	0	0	0	0	0	0	0	0	0	0	0	0
1478	4	5	12	2d 22:24:41.04000	0d 02:35:33.82000	0.002235	0.00871975	0.00086183	3.7212	D	1	20/08/2020 15:31		0	0	0	0	0	0	0	0	0	0	0	0	0	0
1479	4	5	12	2d 22:29:41.04000	0d 02:40:33.82000	0.00230684	0.00898685	0.00086198	3.7151	D	1	20/08/2020 15:36		0	0	0	0	0	0	0	0	0	0	0	0	0	0
1480	4	5	12	2d 22:34:41.04000	0d 02:45:33.82000	0.00237868	0.00925351	0.00086198	3.7089	D	1	20/08/2020 15:41		0	0	0	0	0	0	0	0	0	0	0	0	0	0
1481	4	5	12	2d 22:39:41.04000	0d 02:50:33.82000	0.00245051	0.00951971	0.00086213	3.7026	D	1	20/08/2020 15:46		0	0	0	0	0	0	0	0	0	0	0	0	0	0
1482	4	5	12	2d 22:44:41.04000	0d 02:55:33.82000	0.00252235	0.00978546	0.00086213	3.6959	D	1	20/08/2020 15:51		0	0	0	0	0	0	0	0	0	0	0	0	0	0
1483	4	5	12	2d 22:49:41.04000	0d 03:00:33.82000	0.00259418	0.0100507	0.00086198	3.6895	D	1	20/08/2020 15:56		0	0	0	0	0	0	0	0	0	0	0	0	0	0
1484	4	5	12	2d 22:54:41.04000	0d 03:05:33.82000	0.00266602	0.0103155	0.00086191	3.6823	D	1	20/08/2020 16:01		0	0	0	0	0	0	0	0	0	0	0	0	0	0
1485	4	5	12	2d 22:59:41.04000	0d 03:10:33.82000	0.00273785	0.0105798	0.00086213	3.675	D	1	20/08/2020 16:06		0	0	0	0	0	0	0	0	0	0	0	0	0	0
1486	4	5	12	2d 23:04:41.04000	0d 03:15:33.82000	0.00280969	0.0108435	0.00086198	3.6672	D	1	20/08/2020 16:11		0	0	0	0	0	0	0	0	0	0	0	0	0	0
1487	4	5	12	2d 23:09:41.04000	0d 03:20:33.82000	0.00288153	0.0111067	0.00086206	3.659	D	1	20/08/2020 16:16		0	0	0	0	0	0	0	0	0	0	0	0	0	0
1488	4	5	12	2d 23:14:41.04000	0d 03:25:33.82000	0.00295336	0.0113692	0.00086213	3.6501	D	1	20/08/2020 16:21		0	0	0	0	0	0	0	0	0	0	0	0	0	0
1489	4	5	12	2d 23:19:41.04000	0d 03:30:33.82000	0.0030252	0.011631	0.00086229	3.6399	D	1	20/08/2020 16:26		0	0	0	0	0	0	0	0	0	0	0	0	0	0
1490	4	5	12	2d 23:24:22.26000	0d 03:35:15.04000	0.00309254	0.0118758	0.00086221	3.6298	D	5	20/08/2020 16:31		0	0	0	0	0	0	0	0	0	0	0	0	0	0
1491	4	5	12	2d 23:28:29.12000	0d 03:39:21.90000	0.00315165	0.0120901	0.00086191	3.6197	D	5	20/08/2020 16:35		0	0	0	0	0	0	0	0	0	0	0	0	0	0
1492	4	5	12	2d 23:31:53.94000	0d 03:42:46.72000	0.00320069	0.0122674	0.00086191	3.6097	D	5	20/08/2020 16:39		0	0	0	0	0	0	0	0	0	0	0	0	0	0
1493	4	5	12	2d 23:34:47.04000	0d 03:45:39.82000	0.00324214	0.0124168	0.00086206	3.5996	D	5	20/08/2020 16:41		0	0	0	0	0	0	0	0	0	0	0	0	0	0
1494	4	5	12	2d 23:36:58.91000	0d 03:47:51.69000	0.00327372	0.0125304	0.00086206	3.5895	D	5	20/08/2020 16:44		0	0	0	0	0	0	0	0	0	0	0	0	0	0
1495	4	5	12	2d 23:38:42.17000	0d 03:49:34.95000	0.00329844	0.012619	0.00086206	3.5795	D	5	20/08/2020 16:45		0	0	0	0	0	0	0	0	0	0	0	0	0	0
1496	4	5	12	2d 23:40:01.18000	0d 03:50:53.96000	0.00331736	0.0126866	0.00086229	3.5692	D	5	20/08/2020 16:47		0	0	0	0	0	0	0	0	0	0	0	0	0	0
1497	4	5	12	2d 23:41:02.30000	0d 03:51:55.08000	0.003332	0.0127388	0.00086191	3.5592	D	5	20/08/2020 16:48		0	0	0	0	0	0	0	0	0	0	0	0	0	0
1498	4	5	12	2d 23:41:50.94000	0d 03:52:43.72000	0.00334364	0.0127802	0.00086213	3.5491	D	5	20/08/2020 16:48		0	0	0	0	0	0	0	0	0	0	0	0	0	0
1499	4	5	12	2d 23:42:29.67000	0d 03:53:22.45000	0.00335292	0.0128131	0.00086183	3.539	D	5	20/08/2020 16:49		0	0	0	0	0	0	0	0	0	0	0	0	0	0
1500	4	5	12	2d 23:42:59.85000	0d 03:53:52.63000	0.00336015	0.0128386	0.00086213	3.5288	D	5	20/08/2020 16:50		0	0	0	0	0	0	0	0	0	0	0	0	0	0
1501	4	5	12	2d 23:43:24.85000	0d 03:54:17.63000	0.00336613	0.0128597	0.00086191	3.5187	D	5	20/08/2020 16:50		0	0	0	0	0	0	0	0	0	0	0	0	0	0
1502	4	5	12	2d 23:43:46.67000	0d 03:54:39.45000	0.00337136	0.0128781	0.00086221	3.5087	D	5	20/08/2020 16:50		0	0	0	0	0	0	0	0	0	0	0	0	0	0
1503	4	5	12	2d 23:44:04.58000	0d 03:54:57.36000	0.00337565	0.0128931	0.00086191	3.4986	D	5	20/08/2020 16:51		0	0	0	0	0	0	0	0	0	0	0	0	0	0
1504	4	5	12	2d 23:44:19.83000	0d 03:55:12.61000	0.0033793	0.0129058	0.00086198	3.4885	D	5	20/08/2020 16:51		0	0	0	0	0	0	0	0	0	0	0	0	0	0
1505	4	5	12	2d 23:44:33.69000	0d 03:55:26.47000	0.00338262	0.0129174	0.00086213	3.4784	D	5	20/08/2020 16:51		0	0	0	0	0	0	0	0	0	0	0	0	0	0
1506	4	5	12	2d 23:44:47.36000	0d 03:55:40.14000	0.00338589	0.0129288	0.00086221	3.4684	D	5	20/08/2020 16:51		0	0	0	0	0	0	0	0	0	0	0	0	0	0
1507	4	5	12	2d 23:44:59.41000	0d 03:55:52.19000	0.00338877	0.0129388	0.00086191	3.4583	D	5	20/08/2020 16:52		0	0	0	0	0	0	0	0	0	0	0	0	0	0
1508	4	5	12	2d 23:45:11.16000	0d 03:56:03.94000	0.00339159	0.0129485	0.00086191	3.4482	D	5	20/08/2020 16:52		0	0	0	0	0	0	0	0	0	0	0	0	0	0
1509	4	5	12	2d 23:45:23.08000	0d 03:56:15.86000	0.00339444	0.0129583	0.00086206	3.438	D	5	20/08/2020 16:52		0	0	0	0	0	0	0	0	0	0	0	0	0	0
1510	4	5	12	2d 23:45:34.77000	0d 03:56:27.55000	0.00339724	0.0129679	0.00086198	3.4278	D	5	20/08/2020 16:52		0	0	0	0	0	0	0	0	0	0	0	0	0	0
1511	4	5	12	2d 23:45:47.27000	0d 03:56:40.05000	0.00340023	0.0129782	0.00086198	3.4177	D	5	20/08/2020 16:52		0	0	0	0	0	0	0	0	0	0	0	0	0	0
1512	4	5	12	2d 23:46:00.13000	0d 03:56:52.91000	0.00340331	0.0129887	0.00086206	3.4075	D	5	20/08/2020 16:53		0	0	0	0	0	0	0	0	0	0	0	0	0	0
1513	4	5	12	2d 23:46:14.99000	0d 03:57:07.77000	0.00340687	0.0130008	0.00086206	3.3974	D	5	20/08/2020 16:53		0	0	0	0	0	0	0	0	0	0	0	0	0	0
1514	4	5	12	2d 23:46:34.52000	0d 03:57:27.30000	0.00341155	0.0130166	0.00086206	3.387	D	5	20/08/2020 16:53		0	0	0	0	0	0	0	0	0	0	0	0	0	0
1515	4	5	12	2d 23:47:05.24000	0d 03:57:58.02000	0.0034189	0.0130415	0.00086206	3.377	D	5	20/08/2020 16:54		0	0	0	0	0	0	0	0	0	0	0	0	0	0
1516	4	5	12	2d 23:47:59.56000	0d 03:58:52.34000	0.00343191	0.0130854	0.00086213	3.3669	D	5	20/08/2020 16:55		0	0	0	0	0	0	0	0	0	0	0	0	0	0
1517	4	5	12	2d 23:50:35.41000	0d 04:01:28.19000	0.00346923	0.0132108	0.00086213	3.3568	D	5	20/08/2020 16:57		0	0	0	0	0	0	0	0	0	0	0	0	0	0
1518	4	5	12	2d 23:52:30.49000	0d 04:03:23.27000	0.00349679	0.0133032	0.00086198	3.3468	D	5	20/08/2020 16:59		0	0	0	0	0	0	0	0	0	0	0	0	0	0
1519	4	5	12	2d 23:53:41.46000	0d 04:04:34.24000	0.00351378	0.01336	0.00086191	3.3367	D	5	20/08/2020 17:00		0	0	0	0	0	0	0	0	0	0	0	0	0	0
1520	4	5	12	2d 23:54:34.38000	0d 04:05:27.16000	0.00352645	0.0134022	0.00086213	3.3266	D	5	20/08/2020 17:01		0	0	0	0	0	0	0	0	0	0	0	0	0	0
1521	4	5	12	2d 23:55:15.57000	0d 04:06:08.35000	0.00353632	0.013435	0.00086213	3.3164	D	5	20/08/2020 17:02		0	0	0	0	0	0	0	0	0	0	0	0	0	0
1522	4	5	12	2d 23:55:49.20000	0d 04:06:41.98000	0.00354437	0.0134617	0.00086213	3.3062	D	5	20/08/2020 17:02		0	0	0	0	0	0	0	0	0	0	0	0	0	0
1523	4	5	12	2d 23:56:17.63000	0d 04:07:10.41000	0.00355118	0.0134841	0.00086206	3.2961	D	5	20/08/2020 17:03		0	0	0	0	0	0	0	0	0	0	0	0	0	0
1524	4	5	12	2d 23:56:41.29000	0d 04:07:34.07000	0.00355684	0.0135028	0.00086206	3.286	D	5	20/08/2020 17:03		0	0	0	0	0	0	0	0	0	0	0	0	0	0
1525	4	5	12	2d 23:57:01.82000	0d 04:07:54.60000	0.00356176	0.0135189	0.00086198	3.276	D	5	20/08/2020 17:04		0	0	0	0	0	0	0	0	0	0	0	0	0	0
1526	4	5	12	2d 23:57:20.01000	0d 04:08:12.79000	0.00356611	0.0135331	0.00086191	3.2657	D	5	20/08/2020 17:04		0	0	0	0	0	0	0	0	0	0	0	0	0	0
1527	4	5	12	2d 23:57:36.58000	0d 04:08:29.36000	0.00357008	0.0135461	0.00086206	3.2555	D	5	20/08/2020 17:04		0	0	0	0	0	0	0	0	0	0	0	0	0	0
1528	4	5	12	2d 23:57:51.68000	0d 04:08:44.46000	0.0035737	0.0135578	0.00086213	3.2454	D	5	20/08/2020 17:05		0	0	0	0	0	0	0	0	0	0	0	0	0	0
1529	4	5	12	2d 23:58:05.65000	0d 04:08:58.43000	0.00357704	0.0135687	0.00086229	3.2354	D	5	20/08/2020 17:05		0	0	0	0	0	0	0	0	0	0	0	0	0	0
1530	4	5	12	2d 23:58:18.43000	0d 04:09:11.21000	0.0035801	0.0135786	0.00086206	3.2253	D	5	20/08/2020 17:05		0	0	0	0	0	0	0	0	0	0	0	0	0	0
1531	4	5	12	2d 23:58:30.32000	0d 04:09:23.10000	0.00358295	0.0135877	0.00086213	3.2152	D	5	20/08/2020 17:05		0	0	0	0	0	0	0	0	0	0	0	0	0	0
1532	4	5	12	2d 23:58:41.54000	0d 04:09:34.32000	0.00358563	0.0135964	0.00086213	3.205	D	5	20/08/2020 17:05		0	0	0	0	0	0	0	0	0	0	0	0	0	0
1533	4	5	12	2d 23:58:52.19000	0d 04:09:44.97000	0.00358819	0.0136045	0.00086198	3.1946	D	5	20/08/2020 17:06		0	0	0	0	0	0	0	0	0	0	0	0	0	0
1534	4	5	12	2d 23:59:02.02000	0d 04:09:54.80000	0.00359054	0.013612	0.00086213	3.1846	D	5	20/08/2020 17:06		0	0	0	0	0	0	0	0	0	0	0	0	0	0
1535	4	5	12	2d 23:59:11.54000	0d 04:10:04.32000	0.00359282	0.0136193	0.00086206	3.1743	D	5	20/08/2020 17:06		0	0	0	0	0	0	0	0	0	0	0	0	0	0
1536	4	5	12	2d 23:59:20.33000	0d 04:10:13.11000	0.00359492	0.0136259	0.00086213	3.1638	D	5	20/08/2020 17:06		0	0	0	0	0	0	0	0	0	0	0	0	0	0
1537	4	5	12	2d 23:59:28.93000	0d 04:10:21.71000	0.00359698	0.0136325	0.00086198	3.1536	D	5	20/08/2020 17:06		0	0	0	0	0	0	0	0	0	0	0	0	0	0
1538	4	5	12	2d 23:59:36.93000	0d 04:10:29.71000	0.0035989	0.0136385	0.00086191	3.1434	D	5	20/08/2020 17:06		0	0	0	0	0	0	0	0	0	0	0	0	0	0
1539	4	5	12	2d 23:59:44.58000	0d 04:10:37.36000	0.00360073	0.0136442	0.00086213	3.1331	D	5	20/08/2020 17:06		0	0	0	0	0	0	0	0	0	0	0	0	0	0
1540	4	5	12	2d 23:59:51.67000	0d 04:10:44.45000	0.00360243	0.0136495	0.00086221	3.1229	D	5	20/08/2020 17:07		0	0	0	0	0	0	0	0	0	0	0	0	0	0
1541	4	5	12	2d 23:59:58.46000	0d 04:10:51.24000	0.00360405	0.0136546	0.00086198	3.1128	D	5	20/08/2020 17:07		0	0	0	0	0	0	0	0	0	0	0	0	0	0
1542	4	5	12	3d 00:00:04.98000	0d 04:10:57.76000	0.00360561	0.0136595	0.00086198	3.1028	D	5	20/08/2020 17:07		0	0	0	0	0	0	0	0	0	0	0	0	0	0
1543	4	5	12	3d 00:00:11.33000	0d 04:11:04.11000	0.00360714	0.0136642	0.00086213	3.0925	D	5	20/08/2020 17:07		0	0	0	0	0	0	0	0	0	0	0	0	0	0
1544	4	5	12	3d 00:00:17.23000	0d 04:11:10.01000	0.00360855	0.0136685	0.00086213	3.0823	D	5	20/08/2020 17:07		0	0	0	0	0	0	0	0	0	0	0	0	0	0
1545	4	5	12	3d 00:00:23.17000	0d 04:11:15.95000	0.00360997	0.0136729	0.00086191	3.0721	D	5	20/08/2020 17:07		0	0	0	0	0	0	0	0	0	0	0	0	0	0
1546	4	5	12	3d 00:00:28.67000	0d 04:11:21.45000	0.00361129	0.013677	0.00086213	3.0617	D	5	20/08/2020 17:07		0	0	0	0	0	0	0	0	0	0	0	0	0	0
1547	4	5	12	3d 00:00:34.12000	0d 04:11:26.90000	0.00361259	0.0136809	0.00086191	3.0515	D	5	20/08/2020 17:07		0	0	0	0	0	0	0	0	0	0	0	0	0	0
1548	4	5	12	3d 00:00:39.28000	0d 04:11:32.06000	0.00361383	0.0136847	0.00086206	3.0413	D	5	20/08/2020 17:07		0	0	0	0	0	0	0	0	0	0	0	0	0	0
1549	4	5	12	3d 00:00:44.27000	0d 04:11:37.05000	0.00361502	0.0136883	0.00086206	3.0309	D	5	20/08/2020 17:07		0	0	0	0	0	0	0	0	0	0	0	0	0	0
1550	4	5	12	3d 00:00:49.16000	0d 04:11:41.94000	0.00361619	0.0136919	0.00086213	3.0207	D	5	20/08/2020 17:07		0	0	0	0	0	0	0	0	0	0	0	0	0	0
1551	4	5	12	3d 00:00:53.84000	0d 04:11:46.62000	0.00361731	0.0136953	0.00086213	3.0103	D	5	20/08/2020 17:08		0	0	0	0	0	0	0	0	0	0	0	0	0	0
1552	4	5	12	3d 00:00:58.30000	0d 04:11:51.08000	0.00361838	0.0136985	0.00086206	3.0002	D	5	20/08/2020 17:08		0	0	0	0	0	0	0	0	0	0	0	0	0	0
1553	4	5	12	3d 00:01:02.64000	0d 04:11:55.42000	0.00361942	0.0137016	0.00086198	2.9899	D	5	20/08/2020 17:08		0	0	0	0	0	0	0	0	0	0	0	0	0	0
1554	4	5	12	3d 00:01:06.94000	0d 04:11:59.72000	0.00362045	0.0137047	0.00086229	2.9793	D	5	20/08/2020 17:08		0	0	0	0	0	0	0	0	0	0	0	0	0	0
1555	4	5	12	3d 00:01:11.04000	0d 04:12:03.82000	0.00362143	0.0137076	0.00086183	2.9693	D	5	20/08/2020 17:08		0	0	0	0	0	0	0	0	0	0	0	0	0	0
1556	4	5	12	3d 00:01:15.02000	0d 04:12:07.80000	0.00362239	0.0137104	0.00086213	2.9589	D	5	20/08/2020 17:08		0	0	0	0	0	0	0	0	0	0	0	0	0	0
1557	4	5	12	3d 00:01:18.87000	0d 04:12:11.65000	0.00362331	0.0137131	0.00086198	2.9487	D	5	20/08/2020 17:08		0	0	0	0	0	0	0	0	0	0	0	0	0	0
1558	4	5	12	3d 00:01:22.68000	0d 04:12:15.46000	0.00362422	0.0137158	0.00086206	2.9386	D	5	20/08/2020 17:08		0	0	0	0	0	0	0	0	0	0	0	0	0	0
1559	4	5	12	3d 00:01:26.29000	0d 04:12:19.07000	0.00362508	0.0137183	0.00086213	2.9284	D	5	20/08/2020 17:08		0	0	0	0	0	0	0	0	0	0	0	0	0	0
1560	4	5	12	3d 00:01:29.84000	0d 04:12:22.62000	0.00362593	0.0137208	0.00086191	2.9181	D	5	20/08/2020 17:08		0	0	0	0	0	0	0	0	0	0	0	0	0	0
1561	4	5	12	3d 00:01:33.31000	0d 04:12:26.09000	0.00362677	0.0137232	0.00086206	2.9079	D	5	20/08/2020 17:08		0	0	0	0	0	0	0	0	0	0	0	0	0	0
1562	4	5	12	3d 00:01:36.74000	0d 04:12:29.52000	0.00362759	0.0137256	0.00086175	2.8977	D	5	20/08/2020 17:08		0	0	0	0	0	0	0	0	0	0	0	0	0	0
1563	4	5	12	3d 00:01:39.99000	0d 04:12:32.77000	0.00362837	0.0137279	0.00086198	2.8875	D	5	20/08/2020 17:08		0	0	0	0	0	0	0	0	0	0	0	0	0	0
1564	4	5	12	3d 00:01:43.24000	0d 04:12:36.02000	0.00362914	0.0137301	0.00086198	2.8772	D	5	20/08/2020 17:08		0	0	0	0	0	0	0	0	0	0	0	0	0	0
1565	4	5	12	3d 00:01:46.38000	0d 04:12:39.16000	0.0036299	0.0137323	0.00086198	2.867	D	5	20/08/2020 17:08		0	0	0	0	0	0	0	0	0	0	0	0	0	0
1566	4	5	12	3d 00:01:49.47000	0d 04:12:42.25000	0.00363064	0.0137344	0.00086191	2.8568	D	5	20/08/2020 17:08		0	0	0	0	0	0	0	0	0	0	0	0	0	0
1567	4	5	12	3d 00:01:52.46000	0d 04:12:45.24000	0.00363135	0.0137364	0.00086221	2.8466	D	5	20/08/2020 17:09		0	0	0	0	0	0	0	0	0	0	0	0	0	0
1568	4	5	12	3d 00:01:55.43000	0d 04:12:48.21000	0.00363206	0.0137385	0.00086183	2.8363	D	5	20/08/2020 17:09		0	0	0	0	0	0	0	0	0	0	0	0	0	0
1569	4	5	12	3d 00:01:58.34000	0d 04:12:51.12000	0.00363276	0.0137404	0.00086229	2.8257	D	5	20/08/2020 17:09		0	0	0	0	0	0	0	0	0	0	0	0	0	0
1570	4	5	12	3d 00:02:01.20000	0d 04:12:53.98000	0.00363344	0.0137424	0.00086213	2.8154	D	5	20/08/2020 17:09		0	0	0	0	0	0	0	0	0	0	0	0	0	0
1571	4	5	12	3d 00:02:03.92000	0d 04:12:56.70000	0.0036341	0.0137442	0.00086206	2.8051	D	5	20/08/2020 17:09		0	0	0	0	0	0	0	0	0	0	0	0	0	0
1572	4	5	12	3d 00:02:06.65000	0d 04:12:59.43000	0.00363475	0.013746	0.00086198	2.7947	D	5	20/08/2020 17:09		0	0	0	0	0	0	0	0	0	0	0	0	0	0
1573	4	5	12	3d 00:02:09.29000	0d 04:13:02.07000	0.00363538	0.0137478	0.00086221	2.7842	D	5	20/08/2020 17:09		0	0	0	0	0	0	0	0	0	0	0	0	0	0
1574	4	5	12	3d 00:02:11.97000	0d 04:13:04.75000	0.00363602	0.0137496	0.00086198	2.7735	D	5	20/08/2020 17:09		0	0	0	0	0	0	0	0	0	0	0	0	0	0
1575	4	5	12	3d 00:02:14.53000	0d 04:13:07.31000	0.00363664	0.0137513	0.00086198	2.7631	D	5	20/08/2020 17:09		0	0	0	0	0	0	0	0	0	0	0	0	0	0
1576	4	5	12	3d 00:02:17.02000	0d 04:13:09.80000	0.00363723	0.0137529	0.00086198	2.7526	D	5	20/08/2020 17:09		0	0	0	0	0	0	0	0	0	0	0	0	0	0
1577	4	5	12	3d 00:02:19.47000	0d 04:13:12.25000	0.00363782	0.0137545	0.00086191	2.7424	D	5	20/08/2020 17:09		0	0	0	0	0	0	0	0	0	0	0	0	0	0
1578	4	5	12	3d 00:02:21.82000	0d 04:13:14.60000	0.00363838	0.0137561	0.00086198	2.7318	D	5	20/08/2020 17:09		0	0	0	0	0	0	0	0	0	0	0	0	0	0
1579	4	5	12	3d 00:02:24.23000	0d 04:13:17.01000	0.00363896	0.0137576	0.00086198	2.7213	D	5	20/08/2020 17:09		0	0	0	0	0	0	0	0	0	0	0	0	0	0
1580	4	5	12	3d 00:02:26.53000	0d 04:13:19.31000	0.00363951	0.0137591	0.00086206	2.7108	D	5	20/08/2020 17:09		0	0	0	0	0	0	0	0	0	0	0	0	0	0
1581	4	5	12	3d 00:02:28.79000	0d 04:13:21.57000	0.00364005	0.0137606	0.00086198	2.7002	D	5	20/08/2020 17:09		0	0	0	0	0	0	0	0	0	0	0	0	0	0
1582	4	5	12	3d 00:02:31.03000	0d 04:13:23.81000	0.00364059	0.013762	0.00086168	2.6899	D	5	20/08/2020 17:09		0	0	0	0	0	0	0	0	0	0	0	0	0	0
1583	4	5	12	3d 00:02:33.18000	0d 04:13:25.96000	0.0036411	0.0137634	0.00086198	2.6795	D	5	20/08/2020 17:09		0	0	0	0	0	0	0	0	0	0	0	0	0	0
1584	4	5	12	3d 00:02:35.37000	0d 04:13:28.15000	0.00364163	0.0137648	0.00086221	2.669	D	5	20/08/2020 17:09		0	0	0	0	0	0	0	0	0	0	0	0	0	0
1585	4	5	12	3d 00:02:37.49000	0d 04:13:30.27000	0.00364213	0.0137662	0.00086198	2.6584	D	5	20/08/2020 17:09		0	0	0	0	0	0	0	0	0	0	0	0	0	0
1586	4	5	12	3d 00:02:39.60000	0d 04:13:32.38000	0.00364264	0.0137675	0.00086191	2.6481	D	5	20/08/2020 17:09		0	0	0	0	0	0	0	0	0	0	0	0	0	0
1587	4	5	12	3d 00:02:41.62000	0d 04:13:34.40000	0.00364312	0.0137688	0.00086213	2.6377	D	5	20/08/2020 17:09		0	0	0	0	0	0	0	0	0	0	0	0	0	0
1588	4	5	12	3d 00:02:43.63000	0d 04:13:36.41000	0.0036436	0.0137701	0.00086213	2.6273	D	5	20/08/2020 17:09		0	0	0	0	0	0	0	0	0	0	0	0	0	0
1589	4	5	12	3d 00:02:45.62000	0d 04:13:38.40000	0.00364408	0.0137713	0.00086198	2.6166	D	5	20/08/2020 17:09		0	0	0	0	0	0	0	0	0	0	0	0	0	0
1590	4	5	12	3d 00:02:47.60000	0d 04:13:40.38000	0.00364455	0.0137726	0.00086206	2.6061	D	5	20/08/2020 17:09		0	0	0	0	0	0	0	0	0	0	0	0	0	0
1591	4	5	12	3d 00:02:49.60000	0d 04:13:42.38000	0.00364503	0.0137738	0.00086206	2.5957	D	5	20/08/2020 17:09		0	0	0	0	0	0	0	0	0	0	0	0	0	0
1592	4	5	12	3d 00:02:51.49000	0d 04:13:44.27000	0.00364549	0.013775	0.00086198	2.585	D	5	20/08/2020 17:10		0	0	0	0	0	0	0	0	0	0	0	0	0	0
1593	4	5	12	3d 00:02:53.43000	0d 04:13:46.21000	0.00364595	0.0137762	0.00086198	2.5743	D	5	20/08/2020 17:10		0	0	0	0	0	0	0	0	0	0	0	0	0	0
1594	4	5	12	3d 00:02:55.33000	0d 04:13:48.11000	0.00364641	0.0137773	0.00086191	2.5638	D	5	20/08/2020 17:10		0	0	0	0	0	0	0	0	0	0	0	0	0	0
1595	4	5	12	3d 00:02:57.17000	0d 04:13:49.95000	0.00364685	0.0137785	0.00086213	2.5536	D	5	20/08/2020 17:10		0	0	0	0	0	0	0	0	0	0	0	0	0	0
1596	4	5	12	3d 00:02:58.96000	0d 04:13:51.74000	0.00364727	0.0137796	0.00086206	2.5432	D	5	20/08/2020 17:10		0	0	0	0	0	0	0	0	0	0	0	0	0	0
1597	4	5	12	3d 00:03:00.77000	0d 04:13:53.55000	0.00364771	0.0137807	0.00086198	2.5327	D	5	20/08/2020 17:10		0	0	0	0	0	0	0	0	0	0	0	0	0	0
1598	4	5	12	3d 00:03:02.58000	0d 04:13:55.36000	0.00364814	0.0137818	0.00086206	2.5223	D	5	20/08/2020 17:10		0	0	0	0	0	0	0	0	0	0	0	0	0	0
1599	4	5	12	3d 00:03:04.35000	0d 04:13:57.13000	0.00364857	0.0137828	0.00086206	2.5119	D	5	20/08/2020 17:10		0	0	0	0	0	0	0	0	0	0	0	0	0	0
1600	4	5	12	3d 00:03:06.11000	0d 04:13:58.89000	0.00364899	0.0137839	0.00086206	2.5016	D	5	20/08/2020 17:10		0	0	0	0	0	0	0	0	0	0	0	0	0	0
1601	4	5	12	3d 00:03:06.33000	0d 04:13:59.11000	0.00364904	0.013784	0.00086206	2.5	D	133	20/08/2020 17:10		0	0	0	0	0	0	0	0	0	0	0	0	0	0
1602	4	5	13	3d 00:03:06.34000	0d 00:00:00.01000	0	0	0	2.634	R	0	20/08/2020 17:10		0	0	0	0	0	0	0	0	0	0	0	0	0	0
1603	4	5	13	3d 00:03:08.34000	0d 00:00:02.01000	0	0	0	2.826	R	1	20/08/2020 17:10		0	0	0	0	0	0	0	0	0	0	0	0	0	0
1604	4	5	13	3d 00:03:10.34000	0d 00:00:04.01000	0	0	0	2.9366	R	1	20/08/2020 17:10		0	0	0	0	0	0	0	0	0	0	0	0	0	0
1605	4	5	13	3d 00:03:12.34000	0d 00:00:06.01000	0	0	0	3.0242	R	1	20/08/2020 17:10		0	0	0	0	0	0	0	0	0	0	0	0	0	0
1606	4	5	13	3d 00:03:14.34000	0d 00:00:08.01000	0	0	0	3.0974	R	1	20/08/2020 17:10		0	0	0	0	0	0	0	0	0	0	0	0	0	0
1607	4	5	13	3d 00:03:16.33000	0d 00:00:10.00000	0	0	0	3.1588	R	129	20/08/2020 17:10		0	0	0	0	0	0	0	0	0	0	0	0	0	0
1608	5	6	9	3d 00:03:16.36000	0d 00:00:00.03000	0.00000001	0.00000002	0.0008645	3.3268	C	0	20/08/2020 17:10		0	0	0	0	0	0	0	0	0	0	0	0	0	0
1609	5	6	9	3d 00:03:16.52000	0d 00:00:00.19000	0.00000005	0.00000015	0.00086183	3.3521	C	5	20/08/2020 17:10		0	0	0	0	0	0	0	0	0	0	0	0	0	0
1610	5	6	9	3d 00:03:16.69000	0d 00:00:00.36000	0.00000009	0.00000029	0.00086191	3.3713	C	5	20/08/2020 17:10		0	0	0	0	0	0	0	0	0	0	0	0	0	0
1611	5	6	9	3d 00:03:16.87000	0d 00:00:00.54000	0.00000013	0.00000043	0.00086191	3.3887	C	5	20/08/2020 17:10		0	0	0	0	0	0	0	0	0	0	0	0	0	0
1612	5	6	9	3d 00:03:17.07000	0d 00:00:00.74000	0.00000018	0.0000006	0.00086198	3.4057	C	5	20/08/2020 17:10		0	0	0	0	0	0	0	0	0	0	0	0	0	0
1613	5	6	9	3d 00:03:17.28000	0d 00:00:00.95000	0.00000023	0.00000077	0.00086221	3.4218	C	5	20/08/2020 17:10		0	0	0	0	0	0	0	0	0	0	0	0	0	0
1614	5	6	9	3d 00:03:17.51000	0d 00:00:01.18000	0.00000028	0.00000096	0.00086213	3.4385	C	5	20/08/2020 17:10		0	0	0	0	0	0	0	0	0	0	0	0	0	0
1615	5	6	9	3d 00:03:17.74000	0d 00:00:01.41000	0.00000034	0.00000115	0.00086229	3.4537	C	5	20/08/2020 17:10		0	0	0	0	0	0	0	0	0	0	0	0	0	0
1616	5	6	9	3d 00:03:17.99000	0d 00:00:01.66000	0.0000004	0.00000135	0.00086213	3.4697	C	5	20/08/2020 17:10		0	0	0	0	0	0	0	0	0	0	0	0	0	0
1617	5	6	9	3d 00:03:18.24000	0d 00:00:01.91000	0.00000046	0.00000156	0.00086213	3.4849	C	5	20/08/2020 17:10		0	0	0	0	0	0	0	0	0	0	0	0	0	0
1618	5	6	9	3d 00:03:18.50000	0d 00:00:02.17000	0.00000052	0.00000178	0.00086191	3.4998	C	5	20/08/2020 17:10		0	0	0	0	0	0	0	0	0	0	0	0	0	0
1619	5	6	9	3d 00:03:18.76000	0d 00:00:02.43000	0.00000058	0.000002	0.00086206	3.514	C	5	20/08/2020 17:10		0	0	0	0	0	0	0	0	0	0	0	0	0	0
1620	5	6	9	3d 00:03:19.03000	0d 00:00:02.70000	0.00000065	0.00000223	0.00086213	3.5285	C	5	20/08/2020 17:10		0	0	0	0	0	0	0	0	0	0	0	0	0	0
1621	5	6	9	3d 00:03:19.32000	0d 00:00:02.99000	0.00000072	0.00000247	0.00086206	3.5428	C	5	20/08/2020 17:10		0	0	0	0	0	0	0	0	0	0	0	0	0	0
1622	5	6	9	3d 00:03:19.61000	0d 00:00:03.28000	0.00000079	0.00000272	0.00086198	3.5567	C	5	20/08/2020 17:10		0	0	0	0	0	0	0	0	0	0	0	0	0	0
1623	5	6	9	3d 00:03:19.93000	0d 00:00:03.60000	0.00000086	0.00000299	0.00086198	3.5705	C	5	20/08/2020 17:10		0	0	0	0	0	0	0	0	0	0	0	0	0	0
1624	5	6	9	3d 00:03:20.25000	0d 00:00:03.92000	0.00000094	0.00000327	0.00086213	3.5839	C	5	20/08/2020 17:10		0	0	0	0	0	0	0	0	0	0	0	0	0	0
1625	5	6	9	3d 00:03:20.59000	0d 00:00:04.26000	0.00000102	0.00000356	0.00086198	3.5973	C	5	20/08/2020 17:10		0	0	0	0	0	0	0	0	0	0	0	0	0	0
1626	5	6	9	3d 00:03:20.94000	0d 00:00:04.61000	0.0000011	0.00000386	0.00086191	3.6103	C	5	20/08/2020 17:10		0	0	0	0	0	0	0	0	0	0	0	0	0	0
1627	5	6	9	3d 00:03:21.32000	0d 00:00:04.99000	0.00000119	0.00000419	0.00086198	3.6231	C	5	20/08/2020 17:10		0	0	0	0	0	0	0	0	0	0	0	0	0	0
1628	5	6	9	3d 00:03:21.72000	0d 00:00:05.39000	0.00000129	0.00000454	0.00086198	3.6358	C	5	20/08/2020 17:10		0	0	0	0	0	0	0	0	0	0	0	0	0	0
1629	5	6	9	3d 00:03:22.15000	0d 00:00:05.82000	0.00000139	0.00000491	0.00086198	3.6481	C	5	20/08/2020 17:10		0	0	0	0	0	0	0	0	0	0	0	0	0	0
1630	5	6	9	3d 00:03:22.63000	0d 00:00:06.30000	0.00000151	0.00000533	0.00086198	3.6599	C	5	20/08/2020 17:10		0	0	0	0	0	0	0	0	0	0	0	0	0	0
1631	5	6	9	3d 00:03:23.18000	0d 00:00:06.85000	0.00000164	0.00000581	0.00086198	3.6721	C	5	20/08/2020 17:10		0	0	0	0	0	0	0	0	0	0	0	0	0	0
1632	5	6	9	3d 00:03:23.83000	0d 00:00:07.50000	0.0000018	0.00000639	0.00086213	3.6837	C	5	20/08/2020 17:10		0	0	0	0	0	0	0	0	0	0	0	0	0	0
1633	5	6	9	3d 00:03:24.61000	0d 00:00:08.28000	0.00000198	0.00000708	0.00086206	3.6947	C	5	20/08/2020 17:10		0	0	0	0	0	0	0	0	0	0	0	0	0	0
1634	5	6	9	3d 00:03:25.60000	0d 00:00:09.27000	0.00000222	0.00000795	0.00086206	3.7055	C	5	20/08/2020 17:10		0	0	0	0	0	0	0	0	0	0	0	0	0	0
1635	5	6	9	3d 00:03:26.98000	0d 00:00:10.65000	0.00000255	0.00000918	0.00086191	3.716	C	5	20/08/2020 17:10		0	0	0	0	0	0	0	0	0	0	0	0	0	0
1636	5	6	9	3d 00:03:29.19000	0d 00:00:12.86000	0.00000308	0.00001115	0.00086191	3.7264	C	5	20/08/2020 17:10		0	0	0	0	0	0	0	0	0	0	0	0	0	0
1637	5	6	9	3d 00:03:33.67000	0d 00:00:17.34000	0.00000415	0.00001515	0.00086213	3.7365	C	5	20/08/2020 17:10		0	0	0	0	0	0	0	0	0	0	0	0	0	0
1638	5	6	9	3d 00:04:04.22000	0d 00:00:47.89000	0.00001147	0.00004249	0.00086213	3.7264	C	5	20/08/2020 17:11		0	0	0	0	0	0	0	0	0	0	0	0	0	0
1639	5	6	9	3d 00:04:15.87000	0d 00:00:59.54000	0.00001426	0.00005287	0.00086198	3.7163	C	5	20/08/2020 17:11		0	0	0	0	0	0	0	0	0	0	0	0	0	0
1640	5	6	9	3d 00:04:29.89000	0d 00:01:13.56000	0.00001761	0.00006533	0.00086198	3.7063	C	5	20/08/2020 17:11		0	0	0	0	0	0	0	0	0	0	0	0	0	0
1641	5	6	9	3d 00:04:49.88000	0d 00:01:33.55000	0.0000224	0.00008304	0.00086213	3.696	C	5	20/08/2020 17:11		0	0	0	0	0	0	0	0	0	0	0	0	0	0
1642	5	6	9	3d 00:05:26.60000	0d 00:02:10.27000	0.00003119	0.00011549	0.00086206	3.686	C	5	20/08/2020 17:12		0	0	0	0	0	0	0	0	0	0	0	0	0	0
1643	5	6	9	3d 00:07:36.08000	0d 00:04:19.75000	0.0000622	0.00022957	0.00086183	3.6759	C	5	20/08/2020 17:14		0	0	0	0	0	0	0	0	0	0	0	0	0	0
1644	5	6	9	3d 00:12:36.08000	0d 00:09:19.75000	0.00013403	0.00049363	0.00086229	3.677	C	1	20/08/2020 17:19		0	0	0	0	0	0	0	0	0	0	0	0	0	0
1645	5	6	9	3d 00:17:36.08000	0d 00:14:19.75000	0.00020587	0.00075792	0.00086221	3.6808	C	1	20/08/2020 17:24		0	0	0	0	0	0	0	0	0	0	0	0	0	0
1646	5	6	9	3d 00:22:36.08000	0d 00:19:19.75000	0.0002777	0.00102248	0.00086198	3.6847	C	1	20/08/2020 17:29		0	0	0	0	0	0	0	0	0	0	0	0	0	0
1647	5	6	9	3d 00:27:36.08000	0d 00:24:19.75000	0.00034954	0.00128734	0.00086191	3.689	C	1	20/08/2020 17:34		0	0	0	0	0	0	0	0	0	0	0	0	0	0
1648	5	6	9	3d 00:32:36.08000	0d 00:29:19.75000	0.00042138	0.00155249	0.00086213	3.6931	C	1	20/08/2020 17:39		0	0	0	0	0	0	0	0	0	0	0	0	0	0
1649	5	6	9	3d 00:37:36.08000	0d 00:34:19.75000	0.00049321	0.00181794	0.00086198	3.6973	C	1	20/08/2020 17:44		0	0	0	0	0	0	0	0	0	0	0	0	0	0
1650	5	6	9	3d 00:42:36.08000	0d 00:39:19.75000	0.00056505	0.00208371	0.00086213	3.7018	C	1	20/08/2020 17:49		0	0	0	0	0	0	0	0	0	0	0	0	0	0
1651	5	6	9	3d 00:47:36.08000	0d 00:44:19.75000	0.00063688	0.00234981	0.00086198	3.7066	C	1	20/08/2020 17:54		0	0	0	0	0	0	0	0	0	0	0	0	0	0
1652	5	6	9	3d 00:52:36.08000	0d 00:49:19.75000	0.00070872	0.00261625	0.00086191	3.7118	C	1	20/08/2020 17:59		0	0	0	0	0	0	0	0	0	0	0	0	0	0
1653	5	6	9	3d 00:57:36.08000	0d 00:54:19.75000	0.00078055	0.00288307	0.00086213	3.7169	C	1	20/08/2020 18:04		0	0	0	0	0	0	0	0	0	0	0	0	0	0
1654	5	6	9	3d 01:02:36.08000	0d 00:59:19.75000	0.00085239	0.00315028	0.00086213	3.722	C	1	20/08/2020 18:09		0	0	0	0	0	0	0	0	0	0	0	0	0	0
1655	5	6	9	3d 01:07:36.08000	0d 01:04:19.75000	0.00092423	0.00341782	0.00086191	3.7267	C	1	20/08/2020 18:14		0	0	0	0	0	0	0	0	0	0	0	0	0	0
1656	5	6	9	3d 01:12:36.08000	0d 01:09:19.75000	0.00099606	0.00368574	0.00086206	3.7324	C	1	20/08/2020 18:19		0	0	0	0	0	0	0	0	0	0	0	0	0	0
1657	5	6	9	3d 01:17:36.08000	0d 01:14:19.75000	0.0010679	0.00395404	0.00086213	3.7375	C	1	20/08/2020 18:24		0	0	0	0	0	0	0	0	0	0	0	0	0	0
1658	5	6	9	3d 01:22:36.08000	0d 01:19:19.75000	0.00113973	0.00422273	0.00086183	3.7429	C	1	20/08/2020 18:29		0	0	0	0	0	0	0	0	0	0	0	0	0	0
1659	5	6	9	3d 01:27:36.08000	0d 01:24:19.75000	0.00121157	0.0044918	0.00086206	3.7482	C	1	20/08/2020 18:34		0	0	0	0	0	0	0	0	0	0	0	0	0	0
1660	5	6	9	3d 01:32:36.08000	0d 01:29:19.75000	0.0012834	0.00476125	0.00086213	3.7534	C	1	20/08/2020 18:39		0	0	0	0	0	0	0	0	0	0	0	0	0	0
1661	5	6	9	3d 01:37:36.08000	0d 01:34:19.75000	0.00135524	0.00503107	0.00086198	3.7586	C	1	20/08/2020 18:44		0	0	0	0	0	0	0	0	0	0	0	0	0	0
1662	5	6	9	3d 01:42:36.08000	0d 01:39:19.75000	0.00142708	0.00530127	0.00086213	3.7639	C	1	20/08/2020 18:49		0	0	0	0	0	0	0	0	0	0	0	0	0	0
1663	5	6	9	3d 01:47:36.08000	0d 01:44:19.75000	0.00149891	0.00557186	0.00086191	3.7693	C	1	20/08/2020 18:54		0	0	0	0	0	0	0	0	0	0	0	0	0	0
1664	5	6	9	3d 01:52:36.08000	0d 01:49:19.75000	0.00157075	0.00584283	0.00086191	3.7749	C	1	20/08/2020 18:59		0	0	0	0	0	0	0	0	0	0	0	0	0	0
1665	5	6	9	3d 01:57:36.08000	0d 01:54:19.75000	0.00164258	0.00611421	0.00086175	3.7807	C	1	20/08/2020 19:04		0	0	0	0	0	0	0	0	0	0	0	0	0	0
1666	5	6	9	3d 02:02:36.08000	0d 01:59:19.75000	0.00171442	0.00638602	0.00086213	3.7867	C	1	20/08/2020 19:09		0	0	0	0	0	0	0	0	0	0	0	0	0	0
1667	5	6	9	3d 02:07:36.08000	0d 02:04:19.75000	0.00178625	0.00665828	0.00086213	3.7934	C	1	20/08/2020 19:14		0	0	0	0	0	0	0	0	0	0	0	0	0	0
1668	5	6	9	3d 02:12:36.08000	0d 02:09:19.75000	0.00185809	0.00693104	0.00086191	3.8004	C	1	20/08/2020 19:19		0	0	0	0	0	0	0	0	0	0	0	0	0	0
1669	5	6	9	3d 02:17:36.08000	0d 02:14:19.75000	0.00192993	0.00720434	0.00086221	3.8087	C	1	20/08/2020 19:24		0	0	0	0	0	0	0	0	0	0	0	0	0	0
1670	5	6	9	3d 02:22:36.08000	0d 02:19:19.75000	0.00200176	0.00747822	0.00086198	3.817	C	1	20/08/2020 19:29		0	0	0	0	0	0	0	0	0	0	0	0	0	0
1671	5	6	9	3d 02:27:36.08000	0d 02:24:19.75000	0.0020736	0.00775275	0.00086191	3.8265	C	1	20/08/2020 19:34		0	0	0	0	0	0	0	0	0	0	0	0	0	0
1672	5	6	9	3d 02:32:23.60000	0d 02:29:07.27000	0.00214244	0.00801653	0.00086183	3.8366	C	5	20/08/2020 19:39		0	0	0	0	0	0	0	0	0	0	0	0	0	0
1673	5	6	9	3d 02:36:50.61000	0d 02:33:34.28000	0.00220638	0.00826215	0.00086198	3.8468	C	5	20/08/2020 19:43		0	0	0	0	0	0	0	0	0	0	0	0	0	0
1674	5	6	9	3d 02:41:00.46000	0d 02:37:44.13000	0.00226621	0.00849258	0.00086198	3.857	C	5	20/08/2020 19:48		0	0	0	0	0	0	0	0	0	0	0	0	0	0
1675	5	6	9	3d 02:44:52.07000	0d 02:41:35.74000	0.00232167	0.00870677	0.00086191	3.8671	C	5	20/08/2020 19:52		0	0	0	0	0	0	0	0	0	0	0	0	0	0
1676	5	6	9	3d 02:48:28.28000	0d 02:45:11.95000	0.00237344	0.00890723	0.00086175	3.8772	C	5	20/08/2020 19:55		0	0	0	0	0	0	0	0	0	0	0	0	0	0
1677	5	6	9	3d 02:51:52.95000	0d 02:48:36.62000	0.00242245	0.00909749	0.00086206	3.8872	C	5	20/08/2020 19:59		0	0	0	0	0	0	0	0	0	0	0	0	0	0
1678	5	6	9	3d 02:55:12.97000	0d 02:51:56.64000	0.00247034	0.00928391	0.00086213	3.8973	C	5	20/08/2020 20:02		0	0	0	0	0	0	0	0	0	0	0	0	0	0
1679	5	6	9	3d 02:58:24.10000	0d 02:55:07.77000	0.00251611	0.00946251	0.00086198	3.9074	C	5	20/08/2020 20:05		0	0	0	0	0	0	0	0	0	0	0	0	0	0
1680	5	6	9	3d 03:01:31.45000	0d 02:58:15.12000	0.00256097	0.00963802	0.00086213	3.9174	C	5	20/08/2020 20:08		0	0	0	0	0	0	0	0	0	0	0	0	0	0
1681	5	6	9	3d 03:04:33.42000	0d 03:01:17.09000	0.00260454	0.00980893	0.00086198	3.9275	C	5	20/08/2020 20:11		0	0	0	0	0	0	0	0	0	0	0	0	0	0
1682	5	6	9	3d 03:07:35.75000	0d 03:04:19.42000	0.0026482	0.00998062	0.00086191	3.9376	C	5	20/08/2020 20:14		0	0	0	0	0	0	0	0	0	0	0	0	0	0
1683	5	6	9	3d 03:10:32.23000	0d 03:07:15.90000	0.00269046	0.0101472	0.00086191	3.9477	C	5	20/08/2020 20:17		0	0	0	0	0	0	0	0	0	0	0	0	0	0
1684	5	6	9	3d 03:13:27.38000	0d 03:10:11.05000	0.0027324	0.010313	0.00086198	3.9577	C	5	20/08/2020 20:20		0	0	0	0	0	0	0	0	0	0	0	0	0	0
1685	5	6	9	3d 03:16:19.67000	0d 03:13:03.34000	0.00277366	0.0104765	0.00086183	3.968	C	5	20/08/2020 20:23		0	0	0	0	0	0	0	0	0	0	0	0	0	0
1686	5	6	9	3d 03:19:12.69000	0d 03:15:56.36000	0.00281509	0.0106411	0.00086213	3.978	C	5	20/08/2020 20:26		0	0	0	0	0	0	0	0	0	0	0	0	0	0
1687	5	6	9	3d 03:22:03.66000	0d 03:18:47.33000	0.00285603	0.0108041	0.00086198	3.9881	C	5	20/08/2020 20:29		0	0	0	0	0	0	0	0	0	0	0	0	0	0
1688	5	6	9	3d 03:24:50.34000	0d 03:21:34.01000	0.00289594	0.0109635	0.00086206	3.9982	C	5	20/08/2020 20:31		0	0	0	0	0	0	0	0	0	0	0	0	0	0
1689	5	6	9	3d 03:27:39.43000	0d 03:24:23.10000	0.00293643	0.0111256	0.00086221	4.0082	C	5	20/08/2020 20:34		0	0	0	0	0	0	0	0	0	0	0	0	0	0
1690	5	6	9	3d 03:30:25.14000	0d 03:27:08.81000	0.00297611	0.0112848	0.00086213	4.0183	C	5	20/08/2020 20:37		0	0	0	0	0	0	0	0	0	0	0	0	0	0
1691	5	6	9	3d 03:33:11.32000	0d 03:29:54.99000	0.0030159	0.0114449	0.00086191	4.0284	C	5	20/08/2020 20:40		0	0	0	0	0	0	0	0	0	0	0	0	0	0
1692	5	6	9	3d 03:35:54.90000	0d 03:32:38.57000	0.00305507	0.0116029	0.00086191	4.0385	C	5	20/08/2020 20:43		0	0	0	0	0	0	0	0	0	0	0	0	0	0
1693	5	6	9	3d 03:38:33.81000	0d 03:35:17.48000	0.00309312	0.0117568	0.00086206	4.0485	C	5	20/08/2020 20:45		0	0	0	0	0	0	0	0	0	0	0	0	0	0
1694	5	6	9	3d 03:41:13.93000	0d 03:37:57.60000	0.00313146	0.0119122	0.00086191	4.0586	C	5	20/08/2020 20:48		0	0	0	0	0	0	0	0	0	0	0	0	0	0
1695	5	6	9	3d 03:43:49.18000	0d 03:40:32.85000	0.00316864	0.0120633	0.00086191	4.0687	C	5	20/08/2020 20:50		0	0	0	0	0	0	0	0	0	0	0	0	0	0
1696	5	6	9	3d 03:46:23.77000	0d 03:43:07.44000	0.00320565	0.0122141	0.00086206	4.0787	C	5	20/08/2020 20:53		0	0	0	0	0	0	0	0	0	0	0	0	0	0
1697	5	6	9	3d 03:48:58.64000	0d 03:45:42.31000	0.00324274	0.0123655	0.00086206	4.0888	C	5	20/08/2020 20:56		0	0	0	0	0	0	0	0	0	0	0	0	0	0
1698	5	6	9	3d 03:51:28.44000	0d 03:48:12.11000	0.00327861	0.0125123	0.00086206	4.0989	C	5	20/08/2020 20:58		0	0	0	0	0	0	0	0	0	0	0	0	0	0
1699	5	6	9	3d 03:53:59.32000	0d 03:50:42.99000	0.00331474	0.0126606	0.00086198	4.1089	C	5	20/08/2020 21:01		0	0	0	0	0	0	0	0	0	0	0	0	0	0
1700	5	6	9	3d 03:56:26.92000	0d 03:53:10.59000	0.00335008	0.012806	0.00086206	4.119	C	5	20/08/2020 21:03		0	0	0	0	0	0	0	0	0	0	0	0	0	0
1701	5	6	9	3d 03:58:49.62000	0d 03:55:33.29000	0.00338425	0.0129469	0.00086198	4.1291	C	5	20/08/2020 21:05		0	0	0	0	0	0	0	0	0	0	0	0	0	0
1702	5	6	9	3d 04:01:13.88000	0d 03:57:57.55000	0.00341879	0.0130897	0.00086198	4.1392	C	5	20/08/2020 21:08		0	0	0	0	0	0	0	0	0	0	0	0	0	0
1703	5	6	9	3d 04:03:35.71000	0d 04:00:19.38000	0.00345275	0.0132305	0.00086191	4.1494	C	5	20/08/2020 21:10		0	0	0	0	0	0	0	0	0	0	0	0	0	0
1704	5	6	9	3d 04:05:57.74000	0d 04:02:41.41000	0.00348676	0.0133718	0.00086198	4.1595	C	5	20/08/2020 21:13		0	0	0	0	0	0	0	0	0	0	0	0	0	0
1705	5	6	9	3d 04:08:17.33000	0d 04:05:01.00000	0.00352019	0.013511	0.00086206	4.1697	C	5	20/08/2020 21:15		0	0	0	0	0	0	0	0	0	0	0	0	0	0
1706	5	6	9	3d 04:10:37.15000	0d 04:07:20.82000	0.00355367	0.0136507	0.00086191	4.1798	C	5	20/08/2020 21:17		0	0	0	0	0	0	0	0	0	0	0	0	0	0
1707	5	6	9	3d 04:12:55.54000	0d 04:09:39.21000	0.00358681	0.0137894	0.00086175	4.1898	C	5	20/08/2020 21:20		0	0	0	0	0	0	0	0	0	0	0	0	0	0
1708	5	6	9	3d 04:15:12.28000	0d 04:11:55.95000	0.00361955	0.0139268	0.00086198	4.2	C	133	20/08/2020 21:22		0	0	0	0	0	0	0	0	0	0	0	0	0	0
1709	5	6	10	3d 04:15:12.29000	0d 00:00:00.01000	0.00361955	0.0139268	0.00090539	4.2004	C	0	20/08/2020 21:22		0	0	0	0	0	0	0	0	0	0	0	0	0	0
1710	5	6	10	3d 04:15:26.97000	0d 00:00:14.69000	0.00362305	0.0139414	0.00080537	4.2004	C	4	20/08/2020 21:22		0	0	0	0	0	0	0	0	0	0	0	0	0	0
1711	5	6	10	3d 04:15:43.70000	0d 00:00:31.42000	0.00362654	0.0139561	0.00070527	4.2004	C	4	20/08/2020 21:22		0	0	0	0	0	0	0	0	0	0	0	0	0	0
1712	5	6	10	3d 04:16:07.35000	0d 00:00:55.07000	0.00363083	0.0139742	0.00060517	4.2002	C	4	20/08/2020 21:23		0	0	0	0	0	0	0	0	0	0	0	0	0	0
1713	5	6	10	3d 04:16:36.58000	0d 00:01:24.30000	0.00363533	0.013993	0.00050507	4.2	C	4	20/08/2020 21:23		0	0	0	0	0	0	0	0	0	0	0	0	0	0
1714	5	6	10	3d 04:17:14.07000	0d 00:02:01.79000	0.00364005	0.0140129	0.00040505	4.2	C	4	20/08/2020 21:24		0	0	0	0	0	0	0	0	0	0	0	0	0	0
1715	5	6	10	3d 04:18:04.50000	0d 00:02:52.22000	0.00364499	0.0140336	0.00030495	4.2002	C	4	20/08/2020 21:25		0	0	0	0	0	0	0	0	0	0	0	0	0	0
1716	5	6	10	3d 04:19:20.08000	0d 00:04:07.80000	0.00365029	0.0140559	0.00020485	4.1999	C	4	20/08/2020 21:26		0	0	0	0	0	0	0	0	0	0	0	0	0	0
1717	5	6	10	3d 04:21:54.62000	0d 00:06:42.34000	0.00365663	0.0140825	0.00010483	4.2	C	4	20/08/2020 21:29		0	0	0	0	0	0	0	0	0	0	0	0	0	0
1718	5	6	10	3d 04:22:48.70000	0d 00:07:36.42000	0.00365805	0.0140885	0.00008606	4.2	C	132	20/08/2020 21:29		0	0	0	0	0	0	0	0	0	0	0	0	0	0
1719	5	6	11	3d 04:22:48.71000	0d 00:00:00.01000	0	0	0	4.1994	R	0	20/08/2020 21:29		0	0	0	0	0	0	0	0	0	0	0	0	0	0
1720	5	6	11	3d 04:22:50.71000	0d 00:00:02.01000	0	0	0	4.1993	R	1	20/08/2020 21:29		0	0	0	0	0	0	0	0	0	0	0	0	0	0
1721	5	6	11	3d 04:22:52.71000	0d 00:00:04.01000	0	0	0	4.1988	R	1	20/08/2020 21:30		0	0	0	0	0	0	0	0	0	0	0	0	0	0
1722	5	6	11	3d 04:22:54.71000	0d 00:00:06.01000	0	0	0	4.1988	R	1	20/08/2020 21:30		0	0	0	0	0	0	0	0	0	0	0	0	0	0
1723	5	6	11	3d 04:22:56.71000	0d 00:00:08.01000	0	0	0	4.1988	R	1	20/08/2020 21:30		0	0	0	0	0	0	0	0	0	0	0	0	0	0
1724	5	6	11	3d 04:22:58.70000	0d 00:00:10.00000	0	0	0	4.1987	R	129	20/08/2020 21:30		0	0	0	0	0	0	0	0	0	0	0	0	0	0
1725	5	6	12	3d 04:22:58.73000	0d 00:00:00.03000	0.00000001	0.00000003	0.00086404	4.1915	D	0	20/08/2020 21:30		0	0	0	0	0	0	0	0	0	0	0	0	0	0
1726	5	6	12	3d 04:23:49.30000	0d 00:00:50.60000	0.00001212	0.0000507	0.00086221	4.1814	D	5	20/08/2020 21:30		0	0	0	0	0	0	0	0	0	0	0	0	0	0
1727	5	6	12	3d 04:25:36.72000	0d 00:02:38.02000	0.00003784	0.00015813	0.00086183	4.1714	D	5	20/08/2020 21:32		0	0	0	0	0	0	0	0	0	0	0	0	0	0
1728	5	6	12	3d 04:27:32.92000	0d 00:04:34.22000	0.00006566	0.00027405	0.00086206	4.1613	D	5	20/08/2020 21:34		0	0	0	0	0	0	0	0	0	0	0	0	0	0
1729	5	6	12	3d 04:29:38.22000	0d 00:06:39.52000	0.00009567	0.00039876	0.00086206	4.1512	D	5	20/08/2020 21:36		0	0	0	0	0	0	0	0	0	0	0	0	0	0
1730	5	6	12	3d 04:31:46.91000	0d 00:08:48.21000	0.00012648	0.00052652	0.00086206	4.1411	D	5	20/08/2020 21:38		0	0	0	0	0	0	0	0	0	0	0	0	0	0
1731	5	6	12	3d 04:33:59.88000	0d 00:11:01.18000	0.00015832	0.00065822	0.00086213	4.1311	D	5	20/08/2020 21:41		0	0	0	0	0	0	0	0	0	0	0	0	0	0
1732	5	6	12	3d 04:36:09.82000	0d 00:13:11.12000	0.00018944	0.00078661	0.00086198	4.121	D	5	20/08/2020 21:43		0	0	0	0	0	0	0	0	0	0	0	0	0	0
1733	5	6	12	3d 04:38:24.14000	0d 00:15:25.44000	0.0002216	0.00091899	0.00086213	4.1109	D	5	20/08/2020 21:45		0	0	0	0	0	0	0	0	0	0	0	0	0	0
1734	5	6	12	3d 04:40:39.16000	0d 00:17:40.46000	0.00025393	0.00105175	0.00086198	4.1009	D	5	20/08/2020 21:47		0	0	0	0	0	0	0	0	0	0	0	0	0	0
1735	5	6	12	3d 04:43:00.57000	0d 00:20:01.87000	0.00028779	0.00119044	0.00086191	4.0908	D	5	20/08/2020 21:50		0	0	0	0	0	0	0	0	0	0	0	0	0	0
1736	5	6	12	3d 04:45:22.90000	0d 00:22:24.20000	0.00032187	0.00132969	0.00086191	4.0807	D	5	20/08/2020 21:52		0	0	0	0	0	0	0	0	0	0	0	0	0	0
1737	5	6	12	3d 04:47:45.70000	0d 00:24:47.00000	0.00035607	0.00146905	0.00086206	4.0705	D	5	20/08/2020 21:54		0	0	0	0	0	0	0	0	0	0	0	0	0	0
1738	5	6	12	3d 04:50:13.28000	0d 00:27:14.58000	0.0003914	0.00161273	0.00086191	4.0604	D	5	20/08/2020 21:57		0	0	0	0	0	0	0	0	0	0	0	0	0	0
1739	5	6	12	3d 04:52:42.62000	0d 00:29:43.92000	0.00042716	0.00175775	0.00086198	4.0504	D	5	20/08/2020 21:59		0	0	0	0	0	0	0	0	0	0	0	0	0	0
1740	5	6	12	3d 04:55:11.36000	0d 00:32:12.66000	0.00046278	0.00190184	0.00086198	4.0403	D	5	20/08/2020 22:02		0	0	0	0	0	0	0	0	0	0	0	0	0	0
1741	5	6	12	3d 04:57:42.14000	0d 00:34:43.44000	0.00049888	0.00204753	0.00086213	4.0302	D	5	20/08/2020 22:04		0	0	0	0	0	0	0	0	0	0	0	0	0	0
1742	5	6	12	3d 05:00:17.93000	0d 00:37:19.23000	0.00053619	0.0021977	0.00086191	4.0201	D	5	20/08/2020 22:07		0	0	0	0	0	0	0	0	0	0	0	0	0	0
1743	5	6	12	3d 05:02:54.93000	0d 00:39:56.23000	0.00057378	0.00234865	0.00086198	4.0101	D	5	20/08/2020 22:10		0	0	0	0	0	0	0	0	0	0	0	0	0	0
1744	5	6	12	3d 05:05:34.64000	0d 00:42:35.94000	0.00061203	0.00250182	0.00086206	4	D	5	20/08/2020 22:12		0	0	0	0	0	0	0	0	0	0	0	0	0	0
1745	5	6	12	3d 05:08:17.31000	0d 00:45:18.61000	0.00065098	0.00265744	0.00086206	3.9899	D	5	20/08/2020 22:15		0	0	0	0	0	0	0	0	0	0	0	0	0	0
1746	5	6	12	3d 05:10:58.87000	0d 00:48:00.17000	0.00068966	0.0028116	0.00086191	3.9799	D	5	20/08/2020 22:18		0	0	0	0	0	0	0	0	0	0	0	0	0	0
1747	5	6	12	3d 05:13:41.75000	0d 00:50:43.05000	0.00072866	0.00296662	0.00086206	3.9696	D	5	20/08/2020 22:20		0	0	0	0	0	0	0	0	0	0	0	0	0	0
1748	5	6	12	3d 05:16:29.12000	0d 00:53:30.42000	0.00076874	0.00312552	0.00086183	3.9596	D	5	20/08/2020 22:23		0	0	0	0	0	0	0	0	0	0	0	0	0	0
1749	5	6	12	3d 05:19:14.07000	0d 00:56:15.37000	0.00080824	0.00328172	0.00086213	3.9495	D	5	20/08/2020 22:26		0	0	0	0	0	0	0	0	0	0	0	0	0	0
1750	5	6	12	3d 05:22:00.56000	0d 00:59:01.86000	0.00084811	0.00343897	0.00086198	3.9394	D	5	20/08/2020 22:29		0	0	0	0	0	0	0	0	0	0	0	0	0	0
1751	5	6	12	3d 05:24:48.16000	0d 01:01:49.46000	0.00088824	0.00359687	0.00086206	3.9292	D	5	20/08/2020 22:31		0	0	0	0	0	0	0	0	0	0	0	0	0	0
1752	5	6	12	3d 05:27:41.03000	0d 01:04:42.33000	0.00092963	0.00375932	0.00086213	3.9191	D	5	20/08/2020 22:34		0	0	0	0	0	0	0	0	0	0	0	0	0	0
1753	5	6	12	3d 05:30:33.63000	0d 01:07:34.93000	0.00097096	0.0039211	0.00086206	3.9091	D	5	20/08/2020 22:37		0	0	0	0	0	0	0	0	0	0	0	0	0	0
1754	5	6	12	3d 05:33:29.73000	0d 01:10:31.03000	0.00101313	0.00408573	0.00086206	3.899	D	5	20/08/2020 22:40		0	0	0	0	0	0	0	0	0	0	0	0	0	0
1755	5	6	12	3d 05:36:30.04000	0d 01:13:31.34000	0.00105631	0.00425385	0.00086213	3.8886	D	5	20/08/2020 22:43		0	0	0	0	0	0	0	0	0	0	0	0	0	0
1756	5	6	12	3d 05:39:35.42000	0d 01:16:36.72000	0.00110069	0.00442625	0.00086191	3.8785	D	5	20/08/2020 22:46		0	0	0	0	0	0	0	0	0	0	0	0	0	0
1757	5	6	12	3d 05:42:39.15000	0d 01:19:40.45000	0.00114469	0.00459667	0.00086183	3.8685	D	5	20/08/2020 22:49		0	0	0	0	0	0	0	0	0	0	0	0	0	0
1758	5	6	12	3d 05:45:48.52000	0d 01:22:49.82000	0.00119003	0.00477186	0.00086206	3.8584	D	5	20/08/2020 22:52		0	0	0	0	0	0	0	0	0	0	0	0	0	0
1759	5	6	12	3d 05:49:06.92000	0d 01:26:08.22000	0.00123754	0.00495492	0.00086213	3.8483	D	5	20/08/2020 22:56		0	0	0	0	0	0	0	0	0	0	0	0	0	0
1760	5	6	12	3d 05:52:32.15000	0d 01:29:33.45000	0.00128668	0.0051438	0.00086206	3.8383	D	5	20/08/2020 22:59		0	0	0	0	0	0	0	0	0	0	0	0	0	0
1761	5	6	12	3d 05:56:06.70000	0d 01:33:08.00000	0.00133806	0.00534073	0.00086198	3.8282	D	5	20/08/2020 23:03		0	0	0	0	0	0	0	0	0	0	0	0	0	0
1762	5	6	12	3d 05:59:52.13000	0d 01:36:53.43000	0.00139204	0.00554711	0.00086198	3.8181	D	5	20/08/2020 23:07		0	0	0	0	0	0	0	0	0	0	0	0	0	0
1763	5	6	12	3d 06:03:54.80000	0d 01:40:56.10000	0.00145015	0.00576869	0.00086198	3.808	D	5	20/08/2020 23:11		0	0	0	0	0	0	0	0	0	0	0	0	0	0
1764	5	6	12	3d 06:08:13.96000	0d 01:45:15.26000	0.0015122	0.0060047	0.00086213	3.798	D	5	20/08/2020 23:15		0	0	0	0	0	0	0	0	0	0	0	0	0	0
1765	5	6	12	3d 06:12:57.58000	0d 01:49:58.88000	0.00158012	0.00626229	0.00086206	3.7879	D	5	20/08/2020 23:20		0	0	0	0	0	0	0	0	0	0	0	0	0	0
1766	5	6	12	3d 06:17:57.58000	0d 01:54:58.88000	0.00165195	0.00653406	0.00086206	3.7784	D	1	20/08/2020 23:25		0	0	0	0	0	0	0	0	0	0	0	0	0	0
1767	5	6	12	3d 06:22:57.58000	0d 01:59:58.88000	0.00172379	0.00680515	0.00086206	3.7694	D	1	20/08/2020 23:30		0	0	0	0	0	0	0	0	0	0	0	0	0	0
1768	5	6	12	3d 06:27:57.58000	0d 02:04:58.88000	0.00179562	0.00707565	0.00086198	3.7613	D	1	20/08/2020 23:35		0	0	0	0	0	0	0	0	0	0	0	0	0	0
1769	5	6	12	3d 06:32:57.58000	0d 02:09:58.88000	0.00186746	0.00734558	0.00086206	3.754	D	1	20/08/2020 23:40		0	0	0	0	0	0	0	0	0	0	0	0	0	0
1770	5	6	12	3d 06:37:57.58000	0d 02:14:58.88000	0.0019393	0.00761498	0.00086229	3.7467	D	1	20/08/2020 23:45		0	0	0	0	0	0	0	0	0	0	0	0	0	0
1771	5	6	12	3d 06:42:57.58000	0d 02:19:58.88000	0.00201113	0.00788388	0.00086198	3.7401	D	1	20/08/2020 23:50		0	0	0	0	0	0	0	0	0	0	0	0	0	0
1772	5	6	12	3d 06:47:57.58000	0d 02:24:58.88000	0.00208297	0.00815233	0.00086198	3.7336	D	1	20/08/2020 23:55		0	0	0	0	0	0	0	0	0	0	0	0	0	0
1773	5	6	12	3d 06:52:57.58000	0d 02:29:58.88000	0.0021548	0.00842032	0.00086206	3.7275	D	1	21/08/2020 00:00		0	0	0	0	0	0	0	0	0	0	0	0	0	0
1774	5	6	12	3d 06:57:57.58000	0d 02:34:58.88000	0.00222664	0.00868787	0.00086191	3.7212	D	1	21/08/2020 00:05		0	0	0	0	0	0	0	0	0	0	0	0	0	0
1775	5	6	12	3d 07:02:57.58000	0d 02:39:58.88000	0.00229847	0.00895499	0.00086206	3.7154	D	1	21/08/2020 00:10		0	0	0	0	0	0	0	0	0	0	0	0	0	0
1776	5	6	12	3d 07:07:57.58000	0d 02:44:58.88000	0.00237031	0.00922166	0.00086213	3.7092	D	1	21/08/2020 00:15		0	0	0	0	0	0	0	0	0	0	0	0	0	0
1777	5	6	12	3d 07:12:57.58000	0d 02:49:58.88000	0.00244215	0.00948789	0.00086206	3.7031	D	1	21/08/2020 00:20		0	0	0	0	0	0	0	0	0	0	0	0	0	0
1778	5	6	12	3d 07:17:57.58000	0d 02:54:58.88000	0.00251398	0.00975366	0.00086198	3.6962	D	1	21/08/2020 00:25		0	0	0	0	0	0	0	0	0	0	0	0	0	0
1779	5	6	12	3d 07:22:57.58000	0d 02:59:58.88000	0.00258582	0.010019	0.00086206	3.6896	D	1	21/08/2020 00:30		0	0	0	0	0	0	0	0	0	0	0	0	0	0
1780	5	6	12	3d 07:27:57.58000	0d 03:04:58.88000	0.00265765	0.0102838	0.00086221	3.6825	D	1	21/08/2020 00:35		0	0	0	0	0	0	0	0	0	0	0	0	0	0
1781	5	6	12	3d 07:32:57.58000	0d 03:09:58.88000	0.00272949	0.0105481	0.00086198	3.6753	D	1	21/08/2020 00:40		0	0	0	0	0	0	0	0	0	0	0	0	0	0
1782	5	6	12	3d 07:37:57.58000	0d 03:14:58.88000	0.00280132	0.0108118	0.00086206	3.6674	D	1	21/08/2020 00:45		0	0	0	0	0	0	0	0	0	0	0	0	0	0
1783	5	6	12	3d 07:42:57.58000	0d 03:19:58.88000	0.00287316	0.0110749	0.00086206	3.6585	D	1	21/08/2020 00:50		0	0	0	0	0	0	0	0	0	0	0	0	0	0
1784	5	6	12	3d 07:47:57.58000	0d 03:24:58.88000	0.00294499	0.0113374	0.00086206	3.6495	D	1	21/08/2020 00:55		0	0	0	0	0	0	0	0	0	0	0	0	0	0
1785	5	6	12	3d 07:52:37.84000	0d 03:29:39.14000	0.0030121	0.011582	0.00086198	3.6394	D	5	21/08/2020 00:59		0	0	0	0	0	0	0	0	0	0	0	0	0	0
1786	5	6	12	3d 07:56:48.19000	0d 03:33:49.49000	0.00307205	0.0117999	0.00086206	3.6294	D	5	21/08/2020 01:03		0	0	0	0	0	0	0	0	0	0	0	0	0	0
1787	5	6	12	3d 08:00:21.94000	0d 03:37:23.24000	0.00312323	0.0119854	0.00086191	3.6193	D	5	21/08/2020 01:07		0	0	0	0	0	0	0	0	0	0	0	0	0	0
1788	5	6	12	3d 08:03:17.53000	0d 03:40:18.83000	0.00316528	0.0121374	0.00086221	3.6091	D	5	21/08/2020 01:10		0	0	0	0	0	0	0	0	0	0	0	0	0	0
1789	5	6	12	3d 08:05:44.11000	0d 03:42:45.41000	0.00320038	0.0122639	0.00086198	3.599	D	5	21/08/2020 01:12		0	0	0	0	0	0	0	0	0	0	0	0	0	0
1790	5	6	12	3d 08:07:40.65000	0d 03:44:41.95000	0.00322828	0.0123642	0.00086206	3.5888	D	5	21/08/2020 01:14		0	0	0	0	0	0	0	0	0	0	0	0	0	0
1791	5	6	12	3d 08:09:11.77000	0d 03:46:13.07000	0.0032501	0.0124424	0.00086206	3.5787	D	5	21/08/2020 01:16		0	0	0	0	0	0	0	0	0	0	0	0	0	0
1792	5	6	12	3d 08:10:24.32000	0d 03:47:25.62000	0.00326747	0.0125045	0.00086213	3.5686	D	5	21/08/2020 01:17		0	0	0	0	0	0	0	0	0	0	0	0	0	0
1793	5	6	12	3d 08:11:19.82000	0d 03:48:21.12000	0.00328076	0.0125519	0.00086221	3.5584	D	5	21/08/2020 01:18		0	0	0	0	0	0	0	0	0	0	0	0	0	0
1794	5	6	12	3d 08:12:05.75000	0d 03:49:07.05000	0.00329176	0.0125909	0.00086206	3.5483	D	5	21/08/2020 01:19		0	0	0	0	0	0	0	0	0	0	0	0	0	0
1795	5	6	12	3d 08:12:43.17000	0d 03:49:44.47000	0.00330072	0.0126227	0.00086191	3.5381	D	5	21/08/2020 01:19		0	0	0	0	0	0	0	0	0	0	0	0	0	0
1796	5	6	12	3d 08:13:15.60000	0d 03:50:16.90000	0.00330849	0.0126501	0.00086198	3.528	D	5	21/08/2020 01:20		0	0	0	0	0	0	0	0	0	0	0	0	0	0
1797	5	6	12	3d 08:13:43.40000	0d 03:50:44.70000	0.00331514	0.0126736	0.00086221	3.518	D	5	21/08/2020 01:20		0	0	0	0	0	0	0	0	0	0	0	0	0	0
1798	5	6	12	3d 08:14:07.90000	0d 03:51:09.20000	0.00332101	0.0126942	0.00086198	3.5077	D	5	21/08/2020 01:21		0	0	0	0	0	0	0	0	0	0	0	0	0	0
1799	5	6	12	3d 08:14:31.07000	0d 03:51:32.37000	0.00332656	0.0127136	0.00086198	3.4975	D	5	21/08/2020 01:21		0	0	0	0	0	0	0	0	0	0	0	0	0	0
1800	5	6	12	3d 08:14:51.96000	0d 03:51:53.26000	0.00333156	0.0127311	0.00086206	3.4873	D	5	21/08/2020 01:22		0	0	0	0	0	0	0	0	0	0	0	0	0	0
1801	5	6	12	3d 08:15:11.56000	0d 03:52:12.86000	0.00333625	0.0127474	0.00086221	3.4772	D	5	21/08/2020 01:22		0	0	0	0	0	0	0	0	0	0	0	0	0	0
1802	5	6	12	3d 08:15:29.94000	0d 03:52:31.24000	0.00334066	0.0127627	0.00086213	3.467	D	5	21/08/2020 01:22		0	0	0	0	0	0	0	0	0	0	0	0	0	0
1803	5	6	12	3d 08:15:48.61000	0d 03:52:49.91000	0.00334513	0.0127782	0.00086213	3.4569	D	5	21/08/2020 01:22		0	0	0	0	0	0	0	0	0	0	0	0	0	0
1804	5	6	12	3d 08:16:10.18000	0d 03:53:11.48000	0.00335029	0.012796	0.00086198	3.4469	D	5	21/08/2020 01:23		0	0	0	0	0	0	0	0	0	0	0	0	0	0
1805	5	6	12	3d 08:16:32.22000	0d 03:53:33.52000	0.00335557	0.0128142	0.00086221	3.4366	D	5	21/08/2020 01:23		0	0	0	0	0	0	0	0	0	0	0	0	0	0
1806	5	6	12	3d 08:17:02.86000	0d 03:54:04.16000	0.00336291	0.0128394	0.00086191	3.4264	D	5	21/08/2020 01:24		0	0	0	0	0	0	0	0	0	0	0	0	0	0
1807	5	6	12	3d 08:17:53.52000	0d 03:54:54.82000	0.00337504	0.0128809	0.00086206	3.4162	D	5	21/08/2020 01:25		0	0	0	0	0	0	0	0	0	0	0	0	0	0
1808	5	6	12	3d 08:19:45.42000	0d 03:56:46.72000	0.00340183	0.0129722	0.00086206	3.4061	D	5	21/08/2020 01:26		0	0	0	0	0	0	0	0	0	0	0	0	0	0
1809	5	6	12	3d 08:22:23.66000	0d 03:59:24.96000	0.00343972	0.0131011	0.00086213	3.396	D	5	21/08/2020 01:29		0	0	0	0	0	0	0	0	0	0	0	0	0	0
1810	5	6	12	3d 08:24:57.28000	0d 04:01:58.58000	0.00347651	0.0132259	0.00086206	3.386	D	5	21/08/2020 01:32		0	0	0	0	0	0	0	0	0	0	0	0	0	0
1811	5	6	12	3d 08:26:23.49000	0d 04:03:24.79000	0.00349715	0.0132957	0.00086206	3.3758	D	5	21/08/2020 01:33		0	0	0	0	0	0	0	0	0	0	0	0	0	0
1812	5	6	12	3d 08:27:34.69000	0d 04:04:35.99000	0.0035142	0.0133532	0.00086206	3.3655	D	5	21/08/2020 01:34		0	0	0	0	0	0	0	0	0	0	0	0	0	0
1813	5	6	12	3d 08:28:32.38000	0d 04:05:33.68000	0.00352801	0.0133996	0.00086213	3.3553	D	5	21/08/2020 01:35		0	0	0	0	0	0	0	0	0	0	0	0	0	0
1814	5	6	12	3d 08:29:17.71000	0d 04:06:19.01000	0.00353887	0.013436	0.00086206	3.3452	D	5	21/08/2020 01:36		0	0	0	0	0	0	0	0	0	0	0	0	0	0
1815	5	6	12	3d 08:29:58.00000	0d 04:06:59.30000	0.00354852	0.0134682	0.00086236	3.3352	D	5	21/08/2020 01:37		0	0	0	0	0	0	0	0	0	0	0	0	0	0
1816	5	6	12	3d 08:30:29.26000	0d 04:07:30.56000	0.003556	0.0134931	0.00086221	3.3249	D	5	21/08/2020 01:37		0	0	0	0	0	0	0	0	0	0	0	0	0	0
1817	5	6	12	3d 08:30:55.06000	0d 04:07:56.36000	0.00356218	0.0135136	0.00086213	3.3149	D	5	21/08/2020 01:38		0	0	0	0	0	0	0	0	0	0	0	0	0	0
1818	5	6	12	3d 08:31:17.62000	0d 04:08:18.92000	0.00356758	0.0135315	0.00086213	3.3048	D	5	21/08/2020 01:38		0	0	0	0	0	0	0	0	0	0	0	0	0	0
1819	5	6	12	3d 08:31:37.61000	0d 04:08:38.91000	0.00357237	0.0135473	0.00086206	3.2947	D	5	21/08/2020 01:38		0	0	0	0	0	0	0	0	0	0	0	0	0	0
1820	5	6	12	3d 08:31:54.23000	0d 04:08:55.53000	0.00357635	0.0135604	0.00086206	3.2847	D	5	21/08/2020 01:39		0	0	0	0	0	0	0	0	0	0	0	0	0	0
1821	5	6	12	3d 08:32:10.17000	0d 04:09:11.47000	0.00358016	0.0135729	0.00086191	3.2746	D	5	21/08/2020 01:39		0	0	0	0	0	0	0	0	0	0	0	0	0	0
1822	5	6	12	3d 08:32:24.66000	0d 04:09:25.96000	0.00358363	0.0135843	0.00086198	3.2645	D	5	21/08/2020 01:39		0	0	0	0	0	0	0	0	0	0	0	0	0	0
1823	5	6	12	3d 08:32:38.26000	0d 04:09:39.56000	0.00358689	0.0135949	0.00086213	3.2543	D	5	21/08/2020 01:39		0	0	0	0	0	0	0	0	0	0	0	0	0	0
1824	5	6	12	3d 08:32:50.90000	0d 04:09:52.20000	0.00358992	0.0136047	0.00086198	3.2441	D	5	21/08/2020 01:40		0	0	0	0	0	0	0	0	0	0	0	0	0	0
1825	5	6	12	3d 08:33:02.98000	0d 04:10:04.28000	0.00359281	0.0136141	0.00086213	3.234	D	5	21/08/2020 01:40		0	0	0	0	0	0	0	0	0	0	0	0	0	0
1826	5	6	12	3d 08:33:13.97000	0d 04:10:15.27000	0.00359544	0.0136226	0.00086213	3.2238	D	5	21/08/2020 01:40		0	0	0	0	0	0	0	0	0	0	0	0	0	0
1827	5	6	12	3d 08:33:24.70000	0d 04:10:26.00000	0.00359801	0.0136309	0.00086206	3.2136	D	5	21/08/2020 01:40		0	0	0	0	0	0	0	0	0	0	0	0	0	0
1828	5	6	12	3d 08:33:34.27000	0d 04:10:35.57000	0.0036003	0.0136382	0.00086229	3.2035	D	5	21/08/2020 01:40		0	0	0	0	0	0	0	0	0	0	0	0	0	0
1829	5	6	12	3d 08:33:43.59000	0d 04:10:44.89000	0.00360253	0.0136453	0.00086213	3.1931	D	5	21/08/2020 01:40		0	0	0	0	0	0	0	0	0	0	0	0	0	0
1830	5	6	12	3d 08:33:52.64000	0d 04:10:53.94000	0.0036047	0.0136523	0.00086221	3.1829	D	5	21/08/2020 01:41		0	0	0	0	0	0	0	0	0	0	0	0	0	0
1831	5	6	12	3d 08:34:01.13000	0d 04:11:02.43000	0.00360673	0.0136587	0.00086221	3.1727	D	5	21/08/2020 01:41		0	0	0	0	0	0	0	0	0	0	0	0	0	0
1832	5	6	12	3d 08:34:09.09000	0d 04:11:10.39000	0.00360864	0.0136647	0.00086213	3.1626	D	5	21/08/2020 01:41		0	0	0	0	0	0	0	0	0	0	0	0	0	0
1833	5	6	12	3d 08:34:16.63000	0d 04:11:17.93000	0.00361044	0.0136705	0.00086206	3.1524	D	5	21/08/2020 01:41		0	0	0	0	0	0	0	0	0	0	0	0	0	0
1834	5	6	12	3d 08:34:23.94000	0d 04:11:25.24000	0.0036122	0.013676	0.00086213	3.1421	D	5	21/08/2020 01:41		0	0	0	0	0	0	0	0	0	0	0	0	0	0
1835	5	6	12	3d 08:34:30.86000	0d 04:11:32.16000	0.00361385	0.0136812	0.00086191	3.1319	D	5	21/08/2020 01:41		0	0	0	0	0	0	0	0	0	0	0	0	0	0
1836	5	6	12	3d 08:34:37.42000	0d 04:11:38.72000	0.00361542	0.0136861	0.00086183	3.1218	D	5	21/08/2020 01:41		0	0	0	0	0	0	0	0	0	0	0	0	0	0
1837	5	6	12	3d 08:34:43.81000	0d 04:11:45.11000	0.00361695	0.0136908	0.00086221	3.1116	D	5	21/08/2020 01:41		0	0	0	0	0	0	0	0	0	0	0	0	0	0
1838	5	6	12	3d 08:34:49.93000	0d 04:11:51.23000	0.00361842	0.0136954	0.00086191	3.1015	D	5	21/08/2020 01:41		0	0	0	0	0	0	0	0	0	0	0	0	0	0
1839	5	6	12	3d 08:34:55.75000	0d 04:11:57.05000	0.00361981	0.0136997	0.00086198	3.0913	D	5	21/08/2020 01:42		0	0	0	0	0	0	0	0	0	0	0	0	0	0
1840	5	6	12	3d 08:35:01.45000	0d 04:12:02.75000	0.00362118	0.0137039	0.00086198	3.0811	D	5	21/08/2020 01:42		0	0	0	0	0	0	0	0	0	0	0	0	0	0
1841	5	6	12	3d 08:35:06.91000	0d 04:12:08.21000	0.00362248	0.0137079	0.00086198	3.0709	D	5	21/08/2020 01:42		0	0	0	0	0	0	0	0	0	0	0	0	0	0
1842	5	6	12	3d 08:35:12.18000	0d 04:12:13.48000	0.00362375	0.0137118	0.00086229	3.0607	D	5	21/08/2020 01:42		0	0	0	0	0	0	0	0	0	0	0	0	0	0
1843	5	6	12	3d 08:35:17.23000	0d 04:12:18.53000	0.00362496	0.0137155	0.00086206	3.0504	D	5	21/08/2020 01:42		0	0	0	0	0	0	0	0	0	0	0	0	0	0
1844	5	6	12	3d 08:35:22.18000	0d 04:12:23.48000	0.00362614	0.0137191	0.00086206	3.0401	D	5	21/08/2020 01:42		0	0	0	0	0	0	0	0	0	0	0	0	0	0
1845	5	6	12	3d 08:35:27.05000	0d 04:12:28.35000	0.00362731	0.0137227	0.00086221	3.0297	D	5	21/08/2020 01:42		0	0	0	0	0	0	0	0	0	0	0	0	0	0
1846	5	6	12	3d 08:35:31.59000	0d 04:12:32.89000	0.00362839	0.0137259	0.00086221	3.0196	D	5	21/08/2020 01:42		0	0	0	0	0	0	0	0	0	0	0	0	0	0
1847	5	6	12	3d 08:35:36.04000	0d 04:12:37.34000	0.00362946	0.0137292	0.00086213	3.0094	D	5	21/08/2020 01:42		0	0	0	0	0	0	0	0	0	0	0	0	0	0
1848	5	6	12	3d 08:35:40.34000	0d 04:12:41.64000	0.00363049	0.0137322	0.00086213	2.9992	D	5	21/08/2020 01:42		0	0	0	0	0	0	0	0	0	0	0	0	0	0
1849	5	6	12	3d 08:35:44.58000	0d 04:12:45.88000	0.0036315	0.0137353	0.00086175	2.9889	D	5	21/08/2020 01:42		0	0	0	0	0	0	0	0	0	0	0	0	0	0
1850	5	6	12	3d 08:35:48.65000	0d 04:12:49.95000	0.00363248	0.0137382	0.00086206	2.9787	D	5	21/08/2020 01:42		0	0	0	0	0	0	0	0	0	0	0	0	0	0
1851	5	6	12	3d 08:35:52.54000	0d 04:12:53.84000	0.00363341	0.013741	0.00086198	2.9685	D	5	21/08/2020 01:43		0	0	0	0	0	0	0	0	0	0	0	0	0	0
1852	5	6	12	3d 08:35:56.47000	0d 04:12:57.77000	0.00363435	0.0137438	0.00086198	2.958	D	5	21/08/2020 01:43		0	0	0	0	0	0	0	0	0	0	0	0	0	0
1853	5	6	12	3d 08:36:00.29000	0d 04:13:01.59000	0.00363527	0.0137465	0.00086206	2.9477	D	5	21/08/2020 01:43		0	0	0	0	0	0	0	0	0	0	0	0	0	0
1854	5	6	12	3d 08:36:03.99000	0d 04:13:05.29000	0.00363615	0.0137491	0.00086221	2.9374	D	5	21/08/2020 01:43		0	0	0	0	0	0	0	0	0	0	0	0	0	0
1855	5	6	12	3d 08:36:07.51000	0d 04:13:08.81000	0.003637	0.0137515	0.00086213	2.927	D	5	21/08/2020 01:43		0	0	0	0	0	0	0	0	0	0	0	0	0	0
1856	5	6	12	3d 08:36:11.06000	0d 04:13:12.36000	0.00363785	0.013754	0.00086191	2.9168	D	5	21/08/2020 01:43		0	0	0	0	0	0	0	0	0	0	0	0	0	0
1857	5	6	12	3d 08:36:14.48000	0d 04:13:15.78000	0.00363866	0.0137564	0.00086221	2.9064	D	5	21/08/2020 01:43		0	0	0	0	0	0	0	0	0	0	0	0	0	0
1858	5	6	12	3d 08:36:17.75000	0d 04:13:19.05000	0.00363945	0.0137587	0.00086206	2.8963	D	5	21/08/2020 01:43		0	0	0	0	0	0	0	0	0	0	0	0	0	0
1859	5	6	12	3d 08:36:20.98000	0d 04:13:22.28000	0.00364022	0.0137609	0.00086191	2.8859	D	5	21/08/2020 01:43		0	0	0	0	0	0	0	0	0	0	0	0	0	0
1860	5	6	12	3d 08:36:24.18000	0d 04:13:25.48000	0.00364099	0.0137631	0.00086183	2.8756	D	5	21/08/2020 01:43		0	0	0	0	0	0	0	0	0	0	0	0	0	0
1861	5	6	12	3d 08:36:27.32000	0d 04:13:28.62000	0.00364174	0.0137653	0.00086206	2.8652	D	5	21/08/2020 01:43		0	0	0	0	0	0	0	0	0	0	0	0	0	0
1862	5	6	12	3d 08:36:30.43000	0d 04:13:31.73000	0.00364248	0.0137674	0.00086175	2.8548	D	5	21/08/2020 01:43		0	0	0	0	0	0	0	0	0	0	0	0	0	0
1863	5	6	12	3d 08:36:33.45000	0d 04:13:34.75000	0.00364321	0.0137695	0.00086206	2.8444	D	5	21/08/2020 01:43		0	0	0	0	0	0	0	0	0	0	0	0	0	0
1864	5	6	12	3d 08:36:36.33000	0d 04:13:37.63000	0.0036439	0.0137714	0.00086198	2.8342	D	5	21/08/2020 01:43		0	0	0	0	0	0	0	0	0	0	0	0	0	0
1865	5	6	12	3d 08:36:39.25000	0d 04:13:40.55000	0.0036446	0.0137734	0.00086191	2.8238	D	5	21/08/2020 01:43		0	0	0	0	0	0	0	0	0	0	0	0	0	0
1866	5	6	12	3d 08:36:42.04000	0d 04:13:43.34000	0.00364526	0.0137753	0.00086198	2.8135	D	5	21/08/2020 01:43		0	0	0	0	0	0	0	0	0	0	0	0	0	0
1867	5	6	12	3d 08:36:44.85000	0d 04:13:46.15000	0.00364594	0.0137772	0.00086198	2.8032	D	5	21/08/2020 01:43		0	0	0	0	0	0	0	0	0	0	0	0	0	0
1868	5	6	12	3d 08:36:47.55000	0d 04:13:48.85000	0.00364658	0.013779	0.00086183	2.793	D	5	21/08/2020 01:43		0	0	0	0	0	0	0	0	0	0	0	0	0	0
1869	5	6	12	3d 08:36:50.19000	0d 04:13:51.49000	0.00364721	0.0137807	0.00086221	2.7828	D	5	21/08/2020 01:43		0	0	0	0	0	0	0	0	0	0	0	0	0	0
1870	5	6	12	3d 08:36:52.85000	0d 04:13:54.15000	0.00364785	0.0137825	0.00086191	2.7723	D	5	21/08/2020 01:44		0	0	0	0	0	0	0	0	0	0	0	0	0	0
1871	5	6	12	3d 08:36:55.43000	0d 04:13:56.73000	0.00364847	0.0137842	0.00086213	2.7619	D	5	21/08/2020 01:44		0	0	0	0	0	0	0	0	0	0	0	0	0	0
1872	5	6	12	3d 08:36:57.93000	0d 04:13:59.23000	0.00364907	0.0137859	0.00086183	2.7515	D	5	21/08/2020 01:44		0	0	0	0	0	0	0	0	0	0	0	0	0	0
1873	5	6	12	3d 08:37:00.45000	0d 04:14:01.75000	0.00364967	0.0137875	0.00086206	2.7413	D	5	21/08/2020 01:44		0	0	0	0	0	0	0	0	0	0	0	0	0	0
1874	5	6	12	3d 08:37:02.84000	0d 04:14:04.14000	0.00365024	0.0137891	0.00086198	2.7309	D	5	21/08/2020 01:44		0	0	0	0	0	0	0	0	0	0	0	0	0	0
1875	5	6	12	3d 08:37:05.22000	0d 04:14:06.52000	0.00365081	0.0137907	0.00086206	2.7204	D	5	21/08/2020 01:44		0	0	0	0	0	0	0	0	0	0	0	0	0	0
1876	5	6	12	3d 08:37:07.55000	0d 04:14:08.85000	0.00365137	0.0137922	0.00086206	2.71	D	5	21/08/2020 01:44		0	0	0	0	0	0	0	0	0	0	0	0	0	0
1877	5	6	12	3d 08:37:09.88000	0d 04:14:11.18000	0.00365193	0.0137937	0.00086198	2.6996	D	5	21/08/2020 01:44		0	0	0	0	0	0	0	0	0	0	0	0	0	0
1878	5	6	12	3d 08:37:12.16000	0d 04:14:13.46000	0.00365248	0.0137951	0.00086213	2.6892	D	5	21/08/2020 01:44		0	0	0	0	0	0	0	0	0	0	0	0	0	0
1879	5	6	12	3d 08:37:14.39000	0d 04:14:15.69000	0.00365301	0.0137966	0.00086191	2.6787	D	5	21/08/2020 01:44		0	0	0	0	0	0	0	0	0	0	0	0	0	0
1880	5	6	12	3d 08:37:16.63000	0d 04:14:17.93000	0.00365355	0.013798	0.00086206	2.6682	D	5	21/08/2020 01:44		0	0	0	0	0	0	0	0	0	0	0	0	0	0
1881	5	6	12	3d 08:37:18.80000	0d 04:14:20.10000	0.00365407	0.0137994	0.00086198	2.6578	D	5	21/08/2020 01:44		0	0	0	0	0	0	0	0	0	0	0	0	0	0
1882	5	6	12	3d 08:37:20.87000	0d 04:14:22.17000	0.00365456	0.0138007	0.00086221	2.6474	D	5	21/08/2020 01:44		0	0	0	0	0	0	0	0	0	0	0	0	0	0
1883	5	6	12	3d 08:37:22.96000	0d 04:14:24.26000	0.00365506	0.013802	0.00086229	2.6372	D	5	21/08/2020 01:44		0	0	0	0	0	0	0	0	0	0	0	0	0	0
1884	5	6	12	3d 08:37:25.03000	0d 04:14:26.33000	0.00365556	0.0138033	0.00086198	2.6268	D	5	21/08/2020 01:44		0	0	0	0	0	0	0	0	0	0	0	0	0	0
1885	5	6	12	3d 08:37:27.03000	0d 04:14:28.33000	0.00365604	0.0138046	0.00086221	2.6165	D	5	21/08/2020 01:44		0	0	0	0	0	0	0	0	0	0	0	0	0	0
1886	5	6	12	3d 08:37:29.07000	0d 04:14:30.37000	0.00365652	0.0138059	0.00086191	2.6061	D	5	21/08/2020 01:44		0	0	0	0	0	0	0	0	0	0	0	0	0	0
1887	5	6	12	3d 08:37:31.08000	0d 04:14:32.38000	0.00365701	0.0138071	0.00086191	2.5956	D	5	21/08/2020 01:44		0	0	0	0	0	0	0	0	0	0	0	0	0	0
1888	5	6	12	3d 08:37:33.08000	0d 04:14:34.38000	0.00365749	0.0138084	0.00086206	2.585	D	5	21/08/2020 01:44		0	0	0	0	0	0	0	0	0	0	0	0	0	0
1889	5	6	12	3d 08:37:35.06000	0d 04:14:36.36000	0.00365796	0.0138096	0.00086236	2.5745	D	5	21/08/2020 01:44		0	0	0	0	0	0	0	0	0	0	0	0	0	0
1890	5	6	12	3d 08:37:37.00000	0d 04:14:38.30000	0.00365842	0.0138108	0.00086191	2.564	D	5	21/08/2020 01:44		0	0	0	0	0	0	0	0	0	0	0	0	0	0
1891	5	6	12	3d 08:37:38.91000	0d 04:14:40.21000	0.00365888	0.0138119	0.00086191	2.5536	D	5	21/08/2020 01:44		0	0	0	0	0	0	0	0	0	0	0	0	0	0
1892	5	6	12	3d 08:37:40.81000	0d 04:14:42.11000	0.00365934	0.0138131	0.00086183	2.5432	D	5	21/08/2020 01:44		0	0	0	0	0	0	0	0	0	0	0	0	0	0
1893	5	6	12	3d 08:37:42.73000	0d 04:14:44.03000	0.0036598	0.0138143	0.00086206	2.5325	D	5	21/08/2020 01:44		0	0	0	0	0	0	0	0	0	0	0	0	0	0
1894	5	6	12	3d 08:37:44.60000	0d 04:14:45.90000	0.00366024	0.0138154	0.00086206	2.5222	D	5	21/08/2020 01:44		0	0	0	0	0	0	0	0	0	0	0	0	0	0
1895	5	6	12	3d 08:37:46.43000	0d 04:14:47.73000	0.00366068	0.0138165	0.00086198	2.5118	D	5	21/08/2020 01:44		0	0	0	0	0	0	0	0	0	0	0	0	0	0
1896	5	6	12	3d 08:37:48.30000	0d 04:14:49.60000	0.00366113	0.0138176	0.00086213	2.5014	D	5	21/08/2020 01:44		0	0	0	0	0	0	0	0	0	0	0	0	0	0
1897	5	6	12	3d 08:37:48.52000	0d 04:14:49.82000	0.00366118	0.0138178	0.00086198	2.5	D	133	21/08/2020 01:44		0	0	0	0	0	0	0	0	0	0	0	0	0	0
1898	5	6	13	3d 08:37:48.53000	0d 00:00:00.01000	0	0	0	2.6213	R	0	21/08/2020 01:44		0	0	0	0	0	0	0	0	0	0	0	0	0	0
1899	5	6	13	3d 08:37:50.53000	0d 00:00:02.01000	0	0	0	2.804	R	1	21/08/2020 01:45		0	0	0	0	0	0	0	0	0	0	0	0	0	0
1900	5	6	13	3d 08:37:52.53000	0d 00:00:04.01000	0	0	0	2.9133	R	1	21/08/2020 01:45		0	0	0	0	0	0	0	0	0	0	0	0	0	0
1901	5	6	13	3d 08:37:54.53000	0d 00:00:06.01000	0	0	0	3.0001	R	1	21/08/2020 01:45		0	0	0	0	0	0	0	0	0	0	0	0	0	0
1902	5	6	13	3d 08:37:56.53000	0d 00:00:08.01000	0	0	0	3.0729	R	1	21/08/2020 01:45		0	0	0	0	0	0	0	0	0	0	0	0	0	0
1903	5	6	13	3d 08:37:58.52000	0d 00:00:10.00000	0	0	0	3.1342	R	129	21/08/2020 01:45		0	0	0	0	0	0	0	0	0	0	0	0	0	0
1904	6	7	9	3d 08:37:58.55000	0d 00:00:00.03000	0.00000001	0.00000002	0.00086351	3.286	C	0	21/08/2020 01:45		0	0	0	0	0	0	0	0	0	0	0	0	0	0
1905	6	7	9	3d 08:37:58.71000	0d 00:00:00.19000	0.00000005	0.00000015	0.00086213	3.3094	C	5	21/08/2020 01:45		0	0	0	0	0	0	0	0	0	0	0	0	0	0
1906	6	7	9	3d 08:37:58.88000	0d 00:00:00.36000	0.00000009	0.00000028	0.00086213	3.328	C	5	21/08/2020 01:45		0	0	0	0	0	0	0	0	0	0	0	0	0	0
1907	6	7	9	3d 08:37:59.07000	0d 00:00:00.55000	0.00000013	0.00000044	0.00086206	3.3458	C	5	21/08/2020 01:45		0	0	0	0	0	0	0	0	0	0	0	0	0	0
1908	6	7	9	3d 08:37:59.27000	0d 00:00:00.75000	0.00000018	0.0000006	0.00086206	3.3626	C	5	21/08/2020 01:45		0	0	0	0	0	0	0	0	0	0	0	0	0	0
1909	6	7	9	3d 08:37:59.48000	0d 00:00:00.96000	0.00000023	0.00000077	0.00086198	3.3785	C	5	21/08/2020 01:45		0	0	0	0	0	0	0	0	0	0	0	0	0	0
1910	6	7	9	3d 08:37:59.70000	0d 00:00:01.18000	0.00000028	0.00000094	0.00086206	3.3942	C	5	21/08/2020 01:45		0	0	0	0	0	0	0	0	0	0	0	0	0	0
1911	6	7	9	3d 08:37:59.93000	0d 00:00:01.41000	0.00000034	0.00000113	0.00086183	3.4098	C	5	21/08/2020 01:45		0	0	0	0	0	0	0	0	0	0	0	0	0	0
1912	6	7	9	3d 08:38:00.17000	0d 00:00:01.65000	0.00000039	0.00000133	0.00086191	3.4252	C	5	21/08/2020 01:45		0	0	0	0	0	0	0	0	0	0	0	0	0	0
1913	6	7	9	3d 08:38:00.41000	0d 00:00:01.89000	0.00000045	0.00000153	0.00086206	3.4398	C	5	21/08/2020 01:45		0	0	0	0	0	0	0	0	0	0	0	0	0	0
1914	6	7	9	3d 08:38:00.66000	0d 00:00:02.14000	0.00000051	0.00000173	0.00086198	3.4548	C	5	21/08/2020 01:45		0	0	0	0	0	0	0	0	0	0	0	0	0	0
1915	6	7	9	3d 08:38:00.92000	0d 00:00:02.40000	0.00000057	0.00000195	0.00086183	3.4694	C	5	21/08/2020 01:45		0	0	0	0	0	0	0	0	0	0	0	0	0	0
1916	6	7	9	3d 08:38:01.18000	0d 00:00:02.66000	0.00000064	0.00000216	0.00086206	3.4835	C	5	21/08/2020 01:45		0	0	0	0	0	0	0	0	0	0	0	0	0	0
1917	6	7	9	3d 08:38:01.45000	0d 00:00:02.93000	0.0000007	0.00000239	0.00086206	3.4974	C	5	21/08/2020 01:45		0	0	0	0	0	0	0	0	0	0	0	0	0	0
1918	6	7	9	3d 08:38:01.74000	0d 00:00:03.22000	0.00000077	0.00000263	0.00086206	3.5117	C	5	21/08/2020 01:45		0	0	0	0	0	0	0	0	0	0	0	0	0	0
1919	6	7	9	3d 08:38:02.04000	0d 00:00:03.52000	0.00000084	0.00000289	0.00086191	3.5257	C	5	21/08/2020 01:45		0	0	0	0	0	0	0	0	0	0	0	0	0	0
1920	6	7	9	3d 08:38:02.35000	0d 00:00:03.83000	0.00000092	0.00000315	0.00086198	3.5396	C	5	21/08/2020 01:45		0	0	0	0	0	0	0	0	0	0	0	0	0	0
1921	6	7	9	3d 08:38:02.67000	0d 00:00:04.15000	0.00000099	0.00000342	0.00086206	3.5532	C	5	21/08/2020 01:45		0	0	0	0	0	0	0	0	0	0	0	0	0	0
1922	6	7	9	3d 08:38:03.00000	0d 00:00:04.48000	0.00000107	0.0000037	0.00086206	3.5662	C	5	21/08/2020 01:45		0	0	0	0	0	0	0	0	0	0	0	0	0	0
1923	6	7	9	3d 08:38:03.34000	0d 00:00:04.82000	0.00000115	0.00000399	0.00086206	3.5792	C	5	21/08/2020 01:45		0	0	0	0	0	0	0	0	0	0	0	0	0	0
1924	6	7	9	3d 08:38:03.70000	0d 00:00:05.18000	0.00000124	0.0000043	0.00086213	3.5918	C	5	21/08/2020 01:45		0	0	0	0	0	0	0	0	0	0	0	0	0	0
1925	6	7	9	3d 08:38:04.09000	0d 00:00:05.57000	0.00000133	0.00000464	0.00086206	3.6045	C	5	21/08/2020 01:45		0	0	0	0	0	0	0	0	0	0	0	0	0	0
1926	6	7	9	3d 08:38:04.51000	0d 00:00:05.99000	0.00000143	0.000005	0.00086206	3.6172	C	5	21/08/2020 01:45		0	0	0	0	0	0	0	0	0	0	0	0	0	0
1927	6	7	9	3d 08:38:04.96000	0d 00:00:06.44000	0.00000154	0.00000539	0.00086198	3.6294	C	5	21/08/2020 01:45		0	0	0	0	0	0	0	0	0	0	0	0	0	0
1928	6	7	9	3d 08:38:05.45000	0d 00:00:06.93000	0.00000166	0.00000582	0.00086191	3.6414	C	5	21/08/2020 01:45		0	0	0	0	0	0	0	0	0	0	0	0	0	0
1929	6	7	9	3d 08:38:06.00000	0d 00:00:07.48000	0.00000179	0.0000063	0.00086198	3.653	C	5	21/08/2020 01:45		0	0	0	0	0	0	0	0	0	0	0	0	0	0
1930	6	7	9	3d 08:38:06.63000	0d 00:00:08.11000	0.00000194	0.00000685	0.00086206	3.6643	C	5	21/08/2020 01:45		0	0	0	0	0	0	0	0	0	0	0	0	0	0
1931	6	7	9	3d 08:38:07.39000	0d 00:00:08.87000	0.00000212	0.00000752	0.00086213	3.6756	C	5	21/08/2020 01:45		0	0	0	0	0	0	0	0	0	0	0	0	0	0
1932	6	7	9	3d 08:38:08.37000	0d 00:00:09.85000	0.00000236	0.00000838	0.00086206	3.6867	C	5	21/08/2020 01:45		0	0	0	0	0	0	0	0	0	0	0	0	0	0
1933	6	7	9	3d 08:38:09.68000	0d 00:00:11.16000	0.00000267	0.00000954	0.00086183	3.6974	C	5	21/08/2020 01:45		0	0	0	0	0	0	0	0	0	0	0	0	0	0
1934	6	7	9	3d 08:38:11.65000	0d 00:00:13.13000	0.00000314	0.00001129	0.00086221	3.7079	C	5	21/08/2020 01:45		0	0	0	0	0	0	0	0	0	0	0	0	0	0
1935	6	7	9	3d 08:38:15.00000	0d 00:00:16.48000	0.00000395	0.00001427	0.00086198	3.7182	C	5	21/08/2020 01:45		0	0	0	0	0	0	0	0	0	0	0	0	0	0
1936	6	7	9	3d 08:38:24.35000	0d 00:00:25.83000	0.00000618	0.00002261	0.00086213	3.7284	C	5	21/08/2020 01:45		0	0	0	0	0	0	0	0	0	0	0	0	0	0
1937	6	7	9	3d 08:38:54.59000	0d 00:00:56.07000	0.00001343	0.00004958	0.00086221	3.7182	C	5	21/08/2020 01:46		0	0	0	0	0	0	0	0	0	0	0	0	0	0
1938	6	7	9	3d 08:39:09.86000	0d 00:01:11.34000	0.00001708	0.00006316	0.00086183	3.7081	C	5	21/08/2020 01:46		0	0	0	0	0	0	0	0	0	0	0	0	0	0
1939	6	7	9	3d 08:39:32.04000	0d 00:01:33.52000	0.00002239	0.00008283	0.00086213	3.698	C	5	21/08/2020 01:46		0	0	0	0	0	0	0	0	0	0	0	0	0	0
1940	6	7	9	3d 08:40:10.59000	0d 00:02:12.07000	0.00003162	0.00011691	0.00086206	3.688	C	5	21/08/2020 01:47		0	0	0	0	0	0	0	0	0	0	0	0	0	0
1941	6	7	9	3d 08:42:20.11000	0d 00:04:21.59000	0.00006264	0.0002311	0.00086213	3.6779	C	5	21/08/2020 01:49		0	0	0	0	0	0	0	0	0	0	0	0	0	0
1942	6	7	9	3d 08:47:20.11000	0d 00:09:21.59000	0.00013447	0.00049523	0.00086221	3.6771	C	1	21/08/2020 01:54		0	0	0	0	0	0	0	0	0	0	0	0	0	0
1943	6	7	9	3d 08:52:20.11000	0d 00:14:21.59000	0.00020631	0.00075944	0.00086198	3.6788	C	1	21/08/2020 01:59		0	0	0	0	0	0	0	0	0	0	0	0	0	0
1944	6	7	9	3d 08:57:20.11000	0d 00:19:21.59000	0.00027815	0.00102384	0.00086198	3.6826	C	1	21/08/2020 02:04		0	0	0	0	0	0	0	0	0	0	0	0	0	0
1945	6	7	9	3d 09:02:20.11000	0d 00:24:21.59000	0.00034998	0.00128852	0.00086183	3.6864	C	1	21/08/2020 02:09		0	0	0	0	0	0	0	0	0	0	0	0	0	0
1946	6	7	9	3d 09:07:20.11000	0d 00:29:21.59000	0.00042182	0.00155349	0.00086198	3.6905	C	1	21/08/2020 02:14		0	0	0	0	0	0	0	0	0	0	0	0	0	0
1947	6	7	9	3d 09:12:20.11000	0d 00:34:21.59000	0.00049365	0.00181875	0.00086206	3.6945	C	1	21/08/2020 02:19		0	0	0	0	0	0	0	0	0	0	0	0	0	0
1948	6	7	9	3d 09:17:20.11000	0d 00:39:21.59000	0.00056549	0.00208431	0.00086221	3.6988	C	1	21/08/2020 02:24		0	0	0	0	0	0	0	0	0	0	0	0	0	0
1949	6	7	9	3d 09:22:20.11000	0d 00:44:21.59000	0.00063732	0.00235018	0.00086206	3.7034	C	1	21/08/2020 02:29		0	0	0	0	0	0	0	0	0	0	0	0	0	0
1950	6	7	9	3d 09:27:20.11000	0d 00:49:21.59000	0.00070916	0.00261639	0.00086206	3.7084	C	1	21/08/2020 02:34		0	0	0	0	0	0	0	0	0	0	0	0	0	0
1951	6	7	9	3d 09:32:20.11000	0d 00:54:21.59000	0.00078099	0.00288297	0.00086206	3.7136	C	1	21/08/2020 02:39		0	0	0	0	0	0	0	0	0	0	0	0	0	0
1952	6	7	9	3d 09:37:20.11000	0d 00:59:21.59000	0.00085283	0.00314995	0.00086183	3.7192	C	1	21/08/2020 02:44		0	0	0	0	0	0	0	0	0	0	0	0	0	0
1953	6	7	9	3d 09:42:20.11000	0d 01:04:21.59000	0.00092467	0.00341732	0.00086206	3.7249	C	1	21/08/2020 02:49		0	0	0	0	0	0	0	0	0	0	0	0	0	0
1954	6	7	9	3d 09:47:20.11000	0d 01:09:21.59000	0.0009965	0.0036851	0.00086198	3.7301	C	1	21/08/2020 02:54		0	0	0	0	0	0	0	0	0	0	0	0	0	0
1955	6	7	9	3d 09:52:20.11000	0d 01:14:21.59000	0.00106834	0.00395326	0.00086191	3.7357	C	1	21/08/2020 02:59		0	0	0	0	0	0	0	0	0	0	0	0	0	0
1956	6	7	9	3d 09:57:20.11000	0d 01:19:21.59000	0.00114017	0.00422182	0.00086236	3.7412	C	1	21/08/2020 03:04		0	0	0	0	0	0	0	0	0	0	0	0	0	0
1957	6	7	9	3d 10:02:20.11000	0d 01:24:21.59000	0.00121201	0.00449076	0.00086213	3.7465	C	1	21/08/2020 03:09		0	0	0	0	0	0	0	0	0	0	0	0	0	0
1958	6	7	9	3d 10:07:20.11000	0d 01:29:21.59000	0.00128384	0.00476007	0.00086191	3.7517	C	1	21/08/2020 03:14		0	0	0	0	0	0	0	0	0	0	0	0	0	0
1959	6	7	9	3d 10:12:20.11000	0d 01:34:21.59000	0.00135568	0.00502977	0.00086198	3.7568	C	1	21/08/2020 03:19		0	0	0	0	0	0	0	0	0	0	0	0	0	0
1960	6	7	9	3d 10:17:20.11000	0d 01:39:21.59000	0.00142752	0.00529983	0.00086198	3.762	C	1	21/08/2020 03:24		0	0	0	0	0	0	0	0	0	0	0	0	0	0
1961	6	7	9	3d 10:22:20.11000	0d 01:44:21.59000	0.00149935	0.00557027	0.00086213	3.7675	C	1	21/08/2020 03:29		0	0	0	0	0	0	0	0	0	0	0	0	0	0
1962	6	7	9	3d 10:27:20.11000	0d 01:49:21.59000	0.00157119	0.00584111	0.00086213	3.7728	C	1	21/08/2020 03:34		0	0	0	0	0	0	0	0	0	0	0	0	0	0
1963	6	7	9	3d 10:32:20.11000	0d 01:54:21.59000	0.00164302	0.00611235	0.00086206	3.7787	C	1	21/08/2020 03:39		0	0	0	0	0	0	0	0	0	0	0	0	0	0
1964	6	7	9	3d 10:37:20.11000	0d 01:59:21.59000	0.00171486	0.00638401	0.00086191	3.7847	C	1	21/08/2020 03:44		0	0	0	0	0	0	0	0	0	0	0	0	0	0
1965	6	7	9	3d 10:42:20.11000	0d 02:04:21.59000	0.00178669	0.00665612	0.00086206	3.7913	C	1	21/08/2020 03:49		0	0	0	0	0	0	0	0	0	0	0	0	0	0
1966	6	7	9	3d 10:47:20.11000	0d 02:09:21.59000	0.00185853	0.00692872	0.00086213	3.7983	C	1	21/08/2020 03:54		0	0	0	0	0	0	0	0	0	0	0	0	0	0
1967	6	7	9	3d 10:52:20.11000	0d 02:14:21.59000	0.00193037	0.00720185	0.00086213	3.8059	C	1	21/08/2020 03:59		0	0	0	0	0	0	0	0	0	0	0	0	0	0
1968	6	7	9	3d 10:57:20.11000	0d 02:19:21.59000	0.0020022	0.00747556	0.00086206	3.8143	C	1	21/08/2020 04:04		0	0	0	0	0	0	0	0	0	0	0	0	0	0
1969	6	7	9	3d 11:02:20.11000	0d 02:24:21.59000	0.00207404	0.0077499	0.00086198	3.8238	C	1	21/08/2020 04:09		0	0	0	0	0	0	0	0	0	0	0	0	0	0
1970	6	7	9	3d 11:07:12.22000	0d 02:29:13.70000	0.00214398	0.00801771	0.00086213	3.8338	C	5	21/08/2020 04:14		0	0	0	0	0	0	0	0	0	0	0	0	0	0
1971	6	7	9	3d 11:11:39.93000	0d 02:33:41.41000	0.00220809	0.00826379	0.00086213	3.8439	C	5	21/08/2020 04:18		0	0	0	0	0	0	0	0	0	0	0	0	0	0
1972	6	7	9	3d 11:15:45.32000	0d 02:37:46.80000	0.00226685	0.00848994	0.00086198	3.854	C	5	21/08/2020 04:22		0	0	0	0	0	0	0	0	0	0	0	0	0	0
1973	6	7	9	3d 11:19:41.46000	0d 02:41:42.94000	0.00232339	0.00870814	0.00086213	3.864	C	5	21/08/2020 04:26		0	0	0	0	0	0	0	0	0	0	0	0	0	0
1974	6	7	9	3d 11:23:19.98000	0d 02:45:21.46000	0.00237572	0.00891059	0.00086191	3.8743	C	5	21/08/2020 04:30		0	0	0	0	0	0	0	0	0	0	0	0	0	0
1975	6	7	9	3d 11:26:49.62000	0d 02:48:51.10000	0.00242591	0.00910533	0.00086206	3.8845	C	5	21/08/2020 04:33		0	0	0	0	0	0	0	0	0	0	0	0	0	0
1976	6	7	9	3d 11:30:12.77000	0d 02:52:14.25000	0.00247456	0.00929453	0.00086191	3.8946	C	5	21/08/2020 04:37		0	0	0	0	0	0	0	0	0	0	0	0	0	0
1977	6	7	9	3d 11:33:24.69000	0d 02:55:26.17000	0.00252052	0.00947374	0.00086213	3.9046	C	5	21/08/2020 04:40		0	0	0	0	0	0	0	0	0	0	0	0	0	0
1978	6	7	9	3d 11:36:33.76000	0d 02:58:35.24000	0.00256579	0.00965074	0.00086183	3.9147	C	5	21/08/2020 04:43		0	0	0	0	0	0	0	0	0	0	0	0	0	0
1979	6	7	9	3d 11:39:37.72000	0d 03:01:39.20000	0.00260984	0.0098234	0.00086191	3.9248	C	5	21/08/2020 04:46		0	0	0	0	0	0	0	0	0	0	0	0	0	0
1980	6	7	9	3d 11:42:36.41000	0d 03:04:37.89000	0.00265263	0.00999155	0.00086183	3.9348	C	5	21/08/2020 04:49		0	0	0	0	0	0	0	0	0	0	0	0	0	0
1981	6	7	9	3d 11:45:30.78000	0d 03:07:32.26000	0.00269438	0.010156	0.00086221	3.9449	C	5	21/08/2020 04:52		0	0	0	0	0	0	0	0	0	0	0	0	0	0
1982	6	7	9	3d 11:48:29.44000	0d 03:10:30.92000	0.00273716	0.010325	0.00086183	3.955	C	5	21/08/2020 04:55		0	0	0	0	0	0	0	0	0	0	0	0	0	0
1983	6	7	9	3d 11:51:22.29000	0d 03:13:23.77000	0.00277855	0.0104889	0.00086198	3.9651	C	5	21/08/2020 04:58		0	0	0	0	0	0	0	0	0	0	0	0	0	0
1984	6	7	9	3d 11:54:12.23000	0d 03:16:13.71000	0.00281924	0.0106505	0.00086213	3.9751	C	5	21/08/2020 05:01		0	0	0	0	0	0	0	0	0	0	0	0	0	0
1985	6	7	9	3d 11:57:02.17000	0d 03:19:03.65000	0.00285993	0.0108124	0.00086213	3.9852	C	5	21/08/2020 05:04		0	0	0	0	0	0	0	0	0	0	0	0	0	0
[truncated: 3,200 more rows]
