# Supplementary material for: Experimental data of cathodes manufactured in a convective dryer at the pilot-plant scale, and charge and discharge capacities of half-coin lithium-ion cells
Source: Data Brief. 2021 Dec 16;40:107720. doi: 10.1016/j.dib.2021.107720 (PMC8703052; doi:10.1016/j.dib.2021.107720)
Supplement: Supplementary file 1 [file mmc1.zip › Maccor/NEX_CAT2_6_1.csv]

Name:	NEX_CAT2_6_1
Channel:	21
Tester	Maccor #2
Procedure	NEX_NMC_Form_Rate_ASI.000
Description	NEX NMC Cathode Rate & ASI Measurement
Started	17/08/2020 17:05
SCap	0
C Rate	0.004542
Ch. max. V	8.00 V
DisCh. min. V	-2.00 V
Ch. max. I	5.000 A
DisCh. max. I	5.000 A
Comment:	CAT2_6_1
SMB hdr:	SMBLabel
Rec	Cycle P	Cycle C	Step	TestTime	StepTime	Cap. [Ah]	Ener. [Wh]	Current [A]	Voltage [V]	Md	ES	DPT Time		VAR1	VAR2	VAR3	VAR4	VAR5	VAR6	VAR7	VAR8	VAR9	VAR10	VAR11	VAR12	VAR13	VAR14
1	0	1	1	0d 00:00:00.00000	0d 00:00:00.00000	0	0	0	3.2366	R	0	17/08/2020 17:05		0	0	0	0	0	0	0	0	0	0	0	0	0	0
2	0	1	1	0d 00:05:00.00000	0d 00:05:00.00000	0	0	0	3.234	R	1	17/08/2020 17:10		0	0	0	0	0	0	0	0	0	0	0	0	0	0
3	0	1	1	0d 00:10:00.00000	0d 00:10:00.00000	0	0	0	3.2337	R	1	17/08/2020 17:15		0	0	0	0	0	0	0	0	0	0	0	0	0	0
4	0	1	1	0d 00:15:00.00000	0d 00:15:00.00000	0	0	0	3.2331	R	1	17/08/2020 17:20		0	0	0	0	0	0	0	0	0	0	0	0	0	0
5	0	1	1	0d 00:20:00.00000	0d 00:20:00.00000	0	0	0	3.232	R	1	17/08/2020 17:25		0	0	0	0	0	0	0	0	0	0	0	0	0	0
6	0	1	1	0d 00:25:00.00000	0d 00:25:00.00000	0	0	0	3.2314	R	1	17/08/2020 17:30		0	0	0	0	0	0	0	0	0	0	0	0	0	0
7	0	1	1	0d 00:30:00.00000	0d 00:30:00.00000	0	0	0	3.2306	R	129	17/08/2020 17:35		0	0	0	0	0	0	0	0	0	0	0	0	0	0
8	0	1	2	0d 00:30:00.04000	0d 00:00:00.04000	0	0.00000001	0.00022797	3.2973	C	0	17/08/2020 17:35		0	0	0	0	0	0	0	0	0	0	0	0	0	0
9	0	1	2	0d 00:30:00.20000	0d 00:00:00.20000	0.00000001	0.00000004	0.00022698	3.3152	C	5	17/08/2020 17:35		0	0	0	0	0	0	0	0	0	0	0	0	0	0
10	0	1	2	0d 00:30:00.42000	0d 00:00:00.42000	0.00000003	0.00000009	0.00022705	3.331	C	5	17/08/2020 17:35		0	0	0	0	0	0	0	0	0	0	0	0	0	0
11	0	1	2	0d 00:30:00.67000	0d 00:00:00.67000	0.00000004	0.00000014	0.00022683	3.3455	C	5	17/08/2020 17:35		0	0	0	0	0	0	0	0	0	0	0	0	0	0
12	0	1	2	0d 00:30:00.95000	0d 00:00:00.95000	0.00000006	0.0000002	0.00022721	3.36	C	5	17/08/2020 17:35		0	0	0	0	0	0	0	0	0	0	0	0	0	0
13	0	1	2	0d 00:30:01.25000	0d 00:00:01.25000	0.00000008	0.00000026	0.00022698	3.3738	C	5	17/08/2020 17:35		0	0	0	0	0	0	0	0	0	0	0	0	0	0
14	0	1	2	0d 00:30:01.56000	0d 00:00:01.56000	0.0000001	0.00000033	0.00022713	3.3875	C	5	17/08/2020 17:35		0	0	0	0	0	0	0	0	0	0	0	0	0	0
15	0	1	2	0d 00:30:01.89000	0d 00:00:01.89000	0.00000012	0.0000004	0.00022721	3.4008	C	5	17/08/2020 17:35		0	0	0	0	0	0	0	0	0	0	0	0	0	0
16	0	1	2	0d 00:30:02.24000	0d 00:00:02.24000	0.00000014	0.00000047	0.00022698	3.4136	C	5	17/08/2020 17:35		0	0	0	0	0	0	0	0	0	0	0	0	0	0
17	0	1	2	0d 00:30:02.61000	0d 00:00:02.61000	0.00000016	0.00000055	0.00022713	3.4264	C	5	17/08/2020 17:35		0	0	0	0	0	0	0	0	0	0	0	0	0	0
18	0	1	2	0d 00:30:03.01000	0d 00:00:03.01000	0.00000019	0.00000064	0.00022728	3.4391	C	5	17/08/2020 17:35		0	0	0	0	0	0	0	0	0	0	0	0	0	0
19	0	1	2	0d 00:30:03.43000	0d 00:00:03.43000	0.00000022	0.00000073	0.00022721	3.4514	C	5	17/08/2020 17:35		0	0	0	0	0	0	0	0	0	0	0	0	0	0
20	0	1	2	0d 00:30:03.87000	0d 00:00:03.87000	0.00000024	0.00000083	0.00022705	3.4633	C	5	17/08/2020 17:35		0	0	0	0	0	0	0	0	0	0	0	0	0	0
21	0	1	2	0d 00:30:04.35000	0d 00:00:04.35000	0.00000027	0.00000093	0.0002269	3.4755	C	5	17/08/2020 17:35		0	0	0	0	0	0	0	0	0	0	0	0	0	0
22	0	1	2	0d 00:30:04.86000	0d 00:00:04.86000	0.00000031	0.00000104	0.00022728	3.4871	C	5	17/08/2020 17:35		0	0	0	0	0	0	0	0	0	0	0	0	0	0
23	0	1	2	0d 00:30:05.42000	0d 00:00:05.42000	0.00000034	0.00000117	0.00022713	3.4987	C	5	17/08/2020 17:35		0	0	0	0	0	0	0	0	0	0	0	0	0	0
24	0	1	2	0d 00:30:06.02000	0d 00:00:06.02000	0.00000038	0.0000013	0.0002269	3.5103	C	5	17/08/2020 17:35		0	0	0	0	0	0	0	0	0	0	0	0	0	0
25	0	1	2	0d 00:30:06.68000	0d 00:00:06.68000	0.00000042	0.00000145	0.00022713	3.5216	C	5	17/08/2020 17:35		0	0	0	0	0	0	0	0	0	0	0	0	0	0
26	0	1	2	0d 00:30:07.38000	0d 00:00:07.38000	0.00000046	0.0000016	0.0002269	3.5328	C	5	17/08/2020 17:35		0	0	0	0	0	0	0	0	0	0	0	0	0	0
27	0	1	2	0d 00:30:08.15000	0d 00:00:08.15000	0.00000051	0.00000177	0.00022713	3.5439	C	5	17/08/2020 17:35		0	0	0	0	0	0	0	0	0	0	0	0	0	0
28	0	1	2	0d 00:30:08.99000	0d 00:00:08.99000	0.00000057	0.00000196	0.00022705	3.5547	C	5	17/08/2020 17:35		0	0	0	0	0	0	0	0	0	0	0	0	0	0
29	0	1	2	0d 00:30:09.93000	0d 00:00:09.93000	0.00000063	0.00000217	0.00022705	3.5657	C	5	17/08/2020 17:35		0	0	0	0	0	0	0	0	0	0	0	0	0	0
30	0	1	2	0d 00:30:11.00000	0d 00:00:11.00000	0.00000069	0.00000241	0.00022705	3.5766	C	5	17/08/2020 17:35		0	0	0	0	0	0	0	0	0	0	0	0	0	0
31	0	1	2	0d 00:30:12.25000	0d 00:00:12.25000	0.00000077	0.0000027	0.00022721	3.5872	C	5	17/08/2020 17:35		0	0	0	0	0	0	0	0	0	0	0	0	0	0
32	0	1	2	0d 00:30:13.70000	0d 00:00:13.70000	0.00000086	0.00000303	0.00022728	3.5978	C	5	17/08/2020 17:35		0	0	0	0	0	0	0	0	0	0	0	0	0	0
33	0	1	2	0d 00:30:15.43000	0d 00:00:15.43000	0.00000097	0.00000342	0.00022721	3.608	C	5	17/08/2020 17:36		0	0	0	0	0	0	0	0	0	0	0	0	0	0
34	0	1	2	0d 00:30:17.72000	0d 00:00:17.72000	0.00000112	0.00000394	0.00022713	3.6182	C	5	17/08/2020 17:36		0	0	0	0	0	0	0	0	0	0	0	0	0	0
35	0	1	2	0d 00:30:21.16000	0d 00:00:21.16000	0.00000133	0.00000473	0.00022736	3.6289	C	5	17/08/2020 17:36		0	0	0	0	0	0	0	0	0	0	0	0	0	0
36	0	1	2	0d 00:30:27.54000	0d 00:00:27.54000	0.00000174	0.00000619	0.00022705	3.6391	C	5	17/08/2020 17:36		0	0	0	0	0	0	0	0	0	0	0	0	0	0
37	0	1	2	0d 00:30:43.43000	0d 00:00:43.43000	0.00000274	0.00000984	0.00022683	3.6492	C	5	17/08/2020 17:36		0	0	0	0	0	0	0	0	0	0	0	0	0	0
38	0	1	2	0d 00:35:26.02000	0d 00:05:26.02000	0.00002057	0.00007484	0.00022698	3.6391	C	5	17/08/2020 17:41		0	0	0	0	0	0	0	0	0	0	0	0	0	0
39	0	1	2	0d 00:45:26.02000	0d 00:15:26.02000	0.00005842	0.00021253	0.00022744	3.6379	C	1	17/08/2020 17:51		0	0	0	0	0	0	0	0	0	0	0	0	0	0
40	0	1	2	0d 00:55:26.02000	0d 00:25:26.02000	0.00009627	0.00035028	0.0002269	3.6413	C	1	17/08/2020 18:01		0	0	0	0	0	0	0	0	0	0	0	0	0	0
41	0	1	2	0d 01:05:26.02000	0d 00:35:26.02000	0.00013412	0.00048818	0.00022698	3.6449	C	1	17/08/2020 18:11		0	0	0	0	0	0	0	0	0	0	0	0	0	0
42	0	1	2	0d 01:15:26.02000	0d 00:45:26.02000	0.00017197	0.00062621	0.00022721	3.6486	C	1	17/08/2020 18:21		0	0	0	0	0	0	0	0	0	0	0	0	0	0
43	0	1	2	0d 01:25:26.02000	0d 00:55:26.02000	0.00020982	0.00076438	0.00022744	3.6519	C	1	17/08/2020 18:31		0	0	0	0	0	0	0	0	0	0	0	0	0	0
44	0	1	2	0d 01:35:26.02000	0d 01:05:26.02000	0.00024767	0.00090266	0.00022705	3.655	C	1	17/08/2020 18:41		0	0	0	0	0	0	0	0	0	0	0	0	0	0
45	0	1	2	0d 01:45:26.02000	0d 01:15:26.02000	0.00028552	0.00104105	0.00022705	3.6576	C	1	17/08/2020 18:51		0	0	0	0	0	0	0	0	0	0	0	0	0	0
46	0	1	2	0d 01:55:26.02000	0d 01:25:26.02000	0.00032337	0.00117954	0.00022705	3.6599	C	1	17/08/2020 19:01		0	0	0	0	0	0	0	0	0	0	0	0	0	0
47	0	1	2	0d 02:05:26.02000	0d 01:35:26.02000	0.00036122	0.00131811	0.00022698	3.6622	C	1	17/08/2020 19:11		0	0	0	0	0	0	0	0	0	0	0	0	0	0
48	0	1	2	0d 02:15:26.02000	0d 01:45:26.02000	0.00039907	0.00145676	0.00022705	3.6638	C	1	17/08/2020 19:21		0	0	0	0	0	0	0	0	0	0	0	0	0	0
49	0	1	2	0d 02:25:26.02000	0d 01:55:26.02000	0.00043692	0.00159547	0.00022728	3.6658	C	1	17/08/2020 19:31		0	0	0	0	0	0	0	0	0	0	0	0	0	0
50	0	1	2	0d 02:35:26.02000	0d 02:05:26.02000	0.00047477	0.00173425	0.00022728	3.6672	C	1	17/08/2020 19:41		0	0	0	0	0	0	0	0	0	0	0	0	0	0
51	0	1	2	0d 02:45:26.02000	0d 02:15:26.02000	0.00051262	0.00187309	0.00022698	3.669	C	1	17/08/2020 19:51		0	0	0	0	0	0	0	0	0	0	0	0	0	0
52	0	1	2	0d 02:55:26.02000	0d 02:25:26.02000	0.00055047	0.00201199	0.00022705	3.6706	C	1	17/08/2020 20:01		0	0	0	0	0	0	0	0	0	0	0	0	0	0
53	0	1	2	0d 03:05:26.02000	0d 02:35:26.02000	0.00058832	0.00215094	0.00022713	3.6716	C	1	17/08/2020 20:11		0	0	0	0	0	0	0	0	0	0	0	0	0	0
54	0	1	2	0d 03:15:26.02000	0d 02:45:26.02000	0.00062617	0.00228995	0.00022705	3.673	C	1	17/08/2020 20:21		0	0	0	0	0	0	0	0	0	0	0	0	0	0
55	0	1	2	0d 03:25:26.02000	0d 02:55:26.02000	0.00066402	0.00242901	0.00022705	3.6744	C	1	17/08/2020 20:31		0	0	0	0	0	0	0	0	0	0	0	0	0	0
56	0	1	2	0d 03:35:26.02000	0d 03:05:26.02000	0.00070187	0.00256811	0.00022713	3.6761	C	1	17/08/2020 20:41		0	0	0	0	0	0	0	0	0	0	0	0	0	0
57	0	1	2	0d 03:45:26.02000	0d 03:15:26.02000	0.00073972	0.00270727	0.00022705	3.677	C	1	17/08/2020 20:51		0	0	0	0	0	0	0	0	0	0	0	0	0	0
58	0	1	2	0d 03:55:26.02000	0d 03:25:26.02000	0.00077757	0.00284648	0.00022721	3.6785	C	1	17/08/2020 21:01		0	0	0	0	0	0	0	0	0	0	0	0	0	0
59	0	1	2	0d 04:05:26.02000	0d 03:35:26.02000	0.00081542	0.00298574	0.00022698	3.6797	C	1	17/08/2020 21:11		0	0	0	0	0	0	0	0	0	0	0	0	0	0
60	0	1	2	0d 04:15:26.02000	0d 03:45:26.02000	0.00085327	0.00312505	0.00022721	3.6811	C	1	17/08/2020 21:21		0	0	0	0	0	0	0	0	0	0	0	0	0	0
61	0	1	2	0d 04:25:26.02000	0d 03:55:26.02000	0.00089112	0.0032644	0.00022721	3.6822	C	1	17/08/2020 21:31		0	0	0	0	0	0	0	0	0	0	0	0	0	0
62	0	1	2	0d 04:35:26.02000	0d 04:05:26.02000	0.00092897	0.00340381	0.0002269	3.6838	C	1	17/08/2020 21:41		0	0	0	0	0	0	0	0	0	0	0	0	0	0
63	0	1	2	0d 04:45:26.02000	0d 04:15:26.02000	0.00096682	0.00354326	0.00022713	3.6849	C	1	17/08/2020 21:51		0	0	0	0	0	0	0	0	0	0	0	0	0	0
64	0	1	2	0d 04:55:26.02000	0d 04:25:26.02000	0.00100467	0.00368277	0.00022698	3.6864	C	1	17/08/2020 22:01		0	0	0	0	0	0	0	0	0	0	0	0	0	0
65	0	1	2	0d 05:05:26.02000	0d 04:35:26.02000	0.00104252	0.00382232	0.00022705	3.6875	C	1	17/08/2020 22:11		0	0	0	0	0	0	0	0	0	0	0	0	0	0
66	0	1	2	0d 05:15:26.02000	0d 04:45:26.02000	0.00108037	0.00396192	0.00022713	3.6889	C	1	17/08/2020 22:21		0	0	0	0	0	0	0	0	0	0	0	0	0	0
67	0	1	2	0d 05:25:26.02000	0d 04:55:26.02000	0.00111822	0.00410158	0.00022721	3.6901	C	1	17/08/2020 22:31		0	0	0	0	0	0	0	0	0	0	0	0	0	0
68	0	1	2	0d 05:35:26.02000	0d 05:05:26.02000	0.00115607	0.00424128	0.0002269	3.6918	C	1	17/08/2020 22:41		0	0	0	0	0	0	0	0	0	0	0	0	0	0
69	0	1	2	0d 05:45:26.02000	0d 05:15:26.02000	0.00119392	0.00438103	0.00022705	3.6927	C	1	17/08/2020 22:51		0	0	0	0	0	0	0	0	0	0	0	0	0	0
70	0	1	2	0d 05:55:26.02000	0d 05:25:26.02000	0.00123177	0.00452084	0.00022721	3.6942	C	1	17/08/2020 23:01		0	0	0	0	0	0	0	0	0	0	0	0	0	0
71	0	1	2	0d 06:05:26.02000	0d 05:35:26.02000	0.00126962	0.0046607	0.00022721	3.6956	C	1	17/08/2020 23:11		0	0	0	0	0	0	0	0	0	0	0	0	0	0
72	0	1	2	0d 06:15:26.02000	0d 05:45:26.02000	0.00130747	0.00480061	0.0002269	3.697	C	1	17/08/2020 23:21		0	0	0	0	0	0	0	0	0	0	0	0	0	0
73	0	1	2	0d 06:25:26.02000	0d 05:55:26.02000	0.00134532	0.00494058	0.00022705	3.6986	C	1	17/08/2020 23:31		0	0	0	0	0	0	0	0	0	0	0	0	0	0
74	0	1	2	0d 06:35:26.02000	0d 06:05:26.02000	0.00138317	0.0050806	0.00022713	3.7	C	1	17/08/2020 23:41		0	0	0	0	0	0	0	0	0	0	0	0	0	0
75	0	1	2	0d 06:45:26.02000	0d 06:15:26.02000	0.00142102	0.00522068	0.00022698	3.7015	C	1	17/08/2020 23:51		0	0	0	0	0	0	0	0	0	0	0	0	0	0
76	0	1	2	0d 06:55:26.02000	0d 06:25:26.02000	0.00145887	0.00536081	0.00022705	3.7031	C	1	18/08/2020 00:01		0	0	0	0	0	0	0	0	0	0	0	0	0	0
77	0	1	2	0d 07:05:26.02000	0d 06:35:26.02000	0.00149672	0.00550101	0.00022721	3.7047	C	1	18/08/2020 00:11		0	0	0	0	0	0	0	0	0	0	0	0	0	0
78	0	1	2	0d 07:15:26.02000	0d 06:45:26.02000	0.00153457	0.00564126	0.00022728	3.7064	C	1	18/08/2020 00:21		0	0	0	0	0	0	0	0	0	0	0	0	0	0
79	0	1	2	0d 07:25:26.02000	0d 06:55:26.02000	0.00157242	0.00578158	0.00022705	3.7078	C	1	18/08/2020 00:31		0	0	0	0	0	0	0	0	0	0	0	0	0	0
80	0	1	2	0d 07:35:26.02000	0d 07:05:26.02000	0.00161027	0.00592196	0.00022736	3.7095	C	1	18/08/2020 00:41		0	0	0	0	0	0	0	0	0	0	0	0	0	0
81	0	1	2	0d 07:45:26.02000	0d 07:15:26.02000	0.00164812	0.0060624	0.00022705	3.7111	C	1	18/08/2020 00:51		0	0	0	0	0	0	0	0	0	0	0	0	0	0
82	0	1	2	0d 07:55:26.02000	0d 07:25:26.02000	0.00168597	0.00620291	0.00022713	3.713	C	1	18/08/2020 01:01		0	0	0	0	0	0	0	0	0	0	0	0	0	0
83	0	1	2	0d 08:05:26.02000	0d 07:35:26.02000	0.00172382	0.00634348	0.00022705	3.7148	C	1	18/08/2020 01:11		0	0	0	0	0	0	0	0	0	0	0	0	0	0
84	0	1	2	0d 08:15:26.02000	0d 07:45:26.02000	0.00176167	0.00648412	0.00022713	3.7166	C	1	18/08/2020 01:21		0	0	0	0	0	0	0	0	0	0	0	0	0	0
85	0	1	2	0d 08:25:26.02000	0d 07:55:26.02000	0.00179952	0.00662482	0.00022698	3.7183	C	1	18/08/2020 01:31		0	0	0	0	0	0	0	0	0	0	0	0	0	0
86	0	1	2	0d 08:35:26.02000	0d 08:05:26.02000	0.00183737	0.0067656	0.00022713	3.7201	C	1	18/08/2020 01:41		0	0	0	0	0	0	0	0	0	0	0	0	0	0
87	0	1	2	0d 08:45:26.02000	0d 08:15:26.02000	0.00187522	0.00690644	0.00022705	3.7221	C	1	18/08/2020 01:51		0	0	0	0	0	0	0	0	0	0	0	0	0	0
88	0	1	2	0d 08:55:26.02000	0d 08:25:26.02000	0.00191307	0.00704736	0.00022721	3.7241	C	1	18/08/2020 02:01		0	0	0	0	0	0	0	0	0	0	0	0	0	0
89	0	1	2	0d 09:05:26.02000	0d 08:35:26.02000	0.00195092	0.00718835	0.00022705	3.7258	C	1	18/08/2020 02:11		0	0	0	0	0	0	0	0	0	0	0	0	0	0
90	0	1	2	0d 09:15:26.02000	0d 08:45:26.02000	0.00198877	0.00732941	0.00022713	3.7276	C	1	18/08/2020 02:21		0	0	0	0	0	0	0	0	0	0	0	0	0	0
91	0	1	2	0d 09:25:26.02000	0d 08:55:26.02000	0.00202662	0.00747054	0.00022721	3.7299	C	1	18/08/2020 02:31		0	0	0	0	0	0	0	0	0	0	0	0	0	0
92	0	1	2	0d 09:35:26.02000	0d 09:05:26.02000	0.00206447	0.00761175	0.00022705	3.7316	C	1	18/08/2020 02:41		0	0	0	0	0	0	0	0	0	0	0	0	0	0
93	0	1	2	0d 09:45:26.02000	0d 09:15:26.02000	0.00210232	0.00775304	0.00022713	3.7336	C	1	18/08/2020 02:51		0	0	0	0	0	0	0	0	0	0	0	0	0	0
94	0	1	2	0d 09:55:26.02000	0d 09:25:26.02000	0.00214017	0.00789439	0.00022705	3.7356	C	1	18/08/2020 03:01		0	0	0	0	0	0	0	0	0	0	0	0	0	0
95	0	1	2	0d 10:05:26.02000	0d 09:35:26.02000	0.00217802	0.00803583	0.00022698	3.7375	C	1	18/08/2020 03:11		0	0	0	0	0	0	0	0	0	0	0	0	0	0
96	0	1	2	0d 10:15:26.02000	0d 09:45:26.02000	0.00221587	0.00817734	0.00022713	3.7395	C	1	18/08/2020 03:21		0	0	0	0	0	0	0	0	0	0	0	0	0	0
97	0	1	2	0d 10:25:26.02000	0d 09:55:26.02000	0.00225372	0.00831892	0.00022721	3.7415	C	1	18/08/2020 03:31		0	0	0	0	0	0	0	0	0	0	0	0	0	0
98	0	1	2	0d 10:35:26.02000	0d 10:05:26.02000	0.00229157	0.00846058	0.00022713	3.7436	C	1	18/08/2020 03:41		0	0	0	0	0	0	0	0	0	0	0	0	0	0
99	0	1	2	0d 10:45:26.02000	0d 10:15:26.02000	0.00232942	0.00860231	0.00022705	3.7456	C	1	18/08/2020 03:51		0	0	0	0	0	0	0	0	0	0	0	0	0	0
100	0	1	2	0d 10:55:26.02000	0d 10:25:26.02000	0.00236727	0.00874411	0.00022713	3.7475	C	1	18/08/2020 04:01		0	0	0	0	0	0	0	0	0	0	0	0	0	0
101	0	1	2	0d 11:05:26.02000	0d 10:35:26.02000	0.00240512	0.00888599	0.00022728	3.7493	C	1	18/08/2020 04:11		0	0	0	0	0	0	0	0	0	0	0	0	0	0
102	0	1	2	0d 11:15:26.02000	0d 10:45:26.02000	0.00244297	0.00902794	0.00022713	3.7513	C	1	18/08/2020 04:21		0	0	0	0	0	0	0	0	0	0	0	0	0	0
103	0	1	2	0d 11:25:26.02000	0d 10:55:26.02000	0.00248082	0.00916997	0.00022705	3.7531	C	1	18/08/2020 04:31		0	0	0	0	0	0	0	0	0	0	0	0	0	0
104	0	1	2	0d 11:35:26.02000	0d 11:05:26.02000	0.00251867	0.00931207	0.00022721	3.7552	C	1	18/08/2020 04:41		0	0	0	0	0	0	0	0	0	0	0	0	0	0
105	0	1	2	0d 11:45:26.02000	0d 11:15:26.02000	0.00255652	0.00945424	0.00022721	3.7572	C	1	18/08/2020 04:51		0	0	0	0	0	0	0	0	0	0	0	0	0	0
106	0	1	2	0d 11:55:26.02000	0d 11:25:26.02000	0.00259437	0.00959649	0.00022698	3.7591	C	1	18/08/2020 05:01		0	0	0	0	0	0	0	0	0	0	0	0	0	0
107	0	1	2	0d 12:05:26.02000	0d 11:35:26.02000	0.00263222	0.00973882	0.00022705	3.7613	C	1	18/08/2020 05:11		0	0	0	0	0	0	0	0	0	0	0	0	0	0
108	0	1	2	0d 12:15:26.02000	0d 11:45:26.02000	0.00267007	0.00988121	0.0002269	3.763	C	1	18/08/2020 05:21		0	0	0	0	0	0	0	0	0	0	0	0	0	0
109	0	1	2	0d 12:25:26.02000	0d 11:55:26.02000	0.00270792	0.0100237	0.00022705	3.765	C	1	18/08/2020 05:31		0	0	0	0	0	0	0	0	0	0	0	0	0	0
110	0	1	2	0d 12:35:26.02000	0d 12:05:26.02000	0.00274577	0.0101662	0.00022713	3.7671	C	1	18/08/2020 05:41		0	0	0	0	0	0	0	0	0	0	0	0	0	0
111	0	1	2	0d 12:45:26.02000	0d 12:15:26.02000	0.00278362	0.0103089	0.00022713	3.7691	C	1	18/08/2020 05:51		0	0	0	0	0	0	0	0	0	0	0	0	0	0
112	0	1	2	0d 12:55:26.02000	0d 12:25:26.02000	0.00282147	0.0104516	0.00022713	3.7711	C	1	18/08/2020 06:01		0	0	0	0	0	0	0	0	0	0	0	0	0	0
113	0	1	2	0d 13:05:26.02000	0d 12:35:26.02000	0.00285932	0.0105944	0.00022721	3.7736	C	1	18/08/2020 06:11		0	0	0	0	0	0	0	0	0	0	0	0	0	0
114	0	1	2	0d 13:15:26.02000	0d 12:45:26.02000	0.00289717	0.0107372	0.00022721	3.7758	C	1	18/08/2020 06:21		0	0	0	0	0	0	0	0	0	0	0	0	0	0
115	0	1	2	0d 13:25:26.02000	0d 12:55:26.02000	0.00293502	0.0108802	0.00022721	3.7777	C	1	18/08/2020 06:31		0	0	0	0	0	0	0	0	0	0	0	0	0	0
116	0	1	2	0d 13:35:26.02000	0d 13:05:26.02000	0.00297287	0.0110232	0.00022713	3.7803	C	1	18/08/2020 06:41		0	0	0	0	0	0	0	0	0	0	0	0	0	0
117	0	1	2	0d 13:45:26.02000	0d 13:15:26.02000	0.00301072	0.0111663	0.00022721	3.7824	C	1	18/08/2020 06:51		0	0	0	0	0	0	0	0	0	0	0	0	0	0
118	0	1	2	0d 13:55:26.02000	0d 13:25:26.02000	0.00304857	0.0113096	0.00022698	3.7848	C	1	18/08/2020 07:01		0	0	0	0	0	0	0	0	0	0	0	0	0	0
119	0	1	2	0d 14:05:26.02000	0d 13:35:26.02000	0.00308642	0.0114529	0.00022705	3.7876	C	1	18/08/2020 07:11		0	0	0	0	0	0	0	0	0	0	0	0	0	0
120	0	1	2	0d 14:15:26.02000	0d 13:45:26.02000	0.00312427	0.0115963	0.00022721	3.7899	C	1	18/08/2020 07:21		0	0	0	0	0	0	0	0	0	0	0	0	0	0
121	0	1	2	0d 14:25:26.02000	0d 13:55:26.02000	0.00316212	0.0117398	0.00022683	3.7926	C	1	18/08/2020 07:31		0	0	0	0	0	0	0	0	0	0	0	0	0	0
122	0	1	2	0d 14:35:26.02000	0d 14:05:26.02000	0.00319997	0.0118834	0.00022713	3.7954	C	1	18/08/2020 07:41		0	0	0	0	0	0	0	0	0	0	0	0	0	0
123	0	1	2	0d 14:45:26.02000	0d 14:15:26.02000	0.00323782	0.0120271	0.00022713	3.7981	C	1	18/08/2020 07:51		0	0	0	0	0	0	0	0	0	0	0	0	0	0
124	0	1	2	0d 14:55:26.02000	0d 14:25:26.02000	0.00327567	0.0121709	0.00022721	3.801	C	1	18/08/2020 08:01		0	0	0	0	0	0	0	0	0	0	0	0	0	0
125	0	1	2	0d 15:05:26.02000	0d 14:35:26.02000	0.00331352	0.0123148	0.00022728	3.8041	C	1	18/08/2020 08:11		0	0	0	0	0	0	0	0	0	0	0	0	0	0
126	0	1	2	0d 15:15:26.02000	0d 14:45:26.02000	0.00335137	0.0124589	0.00022713	3.8073	C	1	18/08/2020 08:21		0	0	0	0	0	0	0	0	0	0	0	0	0	0
127	0	1	2	0d 15:25:26.02000	0d 14:55:26.02000	0.00338922	0.012603	0.00022721	3.8106	C	1	18/08/2020 08:31		0	0	0	0	0	0	0	0	0	0	0	0	0	0
128	0	1	2	0d 15:35:26.02000	0d 15:05:26.02000	0.00342707	0.0127473	0.00022713	3.8138	C	1	18/08/2020 08:41		0	0	0	0	0	0	0	0	0	0	0	0	0	0
129	0	1	2	0d 15:45:26.02000	0d 15:15:26.02000	0.00346492	0.0128918	0.00022705	3.8175	C	1	18/08/2020 08:51		0	0	0	0	0	0	0	0	0	0	0	0	0	0
130	0	1	2	0d 15:55:26.02000	0d 15:25:26.02000	0.00350277	0.0130363	0.00022713	3.8215	C	1	18/08/2020 09:01		0	0	0	0	0	0	0	0	0	0	0	0	0	0
131	0	1	2	0d 16:05:26.02000	0d 15:35:26.02000	0.00354062	0.013181	0.00022713	3.8248	C	1	18/08/2020 09:11		0	0	0	0	0	0	0	0	0	0	0	0	0	0
132	0	1	2	0d 16:15:26.02000	0d 15:45:26.02000	0.00357847	0.0133259	0.00022705	3.8288	C	1	18/08/2020 09:21		0	0	0	0	0	0	0	0	0	0	0	0	0	0
133	0	1	2	0d 16:25:26.02000	0d 15:55:26.02000	0.00361632	0.0134709	0.00022705	3.8331	C	1	18/08/2020 09:31		0	0	0	0	0	0	0	0	0	0	0	0	0	0
134	0	1	2	0d 16:35:26.02000	0d 16:05:26.02000	0.00365417	0.013616	0.00022705	3.8372	C	1	18/08/2020 09:41		0	0	0	0	0	0	0	0	0	0	0	0	0	0
135	0	1	2	0d 16:45:26.02000	0d 16:15:26.02000	0.00369202	0.0137614	0.00022728	3.8418	C	1	18/08/2020 09:51		0	0	0	0	0	0	0	0	0	0	0	0	0	0
136	0	1	2	0d 16:55:26.02000	0d 16:25:26.02000	0.00372987	0.0139069	0.00022698	3.8465	C	1	18/08/2020 10:01		0	0	0	0	0	0	0	0	0	0	0	0	0	0
137	0	1	2	0d 17:05:26.02000	0d 16:35:26.02000	0.00376772	0.0140525	0.00022705	3.8511	C	1	18/08/2020 10:11		0	0	0	0	0	0	0	0	0	0	0	0	0	0
138	0	1	2	0d 17:15:26.02000	0d 16:45:26.02000	0.00380557	0.0141984	0.00022698	3.8558	C	1	18/08/2020 10:21		0	0	0	0	0	0	0	0	0	0	0	0	0	0
139	0	1	2	0d 17:25:26.02000	0d 16:55:26.02000	0.00384342	0.0143444	0.00022705	3.8611	C	1	18/08/2020 10:31		0	0	0	0	0	0	0	0	0	0	0	0	0	0
140	0	1	2	0d 17:35:26.02000	0d 17:05:26.02000	0.00388127	0.0144907	0.00022728	3.866	C	1	18/08/2020 10:41		0	0	0	0	0	0	0	0	0	0	0	0	0	0
141	0	1	2	0d 17:45:26.02000	0d 17:15:26.02000	0.00391912	0.0146371	0.00022713	3.8717	C	1	18/08/2020 10:51		0	0	0	0	0	0	0	0	0	0	0	0	0	0
142	0	1	2	0d 17:55:26.02000	0d 17:25:26.02000	0.00395697	0.0147838	0.00022713	3.877	C	1	18/08/2020 11:01		0	0	0	0	0	0	0	0	0	0	0	0	0	0
143	0	1	2	0d 18:05:26.02000	0d 17:35:26.02000	0.00399482	0.0149306	0.00022713	3.8827	C	1	18/08/2020 11:11		0	0	0	0	0	0	0	0	0	0	0	0	0	0
144	0	1	2	0d 18:15:26.02000	0d 17:45:26.02000	0.00403267	0.0150777	0.00022713	3.8883	C	1	18/08/2020 11:21		0	0	0	0	0	0	0	0	0	0	0	0	0	0
145	0	1	2	0d 18:25:26.02000	0d 17:55:26.02000	0.00407052	0.015225	0.00022713	3.8941	C	1	18/08/2020 11:31		0	0	0	0	0	0	0	0	0	0	0	0	0	0
146	0	1	2	0d 18:35:26.02000	0d 18:05:26.02000	0.00410837	0.0153725	0.0002269	3.9002	C	1	18/08/2020 11:41		0	0	0	0	0	0	0	0	0	0	0	0	0	0
147	0	1	2	0d 18:45:26.02000	0d 18:15:26.02000	0.00414622	0.0155202	0.00022698	3.9062	C	1	18/08/2020 11:51		0	0	0	0	0	0	0	0	0	0	0	0	0	0
148	0	1	2	0d 18:55:26.02000	0d 18:25:26.02000	0.00418407	0.0156682	0.00022705	3.9124	C	1	18/08/2020 12:01		0	0	0	0	0	0	0	0	0	0	0	0	0	0
149	0	1	2	0d 19:05:26.02000	0d 18:35:26.02000	0.00422192	0.0158164	0.00022721	3.9187	C	1	18/08/2020 12:11		0	0	0	0	0	0	0	0	0	0	0	0	0	0
150	0	1	2	0d 19:15:26.02000	0d 18:45:26.02000	0.00425977	0.0159649	0.00022698	3.9249	C	1	18/08/2020 12:21		0	0	0	0	0	0	0	0	0	0	0	0	0	0
151	0	1	2	0d 19:25:26.02000	0d 18:55:26.02000	0.00429762	0.0161135	0.00022721	3.9313	C	1	18/08/2020 12:31		0	0	0	0	0	0	0	0	0	0	0	0	0	0
152	0	1	2	0d 19:35:26.02000	0d 19:05:26.02000	0.00433547	0.0162625	0.00022713	3.9377	C	1	18/08/2020 12:41		0	0	0	0	0	0	0	0	0	0	0	0	0	0
153	0	1	2	0d 19:45:26.02000	0d 19:15:26.02000	0.00437332	0.0164116	0.00022721	3.9442	C	1	18/08/2020 12:51		0	0	0	0	0	0	0	0	0	0	0	0	0	0
154	0	1	2	0d 19:55:26.02000	0d 19:25:26.02000	0.00441117	0.016561	0.00022713	3.9507	C	1	18/08/2020 13:01		0	0	0	0	0	0	0	0	0	0	0	0	0	0
155	0	1	2	0d 20:05:26.02000	0d 19:35:26.02000	0.00444902	0.0167107	0.00022721	3.9574	C	1	18/08/2020 13:11		0	0	0	0	0	0	0	0	0	0	0	0	0	0
156	0	1	2	0d 20:15:26.02000	0d 19:45:26.02000	0.00448687	0.0168606	0.00022705	3.9641	C	1	18/08/2020 13:21		0	0	0	0	0	0	0	0	0	0	0	0	0	0
157	0	1	2	0d 20:25:26.02000	0d 19:55:26.02000	0.00452472	0.0170108	0.00022721	3.9706	C	1	18/08/2020 13:31		0	0	0	0	0	0	0	0	0	0	0	0	0	0
158	0	1	2	0d 20:35:26.02000	0d 20:05:26.02000	0.00456257	0.0171612	0.00022698	3.9774	C	1	18/08/2020 13:41		0	0	0	0	0	0	0	0	0	0	0	0	0	0
159	0	1	2	0d 20:45:26.02000	0d 20:15:26.02000	0.00460042	0.0173119	0.00022713	3.9843	C	1	18/08/2020 13:51		0	0	0	0	0	0	0	0	0	0	0	0	0	0
160	0	1	2	0d 20:55:26.02000	0d 20:25:26.02000	0.00463827	0.0174628	0.00022698	3.9908	C	1	18/08/2020 14:01		0	0	0	0	0	0	0	0	0	0	0	0	0	0
161	0	1	2	0d 21:05:26.02000	0d 20:35:26.02000	0.00467612	0.017614	0.00022728	3.9976	C	1	18/08/2020 14:11		0	0	0	0	0	0	0	0	0	0	0	0	0	0
162	0	1	2	0d 21:15:26.02000	0d 20:45:26.02000	0.00471397	0.0177654	0.00022713	4.0047	C	1	18/08/2020 14:21		0	0	0	0	0	0	0	0	0	0	0	0	0	0
163	0	1	2	0d 21:25:26.02000	0d 20:55:26.02000	0.00475182	0.0179171	0.00022713	4.0113	C	1	18/08/2020 14:31		0	0	0	0	0	0	0	0	0	0	0	0	0	0
164	0	1	2	0d 21:35:26.02000	0d 21:05:26.02000	0.00478967	0.0180691	0.00022713	4.0185	C	1	18/08/2020 14:41		0	0	0	0	0	0	0	0	0	0	0	0	0	0
165	0	1	2	0d 21:45:26.02000	0d 21:15:26.02000	0.00482753	0.0182213	0.00022705	4.0253	C	1	18/08/2020 14:51		0	0	0	0	0	0	0	0	0	0	0	0	0	0
166	0	1	2	0d 21:55:26.02000	0d 21:25:26.02000	0.00486537	0.0183738	0.00022728	4.0325	C	1	18/08/2020 15:01		0	0	0	0	0	0	0	0	0	0	0	0	0	0
167	0	1	2	0d 22:05:26.02000	0d 21:35:26.02000	0.00490322	0.0185266	0.00022713	4.0395	C	1	18/08/2020 15:11		0	0	0	0	0	0	0	0	0	0	0	0	0	0
168	0	1	2	0d 22:15:26.02000	0d 21:45:26.02000	0.00494108	0.0186796	0.00022713	4.0467	C	1	18/08/2020 15:21		0	0	0	0	0	0	0	0	0	0	0	0	0	0
169	0	1	2	0d 22:25:26.02000	0d 21:55:26.02000	0.00497892	0.0188329	0.00022713	4.0536	C	1	18/08/2020 15:31		0	0	0	0	0	0	0	0	0	0	0	0	0	0
170	0	1	2	0d 22:35:26.02000	0d 22:05:26.02000	0.00501678	0.0189865	0.00022713	4.0609	C	1	18/08/2020 15:41		0	0	0	0	0	0	0	0	0	0	0	0	0	0
171	0	1	2	0d 22:45:26.02000	0d 22:15:26.02000	0.00505463	0.0191404	0.00022705	4.0684	C	1	18/08/2020 15:51		0	0	0	0	0	0	0	0	0	0	0	0	0	0
172	0	1	2	0d 22:55:26.02000	0d 22:25:26.02000	0.00509248	0.0192945	0.00022713	4.0757	C	1	18/08/2020 16:01		0	0	0	0	0	0	0	0	0	0	0	0	0	0
173	0	1	2	0d 23:05:26.02000	0d 22:35:26.02000	0.00513033	0.0194489	0.00022721	4.0832	C	1	18/08/2020 16:11		0	0	0	0	0	0	0	0	0	0	0	0	0	0
174	0	1	2	0d 23:15:26.02000	0d 22:45:26.02000	0.00516818	0.0196036	0.00022713	4.0905	C	1	18/08/2020 16:21		0	0	0	0	0	0	0	0	0	0	0	0	0	0
175	0	1	2	0d 23:25:26.02000	0d 22:55:26.02000	0.00520603	0.0197585	0.00022698	4.0981	C	1	18/08/2020 16:31		0	0	0	0	0	0	0	0	0	0	0	0	0	0
176	0	1	2	0d 23:35:26.02000	0d 23:05:26.02000	0.00524388	0.0199138	0.00022705	4.1056	C	1	18/08/2020 16:41		0	0	0	0	0	0	0	0	0	0	0	0	0	0
177	0	1	2	0d 23:45:26.02000	0d 23:15:26.02000	0.00528173	0.0200694	0.00022698	4.1132	C	1	18/08/2020 16:51		0	0	0	0	0	0	0	0	0	0	0	0	0	0
178	0	1	2	0d 23:55:26.02000	0d 23:25:26.02000	0.00531958	0.0202252	0.00022713	4.1209	C	1	18/08/2020 17:01		0	0	0	0	0	0	0	0	0	0	0	0	0	0
179	0	1	2	1d 00:05:26.02000	0d 23:35:26.02000	0.00535743	0.0203813	0.00022721	4.1288	C	1	18/08/2020 17:11		0	0	0	0	0	0	0	0	0	0	0	0	0	0
180	0	1	2	1d 00:15:26.02000	0d 23:45:26.02000	0.00539528	0.0205378	0.00022713	4.1369	C	1	18/08/2020 17:21		0	0	0	0	0	0	0	0	0	0	0	0	0	0
181	0	1	2	1d 00:25:26.02000	0d 23:55:26.02000	0.00543313	0.0206945	0.00022705	4.145	C	1	18/08/2020 17:31		0	0	0	0	0	0	0	0	0	0	0	0	0	0
182	0	1	2	1d 00:35:26.02000	1d 00:05:26.02000	0.00547098	0.0208515	0.00022698	4.1527	C	1	18/08/2020 17:41		0	0	0	0	0	0	0	0	0	0	0	0	0	0
183	0	1	2	1d 00:45:26.02000	1d 00:15:26.02000	0.00550883	0.0210088	0.00022713	4.1607	C	1	18/08/2020 17:51		0	0	0	0	0	0	0	0	0	0	0	0	0	0
184	0	1	2	1d 00:55:26.02000	1d 00:25:26.02000	0.00554668	0.0211665	0.00022713	4.1691	C	1	18/08/2020 18:01		0	0	0	0	0	0	0	0	0	0	0	0	0	0
185	0	1	2	1d 01:05:26.02000	1d 00:35:26.02000	0.00558453	0.0213244	0.00022698	4.177	C	1	18/08/2020 18:11		0	0	0	0	0	0	0	0	0	0	0	0	0	0
186	0	1	2	1d 01:15:26.02000	1d 00:45:26.02000	0.00562238	0.0214827	0.00022721	4.1849	C	1	18/08/2020 18:21		0	0	0	0	0	0	0	0	0	0	0	0	0	0
187	0	1	2	1d 01:25:26.02000	1d 00:55:26.02000	0.00566023	0.0216413	0.00022713	4.1935	C	1	18/08/2020 18:31		0	0	0	0	0	0	0	0	0	0	0	0	0	0
188	0	1	2	1d 01:32:52.92000	1d 01:02:52.92000	0.00568842	0.0217596	0.00022705	4.2	C	133	18/08/2020 18:38		0	0	0	0	0	0	0	0	0	0	0	0	0	0
189	0	1	3	1d 01:32:52.95000	0d 00:00:00.03000	0.00568842	0.0217596	0.00022736	4.1997	C	0	18/08/2020 18:38		0	0	0	0	0	0	0	0	0	0	0	0	0	0
190	0	1	3	1d 01:35:25.24000	0d 00:02:32.32000	0.00569623	0.0217924	0.00012734	4.2	C	4	18/08/2020 18:41		0	0	0	0	0	0	0	0	0	0	0	0	0	0
191	0	1	3	1d 01:43:50.18000	0d 00:10:57.26000	0.00570472	0.021828	0.00002731	4.2004	C	4	18/08/2020 18:49		0	0	0	0	0	0	0	0	0	0	0	0	0	0
192	0	1	3	1d 01:45:46.61000	0d 00:12:53.69000	0.00570559	0.0218317	0.00002274	4.2	C	132	18/08/2020 18:51		0	0	0	0	0	0	0	0	0	0	0	0	0	0
193	0	1	4	1d 01:45:46.62000	0d 00:00:00.01000	0	0	0	4.2004	R	0	18/08/2020 18:51		0	0	0	0	0	0	0	0	0	0	0	0	0	0
194	0	1	4	1d 01:45:48.62000	0d 00:00:02.01000	0	0	0	4.1999	R	1	18/08/2020 18:51		0	0	0	0	0	0	0	0	0	0	0	0	0	0
195	0	1	4	1d 01:45:50.62000	0d 00:00:04.01000	0	0	0	4.1997	R	1	18/08/2020 18:51		0	0	0	0	0	0	0	0	0	0	0	0	0	0
196	0	1	4	1d 01:45:52.62000	0d 00:00:06.01000	0	0	0	4.1997	R	1	18/08/2020 18:51		0	0	0	0	0	0	0	0	0	0	0	0	0	0
197	0	1	4	1d 01:45:54.62000	0d 00:00:08.01000	0	0	0	4.1996	R	1	18/08/2020 18:51		0	0	0	0	0	0	0	0	0	0	0	0	0	0
198	0	1	4	1d 01:45:56.61000	0d 00:00:10.00000	0	0	0	4.1999	R	129	18/08/2020 18:51		0	0	0	0	0	0	0	0	0	0	0	0	0	0
199	0	1	5	1d 01:45:56.65000	0d 00:00:00.04000	0	0.00000001	0.00022766	4.1985	D	0	18/08/2020 18:51		0	0	0	0	0	0	0	0	0	0	0	0	0	0
200	0	1	5	1d 01:53:44.26000	0d 00:07:47.65000	0.0000295	0.00012369	0.00022713	4.1884	D	5	18/08/2020 18:59		0	0	0	0	0	0	0	0	0	0	0	0	0	0
201	0	1	5	1d 02:03:44.26000	0d 00:17:47.65000	0.00006735	0.00028204	0.00022705	4.179	D	1	18/08/2020 19:09		0	0	0	0	0	0	0	0	0	0	0	0	0	0
202	0	1	5	1d 02:13:44.26000	0d 00:27:47.65000	0.0001052	0.00044004	0.00022713	4.1695	D	1	18/08/2020 19:19		0	0	0	0	0	0	0	0	0	0	0	0	0	0
203	0	1	5	1d 02:23:44.26000	0d 00:37:47.65000	0.00014305	0.00059769	0.00022728	4.1605	D	1	18/08/2020 19:29		0	0	0	0	0	0	0	0	0	0	0	0	0	0
204	0	1	5	1d 02:33:44.26000	0d 00:47:47.65000	0.0001809	0.000755	0.00022713	4.1515	D	1	18/08/2020 19:39		0	0	0	0	0	0	0	0	0	0	0	0	0	0
205	0	1	5	1d 02:43:44.26000	0d 00:57:47.65000	0.00021875	0.00091197	0.00022713	4.1428	D	1	18/08/2020 19:49		0	0	0	0	0	0	0	0	0	0	0	0	0	0
206	0	1	5	1d 02:53:44.26000	0d 01:07:47.65000	0.0002566	0.00106861	0.00022721	4.1338	D	1	18/08/2020 19:59		0	0	0	0	0	0	0	0	0	0	0	0	0	0
207	0	1	5	1d 03:03:44.26000	0d 01:17:47.65000	0.00029445	0.00122491	0.00022705	4.1253	D	1	18/08/2020 20:09		0	0	0	0	0	0	0	0	0	0	0	0	0	0
208	0	1	5	1d 03:13:44.26000	0d 01:27:47.65000	0.0003323	0.00138089	0.00022721	4.1167	D	1	18/08/2020 20:19		0	0	0	0	0	0	0	0	0	0	0	0	0	0
209	0	1	5	1d 03:23:44.26000	0d 01:37:47.65000	0.00037015	0.00153655	0.00022698	4.1082	D	1	18/08/2020 20:29		0	0	0	0	0	0	0	0	0	0	0	0	0	0
210	0	1	5	1d 03:33:44.26000	0d 01:47:47.65000	0.000408	0.00169189	0.00022721	4.0999	D	1	18/08/2020 20:39		0	0	0	0	0	0	0	0	0	0	0	0	0	0
211	0	1	5	1d 03:43:44.26000	0d 01:57:47.65000	0.00044585	0.00184691	0.0002269	4.0916	D	1	18/08/2020 20:49		0	0	0	0	0	0	0	0	0	0	0	0	0	0
212	0	1	5	1d 03:53:44.26000	0d 02:07:47.65000	0.0004837	0.00200163	0.00022721	4.0835	D	1	18/08/2020 20:59		0	0	0	0	0	0	0	0	0	0	0	0	0	0
213	0	1	5	1d 04:03:44.26000	0d 02:17:47.65000	0.00052155	0.00215604	0.00022698	4.0754	D	1	18/08/2020 21:09		0	0	0	0	0	0	0	0	0	0	0	0	0	0
214	0	1	5	1d 04:13:44.26000	0d 02:27:47.65000	0.0005594	0.00231015	0.00022713	4.0674	D	1	18/08/2020 21:19		0	0	0	0	0	0	0	0	0	0	0	0	0	0
215	0	1	5	1d 04:23:44.26000	0d 02:37:47.65000	0.00059725	0.00246396	0.00022705	4.0598	D	1	18/08/2020 21:29		0	0	0	0	0	0	0	0	0	0	0	0	0	0
216	0	1	5	1d 04:33:44.26000	0d 02:47:47.65000	0.0006351	0.00261748	0.00022713	4.052	D	1	18/08/2020 21:39		0	0	0	0	0	0	0	0	0	0	0	0	0	0
217	0	1	5	1d 04:43:44.26000	0d 02:57:47.65000	0.00067295	0.0027707	0.00022713	4.0441	D	1	18/08/2020 21:49		0	0	0	0	0	0	0	0	0	0	0	0	0	0
218	0	1	5	1d 04:53:44.26000	0d 03:07:47.65000	0.0007108	0.00292364	0.00022705	4.0366	D	1	18/08/2020 21:59		0	0	0	0	0	0	0	0	0	0	0	0	0	0
219	0	1	5	1d 05:03:44.26000	0d 03:17:47.65000	0.00074865	0.00307629	0.00022698	4.0291	D	1	18/08/2020 22:09		0	0	0	0	0	0	0	0	0	0	0	0	0	0
220	0	1	5	1d 05:13:44.26000	0d 03:27:47.65000	0.0007865	0.00322866	0.00022698	4.0217	D	1	18/08/2020 22:19		0	0	0	0	0	0	0	0	0	0	0	0	0	0
221	0	1	5	1d 05:23:44.26000	0d 03:37:47.65000	0.00082435	0.00338074	0.0002269	4.0143	D	1	18/08/2020 22:29		0	0	0	0	0	0	0	0	0	0	0	0	0	0
222	0	1	5	1d 05:33:44.26000	0d 03:47:47.65000	0.0008622	0.00353255	0.00022713	4.007	D	1	18/08/2020 22:39		0	0	0	0	0	0	0	0	0	0	0	0	0	0
223	0	1	5	1d 05:43:44.26000	0d 03:57:47.65000	0.00090005	0.00368409	0.00022721	3.9998	D	1	18/08/2020 22:49		0	0	0	0	0	0	0	0	0	0	0	0	0	0
224	0	1	5	1d 05:53:44.26000	0d 04:07:47.65000	0.0009379	0.00383535	0.0002269	3.9928	D	1	18/08/2020 22:59		0	0	0	0	0	0	0	0	0	0	0	0	0	0
225	0	1	5	1d 06:03:44.26000	0d 04:17:47.65000	0.00097575	0.00398634	0.00022721	3.9857	D	1	18/08/2020 23:09		0	0	0	0	0	0	0	0	0	0	0	0	0	0
226	0	1	5	1d 06:13:44.26000	0d 04:27:47.65000	0.0010136	0.00413707	0.00022713	3.9785	D	1	18/08/2020 23:19		0	0	0	0	0	0	0	0	0	0	0	0	0	0
227	0	1	5	1d 06:23:44.26000	0d 04:37:47.65000	0.00105145	0.00428752	0.00022721	3.9713	D	1	18/08/2020 23:29		0	0	0	0	0	0	0	0	0	0	0	0	0	0
228	0	1	5	1d 06:33:44.26000	0d 04:47:47.65000	0.0010893	0.00443771	0.00022713	3.9644	D	1	18/08/2020 23:39		0	0	0	0	0	0	0	0	0	0	0	0	0	0
229	0	1	5	1d 06:43:44.26000	0d 04:57:47.65000	0.00112715	0.00458763	0.00022713	3.9574	D	1	18/08/2020 23:49		0	0	0	0	0	0	0	0	0	0	0	0	0	0
230	0	1	5	1d 06:53:44.26000	0d 05:07:47.65000	0.001165	0.0047373	0.00022698	3.9504	D	1	18/08/2020 23:59		0	0	0	0	0	0	0	0	0	0	0	0	0	0
231	0	1	5	1d 07:03:44.26000	0d 05:17:47.65000	0.00120285	0.00488669	0.00022713	3.9434	D	1	19/08/2020 00:09		0	0	0	0	0	0	0	0	0	0	0	0	0	0
232	0	1	5	1d 07:13:44.26000	0d 05:27:47.65000	0.0012407	0.00503583	0.00022705	3.9365	D	1	19/08/2020 00:19		0	0	0	0	0	0	0	0	0	0	0	0	0	0
233	0	1	5	1d 07:23:44.26000	0d 05:37:47.65000	0.00127855	0.00518471	0.00022721	3.9298	D	1	19/08/2020 00:29		0	0	0	0	0	0	0	0	0	0	0	0	0	0
234	0	1	5	1d 07:33:44.26000	0d 05:47:47.65000	0.0013164	0.00533333	0.00022713	3.9232	D	1	19/08/2020 00:39		0	0	0	0	0	0	0	0	0	0	0	0	0	0
235	0	1	5	1d 07:43:44.26000	0d 05:57:47.65000	0.00135425	0.00548169	0.00022721	3.9167	D	1	19/08/2020 00:49		0	0	0	0	0	0	0	0	0	0	0	0	0	0
236	0	1	5	1d 07:53:44.26000	0d 06:07:47.65000	0.0013921	0.00562981	0.00022721	3.9098	D	1	19/08/2020 00:59		0	0	0	0	0	0	0	0	0	0	0	0	0	0
237	0	1	5	1d 08:03:44.26000	0d 06:17:47.65000	0.00142995	0.00577767	0.00022721	3.9034	D	1	19/08/2020 01:09		0	0	0	0	0	0	0	0	0	0	0	0	0	0
238	0	1	5	1d 08:13:44.26000	0d 06:27:47.65000	0.0014678	0.0059253	0.00022713	3.8968	D	1	19/08/2020 01:19		0	0	0	0	0	0	0	0	0	0	0	0	0	0
239	0	1	5	1d 08:23:44.26000	0d 06:37:47.65000	0.00150565	0.00607267	0.00022721	3.8904	D	1	19/08/2020 01:29		0	0	0	0	0	0	0	0	0	0	0	0	0	0
240	0	1	5	1d 08:33:44.26000	0d 06:47:47.65000	0.0015435	0.00621981	0.00022713	3.8845	D	1	19/08/2020 01:39		0	0	0	0	0	0	0	0	0	0	0	0	0	0
241	0	1	5	1d 08:43:44.26000	0d 06:57:47.65000	0.00158135	0.00636671	0.0002269	3.8781	D	1	19/08/2020 01:49		0	0	0	0	0	0	0	0	0	0	0	0	0	0
242	0	1	5	1d 08:53:44.26000	0d 07:07:47.65000	0.0016192	0.00651338	0.00022705	3.8718	D	1	19/08/2020 01:59		0	0	0	0	0	0	0	0	0	0	0	0	0	0
243	0	1	5	1d 09:03:44.26000	0d 07:17:47.65000	0.00165705	0.00665983	0.00022713	3.8659	D	1	19/08/2020 02:09		0	0	0	0	0	0	0	0	0	0	0	0	0	0
244	0	1	5	1d 09:13:44.26000	0d 07:27:47.65000	0.0016949	0.00680604	0.00022728	3.8602	D	1	19/08/2020 02:19		0	0	0	0	0	0	0	0	0	0	0	0	0	0
245	0	1	5	1d 09:23:44.26000	0d 07:37:47.65000	0.00173275	0.00695204	0.00022721	3.8543	D	1	19/08/2020 02:29		0	0	0	0	0	0	0	0	0	0	0	0	0	0
246	0	1	5	1d 09:33:44.26000	0d 07:47:47.65000	0.0017706	0.00709783	0.00022713	3.8489	D	1	19/08/2020 02:39		0	0	0	0	0	0	0	0	0	0	0	0	0	0
247	0	1	5	1d 09:43:44.26000	0d 07:57:47.65000	0.00180845	0.00724341	0.00022713	3.8434	D	1	19/08/2020 02:49		0	0	0	0	0	0	0	0	0	0	0	0	0	0
248	0	1	5	1d 09:53:44.26000	0d 08:07:47.65000	0.0018463	0.00738879	0.00022713	3.8383	D	1	19/08/2020 02:59		0	0	0	0	0	0	0	0	0	0	0	0	0	0
249	0	1	5	1d 10:03:44.26000	0d 08:17:47.65000	0.00188415	0.00753398	0.00022713	3.8332	D	1	19/08/2020 03:09		0	0	0	0	0	0	0	0	0	0	0	0	0	0
250	0	1	5	1d 10:13:44.26000	0d 08:27:47.65000	0.001922	0.00767897	0.00022705	3.8282	D	1	19/08/2020 03:19		0	0	0	0	0	0	0	0	0	0	0	0	0	0
251	0	1	5	1d 10:23:44.26000	0d 08:37:47.65000	0.00195985	0.00782378	0.00022728	3.8235	D	1	19/08/2020 03:29		0	0	0	0	0	0	0	0	0	0	0	0	0	0
252	0	1	5	1d 10:33:44.26000	0d 08:47:47.65000	0.0019977	0.00796842	0.00022713	3.8189	D	1	19/08/2020 03:39		0	0	0	0	0	0	0	0	0	0	0	0	0	0
253	0	1	5	1d 10:43:44.26000	0d 08:57:47.65000	0.00203555	0.00811289	0.00022698	3.8145	D	1	19/08/2020 03:49		0	0	0	0	0	0	0	0	0	0	0	0	0	0
254	0	1	5	1d 10:53:44.26000	0d 09:07:47.65000	0.0020734	0.00825719	0.00022705	3.8102	D	1	19/08/2020 03:59		0	0	0	0	0	0	0	0	0	0	0	0	0	0
255	0	1	5	1d 11:03:44.26000	0d 09:17:47.65000	0.00211125	0.00840133	0.00022705	3.8062	D	1	19/08/2020 04:09		0	0	0	0	0	0	0	0	0	0	0	0	0	0
256	0	1	5	1d 11:13:44.26000	0d 09:27:47.65000	0.0021491	0.00854531	0.00022721	3.8021	D	1	19/08/2020 04:19		0	0	0	0	0	0	0	0	0	0	0	0	0	0
257	0	1	5	1d 11:23:44.26000	0d 09:37:47.65000	0.00218695	0.00868915	0.00022721	3.7983	D	1	19/08/2020 04:29		0	0	0	0	0	0	0	0	0	0	0	0	0	0
258	0	1	5	1d 11:33:44.26000	0d 09:47:47.65000	0.0022248	0.00883285	0.00022728	3.7948	D	1	19/08/2020 04:39		0	0	0	0	0	0	0	0	0	0	0	0	0	0
259	0	1	5	1d 11:43:44.26000	0d 09:57:47.65000	0.00226265	0.00897641	0.00022713	3.7911	D	1	19/08/2020 04:49		0	0	0	0	0	0	0	0	0	0	0	0	0	0
260	0	1	5	1d 11:53:44.26000	0d 10:07:47.65000	0.0023005	0.00911984	0.00022705	3.7876	D	1	19/08/2020 04:59		0	0	0	0	0	0	0	0	0	0	0	0	0	0
261	0	1	5	1d 12:03:44.26000	0d 10:17:47.65000	0.00233835	0.00926314	0.0002269	3.7844	D	1	19/08/2020 05:09		0	0	0	0	0	0	0	0	0	0	0	0	0	0
262	0	1	5	1d 12:13:44.26000	0d 10:27:47.65000	0.0023762	0.00940631	0.00022698	3.781	D	1	19/08/2020 05:19		0	0	0	0	0	0	0	0	0	0	0	0	0	0
263	0	1	5	1d 12:23:44.26000	0d 10:37:47.65000	0.00241405	0.00954937	0.00022728	3.7781	D	1	19/08/2020 05:29		0	0	0	0	0	0	0	0	0	0	0	0	0	0
264	0	1	5	1d 12:33:44.26000	0d 10:47:47.65000	0.0024519	0.00969232	0.00022713	3.7751	D	1	19/08/2020 05:39		0	0	0	0	0	0	0	0	0	0	0	0	0	0
265	0	1	5	1d 12:43:44.26000	0d 10:57:47.65000	0.00248975	0.00983515	0.00022698	3.772	D	1	19/08/2020 05:49		0	0	0	0	0	0	0	0	0	0	0	0	0	0
266	0	1	5	1d 12:53:44.26000	0d 11:07:47.65000	0.0025276	0.00997788	0.00022705	3.7694	D	1	19/08/2020 05:59		0	0	0	0	0	0	0	0	0	0	0	0	0	0
267	0	1	5	1d 13:03:44.26000	0d 11:17:47.65000	0.00256545	0.0101205	0.00022705	3.7667	D	1	19/08/2020 06:09		0	0	0	0	0	0	0	0	0	0	0	0	0	0
268	0	1	5	1d 13:13:44.26000	0d 11:27:47.65000	0.00260331	0.010263	0.00022721	3.7639	D	1	19/08/2020 06:19		0	0	0	0	0	0	0	0	0	0	0	0	0	0
269	0	1	5	1d 13:23:44.26000	0d 11:37:47.65000	0.00264115	0.0104054	0.00022705	3.7615	D	1	19/08/2020 06:29		0	0	0	0	0	0	0	0	0	0	0	0	0	0
270	0	1	5	1d 13:33:44.26000	0d 11:47:47.65000	0.00267901	0.0105478	0.00022713	3.7589	D	1	19/08/2020 06:39		0	0	0	0	0	0	0	0	0	0	0	0	0	0
271	0	1	5	1d 13:43:44.26000	0d 11:57:47.65000	0.00271686	0.01069	0.00022698	3.7566	D	1	19/08/2020 06:49		0	0	0	0	0	0	0	0	0	0	0	0	0	0
272	0	1	5	1d 13:53:44.26000	0d 12:07:47.65000	0.00275471	0.0108321	0.00022698	3.754	D	1	19/08/2020 06:59		0	0	0	0	0	0	0	0	0	0	0	0	0	0
273	0	1	5	1d 14:03:44.26000	0d 12:17:47.65000	0.00279256	0.0109742	0.00022698	3.7516	D	1	19/08/2020 07:09		0	0	0	0	0	0	0	0	0	0	0	0	0	0
274	0	1	5	1d 14:13:44.26000	0d 12:27:47.65000	0.00283041	0.0111161	0.00022721	3.7493	D	1	19/08/2020 07:19		0	0	0	0	0	0	0	0	0	0	0	0	0	0
275	0	1	5	1d 14:23:44.26000	0d 12:37:47.65000	0.00286826	0.011258	0.00022713	3.7469	D	1	19/08/2020 07:29		0	0	0	0	0	0	0	0	0	0	0	0	0	0
276	0	1	5	1d 14:33:44.26000	0d 12:47:47.65000	0.00290611	0.0113998	0.00022728	3.7444	D	1	19/08/2020 07:39		0	0	0	0	0	0	0	0	0	0	0	0	0	0
277	0	1	5	1d 14:43:44.26000	0d 12:57:47.65000	0.00294396	0.0115415	0.00022713	3.7423	D	1	19/08/2020 07:49		0	0	0	0	0	0	0	0	0	0	0	0	0	0
278	0	1	5	1d 14:53:44.26000	0d 13:07:47.65000	0.00298181	0.0116831	0.00022698	3.7401	D	1	19/08/2020 07:59		0	0	0	0	0	0	0	0	0	0	0	0	0	0
279	0	1	5	1d 15:03:44.26000	0d 13:17:47.65000	0.00301966	0.0118246	0.00022721	3.738	D	1	19/08/2020 08:09		0	0	0	0	0	0	0	0	0	0	0	0	0	0
280	0	1	5	1d 15:13:44.26000	0d 13:27:47.65000	0.00305751	0.011966	0.00022721	3.7357	D	1	19/08/2020 08:19		0	0	0	0	0	0	0	0	0	0	0	0	0	0
281	0	1	5	1d 15:23:44.26000	0d 13:37:47.65000	0.00309536	0.0121074	0.00022698	3.7337	D	1	19/08/2020 08:29		0	0	0	0	0	0	0	0	0	0	0	0	0	0
282	0	1	5	1d 15:33:44.26000	0d 13:47:47.65000	0.00313321	0.0122487	0.00022705	3.7313	D	1	19/08/2020 08:39		0	0	0	0	0	0	0	0	0	0	0	0	0	0
283	0	1	5	1d 15:43:44.26000	0d 13:57:47.65000	0.00317106	0.0123899	0.00022713	3.729	D	1	19/08/2020 08:49		0	0	0	0	0	0	0	0	0	0	0	0	0	0
284	0	1	5	1d 15:53:44.26000	0d 14:07:47.65000	0.00320891	0.012531	0.00022721	3.727	D	1	19/08/2020 08:59		0	0	0	0	0	0	0	0	0	0	0	0	0	0
285	0	1	5	1d 16:03:44.26000	0d 14:17:47.65000	0.00324676	0.012672	0.00022705	3.7244	D	1	19/08/2020 09:09		0	0	0	0	0	0	0	0	0	0	0	0	0	0
286	0	1	5	1d 16:13:44.26000	0d 14:27:47.65000	0.00328461	0.0128129	0.00022721	3.7223	D	1	19/08/2020 09:19		0	0	0	0	0	0	0	0	0	0	0	0	0	0
287	0	1	5	1d 16:23:44.26000	0d 14:37:47.65000	0.00332246	0.0129538	0.0002269	3.72	D	1	19/08/2020 09:29		0	0	0	0	0	0	0	0	0	0	0	0	0	0
288	0	1	5	1d 16:33:44.26000	0d 14:47:47.65000	0.00336031	0.0130945	0.00022698	3.7176	D	1	19/08/2020 09:39		0	0	0	0	0	0	0	0	0	0	0	0	0	0
289	0	1	5	1d 16:43:44.26000	0d 14:57:47.65000	0.00339816	0.0132352	0.00022705	3.7154	D	1	19/08/2020 09:49		0	0	0	0	0	0	0	0	0	0	0	0	0	0
290	0	1	5	1d 16:53:44.26000	0d 15:07:47.65000	0.00343601	0.0133758	0.00022698	3.713	D	1	19/08/2020 09:59		0	0	0	0	0	0	0	0	0	0	0	0	0	0
291	0	1	5	1d 17:03:44.26000	0d 15:17:47.65000	0.00347386	0.0135163	0.0002269	3.7107	D	1	19/08/2020 10:09		0	0	0	0	0	0	0	0	0	0	0	0	0	0
292	0	1	5	1d 17:13:44.26000	0d 15:27:47.65000	0.00351171	0.0136567	0.0002269	3.7082	D	1	19/08/2020 10:19		0	0	0	0	0	0	0	0	0	0	0	0	0	0
293	0	1	5	1d 17:23:44.26000	0d 15:37:47.65000	0.00354956	0.013797	0.00022713	3.7055	D	1	19/08/2020 10:29		0	0	0	0	0	0	0	0	0	0	0	0	0	0
294	0	1	5	1d 17:33:44.26000	0d 15:47:47.65000	0.00358741	0.0139372	0.00022705	3.7031	D	1	19/08/2020 10:39		0	0	0	0	0	0	0	0	0	0	0	0	0	0
295	0	1	5	1d 17:43:44.26000	0d 15:57:47.65000	0.00362526	0.0140773	0.00022713	3.7005	D	1	19/08/2020 10:49		0	0	0	0	0	0	0	0	0	0	0	0	0	0
296	0	1	5	1d 17:53:44.26000	0d 16:07:47.65000	0.00366311	0.0142173	0.00022705	3.6979	D	1	19/08/2020 10:59		0	0	0	0	0	0	0	0	0	0	0	0	0	0
297	0	1	5	1d 18:03:44.26000	0d 16:17:47.65000	0.00370096	0.0143572	0.00022713	3.6953	D	1	19/08/2020 11:09		0	0	0	0	0	0	0	0	0	0	0	0	0	0
298	0	1	5	1d 18:13:44.26000	0d 16:27:47.65000	0.00373881	0.0144971	0.00022728	3.6924	D	1	19/08/2020 11:19		0	0	0	0	0	0	0	0	0	0	0	0	0	0
299	0	1	5	1d 18:23:44.26000	0d 16:37:47.65000	0.00377666	0.0146368	0.00022721	3.6898	D	1	19/08/2020 11:29		0	0	0	0	0	0	0	0	0	0	0	0	0	0
300	0	1	5	1d 18:33:44.26000	0d 16:47:47.65000	0.00381451	0.0147764	0.00022721	3.6869	D	1	19/08/2020 11:39		0	0	0	0	0	0	0	0	0	0	0	0	0	0
301	0	1	5	1d 18:43:44.26000	0d 16:57:47.65000	0.00385236	0.0149159	0.00022705	3.6843	D	1	19/08/2020 11:49		0	0	0	0	0	0	0	0	0	0	0	0	0	0
302	0	1	5	1d 18:53:44.26000	0d 17:07:47.65000	0.00389021	0.0150553	0.00022713	3.6814	D	1	19/08/2020 11:59		0	0	0	0	0	0	0	0	0	0	0	0	0	0
303	0	1	5	1d 19:03:44.26000	0d 17:17:47.65000	0.00392806	0.0151946	0.00022705	3.6783	D	1	19/08/2020 12:09		0	0	0	0	0	0	0	0	0	0	0	0	0	0
304	0	1	5	1d 19:13:44.26000	0d 17:27:47.65000	0.00396591	0.0153337	0.0002269	3.6753	D	1	19/08/2020 12:19		0	0	0	0	0	0	0	0	0	0	0	0	0	0
305	0	1	5	1d 19:23:44.26000	0d 17:37:47.65000	0.00400376	0.0154728	0.00022698	3.6722	D	1	19/08/2020 12:29		0	0	0	0	0	0	0	0	0	0	0	0	0	0
306	0	1	5	1d 19:33:44.26000	0d 17:47:47.65000	0.00404161	0.0156117	0.0002269	3.6695	D	1	19/08/2020 12:39		0	0	0	0	0	0	0	0	0	0	0	0	0	0
307	0	1	5	1d 19:43:44.26000	0d 17:57:47.65000	0.00407946	0.0157506	0.00022721	3.6663	D	1	19/08/2020 12:49		0	0	0	0	0	0	0	0	0	0	0	0	0	0
308	0	1	5	1d 19:53:44.26000	0d 18:07:47.65000	0.00411731	0.0158893	0.00022705	3.6631	D	1	19/08/2020 12:59		0	0	0	0	0	0	0	0	0	0	0	0	0	0
309	0	1	5	1d 20:03:44.26000	0d 18:17:47.65000	0.00415516	0.0160278	0.00022698	3.6599	D	1	19/08/2020 13:09		0	0	0	0	0	0	0	0	0	0	0	0	0	0
310	0	1	5	1d 20:13:44.26000	0d 18:27:47.65000	0.00419301	0.0161663	0.00022721	3.6565	D	1	19/08/2020 13:19		0	0	0	0	0	0	0	0	0	0	0	0	0	0
311	0	1	5	1d 20:23:44.26000	0d 18:37:47.65000	0.00423086	0.0163046	0.00022698	3.653	D	1	19/08/2020 13:29		0	0	0	0	0	0	0	0	0	0	0	0	0	0
312	0	1	5	1d 20:33:44.26000	0d 18:47:47.65000	0.00426871	0.0164428	0.00022713	3.6498	D	1	19/08/2020 13:39		0	0	0	0	0	0	0	0	0	0	0	0	0	0
313	0	1	5	1d 20:43:44.26000	0d 18:57:47.65000	0.00430656	0.0165809	0.00022713	3.6458	D	1	19/08/2020 13:49		0	0	0	0	0	0	0	0	0	0	0	0	0	0
314	0	1	5	1d 20:53:44.26000	0d 19:07:47.65000	0.00434441	0.0167189	0.00022721	3.6426	D	1	19/08/2020 13:59		0	0	0	0	0	0	0	0	0	0	0	0	0	0
315	0	1	5	1d 21:03:44.26000	0d 19:17:47.65000	0.00438226	0.0168567	0.00022721	3.6388	D	1	19/08/2020 14:09		0	0	0	0	0	0	0	0	0	0	0	0	0	0
316	0	1	5	1d 21:13:44.26000	0d 19:27:47.65000	0.00442011	0.0169943	0.0002269	3.635	D	1	19/08/2020 14:19		0	0	0	0	0	0	0	0	0	0	0	0	0	0
317	0	1	5	1d 21:23:44.26000	0d 19:37:47.65000	0.00445796	0.0171318	0.00022713	3.6312	D	1	19/08/2020 14:29		0	0	0	0	0	0	0	0	0	0	0	0	0	0
318	0	1	5	1d 21:33:44.26000	0d 19:47:47.65000	0.00449581	0.0172692	0.00022728	3.6272	D	1	19/08/2020 14:39		0	0	0	0	0	0	0	0	0	0	0	0	0	0
319	0	1	5	1d 21:43:44.26000	0d 19:57:47.65000	0.00453366	0.0174064	0.00022705	3.6229	D	1	19/08/2020 14:49		0	0	0	0	0	0	0	0	0	0	0	0	0	0
320	0	1	5	1d 21:53:44.26000	0d 20:07:47.65000	0.00457151	0.0175435	0.00022698	3.6185	D	1	19/08/2020 14:59		0	0	0	0	0	0	0	0	0	0	0	0	0	0
321	0	1	5	1d 22:03:44.26000	0d 20:17:47.65000	0.00460936	0.0176803	0.00022721	3.6136	D	1	19/08/2020 15:09		0	0	0	0	0	0	0	0	0	0	0	0	0	0
322	0	1	5	1d 22:13:44.26000	0d 20:27:47.65000	0.00464721	0.017817	0.00022705	3.6088	D	1	19/08/2020 15:19		0	0	0	0	0	0	0	0	0	0	0	0	0	0
323	0	1	5	1d 22:23:44.26000	0d 20:37:47.65000	0.00468506	0.0179535	0.00022721	3.6036	D	1	19/08/2020 15:29		0	0	0	0	0	0	0	0	0	0	0	0	0	0
324	0	1	5	1d 22:33:44.26000	0d 20:47:47.65000	0.00472291	0.0180898	0.00022721	3.5976	D	1	19/08/2020 15:39		0	0	0	0	0	0	0	0	0	0	0	0	0	0
325	0	1	5	1d 22:43:44.26000	0d 20:57:47.65000	0.00476076	0.0182259	0.00022721	3.5906	D	1	19/08/2020 15:49		0	0	0	0	0	0	0	0	0	0	0	0	0	0
326	0	1	5	1d 22:53:44.26000	0d 21:07:47.65000	0.00479861	0.0183616	0.00022705	3.5834	D	1	19/08/2020 15:59		0	0	0	0	0	0	0	0	0	0	0	0	0	0
327	0	1	5	1d 23:03:44.26000	0d 21:17:47.65000	0.00483646	0.0184971	0.00022728	3.5747	D	1	19/08/2020 16:09		0	0	0	0	0	0	0	0	0	0	0	0	0	0
328	0	1	5	1d 23:13:44.26000	0d 21:27:47.65000	0.00487431	0.0186322	0.00022713	3.5653	D	1	19/08/2020 16:19		0	0	0	0	0	0	0	0	0	0	0	0	0	0
329	0	1	5	1d 23:21:46.77000	0d 21:35:50.16000	0.00490475	0.0187406	0.00022705	3.5552	D	5	19/08/2020 16:27		0	0	0	0	0	0	0	0	0	0	0	0	0	0
330	0	1	5	1d 23:28:31.44000	0d 21:42:34.83000	0.00493028	0.0188313	0.0002269	3.5451	D	5	19/08/2020 16:34		0	0	0	0	0	0	0	0	0	0	0	0	0	0
331	0	1	5	1d 23:34:00.57000	0d 21:48:03.96000	0.00495104	0.0189048	0.00022705	3.5351	D	5	19/08/2020 16:39		0	0	0	0	0	0	0	0	0	0	0	0	0	0
332	0	1	5	1d 23:38:31.88000	0d 21:52:35.27000	0.00496815	0.0189652	0.00022698	3.525	D	5	19/08/2020 16:44		0	0	0	0	0	0	0	0	0	0	0	0	0	0
333	0	1	5	1d 23:42:17.42000	0d 21:56:20.81000	0.00498238	0.0190153	0.00022713	3.5149	D	5	19/08/2020 16:48		0	0	0	0	0	0	0	0	0	0	0	0	0	0
334	0	1	5	1d 23:45:33.70000	0d 21:59:37.09000	0.00499476	0.0190587	0.00022721	3.5048	D	5	19/08/2020 16:51		0	0	0	0	0	0	0	0	0	0	0	0	0	0
335	0	1	5	1d 23:48:10.95000	0d 22:02:14.34000	0.00500468	0.0190935	0.00022728	3.4948	D	5	19/08/2020 16:53		0	0	0	0	0	0	0	0	0	0	0	0	0	0
336	0	1	5	1d 23:50:24.79000	0d 22:04:28.18000	0.00501313	0.0191229	0.00022721	3.4847	D	5	19/08/2020 16:56		0	0	0	0	0	0	0	0	0	0	0	0	0	0
337	0	1	5	1d 23:52:22.78000	0d 22:06:26.17000	0.00502057	0.0191488	0.00022713	3.4746	D	5	19/08/2020 16:58		0	0	0	0	0	0	0	0	0	0	0	0	0	0
338	0	1	5	1d 23:54:13.04000	0d 22:08:16.43000	0.00502752	0.019173	0.00022698	3.4646	D	5	19/08/2020 16:59		0	0	0	0	0	0	0	0	0	0	0	0	0	0
339	0	1	5	1d 23:55:48.98000	0d 22:09:52.37000	0.00503358	0.0191939	0.00022713	3.4543	D	5	19/08/2020 17:01		0	0	0	0	0	0	0	0	0	0	0	0	0	0
340	0	1	5	1d 23:57:11.47000	0d 22:11:14.86000	0.00503878	0.0192119	0.00022683	3.4443	D	5	19/08/2020 17:02		0	0	0	0	0	0	0	0	0	0	0	0	0	0
341	0	1	5	1d 23:58:25.39000	0d 22:12:28.78000	0.00504344	0.0192279	0.00022698	3.4342	D	5	19/08/2020 17:04		0	0	0	0	0	0	0	0	0	0	0	0	0	0
342	0	1	5	1d 23:59:33.73000	0d 22:13:37.12000	0.00504775	0.0192427	0.00022713	3.4241	D	5	19/08/2020 17:05		0	0	0	0	0	0	0	0	0	0	0	0	0	0
343	0	1	5	2d 00:00:33.92000	0d 22:14:37.31000	0.00505155	0.0192557	0.00022721	3.4141	D	5	19/08/2020 17:06		0	0	0	0	0	0	0	0	0	0	0	0	0	0
344	0	1	5	2d 00:01:32.58000	0d 22:15:35.97000	0.00505525	0.0192683	0.00022705	3.4038	D	5	19/08/2020 17:07		0	0	0	0	0	0	0	0	0	0	0	0	0	0
345	0	1	5	2d 00:02:28.06000	0d 22:16:31.45000	0.00505875	0.0192802	0.0002269	3.3938	D	5	19/08/2020 17:08		0	0	0	0	0	0	0	0	0	0	0	0	0	0
346	0	1	5	2d 00:03:18.55000	0d 22:17:21.94000	0.00506194	0.019291	0.00022713	3.3837	D	5	19/08/2020 17:09		0	0	0	0	0	0	0	0	0	0	0	0	0	0
347	0	1	5	2d 00:04:06.05000	0d 22:18:09.44000	0.00506493	0.0193011	0.00022705	3.3736	D	5	19/08/2020 17:09		0	0	0	0	0	0	0	0	0	0	0	0	0	0
348	0	1	5	2d 00:04:54.70000	0d 22:18:58.09000	0.005068	0.0193114	0.00022705	3.3635	D	5	19/08/2020 17:10		0	0	0	0	0	0	0	0	0	0	0	0	0	0
349	0	1	5	2d 00:05:39.26000	0d 22:19:42.65000	0.00507081	0.0193209	0.00022705	3.3533	D	5	19/08/2020 17:11		0	0	0	0	0	0	0	0	0	0	0	0	0	0
350	0	1	5	2d 00:06:20.01000	0d 22:20:23.40000	0.00507338	0.0193295	0.00022721	3.3433	D	5	19/08/2020 17:12		0	0	0	0	0	0	0	0	0	0	0	0	0	0
351	0	1	5	2d 00:06:58.27000	0d 22:21:01.66000	0.0050758	0.0193375	0.0002269	3.3332	D	5	19/08/2020 17:12		0	0	0	0	0	0	0	0	0	0	0	0	0	0
352	0	1	5	2d 00:07:33.86000	0d 22:21:37.25000	0.00507804	0.019345	0.00022721	3.3231	D	5	19/08/2020 17:13		0	0	0	0	0	0	0	0	0	0	0	0	0	0
353	0	1	5	2d 00:08:06.94000	0d 22:22:10.33000	0.00508013	0.0193519	0.00022713	3.313	D	5	19/08/2020 17:13		0	0	0	0	0	0	0	0	0	0	0	0	0	0
354	0	1	5	2d 00:08:37.67000	0d 22:22:41.06000	0.00508207	0.0193583	0.00022698	3.303	D	5	19/08/2020 17:14		0	0	0	0	0	0	0	0	0	0	0	0	0	0
355	0	1	5	2d 00:09:07.92000	0d 22:23:11.31000	0.00508398	0.0193646	0.00022713	3.2929	D	5	19/08/2020 17:14		0	0	0	0	0	0	0	0	0	0	0	0	0	0
356	0	1	5	2d 00:09:36.99000	0d 22:23:40.38000	0.00508581	0.0193707	0.00022698	3.2828	D	5	19/08/2020 17:15		0	0	0	0	0	0	0	0	0	0	0	0	0	0
357	0	1	5	2d 00:10:04.14000	0d 22:24:07.53000	0.00508752	0.0193763	0.00022721	3.2726	D	5	19/08/2020 17:15		0	0	0	0	0	0	0	0	0	0	0	0	0	0
358	0	1	5	2d 00:10:30.72000	0d 22:24:34.11000	0.0050892	0.0193818	0.00022698	3.2624	D	5	19/08/2020 17:16		0	0	0	0	0	0	0	0	0	0	0	0	0	0
359	0	1	5	2d 00:10:55.23000	0d 22:24:58.62000	0.00509075	0.0193868	0.00022713	3.2523	D	5	19/08/2020 17:16		0	0	0	0	0	0	0	0	0	0	0	0	0	0
360	0	1	5	2d 00:11:18.91000	0d 22:25:22.30000	0.00509224	0.0193916	0.00022705	3.2421	D	5	19/08/2020 17:17		0	0	0	0	0	0	0	0	0	0	0	0	0	0
361	0	1	5	2d 00:11:42.19000	0d 22:25:45.58000	0.00509371	0.0193964	0.0002269	3.2319	D	5	19/08/2020 17:17		0	0	0	0	0	0	0	0	0	0	0	0	0	0
362	0	1	5	2d 00:12:05.12000	0d 22:26:08.51000	0.00509516	0.0194011	0.00022721	3.2216	D	5	19/08/2020 17:17		0	0	0	0	0	0	0	0	0	0	0	0	0	0
363	0	1	5	2d 00:12:26.57000	0d 22:26:29.96000	0.00509651	0.0194054	0.00022713	3.2114	D	5	19/08/2020 17:18		0	0	0	0	0	0	0	0	0	0	0	0	0	0
364	0	1	5	2d 00:12:48.52000	0d 22:26:51.91000	0.00509789	0.0194099	0.00022721	3.2013	D	5	19/08/2020 17:18		0	0	0	0	0	0	0	0	0	0	0	0	0	0
365	0	1	5	2d 00:13:10.22000	0d 22:27:13.61000	0.00509926	0.0194142	0.00022705	3.1913	D	5	19/08/2020 17:18		0	0	0	0	0	0	0	0	0	0	0	0	0	0
366	0	1	5	2d 00:13:30.83000	0d 22:27:34.22000	0.00510056	0.0194184	0.00022721	3.181	D	5	19/08/2020 17:19		0	0	0	0	0	0	0	0	0	0	0	0	0	0
367	0	1	5	2d 00:13:50.05000	0d 22:27:53.44000	0.00510177	0.0194222	0.00022721	3.1708	D	5	19/08/2020 17:19		0	0	0	0	0	0	0	0	0	0	0	0	0	0
368	0	1	5	2d 00:14:08.19000	0d 22:28:11.58000	0.00510292	0.0194259	0.00022721	3.1604	D	5	19/08/2020 17:19		0	0	0	0	0	0	0	0	0	0	0	0	0	0
369	0	1	5	2d 00:14:25.80000	0d 22:28:29.19000	0.00510403	0.0194294	0.00022713	3.1504	D	5	19/08/2020 17:20		0	0	0	0	0	0	0	0	0	0	0	0	0	0
370	0	1	5	2d 00:14:42.20000	0d 22:28:45.59000	0.00510506	0.0194326	0.00022721	3.1403	D	5	19/08/2020 17:20		0	0	0	0	0	0	0	0	0	0	0	0	0	0
371	0	1	5	2d 00:14:58.63000	0d 22:29:02.02000	0.0051061	0.0194359	0.00022713	3.1302	D	5	19/08/2020 17:20		0	0	0	0	0	0	0	0	0	0	0	0	0	0
372	0	1	5	2d 00:15:14.36000	0d 22:29:17.75000	0.00510709	0.019439	0.00022713	3.12	D	5	19/08/2020 17:21		0	0	0	0	0	0	0	0	0	0	0	0	0	0
373	0	1	5	2d 00:15:30.50000	0d 22:29:33.89000	0.00510811	0.0194421	0.00022705	3.1099	D	5	19/08/2020 17:21		0	0	0	0	0	0	0	0	0	0	0	0	0	0
374	0	1	5	2d 00:15:46.65000	0d 22:29:50.04000	0.00510913	0.0194453	0.00022705	3.0999	D	5	19/08/2020 17:21		0	0	0	0	0	0	0	0	0	0	0	0	0	0
375	0	1	5	2d 00:16:02.08000	0d 22:30:05.47000	0.0051101	0.0194483	0.00022698	3.0898	D	5	19/08/2020 17:21		0	0	0	0	0	0	0	0	0	0	0	0	0	0
376	0	1	5	2d 00:16:16.76000	0d 22:30:20.15000	0.00511103	0.0194512	0.0002269	3.0797	D	5	19/08/2020 17:22		0	0	0	0	0	0	0	0	0	0	0	0	0	0
377	0	1	5	2d 00:16:30.80000	0d 22:30:34.19000	0.00511192	0.0194539	0.00022713	3.0697	D	5	19/08/2020 17:22		0	0	0	0	0	0	0	0	0	0	0	0	0	0
378	0	1	5	2d 00:16:44.50000	0d 22:30:47.89000	0.00511278	0.0194565	0.00022721	3.0594	D	5	19/08/2020 17:22		0	0	0	0	0	0	0	0	0	0	0	0	0	0
379	0	1	5	2d 00:16:58.37000	0d 22:31:01.76000	0.00511365	0.0194592	0.00022713	3.0492	D	5	19/08/2020 17:22		0	0	0	0	0	0	0	0	0	0	0	0	0	0
380	0	1	5	2d 00:17:11.74000	0d 22:31:15.13000	0.0051145	0.0194618	0.0002269	3.039	D	5	19/08/2020 17:22		0	0	0	0	0	0	0	0	0	0	0	0	0	0
381	0	1	5	2d 00:17:24.42000	0d 22:31:27.81000	0.0051153	0.0194642	0.00022698	3.0288	D	5	19/08/2020 17:23		0	0	0	0	0	0	0	0	0	0	0	0	0	0
382	0	1	5	2d 00:17:36.94000	0d 22:31:40.33000	0.00511609	0.0194666	0.00022713	3.0185	D	5	19/08/2020 17:23		0	0	0	0	0	0	0	0	0	0	0	0	0	0
383	0	1	5	2d 00:17:49.29000	0d 22:31:52.68000	0.00511687	0.0194689	0.00022705	3.0085	D	5	19/08/2020 17:23		0	0	0	0	0	0	0	0	0	0	0	0	0	0
384	0	1	5	2d 00:18:01.09000	0d 22:32:04.48000	0.00511761	0.0194712	0.00022705	2.9982	D	5	19/08/2020 17:23		0	0	0	0	0	0	0	0	0	0	0	0	0	0
385	0	1	5	2d 00:18:12.81000	0d 22:32:16.20000	0.00511835	0.0194734	0.00022705	2.9882	D	5	19/08/2020 17:23		0	0	0	0	0	0	0	0	0	0	0	0	0	0
386	0	1	5	2d 00:18:24.39000	0d 22:32:27.78000	0.00511908	0.0194756	0.00022713	2.978	D	5	19/08/2020 17:24		0	0	0	0	0	0	0	0	0	0	0	0	0	0
387	0	1	5	2d 00:18:35.43000	0d 22:32:38.82000	0.00511978	0.0194776	0.00022713	2.9679	D	5	19/08/2020 17:24		0	0	0	0	0	0	0	0	0	0	0	0	0	0
388	0	1	5	2d 00:18:46.09000	0d 22:32:49.48000	0.00512045	0.0194796	0.00022698	2.9578	D	5	19/08/2020 17:24		0	0	0	0	0	0	0	0	0	0	0	0	0	0
389	0	1	5	2d 00:18:56.79000	0d 22:33:00.18000	0.00512112	0.0194816	0.00022728	2.9477	D	5	19/08/2020 17:24		0	0	0	0	0	0	0	0	0	0	0	0	0	0
390	0	1	5	2d 00:19:07.01000	0d 22:33:10.40000	0.00512177	0.0194835	0.00022713	2.9375	D	5	19/08/2020 17:24		0	0	0	0	0	0	0	0	0	0	0	0	0	0
391	0	1	5	2d 00:19:17.07000	0d 22:33:20.46000	0.0051224	0.0194854	0.00022744	2.9273	D	5	19/08/2020 17:25		0	0	0	0	0	0	0	0	0	0	0	0	0	0
392	0	1	5	2d 00:19:27.15000	0d 22:33:30.54000	0.00512304	0.0194872	0.00022721	2.9171	D	5	19/08/2020 17:25		0	0	0	0	0	0	0	0	0	0	0	0	0	0
393	0	1	5	2d 00:19:36.93000	0d 22:33:40.32000	0.00512366	0.019489	0.00022705	2.907	D	5	19/08/2020 17:25		0	0	0	0	0	0	0	0	0	0	0	0	0	0
394	0	1	5	2d 00:19:46.49000	0d 22:33:49.88000	0.00512426	0.0194908	0.00022705	2.8969	D	5	19/08/2020 17:25		0	0	0	0	0	0	0	0	0	0	0	0	0	0
395	0	1	5	2d 00:19:55.78000	0d 22:33:59.17000	0.00512485	0.0194925	0.00022713	2.8867	D	5	19/08/2020 17:25		0	0	0	0	0	0	0	0	0	0	0	0	0	0
396	0	1	5	2d 00:20:05.16000	0d 22:34:08.55000	0.00512544	0.0194942	0.00022705	2.8766	D	5	19/08/2020 17:25		0	0	0	0	0	0	0	0	0	0	0	0	0	0
397	0	1	5	2d 00:20:14.20000	0d 22:34:17.59000	0.00512601	0.0194958	0.00022728	2.8664	D	5	19/08/2020 17:26		0	0	0	0	0	0	0	0	0	0	0	0	0	0
398	0	1	5	2d 00:20:23.41000	0d 22:34:26.80000	0.00512659	0.0194975	0.00022721	2.8562	D	5	19/08/2020 17:26		0	0	0	0	0	0	0	0	0	0	0	0	0	0
399	0	1	5	2d 00:20:32.26000	0d 22:34:35.65000	0.00512715	0.0194991	0.00022705	2.8461	D	5	19/08/2020 17:26		0	0	0	0	0	0	0	0	0	0	0	0	0	0
400	0	1	5	2d 00:20:40.93000	0d 22:34:44.32000	0.00512769	0.0195006	0.00022713	2.836	D	5	19/08/2020 17:26		0	0	0	0	0	0	0	0	0	0	0	0	0	0
401	0	1	5	2d 00:20:49.59000	0d 22:34:52.98000	0.00512824	0.0195022	0.00022705	2.8258	D	5	19/08/2020 17:26		0	0	0	0	0	0	0	0	0	0	0	0	0	0
402	0	1	5	2d 00:20:58.26000	0d 22:35:01.65000	0.00512879	0.0195037	0.00022721	2.8156	D	5	19/08/2020 17:26		0	0	0	0	0	0	0	0	0	0	0	0	0	0
403	0	1	5	2d 00:21:06.76000	0d 22:35:10.15000	0.00512932	0.0195052	0.00022705	2.8054	D	5	19/08/2020 17:26		0	0	0	0	0	0	0	0	0	0	0	0	0	0
404	0	1	5	2d 00:21:15.26000	0d 22:35:18.65000	0.00512986	0.0195067	0.00022698	2.7951	D	5	19/08/2020 17:27		0	0	0	0	0	0	0	0	0	0	0	0	0	0
405	0	1	5	2d 00:21:23.48000	0d 22:35:26.87000	0.00513038	0.0195082	0.00022705	2.7849	D	5	19/08/2020 17:27		0	0	0	0	0	0	0	0	0	0	0	0	0	0
406	0	1	5	2d 00:21:31.74000	0d 22:35:35.13000	0.0051309	0.0195096	0.00022705	2.7749	D	5	19/08/2020 17:27		0	0	0	0	0	0	0	0	0	0	0	0	0	0
407	0	1	5	2d 00:21:39.77000	0d 22:35:43.16000	0.00513141	0.019511	0.00022698	2.7646	D	5	19/08/2020 17:27		0	0	0	0	0	0	0	0	0	0	0	0	0	0
408	0	1	5	2d 00:21:47.96000	0d 22:35:51.35000	0.00513192	0.0195125	0.00022721	2.7544	D	5	19/08/2020 17:27		0	0	0	0	0	0	0	0	0	0	0	0	0	0
409	0	1	5	2d 00:21:55.93000	0d 22:35:59.32000	0.00513243	0.0195138	0.00022721	2.7442	D	5	19/08/2020 17:27		0	0	0	0	0	0	0	0	0	0	0	0	0	0
410	0	1	5	2d 00:22:03.87000	0d 22:36:07.26000	0.00513293	0.0195152	0.00022705	2.734	D	5	19/08/2020 17:27		0	0	0	0	0	0	0	0	0	0	0	0	0	0
411	0	1	5	2d 00:22:11.77000	0d 22:36:15.16000	0.00513342	0.0195166	0.00022713	2.7237	D	5	19/08/2020 17:27		0	0	0	0	0	0	0	0	0	0	0	0	0	0
412	0	1	5	2d 00:22:19.60000	0d 22:36:22.99000	0.00513392	0.0195179	0.0002269	2.7135	D	5	19/08/2020 17:28		0	0	0	0	0	0	0	0	0	0	0	0	0	0
413	0	1	5	2d 00:22:27.32000	0d 22:36:30.71000	0.00513441	0.0195192	0.00022721	2.7033	D	5	19/08/2020 17:28		0	0	0	0	0	0	0	0	0	0	0	0	0	0
414	0	1	5	2d 00:22:34.99000	0d 22:36:38.38000	0.00513489	0.0195205	0.00022721	2.6931	D	5	19/08/2020 17:28		0	0	0	0	0	0	0	0	0	0	0	0	0	0
415	0	1	5	2d 00:22:42.64000	0d 22:36:46.03000	0.00513537	0.0195218	0.00022721	2.6828	D	5	19/08/2020 17:28		0	0	0	0	0	0	0	0	0	0	0	0	0	0
416	0	1	5	2d 00:22:50.13000	0d 22:36:53.52000	0.00513584	0.0195231	0.00022713	2.6728	D	5	19/08/2020 17:28		0	0	0	0	0	0	0	0	0	0	0	0	0	0
417	0	1	5	2d 00:22:57.51000	0d 22:37:00.90000	0.00513631	0.0195243	0.00022705	2.6625	D	5	19/08/2020 17:28		0	0	0	0	0	0	0	0	0	0	0	0	0	0
418	0	1	5	2d 00:23:04.99000	0d 22:37:08.38000	0.00513678	0.0195256	0.00022713	2.6523	D	5	19/08/2020 17:28		0	0	0	0	0	0	0	0	0	0	0	0	0	0
419	0	1	5	2d 00:23:12.38000	0d 22:37:15.77000	0.00513725	0.0195268	0.00022705	2.6423	D	5	19/08/2020 17:28		0	0	0	0	0	0	0	0	0	0	0	0	0	0
420	0	1	5	2d 00:23:19.53000	0d 22:37:22.92000	0.0051377	0.019528	0.0002269	2.6322	D	5	19/08/2020 17:29		0	0	0	0	0	0	0	0	0	0	0	0	0	0
421	0	1	5	2d 00:23:26.80000	0d 22:37:30.19000	0.00513816	0.0195292	0.00022698	2.622	D	5	19/08/2020 17:29		0	0	0	0	0	0	0	0	0	0	0	0	0	0
422	0	1	5	2d 00:23:34.15000	0d 22:37:37.54000	0.00513862	0.0195304	0.00022721	2.6119	D	5	19/08/2020 17:29		0	0	0	0	0	0	0	0	0	0	0	0	0	0
423	0	1	5	2d 00:23:41.34000	0d 22:37:44.73000	0.00513908	0.0195316	0.00022713	2.6017	D	5	19/08/2020 17:29		0	0	0	0	0	0	0	0	0	0	0	0	0	0
424	0	1	5	2d 00:23:48.89000	0d 22:37:52.28000	0.00513955	0.0195329	0.00022721	2.5914	D	5	19/08/2020 17:29		0	0	0	0	0	0	0	0	0	0	0	0	0	0
425	0	1	5	2d 00:23:56.25000	0d 22:37:59.64000	0.00514002	0.0195341	0.00022698	2.5812	D	5	19/08/2020 17:29		0	0	0	0	0	0	0	0	0	0	0	0	0	0
426	0	1	5	2d 00:24:03.61000	0d 22:38:07.00000	0.00514048	0.0195353	0.00022683	2.571	D	5	19/08/2020 17:29		0	0	0	0	0	0	0	0	0	0	0	0	0	0
427	0	1	5	2d 00:24:10.69000	0d 22:38:14.08000	0.00514093	0.0195364	0.00022721	2.5609	D	5	19/08/2020 17:29		0	0	0	0	0	0	0	0	0	0	0	0	0	0
428	0	1	5	2d 00:24:17.97000	0d 22:38:21.36000	0.00514139	0.0195376	0.00022705	2.5505	D	5	19/08/2020 17:30		0	0	0	0	0	0	0	0	0	0	0	0	0	0
429	0	1	5	2d 00:24:25.30000	0d 22:38:28.69000	0.00514185	0.0195388	0.00022713	2.5403	D	5	19/08/2020 17:30		0	0	0	0	0	0	0	0	0	0	0	0	0	0
430	0	1	5	2d 00:24:32.52000	0d 22:38:35.91000	0.0051423	0.0195399	0.00022705	2.5303	D	5	19/08/2020 17:30		0	0	0	0	0	0	0	0	0	0	0	0	0	0
431	0	1	5	2d 00:24:39.62000	0d 22:38:43.01000	0.00514275	0.019541	0.00022698	2.5202	D	5	19/08/2020 17:30		0	0	0	0	0	0	0	0	0	0	0	0	0	0
432	0	1	5	2d 00:24:46.88000	0d 22:38:50.27000	0.00514321	0.0195422	0.00022705	2.51	D	5	19/08/2020 17:30		0	0	0	0	0	0	0	0	0	0	0	0	0	0
433	0	1	5	2d 00:24:53.77000	0d 22:38:57.16000	0.00514364	0.0195433	0.00022698	2.5	D	133	19/08/2020 17:30		0	0	0	0	0	0	0	0	0	0	0	0	0	0
434	0	1	6	2d 00:24:53.78000	0d 00:00:00.01000	0	0	0	2.5028	R	0	19/08/2020 17:30		0	0	0	0	0	0	0	0	0	0	0	0	0	0
435	0	1	6	2d 00:24:55.78000	0d 00:00:02.01000	0	0	0	2.5545	R	1	19/08/2020 17:30		0	0	0	0	0	0	0	0	0	0	0	0	0	0
436	0	1	6	2d 00:24:57.78000	0d 00:00:04.01000	0	0	0	2.593	R	1	19/08/2020 17:30		0	0	0	0	0	0	0	0	0	0	0	0	0	0
437	0	1	6	2d 00:24:59.78000	0d 00:00:06.01000	0	0	0	2.6259	R	1	19/08/2020 17:30		0	0	0	0	0	0	0	0	0	0	0	0	0	0
438	0	1	6	2d 00:25:01.78000	0d 00:00:08.01000	0	0	0	2.6554	R	1	19/08/2020 17:30		0	0	0	0	0	0	0	0	0	0	0	0	0	0
439	0	1	6	2d 00:25:03.77000	0d 00:00:10.00000	0	0	0	2.6822	R	129	19/08/2020 17:30		0	0	0	0	0	0	0	0	0	0	0	0	0	0
440	1	2	9	2d 00:25:03.81000	0d 00:00:00.04000	0.00000001	0.00000003	0.00090845	2.7057	C	0	19/08/2020 17:30		0	0	0	0	0	0	0	0	0	0	0	0	0	0
441	1	2	9	2d 00:25:03.97000	0d 00:00:00.20000	0.00000005	0.00000014	0.00090837	2.7277	C	5	19/08/2020 17:30		0	0	0	0	0	0	0	0	0	0	0	0	0	0
442	1	2	9	2d 00:25:04.13000	0d 00:00:00.36000	0.00000009	0.00000025	0.00090837	2.7477	C	5	19/08/2020 17:30		0	0	0	0	0	0	0	0	0	0	0	0	0	0
443	1	2	9	2d 00:25:04.30000	0d 00:00:00.53000	0.00000013	0.00000037	0.00090845	2.7666	C	5	19/08/2020 17:30		0	0	0	0	0	0	0	0	0	0	0	0	0	0
444	1	2	9	2d 00:25:04.48000	0d 00:00:00.71000	0.00000018	0.00000049	0.00090837	2.7845	C	5	19/08/2020 17:30		0	0	0	0	0	0	0	0	0	0	0	0	0	0
445	1	2	9	2d 00:25:04.67000	0d 00:00:00.90000	0.00000023	0.00000063	0.00090837	2.802	C	5	19/08/2020 17:30		0	0	0	0	0	0	0	0	0	0	0	0	0	0
446	1	2	9	2d 00:25:04.87000	0d 00:00:01.10000	0.00000028	0.00000077	0.00090822	2.8194	C	5	19/08/2020 17:30		0	0	0	0	0	0	0	0	0	0	0	0	0	0
447	1	2	9	2d 00:25:05.08000	0d 00:00:01.31000	0.00000033	0.00000092	0.00090837	2.8363	C	5	19/08/2020 17:30		0	0	0	0	0	0	0	0	0	0	0	0	0	0
448	1	2	9	2d 00:25:05.29000	0d 00:00:01.52000	0.00000038	0.00000107	0.00090829	2.8527	C	5	19/08/2020 17:30		0	0	0	0	0	0	0	0	0	0	0	0	0	0
449	1	2	9	2d 00:25:05.51000	0d 00:00:01.74000	0.00000044	0.00000123	0.00090852	2.8688	C	5	19/08/2020 17:30		0	0	0	0	0	0	0	0	0	0	0	0	0	0
450	1	2	9	2d 00:25:05.74000	0d 00:00:01.97000	0.0000005	0.00000139	0.00090837	2.885	C	5	19/08/2020 17:30		0	0	0	0	0	0	0	0	0	0	0	0	0	0
451	1	2	9	2d 00:25:05.97000	0d 00:00:02.20000	0.00000055	0.00000156	0.00090845	2.9007	C	5	19/08/2020 17:30		0	0	0	0	0	0	0	0	0	0	0	0	0	0
452	1	2	9	2d 00:25:06.20000	0d 00:00:02.43000	0.00000061	0.00000173	0.00090837	2.916	C	5	19/08/2020 17:30		0	0	0	0	0	0	0	0	0	0	0	0	0	0
453	1	2	9	2d 00:25:06.44000	0d 00:00:02.67000	0.00000067	0.00000191	0.00090829	2.9316	C	5	19/08/2020 17:30		0	0	0	0	0	0	0	0	0	0	0	0	0	0
454	1	2	9	2d 00:25:06.69000	0d 00:00:02.92000	0.00000074	0.00000209	0.00090829	2.947	C	5	19/08/2020 17:30		0	0	0	0	0	0	0	0	0	0	0	0	0	0
455	1	2	9	2d 00:25:06.94000	0d 00:00:03.17000	0.0000008	0.00000228	0.00090867	2.9622	C	5	19/08/2020 17:30		0	0	0	0	0	0	0	0	0	0	0	0	0	0
456	1	2	9	2d 00:25:07.19000	0d 00:00:03.42000	0.00000086	0.00000247	0.00090822	2.9772	C	5	19/08/2020 17:30		0	0	0	0	0	0	0	0	0	0	0	0	0	0
457	1	2	9	2d 00:25:07.45000	0d 00:00:03.68000	0.00000093	0.00000266	0.00090829	2.9921	C	5	19/08/2020 17:30		0	0	0	0	0	0	0	0	0	0	0	0	0	0
458	1	2	9	2d 00:25:07.71000	0d 00:00:03.94000	0.00000099	0.00000286	0.00090822	3.0069	C	5	19/08/2020 17:30		0	0	0	0	0	0	0	0	0	0	0	0	0	0
459	1	2	9	2d 00:25:07.98000	0d 00:00:04.21000	0.00000106	0.00000307	0.00090829	3.022	C	5	19/08/2020 17:30		0	0	0	0	0	0	0	0	0	0	0	0	0	0
460	1	2	9	2d 00:25:08.25000	0d 00:00:04.48000	0.00000113	0.00000327	0.00090829	3.0365	C	5	19/08/2020 17:30		0	0	0	0	0	0	0	0	0	0	0	0	0	0
461	1	2	9	2d 00:25:08.52000	0d 00:00:04.75000	0.0000012	0.00000348	0.00090829	3.051	C	5	19/08/2020 17:30		0	0	0	0	0	0	0	0	0	0	0	0	0	0
462	1	2	9	2d 00:25:08.80000	0d 00:00:05.03000	0.00000127	0.0000037	0.00090845	3.0657	C	5	19/08/2020 17:30		0	0	0	0	0	0	0	0	0	0	0	0	0	0
463	1	2	9	2d 00:25:09.08000	0d 00:00:05.31000	0.00000134	0.00000391	0.00090829	3.0799	C	5	19/08/2020 17:30		0	0	0	0	0	0	0	0	0	0	0	0	0	0
464	1	2	9	2d 00:25:09.37000	0d 00:00:05.60000	0.00000141	0.00000414	0.00090837	3.0941	C	5	19/08/2020 17:30		0	0	0	0	0	0	0	0	0	0	0	0	0	0
465	1	2	9	2d 00:25:09.65000	0d 00:00:05.88000	0.00000148	0.00000436	0.00090852	3.108	C	5	19/08/2020 17:30		0	0	0	0	0	0	0	0	0	0	0	0	0	0
466	1	2	9	2d 00:25:09.95000	0d 00:00:06.18000	0.00000156	0.00000459	0.00090829	3.1223	C	5	19/08/2020 17:30		0	0	0	0	0	0	0	0	0	0	0	0	0	0
467	1	2	9	2d 00:25:10.24000	0d 00:00:06.47000	0.00000163	0.00000482	0.00090837	3.1359	C	5	19/08/2020 17:30		0	0	0	0	0	0	0	0	0	0	0	0	0	0
468	1	2	9	2d 00:25:10.54000	0d 00:00:06.77000	0.00000171	0.00000506	0.00090822	3.1495	C	5	19/08/2020 17:30		0	0	0	0	0	0	0	0	0	0	0	0	0	0
469	1	2	9	2d 00:25:10.84000	0d 00:00:07.07000	0.00000178	0.0000053	0.00090829	3.1632	C	5	19/08/2020 17:30		0	0	0	0	0	0	0	0	0	0	0	0	0	0
470	1	2	9	2d 00:25:11.15000	0d 00:00:07.38000	0.00000186	0.00000555	0.00090822	3.1768	C	5	19/08/2020 17:30		0	0	0	0	0	0	0	0	0	0	0	0	0	0
471	1	2	9	2d 00:25:11.46000	0d 00:00:07.69000	0.00000194	0.0000058	0.00090829	3.1902	C	5	19/08/2020 17:30		0	0	0	0	0	0	0	0	0	0	0	0	0	0
472	1	2	9	2d 00:25:11.78000	0d 00:00:08.01000	0.00000202	0.00000606	0.00090822	3.2035	C	5	19/08/2020 17:30		0	0	0	0	0	0	0	0	0	0	0	0	0	0
473	1	2	9	2d 00:25:12.10000	0d 00:00:08.33000	0.0000021	0.00000631	0.00090822	3.2168	C	5	19/08/2020 17:30		0	0	0	0	0	0	0	0	0	0	0	0	0	0
474	1	2	9	2d 00:25:12.43000	0d 00:00:08.66000	0.00000218	0.00000658	0.00090822	3.23	C	5	19/08/2020 17:30		0	0	0	0	0	0	0	0	0	0	0	0	0	0
475	1	2	9	2d 00:25:12.77000	0d 00:00:09.00000	0.00000227	0.00000686	0.00090845	3.2433	C	5	19/08/2020 17:30		0	0	0	0	0	0	0	0	0	0	0	0	0	0
476	1	2	9	2d 00:25:13.12000	0d 00:00:09.35000	0.00000236	0.00000715	0.00090837	3.2564	C	5	19/08/2020 17:30		0	0	0	0	0	0	0	0	0	0	0	0	0	0
477	1	2	9	2d 00:25:13.47000	0d 00:00:09.70000	0.00000245	0.00000744	0.00090814	3.2697	C	5	19/08/2020 17:31		0	0	0	0	0	0	0	0	0	0	0	0	0	0
478	1	2	9	2d 00:25:13.84000	0d 00:00:10.07000	0.00000254	0.00000774	0.00090829	3.2831	C	5	19/08/2020 17:31		0	0	0	0	0	0	0	0	0	0	0	0	0	0
479	1	2	9	2d 00:25:14.21000	0d 00:00:10.44000	0.00000263	0.00000805	0.00090837	3.2961	C	5	19/08/2020 17:31		0	0	0	0	0	0	0	0	0	0	0	0	0	0
480	1	2	9	2d 00:25:14.58000	0d 00:00:10.81000	0.00000273	0.00000836	0.00090837	3.3089	C	5	19/08/2020 17:31		0	0	0	0	0	0	0	0	0	0	0	0	0	0
481	1	2	9	2d 00:25:14.97000	0d 00:00:11.20000	0.00000283	0.00000868	0.00090822	3.3219	C	5	19/08/2020 17:31		0	0	0	0	0	0	0	0	0	0	0	0	0	0
482	1	2	9	2d 00:25:15.37000	0d 00:00:11.60000	0.00000293	0.00000902	0.00090829	3.3347	C	5	19/08/2020 17:31		0	0	0	0	0	0	0	0	0	0	0	0	0	0
483	1	2	9	2d 00:25:15.77000	0d 00:00:12.00000	0.00000303	0.00000936	0.00090822	3.3471	C	5	19/08/2020 17:31		0	0	0	0	0	0	0	0	0	0	0	0	0	0
484	1	2	9	2d 00:25:16.17000	0d 00:00:12.40000	0.00000313	0.0000097	0.00090822	3.3596	C	5	19/08/2020 17:31		0	0	0	0	0	0	0	0	0	0	0	0	0	0
485	1	2	9	2d 00:25:16.59000	0d 00:00:12.82000	0.00000323	0.00001005	0.00090837	3.3721	C	5	19/08/2020 17:31		0	0	0	0	0	0	0	0	0	0	0	0	0	0
486	1	2	9	2d 00:25:17.03000	0d 00:00:13.26000	0.00000335	0.00001043	0.00090822	3.3848	C	5	19/08/2020 17:31		0	0	0	0	0	0	0	0	0	0	0	0	0	0
487	1	2	9	2d 00:25:17.48000	0d 00:00:13.71000	0.00000346	0.00001081	0.00090837	3.3973	C	5	19/08/2020 17:31		0	0	0	0	0	0	0	0	0	0	0	0	0	0
488	1	2	9	2d 00:25:17.95000	0d 00:00:14.18000	0.00000358	0.00001122	0.00090822	3.4096	C	5	19/08/2020 17:31		0	0	0	0	0	0	0	0	0	0	0	0	0	0
489	1	2	9	2d 00:25:18.43000	0d 00:00:14.66000	0.0000037	0.00001163	0.00090837	3.422	C	5	19/08/2020 17:31		0	0	0	0	0	0	0	0	0	0	0	0	0	0
490	1	2	9	2d 00:25:18.93000	0d 00:00:15.16000	0.00000382	0.00001206	0.00090814	3.4342	C	5	19/08/2020 17:31		0	0	0	0	0	0	0	0	0	0	0	0	0	0
491	1	2	9	2d 00:25:19.45000	0d 00:00:15.68000	0.00000396	0.00001251	0.00090867	3.4463	C	5	19/08/2020 17:31		0	0	0	0	0	0	0	0	0	0	0	0	0	0
492	1	2	9	2d 00:25:19.99000	0d 00:00:16.22000	0.00000409	0.00001298	0.00090837	3.4583	C	5	19/08/2020 17:31		0	0	0	0	0	0	0	0	0	0	0	0	0	0
493	1	2	9	2d 00:25:20.55000	0d 00:00:16.78000	0.00000423	0.00001347	0.00090829	3.4697	C	5	19/08/2020 17:31		0	0	0	0	0	0	0	0	0	0	0	0	0	0
494	1	2	9	2d 00:25:21.14000	0d 00:00:17.37000	0.00000438	0.00001399	0.00090829	3.4817	C	5	19/08/2020 17:31		0	0	0	0	0	0	0	0	0	0	0	0	0	0
495	1	2	9	2d 00:25:21.77000	0d 00:00:18.00000	0.00000454	0.00001455	0.00090837	3.4931	C	5	19/08/2020 17:31		0	0	0	0	0	0	0	0	0	0	0	0	0	0
496	1	2	9	2d 00:25:22.45000	0d 00:00:18.68000	0.00000471	0.00001515	0.00090837	3.5045	C	5	19/08/2020 17:31		0	0	0	0	0	0	0	0	0	0	0	0	0	0
497	1	2	9	2d 00:25:23.19000	0d 00:00:19.42000	0.0000049	0.0000158	0.00090845	3.5158	C	5	19/08/2020 17:31		0	0	0	0	0	0	0	0	0	0	0	0	0	0
498	1	2	9	2d 00:25:24.00000	0d 00:00:20.23000	0.0000051	0.00001652	0.00090837	3.5268	C	5	19/08/2020 17:31		0	0	0	0	0	0	0	0	0	0	0	0	0	0
499	1	2	9	2d 00:25:24.91000	0d 00:00:21.14000	0.00000533	0.00001733	0.00090837	3.5377	C	5	19/08/2020 17:31		0	0	0	0	0	0	0	0	0	0	0	0	0	0
500	1	2	9	2d 00:25:26.00000	0d 00:00:22.23000	0.00000561	0.00001831	0.00090837	3.5488	C	5	19/08/2020 17:31		0	0	0	0	0	0	0	0	0	0	0	0	0	0
501	1	2	9	2d 00:25:27.38000	0d 00:00:23.61000	0.00000596	0.00001954	0.00090829	3.5595	C	5	19/08/2020 17:31		0	0	0	0	0	0	0	0	0	0	0	0	0	0
502	1	2	9	2d 00:25:29.14000	0d 00:00:25.37000	0.0000064	0.00002113	0.00090822	3.57	C	5	19/08/2020 17:31		0	0	0	0	0	0	0	0	0	0	0	0	0	0
503	1	2	9	2d 00:25:31.62000	0d 00:00:27.85000	0.00000703	0.00002337	0.00090829	3.5805	C	5	19/08/2020 17:31		0	0	0	0	0	0	0	0	0	0	0	0	0	0
504	1	2	9	2d 00:25:35.42000	0d 00:00:31.65000	0.00000799	0.0000268	0.00090837	3.5908	C	5	19/08/2020 17:31		0	0	0	0	0	0	0	0	0	0	0	0	0	0
505	1	2	9	2d 00:25:41.94000	0d 00:00:38.17000	0.00000963	0.00003272	0.00090829	3.601	C	5	19/08/2020 17:31		0	0	0	0	0	0	0	0	0	0	0	0	0	0
506	1	2	9	2d 00:25:55.05000	0d 00:00:51.28000	0.00001294	0.00004465	0.00090822	3.611	C	5	19/08/2020 17:31		0	0	0	0	0	0	0	0	0	0	0	0	0	0
507	1	2	9	2d 00:26:25.35000	0d 00:01:21.58000	0.00002058	0.0000723	0.00090845	3.6213	C	5	19/08/2020 17:32		0	0	0	0	0	0	0	0	0	0	0	0	0	0
508	1	2	9	2d 00:27:45.95000	0d 00:02:42.18000	0.00004092	0.00014607	0.00090852	3.6313	C	5	19/08/2020 17:33		0	0	0	0	0	0	0	0	0	0	0	0	0	0
509	1	2	9	2d 00:30:38.48000	0d 00:05:34.71000	0.00008445	0.00030439	0.00090822	3.6414	C	5	19/08/2020 17:36		0	0	0	0	0	0	0	0	0	0	0	0	0	0
510	1	2	9	2d 00:35:12.27000	0d 00:10:08.50000	0.00015353	0.0005563	0.00090829	3.6515	C	5	19/08/2020 17:40		0	0	0	0	0	0	0	0	0	0	0	0	0	0
511	1	2	9	2d 00:40:12.27000	0d 00:15:08.50000	0.00022923	0.00083299	0.00090822	3.6593	C	1	19/08/2020 17:45		0	0	0	0	0	0	0	0	0	0	0	0	0	0
512	1	2	9	2d 00:45:12.27000	0d 00:20:08.50000	0.00030492	0.0011102	0.00090822	3.6651	C	1	19/08/2020 17:50		0	0	0	0	0	0	0	0	0	0	0	0	0	0
513	1	2	9	2d 00:50:12.27000	0d 00:25:08.50000	0.00038062	0.00138782	0.00090837	3.6699	C	1	19/08/2020 17:55		0	0	0	0	0	0	0	0	0	0	0	0	0	0
514	1	2	9	2d 00:55:12.27000	0d 00:30:08.50000	0.00045631	0.00166578	0.00090837	3.6741	C	1	19/08/2020 18:00		0	0	0	0	0	0	0	0	0	0	0	0	0	0
515	1	2	9	2d 01:00:12.27000	0d 00:35:08.50000	0.00053201	0.00194404	0.00090829	3.6777	C	1	19/08/2020 18:05		0	0	0	0	0	0	0	0	0	0	0	0	0	0
516	1	2	9	2d 01:05:12.27000	0d 00:40:08.50000	0.0006077	0.00222258	0.00090814	3.6812	C	1	19/08/2020 18:10		0	0	0	0	0	0	0	0	0	0	0	0	0	0
517	1	2	9	2d 01:10:12.27000	0d 00:45:08.50000	0.0006834	0.00250138	0.00090829	3.6847	C	1	19/08/2020 18:15		0	0	0	0	0	0	0	0	0	0	0	0	0	0
518	1	2	9	2d 01:15:12.27000	0d 00:50:08.50000	0.00075909	0.00278043	0.00090814	3.6881	C	1	19/08/2020 18:20		0	0	0	0	0	0	0	0	0	0	0	0	0	0
519	1	2	9	2d 01:20:12.27000	0d 00:55:08.50000	0.00083479	0.00305973	0.0009086	3.6915	C	1	19/08/2020 18:25		0	0	0	0	0	0	0	0	0	0	0	0	0	0
520	1	2	9	2d 01:25:12.27000	0d 01:00:08.50000	0.00091048	0.00333928	0.00090837	3.6948	C	1	19/08/2020 18:30		0	0	0	0	0	0	0	0	0	0	0	0	0	0
521	1	2	9	2d 01:30:12.27000	0d 01:05:08.50000	0.00098618	0.00361908	0.00090829	3.698	C	1	19/08/2020 18:35		0	0	0	0	0	0	0	0	0	0	0	0	0	0
522	1	2	9	2d 01:35:12.27000	0d 01:10:08.50000	0.00106187	0.00389915	0.00090845	3.7018	C	1	19/08/2020 18:40		0	0	0	0	0	0	0	0	0	0	0	0	0	0
523	1	2	9	2d 01:40:12.27000	0d 01:15:08.50000	0.00113757	0.00417949	0.00090837	3.7055	C	1	19/08/2020 18:45		0	0	0	0	0	0	0	0	0	0	0	0	0	0
524	1	2	9	2d 01:45:12.27000	0d 01:20:08.50000	0.00121326	0.00446013	0.00090829	3.7095	C	1	19/08/2020 18:50		0	0	0	0	0	0	0	0	0	0	0	0	0	0
525	1	2	9	2d 01:50:12.27000	0d 01:25:08.50000	0.00128896	0.00474107	0.00090837	3.7136	C	1	19/08/2020 18:55		0	0	0	0	0	0	0	0	0	0	0	0	0	0
526	1	2	9	2d 01:55:12.27000	0d 01:30:08.50000	0.00136465	0.00502232	0.00090814	3.7177	C	1	19/08/2020 19:00		0	0	0	0	0	0	0	0	0	0	0	0	0	0
527	1	2	9	2d 02:00:12.27000	0d 01:35:08.50000	0.00144035	0.0053039	0.00090837	3.7223	C	1	19/08/2020 19:05		0	0	0	0	0	0	0	0	0	0	0	0	0	0
528	1	2	9	2d 02:05:12.27000	0d 01:40:08.50000	0.00151604	0.00558581	0.00090829	3.7267	C	1	19/08/2020 19:10		0	0	0	0	0	0	0	0	0	0	0	0	0	0
529	1	2	9	2d 02:10:12.27000	0d 01:45:08.50000	0.00159174	0.00586806	0.00090829	3.731	C	1	19/08/2020 19:15		0	0	0	0	0	0	0	0	0	0	0	0	0	0
530	1	2	9	2d 02:15:12.27000	0d 01:50:08.50000	0.00166743	0.00615064	0.00090814	3.7351	C	1	19/08/2020 19:20		0	0	0	0	0	0	0	0	0	0	0	0	0	0
531	1	2	9	2d 02:20:12.27000	0d 01:55:08.50000	0.00174313	0.00643355	0.00090822	3.7394	C	1	19/08/2020 19:25		0	0	0	0	0	0	0	0	0	0	0	0	0	0
532	1	2	9	2d 02:25:12.27000	0d 02:00:08.50000	0.00181882	0.00671679	0.00090837	3.7438	C	1	19/08/2020 19:30		0	0	0	0	0	0	0	0	0	0	0	0	0	0
533	1	2	9	2d 02:30:12.27000	0d 02:05:08.50000	0.00189452	0.00700034	0.00090837	3.7479	C	1	19/08/2020 19:35		0	0	0	0	0	0	0	0	0	0	0	0	0	0
534	1	2	9	2d 02:35:12.27000	0d 02:10:08.50000	0.00197021	0.00728421	0.00090822	3.7522	C	1	19/08/2020 19:40		0	0	0	0	0	0	0	0	0	0	0	0	0	0
535	1	2	9	2d 02:40:12.27000	0d 02:15:08.50000	0.00204591	0.0075684	0.00090837	3.7565	C	1	19/08/2020 19:45		0	0	0	0	0	0	0	0	0	0	0	0	0	0
536	1	2	9	2d 02:45:12.27000	0d 02:20:08.50000	0.0021216	0.0078529	0.00090852	3.7604	C	1	19/08/2020 19:50		0	0	0	0	0	0	0	0	0	0	0	0	0	0
537	1	2	9	2d 02:50:12.27000	0d 02:25:08.50000	0.0021973	0.00813773	0.00090845	3.765	C	1	19/08/2020 19:55		0	0	0	0	0	0	0	0	0	0	0	0	0	0
538	1	2	9	2d 02:55:12.27000	0d 02:30:08.50000	0.00227299	0.00842288	0.00090822	3.7693	C	1	19/08/2020 20:00		0	0	0	0	0	0	0	0	0	0	0	0	0	0
539	1	2	9	2d 03:00:12.27000	0d 02:35:08.50000	0.00234869	0.00870836	0.00090837	3.7736	C	1	19/08/2020 20:05		0	0	0	0	0	0	0	0	0	0	0	0	0	0
540	1	2	9	2d 03:05:12.27000	0d 02:40:08.50000	0.00242438	0.00899418	0.00090829	3.7783	C	1	19/08/2020 20:10		0	0	0	0	0	0	0	0	0	0	0	0	0	0
541	1	2	9	2d 03:10:12.27000	0d 02:45:08.50000	0.00250008	0.00928036	0.00090822	3.783	C	1	19/08/2020 20:15		0	0	0	0	0	0	0	0	0	0	0	0	0	0
542	1	2	9	2d 03:15:12.27000	0d 02:50:08.50000	0.00257577	0.00956691	0.00090837	3.7881	C	1	19/08/2020 20:20		0	0	0	0	0	0	0	0	0	0	0	0	0	0
543	1	2	9	2d 03:20:12.27000	0d 02:55:08.50000	0.00265147	0.00985385	0.00090837	3.7934	C	1	19/08/2020 20:25		0	0	0	0	0	0	0	0	0	0	0	0	0	0
544	1	2	9	2d 03:25:12.27000	0d 03:00:08.50000	0.00272716	0.0101412	0.00090822	3.799	C	1	19/08/2020 20:30		0	0	0	0	0	0	0	0	0	0	0	0	0	0
545	1	2	9	2d 03:30:12.27000	0d 03:05:08.50000	0.00280286	0.010429	0.00090829	3.805	C	1	19/08/2020 20:35		0	0	0	0	0	0	0	0	0	0	0	0	0	0
546	1	2	9	2d 03:35:12.27000	0d 03:10:08.50000	0.00287855	0.0107173	0.00090837	3.8119	C	1	19/08/2020 20:40		0	0	0	0	0	0	0	0	0	0	0	0	0	0
547	1	2	9	2d 03:40:12.27000	0d 03:15:08.50000	0.00295425	0.0110061	0.00090822	3.8187	C	1	19/08/2020 20:45		0	0	0	0	0	0	0	0	0	0	0	0	0	0
548	1	2	9	2d 03:45:12.27000	0d 03:20:08.50000	0.00302994	0.0112954	0.00090822	3.8265	C	1	19/08/2020 20:50		0	0	0	0	0	0	0	0	0	0	0	0	0	0
549	1	2	9	2d 03:50:12.27000	0d 03:25:08.50000	0.00310564	0.0115854	0.00090845	3.8346	C	1	19/08/2020 20:55		0	0	0	0	0	0	0	0	0	0	0	0	0	0
550	1	2	9	2d 03:55:12.27000	0d 03:30:08.50000	0.00318133	0.011876	0.00090822	3.8434	C	1	19/08/2020 21:00		0	0	0	0	0	0	0	0	0	0	0	0	0	0
551	1	2	9	2d 04:00:12.27000	0d 03:35:08.50000	0.00325703	0.0121673	0.00090845	3.8531	C	1	19/08/2020 21:05		0	0	0	0	0	0	0	0	0	0	0	0	0	0
552	1	2	9	2d 04:05:08.17000	0d 03:40:04.40000	0.00333169	0.0124553	0.00090845	3.8631	C	5	19/08/2020 21:10		0	0	0	0	0	0	0	0	0	0	0	0	0	0
553	1	2	9	2d 04:09:49.04000	0d 03:44:45.27000	0.00340256	0.0127294	0.00090845	3.8732	C	5	19/08/2020 21:15		0	0	0	0	0	0	0	0	0	0	0	0	0	0
554	1	2	9	2d 04:14:15.79000	0d 03:49:12.02000	0.00346986	0.0129905	0.00090837	3.8833	C	5	19/08/2020 21:20		0	0	0	0	0	0	0	0	0	0	0	0	0	0
555	1	2	9	2d 04:18:34.06000	0d 03:53:30.29000	0.00353503	0.0132438	0.00090837	3.8933	C	5	19/08/2020 21:24		0	0	0	0	0	0	0	0	0	0	0	0	0	0
556	1	2	9	2d 04:22:42.21000	0d 03:57:38.44000	0.00359764	0.0134879	0.00090822	3.9034	C	5	19/08/2020 21:28		0	0	0	0	0	0	0	0	0	0	0	0	0	0
557	1	2	9	2d 04:26:44.18000	0d 04:01:40.41000	0.00365869	0.0137265	0.00090852	3.9136	C	5	19/08/2020 21:32		0	0	0	0	0	0	0	0	0	0	0	0	0	0
558	1	2	9	2d 04:30:48.66000	0d 04:05:44.89000	0.00372038	0.0139683	0.00090837	3.9239	C	5	19/08/2020 21:36		0	0	0	0	0	0	0	0	0	0	0	0	0	0
559	1	2	9	2d 04:34:40.71000	0d 04:09:36.94000	0.00377893	0.0141983	0.00090845	3.9341	C	5	19/08/2020 21:40		0	0	0	0	0	0	0	0	0	0	0	0	0	0
560	1	2	9	2d 04:38:33.47000	0d 04:13:29.70000	0.00383766	0.0144296	0.00090845	3.9442	C	5	19/08/2020 21:44		0	0	0	0	0	0	0	0	0	0	0	0	0	0
561	1	2	9	2d 04:42:17.55000	0d 04:17:13.78000	0.0038942	0.0146529	0.00090837	3.9542	C	5	19/08/2020 21:48		0	0	0	0	0	0	0	0	0	0	0	0	0	0
562	1	2	9	2d 04:45:58.11000	0d 04:20:54.34000	0.00394985	0.0148732	0.00090845	3.9643	C	5	19/08/2020 21:51		0	0	0	0	0	0	0	0	0	0	0	0	0	0
563	1	2	9	2d 04:49:39.97000	0d 04:24:36.20000	0.00400583	0.0150954	0.00090837	3.9744	C	5	19/08/2020 21:55		0	0	0	0	0	0	0	0	0	0	0	0	0	0
564	1	2	9	2d 04:53:20.70000	0d 04:28:16.93000	0.00406152	0.0153171	0.00090822	3.9844	C	5	19/08/2020 21:59		0	0	0	0	0	0	0	0	0	0	0	0	0	0
565	1	2	9	2d 04:56:59.70000	0d 04:31:55.93000	0.00411678	0.0155375	0.00090845	3.9945	C	5	19/08/2020 22:02		0	0	0	0	0	0	0	0	0	0	0	0	0	0
566	1	2	9	2d 05:00:33.97000	0d 04:35:30.20000	0.00417084	0.0157537	0.00090845	4.0046	C	5	19/08/2020 22:06		0	0	0	0	0	0	0	0	0	0	0	0	0	0
567	1	2	9	2d 05:04:08.77000	0d 04:39:05.00000	0.00422504	0.015971	0.00090829	4.0146	C	5	19/08/2020 22:09		0	0	0	0	0	0	0	0	0	0	0	0	0	0
568	1	2	9	2d 05:07:41.17000	0d 04:42:37.40000	0.00427863	0.0161865	0.00090837	4.0247	C	5	19/08/2020 22:13		0	0	0	0	0	0	0	0	0	0	0	0	0	0
569	1	2	9	2d 05:11:08.88000	0d 04:46:05.11000	0.00433104	0.0163976	0.00090845	4.0348	C	5	19/08/2020 22:16		0	0	0	0	0	0	0	0	0	0	0	0	0	0
570	1	2	9	2d 05:14:36.92000	0d 04:49:33.15000	0.00438353	0.0166097	0.00090822	4.0449	C	5	19/08/2020 22:20		0	0	0	0	0	0	0	0	0	0	0	0	0	0
571	1	2	9	2d 05:18:02.15000	0d 04:52:58.38000	0.00443532	0.0168194	0.00090822	4.0549	C	5	19/08/2020 22:23		0	0	0	0	0	0	0	0	0	0	0	0	0	0
572	1	2	9	2d 05:21:30.34000	0d 04:56:26.57000	0.00448785	0.0170327	0.00090845	4.065	C	5	19/08/2020 22:27		0	0	0	0	0	0	0	0	0	0	0	0	0	0
573	1	2	9	2d 05:24:47.12000	0d 04:59:43.35000	0.0045375	0.0172348	0.00090837	4.0751	C	5	19/08/2020 22:30		0	0	0	0	0	0	0	0	0	0	0	0	0	0
574	1	2	9	2d 05:28:06.90000	0d 05:03:03.13000	0.0045879	0.0174404	0.00090837	4.0851	C	5	19/08/2020 22:33		0	0	0	0	0	0	0	0	0	0	0	0	0	0
575	1	2	9	2d 05:31:21.66000	0d 05:06:17.89000	0.00463704	0.0176414	0.00090822	4.0952	C	5	19/08/2020 22:37		0	0	0	0	0	0	0	0	0	0	0	0	0	0
576	1	2	9	2d 05:34:32.45000	0d 05:09:28.68000	0.00468518	0.0178388	0.00090837	4.1053	C	5	19/08/2020 22:40		0	0	0	0	0	0	0	0	0	0	0	0	0	0
577	1	2	9	2d 05:37:43.77000	0d 05:12:40.00000	0.00473346	0.0180372	0.00090822	4.1154	C	5	19/08/2020 22:43		0	0	0	0	0	0	0	0	0	0	0	0	0	0
578	1	2	9	2d 05:40:54.94000	0d 05:15:51.17000	0.00478169	0.018236	0.00090845	4.1254	C	5	19/08/2020 22:46		0	0	0	0	0	0	0	0	0	0	0	0	0	0
579	1	2	9	2d 05:43:59.55000	0d 05:18:55.78000	0.00482827	0.0184284	0.00090829	4.1357	C	5	19/08/2020 22:49		0	0	0	0	0	0	0	0	0	0	0	0	0	0
580	1	2	9	2d 05:47:05.85000	0d 05:22:02.08000	0.00487528	0.018623	0.00090837	4.1457	C	5	19/08/2020 22:52		0	0	0	0	0	0	0	0	0	0	0	0	0	0
581	1	2	9	2d 05:50:09.14000	0d 05:25:05.37000	0.00492153	0.0188149	0.00090845	4.1559	C	5	19/08/2020 22:55		0	0	0	0	0	0	0	0	0	0	0	0	0	0
582	1	2	9	2d 05:53:12.64000	0d 05:28:08.87000	0.00496783	0.0190076	0.00090837	4.166	C	5	19/08/2020 22:58		0	0	0	0	0	0	0	0	0	0	0	0	0	0
583	1	2	9	2d 05:56:12.24000	0d 05:31:08.47000	0.00501314	0.0191966	0.00090852	4.1761	C	5	19/08/2020 23:01		0	0	0	0	0	0	0	0	0	0	0	0	0	0
584	1	2	9	2d 05:59:10.57000	0d 05:34:06.80000	0.00505814	0.0193847	0.00090837	4.1863	C	5	19/08/2020 23:04		0	0	0	0	0	0	0	0	0	0	0	0	0	0
585	1	2	9	2d 06:02:10.43000	0d 05:37:06.66000	0.00510352	0.0195749	0.00090829	4.1964	C	5	19/08/2020 23:07		0	0	0	0	0	0	0	0	0	0	0	0	0	0
586	1	2	9	2d 06:03:12.49000	0d 05:38:08.72000	0.00511918	0.0196407	0.00090845	4.2	C	133	19/08/2020 23:08		0	0	0	0	0	0	0	0	0	0	0	0	0	0
587	1	2	10	2d 06:03:12.52000	0d 00:00:00.03000	0.00511919	0.0196407	0.00094858	4.1997	C	0	19/08/2020 23:08		0	0	0	0	0	0	0	0	0	0	0	0	0	0
588	1	2	10	2d 06:03:29.75000	0d 00:00:17.26000	0.00512352	0.0196589	0.0008484	4.2005	C	4	19/08/2020 23:09		0	0	0	0	0	0	0	0	0	0	0	0	0	0
589	1	2	10	2d 06:03:46.51000	0d 00:00:34.02000	0.00512722	0.0196745	0.0007483	4.2	C	4	19/08/2020 23:09		0	0	0	0	0	0	0	0	0	0	0	0	0	0
590	1	2	10	2d 06:04:10.55000	0d 00:00:58.06000	0.00513186	0.019694	0.00064828	4.2002	C	4	19/08/2020 23:09		0	0	0	0	0	0	0	0	0	0	0	0	0	0
591	1	2	10	2d 06:04:42.40000	0d 00:01:29.91000	0.00513714	0.0197161	0.0005481	4.2002	C	4	19/08/2020 23:10		0	0	0	0	0	0	0	0	0	0	0	0	0	0
592	1	2	10	2d 06:05:22.59000	0d 00:02:10.10000	0.00514268	0.0197394	0.00044793	4.2	C	4	19/08/2020 23:11		0	0	0	0	0	0	0	0	0	0	0	0	0	0
593	1	2	10	2d 06:06:14.63000	0d 00:03:02.14000	0.00514838	0.0197634	0.00034791	4.2002	C	4	19/08/2020 23:12		0	0	0	0	0	0	0	0	0	0	0	0	0	0
594	1	2	10	2d 06:07:27.42000	0d 00:04:14.93000	0.00515433	0.0197883	0.00024788	4.2	C	4	19/08/2020 23:13		0	0	0	0	0	0	0	0	0	0	0	0	0	0
595	1	2	10	2d 06:09:28.89000	0d 00:06:16.40000	0.00516084	0.0198157	0.00014786	4.2	C	4	19/08/2020 23:15		0	0	0	0	0	0	0	0	0	0	0	0	0	0
596	1	2	10	2d 06:11:51.70000	0d 00:08:39.21000	0.00516545	0.019835	0.00009087	4.2	C	132	19/08/2020 23:17		0	0	0	0	0	0	0	0	0	0	0	0	0	0
597	1	2	11	2d 06:11:51.71000	0d 00:00:00.01000	0	0	0	4.1994	R	0	19/08/2020 23:17		0	0	0	0	0	0	0	0	0	0	0	0	0	0
598	1	2	11	2d 06:11:53.71000	0d 00:00:02.01000	0	0	0	4.1994	R	1	19/08/2020 23:17		0	0	0	0	0	0	0	0	0	0	0	0	0	0
599	1	2	11	2d 06:11:55.71000	0d 00:00:04.01000	0	0	0	4.1991	R	1	19/08/2020 23:17		0	0	0	0	0	0	0	0	0	0	0	0	0	0
600	1	2	11	2d 06:11:57.71000	0d 00:00:06.01000	0	0	0	4.1991	R	1	19/08/2020 23:17		0	0	0	0	0	0	0	0	0	0	0	0	0	0
601	1	2	11	2d 06:11:59.71000	0d 00:00:08.01000	0	0	0	4.1993	R	1	19/08/2020 23:17		0	0	0	0	0	0	0	0	0	0	0	0	0	0
602	1	2	11	2d 06:12:01.70000	0d 00:00:10.00000	0	0	0	4.1993	R	129	19/08/2020 23:17		0	0	0	0	0	0	0	0	0	0	0	0	0	0
603	1	2	12	2d 06:12:01.74000	0d 00:00:00.04000	0.00000001	0.00000004	0.00090852	4.1938	D	0	19/08/2020 23:17		0	0	0	0	0	0	0	0	0	0	0	0	0	0
604	1	2	12	2d 06:13:08.85000	0d 00:01:07.15000	0.00001694	0.00007095	0.00090806	4.1837	D	5	19/08/2020 23:18		0	0	0	0	0	0	0	0	0	0	0	0	0	0
605	1	2	12	2d 06:15:39.71000	0d 00:03:38.01000	0.00005501	0.00023001	0.00090829	4.1736	D	5	19/08/2020 23:21		0	0	0	0	0	0	0	0	0	0	0	0	0	0
606	1	2	12	2d 06:18:20.02000	0d 00:06:18.32000	0.00009546	0.00039862	0.00090852	4.1636	D	5	19/08/2020 23:24		0	0	0	0	0	0	0	0	0	0	0	0	0	0
607	1	2	12	2d 06:21:06.67000	0d 00:09:04.97000	0.0001375	0.00057349	0.00090845	4.1534	D	5	19/08/2020 23:26		0	0	0	0	0	0	0	0	0	0	0	0	0	0
608	1	2	12	2d 06:23:56.42000	0d 00:11:54.72000	0.00018034	0.00075117	0.00090837	4.1433	D	5	19/08/2020 23:29		0	0	0	0	0	0	0	0	0	0	0	0	0	0
609	1	2	12	2d 06:26:46.41000	0d 00:14:44.71000	0.00022323	0.00092867	0.00090837	4.1332	D	5	19/08/2020 23:32		0	0	0	0	0	0	0	0	0	0	0	0	0	0
610	1	2	12	2d 06:29:40.09000	0d 00:17:38.39000	0.00026705	0.00110958	0.00090822	4.1231	D	5	19/08/2020 23:35		0	0	0	0	0	0	0	0	0	0	0	0	0	0
611	1	2	12	2d 06:32:36.36000	0d 00:20:34.66000	0.00031152	0.00129274	0.00090822	4.1129	D	5	19/08/2020 23:38		0	0	0	0	0	0	0	0	0	0	0	0	0	0
612	1	2	12	2d 06:35:35.84000	0d 00:23:34.14000	0.00035681	0.00147878	0.00090837	4.1028	D	5	19/08/2020 23:41		0	0	0	0	0	0	0	0	0	0	0	0	0	0
613	1	2	12	2d 06:38:36.71000	0d 00:26:35.01000	0.00040245	0.00166579	0.00090829	4.0928	D	5	19/08/2020 23:44		0	0	0	0	0	0	0	0	0	0	0	0	0	0
614	1	2	12	2d 06:41:38.21000	0d 00:29:36.51000	0.00044824	0.00185299	0.00090822	4.0827	D	5	19/08/2020 23:47		0	0	0	0	0	0	0	0	0	0	0	0	0	0
615	1	2	12	2d 06:44:43.18000	0d 00:32:41.48000	0.00049491	0.00204331	0.00090845	4.0726	D	5	19/08/2020 23:50		0	0	0	0	0	0	0	0	0	0	0	0	0	0
616	1	2	12	2d 06:47:52.99000	0d 00:35:51.29000	0.00054281	0.00223813	0.00090814	4.0624	D	5	19/08/2020 23:53		0	0	0	0	0	0	0	0	0	0	0	0	0	0
617	1	2	12	2d 06:51:07.34000	0d 00:39:05.64000	0.00059184	0.0024371	0.00090829	4.0523	D	5	19/08/2020 23:56		0	0	0	0	0	0	0	0	0	0	0	0	0	0
618	1	2	12	2d 06:54:19.32000	0d 00:42:17.62000	0.00064028	0.00263316	0.00090814	4.0423	D	5	20/08/2020 00:00		0	0	0	0	0	0	0	0	0	0	0	0	0	0
619	1	2	12	2d 06:57:37.73000	0d 00:45:36.03000	0.00069035	0.00283528	0.00090814	4.0322	D	5	20/08/2020 00:03		0	0	0	0	0	0	0	0	0	0	0	0	0	0
620	1	2	12	2d 07:00:52.15000	0d 00:48:50.45000	0.0007394	0.00303284	0.00090837	4.0221	D	5	20/08/2020 00:06		0	0	0	0	0	0	0	0	0	0	0	0	0	0
621	1	2	12	2d 07:04:08.18000	0d 00:52:06.48000	0.00078886	0.00323154	0.00090837	4.0119	D	5	20/08/2020 00:09		0	0	0	0	0	0	0	0	0	0	0	0	0	0
622	1	2	12	2d 07:07:37.86000	0d 00:55:36.16000	0.00084177	0.00344354	0.00090822	4.0018	D	5	20/08/2020 00:13		0	0	0	0	0	0	0	0	0	0	0	0	0	0
623	1	2	12	2d 07:11:03.78000	0d 00:59:02.08000	0.00089373	0.00365121	0.00090837	3.9918	D	5	20/08/2020 00:16		0	0	0	0	0	0	0	0	0	0	0	0	0	0
624	1	2	12	2d 07:14:32.47000	0d 01:02:30.77000	0.00094638	0.00386114	0.00090837	3.9815	D	5	20/08/2020 00:20		0	0	0	0	0	0	0	0	0	0	0	0	0	0
625	1	2	12	2d 07:18:08.40000	0d 01:06:06.70000	0.00100086	0.00407781	0.00090837	3.9715	D	5	20/08/2020 00:23		0	0	0	0	0	0	0	0	0	0	0	0	0	0
626	1	2	12	2d 07:21:40.42000	0d 01:09:38.72000	0.00105436	0.00429	0.00090829	3.9614	D	5	20/08/2020 00:27		0	0	0	0	0	0	0	0	0	0	0	0	0	0
627	1	2	12	2d 07:25:14.81000	0d 01:13:13.11000	0.00110845	0.00450403	0.00090845	3.9513	D	5	20/08/2020 00:31		0	0	0	0	0	0	0	0	0	0	0	0	0	0
628	1	2	12	2d 07:28:53.64000	0d 01:16:51.94000	0.00116367	0.00472193	0.00090837	3.9413	D	5	20/08/2020 00:34		0	0	0	0	0	0	0	0	0	0	0	0	0	0
629	1	2	12	2d 07:32:31.42000	0d 01:20:29.72000	0.00121862	0.00493823	0.00090837	3.9312	D	5	20/08/2020 00:38		0	0	0	0	0	0	0	0	0	0	0	0	0	0
630	1	2	12	2d 07:36:12.88000	0d 01:24:11.18000	0.0012745	0.00515762	0.00090822	3.9211	D	5	20/08/2020 00:42		0	0	0	0	0	0	0	0	0	0	0	0	0	0
631	1	2	12	2d 07:39:55.70000	0d 01:27:54.00000	0.00133072	0.0053778	0.00090867	3.911	D	5	20/08/2020 00:45		0	0	0	0	0	0	0	0	0	0	0	0	0	0
632	1	2	12	2d 07:43:42.91000	0d 01:31:41.21000	0.00138805	0.00560173	0.00090845	3.901	D	5	20/08/2020 00:49		0	0	0	0	0	0	0	0	0	0	0	0	0	0
633	1	2	12	2d 07:47:36.57000	0d 01:35:34.87000	0.001447	0.00583143	0.00090845	3.8909	D	5	20/08/2020 00:53		0	0	0	0	0	0	0	0	0	0	0	0	0	0
634	1	2	12	2d 07:51:31.52000	0d 01:39:29.82000	0.00150628	0.00606179	0.00090814	3.8808	D	5	20/08/2020 00:57		0	0	0	0	0	0	0	0	0	0	0	0	0	0
635	1	2	12	2d 07:55:31.97000	0d 01:43:30.27000	0.00156695	0.00629694	0.00090829	3.8708	D	5	20/08/2020 01:01		0	0	0	0	0	0	0	0	0	0	0	0	0	0
636	1	2	12	2d 07:59:38.47000	0d 01:47:36.77000	0.00162915	0.00653738	0.00090822	3.8605	D	5	20/08/2020 01:05		0	0	0	0	0	0	0	0	0	0	0	0	0	0
637	1	2	12	2d 08:03:57.22000	0d 01:51:55.52000	0.00169444	0.0067891	0.00090852	3.8505	D	5	20/08/2020 01:09		0	0	0	0	0	0	0	0	0	0	0	0	0	0
638	1	2	12	2d 08:08:26.42000	0d 01:56:24.72000	0.00176236	0.00705031	0.00090852	3.8404	D	5	20/08/2020 01:14		0	0	0	0	0	0	0	0	0	0	0	0	0	0
639	1	2	12	2d 08:13:10.30000	0d 02:01:08.60000	0.00183399	0.00732503	0.00090829	3.8303	D	5	20/08/2020 01:18		0	0	0	0	0	0	0	0	0	0	0	0	0	0
640	1	2	12	2d 08:18:07.04000	0d 02:06:05.34000	0.00190886	0.00761144	0.00090845	3.8202	D	5	20/08/2020 01:23		0	0	0	0	0	0	0	0	0	0	0	0	0	0
641	1	2	12	2d 08:23:07.04000	0d 02:11:05.34000	0.00198455	0.00790027	0.00090852	3.8108	D	1	20/08/2020 01:28		0	0	0	0	0	0	0	0	0	0	0	0	0	0
642	1	2	12	2d 08:28:07.04000	0d 02:16:05.34000	0.00206025	0.0081884	0.00090822	3.8021	D	1	20/08/2020 01:33		0	0	0	0	0	0	0	0	0	0	0	0	0	0
643	1	2	12	2d 08:33:07.04000	0d 02:21:05.34000	0.00213594	0.00847588	0.00090829	3.7937	D	1	20/08/2020 01:38		0	0	0	0	0	0	0	0	0	0	0	0	0	0
644	1	2	12	2d 08:38:07.04000	0d 02:26:05.34000	0.00221164	0.00876277	0.00090852	3.7861	D	1	20/08/2020 01:43		0	0	0	0	0	0	0	0	0	0	0	0	0	0
645	1	2	12	2d 08:43:07.04000	0d 02:31:05.34000	0.00228733	0.0090491	0.00090845	3.779	D	1	20/08/2020 01:48		0	0	0	0	0	0	0	0	0	0	0	0	0	0
646	1	2	12	2d 08:48:07.04000	0d 02:36:05.34000	0.00236303	0.0093349	0.00090829	3.7723	D	1	20/08/2020 01:53		0	0	0	0	0	0	0	0	0	0	0	0	0	0
647	1	2	12	2d 08:53:07.04000	0d 02:41:05.34000	0.00243872	0.00962021	0.00090837	3.7662	D	1	20/08/2020 01:58		0	0	0	0	0	0	0	0	0	0	0	0	0	0
648	1	2	12	2d 08:58:07.04000	0d 02:46:05.34000	0.00251442	0.00990507	0.00090845	3.7603	D	1	20/08/2020 02:03		0	0	0	0	0	0	0	0	0	0	0	0	0	0
649	1	2	12	2d 09:03:07.04000	0d 02:51:05.34000	0.00259011	0.0101895	0.00090822	3.7549	D	1	20/08/2020 02:08		0	0	0	0	0	0	0	0	0	0	0	0	0	0
650	1	2	12	2d 09:08:07.04000	0d 02:56:05.34000	0.00266581	0.0104735	0.00090845	3.7498	D	1	20/08/2020 02:13		0	0	0	0	0	0	0	0	0	0	0	0	0	0
651	1	2	12	2d 09:13:07.04000	0d 03:01:05.34000	0.0027415	0.0107572	0.00090822	3.7447	D	1	20/08/2020 02:18		0	0	0	0	0	0	0	0	0	0	0	0	0	0
652	1	2	12	2d 09:18:07.04000	0d 03:06:05.34000	0.0028172	0.0110405	0.00090822	3.74	D	1	20/08/2020 02:23		0	0	0	0	0	0	0	0	0	0	0	0	0	0
653	1	2	12	2d 09:23:07.04000	0d 03:11:05.34000	0.00289289	0.0113234	0.00090829	3.7353	D	1	20/08/2020 02:28		0	0	0	0	0	0	0	0	0	0	0	0	0	0
654	1	2	12	2d 09:28:07.04000	0d 03:16:05.34000	0.00296859	0.011606	0.00090837	3.7307	D	1	20/08/2020 02:33		0	0	0	0	0	0	0	0	0	0	0	0	0	0
655	1	2	12	2d 09:33:07.04000	0d 03:21:05.34000	0.00304428	0.0118882	0.00090845	3.7259	D	1	20/08/2020 02:38		0	0	0	0	0	0	0	0	0	0	0	0	0	0
656	1	2	12	2d 09:38:07.04000	0d 03:26:05.34000	0.00311998	0.0121701	0.00090829	3.7215	D	1	20/08/2020 02:43		0	0	0	0	0	0	0	0	0	0	0	0	0	0
657	1	2	12	2d 09:43:07.04000	0d 03:31:05.34000	0.00319567	0.0124516	0.00090837	3.7168	D	1	20/08/2020 02:48		0	0	0	0	0	0	0	0	0	0	0	0	0	0
658	1	2	12	2d 09:48:07.04000	0d 03:36:05.34000	0.00327137	0.0127327	0.00090822	3.7118	D	1	20/08/2020 02:53		0	0	0	0	0	0	0	0	0	0	0	0	0	0
659	1	2	12	2d 09:53:07.04000	0d 03:41:05.34000	0.00334706	0.0130135	0.00090829	3.7073	D	1	20/08/2020 02:58		0	0	0	0	0	0	0	0	0	0	0	0	0	0
660	1	2	12	2d 09:58:07.04000	0d 03:46:05.34000	0.00342276	0.013294	0.00090837	3.7024	D	1	20/08/2020 03:03		0	0	0	0	0	0	0	0	0	0	0	0	0	0
661	1	2	12	2d 10:03:07.04000	0d 03:51:05.34000	0.00349845	0.013574	0.00090837	3.6971	D	1	20/08/2020 03:08		0	0	0	0	0	0	0	0	0	0	0	0	0	0
662	1	2	12	2d 10:08:07.04000	0d 03:56:05.34000	0.00357415	0.0138537	0.00090829	3.6921	D	1	20/08/2020 03:13		0	0	0	0	0	0	0	0	0	0	0	0	0	0
663	1	2	12	2d 10:13:07.04000	0d 04:01:05.34000	0.00364984	0.014133	0.00090852	3.6869	D	1	20/08/2020 03:18		0	0	0	0	0	0	0	0	0	0	0	0	0	0
664	1	2	12	2d 10:18:07.04000	0d 04:06:05.34000	0.00372554	0.0144118	0.00090845	3.6809	D	1	20/08/2020 03:23		0	0	0	0	0	0	0	0	0	0	0	0	0	0
665	1	2	12	2d 10:23:07.04000	0d 04:11:05.34000	0.00380123	0.0146902	0.00090822	3.675	D	1	20/08/2020 03:28		0	0	0	0	0	0	0	0	0	0	0	0	0	0
666	1	2	12	2d 10:28:07.04000	0d 04:16:05.34000	0.00387693	0.0149682	0.00090829	3.6689	D	1	20/08/2020 03:33		0	0	0	0	0	0	0	0	0	0	0	0	0	0
667	1	2	12	2d 10:33:07.04000	0d 04:21:05.34000	0.00395262	0.0152457	0.00090822	3.6628	D	1	20/08/2020 03:38		0	0	0	0	0	0	0	0	0	0	0	0	0	0
668	1	2	12	2d 10:38:07.04000	0d 04:26:05.34000	0.00402832	0.0155227	0.00090845	3.6561	D	1	20/08/2020 03:43		0	0	0	0	0	0	0	0	0	0	0	0	0	0
669	1	2	12	2d 10:43:07.04000	0d 04:31:05.34000	0.00410401	0.0157991	0.00090845	3.6492	D	1	20/08/2020 03:48		0	0	0	0	0	0	0	0	0	0	0	0	0	0
670	1	2	12	2d 10:48:07.04000	0d 04:36:05.34000	0.00417971	0.0160751	0.00090814	3.6419	D	1	20/08/2020 03:53		0	0	0	0	0	0	0	0	0	0	0	0	0	0
671	1	2	12	2d 10:53:07.04000	0d 04:41:05.34000	0.0042554	0.0163505	0.00090829	3.6342	D	1	20/08/2020 03:58		0	0	0	0	0	0	0	0	0	0	0	0	0	0
672	1	2	12	2d 10:58:07.04000	0d 04:46:05.34000	0.0043311	0.0166252	0.00090845	3.6254	D	1	20/08/2020 04:03		0	0	0	0	0	0	0	0	0	0	0	0	0	0
673	1	2	12	2d 11:03:07.04000	0d 04:51:05.34000	0.00440679	0.0168993	0.00090814	3.6161	D	1	20/08/2020 04:08		0	0	0	0	0	0	0	0	0	0	0	0	0	0
674	1	2	12	2d 11:07:46.85000	0d 04:55:45.15000	0.00447739	0.0171543	0.00090837	3.6059	D	5	20/08/2020 04:13		0	0	0	0	0	0	0	0	0	0	0	0	0	0
675	1	2	12	2d 11:11:53.24000	0d 04:59:51.54000	0.00453956	0.0173782	0.00090829	3.5958	D	5	20/08/2020 04:17		0	0	0	0	0	0	0	0	0	0	0	0	0	0
676	1	2	12	2d 11:15:18.92000	0d 05:03:17.22000	0.00459146	0.0175645	0.00090829	3.5857	D	5	20/08/2020 04:21		0	0	0	0	0	0	0	0	0	0	0	0	0	0
677	1	2	12	2d 11:18:12.67000	0d 05:06:10.97000	0.0046353	0.0177215	0.00090837	3.5755	D	5	20/08/2020 04:23		0	0	0	0	0	0	0	0	0	0	0	0	0	0
678	1	2	12	2d 11:20:40.03000	0d 05:08:38.33000	0.00467248	0.0178543	0.00090829	3.5654	D	5	20/08/2020 04:26		0	0	0	0	0	0	0	0	0	0	0	0	0	0
679	1	2	12	2d 11:22:36.99000	0d 05:10:35.29000	0.00470199	0.0179594	0.00090837	3.5554	D	5	20/08/2020 04:28		0	0	0	0	0	0	0	0	0	0	0	0	0	0
680	1	2	12	2d 11:24:15.77000	0d 05:12:14.07000	0.00472692	0.0180479	0.00090806	3.5453	D	5	20/08/2020 04:30		0	0	0	0	0	0	0	0	0	0	0	0	0	0
681	1	2	12	2d 11:25:35.33000	0d 05:13:33.63000	0.00474699	0.0181189	0.00090845	3.5352	D	5	20/08/2020 04:31		0	0	0	0	0	0	0	0	0	0	0	0	0	0
682	1	2	12	2d 11:26:41.68000	0d 05:14:39.98000	0.00476373	0.018178	0.00090837	3.5251	D	5	20/08/2020 04:32		0	0	0	0	0	0	0	0	0	0	0	0	0	0
683	1	2	12	2d 11:27:38.68000	0d 05:15:36.98000	0.00477811	0.0182287	0.0009086	3.5151	D	5	20/08/2020 04:33		0	0	0	0	0	0	0	0	0	0	0	0	0	0
684	1	2	12	2d 11:28:25.65000	0d 05:16:23.95000	0.00478996	0.0182703	0.00090822	3.5048	D	5	20/08/2020 04:34		0	0	0	0	0	0	0	0	0	0	0	0	0	0
685	1	2	12	2d 11:29:07.03000	0d 05:17:05.33000	0.0048004	0.0183068	0.00090829	3.4948	D	5	20/08/2020 04:34		0	0	0	0	0	0	0	0	0	0	0	0	0	0
686	1	2	12	2d 11:29:41.63000	0d 05:17:39.93000	0.00480913	0.0183373	0.00090852	3.4847	D	5	20/08/2020 04:35		0	0	0	0	0	0	0	0	0	0	0	0	0	0
687	1	2	12	2d 11:30:11.92000	0d 05:18:10.22000	0.00481678	0.0183639	0.00090829	3.4745	D	5	20/08/2020 04:35		0	0	0	0	0	0	0	0	0	0	0	0	0	0
688	1	2	12	2d 11:30:39.55000	0d 05:18:37.85000	0.00482375	0.0183881	0.00090829	3.4644	D	5	20/08/2020 04:36		0	0	0	0	0	0	0	0	0	0	0	0	0	0
689	1	2	12	2d 11:31:04.15000	0d 05:19:02.45000	0.00482996	0.0184095	0.00090829	3.4542	D	5	20/08/2020 04:36		0	0	0	0	0	0	0	0	0	0	0	0	0	0
690	1	2	12	2d 11:31:25.65000	0d 05:19:23.95000	0.00483538	0.0184282	0.00090852	3.4441	D	5	20/08/2020 04:37		0	0	0	0	0	0	0	0	0	0	0	0	0	0
691	1	2	12	2d 11:31:44.41000	0d 05:19:42.71000	0.00484011	0.0184445	0.00090829	3.4337	D	5	20/08/2020 04:37		0	0	0	0	0	0	0	0	0	0	0	0	0	0
692	1	2	12	2d 11:32:01.77000	0d 05:20:00.07000	0.00484449	0.0184595	0.00090852	3.4237	D	5	20/08/2020 04:37		0	0	0	0	0	0	0	0	0	0	0	0	0	0
693	1	2	12	2d 11:32:17.67000	0d 05:20:15.97000	0.00484851	0.0184733	0.00090867	3.4136	D	5	20/08/2020 04:38		0	0	0	0	0	0	0	0	0	0	0	0	0	0
694	1	2	12	2d 11:32:32.22000	0d 05:20:30.52000	0.00485218	0.0184858	0.00090845	3.4035	D	5	20/08/2020 04:38		0	0	0	0	0	0	0	0	0	0	0	0	0	0
695	1	2	12	2d 11:32:45.97000	0d 05:20:44.27000	0.00485565	0.0184976	0.00090829	3.393	D	5	20/08/2020 04:38		0	0	0	0	0	0	0	0	0	0	0	0	0	0
696	1	2	12	2d 11:32:59.04000	0d 05:20:57.34000	0.00485894	0.0185087	0.00090845	3.3829	D	5	20/08/2020 04:38		0	0	0	0	0	0	0	0	0	0	0	0	0	0
697	1	2	12	2d 11:33:10.94000	0d 05:21:09.24000	0.00486195	0.0185189	0.00090845	3.3727	D	5	20/08/2020 04:38		0	0	0	0	0	0	0	0	0	0	0	0	0	0
698	1	2	12	2d 11:33:22.35000	0d 05:21:20.65000	0.00486483	0.0185286	0.00090814	3.3625	D	5	20/08/2020 04:39		0	0	0	0	0	0	0	0	0	0	0	0	0	0
699	1	2	12	2d 11:33:33.05000	0d 05:21:31.35000	0.00486753	0.0185376	0.00090845	3.3523	D	5	20/08/2020 04:39		0	0	0	0	0	0	0	0	0	0	0	0	0	0
700	1	2	12	2d 11:33:43.26000	0d 05:21:41.56000	0.0048701	0.0185463	0.00090814	3.342	D	5	20/08/2020 04:39		0	0	0	0	0	0	0	0	0	0	0	0	0	0
701	1	2	12	2d 11:33:52.84000	0d 05:21:51.14000	0.00487252	0.0185543	0.00090845	3.332	D	5	20/08/2020 04:39		0	0	0	0	0	0	0	0	0	0	0	0	0	0
702	1	2	12	2d 11:34:02.11000	0d 05:22:00.41000	0.00487486	0.0185621	0.00090829	3.3217	D	5	20/08/2020 04:39		0	0	0	0	0	0	0	0	0	0	0	0	0	0
703	1	2	12	2d 11:34:10.67000	0d 05:22:08.97000	0.00487702	0.0185693	0.00090822	3.3115	D	5	20/08/2020 04:39		0	0	0	0	0	0	0	0	0	0	0	0	0	0
704	1	2	12	2d 11:34:18.85000	0d 05:22:17.15000	0.00487908	0.0185761	0.00090822	3.3014	D	5	20/08/2020 04:40		0	0	0	0	0	0	0	0	0	0	0	0	0	0
705	1	2	12	2d 11:34:26.75000	0d 05:22:25.05000	0.00488108	0.0185827	0.00090837	3.2912	D	5	20/08/2020 04:40		0	0	0	0	0	0	0	0	0	0	0	0	0	0
706	1	2	12	2d 11:34:34.34000	0d 05:22:32.64000	0.00488299	0.018589	0.00090845	3.281	D	5	20/08/2020 04:40		0	0	0	0	0	0	0	0	0	0	0	0	0	0
707	1	2	12	2d 11:34:41.42000	0d 05:22:39.72000	0.00488478	0.0185948	0.00090822	3.2708	D	5	20/08/2020 04:40		0	0	0	0	0	0	0	0	0	0	0	0	0	0
708	1	2	12	2d 11:34:48.48000	0d 05:22:46.78000	0.00488656	0.0186006	0.00090837	3.2602	D	5	20/08/2020 04:40		0	0	0	0	0	0	0	0	0	0	0	0	0	0
709	1	2	12	2d 11:34:55.32000	0d 05:22:53.62000	0.00488828	0.0186063	0.00090829	3.25	D	5	20/08/2020 04:40		0	0	0	0	0	0	0	0	0	0	0	0	0	0
710	1	2	12	2d 11:35:01.61000	0d 05:22:59.91000	0.00488987	0.0186114	0.00090829	3.2398	D	5	20/08/2020 04:40		0	0	0	0	0	0	0	0	0	0	0	0	0	0
711	1	2	12	2d 11:35:07.75000	0d 05:23:06.05000	0.00489142	0.0186164	0.00090845	3.2296	D	5	20/08/2020 04:40		0	0	0	0	0	0	0	0	0	0	0	0	0	0
712	1	2	12	2d 11:35:13.57000	0d 05:23:11.87000	0.00489289	0.0186211	0.00090814	3.2193	D	5	20/08/2020 04:41		0	0	0	0	0	0	0	0	0	0	0	0	0	0
713	1	2	12	2d 11:35:19.22000	0d 05:23:17.52000	0.00489431	0.0186257	0.00090845	3.2093	D	5	20/08/2020 04:41		0	0	0	0	0	0	0	0	0	0	0	0	0	0
714	1	2	12	2d 11:35:24.59000	0d 05:23:22.89000	0.00489567	0.0186301	0.00090829	3.1989	D	5	20/08/2020 04:41		0	0	0	0	0	0	0	0	0	0	0	0	0	0
715	1	2	12	2d 11:35:29.92000	0d 05:23:28.22000	0.00489701	0.0186344	0.00090822	3.1887	D	5	20/08/2020 04:41		0	0	0	0	0	0	0	0	0	0	0	0	0	0
716	1	2	12	2d 11:35:35.09000	0d 05:23:33.39000	0.00489832	0.0186385	0.0009086	3.1783	D	5	20/08/2020 04:41		0	0	0	0	0	0	0	0	0	0	0	0	0	0
717	1	2	12	2d 11:35:40.06000	0d 05:23:38.36000	0.00489957	0.0186425	0.00090837	3.1682	D	5	20/08/2020 04:41		0	0	0	0	0	0	0	0	0	0	0	0	0	0
718	1	2	12	2d 11:35:44.70000	0d 05:23:43.00000	0.00490074	0.0186462	0.00090837	3.158	D	5	20/08/2020 04:41		0	0	0	0	0	0	0	0	0	0	0	0	0	0
719	1	2	12	2d 11:35:49.32000	0d 05:23:47.62000	0.00490191	0.0186499	0.00090837	3.1479	D	5	20/08/2020 04:41		0	0	0	0	0	0	0	0	0	0	0	0	0	0
720	1	2	12	2d 11:35:53.79000	0d 05:23:52.09000	0.00490304	0.0186534	0.00090837	3.1377	D	5	20/08/2020 04:41		0	0	0	0	0	0	0	0	0	0	0	0	0	0
721	1	2	12	2d 11:35:58.18000	0d 05:23:56.48000	0.00490414	0.0186569	0.00090829	3.1275	D	5	20/08/2020 04:41		0	0	0	0	0	0	0	0	0	0	0	0	0	0
722	1	2	12	2d 11:36:02.42000	0d 05:24:00.72000	0.00490521	0.0186602	0.00090845	3.1171	D	5	20/08/2020 04:41		0	0	0	0	0	0	0	0	0	0	0	0	0	0
723	1	2	12	2d 11:36:06.61000	0d 05:24:04.91000	0.00490627	0.0186635	0.00090822	3.1069	D	5	20/08/2020 04:41		0	0	0	0	0	0	0	0	0	0	0	0	0	0
724	1	2	12	2d 11:36:10.64000	0d 05:24:08.94000	0.00490729	0.0186667	0.00090829	3.0968	D	5	20/08/2020 04:41		0	0	0	0	0	0	0	0	0	0	0	0	0	0
725	1	2	12	2d 11:36:14.49000	0d 05:24:12.79000	0.00490826	0.0186697	0.00090845	3.0866	D	5	20/08/2020 04:42		0	0	0	0	0	0	0	0	0	0	0	0	0	0
726	1	2	12	2d 11:36:18.23000	0d 05:24:16.53000	0.0049092	0.0186726	0.00090822	3.0764	D	5	20/08/2020 04:42		0	0	0	0	0	0	0	0	0	0	0	0	0	0
727	1	2	12	2d 11:36:21.95000	0d 05:24:20.25000	0.00491014	0.0186755	0.0009086	3.0661	D	5	20/08/2020 04:42		0	0	0	0	0	0	0	0	0	0	0	0	0	0
728	1	2	12	2d 11:36:25.48000	0d 05:24:23.78000	0.00491103	0.0186782	0.00090829	3.0561	D	5	20/08/2020 04:42		0	0	0	0	0	0	0	0	0	0	0	0	0	0
729	1	2	12	2d 11:36:28.99000	0d 05:24:27.29000	0.00491192	0.0186809	0.00090822	3.0457	D	5	20/08/2020 04:42		0	0	0	0	0	0	0	0	0	0	0	0	0	0
730	1	2	12	2d 11:36:32.50000	0d 05:24:30.80000	0.0049128	0.0186836	0.00090845	3.0352	D	5	20/08/2020 04:42		0	0	0	0	0	0	0	0	0	0	0	0	0	0
731	1	2	12	2d 11:36:35.94000	0d 05:24:34.24000	0.00491367	0.0186862	0.00090837	3.0248	D	5	20/08/2020 04:42		0	0	0	0	0	0	0	0	0	0	0	0	0	0
732	1	2	12	2d 11:36:39.26000	0d 05:24:37.56000	0.00491451	0.0186888	0.00090829	3.0144	D	5	20/08/2020 04:42		0	0	0	0	0	0	0	0	0	0	0	0	0	0
733	1	2	12	2d 11:36:42.48000	0d 05:24:40.78000	0.00491532	0.0186912	0.00090814	3.004	D	5	20/08/2020 04:42		0	0	0	0	0	0	0	0	0	0	0	0	0	0
734	1	2	12	2d 11:36:45.61000	0d 05:24:43.91000	0.00491611	0.0186936	0.00090852	2.9938	D	5	20/08/2020 04:42		0	0	0	0	0	0	0	0	0	0	0	0	0	0
735	1	2	12	2d 11:36:48.61000	0d 05:24:46.91000	0.00491687	0.0186958	0.00090829	2.9836	D	5	20/08/2020 04:42		0	0	0	0	0	0	0	0	0	0	0	0	0	0
736	1	2	12	2d 11:36:51.60000	0d 05:24:49.90000	0.00491762	0.0186981	0.00090837	2.9731	D	5	20/08/2020 04:42		0	0	0	0	0	0	0	0	0	0	0	0	0	0
737	1	2	12	2d 11:36:54.56000	0d 05:24:52.86000	0.00491837	0.0187003	0.0009086	2.9628	D	5	20/08/2020 04:42		0	0	0	0	0	0	0	0	0	0	0	0	0	0
738	1	2	12	2d 11:36:57.42000	0d 05:24:55.72000	0.00491909	0.0187024	0.00090837	2.9525	D	5	20/08/2020 04:42		0	0	0	0	0	0	0	0	0	0	0	0	0	0
739	1	2	12	2d 11:37:00.25000	0d 05:24:58.55000	0.00491981	0.0187045	0.00090814	2.9422	D	5	20/08/2020 04:42		0	0	0	0	0	0	0	0	0	0	0	0	0	0
740	1	2	12	2d 11:37:03.03000	0d 05:25:01.33000	0.00492051	0.0187066	0.00090845	2.932	D	5	20/08/2020 04:42		0	0	0	0	0	0	0	0	0	0	0	0	0	0
741	1	2	12	2d 11:37:05.74000	0d 05:25:04.04000	0.00492119	0.0187086	0.00090829	2.9218	D	5	20/08/2020 04:42		0	0	0	0	0	0	0	0	0	0	0	0	0	0
742	1	2	12	2d 11:37:08.35000	0d 05:25:06.65000	0.00492185	0.0187105	0.00090852	2.9114	D	5	20/08/2020 04:42		0	0	0	0	0	0	0	0	0	0	0	0	0	0
743	1	2	12	2d 11:37:10.94000	0d 05:25:09.24000	0.0049225	0.0187124	0.00090837	2.901	D	5	20/08/2020 04:42		0	0	0	0	0	0	0	0	0	0	0	0	0	0
744	1	2	12	2d 11:37:13.53000	0d 05:25:11.83000	0.00492316	0.0187143	0.00090829	2.8907	D	5	20/08/2020 04:43		0	0	0	0	0	0	0	0	0	0	0	0	0	0
745	1	2	12	2d 11:37:16.02000	0d 05:25:14.32000	0.00492379	0.0187161	0.00090829	2.8804	D	5	20/08/2020 04:43		0	0	0	0	0	0	0	0	0	0	0	0	0	0
746	1	2	12	2d 11:37:18.48000	0d 05:25:16.78000	0.00492441	0.0187179	0.00090806	2.8704	D	5	20/08/2020 04:43		0	0	0	0	0	0	0	0	0	0	0	0	0	0
747	1	2	12	2d 11:37:20.87000	0d 05:25:19.17000	0.00492501	0.0187196	0.00090837	2.86	D	5	20/08/2020 04:43		0	0	0	0	0	0	0	0	0	0	0	0	0	0
748	1	2	12	2d 11:37:23.28000	0d 05:25:21.58000	0.00492562	0.0187214	0.00090814	2.8498	D	5	20/08/2020 04:43		0	0	0	0	0	0	0	0	0	0	0	0	0	0
749	1	2	12	2d 11:37:25.60000	0d 05:25:23.90000	0.0049262	0.018723	0.00090837	2.8394	D	5	20/08/2020 04:43		0	0	0	0	0	0	0	0	0	0	0	0	0	0
750	1	2	12	2d 11:37:27.94000	0d 05:25:26.24000	0.00492679	0.0187247	0.00090829	2.829	D	5	20/08/2020 04:43		0	0	0	0	0	0	0	0	0	0	0	0	0	0
751	1	2	12	2d 11:37:30.18000	0d 05:25:28.48000	0.00492736	0.0187263	0.00090845	2.8188	D	5	20/08/2020 04:43		0	0	0	0	0	0	0	0	0	0	0	0	0	0
752	1	2	12	2d 11:37:32.47000	0d 05:25:30.77000	0.00492794	0.0187279	0.00090845	2.8083	D	5	20/08/2020 04:43		0	0	0	0	0	0	0	0	0	0	0	0	0	0
753	1	2	12	2d 11:37:34.68000	0d 05:25:32.98000	0.00492849	0.0187295	0.00090829	2.798	D	5	20/08/2020 04:43		0	0	0	0	0	0	0	0	0	0	0	0	0	0
754	1	2	12	2d 11:37:36.88000	0d 05:25:35.18000	0.00492905	0.018731	0.00090829	2.7875	D	5	20/08/2020 04:43		0	0	0	0	0	0	0	0	0	0	0	0	0	0
755	1	2	12	2d 11:37:39.07000	0d 05:25:37.37000	0.0049296	0.0187326	0.00090822	2.777	D	5	20/08/2020 04:43		0	0	0	0	0	0	0	0	0	0	0	0	0	0
756	1	2	12	2d 11:37:41.26000	0d 05:25:39.56000	0.00493015	0.0187341	0.00090829	2.7665	D	5	20/08/2020 04:43		0	0	0	0	0	0	0	0	0	0	0	0	0	0
757	1	2	12	2d 11:37:43.40000	0d 05:25:41.70000	0.00493069	0.0187356	0.00090837	2.7562	D	5	20/08/2020 04:43		0	0	0	0	0	0	0	0	0	0	0	0	0	0
758	1	2	12	2d 11:37:45.49000	0d 05:25:43.79000	0.00493122	0.018737	0.00090822	2.7457	D	5	20/08/2020 04:43		0	0	0	0	0	0	0	0	0	0	0	0	0	0
759	1	2	12	2d 11:37:47.56000	0d 05:25:45.86000	0.00493174	0.0187385	0.00090814	2.7352	D	5	20/08/2020 04:43		0	0	0	0	0	0	0	0	0	0	0	0	0	0
760	1	2	12	2d 11:37:49.61000	0d 05:25:47.91000	0.00493226	0.0187399	0.00090845	2.7248	D	5	20/08/2020 04:43		0	0	0	0	0	0	0	0	0	0	0	0	0	0
761	1	2	12	2d 11:37:51.63000	0d 05:25:49.93000	0.00493277	0.0187413	0.00090852	2.7146	D	5	20/08/2020 04:43		0	0	0	0	0	0	0	0	0	0	0	0	0	0
762	1	2	12	2d 11:37:53.60000	0d 05:25:51.90000	0.00493327	0.0187426	0.00090829	2.7041	D	5	20/08/2020 04:43		0	0	0	0	0	0	0	0	0	0	0	0	0	0
763	1	2	12	2d 11:37:55.60000	0d 05:25:53.90000	0.00493377	0.018744	0.00090845	2.6935	D	5	20/08/2020 04:43		0	0	0	0	0	0	0	0	0	0	0	0	0	0
764	1	2	12	2d 11:37:57.57000	0d 05:25:55.87000	0.00493427	0.0187453	0.00090829	2.6833	D	5	20/08/2020 04:43		0	0	0	0	0	0	0	0	0	0	0	0	0	0
765	1	2	12	2d 11:37:59.53000	0d 05:25:57.83000	0.00493476	0.0187466	0.00090845	2.6728	D	5	20/08/2020 04:43		0	0	0	0	0	0	0	0	0	0	0	0	0	0
766	1	2	12	2d 11:38:01.48000	0d 05:25:59.78000	0.00493526	0.018748	0.00090829	2.6622	D	5	20/08/2020 04:43		0	0	0	0	0	0	0	0	0	0	0	0	0	0
767	1	2	12	2d 11:38:03.41000	0d 05:26:01.71000	0.00493574	0.0187493	0.00090822	2.6517	D	5	20/08/2020 04:43		0	0	0	0	0	0	0	0	0	0	0	0	0	0
768	1	2	12	2d 11:38:05.36000	0d 05:26:03.66000	0.00493623	0.0187506	0.00090822	2.641	D	5	20/08/2020 04:43		0	0	0	0	0	0	0	0	0	0	0	0	0	0
769	1	2	12	2d 11:38:07.28000	0d 05:26:05.58000	0.00493672	0.0187518	0.00090829	2.6304	D	5	20/08/2020 04:43		0	0	0	0	0	0	0	0	0	0	0	0	0	0
770	1	2	12	2d 11:38:09.17000	0d 05:26:07.47000	0.0049372	0.0187531	0.00090829	2.62	D	5	20/08/2020 04:43		0	0	0	0	0	0	0	0	0	0	0	0	0	0
771	1	2	12	2d 11:38:11.06000	0d 05:26:09.36000	0.00493767	0.0187543	0.00090829	2.6094	D	5	20/08/2020 04:43		0	0	0	0	0	0	0	0	0	0	0	0	0	0
772	1	2	12	2d 11:38:12.95000	0d 05:26:11.25000	0.00493815	0.0187556	0.00090845	2.5989	D	5	20/08/2020 04:44		0	0	0	0	0	0	0	0	0	0	0	0	0	0
773	1	2	12	2d 11:38:14.80000	0d 05:26:13.10000	0.00493862	0.0187568	0.00090829	2.5885	D	5	20/08/2020 04:44		0	0	0	0	0	0	0	0	0	0	0	0	0	0
774	1	2	12	2d 11:38:16.64000	0d 05:26:14.94000	0.00493908	0.018758	0.00090837	2.578	D	5	20/08/2020 04:44		0	0	0	0	0	0	0	0	0	0	0	0	0	0
775	1	2	12	2d 11:38:18.50000	0d 05:26:16.80000	0.00493955	0.0187592	0.00090806	2.5675	D	5	20/08/2020 04:44		0	0	0	0	0	0	0	0	0	0	0	0	0	0
776	1	2	12	2d 11:38:20.30000	0d 05:26:18.60000	0.00494	0.0187604	0.00090852	2.5571	D	5	20/08/2020 04:44		0	0	0	0	0	0	0	0	0	0	0	0	0	0
777	1	2	12	2d 11:38:22.13000	0d 05:26:20.43000	0.00494047	0.0187615	0.00090829	2.5466	D	5	20/08/2020 04:44		0	0	0	0	0	0	0	0	0	0	0	0	0	0
778	1	2	12	2d 11:38:23.94000	0d 05:26:22.24000	0.00494092	0.0187627	0.00090837	2.536	D	5	20/08/2020 04:44		0	0	0	0	0	0	0	0	0	0	0	0	0	0
779	1	2	12	2d 11:38:25.74000	0d 05:26:24.04000	0.00494138	0.0187638	0.00090829	2.5257	D	5	20/08/2020 04:44		0	0	0	0	0	0	0	0	0	0	0	0	0	0
780	1	2	12	2d 11:38:27.53000	0d 05:26:25.83000	0.00494183	0.018765	0.00090845	2.5151	D	5	20/08/2020 04:44		0	0	0	0	0	0	0	0	0	0	0	0	0	0
781	1	2	12	2d 11:38:29.33000	0d 05:26:27.63000	0.00494228	0.0187661	0.00090829	2.5048	D	5	20/08/2020 04:44		0	0	0	0	0	0	0	0	0	0	0	0	0	0
782	1	2	12	2d 11:38:30.13000	0d 05:26:28.43000	0.00494248	0.0187666	0.00090822	2.5	D	133	20/08/2020 04:44		0	0	0	0	0	0	0	0	0	0	0	0	0	0
783	1	2	13	2d 11:38:30.14000	0d 00:00:00.01000	0	0	0	2.5116	R	0	20/08/2020 04:44		0	0	0	0	0	0	0	0	0	0	0	0	0	0
784	1	2	13	2d 11:38:32.14000	0d 00:00:02.01000	0	0	0	2.6587	R	1	20/08/2020 04:44		0	0	0	0	0	0	0	0	0	0	0	0	0	0
785	1	2	13	2d 11:38:34.14000	0d 00:00:04.01000	0	0	0	2.7562	R	1	20/08/2020 04:44		0	0	0	0	0	0	0	0	0	0	0	0	0	0
786	1	2	13	2d 11:38:36.14000	0d 00:00:06.01000	0	0	0	2.8347	R	1	20/08/2020 04:44		0	0	0	0	0	0	0	0	0	0	0	0	0	0
787	1	2	13	2d 11:38:38.14000	0d 00:00:08.01000	0	0	0	2.9024	R	1	20/08/2020 04:44		0	0	0	0	0	0	0	0	0	0	0	0	0	0
788	1	2	13	2d 11:38:40.13000	0d 00:00:10.00000	0	0	0	2.9622	R	129	20/08/2020 04:44		0	0	0	0	0	0	0	0	0	0	0	0	0	0
789	2	3	9	2d 11:38:40.17000	0d 00:00:00.04000	0.00000001	0.00000003	0.00090852	2.9931	C	0	20/08/2020 04:44		0	0	0	0	0	0	0	0	0	0	0	0	0	0
790	2	3	9	2d 11:38:40.35000	0d 00:00:00.22000	0.00000006	0.00000017	0.00090829	3.0124	C	5	20/08/2020 04:44		0	0	0	0	0	0	0	0	0	0	0	0	0	0
791	2	3	9	2d 11:38:40.53000	0d 00:00:00.40000	0.0000001	0.0000003	0.00090845	3.0301	C	5	20/08/2020 04:44		0	0	0	0	0	0	0	0	0	0	0	0	0	0
792	2	3	9	2d 11:38:40.73000	0d 00:00:00.60000	0.00000015	0.00000046	0.00090829	3.0474	C	5	20/08/2020 04:44		0	0	0	0	0	0	0	0	0	0	0	0	0	0
793	2	3	9	2d 11:38:40.93000	0d 00:00:00.80000	0.0000002	0.00000061	0.00090852	3.0637	C	5	20/08/2020 04:44		0	0	0	0	0	0	0	0	0	0	0	0	0	0
794	2	3	9	2d 11:38:41.15000	0d 00:00:01.02000	0.00000026	0.00000078	0.00090837	3.0802	C	5	20/08/2020 04:44		0	0	0	0	0	0	0	0	0	0	0	0	0	0
795	2	3	9	2d 11:38:41.37000	0d 00:00:01.24000	0.00000031	0.00000095	0.00090837	3.0961	C	5	20/08/2020 04:44		0	0	0	0	0	0	0	0	0	0	0	0	0	0
796	2	3	9	2d 11:38:41.60000	0d 00:00:01.47000	0.00000037	0.00000113	0.00090837	3.1119	C	5	20/08/2020 04:44		0	0	0	0	0	0	0	0	0	0	0	0	0	0
797	2	3	9	2d 11:38:41.83000	0d 00:00:01.70000	0.00000043	0.00000131	0.00090837	3.1273	C	5	20/08/2020 04:44		0	0	0	0	0	0	0	0	0	0	0	0	0	0
798	2	3	9	2d 11:38:42.07000	0d 00:00:01.94000	0.00000049	0.0000015	0.00090845	3.1427	C	5	20/08/2020 04:44		0	0	0	0	0	0	0	0	0	0	0	0	0	0
799	2	3	9	2d 11:38:42.31000	0d 00:00:02.18000	0.00000055	0.0000017	0.00090837	3.1579	C	5	20/08/2020 04:44		0	0	0	0	0	0	0	0	0	0	0	0	0	0
800	2	3	9	2d 11:38:42.56000	0d 00:00:02.43000	0.00000061	0.00000189	0.00090837	3.173	C	5	20/08/2020 04:44		0	0	0	0	0	0	0	0	0	0	0	0	0	0
801	2	3	9	2d 11:38:42.82000	0d 00:00:02.69000	0.00000068	0.0000021	0.00090829	3.1882	C	5	20/08/2020 04:44		0	0	0	0	0	0	0	0	0	0	0	0	0	0
802	2	3	9	2d 11:38:43.08000	0d 00:00:02.95000	0.00000074	0.00000231	0.00090829	3.203	C	5	20/08/2020 04:44		0	0	0	0	0	0	0	0	0	0	0	0	0	0
803	2	3	9	2d 11:38:43.34000	0d 00:00:03.21000	0.00000081	0.00000252	0.00090829	3.2175	C	5	20/08/2020 04:44		0	0	0	0	0	0	0	0	0	0	0	0	0	0
804	2	3	9	2d 11:38:43.61000	0d 00:00:03.48000	0.00000088	0.00000274	0.00090837	3.2322	C	5	20/08/2020 04:44		0	0	0	0	0	0	0	0	0	0	0	0	0	0
805	2	3	9	2d 11:38:43.89000	0d 00:00:03.76000	0.00000095	0.00000297	0.00090845	3.2465	C	5	20/08/2020 04:44		0	0	0	0	0	0	0	0	0	0	0	0	0	0
806	2	3	9	2d 11:38:44.17000	0d 00:00:04.04000	0.00000102	0.0000032	0.00090822	3.2609	C	5	20/08/2020 04:44		0	0	0	0	0	0	0	0	0	0	0	0	0	0
807	2	3	9	2d 11:38:44.46000	0d 00:00:04.33000	0.00000109	0.00000344	0.00090814	3.2747	C	5	20/08/2020 04:44		0	0	0	0	0	0	0	0	0	0	0	0	0	0
808	2	3	9	2d 11:38:44.75000	0d 00:00:04.62000	0.00000117	0.00000368	0.00090822	3.2888	C	5	20/08/2020 04:44		0	0	0	0	0	0	0	0	0	0	0	0	0	0
809	2	3	9	2d 11:38:45.05000	0d 00:00:04.92000	0.00000124	0.00000393	0.00090845	3.3027	C	5	20/08/2020 04:44		0	0	0	0	0	0	0	0	0	0	0	0	0	0
810	2	3	9	2d 11:38:45.36000	0d 00:00:05.23000	0.00000132	0.00000419	0.00090822	3.3162	C	5	20/08/2020 04:44		0	0	0	0	0	0	0	0	0	0	0	0	0	0
811	2	3	9	2d 11:38:45.67000	0d 00:00:05.54000	0.0000014	0.00000445	0.00090837	3.3297	C	5	20/08/2020 04:44		0	0	0	0	0	0	0	0	0	0	0	0	0	0
812	2	3	9	2d 11:38:45.99000	0d 00:00:05.86000	0.00000148	0.00000472	0.00090852	3.3433	C	5	20/08/2020 04:44		0	0	0	0	0	0	0	0	0	0	0	0	0	0
813	2	3	9	2d 11:38:46.32000	0d 00:00:06.19000	0.00000156	0.000005	0.00090845	3.3562	C	5	20/08/2020 04:44		0	0	0	0	0	0	0	0	0	0	0	0	0	0
814	2	3	9	2d 11:38:46.65000	0d 00:00:06.52000	0.00000164	0.00000528	0.00090837	3.3693	C	5	20/08/2020 04:44		0	0	0	0	0	0	0	0	0	0	0	0	0	0
815	2	3	9	2d 11:38:47.00000	0d 00:00:06.87000	0.00000173	0.00000558	0.00090845	3.3826	C	5	20/08/2020 04:44		0	0	0	0	0	0	0	0	0	0	0	0	0	0
816	2	3	9	2d 11:38:47.36000	0d 00:00:07.23000	0.00000182	0.00000589	0.00090822	3.3954	C	5	20/08/2020 04:44		0	0	0	0	0	0	0	0	0	0	0	0	0	0
817	2	3	9	2d 11:38:47.73000	0d 00:00:07.60000	0.00000192	0.0000062	0.00090829	3.4083	C	5	20/08/2020 04:44		0	0	0	0	0	0	0	0	0	0	0	0	0	0
818	2	3	9	2d 11:38:48.12000	0d 00:00:07.99000	0.00000202	0.00000654	0.00090822	3.4209	C	5	20/08/2020 04:44		0	0	0	0	0	0	0	0	0	0	0	0	0	0
819	2	3	9	2d 11:38:48.53000	0d 00:00:08.40000	0.00000212	0.00000689	0.00090814	3.4334	C	5	20/08/2020 04:44		0	0	0	0	0	0	0	0	0	0	0	0	0	0
820	2	3	9	2d 11:38:48.95000	0d 00:00:08.82000	0.00000223	0.00000726	0.00090822	3.4461	C	5	20/08/2020 04:44		0	0	0	0	0	0	0	0	0	0	0	0	0	0
821	2	3	9	2d 11:38:49.40000	0d 00:00:09.27000	0.00000234	0.00000765	0.00090845	3.4583	C	5	20/08/2020 04:44		0	0	0	0	0	0	0	0	0	0	0	0	0	0
822	2	3	9	2d 11:38:49.88000	0d 00:00:09.75000	0.00000246	0.00000807	0.00090822	3.4707	C	5	20/08/2020 04:44		0	0	0	0	0	0	0	0	0	0	0	0	0	0
823	2	3	9	2d 11:38:50.38000	0d 00:00:10.25000	0.00000259	0.00000851	0.00090799	3.4827	C	5	20/08/2020 04:44		0	0	0	0	0	0	0	0	0	0	0	0	0	0
824	2	3	9	2d 11:38:50.92000	0d 00:00:10.79000	0.00000272	0.00000898	0.00090845	3.4945	C	5	20/08/2020 04:44		0	0	0	0	0	0	0	0	0	0	0	0	0	0
825	2	3	9	2d 11:38:51.52000	0d 00:00:11.39000	0.00000287	0.00000951	0.00090837	3.5064	C	5	20/08/2020 04:44		0	0	0	0	0	0	0	0	0	0	0	0	0	0
826	2	3	9	2d 11:38:52.17000	0d 00:00:12.04000	0.00000304	0.00001009	0.00090845	3.5177	C	5	20/08/2020 04:44		0	0	0	0	0	0	0	0	0	0	0	0	0	0
827	2	3	9	2d 11:38:52.91000	0d 00:00:12.78000	0.00000322	0.00001075	0.00090845	3.529	C	5	20/08/2020 04:44		0	0	0	0	0	0	0	0	0	0	0	0	0	0
828	2	3	9	2d 11:38:53.76000	0d 00:00:13.63000	0.00000344	0.00001151	0.00090829	3.5396	C	5	20/08/2020 04:44		0	0	0	0	0	0	0	0	0	0	0	0	0	0
829	2	3	9	2d 11:38:54.80000	0d 00:00:14.67000	0.0000037	0.00001244	0.00090822	3.5503	C	5	20/08/2020 04:44		0	0	0	0	0	0	0	0	0	0	0	0	0	0
830	2	3	9	2d 11:38:56.12000	0d 00:00:15.99000	0.00000403	0.00001362	0.00090845	3.561	C	5	20/08/2020 04:44		0	0	0	0	0	0	0	0	0	0	0	0	0	0
831	2	3	9	2d 11:38:57.93000	0d 00:00:17.80000	0.00000449	0.00001525	0.00090829	3.5715	C	5	20/08/2020 04:44		0	0	0	0	0	0	0	0	0	0	0	0	0	0
832	2	3	9	2d 11:39:00.55000	0d 00:00:20.42000	0.00000515	0.00001761	0.00090852	3.5819	C	5	20/08/2020 04:44		0	0	0	0	0	0	0	0	0	0	0	0	0	0
833	2	3	9	2d 11:39:04.82000	0d 00:00:24.69000	0.00000623	0.00002148	0.00090845	3.5921	C	5	20/08/2020 04:44		0	0	0	0	0	0	0	0	0	0	0	0	0	0
834	2	3	9	2d 11:39:12.38000	0d 00:00:32.25000	0.00000814	0.00002834	0.00090837	3.6022	C	5	20/08/2020 04:45		0	0	0	0	0	0	0	0	0	0	0	0	0	0
835	2	3	9	2d 11:39:27.31000	0d 00:00:47.18000	0.0000119	0.00004193	0.00090814	3.6123	C	5	20/08/2020 04:45		0	0	0	0	0	0	0	0	0	0	0	0	0	0
836	2	3	9	2d 11:40:02.87000	0d 00:01:22.74000	0.00002088	0.0000744	0.00090806	3.6225	C	5	20/08/2020 04:45		0	0	0	0	0	0	0	0	0	0	0	0	0	0
837	2	3	9	2d 11:41:32.30000	0d 00:02:52.17000	0.00004344	0.00015627	0.00090829	3.6326	C	5	20/08/2020 04:47		0	0	0	0	0	0	0	0	0	0	0	0	0	0
838	2	3	9	2d 11:44:23.17000	0d 00:05:43.04000	0.00008655	0.00031311	0.00090845	3.6426	C	5	20/08/2020 04:50		0	0	0	0	0	0	0	0	0	0	0	0	0	0
839	2	3	9	2d 11:48:51.09000	0d 00:10:10.96000	0.00015416	0.00055971	0.00090822	3.6527	C	5	20/08/2020 04:54		0	0	0	0	0	0	0	0	0	0	0	0	0	0
840	2	3	9	2d 11:53:51.09000	0d 00:15:10.96000	0.00022985	0.00083651	0.00090829	3.6605	C	1	20/08/2020 04:59		0	0	0	0	0	0	0	0	0	0	0	0	0	0
841	2	3	9	2d 11:58:51.09000	0d 00:20:10.96000	0.00030554	0.00111386	0.00090837	3.6669	C	1	20/08/2020 05:04		0	0	0	0	0	0	0	0	0	0	0	0	0	0
842	2	3	9	2d 12:03:51.09000	0d 00:25:10.96000	0.00038124	0.00139163	0.00090829	3.6721	C	1	20/08/2020 05:09		0	0	0	0	0	0	0	0	0	0	0	0	0	0
843	2	3	9	2d 12:08:51.09000	0d 00:30:10.96000	0.00045693	0.00166979	0.00090837	3.6768	C	1	20/08/2020 05:14		0	0	0	0	0	0	0	0	0	0	0	0	0	0
844	2	3	9	2d 12:13:51.09000	0d 00:35:10.96000	0.00053263	0.00194827	0.00090829	3.6812	C	1	20/08/2020 05:19		0	0	0	0	0	0	0	0	0	0	0	0	0	0
845	2	3	9	2d 12:18:51.09000	0d 00:40:10.96000	0.00060832	0.00222707	0.00090837	3.6852	C	1	20/08/2020 05:24		0	0	0	0	0	0	0	0	0	0	0	0	0	0
846	2	3	9	2d 12:23:51.09000	0d 00:45:10.96000	0.00068402	0.00250618	0.00090829	3.689	C	1	20/08/2020 05:29		0	0	0	0	0	0	0	0	0	0	0	0	0	0
847	2	3	9	2d 12:28:51.09000	0d 00:50:10.96000	0.00075971	0.00278559	0.00090822	3.693	C	1	20/08/2020 05:34		0	0	0	0	0	0	0	0	0	0	0	0	0	0
848	2	3	9	2d 12:33:51.09000	0d 00:55:10.96000	0.00083541	0.00306531	0.00090822	3.6974	C	1	20/08/2020 05:39		0	0	0	0	0	0	0	0	0	0	0	0	0	0
849	2	3	9	2d 12:38:51.09000	0d 01:00:10.96000	0.0009111	0.00334536	0.00090845	3.7017	C	1	20/08/2020 05:44		0	0	0	0	0	0	0	0	0	0	0	0	0	0
850	2	3	9	2d 12:43:51.09000	0d 01:05:10.96000	0.0009868	0.00362573	0.00090822	3.706	C	1	20/08/2020 05:49		0	0	0	0	0	0	0	0	0	0	0	0	0	0
851	2	3	9	2d 12:48:51.09000	0d 01:10:10.96000	0.00106249	0.00390644	0.00090852	3.7104	C	1	20/08/2020 05:54		0	0	0	0	0	0	0	0	0	0	0	0	0	0
852	2	3	9	2d 12:53:51.09000	0d 01:15:10.96000	0.00113819	0.00418749	0.00090822	3.7153	C	1	20/08/2020 05:59		0	0	0	0	0	0	0	0	0	0	0	0	0	0
853	2	3	9	2d 12:58:51.09000	0d 01:20:10.96000	0.00121388	0.00446889	0.00090829	3.7197	C	1	20/08/2020 06:04		0	0	0	0	0	0	0	0	0	0	0	0	0	0
854	2	3	9	2d 13:03:51.09000	0d 01:25:10.96000	0.00128958	0.00475063	0.00090829	3.7244	C	1	20/08/2020 06:09		0	0	0	0	0	0	0	0	0	0	0	0	0	0
855	2	3	9	2d 13:08:51.09000	0d 01:30:10.96000	0.00136527	0.00503271	0.00090822	3.7287	C	1	20/08/2020 06:14		0	0	0	0	0	0	0	0	0	0	0	0	0	0
856	2	3	9	2d 13:13:51.09000	0d 01:35:10.96000	0.00144097	0.00531514	0.00090845	3.7333	C	1	20/08/2020 06:19		0	0	0	0	0	0	0	0	0	0	0	0	0	0
857	2	3	9	2d 13:18:51.09000	0d 01:40:10.96000	0.00151666	0.0055979	0.00090829	3.7375	C	1	20/08/2020 06:24		0	0	0	0	0	0	0	0	0	0	0	0	0	0
858	2	3	9	2d 13:23:51.09000	0d 01:45:10.96000	0.00159236	0.00588099	0.0009086	3.7421	C	1	20/08/2020 06:29		0	0	0	0	0	0	0	0	0	0	0	0	0	0
859	2	3	9	2d 13:28:51.09000	0d 01:50:10.96000	0.00166805	0.0061644	0.00090852	3.7464	C	1	20/08/2020 06:34		0	0	0	0	0	0	0	0	0	0	0	0	0	0
860	2	3	9	2d 13:33:51.09000	0d 01:55:10.96000	0.00174375	0.00644813	0.00090845	3.7505	C	1	20/08/2020 06:39		0	0	0	0	0	0	0	0	0	0	0	0	0	0
861	2	3	9	2d 13:38:51.09000	0d 02:00:10.96000	0.00181944	0.00673218	0.00090837	3.7545	C	1	20/08/2020 06:44		0	0	0	0	0	0	0	0	0	0	0	0	0	0
862	2	3	9	2d 13:43:51.09000	0d 02:05:10.96000	0.00189514	0.00701655	0.00090837	3.7588	C	1	20/08/2020 06:49		0	0	0	0	0	0	0	0	0	0	0	0	0	0
863	2	3	9	2d 13:48:51.09000	0d 02:10:10.96000	0.00197083	0.00730123	0.00090829	3.7629	C	1	20/08/2020 06:54		0	0	0	0	0	0	0	0	0	0	0	0	0	0
864	2	3	9	2d 13:53:51.09000	0d 02:15:10.96000	0.00204653	0.00758625	0.00090829	3.7673	C	1	20/08/2020 06:59		0	0	0	0	0	0	0	0	0	0	0	0	0	0
865	2	3	9	2d 13:58:51.09000	0d 02:20:10.96000	0.00212222	0.00787159	0.00090845	3.7719	C	1	20/08/2020 07:04		0	0	0	0	0	0	0	0	0	0	0	0	0	0
866	2	3	9	2d 14:03:51.09000	0d 02:25:10.96000	0.00219792	0.00815727	0.00090829	3.7765	C	1	20/08/2020 07:09		0	0	0	0	0	0	0	0	0	0	0	0	0	0
867	2	3	9	2d 14:08:51.09000	0d 02:30:10.96000	0.00227361	0.0084433	0.00090822	3.7812	C	1	20/08/2020 07:14		0	0	0	0	0	0	0	0	0	0	0	0	0	0
868	2	3	9	2d 14:13:51.09000	0d 02:35:10.96000	0.00234931	0.0087297	0.00090837	3.7861	C	1	20/08/2020 07:19		0	0	0	0	0	0	0	0	0	0	0	0	0	0
869	2	3	9	2d 14:18:51.09000	0d 02:40:10.96000	0.002425	0.00901649	0.00090837	3.7913	C	1	20/08/2020 07:24		0	0	0	0	0	0	0	0	0	0	0	0	0	0
870	2	3	9	2d 14:23:51.09000	0d 02:45:10.96000	0.0025007	0.00930369	0.00090837	3.7969	C	1	20/08/2020 07:29		0	0	0	0	0	0	0	0	0	0	0	0	0	0
871	2	3	9	2d 14:28:51.09000	0d 02:50:10.96000	0.00257639	0.00959132	0.00090837	3.8029	C	1	20/08/2020 07:34		0	0	0	0	0	0	0	0	0	0	0	0	0	0
872	2	3	9	2d 14:33:51.09000	0d 02:55:10.96000	0.00265209	0.00987942	0.00090837	3.8094	C	1	20/08/2020 07:39		0	0	0	0	0	0	0	0	0	0	0	0	0	0
873	2	3	9	2d 14:38:51.09000	0d 03:00:10.96000	0.00272778	0.010168	0.00090829	3.8163	C	1	20/08/2020 07:44		0	0	0	0	0	0	0	0	0	0	0	0	0	0
874	2	3	9	2d 14:43:51.09000	0d 03:05:10.96000	0.00280348	0.0104572	0.00090822	3.8236	C	1	20/08/2020 07:49		0	0	0	0	0	0	0	0	0	0	0	0	0	0
875	2	3	9	2d 14:48:51.09000	0d 03:10:10.96000	0.00287917	0.0107469	0.00090837	3.8317	C	1	20/08/2020 07:54		0	0	0	0	0	0	0	0	0	0	0	0	0	0
876	2	3	9	2d 14:53:51.09000	0d 03:15:10.96000	0.00295487	0.0110373	0.00090845	3.8404	C	1	20/08/2020 07:59		0	0	0	0	0	0	0	0	0	0	0	0	0	0
877	2	3	9	2d 14:58:51.09000	0d 03:20:10.96000	0.00303056	0.0113283	0.00090814	3.8497	C	1	20/08/2020 08:04		0	0	0	0	0	0	0	0	0	0	0	0	0	0
878	2	3	9	2d 15:03:46.67000	0d 03:25:06.54000	0.00310514	0.0116158	0.00090829	3.8598	C	5	20/08/2020 08:09		0	0	0	0	0	0	0	0	0	0	0	0	0	0
879	2	3	9	2d 15:08:29.73000	0d 03:29:49.60000	0.00317656	0.0118919	0.00090822	3.8698	C	5	20/08/2020 08:14		0	0	0	0	0	0	0	0	0	0	0	0	0	0
880	2	3	9	2d 15:12:58.62000	0d 03:34:18.49000	0.00324441	0.0121547	0.00090837	3.8801	C	5	20/08/2020 08:18		0	0	0	0	0	0	0	0	0	0	0	0	0	0
881	2	3	9	2d 15:17:22.15000	0d 03:38:42.02000	0.0033109	0.0124131	0.00090829	3.8901	C	5	20/08/2020 08:23		0	0	0	0	0	0	0	0	0	0	0	0	0	0
882	2	3	9	2d 15:21:31.45000	0d 03:42:51.32000	0.0033738	0.0126581	0.00090814	3.9002	C	5	20/08/2020 08:27		0	0	0	0	0	0	0	0	0	0	0	0	0	0
883	2	3	9	2d 15:25:36.56000	0d 03:46:56.43000	0.00343565	0.0128996	0.00090829	3.9103	C	5	20/08/2020 08:31		0	0	0	0	0	0	0	0	0	0	0	0	0	0
884	2	3	9	2d 15:29:35.87000	0d 03:50:55.74000	0.00349603	0.013136	0.00090806	3.9203	C	5	20/08/2020 08:35		0	0	0	0	0	0	0	0	0	0	0	0	0	0
885	2	3	9	2d 15:33:28.03000	0d 03:54:47.90000	0.00355461	0.0133659	0.00090822	3.9304	C	5	20/08/2020 08:39		0	0	0	0	0	0	0	0	0	0	0	0	0	0
886	2	3	9	2d 15:37:15.48000	0d 03:58:35.35000	0.003612	0.0135918	0.00090829	3.9405	C	5	20/08/2020 08:43		0	0	0	0	0	0	0	0	0	0	0	0	0	0
887	2	3	9	2d 15:41:00.24000	0d 04:02:20.11000	0.00366871	0.0138155	0.00090837	3.9506	C	5	20/08/2020 08:46		0	0	0	0	0	0	0	0	0	0	0	0	0	0
888	2	3	9	2d 15:44:42.36000	0d 04:06:02.23000	0.00372475	0.0140372	0.00090829	3.9606	C	5	20/08/2020 08:50		0	0	0	0	0	0	0	0	0	0	0	0	0	0
889	2	3	9	2d 15:48:21.00000	0d 04:09:40.87000	0.00377992	0.014256	0.00090829	3.9707	C	5	20/08/2020 08:54		0	0	0	0	0	0	0	0	0	0	0	0	0	0
890	2	3	9	2d 15:52:01.25000	0d 04:13:21.12000	0.00383549	0.0144769	0.00090829	3.9808	C	5	20/08/2020 08:57		0	0	0	0	0	0	0	0	0	0	0	0	0	0
891	2	3	9	2d 15:55:41.20000	0d 04:17:01.07000	0.00389099	0.0146981	0.00090829	3.991	C	5	20/08/2020 09:01		0	0	0	0	0	0	0	0	0	0	0	0	0	0
892	2	3	9	2d 15:59:19.18000	0d 04:20:39.05000	0.00394599	0.0149179	0.00090829	4.0011	C	5	20/08/2020 09:05		0	0	0	0	0	0	0	0	0	0	0	0	0	0
893	2	3	9	2d 16:02:52.54000	0d 04:24:12.41000	0.00399982	0.0151336	0.00090837	4.0111	C	5	20/08/2020 09:08		0	0	0	0	0	0	0	0	0	0	0	0	0	0
894	2	3	9	2d 16:06:22.24000	0d 04:27:42.11000	0.00405274	0.0153461	0.00090837	4.0212	C	5	20/08/2020 09:12		0	0	0	0	0	0	0	0	0	0	0	0	0	0
895	2	3	9	2d 16:09:51.90000	0d 04:31:11.77000	0.00410564	0.0155591	0.00090852	4.0314	C	5	20/08/2020 09:15		0	0	0	0	0	0	0	0	0	0	0	0	0	0
896	2	3	9	2d 16:13:22.90000	0d 04:34:42.77000	0.00415887	0.0157739	0.00090845	4.0415	C	5	20/08/2020 09:19		0	0	0	0	0	0	0	0	0	0	0	0	0	0
897	2	3	9	2d 16:16:46.37000	0d 04:38:06.24000	0.00421021	0.0159817	0.00090837	4.0516	C	5	20/08/2020 09:22		0	0	0	0	0	0	0	0	0	0	0	0	0	0
898	2	3	9	2d 16:20:12.56000	0d 04:41:32.43000	0.00426224	0.0161927	0.00090837	4.0616	C	5	20/08/2020 09:26		0	0	0	0	0	0	0	0	0	0	0	0	0	0
899	2	3	9	2d 16:23:31.87000	0d 04:44:51.74000	0.00431253	0.0163972	0.00090845	4.0719	C	5	20/08/2020 09:29		0	0	0	0	0	0	0	0	0	0	0	0	0	0
900	2	3	9	2d 16:26:52.71000	0d 04:48:12.58000	0.0043632	0.0166038	0.00090829	4.0819	C	5	20/08/2020 09:32		0	0	0	0	0	0	0	0	0	0	0	0	0	0
901	2	3	9	2d 16:30:08.21000	0d 04:51:28.08000	0.00441253	0.0168054	0.00090837	4.092	C	5	20/08/2020 09:35		0	0	0	0	0	0	0	0	0	0	0	0	0	0
902	2	3	9	2d 16:33:20.30000	0d 04:54:40.17000	0.004461	0.017004	0.00090837	4.1021	C	5	20/08/2020 09:39		0	0	0	0	0	0	0	0	0	0	0	0	0	0
903	2	3	9	2d 16:36:28.72000	0d 04:57:48.59000	0.00450854	0.0171992	0.00090822	4.1122	C	5	20/08/2020 09:42		0	0	0	0	0	0	0	0	0	0	0	0	0	0
904	2	3	9	2d 16:39:37.73000	0d 05:00:57.60000	0.00455623	0.0173956	0.00090837	4.1225	C	5	20/08/2020 09:45		0	0	0	0	0	0	0	0	0	0	0	0	0	0
905	2	3	9	2d 16:42:50.10000	0d 05:04:09.97000	0.00460477	0.0175959	0.00090822	4.1326	C	5	20/08/2020 09:48		0	0	0	0	0	0	0	0	0	0	0	0	0	0
906	2	3	9	2d 16:45:55.01000	0d 05:07:14.88000	0.00465142	0.017789	0.00090814	4.1427	C	5	20/08/2020 09:51		0	0	0	0	0	0	0	0	0	0	0	0	0	0
907	2	3	9	2d 16:48:55.89000	0d 05:10:15.76000	0.00469706	0.0179783	0.00090837	4.1527	C	5	20/08/2020 09:54		0	0	0	0	0	0	0	0	0	0	0	0	0	0
908	2	3	9	2d 16:51:56.35000	0d 05:13:16.22000	0.0047426	0.0181676	0.00090822	4.1628	C	5	20/08/2020 09:57		0	0	0	0	0	0	0	0	0	0	0	0	0	0
909	2	3	9	2d 16:54:55.71000	0d 05:16:15.58000	0.00478785	0.0183562	0.00090852	4.173	C	5	20/08/2020 10:00		0	0	0	0	0	0	0	0	0	0	0	0	0	0
910	2	3	9	2d 16:57:54.50000	0d 05:19:14.37000	0.00483296	0.0185447	0.00090829	4.1831	C	5	20/08/2020 10:03		0	0	0	0	0	0	0	0	0	0	0	0	0	0
911	2	3	9	2d 17:00:52.80000	0d 05:22:12.67000	0.00487795	0.0187331	0.00090829	4.1935	C	5	20/08/2020 10:06		0	0	0	0	0	0	0	0	0	0	0	0	0	0
912	2	3	9	2d 17:02:45.53000	0d 05:24:05.40000	0.0049064	0.0188524	0.00090845	4.2	C	133	20/08/2020 10:08		0	0	0	0	0	0	0	0	0	0	0	0	0	0
913	2	3	10	2d 17:02:45.54000	0d 00:00:00.01000	0.0049064	0.0188524	0.00094873	4.1997	C	0	20/08/2020 10:08		0	0	0	0	0	0	0	0	0	0	0	0	0	0
914	2	3	10	2d 17:03:05.01000	0d 00:00:19.48000	0.00491132	0.0188731	0.00084855	4.2004	C	4	20/08/2020 10:08		0	0	0	0	0	0	0	0	0	0	0	0	0	0
915	2	3	10	2d 17:03:21.64000	0d 00:00:36.11000	0.004915	0.0188886	0.00074853	4.2004	C	4	20/08/2020 10:09		0	0	0	0	0	0	0	0	0	0	0	0	0	0
916	2	3	10	2d 17:03:46.87000	0d 00:01:01.34000	0.00491988	0.0189091	0.00064851	4.2004	C	4	20/08/2020 10:09		0	0	0	0	0	0	0	0	0	0	0	0	0	0
917	2	3	10	2d 17:04:19.20000	0d 00:01:33.67000	0.00492524	0.0189316	0.00054849	4.2	C	4	20/08/2020 10:10		0	0	0	0	0	0	0	0	0	0	0	0	0	0
918	2	3	10	2d 17:04:57.76000	0d 00:02:12.23000	0.00493058	0.018954	0.00044846	4.2002	C	4	20/08/2020 10:10		0	0	0	0	0	0	0	0	0	0	0	0	0	0
919	2	3	10	2d 17:05:49.25000	0d 00:03:03.72000	0.00493625	0.0189778	0.00034844	4.2002	C	4	20/08/2020 10:11		0	0	0	0	0	0	0	0	0	0	0	0	0	0
920	2	3	10	2d 17:07:02.96000	0d 00:04:17.43000	0.0049423	0.0190033	0.00024834	4.2	C	4	20/08/2020 10:12		0	0	0	0	0	0	0	0	0	0	0	0	0	0
921	2	3	10	2d 17:09:07.84000	0d 00:06:22.31000	0.00494901	0.0190314	0.00014832	4.2004	C	4	20/08/2020 10:14		0	0	0	0	0	0	0	0	0	0	0	0	0	0
922	2	3	10	2d 17:11:22.17000	0d 00:08:36.64000	0.00495337	0.0190497	0.00009087	4.2002	C	132	20/08/2020 10:17		0	0	0	0	0	0	0	0	0	0	0	0	0	0
923	2	3	11	2d 17:11:22.18000	0d 00:00:00.01000	0	0	0	4.1999	R	0	20/08/2020 10:17		0	0	0	0	0	0	0	0	0	0	0	0	0	0
924	2	3	11	2d 17:11:24.18000	0d 00:00:02.01000	0	0	0	4.1994	R	1	20/08/2020 10:17		0	0	0	0	0	0	0	0	0	0	0	0	0	0
925	2	3	11	2d 17:11:26.18000	0d 00:00:04.01000	0	0	0	4.1994	R	1	20/08/2020 10:17		0	0	0	0	0	0	0	0	0	0	0	0	0	0
926	2	3	11	2d 17:11:28.18000	0d 00:00:06.01000	0	0	0	4.1991	R	1	20/08/2020 10:17		0	0	0	0	0	0	0	0	0	0	0	0	0	0
927	2	3	11	2d 17:11:30.18000	0d 00:00:08.01000	0	0	0	4.1991	R	1	20/08/2020 10:17		0	0	0	0	0	0	0	0	0	0	0	0	0	0
928	2	3	11	2d 17:11:32.17000	0d 00:00:10.00000	0	0	0	4.1991	R	129	20/08/2020 10:17		0	0	0	0	0	0	0	0	0	0	0	0	0	0
929	2	3	12	2d 17:11:32.21000	0d 00:00:00.04000	0.00000001	0.00000004	0.00090875	4.1936	D	0	20/08/2020 10:17		0	0	0	0	0	0	0	0	0	0	0	0	0	0
930	2	3	12	2d 17:12:39.43000	0d 00:01:07.26000	0.00001697	0.00007106	0.00090837	4.1836	D	5	20/08/2020 10:18		0	0	0	0	0	0	0	0	0	0	0	0	0	0
931	2	3	12	2d 17:15:07.35000	0d 00:03:35.18000	0.00005429	0.00022701	0.00090837	4.1735	D	5	20/08/2020 10:20		0	0	0	0	0	0	0	0	0	0	0	0	0	0
932	2	3	12	2d 17:17:49.88000	0d 00:06:17.71000	0.0000953	0.00039796	0.00090806	4.1634	D	5	20/08/2020 10:23		0	0	0	0	0	0	0	0	0	0	0	0	0	0
933	2	3	12	2d 17:20:34.81000	0d 00:09:02.64000	0.00013692	0.00057102	0.00090852	4.1534	D	5	20/08/2020 10:26		0	0	0	0	0	0	0	0	0	0	0	0	0	0
934	2	3	12	2d 17:23:21.18000	0d 00:11:49.01000	0.00017889	0.00074516	0.00090829	4.1433	D	5	20/08/2020 10:29		0	0	0	0	0	0	0	0	0	0	0	0	0	0
935	2	3	12	2d 17:26:10.70000	0d 00:14:38.53000	0.00022167	0.00092217	0.00090829	4.1332	D	5	20/08/2020 10:31		0	0	0	0	0	0	0	0	0	0	0	0	0	0
936	2	3	12	2d 17:29:02.29000	0d 00:17:30.12000	0.00026496	0.0011009	0.00090852	4.1231	D	5	20/08/2020 10:34		0	0	0	0	0	0	0	0	0	0	0	0	0	0
937	2	3	12	2d 17:31:58.81000	0d 00:20:26.64000	0.0003095	0.00128432	0.0009086	4.1129	D	5	20/08/2020 10:37		0	0	0	0	0	0	0	0	0	0	0	0	0	0
938	2	3	12	2d 17:34:58.55000	0d 00:23:26.38000	0.00035485	0.00147063	0.00090829	4.1028	D	5	20/08/2020 10:40		0	0	0	0	0	0	0	0	0	0	0	0	0	0
939	2	3	12	2d 17:37:58.02000	0d 00:26:25.85000	0.00040014	0.00165619	0.00090852	4.0926	D	5	20/08/2020 10:43		0	0	0	0	0	0	0	0	0	0	0	0	0	0
940	2	3	12	2d 17:41:04.05000	0d 00:29:31.88000	0.00044707	0.00184807	0.00090814	4.0826	D	5	20/08/2020 10:46		0	0	0	0	0	0	0	0	0	0	0	0	0	0
941	2	3	12	2d 17:44:04.48000	0d 00:32:32.31000	0.0004926	0.00203371	0.00090822	4.0725	D	5	20/08/2020 10:49		0	0	0	0	0	0	0	0	0	0	0	0	0	0
942	2	3	12	2d 17:47:16.78000	0d 00:35:44.61000	0.00054112	0.00223107	0.00090814	4.0623	D	5	20/08/2020 10:53		0	0	0	0	0	0	0	0	0	0	0	0	0	0
943	2	3	12	2d 17:50:34.28000	0d 00:39:02.11000	0.00059095	0.00243327	0.00090814	4.0522	D	5	20/08/2020 10:56		0	0	0	0	0	0	0	0	0	0	0	0	0	0
944	2	3	12	2d 17:53:49.84000	0d 00:42:17.67000	0.0006403	0.00263297	0.00090845	4.042	D	5	20/08/2020 10:59		0	0	0	0	0	0	0	0	0	0	0	0	0	0
945	2	3	12	2d 17:57:08.76000	0d 00:45:36.59000	0.00069049	0.00283559	0.00090852	4.0319	D	5	20/08/2020 11:02		0	0	0	0	0	0	0	0	0	0	0	0	0	0
946	2	3	12	2d 18:00:26.38000	0d 00:48:54.21000	0.00074035	0.00303639	0.00090822	4.0218	D	5	20/08/2020 11:06		0	0	0	0	0	0	0	0	0	0	0	0	0	0
947	2	3	12	2d 18:03:48.34000	0d 00:52:16.17000	0.00079131	0.00324109	0.00090829	4.0117	D	5	20/08/2020 11:09		0	0	0	0	0	0	0	0	0	0	0	0	0	0
948	2	3	12	2d 18:07:13.41000	0d 00:55:41.24000	0.00084305	0.00344841	0.00090845	4.0017	D	5	20/08/2020 11:13		0	0	0	0	0	0	0	0	0	0	0	0	0	0
949	2	3	12	2d 18:10:43.29000	0d 00:59:11.12000	0.00089601	0.00366006	0.00090837	3.9916	D	5	20/08/2020 11:16		0	0	0	0	0	0	0	0	0	0	0	0	0	0
950	2	3	12	2d 18:14:12.84000	0d 01:02:40.67000	0.00094888	0.00387085	0.00090829	3.9814	D	5	20/08/2020 11:20		0	0	0	0	0	0	0	0	0	0	0	0	0	0
951	2	3	12	2d 18:17:46.11000	0d 01:06:13.94000	0.00100269	0.00408484	0.00090829	3.9713	D	5	20/08/2020 11:23		0	0	0	0	0	0	0	0	0	0	0	0	0	0
952	2	3	12	2d 18:21:17.83000	0d 01:09:45.66000	0.00105611	0.00429673	0.00090829	3.9612	D	5	20/08/2020 11:27		0	0	0	0	0	0	0	0	0	0	0	0	0	0
953	2	3	12	2d 18:24:52.57000	0d 01:13:20.40000	0.00111029	0.0045111	0.00090845	3.9512	D	5	20/08/2020 11:30		0	0	0	0	0	0	0	0	0	0	0	0	0	0
954	2	3	12	2d 18:28:31.23000	0d 01:16:59.06000	0.00116546	0.00472882	0.00090829	3.9411	D	5	20/08/2020 11:34		0	0	0	0	0	0	0	0	0	0	0	0	0	0
955	2	3	12	2d 18:32:06.96000	0d 01:20:34.79000	0.0012199	0.00494307	0.00090829	3.931	D	5	20/08/2020 11:37		0	0	0	0	0	0	0	0	0	0	0	0	0	0
956	2	3	12	2d 18:35:48.68000	0d 01:24:16.51000	0.00127584	0.00516271	0.00090829	3.921	D	5	20/08/2020 11:41		0	0	0	0	0	0	0	0	0	0	0	0	0	0
957	2	3	12	2d 18:39:29.58000	0d 01:27:57.41000	0.00133158	0.00538098	0.00090822	3.9109	D	5	20/08/2020 11:45		0	0	0	0	0	0	0	0	0	0	0	0	0	0
958	2	3	12	2d 18:43:17.18000	0d 01:31:45.01000	0.001389	0.00560529	0.00090837	3.9007	D	5	20/08/2020 11:49		0	0	0	0	0	0	0	0	0	0	0	0	0	0
959	2	3	12	2d 18:47:10.95000	0d 01:35:38.78000	0.00144799	0.00583509	0.00090837	3.8906	D	5	20/08/2020 11:52		0	0	0	0	0	0	0	0	0	0	0	0	0	0
960	2	3	12	2d 18:51:08.77000	0d 01:39:36.60000	0.00150799	0.00606825	0.00090814	3.8805	D	5	20/08/2020 11:56		0	0	0	0	0	0	0	0	0	0	0	0	0	0
961	2	3	12	2d 18:55:10.61000	0d 01:43:38.44000	0.00156901	0.00630474	0.00090829	3.8703	D	5	20/08/2020 12:00		0	0	0	0	0	0	0	0	0	0	0	0	0	0
962	2	3	12	2d 18:59:19.74000	0d 01:47:47.57000	0.00163187	0.00654771	0.00090837	3.8602	D	5	20/08/2020 12:05		0	0	0	0	0	0	0	0	0	0	0	0	0	0
963	2	3	12	2d 19:03:35.51000	0d 01:52:03.34000	0.00169641	0.00679651	0.00090837	3.85	D	5	20/08/2020 12:09		0	0	0	0	0	0	0	0	0	0	0	0	0	0
964	2	3	12	2d 19:08:10.20000	0d 01:56:38.03000	0.00176572	0.00706302	0.00090829	3.8398	D	5	20/08/2020 12:13		0	0	0	0	0	0	0	0	0	0	0	0	0	0
965	2	3	12	2d 19:12:56.06000	0d 02:01:23.89000	0.00183785	0.00733962	0.00090837	3.8297	D	5	20/08/2020 12:18		0	0	0	0	0	0	0	0	0	0	0	0	0	0
966	2	3	12	2d 19:17:56.06000	0d 02:06:23.89000	0.00191354	0.00762914	0.00090829	3.8198	D	1	20/08/2020 12:23		0	0	0	0	0	0	0	0	0	0	0	0	0	0
967	2	3	12	2d 19:22:56.06000	0d 02:11:23.89000	0.00198924	0.00791791	0.00090829	3.8103	D	1	20/08/2020 12:28		0	0	0	0	0	0	0	0	0	0	0	0	0	0
968	2	3	12	2d 19:27:56.06000	0d 02:16:23.89000	0.00206493	0.008206	0.00090837	3.8016	D	1	20/08/2020 12:33		0	0	0	0	0	0	0	0	0	0	0	0	0	0
969	2	3	12	2d 19:32:56.06000	0d 02:21:23.89000	0.00214063	0.00849344	0.00090837	3.7932	D	1	20/08/2020 12:38		0	0	0	0	0	0	0	0	0	0	0	0	0	0
970	2	3	12	2d 19:37:56.06000	0d 02:26:23.89000	0.00221632	0.00878029	0.00090852	3.7856	D	1	20/08/2020 12:43		0	0	0	0	0	0	0	0	0	0	0	0	0	0
971	2	3	12	2d 19:42:56.06000	0d 02:31:23.89000	0.00229202	0.00906658	0.00090837	3.7786	D	1	20/08/2020 12:48		0	0	0	0	0	0	0	0	0	0	0	0	0	0
972	2	3	12	2d 19:47:56.06000	0d 02:36:23.89000	0.00236771	0.00935235	0.00090822	3.7722	D	1	20/08/2020 12:53		0	0	0	0	0	0	0	0	0	0	0	0	0	0
973	2	3	12	2d 19:52:56.06000	0d 02:41:23.89000	0.00244341	0.00963765	0.00090822	3.7659	D	1	20/08/2020 12:58		0	0	0	0	0	0	0	0	0	0	0	0	0	0
974	2	3	12	2d 19:57:56.06000	0d 02:46:23.89000	0.0025191	0.0099225	0.00090837	3.76	D	1	20/08/2020 13:03		0	0	0	0	0	0	0	0	0	0	0	0	0	0
975	2	3	12	2d 20:02:56.06000	0d 02:51:23.89000	0.0025948	0.0102069	0.00090837	3.7545	D	1	20/08/2020 13:08		0	0	0	0	0	0	0	0	0	0	0	0	0	0
976	2	3	12	2d 20:07:56.06000	0d 02:56:23.89000	0.00267049	0.0104909	0.00090837	3.7493	D	1	20/08/2020 13:13		0	0	0	0	0	0	0	0	0	0	0	0	0	0
977	2	3	12	2d 20:12:56.06000	0d 03:01:23.89000	0.00274618	0.0107745	0.00090845	3.7441	D	1	20/08/2020 13:18		0	0	0	0	0	0	0	0	0	0	0	0	0	0
978	2	3	12	2d 20:17:56.06000	0d 03:06:23.89000	0.00282188	0.0110578	0.00090822	3.7391	D	1	20/08/2020 13:23		0	0	0	0	0	0	0	0	0	0	0	0	0	0
979	2	3	12	2d 20:22:56.06000	0d 03:11:23.89000	0.00289757	0.0113406	0.00090829	3.7336	D	1	20/08/2020 13:28		0	0	0	0	0	0	0	0	0	0	0	0	0	0
980	2	3	12	2d 20:27:56.06000	0d 03:16:23.89000	0.00297327	0.011623	0.00090845	3.7288	D	1	20/08/2020 13:33		0	0	0	0	0	0	0	0	0	0	0	0	0	0
981	2	3	12	2d 20:32:56.06000	0d 03:21:23.89000	0.00304896	0.0119051	0.00090837	3.7243	D	1	20/08/2020 13:38		0	0	0	0	0	0	0	0	0	0	0	0	0	0
982	2	3	12	2d 20:37:56.06000	0d 03:26:23.89000	0.00312466	0.0121869	0.00090829	3.7198	D	1	20/08/2020 13:43		0	0	0	0	0	0	0	0	0	0	0	0	0	0
983	2	3	12	2d 20:42:56.06000	0d 03:31:23.89000	0.00320035	0.0124683	0.00090845	3.7148	D	1	20/08/2020 13:48		0	0	0	0	0	0	0	0	0	0	0	0	0	0
984	2	3	12	2d 20:47:56.06000	0d 03:36:23.89000	0.00327605	0.0127493	0.00090814	3.7102	D	1	20/08/2020 13:53		0	0	0	0	0	0	0	0	0	0	0	0	0	0
985	2	3	12	2d 20:52:56.06000	0d 03:41:23.89000	0.00335174	0.01303	0.00090837	3.7053	D	1	20/08/2020 13:58		0	0	0	0	0	0	0	0	0	0	0	0	0	0
986	2	3	12	2d 20:57:56.06000	0d 03:46:23.89000	0.00342744	0.0133103	0.00090829	3.7005	D	1	20/08/2020 14:03		0	0	0	0	0	0	0	0	0	0	0	0	0	0
987	2	3	12	2d 21:02:56.06000	0d 03:51:23.89000	0.00350313	0.0135902	0.00090837	3.6954	D	1	20/08/2020 14:08		0	0	0	0	0	0	0	0	0	0	0	0	0	0
988	2	3	12	2d 21:07:56.06000	0d 03:56:23.89000	0.00357883	0.0138697	0.00090806	3.6902	D	1	20/08/2020 14:13		0	0	0	0	0	0	0	0	0	0	0	0	0	0
989	2	3	12	2d 21:12:56.06000	0d 04:01:23.89000	0.00365452	0.0141489	0.00090837	3.6849	D	1	20/08/2020 14:18		0	0	0	0	0	0	0	0	0	0	0	0	0	0
990	2	3	12	2d 21:17:56.06000	0d 04:06:23.89000	0.00373022	0.0144276	0.00090829	3.6794	D	1	20/08/2020 14:23		0	0	0	0	0	0	0	0	0	0	0	0	0	0
991	2	3	12	2d 21:22:56.06000	0d 04:11:23.89000	0.00380591	0.0147059	0.00090822	3.6736	D	1	20/08/2020 14:28		0	0	0	0	0	0	0	0	0	0	0	0	0	0
992	2	3	12	2d 21:27:56.06000	0d 04:16:23.89000	0.00388161	0.0149837	0.00090822	3.6674	D	1	20/08/2020 14:33		0	0	0	0	0	0	0	0	0	0	0	0	0	0
993	2	3	12	2d 21:32:56.06000	0d 04:21:23.89000	0.0039573	0.0152611	0.00090837	3.6611	D	1	20/08/2020 14:38		0	0	0	0	0	0	0	0	0	0	0	0	0	0
994	2	3	12	2d 21:37:56.06000	0d 04:26:23.89000	0.004033	0.015538	0.00090822	3.6542	D	1	20/08/2020 14:43		0	0	0	0	0	0	0	0	0	0	0	0	0	0
995	2	3	12	2d 21:42:56.06000	0d 04:31:23.89000	0.00410869	0.0158143	0.00090822	3.6475	D	1	20/08/2020 14:48		0	0	0	0	0	0	0	0	0	0	0	0	0	0
996	2	3	12	2d 21:47:56.06000	0d 04:36:23.89000	0.00418439	0.0160901	0.00090852	3.6399	D	1	20/08/2020 14:53		0	0	0	0	0	0	0	0	0	0	0	0	0	0
997	2	3	12	2d 21:52:56.06000	0d 04:41:23.89000	0.00426008	0.0163654	0.0009086	3.632	D	1	20/08/2020 14:58		0	0	0	0	0	0	0	0	0	0	0	0	0	0
998	2	3	12	2d 21:57:56.06000	0d 04:46:23.89000	0.00433578	0.01664	0.00090837	3.6236	D	1	20/08/2020 15:03		0	0	0	0	0	0	0	0	0	0	0	0	0	0
999	2	3	12	2d 22:02:56.06000	0d 04:51:23.89000	0.00441147	0.0169139	0.00090852	3.6138	D	1	20/08/2020 15:08		0	0	0	0	0	0	0	0	0	0	0	0	0	0
1000	2	3	12	2d 22:07:38.57000	0d 04:56:06.40000	0.00448276	0.0171712	0.00090829	3.6037	D	5	20/08/2020 15:13		0	0	0	0	0	0	0	0	0	0	0	0	0	0
1001	2	3	12	2d 22:11:42.81000	0d 05:00:10.64000	0.00454438	0.017393	0.00090829	3.5937	D	5	20/08/2020 15:17		0	0	0	0	0	0	0	0	0	0	0	0	0	0
1002	2	3	12	2d 22:15:13.37000	0d 05:03:41.20000	0.00459751	0.0175836	0.00090845	3.5834	D	5	20/08/2020 15:21		0	0	0	0	0	0	0	0	0	0	0	0	0	0
1003	2	3	12	2d 22:18:11.23000	0d 05:06:39.06000	0.00464239	0.0177442	0.00090829	3.5734	D	5	20/08/2020 15:23		0	0	0	0	0	0	0	0	0	0	0	0	0	0
1004	2	3	12	2d 22:20:36.91000	0d 05:09:04.74000	0.00467914	0.0178754	0.00090814	3.5631	D	5	20/08/2020 15:26		0	0	0	0	0	0	0	0	0	0	0	0	0	0
1005	2	3	12	2d 22:22:44.43000	0d 05:11:12.26000	0.00471132	0.0179899	0.00090814	3.5531	D	5	20/08/2020 15:28		0	0	0	0	0	0	0	0	0	0	0	0	0	0
1006	2	3	12	2d 22:24:22.39000	0d 05:12:50.22000	0.00473604	0.0180776	0.00090829	3.543	D	5	20/08/2020 15:30		0	0	0	0	0	0	0	0	0	0	0	0	0	0
1007	2	3	12	2d 22:25:45.69000	0d 05:14:13.52000	0.00475705	0.018152	0.00090829	3.5329	D	5	20/08/2020 15:31		0	0	0	0	0	0	0	0	0	0	0	0	0	0
1008	2	3	12	2d 22:26:55.60000	0d 05:15:23.43000	0.00477469	0.0182142	0.00090837	3.5229	D	5	20/08/2020 15:32		0	0	0	0	0	0	0	0	0	0	0	0	0	0
1009	2	3	12	2d 22:27:57.62000	0d 05:16:25.45000	0.00479034	0.0182693	0.00090845	3.5126	D	5	20/08/2020 15:33		0	0	0	0	0	0	0	0	0	0	0	0	0	0
1010	2	3	12	2d 22:28:47.48000	0d 05:17:15.31000	0.00480292	0.0183134	0.00090822	3.5026	D	5	20/08/2020 15:34		0	0	0	0	0	0	0	0	0	0	0	0	0	0
1011	2	3	12	2d 22:29:29.60000	0d 05:17:57.43000	0.00481355	0.0183506	0.00090829	3.4923	D	5	20/08/2020 15:35		0	0	0	0	0	0	0	0	0	0	0	0	0	0
1012	2	3	12	2d 22:30:06.76000	0d 05:18:34.59000	0.00482293	0.0183833	0.00090845	3.4821	D	5	20/08/2020 15:35		0	0	0	0	0	0	0	0	0	0	0	0	0	0
1013	2	3	12	2d 22:30:39.96000	0d 05:19:07.79000	0.0048313	0.0184124	0.00090829	3.472	D	5	20/08/2020 15:36		0	0	0	0	0	0	0	0	0	0	0	0	0	0
1014	2	3	12	2d 22:31:10.33000	0d 05:19:38.16000	0.00483897	0.018439	0.00090837	3.462	D	5	20/08/2020 15:36		0	0	0	0	0	0	0	0	0	0	0	0	0	0
1015	2	3	12	2d 22:31:35.51000	0d 05:20:03.34000	0.00484532	0.0184609	0.00090822	3.4519	D	5	20/08/2020 15:37		0	0	0	0	0	0	0	0	0	0	0	0	0	0
1016	2	3	12	2d 22:31:58.03000	0d 05:20:25.86000	0.004851	0.0184805	0.00090837	3.4418	D	5	20/08/2020 15:37		0	0	0	0	0	0	0	0	0	0	0	0	0	0
1017	2	3	12	2d 22:32:17.95000	0d 05:20:45.78000	0.00485603	0.0184978	0.00090837	3.4318	D	5	20/08/2020 15:38		0	0	0	0	0	0	0	0	0	0	0	0	0	0
1018	2	3	12	2d 22:32:36.61000	0d 05:21:04.44000	0.00486074	0.0185139	0.00090829	3.4217	D	5	20/08/2020 15:38		0	0	0	0	0	0	0	0	0	0	0	0	0	0
1019	2	3	12	2d 22:32:53.55000	0d 05:21:21.38000	0.00486501	0.0185285	0.00090845	3.4116	D	5	20/08/2020 15:38		0	0	0	0	0	0	0	0	0	0	0	0	0	0
1020	2	3	12	2d 22:33:09.32000	0d 05:21:37.15000	0.00486899	0.0185421	0.00090837	3.4015	D	5	20/08/2020 15:38		0	0	0	0	0	0	0	0	0	0	0	0	0	0
1021	2	3	12	2d 22:33:23.68000	0d 05:21:51.51000	0.00487261	0.0185544	0.00090837	3.3913	D	5	20/08/2020 15:39		0	0	0	0	0	0	0	0	0	0	0	0	0	0
1022	2	3	12	2d 22:33:37.80000	0d 05:22:05.63000	0.00487617	0.0185665	0.00090837	3.3811	D	5	20/08/2020 15:39		0	0	0	0	0	0	0	0	0	0	0	0	0	0
1023	2	3	12	2d 22:33:50.88000	0d 05:22:18.71000	0.00487948	0.0185776	0.00090829	3.3709	D	5	20/08/2020 15:39		0	0	0	0	0	0	0	0	0	0	0	0	0	0
1024	2	3	12	2d 22:34:03.23000	0d 05:22:31.06000	0.00488259	0.0185881	0.00090852	3.3606	D	5	20/08/2020 15:39		0	0	0	0	0	0	0	0	0	0	0	0	0	0
1025	2	3	12	2d 22:34:15.13000	0d 05:22:42.96000	0.00488559	0.0185982	0.00090814	3.3506	D	5	20/08/2020 15:40		0	0	0	0	0	0	0	0	0	0	0	0	0	0
1026	2	3	12	2d 22:34:25.96000	0d 05:22:53.79000	0.00488833	0.0186073	0.00090814	3.3405	D	5	20/08/2020 15:40		0	0	0	0	0	0	0	0	0	0	0	0	0	0
1027	2	3	12	2d 22:34:36.37000	0d 05:23:04.20000	0.00489095	0.0186161	0.00090806	3.3303	D	5	20/08/2020 15:40		0	0	0	0	0	0	0	0	0	0	0	0	0	0
1028	2	3	12	2d 22:34:46.44000	0d 05:23:14.27000	0.00489349	0.0186245	0.00090837	3.3199	D	5	20/08/2020 15:40		0	0	0	0	0	0	0	0	0	0	0	0	0	0
1029	2	3	12	2d 22:34:56.35000	0d 05:23:24.18000	0.00489599	0.0186328	0.0009086	3.3098	D	5	20/08/2020 15:40		0	0	0	0	0	0	0	0	0	0	0	0	0	0
1030	2	3	12	2d 22:35:05.78000	0d 05:23:33.61000	0.00489837	0.0186407	0.00090837	3.2998	D	5	20/08/2020 15:40		0	0	0	0	0	0	0	0	0	0	0	0	0	0
1031	2	3	12	2d 22:35:14.61000	0d 05:23:42.44000	0.0049006	0.018648	0.00090837	3.2895	D	5	20/08/2020 15:41		0	0	0	0	0	0	0	0	0	0	0	0	0	0
1032	2	3	12	2d 22:35:23.40000	0d 05:23:51.23000	0.00490282	0.0186553	0.00090814	3.2793	D	5	20/08/2020 15:41		0	0	0	0	0	0	0	0	0	0	0	0	0	0
1033	2	3	12	2d 22:35:31.38000	0d 05:23:59.21000	0.00490483	0.0186619	0.00090845	3.2692	D	5	20/08/2020 15:41		0	0	0	0	0	0	0	0	0	0	0	0	0	0
1034	2	3	12	2d 22:35:38.99000	0d 05:24:06.82000	0.00490675	0.0186681	0.00090829	3.259	D	5	20/08/2020 15:41		0	0	0	0	0	0	0	0	0	0	0	0	0	0
1035	2	3	12	2d 22:35:46.19000	0d 05:24:14.02000	0.00490857	0.0186741	0.00090829	3.2488	D	5	20/08/2020 15:41		0	0	0	0	0	0	0	0	0	0	0	0	0	0
1036	2	3	12	2d 22:35:53.23000	0d 05:24:21.06000	0.00491035	0.0186798	0.00090829	3.2386	D	5	20/08/2020 15:41		0	0	0	0	0	0	0	0	0	0	0	0	0	0
1037	2	3	12	2d 22:35:59.95000	0d 05:24:27.78000	0.00491204	0.0186853	0.00090837	3.2285	D	5	20/08/2020 15:41		0	0	0	0	0	0	0	0	0	0	0	0	0	0
1038	2	3	12	2d 22:36:06.40000	0d 05:24:34.23000	0.00491367	0.0186906	0.00090837	3.2183	D	5	20/08/2020 15:41		0	0	0	0	0	0	0	0	0	0	0	0	0	0
1039	2	3	12	2d 22:36:12.55000	0d 05:24:40.38000	0.00491522	0.0186955	0.00090845	3.2081	D	5	20/08/2020 15:42		0	0	0	0	0	0	0	0	0	0	0	0	0	0
1040	2	3	12	2d 22:36:18.61000	0d 05:24:46.44000	0.00491675	0.0187004	0.00090822	3.1978	D	5	20/08/2020 15:42		0	0	0	0	0	0	0	0	0	0	0	0	0	0
1041	2	3	12	2d 22:36:24.56000	0d 05:24:52.39000	0.00491825	0.0187052	0.00090829	3.1876	D	5	20/08/2020 15:42		0	0	0	0	0	0	0	0	0	0	0	0	0	0
1042	2	3	12	2d 22:36:30.16000	0d 05:24:57.99000	0.00491966	0.0187097	0.00090837	3.1774	D	5	20/08/2020 15:42		0	0	0	0	0	0	0	0	0	0	0	0	0	0
1043	2	3	12	2d 22:36:35.63000	0d 05:25:03.46000	0.00492104	0.0187141	0.00090829	3.1672	D	5	20/08/2020 15:42		0	0	0	0	0	0	0	0	0	0	0	0	0	0
1044	2	3	12	2d 22:36:40.97000	0d 05:25:08.80000	0.00492239	0.0187184	0.00090837	3.1568	D	5	20/08/2020 15:42		0	0	0	0	0	0	0	0	0	0	0	0	0	0
1045	2	3	12	2d 22:36:46.01000	0d 05:25:13.84000	0.00492366	0.0187224	0.00090837	3.1467	D	5	20/08/2020 15:42		0	0	0	0	0	0	0	0	0	0	0	0	0	0
1046	2	3	12	2d 22:36:50.91000	0d 05:25:18.74000	0.0049249	0.0187263	0.00090814	3.1362	D	5	20/08/2020 15:42		0	0	0	0	0	0	0	0	0	0	0	0	0	0
1047	2	3	12	2d 22:36:55.71000	0d 05:25:23.54000	0.00492611	0.01873	0.00090837	3.126	D	5	20/08/2020 15:42		0	0	0	0	0	0	0	0	0	0	0	0	0	0
1048	2	3	12	2d 22:37:00.33000	0d 05:25:28.16000	0.00492728	0.0187337	0.00090837	3.1157	D	5	20/08/2020 15:42		0	0	0	0	0	0	0	0	0	0	0	0	0	0
1049	2	3	12	2d 22:37:04.76000	0d 05:25:32.59000	0.00492839	0.0187372	0.00090845	3.1057	D	5	20/08/2020 15:42		0	0	0	0	0	0	0	0	0	0	0	0	0	0
1050	2	3	12	2d 22:37:09.09000	0d 05:25:36.92000	0.00492949	0.0187406	0.00090837	3.0954	D	5	20/08/2020 15:42		0	0	0	0	0	0	0	0	0	0	0	0	0	0
1051	2	3	12	2d 22:37:13.31000	0d 05:25:41.14000	0.00493055	0.0187438	0.00090852	3.0851	D	5	20/08/2020 15:43		0	0	0	0	0	0	0	0	0	0	0	0	0	0
1052	2	3	12	2d 22:37:17.57000	0d 05:25:45.40000	0.00493163	0.0187472	0.00090822	3.0747	D	5	20/08/2020 15:43		0	0	0	0	0	0	0	0	0	0	0	0	0	0
1053	2	3	12	2d 22:37:21.66000	0d 05:25:49.49000	0.00493266	0.0187503	0.00090837	3.0645	D	5	20/08/2020 15:43		0	0	0	0	0	0	0	0	0	0	0	0	0	0
1054	2	3	12	2d 22:37:25.54000	0d 05:25:53.37000	0.00493364	0.0187533	0.00090845	3.0542	D	5	20/08/2020 15:43		0	0	0	0	0	0	0	0	0	0	0	0	0	0
1055	2	3	12	2d 22:37:29.29000	0d 05:25:57.12000	0.00493458	0.0187562	0.00090837	3.0442	D	5	20/08/2020 15:43		0	0	0	0	0	0	0	0	0	0	0	0	0	0
1056	2	3	12	2d 22:37:32.91000	0d 05:26:00.74000	0.0049355	0.018759	0.00090852	3.0341	D	5	20/08/2020 15:43		0	0	0	0	0	0	0	0	0	0	0	0	0	0
1057	2	3	12	2d 22:37:36.55000	0d 05:26:04.38000	0.00493642	0.0187618	0.00090822	3.024	D	5	20/08/2020 15:43		0	0	0	0	0	0	0	0	0	0	0	0	0	0
1058	2	3	12	2d 22:37:40.06000	0d 05:26:07.89000	0.0049373	0.0187644	0.00090829	3.014	D	5	20/08/2020 15:43		0	0	0	0	0	0	0	0	0	0	0	0	0	0
1059	2	3	12	2d 22:37:43.50000	0d 05:26:11.33000	0.00493817	0.018767	0.00090837	3.0036	D	5	20/08/2020 15:43		0	0	0	0	0	0	0	0	0	0	0	0	0	0
1060	2	3	12	2d 22:37:46.99000	0d 05:26:14.82000	0.00493905	0.0187697	0.00090837	2.9932	D	5	20/08/2020 15:43		0	0	0	0	0	0	0	0	0	0	0	0	0	0
1061	2	3	12	2d 22:37:50.31000	0d 05:26:18.14000	0.00493989	0.0187722	0.00090806	2.983	D	5	20/08/2020 15:43		0	0	0	0	0	0	0	0	0	0	0	0	0	0
1062	2	3	12	2d 22:37:53.62000	0d 05:26:21.45000	0.00494072	0.0187747	0.00090829	2.9728	D	5	20/08/2020 15:43		0	0	0	0	0	0	0	0	0	0	0	0	0	0
1063	2	3	12	2d 22:37:56.68000	0d 05:26:24.51000	0.00494149	0.018777	0.00090829	2.9625	D	5	20/08/2020 15:43		0	0	0	0	0	0	0	0	0	0	0	0	0	0
1064	2	3	12	2d 22:37:59.77000	0d 05:26:27.60000	0.00494227	0.0187793	0.00090837	2.9525	D	5	20/08/2020 15:43		0	0	0	0	0	0	0	0	0	0	0	0	0	0
1065	2	3	12	2d 22:38:02.85000	0d 05:26:30.68000	0.00494305	0.0187816	0.00090837	2.9419	D	5	20/08/2020 15:43		0	0	0	0	0	0	0	0	0	0	0	0	0	0
1066	2	3	12	2d 22:38:05.88000	0d 05:26:33.71000	0.00494382	0.0187838	0.00090806	2.9317	D	5	20/08/2020 15:43		0	0	0	0	0	0	0	0	0	0	0	0	0	0
1067	2	3	12	2d 22:38:08.85000	0d 05:26:36.68000	0.00494457	0.018786	0.00090852	2.9213	D	5	20/08/2020 15:43		0	0	0	0	0	0	0	0	0	0	0	0	0	0
1068	2	3	12	2d 22:38:11.75000	0d 05:26:39.58000	0.0049453	0.0187881	0.00090837	2.9111	D	5	20/08/2020 15:43		0	0	0	0	0	0	0	0	0	0	0	0	0	0
1069	2	3	12	2d 22:38:14.65000	0d 05:26:42.48000	0.00494603	0.0187903	0.00090829	2.9007	D	5	20/08/2020 15:44		0	0	0	0	0	0	0	0	0	0	0	0	0	0
1070	2	3	12	2d 22:38:17.49000	0d 05:26:45.32000	0.00494675	0.0187923	0.00090822	2.8902	D	5	20/08/2020 15:44		0	0	0	0	0	0	0	0	0	0	0	0	0	0
1071	2	3	12	2d 22:38:20.24000	0d 05:26:48.07000	0.00494744	0.0187943	0.00090845	2.88	D	5	20/08/2020 15:44		0	0	0	0	0	0	0	0	0	0	0	0	0	0
1072	2	3	12	2d 22:38:22.91000	0d 05:26:50.74000	0.00494811	0.0187963	0.00090829	2.8698	D	5	20/08/2020 15:44		0	0	0	0	0	0	0	0	0	0	0	0	0	0
1073	2	3	12	2d 22:38:25.64000	0d 05:26:53.47000	0.0049488	0.0187982	0.00090845	2.8594	D	5	20/08/2020 15:44		0	0	0	0	0	0	0	0	0	0	0	0	0	0
1074	2	3	12	2d 22:38:28.31000	0d 05:26:56.14000	0.00494948	0.0188002	0.00090822	2.8492	D	5	20/08/2020 15:44		0	0	0	0	0	0	0	0	0	0	0	0	0	0
1075	2	3	12	2d 22:38:30.85000	0d 05:26:58.68000	0.00495012	0.018802	0.00090829	2.8389	D	5	20/08/2020 15:44		0	0	0	0	0	0	0	0	0	0	0	0	0	0
1076	2	3	12	2d 22:38:33.37000	0d 05:27:01.20000	0.00495075	0.0188038	0.00090829	2.8287	D	5	20/08/2020 15:44		0	0	0	0	0	0	0	0	0	0	0	0	0	0
1077	2	3	12	2d 22:38:35.87000	0d 05:27:03.70000	0.00495138	0.0188056	0.00090822	2.8183	D	5	20/08/2020 15:44		0	0	0	0	0	0	0	0	0	0	0	0	0	0
1078	2	3	12	2d 22:38:38.37000	0d 05:27:06.20000	0.00495201	0.0188073	0.00090806	2.808	D	5	20/08/2020 15:44		0	0	0	0	0	0	0	0	0	0	0	0	0	0
1079	2	3	12	2d 22:38:40.78000	0d 05:27:08.61000	0.00495262	0.0188091	0.00090852	2.7977	D	5	20/08/2020 15:44		0	0	0	0	0	0	0	0	0	0	0	0	0	0
1080	2	3	12	2d 22:38:43.17000	0d 05:27:11.00000	0.00495323	0.0188107	0.00090845	2.7872	D	5	20/08/2020 15:44		0	0	0	0	0	0	0	0	0	0	0	0	0	0
1081	2	3	12	2d 22:38:45.61000	0d 05:27:13.44000	0.00495384	0.0188124	0.00090822	2.7767	D	5	20/08/2020 15:44		0	0	0	0	0	0	0	0	0	0	0	0	0	0
1082	2	3	12	2d 22:38:47.99000	0d 05:27:15.82000	0.00495444	0.0188141	0.00090829	2.7662	D	5	20/08/2020 15:44		0	0	0	0	0	0	0	0	0	0	0	0	0	0
1083	2	3	12	2d 22:38:50.36000	0d 05:27:18.19000	0.00495504	0.0188158	0.00090806	2.7555	D	5	20/08/2020 15:44		0	0	0	0	0	0	0	0	0	0	0	0	0	0
1084	2	3	12	2d 22:38:52.69000	0d 05:27:20.52000	0.00495563	0.0188174	0.00090837	2.7448	D	5	20/08/2020 15:44		0	0	0	0	0	0	0	0	0	0	0	0	0	0
1085	2	3	12	2d 22:38:55.03000	0d 05:27:22.86000	0.00495622	0.018819	0.00090814	2.7343	D	5	20/08/2020 15:44		0	0	0	0	0	0	0	0	0	0	0	0	0	0
1086	2	3	12	2d 22:38:57.27000	0d 05:27:25.10000	0.00495678	0.0188205	0.00090837	2.7239	D	5	20/08/2020 15:44		0	0	0	0	0	0	0	0	0	0	0	0	0	0
1087	2	3	12	2d 22:38:59.43000	0d 05:27:27.26000	0.00495733	0.018822	0.00090829	2.7137	D	5	20/08/2020 15:44		0	0	0	0	0	0	0	0	0	0	0	0	0	0
1088	2	3	12	2d 22:39:01.59000	0d 05:27:29.42000	0.00495787	0.0188235	0.00090845	2.7034	D	5	20/08/2020 15:44		0	0	0	0	0	0	0	0	0	0	0	0	0	0
1089	2	3	12	2d 22:39:03.74000	0d 05:27:31.57000	0.00495842	0.018825	0.00090837	2.6931	D	5	20/08/2020 15:44		0	0	0	0	0	0	0	0	0	0	0	0	0	0
1090	2	3	12	2d 22:39:05.86000	0d 05:27:33.69000	0.00495895	0.0188264	0.00090814	2.6828	D	5	20/08/2020 15:44		0	0	0	0	0	0	0	0	0	0	0	0	0	0
1091	2	3	12	2d 22:39:07.96000	0d 05:27:35.79000	0.00495948	0.0188278	0.00090806	2.6723	D	5	20/08/2020 15:44		0	0	0	0	0	0	0	0	0	0	0	0	0	0
1092	2	3	12	2d 22:39:10.07000	0d 05:27:37.90000	0.00496001	0.0188292	0.00090822	2.6618	D	5	20/08/2020 15:44		0	0	0	0	0	0	0	0	0	0	0	0	0	0
1093	2	3	12	2d 22:39:12.15000	0d 05:27:39.98000	0.00496054	0.0188306	0.00090814	2.6513	D	5	20/08/2020 15:45		0	0	0	0	0	0	0	0	0	0	0	0	0	0
1094	2	3	12	2d 22:39:14.23000	0d 05:27:42.06000	0.00496106	0.018832	0.00090829	2.6409	D	5	20/08/2020 15:45		0	0	0	0	0	0	0	0	0	0	0	0	0	0
1095	2	3	12	2d 22:39:16.28000	0d 05:27:44.11000	0.00496158	0.0188334	0.00090829	2.6304	D	5	20/08/2020 15:45		0	0	0	0	0	0	0	0	0	0	0	0	0	0
1096	2	3	12	2d 22:39:18.33000	0d 05:27:46.16000	0.0049621	0.0188347	0.0009086	2.6198	D	5	20/08/2020 15:45		0	0	0	0	0	0	0	0	0	0	0	0	0	0
1097	2	3	12	2d 22:39:20.42000	0d 05:27:48.25000	0.00496262	0.0188361	0.00090845	2.609	D	5	20/08/2020 15:45		0	0	0	0	0	0	0	0	0	0	0	0	0	0
1098	2	3	12	2d 22:39:22.48000	0d 05:27:50.31000	0.00496314	0.0188375	0.00090822	2.5985	D	5	20/08/2020 15:45		0	0	0	0	0	0	0	0	0	0	0	0	0	0
1099	2	3	12	2d 22:39:24.50000	0d 05:27:52.33000	0.00496365	0.0188388	0.00090822	2.5881	D	5	20/08/2020 15:45		0	0	0	0	0	0	0	0	0	0	0	0	0	0
1100	2	3	12	2d 22:39:26.47000	0d 05:27:54.30000	0.00496415	0.0188401	0.0009086	2.5776	D	5	20/08/2020 15:45		0	0	0	0	0	0	0	0	0	0	0	0	0	0
1101	2	3	12	2d 22:39:28.45000	0d 05:27:56.28000	0.00496465	0.0188414	0.00090829	2.567	D	5	20/08/2020 15:45		0	0	0	0	0	0	0	0	0	0	0	0	0	0
1102	2	3	12	2d 22:39:30.42000	0d 05:27:58.25000	0.00496515	0.0188426	0.00090845	2.5563	D	5	20/08/2020 15:45		0	0	0	0	0	0	0	0	0	0	0	0	0	0
1103	2	3	12	2d 22:39:32.42000	0d 05:28:00.25000	0.00496565	0.0188439	0.00090829	2.5458	D	5	20/08/2020 15:45		0	0	0	0	0	0	0	0	0	0	0	0	0	0
1104	2	3	12	2d 22:39:34.38000	0d 05:28:02.21000	0.00496615	0.0188452	0.00090822	2.5351	D	5	20/08/2020 15:45		0	0	0	0	0	0	0	0	0	0	0	0	0	0
1105	2	3	12	2d 22:39:36.34000	0d 05:28:04.17000	0.00496664	0.0188464	0.00090845	2.5248	D	5	20/08/2020 15:45		0	0	0	0	0	0	0	0	0	0	0	0	0	0
1106	2	3	12	2d 22:39:38.28000	0d 05:28:06.11000	0.00496713	0.0188477	0.00090829	2.5144	D	5	20/08/2020 15:45		0	0	0	0	0	0	0	0	0	0	0	0	0	0
1107	2	3	12	2d 22:39:40.18000	0d 05:28:08.01000	0.00496761	0.0188489	0.00090837	2.5039	D	5	20/08/2020 15:45		0	0	0	0	0	0	0	0	0	0	0	0	0	0
1108	2	3	12	2d 22:39:40.88000	0d 05:28:08.71000	0.00496779	0.0188493	0.00090806	2.5	D	133	20/08/2020 15:45		0	0	0	0	0	0	0	0	0	0	0	0	0	0
1109	2	3	13	2d 22:39:40.89000	0d 00:00:00.01000	0	0	0	2.5142	R	0	20/08/2020 15:45		0	0	0	0	0	0	0	0	0	0	0	0	0	0
1110	2	3	13	2d 22:39:42.89000	0d 00:00:02.01000	0	0	0	2.6688	R	1	20/08/2020 15:45		0	0	0	0	0	0	0	0	0	0	0	0	0	0
1111	2	3	13	2d 22:39:44.89000	0d 00:00:04.01000	0	0	0	2.7651	R	1	20/08/2020 15:45		0	0	0	0	0	0	0	0	0	0	0	0	0	0
1112	2	3	13	2d 22:39:46.89000	0d 00:00:06.01000	0	0	0	2.8426	R	1	20/08/2020 15:45		0	0	0	0	0	0	0	0	0	0	0	0	0	0
1113	2	3	13	2d 22:39:48.89000	0d 00:00:08.01000	0	0	0	2.909	R	1	20/08/2020 15:45		0	0	0	0	0	0	0	0	0	0	0	0	0	0
1114	2	3	13	2d 22:39:50.88000	0d 00:00:10.00000	0	0	0	2.968	R	129	20/08/2020 15:45		0	0	0	0	0	0	0	0	0	0	0	0	0	0
1115	3	4	9	2d 22:39:50.92000	0d 00:00:00.04000	0.00000001	0.00000003	0.00090791	3.0022	C	0	20/08/2020 15:45		0	0	0	0	0	0	0	0	0	0	0	0	0	0
1116	3	4	9	2d 22:39:51.09000	0d 00:00:00.21000	0.00000005	0.00000016	0.00090845	3.023	C	5	20/08/2020 15:45		0	0	0	0	0	0	0	0	0	0	0	0	0	0
1117	3	4	9	2d 22:39:51.27000	0d 00:00:00.39000	0.0000001	0.0000003	0.00090829	3.0419	C	5	20/08/2020 15:45		0	0	0	0	0	0	0	0	0	0	0	0	0	0
1118	3	4	9	2d 22:39:51.47000	0d 00:00:00.59000	0.00000015	0.00000045	0.00090814	3.0597	C	5	20/08/2020 15:45		0	0	0	0	0	0	0	0	0	0	0	0	0	0
1119	3	4	9	2d 22:39:51.67000	0d 00:00:00.79000	0.0000002	0.00000061	0.00090845	3.0765	C	5	20/08/2020 15:45		0	0	0	0	0	0	0	0	0	0	0	0	0	0
1120	3	4	9	2d 22:39:51.88000	0d 00:00:01.00000	0.00000025	0.00000077	0.00090829	3.0929	C	5	20/08/2020 15:45		0	0	0	0	0	0	0	0	0	0	0	0	0	0
1121	3	4	9	2d 22:39:52.10000	0d 00:00:01.22000	0.00000031	0.00000094	0.00090822	3.1087	C	5	20/08/2020 15:45		0	0	0	0	0	0	0	0	0	0	0	0	0	0
1122	3	4	9	2d 22:39:52.33000	0d 00:00:01.45000	0.00000037	0.00000112	0.00090845	3.125	C	5	20/08/2020 15:45		0	0	0	0	0	0	0	0	0	0	0	0	0	0
1123	3	4	9	2d 22:39:52.56000	0d 00:00:01.68000	0.00000042	0.0000013	0.00090837	3.14	C	5	20/08/2020 15:45		0	0	0	0	0	0	0	0	0	0	0	0	0	0
1124	3	4	9	2d 22:39:52.80000	0d 00:00:01.92000	0.00000048	0.00000149	0.00090822	3.1559	C	5	20/08/2020 15:45		0	0	0	0	0	0	0	0	0	0	0	0	0	0
1125	3	4	9	2d 22:39:53.04000	0d 00:00:02.16000	0.00000054	0.00000169	0.00090845	3.1708	C	5	20/08/2020 15:45		0	0	0	0	0	0	0	0	0	0	0	0	0	0
1126	3	4	9	2d 22:39:53.29000	0d 00:00:02.41000	0.00000061	0.00000189	0.00090829	3.1858	C	5	20/08/2020 15:45		0	0	0	0	0	0	0	0	0	0	0	0	0	0
1127	3	4	9	2d 22:39:53.55000	0d 00:00:02.67000	0.00000067	0.0000021	0.00090867	3.2009	C	5	20/08/2020 15:45		0	0	0	0	0	0	0	0	0	0	0	0	0	0
1128	3	4	9	2d 22:39:53.81000	0d 00:00:02.93000	0.00000074	0.00000231	0.00090837	3.2155	C	5	20/08/2020 15:45		0	0	0	0	0	0	0	0	0	0	0	0	0	0
1129	3	4	9	2d 22:39:54.08000	0d 00:00:03.20000	0.00000081	0.00000253	0.00090829	3.2303	C	5	20/08/2020 15:45		0	0	0	0	0	0	0	0	0	0	0	0	0	0
1130	3	4	9	2d 22:39:54.36000	0d 00:00:03.48000	0.00000088	0.00000276	0.00090829	3.245	C	5	20/08/2020 15:45		0	0	0	0	0	0	0	0	0	0	0	0	0	0
1131	3	4	9	2d 22:39:54.64000	0d 00:00:03.76000	0.00000095	0.00000299	0.00090845	3.2593	C	5	20/08/2020 15:45		0	0	0	0	0	0	0	0	0	0	0	0	0	0
1132	3	4	9	2d 22:39:54.93000	0d 00:00:04.05000	0.00000102	0.00000322	0.00090845	3.2735	C	5	20/08/2020 15:45		0	0	0	0	0	0	0	0	0	0	0	0	0	0
1133	3	4	9	2d 22:39:55.22000	0d 00:00:04.34000	0.00000109	0.00000346	0.00090829	3.2874	C	5	20/08/2020 15:45		0	0	0	0	0	0	0	0	0	0	0	0	0	0
1134	3	4	9	2d 22:39:55.51000	0d 00:00:04.63000	0.00000117	0.00000371	0.00090829	3.3011	C	5	20/08/2020 15:45		0	0	0	0	0	0	0	0	0	0	0	0	0	0
1135	3	4	9	2d 22:39:55.82000	0d 00:00:04.94000	0.00000125	0.00000396	0.00090799	3.315	C	5	20/08/2020 15:45		0	0	0	0	0	0	0	0	0	0	0	0	0	0
1136	3	4	9	2d 22:39:56.14000	0d 00:00:05.26000	0.00000133	0.00000423	0.00090822	3.3291	C	5	20/08/2020 15:45		0	0	0	0	0	0	0	0	0	0	0	0	0	0
1137	3	4	9	2d 22:39:56.46000	0d 00:00:05.58000	0.00000141	0.0000045	0.00090837	3.3425	C	5	20/08/2020 15:45		0	0	0	0	0	0	0	0	0	0	0	0	0	0
1138	3	4	9	2d 22:39:56.79000	0d 00:00:05.91000	0.00000149	0.00000478	0.00090837	3.3559	C	5	20/08/2020 15:45		0	0	0	0	0	0	0	0	0	0	0	0	0	0
1139	3	4	9	2d 22:39:57.13000	0d 00:00:06.25000	0.00000158	0.00000507	0.00090822	3.3692	C	5	20/08/2020 15:45		0	0	0	0	0	0	0	0	0	0	0	0	0	0
1140	3	4	9	2d 22:39:57.48000	0d 00:00:06.60000	0.00000167	0.00000537	0.00090837	3.3825	C	5	20/08/2020 15:45		0	0	0	0	0	0	0	0	0	0	0	0	0	0
1141	3	4	9	2d 22:39:57.84000	0d 00:00:06.96000	0.00000176	0.00000568	0.0009086	3.3954	C	5	20/08/2020 15:45		0	0	0	0	0	0	0	0	0	0	0	0	0	0
1142	3	4	9	2d 22:39:58.21000	0d 00:00:07.33000	0.00000185	0.00000599	0.00090822	3.4081	C	5	20/08/2020 15:45		0	0	0	0	0	0	0	0	0	0	0	0	0	0
1143	3	4	9	2d 22:39:58.59000	0d 00:00:07.71000	0.00000195	0.00000632	0.00090837	3.4208	C	5	20/08/2020 15:45		0	0	0	0	0	0	0	0	0	0	0	0	0	0
1144	3	4	9	2d 22:39:58.99000	0d 00:00:08.11000	0.00000205	0.00000667	0.00090822	3.4334	C	5	20/08/2020 15:45		0	0	0	0	0	0	0	0	0	0	0	0	0	0
1145	3	4	9	2d 22:39:59.40000	0d 00:00:08.52000	0.00000215	0.00000702	0.00090829	3.4458	C	5	20/08/2020 15:45		0	0	0	0	0	0	0	0	0	0	0	0	0	0
1146	3	4	9	2d 22:39:59.84000	0d 00:00:08.96000	0.00000226	0.00000741	0.00090845	3.458	C	5	20/08/2020 15:45		0	0	0	0	0	0	0	0	0	0	0	0	0	0
1147	3	4	9	2d 22:40:00.29000	0d 00:00:09.41000	0.00000237	0.0000078	0.00090814	3.4701	C	5	20/08/2020 15:45		0	0	0	0	0	0	0	0	0	0	0	0	0	0
1148	3	4	9	2d 22:40:00.77000	0d 00:00:09.89000	0.0000025	0.00000822	0.00090814	3.482	C	5	20/08/2020 15:45		0	0	0	0	0	0	0	0	0	0	0	0	0	0
1149	3	4	9	2d 22:40:01.28000	0d 00:00:10.40000	0.00000262	0.00000867	0.00090829	3.4936	C	5	20/08/2020 15:45		0	0	0	0	0	0	0	0	0	0	0	0	0	0
1150	3	4	9	2d 22:40:01.84000	0d 00:00:10.96000	0.00000277	0.00000916	0.00090837	3.5056	C	5	20/08/2020 15:45		0	0	0	0	0	0	0	0	0	0	0	0	0	0
1151	3	4	9	2d 22:40:02.46000	0d 00:00:11.58000	0.00000292	0.00000971	0.00090837	3.5174	C	5	20/08/2020 15:45		0	0	0	0	0	0	0	0	0	0	0	0	0	0
1152	3	4	9	2d 22:40:03.15000	0d 00:00:12.27000	0.0000031	0.00001033	0.00090822	3.5286	C	5	20/08/2020 15:45		0	0	0	0	0	0	0	0	0	0	0	0	0	0
1153	3	4	9	2d 22:40:03.93000	0d 00:00:13.05000	0.00000329	0.00001102	0.00090814	3.5395	C	5	20/08/2020 15:45		0	0	0	0	0	0	0	0	0	0	0	0	0	0
1154	3	4	9	2d 22:40:04.84000	0d 00:00:13.96000	0.00000352	0.00001184	0.00090806	3.5505	C	5	20/08/2020 15:45		0	0	0	0	0	0	0	0	0	0	0	0	0	0
1155	3	4	9	2d 22:40:05.98000	0d 00:00:15.10000	0.00000381	0.00001286	0.00090845	3.5613	C	5	20/08/2020 15:45		0	0	0	0	0	0	0	0	0	0	0	0	0	0
1156	3	4	9	2d 22:40:07.48000	0d 00:00:16.60000	0.00000419	0.00001421	0.00090829	3.5718	C	5	20/08/2020 15:45		0	0	0	0	0	0	0	0	0	0	0	0	0	0
1157	3	4	9	2d 22:40:09.47000	0d 00:00:18.59000	0.00000469	0.00001601	0.00090837	3.5819	C	5	20/08/2020 15:45		0	0	0	0	0	0	0	0	0	0	0	0	0	0
1158	3	4	9	2d 22:40:12.44000	0d 00:00:21.56000	0.00000544	0.00001869	0.00090822	3.5921	C	5	20/08/2020 15:46		0	0	0	0	0	0	0	0	0	0	0	0	0	0
1159	3	4	9	2d 22:40:17.41000	0d 00:00:26.53000	0.00000669	0.00002321	0.00090814	3.6023	C	5	20/08/2020 15:46		0	0	0	0	0	0	0	0	0	0	0	0	0	0
1160	3	4	9	2d 22:40:26.42000	0d 00:00:35.54000	0.00000897	0.00003141	0.00090852	3.6124	C	5	20/08/2020 15:46		0	0	0	0	0	0	0	0	0	0	0	0	0	0
1161	3	4	9	2d 22:40:44.97000	0d 00:00:54.09000	0.00001365	0.00004834	0.00090829	3.6225	C	5	20/08/2020 15:46		0	0	0	0	0	0	0	0	0	0	0	0	0	0
1162	3	4	9	2d 22:41:29.89000	0d 00:01:39.01000	0.00002498	0.00008947	0.00090837	3.6326	C	5	20/08/2020 15:47		0	0	0	0	0	0	0	0	0	0	0	0	0	0
1163	3	4	9	2d 22:43:16.80000	0d 00:03:25.92000	0.00005196	0.00018761	0.00090822	3.6426	C	5	20/08/2020 15:49		0	0	0	0	0	0	0	0	0	0	0	0	0	0
1164	3	4	9	2d 22:46:44.80000	0d 00:06:53.92000	0.00010444	0.00037907	0.00090852	3.6527	C	5	20/08/2020 15:52		0	0	0	0	0	0	0	0	0	0	0	0	0	0
1165	3	4	9	2d 22:51:44.80000	0d 00:11:53.92000	0.00018013	0.0006559	0.00090845	3.6614	C	1	20/08/2020 15:57		0	0	0	0	0	0	0	0	0	0	0	0	0	0
1166	3	4	9	2d 22:56:44.80000	0d 00:16:53.92000	0.00025583	0.00093329	0.00090837	3.6677	C	1	20/08/2020 16:02		0	0	0	0	0	0	0	0	0	0	0	0	0	0
1167	3	4	9	2d 23:01:44.80000	0d 00:21:53.92000	0.00033152	0.00121111	0.00090837	3.6728	C	1	20/08/2020 16:07		0	0	0	0	0	0	0	0	0	0	0	0	0	0
1168	3	4	9	2d 23:06:44.80000	0d 00:26:53.92000	0.00040722	0.00148929	0.00090829	3.677	C	1	20/08/2020 16:12		0	0	0	0	0	0	0	0	0	0	0	0	0	0
1169	3	4	9	2d 23:11:44.80000	0d 00:31:53.92000	0.00048291	0.00176779	0.00090837	3.6814	C	1	20/08/2020 16:17		0	0	0	0	0	0	0	0	0	0	0	0	0	0
1170	3	4	9	2d 23:16:44.80000	0d 00:36:53.92000	0.00055861	0.0020466	0.00090829	3.6852	C	1	20/08/2020 16:22		0	0	0	0	0	0	0	0	0	0	0	0	0	0
1171	3	4	9	2d 23:21:44.80000	0d 00:41:53.92000	0.0006343	0.0023257	0.00090845	3.689	C	1	20/08/2020 16:27		0	0	0	0	0	0	0	0	0	0	0	0	0	0
1172	3	4	9	2d 23:26:44.80000	0d 00:46:53.92000	0.00071	0.00260509	0.00090822	3.6927	C	1	20/08/2020 16:32		0	0	0	0	0	0	0	0	0	0	0	0	0	0
1173	3	4	9	2d 23:31:44.80000	0d 00:51:53.92000	0.00078569	0.00288476	0.00090829	3.6968	C	1	20/08/2020 16:37		0	0	0	0	0	0	0	0	0	0	0	0	0	0
1174	3	4	9	2d 23:36:44.80000	0d 00:56:53.92000	0.00086139	0.00316474	0.00090814	3.7006	C	1	20/08/2020 16:42		0	0	0	0	0	0	0	0	0	0	0	0	0	0
1175	3	4	9	2d 23:41:44.80000	0d 01:01:53.92000	0.00093708	0.00344502	0.00090814	3.7049	C	1	20/08/2020 16:47		0	0	0	0	0	0	0	0	0	0	0	0	0	0
1176	3	4	9	2d 23:46:44.80000	0d 01:06:53.92000	0.00101278	0.00372562	0.00090837	3.7092	C	1	20/08/2020 16:52		0	0	0	0	0	0	0	0	0	0	0	0	0	0
1177	3	4	9	2d 23:51:44.80000	0d 01:11:53.92000	0.00108847	0.00400653	0.00090829	3.7131	C	1	20/08/2020 16:57		0	0	0	0	0	0	0	0	0	0	0	0	0	0
1178	3	4	9	2d 23:56:44.80000	0d 01:16:53.92000	0.00116417	0.00428777	0.00090837	3.7174	C	1	20/08/2020 17:02		0	0	0	0	0	0	0	0	0	0	0	0	0	0
1179	3	4	9	3d 00:01:44.80000	0d 01:21:53.92000	0.00123986	0.00456934	0.00090822	3.722	C	1	20/08/2020 17:07		0	0	0	0	0	0	0	0	0	0	0	0	0	0
1180	3	4	9	3d 00:06:44.80000	0d 01:26:53.92000	0.00131556	0.00485124	0.00090829	3.7263	C	1	20/08/2020 17:12		0	0	0	0	0	0	0	0	0	0	0	0	0	0
1181	3	4	9	3d 00:11:44.80000	0d 01:31:53.92000	0.00139125	0.00513346	0.00090814	3.7305	C	1	20/08/2020 17:17		0	0	0	0	0	0	0	0	0	0	0	0	0	0
1182	3	4	9	3d 00:16:44.80000	0d 01:36:53.92000	0.00146695	0.00541601	0.00090852	3.7348	C	1	20/08/2020 17:22		0	0	0	0	0	0	0	0	0	0	0	0	0	0
1183	3	4	9	3d 00:21:44.80000	0d 01:41:53.92000	0.00154264	0.00569889	0.0009086	3.7391	C	1	20/08/2020 17:27		0	0	0	0	0	0	0	0	0	0	0	0	0	0
1184	3	4	9	3d 00:26:44.80000	0d 01:46:53.92000	0.00161834	0.00598208	0.00090845	3.743	C	1	20/08/2020 17:32		0	0	0	0	0	0	0	0	0	0	0	0	0	0
1185	3	4	9	3d 00:31:44.80000	0d 01:51:53.92000	0.00169403	0.00626558	0.00090829	3.7475	C	1	20/08/2020 17:37		0	0	0	0	0	0	0	0	0	0	0	0	0	0
1186	3	4	9	3d 00:36:44.80000	0d 01:56:53.92000	0.00176973	0.0065494	0.00090822	3.7514	C	1	20/08/2020 17:42		0	0	0	0	0	0	0	0	0	0	0	0	0	0
1187	3	4	9	3d 00:41:44.80000	0d 02:01:53.92000	0.00184542	0.00683353	0.00090829	3.7557	C	1	20/08/2020 17:47		0	0	0	0	0	0	0	0	0	0	0	0	0	0
1188	3	4	9	3d 00:46:44.80000	0d 02:06:53.92000	0.00192112	0.00711797	0.00090822	3.7598	C	1	20/08/2020 17:52		0	0	0	0	0	0	0	0	0	0	0	0	0	0
1189	3	4	9	3d 00:51:44.80000	0d 02:11:53.92000	0.00199681	0.00740273	0.00090814	3.7638	C	1	20/08/2020 17:57		0	0	0	0	0	0	0	0	0	0	0	0	0	0
1190	3	4	9	3d 00:56:44.80000	0d 02:16:53.92000	0.00207251	0.0076878	0.0009086	3.7682	C	1	20/08/2020 18:02		0	0	0	0	0	0	0	0	0	0	0	0	0	0
1191	3	4	9	3d 01:01:44.80000	0d 02:21:53.92000	0.0021482	0.0079732	0.00090829	3.7726	C	1	20/08/2020 18:07		0	0	0	0	0	0	0	0	0	0	0	0	0	0
1192	3	4	9	3d 01:06:44.80000	0d 02:26:53.92000	0.0022239	0.00825894	0.00090837	3.7771	C	1	20/08/2020 18:12		0	0	0	0	0	0	0	0	0	0	0	0	0	0
1193	3	4	9	3d 01:11:44.80000	0d 02:31:53.92000	0.00229959	0.00854502	0.0009086	3.7813	C	1	20/08/2020 18:17		0	0	0	0	0	0	0	0	0	0	0	0	0	0
1194	3	4	9	3d 01:16:44.80000	0d 02:36:53.92000	0.00237529	0.00883146	0.00090837	3.7867	C	1	20/08/2020 18:22		0	0	0	0	0	0	0	0	0	0	0	0	0	0
1195	3	4	9	3d 01:21:44.80000	0d 02:41:53.92000	0.00245098	0.00911829	0.00090829	3.7919	C	1	20/08/2020 18:27		0	0	0	0	0	0	0	0	0	0	0	0	0	0
1196	3	4	9	3d 01:26:44.80000	0d 02:46:53.92000	0.00252668	0.00940553	0.00090837	3.7975	C	1	20/08/2020 18:32		0	0	0	0	0	0	0	0	0	0	0	0	0	0
1197	3	4	9	3d 01:31:44.80000	0d 02:51:53.92000	0.00260237	0.00969319	0.00090837	3.8033	C	1	20/08/2020 18:37		0	0	0	0	0	0	0	0	0	0	0	0	0	0
1198	3	4	9	3d 01:36:44.80000	0d 02:56:53.92000	0.00267807	0.00998132	0.00090822	3.8097	C	1	20/08/2020 18:42		0	0	0	0	0	0	0	0	0	0	0	0	0	0
1199	3	4	9	3d 01:41:44.80000	0d 03:01:53.92000	0.00275376	0.01027	0.00090837	3.8164	C	1	20/08/2020 18:47		0	0	0	0	0	0	0	0	0	0	0	0	0	0
1200	3	4	9	3d 01:46:44.80000	0d 03:06:53.92000	0.00282946	0.0105591	0.00090806	3.8239	C	1	20/08/2020 18:52		0	0	0	0	0	0	0	0	0	0	0	0	0	0
1201	3	4	9	3d 01:51:44.80000	0d 03:11:53.92000	0.00290515	0.0108489	0.00090837	3.832	C	1	20/08/2020 18:57		0	0	0	0	0	0	0	0	0	0	0	0	0	0
1202	3	4	9	3d 01:56:44.80000	0d 03:16:53.92000	0.00298085	0.0111393	0.00090814	3.8407	C	1	20/08/2020 19:02		0	0	0	0	0	0	0	0	0	0	0	0	0	0
1203	3	4	9	3d 02:01:44.80000	0d 03:21:53.92000	0.00305654	0.0114304	0.00090845	3.85	C	1	20/08/2020 19:07		0	0	0	0	0	0	0	0	0	0	0	0	0	0
1204	3	4	9	3d 02:06:44.80000	0d 03:26:53.92000	0.00313224	0.0117222	0.00090829	3.8598	C	1	20/08/2020 19:12		0	0	0	0	0	0	0	0	0	0	0	0	0	0
1205	3	4	9	3d 02:11:21.56000	0d 03:31:30.68000	0.00320207	0.011992	0.00090822	3.87	C	5	20/08/2020 19:17		0	0	0	0	0	0	0	0	0	0	0	0	0	0
1206	3	4	9	3d 02:15:55.60000	0d 03:36:04.72000	0.00327121	0.01226	0.00090837	3.8802	C	5	20/08/2020 19:21		0	0	0	0	0	0	0	0	0	0	0	0	0	0
1207	3	4	9	3d 02:20:18.68000	0d 03:40:27.80000	0.00333759	0.0125179	0.00090837	3.8903	C	5	20/08/2020 19:26		0	0	0	0	0	0	0	0	0	0	0	0	0	0
1208	3	4	9	3d 02:24:30.84000	0d 03:44:39.96000	0.00340122	0.0127657	0.00090837	3.9004	C	5	20/08/2020 19:30		0	0	0	0	0	0	0	0	0	0	0	0	0	0
1209	3	4	9	3d 02:28:31.38000	0d 03:48:40.50000	0.00346191	0.0130027	0.00090822	3.9106	C	5	20/08/2020 19:34		0	0	0	0	0	0	0	0	0	0	0	0	0	0
1210	3	4	9	3d 02:32:32.13000	0d 03:52:41.25000	0.00352265	0.0132406	0.00090852	3.9207	C	5	20/08/2020 19:38		0	0	0	0	0	0	0	0	0	0	0	0	0	0
1211	3	4	9	3d 02:36:28.68000	0d 03:56:37.80000	0.00358234	0.0134749	0.00090837	3.9307	C	5	20/08/2020 19:42		0	0	0	0	0	0	0	0	0	0	0	0	0	0
1212	3	4	9	3d 02:40:15.78000	0d 04:00:24.90000	0.00363964	0.0137004	0.00090845	3.9408	C	5	20/08/2020 19:46		0	0	0	0	0	0	0	0	0	0	0	0	0	0
1213	3	4	9	3d 02:43:59.31000	0d 04:04:08.43000	0.00369604	0.0139229	0.00090822	3.9509	C	5	20/08/2020 19:49		0	0	0	0	0	0	0	0	0	0	0	0	0	0
1214	3	4	9	3d 02:47:43.20000	0d 04:07:52.32000	0.00375253	0.0141464	0.00090837	3.9609	C	5	20/08/2020 19:53		0	0	0	0	0	0	0	0	0	0	0	0	0	0
1215	3	4	9	3d 02:51:20.10000	0d 04:11:29.22000	0.00380726	0.0143634	0.00090837	3.9712	C	5	20/08/2020 19:57		0	0	0	0	0	0	0	0	0	0	0	0	0	0
1216	3	4	9	3d 02:55:02.45000	0d 04:15:11.57000	0.00386336	0.0145865	0.00090852	3.9812	C	5	20/08/2020 20:00		0	0	0	0	0	0	0	0	0	0	0	0	0	0
1217	3	4	9	3d 02:58:40.69000	0d 04:18:49.81000	0.00391843	0.014806	0.00090829	3.9915	C	5	20/08/2020 20:04		0	0	0	0	0	0	0	0	0	0	0	0	0	0
1218	3	4	9	3d 03:02:20.21000	0d 04:22:29.33000	0.00397382	0.0150274	0.00090829	4.0015	C	5	20/08/2020 20:08		0	0	0	0	0	0	0	0	0	0	0	0	0	0
1219	3	4	9	3d 03:05:55.22000	0d 04:26:04.34000	0.00402807	0.0152447	0.00090837	4.0116	C	5	20/08/2020 20:11		0	0	0	0	0	0	0	0	0	0	0	0	0	0
1220	3	4	9	3d 03:09:25.28000	0d 04:29:34.40000	0.00408107	0.0154576	0.00090852	4.0217	C	5	20/08/2020 20:15		0	0	0	0	0	0	0	0	0	0	0	0	0	0
1221	3	4	9	3d 03:12:51.99000	0d 04:33:01.11000	0.00413322	0.0156676	0.00090837	4.0317	C	5	20/08/2020 20:18		0	0	0	0	0	0	0	0	0	0	0	0	0	0
1222	3	4	9	3d 03:16:19.51000	0d 04:36:28.63000	0.00418558	0.015879	0.0009086	4.0418	C	5	20/08/2020 20:22		0	0	0	0	0	0	0	0	0	0	0	0	0	0
1223	3	4	9	3d 03:19:43.96000	0d 04:39:53.08000	0.00423717	0.0160878	0.00090829	4.0519	C	5	20/08/2020 20:25		0	0	0	0	0	0	0	0	0	0	0	0	0	0
1224	3	4	9	3d 03:23:09.90000	0d 04:43:19.02000	0.00428913	0.0162986	0.00090852	4.0621	C	5	20/08/2020 20:28		0	0	0	0	0	0	0	0	0	0	0	0	0	0
1225	3	4	9	3d 03:26:33.38000	0d 04:46:42.50000	0.00434047	0.0165074	0.00090814	4.0722	C	5	20/08/2020 20:32		0	0	0	0	0	0	0	0	0	0	0	0	0	0
1226	3	4	9	3d 03:29:50.91000	0d 04:50:00.03000	0.00439031	0.0167106	0.00090822	4.0822	C	5	20/08/2020 20:35		0	0	0	0	0	0	0	0	0	0	0	0	0	0
1227	3	4	9	3d 03:33:03.87000	0d 04:53:12.99000	0.004439	0.0169096	0.00090852	4.0923	C	5	20/08/2020 20:38		0	0	0	0	0	0	0	0	0	0	0	0	0	0
1228	3	4	9	3d 03:36:18.02000	0d 04:56:27.14000	0.00448799	0.0171103	0.00090845	4.1024	C	5	20/08/2020 20:42		0	0	0	0	0	0	0	0	0	0	0	0	0	0
1229	3	4	9	3d 03:39:26.42000	0d 04:59:35.54000	0.00453553	0.0173055	0.00090814	4.1126	C	5	20/08/2020 20:45		0	0	0	0	0	0	0	0	0	0	0	0	0	0
1230	3	4	9	3d 03:42:35.55000	0d 05:02:44.67000	0.00458325	0.017502	0.00090845	4.1227	C	5	20/08/2020 20:48		0	0	0	0	0	0	0	0	0	0	0	0	0	0
1231	3	4	9	3d 03:45:41.67000	0d 05:05:50.79000	0.00463021	0.0176959	0.00090822	4.1328	C	5	20/08/2020 20:51		0	0	0	0	0	0	0	0	0	0	0	0	0	0
1232	3	4	9	3d 03:48:45.73000	0d 05:08:54.85000	0.00467665	0.017888	0.00090822	4.1428	C	5	20/08/2020 20:54		0	0	0	0	0	0	0	0	0	0	0	0	0	0
1233	3	4	9	3d 03:51:48.07000	0d 05:11:57.19000	0.00472266	0.0180789	0.00090829	4.1529	C	5	20/08/2020 20:57		0	0	0	0	0	0	0	0	0	0	0	0	0	0
1234	3	4	9	3d 03:54:46.73000	0d 05:14:55.85000	0.00476773	0.0182663	0.00090837	4.163	C	5	20/08/2020 21:00		0	0	0	0	0	0	0	0	0	0	0	0	0	0
1235	3	4	9	3d 03:57:43.55000	0d 05:17:52.67000	0.00481235	0.0184522	0.00090829	4.173	C	5	20/08/2020 21:03		0	0	0	0	0	0	0	0	0	0	0	0	0	0
1236	3	4	9	3d 04:00:42.51000	0d 05:20:51.63000	0.0048575	0.0186409	0.00090837	4.1831	C	5	20/08/2020 21:06		0	0	0	0	0	0	0	0	0	0	0	0	0	0
1237	3	4	9	3d 04:03:39.68000	0d 05:23:48.80000	0.00490221	0.0188281	0.00090837	4.1933	C	5	20/08/2020 21:09		0	0	0	0	0	0	0	0	0	0	0	0	0	0
1238	3	4	9	3d 04:05:33.48000	0d 05:25:42.60000	0.00493092	0.0189486	0.00090852	4.2	C	133	20/08/2020 21:11		0	0	0	0	0	0	0	0	0	0	0	0	0	0
1239	3	4	10	3d 04:05:33.49000	0d 00:00:00.01000	0.00493092	0.0189486	0.00094888	4.2	C	0	20/08/2020 21:11		0	0	0	0	0	0	0	0	0	0	0	0	0	0
1240	3	4	10	3d 04:05:51.56000	0d 00:00:18.08000	0.00493548	0.0189677	0.00084878	4.2002	C	4	20/08/2020 21:11		0	0	0	0	0	0	0	0	0	0	0	0	0	0
1241	3	4	10	3d 04:06:09.55000	0d 00:00:36.07000	0.00493945	0.0189844	0.00074861	4.2002	C	4	20/08/2020 21:11		0	0	0	0	0	0	0	0	0	0	0	0	0	0
1242	3	4	10	3d 04:06:35.71000	0d 00:01:02.23000	0.00494451	0.0190057	0.00064858	4.1999	C	4	20/08/2020 21:12		0	0	0	0	0	0	0	0	0	0	0	0	0	0
1243	3	4	10	3d 04:07:07.97000	0d 00:01:34.49000	0.00494985	0.0190281	0.00054833	4.2	C	4	20/08/2020 21:12		0	0	0	0	0	0	0	0	0	0	0	0	0	0
1244	3	4	10	3d 04:07:49.96000	0d 00:02:16.48000	0.00495564	0.0190524	0.00044831	4.2002	C	4	20/08/2020 21:13		0	0	0	0	0	0	0	0	0	0	0	0	0	0
1245	3	4	10	3d 04:08:42.93000	0d 00:03:09.45000	0.00496145	0.0190768	0.00034829	4.2	C	4	20/08/2020 21:14		0	0	0	0	0	0	0	0	0	0	0	0	0	0
1246	3	4	10	3d 04:09:59.18000	0d 00:04:25.70000	0.00496769	0.019103	0.00024819	4.2	C	4	20/08/2020 21:15		0	0	0	0	0	0	0	0	0	0	0	0	0	0
1247	3	4	10	3d 04:12:01.50000	0d 00:06:28.02000	0.00497427	0.0191307	0.00014817	4.2	C	4	20/08/2020 21:17		0	0	0	0	0	0	0	0	0	0	0	0	0	0
1248	3	4	10	3d 04:14:25.73000	0d 00:08:52.25000	0.00497898	0.0191505	0.00009087	4.2	C	132	20/08/2020 21:20		0	0	0	0	0	0	0	0	0	0	0	0	0	0
1249	3	4	11	3d 04:14:25.74000	0d 00:00:00.01000	0	0	0	4.1994	R	0	20/08/2020 21:20		0	0	0	0	0	0	0	0	0	0	0	0	0	0
1250	3	4	11	3d 04:14:27.74000	0d 00:00:02.01000	0	0	0	4.1993	R	1	20/08/2020 21:20		0	0	0	0	0	0	0	0	0	0	0	0	0	0
1251	3	4	11	3d 04:14:29.74000	0d 00:00:04.01000	0	0	0	4.1993	R	1	20/08/2020 21:20		0	0	0	0	0	0	0	0	0	0	0	0	0	0
1252	3	4	11	3d 04:14:31.74000	0d 00:00:06.01000	0	0	0	4.1993	R	1	20/08/2020 21:20		0	0	0	0	0	0	0	0	0	0	0	0	0	0
1253	3	4	11	3d 04:14:33.74000	0d 00:00:08.01000	0	0	0	4.1991	R	1	20/08/2020 21:20		0	0	0	0	0	0	0	0	0	0	0	0	0	0
1254	3	4	11	3d 04:14:35.73000	0d 00:00:10.00000	0	0	0	4.1991	R	129	20/08/2020 21:20		0	0	0	0	0	0	0	0	0	0	0	0	0	0
1255	3	4	12	3d 04:14:35.77000	0d 00:00:00.04000	0.00000001	0.00000004	0.00090822	4.1938	D	0	20/08/2020 21:20		0	0	0	0	0	0	0	0	0	0	0	0	0	0
1256	3	4	12	3d 04:15:33.72000	0d 00:00:57.99000	0.00001463	0.00006127	0.00090845	4.1837	D	5	20/08/2020 21:21		0	0	0	0	0	0	0	0	0	0	0	0	0	0
1257	3	4	12	3d 04:17:57.97000	0d 00:03:22.24000	0.00005103	0.00021335	0.00090829	4.1733	D	5	20/08/2020 21:23		0	0	0	0	0	0	0	0	0	0	0	0	0	0
1258	3	4	12	3d 04:20:40.53000	0d 00:06:04.80000	0.00009204	0.00038433	0.00090837	4.1633	D	5	20/08/2020 21:26		0	0	0	0	0	0	0	0	0	0	0	0	0	0
1259	3	4	12	3d 04:23:23.32000	0d 00:08:47.59000	0.00013312	0.00055514	0.00090829	4.1532	D	5	20/08/2020 21:29		0	0	0	0	0	0	0	0	0	0	0	0	0	0
1260	3	4	12	3d 04:26:11.49000	0d 00:11:35.76000	0.00017555	0.00073116	0.00090822	4.143	D	5	20/08/2020 21:32		0	0	0	0	0	0	0	0	0	0	0	0	0	0
1261	3	4	12	3d 04:29:05.38000	0d 00:14:29.65000	0.00021943	0.00091272	0.00090822	4.1329	D	5	20/08/2020 21:34		0	0	0	0	0	0	0	0	0	0	0	0	0	0
1262	3	4	12	3d 04:31:56.46000	0d 00:17:20.73000	0.00026259	0.00109091	0.00090829	4.1228	D	5	20/08/2020 21:37		0	0	0	0	0	0	0	0	0	0	0	0	0	0
1263	3	4	12	3d 04:34:53.20000	0d 00:20:17.47000	0.00030719	0.00127454	0.00090837	4.1128	D	5	20/08/2020 21:40		0	0	0	0	0	0	0	0	0	0	0	0	0	0
1264	3	4	12	3d 04:37:48.39000	0d 00:23:12.66000	0.00035139	0.00145612	0.00090845	4.1027	D	5	20/08/2020 21:43		0	0	0	0	0	0	0	0	0	0	0	0	0	0
1265	3	4	12	3d 04:40:48.70000	0d 00:26:12.97000	0.00039689	0.00164255	0.00090806	4.0926	D	5	20/08/2020 21:46		0	0	0	0	0	0	0	0	0	0	0	0	0	0
1266	3	4	12	3d 04:43:51.44000	0d 00:29:15.71000	0.00044299	0.00183102	0.00090845	4.0826	D	5	20/08/2020 21:49		0	0	0	0	0	0	0	0	0	0	0	0	0	0
1267	3	4	12	3d 04:46:55.79000	0d 00:32:20.06000	0.00048951	0.00202069	0.00090837	4.0725	D	5	20/08/2020 21:52		0	0	0	0	0	0	0	0	0	0	0	0	0	0
1268	3	4	12	3d 04:50:03.94000	0d 00:35:28.21000	0.00053698	0.0022138	0.00090837	4.0623	D	5	20/08/2020 21:55		0	0	0	0	0	0	0	0	0	0	0	0	0	0
1269	3	4	12	3d 04:53:20.04000	0d 00:38:44.31000	0.00058646	0.00241455	0.00090829	4.0522	D	5	20/08/2020 21:59		0	0	0	0	0	0	0	0	0	0	0	0	0	0
1270	3	4	12	3d 04:56:33.82000	0d 00:41:58.09000	0.00063536	0.00261244	0.00090822	4.0421	D	5	20/08/2020 22:02		0	0	0	0	0	0	0	0	0	0	0	0	0	0
1271	3	4	12	3d 04:59:50.17000	0d 00:45:14.44000	0.0006849	0.00281245	0.00090845	4.032	D	5	20/08/2020 22:05		0	0	0	0	0	0	0	0	0	0	0	0	0	0
1272	3	4	12	3d 05:03:06.47000	0d 00:48:30.74000	0.00073443	0.00301191	0.00090822	4.022	D	5	20/08/2020 22:08		0	0	0	0	0	0	0	0	0	0	0	0	0	0
1273	3	4	12	3d 05:06:25.64000	0d 00:51:49.91000	0.00078468	0.00321379	0.00090845	4.0119	D	5	20/08/2020 22:12		0	0	0	0	0	0	0	0	0	0	0	0	0	0
1274	3	4	12	3d 05:09:49.81000	0d 00:55:14.08000	0.0008362	0.00342021	0.00090837	4.0018	D	5	20/08/2020 22:15		0	0	0	0	0	0	0	0	0	0	0	0	0	0
1275	3	4	12	3d 05:13:11.00000	0d 00:58:35.27000	0.00088696	0.00362311	0.00090822	3.9918	D	5	20/08/2020 22:18		0	0	0	0	0	0	0	0	0	0	0	0	0	0
1276	3	4	12	3d 05:16:32.07000	0d 01:01:56.34000	0.00093769	0.00382537	0.00090837	3.9817	D	5	20/08/2020 22:22		0	0	0	0	0	0	0	0	0	0	0	0	0	0
1277	3	4	12	3d 05:19:57.96000	0d 01:05:22.23000	0.00098964	0.00403196	0.00090837	3.9716	D	5	20/08/2020 22:25		0	0	0	0	0	0	0	0	0	0	0	0	0	0
1278	3	4	12	3d 05:23:26.62000	0d 01:08:50.89000	0.00104229	0.00424081	0.00090829	3.9615	D	5	20/08/2020 22:29		0	0	0	0	0	0	0	0	0	0	0	0	0	0
1279	3	4	12	3d 05:27:01.98000	0d 01:12:26.25000	0.00109663	0.00445582	0.00090837	3.9515	D	5	20/08/2020 22:32		0	0	0	0	0	0	0	0	0	0	0	0	0	0
1280	3	4	12	3d 05:30:37.70000	0d 01:16:01.97000	0.00115106	0.00467063	0.00090837	3.9414	D	5	20/08/2020 22:36		0	0	0	0	0	0	0	0	0	0	0	0	0	0
1281	3	4	12	3d 05:34:14.90000	0d 01:19:39.17000	0.00120586	0.00488636	0.00090829	3.9313	D	5	20/08/2020 22:40		0	0	0	0	0	0	0	0	0	0	0	0	0	0
1282	3	4	12	3d 05:37:52.48000	0d 01:23:16.75000	0.00126076	0.00510191	0.00090845	3.9213	D	5	20/08/2020 22:43		0	0	0	0	0	0	0	0	0	0	0	0	0	0
1283	3	4	12	3d 05:41:32.94000	0d 01:26:57.21000	0.00131639	0.00531977	0.00090837	3.9112	D	5	20/08/2020 22:47		0	0	0	0	0	0	0	0	0	0	0	0	0	0
1284	3	4	12	3d 05:45:16.42000	0d 01:30:40.69000	0.00137278	0.00554004	0.00090829	3.9011	D	5	20/08/2020 22:51		0	0	0	0	0	0	0	0	0	0	0	0	0	0
1285	3	4	12	3d 05:49:07.54000	0d 01:34:31.81000	0.00143109	0.00576725	0.00090829	3.8911	D	5	20/08/2020 22:54		0	0	0	0	0	0	0	0	0	0	0	0	0	0
1286	3	4	12	3d 05:53:01.86000	0d 01:38:26.13000	0.00149021	0.00599701	0.00090814	3.881	D	5	20/08/2020 22:58		0	0	0	0	0	0	0	0	0	0	0	0	0	0
1287	3	4	12	3d 05:56:58.24000	0d 01:42:22.51000	0.00154986	0.00622819	0.00090845	3.8709	D	5	20/08/2020 23:02		0	0	0	0	0	0	0	0	0	0	0	0	0	0
1288	3	4	12	3d 06:01:03.20000	0d 01:46:27.47000	0.00161166	0.00646713	0.00090837	3.8608	D	5	20/08/2020 23:06		0	0	0	0	0	0	0	0	0	0	0	0	0	0
1289	3	4	12	3d 06:05:12.50000	0d 01:50:36.77000	0.00167457	0.00670968	0.00090845	3.8508	D	5	20/08/2020 23:11		0	0	0	0	0	0	0	0	0	0	0	0	0	0
1290	3	4	12	3d 06:09:35.39000	0d 01:54:59.66000	0.0017409	0.00696478	0.00090845	3.8405	D	5	20/08/2020 23:15		0	0	0	0	0	0	0	0	0	0	0	0	0	0
1291	3	4	12	3d 06:14:04.54000	0d 01:59:28.81000	0.00180881	0.00722527	0.00090837	3.8305	D	5	20/08/2020 23:19		0	0	0	0	0	0	0	0	0	0	0	0	0	0
1292	3	4	12	3d 06:18:54.05000	0d 02:04:18.32000	0.00188186	0.00750472	0.00090845	3.8202	D	5	20/08/2020 23:24		0	0	0	0	0	0	0	0	0	0	0	0	0	0
1293	3	4	12	3d 06:23:54.05000	0d 02:09:18.32000	0.00195755	0.00779353	0.00090829	3.8105	D	1	20/08/2020 23:29		0	0	0	0	0	0	0	0	0	0	0	0	0	0
1294	3	4	12	3d 06:28:54.05000	0d 02:14:18.32000	0.00203325	0.00808163	0.00090822	3.8016	D	1	20/08/2020 23:34		0	0	0	0	0	0	0	0	0	0	0	0	0	0
1295	3	4	12	3d 06:33:54.05000	0d 02:19:18.32000	0.00210894	0.00836906	0.00090822	3.7929	D	1	20/08/2020 23:39		0	0	0	0	0	0	0	0	0	0	0	0	0	0
1296	3	4	12	3d 06:38:54.05000	0d 02:24:18.32000	0.00218464	0.00865588	0.00090829	3.7852	D	1	20/08/2020 23:44		0	0	0	0	0	0	0	0	0	0	0	0	0	0
1297	3	4	12	3d 06:43:54.05000	0d 02:29:18.32000	0.00226033	0.00894212	0.00090806	3.7778	D	1	20/08/2020 23:49		0	0	0	0	0	0	0	0	0	0	0	0	0	0
1298	3	4	12	3d 06:48:54.05000	0d 02:34:18.32000	0.00233603	0.00922782	0.00090852	3.7713	D	1	20/08/2020 23:54		0	0	0	0	0	0	0	0	0	0	0	0	0	0
1299	3	4	12	3d 06:53:54.05000	0d 02:39:18.32000	0.00241172	0.00951304	0.00090837	3.7646	D	1	20/08/2020 23:59		0	0	0	0	0	0	0	0	0	0	0	0	0	0
1300	3	4	12	3d 06:58:54.05000	0d 02:44:18.32000	0.00248742	0.00979778	0.00090829	3.7589	D	1	21/08/2020 00:04		0	0	0	0	0	0	0	0	0	0	0	0	0	0
1301	3	4	12	3d 07:03:54.05000	0d 02:49:18.32000	0.00256311	0.0100821	0.00090822	3.7531	D	1	21/08/2020 00:09		0	0	0	0	0	0	0	0	0	0	0	0	0	0
1302	3	4	12	3d 07:08:54.05000	0d 02:54:18.32000	0.00263881	0.010366	0.00090852	3.7476	D	1	21/08/2020 00:14		0	0	0	0	0	0	0	0	0	0	0	0	0	0
1303	3	4	12	3d 07:13:54.05000	0d 02:59:18.32000	0.0027145	0.0106495	0.00090822	3.7427	D	1	21/08/2020 00:19		0	0	0	0	0	0	0	0	0	0	0	0	0	0
1304	3	4	12	3d 07:18:54.05000	0d 03:04:18.32000	0.0027902	0.0109326	0.00090837	3.7378	D	1	21/08/2020 00:24		0	0	0	0	0	0	0	0	0	0	0	0	0	0
1305	3	4	12	3d 07:23:54.05000	0d 03:09:18.32000	0.00286589	0.0112154	0.00090829	3.733	D	1	21/08/2020 00:29		0	0	0	0	0	0	0	0	0	0	0	0	0	0
1306	3	4	12	3d 07:28:54.05000	0d 03:14:18.32000	0.00294159	0.0114978	0.00090852	3.7282	D	1	21/08/2020 00:34		0	0	0	0	0	0	0	0	0	0	0	0	0	0
1307	3	4	12	3d 07:33:54.05000	0d 03:19:18.32000	0.00301728	0.0117798	0.00090837	3.7235	D	1	21/08/2020 00:39		0	0	0	0	0	0	0	0	0	0	0	0	0	0
1308	3	4	12	3d 07:38:54.05000	0d 03:24:18.32000	0.00309298	0.0120615	0.00090837	3.7189	D	1	21/08/2020 00:44		0	0	0	0	0	0	0	0	0	0	0	0	0	0
1309	3	4	12	3d 07:43:54.05000	0d 03:29:18.32000	0.00316867	0.0123428	0.00090829	3.7142	D	1	21/08/2020 00:49		0	0	0	0	0	0	0	0	0	0	0	0	0	0
1310	3	4	12	3d 07:48:54.05000	0d 03:34:18.32000	0.00324437	0.0126238	0.00090814	3.7096	D	1	21/08/2020 00:54		0	0	0	0	0	0	0	0	0	0	0	0	0	0
1311	3	4	12	3d 07:53:54.05000	0d 03:39:18.32000	0.00332006	0.0129044	0.00090822	3.7046	D	1	21/08/2020 00:59		0	0	0	0	0	0	0	0	0	0	0	0	0	0
1312	3	4	12	3d 07:58:54.05000	0d 03:44:18.32000	0.00339576	0.0131846	0.00090852	3.6997	D	1	21/08/2020 01:04		0	0	0	0	0	0	0	0	0	0	0	0	0	0
1313	3	4	12	3d 08:03:54.05000	0d 03:49:18.32000	0.00347145	0.0134645	0.00090822	3.6948	D	1	21/08/2020 01:09		0	0	0	0	0	0	0	0	0	0	0	0	0	0
1314	3	4	12	3d 08:08:54.05000	0d 03:54:18.32000	0.00354715	0.013744	0.00090837	3.6895	D	1	21/08/2020 01:14		0	0	0	0	0	0	0	0	0	0	0	0	0	0
1315	3	4	12	3d 08:13:54.05000	0d 03:59:18.32000	0.00362284	0.014023	0.00090829	3.6838	D	1	21/08/2020 01:19		0	0	0	0	0	0	0	0	0	0	0	0	0	0
1316	3	4	12	3d 08:18:54.05000	0d 04:04:18.32000	0.00369854	0.0143017	0.00090829	3.6782	D	1	21/08/2020 01:24		0	0	0	0	0	0	0	0	0	0	0	0	0	0
1317	3	4	12	3d 08:23:54.05000	0d 04:09:18.32000	0.00377423	0.0145799	0.00090829	3.6725	D	1	21/08/2020 01:29		0	0	0	0	0	0	0	0	0	0	0	0	0	0
1318	3	4	12	3d 08:28:54.05000	0d 04:14:18.32000	0.00384993	0.0148577	0.00090829	3.6664	D	1	21/08/2020 01:34		0	0	0	0	0	0	0	0	0	0	0	0	0	0
1319	3	4	12	3d 08:33:54.05000	0d 04:19:18.32000	0.00392562	0.0151349	0.00090822	3.6599	D	1	21/08/2020 01:39		0	0	0	0	0	0	0	0	0	0	0	0	0	0
1320	3	4	12	3d 08:38:54.05000	0d 04:24:18.32000	0.00400132	0.0154117	0.00090829	3.6532	D	1	21/08/2020 01:44		0	0	0	0	0	0	0	0	0	0	0	0	0	0
1321	3	4	12	3d 08:43:54.05000	0d 04:29:18.32000	0.00407701	0.015688	0.00090822	3.6463	D	1	21/08/2020 01:49		0	0	0	0	0	0	0	0	0	0	0	0	0	0
1322	3	4	12	3d 08:48:54.05000	0d 04:34:18.32000	0.00415271	0.0159637	0.00090837	3.6384	D	1	21/08/2020 01:54		0	0	0	0	0	0	0	0	0	0	0	0	0	0
1323	3	4	12	3d 08:53:54.05000	0d 04:39:18.32000	0.0042284	0.0162388	0.00090837	3.6307	D	1	21/08/2020 01:59		0	0	0	0	0	0	0	0	0	0	0	0	0	0
1324	3	4	12	3d 08:58:54.05000	0d 04:44:18.32000	0.0043041	0.0165133	0.00090829	3.6216	D	1	21/08/2020 02:04		0	0	0	0	0	0	0	0	0	0	0	0	0	0
1325	3	4	12	3d 09:03:54.05000	0d 04:49:18.32000	0.00437979	0.0167871	0.00090852	3.612	D	1	21/08/2020 02:09		0	0	0	0	0	0	0	0	0	0	0	0	0	0
1326	3	4	12	3d 09:08:25.02000	0d 04:53:49.29000	0.00444816	0.0170337	0.0009086	3.6019	D	5	21/08/2020 02:14		0	0	0	0	0	0	0	0	0	0	0	0	0	0
1327	3	4	12	3d 09:12:20.72000	0d 04:57:44.99000	0.00450763	0.0172476	0.00090822	3.5918	D	5	21/08/2020 02:18		0	0	0	0	0	0	0	0	0	0	0	0	0	0
1328	3	4	12	3d 09:15:32.69000	0d 05:00:56.96000	0.00455607	0.0174214	0.00090852	3.5818	D	5	21/08/2020 02:21		0	0	0	0	0	0	0	0	0	0	0	0	0	0
1329	3	4	12	3d 09:18:12.17000	0d 05:03:36.44000	0.00459631	0.0175653	0.00090814	3.5715	D	5	21/08/2020 02:24		0	0	0	0	0	0	0	0	0	0	0	0	0	0
1330	3	4	12	3d 09:20:33.23000	0d 05:05:57.50000	0.0046319	0.0176923	0.00090837	3.5613	D	5	21/08/2020 02:26		0	0	0	0	0	0	0	0	0	0	0	0	0	0
1331	3	4	12	3d 09:22:25.37000	0d 05:07:49.64000	0.00466019	0.0177929	0.00090822	3.5512	D	5	21/08/2020 02:28		0	0	0	0	0	0	0	0	0	0	0	0	0	0
1332	3	4	12	3d 09:23:58.67000	0d 05:09:22.94000	0.00468374	0.0178764	0.00090814	3.5412	D	5	21/08/2020 02:29		0	0	0	0	0	0	0	0	0	0	0	0	0	0
1333	3	4	12	3d 09:25:15.04000	0d 05:10:39.31000	0.00470301	0.0179446	0.00090822	3.5309	D	5	21/08/2020 02:31		0	0	0	0	0	0	0	0	0	0	0	0	0	0
1334	3	4	12	3d 09:26:21.06000	0d 05:11:45.33000	0.00471966	0.0180033	0.00090837	3.5207	D	5	21/08/2020 02:32		0	0	0	0	0	0	0	0	0	0	0	0	0	0
1335	3	4	12	3d 09:27:16.64000	0d 05:12:40.91000	0.00473369	0.0180526	0.00090852	3.5106	D	5	21/08/2020 02:33		0	0	0	0	0	0	0	0	0	0	0	0	0	0
1336	3	4	12	3d 09:28:04.25000	0d 05:13:28.52000	0.0047457	0.0180947	0.00090829	3.5004	D	5	21/08/2020 02:33		0	0	0	0	0	0	0	0	0	0	0	0	0	0
1337	3	4	12	3d 09:28:44.96000	0d 05:14:09.23000	0.00475597	0.0181306	0.00090837	3.4903	D	5	21/08/2020 02:34		0	0	0	0	0	0	0	0	0	0	0	0	0	0
1338	3	4	12	3d 09:29:20.85000	0d 05:14:45.12000	0.00476503	0.0181622	0.00090837	3.4801	D	5	21/08/2020 02:35		0	0	0	0	0	0	0	0	0	0	0	0	0	0
1339	3	4	12	3d 09:29:51.21000	0d 05:15:15.48000	0.00477269	0.0181888	0.00090822	3.4701	D	5	21/08/2020 02:35		0	0	0	0	0	0	0	0	0	0	0	0	0	0
1340	3	4	12	3d 09:30:18.37000	0d 05:15:42.64000	0.00477954	0.0182126	0.00090829	3.46	D	5	21/08/2020 02:36		0	0	0	0	0	0	0	0	0	0	0	0	0	0
1341	3	4	12	3d 09:30:43.99000	0d 05:16:08.26000	0.004786	0.0182349	0.00090845	3.4499	D	5	21/08/2020 02:36		0	0	0	0	0	0	0	0	0	0	0	0	0	0
1342	3	4	12	3d 09:31:08.30000	0d 05:16:32.57000	0.00479214	0.018256	0.00090845	3.4398	D	5	21/08/2020 02:36		0	0	0	0	0	0	0	0	0	0	0	0	0	0
1343	3	4	12	3d 09:31:29.89000	0d 05:16:54.16000	0.00479759	0.0182747	0.00090837	3.4298	D	5	21/08/2020 02:37		0	0	0	0	0	0	0	0	0	0	0	0	0	0
1344	3	4	12	3d 09:31:50.75000	0d 05:17:15.02000	0.00480285	0.0182928	0.00090837	3.4197	D	5	21/08/2020 02:37		0	0	0	0	0	0	0	0	0	0	0	0	0	0
1345	3	4	12	3d 09:32:08.75000	0d 05:17:33.02000	0.00480739	0.0183083	0.00090829	3.4096	D	5	21/08/2020 02:37		0	0	0	0	0	0	0	0	0	0	0	0	0	0
1346	3	4	12	3d 09:32:27.83000	0d 05:17:52.10000	0.00481221	0.0183247	0.00090845	3.3996	D	5	21/08/2020 02:38		0	0	0	0	0	0	0	0	0	0	0	0	0	0
1347	3	4	12	3d 09:32:48.32000	0d 05:18:12.59000	0.00481738	0.0183422	0.00090837	3.3895	D	5	21/08/2020 02:38		0	0	0	0	0	0	0	0	0	0	0	0	0	0
1348	3	4	12	3d 09:33:06.86000	0d 05:18:31.13000	0.00482205	0.018358	0.00090822	3.3794	D	5	21/08/2020 02:38		0	0	0	0	0	0	0	0	0	0	0	0	0	0
1349	3	4	12	3d 09:33:26.30000	0d 05:18:50.57000	0.00482696	0.0183746	0.00090837	3.3692	D	5	21/08/2020 02:39		0	0	0	0	0	0	0	0	0	0	0	0	0	0
1350	3	4	12	3d 09:33:45.35000	0d 05:19:09.62000	0.00483176	0.0183908	0.00090837	3.3591	D	5	21/08/2020 02:39		0	0	0	0	0	0	0	0	0	0	0	0	0	0
1351	3	4	12	3d 09:34:05.34000	0d 05:19:29.61000	0.00483681	0.0184077	0.00090829	3.3491	D	5	21/08/2020 02:39		0	0	0	0	0	0	0	0	0	0	0	0	0	0
1352	3	4	12	3d 09:34:26.06000	0d 05:19:50.33000	0.00484204	0.0184252	0.00090837	3.339	D	5	21/08/2020 02:40		0	0	0	0	0	0	0	0	0	0	0	0	0	0
1353	3	4	12	3d 09:34:49.60000	0d 05:20:13.87000	0.00484798	0.018445	0.00090814	3.3288	D	5	21/08/2020 02:40		0	0	0	0	0	0	0	0	0	0	0	0	0	0
1354	3	4	12	3d 09:35:16.33000	0d 05:20:40.60000	0.00485472	0.0184674	0.00090829	3.3187	D	5	21/08/2020 02:41		0	0	0	0	0	0	0	0	0	0	0	0	0	0
1355	3	4	12	3d 09:35:41.74000	0d 05:21:06.01000	0.00486113	0.0184886	0.00090822	3.3085	D	5	21/08/2020 02:41		0	0	0	0	0	0	0	0	0	0	0	0	0	0
1356	3	4	12	3d 09:36:04.75000	0d 05:21:29.02000	0.00486694	0.0185078	0.00090867	3.2982	D	5	21/08/2020 02:41		0	0	0	0	0	0	0	0	0	0	0	0	0	0
1357	3	4	12	3d 09:36:26.02000	0d 05:21:50.29000	0.0048723	0.0185255	0.00090822	3.2882	D	5	21/08/2020 02:42		0	0	0	0	0	0	0	0	0	0	0	0	0	0
1358	3	4	12	3d 09:36:47.92000	0d 05:22:12.19000	0.00487783	0.0185436	0.00090845	3.2781	D	5	21/08/2020 02:42		0	0	0	0	0	0	0	0	0	0	0	0	0	0
1359	3	4	12	3d 09:37:07.78000	0d 05:22:32.05000	0.00488284	0.01856	0.00090867	3.268	D	5	21/08/2020 02:42		0	0	0	0	0	0	0	0	0	0	0	0	0	0
1360	3	4	12	3d 09:37:25.34000	0d 05:22:49.61000	0.00488727	0.0185745	0.00090837	3.258	D	5	21/08/2020 02:43		0	0	0	0	0	0	0	0	0	0	0	0	0	0
1361	3	4	12	3d 09:37:41.82000	0d 05:23:06.09000	0.00489143	0.018588	0.00090822	3.2477	D	5	21/08/2020 02:43		0	0	0	0	0	0	0	0	0	0	0	0	0	0
1362	3	4	12	3d 09:37:57.45000	0d 05:23:21.72000	0.00489537	0.0186008	0.00090822	3.2375	D	5	21/08/2020 02:43		0	0	0	0	0	0	0	0	0	0	0	0	0	0
1363	3	4	12	3d 09:38:11.61000	0d 05:23:35.88000	0.00489895	0.0186123	0.00090837	3.2274	D	5	21/08/2020 02:44		0	0	0	0	0	0	0	0	0	0	0	0	0	0
1364	3	4	12	3d 09:38:24.93000	0d 05:23:49.20000	0.00490231	0.0186232	0.00090814	3.2172	D	5	21/08/2020 02:44		0	0	0	0	0	0	0	0	0	0	0	0	0	0
1365	3	4	12	3d 09:38:37.32000	0d 05:24:01.59000	0.00490543	0.0186332	0.00090837	3.2067	D	5	21/08/2020 02:44		0	0	0	0	0	0	0	0	0	0	0	0	0	0
1366	3	4	12	3d 09:38:49.06000	0d 05:24:13.33000	0.0049084	0.0186427	0.00090837	3.1963	D	5	21/08/2020 02:44		0	0	0	0	0	0	0	0	0	0	0	0	0	0
1367	3	4	12	3d 09:39:00.10000	0d 05:24:24.37000	0.00491118	0.0186516	0.00090829	3.1861	D	5	21/08/2020 02:44		0	0	0	0	0	0	0	0	0	0	0	0	0	0
1368	3	4	12	3d 09:39:10.47000	0d 05:24:34.74000	0.0049138	0.0186599	0.00090829	3.1759	D	5	21/08/2020 02:44		0	0	0	0	0	0	0	0	0	0	0	0	0	0
1369	3	4	12	3d 09:39:20.16000	0d 05:24:44.43000	0.00491624	0.0186677	0.00090829	3.1658	D	5	21/08/2020 02:45		0	0	0	0	0	0	0	0	0	0	0	0	0	0
1370	3	4	12	3d 09:39:29.15000	0d 05:24:53.42000	0.00491851	0.0186748	0.00090814	3.1556	D	5	21/08/2020 02:45		0	0	0	0	0	0	0	0	0	0	0	0	0	0
1371	3	4	12	3d 09:39:38.05000	0d 05:25:02.32000	0.00492076	0.0186819	0.00090829	3.1453	D	5	21/08/2020 02:45		0	0	0	0	0	0	0	0	0	0	0	0	0	0
1372	3	4	12	3d 09:39:46.46000	0d 05:25:10.73000	0.00492288	0.0186886	0.00090829	3.1353	D	5	21/08/2020 02:45		0	0	0	0	0	0	0	0	0	0	0	0	0	0
1373	3	4	12	3d 09:39:54.63000	0d 05:25:18.90000	0.00492494	0.018695	0.00090814	3.125	D	5	21/08/2020 02:45		0	0	0	0	0	0	0	0	0	0	0	0	0	0
1374	3	4	12	3d 09:40:02.41000	0d 05:25:26.68000	0.0049269	0.0187012	0.00090822	3.1148	D	5	21/08/2020 02:45		0	0	0	0	0	0	0	0	0	0	0	0	0	0
1375	3	4	12	3d 09:40:09.98000	0d 05:25:34.25000	0.00492881	0.0187071	0.00090837	3.1046	D	5	21/08/2020 02:45		0	0	0	0	0	0	0	0	0	0	0	0	0	0
1376	3	4	12	3d 09:40:17.16000	0d 05:25:41.43000	0.00493063	0.0187127	0.00090837	3.0945	D	5	21/08/2020 02:46		0	0	0	0	0	0	0	0	0	0	0	0	0	0
1377	3	4	12	3d 09:40:24.20000	0d 05:25:48.47000	0.0049324	0.0187182	0.00090837	3.0843	D	5	21/08/2020 02:46		0	0	0	0	0	0	0	0	0	0	0	0	0	0
1378	3	4	12	3d 09:40:30.97000	0d 05:25:55.24000	0.00493411	0.0187235	0.00090837	3.0741	D	5	21/08/2020 02:46		0	0	0	0	0	0	0	0	0	0	0	0	0	0
1379	3	4	12	3d 09:40:37.51000	0d 05:26:01.78000	0.00493576	0.0187285	0.00090822	3.0639	D	5	21/08/2020 02:46		0	0	0	0	0	0	0	0	0	0	0	0	0	0
1380	3	4	12	3d 09:40:43.67000	0d 05:26:07.94000	0.00493731	0.0187333	0.00090822	3.0538	D	5	21/08/2020 02:46		0	0	0	0	0	0	0	0	0	0	0	0	0	0
1381	3	4	12	3d 09:40:49.50000	0d 05:26:13.77000	0.00493878	0.0187378	0.00090829	3.0436	D	5	21/08/2020 02:46		0	0	0	0	0	0	0	0	0	0	0	0	0	0
1382	3	4	12	3d 09:40:55.12000	0d 05:26:19.39000	0.0049402	0.0187421	0.00090845	3.0335	D	5	21/08/2020 02:46		0	0	0	0	0	0	0	0	0	0	0	0	0	0
1383	3	4	12	3d 09:41:00.63000	0d 05:26:24.90000	0.00494159	0.0187463	0.00090814	3.0234	D	5	21/08/2020 02:46		0	0	0	0	0	0	0	0	0	0	0	0	0	0
1384	3	4	12	3d 09:41:05.94000	0d 05:26:30.21000	0.00494293	0.0187503	0.00090837	3.013	D	5	21/08/2020 02:46		0	0	0	0	0	0	0	0	0	0	0	0	0	0
1385	3	4	12	3d 09:41:11.17000	0d 05:26:35.44000	0.00494425	0.0187543	0.00090829	3.0027	D	5	21/08/2020 02:47		0	0	0	0	0	0	0	0	0	0	0	0	0	0
1386	3	4	12	3d 09:41:16.21000	0d 05:26:40.48000	0.00494552	0.0187581	0.00090845	2.9924	D	5	21/08/2020 02:47		0	0	0	0	0	0	0	0	0	0	0	0	0	0
1387	3	4	12	3d 09:41:20.98000	0d 05:26:45.25000	0.00494673	0.0187617	0.00090822	2.9824	D	5	21/08/2020 02:47		0	0	0	0	0	0	0	0	0	0	0	0	0	0
1388	3	4	12	3d 09:41:25.55000	0d 05:26:49.82000	0.00494788	0.0187651	0.00090845	2.9723	D	5	21/08/2020 02:47		0	0	0	0	0	0	0	0	0	0	0	0	0	0
1389	3	4	12	3d 09:41:30.05000	0d 05:26:54.32000	0.00494902	0.0187685	0.00090852	2.9621	D	5	21/08/2020 02:47		0	0	0	0	0	0	0	0	0	0	0	0	0	0
1390	3	4	12	3d 09:41:34.42000	0d 05:26:58.69000	0.00495012	0.0187718	0.00090822	2.9519	D	5	21/08/2020 02:47		0	0	0	0	0	0	0	0	0	0	0	0	0	0
1391	3	4	12	3d 09:41:38.77000	0d 05:27:03.04000	0.00495122	0.018775	0.00090822	2.9415	D	5	21/08/2020 02:47		0	0	0	0	0	0	0	0	0	0	0	0	0	0
1392	3	4	12	3d 09:41:43.00000	0d 05:27:07.27000	0.00495228	0.0187781	0.00090829	2.9313	D	5	21/08/2020 02:47		0	0	0	0	0	0	0	0	0	0	0	0	0	0
1393	3	4	12	3d 09:41:47.12000	0d 05:27:11.39000	0.00495332	0.0187812	0.0009086	2.9209	D	5	21/08/2020 02:47		0	0	0	0	0	0	0	0	0	0	0	0	0	0
1394	3	4	12	3d 09:41:51.14000	0d 05:27:15.41000	0.00495434	0.0187841	0.00090822	2.9108	D	5	21/08/2020 02:47		0	0	0	0	0	0	0	0	0	0	0	0	0	0
1395	3	4	12	3d 09:41:54.92000	0d 05:27:19.19000	0.00495529	0.0187869	0.00090837	2.9006	D	5	21/08/2020 02:47		0	0	0	0	0	0	0	0	0	0	0	0	0	0
1396	3	4	12	3d 09:41:58.75000	0d 05:27:23.02000	0.00495626	0.0187897	0.00090829	2.8902	D	5	21/08/2020 02:47		0	0	0	0	0	0	0	0	0	0	0	0	0	0
1397	3	4	12	3d 09:42:02.38000	0d 05:27:26.65000	0.00495717	0.0187923	0.00090829	2.88	D	5	21/08/2020 02:47		0	0	0	0	0	0	0	0	0	0	0	0	0	0
1398	3	4	12	3d 09:42:05.94000	0d 05:27:30.21000	0.00495807	0.0187949	0.00090829	2.8696	D	5	21/08/2020 02:47		0	0	0	0	0	0	0	0	0	0	0	0	0	0
1399	3	4	12	3d 09:42:09.57000	0d 05:27:33.84000	0.00495899	0.0187976	0.00090829	2.8594	D	5	21/08/2020 02:47		0	0	0	0	0	0	0	0	0	0	0	0	0	0
1400	3	4	12	3d 09:42:13.00000	0d 05:27:37.27000	0.00495985	0.0188	0.00090837	2.849	D	5	21/08/2020 02:48		0	0	0	0	0	0	0	0	0	0	0	0	0	0
1401	3	4	12	3d 09:42:16.41000	0d 05:27:40.68000	0.00496071	0.0188025	0.00090845	2.8386	D	5	21/08/2020 02:48		0	0	0	0	0	0	0	0	0	0	0	0	0	0
1402	3	4	12	3d 09:42:19.78000	0d 05:27:44.05000	0.00496156	0.0188049	0.00090829	2.8283	D	5	21/08/2020 02:48		0	0	0	0	0	0	0	0	0	0	0	0	0	0
1403	3	4	12	3d 09:42:23.02000	0d 05:27:47.29000	0.00496238	0.0188072	0.00090837	2.8179	D	5	21/08/2020 02:48		0	0	0	0	0	0	0	0	0	0	0	0	0	0
1404	3	4	12	3d 09:42:26.27000	0d 05:27:50.54000	0.0049632	0.0188095	0.00090799	2.8075	D	5	21/08/2020 02:48		0	0	0	0	0	0	0	0	0	0	0	0	0	0
1405	3	4	12	3d 09:42:29.32000	0d 05:27:53.59000	0.00496397	0.0188117	0.00090837	2.7971	D	5	21/08/2020 02:48		0	0	0	0	0	0	0	0	0	0	0	0	0	0
1406	3	4	12	3d 09:42:32.37000	0d 05:27:56.64000	0.00496474	0.0188138	0.00090822	2.7869	D	5	21/08/2020 02:48		0	0	0	0	0	0	0	0	0	0	0	0	0	0
1407	3	4	12	3d 09:42:35.26000	0d 05:27:59.53000	0.00496547	0.0188158	0.00090837	2.7767	D	5	21/08/2020 02:48		0	0	0	0	0	0	0	0	0	0	0	0	0	0
1408	3	4	12	3d 09:42:38.21000	0d 05:28:02.48000	0.00496621	0.0188179	0.00090845	2.7663	D	5	21/08/2020 02:48		0	0	0	0	0	0	0	0	0	0	0	0	0	0
1409	3	4	12	3d 09:42:41.10000	0d 05:28:05.37000	0.00496694	0.0188199	0.00090837	2.7561	D	5	21/08/2020 02:48		0	0	0	0	0	0	0	0	0	0	0	0	0	0
1410	3	4	12	3d 09:42:43.94000	0d 05:28:08.21000	0.00496766	0.0188219	0.00090837	2.7456	D	5	21/08/2020 02:48		0	0	0	0	0	0	0	0	0	0	0	0	0	0
1411	3	4	12	3d 09:42:46.77000	0d 05:28:11.04000	0.00496837	0.0188238	0.0009086	2.7352	D	5	21/08/2020 02:48		0	0	0	0	0	0	0	0	0	0	0	0	0	0
1412	3	4	12	3d 09:42:49.50000	0d 05:28:13.77000	0.00496906	0.0188257	0.00090837	2.7248	D	5	21/08/2020 02:48		0	0	0	0	0	0	0	0	0	0	0	0	0	0
1413	3	4	12	3d 09:42:52.20000	0d 05:28:16.47000	0.00496974	0.0188276	0.00090814	2.7144	D	5	21/08/2020 02:48		0	0	0	0	0	0	0	0	0	0	0	0	0	0
1414	3	4	12	3d 09:42:54.89000	0d 05:28:19.16000	0.00497042	0.0188294	0.00090837	2.7042	D	5	21/08/2020 02:48		0	0	0	0	0	0	0	0	0	0	0	0	0	0
1415	3	4	12	3d 09:42:57.46000	0d 05:28:21.73000	0.00497107	0.0188312	0.00090829	2.694	D	5	21/08/2020 02:48		0	0	0	0	0	0	0	0	0	0	0	0	0	0
1416	3	4	12	3d 09:43:00.03000	0d 05:28:24.30000	0.00497172	0.0188329	0.00090837	2.6836	D	5	21/08/2020 02:48		0	0	0	0	0	0	0	0	0	0	0	0	0	0
1417	3	4	12	3d 09:43:02.53000	0d 05:28:26.80000	0.00497235	0.0188346	0.00090814	2.6734	D	5	21/08/2020 02:48		0	0	0	0	0	0	0	0	0	0	0	0	0	0
1418	3	4	12	3d 09:43:05.11000	0d 05:28:29.38000	0.004973	0.0188363	0.00090837	2.663	D	5	21/08/2020 02:48		0	0	0	0	0	0	0	0	0	0	0	0	0	0
1419	3	4	12	3d 09:43:07.60000	0d 05:28:31.87000	0.00497363	0.018838	0.00090845	2.6526	D	5	21/08/2020 02:48		0	0	0	0	0	0	0	0	0	0	0	0	0	0
1420	3	4	12	3d 09:43:10.02000	0d 05:28:34.29000	0.00497424	0.0188396	0.00090837	2.6423	D	5	21/08/2020 02:48		0	0	0	0	0	0	0	0	0	0	0	0	0	0
1421	3	4	12	3d 09:43:12.39000	0d 05:28:36.66000	0.00497484	0.0188412	0.00090829	2.632	D	5	21/08/2020 02:49		0	0	0	0	0	0	0	0	0	0	0	0	0	0
1422	3	4	12	3d 09:43:14.69000	0d 05:28:38.96000	0.00497542	0.0188427	0.00090837	2.6215	D	5	21/08/2020 02:49		0	0	0	0	0	0	0	0	0	0	0	0	0	0
1423	3	4	12	3d 09:43:17.13000	0d 05:28:41.40000	0.00497603	0.0188443	0.00090837	2.6111	D	5	21/08/2020 02:49		0	0	0	0	0	0	0	0	0	0	0	0	0	0
1424	3	4	12	3d 09:43:19.40000	0d 05:28:43.67000	0.00497661	0.0188458	0.00090822	2.6011	D	5	21/08/2020 02:49		0	0	0	0	0	0	0	0	0	0	0	0	0	0
1425	3	4	12	3d 09:43:21.64000	0d 05:28:45.91000	0.00497717	0.0188473	0.00090829	2.5905	D	5	21/08/2020 02:49		0	0	0	0	0	0	0	0	0	0	0	0	0	0
1426	3	4	12	3d 09:43:23.95000	0d 05:28:48.22000	0.00497776	0.0188488	0.00090829	2.58	D	5	21/08/2020 02:49		0	0	0	0	0	0	0	0	0	0	0	0	0	0
1427	3	4	12	3d 09:43:26.27000	0d 05:28:50.54000	0.00497834	0.0188503	0.00090845	2.5695	D	5	21/08/2020 02:49		0	0	0	0	0	0	0	0	0	0	0	0	0	0
1428	3	4	12	3d 09:43:28.54000	0d 05:28:52.81000	0.00497891	0.0188518	0.00090829	2.5589	D	5	21/08/2020 02:49		0	0	0	0	0	0	0	0	0	0	0	0	0	0
1429	3	4	12	3d 09:43:30.80000	0d 05:28:55.07000	0.00497948	0.0188532	0.00090845	2.5484	D	5	21/08/2020 02:49		0	0	0	0	0	0	0	0	0	0	0	0	0	0
1430	3	4	12	3d 09:43:33.04000	0d 05:28:57.31000	0.00498005	0.0188547	0.00090852	2.538	D	5	21/08/2020 02:49		0	0	0	0	0	0	0	0	0	0	0	0	0	0
1431	3	4	12	3d 09:43:35.26000	0d 05:28:59.53000	0.00498061	0.0188561	0.00090829	2.5277	D	5	21/08/2020 02:49		0	0	0	0	0	0	0	0	0	0	0	0	0	0
1432	3	4	12	3d 09:43:37.41000	0d 05:29:01.68000	0.00498115	0.0188574	0.00090837	2.5171	D	5	21/08/2020 02:49		0	0	0	0	0	0	0	0	0	0	0	0	0	0
1433	3	4	12	3d 09:43:39.53000	0d 05:29:03.80000	0.00498169	0.0188588	0.00090837	2.5068	D	5	21/08/2020 02:49		0	0	0	0	0	0	0	0	0	0	0	0	0	0
1434	3	4	12	3d 09:43:40.88000	0d 05:29:05.15000	0.00498203	0.0188596	0.00090822	2.5	D	133	21/08/2020 02:49		0	0	0	0	0	0	0	0	0	0	0	0	0	0
1435	3	4	13	3d 09:43:40.89000	0d 00:00:00.01000	0	0	0	2.5437	R	0	21/08/2020 02:49		0	0	0	0	0	0	0	0	0	0	0	0	0	0
1436	3	4	13	3d 09:43:42.89000	0d 00:00:02.01000	0	0	0	2.741	R	1	21/08/2020 02:49		0	0	0	0	0	0	0	0	0	0	0	0	0	0
1437	3	4	13	3d 09:43:44.89000	0d 00:00:04.01000	0	0	0	2.8373	R	1	21/08/2020 02:49		0	0	0	0	0	0	0	0	0	0	0	0	0	0
1438	3	4	13	3d 09:43:46.89000	0d 00:00:06.01000	0	0	0	2.9131	R	1	21/08/2020 02:49		0	0	0	0	0	0	0	0	0	0	0	0	0	0
1439	3	4	13	3d 09:43:48.89000	0d 00:00:08.01000	0	0	0	2.9776	R	1	21/08/2020 02:49		0	0	0	0	0	0	0	0	0	0	0	0	0	0
1440	3	4	13	3d 09:43:50.88000	0d 00:00:10.00000	0	0	0	3.034	R	129	21/08/2020 02:49		0	0	0	0	0	0	0	0	0	0	0	0	0	0
1441	4	5	9	3d 09:43:50.92000	0d 00:00:00.04000	0.00000001	0.00000003	0.00090875	3.106	C	0	21/08/2020 02:49		0	0	0	0	0	0	0	0	0	0	0	0	0	0
1442	4	5	9	3d 09:43:51.08000	0d 00:00:00.20000	0.00000005	0.00000016	0.00090837	3.1373	C	5	21/08/2020 02:49		0	0	0	0	0	0	0	0	0	0	0	0	0	0
1443	4	5	9	3d 09:43:51.23000	0d 00:00:00.35000	0.00000009	0.00000028	0.00090822	3.1586	C	5	21/08/2020 02:49		0	0	0	0	0	0	0	0	0	0	0	0	0	0
1444	4	5	9	3d 09:43:51.40000	0d 00:00:00.52000	0.00000013	0.00000041	0.00090814	3.1778	C	5	21/08/2020 02:49		0	0	0	0	0	0	0	0	0	0	0	0	0	0
1445	4	5	9	3d 09:43:51.58000	0d 00:00:00.70000	0.00000018	0.00000056	0.00090829	3.1958	C	5	21/08/2020 02:49		0	0	0	0	0	0	0	0	0	0	0	0	0	0
1446	4	5	9	3d 09:43:51.77000	0d 00:00:00.89000	0.00000022	0.00000071	0.00090837	3.2129	C	5	21/08/2020 02:49		0	0	0	0	0	0	0	0	0	0	0	0	0	0
1447	4	5	9	3d 09:43:51.97000	0d 00:00:01.09000	0.00000027	0.00000087	0.00090845	3.2293	C	5	21/08/2020 02:49		0	0	0	0	0	0	0	0	0	0	0	0	0	0
1448	4	5	9	3d 09:43:52.18000	0d 00:00:01.30000	0.00000033	0.00000104	0.00090845	3.2456	C	5	21/08/2020 02:49		0	0	0	0	0	0	0	0	0	0	0	0	0	0
1449	4	5	9	3d 09:43:52.41000	0d 00:00:01.53000	0.00000039	0.00000123	0.00090814	3.2618	C	5	21/08/2020 02:49		0	0	0	0	0	0	0	0	0	0	0	0	0	0
1450	4	5	9	3d 09:43:52.64000	0d 00:00:01.76000	0.00000044	0.00000142	0.00090837	3.277	C	5	21/08/2020 02:49		0	0	0	0	0	0	0	0	0	0	0	0	0	0
1451	4	5	9	3d 09:43:52.88000	0d 00:00:02.00000	0.0000005	0.00000162	0.0009086	3.2923	C	5	21/08/2020 02:49		0	0	0	0	0	0	0	0	0	0	0	0	0	0
1452	4	5	9	3d 09:43:53.13000	0d 00:00:02.25000	0.00000057	0.00000183	0.00090837	3.3074	C	5	21/08/2020 02:49		0	0	0	0	0	0	0	0	0	0	0	0	0	0
1453	4	5	9	3d 09:43:53.39000	0d 00:00:02.51000	0.00000063	0.00000205	0.00090822	3.3223	C	5	21/08/2020 02:49		0	0	0	0	0	0	0	0	0	0	0	0	0	0
1454	4	5	9	3d 09:43:53.65000	0d 00:00:02.77000	0.0000007	0.00000227	0.00090829	3.3368	C	5	21/08/2020 02:49		0	0	0	0	0	0	0	0	0	0	0	0	0	0
1455	4	5	9	3d 09:43:53.92000	0d 00:00:03.04000	0.00000077	0.00000249	0.00090837	3.3512	C	5	21/08/2020 02:49		0	0	0	0	0	0	0	0	0	0	0	0	0	0
1456	4	5	9	3d 09:43:54.20000	0d 00:00:03.32000	0.00000084	0.00000273	0.00090814	3.3654	C	5	21/08/2020 02:49		0	0	0	0	0	0	0	0	0	0	0	0	0	0
1457	4	5	9	3d 09:43:54.49000	0d 00:00:03.61000	0.00000091	0.00000298	0.00090852	3.3791	C	5	21/08/2020 02:49		0	0	0	0	0	0	0	0	0	0	0	0	0	0
1458	4	5	9	3d 09:43:54.79000	0d 00:00:03.91000	0.00000099	0.00000324	0.00090837	3.393	C	5	21/08/2020 02:49		0	0	0	0	0	0	0	0	0	0	0	0	0	0
1459	4	5	9	3d 09:43:55.09000	0d 00:00:04.21000	0.00000106	0.00000349	0.00090845	3.4066	C	5	21/08/2020 02:49		0	0	0	0	0	0	0	0	0	0	0	0	0	0
1460	4	5	9	3d 09:43:55.41000	0d 00:00:04.53000	0.00000114	0.00000377	0.00090845	3.4202	C	5	21/08/2020 02:49		0	0	0	0	0	0	0	0	0	0	0	0	0	0
1461	4	5	9	3d 09:43:55.74000	0d 00:00:04.86000	0.00000123	0.00000405	0.00090852	3.4337	C	5	21/08/2020 02:49		0	0	0	0	0	0	0	0	0	0	0	0	0	0
1462	4	5	9	3d 09:43:56.08000	0d 00:00:05.20000	0.00000131	0.00000435	0.00090845	3.4472	C	5	21/08/2020 02:49		0	0	0	0	0	0	0	0	0	0	0	0	0	0
1463	4	5	9	3d 09:43:56.43000	0d 00:00:05.55000	0.0000014	0.00000465	0.00090822	3.4603	C	5	21/08/2020 02:49		0	0	0	0	0	0	0	0	0	0	0	0	0	0
1464	4	5	9	3d 09:43:56.79000	0d 00:00:05.91000	0.00000149	0.00000497	0.00090822	3.4731	C	5	21/08/2020 02:49		0	0	0	0	0	0	0	0	0	0	0	0	0	0
1465	4	5	9	3d 09:43:57.17000	0d 00:00:06.29000	0.00000159	0.0000053	0.00090845	3.4861	C	5	21/08/2020 02:49		0	0	0	0	0	0	0	0	0	0	0	0	0	0
1466	4	5	9	3d 09:43:57.56000	0d 00:00:06.68000	0.00000169	0.00000565	0.00090822	3.4987	C	5	21/08/2020 02:49		0	0	0	0	0	0	0	0	0	0	0	0	0	0
1467	4	5	9	3d 09:43:57.98000	0d 00:00:07.10000	0.00000179	0.00000602	0.00090852	3.5113	C	5	21/08/2020 02:49		0	0	0	0	0	0	0	0	0	0	0	0	0	0
1468	4	5	9	3d 09:43:58.42000	0d 00:00:07.54000	0.0000019	0.00000641	0.00090837	3.5238	C	5	21/08/2020 02:49		0	0	0	0	0	0	0	0	0	0	0	0	0	0
1469	4	5	9	3d 09:43:58.90000	0d 00:00:08.02000	0.00000202	0.00000684	0.0009086	3.5361	C	5	21/08/2020 02:49		0	0	0	0	0	0	0	0	0	0	0	0	0	0
1470	4	5	9	3d 09:43:59.40000	0d 00:00:08.52000	0.00000215	0.00000728	0.00090837	3.5483	C	5	21/08/2020 02:49		0	0	0	0	0	0	0	0	0	0	0	0	0	0
1471	4	5	9	3d 09:43:59.96000	0d 00:00:09.08000	0.00000229	0.00000779	0.00090845	3.5604	C	5	21/08/2020 02:49		0	0	0	0	0	0	0	0	0	0	0	0	0	0
1472	4	5	9	3d 09:44:00.57000	0d 00:00:09.69000	0.00000244	0.00000833	0.00090822	3.5718	C	5	21/08/2020 02:49		0	0	0	0	0	0	0	0	0	0	0	0	0	0
1473	4	5	9	3d 09:44:01.26000	0d 00:00:10.38000	0.00000262	0.00000896	0.00090845	3.5831	C	5	21/08/2020 02:49		0	0	0	0	0	0	0	0	0	0	0	0	0	0
1474	4	5	9	3d 09:44:02.05000	0d 00:00:11.17000	0.00000282	0.00000967	0.00090829	3.5943	C	5	21/08/2020 02:49		0	0	0	0	0	0	0	0	0	0	0	0	0	0
1475	4	5	9	3d 09:44:03.03000	0d 00:00:12.15000	0.00000307	0.00001056	0.00090852	3.6052	C	5	21/08/2020 02:49		0	0	0	0	0	0	0	0	0	0	0	0	0	0
1476	4	5	9	3d 09:44:04.24000	0d 00:00:13.36000	0.00000337	0.00001167	0.00090837	3.6158	C	5	21/08/2020 02:49		0	0	0	0	0	0	0	0	0	0	0	0	0	0
1477	4	5	9	3d 09:44:05.83000	0d 00:00:14.95000	0.00000377	0.00001312	0.00090829	3.6263	C	5	21/08/2020 02:49		0	0	0	0	0	0	0	0	0	0	0	0	0	0
1478	4	5	9	3d 09:44:08.13000	0d 00:00:17.25000	0.00000435	0.00001523	0.00090791	3.637	C	5	21/08/2020 02:49		0	0	0	0	0	0	0	0	0	0	0	0	0	0
1479	4	5	9	3d 09:44:11.84000	0d 00:00:20.96000	0.00000529	0.00001864	0.00090845	3.6475	C	5	21/08/2020 02:50		0	0	0	0	0	0	0	0	0	0	0	0	0	0
1480	4	5	9	3d 09:44:18.32000	0d 00:00:27.44000	0.00000692	0.00002461	0.00090852	3.6577	C	5	21/08/2020 02:50		0	0	0	0	0	0	0	0	0	0	0	0	0	0
1481	4	5	9	3d 09:44:31.59000	0d 00:00:40.71000	0.00001027	0.00003688	0.00090829	3.668	C	5	21/08/2020 02:50		0	0	0	0	0	0	0	0	0	0	0	0	0	0
1482	4	5	9	3d 09:49:31.59000	0d 00:05:40.71000	0.00008597	0.00031487	0.00090822	3.6686	C	1	21/08/2020 02:55		0	0	0	0	0	0	0	0	0	0	0	0	0	0
1483	4	5	9	3d 09:54:31.59000	0d 00:10:40.71000	0.00016166	0.00059256	0.00090837	3.669	C	1	21/08/2020 03:00		0	0	0	0	0	0	0	0	0	0	0	0	0	0
1484	4	5	9	3d 09:59:31.59000	0d 00:15:40.71000	0.00023736	0.0008704	0.00090822	3.6719	C	1	21/08/2020 03:05		0	0	0	0	0	0	0	0	0	0	0	0	0	0
1485	4	5	9	3d 10:04:31.59000	0d 00:20:40.71000	0.00031305	0.0011485	0.00090822	3.6751	C	1	21/08/2020 03:10		0	0	0	0	0	0	0	0	0	0	0	0	0	0
1486	4	5	9	3d 10:09:31.59000	0d 00:25:40.71000	0.00038875	0.00142685	0.00090806	3.679	C	1	21/08/2020 03:15		0	0	0	0	0	0	0	0	0	0	0	0	0	0
1487	4	5	9	3d 10:14:31.59000	0d 00:30:40.71000	0.00046444	0.00170546	0.00090845	3.6823	C	1	21/08/2020 03:20		0	0	0	0	0	0	0	0	0	0	0	0	0	0
1488	4	5	9	3d 10:19:31.59000	0d 00:35:40.71000	0.00054014	0.00198432	0.00090822	3.6858	C	1	21/08/2020 03:25		0	0	0	0	0	0	0	0	0	0	0	0	0	0
1489	4	5	9	3d 10:24:31.59000	0d 00:40:40.71000	0.00061583	0.00226343	0.0009086	3.6889	C	1	21/08/2020 03:30		0	0	0	0	0	0	0	0	0	0	0	0	0	0
1490	4	5	9	3d 10:29:31.59000	0d 00:45:40.71000	0.00069153	0.0025428	0.00090829	3.6922	C	1	21/08/2020 03:35		0	0	0	0	0	0	0	0	0	0	0	0	0	0
1491	4	5	9	3d 10:34:31.59000	0d 00:50:40.71000	0.00076722	0.00282242	0.00090837	3.6953	C	1	21/08/2020 03:40		0	0	0	0	0	0	0	0	0	0	0	0	0	0
1492	4	5	9	3d 10:39:31.59000	0d 00:55:40.71000	0.00084292	0.00310228	0.00090837	3.6991	C	1	21/08/2020 03:45		0	0	0	0	0	0	0	0	0	0	0	0	0	0
1493	4	5	9	3d 10:44:31.59000	0d 01:00:40.71000	0.00091861	0.00338242	0.00090837	3.7028	C	1	21/08/2020 03:50		0	0	0	0	0	0	0	0	0	0	0	0	0	0
1494	4	5	9	3d 10:49:31.59000	0d 01:05:40.71000	0.00099431	0.00366287	0.00090845	3.7069	C	1	21/08/2020 03:55		0	0	0	0	0	0	0	0	0	0	0	0	0	0
1495	4	5	9	3d 10:54:31.59000	0d 01:10:40.71000	0.00107	0.00394363	0.00090845	3.7113	C	1	21/08/2020 04:00		0	0	0	0	0	0	0	0	0	0	0	0	0	0
1496	4	5	9	3d 10:59:31.59000	0d 01:15:40.71000	0.0011457	0.00422471	0.0009086	3.7154	C	1	21/08/2020 04:05		0	0	0	0	0	0	0	0	0	0	0	0	0	0
1497	4	5	9	3d 11:04:31.59000	0d 01:20:40.71000	0.00122139	0.00450612	0.00090837	3.7198	C	1	21/08/2020 04:10		0	0	0	0	0	0	0	0	0	0	0	0	0	0
1498	4	5	9	3d 11:09:31.59000	0d 01:25:40.71000	0.00129709	0.00478785	0.00090829	3.724	C	1	21/08/2020 04:15		0	0	0	0	0	0	0	0	0	0	0	0	0	0
1499	4	5	9	3d 11:14:31.59000	0d 01:30:40.71000	0.00137278	0.00506992	0.00090845	3.7285	C	1	21/08/2020 04:20		0	0	0	0	0	0	0	0	0	0	0	0	0	0
1500	4	5	9	3d 11:19:31.59000	0d 01:35:40.71000	0.00144848	0.00535232	0.00090845	3.733	C	1	21/08/2020 04:25		0	0	0	0	0	0	0	0	0	0	0	0	0	0
1501	4	5	9	3d 11:24:31.59000	0d 01:40:40.71000	0.00152417	0.00563504	0.00090837	3.7371	C	1	21/08/2020 04:30		0	0	0	0	0	0	0	0	0	0	0	0	0	0
1502	4	5	9	3d 11:29:31.59000	0d 01:45:40.71000	0.00159987	0.00591808	0.00090837	3.7415	C	1	21/08/2020 04:35		0	0	0	0	0	0	0	0	0	0	0	0	0	0
1503	4	5	9	3d 11:34:31.59000	0d 01:50:40.71000	0.00167556	0.00620144	0.00090845	3.7455	C	1	21/08/2020 04:40		0	0	0	0	0	0	0	0	0	0	0	0	0	0
1504	4	5	9	3d 11:39:31.59000	0d 01:55:40.71000	0.00175126	0.00648511	0.00090845	3.7496	C	1	21/08/2020 04:45		0	0	0	0	0	0	0	0	0	0	0	0	0	0
1505	4	5	9	3d 11:44:31.59000	0d 02:00:40.71000	0.00182695	0.00676909	0.00090852	3.7537	C	1	21/08/2020 04:50		0	0	0	0	0	0	0	0	0	0	0	0	0	0
1506	4	5	9	3d 11:49:31.59000	0d 02:05:40.71000	0.00190265	0.00705338	0.0009086	3.7578	C	1	21/08/2020 04:55		0	0	0	0	0	0	0	0	0	0	0	0	0	0
1507	4	5	9	3d 11:54:31.59000	0d 02:10:40.71000	0.00197834	0.00733799	0.00090845	3.762	C	1	21/08/2020 05:00		0	0	0	0	0	0	0	0	0	0	0	0	0	0
1508	4	5	9	3d 11:59:31.59000	0d 02:15:40.71000	0.00205404	0.00762291	0.00090822	3.7662	C	1	21/08/2020 05:05		0	0	0	0	0	0	0	0	0	0	0	0	0	0
1509	4	5	9	3d 12:04:31.59000	0d 02:20:40.71000	0.00212973	0.00790816	0.00090822	3.7702	C	1	21/08/2020 05:10		0	0	0	0	0	0	0	0	0	0	0	0	0	0
1510	4	5	9	3d 12:09:31.59000	0d 02:25:40.71000	0.00220543	0.00819373	0.00090837	3.7748	C	1	21/08/2020 05:15		0	0	0	0	0	0	0	0	0	0	0	0	0	0
1511	4	5	9	3d 12:14:31.59000	0d 02:30:40.71000	0.00228112	0.00847964	0.00090845	3.7794	C	1	21/08/2020 05:20		0	0	0	0	0	0	0	0	0	0	0	0	0	0
1512	4	5	9	3d 12:19:31.59000	0d 02:35:40.71000	0.00235682	0.00876591	0.00090814	3.7842	C	1	21/08/2020 05:25		0	0	0	0	0	0	0	0	0	0	0	0	0	0
1513	4	5	9	3d 12:24:31.59000	0d 02:40:40.71000	0.00243251	0.00905255	0.00090822	3.7893	C	1	21/08/2020 05:30		0	0	0	0	0	0	0	0	0	0	0	0	0	0
1514	4	5	9	3d 12:29:31.59000	0d 02:45:40.71000	0.0025082	0.00933959	0.00090829	3.7946	C	1	21/08/2020 05:35		0	0	0	0	0	0	0	0	0	0	0	0	0	0
1515	4	5	9	3d 12:34:31.59000	0d 02:50:40.71000	0.0025839	0.00962704	0.0009086	3.8004	C	1	21/08/2020 05:40		0	0	0	0	0	0	0	0	0	0	0	0	0	0
1516	4	5	9	3d 12:39:31.59000	0d 02:55:40.71000	0.00265959	0.00991494	0.00090845	3.8064	C	1	21/08/2020 05:45		0	0	0	0	0	0	0	0	0	0	0	0	0	0
1517	4	5	9	3d 12:44:31.59000	0d 03:00:40.71000	0.00273529	0.0102033	0.00090829	3.8129	C	1	21/08/2020 05:50		0	0	0	0	0	0	0	0	0	0	0	0	0	0
1518	4	5	9	3d 12:49:31.59000	0d 03:05:40.71000	0.00281098	0.0104922	0.00090845	3.8204	C	1	21/08/2020 05:55		0	0	0	0	0	0	0	0	0	0	0	0	0	0
1519	4	5	9	3d 12:54:31.59000	0d 03:10:40.71000	0.00288668	0.0107817	0.00090829	3.8282	C	1	21/08/2020 06:00		0	0	0	0	0	0	0	0	0	0	0	0	0	0
1520	4	5	9	3d 12:59:31.59000	0d 03:15:40.71000	0.00296237	0.0110718	0.00090837	3.8366	C	1	21/08/2020 06:05		0	0	0	0	0	0	0	0	0	0	0	0	0	0
1521	4	5	9	3d 13:04:31.59000	0d 03:20:40.71000	0.00303807	0.0113625	0.00090852	3.8453	C	1	21/08/2020 06:10		0	0	0	0	0	0	0	0	0	0	0	0	0	0
1522	4	5	9	3d 13:09:31.59000	0d 03:25:40.71000	0.00311376	0.011654	0.00090822	3.8552	C	1	21/08/2020 06:15		0	0	0	0	0	0	0	0	0	0	0	0	0	0
1523	4	5	9	3d 13:14:22.81000	0d 03:30:31.93000	0.00318724	0.0119376	0.00090806	3.8653	C	5	21/08/2020 06:20		0	0	0	0	0	0	0	0	0	0	0	0	0	0
1524	4	5	9	3d 13:18:56.76000	0d 03:35:05.88000	0.00325637	0.0122051	0.00090814	3.8753	C	5	21/08/2020 06:24		0	0	0	0	0	0	0	0	0	0	0	0	0	0
1525	4	5	9	3d 13:23:19.49000	0d 03:39:28.61000	0.00332266	0.0124624	0.00090852	3.8854	C	5	21/08/2020 06:29		0	0	0	0	0	0	0	0	0	0	0	0	0	0
1526	4	5	9	3d 13:27:36.69000	0d 03:43:45.81000	0.00338755	0.0127148	0.00090829	3.8955	C	5	21/08/2020 06:33		0	0	0	0	0	0	0	0	0	0	0	0	0	0
1527	4	5	9	3d 13:31:44.19000	0d 03:47:53.31000	0.00345	0.0129584	0.00090845	3.9055	C	5	21/08/2020 06:37		0	0	0	0	0	0	0	0	0	0	0	0	0	0
1528	4	5	9	3d 13:35:42.75000	0d 03:51:51.87000	0.00351019	0.0131938	0.00090837	3.9156	C	5	21/08/2020 06:41		0	0	0	0	0	0	0	0	0	0	0	0	0	0
1529	4	5	9	3d 13:39:38.84000	0d 03:55:47.96000	0.00356976	0.0134273	0.00090837	3.9258	C	5	21/08/2020 06:45		0	0	0	0	0	0	0	0	0	0	0	0	0	0
1530	4	5	9	3d 13:43:30.57000	0d 03:59:39.69000	0.00362823	0.0136572	0.00090837	3.9359	C	5	21/08/2020 06:49		0	0	0	0	0	0	0	0	0	0	0	0	0	0
1531	4	5	9	3d 13:47:15.51000	0d 04:03:24.63000	0.00368499	0.0138808	0.00090852	3.946	C	5	21/08/2020 06:53		0	0	0	0	0	0	0	0	0	0	0	0	0	0
1532	4	5	9	3d 13:50:57.28000	0d 04:07:06.40000	0.00374095	0.0141019	0.00090829	3.9561	C	5	21/08/2020 06:56		0	0	0	0	0	0	0	0	0	0	0	0	0	0
1533	4	5	9	3d 13:54:41.88000	0d 04:10:51.00000	0.00379762	0.0143264	0.00090822	3.9663	C	5	21/08/2020 07:00		0	0	0	0	0	0	0	0	0	0	0	0	0	0
1534	4	5	9	3d 13:58:23.28000	0d 04:14:32.40000	0.00385348	0.0145482	0.00090829	3.9763	C	5	21/08/2020 07:04		0	0	0	0	0	0	0	0	0	0	0	0	0	0
1535	4	5	9	3d 14:02:00.42000	0d 04:18:09.54000	0.00390827	0.0147664	0.00090837	3.9864	C	5	21/08/2020 07:07		0	0	0	0	0	0	0	0	0	0	0	0	0	0
1536	4	5	9	3d 14:05:35.47000	0d 04:21:44.59000	0.00396253	0.014983	0.00090845	3.9965	C	5	21/08/2020 07:11		0	0	0	0	0	0	0	0	0	0	0	0	0	0
1537	4	5	9	3d 14:09:09.88000	0d 04:25:19.00000	0.00401663	0.0151994	0.00090845	4.0067	C	5	21/08/2020 07:14		0	0	0	0	0	0	0	0	0	0	0	0	0	0
1538	4	5	9	3d 14:12:43.13000	0d 04:28:52.25000	0.00407043	0.0154153	0.0009086	4.0168	C	5	21/08/2020 07:18		0	0	0	0	0	0	0	0	0	0	0	0	0	0
1539	4	5	9	3d 14:16:12.91000	0d 04:32:22.03000	0.00412336	0.0156282	0.00090852	4.0269	C	5	21/08/2020 07:22		0	0	0	0	0	0	0	0	0	0	0	0	0	0
1540	4	5	9	3d 14:19:44.30000	0d 04:35:53.42000	0.0041767	0.0158432	0.00090845	4.0371	C	5	21/08/2020 07:25		0	0	0	0	0	0	0	0	0	0	0	0	0	0
1541	4	5	9	3d 14:23:11.76000	0d 04:39:20.88000	0.00422905	0.0160548	0.00090837	4.0472	C	5	21/08/2020 07:29		0	0	0	0	0	0	0	0	0	0	0	0	0	0
1542	4	5	9	3d 14:26:35.91000	0d 04:42:45.03000	0.00428056	0.0162635	0.00090829	4.0572	C	5	21/08/2020 07:32		0	0	0	0	0	0	0	0	0	0	0	0	0	0
1543	4	5	9	3d 14:29:56.42000	0d 04:46:05.54000	0.00433115	0.016469	0.00090837	4.0673	C	5	21/08/2020 07:35		0	0	0	0	0	0	0	0	0	0	0	0	0	0
1544	4	5	9	3d 14:33:15.34000	0d 04:49:24.46000	0.00438134	0.0166734	0.00090845	4.0774	C	5	21/08/2020 07:39		0	0	0	0	0	0	0	0	0	0	0	0	0	0
1545	4	5	9	3d 14:36:30.92000	0d 04:52:40.04000	0.00443069	0.0168749	0.00090829	4.0874	C	5	21/08/2020 07:42		0	0	0	0	0	0	0	0	0	0	0	0	0	0
1546	4	5	9	3d 14:39:44.59000	0d 04:55:53.71000	0.00447955	0.0170748	0.00090837	4.0977	C	5	21/08/2020 07:45		0	0	0	0	0	0	0	0	0	0	0	0	0	0
1547	4	5	9	3d 14:42:58.36000	0d 04:59:07.48000	0.00452845	0.0172754	0.00090837	4.1077	C	5	21/08/2020 07:48		0	0	0	0	0	0	0	0	0	0	0	0	0	0
1548	4	5	9	3d 14:46:06.34000	0d 05:02:15.46000	0.00457588	0.0174705	0.00090852	4.1178	C	5	21/08/2020 07:51		0	0	0	0	0	0	0	0	0	0	0	0	0	0
1549	4	5	9	3d 14:49:12.19000	0d 05:05:21.31000	0.00462277	0.0176638	0.00090822	4.1279	C	5	21/08/2020 07:55		0	0	0	0	0	0	0	0	0	0	0	0	0	0
1550	4	5	9	3d 14:52:15.58000	0d 05:08:24.70000	0.00466904	0.0178551	0.00090829	4.1379	C	5	21/08/2020 07:58		0	0	0	0	0	0	0	0	0	0	0	0	0	0
1551	4	5	9	3d 14:55:17.27000	0d 05:11:26.39000	0.00471488	0.018045	0.0009086	4.148	C	5	21/08/2020 08:01		0	0	0	0	0	0	0	0	0	0	0	0	0	0
1552	4	5	9	3d 14:58:17.92000	0d 05:14:27.04000	0.00476047	0.0182343	0.00090837	4.1581	C	5	21/08/2020 08:04		0	0	0	0	0	0	0	0	0	0	0	0	0	0
1553	4	5	9	3d 15:01:17.12000	0d 05:17:26.24000	0.00480568	0.0184225	0.00090845	4.1682	C	5	21/08/2020 08:07		0	0	0	0	0	0	0	0	0	0	0	0	0	0
1554	4	5	9	3d 15:04:16.82000	0d 05:20:25.94000	0.00485102	0.0186117	0.00090806	4.1784	C	5	21/08/2020 08:10		0	0	0	0	0	0	0	0	0	0	0	0	0	0
1555	4	5	9	3d 15:07:14.97000	0d 05:23:24.09000	0.00489597	0.0187998	0.00090837	4.1884	C	5	21/08/2020 08:13		0	0	0	0	0	0	0	0	0	0	0	0	0	0
1556	4	5	9	3d 15:10:08.30000	0d 05:26:17.42000	0.00493971	0.0189832	0.00090845	4.1985	C	5	21/08/2020 08:15		0	0	0	0	0	0	0	0	0	0	0	0	0	0
1557	4	5	9	3d 15:10:32.00000	0d 05:26:41.12000	0.00494569	0.0190083	0.00090829	4.2	C	133	21/08/2020 08:16		0	0	0	0	0	0	0	0	0	0	0	0	0	0
1558	4	5	10	3d 15:10:32.01000	0d 00:00:00.01000	0.00494569	0.0190083	0.00094896	4.1999	C	0	21/08/2020 08:16		0	0	0	0	0	0	0	0	0	0	0	0	0	0
1559	4	5	10	3d 15:10:50.33000	0d 00:00:18.33000	0.0049503	0.0190277	0.00084894	4.2004	C	4	21/08/2020 08:16		0	0	0	0	0	0	0	0	0	0	0	0	0	0
1560	4	5	10	3d 15:11:08.43000	0d 00:00:36.43000	0.0049543	0.0190445	0.00074884	4.2004	C	4	21/08/2020 08:16		0	0	0	0	0	0	0	0	0	0	0	0	0	0
1561	4	5	10	3d 15:11:34.02000	0d 00:01:02.02000	0.00495925	0.0190652	0.00064881	4.2005	C	4	21/08/2020 08:17		0	0	0	0	0	0	0	0	0	0	0	0	0	0
1562	4	5	10	3d 15:12:07.46000	0d 00:01:35.46000	0.00496479	0.0190885	0.00054879	4.2	C	4	21/08/2020 08:17		0	0	0	0	0	0	0	0	0	0	0	0	0	0
1563	4	5	10	3d 15:12:48.35000	0d 00:02:16.35000	0.00497044	0.0191122	0.00044877	4.2002	C	4	21/08/2020 08:18		0	0	0	0	0	0	0	0	0	0	0	0	0	0
1564	4	5	10	3d 15:13:44.54000	0d 00:03:12.54000	0.00497662	0.0191382	0.00034874	4.2	C	4	21/08/2020 08:19		0	0	0	0	0	0	0	0	0	0	0	0	0	0
1565	4	5	10	3d 15:15:02.12000	0d 00:04:30.12000	0.00498298	0.0191649	0.00024865	4.2002	C	4	21/08/2020 08:20		0	0	0	0	0	0	0	0	0	0	0	0	0	0
1566	4	5	10	3d 15:17:07.93000	0d 00:06:35.93000	0.00498975	0.0191934	0.00014847	4.2004	C	4	21/08/2020 08:22		0	0	0	0	0	0	0	0	0	0	0	0	0	0
1567	4	5	10	3d 15:19:29.19000	0d 00:08:57.19000	0.00499438	0.0192128	0.00009087	4.2	C	132	21/08/2020 08:25		0	0	0	0	0	0	0	0	0	0	0	0	0	0
1568	4	5	11	3d 15:19:29.20000	0d 00:00:00.01000	0	0	0	4.1991	R	0	21/08/2020 08:25		0	0	0	0	0	0	0	0	0	0	0	0	0	0
1569	4	5	11	3d 15:19:31.20000	0d 00:00:02.01000	0	0	0	4.1994	R	1	21/08/2020 08:25		0	0	0	0	0	0	0	0	0	0	0	0	0	0
1570	4	5	11	3d 15:19:33.20000	0d 00:00:04.01000	0	0	0	4.1991	R	1	21/08/2020 08:25		0	0	0	0	0	0	0	0	0	0	0	0	0	0
1571	4	5	11	3d 15:19:35.20000	0d 00:00:06.01000	0	0	0	4.1993	R	1	21/08/2020 08:25		0	0	0	0	0	0	0	0	0	0	0	0	0	0
1572	4	5	11	3d 15:19:37.20000	0d 00:00:08.01000	0	0	0	4.1991	R	1	21/08/2020 08:25		0	0	0	0	0	0	0	0	0	0	0	0	0	0
1573	4	5	11	3d 15:19:39.19000	0d 00:00:10.00000	0	0	0	4.199	R	129	21/08/2020 08:25		0	0	0	0	0	0	0	0	0	0	0	0	0	0
1574	4	5	12	3d 15:19:39.23000	0d 00:00:00.04000	0.00000001	0.00000004	0.00090867	4.1935	D	0	21/08/2020 08:25		0	0	0	0	0	0	0	0	0	0	0	0	0	0
1575	4	5	12	3d 15:20:38.26000	0d 00:00:59.07000	0.0000149	0.0000624	0.00090837	4.1834	D	5	21/08/2020 08:26		0	0	0	0	0	0	0	0	0	0	0	0	0	0
1576	4	5	12	3d 15:22:56.00000	0d 00:03:16.81000	0.00004966	0.00020762	0.00090867	4.1733	D	5	21/08/2020 08:28		0	0	0	0	0	0	0	0	0	0	0	0	0	0
1577	4	5	12	3d 15:25:34.42000	0d 00:05:55.23000	0.00008963	0.00037424	0.00090806	4.1633	D	5	21/08/2020 08:31		0	0	0	0	0	0	0	0	0	0	0	0	0	0
1578	4	5	12	3d 15:28:17.18000	0d 00:08:37.99000	0.0001307	0.00054501	0.0009086	4.1532	D	5	21/08/2020 08:34		0	0	0	0	0	0	0	0	0	0	0	0	0	0
1579	4	5	12	3d 15:31:04.14000	0d 00:11:24.95000	0.00017282	0.00071976	0.00090829	4.1431	D	5	21/08/2020 08:36		0	0	0	0	0	0	0	0	0	0	0	0	0	0
1580	4	5	12	3d 15:33:53.86000	0d 00:14:14.67000	0.00021565	0.00089697	0.00090845	4.1331	D	5	21/08/2020 08:39		0	0	0	0	0	0	0	0	0	0	0	0	0	0
1581	4	5	12	3d 15:36:44.37000	0d 00:17:05.18000	0.00025867	0.00107458	0.00090837	4.123	D	5	21/08/2020 08:42		0	0	0	0	0	0	0	0	0	0	0	0	0	0
1582	4	5	12	3d 15:39:36.36000	0d 00:19:57.17000	0.00030207	0.00125329	0.00090845	4.1129	D	5	21/08/2020 08:45		0	0	0	0	0	0	0	0	0	0	0	0	0	0
1583	4	5	12	3d 15:42:27.68000	0d 00:22:48.49000	0.00034529	0.00143086	0.00090837	4.1028	D	5	21/08/2020 08:48		0	0	0	0	0	0	0	0	0	0	0	0	0	0
1584	4	5	12	3d 15:45:13.40000	0d 00:25:34.21000	0.00038711	0.00160221	0.00090829	4.0928	D	5	21/08/2020 08:51		0	0	0	0	0	0	0	0	0	0	0	0	0	0
1585	4	5	12	3d 15:48:07.36000	0d 00:28:28.17000	0.000431	0.00178164	0.00090837	4.0827	D	5	21/08/2020 08:53		0	0	0	0	0	0	0	0	0	0	0	0	0	0
1586	4	5	12	3d 15:51:06.37000	0d 00:31:27.18000	0.00047617	0.00196582	0.00090829	4.0726	D	5	21/08/2020 08:56		0	0	0	0	0	0	0	0	0	0	0	0	0	0
1587	4	5	12	3d 15:54:14.33000	0d 00:34:35.14000	0.00052359	0.00215874	0.00090845	4.0626	D	5	21/08/2020 09:00		0	0	0	0	0	0	0	0	0	0	0	0	0	0
1588	4	5	12	3d 15:57:22.58000	0d 00:37:43.39000	0.00057109	0.00235147	0.00090837	4.0525	D	5	21/08/2020 09:03		0	0	0	0	0	0	0	0	0	0	0	0	0	0
1589	4	5	12	3d 16:00:34.61000	0d 00:40:55.42000	0.00061954	0.00254759	0.00090837	4.0424	D	5	21/08/2020 09:06		0	0	0	0	0	0	0	0	0	0	0	0	0	0
1590	4	5	12	3d 16:03:51.70000	0d 00:44:12.51000	0.00066927	0.00274837	0.00090829	4.0323	D	5	21/08/2020 09:09		0	0	0	0	0	0	0	0	0	0	0	0	0	0
1591	4	5	12	3d 16:07:07.31000	0d 00:47:28.12000	0.00071863	0.00294715	0.00090829	4.0221	D	5	21/08/2020 09:12		0	0	0	0	0	0	0	0	0	0	0	0	0	0
1592	4	5	12	3d 16:10:32.66000	0d 00:50:53.47000	0.00077044	0.0031553	0.00090837	4.0119	D	5	21/08/2020 09:16		0	0	0	0	0	0	0	0	0	0	0	0	0	0
1593	4	5	12	3d 16:13:59.97000	0d 00:54:20.78000	0.00082275	0.0033649	0.00090845	4.0017	D	5	21/08/2020 09:19		0	0	0	0	0	0	0	0	0	0	0	0	0	0
1594	4	5	12	3d 16:17:28.18000	0d 00:57:48.99000	0.00087528	0.00357487	0.00090829	3.9916	D	5	21/08/2020 09:23		0	0	0	0	0	0	0	0	0	0	0	0	0	0
1595	4	5	12	3d 16:20:56.90000	0d 01:01:17.71000	0.00092795	0.00378483	0.00090822	3.9815	D	5	21/08/2020 09:26		0	0	0	0	0	0	0	0	0	0	0	0	0	0
1596	4	5	12	3d 16:24:24.50000	0d 01:04:45.31000	0.00098033	0.00399313	0.00090852	3.9715	D	5	21/08/2020 09:30		0	0	0	0	0	0	0	0	0	0	0	0	0	0
1597	4	5	12	3d 16:27:56.12000	0d 01:08:16.93000	0.00103372	0.00420492	0.00090822	3.9614	D	5	21/08/2020 09:33		0	0	0	0	0	0	0	0	0	0	0	0	0	0
1598	4	5	12	3d 16:31:27.73000	0d 01:11:48.54000	0.00108712	0.00441618	0.00090845	3.9513	D	5	21/08/2020 09:37		0	0	0	0	0	0	0	0	0	0	0	0	0	0
1599	4	5	12	3d 16:35:05.06000	0d 01:15:25.87000	0.00114195	0.00463258	0.00090837	3.9411	D	5	21/08/2020 09:40		0	0	0	0	0	0	0	0	0	0	0	0	0	0
1600	4	5	12	3d 16:38:43.08000	0d 01:19:03.89000	0.00119696	0.00484911	0.00090829	3.9309	D	5	21/08/2020 09:44		0	0	0	0	0	0	0	0	0	0	0	0	0	0
1601	4	5	12	3d 16:42:24.06000	0d 01:22:44.87000	0.00125272	0.00506802	0.00090837	3.9208	D	5	21/08/2020 09:48		0	0	0	0	0	0	0	0	0	0	0	0	0	0
1602	4	5	12	3d 16:46:02.85000	0d 01:26:23.66000	0.00130792	0.00528419	0.00090837	3.9107	D	5	21/08/2020 09:51		0	0	0	0	0	0	0	0	0	0	0	0	0	0
1603	4	5	12	3d 16:49:47.26000	0d 01:30:08.07000	0.00136455	0.00550536	0.00090814	3.9007	D	5	21/08/2020 09:55		0	0	0	0	0	0	0	0	0	0	0	0	0	0
1604	4	5	12	3d 16:53:32.87000	0d 01:33:53.68000	0.00142147	0.00572713	0.00090867	3.8906	D	5	21/08/2020 09:59		0	0	0	0	0	0	0	0	0	0	0	0	0	0
1605	4	5	12	3d 16:57:28.53000	0d 01:37:49.34000	0.00148093	0.00595818	0.00090837	3.8805	D	5	21/08/2020 10:03		0	0	0	0	0	0	0	0	0	0	0	0	0	0
1606	4	5	12	3d 17:01:25.10000	0d 01:41:45.91000	0.00154062	0.00618951	0.00090829	3.8705	D	5	21/08/2020 10:07		0	0	0	0	0	0	0	0	0	0	0	0	0	0
1607	4	5	12	3d 17:05:28.16000	0d 01:45:48.97000	0.00160195	0.00642657	0.00090829	3.8604	D	5	21/08/2020 10:11		0	0	0	0	0	0	0	0	0	0	0	0	0	0
1608	4	5	12	3d 17:09:37.38000	0d 01:49:58.19000	0.00166483	0.00666901	0.00090837	3.8503	D	5	21/08/2020 10:15		0	0	0	0	0	0	0	0	0	0	0	0	0	0
1609	4	5	12	3d 17:13:58.35000	0d 01:54:19.16000	0.00173068	0.00692222	0.00090814	3.8402	D	5	21/08/2020 10:19		0	0	0	0	0	0	0	0	0	0	0	0	0	0
1610	4	5	12	3d 17:18:34.60000	0d 01:58:55.41000	0.00180038	0.00718955	0.00090852	3.8302	D	5	21/08/2020 10:24		0	0	0	0	0	0	0	0	0	0	0	0	0	0
1611	4	5	12	3d 17:23:23.81000	0d 02:03:44.62000	0.00187335	0.00746869	0.00090837	3.8201	D	5	21/08/2020 10:29		0	0	0	0	0	0	0	0	0	0	0	0	0	0
1612	4	5	12	3d 17:28:23.81000	0d 02:08:44.62000	0.00194905	0.00775748	0.00090814	3.8105	D	1	21/08/2020 10:34		0	0	0	0	0	0	0	0	0	0	0	0	0	0
1613	4	5	12	3d 17:33:23.81000	0d 02:13:44.62000	0.00202474	0.00804556	0.00090829	3.801	D	1	21/08/2020 10:39		0	0	0	0	0	0	0	0	0	0	0	0	0	0
1614	4	5	12	3d 17:38:23.81000	0d 02:18:44.62000	0.00210044	0.00833297	0.00090829	3.7928	D	1	21/08/2020 10:44		0	0	0	0	0	0	0	0	0	0	0	0	0	0
1615	4	5	12	3d 17:43:23.81000	0d 02:23:44.62000	0.00217613	0.00861976	0.00090829	3.7848	D	1	21/08/2020 10:49		0	0	0	0	0	0	0	0	0	0	0	0	0	0
1616	4	5	12	3d 17:48:23.81000	0d 02:28:44.62000	0.00225183	0.00890597	0.00090852	3.7775	D	1	21/08/2020 10:54		0	0	0	0	0	0	0	0	0	0	0	0	0	0
1617	4	5	12	3d 17:53:23.81000	0d 02:33:44.62000	0.00232752	0.00919165	0.00090837	3.7705	D	1	21/08/2020 10:59		0	0	0	0	0	0	0	0	0	0	0	0	0	0
1618	4	5	12	3d 17:58:23.81000	0d 02:38:44.62000	0.00240322	0.00947682	0.00090837	3.7641	D	1	21/08/2020 11:04		0	0	0	0	0	0	0	0	0	0	0	0	0	0
1619	4	5	12	3d 18:03:23.81000	0d 02:43:44.62000	0.00247891	0.00976153	0.00090822	3.7583	D	1	21/08/2020 11:09		0	0	0	0	0	0	0	0	0	0	0	0	0	0
1620	4	5	12	3d 18:08:23.81000	0d 02:48:44.62000	0.00255461	0.0100458	0.00090845	3.7527	D	1	21/08/2020 11:14		0	0	0	0	0	0	0	0	0	0	0	0	0	0
1621	4	5	12	3d 18:13:23.81000	0d 02:53:44.62000	0.0026303	0.0103296	0.00090837	3.7472	D	1	21/08/2020 11:19		0	0	0	0	0	0	0	0	0	0	0	0	0	0
1622	4	5	12	3d 18:18:23.81000	0d 02:58:44.62000	0.002706	0.0106131	0.00090837	3.742	D	1	21/08/2020 11:24		0	0	0	0	0	0	0	0	0	0	0	0	0	0
1623	4	5	12	3d 18:23:23.81000	0d 03:03:44.62000	0.00278169	0.0108962	0.00090822	3.7371	D	1	21/08/2020 11:29		0	0	0	0	0	0	0	0	0	0	0	0	0	0
1624	4	5	12	3d 18:28:23.81000	0d 03:08:44.62000	0.00285739	0.0111789	0.00090852	3.7322	D	1	21/08/2020 11:34		0	0	0	0	0	0	0	0	0	0	0	0	0	0
1625	4	5	12	3d 18:33:23.81000	0d 03:13:44.62000	0.00293308	0.0114612	0.00090814	3.7276	D	1	21/08/2020 11:39		0	0	0	0	0	0	0	0	0	0	0	0	0	0
1626	4	5	12	3d 18:38:23.81000	0d 03:18:44.62000	0.00300878	0.0117432	0.00090829	3.7227	D	1	21/08/2020 11:44		0	0	0	0	0	0	0	0	0	0	0	0	0	0
1627	4	5	12	3d 18:43:23.81000	0d 03:23:44.62000	0.00308447	0.0120248	0.00090845	3.718	D	1	21/08/2020 11:49		0	0	0	0	0	0	0	0	0	0	0	0	0	0
1628	4	5	12	3d 18:48:23.81000	0d 03:28:44.62000	0.00316017	0.0123061	0.00090822	3.7133	D	1	21/08/2020 11:54		0	0	0	0	0	0	0	0	0	0	0	0	0	0
1629	4	5	12	3d 18:53:23.81000	0d 03:33:44.62000	0.00323586	0.012587	0.00090829	3.7087	D	1	21/08/2020 11:59		0	0	0	0	0	0	0	0	0	0	0	0	0	0
1630	4	5	12	3d 18:58:23.81000	0d 03:38:44.62000	0.00331156	0.0128675	0.00090837	3.7037	D	1	21/08/2020 12:04		0	0	0	0	0	0	0	0	0	0	0	0	0	0
1631	4	5	12	3d 19:03:23.81000	0d 03:43:44.62000	0.00338725	0.0131477	0.00090837	3.6989	D	1	21/08/2020 12:09		0	0	0	0	0	0	0	0	0	0	0	0	0	0
1632	4	5	12	3d 19:08:23.81000	0d 03:48:44.62000	0.00346295	0.0134275	0.00090845	3.6939	D	1	21/08/2020 12:14		0	0	0	0	0	0	0	0	0	0	0	0	0	0
1633	4	5	12	3d 19:13:23.81000	0d 03:53:44.62000	0.00353864	0.0137069	0.00090829	3.6886	D	1	21/08/2020 12:19		0	0	0	0	0	0	0	0	0	0	0	0	0	0
1634	4	5	12	3d 19:18:23.81000	0d 03:58:44.62000	0.00361434	0.0139859	0.00090829	3.6828	D	1	21/08/2020 12:24		0	0	0	0	0	0	0	0	0	0	0	0	0	0
1635	4	5	12	3d 19:23:23.81000	0d 04:03:44.62000	0.00369003	0.0142645	0.00090845	3.6774	D	1	21/08/2020 12:29		0	0	0	0	0	0	0	0	0	0	0	0	0	0
1636	4	5	12	3d 19:28:23.81000	0d 04:08:44.62000	0.00376573	0.0145426	0.00090837	3.6715	D	1	21/08/2020 12:34		0	0	0	0	0	0	0	0	0	0	0	0	0	0
1637	4	5	12	3d 19:33:23.81000	0d 04:13:44.62000	0.00384142	0.0148203	0.00090799	3.6655	D	1	21/08/2020 12:39		0	0	0	0	0	0	0	0	0	0	0	0	0	0
1638	4	5	12	3d 19:38:23.81000	0d 04:18:44.62000	0.00391712	0.0150975	0.00090845	3.6591	D	1	21/08/2020 12:44		0	0	0	0	0	0	0	0	0	0	0	0	0	0
1639	4	5	12	3d 19:43:23.81000	0d 04:23:44.62000	0.00399281	0.0153742	0.00090829	3.6522	D	1	21/08/2020 12:49		0	0	0	0	0	0	0	0	0	0	0	0	0	0
1640	4	5	12	3d 19:48:23.81000	0d 04:28:44.62000	0.00406851	0.0156504	0.00090845	3.6451	D	1	21/08/2020 12:54		0	0	0	0	0	0	0	0	0	0	0	0	0	0
1641	4	5	12	3d 19:53:23.81000	0d 04:33:44.62000	0.0041442	0.0159261	0.00090837	3.6374	D	1	21/08/2020 12:59		0	0	0	0	0	0	0	0	0	0	0	0	0	0
1642	4	5	12	3d 19:58:23.81000	0d 04:38:44.62000	0.0042199	0.0162011	0.00090837	3.6291	D	1	21/08/2020 13:04		0	0	0	0	0	0	0	0	0	0	0	0	0	0
1643	4	5	12	3d 20:03:23.81000	0d 04:43:44.62000	0.00429559	0.0164755	0.00090837	3.6201	D	1	21/08/2020 13:09		0	0	0	0	0	0	0	0	0	0	0	0	0	0
1644	4	5	12	3d 20:07:55.21000	0d 04:48:16.02000	0.00436407	0.016723	0.00090845	3.61	D	5	21/08/2020 13:13		0	0	0	0	0	0	0	0	0	0	0	0	0	0
1645	4	5	12	3d 20:11:44.94000	0d 04:52:05.75000	0.00442204	0.016932	0.00090845	3.5996	D	5	21/08/2020 13:17		0	0	0	0	0	0	0	0	0	0	0	0	0	0
1646	4	5	12	3d 20:14:53.88000	0d 04:55:14.69000	0.00446971	0.0171034	0.00090852	3.5894	D	5	21/08/2020 13:20		0	0	0	0	0	0	0	0	0	0	0	0	0	0
1647	4	5	12	3d 20:17:27.41000	0d 04:57:48.22000	0.00450845	0.0172423	0.00090822	3.579	D	5	21/08/2020 13:23		0	0	0	0	0	0	0	0	0	0	0	0	0	0
1648	4	5	12	3d 20:19:29.89000	0d 04:59:50.70000	0.00453935	0.0173527	0.00090822	3.5689	D	5	21/08/2020 13:25		0	0	0	0	0	0	0	0	0	0	0	0	0	0
1649	4	5	12	3d 20:20:59.48000	0d 05:01:20.29000	0.00456196	0.0174333	0.00090829	3.5589	D	5	21/08/2020 13:26		0	0	0	0	0	0	0	0	0	0	0	0	0	0
1650	4	5	12	3d 20:22:10.92000	0d 05:02:31.73000	0.00457998	0.0174974	0.00090852	3.5486	D	5	21/08/2020 13:28		0	0	0	0	0	0	0	0	0	0	0	0	0	0
1651	4	5	12	3d 20:23:09.01000	0d 05:03:29.82000	0.00459464	0.0175493	0.00090837	3.5386	D	5	21/08/2020 13:28		0	0	0	0	0	0	0	0	0	0	0	0	0	0
1652	4	5	12	3d 20:23:57.94000	0d 05:04:18.75000	0.00460698	0.0175929	0.00090837	3.5285	D	5	21/08/2020 13:29		0	0	0	0	0	0	0	0	0	0	0	0	0	0
1653	4	5	12	3d 20:24:42.24000	0d 05:05:03.05000	0.00461816	0.0176323	0.00090845	3.5184	D	5	21/08/2020 13:30		0	0	0	0	0	0	0	0	0	0	0	0	0	0
1654	4	5	12	3d 20:25:23.18000	0d 05:05:43.99000	0.00462849	0.0176686	0.00090829	3.5084	D	5	21/08/2020 13:31		0	0	0	0	0	0	0	0	0	0	0	0	0	0
1655	4	5	12	3d 20:25:56.62000	0d 05:06:17.43000	0.00463693	0.0176982	0.00090814	3.4981	D	5	21/08/2020 13:31		0	0	0	0	0	0	0	0	0	0	0	0	0	0
1656	4	5	12	3d 20:26:27.26000	0d 05:06:48.07000	0.00464466	0.0177252	0.00090829	3.4881	D	5	21/08/2020 13:32		0	0	0	0	0	0	0	0	0	0	0	0	0	0
1657	4	5	12	3d 20:26:56.54000	0d 05:07:17.35000	0.00465205	0.0177509	0.00090829	3.478	D	5	21/08/2020 13:32		0	0	0	0	0	0	0	0	0	0	0	0	0	0
1658	4	5	12	3d 20:27:24.68000	0d 05:07:45.49000	0.00465915	0.0177756	0.00090829	3.4679	D	5	21/08/2020 13:33		0	0	0	0	0	0	0	0	0	0	0	0	0	0
1659	4	5	12	3d 20:27:55.42000	0d 05:08:16.23000	0.0046669	0.0178024	0.00090822	3.4578	D	5	21/08/2020 13:33		0	0	0	0	0	0	0	0	0	0	0	0	0	0
1660	4	5	12	3d 20:28:28.32000	0d 05:08:49.13000	0.00467521	0.0178311	0.00090837	3.4476	D	5	21/08/2020 13:34		0	0	0	0	0	0	0	0	0	0	0	0	0	0
1661	4	5	12	3d 20:29:04.93000	0d 05:09:25.74000	0.00468444	0.0178629	0.00090845	3.4376	D	5	21/08/2020 13:34		0	0	0	0	0	0	0	0	0	0	0	0	0	0
1662	4	5	12	3d 20:29:47.89000	0d 05:10:08.70000	0.00469528	0.0179001	0.00090837	3.4275	D	5	21/08/2020 13:35		0	0	0	0	0	0	0	0	0	0	0	0	0	0
1663	4	5	12	3d 20:30:26.40000	0d 05:10:47.21000	0.004705	0.0179334	0.00090837	3.4174	D	5	21/08/2020 13:36		0	0	0	0	0	0	0	0	0	0	0	0	0	0
1664	4	5	12	3d 20:31:18.77000	0d 05:11:39.58000	0.00471821	0.0179785	0.00090852	3.4072	D	5	21/08/2020 13:37		0	0	0	0	0	0	0	0	0	0	0	0	0	0
1665	4	5	12	3d 20:32:33.37000	0d 05:12:54.18000	0.00473704	0.0180425	0.00090814	3.3971	D	5	21/08/2020 13:38		0	0	0	0	0	0	0	0	0	0	0	0	0	0
1666	4	5	12	3d 20:33:38.39000	0d 05:13:59.20000	0.00475344	0.0180982	0.00090829	3.387	D	5	21/08/2020 13:39		0	0	0	0	0	0	0	0	0	0	0	0	0	0
1667	4	5	12	3d 20:34:50.57000	0d 05:15:11.38000	0.00477165	0.0181597	0.0009086	3.3768	D	5	21/08/2020 13:40		0	0	0	0	0	0	0	0	0	0	0	0	0	0
1668	4	5	12	3d 20:36:09.56000	0d 05:16:30.37000	0.00479158	0.018227	0.00090829	3.3668	D	5	21/08/2020 13:41		0	0	0	0	0	0	0	0	0	0	0	0	0	0
1669	4	5	12	3d 20:37:18.75000	0d 05:17:39.56000	0.00480904	0.0182856	0.00090845	3.3565	D	5	21/08/2020 13:43		0	0	0	0	0	0	0	0	0	0	0	0	0	0
1670	4	5	12	3d 20:38:22.92000	0d 05:18:43.73000	0.00482523	0.0183399	0.00090829	3.3465	D	5	21/08/2020 13:44		0	0	0	0	0	0	0	0	0	0	0	0	0	0
1671	4	5	12	3d 20:39:14.70000	0d 05:19:35.51000	0.0048383	0.0183836	0.00090822	3.3364	D	5	21/08/2020 13:45		0	0	0	0	0	0	0	0	0	0	0	0	0	0
1672	4	5	12	3d 20:39:59.23000	0d 05:20:20.04000	0.00484953	0.018421	0.00090837	3.3262	D	5	21/08/2020 13:45		0	0	0	0	0	0	0	0	0	0	0	0	0	0
1673	4	5	12	3d 20:40:38.54000	0d 05:20:59.35000	0.00485945	0.018454	0.00090837	3.3161	D	5	21/08/2020 13:46		0	0	0	0	0	0	0	0	0	0	0	0	0	0
1674	4	5	12	3d 20:41:14.49000	0d 05:21:35.30000	0.00486852	0.018484	0.00090837	3.306	D	5	21/08/2020 13:47		0	0	0	0	0	0	0	0	0	0	0	0	0	0
1675	4	5	12	3d 20:41:44.27000	0d 05:22:05.08000	0.00487604	0.0185088	0.00090845	3.2958	D	5	21/08/2020 13:47		0	0	0	0	0	0	0	0	0	0	0	0	0	0
1676	4	5	12	3d 20:42:09.11000	0d 05:22:29.92000	0.0048823	0.0185294	0.00090845	3.2856	D	5	21/08/2020 13:47		0	0	0	0	0	0	0	0	0	0	0	0	0	0
1677	4	5	12	3d 20:42:31.40000	0d 05:22:52.21000	0.00488793	0.0185479	0.00090822	3.2755	D	5	21/08/2020 13:48		0	0	0	0	0	0	0	0	0	0	0	0	0	0
1678	4	5	12	3d 20:42:51.45000	0d 05:23:12.26000	0.00489299	0.0185644	0.00090829	3.2653	D	5	21/08/2020 13:48		0	0	0	0	0	0	0	0	0	0	0	0	0	0
1679	4	5	12	3d 20:43:10.62000	0d 05:23:31.43000	0.00489782	0.0185802	0.00090837	3.2552	D	5	21/08/2020 13:49		0	0	0	0	0	0	0	0	0	0	0	0	0	0
1680	4	5	12	3d 20:43:28.16000	0d 05:23:48.97000	0.00490225	0.0185946	0.00090837	3.245	D	5	21/08/2020 13:49		0	0	0	0	0	0	0	0	0	0	0	0	0	0
1681	4	5	12	3d 20:43:44.20000	0d 05:24:05.01000	0.0049063	0.0186077	0.00090837	3.2349	D	5	21/08/2020 13:49		0	0	0	0	0	0	0	0	0	0	0	0	0	0
1682	4	5	12	3d 20:43:59.24000	0d 05:24:20.05000	0.00491009	0.0186199	0.0009086	3.2247	D	5	21/08/2020 13:49		0	0	0	0	0	0	0	0	0	0	0	0	0	0
1683	4	5	12	3d 20:44:13.90000	0d 05:24:34.71000	0.00491379	0.0186319	0.00090829	3.2145	D	5	21/08/2020 13:50		0	0	0	0	0	0	0	0	0	0	0	0	0	0
1684	4	5	12	3d 20:44:27.93000	0d 05:24:48.74000	0.00491733	0.0186432	0.00090837	3.2044	D	5	21/08/2020 13:50		0	0	0	0	0	0	0	0	0	0	0	0	0	0
1685	4	5	12	3d 20:44:40.63000	0d 05:25:01.44000	0.00492054	0.0186535	0.00090822	3.1943	D	5	21/08/2020 13:50		0	0	0	0	0	0	0	0	0	0	0	0	0	0
1686	4	5	12	3d 20:44:52.52000	0d 05:25:13.33000	0.00492354	0.018663	0.00090829	3.1843	D	5	21/08/2020 13:50		0	0	0	0	0	0	0	0	0	0	0	0	0	0
1687	4	5	12	3d 20:45:03.83000	0d 05:25:24.64000	0.00492639	0.0186721	0.00090829	3.1742	D	5	21/08/2020 13:50		0	0	0	0	0	0	0	0	0	0	0	0	0	0
1688	4	5	12	3d 20:45:14.54000	0d 05:25:35.35000	0.00492909	0.0186807	0.00090852	3.1641	D	5	21/08/2020 13:51		0	0	0	0	0	0	0	0	0	0	0	0	0	0
1689	4	5	12	3d 20:45:25.17000	0d 05:25:45.98000	0.00493177	0.0186891	0.00090852	3.1539	D	5	21/08/2020 13:51		0	0	0	0	0	0	0	0	0	0	0	0	0	0
1690	4	5	12	3d 20:45:35.28000	0d 05:25:56.09000	0.00493432	0.0186972	0.00090814	3.1438	D	5	21/08/2020 13:51		0	0	0	0	0	0	0	0	0	0	0	0	0	0
1691	4	5	12	3d 20:45:45.10000	0d 05:26:05.91000	0.0049368	0.018705	0.00090845	3.1336	D	5	21/08/2020 13:51		0	0	0	0	0	0	0	0	0	0	0	0	0	0
1692	4	5	12	3d 20:45:54.31000	0d 05:26:15.12000	0.00493913	0.0187122	0.00090852	3.1235	D	5	21/08/2020 13:51		0	0	0	0	0	0	0	0	0	0	0	0	0	0
1693	4	5	12	3d 20:46:02.90000	0d 05:26:23.71000	0.00494129	0.018719	0.0009086	3.1131	D	5	21/08/2020 13:51		0	0	0	0	0	0	0	0	0	0	0	0	0	0
1694	4	5	12	3d 20:46:11.08000	0d 05:26:31.89000	0.00494336	0.0187254	0.00090829	3.1029	D	5	21/08/2020 13:52		0	0	0	0	0	0	0	0	0	0	0	0	0	0
1695	4	5	12	3d 20:46:18.77000	0d 05:26:39.58000	0.0049453	0.0187314	0.00090837	3.0929	D	5	21/08/2020 13:52		0	0	0	0	0	0	0	0	0	0	0	0	0	0
1696	4	5	12	3d 20:46:26.00000	0d 05:26:46.81000	0.00494712	0.018737	0.00090814	3.0828	D	5	21/08/2020 13:52		0	0	0	0	0	0	0	0	0	0	0	0	0	0
1697	4	5	12	3d 20:46:32.97000	0d 05:26:53.78000	0.00494888	0.0187425	0.00090845	3.0727	D	5	21/08/2020 13:52		0	0	0	0	0	0	0	0	0	0	0	0	0	0
1698	4	5	12	3d 20:46:39.62000	0d 05:27:00.43000	0.00495056	0.0187476	0.00090845	3.0625	D	5	21/08/2020 13:52		0	0	0	0	0	0	0	0	0	0	0	0	0	0
1699	4	5	12	3d 20:46:46.22000	0d 05:27:07.03000	0.00495222	0.0187527	0.00090837	3.052	D	5	21/08/2020 13:52		0	0	0	0	0	0	0	0	0	0	0	0	0	0
1700	4	5	12	3d 20:46:52.59000	0d 05:27:13.40000	0.00495383	0.0187576	0.00090837	3.0417	D	5	21/08/2020 13:52		0	0	0	0	0	0	0	0	0	0	0	0	0	0
1701	4	5	12	3d 20:46:58.55000	0d 05:27:19.36000	0.00495533	0.0187622	0.00090845	3.0317	D	5	21/08/2020 13:52		0	0	0	0	0	0	0	0	0	0	0	0	0	0
1702	4	5	12	3d 20:47:04.38000	0d 05:27:25.19000	0.00495681	0.0187666	0.00090829	3.0214	D	5	21/08/2020 13:52		0	0	0	0	0	0	0	0	0	0	0	0	0	0
1703	4	5	12	3d 20:47:09.87000	0d 05:27:30.68000	0.00495819	0.0187708	0.00090845	3.0112	D	5	21/08/2020 13:52		0	0	0	0	0	0	0	0	0	0	0	0	0	0
1704	4	5	12	3d 20:47:15.19000	0d 05:27:36.00000	0.00495953	0.0187748	0.00090837	3.0007	D	5	21/08/2020 13:53		0	0	0	0	0	0	0	0	0	0	0	0	0	0
1705	4	5	12	3d 20:47:20.53000	0d 05:27:41.34000	0.00496088	0.0187789	0.00090822	2.9903	D	5	21/08/2020 13:53		0	0	0	0	0	0	0	0	0	0	0	0	0	0
1706	4	5	12	3d 20:47:25.61000	0d 05:27:46.42000	0.00496216	0.0187827	0.00090845	2.9801	D	5	21/08/2020 13:53		0	0	0	0	0	0	0	0	0	0	0	0	0	0
1707	4	5	12	3d 20:47:30.58000	0d 05:27:51.39000	0.00496342	0.0187864	0.00090837	2.9697	D	5	21/08/2020 13:53		0	0	0	0	0	0	0	0	0	0	0	0	0	0
1708	4	5	12	3d 20:47:35.22000	0d 05:27:56.03000	0.00496459	0.0187899	0.00090822	2.9593	D	5	21/08/2020 13:53		0	0	0	0	0	0	0	0	0	0	0	0	0	0
1709	4	5	12	3d 20:47:39.88000	0d 05:28:00.69000	0.00496576	0.0187934	0.00090814	2.949	D	5	21/08/2020 13:53		0	0	0	0	0	0	0	0	0	0	0	0	0	0
1710	4	5	12	3d 20:47:44.38000	0d 05:28:05.19000	0.0049669	0.0187967	0.00090814	2.9387	D	5	21/08/2020 13:53		0	0	0	0	0	0	0	0	0	0	0	0	0	0
1711	4	5	12	3d 20:47:48.74000	0d 05:28:09.55000	0.004968	0.0187999	0.00090837	2.9284	D	5	21/08/2020 13:53		0	0	0	0	0	0	0	0	0	0	0	0	0	0
1712	4	5	12	3d 20:47:53.03000	0d 05:28:13.84000	0.00496908	0.0188031	0.00090845	2.9181	D	5	21/08/2020 13:53		0	0	0	0	0	0	0	0	0	0	0	0	0	0
1713	4	5	12	3d 20:47:57.08000	0d 05:28:17.89000	0.0049701	0.0188061	0.00090837	2.9078	D	5	21/08/2020 13:53		0	0	0	0	0	0	0	0	0	0	0	0	0	0
1714	4	5	12	3d 20:48:01.13000	0d 05:28:21.94000	0.00497112	0.018809	0.00090845	2.8977	D	5	21/08/2020 13:53		0	0	0	0	0	0	0	0	0	0	0	0	0	0
1715	4	5	12	3d 20:48:04.97000	0d 05:28:25.78000	0.00497209	0.0188118	0.00090822	2.8876	D	5	21/08/2020 13:53		0	0	0	0	0	0	0	0	0	0	0	0	0	0
1716	4	5	12	3d 20:48:08.72000	0d 05:28:29.53000	0.00497304	0.0188146	0.00090837	2.8774	D	5	21/08/2020 13:53		0	0	0	0	0	0	0	0	0	0	0	0	0	0
1717	4	5	12	3d 20:48:12.67000	0d 05:28:33.48000	0.00497404	0.0188174	0.00090837	2.8669	D	5	21/08/2020 13:54		0	0	0	0	0	0	0	0	0	0	0	0	0	0
1718	4	5	12	3d 20:48:16.43000	0d 05:28:37.24000	0.00497499	0.0188201	0.00090829	2.8568	D	5	21/08/2020 13:54		0	0	0	0	0	0	0	0	0	0	0	0	0	0
1719	4	5	12	3d 20:48:19.86000	0d 05:28:40.67000	0.00497585	0.0188226	0.00090845	2.8466	D	5	21/08/2020 13:54		0	0	0	0	0	0	0	0	0	0	0	0	0	0
1720	4	5	12	3d 20:48:23.33000	0d 05:28:44.14000	0.00497673	0.0188251	0.00090845	2.8362	D	5	21/08/2020 13:54		0	0	0	0	0	0	0	0	0	0	0	0	0	0
1721	4	5	12	3d 20:48:26.75000	0d 05:28:47.56000	0.00497759	0.0188275	0.00090852	2.826	D	5	21/08/2020 13:54		0	0	0	0	0	0	0	0	0	0	0	0	0	0
1722	4	5	12	3d 20:48:30.11000	0d 05:28:50.92000	0.00497844	0.0188299	0.00090845	2.8156	D	5	21/08/2020 13:54		0	0	0	0	0	0	0	0	0	0	0	0	0	0
1723	4	5	12	3d 20:48:33.40000	0d 05:28:54.21000	0.00497927	0.0188323	0.00090829	2.8054	D	5	21/08/2020 13:54		0	0	0	0	0	0	0	0	0	0	0	0	0	0
1724	4	5	12	3d 20:48:36.65000	0d 05:28:57.46000	0.00498009	0.0188346	0.00090845	2.795	D	5	21/08/2020 13:54		0	0	0	0	0	0	0	0	0	0	0	0	0	0
1725	4	5	12	3d 20:48:39.87000	0d 05:29:00.68000	0.0049809	0.0188368	0.00090822	2.7846	D	5	21/08/2020 13:54		0	0	0	0	0	0	0	0	0	0	0	0	0	0
1726	4	5	12	3d 20:48:43.03000	0d 05:29:03.84000	0.0049817	0.0188391	0.00090829	2.7741	D	5	21/08/2020 13:54		0	0	0	0	0	0	0	0	0	0	0	0	0	0
1727	4	5	12	3d 20:48:46.13000	0d 05:29:06.94000	0.00498248	0.0188412	0.00090852	2.7639	D	5	21/08/2020 13:54		0	0	0	0	0	0	0	0	0	0	0	0	0	0
1728	4	5	12	3d 20:48:49.11000	0d 05:29:09.92000	0.00498323	0.0188433	0.00090829	2.7535	D	5	21/08/2020 13:54		0	0	0	0	0	0	0	0	0	0	0	0	0	0
1729	4	5	12	3d 20:48:52.08000	0d 05:29:12.89000	0.00498398	0.0188453	0.00090829	2.7433	D	5	21/08/2020 13:54		0	0	0	0	0	0	0	0	0	0	0	0	0	0
1730	4	5	12	3d 20:48:54.96000	0d 05:29:15.77000	0.00498471	0.0188473	0.00090837	2.7329	D	5	21/08/2020 13:54		0	0	0	0	0	0	0	0	0	0	0	0	0	0
1731	4	5	12	3d 20:48:57.83000	0d 05:29:18.64000	0.00498543	0.0188493	0.00090829	2.7225	D	5	21/08/2020 13:54		0	0	0	0	0	0	0	0	0	0	0	0	0	0
1732	4	5	12	3d 20:49:00.64000	0d 05:29:21.45000	0.00498614	0.0188512	0.00090845	2.7123	D	5	21/08/2020 13:54		0	0	0	0	0	0	0	0	0	0	0	0	0	0
1733	4	5	12	3d 20:49:03.43000	0d 05:29:24.24000	0.00498684	0.0188531	0.00090845	2.7018	D	5	21/08/2020 13:54		0	0	0	0	0	0	0	0	0	0	0	0	0	0
1734	4	5	12	3d 20:49:06.17000	0d 05:29:26.98000	0.00498754	0.018855	0.00090837	2.6915	D	5	21/08/2020 13:54		0	0	0	0	0	0	0	0	0	0	0	0	0	0
1735	4	5	12	3d 20:49:08.87000	0d 05:29:29.68000	0.00498822	0.0188568	0.00090837	2.6812	D	5	21/08/2020 13:54		0	0	0	0	0	0	0	0	0	0	0	0	0	0
1736	4	5	12	3d 20:49:11.56000	0d 05:29:32.37000	0.0049889	0.0188587	0.00090845	2.6706	D	5	21/08/2020 13:55		0	0	0	0	0	0	0	0	0	0	0	0	0	0
1737	4	5	12	3d 20:49:14.14000	0d 05:29:34.95000	0.00498955	0.0188604	0.00090829	2.6604	D	5	21/08/2020 13:55		0	0	0	0	0	0	0	0	0	0	0	0	0	0
1738	4	5	12	3d 20:49:16.69000	0d 05:29:37.50000	0.00499019	0.0188621	0.00090837	2.65	D	5	21/08/2020 13:55		0	0	0	0	0	0	0	0	0	0	0	0	0	0
1739	4	5	12	3d 20:49:19.23000	0d 05:29:40.04000	0.00499083	0.0188638	0.00090822	2.6398	D	5	21/08/2020 13:55		0	0	0	0	0	0	0	0	0	0	0	0	0	0
1740	4	5	12	3d 20:49:21.71000	0d 05:29:42.52000	0.00499146	0.0188654	0.00090837	2.6296	D	5	21/08/2020 13:55		0	0	0	0	0	0	0	0	0	0	0	0	0	0
1741	4	5	12	3d 20:49:24.15000	0d 05:29:44.96000	0.00499207	0.0188671	0.00090852	2.6192	D	5	21/08/2020 13:55		0	0	0	0	0	0	0	0	0	0	0	0	0	0
1742	4	5	12	3d 20:49:26.61000	0d 05:29:47.42000	0.00499269	0.0188687	0.00090837	2.609	D	5	21/08/2020 13:55		0	0	0	0	0	0	0	0	0	0	0	0	0	0
1743	4	5	12	3d 20:49:29.07000	0d 05:29:49.88000	0.00499331	0.0188703	0.00090837	2.5985	D	5	21/08/2020 13:55		0	0	0	0	0	0	0	0	0	0	0	0	0	0
1744	4	5	12	3d 20:49:31.50000	0d 05:29:52.31000	0.00499393	0.0188719	0.00090822	2.5881	D	5	21/08/2020 13:55		0	0	0	0	0	0	0	0	0	0	0	0	0	0
1745	4	5	12	3d 20:49:33.88000	0d 05:29:54.69000	0.00499453	0.0188734	0.00090837	2.5777	D	5	21/08/2020 13:55		0	0	0	0	0	0	0	0	0	0	0	0	0	0
1746	4	5	12	3d 20:49:36.29000	0d 05:29:57.10000	0.00499514	0.018875	0.00090845	2.5672	D	5	21/08/2020 13:55		0	0	0	0	0	0	0	0	0	0	0	0	0	0
1747	4	5	12	3d 20:49:38.59000	0d 05:29:59.40000	0.00499572	0.0188765	0.00090799	2.5566	D	5	21/08/2020 13:55		0	0	0	0	0	0	0	0	0	0	0	0	0	0
1748	4	5	12	3d 20:49:40.96000	0d 05:30:01.77000	0.00499631	0.018878	0.00090837	2.5461	D	5	21/08/2020 13:55		0	0	0	0	0	0	0	0	0	0	0	0	0	0
1749	4	5	12	3d 20:49:43.24000	0d 05:30:04.05000	0.00499689	0.0188795	0.00090814	2.5359	D	5	21/08/2020 13:55		0	0	0	0	0	0	0	0	0	0	0	0	0	0
1750	4	5	12	3d 20:49:45.53000	0d 05:30:06.34000	0.00499747	0.0188809	0.00090852	2.5254	D	5	21/08/2020 13:55		0	0	0	0	0	0	0	0	0	0	0	0	0	0
1751	4	5	12	3d 20:49:47.79000	0d 05:30:08.60000	0.00499804	0.0188824	0.00090845	2.515	D	5	21/08/2020 13:55		0	0	0	0	0	0	0	0	0	0	0	0	0	0
1752	4	5	12	3d 20:49:50.08000	0d 05:30:10.89000	0.00499861	0.0188838	0.00090852	2.5045	D	5	21/08/2020 13:55		0	0	0	0	0	0	0	0	0	0	0	0	0	0
1753	4	5	12	3d 20:49:51.00000	0d 05:30:11.81000	0.00499885	0.0188844	0.00090845	2.5	D	133	21/08/2020 13:55		0	0	0	0	0	0	0	0	0	0	0	0	0	0
1754	4	5	13	3d 20:49:51.01000	0d 00:00:00.01000	0	0	0	2.5968	R	0	21/08/2020 13:55		0	0	0	0	0	0	0	0	0	0	0	0	0	0
1755	4	5	13	3d 20:49:53.01000	0d 00:00:02.01000	0	0	0	2.7573	R	1	21/08/2020 13:55		0	0	0	0	0	0	0	0	0	0	0	0	0	0
1756	4	5	13	3d 20:49:55.01000	0d 00:00:04.01000	0	0	0	2.8466	R	1	21/08/2020 13:55		0	0	0	0	0	0	0	0	0	0	0	0	0	0
1757	4	5	13	3d 20:49:57.01000	0d 00:00:06.01000	0	0	0	2.9184	R	1	21/08/2020 13:55		0	0	0	0	0	0	0	0	0	0	0	0	0	0
1758	4	5	13	3d 20:49:59.01000	0d 00:00:08.01000	0	0	0	2.9802	R	1	21/08/2020 13:55		0	0	0	0	0	0	0	0	0	0	0	0	0	0
1759	4	5	13	3d 20:50:01.00000	0d 00:00:10.00000	0	0	0	3.034	R	129	21/08/2020 13:55		0	0	0	0	0	0	0	0	0	0	0	0	0	0
1760	5	6	9	3d 20:50:01.04000	0d 00:00:00.04000	0.00000001	0.00000003	0.00090829	3.164	C	0	21/08/2020 13:55		0	0	0	0	0	0	0	0	0	0	0	0	0	0
1761	5	6	9	3d 20:50:01.20000	0d 00:00:00.20000	0.00000005	0.00000016	0.0009086	3.1868	C	5	21/08/2020 13:55		0	0	0	0	0	0	0	0	0	0	0	0	0	0
1762	5	6	9	3d 20:50:01.37000	0d 00:00:00.37000	0.00000009	0.0000003	0.00090806	3.2052	C	5	21/08/2020 13:55		0	0	0	0	0	0	0	0	0	0	0	0	0	0
1763	5	6	9	3d 20:50:01.57000	0d 00:00:00.57000	0.00000014	0.00000046	0.00090852	3.2227	C	5	21/08/2020 13:55		0	0	0	0	0	0	0	0	0	0	0	0	0	0
1764	5	6	9	3d 20:50:01.78000	0d 00:00:00.78000	0.0000002	0.00000063	0.00090829	3.2393	C	5	21/08/2020 13:55		0	0	0	0	0	0	0	0	0	0	0	0	0	0
1765	5	6	9	3d 20:50:02.00000	0d 00:00:01.00000	0.00000025	0.00000081	0.00090822	3.2549	C	5	21/08/2020 13:55		0	0	0	0	0	0	0	0	0	0	0	0	0	0
1766	5	6	9	3d 20:50:02.23000	0d 00:00:01.23000	0.00000031	0.000001	0.00090814	3.2705	C	5	21/08/2020 13:55		0	0	0	0	0	0	0	0	0	0	0	0	0	0
1767	5	6	9	3d 20:50:02.47000	0d 00:00:01.47000	0.00000037	0.0000012	0.00090837	3.2857	C	5	21/08/2020 13:55		0	0	0	0	0	0	0	0	0	0	0	0	0	0
1768	5	6	9	3d 20:50:02.72000	0d 00:00:01.72000	0.00000043	0.00000141	0.00090829	3.3007	C	5	21/08/2020 13:55		0	0	0	0	0	0	0	0	0	0	0	0	0	0
1769	5	6	9	3d 20:50:02.98000	0d 00:00:01.98000	0.0000005	0.00000162	0.00090837	3.3156	C	5	21/08/2020 13:55		0	0	0	0	0	0	0	0	0	0	0	0	0	0
1770	5	6	9	3d 20:50:03.25000	0d 00:00:02.25000	0.00000057	0.00000185	0.00090845	3.3303	C	5	21/08/2020 13:55		0	0	0	0	0	0	0	0	0	0	0	0	0	0
1771	5	6	9	3d 20:50:03.52000	0d 00:00:02.52000	0.00000064	0.00000208	0.00090837	3.3446	C	5	21/08/2020 13:55		0	0	0	0	0	0	0	0	0	0	0	0	0	0
1772	5	6	9	3d 20:50:03.80000	0d 00:00:02.80000	0.00000071	0.00000231	0.0009086	3.3587	C	5	21/08/2020 13:55		0	0	0	0	0	0	0	0	0	0	0	0	0	0
1773	5	6	9	3d 20:50:04.09000	0d 00:00:03.09000	0.00000078	0.00000256	0.00090837	3.3727	C	5	21/08/2020 13:55		0	0	0	0	0	0	0	0	0	0	0	0	0	0
1774	5	6	9	3d 20:50:04.38000	0d 00:00:03.38000	0.00000085	0.00000281	0.00090814	3.3866	C	5	21/08/2020 13:55		0	0	0	0	0	0	0	0	0	0	0	0	0	0
1775	5	6	9	3d 20:50:04.69000	0d 00:00:03.69000	0.00000093	0.00000307	0.00090837	3.4008	C	5	21/08/2020 13:55		0	0	0	0	0	0	0	0	0	0	0	0	0	0
1776	5	6	9	3d 20:50:05.00000	0d 00:00:04.00000	0.00000101	0.00000334	0.00090837	3.4142	C	5	21/08/2020 13:55		0	0	0	0	0	0	0	0	0	0	0	0	0	0
1777	5	6	9	3d 20:50:05.32000	0d 00:00:04.32000	0.00000109	0.00000362	0.00090845	3.4275	C	5	21/08/2020 13:55		0	0	0	0	0	0	0	0	0	0	0	0	0	0
1778	5	6	9	3d 20:50:05.65000	0d 00:00:04.65000	0.00000117	0.0000039	0.00090845	3.4409	C	5	21/08/2020 13:55		0	0	0	0	0	0	0	0	0	0	0	0	0	0
1779	5	6	9	3d 20:50:05.99000	0d 00:00:04.99000	0.00000126	0.0000042	0.00090837	3.4545	C	5	21/08/2020 13:55		0	0	0	0	0	0	0	0	0	0	0	0	0	0
1780	5	6	9	3d 20:50:06.33000	0d 00:00:05.33000	0.00000134	0.0000045	0.00090829	3.4675	C	5	21/08/2020 13:55		0	0	0	0	0	0	0	0	0	0	0	0	0	0
1781	5	6	9	3d 20:50:06.69000	0d 00:00:05.69000	0.00000144	0.00000481	0.00090829	3.4804	C	5	21/08/2020 13:55		0	0	0	0	0	0	0	0	0	0	0	0	0	0
1782	5	6	9	3d 20:50:07.06000	0d 00:00:06.06000	0.00000153	0.00000514	0.00090814	3.4932	C	5	21/08/2020 13:55		0	0	0	0	0	0	0	0	0	0	0	0	0	0
1783	5	6	9	3d 20:50:07.43000	0d 00:00:06.43000	0.00000162	0.00000546	0.00090845	3.5056	C	5	21/08/2020 13:55		0	0	0	0	0	0	0	0	0	0	0	0	0	0
1784	5	6	9	3d 20:50:07.83000	0d 00:00:06.83000	0.00000172	0.00000582	0.00090829	3.5184	C	5	21/08/2020 13:55		0	0	0	0	0	0	0	0	0	0	0	0	0	0
1785	5	6	9	3d 20:50:08.25000	0d 00:00:07.25000	0.00000183	0.00000619	0.00090852	3.5311	C	5	21/08/2020 13:55		0	0	0	0	0	0	0	0	0	0	0	0	0	0
1786	5	6	9	3d 20:50:08.68000	0d 00:00:07.68000	0.00000194	0.00000658	0.00090822	3.5435	C	5	21/08/2020 13:55		0	0	0	0	0	0	0	0	0	0	0	0	0	0
1787	5	6	9	3d 20:50:09.12000	0d 00:00:08.12000	0.00000205	0.00000697	0.00090806	3.5555	C	5	21/08/2020 13:55		0	0	0	0	0	0	0	0	0	0	0	0	0	0
1788	5	6	9	3d 20:50:09.60000	0d 00:00:08.60000	0.00000217	0.0000074	0.00090837	3.5679	C	5	21/08/2020 13:55		0	0	0	0	0	0	0	0	0	0	0	0	0	0
1789	5	6	9	3d 20:50:10.11000	0d 00:00:09.11000	0.0000023	0.00000786	0.00090837	3.5798	C	5	21/08/2020 13:56		0	0	0	0	0	0	0	0	0	0	0	0	0	0
1790	5	6	9	3d 20:50:10.65000	0d 00:00:09.65000	0.00000243	0.00000835	0.00090845	3.5917	C	5	21/08/2020 13:56		0	0	0	0	0	0	0	0	0	0	0	0	0	0
1791	5	6	9	3d 20:50:11.24000	0d 00:00:10.24000	0.00000258	0.00000888	0.00090822	3.6033	C	5	21/08/2020 13:56		0	0	0	0	0	0	0	0	0	0	0	0	0	0
1792	5	6	9	3d 20:50:11.88000	0d 00:00:10.88000	0.00000274	0.00000947	0.00090829	3.6147	C	5	21/08/2020 13:56		0	0	0	0	0	0	0	0	0	0	0	0	0	0
1793	5	6	9	3d 20:50:12.60000	0d 00:00:11.60000	0.00000293	0.00001013	0.00090837	3.6257	C	5	21/08/2020 13:56		0	0	0	0	0	0	0	0	0	0	0	0	0	0
1794	5	6	9	3d 20:50:13.43000	0d 00:00:12.43000	0.00000314	0.00001089	0.00090822	3.6365	C	5	21/08/2020 13:56		0	0	0	0	0	0	0	0	0	0	0	0	0	0
1795	5	6	9	3d 20:50:14.42000	0d 00:00:13.42000	0.00000339	0.0000118	0.00090829	3.6475	C	5	21/08/2020 13:56		0	0	0	0	0	0	0	0	0	0	0	0	0	0
1796	5	6	9	3d 20:50:15.68000	0d 00:00:14.68000	0.0000037	0.00001296	0.00090837	3.6582	C	5	21/08/2020 13:56		0	0	0	0	0	0	0	0	0	0	0	0	0	0
1797	5	6	9	3d 20:50:17.37000	0d 00:00:16.37000	0.00000413	0.00001452	0.00090829	3.6686	C	5	21/08/2020 13:56		0	0	0	0	0	0	0	0	0	0	0	0	0	0
1798	5	6	9	3d 20:50:19.83000	0d 00:00:18.83000	0.00000475	0.0000168	0.00090845	3.6786	C	5	21/08/2020 13:56		0	0	0	0	0	0	0	0	0	0	0	0	0	0
1799	5	6	9	3d 20:50:24.11000	0d 00:00:23.11000	0.00000583	0.00002078	0.00090837	3.6889	C	5	21/08/2020 13:56		0	0	0	0	0	0	0	0	0	0	0	0	0	0
1800	5	6	9	3d 20:51:38.67000	0d 00:01:37.67000	0.00002464	0.00009022	0.00090852	3.6786	C	5	21/08/2020 13:57		0	0	0	0	0	0	0	0	0	0	0	0	0	0
1801	5	6	9	3d 20:52:33.67000	0d 00:02:32.67000	0.00003852	0.00014119	0.00090829	3.6686	C	5	21/08/2020 13:58		0	0	0	0	0	0	0	0	0	0	0	0	0	0
1802	5	6	9	3d 20:57:33.67000	0d 00:07:32.67000	0.00011422	0.00041841	0.00090822	3.6609	C	1	21/08/2020 14:03		0	0	0	0	0	0	0	0	0	0	0	0	0	0
1803	5	6	9	3d 21:02:33.67000	0d 00:12:32.67000	0.00018991	0.00069566	0.00090814	3.6643	C	1	21/08/2020 14:08		0	0	0	0	0	0	0	0	0	0	0	0	0	0
1804	5	6	9	3d 21:07:33.67000	0d 00:17:32.67000	0.00026561	0.00097318	0.00090829	3.6683	C	1	21/08/2020 14:13		0	0	0	0	0	0	0	0	0	0	0	0	0	0
1805	5	6	9	3d 21:12:33.67000	0d 00:22:32.67000	0.0003413	0.00125099	0.00090845	3.6716	C	1	21/08/2020 14:18		0	0	0	0	0	0	0	0	0	0	0	0	0	0
1806	5	6	9	3d 21:17:33.67000	0d 00:27:32.67000	0.000417	0.00152907	0.00090845	3.6754	C	1	21/08/2020 14:23		0	0	0	0	0	0	0	0	0	0	0	0	0	0
1807	5	6	9	3d 21:22:33.67000	0d 00:32:32.67000	0.00049269	0.00180743	0.00090829	3.6791	C	1	21/08/2020 14:28		0	0	0	0	0	0	0	0	0	0	0	0	0	0
1808	5	6	9	3d 21:27:33.67000	0d 00:37:32.67000	0.00056839	0.00208605	0.00090837	3.6825	C	1	21/08/2020 14:33		0	0	0	0	0	0	0	0	0	0	0	0	0	0
1809	5	6	9	3d 21:32:33.67000	0d 00:42:32.67000	0.00064408	0.00236494	0.00090845	3.686	C	1	21/08/2020 14:38		0	0	0	0	0	0	0	0	0	0	0	0	0	0
1810	5	6	9	3d 21:37:33.67000	0d 00:47:32.67000	0.00071978	0.00264411	0.00090829	3.6898	C	1	21/08/2020 14:43		0	0	0	0	0	0	0	0	0	0	0	0	0	0
1811	5	6	9	3d 21:42:33.67000	0d 00:52:32.67000	0.00079547	0.00292355	0.00090829	3.6934	C	1	21/08/2020 14:48		0	0	0	0	0	0	0	0	0	0	0	0	0	0
1812	5	6	9	3d 21:47:33.67000	0d 00:57:32.67000	0.00087117	0.00320329	0.00090845	3.6973	C	1	21/08/2020 14:53		0	0	0	0	0	0	0	0	0	0	0	0	0	0
1813	5	6	9	3d 21:52:33.67000	0d 01:02:32.67000	0.00094686	0.00348332	0.00090837	3.7015	C	1	21/08/2020 14:58		0	0	0	0	0	0	0	0	0	0	0	0	0	0
1814	5	6	9	3d 21:57:33.67000	0d 01:07:32.67000	0.00102256	0.00376367	0.00090837	3.706	C	1	21/08/2020 15:03		0	0	0	0	0	0	0	0	0	0	0	0	0	0
1815	5	6	9	3d 22:02:33.67000	0d 01:12:32.67000	0.00109825	0.00404434	0.00090822	3.7099	C	1	21/08/2020 15:08		0	0	0	0	0	0	0	0	0	0	0	0	0	0
1816	5	6	9	3d 22:07:33.67000	0d 01:17:32.67000	0.00117395	0.00432534	0.00090837	3.7145	C	1	21/08/2020 15:13		0	0	0	0	0	0	0	0	0	0	0	0	0	0
1817	5	6	9	3d 22:12:33.67000	0d 01:22:32.67000	0.00124964	0.00460668	0.0009086	3.7189	C	1	21/08/2020 15:18		0	0	0	0	0	0	0	0	0	0	0	0	0	0
1818	5	6	9	3d 22:17:33.67000	0d 01:27:32.67000	0.00132534	0.00488836	0.00090822	3.7234	C	1	21/08/2020 15:23		0	0	0	0	0	0	0	0	0	0	0	0	0	0
1819	5	6	9	3d 22:22:33.67000	0d 01:32:32.67000	0.00140103	0.00517038	0.00090806	3.7278	C	1	21/08/2020 15:28		0	0	0	0	0	0	0	0	0	0	0	0	0	0
1820	5	6	9	3d 22:27:33.67000	0d 01:37:32.67000	0.00147672	0.00545273	0.00090837	3.7322	C	1	21/08/2020 15:33		0	0	0	0	0	0	0	0	0	0	0	0	0	0
1821	5	6	9	3d 22:32:33.67000	0d 01:42:32.67000	0.00155242	0.00573542	0.00090852	3.7369	C	1	21/08/2020 15:38		0	0	0	0	0	0	0	0	0	0	0	0	0	0
1822	5	6	9	3d 22:37:33.67000	0d 01:47:32.67000	0.00162811	0.00601843	0.00090852	3.7409	C	1	21/08/2020 15:43		0	0	0	0	0	0	0	0	0	0	0	0	0	0
1823	5	6	9	3d 22:42:33.67000	0d 01:52:32.67000	0.00170381	0.00630175	0.00090806	3.745	C	1	21/08/2020 15:48		0	0	0	0	0	0	0	0	0	0	0	0	0	0
1824	5	6	9	3d 22:47:33.67000	0d 01:57:32.67000	0.0017795	0.0065854	0.00090829	3.7491	C	1	21/08/2020 15:53		0	0	0	0	0	0	0	0	0	0	0	0	0	0
1825	5	6	9	3d 22:52:33.67000	0d 02:02:32.67000	0.0018552	0.00686935	0.00090837	3.7533	C	1	21/08/2020 15:58		0	0	0	0	0	0	0	0	0	0	0	0	0	0
1826	5	6	9	3d 22:57:33.67000	0d 02:07:32.67000	0.00193089	0.00715361	0.00090837	3.7575	C	1	21/08/2020 16:03		0	0	0	0	0	0	0	0	0	0	0	0	0	0
1827	5	6	9	3d 23:02:33.67000	0d 02:12:32.67000	0.00200659	0.00743819	0.00090829	3.7613	C	1	21/08/2020 16:08		0	0	0	0	0	0	0	0	0	0	0	0	0	0
1828	5	6	9	3d 23:07:33.67000	0d 02:17:32.67000	0.00208228	0.00772309	0.00090822	3.7659	C	1	21/08/2020 16:13		0	0	0	0	0	0	0	0	0	0	0	0	0	0
1829	5	6	9	3d 23:12:33.67000	0d 02:22:32.67000	0.00215798	0.00800831	0.00090837	3.7702	C	1	21/08/2020 16:18		0	0	0	0	0	0	0	0	0	0	0	0	0	0
1830	5	6	9	3d 23:17:33.67000	0d 02:27:32.67000	0.00223367	0.00829387	0.00090829	3.7745	C	1	21/08/2020 16:23		0	0	0	0	0	0	0	0	0	0	0	0	0	0
1831	5	6	9	3d 23:22:33.67000	0d 02:32:32.67000	0.00230937	0.00857977	0.00090837	3.7794	C	1	21/08/2020 16:28		0	0	0	0	0	0	0	0	0	0	0	0	0	0
1832	5	6	9	3d 23:27:33.67000	0d 02:37:32.67000	0.00238506	0.00886602	0.00090845	3.7841	C	1	21/08/2020 16:33		0	0	0	0	0	0	0	0	0	0	0	0	0	0
1833	5	6	9	3d 23:32:33.67000	0d 02:42:32.67000	0.00246076	0.00915266	0.00090837	3.7891	C	1	21/08/2020 16:38		0	0	0	0	0	0	0	0	0	0	0	0	0	0
1834	5	6	9	3d 23:37:33.67000	0d 02:47:32.67000	0.00253645	0.00943969	0.00090845	3.7948	C	1	21/08/2020 16:43		0	0	0	0	0	0	0	0	0	0	0	0	0	0
1835	5	6	9	3d 23:42:33.67000	0d 02:52:32.67000	0.00261215	0.00972715	0.00090829	3.8006	C	1	21/08/2020 16:48		0	0	0	0	0	0	0	0	0	0	0	0	0	0
1836	5	6	9	3d 23:47:33.67000	0d 02:57:32.67000	0.00268784	0.0100151	0.00090837	3.8068	C	1	21/08/2020 16:53		0	0	0	0	0	0	0	0	0	0	0	0	0	0
1837	5	6	9	3d 23:52:33.67000	0d 03:02:32.67000	0.00276354	0.0103035	0.00090845	3.8134	C	1	21/08/2020 16:58		0	0	0	0	0	0	0	0	0	0	0	0	0	0
1838	5	6	9	3d 23:57:33.67000	0d 03:07:32.67000	0.00283923	0.0105924	0.00090845	3.8204	C	1	21/08/2020 17:03		0	0	0	0	0	0	0	0	0	0	0	0	0	0
1839	5	6	9	4d 00:02:33.67000	0d 03:12:32.67000	0.00291493	0.0108819	0.00090845	3.8283	C	1	21/08/2020 17:08		0	0	0	0	0	0	0	0	0	0	0	0	0	0
1840	5	6	9	4d 00:07:33.67000	0d 03:17:32.67000	0.00299062	0.011172	0.00090829	3.837	C	1	21/08/2020 17:13		0	0	0	0	0	0	0	0	0	0	0	0	0	0
1841	5	6	9	4d 00:12:33.67000	0d 03:22:32.67000	0.00306632	0.0114628	0.00090822	3.8463	C	1	21/08/2020 17:18		0	0	0	0	0	0	0	0	0	0	0	0	0	0
1842	5	6	9	4d 00:17:33.67000	0d 03:27:32.67000	0.00314201	0.0117543	0.00090837	3.856	C	1	21/08/2020 17:23		0	0	0	0	0	0	0	0	0	0	0	0	0	0
1843	5	6	9	4d 00:22:25.56000	0d 03:32:24.56000	0.00321566	0.0120387	0.0009086	3.866	C	5	21/08/2020 17:28		0	0	0	0	0	0	0	0	0	0	0	0	0	0
1844	5	6	9	4d 00:26:56.99000	0d 03:36:55.99000	0.00328415	0.0123038	0.0009086	3.8762	C	5	21/08/2020 17:32		0	0	0	0	0	0	0	0	0	0	0	0	0	0
1845	5	6	9	4d 00:31:23.99000	0d 03:41:22.99000	0.00335152	0.0125652	0.00090829	3.8865	C	5	21/08/2020 17:37		0	0	0	0	0	0	0	0	0	0	0	0	0	0
1846	5	6	9	4d 00:35:39.17000	0d 03:45:38.17000	0.0034159	0.0128158	0.00090822	3.8965	C	5	21/08/2020 17:41		0	0	0	0	0	0	0	0	0	0	0	0	0	0
1847	5	6	9	4d 00:39:43.08000	0d 03:49:42.08000	0.00347745	0.0130559	0.00090837	3.9066	C	5	21/08/2020 17:45		0	0	0	0	0	0	0	0	0	0	0	0	0	0
1848	5	6	9	4d 00:43:43.99000	0d 03:53:42.99000	0.00353823	0.0132937	0.00090829	3.9168	C	5	21/08/2020 17:49		0	0	0	0	0	0	0	0	0	0	0	0	0	0
1849	5	6	9	4d 00:47:40.80000	0d 03:57:39.80000	0.00359798	0.013528	0.00090867	3.9269	C	5	21/08/2020 17:53		0	0	0	0	0	0	0	0	0	0	0	0	0	0
1850	5	6	9	4d 00:51:27.72000	0d 04:01:26.72000	0.00365524	0.0137531	0.00090845	3.937	C	5	21/08/2020 17:57		0	0	0	0	0	0	0	0	0	0	0	0	0	0
1851	5	6	9	4d 00:55:13.57000	0d 04:05:12.57000	0.00371222	0.0139778	0.00090822	3.9471	C	5	21/08/2020 18:01		0	0	0	0	0	0	0	0	0	0	0	0	0	0
1852	5	6	9	4d 00:58:53.93000	0d 04:08:52.93000	0.00376782	0.0141975	0.00090829	3.9571	C	5	21/08/2020 18:04		0	0	0	0	0	0	0	0	0	0	0	0	0	0
1853	5	6	9	4d 01:02:32.95000	0d 04:12:31.95000	0.00382309	0.0144164	0.00090822	3.9672	C	5	21/08/2020 18:08		0	0	0	0	0	0	0	0	0	0	0	0	0	0
1854	5	6	9	4d 01:06:10.96000	0d 04:16:09.96000	0.00387809	0.0146349	0.00090845	3.9773	C	5	21/08/2020 18:12		0	0	0	0	0	0	0	0	0	0	0	0	0	0
1855	5	6	9	4d 01:09:49.57000	0d 04:19:48.57000	0.00393325	0.0148546	0.00090814	3.9873	C	5	21/08/2020 18:15		0	0	0	0	0	0	0	0	0	0	0	0	0	0
1856	5	6	9	4d 01:13:25.57000	0d 04:23:24.57000	0.00398775	0.0150722	0.00090837	3.9974	C	5	21/08/2020 18:19		0	0	0	0	0	0	0	0	0	0	0	0	0	0
1857	5	6	9	4d 01:16:58.53000	0d 04:26:57.53000	0.00404149	0.0152872	0.00090852	4.0075	C	5	21/08/2020 18:22		0	0	0	0	0	0	0	0	0	0	0	0	0	0
1858	5	6	9	4d 01:20:31.18000	0d 04:30:30.18000	0.00409514	0.0155025	0.00090845	4.0175	C	5	21/08/2020 18:26		0	0	0	0	0	0	0	0	0	0	0	0	0	0
1859	5	6	9	4d 01:23:59.91000	0d 04:33:58.91000	0.00414781	0.0157144	0.00090837	4.0276	C	5	21/08/2020 18:29		0	0	0	0	0	0	0	0	0	0	0	0	0	0
1860	5	6	9	4d 01:27:25.98000	0d 04:37:24.98000	0.0041998	0.015924	0.00090829	4.0377	C	5	21/08/2020 18:33		0	0	0	0	0	0	0	0	0	0	0	0	0	0
1861	5	6	9	4d 01:30:54.53000	0d 04:40:53.53000	0.00425242	0.0161368	0.0009086	4.0478	C	5	21/08/2020 18:36		0	0	0	0	0	0	0	0	0	0	0	0	0	0
1862	5	6	9	4d 01:34:17.82000	0d 04:44:16.82000	0.00430372	0.0163447	0.00090845	4.0578	C	5	21/08/2020 18:40		0	0	0	0	0	0	0	0	0	0	0	0	0	0
1863	5	6	9	4d 01:37:38.22000	0d 04:47:37.22000	0.00435428	0.0165501	0.00090829	4.0681	C	5	21/08/2020 18:43		0	0	0	0	0	0	0	0	0	0	0	0	0	0
1864	5	6	9	4d 01:41:00.19000	0d 04:50:59.19000	0.00440524	0.0167577	0.00090845	4.0781	C	5	21/08/2020 18:46		0	0	0	0	0	0	0	0	0	0	0	0	0	0
1865	5	6	9	4d 01:44:15.99000	0d 04:54:14.99000	0.00445465	0.0169594	0.00090837	4.0882	C	5	21/08/2020 18:50		0	0	0	0	0	0	0	0	0	0	0	0	0	0
1866	5	6	9	4d 01:47:25.99000	0d 04:57:24.99000	0.00450259	0.0171556	0.00090822	4.0983	C	5	21/08/2020 18:53		0	0	0	0	0	0	0	0	0	0	0	0	0	0
1867	5	6	9	4d 01:50:35.38000	0d 05:00:34.38000	0.00455037	0.0173517	0.00090829	4.1083	C	5	21/08/2020 18:56		0	0	0	0	0	0	0	0	0	0	0	0	0	0
1868	5	6	9	4d 01:53:45.15000	0d 05:03:44.15000	0.00459825	0.0175486	0.00090829	4.1184	C	5	21/08/2020 18:59		0	0	0	0	0	0	0	0	0	0	0	0	0	0
1869	5	6	9	4d 01:56:50.32000	0d 05:06:49.32000	0.00464498	0.0177413	0.00090845	4.1285	C	5	21/08/2020 19:02		0	0	0	0	0	0	0	0	0	0	0	0	0	0
1870	5	6	9	4d 01:59:53.77000	0d 05:09:52.77000	0.00469126	0.0179326	0.00090852	4.1386	C	5	21/08/2020 19:05		0	0	0	0	0	0	0	0	0	0	0	0	0	0
1871	5	6	9	4d 02:02:54.96000	0d 05:12:53.96000	0.00473698	0.0181221	0.00090829	4.1486	C	5	21/08/2020 19:08		0	0	0	0	0	0	0	0	0	0	0	0	0	0
1872	5	6	9	4d 02:05:54.47000	0d 05:15:53.47000	0.00478227	0.0183102	0.00090837	4.1588	C	5	21/08/2020 19:11		0	0	0	0	0	0	0	0	0	0	0	0	0	0
1873	5	6	9	4d 02:08:56.23000	0d 05:18:55.23000	0.00482813	0.0185011	0.00090837	4.1689	C	5	21/08/2020 19:14		0	0	0	0	0	0	0	0	0	0	0	0	0	0
1874	5	6	9	4d 02:11:54.00000	0d 05:21:53.00000	0.00487299	0.0186884	0.00090829	4.1791	C	5	21/08/2020 19:17		0	0	0	0	0	0	0	0	0	0	0	0	0	0
1875	5	6	9	4d 02:14:52.98000	0d 05:24:51.98000	0.00491815	0.0188773	0.00090829	4.1892	C	5	21/08/2020 19:20		0	0	0	0	0	0	0	0	0	0	0	0	0	0
1876	5	6	9	4d 02:17:45.92000	0d 05:27:44.92000	0.00496178	0.0190603	0.00090829	4.1994	C	5	21/08/2020 19:23		0	0	0	0	0	0	0	0	0	0	0	0	0	0
1877	5	6	9	4d 02:17:54.91000	0d 05:27:53.91000	0.00496405	0.0190699	0.00090837	4.2	C	133	21/08/2020 19:23		0	0	0	0	0	0	0	0	0	0	0	0	0	0
1878	5	6	10	4d 02:17:54.92000	0d 00:00:00.01000	0.00496405	0.0190699	0.00094896	4.2	C	0	21/08/2020 19:23		0	0	0	0	0	0	0	0	0	0	0	0	0	0
1879	5	6	10	4d 02:18:13.32000	0d 00:00:18.41000	0.00496869	0.0190894	0.00084894	4.2004	C	4	21/08/2020 19:24		0	0	0	0	0	0	0	0	0	0	0	0	0	0
1880	5	6	10	4d 02:18:30.11000	0d 00:00:35.20000	0.00497241	0.019105	0.00074884	4.2002	C	4	21/08/2020 19:24		0	0	0	0	0	0	0	0	0	0	0	0	0	0
1881	5	6	10	4d 02:18:55.52000	0d 00:01:00.61000	0.00497733	0.0191256	0.00064881	4.2002	C	4	21/08/2020 19:24		0	0	0	0	0	0	0	0	0	0	0	0	0	0
1882	5	6	10	4d 02:19:29.76000	0d 00:01:34.85000	0.00498302	0.0191495	0.00054879	4.2002	C	4	21/08/2020 19:25		0	0	0	0	0	0	0	0	0	0	0	0	0	0
1883	5	6	10	4d 02:20:11.51000	0d 00:02:16.60000	0.00498879	0.0191737	0.00044869	4.2002	C	4	21/08/2020 19:26		0	0	0	0	0	0	0	0	0	0	0	0	0	0
1884	5	6	10	4d 02:21:05.40000	0d 00:03:10.49000	0.00499472	0.0191987	0.00034867	4.2002	C	4	21/08/2020 19:26		0	0	0	0	0	0	0	0	0	0	0	0	0	0
1885	5	6	10	4d 02:22:23.44000	0d 00:04:28.53000	0.00500112	0.0192255	0.00024865	4.2004	C	4	21/08/2020 19:28		0	0	0	0	0	0	0	0	0	0	0	0	0	0
1886	5	6	10	4d 02:24:30.80000	0d 00:06:35.89000	0.00500795	0.0192543	0.00014862	4.2002	C	4	21/08/2020 19:30		0	0	0	0	0	0	0	0	0	0	0	0	0	0
1887	5	6	10	4d 02:26:53.87000	0d 00:08:58.96000	0.0050126	0.0192738	0.00009079	4.2	C	132	21/08/2020 19:32		0	0	0	0	0	0	0	0	0	0	0	0	0	0
1888	5	6	11	4d 02:26:53.88000	0d 00:00:00.01000	0	0	0	4.1996	R	0	21/08/2020 19:32		0	0	0	0	0	0	0	0	0	0	0	0	0	0
1889	5	6	11	4d 02:26:55.88000	0d 00:00:02.01000	0	0	0	4.1993	R	1	21/08/2020 19:32		0	0	0	0	0	0	0	0	0	0	0	0	0	0
1890	5	6	11	4d 02:26:57.88000	0d 00:00:04.01000	0	0	0	4.1993	R	1	21/08/2020 19:32		0	0	0	0	0	0	0	0	0	0	0	0	0	0
1891	5	6	11	4d 02:26:59.88000	0d 00:00:06.01000	0	0	0	4.1991	R	1	21/08/2020 19:32		0	0	0	0	0	0	0	0	0	0	0	0	0	0
1892	5	6	11	4d 02:27:01.88000	0d 00:00:08.01000	0	0	0	4.1994	R	1	21/08/2020 19:32		0	0	0	0	0	0	0	0	0	0	0	0	0	0
1893	5	6	11	4d 02:27:03.87000	0d 00:00:10.00000	0	0	0	4.1991	R	129	21/08/2020 19:32		0	0	0	0	0	0	0	0	0	0	0	0	0	0
1894	5	6	12	4d 02:27:03.91000	0d 00:00:00.04000	0.00000001	0.00000004	0.00090867	4.1935	D	0	21/08/2020 19:32		0	0	0	0	0	0	0	0	0	0	0	0	0	0
1895	5	6	12	4d 02:28:04.24000	0d 00:01:00.37000	0.00001523	0.00006378	0.00090822	4.1834	D	5	21/08/2020 19:33		0	0	0	0	0	0	0	0	0	0	0	0	0	0
1896	5	6	12	4d 02:30:25.83000	0d 00:03:21.96000	0.00005096	0.00021305	0.00090822	4.1732	D	5	21/08/2020 19:36		0	0	0	0	0	0	0	0	0	0	0	0	0	0
1897	5	6	12	4d 02:33:08.03000	0d 00:06:04.16000	0.00009188	0.00038365	0.00090837	4.1631	D	5	21/08/2020 19:38		0	0	0	0	0	0	0	0	0	0	0	0	0	0
1898	5	6	12	4d 02:35:52.88000	0d 00:08:49.01000	0.00013348	0.0005566	0.0009086	4.153	D	5	21/08/2020 19:41		0	0	0	0	0	0	0	0	0	0	0	0	0	0
1899	5	6	12	4d 02:38:40.27000	0d 00:11:36.40000	0.00017571	0.0007318	0.00090822	4.1428	D	5	21/08/2020 19:44		0	0	0	0	0	0	0	0	0	0	0	0	0	0
1900	5	6	12	4d 02:41:31.20000	0d 00:14:27.33000	0.00021884	0.00091027	0.00090845	4.1328	D	5	21/08/2020 19:47		0	0	0	0	0	0	0	0	0	0	0	0	0	0
1901	5	6	12	4d 02:44:22.85000	0d 00:17:18.98000	0.00026215	0.00108905	0.00090829	4.1227	D	5	21/08/2020 19:50		0	0	0	0	0	0	0	0	0	0	0	0	0	0
1902	5	6	12	4d 02:47:17.22000	0d 00:20:13.35000	0.00030615	0.00127021	0.00090845	4.1126	D	5	21/08/2020 19:53		0	0	0	0	0	0	0	0	0	0	0	0	0	0
1903	5	6	12	4d 02:50:14.48000	0d 00:23:10.61000	0.00035087	0.00145393	0.00090837	4.1025	D	5	21/08/2020 19:56		0	0	0	0	0	0	0	0	0	0	0	0	0	0
1904	5	6	12	4d 02:53:13.19000	0d 00:26:09.32000	0.00039597	0.0016387	0.00090829	4.0925	D	5	21/08/2020 19:59		0	0	0	0	0	0	0	0	0	0	0	0	0	0
1905	5	6	12	4d 02:56:14.40000	0d 00:29:10.53000	0.00044169	0.00182559	0.00090837	4.0824	D	5	21/08/2020 20:02		0	0	0	0	0	0	0	0	0	0	0	0	0	0
1906	5	6	12	4d 02:59:18.63000	0d 00:32:14.76000	0.00048817	0.00201513	0.00090867	4.0723	D	5	21/08/2020 20:05		0	0	0	0	0	0	0	0	0	0	0	0	0	0
1907	5	6	12	4d 03:02:25.37000	0d 00:35:21.50000	0.00053529	0.00220678	0.00090852	4.0621	D	5	21/08/2020 20:08		0	0	0	0	0	0	0	0	0	0	0	0	0	0
1908	5	6	12	4d 03:05:40.76000	0d 00:38:36.89000	0.00058459	0.0024068	0.00090852	4.052	D	5	21/08/2020 20:11		0	0	0	0	0	0	0	0	0	0	0	0	0	0
1909	5	6	12	4d 03:08:52.75000	0d 00:41:48.88000	0.00063303	0.00260285	0.00090822	4.042	D	5	21/08/2020 20:14		0	0	0	0	0	0	0	0	0	0	0	0	0	0
1910	5	6	12	4d 03:12:08.07000	0d 00:45:04.20000	0.00068231	0.00280181	0.00090845	4.0319	D	5	21/08/2020 20:17		0	0	0	0	0	0	0	0	0	0	0	0	0	0
1911	5	6	12	4d 03:15:25.64000	0d 00:48:21.77000	0.00073216	0.00300255	0.00090845	4.0217	D	5	21/08/2020 20:21		0	0	0	0	0	0	0	0	0	0	0	0	0	0
1912	5	6	12	4d 03:18:46.14000	0d 00:51:42.27000	0.00078275	0.00320577	0.00090829	4.0116	D	5	21/08/2020 20:24		0	0	0	0	0	0	0	0	0	0	0	0	0	0
1913	5	6	12	4d 03:22:09.54000	0d 00:55:05.67000	0.00083407	0.0034114	0.00090837	4.0015	D	5	21/08/2020 20:28		0	0	0	0	0	0	0	0	0	0	0	0	0	0
1914	5	6	12	4d 03:25:39.28000	0d 00:58:35.41000	0.000887	0.00362291	0.00090799	3.9915	D	5	21/08/2020 20:31		0	0	0	0	0	0	0	0	0	0	0	0	0	0
1915	5	6	12	4d 03:29:06.40000	0d 01:02:02.53000	0.00093926	0.00383124	0.00090845	3.9814	D	5	21/08/2020 20:34		0	0	0	0	0	0	0	0	0	0	0	0	0	0
1916	5	6	12	4d 03:32:36.00000	0d 01:05:32.13000	0.00099214	0.00404154	0.00090814	3.9713	D	5	21/08/2020 20:38		0	0	0	0	0	0	0	0	0	0	0	0	0	0
1917	5	6	12	4d 03:36:03.79000	0d 01:08:59.92000	0.00104457	0.0042495	0.00090829	3.9612	D	5	21/08/2020 20:41		0	0	0	0	0	0	0	0	0	0	0	0	0	0
1918	5	6	12	4d 03:39:37.82000	0d 01:12:33.95000	0.00109857	0.00446316	0.00090829	3.9512	D	5	21/08/2020 20:45		0	0	0	0	0	0	0	0	0	0	0	0	0	0
1919	5	6	12	4d 03:43:12.08000	0d 01:16:08.21000	0.00115263	0.0046765	0.00090822	3.9409	D	5	21/08/2020 20:49		0	0	0	0	0	0	0	0	0	0	0	0	0	0
1920	5	6	12	4d 03:46:51.69000	0d 01:19:47.82000	0.00120805	0.00489461	0.00090814	3.9309	D	5	21/08/2020 20:52		0	0	0	0	0	0	0	0	0	0	0	0	0	0
1921	5	6	12	4d 03:50:31.23000	0d 01:23:27.36000	0.00126344	0.00511208	0.00090829	3.9208	D	5	21/08/2020 20:56		0	0	0	0	0	0	0	0	0	0	0	0	0	0
1922	5	6	12	4d 03:54:11.02000	0d 01:27:07.15000	0.0013189	0.00532924	0.00090837	3.9107	D	5	21/08/2020 21:00		0	0	0	0	0	0	0	0	0	0	0	0	0	0
1923	5	6	12	4d 03:57:55.54000	0d 01:30:51.67000	0.00137555	0.00555051	0.00090845	3.9007	D	5	21/08/2020 21:03		0	0	0	0	0	0	0	0	0	0	0	0	0	0
1924	5	6	12	4d 04:01:43.80000	0d 01:34:39.93000	0.00143314	0.00577488	0.00090829	3.8904	D	5	21/08/2020 21:07		0	0	0	0	0	0	0	0	0	0	0	0	0	0
1925	5	6	12	4d 04:05:40.93000	0d 01:38:37.06000	0.00149297	0.00600736	0.00090829	3.8804	D	5	21/08/2020 21:11		0	0	0	0	0	0	0	0	0	0	0	0	0	0
1926	5	6	12	4d 04:09:40.29000	0d 01:42:36.42000	0.00155337	0.00624141	0.0009086	3.8701	D	5	21/08/2020 21:15		0	0	0	0	0	0	0	0	0	0	0	0	0	0
1927	5	6	12	4d 04:13:42.88000	0d 01:46:39.01000	0.00161458	0.006478	0.00090837	3.8601	D	5	21/08/2020 21:19		0	0	0	0	0	0	0	0	0	0	0	0	0	0
1928	5	6	12	4d 04:17:58.21000	0d 01:50:54.34000	0.001679	0.00672637	0.00090837	3.85	D	5	21/08/2020 21:23		0	0	0	0	0	0	0	0	0	0	0	0	0	0
1929	5	6	12	4d 04:22:21.58000	0d 01:55:17.71000	0.00174545	0.00698188	0.00090837	3.8399	D	5	21/08/2020 21:28		0	0	0	0	0	0	0	0	0	0	0	0	0	0
1930	5	6	12	4d 04:27:01.04000	0d 01:59:57.17000	0.00181596	0.0072523	0.00090852	3.8299	D	5	21/08/2020 21:32		0	0	0	0	0	0	0	0	0	0	0	0	0	0
1931	5	6	12	4d 04:31:53.86000	0d 02:04:49.99000	0.00188985	0.00753489	0.00090837	3.8198	D	5	21/08/2020 21:37		0	0	0	0	0	0	0	0	0	0	0	0	0	0
1932	5	6	12	4d 04:36:53.86000	0d 02:09:49.99000	0.00196554	0.00782367	0.00090837	3.8102	D	1	21/08/2020 21:42		0	0	0	0	0	0	0	0	0	0	0	0	0	0
1933	5	6	12	4d 04:41:53.86000	0d 02:14:49.99000	0.00204124	0.00811175	0.00090829	3.801	D	1	21/08/2020 21:47		0	0	0	0	0	0	0	0	0	0	0	0	0	0
1934	5	6	12	4d 04:46:53.86000	0d 02:19:49.99000	0.00211693	0.00839916	0.00090837	3.7929	D	1	21/08/2020 21:52		0	0	0	0	0	0	0	0	0	0	0	0	0	0
1935	5	6	12	4d 04:51:53.86000	0d 02:24:49.99000	0.00219263	0.00868596	0.00090806	3.785	D	1	21/08/2020 21:57		0	0	0	0	0	0	0	0	0	0	0	0	0	0
1936	5	6	12	4d 04:56:53.86000	0d 02:29:49.99000	0.00226832	0.00897219	0.00090852	3.778	D	1	21/08/2020 22:02		0	0	0	0	0	0	0	0	0	0	0	0	0	0
1937	5	6	12	4d 05:01:53.86000	0d 02:34:49.99000	0.00234402	0.0092579	0.00090814	3.771	D	1	21/08/2020 22:07		0	0	0	0	0	0	0	0	0	0	0	0	0	0
1938	5	6	12	4d 05:06:53.86000	0d 02:39:49.99000	0.00241971	0.00954312	0.00090852	3.7649	D	1	21/08/2020 22:12		0	0	0	0	0	0	0	0	0	0	0	0	0	0
1939	5	6	12	4d 05:11:53.86000	0d 02:44:49.99000	0.00249541	0.00982787	0.00090829	3.7589	D	1	21/08/2020 22:17		0	0	0	0	0	0	0	0	0	0	0	0	0	0
1940	5	6	12	4d 05:16:53.86000	0d 02:49:49.99000	0.0025711	0.0101122	0.00090837	3.7533	D	1	21/08/2020 22:22		0	0	0	0	0	0	0	0	0	0	0	0	0	0
1941	5	6	12	4d 05:21:53.86000	0d 02:54:49.99000	0.0026468	0.0103961	0.0009086	3.7482	D	1	21/08/2020 22:27		0	0	0	0	0	0	0	0	0	0	0	0	0	0
1942	5	6	12	4d 05:26:53.86000	0d 02:59:49.99000	0.00272249	0.0106796	0.00090822	3.7432	D	1	21/08/2020 22:32		0	0	0	0	0	0	0	0	0	0	0	0	0	0
1943	5	6	12	4d 05:31:53.86000	0d 03:04:49.99000	0.00279819	0.0109628	0.00090845	3.7382	D	1	21/08/2020 22:37		0	0	0	0	0	0	0	0	0	0	0	0	0	0
1944	5	6	12	4d 05:36:53.86000	0d 03:09:49.99000	0.00287388	0.0112455	0.00090814	3.7333	D	1	21/08/2020 22:42		0	0	0	0	0	0	0	0	0	0	0	0	0	0
1945	5	6	12	4d 05:41:53.86000	0d 03:14:49.99000	0.00294958	0.0115279	0.00090822	3.7282	D	1	21/08/2020 22:47		0	0	0	0	0	0	0	0	0	0	0	0	0	0
1946	5	6	12	4d 05:46:53.86000	0d 03:19:49.99000	0.00302527	0.01181	0.00090822	3.7238	D	1	21/08/2020 22:52		0	0	0	0	0	0	0	0	0	0	0	0	0	0
1947	5	6	12	4d 05:51:53.86000	0d 03:24:49.99000	0.00310097	0.0120917	0.00090829	3.7192	D	1	21/08/2020 22:57		0	0	0	0	0	0	0	0	0	0	0	0	0	0
1948	5	6	12	4d 05:56:53.86000	0d 03:29:49.99000	0.00317666	0.012373	0.00090852	3.714	D	1	21/08/2020 23:02		0	0	0	0	0	0	0	0	0	0	0	0	0	0
1949	5	6	12	4d 06:01:53.86000	0d 03:34:49.99000	0.00325236	0.012654	0.00090837	3.7095	D	1	21/08/2020 23:07		0	0	0	0	0	0	0	0	0	0	0	0	0	0
1950	5	6	12	4d 06:06:53.86000	0d 03:39:49.99000	0.00332805	0.0129346	0.00090822	3.7046	D	1	21/08/2020 23:12		0	0	0	0	0	0	0	0	0	0	0	0	0	0
1951	5	6	12	4d 06:11:53.86000	0d 03:44:49.99000	0.00340375	0.0132148	0.00090814	3.6992	D	1	21/08/2020 23:17		0	0	0	0	0	0	0	0	0	0	0	0	0	0
1952	5	6	12	4d 06:16:53.86000	0d 03:49:49.99000	0.00347944	0.0134946	0.00090822	3.6939	D	1	21/08/2020 23:22		0	0	0	0	0	0	0	0	0	0	0	0	0	0
1953	5	6	12	4d 06:21:53.86000	0d 03:54:49.99000	0.00355514	0.0137741	0.00090837	3.6886	D	1	21/08/2020 23:27		0	0	0	0	0	0	0	0	0	0	0	0	0	0
1954	5	6	12	4d 06:26:53.86000	0d 03:59:49.99000	0.00363083	0.014053	0.00090814	3.6823	D	1	21/08/2020 23:32		0	0	0	0	0	0	0	0	0	0	0	0	0	0
1955	5	6	12	4d 06:31:53.86000	0d 04:04:49.99000	0.00370653	0.0143315	0.00090837	3.6764	D	1	21/08/2020 23:37		0	0	0	0	0	0	0	0	0	0	0	0	0	0
1956	5	6	12	4d 06:36:53.86000	0d 04:09:49.99000	0.00378222	0.0146096	0.00090829	3.6698	D	1	21/08/2020 23:42		0	0	0	0	0	0	0	0	0	0	0	0	0	0
1957	5	6	12	4d 06:41:53.86000	0d 04:14:49.99000	0.00385792	0.0148871	0.0009086	3.6628	D	1	21/08/2020 23:47		0	0	0	0	0	0	0	0	0	0	0	0	0	0
1958	5	6	12	4d 06:46:53.86000	0d 04:19:49.99000	0.00393361	0.0151641	0.00090822	3.6555	D	1	21/08/2020 23:52		0	0	0	0	0	0	0	0	0	0	0	0	0	0
1959	5	6	12	4d 06:51:53.86000	0d 04:24:49.99000	0.00400931	0.0154405	0.00090837	3.6475	D	1	21/08/2020 23:57		0	0	0	0	0	0	0	0	0	0	0	0	0	0
1960	5	6	12	4d 06:56:53.86000	0d 04:29:49.99000	0.004085	0.0157163	0.00090822	3.639	D	1	22/08/2020 00:02		0	0	0	0	0	0	0	0	0	0	0	0	0	0
1961	5	6	12	4d 07:01:53.86000	0d 04:34:49.99000	0.0041607	0.0159914	0.00090845	3.6295	D	1	22/08/2020 00:07		0	0	0	0	0	0	0	0	0	0	0	0	0	0
1962	5	6	12	4d 07:06:33.64000	0d 04:39:29.77000	0.00423129	0.0162472	0.00090829	3.6194	D	5	22/08/2020 00:12		0	0	0	0	0	0	0	0	0	0	0	0	0	0
1963	5	6	12	4d 07:10:42.55000	0d 04:43:38.68000	0.00429409	0.0164743	0.00090822	3.6094	D	5	22/08/2020 00:16		0	0	0	0	0	0	0	0	0	0	0	0	0	0
1964	5	6	12	4d 07:14:13.68000	0d 04:47:09.81000	0.00434737	0.0166663	0.00090845	3.5993	D	5	22/08/2020 00:20		0	0	0	0	0	0	0	0	0	0	0	0	0	0
1965	5	6	12	4d 07:17:10.56000	0d 04:50:06.69000	0.004392	0.0168267	0.00090814	3.5892	D	5	22/08/2020 00:23		0	0	0	0	0	0	0	0	0	0	0	0	0	0
1966	5	6	12	4d 07:19:39.33000	0d 04:52:35.46000	0.00442953	0.0169613	0.00090822	3.5792	D	5	22/08/2020 00:25		0	0	0	0	0	0	0	0	0	0	0	0	0	0
1967	5	6	12	4d 07:21:40.45000	0d 04:54:36.58000	0.00446009	0.0170705	0.00090845	3.5689	D	5	22/08/2020 00:27		0	0	0	0	0	0	0	0	0	0	0	0	0	0
1968	5	6	12	4d 07:23:20.30000	0d 04:56:16.43000	0.00448529	0.0171603	0.00090837	3.5589	D	5	22/08/2020 00:29		0	0	0	0	0	0	0	0	0	0	0	0	0	0
1969	5	6	12	4d 07:24:45.64000	0d 04:57:41.77000	0.00450682	0.0172368	0.00090822	3.5486	D	5	22/08/2020 00:30		0	0	0	0	0	0	0	0	0	0	0	0	0	0
1970	5	6	12	4d 07:26:04.24000	0d 04:59:00.37000	0.00452665	0.0173071	0.00090845	3.5386	D	5	22/08/2020 00:31		0	0	0	0	0	0	0	0	0	0	0	0	0	0
1971	5	6	12	4d 07:27:10.17000	0d 05:00:06.30000	0.00454329	0.0173659	0.00090822	3.5283	D	5	22/08/2020 00:33		0	0	0	0	0	0	0	0	0	0	0	0	0	0
1972	5	6	12	4d 07:28:10.78000	0d 05:01:06.91000	0.00455858	0.0174198	0.00090852	3.5181	D	5	22/08/2020 00:34		0	0	0	0	0	0	0	0	0	0	0	0	0	0
1973	5	6	12	4d 07:29:06.99000	0d 05:02:03.12000	0.00457276	0.0174696	0.00090829	3.508	D	5	22/08/2020 00:34		0	0	0	0	0	0	0	0	0	0	0	0	0	0
1974	5	6	12	4d 07:30:02.39000	0d 05:02:58.52000	0.00458674	0.0175186	0.00090845	3.498	D	5	22/08/2020 00:35		0	0	0	0	0	0	0	0	0	0	0	0	0	0
1975	5	6	12	4d 07:30:59.53000	0d 05:03:55.66000	0.00460116	0.0175689	0.00090837	3.4879	D	5	22/08/2020 00:36		0	0	0	0	0	0	0	0	0	0	0	0	0	0
1976	5	6	12	4d 07:31:54.08000	0d 05:04:50.21000	0.00461492	0.0176169	0.00090829	3.4778	D	5	22/08/2020 00:37		0	0	0	0	0	0	0	0	0	0	0	0	0	0
1977	5	6	12	4d 07:32:54.52000	0d 05:05:50.65000	0.00463017	0.0176698	0.00090822	3.4678	D	5	22/08/2020 00:38		0	0	0	0	0	0	0	0	0	0	0	0	0	0
1978	5	6	12	4d 07:34:13.43000	0d 05:07:09.56000	0.00465008	0.0177388	0.00090837	3.4577	D	5	22/08/2020 00:40		0	0	0	0	0	0	0	0	0	0	0	0	0	0
1979	5	6	12	4d 07:36:16.86000	0d 05:09:12.99000	0.00468123	0.0178463	0.00090822	3.4476	D	5	22/08/2020 00:42		0	0	0	0	0	0	0	0	0	0	0	0	0	0
1980	5	6	12	4d 07:38:06.28000	0d 05:11:02.41000	0.00470883	0.0179413	0.00090837	3.4376	D	5	22/08/2020 00:43		0	0	0	0	0	0	0	0	0	0	0	0	0	0
1981	5	6	12	4d 07:40:11.02000	0d 05:13:07.15000	0.00474031	0.0180494	0.00090845	3.4275	D	5	22/08/2020 00:46		0	0	0	0	0	0	0	0	0	0	0	0	0	0
1982	5	6	12	4d 07:42:11.91000	0d 05:15:08.04000	0.00477081	0.0181538	0.00090829	3.4174	D	5	22/08/2020 00:48		0	0	0	0	0	0	0	0	0	0	0	0	0	0
1983	5	6	12	4d 07:43:44.84000	0d 05:16:40.97000	0.00479426	0.0182338	0.00090822	3.4072	D	5	22/08/2020 00:49		0	0	0	0	0	0	0	0	0	0	0	0	0	0
1984	5	6	12	4d 07:44:58.76000	0d 05:17:54.89000	0.00481291	0.0182973	0.00090822	3.3971	D	5	22/08/2020 00:50		0	0	0	0	0	0	0	0	0	0	0	0	0	0
1985	5	6	12	4d 07:46:02.93000	0d 05:18:59.06000	0.0048291	0.0183522	0.00090845	3.387	D	5	22/08/2020 00:51		0	0	0	0	0	0	0	0	0	0	0	0	0	0
[truncated: 2,687 more rows]
