# Supplementary material for: Experimental data of cathodes manufactured in a convective dryer at the pilot-plant scale, and charge and discharge capacities of half-coin lithium-ion cells
Source: Data Brief. 2021 Dec 16;40:107720. doi: 10.1016/j.dib.2021.107720 (PMC8703052; doi:10.1016/j.dib.2021.107720)
Supplement: Supplementary file 1 [file mmc1.zip › Maccor/NEX_CAT2_6_2.csv]

Name:	NEX_CAT2_6_no4
Channel:	14
Tester	Maccor #2
Procedure	NEX_NMC_Form_Rate_ASI.000
Description	NEX NMC Cathode Rate & ASI Measurement
Started	27/08/2020 11:02
SCap	0
C Rate	0.005872
Ch. max. V	8.00 V
DisCh. min. V	-2.00 V
Ch. max. I	5.000 A
DisCh. max. I	5.000 A
Comment:	NEX_CAT2_6
SMB hdr:	SMBLabel
Rec	Cycle P	Cycle C	Step	TestTime	StepTime	Cap. [Ah]	Ener. [Wh]	Current [A]	Voltage [V]	Md	ES	DPT Time		VAR1	VAR2	VAR3	VAR4	VAR5	VAR6	VAR7	VAR8	VAR9	VAR10	VAR11	VAR12	VAR13	VAR14
1	0	1	1	0d 00:00:00.00000	0d 00:00:00.00000	0	0	0	3.3053	R	0	27/08/2020 11:02		0	0	0	0	0	0	0	0	0	0	0	0	0	0
2	0	1	1	0d 00:05:00.00000	0d 00:05:00.00000	0	0	0	3.2979	R	1	27/08/2020 11:07		0	0	0	0	0	0	0	0	0	0	0	0	0	0
3	0	1	1	0d 00:10:00.00000	0d 00:10:00.00000	0	0	0	3.2921	R	1	27/08/2020 11:12		0	0	0	0	0	0	0	0	0	0	0	0	0	0
4	0	1	1	0d 00:15:00.00000	0d 00:15:00.00000	0	0	0	3.2874	R	1	27/08/2020 11:17		0	0	0	0	0	0	0	0	0	0	0	0	0	0
5	0	1	1	0d 00:20:00.00000	0d 00:20:00.00000	0	0	0	3.2833	R	1	27/08/2020 11:22		0	0	0	0	0	0	0	0	0	0	0	0	0	0
6	0	1	1	0d 00:25:00.00000	0d 00:25:00.00000	0	0	0	3.2793	R	1	27/08/2020 11:27		0	0	0	0	0	0	0	0	0	0	0	0	0	0
7	0	1	1	0d 00:30:00.00000	0d 00:30:00.00000	0	0	0	3.2755	R	129	27/08/2020 11:32		0	0	0	0	0	0	0	0	0	0	0	0	0	0
8	0	1	2	0d 00:30:00.06000	0d 00:00:00.06000	0	0.00000001	0.00029458	3.4295	C	0	27/08/2020 11:32		0	0	0	0	0	0	0	0	0	0	0	0	0	0
9	0	1	2	0d 00:30:00.22000	0d 00:00:00.22000	0.00000002	0.00000006	0.00029358	3.4646	C	5	27/08/2020 11:32		0	0	0	0	0	0	0	0	0	0	0	0	0	0
10	0	1	2	0d 00:30:00.37000	0d 00:00:00.37000	0.00000003	0.0000001	0.00029335	3.4849	C	5	27/08/2020 11:32		0	0	0	0	0	0	0	0	0	0	0	0	0	0
11	0	1	2	0d 00:30:00.55000	0d 00:00:00.55000	0.00000004	0.00000015	0.00029366	3.5033	C	5	27/08/2020 11:32		0	0	0	0	0	0	0	0	0	0	0	0	0	0
12	0	1	2	0d 00:30:00.75000	0d 00:00:00.75000	0.00000006	0.00000021	0.00029358	3.5196	C	5	27/08/2020 11:32		0	0	0	0	0	0	0	0	0	0	0	0	0	0
13	0	1	2	0d 00:30:00.97000	0d 00:00:00.97000	0.00000008	0.00000027	0.00029366	3.5355	C	5	27/08/2020 11:32		0	0	0	0	0	0	0	0	0	0	0	0	0	0
14	0	1	2	0d 00:30:01.21000	0d 00:00:01.21000	0.0000001	0.00000034	0.00029358	3.5511	C	5	27/08/2020 11:32		0	0	0	0	0	0	0	0	0	0	0	0	0	0
15	0	1	2	0d 00:30:01.46000	0d 00:00:01.46000	0.00000012	0.00000041	0.00029351	3.5656	C	5	27/08/2020 11:32		0	0	0	0	0	0	0	0	0	0	0	0	0	0
16	0	1	2	0d 00:30:01.73000	0d 00:00:01.73000	0.00000014	0.00000049	0.00029358	3.5801	C	5	27/08/2020 11:32		0	0	0	0	0	0	0	0	0	0	0	0	0	0
17	0	1	2	0d 00:30:02.02000	0d 00:00:02.02000	0.00000016	0.00000058	0.00029351	3.594	C	5	27/08/2020 11:32		0	0	0	0	0	0	0	0	0	0	0	0	0	0
18	0	1	2	0d 00:30:02.33000	0d 00:00:02.33000	0.00000019	0.00000067	0.00029351	3.6075	C	5	27/08/2020 11:32		0	0	0	0	0	0	0	0	0	0	0	0	0	0
19	0	1	2	0d 00:30:02.67000	0d 00:00:02.67000	0.00000022	0.00000077	0.00029374	3.6208	C	5	27/08/2020 11:32		0	0	0	0	0	0	0	0	0	0	0	0	0	0
20	0	1	2	0d 00:30:03.04000	0d 00:00:03.04000	0.00000025	0.00000088	0.00029343	3.6336	C	5	27/08/2020 11:32		0	0	0	0	0	0	0	0	0	0	0	0	0	0
21	0	1	2	0d 00:30:03.43000	0d 00:00:03.43000	0.00000028	0.00000099	0.00029366	3.6463	C	5	27/08/2020 11:32		0	0	0	0	0	0	0	0	0	0	0	0	0	0
22	0	1	2	0d 00:30:03.87000	0d 00:00:03.87000	0.00000031	0.00000113	0.00029351	3.6584	C	5	27/08/2020 11:32		0	0	0	0	0	0	0	0	0	0	0	0	0	0
23	0	1	2	0d 00:30:04.37000	0d 00:00:04.37000	0.00000036	0.00000128	0.00029335	3.6706	C	5	27/08/2020 11:32		0	0	0	0	0	0	0	0	0	0	0	0	0	0
24	0	1	2	0d 00:30:04.96000	0d 00:00:04.96000	0.0000004	0.00000145	0.00029343	3.6823	C	5	27/08/2020 11:32		0	0	0	0	0	0	0	0	0	0	0	0	0	0
25	0	1	2	0d 00:30:05.67000	0d 00:00:05.67000	0.00000046	0.00000167	0.00029343	3.6936	C	5	27/08/2020 11:32		0	0	0	0	0	0	0	0	0	0	0	0	0	0
26	0	1	2	0d 00:30:06.59000	0d 00:00:06.59000	0.00000054	0.00000194	0.00029351	3.7046	C	5	27/08/2020 11:32		0	0	0	0	0	0	0	0	0	0	0	0	0	0
27	0	1	2	0d 00:30:07.91000	0d 00:00:07.91000	0.00000064	0.00000234	0.00029381	3.7153	C	5	27/08/2020 11:32		0	0	0	0	0	0	0	0	0	0	0	0	0	0
28	0	1	2	0d 00:30:11.68000	0d 00:00:11.68000	0.00000095	0.00000349	0.00029374	3.7253	C	5	27/08/2020 11:32		0	0	0	0	0	0	0	0	0	0	0	0	0	0
29	0	1	2	0d 00:30:24.85000	0d 00:00:24.85000	0.00000203	0.00000748	0.00029358	3.7151	C	5	27/08/2020 11:32		0	0	0	0	0	0	0	0	0	0	0	0	0	0
30	0	1	2	0d 00:30:37.70000	0d 00:00:37.70000	0.00000307	0.00001137	0.00029358	3.7049	C	5	27/08/2020 11:32		0	0	0	0	0	0	0	0	0	0	0	0	0	0
31	0	1	2	0d 00:30:56.52000	0d 00:00:56.52000	0.00000461	0.00001705	0.00029328	3.6945	C	5	27/08/2020 11:33		0	0	0	0	0	0	0	0	0	0	0	0	0	0
32	0	1	2	0d 00:31:28.26000	0d 00:01:28.26000	0.0000072	0.0000266	0.00029358	3.6844	C	5	27/08/2020 11:33		0	0	0	0	0	0	0	0	0	0	0	0	0	0
33	0	1	2	0d 00:32:43.92000	0d 00:02:43.92000	0.00001337	0.00004929	0.00029358	3.6742	C	5	27/08/2020 11:34		0	0	0	0	0	0	0	0	0	0	0	0	0	0
34	0	1	2	0d 00:42:43.92000	0d 00:12:43.92000	0.00006229	0.00022871	0.00029328	3.6655	C	1	27/08/2020 11:44		0	0	0	0	0	0	0	0	0	0	0	0	0	0
35	0	1	2	0d 00:52:43.92000	0d 00:22:43.92000	0.00011122	0.0004081	0.00029358	3.6675	C	1	27/08/2020 11:54		0	0	0	0	0	0	0	0	0	0	0	0	0	0
36	0	1	2	0d 01:02:43.92000	0d 00:32:43.92000	0.00016014	0.00058758	0.00029358	3.6696	C	1	27/08/2020 12:04		0	0	0	0	0	0	0	0	0	0	0	0	0	0
37	0	1	2	0d 01:12:43.92000	0d 00:42:43.92000	0.00020907	0.00076718	0.00029343	3.6718	C	1	27/08/2020 12:14		0	0	0	0	0	0	0	0	0	0	0	0	0	0
38	0	1	2	0d 01:22:43.92000	0d 00:52:43.92000	0.00025799	0.00094687	0.00029351	3.6736	C	1	27/08/2020 12:24		0	0	0	0	0	0	0	0	0	0	0	0	0	0
39	0	1	2	0d 01:32:43.92000	0d 01:02:43.92000	0.00030692	0.00112665	0.00029366	3.6754	C	1	27/08/2020 12:34		0	0	0	0	0	0	0	0	0	0	0	0	0	0
40	0	1	2	0d 01:42:43.92000	0d 01:12:43.92000	0.00035584	0.00130651	0.00029335	3.6767	C	1	27/08/2020 12:44		0	0	0	0	0	0	0	0	0	0	0	0	0	0
41	0	1	2	0d 01:52:43.92000	0d 01:22:43.92000	0.00040477	0.00148646	0.00029358	3.6786	C	1	27/08/2020 12:54		0	0	0	0	0	0	0	0	0	0	0	0	0	0
42	0	1	2	0d 02:02:43.92000	0d 01:32:43.92000	0.0004537	0.00166648	0.00029374	3.6803	C	1	27/08/2020 13:04		0	0	0	0	0	0	0	0	0	0	0	0	0	0
43	0	1	2	0d 02:12:43.92000	0d 01:42:43.92000	0.00050262	0.00184658	0.00029366	3.6815	C	1	27/08/2020 13:14		0	0	0	0	0	0	0	0	0	0	0	0	0	0
44	0	1	2	0d 02:22:43.92000	0d 01:52:43.92000	0.00055155	0.00202674	0.00029358	3.6829	C	1	27/08/2020 13:24		0	0	0	0	0	0	0	0	0	0	0	0	0	0
45	0	1	2	0d 02:32:43.92000	0d 02:02:43.92000	0.00060047	0.00220697	0.00029351	3.6846	C	1	27/08/2020 13:34		0	0	0	0	0	0	0	0	0	0	0	0	0	0
46	0	1	2	0d 02:42:43.92000	0d 02:12:43.92000	0.0006494	0.00238727	0.00029351	3.6857	C	1	27/08/2020 13:44		0	0	0	0	0	0	0	0	0	0	0	0	0	0
47	0	1	2	0d 02:52:43.92000	0d 02:22:43.92000	0.00069832	0.00256763	0.00029358	3.687	C	1	27/08/2020 13:54		0	0	0	0	0	0	0	0	0	0	0	0	0	0
48	0	1	2	0d 03:02:43.92000	0d 02:32:43.92000	0.00074725	0.00274806	0.00029358	3.6883	C	1	27/08/2020 14:04		0	0	0	0	0	0	0	0	0	0	0	0	0	0
49	0	1	2	0d 03:12:43.92000	0d 02:42:43.92000	0.00079617	0.00292855	0.00029358	3.6896	C	1	27/08/2020 14:14		0	0	0	0	0	0	0	0	0	0	0	0	0	0
50	0	1	2	0d 03:22:43.92000	0d 02:52:43.92000	0.0008451	0.00310911	0.00029358	3.691	C	1	27/08/2020 14:24		0	0	0	0	0	0	0	0	0	0	0	0	0	0
51	0	1	2	0d 03:32:43.92000	0d 03:02:43.92000	0.00089403	0.00328973	0.00029381	3.6925	C	1	27/08/2020 14:34		0	0	0	0	0	0	0	0	0	0	0	0	0	0
52	0	1	2	0d 03:42:43.92000	0d 03:12:43.92000	0.00094295	0.00347043	0.00029358	3.6938	C	1	27/08/2020 14:44		0	0	0	0	0	0	0	0	0	0	0	0	0	0
53	0	1	2	0d 03:52:43.92000	0d 03:22:43.92000	0.00099188	0.00365119	0.00029374	3.6951	C	1	27/08/2020 14:54		0	0	0	0	0	0	0	0	0	0	0	0	0	0
54	0	1	2	0d 04:02:43.92000	0d 03:32:43.92000	0.0010408	0.00383202	0.00029335	3.6967	C	1	27/08/2020 15:04		0	0	0	0	0	0	0	0	0	0	0	0	0	0
55	0	1	2	0d 04:12:43.92000	0d 03:42:43.92000	0.00108973	0.00401292	0.00029335	3.698	C	1	27/08/2020 15:14		0	0	0	0	0	0	0	0	0	0	0	0	0	0
56	0	1	2	0d 04:22:43.92000	0d 03:52:43.92000	0.00113865	0.00419389	0.00029366	3.6997	C	1	27/08/2020 15:24		0	0	0	0	0	0	0	0	0	0	0	0	0	0
57	0	1	2	0d 04:32:43.92000	0d 04:02:43.92000	0.00118758	0.00437493	0.00029366	3.7011	C	1	27/08/2020 15:34		0	0	0	0	0	0	0	0	0	0	0	0	0	0
58	0	1	2	0d 04:42:43.92000	0d 04:12:43.92000	0.0012365	0.00455605	0.00029366	3.7028	C	1	27/08/2020 15:44		0	0	0	0	0	0	0	0	0	0	0	0	0	0
59	0	1	2	0d 04:52:43.92000	0d 04:22:43.92000	0.00128543	0.00473724	0.00029358	3.7043	C	1	27/08/2020 15:54		0	0	0	0	0	0	0	0	0	0	0	0	0	0
60	0	1	2	0d 05:02:43.92000	0d 04:32:43.92000	0.00133436	0.00491851	0.00029343	3.7057	C	1	27/08/2020 16:04		0	0	0	0	0	0	0	0	0	0	0	0	0	0
61	0	1	2	0d 05:12:43.92000	0d 04:42:43.92000	0.00138328	0.00509986	0.00029366	3.7073	C	1	27/08/2020 16:14		0	0	0	0	0	0	0	0	0	0	0	0	0	0
62	0	1	2	0d 05:22:43.92000	0d 04:52:43.92000	0.00143221	0.00528129	0.00029343	3.709	C	1	27/08/2020 16:24		0	0	0	0	0	0	0	0	0	0	0	0	0	0
63	0	1	2	0d 05:32:43.92000	0d 05:02:43.92000	0.00148113	0.0054628	0.00029343	3.711	C	1	27/08/2020 16:34		0	0	0	0	0	0	0	0	0	0	0	0	0	0
64	0	1	2	0d 05:42:43.92000	0d 05:12:43.92000	0.00153006	0.0056444	0.00029358	3.7125	C	1	27/08/2020 16:44		0	0	0	0	0	0	0	0	0	0	0	0	0	0
65	0	1	2	0d 05:52:43.92000	0d 05:22:43.92000	0.00157898	0.00582608	0.00029374	3.7145	C	1	27/08/2020 16:54		0	0	0	0	0	0	0	0	0	0	0	0	0	0
66	0	1	2	0d 06:02:43.92000	0d 05:32:43.92000	0.00162791	0.00600786	0.00029351	3.7165	C	1	27/08/2020 17:04		0	0	0	0	0	0	0	0	0	0	0	0	0	0
67	0	1	2	0d 06:12:43.92000	0d 05:42:43.92000	0.00167683	0.00618974	0.00029343	3.7183	C	1	27/08/2020 17:14		0	0	0	0	0	0	0	0	0	0	0	0	0	0
68	0	1	2	0d 06:22:43.92000	0d 05:52:43.92000	0.00172576	0.00637171	0.00029351	3.7203	C	1	27/08/2020 17:24		0	0	0	0	0	0	0	0	0	0	0	0	0	0
69	0	1	2	0d 06:32:43.92000	0d 06:02:43.92000	0.00177469	0.00655379	0.00029366	3.7224	C	1	27/08/2020 17:34		0	0	0	0	0	0	0	0	0	0	0	0	0	0
70	0	1	2	0d 06:42:43.92000	0d 06:12:43.92000	0.00182361	0.00673596	0.00029374	3.7246	C	1	27/08/2020 17:44		0	0	0	0	0	0	0	0	0	0	0	0	0	0
71	0	1	2	0d 06:52:43.92000	0d 06:22:43.92000	0.00187254	0.00691824	0.00029351	3.7267	C	1	27/08/2020 17:54		0	0	0	0	0	0	0	0	0	0	0	0	0	0
72	0	1	2	0d 07:02:43.92000	0d 06:32:43.92000	0.00192146	0.00710062	0.00029351	3.7287	C	1	27/08/2020 18:04		0	0	0	0	0	0	0	0	0	0	0	0	0	0
73	0	1	2	0d 07:12:43.92000	0d 06:42:43.92000	0.00197039	0.00728311	0.00029343	3.7311	C	1	27/08/2020 18:14		0	0	0	0	0	0	0	0	0	0	0	0	0	0
74	0	1	2	0d 07:22:43.92000	0d 06:52:43.92000	0.00201931	0.00746571	0.00029366	3.7331	C	1	27/08/2020 18:24		0	0	0	0	0	0	0	0	0	0	0	0	0	0
75	0	1	2	0d 07:32:43.92000	0d 07:02:43.92000	0.00206824	0.00764841	0.00029351	3.7354	C	1	27/08/2020 18:34		0	0	0	0	0	0	0	0	0	0	0	0	0	0
76	0	1	2	0d 07:42:43.92000	0d 07:12:43.92000	0.00211717	0.00783123	0.00029358	3.7378	C	1	27/08/2020 18:44		0	0	0	0	0	0	0	0	0	0	0	0	0	0
77	0	1	2	0d 07:52:43.92000	0d 07:22:43.92000	0.00216609	0.00801416	0.00029358	3.74	C	1	27/08/2020 18:54		0	0	0	0	0	0	0	0	0	0	0	0	0	0
78	0	1	2	0d 08:02:43.92000	0d 07:32:43.92000	0.00221502	0.00819721	0.00029351	3.7423	C	1	27/08/2020 19:04		0	0	0	0	0	0	0	0	0	0	0	0	0	0
79	0	1	2	0d 08:12:43.92000	0d 07:42:43.92000	0.00226394	0.00838037	0.00029366	3.7447	C	1	27/08/2020 19:14		0	0	0	0	0	0	0	0	0	0	0	0	0	0
80	0	1	2	0d 08:22:43.92000	0d 07:52:43.92000	0.00231287	0.00856364	0.00029366	3.7472	C	1	27/08/2020 19:24		0	0	0	0	0	0	0	0	0	0	0	0	0	0
81	0	1	2	0d 08:32:43.92000	0d 08:02:43.92000	0.00236179	0.00874704	0.00029343	3.7493	C	1	27/08/2020 19:34		0	0	0	0	0	0	0	0	0	0	0	0	0	0
82	0	1	2	0d 08:42:43.92000	0d 08:12:43.92000	0.00241072	0.00893054	0.00029343	3.7519	C	1	27/08/2020 19:44		0	0	0	0	0	0	0	0	0	0	0	0	0	0
83	0	1	2	0d 08:52:43.92000	0d 08:22:43.92000	0.00245964	0.00911416	0.00029351	3.7542	C	1	27/08/2020 19:54		0	0	0	0	0	0	0	0	0	0	0	0	0	0
84	0	1	2	0d 09:02:43.92000	0d 08:32:43.92000	0.00250857	0.0092979	0.00029335	3.7566	C	1	27/08/2020 20:04		0	0	0	0	0	0	0	0	0	0	0	0	0	0
85	0	1	2	0d 09:12:43.92000	0d 08:42:43.92000	0.0025575	0.00948176	0.00029366	3.7591	C	1	27/08/2020 20:14		0	0	0	0	0	0	0	0	0	0	0	0	0	0
86	0	1	2	0d 09:22:43.92000	0d 08:52:43.92000	0.00260642	0.00966574	0.00029351	3.7613	C	1	27/08/2020 20:24		0	0	0	0	0	0	0	0	0	0	0	0	0	0
87	0	1	2	0d 09:32:43.92000	0d 09:02:43.92000	0.00265535	0.00984983	0.00029358	3.7639	C	1	27/08/2020 20:34		0	0	0	0	0	0	0	0	0	0	0	0	0	0
88	0	1	2	0d 09:42:43.92000	0d 09:12:43.92000	0.00270427	0.010034	0.00029358	3.7664	C	1	27/08/2020 20:44		0	0	0	0	0	0	0	0	0	0	0	0	0	0
89	0	1	2	0d 09:52:43.92000	0d 09:22:43.92000	0.0027532	0.0102184	0.00029351	3.7691	C	1	27/08/2020 20:54		0	0	0	0	0	0	0	0	0	0	0	0	0	0
90	0	1	2	0d 10:02:43.92000	0d 09:32:43.92000	0.00280212	0.0104028	0.00029343	3.7714	C	1	27/08/2020 21:04		0	0	0	0	0	0	0	0	0	0	0	0	0	0
91	0	1	2	0d 10:12:43.92000	0d 09:42:43.92000	0.00285105	0.0105874	0.00029358	3.7742	C	1	27/08/2020 21:14		0	0	0	0	0	0	0	0	0	0	0	0	0	0
92	0	1	2	0d 10:22:43.92000	0d 09:52:43.92000	0.00289997	0.0107721	0.00029358	3.7768	C	1	27/08/2020 21:24		0	0	0	0	0	0	0	0	0	0	0	0	0	0
93	0	1	2	0d 10:32:43.92000	0d 10:02:43.92000	0.0029489	0.010957	0.00029358	3.7797	C	1	27/08/2020 21:34		0	0	0	0	0	0	0	0	0	0	0	0	0	0
94	0	1	2	0d 10:42:43.92000	0d 10:12:43.92000	0.00299783	0.011142	0.00029358	3.7824	C	1	27/08/2020 21:44		0	0	0	0	0	0	0	0	0	0	0	0	0	0
95	0	1	2	0d 10:52:43.92000	0d 10:22:43.92000	0.00304675	0.0113271	0.00029358	3.7853	C	1	27/08/2020 21:54		0	0	0	0	0	0	0	0	0	0	0	0	0	0
96	0	1	2	0d 11:02:43.92000	0d 10:32:43.92000	0.00309568	0.0115124	0.00029358	3.7882	C	1	27/08/2020 22:04		0	0	0	0	0	0	0	0	0	0	0	0	0	0
97	0	1	2	0d 11:12:43.92000	0d 10:42:43.92000	0.0031446	0.0116978	0.00029358	3.7916	C	1	27/08/2020 22:14		0	0	0	0	0	0	0	0	0	0	0	0	0	0
98	0	1	2	0d 11:22:43.92000	0d 10:52:43.92000	0.00319353	0.0118834	0.00029389	3.7948	C	1	27/08/2020 22:24		0	0	0	0	0	0	0	0	0	0	0	0	0	0
99	0	1	2	0d 11:32:43.92000	0d 11:02:43.92000	0.00324245	0.0120691	0.00029366	3.7984	C	1	27/08/2020 22:34		0	0	0	0	0	0	0	0	0	0	0	0	0	0
100	0	1	2	0d 11:42:43.92000	0d 11:12:43.92000	0.00329138	0.0122551	0.00029343	3.8019	C	1	27/08/2020 22:44		0	0	0	0	0	0	0	0	0	0	0	0	0	0
101	0	1	2	0d 11:52:43.92000	0d 11:22:43.92000	0.0033403	0.0124412	0.00029366	3.8058	C	1	27/08/2020 22:54		0	0	0	0	0	0	0	0	0	0	0	0	0	0
102	0	1	2	0d 12:02:43.92000	0d 11:32:43.92000	0.00338923	0.0126275	0.00029351	3.8097	C	1	27/08/2020 23:04		0	0	0	0	0	0	0	0	0	0	0	0	0	0
103	0	1	2	0d 12:12:43.92000	0d 11:42:43.92000	0.00343816	0.012814	0.00029374	3.8137	C	1	27/08/2020 23:14		0	0	0	0	0	0	0	0	0	0	0	0	0	0
104	0	1	2	0d 12:22:43.92000	0d 11:52:43.92000	0.00348708	0.0130007	0.00029351	3.8184	C	1	27/08/2020 23:24		0	0	0	0	0	0	0	0	0	0	0	0	0	0
105	0	1	2	0d 12:32:43.92000	0d 12:02:43.92000	0.00353601	0.0131876	0.00029358	3.8228	C	1	27/08/2020 23:34		0	0	0	0	0	0	0	0	0	0	0	0	0	0
106	0	1	2	0d 12:42:43.92000	0d 12:12:43.92000	0.00358493	0.0133748	0.00029374	3.8279	C	1	27/08/2020 23:44		0	0	0	0	0	0	0	0	0	0	0	0	0	0
107	0	1	2	0d 12:52:43.92000	0d 12:22:43.92000	0.00363386	0.0135622	0.00029358	3.8329	C	1	27/08/2020 23:54		0	0	0	0	0	0	0	0	0	0	0	0	0	0
108	0	1	2	0d 13:02:43.92000	0d 12:32:43.92000	0.00368278	0.0137498	0.00029366	3.8381	C	1	28/08/2020 00:04		0	0	0	0	0	0	0	0	0	0	0	0	0	0
109	0	1	2	0d 13:12:43.92000	0d 12:42:43.92000	0.00373171	0.0139377	0.00029351	3.8437	C	1	28/08/2020 00:14		0	0	0	0	0	0	0	0	0	0	0	0	0	0
110	0	1	2	0d 13:22:43.92000	0d 12:52:43.92000	0.00378063	0.0141259	0.00029351	3.8494	C	1	28/08/2020 00:24		0	0	0	0	0	0	0	0	0	0	0	0	0	0
111	0	1	2	0d 13:32:43.92000	0d 13:02:43.92000	0.00382956	0.0143144	0.00029366	3.8556	C	1	28/08/2020 00:34		0	0	0	0	0	0	0	0	0	0	0	0	0	0
112	0	1	2	0d 13:42:43.92000	0d 13:12:43.92000	0.00387849	0.0145032	0.00029343	3.8621	C	1	28/08/2020 00:44		0	0	0	0	0	0	0	0	0	0	0	0	0	0
113	0	1	2	0d 13:52:43.92000	0d 13:22:43.92000	0.00392741	0.0146923	0.00029335	3.8688	C	1	28/08/2020 00:54		0	0	0	0	0	0	0	0	0	0	0	0	0	0
114	0	1	2	0d 14:02:43.92000	0d 13:32:43.92000	0.00397634	0.0148818	0.00029343	3.8756	C	1	28/08/2020 01:04		0	0	0	0	0	0	0	0	0	0	0	0	0	0
115	0	1	2	0d 14:12:43.92000	0d 13:42:43.92000	0.00402526	0.0150716	0.00029343	3.8825	C	1	28/08/2020 01:14		0	0	0	0	0	0	0	0	0	0	0	0	0	0
116	0	1	2	0d 14:22:43.92000	0d 13:52:43.92000	0.00407419	0.0152617	0.00029335	3.8898	C	1	28/08/2020 01:24		0	0	0	0	0	0	0	0	0	0	0	0	0	0
117	0	1	2	0d 14:32:43.92000	0d 14:02:43.92000	0.00412311	0.0154522	0.00029351	3.897	C	1	28/08/2020 01:34		0	0	0	0	0	0	0	0	0	0	0	0	0	0
118	0	1	2	0d 14:42:43.92000	0d 14:12:43.92000	0.00417204	0.015643	0.00029374	3.9048	C	1	28/08/2020 01:44		0	0	0	0	0	0	0	0	0	0	0	0	0	0
119	0	1	2	0d 14:52:43.92000	0d 14:22:43.92000	0.00422096	0.0158343	0.00029358	3.9126	C	1	28/08/2020 01:54		0	0	0	0	0	0	0	0	0	0	0	0	0	0
120	0	1	2	0d 15:02:43.92000	0d 14:32:43.92000	0.00426989	0.0160259	0.00029351	3.9205	C	1	28/08/2020 02:04		0	0	0	0	0	0	0	0	0	0	0	0	0	0
121	0	1	2	0d 15:12:43.92000	0d 14:42:43.92000	0.00431882	0.0162179	0.00029351	3.9284	C	1	28/08/2020 02:14		0	0	0	0	0	0	0	0	0	0	0	0	0	0
122	0	1	2	0d 15:22:43.92000	0d 14:52:43.92000	0.00436774	0.0164103	0.00029374	3.9367	C	1	28/08/2020 02:24		0	0	0	0	0	0	0	0	0	0	0	0	0	0
123	0	1	2	0d 15:32:43.92000	0d 15:02:43.92000	0.00441667	0.0166031	0.00029366	3.9452	C	1	28/08/2020 02:34		0	0	0	0	0	0	0	0	0	0	0	0	0	0
124	0	1	2	0d 15:42:43.92000	0d 15:12:43.92000	0.00446559	0.0167963	0.00029358	3.9532	C	1	28/08/2020 02:44		0	0	0	0	0	0	0	0	0	0	0	0	0	0
125	0	1	2	0d 15:52:43.92000	0d 15:22:43.92000	0.00451452	0.01699	0.00029343	3.9615	C	1	28/08/2020 02:54		0	0	0	0	0	0	0	0	0	0	0	0	0	0
126	0	1	2	0d 16:02:43.92000	0d 15:32:43.92000	0.00456344	0.017184	0.00029351	3.9706	C	1	28/08/2020 03:04		0	0	0	0	0	0	0	0	0	0	0	0	0	0
127	0	1	2	0d 16:12:43.92000	0d 15:42:43.92000	0.00461237	0.0173785	0.00029358	3.9788	C	1	28/08/2020 03:14		0	0	0	0	0	0	0	0	0	0	0	0	0	0
128	0	1	2	0d 16:22:43.92000	0d 15:52:43.92000	0.0046613	0.0175734	0.00029358	3.9875	C	1	28/08/2020 03:24		0	0	0	0	0	0	0	0	0	0	0	0	0	0
129	0	1	2	0d 16:32:43.92000	0d 16:02:43.92000	0.00471022	0.0177687	0.00029351	3.9962	C	1	28/08/2020 03:34		0	0	0	0	0	0	0	0	0	0	0	0	0	0
130	0	1	2	0d 16:42:43.92000	0d 16:12:43.92000	0.00475915	0.0179644	0.00029351	4.0049	C	1	28/08/2020 03:44		0	0	0	0	0	0	0	0	0	0	0	0	0	0
131	0	1	2	0d 16:52:43.92000	0d 16:22:43.92000	0.00480807	0.0181605	0.00029343	4.0137	C	1	28/08/2020 03:54		0	0	0	0	0	0	0	0	0	0	0	0	0	0
132	0	1	2	0d 17:02:43.92000	0d 16:32:43.92000	0.004857	0.0183571	0.00029366	4.0224	C	1	28/08/2020 04:04		0	0	0	0	0	0	0	0	0	0	0	0	0	0
133	0	1	2	0d 17:12:43.92000	0d 16:42:43.92000	0.00490592	0.0185542	0.00029351	4.0314	C	1	28/08/2020 04:14		0	0	0	0	0	0	0	0	0	0	0	0	0	0
134	0	1	2	0d 17:22:43.92000	0d 16:52:43.92000	0.00495485	0.0187516	0.00029328	4.0403	C	1	28/08/2020 04:24		0	0	0	0	0	0	0	0	0	0	0	0	0	0
135	0	1	2	0d 17:32:43.92000	0d 17:02:43.92000	0.00500377	0.0189495	0.00029343	4.0494	C	1	28/08/2020 04:34		0	0	0	0	0	0	0	0	0	0	0	0	0	0
136	0	1	2	0d 17:42:43.92000	0d 17:12:43.92000	0.0050527	0.0191479	0.00029351	4.0589	C	1	28/08/2020 04:44		0	0	0	0	0	0	0	0	0	0	0	0	0	0
137	0	1	2	0d 17:52:43.92000	0d 17:22:43.92000	0.00510163	0.0193467	0.00029374	4.0681	C	1	28/08/2020 04:54		0	0	0	0	0	0	0	0	0	0	0	0	0	0
138	0	1	2	0d 18:02:43.92000	0d 17:32:43.92000	0.00515055	0.019546	0.00029374	4.0775	C	1	28/08/2020 05:04		0	0	0	0	0	0	0	0	0	0	0	0	0	0
139	0	1	2	0d 18:12:43.92000	0d 17:42:43.92000	0.00519948	0.0197457	0.00029358	4.087	C	1	28/08/2020 05:14		0	0	0	0	0	0	0	0	0	0	0	0	0	0
140	0	1	2	0d 18:22:43.92000	0d 17:52:43.92000	0.0052484	0.0199459	0.00029358	4.0964	C	1	28/08/2020 05:24		0	0	0	0	0	0	0	0	0	0	0	0	0	0
141	0	1	2	0d 18:32:43.92000	0d 18:02:43.92000	0.00529733	0.0201465	0.00029335	4.1062	C	1	28/08/2020 05:34		0	0	0	0	0	0	0	0	0	0	0	0	0	0
142	0	1	2	0d 18:42:43.92000	0d 18:12:43.92000	0.00534625	0.0203477	0.00029366	4.1161	C	1	28/08/2020 05:44		0	0	0	0	0	0	0	0	0	0	0	0	0	0
143	0	1	2	0d 18:52:38.65000	0d 18:22:38.65000	0.00539475	0.0205475	0.00029366	4.1262	C	5	28/08/2020 05:54		0	0	0	0	0	0	0	0	0	0	0	0	0	0
144	0	1	2	0d 19:02:38.65000	0d 18:32:38.65000	0.00544367	0.0207496	0.00029351	4.1358	C	1	28/08/2020 06:04		0	0	0	0	0	0	0	0	0	0	0	0	0	0
145	0	1	2	0d 19:12:20.01000	0d 18:42:20.01000	0.00549108	0.020946	0.00029358	4.1459	C	5	28/08/2020 06:14		0	0	0	0	0	0	0	0	0	0	0	0	0	0
146	0	1	2	0d 19:22:11.73000	0d 18:52:11.73000	0.00553933	0.0211462	0.00029366	4.1559	C	5	28/08/2020 06:24		0	0	0	0	0	0	0	0	0	0	0	0	0	0
147	0	1	2	0d 19:31:56.08000	0d 19:01:56.08000	0.00558698	0.0213445	0.00029343	4.166	C	5	28/08/2020 06:34		0	0	0	0	0	0	0	0	0	0	0	0	0	0
148	0	1	2	0d 19:41:37.60000	0d 19:11:37.60000	0.0056344	0.0215423	0.00029366	4.1762	C	5	28/08/2020 06:43		0	0	0	0	0	0	0	0	0	0	0	0	0	0
149	0	1	2	0d 19:51:26.27000	0d 19:21:26.27000	0.0056824	0.021743	0.00029328	4.1863	C	5	28/08/2020 06:53		0	0	0	0	0	0	0	0	0	0	0	0	0	0
150	0	1	2	0d 20:00:56.92000	0d 19:30:56.92000	0.00572893	0.021938	0.00029343	4.1964	C	5	28/08/2020 07:03		0	0	0	0	0	0	0	0	0	0	0	0	0	0
151	0	1	2	0d 20:04:12.53000	0d 19:34:12.53000	0.00574488	0.022005	0.00029358	4.2	C	133	28/08/2020 07:06		0	0	0	0	0	0	0	0	0	0	0	0	0	0
152	0	1	3	0d 20:04:12.56000	0d 00:00:00.03000	0.00574489	0.022005	0.00029374	4.2	C	0	28/08/2020 07:06		0	0	0	0	0	0	0	0	0	0	0	0	0	0
153	0	1	3	0d 20:05:54.27000	0d 00:01:41.74000	0.00575189	0.0220344	0.00019364	4.2002	C	4	28/08/2020 07:08		0	0	0	0	0	0	0	0	0	0	0	0	0	0
154	0	1	3	0d 20:08:53.46000	0d 00:04:40.93000	0.0057587	0.022063	0.00009361	4.2002	C	4	28/08/2020 07:11		0	0	0	0	0	0	0	0	0	0	0	0	0	0
155	0	1	3	0d 20:16:30.85000	0d 00:12:18.32000	0.00576548	0.0220915	0.00002937	4.2	C	132	28/08/2020 07:18		0	0	0	0	0	0	0	0	0	0	0	0	0	0
156	0	1	4	0d 20:16:30.86000	0d 00:00:00.01000	0	0	0	4.1994	R	0	28/08/2020 07:18		0	0	0	0	0	0	0	0	0	0	0	0	0	0
157	0	1	4	0d 20:16:32.86000	0d 00:00:02.01000	0	0	0	4.1996	R	1	28/08/2020 07:18		0	0	0	0	0	0	0	0	0	0	0	0	0	0
158	0	1	4	0d 20:16:34.86000	0d 00:00:04.01000	0	0	0	4.1996	R	1	28/08/2020 07:18		0	0	0	0	0	0	0	0	0	0	0	0	0	0
159	0	1	4	0d 20:16:36.86000	0d 00:00:06.01000	0	0	0	4.1997	R	1	28/08/2020 07:18		0	0	0	0	0	0	0	0	0	0	0	0	0	0
160	0	1	4	0d 20:16:38.86000	0d 00:00:08.01000	0	0	0	4.1994	R	1	28/08/2020 07:18		0	0	0	0	0	0	0	0	0	0	0	0	0	0
161	0	1	4	0d 20:16:40.85000	0d 00:00:10.00000	0	0	0	4.1996	R	129	28/08/2020 07:18		0	0	0	0	0	0	0	0	0	0	0	0	0	0
162	0	1	5	0d 20:16:40.91000	0d 00:00:00.06000	0	0.00000002	0.00029404	4.197	D	0	28/08/2020 07:18		0	0	0	0	0	0	0	0	0	0	0	0	0	0
163	0	1	5	0d 20:22:35.62000	0d 00:05:54.77000	0.00002893	0.00012124	0.00029351	4.1869	D	5	28/08/2020 07:24		0	0	0	0	0	0	0	0	0	0	0	0	0	0
164	0	1	5	0d 20:30:52.84000	0d 00:14:11.99000	0.00006947	0.00029079	0.00029358	4.1769	D	5	28/08/2020 07:32		0	0	0	0	0	0	0	0	0	0	0	0	0	0
165	0	1	5	0d 20:39:20.75000	0d 00:22:39.90000	0.00011089	0.00046358	0.00029381	4.1668	D	5	28/08/2020 07:41		0	0	0	0	0	0	0	0	0	0	0	0	0	0
166	0	1	5	0d 20:48:02.37000	0d 00:31:21.52000	0.00015342	0.0006406	0.00029343	4.1567	D	5	28/08/2020 07:50		0	0	0	0	0	0	0	0	0	0	0	0	0	0
167	0	1	5	0d 20:56:52.09000	0d 00:40:11.24000	0.00019662	0.00081994	0.00029351	4.1466	D	5	28/08/2020 07:58		0	0	0	0	0	0	0	0	0	0	0	0	0	0
168	0	1	5	0d 21:05:46.08000	0d 00:49:05.23000	0.00024016	0.00100029	0.00029351	4.1366	D	5	28/08/2020 08:07		0	0	0	0	0	0	0	0	0	0	0	0	0	0
169	0	1	5	0d 21:14:51.02000	0d 00:58:10.17000	0.0002846	0.00118389	0.00029351	4.1265	D	5	28/08/2020 08:16		0	0	0	0	0	0	0	0	0	0	0	0	0	0
170	0	1	5	0d 21:24:02.97000	0d 01:07:22.12000	0.0003296	0.00136939	0.00029366	4.1163	D	5	28/08/2020 08:26		0	0	0	0	0	0	0	0	0	0	0	0	0	0
171	0	1	5	0d 21:33:34.76000	0d 01:16:53.91000	0.00037623	0.00156109	0.00029358	4.1062	D	5	28/08/2020 08:35		0	0	0	0	0	0	0	0	0	0	0	0	0	0
172	0	1	5	0d 21:43:04.60000	0d 01:26:23.75000	0.0004227	0.00175166	0.00029351	4.0961	D	5	28/08/2020 08:45		0	0	0	0	0	0	0	0	0	0	0	0	0	0
173	0	1	5	0d 21:52:46.23000	0d 01:36:05.38000	0.00047012	0.0019457	0.00029374	4.0861	D	5	28/08/2020 08:54		0	0	0	0	0	0	0	0	0	0	0	0	0	0
174	0	1	5	0d 22:02:29.49000	0d 01:45:48.64000	0.00051768	0.0021398	0.00029335	4.076	D	5	28/08/2020 09:04		0	0	0	0	0	0	0	0	0	0	0	0	0	0
175	0	1	5	0d 22:12:29.49000	0d 01:55:48.64000	0.00056661	0.00233898	0.00029351	4.0659	D	1	28/08/2020 09:14		0	0	0	0	0	0	0	0	0	0	0	0	0	0
176	0	1	5	0d 22:22:29.49000	0d 02:05:48.64000	0.00061553	0.00253768	0.00029343	4.0562	D	1	28/08/2020 09:24		0	0	0	0	0	0	0	0	0	0	0	0	0	0
177	0	1	5	0d 22:32:29.49000	0d 02:15:48.64000	0.00066446	0.00273589	0.00029366	4.0464	D	1	28/08/2020 09:34		0	0	0	0	0	0	0	0	0	0	0	0	0	0
178	0	1	5	0d 22:42:29.49000	0d 02:25:48.64000	0.00071339	0.00293362	0.00029351	4.0365	D	1	28/08/2020 09:44		0	0	0	0	0	0	0	0	0	0	0	0	0	0
179	0	1	5	0d 22:52:29.49000	0d 02:35:48.64000	0.00076231	0.00313088	0.00029358	4.027	D	1	28/08/2020 09:54		0	0	0	0	0	0	0	0	0	0	0	0	0	0
180	0	1	5	0d 23:02:29.49000	0d 02:45:48.64000	0.00081124	0.00332768	0.00029343	4.0177	D	1	28/08/2020 10:04		0	0	0	0	0	0	0	0	0	0	0	0	0	0
181	0	1	5	0d 23:12:29.49000	0d 02:55:48.64000	0.00086016	0.00352402	0.00029343	4.0084	D	1	28/08/2020 10:14		0	0	0	0	0	0	0	0	0	0	0	0	0	0
182	0	1	5	0d 23:22:29.49000	0d 03:05:48.64000	0.00090909	0.00371991	0.00029374	3.9991	D	1	28/08/2020 10:24		0	0	0	0	0	0	0	0	0	0	0	0	0	0
183	0	1	5	0d 23:32:29.49000	0d 03:15:48.64000	0.00095801	0.00391534	0.00029351	3.9899	D	1	28/08/2020 10:34		0	0	0	0	0	0	0	0	0	0	0	0	0	0
184	0	1	5	0d 23:42:29.49000	0d 03:25:48.64000	0.00100694	0.00411033	0.00029366	3.9808	D	1	28/08/2020 10:44		0	0	0	0	0	0	0	0	0	0	0	0	0	0
185	0	1	5	0d 23:52:29.49000	0d 03:35:48.64000	0.00105587	0.00430488	0.00029374	3.9718	D	1	28/08/2020 10:54		0	0	0	0	0	0	0	0	0	0	0	0	0	0
186	0	1	5	1d 00:02:29.49000	0d 03:45:48.64000	0.00110479	0.00449899	0.00029381	3.9629	D	1	28/08/2020 11:04		0	0	0	0	0	0	0	0	0	0	0	0	0	0
187	0	1	5	1d 00:12:29.49000	0d 03:55:48.64000	0.00115372	0.00469266	0.00029335	3.9538	D	1	28/08/2020 11:14		0	0	0	0	0	0	0	0	0	0	0	0	0	0
188	0	1	5	1d 00:22:29.49000	0d 04:05:48.64000	0.00120264	0.00488589	0.00029351	3.9449	D	1	28/08/2020 11:24		0	0	0	0	0	0	0	0	0	0	0	0	0	0
189	0	1	5	1d 00:32:29.49000	0d 04:15:48.64000	0.00125157	0.0050787	0.00029351	3.9364	D	1	28/08/2020 11:34		0	0	0	0	0	0	0	0	0	0	0	0	0	0
190	0	1	5	1d 00:42:29.49000	0d 04:25:48.64000	0.00130049	0.00527108	0.00029351	3.9275	D	1	28/08/2020 11:44		0	0	0	0	0	0	0	0	0	0	0	0	0	0
191	0	1	5	1d 00:52:29.49000	0d 04:35:48.64000	0.00134942	0.00546304	0.00029335	3.9191	D	1	28/08/2020 11:54		0	0	0	0	0	0	0	0	0	0	0	0	0	0
192	0	1	5	1d 01:02:29.49000	0d 04:45:48.64000	0.00139834	0.00565458	0.00029381	3.9109	D	1	28/08/2020 12:04		0	0	0	0	0	0	0	0	0	0	0	0	0	0
193	0	1	5	1d 01:12:29.49000	0d 04:55:48.64000	0.00144727	0.00584571	0.00029358	3.9025	D	1	28/08/2020 12:14		0	0	0	0	0	0	0	0	0	0	0	0	0	0
194	0	1	5	1d 01:22:29.49000	0d 05:05:48.64000	0.0014962	0.00603643	0.00029374	3.8941	D	1	28/08/2020 12:24		0	0	0	0	0	0	0	0	0	0	0	0	0	0
195	0	1	5	1d 01:32:29.49000	0d 05:15:48.64000	0.00154512	0.00622676	0.00029351	3.8862	D	1	28/08/2020 12:34		0	0	0	0	0	0	0	0	0	0	0	0	0	0
196	0	1	5	1d 01:42:29.49000	0d 05:25:48.64000	0.00159405	0.00641669	0.00029343	3.8782	D	1	28/08/2020 12:44		0	0	0	0	0	0	0	0	0	0	0	0	0	0
197	0	1	5	1d 01:52:29.49000	0d 05:35:48.64000	0.00164297	0.00660624	0.00029335	3.8703	D	1	28/08/2020 12:54		0	0	0	0	0	0	0	0	0	0	0	0	0	0
198	0	1	5	1d 02:02:29.49000	0d 05:45:48.64000	0.0016919	0.00679542	0.00029343	3.8628	D	1	28/08/2020 13:04		0	0	0	0	0	0	0	0	0	0	0	0	0	0
199	0	1	5	1d 02:12:29.49000	0d 05:55:48.64000	0.00174082	0.00698423	0.00029351	3.8553	D	1	28/08/2020 13:14		0	0	0	0	0	0	0	0	0	0	0	0	0	0
200	0	1	5	1d 02:22:29.49000	0d 06:05:48.64000	0.00178975	0.0071727	0.00029358	3.8485	D	1	28/08/2020 13:24		0	0	0	0	0	0	0	0	0	0	0	0	0	0
201	0	1	5	1d 02:32:29.49000	0d 06:15:48.64000	0.00183867	0.00736082	0.00029351	3.8418	D	1	28/08/2020 13:34		0	0	0	0	0	0	0	0	0	0	0	0	0	0
202	0	1	5	1d 02:42:29.49000	0d 06:25:48.64000	0.0018876	0.00754862	0.00029358	3.835	D	1	28/08/2020 13:44		0	0	0	0	0	0	0	0	0	0	0	0	0	0
203	0	1	5	1d 02:52:29.49000	0d 06:35:48.64000	0.00193653	0.0077361	0.00029343	3.8286	D	1	28/08/2020 13:54		0	0	0	0	0	0	0	0	0	0	0	0	0	0
204	0	1	5	1d 03:02:29.49000	0d 06:45:48.64000	0.00198545	0.00792327	0.00029351	3.8227	D	1	28/08/2020 14:04		0	0	0	0	0	0	0	0	0	0	0	0	0	0
205	0	1	5	1d 03:12:29.49000	0d 06:55:48.64000	0.00203438	0.00811016	0.00029351	3.8169	D	1	28/08/2020 14:14		0	0	0	0	0	0	0	0	0	0	0	0	0	0
206	0	1	5	1d 03:22:29.49000	0d 07:05:48.64000	0.0020833	0.00829677	0.00029358	3.8112	D	1	28/08/2020 14:24		0	0	0	0	0	0	0	0	0	0	0	0	0	0
207	0	1	5	1d 03:32:29.49000	0d 07:15:48.64000	0.00213223	0.00848312	0.00029366	3.8061	D	1	28/08/2020 14:34		0	0	0	0	0	0	0	0	0	0	0	0	0	0
208	0	1	5	1d 03:42:29.49000	0d 07:25:48.64000	0.00218115	0.00866921	0.00029366	3.801	D	1	28/08/2020 14:44		0	0	0	0	0	0	0	0	0	0	0	0	0	0
209	0	1	5	1d 03:52:29.49000	0d 07:35:48.64000	0.00223008	0.00885506	0.00029366	3.796	D	1	28/08/2020 14:54		0	0	0	0	0	0	0	0	0	0	0	0	0	0
210	0	1	5	1d 04:02:29.49000	0d 07:45:48.64000	0.002279	0.00904068	0.00029358	3.7916	D	1	28/08/2020 15:04		0	0	0	0	0	0	0	0	0	0	0	0	0	0
211	0	1	5	1d 04:12:29.49000	0d 07:55:48.64000	0.00232793	0.00922608	0.00029351	3.7871	D	1	28/08/2020 15:14		0	0	0	0	0	0	0	0	0	0	0	0	0	0
212	0	1	5	1d 04:22:29.49000	0d 08:05:48.64000	0.00237686	0.00941127	0.00029343	3.7832	D	1	28/08/2020 15:24		0	0	0	0	0	0	0	0	0	0	0	0	0	0
213	0	1	5	1d 04:32:29.49000	0d 08:15:48.64000	0.00242578	0.00959626	0.00029374	3.7789	D	1	28/08/2020 15:34		0	0	0	0	0	0	0	0	0	0	0	0	0	0
214	0	1	5	1d 04:42:29.49000	0d 08:25:48.64000	0.00247471	0.00978106	0.00029358	3.7751	D	1	28/08/2020 15:44		0	0	0	0	0	0	0	0	0	0	0	0	0	0
215	0	1	5	1d 04:52:29.49000	0d 08:35:48.64000	0.00252363	0.00996567	0.00029358	3.7714	D	1	28/08/2020 15:54		0	0	0	0	0	0	0	0	0	0	0	0	0	0
216	0	1	5	1d 05:02:29.49000	0d 08:45:48.64000	0.00257256	0.0101501	0.00029358	3.7678	D	1	28/08/2020 16:04		0	0	0	0	0	0	0	0	0	0	0	0	0	0
217	0	1	5	1d 05:12:29.49000	0d 08:55:48.64000	0.00262148	0.0103344	0.00029351	3.7644	D	1	28/08/2020 16:14		0	0	0	0	0	0	0	0	0	0	0	0	0	0
218	0	1	5	1d 05:22:29.49000	0d 09:05:48.64000	0.00267041	0.0105185	0.00029351	3.761	D	1	28/08/2020 16:24		0	0	0	0	0	0	0	0	0	0	0	0	0	0
219	0	1	5	1d 05:32:29.49000	0d 09:15:48.64000	0.00271933	0.0107024	0.00029351	3.7578	D	1	28/08/2020 16:34		0	0	0	0	0	0	0	0	0	0	0	0	0	0
220	0	1	5	1d 05:42:29.49000	0d 09:25:48.64000	0.00276826	0.0108862	0.00029366	3.7549	D	1	28/08/2020 16:44		0	0	0	0	0	0	0	0	0	0	0	0	0	0
221	0	1	5	1d 05:52:29.49000	0d 09:35:48.64000	0.00281719	0.0110698	0.00029358	3.7519	D	1	28/08/2020 16:54		0	0	0	0	0	0	0	0	0	0	0	0	0	0
222	0	1	5	1d 06:02:29.49000	0d 09:45:48.64000	0.00286611	0.0112533	0.00029358	3.7488	D	1	28/08/2020 17:04		0	0	0	0	0	0	0	0	0	0	0	0	0	0
223	0	1	5	1d 06:12:29.49000	0d 09:55:48.64000	0.00291504	0.0114367	0.00029343	3.7458	D	1	28/08/2020 17:14		0	0	0	0	0	0	0	0	0	0	0	0	0	0
224	0	1	5	1d 06:22:29.49000	0d 10:05:48.64000	0.00296396	0.0116199	0.00029358	3.7427	D	1	28/08/2020 17:24		0	0	0	0	0	0	0	0	0	0	0	0	0	0
225	0	1	5	1d 06:32:29.49000	0d 10:15:48.64000	0.00301289	0.0118029	0.00029381	3.74	D	1	28/08/2020 17:34		0	0	0	0	0	0	0	0	0	0	0	0	0	0
226	0	1	5	1d 06:42:29.49000	0d 10:25:48.64000	0.00306181	0.0119858	0.00029374	3.7372	D	1	28/08/2020 17:44		0	0	0	0	0	0	0	0	0	0	0	0	0	0
227	0	1	5	1d 06:52:29.49000	0d 10:35:48.64000	0.00311074	0.0121686	0.00029343	3.7342	D	1	28/08/2020 17:54		0	0	0	0	0	0	0	0	0	0	0	0	0	0
228	0	1	5	1d 07:02:29.49000	0d 10:45:48.64000	0.00315967	0.0123512	0.00029351	3.7313	D	1	28/08/2020 18:04		0	0	0	0	0	0	0	0	0	0	0	0	0	0
229	0	1	5	1d 07:12:29.49000	0d 10:55:48.64000	0.00320859	0.0125337	0.00029351	3.7285	D	1	28/08/2020 18:14		0	0	0	0	0	0	0	0	0	0	0	0	0	0
230	0	1	5	1d 07:22:29.49000	0d 11:05:48.64000	0.00325752	0.0127161	0.00029358	3.7255	D	1	28/08/2020 18:24		0	0	0	0	0	0	0	0	0	0	0	0	0	0
231	0	1	5	1d 07:32:29.49000	0d 11:15:48.64000	0.00330644	0.0128983	0.00029351	3.7226	D	1	28/08/2020 18:34		0	0	0	0	0	0	0	0	0	0	0	0	0	0
232	0	1	5	1d 07:42:29.49000	0d 11:25:48.64000	0.00335537	0.0130803	0.00029374	3.7195	D	1	28/08/2020 18:44		0	0	0	0	0	0	0	0	0	0	0	0	0	0
233	0	1	5	1d 07:52:29.49000	0d 11:35:48.64000	0.00340429	0.0132622	0.00029366	3.7165	D	1	28/08/2020 18:54		0	0	0	0	0	0	0	0	0	0	0	0	0	0
234	0	1	5	1d 08:02:29.49000	0d 11:45:48.64000	0.00345322	0.013444	0.00029374	3.7134	D	1	28/08/2020 19:04		0	0	0	0	0	0	0	0	0	0	0	0	0	0
235	0	1	5	1d 08:12:29.49000	0d 11:55:48.64000	0.00350214	0.0136256	0.00029351	3.7105	D	1	28/08/2020 19:14		0	0	0	0	0	0	0	0	0	0	0	0	0	0
236	0	1	5	1d 08:22:29.49000	0d 12:05:48.64000	0.00355107	0.0138071	0.00029366	3.7073	D	1	28/08/2020 19:24		0	0	0	0	0	0	0	0	0	0	0	0	0	0
237	0	1	5	1d 08:32:29.49000	0d 12:15:48.64000	0.0036	0.0139884	0.00029351	3.7041	D	1	28/08/2020 19:34		0	0	0	0	0	0	0	0	0	0	0	0	0	0
238	0	1	5	1d 08:42:29.49000	0d 12:25:48.64000	0.00364892	0.0141695	0.00029366	3.7008	D	1	28/08/2020 19:44		0	0	0	0	0	0	0	0	0	0	0	0	0	0
239	0	1	5	1d 08:52:29.49000	0d 12:35:48.64000	0.00369785	0.0143505	0.00029343	3.6976	D	1	28/08/2020 19:54		0	0	0	0	0	0	0	0	0	0	0	0	0	0
240	0	1	5	1d 09:02:29.49000	0d 12:45:48.64000	0.00374677	0.0145313	0.00029366	3.6941	D	1	28/08/2020 20:04		0	0	0	0	0	0	0	0	0	0	0	0	0	0
241	0	1	5	1d 09:12:29.49000	0d 12:55:48.64000	0.0037957	0.014712	0.00029351	3.6905	D	1	28/08/2020 20:14		0	0	0	0	0	0	0	0	0	0	0	0	0	0
242	0	1	5	1d 09:22:29.49000	0d 13:05:48.64000	0.00384462	0.0148925	0.00029381	3.687	D	1	28/08/2020 20:24		0	0	0	0	0	0	0	0	0	0	0	0	0	0
243	0	1	5	1d 09:32:29.49000	0d 13:15:48.64000	0.00389355	0.0150728	0.00029366	3.6834	D	1	28/08/2020 20:34		0	0	0	0	0	0	0	0	0	0	0	0	0	0
244	0	1	5	1d 09:42:29.49000	0d 13:25:48.64000	0.00394247	0.0152529	0.00029358	3.6796	D	1	28/08/2020 20:44		0	0	0	0	0	0	0	0	0	0	0	0	0	0
245	0	1	5	1d 09:52:29.49000	0d 13:35:48.64000	0.0039914	0.0154328	0.00029358	3.6757	D	1	28/08/2020 20:54		0	0	0	0	0	0	0	0	0	0	0	0	0	0
246	0	1	5	1d 10:02:29.49000	0d 13:45:48.64000	0.00404033	0.0156126	0.00029351	3.6718	D	1	28/08/2020 21:04		0	0	0	0	0	0	0	0	0	0	0	0	0	0
247	0	1	5	1d 10:12:29.49000	0d 13:55:48.64000	0.00408925	0.0157921	0.00029351	3.6677	D	1	28/08/2020 21:14		0	0	0	0	0	0	0	0	0	0	0	0	0	0
248	0	1	5	1d 10:22:29.49000	0d 14:05:48.64000	0.00413818	0.0159715	0.00029366	3.6637	D	1	28/08/2020 21:24		0	0	0	0	0	0	0	0	0	0	0	0	0	0
249	0	1	5	1d 10:32:29.49000	0d 14:15:48.64000	0.0041871	0.0161506	0.00029351	3.6596	D	1	28/08/2020 21:34		0	0	0	0	0	0	0	0	0	0	0	0	0	0
250	0	1	5	1d 10:42:29.49000	0d 14:25:48.64000	0.00423603	0.0163296	0.00029351	3.655	D	1	28/08/2020 21:44		0	0	0	0	0	0	0	0	0	0	0	0	0	0
251	0	1	5	1d 10:52:29.49000	0d 14:35:48.64000	0.00428495	0.0165083	0.00029351	3.6509	D	1	28/08/2020 21:54		0	0	0	0	0	0	0	0	0	0	0	0	0	0
252	0	1	5	1d 11:02:29.49000	0d 14:45:48.64000	0.00433388	0.0166868	0.00029351	3.6461	D	1	28/08/2020 22:04		0	0	0	0	0	0	0	0	0	0	0	0	0	0
253	0	1	5	1d 11:12:29.49000	0d 14:55:48.64000	0.0043828	0.0168651	0.00029343	3.6414	D	1	28/08/2020 22:14		0	0	0	0	0	0	0	0	0	0	0	0	0	0
254	0	1	5	1d 11:22:29.49000	0d 15:05:48.64000	0.00443173	0.0170431	0.00029343	3.6367	D	1	28/08/2020 22:24		0	0	0	0	0	0	0	0	0	0	0	0	0	0
255	0	1	5	1d 11:32:29.49000	0d 15:15:48.64000	0.00448066	0.0172209	0.00029366	3.6315	D	1	28/08/2020 22:34		0	0	0	0	0	0	0	0	0	0	0	0	0	0
256	0	1	5	1d 11:42:29.49000	0d 15:25:48.64000	0.00452958	0.0173985	0.00029335	3.6262	D	1	28/08/2020 22:44		0	0	0	0	0	0	0	0	0	0	0	0	0	0
257	0	1	5	1d 11:52:29.49000	0d 15:35:48.64000	0.00457851	0.0175758	0.00029358	3.6202	D	1	28/08/2020 22:54		0	0	0	0	0	0	0	0	0	0	0	0	0	0
258	0	1	5	1d 12:02:29.49000	0d 15:45:48.64000	0.00462743	0.0177527	0.00029343	3.6141	D	1	28/08/2020 23:04		0	0	0	0	0	0	0	0	0	0	0	0	0	0
259	0	1	5	1d 12:12:29.49000	0d 15:55:48.64000	0.00467636	0.0179294	0.00029343	3.6074	D	1	28/08/2020 23:14		0	0	0	0	0	0	0	0	0	0	0	0	0	0
260	0	1	5	1d 12:22:29.49000	0d 16:05:48.64000	0.00472528	0.0181057	0.00029358	3.5996	D	1	28/08/2020 23:24		0	0	0	0	0	0	0	0	0	0	0	0	0	0
261	0	1	5	1d 12:32:29.49000	0d 16:15:48.64000	0.00477421	0.0182816	0.00029335	3.5911	D	1	28/08/2020 23:34		0	0	0	0	0	0	0	0	0	0	0	0	0	0
262	0	1	5	1d 12:42:08.34000	0d 16:25:27.49000	0.00482141	0.0184509	0.00029351	3.581	D	5	28/08/2020 23:44		0	0	0	0	0	0	0	0	0	0	0	0	0	0
263	0	1	5	1d 12:50:15.96000	0d 16:33:35.11000	0.00486117	0.0185931	0.00029366	3.5709	D	5	28/08/2020 23:52		0	0	0	0	0	0	0	0	0	0	0	0	0	0
264	0	1	5	1d 12:56:52.78000	0d 16:40:11.93000	0.00489353	0.0187085	0.00029358	3.5608	D	5	28/08/2020 23:59		0	0	0	0	0	0	0	0	0	0	0	0	0	0
265	0	1	5	1d 13:02:25.90000	0d 16:45:45.05000	0.00492069	0.0188051	0.00029366	3.5508	D	5	29/08/2020 00:04		0	0	0	0	0	0	0	0	0	0	0	0	0	0
266	0	1	5	1d 13:06:52.60000	0d 16:50:11.75000	0.00494244	0.0188822	0.00029343	3.5407	D	5	29/08/2020 00:09		0	0	0	0	0	0	0	0	0	0	0	0	0	0
267	0	1	5	1d 13:10:31.46000	0d 16:53:50.61000	0.00496029	0.0189453	0.00029358	3.5306	D	5	29/08/2020 00:12		0	0	0	0	0	0	0	0	0	0	0	0	0	0
268	0	1	5	1d 13:13:28.86000	0d 16:56:48.01000	0.00497475	0.0189963	0.00029374	3.5206	D	5	29/08/2020 00:15		0	0	0	0	0	0	0	0	0	0	0	0	0	0
269	0	1	5	1d 13:16:04.03000	0d 16:59:23.18000	0.00498741	0.0190408	0.00029351	3.5105	D	5	29/08/2020 00:18		0	0	0	0	0	0	0	0	0	0	0	0	0	0
270	0	1	5	1d 13:18:10.13000	0d 17:01:29.28000	0.00499769	0.0190769	0.00029374	3.5004	D	5	29/08/2020 00:20		0	0	0	0	0	0	0	0	0	0	0	0	0	0
271	0	1	5	1d 13:19:59.55000	0d 17:03:18.70000	0.00500661	0.0191081	0.00029366	3.4903	D	5	29/08/2020 00:22		0	0	0	0	0	0	0	0	0	0	0	0	0	0
272	0	1	5	1d 13:21:38.11000	0d 17:04:57.26000	0.00501465	0.0191361	0.00029358	3.4803	D	5	29/08/2020 00:23		0	0	0	0	0	0	0	0	0	0	0	0	0	0
273	0	1	5	1d 13:23:01.27000	0d 17:06:20.42000	0.00502143	0.0191596	0.00029374	3.4701	D	5	29/08/2020 00:25		0	0	0	0	0	0	0	0	0	0	0	0	0	0
274	0	1	5	1d 13:24:18.30000	0d 17:07:37.45000	0.00502771	0.0191814	0.00029335	3.46	D	5	29/08/2020 00:26		0	0	0	0	0	0	0	0	0	0	0	0	0	0
275	0	1	5	1d 13:25:23.33000	0d 17:08:42.48000	0.00503301	0.0191997	0.00029335	3.4499	D	5	29/08/2020 00:27		0	0	0	0	0	0	0	0	0	0	0	0	0	0
276	0	1	5	1d 13:26:27.07000	0d 17:09:46.22000	0.00503821	0.0192176	0.00029374	3.4398	D	5	29/08/2020 00:28		0	0	0	0	0	0	0	0	0	0	0	0	0	0
277	0	1	5	1d 13:27:26.49000	0d 17:10:45.64000	0.00504305	0.0192343	0.00029343	3.4298	D	5	29/08/2020 00:29		0	0	0	0	0	0	0	0	0	0	0	0	0	0
278	0	1	5	1d 13:28:15.12000	0d 17:11:34.27000	0.00504702	0.0192479	0.00029351	3.4197	D	5	29/08/2020 00:30		0	0	0	0	0	0	0	0	0	0	0	0	0	0
279	0	1	5	1d 13:28:58.78000	0d 17:12:17.93000	0.00505058	0.01926	0.00029366	3.4095	D	5	29/08/2020 00:31		0	0	0	0	0	0	0	0	0	0	0	0	0	0
280	0	1	5	1d 13:29:41.36000	0d 17:13:00.51000	0.00505405	0.0192718	0.00029366	3.3994	D	5	29/08/2020 00:31		0	0	0	0	0	0	0	0	0	0	0	0	0	0
281	0	1	5	1d 13:30:22.55000	0d 17:13:41.70000	0.00505741	0.0192832	0.00029351	3.3892	D	5	29/08/2020 00:32		0	0	0	0	0	0	0	0	0	0	0	0	0	0
282	0	1	5	1d 13:31:05.30000	0d 17:14:24.45000	0.0050609	0.019295	0.00029374	3.3791	D	5	29/08/2020 00:33		0	0	0	0	0	0	0	0	0	0	0	0	0	0
283	0	1	5	1d 13:31:41.44000	0d 17:15:00.59000	0.00506384	0.019305	0.00029366	3.369	D	5	29/08/2020 00:33		0	0	0	0	0	0	0	0	0	0	0	0	0	0
284	0	1	5	1d 13:32:15.17000	0d 17:15:34.32000	0.00506659	0.0193142	0.00029343	3.359	D	5	29/08/2020 00:34		0	0	0	0	0	0	0	0	0	0	0	0	0	0
285	0	1	5	1d 13:32:46.35000	0d 17:16:05.50000	0.00506914	0.0193228	0.00029358	3.3489	D	5	29/08/2020 00:34		0	0	0	0	0	0	0	0	0	0	0	0	0	0
286	0	1	5	1d 13:33:15.12000	0d 17:16:34.27000	0.00507148	0.0193306	0.00029358	3.3387	D	5	29/08/2020 00:35		0	0	0	0	0	0	0	0	0	0	0	0	0	0
287	0	1	5	1d 13:33:43.04000	0d 17:17:02.19000	0.00507376	0.0193382	0.00029358	3.3285	D	5	29/08/2020 00:35		0	0	0	0	0	0	0	0	0	0	0	0	0	0
288	0	1	5	1d 13:34:10.66000	0d 17:17:29.81000	0.00507601	0.0193457	0.00029351	3.3184	D	5	29/08/2020 00:36		0	0	0	0	0	0	0	0	0	0	0	0	0	0
289	0	1	5	1d 13:34:37.07000	0d 17:17:56.22000	0.00507817	0.0193528	0.00029366	3.3083	D	5	29/08/2020 00:36		0	0	0	0	0	0	0	0	0	0	0	0	0	0
290	0	1	5	1d 13:35:01.56000	0d 17:18:20.71000	0.00508016	0.0193594	0.00029366	3.2982	D	5	29/08/2020 00:37		0	0	0	0	0	0	0	0	0	0	0	0	0	0
291	0	1	5	1d 13:35:24.86000	0d 17:18:44.01000	0.00508206	0.0193657	0.00029351	3.2882	D	5	29/08/2020 00:37		0	0	0	0	0	0	0	0	0	0	0	0	0	0
292	0	1	5	1d 13:35:46.89000	0d 17:19:06.04000	0.00508386	0.0193716	0.00029366	3.2781	D	5	29/08/2020 00:37		0	0	0	0	0	0	0	0	0	0	0	0	0	0
293	0	1	5	1d 13:36:08.30000	0d 17:19:27.45000	0.0050856	0.0193773	0.00029351	3.2679	D	5	29/08/2020 00:38		0	0	0	0	0	0	0	0	0	0	0	0	0	0
294	0	1	5	1d 13:36:29.51000	0d 17:19:48.66000	0.00508733	0.0193829	0.00029343	3.2578	D	5	29/08/2020 00:38		0	0	0	0	0	0	0	0	0	0	0	0	0	0
295	0	1	5	1d 13:36:50.13000	0d 17:20:09.28000	0.00508902	0.0193884	0.00029335	3.2477	D	5	29/08/2020 00:38		0	0	0	0	0	0	0	0	0	0	0	0	0	0
296	0	1	5	1d 13:37:11.67000	0d 17:20:30.82000	0.00509077	0.0193941	0.00029328	3.2377	D	5	29/08/2020 00:39		0	0	0	0	0	0	0	0	0	0	0	0	0	0
297	0	1	5	1d 13:37:31.85000	0d 17:20:51.00000	0.00509242	0.0193994	0.00029366	3.2276	D	5	29/08/2020 00:39		0	0	0	0	0	0	0	0	0	0	0	0	0	0
298	0	1	5	1d 13:37:50.02000	0d 17:21:09.17000	0.0050939	0.0194042	0.00029351	3.2175	D	5	29/08/2020 00:39		0	0	0	0	0	0	0	0	0	0	0	0	0	0
299	0	1	5	1d 13:38:07.41000	0d 17:21:26.56000	0.00509532	0.0194087	0.00029343	3.2074	D	5	29/08/2020 00:40		0	0	0	0	0	0	0	0	0	0	0	0	0	0
300	0	1	5	1d 13:38:24.08000	0d 17:21:43.23000	0.00509668	0.0194131	0.00029351	3.1974	D	5	29/08/2020 00:40		0	0	0	0	0	0	0	0	0	0	0	0	0	0
301	0	1	5	1d 13:38:39.79000	0d 17:21:58.94000	0.00509796	0.0194172	0.00029351	3.1873	D	5	29/08/2020 00:40		0	0	0	0	0	0	0	0	0	0	0	0	0	0
302	0	1	5	1d 13:38:54.66000	0d 17:22:13.81000	0.00509917	0.019421	0.00029366	3.1772	D	5	29/08/2020 00:41		0	0	0	0	0	0	0	0	0	0	0	0	0	0
303	0	1	5	1d 13:39:09.21000	0d 17:22:28.36000	0.00510036	0.0194248	0.00029351	3.167	D	5	29/08/2020 00:41		0	0	0	0	0	0	0	0	0	0	0	0	0	0
304	0	1	5	1d 13:39:23.49000	0d 17:22:42.64000	0.00510152	0.0194285	0.00029366	3.1568	D	5	29/08/2020 00:41		0	0	0	0	0	0	0	0	0	0	0	0	0	0
305	0	1	5	1d 13:39:37.31000	0d 17:22:56.46000	0.00510265	0.019432	0.00029374	3.1467	D	5	29/08/2020 00:41		0	0	0	0	0	0	0	0	0	0	0	0	0	0
306	0	1	5	1d 13:39:50.52000	0d 17:23:09.67000	0.00510373	0.0194354	0.00029328	3.1366	D	5	29/08/2020 00:41		0	0	0	0	0	0	0	0	0	0	0	0	0	0
307	0	1	5	1d 13:40:03.62000	0d 17:23:22.77000	0.00510479	0.0194388	0.00029358	3.1266	D	5	29/08/2020 00:42		0	0	0	0	0	0	0	0	0	0	0	0	0	0
308	0	1	5	1d 13:40:16.00000	0d 17:23:35.15000	0.0051058	0.0194419	0.00029343	3.1165	D	5	29/08/2020 00:42		0	0	0	0	0	0	0	0	0	0	0	0	0	0
309	0	1	5	1d 13:40:28.42000	0d 17:23:47.57000	0.00510682	0.0194451	0.00029343	3.1063	D	5	29/08/2020 00:42		0	0	0	0	0	0	0	0	0	0	0	0	0	0
310	0	1	5	1d 13:40:40.59000	0d 17:23:59.74000	0.00510781	0.0194481	0.00029374	3.0962	D	5	29/08/2020 00:42		0	0	0	0	0	0	0	0	0	0	0	0	0	0
311	0	1	5	1d 13:40:52.48000	0d 17:24:11.63000	0.00510878	0.0194511	0.00029351	3.0861	D	5	29/08/2020 00:43		0	0	0	0	0	0	0	0	0	0	0	0	0	0
312	0	1	5	1d 13:41:04.21000	0d 17:24:23.36000	0.00510973	0.0194541	0.00029351	3.0758	D	5	29/08/2020 00:43		0	0	0	0	0	0	0	0	0	0	0	0	0	0
313	0	1	5	1d 13:41:16.08000	0d 17:24:35.23000	0.0051107	0.0194571	0.00029328	3.0655	D	5	29/08/2020 00:43		0	0	0	0	0	0	0	0	0	0	0	0	0	0
314	0	1	5	1d 13:41:27.19000	0d 17:24:46.34000	0.00511161	0.0194598	0.00029366	3.0553	D	5	29/08/2020 00:43		0	0	0	0	0	0	0	0	0	0	0	0	0	0
315	0	1	5	1d 13:41:38.32000	0d 17:24:57.47000	0.00511252	0.0194626	0.00029343	3.0451	D	5	29/08/2020 00:43		0	0	0	0	0	0	0	0	0	0	0	0	0	0
316	0	1	5	1d 13:41:49.10000	0d 17:25:08.25000	0.00511339	0.0194653	0.00029351	3.0349	D	5	29/08/2020 00:43		0	0	0	0	0	0	0	0	0	0	0	0	0	0
317	0	1	5	1d 13:41:59.82000	0d 17:25:18.97000	0.00511427	0.0194679	0.00029358	3.0248	D	5	29/08/2020 00:44		0	0	0	0	0	0	0	0	0	0	0	0	0	0
318	0	1	5	1d 13:42:09.78000	0d 17:25:28.93000	0.00511508	0.0194704	0.00029343	3.0146	D	5	29/08/2020 00:44		0	0	0	0	0	0	0	0	0	0	0	0	0	0
319	0	1	5	1d 13:42:19.34000	0d 17:25:38.49000	0.00511586	0.0194727	0.00029335	3.0043	D	5	29/08/2020 00:44		0	0	0	0	0	0	0	0	0	0	0	0	0	0
320	0	1	5	1d 13:42:28.79000	0d 17:25:47.94000	0.00511663	0.019475	0.00029358	2.9941	D	5	29/08/2020 00:44		0	0	0	0	0	0	0	0	0	0	0	0	0	0
321	0	1	5	1d 13:42:37.82000	0d 17:25:56.97000	0.00511737	0.0194772	0.00029351	2.9839	D	5	29/08/2020 00:44		0	0	0	0	0	0	0	0	0	0	0	0	0	0
322	0	1	5	1d 13:42:46.55000	0d 17:26:05.70000	0.00511808	0.0194794	0.00029366	2.9737	D	5	29/08/2020 00:44		0	0	0	0	0	0	0	0	0	0	0	0	0	0
323	0	1	5	1d 13:42:55.33000	0d 17:26:14.48000	0.0051188	0.0194815	0.00029351	2.9635	D	5	29/08/2020 00:45		0	0	0	0	0	0	0	0	0	0	0	0	0	0
324	0	1	5	1d 13:43:03.66000	0d 17:26:22.81000	0.00511947	0.0194835	0.00029358	2.9532	D	5	29/08/2020 00:45		0	0	0	0	0	0	0	0	0	0	0	0	0	0
325	0	1	5	1d 13:43:11.98000	0d 17:26:31.13000	0.00512015	0.0194855	0.00029366	2.9429	D	5	29/08/2020 00:45		0	0	0	0	0	0	0	0	0	0	0	0	0	0
326	0	1	5	1d 13:43:20.15000	0d 17:26:39.30000	0.00512082	0.0194874	0.00029351	2.9328	D	5	29/08/2020 00:45		0	0	0	0	0	0	0	0	0	0	0	0	0	0
327	0	1	5	1d 13:43:27.91000	0d 17:26:47.06000	0.00512145	0.0194893	0.00029358	2.9226	D	5	29/08/2020 00:45		0	0	0	0	0	0	0	0	0	0	0	0	0	0
328	0	1	5	1d 13:43:35.62000	0d 17:26:54.77000	0.00512208	0.0194911	0.00029351	2.9123	D	5	29/08/2020 00:45		0	0	0	0	0	0	0	0	0	0	0	0	0	0
329	0	1	5	1d 13:43:43.27000	0d 17:27:02.42000	0.0051227	0.0194929	0.00029343	2.9021	D	5	29/08/2020 00:45		0	0	0	0	0	0	0	0	0	0	0	0	0	0
330	0	1	5	1d 13:43:50.70000	0d 17:27:09.85000	0.00512331	0.0194947	0.00029351	2.8919	D	5	29/08/2020 00:45		0	0	0	0	0	0	0	0	0	0	0	0	0	0
331	0	1	5	1d 13:43:58.09000	0d 17:27:17.24000	0.00512391	0.0194964	0.00029358	2.8818	D	5	29/08/2020 00:46		0	0	0	0	0	0	0	0	0	0	0	0	0	0
332	0	1	5	1d 13:44:05.25000	0d 17:27:24.40000	0.0051245	0.0194981	0.00029381	2.8716	D	5	29/08/2020 00:46		0	0	0	0	0	0	0	0	0	0	0	0	0	0
333	0	1	5	1d 13:44:12.43000	0d 17:27:31.58000	0.00512508	0.0194998	0.00029366	2.8614	D	5	29/08/2020 00:46		0	0	0	0	0	0	0	0	0	0	0	0	0	0
334	0	1	5	1d 13:44:19.66000	0d 17:27:38.81000	0.00512567	0.0195015	0.00029358	2.8508	D	5	29/08/2020 00:46		0	0	0	0	0	0	0	0	0	0	0	0	0	0
335	0	1	5	1d 13:44:26.78000	0d 17:27:45.93000	0.00512625	0.0195031	0.00029343	2.8403	D	5	29/08/2020 00:46		0	0	0	0	0	0	0	0	0	0	0	0	0	0
336	0	1	5	1d 13:44:33.76000	0d 17:27:52.91000	0.00512682	0.0195048	0.00029366	2.8301	D	5	29/08/2020 00:46		0	0	0	0	0	0	0	0	0	0	0	0	0	0
337	0	1	5	1d 13:44:40.58000	0d 17:27:59.73000	0.00512738	0.0195063	0.00029351	2.8197	D	5	29/08/2020 00:46		0	0	0	0	0	0	0	0	0	0	0	0	0	0
338	0	1	5	1d 13:44:47.27000	0d 17:28:06.42000	0.00512792	0.0195079	0.00029343	2.8096	D	5	29/08/2020 00:46		0	0	0	0	0	0	0	0	0	0	0	0	0	0
339	0	1	5	1d 13:44:53.86000	0d 17:28:13.01000	0.00512846	0.0195094	0.00029366	2.7996	D	5	29/08/2020 00:47		0	0	0	0	0	0	0	0	0	0	0	0	0	0
340	0	1	5	1d 13:45:00.42000	0d 17:28:19.57000	0.005129	0.0195109	0.00029366	2.7893	D	5	29/08/2020 00:47		0	0	0	0	0	0	0	0	0	0	0	0	0	0
341	0	1	5	1d 13:45:06.93000	0d 17:28:26.08000	0.00512953	0.0195123	0.00029343	2.7791	D	5	29/08/2020 00:47		0	0	0	0	0	0	0	0	0	0	0	0	0	0
342	0	1	5	1d 13:45:13.35000	0d 17:28:32.50000	0.00513005	0.0195138	0.00029351	2.7691	D	5	29/08/2020 00:47		0	0	0	0	0	0	0	0	0	0	0	0	0	0
343	0	1	5	1d 13:45:19.79000	0d 17:28:38.94000	0.00513057	0.0195152	0.00029343	2.7588	D	5	29/08/2020 00:47		0	0	0	0	0	0	0	0	0	0	0	0	0	0
344	0	1	5	1d 13:45:25.99000	0d 17:28:45.14000	0.00513108	0.0195166	0.00029343	2.7486	D	5	29/08/2020 00:47		0	0	0	0	0	0	0	0	0	0	0	0	0	0
345	0	1	5	1d 13:45:32.46000	0d 17:28:51.61000	0.00513161	0.0195181	0.00029351	2.7382	D	5	29/08/2020 00:47		0	0	0	0	0	0	0	0	0	0	0	0	0	0
346	0	1	5	1d 13:45:38.82000	0d 17:28:57.97000	0.00513213	0.0195195	0.00029374	2.7279	D	5	29/08/2020 00:47		0	0	0	0	0	0	0	0	0	0	0	0	0	0
347	0	1	5	1d 13:45:45.07000	0d 17:29:04.22000	0.00513264	0.0195209	0.00029358	2.7178	D	5	29/08/2020 00:47		0	0	0	0	0	0	0	0	0	0	0	0	0	0
348	0	1	5	1d 13:45:51.29000	0d 17:29:10.44000	0.00513314	0.0195223	0.00029351	2.7077	D	5	29/08/2020 00:47		0	0	0	0	0	0	0	0	0	0	0	0	0	0
349	0	1	5	1d 13:45:57.35000	0d 17:29:16.50000	0.00513364	0.0195236	0.00029374	2.6976	D	5	29/08/2020 00:48		0	0	0	0	0	0	0	0	0	0	0	0	0	0
350	0	1	5	1d 13:46:03.48000	0d 17:29:22.63000	0.00513414	0.0195249	0.00029343	2.6874	D	5	29/08/2020 00:48		0	0	0	0	0	0	0	0	0	0	0	0	0	0
351	0	1	5	1d 13:46:09.57000	0d 17:29:28.72000	0.00513463	0.0195263	0.00029358	2.677	D	5	29/08/2020 00:48		0	0	0	0	0	0	0	0	0	0	0	0	0	0
352	0	1	5	1d 13:46:15.69000	0d 17:29:34.84000	0.00513513	0.0195276	0.00029358	2.6668	D	5	29/08/2020 00:48		0	0	0	0	0	0	0	0	0	0	0	0	0	0
353	0	1	5	1d 13:46:21.61000	0d 17:29:40.76000	0.00513562	0.0195289	0.00029358	2.6564	D	5	29/08/2020 00:48		0	0	0	0	0	0	0	0	0	0	0	0	0	0
354	0	1	5	1d 13:46:27.49000	0d 17:29:46.64000	0.00513609	0.0195302	0.00029343	2.6464	D	5	29/08/2020 00:48		0	0	0	0	0	0	0	0	0	0	0	0	0	0
355	0	1	5	1d 13:46:33.24000	0d 17:29:52.39000	0.00513656	0.0195314	0.00029351	2.6361	D	5	29/08/2020 00:48		0	0	0	0	0	0	0	0	0	0	0	0	0	0
356	0	1	5	1d 13:46:39.14000	0d 17:29:58.29000	0.00513704	0.0195327	0.00029358	2.6261	D	5	29/08/2020 00:48		0	0	0	0	0	0	0	0	0	0	0	0	0	0
357	0	1	5	1d 13:46:44.86000	0d 17:30:04.01000	0.00513751	0.0195339	0.00029351	2.6159	D	5	29/08/2020 00:48		0	0	0	0	0	0	0	0	0	0	0	0	0	0
358	0	1	5	1d 13:46:50.65000	0d 17:30:09.80000	0.00513798	0.0195351	0.00029343	2.6056	D	5	29/08/2020 00:48		0	0	0	0	0	0	0	0	0	0	0	0	0	0
359	0	1	5	1d 13:46:56.40000	0d 17:30:15.55000	0.00513845	0.0195363	0.00029358	2.5953	D	5	29/08/2020 00:49		0	0	0	0	0	0	0	0	0	0	0	0	0	0
360	0	1	5	1d 13:47:02.17000	0d 17:30:21.32000	0.00513892	0.0195376	0.00029343	2.5852	D	5	29/08/2020 00:49		0	0	0	0	0	0	0	0	0	0	0	0	0	0
361	0	1	5	1d 13:47:07.92000	0d 17:30:27.07000	0.00513939	0.0195388	0.00029358	2.575	D	5	29/08/2020 00:49		0	0	0	0	0	0	0	0	0	0	0	0	0	0
362	0	1	5	1d 13:47:13.53000	0d 17:30:32.68000	0.00513985	0.0195399	0.00029351	2.5649	D	5	29/08/2020 00:49		0	0	0	0	0	0	0	0	0	0	0	0	0	0
363	0	1	5	1d 13:47:19.18000	0d 17:30:38.33000	0.00514031	0.0195411	0.00029328	2.5547	D	5	29/08/2020 00:49		0	0	0	0	0	0	0	0	0	0	0	0	0	0
364	0	1	5	1d 13:47:24.84000	0d 17:30:43.99000	0.00514077	0.0195423	0.00029343	2.5446	D	5	29/08/2020 00:49		0	0	0	0	0	0	0	0	0	0	0	0	0	0
365	0	1	5	1d 13:47:30.50000	0d 17:30:49.65000	0.00514123	0.0195435	0.00029343	2.5344	D	5	29/08/2020 00:49		0	0	0	0	0	0	0	0	0	0	0	0	0	0
366	0	1	5	1d 13:47:36.24000	0d 17:30:55.39000	0.0051417	0.0195447	0.00029335	2.524	D	5	29/08/2020 00:49		0	0	0	0	0	0	0	0	0	0	0	0	0	0
367	0	1	5	1d 13:47:42.00000	0d 17:31:01.15000	0.00514217	0.0195458	0.00029374	2.5138	D	5	29/08/2020 00:49		0	0	0	0	0	0	0	0	0	0	0	0	0	0
368	0	1	5	1d 13:47:47.48000	0d 17:31:06.63000	0.00514262	0.019547	0.00029358	2.5037	D	5	29/08/2020 00:49		0	0	0	0	0	0	0	0	0	0	0	0	0	0
369	0	1	5	1d 13:47:49.43000	0d 17:31:08.58000	0.00514278	0.0195474	0.00029381	2.5	D	133	29/08/2020 00:49		0	0	0	0	0	0	0	0	0	0	0	0	0	0
370	0	1	6	1d 13:47:49.44000	0d 00:00:00.01000	0	0	0	2.5042	R	0	29/08/2020 00:49		0	0	0	0	0	0	0	0	0	0	0	0	0	0
371	0	1	6	1d 13:47:51.44000	0d 00:00:02.01000	0	0	0	2.5727	R	1	29/08/2020 00:49		0	0	0	0	0	0	0	0	0	0	0	0	0	0
372	0	1	6	1d 13:47:53.44000	0d 00:00:04.01000	0	0	0	2.622	R	1	29/08/2020 00:50		0	0	0	0	0	0	0	0	0	0	0	0	0	0
373	0	1	6	1d 13:47:55.44000	0d 00:00:06.01000	0	0	0	2.6635	R	1	29/08/2020 00:50		0	0	0	0	0	0	0	0	0	0	0	0	0	0
374	0	1	6	1d 13:47:57.44000	0d 00:00:08.01000	0	0	0	2.6996	R	1	29/08/2020 00:50		0	0	0	0	0	0	0	0	0	0	0	0	0	0
375	0	1	6	1d 13:47:59.43000	0d 00:00:10.00000	0	0	0	2.7321	R	129	29/08/2020 00:50		0	0	0	0	0	0	0	0	0	0	0	0	0	0
376	1	2	9	1d 13:47:59.48000	0d 00:00:00.05000	0.00000002	0.00000004	0.00117601	2.7684	C	0	29/08/2020 00:50		0	0	0	0	0	0	0	0	0	0	0	0	0	0
377	1	2	9	1d 13:47:59.64000	0d 00:00:00.21000	0.00000007	0.00000019	0.00117441	2.797	C	5	29/08/2020 00:50		0	0	0	0	0	0	0	0	0	0	0	0	0	0
378	1	2	9	1d 13:47:59.79000	0d 00:00:00.36000	0.00000012	0.00000033	0.00117449	2.8205	C	5	29/08/2020 00:50		0	0	0	0	0	0	0	0	0	0	0	0	0	0
379	1	2	9	1d 13:47:59.95000	0d 00:00:00.52000	0.00000017	0.00000047	0.00117449	2.8423	C	5	29/08/2020 00:50		0	0	0	0	0	0	0	0	0	0	0	0	0	0
380	1	2	9	1d 13:48:00.11000	0d 00:00:00.68000	0.00000022	0.00000062	0.00117441	2.8621	C	5	29/08/2020 00:50		0	0	0	0	0	0	0	0	0	0	0	0	0	0
381	1	2	9	1d 13:48:00.28000	0d 00:00:00.85000	0.00000028	0.00000078	0.00117449	2.8812	C	5	29/08/2020 00:50		0	0	0	0	0	0	0	0	0	0	0	0	0	0
382	1	2	9	1d 13:48:00.46000	0d 00:00:01.03000	0.00000034	0.00000095	0.00117449	2.9003	C	5	29/08/2020 00:50		0	0	0	0	0	0	0	0	0	0	0	0	0	0
383	1	2	9	1d 13:48:00.65000	0d 00:00:01.22000	0.0000004	0.00000113	0.00117449	2.9191	C	5	29/08/2020 00:50		0	0	0	0	0	0	0	0	0	0	0	0	0	0
384	1	2	9	1d 13:48:00.84000	0d 00:00:01.41000	0.00000046	0.00000131	0.00117441	2.9374	C	5	29/08/2020 00:50		0	0	0	0	0	0	0	0	0	0	0	0	0	0
385	1	2	9	1d 13:48:01.04000	0d 00:00:01.61000	0.00000052	0.00000151	0.00117449	2.9555	C	5	29/08/2020 00:50		0	0	0	0	0	0	0	0	0	0	0	0	0	0
386	1	2	9	1d 13:48:01.24000	0d 00:00:01.81000	0.00000059	0.0000017	0.00117441	2.9731	C	5	29/08/2020 00:50		0	0	0	0	0	0	0	0	0	0	0	0	0	0
387	1	2	9	1d 13:48:01.44000	0d 00:00:02.01000	0.00000066	0.0000019	0.00117441	2.9902	C	5	29/08/2020 00:50		0	0	0	0	0	0	0	0	0	0	0	0	0	0
388	1	2	9	1d 13:48:01.65000	0d 00:00:02.22000	0.00000072	0.0000021	0.00117456	3.0077	C	5	29/08/2020 00:50		0	0	0	0	0	0	0	0	0	0	0	0	0	0
389	1	2	9	1d 13:48:01.86000	0d 00:00:02.43000	0.00000079	0.00000231	0.00117449	3.0243	C	5	29/08/2020 00:50		0	0	0	0	0	0	0	0	0	0	0	0	0	0
390	1	2	9	1d 13:48:02.07000	0d 00:00:02.64000	0.00000086	0.00000252	0.00117449	3.0408	C	5	29/08/2020 00:50		0	0	0	0	0	0	0	0	0	0	0	0	0	0
391	1	2	9	1d 13:48:02.29000	0d 00:00:02.86000	0.00000093	0.00000273	0.00117441	3.0576	C	5	29/08/2020 00:50		0	0	0	0	0	0	0	0	0	0	0	0	0	0
392	1	2	9	1d 13:48:02.51000	0d 00:00:03.08000	0.000001	0.00000295	0.00117426	3.0739	C	5	29/08/2020 00:50		0	0	0	0	0	0	0	0	0	0	0	0	0	0
393	1	2	9	1d 13:48:02.73000	0d 00:00:03.30000	0.00000108	0.00000318	0.00117441	3.0898	C	5	29/08/2020 00:50		0	0	0	0	0	0	0	0	0	0	0	0	0	0
394	1	2	9	1d 13:48:02.95000	0d 00:00:03.52000	0.00000115	0.0000034	0.00117426	3.1055	C	5	29/08/2020 00:50		0	0	0	0	0	0	0	0	0	0	0	0	0	0
395	1	2	9	1d 13:48:03.18000	0d 00:00:03.75000	0.00000122	0.00000363	0.00117433	3.1211	C	5	29/08/2020 00:50		0	0	0	0	0	0	0	0	0	0	0	0	0	0
396	1	2	9	1d 13:48:03.41000	0d 00:00:03.98000	0.0000013	0.00000387	0.00117441	3.1366	C	5	29/08/2020 00:50		0	0	0	0	0	0	0	0	0	0	0	0	0	0
397	1	2	9	1d 13:48:03.64000	0d 00:00:04.21000	0.00000137	0.0000041	0.00117441	3.1521	C	5	29/08/2020 00:50		0	0	0	0	0	0	0	0	0	0	0	0	0	0
398	1	2	9	1d 13:48:03.88000	0d 00:00:04.45000	0.00000145	0.00000435	0.00117433	3.1675	C	5	29/08/2020 00:50		0	0	0	0	0	0	0	0	0	0	0	0	0	0
399	1	2	9	1d 13:48:04.12000	0d 00:00:04.69000	0.00000153	0.0000046	0.00117441	3.1824	C	5	29/08/2020 00:50		0	0	0	0	0	0	0	0	0	0	0	0	0	0
400	1	2	9	1d 13:48:04.37000	0d 00:00:04.94000	0.00000161	0.00000486	0.00117441	3.198	C	5	29/08/2020 00:50		0	0	0	0	0	0	0	0	0	0	0	0	0	0
401	1	2	9	1d 13:48:04.62000	0d 00:00:05.19000	0.00000169	0.00000512	0.00117441	3.2129	C	5	29/08/2020 00:50		0	0	0	0	0	0	0	0	0	0	0	0	0	0
402	1	2	9	1d 13:48:04.88000	0d 00:00:05.45000	0.00000178	0.00000539	0.00117441	3.2282	C	5	29/08/2020 00:50		0	0	0	0	0	0	0	0	0	0	0	0	0	0
403	1	2	9	1d 13:48:05.14000	0d 00:00:05.71000	0.00000186	0.00000567	0.00117418	3.2428	C	5	29/08/2020 00:50		0	0	0	0	0	0	0	0	0	0	0	0	0	0
404	1	2	9	1d 13:48:05.41000	0d 00:00:05.98000	0.00000195	0.00000595	0.00117433	3.2575	C	5	29/08/2020 00:50		0	0	0	0	0	0	0	0	0	0	0	0	0	0
405	1	2	9	1d 13:48:05.68000	0d 00:00:06.25000	0.00000204	0.00000624	0.00117464	3.2721	C	5	29/08/2020 00:50		0	0	0	0	0	0	0	0	0	0	0	0	0	0
406	1	2	9	1d 13:48:05.95000	0d 00:00:06.52000	0.00000213	0.00000653	0.00117433	3.2863	C	5	29/08/2020 00:50		0	0	0	0	0	0	0	0	0	0	0	0	0	0
407	1	2	9	1d 13:48:06.23000	0d 00:00:06.80000	0.00000222	0.00000683	0.00117411	3.3005	C	5	29/08/2020 00:50		0	0	0	0	0	0	0	0	0	0	0	0	0	0
408	1	2	9	1d 13:48:06.51000	0d 00:00:07.08000	0.00000231	0.00000713	0.00117441	3.3147	C	5	29/08/2020 00:50		0	0	0	0	0	0	0	0	0	0	0	0	0	0
409	1	2	9	1d 13:48:06.81000	0d 00:00:07.38000	0.00000241	0.00000746	0.00117441	3.3288	C	5	29/08/2020 00:50		0	0	0	0	0	0	0	0	0	0	0	0	0	0
410	1	2	9	1d 13:48:07.10000	0d 00:00:07.67000	0.0000025	0.00000778	0.00117441	3.3425	C	5	29/08/2020 00:50		0	0	0	0	0	0	0	0	0	0	0	0	0	0
411	1	2	9	1d 13:48:07.41000	0d 00:00:07.98000	0.0000026	0.00000811	0.00117433	3.3564	C	5	29/08/2020 00:50		0	0	0	0	0	0	0	0	0	0	0	0	0	0
412	1	2	9	1d 13:48:07.72000	0d 00:00:08.29000	0.0000027	0.00000845	0.00117456	3.3701	C	5	29/08/2020 00:50		0	0	0	0	0	0	0	0	0	0	0	0	0	0
413	1	2	9	1d 13:48:08.05000	0d 00:00:08.62000	0.00000281	0.00000882	0.00117449	3.3838	C	5	29/08/2020 00:50		0	0	0	0	0	0	0	0	0	0	0	0	0	0
414	1	2	9	1d 13:48:08.38000	0d 00:00:08.95000	0.00000292	0.00000918	0.00117449	3.3976	C	5	29/08/2020 00:50		0	0	0	0	0	0	0	0	0	0	0	0	0	0
415	1	2	9	1d 13:48:08.73000	0d 00:00:09.30000	0.00000303	0.00000957	0.00117426	3.411	C	5	29/08/2020 00:50		0	0	0	0	0	0	0	0	0	0	0	0	0	0
416	1	2	9	1d 13:48:09.07000	0d 00:00:09.64000	0.00000314	0.00000995	0.00117449	3.424	C	5	29/08/2020 00:50		0	0	0	0	0	0	0	0	0	0	0	0	0	0
417	1	2	9	1d 13:48:09.43000	0d 00:00:10.00000	0.00000326	0.00001035	0.00117426	3.4369	C	5	29/08/2020 00:50		0	0	0	0	0	0	0	0	0	0	0	0	0	0
418	1	2	9	1d 13:48:09.81000	0d 00:00:10.38000	0.00000339	0.00001078	0.00117441	3.4499	C	5	29/08/2020 00:50		0	0	0	0	0	0	0	0	0	0	0	0	0	0
419	1	2	9	1d 13:48:10.20000	0d 00:00:10.77000	0.00000351	0.00001122	0.00117456	3.4629	C	5	29/08/2020 00:50		0	0	0	0	0	0	0	0	0	0	0	0	0	0
420	1	2	9	1d 13:48:10.60000	0d 00:00:11.17000	0.00000364	0.00001167	0.00117441	3.4755	C	5	29/08/2020 00:50		0	0	0	0	0	0	0	0	0	0	0	0	0	0
421	1	2	9	1d 13:48:11.03000	0d 00:00:11.60000	0.00000378	0.00001216	0.00117441	3.4882	C	5	29/08/2020 00:50		0	0	0	0	0	0	0	0	0	0	0	0	0	0
422	1	2	9	1d 13:48:11.47000	0d 00:00:12.04000	0.00000393	0.00001266	0.00117433	3.5003	C	5	29/08/2020 00:50		0	0	0	0	0	0	0	0	0	0	0	0	0	0
423	1	2	9	1d 13:48:11.94000	0d 00:00:12.51000	0.00000408	0.0000132	0.00117441	3.5123	C	5	29/08/2020 00:50		0	0	0	0	0	0	0	0	0	0	0	0	0	0
424	1	2	9	1d 13:48:12.44000	0d 00:00:13.01000	0.00000424	0.00001378	0.00117426	3.5241	C	5	29/08/2020 00:50		0	0	0	0	0	0	0	0	0	0	0	0	0	0
425	1	2	9	1d 13:48:12.98000	0d 00:00:13.55000	0.00000442	0.0000144	0.00117426	3.5357	C	5	29/08/2020 00:50		0	0	0	0	0	0	0	0	0	0	0	0	0	0
426	1	2	9	1d 13:48:13.58000	0d 00:00:14.15000	0.00000462	0.00001509	0.00117441	3.5474	C	5	29/08/2020 00:50		0	0	0	0	0	0	0	0	0	0	0	0	0	0
427	1	2	9	1d 13:48:14.26000	0d 00:00:14.83000	0.00000484	0.00001588	0.00117449	3.5587	C	5	29/08/2020 00:50		0	0	0	0	0	0	0	0	0	0	0	0	0	0
428	1	2	9	1d 13:48:15.05000	0d 00:00:15.62000	0.00000509	0.0000168	0.00117441	3.5697	C	5	29/08/2020 00:50		0	0	0	0	0	0	0	0	0	0	0	0	0	0
429	1	2	9	1d 13:48:16.01000	0d 00:00:16.58000	0.00000541	0.00001792	0.00117449	3.5804	C	5	29/08/2020 00:50		0	0	0	0	0	0	0	0	0	0	0	0	0	0
430	1	2	9	1d 13:48:17.20000	0d 00:00:17.77000	0.0000058	0.00001931	0.00117433	3.5909	C	5	29/08/2020 00:50		0	0	0	0	0	0	0	0	0	0	0	0	0	0
431	1	2	9	1d 13:48:18.83000	0d 00:00:19.40000	0.00000633	0.00002122	0.00117464	3.6013	C	5	29/08/2020 00:50		0	0	0	0	0	0	0	0	0	0	0	0	0	0
432	1	2	9	1d 13:48:21.20000	0d 00:00:21.77000	0.0000071	0.00002401	0.00117433	3.6115	C	5	29/08/2020 00:50		0	0	0	0	0	0	0	0	0	0	0	0	0	0
433	1	2	9	1d 13:48:25.18000	0d 00:00:25.75000	0.0000084	0.00002871	0.00117426	3.6216	C	5	29/08/2020 00:50		0	0	0	0	0	0	0	0	0	0	0	0	0	0
434	1	2	9	1d 13:48:32.63000	0d 00:00:33.20000	0.00001083	0.00003752	0.00117441	3.6316	C	5	29/08/2020 00:50		0	0	0	0	0	0	0	0	0	0	0	0	0	0
435	1	2	9	1d 13:48:49.86000	0d 00:00:50.43000	0.00001645	0.00005797	0.00117456	3.6417	C	5	29/08/2020 00:50		0	0	0	0	0	0	0	0	0	0	0	0	0	0
436	1	2	9	1d 13:49:41.48000	0d 00:01:42.05000	0.00003329	0.0001194	0.00117441	3.6519	C	5	29/08/2020 00:51		0	0	0	0	0	0	0	0	0	0	0	0	0	0
437	1	2	9	1d 13:52:19.90000	0d 00:04:20.47000	0.00008497	0.00030842	0.00117441	3.6622	C	5	29/08/2020 00:54		0	0	0	0	0	0	0	0	0	0	0	0	0	0
438	1	2	9	1d 13:57:19.90000	0d 00:09:20.47000	0.00018283	0.00066734	0.00117433	3.6721	C	1	29/08/2020 00:59		0	0	0	0	0	0	0	0	0	0	0	0	0	0
439	1	2	9	1d 14:02:19.90000	0d 00:14:20.47000	0.0002807	0.00102706	0.00117426	3.6788	C	1	29/08/2020 01:04		0	0	0	0	0	0	0	0	0	0	0	0	0	0
440	1	2	9	1d 14:07:19.90000	0d 00:19:20.47000	0.00037856	0.00138736	0.00117426	3.6844	C	1	29/08/2020 01:09		0	0	0	0	0	0	0	0	0	0	0	0	0	0
441	1	2	9	1d 14:12:19.90000	0d 00:24:20.47000	0.00047643	0.00174817	0.00117433	3.6889	C	1	29/08/2020 01:14		0	0	0	0	0	0	0	0	0	0	0	0	0	0
442	1	2	9	1d 14:17:19.90000	0d 00:29:20.47000	0.00057429	0.0021094	0.00117426	3.6933	C	1	29/08/2020 01:19		0	0	0	0	0	0	0	0	0	0	0	0	0	0
443	1	2	9	1d 14:22:19.90000	0d 00:34:20.47000	0.00067216	0.00247103	0.00117441	3.6971	C	1	29/08/2020 01:24		0	0	0	0	0	0	0	0	0	0	0	0	0	0
444	1	2	9	1d 14:27:19.90000	0d 00:39:20.47000	0.00077002	0.00283305	0.00117433	3.7011	C	1	29/08/2020 01:29		0	0	0	0	0	0	0	0	0	0	0	0	0	0
445	1	2	9	1d 14:32:19.90000	0d 00:44:20.47000	0.00086789	0.00319544	0.00117433	3.7049	C	1	29/08/2020 01:34		0	0	0	0	0	0	0	0	0	0	0	0	0	0
446	1	2	9	1d 14:37:19.90000	0d 00:49:20.47000	0.00096575	0.00355823	0.00117441	3.709	C	1	29/08/2020 01:39		0	0	0	0	0	0	0	0	0	0	0	0	0	0
447	1	2	9	1d 14:42:19.90000	0d 00:54:20.47000	0.00106362	0.00392144	0.00117433	3.7134	C	1	29/08/2020 01:44		0	0	0	0	0	0	0	0	0	0	0	0	0	0
448	1	2	9	1d 14:47:19.90000	0d 00:59:20.47000	0.00116148	0.00428508	0.00117441	3.718	C	1	29/08/2020 01:49		0	0	0	0	0	0	0	0	0	0	0	0	0	0
449	1	2	9	1d 14:52:19.90000	0d 01:04:20.47000	0.00125935	0.0046492	0.00117433	3.7232	C	1	29/08/2020 01:54		0	0	0	0	0	0	0	0	0	0	0	0	0	0
450	1	2	9	1d 14:57:19.90000	0d 01:09:20.47000	0.00135721	0.00501381	0.00117449	3.7281	C	1	29/08/2020 01:59		0	0	0	0	0	0	0	0	0	0	0	0	0	0
451	1	2	9	1d 15:02:19.90000	0d 01:14:20.47000	0.00145508	0.00537894	0.00117433	3.7334	C	1	29/08/2020 02:04		0	0	0	0	0	0	0	0	0	0	0	0	0	0
452	1	2	9	1d 15:07:19.90000	0d 01:19:20.47000	0.00155294	0.00574457	0.00117449	3.7388	C	1	29/08/2020 02:09		0	0	0	0	0	0	0	0	0	0	0	0	0	0
453	1	2	9	1d 15:12:19.90000	0d 01:24:20.47000	0.00165081	0.00611073	0.00117449	3.7444	C	1	29/08/2020 02:14		0	0	0	0	0	0	0	0	0	0	0	0	0	0
454	1	2	9	1d 15:17:19.90000	0d 01:29:20.47000	0.00174867	0.00647741	0.00117441	3.7493	C	1	29/08/2020 02:19		0	0	0	0	0	0	0	0	0	0	0	0	0	0
455	1	2	9	1d 15:22:19.90000	0d 01:34:20.47000	0.00184654	0.0068446	0.00117464	3.7545	C	1	29/08/2020 02:24		0	0	0	0	0	0	0	0	0	0	0	0	0	0
456	1	2	9	1d 15:27:19.90000	0d 01:39:20.47000	0.0019444	0.0072123	0.00117433	3.7598	C	1	29/08/2020 02:29		0	0	0	0	0	0	0	0	0	0	0	0	0	0
457	1	2	9	1d 15:32:19.90000	0d 01:44:20.47000	0.00204227	0.00758052	0.00117418	3.765	C	1	29/08/2020 02:34		0	0	0	0	0	0	0	0	0	0	0	0	0	0
458	1	2	9	1d 15:37:19.90000	0d 01:49:20.47000	0.00214013	0.00794924	0.00117456	3.7702	C	1	29/08/2020 02:39		0	0	0	0	0	0	0	0	0	0	0	0	0	0
459	1	2	9	1d 15:42:19.90000	0d 01:54:20.47000	0.002238	0.00831849	0.00117426	3.7755	C	1	29/08/2020 02:44		0	0	0	0	0	0	0	0	0	0	0	0	0	0
460	1	2	9	1d 15:47:19.90000	0d 01:59:20.47000	0.00233587	0.00868828	0.00117426	3.7813	C	1	29/08/2020 02:49		0	0	0	0	0	0	0	0	0	0	0	0	0	0
461	1	2	9	1d 15:52:19.90000	0d 02:04:20.47000	0.00243373	0.00905864	0.00117433	3.7873	C	1	29/08/2020 02:54		0	0	0	0	0	0	0	0	0	0	0	0	0	0
462	1	2	9	1d 15:57:19.90000	0d 02:09:20.47000	0.0025316	0.00942958	0.00117426	3.7937	C	1	29/08/2020 02:59		0	0	0	0	0	0	0	0	0	0	0	0	0	0
463	1	2	9	1d 16:02:19.90000	0d 02:14:20.47000	0.00262946	0.00980116	0.00117441	3.8003	C	1	29/08/2020 03:04		0	0	0	0	0	0	0	0	0	0	0	0	0	0
464	1	2	9	1d 16:07:19.90000	0d 02:19:20.47000	0.00272733	0.0101734	0.00117449	3.8076	C	1	29/08/2020 03:09		0	0	0	0	0	0	0	0	0	0	0	0	0	0
465	1	2	9	1d 16:12:19.90000	0d 02:24:20.47000	0.00282519	0.0105465	0.00117433	3.8155	C	1	29/08/2020 03:14		0	0	0	0	0	0	0	0	0	0	0	0	0	0
466	1	2	9	1d 16:17:19.90000	0d 02:29:20.47000	0.00292306	0.0109203	0.00117449	3.8242	C	1	29/08/2020 03:19		0	0	0	0	0	0	0	0	0	0	0	0	0	0
467	1	2	9	1d 16:22:19.90000	0d 02:34:20.47000	0.00302092	0.011295	0.00117426	3.834	C	1	29/08/2020 03:24		0	0	0	0	0	0	0	0	0	0	0	0	0	0
468	1	2	9	1d 16:27:00.52000	0d 02:39:01.09000	0.00311246	0.0116465	0.00117418	3.8441	C	5	29/08/2020 03:29		0	0	0	0	0	0	0	0	0	0	0	0	0	0
469	1	2	9	1d 16:31:19.74000	0d 02:43:20.31000	0.00319703	0.0119719	0.00117433	3.8541	C	5	29/08/2020 03:33		0	0	0	0	0	0	0	0	0	0	0	0	0	0
470	1	2	9	1d 16:35:23.68000	0d 02:47:24.25000	0.0032766	0.012279	0.00117433	3.8645	C	5	29/08/2020 03:37		0	0	0	0	0	0	0	0	0	0	0	0	0	0
471	1	2	9	1d 16:39:18.02000	0d 02:51:18.59000	0.00335305	0.0125748	0.00117441	3.8747	C	5	29/08/2020 03:41		0	0	0	0	0	0	0	0	0	0	0	0	0	0
472	1	2	9	1d 16:42:54.27000	0d 02:54:54.84000	0.00342359	0.0128485	0.00117449	3.8848	C	5	29/08/2020 03:45		0	0	0	0	0	0	0	0	0	0	0	0	0	0
473	1	2	9	1d 16:46:22.84000	0d 02:58:23.41000	0.00349163	0.0131132	0.00117449	3.8949	C	5	29/08/2020 03:48		0	0	0	0	0	0	0	0	0	0	0	0	0	0
474	1	2	9	1d 16:49:40.44000	0d 03:01:41.01000	0.00355609	0.0133646	0.00117449	3.9049	C	5	29/08/2020 03:51		0	0	0	0	0	0	0	0	0	0	0	0	0	0
475	1	2	9	1d 16:52:52.48000	0d 03:04:53.05000	0.00361874	0.0136095	0.00117433	3.9152	C	5	29/08/2020 03:55		0	0	0	0	0	0	0	0	0	0	0	0	0	0
476	1	2	9	1d 16:56:02.90000	0d 03:08:03.47000	0.00368086	0.013853	0.00117418	3.9254	C	5	29/08/2020 03:58		0	0	0	0	0	0	0	0	0	0	0	0	0	0
477	1	2	9	1d 16:59:08.72000	0d 03:11:09.29000	0.00374147	0.0140913	0.00117449	3.9355	C	5	29/08/2020 04:01		0	0	0	0	0	0	0	0	0	0	0	0	0	0
478	1	2	9	1d 17:02:10.49000	0d 03:14:11.06000	0.00380077	0.0143249	0.00117433	3.9455	C	5	29/08/2020 04:04		0	0	0	0	0	0	0	0	0	0	0	0	0	0
479	1	2	9	1d 17:05:08.88000	0d 03:17:09.45000	0.00385896	0.0145548	0.00117441	3.9556	C	5	29/08/2020 04:07		0	0	0	0	0	0	0	0	0	0	0	0	0	0
480	1	2	9	1d 17:08:02.57000	0d 03:20:03.14000	0.00391563	0.0147792	0.00117433	3.9657	C	5	29/08/2020 04:10		0	0	0	0	0	0	0	0	0	0	0	0	0	0
481	1	2	9	1d 17:10:56.37000	0d 03:22:56.94000	0.00397232	0.0150043	0.00117441	3.9757	C	5	29/08/2020 04:13		0	0	0	0	0	0	0	0	0	0	0	0	0	0
482	1	2	9	1d 17:13:49.55000	0d 03:25:50.12000	0.00402882	0.0152292	0.00117433	3.9858	C	5	29/08/2020 04:15		0	0	0	0	0	0	0	0	0	0	0	0	0	0
483	1	2	9	1d 17:16:40.05000	0d 03:28:40.62000	0.00408444	0.0154512	0.00117441	3.9959	C	5	29/08/2020 04:18		0	0	0	0	0	0	0	0	0	0	0	0	0	0
484	1	2	9	1d 17:19:29.62000	0d 03:31:30.19000	0.00413975	0.0156725	0.00117441	4.006	C	5	29/08/2020 04:21		0	0	0	0	0	0	0	0	0	0	0	0	0	0
485	1	2	9	1d 17:22:17.64000	0d 03:34:18.21000	0.00419456	0.0158923	0.00117441	4.0162	C	5	29/08/2020 04:24		0	0	0	0	0	0	0	0	0	0	0	0	0	0
486	1	2	9	1d 17:25:09.66000	0d 03:37:10.23000	0.00425068	0.016118	0.00117433	4.0262	C	5	29/08/2020 04:27		0	0	0	0	0	0	0	0	0	0	0	0	0	0
487	1	2	9	1d 17:27:53.03000	0d 03:39:53.60000	0.00430397	0.0163328	0.00117464	4.0363	C	5	29/08/2020 04:30		0	0	0	0	0	0	0	0	0	0	0	0	0	0
488	1	2	9	1d 17:30:36.75000	0d 03:42:37.32000	0.00435738	0.0165487	0.00117449	4.0464	C	5	29/08/2020 04:32		0	0	0	0	0	0	0	0	0	0	0	0	0	0
489	1	2	9	1d 17:33:19.64000	0d 03:45:20.21000	0.00441052	0.0167639	0.00117433	4.0565	C	5	29/08/2020 04:35		0	0	0	0	0	0	0	0	0	0	0	0	0	0
490	1	2	9	1d 17:35:58.58000	0d 03:47:59.15000	0.00446237	0.0169745	0.00117433	4.0665	C	5	29/08/2020 04:38		0	0	0	0	0	0	0	0	0	0	0	0	0	0
491	1	2	9	1d 17:38:35.16000	0d 03:50:35.73000	0.00451345	0.0171825	0.00117433	4.0766	C	5	29/08/2020 04:40		0	0	0	0	0	0	0	0	0	0	0	0	0	0
492	1	2	9	1d 17:41:14.09000	0d 03:53:14.66000	0.00456529	0.0173941	0.00117426	4.0867	C	5	29/08/2020 04:43		0	0	0	0	0	0	0	0	0	0	0	0	0	0
493	1	2	9	1d 17:43:49.04000	0d 03:55:49.61000	0.00461584	0.0176009	0.00117426	4.0967	C	5	29/08/2020 04:45		0	0	0	0	0	0	0	0	0	0	0	0	0	0
494	1	2	9	1d 17:46:20.56000	0d 03:58:21.13000	0.00466527	0.0178037	0.00117433	4.1068	C	5	29/08/2020 04:48		0	0	0	0	0	0	0	0	0	0	0	0	0	0
495	1	2	9	1d 17:48:51.25000	0d 04:00:51.82000	0.00471443	0.0180058	0.00117433	4.117	C	5	29/08/2020 04:51		0	0	0	0	0	0	0	0	0	0	0	0	0	0
496	1	2	9	1d 17:51:18.80000	0d 04:03:19.37000	0.00476256	0.0182042	0.00117433	4.1271	C	5	29/08/2020 04:53		0	0	0	0	0	0	0	0	0	0	0	0	0	0
497	1	2	9	1d 17:53:44.99000	0d 04:05:45.56000	0.00481025	0.0184013	0.00117464	4.1372	C	5	29/08/2020 04:55		0	0	0	0	0	0	0	0	0	0	0	0	0	0
498	1	2	9	1d 17:56:10.33000	0d 04:08:10.90000	0.00485766	0.0185977	0.00117456	4.1472	C	5	29/08/2020 04:58		0	0	0	0	0	0	0	0	0	0	0	0	0	0
499	1	2	9	1d 17:58:33.28000	0d 04:10:33.85000	0.00490429	0.0187913	0.00117433	4.1573	C	5	29/08/2020 05:00		0	0	0	0	0	0	0	0	0	0	0	0	0	0
500	1	2	9	1d 18:00:58.13000	0d 04:12:58.70000	0.00495155	0.018988	0.00117426	4.1674	C	5	29/08/2020 05:03		0	0	0	0	0	0	0	0	0	0	0	0	0	0
501	1	2	9	1d 18:03:19.10000	0d 04:15:19.67000	0.00499753	0.0191798	0.00117441	4.1775	C	5	29/08/2020 05:05		0	0	0	0	0	0	0	0	0	0	0	0	0	0
502	1	2	9	1d 18:05:40.29000	0d 04:17:40.86000	0.00504359	0.0193725	0.00117449	4.1875	C	5	29/08/2020 05:07		0	0	0	0	0	0	0	0	0	0	0	0	0	0
503	1	2	9	1d 18:07:57.48000	0d 04:19:58.05000	0.00508835	0.0195601	0.00117441	4.1976	C	5	29/08/2020 05:10		0	0	0	0	0	0	0	0	0	0	0	0	0	0
504	1	2	9	1d 18:08:28.39000	0d 04:20:28.96000	0.00509843	0.0196024	0.00117441	4.2	C	133	29/08/2020 05:10		0	0	0	0	0	0	0	0	0	0	0	0	0	0
505	1	2	10	1d 18:08:28.42000	0d 00:00:00.03000	0.00509844	0.0196025	0.00119806	4.1999	C	0	29/08/2020 05:10		0	0	0	0	0	0	0	0	0	0	0	0	0	0
506	1	2	10	1d 18:08:45.46000	0d 00:00:17.07000	0.0051039	0.0196254	0.00109789	4.2005	C	4	29/08/2020 05:10		0	0	0	0	0	0	0	0	0	0	0	0	0	0
507	1	2	10	1d 18:09:00.46000	0d 00:00:32.07000	0.00510826	0.0196438	0.00099786	4.2002	C	4	29/08/2020 05:11		0	0	0	0	0	0	0	0	0	0	0	0	0	0
508	1	2	10	1d 18:09:19.00000	0d 00:00:50.61000	0.00511314	0.0196642	0.00089769	4.2002	C	4	29/08/2020 05:11		0	0	0	0	0	0	0	0	0	0	0	0	0	0
509	1	2	10	1d 18:09:42.30000	0d 00:01:13.91000	0.00511861	0.0196872	0.00079767	4.2	C	4	29/08/2020 05:11		0	0	0	0	0	0	0	0	0	0	0	0	0	0
510	1	2	10	1d 18:10:08.92000	0d 00:01:40.53000	0.00512414	0.0197104	0.00069764	4.2	C	4	29/08/2020 05:12		0	0	0	0	0	0	0	0	0	0	0	0	0	0
511	1	2	10	1d 18:10:41.38000	0d 00:02:12.99000	0.00512996	0.0197349	0.00059762	4.2	C	4	29/08/2020 05:12		0	0	0	0	0	0	0	0	0	0	0	0	0	0
512	1	2	10	1d 18:11:19.14000	0d 00:02:50.75000	0.00513569	0.019759	0.00049752	4.2	C	4	29/08/2020 05:13		0	0	0	0	0	0	0	0	0	0	0	0	0	0
513	1	2	10	1d 18:12:09.23000	0d 00:03:40.84000	0.00514188	0.019785	0.0003975	4.2	C	4	29/08/2020 05:14		0	0	0	0	0	0	0	0	0	0	0	0	0	0
514	1	2	10	1d 18:13:14.34000	0d 00:04:45.95000	0.00514811	0.0198111	0.00029747	4.2	C	4	29/08/2020 05:15		0	0	0	0	0	0	0	0	0	0	0	0	0	0
515	1	2	10	1d 18:14:55.62000	0d 00:06:27.23000	0.00515497	0.0198399	0.00019738	4.2002	C	4	29/08/2020 05:17		0	0	0	0	0	0	0	0	0	0	0	0	0	0
516	1	2	10	1d 18:17:24.19000	0d 00:08:55.80000	0.00516127	0.0198664	0.00011727	4.2	C	132	29/08/2020 05:19		0	0	0	0	0	0	0	0	0	0	0	0	0	0
517	1	2	11	1d 18:17:24.20000	0d 00:00:00.01000	0	0	0	4.199	R	0	29/08/2020 05:19		0	0	0	0	0	0	0	0	0	0	0	0	0	0
518	1	2	11	1d 18:17:26.20000	0d 00:00:02.01000	0	0	0	4.199	R	1	29/08/2020 05:19		0	0	0	0	0	0	0	0	0	0	0	0	0	0
519	1	2	11	1d 18:17:28.20000	0d 00:00:04.01000	0	0	0	4.1988	R	1	29/08/2020 05:19		0	0	0	0	0	0	0	0	0	0	0	0	0	0
520	1	2	11	1d 18:17:30.20000	0d 00:00:06.01000	0	0	0	4.1988	R	1	29/08/2020 05:19		0	0	0	0	0	0	0	0	0	0	0	0	0	0
521	1	2	11	1d 18:17:32.20000	0d 00:00:08.01000	0	0	0	4.1987	R	1	29/08/2020 05:19		0	0	0	0	0	0	0	0	0	0	0	0	0	0
522	1	2	11	1d 18:17:34.19000	0d 00:00:10.00000	0	0	0	4.1987	R	129	29/08/2020 05:19		0	0	0	0	0	0	0	0	0	0	0	0	0	0
523	1	2	12	1d 18:17:34.24000	0d 00:00:00.05000	0.00000002	0.00000007	0.00117632	4.1895	D	0	29/08/2020 05:19		0	0	0	0	0	0	0	0	0	0	0	0	0	0
524	1	2	12	1d 18:18:21.00000	0d 00:00:46.81000	0.00001527	0.00006387	0.00117441	4.1793	D	5	29/08/2020 05:20		0	0	0	0	0	0	0	0	0	0	0	0	0	0
525	1	2	12	1d 18:20:16.76000	0d 00:02:42.57000	0.00005303	0.00022151	0.00117441	4.1692	D	5	29/08/2020 05:22		0	0	0	0	0	0	0	0	0	0	0	0	0	0
526	1	2	12	1d 18:22:24.14000	0d 00:04:49.95000	0.00009459	0.00039454	0.00117426	4.1592	D	5	29/08/2020 05:24		0	0	0	0	0	0	0	0	0	0	0	0	0	0
527	1	2	12	1d 18:24:33.48000	0d 00:06:59.29000	0.00013678	0.00056982	0.00117449	4.1491	D	5	29/08/2020 05:26		0	0	0	0	0	0	0	0	0	0	0	0	0	0
528	1	2	12	1d 18:26:44.00000	0d 00:09:09.81000	0.00017936	0.00074627	0.00117418	4.139	D	5	29/08/2020 05:28		0	0	0	0	0	0	0	0	0	0	0	0	0	0
529	1	2	12	1d 18:29:00.03000	0d 00:11:25.84000	0.00022373	0.00092972	0.00117449	4.1289	D	5	29/08/2020 05:31		0	0	0	0	0	0	0	0	0	0	0	0	0	0
530	1	2	12	1d 18:31:13.14000	0d 00:13:38.95000	0.00026715	0.0011088	0.00117441	4.1187	D	5	29/08/2020 05:33		0	0	0	0	0	0	0	0	0	0	0	0	0	0
531	1	2	12	1d 18:33:33.50000	0d 00:15:59.31000	0.00031294	0.00129717	0.00117441	4.1086	D	5	29/08/2020 05:35		0	0	0	0	0	0	0	0	0	0	0	0	0	0
532	1	2	12	1d 18:35:52.55000	0d 00:18:18.36000	0.0003583	0.00148332	0.00117433	4.0986	D	5	29/08/2020 05:38		0	0	0	0	0	0	0	0	0	0	0	0	0	0
533	1	2	12	1d 18:38:15.98000	0d 00:20:41.79000	0.00040509	0.00167486	0.00117426	4.0885	D	5	29/08/2020 05:40		0	0	0	0	0	0	0	0	0	0	0	0	0	0
534	1	2	12	1d 18:40:42.26000	0d 00:23:08.07000	0.00045281	0.00186972	0.00117426	4.0784	D	5	29/08/2020 05:42		0	0	0	0	0	0	0	0	0	0	0	0	0	0
535	1	2	12	1d 18:43:09.04000	0d 00:25:34.85000	0.00050069	0.00206477	0.00117441	4.0684	D	5	29/08/2020 05:45		0	0	0	0	0	0	0	0	0	0	0	0	0	0
536	1	2	12	1d 18:45:35.82000	0d 00:28:01.63000	0.00054858	0.00225933	0.00117433	4.0583	D	5	29/08/2020 05:47		0	0	0	0	0	0	0	0	0	0	0	0	0	0
537	1	2	12	1d 18:48:08.45000	0d 00:30:34.26000	0.00059837	0.00246115	0.00117456	4.0482	D	5	29/08/2020 05:50		0	0	0	0	0	0	0	0	0	0	0	0	0	0
538	1	2	12	1d 18:50:39.19000	0d 00:33:05.00000	0.00064754	0.00265998	0.00117441	4.0381	D	5	29/08/2020 05:52		0	0	0	0	0	0	0	0	0	0	0	0	0	0
539	1	2	12	1d 18:53:14.50000	0d 00:35:40.31000	0.0006982	0.00286432	0.00117418	4.0281	D	5	29/08/2020 05:55		0	0	0	0	0	0	0	0	0	0	0	0	0	0
540	1	2	12	1d 18:55:53.25000	0d 00:38:19.06000	0.00074999	0.00307267	0.00117441	4.0179	D	5	29/08/2020 05:58		0	0	0	0	0	0	0	0	0	0	0	0	0	0
541	1	2	12	1d 18:58:36.11000	0d 00:41:01.92000	0.00080312	0.00328587	0.00117433	4.0078	D	5	29/08/2020 06:00		0	0	0	0	0	0	0	0	0	0	0	0	0	0
542	1	2	12	1d 19:01:17.65000	0d 00:43:43.46000	0.00085582	0.0034968	0.00117433	3.9977	D	5	29/08/2020 06:03		0	0	0	0	0	0	0	0	0	0	0	0	0	0
543	1	2	12	1d 19:03:59.80000	0d 00:46:25.61000	0.00090871	0.003708	0.00117449	3.9875	D	5	29/08/2020 06:06		0	0	0	0	0	0	0	0	0	0	0	0	0	0
544	1	2	12	1d 19:06:45.59000	0d 00:49:11.40000	0.0009628	0.0039234	0.00117433	3.9774	D	5	29/08/2020 06:08		0	0	0	0	0	0	0	0	0	0	0	0	0	0
545	1	2	12	1d 19:09:33.30000	0d 00:51:59.11000	0.00101751	0.00414074	0.00117441	3.9673	D	5	29/08/2020 06:11		0	0	0	0	0	0	0	0	0	0	0	0	0	0
546	1	2	12	1d 19:12:16.49000	0d 00:54:42.30000	0.00107074	0.00435168	0.00117456	3.9573	D	5	29/08/2020 06:14		0	0	0	0	0	0	0	0	0	0	0	0	0	0
547	1	2	12	1d 19:15:06.17000	0d 00:57:31.98000	0.00112609	0.00457046	0.00117464	3.9472	D	5	29/08/2020 06:17		0	0	0	0	0	0	0	0	0	0	0	0	0	0
548	1	2	12	1d 19:17:57.08000	0d 01:00:22.89000	0.00118185	0.00479026	0.00117433	3.9371	D	5	29/08/2020 06:20		0	0	0	0	0	0	0	0	0	0	0	0	0	0
549	1	2	12	1d 19:20:48.83000	0d 01:03:14.64000	0.00123787	0.00501058	0.00117456	3.9271	D	5	29/08/2020 06:22		0	0	0	0	0	0	0	0	0	0	0	0	0	0
550	1	2	12	1d 19:23:43.72000	0d 01:06:09.53000	0.00129493	0.00523434	0.00117426	3.917	D	5	29/08/2020 06:25		0	0	0	0	0	0	0	0	0	0	0	0	0	0
551	1	2	12	1d 19:26:37.49000	0d 01:09:03.30000	0.00135161	0.00545611	0.00117418	3.9069	D	5	29/08/2020 06:28		0	0	0	0	0	0	0	0	0	0	0	0	0	0
552	1	2	12	1d 19:29:36.98000	0d 01:12:02.79000	0.00141017	0.00568458	0.00117441	3.8968	D	5	29/08/2020 06:31		0	0	0	0	0	0	0	0	0	0	0	0	0	0
553	1	2	12	1d 19:32:37.86000	0d 01:15:03.67000	0.00146917	0.00591423	0.00117441	3.8868	D	5	29/08/2020 06:34		0	0	0	0	0	0	0	0	0	0	0	0	0	0
554	1	2	12	1d 19:35:39.93000	0d 01:18:05.74000	0.00152857	0.0061448	0.00117433	3.8767	D	5	29/08/2020 06:37		0	0	0	0	0	0	0	0	0	0	0	0	0	0
555	1	2	12	1d 19:38:51.93000	0d 01:21:17.74000	0.0015912	0.00638731	0.00117441	3.8666	D	5	29/08/2020 06:41		0	0	0	0	0	0	0	0	0	0	0	0	0	0
556	1	2	12	1d 19:42:09.59000	0d 01:24:35.40000	0.00165568	0.00663631	0.00117441	3.8566	D	5	29/08/2020 06:44		0	0	0	0	0	0	0	0	0	0	0	0	0	0
557	1	2	12	1d 19:45:32.01000	0d 01:27:57.82000	0.00172171	0.00689065	0.00117449	3.8465	D	5	29/08/2020 06:47		0	0	0	0	0	0	0	0	0	0	0	0	0	0
558	1	2	12	1d 19:49:05.92000	0d 01:31:31.73000	0.00179149	0.00715871	0.00117441	3.8364	D	5	29/08/2020 06:51		0	0	0	0	0	0	0	0	0	0	0	0	0	0
559	1	2	12	1d 19:52:48.16000	0d 01:35:13.97000	0.00186399	0.00743649	0.00117433	3.8264	D	5	29/08/2020 06:54		0	0	0	0	0	0	0	0	0	0	0	0	0	0
560	1	2	12	1d 19:56:46.38000	0d 01:39:12.19000	0.0019417	0.00773345	0.00117433	3.8163	D	5	29/08/2020 06:58		0	0	0	0	0	0	0	0	0	0	0	0	0	0
561	1	2	12	1d 20:00:59.36000	0d 01:43:25.17000	0.00202423	0.00804799	0.00117433	3.8062	D	5	29/08/2020 07:03		0	0	0	0	0	0	0	0	0	0	0	0	0	0
562	1	2	12	1d 20:05:30.89000	0d 01:47:56.70000	0.00211281	0.0083847	0.00117433	3.7961	D	5	29/08/2020 07:07		0	0	0	0	0	0	0	0	0	0	0	0	0	0
563	1	2	12	1d 20:10:30.89000	0d 01:52:56.70000	0.00221067	0.00875572	0.00117456	3.7862	D	1	29/08/2020 07:12		0	0	0	0	0	0	0	0	0	0	0	0	0	0
564	1	2	12	1d 20:15:30.89000	0d 01:57:56.70000	0.00230854	0.00912581	0.00117441	3.7771	D	1	29/08/2020 07:17		0	0	0	0	0	0	0	0	0	0	0	0	0	0
565	1	2	12	1d 20:20:30.89000	0d 02:02:56.70000	0.0024064	0.00949504	0.00117418	3.7688	D	1	29/08/2020 07:22		0	0	0	0	0	0	0	0	0	0	0	0	0	0
566	1	2	12	1d 20:25:30.89000	0d 02:07:56.70000	0.00250427	0.00986349	0.00117426	3.761	D	1	29/08/2020 07:27		0	0	0	0	0	0	0	0	0	0	0	0	0	0
567	1	2	12	1d 20:30:30.89000	0d 02:12:56.70000	0.00260213	0.0102312	0.00117418	3.7539	D	1	29/08/2020 07:32		0	0	0	0	0	0	0	0	0	0	0	0	0	0
568	1	2	12	1d 20:35:30.89000	0d 02:17:56.70000	0.0027	0.0105983	0.00117441	3.747	D	1	29/08/2020 07:37		0	0	0	0	0	0	0	0	0	0	0	0	0	0
569	1	2	12	1d 20:40:30.89000	0d 02:22:56.70000	0.00279786	0.0109647	0.00117426	3.7407	D	1	29/08/2020 07:42		0	0	0	0	0	0	0	0	0	0	0	0	0	0
570	1	2	12	1d 20:45:30.89000	0d 02:27:56.70000	0.00289573	0.0113305	0.00117464	3.7346	D	1	29/08/2020 07:47		0	0	0	0	0	0	0	0	0	0	0	0	0	0
571	1	2	12	1d 20:50:30.89000	0d 02:32:56.70000	0.00299359	0.0116957	0.00117441	3.7285	D	1	29/08/2020 07:52		0	0	0	0	0	0	0	0	0	0	0	0	0	0
572	1	2	12	1d 20:55:30.89000	0d 02:37:56.70000	0.00309146	0.0120603	0.00117433	3.7226	D	1	29/08/2020 07:57		0	0	0	0	0	0	0	0	0	0	0	0	0	0
573	1	2	12	1d 21:00:30.89000	0d 02:42:56.70000	0.00318932	0.0124243	0.00117456	3.7169	D	1	29/08/2020 08:02		0	0	0	0	0	0	0	0	0	0	0	0	0	0
574	1	2	12	1d 21:05:30.89000	0d 02:47:56.70000	0.00328719	0.0127878	0.00117449	3.7107	D	1	29/08/2020 08:07		0	0	0	0	0	0	0	0	0	0	0	0	0	0
575	1	2	12	1d 21:10:30.89000	0d 02:52:56.70000	0.00338505	0.0131506	0.00117426	3.7044	D	1	29/08/2020 08:12		0	0	0	0	0	0	0	0	0	0	0	0	0	0
576	1	2	12	1d 21:15:30.89000	0d 02:57:56.70000	0.00348292	0.0135128	0.00117433	3.6979	D	1	29/08/2020 08:17		0	0	0	0	0	0	0	0	0	0	0	0	0	0
577	1	2	12	1d 21:20:30.89000	0d 03:02:56.70000	0.00358078	0.0138745	0.00117441	3.6916	D	1	29/08/2020 08:22		0	0	0	0	0	0	0	0	0	0	0	0	0	0
578	1	2	12	1d 21:25:30.89000	0d 03:07:56.70000	0.00367865	0.0142354	0.00117456	3.6846	D	1	29/08/2020 08:27		0	0	0	0	0	0	0	0	0	0	0	0	0	0
579	1	2	12	1d 21:30:30.89000	0d 03:12:56.70000	0.00377651	0.0145956	0.00117433	3.6776	D	1	29/08/2020 08:32		0	0	0	0	0	0	0	0	0	0	0	0	0	0
580	1	2	12	1d 21:35:30.89000	0d 03:17:56.70000	0.00387438	0.0149552	0.00117456	3.6695	D	1	29/08/2020 08:37		0	0	0	0	0	0	0	0	0	0	0	0	0	0
581	1	2	12	1d 21:40:30.89000	0d 03:22:56.70000	0.00397224	0.0153139	0.00117426	3.6616	D	1	29/08/2020 08:42		0	0	0	0	0	0	0	0	0	0	0	0	0	0
582	1	2	12	1d 21:45:30.89000	0d 03:27:56.70000	0.00407011	0.0156718	0.00117441	3.6529	D	1	29/08/2020 08:47		0	0	0	0	0	0	0	0	0	0	0	0	0	0
583	1	2	12	1d 21:50:30.89000	0d 03:32:56.70000	0.00416797	0.0160288	0.00117441	3.6432	D	1	29/08/2020 08:52		0	0	0	0	0	0	0	0	0	0	0	0	0	0
584	1	2	12	1d 21:55:17.45000	0d 03:37:43.26000	0.00426145	0.0163689	0.00117426	3.6332	D	5	29/08/2020 08:57		0	0	0	0	0	0	0	0	0	0	0	0	0	0
585	1	2	12	1d 21:59:38.86000	0d 03:42:04.67000	0.00434673	0.0166784	0.00117441	3.6231	D	5	29/08/2020 09:01		0	0	0	0	0	0	0	0	0	0	0	0	0	0
586	1	2	12	1d 22:03:27.72000	0d 03:45:53.53000	0.00442139	0.0169485	0.00117449	3.613	D	5	29/08/2020 09:05		0	0	0	0	0	0	0	0	0	0	0	0	0	0
587	1	2	12	1d 22:06:46.39000	0d 03:49:12.20000	0.0044862	0.0171824	0.00117449	3.603	D	5	29/08/2020 09:08		0	0	0	0	0	0	0	0	0	0	0	0	0	0
588	1	2	12	1d 22:09:42.14000	0d 03:52:07.95000	0.00454353	0.0173886	0.00117441	3.5927	D	5	29/08/2020 09:11		0	0	0	0	0	0	0	0	0	0	0	0	0	0
589	1	2	12	1d 22:12:10.16000	0d 03:54:35.97000	0.00459182	0.0175619	0.00117418	3.5825	D	5	29/08/2020 09:14		0	0	0	0	0	0	0	0	0	0	0	0	0	0
590	1	2	12	1d 22:14:13.16000	0d 03:56:38.97000	0.00463194	0.0177055	0.00117433	3.5724	D	5	29/08/2020 09:16		0	0	0	0	0	0	0	0	0	0	0	0	0	0
591	1	2	12	1d 22:15:52.73000	0d 03:58:18.54000	0.00466442	0.0178213	0.00117441	3.5624	D	5	29/08/2020 09:18		0	0	0	0	0	0	0	0	0	0	0	0	0	0
592	1	2	12	1d 22:17:15.70000	0d 03:59:41.51000	0.00469149	0.0179176	0.00117426	3.5523	D	5	29/08/2020 09:19		0	0	0	0	0	0	0	0	0	0	0	0	0	0
593	1	2	12	1d 22:18:26.56000	0d 04:00:52.37000	0.00471461	0.0179996	0.00117441	3.5422	D	5	29/08/2020 09:20		0	0	0	0	0	0	0	0	0	0	0	0	0	0
594	1	2	12	1d 22:19:25.13000	0d 04:01:50.94000	0.00473371	0.0180672	0.00117456	3.5322	D	5	29/08/2020 09:21		0	0	0	0	0	0	0	0	0	0	0	0	0	0
595	1	2	12	1d 22:20:15.03000	0d 04:02:40.84000	0.00474999	0.0181246	0.00117433	3.5221	D	5	29/08/2020 09:22		0	0	0	0	0	0	0	0	0	0	0	0	0	0
596	1	2	12	1d 22:20:57.01000	0d 04:03:22.82000	0.00476368	0.0181728	0.00117441	3.5119	D	5	29/08/2020 09:23		0	0	0	0	0	0	0	0	0	0	0	0	0	0
597	1	2	12	1d 22:21:32.67000	0d 04:03:58.48000	0.00477532	0.0182136	0.00117441	3.5018	D	5	29/08/2020 09:23		0	0	0	0	0	0	0	0	0	0	0	0	0	0
598	1	2	12	1d 22:22:02.64000	0d 04:04:28.45000	0.00478509	0.0182478	0.00117441	3.4916	D	5	29/08/2020 09:24		0	0	0	0	0	0	0	0	0	0	0	0	0	0
599	1	2	12	1d 22:22:28.90000	0d 04:04:54.71000	0.00479366	0.0182777	0.00117418	3.4813	D	5	29/08/2020 09:24		0	0	0	0	0	0	0	0	0	0	0	0	0	0
600	1	2	12	1d 22:22:52.15000	0d 04:05:17.96000	0.00480124	0.018304	0.00117426	3.4711	D	5	29/08/2020 09:25		0	0	0	0	0	0	0	0	0	0	0	0	0	0
601	1	2	12	1d 22:23:12.56000	0d 04:05:38.37000	0.0048079	0.0183271	0.00117426	3.4611	D	5	29/08/2020 09:25		0	0	0	0	0	0	0	0	0	0	0	0	0	0
602	1	2	12	1d 22:23:30.46000	0d 04:05:56.27000	0.00481374	0.0183473	0.00117441	3.451	D	5	29/08/2020 09:25		0	0	0	0	0	0	0	0	0	0	0	0	0	0
603	1	2	12	1d 22:23:46.25000	0d 04:06:12.06000	0.00481889	0.0183651	0.00117426	3.4408	D	5	29/08/2020 09:25		0	0	0	0	0	0	0	0	0	0	0	0	0	0
604	1	2	12	1d 22:24:00.68000	0d 04:06:26.49000	0.0048236	0.0183812	0.00117426	3.4307	D	5	29/08/2020 09:26		0	0	0	0	0	0	0	0	0	0	0	0	0	0
605	1	2	12	1d 22:24:13.95000	0d 04:06:39.76000	0.00482793	0.0183961	0.00117433	3.4205	D	5	29/08/2020 09:26		0	0	0	0	0	0	0	0	0	0	0	0	0	0
606	1	2	12	1d 22:24:26.43000	0d 04:06:52.24000	0.004832	0.01841	0.00117433	3.4101	D	5	29/08/2020 09:26		0	0	0	0	0	0	0	0	0	0	0	0	0	0
607	1	2	12	1d 22:24:37.70000	0d 04:07:03.51000	0.00483568	0.0184225	0.00117449	3.4	D	5	29/08/2020 09:26		0	0	0	0	0	0	0	0	0	0	0	0	0	0
608	1	2	12	1d 22:24:48.20000	0d 04:07:14.01000	0.0048391	0.0184341	0.00117433	3.3899	D	5	29/08/2020 09:26		0	0	0	0	0	0	0	0	0	0	0	0	0	0
609	1	2	12	1d 22:24:58.02000	0d 04:07:23.83000	0.00484231	0.018445	0.00117441	3.3797	D	5	29/08/2020 09:27		0	0	0	0	0	0	0	0	0	0	0	0	0	0
610	1	2	12	1d 22:25:07.44000	0d 04:07:33.25000	0.00484538	0.0184553	0.00117449	3.3696	D	5	29/08/2020 09:27		0	0	0	0	0	0	0	0	0	0	0	0	0	0
611	1	2	12	1d 22:25:16.09000	0d 04:07:41.90000	0.0048482	0.0184648	0.00117433	3.3596	D	5	29/08/2020 09:27		0	0	0	0	0	0	0	0	0	0	0	0	0	0
612	1	2	12	1d 22:25:24.61000	0d 04:07:50.42000	0.00485098	0.0184741	0.00117426	3.3494	D	5	29/08/2020 09:27		0	0	0	0	0	0	0	0	0	0	0	0	0	0
613	1	2	12	1d 22:25:32.53000	0d 04:07:58.34000	0.00485356	0.0184828	0.00117433	3.3393	D	5	29/08/2020 09:27		0	0	0	0	0	0	0	0	0	0	0	0	0	0
614	1	2	12	1d 22:25:40.09000	0d 04:08:05.90000	0.00485603	0.018491	0.00117433	3.3291	D	5	29/08/2020 09:27		0	0	0	0	0	0	0	0	0	0	0	0	0	0
615	1	2	12	1d 22:25:47.41000	0d 04:08:13.22000	0.00485842	0.0184989	0.00117433	3.3187	D	5	29/08/2020 09:27		0	0	0	0	0	0	0	0	0	0	0	0	0	0
616	1	2	12	1d 22:25:54.24000	0d 04:08:20.05000	0.00486065	0.0185063	0.00117464	3.3083	D	5	29/08/2020 09:28		0	0	0	0	0	0	0	0	0	0	0	0	0	0
617	1	2	12	1d 22:26:00.65000	0d 04:08:26.46000	0.00486274	0.0185132	0.00117449	3.2982	D	5	29/08/2020 09:28		0	0	0	0	0	0	0	0	0	0	0	0	0	0
618	1	2	12	1d 22:26:06.79000	0d 04:08:32.60000	0.00486474	0.0185198	0.00117441	3.288	D	5	29/08/2020 09:28		0	0	0	0	0	0	0	0	0	0	0	0	0	0
619	1	2	12	1d 22:26:12.58000	0d 04:08:38.39000	0.00486663	0.018526	0.00117441	3.2779	D	5	29/08/2020 09:28		0	0	0	0	0	0	0	0	0	0	0	0	0	0
620	1	2	12	1d 22:26:18.10000	0d 04:08:43.91000	0.00486843	0.0185319	0.00117433	3.2677	D	5	29/08/2020 09:28		0	0	0	0	0	0	0	0	0	0	0	0	0	0
621	1	2	12	1d 22:26:23.45000	0d 04:08:49.26000	0.00487017	0.0185376	0.00117418	3.2575	D	5	29/08/2020 09:28		0	0	0	0	0	0	0	0	0	0	0	0	0	0
622	1	2	12	1d 22:26:28.67000	0d 04:08:54.48000	0.00487188	0.0185432	0.00117441	3.2473	D	5	29/08/2020 09:28		0	0	0	0	0	0	0	0	0	0	0	0	0	0
623	1	2	12	1d 22:26:33.56000	0d 04:08:59.37000	0.00487347	0.0185483	0.00117464	3.237	D	5	29/08/2020 09:28		0	0	0	0	0	0	0	0	0	0	0	0	0	0
624	1	2	12	1d 22:26:38.31000	0d 04:09:04.12000	0.00487502	0.0185533	0.00117433	3.227	D	5	29/08/2020 09:28		0	0	0	0	0	0	0	0	0	0	0	0	0	0
625	1	2	12	1d 22:26:42.83000	0d 04:09:08.64000	0.0048765	0.0185581	0.00117433	3.2168	D	5	29/08/2020 09:28		0	0	0	0	0	0	0	0	0	0	0	0	0	0
626	1	2	12	1d 22:26:47.35000	0d 04:09:13.16000	0.00487797	0.0185628	0.00117456	3.2064	D	5	29/08/2020 09:28		0	0	0	0	0	0	0	0	0	0	0	0	0	0
627	1	2	12	1d 22:26:51.56000	0d 04:09:17.37000	0.00487934	0.0185672	0.00117441	3.1962	D	5	29/08/2020 09:29		0	0	0	0	0	0	0	0	0	0	0	0	0	0
628	1	2	12	1d 22:26:55.70000	0d 04:09:21.51000	0.0048807	0.0185715	0.00117456	3.1858	D	5	29/08/2020 09:29		0	0	0	0	0	0	0	0	0	0	0	0	0	0
629	1	2	12	1d 22:26:59.73000	0d 04:09:25.54000	0.00488201	0.0185757	0.00117426	3.1754	D	5	29/08/2020 09:29		0	0	0	0	0	0	0	0	0	0	0	0	0	0
630	1	2	12	1d 22:27:03.58000	0d 04:09:29.39000	0.00488327	0.0185797	0.00117472	3.1653	D	5	29/08/2020 09:29		0	0	0	0	0	0	0	0	0	0	0	0	0	0
631	1	2	12	1d 22:27:07.29000	0d 04:09:33.10000	0.00488448	0.0185835	0.00117433	3.1551	D	5	29/08/2020 09:29		0	0	0	0	0	0	0	0	0	0	0	0	0	0
632	1	2	12	1d 22:27:10.87000	0d 04:09:36.68000	0.00488564	0.0185872	0.00117426	3.1449	D	5	29/08/2020 09:29		0	0	0	0	0	0	0	0	0	0	0	0	0	0
633	1	2	12	1d 22:27:14.41000	0d 04:09:40.22000	0.0048868	0.0185908	0.00117441	3.1345	D	5	29/08/2020 09:29		0	0	0	0	0	0	0	0	0	0	0	0	0	0
634	1	2	12	1d 22:27:17.78000	0d 04:09:43.59000	0.0048879	0.0185943	0.00117433	3.1243	D	5	29/08/2020 09:29		0	0	0	0	0	0	0	0	0	0	0	0	0	0
635	1	2	12	1d 22:27:21.18000	0d 04:09:46.99000	0.00488901	0.0185977	0.00117449	3.1138	D	5	29/08/2020 09:29		0	0	0	0	0	0	0	0	0	0	0	0	0	0
636	1	2	12	1d 22:27:24.49000	0d 04:09:50.30000	0.00489009	0.0186011	0.00117433	3.1034	D	5	29/08/2020 09:29		0	0	0	0	0	0	0	0	0	0	0	0	0	0
637	1	2	12	1d 22:27:27.65000	0d 04:09:53.46000	0.00489112	0.0186043	0.00117449	3.0932	D	5	29/08/2020 09:29		0	0	0	0	0	0	0	0	0	0	0	0	0	0
638	1	2	12	1d 22:27:30.72000	0d 04:09:56.53000	0.00489212	0.0186074	0.00117426	3.0828	D	5	29/08/2020 09:29		0	0	0	0	0	0	0	0	0	0	0	0	0	0
639	1	2	12	1d 22:27:33.75000	0d 04:09:59.56000	0.00489311	0.0186104	0.00117441	3.0726	D	5	29/08/2020 09:29		0	0	0	0	0	0	0	0	0	0	0	0	0	0
640	1	2	12	1d 22:27:36.61000	0d 04:10:02.42000	0.00489404	0.0186133	0.00117441	3.0623	D	5	29/08/2020 09:29		0	0	0	0	0	0	0	0	0	0	0	0	0	0
641	1	2	12	1d 22:27:39.48000	0d 04:10:05.29000	0.00489498	0.0186161	0.00117433	3.0518	D	5	29/08/2020 09:29		0	0	0	0	0	0	0	0	0	0	0	0	0	0
642	1	2	12	1d 22:27:42.28000	0d 04:10:08.09000	0.00489589	0.0186189	0.00117426	3.0416	D	5	29/08/2020 09:29		0	0	0	0	0	0	0	0	0	0	0	0	0	0
643	1	2	12	1d 22:27:45.02000	0d 04:10:10.83000	0.00489678	0.0186216	0.00117426	3.0314	D	5	29/08/2020 09:29		0	0	0	0	0	0	0	0	0	0	0	0	0	0
644	1	2	12	1d 22:27:47.67000	0d 04:10:13.48000	0.00489765	0.0186242	0.00117433	3.0208	D	5	29/08/2020 09:29		0	0	0	0	0	0	0	0	0	0	0	0	0	0
645	1	2	12	1d 22:27:50.29000	0d 04:10:16.10000	0.0048985	0.0186268	0.00117441	3.0105	D	5	29/08/2020 09:30		0	0	0	0	0	0	0	0	0	0	0	0	0	0
646	1	2	12	1d 22:27:52.82000	0d 04:10:18.63000	0.00489933	0.0186293	0.00117433	3.0002	D	5	29/08/2020 09:30		0	0	0	0	0	0	0	0	0	0	0	0	0	0
647	1	2	12	1d 22:27:55.27000	0d 04:10:21.08000	0.00490013	0.0186317	0.00117433	2.9899	D	5	29/08/2020 09:30		0	0	0	0	0	0	0	0	0	0	0	0	0	0
648	1	2	12	1d 22:27:57.69000	0d 04:10:23.50000	0.00490092	0.0186341	0.00117433	2.9796	D	5	29/08/2020 09:30		0	0	0	0	0	0	0	0	0	0	0	0	0	0
649	1	2	12	1d 22:28:00.01000	0d 04:10:25.82000	0.00490167	0.0186363	0.00117441	2.9693	D	5	29/08/2020 09:30		0	0	0	0	0	0	0	0	0	0	0	0	0	0
650	1	2	12	1d 22:28:02.36000	0d 04:10:28.17000	0.00490244	0.0186386	0.00117426	2.9589	D	5	29/08/2020 09:30		0	0	0	0	0	0	0	0	0	0	0	0	0	0
651	1	2	12	1d 22:28:04.62000	0d 04:10:30.43000	0.00490318	0.0186408	0.00117441	2.9485	D	5	29/08/2020 09:30		0	0	0	0	0	0	0	0	0	0	0	0	0	0
652	1	2	12	1d 22:28:06.86000	0d 04:10:32.67000	0.00490391	0.0186429	0.00117441	2.9381	D	5	29/08/2020 09:30		0	0	0	0	0	0	0	0	0	0	0	0	0	0
653	1	2	12	1d 22:28:09.04000	0d 04:10:34.85000	0.00490462	0.018645	0.00117433	2.9276	D	5	29/08/2020 09:30		0	0	0	0	0	0	0	0	0	0	0	0	0	0
654	1	2	12	1d 22:28:11.20000	0d 04:10:37.01000	0.00490532	0.018647	0.00117449	2.9172	D	5	29/08/2020 09:30		0	0	0	0	0	0	0	0	0	0	0	0	0	0
655	1	2	12	1d 22:28:13.31000	0d 04:10:39.12000	0.00490601	0.0186491	0.00117426	2.9068	D	5	29/08/2020 09:30		0	0	0	0	0	0	0	0	0	0	0	0	0	0
656	1	2	12	1d 22:28:15.39000	0d 04:10:41.20000	0.00490669	0.018651	0.00117426	2.8962	D	5	29/08/2020 09:30		0	0	0	0	0	0	0	0	0	0	0	0	0	0
657	1	2	12	1d 22:28:17.44000	0d 04:10:43.25000	0.00490736	0.018653	0.00117449	2.8856	D	5	29/08/2020 09:30		0	0	0	0	0	0	0	0	0	0	0	0	0	0
658	1	2	12	1d 22:28:19.48000	0d 04:10:45.29000	0.00490803	0.0186549	0.00117426	2.875	D	5	29/08/2020 09:30		0	0	0	0	0	0	0	0	0	0	0	0	0	0
659	1	2	12	1d 22:28:21.47000	0d 04:10:47.28000	0.00490867	0.0186567	0.00117433	2.8644	D	5	29/08/2020 09:30		0	0	0	0	0	0	0	0	0	0	0	0	0	0
660	1	2	12	1d 22:28:23.39000	0d 04:10:49.20000	0.0049093	0.0186585	0.00117426	2.854	D	5	29/08/2020 09:30		0	0	0	0	0	0	0	0	0	0	0	0	0	0
661	1	2	12	1d 22:28:25.32000	0d 04:10:51.13000	0.00490993	0.0186603	0.00117426	2.8432	D	5	29/08/2020 09:30		0	0	0	0	0	0	0	0	0	0	0	0	0	0
662	1	2	12	1d 22:28:27.21000	0d 04:10:53.02000	0.00491055	0.0186621	0.00117449	2.8328	D	5	29/08/2020 09:30		0	0	0	0	0	0	0	0	0	0	0	0	0	0
663	1	2	12	1d 22:28:29.02000	0d 04:10:54.83000	0.00491114	0.0186637	0.00117418	2.8223	D	5	29/08/2020 09:30		0	0	0	0	0	0	0	0	0	0	0	0	0	0
664	1	2	12	1d 22:28:30.83000	0d 04:10:56.64000	0.00491173	0.0186654	0.00117426	2.8118	D	5	29/08/2020 09:30		0	0	0	0	0	0	0	0	0	0	0	0	0	0
665	1	2	12	1d 22:28:32.63000	0d 04:10:58.44000	0.00491232	0.018667	0.00117441	2.8013	D	5	29/08/2020 09:30		0	0	0	0	0	0	0	0	0	0	0	0	0	0
666	1	2	12	1d 22:28:34.37000	0d 04:11:00.18000	0.00491288	0.0186686	0.00117441	2.7909	D	5	29/08/2020 09:30		0	0	0	0	0	0	0	0	0	0	0	0	0	0
667	1	2	12	1d 22:28:36.12000	0d 04:11:01.93000	0.00491345	0.0186702	0.00117441	2.7802	D	5	29/08/2020 09:30		0	0	0	0	0	0	0	0	0	0	0	0	0	0
668	1	2	12	1d 22:28:37.85000	0d 04:11:03.66000	0.00491402	0.0186718	0.00117449	2.7695	D	5	29/08/2020 09:30		0	0	0	0	0	0	0	0	0	0	0	0	0	0
669	1	2	12	1d 22:28:39.55000	0d 04:11:05.36000	0.00491457	0.0186733	0.00117426	2.7591	D	5	29/08/2020 09:30		0	0	0	0	0	0	0	0	0	0	0	0	0	0
670	1	2	12	1d 22:28:41.17000	0d 04:11:06.98000	0.0049151	0.0186748	0.00117433	2.7488	D	5	29/08/2020 09:30		0	0	0	0	0	0	0	0	0	0	0	0	0	0
671	1	2	12	1d 22:28:42.82000	0d 04:11:08.63000	0.00491564	0.0186763	0.00117426	2.7381	D	5	29/08/2020 09:30		0	0	0	0	0	0	0	0	0	0	0	0	0	0
672	1	2	12	1d 22:28:44.48000	0d 04:11:10.29000	0.00491618	0.0186777	0.00117433	2.7276	D	5	29/08/2020 09:30		0	0	0	0	0	0	0	0	0	0	0	0	0	0
673	1	2	12	1d 22:28:46.10000	0d 04:11:11.91000	0.00491671	0.0186792	0.00117441	2.7169	D	5	29/08/2020 09:30		0	0	0	0	0	0	0	0	0	0	0	0	0	0
674	1	2	12	1d 22:28:47.71000	0d 04:11:13.52000	0.00491723	0.0186806	0.00117433	2.7062	D	5	29/08/2020 09:30		0	0	0	0	0	0	0	0	0	0	0	0	0	0
675	1	2	12	1d 22:28:49.31000	0d 04:11:15.12000	0.00491776	0.018682	0.00117433	2.6957	D	5	29/08/2020 09:30		0	0	0	0	0	0	0	0	0	0	0	0	0	0
676	1	2	12	1d 22:28:50.87000	0d 04:11:16.68000	0.00491827	0.0186834	0.00117426	2.685	D	5	29/08/2020 09:31		0	0	0	0	0	0	0	0	0	0	0	0	0	0
677	1	2	12	1d 22:28:52.41000	0d 04:11:18.22000	0.00491877	0.0186847	0.00117433	2.6743	D	5	29/08/2020 09:31		0	0	0	0	0	0	0	0	0	0	0	0	0	0
678	1	2	12	1d 22:28:53.96000	0d 04:11:19.77000	0.00491927	0.0186861	0.00117449	2.6638	D	5	29/08/2020 09:31		0	0	0	0	0	0	0	0	0	0	0	0	0	0
679	1	2	12	1d 22:28:55.49000	0d 04:11:21.30000	0.00491977	0.0186874	0.00117433	2.6531	D	5	29/08/2020 09:31		0	0	0	0	0	0	0	0	0	0	0	0	0	0
680	1	2	12	1d 22:28:57.01000	0d 04:11:22.82000	0.00492027	0.0186887	0.00117441	2.6424	D	5	29/08/2020 09:31		0	0	0	0	0	0	0	0	0	0	0	0	0	0
681	1	2	12	1d 22:28:58.52000	0d 04:11:24.33000	0.00492076	0.01869	0.00117456	2.6317	D	5	29/08/2020 09:31		0	0	0	0	0	0	0	0	0	0	0	0	0	0
682	1	2	12	1d 22:29:00.04000	0d 04:11:25.85000	0.00492126	0.0186913	0.00117449	2.621	D	5	29/08/2020 09:31		0	0	0	0	0	0	0	0	0	0	0	0	0	0
683	1	2	12	1d 22:29:01.51000	0d 04:11:27.32000	0.00492174	0.0186926	0.00117464	2.6105	D	5	29/08/2020 09:31		0	0	0	0	0	0	0	0	0	0	0	0	0	0
684	1	2	12	1d 22:29:02.98000	0d 04:11:28.79000	0.00492222	0.0186938	0.00117433	2.6	D	5	29/08/2020 09:31		0	0	0	0	0	0	0	0	0	0	0	0	0	0
685	1	2	12	1d 22:29:04.41000	0d 04:11:30.22000	0.00492268	0.018695	0.00117449	2.5895	D	5	29/08/2020 09:31		0	0	0	0	0	0	0	0	0	0	0	0	0	0
686	1	2	12	1d 22:29:05.87000	0d 04:11:31.68000	0.00492316	0.0186963	0.00117456	2.5788	D	5	29/08/2020 09:31		0	0	0	0	0	0	0	0	0	0	0	0	0	0
687	1	2	12	1d 22:29:07.31000	0d 04:11:33.12000	0.00492363	0.0186975	0.00117456	2.5682	D	5	29/08/2020 09:31		0	0	0	0	0	0	0	0	0	0	0	0	0	0
688	1	2	12	1d 22:29:08.75000	0d 04:11:34.56000	0.0049241	0.0186987	0.00117441	2.5576	D	5	29/08/2020 09:31		0	0	0	0	0	0	0	0	0	0	0	0	0	0
689	1	2	12	1d 22:29:10.18000	0d 04:11:35.99000	0.00492457	0.0186999	0.00117418	2.5469	D	5	29/08/2020 09:31		0	0	0	0	0	0	0	0	0	0	0	0	0	0
690	1	2	12	1d 22:29:11.60000	0d 04:11:37.41000	0.00492503	0.018701	0.00117456	2.5365	D	5	29/08/2020 09:31		0	0	0	0	0	0	0	0	0	0	0	0	0	0
691	1	2	12	1d 22:29:13.02000	0d 04:11:38.83000	0.00492549	0.0187022	0.00117418	2.5257	D	5	29/08/2020 09:31		0	0	0	0	0	0	0	0	0	0	0	0	0	0
692	1	2	12	1d 22:29:14.43000	0d 04:11:40.24000	0.00492595	0.0187034	0.00117441	2.5151	D	5	29/08/2020 09:31		0	0	0	0	0	0	0	0	0	0	0	0	0	0
693	1	2	12	1d 22:29:15.83000	0d 04:11:41.64000	0.00492641	0.0187045	0.00117433	2.5048	D	5	29/08/2020 09:31		0	0	0	0	0	0	0	0	0	0	0	0	0	0
694	1	2	12	1d 22:29:16.44000	0d 04:11:42.25000	0.00492661	0.018705	0.00117441	2.5	D	133	29/08/2020 09:31		0	0	0	0	0	0	0	0	0	0	0	0	0	0
695	1	2	13	1d 22:29:16.45000	0d 00:00:00.01000	0	0	0	2.515	R	0	29/08/2020 09:31		0	0	0	0	0	0	0	0	0	0	0	0	0	0
696	1	2	13	1d 22:29:18.45000	0d 00:00:02.01000	0	0	0	2.7044	R	1	29/08/2020 09:31		0	0	0	0	0	0	0	0	0	0	0	0	0	0
697	1	2	13	1d 22:29:20.45000	0d 00:00:04.01000	0	0	0	2.8237	R	1	29/08/2020 09:31		0	0	0	0	0	0	0	0	0	0	0	0	0	0
698	1	2	13	1d 22:29:22.45000	0d 00:00:06.01000	0	0	0	2.9186	R	1	29/08/2020 09:31		0	0	0	0	0	0	0	0	0	0	0	0	0	0
699	1	2	13	1d 22:29:24.45000	0d 00:00:08.01000	0	0	0	2.9998	R	1	29/08/2020 09:31		0	0	0	0	0	0	0	0	0	0	0	0	0	0
700	1	2	13	1d 22:29:26.44000	0d 00:00:10.00000	0	0	0	3.07	R	129	29/08/2020 09:31		0	0	0	0	0	0	0	0	0	0	0	0	0	0
701	2	3	9	1d 22:29:26.49000	0d 00:00:00.05000	0.00000002	0.00000005	0.00117662	3.1104	C	0	29/08/2020 09:31		0	0	0	0	0	0	0	0	0	0	0	0	0	0
702	2	3	9	1d 22:29:26.65000	0d 00:00:00.21000	0.00000007	0.00000021	0.00117441	3.1321	C	5	29/08/2020 09:31		0	0	0	0	0	0	0	0	0	0	0	0	0	0
703	2	3	9	1d 22:29:26.82000	0d 00:00:00.38000	0.00000012	0.00000039	0.00117449	3.1525	C	5	29/08/2020 09:31		0	0	0	0	0	0	0	0	0	0	0	0	0	0
704	2	3	9	1d 22:29:27.00000	0d 00:00:00.56000	0.00000018	0.00000057	0.00117449	3.1713	C	5	29/08/2020 09:31		0	0	0	0	0	0	0	0	0	0	0	0	0	0
705	2	3	9	1d 22:29:27.19000	0d 00:00:00.75000	0.00000024	0.00000077	0.00117441	3.1891	C	5	29/08/2020 09:31		0	0	0	0	0	0	0	0	0	0	0	0	0	0
706	2	3	9	1d 22:29:27.39000	0d 00:00:00.95000	0.00000031	0.00000098	0.00117426	3.2068	C	5	29/08/2020 09:31		0	0	0	0	0	0	0	0	0	0	0	0	0	0
707	2	3	9	1d 22:29:27.60000	0d 00:00:01.16000	0.00000038	0.0000012	0.00117441	3.2244	C	5	29/08/2020 09:31		0	0	0	0	0	0	0	0	0	0	0	0	0	0
708	2	3	9	1d 22:29:27.81000	0d 00:00:01.37000	0.00000045	0.00000142	0.00117449	3.241	C	5	29/08/2020 09:31		0	0	0	0	0	0	0	0	0	0	0	0	0	0
709	2	3	9	1d 22:29:28.03000	0d 00:00:01.59000	0.00000052	0.00000165	0.00117441	3.2578	C	5	29/08/2020 09:31		0	0	0	0	0	0	0	0	0	0	0	0	0	0
710	2	3	9	1d 22:29:28.25000	0d 00:00:01.81000	0.00000059	0.00000189	0.00117441	3.2738	C	5	29/08/2020 09:31		0	0	0	0	0	0	0	0	0	0	0	0	0	0
711	2	3	9	1d 22:29:28.48000	0d 00:00:02.04000	0.00000066	0.00000213	0.00117433	3.2898	C	5	29/08/2020 09:31		0	0	0	0	0	0	0	0	0	0	0	0	0	0
712	2	3	9	1d 22:29:28.71000	0d 00:00:02.27000	0.00000074	0.00000238	0.00117441	3.3054	C	5	29/08/2020 09:31		0	0	0	0	0	0	0	0	0	0	0	0	0	0
713	2	3	9	1d 22:29:28.95000	0d 00:00:02.51000	0.00000082	0.00000264	0.00117441	3.3208	C	5	29/08/2020 09:31		0	0	0	0	0	0	0	0	0	0	0	0	0	0
714	2	3	9	1d 22:29:29.19000	0d 00:00:02.75000	0.0000009	0.0000029	0.00117418	3.3359	C	5	29/08/2020 09:31		0	0	0	0	0	0	0	0	0	0	0	0	0	0
715	2	3	9	1d 22:29:29.44000	0d 00:00:03.00000	0.00000098	0.00000317	0.00117449	3.3512	C	5	29/08/2020 09:31		0	0	0	0	0	0	0	0	0	0	0	0	0	0
716	2	3	9	1d 22:29:29.70000	0d 00:00:03.26000	0.00000106	0.00000346	0.00117426	3.3658	C	5	29/08/2020 09:31		0	0	0	0	0	0	0	0	0	0	0	0	0	0
717	2	3	9	1d 22:29:29.96000	0d 00:00:03.52000	0.00000115	0.00000375	0.00117433	3.3803	C	5	29/08/2020 09:31		0	0	0	0	0	0	0	0	0	0	0	0	0	0
718	2	3	9	1d 22:29:30.23000	0d 00:00:03.79000	0.00000124	0.00000404	0.00117441	3.3945	C	5	29/08/2020 09:31		0	0	0	0	0	0	0	0	0	0	0	0	0	0
719	2	3	9	1d 22:29:30.51000	0d 00:00:04.07000	0.00000133	0.00000436	0.00117433	3.4084	C	5	29/08/2020 09:31		0	0	0	0	0	0	0	0	0	0	0	0	0	0
720	2	3	9	1d 22:29:30.80000	0d 00:00:04.36000	0.00000142	0.00000468	0.00117433	3.4224	C	5	29/08/2020 09:31		0	0	0	0	0	0	0	0	0	0	0	0	0	0
721	2	3	9	1d 22:29:31.10000	0d 00:00:04.66000	0.00000152	0.00000501	0.00117449	3.4362	C	5	29/08/2020 09:31		0	0	0	0	0	0	0	0	0	0	0	0	0	0
722	2	3	9	1d 22:29:31.42000	0d 00:00:04.98000	0.00000162	0.00000537	0.00117441	3.4496	C	5	29/08/2020 09:31		0	0	0	0	0	0	0	0	0	0	0	0	0	0
723	2	3	9	1d 22:29:31.75000	0d 00:00:05.31000	0.00000173	0.00000575	0.00117441	3.4629	C	5	29/08/2020 09:31		0	0	0	0	0	0	0	0	0	0	0	0	0	0
724	2	3	9	1d 22:29:32.09000	0d 00:00:05.65000	0.00000184	0.00000613	0.00117433	3.4759	C	5	29/08/2020 09:31		0	0	0	0	0	0	0	0	0	0	0	0	0	0
725	2	3	9	1d 22:29:32.46000	0d 00:00:06.02000	0.00000196	0.00000655	0.00117449	3.4887	C	5	29/08/2020 09:31		0	0	0	0	0	0	0	0	0	0	0	0	0	0
726	2	3	9	1d 22:29:32.85000	0d 00:00:06.41000	0.00000209	0.000007	0.00117433	3.5012	C	5	29/08/2020 09:31		0	0	0	0	0	0	0	0	0	0	0	0	0	0
727	2	3	9	1d 22:29:33.27000	0d 00:00:06.83000	0.00000223	0.00000748	0.00117449	3.5134	C	5	29/08/2020 09:31		0	0	0	0	0	0	0	0	0	0	0	0	0	0
728	2	3	9	1d 22:29:33.74000	0d 00:00:07.30000	0.00000238	0.00000802	0.00117456	3.5256	C	5	29/08/2020 09:31		0	0	0	0	0	0	0	0	0	0	0	0	0	0
729	2	3	9	1d 22:29:34.26000	0d 00:00:07.82000	0.00000255	0.00000862	0.00117449	3.5373	C	5	29/08/2020 09:31		0	0	0	0	0	0	0	0	0	0	0	0	0	0
730	2	3	9	1d 22:29:34.86000	0d 00:00:08.42000	0.00000275	0.00000931	0.00117449	3.5488	C	5	29/08/2020 09:31		0	0	0	0	0	0	0	0	0	0	0	0	0	0
731	2	3	9	1d 22:29:35.55000	0d 00:00:09.11000	0.00000297	0.00001011	0.00117441	3.5599	C	5	29/08/2020 09:31		0	0	0	0	0	0	0	0	0	0	0	0	0	0
732	2	3	9	1d 22:29:36.43000	0d 00:00:09.99000	0.00000326	0.00001113	0.00117411	3.5709	C	5	29/08/2020 09:31		0	0	0	0	0	0	0	0	0	0	0	0	0	0
733	2	3	9	1d 22:29:37.55000	0d 00:00:11.11000	0.00000362	0.00001244	0.00117433	3.5816	C	5	29/08/2020 09:31		0	0	0	0	0	0	0	0	0	0	0	0	0	0
734	2	3	9	1d 22:29:39.09000	0d 00:00:12.65000	0.00000413	0.00001424	0.00117449	3.592	C	5	29/08/2020 09:31		0	0	0	0	0	0	0	0	0	0	0	0	0	0
735	2	3	9	1d 22:29:41.33000	0d 00:00:14.89000	0.00000486	0.00001687	0.00117433	3.6023	C	5	29/08/2020 09:31		0	0	0	0	0	0	0	0	0	0	0	0	0	0
736	2	3	9	1d 22:29:45.01000	0d 00:00:18.57000	0.00000606	0.0000212	0.00117426	3.6127	C	5	29/08/2020 09:31		0	0	0	0	0	0	0	0	0	0	0	0	0	0
737	2	3	9	1d 22:29:51.70000	0d 00:00:25.26000	0.00000824	0.0000291	0.00117433	3.6229	C	5	29/08/2020 09:32		0	0	0	0	0	0	0	0	0	0	0	0	0	0
738	2	3	9	1d 22:30:05.29000	0d 00:00:38.85000	0.00001267	0.00004519	0.00117456	3.633	C	5	29/08/2020 09:32		0	0	0	0	0	0	0	0	0	0	0	0	0	0
739	2	3	9	1d 22:30:38.57000	0d 00:01:12.13000	0.00002353	0.00008469	0.00117456	3.6432	C	5	29/08/2020 09:32		0	0	0	0	0	0	0	0	0	0	0	0	0	0
740	2	3	9	1d 22:32:08.09000	0d 00:02:41.65000	0.00005273	0.00019125	0.00117449	3.6533	C	5	29/08/2020 09:34		0	0	0	0	0	0	0	0	0	0	0	0	0	0
741	2	3	9	1d 22:35:10.28000	0d 00:05:43.84000	0.00011217	0.00040871	0.00117426	3.6634	C	5	29/08/2020 09:37		0	0	0	0	0	0	0	0	0	0	0	0	0	0
742	2	3	9	1d 22:40:03.37000	0d 00:10:36.93000	0.00020778	0.00075948	0.00117426	3.6735	C	5	29/08/2020 09:42		0	0	0	0	0	0	0	0	0	0	0	0	0	0
743	2	3	9	1d 22:45:03.37000	0d 00:15:36.93000	0.00030564	0.00111937	0.00117449	3.6811	C	1	29/08/2020 09:47		0	0	0	0	0	0	0	0	0	0	0	0	0	0
744	2	3	9	1d 22:50:03.37000	0d 00:20:36.93000	0.00040351	0.00147993	0.00117433	3.687	C	1	29/08/2020 09:52		0	0	0	0	0	0	0	0	0	0	0	0	0	0
745	2	3	9	1d 22:55:03.37000	0d 00:25:36.93000	0.00050137	0.00184105	0.00117418	3.6925	C	1	29/08/2020 09:57		0	0	0	0	0	0	0	0	0	0	0	0	0	0
746	2	3	9	1d 23:00:03.37000	0d 00:30:36.93000	0.00059924	0.00220269	0.00117426	3.6979	C	1	29/08/2020 10:02		0	0	0	0	0	0	0	0	0	0	0	0	0	0
747	2	3	9	1d 23:05:03.37000	0d 00:35:36.93000	0.0006971	0.00256484	0.00117464	3.7029	C	1	29/08/2020 10:07		0	0	0	0	0	0	0	0	0	0	0	0	0	0
748	2	3	9	1d 23:10:03.37000	0d 00:40:36.93000	0.00079497	0.00292749	0.00117433	3.7081	C	1	29/08/2020 10:12		0	0	0	0	0	0	0	0	0	0	0	0	0	0
749	2	3	9	1d 23:15:03.37000	0d 00:45:36.93000	0.00089283	0.00329066	0.00117441	3.7134	C	1	29/08/2020 10:17		0	0	0	0	0	0	0	0	0	0	0	0	0	0
750	2	3	9	1d 23:20:03.37000	0d 00:50:36.93000	0.0009907	0.00365435	0.00117441	3.7191	C	1	29/08/2020 10:22		0	0	0	0	0	0	0	0	0	0	0	0	0	0
751	2	3	9	1d 23:25:03.37000	0d 00:55:36.93000	0.00108856	0.0040186	0.00117433	3.7246	C	1	29/08/2020 10:27		0	0	0	0	0	0	0	0	0	0	0	0	0	0
752	2	3	9	1d 23:30:03.37000	0d 01:00:36.93000	0.00118643	0.00438339	0.00117449	3.7304	C	1	29/08/2020 10:32		0	0	0	0	0	0	0	0	0	0	0	0	0	0
753	2	3	9	1d 23:35:03.37000	0d 01:05:36.93000	0.00128429	0.00474872	0.00117426	3.7357	C	1	29/08/2020 10:37		0	0	0	0	0	0	0	0	0	0	0	0	0	0
754	2	3	9	1d 23:40:03.37000	0d 01:10:36.93000	0.00138216	0.00511459	0.00117433	3.7412	C	1	29/08/2020 10:42		0	0	0	0	0	0	0	0	0	0	0	0	0	0
755	2	3	9	1d 23:45:03.37000	0d 01:15:36.93000	0.00148002	0.00548098	0.00117426	3.7464	C	1	29/08/2020 10:47		0	0	0	0	0	0	0	0	0	0	0	0	0	0
756	2	3	9	1d 23:50:03.37000	0d 01:20:36.93000	0.00157789	0.0058479	0.00117449	3.7519	C	1	29/08/2020 10:52		0	0	0	0	0	0	0	0	0	0	0	0	0	0
757	2	3	9	1d 23:55:03.37000	0d 01:25:36.93000	0.00167575	0.00621533	0.00117433	3.7569	C	1	29/08/2020 10:57		0	0	0	0	0	0	0	0	0	0	0	0	0	0
758	2	3	9	2d 00:00:03.37000	0d 01:30:36.93000	0.00177362	0.00658327	0.00117433	3.7621	C	1	29/08/2020 11:02		0	0	0	0	0	0	0	0	0	0	0	0	0	0
759	2	3	9	2d 00:05:03.37000	0d 01:35:36.93000	0.00187148	0.00695172	0.00117418	3.7673	C	1	29/08/2020 11:07		0	0	0	0	0	0	0	0	0	0	0	0	0	0
760	2	3	9	2d 00:10:03.37000	0d 01:40:36.93000	0.00196935	0.00732068	0.00117433	3.7728	C	1	29/08/2020 11:12		0	0	0	0	0	0	0	0	0	0	0	0	0	0
761	2	3	9	2d 00:15:03.37000	0d 01:45:36.93000	0.00206721	0.00769017	0.00117449	3.7781	C	1	29/08/2020 11:17		0	0	0	0	0	0	0	0	0	0	0	0	0	0
762	2	3	9	2d 00:20:03.37000	0d 01:50:36.93000	0.00216508	0.00806021	0.00117426	3.7841	C	1	29/08/2020 11:22		0	0	0	0	0	0	0	0	0	0	0	0	0	0
763	2	3	9	2d 00:25:03.37000	0d 01:55:36.93000	0.00226294	0.00843082	0.00117426	3.7899	C	1	29/08/2020 11:27		0	0	0	0	0	0	0	0	0	0	0	0	0	0
764	2	3	9	2d 00:30:03.37000	0d 02:00:36.93000	0.00236081	0.00880203	0.00117449	3.7964	C	1	29/08/2020 11:32		0	0	0	0	0	0	0	0	0	0	0	0	0	0
765	2	3	9	2d 00:35:03.37000	0d 02:05:36.93000	0.00245867	0.00917391	0.00117441	3.8032	C	1	29/08/2020 11:37		0	0	0	0	0	0	0	0	0	0	0	0	0	0
766	2	3	9	2d 00:40:03.37000	0d 02:10:36.93000	0.00255654	0.0095465	0.00117449	3.8109	C	1	29/08/2020 11:42		0	0	0	0	0	0	0	0	0	0	0	0	0	0
767	2	3	9	2d 00:45:03.37000	0d 02:15:36.93000	0.0026544	0.00991987	0.00117441	3.8192	C	1	29/08/2020 11:47		0	0	0	0	0	0	0	0	0	0	0	0	0	0
768	2	3	9	2d 00:50:03.37000	0d 02:20:36.93000	0.00275227	0.0102941	0.00117426	3.8285	C	1	29/08/2020 11:52		0	0	0	0	0	0	0	0	0	0	0	0	0	0
769	2	3	9	2d 00:55:01.78000	0d 02:25:35.34000	0.00284961	0.0106673	0.00117426	3.8386	C	5	29/08/2020 11:57		0	0	0	0	0	0	0	0	0	0	0	0	0	0
770	2	3	9	2d 00:59:32.22000	0d 02:30:05.78000	0.00293784	0.0110063	0.00117456	3.8486	C	5	29/08/2020 12:01		0	0	0	0	0	0	0	0	0	0	0	0	0	0
771	2	3	9	2d 01:03:43.37000	0d 02:34:16.93000	0.00301977	0.0113221	0.00117441	3.8587	C	5	29/08/2020 12:05		0	0	0	0	0	0	0	0	0	0	0	0	0	0
772	2	3	9	2d 01:07:37.67000	0d 02:38:11.23000	0.0030962	0.0116174	0.00117426	3.8688	C	5	29/08/2020 12:09		0	0	0	0	0	0	0	0	0	0	0	0	0	0
773	2	3	9	2d 01:11:19.06000	0d 02:41:52.62000	0.00316842	0.0118971	0.00117433	3.8788	C	5	29/08/2020 12:13		0	0	0	0	0	0	0	0	0	0	0	0	0	0
774	2	3	9	2d 01:14:47.70000	0d 02:45:21.26000	0.00323648	0.0121615	0.00117449	3.8889	C	5	29/08/2020 12:16		0	0	0	0	0	0	0	0	0	0	0	0	0	0
775	2	3	9	2d 01:18:10.58000	0d 02:48:44.14000	0.00330266	0.0124192	0.00117426	3.899	C	5	29/08/2020 12:20		0	0	0	0	0	0	0	0	0	0	0	0	0	0
776	2	3	9	2d 01:21:27.14000	0d 02:52:00.70000	0.00336679	0.0126695	0.00117449	3.9092	C	5	29/08/2020 12:23		0	0	0	0	0	0	0	0	0	0	0	0	0	0
777	2	3	9	2d 01:24:38.98000	0d 02:55:12.54000	0.00342937	0.0129145	0.00117449	3.9193	C	5	29/08/2020 12:26		0	0	0	0	0	0	0	0	0	0	0	0	0	0
778	2	3	9	2d 01:27:42.65000	0d 02:58:16.21000	0.00348928	0.0131496	0.00117441	3.9294	C	5	29/08/2020 12:29		0	0	0	0	0	0	0	0	0	0	0	0	0	0
779	2	3	9	2d 01:30:45.97000	0d 03:01:19.53000	0.00354908	0.0133849	0.00117441	3.9396	C	5	29/08/2020 12:32		0	0	0	0	0	0	0	0	0	0	0	0	0	0
780	2	3	9	2d 01:33:47.34000	0d 03:04:20.90000	0.00360825	0.0136182	0.00117426	3.9496	C	5	29/08/2020 12:35		0	0	0	0	0	0	0	0	0	0	0	0	0	0
781	2	3	9	2d 01:36:43.97000	0d 03:07:17.53000	0.00366587	0.0138461	0.00117449	3.9599	C	5	29/08/2020 12:38		0	0	0	0	0	0	0	0	0	0	0	0	0	0
782	2	3	9	2d 01:39:39.54000	0d 03:10:13.10000	0.00372314	0.0140732	0.00117441	3.9699	C	5	29/08/2020 12:41		0	0	0	0	0	0	0	0	0	0	0	0	0	0
783	2	3	9	2d 01:42:31.89000	0d 03:13:05.45000	0.00377937	0.0142967	0.00117433	3.98	C	5	29/08/2020 12:44		0	0	0	0	0	0	0	0	0	0	0	0	0	0
784	2	3	9	2d 01:45:23.62000	0d 03:15:57.18000	0.00383539	0.0145199	0.00117433	3.9901	C	5	29/08/2020 12:47		0	0	0	0	0	0	0	0	0	0	0	0	0	0
785	2	3	9	2d 01:48:12.79000	0d 03:18:46.35000	0.00389058	0.0147404	0.00117433	4.0002	C	5	29/08/2020 12:50		0	0	0	0	0	0	0	0	0	0	0	0	0	0
786	2	3	9	2d 01:51:01.34000	0d 03:21:34.90000	0.00394556	0.0149606	0.00117449	4.0102	C	5	29/08/2020 12:53		0	0	0	0	0	0	0	0	0	0	0	0	0	0
787	2	3	9	2d 01:53:48.28000	0d 03:24:21.84000	0.00400002	0.0151793	0.00117472	4.0203	C	5	29/08/2020 12:55		0	0	0	0	0	0	0	0	0	0	0	0	0	0
788	2	3	9	2d 01:56:34.86000	0d 03:27:08.42000	0.00405436	0.015398	0.00117449	4.0304	C	5	29/08/2020 12:58		0	0	0	0	0	0	0	0	0	0	0	0	0	0
789	2	3	9	2d 01:59:20.00000	0d 03:29:53.56000	0.00410823	0.0156154	0.00117441	4.0406	C	5	29/08/2020 13:01		0	0	0	0	0	0	0	0	0	0	0	0	0	0
790	2	3	9	2d 02:02:03.13000	0d 03:32:36.69000	0.00416145	0.0158307	0.00117456	4.0507	C	5	29/08/2020 13:04		0	0	0	0	0	0	0	0	0	0	0	0	0	0
791	2	3	9	2d 02:04:43.76000	0d 03:35:17.32000	0.00421385	0.0160432	0.00117441	4.0607	C	5	29/08/2020 13:06		0	0	0	0	0	0	0	0	0	0	0	0	0	0
792	2	3	9	2d 02:07:21.18000	0d 03:37:54.74000	0.0042652	0.016252	0.00117456	4.0708	C	5	29/08/2020 13:09		0	0	0	0	0	0	0	0	0	0	0	0	0	0
793	2	3	9	2d 02:09:56.81000	0d 03:40:30.37000	0.00431597	0.0164589	0.00117449	4.0809	C	5	29/08/2020 13:12		0	0	0	0	0	0	0	0	0	0	0	0	0	0
794	2	3	9	2d 02:12:30.74000	0d 03:43:04.30000	0.00436618	0.0166641	0.00117441	4.0909	C	5	29/08/2020 13:14		0	0	0	0	0	0	0	0	0	0	0	0	0	0
795	2	3	9	2d 02:15:04.54000	0d 03:45:38.10000	0.00441636	0.0168696	0.00117456	4.101	C	5	29/08/2020 13:17		0	0	0	0	0	0	0	0	0	0	0	0	0	0
796	2	3	9	2d 02:17:36.82000	0d 03:48:10.38000	0.00446603	0.0170736	0.00117449	4.1112	C	5	29/08/2020 13:19		0	0	0	0	0	0	0	0	0	0	0	0	0	0
797	2	3	9	2d 02:20:07.15000	0d 03:50:40.71000	0.00451507	0.0172754	0.00117441	4.1215	C	5	29/08/2020 13:22		0	0	0	0	0	0	0	0	0	0	0	0	0	0
798	2	3	9	2d 02:22:33.41000	0d 03:53:06.97000	0.00456278	0.0174723	0.00117426	4.1315	C	5	29/08/2020 13:24		0	0	0	0	0	0	0	0	0	0	0	0	0	0
799	2	3	9	2d 02:24:59.01000	0d 03:55:32.57000	0.00461028	0.0176688	0.00117449	4.1416	C	5	29/08/2020 13:27		0	0	0	0	0	0	0	0	0	0	0	0	0	0
800	2	3	9	2d 02:27:22.56000	0d 03:57:56.12000	0.00465711	0.017863	0.00117426	4.1517	C	5	29/08/2020 13:29		0	0	0	0	0	0	0	0	0	0	0	0	0	0
801	2	3	9	2d 02:29:44.55000	0d 04:00:18.11000	0.00470343	0.0180555	0.00117449	4.1619	C	5	29/08/2020 13:31		0	0	0	0	0	0	0	0	0	0	0	0	0	0
802	2	3	9	2d 02:32:07.78000	0d 04:02:41.34000	0.00475015	0.0182502	0.00117433	4.172	C	5	29/08/2020 13:34		0	0	0	0	0	0	0	0	0	0	0	0	0	0
803	2	3	9	2d 02:34:27.73000	0d 04:05:01.29000	0.00479581	0.0184409	0.00117449	4.1822	C	5	29/08/2020 13:36		0	0	0	0	0	0	0	0	0	0	0	0	0	0
804	2	3	9	2d 02:36:50.18000	0d 04:07:23.74000	0.00484228	0.0186355	0.00117441	4.1923	C	5	29/08/2020 13:39		0	0	0	0	0	0	0	0	0	0	0	0	0	0
805	2	3	9	2d 02:38:31.50000	0d 04:09:05.06000	0.00487533	0.0187741	0.00117433	4.2	C	133	29/08/2020 13:40		0	0	0	0	0	0	0	0	0	0	0	0	0	0
806	2	3	10	2d 02:38:31.51000	0d 00:00:00.01000	0.00487533	0.0187741	0.0011973	4.2	C	0	29/08/2020 13:40		0	0	0	0	0	0	0	0	0	0	0	0	0	0
807	2	3	10	2d 02:38:49.29000	0d 00:00:17.79000	0.00488104	0.0187981	0.0010972	4.2002	C	4	29/08/2020 13:40		0	0	0	0	0	0	0	0	0	0	0	0	0	0
808	2	3	10	2d 02:39:03.98000	0d 00:00:32.48000	0.00488531	0.0188161	0.00099702	4.2002	C	4	29/08/2020 13:41		0	0	0	0	0	0	0	0	0	0	0	0	0	0
809	2	3	10	2d 02:39:22.70000	0d 00:00:51.20000	0.00489022	0.0188367	0.00089693	4.2002	C	4	29/08/2020 13:41		0	0	0	0	0	0	0	0	0	0	0	0	0	0
810	2	3	10	2d 02:39:45.70000	0d 00:01:14.20000	0.00489562	0.0188594	0.00079683	4.2	C	4	29/08/2020 13:41		0	0	0	0	0	0	0	0	0	0	0	0	0	0
811	2	3	10	2d 02:40:13.02000	0d 00:01:41.52000	0.00490128	0.0188831	0.0006968	4.1999	C	4	29/08/2020 13:42		0	0	0	0	0	0	0	0	0	0	0	0	0	0
812	2	3	10	2d 02:40:47.73000	0d 00:02:16.23000	0.00490749	0.0189092	0.0005967	4.2	C	4	29/08/2020 13:42		0	0	0	0	0	0	0	0	0	0	0	0	0	0
813	2	3	10	2d 02:41:25.88000	0d 00:02:54.38000	0.00491326	0.0189335	0.00049668	4.2	C	4	29/08/2020 13:43		0	0	0	0	0	0	0	0	0	0	0	0	0	0
814	2	3	10	2d 02:42:15.21000	0d 00:03:43.71000	0.00491937	0.0189591	0.00039658	4.2002	C	4	29/08/2020 13:44		0	0	0	0	0	0	0	0	0	0	0	0	0	0
815	2	3	10	2d 02:43:21.19000	0d 00:04:49.69000	0.00492568	0.0189856	0.00029656	4.2	C	4	29/08/2020 13:45		0	0	0	0	0	0	0	0	0	0	0	0	0	0
816	2	3	10	2d 02:45:04.54000	0d 00:06:33.04000	0.00493265	0.0190149	0.00019646	4.2002	C	4	29/08/2020 13:47		0	0	0	0	0	0	0	0	0	0	0	0	0	0
817	2	3	10	2d 02:47:29.48000	0d 00:08:57.98000	0.00493878	0.0190406	0.00011742	4.1997	C	132	29/08/2020 13:49		0	0	0	0	0	0	0	0	0	0	0	0	0	0
818	2	3	11	2d 02:47:29.49000	0d 00:00:00.01000	0	0	0	4.1994	R	0	29/08/2020 13:49		0	0	0	0	0	0	0	0	0	0	0	0	0	0
819	2	3	11	2d 02:47:31.49000	0d 00:00:02.01000	0	0	0	4.1988	R	1	29/08/2020 13:49		0	0	0	0	0	0	0	0	0	0	0	0	0	0
820	2	3	11	2d 02:47:33.49000	0d 00:00:04.01000	0	0	0	4.1988	R	1	29/08/2020 13:49		0	0	0	0	0	0	0	0	0	0	0	0	0	0
821	2	3	11	2d 02:47:35.49000	0d 00:00:06.01000	0	0	0	4.1987	R	1	29/08/2020 13:49		0	0	0	0	0	0	0	0	0	0	0	0	0	0
822	2	3	11	2d 02:47:37.49000	0d 00:00:08.01000	0	0	0	4.1988	R	1	29/08/2020 13:49		0	0	0	0	0	0	0	0	0	0	0	0	0	0
823	2	3	11	2d 02:47:39.48000	0d 00:00:10.00000	0	0	0	4.1987	R	129	29/08/2020 13:49		0	0	0	0	0	0	0	0	0	0	0	0	0	0
824	2	3	12	2d 02:47:39.53000	0d 00:00:00.05000	0.00000002	0.00000007	0.00117578	4.1894	D	0	29/08/2020 13:49		0	0	0	0	0	0	0	0	0	0	0	0	0	0
825	2	3	12	2d 02:48:25.67000	0d 00:00:46.19000	0.00001507	0.00006303	0.00117449	4.1793	D	5	29/08/2020 13:50		0	0	0	0	0	0	0	0	0	0	0	0	0	0
826	2	3	12	2d 02:50:17.29000	0d 00:02:37.81000	0.00005148	0.00021502	0.00117441	4.1692	D	5	29/08/2020 13:52		0	0	0	0	0	0	0	0	0	0	0	0	0	0
827	2	3	12	2d 02:52:24.38000	0d 00:04:44.90000	0.00009294	0.00038766	0.00117433	4.1592	D	5	29/08/2020 13:54		0	0	0	0	0	0	0	0	0	0	0	0	0	0
828	2	3	12	2d 02:54:31.64000	0d 00:06:52.16000	0.00013445	0.00056012	0.00117433	4.1491	D	5	29/08/2020 13:56		0	0	0	0	0	0	0	0	0	0	0	0	0	0
829	2	3	12	2d 02:56:45.02000	0d 00:09:05.54000	0.00017796	0.00074044	0.00117441	4.139	D	5	29/08/2020 13:58		0	0	0	0	0	0	0	0	0	0	0	0	0	0
830	2	3	12	2d 02:58:58.19000	0d 00:11:18.71000	0.00022141	0.00092003	0.00117449	4.1289	D	5	29/08/2020 14:01		0	0	0	0	0	0	0	0	0	0	0	0	0	0
831	2	3	12	2d 03:01:11.74000	0d 00:13:32.26000	0.00026497	0.0010997	0.00117426	4.1189	D	5	29/08/2020 14:03		0	0	0	0	0	0	0	0	0	0	0	0	0	0
832	2	3	12	2d 03:03:29.44000	0d 00:15:49.96000	0.00030989	0.0012845	0.00117441	4.1088	D	5	29/08/2020 14:05		0	0	0	0	0	0	0	0	0	0	0	0	0	0
833	2	3	12	2d 03:05:48.80000	0d 00:18:09.32000	0.00035535	0.00147107	0.00117433	4.0987	D	5	29/08/2020 14:08		0	0	0	0	0	0	0	0	0	0	0	0	0	0
834	2	3	12	2d 03:08:11.36000	0d 00:20:31.88000	0.00040186	0.00166146	0.00117411	4.0887	D	5	29/08/2020 14:10		0	0	0	0	0	0	0	0	0	0	0	0	0	0
835	2	3	12	2d 03:10:35.27000	0d 00:22:55.79000	0.00044881	0.00185317	0.00117441	4.0786	D	5	29/08/2020 14:12		0	0	0	0	0	0	0	0	0	0	0	0	0	0
836	2	3	12	2d 03:13:02.03000	0d 00:25:22.55000	0.00049668	0.0020482	0.00117433	4.0685	D	5	29/08/2020 14:15		0	0	0	0	0	0	0	0	0	0	0	0	0	0
837	2	3	12	2d 03:15:29.89000	0d 00:27:50.41000	0.00054492	0.0022442	0.00117426	4.0584	D	5	29/08/2020 14:17		0	0	0	0	0	0	0	0	0	0	0	0	0	0
838	2	3	12	2d 03:18:00.56000	0d 00:30:21.08000	0.00059407	0.00244344	0.00117441	4.0484	D	5	29/08/2020 14:20		0	0	0	0	0	0	0	0	0	0	0	0	0	0
839	2	3	12	2d 03:20:31.54000	0d 00:32:52.06000	0.00064332	0.00264259	0.00117433	4.0383	D	5	29/08/2020 14:22		0	0	0	0	0	0	0	0	0	0	0	0	0	0
840	2	3	12	2d 03:23:04.45000	0d 00:35:24.97000	0.0006932	0.00284378	0.00117449	4.0281	D	5	29/08/2020 14:25		0	0	0	0	0	0	0	0	0	0	0	0	0	0
841	2	3	12	2d 03:25:46.25000	0d 00:38:06.77000	0.00074598	0.00305614	0.00117433	4.0179	D	5	29/08/2020 14:27		0	0	0	0	0	0	0	0	0	0	0	0	0	0
842	2	3	12	2d 03:28:29.08000	0d 00:40:49.60000	0.0007991	0.0032693	0.00117426	4.0078	D	5	29/08/2020 14:30		0	0	0	0	0	0	0	0	0	0	0	0	0	0
843	2	3	12	2d 03:31:09.11000	0d 00:43:29.63000	0.0008513	0.00347826	0.00117426	3.9977	D	5	29/08/2020 14:33		0	0	0	0	0	0	0	0	0	0	0	0	0	0
844	2	3	12	2d 03:33:51.32000	0d 00:46:11.84000	0.00090422	0.00368954	0.00117456	3.9876	D	5	29/08/2020 14:36		0	0	0	0	0	0	0	0	0	0	0	0	0	0
845	2	3	12	2d 03:36:34.17000	0d 00:48:54.69000	0.00095734	0.00390112	0.00117449	3.9776	D	5	29/08/2020 14:38		0	0	0	0	0	0	0	0	0	0	0	0	0	0
846	2	3	12	2d 03:39:19.69000	0d 00:51:40.21000	0.00101134	0.00411563	0.00117449	3.9675	D	5	29/08/2020 14:41		0	0	0	0	0	0	0	0	0	0	0	0	0	0
847	2	3	12	2d 03:42:03.30000	0d 00:54:23.82000	0.00106471	0.00432712	0.00117441	3.9574	D	5	29/08/2020 14:44		0	0	0	0	0	0	0	0	0	0	0	0	0	0
848	2	3	12	2d 03:44:51.97000	0d 00:57:12.49000	0.00111974	0.00454461	0.00117426	3.9474	D	5	29/08/2020 14:47		0	0	0	0	0	0	0	0	0	0	0	0	0	0
849	2	3	12	2d 03:47:42.89000	0d 01:00:03.41000	0.00117549	0.00476443	0.00117441	3.9371	D	5	29/08/2020 14:49		0	0	0	0	0	0	0	0	0	0	0	0	0	0
850	2	3	12	2d 03:50:35.13000	0d 01:02:55.65000	0.00123168	0.00498537	0.00117441	3.9271	D	5	29/08/2020 14:52		0	0	0	0	0	0	0	0	0	0	0	0	0	0
851	2	3	12	2d 03:53:28.48000	0d 01:05:49.00000	0.00128823	0.00520717	0.00117433	3.917	D	5	29/08/2020 14:55		0	0	0	0	0	0	0	0	0	0	0	0	0	0
852	2	3	12	2d 03:56:23.98000	0d 01:08:44.50000	0.00134548	0.00543114	0.00117441	3.9068	D	5	29/08/2020 14:58		0	0	0	0	0	0	0	0	0	0	0	0	0	0
853	2	3	12	2d 03:59:23.07000	0d 01:11:43.59000	0.0014039	0.0056591	0.00117449	3.8967	D	5	29/08/2020 15:01		0	0	0	0	0	0	0	0	0	0	0	0	0	0
854	2	3	12	2d 04:02:22.76000	0d 01:14:43.28000	0.00146252	0.00588723	0.00117449	3.8866	D	5	29/08/2020 15:04		0	0	0	0	0	0	0	0	0	0	0	0	0	0
855	2	3	12	2d 04:05:25.21000	0d 01:17:45.73000	0.00152204	0.00611827	0.00117449	3.8766	D	5	29/08/2020 15:07		0	0	0	0	0	0	0	0	0	0	0	0	0	0
856	2	3	12	2d 04:08:33.54000	0d 01:20:54.06000	0.00158348	0.00635614	0.00117433	3.8665	D	5	29/08/2020 15:10		0	0	0	0	0	0	0	0	0	0	0	0	0	0
857	2	3	12	2d 04:11:51.60000	0d 01:24:12.12000	0.00164809	0.00660564	0.00117449	3.8564	D	5	29/08/2020 15:14		0	0	0	0	0	0	0	0	0	0	0	0	0	0
858	2	3	12	2d 04:15:12.97000	0d 01:27:33.49000	0.00171378	0.00685865	0.00117456	3.8463	D	5	29/08/2020 15:17		0	0	0	0	0	0	0	0	0	0	0	0	0	0
859	2	3	12	2d 04:18:43.95000	0d 01:31:04.47000	0.0017826	0.00712303	0.00117411	3.8363	D	5	29/08/2020 15:20		0	0	0	0	0	0	0	0	0	0	0	0	0	0
860	2	3	12	2d 04:22:26.01000	0d 01:34:46.53000	0.00185504	0.00740057	0.00117441	3.8262	D	5	29/08/2020 15:24		0	0	0	0	0	0	0	0	0	0	0	0	0	0
861	2	3	12	2d 04:26:18.29000	0d 01:38:38.81000	0.00193081	0.00769012	0.00117418	3.8161	D	5	29/08/2020 15:28		0	0	0	0	0	0	0	0	0	0	0	0	0	0
862	2	3	12	2d 04:30:30.40000	0d 01:42:50.92000	0.00201306	0.00800357	0.00117441	3.8061	D	5	29/08/2020 15:32		0	0	0	0	0	0	0	0	0	0	0	0	0	0
863	2	3	12	2d 04:34:58.91000	0d 01:47:19.43000	0.00210065	0.00833652	0.00117433	3.796	D	5	29/08/2020 15:37		0	0	0	0	0	0	0	0	0	0	0	0	0	0
864	2	3	12	2d 04:39:54.70000	0d 01:52:15.22000	0.00219714	0.00870233	0.00117418	3.7859	D	5	29/08/2020 15:42		0	0	0	0	0	0	0	0	0	0	0	0	0	0
865	2	3	12	2d 04:44:54.70000	0d 01:57:15.22000	0.00229501	0.0090724	0.00117433	3.7769	D	1	29/08/2020 15:47		0	0	0	0	0	0	0	0	0	0	0	0	0	0
866	2	3	12	2d 04:49:54.70000	0d 02:02:15.22000	0.00239287	0.0094416	0.00117441	3.7682	D	1	29/08/2020 15:52		0	0	0	0	0	0	0	0	0	0	0	0	0	0
867	2	3	12	2d 04:54:54.70000	0d 02:07:15.22000	0.00249074	0.00981001	0.00117449	3.7606	D	1	29/08/2020 15:57		0	0	0	0	0	0	0	0	0	0	0	0	0	0
868	2	3	12	2d 04:59:54.70000	0d 02:12:15.22000	0.0025886	0.0101777	0.00117433	3.7533	D	1	29/08/2020 16:02		0	0	0	0	0	0	0	0	0	0	0	0	0	0
869	2	3	12	2d 05:04:54.70000	0d 02:17:15.22000	0.00268647	0.0105447	0.00117464	3.7465	D	1	29/08/2020 16:07		0	0	0	0	0	0	0	0	0	0	0	0	0	0
870	2	3	12	2d 05:09:54.70000	0d 02:22:15.22000	0.00278433	0.010911	0.00117433	3.74	D	1	29/08/2020 16:12		0	0	0	0	0	0	0	0	0	0	0	0	0	0
871	2	3	12	2d 05:14:54.70000	0d 02:27:15.22000	0.0028822	0.0112767	0.00117433	3.734	D	1	29/08/2020 16:17		0	0	0	0	0	0	0	0	0	0	0	0	0	0
872	2	3	12	2d 05:19:54.70000	0d 02:32:15.22000	0.00298006	0.0116419	0.00117441	3.7279	D	1	29/08/2020 16:22		0	0	0	0	0	0	0	0	0	0	0	0	0	0
873	2	3	12	2d 05:24:54.70000	0d 02:37:15.22000	0.00307793	0.0120064	0.00117426	3.7218	D	1	29/08/2020 16:27		0	0	0	0	0	0	0	0	0	0	0	0	0	0
874	2	3	12	2d 05:29:54.70000	0d 02:42:15.22000	0.00317579	0.0123703	0.00117433	3.7157	D	1	29/08/2020 16:32		0	0	0	0	0	0	0	0	0	0	0	0	0	0
875	2	3	12	2d 05:34:54.70000	0d 02:47:15.22000	0.00327366	0.0127337	0.00117456	3.7098	D	1	29/08/2020 16:37		0	0	0	0	0	0	0	0	0	0	0	0	0	0
876	2	3	12	2d 05:39:54.70000	0d 02:52:15.22000	0.00337152	0.0130964	0.00117433	3.7035	D	1	29/08/2020 16:42		0	0	0	0	0	0	0	0	0	0	0	0	0	0
877	2	3	12	2d 05:44:54.70000	0d 02:57:15.22000	0.00346939	0.0134586	0.00117441	3.697	D	1	29/08/2020 16:47		0	0	0	0	0	0	0	0	0	0	0	0	0	0
878	2	3	12	2d 05:49:54.70000	0d 03:02:15.22000	0.00356725	0.01382	0.00117433	3.6901	D	1	29/08/2020 16:52		0	0	0	0	0	0	0	0	0	0	0	0	0	0
879	2	3	12	2d 05:54:54.70000	0d 03:07:15.22000	0.00366512	0.0141809	0.00117441	3.6832	D	1	29/08/2020 16:57		0	0	0	0	0	0	0	0	0	0	0	0	0	0
880	2	3	12	2d 05:59:54.70000	0d 03:12:15.22000	0.00376298	0.014541	0.00117456	3.6759	D	1	29/08/2020 17:02		0	0	0	0	0	0	0	0	0	0	0	0	0	0
881	2	3	12	2d 06:04:54.70000	0d 03:17:15.22000	0.00386085	0.0149003	0.00117449	3.6681	D	1	29/08/2020 17:07		0	0	0	0	0	0	0	0	0	0	0	0	0	0
882	2	3	12	2d 06:09:54.70000	0d 03:22:15.22000	0.00395871	0.0152589	0.00117441	3.6597	D	1	29/08/2020 17:12		0	0	0	0	0	0	0	0	0	0	0	0	0	0
883	2	3	12	2d 06:14:54.70000	0d 03:27:15.22000	0.00405658	0.0156166	0.00117441	3.6507	D	1	29/08/2020 17:17		0	0	0	0	0	0	0	0	0	0	0	0	0	0
884	2	3	12	2d 06:19:54.70000	0d 03:32:15.22000	0.00415444	0.0159735	0.00117433	3.6411	D	1	29/08/2020 17:22		0	0	0	0	0	0	0	0	0	0	0	0	0	0
885	2	3	12	2d 06:24:37.05000	0d 03:36:57.57000	0.00424655	0.0163084	0.00117433	3.631	D	5	29/08/2020 17:26		0	0	0	0	0	0	0	0	0	0	0	0	0	0
886	2	3	12	2d 06:29:02.03000	0d 03:41:22.55000	0.00433299	0.0166219	0.00117426	3.621	D	5	29/08/2020 17:31		0	0	0	0	0	0	0	0	0	0	0	0	0	0
887	2	3	12	2d 06:32:53.16000	0d 03:45:13.68000	0.00440839	0.0168945	0.00117441	3.6109	D	5	29/08/2020 17:35		0	0	0	0	0	0	0	0	0	0	0	0	0	0
888	2	3	12	2d 06:36:17.63000	0d 03:48:38.15000	0.00447509	0.017135	0.00117433	3.6008	D	5	29/08/2020 17:38		0	0	0	0	0	0	0	0	0	0	0	0	0	0
889	2	3	12	2d 06:39:14.78000	0d 03:51:35.30000	0.00453288	0.0173428	0.00117441	3.5906	D	5	29/08/2020 17:41		0	0	0	0	0	0	0	0	0	0	0	0	0	0
890	2	3	12	2d 06:41:46.40000	0d 03:54:06.92000	0.00458234	0.0175202	0.00117433	3.5805	D	5	29/08/2020 17:43		0	0	0	0	0	0	0	0	0	0	0	0	0	0
891	2	3	12	2d 06:43:56.48000	0d 03:56:17.00000	0.00462478	0.0176719	0.00117433	3.5705	D	5	29/08/2020 17:46		0	0	0	0	0	0	0	0	0	0	0	0	0	0
892	2	3	12	2d 06:45:42.53000	0d 03:58:03.05000	0.00465937	0.0177953	0.00117433	3.5604	D	5	29/08/2020 17:47		0	0	0	0	0	0	0	0	0	0	0	0	0	0
893	2	3	12	2d 06:47:13.88000	0d 03:59:34.40000	0.00468917	0.0179013	0.00117449	3.5503	D	5	29/08/2020 17:49		0	0	0	0	0	0	0	0	0	0	0	0	0	0
894	2	3	12	2d 06:48:30.66000	0d 04:00:51.18000	0.00471422	0.0179901	0.00117449	3.5402	D	5	29/08/2020 17:50		0	0	0	0	0	0	0	0	0	0	0	0	0	0
895	2	3	12	2d 06:49:34.51000	0d 04:01:55.03000	0.00473505	0.0180637	0.00117456	3.53	D	5	29/08/2020 17:51		0	0	0	0	0	0	0	0	0	0	0	0	0	0
896	2	3	12	2d 06:50:28.02000	0d 04:02:48.54000	0.0047525	0.0181253	0.00117418	3.52	D	5	29/08/2020 17:52		0	0	0	0	0	0	0	0	0	0	0	0	0	0
897	2	3	12	2d 06:51:13.88000	0d 04:03:34.40000	0.00476746	0.0181778	0.00117433	3.5099	D	5	29/08/2020 17:53		0	0	0	0	0	0	0	0	0	0	0	0	0	0
898	2	3	12	2d 06:51:52.69000	0d 04:04:13.21000	0.00478012	0.0182222	0.00117418	3.4998	D	5	29/08/2020 17:54		0	0	0	0	0	0	0	0	0	0	0	0	0	0
899	2	3	12	2d 06:52:27.10000	0d 04:04:47.62000	0.00479135	0.0182614	0.00117449	3.4897	D	5	29/08/2020 17:54		0	0	0	0	0	0	0	0	0	0	0	0	0	0
900	2	3	12	2d 06:52:57.54000	0d 04:05:18.06000	0.00480128	0.0182961	0.00117449	3.4797	D	5	29/08/2020 17:55		0	0	0	0	0	0	0	0	0	0	0	0	0	0
901	2	3	12	2d 06:53:23.86000	0d 04:05:44.38000	0.00480986	0.0183259	0.00117426	3.4694	D	5	29/08/2020 17:55		0	0	0	0	0	0	0	0	0	0	0	0	0	0
902	2	3	12	2d 06:53:47.75000	0d 04:06:08.27000	0.00481766	0.0183529	0.00117441	3.4592	D	5	29/08/2020 17:55		0	0	0	0	0	0	0	0	0	0	0	0	0	0
903	2	3	12	2d 06:54:08.32000	0d 04:06:28.84000	0.00482437	0.0183761	0.00117433	3.4491	D	5	29/08/2020 17:56		0	0	0	0	0	0	0	0	0	0	0	0	0	0
904	2	3	12	2d 06:54:26.56000	0d 04:06:47.08000	0.00483032	0.0183966	0.00117433	3.4391	D	5	29/08/2020 17:56		0	0	0	0	0	0	0	0	0	0	0	0	0	0
905	2	3	12	2d 06:54:43.22000	0d 04:07:03.74000	0.00483575	0.0184152	0.00117441	3.4289	D	5	29/08/2020 17:56		0	0	0	0	0	0	0	0	0	0	0	0	0	0
906	2	3	12	2d 06:54:58.51000	0d 04:07:19.03000	0.00484074	0.0184323	0.00117449	3.4188	D	5	29/08/2020 17:57		0	0	0	0	0	0	0	0	0	0	0	0	0	0
907	2	3	12	2d 06:55:12.44000	0d 04:07:32.96000	0.00484528	0.0184478	0.00117449	3.4087	D	5	29/08/2020 17:57		0	0	0	0	0	0	0	0	0	0	0	0	0	0
908	2	3	12	2d 06:55:25.31000	0d 04:07:45.83000	0.00484948	0.0184621	0.00117456	3.3986	D	5	29/08/2020 17:57		0	0	0	0	0	0	0	0	0	0	0	0	0	0
909	2	3	12	2d 06:55:37.09000	0d 04:07:57.61000	0.00485333	0.0184751	0.00117449	3.3884	D	5	29/08/2020 17:57		0	0	0	0	0	0	0	0	0	0	0	0	0	0
910	2	3	12	2d 06:55:48.46000	0d 04:08:08.98000	0.00485703	0.0184877	0.00117426	3.378	D	5	29/08/2020 17:57		0	0	0	0	0	0	0	0	0	0	0	0	0	0
911	2	3	12	2d 06:55:59.33000	0d 04:08:19.85000	0.00486058	0.0184997	0.00117433	3.3677	D	5	29/08/2020 17:58		0	0	0	0	0	0	0	0	0	0	0	0	0	0
912	2	3	12	2d 06:56:09.43000	0d 04:08:29.95000	0.00486388	0.0185107	0.00117441	3.3576	D	5	29/08/2020 17:58		0	0	0	0	0	0	0	0	0	0	0	0	0	0
913	2	3	12	2d 06:56:18.97000	0d 04:08:39.49000	0.00486699	0.0185212	0.00117441	3.3474	D	5	29/08/2020 17:58		0	0	0	0	0	0	0	0	0	0	0	0	0	0
914	2	3	12	2d 06:56:27.82000	0d 04:08:48.34000	0.00486988	0.0185308	0.00117441	3.3373	D	5	29/08/2020 17:58		0	0	0	0	0	0	0	0	0	0	0	0	0	0
915	2	3	12	2d 06:56:36.36000	0d 04:08:56.88000	0.00487266	0.0185401	0.00117426	3.3272	D	5	29/08/2020 17:58		0	0	0	0	0	0	0	0	0	0	0	0	0	0
916	2	3	12	2d 06:56:44.27000	0d 04:09:04.79000	0.00487524	0.0185487	0.00117449	3.3172	D	5	29/08/2020 17:58		0	0	0	0	0	0	0	0	0	0	0	0	0	0
917	2	3	12	2d 06:56:51.82000	0d 04:09:12.34000	0.0048777	0.0185568	0.00117441	3.3071	D	5	29/08/2020 17:59		0	0	0	0	0	0	0	0	0	0	0	0	0	0
918	2	3	12	2d 06:56:59.06000	0d 04:09:19.58000	0.00488007	0.0185646	0.00117449	3.2967	D	5	29/08/2020 17:59		0	0	0	0	0	0	0	0	0	0	0	0	0	0
919	2	3	12	2d 06:57:06.13000	0d 04:09:26.65000	0.00488237	0.0185722	0.00117441	3.2866	D	5	29/08/2020 17:59		0	0	0	0	0	0	0	0	0	0	0	0	0	0
920	2	3	12	2d 06:57:12.87000	0d 04:09:33.39000	0.00488457	0.0185794	0.00117441	3.2761	D	5	29/08/2020 17:59		0	0	0	0	0	0	0	0	0	0	0	0	0	0
921	2	3	12	2d 06:57:19.42000	0d 04:09:39.94000	0.00488671	0.0185864	0.00117433	3.2657	D	5	29/08/2020 17:59		0	0	0	0	0	0	0	0	0	0	0	0	0	0
922	2	3	12	2d 06:57:25.53000	0d 04:09:46.05000	0.0048887	0.0185929	0.00117449	3.2557	D	5	29/08/2020 17:59		0	0	0	0	0	0	0	0	0	0	0	0	0	0
923	2	3	12	2d 06:57:31.27000	0d 04:09:51.79000	0.00489057	0.018599	0.00117441	3.2454	D	5	29/08/2020 17:59		0	0	0	0	0	0	0	0	0	0	0	0	0	0
924	2	3	12	2d 06:57:36.76000	0d 04:09:57.28000	0.00489236	0.0186048	0.00117433	3.2354	D	5	29/08/2020 17:59		0	0	0	0	0	0	0	0	0	0	0	0	0	0
925	2	3	12	2d 06:57:41.99000	0d 04:10:02.51000	0.00489407	0.0186103	0.00117456	3.2251	D	5	29/08/2020 17:59		0	0	0	0	0	0	0	0	0	0	0	0	0	0
926	2	3	12	2d 06:57:47.17000	0d 04:10:07.69000	0.00489576	0.0186158	0.00117418	3.2149	D	5	29/08/2020 17:59		0	0	0	0	0	0	0	0	0	0	0	0	0	0
927	2	3	12	2d 06:57:52.07000	0d 04:10:12.59000	0.00489736	0.0186209	0.00117456	3.2047	D	5	29/08/2020 18:00		0	0	0	0	0	0	0	0	0	0	0	0	0	0
928	2	3	12	2d 06:57:56.80000	0d 04:10:17.32000	0.0048989	0.0186258	0.00117441	3.1946	D	5	29/08/2020 18:00		0	0	0	0	0	0	0	0	0	0	0	0	0	0
929	2	3	12	2d 06:58:01.32000	0d 04:10:21.84000	0.00490038	0.0186305	0.00117449	3.1844	D	5	29/08/2020 18:00		0	0	0	0	0	0	0	0	0	0	0	0	0	0
930	2	3	12	2d 06:58:05.79000	0d 04:10:26.31000	0.00490183	0.0186352	0.00117449	3.1739	D	5	29/08/2020 18:00		0	0	0	0	0	0	0	0	0	0	0	0	0	0
931	2	3	12	2d 06:58:10.17000	0d 04:10:30.69000	0.00490326	0.0186397	0.00117441	3.1638	D	5	29/08/2020 18:00		0	0	0	0	0	0	0	0	0	0	0	0	0	0
932	2	3	12	2d 06:58:14.34000	0d 04:10:34.86000	0.00490462	0.018644	0.00117426	3.1534	D	5	29/08/2020 18:00		0	0	0	0	0	0	0	0	0	0	0	0	0	0
933	2	3	12	2d 06:58:18.45000	0d 04:10:38.97000	0.00490596	0.0186482	0.00117441	3.1432	D	5	29/08/2020 18:00		0	0	0	0	0	0	0	0	0	0	0	0	0	0
934	2	3	12	2d 06:58:22.26000	0d 04:10:42.78000	0.00490721	0.0186521	0.00117433	3.133	D	5	29/08/2020 18:00		0	0	0	0	0	0	0	0	0	0	0	0	0	0
935	2	3	12	2d 06:58:26.07000	0d 04:10:46.59000	0.00490845	0.018656	0.00117441	3.1225	D	5	29/08/2020 18:00		0	0	0	0	0	0	0	0	0	0	0	0	0	0
936	2	3	12	2d 06:58:29.85000	0d 04:10:50.37000	0.00490968	0.0186599	0.00117449	3.1119	D	5	29/08/2020 18:00		0	0	0	0	0	0	0	0	0	0	0	0	0	0
937	2	3	12	2d 06:58:33.48000	0d 04:10:54.00000	0.00491087	0.0186635	0.00117456	3.1019	D	5	29/08/2020 18:00		0	0	0	0	0	0	0	0	0	0	0	0	0	0
938	2	3	12	2d 06:58:36.90000	0d 04:10:57.42000	0.00491198	0.018667	0.00117433	3.0915	D	5	29/08/2020 18:00		0	0	0	0	0	0	0	0	0	0	0	0	0	0
939	2	3	12	2d 06:58:40.29000	0d 04:11:00.81000	0.00491309	0.0186704	0.00117433	3.0813	D	5	29/08/2020 18:00		0	0	0	0	0	0	0	0	0	0	0	0	0	0
940	2	3	12	2d 06:58:43.56000	0d 04:11:04.08000	0.00491416	0.0186737	0.00117441	3.071	D	5	29/08/2020 18:00		0	0	0	0	0	0	0	0	0	0	0	0	0	0
941	2	3	12	2d 06:58:46.68000	0d 04:11:07.20000	0.00491517	0.0186768	0.00117449	3.061	D	5	29/08/2020 18:00		0	0	0	0	0	0	0	0	0	0	0	0	0	0
942	2	3	12	2d 06:58:49.76000	0d 04:11:10.28000	0.00491618	0.0186799	0.00117441	3.0506	D	5	29/08/2020 18:01		0	0	0	0	0	0	0	0	0	0	0	0	0	0
943	2	3	12	2d 06:58:52.82000	0d 04:11:13.34000	0.00491718	0.0186829	0.00117456	3.0401	D	5	29/08/2020 18:01		0	0	0	0	0	0	0	0	0	0	0	0	0	0
944	2	3	12	2d 06:58:55.84000	0d 04:11:16.36000	0.00491816	0.0186859	0.00117441	3.0295	D	5	29/08/2020 18:01		0	0	0	0	0	0	0	0	0	0	0	0	0	0
945	2	3	12	2d 06:58:58.84000	0d 04:11:19.36000	0.00491914	0.0186889	0.00117433	3.0192	D	5	29/08/2020 18:01		0	0	0	0	0	0	0	0	0	0	0	0	0	0
946	2	3	12	2d 06:59:01.64000	0d 04:11:22.16000	0.00492005	0.0186916	0.00117449	3.0089	D	5	29/08/2020 18:01		0	0	0	0	0	0	0	0	0	0	0	0	0	0
947	2	3	12	2d 06:59:04.41000	0d 04:11:24.93000	0.00492096	0.0186943	0.00117441	2.9986	D	5	29/08/2020 18:01		0	0	0	0	0	0	0	0	0	0	0	0	0	0
948	2	3	12	2d 06:59:07.11000	0d 04:11:27.63000	0.00492184	0.018697	0.00117433	2.9883	D	5	29/08/2020 18:01		0	0	0	0	0	0	0	0	0	0	0	0	0	0
949	2	3	12	2d 06:59:09.75000	0d 04:11:30.27000	0.0049227	0.0186995	0.00117418	2.978	D	5	29/08/2020 18:01		0	0	0	0	0	0	0	0	0	0	0	0	0	0
950	2	3	12	2d 06:59:12.30000	0d 04:11:32.82000	0.00492353	0.018702	0.00117426	2.9676	D	5	29/08/2020 18:01		0	0	0	0	0	0	0	0	0	0	0	0	0	0
951	2	3	12	2d 06:59:14.82000	0d 04:11:35.34000	0.00492435	0.0187044	0.00117441	2.9574	D	5	29/08/2020 18:01		0	0	0	0	0	0	0	0	0	0	0	0	0	0
952	2	3	12	2d 06:59:17.36000	0d 04:11:37.88000	0.00492518	0.0187069	0.00117426	2.9468	D	5	29/08/2020 18:01		0	0	0	0	0	0	0	0	0	0	0	0	0	0
953	2	3	12	2d 06:59:19.78000	0d 04:11:40.30000	0.00492597	0.0187092	0.00117426	2.9363	D	5	29/08/2020 18:01		0	0	0	0	0	0	0	0	0	0	0	0	0	0
954	2	3	12	2d 06:59:22.16000	0d 04:11:42.68000	0.00492675	0.0187115	0.00117433	2.9258	D	5	29/08/2020 18:01		0	0	0	0	0	0	0	0	0	0	0	0	0	0
955	2	3	12	2d 06:59:24.52000	0d 04:11:45.04000	0.00492752	0.0187137	0.00117418	2.9152	D	5	29/08/2020 18:01		0	0	0	0	0	0	0	0	0	0	0	0	0	0
956	2	3	12	2d 06:59:26.83000	0d 04:11:47.35000	0.00492827	0.0187159	0.00117433	2.9049	D	5	29/08/2020 18:01		0	0	0	0	0	0	0	0	0	0	0	0	0	0
957	2	3	12	2d 06:59:29.10000	0d 04:11:49.62000	0.00492901	0.0187181	0.00117449	2.8942	D	5	29/08/2020 18:01		0	0	0	0	0	0	0	0	0	0	0	0	0	0
958	2	3	12	2d 06:59:31.33000	0d 04:11:51.85000	0.00492974	0.0187202	0.00117418	2.8838	D	5	29/08/2020 18:01		0	0	0	0	0	0	0	0	0	0	0	0	0	0
959	2	3	12	2d 06:59:33.48000	0d 04:11:54.00000	0.00493044	0.0187222	0.00117426	2.8734	D	5	29/08/2020 18:01		0	0	0	0	0	0	0	0	0	0	0	0	0	0
960	2	3	12	2d 06:59:35.60000	0d 04:11:56.12000	0.00493113	0.0187242	0.00117449	2.8632	D	5	29/08/2020 18:01		0	0	0	0	0	0	0	0	0	0	0	0	0	0
961	2	3	12	2d 06:59:37.65000	0d 04:11:58.17000	0.0049318	0.0187261	0.00117449	2.8527	D	5	29/08/2020 18:01		0	0	0	0	0	0	0	0	0	0	0	0	0	0
962	2	3	12	2d 06:59:39.72000	0d 04:12:00.24000	0.00493248	0.018728	0.00117441	2.8425	D	5	29/08/2020 18:01		0	0	0	0	0	0	0	0	0	0	0	0	0	0
963	2	3	12	2d 06:59:41.73000	0d 04:12:02.25000	0.00493313	0.0187299	0.00117449	2.8321	D	5	29/08/2020 18:01		0	0	0	0	0	0	0	0	0	0	0	0	0	0
964	2	3	12	2d 06:59:43.74000	0d 04:12:04.26000	0.00493379	0.0187317	0.00117426	2.8215	D	5	29/08/2020 18:01		0	0	0	0	0	0	0	0	0	0	0	0	0	0
965	2	3	12	2d 06:59:45.67000	0d 04:12:06.19000	0.00493442	0.0187335	0.00117441	2.8112	D	5	29/08/2020 18:01		0	0	0	0	0	0	0	0	0	0	0	0	0	0
966	2	3	12	2d 06:59:47.63000	0d 04:12:08.15000	0.00493506	0.0187353	0.00117449	2.8006	D	5	29/08/2020 18:01		0	0	0	0	0	0	0	0	0	0	0	0	0	0
967	2	3	12	2d 06:59:49.55000	0d 04:12:10.07000	0.00493568	0.018737	0.00117456	2.7901	D	5	29/08/2020 18:02		0	0	0	0	0	0	0	0	0	0	0	0	0	0
968	2	3	12	2d 06:59:51.39000	0d 04:12:11.91000	0.00493628	0.0187387	0.00117426	2.7799	D	5	29/08/2020 18:02		0	0	0	0	0	0	0	0	0	0	0	0	0	0
969	2	3	12	2d 06:59:53.20000	0d 04:12:13.72000	0.00493687	0.0187404	0.00117449	2.7698	D	5	29/08/2020 18:02		0	0	0	0	0	0	0	0	0	0	0	0	0	0
970	2	3	12	2d 06:59:55.01000	0d 04:12:15.53000	0.00493746	0.018742	0.00117449	2.7591	D	5	29/08/2020 18:02		0	0	0	0	0	0	0	0	0	0	0	0	0	0
971	2	3	12	2d 06:59:56.81000	0d 04:12:17.33000	0.00493805	0.0187436	0.00117426	2.7486	D	5	29/08/2020 18:02		0	0	0	0	0	0	0	0	0	0	0	0	0	0
972	2	3	12	2d 06:59:58.60000	0d 04:12:19.12000	0.00493864	0.0187452	0.00117411	2.7381	D	5	29/08/2020 18:02		0	0	0	0	0	0	0	0	0	0	0	0	0	0
973	2	3	12	2d 07:00:00.37000	0d 04:12:20.89000	0.00493921	0.0187468	0.00117449	2.7277	D	5	29/08/2020 18:02		0	0	0	0	0	0	0	0	0	0	0	0	0	0
974	2	3	12	2d 07:00:02.14000	0d 04:12:22.66000	0.00493979	0.0187484	0.00117433	2.717	D	5	29/08/2020 18:02		0	0	0	0	0	0	0	0	0	0	0	0	0	0
975	2	3	12	2d 07:00:03.89000	0d 04:12:24.41000	0.00494036	0.0187499	0.00117426	2.7065	D	5	29/08/2020 18:02		0	0	0	0	0	0	0	0	0	0	0	0	0	0
976	2	3	12	2d 07:00:05.60000	0d 04:12:26.12000	0.00494092	0.0187514	0.00117449	2.6957	D	5	29/08/2020 18:02		0	0	0	0	0	0	0	0	0	0	0	0	0	0
977	2	3	12	2d 07:00:07.30000	0d 04:12:27.82000	0.00494147	0.0187529	0.00117456	2.6851	D	5	29/08/2020 18:02		0	0	0	0	0	0	0	0	0	0	0	0	0	0
978	2	3	12	2d 07:00:08.97000	0d 04:12:29.49000	0.00494202	0.0187544	0.00117441	2.6744	D	5	29/08/2020 18:02		0	0	0	0	0	0	0	0	0	0	0	0	0	0
979	2	3	12	2d 07:00:10.66000	0d 04:12:31.18000	0.00494257	0.0187558	0.00117456	2.6641	D	5	29/08/2020 18:02		0	0	0	0	0	0	0	0	0	0	0	0	0	0
980	2	3	12	2d 07:00:12.24000	0d 04:12:32.76000	0.00494308	0.0187572	0.00117433	2.6537	D	5	29/08/2020 18:02		0	0	0	0	0	0	0	0	0	0	0	0	0	0
981	2	3	12	2d 07:00:13.88000	0d 04:12:34.40000	0.00494362	0.0187586	0.00117433	2.643	D	5	29/08/2020 18:02		0	0	0	0	0	0	0	0	0	0	0	0	0	0
982	2	3	12	2d 07:00:15.53000	0d 04:12:36.05000	0.00494416	0.01876	0.00117426	2.6325	D	5	29/08/2020 18:02		0	0	0	0	0	0	0	0	0	0	0	0	0	0
983	2	3	12	2d 07:00:17.12000	0d 04:12:37.64000	0.00494468	0.0187614	0.00117441	2.622	D	5	29/08/2020 18:02		0	0	0	0	0	0	0	0	0	0	0	0	0	0
984	2	3	12	2d 07:00:18.73000	0d 04:12:39.25000	0.0049452	0.0187628	0.00117449	2.6111	D	5	29/08/2020 18:02		0	0	0	0	0	0	0	0	0	0	0	0	0	0
985	2	3	12	2d 07:00:20.32000	0d 04:12:40.84000	0.00494572	0.0187641	0.00117464	2.6006	D	5	29/08/2020 18:02		0	0	0	0	0	0	0	0	0	0	0	0	0	0
986	2	3	12	2d 07:00:21.91000	0d 04:12:42.43000	0.00494624	0.0187655	0.00117441	2.5901	D	5	29/08/2020 18:02		0	0	0	0	0	0	0	0	0	0	0	0	0	0
987	2	3	12	2d 07:00:23.47000	0d 04:12:43.99000	0.00494675	0.0187668	0.00117464	2.5795	D	5	29/08/2020 18:02		0	0	0	0	0	0	0	0	0	0	0	0	0	0
988	2	3	12	2d 07:00:25.02000	0d 04:12:45.54000	0.00494725	0.0187681	0.00117449	2.569	D	5	29/08/2020 18:02		0	0	0	0	0	0	0	0	0	0	0	0	0	0
989	2	3	12	2d 07:00:26.57000	0d 04:12:47.09000	0.00494776	0.0187694	0.00117418	2.5583	D	5	29/08/2020 18:02		0	0	0	0	0	0	0	0	0	0	0	0	0	0
990	2	3	12	2d 07:00:28.12000	0d 04:12:48.64000	0.00494826	0.0187707	0.00117464	2.5476	D	5	29/08/2020 18:02		0	0	0	0	0	0	0	0	0	0	0	0	0	0
991	2	3	12	2d 07:00:29.67000	0d 04:12:50.19000	0.00494877	0.018772	0.00117441	2.5371	D	5	29/08/2020 18:02		0	0	0	0	0	0	0	0	0	0	0	0	0	0
992	2	3	12	2d 07:00:31.21000	0d 04:12:51.73000	0.00494927	0.0187732	0.00117441	2.5267	D	5	29/08/2020 18:02		0	0	0	0	0	0	0	0	0	0	0	0	0	0
993	2	3	12	2d 07:00:32.68000	0d 04:12:53.20000	0.00494975	0.0187744	0.00117426	2.5162	D	5	29/08/2020 18:02		0	0	0	0	0	0	0	0	0	0	0	0	0	0
994	2	3	12	2d 07:00:34.16000	0d 04:12:54.68000	0.00495024	0.0187757	0.00117456	2.5054	D	5	29/08/2020 18:02		0	0	0	0	0	0	0	0	0	0	0	0	0	0
995	2	3	12	2d 07:00:34.96000	0d 04:12:55.48000	0.0049505	0.0187763	0.00117441	2.5	D	133	29/08/2020 18:02		0	0	0	0	0	0	0	0	0	0	0	0	0	0
996	2	3	13	2d 07:00:34.97000	0d 00:00:00.01000	0	0	0	2.5199	R	0	29/08/2020 18:02		0	0	0	0	0	0	0	0	0	0	0	0	0	0
997	2	3	13	2d 07:00:36.97000	0d 00:00:02.01000	0	0	0	2.7129	R	1	29/08/2020 18:02		0	0	0	0	0	0	0	0	0	0	0	0	0	0
998	2	3	13	2d 07:00:38.97000	0d 00:00:04.01000	0	0	0	2.8302	R	1	29/08/2020 18:02		0	0	0	0	0	0	0	0	0	0	0	0	0	0
999	2	3	13	2d 07:00:40.97000	0d 00:00:06.01000	0	0	0	2.9238	R	1	29/08/2020 18:02		0	0	0	0	0	0	0	0	0	0	0	0	0	0
1000	2	3	13	2d 07:00:42.97000	0d 00:00:08.01000	0	0	0	3.0033	R	1	29/08/2020 18:02		0	0	0	0	0	0	0	0	0	0	0	0	0	0
1001	2	3	13	2d 07:00:44.96000	0d 00:00:10.00000	0	0	0	3.0721	R	129	29/08/2020 18:02		0	0	0	0	0	0	0	0	0	0	0	0	0	0
1002	3	4	9	2d 07:00:45.01000	0d 00:00:00.05000	0.00000002	0.00000005	0.00117563	3.1188	C	0	29/08/2020 18:02		0	0	0	0	0	0	0	0	0	0	0	0	0	0
1003	3	4	9	2d 07:00:45.17000	0d 00:00:00.21000	0.00000007	0.00000021	0.00117441	3.1423	C	5	29/08/2020 18:02		0	0	0	0	0	0	0	0	0	0	0	0	0	0
1004	3	4	9	2d 07:00:45.33000	0d 00:00:00.37000	0.00000012	0.00000038	0.00117449	3.162	C	5	29/08/2020 18:02		0	0	0	0	0	0	0	0	0	0	0	0	0	0
1005	3	4	9	2d 07:00:45.51000	0d 00:00:00.55000	0.00000018	0.00000056	0.00117441	3.1809	C	5	29/08/2020 18:02		0	0	0	0	0	0	0	0	0	0	0	0	0	0
1006	3	4	9	2d 07:00:45.70000	0d 00:00:00.74000	0.00000024	0.00000076	0.00117449	3.1991	C	5	29/08/2020 18:02		0	0	0	0	0	0	0	0	0	0	0	0	0	0
1007	3	4	9	2d 07:00:45.90000	0d 00:00:00.94000	0.00000031	0.00000097	0.00117441	3.2168	C	5	29/08/2020 18:02		0	0	0	0	0	0	0	0	0	0	0	0	0	0
1008	3	4	9	2d 07:00:46.11000	0d 00:00:01.15000	0.00000037	0.00000119	0.00117441	3.2343	C	5	29/08/2020 18:02		0	0	0	0	0	0	0	0	0	0	0	0	0	0
1009	3	4	9	2d 07:00:46.32000	0d 00:00:01.36000	0.00000044	0.00000141	0.00117433	3.2508	C	5	29/08/2020 18:02		0	0	0	0	0	0	0	0	0	0	0	0	0	0
1010	3	4	9	2d 07:00:46.54000	0d 00:00:01.58000	0.00000051	0.00000165	0.00117449	3.2673	C	5	29/08/2020 18:02		0	0	0	0	0	0	0	0	0	0	0	0	0	0
1011	3	4	9	2d 07:00:46.76000	0d 00:00:01.80000	0.00000059	0.00000188	0.00117449	3.2828	C	5	29/08/2020 18:02		0	0	0	0	0	0	0	0	0	0	0	0	0	0
1012	3	4	9	2d 07:00:46.99000	0d 00:00:02.03000	0.00000066	0.00000213	0.00117456	3.2987	C	5	29/08/2020 18:02		0	0	0	0	0	0	0	0	0	0	0	0	0	0
1013	3	4	9	2d 07:00:47.22000	0d 00:00:02.26000	0.00000074	0.00000238	0.00117449	3.3143	C	5	29/08/2020 18:02		0	0	0	0	0	0	0	0	0	0	0	0	0	0
1014	3	4	9	2d 07:00:47.46000	0d 00:00:02.50000	0.00000081	0.00000264	0.00117441	3.3295	C	5	29/08/2020 18:02		0	0	0	0	0	0	0	0	0	0	0	0	0	0
1015	3	4	9	2d 07:00:47.71000	0d 00:00:02.75000	0.0000009	0.00000291	0.00117426	3.3449	C	5	29/08/2020 18:02		0	0	0	0	0	0	0	0	0	0	0	0	0	0
1016	3	4	9	2d 07:00:47.97000	0d 00:00:03.01000	0.00000098	0.0000032	0.00117426	3.3602	C	5	29/08/2020 18:02		0	0	0	0	0	0	0	0	0	0	0	0	0	0
1017	3	4	9	2d 07:00:48.23000	0d 00:00:03.27000	0.00000107	0.00000348	0.00117449	3.3748	C	5	29/08/2020 18:03		0	0	0	0	0	0	0	0	0	0	0	0	0	0
1018	3	4	9	2d 07:00:48.50000	0d 00:00:03.54000	0.00000115	0.00000378	0.00117449	3.3893	C	5	29/08/2020 18:03		0	0	0	0	0	0	0	0	0	0	0	0	0	0
1019	3	4	9	2d 07:00:48.78000	0d 00:00:03.82000	0.00000125	0.00000409	0.00117449	3.404	C	5	29/08/2020 18:03		0	0	0	0	0	0	0	0	0	0	0	0	0	0
1020	3	4	9	2d 07:00:49.07000	0d 00:00:04.11000	0.00000134	0.00000441	0.00117433	3.4182	C	5	29/08/2020 18:03		0	0	0	0	0	0	0	0	0	0	0	0	0	0
1021	3	4	9	2d 07:00:49.38000	0d 00:00:04.42000	0.00000144	0.00000476	0.00117456	3.4327	C	5	29/08/2020 18:03		0	0	0	0	0	0	0	0	0	0	0	0	0	0
1022	3	4	9	2d 07:00:49.69000	0d 00:00:04.73000	0.00000154	0.00000511	0.00117411	3.4459	C	5	29/08/2020 18:03		0	0	0	0	0	0	0	0	0	0	0	0	0	0
1023	3	4	9	2d 07:00:50.01000	0d 00:00:05.05000	0.00000165	0.00000547	0.00117441	3.4594	C	5	29/08/2020 18:03		0	0	0	0	0	0	0	0	0	0	0	0	0	0
1024	3	4	9	2d 07:00:50.35000	0d 00:00:05.39000	0.00000176	0.00000585	0.00117441	3.473	C	5	29/08/2020 18:03		0	0	0	0	0	0	0	0	0	0	0	0	0	0
1025	3	4	9	2d 07:00:50.71000	0d 00:00:05.75000	0.00000188	0.00000626	0.00117433	3.4861	C	5	29/08/2020 18:03		0	0	0	0	0	0	0	0	0	0	0	0	0	0
1026	3	4	9	2d 07:00:51.09000	0d 00:00:06.13000	0.000002	0.00000669	0.00117456	3.4986	C	5	29/08/2020 18:03		0	0	0	0	0	0	0	0	0	0	0	0	0	0
1027	3	4	9	2d 07:00:51.49000	0d 00:00:06.53000	0.00000213	0.00000715	0.00117433	3.5111	C	5	29/08/2020 18:03		0	0	0	0	0	0	0	0	0	0	0	0	0	0
1028	3	4	9	2d 07:00:51.94000	0d 00:00:06.98000	0.00000228	0.00000767	0.00117449	3.5235	C	5	29/08/2020 18:03		0	0	0	0	0	0	0	0	0	0	0	0	0	0
1029	3	4	9	2d 07:00:52.41000	0d 00:00:07.45000	0.00000243	0.00000821	0.00117456	3.5351	C	5	29/08/2020 18:03		0	0	0	0	0	0	0	0	0	0	0	0	0	0
1030	3	4	9	2d 07:00:52.94000	0d 00:00:07.98000	0.0000026	0.00000882	0.00117441	3.5467	C	5	29/08/2020 18:03		0	0	0	0	0	0	0	0	0	0	0	0	0	0
1031	3	4	9	2d 07:00:53.56000	0d 00:00:08.60000	0.0000028	0.00000954	0.00117433	3.5579	C	5	29/08/2020 18:03		0	0	0	0	0	0	0	0	0	0	0	0	0	0
1032	3	4	9	2d 07:00:54.30000	0d 00:00:09.34000	0.00000305	0.0000104	0.00117433	3.5689	C	5	29/08/2020 18:03		0	0	0	0	0	0	0	0	0	0	0	0	0	0
1033	3	4	9	2d 07:00:55.21000	0d 00:00:10.25000	0.00000334	0.00001146	0.00117418	3.5799	C	5	29/08/2020 18:03		0	0	0	0	0	0	0	0	0	0	0	0	0	0
1034	3	4	9	2d 07:00:56.42000	0d 00:00:11.46000	0.00000374	0.00001288	0.00117449	3.5906	C	5	29/08/2020 18:03		0	0	0	0	0	0	0	0	0	0	0	0	0	0
1035	3	4	9	2d 07:00:58.13000	0d 00:00:13.17000	0.0000043	0.00001488	0.00117456	3.6011	C	5	29/08/2020 18:03		0	0	0	0	0	0	0	0	0	0	0	0	0	0
1036	3	4	9	2d 07:01:00.71000	0d 00:00:15.75000	0.00000514	0.00001792	0.00117456	3.6115	C	5	29/08/2020 18:03		0	0	0	0	0	0	0	0	0	0	0	0	0	0
1037	3	4	9	2d 07:01:04.88000	0d 00:00:19.92000	0.0000065	0.00002284	0.00117449	3.6216	C	5	29/08/2020 18:03		0	0	0	0	0	0	0	0	0	0	0	0	0	0
1038	3	4	9	2d 07:01:11.98000	0d 00:00:27.02000	0.00000881	0.00003124	0.00117426	3.6316	C	5	29/08/2020 18:03		0	0	0	0	0	0	0	0	0	0	0	0	0	0
1039	3	4	9	2d 07:01:26.49000	0d 00:00:41.53000	0.00001355	0.00004846	0.00117456	3.642	C	5	29/08/2020 18:03		0	0	0	0	0	0	0	0	0	0	0	0	0	0
1040	3	4	9	2d 07:02:01.56000	0d 00:01:16.60000	0.00002499	0.00009019	0.00117449	3.6522	C	5	29/08/2020 18:04		0	0	0	0	0	0	0	0	0	0	0	0	0	0
1041	3	4	9	2d 07:03:32.25000	0d 00:02:47.29000	0.00005457	0.00019841	0.00117449	3.6623	C	5	29/08/2020 18:05		0	0	0	0	0	0	0	0	0	0	0	0	0	0
1042	3	4	9	2d 07:06:41.98000	0d 00:05:57.02000	0.00011647	0.00042543	0.00117426	3.6724	C	5	29/08/2020 18:08		0	0	0	0	0	0	0	0	0	0	0	0	0	0
1043	3	4	9	2d 07:11:41.98000	0d 00:10:57.02000	0.00021433	0.00078532	0.00117456	3.6815	C	1	29/08/2020 18:13		0	0	0	0	0	0	0	0	0	0	0	0	0	0
1044	3	4	9	2d 07:16:41.98000	0d 00:15:57.02000	0.0003122	0.00114597	0.00117441	3.6883	C	1	29/08/2020 18:18		0	0	0	0	0	0	0	0	0	0	0	0	0	0
1045	3	4	9	2d 07:21:41.98000	0d 00:20:57.02000	0.00041006	0.0015072	0.00117441	3.6939	C	1	29/08/2020 18:23		0	0	0	0	0	0	0	0	0	0	0	0	0	0
1046	3	4	9	2d 07:26:41.98000	0d 00:25:57.02000	0.00050793	0.00186895	0.00117426	3.6988	C	1	29/08/2020 18:28		0	0	0	0	0	0	0	0	0	0	0	0	0	0
1047	3	4	9	2d 07:31:41.98000	0d 00:30:57.02000	0.00060579	0.00223116	0.00117441	3.7035	C	1	29/08/2020 18:33		0	0	0	0	0	0	0	0	0	0	0	0	0	0
1048	3	4	9	2d 07:36:41.98000	0d 00:35:57.02000	0.00070366	0.00259381	0.00117433	3.7078	C	1	29/08/2020 18:38		0	0	0	0	0	0	0	0	0	0	0	0	0	0
1049	3	4	9	2d 07:41:41.98000	0d 00:40:57.02000	0.00080152	0.00295692	0.00117449	3.7127	C	1	29/08/2020 18:43		0	0	0	0	0	0	0	0	0	0	0	0	0	0
1050	3	4	9	2d 07:46:41.98000	0d 00:45:57.02000	0.00089939	0.0033205	0.00117426	3.7176	C	1	29/08/2020 18:48		0	0	0	0	0	0	0	0	0	0	0	0	0	0
1051	3	4	9	2d 07:51:41.98000	0d 00:50:57.02000	0.00099725	0.00368456	0.00117426	3.7223	C	1	29/08/2020 18:53		0	0	0	0	0	0	0	0	0	0	0	0	0	0
1052	3	4	9	2d 07:56:41.98000	0d 00:55:57.02000	0.00109512	0.00404911	0.00117426	3.7273	C	1	29/08/2020 18:58		0	0	0	0	0	0	0	0	0	0	0	0	0	0
1053	3	4	9	2d 08:01:41.98000	0d 01:00:57.02000	0.00119298	0.00441415	0.00117433	3.7325	C	1	29/08/2020 19:03		0	0	0	0	0	0	0	0	0	0	0	0	0	0
1054	3	4	9	2d 08:06:41.98000	0d 01:05:57.02000	0.00129085	0.00477969	0.00117456	3.7377	C	1	29/08/2020 19:08		0	0	0	0	0	0	0	0	0	0	0	0	0	0
1055	3	4	9	2d 08:11:41.98000	0d 01:10:57.02000	0.00138871	0.00514572	0.00117426	3.7427	C	1	29/08/2020 19:13		0	0	0	0	0	0	0	0	0	0	0	0	0	0
1056	3	4	9	2d 08:16:41.98000	0d 01:15:57.02000	0.00148658	0.00551226	0.00117433	3.7479	C	1	29/08/2020 19:18		0	0	0	0	0	0	0	0	0	0	0	0	0	0
1057	3	4	9	2d 08:21:41.98000	0d 01:20:57.02000	0.00158444	0.00587928	0.00117456	3.7528	C	1	29/08/2020 19:23		0	0	0	0	0	0	0	0	0	0	0	0	0	0
1058	3	4	9	2d 08:26:41.98000	0d 01:25:57.02000	0.00168231	0.0062468	0.00117449	3.7577	C	1	29/08/2020 19:28		0	0	0	0	0	0	0	0	0	0	0	0	0	0
1059	3	4	9	2d 08:31:41.98000	0d 01:30:57.02000	0.00178017	0.0066148	0.00117441	3.7627	C	1	29/08/2020 19:33		0	0	0	0	0	0	0	0	0	0	0	0	0	0
1060	3	4	9	2d 08:36:41.98000	0d 01:35:57.02000	0.00187804	0.0069833	0.00117441	3.7678	C	1	29/08/2020 19:38		0	0	0	0	0	0	0	0	0	0	0	0	0	0
1061	3	4	9	2d 08:41:41.98000	0d 01:40:57.02000	0.0019759	0.0073523	0.00117449	3.7731	C	1	29/08/2020 19:43		0	0	0	0	0	0	0	0	0	0	0	0	0	0
1062	3	4	9	2d 08:46:41.98000	0d 01:45:57.02000	0.00207377	0.00772181	0.00117426	3.7783	C	1	29/08/2020 19:48		0	0	0	0	0	0	0	0	0	0	0	0	0	0
1063	3	4	9	2d 08:51:41.98000	0d 01:50:57.02000	0.00217163	0.00809185	0.00117456	3.7841	C	1	29/08/2020 19:53		0	0	0	0	0	0	0	0	0	0	0	0	0	0
1064	3	4	9	2d 08:56:41.98000	0d 01:55:57.02000	0.0022695	0.00846245	0.00117418	3.7897	C	1	29/08/2020 19:58		0	0	0	0	0	0	0	0	0	0	0	0	0	0
1065	3	4	9	2d 09:01:41.98000	0d 02:00:57.02000	0.00236736	0.00883364	0.00117418	3.7957	C	1	29/08/2020 20:03		0	0	0	0	0	0	0	0	0	0	0	0	0	0
1066	3	4	9	2d 09:06:41.98000	0d 02:05:57.02000	0.00246523	0.00920547	0.00117449	3.8027	C	1	29/08/2020 20:08		0	0	0	0	0	0	0	0	0	0	0	0	0	0
1067	3	4	9	2d 09:11:41.98000	0d 02:10:57.02000	0.00256309	0.00957799	0.00117433	3.8102	C	1	29/08/2020 20:13		0	0	0	0	0	0	0	0	0	0	0	0	0	0
1068	3	4	9	2d 09:16:41.98000	0d 02:15:57.02000	0.00266096	0.00995126	0.00117456	3.8183	C	1	29/08/2020 20:18		0	0	0	0	0	0	0	0	0	0	0	0	0	0
1069	3	4	9	2d 09:21:41.98000	0d 02:20:57.02000	0.00275882	0.0103254	0.00117441	3.8271	C	1	29/08/2020 20:23		0	0	0	0	0	0	0	0	0	0	0	0	0	0
1070	3	4	9	2d 09:26:41.98000	0d 02:25:57.02000	0.00285669	0.0107004	0.00117441	3.837	C	1	29/08/2020 20:28		0	0	0	0	0	0	0	0	0	0	0	0	0	0
1071	3	4	9	2d 09:31:17.78000	0d 02:30:32.82000	0.00294666	0.0110461	0.00117433	3.8471	C	5	29/08/2020 20:33		0	0	0	0	0	0	0	0	0	0	0	0	0	0
1072	3	4	9	2d 09:35:33.26000	0d 02:34:48.30000	0.00303	0.0113671	0.00117449	3.8572	C	5	29/08/2020 20:37		0	0	0	0	0	0	0	0	0	0	0	0	0	0
1073	3	4	9	2d 09:39:33.96000	0d 02:38:49.00000	0.00310852	0.0116704	0.00117426	3.8672	C	5	29/08/2020 20:41		0	0	0	0	0	0	0	0	0	0	0	0	0	0
1074	3	4	9	2d 09:43:16.96000	0d 02:42:32.00000	0.00318127	0.011952	0.00117441	3.8773	C	5	29/08/2020 20:45		0	0	0	0	0	0	0	0	0	0	0	0	0	0
1075	3	4	9	2d 09:46:47.69000	0d 02:46:02.73000	0.00325001	0.0122189	0.00117441	3.8874	C	5	29/08/2020 20:48		0	0	0	0	0	0	0	0	0	0	0	0	0	0
1076	3	4	9	2d 09:50:11.77000	0d 02:49:26.81000	0.00331658	0.0124781	0.00117426	3.8975	C	5	29/08/2020 20:52		0	0	0	0	0	0	0	0	0	0	0	0	0	0
1077	3	4	9	2d 09:53:28.28000	0d 02:52:43.32000	0.00338069	0.0127282	0.00117449	3.9075	C	5	29/08/2020 20:55		0	0	0	0	0	0	0	0	0	0	0	0	0	0
1078	3	4	9	2d 09:56:36.98000	0d 02:55:52.02000	0.00344225	0.0129691	0.00117456	3.9176	C	5	29/08/2020 20:58		0	0	0	0	0	0	0	0	0	0	0	0	0	0
1079	3	4	9	2d 09:59:43.78000	0d 02:58:58.82000	0.00350318	0.0132081	0.00117426	3.9277	C	5	29/08/2020 21:01		0	0	0	0	0	0	0	0	0	0	0	0	0	0
1080	3	4	9	2d 10:02:49.20000	0d 03:02:04.24000	0.00356367	0.013446	0.00117456	3.9377	C	5	29/08/2020 21:05		0	0	0	0	0	0	0	0	0	0	0	0	0	0
1081	3	4	9	2d 10:05:47.50000	0d 03:05:02.54000	0.00362183	0.0136753	0.00117426	3.9478	C	5	29/08/2020 21:07		0	0	0	0	0	0	0	0	0	0	0	0	0	0
1082	3	4	9	2d 10:08:44.33000	0d 03:07:59.37000	0.00367952	0.0139033	0.00117433	3.9579	C	5	29/08/2020 21:10		0	0	0	0	0	0	0	0	0	0	0	0	0	0
1083	3	4	9	2d 10:11:36.89000	0d 03:10:51.93000	0.00373581	0.0141264	0.00117441	3.968	C	5	29/08/2020 21:13		0	0	0	0	0	0	0	0	0	0	0	0	0	0
1084	3	4	9	2d 10:14:30.07000	0d 03:13:45.11000	0.00379231	0.0143508	0.00117426	3.978	C	5	29/08/2020 21:16		0	0	0	0	0	0	0	0	0	0	0	0	0	0
1085	3	4	9	2d 10:17:19.54000	0d 03:16:34.58000	0.00384759	0.014571	0.00117456	3.9881	C	5	29/08/2020 21:19		0	0	0	0	0	0	0	0	0	0	0	0	0	0
1086	3	4	9	2d 10:20:12.03000	0d 03:19:27.07000	0.00390386	0.0147957	0.00117418	3.9982	C	5	29/08/2020 21:22		0	0	0	0	0	0	0	0	0	0	0	0	0	0
1087	3	4	9	2d 10:23:00.80000	0d 03:22:15.84000	0.00395891	0.0150161	0.00117418	4.0082	C	5	29/08/2020 21:25		0	0	0	0	0	0	0	0	0	0	0	0	0	0
1088	3	4	9	2d 10:25:47.92000	0d 03:25:02.96000	0.00401343	0.0152349	0.00117449	4.0183	C	5	29/08/2020 21:28		0	0	0	0	0	0	0	0	0	0	0	0	0	0
1089	3	4	9	2d 10:28:34.28000	0d 03:27:49.32000	0.0040677	0.0154533	0.00117449	4.0284	C	5	29/08/2020 21:30		0	0	0	0	0	0	0	0	0	0	0	0	0	0
1090	3	4	9	2d 10:31:18.01000	0d 03:30:33.05000	0.00412111	0.0156687	0.00117433	4.0385	C	5	29/08/2020 21:33		0	0	0	0	0	0	0	0	0	0	0	0	0	0
1091	3	4	9	2d 10:34:00.35000	0d 03:33:15.39000	0.00417407	0.0158828	0.00117433	4.0487	C	5	29/08/2020 21:36		0	0	0	0	0	0	0	0	0	0	0	0	0	0
1092	3	4	9	2d 10:36:41.32000	0d 03:35:56.36000	0.00422658	0.0160957	0.00117426	4.0587	C	5	29/08/2020 21:38		0	0	0	0	0	0	0	0	0	0	0	0	0	0
1093	3	4	9	2d 10:39:22.94000	0d 03:38:37.98000	0.00427931	0.0163099	0.00117449	4.0688	C	5	29/08/2020 21:41		0	0	0	0	0	0	0	0	0	0	0	0	0	0
1094	3	4	9	2d 10:42:00.02000	0d 03:41:15.06000	0.00433055	0.0165187	0.00117426	4.079	C	5	29/08/2020 21:44		0	0	0	0	0	0	0	0	0	0	0	0	0	0
1095	3	4	9	2d 10:44:37.40000	0d 03:43:52.44000	0.00438189	0.0167284	0.00117449	4.0891	C	5	29/08/2020 21:46		0	0	0	0	0	0	0	0	0	0	0	0	0	0
1096	3	4	9	2d 10:47:10.14000	0d 03:46:25.18000	0.00443171	0.0169324	0.00117464	4.0992	C	5	29/08/2020 21:49		0	0	0	0	0	0	0	0	0	0	0	0	0	0
1097	3	4	9	2d 10:49:38.35000	0d 03:48:53.39000	0.00448006	0.0171308	0.00117433	4.1093	C	5	29/08/2020 21:51		0	0	0	0	0	0	0	0	0	0	0	0	0	0
1098	3	4	9	2d 10:52:08.75000	0d 03:51:23.79000	0.00452913	0.0173326	0.00117441	4.1193	C	5	29/08/2020 21:54		0	0	0	0	0	0	0	0	0	0	0	0	0	0
1099	3	4	9	2d 10:54:31.51000	0d 03:53:46.55000	0.0045757	0.0175247	0.00117449	4.1294	C	5	29/08/2020 21:56		0	0	0	0	0	0	0	0	0	0	0	0	0	0
1100	3	4	9	2d 10:56:59.33000	0d 03:56:14.37000	0.00462392	0.0177241	0.00117441	4.1396	C	5	29/08/2020 21:59		0	0	0	0	0	0	0	0	0	0	0	0	0	0
1101	3	4	9	2d 10:59:25.75000	0d 03:58:40.79000	0.00467168	0.017922	0.00117441	4.1497	C	5	29/08/2020 22:01		0	0	0	0	0	0	0	0	0	0	0	0	0	0
1102	3	4	9	2d 11:01:48.29000	0d 04:01:03.33000	0.00471818	0.0181152	0.00117426	4.1599	C	5	29/08/2020 22:04		0	0	0	0	0	0	0	0	0	0	0	0	0	0
1103	3	4	9	2d 11:04:11.98000	0d 04:03:27.02000	0.00476505	0.0183105	0.00117456	4.17	C	5	29/08/2020 22:06		0	0	0	0	0	0	0	0	0	0	0	0	0	0
1104	3	4	9	2d 11:06:30.46000	0d 04:05:45.50000	0.00481023	0.0184991	0.00117418	4.1801	C	5	29/08/2020 22:08		0	0	0	0	0	0	0	0	0	0	0	0	0	0
1105	3	4	9	2d 11:08:49.37000	0d 04:08:04.41000	0.00485554	0.0186887	0.00117433	4.1901	C	5	29/08/2020 22:11		0	0	0	0	0	0	0	0	0	0	0	0	0	0
1106	3	4	9	2d 11:11:02.43000	0d 04:10:17.47000	0.00489895	0.0188708	0.00117426	4.2	C	133	29/08/2020 22:13		0	0	0	0	0	0	0	0	0	0	0	0	0	0
1107	3	4	10	2d 11:11:02.44000	0d 00:00:00.01000	0.00489895	0.0188708	0.00119814	4.2004	C	0	29/08/2020 22:13		0	0	0	0	0	0	0	0	0	0	0	0	0	0
1108	3	4	10	2d 11:11:19.57000	0d 00:00:17.14000	0.00490445	0.0188939	0.00109804	4.2002	C	4	29/08/2020 22:13		0	0	0	0	0	0	0	0	0	0	0	0	0	0
1109	3	4	10	2d 11:11:34.81000	0d 00:00:32.38000	0.00490888	0.0189125	0.00099794	4.2002	C	4	29/08/2020 22:13		0	0	0	0	0	0	0	0	0	0	0	0	0	0
1110	3	4	10	2d 11:11:53.73000	0d 00:00:51.30000	0.00491385	0.0189334	0.00089792	4.2	C	4	29/08/2020 22:14		0	0	0	0	0	0	0	0	0	0	0	0	0	0
1111	3	4	10	2d 11:12:17.87000	0d 00:01:15.44000	0.00491952	0.0189572	0.00079782	4.2	C	4	29/08/2020 22:14		0	0	0	0	0	0	0	0	0	0	0	0	0	0
1112	3	4	10	2d 11:12:45.17000	0d 00:01:42.74000	0.00492518	0.0189809	0.0006978	4.2	C	4	29/08/2020 22:14		0	0	0	0	0	0	0	0	0	0	0	0	0	0
1113	3	4	10	2d 11:13:17.74000	0d 00:02:15.31000	0.00493103	0.0190055	0.00059777	4.1999	C	4	29/08/2020 22:15		0	0	0	0	0	0	0	0	0	0	0	0	0	0
1114	3	4	10	2d 11:13:58.28000	0d 00:02:55.85000	0.00493718	0.0190314	0.00049767	4.2	C	4	29/08/2020 22:16		0	0	0	0	0	0	0	0	0	0	0	0	0	0
1115	3	4	10	2d 11:14:49.31000	0d 00:03:46.88000	0.00494348	0.0190578	0.00039757	4.2	C	4	29/08/2020 22:17		0	0	0	0	0	0	0	0	0	0	0	0	0	0
1116	3	4	10	2d 11:15:56.77000	0d 00:04:54.34000	0.00494994	0.0190849	0.00029755	4.2002	C	4	29/08/2020 22:18		0	0	0	0	0	0	0	0	0	0	0	0	0	0
1117	3	4	10	2d 11:17:39.03000	0d 00:06:36.60000	0.00495686	0.019114	0.00019745	4.2002	C	4	29/08/2020 22:19		0	0	0	0	0	0	0	0	0	0	0	0	0	0
1118	3	4	10	2d 11:20:06.64000	0d 00:09:04.21000	0.00496317	0.0191405	0.00011742	4.2	C	132	29/08/2020 22:22		0	0	0	0	0	0	0	0	0	0	0	0	0	0
1119	3	4	11	2d 11:20:06.65000	0d 00:00:00.01000	0	0	0	4.1991	R	0	29/08/2020 22:22		0	0	0	0	0	0	0	0	0	0	0	0	0	0
1120	3	4	11	2d 11:20:08.65000	0d 00:00:02.01000	0	0	0	4.199	R	1	29/08/2020 22:22		0	0	0	0	0	0	0	0	0	0	0	0	0	0
1121	3	4	11	2d 11:20:10.65000	0d 00:00:04.01000	0	0	0	4.1988	R	1	29/08/2020 22:22		0	0	0	0	0	0	0	0	0	0	0	0	0	0
1122	3	4	11	2d 11:20:12.65000	0d 00:00:06.01000	0	0	0	4.1987	R	1	29/08/2020 22:22		0	0	0	0	0	0	0	0	0	0	0	0	0	0
1123	3	4	11	2d 11:20:14.65000	0d 00:00:08.01000	0	0	0	4.1985	R	1	29/08/2020 22:22		0	0	0	0	0	0	0	0	0	0	0	0	0	0
1124	3	4	11	2d 11:20:16.64000	0d 00:00:10.00000	0	0	0	4.1985	R	129	29/08/2020 22:22		0	0	0	0	0	0	0	0	0	0	0	0	0	0
1125	3	4	12	2d 11:20:16.69000	0d 00:00:00.05000	0.00000002	0.00000007	0.00117617	4.1895	D	0	29/08/2020 22:22		0	0	0	0	0	0	0	0	0	0	0	0	0	0
1126	3	4	12	2d 11:20:57.03000	0d 00:00:40.39000	0.00001318	0.00005511	0.00117433	4.1794	D	5	29/08/2020 22:23		0	0	0	0	0	0	0	0	0	0	0	0	0	0
1127	3	4	12	2d 11:22:45.50000	0d 00:02:28.86000	0.00004856	0.00020282	0.00117433	4.1694	D	5	29/08/2020 22:24		0	0	0	0	0	0	0	0	0	0	0	0	0	0
1128	3	4	12	2d 11:24:50.89000	0d 00:04:34.25000	0.00008946	0.00037316	0.00117441	4.1592	D	5	29/08/2020 22:27		0	0	0	0	0	0	0	0	0	0	0	0	0	0
1129	3	4	12	2d 11:27:00.77000	0d 00:06:44.13000	0.00013183	0.00054917	0.00117433	4.1491	D	5	29/08/2020 22:29		0	0	0	0	0	0	0	0	0	0	0	0	0	0
1130	3	4	12	2d 11:29:12.18000	0d 00:08:55.54000	0.0001747	0.00072682	0.00117441	4.139	D	5	29/08/2020 22:31		0	0	0	0	0	0	0	0	0	0	0	0	0	0
1131	3	4	12	2d 11:31:24.81000	0d 00:11:08.17000	0.00021797	0.00090569	0.00117441	4.1288	D	5	29/08/2020 22:33		0	0	0	0	0	0	0	0	0	0	0	0	0	0
1132	3	4	12	2d 11:33:40.17000	0d 00:13:23.53000	0.00026212	0.00108779	0.00117449	4.1187	D	5	29/08/2020 22:35		0	0	0	0	0	0	0	0	0	0	0	0	0	0
1133	3	4	12	2d 11:35:57.55000	0d 00:15:40.91000	0.00030694	0.00127216	0.00117464	4.1086	D	5	29/08/2020 22:38		0	0	0	0	0	0	0	0	0	0	0	0	0	0
1134	3	4	12	2d 11:38:16.68000	0d 00:18:00.04000	0.00035233	0.00145841	0.00117433	4.0986	D	5	29/08/2020 22:40		0	0	0	0	0	0	0	0	0	0	0	0	0	0
1135	3	4	12	2d 11:40:38.69000	0d 00:20:22.05000	0.00039865	0.00164806	0.00117449	4.0885	D	5	29/08/2020 22:42		0	0	0	0	0	0	0	0	0	0	0	0	0	0
1136	3	4	12	2d 11:43:02.22000	0d 00:22:45.58000	0.00044547	0.00183926	0.00117449	4.0784	D	5	29/08/2020 22:45		0	0	0	0	0	0	0	0	0	0	0	0	0	0
1137	3	4	12	2d 11:45:27.79000	0d 00:25:11.15000	0.00049296	0.0020327	0.00117456	4.0684	D	5	29/08/2020 22:47		0	0	0	0	0	0	0	0	0	0	0	0	0	0
1138	3	4	12	2d 11:47:54.74000	0d 00:27:38.10000	0.0005409	0.00222749	0.00117449	4.0581	D	5	29/08/2020 22:50		0	0	0	0	0	0	0	0	0	0	0	0	0	0
1139	3	4	12	2d 11:50:25.84000	0d 00:30:09.20000	0.00059019	0.00242728	0.00117433	4.0481	D	5	29/08/2020 22:52		0	0	0	0	0	0	0	0	0	0	0	0	0	0
1140	3	4	12	2d 11:52:57.47000	0d 00:32:40.83000	0.00063966	0.00262728	0.00117464	4.038	D	5	29/08/2020 22:55		0	0	0	0	0	0	0	0	0	0	0	0	0	0
1141	3	4	12	2d 11:55:30.41000	0d 00:35:13.77000	0.00068955	0.00282849	0.00117449	4.0279	D	5	29/08/2020 22:57		0	0	0	0	0	0	0	0	0	0	0	0	0	0
1142	3	4	12	2d 11:58:07.90000	0d 00:37:51.26000	0.00074092	0.00303518	0.00117418	4.0177	D	5	29/08/2020 23:00		0	0	0	0	0	0	0	0	0	0	0	0	0	0
1143	3	4	12	2d 12:00:49.62000	0d 00:40:32.98000	0.00079368	0.00324688	0.00117426	4.0076	D	5	29/08/2020 23:03		0	0	0	0	0	0	0	0	0	0	0	0	0	0
1144	3	4	12	2d 12:03:30.44000	0d 00:43:13.80000	0.00084614	0.00345687	0.00117441	3.9976	D	5	29/08/2020 23:05		0	0	0	0	0	0	0	0	0	0	0	0	0	0
1145	3	4	12	2d 12:06:11.31000	0d 00:45:54.67000	0.00089862	0.0036664	0.00117426	3.9875	D	5	29/08/2020 23:08		0	0	0	0	0	0	0	0	0	0	0	0	0	0
1146	3	4	12	2d 12:08:54.35000	0d 00:48:37.71000	0.00095181	0.00387822	0.00117456	3.9774	D	5	29/08/2020 23:11		0	0	0	0	0	0	0	0	0	0	0	0	0	0
1147	3	4	12	2d 12:11:38.09000	0d 00:51:21.45000	0.00100522	0.00409041	0.00117456	3.9673	D	5	29/08/2020 23:13		0	0	0	0	0	0	0	0	0	0	0	0	0	0
1148	3	4	12	2d 12:14:22.97000	0d 00:54:06.33000	0.00105901	0.00430354	0.00117433	3.9573	D	5	29/08/2020 23:16		0	0	0	0	0	0	0	0	0	0	0	0	0	0
1149	3	4	12	2d 12:17:10.06000	0d 00:56:53.42000	0.00111351	0.00451898	0.00117426	3.9472	D	5	29/08/2020 23:19		0	0	0	0	0	0	0	0	0	0	0	0	0	0
1150	3	4	12	2d 12:19:59.90000	0d 00:59:43.26000	0.00116892	0.0047374	0.00117449	3.9371	D	5	29/08/2020 23:22		0	0	0	0	0	0	0	0	0	0	0	0	0	0
1151	3	4	12	2d 12:22:51.44000	0d 01:02:34.80000	0.00122488	0.00495744	0.00117464	3.9271	D	5	29/08/2020 23:25		0	0	0	0	0	0	0	0	0	0	0	0	0	0
1152	3	4	12	2d 12:25:42.48000	0d 01:05:25.84000	0.00128067	0.00517628	0.00117449	3.9168	D	5	29/08/2020 23:27		0	0	0	0	0	0	0	0	0	0	0	0	0	0
1153	3	4	12	2d 12:28:37.53000	0d 01:08:20.89000	0.00133778	0.00539967	0.00117456	3.9068	D	5	29/08/2020 23:30		0	0	0	0	0	0	0	0	0	0	0	0	0	0
1154	3	4	12	2d 12:31:35.24000	0d 01:11:18.60000	0.00139575	0.00562587	0.00117426	3.8965	D	5	29/08/2020 23:33		0	0	0	0	0	0	0	0	0	0	0	0	0	0
1155	3	4	12	2d 12:34:36.38000	0d 01:14:19.74000	0.00145484	0.00585584	0.00117433	3.8863	D	5	29/08/2020 23:36		0	0	0	0	0	0	0	0	0	0	0	0	0	0
1156	3	4	12	2d 12:37:40.34000	0d 01:17:23.70000	0.00151485	0.00608877	0.00117433	3.8762	D	5	29/08/2020 23:39		0	0	0	0	0	0	0	0	0	0	0	0	0	0
1157	3	4	12	2d 12:40:47.85000	0d 01:20:31.21000	0.00157602	0.00632558	0.00117441	3.8662	D	5	29/08/2020 23:43		0	0	0	0	0	0	0	0	0	0	0	0	0	0
1158	3	4	12	2d 12:44:00.12000	0d 01:23:43.48000	0.00163874	0.00656777	0.00117441	3.8561	D	5	29/08/2020 23:46		0	0	0	0	0	0	0	0	0	0	0	0	0	0
1159	3	4	12	2d 12:47:24.40000	0d 01:27:07.76000	0.00170538	0.00682441	0.00117441	3.846	D	5	29/08/2020 23:49		0	0	0	0	0	0	0	0	0	0	0	0	0	0
1160	3	4	12	2d 12:50:53.34000	0d 01:30:36.70000	0.00177354	0.00708622	0.00117449	3.836	D	5	29/08/2020 23:53		0	0	0	0	0	0	0	0	0	0	0	0	0	0
1161	3	4	12	2d 12:54:30.61000	0d 01:34:13.97000	0.00184442	0.00735775	0.00117441	3.8259	D	5	29/08/2020 23:56		0	0	0	0	0	0	0	0	0	0	0	0	0	0
1162	3	4	12	2d 12:58:21.54000	0d 01:38:04.90000	0.00191975	0.0076456	0.00117449	3.8158	D	5	30/08/2020 00:00		0	0	0	0	0	0	0	0	0	0	0	0	0	0
1163	3	4	12	2d 13:02:30.00000	0d 01:42:13.36000	0.0020008	0.00795448	0.00117449	3.8058	D	5	30/08/2020 00:04		0	0	0	0	0	0	0	0	0	0	0	0	0	0
1164	3	4	12	2d 13:06:54.79000	0d 01:46:38.15000	0.00208718	0.00828279	0.00117449	3.7957	D	5	30/08/2020 00:09		0	0	0	0	0	0	0	0	0	0	0	0	0	0
1165	3	4	12	2d 13:11:45.19000	0d 01:51:28.55000	0.00218192	0.0086419	0.00117433	3.7856	D	5	30/08/2020 00:13		0	0	0	0	0	0	0	0	0	0	0	0	0	0
1166	3	4	12	2d 13:16:45.19000	0d 01:56:28.55000	0.00227978	0.00901193	0.00117456	3.7763	D	1	30/08/2020 00:18		0	0	0	0	0	0	0	0	0	0	0	0	0	0
1167	3	4	12	2d 13:21:45.19000	0d 02:01:28.55000	0.00237765	0.00938108	0.00117449	3.7678	D	1	30/08/2020 00:23		0	0	0	0	0	0	0	0	0	0	0	0	0	0
1168	3	4	12	2d 13:26:45.19000	0d 02:06:28.55000	0.00247551	0.00974941	0.00117433	3.7598	D	1	30/08/2020 00:28		0	0	0	0	0	0	0	0	0	0	0	0	0	0
1169	3	4	12	2d 13:31:45.19000	0d 02:11:28.55000	0.00257338	0.010117	0.00117456	3.7522	D	1	30/08/2020 00:33		0	0	0	0	0	0	0	0	0	0	0	0	0	0
1170	3	4	12	2d 13:36:45.19000	0d 02:16:28.55000	0.00267124	0.0104839	0.00117418	3.7455	D	1	30/08/2020 00:38		0	0	0	0	0	0	0	0	0	0	0	0	0	0
1171	3	4	12	2d 13:41:45.19000	0d 02:21:28.55000	0.00276911	0.0108501	0.00117395	3.7389	D	1	30/08/2020 00:43		0	0	0	0	0	0	0	0	0	0	0	0	0	0
1172	3	4	12	2d 13:46:45.19000	0d 02:26:28.55000	0.00286697	0.0112157	0.00117449	3.7325	D	1	30/08/2020 00:48		0	0	0	0	0	0	0	0	0	0	0	0	0	0
1173	3	4	12	2d 13:51:45.19000	0d 02:31:28.55000	0.00296484	0.0115807	0.00117418	3.7266	D	1	30/08/2020 00:53		0	0	0	0	0	0	0	0	0	0	0	0	0	0
1174	3	4	12	2d 13:56:45.19000	0d 02:36:28.55000	0.0030627	0.0119451	0.00117449	3.7205	D	1	30/08/2020 00:58		0	0	0	0	0	0	0	0	0	0	0	0	0	0
1175	3	4	12	2d 14:01:45.19000	0d 02:41:28.55000	0.00316057	0.0123089	0.00117433	3.7142	D	1	30/08/2020 01:03		0	0	0	0	0	0	0	0	0	0	0	0	0	0
1176	3	4	12	2d 14:06:45.19000	0d 02:46:28.55000	0.00325843	0.0126721	0.00117426	3.7078	D	1	30/08/2020 01:08		0	0	0	0	0	0	0	0	0	0	0	0	0	0
1177	3	4	12	2d 14:11:45.19000	0d 02:51:28.55000	0.0033563	0.0130346	0.00117433	3.7014	D	1	30/08/2020 01:13		0	0	0	0	0	0	0	0	0	0	0	0	0	0
1178	3	4	12	2d 14:16:45.19000	0d 02:56:28.55000	0.00345416	0.0133966	0.00117464	3.6948	D	1	30/08/2020 01:18		0	0	0	0	0	0	0	0	0	0	0	0	0	0
1179	3	4	12	2d 14:21:45.19000	0d 03:01:28.55000	0.00355203	0.0137578	0.00117433	3.688	D	1	30/08/2020 01:23		0	0	0	0	0	0	0	0	0	0	0	0	0	0
1180	3	4	12	2d 14:26:45.19000	0d 03:06:28.55000	0.00364989	0.0141184	0.00117449	3.6808	D	1	30/08/2020 01:28		0	0	0	0	0	0	0	0	0	0	0	0	0	0
1181	3	4	12	2d 14:31:45.19000	0d 03:11:28.55000	0.00374776	0.0144783	0.00117433	3.6733	D	1	30/08/2020 01:33		0	0	0	0	0	0	0	0	0	0	0	0	0	0
1182	3	4	12	2d 14:36:45.19000	0d 03:16:28.55000	0.00384562	0.0148374	0.00117418	3.6648	D	1	30/08/2020 01:38		0	0	0	0	0	0	0	0	0	0	0	0	0	0
1183	3	4	12	2d 14:41:45.19000	0d 03:21:28.55000	0.00394349	0.0151956	0.00117464	3.6561	D	1	30/08/2020 01:43		0	0	0	0	0	0	0	0	0	0	0	0	0	0
1184	3	4	12	2d 14:46:45.19000	0d 03:26:28.55000	0.00404135	0.015553	0.00117449	3.6468	D	1	30/08/2020 01:48		0	0	0	0	0	0	0	0	0	0	0	0	0	0
1185	3	4	12	2d 14:51:37.66000	0d 03:31:21.02000	0.00413676	0.0159005	0.00117449	3.6367	D	5	30/08/2020 01:53		0	0	0	0	0	0	0	0	0	0	0	0	0	0
1186	3	4	12	2d 14:56:03.80000	0d 03:35:47.16000	0.00422358	0.0162158	0.00117433	3.6266	D	5	30/08/2020 01:58		0	0	0	0	0	0	0	0	0	0	0	0	0	0
1187	3	4	12	2d 15:00:05.81000	0d 03:39:49.17000	0.00430253	0.0165017	0.00117456	3.6165	D	5	30/08/2020 02:02		0	0	0	0	0	0	0	0	0	0	0	0	0	0
1188	3	4	12	2d 15:03:39.32000	0d 03:43:22.68000	0.00437218	0.0167533	0.00117433	3.6065	D	5	30/08/2020 02:05		0	0	0	0	0	0	0	0	0	0	0	0	0	0
1189	3	4	12	2d 15:06:46.57000	0d 03:46:29.93000	0.00443326	0.0169733	0.00117449	3.5964	D	5	30/08/2020 02:08		0	0	0	0	0	0	0	0	0	0	0	0	0	0
1190	3	4	12	2d 15:09:27.41000	0d 03:49:10.77000	0.00448573	0.0171617	0.00117441	3.5863	D	5	30/08/2020 02:11		0	0	0	0	0	0	0	0	0	0	0	0	0	0
1191	3	4	12	2d 15:11:49.32000	0d 03:51:32.68000	0.00453202	0.0173275	0.00117441	3.5763	D	5	30/08/2020 02:14		0	0	0	0	0	0	0	0	0	0	0	0	0	0
1192	3	4	12	2d 15:13:44.83000	0d 03:53:28.19000	0.00456971	0.0174621	0.00117441	3.5662	D	5	30/08/2020 02:15		0	0	0	0	0	0	0	0	0	0	0	0	0	0
1193	3	4	12	2d 15:15:21.74000	0d 03:55:05.10000	0.00460132	0.0175747	0.00117456	3.5561	D	5	30/08/2020 02:17		0	0	0	0	0	0	0	0	0	0	0	0	0	0
1194	3	4	12	2d 15:16:40.61000	0d 03:56:23.97000	0.00462705	0.0176661	0.00117456	3.546	D	5	30/08/2020 02:18		0	0	0	0	0	0	0	0	0	0	0	0	0	0
1195	3	4	12	2d 15:17:50.04000	0d 03:57:33.40000	0.0046497	0.0177463	0.00117441	3.5358	D	5	30/08/2020 02:20		0	0	0	0	0	0	0	0	0	0	0	0	0	0
1196	3	4	12	2d 15:18:45.52000	0d 03:58:28.88000	0.0046678	0.0178102	0.00117441	3.5257	D	5	30/08/2020 02:20		0	0	0	0	0	0	0	0	0	0	0	0	0	0
1197	3	4	12	2d 15:19:32.42000	0d 03:59:15.78000	0.0046831	0.017864	0.00117433	3.5157	D	5	30/08/2020 02:21		0	0	0	0	0	0	0	0	0	0	0	0	0	0
1198	3	4	12	2d 15:20:14.68000	0d 03:59:58.04000	0.00469688	0.0179124	0.00117441	3.5056	D	5	30/08/2020 02:22		0	0	0	0	0	0	0	0	0	0	0	0	0	0
1199	3	4	12	2d 15:20:50.58000	0d 04:00:33.94000	0.00470859	0.0179534	0.00117441	3.4954	D	5	30/08/2020 02:23		0	0	0	0	0	0	0	0	0	0	0	0	0	0
1200	3	4	12	2d 15:21:19.95000	0d 04:01:03.31000	0.00471817	0.0179869	0.00117456	3.4853	D	5	30/08/2020 02:23		0	0	0	0	0	0	0	0	0	0	0	0	0	0
1201	3	4	12	2d 15:21:46.52000	0d 04:01:29.88000	0.00472684	0.018017	0.00117441	3.4752	D	5	30/08/2020 02:23		0	0	0	0	0	0	0	0	0	0	0	0	0	0
1202	3	4	12	2d 15:22:10.46000	0d 04:01:53.82000	0.00473465	0.0180442	0.00117433	3.4652	D	5	30/08/2020 02:24		0	0	0	0	0	0	0	0	0	0	0	0	0	0
1203	3	4	12	2d 15:22:31.34000	0d 04:02:14.70000	0.00474146	0.0180677	0.00117456	3.4549	D	5	30/08/2020 02:24		0	0	0	0	0	0	0	0	0	0	0	0	0	0
1204	3	4	12	2d 15:22:50.20000	0d 04:02:33.56000	0.00474762	0.0180889	0.00117433	3.4449	D	5	30/08/2020 02:25		0	0	0	0	0	0	0	0	0	0	0	0	0	0
1205	3	4	12	2d 15:23:07.96000	0d 04:02:51.32000	0.00475341	0.0181089	0.00117441	3.4348	D	5	30/08/2020 02:25		0	0	0	0	0	0	0	0	0	0	0	0	0	0
1206	3	4	12	2d 15:23:24.70000	0d 04:03:08.06000	0.00475887	0.0181276	0.00117433	3.4247	D	5	30/08/2020 02:25		0	0	0	0	0	0	0	0	0	0	0	0	0	0
1207	3	4	12	2d 15:23:39.46000	0d 04:03:22.82000	0.00476368	0.0181441	0.00117426	3.4147	D	5	30/08/2020 02:25		0	0	0	0	0	0	0	0	0	0	0	0	0	0
1208	3	4	12	2d 15:23:53.23000	0d 04:03:36.59000	0.00476818	0.0181594	0.00117441	3.4044	D	5	30/08/2020 02:26		0	0	0	0	0	0	0	0	0	0	0	0	0	0
1209	3	4	12	2d 15:24:06.06000	0d 04:03:49.42000	0.00477236	0.0181736	0.00117426	3.3944	D	5	30/08/2020 02:26		0	0	0	0	0	0	0	0	0	0	0	0	0	0
1210	3	4	12	2d 15:24:18.60000	0d 04:04:01.96000	0.00477645	0.0181875	0.00117433	3.3843	D	5	30/08/2020 02:26		0	0	0	0	0	0	0	0	0	0	0	0	0	0
1211	3	4	12	2d 15:24:30.30000	0d 04:04:13.66000	0.00478027	0.0182004	0.00117411	3.3741	D	5	30/08/2020 02:26		0	0	0	0	0	0	0	0	0	0	0	0	0	0
1212	3	4	12	2d 15:24:40.18000	0d 04:04:23.54000	0.00478349	0.0182112	0.00117441	3.364	D	5	30/08/2020 02:26		0	0	0	0	0	0	0	0	0	0	0	0	0	0
1213	3	4	12	2d 15:24:50.16000	0d 04:04:33.52000	0.00478675	0.0182222	0.00117456	3.3536	D	5	30/08/2020 02:27		0	0	0	0	0	0	0	0	0	0	0	0	0	0
1214	3	4	12	2d 15:24:59.88000	0d 04:04:43.24000	0.00478992	0.0182328	0.00117426	3.3436	D	5	30/08/2020 02:27		0	0	0	0	0	0	0	0	0	0	0	0	0	0
1215	3	4	12	2d 15:25:09.71000	0d 04:04:53.07000	0.00479313	0.0182435	0.00117449	3.3333	D	5	30/08/2020 02:27		0	0	0	0	0	0	0	0	0	0	0	0	0	0
1216	3	4	12	2d 15:25:20.29000	0d 04:05:03.65000	0.00479658	0.018255	0.00117449	3.3231	D	5	30/08/2020 02:27		0	0	0	0	0	0	0	0	0	0	0	0	0	0
1217	3	4	12	2d 15:25:30.93000	0d 04:05:14.29000	0.00480005	0.0182665	0.00117433	3.313	D	5	30/08/2020 02:27		0	0	0	0	0	0	0	0	0	0	0	0	0	0
1218	3	4	12	2d 15:25:41.73000	0d 04:05:25.09000	0.00480357	0.0182782	0.00117449	3.3028	D	5	30/08/2020 02:27		0	0	0	0	0	0	0	0	0	0	0	0	0	0
1219	3	4	12	2d 15:25:52.00000	0d 04:05:35.36000	0.00480692	0.0182892	0.00117426	3.2926	D	5	30/08/2020 02:28		0	0	0	0	0	0	0	0	0	0	0	0	0	0
1220	3	4	12	2d 15:26:03.64000	0d 04:05:47.00000	0.00481072	0.0183017	0.00117433	3.2825	D	5	30/08/2020 02:28		0	0	0	0	0	0	0	0	0	0	0	0	0	0
1221	3	4	12	2d 15:26:17.89000	0d 04:06:01.25000	0.00481537	0.0183169	0.00117456	3.2724	D	5	30/08/2020 02:28		0	0	0	0	0	0	0	0	0	0	0	0	0	0
1222	3	4	12	2d 15:26:39.26000	0d 04:06:22.62000	0.00482234	0.0183397	0.00117456	3.2624	D	5	30/08/2020 02:28		0	0	0	0	0	0	0	0	0	0	0	0	0	0
1223	3	4	12	2d 15:27:12.92000	0d 04:06:56.28000	0.00483332	0.0183755	0.00117426	3.2523	D	5	30/08/2020 02:29		0	0	0	0	0	0	0	0	0	0	0	0	0	0
1224	3	4	12	2d 15:27:47.48000	0d 04:07:30.84000	0.00484459	0.0184121	0.00117433	3.2422	D	5	30/08/2020 02:30		0	0	0	0	0	0	0	0	0	0	0	0	0	0
1225	3	4	12	2d 15:28:23.84000	0d 04:08:07.20000	0.00485645	0.0184505	0.00117426	3.2322	D	5	30/08/2020 02:30		0	0	0	0	0	0	0	0	0	0	0	0	0	0
1226	3	4	12	2d 15:28:33.57000	0d 04:08:16.93000	0.00485963	0.0184607	0.00117433	3.2219	D	5	30/08/2020 02:30		0	0	0	0	0	0	0	0	0	0	0	0	0	0
1227	3	4	12	2d 15:28:49.58000	0d 04:08:32.94000	0.00486485	0.0184775	0.00117418	3.2119	D	5	30/08/2020 02:31		0	0	0	0	0	0	0	0	0	0	0	0	0	0
1228	3	4	12	2d 15:29:13.65000	0d 04:08:57.01000	0.0048727	0.0185027	0.00117433	3.2016	D	5	30/08/2020 02:31		0	0	0	0	0	0	0	0	0	0	0	0	0	0
1229	3	4	12	2d 15:29:25.86000	0d 04:09:09.22000	0.00487669	0.0185154	0.00117433	3.1916	D	5	30/08/2020 02:31		0	0	0	0	0	0	0	0	0	0	0	0	0	0
1230	3	4	12	2d 15:29:36.52000	0d 04:09:19.88000	0.00488016	0.0185265	0.00117456	3.1814	D	5	30/08/2020 02:31		0	0	0	0	0	0	0	0	0	0	0	0	0	0
1231	3	4	12	2d 15:29:46.61000	0d 04:09:29.97000	0.00488346	0.018537	0.00117433	3.1711	D	5	30/08/2020 02:31		0	0	0	0	0	0	0	0	0	0	0	0	0	0
1232	3	4	12	2d 15:29:56.16000	0d 04:09:39.52000	0.00488657	0.0185468	0.00117433	3.1611	D	5	30/08/2020 02:32		0	0	0	0	0	0	0	0	0	0	0	0	0	0
1233	3	4	12	2d 15:30:06.01000	0d 04:09:49.37000	0.00488978	0.018557	0.00117426	3.151	D	5	30/08/2020 02:32		0	0	0	0	0	0	0	0	0	0	0	0	0	0
1234	3	4	12	2d 15:30:13.06000	0d 04:09:56.42000	0.00489208	0.0185642	0.00117433	3.1408	D	5	30/08/2020 02:32		0	0	0	0	0	0	0	0	0	0	0	0	0	0
1235	3	4	12	2d 15:30:20.37000	0d 04:10:03.73000	0.00489447	0.0185717	0.00117426	3.1305	D	5	30/08/2020 02:32		0	0	0	0	0	0	0	0	0	0	0	0	0	0
1236	3	4	12	2d 15:30:27.98000	0d 04:10:11.34000	0.00489695	0.0185795	0.00117433	3.1203	D	5	30/08/2020 02:32		0	0	0	0	0	0	0	0	0	0	0	0	0	0
1237	3	4	12	2d 15:30:34.33000	0d 04:10:17.69000	0.00489902	0.0185859	0.00117441	3.1102	D	5	30/08/2020 02:32		0	0	0	0	0	0	0	0	0	0	0	0	0	0
1238	3	4	12	2d 15:30:40.57000	0d 04:10:23.93000	0.00490106	0.0185922	0.00117441	3.1	D	5	30/08/2020 02:32		0	0	0	0	0	0	0	0	0	0	0	0	0	0
1239	3	4	12	2d 15:30:46.84000	0d 04:10:30.20000	0.0049031	0.0185986	0.00117441	3.09	D	5	30/08/2020 02:32		0	0	0	0	0	0	0	0	0	0	0	0	0	0
1240	3	4	12	2d 15:30:52.90000	0d 04:10:36.26000	0.00490508	0.0186047	0.00117456	3.0796	D	5	30/08/2020 02:33		0	0	0	0	0	0	0	0	0	0	0	0	0	0
1241	3	4	12	2d 15:30:58.73000	0d 04:10:42.09000	0.00490698	0.0186105	0.00117426	3.0695	D	5	30/08/2020 02:33		0	0	0	0	0	0	0	0	0	0	0	0	0	0
1242	3	4	12	2d 15:31:04.15000	0d 04:10:47.51000	0.00490875	0.0186159	0.00117433	3.059	D	5	30/08/2020 02:33		0	0	0	0	0	0	0	0	0	0	0	0	0	0
1243	3	4	12	2d 15:31:09.76000	0d 04:10:53.12000	0.00491058	0.0186215	0.00117433	3.0486	D	5	30/08/2020 02:33		0	0	0	0	0	0	0	0	0	0	0	0	0	0
1244	3	4	12	2d 15:31:14.98000	0d 04:10:58.34000	0.00491228	0.0186267	0.00117426	3.0385	D	5	30/08/2020 02:33		0	0	0	0	0	0	0	0	0	0	0	0	0	0
1245	3	4	12	2d 15:31:19.92000	0d 04:11:03.28000	0.00491389	0.0186316	0.00117441	3.0285	D	5	30/08/2020 02:33		0	0	0	0	0	0	0	0	0	0	0	0	0	0
1246	3	4	12	2d 15:31:24.84000	0d 04:11:08.20000	0.0049155	0.0186364	0.00117441	3.0181	D	5	30/08/2020 02:33		0	0	0	0	0	0	0	0	0	0	0	0	0	0
1247	3	4	12	2d 15:31:29.52000	0d 04:11:12.88000	0.00491703	0.018641	0.00117441	3.008	D	5	30/08/2020 02:33		0	0	0	0	0	0	0	0	0	0	0	0	0	0
1248	3	4	12	2d 15:31:33.82000	0d 04:11:17.18000	0.00491843	0.0186453	0.00117441	2.9975	D	5	30/08/2020 02:33		0	0	0	0	0	0	0	0	0	0	0	0	0	0
1249	3	4	12	2d 15:31:38.36000	0d 04:11:21.72000	0.00491991	0.0186497	0.00117433	2.9873	D	5	30/08/2020 02:33		0	0	0	0	0	0	0	0	0	0	0	0	0	0
1250	3	4	12	2d 15:31:42.25000	0d 04:11:25.61000	0.00492118	0.0186535	0.00117449	2.977	D	5	30/08/2020 02:33		0	0	0	0	0	0	0	0	0	0	0	0	0	0
1251	3	4	12	2d 15:31:46.56000	0d 04:11:29.92000	0.00492258	0.0186576	0.00117433	2.9668	D	5	30/08/2020 02:33		0	0	0	0	0	0	0	0	0	0	0	0	0	0
1252	3	4	12	2d 15:31:50.82000	0d 04:11:34.18000	0.00492397	0.0186618	0.00117433	2.9564	D	5	30/08/2020 02:34		0	0	0	0	0	0	0	0	0	0	0	0	0	0
1253	3	4	12	2d 15:31:54.85000	0d 04:11:38.21000	0.00492529	0.0186656	0.00117449	2.9462	D	5	30/08/2020 02:34		0	0	0	0	0	0	0	0	0	0	0	0	0	0
1254	3	4	12	2d 15:31:58.75000	0d 04:11:42.11000	0.00492656	0.0186694	0.00117433	2.9357	D	5	30/08/2020 02:34		0	0	0	0	0	0	0	0	0	0	0	0	0	0
1255	3	4	12	2d 15:32:02.52000	0d 04:11:45.88000	0.00492779	0.018673	0.00117433	2.9255	D	5	30/08/2020 02:34		0	0	0	0	0	0	0	0	0	0	0	0	0	0
1256	3	4	12	2d 15:32:06.03000	0d 04:11:49.39000	0.00492894	0.0186763	0.00117449	2.9152	D	5	30/08/2020 02:34		0	0	0	0	0	0	0	0	0	0	0	0	0	0
1257	3	4	12	2d 15:32:09.67000	0d 04:11:53.03000	0.00493012	0.0186798	0.00117441	2.9049	D	5	30/08/2020 02:34		0	0	0	0	0	0	0	0	0	0	0	0	0	0
1258	3	4	12	2d 15:32:13.09000	0d 04:11:56.45000	0.00493124	0.018683	0.00117433	2.8943	D	5	30/08/2020 02:34		0	0	0	0	0	0	0	0	0	0	0	0	0	0
1259	3	4	12	2d 15:32:16.59000	0d 04:11:59.95000	0.00493238	0.0186863	0.00117441	2.884	D	5	30/08/2020 02:34		0	0	0	0	0	0	0	0	0	0	0	0	0	0
1260	3	4	12	2d 15:32:19.99000	0d 04:12:03.35000	0.00493349	0.0186895	0.00117441	2.8736	D	5	30/08/2020 02:34		0	0	0	0	0	0	0	0	0	0	0	0	0	0
1261	3	4	12	2d 15:32:23.27000	0d 04:12:06.63000	0.00493456	0.0186926	0.00117426	2.8635	D	5	30/08/2020 02:34		0	0	0	0	0	0	0	0	0	0	0	0	0	0
1262	3	4	12	2d 15:32:26.19000	0d 04:12:09.55000	0.00493551	0.0186953	0.00117449	2.8533	D	5	30/08/2020 02:34		0	0	0	0	0	0	0	0	0	0	0	0	0	0
1263	3	4	12	2d 15:32:29.13000	0d 04:12:12.49000	0.00493647	0.018698	0.00117433	2.8431	D	5	30/08/2020 02:34		0	0	0	0	0	0	0	0	0	0	0	0	0	0
1264	3	4	12	2d 15:32:32.07000	0d 04:12:15.43000	0.00493743	0.0187008	0.00117456	2.833	D	5	30/08/2020 02:34		0	0	0	0	0	0	0	0	0	0	0	0	0	0
1265	3	4	12	2d 15:32:35.02000	0d 04:12:18.38000	0.00493839	0.0187035	0.00117418	2.8226	D	5	30/08/2020 02:34		0	0	0	0	0	0	0	0	0	0	0	0	0	0
1266	3	4	12	2d 15:32:37.81000	0d 04:12:21.17000	0.0049393	0.018706	0.00117441	2.8124	D	5	30/08/2020 02:34		0	0	0	0	0	0	0	0	0	0	0	0	0	0
1267	3	4	12	2d 15:32:40.51000	0d 04:12:23.87000	0.00494018	0.0187085	0.00117433	2.8022	D	5	30/08/2020 02:34		0	0	0	0	0	0	0	0	0	0	0	0	0	0
1268	3	4	12	2d 15:32:43.14000	0d 04:12:26.50000	0.00494104	0.0187109	0.00117433	2.7921	D	5	30/08/2020 02:34		0	0	0	0	0	0	0	0	0	0	0	0	0	0
1269	3	4	12	2d 15:32:45.83000	0d 04:12:29.19000	0.00494192	0.0187134	0.00117433	2.7816	D	5	30/08/2020 02:34		0	0	0	0	0	0	0	0	0	0	0	0	0	0
1270	3	4	12	2d 15:32:48.52000	0d 04:12:31.88000	0.0049428	0.0187158	0.00117449	2.7712	D	5	30/08/2020 02:35		0	0	0	0	0	0	0	0	0	0	0	0	0	0
1271	3	4	12	2d 15:32:51.12000	0d 04:12:34.48000	0.00494365	0.0187181	0.00117449	2.7607	D	5	30/08/2020 02:35		0	0	0	0	0	0	0	0	0	0	0	0	0	0
1272	3	4	12	2d 15:32:53.63000	0d 04:12:36.99000	0.00494446	0.0187204	0.00117426	2.7503	D	5	30/08/2020 02:35		0	0	0	0	0	0	0	0	0	0	0	0	0	0
1273	3	4	12	2d 15:32:56.03000	0d 04:12:39.39000	0.00494525	0.0187226	0.00117433	2.7401	D	5	30/08/2020 02:35		0	0	0	0	0	0	0	0	0	0	0	0	0	0
1274	3	4	12	2d 15:32:58.41000	0d 04:12:41.77000	0.00494602	0.0187247	0.00117456	2.7298	D	5	30/08/2020 02:35		0	0	0	0	0	0	0	0	0	0	0	0	0	0
1275	3	4	12	2d 15:33:00.78000	0d 04:12:44.14000	0.0049468	0.0187268	0.00117456	2.7193	D	5	30/08/2020 02:35		0	0	0	0	0	0	0	0	0	0	0	0	0	0
1276	3	4	12	2d 15:33:03.15000	0d 04:12:46.51000	0.00494757	0.0187289	0.00117433	2.7092	D	5	30/08/2020 02:35		0	0	0	0	0	0	0	0	0	0	0	0	0	0
1277	3	4	12	2d 15:33:05.43000	0d 04:12:48.79000	0.00494831	0.0187309	0.00117433	2.6987	D	5	30/08/2020 02:35		0	0	0	0	0	0	0	0	0	0	0	0	0	0
1278	3	4	12	2d 15:33:07.71000	0d 04:12:51.07000	0.00494906	0.0187329	0.00117426	2.6883	D	5	30/08/2020 02:35		0	0	0	0	0	0	0	0	0	0	0	0	0	0
1279	3	4	12	2d 15:33:09.88000	0d 04:12:53.24000	0.00494977	0.0187348	0.00117441	2.6781	D	5	30/08/2020 02:35		0	0	0	0	0	0	0	0	0	0	0	0	0	0
1280	3	4	12	2d 15:33:12.00000	0d 04:12:55.36000	0.00495046	0.0187366	0.00117441	2.6677	D	5	30/08/2020 02:35		0	0	0	0	0	0	0	0	0	0	0	0	0	0
1281	3	4	12	2d 15:33:14.11000	0d 04:12:57.47000	0.00495115	0.0187385	0.00117433	2.6574	D	5	30/08/2020 02:35		0	0	0	0	0	0	0	0	0	0	0	0	0	0
1282	3	4	12	2d 15:33:16.25000	0d 04:12:59.61000	0.00495184	0.0187403	0.00117433	2.647	D	5	30/08/2020 02:35		0	0	0	0	0	0	0	0	0	0	0	0	0	0
1283	3	4	12	2d 15:33:18.34000	0d 04:13:01.70000	0.00495252	0.0187421	0.00117449	2.6363	D	5	30/08/2020 02:35		0	0	0	0	0	0	0	0	0	0	0	0	0	0
1284	3	4	12	2d 15:33:20.51000	0d 04:13:03.87000	0.00495323	0.018744	0.00117449	2.6258	D	5	30/08/2020 02:35		0	0	0	0	0	0	0	0	0	0	0	0	0	0
1285	3	4	12	2d 15:33:22.61000	0d 04:13:05.97000	0.00495392	0.0187458	0.00117426	2.6152	D	5	30/08/2020 02:35		0	0	0	0	0	0	0	0	0	0	0	0	0	0
1286	3	4	12	2d 15:33:24.66000	0d 04:13:08.02000	0.00495459	0.0187475	0.00117449	2.6046	D	5	30/08/2020 02:35		0	0	0	0	0	0	0	0	0	0	0	0	0	0
1287	3	4	12	2d 15:33:26.70000	0d 04:13:10.06000	0.00495525	0.0187493	0.00117418	2.5942	D	5	30/08/2020 02:35		0	0	0	0	0	0	0	0	0	0	0	0	0	0
1288	3	4	12	2d 15:33:28.69000	0d 04:13:12.05000	0.0049559	0.0187509	0.00117441	2.5834	D	5	30/08/2020 02:35		0	0	0	0	0	0	0	0	0	0	0	0	0	0
1289	3	4	12	2d 15:33:30.70000	0d 04:13:14.06000	0.00495656	0.0187526	0.00117441	2.5725	D	5	30/08/2020 02:35		0	0	0	0	0	0	0	0	0	0	0	0	0	0
1290	3	4	12	2d 15:33:32.65000	0d 04:13:16.01000	0.00495719	0.0187543	0.00117426	2.562	D	5	30/08/2020 02:35		0	0	0	0	0	0	0	0	0	0	0	0	0	0
1291	3	4	12	2d 15:33:34.59000	0d 04:13:17.95000	0.00495783	0.0187559	0.00117456	2.5513	D	5	30/08/2020 02:35		0	0	0	0	0	0	0	0	0	0	0	0	0	0
1292	3	4	12	2d 15:33:36.42000	0d 04:13:19.78000	0.00495842	0.0187574	0.00117418	2.5412	D	5	30/08/2020 02:35		0	0	0	0	0	0	0	0	0	0	0	0	0	0
1293	3	4	12	2d 15:33:38.22000	0d 04:13:21.58000	0.00495901	0.0187589	0.00117449	2.5306	D	5	30/08/2020 02:35		0	0	0	0	0	0	0	0	0	0	0	0	0	0
1294	3	4	12	2d 15:33:40.08000	0d 04:13:23.44000	0.00495962	0.0187604	0.00117433	2.52	D	5	30/08/2020 02:35		0	0	0	0	0	0	0	0	0	0	0	0	0	0
1295	3	4	12	2d 15:33:41.88000	0d 04:13:25.24000	0.0049602	0.0187619	0.00117426	2.509	D	5	30/08/2020 02:35		0	0	0	0	0	0	0	0	0	0	0	0	0	0
1296	3	4	12	2d 15:33:43.41000	0d 04:13:26.77000	0.0049607	0.0187632	0.00117441	2.5	D	133	30/08/2020 02:35		0	0	0	0	0	0	0	0	0	0	0	0	0	0
1297	3	4	13	2d 15:33:43.42000	0d 00:00:00.01000	0	0	0	2.6177	R	0	30/08/2020 02:35		0	0	0	0	0	0	0	0	0	0	0	0	0	0
1298	3	4	13	2d 15:33:45.42000	0d 00:00:02.01000	0	0	0	2.8719	R	1	30/08/2020 02:35		0	0	0	0	0	0	0	0	0	0	0	0	0	0
1299	3	4	13	2d 15:33:47.42000	0d 00:00:04.01000	0	0	0	2.9886	R	1	30/08/2020 02:36		0	0	0	0	0	0	0	0	0	0	0	0	0	0
1300	3	4	13	2d 15:33:49.42000	0d 00:00:06.01000	0	0	0	3.0768	R	1	30/08/2020 02:36		0	0	0	0	0	0	0	0	0	0	0	0	0	0
1301	3	4	13	2d 15:33:51.42000	0d 00:00:08.01000	0	0	0	3.1479	R	1	30/08/2020 02:36		0	0	0	0	0	0	0	0	0	0	0	0	0	0
1302	3	4	13	2d 15:33:53.41000	0d 00:00:10.00000	0	0	0	3.2068	R	129	30/08/2020 02:36		0	0	0	0	0	0	0	0	0	0	0	0	0	0
1303	4	5	9	2d 15:33:53.46000	0d 00:00:00.05000	0.00000002	0.00000005	0.00117647	3.3845	C	0	30/08/2020 02:36		0	0	0	0	0	0	0	0	0	0	0	0	0	0
1304	4	5	9	2d 15:33:53.62000	0d 00:00:00.21000	0.00000007	0.00000023	0.00117449	3.4234	C	5	30/08/2020 02:36		0	0	0	0	0	0	0	0	0	0	0	0	0	0
1305	4	5	9	2d 15:33:53.76000	0d 00:00:00.35000	0.00000011	0.00000039	0.00117456	3.4456	C	5	30/08/2020 02:36		0	0	0	0	0	0	0	0	0	0	0	0	0	0
1306	4	5	9	2d 15:33:53.93000	0d 00:00:00.52000	0.00000017	0.00000058	0.00117464	3.4658	C	5	30/08/2020 02:36		0	0	0	0	0	0	0	0	0	0	0	0	0	0
1307	4	5	9	2d 15:33:54.11000	0d 00:00:00.70000	0.00000023	0.00000078	0.00117441	3.4844	C	5	30/08/2020 02:36		0	0	0	0	0	0	0	0	0	0	0	0	0	0
1308	4	5	9	2d 15:33:54.30000	0d 00:00:00.89000	0.00000029	0.000001	0.00117441	3.5018	C	5	30/08/2020 02:36		0	0	0	0	0	0	0	0	0	0	0	0	0	0
1309	4	5	9	2d 15:33:54.51000	0d 00:00:01.10000	0.00000036	0.00000124	0.00117441	3.5183	C	5	30/08/2020 02:36		0	0	0	0	0	0	0	0	0	0	0	0	0	0
1310	4	5	9	2d 15:33:54.73000	0d 00:00:01.32000	0.00000043	0.00000149	0.00117418	3.5338	C	5	30/08/2020 02:36		0	0	0	0	0	0	0	0	0	0	0	0	0	0
1311	4	5	9	2d 15:33:54.96000	0d 00:00:01.55000	0.00000051	0.00000176	0.00117433	3.5491	C	5	30/08/2020 02:36		0	0	0	0	0	0	0	0	0	0	0	0	0	0
1312	4	5	9	2d 15:33:55.20000	0d 00:00:01.79000	0.00000058	0.00000204	0.00117426	3.564	C	5	30/08/2020 02:36		0	0	0	0	0	0	0	0	0	0	0	0	0	0
1313	4	5	9	2d 15:33:55.46000	0d 00:00:02.05000	0.00000067	0.00000234	0.00117433	3.5785	C	5	30/08/2020 02:36		0	0	0	0	0	0	0	0	0	0	0	0	0	0
1314	4	5	9	2d 15:33:55.74000	0d 00:00:02.33000	0.00000076	0.00000267	0.00117456	3.5929	C	5	30/08/2020 02:36		0	0	0	0	0	0	0	0	0	0	0	0	0	0
1315	4	5	9	2d 15:33:56.03000	0d 00:00:02.62000	0.00000085	0.00000301	0.00117456	3.6069	C	5	30/08/2020 02:36		0	0	0	0	0	0	0	0	0	0	0	0	0	0
1316	4	5	9	2d 15:33:56.35000	0d 00:00:02.94000	0.00000096	0.00000339	0.00117449	3.6205	C	5	30/08/2020 02:36		0	0	0	0	0	0	0	0	0	0	0	0	0	0
1317	4	5	9	2d 15:33:56.69000	0d 00:00:03.28000	0.00000107	0.00000379	0.00117426	3.6338	C	5	30/08/2020 02:36		0	0	0	0	0	0	0	0	0	0	0	0	0	0
1318	4	5	9	2d 15:33:57.07000	0d 00:00:03.66000	0.00000119	0.00000424	0.00117449	3.6468	C	5	30/08/2020 02:36		0	0	0	0	0	0	0	0	0	0	0	0	0	0
1319	4	5	9	2d 15:33:57.48000	0d 00:00:04.07000	0.00000133	0.00000473	0.00117441	3.6591	C	5	30/08/2020 02:36		0	0	0	0	0	0	0	0	0	0	0	0	0	0
1320	4	5	9	2d 15:33:57.95000	0d 00:00:04.54000	0.00000148	0.00000529	0.00117441	3.6712	C	5	30/08/2020 02:36		0	0	0	0	0	0	0	0	0	0	0	0	0	0
1321	4	5	9	2d 15:33:58.49000	0d 00:00:05.08000	0.00000166	0.00000594	0.00117433	3.6828	C	5	30/08/2020 02:36		0	0	0	0	0	0	0	0	0	0	0	0	0	0
1322	4	5	9	2d 15:33:59.14000	0d 00:00:05.73000	0.00000187	0.00000672	0.00117456	3.6941	C	5	30/08/2020 02:36		0	0	0	0	0	0	0	0	0	0	0	0	0	0
1323	4	5	9	2d 15:33:59.93000	0d 00:00:06.52000	0.00000213	0.00000768	0.00117426	3.7052	C	5	30/08/2020 02:36		0	0	0	0	0	0	0	0	0	0	0	0	0	0
1324	4	5	9	2d 15:34:00.96000	0d 00:00:07.55000	0.00000246	0.00000892	0.00117418	3.716	C	5	30/08/2020 02:36		0	0	0	0	0	0	0	0	0	0	0	0	0	0
1325	4	5	9	2d 15:34:02.38000	0d 00:00:08.97000	0.00000293	0.00001065	0.00117449	3.7266	C	5	30/08/2020 02:36		0	0	0	0	0	0	0	0	0	0	0	0	0	0
1326	4	5	9	2d 15:34:04.66000	0d 00:00:11.25000	0.00000367	0.00001342	0.00117433	3.7368	C	5	30/08/2020 02:36		0	0	0	0	0	0	0	0	0	0	0	0	0	0
1327	4	5	9	2d 15:34:10.46000	0d 00:00:17.05000	0.00000556	0.0000205	0.00117433	3.747	C	5	30/08/2020 02:36		0	0	0	0	0	0	0	0	0	0	0	0	0	0
1328	4	5	9	2d 15:34:35.84000	0d 00:00:42.43000	0.00001384	0.00005151	0.00117449	3.7363	C	5	30/08/2020 02:36		0	0	0	0	0	0	0	0	0	0	0	0	0	0
1329	4	5	9	2d 15:34:51.21000	0d 00:00:57.80000	0.00001885	0.00007021	0.00117441	3.7259	C	5	30/08/2020 02:37		0	0	0	0	0	0	0	0	0	0	0	0	0	0
1330	4	5	9	2d 15:35:10.56000	0d 00:01:17.15000	0.00002517	0.0000937	0.00117456	3.7156	C	5	30/08/2020 02:37		0	0	0	0	0	0	0	0	0	0	0	0	0	0
1331	4	5	9	2d 15:35:36.49000	0d 00:01:43.08000	0.00003363	0.00012509	0.00117441	3.7052	C	5	30/08/2020 02:37		0	0	0	0	0	0	0	0	0	0	0	0	0	0
1332	4	5	9	2d 15:36:31.53000	0d 00:02:38.12000	0.00005158	0.00019152	0.00117472	3.6951	C	5	30/08/2020 02:38		0	0	0	0	0	0	0	0	0	0	0	0	0	0
1333	4	5	9	2d 15:39:38.62000	0d 00:05:45.21000	0.00011261	0.00041664	0.00117426	3.6851	C	5	30/08/2020 02:41		0	0	0	0	0	0	0	0	0	0	0	0	0	0
1334	4	5	9	2d 15:44:38.62000	0d 00:10:45.21000	0.00021048	0.00077725	0.00117433	3.6854	C	1	30/08/2020 02:46		0	0	0	0	0	0	0	0	0	0	0	0	0	0
1335	4	5	9	2d 15:49:38.62000	0d 00:15:45.21000	0.00030834	0.00113806	0.00117449	3.6886	C	1	30/08/2020 02:51		0	0	0	0	0	0	0	0	0	0	0	0	0	0
1336	4	5	9	2d 15:54:38.62000	0d 00:20:45.21000	0.00040621	0.0014992	0.00117433	3.6919	C	1	30/08/2020 02:56		0	0	0	0	0	0	0	0	0	0	0	0	0	0
1337	4	5	9	2d 15:59:38.62000	0d 00:25:45.21000	0.00050407	0.00186069	0.00117418	3.6954	C	1	30/08/2020 03:01		0	0	0	0	0	0	0	0	0	0	0	0	0	0
1338	4	5	9	2d 16:04:38.62000	0d 00:30:45.21000	0.00060194	0.00222254	0.00117418	3.6994	C	1	30/08/2020 03:06		0	0	0	0	0	0	0	0	0	0	0	0	0	0
1339	4	5	9	2d 16:09:38.62000	0d 00:35:45.21000	0.0006998	0.00258479	0.00117441	3.7034	C	1	30/08/2020 03:11		0	0	0	0	0	0	0	0	0	0	0	0	0	0
1340	4	5	9	2d 16:14:38.62000	0d 00:40:45.21000	0.00079767	0.00294745	0.00117449	3.7079	C	1	30/08/2020 03:16		0	0	0	0	0	0	0	0	0	0	0	0	0	0
1341	4	5	9	2d 16:19:38.62000	0d 00:45:45.21000	0.00089553	0.00331056	0.00117433	3.7127	C	1	30/08/2020 03:21		0	0	0	0	0	0	0	0	0	0	0	0	0	0
1342	4	5	9	2d 16:24:38.62000	0d 00:50:45.21000	0.0009934	0.00367415	0.00117449	3.7177	C	1	30/08/2020 03:26		0	0	0	0	0	0	0	0	0	0	0	0	0	0
1343	4	5	9	2d 16:29:38.62000	0d 00:55:45.21000	0.00109126	0.00403824	0.00117433	3.723	C	1	30/08/2020 03:31		0	0	0	0	0	0	0	0	0	0	0	0	0	0
1344	4	5	9	2d 16:34:38.62000	0d 01:00:45.21000	0.00118913	0.00440285	0.00117449	3.7284	C	1	30/08/2020 03:36		0	0	0	0	0	0	0	0	0	0	0	0	0	0
1345	4	5	9	2d 16:39:38.62000	0d 01:05:45.21000	0.00128699	0.00476799	0.00117456	3.7337	C	1	30/08/2020 03:41		0	0	0	0	0	0	0	0	0	0	0	0	0	0
1346	4	5	9	2d 16:44:38.62000	0d 01:10:45.21000	0.00138486	0.00513366	0.00117441	3.7392	C	1	30/08/2020 03:46		0	0	0	0	0	0	0	0	0	0	0	0	0	0
1347	4	5	9	2d 16:49:38.62000	0d 01:15:45.21000	0.00148272	0.00549985	0.00117441	3.7446	C	1	30/08/2020 03:51		0	0	0	0	0	0	0	0	0	0	0	0	0	0
1348	4	5	9	2d 16:54:38.62000	0d 01:20:45.21000	0.00158059	0.00586657	0.00117433	3.7496	C	1	30/08/2020 03:56		0	0	0	0	0	0	0	0	0	0	0	0	0	0
1349	4	5	9	2d 16:59:38.62000	0d 01:25:45.21000	0.00167845	0.00623379	0.00117433	3.7549	C	1	30/08/2020 04:01		0	0	0	0	0	0	0	0	0	0	0	0	0	0
1350	4	5	9	2d 17:04:38.62000	0d 01:30:45.21000	0.00177632	0.00660152	0.00117441	3.7601	C	1	30/08/2020 04:06		0	0	0	0	0	0	0	0	0	0	0	0	0	0
1351	4	5	9	2d 17:09:38.62000	0d 01:35:45.21000	0.00187418	0.00696976	0.00117449	3.7653	C	1	30/08/2020 04:11		0	0	0	0	0	0	0	0	0	0	0	0	0	0
1352	4	5	9	2d 17:14:38.62000	0d 01:40:45.21000	0.00197205	0.0073385	0.00117441	3.7704	C	1	30/08/2020 04:16		0	0	0	0	0	0	0	0	0	0	0	0	0	0
1353	4	5	9	2d 17:19:38.62000	0d 01:45:45.21000	0.00206991	0.00770777	0.00117433	3.7758	C	1	30/08/2020 04:21		0	0	0	0	0	0	0	0	0	0	0	0	0	0
1354	4	5	9	2d 17:24:38.62000	0d 01:50:45.21000	0.00216778	0.00807757	0.00117441	3.7815	C	1	30/08/2020 04:26		0	0	0	0	0	0	0	0	0	0	0	0	0	0
1355	4	5	9	2d 17:29:38.62000	0d 01:55:45.21000	0.00226564	0.00844794	0.00117449	3.7874	C	1	30/08/2020 04:31		0	0	0	0	0	0	0	0	0	0	0	0	0	0
1356	4	5	9	2d 17:34:38.62000	0d 02:00:45.21000	0.00236351	0.0088189	0.00117426	3.7937	C	1	30/08/2020 04:36		0	0	0	0	0	0	0	0	0	0	0	0	0	0
1357	4	5	9	2d 17:39:38.62000	0d 02:05:45.21000	0.00246137	0.00919049	0.00117464	3.8004	C	1	30/08/2020 04:41		0	0	0	0	0	0	0	0	0	0	0	0	0	0
1358	4	5	9	2d 17:44:38.62000	0d 02:10:45.21000	0.00255924	0.00956278	0.00117456	3.8079	C	1	30/08/2020 04:46		0	0	0	0	0	0	0	0	0	0	0	0	0	0
1359	4	5	9	2d 17:49:38.62000	0d 02:15:45.21000	0.0026571	0.00993582	0.00117433	3.8157	C	1	30/08/2020 04:51		0	0	0	0	0	0	0	0	0	0	0	0	0	0
1360	4	5	9	2d 17:54:38.62000	0d 02:20:45.21000	0.00275497	0.0103097	0.00117472	3.8247	C	1	30/08/2020 04:56		0	0	0	0	0	0	0	0	0	0	0	0	0	0
1361	4	5	9	2d 17:59:38.62000	0d 02:25:45.21000	0.00285283	0.0106845	0.00117449	3.8344	C	1	30/08/2020 05:01		0	0	0	0	0	0	0	0	0	0	0	0	0	0
1362	4	5	9	2d 18:04:17.87000	0d 02:30:24.46000	0.00294393	0.0110342	0.00117433	3.8445	C	5	30/08/2020 05:06		0	0	0	0	0	0	0	0	0	0	0	0	0	0
1363	4	5	9	2d 18:08:35.61000	0d 02:34:42.20000	0.00302801	0.0113579	0.00117441	3.8546	C	5	30/08/2020 05:10		0	0	0	0	0	0	0	0	0	0	0	0	0	0
1364	4	5	9	2d 18:12:34.33000	0d 02:38:40.92000	0.00310588	0.0116584	0.00117433	3.8647	C	5	30/08/2020 05:14		0	0	0	0	0	0	0	0	0	0	0	0	0	0
1365	4	5	9	2d 18:16:20.74000	0d 02:42:27.33000	0.00317974	0.0119442	0.00117433	3.8749	C	5	30/08/2020 05:18		0	0	0	0	0	0	0	0	0	0	0	0	0	0
1366	4	5	9	2d 18:19:57.80000	0d 02:46:04.39000	0.00325055	0.0122189	0.00117433	3.8853	C	5	30/08/2020 05:22		0	0	0	0	0	0	0	0	0	0	0	0	0	0
1367	4	5	9	2d 18:23:28.56000	0d 02:49:35.15000	0.0033193	0.0124864	0.00117433	3.8955	C	5	30/08/2020 05:25		0	0	0	0	0	0	0	0	0	0	0	0	0	0
1368	4	5	9	2d 18:26:47.25000	0d 02:52:53.84000	0.00338412	0.0127392	0.00117426	3.9055	C	5	30/08/2020 05:29		0	0	0	0	0	0	0	0	0	0	0	0	0	0
1369	4	5	9	2d 18:29:58.24000	0d 02:56:04.83000	0.00344642	0.0129829	0.00117426	3.9156	C	5	30/08/2020 05:32		0	0	0	0	0	0	0	0	0	0	0	0	0	0
1370	4	5	9	2d 18:33:03.72000	0d 02:59:10.31000	0.00350693	0.0132201	0.00117456	3.9257	C	5	30/08/2020 05:35		0	0	0	0	0	0	0	0	0	0	0	0	0	0
1371	4	5	9	2d 18:36:06.17000	0d 03:02:12.76000	0.00356645	0.013454	0.00117418	3.9358	C	5	30/08/2020 05:38		0	0	0	0	0	0	0	0	0	0	0	0	0	0
1372	4	5	9	2d 18:39:05.65000	0d 03:05:12.24000	0.003625	0.0136848	0.00117456	3.9458	C	5	30/08/2020 05:41		0	0	0	0	0	0	0	0	0	0	0	0	0	0
1373	4	5	9	2d 18:42:02.86000	0d 03:08:09.45000	0.00368281	0.0139132	0.00117456	3.9559	C	5	30/08/2020 05:44		0	0	0	0	0	0	0	0	0	0	0	0	0	0
1374	4	5	9	2d 18:44:56.61000	0d 03:11:03.20000	0.00373949	0.0141377	0.00117418	3.966	C	5	30/08/2020 05:47		0	0	0	0	0	0	0	0	0	0	0	0	0	0
1375	4	5	9	2d 18:47:47.63000	0d 03:13:54.22000	0.00379528	0.0143592	0.00117433	3.976	C	5	30/08/2020 05:50		0	0	0	0	0	0	0	0	0	0	0	0	0	0
1376	4	5	9	2d 18:50:40.05000	0d 03:16:46.64000	0.00385152	0.0145831	0.00117449	3.9861	C	5	30/08/2020 05:52		0	0	0	0	0	0	0	0	0	0	0	0	0	0
1377	4	5	9	2d 18:53:26.25000	0d 03:19:32.84000	0.00390574	0.0147995	0.00117449	3.9962	C	5	30/08/2020 05:55		0	0	0	0	0	0	0	0	0	0	0	0	0	0
1378	4	5	9	2d 18:56:16.34000	0d 03:22:22.93000	0.00396123	0.0150215	0.00117441	4.0063	C	5	30/08/2020 05:58		0	0	0	0	0	0	0	0	0	0	0	0	0	0
1379	4	5	9	2d 18:59:03.62000	0d 03:25:10.21000	0.0040158	0.0152404	0.00117441	4.0163	C	5	30/08/2020 06:01		0	0	0	0	0	0	0	0	0	0	0	0	0	0
1380	4	5	9	2d 19:01:51.17000	0d 03:27:57.76000	0.00407045	0.0154602	0.00117449	4.0266	C	5	30/08/2020 06:04		0	0	0	0	0	0	0	0	0	0	0	0	0	0
1381	4	5	9	2d 19:04:38.81000	0d 03:30:45.40000	0.00412514	0.0156807	0.00117449	4.0366	C	5	30/08/2020 06:06		0	0	0	0	0	0	0	0	0	0	0	0	0	0
1382	4	5	9	2d 19:07:18.31000	0d 03:33:24.90000	0.00417717	0.015891	0.00117441	4.0467	C	5	30/08/2020 06:09		0	0	0	0	0	0	0	0	0	0	0	0	0	0
1383	4	5	9	2d 19:09:59.58000	0d 03:36:06.17000	0.00422978	0.0161041	0.00117449	4.0568	C	5	30/08/2020 06:12		0	0	0	0	0	0	0	0	0	0	0	0	0	0
1384	4	5	9	2d 19:12:38.02000	0d 03:38:44.61000	0.00428147	0.016314	0.00117441	4.0668	C	5	30/08/2020 06:14		0	0	0	0	0	0	0	0	0	0	0	0	0	0
1385	4	5	9	2d 19:15:14.95000	0d 03:41:21.54000	0.00433266	0.0165225	0.00117433	4.0769	C	5	30/08/2020 06:17		0	0	0	0	0	0	0	0	0	0	0	0	0	0
1386	4	5	9	2d 19:17:49.97000	0d 03:43:56.56000	0.00438323	0.0167289	0.00117433	4.087	C	5	30/08/2020 06:20		0	0	0	0	0	0	0	0	0	0	0	0	0	0
1387	4	5	9	2d 19:20:24.10000	0d 03:46:30.69000	0.00443351	0.0169347	0.00117441	4.097	C	5	30/08/2020 06:22		0	0	0	0	0	0	0	0	0	0	0	0	0	0
1388	4	5	9	2d 19:22:55.78000	0d 03:49:02.37000	0.00448299	0.0171376	0.00117426	4.1071	C	5	30/08/2020 06:25		0	0	0	0	0	0	0	0	0	0	0	0	0	0
1389	4	5	9	2d 19:25:23.20000	0d 03:51:29.79000	0.00453108	0.0173354	0.00117433	4.1172	C	5	30/08/2020 06:27		0	0	0	0	0	0	0	0	0	0	0	0	0	0
1390	4	5	9	2d 19:27:48.51000	0d 03:53:55.10000	0.00457848	0.0175308	0.00117449	4.1273	C	5	30/08/2020 06:30		0	0	0	0	0	0	0	0	0	0	0	0	0	0
1391	4	5	9	2d 19:30:14.23000	0d 03:56:20.82000	0.00462602	0.0177272	0.00117441	4.1373	C	5	30/08/2020 06:32		0	0	0	0	0	0	0	0	0	0	0	0	0	0
1392	4	5	9	2d 19:32:37.32000	0d 03:58:43.91000	0.0046727	0.0179206	0.00117433	4.1474	C	5	30/08/2020 06:34		0	0	0	0	0	0	0	0	0	0	0	0	0	0
1393	4	5	9	2d 19:34:58.23000	0d 04:01:04.82000	0.00471867	0.0181114	0.00117433	4.1575	C	5	30/08/2020 06:37		0	0	0	0	0	0	0	0	0	0	0	0	0	0
1394	4	5	9	2d 19:37:21.01000	0d 04:03:27.60000	0.00476524	0.0183053	0.00117426	4.1675	C	5	30/08/2020 06:39		0	0	0	0	0	0	0	0	0	0	0	0	0	0
1395	4	5	9	2d 19:39:41.11000	0d 04:05:47.70000	0.00481095	0.018496	0.00117433	4.1776	C	5	30/08/2020 06:41		0	0	0	0	0	0	0	0	0	0	0	0	0	0
1396	4	5	9	2d 19:41:59.79000	0d 04:08:06.38000	0.00485619	0.0186852	0.00117441	4.1877	C	5	30/08/2020 06:44		0	0	0	0	0	0	0	0	0	0	0	0	0	0
1397	4	5	9	2d 19:44:15.74000	0d 04:10:22.33000	0.00490054	0.0188712	0.00117441	4.1978	C	5	30/08/2020 06:46		0	0	0	0	0	0	0	0	0	0	0	0	0	0
1398	4	5	9	2d 19:44:42.47000	0d 04:10:49.06000	0.00490926	0.0189078	0.00117426	4.2	C	133	30/08/2020 06:46		0	0	0	0	0	0	0	0	0	0	0	0	0	0
1399	4	5	10	2d 19:44:42.48000	0d 00:00:00.01000	0.00490926	0.0189078	0.00119867	4.1997	C	0	30/08/2020 06:46		0	0	0	0	0	0	0	0	0	0	0	0	0	0
1400	4	5	10	2d 19:45:01.62000	0d 00:00:19.15000	0.00491543	0.0189337	0.0010985	4.2002	C	4	30/08/2020 06:47		0	0	0	0	0	0	0	0	0	0	0	0	0	0
1401	4	5	10	2d 19:45:17.04000	0d 00:00:34.57000	0.00491992	0.0189526	0.0009984	4.2004	C	4	30/08/2020 06:47		0	0	0	0	0	0	0	0	0	0	0	0	0	0
1402	4	5	10	2d 19:45:36.30000	0d 00:00:53.83000	0.00492498	0.0189739	0.00089837	4.2004	C	4	30/08/2020 06:47		0	0	0	0	0	0	0	0	0	0	0	0	0	0
1403	4	5	10	2d 19:45:59.90000	0d 00:01:17.43000	0.00493054	0.0189972	0.00079828	4.2002	C	4	30/08/2020 06:48		0	0	0	0	0	0	0	0	0	0	0	0	0	0
1404	4	5	10	2d 19:46:28.25000	0d 00:01:45.78000	0.00493643	0.0190219	0.00069818	4.2	C	4	30/08/2020 06:48		0	0	0	0	0	0	0	0	0	0	0	0	0	0
1405	4	5	10	2d 19:47:00.70000	0d 00:02:18.23000	0.00494226	0.0190464	0.00059815	4.2002	C	4	30/08/2020 06:49		0	0	0	0	0	0	0	0	0	0	0	0	0	0
1406	4	5	10	2d 19:47:41.71000	0d 00:02:59.24000	0.00494848	0.0190726	0.00049813	4.2004	C	4	30/08/2020 06:49		0	0	0	0	0	0	0	0	0	0	0	0	0	0
1407	4	5	10	2d 19:48:31.20000	0d 00:03:48.73000	0.00495462	0.0190983	0.00039811	4.2	C	4	30/08/2020 06:50		0	0	0	0	0	0	0	0	0	0	0	0	0	0
1408	4	5	10	2d 19:49:41.04000	0d 00:04:58.57000	0.00496133	0.0191265	0.00029801	4.2002	C	4	30/08/2020 06:51		0	0	0	0	0	0	0	0	0	0	0	0	0	0
1409	4	5	10	2d 19:51:20.28000	0d 00:06:37.81000	0.00496808	0.0191549	0.00019799	4.2002	C	4	30/08/2020 06:53		0	0	0	0	0	0	0	0	0	0	0	0	0	0
1410	4	5	10	2d 19:53:48.52000	0d 00:09:06.05000	0.00497444	0.0191816	0.00011734	4.2002	C	132	30/08/2020 06:56		0	0	0	0	0	0	0	0	0	0	0	0	0	0
1411	4	5	11	2d 19:53:48.53000	0d 00:00:00.01000	0	0	0	4.1987	R	0	30/08/2020 06:56		0	0	0	0	0	0	0	0	0	0	0	0	0	0
1412	4	5	11	2d 19:53:50.53000	0d 00:00:02.01000	0	0	0	4.199	R	1	30/08/2020 06:56		0	0	0	0	0	0	0	0	0	0	0	0	0	0
1413	4	5	11	2d 19:53:52.53000	0d 00:00:04.01000	0	0	0	4.1987	R	1	30/08/2020 06:56		0	0	0	0	0	0	0	0	0	0	0	0	0	0
1414	4	5	11	2d 19:53:54.53000	0d 00:00:06.01000	0	0	0	4.1988	R	1	30/08/2020 06:56		0	0	0	0	0	0	0	0	0	0	0	0	0	0
1415	4	5	11	2d 19:53:56.53000	0d 00:00:08.01000	0	0	0	4.1985	R	1	30/08/2020 06:56		0	0	0	0	0	0	0	0	0	0	0	0	0	0
1416	4	5	11	2d 19:53:58.52000	0d 00:00:10.00000	0	0	0	4.1987	R	129	30/08/2020 06:56		0	0	0	0	0	0	0	0	0	0	0	0	0	0
1417	4	5	12	2d 19:53:58.57000	0d 00:00:00.05000	0.00000002	0.00000007	0.00117678	4.1892	D	0	30/08/2020 06:56		0	0	0	0	0	0	0	0	0	0	0	0	0	0
1418	4	5	12	2d 19:54:39.93000	0d 00:00:41.41000	0.00001351	0.0000565	0.00117449	4.1791	D	5	30/08/2020 06:56		0	0	0	0	0	0	0	0	0	0	0	0	0	0
1419	4	5	12	2d 19:56:27.37000	0d 00:02:28.85000	0.00004856	0.00020279	0.00117441	4.1691	D	5	30/08/2020 06:58		0	0	0	0	0	0	0	0	0	0	0	0	0	0
1420	4	5	12	2d 19:58:32.11000	0d 00:04:33.59000	0.00008925	0.00037224	0.00117449	4.159	D	5	30/08/2020 07:00		0	0	0	0	0	0	0	0	0	0	0	0	0	0
1421	4	5	12	2d 20:00:41.79000	0d 00:06:43.27000	0.00013155	0.00054797	0.00117426	4.1489	D	5	30/08/2020 07:02		0	0	0	0	0	0	0	0	0	0	0	0	0	0
1422	4	5	12	2d 20:02:51.53000	0d 00:08:53.01000	0.00017388	0.00072336	0.00117449	4.1389	D	5	30/08/2020 07:05		0	0	0	0	0	0	0	0	0	0	0	0	0	0
1423	4	5	12	2d 20:05:04.13000	0d 00:11:05.61000	0.00021713	0.00090217	0.00117449	4.1288	D	5	30/08/2020 07:07		0	0	0	0	0	0	0	0	0	0	0	0	0	0
1424	4	5	12	2d 20:07:15.73000	0d 00:13:17.21000	0.00026006	0.00107921	0.00117441	4.1187	D	5	30/08/2020 07:09		0	0	0	0	0	0	0	0	0	0	0	0	0	0
1425	4	5	12	2d 20:09:32.88000	0d 00:15:34.36000	0.0003048	0.00126327	0.00117426	4.1086	D	5	30/08/2020 07:11		0	0	0	0	0	0	0	0	0	0	0	0	0	0
1426	4	5	12	2d 20:11:51.32000	0d 00:17:52.80000	0.00034996	0.0014486	0.00117433	4.0986	D	5	30/08/2020 07:14		0	0	0	0	0	0	0	0	0	0	0	0	0	0
1427	4	5	12	2d 20:14:13.30000	0d 00:20:14.78000	0.00039628	0.0016382	0.00117418	4.0883	D	5	30/08/2020 07:16		0	0	0	0	0	0	0	0	0	0	0	0	0	0
1428	4	5	12	2d 20:16:39.48000	0d 00:22:40.96000	0.00044397	0.00183293	0.00117441	4.0783	D	5	30/08/2020 07:18		0	0	0	0	0	0	0	0	0	0	0	0	0	0
1429	4	5	12	2d 20:19:03.93000	0d 00:25:05.41000	0.00049109	0.00202487	0.00117433	4.0682	D	5	30/08/2020 07:21		0	0	0	0	0	0	0	0	0	0	0	0	0	0
1430	4	5	12	2d 20:21:30.40000	0d 00:27:31.88000	0.00053887	0.00221902	0.00117456	4.0581	D	5	30/08/2020 07:23		0	0	0	0	0	0	0	0	0	0	0	0	0	0
1431	4	5	12	2d 20:24:01.09000	0d 00:30:02.57000	0.00058803	0.00241826	0.00117449	4.0481	D	5	30/08/2020 07:26		0	0	0	0	0	0	0	0	0	0	0	0	0	0
1432	4	5	12	2d 20:26:30.69000	0d 00:32:32.17000	0.00063683	0.00261558	0.00117456	4.038	D	5	30/08/2020 07:28		0	0	0	0	0	0	0	0	0	0	0	0	0	0
1433	4	5	12	2d 20:29:03.35000	0d 00:35:04.83000	0.00068663	0.00281643	0.00117464	4.0279	D	5	30/08/2020 07:31		0	0	0	0	0	0	0	0	0	0	0	0	0	0
1434	4	5	12	2d 20:31:39.50000	0d 00:37:40.98000	0.00073757	0.00302136	0.00117441	4.0179	D	5	30/08/2020 07:33		0	0	0	0	0	0	0	0	0	0	0	0	0	0
1435	4	5	12	2d 20:34:19.91000	0d 00:40:21.39000	0.0007899	0.00323135	0.00117418	4.0078	D	5	30/08/2020 07:36		0	0	0	0	0	0	0	0	0	0	0	0	0	0
1436	4	5	12	2d 20:36:59.26000	0d 00:43:00.74000	0.00084188	0.00343943	0.00117441	3.9977	D	5	30/08/2020 07:39		0	0	0	0	0	0	0	0	0	0	0	0	0	0
1437	4	5	12	2d 20:39:40.63000	0d 00:45:42.11000	0.00089452	0.00364961	0.00117464	3.9876	D	5	30/08/2020 07:41		0	0	0	0	0	0	0	0	0	0	0	0	0	0
1438	4	5	12	2d 20:42:21.83000	0d 00:48:23.31000	0.00094711	0.00385905	0.00117449	3.9776	D	5	30/08/2020 07:44		0	0	0	0	0	0	0	0	0	0	0	0	0	0
1439	4	5	12	2d 20:45:06.64000	0d 00:51:08.12000	0.00100087	0.00407264	0.00117426	3.9675	D	5	30/08/2020 07:47		0	0	0	0	0	0	0	0	0	0	0	0	0	0
1440	4	5	12	2d 20:47:48.80000	0d 00:53:50.28000	0.00105377	0.00428226	0.00117441	3.9574	D	5	30/08/2020 07:50		0	0	0	0	0	0	0	0	0	0	0	0	0	0
1441	4	5	12	2d 20:50:35.90000	0d 00:56:37.38000	0.00110828	0.00449773	0.00117449	3.9474	D	5	30/08/2020 07:52		0	0	0	0	0	0	0	0	0	0	0	0	0	0
1442	4	5	12	2d 20:53:26.31000	0d 00:59:27.79000	0.00116387	0.00471689	0.00117418	3.9373	D	5	30/08/2020 07:55		0	0	0	0	0	0	0	0	0	0	0	0	0	0
1443	4	5	12	2d 20:56:16.63000	0d 01:02:18.11000	0.00121943	0.00493538	0.00117456	3.9272	D	5	30/08/2020 07:58		0	0	0	0	0	0	0	0	0	0	0	0	0	0
1444	4	5	12	2d 20:59:08.36000	0d 01:05:09.84000	0.00127545	0.00515511	0.00117441	3.917	D	5	30/08/2020 08:01		0	0	0	0	0	0	0	0	0	0	0	0	0	0
1445	4	5	12	2d 21:02:05.31000	0d 01:08:06.79000	0.00133318	0.00538094	0.00117426	3.9069	D	5	30/08/2020 08:04		0	0	0	0	0	0	0	0	0	0	0	0	0	0
1446	4	5	12	2d 21:05:00.57000	0d 01:11:02.05000	0.00139035	0.00560402	0.00117449	3.8968	D	5	30/08/2020 08:07		0	0	0	0	0	0	0	0	0	0	0	0	0	0
1447	4	5	12	2d 21:07:56.92000	0d 01:13:58.40000	0.00144788	0.00582792	0.00117441	3.8868	D	5	30/08/2020 08:10		0	0	0	0	0	0	0	0	0	0	0	0	0	0
1448	4	5	12	2d 21:10:57.27000	0d 01:16:58.75000	0.00150671	0.00605631	0.00117433	3.8767	D	5	30/08/2020 08:13		0	0	0	0	0	0	0	0	0	0	0	0	0	0
1449	4	5	12	2d 21:14:04.15000	0d 01:20:05.63000	0.00156768	0.00629236	0.00117426	3.8666	D	5	30/08/2020 08:16		0	0	0	0	0	0	0	0	0	0	0	0	0	0
1450	4	5	12	2d 21:17:19.72000	0d 01:23:21.20000	0.00163147	0.00653873	0.00117441	3.8566	D	5	30/08/2020 08:19		0	0	0	0	0	0	0	0	0	0	0	0	0	0
1451	4	5	12	2d 21:20:39.30000	0d 01:26:40.78000	0.00169658	0.0067895	0.00117426	3.8465	D	5	30/08/2020 08:22		0	0	0	0	0	0	0	0	0	0	0	0	0	0
1452	4	5	12	2d 21:24:05.57000	0d 01:30:07.05000	0.00176387	0.00704799	0.00117449	3.8364	D	5	30/08/2020 08:26		0	0	0	0	0	0	0	0	0	0	0	0	0	0
1453	4	5	12	2d 21:27:43.87000	0d 01:33:45.35000	0.00183508	0.00732084	0.00117449	3.8264	D	5	30/08/2020 08:29		0	0	0	0	0	0	0	0	0	0	0	0	0	0
1454	4	5	12	2d 21:31:35.24000	0d 01:37:36.72000	0.00191056	0.00760927	0.00117426	3.8163	D	5	30/08/2020 08:33		0	0	0	0	0	0	0	0	0	0	0	0	0	0
1455	4	5	12	2d 21:35:39.66000	0d 01:41:41.14000	0.00199029	0.00791316	0.00117441	3.8062	D	5	30/08/2020 08:37		0	0	0	0	0	0	0	0	0	0	0	0	0	0
1456	4	5	12	2d 21:40:00.43000	0d 01:46:01.91000	0.00207536	0.00823653	0.00117426	3.796	D	5	30/08/2020 08:42		0	0	0	0	0	0	0	0	0	0	0	0	0	0
1457	4	5	12	2d 21:44:53.04000	0d 01:50:54.52000	0.00217082	0.00859842	0.00117456	3.7858	D	5	30/08/2020 08:47		0	0	0	0	0	0	0	0	0	0	0	0	0	0
1458	4	5	12	2d 21:49:53.04000	0d 01:55:54.52000	0.00226868	0.00896847	0.00117433	3.7766	D	1	30/08/2020 08:52		0	0	0	0	0	0	0	0	0	0	0	0	0	0
1459	4	5	12	2d 21:54:53.04000	0d 02:00:54.52000	0.00236655	0.00933763	0.00117449	3.7678	D	1	30/08/2020 08:57		0	0	0	0	0	0	0	0	0	0	0	0	0	0
1460	4	5	12	2d 21:59:53.04000	0d 02:05:54.52000	0.00246441	0.00970598	0.00117426	3.7597	D	1	30/08/2020 09:02		0	0	0	0	0	0	0	0	0	0	0	0	0	0
1461	4	5	12	2d 22:04:53.04000	0d 02:10:54.52000	0.00256228	0.0100736	0.00117441	3.7525	D	1	30/08/2020 09:07		0	0	0	0	0	0	0	0	0	0	0	0	0	0
1462	4	5	12	2d 22:09:53.04000	0d 02:15:54.52000	0.00266014	0.0104405	0.00117449	3.7455	D	1	30/08/2020 09:12		0	0	0	0	0	0	0	0	0	0	0	0	0	0
1463	4	5	12	2d 22:14:53.04000	0d 02:20:54.52000	0.00275801	0.0108067	0.00117441	3.7388	D	1	30/08/2020 09:17		0	0	0	0	0	0	0	0	0	0	0	0	0	0
1464	4	5	12	2d 22:19:53.04000	0d 02:25:54.52000	0.00285587	0.0111723	0.00117418	3.7325	D	1	30/08/2020 09:22		0	0	0	0	0	0	0	0	0	0	0	0	0	0
1465	4	5	12	2d 22:24:53.04000	0d 02:30:54.52000	0.00295374	0.0115372	0.00117441	3.7261	D	1	30/08/2020 09:27		0	0	0	0	0	0	0	0	0	0	0	0	0	0
1466	4	5	12	2d 22:29:53.04000	0d 02:35:54.52000	0.0030516	0.0119016	0.00117441	3.7201	D	1	30/08/2020 09:32		0	0	0	0	0	0	0	0	0	0	0	0	0	0
1467	4	5	12	2d 22:34:53.04000	0d 02:40:54.52000	0.00314947	0.0122654	0.00117418	3.7136	D	1	30/08/2020 09:37		0	0	0	0	0	0	0	0	0	0	0	0	0	0
1468	4	5	12	2d 22:39:53.04000	0d 02:45:54.52000	0.00324733	0.0126285	0.00117433	3.7072	D	1	30/08/2020 09:42		0	0	0	0	0	0	0	0	0	0	0	0	0	0
1469	4	5	12	2d 22:44:53.04000	0d 02:50:54.52000	0.0033452	0.012991	0.00117449	3.7005	D	1	30/08/2020 09:47		0	0	0	0	0	0	0	0	0	0	0	0	0	0
1470	4	5	12	2d 22:49:53.04000	0d 02:55:54.52000	0.00344306	0.0133528	0.00117418	3.6936	D	1	30/08/2020 09:52		0	0	0	0	0	0	0	0	0	0	0	0	0	0
1471	4	5	12	2d 22:54:53.04000	0d 03:00:54.52000	0.00354093	0.0137139	0.00117449	3.6863	D	1	30/08/2020 09:57		0	0	0	0	0	0	0	0	0	0	0	0	0	0
1472	4	5	12	2d 22:59:53.04000	0d 03:05:54.52000	0.00363879	0.0140743	0.00117433	3.6782	D	1	30/08/2020 10:02		0	0	0	0	0	0	0	0	0	0	0	0	0	0
1473	4	5	12	2d 23:04:53.04000	0d 03:10:54.52000	0.00373666	0.0144338	0.00117426	3.6696	D	1	30/08/2020 10:07		0	0	0	0	0	0	0	0	0	0	0	0	0	0
1474	4	5	12	2d 23:09:53.04000	0d 03:15:54.52000	0.00383452	0.0147925	0.00117426	3.6602	D	1	30/08/2020 10:12		0	0	0	0	0	0	0	0	0	0	0	0	0	0
1475	4	5	12	2d 23:14:31.00000	0d 03:20:32.48000	0.0039252	0.015124	0.00117433	3.65	D	5	30/08/2020 10:16		0	0	0	0	0	0	0	0	0	0	0	0	0	0
1476	4	5	12	2d 23:18:46.75000	0d 03:24:48.23000	0.00400863	0.0154281	0.00117433	3.6399	D	5	30/08/2020 10:21		0	0	0	0	0	0	0	0	0	0	0	0	0	0
1477	4	5	12	2d 23:22:24.66000	0d 03:28:26.14000	0.00407971	0.0156865	0.00117433	3.6298	D	5	30/08/2020 10:24		0	0	0	0	0	0	0	0	0	0	0	0	0	0
1478	4	5	12	2d 23:25:34.94000	0d 03:31:36.42000	0.00414178	0.0159115	0.00117426	3.6197	D	5	30/08/2020 10:27		0	0	0	0	0	0	0	0	0	0	0	0	0	0
1479	4	5	12	2d 23:28:18.57000	0d 03:34:20.05000	0.00419516	0.0161045	0.00117456	3.6097	D	5	30/08/2020 10:30		0	0	0	0	0	0	0	0	0	0	0	0	0	0
1480	4	5	12	2d 23:30:32.34000	0d 03:36:33.82000	0.0042388	0.0162618	0.00117441	3.5996	D	5	30/08/2020 10:32		0	0	0	0	0	0	0	0	0	0	0	0	0	0
1481	4	5	12	2d 23:32:25.97000	0d 03:38:27.45000	0.00427587	0.016395	0.00117441	3.5895	D	5	30/08/2020 10:34		0	0	0	0	0	0	0	0	0	0	0	0	0	0
1482	4	5	12	2d 23:33:55.50000	0d 03:39:56.98000	0.00430508	0.0164997	0.00117456	3.5795	D	5	30/08/2020 10:36		0	0	0	0	0	0	0	0	0	0	0	0	0	0
1483	4	5	12	2d 23:35:09.36000	0d 03:41:10.84000	0.00432917	0.0165859	0.00117449	3.5694	D	5	30/08/2020 10:37		0	0	0	0	0	0	0	0	0	0	0	0	0	0
1484	4	5	12	2d 23:36:10.50000	0d 03:42:11.98000	0.00434912	0.016657	0.00117449	3.5593	D	5	30/08/2020 10:38		0	0	0	0	0	0	0	0	0	0	0	0	0	0
1485	4	5	12	2d 23:37:00.68000	0d 03:43:02.16000	0.00436548	0.0167151	0.00117433	3.5492	D	5	30/08/2020 10:39		0	0	0	0	0	0	0	0	0	0	0	0	0	0
1486	4	5	12	2d 23:37:42.22000	0d 03:43:43.70000	0.00437904	0.0167632	0.00117441	3.5392	D	5	30/08/2020 10:39		0	0	0	0	0	0	0	0	0	0	0	0	0	0
1487	4	5	12	2d 23:38:17.46000	0d 03:44:18.94000	0.00439053	0.0168038	0.00117433	3.529	D	5	30/08/2020 10:40		0	0	0	0	0	0	0	0	0	0	0	0	0	0
1488	4	5	12	2d 23:38:47.43000	0d 03:44:48.91000	0.00440031	0.0168383	0.00117449	3.5187	D	5	30/08/2020 10:41		0	0	0	0	0	0	0	0	0	0	0	0	0	0
1489	4	5	12	2d 23:39:12.65000	0d 03:45:14.13000	0.00440854	0.0168672	0.00117433	3.5087	D	5	30/08/2020 10:41		0	0	0	0	0	0	0	0	0	0	0	0	0	0
1490	4	5	12	2d 23:39:33.92000	0d 03:45:35.40000	0.00441547	0.0168915	0.00117426	3.4986	D	5	30/08/2020 10:41		0	0	0	0	0	0	0	0	0	0	0	0	0	0
1491	4	5	12	2d 23:39:52.78000	0d 03:45:54.26000	0.00442163	0.016913	0.00117441	3.4884	D	5	30/08/2020 10:42		0	0	0	0	0	0	0	0	0	0	0	0	0	0
1492	4	5	12	2d 23:40:10.12000	0d 03:46:11.60000	0.00442728	0.0169327	0.00117441	3.4781	D	5	30/08/2020 10:42		0	0	0	0	0	0	0	0	0	0	0	0	0	0
1493	4	5	12	2d 23:40:24.69000	0d 03:46:26.17000	0.00443204	0.0169492	0.00117449	3.4681	D	5	30/08/2020 10:42		0	0	0	0	0	0	0	0	0	0	0	0	0	0
1494	4	5	12	2d 23:40:38.98000	0d 03:46:40.46000	0.0044367	0.0169653	0.00117426	3.4578	D	5	30/08/2020 10:42		0	0	0	0	0	0	0	0	0	0	0	0	0	0
1495	4	5	12	2d 23:40:53.05000	0d 03:46:54.53000	0.00444129	0.0169812	0.00117449	3.4478	D	5	30/08/2020 10:43		0	0	0	0	0	0	0	0	0	0	0	0	0	0
1496	4	5	12	2d 23:41:05.90000	0d 03:47:07.38000	0.00444548	0.0169956	0.00117433	3.4377	D	5	30/08/2020 10:43		0	0	0	0	0	0	0	0	0	0	0	0	0	0
1497	4	5	12	2d 23:41:21.17000	0d 03:47:22.65000	0.00445046	0.0170127	0.00117433	3.4276	D	5	30/08/2020 10:43		0	0	0	0	0	0	0	0	0	0	0	0	0	0
1498	4	5	12	2d 23:41:40.47000	0d 03:47:41.95000	0.00445676	0.0170343	0.00117441	3.4174	D	5	30/08/2020 10:43		0	0	0	0	0	0	0	0	0	0	0	0	0	0
1499	4	5	12	2d 23:42:06.24000	0d 03:48:07.72000	0.00446516	0.0170629	0.00117433	3.4073	D	5	30/08/2020 10:44		0	0	0	0	0	0	0	0	0	0	0	0	0	0
1500	4	5	12	2d 23:42:44.77000	0d 03:48:46.25000	0.00447773	0.0171057	0.00117441	3.3973	D	5	30/08/2020 10:44		0	0	0	0	0	0	0	0	0	0	0	0	0	0
1501	4	5	12	2d 23:43:38.77000	0d 03:49:40.25000	0.00449535	0.0171654	0.00117426	3.3872	D	5	30/08/2020 10:45		0	0	0	0	0	0	0	0	0	0	0	0	0	0
1502	4	5	12	2d 23:45:51.85000	0d 03:51:53.33000	0.00453876	0.0173123	0.00117456	3.3771	D	5	30/08/2020 10:48		0	0	0	0	0	0	0	0	0	0	0	0	0	0
1503	4	5	12	2d 23:49:34.32000	0d 03:55:35.80000	0.00461133	0.017557	0.00117441	3.3671	D	5	30/08/2020 10:51		0	0	0	0	0	0	0	0	0	0	0	0	0	0
1504	4	5	12	2d 23:53:39.11000	0d 03:59:40.59000	0.00469119	0.0178255	0.00117456	3.357	D	5	30/08/2020 10:55		0	0	0	0	0	0	0	0	0	0	0	0	0	0
1505	4	5	12	2d 23:56:19.09000	0d 04:02:20.57000	0.00474338	0.0180005	0.00117464	3.3469	D	5	30/08/2020 10:58		0	0	0	0	0	0	0	0	0	0	0	0	0	0
1506	4	5	12	2d 23:57:55.83000	0d 04:03:57.31000	0.00477494	0.0181059	0.00117449	3.3368	D	5	30/08/2020 11:00		0	0	0	0	0	0	0	0	0	0	0	0	0	0
1507	4	5	12	2d 23:59:07.38000	0d 04:05:08.86000	0.00479828	0.0181837	0.00117433	3.3268	D	5	30/08/2020 11:01		0	0	0	0	0	0	0	0	0	0	0	0	0	0
1508	4	5	12	2d 23:59:59.00000	0d 04:06:00.48000	0.00481512	0.0182397	0.00117441	3.3167	D	5	30/08/2020 11:02		0	0	0	0	0	0	0	0	0	0	0	0	0	0
1509	4	5	12	3d 00:00:41.07000	0d 04:06:42.55000	0.00482884	0.0182851	0.00117418	3.3065	D	5	30/08/2020 11:02		0	0	0	0	0	0	0	0	0	0	0	0	0	0
1510	4	5	12	3d 00:01:16.85000	0d 04:07:18.33000	0.00484051	0.0183236	0.00117433	3.2964	D	5	30/08/2020 11:03		0	0	0	0	0	0	0	0	0	0	0	0	0	0
1511	4	5	12	3d 00:01:45.16000	0d 04:07:46.64000	0.00484975	0.018354	0.00117433	3.2863	D	5	30/08/2020 11:03		0	0	0	0	0	0	0	0	0	0	0	0	0	0
1512	4	5	12	3d 00:02:09.88000	0d 04:08:11.36000	0.00485781	0.0183805	0.00117433	3.2763	D	5	30/08/2020 11:04		0	0	0	0	0	0	0	0	0	0	0	0	0	0
1513	4	5	12	3d 00:02:31.70000	0d 04:08:33.18000	0.00486493	0.0184038	0.00117441	3.2662	D	5	30/08/2020 11:04		0	0	0	0	0	0	0	0	0	0	0	0	0	0
1514	4	5	12	3d 00:02:51.28000	0d 04:08:52.76000	0.00487132	0.0184246	0.00117426	3.256	D	5	30/08/2020 11:05		0	0	0	0	0	0	0	0	0	0	0	0	0	0
1515	4	5	12	3d 00:03:09.35000	0d 04:09:10.83000	0.00487721	0.0184438	0.00117441	3.2457	D	5	30/08/2020 11:05		0	0	0	0	0	0	0	0	0	0	0	0	0	0
1516	4	5	12	3d 00:03:25.12000	0d 04:09:26.60000	0.00488236	0.0184605	0.00117441	3.2357	D	5	30/08/2020 11:05		0	0	0	0	0	0	0	0	0	0	0	0	0	0
1517	4	5	12	3d 00:03:39.02000	0d 04:09:40.50000	0.00488689	0.0184751	0.00117433	3.2255	D	5	30/08/2020 11:05		0	0	0	0	0	0	0	0	0	0	0	0	0	0
1518	4	5	12	3d 00:03:51.99000	0d 04:09:53.47000	0.00489112	0.0184887	0.00117418	3.2152	D	5	30/08/2020 11:06		0	0	0	0	0	0	0	0	0	0	0	0	0	0
1519	4	5	12	3d 00:04:03.65000	0d 04:10:05.13000	0.00489492	0.018501	0.00117441	3.2052	D	5	30/08/2020 11:06		0	0	0	0	0	0	0	0	0	0	0	0	0	0
1520	4	5	12	3d 00:04:14.67000	0d 04:10:16.15000	0.00489852	0.0185125	0.00117449	3.1951	D	5	30/08/2020 11:06		0	0	0	0	0	0	0	0	0	0	0	0	0	0
1521	4	5	12	3d 00:04:25.13000	0d 04:10:26.61000	0.00490193	0.0185233	0.00117433	3.1846	D	5	30/08/2020 11:06		0	0	0	0	0	0	0	0	0	0	0	0	0	0
1522	4	5	12	3d 00:04:35.62000	0d 04:10:37.10000	0.00490535	0.0185342	0.00117418	3.1745	D	5	30/08/2020 11:06		0	0	0	0	0	0	0	0	0	0	0	0	0	0
1523	4	5	12	3d 00:04:44.91000	0d 04:10:46.39000	0.00490838	0.0185438	0.00117433	3.1643	D	5	30/08/2020 11:06		0	0	0	0	0	0	0	0	0	0	0	0	0	0
1524	4	5	12	3d 00:04:53.61000	0d 04:10:55.09000	0.00491122	0.0185528	0.00117426	3.1542	D	5	30/08/2020 11:07		0	0	0	0	0	0	0	0	0	0	0	0	0	0
1525	4	5	12	3d 00:05:02.04000	0d 04:11:03.52000	0.00491397	0.0185615	0.00117456	3.1441	D	5	30/08/2020 11:07		0	0	0	0	0	0	0	0	0	0	0	0	0	0
1526	4	5	12	3d 00:05:09.97000	0d 04:11:11.45000	0.00491656	0.0185696	0.00117441	3.1339	D	5	30/08/2020 11:07		0	0	0	0	0	0	0	0	0	0	0	0	0	0
1527	4	5	12	3d 00:05:17.54000	0d 04:11:19.02000	0.00491903	0.0185773	0.00117426	3.1237	D	5	30/08/2020 11:07		0	0	0	0	0	0	0	0	0	0	0	0	0	0
1528	4	5	12	3d 00:05:24.66000	0d 04:11:26.14000	0.00492135	0.0185845	0.00117456	3.1136	D	5	30/08/2020 11:07		0	0	0	0	0	0	0	0	0	0	0	0	0	0
1529	4	5	12	3d 00:05:31.41000	0d 04:11:32.89000	0.00492355	0.0185914	0.00117441	3.1035	D	5	30/08/2020 11:07		0	0	0	0	0	0	0	0	0	0	0	0	0	0
1530	4	5	12	3d 00:05:37.85000	0d 04:11:39.33000	0.00492565	0.0185979	0.00117456	3.0933	D	5	30/08/2020 11:07		0	0	0	0	0	0	0	0	0	0	0	0	0	0
1531	4	5	12	3d 00:05:44.12000	0d 04:11:45.60000	0.0049277	0.0186042	0.00117433	3.0828	D	5	30/08/2020 11:07		0	0	0	0	0	0	0	0	0	0	0	0	0	0
1532	4	5	12	3d 00:05:50.16000	0d 04:11:51.64000	0.00492967	0.0186103	0.00117433	3.0727	D	5	30/08/2020 11:08		0	0	0	0	0	0	0	0	0	0	0	0	0	0
1533	4	5	12	3d 00:05:55.70000	0d 04:11:57.18000	0.00493148	0.0186158	0.00117433	3.0625	D	5	30/08/2020 11:08		0	0	0	0	0	0	0	0	0	0	0	0	0	0
1534	4	5	12	3d 00:06:01.07000	0d 04:12:02.55000	0.00493323	0.0186212	0.00117441	3.0523	D	5	30/08/2020 11:08		0	0	0	0	0	0	0	0	0	0	0	0	0	0
1535	4	5	12	3d 00:06:06.23000	0d 04:12:07.71000	0.00493491	0.0186263	0.00117456	3.042	D	5	30/08/2020 11:08		0	0	0	0	0	0	0	0	0	0	0	0	0	0
1536	4	5	12	3d 00:06:11.25000	0d 04:12:12.73000	0.00493655	0.0186313	0.00117433	3.0318	D	5	30/08/2020 11:08		0	0	0	0	0	0	0	0	0	0	0	0	0	0
1537	4	5	12	3d 00:06:16.07000	0d 04:12:17.55000	0.00493812	0.018636	0.00117433	3.0217	D	5	30/08/2020 11:08		0	0	0	0	0	0	0	0	0	0	0	0	0	0
1538	4	5	12	3d 00:06:20.63000	0d 04:12:22.11000	0.00493961	0.0186405	0.00117449	3.0117	D	5	30/08/2020 11:08		0	0	0	0	0	0	0	0	0	0	0	0	0	0
1539	4	5	12	3d 00:06:25.11000	0d 04:12:26.59000	0.00494107	0.0186449	0.00117449	3.0014	D	5	30/08/2020 11:08		0	0	0	0	0	0	0	0	0	0	0	0	0	0
1540	4	5	12	3d 00:06:29.51000	0d 04:12:30.99000	0.00494251	0.0186492	0.00117441	2.9912	D	5	30/08/2020 11:08		0	0	0	0	0	0	0	0	0	0	0	0	0	0
1541	4	5	12	3d 00:06:33.74000	0d 04:12:35.22000	0.00494389	0.0186533	0.00117433	2.9807	D	5	30/08/2020 11:08		0	0	0	0	0	0	0	0	0	0	0	0	0	0
1542	4	5	12	3d 00:06:37.90000	0d 04:12:39.38000	0.00494524	0.0186574	0.00117426	2.9705	D	5	30/08/2020 11:08		0	0	0	0	0	0	0	0	0	0	0	0	0	0
1543	4	5	12	3d 00:06:41.89000	0d 04:12:43.37000	0.00494655	0.0186612	0.00117426	2.9603	D	5	30/08/2020 11:08		0	0	0	0	0	0	0	0	0	0	0	0	0	0
1544	4	5	12	3d 00:06:45.78000	0d 04:12:47.26000	0.00494781	0.018665	0.00117449	2.95	D	5	30/08/2020 11:09		0	0	0	0	0	0	0	0	0	0	0	0	0	0
1545	4	5	12	3d 00:06:49.49000	0d 04:12:50.97000	0.00494902	0.0186686	0.00117433	2.9397	D	5	30/08/2020 11:09		0	0	0	0	0	0	0	0	0	0	0	0	0	0
1546	4	5	12	3d 00:06:53.16000	0d 04:12:54.64000	0.00495022	0.0186721	0.00117449	2.9296	D	5	30/08/2020 11:09		0	0	0	0	0	0	0	0	0	0	0	0	0	0
1547	4	5	12	3d 00:06:56.65000	0d 04:12:58.13000	0.00495136	0.0186754	0.00117456	2.9195	D	5	30/08/2020 11:09		0	0	0	0	0	0	0	0	0	0	0	0	0	0
1548	4	5	12	3d 00:07:00.10000	0d 04:13:01.58000	0.00495249	0.0186787	0.00117433	2.9093	D	5	30/08/2020 11:09		0	0	0	0	0	0	0	0	0	0	0	0	0	0
1549	4	5	12	3d 00:07:03.45000	0d 04:13:04.93000	0.00495358	0.0186819	0.00117426	2.8991	D	5	30/08/2020 11:09		0	0	0	0	0	0	0	0	0	0	0	0	0	0
1550	4	5	12	3d 00:07:06.76000	0d 04:13:08.24000	0.00495466	0.018685	0.00117426	2.8887	D	5	30/08/2020 11:09		0	0	0	0	0	0	0	0	0	0	0	0	0	0
1551	4	5	12	3d 00:07:09.95000	0d 04:13:11.43000	0.0049557	0.018688	0.00117426	2.8785	D	5	30/08/2020 11:09		0	0	0	0	0	0	0	0	0	0	0	0	0	0
1552	4	5	12	3d 00:07:13.11000	0d 04:13:14.59000	0.00495673	0.0186909	0.00117441	2.8679	D	5	30/08/2020 11:09		0	0	0	0	0	0	0	0	0	0	0	0	0	0
1553	4	5	12	3d 00:07:16.24000	0d 04:13:17.72000	0.00495775	0.0186939	0.00117418	2.8576	D	5	30/08/2020 11:09		0	0	0	0	0	0	0	0	0	0	0	0	0	0
1554	4	5	12	3d 00:07:19.30000	0d 04:13:20.78000	0.00495875	0.0186967	0.00117433	2.8472	D	5	30/08/2020 11:09		0	0	0	0	0	0	0	0	0	0	0	0	0	0
1555	4	5	12	3d 00:07:22.25000	0d 04:13:23.73000	0.00495971	0.0186994	0.00117449	2.8367	D	5	30/08/2020 11:09		0	0	0	0	0	0	0	0	0	0	0	0	0	0
1556	4	5	12	3d 00:07:25.11000	0d 04:13:26.59000	0.00496064	0.0187021	0.00117433	2.8263	D	5	30/08/2020 11:09		0	0	0	0	0	0	0	0	0	0	0	0	0	0
1557	4	5	12	3d 00:07:27.91000	0d 04:13:29.39000	0.00496156	0.0187047	0.00117449	2.8157	D	5	30/08/2020 11:09		0	0	0	0	0	0	0	0	0	0	0	0	0	0
1558	4	5	12	3d 00:07:30.66000	0d 04:13:32.14000	0.00496246	0.0187072	0.00117426	2.8057	D	5	30/08/2020 11:09		0	0	0	0	0	0	0	0	0	0	0	0	0	0
1559	4	5	12	3d 00:07:33.28000	0d 04:13:34.76000	0.00496331	0.0187096	0.00117456	2.7951	D	5	30/08/2020 11:09		0	0	0	0	0	0	0	0	0	0	0	0	0	0
1560	4	5	12	3d 00:07:35.92000	0d 04:13:37.40000	0.00496417	0.018712	0.00117433	2.7845	D	5	30/08/2020 11:09		0	0	0	0	0	0	0	0	0	0	0	0	0	0
1561	4	5	12	3d 00:07:38.55000	0d 04:13:40.03000	0.00496503	0.0187144	0.00117418	2.7741	D	5	30/08/2020 11:09		0	0	0	0	0	0	0	0	0	0	0	0	0	0
1562	4	5	12	3d 00:07:41.05000	0d 04:13:42.53000	0.00496584	0.0187166	0.00117464	2.7637	D	5	30/08/2020 11:09		0	0	0	0	0	0	0	0	0	0	0	0	0	0
1563	4	5	12	3d 00:07:43.47000	0d 04:13:44.95000	0.00496663	0.0187188	0.00117426	2.7533	D	5	30/08/2020 11:09		0	0	0	0	0	0	0	0	0	0	0	0	0	0
1564	4	5	12	3d 00:07:45.87000	0d 04:13:47.35000	0.00496742	0.018721	0.00117433	2.7428	D	5	30/08/2020 11:10		0	0	0	0	0	0	0	0	0	0	0	0	0	0
1565	4	5	12	3d 00:07:48.28000	0d 04:13:49.76000	0.0049682	0.0187231	0.00117433	2.7324	D	5	30/08/2020 11:10		0	0	0	0	0	0	0	0	0	0	0	0	0	0
1566	4	5	12	3d 00:07:50.56000	0d 04:13:52.04000	0.00496895	0.0187251	0.00117456	2.7222	D	5	30/08/2020 11:10		0	0	0	0	0	0	0	0	0	0	0	0	0	0
1567	4	5	12	3d 00:07:52.79000	0d 04:13:54.27000	0.00496967	0.0187271	0.00117433	2.7118	D	5	30/08/2020 11:10		0	0	0	0	0	0	0	0	0	0	0	0	0	0
1568	4	5	12	3d 00:07:55.07000	0d 04:13:56.55000	0.00497042	0.0187291	0.00117426	2.7013	D	5	30/08/2020 11:10		0	0	0	0	0	0	0	0	0	0	0	0	0	0
1569	4	5	12	3d 00:07:57.26000	0d 04:13:58.74000	0.00497113	0.0187311	0.00117464	2.6909	D	5	30/08/2020 11:10		0	0	0	0	0	0	0	0	0	0	0	0	0	0
1570	4	5	12	3d 00:07:59.41000	0d 04:14:00.89000	0.00497183	0.0187329	0.00117449	2.6806	D	5	30/08/2020 11:10		0	0	0	0	0	0	0	0	0	0	0	0	0	0
1571	4	5	12	3d 00:08:01.52000	0d 04:14:03.00000	0.00497252	0.0187348	0.00117433	2.6703	D	5	30/08/2020 11:10		0	0	0	0	0	0	0	0	0	0	0	0	0	0
1572	4	5	12	3d 00:08:03.56000	0d 04:14:05.04000	0.00497319	0.0187366	0.00117449	2.66	D	5	30/08/2020 11:10		0	0	0	0	0	0	0	0	0	0	0	0	0	0
1573	4	5	12	3d 00:08:05.58000	0d 04:14:07.06000	0.00497385	0.0187383	0.00117426	2.6497	D	5	30/08/2020 11:10		0	0	0	0	0	0	0	0	0	0	0	0	0	0
1574	4	5	12	3d 00:08:07.62000	0d 04:14:09.10000	0.00497451	0.0187401	0.00117441	2.6392	D	5	30/08/2020 11:10		0	0	0	0	0	0	0	0	0	0	0	0	0	0
1575	4	5	12	3d 00:08:09.61000	0d 04:14:11.09000	0.00497516	0.0187418	0.00117433	2.6288	D	5	30/08/2020 11:10		0	0	0	0	0	0	0	0	0	0	0	0	0	0
1576	4	5	12	3d 00:08:11.60000	0d 04:14:13.08000	0.00497581	0.0187435	0.00117449	2.6183	D	5	30/08/2020 11:10		0	0	0	0	0	0	0	0	0	0	0	0	0	0
1577	4	5	12	3d 00:08:13.60000	0d 04:14:15.08000	0.00497646	0.0187452	0.00117426	2.6076	D	5	30/08/2020 11:10		0	0	0	0	0	0	0	0	0	0	0	0	0	0
1578	4	5	12	3d 00:08:15.54000	0d 04:14:17.02000	0.0049771	0.0187468	0.00117426	2.5972	D	5	30/08/2020 11:10		0	0	0	0	0	0	0	0	0	0	0	0	0	0
1579	4	5	12	3d 00:08:17.41000	0d 04:14:18.89000	0.00497771	0.0187484	0.00117441	2.587	D	5	30/08/2020 11:10		0	0	0	0	0	0	0	0	0	0	0	0	0	0
1580	4	5	12	3d 00:08:19.28000	0d 04:14:20.76000	0.00497832	0.01875	0.00117433	2.5766	D	5	30/08/2020 11:10		0	0	0	0	0	0	0	0	0	0	0	0	0	0
1581	4	5	12	3d 00:08:21.13000	0d 04:14:22.61000	0.00497892	0.0187515	0.00117426	2.5661	D	5	30/08/2020 11:10		0	0	0	0	0	0	0	0	0	0	0	0	0	0
1582	4	5	12	3d 00:08:23.01000	0d 04:14:24.49000	0.00497953	0.0187531	0.00117433	2.5551	D	5	30/08/2020 11:10		0	0	0	0	0	0	0	0	0	0	0	0	0	0
1583	4	5	12	3d 00:08:24.86000	0d 04:14:26.34000	0.00498014	0.0187546	0.00117433	2.5447	D	5	30/08/2020 11:10		0	0	0	0	0	0	0	0	0	0	0	0	0	0
1584	4	5	12	3d 00:08:26.66000	0d 04:14:28.14000	0.00498072	0.0187561	0.00117426	2.5342	D	5	30/08/2020 11:10		0	0	0	0	0	0	0	0	0	0	0	0	0	0
1585	4	5	12	3d 00:08:28.47000	0d 04:14:29.95000	0.00498131	0.0187576	0.00117441	2.5237	D	5	30/08/2020 11:10		0	0	0	0	0	0	0	0	0	0	0	0	0	0
1586	4	5	12	3d 00:08:30.28000	0d 04:14:31.76000	0.0049819	0.0187591	0.00117449	2.513	D	5	30/08/2020 11:10		0	0	0	0	0	0	0	0	0	0	0	0	0	0
1587	4	5	12	3d 00:08:32.02000	0d 04:14:33.50000	0.00498247	0.0187605	0.00117441	2.5025	D	5	30/08/2020 11:10		0	0	0	0	0	0	0	0	0	0	0	0	0	0
1588	4	5	12	3d 00:08:32.47000	0d 04:14:33.95000	0.00498262	0.0187609	0.00117433	2.5	D	133	30/08/2020 11:10		0	0	0	0	0	0	0	0	0	0	0	0	0	0
1589	4	5	13	3d 00:08:32.48000	0d 00:00:00.01000	0	0	0	2.6468	R	0	30/08/2020 11:10		0	0	0	0	0	0	0	0	0	0	0	0	0	0
1590	4	5	13	3d 00:08:34.48000	0d 00:00:02.01000	0	0	0	2.8316	R	1	30/08/2020 11:10		0	0	0	0	0	0	0	0	0	0	0	0	0	0
1591	4	5	13	3d 00:08:36.48000	0d 00:00:04.01000	0	0	0	2.9406	R	1	30/08/2020 11:10		0	0	0	0	0	0	0	0	0	0	0	0	0	0
1592	4	5	13	3d 00:08:38.48000	0d 00:00:06.01000	0	0	0	3.0263	R	1	30/08/2020 11:10		0	0	0	0	0	0	0	0	0	0	0	0	0	0
1593	4	5	13	3d 00:08:40.48000	0d 00:00:08.01000	0	0	0	3.0982	R	1	30/08/2020 11:10		0	0	0	0	0	0	0	0	0	0	0	0	0	0
1594	4	5	13	3d 00:08:42.47000	0d 00:00:10.00000	0	0	0	3.1588	R	129	30/08/2020 11:10		0	0	0	0	0	0	0	0	0	0	0	0	0	0
1595	5	6	9	3d 00:08:42.52000	0d 00:00:00.05000	0.00000002	0.00000005	0.00117563	3.3428	C	0	30/08/2020 11:10		0	0	0	0	0	0	0	0	0	0	0	0	0	0
1596	5	6	9	3d 00:08:42.68000	0d 00:00:00.21000	0.00000007	0.00000023	0.00117449	3.364	C	5	30/08/2020 11:10		0	0	0	0	0	0	0	0	0	0	0	0	0	0
1597	5	6	9	3d 00:08:42.85000	0d 00:00:00.38000	0.00000012	0.00000041	0.00117449	3.3829	C	5	30/08/2020 11:10		0	0	0	0	0	0	0	0	0	0	0	0	0	0
1598	5	6	9	3d 00:08:43.04000	0d 00:00:00.57000	0.00000019	0.00000063	0.00117426	3.4003	C	5	30/08/2020 11:10		0	0	0	0	0	0	0	0	0	0	0	0	0	0
1599	5	6	9	3d 00:08:43.24000	0d 00:00:00.77000	0.00000025	0.00000085	0.00117449	3.4174	C	5	30/08/2020 11:10		0	0	0	0	0	0	0	0	0	0	0	0	0	0
1600	5	6	9	3d 00:08:43.45000	0d 00:00:00.98000	0.00000032	0.00000108	0.00117449	3.4336	C	5	30/08/2020 11:10		0	0	0	0	0	0	0	0	0	0	0	0	0	0
1601	5	6	9	3d 00:08:43.67000	0d 00:00:01.20000	0.00000039	0.00000133	0.00117441	3.4495	C	5	30/08/2020 11:10		0	0	0	0	0	0	0	0	0	0	0	0	0	0
1602	5	6	9	3d 00:08:43.90000	0d 00:00:01.43000	0.00000047	0.00000159	0.00117456	3.4649	C	5	30/08/2020 11:10		0	0	0	0	0	0	0	0	0	0	0	0	0	0
1603	5	6	9	3d 00:08:44.13000	0d 00:00:01.66000	0.00000054	0.00000185	0.00117449	3.4797	C	5	30/08/2020 11:10		0	0	0	0	0	0	0	0	0	0	0	0	0	0
1604	5	6	9	3d 00:08:44.38000	0d 00:00:01.91000	0.00000062	0.00000213	0.00117426	3.4951	C	5	30/08/2020 11:10		0	0	0	0	0	0	0	0	0	0	0	0	0	0
1605	5	6	9	3d 00:08:44.64000	0d 00:00:02.17000	0.00000071	0.00000243	0.00117456	3.5099	C	5	30/08/2020 11:10		0	0	0	0	0	0	0	0	0	0	0	0	0	0
1606	5	6	9	3d 00:08:44.90000	0d 00:00:02.43000	0.00000079	0.00000273	0.00117426	3.5245	C	5	30/08/2020 11:10		0	0	0	0	0	0	0	0	0	0	0	0	0	0
1607	5	6	9	3d 00:08:45.18000	0d 00:00:02.71000	0.00000088	0.00000305	0.00117433	3.5392	C	5	30/08/2020 11:11		0	0	0	0	0	0	0	0	0	0	0	0	0	0
1608	5	6	9	3d 00:08:45.46000	0d 00:00:02.99000	0.00000097	0.00000338	0.00117433	3.5532	C	5	30/08/2020 11:11		0	0	0	0	0	0	0	0	0	0	0	0	0	0
1609	5	6	9	3d 00:08:45.75000	0d 00:00:03.28000	0.00000107	0.00000371	0.00117449	3.5669	C	5	30/08/2020 11:11		0	0	0	0	0	0	0	0	0	0	0	0	0	0
1610	5	6	9	3d 00:08:46.05000	0d 00:00:03.58000	0.00000117	0.00000406	0.00117426	3.5802	C	5	30/08/2020 11:11		0	0	0	0	0	0	0	0	0	0	0	0	0	0
1611	5	6	9	3d 00:08:46.37000	0d 00:00:03.90000	0.00000127	0.00000444	0.00117456	3.5938	C	5	30/08/2020 11:11		0	0	0	0	0	0	0	0	0	0	0	0	0	0
1612	5	6	9	3d 00:08:46.71000	0d 00:00:04.24000	0.00000138	0.00000484	0.00117441	3.6075	C	5	30/08/2020 11:11		0	0	0	0	0	0	0	0	0	0	0	0	0	0
1613	5	6	9	3d 00:08:47.07000	0d 00:00:04.60000	0.0000015	0.00000526	0.00117418	3.6207	C	5	30/08/2020 11:11		0	0	0	0	0	0	0	0	0	0	0	0	0	0
1614	5	6	9	3d 00:08:47.44000	0d 00:00:04.97000	0.00000162	0.0000057	0.00117441	3.6333	C	5	30/08/2020 11:11		0	0	0	0	0	0	0	0	0	0	0	0	0	0
1615	5	6	9	3d 00:08:47.83000	0d 00:00:05.36000	0.00000175	0.00000616	0.00117449	3.6457	C	5	30/08/2020 11:11		0	0	0	0	0	0	0	0	0	0	0	0	0	0
1616	5	6	9	3d 00:08:48.27000	0d 00:00:05.80000	0.00000189	0.00000669	0.00117433	3.658	C	5	30/08/2020 11:11		0	0	0	0	0	0	0	0	0	0	0	0	0	0
1617	5	6	9	3d 00:08:48.75000	0d 00:00:06.28000	0.00000205	0.00000726	0.00117449	3.6703	C	5	30/08/2020 11:11		0	0	0	0	0	0	0	0	0	0	0	0	0	0
1618	5	6	9	3d 00:08:49.30000	0d 00:00:06.83000	0.00000223	0.00000792	0.00117418	3.6818	C	5	30/08/2020 11:11		0	0	0	0	0	0	0	0	0	0	0	0	0	0
1619	5	6	9	3d 00:08:49.91000	0d 00:00:07.44000	0.00000243	0.00000865	0.00117441	3.6933	C	5	30/08/2020 11:11		0	0	0	0	0	0	0	0	0	0	0	0	0	0
1620	5	6	9	3d 00:08:50.66000	0d 00:00:08.19000	0.00000267	0.00000956	0.00117433	3.7043	C	5	30/08/2020 11:11		0	0	0	0	0	0	0	0	0	0	0	0	0	0
1621	5	6	9	3d 00:08:51.63000	0d 00:00:09.16000	0.00000299	0.00001073	0.00117464	3.7151	C	5	30/08/2020 11:11		0	0	0	0	0	0	0	0	0	0	0	0	0	0
1622	5	6	9	3d 00:08:52.91000	0d 00:00:10.44000	0.00000341	0.00001229	0.00117441	3.7256	C	5	30/08/2020 11:11		0	0	0	0	0	0	0	0	0	0	0	0	0	0
1623	5	6	9	3d 00:08:54.84000	0d 00:00:12.37000	0.00000403	0.00001464	0.00117449	3.7357	C	5	30/08/2020 11:11		0	0	0	0	0	0	0	0	0	0	0	0	0	0
1624	5	6	9	3d 00:08:58.44000	0d 00:00:15.97000	0.00000521	0.00001903	0.00117456	3.7459	C	5	30/08/2020 11:11		0	0	0	0	0	0	0	0	0	0	0	0	0	0
1625	5	6	9	3d 00:09:26.67000	0d 00:00:44.20000	0.00001442	0.00005353	0.00117418	3.7357	C	5	30/08/2020 11:11		0	0	0	0	0	0	0	0	0	0	0	0	0	0
1626	5	6	9	3d 00:09:37.77000	0d 00:00:55.30000	0.00001804	0.00006704	0.00117411	3.7256	C	5	30/08/2020 11:11		0	0	0	0	0	0	0	0	0	0	0	0	0	0
1627	5	6	9	3d 00:09:50.62000	0d 00:01:08.15000	0.00002223	0.00008264	0.00117449	3.7156	C	5	30/08/2020 11:12		0	0	0	0	0	0	0	0	0	0	0	0	0	0
1628	5	6	9	3d 00:10:08.98000	0d 00:01:26.51000	0.00002822	0.00010486	0.00117441	3.7055	C	5	30/08/2020 11:12		0	0	0	0	0	0	0	0	0	0	0	0	0	0
1629	5	6	9	3d 00:10:40.60000	0d 00:01:58.13000	0.00003854	0.00014303	0.00117441	3.6954	C	5	30/08/2020 11:12		0	0	0	0	0	0	0	0	0	0	0	0	0	0
1630	5	6	9	3d 00:11:55.35000	0d 00:03:12.88000	0.00006292	0.00023299	0.00117449	3.6854	C	5	30/08/2020 11:14		0	0	0	0	0	0	0	0	0	0	0	0	0	0
1631	5	6	9	3d 00:16:55.35000	0d 00:08:12.88000	0.00016079	0.00059331	0.00117449	3.6812	C	1	30/08/2020 11:19		0	0	0	0	0	0	0	0	0	0	0	0	0	0
1632	5	6	9	3d 00:21:55.35000	0d 00:13:12.88000	0.00025865	0.00095369	0.00117433	3.6838	C	1	30/08/2020 11:24		0	0	0	0	0	0	0	0	0	0	0	0	0	0
1633	5	6	9	3d 00:26:55.35000	0d 00:18:12.88000	0.00035652	0.0013144	0.00117449	3.6876	C	1	30/08/2020 11:29		0	0	0	0	0	0	0	0	0	0	0	0	0	0
1634	5	6	9	3d 00:31:55.35000	0d 00:23:12.88000	0.00045438	0.00167547	0.00117426	3.6915	C	1	30/08/2020 11:34		0	0	0	0	0	0	0	0	0	0	0	0	0	0
1635	5	6	9	3d 00:36:55.35000	0d 00:28:12.88000	0.00055225	0.00203691	0.00117433	3.6953	C	1	30/08/2020 11:39		0	0	0	0	0	0	0	0	0	0	0	0	0	0
1636	5	6	9	3d 00:41:55.35000	0d 00:33:12.88000	0.00065011	0.00239876	0.00117433	3.6994	C	1	30/08/2020 11:44		0	0	0	0	0	0	0	0	0	0	0	0	0	0
1637	5	6	9	3d 00:46:55.35000	0d 00:38:12.88000	0.00074798	0.00276102	0.00117449	3.7037	C	1	30/08/2020 11:49		0	0	0	0	0	0	0	0	0	0	0	0	0	0
1638	5	6	9	3d 00:51:55.35000	0d 00:43:12.88000	0.00084584	0.00312372	0.00117456	3.7082	C	1	30/08/2020 11:54		0	0	0	0	0	0	0	0	0	0	0	0	0	0
1639	5	6	9	3d 00:56:55.35000	0d 00:48:12.88000	0.00094371	0.00348689	0.00117433	3.7134	C	1	30/08/2020 11:59		0	0	0	0	0	0	0	0	0	0	0	0	0	0
1640	5	6	9	3d 01:01:55.35000	0d 00:53:12.88000	0.00104157	0.00385056	0.00117433	3.7185	C	1	30/08/2020 12:04		0	0	0	0	0	0	0	0	0	0	0	0	0	0
1641	5	6	9	3d 01:06:55.35000	0d 00:58:12.88000	0.00113944	0.00421475	0.00117456	3.7238	C	1	30/08/2020 12:09		0	0	0	0	0	0	0	0	0	0	0	0	0	0
1642	5	6	9	3d 01:11:55.35000	0d 01:03:12.88000	0.0012373	0.00457948	0.00117449	3.7295	C	1	30/08/2020 12:14		0	0	0	0	0	0	0	0	0	0	0	0	0	0
1643	5	6	9	3d 01:16:55.35000	0d 01:08:12.88000	0.00133517	0.00494475	0.00117418	3.7351	C	1	30/08/2020 12:19		0	0	0	0	0	0	0	0	0	0	0	0	0	0
1644	5	6	9	3d 01:21:55.35000	0d 01:13:12.88000	0.00143303	0.00531055	0.00117456	3.7407	C	1	30/08/2020 12:24		0	0	0	0	0	0	0	0	0	0	0	0	0	0
1645	5	6	9	3d 01:26:55.35000	0d 01:18:12.88000	0.0015309	0.00567689	0.00117418	3.7459	C	1	30/08/2020 12:29		0	0	0	0	0	0	0	0	0	0	0	0	0	0
1646	5	6	9	3d 01:31:55.35000	0d 01:23:12.88000	0.00162876	0.00604375	0.00117441	3.7511	C	1	30/08/2020 12:34		0	0	0	0	0	0	0	0	0	0	0	0	0	0
1647	5	6	9	3d 01:36:55.35000	0d 01:28:12.88000	0.00172663	0.00641113	0.00117441	3.7565	C	1	30/08/2020 12:39		0	0	0	0	0	0	0	0	0	0	0	0	0	0
1648	5	6	9	3d 01:41:55.35000	0d 01:33:12.88000	0.00182449	0.00677901	0.00117426	3.7617	C	1	30/08/2020 12:44		0	0	0	0	0	0	0	0	0	0	0	0	0	0
1649	5	6	9	3d 01:46:55.35000	0d 01:38:12.88000	0.00192236	0.00714741	0.00117449	3.767	C	1	30/08/2020 12:49		0	0	0	0	0	0	0	0	0	0	0	0	0	0
1650	5	6	9	3d 01:51:55.35000	0d 01:43:12.88000	0.00202022	0.00751632	0.00117433	3.772	C	1	30/08/2020 12:54		0	0	0	0	0	0	0	0	0	0	0	0	0	0
1651	5	6	9	3d 01:56:55.35000	0d 01:48:12.88000	0.00211809	0.00788576	0.00117441	3.7777	C	1	30/08/2020 12:59		0	0	0	0	0	0	0	0	0	0	0	0	0	0
1652	5	6	9	3d 02:01:55.35000	0d 01:53:12.88000	0.00221595	0.00825575	0.00117449	3.7835	C	1	30/08/2020 13:04		0	0	0	0	0	0	0	0	0	0	0	0	0	0
1653	5	6	9	3d 02:06:55.35000	0d 01:58:12.88000	0.00231382	0.0086263	0.00117418	3.7893	C	1	30/08/2020 13:09		0	0	0	0	0	0	0	0	0	0	0	0	0	0
1654	5	6	9	3d 02:11:55.35000	0d 02:03:12.88000	0.00241168	0.00899746	0.00117433	3.7957	C	1	30/08/2020 13:14		0	0	0	0	0	0	0	0	0	0	0	0	0	0
1655	5	6	9	3d 02:16:55.35000	0d 02:08:12.88000	0.00250955	0.00936927	0.00117441	3.8027	C	1	30/08/2020 13:19		0	0	0	0	0	0	0	0	0	0	0	0	0	0
1656	5	6	9	3d 02:21:55.35000	0d 02:13:12.88000	0.00260741	0.00974179	0.00117464	3.8102	C	1	30/08/2020 13:24		0	0	0	0	0	0	0	0	0	0	0	0	0	0
1657	5	6	9	3d 02:26:55.35000	0d 02:18:12.88000	0.00270528	0.0101151	0.00117456	3.8183	C	1	30/08/2020 13:29		0	0	0	0	0	0	0	0	0	0	0	0	0	0
1658	5	6	9	3d 02:31:55.35000	0d 02:23:12.88000	0.00280314	0.0104892	0.00117441	3.8274	C	1	30/08/2020 13:34		0	0	0	0	0	0	0	0	0	0	0	0	0	0
1659	5	6	9	3d 02:36:48.88000	0d 02:28:06.41000	0.0028989	0.0108562	0.00117426	3.8375	C	5	30/08/2020 13:39		0	0	0	0	0	0	0	0	0	0	0	0	0	0
1660	5	6	9	3d 02:41:24.14000	0d 02:32:41.67000	0.00298869	0.0112012	0.00117433	3.8476	C	5	30/08/2020 13:43		0	0	0	0	0	0	0	0	0	0	0	0	0	0
1661	5	6	9	3d 02:45:37.23000	0d 02:36:54.76000	0.00307125	0.0115193	0.00117464	3.8576	C	5	30/08/2020 13:47		0	0	0	0	0	0	0	0	0	0	0	0	0	0
1662	5	6	9	3d 02:49:32.03000	0d 02:40:49.56000	0.00314785	0.0118151	0.00117449	3.8677	C	5	30/08/2020 13:51		0	0	0	0	0	0	0	0	0	0	0	0	0	0
1663	5	6	9	3d 02:53:16.42000	0d 02:44:33.95000	0.00322105	0.0120986	0.00117418	3.8778	C	5	30/08/2020 13:55		0	0	0	0	0	0	0	0	0	0	0	0	0	0
1664	5	6	9	3d 02:56:44.28000	0d 02:48:01.81000	0.00328886	0.0123619	0.00117433	3.8878	C	5	30/08/2020 13:58		0	0	0	0	0	0	0	0	0	0	0	0	0	0
1665	5	6	9	3d 03:00:07.38000	0d 02:51:24.91000	0.00335511	0.0126198	0.00117449	3.8979	C	5	30/08/2020 14:02		0	0	0	0	0	0	0	0	0	0	0	0	0	0
1666	5	6	9	3d 03:03:23.22000	0d 02:54:40.75000	0.003419	0.0128691	0.00117441	3.908	C	5	30/08/2020 14:05		0	0	0	0	0	0	0	0	0	0	0	0	0	0
1667	5	6	9	3d 03:06:33.04000	0d 02:57:50.57000	0.00348092	0.0131114	0.00117418	3.9181	C	5	30/08/2020 14:08		0	0	0	0	0	0	0	0	0	0	0	0	0	0
1668	5	6	9	3d 03:09:37.49000	0d 03:00:55.02000	0.00354109	0.0133475	0.00117418	3.9281	C	5	30/08/2020 14:11		0	0	0	0	0	0	0	0	0	0	0	0	0	0
1669	5	6	9	3d 03:12:39.15000	0d 03:03:56.68000	0.00360035	0.0135806	0.00117449	3.9382	C	5	30/08/2020 14:14		0	0	0	0	0	0	0	0	0	0	0	0	0	0
1670	5	6	9	3d 03:15:38.68000	0d 03:06:56.21000	0.00365892	0.0138115	0.00117449	3.9483	C	5	30/08/2020 14:17		0	0	0	0	0	0	0	0	0	0	0	0	0	0
1671	5	6	9	3d 03:18:33.78000	0d 03:09:51.31000	0.00371604	0.0140373	0.00117456	3.9583	C	5	30/08/2020 14:20		0	0	0	0	0	0	0	0	0	0	0	0	0	0
1672	5	6	9	3d 03:21:26.86000	0d 03:12:44.39000	0.0037725	0.0142611	0.00117464	3.9686	C	5	30/08/2020 14:23		0	0	0	0	0	0	0	0	0	0	0	0	0	0
1673	5	6	9	3d 03:24:20.28000	0d 03:15:37.81000	0.00382907	0.0144859	0.00117433	3.9786	C	5	30/08/2020 14:26		0	0	0	0	0	0	0	0	0	0	0	0	0	0
1674	5	6	9	3d 03:27:10.96000	0d 03:18:28.49000	0.00388475	0.0147077	0.00117441	3.9889	C	5	30/08/2020 14:29		0	0	0	0	0	0	0	0	0	0	0	0	0	0
1675	5	6	9	3d 03:30:03.02000	0d 03:21:20.55000	0.00394088	0.0149319	0.00117433	3.9989	C	5	30/08/2020 14:32		0	0	0	0	0	0	0	0	0	0	0	0	0	0
1676	5	6	9	3d 03:32:49.86000	0d 03:24:07.39000	0.0039953	0.0151498	0.00117441	4.0092	C	5	30/08/2020 14:35		0	0	0	0	0	0	0	0	0	0	0	0	0	0
1677	5	6	9	3d 03:35:42.79000	0d 03:27:00.32000	0.00405172	0.0153762	0.00117418	4.0194	C	5	30/08/2020 14:37		0	0	0	0	0	0	0	0	0	0	0	0	0	0
1678	5	6	9	3d 03:38:28.15000	0d 03:29:45.68000	0.00410566	0.0155933	0.00117426	4.0294	C	5	30/08/2020 14:40		0	0	0	0	0	0	0	0	0	0	0	0	0	0
1679	5	6	9	3d 03:41:12.82000	0d 03:32:30.35000	0.00415938	0.01581	0.00117449	4.0395	C	5	30/08/2020 14:43		0	0	0	0	0	0	0	0	0	0	0	0	0	0
1680	5	6	9	3d 03:43:52.89000	0d 03:35:10.42000	0.0042116	0.0160212	0.00117464	4.0496	C	5	30/08/2020 14:46		0	0	0	0	0	0	0	0	0	0	0	0	0	0
1681	5	6	9	3d 03:46:33.05000	0d 03:37:50.58000	0.00426384	0.0162331	0.00117441	4.0597	C	5	30/08/2020 14:48		0	0	0	0	0	0	0	0	0	0	0	0	0	0
1682	5	6	9	3d 03:49:10.14000	0d 03:40:27.67000	0.00431509	0.0164414	0.00117433	4.0697	C	5	30/08/2020 14:51		0	0	0	0	0	0	0	0	0	0	0	0	0	0
1683	5	6	9	3d 03:51:45.67000	0d 03:43:03.20000	0.00436582	0.0166481	0.00117411	4.0798	C	5	30/08/2020 14:54		0	0	0	0	0	0	0	0	0	0	0	0	0	0
1684	5	6	9	3d 03:54:23.24000	0d 03:45:40.77000	0.00441723	0.0168581	0.00117426	4.0899	C	5	30/08/2020 14:56		0	0	0	0	0	0	0	0	0	0	0	0	0	0
1685	5	6	9	3d 03:56:55.52000	0d 03:48:13.05000	0.0044669	0.0170615	0.00117456	4.0999	C	5	30/08/2020 14:59		0	0	0	0	0	0	0	0	0	0	0	0	0	0
1686	5	6	9	3d 03:59:25.87000	0d 03:50:43.40000	0.00451595	0.0172628	0.00117433	4.11	C	5	30/08/2020 15:01		0	0	0	0	0	0	0	0	0	0	0	0	0	0
1687	5	6	9	3d 04:01:53.08000	0d 03:53:10.61000	0.00456397	0.0174604	0.00117433	4.1201	C	5	30/08/2020 15:04		0	0	0	0	0	0	0	0	0	0	0	0	0	0
1688	5	6	9	3d 04:04:17.06000	0d 03:55:34.59000	0.00461094	0.0176542	0.00117449	4.1302	C	5	30/08/2020 15:06		0	0	0	0	0	0	0	0	0	0	0	0	0	0
1689	5	6	9	3d 04:06:42.77000	0d 03:58:00.30000	0.00465847	0.0178507	0.00117441	4.1402	C	5	30/08/2020 15:08		0	0	0	0	0	0	0	0	0	0	0	0	0	0
1690	5	6	9	3d 04:09:04.73000	0d 04:00:22.26000	0.00470478	0.0180427	0.00117426	4.1503	C	5	30/08/2020 15:11		0	0	0	0	0	0	0	0	0	0	0	0	0	0
1691	5	6	9	3d 04:11:28.06000	0d 04:02:45.59000	0.00475154	0.018237	0.00117426	4.1604	C	5	30/08/2020 15:13		0	0	0	0	0	0	0	0	0	0	0	0	0	0
1692	5	6	9	3d 04:13:48.43000	0d 04:05:05.96000	0.00479733	0.0184277	0.00117426	4.1706	C	5	30/08/2020 15:16		0	0	0	0	0	0	0	0	0	0	0	0	0	0
1693	5	6	9	3d 04:16:09.49000	0d 04:07:27.02000	0.00484335	0.0186199	0.00117449	4.1807	C	5	30/08/2020 15:18		0	0	0	0	0	0	0	0	0	0	0	0	0	0
1694	5	6	9	3d 04:18:26.66000	0d 04:09:44.19000	0.00488809	0.0188072	0.00117426	4.1907	C	5	30/08/2020 15:20		0	0	0	0	0	0	0	0	0	0	0	0	0	0
1695	5	6	9	3d 04:20:29.33000	0d 04:11:46.86000	0.00492811	0.018975	0.00117441	4.2	C	133	30/08/2020 15:22		0	0	0	0	0	0	0	0	0	0	0	0	0	0
1696	5	6	10	3d 04:20:29.34000	0d 00:00:00.01000	0.00492811	0.018975	0.00119837	4.2	C	0	30/08/2020 15:22		0	0	0	0	0	0	0	0	0	0	0	0	0	0
1697	5	6	10	3d 04:20:47.96000	0d 00:00:18.63000	0.0049341	0.0190002	0.00109819	4.2002	C	4	30/08/2020 15:23		0	0	0	0	0	0	0	0	0	0	0	0	0	0
1698	5	6	10	3d 04:21:04.62000	0d 00:00:35.29000	0.00493894	0.0190205	0.00099817	4.2002	C	4	30/08/2020 15:23		0	0	0	0	0	0	0	0	0	0	0	0	0	0
1699	5	6	10	3d 04:21:25.81000	0d 00:00:56.48000	0.00494451	0.0190439	0.00089792	4.2	C	4	30/08/2020 15:23		0	0	0	0	0	0	0	0	0	0	0	0	0	0
1700	5	6	10	3d 04:21:51.73000	0d 00:01:22.40000	0.0049506	0.0190695	0.00079782	4.2002	C	4	30/08/2020 15:24		0	0	0	0	0	0	0	0	0	0	0	0	0	0
1701	5	6	10	3d 04:22:21.27000	0d 00:01:51.94000	0.00495673	0.0190952	0.0006978	4.2	C	4	30/08/2020 15:24		0	0	0	0	0	0	0	0	0	0	0	0	0	0
1702	5	6	10	3d 04:22:56.24000	0d 00:02:26.91000	0.00496301	0.0191216	0.00059777	4.2002	C	4	30/08/2020 15:25		0	0	0	0	0	0	0	0	0	0	0	0	0	0
1703	5	6	10	3d 04:23:38.64000	0d 00:03:09.31000	0.00496944	0.0191487	0.00049767	4.2	C	4	30/08/2020 15:25		0	0	0	0	0	0	0	0	0	0	0	0	0	0
1704	5	6	10	3d 04:24:34.40000	0d 00:04:05.07000	0.00497635	0.0191776	0.00039765	4.2	C	4	30/08/2020 15:26		0	0	0	0	0	0	0	0	0	0	0	0	0	0
1705	5	6	10	3d 04:25:46.14000	0d 00:05:16.81000	0.00498322	0.0192065	0.00029763	4.1999	C	4	30/08/2020 15:28		0	0	0	0	0	0	0	0	0	0	0	0	0	0
1706	5	6	10	3d 04:27:34.98000	0d 00:07:05.65000	0.00499062	0.0192376	0.00019745	4.1999	C	4	30/08/2020 15:29		0	0	0	0	0	0	0	0	0	0	0	0	0	0
1707	5	6	10	3d 04:30:16.62000	0d 00:09:47.29000	0.00499754	0.0192667	0.00011734	4.1997	C	132	30/08/2020 15:32		0	0	0	0	0	0	0	0	0	0	0	0	0	0
1708	5	6	11	3d 04:30:16.63000	0d 00:00:00.01000	0	0	0	4.1988	R	0	30/08/2020 15:32		0	0	0	0	0	0	0	0	0	0	0	0	0	0
1709	5	6	11	3d 04:30:18.63000	0d 00:00:02.01000	0	0	0	4.1988	R	1	30/08/2020 15:32		0	0	0	0	0	0	0	0	0	0	0	0	0	0
1710	5	6	11	3d 04:30:20.63000	0d 00:00:04.01000	0	0	0	4.1987	R	1	30/08/2020 15:32		0	0	0	0	0	0	0	0	0	0	0	0	0	0
1711	5	6	11	3d 04:30:22.63000	0d 00:00:06.01000	0	0	0	4.1985	R	1	30/08/2020 15:32		0	0	0	0	0	0	0	0	0	0	0	0	0	0
1712	5	6	11	3d 04:30:24.63000	0d 00:00:08.01000	0	0	0	4.1984	R	1	30/08/2020 15:32		0	0	0	0	0	0	0	0	0	0	0	0	0	0
1713	5	6	11	3d 04:30:26.62000	0d 00:00:10.00000	0	0	0	4.1985	R	129	30/08/2020 15:32		0	0	0	0	0	0	0	0	0	0	0	0	0	0
1714	5	6	12	3d 04:30:26.67000	0d 00:00:00.05000	0.00000002	0.00000007	0.00117594	4.1884	D	0	30/08/2020 15:32		0	0	0	0	0	0	0	0	0	0	0	0	0	0
1715	5	6	12	3d 04:31:05.77000	0d 00:00:39.15000	0.00001277	0.00005341	0.00117449	4.1784	D	5	30/08/2020 15:33		0	0	0	0	0	0	0	0	0	0	0	0	0	0
1716	5	6	12	3d 04:32:50.07000	0d 00:02:23.45000	0.0000468	0.0001954	0.00117441	4.1683	D	5	30/08/2020 15:35		0	0	0	0	0	0	0	0	0	0	0	0	0	0
1717	5	6	12	3d 04:34:53.67000	0d 00:04:27.05000	0.00008712	0.00036327	0.00117441	4.1582	D	5	30/08/2020 15:37		0	0	0	0	0	0	0	0	0	0	0	0	0	0
1718	5	6	12	3d 04:37:03.85000	0d 00:06:37.23000	0.00012958	0.00053965	0.00117426	4.1479	D	5	30/08/2020 15:39		0	0	0	0	0	0	0	0	0	0	0	0	0	0
1719	5	6	12	3d 04:39:18.18000	0d 00:08:51.56000	0.0001734	0.0007212	0.00117433	4.1376	D	5	30/08/2020 15:41		0	0	0	0	0	0	0	0	0	0	0	0	0	0
1720	5	6	12	3d 04:41:32.70000	0d 00:11:06.08000	0.00021729	0.00090255	0.00117426	4.1276	D	5	30/08/2020 15:43		0	0	0	0	0	0	0	0	0	0	0	0	0	0
1721	5	6	12	3d 04:43:43.58000	0d 00:13:16.96000	0.00025998	0.00107857	0.00117433	4.1175	D	5	30/08/2020 15:45		0	0	0	0	0	0	0	0	0	0	0	0	0	0
1722	5	6	12	3d 04:46:01.09000	0d 00:15:34.47000	0.00030484	0.00126305	0.00117449	4.1074	D	5	30/08/2020 15:48		0	0	0	0	0	0	0	0	0	0	0	0	0	0
1723	5	6	12	3d 04:48:18.81000	0d 00:17:52.19000	0.00034977	0.00144736	0.00117433	4.0974	D	5	30/08/2020 15:50		0	0	0	0	0	0	0	0	0	0	0	0	0	0
1724	5	6	12	3d 04:50:39.12000	0d 00:20:12.50000	0.00039554	0.00163468	0.00117426	4.0873	D	5	30/08/2020 15:52		0	0	0	0	0	0	0	0	0	0	0	0	0	0
1725	5	6	12	3d 04:53:01.05000	0d 00:22:34.43000	0.00044184	0.00182369	0.00117441	4.0772	D	5	30/08/2020 15:55		0	0	0	0	0	0	0	0	0	0	0	0	0	0
1726	5	6	12	3d 04:55:27.61000	0d 00:25:00.99000	0.00048965	0.00201839	0.00117449	4.067	D	5	30/08/2020 15:57		0	0	0	0	0	0	0	0	0	0	0	0	0	0
1727	5	6	12	3d 04:57:56.60000	0d 00:27:29.98000	0.00053825	0.00221582	0.00117449	4.0569	D	5	30/08/2020 16:00		0	0	0	0	0	0	0	0	0	0	0	0	0	0
1728	5	6	12	3d 05:00:24.99000	0d 00:29:58.37000	0.00058666	0.00241197	0.00117433	4.0467	D	5	30/08/2020 16:02		0	0	0	0	0	0	0	0	0	0	0	0	0	0
1729	5	6	12	3d 05:02:58.78000	0d 00:32:32.16000	0.00063683	0.00261474	0.00117449	4.0366	D	5	30/08/2020 16:05		0	0	0	0	0	0	0	0	0	0	0	0	0	0
1730	5	6	12	3d 05:05:32.22000	0d 00:35:05.60000	0.00068688	0.00281654	0.00117433	4.0266	D	5	30/08/2020 16:07		0	0	0	0	0	0	0	0	0	0	0	0	0	0
1731	5	6	12	3d 05:08:06.95000	0d 00:37:40.33000	0.00073736	0.00301954	0.00117433	4.0165	D	5	30/08/2020 16:10		0	0	0	0	0	0	0	0	0	0	0	0	0	0
1732	5	6	12	3d 05:10:43.15000	0d 00:40:16.53000	0.00078831	0.00322395	0.00117426	4.0064	D	5	30/08/2020 16:12		0	0	0	0	0	0	0	0	0	0	0	0	0	0
1733	5	6	12	3d 05:13:23.53000	0d 00:42:56.91000	0.00084063	0.0034333	0.00117418	3.9963	D	5	30/08/2020 16:15		0	0	0	0	0	0	0	0	0	0	0	0	0	0
1734	5	6	12	3d 05:16:03.56000	0d 00:45:36.94000	0.00089284	0.00364167	0.00117426	3.9863	D	5	30/08/2020 16:18		0	0	0	0	0	0	0	0	0	0	0	0	0	0
1735	5	6	12	3d 05:18:47.75000	0d 00:48:21.13000	0.0009464	0.00385492	0.00117449	3.9762	D	5	30/08/2020 16:21		0	0	0	0	0	0	0	0	0	0	0	0	0	0
1736	5	6	12	3d 05:21:31.22000	0d 00:51:04.60000	0.00099972	0.0040667	0.00117418	3.9661	D	5	30/08/2020 16:23		0	0	0	0	0	0	0	0	0	0	0	0	0	0
1737	5	6	12	3d 05:24:14.60000	0d 00:53:47.98000	0.00105302	0.00427782	0.00117426	3.9561	D	5	30/08/2020 16:26		0	0	0	0	0	0	0	0	0	0	0	0	0	0
1738	5	6	12	3d 05:27:00.55000	0d 00:56:33.93000	0.00110716	0.00449171	0.00117433	3.946	D	5	30/08/2020 16:29		0	0	0	0	0	0	0	0	0	0	0	0	0	0
1739	5	6	12	3d 05:29:47.49000	0d 00:59:20.87000	0.00116162	0.00470634	0.00117433	3.9359	D	5	30/08/2020 16:32		0	0	0	0	0	0	0	0	0	0	0	0	0	0
1740	5	6	12	3d 05:32:34.95000	0d 01:02:08.33000	0.00121624	0.00492109	0.00117411	3.9258	D	5	30/08/2020 16:34		0	0	0	0	0	0	0	0	0	0	0	0	0	0
1741	5	6	12	3d 05:35:27.52000	0d 01:05:00.90000	0.00127254	0.00514183	0.00117449	3.9158	D	5	30/08/2020 16:37		0	0	0	0	0	0	0	0	0	0	0	0	0	0
1742	5	6	12	3d 05:38:21.81000	0d 01:07:55.19000	0.00132939	0.00536418	0.00117449	3.9057	D	5	30/08/2020 16:40		0	0	0	0	0	0	0	0	0	0	0	0	0	0
1743	5	6	12	3d 05:41:16.01000	0d 01:10:49.39000	0.00138622	0.00558585	0.00117449	3.8956	D	5	30/08/2020 16:43		0	0	0	0	0	0	0	0	0	0	0	0	0	0
1744	5	6	12	3d 05:44:13.66000	0d 01:13:47.04000	0.00144417	0.00581132	0.00117449	3.8856	D	5	30/08/2020 16:46		0	0	0	0	0	0	0	0	0	0	0	0	0	0
1745	5	6	12	3d 05:47:11.68000	0d 01:16:45.06000	0.00150225	0.00603668	0.00117441	3.8755	D	5	30/08/2020 16:49		0	0	0	0	0	0	0	0	0	0	0	0	0	0
1746	5	6	12	3d 05:50:16.18000	0d 01:19:49.56000	0.00156243	0.00626964	0.00117441	3.8654	D	5	30/08/2020 16:52		0	0	0	0	0	0	0	0	0	0	0	0	0	0
1747	5	6	12	3d 05:53:25.36000	0d 01:22:58.74000	0.00162415	0.00650788	0.00117449	3.8553	D	5	30/08/2020 16:55		0	0	0	0	0	0	0	0	0	0	0	0	0	0
1748	5	6	12	3d 05:56:40.29000	0d 01:26:13.67000	0.00168774	0.00675274	0.00117418	3.8453	D	5	30/08/2020 16:58		0	0	0	0	0	0	0	0	0	0	0	0	0	0
1749	5	6	12	3d 06:00:06.05000	0d 01:29:39.43000	0.00175486	0.00701051	0.00117426	3.835	D	5	30/08/2020 17:02		0	0	0	0	0	0	0	0	0	0	0	0	0	0
1750	5	6	12	3d 06:03:42.60000	0d 01:33:15.98000	0.0018255	0.00728109	0.00117456	3.825	D	5	30/08/2020 17:05		0	0	0	0	0	0	0	0	0	0	0	0	0	0
1751	5	6	12	3d 06:07:27.27000	0d 01:37:00.65000	0.00189879	0.00756106	0.00117426	3.8149	D	5	30/08/2020 17:09		0	0	0	0	0	0	0	0	0	0	0	0	0	0
1752	5	6	12	3d 06:11:23.76000	0d 01:40:57.14000	0.00197594	0.00785499	0.00117456	3.8048	D	5	30/08/2020 17:13		0	0	0	0	0	0	0	0	0	0	0	0	0	0
1753	5	6	12	3d 06:15:35.13000	0d 01:45:08.51000	0.00205794	0.00816659	0.00117426	3.7948	D	5	30/08/2020 17:17		0	0	0	0	0	0	0	0	0	0	0	0	0	0
1754	5	6	12	3d 06:20:12.76000	0d 01:49:46.14000	0.00214851	0.00850983	0.00117433	3.7847	D	5	30/08/2020 17:22		0	0	0	0	0	0	0	0	0	0	0	0	0	0
1755	5	6	12	3d 06:25:12.76000	0d 01:54:46.14000	0.00224637	0.00887974	0.00117441	3.7746	D	1	30/08/2020 17:27		0	0	0	0	0	0	0	0	0	0	0	0	0	0
1756	5	6	12	3d 06:30:12.76000	0d 01:59:46.14000	0.00234424	0.00924871	0.00117449	3.7658	D	1	30/08/2020 17:32		0	0	0	0	0	0	0	0	0	0	0	0	0	0
1757	5	6	12	3d 06:35:12.76000	0d 02:04:46.14000	0.0024421	0.00961682	0.00117433	3.7569	D	1	30/08/2020 17:37		0	0	0	0	0	0	0	0	0	0	0	0	0	0
1758	5	6	12	3d 06:40:12.76000	0d 02:09:46.14000	0.00253997	0.00998412	0.00117426	3.7491	D	1	30/08/2020 17:42		0	0	0	0	0	0	0	0	0	0	0	0	0	0
1759	5	6	12	3d 06:45:12.76000	0d 02:14:46.14000	0.00263783	0.0103507	0.00117441	3.7417	D	1	30/08/2020 17:47		0	0	0	0	0	0	0	0	0	0	0	0	0	0
1760	5	6	12	3d 06:50:12.76000	0d 02:19:46.14000	0.0027357	0.0107165	0.00117441	3.7345	D	1	30/08/2020 17:52		0	0	0	0	0	0	0	0	0	0	0	0	0	0
1761	5	6	12	3d 06:55:12.76000	0d 02:24:46.14000	0.00283356	0.0110816	0.00117456	3.7273	D	1	30/08/2020 17:57		0	0	0	0	0	0	0	0	0	0	0	0	0	0
1762	5	6	12	3d 07:00:12.76000	0d 02:29:46.14000	0.00293143	0.0114461	0.00117449	3.7203	D	1	30/08/2020 18:02		0	0	0	0	0	0	0	0	0	0	0	0	0	0
1763	5	6	12	3d 07:05:12.76000	0d 02:34:46.14000	0.00302929	0.0118098	0.00117449	3.7133	D	1	30/08/2020 18:07		0	0	0	0	0	0	0	0	0	0	0	0	0	0
1764	5	6	12	3d 07:10:12.76000	0d 02:39:46.14000	0.00312716	0.0121729	0.00117426	3.7058	D	1	30/08/2020 18:12		0	0	0	0	0	0	0	0	0	0	0	0	0	0
1765	5	6	12	3d 07:15:12.76000	0d 02:44:46.14000	0.00322502	0.0125352	0.00117456	3.6988	D	1	30/08/2020 18:17		0	0	0	0	0	0	0	0	0	0	0	0	0	0
1766	5	6	12	3d 07:20:12.76000	0d 02:49:46.14000	0.00332289	0.0128968	0.00117441	3.6905	D	1	30/08/2020 18:22		0	0	0	0	0	0	0	0	0	0	0	0	0	0
1767	5	6	12	3d 07:25:12.76000	0d 02:54:46.14000	0.00342075	0.0132576	0.00117449	3.6822	D	1	30/08/2020 18:27		0	0	0	0	0	0	0	0	0	0	0	0	0	0
1768	5	6	12	3d 07:30:12.76000	0d 02:59:46.14000	0.00351862	0.0136175	0.00117418	3.6732	D	1	30/08/2020 18:32		0	0	0	0	0	0	0	0	0	0	0	0	0	0
1769	5	6	12	3d 07:35:12.76000	0d 03:04:46.14000	0.00361648	0.0139765	0.00117433	3.6634	D	1	30/08/2020 18:37		0	0	0	0	0	0	0	0	0	0	0	0	0	0
1770	5	6	12	3d 07:39:45.20000	0d 03:09:18.58000	0.00370536	0.0143017	0.00117433	3.6533	D	5	30/08/2020 18:42		0	0	0	0	0	0	0	0	0	0	0	0	0	0
1771	5	6	12	3d 07:43:54.01000	0d 03:13:27.39000	0.00378652	0.0145978	0.00117441	3.6432	D	5	30/08/2020 18:46		0	0	0	0	0	0	0	0	0	0	0	0	0	0
1772	5	6	12	3d 07:47:34.30000	0d 03:17:07.68000	0.00385839	0.0148593	0.00117433	3.6332	D	5	30/08/2020 18:49		0	0	0	0	0	0	0	0	0	0	0	0	0	0
1773	5	6	12	3d 07:50:49.18000	0d 03:20:22.56000	0.00392196	0.0150899	0.00117441	3.6231	D	5	30/08/2020 18:53		0	0	0	0	0	0	0	0	0	0	0	0	0	0
1774	5	6	12	3d 07:53:44.69000	0d 03:23:18.07000	0.00397921	0.0152971	0.00117433	3.613	D	5	30/08/2020 18:56		0	0	0	0	0	0	0	0	0	0	0	0	0	0
1775	5	6	12	3d 07:56:11.17000	0d 03:25:44.55000	0.004027	0.0154695	0.00117464	3.603	D	5	30/08/2020 18:58		0	0	0	0	0	0	0	0	0	0	0	0	0	0
1776	5	6	12	3d 07:58:21.13000	0d 03:27:54.51000	0.00406939	0.0156221	0.00117464	3.5929	D	5	30/08/2020 19:00		0	0	0	0	0	0	0	0	0	0	0	0	0	0
1777	5	6	12	3d 08:00:10.87000	0d 03:29:44.25000	0.00410519	0.0157505	0.00117464	3.5828	D	5	30/08/2020 19:02		0	0	0	0	0	0	0	0	0	0	0	0	0	0
1778	5	6	12	3d 08:01:42.91000	0d 03:31:16.29000	0.00413522	0.0158579	0.00117441	3.5726	D	5	30/08/2020 19:03		0	0	0	0	0	0	0	0	0	0	0	0	0	0
1779	5	6	12	3d 08:03:02.92000	0d 03:32:36.30000	0.00416132	0.0159511	0.00117426	3.5624	D	5	30/08/2020 19:05		0	0	0	0	0	0	0	0	0	0	0	0	0	0
1780	5	6	12	3d 08:04:10.80000	0d 03:33:44.18000	0.00418346	0.0160298	0.00117433	3.5523	D	5	30/08/2020 19:06		0	0	0	0	0	0	0	0	0	0	0	0	0	0
1781	5	6	12	3d 08:05:10.54000	0d 03:34:43.92000	0.00420295	0.016099	0.00117433	3.5422	D	5	30/08/2020 19:07		0	0	0	0	0	0	0	0	0	0	0	0	0	0
1782	5	6	12	3d 08:06:04.56000	0d 03:35:37.94000	0.00422057	0.0161613	0.00117449	3.5322	D	5	30/08/2020 19:08		0	0	0	0	0	0	0	0	0	0	0	0	0	0
1783	5	6	12	3d 08:06:51.00000	0d 03:36:24.38000	0.00423572	0.0162148	0.00117441	3.5221	D	5	30/08/2020 19:09		0	0	0	0	0	0	0	0	0	0	0	0	0	0
1784	5	6	12	3d 08:07:34.99000	0d 03:37:08.37000	0.00425007	0.0162652	0.00117441	3.5119	D	5	30/08/2020 19:09		0	0	0	0	0	0	0	0	0	0	0	0	0	0
1785	5	6	12	3d 08:08:14.57000	0d 03:37:47.95000	0.00426298	0.0163105	0.00117441	3.5016	D	5	30/08/2020 19:10		0	0	0	0	0	0	0	0	0	0	0	0	0	0
1786	5	6	12	3d 08:08:55.51000	0d 03:38:28.89000	0.00427634	0.0163572	0.00117449	3.4916	D	5	30/08/2020 19:11		0	0	0	0	0	0	0	0	0	0	0	0	0	0
1787	5	6	12	3d 08:09:37.07000	0d 03:39:10.45000	0.0042899	0.0164045	0.00117449	3.4813	D	5	30/08/2020 19:11		0	0	0	0	0	0	0	0	0	0	0	0	0	0
1788	5	6	12	3d 08:10:30.07000	0d 03:40:03.45000	0.00430719	0.0164646	0.00117449	3.4711	D	5	30/08/2020 19:12		0	0	0	0	0	0	0	0	0	0	0	0	0	0
1789	5	6	12	3d 08:11:44.88000	0d 03:41:18.26000	0.00433159	0.0165492	0.00117441	3.4611	D	5	30/08/2020 19:14		0	0	0	0	0	0	0	0	0	0	0	0	0	0
1790	5	6	12	3d 08:14:25.56000	0d 03:43:58.94000	0.00438401	0.0167303	0.00117449	3.451	D	5	30/08/2020 19:16		0	0	0	0	0	0	0	0	0	0	0	0	0	0
1791	5	6	12	3d 08:19:04.35000	0d 03:48:37.73000	0.00447495	0.0170437	0.00117433	3.4409	D	5	30/08/2020 19:21		0	0	0	0	0	0	0	0	0	0	0	0	0	0
1792	5	6	12	3d 08:23:25.49000	0d 03:52:58.87000	0.00456014	0.0173364	0.00117441	3.4308	D	5	30/08/2020 19:25		0	0	0	0	0	0	0	0	0	0	0	0	0	0
1793	5	6	12	3d 08:28:00.18000	0d 03:57:33.56000	0.00464975	0.0176434	0.00117418	3.4208	D	5	30/08/2020 19:30		0	0	0	0	0	0	0	0	0	0	0	0	0	0
1794	5	6	12	3d 08:30:49.88000	0d 04:00:23.26000	0.00470511	0.0178325	0.00117441	3.4107	D	5	30/08/2020 19:33		0	0	0	0	0	0	0	0	0	0	0	0	0	0
1795	5	6	12	3d 08:32:49.42000	0d 04:02:22.80000	0.00474411	0.0179654	0.00117433	3.4006	D	5	30/08/2020 19:35		0	0	0	0	0	0	0	0	0	0	0	0	0	0
1796	5	6	12	3d 08:34:23.10000	0d 04:03:56.48000	0.00477466	0.0180691	0.00117433	3.3906	D	5	30/08/2020 19:36		0	0	0	0	0	0	0	0	0	0	0	0	0	0
1797	5	6	12	3d 08:35:34.78000	0d 04:05:08.16000	0.00479805	0.0181483	0.00117411	3.3805	D	5	30/08/2020 19:37		0	0	0	0	0	0	0	0	0	0	0	0	0	0
1798	5	6	12	3d 08:36:32.60000	0d 04:06:05.98000	0.00481691	0.018212	0.00117433	3.3704	D	5	30/08/2020 19:38		0	0	0	0	0	0	0	0	0	0	0	0	0	0
1799	5	6	12	3d 08:37:19.79000	0d 04:06:53.17000	0.0048323	0.0182638	0.00117441	3.3603	D	5	30/08/2020 19:39		0	0	0	0	0	0	0	0	0	0	0	0	0	0
1800	5	6	12	3d 08:37:58.86000	0d 04:07:32.24000	0.00484505	0.0183066	0.00117426	3.35	D	5	30/08/2020 19:40		0	0	0	0	0	0	0	0	0	0	0	0	0	0
1801	5	6	12	3d 08:38:32.56000	0d 04:08:05.94000	0.00485604	0.0183433	0.00117433	3.3396	D	5	30/08/2020 19:40		0	0	0	0	0	0	0	0	0	0	0	0	0	0
1802	5	6	12	3d 08:39:02.30000	0d 04:08:35.68000	0.00486575	0.0183757	0.00117418	3.3295	D	5	30/08/2020 19:41		0	0	0	0	0	0	0	0	0	0	0	0	0	0
1803	5	6	12	3d 08:39:27.16000	0d 04:09:00.54000	0.00487385	0.0184027	0.00117441	3.3194	D	5	30/08/2020 19:41		0	0	0	0	0	0	0	0	0	0	0	0	0	0
1804	5	6	12	3d 08:39:47.75000	0d 04:09:21.13000	0.00488057	0.0184249	0.00117449	3.3094	D	5	30/08/2020 19:42		0	0	0	0	0	0	0	0	0	0	0	0	0	0
1805	5	6	12	3d 08:40:05.82000	0d 04:09:39.20000	0.00488647	0.0184444	0.00117441	3.2992	D	5	30/08/2020 19:42		0	0	0	0	0	0	0	0	0	0	0	0	0	0
1806	5	6	12	3d 08:40:22.58000	0d 04:09:55.96000	0.00489193	0.0184624	0.00117479	3.2891	D	5	30/08/2020 19:42		0	0	0	0	0	0	0	0	0	0	0	0	0	0
1807	5	6	12	3d 08:40:37.68000	0d 04:10:11.06000	0.00489686	0.0184786	0.00117441	3.279	D	5	30/08/2020 19:42		0	0	0	0	0	0	0	0	0	0	0	0	0	0
1808	5	6	12	3d 08:40:51.53000	0d 04:10:24.91000	0.00490138	0.0184934	0.00117449	3.2689	D	5	30/08/2020 19:43		0	0	0	0	0	0	0	0	0	0	0	0	0	0
1809	5	6	12	3d 08:41:04.49000	0d 04:10:37.87000	0.00490561	0.0185072	0.00117433	3.2589	D	5	30/08/2020 19:43		0	0	0	0	0	0	0	0	0	0	0	0	0	0
1810	5	6	12	3d 08:41:16.59000	0d 04:10:49.97000	0.00490955	0.01852	0.00117449	3.2486	D	5	30/08/2020 19:43		0	0	0	0	0	0	0	0	0	0	0	0	0	0
1811	5	6	12	3d 08:41:28.06000	0d 04:11:01.44000	0.00491329	0.0185322	0.00117433	3.2386	D	5	30/08/2020 19:43		0	0	0	0	0	0	0	0	0	0	0	0	0	0
1812	5	6	12	3d 08:41:38.83000	0d 04:11:12.21000	0.00491681	0.0185435	0.00117433	3.2282	D	5	30/08/2020 19:43		0	0	0	0	0	0	0	0	0	0	0	0	0	0
1813	5	6	12	3d 08:41:49.32000	0d 04:11:22.70000	0.00492023	0.0185545	0.00117426	3.218	D	5	30/08/2020 19:44		0	0	0	0	0	0	0	0	0	0	0	0	0	0
1814	5	6	12	3d 08:41:58.89000	0d 04:11:32.27000	0.00492335	0.0185646	0.00117449	3.2078	D	5	30/08/2020 19:44		0	0	0	0	0	0	0	0	0	0	0	0	0	0
1815	5	6	12	3d 08:42:07.92000	0d 04:11:41.30000	0.0049263	0.018574	0.00117426	3.1977	D	5	30/08/2020 19:44		0	0	0	0	0	0	0	0	0	0	0	0	0	0
1816	5	6	12	3d 08:42:16.32000	0d 04:11:49.70000	0.00492904	0.0185828	0.00117433	3.1876	D	5	30/08/2020 19:44		0	0	0	0	0	0	0	0	0	0	0	0	0	0
1817	5	6	12	3d 08:42:24.11000	0d 04:11:57.49000	0.00493158	0.0185908	0.00117426	3.1775	D	5	30/08/2020 19:44		0	0	0	0	0	0	0	0	0	0	0	0	0	0
1818	5	6	12	3d 08:42:31.82000	0d 04:12:05.20000	0.00493409	0.0185988	0.00117449	3.1672	D	5	30/08/2020 19:44		0	0	0	0	0	0	0	0	0	0	0	0	0	0
1819	5	6	12	3d 08:42:39.14000	0d 04:12:12.52000	0.00493648	0.0186064	0.00117441	3.1571	D	5	30/08/2020 19:44		0	0	0	0	0	0	0	0	0	0	0	0	0	0
1820	5	6	12	3d 08:42:45.98000	0d 04:12:19.36000	0.00493871	0.0186134	0.00117426	3.1469	D	5	30/08/2020 19:45		0	0	0	0	0	0	0	0	0	0	0	0	0	0
1821	5	6	12	3d 08:42:52.45000	0d 04:12:25.83000	0.00494082	0.01862	0.00117464	3.1366	D	5	30/08/2020 19:45		0	0	0	0	0	0	0	0	0	0	0	0	0	0
1822	5	6	12	3d 08:42:58.79000	0d 04:12:32.17000	0.00494289	0.0186265	0.00117449	3.1266	D	5	30/08/2020 19:45		0	0	0	0	0	0	0	0	0	0	0	0	0	0
1823	5	6	12	3d 08:43:04.70000	0d 04:12:38.08000	0.00494482	0.0186325	0.00117433	3.1165	D	5	30/08/2020 19:45		0	0	0	0	0	0	0	0	0	0	0	0	0	0
1824	5	6	12	3d 08:43:10.49000	0d 04:12:43.87000	0.00494671	0.0186384	0.00117433	3.1063	D	5	30/08/2020 19:45		0	0	0	0	0	0	0	0	0	0	0	0	0	0
1825	5	6	12	3d 08:43:16.14000	0d 04:12:49.52000	0.00494855	0.0186441	0.00117433	3.0961	D	5	30/08/2020 19:45		0	0	0	0	0	0	0	0	0	0	0	0	0	0
1826	5	6	12	3d 08:43:21.56000	0d 04:12:54.94000	0.00495032	0.0186496	0.00117449	3.0858	D	5	30/08/2020 19:45		0	0	0	0	0	0	0	0	0	0	0	0	0	0
1827	5	6	12	3d 08:43:26.73000	0d 04:13:00.11000	0.00495201	0.0186548	0.00117449	3.0756	D	5	30/08/2020 19:45		0	0	0	0	0	0	0	0	0	0	0	0	0	0
1828	5	6	12	3d 08:43:31.89000	0d 04:13:05.27000	0.00495369	0.01866	0.00117441	3.0652	D	5	30/08/2020 19:45		0	0	0	0	0	0	0	0	0	0	0	0	0	0
1829	5	6	12	3d 08:43:36.73000	0d 04:13:10.11000	0.00495527	0.0186648	0.00117433	3.0547	D	5	30/08/2020 19:45		0	0	0	0	0	0	0	0	0	0	0	0	0	0
1830	5	6	12	3d 08:43:41.64000	0d 04:13:15.02000	0.00495687	0.0186697	0.00117411	3.0445	D	5	30/08/2020 19:45		0	0	0	0	0	0	0	0	0	0	0	0	0	0
1831	5	6	12	3d 08:43:46.07000	0d 04:13:19.45000	0.00495832	0.0186741	0.00117441	3.0343	D	5	30/08/2020 19:46		0	0	0	0	0	0	0	0	0	0	0	0	0	0
1832	5	6	12	3d 08:43:50.48000	0d 04:13:23.86000	0.00495975	0.0186784	0.00117456	3.024	D	5	30/08/2020 19:46		0	0	0	0	0	0	0	0	0	0	0	0	0	0
1833	5	6	12	3d 08:43:54.71000	0d 04:13:28.09000	0.00496113	0.0186826	0.00117418	3.0138	D	5	30/08/2020 19:46		0	0	0	0	0	0	0	0	0	0	0	0	0	0
1834	5	6	12	3d 08:43:58.82000	0d 04:13:32.20000	0.00496247	0.0186866	0.00117456	3.0037	D	5	30/08/2020 19:46		0	0	0	0	0	0	0	0	0	0	0	0	0	0
1835	5	6	12	3d 08:44:02.85000	0d 04:13:36.23000	0.00496379	0.0186906	0.00117418	2.9935	D	5	30/08/2020 19:46		0	0	0	0	0	0	0	0	0	0	0	0	0	0
1836	5	6	12	3d 08:44:06.74000	0d 04:13:40.12000	0.00496506	0.0186944	0.00117441	2.9833	D	5	30/08/2020 19:46		0	0	0	0	0	0	0	0	0	0	0	0	0	0
1837	5	6	12	3d 08:44:10.56000	0d 04:13:43.94000	0.0049663	0.0186981	0.00117449	2.9729	D	5	30/08/2020 19:46		0	0	0	0	0	0	0	0	0	0	0	0	0	0
1838	5	6	12	3d 08:44:14.37000	0d 04:13:47.75000	0.00496755	0.0187018	0.00117441	2.9625	D	5	30/08/2020 19:46		0	0	0	0	0	0	0	0	0	0	0	0	0	0
1839	5	6	12	3d 08:44:18.18000	0d 04:13:51.56000	0.00496879	0.0187054	0.00117426	2.9523	D	5	30/08/2020 19:46		0	0	0	0	0	0	0	0	0	0	0	0	0	0
1840	5	6	12	3d 08:44:21.56000	0d 04:13:54.94000	0.00496989	0.0187087	0.00117433	2.9421	D	5	30/08/2020 19:46		0	0	0	0	0	0	0	0	0	0	0	0	0	0
1841	5	6	12	3d 08:44:25.05000	0d 04:13:58.43000	0.00497103	0.018712	0.00117449	2.932	D	5	30/08/2020 19:46		0	0	0	0	0	0	0	0	0	0	0	0	0	0
1842	5	6	12	3d 08:44:28.40000	0d 04:14:01.78000	0.00497212	0.0187152	0.00117456	2.9215	D	5	30/08/2020 19:46		0	0	0	0	0	0	0	0	0	0	0	0	0	0
1843	5	6	12	3d 08:44:31.75000	0d 04:14:05.13000	0.00497322	0.0187184	0.00117426	2.9113	D	5	30/08/2020 19:46		0	0	0	0	0	0	0	0	0	0	0	0	0	0
1844	5	6	12	3d 08:44:34.93000	0d 04:14:08.31000	0.00497425	0.0187214	0.00117418	2.9012	D	5	30/08/2020 19:46		0	0	0	0	0	0	0	0	0	0	0	0	0	0
1845	5	6	12	3d 08:44:37.98000	0d 04:14:11.36000	0.00497525	0.0187243	0.00117449	2.891	D	5	30/08/2020 19:46		0	0	0	0	0	0	0	0	0	0	0	0	0	0
1846	5	6	12	3d 08:44:41.02000	0d 04:14:14.40000	0.00497624	0.0187272	0.00117456	2.8806	D	5	30/08/2020 19:46		0	0	0	0	0	0	0	0	0	0	0	0	0	0
1847	5	6	12	3d 08:44:44.00000	0d 04:14:17.38000	0.00497721	0.01873	0.00117449	2.8704	D	5	30/08/2020 19:46		0	0	0	0	0	0	0	0	0	0	0	0	0	0
1848	5	6	12	3d 08:44:46.91000	0d 04:14:20.29000	0.00497816	0.0187327	0.00117449	2.86	D	5	30/08/2020 19:47		0	0	0	0	0	0	0	0	0	0	0	0	0	0
1849	5	6	12	3d 08:44:49.78000	0d 04:14:23.16000	0.0049791	0.0187354	0.00117426	2.8496	D	5	30/08/2020 19:47		0	0	0	0	0	0	0	0	0	0	0	0	0	0
1850	5	6	12	3d 08:44:52.56000	0d 04:14:25.94000	0.00498001	0.0187379	0.00117433	2.8396	D	5	30/08/2020 19:47		0	0	0	0	0	0	0	0	0	0	0	0	0	0
1851	5	6	12	3d 08:44:55.23000	0d 04:14:28.61000	0.00498088	0.0187404	0.00117449	2.8292	D	5	30/08/2020 19:47		0	0	0	0	0	0	0	0	0	0	0	0	0	0
1852	5	6	12	3d 08:44:57.92000	0d 04:14:31.30000	0.00498175	0.0187429	0.00117433	2.8188	D	5	30/08/2020 19:47		0	0	0	0	0	0	0	0	0	0	0	0	0	0
1853	5	6	12	3d 08:45:00.51000	0d 04:14:33.89000	0.0049826	0.0187453	0.00117441	2.8083	D	5	30/08/2020 19:47		0	0	0	0	0	0	0	0	0	0	0	0	0	0
1854	5	6	12	3d 08:45:03.14000	0d 04:14:36.52000	0.00498346	0.0187477	0.00117433	2.7977	D	5	30/08/2020 19:47		0	0	0	0	0	0	0	0	0	0	0	0	0	0
1855	5	6	12	3d 08:45:05.68000	0d 04:14:39.06000	0.00498429	0.01875	0.00117433	2.7874	D	5	30/08/2020 19:47		0	0	0	0	0	0	0	0	0	0	0	0	0	0
1856	5	6	12	3d 08:45:08.17000	0d 04:14:41.55000	0.0049851	0.0187522	0.00117441	2.777	D	5	30/08/2020 19:47		0	0	0	0	0	0	0	0	0	0	0	0	0	0
1857	5	6	12	3d 08:45:10.59000	0d 04:14:43.97000	0.00498589	0.0187544	0.00117411	2.7663	D	5	30/08/2020 19:47		0	0	0	0	0	0	0	0	0	0	0	0	0	0
1858	5	6	12	3d 08:45:13.04000	0d 04:14:46.42000	0.00498669	0.0187566	0.00117441	2.7559	D	5	30/08/2020 19:47		0	0	0	0	0	0	0	0	0	0	0	0	0	0
1859	5	6	12	3d 08:45:15.34000	0d 04:14:48.72000	0.00498744	0.0187587	0.00117426	2.7457	D	5	30/08/2020 19:47		0	0	0	0	0	0	0	0	0	0	0	0	0	0
1860	5	6	12	3d 08:45:17.60000	0d 04:14:50.98000	0.00498817	0.0187607	0.00117426	2.7355	D	5	30/08/2020 19:47		0	0	0	0	0	0	0	0	0	0	0	0	0	0
1861	5	6	12	3d 08:45:19.82000	0d 04:14:53.20000	0.0049889	0.0187627	0.00117464	2.7253	D	5	30/08/2020 19:47		0	0	0	0	0	0	0	0	0	0	0	0	0	0
1862	5	6	12	3d 08:45:21.99000	0d 04:14:55.37000	0.00498961	0.0187646	0.00117418	2.715	D	5	30/08/2020 19:47		0	0	0	0	0	0	0	0	0	0	0	0	0	0
1863	5	6	12	3d 08:45:24.15000	0d 04:14:57.53000	0.00499031	0.0187665	0.00117426	2.7045	D	5	30/08/2020 19:47		0	0	0	0	0	0	0	0	0	0	0	0	0	0
1864	5	6	12	3d 08:45:26.35000	0d 04:14:59.73000	0.00499103	0.0187685	0.00117433	2.6941	D	5	30/08/2020 19:47		0	0	0	0	0	0	0	0	0	0	0	0	0	0
1865	5	6	12	3d 08:45:28.46000	0d 04:15:01.84000	0.00499172	0.0187703	0.00117441	2.6838	D	5	30/08/2020 19:47		0	0	0	0	0	0	0	0	0	0	0	0	0	0
1866	5	6	12	3d 08:45:30.51000	0d 04:15:03.89000	0.00499239	0.0187721	0.00117426	2.6734	D	5	30/08/2020 19:47		0	0	0	0	0	0	0	0	0	0	0	0	0	0
1867	5	6	12	3d 08:45:32.60000	0d 04:15:05.98000	0.00499307	0.0187739	0.00117441	2.663	D	5	30/08/2020 19:47		0	0	0	0	0	0	0	0	0	0	0	0	0	0
1868	5	6	12	3d 08:45:34.58000	0d 04:15:07.96000	0.00499371	0.0187757	0.00117433	2.6528	D	5	30/08/2020 19:47		0	0	0	0	0	0	0	0	0	0	0	0	0	0
1869	5	6	12	3d 08:45:36.56000	0d 04:15:09.94000	0.00499436	0.0187774	0.00117433	2.6424	D	5	30/08/2020 19:47		0	0	0	0	0	0	0	0	0	0	0	0	0	0
1870	5	6	12	3d 08:45:38.54000	0d 04:15:11.92000	0.00499501	0.0187791	0.00117449	2.632	D	5	30/08/2020 19:47		0	0	0	0	0	0	0	0	0	0	0	0	0	0
1871	5	6	12	3d 08:45:40.51000	0d 04:15:13.89000	0.00499565	0.0187808	0.00117418	2.6215	D	5	30/08/2020 19:47		0	0	0	0	0	0	0	0	0	0	0	0	0	0
1872	5	6	12	3d 08:45:42.43000	0d 04:15:15.81000	0.00499627	0.0187824	0.00117464	2.6111	D	5	30/08/2020 19:47		0	0	0	0	0	0	0	0	0	0	0	0	0	0
1873	5	6	12	3d 08:45:44.33000	0d 04:15:17.71000	0.00499689	0.018784	0.00117449	2.6007	D	5	30/08/2020 19:48		0	0	0	0	0	0	0	0	0	0	0	0	0	0
1874	5	6	12	3d 08:45:46.21000	0d 04:15:19.59000	0.00499751	0.0187856	0.00117441	2.5902	D	5	30/08/2020 19:48		0	0	0	0	0	0	0	0	0	0	0	0	0	0
1875	5	6	12	3d 08:45:48.11000	0d 04:15:21.49000	0.00499813	0.0187872	0.00117426	2.5798	D	5	30/08/2020 19:48		0	0	0	0	0	0	0	0	0	0	0	0	0	0
1876	5	6	12	3d 08:45:49.95000	0d 04:15:23.33000	0.00499873	0.0187887	0.00117433	2.5695	D	5	30/08/2020 19:48		0	0	0	0	0	0	0	0	0	0	0	0	0	0
1877	5	6	12	3d 08:45:51.77000	0d 04:15:25.15000	0.00499932	0.0187903	0.00117441	2.5589	D	5	30/08/2020 19:48		0	0	0	0	0	0	0	0	0	0	0	0	0	0
1878	5	6	12	3d 08:45:53.63000	0d 04:15:27.01000	0.00499993	0.0187918	0.00117449	2.5484	D	5	30/08/2020 19:48		0	0	0	0	0	0	0	0	0	0	0	0	0	0
1879	5	6	12	3d 08:45:55.43000	0d 04:15:28.81000	0.00500051	0.0187933	0.00117441	2.5379	D	5	30/08/2020 19:48		0	0	0	0	0	0	0	0	0	0	0	0	0	0
1880	5	6	12	3d 08:45:57.27000	0d 04:15:30.65000	0.00500112	0.0187948	0.00117456	2.527	D	5	30/08/2020 19:48		0	0	0	0	0	0	0	0	0	0	0	0	0	0
1881	5	6	12	3d 08:45:59.09000	0d 04:15:32.47000	0.00500171	0.0187963	0.00117441	2.5167	D	5	30/08/2020 19:48		0	0	0	0	0	0	0	0	0	0	0	0	0	0
1882	5	6	12	3d 08:46:00.84000	0d 04:15:34.22000	0.00500228	0.0187978	0.00117449	2.506	D	5	30/08/2020 19:48		0	0	0	0	0	0	0	0	0	0	0	0	0	0
1883	5	6	12	3d 08:46:01.89000	0d 04:15:35.27000	0.00500262	0.0187986	0.00117433	2.5	D	133	30/08/2020 19:48		0	0	0	0	0	0	0	0	0	0	0	0	0	0
1884	5	6	13	3d 08:46:01.90000	0d 00:00:00.01000	0	0	0	2.6253	R	0	30/08/2020 19:48		0	0	0	0	0	0	0	0	0	0	0	0	0	0
1885	5	6	13	3d 08:46:03.90000	0d 00:00:02.01000	0	0	0	2.7977	R	1	30/08/2020 19:48		0	0	0	0	0	0	0	0	0	0	0	0	0	0
1886	5	6	13	3d 08:46:05.90000	0d 00:00:04.01000	0	0	0	2.9039	R	1	30/08/2020 19:48		0	0	0	0	0	0	0	0	0	0	0	0	0	0
1887	5	6	13	3d 08:46:07.90000	0d 00:00:06.01000	0	0	0	2.9892	R	1	30/08/2020 19:48		0	0	0	0	0	0	0	0	0	0	0	0	0	0
1888	5	6	13	3d 08:46:09.90000	0d 00:00:08.01000	0	0	0	3.0607	R	1	30/08/2020 19:48		0	0	0	0	0	0	0	0	0	0	0	0	0	0
1889	5	6	13	3d 08:46:11.89000	0d 00:00:10.00000	0	0	0	3.1218	R	129	30/08/2020 19:48		0	0	0	0	0	0	0	0	0	0	0	0	0	0
1890	6	7	9	3d 08:46:11.94000	0d 00:00:00.05000	0.00000002	0.00000005	0.0011767	3.2776	C	0	30/08/2020 19:48		0	0	0	0	0	0	0	0	0	0	0	0	0	0
1891	6	7	9	3d 08:46:12.11000	0d 00:00:00.22000	0.00000007	0.00000023	0.00117418	3.2987	C	5	30/08/2020 19:48		0	0	0	0	0	0	0	0	0	0	0	0	0	0
1892	6	7	9	3d 08:46:12.29000	0d 00:00:00.40000	0.00000013	0.00000043	0.00117441	3.3175	C	5	30/08/2020 19:48		0	0	0	0	0	0	0	0	0	0	0	0	0	0
1893	6	7	9	3d 08:46:12.48000	0d 00:00:00.59000	0.00000019	0.00000063	0.00117441	3.3347	C	5	30/08/2020 19:48		0	0	0	0	0	0	0	0	0	0	0	0	0	0
1894	6	7	9	3d 08:46:12.68000	0d 00:00:00.79000	0.00000026	0.00000085	0.00117441	3.3512	C	5	30/08/2020 19:48		0	0	0	0	0	0	0	0	0	0	0	0	0	0
1895	6	7	9	3d 08:46:12.90000	0d 00:00:01.01000	0.00000033	0.00000109	0.00117426	3.3677	C	5	30/08/2020 19:48		0	0	0	0	0	0	0	0	0	0	0	0	0	0
1896	6	7	9	3d 08:46:13.12000	0d 00:00:01.23000	0.0000004	0.00000134	0.00117441	3.3835	C	5	30/08/2020 19:48		0	0	0	0	0	0	0	0	0	0	0	0	0	0
1897	6	7	9	3d 08:46:13.35000	0d 00:00:01.46000	0.00000048	0.00000159	0.00117441	3.3991	C	5	30/08/2020 19:48		0	0	0	0	0	0	0	0	0	0	0	0	0	0
1898	6	7	9	3d 08:46:13.58000	0d 00:00:01.69000	0.00000055	0.00000185	0.00117441	3.4141	C	5	30/08/2020 19:48		0	0	0	0	0	0	0	0	0	0	0	0	0	0
1899	6	7	9	3d 08:46:13.82000	0d 00:00:01.93000	0.00000063	0.00000211	0.00117441	3.4289	C	5	30/08/2020 19:48		0	0	0	0	0	0	0	0	0	0	0	0	0	0
1900	6	7	9	3d 08:46:14.07000	0d 00:00:02.18000	0.00000071	0.0000024	0.00117441	3.4438	C	5	30/08/2020 19:48		0	0	0	0	0	0	0	0	0	0	0	0	0	0
1901	6	7	9	3d 08:46:14.33000	0d 00:00:02.44000	0.0000008	0.00000269	0.00117433	3.4583	C	5	30/08/2020 19:48		0	0	0	0	0	0	0	0	0	0	0	0	0	0
1902	6	7	9	3d 08:46:14.60000	0d 00:00:02.71000	0.00000088	0.00000299	0.00117433	3.4736	C	5	30/08/2020 19:48		0	0	0	0	0	0	0	0	0	0	0	0	0	0
1903	6	7	9	3d 08:46:14.88000	0d 00:00:02.99000	0.00000097	0.00000331	0.00117449	3.4881	C	5	30/08/2020 19:48		0	0	0	0	0	0	0	0	0	0	0	0	0	0
1904	6	7	9	3d 08:46:15.17000	0d 00:00:03.28000	0.00000107	0.00000364	0.00117456	3.5023	C	5	30/08/2020 19:48		0	0	0	0	0	0	0	0	0	0	0	0	0	0
1905	6	7	9	3d 08:46:15.46000	0d 00:00:03.57000	0.00000116	0.00000397	0.00117456	3.5163	C	5	30/08/2020 19:48		0	0	0	0	0	0	0	0	0	0	0	0	0	0
1906	6	7	9	3d 08:46:15.77000	0d 00:00:03.88000	0.00000127	0.00000433	0.00117426	3.5302	C	5	30/08/2020 19:48		0	0	0	0	0	0	0	0	0	0	0	0	0	0
1907	6	7	9	3d 08:46:16.08000	0d 00:00:04.19000	0.00000137	0.00000469	0.00117411	3.5439	C	5	30/08/2020 19:48		0	0	0	0	0	0	0	0	0	0	0	0	0	0
1908	6	7	9	3d 08:46:16.41000	0d 00:00:04.52000	0.00000147	0.00000507	0.00117426	3.5573	C	5	30/08/2020 19:48		0	0	0	0	0	0	0	0	0	0	0	0	0	0
1909	6	7	9	3d 08:46:16.76000	0d 00:00:04.87000	0.00000159	0.00000548	0.00117433	3.5709	C	5	30/08/2020 19:48		0	0	0	0	0	0	0	0	0	0	0	0	0	0
1910	6	7	9	3d 08:46:17.12000	0d 00:00:05.23000	0.00000171	0.0000059	0.00117449	3.5837	C	5	30/08/2020 19:48		0	0	0	0	0	0	0	0	0	0	0	0	0	0
1911	6	7	9	3d 08:46:17.50000	0d 00:00:05.61000	0.00000183	0.00000634	0.00117426	3.5967	C	5	30/08/2020 19:48		0	0	0	0	0	0	0	0	0	0	0	0	0	0
1912	6	7	9	3d 08:46:17.90000	0d 00:00:06.01000	0.00000196	0.00000681	0.00117456	3.6091	C	5	30/08/2020 19:48		0	0	0	0	0	0	0	0	0	0	0	0	0	0
1913	6	7	9	3d 08:46:18.32000	0d 00:00:06.43000	0.0000021	0.00000731	0.00117449	3.6214	C	5	30/08/2020 19:48		0	0	0	0	0	0	0	0	0	0	0	0	0	0
1914	6	7	9	3d 08:46:18.78000	0d 00:00:06.89000	0.00000225	0.00000785	0.00117449	3.6333	C	5	30/08/2020 19:48		0	0	0	0	0	0	0	0	0	0	0	0	0	0
1915	6	7	9	3d 08:46:19.29000	0d 00:00:07.40000	0.00000241	0.00000846	0.00117449	3.6452	C	5	30/08/2020 19:48		0	0	0	0	0	0	0	0	0	0	0	0	0	0
1916	6	7	9	3d 08:46:19.86000	0d 00:00:07.97000	0.0000026	0.00000914	0.00117433	3.6568	C	5	30/08/2020 19:48		0	0	0	0	0	0	0	0	0	0	0	0	0	0
1917	6	7	9	3d 08:46:20.51000	0d 00:00:08.62000	0.00000281	0.00000991	0.00117426	3.668	C	5	30/08/2020 19:48		0	0	0	0	0	0	0	0	0	0	0	0	0	0
1918	6	7	9	3d 08:46:21.29000	0d 00:00:09.40000	0.00000307	0.00001085	0.00117426	3.6791	C	5	30/08/2020 19:48		0	0	0	0	0	0	0	0	0	0	0	0	0	0
1919	6	7	9	3d 08:46:22.33000	0d 00:00:10.44000	0.00000341	0.0000121	0.00117456	3.6898	C	5	30/08/2020 19:48		0	0	0	0	0	0	0	0	0	0	0	0	0	0
1920	6	7	9	3d 08:46:23.63000	0d 00:00:11.74000	0.00000383	0.00001367	0.00117418	3.7002	C	5	30/08/2020 19:48		0	0	0	0	0	0	0	0	0	0	0	0	0	0
1921	6	7	9	3d 08:46:25.61000	0d 00:00:13.72000	0.00000448	0.00001606	0.00117441	3.7104	C	5	30/08/2020 19:48		0	0	0	0	0	0	0	0	0	0	0	0	0	0
1922	6	7	9	3d 08:46:28.83000	0d 00:00:16.94000	0.00000553	0.00001996	0.00117449	3.7206	C	5	30/08/2020 19:48		0	0	0	0	0	0	0	0	0	0	0	0	0	0
1923	6	7	9	3d 08:46:37.14000	0d 00:00:25.25000	0.00000824	0.00003007	0.00117433	3.7307	C	5	30/08/2020 19:48		0	0	0	0	0	0	0	0	0	0	0	0	0	0
1924	6	7	9	3d 08:47:07.78000	0d 00:00:55.89000	0.00001823	0.00006733	0.00117441	3.7206	C	5	30/08/2020 19:49		0	0	0	0	0	0	0	0	0	0	0	0	0	0
1925	6	7	9	3d 08:47:27.10000	0d 00:01:15.21000	0.00002453	0.00009075	0.00117418	3.7105	C	5	30/08/2020 19:49		0	0	0	0	0	0	0	0	0	0	0	0	0	0
1926	6	7	9	3d 08:47:57.81000	0d 00:01:45.92000	0.00003455	0.00012787	0.00117449	3.7003	C	5	30/08/2020 19:50		0	0	0	0	0	0	0	0	0	0	0	0	0	0
1927	6	7	9	3d 08:49:06.84000	0d 00:02:54.95000	0.00005707	0.00021106	0.00117433	3.6902	C	5	30/08/2020 19:51		0	0	0	0	0	0	0	0	0	0	0	0	0	0
1928	6	7	9	3d 08:54:06.84000	0d 00:07:54.95000	0.00015494	0.0005717	0.00117426	3.6832	C	1	30/08/2020 19:56		0	0	0	0	0	0	0	0	0	0	0	0	0	0
1929	6	7	9	3d 08:59:06.84000	0d 00:12:54.95000	0.0002528	0.00093224	0.00117456	3.6849	C	1	30/08/2020 20:01		0	0	0	0	0	0	0	0	0	0	0	0	0	0
1930	6	7	9	3d 09:04:06.84000	0d 00:17:54.95000	0.00035067	0.00129301	0.00117456	3.6878	C	1	30/08/2020 20:06		0	0	0	0	0	0	0	0	0	0	0	0	0	0
1931	6	7	9	3d 09:09:06.84000	0d 00:22:54.95000	0.00044853	0.00165412	0.00117441	3.6918	C	1	30/08/2020 20:11		0	0	0	0	0	0	0	0	0	0	0	0	0	0
1932	6	7	9	3d 09:14:06.84000	0d 00:27:54.95000	0.0005464	0.0020156	0.00117426	3.6956	C	1	30/08/2020 20:16		0	0	0	0	0	0	0	0	0	0	0	0	0	0
1933	6	7	9	3d 09:19:06.84000	0d 00:32:54.95000	0.00064426	0.00237747	0.00117449	3.6997	C	1	30/08/2020 20:21		0	0	0	0	0	0	0	0	0	0	0	0	0	0
1934	6	7	9	3d 09:24:06.84000	0d 00:37:54.95000	0.00074213	0.00273975	0.00117433	3.7037	C	1	30/08/2020 20:26		0	0	0	0	0	0	0	0	0	0	0	0	0	0
1935	6	7	9	3d 09:29:06.84000	0d 00:42:54.95000	0.00083999	0.00310247	0.00117449	3.7089	C	1	30/08/2020 20:31		0	0	0	0	0	0	0	0	0	0	0	0	0	0
1936	6	7	9	3d 09:34:06.84000	0d 00:47:54.95000	0.00093786	0.00346566	0.00117441	3.7136	C	1	30/08/2020 20:36		0	0	0	0	0	0	0	0	0	0	0	0	0	0
1937	6	7	9	3d 09:39:06.84000	0d 00:52:54.95000	0.00103572	0.00382933	0.00117456	3.7186	C	1	30/08/2020 20:41		0	0	0	0	0	0	0	0	0	0	0	0	0	0
1938	6	7	9	3d 09:44:06.84000	0d 00:57:54.95000	0.00113359	0.00419354	0.00117433	3.7241	C	1	30/08/2020 20:46		0	0	0	0	0	0	0	0	0	0	0	0	0	0
1939	6	7	9	3d 09:49:06.84000	0d 01:02:54.95000	0.00123145	0.00455827	0.00117456	3.7293	C	1	30/08/2020 20:51		0	0	0	0	0	0	0	0	0	0	0	0	0	0
1940	6	7	9	3d 09:54:06.84000	0d 01:07:54.95000	0.00132932	0.00492354	0.00117426	3.7351	C	1	30/08/2020 20:56		0	0	0	0	0	0	0	0	0	0	0	0	0	0
1941	6	7	9	3d 09:59:06.84000	0d 01:12:54.95000	0.00142718	0.00528935	0.00117433	3.7407	C	1	30/08/2020 21:01		0	0	0	0	0	0	0	0	0	0	0	0	0	0
1942	6	7	9	3d 10:04:06.84000	0d 01:17:54.95000	0.00152505	0.0056557	0.00117449	3.7461	C	1	30/08/2020 21:06		0	0	0	0	0	0	0	0	0	0	0	0	0	0
1943	6	7	9	3d 10:09:06.84000	0d 01:22:54.95000	0.00162291	0.00602257	0.00117441	3.7516	C	1	30/08/2020 21:11		0	0	0	0	0	0	0	0	0	0	0	0	0	0
1944	6	7	9	3d 10:14:06.84000	0d 01:27:54.95000	0.00172078	0.00638996	0.00117441	3.7568	C	1	30/08/2020 21:16		0	0	0	0	0	0	0	0	0	0	0	0	0	0
1945	6	7	9	3d 10:19:06.84000	0d 01:32:54.95000	0.00181864	0.00675786	0.00117464	3.7617	C	1	30/08/2020 21:21		0	0	0	0	0	0	0	0	0	0	0	0	0	0
1946	6	7	9	3d 10:24:06.84000	0d 01:37:54.95000	0.00191651	0.00712627	0.00117464	3.767	C	1	30/08/2020 21:26		0	0	0	0	0	0	0	0	0	0	0	0	0	0
1947	6	7	9	3d 10:29:06.84000	0d 01:42:54.95000	0.00201437	0.00749519	0.00117449	3.7723	C	1	30/08/2020 21:31		0	0	0	0	0	0	0	0	0	0	0	0	0	0
1948	6	7	9	3d 10:34:06.84000	0d 01:47:54.95000	0.00211224	0.00786464	0.00117433	3.7777	C	1	30/08/2020 21:36		0	0	0	0	0	0	0	0	0	0	0	0	0	0
1949	6	7	9	3d 10:39:06.84000	0d 01:52:54.95000	0.0022101	0.00823462	0.00117456	3.7832	C	1	30/08/2020 21:41		0	0	0	0	0	0	0	0	0	0	0	0	0	0
1950	6	7	9	3d 10:44:06.84000	0d 01:57:54.95000	0.00230797	0.00860517	0.00117456	3.7891	C	1	30/08/2020 21:46		0	0	0	0	0	0	0	0	0	0	0	0	0	0
1951	6	7	9	3d 10:49:06.84000	0d 02:02:54.95000	0.00240583	0.00897631	0.00117426	3.7955	C	1	30/08/2020 21:51		0	0	0	0	0	0	0	0	0	0	0	0	0	0
1952	6	7	9	3d 10:54:06.84000	0d 02:07:54.95000	0.0025037	0.00934809	0.00117441	3.8024	C	1	30/08/2020 21:56		0	0	0	0	0	0	0	0	0	0	0	0	0	0
1953	6	7	9	3d 10:59:06.84000	0d 02:12:54.95000	0.00260156	0.00972056	0.00117441	3.8096	C	1	30/08/2020 22:01		0	0	0	0	0	0	0	0	0	0	0	0	0	0
1954	6	7	9	3d 11:04:06.84000	0d 02:17:54.95000	0.00269943	0.0100938	0.00117456	3.8175	C	1	30/08/2020 22:06		0	0	0	0	0	0	0	0	0	0	0	0	0	0
1955	6	7	9	3d 11:09:06.84000	0d 02:22:54.95000	0.00279729	0.0104678	0.00117449	3.8265	C	1	30/08/2020 22:11		0	0	0	0	0	0	0	0	0	0	0	0	0	0
1956	6	7	9	3d 11:14:06.84000	0d 02:27:54.95000	0.00289516	0.0108428	0.00117449	3.8363	C	1	30/08/2020 22:16		0	0	0	0	0	0	0	0	0	0	0	0	0	0
1957	6	7	9	3d 11:18:46.93000	0d 02:32:35.04000	0.00298653	0.0111938	0.00117449	3.8463	C	5	30/08/2020 22:21		0	0	0	0	0	0	0	0	0	0	0	0	0	0
1958	6	7	9	3d 11:23:06.40000	0d 02:36:54.51000	0.00307117	0.0115197	0.00117433	3.8564	C	5	30/08/2020 22:25		0	0	0	0	0	0	0	0	0	0	0	0	0	0
1959	6	7	9	3d 11:27:03.91000	0d 02:40:52.02000	0.00314865	0.0118189	0.00117464	3.8665	C	5	30/08/2020 22:29		0	0	0	0	0	0	0	0	0	0	0	0	0	0
1960	6	7	9	3d 11:30:52.00000	0d 02:44:40.11000	0.00322306	0.012107	0.00117449	3.8766	C	5	30/08/2020 22:33		0	0	0	0	0	0	0	0	0	0	0	0	0	0
1961	6	7	9	3d 11:34:22.17000	0d 02:48:10.28000	0.00329162	0.0123731	0.00117426	3.8868	C	5	30/08/2020 22:36		0	0	0	0	0	0	0	0	0	0	0	0	0	0
1962	6	7	9	3d 11:37:48.99000	0d 02:51:37.10000	0.00335909	0.0126357	0.00117426	3.8968	C	5	30/08/2020 22:40		0	0	0	0	0	0	0	0	0	0	0	0	0	0
1963	6	7	9	3d 11:41:05.41000	0d 02:54:53.52000	0.00342316	0.0128857	0.00117449	3.9069	C	5	30/08/2020 22:43		0	0	0	0	0	0	0	0	0	0	0	0	0	0
1964	6	7	9	3d 11:44:19.42000	0d 02:58:07.53000	0.00348645	0.0131333	0.00117433	3.917	C	5	30/08/2020 22:46		0	0	0	0	0	0	0	0	0	0	0	0	0	0
1965	6	7	9	3d 11:47:24.62000	0d 03:01:12.73000	0.00354687	0.0133702	0.00117426	3.9272	C	5	30/08/2020 22:49		0	0	0	0	0	0	0	0	0	0	0	0	0	0
1966	6	7	9	3d 11:50:28.80000	0d 03:04:16.91000	0.00360695	0.0136065	0.00117441	3.9373	C	5	30/08/2020 22:52		0	0	0	0	0	0	0	0	0	0	0	0	0	0
1967	6	7	9	3d 11:53:27.57000	0d 03:07:15.68000	0.00366527	0.0138364	0.00117426	3.9474	C	5	30/08/2020 22:55		0	0	0	0	0	0	0	0	0	0	0	0	0	0
1968	6	7	9	3d 11:56:23.58000	0d 03:10:11.69000	0.00372268	0.0140633	0.00117426	3.9574	C	5	30/08/2020 22:58		0	0	0	0	0	0	0	0	0	0	0	0	0	0
1969	6	7	9	3d 11:59:15.72000	0d 03:13:03.83000	0.00377884	0.0142858	0.00117441	3.9675	C	5	30/08/2020 23:01		0	0	0	0	0	0	0	0	0	0	0	0	0	0
1970	6	7	9	3d 12:02:07.42000	0d 03:15:55.53000	0.00383485	0.0145083	0.00117433	3.9776	C	5	30/08/2020 23:04		0	0	0	0	0	0	0	0	0	0	0	0	0	0
1971	6	7	9	3d 12:05:00.42000	0d 03:18:48.53000	0.00389129	0.0147331	0.00117418	3.9876	C	5	30/08/2020 23:07		0	0	0	0	0	0	0	0	0	0	0	0	0	0
1972	6	7	9	3d 12:07:49.16000	0d 03:21:37.27000	0.00394633	0.0149528	0.00117433	3.9977	C	5	30/08/2020 23:10		0	0	0	0	0	0	0	0	0	0	0	0	0	0
1973	6	7	9	3d 12:10:36.61000	0d 03:24:24.72000	0.00400096	0.0151715	0.00117433	4.0078	C	5	30/08/2020 23:12		0	0	0	0	0	0	0	0	0	0	0	0	0	0
1974	6	7	9	3d 12:13:24.34000	0d 03:27:12.45000	0.00405567	0.0153911	0.00117456	4.018	C	5	30/08/2020 23:15		0	0	0	0	0	0	0	0	0	0	0	0	0	0
1975	6	7	9	3d 12:16:13.57000	0d 03:30:01.68000	0.00411088	0.0156131	0.00117449	4.0281	C	5	30/08/2020 23:18		0	0	0	0	0	0	0	0	0	0	0	0	0	0
1976	6	7	9	3d 12:18:56.88000	0d 03:32:44.99000	0.00416415	0.015828	0.00117433	4.0381	C	5	30/08/2020 23:21		0	0	0	0	0	0	0	0	0	0	0	0	0	0
1977	6	7	9	3d 12:21:36.37000	0d 03:35:24.48000	0.00421618	0.0160384	0.00117449	4.0482	C	5	30/08/2020 23:23		0	0	0	0	0	0	0	0	0	0	0	0	0	0
1978	6	7	9	3d 12:24:17.09000	0d 03:38:05.20000	0.00426861	0.0162509	0.00117433	4.0583	C	5	30/08/2020 23:26		0	0	0	0	0	0	0	0	0	0	0	0	0	0
1979	6	7	9	3d 12:26:57.59000	0d 03:40:45.70000	0.00432097	0.0164636	0.00117433	4.0684	C	5	30/08/2020 23:29		0	0	0	0	0	0	0	0	0	0	0	0	0	0
1980	6	7	9	3d 12:29:34.88000	0d 03:43:22.99000	0.00437228	0.0166726	0.00117449	4.0784	C	5	30/08/2020 23:31		0	0	0	0	0	0	0	0	0	0	0	0	0	0
1981	6	7	9	3d 12:32:08.30000	0d 03:45:56.41000	0.00442233	0.016877	0.00117433	4.0885	C	5	30/08/2020 23:34		0	0	0	0	0	0	0	0	0	0	0	0	0	0
1982	6	7	9	3d 12:34:40.33000	0d 03:48:28.44000	0.00447192	0.01708	0.00117464	4.0986	C	5	30/08/2020 23:36		0	0	0	0	0	0	0	0	0	0	0	0	0	0
1983	6	7	9	3d 12:37:09.97000	0d 03:50:58.08000	0.00452074	0.0172803	0.00117426	4.1086	C	5	30/08/2020 23:39		0	0	0	0	0	0	0	0	0	0	0	0	0	0
1984	6	7	9	3d 12:39:39.30000	0d 03:53:27.41000	0.00456945	0.0174807	0.00117441	4.1187	C	5	30/08/2020 23:41		0	0	0	0	0	0	0	0	0	0	0	0	0	0
1985	6	7	9	3d 12:42:05.59000	0d 03:55:53.70000	0.00461717	0.0176775	0.00117441	4.1289	C	5	30/08/2020 23:44		0	0	0	0	0	0	0	0	0	0	0	0	0	0
[truncated: 3,127 more rows]
