# Supplementary material for: Experimental data of cathodes manufactured in a convective dryer at the pilot-plant scale, and charge and discharge capacities of half-coin lithium-ion cells
Source: Data Brief. 2021 Dec 16;40:107720. doi: 10.1016/j.dib.2021.107720 (PMC8703052; doi:10.1016/j.dib.2021.107720)
Supplement: Supplementary file 1 [file mmc1.zip › Maccor/NEX_CAT2_6_3.csv]

Name:	NEX_CAT2_6_3
Channel:	22
Tester	Maccor #2
Procedure	NEX_NMC_Form_Rate_ASI.000
Description	NEX NMC Cathode Rate & ASI Measurement
Started	17/08/2020 17:08
SCap	0
C Rate	0.005944
Ch. max. V	8.00 V
DisCh. min. V	-2.00 V
Ch. max. I	5.000 A
DisCh. max. I	5.000 A
Comment:	CAT2_6_3
SMB hdr:	SMBLabel
Rec	Cycle P	Cycle C	Step	TestTime	StepTime	Cap. [Ah]	Ener. [Wh]	Current [A]	Voltage [V]	Md	ES	DPT Time		VAR1	VAR2	VAR3	VAR4	VAR5	VAR6	VAR7	VAR8	VAR9	VAR10	VAR11	VAR12	VAR13	VAR14
1	0	1	1	0d 00:00:00.00000	0d 00:00:00.00000	0	0	0	3.2551	R	0	17/08/2020 17:08		0	0	0	0	0	0	0	0	0	0	0	0	0	0
2	0	1	1	0d 00:05:00.00000	0d 00:05:00.00000	0	0	0	3.2573	R	1	17/08/2020 17:13		0	0	0	0	0	0	0	0	0	0	0	0	0	0
3	0	1	1	0d 00:10:00.00000	0d 00:10:00.00000	0	0	0	3.257	R	1	17/08/2020 17:18		0	0	0	0	0	0	0	0	0	0	0	0	0	0
4	0	1	1	0d 00:15:00.00000	0d 00:15:00.00000	0	0	0	3.2566	R	1	17/08/2020 17:23		0	0	0	0	0	0	0	0	0	0	0	0	0	0
5	0	1	1	0d 00:20:00.00000	0d 00:20:00.00000	0	0	0	3.2561	R	1	17/08/2020 17:28		0	0	0	0	0	0	0	0	0	0	0	0	0	0
6	0	1	1	0d 00:25:00.00000	0d 00:25:00.00000	0	0	0	3.2554	R	1	17/08/2020 17:33		0	0	0	0	0	0	0	0	0	0	0	0	0	0
7	0	1	1	0d 00:30:00.00000	0d 00:30:00.00000	0	0	0	3.2549	R	129	17/08/2020 17:38		0	0	0	0	0	0	0	0	0	0	0	0	0	0
8	0	1	2	0d 00:30:00.03000	0d 00:00:00.03000	0	0.00000001	0.00029931	3.3616	C	0	17/08/2020 17:38		0	0	0	0	0	0	0	0	0	0	0	0	0	0
9	0	1	2	0d 00:30:00.19000	0d 00:00:00.19000	0.00000002	0.00000005	0.00029717	3.3877	C	5	17/08/2020 17:38		0	0	0	0	0	0	0	0	0	0	0	0	0	0
10	0	1	2	0d 00:30:00.37000	0d 00:00:00.37000	0.00000003	0.0000001	0.00029709	3.4058	C	5	17/08/2020 17:38		0	0	0	0	0	0	0	0	0	0	0	0	0	0
11	0	1	2	0d 00:30:00.57000	0d 00:00:00.57000	0.00000005	0.00000016	0.00029702	3.4226	C	5	17/08/2020 17:38		0	0	0	0	0	0	0	0	0	0	0	0	0	0
12	0	1	2	0d 00:30:00.79000	0d 00:00:00.79000	0.00000006	0.00000022	0.00029717	3.4388	C	5	17/08/2020 17:38		0	0	0	0	0	0	0	0	0	0	0	0	0	0
13	0	1	2	0d 00:30:01.02000	0d 00:00:01.02000	0.00000008	0.00000029	0.00029709	3.4543	C	5	17/08/2020 17:38		0	0	0	0	0	0	0	0	0	0	0	0	0	0
14	0	1	2	0d 00:30:01.26000	0d 00:00:01.26000	0.0000001	0.00000035	0.00029725	3.4691	C	5	17/08/2020 17:38		0	0	0	0	0	0	0	0	0	0	0	0	0	0
15	0	1	2	0d 00:30:01.51000	0d 00:00:01.51000	0.00000012	0.00000043	0.00029709	3.4839	C	5	17/08/2020 17:38		0	0	0	0	0	0	0	0	0	0	0	0	0	0
16	0	1	2	0d 00:30:01.78000	0d 00:00:01.78000	0.00000015	0.0000005	0.00029717	3.4981	C	5	17/08/2020 17:38		0	0	0	0	0	0	0	0	0	0	0	0	0	0
17	0	1	2	0d 00:30:02.07000	0d 00:00:02.07000	0.00000017	0.00000059	0.00029702	3.5123	C	5	17/08/2020 17:38		0	0	0	0	0	0	0	0	0	0	0	0	0	0
18	0	1	2	0d 00:30:02.37000	0d 00:00:02.37000	0.00000019	0.00000067	0.00029725	3.5257	C	5	17/08/2020 17:38		0	0	0	0	0	0	0	0	0	0	0	0	0	0
19	0	1	2	0d 00:30:02.69000	0d 00:00:02.69000	0.00000022	0.00000077	0.00029709	3.5389	C	5	17/08/2020 17:38		0	0	0	0	0	0	0	0	0	0	0	0	0	0
20	0	1	2	0d 00:30:03.03000	0d 00:00:03.03000	0.00000025	0.00000087	0.00029709	3.5518	C	5	17/08/2020 17:38		0	0	0	0	0	0	0	0	0	0	0	0	0	0
21	0	1	2	0d 00:30:03.40000	0d 00:00:03.40000	0.00000028	0.00000098	0.00029694	3.5645	C	5	17/08/2020 17:38		0	0	0	0	0	0	0	0	0	0	0	0	0	0
22	0	1	2	0d 00:30:03.80000	0d 00:00:03.80000	0.00000031	0.00000109	0.00029709	3.5772	C	5	17/08/2020 17:38		0	0	0	0	0	0	0	0	0	0	0	0	0	0
23	0	1	2	0d 00:30:04.25000	0d 00:00:04.25000	0.00000035	0.00000123	0.00029725	3.5898	C	5	17/08/2020 17:38		0	0	0	0	0	0	0	0	0	0	0	0	0	0
24	0	1	2	0d 00:30:04.73000	0d 00:00:04.73000	0.00000039	0.00000137	0.00029717	3.6019	C	5	17/08/2020 17:38		0	0	0	0	0	0	0	0	0	0	0	0	0	0
25	0	1	2	0d 00:30:05.24000	0d 00:00:05.24000	0.00000043	0.00000152	0.00029702	3.6133	C	5	17/08/2020 17:38		0	0	0	0	0	0	0	0	0	0	0	0	0	0
26	0	1	2	0d 00:30:05.83000	0d 00:00:05.83000	0.00000048	0.0000017	0.00029694	3.6252	C	5	17/08/2020 17:38		0	0	0	0	0	0	0	0	0	0	0	0	0	0
27	0	1	2	0d 00:30:06.49000	0d 00:00:06.49000	0.00000054	0.0000019	0.00029702	3.6367	C	5	17/08/2020 17:38		0	0	0	0	0	0	0	0	0	0	0	0	0	0
28	0	1	2	0d 00:30:07.24000	0d 00:00:07.24000	0.0000006	0.00000212	0.00029709	3.6478	C	5	17/08/2020 17:38		0	0	0	0	0	0	0	0	0	0	0	0	0	0
29	0	1	2	0d 00:30:08.16000	0d 00:00:08.16000	0.00000067	0.0000024	0.00029725	3.6587	C	5	17/08/2020 17:38		0	0	0	0	0	0	0	0	0	0	0	0	0	0
30	0	1	2	0d 00:30:09.34000	0d 00:00:09.34000	0.00000077	0.00000276	0.00029717	3.6698	C	5	17/08/2020 17:38		0	0	0	0	0	0	0	0	0	0	0	0	0	0
31	0	1	2	0d 00:30:11.04000	0d 00:00:11.04000	0.00000091	0.00000327	0.00029732	3.6802	C	5	17/08/2020 17:38		0	0	0	0	0	0	0	0	0	0	0	0	0	0
32	0	1	2	0d 00:30:13.83000	0d 00:00:13.83000	0.00000114	0.00000412	0.00029709	3.6905	C	5	17/08/2020 17:38		0	0	0	0	0	0	0	0	0	0	0	0	0	0
33	0	1	2	0d 00:30:23.11000	0d 00:00:23.11000	0.00000191	0.00000695	0.00029725	3.7006	C	5	17/08/2020 17:38		0	0	0	0	0	0	0	0	0	0	0	0	0	0
34	0	1	2	0d 00:30:50.79000	0d 00:00:50.79000	0.00000419	0.0000154	0.00029694	3.6904	C	5	17/08/2020 17:39		0	0	0	0	0	0	0	0	0	0	0	0	0	0
35	0	1	2	0d 00:31:13.15000	0d 00:01:13.15000	0.00000604	0.0000222	0.00029709	3.6803	C	5	17/08/2020 17:39		0	0	0	0	0	0	0	0	0	0	0	0	0	0
36	0	1	2	0d 00:31:48.04000	0d 00:01:48.04000	0.00000892	0.00003278	0.00029702	3.6703	C	5	17/08/2020 17:39		0	0	0	0	0	0	0	0	0	0	0	0	0	0
37	0	1	2	0d 00:33:12.87000	0d 00:03:12.87000	0.00001592	0.00005844	0.00029709	3.6602	C	5	17/08/2020 17:41		0	0	0	0	0	0	0	0	0	0	0	0	0	0
38	0	1	2	0d 00:43:12.87000	0d 00:13:12.87000	0.00006544	0.00023949	0.00029717	3.6558	C	1	17/08/2020 17:51		0	0	0	0	0	0	0	0	0	0	0	0	0	0
39	0	1	2	0d 00:53:12.87000	0d 00:23:12.87000	0.00011497	0.00042062	0.00029709	3.6587	C	1	17/08/2020 18:01		0	0	0	0	0	0	0	0	0	0	0	0	0	0
40	0	1	2	0d 01:03:12.87000	0d 00:33:12.87000	0.00016449	0.00060188	0.00029732	3.6619	C	1	17/08/2020 18:11		0	0	0	0	0	0	0	0	0	0	0	0	0	0
41	0	1	2	0d 01:13:12.87000	0d 00:43:12.87000	0.00021401	0.00078332	0.00029732	3.6655	C	1	17/08/2020 18:21		0	0	0	0	0	0	0	0	0	0	0	0	0	0
42	0	1	2	0d 01:23:12.87000	0d 00:53:12.87000	0.00026353	0.00096493	0.00029725	3.6684	C	1	17/08/2020 18:31		0	0	0	0	0	0	0	0	0	0	0	0	0	0
43	0	1	2	0d 01:33:12.87000	0d 01:03:12.87000	0.00031306	0.00114668	0.00029709	3.671	C	1	17/08/2020 18:41		0	0	0	0	0	0	0	0	0	0	0	0	0	0
44	0	1	2	0d 01:43:12.87000	0d 01:13:12.87000	0.00036258	0.00132852	0.00029709	3.6727	C	1	17/08/2020 18:51		0	0	0	0	0	0	0	0	0	0	0	0	0	0
45	0	1	2	0d 01:53:12.87000	0d 01:23:12.87000	0.0004121	0.00151046	0.00029709	3.6748	C	1	17/08/2020 19:01		0	0	0	0	0	0	0	0	0	0	0	0	0	0
46	0	1	2	0d 02:03:12.87000	0d 01:33:12.87000	0.00046163	0.0016925	0.00029725	3.6767	C	1	17/08/2020 19:11		0	0	0	0	0	0	0	0	0	0	0	0	0	0
47	0	1	2	0d 02:13:12.87000	0d 01:43:12.87000	0.00051115	0.00187462	0.00029702	3.6785	C	1	17/08/2020 19:21		0	0	0	0	0	0	0	0	0	0	0	0	0	0
48	0	1	2	0d 02:23:12.87000	0d 01:53:12.87000	0.00056067	0.00205683	0.00029725	3.68	C	1	17/08/2020 19:31		0	0	0	0	0	0	0	0	0	0	0	0	0	0
49	0	1	2	0d 02:33:12.87000	0d 02:03:12.87000	0.0006102	0.00223912	0.00029747	3.6815	C	1	17/08/2020 19:41		0	0	0	0	0	0	0	0	0	0	0	0	0	0
50	0	1	2	0d 02:43:12.87000	0d 02:13:12.87000	0.00065972	0.00242148	0.00029709	3.6831	C	1	17/08/2020 19:51		0	0	0	0	0	0	0	0	0	0	0	0	0	0
51	0	1	2	0d 02:53:12.87000	0d 02:23:12.87000	0.00070924	0.00260392	0.00029717	3.6846	C	1	17/08/2020 20:01		0	0	0	0	0	0	0	0	0	0	0	0	0	0
52	0	1	2	0d 03:03:12.87000	0d 02:33:12.87000	0.00075877	0.00278643	0.00029725	3.686	C	1	17/08/2020 20:11		0	0	0	0	0	0	0	0	0	0	0	0	0	0
53	0	1	2	0d 03:13:12.87000	0d 02:43:12.87000	0.00080829	0.00296902	0.00029709	3.6876	C	1	17/08/2020 20:21		0	0	0	0	0	0	0	0	0	0	0	0	0	0
54	0	1	2	0d 03:23:12.87000	0d 02:53:12.87000	0.00085781	0.00315168	0.00029725	3.689	C	1	17/08/2020 20:31		0	0	0	0	0	0	0	0	0	0	0	0	0	0
55	0	1	2	0d 03:33:12.87000	0d 03:03:12.87000	0.00090734	0.00333441	0.00029725	3.6904	C	1	17/08/2020 20:41		0	0	0	0	0	0	0	0	0	0	0	0	0	0
56	0	1	2	0d 03:43:12.87000	0d 03:13:12.87000	0.00095686	0.00351722	0.00029725	3.6921	C	1	17/08/2020 20:51		0	0	0	0	0	0	0	0	0	0	0	0	0	0
57	0	1	2	0d 03:53:12.87000	0d 03:23:12.87000	0.00100638	0.0037001	0.00029709	3.6934	C	1	17/08/2020 21:01		0	0	0	0	0	0	0	0	0	0	0	0	0	0
58	0	1	2	0d 04:03:12.87000	0d 03:33:12.87000	0.00105591	0.00388305	0.00029732	3.6951	C	1	17/08/2020 21:11		0	0	0	0	0	0	0	0	0	0	0	0	0	0
59	0	1	2	0d 04:13:12.87000	0d 03:43:12.87000	0.00110543	0.00406608	0.00029725	3.6965	C	1	17/08/2020 21:21		0	0	0	0	0	0	0	0	0	0	0	0	0	0
60	0	1	2	0d 04:23:12.87000	0d 03:53:12.87000	0.00115495	0.00424919	0.00029732	3.6982	C	1	17/08/2020 21:31		0	0	0	0	0	0	0	0	0	0	0	0	0	0
61	0	1	2	0d 04:33:12.87000	0d 04:03:12.87000	0.00120448	0.00443237	0.00029694	3.6997	C	1	17/08/2020 21:41		0	0	0	0	0	0	0	0	0	0	0	0	0	0
62	0	1	2	0d 04:43:12.87000	0d 04:13:12.87000	0.001254	0.00461563	0.00029717	3.7012	C	1	17/08/2020 21:51		0	0	0	0	0	0	0	0	0	0	0	0	0	0
63	0	1	2	0d 04:53:12.87000	0d 04:23:12.87000	0.00130352	0.00479898	0.00029709	3.7029	C	1	17/08/2020 22:01		0	0	0	0	0	0	0	0	0	0	0	0	0	0
64	0	1	2	0d 05:03:12.87000	0d 04:33:12.87000	0.00135305	0.00498241	0.00029709	3.7049	C	1	17/08/2020 22:11		0	0	0	0	0	0	0	0	0	0	0	0	0	0
65	0	1	2	0d 05:13:12.87000	0d 04:43:12.87000	0.00140257	0.00516592	0.00029702	3.7064	C	1	17/08/2020 22:21		0	0	0	0	0	0	0	0	0	0	0	0	0	0
66	0	1	2	0d 05:23:12.87000	0d 04:53:12.87000	0.00145209	0.00534952	0.00029709	3.7079	C	1	17/08/2020 22:31		0	0	0	0	0	0	0	0	0	0	0	0	0	0
67	0	1	2	0d 05:33:12.87000	0d 05:03:12.87000	0.00150162	0.00553321	0.00029702	3.7101	C	1	17/08/2020 22:41		0	0	0	0	0	0	0	0	0	0	0	0	0	0
68	0	1	2	0d 05:43:12.87000	0d 05:13:12.87000	0.00155114	0.00571699	0.00029732	3.7116	C	1	17/08/2020 22:51		0	0	0	0	0	0	0	0	0	0	0	0	0	0
69	0	1	2	0d 05:53:12.87000	0d 05:23:12.87000	0.00160066	0.00590086	0.00029709	3.7137	C	1	17/08/2020 23:01		0	0	0	0	0	0	0	0	0	0	0	0	0	0
70	0	1	2	0d 06:03:12.87000	0d 05:33:12.87000	0.00165018	0.00608482	0.00029702	3.7154	C	1	17/08/2020 23:11		0	0	0	0	0	0	0	0	0	0	0	0	0	0
71	0	1	2	0d 06:13:12.87000	0d 05:43:12.87000	0.00169971	0.00626888	0.00029709	3.7177	C	1	17/08/2020 23:21		0	0	0	0	0	0	0	0	0	0	0	0	0	0
72	0	1	2	0d 06:23:12.87000	0d 05:53:12.87000	0.00174923	0.00645305	0.00029702	3.7195	C	1	17/08/2020 23:31		0	0	0	0	0	0	0	0	0	0	0	0	0	0
73	0	1	2	0d 06:33:12.87000	0d 06:03:12.87000	0.00179875	0.00663731	0.00029717	3.7217	C	1	17/08/2020 23:41		0	0	0	0	0	0	0	0	0	0	0	0	0	0
74	0	1	2	0d 06:43:12.87000	0d 06:13:12.87000	0.00184828	0.00682168	0.00029717	3.724	C	1	17/08/2020 23:51		0	0	0	0	0	0	0	0	0	0	0	0	0	0
75	0	1	2	0d 06:53:12.87000	0d 06:23:12.87000	0.0018978	0.00700615	0.00029732	3.7261	C	1	18/08/2020 00:01		0	0	0	0	0	0	0	0	0	0	0	0	0	0
76	0	1	2	0d 07:03:12.87000	0d 06:33:12.87000	0.00194732	0.00719073	0.0002974	3.7282	C	1	18/08/2020 00:11		0	0	0	0	0	0	0	0	0	0	0	0	0	0
77	0	1	2	0d 07:13:12.87000	0d 06:43:12.87000	0.00199685	0.00737542	0.00029725	3.7307	C	1	18/08/2020 00:21		0	0	0	0	0	0	0	0	0	0	0	0	0	0
78	0	1	2	0d 07:23:12.87000	0d 06:53:12.87000	0.00204637	0.00756022	0.00029717	3.7327	C	1	18/08/2020 00:31		0	0	0	0	0	0	0	0	0	0	0	0	0	0
79	0	1	2	0d 07:33:12.87000	0d 07:03:12.87000	0.00209589	0.00774514	0.00029717	3.735	C	1	18/08/2020 00:41		0	0	0	0	0	0	0	0	0	0	0	0	0	0
80	0	1	2	0d 07:43:12.87000	0d 07:13:12.87000	0.00214542	0.00793018	0.00029709	3.7374	C	1	18/08/2020 00:51		0	0	0	0	0	0	0	0	0	0	0	0	0	0
81	0	1	2	0d 07:53:12.87000	0d 07:23:12.87000	0.00219494	0.00811533	0.00029702	3.7398	C	1	18/08/2020 01:01		0	0	0	0	0	0	0	0	0	0	0	0	0	0
82	0	1	2	0d 08:03:12.87000	0d 07:33:12.87000	0.00224446	0.0083006	0.00029694	3.7423	C	1	18/08/2020 01:11		0	0	0	0	0	0	0	0	0	0	0	0	0	0
83	0	1	2	0d 08:13:12.87000	0d 07:43:12.87000	0.00229399	0.00848599	0.00029709	3.7447	C	1	18/08/2020 01:21		0	0	0	0	0	0	0	0	0	0	0	0	0	0
84	0	1	2	0d 08:23:12.87000	0d 07:53:12.87000	0.00234351	0.0086715	0.00029717	3.747	C	1	18/08/2020 01:31		0	0	0	0	0	0	0	0	0	0	0	0	0	0
85	0	1	2	0d 08:33:12.87000	0d 08:03:12.87000	0.00239303	0.00885713	0.00029717	3.7494	C	1	18/08/2020 01:41		0	0	0	0	0	0	0	0	0	0	0	0	0	0
86	0	1	2	0d 08:43:12.87000	0d 08:13:12.87000	0.00244256	0.00904288	0.00029725	3.752	C	1	18/08/2020 01:51		0	0	0	0	0	0	0	0	0	0	0	0	0	0
87	0	1	2	0d 08:53:12.87000	0d 08:23:12.87000	0.00249208	0.00922874	0.00029717	3.7545	C	1	18/08/2020 02:01		0	0	0	0	0	0	0	0	0	0	0	0	0	0
88	0	1	2	0d 09:03:12.87000	0d 08:33:12.87000	0.0025416	0.00941473	0.00029709	3.7566	C	1	18/08/2020 02:11		0	0	0	0	0	0	0	0	0	0	0	0	0	0
89	0	1	2	0d 09:13:12.87000	0d 08:43:12.87000	0.00259113	0.00960084	0.00029717	3.7592	C	1	18/08/2020 02:21		0	0	0	0	0	0	0	0	0	0	0	0	0	0
90	0	1	2	0d 09:23:12.87000	0d 08:53:12.87000	0.00264065	0.00978707	0.00029747	3.7615	C	1	18/08/2020 02:31		0	0	0	0	0	0	0	0	0	0	0	0	0	0
91	0	1	2	0d 09:33:12.87000	0d 09:03:12.87000	0.00269017	0.00997343	0.00029717	3.7642	C	1	18/08/2020 02:41		0	0	0	0	0	0	0	0	0	0	0	0	0	0
92	0	1	2	0d 09:43:12.87000	0d 09:13:12.87000	0.0027397	0.0101599	0.00029709	3.7668	C	1	18/08/2020 02:51		0	0	0	0	0	0	0	0	0	0	0	0	0	0
93	0	1	2	0d 09:53:12.87000	0d 09:23:12.87000	0.00278922	0.0103465	0.00029725	3.7693	C	1	18/08/2020 03:01		0	0	0	0	0	0	0	0	0	0	0	0	0	0
94	0	1	2	0d 10:03:12.87000	0d 09:33:12.87000	0.00283874	0.0105333	0.00029702	3.7717	C	1	18/08/2020 03:11		0	0	0	0	0	0	0	0	0	0	0	0	0	0
95	0	1	2	0d 10:13:12.87000	0d 09:43:12.87000	0.00288827	0.0107201	0.00029717	3.7746	C	1	18/08/2020 03:21		0	0	0	0	0	0	0	0	0	0	0	0	0	0
96	0	1	2	0d 10:23:12.87000	0d 09:53:12.87000	0.00293779	0.0109071	0.00029717	3.7774	C	1	18/08/2020 03:31		0	0	0	0	0	0	0	0	0	0	0	0	0	0
97	0	1	2	0d 10:33:12.87000	0d 10:03:12.87000	0.00298731	0.0110943	0.00029709	3.7803	C	1	18/08/2020 03:41		0	0	0	0	0	0	0	0	0	0	0	0	0	0
98	0	1	2	0d 10:43:12.87000	0d 10:13:12.87000	0.00303683	0.0112815	0.00029702	3.7832	C	1	18/08/2020 03:51		0	0	0	0	0	0	0	0	0	0	0	0	0	0
99	0	1	2	0d 10:53:12.87000	0d 10:23:12.87000	0.00308636	0.011469	0.00029709	3.7865	C	1	18/08/2020 04:01		0	0	0	0	0	0	0	0	0	0	0	0	0	0
100	0	1	2	0d 11:03:12.87000	0d 10:33:12.87000	0.00313588	0.0116566	0.00029717	3.7894	C	1	18/08/2020 04:11		0	0	0	0	0	0	0	0	0	0	0	0	0	0
101	0	1	2	0d 11:13:12.87000	0d 10:43:12.87000	0.0031854	0.0118443	0.00029725	3.7926	C	1	18/08/2020 04:21		0	0	0	0	0	0	0	0	0	0	0	0	0	0
102	0	1	2	0d 11:23:12.87000	0d 10:53:12.87000	0.00323493	0.0120322	0.00029717	3.796	C	1	18/08/2020 04:31		0	0	0	0	0	0	0	0	0	0	0	0	0	0
103	0	1	2	0d 11:33:12.87000	0d 11:03:12.87000	0.00328445	0.0122203	0.00029702	3.7995	C	1	18/08/2020 04:41		0	0	0	0	0	0	0	0	0	0	0	0	0	0
104	0	1	2	0d 11:43:12.87000	0d 11:13:12.87000	0.00333397	0.0124086	0.00029694	3.8035	C	1	18/08/2020 04:51		0	0	0	0	0	0	0	0	0	0	0	0	0	0
105	0	1	2	0d 11:53:12.87000	0d 11:23:12.87000	0.0033835	0.012597	0.00029702	3.8073	C	1	18/08/2020 05:01		0	0	0	0	0	0	0	0	0	0	0	0	0	0
106	0	1	2	0d 12:03:12.87000	0d 11:33:12.87000	0.00343302	0.0127857	0.00029709	3.8112	C	1	18/08/2020 05:11		0	0	0	0	0	0	0	0	0	0	0	0	0	0
107	0	1	2	0d 12:13:12.87000	0d 11:43:12.87000	0.00348254	0.0129745	0.00029709	3.8157	C	1	18/08/2020 05:21		0	0	0	0	0	0	0	0	0	0	0	0	0	0
108	0	1	2	0d 12:23:12.87000	0d 11:53:12.87000	0.00353207	0.0131636	0.00029702	3.8202	C	1	18/08/2020 05:31		0	0	0	0	0	0	0	0	0	0	0	0	0	0
109	0	1	2	0d 12:33:12.87000	0d 12:03:12.87000	0.00358159	0.0133529	0.00029717	3.8253	C	1	18/08/2020 05:41		0	0	0	0	0	0	0	0	0	0	0	0	0	0
110	0	1	2	0d 12:43:12.87000	0d 12:13:12.87000	0.00363111	0.0135425	0.00029709	3.8302	C	1	18/08/2020 05:51		0	0	0	0	0	0	0	0	0	0	0	0	0	0
111	0	1	2	0d 12:53:12.87000	0d 12:23:12.87000	0.00368064	0.0137323	0.00029709	3.8357	C	1	18/08/2020 06:01		0	0	0	0	0	0	0	0	0	0	0	0	0	0
112	0	1	2	0d 13:03:12.87000	0d 12:33:12.87000	0.00373016	0.0139224	0.00029725	3.841	C	1	18/08/2020 06:11		0	0	0	0	0	0	0	0	0	0	0	0	0	0
113	0	1	2	0d 13:13:12.87000	0d 12:43:12.87000	0.00377968	0.0141128	0.00029732	3.8468	C	1	18/08/2020 06:21		0	0	0	0	0	0	0	0	0	0	0	0	0	0
114	0	1	2	0d 13:23:12.87000	0d 12:53:12.87000	0.00382921	0.0143034	0.00029717	3.8528	C	1	18/08/2020 06:31		0	0	0	0	0	0	0	0	0	0	0	0	0	0
115	0	1	2	0d 13:33:12.87000	0d 13:03:12.87000	0.00387873	0.0144944	0.00029702	3.8593	C	1	18/08/2020 06:41		0	0	0	0	0	0	0	0	0	0	0	0	0	0
116	0	1	2	0d 13:43:12.87000	0d 13:13:12.87000	0.00392825	0.0146857	0.00029702	3.8657	C	1	18/08/2020 06:51		0	0	0	0	0	0	0	0	0	0	0	0	0	0
117	0	1	2	0d 13:53:12.87000	0d 13:23:12.87000	0.00397778	0.0148773	0.00029717	3.8726	C	1	18/08/2020 07:01		0	0	0	0	0	0	0	0	0	0	0	0	0	0
118	0	1	2	0d 14:03:12.87000	0d 13:33:12.87000	0.0040273	0.0150693	0.00029725	3.8796	C	1	18/08/2020 07:11		0	0	0	0	0	0	0	0	0	0	0	0	0	0
119	0	1	2	0d 14:13:12.87000	0d 13:43:12.87000	0.00407682	0.0152616	0.00029732	3.8869	C	1	18/08/2020 07:21		0	0	0	0	0	0	0	0	0	0	0	0	0	0
120	0	1	2	0d 14:23:12.87000	0d 13:53:12.87000	0.00412635	0.0154543	0.00029709	3.8944	C	1	18/08/2020 07:31		0	0	0	0	0	0	0	0	0	0	0	0	0	0
121	0	1	2	0d 14:33:12.87000	0d 14:03:12.87000	0.00417587	0.0156473	0.00029709	3.9019	C	1	18/08/2020 07:41		0	0	0	0	0	0	0	0	0	0	0	0	0	0
122	0	1	2	0d 14:43:12.87000	0d 14:13:12.87000	0.00422539	0.0158408	0.00029709	3.9095	C	1	18/08/2020 07:51		0	0	0	0	0	0	0	0	0	0	0	0	0	0
123	0	1	2	0d 14:53:12.87000	0d 14:23:12.87000	0.00427492	0.0160346	0.00029725	3.9178	C	1	18/08/2020 08:01		0	0	0	0	0	0	0	0	0	0	0	0	0	0
124	0	1	2	0d 15:03:12.87000	0d 14:33:12.87000	0.00432444	0.0162288	0.00029694	3.9257	C	1	18/08/2020 08:11		0	0	0	0	0	0	0	0	0	0	0	0	0	0
125	0	1	2	0d 15:13:12.87000	0d 14:43:12.87000	0.00437396	0.0164234	0.00029709	3.9338	C	1	18/08/2020 08:21		0	0	0	0	0	0	0	0	0	0	0	0	0	0
126	0	1	2	0d 15:23:12.87000	0d 14:53:12.87000	0.00442349	0.0166184	0.00029709	3.9422	C	1	18/08/2020 08:31		0	0	0	0	0	0	0	0	0	0	0	0	0	0
127	0	1	2	0d 15:33:12.87000	0d 15:03:12.87000	0.00447301	0.0168139	0.00029709	3.9506	C	1	18/08/2020 08:41		0	0	0	0	0	0	0	0	0	0	0	0	0	0
128	0	1	2	0d 15:43:12.87000	0d 15:13:12.87000	0.00452253	0.0170097	0.00029725	3.959	C	1	18/08/2020 08:51		0	0	0	0	0	0	0	0	0	0	0	0	0	0
129	0	1	2	0d 15:53:12.87000	0d 15:23:12.87000	0.00457205	0.017206	0.00029717	3.9673	C	1	18/08/2020 09:01		0	0	0	0	0	0	0	0	0	0	0	0	0	0
130	0	1	2	0d 16:03:12.87000	0d 15:33:12.87000	0.00462158	0.0174027	0.00029709	3.976	C	1	18/08/2020 09:11		0	0	0	0	0	0	0	0	0	0	0	0	0	0
131	0	1	2	0d 16:13:12.87000	0d 15:43:12.87000	0.0046711	0.0175998	0.00029725	3.9846	C	1	18/08/2020 09:21		0	0	0	0	0	0	0	0	0	0	0	0	0	0
132	0	1	2	0d 16:23:12.87000	0d 15:53:12.87000	0.00472062	0.0177973	0.00029717	3.9934	C	1	18/08/2020 09:31		0	0	0	0	0	0	0	0	0	0	0	0	0	0
133	0	1	2	0d 16:33:12.87000	0d 16:03:12.87000	0.00477015	0.0179953	0.00029686	4.0021	C	1	18/08/2020 09:41		0	0	0	0	0	0	0	0	0	0	0	0	0	0
134	0	1	2	0d 16:43:12.87000	0d 16:13:12.87000	0.00481967	0.0181937	0.00029717	4.0107	C	1	18/08/2020 09:51		0	0	0	0	0	0	0	0	0	0	0	0	0	0
135	0	1	2	0d 16:53:12.87000	0d 16:23:12.87000	0.00486919	0.0183926	0.00029717	4.0198	C	1	18/08/2020 10:01		0	0	0	0	0	0	0	0	0	0	0	0	0	0
136	0	1	2	0d 17:03:12.87000	0d 16:33:12.87000	0.00491872	0.0185919	0.00029702	4.0285	C	1	18/08/2020 10:11		0	0	0	0	0	0	0	0	0	0	0	0	0	0
137	0	1	2	0d 17:13:12.87000	0d 16:43:12.87000	0.00496824	0.0187916	0.00029732	4.038	C	1	18/08/2020 10:21		0	0	0	0	0	0	0	0	0	0	0	0	0	0
138	0	1	2	0d 17:23:12.87000	0d 16:53:12.87000	0.00501776	0.0189918	0.00029717	4.0467	C	1	18/08/2020 10:31		0	0	0	0	0	0	0	0	0	0	0	0	0	0
139	0	1	2	0d 17:33:12.87000	0d 17:03:12.87000	0.00506729	0.0191924	0.00029717	4.056	C	1	18/08/2020 10:41		0	0	0	0	0	0	0	0	0	0	0	0	0	0
140	0	1	2	0d 17:43:12.87000	0d 17:13:12.87000	0.00511681	0.0193936	0.00029694	4.0655	C	1	18/08/2020 10:51		0	0	0	0	0	0	0	0	0	0	0	0	0	0
141	0	1	2	0d 17:53:12.87000	0d 17:23:12.87000	0.00516633	0.0195951	0.00029694	4.0748	C	1	18/08/2020 11:01		0	0	0	0	0	0	0	0	0	0	0	0	0	0
142	0	1	2	0d 18:03:12.87000	0d 17:33:12.87000	0.00521586	0.0197972	0.00029709	4.0844	C	1	18/08/2020 11:11		0	0	0	0	0	0	0	0	0	0	0	0	0	0
143	0	1	2	0d 18:13:12.87000	0d 17:43:12.87000	0.00526538	0.0199997	0.00029702	4.0938	C	1	18/08/2020 11:21		0	0	0	0	0	0	0	0	0	0	0	0	0	0
144	0	1	2	0d 18:23:12.87000	0d 17:53:12.87000	0.0053149	0.0202026	0.00029717	4.1036	C	1	18/08/2020 11:31		0	0	0	0	0	0	0	0	0	0	0	0	0	0
145	0	1	2	0d 18:33:12.87000	0d 18:03:12.87000	0.00536443	0.0204061	0.00029709	4.1137	C	1	18/08/2020 11:41		0	0	0	0	0	0	0	0	0	0	0	0	0	0
146	0	1	2	0d 18:43:11.33000	0d 18:13:11.33000	0.00541382	0.0206096	0.00029709	4.1238	C	5	18/08/2020 11:51		0	0	0	0	0	0	0	0	0	0	0	0	0	0
147	0	1	2	0d 18:53:11.33000	0d 18:23:11.33000	0.00546335	0.020814	0.00029732	4.1335	C	1	18/08/2020 12:01		0	0	0	0	0	0	0	0	0	0	0	0	0	0
148	0	1	2	0d 19:02:50.43000	0d 18:32:50.43000	0.00551114	0.0210118	0.00029717	4.1436	C	5	18/08/2020 12:11		0	0	0	0	0	0	0	0	0	0	0	0	0	0
149	0	1	2	0d 19:12:42.96000	0d 18:42:42.96000	0.00556005	0.0212147	0.00029717	4.1538	C	5	18/08/2020 12:20		0	0	0	0	0	0	0	0	0	0	0	0	0	0
150	0	1	2	0d 19:22:39.95000	0d 18:52:39.95000	0.00560933	0.0214196	0.00029709	4.1639	C	5	18/08/2020 12:30		0	0	0	0	0	0	0	0	0	0	0	0	0	0
151	0	1	2	0d 19:32:22.14000	0d 19:02:22.14000	0.00565738	0.02162	0.00029732	4.174	C	5	18/08/2020 12:40		0	0	0	0	0	0	0	0	0	0	0	0	0	0
152	0	1	2	0d 19:41:57.36000	0d 19:11:57.36000	0.00570486	0.0218184	0.00029709	4.184	C	5	18/08/2020 12:50		0	0	0	0	0	0	0	0	0	0	0	0	0	0
153	0	1	2	0d 19:51:23.52000	0d 19:21:23.52000	0.00575159	0.0220141	0.00029725	4.1941	C	5	18/08/2020 12:59		0	0	0	0	0	0	0	0	0	0	0	0	0	0
154	0	1	2	0d 19:56:39.56000	0d 19:26:39.56000	0.00577767	0.0221236	0.00029717	4.2	C	133	18/08/2020 13:04		0	0	0	0	0	0	0	0	0	0	0	0	0	0
155	0	1	3	0d 19:56:39.59000	0d 00:00:00.03000	0.00577767	0.0221236	0.00029633	4.1997	C	0	18/08/2020 13:04		0	0	0	0	0	0	0	0	0	0	0	0	0	0
156	0	1	3	0d 19:58:20.29000	0d 00:01:40.73000	0.00578478	0.0221535	0.00019631	4.2	C	4	18/08/2020 13:06		0	0	0	0	0	0	0	0	0	0	0	0	0	0
157	0	1	3	0d 20:01:20.94000	0d 00:04:41.38000	0.00579174	0.0221827	0.00009628	4.2002	C	4	18/08/2020 13:09		0	0	0	0	0	0	0	0	0	0	0	0	0	0
158	0	1	3	0d 20:09:03.69000	0d 00:12:24.13000	0.00579843	0.0222108	0.00002976	4.1999	C	132	18/08/2020 13:17		0	0	0	0	0	0	0	0	0	0	0	0	0	0
159	0	1	4	0d 20:09:03.70000	0d 00:00:00.01000	0	0	0	4.1993	R	0	18/08/2020 13:17		0	0	0	0	0	0	0	0	0	0	0	0	0	0
160	0	1	4	0d 20:09:05.70000	0d 00:00:02.01000	0	0	0	4.1997	R	1	18/08/2020 13:17		0	0	0	0	0	0	0	0	0	0	0	0	0	0
161	0	1	4	0d 20:09:07.70000	0d 00:00:04.01000	0	0	0	4.1996	R	1	18/08/2020 13:17		0	0	0	0	0	0	0	0	0	0	0	0	0	0
162	0	1	4	0d 20:09:09.70000	0d 00:00:06.01000	0	0	0	4.1996	R	1	18/08/2020 13:17		0	0	0	0	0	0	0	0	0	0	0	0	0	0
163	0	1	4	0d 20:09:11.70000	0d 00:00:08.01000	0	0	0	4.1994	R	1	18/08/2020 13:17		0	0	0	0	0	0	0	0	0	0	0	0	0	0
164	0	1	4	0d 20:09:13.69000	0d 00:00:10.00000	0	0	0	4.1997	R	129	18/08/2020 13:17		0	0	0	0	0	0	0	0	0	0	0	0	0	0
165	0	1	5	0d 20:09:13.73000	0d 00:00:00.04000	0	0.00000001	0.00029793	4.1976	D	0	18/08/2020 13:17		0	0	0	0	0	0	0	0	0	0	0	0	0	0
166	0	1	5	0d 20:14:47.71000	0d 00:05:34.02000	0.00002757	0.00011556	0.00029717	4.1875	D	5	18/08/2020 13:22		0	0	0	0	0	0	0	0	0	0	0	0	0	0
167	0	1	5	0d 20:22:57.01000	0d 00:13:43.32000	0.00006796	0.00028448	0.00029725	4.1775	D	5	18/08/2020 13:31		0	0	0	0	0	0	0	0	0	0	0	0	0	0
168	0	1	5	0d 20:31:31.74000	0d 00:22:18.05000	0.00011044	0.00046175	0.00029709	4.1674	D	5	18/08/2020 13:39		0	0	0	0	0	0	0	0	0	0	0	0	0	0
169	0	1	5	0d 20:40:10.32000	0d 00:30:56.63000	0.00015324	0.00063992	0.00029732	4.1573	D	5	18/08/2020 13:48		0	0	0	0	0	0	0	0	0	0	0	0	0	0
170	0	1	5	0d 20:49:00.82000	0d 00:39:47.13000	0.00019703	0.00082173	0.00029694	4.1471	D	5	18/08/2020 13:57		0	0	0	0	0	0	0	0	0	0	0	0	0	0
171	0	1	5	0d 20:58:00.43000	0d 00:48:46.74000	0.00024157	0.00100622	0.00029725	4.137	D	5	18/08/2020 14:06		0	0	0	0	0	0	0	0	0	0	0	0	0	0
172	0	1	5	0d 21:06:58.90000	0d 00:57:45.21000	0.00028601	0.00118988	0.00029709	4.127	D	5	18/08/2020 14:15		0	0	0	0	0	0	0	0	0	0	0	0	0	0
173	0	1	5	0d 21:16:14.62000	0d 01:07:00.93000	0.00033188	0.00137895	0.00029725	4.1169	D	5	18/08/2020 14:24		0	0	0	0	0	0	0	0	0	0	0	0	0	0
174	0	1	5	0d 21:25:30.67000	0d 01:16:16.98000	0.00037778	0.00156767	0.00029702	4.1068	D	5	18/08/2020 14:33		0	0	0	0	0	0	0	0	0	0	0	0	0	0
175	0	1	5	0d 21:34:59.91000	0d 01:25:46.22000	0.00042476	0.0017604	0.00029694	4.0967	D	5	18/08/2020 14:43		0	0	0	0	0	0	0	0	0	0	0	0	0	0
176	0	1	5	0d 21:44:32.06000	0d 01:35:18.37000	0.00047199	0.00195363	0.00029725	4.0867	D	5	18/08/2020 14:52		0	0	0	0	0	0	0	0	0	0	0	0	0	0
177	0	1	5	0d 21:54:15.63000	0d 01:45:01.94000	0.00052015	0.00215025	0.00029702	4.0766	D	5	18/08/2020 15:02		0	0	0	0	0	0	0	0	0	0	0	0	0	0
178	0	1	5	0d 22:04:09.62000	0d 01:54:55.93000	0.00056918	0.00234988	0.00029709	4.0665	D	5	18/08/2020 15:12		0	0	0	0	0	0	0	0	0	0	0	0	0	0
179	0	1	5	0d 22:14:09.62000	0d 02:04:55.93000	0.0006187	0.00255103	0.00029709	4.0569	D	1	18/08/2020 15:22		0	0	0	0	0	0	0	0	0	0	0	0	0	0
180	0	1	5	0d 22:24:00.23000	0d 02:14:46.54000	0.00066745	0.00274855	0.00029717	4.0468	D	5	18/08/2020 15:32		0	0	0	0	0	0	0	0	0	0	0	0	0	0
181	0	1	5	0d 22:34:00.23000	0d 02:24:46.54000	0.00071698	0.00294874	0.00029709	4.0372	D	1	18/08/2020 15:42		0	0	0	0	0	0	0	0	0	0	0	0	0	0
182	0	1	5	0d 22:44:00.23000	0d 02:34:46.54000	0.0007665	0.00314844	0.00029709	4.0278	D	1	18/08/2020 15:52		0	0	0	0	0	0	0	0	0	0	0	0	0	0
183	0	1	5	0d 22:54:00.23000	0d 02:44:46.54000	0.00081602	0.00334767	0.00029717	4.018	D	1	18/08/2020 16:02		0	0	0	0	0	0	0	0	0	0	0	0	0	0
184	0	1	5	0d 23:04:00.23000	0d 02:54:46.54000	0.00086554	0.00354643	0.00029702	4.0089	D	1	18/08/2020 16:12		0	0	0	0	0	0	0	0	0	0	0	0	0	0
185	0	1	5	0d 23:14:00.23000	0d 03:04:46.54000	0.00091507	0.00374473	0.00029671	3.9995	D	1	18/08/2020 16:22		0	0	0	0	0	0	0	0	0	0	0	0	0	0
186	0	1	5	0d 23:24:00.23000	0d 03:14:46.54000	0.00096459	0.00394257	0.00029709	3.9904	D	1	18/08/2020 16:32		0	0	0	0	0	0	0	0	0	0	0	0	0	0
187	0	1	5	0d 23:34:00.23000	0d 03:24:46.54000	0.00101411	0.00413996	0.00029702	3.9809	D	1	18/08/2020 16:42		0	0	0	0	0	0	0	0	0	0	0	0	0	0
188	0	1	5	0d 23:44:00.23000	0d 03:34:46.54000	0.00106364	0.00433689	0.00029725	3.9721	D	1	18/08/2020 16:52		0	0	0	0	0	0	0	0	0	0	0	0	0	0
189	0	1	5	0d 23:54:00.23000	0d 03:44:46.54000	0.00111316	0.00453338	0.00029709	3.9629	D	1	18/08/2020 17:02		0	0	0	0	0	0	0	0	0	0	0	0	0	0
190	0	1	5	1d 00:04:00.23000	0d 03:54:46.54000	0.00116268	0.00472942	0.00029709	3.9542	D	1	18/08/2020 17:12		0	0	0	0	0	0	0	0	0	0	0	0	0	0
191	0	1	5	1d 00:14:00.23000	0d 04:04:46.54000	0.00121221	0.00492502	0.00029717	3.9451	D	1	18/08/2020 17:22		0	0	0	0	0	0	0	0	0	0	0	0	0	0
192	0	1	5	1d 00:24:00.23000	0d 04:14:46.54000	0.00126173	0.00512018	0.00029725	3.9364	D	1	18/08/2020 17:32		0	0	0	0	0	0	0	0	0	0	0	0	0	0
193	0	1	5	1d 00:34:00.23000	0d 04:24:46.54000	0.00131125	0.00531491	0.00029725	3.9278	D	1	18/08/2020 17:42		0	0	0	0	0	0	0	0	0	0	0	0	0	0
194	0	1	5	1d 00:44:00.23000	0d 04:34:46.54000	0.00136078	0.00550921	0.00029709	3.919	D	1	18/08/2020 17:52		0	0	0	0	0	0	0	0	0	0	0	0	0	0
195	0	1	5	1d 00:54:00.23000	0d 04:44:46.54000	0.0014103	0.00570308	0.00029702	3.9106	D	1	18/08/2020 18:02		0	0	0	0	0	0	0	0	0	0	0	0	0	0
196	0	1	5	1d 01:04:00.23000	0d 04:54:46.54000	0.00145982	0.00589654	0.00029709	3.9023	D	1	18/08/2020 18:12		0	0	0	0	0	0	0	0	0	0	0	0	0	0
197	0	1	5	1d 01:14:00.23000	0d 05:04:46.54000	0.00150935	0.00608958	0.00029725	3.8939	D	1	18/08/2020 18:22		0	0	0	0	0	0	0	0	0	0	0	0	0	0
198	0	1	5	1d 01:24:00.23000	0d 05:14:46.54000	0.00155887	0.00628222	0.00029725	3.8857	D	1	18/08/2020 18:32		0	0	0	0	0	0	0	0	0	0	0	0	0	0
199	0	1	5	1d 01:34:00.23000	0d 05:24:46.54000	0.00160839	0.00647446	0.00029709	3.8776	D	1	18/08/2020 18:42		0	0	0	0	0	0	0	0	0	0	0	0	0	0
200	0	1	5	1d 01:44:00.23000	0d 05:34:46.54000	0.00165792	0.00666631	0.00029709	3.87	D	1	18/08/2020 18:52		0	0	0	0	0	0	0	0	0	0	0	0	0	0
201	0	1	5	1d 01:54:00.23000	0d 05:44:46.54000	0.00170744	0.00685778	0.00029725	3.8625	D	1	18/08/2020 19:02		0	0	0	0	0	0	0	0	0	0	0	0	0	0
202	0	1	5	1d 02:04:00.23000	0d 05:54:46.54000	0.00175696	0.00704887	0.00029694	3.855	D	1	18/08/2020 19:12		0	0	0	0	0	0	0	0	0	0	0	0	0	0
203	0	1	5	1d 02:14:00.23000	0d 06:04:46.54000	0.00180649	0.00723961	0.00029717	3.848	D	1	18/08/2020 19:22		0	0	0	0	0	0	0	0	0	0	0	0	0	0
204	0	1	5	1d 02:24:00.23000	0d 06:14:46.54000	0.00185601	0.00743001	0.00029725	3.8408	D	1	18/08/2020 19:32		0	0	0	0	0	0	0	0	0	0	0	0	0	0
205	0	1	5	1d 02:34:00.23000	0d 06:24:46.54000	0.00190553	0.00762007	0.00029709	3.8344	D	1	18/08/2020 19:42		0	0	0	0	0	0	0	0	0	0	0	0	0	0
206	0	1	5	1d 02:44:00.23000	0d 06:34:46.54000	0.00195506	0.0078098	0.00029717	3.8282	D	1	18/08/2020 19:52		0	0	0	0	0	0	0	0	0	0	0	0	0	0
207	0	1	5	1d 02:54:00.23000	0d 06:44:46.54000	0.00200458	0.00799923	0.00029732	3.8219	D	1	18/08/2020 20:02		0	0	0	0	0	0	0	0	0	0	0	0	0	0
208	0	1	5	1d 03:04:00.23000	0d 06:54:46.54000	0.0020541	0.00818836	0.00029702	3.816	D	1	18/08/2020 20:12		0	0	0	0	0	0	0	0	0	0	0	0	0	0
209	0	1	5	1d 03:14:00.23000	0d 07:04:46.54000	0.00210363	0.00837721	0.00029725	3.8106	D	1	18/08/2020 20:22		0	0	0	0	0	0	0	0	0	0	0	0	0	0
210	0	1	5	1d 03:24:00.23000	0d 07:14:46.54000	0.00215315	0.0085658	0.00029709	3.8051	D	1	18/08/2020 20:32		0	0	0	0	0	0	0	0	0	0	0	0	0	0
211	0	1	5	1d 03:34:00.23000	0d 07:24:46.54000	0.00220267	0.00875412	0.00029717	3.8003	D	1	18/08/2020 20:42		0	0	0	0	0	0	0	0	0	0	0	0	0	0
212	0	1	5	1d 03:44:00.23000	0d 07:34:46.54000	0.00225219	0.0089422	0.00029717	3.7954	D	1	18/08/2020 20:52		0	0	0	0	0	0	0	0	0	0	0	0	0	0
213	0	1	5	1d 03:54:00.23000	0d 07:44:46.54000	0.00230172	0.00913004	0.00029709	3.7908	D	1	18/08/2020 21:02		0	0	0	0	0	0	0	0	0	0	0	0	0	0
214	0	1	5	1d 04:04:00.23000	0d 07:54:46.54000	0.00235124	0.00931766	0.00029709	3.7864	D	1	18/08/2020 21:12		0	0	0	0	0	0	0	0	0	0	0	0	0	0
215	0	1	5	1d 04:14:00.23000	0d 08:04:46.54000	0.00240076	0.00950507	0.00029694	3.7821	D	1	18/08/2020 21:22		0	0	0	0	0	0	0	0	0	0	0	0	0	0
216	0	1	5	1d 04:24:00.23000	0d 08:14:46.54000	0.00245029	0.00969227	0.00029709	3.7781	D	1	18/08/2020 21:32		0	0	0	0	0	0	0	0	0	0	0	0	0	0
217	0	1	5	1d 04:34:00.23000	0d 08:24:46.54000	0.00249981	0.00987928	0.00029717	3.7743	D	1	18/08/2020 21:42		0	0	0	0	0	0	0	0	0	0	0	0	0	0
218	0	1	5	1d 04:44:00.23000	0d 08:34:46.54000	0.00254933	0.0100661	0.00029702	3.7705	D	1	18/08/2020 21:52		0	0	0	0	0	0	0	0	0	0	0	0	0	0
219	0	1	5	1d 04:54:00.23000	0d 08:44:46.54000	0.00259886	0.0102527	0.00029702	3.7668	D	1	18/08/2020 22:02		0	0	0	0	0	0	0	0	0	0	0	0	0	0
220	0	1	5	1d 05:04:00.23000	0d 08:54:46.54000	0.00264838	0.0104392	0.00029725	3.7635	D	1	18/08/2020 22:12		0	0	0	0	0	0	0	0	0	0	0	0	0	0
221	0	1	5	1d 05:14:00.23000	0d 09:04:46.54000	0.0026979	0.0106255	0.00029732	3.7603	D	1	18/08/2020 22:22		0	0	0	0	0	0	0	0	0	0	0	0	0	0
222	0	1	5	1d 05:24:00.23000	0d 09:14:46.54000	0.00274743	0.0108116	0.00029717	3.7569	D	1	18/08/2020 22:32		0	0	0	0	0	0	0	0	0	0	0	0	0	0
223	0	1	5	1d 05:34:00.23000	0d 09:24:46.54000	0.00279695	0.0109976	0.00029694	3.7536	D	1	18/08/2020 22:42		0	0	0	0	0	0	0	0	0	0	0	0	0	0
224	0	1	5	1d 05:44:00.23000	0d 09:34:46.54000	0.00284647	0.0111834	0.00029725	3.7508	D	1	18/08/2020 22:52		0	0	0	0	0	0	0	0	0	0	0	0	0	0
225	0	1	5	1d 05:54:00.23000	0d 09:44:46.54000	0.002896	0.0113691	0.00029732	3.7476	D	1	18/08/2020 23:02		0	0	0	0	0	0	0	0	0	0	0	0	0	0
226	0	1	5	1d 06:04:00.23000	0d 09:54:46.54000	0.00294552	0.0115546	0.00029717	3.7447	D	1	18/08/2020 23:12		0	0	0	0	0	0	0	0	0	0	0	0	0	0
227	0	1	5	1d 06:14:00.23000	0d 10:04:46.54000	0.00299504	0.01174	0.00029725	3.7417	D	1	18/08/2020 23:22		0	0	0	0	0	0	0	0	0	0	0	0	0	0
228	0	1	5	1d 06:24:00.23000	0d 10:14:46.54000	0.00304457	0.0119253	0.00029694	3.7392	D	1	18/08/2020 23:32		0	0	0	0	0	0	0	0	0	0	0	0	0	0
229	0	1	5	1d 06:34:00.23000	0d 10:24:46.54000	0.00309409	0.0121104	0.00029732	3.7362	D	1	18/08/2020 23:42		0	0	0	0	0	0	0	0	0	0	0	0	0	0
230	0	1	5	1d 06:44:00.23000	0d 10:34:46.54000	0.00314361	0.0122953	0.00029717	3.733	D	1	18/08/2020 23:52		0	0	0	0	0	0	0	0	0	0	0	0	0	0
231	0	1	5	1d 06:54:00.23000	0d 10:44:46.54000	0.00319314	0.0124801	0.00029717	3.7302	D	1	19/08/2020 00:02		0	0	0	0	0	0	0	0	0	0	0	0	0	0
232	0	1	5	1d 07:04:00.23000	0d 10:54:46.54000	0.00324266	0.0126648	0.00029709	3.7276	D	1	19/08/2020 00:12		0	0	0	0	0	0	0	0	0	0	0	0	0	0
233	0	1	5	1d 07:14:00.23000	0d 11:04:46.54000	0.00329218	0.0128493	0.00029694	3.7244	D	1	19/08/2020 00:22		0	0	0	0	0	0	0	0	0	0	0	0	0	0
234	0	1	5	1d 07:24:00.23000	0d 11:14:46.54000	0.00334171	0.0130337	0.00029717	3.7215	D	1	19/08/2020 00:32		0	0	0	0	0	0	0	0	0	0	0	0	0	0
235	0	1	5	1d 07:34:00.23000	0d 11:24:46.54000	0.00339123	0.0132179	0.00029717	3.7185	D	1	19/08/2020 00:42		0	0	0	0	0	0	0	0	0	0	0	0	0	0
236	0	1	5	1d 07:44:00.23000	0d 11:34:46.54000	0.00344075	0.013402	0.00029717	3.7157	D	1	19/08/2020 00:52		0	0	0	0	0	0	0	0	0	0	0	0	0	0
237	0	1	5	1d 07:54:00.23000	0d 11:44:46.54000	0.00349028	0.0135859	0.00029725	3.7124	D	1	19/08/2020 01:02		0	0	0	0	0	0	0	0	0	0	0	0	0	0
238	0	1	5	1d 08:04:00.23000	0d 11:54:46.54000	0.0035398	0.0137697	0.00029709	3.7095	D	1	19/08/2020 01:12		0	0	0	0	0	0	0	0	0	0	0	0	0	0
239	0	1	5	1d 08:14:00.23000	0d 12:04:46.54000	0.00358932	0.0139533	0.00029732	3.7063	D	1	19/08/2020 01:22		0	0	0	0	0	0	0	0	0	0	0	0	0	0
240	0	1	5	1d 08:24:00.23000	0d 12:14:46.54000	0.00363885	0.0141368	0.0002974	3.7029	D	1	19/08/2020 01:32		0	0	0	0	0	0	0	0	0	0	0	0	0	0
241	0	1	5	1d 08:34:00.23000	0d 12:24:46.54000	0.00368837	0.0143201	0.00029702	3.6999	D	1	19/08/2020 01:42		0	0	0	0	0	0	0	0	0	0	0	0	0	0
242	0	1	5	1d 08:44:00.23000	0d 12:34:46.54000	0.00373789	0.0145032	0.00029709	3.6965	D	1	19/08/2020 01:52		0	0	0	0	0	0	0	0	0	0	0	0	0	0
243	0	1	5	1d 08:54:00.23000	0d 12:44:46.54000	0.00378741	0.0146862	0.00029709	3.693	D	1	19/08/2020 02:02		0	0	0	0	0	0	0	0	0	0	0	0	0	0
244	0	1	5	1d 09:04:00.23000	0d 12:54:46.54000	0.00383694	0.014869	0.00029709	3.6895	D	1	19/08/2020 02:12		0	0	0	0	0	0	0	0	0	0	0	0	0	0
245	0	1	5	1d 09:14:00.23000	0d 13:04:46.54000	0.00388646	0.0150517	0.00029717	3.6858	D	1	19/08/2020 02:22		0	0	0	0	0	0	0	0	0	0	0	0	0	0
246	0	1	5	1d 09:24:00.23000	0d 13:14:46.54000	0.00393598	0.0152341	0.00029717	3.6822	D	1	19/08/2020 02:32		0	0	0	0	0	0	0	0	0	0	0	0	0	0
247	0	1	5	1d 09:34:00.23000	0d 13:24:46.54000	0.00398551	0.0154164	0.0002974	3.6783	D	1	19/08/2020 02:42		0	0	0	0	0	0	0	0	0	0	0	0	0	0
248	0	1	5	1d 09:44:00.23000	0d 13:34:46.54000	0.00403503	0.0155984	0.00029725	3.6745	D	1	19/08/2020 02:52		0	0	0	0	0	0	0	0	0	0	0	0	0	0
249	0	1	5	1d 09:54:00.23000	0d 13:44:46.54000	0.00408455	0.0157803	0.00029717	3.6707	D	1	19/08/2020 03:02		0	0	0	0	0	0	0	0	0	0	0	0	0	0
250	0	1	5	1d 10:04:00.23000	0d 13:54:46.54000	0.00413408	0.015962	0.00029732	3.6666	D	1	19/08/2020 03:12		0	0	0	0	0	0	0	0	0	0	0	0	0	0
251	0	1	5	1d 10:14:00.23000	0d 14:04:46.54000	0.0041836	0.0161435	0.00029732	3.6622	D	1	19/08/2020 03:22		0	0	0	0	0	0	0	0	0	0	0	0	0	0
252	0	1	5	1d 10:24:00.23000	0d 14:14:46.54000	0.00423312	0.0163248	0.00029709	3.6582	D	1	19/08/2020 03:32		0	0	0	0	0	0	0	0	0	0	0	0	0	0
253	0	1	5	1d 10:34:00.23000	0d 14:24:46.54000	0.00428265	0.0165058	0.00029725	3.6538	D	1	19/08/2020 03:42		0	0	0	0	0	0	0	0	0	0	0	0	0	0
254	0	1	5	1d 10:44:00.23000	0d 14:34:46.54000	0.00433217	0.0166866	0.00029725	3.6492	D	1	19/08/2020 03:52		0	0	0	0	0	0	0	0	0	0	0	0	0	0
255	0	1	5	1d 10:54:00.23000	0d 14:44:46.54000	0.00438169	0.0168673	0.00029702	3.6445	D	1	19/08/2020 04:02		0	0	0	0	0	0	0	0	0	0	0	0	0	0
256	0	1	5	1d 11:04:00.23000	0d 14:54:46.54000	0.00443122	0.0170476	0.00029717	3.6397	D	1	19/08/2020 04:12		0	0	0	0	0	0	0	0	0	0	0	0	0	0
257	0	1	5	1d 11:14:00.23000	0d 15:04:46.54000	0.00448074	0.0172278	0.00029694	3.6349	D	1	19/08/2020 04:22		0	0	0	0	0	0	0	0	0	0	0	0	0	0
258	0	1	5	1d 11:24:00.23000	0d 15:14:46.54000	0.00453026	0.0174077	0.00029709	3.6295	D	1	19/08/2020 04:32		0	0	0	0	0	0	0	0	0	0	0	0	0	0
259	0	1	5	1d 11:34:00.23000	0d 15:24:46.54000	0.00457979	0.0175873	0.00029709	3.624	D	1	19/08/2020 04:42		0	0	0	0	0	0	0	0	0	0	0	0	0	0
260	0	1	5	1d 11:44:00.23000	0d 15:34:46.54000	0.00462931	0.0177666	0.00029725	3.6178	D	1	19/08/2020 04:52		0	0	0	0	0	0	0	0	0	0	0	0	0	0
261	0	1	5	1d 11:54:00.23000	0d 15:44:46.54000	0.00467883	0.0179456	0.00029725	3.6115	D	1	19/08/2020 05:02		0	0	0	0	0	0	0	0	0	0	0	0	0	0
262	0	1	5	1d 12:04:00.23000	0d 15:54:46.54000	0.00472836	0.0181243	0.00029702	3.604	D	1	19/08/2020 05:12		0	0	0	0	0	0	0	0	0	0	0	0	0	0
263	0	1	5	1d 12:14:00.23000	0d 16:04:46.54000	0.00477788	0.0183025	0.00029717	3.5956	D	1	19/08/2020 05:22		0	0	0	0	0	0	0	0	0	0	0	0	0	0
264	0	1	5	1d 12:24:00.23000	0d 16:14:46.54000	0.0048274	0.0184804	0.00029709	3.586	D	1	19/08/2020 05:32		0	0	0	0	0	0	0	0	0	0	0	0	0	0
265	0	1	5	1d 12:32:33.02000	0d 16:23:19.33000	0.00486973	0.018632	0.00029702	3.5758	D	5	19/08/2020 05:40		0	0	0	0	0	0	0	0	0	0	0	0	0	0
266	0	1	5	1d 12:39:47.33000	0d 16:30:33.64000	0.00490557	0.01876	0.00029725	3.5657	D	5	19/08/2020 05:47		0	0	0	0	0	0	0	0	0	0	0	0	0	0
267	0	1	5	1d 12:45:35.24000	0d 16:36:21.55000	0.00493429	0.0188622	0.00029702	3.5557	D	5	19/08/2020 05:53		0	0	0	0	0	0	0	0	0	0	0	0	0	0
268	0	1	5	1d 12:50:23.40000	0d 16:41:09.71000	0.00495808	0.0189467	0.00029732	3.5456	D	5	19/08/2020 05:58		0	0	0	0	0	0	0	0	0	0	0	0	0	0
269	0	1	5	1d 12:54:22.32000	0d 16:45:08.63000	0.0049778	0.0190165	0.00029717	3.5355	D	5	19/08/2020 06:02		0	0	0	0	0	0	0	0	0	0	0	0	0	0
270	0	1	5	1d 12:57:31.21000	0d 16:48:17.52000	0.00499339	0.0190716	0.00029686	3.5254	D	5	19/08/2020 06:05		0	0	0	0	0	0	0	0	0	0	0	0	0	0
271	0	1	5	1d 13:00:12.13000	0d 16:50:58.44000	0.00500667	0.0191183	0.00029686	3.5154	D	5	19/08/2020 06:08		0	0	0	0	0	0	0	0	0	0	0	0	0	0
272	0	1	5	1d 13:02:31.57000	0d 16:53:17.88000	0.00501818	0.0191587	0.00029709	3.5053	D	5	19/08/2020 06:10		0	0	0	0	0	0	0	0	0	0	0	0	0	0
273	0	1	5	1d 13:04:30.61000	0d 16:55:16.92000	0.005028	0.0191931	0.00029709	3.4952	D	5	19/08/2020 06:12		0	0	0	0	0	0	0	0	0	0	0	0	0	0
274	0	1	5	1d 13:06:08.76000	0d 16:56:55.07000	0.0050361	0.0192214	0.00029717	3.4852	D	5	19/08/2020 06:14		0	0	0	0	0	0	0	0	0	0	0	0	0	0
275	0	1	5	1d 13:07:35.10000	0d 16:58:21.41000	0.00504323	0.0192462	0.00029717	3.4751	D	5	19/08/2020 06:15		0	0	0	0	0	0	0	0	0	0	0	0	0	0
276	0	1	5	1d 13:08:52.60000	0d 16:59:38.91000	0.00504963	0.0192684	0.00029709	3.465	D	5	19/08/2020 06:17		0	0	0	0	0	0	0	0	0	0	0	0	0	0
277	0	1	5	1d 13:10:02.73000	0d 17:00:49.04000	0.00505542	0.0192884	0.00029725	3.4549	D	5	19/08/2020 06:18		0	0	0	0	0	0	0	0	0	0	0	0	0	0
278	0	1	5	1d 13:11:01.85000	0d 17:01:48.16000	0.0050603	0.0193053	0.00029709	3.4449	D	5	19/08/2020 06:19		0	0	0	0	0	0	0	0	0	0	0	0	0	0
279	0	1	5	1d 13:11:56.72000	0d 17:02:43.03000	0.00506482	0.0193208	0.00029717	3.4348	D	5	19/08/2020 06:20		0	0	0	0	0	0	0	0	0	0	0	0	0	0
280	0	1	5	1d 13:12:46.61000	0d 17:03:32.92000	0.00506894	0.019335	0.00029725	3.4247	D	5	19/08/2020 06:20		0	0	0	0	0	0	0	0	0	0	0	0	0	0
281	0	1	5	1d 13:13:32.99000	0d 17:04:19.30000	0.00507277	0.0193481	0.00029717	3.4147	D	5	19/08/2020 06:21		0	0	0	0	0	0	0	0	0	0	0	0	0	0
282	0	1	5	1d 13:14:15.41000	0d 17:05:01.72000	0.00507627	0.01936	0.00029702	3.4046	D	5	19/08/2020 06:22		0	0	0	0	0	0	0	0	0	0	0	0	0	0
283	0	1	5	1d 13:14:55.12000	0d 17:05:41.43000	0.00507955	0.0193711	0.00029709	3.3945	D	5	19/08/2020 06:23		0	0	0	0	0	0	0	0	0	0	0	0	0	0
284	0	1	5	1d 13:15:32.95000	0d 17:06:19.26000	0.00508267	0.0193817	0.00029725	3.3845	D	5	19/08/2020 06:23		0	0	0	0	0	0	0	0	0	0	0	0	0	0
285	0	1	5	1d 13:16:09.71000	0d 17:06:56.02000	0.00508571	0.019392	0.00029717	3.3744	D	5	19/08/2020 06:24		0	0	0	0	0	0	0	0	0	0	0	0	0	0
286	0	1	5	1d 13:16:42.65000	0d 17:07:28.96000	0.00508842	0.0194011	0.00029725	3.3643	D	5	19/08/2020 06:24		0	0	0	0	0	0	0	0	0	0	0	0	0	0
287	0	1	5	1d 13:17:11.78000	0d 17:07:58.09000	0.00509083	0.0194092	0.00029732	3.3542	D	5	19/08/2020 06:25		0	0	0	0	0	0	0	0	0	0	0	0	0	0
288	0	1	5	1d 13:17:39.28000	0d 17:08:25.59000	0.0050931	0.0194168	0.00029702	3.3442	D	5	19/08/2020 06:25		0	0	0	0	0	0	0	0	0	0	0	0	0	0
289	0	1	5	1d 13:18:06.13000	0d 17:08:52.44000	0.00509531	0.0194242	0.00029702	3.3339	D	5	19/08/2020 06:26		0	0	0	0	0	0	0	0	0	0	0	0	0	0
290	0	1	5	1d 13:18:32.14000	0d 17:09:18.45000	0.00509746	0.0194314	0.00029709	3.3239	D	5	19/08/2020 06:26		0	0	0	0	0	0	0	0	0	0	0	0	0	0
291	0	1	5	1d 13:18:56.18000	0d 17:09:42.49000	0.00509945	0.019438	0.00029702	3.3138	D	5	19/08/2020 06:27		0	0	0	0	0	0	0	0	0	0	0	0	0	0
292	0	1	5	1d 13:19:19.44000	0d 17:10:05.75000	0.00510137	0.0194443	0.00029702	3.3037	D	5	19/08/2020 06:27		0	0	0	0	0	0	0	0	0	0	0	0	0	0
293	0	1	5	1d 13:19:41.20000	0d 17:10:27.51000	0.00510316	0.0194502	0.00029717	3.2937	D	5	19/08/2020 06:27		0	0	0	0	0	0	0	0	0	0	0	0	0	0
294	0	1	5	1d 13:20:01.98000	0d 17:10:48.29000	0.00510488	0.0194559	0.0002974	3.2834	D	5	19/08/2020 06:28		0	0	0	0	0	0	0	0	0	0	0	0	0	0
295	0	1	5	1d 13:20:22.12000	0d 17:11:08.43000	0.00510654	0.0194613	0.00029709	3.2734	D	5	19/08/2020 06:28		0	0	0	0	0	0	0	0	0	0	0	0	0	0
296	0	1	5	1d 13:20:41.15000	0d 17:11:27.46000	0.00510811	0.0194665	0.00029717	3.2631	D	5	19/08/2020 06:28		0	0	0	0	0	0	0	0	0	0	0	0	0	0
297	0	1	5	1d 13:20:59.55000	0d 17:11:45.86000	0.00510963	0.0194714	0.00029732	3.2531	D	5	19/08/2020 06:29		0	0	0	0	0	0	0	0	0	0	0	0	0	0
298	0	1	5	1d 13:21:16.66000	0d 17:12:02.97000	0.00511104	0.019476	0.00029732	3.243	D	5	19/08/2020 06:29		0	0	0	0	0	0	0	0	0	0	0	0	0	0
299	0	1	5	1d 13:21:33.54000	0d 17:12:19.85000	0.00511243	0.0194805	0.00029717	3.2328	D	5	19/08/2020 06:29		0	0	0	0	0	0	0	0	0	0	0	0	0	0
300	0	1	5	1d 13:21:49.83000	0d 17:12:36.14000	0.00511378	0.0194848	0.00029709	3.2226	D	5	19/08/2020 06:30		0	0	0	0	0	0	0	0	0	0	0	0	0	0
301	0	1	5	1d 13:22:05.44000	0d 17:12:51.75000	0.00511507	0.019489	0.00029709	3.2123	D	5	19/08/2020 06:30		0	0	0	0	0	0	0	0	0	0	0	0	0	0
302	0	1	5	1d 13:22:20.79000	0d 17:13:07.10000	0.00511633	0.0194931	0.00029725	3.2023	D	5	19/08/2020 06:30		0	0	0	0	0	0	0	0	0	0	0	0	0	0
303	0	1	5	1d 13:22:35.97000	0d 17:13:22.28000	0.00511759	0.0194971	0.00029732	3.192	D	5	19/08/2020 06:30		0	0	0	0	0	0	0	0	0	0	0	0	0	0
304	0	1	5	1d 13:22:51.06000	0d 17:13:37.37000	0.00511883	0.019501	0.00029709	3.182	D	5	19/08/2020 06:31		0	0	0	0	0	0	0	0	0	0	0	0	0	0
305	0	1	5	1d 13:23:05.27000	0d 17:13:51.58000	0.00512	0.0195048	0.00029717	3.1719	D	5	19/08/2020 06:31		0	0	0	0	0	0	0	0	0	0	0	0	0	0
306	0	1	5	1d 13:23:18.51000	0d 17:14:04.82000	0.0051211	0.0195082	0.00029694	3.1618	D	5	19/08/2020 06:31		0	0	0	0	0	0	0	0	0	0	0	0	0	0
307	0	1	5	1d 13:23:31.11000	0d 17:14:17.42000	0.00512214	0.0195115	0.00029709	3.1516	D	5	19/08/2020 06:31		0	0	0	0	0	0	0	0	0	0	0	0	0	0
308	0	1	5	1d 13:23:43.31000	0d 17:14:29.62000	0.00512314	0.0195147	0.00029709	3.1414	D	5	19/08/2020 06:31		0	0	0	0	0	0	0	0	0	0	0	0	0	0
309	0	1	5	1d 13:23:55.10000	0d 17:14:41.41000	0.00512412	0.0195177	0.00029717	3.1313	D	5	19/08/2020 06:32		0	0	0	0	0	0	0	0	0	0	0	0	0	0
310	0	1	5	1d 13:24:06.66000	0d 17:14:52.97000	0.00512507	0.0195207	0.00029709	3.1211	D	5	19/08/2020 06:32		0	0	0	0	0	0	0	0	0	0	0	0	0	0
311	0	1	5	1d 13:24:18.06000	0d 17:15:04.37000	0.00512601	0.0195236	0.00029717	3.111	D	5	19/08/2020 06:32		0	0	0	0	0	0	0	0	0	0	0	0	0	0
312	0	1	5	1d 13:24:29.20000	0d 17:15:15.51000	0.00512693	0.0195265	0.00029717	3.1008	D	5	19/08/2020 06:32		0	0	0	0	0	0	0	0	0	0	0	0	0	0
313	0	1	5	1d 13:24:40.04000	0d 17:15:26.35000	0.00512783	0.0195293	0.00029709	3.0906	D	5	19/08/2020 06:32		0	0	0	0	0	0	0	0	0	0	0	0	0	0
314	0	1	5	1d 13:24:50.30000	0d 17:15:36.61000	0.00512867	0.0195319	0.00029709	3.0805	D	5	19/08/2020 06:33		0	0	0	0	0	0	0	0	0	0	0	0	0	0
315	0	1	5	1d 13:25:00.07000	0d 17:15:46.38000	0.00512948	0.0195344	0.00029717	3.0704	D	5	19/08/2020 06:33		0	0	0	0	0	0	0	0	0	0	0	0	0	0
316	0	1	5	1d 13:25:09.48000	0d 17:15:55.79000	0.00513026	0.0195367	0.00029709	3.0603	D	5	19/08/2020 06:33		0	0	0	0	0	0	0	0	0	0	0	0	0	0
317	0	1	5	1d 13:25:18.77000	0d 17:16:05.08000	0.00513102	0.0195391	0.00029694	3.0501	D	5	19/08/2020 06:33		0	0	0	0	0	0	0	0	0	0	0	0	0	0
318	0	1	5	1d 13:25:28.01000	0d 17:16:14.32000	0.00513179	0.0195414	0.00029709	3.0401	D	5	19/08/2020 06:33		0	0	0	0	0	0	0	0	0	0	0	0	0	0
319	0	1	5	1d 13:25:37.13000	0d 17:16:23.44000	0.00513254	0.0195437	0.00029702	3.03	D	5	19/08/2020 06:33		0	0	0	0	0	0	0	0	0	0	0	0	0	0
320	0	1	5	1d 13:25:46.22000	0d 17:16:32.53000	0.00513329	0.019546	0.00029702	3.0199	D	5	19/08/2020 06:33		0	0	0	0	0	0	0	0	0	0	0	0	0	0
321	0	1	5	1d 13:25:54.78000	0d 17:16:41.09000	0.005134	0.0195481	0.00029732	3.0098	D	5	19/08/2020 06:34		0	0	0	0	0	0	0	0	0	0	0	0	0	0
322	0	1	5	1d 13:26:03.18000	0d 17:16:49.49000	0.00513469	0.0195502	0.00029732	2.9998	D	5	19/08/2020 06:34		0	0	0	0	0	0	0	0	0	0	0	0	0	0
323	0	1	5	1d 13:26:11.30000	0d 17:16:57.61000	0.00513536	0.0195522	0.00029702	2.9894	D	5	19/08/2020 06:34		0	0	0	0	0	0	0	0	0	0	0	0	0	0
324	0	1	5	1d 13:26:19.36000	0d 17:17:05.67000	0.00513603	0.0195542	0.00029709	2.979	D	5	19/08/2020 06:34		0	0	0	0	0	0	0	0	0	0	0	0	0	0
325	0	1	5	1d 13:26:27.40000	0d 17:17:13.71000	0.00513669	0.0195561	0.00029732	2.9686	D	5	19/08/2020 06:34		0	0	0	0	0	0	0	0	0	0	0	0	0	0
326	0	1	5	1d 13:26:35.12000	0d 17:17:21.43000	0.00513733	0.019558	0.00029709	2.9584	D	5	19/08/2020 06:34		0	0	0	0	0	0	0	0	0	0	0	0	0	0
327	0	1	5	1d 13:26:42.73000	0d 17:17:29.04000	0.00513795	0.0195599	0.00029702	2.9483	D	5	19/08/2020 06:34		0	0	0	0	0	0	0	0	0	0	0	0	0	0
328	0	1	5	1d 13:26:49.79000	0d 17:17:36.10000	0.00513854	0.0195616	0.00029702	2.9383	D	5	19/08/2020 06:35		0	0	0	0	0	0	0	0	0	0	0	0	0	0
329	0	1	5	1d 13:26:56.86000	0d 17:17:43.17000	0.00513912	0.0195633	0.00029694	2.9282	D	5	19/08/2020 06:35		0	0	0	0	0	0	0	0	0	0	0	0	0	0
330	0	1	5	1d 13:27:03.69000	0d 17:17:50.00000	0.00513968	0.019565	0.00029717	2.9181	D	5	19/08/2020 06:35		0	0	0	0	0	0	0	0	0	0	0	0	0	0
331	0	1	5	1d 13:27:10.37000	0d 17:17:56.68000	0.00514024	0.0195666	0.00029717	2.9081	D	5	19/08/2020 06:35		0	0	0	0	0	0	0	0	0	0	0	0	0	0
332	0	1	5	1d 13:27:16.98000	0d 17:18:03.29000	0.00514078	0.0195681	0.00029732	2.8978	D	5	19/08/2020 06:35		0	0	0	0	0	0	0	0	0	0	0	0	0	0
333	0	1	5	1d 13:27:23.48000	0d 17:18:09.79000	0.00514132	0.0195697	0.00029702	2.8878	D	5	19/08/2020 06:35		0	0	0	0	0	0	0	0	0	0	0	0	0	0
334	0	1	5	1d 13:27:29.81000	0d 17:18:16.12000	0.00514184	0.0195712	0.00029732	2.8775	D	5	19/08/2020 06:35		0	0	0	0	0	0	0	0	0	0	0	0	0	0
335	0	1	5	1d 13:27:36.16000	0d 17:18:22.47000	0.00514236	0.0195727	0.00029694	2.8675	D	5	19/08/2020 06:35		0	0	0	0	0	0	0	0	0	0	0	0	0	0
336	0	1	5	1d 13:27:42.32000	0d 17:18:28.63000	0.00514287	0.0195742	0.00029709	2.8574	D	5	19/08/2020 06:35		0	0	0	0	0	0	0	0	0	0	0	0	0	0
337	0	1	5	1d 13:27:48.45000	0d 17:18:34.76000	0.00514338	0.0195756	0.00029725	2.8472	D	5	19/08/2020 06:36		0	0	0	0	0	0	0	0	0	0	0	0	0	0
338	0	1	5	1d 13:27:54.55000	0d 17:18:40.86000	0.00514388	0.019577	0.00029725	2.837	D	5	19/08/2020 06:36		0	0	0	0	0	0	0	0	0	0	0	0	0	0
339	0	1	5	1d 13:28:00.55000	0d 17:18:46.86000	0.00514438	0.0195784	0.00029725	2.8269	D	5	19/08/2020 06:36		0	0	0	0	0	0	0	0	0	0	0	0	0	0
340	0	1	5	1d 13:28:06.35000	0d 17:18:52.66000	0.00514486	0.0195798	0.00029702	2.8167	D	5	19/08/2020 06:36		0	0	0	0	0	0	0	0	0	0	0	0	0	0
341	0	1	5	1d 13:28:12.06000	0d 17:18:58.37000	0.00514533	0.0195811	0.00029717	2.8064	D	5	19/08/2020 06:36		0	0	0	0	0	0	0	0	0	0	0	0	0	0
342	0	1	5	1d 13:28:17.75000	0d 17:19:04.06000	0.0051458	0.0195824	0.00029717	2.7962	D	5	19/08/2020 06:36		0	0	0	0	0	0	0	0	0	0	0	0	0	0
343	0	1	5	1d 13:28:23.31000	0d 17:19:09.62000	0.00514626	0.0195837	0.00029702	2.7861	D	5	19/08/2020 06:36		0	0	0	0	0	0	0	0	0	0	0	0	0	0
344	0	1	5	1d 13:28:28.68000	0d 17:19:14.99000	0.0051467	0.0195849	0.00029709	2.7759	D	5	19/08/2020 06:36		0	0	0	0	0	0	0	0	0	0	0	0	0	0
345	0	1	5	1d 13:28:34.22000	0d 17:19:20.53000	0.00514716	0.0195862	0.00029709	2.7657	D	5	19/08/2020 06:36		0	0	0	0	0	0	0	0	0	0	0	0	0	0
346	0	1	5	1d 13:28:39.63000	0d 17:19:25.94000	0.0051476	0.0195874	0.00029702	2.7555	D	5	19/08/2020 06:36		0	0	0	0	0	0	0	0	0	0	0	0	0	0
347	0	1	5	1d 13:28:44.95000	0d 17:19:31.26000	0.00514804	0.0195887	0.00029709	2.7453	D	5	19/08/2020 06:36		0	0	0	0	0	0	0	0	0	0	0	0	0	0
348	0	1	5	1d 13:28:50.19000	0d 17:19:36.50000	0.00514847	0.0195898	0.00029702	2.735	D	5	19/08/2020 06:37		0	0	0	0	0	0	0	0	0	0	0	0	0	0
349	0	1	5	1d 13:28:55.38000	0d 17:19:41.69000	0.0051489	0.019591	0.00029725	2.7248	D	5	19/08/2020 06:37		0	0	0	0	0	0	0	0	0	0	0	0	0	0
350	0	1	5	1d 13:29:00.54000	0d 17:19:46.85000	0.00514933	0.0195922	0.00029725	2.7146	D	5	19/08/2020 06:37		0	0	0	0	0	0	0	0	0	0	0	0	0	0
351	0	1	5	1d 13:29:05.71000	0d 17:19:52.02000	0.00514976	0.0195933	0.00029717	2.7039	D	5	19/08/2020 06:37		0	0	0	0	0	0	0	0	0	0	0	0	0	0
352	0	1	5	1d 13:29:10.96000	0d 17:19:57.27000	0.00515019	0.0195945	0.00029709	2.6938	D	5	19/08/2020 06:37		0	0	0	0	0	0	0	0	0	0	0	0	0	0
353	0	1	5	1d 13:29:16.03000	0d 17:20:02.34000	0.00515061	0.0195956	0.00029725	2.6836	D	5	19/08/2020 06:37		0	0	0	0	0	0	0	0	0	0	0	0	0	0
354	0	1	5	1d 13:29:21.05000	0d 17:20:07.36000	0.00515102	0.0195967	0.00029725	2.6734	D	5	19/08/2020 06:37		0	0	0	0	0	0	0	0	0	0	0	0	0	0
355	0	1	5	1d 13:29:26.07000	0d 17:20:12.38000	0.00515144	0.0195978	0.00029717	2.663	D	5	19/08/2020 06:37		0	0	0	0	0	0	0	0	0	0	0	0	0	0
356	0	1	5	1d 13:29:31.03000	0d 17:20:17.34000	0.00515185	0.0195989	0.00029709	2.6529	D	5	19/08/2020 06:37		0	0	0	0	0	0	0	0	0	0	0	0	0	0
357	0	1	5	1d 13:29:35.86000	0d 17:20:22.17000	0.00515224	0.0196	0.00029717	2.6429	D	5	19/08/2020 06:37		0	0	0	0	0	0	0	0	0	0	0	0	0	0
358	0	1	5	1d 13:29:40.71000	0d 17:20:27.02000	0.00515264	0.019601	0.00029725	2.6325	D	5	19/08/2020 06:37		0	0	0	0	0	0	0	0	0	0	0	0	0	0
359	0	1	5	1d 13:29:45.78000	0d 17:20:32.09000	0.00515306	0.0196021	0.00029709	2.6221	D	5	19/08/2020 06:37		0	0	0	0	0	0	0	0	0	0	0	0	0	0
360	0	1	5	1d 13:29:50.73000	0d 17:20:37.04000	0.00515347	0.0196032	0.00029717	2.6119	D	5	19/08/2020 06:38		0	0	0	0	0	0	0	0	0	0	0	0	0	0
361	0	1	5	1d 13:29:55.68000	0d 17:20:41.99000	0.00515388	0.0196043	0.00029725	2.6017	D	5	19/08/2020 06:38		0	0	0	0	0	0	0	0	0	0	0	0	0	0
362	0	1	5	1d 13:30:00.54000	0d 17:20:46.85000	0.00515428	0.0196053	0.00029717	2.5914	D	5	19/08/2020 06:38		0	0	0	0	0	0	0	0	0	0	0	0	0	0
363	0	1	5	1d 13:30:05.34000	0d 17:20:51.65000	0.00515468	0.0196063	0.00029702	2.5814	D	5	19/08/2020 06:38		0	0	0	0	0	0	0	0	0	0	0	0	0	0
364	0	1	5	1d 13:30:10.08000	0d 17:20:56.39000	0.00515507	0.0196073	0.00029717	2.5711	D	5	19/08/2020 06:38		0	0	0	0	0	0	0	0	0	0	0	0	0	0
365	0	1	5	1d 13:30:14.89000	0d 17:21:01.20000	0.00515547	0.0196084	0.00029702	2.5611	D	5	19/08/2020 06:38		0	0	0	0	0	0	0	0	0	0	0	0	0	0
366	0	1	5	1d 13:30:19.62000	0d 17:21:05.93000	0.00515586	0.0196094	0.00029732	2.5509	D	5	19/08/2020 06:38		0	0	0	0	0	0	0	0	0	0	0	0	0	0
367	0	1	5	1d 13:30:24.60000	0d 17:21:10.91000	0.00515627	0.0196104	0.00029717	2.5403	D	5	19/08/2020 06:38		0	0	0	0	0	0	0	0	0	0	0	0	0	0
368	0	1	5	1d 13:30:29.46000	0d 17:21:15.77000	0.00515667	0.0196114	0.00029725	2.5303	D	5	19/08/2020 06:38		0	0	0	0	0	0	0	0	0	0	0	0	0	0
369	0	1	5	1d 13:30:34.25000	0d 17:21:20.56000	0.00515706	0.0196124	0.00029694	2.5199	D	5	19/08/2020 06:38		0	0	0	0	0	0	0	0	0	0	0	0	0	0
370	0	1	5	1d 13:30:39.04000	0d 17:21:25.35000	0.00515746	0.0196134	0.00029709	2.5097	D	5	19/08/2020 06:38		0	0	0	0	0	0	0	0	0	0	0	0	0	0
371	0	1	5	1d 13:30:43.52000	0d 17:21:29.83000	0.00515783	0.0196143	0.00029702	2.5	D	133	19/08/2020 06:38		0	0	0	0	0	0	0	0	0	0	0	0	0	0
372	0	1	6	1d 13:30:43.53000	0d 00:00:00.01000	0	0	0	2.5046	R	0	19/08/2020 06:38		0	0	0	0	0	0	0	0	0	0	0	0	0	0
373	0	1	6	1d 13:30:45.53000	0d 00:00:02.01000	0	0	0	2.5777	R	1	19/08/2020 06:38		0	0	0	0	0	0	0	0	0	0	0	0	0	0
374	0	1	6	1d 13:30:47.53000	0d 00:00:04.01000	0	0	0	2.6314	R	1	19/08/2020 06:38		0	0	0	0	0	0	0	0	0	0	0	0	0	0
375	0	1	6	1d 13:30:49.53000	0d 00:00:06.01000	0	0	0	2.6769	R	1	19/08/2020 06:39		0	0	0	0	0	0	0	0	0	0	0	0	0	0
376	0	1	6	1d 13:30:51.53000	0d 00:00:08.01000	0	0	0	2.717	R	1	19/08/2020 06:39		0	0	0	0	0	0	0	0	0	0	0	0	0	0
377	0	1	6	1d 13:30:53.52000	0d 00:00:10.00000	0	0	0	2.7527	R	129	19/08/2020 06:39		0	0	0	0	0	0	0	0	0	0	0	0	0	0
378	1	2	9	1d 13:30:53.56000	0d 00:00:00.04000	0.00000001	0.00000004	0.00118982	2.7872	C	0	19/08/2020 06:39		0	0	0	0	0	0	0	0	0	0	0	0	0	0
379	1	2	9	1d 13:30:53.72000	0d 00:00:00.20000	0.00000007	0.00000018	0.00118883	2.8171	C	5	19/08/2020 06:39		0	0	0	0	0	0	0	0	0	0	0	0	0	0
380	1	2	9	1d 13:30:53.86000	0d 00:00:00.34000	0.00000011	0.00000032	0.00118853	2.8403	C	5	19/08/2020 06:39		0	0	0	0	0	0	0	0	0	0	0	0	0	0
381	1	2	9	1d 13:30:54.01000	0d 00:00:00.49000	0.00000016	0.00000046	0.00118875	2.8621	C	5	19/08/2020 06:39		0	0	0	0	0	0	0	0	0	0	0	0	0	0
382	1	2	9	1d 13:30:54.17000	0d 00:00:00.65000	0.00000021	0.00000061	0.00118883	2.8832	C	5	19/08/2020 06:39		0	0	0	0	0	0	0	0	0	0	0	0	0	0
383	1	2	9	1d 13:30:54.34000	0d 00:00:00.82000	0.00000027	0.00000077	0.00118898	2.9038	C	5	19/08/2020 06:39		0	0	0	0	0	0	0	0	0	0	0	0	0	0
384	1	2	9	1d 13:30:54.51000	0d 00:00:00.99000	0.00000033	0.00000093	0.00118898	2.923	C	5	19/08/2020 06:39		0	0	0	0	0	0	0	0	0	0	0	0	0	0
385	1	2	9	1d 13:30:54.69000	0d 00:00:01.17000	0.00000039	0.00000111	0.0011886	2.9424	C	5	19/08/2020 06:39		0	0	0	0	0	0	0	0	0	0	0	0	0	0
386	1	2	9	1d 13:30:54.87000	0d 00:00:01.35000	0.00000045	0.00000128	0.00118875	2.961	C	5	19/08/2020 06:39		0	0	0	0	0	0	0	0	0	0	0	0	0	0
387	1	2	9	1d 13:30:55.06000	0d 00:00:01.54000	0.00000051	0.00000147	0.00118875	2.9799	C	5	19/08/2020 06:39		0	0	0	0	0	0	0	0	0	0	0	0	0	0
388	1	2	9	1d 13:30:55.25000	0d 00:00:01.73000	0.00000057	0.00000166	0.00118883	2.9981	C	5	19/08/2020 06:39		0	0	0	0	0	0	0	0	0	0	0	0	0	0
389	1	2	9	1d 13:30:55.44000	0d 00:00:01.92000	0.00000063	0.00000185	0.00118891	3.0159	C	5	19/08/2020 06:39		0	0	0	0	0	0	0	0	0	0	0	0	0	0
390	1	2	9	1d 13:30:55.64000	0d 00:00:02.12000	0.0000007	0.00000205	0.00118868	3.034	C	5	19/08/2020 06:39		0	0	0	0	0	0	0	0	0	0	0	0	0	0
391	1	2	9	1d 13:30:55.84000	0d 00:00:02.32000	0.00000077	0.00000225	0.00118875	3.0518	C	5	19/08/2020 06:39		0	0	0	0	0	0	0	0	0	0	0	0	0	0
392	1	2	9	1d 13:30:56.04000	0d 00:00:02.52000	0.00000083	0.00000245	0.00118868	3.0689	C	5	19/08/2020 06:39		0	0	0	0	0	0	0	0	0	0	0	0	0	0
393	1	2	9	1d 13:30:56.24000	0d 00:00:02.72000	0.0000009	0.00000265	0.0011886	3.0858	C	5	19/08/2020 06:39		0	0	0	0	0	0	0	0	0	0	0	0	0	0
394	1	2	9	1d 13:30:56.45000	0d 00:00:02.93000	0.00000097	0.00000287	0.00118906	3.1029	C	5	19/08/2020 06:39		0	0	0	0	0	0	0	0	0	0	0	0	0	0
395	1	2	9	1d 13:30:56.66000	0d 00:00:03.14000	0.00000104	0.00000308	0.00118883	3.1197	C	5	19/08/2020 06:39		0	0	0	0	0	0	0	0	0	0	0	0	0	0
396	1	2	9	1d 13:30:56.87000	0d 00:00:03.35000	0.00000111	0.0000033	0.00118883	3.1362	C	5	19/08/2020 06:39		0	0	0	0	0	0	0	0	0	0	0	0	0	0
397	1	2	9	1d 13:30:57.09000	0d 00:00:03.57000	0.00000118	0.00000353	0.00118875	3.153	C	5	19/08/2020 06:39		0	0	0	0	0	0	0	0	0	0	0	0	0	0
398	1	2	9	1d 13:30:57.31000	0d 00:00:03.79000	0.00000125	0.00000376	0.00118883	3.1693	C	5	19/08/2020 06:39		0	0	0	0	0	0	0	0	0	0	0	0	0	0
399	1	2	9	1d 13:30:57.53000	0d 00:00:04.01000	0.00000132	0.00000399	0.00118891	3.1852	C	5	19/08/2020 06:39		0	0	0	0	0	0	0	0	0	0	0	0	0	0
400	1	2	9	1d 13:30:57.76000	0d 00:00:04.24000	0.0000014	0.00000423	0.0011886	3.2013	C	5	19/08/2020 06:39		0	0	0	0	0	0	0	0	0	0	0	0	0	0
401	1	2	9	1d 13:30:57.99000	0d 00:00:04.47000	0.00000148	0.00000448	0.00118868	3.2172	C	5	19/08/2020 06:39		0	0	0	0	0	0	0	0	0	0	0	0	0	0
402	1	2	9	1d 13:30:58.22000	0d 00:00:04.70000	0.00000155	0.00000472	0.0011886	3.2328	C	5	19/08/2020 06:39		0	0	0	0	0	0	0	0	0	0	0	0	0	0
403	1	2	9	1d 13:30:58.45000	0d 00:00:04.93000	0.00000163	0.00000497	0.00118868	3.2479	C	5	19/08/2020 06:39		0	0	0	0	0	0	0	0	0	0	0	0	0	0
404	1	2	9	1d 13:30:58.69000	0d 00:00:05.17000	0.00000171	0.00000523	0.00118891	3.263	C	5	19/08/2020 06:39		0	0	0	0	0	0	0	0	0	0	0	0	0	0
405	1	2	9	1d 13:30:58.93000	0d 00:00:05.41000	0.00000179	0.00000549	0.00118883	3.2779	C	5	19/08/2020 06:39		0	0	0	0	0	0	0	0	0	0	0	0	0	0
406	1	2	9	1d 13:30:59.18000	0d 00:00:05.66000	0.00000187	0.00000576	0.00118875	3.2929	C	5	19/08/2020 06:39		0	0	0	0	0	0	0	0	0	0	0	0	0	0
407	1	2	9	1d 13:30:59.43000	0d 00:00:05.91000	0.00000195	0.00000603	0.00118875	3.3077	C	5	19/08/2020 06:39		0	0	0	0	0	0	0	0	0	0	0	0	0	0
408	1	2	9	1d 13:30:59.69000	0d 00:00:06.17000	0.00000204	0.00000631	0.00118883	3.3225	C	5	19/08/2020 06:39		0	0	0	0	0	0	0	0	0	0	0	0	0	0
409	1	2	9	1d 13:30:59.96000	0d 00:00:06.44000	0.00000213	0.00000661	0.00118883	3.3373	C	5	19/08/2020 06:39		0	0	0	0	0	0	0	0	0	0	0	0	0	0
410	1	2	9	1d 13:31:00.23000	0d 00:00:06.71000	0.00000222	0.00000691	0.00118853	3.3515	C	5	19/08/2020 06:39		0	0	0	0	0	0	0	0	0	0	0	0	0	0
411	1	2	9	1d 13:31:00.50000	0d 00:00:06.98000	0.0000023	0.00000721	0.00118883	3.3654	C	5	19/08/2020 06:39		0	0	0	0	0	0	0	0	0	0	0	0	0	0
412	1	2	9	1d 13:31:00.78000	0d 00:00:07.26000	0.0000024	0.00000752	0.00118898	3.3796	C	5	19/08/2020 06:39		0	0	0	0	0	0	0	0	0	0	0	0	0	0
413	1	2	9	1d 13:31:01.07000	0d 00:00:07.55000	0.00000249	0.00000785	0.00118883	3.3938	C	5	19/08/2020 06:39		0	0	0	0	0	0	0	0	0	0	0	0	0	0
414	1	2	9	1d 13:31:01.37000	0d 00:00:07.85000	0.00000259	0.00000818	0.00118891	3.4078	C	5	19/08/2020 06:39		0	0	0	0	0	0	0	0	0	0	0	0	0	0
415	1	2	9	1d 13:31:01.68000	0d 00:00:08.16000	0.00000269	0.00000853	0.0011886	3.4214	C	5	19/08/2020 06:39		0	0	0	0	0	0	0	0	0	0	0	0	0	0
416	1	2	9	1d 13:31:02.00000	0d 00:00:08.48000	0.0000028	0.00000889	0.0011886	3.435	C	5	19/08/2020 06:39		0	0	0	0	0	0	0	0	0	0	0	0	0	0
417	1	2	9	1d 13:31:02.33000	0d 00:00:08.81000	0.00000291	0.00000927	0.00118875	3.4485	C	5	19/08/2020 06:39		0	0	0	0	0	0	0	0	0	0	0	0	0	0
418	1	2	9	1d 13:31:02.67000	0d 00:00:09.15000	0.00000302	0.00000966	0.0011886	3.462	C	5	19/08/2020 06:39		0	0	0	0	0	0	0	0	0	0	0	0	0	0
419	1	2	9	1d 13:31:03.03000	0d 00:00:09.51000	0.00000314	0.00001007	0.00118868	3.4751	C	5	19/08/2020 06:39		0	0	0	0	0	0	0	0	0	0	0	0	0	0
420	1	2	9	1d 13:31:03.40000	0d 00:00:09.88000	0.00000326	0.0000105	0.00118875	3.4881	C	5	19/08/2020 06:39		0	0	0	0	0	0	0	0	0	0	0	0	0	0
421	1	2	9	1d 13:31:03.80000	0d 00:00:10.28000	0.00000339	0.00001096	0.0011886	3.5007	C	5	19/08/2020 06:39		0	0	0	0	0	0	0	0	0	0	0	0	0	0
422	1	2	9	1d 13:31:04.22000	0d 00:00:10.70000	0.00000353	0.00001144	0.00118883	3.5132	C	5	19/08/2020 06:39		0	0	0	0	0	0	0	0	0	0	0	0	0	0
423	1	2	9	1d 13:31:04.67000	0d 00:00:11.15000	0.00000368	0.00001197	0.0011886	3.5256	C	5	19/08/2020 06:39		0	0	0	0	0	0	0	0	0	0	0	0	0	0
424	1	2	9	1d 13:31:05.16000	0d 00:00:11.64000	0.00000384	0.00001254	0.00118868	3.5375	C	5	19/08/2020 06:39		0	0	0	0	0	0	0	0	0	0	0	0	0	0
425	1	2	9	1d 13:31:05.71000	0d 00:00:12.19000	0.00000402	0.00001318	0.00118868	3.5489	C	5	19/08/2020 06:39		0	0	0	0	0	0	0	0	0	0	0	0	0	0
426	1	2	9	1d 13:31:06.34000	0d 00:00:12.82000	0.00000423	0.00001392	0.00118875	3.5604	C	5	19/08/2020 06:39		0	0	0	0	0	0	0	0	0	0	0	0	0	0
427	1	2	9	1d 13:31:07.11000	0d 00:00:13.59000	0.00000449	0.00001483	0.00118868	3.5715	C	5	19/08/2020 06:39		0	0	0	0	0	0	0	0	0	0	0	0	0	0
428	1	2	9	1d 13:31:08.08000	0d 00:00:14.56000	0.00000481	0.00001597	0.00118845	3.5822	C	5	19/08/2020 06:39		0	0	0	0	0	0	0	0	0	0	0	0	0	0
429	1	2	9	1d 13:31:09.40000	0d 00:00:15.88000	0.00000524	0.00001754	0.00118845	3.5927	C	5	19/08/2020 06:39		0	0	0	0	0	0	0	0	0	0	0	0	0	0
430	1	2	9	1d 13:31:11.31000	0d 00:00:17.79000	0.00000587	0.00001981	0.00118875	3.6033	C	5	19/08/2020 06:39		0	0	0	0	0	0	0	0	0	0	0	0	0	0
431	1	2	9	1d 13:31:14.49000	0d 00:00:20.97000	0.00000692	0.0000236	0.00118891	3.6135	C	5	19/08/2020 06:39		0	0	0	0	0	0	0	0	0	0	0	0	0	0
432	1	2	9	1d 13:31:20.35000	0d 00:00:26.83000	0.00000886	0.0000306	0.00118875	3.6239	C	5	19/08/2020 06:39		0	0	0	0	0	0	0	0	0	0	0	0	0	0
433	1	2	9	1d 13:31:33.65000	0d 00:00:40.13000	0.00001325	0.00004654	0.00118875	3.6341	C	5	19/08/2020 06:39		0	0	0	0	0	0	0	0	0	0	0	0	0	0
434	1	2	9	1d 13:32:10.18000	0d 00:01:16.66000	0.00002531	0.00009045	0.00118883	3.6442	C	5	19/08/2020 06:40		0	0	0	0	0	0	0	0	0	0	0	0	0	0
435	1	2	9	1d 13:33:48.20000	0d 00:02:54.68000	0.00005768	0.00020858	0.00118853	3.6542	C	5	19/08/2020 06:42		0	0	0	0	0	0	0	0	0	0	0	0	0	0
436	1	2	9	1d 13:36:49.57000	0d 00:05:56.05000	0.00011757	0.00042775	0.00118868	3.6643	C	5	19/08/2020 06:45		0	0	0	0	0	0	0	0	0	0	0	0	0	0
437	1	2	9	1d 13:41:49.57000	0d 00:10:56.05000	0.00021663	0.00079127	0.00118891	3.6742	C	1	19/08/2020 06:50		0	0	0	0	0	0	0	0	0	0	0	0	0	0
438	1	2	9	1d 13:46:49.57000	0d 00:15:56.05000	0.00031569	0.00115558	0.00118868	3.6808	C	1	19/08/2020 06:55		0	0	0	0	0	0	0	0	0	0	0	0	0	0
439	1	2	9	1d 13:51:49.57000	0d 00:20:56.05000	0.00041475	0.00152048	0.00118883	3.686	C	1	19/08/2020 07:00		0	0	0	0	0	0	0	0	0	0	0	0	0	0
440	1	2	9	1d 13:56:49.57000	0d 00:25:56.05000	0.00051381	0.00188586	0.00118868	3.6905	C	1	19/08/2020 07:05		0	0	0	0	0	0	0	0	0	0	0	0	0	0
441	1	2	9	1d 14:01:49.57000	0d 00:30:56.05000	0.00061287	0.00225168	0.00118868	3.695	C	1	19/08/2020 07:10		0	0	0	0	0	0	0	0	0	0	0	0	0	0
442	1	2	9	1d 14:06:49.57000	0d 00:35:56.05000	0.00071193	0.0026179	0.00118853	3.6991	C	1	19/08/2020 07:15		0	0	0	0	0	0	0	0	0	0	0	0	0	0
443	1	2	9	1d 14:11:49.57000	0d 00:40:56.05000	0.00081099	0.00298452	0.00118875	3.7031	C	1	19/08/2020 07:20		0	0	0	0	0	0	0	0	0	0	0	0	0	0
444	1	2	9	1d 14:16:49.57000	0d 00:45:56.05000	0.00091005	0.00335155	0.00118853	3.7069	C	1	19/08/2020 07:25		0	0	0	0	0	0	0	0	0	0	0	0	0	0
445	1	2	9	1d 14:21:49.57000	0d 00:50:56.05000	0.00100911	0.00371898	0.0011886	3.7111	C	1	19/08/2020 07:30		0	0	0	0	0	0	0	0	0	0	0	0	0	0
446	1	2	9	1d 14:26:49.57000	0d 00:55:56.05000	0.00110817	0.00408684	0.00118868	3.7159	C	1	19/08/2020 07:35		0	0	0	0	0	0	0	0	0	0	0	0	0	0
447	1	2	9	1d 14:31:49.57000	0d 01:00:56.05000	0.00120723	0.00445517	0.00118868	3.7206	C	1	19/08/2020 07:40		0	0	0	0	0	0	0	0	0	0	0	0	0	0
448	1	2	9	1d 14:36:49.57000	0d 01:05:56.05000	0.00130629	0.00482398	0.00118875	3.7256	C	1	19/08/2020 07:45		0	0	0	0	0	0	0	0	0	0	0	0	0	0
449	1	2	9	1d 14:41:49.57000	0d 01:10:56.05000	0.00140535	0.00519331	0.00118891	3.731	C	1	19/08/2020 07:50		0	0	0	0	0	0	0	0	0	0	0	0	0	0
450	1	2	9	1d 14:46:49.57000	0d 01:15:56.05000	0.00150441	0.00556316	0.00118868	3.7362	C	1	19/08/2020 07:55		0	0	0	0	0	0	0	0	0	0	0	0	0	0
451	1	2	9	1d 14:51:49.57000	0d 01:20:56.05000	0.00160347	0.00593354	0.00118868	3.7417	C	1	19/08/2020 08:00		0	0	0	0	0	0	0	0	0	0	0	0	0	0
452	1	2	9	1d 14:56:49.57000	0d 01:25:56.05000	0.00170253	0.00630446	0.00118868	3.7469	C	1	19/08/2020 08:05		0	0	0	0	0	0	0	0	0	0	0	0	0	0
453	1	2	9	1d 15:01:49.57000	0d 01:30:56.05000	0.00180159	0.00667591	0.0011886	3.7522	C	1	19/08/2020 08:10		0	0	0	0	0	0	0	0	0	0	0	0	0	0
454	1	2	9	1d 15:06:49.57000	0d 01:35:56.05000	0.00190065	0.00704787	0.00118868	3.7575	C	1	19/08/2020 08:15		0	0	0	0	0	0	0	0	0	0	0	0	0	0
455	1	2	9	1d 15:11:49.57000	0d 01:40:56.05000	0.00199971	0.00742036	0.00118875	3.7627	C	1	19/08/2020 08:20		0	0	0	0	0	0	0	0	0	0	0	0	0	0
456	1	2	9	1d 15:16:49.57000	0d 01:45:56.05000	0.00209877	0.00779338	0.00118883	3.7684	C	1	19/08/2020 08:25		0	0	0	0	0	0	0	0	0	0	0	0	0	0
457	1	2	9	1d 15:21:49.57000	0d 01:50:56.05000	0.00219783	0.00816694	0.00118853	3.7736	C	1	19/08/2020 08:30		0	0	0	0	0	0	0	0	0	0	0	0	0	0
458	1	2	9	1d 15:26:49.57000	0d 01:55:56.05000	0.0022969	0.00854103	0.00118868	3.779	C	1	19/08/2020 08:35		0	0	0	0	0	0	0	0	0	0	0	0	0	0
459	1	2	9	1d 15:31:49.57000	0d 02:00:56.05000	0.00239596	0.00891569	0.00118868	3.7848	C	1	19/08/2020 08:40		0	0	0	0	0	0	0	0	0	0	0	0	0	0
460	1	2	9	1d 15:36:49.57000	0d 02:05:56.05000	0.00249502	0.00929095	0.00118883	3.7913	C	1	19/08/2020 08:45		0	0	0	0	0	0	0	0	0	0	0	0	0	0
461	1	2	9	1d 15:41:49.57000	0d 02:10:56.05000	0.00259408	0.00966685	0.0011886	3.798	C	1	19/08/2020 08:50		0	0	0	0	0	0	0	0	0	0	0	0	0	0
462	1	2	9	1d 15:46:49.57000	0d 02:15:56.05000	0.00269314	0.0100434	0.00118868	3.8051	C	1	19/08/2020 08:55		0	0	0	0	0	0	0	0	0	0	0	0	0	0
463	1	2	9	1d 15:51:49.57000	0d 02:20:56.05000	0.0027922	0.0104207	0.00118875	3.8129	C	1	19/08/2020 09:00		0	0	0	0	0	0	0	0	0	0	0	0	0	0
464	1	2	9	1d 15:56:49.57000	0d 02:25:56.05000	0.00289126	0.0107989	0.00118891	3.8219	C	1	19/08/2020 09:05		0	0	0	0	0	0	0	0	0	0	0	0	0	0
465	1	2	9	1d 16:01:49.57000	0d 02:30:56.05000	0.00299032	0.0111779	0.00118853	3.8309	C	1	19/08/2020 09:10		0	0	0	0	0	0	0	0	0	0	0	0	0	0
466	1	2	9	1d 16:06:32.99000	0d 02:35:39.47000	0.0030839	0.0115369	0.0011886	3.841	C	5	19/08/2020 09:14		0	0	0	0	0	0	0	0	0	0	0	0	0	0
467	1	2	9	1d 16:10:58.46000	0d 02:40:04.94000	0.00317156	0.011874	0.0011886	3.8511	C	5	19/08/2020 09:19		0	0	0	0	0	0	0	0	0	0	0	0	0	0
468	1	2	9	1d 16:15:02.10000	0d 02:44:08.58000	0.00325201	0.0121842	0.00118891	3.8611	C	5	19/08/2020 09:23		0	0	0	0	0	0	0	0	0	0	0	0	0	0
469	1	2	9	1d 16:18:51.04000	0d 02:47:57.52000	0.00332761	0.0124765	0.00118898	3.8712	C	5	19/08/2020 09:27		0	0	0	0	0	0	0	0	0	0	0	0	0	0
470	1	2	9	1d 16:22:30.69000	0d 02:51:37.17000	0.00340014	0.0127576	0.00118891	3.8813	C	5	19/08/2020 09:30		0	0	0	0	0	0	0	0	0	0	0	0	0	0
471	1	2	9	1d 16:25:58.90000	0d 02:55:05.38000	0.00346889	0.0130248	0.00118875	3.8914	C	5	19/08/2020 09:34		0	0	0	0	0	0	0	0	0	0	0	0	0	0
472	1	2	9	1d 16:29:19.74000	0d 02:58:26.22000	0.00353521	0.0132832	0.00118883	3.9016	C	5	19/08/2020 09:37		0	0	0	0	0	0	0	0	0	0	0	0	0	0
473	1	2	9	1d 16:32:35.55000	0d 03:01:42.03000	0.00359986	0.0135358	0.00118868	3.9117	C	5	19/08/2020 09:40		0	0	0	0	0	0	0	0	0	0	0	0	0	0
474	1	2	9	1d 16:35:42.52000	0d 03:04:49.00000	0.0036616	0.0137776	0.00118883	3.9219	C	5	19/08/2020 09:43		0	0	0	0	0	0	0	0	0	0	0	0	0	0
475	1	2	9	1d 16:38:50.81000	0d 03:07:57.29000	0.00372377	0.0140217	0.00118868	3.9321	C	5	19/08/2020 09:47		0	0	0	0	0	0	0	0	0	0	0	0	0	0
476	1	2	9	1d 16:41:53.11000	0d 03:10:59.59000	0.00378397	0.0142587	0.00118891	3.9422	C	5	19/08/2020 09:50		0	0	0	0	0	0	0	0	0	0	0	0	0	0
477	1	2	9	1d 16:44:52.11000	0d 03:13:58.59000	0.00384307	0.014492	0.00118853	3.9522	C	5	19/08/2020 09:53		0	0	0	0	0	0	0	0	0	0	0	0	0	0
478	1	2	9	1d 16:47:46.34000	0d 03:16:52.82000	0.00390061	0.0147197	0.00118883	3.9623	C	5	19/08/2020 09:55		0	0	0	0	0	0	0	0	0	0	0	0	0	0
479	1	2	9	1d 16:50:42.55000	0d 03:19:49.03000	0.00395879	0.0149505	0.0011886	3.9724	C	5	19/08/2020 09:58		0	0	0	0	0	0	0	0	0	0	0	0	0	0
480	1	2	9	1d 16:53:32.53000	0d 03:22:39.01000	0.00401492	0.0151738	0.00118853	3.9825	C	5	19/08/2020 10:01		0	0	0	0	0	0	0	0	0	0	0	0	0	0
481	1	2	9	1d 16:56:24.05000	0d 03:25:30.53000	0.00407155	0.0153996	0.00118853	3.9925	C	5	19/08/2020 10:04		0	0	0	0	0	0	0	0	0	0	0	0	0	0
482	1	2	9	1d 16:59:12.70000	0d 03:28:19.18000	0.00412724	0.0156222	0.00118883	4.0026	C	5	19/08/2020 10:07		0	0	0	0	0	0	0	0	0	0	0	0	0	0
483	1	2	9	1d 17:02:00.53000	0d 03:31:07.01000	0.00418266	0.0158443	0.00118868	4.0127	C	5	19/08/2020 10:10		0	0	0	0	0	0	0	0	0	0	0	0	0	0
484	1	2	9	1d 17:04:51.80000	0d 03:33:58.28000	0.00423921	0.0160715	0.0011886	4.0229	C	5	19/08/2020 10:13		0	0	0	0	0	0	0	0	0	0	0	0	0	0
485	1	2	9	1d 17:07:36.33000	0d 03:36:42.81000	0.00429354	0.0162903	0.00118868	4.033	C	5	19/08/2020 10:15		0	0	0	0	0	0	0	0	0	0	0	0	0	0
486	1	2	9	1d 17:10:19.22000	0d 03:39:25.70000	0.00434733	0.0165075	0.00118875	4.0432	C	5	19/08/2020 10:18		0	0	0	0	0	0	0	0	0	0	0	0	0	0
487	1	2	9	1d 17:13:05.71000	0d 03:42:12.19000	0.0044023	0.0167301	0.00118845	4.0533	C	5	19/08/2020 10:21		0	0	0	0	0	0	0	0	0	0	0	0	0	0
488	1	2	9	1d 17:15:41.40000	0d 03:44:47.88000	0.00445371	0.0169387	0.0011886	4.0633	C	5	19/08/2020 10:23		0	0	0	0	0	0	0	0	0	0	0	0	0	0
489	1	2	9	1d 17:18:19.99000	0d 03:47:26.47000	0.00450608	0.0171518	0.00118875	4.0734	C	5	19/08/2020 10:26		0	0	0	0	0	0	0	0	0	0	0	0	0	0
490	1	2	9	1d 17:20:58.63000	0d 03:50:05.11000	0.00455846	0.0173654	0.00118875	4.0835	C	5	19/08/2020 10:29		0	0	0	0	0	0	0	0	0	0	0	0	0	0
491	1	2	9	1d 17:23:36.80000	0d 03:52:43.28000	0.00461069	0.0175789	0.00118868	4.0938	C	5	19/08/2020 10:31		0	0	0	0	0	0	0	0	0	0	0	0	0	0
492	1	2	9	1d 17:26:06.22000	0d 03:55:12.70000	0.00466003	0.0177812	0.00118868	4.1039	C	5	19/08/2020 10:34		0	0	0	0	0	0	0	0	0	0	0	0	0	0
493	1	2	9	1d 17:28:32.58000	0d 03:57:39.06000	0.00470836	0.0179797	0.00118875	4.114	C	5	19/08/2020 10:36		0	0	0	0	0	0	0	0	0	0	0	0	0	0
494	1	2	9	1d 17:31:01.31000	0d 04:00:07.79000	0.00475747	0.018182	0.00118875	4.1241	C	5	19/08/2020 10:39		0	0	0	0	0	0	0	0	0	0	0	0	0	0
495	1	2	9	1d 17:33:29.23000	0d 04:02:35.71000	0.00480631	0.0183837	0.0011886	4.1341	C	5	19/08/2020 10:41		0	0	0	0	0	0	0	0	0	0	0	0	0	0
496	1	2	9	1d 17:35:55.42000	0d 04:05:01.90000	0.00485458	0.0185835	0.00118868	4.1442	C	5	19/08/2020 10:44		0	0	0	0	0	0	0	0	0	0	0	0	0	0
497	1	2	9	1d 17:38:19.00000	0d 04:07:25.48000	0.00490199	0.0187802	0.00118875	4.1543	C	5	19/08/2020 10:46		0	0	0	0	0	0	0	0	0	0	0	0	0	0
498	1	2	9	1d 17:40:42.63000	0d 04:09:49.11000	0.00494942	0.0189775	0.00118868	4.1643	C	5	19/08/2020 10:48		0	0	0	0	0	0	0	0	0	0	0	0	0	0
499	1	2	9	1d 17:43:02.90000	0d 04:12:09.38000	0.00499574	0.0191706	0.0011886	4.1746	C	5	19/08/2020 10:51		0	0	0	0	0	0	0	0	0	0	0	0	0	0
500	1	2	9	1d 17:45:26.25000	0d 04:14:32.73000	0.00504307	0.0193684	0.00118898	4.1846	C	5	19/08/2020 10:53		0	0	0	0	0	0	0	0	0	0	0	0	0	0
501	1	2	9	1d 17:47:42.61000	0d 04:16:49.09000	0.0050881	0.0195571	0.0011886	4.1947	C	5	19/08/2020 10:55		0	0	0	0	0	0	0	0	0	0	0	0	0	0
502	1	2	9	1d 17:48:51.24000	0d 04:17:57.72000	0.00511076	0.0196522	0.00118875	4.2	C	133	19/08/2020 10:57		0	0	0	0	0	0	0	0	0	0	0	0	0	0
503	1	2	10	1d 17:48:51.27000	0d 00:00:00.03000	0.00511077	0.0196522	0.00121027	4.1999	C	0	19/08/2020 10:57		0	0	0	0	0	0	0	0	0	0	0	0	0	0
504	1	2	10	1d 17:49:10.08000	0d 00:00:18.84000	0.00511689	0.0196779	0.00111017	4.2005	C	4	19/08/2020 10:57		0	0	0	0	0	0	0	0	0	0	0	0	0	0
505	1	2	10	1d 17:49:25.18000	0d 00:00:33.94000	0.00512133	0.0196966	0.00101015	4.2004	C	4	19/08/2020 10:57		0	0	0	0	0	0	0	0	0	0	0	0	0	0
506	1	2	10	1d 17:49:44.98000	0d 00:00:53.74000	0.0051266	0.0197187	0.00091005	4.2002	C	4	19/08/2020 10:57		0	0	0	0	0	0	0	0	0	0	0	0	0	0
507	1	2	10	1d 17:50:08.38000	0d 00:01:17.14000	0.00513219	0.0197422	0.00081003	4.2002	C	4	19/08/2020 10:58		0	0	0	0	0	0	0	0	0	0	0	0	0	0
508	1	2	10	1d 17:50:37.08000	0d 00:01:45.84000	0.00513825	0.0197676	0.00071	4.2	C	4	19/08/2020 10:58		0	0	0	0	0	0	0	0	0	0	0	0	0	0
509	1	2	10	1d 17:51:10.82000	0d 00:02:19.58000	0.00514441	0.0197935	0.0006099	4.2	C	4	19/08/2020 10:59		0	0	0	0	0	0	0	0	0	0	0	0	0	0
510	1	2	10	1d 17:51:51.60000	0d 00:03:00.36000	0.00515072	0.01982	0.00050973	4.2	C	4	19/08/2020 11:00		0	0	0	0	0	0	0	0	0	0	0	0	0	0
511	1	2	10	1d 17:52:42.55000	0d 00:03:51.31000	0.0051572	0.0198472	0.0004097	4.2	C	4	19/08/2020 11:00		0	0	0	0	0	0	0	0	0	0	0	0	0	0
512	1	2	10	1d 17:53:49.57000	0d 00:04:58.33000	0.00516385	0.0198752	0.00030968	4.2	C	4	19/08/2020 11:02		0	0	0	0	0	0	0	0	0	0	0	0	0	0
513	1	2	10	1d 17:55:30.30000	0d 00:06:39.06000	0.00517101	0.0199052	0.00020966	4.2	C	4	19/08/2020 11:03		0	0	0	0	0	0	0	0	0	0	0	0	0	0
514	1	2	10	1d 17:58:15.68000	0d 00:09:24.44000	0.00517834	0.019936	0.00011887	4.2	C	132	19/08/2020 11:06		0	0	0	0	0	0	0	0	0	0	0	0	0	0
515	1	2	11	1d 17:58:15.69000	0d 00:00:00.01000	0	0	0	4.1993	R	0	19/08/2020 11:06		0	0	0	0	0	0	0	0	0	0	0	0	0	0
516	1	2	11	1d 17:58:17.69000	0d 00:00:02.01000	0	0	0	4.1988	R	1	19/08/2020 11:06		0	0	0	0	0	0	0	0	0	0	0	0	0	0
517	1	2	11	1d 17:58:19.69000	0d 00:00:04.01000	0	0	0	4.1988	R	1	19/08/2020 11:06		0	0	0	0	0	0	0	0	0	0	0	0	0	0
518	1	2	11	1d 17:58:21.69000	0d 00:00:06.01000	0	0	0	4.1988	R	1	19/08/2020 11:06		0	0	0	0	0	0	0	0	0	0	0	0	0	0
519	1	2	11	1d 17:58:23.69000	0d 00:00:08.01000	0	0	0	4.1987	R	1	19/08/2020 11:06		0	0	0	0	0	0	0	0	0	0	0	0	0	0
520	1	2	11	1d 17:58:25.68000	0d 00:00:10.00000	0	0	0	4.1985	R	129	19/08/2020 11:06		0	0	0	0	0	0	0	0	0	0	0	0	0	0
521	1	2	12	1d 17:58:25.72000	0d 00:00:00.04000	0.00000001	0.00000005	0.00119005	4.1894	D	0	19/08/2020 11:06		0	0	0	0	0	0	0	0	0	0	0	0	0	0
522	1	2	12	1d 17:59:04.50000	0d 00:00:38.82000	0.00001282	0.00005362	0.00118883	4.1793	D	5	19/08/2020 11:07		0	0	0	0	0	0	0	0	0	0	0	0	0	0
523	1	2	12	1d 18:00:31.72000	0d 00:02:06.04000	0.00004162	0.00017384	0.00118891	4.1692	D	5	19/08/2020 11:08		0	0	0	0	0	0	0	0	0	0	0	0	0	0
524	1	2	12	1d 18:02:17.63000	0d 00:03:51.95000	0.00007659	0.00031947	0.00118868	4.1592	D	5	19/08/2020 11:10		0	0	0	0	0	0	0	0	0	0	0	0	0	0
525	1	2	12	1d 18:04:24.30000	0d 00:05:58.62000	0.00011842	0.00049322	0.00118853	4.1491	D	5	19/08/2020 11:12		0	0	0	0	0	0	0	0	0	0	0	0	0	0
526	1	2	12	1d 18:06:35.50000	0d 00:08:09.82000	0.00016174	0.00067276	0.00118875	4.1389	D	5	19/08/2020 11:14		0	0	0	0	0	0	0	0	0	0	0	0	0	0
527	1	2	12	1d 18:08:47.12000	0d 00:10:21.44000	0.0002052	0.00085243	0.00118875	4.1288	D	5	19/08/2020 11:16		0	0	0	0	0	0	0	0	0	0	0	0	0	0
528	1	2	12	1d 18:10:57.99000	0d 00:12:32.31000	0.00024841	0.00103063	0.00118868	4.1187	D	5	19/08/2020 11:19		0	0	0	0	0	0	0	0	0	0	0	0	0	0
529	1	2	12	1d 18:13:14.02000	0d 00:14:48.34000	0.00029333	0.00121541	0.00118875	4.1086	D	5	19/08/2020 11:21		0	0	0	0	0	0	0	0	0	0	0	0	0	0
530	1	2	12	1d 18:15:31.35000	0d 00:17:05.67000	0.00033868	0.0014015	0.00118868	4.0986	D	5	19/08/2020 11:23		0	0	0	0	0	0	0	0	0	0	0	0	0	0
531	1	2	12	1d 18:17:53.81000	0d 00:19:28.13000	0.00038572	0.00159407	0.00118883	4.0885	D	5	19/08/2020 11:26		0	0	0	0	0	0	0	0	0	0	0	0	0	0
532	1	2	12	1d 18:20:16.71000	0d 00:21:51.03000	0.0004329	0.00178675	0.00118891	4.0784	D	5	19/08/2020 11:28		0	0	0	0	0	0	0	0	0	0	0	0	0	0
533	1	2	12	1d 18:22:39.92000	0d 00:24:14.24000	0.00048019	0.00197938	0.0011886	4.0684	D	5	19/08/2020 11:30		0	0	0	0	0	0	0	0	0	0	0	0	0	0
534	1	2	12	1d 18:25:06.31000	0d 00:26:40.63000	0.00052853	0.0021758	0.00118868	4.0583	D	5	19/08/2020 11:33		0	0	0	0	0	0	0	0	0	0	0	0	0	0
535	1	2	12	1d 18:27:36.05000	0d 00:29:10.37000	0.00057797	0.00237622	0.0011886	4.0482	D	5	19/08/2020 11:35		0	0	0	0	0	0	0	0	0	0	0	0	0	0
536	1	2	12	1d 18:30:06.17000	0d 00:31:40.49000	0.00062754	0.00257665	0.00118875	4.0381	D	5	19/08/2020 11:38		0	0	0	0	0	0	0	0	0	0	0	0	0	0
537	1	2	12	1d 18:32:39.57000	0d 00:34:13.89000	0.0006782	0.00278094	0.00118891	4.0279	D	5	19/08/2020 11:40		0	0	0	0	0	0	0	0	0	0	0	0	0	0
538	1	2	12	1d 18:35:17.56000	0d 00:36:51.88000	0.00073036	0.00299082	0.00118845	4.0179	D	5	19/08/2020 11:43		0	0	0	0	0	0	0	0	0	0	0	0	0	0
539	1	2	12	1d 18:37:55.75000	0d 00:39:30.07000	0.0007826	0.00320044	0.0011886	4.0078	D	5	19/08/2020 11:46		0	0	0	0	0	0	0	0	0	0	0	0	0	0
540	1	2	12	1d 18:40:35.13000	0d 00:42:09.45000	0.00083523	0.0034111	0.00118883	3.9977	D	5	19/08/2020 11:48		0	0	0	0	0	0	0	0	0	0	0	0	0	0
541	1	2	12	1d 18:43:15.11000	0d 00:44:49.43000	0.00088805	0.00362202	0.00118883	3.9876	D	5	19/08/2020 11:51		0	0	0	0	0	0	0	0	0	0	0	0	0	0
542	1	2	12	1d 18:45:59.35000	0d 00:47:33.67000	0.00094228	0.00383802	0.00118883	3.9774	D	5	19/08/2020 11:54		0	0	0	0	0	0	0	0	0	0	0	0	0	0
543	1	2	12	1d 18:48:47.18000	0d 00:50:21.50000	0.0009977	0.00405817	0.00118883	3.9673	D	5	19/08/2020 11:56		0	0	0	0	0	0	0	0	0	0	0	0	0	0
544	1	2	12	1d 18:51:33.19000	0d 00:53:07.51000	0.00105252	0.00427538	0.00118868	3.9573	D	5	19/08/2020 11:59		0	0	0	0	0	0	0	0	0	0	0	0	0	0
545	1	2	12	1d 18:54:18.38000	0d 00:55:52.70000	0.00110707	0.00449097	0.00118898	3.9472	D	5	19/08/2020 12:02		0	0	0	0	0	0	0	0	0	0	0	0	0	0
546	1	2	12	1d 18:57:08.41000	0d 00:58:42.73000	0.00116321	0.00471231	0.00118875	3.937	D	5	19/08/2020 12:05		0	0	0	0	0	0	0	0	0	0	0	0	0	0
547	1	2	12	1d 18:59:59.78000	0d 01:01:34.10000	0.0012198	0.00493482	0.00118868	3.9269	D	5	19/08/2020 12:08		0	0	0	0	0	0	0	0	0	0	0	0	0	0
548	1	2	12	1d 19:02:53.04000	0d 01:04:27.36000	0.00127701	0.0051592	0.00118875	3.9168	D	5	19/08/2020 12:11		0	0	0	0	0	0	0	0	0	0	0	0	0	0
549	1	2	12	1d 19:05:47.40000	0d 01:07:21.72000	0.00133458	0.00538443	0.0011886	3.9068	D	5	19/08/2020 12:14		0	0	0	0	0	0	0	0	0	0	0	0	0	0
550	1	2	12	1d 19:08:43.29000	0d 01:10:17.61000	0.00139266	0.00561104	0.00118875	3.8967	D	5	19/08/2020 12:16		0	0	0	0	0	0	0	0	0	0	0	0	0	0
551	1	2	12	1d 19:11:45.66000	0d 01:13:19.98000	0.00145288	0.0058454	0.00118898	3.8866	D	5	19/08/2020 12:19		0	0	0	0	0	0	0	0	0	0	0	0	0	0
552	1	2	12	1d 19:14:39.82000	0d 01:16:14.14000	0.00151039	0.00606863	0.00118875	3.8766	D	5	19/08/2020 12:22		0	0	0	0	0	0	0	0	0	0	0	0	0	0
553	1	2	12	1d 19:17:46.52000	0d 01:19:20.84000	0.00157203	0.00630732	0.00118891	3.8665	D	5	19/08/2020 12:25		0	0	0	0	0	0	0	0	0	0	0	0	0	0
554	1	2	12	1d 19:21:02.21000	0d 01:22:36.53000	0.00163665	0.00655683	0.0011886	3.8564	D	5	19/08/2020 12:29		0	0	0	0	0	0	0	0	0	0	0	0	0	0
555	1	2	12	1d 19:24:20.39000	0d 01:25:54.71000	0.00170209	0.00680886	0.00118875	3.8463	D	5	19/08/2020 12:32		0	0	0	0	0	0	0	0	0	0	0	0	0	0
556	1	2	12	1d 19:27:46.10000	0d 01:29:20.42000	0.00177002	0.00706979	0.0011886	3.8363	D	5	19/08/2020 12:35		0	0	0	0	0	0	0	0	0	0	0	0	0	0
557	1	2	12	1d 19:31:21.33000	0d 01:32:55.65000	0.00184109	0.00734208	0.00118868	3.8262	D	5	19/08/2020 12:39		0	0	0	0	0	0	0	0	0	0	0	0	0	0
558	1	2	12	1d 19:35:06.98000	0d 01:36:41.30000	0.0019156	0.0076268	0.00118868	3.816	D	5	19/08/2020 12:43		0	0	0	0	0	0	0	0	0	0	0	0	0	0
559	1	2	12	1d 19:39:15.35000	0d 01:40:49.67000	0.00199761	0.00793936	0.00118868	3.8059	D	5	19/08/2020 12:47		0	0	0	0	0	0	0	0	0	0	0	0	0	0
560	1	2	12	1d 19:43:35.63000	0d 01:45:09.95000	0.00208355	0.00826603	0.00118868	3.7957	D	5	19/08/2020 12:51		0	0	0	0	0	0	0	0	0	0	0	0	0	0
561	1	2	12	1d 19:48:26.03000	0d 01:50:00.35000	0.00217944	0.00862953	0.00118868	3.7855	D	5	19/08/2020 12:56		0	0	0	0	0	0	0	0	0	0	0	0	0	0
562	1	2	12	1d 19:53:26.03000	0d 01:55:00.35000	0.0022785	0.00900405	0.0011886	3.776	D	1	19/08/2020 13:01		0	0	0	0	0	0	0	0	0	0	0	0	0	0
563	1	2	12	1d 19:58:26.03000	0d 02:00:00.35000	0.00237756	0.00937764	0.00118875	3.767	D	1	19/08/2020 13:06		0	0	0	0	0	0	0	0	0	0	0	0	0	0
564	1	2	12	1d 20:03:26.03000	0d 02:05:00.35000	0.00247662	0.00975039	0.0011886	3.7589	D	1	19/08/2020 13:11		0	0	0	0	0	0	0	0	0	0	0	0	0	0
565	1	2	12	1d 20:08:26.03000	0d 02:10:00.35000	0.00257568	0.0101224	0.00118868	3.7508	D	1	19/08/2020 13:16		0	0	0	0	0	0	0	0	0	0	0	0	0	0
566	1	2	12	1d 20:13:26.03000	0d 02:15:00.35000	0.00267474	0.0104936	0.0011886	3.744	D	1	19/08/2020 13:21		0	0	0	0	0	0	0	0	0	0	0	0	0	0
567	1	2	12	1d 20:18:26.03000	0d 02:20:00.35000	0.0027738	0.0108641	0.00118883	3.7372	D	1	19/08/2020 13:26		0	0	0	0	0	0	0	0	0	0	0	0	0	0
568	1	2	12	1d 20:23:26.03000	0d 02:25:00.35000	0.00287286	0.011234	0.00118868	3.731	D	1	19/08/2020 13:31		0	0	0	0	0	0	0	0	0	0	0	0	0	0
569	1	2	12	1d 20:28:26.03000	0d 02:30:00.35000	0.00297193	0.0116033	0.00118875	3.7249	D	1	19/08/2020 13:36		0	0	0	0	0	0	0	0	0	0	0	0	0	0
570	1	2	12	1d 20:33:26.03000	0d 02:35:00.35000	0.00307099	0.011972	0.00118875	3.7189	D	1	19/08/2020 13:41		0	0	0	0	0	0	0	0	0	0	0	0	0	0
571	1	2	12	1d 20:38:26.03000	0d 02:40:00.35000	0.00317005	0.0123401	0.00118868	3.7127	D	1	19/08/2020 13:46		0	0	0	0	0	0	0	0	0	0	0	0	0	0
572	1	2	12	1d 20:43:26.03000	0d 02:45:00.35000	0.00326911	0.0127076	0.00118868	3.707	D	1	19/08/2020 13:51		0	0	0	0	0	0	0	0	0	0	0	0	0	0
573	1	2	12	1d 20:48:26.03000	0d 02:50:00.35000	0.00336817	0.0130745	0.00118891	3.7008	D	1	19/08/2020 13:56		0	0	0	0	0	0	0	0	0	0	0	0	0	0
574	1	2	12	1d 20:53:26.03000	0d 02:55:00.35000	0.00346723	0.0134408	0.00118875	3.6945	D	1	19/08/2020 14:01		0	0	0	0	0	0	0	0	0	0	0	0	0	0
575	1	2	12	1d 20:58:26.03000	0d 03:00:00.35000	0.00356629	0.0138065	0.00118891	3.688	D	1	19/08/2020 14:06		0	0	0	0	0	0	0	0	0	0	0	0	0	0
576	1	2	12	1d 21:03:26.03000	0d 03:05:00.35000	0.00366535	0.0141715	0.0011886	3.6814	D	1	19/08/2020 14:11		0	0	0	0	0	0	0	0	0	0	0	0	0	0
577	1	2	12	1d 21:08:26.03000	0d 03:10:00.35000	0.00376441	0.0145358	0.00118868	3.6742	D	1	19/08/2020 14:16		0	0	0	0	0	0	0	0	0	0	0	0	0	0
578	1	2	12	1d 21:13:26.03000	0d 03:15:00.35000	0.00386347	0.0148995	0.0011886	3.6664	D	1	19/08/2020 14:21		0	0	0	0	0	0	0	0	0	0	0	0	0	0
579	1	2	12	1d 21:18:26.03000	0d 03:20:00.35000	0.00396253	0.0152623	0.0011886	3.6587	D	1	19/08/2020 14:26		0	0	0	0	0	0	0	0	0	0	0	0	0	0
580	1	2	12	1d 21:23:26.03000	0d 03:25:00.35000	0.00406159	0.0156243	0.00118883	3.6503	D	1	19/08/2020 14:31		0	0	0	0	0	0	0	0	0	0	0	0	0	0
581	1	2	12	1d 21:28:26.03000	0d 03:30:00.35000	0.00416065	0.0159855	0.00118875	3.641	D	1	19/08/2020 14:36		0	0	0	0	0	0	0	0	0	0	0	0	0	0
582	1	2	12	1d 21:33:25.86000	0d 03:35:00.18000	0.00425965	0.0163455	0.00118875	3.6309	D	5	19/08/2020 14:41		0	0	0	0	0	0	0	0	0	0	0	0	0	0
583	1	2	12	1d 21:37:54.69000	0d 03:39:29.01000	0.00434842	0.0166673	0.00118853	3.6208	D	5	19/08/2020 14:46		0	0	0	0	0	0	0	0	0	0	0	0	0	0
584	1	2	12	1d 21:41:53.37000	0d 03:43:27.69000	0.00442723	0.0169523	0.0011886	3.6106	D	5	19/08/2020 14:50		0	0	0	0	0	0	0	0	0	0	0	0	0	0
585	1	2	12	1d 21:45:25.09000	0d 03:46:59.41000	0.00449714	0.0172044	0.00118891	3.6005	D	5	19/08/2020 14:53		0	0	0	0	0	0	0	0	0	0	0	0	0	0
586	1	2	12	1d 21:48:24.92000	0d 03:49:59.24000	0.00455652	0.0174179	0.00118868	3.5904	D	5	19/08/2020 14:56		0	0	0	0	0	0	0	0	0	0	0	0	0	0
587	1	2	12	1d 21:50:55.27000	0d 03:52:29.59000	0.00460617	0.017596	0.00118853	3.5804	D	5	19/08/2020 14:59		0	0	0	0	0	0	0	0	0	0	0	0	0	0
588	1	2	12	1d 21:53:03.57000	0d 03:54:37.89000	0.00464853	0.0177474	0.00118883	3.5702	D	5	19/08/2020 15:01		0	0	0	0	0	0	0	0	0	0	0	0	0	0
589	1	2	12	1d 21:54:49.79000	0d 03:56:24.11000	0.00468361	0.0178725	0.00118875	3.5601	D	5	19/08/2020 15:03		0	0	0	0	0	0	0	0	0	0	0	0	0	0
590	1	2	12	1d 21:56:17.62000	0d 03:57:51.94000	0.00471261	0.0179756	0.00118875	3.55	D	5	19/08/2020 15:04		0	0	0	0	0	0	0	0	0	0	0	0	0	0
591	1	2	12	1d 21:57:30.42000	0d 03:59:04.74000	0.00473665	0.0180608	0.00118875	3.5399	D	5	19/08/2020 15:05		0	0	0	0	0	0	0	0	0	0	0	0	0	0
592	1	2	12	1d 21:58:30.26000	0d 04:00:04.58000	0.00475641	0.0181307	0.0011886	3.5297	D	5	19/08/2020 15:06		0	0	0	0	0	0	0	0	0	0	0	0	0	0
593	1	2	12	1d 21:59:21.51000	0d 04:00:55.83000	0.00477333	0.0181903	0.00118868	3.5195	D	5	19/08/2020 15:07		0	0	0	0	0	0	0	0	0	0	0	0	0	0
594	1	2	12	1d 22:00:04.86000	0d 04:01:39.18000	0.00478764	0.0182406	0.0011886	3.5094	D	5	19/08/2020 15:08		0	0	0	0	0	0	0	0	0	0	0	0	0	0
595	1	2	12	1d 22:00:40.88000	0d 04:02:15.20000	0.00479954	0.0182823	0.00118875	3.4994	D	5	19/08/2020 15:08		0	0	0	0	0	0	0	0	0	0	0	0	0	0
596	1	2	12	1d 22:01:11.90000	0d 04:02:46.22000	0.00480978	0.0183181	0.00118875	3.4891	D	5	19/08/2020 15:09		0	0	0	0	0	0	0	0	0	0	0	0	0	0
597	1	2	12	1d 22:01:38.69000	0d 04:03:13.01000	0.00481863	0.0183489	0.00118868	3.4791	D	5	19/08/2020 15:09		0	0	0	0	0	0	0	0	0	0	0	0	0	0
598	1	2	12	1d 22:02:01.52000	0d 04:03:35.84000	0.00482617	0.0183751	0.00118891	3.469	D	5	19/08/2020 15:10		0	0	0	0	0	0	0	0	0	0	0	0	0	0
599	1	2	12	1d 22:02:21.60000	0d 04:03:55.92000	0.0048328	0.0183981	0.00118837	3.4588	D	5	19/08/2020 15:10		0	0	0	0	0	0	0	0	0	0	0	0	0	0
600	1	2	12	1d 22:02:39.86000	0d 04:04:14.18000	0.00483883	0.0184189	0.0011886	3.4485	D	5	19/08/2020 15:10		0	0	0	0	0	0	0	0	0	0	0	0	0	0
601	1	2	12	1d 22:02:55.93000	0d 04:04:30.25000	0.00484413	0.0184372	0.00118868	3.4383	D	5	19/08/2020 15:11		0	0	0	0	0	0	0	0	0	0	0	0	0	0
602	1	2	12	1d 22:03:10.32000	0d 04:04:44.64000	0.00484888	0.0184535	0.00118868	3.4282	D	5	19/08/2020 15:11		0	0	0	0	0	0	0	0	0	0	0	0	0	0
603	1	2	12	1d 22:03:23.01000	0d 04:04:57.33000	0.00485307	0.0184678	0.00118875	3.4182	D	5	19/08/2020 15:11		0	0	0	0	0	0	0	0	0	0	0	0	0	0
604	1	2	12	1d 22:03:34.97000	0d 04:05:09.29000	0.00485702	0.0184813	0.00118875	3.4079	D	5	19/08/2020 15:11		0	0	0	0	0	0	0	0	0	0	0	0	0	0
605	1	2	12	1d 22:03:46.08000	0d 04:05:20.40000	0.00486069	0.0184938	0.00118898	3.3979	D	5	19/08/2020 15:11		0	0	0	0	0	0	0	0	0	0	0	0	0	0
606	1	2	12	1d 22:03:56.26000	0d 04:05:30.58000	0.00486405	0.0185052	0.00118868	3.3878	D	5	19/08/2020 15:12		0	0	0	0	0	0	0	0	0	0	0	0	0	0
607	1	2	12	1d 22:04:05.58000	0d 04:05:39.90000	0.00486713	0.0185156	0.00118868	3.3777	D	5	19/08/2020 15:12		0	0	0	0	0	0	0	0	0	0	0	0	0	0
608	1	2	12	1d 22:04:14.38000	0d 04:05:48.70000	0.00487004	0.0185254	0.0011886	3.3675	D	5	19/08/2020 15:12		0	0	0	0	0	0	0	0	0	0	0	0	0	0
609	1	2	12	1d 22:04:22.75000	0d 04:05:57.07000	0.0048728	0.0185347	0.00118875	3.3574	D	5	19/08/2020 15:12		0	0	0	0	0	0	0	0	0	0	0	0	0	0
610	1	2	12	1d 22:04:30.42000	0d 04:06:04.74000	0.00487533	0.0185432	0.00118875	3.3472	D	5	19/08/2020 15:12		0	0	0	0	0	0	0	0	0	0	0	0	0	0
611	1	2	12	1d 22:04:37.84000	0d 04:06:12.16000	0.00487778	0.0185514	0.00118875	3.337	D	5	19/08/2020 15:12		0	0	0	0	0	0	0	0	0	0	0	0	0	0
612	1	2	12	1d 22:04:44.88000	0d 04:06:19.20000	0.00488011	0.0185591	0.00118853	3.3268	D	5	19/08/2020 15:12		0	0	0	0	0	0	0	0	0	0	0	0	0	0
613	1	2	12	1d 22:04:51.53000	0d 04:06:25.85000	0.0048823	0.0185664	0.00118875	3.3164	D	5	19/08/2020 15:13		0	0	0	0	0	0	0	0	0	0	0	0	0	0
614	1	2	12	1d 22:04:57.88000	0d 04:06:32.20000	0.0048844	0.0185734	0.00118875	3.3062	D	5	19/08/2020 15:13		0	0	0	0	0	0	0	0	0	0	0	0	0	0
615	1	2	12	1d 22:05:03.83000	0d 04:06:38.15000	0.00488637	0.0185799	0.00118875	3.2961	D	5	19/08/2020 15:13		0	0	0	0	0	0	0	0	0	0	0	0	0	0
616	1	2	12	1d 22:05:09.41000	0d 04:06:43.73000	0.00488821	0.0185859	0.00118868	3.2859	D	5	19/08/2020 15:13		0	0	0	0	0	0	0	0	0	0	0	0	0	0
617	1	2	12	1d 22:05:14.82000	0d 04:06:49.14000	0.00488999	0.0185918	0.00118868	3.2758	D	5	19/08/2020 15:13		0	0	0	0	0	0	0	0	0	0	0	0	0	0
618	1	2	12	1d 22:05:19.97000	0d 04:06:54.29000	0.00489169	0.0185974	0.0011886	3.2656	D	5	19/08/2020 15:13		0	0	0	0	0	0	0	0	0	0	0	0	0	0
619	1	2	12	1d 22:05:24.93000	0d 04:06:59.25000	0.00489333	0.0186027	0.00118898	3.2554	D	5	19/08/2020 15:13		0	0	0	0	0	0	0	0	0	0	0	0	0	0
620	1	2	12	1d 22:05:29.69000	0d 04:07:04.01000	0.0048949	0.0186078	0.00118883	3.2451	D	5	19/08/2020 15:13		0	0	0	0	0	0	0	0	0	0	0	0	0	0
621	1	2	12	1d 22:05:34.21000	0d 04:07:08.53000	0.0048964	0.0186126	0.0011886	3.2351	D	5	19/08/2020 15:13		0	0	0	0	0	0	0	0	0	0	0	0	0	0
622	1	2	12	1d 22:05:38.47000	0d 04:07:12.79000	0.0048978	0.0186172	0.00118875	3.2248	D	5	19/08/2020 15:13		0	0	0	0	0	0	0	0	0	0	0	0	0	0
623	1	2	12	1d 22:05:42.67000	0d 04:07:16.99000	0.00489919	0.0186216	0.00118868	3.2148	D	5	19/08/2020 15:13		0	0	0	0	0	0	0	0	0	0	0	0	0	0
624	1	2	12	1d 22:05:46.63000	0d 04:07:20.95000	0.0049005	0.0186258	0.00118883	3.2045	D	5	19/08/2020 15:13		0	0	0	0	0	0	0	0	0	0	0	0	0	0
625	1	2	12	1d 22:05:50.54000	0d 04:07:24.86000	0.00490179	0.01863	0.00118875	3.1942	D	5	19/08/2020 15:14		0	0	0	0	0	0	0	0	0	0	0	0	0	0
626	1	2	12	1d 22:05:54.30000	0d 04:07:28.62000	0.00490303	0.0186339	0.00118875	3.1838	D	5	19/08/2020 15:14		0	0	0	0	0	0	0	0	0	0	0	0	0	0
627	1	2	12	1d 22:05:57.99000	0d 04:07:32.31000	0.00490425	0.0186378	0.00118898	3.1734	D	5	19/08/2020 15:14		0	0	0	0	0	0	0	0	0	0	0	0	0	0
628	1	2	12	1d 22:06:01.52000	0d 04:07:35.84000	0.00490541	0.0186415	0.00118868	3.163	D	5	19/08/2020 15:14		0	0	0	0	0	0	0	0	0	0	0	0	0	0
629	1	2	12	1d 22:06:04.92000	0d 04:07:39.24000	0.00490654	0.018645	0.00118891	3.1528	D	5	19/08/2020 15:14		0	0	0	0	0	0	0	0	0	0	0	0	0	0
630	1	2	12	1d 22:06:08.17000	0d 04:07:42.49000	0.00490761	0.0186484	0.00118868	3.1424	D	5	19/08/2020 15:14		0	0	0	0	0	0	0	0	0	0	0	0	0	0
631	1	2	12	1d 22:06:11.41000	0d 04:07:45.73000	0.00490868	0.0186518	0.00118883	3.1322	D	5	19/08/2020 15:14		0	0	0	0	0	0	0	0	0	0	0	0	0	0
632	1	2	12	1d 22:06:14.45000	0d 04:07:48.77000	0.00490968	0.0186549	0.00118853	3.1217	D	5	19/08/2020 15:14		0	0	0	0	0	0	0	0	0	0	0	0	0	0
633	1	2	12	1d 22:06:17.54000	0d 04:07:51.86000	0.0049107	0.0186581	0.00118875	3.1113	D	5	19/08/2020 15:14		0	0	0	0	0	0	0	0	0	0	0	0	0	0
634	1	2	12	1d 22:06:20.45000	0d 04:07:54.77000	0.00491167	0.0186611	0.00118868	3.1008	D	5	19/08/2020 15:14		0	0	0	0	0	0	0	0	0	0	0	0	0	0
635	1	2	12	1d 22:06:23.29000	0d 04:07:57.61000	0.0049126	0.018664	0.00118898	3.0906	D	5	19/08/2020 15:14		0	0	0	0	0	0	0	0	0	0	0	0	0	0
636	1	2	12	1d 22:06:25.99000	0d 04:08:00.31000	0.00491349	0.0186667	0.0011886	3.0802	D	5	19/08/2020 15:14		0	0	0	0	0	0	0	0	0	0	0	0	0	0
637	1	2	12	1d 22:06:28.69000	0d 04:08:03.01000	0.00491439	0.0186695	0.00118898	3.07	D	5	19/08/2020 15:14		0	0	0	0	0	0	0	0	0	0	0	0	0	0
638	1	2	12	1d 22:06:31.22000	0d 04:08:05.54000	0.00491522	0.018672	0.00118875	3.0599	D	5	19/08/2020 15:14		0	0	0	0	0	0	0	0	0	0	0	0	0	0
639	1	2	12	1d 22:06:33.68000	0d 04:08:08.00000	0.00491603	0.0186745	0.00118875	3.0495	D	5	19/08/2020 15:14		0	0	0	0	0	0	0	0	0	0	0	0	0	0
640	1	2	12	1d 22:06:36.16000	0d 04:08:10.48000	0.00491685	0.018677	0.00118875	3.0391	D	5	19/08/2020 15:14		0	0	0	0	0	0	0	0	0	0	0	0	0	0
641	1	2	12	1d 22:06:38.55000	0d 04:08:12.87000	0.00491764	0.0186794	0.00118891	3.0288	D	5	19/08/2020 15:14		0	0	0	0	0	0	0	0	0	0	0	0	0	0
642	1	2	12	1d 22:06:40.91000	0d 04:08:15.23000	0.00491842	0.0186818	0.00118891	3.0184	D	5	19/08/2020 15:14		0	0	0	0	0	0	0	0	0	0	0	0	0	0
643	1	2	12	1d 22:06:43.20000	0d 04:08:17.52000	0.00491918	0.018684	0.00118868	3.0082	D	5	19/08/2020 15:14		0	0	0	0	0	0	0	0	0	0	0	0	0	0
644	1	2	12	1d 22:06:45.41000	0d 04:08:19.73000	0.00491991	0.0186862	0.0011886	2.9976	D	5	19/08/2020 15:14		0	0	0	0	0	0	0	0	0	0	0	0	0	0
645	1	2	12	1d 22:06:47.64000	0d 04:08:21.96000	0.00492064	0.0186884	0.00118883	2.9873	D	5	19/08/2020 15:15		0	0	0	0	0	0	0	0	0	0	0	0	0	0
646	1	2	12	1d 22:06:49.76000	0d 04:08:24.08000	0.00492134	0.0186905	0.00118883	2.977	D	5	19/08/2020 15:15		0	0	0	0	0	0	0	0	0	0	0	0	0	0
647	1	2	12	1d 22:06:51.81000	0d 04:08:26.13000	0.00492202	0.0186925	0.00118883	2.9667	D	5	19/08/2020 15:15		0	0	0	0	0	0	0	0	0	0	0	0	0	0
648	1	2	12	1d 22:06:53.82000	0d 04:08:28.14000	0.00492268	0.0186945	0.00118883	2.9564	D	5	19/08/2020 15:15		0	0	0	0	0	0	0	0	0	0	0	0	0	0
649	1	2	12	1d 22:06:55.84000	0d 04:08:30.16000	0.00492335	0.0186965	0.00118875	2.9459	D	5	19/08/2020 15:15		0	0	0	0	0	0	0	0	0	0	0	0	0	0
650	1	2	12	1d 22:06:57.82000	0d 04:08:32.14000	0.004924	0.0186984	0.00118883	2.9355	D	5	19/08/2020 15:15		0	0	0	0	0	0	0	0	0	0	0	0	0	0
651	1	2	12	1d 22:06:59.71000	0d 04:08:34.03000	0.00492463	0.0187002	0.00118853	2.925	D	5	19/08/2020 15:15		0	0	0	0	0	0	0	0	0	0	0	0	0	0
652	1	2	12	1d 22:07:01.64000	0d 04:08:35.96000	0.00492527	0.0187021	0.00118875	2.9145	D	5	19/08/2020 15:15		0	0	0	0	0	0	0	0	0	0	0	0	0	0
653	1	2	12	1d 22:07:03.48000	0d 04:08:37.80000	0.00492587	0.0187039	0.00118868	2.9038	D	5	19/08/2020 15:15		0	0	0	0	0	0	0	0	0	0	0	0	0	0
654	1	2	12	1d 22:07:05.33000	0d 04:08:39.65000	0.00492648	0.0187056	0.00118853	2.8934	D	5	19/08/2020 15:15		0	0	0	0	0	0	0	0	0	0	0	0	0	0
655	1	2	12	1d 22:07:07.08000	0d 04:08:41.40000	0.00492706	0.0187073	0.00118875	2.883	D	5	19/08/2020 15:15		0	0	0	0	0	0	0	0	0	0	0	0	0	0
656	1	2	12	1d 22:07:08.83000	0d 04:08:43.15000	0.00492764	0.018709	0.00118891	2.8725	D	5	19/08/2020 15:15		0	0	0	0	0	0	0	0	0	0	0	0	0	0
657	1	2	12	1d 22:07:10.58000	0d 04:08:44.90000	0.00492822	0.0187106	0.00118875	2.8618	D	5	19/08/2020 15:15		0	0	0	0	0	0	0	0	0	0	0	0	0	0
658	1	2	12	1d 22:07:12.33000	0d 04:08:46.65000	0.0049288	0.0187123	0.00118891	2.851	D	5	19/08/2020 15:15		0	0	0	0	0	0	0	0	0	0	0	0	0	0
659	1	2	12	1d 22:07:14.01000	0d 04:08:48.33000	0.00492935	0.0187138	0.00118898	2.8403	D	5	19/08/2020 15:15		0	0	0	0	0	0	0	0	0	0	0	0	0	0
660	1	2	12	1d 22:07:15.67000	0d 04:08:49.99000	0.0049299	0.0187154	0.00118853	2.8296	D	5	19/08/2020 15:15		0	0	0	0	0	0	0	0	0	0	0	0	0	0
661	1	2	12	1d 22:07:17.32000	0d 04:08:51.64000	0.00493044	0.0187169	0.00118883	2.8191	D	5	19/08/2020 15:15		0	0	0	0	0	0	0	0	0	0	0	0	0	0
662	1	2	12	1d 22:07:18.90000	0d 04:08:53.22000	0.00493097	0.0187184	0.00118891	2.8087	D	5	19/08/2020 15:15		0	0	0	0	0	0	0	0	0	0	0	0	0	0
663	1	2	12	1d 22:07:20.44000	0d 04:08:54.76000	0.00493147	0.0187198	0.00118883	2.7984	D	5	19/08/2020 15:15		0	0	0	0	0	0	0	0	0	0	0	0	0	0
664	1	2	12	1d 22:07:21.96000	0d 04:08:56.28000	0.00493198	0.0187212	0.00118891	2.7877	D	5	19/08/2020 15:15		0	0	0	0	0	0	0	0	0	0	0	0	0	0
665	1	2	12	1d 22:07:23.51000	0d 04:08:57.83000	0.00493249	0.0187227	0.00118868	2.7773	D	5	19/08/2020 15:15		0	0	0	0	0	0	0	0	0	0	0	0	0	0
666	1	2	12	1d 22:07:24.99000	0d 04:08:59.31000	0.00493298	0.018724	0.00118875	2.7668	D	5	19/08/2020 15:15		0	0	0	0	0	0	0	0	0	0	0	0	0	0
667	1	2	12	1d 22:07:26.45000	0d 04:09:00.77000	0.00493346	0.0187253	0.00118875	2.7562	D	5	19/08/2020 15:15		0	0	0	0	0	0	0	0	0	0	0	0	0	0
668	1	2	12	1d 22:07:27.93000	0d 04:09:02.25000	0.00493395	0.0187267	0.00118868	2.7454	D	5	19/08/2020 15:15		0	0	0	0	0	0	0	0	0	0	0	0	0	0
669	1	2	12	1d 22:07:29.39000	0d 04:09:03.71000	0.00493443	0.018728	0.00118883	2.7349	D	5	19/08/2020 15:15		0	0	0	0	0	0	0	0	0	0	0	0	0	0
670	1	2	12	1d 22:07:30.83000	0d 04:09:05.15000	0.0049349	0.0187293	0.00118868	2.7242	D	5	19/08/2020 15:15		0	0	0	0	0	0	0	0	0	0	0	0	0	0
671	1	2	12	1d 22:07:32.25000	0d 04:09:06.57000	0.00493537	0.0187306	0.00118875	2.7134	D	5	19/08/2020 15:15		0	0	0	0	0	0	0	0	0	0	0	0	0	0
672	1	2	12	1d 22:07:33.69000	0d 04:09:08.01000	0.00493585	0.0187319	0.00118868	2.7025	D	5	19/08/2020 15:15		0	0	0	0	0	0	0	0	0	0	0	0	0	0
673	1	2	12	1d 22:07:35.09000	0d 04:09:09.41000	0.00493631	0.0187331	0.00118875	2.692	D	5	19/08/2020 15:15		0	0	0	0	0	0	0	0	0	0	0	0	0	0
674	1	2	12	1d 22:07:36.42000	0d 04:09:10.74000	0.00493675	0.0187343	0.00118853	2.6816	D	5	19/08/2020 15:15		0	0	0	0	0	0	0	0	0	0	0	0	0	0
675	1	2	12	1d 22:07:37.77000	0d 04:09:12.09000	0.0049372	0.0187355	0.00118875	2.6709	D	5	19/08/2020 15:15		0	0	0	0	0	0	0	0	0	0	0	0	0	0
676	1	2	12	1d 22:07:39.11000	0d 04:09:13.43000	0.00493764	0.0187367	0.00118875	2.6604	D	5	19/08/2020 15:15		0	0	0	0	0	0	0	0	0	0	0	0	0	0
677	1	2	12	1d 22:07:40.44000	0d 04:09:14.76000	0.00493808	0.0187378	0.00118868	2.6497	D	5	19/08/2020 15:15		0	0	0	0	0	0	0	0	0	0	0	0	0	0
678	1	2	12	1d 22:07:41.75000	0d 04:09:16.07000	0.00493851	0.018739	0.00118898	2.6392	D	5	19/08/2020 15:15		0	0	0	0	0	0	0	0	0	0	0	0	0	0
679	1	2	12	1d 22:07:43.04000	0d 04:09:17.36000	0.00493894	0.0187401	0.00118898	2.6285	D	5	19/08/2020 15:15		0	0	0	0	0	0	0	0	0	0	0	0	0	0
680	1	2	12	1d 22:07:44.37000	0d 04:09:18.69000	0.00493938	0.0187412	0.0011886	2.6177	D	5	19/08/2020 15:15		0	0	0	0	0	0	0	0	0	0	0	0	0	0
681	1	2	12	1d 22:07:45.69000	0d 04:09:20.01000	0.00493981	0.0187424	0.0011886	2.607	D	5	19/08/2020 15:15		0	0	0	0	0	0	0	0	0	0	0	0	0	0
682	1	2	12	1d 22:07:46.96000	0d 04:09:21.28000	0.00494023	0.0187435	0.00118891	2.5965	D	5	19/08/2020 15:15		0	0	0	0	0	0	0	0	0	0	0	0	0	0
683	1	2	12	1d 22:07:48.24000	0d 04:09:22.56000	0.00494065	0.0187446	0.00118891	2.5858	D	5	19/08/2020 15:16		0	0	0	0	0	0	0	0	0	0	0	0	0	0
684	1	2	12	1d 22:07:49.50000	0d 04:09:23.82000	0.00494107	0.0187456	0.00118875	2.575	D	5	19/08/2020 15:16		0	0	0	0	0	0	0	0	0	0	0	0	0	0
685	1	2	12	1d 22:07:50.75000	0d 04:09:25.07000	0.00494148	0.0187467	0.00118868	2.5646	D	5	19/08/2020 15:16		0	0	0	0	0	0	0	0	0	0	0	0	0	0
686	1	2	12	1d 22:07:51.98000	0d 04:09:26.30000	0.00494189	0.0187477	0.00118875	2.5539	D	5	19/08/2020 15:16		0	0	0	0	0	0	0	0	0	0	0	0	0	0
687	1	2	12	1d 22:07:53.21000	0d 04:09:27.53000	0.00494229	0.0187488	0.00118883	2.5434	D	5	19/08/2020 15:16		0	0	0	0	0	0	0	0	0	0	0	0	0	0
688	1	2	12	1d 22:07:54.46000	0d 04:09:28.78000	0.00494271	0.0187498	0.00118883	2.5327	D	5	19/08/2020 15:16		0	0	0	0	0	0	0	0	0	0	0	0	0	0
689	1	2	12	1d 22:07:55.70000	0d 04:09:30.02000	0.00494312	0.0187509	0.00118875	2.522	D	5	19/08/2020 15:16		0	0	0	0	0	0	0	0	0	0	0	0	0	0
690	1	2	12	1d 22:07:56.92000	0d 04:09:31.24000	0.00494352	0.0187519	0.00118875	2.5113	D	5	19/08/2020 15:16		0	0	0	0	0	0	0	0	0	0	0	0	0	0
691	1	2	12	1d 22:07:58.15000	0d 04:09:32.47000	0.00494393	0.0187529	0.00118868	2.5005	D	5	19/08/2020 15:16		0	0	0	0	0	0	0	0	0	0	0	0	0	0
692	1	2	12	1d 22:07:58.22000	0d 04:09:32.54000	0.00494395	0.018753	0.00118875	2.5	D	133	19/08/2020 15:16		0	0	0	0	0	0	0	0	0	0	0	0	0	0
693	1	2	13	1d 22:07:58.23000	0d 00:00:00.01000	0	0	0	2.5197	R	0	19/08/2020 15:16		0	0	0	0	0	0	0	0	0	0	0	0	0	0
694	1	2	13	1d 22:08:00.23000	0d 00:00:02.01000	0	0	0	2.7236	R	1	19/08/2020 15:16		0	0	0	0	0	0	0	0	0	0	0	0	0	0
695	1	2	13	1d 22:08:02.23000	0d 00:00:04.01000	0	0	0	2.8531	R	1	19/08/2020 15:16		0	0	0	0	0	0	0	0	0	0	0	0	0	0
696	1	2	13	1d 22:08:04.23000	0d 00:00:06.01000	0	0	0	2.9563	R	1	19/08/2020 15:16		0	0	0	0	0	0	0	0	0	0	0	0	0	0
697	1	2	13	1d 22:08:06.23000	0d 00:00:08.01000	0	0	0	3.0442	R	1	19/08/2020 15:16		0	0	0	0	0	0	0	0	0	0	0	0	0	0
698	1	2	13	1d 22:08:08.22000	0d 00:00:10.00000	0	0	0	3.1192	R	129	19/08/2020 15:16		0	0	0	0	0	0	0	0	0	0	0	0	0	0
699	2	3	9	1d 22:08:08.26000	0d 00:00:00.04000	0.00000001	0.00000004	0.00119005	3.1633	C	0	19/08/2020 15:16		0	0	0	0	0	0	0	0	0	0	0	0	0	0
700	2	3	9	1d 22:08:08.42000	0d 00:00:00.20000	0.00000007	0.00000021	0.00118875	3.1865	C	5	19/08/2020 15:16		0	0	0	0	0	0	0	0	0	0	0	0	0	0
701	2	3	9	1d 22:08:08.58000	0d 00:00:00.36000	0.00000012	0.00000038	0.00118853	3.2064	C	5	19/08/2020 15:16		0	0	0	0	0	0	0	0	0	0	0	0	0	0
702	2	3	9	1d 22:08:08.76000	0d 00:00:00.54000	0.00000018	0.00000057	0.00118875	3.2258	C	5	19/08/2020 15:16		0	0	0	0	0	0	0	0	0	0	0	0	0	0
703	2	3	9	1d 22:08:08.95000	0d 00:00:00.73000	0.00000024	0.00000077	0.00118868	3.2445	C	5	19/08/2020 15:16		0	0	0	0	0	0	0	0	0	0	0	0	0	0
704	2	3	9	1d 22:08:09.14000	0d 00:00:00.92000	0.0000003	0.00000098	0.00118853	3.2615	C	5	19/08/2020 15:16		0	0	0	0	0	0	0	0	0	0	0	0	0	0
705	2	3	9	1d 22:08:09.34000	0d 00:00:01.12000	0.00000037	0.00000119	0.00118891	3.2787	C	5	19/08/2020 15:16		0	0	0	0	0	0	0	0	0	0	0	0	0	0
706	2	3	9	1d 22:08:09.55000	0d 00:00:01.33000	0.00000044	0.00000142	0.00118875	3.2959	C	5	19/08/2020 15:16		0	0	0	0	0	0	0	0	0	0	0	0	0	0
707	2	3	9	1d 22:08:09.76000	0d 00:00:01.54000	0.00000051	0.00000165	0.00118868	3.3123	C	5	19/08/2020 15:16		0	0	0	0	0	0	0	0	0	0	0	0	0	0
708	2	3	9	1d 22:08:09.98000	0d 00:00:01.76000	0.00000058	0.00000189	0.00118868	3.3288	C	5	19/08/2020 15:16		0	0	0	0	0	0	0	0	0	0	0	0	0	0
709	2	3	9	1d 22:08:10.20000	0d 00:00:01.98000	0.00000065	0.00000213	0.00118868	3.3446	C	5	19/08/2020 15:16		0	0	0	0	0	0	0	0	0	0	0	0	0	0
710	2	3	9	1d 22:08:10.43000	0d 00:00:02.21000	0.00000073	0.00000239	0.00118868	3.3602	C	5	19/08/2020 15:16		0	0	0	0	0	0	0	0	0	0	0	0	0	0
711	2	3	9	1d 22:08:10.67000	0d 00:00:02.45000	0.00000081	0.00000266	0.0011886	3.3756	C	5	19/08/2020 15:16		0	0	0	0	0	0	0	0	0	0	0	0	0	0
712	2	3	9	1d 22:08:10.91000	0d 00:00:02.69000	0.00000089	0.00000292	0.0011886	3.3909	C	5	19/08/2020 15:16		0	0	0	0	0	0	0	0	0	0	0	0	0	0
713	2	3	9	1d 22:08:11.16000	0d 00:00:02.94000	0.00000097	0.0000032	0.00118883	3.4058	C	5	19/08/2020 15:16		0	0	0	0	0	0	0	0	0	0	0	0	0	0
714	2	3	9	1d 22:08:11.42000	0d 00:00:03.20000	0.00000106	0.0000035	0.0011886	3.4205	C	5	19/08/2020 15:16		0	0	0	0	0	0	0	0	0	0	0	0	0	0
715	2	3	9	1d 22:08:11.69000	0d 00:00:03.47000	0.00000115	0.0000038	0.00118875	3.435	C	5	19/08/2020 15:16		0	0	0	0	0	0	0	0	0	0	0	0	0	0
716	2	3	9	1d 22:08:11.97000	0d 00:00:03.75000	0.00000124	0.00000412	0.0011886	3.449	C	5	19/08/2020 15:16		0	0	0	0	0	0	0	0	0	0	0	0	0	0
717	2	3	9	1d 22:08:12.26000	0d 00:00:04.04000	0.00000133	0.00000445	0.00118898	3.4627	C	5	19/08/2020 15:16		0	0	0	0	0	0	0	0	0	0	0	0	0	0
718	2	3	9	1d 22:08:12.57000	0d 00:00:04.35000	0.00000144	0.00000481	0.00118868	3.4765	C	5	19/08/2020 15:16		0	0	0	0	0	0	0	0	0	0	0	0	0	0
719	2	3	9	1d 22:08:12.90000	0d 00:00:04.68000	0.00000155	0.00000519	0.00118875	3.4899	C	5	19/08/2020 15:16		0	0	0	0	0	0	0	0	0	0	0	0	0	0
720	2	3	9	1d 22:08:13.25000	0d 00:00:05.03000	0.00000166	0.00000559	0.00118853	3.503	C	5	19/08/2020 15:16		0	0	0	0	0	0	0	0	0	0	0	0	0	0
721	2	3	9	1d 22:08:13.63000	0d 00:00:05.41000	0.00000179	0.00000603	0.00118883	3.5158	C	5	19/08/2020 15:16		0	0	0	0	0	0	0	0	0	0	0	0	0	0
722	2	3	9	1d 22:08:14.04000	0d 00:00:05.82000	0.00000192	0.00000651	0.00118883	3.5282	C	5	19/08/2020 15:16		0	0	0	0	0	0	0	0	0	0	0	0	0	0
723	2	3	9	1d 22:08:14.51000	0d 00:00:06.29000	0.00000208	0.00000706	0.00118868	3.5406	C	5	19/08/2020 15:16		0	0	0	0	0	0	0	0	0	0	0	0	0	0
724	2	3	9	1d 22:08:15.04000	0d 00:00:06.82000	0.00000225	0.00000768	0.00118837	3.552	C	5	19/08/2020 15:16		0	0	0	0	0	0	0	0	0	0	0	0	0	0
725	2	3	9	1d 22:08:15.68000	0d 00:00:07.46000	0.00000246	0.00000843	0.00118868	3.5633	C	5	19/08/2020 15:16		0	0	0	0	0	0	0	0	0	0	0	0	0	0
726	2	3	9	1d 22:08:16.47000	0d 00:00:08.25000	0.00000272	0.00000936	0.00118875	3.5744	C	5	19/08/2020 15:16		0	0	0	0	0	0	0	0	0	0	0	0	0	0
727	2	3	9	1d 22:08:17.53000	0d 00:00:09.31000	0.00000307	0.00001061	0.00118868	3.5853	C	5	19/08/2020 15:16		0	0	0	0	0	0	0	0	0	0	0	0	0	0
728	2	3	9	1d 22:08:19.11000	0d 00:00:10.89000	0.0000036	0.00001249	0.00118883	3.5959	C	5	19/08/2020 15:16		0	0	0	0	0	0	0	0	0	0	0	0	0	0
729	2	3	9	1d 22:08:21.76000	0d 00:00:13.54000	0.00000447	0.00001564	0.00118898	3.606	C	5	19/08/2020 15:16		0	0	0	0	0	0	0	0	0	0	0	0	0	0
730	2	3	9	1d 22:08:26.10000	0d 00:00:17.88000	0.0000059	0.00002082	0.00118883	3.6162	C	5	19/08/2020 15:16		0	0	0	0	0	0	0	0	0	0	0	0	0	0
731	2	3	9	1d 22:08:34.04000	0d 00:00:25.82000	0.00000853	0.00003031	0.00118868	3.6265	C	5	19/08/2020 15:16		0	0	0	0	0	0	0	0	0	0	0	0	0	0
732	2	3	9	1d 22:08:50.68000	0d 00:00:42.46000	0.00001402	0.00005027	0.00118868	3.6365	C	5	19/08/2020 15:17		0	0	0	0	0	0	0	0	0	0	0	0	0	0
733	2	3	9	1d 22:09:31.77000	0d 00:01:23.55000	0.00002759	0.00009969	0.00118883	3.6468	C	5	19/08/2020 15:17		0	0	0	0	0	0	0	0	0	0	0	0	0	0
734	2	3	9	1d 22:11:41.43000	0d 00:03:33.21000	0.0000704	0.00025605	0.0011886	3.6568	C	5	19/08/2020 15:19		0	0	0	0	0	0	0	0	0	0	0	0	0	0
735	2	3	9	1d 22:15:00.57000	0d 00:06:52.35000	0.00013616	0.00049686	0.0011886	3.6669	C	5	19/08/2020 15:23		0	0	0	0	0	0	0	0	0	0	0	0	0	0
736	2	3	9	1d 22:20:00.57000	0d 00:11:52.35000	0.00023522	0.00086064	0.00118868	3.6762	C	1	19/08/2020 15:28		0	0	0	0	0	0	0	0	0	0	0	0	0	0
737	2	3	9	1d 22:25:00.57000	0d 00:16:52.35000	0.00033428	0.00122528	0.00118875	3.6847	C	1	19/08/2020 15:33		0	0	0	0	0	0	0	0	0	0	0	0	0	0
738	2	3	9	1d 22:30:00.57000	0d 00:21:52.35000	0.00043334	0.00159057	0.00118891	3.6901	C	1	19/08/2020 15:38		0	0	0	0	0	0	0	0	0	0	0	0	0	0
739	2	3	9	1d 22:35:00.57000	0d 00:26:52.35000	0.0005324	0.00195638	0.0011886	3.695	C	1	19/08/2020 15:43		0	0	0	0	0	0	0	0	0	0	0	0	0	0
740	2	3	9	1d 22:40:00.57000	0d 00:31:52.35000	0.00063146	0.00232268	0.00118853	3.7011	C	1	19/08/2020 15:48		0	0	0	0	0	0	0	0	0	0	0	0	0	0
741	2	3	9	1d 22:45:00.57000	0d 00:36:52.35000	0.00073052	0.00268958	0.00118875	3.7061	C	1	19/08/2020 15:53		0	0	0	0	0	0	0	0	0	0	0	0	0	0
742	2	3	9	1d 22:50:00.57000	0d 00:41:52.35000	0.00082958	0.00305694	0.00118868	3.7113	C	1	19/08/2020 15:58		0	0	0	0	0	0	0	0	0	0	0	0	0	0
743	2	3	9	1d 22:55:00.57000	0d 00:46:52.35000	0.00092864	0.00342482	0.00118868	3.716	C	1	19/08/2020 16:03		0	0	0	0	0	0	0	0	0	0	0	0	0	0
744	2	3	9	1d 23:00:00.57000	0d 00:51:52.35000	0.0010277	0.00379321	0.00118875	3.7218	C	1	19/08/2020 16:08		0	0	0	0	0	0	0	0	0	0	0	0	0	0
745	2	3	9	1d 23:05:00.57000	0d 00:56:52.35000	0.00112676	0.00416215	0.0011886	3.7269	C	1	19/08/2020 16:13		0	0	0	0	0	0	0	0	0	0	0	0	0	0
746	2	3	9	1d 23:10:00.57000	0d 01:01:52.35000	0.00122582	0.00453162	0.00118868	3.7325	C	1	19/08/2020 16:18		0	0	0	0	0	0	0	0	0	0	0	0	0	0
747	2	3	9	1d 23:15:00.57000	0d 01:06:52.35000	0.00132488	0.00490164	0.00118868	3.7378	C	1	19/08/2020 16:23		0	0	0	0	0	0	0	0	0	0	0	0	0	0
748	2	3	9	1d 23:20:00.57000	0d 01:11:52.35000	0.00142394	0.0052722	0.00118875	3.7433	C	1	19/08/2020 16:28		0	0	0	0	0	0	0	0	0	0	0	0	0	0
749	2	3	9	1d 23:25:00.57000	0d 01:16:52.35000	0.001523	0.00564331	0.00118891	3.749	C	1	19/08/2020 16:33		0	0	0	0	0	0	0	0	0	0	0	0	0	0
750	2	3	9	1d 23:30:00.57000	0d 01:21:52.35000	0.00162206	0.00601494	0.00118883	3.754	C	1	19/08/2020 16:38		0	0	0	0	0	0	0	0	0	0	0	0	0	0
751	2	3	9	1d 23:35:00.57000	0d 01:26:52.35000	0.00172112	0.00638709	0.00118875	3.7595	C	1	19/08/2020 16:43		0	0	0	0	0	0	0	0	0	0	0	0	0	0
752	2	3	9	1d 23:40:00.57000	0d 01:31:52.35000	0.00182018	0.00675977	0.00118875	3.7646	C	1	19/08/2020 16:48		0	0	0	0	0	0	0	0	0	0	0	0	0	0
753	2	3	9	1d 23:45:00.57000	0d 01:36:52.35000	0.00191924	0.00713298	0.00118868	3.77	C	1	19/08/2020 16:53		0	0	0	0	0	0	0	0	0	0	0	0	0	0
754	2	3	9	1d 23:50:00.57000	0d 01:41:52.35000	0.0020183	0.00750672	0.0011886	3.7757	C	1	19/08/2020 16:58		0	0	0	0	0	0	0	0	0	0	0	0	0	0
755	2	3	9	1d 23:55:00.57000	0d 01:46:52.35000	0.00211736	0.00788101	0.0011886	3.7812	C	1	19/08/2020 17:03		0	0	0	0	0	0	0	0	0	0	0	0	0	0
756	2	3	9	2d 00:00:00.57000	0d 01:51:52.35000	0.00221643	0.00825589	0.00118875	3.7873	C	1	19/08/2020 17:08		0	0	0	0	0	0	0	0	0	0	0	0	0	0
757	2	3	9	2d 00:05:00.57000	0d 01:56:52.35000	0.00231549	0.00863137	0.00118853	3.7935	C	1	19/08/2020 17:13		0	0	0	0	0	0	0	0	0	0	0	0	0	0
758	2	3	9	2d 00:10:00.57000	0d 02:01:52.35000	0.00241455	0.0090075	0.0011886	3.8006	C	1	19/08/2020 17:18		0	0	0	0	0	0	0	0	0	0	0	0	0	0
759	2	3	9	2d 00:15:00.57000	0d 02:06:52.35000	0.00251361	0.00938433	0.00118868	3.8079	C	1	19/08/2020 17:23		0	0	0	0	0	0	0	0	0	0	0	0	0	0
760	2	3	9	2d 00:20:00.57000	0d 02:11:52.35000	0.00261267	0.00976193	0.00118883	3.8158	C	1	19/08/2020 17:28		0	0	0	0	0	0	0	0	0	0	0	0	0	0
761	2	3	9	2d 00:25:00.57000	0d 02:16:52.35000	0.00271173	0.0101404	0.0011886	3.8247	C	1	19/08/2020 17:33		0	0	0	0	0	0	0	0	0	0	0	0	0	0
762	2	3	9	2d 00:30:00.57000	0d 02:21:52.35000	0.00281079	0.0105197	0.00118883	3.8343	C	1	19/08/2020 17:38		0	0	0	0	0	0	0	0	0	0	0	0	0	0
763	2	3	9	2d 00:34:28.00000	0d 02:26:19.78000	0.00289909	0.0108588	0.00118868	3.8444	C	5	19/08/2020 17:42		0	0	0	0	0	0	0	0	0	0	0	0	0	0
764	2	3	9	2d 00:38:45.04000	0d 02:30:36.82000	0.00298397	0.0111855	0.00118883	3.8544	C	5	19/08/2020 17:46		0	0	0	0	0	0	0	0	0	0	0	0	0	0
765	2	3	9	2d 00:42:43.40000	0d 02:34:35.18000	0.00306267	0.0114892	0.0011886	3.8645	C	5	19/08/2020 17:50		0	0	0	0	0	0	0	0	0	0	0	0	0	0
766	2	3	9	2d 00:46:28.26000	0d 02:38:20.04000	0.00313692	0.0117765	0.00118868	3.8746	C	5	19/08/2020 17:54		0	0	0	0	0	0	0	0	0	0	0	0	0	0
767	2	3	9	2d 00:50:01.48000	0d 02:41:53.26000	0.00320733	0.0120497	0.0011886	3.8846	C	5	19/08/2020 17:58		0	0	0	0	0	0	0	0	0	0	0	0	0	0
768	2	3	9	2d 00:53:26.59000	0d 02:45:18.37000	0.00327506	0.0123131	0.00118875	3.8949	C	5	19/08/2020 18:01		0	0	0	0	0	0	0	0	0	0	0	0	0	0
769	2	3	9	2d 00:56:45.57000	0d 02:48:37.35000	0.00334076	0.0125693	0.00118875	3.9049	C	5	19/08/2020 18:04		0	0	0	0	0	0	0	0	0	0	0	0	0	0
770	2	3	9	2d 00:59:57.18000	0d 02:51:48.96000	0.00340403	0.0128167	0.00118868	3.915	C	5	19/08/2020 18:08		0	0	0	0	0	0	0	0	0	0	0	0	0	0
771	2	3	9	2d 01:03:01.93000	0d 02:54:53.71000	0.00346503	0.0130559	0.0011886	3.9251	C	5	19/08/2020 18:11		0	0	0	0	0	0	0	0	0	0	0	0	0	0
772	2	3	9	2d 01:06:02.41000	0d 02:57:54.19000	0.00352463	0.0132901	0.00118868	3.9351	C	5	19/08/2020 18:14		0	0	0	0	0	0	0	0	0	0	0	0	0	0
773	2	3	9	2d 01:09:03.92000	0d 03:00:55.70000	0.00358456	0.0135262	0.00118883	3.9452	C	5	19/08/2020 18:17		0	0	0	0	0	0	0	0	0	0	0	0	0	0
774	2	3	9	2d 01:11:58.59000	0d 03:03:50.37000	0.00364224	0.013754	0.00118875	3.9553	C	5	19/08/2020 18:20		0	0	0	0	0	0	0	0	0	0	0	0	0	0
775	2	3	9	2d 01:14:53.56000	0d 03:06:45.34000	0.00370002	0.0139829	0.00118875	3.9654	C	5	19/08/2020 18:23		0	0	0	0	0	0	0	0	0	0	0	0	0	0
776	2	3	9	2d 01:17:46.29000	0d 03:09:38.07000	0.00375705	0.0142093	0.00118883	3.9754	C	5	19/08/2020 18:25		0	0	0	0	0	0	0	0	0	0	0	0	0	0
777	2	3	9	2d 01:20:37.95000	0d 03:12:29.73000	0.00381373	0.0144349	0.0011886	3.9855	C	5	19/08/2020 18:28		0	0	0	0	0	0	0	0	0	0	0	0	0	0
778	2	3	9	2d 01:23:26.92000	0d 03:15:18.70000	0.00386953	0.0146576	0.00118868	3.9956	C	5	19/08/2020 18:31		0	0	0	0	0	0	0	0	0	0	0	0	0	0
779	2	3	9	2d 01:26:14.38000	0d 03:18:06.16000	0.00392482	0.0148788	0.00118875	4.0056	C	5	19/08/2020 18:34		0	0	0	0	0	0	0	0	0	0	0	0	0	0
780	2	3	9	2d 01:29:03.35000	0d 03:20:55.13000	0.00398062	0.0151026	0.00118868	4.0157	C	5	19/08/2020 18:37		0	0	0	0	0	0	0	0	0	0	0	0	0	0
781	2	3	9	2d 01:31:48.83000	0d 03:23:40.61000	0.00403526	0.0153223	0.00118875	4.0258	C	5	19/08/2020 18:40		0	0	0	0	0	0	0	0	0	0	0	0	0	0
782	2	3	9	2d 01:34:32.15000	0d 03:26:23.93000	0.00408919	0.0155396	0.00118891	4.036	C	5	19/08/2020 18:42		0	0	0	0	0	0	0	0	0	0	0	0	0	0
783	2	3	9	2d 01:37:16.69000	0d 03:29:08.47000	0.00414352	0.0157592	0.00118868	4.0461	C	5	19/08/2020 18:45		0	0	0	0	0	0	0	0	0	0	0	0	0	0
784	2	3	9	2d 01:39:56.04000	0d 03:31:47.82000	0.00419614	0.0159724	0.00118891	4.0562	C	5	19/08/2020 18:48		0	0	0	0	0	0	0	0	0	0	0	0	0	0
785	2	3	9	2d 01:42:34.41000	0d 03:34:26.19000	0.00424843	0.0161847	0.00118891	4.0662	C	5	19/08/2020 18:50		0	0	0	0	0	0	0	0	0	0	0	0	0	0
786	2	3	9	2d 01:45:11.34000	0d 03:37:03.12000	0.00430025	0.0163957	0.00118875	4.0763	C	5	19/08/2020 18:53		0	0	0	0	0	0	0	0	0	0	0	0	0	0
787	2	3	9	2d 01:47:46.75000	0d 03:39:38.53000	0.00435156	0.0166051	0.00118875	4.0865	C	5	19/08/2020 18:55		0	0	0	0	0	0	0	0	0	0	0	0	0	0
788	2	3	9	2d 01:50:21.81000	0d 03:42:13.59000	0.00440277	0.0168146	0.00118853	4.0966	C	5	19/08/2020 18:58		0	0	0	0	0	0	0	0	0	0	0	0	0	0
789	2	3	9	2d 01:52:52.24000	0d 03:44:44.02000	0.00445244	0.0170183	0.00118883	4.1067	C	5	19/08/2020 19:01		0	0	0	0	0	0	0	0	0	0	0	0	0	0
790	2	3	9	2d 01:55:19.32000	0d 03:47:11.10000	0.004501	0.017218	0.0011886	4.1167	C	5	19/08/2020 19:03		0	0	0	0	0	0	0	0	0	0	0	0	0	0
791	2	3	9	2d 01:57:45.98000	0d 03:49:37.76000	0.00454943	0.0174176	0.00118891	4.127	C	5	19/08/2020 19:05		0	0	0	0	0	0	0	0	0	0	0	0	0	0
792	2	3	9	2d 02:00:13.40000	0d 03:52:05.18000	0.00459811	0.0176188	0.00118883	4.1372	C	5	19/08/2020 19:08		0	0	0	0	0	0	0	0	0	0	0	0	0	0
793	2	3	9	2d 02:02:37.90000	0d 03:54:29.68000	0.00464582	0.0178164	0.00118883	4.1472	C	5	19/08/2020 19:10		0	0	0	0	0	0	0	0	0	0	0	0	0	0
794	2	3	9	2d 02:05:00.62000	0d 03:56:52.40000	0.00469295	0.0180121	0.00118875	4.1573	C	5	19/08/2020 19:13		0	0	0	0	0	0	0	0	0	0	0	0	0	0
795	2	3	9	2d 02:07:23.56000	0d 03:59:15.34000	0.00474015	0.0182085	0.00118875	4.1674	C	5	19/08/2020 19:15		0	0	0	0	0	0	0	0	0	0	0	0	0	0
796	2	3	9	2d 02:09:42.02000	0d 04:01:33.80000	0.00478587	0.0183993	0.0011886	4.1775	C	5	19/08/2020 19:17		0	0	0	0	0	0	0	0	0	0	0	0	0	0
797	2	3	9	2d 02:12:00.17000	0d 04:03:51.95000	0.00483149	0.0185901	0.00118868	4.1877	C	5	19/08/2020 19:20		0	0	0	0	0	0	0	0	0	0	0	0	0	0
798	2	3	9	2d 02:14:18.45000	0d 04:06:10.23000	0.00487715	0.0187815	0.00118883	4.1978	C	5	19/08/2020 19:22		0	0	0	0	0	0	0	0	0	0	0	0	0	0
799	2	3	9	2d 02:14:45.48000	0d 04:06:37.26000	0.00488607	0.018819	0.00118837	4.2	C	133	19/08/2020 19:22		0	0	0	0	0	0	0	0	0	0	0	0	0	0
800	2	3	10	2d 02:14:45.49000	0d 00:00:00.01000	0.00488607	0.018819	0.00121065	4.2	C	0	19/08/2020 19:22		0	0	0	0	0	0	0	0	0	0	0	0	0	0
801	2	3	10	2d 02:15:04.37000	0d 00:00:18.89000	0.00489221	0.0188448	0.00111063	4.2004	C	4	19/08/2020 19:23		0	0	0	0	0	0	0	0	0	0	0	0	0	0
802	2	3	10	2d 02:15:20.15000	0d 00:00:34.67000	0.00489685	0.0188643	0.00101038	4.2004	C	4	19/08/2020 19:23		0	0	0	0	0	0	0	0	0	0	0	0	0	0
803	2	3	10	2d 02:15:41.21000	0d 00:00:55.73000	0.00490246	0.0188878	0.00091028	4.2002	C	4	19/08/2020 19:23		0	0	0	0	0	0	0	0	0	0	0	0	0	0
804	2	3	10	2d 02:16:06.15000	0d 00:01:20.67000	0.0049084	0.0189128	0.00081025	4.2002	C	4	19/08/2020 19:24		0	0	0	0	0	0	0	0	0	0	0	0	0	0
805	2	3	10	2d 02:16:34.50000	0d 00:01:49.02000	0.00491438	0.0189379	0.00071023	4.2	C	4	19/08/2020 19:24		0	0	0	0	0	0	0	0	0	0	0	0	0	0
806	2	3	10	2d 02:17:09.19000	0d 00:02:23.71000	0.00492074	0.0189646	0.00061021	4.2	C	4	19/08/2020 19:25		0	0	0	0	0	0	0	0	0	0	0	0	0	0
807	2	3	10	2d 02:17:51.28000	0d 00:03:05.80000	0.00492727	0.0189921	0.00051019	4.1999	C	4	19/08/2020 19:26		0	0	0	0	0	0	0	0	0	0	0	0	0	0
808	2	3	10	2d 02:18:42.53000	0d 00:03:57.05000	0.00493379	0.0190194	0.00041016	4.2	C	4	19/08/2020 19:26		0	0	0	0	0	0	0	0	0	0	0	0	0	0
809	2	3	10	2d 02:19:51.90000	0d 00:05:06.42000	0.00494069	0.0190484	0.00031006	4.2	C	4	19/08/2020 19:28		0	0	0	0	0	0	0	0	0	0	0	0	0	0
810	2	3	10	2d 02:21:35.15000	0d 00:06:49.67000	0.00494804	0.0190793	0.00021004	4.2002	C	4	19/08/2020 19:29		0	0	0	0	0	0	0	0	0	0	0	0	0	0
811	2	3	10	2d 02:24:21.64000	0d 00:09:36.16000	0.00495544	0.0191104	0.00011887	4.1999	C	132	19/08/2020 19:32		0	0	0	0	0	0	0	0	0	0	0	0	0	0
812	2	3	11	2d 02:24:21.65000	0d 00:00:00.01000	0	0	0	4.1988	R	0	19/08/2020 19:32		0	0	0	0	0	0	0	0	0	0	0	0	0	0
813	2	3	11	2d 02:24:23.65000	0d 00:00:02.01000	0	0	0	4.1988	R	1	19/08/2020 19:32		0	0	0	0	0	0	0	0	0	0	0	0	0	0
814	2	3	11	2d 02:24:25.65000	0d 00:00:04.01000	0	0	0	4.1988	R	1	19/08/2020 19:32		0	0	0	0	0	0	0	0	0	0	0	0	0	0
815	2	3	11	2d 02:24:27.65000	0d 00:00:06.01000	0	0	0	4.1987	R	1	19/08/2020 19:32		0	0	0	0	0	0	0	0	0	0	0	0	0	0
816	2	3	11	2d 02:24:29.65000	0d 00:00:08.01000	0	0	0	4.1985	R	1	19/08/2020 19:32		0	0	0	0	0	0	0	0	0	0	0	0	0	0
817	2	3	11	2d 02:24:31.64000	0d 00:00:10.00000	0	0	0	4.1985	R	129	19/08/2020 19:32		0	0	0	0	0	0	0	0	0	0	0	0	0	0
818	2	3	12	2d 02:24:31.68000	0d 00:00:00.04000	0.00000001	0.00000005	0.00118921	4.1892	D	0	19/08/2020 19:32		0	0	0	0	0	0	0	0	0	0	0	0	0	0
819	2	3	12	2d 02:25:06.27000	0d 00:00:34.63000	0.00001143	0.00004783	0.00118845	4.1791	D	5	19/08/2020 19:33		0	0	0	0	0	0	0	0	0	0	0	0	0	0
820	2	3	12	2d 02:26:31.52000	0d 00:01:59.88000	0.00003958	0.00016532	0.00118868	4.1691	D	5	19/08/2020 19:34		0	0	0	0	0	0	0	0	0	0	0	0	0	0
821	2	3	12	2d 02:28:07.63000	0d 00:03:35.99000	0.00007132	0.00029746	0.00118868	4.159	D	5	19/08/2020 19:36		0	0	0	0	0	0	0	0	0	0	0	0	0	0
822	2	3	12	2d 02:30:19.71000	0d 00:05:48.07000	0.00011493	0.00047863	0.00118891	4.1489	D	5	19/08/2020 19:38		0	0	0	0	0	0	0	0	0	0	0	0	0	0
823	2	3	12	2d 02:32:25.50000	0d 00:07:53.86000	0.00015647	0.00065075	0.00118883	4.1389	D	5	19/08/2020 19:40		0	0	0	0	0	0	0	0	0	0	0	0	0	0
824	2	3	12	2d 02:34:36.85000	0d 00:10:05.21000	0.00019984	0.00083005	0.00118868	4.1288	D	5	19/08/2020 19:42		0	0	0	0	0	0	0	0	0	0	0	0	0	0
825	2	3	12	2d 02:36:51.06000	0d 00:12:19.42000	0.00024416	0.0010128	0.00118868	4.1186	D	5	19/08/2020 19:45		0	0	0	0	0	0	0	0	0	0	0	0	0	0
826	2	3	12	2d 02:39:07.49000	0d 00:14:35.85000	0.00028921	0.00119812	0.0011886	4.1085	D	5	19/08/2020 19:47		0	0	0	0	0	0	0	0	0	0	0	0	0	0
827	2	3	12	2d 02:41:25.02000	0d 00:16:53.38000	0.00033462	0.00138447	0.00118891	4.0984	D	5	19/08/2020 19:49		0	0	0	0	0	0	0	0	0	0	0	0	0	0
828	2	3	12	2d 02:43:45.14000	0d 00:19:13.50000	0.00038089	0.00157387	0.00118891	4.0883	D	5	19/08/2020 19:51		0	0	0	0	0	0	0	0	0	0	0	0	0	0
829	2	3	12	2d 02:46:07.48000	0d 00:21:35.84000	0.00042789	0.00176579	0.00118868	4.0783	D	5	19/08/2020 19:54		0	0	0	0	0	0	0	0	0	0	0	0	0	0
830	2	3	12	2d 02:48:29.65000	0d 00:23:58.01000	0.00047483	0.00195701	0.00118891	4.0682	D	5	19/08/2020 19:56		0	0	0	0	0	0	0	0	0	0	0	0	0	0
831	2	3	12	2d 02:50:53.64000	0d 00:26:22.00000	0.00052238	0.0021502	0.00118875	4.0581	D	5	19/08/2020 19:59		0	0	0	0	0	0	0	0	0	0	0	0	0	0
832	2	3	12	2d 02:53:15.96000	0d 00:28:44.32000	0.00056937	0.00234068	0.00118853	4.0481	D	5	19/08/2020 20:01		0	0	0	0	0	0	0	0	0	0	0	0	0	0
833	2	3	12	2d 02:55:45.69000	0d 00:31:14.05000	0.00061881	0.00254058	0.00118853	4.038	D	5	19/08/2020 20:03		0	0	0	0	0	0	0	0	0	0	0	0	0	0
834	2	3	12	2d 02:58:19.07000	0d 00:33:47.43000	0.00066946	0.00274484	0.00118898	4.0279	D	5	19/08/2020 20:06		0	0	0	0	0	0	0	0	0	0	0	0	0	0
835	2	3	12	2d 03:00:53.99000	0d 00:36:22.35000	0.00072061	0.00295064	0.00118883	4.0179	D	5	19/08/2020 20:09		0	0	0	0	0	0	0	0	0	0	0	0	0	0
836	2	3	12	2d 03:03:29.53000	0d 00:38:57.89000	0.00077197	0.00315674	0.0011886	4.0078	D	5	19/08/2020 20:11		0	0	0	0	0	0	0	0	0	0	0	0	0	0
837	2	3	12	2d 03:06:09.79000	0d 00:41:38.15000	0.00082489	0.00336857	0.00118883	3.9977	D	5	19/08/2020 20:14		0	0	0	0	0	0	0	0	0	0	0	0	0	0
838	2	3	12	2d 03:08:49.41000	0d 00:44:17.77000	0.0008776	0.00357902	0.00118868	3.9875	D	5	19/08/2020 20:17		0	0	0	0	0	0	0	0	0	0	0	0	0	0
839	2	3	12	2d 03:11:34.53000	0d 00:47:02.89000	0.00093212	0.00379617	0.00118883	3.9774	D	5	19/08/2020 20:19		0	0	0	0	0	0	0	0	0	0	0	0	0	0
840	2	3	12	2d 03:14:18.54000	0d 00:49:46.90000	0.00098628	0.00401131	0.00118883	3.9673	D	5	19/08/2020 20:22		0	0	0	0	0	0	0	0	0	0	0	0	0	0
841	2	3	12	2d 03:17:04.63000	0d 00:52:32.99000	0.00104112	0.00422862	0.0011886	3.9571	D	5	19/08/2020 20:25		0	0	0	0	0	0	0	0	0	0	0	0	0	0
842	2	3	12	2d 03:19:53.15000	0d 00:55:21.51000	0.00109677	0.00444855	0.00118875	3.9469	D	5	19/08/2020 20:28		0	0	0	0	0	0	0	0	0	0	0	0	0	0
843	2	3	12	2d 03:22:43.52000	0d 00:58:11.88000	0.00115302	0.00467031	0.00118898	3.9368	D	5	19/08/2020 20:30		0	0	0	0	0	0	0	0	0	0	0	0	0	0
844	2	3	12	2d 03:25:30.08000	0d 01:00:58.44000	0.00120802	0.00488657	0.00118891	3.9268	D	5	19/08/2020 20:33		0	0	0	0	0	0	0	0	0	0	0	0	0	0
845	2	3	12	2d 03:28:23.13000	0d 01:03:51.49000	0.00126516	0.00511067	0.0011886	3.9167	D	5	19/08/2020 20:36		0	0	0	0	0	0	0	0	0	0	0	0	0	0
846	2	3	12	2d 03:31:16.97000	0d 01:06:45.33000	0.00132256	0.00533521	0.0011886	3.9065	D	5	19/08/2020 20:39		0	0	0	0	0	0	0	0	0	0	0	0	0	0
847	2	3	12	2d 03:34:13.35000	0d 01:09:41.71000	0.0013808	0.00556245	0.00118883	3.8964	D	5	19/08/2020 20:42		0	0	0	0	0	0	0	0	0	0	0	0	0	0
848	2	3	12	2d 03:37:11.56000	0d 01:12:39.92000	0.00143965	0.00579144	0.00118875	3.8863	D	5	19/08/2020 20:45		0	0	0	0	0	0	0	0	0	0	0	0	0	0
849	2	3	12	2d 03:40:13.22000	0d 01:15:41.58000	0.00149963	0.00602426	0.00118891	3.8762	D	5	19/08/2020 20:48		0	0	0	0	0	0	0	0	0	0	0	0	0	0
850	2	3	12	2d 03:43:15.16000	0d 01:18:43.52000	0.00155971	0.00625684	0.00118883	3.8662	D	5	19/08/2020 20:51		0	0	0	0	0	0	0	0	0	0	0	0	0	0
851	2	3	12	2d 03:46:25.70000	0d 01:21:54.06000	0.00162263	0.00649978	0.00118868	3.8561	D	5	19/08/2020 20:54		0	0	0	0	0	0	0	0	0	0	0	0	0	0
852	2	3	12	2d 03:49:43.81000	0d 01:25:12.17000	0.00168804	0.00675171	0.00118891	3.846	D	5	19/08/2020 20:57		0	0	0	0	0	0	0	0	0	0	0	0	0	0
853	2	3	12	2d 03:53:07.38000	0d 01:28:35.74000	0.00175526	0.0070099	0.0011886	3.836	D	5	19/08/2020 21:01		0	0	0	0	0	0	0	0	0	0	0	0	0	0
854	2	3	12	2d 03:56:37.96000	0d 01:32:06.32000	0.0018248	0.00727628	0.00118875	3.8259	D	5	19/08/2020 21:04		0	0	0	0	0	0	0	0	0	0	0	0	0	0
855	2	3	12	2d 04:00:23.44000	0d 01:35:51.80000	0.00189925	0.00756077	0.0011886	3.8157	D	5	19/08/2020 21:08		0	0	0	0	0	0	0	0	0	0	0	0	0	0
856	2	3	12	2d 04:04:20.28000	0d 01:39:48.64000	0.00197746	0.0078588	0.00118883	3.8056	D	5	19/08/2020 21:12		0	0	0	0	0	0	0	0	0	0	0	0	0	0
857	2	3	12	2d 04:08:39.89000	0d 01:44:08.25000	0.00206318	0.00818461	0.00118883	3.7955	D	5	19/08/2020 21:16		0	0	0	0	0	0	0	0	0	0	0	0	0	0
858	2	3	12	2d 04:13:18.06000	0d 01:48:46.42000	0.00215503	0.00853277	0.00118883	3.7855	D	5	19/08/2020 21:21		0	0	0	0	0	0	0	0	0	0	0	0	0	0
859	2	3	12	2d 04:18:18.06000	0d 01:53:46.42000	0.00225409	0.00890727	0.00118891	3.7755	D	1	19/08/2020 21:26		0	0	0	0	0	0	0	0	0	0	0	0	0	0
860	2	3	12	2d 04:23:18.06000	0d 01:58:46.42000	0.00235315	0.00928083	0.00118875	3.7665	D	1	19/08/2020 21:31		0	0	0	0	0	0	0	0	0	0	0	0	0	0
861	2	3	12	2d 04:28:18.06000	0d 02:03:46.42000	0.00245221	0.00965353	0.00118883	3.7581	D	1	19/08/2020 21:36		0	0	0	0	0	0	0	0	0	0	0	0	0	0
862	2	3	12	2d 04:33:18.06000	0d 02:08:46.42000	0.00255127	0.0100254	0.00118891	3.7507	D	1	19/08/2020 21:41		0	0	0	0	0	0	0	0	0	0	0	0	0	0
863	2	3	12	2d 04:38:18.06000	0d 02:13:46.42000	0.00265033	0.0103966	0.0011886	3.7435	D	1	19/08/2020 21:46		0	0	0	0	0	0	0	0	0	0	0	0	0	0
864	2	3	12	2d 04:43:18.06000	0d 02:18:46.42000	0.00274939	0.0107672	0.00118868	3.7371	D	1	19/08/2020 21:51		0	0	0	0	0	0	0	0	0	0	0	0	0	0
865	2	3	12	2d 04:48:18.06000	0d 02:23:46.42000	0.00284845	0.011137	0.00118868	3.7304	D	1	19/08/2020 21:56		0	0	0	0	0	0	0	0	0	0	0	0	0	0
866	2	3	12	2d 04:53:18.06000	0d 02:28:46.42000	0.00294751	0.0115063	0.00118868	3.7244	D	1	19/08/2020 22:01		0	0	0	0	0	0	0	0	0	0	0	0	0	0
867	2	3	12	2d 04:58:18.06000	0d 02:33:46.42000	0.00304657	0.0118749	0.00118875	3.7183	D	1	19/08/2020 22:06		0	0	0	0	0	0	0	0	0	0	0	0	0	0
868	2	3	12	2d 05:03:18.06000	0d 02:38:46.42000	0.00314563	0.012243	0.00118883	3.7122	D	1	19/08/2020 22:11		0	0	0	0	0	0	0	0	0	0	0	0	0	0
869	2	3	12	2d 05:08:18.06000	0d 02:43:46.42000	0.00324469	0.0126104	0.00118868	3.7063	D	1	19/08/2020 22:16		0	0	0	0	0	0	0	0	0	0	0	0	0	0
870	2	3	12	2d 05:13:18.06000	0d 02:48:46.42000	0.00334375	0.0129773	0.00118868	3.7002	D	1	19/08/2020 22:21		0	0	0	0	0	0	0	0	0	0	0	0	0	0
871	2	3	12	2d 05:18:18.06000	0d 02:53:46.42000	0.00344282	0.0133435	0.0011886	3.6938	D	1	19/08/2020 22:26		0	0	0	0	0	0	0	0	0	0	0	0	0	0
872	2	3	12	2d 05:23:18.06000	0d 02:58:46.42000	0.00354188	0.0137091	0.00118868	3.6873	D	1	19/08/2020 22:31		0	0	0	0	0	0	0	0	0	0	0	0	0	0
873	2	3	12	2d 05:28:18.06000	0d 03:03:46.42000	0.00364094	0.014074	0.0011886	3.6793	D	1	19/08/2020 22:36		0	0	0	0	0	0	0	0	0	0	0	0	0	0
874	2	3	12	2d 05:33:18.06000	0d 03:08:46.42000	0.00374	0.0144381	0.0011886	3.6713	D	1	19/08/2020 22:41		0	0	0	0	0	0	0	0	0	0	0	0	0	0
875	2	3	12	2d 05:38:18.06000	0d 03:13:46.42000	0.00383906	0.0148014	0.0011886	3.6637	D	1	19/08/2020 22:46		0	0	0	0	0	0	0	0	0	0	0	0	0	0
876	2	3	12	2d 05:43:18.06000	0d 03:18:46.42000	0.00393812	0.0151639	0.0011886	3.6555	D	1	19/08/2020 22:51		0	0	0	0	0	0	0	0	0	0	0	0	0	0
877	2	3	12	2d 05:48:18.06000	0d 03:23:46.42000	0.00403718	0.0155256	0.0011886	3.6469	D	1	19/08/2020 22:56		0	0	0	0	0	0	0	0	0	0	0	0	0	0
878	2	3	12	2d 05:53:18.06000	0d 03:28:46.42000	0.00413624	0.0158865	0.00118875	3.6381	D	1	19/08/2020 23:01		0	0	0	0	0	0	0	0	0	0	0	0	0	0
879	2	3	12	2d 05:58:18.03000	0d 03:33:46.39000	0.00423529	0.0162463	0.00118891	3.628	D	5	19/08/2020 23:06		0	0	0	0	0	0	0	0	0	0	0	0	0	0
880	2	3	12	2d 06:02:46.28000	0d 03:38:14.64000	0.00432386	0.0165673	0.00118875	3.6179	D	5	19/08/2020 23:10		0	0	0	0	0	0	0	0	0	0	0	0	0	0
881	2	3	12	2d 06:06:52.02000	0d 03:42:20.38000	0.00440501	0.0168605	0.00118868	3.6078	D	5	19/08/2020 23:15		0	0	0	0	0	0	0	0	0	0	0	0	0	0
882	2	3	12	2d 06:10:26.68000	0d 03:45:55.04000	0.00447589	0.0171158	0.00118868	3.5978	D	5	19/08/2020 23:18		0	0	0	0	0	0	0	0	0	0	0	0	0	0
883	2	3	12	2d 06:13:35.94000	0d 03:49:04.30000	0.00453838	0.0173404	0.00118868	3.5875	D	5	19/08/2020 23:21		0	0	0	0	0	0	0	0	0	0	0	0	0	0
884	2	3	12	2d 06:16:19.06000	0d 03:51:47.42000	0.00459224	0.0175334	0.00118875	3.5775	D	5	19/08/2020 23:24		0	0	0	0	0	0	0	0	0	0	0	0	0	0
885	2	3	12	2d 06:18:31.16000	0d 03:53:59.52000	0.00463586	0.0176892	0.00118883	3.5673	D	5	19/08/2020 23:26		0	0	0	0	0	0	0	0	0	0	0	0	0	0
886	2	3	12	2d 06:20:26.19000	0d 03:55:54.55000	0.00467385	0.0178245	0.00118891	3.5572	D	5	19/08/2020 23:28		0	0	0	0	0	0	0	0	0	0	0	0	0	0
887	2	3	12	2d 06:22:00.29000	0d 03:57:28.65000	0.00470492	0.0179349	0.00118868	3.5471	D	5	19/08/2020 23:30		0	0	0	0	0	0	0	0	0	0	0	0	0	0
888	2	3	12	2d 06:23:18.69000	0d 03:58:47.05000	0.00473081	0.0180266	0.00118883	3.537	D	5	19/08/2020 23:31		0	0	0	0	0	0	0	0	0	0	0	0	0	0
889	2	3	12	2d 06:24:23.09000	0d 03:59:51.45000	0.00475207	0.0181017	0.00118898	3.527	D	5	19/08/2020 23:32		0	0	0	0	0	0	0	0	0	0	0	0	0	0
890	2	3	12	2d 06:25:18.38000	0d 04:00:46.74000	0.00477033	0.018166	0.00118883	3.5169	D	5	19/08/2020 23:33		0	0	0	0	0	0	0	0	0	0	0	0	0	0
891	2	3	12	2d 06:26:06.29000	0d 04:01:34.65000	0.00478615	0.0182216	0.00118853	3.5067	D	5	19/08/2020 23:34		0	0	0	0	0	0	0	0	0	0	0	0	0	0
892	2	3	12	2d 06:26:46.51000	0d 04:02:14.87000	0.00479943	0.0182681	0.00118868	3.4966	D	5	19/08/2020 23:35		0	0	0	0	0	0	0	0	0	0	0	0	0	0
893	2	3	12	2d 06:27:20.73000	0d 04:02:49.09000	0.00481073	0.0183075	0.00118883	3.4864	D	5	19/08/2020 23:35		0	0	0	0	0	0	0	0	0	0	0	0	0	0
894	2	3	12	2d 06:27:49.74000	0d 04:03:18.10000	0.00482031	0.0183409	0.00118875	3.4762	D	5	19/08/2020 23:36		0	0	0	0	0	0	0	0	0	0	0	0	0	0
895	2	3	12	2d 06:28:15.33000	0d 04:03:43.69000	0.00482876	0.0183702	0.00118868	3.4659	D	5	19/08/2020 23:36		0	0	0	0	0	0	0	0	0	0	0	0	0	0
896	2	3	12	2d 06:28:37.60000	0d 04:04:05.96000	0.00483611	0.0183957	0.00118875	3.4557	D	5	19/08/2020 23:36		0	0	0	0	0	0	0	0	0	0	0	0	0	0
897	2	3	12	2d 06:28:57.05000	0d 04:04:25.41000	0.00484253	0.0184178	0.00118875	3.4456	D	5	19/08/2020 23:37		0	0	0	0	0	0	0	0	0	0	0	0	0	0
898	2	3	12	2d 06:29:13.79000	0d 04:04:42.15000	0.00484806	0.0184369	0.00118868	3.4354	D	5	19/08/2020 23:37		0	0	0	0	0	0	0	0	0	0	0	0	0	0
899	2	3	12	2d 06:29:29.53000	0d 04:04:57.89000	0.00485326	0.0184547	0.00118875	3.4253	D	5	19/08/2020 23:37		0	0	0	0	0	0	0	0	0	0	0	0	0	0
900	2	3	12	2d 06:29:44.17000	0d 04:05:12.53000	0.00485809	0.0184712	0.00118868	3.4153	D	5	19/08/2020 23:37		0	0	0	0	0	0	0	0	0	0	0	0	0	0
901	2	3	12	2d 06:29:58.09000	0d 04:05:26.45000	0.00486269	0.0184869	0.00118875	3.4052	D	5	19/08/2020 23:38		0	0	0	0	0	0	0	0	0	0	0	0	0	0
902	2	3	12	2d 06:30:11.08000	0d 04:05:39.44000	0.00486698	0.0185015	0.0011886	3.3948	D	5	19/08/2020 23:38		0	0	0	0	0	0	0	0	0	0	0	0	0	0
903	2	3	12	2d 06:30:22.80000	0d 04:05:51.16000	0.00487085	0.0185146	0.00118883	3.3848	D	5	19/08/2020 23:38		0	0	0	0	0	0	0	0	0	0	0	0	0	0
904	2	3	12	2d 06:30:32.94000	0d 04:06:01.30000	0.0048742	0.0185259	0.00118883	3.3745	D	5	19/08/2020 23:38		0	0	0	0	0	0	0	0	0	0	0	0	0	0
905	2	3	12	2d 06:30:43.06000	0d 04:06:11.42000	0.00487754	0.0185372	0.00118891	3.3645	D	5	19/08/2020 23:38		0	0	0	0	0	0	0	0	0	0	0	0	0	0
906	2	3	12	2d 06:30:52.38000	0d 04:06:20.74000	0.00488062	0.0185475	0.00118883	3.3542	D	5	19/08/2020 23:39		0	0	0	0	0	0	0	0	0	0	0	0	0	0
907	2	3	12	2d 06:31:01.27000	0d 04:06:29.63000	0.00488355	0.0185574	0.0011886	3.3442	D	5	19/08/2020 23:39		0	0	0	0	0	0	0	0	0	0	0	0	0	0
908	2	3	12	2d 06:31:09.80000	0d 04:06:38.16000	0.00488637	0.0185668	0.00118868	3.3339	D	5	19/08/2020 23:39		0	0	0	0	0	0	0	0	0	0	0	0	0	0
909	2	3	12	2d 06:31:18.01000	0d 04:06:46.37000	0.00488908	0.0185758	0.00118868	3.3236	D	5	19/08/2020 23:39		0	0	0	0	0	0	0	0	0	0	0	0	0	0
910	2	3	12	2d 06:31:25.57000	0d 04:06:53.93000	0.00489158	0.0185841	0.0011886	3.3135	D	5	19/08/2020 23:39		0	0	0	0	0	0	0	0	0	0	0	0	0	0
911	2	3	12	2d 06:31:32.84000	0d 04:07:01.20000	0.00489398	0.018592	0.0011886	3.3033	D	5	19/08/2020 23:39		0	0	0	0	0	0	0	0	0	0	0	0	0	0
912	2	3	12	2d 06:31:39.74000	0d 04:07:08.10000	0.00489625	0.0185995	0.0011886	3.293	D	5	19/08/2020 23:39		0	0	0	0	0	0	0	0	0	0	0	0	0	0
913	2	3	12	2d 06:31:46.49000	0d 04:07:14.85000	0.00489848	0.0186069	0.0011886	3.2828	D	5	19/08/2020 23:40		0	0	0	0	0	0	0	0	0	0	0	0	0	0
914	2	3	12	2d 06:31:52.71000	0d 04:07:21.07000	0.00490054	0.0186136	0.00118875	3.2726	D	5	19/08/2020 23:40		0	0	0	0	0	0	0	0	0	0	0	0	0	0
915	2	3	12	2d 06:31:58.79000	0d 04:07:27.15000	0.00490254	0.0186201	0.00118868	3.2624	D	5	19/08/2020 23:40		0	0	0	0	0	0	0	0	0	0	0	0	0	0
916	2	3	12	2d 06:32:04.63000	0d 04:07:32.99000	0.00490447	0.0186264	0.00118853	3.2522	D	5	19/08/2020 23:40		0	0	0	0	0	0	0	0	0	0	0	0	0	0
917	2	3	12	2d 06:32:10.03000	0d 04:07:38.39000	0.00490626	0.0186322	0.00118883	3.2421	D	5	19/08/2020 23:40		0	0	0	0	0	0	0	0	0	0	0	0	0	0
918	2	3	12	2d 06:32:15.32000	0d 04:07:43.68000	0.004908	0.0186379	0.00118875	3.232	D	5	19/08/2020 23:40		0	0	0	0	0	0	0	0	0	0	0	0	0	0
919	2	3	12	2d 06:32:20.49000	0d 04:07:48.85000	0.00490971	0.0186434	0.00118883	3.2216	D	5	19/08/2020 23:40		0	0	0	0	0	0	0	0	0	0	0	0	0	0
920	2	3	12	2d 06:32:25.67000	0d 04:07:54.03000	0.00491142	0.0186489	0.00118868	3.2116	D	5	19/08/2020 23:40		0	0	0	0	0	0	0	0	0	0	0	0	0	0
921	2	3	12	2d 06:32:30.35000	0d 04:07:58.71000	0.00491297	0.0186538	0.00118875	3.2015	D	5	19/08/2020 23:40		0	0	0	0	0	0	0	0	0	0	0	0	0	0
922	2	3	12	2d 06:32:35.17000	0d 04:08:03.53000	0.00491456	0.0186589	0.00118868	3.1911	D	5	19/08/2020 23:40		0	0	0	0	0	0	0	0	0	0	0	0	0	0
923	2	3	12	2d 06:32:39.89000	0d 04:08:08.25000	0.00491612	0.0186639	0.0011886	3.1809	D	5	19/08/2020 23:40		0	0	0	0	0	0	0	0	0	0	0	0	0	0
924	2	3	12	2d 06:32:44.63000	0d 04:08:12.99000	0.00491768	0.0186689	0.00118845	3.1705	D	5	19/08/2020 23:40		0	0	0	0	0	0	0	0	0	0	0	0	0	0
925	2	3	12	2d 06:32:49.08000	0d 04:08:17.44000	0.00491915	0.0186735	0.00118875	3.1604	D	5	19/08/2020 23:41		0	0	0	0	0	0	0	0	0	0	0	0	0	0
926	2	3	12	2d 06:32:53.38000	0d 04:08:21.74000	0.00492057	0.018678	0.00118883	3.1501	D	5	19/08/2020 23:41		0	0	0	0	0	0	0	0	0	0	0	0	0	0
927	2	3	12	2d 06:32:57.60000	0d 04:08:25.96000	0.00492196	0.0186824	0.00118883	3.1398	D	5	19/08/2020 23:41		0	0	0	0	0	0	0	0	0	0	0	0	0	0
928	2	3	12	2d 06:33:01.71000	0d 04:08:30.07000	0.00492332	0.0186866	0.00118883	3.1295	D	5	19/08/2020 23:41		0	0	0	0	0	0	0	0	0	0	0	0	0	0
929	2	3	12	2d 06:33:05.77000	0d 04:08:34.13000	0.00492466	0.0186908	0.0011886	3.1192	D	5	19/08/2020 23:41		0	0	0	0	0	0	0	0	0	0	0	0	0	0
930	2	3	12	2d 06:33:09.69000	0d 04:08:38.05000	0.00492596	0.0186949	0.00118891	3.109	D	5	19/08/2020 23:41		0	0	0	0	0	0	0	0	0	0	0	0	0	0
931	2	3	12	2d 06:33:13.65000	0d 04:08:42.01000	0.00492726	0.0186989	0.00118891	3.0988	D	5	19/08/2020 23:41		0	0	0	0	0	0	0	0	0	0	0	0	0	0
932	2	3	12	2d 06:33:17.35000	0d 04:08:45.71000	0.00492849	0.0187027	0.00118868	3.0887	D	5	19/08/2020 23:41		0	0	0	0	0	0	0	0	0	0	0	0	0	0
933	2	3	12	2d 06:33:20.84000	0d 04:08:49.20000	0.00492964	0.0187062	0.00118868	3.0784	D	5	19/08/2020 23:41		0	0	0	0	0	0	0	0	0	0	0	0	0	0
934	2	3	12	2d 06:33:24.37000	0d 04:08:52.73000	0.0049308	0.0187098	0.00118868	3.068	D	5	19/08/2020 23:41		0	0	0	0	0	0	0	0	0	0	0	0	0	0
935	2	3	12	2d 06:33:27.79000	0d 04:08:56.15000	0.00493193	0.0187133	0.00118868	3.0575	D	5	19/08/2020 23:41		0	0	0	0	0	0	0	0	0	0	0	0	0	0
936	2	3	12	2d 06:33:31.10000	0d 04:08:59.46000	0.00493303	0.0187166	0.00118868	3.0471	D	5	19/08/2020 23:41		0	0	0	0	0	0	0	0	0	0	0	0	0	0
937	2	3	12	2d 06:33:34.36000	0d 04:09:02.72000	0.0049341	0.0187199	0.00118883	3.0367	D	5	19/08/2020 23:41		0	0	0	0	0	0	0	0	0	0	0	0	0	0
938	2	3	12	2d 06:33:37.56000	0d 04:09:05.92000	0.00493516	0.0187231	0.00118868	3.0263	D	5	19/08/2020 23:41		0	0	0	0	0	0	0	0	0	0	0	0	0	0
939	2	3	12	2d 06:33:40.71000	0d 04:09:09.07000	0.0049362	0.0187262	0.00118891	3.0158	D	5	19/08/2020 23:41		0	0	0	0	0	0	0	0	0	0	0	0	0	0
940	2	3	12	2d 06:33:43.79000	0d 04:09:12.15000	0.00493722	0.0187293	0.00118868	3.0053	D	5	19/08/2020 23:41		0	0	0	0	0	0	0	0	0	0	0	0	0	0
941	2	3	12	2d 06:33:46.68000	0d 04:09:15.04000	0.00493817	0.0187322	0.0011886	2.9952	D	5	19/08/2020 23:42		0	0	0	0	0	0	0	0	0	0	0	0	0	0
942	2	3	12	2d 06:33:49.39000	0d 04:09:17.75000	0.00493907	0.0187348	0.00118868	2.985	D	5	19/08/2020 23:42		0	0	0	0	0	0	0	0	0	0	0	0	0	0
943	2	3	12	2d 06:33:52.16000	0d 04:09:20.52000	0.00493998	0.0187376	0.00118883	2.9746	D	5	19/08/2020 23:42		0	0	0	0	0	0	0	0	0	0	0	0	0	0
944	2	3	12	2d 06:33:54.77000	0d 04:09:23.13000	0.00494084	0.0187401	0.00118845	2.9644	D	5	19/08/2020 23:42		0	0	0	0	0	0	0	0	0	0	0	0	0	0
945	2	3	12	2d 06:33:57.31000	0d 04:09:25.67000	0.00494168	0.0187426	0.0011886	2.9541	D	5	19/08/2020 23:42		0	0	0	0	0	0	0	0	0	0	0	0	0	0
946	2	3	12	2d 06:33:59.85000	0d 04:09:28.21000	0.00494252	0.0187451	0.0011886	2.9438	D	5	19/08/2020 23:42		0	0	0	0	0	0	0	0	0	0	0	0	0	0
947	2	3	12	2d 06:34:02.31000	0d 04:09:30.67000	0.00494333	0.0187475	0.0011886	2.9335	D	5	19/08/2020 23:42		0	0	0	0	0	0	0	0	0	0	0	0	0	0
948	2	3	12	2d 06:34:04.70000	0d 04:09:33.06000	0.00494412	0.0187498	0.00118868	2.923	D	5	19/08/2020 23:42		0	0	0	0	0	0	0	0	0	0	0	0	0	0
949	2	3	12	2d 06:34:07.10000	0d 04:09:35.46000	0.00494491	0.0187521	0.00118868	2.9126	D	5	19/08/2020 23:42		0	0	0	0	0	0	0	0	0	0	0	0	0	0
950	2	3	12	2d 06:34:09.41000	0d 04:09:37.77000	0.00494568	0.0187543	0.0011886	2.9021	D	5	19/08/2020 23:42		0	0	0	0	0	0	0	0	0	0	0	0	0	0
951	2	3	12	2d 06:34:11.58000	0d 04:09:39.94000	0.00494639	0.0187564	0.00118868	2.8917	D	5	19/08/2020 23:42		0	0	0	0	0	0	0	0	0	0	0	0	0	0
952	2	3	12	2d 06:34:13.72000	0d 04:09:42.08000	0.0049471	0.0187584	0.00118891	2.8811	D	5	19/08/2020 23:42		0	0	0	0	0	0	0	0	0	0	0	0	0	0
953	2	3	12	2d 06:34:15.90000	0d 04:09:44.26000	0.00494782	0.0187605	0.0011886	2.8707	D	5	19/08/2020 23:42		0	0	0	0	0	0	0	0	0	0	0	0	0	0
954	2	3	12	2d 06:34:18.00000	0d 04:09:46.36000	0.00494851	0.0187625	0.00118868	2.8605	D	5	19/08/2020 23:42		0	0	0	0	0	0	0	0	0	0	0	0	0	0
955	2	3	12	2d 06:34:20.07000	0d 04:09:48.43000	0.0049492	0.0187644	0.00118875	2.8499	D	5	19/08/2020 23:42		0	0	0	0	0	0	0	0	0	0	0	0	0	0
956	2	3	12	2d 06:34:22.13000	0d 04:09:50.49000	0.00494988	0.0187664	0.0011886	2.8394	D	5	19/08/2020 23:42		0	0	0	0	0	0	0	0	0	0	0	0	0	0
957	2	3	12	2d 06:34:24.14000	0d 04:09:52.50000	0.00495054	0.0187682	0.00118868	2.8289	D	5	19/08/2020 23:42		0	0	0	0	0	0	0	0	0	0	0	0	0	0
958	2	3	12	2d 06:34:26.12000	0d 04:09:54.48000	0.00495119	0.0187701	0.00118868	2.8185	D	5	19/08/2020 23:42		0	0	0	0	0	0	0	0	0	0	0	0	0	0
959	2	3	12	2d 06:34:28.03000	0d 04:09:56.39000	0.00495182	0.0187719	0.00118868	2.8081	D	5	19/08/2020 23:42		0	0	0	0	0	0	0	0	0	0	0	0	0	0
960	2	3	12	2d 06:34:29.94000	0d 04:09:58.30000	0.00495245	0.0187736	0.00118845	2.7976	D	5	19/08/2020 23:42		0	0	0	0	0	0	0	0	0	0	0	0	0	0
961	2	3	12	2d 06:34:31.79000	0d 04:10:00.15000	0.00495307	0.0187753	0.00118875	2.7872	D	5	19/08/2020 23:42		0	0	0	0	0	0	0	0	0	0	0	0	0	0
962	2	3	12	2d 06:34:33.64000	0d 04:10:02.00000	0.00495368	0.018777	0.0011886	2.7767	D	5	19/08/2020 23:42		0	0	0	0	0	0	0	0	0	0	0	0	0	0
963	2	3	12	2d 06:34:35.46000	0d 04:10:03.82000	0.00495428	0.0187787	0.00118875	2.766	D	5	19/08/2020 23:42		0	0	0	0	0	0	0	0	0	0	0	0	0	0
964	2	3	12	2d 06:34:37.24000	0d 04:10:05.60000	0.00495487	0.0187803	0.00118875	2.7556	D	5	19/08/2020 23:42		0	0	0	0	0	0	0	0	0	0	0	0	0	0
965	2	3	12	2d 06:34:38.99000	0d 04:10:07.35000	0.00495544	0.0187819	0.00118883	2.7451	D	5	19/08/2020 23:42		0	0	0	0	0	0	0	0	0	0	0	0	0	0
966	2	3	12	2d 06:34:40.66000	0d 04:10:09.02000	0.00495599	0.0187834	0.00118875	2.7347	D	5	19/08/2020 23:42		0	0	0	0	0	0	0	0	0	0	0	0	0	0
967	2	3	12	2d 06:34:42.36000	0d 04:10:10.72000	0.00495656	0.018785	0.00118875	2.724	D	5	19/08/2020 23:42		0	0	0	0	0	0	0	0	0	0	0	0	0	0
968	2	3	12	2d 06:34:44.05000	0d 04:10:12.41000	0.00495711	0.0187865	0.00118868	2.7135	D	5	19/08/2020 23:42		0	0	0	0	0	0	0	0	0	0	0	0	0	0
969	2	3	12	2d 06:34:45.67000	0d 04:10:14.03000	0.00495765	0.0187879	0.0011886	2.7031	D	5	19/08/2020 23:42		0	0	0	0	0	0	0	0	0	0	0	0	0	0
970	2	3	12	2d 06:34:47.28000	0d 04:10:15.64000	0.00495818	0.0187894	0.00118875	2.6928	D	5	19/08/2020 23:43		0	0	0	0	0	0	0	0	0	0	0	0	0	0
971	2	3	12	2d 06:34:48.85000	0d 04:10:17.21000	0.0049587	0.0187908	0.00118868	2.6824	D	5	19/08/2020 23:43		0	0	0	0	0	0	0	0	0	0	0	0	0	0
972	2	3	12	2d 06:34:50.41000	0d 04:10:18.77000	0.00495921	0.0187921	0.00118875	2.6719	D	5	19/08/2020 23:43		0	0	0	0	0	0	0	0	0	0	0	0	0	0
973	2	3	12	2d 06:34:51.98000	0d 04:10:20.34000	0.00495973	0.0187935	0.00118883	2.6615	D	5	19/08/2020 23:43		0	0	0	0	0	0	0	0	0	0	0	0	0	0
974	2	3	12	2d 06:34:53.53000	0d 04:10:21.89000	0.00496024	0.0187949	0.00118883	2.6508	D	5	19/08/2020 23:43		0	0	0	0	0	0	0	0	0	0	0	0	0	0
975	2	3	12	2d 06:34:55.08000	0d 04:10:23.44000	0.00496076	0.0187962	0.0011886	2.6403	D	5	19/08/2020 23:43		0	0	0	0	0	0	0	0	0	0	0	0	0	0
976	2	3	12	2d 06:34:56.58000	0d 04:10:24.94000	0.00496125	0.0187975	0.00118875	2.6296	D	5	19/08/2020 23:43		0	0	0	0	0	0	0	0	0	0	0	0	0	0
977	2	3	12	2d 06:34:58.13000	0d 04:10:26.49000	0.00496176	0.0187989	0.00118853	2.6186	D	5	19/08/2020 23:43		0	0	0	0	0	0	0	0	0	0	0	0	0	0
978	2	3	12	2d 06:34:59.64000	0d 04:10:28.00000	0.00496226	0.0188002	0.00118891	2.6081	D	5	19/08/2020 23:43		0	0	0	0	0	0	0	0	0	0	0	0	0	0
979	2	3	12	2d 06:35:01.13000	0d 04:10:29.49000	0.00496275	0.0188015	0.00118868	2.5974	D	5	19/08/2020 23:43		0	0	0	0	0	0	0	0	0	0	0	0	0	0
980	2	3	12	2d 06:35:02.62000	0d 04:10:30.98000	0.00496325	0.0188027	0.00118868	2.5867	D	5	19/08/2020 23:43		0	0	0	0	0	0	0	0	0	0	0	0	0	0
981	2	3	12	2d 06:35:04.06000	0d 04:10:32.42000	0.00496372	0.018804	0.00118891	2.5762	D	5	19/08/2020 23:43		0	0	0	0	0	0	0	0	0	0	0	0	0	0
982	2	3	12	2d 06:35:05.48000	0d 04:10:33.84000	0.00496419	0.0188052	0.0011886	2.5655	D	5	19/08/2020 23:43		0	0	0	0	0	0	0	0	0	0	0	0	0	0
983	2	3	12	2d 06:35:06.93000	0d 04:10:35.29000	0.00496467	0.0188064	0.00118868	2.5545	D	5	19/08/2020 23:43		0	0	0	0	0	0	0	0	0	0	0	0	0	0
984	2	3	12	2d 06:35:08.36000	0d 04:10:36.72000	0.00496514	0.0188076	0.0011886	2.5438	D	5	19/08/2020 23:43		0	0	0	0	0	0	0	0	0	0	0	0	0	0
985	2	3	12	2d 06:35:09.74000	0d 04:10:38.10000	0.0049656	0.0188088	0.00118868	2.5333	D	5	19/08/2020 23:43		0	0	0	0	0	0	0	0	0	0	0	0	0	0
986	2	3	12	2d 06:35:11.12000	0d 04:10:39.48000	0.00496605	0.0188099	0.00118891	2.5226	D	5	19/08/2020 23:43		0	0	0	0	0	0	0	0	0	0	0	0	0	0
987	2	3	12	2d 06:35:12.50000	0d 04:10:40.86000	0.00496651	0.0188111	0.00118875	2.5118	D	5	19/08/2020 23:43		0	0	0	0	0	0	0	0	0	0	0	0	0	0
988	2	3	12	2d 06:35:13.91000	0d 04:10:42.27000	0.00496697	0.0188122	0.00118868	2.501	D	5	19/08/2020 23:43		0	0	0	0	0	0	0	0	0	0	0	0	0	0
989	2	3	12	2d 06:35:14.03000	0d 04:10:42.39000	0.00496701	0.0188123	0.00118883	2.5	D	133	19/08/2020 23:43		0	0	0	0	0	0	0	0	0	0	0	0	0	0
990	2	3	13	2d 06:35:14.04000	0d 00:00:00.01000	0	0	0	2.5309	R	0	19/08/2020 23:43		0	0	0	0	0	0	0	0	0	0	0	0	0	0
991	2	3	13	2d 06:35:16.04000	0d 00:00:02.01000	0	0	0	2.7541	R	1	19/08/2020 23:43		0	0	0	0	0	0	0	0	0	0	0	0	0	0
992	2	3	13	2d 06:35:18.04000	0d 00:00:04.01000	0	0	0	2.8832	R	1	19/08/2020 23:43		0	0	0	0	0	0	0	0	0	0	0	0	0	0
993	2	3	13	2d 06:35:20.04000	0d 00:00:06.01000	0	0	0	2.9848	R	1	19/08/2020 23:43		0	0	0	0	0	0	0	0	0	0	0	0	0	0
994	2	3	13	2d 06:35:22.04000	0d 00:00:08.01000	0	0	0	3.0698	R	1	19/08/2020 23:43		0	0	0	0	0	0	0	0	0	0	0	0	0	0
995	2	3	13	2d 06:35:24.03000	0d 00:00:10.00000	0	0	0	3.1417	R	129	19/08/2020 23:43		0	0	0	0	0	0	0	0	0	0	0	0	0	0
996	3	4	9	2d 06:35:24.06000	0d 00:00:00.03000	0.00000001	0.00000003	0.00119104	3.1955	C	0	19/08/2020 23:43		0	0	0	0	0	0	0	0	0	0	0	0	0	0
997	3	4	9	2d 06:35:24.22000	0d 00:00:00.19000	0.00000006	0.0000002	0.00118868	3.2239	C	5	19/08/2020 23:43		0	0	0	0	0	0	0	0	0	0	0	0	0	0
998	3	4	9	2d 06:35:24.37000	0d 00:00:00.34000	0.00000011	0.00000036	0.00118875	3.2444	C	5	19/08/2020 23:43		0	0	0	0	0	0	0	0	0	0	0	0	0	0
999	3	4	9	2d 06:35:24.54000	0d 00:00:00.51000	0.00000017	0.00000054	0.0011886	3.2638	C	5	19/08/2020 23:43		0	0	0	0	0	0	0	0	0	0	0	0	0	0
1000	3	4	9	2d 06:35:24.72000	0d 00:00:00.69000	0.00000023	0.00000074	0.00118868	3.2821	C	5	19/08/2020 23:43		0	0	0	0	0	0	0	0	0	0	0	0	0	0
1001	3	4	9	2d 06:35:24.91000	0d 00:00:00.88000	0.00000029	0.00000095	0.00118883	3.2999	C	5	19/08/2020 23:43		0	0	0	0	0	0	0	0	0	0	0	0	0	0
1002	3	4	9	2d 06:35:25.11000	0d 00:00:01.08000	0.00000036	0.00000116	0.0011886	3.3176	C	5	19/08/2020 23:43		0	0	0	0	0	0	0	0	0	0	0	0	0	0
1003	3	4	9	2d 06:35:25.32000	0d 00:00:01.29000	0.00000043	0.00000139	0.0011886	3.3353	C	5	19/08/2020 23:43		0	0	0	0	0	0	0	0	0	0	0	0	0	0
1004	3	4	9	2d 06:35:25.53000	0d 00:00:01.50000	0.0000005	0.00000163	0.00118853	3.3515	C	5	19/08/2020 23:43		0	0	0	0	0	0	0	0	0	0	0	0	0	0
1005	3	4	9	2d 06:35:25.75000	0d 00:00:01.72000	0.00000057	0.00000187	0.00118875	3.368	C	5	19/08/2020 23:43		0	0	0	0	0	0	0	0	0	0	0	0	0	0
1006	3	4	9	2d 06:35:25.97000	0d 00:00:01.94000	0.00000064	0.00000212	0.00118883	3.3838	C	5	19/08/2020 23:43		0	0	0	0	0	0	0	0	0	0	0	0	0	0
1007	3	4	9	2d 06:35:26.20000	0d 00:00:02.17000	0.00000072	0.00000237	0.00118875	3.3991	C	5	19/08/2020 23:43		0	0	0	0	0	0	0	0	0	0	0	0	0	0
1008	3	4	9	2d 06:35:26.44000	0d 00:00:02.41000	0.0000008	0.00000264	0.0011886	3.4145	C	5	19/08/2020 23:43		0	0	0	0	0	0	0	0	0	0	0	0	0	0
1009	3	4	9	2d 06:35:26.69000	0d 00:00:02.66000	0.00000088	0.00000293	0.00118883	3.4298	C	5	19/08/2020 23:43		0	0	0	0	0	0	0	0	0	0	0	0	0	0
1010	3	4	9	2d 06:35:26.95000	0d 00:00:02.92000	0.00000096	0.00000322	0.00118868	3.4446	C	5	19/08/2020 23:43		0	0	0	0	0	0	0	0	0	0	0	0	0	0
1011	3	4	9	2d 06:35:27.22000	0d 00:00:03.19000	0.00000105	0.00000353	0.00118868	3.4592	C	5	19/08/2020 23:43		0	0	0	0	0	0	0	0	0	0	0	0	0	0
1012	3	4	9	2d 06:35:27.50000	0d 00:00:03.47000	0.00000115	0.00000385	0.00118868	3.4736	C	5	19/08/2020 23:43		0	0	0	0	0	0	0	0	0	0	0	0	0	0
1013	3	4	9	2d 06:35:27.80000	0d 00:00:03.77000	0.00000124	0.00000419	0.00118891	3.4874	C	5	19/08/2020 23:43		0	0	0	0	0	0	0	0	0	0	0	0	0	0
1014	3	4	9	2d 06:35:28.11000	0d 00:00:04.08000	0.00000135	0.00000455	0.00118883	3.5013	C	5	19/08/2020 23:43		0	0	0	0	0	0	0	0	0	0	0	0	0	0
1015	3	4	9	2d 06:35:28.44000	0d 00:00:04.41000	0.00000146	0.00000493	0.00118868	3.5146	C	5	19/08/2020 23:43		0	0	0	0	0	0	0	0	0	0	0	0	0	0
1016	3	4	9	2d 06:35:28.80000	0d 00:00:04.77000	0.00000157	0.00000535	0.00118875	3.5276	C	5	19/08/2020 23:43		0	0	0	0	0	0	0	0	0	0	0	0	0	0
1017	3	4	9	2d 06:35:29.18000	0d 00:00:05.15000	0.0000017	0.0000058	0.00118868	3.5401	C	5	19/08/2020 23:43		0	0	0	0	0	0	0	0	0	0	0	0	0	0
1018	3	4	9	2d 06:35:29.61000	0d 00:00:05.58000	0.00000184	0.0000063	0.00118883	3.5523	C	5	19/08/2020 23:43		0	0	0	0	0	0	0	0	0	0	0	0	0	0
1019	3	4	9	2d 06:35:30.11000	0d 00:00:06.08000	0.00000201	0.00000689	0.00118883	3.564	C	5	19/08/2020 23:43		0	0	0	0	0	0	0	0	0	0	0	0	0	0
1020	3	4	9	2d 06:35:30.75000	0d 00:00:06.72000	0.00000222	0.00000764	0.00118883	3.5756	C	5	19/08/2020 23:43		0	0	0	0	0	0	0	0	0	0	0	0	0	0
1021	3	4	9	2d 06:35:31.55000	0d 00:00:07.52000	0.00000248	0.00000859	0.00118875	3.5865	C	5	19/08/2020 23:43		0	0	0	0	0	0	0	0	0	0	0	0	0	0
1022	3	4	9	2d 06:35:32.53000	0d 00:00:08.50000	0.00000281	0.00000975	0.00118868	3.5972	C	5	19/08/2020 23:43		0	0	0	0	0	0	0	0	0	0	0	0	0	0
1023	3	4	9	2d 06:35:33.85000	0d 00:00:09.82000	0.00000324	0.00001132	0.00118875	3.6075	C	5	19/08/2020 23:43		0	0	0	0	0	0	0	0	0	0	0	0	0	0
1024	3	4	9	2d 06:35:35.81000	0d 00:00:11.78000	0.00000389	0.00001366	0.00118875	3.6181	C	5	19/08/2020 23:43		0	0	0	0	0	0	0	0	0	0	0	0	0	0
1025	3	4	9	2d 06:35:39.01000	0d 00:00:14.98000	0.00000495	0.00001749	0.00118898	3.6283	C	5	19/08/2020 23:43		0	0	0	0	0	0	0	0	0	0	0	0	0	0
1026	3	4	9	2d 06:35:44.55000	0d 00:00:20.52000	0.00000678	0.00002414	0.00118891	3.6384	C	5	19/08/2020 23:43		0	0	0	0	0	0	0	0	0	0	0	0	0	0
1027	3	4	9	2d 06:35:55.32000	0d 00:00:31.29000	0.00001033	0.0000371	0.00118853	3.6486	C	5	19/08/2020 23:44		0	0	0	0	0	0	0	0	0	0	0	0	0	0
1028	3	4	9	2d 06:36:20.23000	0d 00:00:56.20000	0.00001856	0.00006715	0.00118868	3.6588	C	5	19/08/2020 23:44		0	0	0	0	0	0	0	0	0	0	0	0	0	0
1029	3	4	9	2d 06:37:46.95000	0d 00:02:22.92000	0.00004719	0.00017209	0.00118883	3.6689	C	5	19/08/2020 23:46		0	0	0	0	0	0	0	0	0	0	0	0	0	0
1030	3	4	9	2d 06:40:22.88000	0d 00:04:58.85000	0.00009868	0.00036128	0.00118868	3.679	C	5	19/08/2020 23:48		0	0	0	0	0	0	0	0	0	0	0	0	0	0
1031	3	4	9	2d 06:45:22.88000	0d 00:09:58.85000	0.00019774	0.00072623	0.00118883	3.6881	C	1	19/08/2020 23:53		0	0	0	0	0	0	0	0	0	0	0	0	0	0
1032	3	4	9	2d 06:50:22.88000	0d 00:14:58.85000	0.0002968	0.00109183	0.00118875	3.6928	C	1	19/08/2020 23:58		0	0	0	0	0	0	0	0	0	0	0	0	0	0
1033	3	4	9	2d 06:55:22.88000	0d 00:19:58.85000	0.00039586	0.00145787	0.00118868	3.697	C	1	20/08/2020 00:03		0	0	0	0	0	0	0	0	0	0	0	0	0	0
1034	3	4	9	2d 07:00:22.88000	0d 00:24:58.85000	0.00049492	0.00182431	0.00118883	3.7008	C	1	20/08/2020 00:08		0	0	0	0	0	0	0	0	0	0	0	0	0	0
1035	3	4	9	2d 07:05:22.88000	0d 00:29:58.85000	0.00059398	0.00219114	0.00118891	3.7053	C	1	20/08/2020 00:13		0	0	0	0	0	0	0	0	0	0	0	0	0	0
1036	3	4	9	2d 07:10:22.88000	0d 00:34:58.85000	0.00069304	0.00255838	0.0011886	3.7093	C	1	20/08/2020 00:18		0	0	0	0	0	0	0	0	0	0	0	0	0	0
1037	3	4	9	2d 07:15:22.88000	0d 00:39:58.85000	0.0007921	0.002926	0.00118883	3.713	C	1	20/08/2020 00:23		0	0	0	0	0	0	0	0	0	0	0	0	0	0
1038	3	4	9	2d 07:20:22.88000	0d 00:44:58.85000	0.00089116	0.003294	0.0011886	3.7171	C	1	20/08/2020 00:28		0	0	0	0	0	0	0	0	0	0	0	0	0	0
1039	3	4	9	2d 07:25:22.88000	0d 00:49:58.85000	0.00099022	0.00366246	0.00118883	3.7215	C	1	20/08/2020 00:33		0	0	0	0	0	0	0	0	0	0	0	0	0	0
1040	3	4	9	2d 07:30:22.88000	0d 00:54:58.85000	0.00108928	0.00403139	0.00118868	3.7267	C	1	20/08/2020 00:38		0	0	0	0	0	0	0	0	0	0	0	0	0	0
1041	3	4	9	2d 07:35:22.88000	0d 00:59:58.85000	0.00118834	0.00440081	0.00118853	3.7317	C	1	20/08/2020 00:43		0	0	0	0	0	0	0	0	0	0	0	0	0	0
1042	3	4	9	2d 07:40:22.88000	0d 01:04:58.85000	0.0012874	0.00477074	0.00118868	3.7369	C	1	20/08/2020 00:48		0	0	0	0	0	0	0	0	0	0	0	0	0	0
1043	3	4	9	2d 07:45:22.88000	0d 01:09:58.85000	0.00138646	0.00514117	0.0011886	3.742	C	1	20/08/2020 00:53		0	0	0	0	0	0	0	0	0	0	0	0	0	0
1044	3	4	9	2d 07:50:22.88000	0d 01:14:58.85000	0.00148552	0.00551211	0.00118883	3.7469	C	1	20/08/2020 00:58		0	0	0	0	0	0	0	0	0	0	0	0	0	0
1045	3	4	9	2d 07:55:22.88000	0d 01:19:58.85000	0.00158459	0.00588355	0.00118883	3.752	C	1	20/08/2020 01:03		0	0	0	0	0	0	0	0	0	0	0	0	0	0
1046	3	4	9	2d 08:00:22.88000	0d 01:24:58.85000	0.00168365	0.00625549	0.00118875	3.7571	C	1	20/08/2020 01:08		0	0	0	0	0	0	0	0	0	0	0	0	0	0
1047	3	4	9	2d 08:05:22.88000	0d 01:29:58.85000	0.00178271	0.00662793	0.00118875	3.7623	C	1	20/08/2020 01:13		0	0	0	0	0	0	0	0	0	0	0	0	0	0
1048	3	4	9	2d 08:10:22.88000	0d 01:34:58.85000	0.00188177	0.00700087	0.00118898	3.7671	C	1	20/08/2020 01:18		0	0	0	0	0	0	0	0	0	0	0	0	0	0
1049	3	4	9	2d 08:15:22.88000	0d 01:39:58.85000	0.00198083	0.00737433	0.00118868	3.7726	C	1	20/08/2020 01:23		0	0	0	0	0	0	0	0	0	0	0	0	0	0
1050	3	4	9	2d 08:20:22.88000	0d 01:44:58.85000	0.00207989	0.00774832	0.00118853	3.778	C	1	20/08/2020 01:28		0	0	0	0	0	0	0	0	0	0	0	0	0	0
1051	3	4	9	2d 08:25:22.88000	0d 01:49:58.85000	0.00217895	0.00812285	0.0011886	3.7836	C	1	20/08/2020 01:33		0	0	0	0	0	0	0	0	0	0	0	0	0	0
1052	3	4	9	2d 08:30:22.88000	0d 01:54:58.85000	0.00227801	0.00849795	0.00118868	3.7894	C	1	20/08/2020 01:38		0	0	0	0	0	0	0	0	0	0	0	0	0	0
1053	3	4	9	2d 08:35:22.88000	0d 01:59:58.85000	0.00237707	0.00887365	0.00118875	3.7958	C	1	20/08/2020 01:43		0	0	0	0	0	0	0	0	0	0	0	0	0	0
1054	3	4	9	2d 08:40:22.88000	0d 02:04:58.85000	0.00247613	0.00925	0.00118875	3.8027	C	1	20/08/2020 01:48		0	0	0	0	0	0	0	0	0	0	0	0	0	0
1055	3	4	9	2d 08:45:22.88000	0d 02:09:58.85000	0.00257519	0.00962707	0.00118898	3.8102	C	1	20/08/2020 01:53		0	0	0	0	0	0	0	0	0	0	0	0	0	0
1056	3	4	9	2d 08:50:22.88000	0d 02:14:58.85000	0.00267425	0.0100049	0.00118875	3.8187	C	1	20/08/2020 01:58		0	0	0	0	0	0	0	0	0	0	0	0	0	0
1057	3	4	9	2d 08:55:22.88000	0d 02:19:58.85000	0.00277331	0.0103836	0.00118891	3.8277	C	1	20/08/2020 02:03		0	0	0	0	0	0	0	0	0	0	0	0	0	0
1058	3	4	9	2d 09:00:17.25000	0d 02:24:53.22000	0.00287051	0.0107562	0.0011886	3.8378	C	5	20/08/2020 02:08		0	0	0	0	0	0	0	0	0	0	0	0	0	0
1059	3	4	9	2d 09:04:48.24000	0d 02:29:24.21000	0.00295999	0.0111	0.0011886	3.8479	C	5	20/08/2020 02:13		0	0	0	0	0	0	0	0	0	0	0	0	0	0
1060	3	4	9	2d 09:08:57.95000	0d 02:33:33.92000	0.00304245	0.0114177	0.00118891	3.8579	C	5	20/08/2020 02:17		0	0	0	0	0	0	0	0	0	0	0	0	0	0
1061	3	4	9	2d 09:12:49.18000	0d 02:37:25.15000	0.0031188	0.0117127	0.0011886	3.868	C	5	20/08/2020 02:21		0	0	0	0	0	0	0	0	0	0	0	0	0	0
1062	3	4	9	2d 09:16:31.97000	0d 02:41:07.94000	0.00319236	0.0119976	0.0011886	3.8781	C	5	20/08/2020 02:24		0	0	0	0	0	0	0	0	0	0	0	0	0	0
1063	3	4	9	2d 09:20:03.25000	0d 02:44:39.22000	0.00326213	0.0122685	0.00118868	3.8882	C	5	20/08/2020 02:28		0	0	0	0	0	0	0	0	0	0	0	0	0	0
1064	3	4	9	2d 09:23:21.68000	0d 02:47:57.65000	0.00332765	0.0125236	0.00118891	3.8982	C	5	20/08/2020 02:31		0	0	0	0	0	0	0	0	0	0	0	0	0	0
1065	3	4	9	2d 09:26:36.24000	0d 02:51:12.21000	0.00339189	0.0127743	0.00118868	3.9083	C	5	20/08/2020 02:34		0	0	0	0	0	0	0	0	0	0	0	0	0	0
1066	3	4	9	2d 09:29:45.12000	0d 02:54:21.09000	0.00345426	0.0130184	0.00118868	3.9184	C	5	20/08/2020 02:37		0	0	0	0	0	0	0	0	0	0	0	0	0	0
1067	3	4	9	2d 09:32:49.40000	0d 02:57:25.37000	0.00351511	0.0132571	0.00118868	3.9284	C	5	20/08/2020 02:41		0	0	0	0	0	0	0	0	0	0	0	0	0	0
1068	3	4	9	2d 09:35:48.20000	0d 03:00:24.17000	0.00357415	0.0134893	0.00118875	3.9385	C	5	20/08/2020 02:44		0	0	0	0	0	0	0	0	0	0	0	0	0	0
1069	3	4	9	2d 09:38:48.29000	0d 03:03:24.26000	0.00363362	0.0137238	0.00118891	3.9487	C	5	20/08/2020 02:47		0	0	0	0	0	0	0	0	0	0	0	0	0	0
1070	3	4	9	2d 09:41:46.31000	0d 03:06:22.28000	0.0036924	0.0139563	0.00118883	3.9588	C	5	20/08/2020 02:50		0	0	0	0	0	0	0	0	0	0	0	0	0	0
1071	3	4	9	2d 09:44:38.51000	0d 03:09:14.48000	0.00374926	0.0141816	0.00118883	3.9689	C	5	20/08/2020 02:52		0	0	0	0	0	0	0	0	0	0	0	0	0	0
1072	3	4	9	2d 09:47:29.69000	0d 03:12:05.66000	0.00380579	0.0144063	0.00118883	3.9789	C	5	20/08/2020 02:55		0	0	0	0	0	0	0	0	0	0	0	0	0	0
1073	3	4	9	2d 09:50:21.07000	0d 03:14:57.04000	0.00386238	0.0146317	0.00118891	3.989	C	5	20/08/2020 02:58		0	0	0	0	0	0	0	0	0	0	0	0	0	0
1074	3	4	9	2d 09:53:09.87000	0d 03:17:45.84000	0.00391811	0.0148543	0.00118875	3.9991	C	5	20/08/2020 03:01		0	0	0	0	0	0	0	0	0	0	0	0	0	0
1075	3	4	9	2d 09:55:55.65000	0d 03:20:31.62000	0.00397285	0.0150735	0.00118875	4.0092	C	5	20/08/2020 03:04		0	0	0	0	0	0	0	0	0	0	0	0	0	0
1076	3	4	9	2d 09:58:43.25000	0d 03:23:19.22000	0.0040282	0.0152957	0.00118868	4.0192	C	5	20/08/2020 03:06		0	0	0	0	0	0	0	0	0	0	0	0	0	0
1077	3	4	9	2d 10:01:28.22000	0d 03:26:04.19000	0.00408267	0.0155149	0.00118875	4.0293	C	5	20/08/2020 03:09		0	0	0	0	0	0	0	0	0	0	0	0	0	0
1078	3	4	9	2d 10:04:10.21000	0d 03:28:46.18000	0.00413616	0.0157307	0.0011886	4.0395	C	5	20/08/2020 03:12		0	0	0	0	0	0	0	0	0	0	0	0	0	0
1079	3	4	9	2d 10:06:53.86000	0d 03:31:29.83000	0.0041902	0.0159492	0.00118883	4.0497	C	5	20/08/2020 03:15		0	0	0	0	0	0	0	0	0	0	0	0	0	0
1080	3	4	9	2d 10:09:36.05000	0d 03:34:12.02000	0.00424375	0.0161663	0.00118853	4.0598	C	5	20/08/2020 03:17		0	0	0	0	0	0	0	0	0	0	0	0	0	0
1081	3	4	9	2d 10:12:14.99000	0d 03:36:50.96000	0.00429623	0.0163797	0.00118875	4.0699	C	5	20/08/2020 03:20		0	0	0	0	0	0	0	0	0	0	0	0	0	0
1082	3	4	9	2d 10:14:50.79000	0d 03:39:26.76000	0.00434768	0.0165893	0.0011886	4.08	C	5	20/08/2020 03:23		0	0	0	0	0	0	0	0	0	0	0	0	0	0
1083	3	4	9	2d 10:17:26.56000	0d 03:42:02.53000	0.00439911	0.0167994	0.00118891	4.09	C	5	20/08/2020 03:25		0	0	0	0	0	0	0	0	0	0	0	0	0	0
1084	3	4	9	2d 10:19:56.43000	0d 03:44:32.40000	0.0044486	0.0170021	0.0011886	4.1001	C	5	20/08/2020 03:28		0	0	0	0	0	0	0	0	0	0	0	0	0	0
1085	3	4	9	2d 10:22:26.38000	0d 03:47:02.35000	0.00449811	0.0172053	0.00118875	4.1102	C	5	20/08/2020 03:30		0	0	0	0	0	0	0	0	0	0	0	0	0	0
1086	3	4	9	2d 10:24:53.81000	0d 03:49:29.78000	0.0045468	0.0174057	0.00118891	4.1204	C	5	20/08/2020 03:33		0	0	0	0	0	0	0	0	0	0	0	0	0	0
1087	3	4	9	2d 10:27:21.71000	0d 03:51:57.68000	0.00459563	0.0176071	0.0011886	4.1305	C	5	20/08/2020 03:35		0	0	0	0	0	0	0	0	0	0	0	0	0	0
1088	3	4	9	2d 10:29:46.35000	0d 03:54:22.32000	0.00464339	0.0178046	0.00118875	4.1405	C	5	20/08/2020 03:38		0	0	0	0	0	0	0	0	0	0	0	0	0	0
1089	3	4	9	2d 10:32:08.09000	0d 03:56:44.06000	0.0046902	0.0179987	0.00118883	4.1506	C	5	20/08/2020 03:40		0	0	0	0	0	0	0	0	0	0	0	0	0	0
1090	3	4	9	2d 10:34:30.63000	0d 03:59:06.60000	0.00473726	0.0181943	0.00118875	4.1607	C	5	20/08/2020 03:42		0	0	0	0	0	0	0	0	0	0	0	0	0	0
1091	3	4	9	2d 10:36:50.49000	0d 04:01:26.46000	0.00478345	0.0183866	0.00118875	4.1709	C	5	20/08/2020 03:45		0	0	0	0	0	0	0	0	0	0	0	0	0	0
1092	3	4	9	2d 10:39:10.87000	0d 04:03:46.84000	0.0048298	0.0185802	0.00118898	4.181	C	5	20/08/2020 03:47		0	0	0	0	0	0	0	0	0	0	0	0	0	0
1093	3	4	9	2d 10:41:28.82000	0d 04:06:04.79000	0.00487535	0.0187709	0.00118883	4.191	C	5	20/08/2020 03:49		0	0	0	0	0	0	0	0	0	0	0	0	0	0
1094	3	4	9	2d 10:43:27.72000	0d 04:08:03.69000	0.00491461	0.0189356	0.0011886	4.2	C	133	20/08/2020 03:51		0	0	0	0	0	0	0	0	0	0	0	0	0	0
1095	3	4	10	2d 10:43:27.73000	0d 00:00:00.01000	0.00491461	0.0189356	0.00121065	4.2	C	0	20/08/2020 03:51		0	0	0	0	0	0	0	0	0	0	0	0	0	0
1096	3	4	10	2d 10:43:43.78000	0d 00:00:16.06000	0.00491981	0.0189574	0.00111063	4.2004	C	4	20/08/2020 03:51		0	0	0	0	0	0	0	0	0	0	0	0	0	0
1097	3	4	10	2d 10:43:57.99000	0d 00:00:30.27000	0.00492399	0.018975	0.00101053	4.2004	C	4	20/08/2020 03:52		0	0	0	0	0	0	0	0	0	0	0	0	0	0
1098	3	4	10	2d 10:44:15.91000	0d 00:00:48.19000	0.00492876	0.018995	0.00091028	4.2002	C	4	20/08/2020 03:52		0	0	0	0	0	0	0	0	0	0	0	0	0	0
1099	3	4	10	2d 10:44:38.30000	0d 00:01:10.58000	0.00493411	0.0190175	0.00081018	4.2002	C	4	20/08/2020 03:52		0	0	0	0	0	0	0	0	0	0	0	0	0	0
1100	3	4	10	2d 10:45:06.37000	0d 00:01:38.65000	0.00494002	0.0190423	0.00071008	4.2002	C	4	20/08/2020 03:53		0	0	0	0	0	0	0	0	0	0	0	0	0	0
1101	3	4	10	2d 10:45:37.84000	0d 00:02:10.12000	0.00494577	0.0190665	0.00061006	4.2	C	4	20/08/2020 03:53		0	0	0	0	0	0	0	0	0	0	0	0	0	0
1102	3	4	10	2d 10:46:16.42000	0d 00:02:48.70000	0.00495174	0.0190916	0.00051003	4.2002	C	4	20/08/2020 03:54		0	0	0	0	0	0	0	0	0	0	0	0	0	0
1103	3	4	10	2d 10:47:05.24000	0d 00:03:37.52000	0.00495795	0.0191176	0.00040993	4.2002	C	4	20/08/2020 03:55		0	0	0	0	0	0	0	0	0	0	0	0	0	0
1104	3	4	10	2d 10:48:10.73000	0d 00:04:43.01000	0.00496447	0.019145	0.00030991	4.2002	C	4	20/08/2020 03:56		0	0	0	0	0	0	0	0	0	0	0	0	0	0
1105	3	4	10	2d 10:49:46.43000	0d 00:06:18.71000	0.00497127	0.0191736	0.00020966	4.2	C	4	20/08/2020 03:58		0	0	0	0	0	0	0	0	0	0	0	0	0	0
1106	3	4	10	2d 10:52:30.08000	0d 00:09:02.36000	0.00497848	0.0192039	0.00011879	4.2	C	132	20/08/2020 04:00		0	0	0	0	0	0	0	0	0	0	0	0	0	0
1107	3	4	11	2d 10:52:30.09000	0d 00:00:00.01000	0	0	0	4.1991	R	0	20/08/2020 04:00		0	0	0	0	0	0	0	0	0	0	0	0	0	0
1108	3	4	11	2d 10:52:32.09000	0d 00:00:02.01000	0	0	0	4.1987	R	1	20/08/2020 04:00		0	0	0	0	0	0	0	0	0	0	0	0	0	0
1109	3	4	11	2d 10:52:34.09000	0d 00:00:04.01000	0	0	0	4.1987	R	1	20/08/2020 04:00		0	0	0	0	0	0	0	0	0	0	0	0	0	0
1110	3	4	11	2d 10:52:36.09000	0d 00:00:06.01000	0	0	0	4.1988	R	1	20/08/2020 04:00		0	0	0	0	0	0	0	0	0	0	0	0	0	0
1111	3	4	11	2d 10:52:38.09000	0d 00:00:08.01000	0	0	0	4.1988	R	1	20/08/2020 04:00		0	0	0	0	0	0	0	0	0	0	0	0	0	0
1112	3	4	11	2d 10:52:40.08000	0d 00:00:10.00000	0	0	0	4.1987	R	129	20/08/2020 04:00		0	0	0	0	0	0	0	0	0	0	0	0	0	0
1113	3	4	12	2d 10:52:40.11000	0d 00:00:00.03000	0.00000001	0.00000004	0.00119097	4.1901	D	0	20/08/2020 04:00		0	0	0	0	0	0	0	0	0	0	0	0	0	0
1114	3	4	12	2d 10:53:19.70000	0d 00:00:39.62000	0.00001308	0.00005473	0.00118868	4.1801	D	5	20/08/2020 04:01		0	0	0	0	0	0	0	0	0	0	0	0	0	0
1115	3	4	12	2d 10:54:58.47000	0d 00:02:18.39000	0.0000457	0.00019089	0.00118898	4.1698	D	5	20/08/2020 04:03		0	0	0	0	0	0	0	0	0	0	0	0	0	0
1116	3	4	12	2d 10:57:02.09000	0d 00:04:22.01000	0.00008652	0.00036091	0.00118875	4.1596	D	5	20/08/2020 04:05		0	0	0	0	0	0	0	0	0	0	0	0	0	0
1117	3	4	12	2d 10:59:12.15000	0d 00:06:32.07000	0.00012946	0.00053934	0.00118853	4.1494	D	5	20/08/2020 04:07		0	0	0	0	0	0	0	0	0	0	0	0	0	0
1118	3	4	12	2d 11:01:24.27000	0d 00:08:44.19000	0.00017309	0.00072014	0.00118853	4.1393	D	5	20/08/2020 04:09		0	0	0	0	0	0	0	0	0	0	0	0	0	0
1119	3	4	12	2d 11:03:35.89000	0d 00:10:55.81000	0.00021655	0.00089983	0.0011886	4.1292	D	5	20/08/2020 04:11		0	0	0	0	0	0	0	0	0	0	0	0	0	0
1120	3	4	12	2d 11:05:49.23000	0d 00:13:09.15000	0.00026058	0.00108142	0.00118875	4.119	D	5	20/08/2020 04:14		0	0	0	0	0	0	0	0	0	0	0	0	0	0
1121	3	4	12	2d 11:08:07.98000	0d 00:15:27.90000	0.00030639	0.00126991	0.00118875	4.1089	D	5	20/08/2020 04:16		0	0	0	0	0	0	0	0	0	0	0	0	0	0
1122	3	4	12	2d 11:10:24.85000	0d 00:17:44.77000	0.00035159	0.00145539	0.0011886	4.0989	D	5	20/08/2020 04:18		0	0	0	0	0	0	0	0	0	0	0	0	0	0
1123	3	4	12	2d 11:12:47.46000	0d 00:20:07.38000	0.00039868	0.00164817	0.00118875	4.0887	D	5	20/08/2020 04:21		0	0	0	0	0	0	0	0	0	0	0	0	0	0
1124	3	4	12	2d 11:15:10.90000	0d 00:22:30.82000	0.00044604	0.00184159	0.00118883	4.0786	D	5	20/08/2020 04:23		0	0	0	0	0	0	0	0	0	0	0	0	0	0
1125	3	4	12	2d 11:17:35.17000	0d 00:24:55.09000	0.00049368	0.00203565	0.00118868	4.0685	D	5	20/08/2020 04:25		0	0	0	0	0	0	0	0	0	0	0	0	0	0
1126	3	4	12	2d 11:20:01.45000	0d 00:27:21.37000	0.00054198	0.00223193	0.00118845	4.0584	D	5	20/08/2020 04:28		0	0	0	0	0	0	0	0	0	0	0	0	0	0
1127	3	4	12	2d 11:22:29.74000	0d 00:29:49.66000	0.00059095	0.00243042	0.00118868	4.0484	D	5	20/08/2020 04:30		0	0	0	0	0	0	0	0	0	0	0	0	0	0
1128	3	4	12	2d 11:25:00.69000	0d 00:32:20.61000	0.00064079	0.00263196	0.00118868	4.0383	D	5	20/08/2020 04:33		0	0	0	0	0	0	0	0	0	0	0	0	0	0
1129	3	4	12	2d 11:27:25.29000	0d 00:34:45.21000	0.00068854	0.00282455	0.00118883	4.0282	D	5	20/08/2020 04:35		0	0	0	0	0	0	0	0	0	0	0	0	0	0
1130	3	4	12	2d 11:29:58.18000	0d 00:37:18.10000	0.00073902	0.00302767	0.00118853	4.0182	D	5	20/08/2020 04:38		0	0	0	0	0	0	0	0	0	0	0	0	0	0
1131	3	4	12	2d 11:32:34.79000	0d 00:39:54.71000	0.00079074	0.0032352	0.00118891	4.0081	D	5	20/08/2020 04:40		0	0	0	0	0	0	0	0	0	0	0	0	0	0
1132	3	4	12	2d 11:35:13.66000	0d 00:42:33.58000	0.00084319	0.00344521	0.0011886	3.998	D	5	20/08/2020 04:43		0	0	0	0	0	0	0	0	0	0	0	0	0	0
1133	3	4	12	2d 11:37:52.90000	0d 00:45:12.82000	0.00089578	0.00365517	0.00118868	3.9878	D	5	20/08/2020 04:46		0	0	0	0	0	0	0	0	0	0	0	0	0	0
1134	3	4	12	2d 11:40:37.25000	0d 00:47:57.17000	0.00095004	0.00387132	0.00118875	3.9777	D	5	20/08/2020 04:48		0	0	0	0	0	0	0	0	0	0	0	0	0	0
1135	3	4	12	2d 11:43:19.06000	0d 00:50:38.98000	0.00100347	0.00408359	0.00118891	3.9675	D	5	20/08/2020 04:51		0	0	0	0	0	0	0	0	0	0	0	0	0	0
1136	3	4	12	2d 11:46:05.50000	0d 00:53:25.42000	0.00105843	0.00430138	0.00118875	3.9574	D	5	20/08/2020 04:54		0	0	0	0	0	0	0	0	0	0	0	0	0	0
1137	3	4	12	2d 11:48:46.02000	0d 00:56:05.94000	0.00111144	0.00451088	0.0011886	3.9474	D	5	20/08/2020 04:57		0	0	0	0	0	0	0	0	0	0	0	0	0	0
1138	3	4	12	2d 11:51:30.51000	0d 00:58:50.43000	0.00116575	0.00472502	0.00118868	3.9373	D	5	20/08/2020 04:59		0	0	0	0	0	0	0	0	0	0	0	0	0	0
1139	3	4	12	2d 11:54:18.88000	0d 01:01:38.80000	0.00122135	0.00494364	0.00118875	3.9269	D	5	20/08/2020 05:02		0	0	0	0	0	0	0	0	0	0	0	0	0	0
1140	3	4	12	2d 11:57:15.09000	0d 01:04:35.01000	0.00127953	0.00517185	0.00118868	3.9168	D	5	20/08/2020 05:05		0	0	0	0	0	0	0	0	0	0	0	0	0	0
1141	3	4	12	2d 11:58:51.58000	0d 01:06:11.50000	0.00131139	0.00529648	0.00118883	3.9066	D	5	20/08/2020 05:07		0	0	0	0	0	0	0	0	0	0	0	0	0	0
1142	3	4	12	2d 12:01:43.12000	0d 01:09:03.04000	0.00136804	0.00551748	0.00118875	3.8965	D	5	20/08/2020 05:09		0	0	0	0	0	0	0	0	0	0	0	0	0	0
1143	3	4	12	2d 12:04:35.88000	0d 01:11:55.80000	0.00142508	0.00573949	0.0011886	3.8865	D	5	20/08/2020 05:12		0	0	0	0	0	0	0	0	0	0	0	0	0	0
1144	3	4	12	2d 12:07:29.06000	0d 01:14:48.98000	0.00148227	0.00596145	0.00118868	3.8764	D	5	20/08/2020 05:15		0	0	0	0	0	0	0	0	0	0	0	0	0	0
1145	3	4	12	2d 12:10:29.96000	0d 01:17:49.88000	0.001542	0.0061927	0.00118875	3.8663	D	5	20/08/2020 05:18		0	0	0	0	0	0	0	0	0	0	0	0	0	0
1146	3	4	12	2d 12:13:36.90000	0d 01:20:56.82000	0.00160373	0.00643106	0.00118875	3.8561	D	5	20/08/2020 05:21		0	0	0	0	0	0	0	0	0	0	0	0	0	0
1147	3	4	12	2d 12:16:54.56000	0d 01:24:14.48000	0.00166899	0.00668242	0.00118868	3.846	D	5	20/08/2020 05:25		0	0	0	0	0	0	0	0	0	0	0	0	0	0
1148	3	4	12	2d 12:19:54.34000	0d 01:27:14.26000	0.00172836	0.00691043	0.00118875	3.836	D	5	20/08/2020 05:28		0	0	0	0	0	0	0	0	0	0	0	0	0	0
1149	3	4	12	2d 12:23:18.28000	0d 01:30:38.20000	0.0017957	0.00716842	0.00118883	3.8259	D	5	20/08/2020 05:31		0	0	0	0	0	0	0	0	0	0	0	0	0	0
1150	3	4	12	2d 12:26:45.01000	0d 01:34:04.93000	0.00186396	0.00742925	0.00118853	3.8158	D	5	20/08/2020 05:34		0	0	0	0	0	0	0	0	0	0	0	0	0	0
1151	3	4	12	2d 12:30:13.09000	0d 01:37:33.01000	0.00193267	0.00769108	0.00118868	3.8058	D	5	20/08/2020 05:38		0	0	0	0	0	0	0	0	0	0	0	0	0	0
1152	3	4	12	2d 12:34:18.24000	0d 01:41:38.16000	0.00201362	0.00799875	0.0011886	3.7955	D	5	20/08/2020 05:42		0	0	0	0	0	0	0	0	0	0	0	0	0	0
1153	3	4	12	2d 12:38:46.14000	0d 01:46:06.06000	0.00210208	0.00833407	0.00118868	3.7855	D	5	20/08/2020 05:47		0	0	0	0	0	0	0	0	0	0	0	0	0	0
1154	3	4	12	2d 12:43:29.72000	0d 01:50:49.64000	0.00219572	0.00868806	0.00118883	3.7754	D	5	20/08/2020 05:51		0	0	0	0	0	0	0	0	0	0	0	0	0	0
1155	3	4	12	2d 12:48:29.72000	0d 01:55:49.64000	0.00229478	0.00906159	0.00118868	3.7659	D	1	20/08/2020 05:56		0	0	0	0	0	0	0	0	0	0	0	0	0	0
1156	3	4	12	2d 12:53:29.72000	0d 02:00:49.64000	0.00239384	0.0094342	0.00118845	3.7572	D	1	20/08/2020 06:01		0	0	0	0	0	0	0	0	0	0	0	0	0	0
1157	3	4	12	2d 12:58:29.72000	0d 02:05:49.64000	0.0024929	0.00980598	0.00118883	3.7491	D	1	20/08/2020 06:06		0	0	0	0	0	0	0	0	0	0	0	0	0	0
1158	3	4	12	2d 13:03:29.72000	0d 02:10:49.64000	0.00259196	0.010177	0.0011886	3.7417	D	1	20/08/2020 06:11		0	0	0	0	0	0	0	0	0	0	0	0	0	0
1159	3	4	12	2d 13:08:29.72000	0d 02:15:49.64000	0.00269102	0.0105473	0.00118875	3.7346	D	1	20/08/2020 06:16		0	0	0	0	0	0	0	0	0	0	0	0	0	0
1160	3	4	12	2d 13:13:29.72000	0d 02:20:49.64000	0.00279008	0.0109169	0.00118868	3.7278	D	1	20/08/2020 06:21		0	0	0	0	0	0	0	0	0	0	0	0	0	0
1161	3	4	12	2d 13:18:29.72000	0d 02:25:49.64000	0.00288914	0.0112859	0.00118875	3.7217	D	1	20/08/2020 06:26		0	0	0	0	0	0	0	0	0	0	0	0	0	0
1162	3	4	12	2d 13:23:29.72000	0d 02:30:49.64000	0.0029882	0.0116542	0.00118853	3.7153	D	1	20/08/2020 06:31		0	0	0	0	0	0	0	0	0	0	0	0	0	0
1163	3	4	12	2d 13:28:29.72000	0d 02:35:49.64000	0.00308726	0.012022	0.00118868	3.7092	D	1	20/08/2020 06:36		0	0	0	0	0	0	0	0	0	0	0	0	0	0
1164	3	4	12	2d 13:33:29.72000	0d 02:40:49.64000	0.00318632	0.0123891	0.00118898	3.7031	D	1	20/08/2020 06:41		0	0	0	0	0	0	0	0	0	0	0	0	0	0
1165	3	4	12	2d 13:38:29.72000	0d 02:45:49.64000	0.00328538	0.0127556	0.00118875	3.6968	D	1	20/08/2020 06:46		0	0	0	0	0	0	0	0	0	0	0	0	0	0
1166	3	4	12	2d 13:43:29.72000	0d 02:50:49.64000	0.00338444	0.0131215	0.00118891	3.6904	D	1	20/08/2020 06:51		0	0	0	0	0	0	0	0	0	0	0	0	0	0
1167	3	4	12	2d 13:48:29.72000	0d 02:55:49.64000	0.0034835	0.0134868	0.00118868	3.6835	D	1	20/08/2020 06:56		0	0	0	0	0	0	0	0	0	0	0	0	0	0
1168	3	4	12	2d 13:53:29.72000	0d 03:00:49.64000	0.00358256	0.0138514	0.00118883	3.6768	D	1	20/08/2020 07:01		0	0	0	0	0	0	0	0	0	0	0	0	0	0
1169	3	4	12	2d 13:58:29.72000	0d 03:05:49.64000	0.00368162	0.0142153	0.00118868	3.6696	D	1	20/08/2020 07:06		0	0	0	0	0	0	0	0	0	0	0	0	0	0
1170	3	4	12	2d 14:03:29.72000	0d 03:10:49.64000	0.00378068	0.0145784	0.00118875	3.662	D	1	20/08/2020 07:11		0	0	0	0	0	0	0	0	0	0	0	0	0	0
1171	3	4	12	2d 14:08:29.72000	0d 03:15:49.64000	0.00387974	0.0149408	0.00118868	3.6539	D	1	20/08/2020 07:16		0	0	0	0	0	0	0	0	0	0	0	0	0	0
1172	3	4	12	2d 14:13:29.72000	0d 03:20:49.64000	0.0039788	0.0153023	0.00118891	3.6452	D	1	20/08/2020 07:21		0	0	0	0	0	0	0	0	0	0	0	0	0	0
1173	3	4	12	2d 14:18:29.72000	0d 03:25:49.64000	0.00407786	0.015663	0.0011886	3.6359	D	1	20/08/2020 07:26		0	0	0	0	0	0	0	0	0	0	0	0	0	0
1174	3	4	12	2d 14:23:09.76000	0d 03:30:29.68000	0.00417033	0.0159987	0.0011886	3.6258	D	5	20/08/2020 07:31		0	0	0	0	0	0	0	0	0	0	0	0	0	0
1175	3	4	12	2d 14:27:24.16000	0d 03:34:44.08000	0.00425434	0.0163029	0.0011886	3.6158	D	5	20/08/2020 07:35		0	0	0	0	0	0	0	0	0	0	0	0	0	0
1176	3	4	12	2d 14:31:03.29000	0d 03:38:23.21000	0.00432669	0.0165642	0.00118868	3.6057	D	5	20/08/2020 07:39		0	0	0	0	0	0	0	0	0	0	0	0	0	0
1177	3	4	12	2d 14:34:11.31000	0d 03:41:31.23000	0.00438878	0.0167878	0.00118875	3.5956	D	5	20/08/2020 07:42		0	0	0	0	0	0	0	0	0	0	0	0	0	0
1178	3	4	12	2d 14:36:45.12000	0d 03:44:05.04000	0.00443957	0.0169702	0.00118875	3.5856	D	5	20/08/2020 07:44		0	0	0	0	0	0	0	0	0	0	0	0	0	0
1179	3	4	12	2d 14:39:00.24000	0d 03:46:20.16000	0.00448418	0.0171299	0.00118875	3.5755	D	5	20/08/2020 07:47		0	0	0	0	0	0	0	0	0	0	0	0	0	0
1180	3	4	12	2d 14:40:54.44000	0d 03:48:14.36000	0.00452189	0.0172646	0.00118868	3.5654	D	5	20/08/2020 07:49		0	0	0	0	0	0	0	0	0	0	0	0	0	0
1181	3	4	12	2d 14:42:35.94000	0d 03:49:55.86000	0.00455541	0.0173839	0.00118875	3.5554	D	5	20/08/2020 07:50		0	0	0	0	0	0	0	0	0	0	0	0	0	0
1182	3	4	12	2d 14:43:58.96000	0d 03:51:18.88000	0.00458282	0.0174812	0.00118883	3.5451	D	5	20/08/2020 07:52		0	0	0	0	0	0	0	0	0	0	0	0	0	0
1183	3	4	12	2d 14:45:06.07000	0d 03:52:25.99000	0.00460498	0.0175597	0.00118875	3.5349	D	5	20/08/2020 07:53		0	0	0	0	0	0	0	0	0	0	0	0	0	0
1184	3	4	12	2d 14:46:02.73000	0d 03:53:22.65000	0.00462369	0.0176257	0.00118853	3.5247	D	5	20/08/2020 07:54		0	0	0	0	0	0	0	0	0	0	0	0	0	0
1185	3	4	12	2d 14:46:54.81000	0d 03:54:14.73000	0.00464089	0.0176863	0.0011886	3.5146	D	5	20/08/2020 07:55		0	0	0	0	0	0	0	0	0	0	0	0	0	0
1186	3	4	12	2d 14:47:37.02000	0d 03:54:56.94000	0.00465482	0.0177352	0.00118868	3.5044	D	5	20/08/2020 07:55		0	0	0	0	0	0	0	0	0	0	0	0	0	0
1187	3	4	12	2d 14:48:16.60000	0d 03:55:36.52000	0.00466789	0.0177809	0.0011886	3.4943	D	5	20/08/2020 07:56		0	0	0	0	0	0	0	0	0	0	0	0	0	0
1188	3	4	12	2d 14:48:51.84000	0d 03:56:11.76000	0.00467953	0.0178215	0.00118875	3.4842	D	5	20/08/2020 07:57		0	0	0	0	0	0	0	0	0	0	0	0	0	0
1189	3	4	12	2d 14:49:20.31000	0d 03:56:40.23000	0.00468893	0.0178542	0.00118868	3.4742	D	5	20/08/2020 07:57		0	0	0	0	0	0	0	0	0	0	0	0	0	0
1190	3	4	12	2d 14:49:44.14000	0d 03:57:04.06000	0.0046968	0.0178815	0.00118883	3.4641	D	5	20/08/2020 07:57		0	0	0	0	0	0	0	0	0	0	0	0	0	0
1191	3	4	12	2d 14:50:06.28000	0d 03:57:26.20000	0.00470411	0.0179068	0.00118845	3.4539	D	5	20/08/2020 07:58		0	0	0	0	0	0	0	0	0	0	0	0	0	0
1192	3	4	12	2d 14:50:26.14000	0d 03:57:46.06000	0.00471067	0.0179294	0.0011886	3.4438	D	5	20/08/2020 07:58		0	0	0	0	0	0	0	0	0	0	0	0	0	0
1193	3	4	12	2d 14:50:45.37000	0d 03:58:05.29000	0.00471702	0.0179513	0.0011886	3.4336	D	5	20/08/2020 07:58		0	0	0	0	0	0	0	0	0	0	0	0	0	0
1194	3	4	12	2d 14:51:03.39000	0d 03:58:23.31000	0.00472297	0.0179717	0.00118875	3.4235	D	5	20/08/2020 07:59		0	0	0	0	0	0	0	0	0	0	0	0	0	0
1195	3	4	12	2d 14:51:22.21000	0d 03:58:42.13000	0.00472918	0.0179929	0.00118875	3.4134	D	5	20/08/2020 07:59		0	0	0	0	0	0	0	0	0	0	0	0	0	0
1196	3	4	12	2d 14:51:41.71000	0d 03:59:01.63000	0.00473562	0.0180149	0.00118875	3.4032	D	5	20/08/2020 07:59		0	0	0	0	0	0	0	0	0	0	0	0	0	0
1197	3	4	12	2d 14:52:02.80000	0d 03:59:22.72000	0.00474259	0.0180385	0.00118875	3.393	D	5	20/08/2020 08:00		0	0	0	0	0	0	0	0	0	0	0	0	0	0
1198	3	4	12	2d 14:52:21.24000	0d 03:59:41.16000	0.00474867	0.0180592	0.00118875	3.3829	D	5	20/08/2020 08:00		0	0	0	0	0	0	0	0	0	0	0	0	0	0
1199	3	4	12	2d 14:52:39.06000	0d 03:59:58.98000	0.00475456	0.018079	0.00118868	3.3727	D	5	20/08/2020 08:00		0	0	0	0	0	0	0	0	0	0	0	0	0	0
1200	3	4	12	2d 14:52:58.62000	0d 04:00:18.54000	0.00476102	0.0181008	0.00118868	3.3626	D	5	20/08/2020 08:01		0	0	0	0	0	0	0	0	0	0	0	0	0	0
1201	3	4	12	2d 14:53:19.09000	0d 04:00:39.01000	0.00476778	0.0181235	0.00118891	3.3526	D	5	20/08/2020 08:01		0	0	0	0	0	0	0	0	0	0	0	0	0	0
1202	3	4	12	2d 14:53:39.38000	0d 04:00:59.30000	0.00477448	0.0181459	0.00118868	3.3425	D	5	20/08/2020 08:01		0	0	0	0	0	0	0	0	0	0	0	0	0	0
1203	3	4	12	2d 14:54:03.10000	0d 04:01:23.02000	0.00478231	0.018172	0.0011886	3.3324	D	5	20/08/2020 08:02		0	0	0	0	0	0	0	0	0	0	0	0	0	0
1204	3	4	12	2d 14:54:31.12000	0d 04:01:51.04000	0.00479156	0.0182028	0.00118875	3.3222	D	5	20/08/2020 08:02		0	0	0	0	0	0	0	0	0	0	0	0	0	0
1205	3	4	12	2d 14:55:17.65000	0d 04:02:37.57000	0.00480693	0.0182538	0.00118883	3.312	D	5	20/08/2020 08:03		0	0	0	0	0	0	0	0	0	0	0	0	0	0
1206	3	4	12	2d 14:55:52.98000	0d 04:03:12.90000	0.00481859	0.0182924	0.00118868	3.3019	D	5	20/08/2020 08:04		0	0	0	0	0	0	0	0	0	0	0	0	0	0
1207	3	4	12	2d 14:56:41.12000	0d 04:04:01.04000	0.00483449	0.0183448	0.00118906	3.2917	D	5	20/08/2020 08:04		0	0	0	0	0	0	0	0	0	0	0	0	0	0
1208	3	4	12	2d 14:57:18.29000	0d 04:04:38.21000	0.00484676	0.0183851	0.00118891	3.2816	D	5	20/08/2020 08:05		0	0	0	0	0	0	0	0	0	0	0	0	0	0
1209	3	4	12	2d 14:57:55.22000	0d 04:05:15.14000	0.00485896	0.0184251	0.00118875	3.2715	D	5	20/08/2020 08:06		0	0	0	0	0	0	0	0	0	0	0	0	0	0
1210	3	4	12	2d 14:58:31.03000	0d 04:05:50.95000	0.00487078	0.0184637	0.00118853	3.2615	D	5	20/08/2020 08:06		0	0	0	0	0	0	0	0	0	0	0	0	0	0
1211	3	4	12	2d 14:59:01.54000	0d 04:06:21.46000	0.00488085	0.0184965	0.00118875	3.2514	D	5	20/08/2020 08:07		0	0	0	0	0	0	0	0	0	0	0	0	0	0
1212	3	4	12	2d 14:59:24.15000	0d 04:06:44.07000	0.00488832	0.0185208	0.00118853	3.241	D	5	20/08/2020 08:07		0	0	0	0	0	0	0	0	0	0	0	0	0	0
1213	3	4	12	2d 14:59:42.94000	0d 04:07:02.86000	0.00489452	0.0185409	0.00118868	3.2308	D	5	20/08/2020 08:07		0	0	0	0	0	0	0	0	0	0	0	0	0	0
1214	3	4	12	2d 14:59:58.66000	0d 04:07:18.58000	0.00489972	0.0185576	0.00118891	3.2204	D	5	20/08/2020 08:08		0	0	0	0	0	0	0	0	0	0	0	0	0	0
1215	3	4	12	2d 15:00:12.24000	0d 04:07:32.16000	0.0049042	0.018572	0.00118868	3.2103	D	5	20/08/2020 08:08		0	0	0	0	0	0	0	0	0	0	0	0	0	0
1216	3	4	12	2d 15:00:24.70000	0d 04:07:44.62000	0.00490831	0.0185852	0.00118875	3.2001	D	5	20/08/2020 08:08		0	0	0	0	0	0	0	0	0	0	0	0	0	0
1217	3	4	12	2d 15:00:36.03000	0d 04:07:55.95000	0.00491205	0.0185972	0.0011886	3.1901	D	5	20/08/2020 08:08		0	0	0	0	0	0	0	0	0	0	0	0	0	0
1218	3	4	12	2d 15:00:45.97000	0d 04:08:05.89000	0.00491534	0.0186076	0.00118875	3.18	D	5	20/08/2020 08:09		0	0	0	0	0	0	0	0	0	0	0	0	0	0
1219	3	4	12	2d 15:00:55.59000	0d 04:08:15.51000	0.00491851	0.0186177	0.0011886	3.1698	D	5	20/08/2020 08:09		0	0	0	0	0	0	0	0	0	0	0	0	0	0
1220	3	4	12	2d 15:01:04.50000	0d 04:08:24.42000	0.00492146	0.018627	0.00118868	3.1594	D	5	20/08/2020 08:09		0	0	0	0	0	0	0	0	0	0	0	0	0	0
1221	3	4	12	2d 15:01:12.83000	0d 04:08:32.75000	0.00492421	0.0186357	0.00118868	3.1492	D	5	20/08/2020 08:09		0	0	0	0	0	0	0	0	0	0	0	0	0	0
1222	3	4	12	2d 15:01:20.65000	0d 04:08:40.57000	0.00492679	0.0186438	0.00118868	3.1389	D	5	20/08/2020 08:09		0	0	0	0	0	0	0	0	0	0	0	0	0	0
1223	3	4	12	2d 15:01:28.03000	0d 04:08:47.95000	0.00492923	0.0186514	0.00118845	3.1287	D	5	20/08/2020 08:09		0	0	0	0	0	0	0	0	0	0	0	0	0	0
1224	3	4	12	2d 15:01:35.26000	0d 04:08:55.18000	0.00493161	0.0186589	0.0011886	3.1185	D	5	20/08/2020 08:09		0	0	0	0	0	0	0	0	0	0	0	0	0	0
1225	3	4	12	2d 15:01:42.20000	0d 04:09:02.12000	0.0049339	0.018666	0.00118853	3.1083	D	5	20/08/2020 08:09		0	0	0	0	0	0	0	0	0	0	0	0	0	0
1226	3	4	12	2d 15:01:48.79000	0d 04:09:08.71000	0.00493608	0.0186728	0.00118853	3.0979	D	5	20/08/2020 08:10		0	0	0	0	0	0	0	0	0	0	0	0	0	0
1227	3	4	12	2d 15:01:55.08000	0d 04:09:15.00000	0.00493816	0.0186792	0.00118868	3.0878	D	5	20/08/2020 08:10		0	0	0	0	0	0	0	0	0	0	0	0	0	0
1228	3	4	12	2d 15:02:00.83000	0d 04:09:20.75000	0.00494006	0.0186851	0.00118883	3.0776	D	5	20/08/2020 08:10		0	0	0	0	0	0	0	0	0	0	0	0	0	0
1229	3	4	12	2d 15:02:06.34000	0d 04:09:26.26000	0.00494188	0.0186907	0.00118853	3.0674	D	5	20/08/2020 08:10		0	0	0	0	0	0	0	0	0	0	0	0	0	0
1230	3	4	12	2d 15:02:11.55000	0d 04:09:31.47000	0.0049436	0.0186959	0.00118875	3.0571	D	5	20/08/2020 08:10		0	0	0	0	0	0	0	0	0	0	0	0	0	0
1231	3	4	12	2d 15:02:16.41000	0d 04:09:36.33000	0.0049452	0.0187008	0.00118853	3.0468	D	5	20/08/2020 08:10		0	0	0	0	0	0	0	0	0	0	0	0	0	0
1232	3	4	12	2d 15:02:21.22000	0d 04:09:41.14000	0.00494679	0.0187057	0.0011886	3.0365	D	5	20/08/2020 08:10		0	0	0	0	0	0	0	0	0	0	0	0	0	0
1233	3	4	12	2d 15:02:25.64000	0d 04:09:45.56000	0.00494825	0.0187101	0.00118891	3.0263	D	5	20/08/2020 08:10		0	0	0	0	0	0	0	0	0	0	0	0	0	0
1234	3	4	12	2d 15:02:30.01000	0d 04:09:49.93000	0.00494969	0.0187144	0.00118868	3.0159	D	5	20/08/2020 08:10		0	0	0	0	0	0	0	0	0	0	0	0	0	0
1235	3	4	12	2d 15:02:34.11000	0d 04:09:54.03000	0.00495104	0.0187185	0.0011886	3.0057	D	5	20/08/2020 08:10		0	0	0	0	0	0	0	0	0	0	0	0	0	0
1236	3	4	12	2d 15:02:38.14000	0d 04:09:58.06000	0.00495238	0.0187225	0.0011886	2.9955	D	5	20/08/2020 08:10		0	0	0	0	0	0	0	0	0	0	0	0	0	0
1237	3	4	12	2d 15:02:41.81000	0d 04:10:01.73000	0.00495359	0.0187261	0.00118883	2.9854	D	5	20/08/2020 08:10		0	0	0	0	0	0	0	0	0	0	0	0	0	0
1238	3	4	12	2d 15:02:45.42000	0d 04:10:05.34000	0.00495478	0.0187297	0.0011886	2.9752	D	5	20/08/2020 08:10		0	0	0	0	0	0	0	0	0	0	0	0	0	0
1239	3	4	12	2d 15:02:48.85000	0d 04:10:08.77000	0.00495591	0.0187331	0.00118883	2.965	D	5	20/08/2020 08:11		0	0	0	0	0	0	0	0	0	0	0	0	0	0
1240	3	4	12	2d 15:02:52.29000	0d 04:10:12.21000	0.00495705	0.0187364	0.00118891	2.9548	D	5	20/08/2020 08:11		0	0	0	0	0	0	0	0	0	0	0	0	0	0
1241	3	4	12	2d 15:02:55.58000	0d 04:10:15.50000	0.00495813	0.0187396	0.0011886	2.9445	D	5	20/08/2020 08:11		0	0	0	0	0	0	0	0	0	0	0	0	0	0
1242	3	4	12	2d 15:02:58.82000	0d 04:10:18.74000	0.0049592	0.0187428	0.00118875	2.9342	D	5	20/08/2020 08:11		0	0	0	0	0	0	0	0	0	0	0	0	0	0
1243	3	4	12	2d 15:03:01.95000	0d 04:10:21.87000	0.00496024	0.0187458	0.00118868	2.9239	D	5	20/08/2020 08:11		0	0	0	0	0	0	0	0	0	0	0	0	0	0
1244	3	4	12	2d 15:03:04.90000	0d 04:10:24.82000	0.00496121	0.0187486	0.00118868	2.9139	D	5	20/08/2020 08:11		0	0	0	0	0	0	0	0	0	0	0	0	0	0
1245	3	4	12	2d 15:03:07.84000	0d 04:10:27.76000	0.00496218	0.0187515	0.00118875	2.9036	D	5	20/08/2020 08:11		0	0	0	0	0	0	0	0	0	0	0	0	0	0
1246	3	4	12	2d 15:03:10.70000	0d 04:10:30.62000	0.00496313	0.0187542	0.00118875	2.8931	D	5	20/08/2020 08:11		0	0	0	0	0	0	0	0	0	0	0	0	0	0
1247	3	4	12	2d 15:03:13.47000	0d 04:10:33.39000	0.00496404	0.0187568	0.0011886	2.8829	D	5	20/08/2020 08:11		0	0	0	0	0	0	0	0	0	0	0	0	0	0
1248	3	4	12	2d 15:03:16.19000	0d 04:10:36.11000	0.00496494	0.0187594	0.00118883	2.8724	D	5	20/08/2020 08:11		0	0	0	0	0	0	0	0	0	0	0	0	0	0
1249	3	4	12	2d 15:03:18.96000	0d 04:10:38.88000	0.00496585	0.018762	0.00118891	2.8618	D	5	20/08/2020 08:11		0	0	0	0	0	0	0	0	0	0	0	0	0	0
1250	3	4	12	2d 15:03:21.59000	0d 04:10:41.51000	0.00496672	0.0187645	0.00118868	2.8511	D	5	20/08/2020 08:11		0	0	0	0	0	0	0	0	0	0	0	0	0	0
1251	3	4	12	2d 15:03:24.15000	0d 04:10:44.07000	0.00496757	0.0187669	0.00118868	2.8408	D	5	20/08/2020 08:11		0	0	0	0	0	0	0	0	0	0	0	0	0	0
1252	3	4	12	2d 15:03:26.64000	0d 04:10:46.56000	0.00496839	0.0187693	0.00118891	2.8305	D	5	20/08/2020 08:11		0	0	0	0	0	0	0	0	0	0	0	0	0	0
1253	3	4	12	2d 15:03:29.00000	0d 04:10:48.92000	0.00496917	0.0187715	0.00118868	2.8202	D	5	20/08/2020 08:11		0	0	0	0	0	0	0	0	0	0	0	0	0	0
1254	3	4	12	2d 15:03:31.38000	0d 04:10:51.30000	0.00496996	0.0187737	0.00118868	2.8098	D	5	20/08/2020 08:11		0	0	0	0	0	0	0	0	0	0	0	0	0	0
1255	3	4	12	2d 15:03:33.67000	0d 04:10:53.59000	0.00497071	0.0187758	0.00118868	2.7994	D	5	20/08/2020 08:11		0	0	0	0	0	0	0	0	0	0	0	0	0	0
1256	3	4	12	2d 15:03:35.90000	0d 04:10:55.82000	0.00497145	0.0187779	0.00118891	2.7892	D	5	20/08/2020 08:11		0	0	0	0	0	0	0	0	0	0	0	0	0	0
1257	3	4	12	2d 15:03:38.11000	0d 04:10:58.03000	0.00497218	0.0187799	0.00118883	2.7788	D	5	20/08/2020 08:11		0	0	0	0	0	0	0	0	0	0	0	0	0	0
1258	3	4	12	2d 15:03:40.28000	0d 04:11:00.20000	0.00497289	0.0187819	0.0011886	2.7686	D	5	20/08/2020 08:11		0	0	0	0	0	0	0	0	0	0	0	0	0	0
1259	3	4	12	2d 15:03:42.36000	0d 04:11:02.28000	0.00497358	0.0187838	0.0011886	2.7582	D	5	20/08/2020 08:11		0	0	0	0	0	0	0	0	0	0	0	0	0	0
1260	3	4	12	2d 15:03:44.50000	0d 04:11:04.42000	0.00497429	0.0187857	0.00118853	2.7475	D	5	20/08/2020 08:11		0	0	0	0	0	0	0	0	0	0	0	0	0	0
1261	3	4	12	2d 15:03:46.57000	0d 04:11:06.49000	0.00497497	0.0187876	0.00118875	2.737	D	5	20/08/2020 08:12		0	0	0	0	0	0	0	0	0	0	0	0	0	0
1262	3	4	12	2d 15:03:48.61000	0d 04:11:08.53000	0.00497564	0.0187894	0.00118883	2.7265	D	5	20/08/2020 08:12		0	0	0	0	0	0	0	0	0	0	0	0	0	0
1263	3	4	12	2d 15:03:50.57000	0d 04:11:10.49000	0.00497629	0.0187912	0.00118883	2.7161	D	5	20/08/2020 08:12		0	0	0	0	0	0	0	0	0	0	0	0	0	0
1264	3	4	12	2d 15:03:52.47000	0d 04:11:12.39000	0.00497692	0.0187929	0.00118875	2.7056	D	5	20/08/2020 08:12		0	0	0	0	0	0	0	0	0	0	0	0	0	0
1265	3	4	12	2d 15:03:54.40000	0d 04:11:14.32000	0.00497756	0.0187946	0.00118875	2.695	D	5	20/08/2020 08:12		0	0	0	0	0	0	0	0	0	0	0	0	0	0
1266	3	4	12	2d 15:03:56.24000	0d 04:11:16.16000	0.00497816	0.0187962	0.00118868	2.6848	D	5	20/08/2020 08:12		0	0	0	0	0	0	0	0	0	0	0	0	0	0
1267	3	4	12	2d 15:03:58.10000	0d 04:11:18.02000	0.00497878	0.0187979	0.00118875	2.6743	D	5	20/08/2020 08:12		0	0	0	0	0	0	0	0	0	0	0	0	0	0
1268	3	4	12	2d 15:03:59.86000	0d 04:11:19.78000	0.00497936	0.0187994	0.00118875	2.6638	D	5	20/08/2020 08:12		0	0	0	0	0	0	0	0	0	0	0	0	0	0
1269	3	4	12	2d 15:04:01.65000	0d 04:11:21.57000	0.00497995	0.018801	0.00118868	2.6534	D	5	20/08/2020 08:12		0	0	0	0	0	0	0	0	0	0	0	0	0	0
1270	3	4	12	2d 15:04:03.39000	0d 04:11:23.31000	0.00498053	0.0188025	0.00118868	2.643	D	5	20/08/2020 08:12		0	0	0	0	0	0	0	0	0	0	0	0	0	0
1271	3	4	12	2d 15:04:05.11000	0d 04:11:25.03000	0.00498109	0.018804	0.00118891	2.6325	D	5	20/08/2020 08:12		0	0	0	0	0	0	0	0	0	0	0	0	0	0
1272	3	4	12	2d 15:04:06.81000	0d 04:11:26.73000	0.00498165	0.0188055	0.00118868	2.622	D	5	20/08/2020 08:12		0	0	0	0	0	0	0	0	0	0	0	0	0	0
1273	3	4	12	2d 15:04:08.53000	0d 04:11:28.45000	0.00498222	0.018807	0.00118868	2.6113	D	5	20/08/2020 08:12		0	0	0	0	0	0	0	0	0	0	0	0	0	0
1274	3	4	12	2d 15:04:10.22000	0d 04:11:30.14000	0.00498278	0.0188084	0.00118845	2.6004	D	5	20/08/2020 08:12		0	0	0	0	0	0	0	0	0	0	0	0	0	0
1275	3	4	12	2d 15:04:11.90000	0d 04:11:31.82000	0.00498334	0.0188099	0.00118875	2.5898	D	5	20/08/2020 08:12		0	0	0	0	0	0	0	0	0	0	0	0	0	0
1276	3	4	12	2d 15:04:13.49000	0d 04:11:33.41000	0.00498386	0.0188112	0.00118868	2.5792	D	5	20/08/2020 08:12		0	0	0	0	0	0	0	0	0	0	0	0	0	0
1277	3	4	12	2d 15:04:15.07000	0d 04:11:34.99000	0.00498438	0.0188126	0.00118868	2.5687	D	5	20/08/2020 08:12		0	0	0	0	0	0	0	0	0	0	0	0	0	0
1278	3	4	12	2d 15:04:16.64000	0d 04:11:36.56000	0.0049849	0.0188139	0.0011886	2.5579	D	5	20/08/2020 08:12		0	0	0	0	0	0	0	0	0	0	0	0	0	0
1279	3	4	12	2d 15:04:18.23000	0d 04:11:38.15000	0.00498543	0.0188153	0.00118883	2.547	D	5	20/08/2020 08:12		0	0	0	0	0	0	0	0	0	0	0	0	0	0
1280	3	4	12	2d 15:04:19.82000	0d 04:11:39.74000	0.00498595	0.0188166	0.00118868	2.5364	D	5	20/08/2020 08:12		0	0	0	0	0	0	0	0	0	0	0	0	0	0
1281	3	4	12	2d 15:04:21.38000	0d 04:11:41.30000	0.00498647	0.0188179	0.00118906	2.5258	D	5	20/08/2020 08:12		0	0	0	0	0	0	0	0	0	0	0	0	0	0
1282	3	4	12	2d 15:04:22.91000	0d 04:11:42.83000	0.00498697	0.0188192	0.00118853	2.5151	D	5	20/08/2020 08:12		0	0	0	0	0	0	0	0	0	0	0	0	0	0
1283	3	4	12	2d 15:04:24.43000	0d 04:11:44.35000	0.00498747	0.0188204	0.00118891	2.5045	D	5	20/08/2020 08:12		0	0	0	0	0	0	0	0	0	0	0	0	0	0
1284	3	4	12	2d 15:04:25.06000	0d 04:11:44.98000	0.00498768	0.0188209	0.00118868	2.5	D	133	20/08/2020 08:12		0	0	0	0	0	0	0	0	0	0	0	0	0	0
1285	3	4	13	2d 15:04:25.07000	0d 00:00:00.01000	0	0	0	2.5931	R	0	20/08/2020 08:12		0	0	0	0	0	0	0	0	0	0	0	0	0	0
1286	3	4	13	2d 15:04:27.07000	0d 00:00:02.01000	0	0	0	2.8376	R	1	20/08/2020 08:12		0	0	0	0	0	0	0	0	0	0	0	0	0	0
1287	3	4	13	2d 15:04:29.07000	0d 00:00:04.01000	0	0	0	2.9606	R	1	20/08/2020 08:12		0	0	0	0	0	0	0	0	0	0	0	0	0	0
1288	3	4	13	2d 15:04:31.07000	0d 00:00:06.01000	0	0	0	3.0561	R	1	20/08/2020 08:12		0	0	0	0	0	0	0	0	0	0	0	0	0	0
1289	3	4	13	2d 15:04:33.07000	0d 00:00:08.01000	0	0	0	3.1334	R	1	20/08/2020 08:12		0	0	0	0	0	0	0	0	0	0	0	0	0	0
1290	3	4	13	2d 15:04:35.06000	0d 00:00:10.00000	0	0	0	3.1974	R	129	20/08/2020 08:12		0	0	0	0	0	0	0	0	0	0	0	0	0	0
1291	4	5	9	2d 15:04:35.09000	0d 00:00:00.03000	0.00000001	0.00000003	0.00119112	3.3249	C	0	20/08/2020 08:12		0	0	0	0	0	0	0	0	0	0	0	0	0	0
1292	4	5	9	2d 15:04:35.25000	0d 00:00:00.19000	0.00000006	0.00000021	0.0011886	3.3628	C	5	20/08/2020 08:12		0	0	0	0	0	0	0	0	0	0	0	0	0	0
1293	4	5	9	2d 15:04:35.39000	0d 00:00:00.33000	0.00000011	0.00000037	0.00118898	3.3851	C	5	20/08/2020 08:12		0	0	0	0	0	0	0	0	0	0	0	0	0	0
1294	4	5	9	2d 15:04:35.55000	0d 00:00:00.49000	0.00000016	0.00000054	0.00118875	3.4052	C	5	20/08/2020 08:12		0	0	0	0	0	0	0	0	0	0	0	0	0	0
1295	4	5	9	2d 15:04:35.72000	0d 00:00:00.66000	0.00000022	0.00000074	0.00118875	3.4234	C	5	20/08/2020 08:12		0	0	0	0	0	0	0	0	0	0	0	0	0	0
1296	4	5	9	2d 15:04:35.91000	0d 00:00:00.85000	0.00000028	0.00000095	0.00118875	3.4417	C	5	20/08/2020 08:12		0	0	0	0	0	0	0	0	0	0	0	0	0	0
1297	4	5	9	2d 15:04:36.11000	0d 00:00:01.05000	0.00000035	0.00000118	0.00118868	3.4591	C	5	20/08/2020 08:12		0	0	0	0	0	0	0	0	0	0	0	0	0	0
1298	4	5	9	2d 15:04:36.32000	0d 00:00:01.26000	0.00000042	0.00000142	0.00118868	3.4759	C	5	20/08/2020 08:12		0	0	0	0	0	0	0	0	0	0	0	0	0	0
1299	4	5	9	2d 15:04:36.54000	0d 00:00:01.48000	0.00000049	0.00000167	0.00118891	3.4922	C	5	20/08/2020 08:12		0	0	0	0	0	0	0	0	0	0	0	0	0	0
1300	4	5	9	2d 15:04:36.77000	0d 00:00:01.71000	0.00000056	0.00000194	0.00118883	3.508	C	5	20/08/2020 08:12		0	0	0	0	0	0	0	0	0	0	0	0	0	0
1301	4	5	9	2d 15:04:37.02000	0d 00:00:01.96000	0.00000065	0.00000223	0.00118853	3.5229	C	5	20/08/2020 08:12		0	0	0	0	0	0	0	0	0	0	0	0	0	0
1302	4	5	9	2d 15:04:37.27000	0d 00:00:02.21000	0.00000073	0.00000252	0.00118875	3.5377	C	5	20/08/2020 08:12		0	0	0	0	0	0	0	0	0	0	0	0	0	0
1303	4	5	9	2d 15:04:37.53000	0d 00:00:02.47000	0.00000082	0.00000283	0.00118868	3.5518	C	5	20/08/2020 08:12		0	0	0	0	0	0	0	0	0	0	0	0	0	0
1304	4	5	9	2d 15:04:37.80000	0d 00:00:02.74000	0.0000009	0.00000314	0.00118845	3.5657	C	5	20/08/2020 08:12		0	0	0	0	0	0	0	0	0	0	0	0	0	0
1305	4	5	9	2d 15:04:38.09000	0d 00:00:03.03000	0.000001	0.00000349	0.00118853	3.5798	C	5	20/08/2020 08:12		0	0	0	0	0	0	0	0	0	0	0	0	0	0
1306	4	5	9	2d 15:04:38.41000	0d 00:00:03.35000	0.00000111	0.00000386	0.00118868	3.5933	C	5	20/08/2020 08:12		0	0	0	0	0	0	0	0	0	0	0	0	0	0
1307	4	5	9	2d 15:04:38.75000	0d 00:00:03.69000	0.00000122	0.00000427	0.00118883	3.6063	C	5	20/08/2020 08:12		0	0	0	0	0	0	0	0	0	0	0	0	0	0
1308	4	5	9	2d 15:04:39.12000	0d 00:00:04.06000	0.00000134	0.00000471	0.00118898	3.619	C	5	20/08/2020 08:12		0	0	0	0	0	0	0	0	0	0	0	0	0	0
1309	4	5	9	2d 15:04:39.53000	0d 00:00:04.47000	0.00000148	0.0000052	0.00118883	3.6315	C	5	20/08/2020 08:12		0	0	0	0	0	0	0	0	0	0	0	0	0	0
1310	4	5	9	2d 15:04:40.01000	0d 00:00:04.95000	0.00000163	0.00000578	0.00118868	3.6432	C	5	20/08/2020 08:12		0	0	0	0	0	0	0	0	0	0	0	0	0	0
1311	4	5	9	2d 15:04:40.55000	0d 00:00:05.49000	0.00000181	0.00000643	0.00118883	3.6545	C	5	20/08/2020 08:12		0	0	0	0	0	0	0	0	0	0	0	0	0	0
1312	4	5	9	2d 15:04:41.22000	0d 00:00:06.16000	0.00000203	0.00000724	0.00118883	3.6658	C	5	20/08/2020 08:12		0	0	0	0	0	0	0	0	0	0	0	0	0	0
1313	4	5	9	2d 15:04:42.09000	0d 00:00:07.03000	0.00000232	0.00000829	0.00118875	3.6768	C	5	20/08/2020 08:12		0	0	0	0	0	0	0	0	0	0	0	0	0	0
1314	4	5	9	2d 15:04:43.28000	0d 00:00:08.22000	0.00000271	0.00000974	0.00118868	3.6878	C	5	20/08/2020 08:12		0	0	0	0	0	0	0	0	0	0	0	0	0	0
1315	4	5	9	2d 15:04:45.01000	0d 00:00:09.95000	0.00000329	0.00001185	0.00118868	3.6983	C	5	20/08/2020 08:13		0	0	0	0	0	0	0	0	0	0	0	0	0	0
1316	4	5	9	2d 15:04:47.76000	0d 00:00:12.70000	0.00000419	0.00001521	0.00118891	3.7086	C	5	20/08/2020 08:13		0	0	0	0	0	0	0	0	0	0	0	0	0	0
1317	4	5	9	2d 15:04:52.72000	0d 00:00:17.66000	0.00000583	0.0000213	0.00118868	3.7186	C	5	20/08/2020 08:13		0	0	0	0	0	0	0	0	0	0	0	0	0	0
1318	4	5	9	2d 15:05:05.54000	0d 00:00:30.48000	0.00001006	0.00003707	0.0011886	3.7287	C	5	20/08/2020 08:13		0	0	0	0	0	0	0	0	0	0	0	0	0	0
1319	4	5	9	2d 15:06:18.57000	0d 00:01:43.51000	0.00003418	0.00012692	0.00118875	3.7186	C	5	20/08/2020 08:14		0	0	0	0	0	0	0	0	0	0	0	0	0	0
1320	4	5	9	2d 15:07:26.38000	0d 00:02:51.32000	0.00005657	0.00021007	0.00118875	3.7084	C	5	20/08/2020 08:15		0	0	0	0	0	0	0	0	0	0	0	0	0	0
1321	4	5	9	2d 15:10:43.44000	0d 00:06:08.38000	0.00012164	0.00045095	0.00118875	3.6983	C	5	20/08/2020 08:18		0	0	0	0	0	0	0	0	0	0	0	0	0	0
1322	4	5	9	2d 15:15:43.44000	0d 00:11:08.38000	0.0002207	0.00081686	0.0011886	3.6918	C	1	20/08/2020 08:23		0	0	0	0	0	0	0	0	0	0	0	0	0	0
1323	4	5	9	2d 15:20:43.44000	0d 00:16:08.38000	0.00031976	0.00118261	0.00118853	3.6931	C	1	20/08/2020 08:28		0	0	0	0	0	0	0	0	0	0	0	0	0	0
1324	4	5	9	2d 15:25:43.44000	0d 00:21:08.38000	0.00041882	0.00154862	0.00118837	3.6963	C	1	20/08/2020 08:33		0	0	0	0	0	0	0	0	0	0	0	0	0	0
1325	4	5	9	2d 15:30:43.44000	0d 00:26:08.38000	0.00051788	0.00191496	0.00118883	3.6999	C	1	20/08/2020 08:38		0	0	0	0	0	0	0	0	0	0	0	0	0	0
1326	4	5	9	2d 15:35:43.44000	0d 00:31:08.38000	0.00061694	0.00228166	0.00118875	3.7037	C	1	20/08/2020 08:43		0	0	0	0	0	0	0	0	0	0	0	0	0	0
1327	4	5	9	2d 15:40:43.44000	0d 00:36:08.38000	0.000716	0.00264875	0.00118875	3.7078	C	1	20/08/2020 08:48		0	0	0	0	0	0	0	0	0	0	0	0	0	0
1328	4	5	9	2d 15:45:43.44000	0d 00:41:08.38000	0.00081506	0.00301623	0.00118868	3.7118	C	1	20/08/2020 08:53		0	0	0	0	0	0	0	0	0	0	0	0	0	0
1329	4	5	9	2d 15:50:43.44000	0d 00:46:08.38000	0.00091412	0.00338415	0.00118868	3.7165	C	1	20/08/2020 08:58		0	0	0	0	0	0	0	0	0	0	0	0	0	0
1330	4	5	9	2d 15:55:43.44000	0d 00:51:08.38000	0.00101318	0.00375254	0.00118875	3.7212	C	1	20/08/2020 09:03		0	0	0	0	0	0	0	0	0	0	0	0	0	0
1331	4	5	9	2d 16:00:43.44000	0d 00:56:08.38000	0.00111224	0.00412142	0.00118891	3.7263	C	1	20/08/2020 09:08		0	0	0	0	0	0	0	0	0	0	0	0	0	0
1332	4	5	9	2d 16:05:43.44000	0d 01:01:08.38000	0.0012113	0.00449081	0.00118868	3.7313	C	1	20/08/2020 09:13		0	0	0	0	0	0	0	0	0	0	0	0	0	0
1333	4	5	9	2d 16:10:43.44000	0d 01:06:08.38000	0.00131036	0.00486062	0.0011886	3.7351	C	1	20/08/2020 09:18		0	0	0	0	0	0	0	0	0	0	0	0	0	0
1334	4	5	9	2d 16:15:43.44000	0d 01:11:08.38000	0.00140942	0.00523088	0.00118883	3.74	C	1	20/08/2020 09:23		0	0	0	0	0	0	0	0	0	0	0	0	0	0
1335	4	5	9	2d 16:20:43.44000	0d 01:16:08.38000	0.00150848	0.00560165	0.00118868	3.7455	C	1	20/08/2020 09:28		0	0	0	0	0	0	0	0	0	0	0	0	0	0
1336	4	5	9	2d 16:25:43.44000	0d 01:21:08.38000	0.00160754	0.00597293	0.00118875	3.7507	C	1	20/08/2020 09:33		0	0	0	0	0	0	0	0	0	0	0	0	0	0
1337	4	5	9	2d 16:30:43.44000	0d 01:26:08.38000	0.0017066	0.00634472	0.00118891	3.7559	C	1	20/08/2020 09:38		0	0	0	0	0	0	0	0	0	0	0	0	0	0
1338	4	5	9	2d 16:35:43.44000	0d 01:31:08.38000	0.00180566	0.00671702	0.00118875	3.7607	C	1	20/08/2020 09:43		0	0	0	0	0	0	0	0	0	0	0	0	0	0
1339	4	5	9	2d 16:40:43.44000	0d 01:36:08.38000	0.00190473	0.00708984	0.0011886	3.7661	C	1	20/08/2020 09:48		0	0	0	0	0	0	0	0	0	0	0	0	0	0
1340	4	5	9	2d 16:45:43.44000	0d 01:41:08.38000	0.00200379	0.00746316	0.0011886	3.7711	C	1	20/08/2020 09:53		0	0	0	0	0	0	0	0	0	0	0	0	0	0
1341	4	5	9	2d 16:50:43.44000	0d 01:46:08.38000	0.00210285	0.00783702	0.00118883	3.7768	C	1	20/08/2020 09:58		0	0	0	0	0	0	0	0	0	0	0	0	0	0
1342	4	5	9	2d 16:55:43.44000	0d 01:51:08.38000	0.00220191	0.00821143	0.00118875	3.7824	C	1	20/08/2020 10:03		0	0	0	0	0	0	0	0	0	0	0	0	0	0
1343	4	5	9	2d 17:00:43.44000	0d 01:56:08.38000	0.00230097	0.00858641	0.00118891	3.7885	C	1	20/08/2020 10:08		0	0	0	0	0	0	0	0	0	0	0	0	0	0
1344	4	5	9	2d 17:05:43.44000	0d 02:01:08.38000	0.00240003	0.00896201	0.0011886	3.7949	C	1	20/08/2020 10:13		0	0	0	0	0	0	0	0	0	0	0	0	0	0
1345	4	5	9	2d 17:10:43.44000	0d 02:06:08.38000	0.00249909	0.00933828	0.00118868	3.8016	C	1	20/08/2020 10:18		0	0	0	0	0	0	0	0	0	0	0	0	0	0
1346	4	5	9	2d 17:15:43.44000	0d 02:11:08.38000	0.00259815	0.00971526	0.00118853	3.8093	C	1	20/08/2020 10:23		0	0	0	0	0	0	0	0	0	0	0	0	0	0
1347	4	5	9	2d 17:20:43.44000	0d 02:16:08.38000	0.00269721	0.010093	0.00118875	3.8175	C	1	20/08/2020 10:28		0	0	0	0	0	0	0	0	0	0	0	0	0	0
1348	4	5	9	2d 17:25:43.44000	0d 02:21:08.38000	0.00279627	0.0104717	0.00118868	3.827	C	1	20/08/2020 10:33		0	0	0	0	0	0	0	0	0	0	0	0	0	0
1349	4	5	9	2d 17:30:39.20000	0d 02:26:04.14000	0.00289393	0.0108459	0.0011886	3.837	C	5	20/08/2020 10:38		0	0	0	0	0	0	0	0	0	0	0	0	0	0
1350	4	5	9	2d 17:35:09.71000	0d 02:30:34.65000	0.00298325	0.011189	0.00118875	3.8471	C	5	20/08/2020 10:43		0	0	0	0	0	0	0	0	0	0	0	0	0	0
1351	4	5	9	2d 17:39:14.72000	0d 02:34:39.66000	0.00306415	0.0115007	0.00118853	3.8572	C	5	20/08/2020 10:47		0	0	0	0	0	0	0	0	0	0	0	0	0	0
1352	4	5	9	2d 17:43:06.52000	0d 02:38:31.46000	0.00314069	0.0117963	0.00118868	3.8672	C	5	20/08/2020 10:51		0	0	0	0	0	0	0	0	0	0	0	0	0	0
1353	4	5	9	2d 17:46:50.08000	0d 02:42:15.02000	0.00321451	0.0120821	0.00118853	3.8773	C	5	20/08/2020 10:55		0	0	0	0	0	0	0	0	0	0	0	0	0	0
1354	4	5	9	2d 17:50:20.93000	0d 02:45:45.87000	0.00328414	0.0123524	0.00118883	3.8874	C	5	20/08/2020 10:58		0	0	0	0	0	0	0	0	0	0	0	0	0	0
1355	4	5	9	2d 17:53:40.78000	0d 02:49:05.72000	0.00335013	0.0126093	0.00118853	3.8975	C	5	20/08/2020 11:01		0	0	0	0	0	0	0	0	0	0	0	0	0	0
1356	4	5	9	2d 17:56:54.81000	0d 02:52:19.75000	0.0034142	0.0128593	0.00118868	3.9075	C	5	20/08/2020 11:05		0	0	0	0	0	0	0	0	0	0	0	0	0	0
1357	4	5	9	2d 18:00:03.83000	0d 02:55:28.77000	0.00347661	0.0131035	0.00118853	3.9176	C	5	20/08/2020 11:08		0	0	0	0	0	0	0	0	0	0	0	0	0	0
1358	4	5	9	2d 18:03:07.13000	0d 02:58:32.07000	0.00353714	0.0133409	0.00118883	3.9277	C	5	20/08/2020 11:11		0	0	0	0	0	0	0	0	0	0	0	0	0	0
1359	4	5	9	2d 18:06:07.72000	0d 03:01:32.66000	0.00359677	0.0135754	0.00118875	3.9377	C	5	20/08/2020 11:14		0	0	0	0	0	0	0	0	0	0	0	0	0	0
1360	4	5	9	2d 18:09:06.42000	0d 03:04:31.36000	0.00365577	0.0138081	0.00118883	3.9478	C	5	20/08/2020 11:17		0	0	0	0	0	0	0	0	0	0	0	0	0	0
1361	4	5	9	2d 18:11:59.96000	0d 03:07:24.90000	0.00371308	0.0140346	0.00118891	3.9579	C	5	20/08/2020 11:20		0	0	0	0	0	0	0	0	0	0	0	0	0	0
1362	4	5	9	2d 18:14:55.42000	0d 03:10:20.36000	0.00377102	0.0142642	0.00118891	3.968	C	5	20/08/2020 11:23		0	0	0	0	0	0	0	0	0	0	0	0	0	0
1363	4	5	9	2d 18:17:45.15000	0d 03:13:10.09000	0.00382706	0.0144868	0.00118883	3.978	C	5	20/08/2020 11:26		0	0	0	0	0	0	0	0	0	0	0	0	0	0
1364	4	5	9	2d 18:20:35.84000	0d 03:16:00.78000	0.00388342	0.0147113	0.00118875	3.9881	C	5	20/08/2020 11:28		0	0	0	0	0	0	0	0	0	0	0	0	0	0
1365	4	5	9	2d 18:23:25.05000	0d 03:18:49.99000	0.0039393	0.0149344	0.0011886	3.9982	C	5	20/08/2020 11:31		0	0	0	0	0	0	0	0	0	0	0	0	0	0
1366	4	5	9	2d 18:26:15.09000	0d 03:21:40.03000	0.00399544	0.0151592	0.0011886	4.0082	C	5	20/08/2020 11:34		0	0	0	0	0	0	0	0	0	0	0	0	0	0
1367	4	5	9	2d 18:29:00.53000	0d 03:24:25.47000	0.00405007	0.0153784	0.0011886	4.0185	C	5	20/08/2020 11:37		0	0	0	0	0	0	0	0	0	0	0	0	0	0
1368	4	5	9	2d 18:31:47.26000	0d 03:27:12.20000	0.00410513	0.0155999	0.00118875	4.0285	C	5	20/08/2020 11:40		0	0	0	0	0	0	0	0	0	0	0	0	0	0
1369	4	5	9	2d 18:34:30.02000	0d 03:29:54.96000	0.00415887	0.0158167	0.00118868	4.0386	C	5	20/08/2020 11:42		0	0	0	0	0	0	0	0	0	0	0	0	0	0
1370	4	5	9	2d 18:37:10.73000	0d 03:32:35.67000	0.00421194	0.0160313	0.0011886	4.0488	C	5	20/08/2020 11:45		0	0	0	0	0	0	0	0	0	0	0	0	0	0
1371	4	5	9	2d 18:39:51.14000	0d 03:35:16.08000	0.0042649	0.016246	0.00118883	4.0591	C	5	20/08/2020 11:48		0	0	0	0	0	0	0	0	0	0	0	0	0	0
1372	4	5	9	2d 18:42:32.22000	0d 03:37:57.16000	0.00431809	0.0164622	0.00118875	4.0691	C	5	20/08/2020 11:50		0	0	0	0	0	0	0	0	0	0	0	0	0	0
1373	4	5	9	2d 18:45:08.55000	0d 03:40:33.49000	0.00436971	0.0166725	0.00118883	4.0792	C	5	20/08/2020 11:53		0	0	0	0	0	0	0	0	0	0	0	0	0	0
1374	4	5	9	2d 18:47:44.25000	0d 03:43:09.19000	0.00442113	0.0168825	0.00118868	4.0893	C	5	20/08/2020 11:55		0	0	0	0	0	0	0	0	0	0	0	0	0	0
1375	4	5	9	2d 18:50:14.53000	0d 03:45:39.47000	0.00447075	0.0170856	0.00118868	4.0993	C	5	20/08/2020 11:58		0	0	0	0	0	0	0	0	0	0	0	0	0	0
1376	4	5	9	2d 18:52:43.75000	0d 03:48:08.69000	0.00452002	0.0172879	0.00118868	4.1094	C	5	20/08/2020 12:00		0	0	0	0	0	0	0	0	0	0	0	0	0	0
1377	4	5	9	2d 18:55:07.82000	0d 03:50:32.76000	0.00456759	0.0174836	0.00118891	4.1195	C	5	20/08/2020 12:03		0	0	0	0	0	0	0	0	0	0	0	0	0	0
1378	4	5	9	2d 18:57:35.25000	0d 03:53:00.19000	0.00461627	0.0176844	0.00118868	4.1295	C	5	20/08/2020 12:05		0	0	0	0	0	0	0	0	0	0	0	0	0	0
1379	4	5	9	2d 18:59:59.43000	0d 03:55:24.37000	0.00466388	0.0178812	0.00118868	4.1396	C	5	20/08/2020 12:08		0	0	0	0	0	0	0	0	0	0	0	0	0	0
1380	4	5	9	2d 19:02:21.78000	0d 03:57:46.72000	0.00471089	0.018076	0.00118898	4.1497	C	5	20/08/2020 12:10		0	0	0	0	0	0	0	0	0	0	0	0	0	0
1381	4	5	9	2d 19:04:42.52000	0d 04:00:07.46000	0.00475736	0.0182691	0.00118875	4.1598	C	5	20/08/2020 12:12		0	0	0	0	0	0	0	0	0	0	0	0	0	0
1382	4	5	9	2d 19:07:03.06000	0d 04:02:28.00000	0.00480377	0.0184624	0.00118853	4.1698	C	5	20/08/2020 12:15		0	0	0	0	0	0	0	0	0	0	0	0	0	0
1383	4	5	9	2d 19:09:21.60000	0d 04:04:46.54000	0.00484951	0.0186534	0.0011886	4.1799	C	5	20/08/2020 12:17		0	0	0	0	0	0	0	0	0	0	0	0	0	0
1384	4	5	9	2d 19:11:37.94000	0d 04:07:02.88000	0.00489453	0.0188418	0.00118875	4.1901	C	5	20/08/2020 12:19		0	0	0	0	0	0	0	0	0	0	0	0	0	0
1385	4	5	9	2d 19:13:51.21000	0d 04:09:16.15000	0.00493854	0.0190264	0.00118868	4.2	C	133	20/08/2020 12:22		0	0	0	0	0	0	0	0	0	0	0	0	0	0
1386	4	5	10	2d 19:13:51.22000	0d 00:00:00.01000	0.00493854	0.0190264	0.00121027	4.2	C	0	20/08/2020 12:22		0	0	0	0	0	0	0	0	0	0	0	0	0	0
1387	4	5	10	2d 19:14:08.53000	0d 00:00:17.32000	0.00494416	0.01905	0.00111025	4.2005	C	4	20/08/2020 12:22		0	0	0	0	0	0	0	0	0	0	0	0	0	0
1388	4	5	10	2d 19:14:22.36000	0d 00:00:31.15000	0.00494823	0.0190671	0.00101022	4.2005	C	4	20/08/2020 12:22		0	0	0	0	0	0	0	0	0	0	0	0	0	0
1389	4	5	10	2d 19:14:38.42000	0d 00:00:47.21000	0.0049525	0.019085	0.00091012	4.2002	C	4	20/08/2020 12:22		0	0	0	0	0	0	0	0	0	0	0	0	0	0
1390	4	5	10	2d 19:15:01.21000	0d 00:01:10.00000	0.00495793	0.0191079	0.00081003	4.2002	C	4	20/08/2020 12:23		0	0	0	0	0	0	0	0	0	0	0	0	0	0
1391	4	5	10	2d 19:15:28.19000	0d 00:01:36.98000	0.00496363	0.0191318	0.00071	4.1999	C	4	20/08/2020 12:23		0	0	0	0	0	0	0	0	0	0	0	0	0	0
1392	4	5	10	2d 19:15:59.11000	0d 00:02:07.90000	0.00496928	0.0191555	0.0006099	4.2	C	4	20/08/2020 12:24		0	0	0	0	0	0	0	0	0	0	0	0	0	0
1393	4	5	10	2d 19:16:36.49000	0d 00:02:45.28000	0.00497507	0.0191798	0.0005098	4.2	C	4	20/08/2020 12:24		0	0	0	0	0	0	0	0	0	0	0	0	0	0
1394	4	5	10	2d 19:17:23.62000	0d 00:03:32.41000	0.00498106	0.019205	0.0004097	4.2002	C	4	20/08/2020 12:25		0	0	0	0	0	0	0	0	0	0	0	0	0	0
1395	4	5	10	2d 19:18:27.32000	0d 00:04:36.11000	0.00498738	0.0192315	0.00030968	4.2002	C	4	20/08/2020 12:26		0	0	0	0	0	0	0	0	0	0	0	0	0	0
1396	4	5	10	2d 19:20:05.70000	0d 00:06:14.49000	0.00499437	0.0192609	0.00020958	4.2002	C	4	20/08/2020 12:28		0	0	0	0	0	0	0	0	0	0	0	0	0	0
1397	4	5	10	2d 19:22:36.78000	0d 00:08:45.57000	0.00500112	0.0192892	0.00011887	4.2	C	132	20/08/2020 12:30		0	0	0	0	0	0	0	0	0	0	0	0	0	0
1398	4	5	11	2d 19:22:36.79000	0d 00:00:00.01000	0	0	0	4.199	R	0	20/08/2020 12:30		0	0	0	0	0	0	0	0	0	0	0	0	0	0
1399	4	5	11	2d 19:22:38.79000	0d 00:00:02.01000	0	0	0	4.199	R	1	20/08/2020 12:30		0	0	0	0	0	0	0	0	0	0	0	0	0	0
1400	4	5	11	2d 19:22:40.79000	0d 00:00:04.01000	0	0	0	4.199	R	1	20/08/2020 12:30		0	0	0	0	0	0	0	0	0	0	0	0	0	0
1401	4	5	11	2d 19:22:42.79000	0d 00:00:06.01000	0	0	0	4.1987	R	1	20/08/2020 12:30		0	0	0	0	0	0	0	0	0	0	0	0	0	0
1402	4	5	11	2d 19:22:44.79000	0d 00:00:08.01000	0	0	0	4.1988	R	1	20/08/2020 12:30		0	0	0	0	0	0	0	0	0	0	0	0	0	0
1403	4	5	11	2d 19:22:46.78000	0d 00:00:10.00000	0	0	0	4.1987	R	129	20/08/2020 12:31		0	0	0	0	0	0	0	0	0	0	0	0	0	0
1404	4	5	12	2d 19:22:46.81000	0d 00:00:00.03000	0.00000001	0.00000004	0.00119066	4.1907	D	0	20/08/2020 12:31		0	0	0	0	0	0	0	0	0	0	0	0	0	0
1405	4	5	12	2d 19:23:24.25000	0d 00:00:37.47000	0.00001237	0.00005177	0.00118875	4.1807	D	5	20/08/2020 12:31		0	0	0	0	0	0	0	0	0	0	0	0	0	0
1406	4	5	12	2d 19:25:05.99000	0d 00:02:19.21000	0.00004597	0.00019205	0.00118883	4.1706	D	5	20/08/2020 12:33		0	0	0	0	0	0	0	0	0	0	0	0	0	0
1407	4	5	12	2d 19:27:11.16000	0d 00:04:24.38000	0.0000873	0.00036422	0.00118868	4.1604	D	5	20/08/2020 12:35		0	0	0	0	0	0	0	0	0	0	0	0	0	0
1408	4	5	12	2d 19:29:19.76000	0d 00:06:32.98000	0.00012976	0.00054067	0.00118853	4.1503	D	5	20/08/2020 12:37		0	0	0	0	0	0	0	0	0	0	0	0	0	0
1409	4	5	12	2d 19:31:28.61000	0d 00:08:41.83000	0.00017231	0.00071704	0.0011886	4.1402	D	5	20/08/2020 12:39		0	0	0	0	0	0	0	0	0	0	0	0	0	0
1410	4	5	12	2d 19:33:40.34000	0d 00:10:53.56000	0.00021581	0.00089692	0.00118891	4.1302	D	5	20/08/2020 12:41		0	0	0	0	0	0	0	0	0	0	0	0	0	0
1411	4	5	12	2d 19:35:52.79000	0d 00:13:06.01000	0.00025954	0.00107734	0.00118853	4.1199	D	5	20/08/2020 12:44		0	0	0	0	0	0	0	0	0	0	0	0	0	0
1412	4	5	12	2d 19:38:04.08000	0d 00:15:17.30000	0.00030289	0.00125575	0.00118891	4.1099	D	5	20/08/2020 12:46		0	0	0	0	0	0	0	0	0	0	0	0	0	0
1413	4	5	12	2d 19:40:20.43000	0d 00:17:33.65000	0.00034792	0.00144056	0.0011886	4.0998	D	5	20/08/2020 12:48		0	0	0	0	0	0	0	0	0	0	0	0	0	0
1414	4	5	12	2d 19:42:39.66000	0d 00:19:52.88000	0.00039389	0.00162882	0.0011886	4.0897	D	5	20/08/2020 12:50		0	0	0	0	0	0	0	0	0	0	0	0	0	0
1415	4	5	12	2d 19:45:01.03000	0d 00:22:14.25000	0.00044057	0.0018195	0.00118868	4.0797	D	5	20/08/2020 12:53		0	0	0	0	0	0	0	0	0	0	0	0	0	0
1416	4	5	12	2d 19:47:25.66000	0d 00:24:38.88000	0.00048833	0.0020141	0.00118875	4.0696	D	5	20/08/2020 12:55		0	0	0	0	0	0	0	0	0	0	0	0	0	0
1417	4	5	12	2d 19:49:51.51000	0d 00:27:04.73000	0.00053649	0.00220986	0.0011886	4.0594	D	5	20/08/2020 12:58		0	0	0	0	0	0	0	0	0	0	0	0	0	0
1418	4	5	12	2d 19:52:24.78000	0d 00:29:38.00000	0.0005871	0.00241506	0.00118853	4.0493	D	5	20/08/2020 13:00		0	0	0	0	0	0	0	0	0	0	0	0	0	0
1419	4	5	12	2d 19:54:52.93000	0d 00:32:06.15000	0.00063602	0.00261291	0.00118883	4.0392	D	5	20/08/2020 13:03		0	0	0	0	0	0	0	0	0	0	0	0	0	0
1420	4	5	12	2d 19:57:24.92000	0d 00:34:38.14000	0.0006862	0.00281538	0.00118883	4.0291	D	5	20/08/2020 13:05		0	0	0	0	0	0	0	0	0	0	0	0	0	0
1421	4	5	12	2d 19:59:59.85000	0d 00:37:13.07000	0.00073736	0.00302126	0.00118875	4.0191	D	5	20/08/2020 13:08		0	0	0	0	0	0	0	0	0	0	0	0	0	0
1422	4	5	12	2d 20:02:36.66000	0d 00:39:49.88000	0.00078914	0.00322911	0.00118868	4.0089	D	5	20/08/2020 13:10		0	0	0	0	0	0	0	0	0	0	0	0	0	0
1423	4	5	12	2d 20:05:18.16000	0d 00:42:31.38000	0.00084247	0.00344263	0.00118875	3.9988	D	5	20/08/2020 13:13		0	0	0	0	0	0	0	0	0	0	0	0	0	0
1424	4	5	12	2d 20:08:00.22000	0d 00:45:13.44000	0.00089598	0.00365635	0.00118875	3.9887	D	5	20/08/2020 13:16		0	0	0	0	0	0	0	0	0	0	0	0	0	0
1425	4	5	12	2d 20:10:42.45000	0d 00:47:55.67000	0.00094955	0.00386976	0.00118868	3.9785	D	5	20/08/2020 13:18		0	0	0	0	0	0	0	0	0	0	0	0	0	0
1426	4	5	12	2d 20:13:29.03000	0d 00:50:42.25000	0.00100455	0.00408833	0.00118853	3.9684	D	5	20/08/2020 13:21		0	0	0	0	0	0	0	0	0	0	0	0	0	0
1427	4	5	12	2d 20:16:12.64000	0d 00:53:25.86000	0.00105858	0.00430245	0.00118898	3.9583	D	5	20/08/2020 13:24		0	0	0	0	0	0	0	0	0	0	0	0	0	0
1428	4	5	12	2d 20:18:58.73000	0d 00:56:11.95000	0.00111342	0.00451927	0.00118868	3.9483	D	5	20/08/2020 13:27		0	0	0	0	0	0	0	0	0	0	0	0	0	0
1429	4	5	12	2d 20:21:45.87000	0d 00:58:59.09000	0.00116861	0.0047369	0.0011886	3.9382	D	5	20/08/2020 13:30		0	0	0	0	0	0	0	0	0	0	0	0	0	0
1430	4	5	12	2d 20:24:34.64000	0d 01:01:47.86000	0.00122434	0.00495609	0.00118868	3.9281	D	5	20/08/2020 13:32		0	0	0	0	0	0	0	0	0	0	0	0	0	0
1431	4	5	12	2d 20:27:25.01000	0d 01:04:38.23000	0.0012806	0.00517679	0.0011886	3.9181	D	5	20/08/2020 13:35		0	0	0	0	0	0	0	0	0	0	0	0	0	0
1432	4	5	12	2d 20:30:16.07000	0d 01:07:29.29000	0.00133708	0.00539782	0.0011886	3.908	D	5	20/08/2020 13:38		0	0	0	0	0	0	0	0	0	0	0	0	0	0
1433	4	5	12	2d 20:33:11.52000	0d 01:10:24.74000	0.00139501	0.00562395	0.00118868	3.8979	D	5	20/08/2020 13:41		0	0	0	0	0	0	0	0	0	0	0	0	0	0
1434	4	5	12	2d 20:36:07.89000	0d 01:13:21.11000	0.00145325	0.00585067	0.00118898	3.8877	D	5	20/08/2020 13:44		0	0	0	0	0	0	0	0	0	0	0	0	0	0
1435	4	5	12	2d 20:39:11.82000	0d 01:16:25.04000	0.00151398	0.00608649	0.00118883	3.8775	D	5	20/08/2020 13:47		0	0	0	0	0	0	0	0	0	0	0	0	0	0
1436	4	5	12	2d 20:42:22.48000	0d 01:19:35.70000	0.00157694	0.00633029	0.00118883	3.8674	D	5	20/08/2020 13:50		0	0	0	0	0	0	0	0	0	0	0	0	0	0
1437	4	5	12	2d 20:45:28.70000	0d 01:22:41.92000	0.00163843	0.0065678	0.0011886	3.8573	D	5	20/08/2020 13:53		0	0	0	0	0	0	0	0	0	0	0	0	0	0
1438	4	5	12	2d 20:48:46.71000	0d 01:25:59.93000	0.00170381	0.00681968	0.00118868	3.8473	D	5	20/08/2020 13:57		0	0	0	0	0	0	0	0	0	0	0	0	0	0
1439	4	5	12	2d 20:52:11.38000	0d 01:29:24.60000	0.0017714	0.00707936	0.00118883	3.8372	D	5	20/08/2020 14:00		0	0	0	0	0	0	0	0	0	0	0	0	0	0
1440	4	5	12	2d 20:55:45.15000	0d 01:32:58.37000	0.00184198	0.00734987	0.00118853	3.827	D	5	20/08/2020 14:04		0	0	0	0	0	0	0	0	0	0	0	0	0	0
1441	4	5	12	2d 20:59:37.94000	0d 01:36:51.16000	0.00191885	0.00764367	0.00118898	3.8169	D	5	20/08/2020 14:07		0	0	0	0	0	0	0	0	0	0	0	0	0	0
1442	4	5	12	2d 21:03:39.15000	0d 01:40:52.37000	0.0019985	0.00794728	0.00118868	3.8067	D	5	20/08/2020 14:11		0	0	0	0	0	0	0	0	0	0	0	0	0	0
1443	4	5	12	2d 21:08:00.84000	0d 01:45:14.06000	0.00208491	0.00827579	0.00118868	3.7966	D	5	20/08/2020 14:16		0	0	0	0	0	0	0	0	0	0	0	0	0	0
1444	4	5	12	2d 21:12:43.55000	0d 01:49:56.77000	0.00217826	0.00862974	0.00118868	3.7865	D	5	20/08/2020 14:20		0	0	0	0	0	0	0	0	0	0	0	0	0	0
1445	4	5	12	2d 21:17:43.55000	0d 01:54:56.77000	0.00227732	0.00900436	0.00118875	3.7768	D	1	20/08/2020 14:25		0	0	0	0	0	0	0	0	0	0	0	0	0	0
1446	4	5	12	2d 21:22:43.55000	0d 01:59:56.77000	0.00237638	0.00937806	0.0011886	3.7681	D	1	20/08/2020 14:30		0	0	0	0	0	0	0	0	0	0	0	0	0	0
1447	4	5	12	2d 21:27:43.55000	0d 02:04:56.77000	0.00247544	0.00975091	0.00118883	3.7598	D	1	20/08/2020 14:35		0	0	0	0	0	0	0	0	0	0	0	0	0	0
1448	4	5	12	2d 21:32:43.55000	0d 02:09:56.77000	0.0025745	0.010123	0.00118883	3.7522	D	1	20/08/2020 14:40		0	0	0	0	0	0	0	0	0	0	0	0	0	0
1449	4	5	12	2d 21:37:43.55000	0d 02:14:56.77000	0.00267356	0.0104943	0.00118868	3.7452	D	1	20/08/2020 14:45		0	0	0	0	0	0	0	0	0	0	0	0	0	0
1450	4	5	12	2d 21:42:43.55000	0d 02:19:56.77000	0.00277262	0.010865	0.0011886	3.7386	D	1	20/08/2020 14:50		0	0	0	0	0	0	0	0	0	0	0	0	0	0
1451	4	5	12	2d 21:47:43.55000	0d 02:24:56.77000	0.00287168	0.011235	0.00118875	3.7321	D	1	20/08/2020 14:55		0	0	0	0	0	0	0	0	0	0	0	0	0	0
1452	4	5	12	2d 21:52:43.55000	0d 02:29:56.77000	0.00297074	0.0116044	0.00118875	3.7258	D	1	20/08/2020 15:00		0	0	0	0	0	0	0	0	0	0	0	0	0	0
1453	4	5	12	2d 21:57:43.55000	0d 02:34:56.77000	0.0030698	0.0119732	0.00118868	3.7192	D	1	20/08/2020 15:05		0	0	0	0	0	0	0	0	0	0	0	0	0	0
1454	4	5	12	2d 22:02:43.55000	0d 02:39:56.77000	0.00316886	0.0123413	0.00118875	3.7127	D	1	20/08/2020 15:10		0	0	0	0	0	0	0	0	0	0	0	0	0	0
1455	4	5	12	2d 22:07:43.55000	0d 02:44:56.77000	0.00326792	0.0127088	0.00118883	3.706	D	1	20/08/2020 15:15		0	0	0	0	0	0	0	0	0	0	0	0	0	0
1456	4	5	12	2d 22:12:43.55000	0d 02:49:56.77000	0.00336698	0.0130755	0.00118883	3.6974	D	1	20/08/2020 15:20		0	0	0	0	0	0	0	0	0	0	0	0	0	0
1457	4	5	12	2d 22:17:43.55000	0d 02:54:56.77000	0.00346604	0.0134414	0.00118868	3.6902	D	1	20/08/2020 15:25		0	0	0	0	0	0	0	0	0	0	0	0	0	0
1458	4	5	12	2d 22:22:43.55000	0d 02:59:56.77000	0.0035651	0.0138066	0.00118868	3.6828	D	1	20/08/2020 15:30		0	0	0	0	0	0	0	0	0	0	0	0	0	0
1459	4	5	12	2d 22:27:43.55000	0d 03:04:56.77000	0.00366417	0.014171	0.00118875	3.6751	D	1	20/08/2020 15:35		0	0	0	0	0	0	0	0	0	0	0	0	0	0
1460	4	5	12	2d 22:32:43.55000	0d 03:09:56.77000	0.00376323	0.0145346	0.00118891	3.6661	D	1	20/08/2020 15:40		0	0	0	0	0	0	0	0	0	0	0	0	0	0
1461	4	5	12	2d 22:37:16.37000	0d 03:14:29.59000	0.00385331	0.0148645	0.00118868	3.6558	D	5	20/08/2020 15:45		0	0	0	0	0	0	0	0	0	0	0	0	0	0
1462	4	5	12	2d 22:39:58.55000	0d 03:17:11.77000	0.00390686	0.01506	0.0011886	3.6455	D	5	20/08/2020 15:48		0	0	0	0	0	0	0	0	0	0	0	0	0	0
1463	4	5	12	2d 22:44:06.19000	0d 03:21:19.41000	0.00398863	0.0153577	0.00118875	3.6355	D	5	20/08/2020 15:52		0	0	0	0	0	0	0	0	0	0	0	0	0	0
1464	4	5	12	2d 22:47:49.05000	0d 03:25:02.27000	0.00406222	0.0156248	0.00118891	3.6254	D	5	20/08/2020 15:56		0	0	0	0	0	0	0	0	0	0	0	0	0	0
1465	4	5	12	2d 22:50:57.10000	0d 03:28:10.32000	0.00412432	0.0158496	0.00118883	3.6153	D	5	20/08/2020 15:59		0	0	0	0	0	0	0	0	0	0	0	0	0	0
1466	4	5	12	2d 22:53:38.30000	0d 03:30:51.52000	0.00417755	0.0160418	0.00118868	3.6052	D	5	20/08/2020 16:01		0	0	0	0	0	0	0	0	0	0	0	0	0	0
1467	4	5	12	2d 22:56:04.85000	0d 03:33:18.07000	0.00422594	0.0162161	0.00118868	3.5952	D	5	20/08/2020 16:04		0	0	0	0	0	0	0	0	0	0	0	0	0	0
1468	4	5	12	2d 22:58:09.19000	0d 03:35:22.41000	0.00426699	0.0163635	0.00118853	3.5851	D	5	20/08/2020 16:06		0	0	0	0	0	0	0	0	0	0	0	0	0	0
1469	4	5	12	2d 22:59:55.35000	0d 03:37:08.57000	0.00430205	0.016489	0.00118898	3.575	D	5	20/08/2020 16:08		0	0	0	0	0	0	0	0	0	0	0	0	0	0
1470	4	5	12	2d 23:01:27.45000	0d 03:38:40.67000	0.00433246	0.0165976	0.00118891	3.565	D	5	20/08/2020 16:09		0	0	0	0	0	0	0	0	0	0	0	0	0	0
1471	4	5	12	2d 23:02:42.88000	0d 03:39:56.10000	0.00435737	0.0166862	0.00118875	3.5549	D	5	20/08/2020 16:10		0	0	0	0	0	0	0	0	0	0	0	0	0	0
1472	4	5	12	2d 23:03:48.80000	0d 03:41:02.02000	0.00437913	0.0167635	0.00118883	3.5448	D	5	20/08/2020 16:12		0	0	0	0	0	0	0	0	0	0	0	0	0	0
1473	4	5	12	2d 23:04:43.89000	0d 03:41:57.11000	0.00439732	0.0168279	0.00118883	3.5348	D	5	20/08/2020 16:12		0	0	0	0	0	0	0	0	0	0	0	0	0	0
1474	4	5	12	2d 23:05:35.47000	0d 03:42:48.69000	0.00441436	0.016888	0.00118875	3.5247	D	5	20/08/2020 16:13		0	0	0	0	0	0	0	0	0	0	0	0	0	0
1475	4	5	12	2d 23:06:20.65000	0d 03:43:33.87000	0.00442927	0.0169405	0.00118868	3.5146	D	5	20/08/2020 16:14		0	0	0	0	0	0	0	0	0	0	0	0	0	0
1476	4	5	12	2d 23:07:00.96000	0d 03:44:14.18000	0.00444258	0.0169872	0.00118891	3.5044	D	5	20/08/2020 16:15		0	0	0	0	0	0	0	0	0	0	0	0	0	0
1477	4	5	12	2d 23:07:36.94000	0d 03:44:50.16000	0.00445447	0.0170288	0.00118883	3.4942	D	5	20/08/2020 16:15		0	0	0	0	0	0	0	0	0	0	0	0	0	0
1478	4	5	12	2d 23:08:12.25000	0d 03:45:25.47000	0.00446612	0.0170695	0.00118875	3.4841	D	5	20/08/2020 16:16		0	0	0	0	0	0	0	0	0	0	0	0	0	0
1479	4	5	12	2d 23:08:42.40000	0d 03:45:55.62000	0.00447608	0.0171041	0.00118875	3.4739	D	5	20/08/2020 16:16		0	0	0	0	0	0	0	0	0	0	0	0	0	0
1480	4	5	12	2d 23:09:12.81000	0d 03:46:26.03000	0.00448612	0.017139	0.00118883	3.4638	D	5	20/08/2020 16:17		0	0	0	0	0	0	0	0	0	0	0	0	0	0
1481	4	5	12	2d 23:09:45.04000	0d 03:46:58.26000	0.00449676	0.0171758	0.00118891	3.4537	D	5	20/08/2020 16:18		0	0	0	0	0	0	0	0	0	0	0	0	0	0
1482	4	5	12	2d 23:10:25.78000	0d 03:47:39.00000	0.00451022	0.0172222	0.0011886	3.4437	D	5	20/08/2020 16:18		0	0	0	0	0	0	0	0	0	0	0	0	0	0
1483	4	5	12	2d 23:11:13.69000	0d 03:48:26.91000	0.00452604	0.0172766	0.00118868	3.4336	D	5	20/08/2020 16:19		0	0	0	0	0	0	0	0	0	0	0	0	0	0
1484	4	5	12	2d 23:12:06.90000	0d 03:49:20.12000	0.00454361	0.0173368	0.00118868	3.4235	D	5	20/08/2020 16:20		0	0	0	0	0	0	0	0	0	0	0	0	0	0
1485	4	5	12	2d 23:13:19.86000	0d 03:50:33.08000	0.0045677	0.0174192	0.0011886	3.4133	D	5	20/08/2020 16:21		0	0	0	0	0	0	0	0	0	0	0	0	0	0
1486	4	5	12	2d 23:15:32.34000	0d 03:52:45.56000	0.00461144	0.0175683	0.00118868	3.4032	D	5	20/08/2020 16:23		0	0	0	0	0	0	0	0	0	0	0	0	0	0
1487	4	5	12	2d 23:17:37.48000	0d 03:54:50.70000	0.00465276	0.0177087	0.0011886	3.3931	D	5	20/08/2020 16:25		0	0	0	0	0	0	0	0	0	0	0	0	0	0
1488	4	5	12	2d 23:20:10.08000	0d 03:57:23.30000	0.00470315	0.0178794	0.00118883	3.3831	D	5	20/08/2020 16:28		0	0	0	0	0	0	0	0	0	0	0	0	0	0
1489	4	5	12	2d 23:22:12.31000	0d 03:59:25.53000	0.00474351	0.0180158	0.0011886	3.373	D	5	20/08/2020 16:30		0	0	0	0	0	0	0	0	0	0	0	0	0	0
1490	4	5	12	2d 23:23:48.42000	0d 04:01:01.64000	0.00477525	0.0181227	0.0011886	3.3629	D	5	20/08/2020 16:32		0	0	0	0	0	0	0	0	0	0	0	0	0	0
1491	4	5	12	2d 23:25:13.00000	0d 04:02:26.22000	0.00480318	0.0182165	0.00118875	3.3529	D	5	20/08/2020 16:33		0	0	0	0	0	0	0	0	0	0	0	0	0	0
1492	4	5	12	2d 23:26:16.50000	0d 04:03:29.72000	0.00482415	0.0182867	0.00118875	3.3428	D	5	20/08/2020 16:34		0	0	0	0	0	0	0	0	0	0	0	0	0	0
1493	4	5	12	2d 23:27:03.53000	0d 04:04:16.75000	0.00483967	0.0183385	0.0011886	3.3326	D	5	20/08/2020 16:35		0	0	0	0	0	0	0	0	0	0	0	0	0	0
1494	4	5	12	2d 23:27:41.77000	0d 04:04:54.99000	0.0048523	0.0183805	0.00118883	3.3225	D	5	20/08/2020 16:35		0	0	0	0	0	0	0	0	0	0	0	0	0	0
1495	4	5	12	2d 23:28:13.17000	0d 04:05:26.39000	0.00486267	0.0184149	0.00118875	3.3123	D	5	20/08/2020 16:36		0	0	0	0	0	0	0	0	0	0	0	0	0	0
1496	4	5	12	2d 23:28:52.43000	0d 04:06:05.65000	0.00487563	0.0184578	0.00118853	3.3022	D	5	20/08/2020 16:37		0	0	0	0	0	0	0	0	0	0	0	0	0	0
1497	4	5	12	2d 23:29:17.71000	0d 04:06:30.93000	0.00488398	0.0184853	0.00118883	3.2921	D	5	20/08/2020 16:37		0	0	0	0	0	0	0	0	0	0	0	0	0	0
1498	4	5	12	2d 23:29:39.22000	0d 04:06:52.44000	0.00489108	0.0185087	0.00118875	3.2821	D	5	20/08/2020 16:37		0	0	0	0	0	0	0	0	0	0	0	0	0	0
1499	4	5	12	2d 23:29:58.40000	0d 04:07:11.62000	0.00489742	0.0185294	0.00118868	3.272	D	5	20/08/2020 16:38		0	0	0	0	0	0	0	0	0	0	0	0	0	0
1500	4	5	12	2d 23:30:17.39000	0d 04:07:30.61000	0.00490369	0.0185499	0.00118891	3.2619	D	5	20/08/2020 16:38		0	0	0	0	0	0	0	0	0	0	0	0	0	0
1501	4	5	12	2d 23:30:33.68000	0d 04:07:46.90000	0.00490907	0.0185674	0.00118891	3.2517	D	5	20/08/2020 16:38		0	0	0	0	0	0	0	0	0	0	0	0	0	0
1502	4	5	12	2d 23:30:48.51000	0d 04:08:01.73000	0.00491396	0.0185833	0.00118883	3.2415	D	5	20/08/2020 16:39		0	0	0	0	0	0	0	0	0	0	0	0	0	0
1503	4	5	12	2d 23:31:02.26000	0d 04:08:15.48000	0.0049185	0.018598	0.00118868	3.2314	D	5	20/08/2020 16:39		0	0	0	0	0	0	0	0	0	0	0	0	0	0
1504	4	5	12	2d 23:31:16.05000	0d 04:08:29.27000	0.00492306	0.0186127	0.00118883	3.2213	D	5	20/08/2020 16:39		0	0	0	0	0	0	0	0	0	0	0	0	0	0
1505	4	5	12	2d 23:31:27.70000	0d 04:08:40.92000	0.0049269	0.0186251	0.00118875	3.2113	D	5	20/08/2020 16:39		0	0	0	0	0	0	0	0	0	0	0	0	0	0
1506	4	5	12	2d 23:31:39.10000	0d 04:08:52.32000	0.00493067	0.0186372	0.00118868	3.2012	D	5	20/08/2020 16:39		0	0	0	0	0	0	0	0	0	0	0	0	0	0
1507	4	5	12	2d 23:31:49.60000	0d 04:09:02.82000	0.00493414	0.0186482	0.00118883	3.1911	D	5	20/08/2020 16:40		0	0	0	0	0	0	0	0	0	0	0	0	0	0
1508	4	5	12	2d 23:31:59.20000	0d 04:09:12.42000	0.00493731	0.0186583	0.0011886	3.181	D	5	20/08/2020 16:40		0	0	0	0	0	0	0	0	0	0	0	0	0	0
1509	4	5	12	2d 23:32:07.85000	0d 04:09:21.07000	0.00494016	0.0186674	0.00118875	3.171	D	5	20/08/2020 16:40		0	0	0	0	0	0	0	0	0	0	0	0	0	0
1510	4	5	12	2d 23:32:15.83000	0d 04:09:29.05000	0.0049428	0.0186758	0.00118868	3.1609	D	5	20/08/2020 16:40		0	0	0	0	0	0	0	0	0	0	0	0	0	0
1511	4	5	12	2d 23:32:23.27000	0d 04:09:36.49000	0.00494525	0.0186835	0.00118875	3.1508	D	5	20/08/2020 16:40		0	0	0	0	0	0	0	0	0	0	0	0	0	0
1512	4	5	12	2d 23:32:30.45000	0d 04:09:43.67000	0.00494762	0.018691	0.00118875	3.1406	D	5	20/08/2020 16:40		0	0	0	0	0	0	0	0	0	0	0	0	0	0
1513	4	5	12	2d 23:32:37.57000	0d 04:09:50.79000	0.00494997	0.0186983	0.00118891	3.1302	D	5	20/08/2020 16:40		0	0	0	0	0	0	0	0	0	0	0	0	0	0
1514	4	5	12	2d 23:32:44.23000	0d 04:09:57.45000	0.00495217	0.0187052	0.00118868	3.12	D	5	20/08/2020 16:40		0	0	0	0	0	0	0	0	0	0	0	0	0	0
1515	4	5	12	2d 23:32:50.63000	0d 04:10:03.85000	0.00495429	0.0187118	0.00118868	3.1099	D	5	20/08/2020 16:41		0	0	0	0	0	0	0	0	0	0	0	0	0	0
1516	4	5	12	2d 23:32:56.68000	0d 04:10:09.90000	0.00495629	0.018718	0.00118868	3.0996	D	5	20/08/2020 16:41		0	0	0	0	0	0	0	0	0	0	0	0	0	0
1517	4	5	12	2d 23:33:02.37000	0d 04:10:15.59000	0.00495816	0.0187238	0.00118868	3.0893	D	5	20/08/2020 16:41		0	0	0	0	0	0	0	0	0	0	0	0	0	0
1518	4	5	12	2d 23:33:07.95000	0d 04:10:21.17000	0.00496001	0.0187295	0.00118868	3.0793	D	5	20/08/2020 16:41		0	0	0	0	0	0	0	0	0	0	0	0	0	0
1519	4	5	12	2d 23:33:13.13000	0d 04:10:26.35000	0.00496172	0.0187348	0.00118875	3.069	D	5	20/08/2020 16:41		0	0	0	0	0	0	0	0	0	0	0	0	0	0
1520	4	5	12	2d 23:33:18.22000	0d 04:10:31.44000	0.0049634	0.0187399	0.0011886	3.0587	D	5	20/08/2020 16:41		0	0	0	0	0	0	0	0	0	0	0	0	0	0
1521	4	5	12	2d 23:33:23.07000	0d 04:10:36.29000	0.004965	0.0187448	0.00118853	3.0486	D	5	20/08/2020 16:41		0	0	0	0	0	0	0	0	0	0	0	0	0	0
1522	4	5	12	2d 23:33:27.58000	0d 04:10:40.80000	0.00496649	0.0187493	0.00118868	3.0385	D	5	20/08/2020 16:41		0	0	0	0	0	0	0	0	0	0	0	0	0	0
1523	4	5	12	2d 23:33:31.83000	0d 04:10:45.05000	0.00496789	0.0187536	0.0011886	3.0282	D	5	20/08/2020 16:41		0	0	0	0	0	0	0	0	0	0	0	0	0	0
1524	4	5	12	2d 23:33:36.40000	0d 04:10:49.62000	0.0049694	0.0187581	0.00118868	3.0179	D	5	20/08/2020 16:41		0	0	0	0	0	0	0	0	0	0	0	0	0	0
1525	4	5	12	2d 23:33:40.35000	0d 04:10:53.57000	0.00497071	0.0187621	0.00118875	3.0079	D	5	20/08/2020 16:41		0	0	0	0	0	0	0	0	0	0	0	0	0	0
1526	4	5	12	2d 23:33:44.32000	0d 04:10:57.54000	0.00497202	0.018766	0.00118868	2.9976	D	5	20/08/2020 16:41		0	0	0	0	0	0	0	0	0	0	0	0	0	0
1527	4	5	12	2d 23:33:48.00000	0d 04:11:01.22000	0.00497323	0.0187696	0.00118868	2.9874	D	5	20/08/2020 16:42		0	0	0	0	0	0	0	0	0	0	0	0	0	0
1528	4	5	12	2d 23:33:51.72000	0d 04:11:04.94000	0.00497446	0.0187733	0.00118868	2.9772	D	5	20/08/2020 16:42		0	0	0	0	0	0	0	0	0	0	0	0	0	0
1529	4	5	12	2d 23:33:55.28000	0d 04:11:08.50000	0.00497563	0.0187768	0.00118875	2.967	D	5	20/08/2020 16:42		0	0	0	0	0	0	0	0	0	0	0	0	0	0
1530	4	5	12	2d 23:33:58.94000	0d 04:11:12.16000	0.00497684	0.0187804	0.00118875	2.9566	D	5	20/08/2020 16:42		0	0	0	0	0	0	0	0	0	0	0	0	0	0
1531	4	5	12	2d 23:34:02.26000	0d 04:11:15.48000	0.00497794	0.0187836	0.00118883	2.9464	D	5	20/08/2020 16:42		0	0	0	0	0	0	0	0	0	0	0	0	0	0
1532	4	5	12	2d 23:34:05.49000	0d 04:11:18.71000	0.00497901	0.0187868	0.00118875	2.9361	D	5	20/08/2020 16:42		0	0	0	0	0	0	0	0	0	0	0	0	0	0
1533	4	5	12	2d 23:34:08.80000	0d 04:11:22.02000	0.0049801	0.01879	0.00118868	2.9258	D	5	20/08/2020 16:42		0	0	0	0	0	0	0	0	0	0	0	0	0	0
1534	4	5	12	2d 23:34:11.96000	0d 04:11:25.18000	0.00498114	0.018793	0.00118891	2.9155	D	5	20/08/2020 16:42		0	0	0	0	0	0	0	0	0	0	0	0	0	0
1535	4	5	12	2d 23:34:14.96000	0d 04:11:28.18000	0.00498213	0.0187959	0.00118837	2.905	D	5	20/08/2020 16:42		0	0	0	0	0	0	0	0	0	0	0	0	0	0
1536	4	5	12	2d 23:34:18.01000	0d 04:11:31.23000	0.00498314	0.0187988	0.00118868	2.8948	D	5	20/08/2020 16:42		0	0	0	0	0	0	0	0	0	0	0	0	0	0
1537	4	5	12	2d 23:34:20.84000	0d 04:11:34.06000	0.00498407	0.0188015	0.00118853	2.8846	D	5	20/08/2020 16:42		0	0	0	0	0	0	0	0	0	0	0	0	0	0
1538	4	5	12	2d 23:34:23.63000	0d 04:11:36.85000	0.004985	0.0188042	0.00118875	2.8745	D	5	20/08/2020 16:42		0	0	0	0	0	0	0	0	0	0	0	0	0	0
1539	4	5	12	2d 23:34:26.18000	0d 04:11:39.40000	0.00498584	0.0188066	0.00118875	2.8641	D	5	20/08/2020 16:42		0	0	0	0	0	0	0	0	0	0	0	0	0	0
1540	4	5	12	2d 23:34:28.86000	0d 04:11:42.08000	0.00498672	0.0188091	0.00118883	2.8539	D	5	20/08/2020 16:42		0	0	0	0	0	0	0	0	0	0	0	0	0	0
1541	4	5	12	2d 23:34:31.43000	0d 04:11:44.65000	0.00498757	0.0188115	0.00118875	2.8435	D	5	20/08/2020 16:42		0	0	0	0	0	0	0	0	0	0	0	0	0	0
1542	4	5	12	2d 23:34:34.01000	0d 04:11:47.23000	0.00498842	0.0188139	0.00118853	2.8331	D	5	20/08/2020 16:42		0	0	0	0	0	0	0	0	0	0	0	0	0	0
1543	4	5	12	2d 23:34:36.55000	0d 04:11:49.77000	0.00498926	0.0188163	0.00118868	2.8231	D	5	20/08/2020 16:42		0	0	0	0	0	0	0	0	0	0	0	0	0	0
1544	4	5	12	2d 23:34:38.92000	0d 04:11:52.14000	0.00499004	0.0188185	0.00118883	2.8125	D	5	20/08/2020 16:42		0	0	0	0	0	0	0	0	0	0	0	0	0	0
1545	4	5	12	2d 23:34:41.33000	0d 04:11:54.55000	0.00499084	0.0188208	0.00118906	2.8023	D	5	20/08/2020 16:42		0	0	0	0	0	0	0	0	0	0	0	0	0	0
1546	4	5	12	2d 23:34:43.66000	0d 04:11:56.88000	0.00499161	0.0188229	0.00118868	2.7921	D	5	20/08/2020 16:42		0	0	0	0	0	0	0	0	0	0	0	0	0	0
1547	4	5	12	2d 23:34:45.91000	0d 04:11:59.13000	0.00499235	0.018825	0.00118868	2.782	D	5	20/08/2020 16:43		0	0	0	0	0	0	0	0	0	0	0	0	0	0
1548	4	5	12	2d 23:34:48.11000	0d 04:12:01.33000	0.00499308	0.018827	0.00118868	2.7718	D	5	20/08/2020 16:43		0	0	0	0	0	0	0	0	0	0	0	0	0	0
1549	4	5	12	2d 23:34:50.31000	0d 04:12:03.53000	0.00499381	0.018829	0.0011886	2.7614	D	5	20/08/2020 16:43		0	0	0	0	0	0	0	0	0	0	0	0	0	0
1550	4	5	12	2d 23:34:52.47000	0d 04:12:05.69000	0.00499452	0.018831	0.00118868	2.751	D	5	20/08/2020 16:43		0	0	0	0	0	0	0	0	0	0	0	0	0	0
1551	4	5	12	2d 23:34:54.58000	0d 04:12:07.80000	0.00499522	0.0188329	0.00118891	2.7405	D	5	20/08/2020 16:43		0	0	0	0	0	0	0	0	0	0	0	0	0	0
1552	4	5	12	2d 23:34:56.73000	0d 04:12:09.95000	0.00499593	0.0188348	0.00118883	2.73	D	5	20/08/2020 16:43		0	0	0	0	0	0	0	0	0	0	0	0	0	0
1553	4	5	12	2d 23:34:58.79000	0d 04:12:12.01000	0.00499661	0.0188367	0.00118868	2.7195	D	5	20/08/2020 16:43		0	0	0	0	0	0	0	0	0	0	0	0	0	0
1554	4	5	12	2d 23:35:00.84000	0d 04:12:14.06000	0.00499728	0.0188385	0.0011886	2.7089	D	5	20/08/2020 16:43		0	0	0	0	0	0	0	0	0	0	0	0	0	0
1555	4	5	12	2d 23:35:02.81000	0d 04:12:16.03000	0.00499793	0.0188403	0.00118883	2.6984	D	5	20/08/2020 16:43		0	0	0	0	0	0	0	0	0	0	0	0	0	0
1556	4	5	12	2d 23:35:04.78000	0d 04:12:18.00000	0.00499858	0.018842	0.00118868	2.688	D	5	20/08/2020 16:43		0	0	0	0	0	0	0	0	0	0	0	0	0	0
1557	4	5	12	2d 23:35:06.70000	0d 04:12:19.92000	0.00499922	0.0188437	0.00118868	2.6772	D	5	20/08/2020 16:43		0	0	0	0	0	0	0	0	0	0	0	0	0	0
1558	4	5	12	2d 23:35:08.66000	0d 04:12:21.88000	0.00499986	0.0188455	0.00118875	2.6665	D	5	20/08/2020 16:43		0	0	0	0	0	0	0	0	0	0	0	0	0	0
1559	4	5	12	2d 23:35:10.53000	0d 04:12:23.75000	0.00500048	0.0188471	0.00118868	2.6561	D	5	20/08/2020 16:43		0	0	0	0	0	0	0	0	0	0	0	0	0	0
1560	4	5	12	2d 23:35:12.34000	0d 04:12:25.56000	0.00500108	0.0188487	0.00118853	2.6458	D	5	20/08/2020 16:43		0	0	0	0	0	0	0	0	0	0	0	0	0	0
1561	4	5	12	2d 23:35:14.13000	0d 04:12:27.35000	0.00500167	0.0188502	0.00118883	2.6352	D	5	20/08/2020 16:43		0	0	0	0	0	0	0	0	0	0	0	0	0	0
1562	4	5	12	2d 23:35:15.93000	0d 04:12:29.15000	0.00500227	0.0188518	0.00118875	2.6249	D	5	20/08/2020 16:43		0	0	0	0	0	0	0	0	0	0	0	0	0	0
1563	4	5	12	2d 23:35:17.62000	0d 04:12:30.84000	0.00500282	0.0188533	0.0011886	2.6145	D	5	20/08/2020 16:43		0	0	0	0	0	0	0	0	0	0	0	0	0	0
1564	4	5	12	2d 23:35:19.38000	0d 04:12:32.60000	0.0050034	0.0188548	0.00118875	2.604	D	5	20/08/2020 16:43		0	0	0	0	0	0	0	0	0	0	0	0	0	0
1565	4	5	12	2d 23:35:21.08000	0d 04:12:34.30000	0.00500397	0.0188562	0.00118883	2.5933	D	5	20/08/2020 16:43		0	0	0	0	0	0	0	0	0	0	0	0	0	0
1566	4	5	12	2d 23:35:22.80000	0d 04:12:36.02000	0.00500453	0.0188577	0.00118883	2.5827	D	5	20/08/2020 16:43		0	0	0	0	0	0	0	0	0	0	0	0	0	0
1567	4	5	12	2d 23:35:24.48000	0d 04:12:37.70000	0.00500509	0.0188591	0.00118868	2.5721	D	5	20/08/2020 16:43		0	0	0	0	0	0	0	0	0	0	0	0	0	0
1568	4	5	12	2d 23:35:26.14000	0d 04:12:39.36000	0.00500564	0.0188606	0.00118891	2.5617	D	5	20/08/2020 16:43		0	0	0	0	0	0	0	0	0	0	0	0	0	0
1569	4	5	12	2d 23:35:27.74000	0d 04:12:40.96000	0.00500617	0.0188619	0.00118868	2.5513	D	5	20/08/2020 16:43		0	0	0	0	0	0	0	0	0	0	0	0	0	0
1570	4	5	12	2d 23:35:29.43000	0d 04:12:42.65000	0.00500672	0.0188633	0.00118898	2.5409	D	5	20/08/2020 16:43		0	0	0	0	0	0	0	0	0	0	0	0	0	0
1571	4	5	12	2d 23:35:31.00000	0d 04:12:44.22000	0.00500724	0.0188646	0.00118883	2.5304	D	5	20/08/2020 16:43		0	0	0	0	0	0	0	0	0	0	0	0	0	0
1572	4	5	12	2d 23:35:32.59000	0d 04:12:45.81000	0.00500777	0.018866	0.00118883	2.5197	D	5	20/08/2020 16:43		0	0	0	0	0	0	0	0	0	0	0	0	0	0
1573	4	5	12	2d 23:35:34.17000	0d 04:12:47.39000	0.00500829	0.0188673	0.00118891	2.5092	D	5	20/08/2020 16:43		0	0	0	0	0	0	0	0	0	0	0	0	0	0
1574	4	5	12	2d 23:35:35.51000	0d 04:12:48.73000	0.00500873	0.0188684	0.00118875	2.5	D	133	20/08/2020 16:43		0	0	0	0	0	0	0	0	0	0	0	0	0	0
1575	4	5	13	2d 23:35:35.52000	0d 00:00:00.01000	0	0	0	2.6412	R	0	20/08/2020 16:43		0	0	0	0	0	0	0	0	0	0	0	0	0	0
1576	4	5	13	2d 23:35:37.52000	0d 00:00:02.01000	0	0	0	2.8382	R	1	20/08/2020 16:43		0	0	0	0	0	0	0	0	0	0	0	0	0	0
1577	4	5	13	2d 23:35:39.52000	0d 00:00:04.01000	0	0	0	2.9548	R	1	20/08/2020 16:43		0	0	0	0	0	0	0	0	0	0	0	0	0	0
1578	4	5	13	2d 23:35:41.52000	0d 00:00:06.01000	0	0	0	3.0465	R	1	20/08/2020 16:43		0	0	0	0	0	0	0	0	0	0	0	0	0	0
1579	4	5	13	2d 23:35:43.52000	0d 00:00:08.01000	0	0	0	3.1221	R	1	20/08/2020 16:43		0	0	0	0	0	0	0	0	0	0	0	0	0	0
1580	4	5	13	2d 23:35:45.51000	0d 00:00:10.00000	0	0	0	3.1849	R	129	20/08/2020 16:44		0	0	0	0	0	0	0	0	0	0	0	0	0	0
1581	5	6	9	2d 23:35:45.55000	0d 00:00:00.04000	0.00000001	0.00000004	0.00119005	3.3573	C	0	20/08/2020 16:44		0	0	0	0	0	0	0	0	0	0	0	0	0	0
1582	5	6	9	2d 23:35:45.71000	0d 00:00:00.20000	0.00000007	0.00000022	0.00118868	3.3797	C	5	20/08/2020 16:44		0	0	0	0	0	0	0	0	0	0	0	0	0	0
1583	5	6	9	2d 23:35:45.87000	0d 00:00:00.36000	0.00000012	0.0000004	0.00118868	3.3985	C	5	20/08/2020 16:44		0	0	0	0	0	0	0	0	0	0	0	0	0	0
1584	5	6	9	2d 23:35:46.05000	0d 00:00:00.54000	0.00000018	0.0000006	0.00118868	3.4165	C	5	20/08/2020 16:44		0	0	0	0	0	0	0	0	0	0	0	0	0	0
1585	5	6	9	2d 23:35:46.25000	0d 00:00:00.74000	0.00000024	0.00000083	0.00118883	3.4342	C	5	20/08/2020 16:44		0	0	0	0	0	0	0	0	0	0	0	0	0	0
1586	5	6	9	2d 23:35:46.46000	0d 00:00:00.95000	0.00000031	0.00000107	0.00118875	3.4507	C	5	20/08/2020 16:44		0	0	0	0	0	0	0	0	0	0	0	0	0	0
1587	5	6	9	2d 23:35:46.69000	0d 00:00:01.18000	0.00000039	0.00000133	0.00118868	3.4668	C	5	20/08/2020 16:44		0	0	0	0	0	0	0	0	0	0	0	0	0	0
1588	5	6	9	2d 23:35:46.92000	0d 00:00:01.41000	0.00000047	0.0000016	0.00118868	3.4829	C	5	20/08/2020 16:44		0	0	0	0	0	0	0	0	0	0	0	0	0	0
1589	5	6	9	2d 23:35:47.16000	0d 00:00:01.65000	0.00000054	0.00000187	0.00118875	3.4987	C	5	20/08/2020 16:44		0	0	0	0	0	0	0	0	0	0	0	0	0	0
1590	5	6	9	2d 23:35:47.41000	0d 00:00:01.90000	0.00000063	0.00000216	0.0011886	3.514	C	5	20/08/2020 16:44		0	0	0	0	0	0	0	0	0	0	0	0	0	0
1591	5	6	9	2d 23:35:47.66000	0d 00:00:02.15000	0.00000071	0.00000245	0.0011886	3.5288	C	5	20/08/2020 16:44		0	0	0	0	0	0	0	0	0	0	0	0	0	0
1592	5	6	9	2d 23:35:47.92000	0d 00:00:02.41000	0.0000008	0.00000276	0.00118891	3.5435	C	5	20/08/2020 16:44		0	0	0	0	0	0	0	0	0	0	0	0	0	0
1593	5	6	9	2d 23:35:48.20000	0d 00:00:02.69000	0.00000089	0.00000308	0.00118883	3.5581	C	5	20/08/2020 16:44		0	0	0	0	0	0	0	0	0	0	0	0	0	0
1594	5	6	9	2d 23:35:48.48000	0d 00:00:02.97000	0.00000098	0.00000341	0.0011886	3.5718	C	5	20/08/2020 16:44		0	0	0	0	0	0	0	0	0	0	0	0	0	0
1595	5	6	9	2d 23:35:48.78000	0d 00:00:03.27000	0.00000108	0.00000377	0.0011886	3.586	C	5	20/08/2020 16:44		0	0	0	0	0	0	0	0	0	0	0	0	0	0
1596	5	6	9	2d 23:35:49.10000	0d 00:00:03.59000	0.00000119	0.00000415	0.00118853	3.5995	C	5	20/08/2020 16:44		0	0	0	0	0	0	0	0	0	0	0	0	0	0
1597	5	6	9	2d 23:35:49.43000	0d 00:00:03.92000	0.00000129	0.00000454	0.00118875	3.6129	C	5	20/08/2020 16:44		0	0	0	0	0	0	0	0	0	0	0	0	0	0
1598	5	6	9	2d 23:35:49.78000	0d 00:00:04.27000	0.00000141	0.00000496	0.0011886	3.6258	C	5	20/08/2020 16:44		0	0	0	0	0	0	0	0	0	0	0	0	0	0
1599	5	6	9	2d 23:35:50.16000	0d 00:00:04.65000	0.00000154	0.00000542	0.00118875	3.6387	C	5	20/08/2020 16:44		0	0	0	0	0	0	0	0	0	0	0	0	0	0
1600	5	6	9	2d 23:35:50.57000	0d 00:00:05.06000	0.00000167	0.00000591	0.00118883	3.651	C	5	20/08/2020 16:44		0	0	0	0	0	0	0	0	0	0	0	0	0	0
1601	5	6	9	2d 23:35:51.04000	0d 00:00:05.53000	0.00000183	0.00000648	0.00118868	3.6635	C	5	20/08/2020 16:44		0	0	0	0	0	0	0	0	0	0	0	0	0	0
1602	5	6	9	2d 23:35:51.58000	0d 00:00:06.07000	0.000002	0.00000713	0.00118868	3.6753	C	5	20/08/2020 16:44		0	0	0	0	0	0	0	0	0	0	0	0	0	0
1603	5	6	9	2d 23:35:52.19000	0d 00:00:06.68000	0.00000221	0.00000787	0.0011886	3.687	C	5	20/08/2020 16:44		0	0	0	0	0	0	0	0	0	0	0	0	0	0
1604	5	6	9	2d 23:35:52.96000	0d 00:00:07.45000	0.00000246	0.00000881	0.00118868	3.6979	C	5	20/08/2020 16:44		0	0	0	0	0	0	0	0	0	0	0	0	0	0
1605	5	6	9	2d 23:35:53.90000	0d 00:00:08.39000	0.00000277	0.00000996	0.0011886	3.7087	C	5	20/08/2020 16:44		0	0	0	0	0	0	0	0	0	0	0	0	0	0
1606	5	6	9	2d 23:35:55.27000	0d 00:00:09.76000	0.00000322	0.00001164	0.00118875	3.7195	C	5	20/08/2020 16:44		0	0	0	0	0	0	0	0	0	0	0	0	0	0
1607	5	6	9	2d 23:35:57.43000	0d 00:00:11.92000	0.00000394	0.0000143	0.00118868	3.7302	C	5	20/08/2020 16:44		0	0	0	0	0	0	0	0	0	0	0	0	0	0
1608	5	6	9	2d 23:36:01.38000	0d 00:00:15.87000	0.00000524	0.00001917	0.00118883	3.7406	C	5	20/08/2020 16:44		0	0	0	0	0	0	0	0	0	0	0	0	0	0
1609	5	6	9	2d 23:36:45.65000	0d 00:01:00.14000	0.00001986	0.00007387	0.0011886	3.7305	C	5	20/08/2020 16:45		0	0	0	0	0	0	0	0	0	0	0	0	0	0
1610	5	6	9	2d 23:37:05.44000	0d 00:01:19.93000	0.00002639	0.00009821	0.00118883	3.7205	C	5	20/08/2020 16:45		0	0	0	0	0	0	0	0	0	0	0	0	0	0
1611	5	6	9	2d 23:37:39.99000	0d 00:01:54.48000	0.0000378	0.00014059	0.00118898	3.7104	C	5	20/08/2020 16:45		0	0	0	0	0	0	0	0	0	0	0	0	0	0
1612	5	6	9	2d 23:38:50.74000	0d 00:03:05.23000	0.00006116	0.00022714	0.00118875	3.7003	C	5	20/08/2020 16:47		0	0	0	0	0	0	0	0	0	0	0	0	0	0
1613	5	6	9	2d 23:43:50.74000	0d 00:08:05.23000	0.00016022	0.00059319	0.00118875	3.6936	C	1	20/08/2020 16:52		0	0	0	0	0	0	0	0	0	0	0	0	0	0
1614	5	6	9	2d 23:48:50.74000	0d 00:13:05.23000	0.00025928	0.00095919	0.0011886	3.696	C	1	20/08/2020 16:57		0	0	0	0	0	0	0	0	0	0	0	0	0	0
1615	5	6	9	2d 23:53:50.74000	0d 00:18:05.23000	0.00035834	0.00132546	0.00118883	3.6989	C	1	20/08/2020 17:02		0	0	0	0	0	0	0	0	0	0	0	0	0	0
1616	5	6	9	2d 23:58:50.74000	0d 00:23:05.23000	0.0004574	0.00169209	0.00118875	3.7031	C	1	20/08/2020 17:07		0	0	0	0	0	0	0	0	0	0	0	0	0	0
1617	5	6	9	3d 00:03:50.74000	0d 00:28:05.23000	0.00055646	0.00205905	0.00118883	3.7057	C	1	20/08/2020 17:12		0	0	0	0	0	0	0	0	0	0	0	0	0	0
1618	5	6	9	3d 00:08:50.74000	0d 00:33:05.23000	0.00065552	0.00242633	0.00118868	3.7095	C	1	20/08/2020 17:17		0	0	0	0	0	0	0	0	0	0	0	0	0	0
1619	5	6	9	3d 00:13:50.74000	0d 00:38:05.23000	0.00075459	0.002794	0.00118853	3.7134	C	1	20/08/2020 17:22		0	0	0	0	0	0	0	0	0	0	0	0	0	0
1620	5	6	9	3d 00:18:50.74000	0d 00:43:05.23000	0.00085365	0.00316206	0.00118868	3.7171	C	1	20/08/2020 17:27		0	0	0	0	0	0	0	0	0	0	0	0	0	0
1621	5	6	9	3d 00:23:50.74000	0d 00:48:05.23000	0.00095271	0.00353032	0.00118891	3.7191	C	1	20/08/2020 17:32		0	0	0	0	0	0	0	0	0	0	0	0	0	0
1622	5	6	9	3d 00:28:50.74000	0d 00:53:05.23000	0.00105177	0.0038989	0.00118853	3.7227	C	1	20/08/2020 17:37		0	0	0	0	0	0	0	0	0	0	0	0	0	0
1623	5	6	9	3d 00:33:50.74000	0d 00:58:05.23000	0.00115083	0.00426791	0.00118875	3.7276	C	1	20/08/2020 17:42		0	0	0	0	0	0	0	0	0	0	0	0	0	0
1624	5	6	9	3d 00:38:50.74000	0d 01:03:05.23000	0.00124989	0.00463743	0.00118875	3.7328	C	1	20/08/2020 17:47		0	0	0	0	0	0	0	0	0	0	0	0	0	0
1625	5	6	9	3d 00:43:50.74000	0d 01:08:05.23000	0.00134895	0.00500747	0.00118868	3.7382	C	1	20/08/2020 17:52		0	0	0	0	0	0	0	0	0	0	0	0	0	0
1626	5	6	9	3d 00:48:50.74000	0d 01:13:05.23000	0.00144801	0.00537804	0.0011886	3.7433	C	1	20/08/2020 17:57		0	0	0	0	0	0	0	0	0	0	0	0	0	0
1627	5	6	9	3d 00:53:50.74000	0d 01:18:05.23000	0.00154707	0.00574911	0.00118875	3.7484	C	1	20/08/2020 18:02		0	0	0	0	0	0	0	0	0	0	0	0	0	0
1628	5	6	9	3d 00:58:50.74000	0d 01:23:05.23000	0.00164613	0.0061207	0.00118875	3.7537	C	1	20/08/2020 18:07		0	0	0	0	0	0	0	0	0	0	0	0	0	0
1629	5	6	9	3d 01:03:50.74000	0d 01:28:05.23000	0.00174519	0.00649281	0.00118875	3.7589	C	1	20/08/2020 18:12		0	0	0	0	0	0	0	0	0	0	0	0	0	0
1630	5	6	9	3d 01:08:50.74000	0d 01:33:05.23000	0.00184425	0.00686542	0.00118868	3.7639	C	1	20/08/2020 18:17		0	0	0	0	0	0	0	0	0	0	0	0	0	0
1631	5	6	9	3d 01:13:50.74000	0d 01:38:05.23000	0.00194331	0.00723848	0.00118845	3.7682	C	1	20/08/2020 18:22		0	0	0	0	0	0	0	0	0	0	0	0	0	0
1632	5	6	9	3d 01:18:50.74000	0d 01:43:05.23000	0.00204237	0.00761203	0.00118853	3.7733	C	1	20/08/2020 18:27		0	0	0	0	0	0	0	0	0	0	0	0	0	0
1633	5	6	9	3d 01:23:50.74000	0d 01:48:05.23000	0.00214143	0.00798608	0.00118891	3.7784	C	1	20/08/2020 18:32		0	0	0	0	0	0	0	0	0	0	0	0	0	0
1634	5	6	9	3d 01:28:50.74000	0d 01:53:05.23000	0.00224049	0.00836067	0.0011886	3.7844	C	1	20/08/2020 18:37		0	0	0	0	0	0	0	0	0	0	0	0	0	0
1635	5	6	9	3d 01:33:50.74000	0d 01:58:05.23000	0.00233955	0.00873584	0.00118845	3.7903	C	1	20/08/2020 18:42		0	0	0	0	0	0	0	0	0	0	0	0	0	0
1636	5	6	9	3d 01:38:50.74000	0d 02:03:05.23000	0.00243861	0.00911161	0.00118868	3.7964	C	1	20/08/2020 18:47		0	0	0	0	0	0	0	0	0	0	0	0	0	0
1637	5	6	9	3d 01:43:50.74000	0d 02:08:05.23000	0.00253767	0.00948806	0.00118875	3.8035	C	1	20/08/2020 18:52		0	0	0	0	0	0	0	0	0	0	0	0	0	0
1638	5	6	9	3d 01:48:50.74000	0d 02:13:05.23000	0.00263673	0.00986522	0.00118875	3.8112	C	1	20/08/2020 18:57		0	0	0	0	0	0	0	0	0	0	0	0	0	0
1639	5	6	9	3d 01:53:50.74000	0d 02:18:05.23000	0.00273579	0.0102432	0.00118868	3.8196	C	1	20/08/2020 19:02		0	0	0	0	0	0	0	0	0	0	0	0	0	0
1640	5	6	9	3d 01:58:50.74000	0d 02:23:05.23000	0.00283485	0.010622	0.00118845	3.8291	C	1	20/08/2020 19:07		0	0	0	0	0	0	0	0	0	0	0	0	0	0
1641	5	6	9	3d 02:03:43.07000	0d 02:27:57.56000	0.00293138	0.0109921	0.00118868	3.8393	C	5	20/08/2020 19:11		0	0	0	0	0	0	0	0	0	0	0	0	0	0
1642	5	6	9	3d 02:08:16.81000	0d 02:32:31.30000	0.00302177	0.0113396	0.00118883	3.8494	C	5	20/08/2020 19:16		0	0	0	0	0	0	0	0	0	0	0	0	0	0
1643	5	6	9	3d 02:12:24.16000	0d 02:36:38.65000	0.00310344	0.0116544	0.00118891	3.8595	C	5	20/08/2020 19:20		0	0	0	0	0	0	0	0	0	0	0	0	0	0
1644	5	6	9	3d 02:16:13.89000	0d 02:40:28.38000	0.0031793	0.0119476	0.00118868	3.8695	C	5	20/08/2020 19:24		0	0	0	0	0	0	0	0	0	0	0	0	0	0
1645	5	6	9	3d 02:19:51.64000	0d 02:44:06.13000	0.0032512	0.0122261	0.00118891	3.8796	C	5	20/08/2020 19:28		0	0	0	0	0	0	0	0	0	0	0	0	0	0
1646	5	6	9	3d 02:23:20.17000	0d 02:47:34.66000	0.00332006	0.0124936	0.00118883	3.8897	C	5	20/08/2020 19:31		0	0	0	0	0	0	0	0	0	0	0	0	0	0
1647	5	6	9	3d 02:26:37.79000	0d 02:50:52.28000	0.00338531	0.0127478	0.00118868	3.8997	C	5	20/08/2020 19:34		0	0	0	0	0	0	0	0	0	0	0	0	0	0
1648	5	6	9	3d 02:29:53.26000	0d 02:54:07.75000	0.00344986	0.0129998	0.00118875	3.91	C	5	20/08/2020 19:38		0	0	0	0	0	0	0	0	0	0	0	0	0	0
1649	5	6	9	3d 02:33:05.20000	0d 02:57:19.69000	0.00351324	0.0132479	0.00118898	3.92	C	5	20/08/2020 19:41		0	0	0	0	0	0	0	0	0	0	0	0	0	0
1650	5	6	9	3d 02:36:08.22000	0d 03:00:22.71000	0.00357367	0.0134851	0.00118875	3.9301	C	5	20/08/2020 19:44		0	0	0	0	0	0	0	0	0	0	0	0	0	0
1651	5	6	9	3d 02:39:08.34000	0d 03:03:22.83000	0.00363315	0.0137191	0.00118853	3.9402	C	5	20/08/2020 19:47		0	0	0	0	0	0	0	0	0	0	0	0	0	0
1652	5	6	9	3d 02:42:02.52000	0d 03:06:17.01000	0.00369066	0.0139461	0.00118875	3.9503	C	5	20/08/2020 19:50		0	0	0	0	0	0	0	0	0	0	0	0	0	0
1653	5	6	9	3d 02:44:59.36000	0d 03:09:13.85000	0.00374905	0.014177	0.0011886	3.9603	C	5	20/08/2020 19:53		0	0	0	0	0	0	0	0	0	0	0	0	0	0
1654	5	6	9	3d 02:47:51.91000	0d 03:12:06.40000	0.00380603	0.0144029	0.00118891	3.9706	C	5	20/08/2020 19:56		0	0	0	0	0	0	0	0	0	0	0	0	0	0
1655	5	6	9	3d 02:50:45.70000	0d 03:15:00.19000	0.00386342	0.0146311	0.00118883	3.9808	C	5	20/08/2020 19:59		0	0	0	0	0	0	0	0	0	0	0	0	0	0
1656	5	6	9	3d 02:53:38.87000	0d 03:17:53.36000	0.0039206	0.014859	0.00118875	3.9908	C	5	20/08/2020 20:01		0	0	0	0	0	0	0	0	0	0	0	0	0	0
1657	5	6	9	3d 02:56:27.90000	0d 03:20:42.39000	0.00397641	0.015082	0.00118868	4.0009	C	5	20/08/2020 20:04		0	0	0	0	0	0	0	0	0	0	0	0	0	0
1658	5	6	9	3d 02:59:13.65000	0d 03:23:28.14000	0.00403114	0.0153013	0.0011886	4.011	C	5	20/08/2020 20:07		0	0	0	0	0	0	0	0	0	0	0	0	0	0
1659	5	6	9	3d 03:01:59.32000	0d 03:26:13.81000	0.00408585	0.0155209	0.00118868	4.0211	C	5	20/08/2020 20:10		0	0	0	0	0	0	0	0	0	0	0	0	0	0
1660	5	6	9	3d 03:04:43.20000	0d 03:28:57.69000	0.00413996	0.0157388	0.00118883	4.0311	C	5	20/08/2020 20:12		0	0	0	0	0	0	0	0	0	0	0	0	0	0
1661	5	6	9	3d 03:07:26.59000	0d 03:31:41.08000	0.00419391	0.0159566	0.0011886	4.0412	C	5	20/08/2020 20:15		0	0	0	0	0	0	0	0	0	0	0	0	0	0
1662	5	6	9	3d 03:10:07.40000	0d 03:34:21.89000	0.00424701	0.0161714	0.00118875	4.0513	C	5	20/08/2020 20:18		0	0	0	0	0	0	0	0	0	0	0	0	0	0
1663	5	6	9	3d 03:12:47.28000	0d 03:37:01.77000	0.0042998	0.0163856	0.00118883	4.0613	C	5	20/08/2020 20:21		0	0	0	0	0	0	0	0	0	0	0	0	0	0
1664	5	6	9	3d 03:15:24.81000	0d 03:39:39.30000	0.00435182	0.0165971	0.00118883	4.0716	C	5	20/08/2020 20:23		0	0	0	0	0	0	0	0	0	0	0	0	0	0
1665	5	6	9	3d 03:18:02.71000	0d 03:42:17.20000	0.00440396	0.0168096	0.00118891	4.0816	C	5	20/08/2020 20:26		0	0	0	0	0	0	0	0	0	0	0	0	0	0
1666	5	6	9	3d 03:20:33.44000	0d 03:44:47.93000	0.00445373	0.017013	0.0011886	4.0917	C	5	20/08/2020 20:28		0	0	0	0	0	0	0	0	0	0	0	0	0	0
1667	5	6	9	3d 03:23:04.73000	0d 03:47:19.22000	0.00450369	0.0172177	0.00118883	4.1018	C	5	20/08/2020 20:31		0	0	0	0	0	0	0	0	0	0	0	0	0	0
1668	5	6	9	3d 03:25:33.29000	0d 03:49:47.78000	0.00455274	0.0174191	0.00118875	4.1118	C	5	20/08/2020 20:33		0	0	0	0	0	0	0	0	0	0	0	0	0	0
1669	5	6	9	3d 03:28:00.47000	0d 03:52:14.96000	0.00460134	0.0176192	0.00118891	4.1219	C	5	20/08/2020 20:36		0	0	0	0	0	0	0	0	0	0	0	0	0	0
1670	5	6	9	3d 03:30:26.38000	0d 03:54:40.87000	0.00464952	0.017818	0.00118883	4.132	C	5	20/08/2020 20:38		0	0	0	0	0	0	0	0	0	0	0	0	0	0
1671	5	6	9	3d 03:32:48.11000	0d 03:57:02.60000	0.00469632	0.0180116	0.00118868	4.1421	C	5	20/08/2020 20:41		0	0	0	0	0	0	0	0	0	0	0	0	0	0
1672	5	6	9	3d 03:35:11.53000	0d 03:59:26.02000	0.00474368	0.018208	0.00118875	4.1521	C	5	20/08/2020 20:43		0	0	0	0	0	0	0	0	0	0	0	0	0	0
1673	5	6	9	3d 03:37:31.50000	0d 04:01:45.99000	0.00478989	0.0184002	0.00118891	4.1624	C	5	20/08/2020 20:45		0	0	0	0	0	0	0	0	0	0	0	0	0	0
1674	5	6	9	3d 03:39:50.84000	0d 04:04:05.33000	0.0048359	0.0185919	0.00118853	4.1724	C	5	20/08/2020 20:48		0	0	0	0	0	0	0	0	0	0	0	0	0	0
1675	5	6	9	3d 03:42:08.75000	0d 04:06:23.24000	0.00488144	0.0187821	0.00118868	4.1825	C	5	20/08/2020 20:50		0	0	0	0	0	0	0	0	0	0	0	0	0	0
1676	5	6	9	3d 03:44:27.53000	0d 04:08:42.02000	0.00492727	0.018974	0.00118875	4.1926	C	5	20/08/2020 20:52		0	0	0	0	0	0	0	0	0	0	0	0	0	0
1677	5	6	9	3d 03:46:04.83000	0d 04:10:19.32000	0.0049594	0.0191088	0.00118875	4.2	C	133	20/08/2020 20:54		0	0	0	0	0	0	0	0	0	0	0	0	0	0
1678	5	6	10	3d 03:46:04.84000	0d 00:00:00.01000	0.0049594	0.0191088	0.00121065	4.1999	C	0	20/08/2020 20:54		0	0	0	0	0	0	0	0	0	0	0	0	0	0
1679	5	6	10	3d 03:46:22.88000	0d 00:00:18.05000	0.00496527	0.0191335	0.00111063	4.2004	C	4	20/08/2020 20:54		0	0	0	0	0	0	0	0	0	0	0	0	0	0
1680	5	6	10	3d 03:46:37.12000	0d 00:00:32.29000	0.00496946	0.0191511	0.00101061	4.2004	C	4	20/08/2020 20:54		0	0	0	0	0	0	0	0	0	0	0	0	0	0
1681	5	6	10	3d 03:46:54.20000	0d 00:00:49.37000	0.00497401	0.0191702	0.00091058	4.2	C	4	20/08/2020 20:55		0	0	0	0	0	0	0	0	0	0	0	0	0	0
1682	5	6	10	3d 03:47:17.53000	0d 00:01:12.70000	0.00497958	0.0191936	0.00081033	4.2004	C	4	20/08/2020 20:55		0	0	0	0	0	0	0	0	0	0	0	0	0	0
1683	5	6	10	3d 03:47:44.87000	0d 00:01:40.04000	0.00498535	0.0192178	0.00071031	4.2002	C	4	20/08/2020 20:56		0	0	0	0	0	0	0	0	0	0	0	0	0	0
1684	5	6	10	3d 03:48:17.75000	0d 00:02:12.92000	0.00499136	0.0192431	0.00061028	4.2002	C	4	20/08/2020 20:56		0	0	0	0	0	0	0	0	0	0	0	0	0	0
1685	5	6	10	3d 03:48:57.37000	0d 00:02:52.54000	0.00499751	0.0192689	0.00051026	4.2	C	4	20/08/2020 20:57		0	0	0	0	0	0	0	0	0	0	0	0	0	0
1686	5	6	10	3d 03:49:45.86000	0d 00:03:41.03000	0.00500368	0.0192949	0.00041024	4.2002	C	4	20/08/2020 20:58		0	0	0	0	0	0	0	0	0	0	0	0	0	0
1687	5	6	10	3d 03:50:49.93000	0d 00:04:45.10000	0.00501008	0.0193217	0.00031022	4.2	C	4	20/08/2020 20:59		0	0	0	0	0	0	0	0	0	0	0	0	0	0
1688	5	6	10	3d 03:52:30.69000	0d 00:06:25.86000	0.00501729	0.019352	0.00021019	4.2	C	4	20/08/2020 21:00		0	0	0	0	0	0	0	0	0	0	0	0	0	0
1689	5	6	10	3d 03:55:17.38000	0d 00:09:12.55000	0.00502466	0.019383	0.00011887	4.1999	C	132	20/08/2020 21:03		0	0	0	0	0	0	0	0	0	0	0	0	0	0
1690	5	6	11	3d 03:55:17.39000	0d 00:00:00.01000	0	0	0	4.1993	R	0	20/08/2020 21:03		0	0	0	0	0	0	0	0	0	0	0	0	0	0
1691	5	6	11	3d 03:55:19.39000	0d 00:00:02.01000	0	0	0	4.1991	R	1	20/08/2020 21:03		0	0	0	0	0	0	0	0	0	0	0	0	0	0
1692	5	6	11	3d 03:55:21.39000	0d 00:00:04.01000	0	0	0	4.1988	R	1	20/08/2020 21:03		0	0	0	0	0	0	0	0	0	0	0	0	0	0
1693	5	6	11	3d 03:55:23.39000	0d 00:00:06.01000	0	0	0	4.1988	R	1	20/08/2020 21:03		0	0	0	0	0	0	0	0	0	0	0	0	0	0
1694	5	6	11	3d 03:55:25.39000	0d 00:00:08.01000	0	0	0	4.1988	R	1	20/08/2020 21:03		0	0	0	0	0	0	0	0	0	0	0	0	0	0
1695	5	6	11	3d 03:55:27.38000	0d 00:00:10.00000	0	0	0	4.1985	R	129	20/08/2020 21:03		0	0	0	0	0	0	0	0	0	0	0	0	0	0
1696	5	6	12	3d 03:55:27.42000	0d 00:00:00.04000	0.00000001	0.00000005	0.00118982	4.1906	D	0	20/08/2020 21:03		0	0	0	0	0	0	0	0	0	0	0	0	0	0
1697	5	6	12	3d 03:56:03.10000	0d 00:00:35.72000	0.00001179	0.00004935	0.00118883	4.1805	D	5	20/08/2020 21:04		0	0	0	0	0	0	0	0	0	0	0	0	0	0
1698	5	6	12	3d 03:57:41.30000	0d 00:02:13.92000	0.00004422	0.00018474	0.00118875	4.1704	D	5	20/08/2020 21:05		0	0	0	0	0	0	0	0	0	0	0	0	0	0
1699	5	6	12	3d 03:59:45.24000	0d 00:04:17.86000	0.00008515	0.00035521	0.00118868	4.1604	D	5	20/08/2020 21:08		0	0	0	0	0	0	0	0	0	0	0	0	0	0
1700	5	6	12	3d 04:01:50.83000	0d 00:06:23.45000	0.00012662	0.00052753	0.00118875	4.1503	D	5	20/08/2020 21:10		0	0	0	0	0	0	0	0	0	0	0	0	0	0
1701	5	6	12	3d 04:04:00.26000	0d 00:08:32.88000	0.00016935	0.0007047	0.00118868	4.1402	D	5	20/08/2020 21:12		0	0	0	0	0	0	0	0	0	0	0	0	0	0
1702	5	6	12	3d 04:06:10.64000	0d 00:10:43.26000	0.0002124	0.00088273	0.0011886	4.1302	D	5	20/08/2020 21:14		0	0	0	0	0	0	0	0	0	0	0	0	0	0
1703	5	6	12	3d 04:08:24.07000	0d 00:12:56.69000	0.00025646	0.00106449	0.00118875	4.1201	D	5	20/08/2020 21:16		0	0	0	0	0	0	0	0	0	0	0	0	0	0
1704	5	6	12	3d 04:10:39.37000	0d 00:15:11.99000	0.00030114	0.00124834	0.0011886	4.11	D	5	20/08/2020 21:18		0	0	0	0	0	0	0	0	0	0	0	0	0	0
1705	5	6	12	3d 04:12:56.86000	0d 00:17:29.48000	0.00034654	0.00143471	0.0011886	4.0998	D	5	20/08/2020 21:21		0	0	0	0	0	0	0	0	0	0	0	0	0	0
1706	5	6	12	3d 04:15:18.30000	0d 00:19:50.92000	0.00039324	0.00162596	0.0011886	4.0897	D	5	20/08/2020 21:23		0	0	0	0	0	0	0	0	0	0	0	0	0	0
1707	5	6	12	3d 04:17:38.85000	0d 00:22:11.47000	0.00043965	0.00181554	0.00118875	4.0797	D	5	20/08/2020 21:25		0	0	0	0	0	0	0	0	0	0	0	0	0	0
1708	5	6	12	3d 04:20:03.03000	0d 00:24:35.65000	0.00048726	0.00200953	0.0011886	4.0696	D	5	20/08/2020 21:28		0	0	0	0	0	0	0	0	0	0	0	0	0	0
1709	5	6	12	3d 04:22:28.96000	0d 00:27:01.58000	0.00053545	0.0022054	0.00118853	4.0595	D	5	20/08/2020 21:30		0	0	0	0	0	0	0	0	0	0	0	0	0	0
1710	5	6	12	3d 04:24:57.88000	0d 00:29:30.50000	0.00058462	0.00240478	0.00118853	4.0494	D	5	20/08/2020 21:33		0	0	0	0	0	0	0	0	0	0	0	0	0	0
1711	5	6	12	3d 04:27:27.93000	0d 00:32:00.55000	0.00063417	0.00260517	0.00118868	4.0394	D	5	20/08/2020 21:35		0	0	0	0	0	0	0	0	0	0	0	0	0	0
1712	5	6	12	3d 04:29:58.73000	0d 00:34:31.35000	0.00068396	0.00280606	0.00118868	4.0293	D	5	20/08/2020 21:38		0	0	0	0	0	0	0	0	0	0	0	0	0	0
1713	5	6	12	3d 04:32:33.69000	0d 00:37:06.31000	0.00073513	0.00301198	0.0011886	4.0192	D	5	20/08/2020 21:40		0	0	0	0	0	0	0	0	0	0	0	0	0	0
1714	5	6	12	3d 04:35:09.60000	0d 00:39:42.22000	0.00078661	0.00321865	0.00118868	4.0092	D	5	20/08/2020 21:43		0	0	0	0	0	0	0	0	0	0	0	0	0	0
1715	5	6	12	3d 04:37:49.14000	0d 00:42:21.76000	0.00083929	0.00342959	0.00118875	3.9989	D	5	20/08/2020 21:46		0	0	0	0	0	0	0	0	0	0	0	0	0	0
1716	5	6	12	3d 04:40:31.62000	0d 00:45:04.24000	0.00089294	0.00364387	0.00118883	3.9887	D	5	20/08/2020 21:48		0	0	0	0	0	0	0	0	0	0	0	0	0	0
1717	5	6	12	3d 04:43:15.13000	0d 00:47:47.75000	0.00094693	0.00385896	0.00118875	3.9786	D	5	20/08/2020 21:51		0	0	0	0	0	0	0	0	0	0	0	0	0	0
1718	5	6	12	3d 04:45:56.68000	0d 00:50:29.30000	0.00100028	0.00407094	0.00118875	3.9686	D	5	20/08/2020 21:54		0	0	0	0	0	0	0	0	0	0	0	0	0	0
1719	5	6	12	3d 04:48:41.41000	0d 00:53:14.03000	0.00105467	0.00428654	0.0011886	3.9585	D	5	20/08/2020 21:56		0	0	0	0	0	0	0	0	0	0	0	0	0	0
1720	5	6	12	3d 04:51:26.35000	0d 00:55:58.97000	0.00110914	0.00450187	0.00118883	3.9484	D	5	20/08/2020 21:59		0	0	0	0	0	0	0	0	0	0	0	0	0	0
1721	5	6	12	3d 04:54:13.22000	0d 00:58:45.84000	0.00116424	0.00471916	0.00118868	3.9382	D	5	20/08/2020 22:02		0	0	0	0	0	0	0	0	0	0	0	0	0	0
1722	5	6	12	3d 04:57:05.40000	0d 01:01:38.02000	0.00122109	0.00494278	0.0011886	3.9281	D	5	20/08/2020 22:05		0	0	0	0	0	0	0	0	0	0	0	0	0	0
1723	5	6	12	3d 04:59:52.92000	0d 01:04:25.54000	0.00127641	0.00515979	0.00118875	3.9181	D	5	20/08/2020 22:08		0	0	0	0	0	0	0	0	0	0	0	0	0	0
1724	5	6	12	3d 05:02:46.61000	0d 01:07:19.23000	0.00133376	0.00538422	0.00118883	3.908	D	5	20/08/2020 22:11		0	0	0	0	0	0	0	0	0	0	0	0	0	0
1725	5	6	12	3d 05:05:38.76000	0d 01:10:11.38000	0.0013906	0.00560608	0.00118883	3.8979	D	5	20/08/2020 22:13		0	0	0	0	0	0	0	0	0	0	0	0	0	0
1726	5	6	12	3d 05:08:34.54000	0d 01:13:07.16000	0.00144864	0.00583205	0.00118868	3.8878	D	5	20/08/2020 22:16		0	0	0	0	0	0	0	0	0	0	0	0	0	0
1727	5	6	12	3d 05:11:36.06000	0d 01:16:08.68000	0.00150858	0.00606479	0.00118868	3.8778	D	5	20/08/2020 22:19		0	0	0	0	0	0	0	0	0	0	0	0	0	0
1728	5	6	12	3d 05:14:40.59000	0d 01:19:13.21000	0.00156951	0.00630077	0.00118868	3.8677	D	5	20/08/2020 22:22		0	0	0	0	0	0	0	0	0	0	0	0	0	0
1729	5	6	12	3d 05:17:48.08000	0d 01:22:20.70000	0.00163142	0.00653991	0.00118875	3.8576	D	5	20/08/2020 22:26		0	0	0	0	0	0	0	0	0	0	0	0	0	0
1730	5	6	12	3d 05:21:02.99000	0d 01:25:35.61000	0.00169578	0.00678787	0.00118883	3.8476	D	5	20/08/2020 22:29		0	0	0	0	0	0	0	0	0	0	0	0	0	0
1731	5	6	12	3d 05:24:25.04000	0d 01:28:57.66000	0.0017625	0.00704424	0.00118875	3.8375	D	5	20/08/2020 22:32		0	0	0	0	0	0	0	0	0	0	0	0	0	0
1732	5	6	12	3d 05:27:59.56000	0d 01:32:32.18000	0.00183334	0.00731572	0.00118868	3.8274	D	5	20/08/2020 22:36		0	0	0	0	0	0	0	0	0	0	0	0	0	0
1733	5	6	12	3d 05:31:42.93000	0d 01:36:15.55000	0.00190709	0.00759765	0.0011886	3.8173	D	5	20/08/2020 22:39		0	0	0	0	0	0	0	0	0	0	0	0	0	0
1734	5	6	12	3d 05:35:40.45000	0d 01:40:13.07000	0.00198552	0.00789666	0.00118875	3.8073	D	5	20/08/2020 22:43		0	0	0	0	0	0	0	0	0	0	0	0	0	0
1735	5	6	12	3d 05:39:54.55000	0d 01:44:27.17000	0.00206943	0.00821569	0.0011886	3.7972	D	5	20/08/2020 22:48		0	0	0	0	0	0	0	0	0	0	0	0	0	0
1736	5	6	12	3d 05:44:30.48000	0d 01:49:03.10000	0.00216054	0.00856121	0.00118845	3.787	D	5	20/08/2020 22:52		0	0	0	0	0	0	0	0	0	0	0	0	0	0
1737	5	6	12	3d 05:49:30.48000	0d 01:54:03.10000	0.0022596	0.00893588	0.00118883	3.7771	D	1	20/08/2020 22:57		0	0	0	0	0	0	0	0	0	0	0	0	0	0
1738	5	6	12	3d 05:54:30.48000	0d 01:59:03.10000	0.00235866	0.00930958	0.00118868	3.7675	D	1	20/08/2020 23:02		0	0	0	0	0	0	0	0	0	0	0	0	0	0
1739	5	6	12	3d 05:59:30.48000	0d 02:04:03.10000	0.00245772	0.00968238	0.0011886	3.7591	D	1	20/08/2020 23:07		0	0	0	0	0	0	0	0	0	0	0	0	0	0
1740	5	6	12	3d 06:04:30.48000	0d 02:09:03.10000	0.00255678	0.0100544	0.0011886	3.7511	D	1	20/08/2020 23:12		0	0	0	0	0	0	0	0	0	0	0	0	0	0
1741	5	6	12	3d 06:09:30.48000	0d 02:14:03.10000	0.00265584	0.0104256	0.0011886	3.7436	D	1	20/08/2020 23:17		0	0	0	0	0	0	0	0	0	0	0	0	0	0
1742	5	6	12	3d 06:14:30.48000	0d 02:19:03.10000	0.0027549	0.0107961	0.00118868	3.7363	D	1	20/08/2020 23:22		0	0	0	0	0	0	0	0	0	0	0	0	0	0
1743	5	6	12	3d 06:19:30.48000	0d 02:24:03.10000	0.00285396	0.0111658	0.00118868	3.7295	D	1	20/08/2020 23:27		0	0	0	0	0	0	0	0	0	0	0	0	0	0
1744	5	6	12	3d 06:24:30.48000	0d 02:29:03.10000	0.00295302	0.0115349	0.00118883	3.722	D	1	20/08/2020 23:32		0	0	0	0	0	0	0	0	0	0	0	0	0	0
1745	5	6	12	3d 06:29:30.48000	0d 02:34:03.10000	0.00305208	0.0119032	0.00118875	3.715	D	1	20/08/2020 23:37		0	0	0	0	0	0	0	0	0	0	0	0	0	0
1746	5	6	12	3d 06:34:30.48000	0d 02:39:03.10000	0.00315114	0.0122709	0.0011886	3.7073	D	1	20/08/2020 23:42		0	0	0	0	0	0	0	0	0	0	0	0	0	0
1747	5	6	12	3d 06:39:30.48000	0d 02:44:03.10000	0.0032502	0.0126378	0.00118891	3.6999	D	1	20/08/2020 23:47		0	0	0	0	0	0	0	0	0	0	0	0	0	0
1748	5	6	12	3d 06:44:30.48000	0d 02:49:03.10000	0.00334926	0.0130039	0.00118868	3.6913	D	1	20/08/2020 23:52		0	0	0	0	0	0	0	0	0	0	0	0	0	0
1749	5	6	12	3d 06:49:30.48000	0d 02:54:03.10000	0.00344832	0.0133691	0.00118875	3.6826	D	1	20/08/2020 23:57		0	0	0	0	0	0	0	0	0	0	0	0	0	0
1750	5	6	12	3d 06:54:30.48000	0d 02:59:03.10000	0.00354738	0.0137335	0.00118853	3.673	D	1	21/08/2020 00:02		0	0	0	0	0	0	0	0	0	0	0	0	0	0
1751	5	6	12	3d 06:59:19.69000	0d 03:03:52.31000	0.00364288	0.0140838	0.00118898	3.6628	D	5	21/08/2020 00:07		0	0	0	0	0	0	0	0	0	0	0	0	0	0
1752	5	6	12	3d 07:03:40.63000	0d 03:08:13.25000	0.00372904	0.014399	0.00118868	3.6527	D	5	21/08/2020 00:11		0	0	0	0	0	0	0	0	0	0	0	0	0	0
1753	5	6	12	3d 07:07:31.95000	0d 03:12:04.57000	0.00380543	0.0146776	0.00118883	3.6426	D	5	21/08/2020 00:15		0	0	0	0	0	0	0	0	0	0	0	0	0	0
1754	5	6	12	3d 07:10:56.78000	0d 03:15:29.40000	0.00387306	0.0149236	0.00118875	3.6326	D	5	21/08/2020 00:19		0	0	0	0	0	0	0	0	0	0	0	0	0	0
1755	5	6	12	3d 07:14:05.68000	0d 03:18:38.30000	0.00393544	0.0151499	0.00118875	3.6225	D	5	21/08/2020 00:22		0	0	0	0	0	0	0	0	0	0	0	0	0	0
1756	5	6	12	3d 07:16:49.74000	0d 03:21:22.36000	0.00398961	0.0153459	0.00118868	3.6124	D	5	21/08/2020 00:25		0	0	0	0	0	0	0	0	0	0	0	0	0	0
1757	5	6	12	3d 07:19:12.96000	0d 03:23:45.58000	0.0040369	0.0155165	0.00118868	3.6023	D	5	21/08/2020 00:27		0	0	0	0	0	0	0	0	0	0	0	0	0	0
1758	5	6	12	3d 07:21:21.79000	0d 03:25:54.41000	0.00407944	0.0156695	0.00118891	3.5923	D	5	21/08/2020 00:29		0	0	0	0	0	0	0	0	0	0	0	0	0	0
1759	5	6	12	3d 07:23:19.23000	0d 03:27:51.85000	0.00411822	0.0158087	0.00118875	3.5822	D	5	21/08/2020 00:31		0	0	0	0	0	0	0	0	0	0	0	0	0	0
1760	5	6	12	3d 07:25:02.32000	0d 03:29:34.94000	0.00415226	0.0159304	0.00118883	3.5721	D	5	21/08/2020 00:33		0	0	0	0	0	0	0	0	0	0	0	0	0	0
1761	5	6	12	3d 07:26:34.62000	0d 03:31:07.24000	0.00418274	0.0160392	0.00118868	3.5621	D	5	21/08/2020 00:34		0	0	0	0	0	0	0	0	0	0	0	0	0	0
1762	5	6	12	3d 07:27:55.05000	0d 03:32:27.67000	0.00420929	0.0161336	0.00118891	3.552	D	5	21/08/2020 00:36		0	0	0	0	0	0	0	0	0	0	0	0	0	0
1763	5	6	12	3d 07:29:10.07000	0d 03:33:42.69000	0.00423407	0.0162215	0.00118868	3.5419	D	5	21/08/2020 00:37		0	0	0	0	0	0	0	0	0	0	0	0	0	0
1764	5	6	12	3d 07:30:16.46000	0d 03:34:49.08000	0.00425599	0.016299	0.00118868	3.5319	D	5	21/08/2020 00:38		0	0	0	0	0	0	0	0	0	0	0	0	0	0
1765	5	6	12	3d 07:31:24.47000	0d 03:35:57.09000	0.00427845	0.0163782	0.0011886	3.5216	D	5	21/08/2020 00:39		0	0	0	0	0	0	0	0	0	0	0	0	0	0
1766	5	6	12	3d 07:32:30.64000	0d 03:37:03.26000	0.00430029	0.0164551	0.00118853	3.5114	D	5	21/08/2020 00:40		0	0	0	0	0	0	0	0	0	0	0	0	0	0
1767	5	6	12	3d 07:33:40.74000	0d 03:38:13.36000	0.00432344	0.0165362	0.0011886	3.5013	D	5	21/08/2020 00:41		0	0	0	0	0	0	0	0	0	0	0	0	0	0
1768	5	6	12	3d 07:35:13.14000	0d 03:39:45.76000	0.00435395	0.0166429	0.00118891	3.4911	D	5	21/08/2020 00:43		0	0	0	0	0	0	0	0	0	0	0	0	0	0
1769	5	6	12	3d 07:37:54.48000	0d 03:42:27.10000	0.00440723	0.0168286	0.00118891	3.481	D	5	21/08/2020 00:46		0	0	0	0	0	0	0	0	0	0	0	0	0	0
1770	5	6	12	3d 07:40:43.63000	0d 03:45:16.25000	0.00446308	0.0170228	0.00118875	3.471	D	5	21/08/2020 00:49		0	0	0	0	0	0	0	0	0	0	0	0	0	0
1771	5	6	12	3d 07:44:24.10000	0d 03:48:56.72000	0.00453588	0.0172751	0.00118883	3.4609	D	5	21/08/2020 00:52		0	0	0	0	0	0	0	0	0	0	0	0	0	0
1772	5	6	12	3d 07:47:17.23000	0d 03:51:49.85000	0.00459305	0.0174727	0.00118891	3.4508	D	5	21/08/2020 00:55		0	0	0	0	0	0	0	0	0	0	0	0	0	0
1773	5	6	12	3d 07:50:16.39000	0d 03:54:49.01000	0.00465221	0.0176765	0.00118853	3.4408	D	5	21/08/2020 00:58		0	0	0	0	0	0	0	0	0	0	0	0	0	0
1774	5	6	12	3d 07:52:37.97000	0d 03:57:10.59000	0.00469896	0.0178372	0.0011886	3.4307	D	5	21/08/2020 01:00		0	0	0	0	0	0	0	0	0	0	0	0	0	0
1775	5	6	12	3d 07:54:31.77000	0d 03:59:04.39000	0.00473653	0.0179659	0.00118875	3.4205	D	5	21/08/2020 01:02		0	0	0	0	0	0	0	0	0	0	0	0	0	0
1776	5	6	12	3d 07:56:05.99000	0d 04:00:38.61000	0.00476764	0.0180722	0.00118868	3.4104	D	5	21/08/2020 01:04		0	0	0	0	0	0	0	0	0	0	0	0	0	0
1777	5	6	12	3d 07:57:27.74000	0d 04:02:00.36000	0.00479464	0.0181641	0.00118891	3.4003	D	5	21/08/2020 01:05		0	0	0	0	0	0	0	0	0	0	0	0	0	0
1778	5	6	12	3d 07:58:37.59000	0d 04:03:10.21000	0.0048177	0.0182424	0.00118875	3.3902	D	5	21/08/2020 01:06		0	0	0	0	0	0	0	0	0	0	0	0	0	0
1779	5	6	12	3d 07:59:32.48000	0d 04:04:05.10000	0.00483583	0.0183038	0.00118868	3.3802	D	5	21/08/2020 01:07		0	0	0	0	0	0	0	0	0	0	0	0	0	0
1780	5	6	12	3d 08:00:17.15000	0d 04:04:49.77000	0.00485058	0.0183536	0.00118883	3.3698	D	5	21/08/2020 01:08		0	0	0	0	0	0	0	0	0	0	0	0	0	0
1781	5	6	12	3d 08:00:58.17000	0d 04:05:30.79000	0.00486412	0.0183992	0.00118875	3.3597	D	5	21/08/2020 01:09		0	0	0	0	0	0	0	0	0	0	0	0	0	0
1782	5	6	12	3d 08:01:32.99000	0d 04:06:05.61000	0.00487562	0.0184377	0.00118868	3.3497	D	5	21/08/2020 01:09		0	0	0	0	0	0	0	0	0	0	0	0	0	0
1783	5	6	12	3d 08:02:03.65000	0d 04:06:36.27000	0.00488574	0.0184716	0.00118883	3.3396	D	5	21/08/2020 01:10		0	0	0	0	0	0	0	0	0	0	0	0	0	0
1784	5	6	12	3d 08:02:29.95000	0d 04:07:02.57000	0.00489443	0.0185006	0.00118875	3.3294	D	5	21/08/2020 01:10		0	0	0	0	0	0	0	0	0	0	0	0	0	0
1785	5	6	12	3d 08:02:54.06000	0d 04:07:26.68000	0.00490239	0.018527	0.00118875	3.3193	D	5	21/08/2020 01:11		0	0	0	0	0	0	0	0	0	0	0	0	0	0
1786	5	6	12	3d 08:03:14.70000	0d 04:07:47.32000	0.00490921	0.0185496	0.00118875	3.3092	D	5	21/08/2020 01:11		0	0	0	0	0	0	0	0	0	0	0	0	0	0
1787	5	6	12	3d 08:03:33.73000	0d 04:08:06.35000	0.00491549	0.0185704	0.00118875	3.2992	D	5	21/08/2020 01:11		0	0	0	0	0	0	0	0	0	0	0	0	0	0
1788	5	6	12	3d 08:03:50.74000	0d 04:08:23.36000	0.00492111	0.0185889	0.0011886	3.2889	D	5	21/08/2020 01:12		0	0	0	0	0	0	0	0	0	0	0	0	0	0
1789	5	6	12	3d 08:04:06.23000	0d 04:08:38.85000	0.00492622	0.0186057	0.00118883	3.2789	D	5	21/08/2020 01:12		0	0	0	0	0	0	0	0	0	0	0	0	0	0
1790	5	6	12	3d 08:04:20.63000	0d 04:08:53.25000	0.00493098	0.0186213	0.00118845	3.2686	D	5	21/08/2020 01:12		0	0	0	0	0	0	0	0	0	0	0	0	0	0
1791	5	6	12	3d 08:04:33.72000	0d 04:09:06.34000	0.0049353	0.0186354	0.00118875	3.2584	D	5	21/08/2020 01:12		0	0	0	0	0	0	0	0	0	0	0	0	0	0
1792	5	6	12	3d 08:04:45.65000	0d 04:09:18.27000	0.00493924	0.0186482	0.00118883	3.2482	D	5	21/08/2020 01:13		0	0	0	0	0	0	0	0	0	0	0	0	0	0
1793	5	6	12	3d 08:04:57.08000	0d 04:09:29.70000	0.00494301	0.0186604	0.00118868	3.238	D	5	21/08/2020 01:13		0	0	0	0	0	0	0	0	0	0	0	0	0	0
1794	5	6	12	3d 08:05:07.47000	0d 04:09:40.09000	0.00494644	0.0186715	0.00118868	3.2277	D	5	21/08/2020 01:13		0	0	0	0	0	0	0	0	0	0	0	0	0	0
1795	5	6	12	3d 08:05:17.59000	0d 04:09:50.21000	0.00494978	0.0186823	0.00118875	3.2177	D	5	21/08/2020 01:13		0	0	0	0	0	0	0	0	0	0	0	0	0	0
1796	5	6	12	3d 08:05:27.13000	0d 04:09:59.75000	0.00495293	0.0186924	0.00118883	3.2074	D	5	21/08/2020 01:13		0	0	0	0	0	0	0	0	0	0	0	0	0	0
1797	5	6	12	3d 08:05:36.52000	0d 04:10:09.14000	0.00495603	0.0187023	0.00118883	3.1974	D	5	21/08/2020 01:13		0	0	0	0	0	0	0	0	0	0	0	0	0	0
1798	5	6	12	3d 08:05:45.10000	0d 04:10:17.72000	0.00495887	0.0187114	0.0011886	3.187	D	5	21/08/2020 01:14		0	0	0	0	0	0	0	0	0	0	0	0	0	0
1799	5	6	12	3d 08:05:53.43000	0d 04:10:26.05000	0.00496162	0.0187201	0.00118891	3.1766	D	5	21/08/2020 01:14		0	0	0	0	0	0	0	0	0	0	0	0	0	0
1800	5	6	12	3d 08:06:01.33000	0d 04:10:33.95000	0.00496423	0.0187284	0.00118875	3.1664	D	5	21/08/2020 01:14		0	0	0	0	0	0	0	0	0	0	0	0	0	0
1801	5	6	12	3d 08:06:08.37000	0d 04:10:40.99000	0.00496655	0.0187357	0.00118883	3.1562	D	5	21/08/2020 01:14		0	0	0	0	0	0	0	0	0	0	0	0	0	0
1802	5	6	12	3d 08:06:15.03000	0d 04:10:47.65000	0.00496875	0.0187427	0.00118875	3.1461	D	5	21/08/2020 01:14		0	0	0	0	0	0	0	0	0	0	0	0	0	0
1803	5	6	12	3d 08:06:21.39000	0d 04:10:54.01000	0.00497085	0.0187493	0.0011886	3.1359	D	5	21/08/2020 01:14		0	0	0	0	0	0	0	0	0	0	0	0	0	0
1804	5	6	12	3d 08:06:27.48000	0d 04:11:00.10000	0.00497286	0.0187556	0.00118883	3.1257	D	5	21/08/2020 01:14		0	0	0	0	0	0	0	0	0	0	0	0	0	0
1805	5	6	12	3d 08:06:33.21000	0d 04:11:05.83000	0.00497475	0.0187615	0.0011886	3.1156	D	5	21/08/2020 01:14		0	0	0	0	0	0	0	0	0	0	0	0	0	0
1806	5	6	12	3d 08:06:38.88000	0d 04:11:11.50000	0.00497663	0.0187673	0.0011886	3.1052	D	5	21/08/2020 01:14		0	0	0	0	0	0	0	0	0	0	0	0	0	0
1807	5	6	12	3d 08:06:44.31000	0d 04:11:16.93000	0.00497842	0.0187729	0.00118875	3.095	D	5	21/08/2020 01:15		0	0	0	0	0	0	0	0	0	0	0	0	0	0
1808	5	6	12	3d 08:06:49.58000	0d 04:11:22.20000	0.00498016	0.0187782	0.00118875	3.0848	D	5	21/08/2020 01:15		0	0	0	0	0	0	0	0	0	0	0	0	0	0
1809	5	6	12	3d 08:06:54.64000	0d 04:11:27.26000	0.00498183	0.0187834	0.00118868	3.0745	D	5	21/08/2020 01:15		0	0	0	0	0	0	0	0	0	0	0	0	0	0
1810	5	6	12	3d 08:06:59.39000	0d 04:11:32.01000	0.0049834	0.0187882	0.00118883	3.0645	D	5	21/08/2020 01:15		0	0	0	0	0	0	0	0	0	0	0	0	0	0
1811	5	6	12	3d 08:07:03.99000	0d 04:11:36.61000	0.00498492	0.0187928	0.00118891	3.0544	D	5	21/08/2020 01:15		0	0	0	0	0	0	0	0	0	0	0	0	0	0
1812	5	6	12	3d 08:07:08.42000	0d 04:11:41.04000	0.00498638	0.0187973	0.00118853	3.0442	D	5	21/08/2020 01:15		0	0	0	0	0	0	0	0	0	0	0	0	0	0
1813	5	6	12	3d 08:07:12.74000	0d 04:11:45.36000	0.00498781	0.0188016	0.00118868	3.0338	D	5	21/08/2020 01:15		0	0	0	0	0	0	0	0	0	0	0	0	0	0
1814	5	6	12	3d 08:07:16.99000	0d 04:11:49.61000	0.00498921	0.0188059	0.00118875	3.0237	D	5	21/08/2020 01:15		0	0	0	0	0	0	0	0	0	0	0	0	0	0
1815	5	6	12	3d 08:07:20.95000	0d 04:11:53.57000	0.00499052	0.0188098	0.00118883	3.0134	D	5	21/08/2020 01:15		0	0	0	0	0	0	0	0	0	0	0	0	0	0
1816	5	6	12	3d 08:07:24.84000	0d 04:11:57.46000	0.0049918	0.0188137	0.00118868	3.0031	D	5	21/08/2020 01:15		0	0	0	0	0	0	0	0	0	0	0	0	0	0
1817	5	6	12	3d 08:07:28.60000	0d 04:12:01.22000	0.00499304	0.0188174	0.00118891	2.9929	D	5	21/08/2020 01:15		0	0	0	0	0	0	0	0	0	0	0	0	0	0
1818	5	6	12	3d 08:07:32.25000	0d 04:12:04.87000	0.00499425	0.018821	0.00118883	2.9827	D	5	21/08/2020 01:15		0	0	0	0	0	0	0	0	0	0	0	0	0	0
1819	5	6	12	3d 08:07:35.70000	0d 04:12:08.32000	0.00499539	0.0188244	0.00118883	2.9725	D	5	21/08/2020 01:15		0	0	0	0	0	0	0	0	0	0	0	0	0	0
1820	5	6	12	3d 08:07:39.09000	0d 04:12:11.71000	0.00499651	0.0188277	0.00118853	2.9624	D	5	21/08/2020 01:15		0	0	0	0	0	0	0	0	0	0	0	0	0	0
1821	5	6	12	3d 08:07:42.40000	0d 04:12:15.02000	0.0049976	0.018831	0.00118891	2.9522	D	5	21/08/2020 01:15		0	0	0	0	0	0	0	0	0	0	0	0	0	0
1822	5	6	12	3d 08:07:45.64000	0d 04:12:18.26000	0.00499867	0.0188341	0.00118875	2.9418	D	5	21/08/2020 01:16		0	0	0	0	0	0	0	0	0	0	0	0	0	0
1823	5	6	12	3d 08:07:48.86000	0d 04:12:21.48000	0.00499973	0.0188372	0.00118868	2.9316	D	5	21/08/2020 01:16		0	0	0	0	0	0	0	0	0	0	0	0	0	0
1824	5	6	12	3d 08:07:51.92000	0d 04:12:24.54000	0.00500074	0.0188402	0.00118868	2.9213	D	5	21/08/2020 01:16		0	0	0	0	0	0	0	0	0	0	0	0	0	0
1825	5	6	12	3d 08:07:54.88000	0d 04:12:27.50000	0.00500172	0.0188431	0.00118868	2.911	D	5	21/08/2020 01:16		0	0	0	0	0	0	0	0	0	0	0	0	0	0
1826	5	6	12	3d 08:07:57.83000	0d 04:12:30.45000	0.0050027	0.0188459	0.00118868	2.9006	D	5	21/08/2020 01:16		0	0	0	0	0	0	0	0	0	0	0	0	0	0
1827	5	6	12	3d 08:08:00.69000	0d 04:12:33.31000	0.00500364	0.0188486	0.0011886	2.8902	D	5	21/08/2020 01:16		0	0	0	0	0	0	0	0	0	0	0	0	0	0
1828	5	6	12	3d 08:08:03.50000	0d 04:12:36.12000	0.00500457	0.0188513	0.0011886	2.8798	D	5	21/08/2020 01:16		0	0	0	0	0	0	0	0	0	0	0	0	0	0
1829	5	6	12	3d 08:08:06.25000	0d 04:12:38.87000	0.00500548	0.0188539	0.00118868	2.8698	D	5	21/08/2020 01:16		0	0	0	0	0	0	0	0	0	0	0	0	0	0
1830	5	6	12	3d 08:08:08.90000	0d 04:12:41.52000	0.00500635	0.0188564	0.00118868	2.8592	D	5	21/08/2020 01:16		0	0	0	0	0	0	0	0	0	0	0	0	0	0
1831	5	6	12	3d 08:08:11.58000	0d 04:12:44.20000	0.00500724	0.0188589	0.00118875	2.8487	D	5	21/08/2020 01:16		0	0	0	0	0	0	0	0	0	0	0	0	0	0
1832	5	6	12	3d 08:08:14.15000	0d 04:12:46.77000	0.00500808	0.0188613	0.0011886	2.8382	D	5	21/08/2020 01:16		0	0	0	0	0	0	0	0	0	0	0	0	0	0
1833	5	6	12	3d 08:08:16.67000	0d 04:12:49.29000	0.00500892	0.0188637	0.00118875	2.8278	D	5	21/08/2020 01:16		0	0	0	0	0	0	0	0	0	0	0	0	0	0
1834	5	6	12	3d 08:08:19.12000	0d 04:12:51.74000	0.00500972	0.018866	0.00118883	2.8176	D	5	21/08/2020 01:16		0	0	0	0	0	0	0	0	0	0	0	0	0	0
1835	5	6	12	3d 08:08:21.53000	0d 04:12:54.15000	0.00501052	0.0188682	0.00118914	2.807	D	5	21/08/2020 01:16		0	0	0	0	0	0	0	0	0	0	0	0	0	0
1836	5	6	12	3d 08:08:23.87000	0d 04:12:56.49000	0.00501129	0.0188704	0.00118883	2.7967	D	5	21/08/2020 01:16		0	0	0	0	0	0	0	0	0	0	0	0	0	0
1837	5	6	12	3d 08:08:26.17000	0d 04:12:58.79000	0.00501205	0.0188725	0.00118898	2.7863	D	5	21/08/2020 01:16		0	0	0	0	0	0	0	0	0	0	0	0	0	0
1838	5	6	12	3d 08:08:28.46000	0d 04:13:01.08000	0.00501281	0.0188746	0.0011886	2.7759	D	5	21/08/2020 01:16		0	0	0	0	0	0	0	0	0	0	0	0	0	0
1839	5	6	12	3d 08:08:30.70000	0d 04:13:03.32000	0.00501355	0.0188767	0.00118875	2.7652	D	5	21/08/2020 01:16		0	0	0	0	0	0	0	0	0	0	0	0	0	0
1840	5	6	12	3d 08:08:32.92000	0d 04:13:05.54000	0.00501428	0.0188787	0.00118868	2.7547	D	5	21/08/2020 01:16		0	0	0	0	0	0	0	0	0	0	0	0	0	0
1841	5	6	12	3d 08:08:35.09000	0d 04:13:07.71000	0.005015	0.0188807	0.00118868	2.7442	D	5	21/08/2020 01:16		0	0	0	0	0	0	0	0	0	0	0	0	0	0
1842	5	6	12	3d 08:08:37.23000	0d 04:13:09.85000	0.0050157	0.0188826	0.00118875	2.7338	D	5	21/08/2020 01:16		0	0	0	0	0	0	0	0	0	0	0	0	0	0
1843	5	6	12	3d 08:08:39.31000	0d 04:13:11.93000	0.00501639	0.0188845	0.00118875	2.7231	D	5	21/08/2020 01:16		0	0	0	0	0	0	0	0	0	0	0	0	0	0
1844	5	6	12	3d 08:08:41.36000	0d 04:13:13.98000	0.00501707	0.0188863	0.00118891	2.7126	D	5	21/08/2020 01:16		0	0	0	0	0	0	0	0	0	0	0	0	0	0
1845	5	6	12	3d 08:08:43.36000	0d 04:13:15.98000	0.00501773	0.0188881	0.00118883	2.7024	D	5	21/08/2020 01:16		0	0	0	0	0	0	0	0	0	0	0	0	0	0
1846	5	6	12	3d 08:08:45.28000	0d 04:13:17.90000	0.00501836	0.0188898	0.00118853	2.6923	D	5	21/08/2020 01:17		0	0	0	0	0	0	0	0	0	0	0	0	0	0
1847	5	6	12	3d 08:08:47.18000	0d 04:13:19.80000	0.00501899	0.0188915	0.00118868	2.6818	D	5	21/08/2020 01:17		0	0	0	0	0	0	0	0	0	0	0	0	0	0
1848	5	6	12	3d 08:08:49.12000	0d 04:13:21.74000	0.00501963	0.0188932	0.00118875	2.6711	D	5	21/08/2020 01:17		0	0	0	0	0	0	0	0	0	0	0	0	0	0
1849	5	6	12	3d 08:08:51.03000	0d 04:13:23.65000	0.00502026	0.0188949	0.00118883	2.6607	D	5	21/08/2020 01:17		0	0	0	0	0	0	0	0	0	0	0	0	0	0
1850	5	6	12	3d 08:08:52.91000	0d 04:13:25.53000	0.00502088	0.0188965	0.00118883	2.65	D	5	21/08/2020 01:17		0	0	0	0	0	0	0	0	0	0	0	0	0	0
1851	5	6	12	3d 08:08:54.77000	0d 04:13:27.39000	0.0050215	0.0188982	0.0011886	2.6397	D	5	21/08/2020 01:17		0	0	0	0	0	0	0	0	0	0	0	0	0	0
1852	5	6	12	3d 08:08:56.55000	0d 04:13:29.17000	0.00502208	0.0188997	0.00118875	2.6291	D	5	21/08/2020 01:17		0	0	0	0	0	0	0	0	0	0	0	0	0	0
1853	5	6	12	3d 08:08:58.37000	0d 04:13:30.99000	0.00502269	0.0189013	0.00118853	2.6183	D	5	21/08/2020 01:17		0	0	0	0	0	0	0	0	0	0	0	0	0	0
1854	5	6	12	3d 08:09:00.21000	0d 04:13:32.83000	0.00502329	0.0189029	0.00118891	2.6078	D	5	21/08/2020 01:17		0	0	0	0	0	0	0	0	0	0	0	0	0	0
1855	5	6	12	3d 08:09:01.94000	0d 04:13:34.56000	0.00502386	0.0189044	0.00118868	2.5972	D	5	21/08/2020 01:17		0	0	0	0	0	0	0	0	0	0	0	0	0	0
1856	5	6	12	3d 08:09:03.68000	0d 04:13:36.30000	0.00502444	0.0189058	0.0011886	2.5867	D	5	21/08/2020 01:17		0	0	0	0	0	0	0	0	0	0	0	0	0	0
1857	5	6	12	3d 08:09:05.42000	0d 04:13:38.04000	0.00502501	0.0189073	0.00118883	2.5763	D	5	21/08/2020 01:17		0	0	0	0	0	0	0	0	0	0	0	0	0	0
1858	5	6	12	3d 08:09:07.12000	0d 04:13:39.74000	0.00502557	0.0189088	0.00118853	2.5655	D	5	21/08/2020 01:17		0	0	0	0	0	0	0	0	0	0	0	0	0	0
1859	5	6	12	3d 08:09:08.81000	0d 04:13:41.43000	0.00502613	0.0189102	0.0011886	2.5551	D	5	21/08/2020 01:17		0	0	0	0	0	0	0	0	0	0	0	0	0	0
1860	5	6	12	3d 08:09:10.44000	0d 04:13:43.06000	0.00502667	0.0189116	0.00118883	2.5446	D	5	21/08/2020 01:17		0	0	0	0	0	0	0	0	0	0	0	0	0	0
1861	5	6	12	3d 08:09:12.07000	0d 04:13:44.69000	0.00502721	0.0189129	0.00118868	2.5342	D	5	21/08/2020 01:17		0	0	0	0	0	0	0	0	0	0	0	0	0	0
1862	5	6	12	3d 08:09:13.76000	0d 04:13:46.38000	0.00502777	0.0189144	0.00118853	2.5234	D	5	21/08/2020 01:17		0	0	0	0	0	0	0	0	0	0	0	0	0	0
1863	5	6	12	3d 08:09:15.41000	0d 04:13:48.03000	0.00502831	0.0189157	0.0011886	2.5129	D	5	21/08/2020 01:17		0	0	0	0	0	0	0	0	0	0	0	0	0	0
1864	5	6	12	3d 08:09:16.99000	0d 04:13:49.61000	0.00502883	0.018917	0.00118891	2.5025	D	5	21/08/2020 01:17		0	0	0	0	0	0	0	0	0	0	0	0	0	0
1865	5	6	12	3d 08:09:17.34000	0d 04:13:49.96000	0.00502895	0.0189173	0.00118875	2.5	D	133	21/08/2020 01:17		0	0	0	0	0	0	0	0	0	0	0	0	0	0
1866	5	6	13	3d 08:09:17.35000	0d 00:00:00.01000	0	0	0	2.62	R	0	21/08/2020 01:17		0	0	0	0	0	0	0	0	0	0	0	0	0	0
1867	5	6	13	3d 08:09:19.35000	0d 00:00:02.01000	0	0	0	2.8032	R	1	21/08/2020 01:17		0	0	0	0	0	0	0	0	0	0	0	0	0	0
1868	5	6	13	3d 08:09:21.35000	0d 00:00:04.01000	0	0	0	2.9174	R	1	21/08/2020 01:17		0	0	0	0	0	0	0	0	0	0	0	0	0	0
1869	5	6	13	3d 08:09:23.35000	0d 00:00:06.01000	0	0	0	3.0077	R	1	21/08/2020 01:17		0	0	0	0	0	0	0	0	0	0	0	0	0	0
1870	5	6	13	3d 08:09:25.35000	0d 00:00:08.01000	0	0	0	3.0834	R	1	21/08/2020 01:17		0	0	0	0	0	0	0	0	0	0	0	0	0	0
1871	5	6	13	3d 08:09:27.34000	0d 00:00:10.00000	0	0	0	3.1469	R	129	21/08/2020 01:17		0	0	0	0	0	0	0	0	0	0	0	0	0	0
1872	6	7	9	3d 08:09:27.38000	0d 00:00:00.04000	0.00000001	0.00000004	0.0011899	3.2963	C	0	21/08/2020 01:17		0	0	0	0	0	0	0	0	0	0	0	0	0	0
1873	6	7	9	3d 08:09:27.54000	0d 00:00:00.20000	0.00000007	0.00000022	0.00118853	3.3169	C	5	21/08/2020 01:17		0	0	0	0	0	0	0	0	0	0	0	0	0	0
1874	6	7	9	3d 08:09:27.71000	0d 00:00:00.37000	0.00000012	0.0000004	0.0011886	3.3356	C	5	21/08/2020 01:17		0	0	0	0	0	0	0	0	0	0	0	0	0	0
1875	6	7	9	3d 08:09:27.89000	0d 00:00:00.55000	0.00000018	0.0000006	0.00118853	3.353	C	5	21/08/2020 01:17		0	0	0	0	0	0	0	0	0	0	0	0	0	0
1876	6	7	9	3d 08:09:28.09000	0d 00:00:00.75000	0.00000025	0.00000083	0.00118868	3.3704	C	5	21/08/2020 01:17		0	0	0	0	0	0	0	0	0	0	0	0	0	0
1877	6	7	9	3d 08:09:28.30000	0d 00:00:00.96000	0.00000032	0.00000106	0.00118868	3.387	C	5	21/08/2020 01:17		0	0	0	0	0	0	0	0	0	0	0	0	0	0
1878	6	7	9	3d 08:09:28.52000	0d 00:00:01.18000	0.00000039	0.00000131	0.00118875	3.4032	C	5	21/08/2020 01:17		0	0	0	0	0	0	0	0	0	0	0	0	0	0
1879	6	7	9	3d 08:09:28.75000	0d 00:00:01.41000	0.00000047	0.00000157	0.00118853	3.4194	C	5	21/08/2020 01:17		0	0	0	0	0	0	0	0	0	0	0	0	0	0
1880	6	7	9	3d 08:09:28.98000	0d 00:00:01.64000	0.00000054	0.00000183	0.0011886	3.4347	C	5	21/08/2020 01:17		0	0	0	0	0	0	0	0	0	0	0	0	0	0
1881	6	7	9	3d 08:09:29.22000	0d 00:00:01.88000	0.00000062	0.0000021	0.00118883	3.4499	C	5	21/08/2020 01:17		0	0	0	0	0	0	0	0	0	0	0	0	0	0
1882	6	7	9	3d 08:09:29.47000	0d 00:00:02.13000	0.0000007	0.00000238	0.00118868	3.465	C	5	21/08/2020 01:17		0	0	0	0	0	0	0	0	0	0	0	0	0	0
1883	6	7	9	3d 08:09:29.73000	0d 00:00:02.39000	0.00000079	0.00000268	0.00118875	3.4801	C	5	21/08/2020 01:17		0	0	0	0	0	0	0	0	0	0	0	0	0	0
1884	6	7	9	3d 08:09:29.99000	0d 00:00:02.65000	0.00000087	0.00000298	0.00118875	3.4945	C	5	21/08/2020 01:17		0	0	0	0	0	0	0	0	0	0	0	0	0	0
1885	6	7	9	3d 08:09:30.26000	0d 00:00:02.92000	0.00000096	0.00000329	0.00118868	3.5088	C	5	21/08/2020 01:17		0	0	0	0	0	0	0	0	0	0	0	0	0	0
1886	6	7	9	3d 08:09:30.55000	0d 00:00:03.21000	0.00000106	0.00000363	0.00118875	3.5233	C	5	21/08/2020 01:17		0	0	0	0	0	0	0	0	0	0	0	0	0	0
1887	6	7	9	3d 08:09:30.85000	0d 00:00:03.51000	0.00000116	0.00000398	0.00118875	3.5377	C	5	21/08/2020 01:17		0	0	0	0	0	0	0	0	0	0	0	0	0	0
1888	6	7	9	3d 08:09:31.15000	0d 00:00:03.81000	0.00000126	0.00000433	0.00118853	3.5511	C	5	21/08/2020 01:17		0	0	0	0	0	0	0	0	0	0	0	0	0	0
1889	6	7	9	3d 08:09:31.46000	0d 00:00:04.12000	0.00000136	0.0000047	0.00118875	3.5644	C	5	21/08/2020 01:17		0	0	0	0	0	0	0	0	0	0	0	0	0	0
1890	6	7	9	3d 08:09:31.79000	0d 00:00:04.45000	0.00000147	0.00000509	0.00118883	3.5773	C	5	21/08/2020 01:17		0	0	0	0	0	0	0	0	0	0	0	0	0	0
1891	6	7	9	3d 08:09:32.14000	0d 00:00:04.80000	0.00000158	0.0000055	0.0011886	3.5904	C	5	21/08/2020 01:17		0	0	0	0	0	0	0	0	0	0	0	0	0	0
1892	6	7	9	3d 08:09:32.51000	0d 00:00:05.17000	0.00000171	0.00000594	0.00118868	3.6033	C	5	21/08/2020 01:17		0	0	0	0	0	0	0	0	0	0	0	0	0	0
1893	6	7	9	3d 08:09:32.92000	0d 00:00:05.58000	0.00000184	0.00000643	0.00118853	3.6161	C	5	21/08/2020 01:17		0	0	0	0	0	0	0	0	0	0	0	0	0	0
1894	6	7	9	3d 08:09:33.36000	0d 00:00:06.02000	0.00000199	0.00000695	0.00118883	3.6284	C	5	21/08/2020 01:17		0	0	0	0	0	0	0	0	0	0	0	0	0	0
1895	6	7	9	3d 08:09:33.84000	0d 00:00:06.50000	0.00000215	0.00000753	0.00118868	3.6402	C	5	21/08/2020 01:17		0	0	0	0	0	0	0	0	0	0	0	0	0	0
1896	6	7	9	3d 08:09:34.38000	0d 00:00:07.04000	0.00000232	0.00000818	0.00118883	3.6521	C	5	21/08/2020 01:17		0	0	0	0	0	0	0	0	0	0	0	0	0	0
1897	6	7	9	3d 08:09:35.03000	0d 00:00:07.69000	0.00000254	0.00000897	0.0011886	3.6634	C	5	21/08/2020 01:17		0	0	0	0	0	0	0	0	0	0	0	0	0	0
1898	6	7	9	3d 08:09:35.80000	0d 00:00:08.46000	0.00000279	0.0000099	0.00118875	3.6744	C	5	21/08/2020 01:17		0	0	0	0	0	0	0	0	0	0	0	0	0	0
1899	6	7	9	3d 08:09:36.78000	0d 00:00:09.44000	0.00000312	0.00001109	0.00118868	3.6852	C	5	21/08/2020 01:17		0	0	0	0	0	0	0	0	0	0	0	0	0	0
1900	6	7	9	3d 08:09:38.14000	0d 00:00:10.80000	0.00000357	0.00001275	0.00118883	3.6956	C	5	21/08/2020 01:17		0	0	0	0	0	0	0	0	0	0	0	0	0	0
1901	6	7	9	3d 08:09:40.11000	0d 00:00:12.77000	0.00000422	0.00001516	0.00118883	3.706	C	5	21/08/2020 01:17		0	0	0	0	0	0	0	0	0	0	0	0	0	0
1902	6	7	9	3d 08:09:43.56000	0d 00:00:16.22000	0.00000536	0.00001938	0.00118891	3.716	C	5	21/08/2020 01:18		0	0	0	0	0	0	0	0	0	0	0	0	0	0
1903	6	7	9	3d 08:09:51.35000	0d 00:00:24.01000	0.00000793	0.00002896	0.00118883	3.7264	C	5	21/08/2020 01:18		0	0	0	0	0	0	0	0	0	0	0	0	0	0
1904	6	7	9	3d 08:10:38.44000	0d 00:01:11.10000	0.00002348	0.00008687	0.00118875	3.7163	C	5	21/08/2020 01:18		0	0	0	0	0	0	0	0	0	0	0	0	0	0
1905	6	7	9	3d 08:11:15.16000	0d 00:01:47.82000	0.0000356	0.00013187	0.00118883	3.7061	C	5	21/08/2020 01:19		0	0	0	0	0	0	0	0	0	0	0	0	0	0
1906	6	7	9	3d 08:12:28.08000	0d 00:03:00.74000	0.00005968	0.00022097	0.0011886	3.696	C	5	21/08/2020 01:20		0	0	0	0	0	0	0	0	0	0	0	0	0	0
1907	6	7	9	3d 08:16:29.62000	0d 00:07:02.28000	0.00013944	0.00051523	0.00118868	3.686	C	5	21/08/2020 01:24		0	0	0	0	0	0	0	0	0	0	0	0	0	0
1908	6	7	9	3d 08:21:29.62000	0d 00:12:02.28000	0.0002385	0.00088033	0.00118883	3.6858	C	1	21/08/2020 01:29		0	0	0	0	0	0	0	0	0	0	0	0	0	0
1909	6	7	9	3d 08:26:29.62000	0d 00:17:02.28000	0.00033756	0.00124558	0.00118883	3.6886	C	1	21/08/2020 01:34		0	0	0	0	0	0	0	0	0	0	0	0	0	0
1910	6	7	9	3d 08:31:29.62000	0d 00:22:02.28000	0.00043662	0.00161114	0.00118853	3.6918	C	1	21/08/2020 01:39		0	0	0	0	0	0	0	0	0	0	0	0	0	0
1911	6	7	9	3d 08:36:29.62000	0d 00:27:02.28000	0.00053568	0.00197706	0.0011886	3.6956	C	1	21/08/2020 01:44		0	0	0	0	0	0	0	0	0	0	0	0	0	0
1912	6	7	9	3d 08:41:29.62000	0d 00:32:02.28000	0.00063474	0.00234335	0.00118868	3.6999	C	1	21/08/2020 01:49		0	0	0	0	0	0	0	0	0	0	0	0	0	0
1913	6	7	9	3d 08:46:29.62000	0d 00:37:02.28000	0.0007338	0.00271006	0.0011886	3.7037	C	1	21/08/2020 01:54		0	0	0	0	0	0	0	0	0	0	0	0	0	0
1914	6	7	9	3d 08:51:29.62000	0d 00:42:02.28000	0.00083286	0.00307719	0.00118891	3.7084	C	1	21/08/2020 01:59		0	0	0	0	0	0	0	0	0	0	0	0	0	0
1915	6	7	9	3d 08:56:29.62000	0d 00:47:02.28000	0.00093192	0.00344478	0.00118868	3.7133	C	1	21/08/2020 02:04		0	0	0	0	0	0	0	0	0	0	0	0	0	0
1916	6	7	9	3d 09:01:29.62000	0d 00:52:02.28000	0.00103098	0.00381286	0.00118883	3.7182	C	1	21/08/2020 02:09		0	0	0	0	0	0	0	0	0	0	0	0	0	0
1917	6	7	9	3d 09:06:29.62000	0d 00:57:02.28000	0.00113004	0.00418144	0.00118868	3.7235	C	1	21/08/2020 02:14		0	0	0	0	0	0	0	0	0	0	0	0	0	0
1918	6	7	9	3d 09:11:29.62000	0d 01:02:02.28000	0.0012291	0.00455055	0.00118853	3.7288	C	1	21/08/2020 02:19		0	0	0	0	0	0	0	0	0	0	0	0	0	0
1919	6	7	9	3d 09:16:29.62000	0d 01:07:02.28000	0.00132816	0.0049202	0.0011886	3.7342	C	1	21/08/2020 02:24		0	0	0	0	0	0	0	0	0	0	0	0	0	0
1920	6	7	9	3d 09:21:29.62000	0d 01:12:02.28000	0.00142722	0.00529038	0.00118868	3.7395	C	1	21/08/2020 02:29		0	0	0	0	0	0	0	0	0	0	0	0	0	0
1921	6	7	9	3d 09:26:29.62000	0d 01:17:02.28000	0.00152628	0.00566109	0.00118875	3.7447	C	1	21/08/2020 02:34		0	0	0	0	0	0	0	0	0	0	0	0	0	0
1922	6	7	9	3d 09:31:29.62000	0d 01:22:02.28000	0.00162534	0.00603233	0.00118883	3.7502	C	1	21/08/2020 02:39		0	0	0	0	0	0	0	0	0	0	0	0	0	0
1923	6	7	9	3d 09:36:29.62000	0d 01:27:02.28000	0.0017244	0.00640408	0.00118868	3.7552	C	1	21/08/2020 02:44		0	0	0	0	0	0	0	0	0	0	0	0	0	0
1924	6	7	9	3d 09:41:29.62000	0d 01:32:02.28000	0.00182346	0.00677634	0.0011886	3.7606	C	1	21/08/2020 02:49		0	0	0	0	0	0	0	0	0	0	0	0	0	0
1925	6	7	9	3d 09:46:29.62000	0d 01:37:02.28000	0.00192252	0.00714912	0.00118875	3.7656	C	1	21/08/2020 02:54		0	0	0	0	0	0	0	0	0	0	0	0	0	0
1926	6	7	9	3d 09:51:29.62000	0d 01:42:02.28000	0.00202158	0.00752241	0.00118875	3.771	C	1	21/08/2020 02:59		0	0	0	0	0	0	0	0	0	0	0	0	0	0
1927	6	7	9	3d 09:56:29.62000	0d 01:47:02.28000	0.00212064	0.00789623	0.00118853	3.7763	C	1	21/08/2020 03:04		0	0	0	0	0	0	0	0	0	0	0	0	0	0
1928	6	7	9	3d 10:01:29.62000	0d 01:52:02.28000	0.0022197	0.00827059	0.0011886	3.7818	C	1	21/08/2020 03:09		0	0	0	0	0	0	0	0	0	0	0	0	0	0
1929	6	7	9	3d 10:06:29.62000	0d 01:57:02.28000	0.00231876	0.00864553	0.0011886	3.7881	C	1	21/08/2020 03:14		0	0	0	0	0	0	0	0	0	0	0	0	0	0
1930	6	7	9	3d 10:11:29.62000	0d 02:02:02.28000	0.00241782	0.00902107	0.00118868	3.7943	C	1	21/08/2020 03:19		0	0	0	0	0	0	0	0	0	0	0	0	0	0
1931	6	7	9	3d 10:16:29.62000	0d 02:07:02.28000	0.00251689	0.00939726	0.00118868	3.801	C	1	21/08/2020 03:24		0	0	0	0	0	0	0	0	0	0	0	0	0	0
1932	6	7	9	3d 10:21:29.62000	0d 02:12:02.28000	0.00261595	0.00977415	0.00118891	3.8083	C	1	21/08/2020 03:29		0	0	0	0	0	0	0	0	0	0	0	0	0	0
1933	6	7	9	3d 10:26:29.62000	0d 02:17:02.28000	0.00271501	0.0101518	0.00118891	3.8166	C	1	21/08/2020 03:34		0	0	0	0	0	0	0	0	0	0	0	0	0	0
1934	6	7	9	3d 10:31:29.62000	0d 02:22:02.28000	0.00281407	0.0105303	0.00118853	3.8256	C	1	21/08/2020 03:39		0	0	0	0	0	0	0	0	0	0	0	0	0	0
1935	6	7	9	3d 10:36:29.62000	0d 02:27:02.28000	0.00291313	0.0109098	0.00118875	3.8354	C	1	21/08/2020 03:44		0	0	0	0	0	0	0	0	0	0	0	0	0	0
1936	6	7	9	3d 10:41:04.96000	0d 02:31:37.62000	0.00300404	0.0112589	0.00118845	3.8454	C	5	21/08/2020 03:49		0	0	0	0	0	0	0	0	0	0	0	0	0	0
1937	6	7	9	3d 10:45:19.96000	0d 02:35:52.62000	0.00308825	0.0115831	0.00118868	3.8556	C	5	21/08/2020 03:53		0	0	0	0	0	0	0	0	0	0	0	0	0	0
1938	6	7	9	3d 10:49:19.44000	0d 02:39:52.10000	0.00316732	0.0118884	0.00118868	3.8657	C	5	21/08/2020 03:57		0	0	0	0	0	0	0	0	0	0	0	0	0	0
1939	6	7	9	3d 10:53:03.01000	0d 02:43:35.67000	0.00324114	0.0121741	0.00118883	3.8758	C	5	21/08/2020 04:01		0	0	0	0	0	0	0	0	0	0	0	0	0	0
1940	6	7	9	3d 10:56:34.02000	0d 02:47:06.68000	0.00331082	0.0124445	0.00118868	3.886	C	5	21/08/2020 04:04		0	0	0	0	0	0	0	0	0	0	0	0	0	0
1941	6	7	9	3d 11:00:00.37000	0d 02:50:33.03000	0.00337896	0.0127096	0.00118853	3.8961	C	5	21/08/2020 04:08		0	0	0	0	0	0	0	0	0	0	0	0	0	0
1942	6	7	9	3d 11:03:17.44000	0d 02:53:50.10000	0.00344403	0.0129635	0.00118883	3.9063	C	5	21/08/2020 04:11		0	0	0	0	0	0	0	0	0	0	0	0	0	0
1943	6	7	9	3d 11:06:30.20000	0d 02:57:02.86000	0.00350768	0.0132124	0.00118898	3.9164	C	5	21/08/2020 04:14		0	0	0	0	0	0	0	0	0	0	0	0	0	0
1944	6	7	9	3d 11:09:32.87000	0d 03:00:05.53000	0.003568	0.013449	0.00118868	3.9265	C	5	21/08/2020 04:17		0	0	0	0	0	0	0	0	0	0	0	0	0	0
1945	6	7	9	3d 11:12:35.52000	0d 03:03:08.18000	0.00362831	0.0136861	0.00118868	3.9365	C	5	21/08/2020 04:20		0	0	0	0	0	0	0	0	0	0	0	0	0	0
1946	6	7	9	3d 11:15:32.33000	0d 03:06:04.99000	0.00368669	0.0139162	0.00118875	3.9466	C	5	21/08/2020 04:23		0	0	0	0	0	0	0	0	0	0	0	0	0	0
1947	6	7	9	3d 11:18:24.70000	0d 03:08:57.36000	0.00374361	0.0141411	0.00118906	3.9567	C	5	21/08/2020 04:26		0	0	0	0	0	0	0	0	0	0	0	0	0	0
1948	6	7	9	3d 11:21:19.70000	0d 03:11:52.36000	0.00380139	0.01437	0.0011886	3.9667	C	5	21/08/2020 04:29		0	0	0	0	0	0	0	0	0	0	0	0	0	0
1949	6	7	9	3d 11:24:13.60000	0d 03:14:46.26000	0.00385882	0.0145981	0.00118868	3.9768	C	5	21/08/2020 04:32		0	0	0	0	0	0	0	0	0	0	0	0	0	0
1950	6	7	9	3d 11:27:03.61000	0d 03:17:36.27000	0.00391495	0.0148216	0.00118868	3.987	C	5	21/08/2020 04:35		0	0	0	0	0	0	0	0	0	0	0	0	0	0
1951	6	7	9	3d 11:29:54.63000	0d 03:20:27.29000	0.00397142	0.0150471	0.0011886	3.9971	C	5	21/08/2020 04:38		0	0	0	0	0	0	0	0	0	0	0	0	0	0
1952	6	7	9	3d 11:32:42.95000	0d 03:23:15.61000	0.004027	0.0152695	0.00118891	4.0072	C	5	21/08/2020 04:40		0	0	0	0	0	0	0	0	0	0	0	0	0	0
1953	6	7	9	3d 11:35:26.57000	0d 03:25:59.23000	0.00408103	0.0154863	0.00118883	4.0172	C	5	21/08/2020 04:43		0	0	0	0	0	0	0	0	0	0	0	0	0	0
1954	6	7	9	3d 11:38:13.14000	0d 03:28:45.80000	0.00413603	0.0157075	0.00118868	4.0273	C	5	21/08/2020 04:46		0	0	0	0	0	0	0	0	0	0	0	0	0	0
1955	6	7	9	3d 11:40:53.66000	0d 03:31:26.32000	0.00418904	0.0159212	0.00118898	4.0374	C	5	21/08/2020 04:49		0	0	0	0	0	0	0	0	0	0	0	0	0	0
1956	6	7	9	3d 11:43:37.33000	0d 03:34:09.99000	0.00424308	0.0161397	0.00118868	4.0475	C	5	21/08/2020 04:51		0	0	0	0	0	0	0	0	0	0	0	0	0	0
1957	6	7	9	3d 11:46:18.10000	0d 03:36:50.76000	0.00429617	0.0163548	0.00118875	4.0575	C	5	21/08/2020 04:54		0	0	0	0	0	0	0	0	0	0	0	0	0	0
1958	6	7	9	3d 11:48:53.93000	0d 03:39:26.59000	0.00434762	0.0165639	0.00118853	4.0676	C	5	21/08/2020 04:57		0	0	0	0	0	0	0	0	0	0	0	0	0	0
1959	6	7	9	3d 11:51:30.97000	0d 03:42:03.63000	0.00439948	0.016775	0.00118891	4.0777	C	5	21/08/2020 04:59		0	0	0	0	0	0	0	0	0	0	0	0	0	0
1960	6	7	9	3d 11:54:04.93000	0d 03:44:37.59000	0.00445031	0.0169826	0.00118875	4.0877	C	5	21/08/2020 05:02		0	0	0	0	0	0	0	0	0	0	0	0	0	0
1961	6	7	9	3d 11:56:35.13000	0d 03:47:07.79000	0.00449991	0.0171856	0.00118883	4.0978	C	5	21/08/2020 05:04		0	0	0	0	0	0	0	0	0	0	0	0	0	0
1962	6	7	9	3d 11:59:06.57000	0d 03:49:39.23000	0.00454992	0.0173907	0.0011886	4.1079	C	5	21/08/2020 05:07		0	0	0	0	0	0	0	0	0	0	0	0	0	0
1963	6	7	9	3d 12:01:34.56000	0d 03:52:07.22000	0.00459878	0.0175917	0.0011886	4.118	C	5	21/08/2020 05:09		0	0	0	0	0	0	0	0	0	0	0	0	0	0
1964	6	7	9	3d 12:04:00.91000	0d 03:54:33.57000	0.00464711	0.017791	0.00118883	4.128	C	5	21/08/2020 05:12		0	0	0	0	0	0	0	0	0	0	0	0	0	0
1965	6	7	9	3d 12:06:24.97000	0d 03:56:57.63000	0.00469468	0.0179876	0.00118868	4.1381	C	5	21/08/2020 05:14		0	0	0	0	0	0	0	0	0	0	0	0	0	0
1966	6	7	9	3d 12:08:47.05000	0d 03:59:19.71000	0.00474159	0.018182	0.00118875	4.1482	C	5	21/08/2020 05:17		0	0	0	0	0	0	0	0	0	0	0	0	0	0
1967	6	7	9	3d 12:11:07.56000	0d 04:01:40.22000	0.00478799	0.0183746	0.0011886	4.1582	C	5	21/08/2020 05:19		0	0	0	0	0	0	0	0	0	0	0	0	0	0
1968	6	7	9	3d 12:13:26.58000	0d 04:03:59.24000	0.00483389	0.0185658	0.00118883	4.1683	C	5	21/08/2020 05:21		0	0	0	0	0	0	0	0	0	0	0	0	0	0
1969	6	7	9	3d 12:15:46.96000	0d 04:06:19.62000	0.00488025	0.0187592	0.00118868	4.1785	C	5	21/08/2020 05:24		0	0	0	0	0	0	0	0	0	0	0	0	0	0
1970	6	7	9	3d 12:18:08.01000	0d 04:08:40.67000	0.00492682	0.018954	0.00118891	4.1888	C	5	21/08/2020 05:26		0	0	0	0	0	0	0	0	0	0	0	0	0	0
1971	6	7	9	3d 12:20:25.17000	0d 04:10:57.83000	0.00497211	0.019144	0.00118868	4.1988	C	5	21/08/2020 05:28		0	0	0	0	0	0	0	0	0	0	0	0	0	0
1972	6	7	9	3d 12:20:37.12000	0d 04:11:09.78000	0.00497606	0.0191606	0.0011886	4.2	C	133	21/08/2020 05:28		0	0	0	0	0	0	0	0	0	0	0	0	0	0
1973	6	7	10	3d 12:20:37.13000	0d 00:00:00.01000	0.00497606	0.0191606	0.00121012	4.2	C	0	21/08/2020 05:28		0	0	0	0	0	0	0	0	0	0	0	0	0	0
1974	6	7	10	3d 12:20:54.74000	0d 00:00:17.62000	0.00498177	0.0191846	0.00110994	4.2004	C	4	21/08/2020 05:29		0	0	0	0	0	0	0	0	0	0	0	0	0	0
1975	6	7	10	3d 12:21:10.50000	0d 00:00:33.38000	0.00498641	0.019204	0.00100977	4.2004	C	4	21/08/2020 05:29		0	0	0	0	0	0	0	0	0	0	0	0	0	0
1976	6	7	10	3d 12:21:31.93000	0d 00:00:54.81000	0.0049921	0.0192279	0.00090967	4.2	C	4	21/08/2020 05:29		0	0	0	0	0	0	0	0	0	0	0	0	0	0
1977	6	7	10	3d 12:21:57.43000	0d 00:01:20.31000	0.00499819	0.0192535	0.00080964	4.2	C	4	21/08/2020 05:30		0	0	0	0	0	0	0	0	0	0	0	0	0	0
1978	6	7	10	3d 12:22:29.57000	0d 00:01:52.45000	0.00500498	0.019282	0.00070954	4.2	C	4	21/08/2020 05:30		0	0	0	0	0	0	0	0	0	0	0	0	0	0
1979	6	7	10	3d 12:23:07.13000	0d 00:02:30.01000	0.00501186	0.0193109	0.00060945	4.2002	C	4	21/08/2020 05:31		0	0	0	0	0	0	0	0	0	0	0	0	0	0
1980	6	7	10	3d 12:23:51.50000	0d 00:03:14.38000	0.00501873	0.0193398	0.00050942	4.2	C	4	21/08/2020 05:32		0	0	0	0	0	0	0	0	0	0	0	0	0	0
1981	6	7	10	3d 12:24:46.46000	0d 00:04:09.34000	0.00502571	0.0193691	0.0004094	4.2002	C	4	21/08/2020 05:33		0	0	0	0	0	0	0	0	0	0	0	0	0	0
1982	6	7	10	3d 12:26:01.06000	0d 00:05:23.94000	0.00503312	0.0194002	0.00030922	4.1999	C	4	21/08/2020 05:34		0	0	0	0	0	0	0	0	0	0	0	0	0	0
1983	6	7	10	3d 12:27:52.99000	0d 00:07:15.87000	0.00504109	0.0194337	0.00020897	4.1999	C	4	21/08/2020 05:36		0	0	0	0	0	0	0	0	0	0	0	0	0	0
1984	6	7	10	3d 12:31:00.73000	0d 00:10:23.61000	0.00504937	0.0194685	0.00011887	4.2	C	132	21/08/2020 05:39		0	0	0	0	0	0	0	0	0	0	0	0	0	0
1985	6	7	11	3d 12:31:00.74000	0d 00:00:00.01000	0	0	0	4.1994	R	0	21/08/2020 05:39		0	0	0	0	0	0	0	0	0	0	0	0	0	0
[truncated: 3,156 more rows]
