# Supplementary material for: Experimental data of cathodes manufactured in a convective dryer at the pilot-plant scale, and charge and discharge capacities of half-coin lithium-ion cells
Source: Data Brief. 2021 Dec 16;40:107720. doi: 10.1016/j.dib.2021.107720 (PMC8703052; doi:10.1016/j.dib.2021.107720)
Supplement: Supplementary file 1 [file mmc1.zip › Maccor/NEX_CAT3_10_1.csv]

Name:	NEX_CAT3_10_1
Channel:	93
Tester	Maccor #2
Procedure	NEX_NMC_Form_Rate_ASI.000
Description	NEX NMC Cathode Rate & ASI Measurement
Started	19/08/2020 16:13
SCap	0
C Rate	0.005872
Ch. max. V	8.00 V
DisCh. min. V	-2.00 V
Ch. max. I	5.000 A
DisCh. max. I	5.000 A
Comment:	CAT3_10_1
SMB hdr:	SMBLabel
Rec	Cycle P	Cycle C	Step	TestTime	StepTime	Cap. [Ah]	Ener. [Wh]	Current [A]	Voltage [V]	Md	ES	DPT Time	AUX1 [C]		VAR1	VAR2	VAR3	VAR4	VAR5	VAR6	VAR7	VAR8	VAR9	VAR10	VAR11	VAR12	VAR13	VAR14
1	0	1	1	0d 00:00:00.00000	0d 00:00:00.00000	0	0	0	3.098	R	0	19/08/2020 16:13	40.2053		0	0	0	0	0	0	0	0	0	0	0	0	0	0
2	0	1	1	0d 00:05:00.00000	0d 00:05:00.00000	0	0	0	3.0953	R	1	19/08/2020 16:18	39.3922		0	0	0	0	0	0	0	0	0	0	0	0	0	0
3	0	1	1	0d 00:10:00.00000	0d 00:10:00.00000	0	0	0	3.0907	R	1	19/08/2020 16:23	39.6966		0	0	0	0	0	0	0	0	0	0	0	0	0	0
4	0	1	1	0d 00:15:00.00000	0d 00:15:00.00000	0	0	0	3.0866	R	1	19/08/2020 16:28	39.8728		0	0	0	0	0	0	0	0	0	0	0	0	0	0
5	0	1	1	0d 00:20:00.00000	0d 00:20:00.00000	0	0	0	3.0828	R	1	19/08/2020 16:33	39.8408		0	0	0	0	0	0	0	0	0	0	0	0	0	0
6	0	1	1	0d 00:25:00.00000	0d 00:25:00.00000	0	0	0	3.0854	R	1	19/08/2020 16:38	39.6646		0	0	0	0	0	0	0	0	0	0	0	0	0	0
7	0	1	1	0d 00:30:00.00000	0d 00:30:00.00000	0	0	0	3.0872	R	129	19/08/2020 16:43	39.6325		0	0	0	0	0	0	0	0	0	0	0	0	0	0
8	0	1	2	0d 00:30:00.04000	0d 00:00:00.04000	0	0.00000001	0.00029496	3.176	C	0	19/08/2020 16:43	39.6325		0	0	0	0	0	0	0	0	0	0	0	0	0	0
9	0	1	2	0d 00:30:00.20000	0d 00:00:00.20000	0.00000002	0.00000005	0.00029381	3.1983	C	5	19/08/2020 16:43	39.6486		0	0	0	0	0	0	0	0	0	0	0	0	0	0
10	0	1	2	0d 00:30:00.39000	0d 00:00:00.39000	0.00000003	0.0000001	0.00029351	3.2163	C	5	19/08/2020 16:43	39.6486		0	0	0	0	0	0	0	0	0	0	0	0	0	0
11	0	1	2	0d 00:30:00.59000	0d 00:00:00.59000	0.00000005	0.00000015	0.00029358	3.2331	C	5	19/08/2020 16:43	39.6486		0	0	0	0	0	0	0	0	0	0	0	0	0	0
12	0	1	2	0d 00:30:00.80000	0d 00:00:00.80000	0.00000006	0.00000021	0.00029328	3.2496	C	5	19/08/2020 16:43	39.6486		0	0	0	0	0	0	0	0	0	0	0	0	0	0
13	0	1	2	0d 00:30:01.02000	0d 00:00:01.02000	0.00000008	0.00000027	0.00029366	3.2657	C	5	19/08/2020 16:43	39.6486		0	0	0	0	0	0	0	0	0	0	0	0	0	0
14	0	1	2	0d 00:30:01.25000	0d 00:00:01.25000	0.0000001	0.00000033	0.00029343	3.2818	C	5	19/08/2020 16:43	39.6486		0	0	0	0	0	0	0	0	0	0	0	0	0	0
15	0	1	2	0d 00:30:01.49000	0d 00:00:01.49000	0.00000012	0.00000039	0.00029358	3.2975	C	5	19/08/2020 16:43	39.6486		0	0	0	0	0	0	0	0	0	0	0	0	0	0
16	0	1	2	0d 00:30:01.73000	0d 00:00:01.73000	0.00000014	0.00000046	0.00029343	3.3126	C	5	19/08/2020 16:43	39.6486		0	0	0	0	0	0	0	0	0	0	0	0	0	0
17	0	1	2	0d 00:30:01.98000	0d 00:00:01.98000	0.00000016	0.00000052	0.00029366	3.3277	C	5	19/08/2020 16:43	39.6325		0	0	0	0	0	0	0	0	0	0	0	0	0	0
18	0	1	2	0d 00:30:02.24000	0d 00:00:02.24000	0.00000018	0.0000006	0.00029351	3.3425	C	5	19/08/2020 16:44	39.6325		0	0	0	0	0	0	0	0	0	0	0	0	0	0
19	0	1	2	0d 00:30:02.52000	0d 00:00:02.52000	0.0000002	0.00000067	0.00029351	3.3573	C	5	19/08/2020 16:44	39.6325		0	0	0	0	0	0	0	0	0	0	0	0	0	0
20	0	1	2	0d 00:30:02.80000	0d 00:00:02.80000	0.00000023	0.00000075	0.00029358	3.3713	C	5	19/08/2020 16:44	39.6325		0	0	0	0	0	0	0	0	0	0	0	0	0	0
21	0	1	2	0d 00:30:03.09000	0d 00:00:03.09000	0.00000025	0.00000083	0.00029366	3.3854	C	5	19/08/2020 16:44	39.6325		0	0	0	0	0	0	0	0	0	0	0	0	0	0
22	0	1	2	0d 00:30:03.39000	0d 00:00:03.39000	0.00000028	0.00000091	0.00029351	3.3988	C	5	19/08/2020 16:44	39.6486		0	0	0	0	0	0	0	0	0	0	0	0	0	0
23	0	1	2	0d 00:30:03.70000	0d 00:00:03.70000	0.0000003	0.000001	0.00029351	3.4121	C	5	19/08/2020 16:44	39.6486		0	0	0	0	0	0	0	0	0	0	0	0	0	0
24	0	1	2	0d 00:30:04.03000	0d 00:00:04.03000	0.00000033	0.00000109	0.00029351	3.4257	C	5	19/08/2020 16:44	39.6486		0	0	0	0	0	0	0	0	0	0	0	0	0	0
25	0	1	2	0d 00:30:04.38000	0d 00:00:04.38000	0.00000036	0.00000119	0.00029366	3.4386	C	5	19/08/2020 16:44	39.6325		0	0	0	0	0	0	0	0	0	0	0	0	0	0
26	0	1	2	0d 00:30:04.73000	0d 00:00:04.73000	0.00000039	0.00000129	0.00029335	3.4514	C	5	19/08/2020 16:44	39.6325		0	0	0	0	0	0	0	0	0	0	0	0	0	0
27	0	1	2	0d 00:30:05.10000	0d 00:00:05.10000	0.00000042	0.00000139	0.00029366	3.4643	C	5	19/08/2020 16:44	39.6325		0	0	0	0	0	0	0	0	0	0	0	0	0	0
28	0	1	2	0d 00:30:05.49000	0d 00:00:05.49000	0.00000045	0.0000015	0.00029351	3.4766	C	5	19/08/2020 16:44	39.6325		0	0	0	0	0	0	0	0	0	0	0	0	0	0
29	0	1	2	0d 00:30:05.89000	0d 00:00:05.89000	0.00000048	0.00000161	0.00029351	3.489	C	5	19/08/2020 16:44	39.6325		0	0	0	0	0	0	0	0	0	0	0	0	0	0
30	0	1	2	0d 00:30:06.32000	0d 00:00:06.32000	0.00000051	0.00000174	0.00029343	3.5013	C	5	19/08/2020 16:44	39.6325		0	0	0	0	0	0	0	0	0	0	0	0	0	0
31	0	1	2	0d 00:30:06.77000	0d 00:00:06.77000	0.00000055	0.00000187	0.00029358	3.5137	C	5	19/08/2020 16:44	39.6486		0	0	0	0	0	0	0	0	0	0	0	0	0	0
32	0	1	2	0d 00:30:07.25000	0d 00:00:07.25000	0.00000059	0.000002	0.00029351	3.5257	C	5	19/08/2020 16:44	39.6325		0	0	0	0	0	0	0	0	0	0	0	0	0	0
33	0	1	2	0d 00:30:07.75000	0d 00:00:07.75000	0.00000063	0.00000215	0.00029358	3.5378	C	5	19/08/2020 16:44	39.6325		0	0	0	0	0	0	0	0	0	0	0	0	0	0
34	0	1	2	0d 00:30:08.27000	0d 00:00:08.27000	0.00000067	0.0000023	0.00029358	3.5497	C	5	19/08/2020 16:44	39.6325		0	0	0	0	0	0	0	0	0	0	0	0	0	0
35	0	1	2	0d 00:30:08.83000	0d 00:00:08.83000	0.00000072	0.00000246	0.00029343	3.5613	C	5	19/08/2020 16:44	39.6325		0	0	0	0	0	0	0	0	0	0	0	0	0	0
36	0	1	2	0d 00:30:09.43000	0d 00:00:09.43000	0.00000077	0.00000263	0.00029351	3.5732	C	5	19/08/2020 16:44	39.6325		0	0	0	0	0	0	0	0	0	0	0	0	0	0
37	0	1	2	0d 00:30:10.06000	0d 00:00:10.06000	0.00000082	0.00000282	0.00029366	3.5848	C	5	19/08/2020 16:44	39.6325		0	0	0	0	0	0	0	0	0	0	0	0	0	0
38	0	1	2	0d 00:30:10.72000	0d 00:00:10.72000	0.00000087	0.00000301	0.00029366	3.5959	C	5	19/08/2020 16:44	39.6325		0	0	0	0	0	0	0	0	0	0	0	0	0	0
39	0	1	2	0d 00:30:11.46000	0d 00:00:11.46000	0.00000093	0.00000323	0.00029358	3.6075	C	5	19/08/2020 16:44	39.6325		0	0	0	0	0	0	0	0	0	0	0	0	0	0
40	0	1	2	0d 00:30:12.29000	0d 00:00:12.29000	0.000001	0.00000347	0.00029374	3.6188	C	5	19/08/2020 16:44	39.6486		0	0	0	0	0	0	0	0	0	0	0	0	0	0
41	0	1	2	0d 00:30:13.20000	0d 00:00:13.20000	0.00000108	0.00000374	0.00029343	3.6298	C	5	19/08/2020 16:44	39.6325		0	0	0	0	0	0	0	0	0	0	0	0	0	0
42	0	1	2	0d 00:30:14.24000	0d 00:00:14.24000	0.00000116	0.00000405	0.00029381	3.6408	C	5	19/08/2020 16:44	39.6325		0	0	0	0	0	0	0	0	0	0	0	0	0	0
43	0	1	2	0d 00:30:15.50000	0d 00:00:15.50000	0.00000126	0.00000443	0.00029343	3.6513	C	5	19/08/2020 16:44	39.6486		0	0	0	0	0	0	0	0	0	0	0	0	0	0
44	0	1	2	0d 00:30:17.15000	0d 00:00:17.15000	0.0000014	0.00000492	0.00029343	3.6619	C	5	19/08/2020 16:44	39.6325		0	0	0	0	0	0	0	0	0	0	0	0	0	0
45	0	1	2	0d 00:30:19.64000	0d 00:00:19.64000	0.0000016	0.00000566	0.00029358	3.6722	C	5	19/08/2020 16:44	39.6486		0	0	0	0	0	0	0	0	0	0	0	0	0	0
46	0	1	2	0d 00:30:24.52000	0d 00:00:24.52000	0.000002	0.00000713	0.00029374	3.6825	C	5	19/08/2020 16:44	39.6646		0	0	0	0	0	0	0	0	0	0	0	0	0	0
47	0	1	2	0d 00:32:40.29000	0d 00:02:40.29000	0.00001307	0.00004789	0.00029374	3.6724	C	5	19/08/2020 16:46	39.4723		0	0	0	0	0	0	0	0	0	0	0	0	0	0
48	0	1	2	0d 00:42:40.29000	0d 00:12:40.29000	0.000062	0.0002272	0.00029366	3.6638	C	1	19/08/2020 16:56	39.4563		0	0	0	0	0	0	0	0	0	0	0	0	0	0
49	0	1	2	0d 00:52:40.29000	0d 00:22:40.29000	0.00011092	0.00040651	0.00029358	3.6663	C	1	19/08/2020 17:06	39.6325		0	0	0	0	0	0	0	0	0	0	0	0	0	0
50	0	1	2	0d 01:02:40.29000	0d 00:32:40.29000	0.00015985	0.00058595	0.00029358	3.669	C	1	19/08/2020 17:16	39.5044		0	0	0	0	0	0	0	0	0	0	0	0	0	0
51	0	1	2	0d 01:12:40.29000	0d 00:42:40.29000	0.00020877	0.00076554	0.00029351	3.6716	C	1	19/08/2020 17:26	39.5685		0	0	0	0	0	0	0	0	0	0	0	0	0	0
52	0	1	2	0d 01:22:40.29000	0d 00:52:40.29000	0.0002577	0.00094523	0.00029358	3.6739	C	1	19/08/2020 17:36	39.6165		0	0	0	0	0	0	0	0	0	0	0	0	0	0
53	0	1	2	0d 01:32:40.29000	0d 01:02:40.29000	0.00030662	0.00112503	0.00029351	3.6757	C	1	19/08/2020 17:46	39.5685		0	0	0	0	0	0	0	0	0	0	0	0	0	0
54	0	1	2	0d 01:42:40.29000	0d 01:12:40.29000	0.00035555	0.00130492	0.00029351	3.6777	C	1	19/08/2020 17:56	39.5364		0	0	0	0	0	0	0	0	0	0	0	0	0	0
55	0	1	2	0d 01:52:40.29000	0d 01:22:40.29000	0.00040447	0.0014849	0.00029358	3.6794	C	1	19/08/2020 18:06	39.5364		0	0	0	0	0	0	0	0	0	0	0	0	0	0
56	0	1	2	0d 02:02:40.29000	0d 01:32:40.29000	0.0004534	0.00166495	0.00029351	3.6809	C	1	19/08/2020 18:16	39.5364		0	0	0	0	0	0	0	0	0	0	0	0	0	0
57	0	1	2	0d 02:12:40.29000	0d 01:42:40.29000	0.00050233	0.00184508	0.00029358	3.6825	C	1	19/08/2020 18:26	39.5685		0	0	0	0	0	0	0	0	0	0	0	0	0	0
58	0	1	2	0d 02:22:40.29000	0d 01:52:40.29000	0.00055125	0.00202528	0.00029358	3.6841	C	1	19/08/2020 18:36	39.5524		0	0	0	0	0	0	0	0	0	0	0	0	0	0
59	0	1	2	0d 02:32:40.29000	0d 02:02:40.29000	0.00060018	0.00220555	0.00029374	3.6852	C	1	19/08/2020 18:46	39.5044		0	0	0	0	0	0	0	0	0	0	0	0	0	0
60	0	1	2	0d 02:42:40.29000	0d 02:12:40.29000	0.0006491	0.00238589	0.00029351	3.6867	C	1	19/08/2020 18:56	39.5044		0	0	0	0	0	0	0	0	0	0	0	0	0	0
61	0	1	2	0d 02:52:40.29000	0d 02:22:40.29000	0.00069803	0.0025663	0.00029366	3.6883	C	1	19/08/2020 19:06	39.4884		0	0	0	0	0	0	0	0	0	0	0	0	0	0
62	0	1	2	0d 03:02:40.29000	0d 02:32:40.29000	0.00074695	0.00274678	0.00029343	3.6893	C	1	19/08/2020 19:16	39.5524		0	0	0	0	0	0	0	0	0	0	0	0	0	0
63	0	1	2	0d 03:12:40.29000	0d 02:42:40.29000	0.00079588	0.00292733	0.00029366	3.6907	C	1	19/08/2020 19:26	39.4243		0	0	0	0	0	0	0	0	0	0	0	0	0	0
64	0	1	2	0d 03:22:40.29000	0d 02:52:40.29000	0.0008448	0.00310795	0.00029358	3.6924	C	1	19/08/2020 19:36	39.5204		0	0	0	0	0	0	0	0	0	0	0	0	0	0
65	0	1	2	0d 03:32:40.29000	0d 03:02:40.29000	0.00089373	0.00328863	0.00029351	3.6938	C	1	19/08/2020 19:46	39.3762		0	0	0	0	0	0	0	0	0	0	0	0	0	0
66	0	1	2	0d 03:42:40.29000	0d 03:12:40.29000	0.00094266	0.00346938	0.00029381	3.695	C	1	19/08/2020 19:56	39.3762		0	0	0	0	0	0	0	0	0	0	0	0	0	0
67	0	1	2	0d 03:52:40.29000	0d 03:22:40.29000	0.00099158	0.00365021	0.00029351	3.6965	C	1	19/08/2020 20:06	39.3922		0	0	0	0	0	0	0	0	0	0	0	0	0	0
68	0	1	2	0d 04:02:40.29000	0d 03:32:40.29000	0.00104051	0.0038311	0.00029358	3.6979	C	1	19/08/2020 20:16	39.4563		0	0	0	0	0	0	0	0	0	0	0	0	0	0
69	0	1	2	0d 04:12:40.29000	0d 03:42:40.29000	0.00108943	0.00401207	0.00029358	3.6994	C	1	19/08/2020 20:26	39.5204		0	0	0	0	0	0	0	0	0	0	0	0	0	0
70	0	1	2	0d 04:22:40.29000	0d 03:52:40.29000	0.00113836	0.0041931	0.00029351	3.7009	C	1	19/08/2020 20:36	39.5685		0	0	0	0	0	0	0	0	0	0	0	0	0	0
71	0	1	2	0d 04:32:40.29000	0d 04:02:40.29000	0.00118728	0.00437421	0.00029358	3.7024	C	1	19/08/2020 20:46	39.5364		0	0	0	0	0	0	0	0	0	0	0	0	0	0
72	0	1	2	0d 04:42:40.29000	0d 04:12:40.29000	0.00123621	0.00455539	0.00029374	3.704	C	1	19/08/2020 20:56	39.5524		0	0	0	0	0	0	0	0	0	0	0	0	0	0
73	0	1	2	0d 04:52:40.29000	0d 04:22:40.29000	0.00128513	0.00473665	0.00029343	3.7055	C	1	19/08/2020 21:06	39.5364		0	0	0	0	0	0	0	0	0	0	0	0	0	0
74	0	1	2	0d 05:02:40.29000	0d 04:32:40.29000	0.00133406	0.00491799	0.00029374	3.707	C	1	19/08/2020 21:16	39.4723		0	0	0	0	0	0	0	0	0	0	0	0	0	0
75	0	1	2	0d 05:12:40.29000	0d 04:42:40.29000	0.00138299	0.00509941	0.00029381	3.7089	C	1	19/08/2020 21:26	39.4723		0	0	0	0	0	0	0	0	0	0	0	0	0	0
76	0	1	2	0d 05:22:40.29000	0d 04:52:40.29000	0.00143191	0.00528091	0.00029358	3.7107	C	1	19/08/2020 21:36	39.4723		0	0	0	0	0	0	0	0	0	0	0	0	0	0
77	0	1	2	0d 05:32:40.29000	0d 05:02:40.29000	0.00148084	0.00546249	0.00029366	3.7124	C	1	19/08/2020 21:46	39.5524		0	0	0	0	0	0	0	0	0	0	0	0	0	0
78	0	1	2	0d 05:42:40.29000	0d 05:12:40.29000	0.00152976	0.00564416	0.00029366	3.714	C	1	19/08/2020 21:56	39.4723		0	0	0	0	0	0	0	0	0	0	0	0	0	0
79	0	1	2	0d 05:52:40.29000	0d 05:22:40.29000	0.00157869	0.00582592	0.00029366	3.7159	C	1	19/08/2020 22:06	39.4403		0	0	0	0	0	0	0	0	0	0	0	0	0	0
80	0	1	2	0d 06:02:40.29000	0d 05:32:40.29000	0.00162761	0.00600776	0.00029358	3.7179	C	1	19/08/2020 22:16	39.4243		0	0	0	0	0	0	0	0	0	0	0	0	0	0
81	0	1	2	0d 06:12:40.29000	0d 05:42:40.29000	0.00167654	0.0061897	0.00029351	3.7195	C	1	19/08/2020 22:26	39.3922		0	0	0	0	0	0	0	0	0	0	0	0	0	0
82	0	1	2	0d 06:22:40.29000	0d 05:52:40.29000	0.00172546	0.00637174	0.00029374	3.7217	C	1	19/08/2020 22:36	39.5364		0	0	0	0	0	0	0	0	0	0	0	0	0	0
83	0	1	2	0d 06:32:40.29000	0d 06:02:40.29000	0.00177439	0.00655388	0.00029358	3.7235	C	1	19/08/2020 22:46	39.3762		0	0	0	0	0	0	0	0	0	0	0	0	0	0
84	0	1	2	0d 06:42:40.29000	0d 06:12:40.29000	0.00182332	0.00673611	0.00029343	3.7256	C	1	19/08/2020 22:56	39.5044		0	0	0	0	0	0	0	0	0	0	0	0	0	0
85	0	1	2	0d 06:52:40.29000	0d 06:22:40.29000	0.00187224	0.00691846	0.00029351	3.7281	C	1	19/08/2020 23:06	39.4723		0	0	0	0	0	0	0	0	0	0	0	0	0	0
86	0	1	2	0d 07:02:40.29000	0d 06:32:40.29000	0.00192117	0.0071009	0.00029366	3.7302	C	1	19/08/2020 23:16	39.5204		0	0	0	0	0	0	0	0	0	0	0	0	0	0
87	0	1	2	0d 07:12:40.29000	0d 06:42:40.29000	0.00197009	0.00728346	0.00029358	3.7324	C	1	19/08/2020 23:26	39.5364		0	0	0	0	0	0	0	0	0	0	0	0	0	0
88	0	1	2	0d 07:22:40.29000	0d 06:52:40.29000	0.00201902	0.00746612	0.00029351	3.7346	C	1	19/08/2020 23:36	39.5364		0	0	0	0	0	0	0	0	0	0	0	0	0	0
89	0	1	2	0d 07:32:40.29000	0d 07:02:40.29000	0.00206794	0.0076489	0.00029335	3.7368	C	1	19/08/2020 23:46	39.5204		0	0	0	0	0	0	0	0	0	0	0	0	0	0
90	0	1	2	0d 07:42:40.29000	0d 07:12:40.29000	0.00211687	0.00783179	0.00029351	3.7394	C	1	19/08/2020 23:56	39.5685		0	0	0	0	0	0	0	0	0	0	0	0	0	0
91	0	1	2	0d 07:52:40.29000	0d 07:22:40.29000	0.0021658	0.0080148	0.00029358	3.7415	C	1	20/08/2020 00:06	39.5204		0	0	0	0	0	0	0	0	0	0	0	0	0	0
92	0	1	2	0d 08:02:40.29000	0d 07:32:40.29000	0.00221472	0.00819792	0.00029343	3.7441	C	1	20/08/2020 00:16	39.5364		0	0	0	0	0	0	0	0	0	0	0	0	0	0
93	0	1	2	0d 08:12:40.29000	0d 07:42:40.29000	0.00226365	0.00838116	0.00029343	3.7462	C	1	20/08/2020 00:26	39.4884		0	0	0	0	0	0	0	0	0	0	0	0	0	0
94	0	1	2	0d 08:22:40.29000	0d 07:52:40.29000	0.00231257	0.00856451	0.00029358	3.7487	C	1	20/08/2020 00:36	39.4563		0	0	0	0	0	0	0	0	0	0	0	0	0	0
95	0	1	2	0d 08:32:40.29000	0d 08:02:40.29000	0.0023615	0.00874798	0.00029351	3.751	C	1	20/08/2020 00:46	39.4403		0	0	0	0	0	0	0	0	0	0	0	0	0	0
96	0	1	2	0d 08:42:40.29000	0d 08:12:40.29000	0.00241042	0.00893157	0.00029343	3.7536	C	1	20/08/2020 00:56	39.4243		0	0	0	0	0	0	0	0	0	0	0	0	0	0
97	0	1	2	0d 08:52:40.29000	0d 08:22:40.29000	0.00245935	0.00911528	0.00029351	3.7562	C	1	20/08/2020 01:06	39.5685		0	0	0	0	0	0	0	0	0	0	0	0	0	0
98	0	1	2	0d 09:02:40.29000	0d 08:32:40.29000	0.00250827	0.0092991	0.00029328	3.7583	C	1	20/08/2020 01:16	39.4243		0	0	0	0	0	0	0	0	0	0	0	0	0	0
99	0	1	2	0d 09:12:40.29000	0d 08:42:40.29000	0.0025572	0.00948304	0.00029343	3.7607	C	1	20/08/2020 01:26	39.4083		0	0	0	0	0	0	0	0	0	0	0	0	0	0
100	0	1	2	0d 09:22:40.29000	0d 08:52:40.29000	0.00260613	0.0096671	0.00029351	3.763	C	1	20/08/2020 01:36	39.3762		0	0	0	0	0	0	0	0	0	0	0	0	0	0
101	0	1	2	0d 09:32:40.29000	0d 09:02:40.29000	0.00265505	0.00985128	0.00029366	3.7656	C	1	20/08/2020 01:46	39.4083		0	0	0	0	0	0	0	0	0	0	0	0	0	0
102	0	1	2	0d 09:42:40.29000	0d 09:12:40.29000	0.00270398	0.0100356	0.00029366	3.7681	C	1	20/08/2020 01:56	39.5364		0	0	0	0	0	0	0	0	0	0	0	0	0	0
103	0	1	2	0d 09:52:40.29000	0d 09:22:40.29000	0.0027529	0.01022	0.00029351	3.7707	C	1	20/08/2020 02:06	39.5685		0	0	0	0	0	0	0	0	0	0	0	0	0	0
104	0	1	2	0d 10:02:40.29000	0d 09:32:40.29000	0.00280183	0.0104045	0.00029358	3.7733	C	1	20/08/2020 02:16	39.5845		0	0	0	0	0	0	0	0	0	0	0	0	0	0
105	0	1	2	0d 10:12:40.29000	0d 09:42:40.29000	0.00285075	0.0105892	0.00029366	3.7757	C	1	20/08/2020 02:26	39.5685		0	0	0	0	0	0	0	0	0	0	0	0	0	0
106	0	1	2	0d 10:22:40.29000	0d 09:52:40.29000	0.00289968	0.010774	0.00029358	3.7783	C	1	20/08/2020 02:36	39.5204		0	0	0	0	0	0	0	0	0	0	0	0	0	0
107	0	1	2	0d 10:32:40.29000	0d 10:02:40.29000	0.0029486	0.0109589	0.00029358	3.781	C	1	20/08/2020 02:46	39.5364		0	0	0	0	0	0	0	0	0	0	0	0	0	0
108	0	1	2	0d 10:42:40.29000	0d 10:12:40.29000	0.00299753	0.011144	0.00029358	3.7841	C	1	20/08/2020 02:56	39.5204		0	0	0	0	0	0	0	0	0	0	0	0	0	0
109	0	1	2	0d 10:52:40.29000	0d 10:22:40.29000	0.00304646	0.0113292	0.00029351	3.7867	C	1	20/08/2020 03:06	39.5204		0	0	0	0	0	0	0	0	0	0	0	0	0	0
110	0	1	2	0d 11:02:40.29000	0d 10:32:40.29000	0.00309538	0.0115145	0.00029335	3.7897	C	1	20/08/2020 03:16	39.5685		0	0	0	0	0	0	0	0	0	0	0	0	0	0
111	0	1	2	0d 11:12:40.29000	0d 10:42:40.29000	0.00314431	0.0117	0.00029343	3.7931	C	1	20/08/2020 03:26	39.5044		0	0	0	0	0	0	0	0	0	0	0	0	0	0
112	0	1	2	0d 11:22:40.29000	0d 10:52:40.29000	0.00319323	0.0118857	0.00029358	3.7961	C	1	20/08/2020 03:36	39.5044		0	0	0	0	0	0	0	0	0	0	0	0	0	0
113	0	1	2	0d 11:32:40.29000	0d 11:02:40.29000	0.00324216	0.0120715	0.00029366	3.7996	C	1	20/08/2020 03:46	39.4884		0	0	0	0	0	0	0	0	0	0	0	0	0	0
114	0	1	2	0d 11:42:40.29000	0d 11:12:40.29000	0.00329108	0.0122575	0.00029351	3.8032	C	1	20/08/2020 03:56	39.4563		0	0	0	0	0	0	0	0	0	0	0	0	0	0
115	0	1	2	0d 11:52:40.29000	0d 11:22:40.29000	0.00334001	0.0124436	0.00029366	3.807	C	1	20/08/2020 04:06	39.5204		0	0	0	0	0	0	0	0	0	0	0	0	0	0
116	0	1	2	0d 12:02:40.29000	0d 11:32:40.29000	0.00338893	0.01263	0.00029374	3.8109	C	1	20/08/2020 04:16	39.3922		0	0	0	0	0	0	0	0	0	0	0	0	0	0
117	0	1	2	0d 12:12:40.29000	0d 11:42:40.29000	0.00343786	0.0128165	0.00029335	3.8148	C	1	20/08/2020 04:26	39.5364		0	0	0	0	0	0	0	0	0	0	0	0	0	0
118	0	1	2	0d 12:22:40.29000	0d 11:52:40.29000	0.00348679	0.0130033	0.00029374	3.819	C	1	20/08/2020 04:36	39.4083		0	0	0	0	0	0	0	0	0	0	0	0	0	0
119	0	1	2	0d 12:32:40.29000	0d 12:02:40.29000	0.00353571	0.0131903	0.00029366	3.8238	C	1	20/08/2020 04:46	39.4403		0	0	0	0	0	0	0	0	0	0	0	0	0	0
120	0	1	2	0d 12:42:40.29000	0d 12:12:40.29000	0.00358464	0.0133775	0.00029358	3.8285	C	1	20/08/2020 04:56	39.5364		0	0	0	0	0	0	0	0	0	0	0	0	0	0
121	0	1	2	0d 12:52:40.29000	0d 12:22:40.29000	0.00363356	0.0135649	0.00029335	3.8332	C	1	20/08/2020 05:06	39.5364		0	0	0	0	0	0	0	0	0	0	0	0	0	0
122	0	1	2	0d 13:02:40.29000	0d 12:32:40.29000	0.00368249	0.0137526	0.0002932	3.8387	C	1	20/08/2020 05:16	39.5204		0	0	0	0	0	0	0	0	0	0	0	0	0	0
123	0	1	2	0d 13:12:40.29000	0d 12:42:40.29000	0.00373141	0.0139405	0.00029358	3.8439	C	1	20/08/2020 05:26	39.5685		0	0	0	0	0	0	0	0	0	0	0	0	0	0
124	0	1	2	0d 13:22:40.29000	0d 12:52:40.29000	0.00378034	0.0141287	0.00029343	3.8499	C	1	20/08/2020 05:36	39.5204		0	0	0	0	0	0	0	0	0	0	0	0	0	0
125	0	1	2	0d 13:32:40.29000	0d 13:02:40.29000	0.00382926	0.0143172	0.00029351	3.8558	C	1	20/08/2020 05:46	39.5204		0	0	0	0	0	0	0	0	0	0	0	0	0	0
126	0	1	2	0d 13:42:40.29000	0d 13:12:40.29000	0.00387819	0.014506	0.00029358	3.8618	C	1	20/08/2020 05:56	39.4884		0	0	0	0	0	0	0	0	0	0	0	0	0	0
127	0	1	2	0d 13:52:40.29000	0d 13:22:40.29000	0.00392712	0.0146951	0.00029358	3.8683	C	1	20/08/2020 06:06	39.4403		0	0	0	0	0	0	0	0	0	0	0	0	0	0
128	0	1	2	0d 14:02:40.29000	0d 13:32:40.29000	0.00397604	0.0148845	0.00029381	3.875	C	1	20/08/2020 06:16	39.4723		0	0	0	0	0	0	0	0	0	0	0	0	0	0
129	0	1	2	0d 14:12:40.29000	0d 13:42:40.29000	0.00402497	0.0150743	0.00029366	3.8822	C	1	20/08/2020 06:26	39.4563		0	0	0	0	0	0	0	0	0	0	0	0	0	0
130	0	1	2	0d 14:22:40.29000	0d 13:52:40.29000	0.00407389	0.0152644	0.00029343	3.8891	C	1	20/08/2020 06:36	39.5364		0	0	0	0	0	0	0	0	0	0	0	0	0	0
131	0	1	2	0d 14:32:40.29000	0d 14:02:40.29000	0.00412282	0.0154549	0.00029358	3.8965	C	1	20/08/2020 06:46	39.4243		0	0	0	0	0	0	0	0	0	0	0	0	0	0
132	0	1	2	0d 14:42:40.29000	0d 14:12:40.29000	0.00417174	0.0156457	0.00029366	3.9039	C	1	20/08/2020 06:56	39.3922		0	0	0	0	0	0	0	0	0	0	0	0	0	0
133	0	1	2	0d 14:52:40.29000	0d 14:22:40.29000	0.00422067	0.0158369	0.00029366	3.9115	C	1	20/08/2020 07:06	39.4083		0	0	0	0	0	0	0	0	0	0	0	0	0	0
134	0	1	2	0d 15:02:40.29000	0d 14:32:40.29000	0.00426959	0.0160284	0.00029335	3.9193	C	1	20/08/2020 07:16	39.3762		0	0	0	0	0	0	0	0	0	0	0	0	0	0
135	0	1	2	0d 15:12:40.29000	0d 14:42:40.29000	0.00431852	0.0162204	0.00029366	3.9272	C	1	20/08/2020 07:26	39.4563		0	0	0	0	0	0	0	0	0	0	0	0	0	0
136	0	1	2	0d 15:22:40.29000	0d 14:52:40.29000	0.00436745	0.0164127	0.00029343	3.9355	C	1	20/08/2020 07:36	39.4403		0	0	0	0	0	0	0	0	0	0	0	0	0	0
137	0	1	2	0d 15:32:40.29000	0d 15:02:40.29000	0.00441637	0.0166055	0.00029343	3.9434	C	1	20/08/2020 07:46	39.5524		0	0	0	0	0	0	0	0	0	0	0	0	0	0
138	0	1	2	0d 15:42:40.29000	0d 15:12:40.29000	0.0044653	0.0167986	0.00029358	3.9516	C	1	20/08/2020 07:56	39.5524		0	0	0	0	0	0	0	0	0	0	0	0	0	0
139	0	1	2	0d 15:52:40.29000	0d 15:22:40.29000	0.00451422	0.0169922	0.00029358	3.96	C	1	20/08/2020 08:06	39.5204		0	0	0	0	0	0	0	0	0	0	0	0	0	0
140	0	1	2	0d 16:02:40.29000	0d 15:32:40.29000	0.00456315	0.0171861	0.00029381	3.9683	C	1	20/08/2020 08:16	39.5204		0	0	0	0	0	0	0	0	0	0	0	0	0	0
141	0	1	2	0d 16:12:40.29000	0d 15:42:40.29000	0.00461207	0.0173805	0.00029351	3.977	C	1	20/08/2020 08:26	39.5364		0	0	0	0	0	0	0	0	0	0	0	0	0	0
142	0	1	2	0d 16:22:40.29000	0d 15:52:40.29000	0.004661	0.0175753	0.00029366	3.9854	C	1	20/08/2020 08:36	39.5044		0	0	0	0	0	0	0	0	0	0	0	0	0	0
143	0	1	2	0d 16:32:40.29000	0d 16:02:40.29000	0.00470993	0.0177705	0.00029351	3.994	C	1	20/08/2020 08:46	39.5685		0	0	0	0	0	0	0	0	0	0	0	0	0	0
144	0	1	2	0d 16:42:40.29000	0d 16:12:40.29000	0.00475885	0.0179661	0.00029358	4.0027	C	1	20/08/2020 08:56	39.5364		0	0	0	0	0	0	0	0	0	0	0	0	0	0
145	0	1	2	0d 16:52:40.29000	0d 16:22:40.29000	0.00480778	0.0181621	0.00029374	4.0113	C	1	20/08/2020 09:06	39.5685		0	0	0	0	0	0	0	0	0	0	0	0	0	0
146	0	1	2	0d 17:02:40.29000	0d 16:32:40.29000	0.0048567	0.0183586	0.00029366	4.0203	C	1	20/08/2020 09:16	39.5204		0	0	0	0	0	0	0	0	0	0	0	0	0	0
147	0	1	2	0d 17:12:40.29000	0d 16:42:40.29000	0.00490563	0.0185555	0.00029366	4.0288	C	1	20/08/2020 09:26	39.4563		0	0	0	0	0	0	0	0	0	0	0	0	0	0
148	0	1	2	0d 17:22:40.29000	0d 16:52:40.29000	0.00495455	0.0187528	0.00029358	4.0381	C	1	20/08/2020 09:36	39.4723		0	0	0	0	0	0	0	0	0	0	0	0	0	0
149	0	1	2	0d 17:32:40.29000	0d 17:02:40.29000	0.00500348	0.0189506	0.00029335	4.047	C	1	20/08/2020 09:46	39.4563		0	0	0	0	0	0	0	0	0	0	0	0	0	0
150	0	1	2	0d 17:42:40.29000	0d 17:12:40.29000	0.0050524	0.0191488	0.00029366	4.056	C	1	20/08/2020 09:56	39.6325		0	0	0	0	0	0	0	0	0	0	0	0	0	0
151	0	1	2	0d 17:52:40.29000	0d 17:22:40.29000	0.00510133	0.0193475	0.00029374	4.065	C	1	20/08/2020 10:06	39.4403		0	0	0	0	0	0	0	0	0	0	0	0	0	0
152	0	1	2	0d 18:02:40.29000	0d 17:32:40.29000	0.00515026	0.0195466	0.00029366	4.0745	C	1	20/08/2020 10:16	39.4723		0	0	0	0	0	0	0	0	0	0	0	0	0	0
153	0	1	2	0d 18:12:40.29000	0d 17:42:40.29000	0.00519918	0.0197462	0.00029358	4.0839	C	1	20/08/2020 10:26	39.4563		0	0	0	0	0	0	0	0	0	0	0	0	0	0
154	0	1	2	0d 18:22:40.29000	0d 17:52:40.29000	0.00524811	0.0199463	0.00029335	4.0932	C	1	20/08/2020 10:36	39.5044		0	0	0	0	0	0	0	0	0	0	0	0	0	0
155	0	1	2	0d 18:32:40.29000	0d 18:02:40.29000	0.00529703	0.0201468	0.00029358	4.103	C	1	20/08/2020 10:46	39.5524		0	0	0	0	0	0	0	0	0	0	0	0	0	0
156	0	1	2	0d 18:42:40.29000	0d 18:12:40.29000	0.00534596	0.0203477	0.00029366	4.1126	C	1	20/08/2020 10:56	39.5204		0	0	0	0	0	0	0	0	0	0	0	0	0	0
157	0	1	2	0d 18:52:40.29000	0d 18:22:40.29000	0.00539488	0.0205492	0.00029351	4.1224	C	1	20/08/2020 11:06	39.5364		0	0	0	0	0	0	0	0	0	0	0	0	0	0
158	0	1	2	0d 19:02:27.77000	0d 18:32:27.77000	0.00544279	0.0207469	0.00029351	4.1324	C	5	20/08/2020 11:16	39.5845		0	0	0	0	0	0	0	0	0	0	0	0	0	0
159	0	1	2	0d 19:12:23.19000	0d 18:42:23.19000	0.00549134	0.0209478	0.00029366	4.1425	C	5	20/08/2020 11:26	36.8772		0	0	0	0	0	0	0	0	0	0	0	0	0	0
160	0	1	2	0d 19:22:21.95000	0d 18:52:21.95000	0.00554016	0.0211503	0.00029351	4.1526	C	5	20/08/2020 11:36	37.55		0	0	0	0	0	0	0	0	0	0	0	0	0	0
161	0	1	2	0d 19:32:15.23000	0d 19:02:15.23000	0.00558854	0.0213514	0.00029366	4.1628	C	5	20/08/2020 11:46	40.3467		0	0	0	0	0	0	0	0	0	0	0	0	0	0
162	0	1	2	0d 19:42:15.23000	0d 19:12:15.23000	0.00563747	0.0215553	0.00029358	4.1727	C	1	20/08/2020 11:56	39.5524		0	0	0	0	0	0	0	0	0	0	0	0	0	0
163	0	1	2	0d 19:51:47.64000	0d 19:21:47.64000	0.00568414	0.0217504	0.00029366	4.1828	C	5	20/08/2020 12:05	39.8408		0	0	0	0	0	0	0	0	0	0	0	0	0	0
164	0	1	2	0d 20:01:22.62000	0d 19:31:22.62000	0.00573103	0.0219467	0.00029343	4.1929	C	5	20/08/2020 12:15	39.7287		0	0	0	0	0	0	0	0	0	0	0	0	0	0
165	0	1	2	0d 20:07:57.82000	0d 19:37:57.82000	0.00576325	0.0220819	0.00029328	4.2	C	133	20/08/2020 12:21	40.3782		0	0	0	0	0	0	0	0	0	0	0	0	0	0
166	0	1	3	0d 20:07:57.85000	0d 00:00:00.03000	0.00576326	0.0220819	0.00029343	4.2	C	0	20/08/2020 12:21	40.3782		0	0	0	0	0	0	0	0	0	0	0	0	0	0
167	0	1	3	0d 20:09:45.58000	0d 00:01:47.76000	0.00577061	0.0221128	0.00019341	4.2	C	4	20/08/2020 12:23	40.2839		0	0	0	0	0	0	0	0	0	0	0	0	0	0
168	0	1	3	0d 20:13:05.43000	0d 00:05:07.61000	0.00577819	0.0221447	0.00009339	4.2	C	4	20/08/2020 12:27	40.111		0	0	0	0	0	0	0	0	0	0	0	0	0	0
169	0	1	3	0d 20:20:51.24000	0d 00:12:53.42000	0.00578529	0.0221745	0.00002937	4.1999	C	132	20/08/2020 12:34	39.6486		0	0	0	0	0	0	0	0	0	0	0	0	0	0
170	0	1	4	0d 20:20:51.25000	0d 00:00:00.01000	0	0	0	4.2002	R	0	20/08/2020 12:34	39.6486		0	0	0	0	0	0	0	0	0	0	0	0	0	0
171	0	1	4	0d 20:20:53.25000	0d 00:00:02.01000	0	0	0	4.1996	R	1	20/08/2020 12:34	39.6486		0	0	0	0	0	0	0	0	0	0	0	0	0	0
172	0	1	4	0d 20:20:55.25000	0d 00:00:04.01000	0	0	0	4.1997	R	1	20/08/2020 12:34	39.6325		0	0	0	0	0	0	0	0	0	0	0	0	0	0
173	0	1	4	0d 20:20:57.25000	0d 00:00:06.01000	0	0	0	4.1997	R	1	20/08/2020 12:34	39.6325		0	0	0	0	0	0	0	0	0	0	0	0	0	0
174	0	1	4	0d 20:20:59.25000	0d 00:00:08.01000	0	0	0	4.1997	R	1	20/08/2020 12:34	39.6486		0	0	0	0	0	0	0	0	0	0	0	0	0	0
175	0	1	4	0d 20:21:01.24000	0d 00:00:10.00000	0	0	0	4.1996	R	129	20/08/2020 12:34	39.6325		0	0	0	0	0	0	0	0	0	0	0	0	0	0
176	0	1	5	0d 20:21:01.28000	0d 00:00:00.04000	0	0.00000001	0.00029389	4.1971	D	0	20/08/2020 12:34	39.6325		0	0	0	0	0	0	0	0	0	0	0	0	0	0
177	0	1	5	0d 20:26:44.06000	0d 00:05:42.82000	0.00002795	0.00011716	0.00029335	4.1871	D	5	20/08/2020 12:40	39.4723		0	0	0	0	0	0	0	0	0	0	0	0	0	0
178	0	1	5	0d 20:35:02.32000	0d 00:14:01.08000	0.00006858	0.00028708	0.00029343	4.177	D	5	20/08/2020 12:49	39.5204		0	0	0	0	0	0	0	0	0	0	0	0	0	0
179	0	1	5	0d 20:43:35.65000	0d 00:22:34.41000	0.00011044	0.00046172	0.00029351	4.1669	D	5	20/08/2020 12:57	39.5524		0	0	0	0	0	0	0	0	0	0	0	0	0	0
180	0	1	5	0d 20:52:29.02000	0d 00:31:27.78000	0.00015393	0.00064273	0.00029358	4.1569	D	5	20/08/2020 13:06	39.5524		0	0	0	0	0	0	0	0	0	0	0	0	0	0
181	0	1	5	0d 21:01:22.18000	0d 00:40:20.94000	0.00019741	0.00082324	0.00029351	4.1468	D	5	20/08/2020 13:15	39.4403		0	0	0	0	0	0	0	0	0	0	0	0	0	0
182	0	1	5	0d 21:10:28.17000	0d 00:49:26.93000	0.00024193	0.00100764	0.00029343	4.1367	D	5	20/08/2020 13:24	39.5204		0	0	0	0	0	0	0	0	0	0	0	0	0	0
183	0	1	5	0d 21:19:31.26000	0d 00:58:30.02000	0.00028622	0.00119062	0.00029358	4.1266	D	5	20/08/2020 13:33	39.4083		0	0	0	0	0	0	0	0	0	0	0	0	0	0
184	0	1	5	0d 21:28:49.85000	0d 01:07:48.61000	0.00033176	0.00137837	0.00029351	4.1166	D	5	20/08/2020 13:42	39.5044		0	0	0	0	0	0	0	0	0	0	0	0	0	0
185	0	1	5	0d 21:38:25.96000	0d 01:17:24.72000	0.00037874	0.00157153	0.00029358	4.1065	D	5	20/08/2020 13:52	39.4403		0	0	0	0	0	0	0	0	0	0	0	0	0	0
186	0	1	5	0d 21:47:57.68000	0d 01:26:56.44000	0.00042536	0.00176275	0.00029358	4.0964	D	5	20/08/2020 14:01	39.5685		0	0	0	0	0	0	0	0	0	0	0	0	0	0
187	0	1	5	0d 21:57:43.76000	0d 01:36:42.52000	0.00047315	0.00195829	0.00029366	4.0864	D	5	20/08/2020 14:11	39.5685		0	0	0	0	0	0	0	0	0	0	0	0	0	0
188	0	1	5	0d 22:07:35.17000	0d 01:46:33.93000	0.00052138	0.00215512	0.00029343	4.0763	D	5	20/08/2020 14:21	39.5044		0	0	0	0	0	0	0	0	0	0	0	0	0	0
189	0	1	5	0d 22:17:35.17000	0d 01:56:33.93000	0.0005703	0.00235432	0.00029366	4.0667	D	1	20/08/2020 14:31	37.9665		0	0	0	0	0	0	0	0	0	0	0	0	0	0
190	0	1	5	0d 22:27:30.05000	0d 02:06:28.81000	0.00061881	0.00255134	0.00029351	4.0566	D	5	20/08/2020 14:41	39.6005		0	0	0	0	0	0	0	0	0	0	0	0	0	0
191	0	1	5	0d 22:37:30.05000	0d 02:16:28.81000	0.00066774	0.00274958	0.00029351	4.0472	D	1	20/08/2020 14:51	40.2996		0	0	0	0	0	0	0	0	0	0	0	0	0	0
192	0	1	5	0d 22:47:30.05000	0d 02:26:28.81000	0.00071666	0.00294735	0.00029366	4.0372	D	1	20/08/2020 15:01	40.4096		0	0	0	0	0	0	0	0	0	0	0	0	0	0
193	0	1	5	0d 22:57:30.05000	0d 02:36:28.81000	0.00076559	0.00314466	0.00029351	4.0279	D	1	20/08/2020 15:11	39.6005		0	0	0	0	0	0	0	0	0	0	0	0	0	0
194	0	1	5	0d 23:07:30.05000	0d 02:46:28.81000	0.00081451	0.0033415	0.00029351	4.0183	D	1	20/08/2020 15:21	39.2		0	0	0	0	0	0	0	0	0	0	0	0	0	0
195	0	1	5	0d 23:17:30.05000	0d 02:56:28.81000	0.00086344	0.00353789	0.00029358	4.0093	D	1	20/08/2020 15:31	39.1359		0	0	0	0	0	0	0	0	0	0	0	0	0	0
196	0	1	5	0d 23:27:30.05000	0d 03:06:28.81000	0.00091236	0.00373383	0.00029358	4.0003	D	1	20/08/2020 15:41	40.1739		0	0	0	0	0	0	0	0	0	0	0	0	0	0
197	0	1	5	0d 23:37:30.05000	0d 03:16:28.81000	0.00096129	0.00392932	0.00029366	3.9913	D	1	20/08/2020 15:51	39.6325		0	0	0	0	0	0	0	0	0	0	0	0	0	0
198	0	1	5	0d 23:47:30.05000	0d 03:26:28.81000	0.00101022	0.00412437	0.00029351	3.9821	D	1	20/08/2020 16:01	39.4563		0	0	0	0	0	0	0	0	0	0	0	0	0	0
199	0	1	5	0d 23:57:30.05000	0d 03:36:28.81000	0.00105914	0.00431898	0.00029335	3.9731	D	1	20/08/2020 16:11	39.4403		0	0	0	0	0	0	0	0	0	0	0	0	0	0
200	0	1	5	1d 00:07:30.05000	0d 03:46:28.81000	0.00110807	0.00451315	0.00029358	3.9643	D	1	20/08/2020 16:21	39.3922		0	0	0	0	0	0	0	0	0	0	0	0	0	0
201	0	1	5	1d 00:17:30.05000	0d 03:56:28.81000	0.00115699	0.00470689	0.00029366	3.9554	D	1	20/08/2020 16:31	39.4243		0	0	0	0	0	0	0	0	0	0	0	0	0	0
202	0	1	5	1d 00:27:30.05000	0d 04:06:28.81000	0.00120592	0.0049002	0.00029351	3.9467	D	1	20/08/2020 16:41	39.4243		0	0	0	0	0	0	0	0	0	0	0	0	0	0
203	0	1	5	1d 00:37:30.05000	0d 04:16:28.81000	0.00125484	0.00509309	0.00029343	3.938	D	1	20/08/2020 16:51	39.5524		0	0	0	0	0	0	0	0	0	0	0	0	0	0
204	0	1	5	1d 00:47:30.05000	0d 04:26:28.81000	0.00130377	0.00528555	0.00029343	3.9294	D	1	20/08/2020 17:01	39.5685		0	0	0	0	0	0	0	0	0	0	0	0	0	0
205	0	1	5	1d 00:57:30.05000	0d 04:36:28.81000	0.00135269	0.00547759	0.00029374	3.9208	D	1	20/08/2020 17:11	39.5364		0	0	0	0	0	0	0	0	0	0	0	0	0	0
206	0	1	5	1d 01:07:30.05000	0d 04:46:28.81000	0.00140162	0.00566922	0.00029366	3.9124	D	1	20/08/2020 17:21	39.5044		0	0	0	0	0	0	0	0	0	0	0	0	0	0
207	0	1	5	1d 01:17:30.05000	0d 04:56:28.81000	0.00145055	0.00586045	0.00029358	3.9042	D	1	20/08/2020 17:31	39.5204		0	0	0	0	0	0	0	0	0	0	0	0	0	0
208	0	1	5	1d 01:27:30.05000	0d 05:06:28.81000	0.00149947	0.00605127	0.00029343	3.8959	D	1	20/08/2020 17:41	39.4884		0	0	0	0	0	0	0	0	0	0	0	0	0	0
209	0	1	5	1d 01:37:30.05000	0d 05:16:28.81000	0.0015484	0.00624169	0.00029343	3.8882	D	1	20/08/2020 17:51	39.5044		0	0	0	0	0	0	0	0	0	0	0	0	0	0
210	0	1	5	1d 01:47:30.05000	0d 05:26:28.81000	0.00159732	0.00643173	0.00029374	3.8802	D	1	20/08/2020 18:01	39.4563		0	0	0	0	0	0	0	0	0	0	0	0	0	0
211	0	1	5	1d 01:57:30.05000	0d 05:36:28.81000	0.00164625	0.00662138	0.00029358	3.8726	D	1	20/08/2020 18:11	39.4723		0	0	0	0	0	0	0	0	0	0	0	0	0	0
212	0	1	5	1d 02:07:30.05000	0d 05:46:28.81000	0.00169517	0.00681067	0.00029351	3.8651	D	1	20/08/2020 18:21	39.4403		0	0	0	0	0	0	0	0	0	0	0	0	0	0
213	0	1	5	1d 02:17:30.05000	0d 05:56:28.81000	0.0017441	0.0069996	0.00029366	3.8579	D	1	20/08/2020 18:31	39.4083		0	0	0	0	0	0	0	0	0	0	0	0	0	0
214	0	1	5	1d 02:27:30.05000	0d 06:06:28.81000	0.00179302	0.00718817	0.00029366	3.8508	D	1	20/08/2020 18:41	39.3602		0	0	0	0	0	0	0	0	0	0	0	0	0	0
215	0	1	5	1d 02:37:30.05000	0d 06:16:28.81000	0.00184195	0.00737641	0.00029358	3.8439	D	1	20/08/2020 18:51	39.3442		0	0	0	0	0	0	0	0	0	0	0	0	0	0
216	0	1	5	1d 02:47:30.05000	0d 06:26:28.81000	0.00189088	0.00756432	0.00029343	3.8375	D	1	20/08/2020 19:01	39.5044		0	0	0	0	0	0	0	0	0	0	0	0	0	0
217	0	1	5	1d 02:57:30.05000	0d 06:36:28.81000	0.0019398	0.00775192	0.00029343	3.8311	D	1	20/08/2020 19:11	39.3762		0	0	0	0	0	0	0	0	0	0	0	0	0	0
218	0	1	5	1d 03:07:30.05000	0d 06:46:28.81000	0.00198873	0.00793921	0.00029358	3.8251	D	1	20/08/2020 19:21	39.4083		0	0	0	0	0	0	0	0	0	0	0	0	0	0
219	0	1	5	1d 03:17:30.05000	0d 06:56:28.81000	0.00203765	0.00812621	0.00029381	3.8192	D	1	20/08/2020 19:31	39.4243		0	0	0	0	0	0	0	0	0	0	0	0	0	0
220	0	1	5	1d 03:27:30.05000	0d 07:06:28.81000	0.00208658	0.00831294	0.00029328	3.8137	D	1	20/08/2020 19:41	39.4243		0	0	0	0	0	0	0	0	0	0	0	0	0	0
221	0	1	5	1d 03:37:30.05000	0d 07:16:28.81000	0.0021355	0.0084994	0.00029343	3.8083	D	1	20/08/2020 19:51	39.4403		0	0	0	0	0	0	0	0	0	0	0	0	0	0
222	0	1	5	1d 03:47:30.05000	0d 07:26:28.81000	0.00218443	0.0086856	0.00029343	3.8035	D	1	20/08/2020 20:01	39.4723		0	0	0	0	0	0	0	0	0	0	0	0	0	0
223	0	1	5	1d 03:57:30.05000	0d 07:36:28.81000	0.00223335	0.00887156	0.00029358	3.7984	D	1	20/08/2020 20:11	39.4723		0	0	0	0	0	0	0	0	0	0	0	0	0	0
224	0	1	5	1d 04:07:30.05000	0d 07:46:28.81000	0.00228228	0.0090573	0.00029351	3.7939	D	1	20/08/2020 20:21	39.5044		0	0	0	0	0	0	0	0	0	0	0	0	0	0
225	0	1	5	1d 04:17:30.05000	0d 07:56:28.81000	0.00233121	0.00924281	0.00029351	3.7896	D	1	20/08/2020 20:31	39.4723		0	0	0	0	0	0	0	0	0	0	0	0	0	0
226	0	1	5	1d 04:27:30.05000	0d 08:06:28.81000	0.00238013	0.00942812	0.00029366	3.7853	D	1	20/08/2020 20:41	39.4403		0	0	0	0	0	0	0	0	0	0	0	0	0	0
227	0	1	5	1d 04:37:30.05000	0d 08:16:28.81000	0.00242906	0.00961322	0.00029335	3.7812	D	1	20/08/2020 20:51	39.4403		0	0	0	0	0	0	0	0	0	0	0	0	0	0
228	0	1	5	1d 04:47:30.05000	0d 08:26:28.81000	0.00247798	0.00979813	0.00029351	3.7775	D	1	20/08/2020 21:01	39.4083		0	0	0	0	0	0	0	0	0	0	0	0	0	0
229	0	1	5	1d 04:57:30.05000	0d 08:36:28.81000	0.00252691	0.00998286	0.00029351	3.7737	D	1	20/08/2020 21:11	39.4723		0	0	0	0	0	0	0	0	0	0	0	0	0	0
230	0	1	5	1d 05:07:30.05000	0d 08:46:28.81000	0.00257583	0.0101674	0.00029366	3.7702	D	1	20/08/2020 21:21	39.3762		0	0	0	0	0	0	0	0	0	0	0	0	0	0
231	0	1	5	1d 05:17:30.05000	0d 08:56:28.81000	0.00262476	0.0103518	0.00029358	3.7671	D	1	20/08/2020 21:31	39.4403		0	0	0	0	0	0	0	0	0	0	0	0	0	0
232	0	1	5	1d 05:27:30.05000	0d 09:06:28.81000	0.00267369	0.010536	0.00029343	3.7636	D	1	20/08/2020 21:41	39.3442		0	0	0	0	0	0	0	0	0	0	0	0	0	0
233	0	1	5	1d 05:37:30.05000	0d 09:16:28.81000	0.00272261	0.0107201	0.00029358	3.7603	D	1	20/08/2020 21:51	39.3282		0	0	0	0	0	0	0	0	0	0	0	0	0	0
234	0	1	5	1d 05:47:30.05000	0d 09:26:28.81000	0.00277154	0.010904	0.00029351	3.7571	D	1	20/08/2020 22:01	39.3282		0	0	0	0	0	0	0	0	0	0	0	0	0	0
235	0	1	5	1d 05:57:30.05000	0d 09:36:28.81000	0.00282046	0.0110877	0.00029351	3.754	D	1	20/08/2020 22:11	39.2961		0	0	0	0	0	0	0	0	0	0	0	0	0	0
236	0	1	5	1d 06:07:30.05000	0d 09:46:28.81000	0.00286939	0.0112713	0.00029335	3.751	D	1	20/08/2020 22:21	39.4563		0	0	0	0	0	0	0	0	0	0	0	0	0	0
237	0	1	5	1d 06:17:30.05000	0d 09:56:28.81000	0.00291831	0.0114548	0.00029374	3.7481	D	1	20/08/2020 22:31	39.4563		0	0	0	0	0	0	0	0	0	0	0	0	0	0
238	0	1	5	1d 06:27:30.05000	0d 10:06:28.81000	0.00296724	0.0116381	0.00029358	3.745	D	1	20/08/2020 22:41	39.4403		0	0	0	0	0	0	0	0	0	0	0	0	0	0
239	0	1	5	1d 06:37:30.05000	0d 10:16:28.81000	0.00301616	0.0118212	0.00029343	3.7421	D	1	20/08/2020 22:51	39.4723		0	0	0	0	0	0	0	0	0	0	0	0	0	0
240	0	1	5	1d 06:47:30.05000	0d 10:26:28.81000	0.00306509	0.0120043	0.00029351	3.7394	D	1	20/08/2020 23:01	39.4243		0	0	0	0	0	0	0	0	0	0	0	0	0	0
241	0	1	5	1d 06:57:30.05000	0d 10:36:28.81000	0.00311402	0.0121871	0.00029351	3.7365	D	1	20/08/2020 23:11	39.3922		0	0	0	0	0	0	0	0	0	0	0	0	0	0
242	0	1	5	1d 07:07:30.05000	0d 10:46:28.81000	0.00316294	0.0123699	0.00029358	3.7336	D	1	20/08/2020 23:21	39.3922		0	0	0	0	0	0	0	0	0	0	0	0	0	0
243	0	1	5	1d 07:17:30.05000	0d 10:56:28.81000	0.00321187	0.0125525	0.00029366	3.731	D	1	20/08/2020 23:31	39.3922		0	0	0	0	0	0	0	0	0	0	0	0	0	0
244	0	1	5	1d 07:27:30.05000	0d 11:06:28.81000	0.00326079	0.012735	0.00029351	3.7278	D	1	20/08/2020 23:41	39.4563		0	0	0	0	0	0	0	0	0	0	0	0	0	0
245	0	1	5	1d 07:37:30.05000	0d 11:16:28.81000	0.00330972	0.0129173	0.00029374	3.725	D	1	20/08/2020 23:51	39.4243		0	0	0	0	0	0	0	0	0	0	0	0	0	0
246	0	1	5	1d 07:47:30.05000	0d 11:26:28.81000	0.00335864	0.0130995	0.00029335	3.722	D	1	21/08/2020 00:01	39.4083		0	0	0	0	0	0	0	0	0	0	0	0	0	0
247	0	1	5	1d 07:57:30.05000	0d 11:36:28.81000	0.00340757	0.0132815	0.00029366	3.7192	D	1	21/08/2020 00:11	39.3922		0	0	0	0	0	0	0	0	0	0	0	0	0	0
248	0	1	5	1d 08:07:30.05000	0d 11:46:28.81000	0.00345649	0.0134634	0.00029343	3.7162	D	1	21/08/2020 00:21	39.3602		0	0	0	0	0	0	0	0	0	0	0	0	0	0
249	0	1	5	1d 08:17:30.05000	0d 11:56:28.81000	0.00350542	0.0136451	0.00029366	3.7133	D	1	21/08/2020 00:31	39.4403		0	0	0	0	0	0	0	0	0	0	0	0	0	0
250	0	1	5	1d 08:27:30.05000	0d 12:06:28.81000	0.00355435	0.0138267	0.00029358	3.7102	D	1	21/08/2020 00:41	39.2801		0	0	0	0	0	0	0	0	0	0	0	0	0	0
251	0	1	5	1d 08:37:30.05000	0d 12:16:28.81000	0.00360327	0.0140082	0.0002932	3.707	D	1	21/08/2020 00:51	39.4243		0	0	0	0	0	0	0	0	0	0	0	0	0	0
252	0	1	5	1d 08:47:30.05000	0d 12:26:28.81000	0.0036522	0.0141895	0.00029381	3.7037	D	1	21/08/2020 01:01	39.3442		0	0	0	0	0	0	0	0	0	0	0	0	0	0
253	0	1	5	1d 08:57:30.05000	0d 12:36:28.81000	0.00370112	0.0143706	0.00029366	3.7002	D	1	21/08/2020 01:11	39.3762		0	0	0	0	0	0	0	0	0	0	0	0	0	0
254	0	1	5	1d 09:07:30.05000	0d 12:46:28.81000	0.00375005	0.0145515	0.00029358	3.697	D	1	21/08/2020 01:21	39.4403		0	0	0	0	0	0	0	0	0	0	0	0	0	0
255	0	1	5	1d 09:17:30.05000	0d 12:56:28.81000	0.00379897	0.0147323	0.00029351	3.6934	D	1	21/08/2020 01:31	39.4403		0	0	0	0	0	0	0	0	0	0	0	0	0	0
256	0	1	5	1d 09:27:30.05000	0d 13:06:28.81000	0.0038479	0.014913	0.00029351	3.6901	D	1	21/08/2020 01:41	39.4403		0	0	0	0	0	0	0	0	0	0	0	0	0	0
257	0	1	5	1d 09:37:30.05000	0d 13:16:28.81000	0.00389682	0.0150934	0.00029358	3.6864	D	1	21/08/2020 01:51	39.4723		0	0	0	0	0	0	0	0	0	0	0	0	0	0
258	0	1	5	1d 09:47:30.05000	0d 13:26:28.81000	0.00394575	0.0152737	0.00029343	3.6826	D	1	21/08/2020 02:01	39.4723		0	0	0	0	0	0	0	0	0	0	0	0	0	0
259	0	1	5	1d 09:57:30.05000	0d 13:36:28.81000	0.00399468	0.0154538	0.00029358	3.679	D	1	21/08/2020 02:11	39.4243		0	0	0	0	0	0	0	0	0	0	0	0	0	0
260	0	1	5	1d 10:07:30.05000	0d 13:46:28.81000	0.0040436	0.0156337	0.00029366	3.6751	D	1	21/08/2020 02:21	39.4403		0	0	0	0	0	0	0	0	0	0	0	0	0	0
261	0	1	5	1d 10:17:30.05000	0d 13:56:28.81000	0.00409253	0.0158134	0.00029351	3.671	D	1	21/08/2020 02:31	39.4243		0	0	0	0	0	0	0	0	0	0	0	0	0	0
262	0	1	5	1d 10:27:30.05000	0d 14:06:28.81000	0.00414145	0.0159929	0.00029335	3.6672	D	1	21/08/2020 02:41	39.4403		0	0	0	0	0	0	0	0	0	0	0	0	0	0
263	0	1	5	1d 10:37:30.05000	0d 14:16:28.81000	0.00419038	0.0161722	0.00029351	3.6629	D	1	21/08/2020 02:51	39.3922		0	0	0	0	0	0	0	0	0	0	0	0	0	0
264	0	1	5	1d 10:47:30.05000	0d 14:26:28.81000	0.0042393	0.0163513	0.00029351	3.6585	D	1	21/08/2020 03:01	39.5044		0	0	0	0	0	0	0	0	0	0	0	0	0	0
265	0	1	5	1d 10:57:30.05000	0d 14:36:28.81000	0.00428823	0.0165302	0.00029358	3.6539	D	1	21/08/2020 03:11	39.4083		0	0	0	0	0	0	0	0	0	0	0	0	0	0
266	0	1	5	1d 11:07:30.05000	0d 14:46:28.81000	0.00433715	0.0167089	0.00029366	3.6492	D	1	21/08/2020 03:21	39.3922		0	0	0	0	0	0	0	0	0	0	0	0	0	0
267	0	1	5	1d 11:17:30.05000	0d 14:56:28.81000	0.00438608	0.0168873	0.00029343	3.6446	D	1	21/08/2020 03:31	39.3762		0	0	0	0	0	0	0	0	0	0	0	0	0	0
268	0	1	5	1d 11:27:30.05000	0d 15:06:28.81000	0.00443501	0.0170655	0.00029366	3.6393	D	1	21/08/2020 03:41	39.3442		0	0	0	0	0	0	0	0	0	0	0	0	0	0
269	0	1	5	1d 11:37:30.05000	0d 15:16:28.81000	0.00448393	0.0172434	0.00029351	3.6341	D	1	21/08/2020 03:51	39.4884		0	0	0	0	0	0	0	0	0	0	0	0	0	0
270	0	1	5	1d 11:47:30.05000	0d 15:26:28.81000	0.00453286	0.0174211	0.00029358	3.6284	D	1	21/08/2020 04:01	39.4403		0	0	0	0	0	0	0	0	0	0	0	0	0	0
271	0	1	5	1d 11:57:30.05000	0d 15:36:28.81000	0.00458178	0.0175985	0.00029358	3.6222	D	1	21/08/2020 04:11	39.4884		0	0	0	0	0	0	0	0	0	0	0	0	0	0
272	0	1	5	1d 12:07:30.05000	0d 15:46:28.81000	0.00463071	0.0177756	0.00029374	3.6156	D	1	21/08/2020 04:21	39.5044		0	0	0	0	0	0	0	0	0	0	0	0	0	0
273	0	1	5	1d 12:17:30.05000	0d 15:56:28.81000	0.00467963	0.0179523	0.00029343	3.608	D	1	21/08/2020 04:31	39.5044		0	0	0	0	0	0	0	0	0	0	0	0	0	0
274	0	1	5	1d 12:27:30.05000	0d 16:06:28.81000	0.00472856	0.0181286	0.00029358	3.5991	D	1	21/08/2020 04:41	39.5204		0	0	0	0	0	0	0	0	0	0	0	0	0	0
275	0	1	5	1d 12:37:03.64000	0d 16:16:02.40000	0.00477533	0.0182967	0.00029358	3.5891	D	5	21/08/2020 04:51	39.4403		0	0	0	0	0	0	0	0	0	0	0	0	0	0
276	0	1	5	1d 12:44:58.64000	0d 16:23:57.40000	0.00481406	0.0184355	0.00029358	3.579	D	5	21/08/2020 04:58	39.3442		0	0	0	0	0	0	0	0	0	0	0	0	0	0
277	0	1	5	1d 12:51:22.80000	0d 16:30:21.56000	0.00484539	0.0185475	0.00029358	3.5689	D	5	21/08/2020 05:05	39.4723		0	0	0	0	0	0	0	0	0	0	0	0	0	0
278	0	1	5	1d 12:56:40.38000	0d 16:35:39.14000	0.00487129	0.0186398	0.00029366	3.5589	D	5	21/08/2020 05:10	39.5204		0	0	0	0	0	0	0	0	0	0	0	0	0	0
279	0	1	5	1d 13:01:05.07000	0d 16:40:03.83000	0.00489287	0.0187165	0.00029343	3.5486	D	5	21/08/2020 05:15	39.5044		0	0	0	0	0	0	0	0	0	0	0	0	0	0
280	0	1	5	1d 13:04:49.62000	0d 16:43:48.38000	0.00491118	0.0187814	0.00029366	3.5386	D	5	21/08/2020 05:18	39.5044		0	0	0	0	0	0	0	0	0	0	0	0	0	0
281	0	1	5	1d 13:07:55.37000	0d 16:46:54.13000	0.00492633	0.0188349	0.00029366	3.5282	D	5	21/08/2020 05:21	39.5204		0	0	0	0	0	0	0	0	0	0	0	0	0	0
282	0	1	5	1d 13:10:33.66000	0d 16:49:32.42000	0.00493923	0.0188804	0.00029381	3.5181	D	5	21/08/2020 05:24	39.4243		0	0	0	0	0	0	0	0	0	0	0	0	0	0
283	0	1	5	1d 13:12:47.49000	0d 16:51:46.25000	0.00495015	0.0189187	0.00029335	3.508	D	5	21/08/2020 05:26	39.4884		0	0	0	0	0	0	0	0	0	0	0	0	0	0
284	0	1	5	1d 13:14:33.50000	0d 16:53:32.26000	0.00495879	0.018949	0.00029358	3.498	D	5	21/08/2020 05:28	39.5364		0	0	0	0	0	0	0	0	0	0	0	0	0	0
285	0	1	5	1d 13:16:11.24000	0d 16:55:10.00000	0.00496676	0.0189769	0.00029351	3.4879	D	5	21/08/2020 05:30	39.5204		0	0	0	0	0	0	0	0	0	0	0	0	0	0
286	0	1	5	1d 13:17:49.89000	0d 16:56:48.65000	0.0049748	0.0190049	0.00029328	3.4778	D	5	21/08/2020 05:31	39.5204		0	0	0	0	0	0	0	0	0	0	0	0	0	0
287	0	1	5	1d 13:19:00.44000	0d 16:57:59.20000	0.00498056	0.0190249	0.00029343	3.4676	D	5	21/08/2020 05:32	39.4243		0	0	0	0	0	0	0	0	0	0	0	0	0	0
288	0	1	5	1d 13:20:05.91000	0d 16:59:04.67000	0.0049859	0.0190434	0.00029351	3.4574	D	5	21/08/2020 05:34	39.3762		0	0	0	0	0	0	0	0	0	0	0	0	0	0
289	0	1	5	1d 13:21:13.86000	0d 17:00:12.62000	0.00499144	0.0190625	0.00029366	3.4473	D	5	21/08/2020 05:35	39.4884		0	0	0	0	0	0	0	0	0	0	0	0	0	0
290	0	1	5	1d 13:22:09.82000	0d 17:01:08.58000	0.004996	0.0190782	0.00029343	3.4372	D	5	21/08/2020 05:36	39.5204		0	0	0	0	0	0	0	0	0	0	0	0	0	0
291	0	1	5	1d 13:22:56.67000	0d 17:01:55.43000	0.00499982	0.0190913	0.00029374	3.4272	D	5	21/08/2020 05:36	39.5204		0	0	0	0	0	0	0	0	0	0	0	0	0	0
292	0	1	5	1d 13:23:41.23000	0d 17:02:39.99000	0.00500345	0.0191037	0.00029335	3.4171	D	5	21/08/2020 05:37	39.3922		0	0	0	0	0	0	0	0	0	0	0	0	0	0
293	0	1	5	1d 13:24:27.51000	0d 17:03:26.27000	0.00500723	0.0191166	0.00029366	3.407	D	5	21/08/2020 05:38	39.4884		0	0	0	0	0	0	0	0	0	0	0	0	0	0
294	0	1	5	1d 13:25:12.21000	0d 17:04:10.97000	0.00501087	0.019129	0.00029343	3.3968	D	5	21/08/2020 05:39	39.4723		0	0	0	0	0	0	0	0	0	0	0	0	0	0
295	0	1	5	1d 13:25:48.29000	0d 17:04:47.05000	0.00501382	0.019139	0.00029343	3.3867	D	5	21/08/2020 05:39	39.5044		0	0	0	0	0	0	0	0	0	0	0	0	0	0
296	0	1	5	1d 13:26:20.86000	0d 17:05:19.62000	0.00501647	0.019148	0.00029374	3.3765	D	5	21/08/2020 05:40	39.5204		0	0	0	0	0	0	0	0	0	0	0	0	0	0
297	0	1	5	1d 13:26:53.89000	0d 17:05:52.65000	0.00501916	0.0191571	0.00029343	3.3661	D	5	21/08/2020 05:40	39.3922		0	0	0	0	0	0	0	0	0	0	0	0	0	0
298	0	1	5	1d 13:27:25.74000	0d 17:06:24.50000	0.00502176	0.0191658	0.00029366	3.3561	D	5	21/08/2020 05:41	39.4403		0	0	0	0	0	0	0	0	0	0	0	0	0	0
299	0	1	5	1d 13:27:57.84000	0d 17:06:56.60000	0.00502438	0.0191746	0.00029343	3.346	D	5	21/08/2020 05:41	39.5044		0	0	0	0	0	0	0	0	0	0	0	0	0	0
300	0	1	5	1d 13:28:28.77000	0d 17:07:27.53000	0.0050269	0.019183	0.00029351	3.3359	D	5	21/08/2020 05:42	39.4083		0	0	0	0	0	0	0	0	0	0	0	0	0	0
301	0	1	5	1d 13:28:54.22000	0d 17:07:52.98000	0.00502898	0.0191899	0.00029358	3.3257	D	5	21/08/2020 05:42	39.3922		0	0	0	0	0	0	0	0	0	0	0	0	0	0
302	0	1	5	1d 13:29:18.14000	0d 17:08:16.90000	0.00503093	0.0191964	0.00029351	3.3156	D	5	21/08/2020 05:43	39.4403		0	0	0	0	0	0	0	0	0	0	0	0	0	0
303	0	1	5	1d 13:29:39.99000	0d 17:08:38.75000	0.00503271	0.0192023	0.00029358	3.3054	D	5	21/08/2020 05:43	39.4723		0	0	0	0	0	0	0	0	0	0	0	0	0	0
304	0	1	5	1d 13:30:01.51000	0d 17:09:00.27000	0.00503446	0.0192081	0.00029374	3.2953	D	5	21/08/2020 05:44	39.4884		0	0	0	0	0	0	0	0	0	0	0	0	0	0
305	0	1	5	1d 13:30:22.03000	0d 17:09:20.79000	0.00503614	0.0192136	0.00029374	3.2853	D	5	21/08/2020 05:44	39.5044		0	0	0	0	0	0	0	0	0	0	0	0	0	0
306	0	1	5	1d 13:30:41.93000	0d 17:09:40.69000	0.00503776	0.0192189	0.00029358	3.275	D	5	21/08/2020 05:44	39.5204		0	0	0	0	0	0	0	0	0	0	0	0	0	0
307	0	1	5	1d 13:31:01.95000	0d 17:10:00.71000	0.00503939	0.0192242	0.00029351	3.2648	D	5	21/08/2020 05:45	39.5364		0	0	0	0	0	0	0	0	0	0	0	0	0	0
308	0	1	5	1d 13:31:20.81000	0d 17:10:19.57000	0.00504093	0.0192292	0.00029351	3.2547	D	5	21/08/2020 05:45	39.5364		0	0	0	0	0	0	0	0	0	0	0	0	0	0
309	0	1	5	1d 13:31:40.46000	0d 17:10:39.22000	0.00504253	0.0192345	0.00029366	3.2445	D	5	21/08/2020 05:45	39.5364		0	0	0	0	0	0	0	0	0	0	0	0	0	0
310	0	1	5	1d 13:32:01.10000	0d 17:10:59.86000	0.00504421	0.0192399	0.00029358	3.2343	D	5	21/08/2020 05:45	39.3762		0	0	0	0	0	0	0	0	0	0	0	0	0	0
311	0	1	5	1d 13:32:20.22000	0d 17:11:18.98000	0.00504577	0.0192449	0.00029351	3.2241	D	5	21/08/2020 05:46	39.4243		0	0	0	0	0	0	0	0	0	0	0	0	0	0
312	0	1	5	1d 13:32:36.80000	0d 17:11:35.56000	0.00504713	0.0192493	0.00029351	3.214	D	5	21/08/2020 05:46	39.4723		0	0	0	0	0	0	0	0	0	0	0	0	0	0
313	0	1	5	1d 13:32:51.46000	0d 17:11:50.22000	0.00504832	0.0192531	0.00029335	3.2039	D	5	21/08/2020 05:46	39.4884		0	0	0	0	0	0	0	0	0	0	0	0	0	0
314	0	1	5	1d 13:33:04.92000	0d 17:12:03.68000	0.00504942	0.0192566	0.00029358	3.1939	D	5	21/08/2020 05:47	39.5044		0	0	0	0	0	0	0	0	0	0	0	0	0	0
315	0	1	5	1d 13:33:17.96000	0d 17:12:16.72000	0.00505048	0.01926	0.00029335	3.1836	D	5	21/08/2020 05:47	39.5204		0	0	0	0	0	0	0	0	0	0	0	0	0	0
316	0	1	5	1d 13:33:30.71000	0d 17:12:29.47000	0.00505152	0.0192633	0.00029358	3.1734	D	5	21/08/2020 05:47	39.5044		0	0	0	0	0	0	0	0	0	0	0	0	0	0
317	0	1	5	1d 13:33:42.94000	0d 17:12:41.70000	0.00505252	0.0192665	0.00029351	3.1633	D	5	21/08/2020 05:47	39.5364		0	0	0	0	0	0	0	0	0	0	0	0	0	0
318	0	1	5	1d 13:33:55.16000	0d 17:12:53.92000	0.00505352	0.0192696	0.00029351	3.1531	D	5	21/08/2020 05:47	39.5204		0	0	0	0	0	0	0	0	0	0	0	0	0	0
319	0	1	5	1d 13:34:07.12000	0d 17:13:05.88000	0.00505449	0.0192727	0.00029351	3.1429	D	5	21/08/2020 05:48	39.5364		0	0	0	0	0	0	0	0	0	0	0	0	0	0
320	0	1	5	1d 13:34:18.57000	0d 17:13:17.33000	0.00505542	0.0192756	0.00029343	3.1328	D	5	21/08/2020 05:48	39.5364		0	0	0	0	0	0	0	0	0	0	0	0	0	0
321	0	1	5	1d 13:34:29.88000	0d 17:13:28.64000	0.00505635	0.0192785	0.00029366	3.1226	D	5	21/08/2020 05:48	39.5364		0	0	0	0	0	0	0	0	0	0	0	0	0	0
322	0	1	5	1d 13:34:41.10000	0d 17:13:39.86000	0.00505726	0.0192814	0.00029358	3.1125	D	5	21/08/2020 05:48	39.5524		0	0	0	0	0	0	0	0	0	0	0	0	0	0
323	0	1	5	1d 13:34:52.29000	0d 17:13:51.05000	0.00505817	0.0192842	0.00029358	3.1023	D	5	21/08/2020 05:48	39.5364		0	0	0	0	0	0	0	0	0	0	0	0	0	0
324	0	1	5	1d 13:35:03.01000	0d 17:14:01.77000	0.00505905	0.0192869	0.00029351	3.0922	D	5	21/08/2020 05:49	39.5524		0	0	0	0	0	0	0	0	0	0	0	0	0	0
325	0	1	5	1d 13:35:13.35000	0d 17:14:12.11000	0.00505989	0.0192895	0.00029366	3.0822	D	5	21/08/2020 05:49	39.4243		0	0	0	0	0	0	0	0	0	0	0	0	0	0
326	0	1	5	1d 13:35:23.12000	0d 17:14:21.88000	0.00506069	0.019292	0.00029358	3.0721	D	5	21/08/2020 05:49	39.3922		0	0	0	0	0	0	0	0	0	0	0	0	0	0
327	0	1	5	1d 13:35:32.66000	0d 17:14:31.42000	0.00506147	0.0192944	0.00029358	3.0619	D	5	21/08/2020 05:49	39.4083		0	0	0	0	0	0	0	0	0	0	0	0	0	0
328	0	1	5	1d 13:35:42.01000	0d 17:14:40.77000	0.00506223	0.0192967	0.00029358	3.0515	D	5	21/08/2020 05:49	39.4243		0	0	0	0	0	0	0	0	0	0	0	0	0	0
329	0	1	5	1d 13:35:51.11000	0d 17:14:49.87000	0.00506297	0.019299	0.00029335	3.0414	D	5	21/08/2020 05:49	39.4563		0	0	0	0	0	0	0	0	0	0	0	0	0	0
330	0	1	5	1d 13:35:59.74000	0d 17:14:58.50000	0.00506367	0.0193011	0.00029335	3.0312	D	5	21/08/2020 05:49	39.4723		0	0	0	0	0	0	0	0	0	0	0	0	0	0
331	0	1	5	1d 13:36:08.27000	0d 17:15:07.03000	0.00506437	0.0193032	0.00029374	3.021	D	5	21/08/2020 05:50	39.4884		0	0	0	0	0	0	0	0	0	0	0	0	0	0
332	0	1	5	1d 13:36:16.40000	0d 17:15:15.16000	0.00506503	0.0193052	0.00029335	3.0109	D	5	21/08/2020 05:50	39.5044		0	0	0	0	0	0	0	0	0	0	0	0	0	0
333	0	1	5	1d 13:36:24.54000	0d 17:15:23.30000	0.0050657	0.0193072	0.00029335	3.0007	D	5	21/08/2020 05:50	39.5044		0	0	0	0	0	0	0	0	0	0	0	0	0	0
334	0	1	5	1d 13:36:32.47000	0d 17:15:31.23000	0.00506634	0.0193091	0.00029366	2.9906	D	5	21/08/2020 05:50	39.5044		0	0	0	0	0	0	0	0	0	0	0	0	0	0
335	0	1	5	1d 13:36:40.23000	0d 17:15:38.99000	0.00506698	0.019311	0.00029351	2.9802	D	5	21/08/2020 05:50	39.5204		0	0	0	0	0	0	0	0	0	0	0	0	0	0
336	0	1	5	1d 13:36:47.81000	0d 17:15:46.57000	0.00506759	0.0193129	0.00029366	2.97	D	5	21/08/2020 05:50	39.4884		0	0	0	0	0	0	0	0	0	0	0	0	0	0
337	0	1	5	1d 13:36:55.21000	0d 17:15:53.97000	0.0050682	0.0193146	0.00029366	2.9598	D	5	21/08/2020 05:50	39.4083		0	0	0	0	0	0	0	0	0	0	0	0	0	0
338	0	1	5	1d 13:37:02.52000	0d 17:16:01.28000	0.00506879	0.0193164	0.00029328	2.9496	D	5	21/08/2020 05:51	39.3762		0	0	0	0	0	0	0	0	0	0	0	0	0	0
339	0	1	5	1d 13:37:09.37000	0d 17:16:08.13000	0.00506935	0.0193181	0.00029366	2.9395	D	5	21/08/2020 05:51	39.3762		0	0	0	0	0	0	0	0	0	0	0	0	0	0
340	0	1	5	1d 13:37:16.31000	0d 17:16:15.07000	0.00506992	0.0193197	0.00029374	2.9293	D	5	21/08/2020 05:51	39.3922		0	0	0	0	0	0	0	0	0	0	0	0	0	0
341	0	1	5	1d 13:37:23.16000	0d 17:16:21.92000	0.00507048	0.0193213	0.00029343	2.9189	D	5	21/08/2020 05:51	39.3922		0	0	0	0	0	0	0	0	0	0	0	0	0	0
342	0	1	5	1d 13:37:29.94000	0d 17:16:28.70000	0.00507103	0.019323	0.00029358	2.9085	D	5	21/08/2020 05:51	39.4403		0	0	0	0	0	0	0	0	0	0	0	0	0	0
343	0	1	5	1d 13:37:36.42000	0d 17:16:35.18000	0.00507156	0.0193245	0.00029358	2.8985	D	5	21/08/2020 05:51	39.4563		0	0	0	0	0	0	0	0	0	0	0	0	0	0
344	0	1	5	1d 13:37:42.81000	0d 17:16:41.57000	0.00507208	0.019326	0.00029366	2.8884	D	5	21/08/2020 05:51	39.4563		0	0	0	0	0	0	0	0	0	0	0	0	0	0
345	0	1	5	1d 13:37:49.13000	0d 17:16:47.89000	0.00507259	0.0193275	0.00029366	2.8782	D	5	21/08/2020 05:51	39.4563		0	0	0	0	0	0	0	0	0	0	0	0	0	0
346	0	1	5	1d 13:37:55.57000	0d 17:16:54.33000	0.00507312	0.019329	0.00029366	2.8681	D	5	21/08/2020 05:51	39.4884		0	0	0	0	0	0	0	0	0	0	0	0	0	0
347	0	1	5	1d 13:38:01.92000	0d 17:17:00.68000	0.00507364	0.0193305	0.00029366	2.8579	D	5	21/08/2020 05:52	39.4723		0	0	0	0	0	0	0	0	0	0	0	0	0	0
348	0	1	5	1d 13:38:08.15000	0d 17:17:06.91000	0.00507414	0.0193319	0.00029366	2.8476	D	5	21/08/2020 05:52	39.4884		0	0	0	0	0	0	0	0	0	0	0	0	0	0
349	0	1	5	1d 13:38:14.46000	0d 17:17:13.22000	0.00507466	0.0193334	0.00029351	2.8376	D	5	21/08/2020 05:52	39.4884		0	0	0	0	0	0	0	0	0	0	0	0	0	0
350	0	1	5	1d 13:38:20.52000	0d 17:17:19.28000	0.00507515	0.0193348	0.00029343	2.8273	D	5	21/08/2020 05:52	39.4884		0	0	0	0	0	0	0	0	0	0	0	0	0	0
351	0	1	5	1d 13:38:26.80000	0d 17:17:25.56000	0.00507567	0.0193362	0.00029358	2.817	D	5	21/08/2020 05:52	39.5044		0	0	0	0	0	0	0	0	0	0	0	0	0	0
352	0	1	5	1d 13:38:32.82000	0d 17:17:31.58000	0.00507616	0.0193376	0.00029366	2.8067	D	5	21/08/2020 05:52	39.5044		0	0	0	0	0	0	0	0	0	0	0	0	0	0
353	0	1	5	1d 13:38:38.77000	0d 17:17:37.53000	0.00507664	0.019339	0.00029374	2.7964	D	5	21/08/2020 05:52	39.5044		0	0	0	0	0	0	0	0	0	0	0	0	0	0
354	0	1	5	1d 13:38:44.45000	0d 17:17:43.21000	0.00507711	0.0193403	0.00029358	2.7863	D	5	21/08/2020 05:52	39.5044		0	0	0	0	0	0	0	0	0	0	0	0	0	0
355	0	1	5	1d 13:38:49.99000	0d 17:17:48.75000	0.00507756	0.0193415	0.00029351	2.7759	D	5	21/08/2020 05:52	39.5044		0	0	0	0	0	0	0	0	0	0	0	0	0	0
356	0	1	5	1d 13:38:55.46000	0d 17:17:54.22000	0.005078	0.0193428	0.00029351	2.7657	D	5	21/08/2020 05:52	39.5044		0	0	0	0	0	0	0	0	0	0	0	0	0	0
357	0	1	5	1d 13:39:00.84000	0d 17:17:59.60000	0.00507844	0.019344	0.00029374	2.7556	D	5	21/08/2020 05:52	39.5044		0	0	0	0	0	0	0	0	0	0	0	0	0	0
358	0	1	5	1d 13:39:06.05000	0d 17:18:04.81000	0.00507887	0.0193451	0.00029351	2.7454	D	5	21/08/2020 05:53	39.5044		0	0	0	0	0	0	0	0	0	0	0	0	0	0
359	0	1	5	1d 13:39:11.15000	0d 17:18:09.91000	0.00507928	0.0193463	0.00029343	2.7353	D	5	21/08/2020 05:53	39.5204		0	0	0	0	0	0	0	0	0	0	0	0	0	0
360	0	1	5	1d 13:39:16.13000	0d 17:18:14.89000	0.00507969	0.0193474	0.00029343	2.7253	D	5	21/08/2020 05:53	39.5044		0	0	0	0	0	0	0	0	0	0	0	0	0	0
361	0	1	5	1d 13:39:21.15000	0d 17:18:19.91000	0.0050801	0.0193485	0.00029351	2.7149	D	5	21/08/2020 05:53	39.5044		0	0	0	0	0	0	0	0	0	0	0	0	0	0
362	0	1	5	1d 13:39:26.29000	0d 17:18:25.05000	0.00508052	0.0193496	0.00029358	2.7045	D	5	21/08/2020 05:53	39.4884		0	0	0	0	0	0	0	0	0	0	0	0	0	0
363	0	1	5	1d 13:39:31.37000	0d 17:18:30.13000	0.00508093	0.0193508	0.00029335	2.6943	D	5	21/08/2020 05:53	39.5044		0	0	0	0	0	0	0	0	0	0	0	0	0	0
364	0	1	5	1d 13:39:36.36000	0d 17:18:35.12000	0.00508134	0.0193518	0.00029358	2.6841	D	5	21/08/2020 05:53	39.5044		0	0	0	0	0	0	0	0	0	0	0	0	0	0
365	0	1	5	1d 13:39:41.26000	0d 17:18:40.02000	0.00508174	0.0193529	0.00029351	2.674	D	5	21/08/2020 05:53	39.5204		0	0	0	0	0	0	0	0	0	0	0	0	0	0
366	0	1	5	1d 13:39:46.10000	0d 17:18:44.86000	0.00508213	0.019354	0.00029366	2.6636	D	5	21/08/2020 05:53	39.5044		0	0	0	0	0	0	0	0	0	0	0	0	0	0
367	0	1	5	1d 13:39:51.02000	0d 17:18:49.78000	0.00508253	0.019355	0.00029351	2.6534	D	5	21/08/2020 05:53	39.5044		0	0	0	0	0	0	0	0	0	0	0	0	0	0
368	0	1	5	1d 13:39:55.81000	0d 17:18:54.57000	0.00508292	0.0193561	0.00029358	2.643	D	5	21/08/2020 05:53	39.5204		0	0	0	0	0	0	0	0	0	0	0	0	0	0
369	0	1	5	1d 13:40:00.62000	0d 17:18:59.38000	0.00508332	0.0193571	0.00029381	2.6326	D	5	21/08/2020 05:53	39.5204		0	0	0	0	0	0	0	0	0	0	0	0	0	0
370	0	1	5	1d 13:40:05.40000	0d 17:19:04.16000	0.00508371	0.0193581	0.00029358	2.6226	D	5	21/08/2020 05:54	39.5204		0	0	0	0	0	0	0	0	0	0	0	0	0	0
371	0	1	5	1d 13:40:09.95000	0d 17:19:08.71000	0.00508408	0.0193591	0.00029374	2.6123	D	5	21/08/2020 05:54	39.4723		0	0	0	0	0	0	0	0	0	0	0	0	0	0
372	0	1	5	1d 13:40:14.59000	0d 17:19:13.35000	0.00508446	0.0193601	0.00029343	2.6021	D	5	21/08/2020 05:54	39.4243		0	0	0	0	0	0	0	0	0	0	0	0	0	0
373	0	1	5	1d 13:40:19.17000	0d 17:19:17.93000	0.00508483	0.0193611	0.00029351	2.5919	D	5	21/08/2020 05:54	39.3762		0	0	0	0	0	0	0	0	0	0	0	0	0	0
374	0	1	5	1d 13:40:23.77000	0d 17:19:22.53000	0.0050852	0.019362	0.00029358	2.5815	D	5	21/08/2020 05:54	39.3762		0	0	0	0	0	0	0	0	0	0	0	0	0	0
375	0	1	5	1d 13:40:28.35000	0d 17:19:27.11000	0.00508558	0.019363	0.00029351	2.5711	D	5	21/08/2020 05:54	39.3922		0	0	0	0	0	0	0	0	0	0	0	0	0	0
376	0	1	5	1d 13:40:32.94000	0d 17:19:31.70000	0.00508595	0.019364	0.00029335	2.5611	D	5	21/08/2020 05:54	39.3922		0	0	0	0	0	0	0	0	0	0	0	0	0	0
377	0	1	5	1d 13:40:37.43000	0d 17:19:36.19000	0.00508632	0.0193649	0.00029335	2.551	D	5	21/08/2020 05:54	39.3922		0	0	0	0	0	0	0	0	0	0	0	0	0	0
378	0	1	5	1d 13:40:41.80000	0d 17:19:40.56000	0.00508667	0.0193658	0.00029351	2.5408	D	5	21/08/2020 05:54	39.4083		0	0	0	0	0	0	0	0	0	0	0	0	0	0
379	0	1	5	1d 13:40:46.27000	0d 17:19:45.03000	0.00508704	0.0193667	0.00029335	2.5306	D	5	21/08/2020 05:54	39.4083		0	0	0	0	0	0	0	0	0	0	0	0	0	0
380	0	1	5	1d 13:40:50.75000	0d 17:19:49.51000	0.0050874	0.0193676	0.00029366	2.5202	D	5	21/08/2020 05:54	39.4403		0	0	0	0	0	0	0	0	0	0	0	0	0	0
381	0	1	5	1d 13:40:55.20000	0d 17:19:53.96000	0.00508777	0.0193686	0.00029358	2.5101	D	5	21/08/2020 05:54	39.4563		0	0	0	0	0	0	0	0	0	0	0	0	0	0
382	0	1	5	1d 13:40:59.50000	0d 17:19:58.26000	0.00508812	0.0193694	0.00029366	2.5	D	133	21/08/2020 05:54	39.4563		0	0	0	0	0	0	0	0	0	0	0	0	0	0
383	0	1	6	1d 13:40:59.51000	0d 00:00:00.01000	0	0	0	2.5046	R	0	21/08/2020 05:54	39.4563		0	0	0	0	0	0	0	0	0	0	0	0	0	0
384	0	1	6	1d 13:41:01.51000	0d 00:00:02.01000	0	0	0	2.5876	R	1	21/08/2020 05:55	39.4563		0	0	0	0	0	0	0	0	0	0	0	0	0	0
385	0	1	6	1d 13:41:03.51000	0d 00:00:04.01000	0	0	0	2.6484	R	1	21/08/2020 05:55	39.4723		0	0	0	0	0	0	0	0	0	0	0	0	0	0
386	0	1	6	1d 13:41:05.51000	0d 00:00:06.01000	0	0	0	2.699	R	1	21/08/2020 05:55	39.4723		0	0	0	0	0	0	0	0	0	0	0	0	0	0
387	0	1	6	1d 13:41:07.51000	0d 00:00:08.01000	0	0	0	2.7436	R	1	21/08/2020 05:55	39.4723		0	0	0	0	0	0	0	0	0	0	0	0	0	0
388	0	1	6	1d 13:41:09.50000	0d 00:00:10.00000	0	0	0	2.7836	R	129	21/08/2020 05:55	39.4723		0	0	0	0	0	0	0	0	0	0	0	0	0	0
389	1	2	9	1d 13:41:09.54000	0d 00:00:00.04000	0.00000001	0.00000004	0.00117479	2.8196	C	0	21/08/2020 05:55	39.4723		0	0	0	0	0	0	0	0	0	0	0	0	0	0
390	1	2	9	1d 13:41:09.70000	0d 00:00:00.20000	0.00000006	0.00000018	0.00117456	2.8528	C	5	21/08/2020 05:55	39.4723		0	0	0	0	0	0	0	0	0	0	0	0	0	0
391	1	2	9	1d 13:41:09.84000	0d 00:00:00.34000	0.00000011	0.00000032	0.00117441	2.8785	C	5	21/08/2020 05:55	39.4884		0	0	0	0	0	0	0	0	0	0	0	0	0	0
392	1	2	9	1d 13:41:09.98000	0d 00:00:00.48000	0.00000016	0.00000045	0.00117426	2.9014	C	5	21/08/2020 05:55	39.4884		0	0	0	0	0	0	0	0	0	0	0	0	0	0
393	1	2	9	1d 13:41:10.13000	0d 00:00:00.63000	0.00000021	0.00000059	0.00117441	2.9233	C	5	21/08/2020 05:55	39.4884		0	0	0	0	0	0	0	0	0	0	0	0	0	0
394	1	2	9	1d 13:41:10.29000	0d 00:00:00.79000	0.00000026	0.00000074	0.00117426	2.9451	C	5	21/08/2020 05:55	39.4884		0	0	0	0	0	0	0	0	0	0	0	0	0	0
395	1	2	9	1d 13:41:10.45000	0d 00:00:00.95000	0.00000031	0.0000009	0.00117441	2.9654	C	5	21/08/2020 05:55	39.4884		0	0	0	0	0	0	0	0	0	0	0	0	0	0
396	1	2	9	1d 13:41:10.61000	0d 00:00:01.11000	0.00000036	0.00000105	0.00117449	2.9851	C	5	21/08/2020 05:55	39.4884		0	0	0	0	0	0	0	0	0	0	0	0	0	0
397	1	2	9	1d 13:41:10.78000	0d 00:00:01.28000	0.00000042	0.00000122	0.00117433	3.005	C	5	21/08/2020 05:55	39.4884		0	0	0	0	0	0	0	0	0	0	0	0	0	0
398	1	2	9	1d 13:41:10.95000	0d 00:00:01.45000	0.00000047	0.00000139	0.00117441	3.0242	C	5	21/08/2020 05:55	39.4884		0	0	0	0	0	0	0	0	0	0	0	0	0	0
399	1	2	9	1d 13:41:11.13000	0d 00:00:01.63000	0.00000053	0.00000156	0.00117464	3.0439	C	5	21/08/2020 05:55	39.4884		0	0	0	0	0	0	0	0	0	0	0	0	0	0
400	1	2	9	1d 13:41:11.31000	0d 00:00:01.81000	0.00000059	0.00000174	0.00117456	3.0629	C	5	21/08/2020 05:55	39.4884		0	0	0	0	0	0	0	0	0	0	0	0	0	0
401	1	2	9	1d 13:41:11.49000	0d 00:00:01.99000	0.00000065	0.00000192	0.00117441	3.0813	C	5	21/08/2020 05:55	39.4884		0	0	0	0	0	0	0	0	0	0	0	0	0	0
402	1	2	9	1d 13:41:11.67000	0d 00:00:02.17000	0.00000071	0.00000211	0.00117426	3.0993	C	5	21/08/2020 05:55	39.4884		0	0	0	0	0	0	0	0	0	0	0	0	0	0
403	1	2	9	1d 13:41:11.86000	0d 00:00:02.36000	0.00000077	0.0000023	0.00117449	3.1177	C	5	21/08/2020 05:55	39.4884		0	0	0	0	0	0	0	0	0	0	0	0	0	0
404	1	2	9	1d 13:41:12.05000	0d 00:00:02.55000	0.00000083	0.00000249	0.00117433	3.1356	C	5	21/08/2020 05:55	39.5044		0	0	0	0	0	0	0	0	0	0	0	0	0	0
405	1	2	9	1d 13:41:12.24000	0d 00:00:02.74000	0.00000089	0.00000269	0.00117449	3.153	C	5	21/08/2020 05:55	39.5044		0	0	0	0	0	0	0	0	0	0	0	0	0	0
406	1	2	9	1d 13:41:12.43000	0d 00:00:02.93000	0.00000096	0.00000288	0.00117449	3.1701	C	5	21/08/2020 05:55	39.5044		0	0	0	0	0	0	0	0	0	0	0	0	0	0
407	1	2	9	1d 13:41:12.63000	0d 00:00:03.13000	0.00000102	0.00000309	0.00117433	3.1878	C	5	21/08/2020 05:55	39.5044		0	0	0	0	0	0	0	0	0	0	0	0	0	0
408	1	2	9	1d 13:41:12.83000	0d 00:00:03.33000	0.00000109	0.0000033	0.00117449	3.2045	C	5	21/08/2020 05:55	39.5044		0	0	0	0	0	0	0	0	0	0	0	0	0	0
409	1	2	9	1d 13:41:13.04000	0d 00:00:03.54000	0.00000115	0.00000352	0.00117449	3.2221	C	5	21/08/2020 05:55	39.5044		0	0	0	0	0	0	0	0	0	0	0	0	0	0
410	1	2	9	1d 13:41:13.25000	0d 00:00:03.75000	0.00000122	0.00000374	0.00117441	3.2387	C	5	21/08/2020 05:55	39.5044		0	0	0	0	0	0	0	0	0	0	0	0	0	0
411	1	2	9	1d 13:41:13.46000	0d 00:00:03.96000	0.00000129	0.00000396	0.00117464	3.2552	C	5	21/08/2020 05:55	39.5044		0	0	0	0	0	0	0	0	0	0	0	0	0	0
412	1	2	9	1d 13:41:13.68000	0d 00:00:04.18000	0.00000136	0.0000042	0.00117441	3.272	C	5	21/08/2020 05:55	39.5044		0	0	0	0	0	0	0	0	0	0	0	0	0	0
413	1	2	9	1d 13:41:13.90000	0d 00:00:04.40000	0.00000144	0.00000443	0.00117433	3.288	C	5	21/08/2020 05:55	39.5044		0	0	0	0	0	0	0	0	0	0	0	0	0	0
414	1	2	9	1d 13:41:14.13000	0d 00:00:04.63000	0.00000151	0.00000468	0.00117464	3.3045	C	5	21/08/2020 05:55	39.5044		0	0	0	0	0	0	0	0	0	0	0	0	0	0
415	1	2	9	1d 13:41:14.36000	0d 00:00:04.86000	0.00000159	0.00000493	0.00117449	3.3205	C	5	21/08/2020 05:55	39.5044		0	0	0	0	0	0	0	0	0	0	0	0	0	0
416	1	2	9	1d 13:41:14.60000	0d 00:00:05.10000	0.00000166	0.00000519	0.00117441	3.3362	C	5	21/08/2020 05:55	39.5044		0	0	0	0	0	0	0	0	0	0	0	0	0	0
417	1	2	9	1d 13:41:14.84000	0d 00:00:05.34000	0.00000174	0.00000545	0.00117441	3.3519	C	5	21/08/2020 05:55	39.5044		0	0	0	0	0	0	0	0	0	0	0	0	0	0
418	1	2	9	1d 13:41:15.08000	0d 00:00:05.58000	0.00000182	0.00000572	0.00117449	3.3669	C	5	21/08/2020 05:55	39.4884		0	0	0	0	0	0	0	0	0	0	0	0	0	0
419	1	2	9	1d 13:41:15.33000	0d 00:00:05.83000	0.0000019	0.00000599	0.00117456	3.3822	C	5	21/08/2020 05:55	39.4884		0	0	0	0	0	0	0	0	0	0	0	0	0	0
420	1	2	9	1d 13:41:15.59000	0d 00:00:06.09000	0.00000199	0.00000628	0.00117449	3.3971	C	5	21/08/2020 05:55	39.4884		0	0	0	0	0	0	0	0	0	0	0	0	0	0
421	1	2	9	1d 13:41:15.86000	0d 00:00:06.36000	0.00000207	0.00000658	0.00117449	3.4121	C	5	21/08/2020 05:55	39.4884		0	0	0	0	0	0	0	0	0	0	0	0	0	0
422	1	2	9	1d 13:41:16.13000	0d 00:00:06.63000	0.00000216	0.00000688	0.00117433	3.4266	C	5	21/08/2020 05:55	39.5044		0	0	0	0	0	0	0	0	0	0	0	0	0	0
423	1	2	9	1d 13:41:16.41000	0d 00:00:06.91000	0.00000225	0.00000719	0.00117418	3.4409	C	5	21/08/2020 05:55	39.5044		0	0	0	0	0	0	0	0	0	0	0	0	0	0
424	1	2	9	1d 13:41:16.70000	0d 00:00:07.20000	0.00000235	0.00000752	0.00117456	3.4551	C	5	21/08/2020 05:55	39.5044		0	0	0	0	0	0	0	0	0	0	0	0	0	0
425	1	2	9	1d 13:41:17.00000	0d 00:00:07.50000	0.00000245	0.00000786	0.00117433	3.4691	C	5	21/08/2020 05:55	39.5044		0	0	0	0	0	0	0	0	0	0	0	0	0	0
426	1	2	9	1d 13:41:17.31000	0d 00:00:07.81000	0.00000255	0.00000821	0.00117433	3.4827	C	5	21/08/2020 05:55	39.5044		0	0	0	0	0	0	0	0	0	0	0	0	0	0
427	1	2	9	1d 13:41:17.64000	0d 00:00:08.14000	0.00000266	0.00000859	0.00117449	3.4963	C	5	21/08/2020 05:55	39.5044		0	0	0	0	0	0	0	0	0	0	0	0	0	0
428	1	2	9	1d 13:41:17.98000	0d 00:00:08.48000	0.00000277	0.00000898	0.00117456	3.5096	C	5	21/08/2020 05:55	39.5044		0	0	0	0	0	0	0	0	0	0	0	0	0	0
429	1	2	9	1d 13:41:18.34000	0d 00:00:08.84000	0.00000288	0.00000939	0.00117441	3.5224	C	5	21/08/2020 05:55	39.5044		0	0	0	0	0	0	0	0	0	0	0	0	0	0
430	1	2	9	1d 13:41:18.73000	0d 00:00:09.23000	0.00000301	0.00000984	0.00117426	3.5352	C	5	21/08/2020 05:55	39.5044		0	0	0	0	0	0	0	0	0	0	0	0	0	0
431	1	2	9	1d 13:41:19.16000	0d 00:00:09.66000	0.00000315	0.00001033	0.00117441	3.5477	C	5	21/08/2020 05:55	39.5044		0	0	0	0	0	0	0	0	0	0	0	0	0	0
432	1	2	9	1d 13:41:19.65000	0d 00:00:10.15000	0.00000331	0.0000109	0.00117449	3.5601	C	5	21/08/2020 05:55	39.5044		0	0	0	0	0	0	0	0	0	0	0	0	0	0
433	1	2	9	1d 13:41:20.20000	0d 00:00:10.70000	0.00000349	0.00001154	0.00117441	3.5715	C	5	21/08/2020 05:55	39.5044		0	0	0	0	0	0	0	0	0	0	0	0	0	0
434	1	2	9	1d 13:41:20.84000	0d 00:00:11.34000	0.0000037	0.00001229	0.00117449	3.5828	C	5	21/08/2020 05:55	39.5044		0	0	0	0	0	0	0	0	0	0	0	0	0	0
435	1	2	9	1d 13:41:21.65000	0d 00:00:12.15000	0.00000396	0.00001324	0.00117441	3.5937	C	5	21/08/2020 05:55	39.5044		0	0	0	0	0	0	0	0	0	0	0	0	0	0
436	1	2	9	1d 13:41:22.71000	0d 00:00:13.21000	0.00000431	0.00001448	0.00117426	3.6043	C	5	21/08/2020 05:55	39.5044		0	0	0	0	0	0	0	0	0	0	0	0	0	0
437	1	2	9	1d 13:41:24.29000	0d 00:00:14.79000	0.00000482	0.00001634	0.00117426	3.6147	C	5	21/08/2020 05:55	39.5044		0	0	0	0	0	0	0	0	0	0	0	0	0	0
438	1	2	9	1d 13:41:26.72000	0d 00:00:17.22000	0.00000562	0.00001921	0.00117441	3.6248	C	5	21/08/2020 05:55	39.5044		0	0	0	0	0	0	0	0	0	0	0	0	0	0
439	1	2	9	1d 13:41:31.02000	0d 00:00:21.52000	0.00000702	0.00002431	0.00117433	3.635	C	5	21/08/2020 05:55	39.4884		0	0	0	0	0	0	0	0	0	0	0	0	0	0
440	1	2	9	1d 13:41:40.07000	0d 00:00:30.57000	0.00000997	0.00003505	0.00117433	3.6451	C	5	21/08/2020 05:55	39.5204		0	0	0	0	0	0	0	0	0	0	0	0	0	0
441	1	2	9	1d 13:42:03.07000	0d 00:00:53.57000	0.00001748	0.00006245	0.00117433	3.6551	C	5	21/08/2020 05:56	39.5044		0	0	0	0	0	0	0	0	0	0	0	0	0	0
442	1	2	9	1d 13:43:16.81000	0d 00:02:07.31000	0.00004153	0.00015052	0.00117418	3.6654	C	5	21/08/2020 05:57	39.5204		0	0	0	0	0	0	0	0	0	0	0	0	0	0
443	1	2	9	1d 13:46:43.00000	0d 00:05:33.50000	0.00010879	0.00039746	0.00117433	3.6754	C	5	21/08/2020 06:00	39.4723		0	0	0	0	0	0	0	0	0	0	0	0	0	0
444	1	2	9	1d 13:51:43.00000	0d 00:10:33.50000	0.00020666	0.00075757	0.00117449	3.6831	C	1	21/08/2020 06:05	39.4884		0	0	0	0	0	0	0	0	0	0	0	0	0	0
445	1	2	9	1d 13:56:43.00000	0d 00:15:33.50000	0.00030452	0.00111831	0.00117456	3.6889	C	1	21/08/2020 06:10	39.4563		0	0	0	0	0	0	0	0	0	0	0	0	0	0
446	1	2	9	1d 14:01:43.00000	0d 00:20:33.50000	0.00040239	0.00147955	0.00117441	3.6936	C	1	21/08/2020 06:15	39.5204		0	0	0	0	0	0	0	0	0	0	0	0	0	0
447	1	2	9	1d 14:06:43.00000	0d 00:25:33.50000	0.00050025	0.00184124	0.00117456	3.6979	C	1	21/08/2020 06:20	39.4723		0	0	0	0	0	0	0	0	0	0	0	0	0	0
448	1	2	9	1d 14:11:43.00000	0d 00:30:33.50000	0.00059812	0.00220334	0.00117441	3.702	C	1	21/08/2020 06:25	39.4723		0	0	0	0	0	0	0	0	0	0	0	0	0	0
449	1	2	9	1d 14:16:43.00000	0d 00:35:33.50000	0.00069598	0.00256584	0.00117426	3.7061	C	1	21/08/2020 06:30	39.5204		0	0	0	0	0	0	0	0	0	0	0	0	0	0
450	1	2	9	1d 14:21:43.00000	0d 00:40:33.50000	0.00079385	0.00292873	0.00117441	3.7101	C	1	21/08/2020 06:35	39.4884		0	0	0	0	0	0	0	0	0	0	0	0	0	0
451	1	2	9	1d 14:26:43.00000	0d 00:45:33.50000	0.00089171	0.003292	0.00117441	3.7139	C	1	21/08/2020 06:40	39.5044		0	0	0	0	0	0	0	0	0	0	0	0	0	0
452	1	2	9	1d 14:31:43.00000	0d 00:50:33.50000	0.00098958	0.00365566	0.00117464	3.718	C	1	21/08/2020 06:45	39.4563		0	0	0	0	0	0	0	0	0	0	0	0	0	0
453	1	2	9	1d 14:36:43.00000	0d 00:55:33.50000	0.00108744	0.00401973	0.00117449	3.7223	C	1	21/08/2020 06:50	39.4563		0	0	0	0	0	0	0	0	0	0	0	0	0	0
454	1	2	9	1d 14:41:43.00000	0d 01:00:33.50000	0.00118531	0.00438425	0.00117449	3.727	C	1	21/08/2020 06:55	39.5364		0	0	0	0	0	0	0	0	0	0	0	0	0	0
455	1	2	9	1d 14:46:43.00000	0d 01:05:33.50000	0.00128317	0.00474925	0.00117449	3.7319	C	1	21/08/2020 07:00	39.4723		0	0	0	0	0	0	0	0	0	0	0	0	0	0
456	1	2	9	1d 14:51:43.00000	0d 01:10:33.50000	0.00138104	0.00511474	0.00117449	3.7374	C	1	21/08/2020 07:05	39.4884		0	0	0	0	0	0	0	0	0	0	0	0	0	0
457	1	2	9	1d 14:56:43.00000	0d 01:15:33.50000	0.0014789	0.00548075	0.00117456	3.7423	C	1	21/08/2020 07:10	39.4403		0	0	0	0	0	0	0	0	0	0	0	0	0	0
458	1	2	9	1d 15:01:43.00000	0d 01:20:33.50000	0.00157677	0.00584726	0.00117426	3.7476	C	1	21/08/2020 07:15	39.4723		0	0	0	0	0	0	0	0	0	0	0	0	0	0
459	1	2	9	1d 15:06:43.00000	0d 01:25:33.50000	0.00167463	0.00621428	0.00117456	3.7528	C	1	21/08/2020 07:20	39.5204		0	0	0	0	0	0	0	0	0	0	0	0	0	0
460	1	2	9	1d 15:11:43.00000	0d 01:30:33.50000	0.0017725	0.00658182	0.00117441	3.7581	C	1	21/08/2020 07:25	39.4563		0	0	0	0	0	0	0	0	0	0	0	0	0	0
461	1	2	9	1d 15:16:43.00000	0d 01:35:33.50000	0.00187036	0.00694986	0.00117418	3.7635	C	1	21/08/2020 07:30	39.4243		0	0	0	0	0	0	0	0	0	0	0	0	0	0
462	1	2	9	1d 15:21:43.00000	0d 01:40:33.50000	0.00196823	0.00731842	0.00117449	3.7685	C	1	21/08/2020 07:35	39.4083		0	0	0	0	0	0	0	0	0	0	0	0	0	0
463	1	2	9	1d 15:26:43.00000	0d 01:45:33.50000	0.00206609	0.00768748	0.00117441	3.7739	C	1	21/08/2020 07:40	39.5044		0	0	0	0	0	0	0	0	0	0	0	0	0	0
464	1	2	9	1d 15:31:43.00000	0d 01:50:33.50000	0.00216396	0.00805706	0.00117456	3.7789	C	1	21/08/2020 07:45	39.4403		0	0	0	0	0	0	0	0	0	0	0	0	0	0
465	1	2	9	1d 15:36:43.00000	0d 01:55:33.50000	0.00226182	0.00842719	0.00117456	3.7847	C	1	21/08/2020 07:50	39.3922		0	0	0	0	0	0	0	0	0	0	0	0	0	0
466	1	2	9	1d 15:41:43.00000	0d 02:00:33.50000	0.00235969	0.00879787	0.00117433	3.7905	C	1	21/08/2020 07:55	39.3602		0	0	0	0	0	0	0	0	0	0	0	0	0	0
467	1	2	9	1d 15:46:43.00000	0d 02:05:33.50000	0.00245755	0.00916914	0.00117441	3.7969	C	1	21/08/2020 08:00	39.3762		0	0	0	0	0	0	0	0	0	0	0	0	0	0
468	1	2	9	1d 15:51:43.00000	0d 02:10:33.50000	0.00255542	0.00954105	0.00117418	3.8038	C	1	21/08/2020 08:05	39.5364		0	0	0	0	0	0	0	0	0	0	0	0	0	0
469	1	2	9	1d 15:56:43.00000	0d 02:15:33.50000	0.00265328	0.00991364	0.00117441	3.8109	C	1	21/08/2020 08:10	39.3602		0	0	0	0	0	0	0	0	0	0	0	0	0	0
470	1	2	9	1d 16:01:43.00000	0d 02:20:33.50000	0.00275115	0.010287	0.00117441	3.8189	C	1	21/08/2020 08:15	39.3762		0	0	0	0	0	0	0	0	0	0	0	0	0	0
471	1	2	9	1d 16:06:43.00000	0d 02:25:33.50000	0.00284901	0.0106611	0.00117449	3.8274	C	1	21/08/2020 08:20	39.3282		0	0	0	0	0	0	0	0	0	0	0	0	0	0
472	1	2	9	1d 16:11:43.00000	0d 02:30:33.50000	0.00294688	0.0110362	0.00117418	3.837	C	1	21/08/2020 08:25	39.3282		0	0	0	0	0	0	0	0	0	0	0	0	0	0
473	1	2	9	1d 16:16:19.58000	0d 02:35:10.08000	0.0030371	0.0113828	0.00117433	3.8471	C	5	21/08/2020 08:30	39.3922		0	0	0	0	0	0	0	0	0	0	0	0	0	0
474	1	2	9	1d 16:20:42.27000	0d 02:39:32.77000	0.0031228	0.0117129	0.00117441	3.8572	C	5	21/08/2020 08:34	39.3442		0	0	0	0	0	0	0	0	0	0	0	0	0	0
475	1	2	9	1d 16:24:44.08000	0d 02:43:34.58000	0.00320168	0.0120176	0.00117411	3.8672	C	5	21/08/2020 08:38	39.3762		0	0	0	0	0	0	0	0	0	0	0	0	0	0
476	1	2	9	1d 16:28:34.96000	0d 02:47:25.46000	0.003277	0.0123092	0.00117426	3.8773	C	5	21/08/2020 08:42	39.3121		0	0	0	0	0	0	0	0	0	0	0	0	0	0
477	1	2	9	1d 16:32:13.37000	0d 02:51:03.87000	0.00334825	0.0125858	0.00117441	3.8875	C	5	21/08/2020 08:46	39.2961		0	0	0	0	0	0	0	0	0	0	0	0	0	0
478	1	2	9	1d 16:35:44.77000	0d 02:54:35.27000	0.00341721	0.0128543	0.00117449	3.8976	C	5	21/08/2020 08:49	39.3442		0	0	0	0	0	0	0	0	0	0	0	0	0	0
479	1	2	9	1d 16:39:05.71000	0d 02:57:56.21000	0.00348276	0.0131101	0.00117433	3.9077	C	5	21/08/2020 08:53	39.3282		0	0	0	0	0	0	0	0	0	0	0	0	0	0
480	1	2	9	1d 16:42:20.52000	0d 03:01:11.02000	0.00354631	0.0133587	0.00117411	3.9178	C	5	21/08/2020 08:56	39.4403		0	0	0	0	0	0	0	0	0	0	0	0	0	0
481	1	2	9	1d 16:45:30.81000	0d 03:04:21.31000	0.00360838	0.0136022	0.00117441	3.9278	C	5	21/08/2020 08:59	39.4243		0	0	0	0	0	0	0	0	0	0	0	0	0	0
482	1	2	9	1d 16:48:34.64000	0d 03:07:25.14000	0.00366835	0.0138381	0.00117418	3.9379	C	5	21/08/2020 09:02	39.4403		0	0	0	0	0	0	0	0	0	0	0	0	0	0
483	1	2	9	1d 16:51:40.62000	0d 03:10:31.12000	0.00372902	0.0140773	0.00117441	3.948	C	5	21/08/2020 09:05	39.4563		0	0	0	0	0	0	0	0	0	0	0	0	0	0
484	1	2	9	1d 16:54:38.90000	0d 03:13:29.40000	0.00378718	0.0143072	0.00117433	3.958	C	5	21/08/2020 09:08	39.4563		0	0	0	0	0	0	0	0	0	0	0	0	0	0
485	1	2	9	1d 16:57:36.39000	0d 03:16:26.89000	0.00384508	0.0145367	0.00117456	3.9681	C	5	21/08/2020 09:11	39.2961		0	0	0	0	0	0	0	0	0	0	0	0	0	0
486	1	2	9	1d 17:00:30.09000	0d 03:19:20.59000	0.00390174	0.0147618	0.00117426	3.9782	C	5	21/08/2020 09:14	39.3442		0	0	0	0	0	0	0	0	0	0	0	0	0	0
487	1	2	9	1d 17:03:24.42000	0d 03:22:14.92000	0.00395861	0.0149883	0.00117441	3.9883	C	5	21/08/2020 09:17	39.4723		0	0	0	0	0	0	0	0	0	0	0	0	0	0
488	1	2	9	1d 17:06:18.36000	0d 03:25:08.86000	0.00401536	0.0152149	0.00117418	3.9983	C	5	21/08/2020 09:20	39.3762		0	0	0	0	0	0	0	0	0	0	0	0	0	0
489	1	2	9	1d 17:09:10.40000	0d 03:28:00.90000	0.00407148	0.0154396	0.00117464	4.0085	C	5	21/08/2020 09:23	39.2801		0	0	0	0	0	0	0	0	0	0	0	0	0	0
490	1	2	9	1d 17:12:01.18000	0d 03:30:51.68000	0.00412719	0.0156632	0.00117426	4.0186	C	5	21/08/2020 09:26	39.4403		0	0	0	0	0	0	0	0	0	0	0	0	0	0
491	1	2	9	1d 17:14:51.91000	0d 03:33:42.41000	0.00418289	0.0158873	0.00117441	4.0287	C	5	21/08/2020 09:28	39.3762		0	0	0	0	0	0	0	0	0	0	0	0	0	0
492	1	2	9	1d 17:17:36.52000	0d 03:36:27.02000	0.00423658	0.0161039	0.00117441	4.0388	C	5	21/08/2020 09:31	39.2801		0	0	0	0	0	0	0	0	0	0	0	0	0	0
493	1	2	9	1d 17:20:22.47000	0d 03:39:12.97000	0.00429072	0.0163228	0.00117456	4.049	C	5	21/08/2020 09:34	39.4403		0	0	0	0	0	0	0	0	0	0	0	0	0	0
494	1	2	9	1d 17:23:07.67000	0d 03:41:58.17000	0.00434461	0.0165413	0.00117449	4.0591	C	5	21/08/2020 09:37	39.4083		0	0	0	0	0	0	0	0	0	0	0	0	0	0
495	1	2	9	1d 17:25:49.82000	0d 03:44:40.32000	0.00439751	0.0167562	0.00117426	4.0691	C	5	21/08/2020 09:39	39.3442		0	0	0	0	0	0	0	0	0	0	0	0	0	0
496	1	2	9	1d 17:28:28.75000	0d 03:47:19.25000	0.00444935	0.0169674	0.00117441	4.0792	C	5	21/08/2020 09:42	39.5044		0	0	0	0	0	0	0	0	0	0	0	0	0	0
497	1	2	9	1d 17:31:05.01000	0d 03:49:55.51000	0.00450033	0.0171756	0.00117456	4.0893	C	5	21/08/2020 09:45	39.3442		0	0	0	0	0	0	0	0	0	0	0	0	0	0
498	1	2	9	1d 17:33:39.84000	0d 03:52:30.34000	0.00455084	0.0173824	0.00117433	4.0993	C	5	21/08/2020 09:47	39.4723		0	0	0	0	0	0	0	0	0	0	0	0	0	0
499	1	2	9	1d 17:36:13.01000	0d 03:55:03.51000	0.0046008	0.0175875	0.00117433	4.1094	C	5	21/08/2020 09:50	39.5044		0	0	0	0	0	0	0	0	0	0	0	0	0	0
500	1	2	9	1d 17:38:45.54000	0d 03:57:36.04000	0.00465056	0.0177922	0.00117433	4.1195	C	5	21/08/2020 09:52	39.4884		0	0	0	0	0	0	0	0	0	0	0	0	0	0
501	1	2	9	1d 17:41:15.18000	0d 04:00:05.68000	0.00469937	0.0179936	0.00117449	4.1295	C	5	21/08/2020 09:55	39.3442		0	0	0	0	0	0	0	0	0	0	0	0	0	0
502	1	2	9	1d 17:43:42.10000	0d 04:02:32.60000	0.0047473	0.0181917	0.00117472	4.1398	C	5	21/08/2020 09:57	39.4563		0	0	0	0	0	0	0	0	0	0	0	0	0	0
503	1	2	9	1d 17:46:09.46000	0d 04:04:59.96000	0.00479537	0.018391	0.00117441	4.1498	C	5	21/08/2020 10:00	39.3602		0	0	0	0	0	0	0	0	0	0	0	0	0	0
504	1	2	9	1d 17:48:33.92000	0d 04:07:24.42000	0.0048425	0.0185868	0.00117449	4.1599	C	5	21/08/2020 10:02	39.4403		0	0	0	0	0	0	0	0	0	0	0	0	0	0
505	1	2	9	1d 17:50:56.67000	0d 04:09:47.17000	0.00488907	0.0187807	0.00117441	4.17	C	5	21/08/2020 10:04	39.4243		0	0	0	0	0	0	0	0	0	0	0	0	0	0
506	1	2	9	1d 17:53:19.41000	0d 04:12:09.91000	0.00493563	0.0189751	0.00117441	4.1801	C	5	21/08/2020 10:07	39.5044		0	0	0	0	0	0	0	0	0	0	0	0	0	0
507	1	2	9	1d 17:55:40.55000	0d 04:14:31.05000	0.00498167	0.0191678	0.00117411	4.1901	C	5	21/08/2020 10:09	39.5204		0	0	0	0	0	0	0	0	0	0	0	0	0	0
508	1	2	9	1d 17:57:53.03000	0d 04:16:43.53000	0.00502489	0.0193491	0.00117426	4.2	C	133	21/08/2020 10:11	39.3282		0	0	0	0	0	0	0	0	0	0	0	0	0	0
509	1	2	10	1d 17:57:53.06000	0d 00:00:00.03000	0.0050249	0.0193492	0.00119738	4.2	C	0	21/08/2020 10:11	39.3282		0	0	0	0	0	0	0	0	0	0	0	0	0	0
510	1	2	10	1d 17:58:11.18000	0d 00:00:18.15000	0.00503072	0.0193736	0.00109712	4.2002	C	4	21/08/2020 10:12	39.3602		0	0	0	0	0	0	0	0	0	0	0	0	0	0
511	1	2	10	1d 17:58:26.06000	0d 00:00:33.03000	0.00503505	0.0193918	0.0009971	4.2002	C	4	21/08/2020 10:12	39.3922		0	0	0	0	0	0	0	0	0	0	0	0	0	0
512	1	2	10	1d 17:58:45.43000	0d 00:00:52.40000	0.00504013	0.0194131	0.00089708	4.2	C	4	21/08/2020 10:12	39.4243		0	0	0	0	0	0	0	0	0	0	0	0	0	0
513	1	2	10	1d 17:59:11.52000	0d 00:01:18.49000	0.00504627	0.0194389	0.0007969	4.2	C	4	21/08/2020 10:13	39.4403		0	0	0	0	0	0	0	0	0	0	0	0	0	0
514	1	2	10	1d 17:59:43.56000	0d 00:01:50.53000	0.0050529	0.0194668	0.00069688	4.2	C	4	21/08/2020 10:13	39.3121		0	0	0	0	0	0	0	0	0	0	0	0	0	0
515	1	2	10	1d 18:00:20.45000	0d 00:02:27.42000	0.0050595	0.0194945	0.00059686	4.2002	C	4	21/08/2020 10:14	39.4083		0	0	0	0	0	0	0	0	0	0	0	0	0	0
516	1	2	10	1d 18:01:05.62000	0d 00:03:12.59000	0.00506634	0.0195232	0.00049683	4.2002	C	4	21/08/2020 10:15	39.4243		0	0	0	0	0	0	0	0	0	0	0	0	0	0
517	1	2	10	1d 18:02:00.59000	0d 00:04:07.56000	0.00507313	0.0195517	0.00039666	4.2002	C	4	21/08/2020 10:15	39.4723		0	0	0	0	0	0	0	0	0	0	0	0	0	0
518	1	2	10	1d 18:03:16.24000	0d 00:05:23.21000	0.00508037	0.0195821	0.00029664	4.2	C	4	21/08/2020 10:17	39.3922		0	0	0	0	0	0	0	0	0	0	0	0	0	0
519	1	2	10	1d 18:05:12.14000	0d 00:07:19.11000	0.00508819	0.019615	0.00019654	4.2	C	4	21/08/2020 10:19	39.4083		0	0	0	0	0	0	0	0	0	0	0	0	0	0
520	1	2	10	1d 18:07:56.95000	0d 00:10:03.92000	0.00509516	0.0196443	0.00011742	4.1999	C	132	21/08/2020 10:21	39.3602		0	0	0	0	0	0	0	0	0	0	0	0	0	0
521	1	2	11	1d 18:07:56.96000	0d 00:00:00.01000	0	0	0	4.1996	R	0	21/08/2020 10:21	39.3602		0	0	0	0	0	0	0	0	0	0	0	0	0	0
522	1	2	11	1d 18:07:58.96000	0d 00:00:02.01000	0	0	0	4.1993	R	1	21/08/2020 10:21	39.3442		0	0	0	0	0	0	0	0	0	0	0	0	0	0
523	1	2	11	1d 18:08:00.96000	0d 00:00:04.01000	0	0	0	4.199	R	1	21/08/2020 10:22	39.3442		0	0	0	0	0	0	0	0	0	0	0	0	0	0
524	1	2	11	1d 18:08:02.96000	0d 00:00:06.01000	0	0	0	4.199	R	1	21/08/2020 10:22	39.3602		0	0	0	0	0	0	0	0	0	0	0	0	0	0
525	1	2	11	1d 18:08:04.96000	0d 00:00:08.01000	0	0	0	4.1988	R	1	21/08/2020 10:22	39.3602		0	0	0	0	0	0	0	0	0	0	0	0	0	0
526	1	2	11	1d 18:08:06.95000	0d 00:00:10.00000	0	0	0	4.199	R	129	21/08/2020 10:22	39.3602		0	0	0	0	0	0	0	0	0	0	0	0	0	0
527	1	2	12	1d 18:08:06.99000	0d 00:00:00.04000	0.00000001	0.00000005	0.00117525	4.1904	D	0	21/08/2020 10:22	39.3602		0	0	0	0	0	0	0	0	0	0	0	0	0	0
528	1	2	12	1d 18:08:43.30000	0d 00:00:36.35000	0.00001186	0.00004962	0.00117426	4.1804	D	5	21/08/2020 10:22	39.4563		0	0	0	0	0	0	0	0	0	0	0	0	0	0
529	1	2	12	1d 18:10:20.07000	0d 00:02:13.12000	0.00004343	0.00018141	0.00117441	4.1703	D	5	21/08/2020 10:24	39.5204		0	0	0	0	0	0	0	0	0	0	0	0	0	0
530	1	2	12	1d 18:12:25.70000	0d 00:04:18.75000	0.00008441	0.00035212	0.00117449	4.1601	D	5	21/08/2020 10:26	39.4884		0	0	0	0	0	0	0	0	0	0	0	0	0	0
531	1	2	12	1d 18:14:38.25000	0d 00:06:31.30000	0.00012765	0.00053179	0.00117449	4.15	D	5	21/08/2020 10:28	39.3762		0	0	0	0	0	0	0	0	0	0	0	0	0	0
532	1	2	12	1d 18:16:51.21000	0d 00:08:44.26000	0.00017102	0.00071158	0.00117418	4.1399	D	5	21/08/2020 10:30	39.4083		0	0	0	0	0	0	0	0	0	0	0	0	0	0
533	1	2	12	1d 18:19:05.98000	0d 00:10:59.03000	0.00021499	0.00089337	0.00117456	4.1299	D	5	21/08/2020 10:33	39.5204		0	0	0	0	0	0	0	0	0	0	0	0	0	0
534	1	2	12	1d 18:21:22.76000	0d 00:13:15.81000	0.00025961	0.00107743	0.00117456	4.1198	D	5	21/08/2020 10:35	39.4243		0	0	0	0	0	0	0	0	0	0	0	0	0	0
535	1	2	12	1d 18:23:42.60000	0d 00:15:35.65000	0.00030522	0.00126514	0.00117441	4.1097	D	5	21/08/2020 10:37	39.4403		0	0	0	0	0	0	0	0	0	0	0	0	0	0
536	1	2	12	1d 18:26:03.82000	0d 00:17:56.87000	0.00035129	0.00145424	0.00117449	4.0996	D	5	21/08/2020 10:40	39.5044		0	0	0	0	0	0	0	0	0	0	0	0	0	0
537	1	2	12	1d 18:28:25.93000	0d 00:20:18.98000	0.00039765	0.00164407	0.00117433	4.0896	D	5	21/08/2020 10:42	39.3762		0	0	0	0	0	0	0	0	0	0	0	0	0	0
538	1	2	12	1d 18:30:51.04000	0d 00:22:44.09000	0.00044499	0.00183742	0.00117449	4.0795	D	5	21/08/2020 10:44	39.4884		0	0	0	0	0	0	0	0	0	0	0	0	0	0
539	1	2	12	1d 18:33:17.02000	0d 00:25:10.07000	0.00049261	0.00203146	0.00117426	4.0694	D	5	21/08/2020 10:47	39.3442		0	0	0	0	0	0	0	0	0	0	0	0	0	0
540	1	2	12	1d 18:35:48.30000	0d 00:27:41.35000	0.00054196	0.00223205	0.00117433	4.0594	D	5	21/08/2020 10:49	39.4884		0	0	0	0	0	0	0	0	0	0	0	0	0	0
541	1	2	12	1d 18:38:19.80000	0d 00:30:12.85000	0.00059138	0.00243243	0.00117433	4.0493	D	5	21/08/2020 10:52	39.4884		0	0	0	0	0	0	0	0	0	0	0	0	0	0
542	1	2	12	1d 18:40:53.84000	0d 00:32:46.89000	0.00064163	0.00263566	0.00117441	4.0392	D	5	21/08/2020 10:54	39.4723		0	0	0	0	0	0	0	0	0	0	0	0	0	0
543	1	2	12	1d 18:43:28.40000	0d 00:35:21.45000	0.00069205	0.00283907	0.00117433	4.0291	D	5	21/08/2020 10:57	39.4403		0	0	0	0	0	0	0	0	0	0	0	0	0	0
544	1	2	12	1d 18:46:06.61000	0d 00:37:59.66000	0.00074366	0.00304677	0.00117441	4.0191	D	5	21/08/2020 11:00	39.4723		0	0	0	0	0	0	0	0	0	0	0	0	0	0
545	1	2	12	1d 18:48:50.13000	0d 00:40:43.18000	0.00079701	0.0032609	0.00117433	4.009	D	5	21/08/2020 11:02	39.4243		0	0	0	0	0	0	0	0	0	0	0	0	0	0
546	1	2	12	1d 18:51:31.12000	0d 00:43:24.17000	0.00084952	0.00347118	0.00117433	3.9989	D	5	21/08/2020 11:05	39.4563		0	0	0	0	0	0	0	0	0	0	0	0	0	0
547	1	2	12	1d 18:54:13.48000	0d 00:46:06.53000	0.00090249	0.00368273	0.00117441	3.9889	D	5	21/08/2020 11:08	39.4403		0	0	0	0	0	0	0	0	0	0	0	0	0	0
548	1	2	12	1d 18:57:00.05000	0d 00:48:53.10000	0.00095683	0.00389921	0.00117449	3.9788	D	5	21/08/2020 11:10	39.3762		0	0	0	0	0	0	0	0	0	0	0	0	0	0
549	1	2	12	1d 18:59:47.16000	0d 00:51:40.21000	0.00101134	0.00411585	0.00117433	3.9687	D	5	21/08/2020 11:13	39.4723		0	0	0	0	0	0	0	0	0	0	0	0	0	0
550	1	2	12	1d 19:02:37.31000	0d 00:54:30.36000	0.00106685	0.00433586	0.00117456	3.9586	D	5	21/08/2020 11:16	39.4403		0	0	0	0	0	0	0	0	0	0	0	0	0	0
551	1	2	12	1d 19:05:25.96000	0d 00:57:19.01000	0.00112186	0.00455338	0.00117433	3.9486	D	5	21/08/2020 11:19	39.3922		0	0	0	0	0	0	0	0	0	0	0	0	0	0
552	1	2	12	1d 19:08:16.13000	0d 01:00:09.18000	0.00117737	0.00477231	0.00117441	3.9384	D	5	21/08/2020 11:22	39.4884		0	0	0	0	0	0	0	0	0	0	0	0	0	0
553	1	2	12	1d 19:11:11.29000	0d 01:03:04.34000	0.00123451	0.00499707	0.00117441	3.9281	D	5	21/08/2020 11:25	39.4884		0	0	0	0	0	0	0	0	0	0	0	0	0	0
554	1	2	12	1d 19:14:10.10000	0d 01:06:03.15000	0.00129285	0.00522593	0.00117449	3.9181	D	5	21/08/2020 11:28	39.4403		0	0	0	0	0	0	0	0	0	0	0	0	0	0
555	1	2	12	1d 19:17:08.38000	0d 01:09:01.43000	0.001351	0.00545351	0.00117449	3.908	D	5	21/08/2020 11:31	39.3922		0	0	0	0	0	0	0	0	0	0	0	0	0	0
556	1	2	12	1d 19:20:07.59000	0d 01:12:00.64000	0.00140946	0.00568168	0.00117433	3.8979	D	5	21/08/2020 11:34	39.4884		0	0	0	0	0	0	0	0	0	0	0	0	0	0
557	1	2	12	1d 19:23:09.80000	0d 01:15:02.85000	0.0014689	0.00591308	0.00117426	3.8878	D	5	21/08/2020 11:37	39.5044		0	0	0	0	0	0	0	0	0	0	0	0	0	0
558	1	2	12	1d 19:26:16.53000	0d 01:18:09.58000	0.00152982	0.00614961	0.00117449	3.8778	D	5	21/08/2020 11:40	39.4884		0	0	0	0	0	0	0	0	0	0	0	0	0	0
559	1	2	12	1d 19:29:27.85000	0d 01:21:20.90000	0.00159223	0.00639132	0.00117433	3.8677	D	5	21/08/2020 11:43	39.5524		0	0	0	0	0	0	0	0	0	0	0	0	0	0
560	1	2	12	1d 19:32:45.12000	0d 01:24:38.17000	0.00165658	0.0066399	0.00117441	3.8576	D	5	21/08/2020 11:46	39.4723		0	0	0	0	0	0	0	0	0	0	0	0	0	0
561	1	2	12	1d 19:36:08.43000	0d 01:28:01.48000	0.00172291	0.00689543	0.00117449	3.8476	D	5	21/08/2020 11:50	39.4563		0	0	0	0	0	0	0	0	0	0	0	0	0	0
562	1	2	12	1d 19:39:41.64000	0d 01:31:34.69000	0.00179246	0.0071627	0.00117449	3.8375	D	5	21/08/2020 11:53	39.4884		0	0	0	0	0	0	0	0	0	0	0	0	0	0
563	1	2	12	1d 19:43:25.12000	0d 01:35:18.17000	0.00186536	0.0074421	0.00117441	3.8274	D	5	21/08/2020 11:57	39.5044		0	0	0	0	0	0	0	0	0	0	0	0	0	0
564	1	2	12	1d 19:47:22.98000	0d 01:39:16.03000	0.00194296	0.0077387	0.00117411	3.8173	D	5	21/08/2020 12:01	39.3922		0	0	0	0	0	0	0	0	0	0	0	0	0	0
565	1	2	12	1d 19:51:37.38000	0d 01:43:30.43000	0.00202595	0.00805509	0.00117426	3.8073	D	5	21/08/2020 12:05	39.5044		0	0	0	0	0	0	0	0	0	0	0	0	0	0
566	1	2	12	1d 19:56:12.83000	0d 01:48:05.88000	0.0021158	0.00839675	0.00117449	3.7972	D	5	21/08/2020 12:10	39.4723		0	0	0	0	0	0	0	0	0	0	0	0	0	0
567	1	2	12	1d 20:01:10.89000	0d 01:53:03.94000	0.00221303	0.00876548	0.00117449	3.7871	D	5	21/08/2020 12:15	39.4243		0	0	0	0	0	0	0	0	0	0	0	0	0	0
568	1	2	12	1d 20:06:10.89000	0d 01:58:03.94000	0.0023109	0.00913568	0.00117441	3.7781	D	1	21/08/2020 12:20	39.4884		0	0	0	0	0	0	0	0	0	0	0	0	0	0
569	1	2	12	1d 20:11:10.89000	0d 02:03:03.94000	0.00240876	0.00950501	0.00117441	3.7699	D	1	21/08/2020 12:25	39.5204		0	0	0	0	0	0	0	0	0	0	0	0	0	0
570	1	2	12	1d 20:16:10.89000	0d 02:08:03.94000	0.00250663	0.00987356	0.00117464	3.7621	D	1	21/08/2020 12:30	39.4083		0	0	0	0	0	0	0	0	0	0	0	0	0	0
571	1	2	12	1d 20:21:10.89000	0d 02:13:03.94000	0.0026045	0.0102414	0.00117433	3.7546	D	1	21/08/2020 12:35	39.3922		0	0	0	0	0	0	0	0	0	0	0	0	0	0
572	1	2	12	1d 20:26:10.89000	0d 02:18:03.94000	0.00270236	0.0106085	0.00117433	3.7481	D	1	21/08/2020 12:40	39.3762		0	0	0	0	0	0	0	0	0	0	0	0	0	0
573	1	2	12	1d 20:31:10.89000	0d 02:23:03.94000	0.00280023	0.010975	0.00117449	3.7418	D	1	21/08/2020 12:45	39.4884		0	0	0	0	0	0	0	0	0	0	0	0	0	0
574	1	2	12	1d 20:36:10.89000	0d 02:28:03.94000	0.00289809	0.0113409	0.00117441	3.7354	D	1	21/08/2020 12:50	39.3282		0	0	0	0	0	0	0	0	0	0	0	0	0	0
575	1	2	12	1d 20:41:10.89000	0d 02:33:03.94000	0.00299596	0.0117062	0.00117418	3.7298	D	1	21/08/2020 12:55	39.3121		0	0	0	0	0	0	0	0	0	0	0	0	0	0
576	1	2	12	1d 20:46:10.89000	0d 02:38:03.94000	0.00309382	0.0120709	0.00117441	3.7238	D	1	21/08/2020 13:00	39.5044		0	0	0	0	0	0	0	0	0	0	0	0	0	0
577	1	2	12	1d 20:51:10.89000	0d 02:43:03.94000	0.00319169	0.012435	0.00117433	3.7177	D	1	21/08/2020 13:05	39.6005		0	0	0	0	0	0	0	0	0	0	0	0	0	0
578	1	2	12	1d 20:56:10.89000	0d 02:48:03.94000	0.00328955	0.0127986	0.00117433	3.7116	D	1	21/08/2020 13:10	39.6165		0	0	0	0	0	0	0	0	0	0	0	0	0	0
579	1	2	12	1d 21:01:10.89000	0d 02:53:03.94000	0.00338742	0.0131615	0.00117441	3.7057	D	1	21/08/2020 13:15	39.6165		0	0	0	0	0	0	0	0	0	0	0	0	0	0
580	1	2	12	1d 21:06:10.89000	0d 02:58:03.94000	0.00348528	0.0135239	0.00117433	3.6991	D	1	21/08/2020 13:20	39.5204		0	0	0	0	0	0	0	0	0	0	0	0	0	0
581	1	2	12	1d 21:11:10.89000	0d 03:03:03.94000	0.00358315	0.0138856	0.00117433	3.6928	D	1	21/08/2020 13:25	39.5044		0	0	0	0	0	0	0	0	0	0	0	0	0	0
582	1	2	12	1d 21:16:10.89000	0d 03:08:03.94000	0.00368101	0.0142467	0.00117441	3.6858	D	1	21/08/2020 13:30	39.4884		0	0	0	0	0	0	0	0	0	0	0	0	0	0
583	1	2	12	1d 21:21:10.89000	0d 03:13:03.94000	0.00377888	0.014607	0.00117449	3.6786	D	1	21/08/2020 13:35	39.5044		0	0	0	0	0	0	0	0	0	0	0	0	0	0
584	1	2	12	1d 21:26:10.89000	0d 03:18:03.94000	0.00387674	0.0149667	0.00117433	3.6707	D	1	21/08/2020 13:40	39.5364		0	0	0	0	0	0	0	0	0	0	0	0	0	0
585	1	2	12	1d 21:31:10.89000	0d 03:23:03.94000	0.00397461	0.0153255	0.00117449	3.6623	D	1	21/08/2020 13:45	39.4884		0	0	0	0	0	0	0	0	0	0	0	0	0	0
586	1	2	12	1d 21:36:10.89000	0d 03:28:03.94000	0.00407247	0.0156835	0.00117456	3.6538	D	1	21/08/2020 13:50	39.5044		0	0	0	0	0	0	0	0	0	0	0	0	0	0
587	1	2	12	1d 21:41:07.13000	0d 03:33:00.18000	0.00416911	0.0160362	0.00117433	3.6437	D	5	21/08/2020 13:55	39.4563		0	0	0	0	0	0	0	0	0	0	0	0	0	0
588	1	2	12	1d 21:45:48.90000	0d 03:37:41.95000	0.00426103	0.0163706	0.00117426	3.6336	D	5	21/08/2020 13:59	39.4403		0	0	0	0	0	0	0	0	0	0	0	0	0	0
589	1	2	12	1d 21:49:49.41000	0d 03:41:42.46000	0.00433949	0.0166554	0.00117433	3.6236	D	5	21/08/2020 14:03	39.4403		0	0	0	0	0	0	0	0	0	0	0	0	0	0
590	1	2	12	1d 21:53:21.57000	0d 03:45:14.62000	0.0044087	0.0169058	0.00117433	3.6133	D	5	21/08/2020 14:07	39.4884		0	0	0	0	0	0	0	0	0	0	0	0	0	0
591	1	2	12	1d 21:56:24.05000	0d 03:48:17.10000	0.00446822	0.0171206	0.00117456	3.6033	D	5	21/08/2020 14:10	39.4723		0	0	0	0	0	0	0	0	0	0	0	0	0	0
592	1	2	12	1d 21:58:55.21000	0d 03:50:48.26000	0.00451753	0.0172981	0.00117418	3.5932	D	5	21/08/2020 14:12	39.4723		0	0	0	0	0	0	0	0	0	0	0	0	0	0
593	1	2	12	1d 22:01:03.71000	0d 03:52:56.76000	0.00455945	0.0174485	0.00117441	3.5831	D	5	21/08/2020 14:15	39.3922		0	0	0	0	0	0	0	0	0	0	0	0	0	0
594	1	2	12	1d 22:02:50.76000	0d 03:54:43.81000	0.00459437	0.0175735	0.00117426	3.5731	D	5	21/08/2020 14:16	39.5044		0	0	0	0	0	0	0	0	0	0	0	0	0	0
595	1	2	12	1d 22:04:22.30000	0d 03:56:15.35000	0.00462424	0.01768	0.00117456	3.563	D	5	21/08/2020 14:18	39.3922		0	0	0	0	0	0	0	0	0	0	0	0	0	0
596	1	2	12	1d 22:05:33.07000	0d 03:57:26.12000	0.00464732	0.0177622	0.00117449	3.5529	D	5	21/08/2020 14:19	39.4083		0	0	0	0	0	0	0	0	0	0	0	0	0	0
597	1	2	12	1d 22:06:34.02000	0d 03:58:27.07000	0.00466721	0.0178327	0.00117433	3.5428	D	5	21/08/2020 14:20	39.4403		0	0	0	0	0	0	0	0	0	0	0	0	0	0
598	1	2	12	1d 22:07:28.31000	0d 03:59:21.36000	0.00468492	0.0178954	0.00117418	3.5328	D	5	21/08/2020 14:21	39.4243		0	0	0	0	0	0	0	0	0	0	0	0	0	0
599	1	2	12	1d 22:08:12.15000	0d 04:00:05.20000	0.00469922	0.0179458	0.00117426	3.5225	D	5	21/08/2020 14:22	39.4723		0	0	0	0	0	0	0	0	0	0	0	0	0	0
600	1	2	12	1d 22:08:48.44000	0d 04:00:41.49000	0.00471106	0.0179875	0.00117441	3.5125	D	5	21/08/2020 14:22	39.4723		0	0	0	0	0	0	0	0	0	0	0	0	0	0
601	1	2	12	1d 22:09:20.33000	0d 04:01:13.38000	0.00472146	0.018024	0.00117426	3.5023	D	5	21/08/2020 14:23	39.3442		0	0	0	0	0	0	0	0	0	0	0	0	0	0
602	1	2	12	1d 22:09:49.43000	0d 04:01:42.48000	0.00473095	0.0180572	0.00117433	3.492	D	5	21/08/2020 14:23	39.4083		0	0	0	0	0	0	0	0	0	0	0	0	0	0
603	1	2	12	1d 22:10:15.75000	0d 04:02:08.80000	0.00473954	0.0180871	0.00117426	3.482	D	5	21/08/2020 14:24	39.4563		0	0	0	0	0	0	0	0	0	0	0	0	0	0
604	1	2	12	1d 22:10:36.88000	0d 04:02:29.93000	0.00474643	0.0181111	0.00117426	3.4719	D	5	21/08/2020 14:24	39.4723		0	0	0	0	0	0	0	0	0	0	0	0	0	0
605	1	2	12	1d 22:10:54.89000	0d 04:02:47.94000	0.00475231	0.0181314	0.00117441	3.4617	D	5	21/08/2020 14:24	39.4723		0	0	0	0	0	0	0	0	0	0	0	0	0	0
606	1	2	12	1d 22:11:11.14000	0d 04:03:04.19000	0.00475761	0.0181498	0.00117456	3.4516	D	5	21/08/2020 14:25	39.5044		0	0	0	0	0	0	0	0	0	0	0	0	0	0
607	1	2	12	1d 22:11:25.39000	0d 04:03:18.44000	0.00476226	0.0181658	0.00117433	3.4414	D	5	21/08/2020 14:25	39.4884		0	0	0	0	0	0	0	0	0	0	0	0	0	0
608	1	2	12	1d 22:11:38.92000	0d 04:03:31.97000	0.00476667	0.018181	0.00117433	3.4313	D	5	21/08/2020 14:25	39.5044		0	0	0	0	0	0	0	0	0	0	0	0	0	0
609	1	2	12	1d 22:11:51.07000	0d 04:03:44.12000	0.00477063	0.0181945	0.00117426	3.4212	D	5	21/08/2020 14:25	39.4884		0	0	0	0	0	0	0	0	0	0	0	0	0	0
610	1	2	12	1d 22:12:01.95000	0d 04:03:55.00000	0.00477418	0.0182067	0.00117418	3.411	D	5	21/08/2020 14:26	39.5044		0	0	0	0	0	0	0	0	0	0	0	0	0	0
611	1	2	12	1d 22:12:12.39000	0d 04:04:05.44000	0.00477759	0.0182183	0.00117449	3.4008	D	5	21/08/2020 14:26	39.4884		0	0	0	0	0	0	0	0	0	0	0	0	0	0
612	1	2	12	1d 22:12:21.96000	0d 04:04:15.01000	0.00478071	0.0182289	0.00117418	3.3907	D	5	21/08/2020 14:26	39.3922		0	0	0	0	0	0	0	0	0	0	0	0	0	0
613	1	2	12	1d 22:12:30.96000	0d 04:04:24.01000	0.00478365	0.0182388	0.00117433	3.3805	D	5	21/08/2020 14:26	39.3602		0	0	0	0	0	0	0	0	0	0	0	0	0	0
614	1	2	12	1d 22:12:39.34000	0d 04:04:32.39000	0.00478638	0.018248	0.00117433	3.3704	D	5	21/08/2020 14:26	39.3762		0	0	0	0	0	0	0	0	0	0	0	0	0	0
615	1	2	12	1d 22:12:47.31000	0d 04:04:40.36000	0.00478898	0.0182568	0.00117433	3.3602	D	5	21/08/2020 14:26	39.3922		0	0	0	0	0	0	0	0	0	0	0	0	0	0
616	1	2	12	1d 22:12:54.64000	0d 04:04:47.69000	0.00479137	0.0182648	0.00117426	3.3501	D	5	21/08/2020 14:26	39.4083		0	0	0	0	0	0	0	0	0	0	0	0	0	0
617	1	2	12	1d 22:13:01.70000	0d 04:04:54.75000	0.00479367	0.0182725	0.00117433	3.3399	D	5	21/08/2020 14:27	39.4243		0	0	0	0	0	0	0	0	0	0	0	0	0	0
618	1	2	12	1d 22:13:08.44000	0d 04:05:01.49000	0.00479587	0.0182798	0.00117433	3.3297	D	5	21/08/2020 14:27	39.4243		0	0	0	0	0	0	0	0	0	0	0	0	0	0
619	1	2	12	1d 22:13:14.80000	0d 04:05:07.85000	0.00479795	0.0182867	0.00117433	3.3196	D	5	21/08/2020 14:27	39.4403		0	0	0	0	0	0	0	0	0	0	0	0	0	0
620	1	2	12	1d 22:13:20.72000	0d 04:05:13.77000	0.00479988	0.0182931	0.00117433	3.3095	D	5	21/08/2020 14:27	39.4563		0	0	0	0	0	0	0	0	0	0	0	0	0	0
621	1	2	12	1d 22:13:26.46000	0d 04:05:19.51000	0.00480175	0.0182993	0.00117441	3.2995	D	5	21/08/2020 14:27	39.4563		0	0	0	0	0	0	0	0	0	0	0	0	0	0
622	1	2	12	1d 22:13:31.76000	0d 04:05:24.81000	0.00480348	0.018305	0.00117433	3.2894	D	5	21/08/2020 14:27	39.4563		0	0	0	0	0	0	0	0	0	0	0	0	0	0
623	1	2	12	1d 22:13:37.09000	0d 04:05:30.14000	0.00480522	0.0183107	0.00117426	3.2792	D	5	21/08/2020 14:27	39.4723		0	0	0	0	0	0	0	0	0	0	0	0	0	0
624	1	2	12	1d 22:13:42.13000	0d 04:05:35.18000	0.00480686	0.0183161	0.00117441	3.2688	D	5	21/08/2020 14:27	39.4884		0	0	0	0	0	0	0	0	0	0	0	0	0	0
625	1	2	12	1d 22:13:46.95000	0d 04:05:40.00000	0.00480844	0.0183213	0.00117418	3.2587	D	5	21/08/2020 14:27	39.4723		0	0	0	0	0	0	0	0	0	0	0	0	0	0
626	1	2	12	1d 22:13:51.47000	0d 04:05:44.52000	0.00480991	0.0183261	0.00117433	3.2485	D	5	21/08/2020 14:27	39.4723		0	0	0	0	0	0	0	0	0	0	0	0	0	0
627	1	2	12	1d 22:13:55.90000	0d 04:05:48.95000	0.00481135	0.0183307	0.00117441	3.2384	D	5	21/08/2020 14:27	39.4563		0	0	0	0	0	0	0	0	0	0	0	0	0	0
628	1	2	12	1d 22:14:00.08000	0d 04:05:53.13000	0.00481272	0.0183351	0.00117441	3.2282	D	5	21/08/2020 14:27	39.4083		0	0	0	0	0	0	0	0	0	0	0	0	0	0
629	1	2	12	1d 22:14:04.21000	0d 04:05:57.26000	0.00481407	0.0183395	0.00117441	3.2181	D	5	21/08/2020 14:28	39.3762		0	0	0	0	0	0	0	0	0	0	0	0	0	0
630	1	2	12	1d 22:14:08.14000	0d 04:06:01.19000	0.00481535	0.0183436	0.00117433	3.2081	D	5	21/08/2020 14:28	39.3442		0	0	0	0	0	0	0	0	0	0	0	0	0	0
631	1	2	12	1d 22:14:11.88000	0d 04:06:04.93000	0.00481657	0.0183475	0.00117441	3.1978	D	5	21/08/2020 14:28	39.3442		0	0	0	0	0	0	0	0	0	0	0	0	0	0
632	1	2	12	1d 22:14:15.62000	0d 04:06:08.67000	0.00481779	0.0183514	0.00117441	3.1876	D	5	21/08/2020 14:28	39.3442		0	0	0	0	0	0	0	0	0	0	0	0	0	0
633	1	2	12	1d 22:14:19.18000	0d 04:06:12.23000	0.00481895	0.0183551	0.00117449	3.1775	D	5	21/08/2020 14:28	39.3602		0	0	0	0	0	0	0	0	0	0	0	0	0	0
634	1	2	12	1d 22:14:22.63000	0d 04:06:15.68000	0.00482007	0.0183587	0.00117426	3.1673	D	5	21/08/2020 14:28	39.3602		0	0	0	0	0	0	0	0	0	0	0	0	0	0
635	1	2	12	1d 22:14:25.99000	0d 04:06:19.04000	0.00482117	0.0183621	0.00117426	3.1571	D	5	21/08/2020 14:28	39.3762		0	0	0	0	0	0	0	0	0	0	0	0	0	0
636	1	2	12	1d 22:14:29.28000	0d 04:06:22.33000	0.00482224	0.0183655	0.00117449	3.1466	D	5	21/08/2020 14:28	39.3762		0	0	0	0	0	0	0	0	0	0	0	0	0	0
637	1	2	12	1d 22:14:32.49000	0d 04:06:25.54000	0.00482329	0.0183688	0.00117418	3.1365	D	5	21/08/2020 14:28	39.3922		0	0	0	0	0	0	0	0	0	0	0	0	0	0
638	1	2	12	1d 22:14:35.52000	0d 04:06:28.57000	0.00482428	0.0183719	0.00117441	3.1261	D	5	21/08/2020 14:28	39.3922		0	0	0	0	0	0	0	0	0	0	0	0	0	0
639	1	2	12	1d 22:14:38.47000	0d 04:06:31.52000	0.00482524	0.0183749	0.00117426	3.116	D	5	21/08/2020 14:28	39.4083		0	0	0	0	0	0	0	0	0	0	0	0	0	0
640	1	2	12	1d 22:14:41.31000	0d 04:06:34.36000	0.00482617	0.0183778	0.00117441	3.1055	D	5	21/08/2020 14:28	39.4243		0	0	0	0	0	0	0	0	0	0	0	0	0	0
641	1	2	12	1d 22:14:44.13000	0d 04:06:37.18000	0.00482709	0.0183806	0.00117449	3.0951	D	5	21/08/2020 14:28	39.4243		0	0	0	0	0	0	0	0	0	0	0	0	0	0
642	1	2	12	1d 22:14:46.86000	0d 04:06:39.91000	0.00482798	0.0183834	0.00117426	3.0849	D	5	21/08/2020 14:28	39.4243		0	0	0	0	0	0	0	0	0	0	0	0	0	0
643	1	2	12	1d 22:14:49.46000	0d 04:06:42.51000	0.00482883	0.018386	0.00117441	3.0745	D	5	21/08/2020 14:28	39.4243		0	0	0	0	0	0	0	0	0	0	0	0	0	0
644	1	2	12	1d 22:14:52.04000	0d 04:06:45.09000	0.00482967	0.0183886	0.00117441	3.064	D	5	21/08/2020 14:28	39.4243		0	0	0	0	0	0	0	0	0	0	0	0	0	0
645	1	2	12	1d 22:14:54.51000	0d 04:06:47.56000	0.00483047	0.0183911	0.00117449	3.0536	D	5	21/08/2020 14:28	39.4403		0	0	0	0	0	0	0	0	0	0	0	0	0	0
646	1	2	12	1d 22:14:56.89000	0d 04:06:49.94000	0.00483125	0.0183934	0.00117441	3.0434	D	5	21/08/2020 14:28	39.4403		0	0	0	0	0	0	0	0	0	0	0	0	0	0
647	1	2	12	1d 22:14:59.22000	0d 04:06:52.27000	0.00483201	0.0183957	0.00117433	3.0329	D	5	21/08/2020 14:28	39.4403		0	0	0	0	0	0	0	0	0	0	0	0	0	0
648	1	2	12	1d 22:15:01.53000	0d 04:06:54.58000	0.00483276	0.018398	0.00117426	3.0225	D	5	21/08/2020 14:29	39.4403		0	0	0	0	0	0	0	0	0	0	0	0	0	0
649	1	2	12	1d 22:15:03.77000	0d 04:06:56.82000	0.0048335	0.0184002	0.00117433	3.0121	D	5	21/08/2020 14:29	39.4563		0	0	0	0	0	0	0	0	0	0	0	0	0	0
650	1	2	12	1d 22:15:05.92000	0d 04:06:58.97000	0.0048342	0.0184023	0.00117441	3.0019	D	5	21/08/2020 14:29	39.4563		0	0	0	0	0	0	0	0	0	0	0	0	0	0
651	1	2	12	1d 22:15:08.03000	0d 04:07:01.08000	0.00483488	0.0184044	0.00117426	2.9915	D	5	21/08/2020 14:29	39.4563		0	0	0	0	0	0	0	0	0	0	0	0	0	0
652	1	2	12	1d 22:15:10.09000	0d 04:07:03.14000	0.00483556	0.0184064	0.00117449	2.9813	D	5	21/08/2020 14:29	39.4563		0	0	0	0	0	0	0	0	0	0	0	0	0	0
653	1	2	12	1d 22:15:12.07000	0d 04:07:05.12000	0.0048362	0.0184083	0.00117441	2.9708	D	5	21/08/2020 14:29	39.4563		0	0	0	0	0	0	0	0	0	0	0	0	0	0
654	1	2	12	1d 22:15:14.06000	0d 04:07:07.11000	0.00483685	0.0184102	0.00117418	2.9603	D	5	21/08/2020 14:29	39.4563		0	0	0	0	0	0	0	0	0	0	0	0	0	0
655	1	2	12	1d 22:15:15.99000	0d 04:07:09.04000	0.00483748	0.0184121	0.00117464	2.9497	D	5	21/08/2020 14:29	39.4563		0	0	0	0	0	0	0	0	0	0	0	0	0	0
656	1	2	12	1d 22:15:17.88000	0d 04:07:10.93000	0.0048381	0.0184139	0.00117433	2.9393	D	5	21/08/2020 14:29	39.4563		0	0	0	0	0	0	0	0	0	0	0	0	0	0
657	1	2	12	1d 22:15:19.73000	0d 04:07:12.78000	0.0048387	0.0184157	0.00117449	2.9288	D	5	21/08/2020 14:29	39.4563		0	0	0	0	0	0	0	0	0	0	0	0	0	0
658	1	2	12	1d 22:15:21.56000	0d 04:07:14.61000	0.0048393	0.0184174	0.00117449	2.9183	D	5	21/08/2020 14:29	39.4563		0	0	0	0	0	0	0	0	0	0	0	0	0	0
659	1	2	12	1d 22:15:23.34000	0d 04:07:16.39000	0.00483988	0.0184191	0.00117433	2.9076	D	5	21/08/2020 14:29	39.4563		0	0	0	0	0	0	0	0	0	0	0	0	0	0
660	1	2	12	1d 22:15:25.08000	0d 04:07:18.13000	0.00484045	0.0184208	0.00117441	2.8971	D	5	21/08/2020 14:29	39.4563		0	0	0	0	0	0	0	0	0	0	0	0	0	0
661	1	2	12	1d 22:15:26.79000	0d 04:07:19.84000	0.004841	0.0184224	0.00117449	2.8865	D	5	21/08/2020 14:29	39.4563		0	0	0	0	0	0	0	0	0	0	0	0	0	0
662	1	2	12	1d 22:15:28.48000	0d 04:07:21.53000	0.00484156	0.018424	0.00117433	2.8759	D	5	21/08/2020 14:29	39.4563		0	0	0	0	0	0	0	0	0	0	0	0	0	0
663	1	2	12	1d 22:15:30.13000	0d 04:07:23.18000	0.00484209	0.0184255	0.00117433	2.8655	D	5	21/08/2020 14:29	39.4563		0	0	0	0	0	0	0	0	0	0	0	0	0	0
664	1	2	12	1d 22:15:31.70000	0d 04:07:24.75000	0.00484261	0.018427	0.00117418	2.8551	D	5	21/08/2020 14:29	39.4563		0	0	0	0	0	0	0	0	0	0	0	0	0	0
665	1	2	12	1d 22:15:33.26000	0d 04:07:26.31000	0.00484312	0.0184284	0.00117433	2.8447	D	5	21/08/2020 14:29	39.4563		0	0	0	0	0	0	0	0	0	0	0	0	0	0
666	1	2	12	1d 22:15:34.81000	0d 04:07:27.86000	0.00484362	0.0184299	0.00117426	2.8341	D	5	21/08/2020 14:29	39.4563		0	0	0	0	0	0	0	0	0	0	0	0	0	0
667	1	2	12	1d 22:15:36.36000	0d 04:07:29.41000	0.00484413	0.0184313	0.00117426	2.8235	D	5	21/08/2020 14:29	39.4563		0	0	0	0	0	0	0	0	0	0	0	0	0	0
668	1	2	12	1d 22:15:37.86000	0d 04:07:30.91000	0.00484462	0.0184327	0.00117456	2.8128	D	5	21/08/2020 14:29	39.4403		0	0	0	0	0	0	0	0	0	0	0	0	0	0
669	1	2	12	1d 22:15:39.37000	0d 04:07:32.42000	0.00484511	0.0184341	0.00117441	2.8022	D	5	21/08/2020 14:29	39.4403		0	0	0	0	0	0	0	0	0	0	0	0	0	0
670	1	2	12	1d 22:15:40.84000	0d 04:07:33.89000	0.00484559	0.0184354	0.00117433	2.7916	D	5	21/08/2020 14:29	39.4243		0	0	0	0	0	0	0	0	0	0	0	0	0	0
671	1	2	12	1d 22:15:42.28000	0d 04:07:35.33000	0.00484606	0.0184367	0.00117433	2.781	D	5	21/08/2020 14:29	39.4083		0	0	0	0	0	0	0	0	0	0	0	0	0	0
672	1	2	12	1d 22:15:43.72000	0d 04:07:36.77000	0.00484653	0.018438	0.00117426	2.7703	D	5	21/08/2020 14:29	39.3922		0	0	0	0	0	0	0	0	0	0	0	0	0	0
673	1	2	12	1d 22:15:45.15000	0d 04:07:38.20000	0.00484699	0.0184393	0.00117456	2.7594	D	5	21/08/2020 14:29	39.3762		0	0	0	0	0	0	0	0	0	0	0	0	0	0
674	1	2	12	1d 22:15:46.52000	0d 04:07:39.57000	0.00484744	0.0184405	0.00117456	2.7489	D	5	21/08/2020 14:29	39.3762		0	0	0	0	0	0	0	0	0	0	0	0	0	0
675	1	2	12	1d 22:15:47.90000	0d 04:07:40.95000	0.00484789	0.0184418	0.00117433	2.7381	D	5	21/08/2020 14:29	39.3602		0	0	0	0	0	0	0	0	0	0	0	0	0	0
676	1	2	12	1d 22:15:49.26000	0d 04:07:42.31000	0.00484833	0.018443	0.00117433	2.7276	D	5	21/08/2020 14:29	39.3602		0	0	0	0	0	0	0	0	0	0	0	0	0	0
677	1	2	12	1d 22:15:50.59000	0d 04:07:43.64000	0.00484877	0.0184442	0.00117433	2.7167	D	5	21/08/2020 14:29	39.3602		0	0	0	0	0	0	0	0	0	0	0	0	0	0
678	1	2	12	1d 22:15:51.88000	0d 04:07:44.93000	0.00484919	0.0184453	0.00117441	2.706	D	5	21/08/2020 14:29	39.3602		0	0	0	0	0	0	0	0	0	0	0	0	0	0
679	1	2	12	1d 22:15:53.20000	0d 04:07:46.25000	0.00484962	0.0184465	0.00117418	2.6955	D	5	21/08/2020 14:29	39.3762		0	0	0	0	0	0	0	0	0	0	0	0	0	0
680	1	2	12	1d 22:15:54.47000	0d 04:07:47.52000	0.00485003	0.0184476	0.00117426	2.6848	D	5	21/08/2020 14:29	39.3602		0	0	0	0	0	0	0	0	0	0	0	0	0	0
681	1	2	12	1d 22:15:55.76000	0d 04:07:48.81000	0.00485046	0.0184487	0.00117441	2.6741	D	5	21/08/2020 14:29	39.3602		0	0	0	0	0	0	0	0	0	0	0	0	0	0
682	1	2	12	1d 22:15:57.01000	0d 04:07:50.06000	0.00485086	0.0184498	0.00117433	2.6635	D	5	21/08/2020 14:29	39.3602		0	0	0	0	0	0	0	0	0	0	0	0	0	0
683	1	2	12	1d 22:15:58.26000	0d 04:07:51.31000	0.00485127	0.0184509	0.00117441	2.6528	D	5	21/08/2020 14:29	39.3762		0	0	0	0	0	0	0	0	0	0	0	0	0	0
684	1	2	12	1d 22:15:59.48000	0d 04:07:52.53000	0.00485167	0.0184519	0.00117433	2.6423	D	5	21/08/2020 14:29	39.3762		0	0	0	0	0	0	0	0	0	0	0	0	0	0
685	1	2	12	1d 22:16:00.68000	0d 04:07:53.73000	0.00485206	0.018453	0.00117433	2.6317	D	5	21/08/2020 14:30	39.3762		0	0	0	0	0	0	0	0	0	0	0	0	0	0
686	1	2	12	1d 22:16:01.88000	0d 04:07:54.93000	0.00485245	0.018454	0.00117441	2.6212	D	5	21/08/2020 14:30	39.3762		0	0	0	0	0	0	0	0	0	0	0	0	0	0
687	1	2	12	1d 22:16:03.08000	0d 04:07:56.13000	0.00485284	0.018455	0.00117433	2.6104	D	5	21/08/2020 14:30	39.3762		0	0	0	0	0	0	0	0	0	0	0	0	0	0
688	1	2	12	1d 22:16:04.29000	0d 04:07:57.34000	0.00485324	0.0184561	0.00117441	2.5995	D	5	21/08/2020 14:30	39.3762		0	0	0	0	0	0	0	0	0	0	0	0	0	0
689	1	2	12	1d 22:16:05.48000	0d 04:07:58.53000	0.00485363	0.0184571	0.00117441	2.5888	D	5	21/08/2020 14:30	39.3762		0	0	0	0	0	0	0	0	0	0	0	0	0	0
690	1	2	12	1d 22:16:06.68000	0d 04:07:59.73000	0.00485402	0.0184581	0.00117441	2.5779	D	5	21/08/2020 14:30	39.3762		0	0	0	0	0	0	0	0	0	0	0	0	0	0
691	1	2	12	1d 22:16:07.86000	0d 04:08:00.91000	0.0048544	0.0184591	0.00117441	2.5673	D	5	21/08/2020 14:30	39.3922		0	0	0	0	0	0	0	0	0	0	0	0	0	0
692	1	2	12	1d 22:16:09.01000	0d 04:08:02.06000	0.00485478	0.01846	0.00117418	2.5566	D	5	21/08/2020 14:30	39.3762		0	0	0	0	0	0	0	0	0	0	0	0	0	0
693	1	2	12	1d 22:16:10.17000	0d 04:08:03.22000	0.00485516	0.018461	0.00117456	2.5458	D	5	21/08/2020 14:30	39.3922		0	0	0	0	0	0	0	0	0	0	0	0	0	0
694	1	2	12	1d 22:16:11.32000	0d 04:08:04.37000	0.00485553	0.0184619	0.00117426	2.535	D	5	21/08/2020 14:30	39.3922		0	0	0	0	0	0	0	0	0	0	0	0	0	0
695	1	2	12	1d 22:16:12.50000	0d 04:08:05.55000	0.00485592	0.0184629	0.00117433	2.524	D	5	21/08/2020 14:30	39.3922		0	0	0	0	0	0	0	0	0	0	0	0	0	0
696	1	2	12	1d 22:16:13.65000	0d 04:08:06.70000	0.00485629	0.0184639	0.00117433	2.5133	D	5	21/08/2020 14:30	39.3922		0	0	0	0	0	0	0	0	0	0	0	0	0	0
697	1	2	12	1d 22:16:14.78000	0d 04:08:07.83000	0.00485666	0.0184648	0.00117441	2.5025	D	5	21/08/2020 14:30	39.3922		0	0	0	0	0	0	0	0	0	0	0	0	0	0
698	1	2	12	1d 22:16:15.02000	0d 04:08:08.07000	0.00485674	0.018465	0.00117456	2.5	D	133	21/08/2020 14:30	39.3922		0	0	0	0	0	0	0	0	0	0	0	0	0	0
699	1	2	13	1d 22:16:15.03000	0d 00:00:00.01000	0	0	0	2.5145	R	0	21/08/2020 14:30	39.3922		0	0	0	0	0	0	0	0	0	0	0	0	0	0
700	1	2	13	1d 22:16:17.03000	0d 00:00:02.01000	0	0	0	2.7449	R	1	21/08/2020 14:30	39.4083		0	0	0	0	0	0	0	0	0	0	0	0	0	0
701	1	2	13	1d 22:16:19.03000	0d 00:00:04.01000	0	0	0	2.8885	R	1	21/08/2020 14:30	39.4083		0	0	0	0	0	0	0	0	0	0	0	0	0	0
702	1	2	13	1d 22:16:21.03000	0d 00:00:06.01000	0	0	0	3.0021	R	1	21/08/2020 14:30	39.4083		0	0	0	0	0	0	0	0	0	0	0	0	0	0
703	1	2	13	1d 22:16:23.03000	0d 00:00:08.01000	0	0	0	3.0962	R	1	21/08/2020 14:30	39.4083		0	0	0	0	0	0	0	0	0	0	0	0	0	0
704	1	2	13	1d 22:16:25.02000	0d 00:00:10.00000	0	0	0	3.1754	R	129	21/08/2020 14:30	39.4083		0	0	0	0	0	0	0	0	0	0	0	0	0	0
705	2	3	9	1d 22:16:25.06000	0d 00:00:00.04000	0.00000001	0.00000004	0.00117586	3.2152	C	0	21/08/2020 14:30	39.4083		0	0	0	0	0	0	0	0	0	0	0	0	0	0
706	2	3	9	1d 22:16:25.22000	0d 00:00:00.20000	0.00000006	0.00000021	0.00117433	3.2403	C	5	21/08/2020 14:30	39.4083		0	0	0	0	0	0	0	0	0	0	0	0	0	0
707	2	3	9	1d 22:16:25.38000	0d 00:00:00.36000	0.00000012	0.00000038	0.00117449	3.2616	C	5	21/08/2020 14:30	39.4083		0	0	0	0	0	0	0	0	0	0	0	0	0	0
708	2	3	9	1d 22:16:25.55000	0d 00:00:00.53000	0.00000017	0.00000056	0.00117441	3.281	C	5	21/08/2020 14:30	39.4083		0	0	0	0	0	0	0	0	0	0	0	0	0	0
709	2	3	9	1d 22:16:25.73000	0d 00:00:00.71000	0.00000023	0.00000075	0.00117456	3.2998	C	5	21/08/2020 14:30	39.4083		0	0	0	0	0	0	0	0	0	0	0	0	0	0
710	2	3	9	1d 22:16:25.92000	0d 00:00:00.90000	0.00000029	0.00000096	0.00117433	3.3181	C	5	21/08/2020 14:30	39.4083		0	0	0	0	0	0	0	0	0	0	0	0	0	0
711	2	3	9	1d 22:16:26.12000	0d 00:00:01.10000	0.00000036	0.00000118	0.00117456	3.3358	C	5	21/08/2020 14:30	39.4083		0	0	0	0	0	0	0	0	0	0	0	0	0	0
712	2	3	9	1d 22:16:26.32000	0d 00:00:01.30000	0.00000042	0.0000014	0.00117426	3.3526	C	5	21/08/2020 14:30	39.4083		0	0	0	0	0	0	0	0	0	0	0	0	0	0
713	2	3	9	1d 22:16:26.53000	0d 00:00:01.51000	0.00000049	0.00000163	0.00117426	3.3693	C	5	21/08/2020 14:30	39.4083		0	0	0	0	0	0	0	0	0	0	0	0	0	0
714	2	3	9	1d 22:16:26.75000	0d 00:00:01.73000	0.00000056	0.00000187	0.00117426	3.3857	C	5	21/08/2020 14:30	39.4083		0	0	0	0	0	0	0	0	0	0	0	0	0	0
715	2	3	9	1d 22:16:26.97000	0d 00:00:01.95000	0.00000064	0.00000211	0.00117441	3.4014	C	5	21/08/2020 14:30	39.4083		0	0	0	0	0	0	0	0	0	0	0	0	0	0
716	2	3	9	1d 22:16:27.20000	0d 00:00:02.18000	0.00000071	0.00000237	0.00117449	3.4168	C	5	21/08/2020 14:30	39.4083		0	0	0	0	0	0	0	0	0	0	0	0	0	0
717	2	3	9	1d 22:16:27.44000	0d 00:00:02.42000	0.00000079	0.00000264	0.00117426	3.4316	C	5	21/08/2020 14:30	39.4083		0	0	0	0	0	0	0	0	0	0	0	0	0	0
718	2	3	9	1d 22:16:27.69000	0d 00:00:02.67000	0.00000087	0.00000292	0.00117426	3.4466	C	5	21/08/2020 14:30	39.4083		0	0	0	0	0	0	0	0	0	0	0	0	0	0
719	2	3	9	1d 22:16:27.96000	0d 00:00:02.94000	0.00000096	0.00000322	0.00117426	3.4615	C	5	21/08/2020 14:30	39.4083		0	0	0	0	0	0	0	0	0	0	0	0	0	0
720	2	3	9	1d 22:16:28.24000	0d 00:00:03.22000	0.00000105	0.00000354	0.00117418	3.4757	C	5	21/08/2020 14:30	39.4083		0	0	0	0	0	0	0	0	0	0	0	0	0	0
721	2	3	9	1d 22:16:28.53000	0d 00:00:03.51000	0.00000114	0.00000387	0.00117418	3.4896	C	5	21/08/2020 14:30	39.4083		0	0	0	0	0	0	0	0	0	0	0	0	0	0
722	2	3	9	1d 22:16:28.85000	0d 00:00:03.83000	0.00000125	0.00000423	0.00117433	3.5033	C	5	21/08/2020 14:30	39.4243		0	0	0	0	0	0	0	0	0	0	0	0	0	0
723	2	3	9	1d 22:16:29.19000	0d 00:00:04.17000	0.00000136	0.00000462	0.00117426	3.5166	C	5	21/08/2020 14:30	39.4243		0	0	0	0	0	0	0	0	0	0	0	0	0	0
724	2	3	9	1d 22:16:29.57000	0d 00:00:04.55000	0.00000148	0.00000506	0.00117456	3.5294	C	5	21/08/2020 14:30	39.4243		0	0	0	0	0	0	0	0	0	0	0	0	0	0
725	2	3	9	1d 22:16:29.97000	0d 00:00:04.95000	0.00000161	0.00000552	0.00117441	3.5416	C	5	21/08/2020 14:30	39.4243		0	0	0	0	0	0	0	0	0	0	0	0	0	0
726	2	3	9	1d 22:16:30.45000	0d 00:00:05.43000	0.00000177	0.00000608	0.00117433	3.5535	C	5	21/08/2020 14:30	39.4243		0	0	0	0	0	0	0	0	0	0	0	0	0	0
727	2	3	9	1d 22:16:31.00000	0d 00:00:05.98000	0.00000195	0.00000671	0.00117449	3.5648	C	5	21/08/2020 14:30	39.4243		0	0	0	0	0	0	0	0	0	0	0	0	0	0
728	2	3	9	1d 22:16:31.69000	0d 00:00:06.67000	0.00000218	0.00000752	0.00117418	3.5761	C	5	21/08/2020 14:30	39.4243		0	0	0	0	0	0	0	0	0	0	0	0	0	0
729	2	3	9	1d 22:16:32.60000	0d 00:00:07.58000	0.00000247	0.00000858	0.00117433	3.5871	C	5	21/08/2020 14:30	39.4403		0	0	0	0	0	0	0	0	0	0	0	0	0	0
730	2	3	9	1d 22:16:33.86000	0d 00:00:08.84000	0.00000288	0.00001006	0.00117433	3.5978	C	5	21/08/2020 14:30	39.4243		0	0	0	0	0	0	0	0	0	0	0	0	0	0
731	2	3	9	1d 22:16:35.72000	0d 00:00:10.70000	0.00000349	0.00001224	0.00117433	3.6081	C	5	21/08/2020 14:30	39.4403		0	0	0	0	0	0	0	0	0	0	0	0	0	0
732	2	3	9	1d 22:16:38.72000	0d 00:00:13.70000	0.00000447	0.00001578	0.00117441	3.6182	C	5	21/08/2020 14:30	39.4403		0	0	0	0	0	0	0	0	0	0	0	0	0	0
733	2	3	9	1d 22:16:43.58000	0d 00:00:18.56000	0.00000605	0.00002153	0.00117433	3.6283	C	5	21/08/2020 14:30	39.4243		0	0	0	0	0	0	0	0	0	0	0	0	0	0
734	2	3	9	1d 22:16:52.71000	0d 00:00:27.69000	0.00000903	0.00003235	0.00117464	3.6384	C	5	21/08/2020 14:30	39.4403		0	0	0	0	0	0	0	0	0	0	0	0	0	0
735	2	3	9	1d 22:17:12.52000	0d 00:00:47.50000	0.00001549	0.0000559	0.00117426	3.6484	C	5	21/08/2020 14:31	39.4403		0	0	0	0	0	0	0	0	0	0	0	0	0	0
736	2	3	9	1d 22:18:05.57000	0d 00:01:40.55000	0.0000328	0.00011914	0.00117426	3.6587	C	5	21/08/2020 14:32	39.4083		0	0	0	0	0	0	0	0	0	0	0	0	0	0
737	2	3	9	1d 22:20:16.55000	0d 00:03:51.53000	0.00007553	0.00027571	0.00117449	3.6687	C	5	21/08/2020 14:34	39.4723		0	0	0	0	0	0	0	0	0	0	0	0	0	0
738	2	3	9	1d 22:24:35.33000	0d 00:08:10.31000	0.00015995	0.00058588	0.00117472	3.6788	C	5	21/08/2020 14:38	39.3602		0	0	0	0	0	0	0	0	0	0	0	0	0	0
739	2	3	9	1d 22:29:35.33000	0d 00:13:10.31000	0.00025781	0.00094632	0.00117433	3.6866	C	1	21/08/2020 14:43	39.4243		0	0	0	0	0	0	0	0	0	0	0	0	0	0
740	2	3	9	1d 22:34:35.33000	0d 00:18:10.31000	0.00035568	0.00130745	0.00117449	3.693	C	1	21/08/2020 14:48	39.3922		0	0	0	0	0	0	0	0	0	0	0	0	0	0
741	2	3	9	1d 22:39:35.33000	0d 00:23:10.31000	0.00045354	0.00166915	0.00117426	3.6983	C	1	21/08/2020 14:53	39.4083		0	0	0	0	0	0	0	0	0	0	0	0	0	0
742	2	3	9	1d 22:44:35.33000	0d 00:28:10.31000	0.00055141	0.00203135	0.00117426	3.7035	C	1	21/08/2020 14:58	39.5685		0	0	0	0	0	0	0	0	0	0	0	0	0	0
743	2	3	9	1d 22:49:35.33000	0d 00:33:10.31000	0.00064927	0.00239404	0.00117449	3.7084	C	1	21/08/2020 15:03	39.4243		0	0	0	0	0	0	0	0	0	0	0	0	0	0
744	2	3	9	1d 22:54:35.33000	0d 00:38:10.31000	0.00074714	0.0027572	0.00117449	3.7133	C	1	21/08/2020 15:08	39.4243		0	0	0	0	0	0	0	0	0	0	0	0	0	0
745	2	3	9	1d 22:59:35.33000	0d 00:43:10.31000	0.000845	0.00312085	0.00117418	3.7182	C	1	21/08/2020 15:13	39.4083		0	0	0	0	0	0	0	0	0	0	0	0	0	0
746	2	3	9	1d 23:04:35.33000	0d 00:48:10.31000	0.00094287	0.003485	0.00117449	3.7237	C	1	21/08/2020 15:18	39.4403		0	0	0	0	0	0	0	0	0	0	0	0	0	0
747	2	3	9	1d 23:09:35.33000	0d 00:53:10.31000	0.00104073	0.00384967	0.00117441	3.729	C	1	21/08/2020 15:23	39.5524		0	0	0	0	0	0	0	0	0	0	0	0	0	0
748	2	3	9	1d 23:14:35.33000	0d 00:58:10.31000	0.0011386	0.00421488	0.00117433	3.7343	C	1	21/08/2020 15:28	39.4723		0	0	0	0	0	0	0	0	0	0	0	0	0	0
749	2	3	9	1d 23:19:35.33000	0d 01:03:10.31000	0.00123646	0.00458062	0.00117449	3.74	C	1	21/08/2020 15:33	39.5524		0	0	0	0	0	0	0	0	0	0	0	0	0	0
750	2	3	9	1d 23:24:35.33000	0d 01:08:10.31000	0.00133433	0.00494689	0.00117403	3.7453	C	1	21/08/2020 15:38	39.5204		0	0	0	0	0	0	0	0	0	0	0	0	0	0
751	2	3	9	1d 23:29:35.33000	0d 01:13:10.31000	0.00143219	0.00531369	0.00117441	3.7507	C	1	21/08/2020 15:43	39.5364		0	0	0	0	0	0	0	0	0	0	0	0	0	0
752	2	3	9	1d 23:34:35.33000	0d 01:18:10.31000	0.00153006	0.00568101	0.00117449	3.7559	C	1	21/08/2020 15:48	39.5204		0	0	0	0	0	0	0	0	0	0	0	0	0	0
753	2	3	9	1d 23:39:35.33000	0d 01:23:10.31000	0.00162792	0.00604884	0.00117441	3.761	C	1	21/08/2020 15:53	39.5524		0	0	0	0	0	0	0	0	0	0	0	0	0	0
754	2	3	9	1d 23:44:35.33000	0d 01:28:10.31000	0.00172579	0.00641719	0.00117441	3.7664	C	1	21/08/2020 15:58	39.5204		0	0	0	0	0	0	0	0	0	0	0	0	0	0
755	2	3	9	1d 23:49:35.33000	0d 01:33:10.31000	0.00182365	0.00678605	0.00117441	3.7714	C	1	21/08/2020 16:03	39.5204		0	0	0	0	0	0	0	0	0	0	0	0	0	0
756	2	3	9	1d 23:54:35.33000	0d 01:38:10.31000	0.00192152	0.00715542	0.00117449	3.7771	C	1	21/08/2020 16:08	39.5044		0	0	0	0	0	0	0	0	0	0	0	0	0	0
757	2	3	9	1d 23:59:35.33000	0d 01:43:10.31000	0.00201938	0.00752534	0.00117418	3.7827	C	1	21/08/2020 16:13	39.4884		0	0	0	0	0	0	0	0	0	0	0	0	0	0
758	2	3	9	2d 00:04:35.33000	0d 01:48:10.31000	0.00211725	0.00789582	0.00117433	3.7884	C	1	21/08/2020 16:18	39.5685		0	0	0	0	0	0	0	0	0	0	0	0	0	0
759	2	3	9	2d 00:09:35.33000	0d 01:53:10.31000	0.00221511	0.00826687	0.00117441	3.7948	C	1	21/08/2020 16:23	39.5044		0	0	0	0	0	0	0	0	0	0	0	0	0	0
760	2	3	9	2d 00:14:35.33000	0d 01:58:10.31000	0.00231298	0.00863856	0.00117441	3.801	C	1	21/08/2020 16:28	39.5204		0	0	0	0	0	0	0	0	0	0	0	0	0	0
761	2	3	9	2d 00:19:35.33000	0d 02:03:10.31000	0.00241084	0.00901091	0.00117426	3.8083	C	1	21/08/2020 16:33	39.5044		0	0	0	0	0	0	0	0	0	0	0	0	0	0
762	2	3	9	2d 00:24:35.33000	0d 02:08:10.31000	0.00250871	0.009384	0.00117426	3.8163	C	1	21/08/2020 16:38	39.5044		0	0	0	0	0	0	0	0	0	0	0	0	0	0
763	2	3	9	2d 00:29:35.33000	0d 02:13:10.31000	0.00260657	0.00975789	0.00117441	3.825	C	1	21/08/2020 16:43	39.5845		0	0	0	0	0	0	0	0	0	0	0	0	0	0
764	2	3	9	2d 00:34:35.33000	0d 02:18:10.31000	0.00270444	0.0101327	0.00117472	3.8343	C	1	21/08/2020 16:48	39.4884		0	0	0	0	0	0	0	0	0	0	0	0	0	0
765	2	3	9	2d 00:39:23.43000	0d 02:22:58.41000	0.00279842	0.0104935	0.00117433	3.8444	C	5	21/08/2020 16:53	39.4884		0	0	0	0	0	0	0	0	0	0	0	0	0	0
766	2	3	9	2d 00:43:48.29000	0d 02:27:23.27000	0.00288482	0.0108261	0.00117426	3.8546	C	5	21/08/2020 16:57	39.4563		0	0	0	0	0	0	0	0	0	0	0	0	0	0
767	2	3	9	2d 00:47:58.47000	0d 02:31:33.45000	0.00296644	0.0111411	0.00117426	3.8647	C	5	21/08/2020 17:01	39.5204		0	0	0	0	0	0	0	0	0	0	0	0	0	0
768	2	3	9	2d 00:51:45.77000	0d 02:35:20.75000	0.00304058	0.011428	0.00117441	3.8749	C	5	21/08/2020 17:05	39.5204		0	0	0	0	0	0	0	0	0	0	0	0	0	0
769	2	3	9	2d 00:55:29.15000	0d 02:39:04.13000	0.00311346	0.0117107	0.00117441	3.8849	C	5	21/08/2020 17:09	39.5524		0	0	0	0	0	0	0	0	0	0	0	0	0	0
770	2	3	9	2d 00:58:57.08000	0d 02:42:32.06000	0.00318129	0.0119746	0.00117426	3.8952	C	5	21/08/2020 17:12	39.4723		0	0	0	0	0	0	0	0	0	0	0	0	0	0
771	2	3	9	2d 01:02:21.92000	0d 02:45:56.90000	0.00324811	0.0122352	0.00117433	3.9054	C	5	21/08/2020 17:16	39.5685		0	0	0	0	0	0	0	0	0	0	0	0	0	0
772	2	3	9	2d 01:05:39.06000	0d 02:49:14.04000	0.00331242	0.0124866	0.00117426	3.9155	C	5	21/08/2020 17:19	39.5364		0	0	0	0	0	0	0	0	0	0	0	0	0	0
773	2	3	9	2d 01:08:49.13000	0d 02:52:24.11000	0.00337442	0.0127297	0.00117426	3.9255	C	5	21/08/2020 17:22	39.5364		0	0	0	0	0	0	0	0	0	0	0	0	0	0
774	2	3	9	2d 01:11:54.11000	0d 02:55:29.09000	0.00343477	0.0129669	0.00117449	3.9356	C	5	21/08/2020 17:25	39.5524		0	0	0	0	0	0	0	0	0	0	0	0	0	0
775	2	3	9	2d 01:14:55.77000	0d 02:58:30.75000	0.00349403	0.0132004	0.00117456	3.9457	C	5	21/08/2020 17:28	39.5524		0	0	0	0	0	0	0	0	0	0	0	0	0	0
776	2	3	9	2d 01:17:52.68000	0d 03:01:27.66000	0.00355174	0.0134284	0.00117441	3.9557	C	5	21/08/2020 17:31	39.4403		0	0	0	0	0	0	0	0	0	0	0	0	0	0
777	2	3	9	2d 01:20:52.03000	0d 03:04:27.01000	0.00361024	0.0136602	0.00117426	3.9658	C	5	21/08/2020 17:34	39.4403		0	0	0	0	0	0	0	0	0	0	0	0	0	0
778	2	3	9	2d 01:23:46.49000	0d 03:07:21.47000	0.00366716	0.0138861	0.00117449	3.9759	C	5	21/08/2020 17:37	39.5524		0	0	0	0	0	0	0	0	0	0	0	0	0	0
779	2	3	9	2d 01:26:38.62000	0d 03:10:13.60000	0.00372331	0.0141097	0.00117441	3.986	C	5	21/08/2020 17:40	39.4563		0	0	0	0	0	0	0	0	0	0	0	0	0	0
780	2	3	9	2d 01:29:29.99000	0d 03:13:04.97000	0.00377921	0.0143328	0.00117441	3.996	C	5	21/08/2020 17:43	39.3922		0	0	0	0	0	0	0	0	0	0	0	0	0	0
781	2	3	9	2d 01:32:19.06000	0d 03:15:54.04000	0.00383436	0.0145535	0.00117449	4.0061	C	5	21/08/2020 17:46	39.5364		0	0	0	0	0	0	0	0	0	0	0	0	0	0
782	2	3	9	2d 01:35:09.08000	0d 03:18:44.06000	0.00388983	0.0147759	0.00117441	4.0162	C	5	21/08/2020 17:49	39.4723		0	0	0	0	0	0	0	0	0	0	0	0	0	0
783	2	3	9	2d 01:37:58.04000	0d 03:21:33.02000	0.00394495	0.0149976	0.00117426	4.0262	C	5	21/08/2020 17:51	39.3762		0	0	0	0	0	0	0	0	0	0	0	0	0	0
784	2	3	9	2d 01:40:42.40000	0d 03:24:17.38000	0.00399856	0.0152137	0.00117433	4.0363	C	5	21/08/2020 17:54	39.5524		0	0	0	0	0	0	0	0	0	0	0	0	0	0
785	2	3	9	2d 01:43:27.73000	0d 03:27:02.71000	0.0040525	0.0154317	0.00117449	4.0465	C	5	21/08/2020 17:57	39.4723		0	0	0	0	0	0	0	0	0	0	0	0	0	0
786	2	3	9	2d 01:46:11.13000	0d 03:29:46.11000	0.0041058	0.0156476	0.00117456	4.0568	C	5	21/08/2020 18:00	39.3922		0	0	0	0	0	0	0	0	0	0	0	0	0	0
787	2	3	9	2d 01:48:53.75000	0d 03:32:28.73000	0.00415885	0.0158631	0.00117449	4.067	C	5	21/08/2020 18:02	39.5685		0	0	0	0	0	0	0	0	0	0	0	0	0	0
788	2	3	9	2d 01:51:34.54000	0d 03:35:09.52000	0.0042113	0.0160767	0.00117426	4.0771	C	5	21/08/2020 18:05	39.4403		0	0	0	0	0	0	0	0	0	0	0	0	0	0
789	2	3	9	2d 01:54:12.71000	0d 03:37:47.69000	0.0042629	0.0162873	0.00117433	4.0871	C	5	21/08/2020 18:08	39.5204		0	0	0	0	0	0	0	0	0	0	0	0	0	0
790	2	3	9	2d 01:56:46.61000	0d 03:40:21.59000	0.0043131	0.0164927	0.00117449	4.0974	C	5	21/08/2020 18:10	39.5524		0	0	0	0	0	0	0	0	0	0	0	0	0	0
791	2	3	9	2d 01:59:22.69000	0d 03:42:57.67000	0.00436402	0.0167016	0.00117418	4.1074	C	5	21/08/2020 18:13	39.5364		0	0	0	0	0	0	0	0	0	0	0	0	0	0
792	2	3	9	2d 02:01:51.01000	0d 03:45:25.99000	0.0044124	0.0169006	0.00117449	4.1175	C	5	21/08/2020 18:15	39.4403		0	0	0	0	0	0	0	0	0	0	0	0	0	0
793	2	3	9	2d 02:04:18.49000	0d 03:47:53.47000	0.00446051	0.0170989	0.00117433	4.1276	C	5	21/08/2020 18:18	39.5204		0	0	0	0	0	0	0	0	0	0	0	0	0	0
794	2	3	9	2d 02:06:44.91000	0d 03:50:19.89000	0.00450828	0.0172963	0.00117441	4.1376	C	5	21/08/2020 18:20	39.4243		0	0	0	0	0	0	0	0	0	0	0	0	0	0
795	2	3	9	2d 02:09:11.06000	0d 03:52:46.04000	0.00455596	0.0174938	0.00117433	4.1477	C	5	21/08/2020 18:23	39.5044		0	0	0	0	0	0	0	0	0	0	0	0	0	0
796	2	3	9	2d 02:11:36.39000	0d 03:55:11.37000	0.00460337	0.0176907	0.00117441	4.1578	C	5	21/08/2020 18:25	39.3762		0	0	0	0	0	0	0	0	0	0	0	0	0	0
797	2	3	9	2d 02:13:56.99000	0d 03:57:31.97000	0.00464923	0.0178816	0.00117456	4.1678	C	5	21/08/2020 18:27	39.5364		0	0	0	0	0	0	0	0	0	0	0	0	0	0
798	2	3	9	2d 02:16:16.40000	0d 03:59:51.38000	0.00469471	0.0180714	0.00117449	4.1779	C	5	21/08/2020 18:30	39.5204		0	0	0	0	0	0	0	0	0	0	0	0	0	0
799	2	3	9	2d 02:18:35.65000	0d 04:02:10.63000	0.00474014	0.0182614	0.00117441	4.188	C	5	21/08/2020 18:32	39.4083		0	0	0	0	0	0	0	0	0	0	0	0	0	0
800	2	3	9	2d 02:20:56.23000	0d 04:04:31.21000	0.00478599	0.0184537	0.00117441	4.1981	C	5	21/08/2020 18:34	39.4723		0	0	0	0	0	0	0	0	0	0	0	0	0	0
801	2	3	9	2d 02:21:21.38000	0d 04:04:56.36000	0.0047942	0.0184881	0.00117426	4.2	C	133	21/08/2020 18:35	39.4884		0	0	0	0	0	0	0	0	0	0	0	0	0	0
802	2	3	10	2d 02:21:21.39000	0d 00:00:00.01000	0.0047942	0.0184881	0.00119814	4.2	C	0	21/08/2020 18:35	39.4884		0	0	0	0	0	0	0	0	0	0	0	0	0	0
803	2	3	10	2d 02:21:38.70000	0d 00:00:17.32000	0.00479976	0.0185115	0.00109789	4.2005	C	4	21/08/2020 18:35	39.5044		0	0	0	0	0	0	0	0	0	0	0	0	0	0
804	2	3	10	2d 02:21:53.95000	0d 00:00:32.57000	0.00480419	0.0185301	0.00099786	4.2004	C	4	21/08/2020 18:35	39.5044		0	0	0	0	0	0	0	0	0	0	0	0	0	0
805	2	3	10	2d 02:22:13.73000	0d 00:00:52.35000	0.00480939	0.0185519	0.00089784	4.2	C	4	21/08/2020 18:36	39.5204		0	0	0	0	0	0	0	0	0	0	0	0	0	0
806	2	3	10	2d 02:22:39.97000	0d 00:01:18.59000	0.00481556	0.0185778	0.00079782	4.2	C	4	21/08/2020 18:36	39.5364		0	0	0	0	0	0	0	0	0	0	0	0	0	0
807	2	3	10	2d 02:23:10.69000	0d 00:01:49.31000	0.00482192	0.0186046	0.00069764	4.2002	C	4	21/08/2020 18:37	39.4243		0	0	0	0	0	0	0	0	0	0	0	0	0	0
808	2	3	10	2d 02:23:47.26000	0d 00:02:25.88000	0.00482848	0.0186321	0.00059762	4.2004	C	4	21/08/2020 18:37	39.4884		0	0	0	0	0	0	0	0	0	0	0	0	0	0
809	2	3	10	2d 02:24:32.46000	0d 00:03:11.08000	0.00483534	0.018661	0.0004976	4.2002	C	4	21/08/2020 18:38	39.5204		0	0	0	0	0	0	0	0	0	0	0	0	0	0
810	2	3	10	2d 02:25:26.86000	0d 00:04:05.48000	0.00484208	0.0186892	0.00039742	4.2002	C	4	21/08/2020 18:39	39.4403		0	0	0	0	0	0	0	0	0	0	0	0	0	0
811	2	3	10	2d 02:26:42.75000	0d 00:05:21.37000	0.00484935	0.0187198	0.00029717	4.2002	C	4	21/08/2020 18:40	39.3442		0	0	0	0	0	0	0	0	0	0	0	0	0	0
812	2	3	10	2d 02:28:40.65000	0d 00:07:19.27000	0.00485731	0.0187532	0.00019715	4.2	C	4	21/08/2020 18:42	39.4083		0	0	0	0	0	0	0	0	0	0	0	0	0	0
813	2	3	10	2d 02:31:12.59000	0d 00:09:51.21000	0.0048638	0.0187805	0.00011742	4.2002	C	132	21/08/2020 18:45	39.5364		0	0	0	0	0	0	0	0	0	0	0	0	0	0
814	2	3	11	2d 02:31:12.60000	0d 00:00:00.01000	0	0	0	4.1993	R	0	21/08/2020 18:45	39.5364		0	0	0	0	0	0	0	0	0	0	0	0	0	0
815	2	3	11	2d 02:31:14.60000	0d 00:00:02.01000	0	0	0	4.1991	R	1	21/08/2020 18:45	39.5364		0	0	0	0	0	0	0	0	0	0	0	0	0	0
816	2	3	11	2d 02:31:16.60000	0d 00:00:04.01000	0	0	0	4.199	R	1	21/08/2020 18:45	39.5364		0	0	0	0	0	0	0	0	0	0	0	0	0	0
817	2	3	11	2d 02:31:18.60000	0d 00:00:06.01000	0	0	0	4.199	R	1	21/08/2020 18:45	39.5364		0	0	0	0	0	0	0	0	0	0	0	0	0	0
818	2	3	11	2d 02:31:20.60000	0d 00:00:08.01000	0	0	0	4.199	R	1	21/08/2020 18:45	39.5524		0	0	0	0	0	0	0	0	0	0	0	0	0	0
819	2	3	11	2d 02:31:22.59000	0d 00:00:10.00000	0	0	0	4.1988	R	129	21/08/2020 18:45	39.5524		0	0	0	0	0	0	0	0	0	0	0	0	0	0
820	2	3	12	2d 02:31:22.63000	0d 00:00:00.04000	0.00000001	0.00000005	0.00117517	4.1903	D	0	21/08/2020 18:45	39.5524		0	0	0	0	0	0	0	0	0	0	0	0	0	0
821	2	3	12	2d 02:31:59.08000	0d 00:00:36.49000	0.0000119	0.0000498	0.00117464	4.1802	D	5	21/08/2020 18:46	39.4243		0	0	0	0	0	0	0	0	0	0	0	0	0	0
822	2	3	12	2d 02:33:33.73000	0d 00:02:11.14000	0.00004278	0.00017871	0.00117441	4.1701	D	5	21/08/2020 18:47	39.3922		0	0	0	0	0	0	0	0	0	0	0	0	0	0
823	2	3	12	2d 02:35:39.16000	0d 00:04:16.57000	0.0000837	0.00034914	0.00117449	4.1601	D	5	21/08/2020 18:49	39.4723		0	0	0	0	0	0	0	0	0	0	0	0	0	0
824	2	3	12	2d 02:37:49.34000	0d 00:06:26.75000	0.00012616	0.00052559	0.00117433	4.15	D	5	21/08/2020 18:51	39.5044		0	0	0	0	0	0	0	0	0	0	0	0	0	0
825	2	3	12	2d 02:40:00.99000	0d 00:08:38.40000	0.00016911	0.00070361	0.00117411	4.1398	D	5	21/08/2020 18:54	39.4243		0	0	0	0	0	0	0	0	0	0	0	0	0	0
826	2	3	12	2d 02:42:15.33000	0d 00:10:52.74000	0.00021293	0.00088482	0.00117441	4.1297	D	5	21/08/2020 18:56	39.5044		0	0	0	0	0	0	0	0	0	0	0	0	0	0
827	2	3	12	2d 02:44:32.47000	0d 00:13:09.88000	0.00025767	0.00106936	0.00117433	4.1196	D	5	21/08/2020 18:58	39.5204		0	0	0	0	0	0	0	0	0	0	0	0	0	0
828	2	3	12	2d 02:46:52.09000	0d 00:15:29.50000	0.00030322	0.00125677	0.00117433	4.1094	D	5	21/08/2020 19:00	39.4884		0	0	0	0	0	0	0	0	0	0	0	0	0	0
829	2	3	12	2d 02:49:16.55000	0d 00:17:53.96000	0.00035034	0.0014502	0.00117441	4.0993	D	5	21/08/2020 19:03	39.4884		0	0	0	0	0	0	0	0	0	0	0	0	0	0
830	2	3	12	2d 02:51:37.23000	0d 00:20:14.64000	0.00039624	0.0016381	0.00117433	4.0893	D	5	21/08/2020 19:05	39.5204		0	0	0	0	0	0	0	0	0	0	0	0	0	0
831	2	3	12	2d 02:54:02.32000	0d 00:22:39.73000	0.00044357	0.00183141	0.00117426	4.0792	D	5	21/08/2020 19:08	39.4403		0	0	0	0	0	0	0	0	0	0	0	0	0	0
832	2	3	12	2d 02:56:28.96000	0d 00:25:06.37000	0.0004914	0.00202631	0.00117433	4.0691	D	5	21/08/2020 19:10	39.5364		0	0	0	0	0	0	0	0	0	0	0	0	0	0
833	2	3	12	2d 02:58:58.28000	0d 00:27:35.69000	0.00054011	0.00222428	0.00117433	4.0591	D	5	21/08/2020 19:12	39.5204		0	0	0	0	0	0	0	0	0	0	0	0	0	0
834	2	3	12	2d 03:01:30.36000	0d 00:30:07.77000	0.00058972	0.0024254	0.00117395	4.049	D	5	21/08/2020 19:15	39.5044		0	0	0	0	0	0	0	0	0	0	0	0	0	0
835	2	3	12	2d 03:04:03.26000	0d 00:32:40.67000	0.0006396	0.00262711	0.00117449	4.0389	D	5	21/08/2020 19:18	39.4563		0	0	0	0	0	0	0	0	0	0	0	0	0	0
836	2	3	12	2d 03:06:38.14000	0d 00:35:15.55000	0.00069013	0.00283093	0.00117433	4.0288	D	5	21/08/2020 19:20	39.4884		0	0	0	0	0	0	0	0	0	0	0	0	0	0
837	2	3	12	2d 03:09:15.66000	0d 00:37:53.07000	0.00074151	0.00303771	0.00117426	4.0188	D	5	21/08/2020 19:23	39.4563		0	0	0	0	0	0	0	0	0	0	0	0	0	0
838	2	3	12	2d 03:11:57.65000	0d 00:40:35.06000	0.00079436	0.00324981	0.00117433	4.0085	D	5	21/08/2020 19:25	39.3762		0	0	0	0	0	0	0	0	0	0	0	0	0	0
839	2	3	12	2d 03:14:41.61000	0d 00:43:19.02000	0.00084784	0.00346395	0.00117441	3.9985	D	5	21/08/2020 19:28	39.4723		0	0	0	0	0	0	0	0	0	0	0	0	0	0
840	2	3	12	2d 03:17:24.39000	0d 00:46:01.80000	0.00090095	0.00367602	0.00117411	3.9883	D	5	21/08/2020 19:31	39.4083		0	0	0	0	0	0	0	0	0	0	0	0	0	0
841	2	3	12	2d 03:20:13.00000	0d 00:48:50.41000	0.00095595	0.00389512	0.00117433	3.9782	D	5	21/08/2020 19:34	39.4884		0	0	0	0	0	0	0	0	0	0	0	0	0	0
842	2	3	12	2d 03:22:57.08000	0d 00:51:34.49000	0.00100947	0.00410779	0.00117433	3.9681	D	5	21/08/2020 19:36	39.4403		0	0	0	0	0	0	0	0	0	0	0	0	0	0
843	2	3	12	2d 03:25:45.71000	0d 00:54:23.12000	0.00106448	0.00432581	0.00117441	3.958	D	5	21/08/2020 19:39	39.4083		0	0	0	0	0	0	0	0	0	0	0	0	0	0
844	2	3	12	2d 03:28:36.59000	0d 00:57:14.00000	0.00112023	0.00454618	0.00117441	3.9478	D	5	21/08/2020 19:42	39.5044		0	0	0	0	0	0	0	0	0	0	0	0	0	0
845	2	3	12	2d 03:31:29.34000	0d 01:00:06.75000	0.00117658	0.00476838	0.00117441	3.9377	D	5	21/08/2020 19:45	39.4723		0	0	0	0	0	0	0	0	0	0	0	0	0	0
846	2	3	12	2d 03:34:20.92000	0d 01:02:58.33000	0.00123255	0.00498851	0.00117418	3.9275	D	5	21/08/2020 19:48	39.4403		0	0	0	0	0	0	0	0	0	0	0	0	0	0
847	2	3	12	2d 03:37:17.03000	0d 01:05:54.44000	0.00129	0.00521387	0.00117441	3.9174	D	5	21/08/2020 19:51	39.3762		0	0	0	0	0	0	0	0	0	0	0	0	0	0
848	2	3	12	2d 03:40:13.26000	0d 01:08:50.67000	0.00134749	0.0054388	0.00117426	3.9074	D	5	21/08/2020 19:54	39.5044		0	0	0	0	0	0	0	0	0	0	0	0	0	0
849	2	3	12	2d 03:43:14.48000	0d 01:11:51.89000	0.00140661	0.00566951	0.00117441	3.8973	D	5	21/08/2020 19:57	39.5044		0	0	0	0	0	0	0	0	0	0	0	0	0	0
850	2	3	12	2d 03:46:13.82000	0d 01:14:51.23000	0.00146511	0.00589723	0.00117426	3.8872	D	5	21/08/2020 20:00	39.4403		0	0	0	0	0	0	0	0	0	0	0	0	0	0
851	2	3	12	2d 03:49:19.96000	0d 01:17:57.37000	0.00152584	0.00613297	0.00117456	3.8772	D	5	21/08/2020 20:03	39.5364		0	0	0	0	0	0	0	0	0	0	0	0	0	0
852	2	3	12	2d 03:52:30.46000	0d 01:21:07.87000	0.00158798	0.00637362	0.00117456	3.8671	D	5	21/08/2020 20:06	39.3762		0	0	0	0	0	0	0	0	0	0	0	0	0	0
853	2	3	12	2d 03:55:47.55000	0d 01:24:24.96000	0.00165227	0.00662193	0.00117449	3.8569	D	5	21/08/2020 20:09	39.3602		0	0	0	0	0	0	0	0	0	0	0	0	0	0
854	2	3	12	2d 03:59:15.92000	0d 01:27:53.33000	0.00172025	0.00688377	0.00117433	3.8466	D	5	21/08/2020 20:13	39.3922		0	0	0	0	0	0	0	0	0	0	0	0	0	0
855	2	3	12	2d 04:02:49.47000	0d 01:31:26.88000	0.00178991	0.0071514	0.00117433	3.8366	D	5	21/08/2020 20:16	39.3922		0	0	0	0	0	0	0	0	0	0	0	0	0	0
856	2	3	12	2d 04:06:33.19000	0d 01:35:10.60000	0.00186289	0.00743104	0.00117433	3.8264	D	5	21/08/2020 20:20	39.5364		0	0	0	0	0	0	0	0	0	0	0	0	0	0
857	2	3	12	2d 04:10:32.40000	0d 01:39:09.81000	0.00194093	0.00772925	0.00117456	3.8163	D	5	21/08/2020 20:24	39.5204		0	0	0	0	0	0	0	0	0	0	0	0	0	0
858	2	3	12	2d 04:14:45.34000	0d 01:43:22.75000	0.00202344	0.00804375	0.00117441	3.8062	D	5	21/08/2020 20:28	39.5364		0	0	0	0	0	0	0	0	0	0	0	0	0	0
859	2	3	12	2d 04:19:22.36000	0d 01:47:59.77000	0.00211381	0.00838726	0.00117456	3.7961	D	5	21/08/2020 20:33	39.3762		0	0	0	0	0	0	0	0	0	0	0	0	0	0
860	2	3	12	2d 04:24:20.58000	0d 01:52:57.99000	0.00221109	0.00875609	0.00117456	3.7861	D	5	21/08/2020 20:38	39.4083		0	0	0	0	0	0	0	0	0	0	0	0	0	0
861	2	3	12	2d 04:29:20.58000	0d 01:57:57.99000	0.00230896	0.00912618	0.00117449	3.7769	D	1	21/08/2020 20:43	39.4243		0	0	0	0	0	0	0	0	0	0	0	0	0	0
862	2	3	12	2d 04:34:20.58000	0d 02:02:57.99000	0.00240682	0.00949541	0.00117433	3.7688	D	1	21/08/2020 20:48	39.5204		0	0	0	0	0	0	0	0	0	0	0	0	0	0
863	2	3	12	2d 04:39:20.58000	0d 02:07:57.99000	0.00250469	0.00986385	0.00117441	3.7609	D	1	21/08/2020 20:53	39.4723		0	0	0	0	0	0	0	0	0	0	0	0	0	0
864	2	3	12	2d 04:44:20.58000	0d 02:12:57.99000	0.00260255	0.0102316	0.00117441	3.7539	D	1	21/08/2020 20:58	39.5204		0	0	0	0	0	0	0	0	0	0	0	0	0	0
865	2	3	12	2d 04:49:20.58000	0d 02:17:57.99000	0.00270042	0.0105986	0.00117449	3.747	D	1	21/08/2020 21:03	39.4884		0	0	0	0	0	0	0	0	0	0	0	0	0	0
866	2	3	12	2d 04:54:20.58000	0d 02:22:57.99000	0.00279828	0.010965	0.00117441	3.7406	D	1	21/08/2020 21:08	39.5204		0	0	0	0	0	0	0	0	0	0	0	0	0	0
867	2	3	12	2d 04:59:20.58000	0d 02:27:57.99000	0.00289615	0.0113308	0.00117426	3.7343	D	1	21/08/2020 21:13	39.5044		0	0	0	0	0	0	0	0	0	0	0	0	0	0
868	2	3	12	2d 05:04:20.58000	0d 02:32:57.99000	0.00299401	0.0116959	0.00117464	3.7284	D	1	21/08/2020 21:18	39.5204		0	0	0	0	0	0	0	0	0	0	0	0	0	0
869	2	3	12	2d 05:09:20.58000	0d 02:37:57.99000	0.00309188	0.0120605	0.00117411	3.7223	D	1	21/08/2020 21:23	39.5364		0	0	0	0	0	0	0	0	0	0	0	0	0	0
870	2	3	12	2d 05:14:20.58000	0d 02:42:57.99000	0.00318974	0.0124245	0.00117433	3.7165	D	1	21/08/2020 21:28	39.5044		0	0	0	0	0	0	0	0	0	0	0	0	0	0
871	2	3	12	2d 05:19:20.58000	0d 02:47:57.99000	0.00328761	0.012788	0.00117418	3.7104	D	1	21/08/2020 21:33	39.5204		0	0	0	0	0	0	0	0	0	0	0	0	0	0
872	2	3	12	2d 05:24:20.58000	0d 02:52:57.99000	0.00338547	0.0131508	0.00117433	3.7044	D	1	21/08/2020 21:38	39.4884		0	0	0	0	0	0	0	0	0	0	0	0	0	0
873	2	3	12	2d 05:29:20.58000	0d 02:57:57.99000	0.00348334	0.013513	0.00117441	3.6976	D	1	21/08/2020 21:43	39.5044		0	0	0	0	0	0	0	0	0	0	0	0	0	0
874	2	3	12	2d 05:34:20.58000	0d 03:02:57.99000	0.0035812	0.0138745	0.00117418	3.6912	D	1	21/08/2020 21:48	39.5524		0	0	0	0	0	0	0	0	0	0	0	0	0	0
875	2	3	12	2d 05:39:20.58000	0d 03:07:57.99000	0.00367907	0.0142354	0.00117449	3.684	D	1	21/08/2020 21:53	39.4723		0	0	0	0	0	0	0	0	0	0	0	0	0	0
876	2	3	12	2d 05:44:20.58000	0d 03:12:57.99000	0.00377693	0.0145956	0.00117433	3.677	D	1	21/08/2020 21:58	39.4884		0	0	0	0	0	0	0	0	0	0	0	0	0	0
877	2	3	12	2d 05:49:20.58000	0d 03:17:57.99000	0.0038748	0.0149551	0.00117441	3.6689	D	1	21/08/2020 22:03	39.4563		0	0	0	0	0	0	0	0	0	0	0	0	0	0
878	2	3	12	2d 05:54:20.58000	0d 03:22:57.99000	0.00397266	0.0153137	0.00117456	3.6603	D	1	21/08/2020 22:08	39.4723		0	0	0	0	0	0	0	0	0	0	0	0	0	0
879	2	3	12	2d 05:59:20.58000	0d 03:27:57.99000	0.00407053	0.0156715	0.00117441	3.6516	D	1	21/08/2020 22:13	39.5204		0	0	0	0	0	0	0	0	0	0	0	0	0	0
880	2	3	12	2d 06:04:14.66000	0d 03:32:52.07000	0.00416646	0.0160213	0.00117441	3.6416	D	5	21/08/2020 22:18	39.4403		0	0	0	0	0	0	0	0	0	0	0	0	0	0
881	2	3	12	2d 06:08:45.82000	0d 03:37:23.23000	0.00425492	0.016343	0.00117426	3.6315	D	5	21/08/2020 22:22	39.3762		0	0	0	0	0	0	0	0	0	0	0	0	0	0
882	2	3	12	2d 06:12:46.88000	0d 03:41:24.29000	0.00433356	0.0166282	0.00117456	3.6213	D	5	21/08/2020 22:26	39.4723		0	0	0	0	0	0	0	0	0	0	0	0	0	0
883	2	3	12	2d 06:16:24.97000	0d 03:45:02.38000	0.0044047	0.0168855	0.00117433	3.6112	D	5	21/08/2020 22:30	39.5044		0	0	0	0	0	0	0	0	0	0	0	0	0	0
884	2	3	12	2d 06:19:29.43000	0d 03:48:06.84000	0.00446488	0.0171025	0.00117433	3.6011	D	5	21/08/2020 22:33	39.5204		0	0	0	0	0	0	0	0	0	0	0	0	0	0
885	2	3	12	2d 06:22:00.92000	0d 03:50:38.33000	0.0045143	0.0172803	0.00117433	3.5911	D	5	21/08/2020 22:36	39.4884		0	0	0	0	0	0	0	0	0	0	0	0	0	0
886	2	3	12	2d 06:24:10.91000	0d 03:52:48.32000	0.0045567	0.0174323	0.00117418	3.5808	D	5	21/08/2020 22:38	39.4083		0	0	0	0	0	0	0	0	0	0	0	0	0	0
887	2	3	12	2d 06:26:05.86000	0d 03:54:43.27000	0.0045942	0.0175664	0.00117433	3.5706	D	5	21/08/2020 22:40	39.4243		0	0	0	0	0	0	0	0	0	0	0	0	0	0
888	2	3	12	2d 06:27:35.88000	0d 03:56:13.29000	0.00462356	0.0176712	0.00117441	3.5604	D	5	21/08/2020 22:41	39.5204		0	0	0	0	0	0	0	0	0	0	0	0	0	0
889	2	3	12	2d 06:28:53.44000	0d 03:57:30.85000	0.00464887	0.0177611	0.00117433	3.5503	D	5	21/08/2020 22:42	39.4243		0	0	0	0	0	0	0	0	0	0	0	0	0	0
890	2	3	12	2d 06:30:00.55000	0d 03:58:37.96000	0.00467076	0.0178387	0.00117433	3.5402	D	5	21/08/2020 22:44	39.5044		0	0	0	0	0	0	0	0	0	0	0	0	0	0
891	2	3	12	2d 06:30:55.92000	0d 03:59:33.33000	0.00468882	0.0179026	0.00117449	3.5302	D	5	21/08/2020 22:44	39.4083		0	0	0	0	0	0	0	0	0	0	0	0	0	0
892	2	3	12	2d 06:31:42.53000	0d 04:00:19.94000	0.00470403	0.0179562	0.00117441	3.52	D	5	21/08/2020 22:45	39.5044		0	0	0	0	0	0	0	0	0	0	0	0	0	0
893	2	3	12	2d 06:32:21.81000	0d 04:00:59.22000	0.00471684	0.0180012	0.00117418	3.5099	D	5	21/08/2020 22:46	39.3602		0	0	0	0	0	0	0	0	0	0	0	0	0	0
894	2	3	12	2d 06:32:55.65000	0d 04:01:33.06000	0.00472788	0.0180399	0.00117441	3.4998	D	5	21/08/2020 22:46	39.4563		0	0	0	0	0	0	0	0	0	0	0	0	0	0
895	2	3	12	2d 06:33:25.09000	0d 04:02:02.50000	0.00473748	0.0180735	0.00117426	3.4897	D	5	21/08/2020 22:47	39.5044		0	0	0	0	0	0	0	0	0	0	0	0	0	0
896	2	3	12	2d 06:33:51.09000	0d 04:02:28.50000	0.00474596	0.0181031	0.00117426	3.4797	D	5	21/08/2020 22:47	39.4403		0	0	0	0	0	0	0	0	0	0	0	0	0	0
897	2	3	12	2d 06:34:14.39000	0d 04:02:51.80000	0.00475357	0.0181295	0.00117426	3.4694	D	5	21/08/2020 22:48	39.3762		0	0	0	0	0	0	0	0	0	0	0	0	0	0
898	2	3	12	2d 06:34:34.92000	0d 04:03:12.33000	0.00476026	0.0181527	0.00117433	3.4594	D	5	21/08/2020 22:48	39.4403		0	0	0	0	0	0	0	0	0	0	0	0	0	0
899	2	3	12	2d 06:34:53.21000	0d 04:03:30.62000	0.00476623	0.0181733	0.00117433	3.4491	D	5	21/08/2020 22:48	39.4884		0	0	0	0	0	0	0	0	0	0	0	0	0	0
900	2	3	12	2d 06:35:09.63000	0d 04:03:47.04000	0.00477159	0.0181917	0.00117433	3.4389	D	5	21/08/2020 22:49	39.4884		0	0	0	0	0	0	0	0	0	0	0	0	0	0
901	2	3	12	2d 06:35:24.27000	0d 04:04:01.68000	0.00477636	0.0182081	0.00117433	3.4289	D	5	21/08/2020 22:49	39.5044		0	0	0	0	0	0	0	0	0	0	0	0	0	0
902	2	3	12	2d 06:35:37.67000	0d 04:04:15.08000	0.00478073	0.0182231	0.00117441	3.4188	D	5	21/08/2020 22:49	39.5204		0	0	0	0	0	0	0	0	0	0	0	0	0	0
903	2	3	12	2d 06:35:50.04000	0d 04:04:27.45000	0.00478477	0.0182369	0.00117433	3.4087	D	5	21/08/2020 22:49	39.5204		0	0	0	0	0	0	0	0	0	0	0	0	0	0
904	2	3	12	2d 06:36:01.75000	0d 04:04:39.16000	0.00478859	0.0182499	0.00117441	3.3983	D	5	21/08/2020 22:50	39.5204		0	0	0	0	0	0	0	0	0	0	0	0	0	0
905	2	3	12	2d 06:36:12.75000	0d 04:04:50.16000	0.00479218	0.0182621	0.00117433	3.3881	D	5	21/08/2020 22:50	39.5364		0	0	0	0	0	0	0	0	0	0	0	0	0	0
906	2	3	12	2d 06:36:22.74000	0d 04:05:00.15000	0.00479544	0.0182731	0.00117433	3.378	D	5	21/08/2020 22:50	39.5364		0	0	0	0	0	0	0	0	0	0	0	0	0	0
907	2	3	12	2d 06:36:32.14000	0d 04:05:09.55000	0.0047985	0.0182834	0.00117418	3.3678	D	5	21/08/2020 22:50	39.5524		0	0	0	0	0	0	0	0	0	0	0	0	0	0
908	2	3	12	2d 06:36:41.21000	0d 04:05:18.62000	0.00480146	0.0182934	0.00117449	3.3576	D	5	21/08/2020 22:50	39.5524		0	0	0	0	0	0	0	0	0	0	0	0	0	0
909	2	3	12	2d 06:36:50.00000	0d 04:05:27.41000	0.00480433	0.018303	0.00117441	3.3475	D	5	21/08/2020 22:50	39.5364		0	0	0	0	0	0	0	0	0	0	0	0	0	0
910	2	3	12	2d 06:36:58.26000	0d 04:05:35.67000	0.00480702	0.018312	0.00117441	3.337	D	5	21/08/2020 22:50	39.5524		0	0	0	0	0	0	0	0	0	0	0	0	0	0
911	2	3	12	2d 06:37:06.41000	0d 04:05:43.82000	0.00480968	0.0183209	0.00117441	3.3268	D	5	21/08/2020 22:51	39.5524		0	0	0	0	0	0	0	0	0	0	0	0	0	0
912	2	3	12	2d 06:37:13.99000	0d 04:05:51.40000	0.00481215	0.0183291	0.00117456	3.3167	D	5	21/08/2020 22:51	39.4563		0	0	0	0	0	0	0	0	0	0	0	0	0	0
913	2	3	12	2d 06:37:21.00000	0d 04:05:58.41000	0.00481444	0.0183366	0.00117418	3.3066	D	5	21/08/2020 22:51	39.4083		0	0	0	0	0	0	0	0	0	0	0	0	0	0
914	2	3	12	2d 06:37:27.62000	0d 04:06:05.03000	0.0048166	0.0183438	0.00117433	3.2964	D	5	21/08/2020 22:51	39.3922		0	0	0	0	0	0	0	0	0	0	0	0	0	0
915	2	3	12	2d 06:37:34.06000	0d 04:06:11.47000	0.0048187	0.0183507	0.00117418	3.2863	D	5	21/08/2020 22:51	39.4083		0	0	0	0	0	0	0	0	0	0	0	0	0	0
916	2	3	12	2d 06:37:39.89000	0d 04:06:17.30000	0.0048206	0.0183569	0.00117441	3.276	D	5	21/08/2020 22:51	39.4083		0	0	0	0	0	0	0	0	0	0	0	0	0	0
917	2	3	12	2d 06:37:45.25000	0d 04:06:22.66000	0.00482235	0.0183626	0.00117426	3.2659	D	5	21/08/2020 22:51	39.4403		0	0	0	0	0	0	0	0	0	0	0	0	0	0
918	2	3	12	2d 06:37:50.45000	0d 04:06:27.86000	0.00482405	0.0183682	0.00117441	3.2558	D	5	21/08/2020 22:51	39.4723		0	0	0	0	0	0	0	0	0	0	0	0	0	0
919	2	3	12	2d 06:37:55.60000	0d 04:06:33.01000	0.00482573	0.0183736	0.00117449	3.2456	D	5	21/08/2020 22:51	39.4884		0	0	0	0	0	0	0	0	0	0	0	0	0	0
920	2	3	12	2d 06:38:00.67000	0d 04:06:38.08000	0.00482738	0.018379	0.00117441	3.2354	D	5	21/08/2020 22:52	39.4884		0	0	0	0	0	0	0	0	0	0	0	0	0	0
921	2	3	12	2d 06:38:05.53000	0d 04:06:42.94000	0.00482897	0.0183841	0.00117433	3.2251	D	5	21/08/2020 22:52	39.5044		0	0	0	0	0	0	0	0	0	0	0	0	0	0
922	2	3	12	2d 06:38:10.26000	0d 04:06:47.67000	0.00483051	0.0183891	0.00117418	3.2149	D	5	21/08/2020 22:52	39.5044		0	0	0	0	0	0	0	0	0	0	0	0	0	0
923	2	3	12	2d 06:38:14.77000	0d 04:06:52.18000	0.00483198	0.0183938	0.00117433	3.2045	D	5	21/08/2020 22:52	39.5204		0	0	0	0	0	0	0	0	0	0	0	0	0	0
924	2	3	12	2d 06:38:19.17000	0d 04:06:56.58000	0.00483342	0.0183984	0.00117464	3.1943	D	5	21/08/2020 22:52	39.5204		0	0	0	0	0	0	0	0	0	0	0	0	0	0
925	2	3	12	2d 06:38:23.46000	0d 04:07:00.87000	0.00483482	0.0184029	0.00117433	3.1839	D	5	21/08/2020 22:52	39.5204		0	0	0	0	0	0	0	0	0	0	0	0	0	0
926	2	3	12	2d 06:38:27.53000	0d 04:07:04.94000	0.00483614	0.0184071	0.00117433	3.1736	D	5	21/08/2020 22:52	39.5204		0	0	0	0	0	0	0	0	0	0	0	0	0	0
927	2	3	12	2d 06:38:31.52000	0d 04:07:08.93000	0.00483745	0.0184112	0.00117418	3.1633	D	5	21/08/2020 22:52	39.5204		0	0	0	0	0	0	0	0	0	0	0	0	0	0
928	2	3	12	2d 06:38:35.41000	0d 04:07:12.82000	0.00483871	0.0184152	0.00117426	3.153	D	5	21/08/2020 22:52	39.5364		0	0	0	0	0	0	0	0	0	0	0	0	0	0
929	2	3	12	2d 06:38:39.06000	0d 04:07:16.47000	0.00483991	0.018419	0.00117449	3.1427	D	5	21/08/2020 22:52	39.5524		0	0	0	0	0	0	0	0	0	0	0	0	0	0
930	2	3	12	2d 06:38:42.68000	0d 04:07:20.09000	0.00484109	0.0184227	0.00117433	3.1324	D	5	21/08/2020 22:52	39.5364		0	0	0	0	0	0	0	0	0	0	0	0	0	0
931	2	3	12	2d 06:38:46.06000	0d 04:07:23.47000	0.00484219	0.0184261	0.00117441	3.122	D	5	21/08/2020 22:52	39.5364		0	0	0	0	0	0	0	0	0	0	0	0	0	0
932	2	3	12	2d 06:38:49.33000	0d 04:07:26.74000	0.00484326	0.0184294	0.00117449	3.1118	D	5	21/08/2020 22:52	39.5364		0	0	0	0	0	0	0	0	0	0	0	0	0	0
933	2	3	12	2d 06:38:52.49000	0d 04:07:29.90000	0.00484429	0.0184326	0.00117449	3.1014	D	5	21/08/2020 22:52	39.4723		0	0	0	0	0	0	0	0	0	0	0	0	0	0
934	2	3	12	2d 06:38:55.64000	0d 04:07:33.05000	0.00484531	0.0184358	0.00117456	3.0913	D	5	21/08/2020 22:52	39.4243		0	0	0	0	0	0	0	0	0	0	0	0	0	0
935	2	3	12	2d 06:38:58.59000	0d 04:07:36.00000	0.00484628	0.0184388	0.00117426	3.0813	D	5	21/08/2020 22:52	39.4083		0	0	0	0	0	0	0	0	0	0	0	0	0	0
936	2	3	12	2d 06:39:01.48000	0d 04:07:38.89000	0.00484722	0.0184417	0.00117426	3.071	D	5	21/08/2020 22:53	39.3922		0	0	0	0	0	0	0	0	0	0	0	0	0	0
937	2	3	12	2d 06:39:04.34000	0d 04:07:41.75000	0.00484815	0.0184446	0.00117449	3.0608	D	5	21/08/2020 22:53	39.3762		0	0	0	0	0	0	0	0	0	0	0	0	0	0
938	2	3	12	2d 06:39:07.14000	0d 04:07:44.55000	0.00484907	0.0184474	0.00117449	3.0506	D	5	21/08/2020 22:53	39.3922		0	0	0	0	0	0	0	0	0	0	0	0	0	0
939	2	3	12	2d 06:39:09.80000	0d 04:07:47.21000	0.00484993	0.01845	0.00117456	3.0404	D	5	21/08/2020 22:53	39.3922		0	0	0	0	0	0	0	0	0	0	0	0	0	0
940	2	3	12	2d 06:39:12.48000	0d 04:07:49.89000	0.00485081	0.0184526	0.00117433	3.0298	D	5	21/08/2020 22:53	39.3922		0	0	0	0	0	0	0	0	0	0	0	0	0	0
941	2	3	12	2d 06:39:15.12000	0d 04:07:52.53000	0.00485167	0.0184553	0.00117433	3.0193	D	5	21/08/2020 22:53	39.3922		0	0	0	0	0	0	0	0	0	0	0	0	0	0
942	2	3	12	2d 06:39:17.64000	0d 04:07:55.05000	0.00485249	0.0184577	0.00117456	3.0088	D	5	21/08/2020 22:53	39.3922		0	0	0	0	0	0	0	0	0	0	0	0	0	0
943	2	3	12	2d 06:39:20.14000	0d 04:07:57.55000	0.00485331	0.0184602	0.00117418	2.9984	D	5	21/08/2020 22:53	39.4083		0	0	0	0	0	0	0	0	0	0	0	0	0	0
944	2	3	12	2d 06:39:22.53000	0d 04:07:59.94000	0.00485409	0.0184625	0.00117433	2.9879	D	5	21/08/2020 22:53	39.4083		0	0	0	0	0	0	0	0	0	0	0	0	0	0
945	2	3	12	2d 06:39:24.88000	0d 04:08:02.29000	0.00485485	0.0184648	0.00117433	2.9776	D	5	21/08/2020 22:53	39.4243		0	0	0	0	0	0	0	0	0	0	0	0	0	0
946	2	3	12	2d 06:39:27.15000	0d 04:08:04.56000	0.00485559	0.018467	0.00117433	2.9673	D	5	21/08/2020 22:53	39.4403		0	0	0	0	0	0	0	0	0	0	0	0	0	0
947	2	3	12	2d 06:39:29.40000	0d 04:08:06.81000	0.00485633	0.0184692	0.00117426	2.9567	D	5	21/08/2020 22:53	39.4403		0	0	0	0	0	0	0	0	0	0	0	0	0	0
948	2	3	12	2d 06:39:31.59000	0d 04:08:09.00000	0.00485704	0.0184713	0.00117449	2.9465	D	5	21/08/2020 22:53	39.4563		0	0	0	0	0	0	0	0	0	0	0	0	0	0
949	2	3	12	2d 06:39:33.71000	0d 04:08:11.12000	0.00485773	0.0184733	0.00117441	2.936	D	5	21/08/2020 22:53	39.4563		0	0	0	0	0	0	0	0	0	0	0	0	0	0
950	2	3	12	2d 06:39:35.82000	0d 04:08:13.23000	0.00485842	0.0184753	0.00117433	2.9256	D	5	21/08/2020 22:53	39.4723		0	0	0	0	0	0	0	0	0	0	0	0	0	0
951	2	3	12	2d 06:39:37.84000	0d 04:08:15.25000	0.00485908	0.0184773	0.00117426	2.9152	D	5	21/08/2020 22:53	39.4723		0	0	0	0	0	0	0	0	0	0	0	0	0	0
952	2	3	12	2d 06:39:39.83000	0d 04:08:17.24000	0.00485973	0.0184791	0.00117433	2.905	D	5	21/08/2020 22:53	39.4723		0	0	0	0	0	0	0	0	0	0	0	0	0	0
953	2	3	12	2d 06:39:41.74000	0d 04:08:19.15000	0.00486035	0.018481	0.00117441	2.8946	D	5	21/08/2020 22:53	39.4723		0	0	0	0	0	0	0	0	0	0	0	0	0	0
954	2	3	12	2d 06:39:43.65000	0d 04:08:21.06000	0.00486098	0.0184828	0.00117441	2.8843	D	5	21/08/2020 22:53	39.4723		0	0	0	0	0	0	0	0	0	0	0	0	0	0
955	2	3	12	2d 06:39:45.56000	0d 04:08:22.97000	0.0048616	0.0184846	0.00117449	2.8739	D	5	21/08/2020 22:53	39.4723		0	0	0	0	0	0	0	0	0	0	0	0	0	0
956	2	3	12	2d 06:39:47.45000	0d 04:08:24.86000	0.00486222	0.0184863	0.00117441	2.8632	D	5	21/08/2020 22:53	39.4884		0	0	0	0	0	0	0	0	0	0	0	0	0	0
957	2	3	12	2d 06:39:49.27000	0d 04:08:26.68000	0.00486281	0.018488	0.00117456	2.8525	D	5	21/08/2020 22:53	39.4884		0	0	0	0	0	0	0	0	0	0	0	0	0	0
958	2	3	12	2d 06:39:51.10000	0d 04:08:28.51000	0.00486341	0.0184897	0.00117433	2.8418	D	5	21/08/2020 22:53	39.4884		0	0	0	0	0	0	0	0	0	0	0	0	0	0
959	2	3	12	2d 06:39:52.93000	0d 04:08:30.34000	0.004864	0.0184914	0.00117449	2.831	D	5	21/08/2020 22:53	39.5044		0	0	0	0	0	0	0	0	0	0	0	0	0	0
960	2	3	12	2d 06:39:54.68000	0d 04:08:32.09000	0.00486457	0.018493	0.00117433	2.8206	D	5	21/08/2020 22:53	39.5044		0	0	0	0	0	0	0	0	0	0	0	0	0	0
961	2	3	12	2d 06:39:56.36000	0d 04:08:33.77000	0.00486512	0.0184946	0.00117441	2.8101	D	5	21/08/2020 22:53	39.5044		0	0	0	0	0	0	0	0	0	0	0	0	0	0
962	2	3	12	2d 06:39:58.02000	0d 04:08:35.43000	0.00486566	0.0184961	0.00117449	2.7997	D	5	21/08/2020 22:53	39.5044		0	0	0	0	0	0	0	0	0	0	0	0	0	0
963	2	3	12	2d 06:39:59.68000	0d 04:08:37.09000	0.00486621	0.0184976	0.00117449	2.789	D	5	21/08/2020 22:54	39.5044		0	0	0	0	0	0	0	0	0	0	0	0	0	0
964	2	3	12	2d 06:40:01.32000	0d 04:08:38.73000	0.00486674	0.0184991	0.00117449	2.7785	D	5	21/08/2020 22:54	39.5044		0	0	0	0	0	0	0	0	0	0	0	0	0	0
965	2	3	12	2d 06:40:02.90000	0d 04:08:40.31000	0.00486726	0.0185005	0.00117426	2.768	D	5	21/08/2020 22:54	39.5044		0	0	0	0	0	0	0	0	0	0	0	0	0	0
966	2	3	12	2d 06:40:04.47000	0d 04:08:41.88000	0.00486777	0.0185019	0.00117433	2.7573	D	5	21/08/2020 22:54	39.5044		0	0	0	0	0	0	0	0	0	0	0	0	0	0
967	2	3	12	2d 06:40:06.03000	0d 04:08:43.44000	0.00486828	0.0185033	0.00117441	2.7466	D	5	21/08/2020 22:54	39.5044		0	0	0	0	0	0	0	0	0	0	0	0	0	0
968	2	3	12	2d 06:40:07.58000	0d 04:08:44.99000	0.00486878	0.0185047	0.00117449	2.7361	D	5	21/08/2020 22:54	39.5044		0	0	0	0	0	0	0	0	0	0	0	0	0	0
969	2	3	12	2d 06:40:09.07000	0d 04:08:46.48000	0.00486927	0.018506	0.00117449	2.7256	D	5	21/08/2020 22:54	39.5044		0	0	0	0	0	0	0	0	0	0	0	0	0	0
970	2	3	12	2d 06:40:10.56000	0d 04:08:47.97000	0.00486975	0.0185074	0.00117441	2.7149	D	5	21/08/2020 22:54	39.5044		0	0	0	0	0	0	0	0	0	0	0	0	0	0
971	2	3	12	2d 06:40:12.03000	0d 04:08:49.44000	0.00487023	0.0185087	0.00117433	2.7044	D	5	21/08/2020 22:54	39.5044		0	0	0	0	0	0	0	0	0	0	0	0	0	0
972	2	3	12	2d 06:40:13.48000	0d 04:08:50.89000	0.00487071	0.0185099	0.00117449	2.6938	D	5	21/08/2020 22:54	39.5044		0	0	0	0	0	0	0	0	0	0	0	0	0	0
973	2	3	12	2d 06:40:14.93000	0d 04:08:52.34000	0.00487118	0.0185112	0.00117449	2.6831	D	5	21/08/2020 22:54	39.5044		0	0	0	0	0	0	0	0	0	0	0	0	0	0
974	2	3	12	2d 06:40:16.35000	0d 04:08:53.76000	0.00487164	0.0185125	0.00117418	2.6725	D	5	21/08/2020 22:54	39.5204		0	0	0	0	0	0	0	0	0	0	0	0	0	0
975	2	3	12	2d 06:40:17.75000	0d 04:08:55.16000	0.0048721	0.0185137	0.00117472	2.6618	D	5	21/08/2020 22:54	39.5204		0	0	0	0	0	0	0	0	0	0	0	0	0	0
976	2	3	12	2d 06:40:19.16000	0d 04:08:56.57000	0.00487256	0.0185149	0.00117433	2.6509	D	5	21/08/2020 22:54	39.5204		0	0	0	0	0	0	0	0	0	0	0	0	0	0
977	2	3	12	2d 06:40:20.53000	0d 04:08:57.94000	0.00487301	0.0185161	0.00117433	2.6404	D	5	21/08/2020 22:54	39.5204		0	0	0	0	0	0	0	0	0	0	0	0	0	0
978	2	3	12	2d 06:40:21.89000	0d 04:08:59.30000	0.00487345	0.0185172	0.00117449	2.63	D	5	21/08/2020 22:54	39.5204		0	0	0	0	0	0	0	0	0	0	0	0	0	0
979	2	3	12	2d 06:40:23.19000	0d 04:09:00.60000	0.00487387	0.0185184	0.00117441	2.6197	D	5	21/08/2020 22:54	39.5204		0	0	0	0	0	0	0	0	0	0	0	0	0	0
980	2	3	12	2d 06:40:24.51000	0d 04:09:01.92000	0.0048743	0.0185195	0.00117433	2.609	D	5	21/08/2020 22:54	39.5364		0	0	0	0	0	0	0	0	0	0	0	0	0	0
981	2	3	12	2d 06:40:25.81000	0d 04:09:03.22000	0.00487473	0.0185206	0.00117433	2.5985	D	5	21/08/2020 22:54	39.5364		0	0	0	0	0	0	0	0	0	0	0	0	0	0
982	2	3	12	2d 06:40:27.13000	0d 04:09:04.54000	0.00487516	0.0185217	0.00117456	2.5878	D	5	21/08/2020 22:54	39.5364		0	0	0	0	0	0	0	0	0	0	0	0	0	0
983	2	3	12	2d 06:40:28.41000	0d 04:09:05.82000	0.00487558	0.0185228	0.00117441	2.5771	D	5	21/08/2020 22:54	39.5364		0	0	0	0	0	0	0	0	0	0	0	0	0	0
984	2	3	12	2d 06:40:29.72000	0d 04:09:07.13000	0.004876	0.0185239	0.00117426	2.5663	D	5	21/08/2020 22:54	39.5204		0	0	0	0	0	0	0	0	0	0	0	0	0	0
985	2	3	12	2d 06:40:30.99000	0d 04:09:08.40000	0.00487642	0.0185249	0.00117441	2.5557	D	5	21/08/2020 22:54	39.5044		0	0	0	0	0	0	0	0	0	0	0	0	0	0
986	2	3	12	2d 06:40:32.25000	0d 04:09:09.66000	0.00487683	0.018526	0.00117441	2.5451	D	5	21/08/2020 22:54	39.4884		0	0	0	0	0	0	0	0	0	0	0	0	0	0
987	2	3	12	2d 06:40:33.50000	0d 04:09:10.91000	0.00487724	0.018527	0.00117441	2.5345	D	5	21/08/2020 22:54	39.4723		0	0	0	0	0	0	0	0	0	0	0	0	0	0
988	2	3	12	2d 06:40:34.74000	0d 04:09:12.15000	0.00487764	0.018528	0.00117433	2.5238	D	5	21/08/2020 22:54	39.4563		0	0	0	0	0	0	0	0	0	0	0	0	0	0
989	2	3	12	2d 06:40:35.99000	0d 04:09:13.40000	0.00487805	0.0185291	0.00117426	2.5129	D	5	21/08/2020 22:54	39.4403		0	0	0	0	0	0	0	0	0	0	0	0	0	0
990	2	3	12	2d 06:40:37.26000	0d 04:09:14.67000	0.00487846	0.0185301	0.00117449	2.5019	D	5	21/08/2020 22:54	39.4243		0	0	0	0	0	0	0	0	0	0	0	0	0	0
991	2	3	12	2d 06:40:37.50000	0d 04:09:14.91000	0.00487854	0.0185303	0.00117426	2.5	D	133	21/08/2020 22:54	39.4083		0	0	0	0	0	0	0	0	0	0	0	0	0	0
992	2	3	13	2d 06:40:37.51000	0d 00:00:00.01000	0	0	0	2.5219	R	0	21/08/2020 22:54	39.4083		0	0	0	0	0	0	0	0	0	0	0	0	0	0
993	2	3	13	2d 06:40:39.51000	0d 00:00:02.01000	0	0	0	2.7678	R	1	21/08/2020 22:54	39.3922		0	0	0	0	0	0	0	0	0	0	0	0	0	0
994	2	3	13	2d 06:40:41.51000	0d 00:00:04.01000	0	0	0	2.9094	R	1	21/08/2020 22:54	39.3922		0	0	0	0	0	0	0	0	0	0	0	0	0	0
995	2	3	13	2d 06:40:43.51000	0d 00:00:06.01000	0	0	0	3.0199	R	1	21/08/2020 22:54	39.3922		0	0	0	0	0	0	0	0	0	0	0	0	0	0
996	2	3	13	2d 06:40:45.51000	0d 00:00:08.01000	0	0	0	3.1109	R	1	21/08/2020 22:54	39.3762		0	0	0	0	0	0	0	0	0	0	0	0	0	0
997	2	3	13	2d 06:40:47.50000	0d 00:00:10.00000	0	0	0	3.1862	R	129	21/08/2020 22:54	39.3762		0	0	0	0	0	0	0	0	0	0	0	0	0	0
998	3	4	9	2d 06:40:47.54000	0d 00:00:00.04000	0.00000001	0.00000004	0.00117479	3.2352	C	0	21/08/2020 22:54	39.3762		0	0	0	0	0	0	0	0	0	0	0	0	0	0
999	3	4	9	2d 06:40:47.70000	0d 00:00:00.20000	0.00000006	0.00000021	0.00117441	3.2639	C	5	21/08/2020 22:54	39.3762		0	0	0	0	0	0	0	0	0	0	0	0	0	0
1000	3	4	9	2d 06:40:47.85000	0d 00:00:00.35000	0.00000011	0.00000037	0.00117441	3.2856	C	5	21/08/2020 22:54	39.3762		0	0	0	0	0	0	0	0	0	0	0	0	0	0
1001	3	4	9	2d 06:40:48.01000	0d 00:00:00.51000	0.00000017	0.00000054	0.00117433	3.3051	C	5	21/08/2020 22:54	39.3762		0	0	0	0	0	0	0	0	0	0	0	0	0	0
1002	3	4	9	2d 06:40:48.18000	0d 00:00:00.68000	0.00000022	0.00000073	0.00117433	3.3237	C	5	21/08/2020 22:54	39.3762		0	0	0	0	0	0	0	0	0	0	0	0	0	0
1003	3	4	9	2d 06:40:48.37000	0d 00:00:00.87000	0.00000028	0.00000093	0.00117418	3.3422	C	5	21/08/2020 22:54	39.3762		0	0	0	0	0	0	0	0	0	0	0	0	0	0
1004	3	4	9	2d 06:40:48.56000	0d 00:00:01.06000	0.00000035	0.00000114	0.00117441	3.3596	C	5	21/08/2020 22:54	39.3762		0	0	0	0	0	0	0	0	0	0	0	0	0	0
1005	3	4	9	2d 06:40:48.76000	0d 00:00:01.26000	0.00000041	0.00000136	0.00117449	3.3768	C	5	21/08/2020 22:54	39.3762		0	0	0	0	0	0	0	0	0	0	0	0	0	0
1006	3	4	9	2d 06:40:48.97000	0d 00:00:01.47000	0.00000048	0.00000159	0.00117433	3.3936	C	5	21/08/2020 22:54	39.3762		0	0	0	0	0	0	0	0	0	0	0	0	0	0
1007	3	4	9	2d 06:40:49.19000	0d 00:00:01.69000	0.00000055	0.00000184	0.00117433	3.4101	C	5	21/08/2020 22:54	39.3762		0	0	0	0	0	0	0	0	0	0	0	0	0	0
1008	3	4	9	2d 06:40:49.42000	0d 00:00:01.92000	0.00000063	0.00000209	0.00117426	3.426	C	5	21/08/2020 22:54	39.3762		0	0	0	0	0	0	0	0	0	0	0	0	0	0
1009	3	4	9	2d 06:40:49.65000	0d 00:00:02.15000	0.0000007	0.00000235	0.00117441	3.4414	C	5	21/08/2020 22:54	39.3762		0	0	0	0	0	0	0	0	0	0	0	0	0	0
1010	3	4	9	2d 06:40:49.90000	0d 00:00:02.40000	0.00000078	0.00000263	0.00117426	3.4568	C	5	21/08/2020 22:54	39.3762		0	0	0	0	0	0	0	0	0	0	0	0	0	0
1011	3	4	9	2d 06:40:50.16000	0d 00:00:02.66000	0.00000087	0.00000293	0.00117433	3.4717	C	5	21/08/2020 22:54	39.3762		0	0	0	0	0	0	0	0	0	0	0	0	0	0
1012	3	4	9	2d 06:40:50.43000	0d 00:00:02.93000	0.00000096	0.00000323	0.00117426	3.4858	C	5	21/08/2020 22:54	39.3762		0	0	0	0	0	0	0	0	0	0	0	0	0	0
1013	3	4	9	2d 06:40:50.71000	0d 00:00:03.21000	0.00000105	0.00000355	0.00117433	3.5	C	5	21/08/2020 22:54	39.3762		0	0	0	0	0	0	0	0	0	0	0	0	0	0
1014	3	4	9	2d 06:40:51.01000	0d 00:00:03.51000	0.00000114	0.0000039	0.00117426	3.5134	C	5	21/08/2020 22:54	39.3922		0	0	0	0	0	0	0	0	0	0	0	0	0	0
1015	3	4	9	2d 06:40:51.33000	0d 00:00:03.83000	0.00000125	0.00000426	0.00117426	3.5264	C	5	21/08/2020 22:54	39.3922		0	0	0	0	0	0	0	0	0	0	0	0	0	0
1016	3	4	9	2d 06:40:51.68000	0d 00:00:04.18000	0.00000136	0.00000467	0.00117433	3.539	C	5	21/08/2020 22:54	39.3762		0	0	0	0	0	0	0	0	0	0	0	0	0	0
1017	3	4	9	2d 06:40:52.07000	0d 00:00:04.57000	0.00000149	0.00000512	0.00117426	3.5514	C	5	21/08/2020 22:54	39.3762		0	0	0	0	0	0	0	0	0	0	0	0	0	0
1018	3	4	9	2d 06:40:52.52000	0d 00:00:05.02000	0.00000164	0.00000564	0.00117433	3.5634	C	5	21/08/2020 22:54	39.3922		0	0	0	0	0	0	0	0	0	0	0	0	0	0
1019	3	4	9	2d 06:40:53.05000	0d 00:00:05.55000	0.00000181	0.00000626	0.00117449	3.5752	C	5	21/08/2020 22:54	39.3922		0	0	0	0	0	0	0	0	0	0	0	0	0	0
1020	3	4	9	2d 06:40:53.70000	0d 00:00:06.20000	0.00000202	0.00000702	0.00117449	3.5866	C	5	21/08/2020 22:54	39.3922		0	0	0	0	0	0	0	0	0	0	0	0	0	0
1021	3	4	9	2d 06:40:54.52000	0d 00:00:07.02000	0.00000229	0.00000798	0.00117456	3.5975	C	5	21/08/2020 22:54	39.3922		0	0	0	0	0	0	0	0	0	0	0	0	0	0
1022	3	4	9	2d 06:40:55.64000	0d 00:00:08.14000	0.00000266	0.0000093	0.00117441	3.608	C	5	21/08/2020 22:54	39.3922		0	0	0	0	0	0	0	0	0	0	0	0	0	0
1023	3	4	9	2d 06:40:57.25000	0d 00:00:09.75000	0.00000318	0.00001119	0.00117449	3.6184	C	5	21/08/2020 22:54	39.3922		0	0	0	0	0	0	0	0	0	0	0	0	0	0
1024	3	4	9	2d 06:40:59.69000	0d 00:00:12.19000	0.00000398	0.00001408	0.00117441	3.6286	C	5	21/08/2020 22:55	39.3922		0	0	0	0	0	0	0	0	0	0	0	0	0	0
1025	3	4	9	2d 06:41:03.78000	0d 00:00:16.28000	0.00000531	0.00001893	0.00117441	3.6388	C	5	21/08/2020 22:55	39.4083		0	0	0	0	0	0	0	0	0	0	0	0	0	0
1026	3	4	9	2d 06:41:11.11000	0d 00:00:23.61000	0.0000077	0.00002764	0.00117433	3.649	C	5	21/08/2020 22:55	39.4403		0	0	0	0	0	0	0	0	0	0	0	0	0	0
1027	3	4	9	2d 06:41:25.62000	0d 00:00:38.12000	0.00001244	0.00004494	0.00117456	3.6593	C	5	21/08/2020 22:55	39.4563		0	0	0	0	0	0	0	0	0	0	0	0	0	0
1028	3	4	9	2d 06:42:01.76000	0d 00:01:14.26000	0.00002422	0.00008815	0.00117441	3.6693	C	5	21/08/2020 22:56	39.5364		0	0	0	0	0	0	0	0	0	0	0	0	0	0
1029	3	4	9	2d 06:43:56.29000	0d 00:03:08.79000	0.00006159	0.00022547	0.00117449	3.6794	C	5	21/08/2020 22:57	39.5524		0	0	0	0	0	0	0	0	0	0	0	0	0	0
1030	3	4	9	2d 06:48:36.22000	0d 00:07:48.72000	0.0001529	0.00056199	0.00117441	3.6895	C	5	21/08/2020 23:02	39.5044		0	0	0	0	0	0	0	0	0	0	0	0	0	0
1031	3	4	9	2d 06:53:36.22000	0d 00:12:48.72000	0.00025077	0.00092336	0.00117426	3.6954	C	1	21/08/2020 23:07	39.5685		0	0	0	0	0	0	0	0	0	0	0	0	0	0
1032	3	4	9	2d 06:58:36.22000	0d 00:17:48.72000	0.00034863	0.00128526	0.00117426	3.7002	C	1	21/08/2020 23:12	39.5044		0	0	0	0	0	0	0	0	0	0	0	0	0	0
1033	3	4	9	2d 07:03:36.22000	0d 00:22:48.72000	0.0004465	0.0016476	0.00117441	3.7046	C	1	21/08/2020 23:17	39.5204		0	0	0	0	0	0	0	0	0	0	0	0	0	0
1034	3	4	9	2d 07:08:36.22000	0d 00:27:48.72000	0.00054436	0.00201036	0.00117441	3.7087	C	1	21/08/2020 23:22	39.4884		0	0	0	0	0	0	0	0	0	0	0	0	0	0
1035	3	4	9	2d 07:13:36.22000	0d 00:32:48.72000	0.00064223	0.00237352	0.00117441	3.7128	C	1	21/08/2020 23:27	39.4723		0	0	0	0	0	0	0	0	0	0	0	0	0	0
1036	3	4	9	2d 07:18:36.22000	0d 00:37:48.72000	0.00074009	0.0027371	0.00117433	3.7174	C	1	21/08/2020 23:32	39.5524		0	0	0	0	0	0	0	0	0	0	0	0	0	0
1037	3	4	9	2d 07:23:36.22000	0d 00:42:48.72000	0.00083796	0.00310112	0.00117433	3.7217	C	1	21/08/2020 23:37	39.4723		0	0	0	0	0	0	0	0	0	0	0	0	0	0
1038	3	4	9	2d 07:28:36.22000	0d 00:47:48.72000	0.00093582	0.00346558	0.00117441	3.7264	C	1	21/08/2020 23:42	39.5044		0	0	0	0	0	0	0	0	0	0	0	0	0	0
1039	3	4	9	2d 07:33:36.22000	0d 00:52:48.72000	0.00103369	0.00383051	0.00117449	3.7314	C	1	21/08/2020 23:47	39.4723		0	0	0	0	0	0	0	0	0	0	0	0	0	0
1040	3	4	9	2d 07:38:36.22000	0d 00:57:48.72000	0.00113155	0.00419593	0.00117426	3.7363	C	1	21/08/2020 23:52	39.5204		0	0	0	0	0	0	0	0	0	0	0	0	0	0
1041	3	4	9	2d 07:43:36.22000	0d 01:02:48.72000	0.00122942	0.00456184	0.00117449	3.7414	C	1	21/08/2020 23:57	39.5204		0	0	0	0	0	0	0	0	0	0	0	0	0	0
1042	3	4	9	2d 07:48:36.22000	0d 01:07:48.72000	0.00132728	0.00492825	0.00117433	3.7462	C	1	22/08/2020 00:02	39.4563		0	0	0	0	0	0	0	0	0	0	0	0	0	0
1043	3	4	9	2d 07:53:36.22000	0d 01:12:48.72000	0.00142515	0.00529515	0.00117433	3.7516	C	1	22/08/2020 00:07	39.4403		0	0	0	0	0	0	0	0	0	0	0	0	0	0
1044	3	4	9	2d 07:58:36.22000	0d 01:17:48.72000	0.00152301	0.00566254	0.00117426	3.7566	C	1	22/08/2020 00:12	39.4083		0	0	0	0	0	0	0	0	0	0	0	0	0	0
1045	3	4	9	2d 08:03:36.22000	0d 01:22:48.72000	0.00162088	0.00603043	0.00117441	3.7615	C	1	22/08/2020 00:17	39.5204		0	0	0	0	0	0	0	0	0	0	0	0	0	0
1046	3	4	9	2d 08:08:36.22000	0d 01:27:48.72000	0.00171874	0.00639881	0.00117433	3.7667	C	1	22/08/2020 00:22	39.4083		0	0	0	0	0	0	0	0	0	0	0	0	0	0
1047	3	4	9	2d 08:13:36.22000	0d 01:32:48.72000	0.00181661	0.00676768	0.00117441	3.7717	C	1	22/08/2020 00:27	39.4243		0	0	0	0	0	0	0	0	0	0	0	0	0	0
1048	3	4	9	2d 08:18:36.22000	0d 01:37:48.72000	0.00191447	0.00713706	0.00117426	3.7769	C	1	22/08/2020 00:32	39.4083		0	0	0	0	0	0	0	0	0	0	0	0	0	0
1049	3	4	9	2d 08:23:36.22000	0d 01:42:48.72000	0.00201234	0.00750695	0.00117441	3.7824	C	1	22/08/2020 00:37	39.4083		0	0	0	0	0	0	0	0	0	0	0	0	0	0
1050	3	4	9	2d 08:28:36.22000	0d 01:47:48.72000	0.0021102	0.00787738	0.00117441	3.7881	C	1	22/08/2020 00:42	39.5524		0	0	0	0	0	0	0	0	0	0	0	0	0	0
1051	3	4	9	2d 08:33:36.22000	0d 01:52:48.72000	0.00220807	0.00824837	0.00117433	3.7939	C	1	22/08/2020 00:47	39.3922		0	0	0	0	0	0	0	0	0	0	0	0	0	0
1052	3	4	9	2d 08:38:36.22000	0d 01:57:48.72000	0.00230593	0.00861997	0.00117449	3.8001	C	1	22/08/2020 00:52	39.4083		0	0	0	0	0	0	0	0	0	0	0	0	0	0
1053	3	4	9	2d 08:43:36.22000	0d 02:02:48.72000	0.0024038	0.00899221	0.00117426	3.807	C	1	22/08/2020 00:57	39.3762		0	0	0	0	0	0	0	0	0	0	0	0	0	0
1054	3	4	9	2d 08:48:36.22000	0d 02:07:48.72000	0.00250166	0.00936515	0.00117426	3.8145	C	1	22/08/2020 01:02	39.4243		0	0	0	0	0	0	0	0	0	0	0	0	0	0
1055	3	4	9	2d 08:53:36.22000	0d 02:12:48.72000	0.00259953	0.00973887	0.00117449	3.8227	C	1	22/08/2020 01:07	39.5364		0	0	0	0	0	0	0	0	0	0	0	0	0	0
1056	3	4	9	2d 08:58:36.22000	0d 02:17:48.72000	0.00269739	0.0101134	0.00117433	3.832	C	1	22/08/2020 01:12	39.4243		0	0	0	0	0	0	0	0	0	0	0	0	0	0
1057	3	4	9	2d 09:03:34.07000	0d 02:22:46.57000	0.00279456	0.0104862	0.00117441	3.8421	C	5	22/08/2020 01:17	39.5524		0	0	0	0	0	0	0	0	0	0	0	0	0	0
1058	3	4	9	2d 09:08:09.65000	0d 02:27:22.15000	0.00288446	0.0108321	0.00117449	3.8521	C	5	22/08/2020 01:22	39.5204		0	0	0	0	0	0	0	0	0	0	0	0	0	0
1059	3	4	9	2d 09:12:22.17000	0d 02:31:34.67000	0.00296683	0.0111498	0.00117441	3.8622	C	5	22/08/2020 01:26	39.4083		0	0	0	0	0	0	0	0	0	0	0	0	0	0
1060	3	4	9	2d 09:16:18.54000	0d 02:35:31.04000	0.00304394	0.011448	0.00117426	3.8724	C	5	22/08/2020 01:30	39.5044		0	0	0	0	0	0	0	0	0	0	0	0	0	0
1061	3	4	9	2d 09:20:03.56000	0d 02:39:16.06000	0.00311735	0.0117326	0.00117441	3.8825	C	5	22/08/2020 01:34	39.5364		0	0	0	0	0	0	0	0	0	0	0	0	0	0
1062	3	4	9	2d 09:23:35.85000	0d 02:42:48.35000	0.0031866	0.0120018	0.00117464	3.8926	C	5	22/08/2020 01:37	39.5204		0	0	0	0	0	0	0	0	0	0	0	0	0	0
1063	3	4	9	2d 09:27:00.26000	0d 02:46:12.76000	0.00325328	0.0122617	0.00117441	3.9026	C	5	22/08/2020 01:41	39.5044		0	0	0	0	0	0	0	0	0	0	0	0	0	0
1064	3	4	9	2d 09:30:14.19000	0d 02:49:26.69000	0.00331654	0.0125089	0.00117449	3.9127	C	5	22/08/2020 01:44	39.5364		0	0	0	0	0	0	0	0	0	0	0	0	0	0
1065	3	4	9	2d 09:33:28.30000	0d 02:52:40.80000	0.00337987	0.012757	0.00117426	3.9228	C	5	22/08/2020 01:47	39.5204		0	0	0	0	0	0	0	0	0	0	0	0	0	0
1066	3	4	9	2d 09:36:34.16000	0d 02:55:46.66000	0.0034405	0.0129951	0.00117449	3.933	C	5	22/08/2020 01:50	39.5524		0	0	0	0	0	0	0	0	0	0	0	0	0	0
1067	3	4	9	2d 09:39:39.14000	0d 02:58:51.64000	0.00350084	0.0132328	0.00117433	3.9431	C	5	22/08/2020 01:53	39.5685		0	0	0	0	0	0	0	0	0	0	0	0	0	0
1068	3	4	9	2d 09:42:37.87000	0d 03:01:50.37000	0.00355915	0.013463	0.00117433	3.9533	C	5	22/08/2020 01:56	39.4083		0	0	0	0	0	0	0	0	0	0	0	0	0	0
1069	3	4	9	2d 09:45:36.41000	0d 03:04:48.91000	0.00361739	0.0136935	0.00117464	3.9634	C	5	22/08/2020 01:59	39.5364		0	0	0	0	0	0	0	0	0	0	0	0	0	0
1070	3	4	9	2d 09:48:31.12000	0d 03:07:43.62000	0.00367438	0.0139197	0.00117456	3.9736	C	5	22/08/2020 02:02	39.5364		0	0	0	0	0	0	0	0	0	0	0	0	0	0
1071	3	4	9	2d 09:51:30.62000	0d 03:10:43.12000	0.00373294	0.0141526	0.00117411	3.9838	C	5	22/08/2020 02:05	39.4563		0	0	0	0	0	0	0	0	0	0	0	0	0	0
1072	3	4	9	2d 09:54:24.77000	0d 03:13:37.27000	0.00378975	0.0143792	0.00117433	3.994	C	5	22/08/2020 02:08	39.3762		0	0	0	0	0	0	0	0	0	0	0	0	0	0
1073	3	4	9	2d 09:57:17.49000	0d 03:16:29.99000	0.00384609	0.0146045	0.00117433	4.0041	C	5	22/08/2020 02:11	39.5364		0	0	0	0	0	0	0	0	0	0	0	0	0	0
1074	3	4	9	2d 10:00:06.33000	0d 03:19:18.83000	0.00390117	0.0148254	0.00117426	4.0142	C	5	22/08/2020 02:14	39.5044		0	0	0	0	0	0	0	0	0	0	0	0	0	0
1075	3	4	9	2d 10:02:53.25000	0d 03:22:05.75000	0.00395562	0.0150442	0.00117418	4.0243	C	5	22/08/2020 02:16	39.3922		0	0	0	0	0	0	0	0	0	0	0	0	0	0
1076	3	4	9	2d 10:05:38.70000	0d 03:24:51.20000	0.0040096	0.0152617	0.00117426	4.0343	C	5	22/08/2020 02:19	39.5524		0	0	0	0	0	0	0	0	0	0	0	0	0	0
1077	3	4	9	2d 10:08:25.56000	0d 03:27:38.06000	0.00406403	0.0154816	0.00117456	4.0446	C	5	22/08/2020 02:22	39.5044		0	0	0	0	0	0	0	0	0	0	0	0	0	0
1078	3	4	9	2d 10:11:10.59000	0d 03:30:23.09000	0.00411786	0.0156996	0.00117411	4.0546	C	5	22/08/2020 02:25	39.3922		0	0	0	0	0	0	0	0	0	0	0	0	0	0
1079	3	4	9	2d 10:13:52.40000	0d 03:33:04.90000	0.00417065	0.0159139	0.00117433	4.0649	C	5	22/08/2020 02:27	39.5685		0	0	0	0	0	0	0	0	0	0	0	0	0	0
1080	3	4	9	2d 10:16:32.91000	0d 03:35:45.41000	0.00422301	0.016127	0.00117464	4.0749	C	5	22/08/2020 02:30	39.4403		0	0	0	0	0	0	0	0	0	0	0	0	0	0
1081	3	4	9	2d 10:19:08.75000	0d 03:38:21.25000	0.00427385	0.0163344	0.00117433	4.085	C	5	22/08/2020 02:33	39.5204		0	0	0	0	0	0	0	0	0	0	0	0	0	0
1082	3	4	9	2d 10:21:42.91000	0d 03:40:55.41000	0.00432414	0.01654	0.00117426	4.0951	C	5	22/08/2020 02:35	39.5685		0	0	0	0	0	0	0	0	0	0	0	0	0	0
1083	3	4	9	2d 10:24:16.92000	0d 03:43:29.42000	0.00437438	0.016746	0.00117426	4.1051	C	5	22/08/2020 02:38	39.5364		0	0	0	0	0	0	0	0	0	0	0	0	0	0
1084	3	4	9	2d 10:26:48.06000	0d 03:46:00.56000	0.00442368	0.0169487	0.00117456	4.1152	C	5	22/08/2020 02:40	39.4403		0	0	0	0	0	0	0	0	0	0	0	0	0	0
1085	3	4	9	2d 10:29:16.68000	0d 03:48:29.18000	0.00447216	0.0171484	0.00117449	4.1253	C	5	22/08/2020 02:43	39.5204		0	0	0	0	0	0	0	0	0	0	0	0	0	0
1086	3	4	9	2d 10:31:42.01000	0d 03:50:54.51000	0.00451957	0.0173442	0.00117464	4.1353	C	5	22/08/2020 02:45	39.4563		0	0	0	0	0	0	0	0	0	0	0	0	0	0
1087	3	4	9	2d 10:34:06.24000	0d 03:53:18.74000	0.00456662	0.0175391	0.00117449	4.1454	C	5	22/08/2020 02:48	39.5044		0	0	0	0	0	0	0	0	0	0	0	0	0	0
1088	3	4	9	2d 10:36:30.85000	0d 03:55:43.35000	0.0046138	0.0177348	0.00117426	4.1555	C	5	22/08/2020 02:50	39.3762		0	0	0	0	0	0	0	0	0	0	0	0	0	0
1089	3	4	9	2d 10:38:53.85000	0d 03:58:06.35000	0.00466045	0.0179289	0.00117426	4.1656	C	5	22/08/2020 02:52	39.5524		0	0	0	0	0	0	0	0	0	0	0	0	0	0
1090	3	4	9	2d 10:41:15.30000	0d 04:00:27.80000	0.00470659	0.0181214	0.00117426	4.1756	C	5	22/08/2020 02:55	39.4723		0	0	0	0	0	0	0	0	0	0	0	0	0	0
1091	3	4	9	2d 10:43:34.80000	0d 04:02:47.30000	0.0047521	0.0183116	0.00117433	4.1857	C	5	22/08/2020 02:57	39.4403		0	0	0	0	0	0	0	0	0	0	0	0	0	0
1092	3	4	9	2d 10:45:52.38000	0d 04:05:04.88000	0.00479698	0.0184997	0.00117464	4.1958	C	5	22/08/2020 02:59	39.5044		0	0	0	0	0	0	0	0	0	0	0	0	0	0
1093	3	4	9	2d 10:46:48.44000	0d 04:06:00.94000	0.00481527	0.0185765	0.00117449	4.2	C	133	22/08/2020 03:00	39.5364		0	0	0	0	0	0	0	0	0	0	0	0	0	0
1094	3	4	10	2d 10:46:48.45000	0d 00:00:00.01000	0.00481527	0.0185765	0.00119753	4.1997	C	0	22/08/2020 03:00	39.5364		0	0	0	0	0	0	0	0	0	0	0	0	0	0
1095	3	4	10	2d 10:47:06.50000	0d 00:00:18.06000	0.00482107	0.0186008	0.00109751	4.2004	C	4	22/08/2020 03:01	39.5524		0	0	0	0	0	0	0	0	0	0	0	0	0	0
1096	3	4	10	2d 10:47:21.80000	0d 00:00:33.36000	0.00482552	0.0186195	0.00099748	4.2	C	4	22/08/2020 03:01	39.5685		0	0	0	0	0	0	0	0	0	0	0	0	0	0
1097	3	4	10	2d 10:47:42.63000	0d 00:00:54.19000	0.00483098	0.0186425	0.00089746	4.2002	C	4	22/08/2020 03:01	39.5685		0	0	0	0	0	0	0	0	0	0	0	0	0	0
1098	3	4	10	2d 10:48:10.00000	0d 00:01:21.56000	0.00483741	0.0186695	0.00079736	4.2002	C	4	22/08/2020 03:02	39.4243		0	0	0	0	0	0	0	0	0	0	0	0	0	0
1099	3	4	10	2d 10:48:42.85000	0d 00:01:54.41000	0.00484421	0.018698	0.00069734	4.2	C	4	22/08/2020 03:02	39.4884		0	0	0	0	0	0	0	0	0	0	0	0	0	0
1100	3	4	10	2d 10:49:21.35000	0d 00:02:32.91000	0.00485112	0.0187271	0.00059731	4.2	C	4	22/08/2020 03:03	39.5364		0	0	0	0	0	0	0	0	0	0	0	0	0	0
1101	3	4	10	2d 10:50:06.56000	0d 00:03:18.12000	0.00485797	0.0187558	0.00049729	4.2	C	4	22/08/2020 03:04	39.4243		0	0	0	0	0	0	0	0	0	0	0	0	0	0
1102	3	4	10	2d 10:51:04.65000	0d 00:04:16.21000	0.00486517	0.0187861	0.00039712	4.2002	C	4	22/08/2020 03:05	39.5364		0	0	0	0	0	0	0	0	0	0	0	0	0	0
1103	3	4	10	2d 10:52:24.86000	0d 00:05:36.42000	0.00487283	0.0188183	0.00029709	4.1999	C	4	22/08/2020 03:06	39.5044		0	0	0	0	0	0	0	0	0	0	0	0	0	0
1104	3	4	10	2d 10:54:16.53000	0d 00:07:28.09000	0.00488038	0.01885	0.00019692	4.2	C	4	22/08/2020 03:08	39.5044		0	0	0	0	0	0	0	0	0	0	0	0	0	0
1105	3	4	10	2d 10:57:05.48000	0d 00:10:17.04000	0.00488758	0.0188802	0.00011734	4.2	C	132	22/08/2020 03:11	39.4723		0	0	0	0	0	0	0	0	0	0	0	0	0	0
1106	3	4	11	2d 10:57:05.49000	0d 00:00:00.01000	0	0	0	4.1991	R	0	22/08/2020 03:11	39.4723		0	0	0	0	0	0	0	0	0	0	0	0	0	0
1107	3	4	11	2d 10:57:07.49000	0d 00:00:02.01000	0	0	0	4.199	R	1	22/08/2020 03:11	39.4884		0	0	0	0	0	0	0	0	0	0	0	0	0	0
1108	3	4	11	2d 10:57:09.49000	0d 00:00:04.01000	0	0	0	4.199	R	1	22/08/2020 03:11	39.4884		0	0	0	0	0	0	0	0	0	0	0	0	0	0
1109	3	4	11	2d 10:57:11.49000	0d 00:00:06.01000	0	0	0	4.1988	R	1	22/08/2020 03:11	39.4884		0	0	0	0	0	0	0	0	0	0	0	0	0	0
1110	3	4	11	2d 10:57:13.49000	0d 00:00:08.01000	0	0	0	4.1987	R	1	22/08/2020 03:11	39.5044		0	0	0	0	0	0	0	0	0	0	0	0	0	0
1111	3	4	11	2d 10:57:15.48000	0d 00:00:10.00000	0	0	0	4.1988	R	129	22/08/2020 03:11	39.5044		0	0	0	0	0	0	0	0	0	0	0	0	0	0
1112	3	4	12	2d 10:57:15.52000	0d 00:00:00.04000	0.00000001	0.00000005	0.00117563	4.1904	D	0	22/08/2020 03:11	39.5044		0	0	0	0	0	0	0	0	0	0	0	0	0	0
1113	3	4	12	2d 10:57:47.43000	0d 00:00:31.95000	0.00001042	0.00004361	0.00117433	4.1804	D	5	22/08/2020 03:11	39.5364		0	0	0	0	0	0	0	0	0	0	0	0	0	0
1114	3	4	12	2d 10:59:17.01000	0d 00:02:01.53000	0.00003964	0.00016561	0.00117441	4.1703	D	5	22/08/2020 03:13	39.5204		0	0	0	0	0	0	0	0	0	0	0	0	0	0
1115	3	4	12	2d 11:01:19.12000	0d 00:04:03.64000	0.00007948	0.00033154	0.00117441	4.1602	D	5	22/08/2020 03:15	39.5204		0	0	0	0	0	0	0	0	0	0	0	0	0	0
1116	3	4	12	2d 11:03:30.03000	0d 00:06:14.55000	0.00012218	0.00050899	0.00117426	4.15	D	5	22/08/2020 03:17	39.5364		0	0	0	0	0	0	0	0	0	0	0	0	0	0
1117	3	4	12	2d 11:05:42.61000	0d 00:08:27.13000	0.00016543	0.00068826	0.00117426	4.1399	D	5	22/08/2020 03:19	39.5044		0	0	0	0	0	0	0	0	0	0	0	0	0	0
1118	3	4	12	2d 11:07:54.88000	0d 00:10:39.40000	0.00020858	0.00086668	0.00117441	4.1299	D	5	22/08/2020 03:21	39.5524		0	0	0	0	0	0	0	0	0	0	0	0	0	0
1119	3	4	12	2d 11:10:10.49000	0d 00:12:55.01000	0.00025282	0.00104916	0.00117433	4.1198	D	5	22/08/2020 03:24	39.3762		0	0	0	0	0	0	0	0	0	0	0	0	0	0
1120	3	4	12	2d 11:12:29.45000	0d 00:15:13.97000	0.00029815	0.0012357	0.00117449	4.1097	D	5	22/08/2020 03:26	39.5364		0	0	0	0	0	0	0	0	0	0	0	0	0	0
1121	3	4	12	2d 11:14:49.46000	0d 00:17:33.98000	0.00034383	0.00142318	0.00117456	4.0996	D	5	22/08/2020 03:28	39.5364		0	0	0	0	0	0	0	0	0	0	0	0	0	0
1122	3	4	12	2d 11:17:12.03000	0d 00:19:56.55000	0.00039033	0.00161361	0.00117433	4.0894	D	5	22/08/2020 03:31	39.4563		0	0	0	0	0	0	0	0	0	0	0	0	0	0
1123	3	4	12	2d 11:19:37.39000	0d 00:22:21.91000	0.00043775	0.0018073	0.00117449	4.0793	D	5	22/08/2020 03:33	39.4884		0	0	0	0	0	0	0	0	0	0	0	0	0	0
1124	3	4	12	2d 11:22:01.42000	0d 00:24:45.94000	0.00048474	0.00199873	0.00117449	4.0693	D	5	22/08/2020 03:36	39.4083		0	0	0	0	0	0	0	0	0	0	0	0	0	0
1125	3	4	12	2d 11:24:32.75000	0d 00:27:17.27000	0.0005341	0.00219938	0.00117426	4.0592	D	5	22/08/2020 03:38	39.5364		0	0	0	0	0	0	0	0	0	0	0	0	0	0
1126	3	4	12	2d 11:27:02.38000	0d 00:29:46.90000	0.00058292	0.00239727	0.00117441	4.0491	D	5	22/08/2020 03:41	39.3762		0	0	0	0	0	0	0	0	0	0	0	0	0	0
1127	3	4	12	2d 11:29:35.74000	0d 00:32:20.26000	0.00063295	0.0025996	0.00117426	4.0391	D	5	22/08/2020 03:43	39.5044		0	0	0	0	0	0	0	0	0	0	0	0	0	0
1128	3	4	12	2d 11:32:09.38000	0d 00:34:53.90000	0.00068307	0.00280179	0.00117426	4.029	D	5	22/08/2020 03:46	39.5204		0	0	0	0	0	0	0	0	0	0	0	0	0	0
1129	3	4	12	2d 11:34:46.06000	0d 00:37:30.58000	0.00073418	0.00300747	0.00117433	4.0189	D	5	22/08/2020 03:48	39.5204		0	0	0	0	0	0	0	0	0	0	0	0	0	0
1130	3	4	12	2d 11:37:26.37000	0d 00:40:10.89000	0.00078647	0.00321738	0.00117456	4.0089	D	5	22/08/2020 03:51	39.4563		0	0	0	0	0	0	0	0	0	0	0	0	0	0
1131	3	4	12	2d 11:40:07.86000	0d 00:42:52.38000	0.00083915	0.00342831	0.00117433	3.9988	D	5	22/08/2020 03:54	39.5204		0	0	0	0	0	0	0	0	0	0	0	0	0	0
1132	3	4	12	2d 11:42:49.64000	0d 00:45:34.16000	0.00089193	0.00363909	0.00117456	3.9887	D	5	22/08/2020 03:56	39.5204		0	0	0	0	0	0	0	0	0	0	0	0	0	0
1133	3	4	12	2d 11:45:32.70000	0d 00:48:17.22000	0.00094512	0.003851	0.00117418	3.9786	D	5	22/08/2020 03:59	39.3922		0	0	0	0	0	0	0	0	0	0	0	0	0	0
1134	3	4	12	2d 11:48:18.34000	0d 00:51:02.86000	0.00099916	0.00406572	0.00117426	3.9686	D	5	22/08/2020 04:02	39.5364		0	0	0	0	0	0	0	0	0	0	0	0	0	0
1135	3	4	12	2d 11:51:07.90000	0d 00:53:52.42000	0.00105447	0.00428496	0.00117433	3.9585	D	5	22/08/2020 04:05	39.5204		0	0	0	0	0	0	0	0	0	0	0	0	0	0
1136	3	4	12	2d 11:53:54.54000	0d 00:56:39.06000	0.00110883	0.00449988	0.00117433	3.9483	D	5	22/08/2020 04:07	39.4083		0	0	0	0	0	0	0	0	0	0	0	0	0	0
1137	3	4	12	2d 11:56:47.25000	0d 00:59:31.77000	0.00116517	0.00472206	0.00117433	3.9382	D	5	22/08/2020 04:10	39.5364		0	0	0	0	0	0	0	0	0	0	0	0	0	0
1138	3	4	12	2d 11:59:36.59000	0d 01:02:21.11000	0.00122041	0.00493934	0.00117441	3.9281	D	5	22/08/2020 04:13	39.5044		0	0	0	0	0	0	0	0	0	0	0	0	0	0
1139	3	4	12	2d 12:02:30.14000	0d 01:05:14.66000	0.00127703	0.00516146	0.00117441	3.9181	D	5	22/08/2020 04:16	39.4243		0	0	0	0	0	0	0	0	0	0	0	0	0	0
1140	3	4	12	2d 12:05:26.76000	0d 01:08:11.28000	0.00133464	0.00538692	0.00117433	3.9078	D	5	22/08/2020 04:19	39.5204		0	0	0	0	0	0	0	0	0	0	0	0	0	0
1141	3	4	12	2d 12:08:27.45000	0d 01:11:11.97000	0.00139359	0.00561698	0.00117418	3.8978	D	5	22/08/2020 04:22	39.5364		0	0	0	0	0	0	0	0	0	0	0	0	0	0
1142	3	4	12	2d 12:11:26.84000	0d 01:14:11.36000	0.00145211	0.00584478	0.00117441	3.8877	D	5	22/08/2020 04:25	39.4884		0	0	0	0	0	0	0	0	0	0	0	0	0	0
1143	3	4	12	2d 12:14:30.57000	0d 01:17:15.09000	0.00151204	0.0060775	0.00117441	3.8776	D	5	22/08/2020 04:28	39.5685		0	0	0	0	0	0	0	0	0	0	0	0	0	0
1144	3	4	12	2d 12:17:40.15000	0d 01:20:24.67000	0.00157389	0.00631701	0.00117441	3.8676	D	5	22/08/2020 04:31	39.4403		0	0	0	0	0	0	0	0	0	0	0	0	0	0
1145	3	4	12	2d 12:20:54.15000	0d 01:23:38.67000	0.00163717	0.00656146	0.00117449	3.8575	D	5	22/08/2020 04:34	39.3922		0	0	0	0	0	0	0	0	0	0	0	0	0	0
1146	3	4	12	2d 12:24:15.78000	0d 01:27:00.30000	0.00170295	0.00681486	0.00117441	3.8474	D	5	22/08/2020 04:38	39.4243		0	0	0	0	0	0	0	0	0	0	0	0	0	0
1147	3	4	12	2d 12:27:45.05000	0d 01:30:29.57000	0.00177122	0.00707718	0.00117441	3.8373	D	5	22/08/2020 04:41	39.4243		0	0	0	0	0	0	0	0	0	0	0	0	0	0
1148	3	4	12	2d 12:31:22.37000	0d 01:34:06.89000	0.00184211	0.00734887	0.00117449	3.8271	D	5	22/08/2020 04:45	39.5364		0	0	0	0	0	0	0	0	0	0	0	0	0	0
1149	3	4	12	2d 12:35:18.31000	0d 01:38:02.83000	0.00191908	0.00764307	0.00117464	3.817	D	5	22/08/2020 04:49	39.5364		0	0	0	0	0	0	0	0	0	0	0	0	0	0
1150	3	4	12	2d 12:39:28.77000	0d 01:42:13.29000	0.00200078	0.00795453	0.00117426	3.807	D	5	22/08/2020 04:53	39.5364		0	0	0	0	0	0	0	0	0	0	0	0	0	0
1151	3	4	12	2d 12:43:53.66000	0d 01:46:38.18000	0.00208719	0.00828307	0.00117433	3.7969	D	5	22/08/2020 04:57	39.5524		0	0	0	0	0	0	0	0	0	0	0	0	0	0
1152	3	4	12	2d 12:48:44.84000	0d 01:51:29.36000	0.00218218	0.00864326	0.00117441	3.7868	D	5	22/08/2020 05:02	39.5524		0	0	0	0	0	0	0	0	0	0	0	0	0	0
1153	3	4	12	2d 12:53:44.84000	0d 01:56:29.36000	0.00228005	0.00901341	0.00117433	3.7774	D	1	22/08/2020 05:07	39.5204		0	0	0	0	0	0	0	0	0	0	0	0	0	0
1154	3	4	12	2d 12:58:44.84000	0d 02:01:29.36000	0.00237791	0.00938267	0.00117449	3.7688	D	1	22/08/2020 05:12	39.5044		0	0	0	0	0	0	0	0	0	0	0	0	0	0
1155	3	4	12	2d 13:03:44.84000	0d 02:06:29.36000	0.00247578	0.00975112	0.00117441	3.7609	D	1	22/08/2020 05:17	39.4723		0	0	0	0	0	0	0	0	0	0	0	0	0	0
1156	3	4	12	2d 13:08:44.84000	0d 02:11:29.36000	0.00257364	0.0101188	0.00117449	3.7536	D	1	22/08/2020 05:22	39.5524		0	0	0	0	0	0	0	0	0	0	0	0	0	0
1157	3	4	12	2d 13:13:44.84000	0d 02:16:29.36000	0.00267151	0.0104858	0.00117441	3.7465	D	1	22/08/2020 05:27	39.4884		0	0	0	0	0	0	0	0	0	0	0	0	0	0
1158	3	4	12	2d 13:18:44.84000	0d 02:21:29.36000	0.00276937	0.0108522	0.00117441	3.7401	D	1	22/08/2020 05:32	39.5204		0	0	0	0	0	0	0	0	0	0	0	0	0	0
1159	3	4	12	2d 13:23:44.84000	0d 02:26:29.36000	0.00286724	0.0112179	0.00117441	3.7336	D	1	22/08/2020 05:37	39.4723		0	0	0	0	0	0	0	0	0	0	0	0	0	0
1160	3	4	12	2d 13:28:44.84000	0d 02:31:29.36000	0.0029651	0.0115829	0.00117449	3.7273	D	1	22/08/2020 05:42	39.4723		0	0	0	0	0	0	0	0	0	0	0	0	0	0
1161	3	4	12	2d 13:33:44.84000	0d 02:36:29.36000	0.00306297	0.0119474	0.00117441	3.7214	D	1	22/08/2020 05:47	39.5364		0	0	0	0	0	0	0	0	0	0	0	0	0	0
1162	3	4	12	2d 13:38:44.84000	0d 02:41:29.36000	0.00316083	0.0123113	0.00117433	3.7153	D	1	22/08/2020 05:52	39.4723		0	0	0	0	0	0	0	0	0	0	0	0	0	0
1163	3	4	12	2d 13:43:44.84000	0d 02:46:29.36000	0.0032587	0.0126746	0.00117433	3.7092	D	1	22/08/2020 05:57	39.5044		0	0	0	0	0	0	0	0	0	0	0	0	0	0
1164	3	4	12	2d 13:48:44.84000	0d 02:51:29.36000	0.00335656	0.0130373	0.00117456	3.7026	D	1	22/08/2020 06:02	39.4403		0	0	0	0	0	0	0	0	0	0	0	0	0	0
1165	3	4	12	2d 13:53:44.84000	0d 02:56:29.36000	0.00345443	0.0133994	0.00117449	3.6963	D	1	22/08/2020 06:07	39.4563		0	0	0	0	0	0	0	0	0	0	0	0	0	0
1166	3	4	12	2d 13:58:44.84000	0d 03:01:29.36000	0.00355229	0.0137608	0.00117433	3.6898	D	1	22/08/2020 06:12	39.5364		0	0	0	0	0	0	0	0	0	0	0	0	0	0
1167	3	4	12	2d 14:03:44.84000	0d 03:06:29.36000	0.00365016	0.0141215	0.00117441	3.6825	D	1	22/08/2020 06:17	39.4243		0	0	0	0	0	0	0	0	0	0	0	0	0	0
1168	3	4	12	2d 14:08:44.84000	0d 03:11:29.36000	0.00374802	0.0144816	0.00117441	3.6751	D	1	22/08/2020 06:22	39.4243		0	0	0	0	0	0	0	0	0	0	0	0	0	0
1169	3	4	12	2d 14:13:44.84000	0d 03:16:29.36000	0.00384589	0.0148409	0.00117441	3.6672	D	1	22/08/2020 06:27	39.4083		0	0	0	0	0	0	0	0	0	0	0	0	0	0
1170	3	4	12	2d 14:18:44.84000	0d 03:21:29.36000	0.00394375	0.0151993	0.00117433	3.6587	D	1	22/08/2020 06:32	39.4723		0	0	0	0	0	0	0	0	0	0	0	0	0	0
1171	3	4	12	2d 14:23:44.84000	0d 03:26:29.36000	0.00404162	0.0155569	0.00117441	3.6489	D	1	22/08/2020 06:37	39.5204		0	0	0	0	0	0	0	0	0	0	0	0	0	0
1172	3	4	12	2d 14:28:33.42000	0d 03:31:17.94000	0.00413576	0.0158999	0.00117433	3.6388	D	5	22/08/2020 06:42	39.4243		0	0	0	0	0	0	0	0	0	0	0	0	0	0
1173	3	4	12	2d 14:32:50.86000	0d 03:35:35.38000	0.00421974	0.0162051	0.00117433	3.6287	D	5	22/08/2020 06:46	39.5204		0	0	0	0	0	0	0	0	0	0	0	0	0	0
1174	3	4	12	2d 14:36:39.88000	0d 03:39:24.40000	0.00429445	0.0164759	0.00117426	3.6187	D	5	22/08/2020 06:50	39.5364		0	0	0	0	0	0	0	0	0	0	0	0	0	0
1175	3	4	12	2d 14:39:45.28000	0d 03:42:29.80000	0.00435493	0.0166945	0.00117433	3.6086	D	5	22/08/2020 06:53	39.4884		0	0	0	0	0	0	0	0	0	0	0	0	0	0
1176	3	4	12	2d 14:42:20.53000	0d 03:45:05.05000	0.00440557	0.016877	0.00117433	3.5985	D	5	22/08/2020 06:56	39.4083		0	0	0	0	0	0	0	0	0	0	0	0	0	0
1177	3	4	12	2d 14:44:20.35000	0d 03:47:04.87000	0.00444466	0.0170175	0.00117433	3.5885	D	5	22/08/2020 06:58	39.5204		0	0	0	0	0	0	0	0	0	0	0	0	0	0
1178	3	4	12	2d 14:46:02.68000	0d 03:48:47.20000	0.00447804	0.0171371	0.00117441	3.5784	D	5	22/08/2020 07:00	39.4723		0	0	0	0	0	0	0	0	0	0	0	0	0	0
1179	3	4	12	2d 14:47:25.33000	0d 03:50:09.85000	0.004505	0.0172334	0.00117441	3.5683	D	5	22/08/2020 07:01	39.3922		0	0	0	0	0	0	0	0	0	0	0	0	0	0
1180	3	4	12	2d 14:48:35.24000	0d 03:51:19.76000	0.00452781	0.0173147	0.00117449	3.5583	D	5	22/08/2020 07:02	39.5044		0	0	0	0	0	0	0	0	0	0	0	0	0	0
1181	3	4	12	2d 14:49:31.27000	0d 03:52:15.79000	0.00454609	0.0173797	0.00117441	3.5482	D	5	22/08/2020 07:03	39.4723		0	0	0	0	0	0	0	0	0	0	0	0	0	0
1182	3	4	12	2d 14:50:17.60000	0d 03:53:02.12000	0.0045612	0.0174332	0.00117433	3.5381	D	5	22/08/2020 07:04	39.4723		0	0	0	0	0	0	0	0	0	0	0	0	0	0
1183	3	4	12	2d 14:50:56.97000	0d 03:53:41.49000	0.00457405	0.0174786	0.00117433	3.5279	D	5	22/08/2020 07:04	39.4403		0	0	0	0	0	0	0	0	0	0	0	0	0	0
1184	3	4	12	2d 14:51:32.36000	0d 03:54:16.88000	0.00458559	0.0175193	0.00117456	3.5178	D	5	22/08/2020 07:05	39.4884		0	0	0	0	0	0	0	0	0	0	0	0	0	0
1185	3	4	12	2d 14:52:04.98000	0d 03:54:49.50000	0.00459623	0.0175566	0.00117426	3.5076	D	5	22/08/2020 07:06	39.5204		0	0	0	0	0	0	0	0	0	0	0	0	0	0
1186	3	4	12	2d 14:52:34.05000	0d 03:55:18.57000	0.00460571	0.0175899	0.00117433	3.4975	D	5	22/08/2020 07:06	39.5204		0	0	0	0	0	0	0	0	0	0	0	0	0	0
1187	3	4	12	2d 14:53:00.73000	0d 03:55:45.25000	0.00461442	0.0176203	0.00117418	3.4874	D	5	22/08/2020 07:07	39.5364		0	0	0	0	0	0	0	0	0	0	0	0	0	0
1188	3	4	12	2d 14:53:26.35000	0d 03:56:10.87000	0.00462278	0.0176494	0.00117433	3.4774	D	5	22/08/2020 07:07	39.5524		0	0	0	0	0	0	0	0	0	0	0	0	0	0
1189	3	4	12	2d 14:53:52.22000	0d 03:56:36.74000	0.00463121	0.0176787	0.00117433	3.4673	D	5	22/08/2020 07:07	39.3922		0	0	0	0	0	0	0	0	0	0	0	0	0	0
1190	3	4	12	2d 14:54:15.13000	0d 03:56:59.65000	0.00463869	0.0177045	0.00117449	3.4572	D	5	22/08/2020 07:08	39.4563		0	0	0	0	0	0	0	0	0	0	0	0	0	0
1191	3	4	12	2d 14:54:35.06000	0d 03:57:19.58000	0.00464519	0.017727	0.00117426	3.4472	D	5	22/08/2020 07:08	39.5044		0	0	0	0	0	0	0	0	0	0	0	0	0	0
1192	3	4	12	2d 14:54:54.91000	0d 03:57:39.43000	0.00465167	0.0177493	0.00117433	3.4369	D	5	22/08/2020 07:08	39.5204		0	0	0	0	0	0	0	0	0	0	0	0	0	0
1193	3	4	12	2d 14:55:14.58000	0d 03:57:59.10000	0.00465808	0.0177713	0.00117418	3.4269	D	5	22/08/2020 07:09	39.5364		0	0	0	0	0	0	0	0	0	0	0	0	0	0
1194	3	4	12	2d 14:55:32.92000	0d 03:58:17.44000	0.00466406	0.0177918	0.00117441	3.4168	D	5	22/08/2020 07:09	39.4083		0	0	0	0	0	0	0	0	0	0	0	0	0	0
1195	3	4	12	2d 14:55:50.88000	0d 03:58:35.40000	0.00466992	0.0178118	0.00117449	3.4067	D	5	22/08/2020 07:09	39.4243		0	0	0	0	0	0	0	0	0	0	0	0	0	0
1196	3	4	12	2d 14:56:09.03000	0d 03:58:53.55000	0.00467584	0.0178319	0.00117426	3.3965	D	5	22/08/2020 07:10	39.4884		0	0	0	0	0	0	0	0	0	0	0	0	0	0
1197	3	4	12	2d 14:56:25.50000	0d 03:59:10.02000	0.00468122	0.0178501	0.00117441	3.3863	D	5	22/08/2020 07:10	39.5044		0	0	0	0	0	0	0	0	0	0	0	0	0	0
1198	3	4	12	2d 14:56:43.83000	0d 03:59:28.35000	0.0046872	0.0178703	0.00117441	3.3762	D	5	22/08/2020 07:10	39.5204		0	0	0	0	0	0	0	0	0	0	0	0	0	0
1199	3	4	12	2d 14:57:05.99000	0d 03:59:50.51000	0.00469443	0.0178947	0.00117426	3.3657	D	5	22/08/2020 07:11	39.4243		0	0	0	0	0	0	0	0	0	0	0	0	0	0
1200	3	4	12	2d 14:57:31.27000	0d 04:00:15.79000	0.00470267	0.0179224	0.00117433	3.3556	D	5	22/08/2020 07:11	39.4083		0	0	0	0	0	0	0	0	0	0	0	0	0	0
1201	3	4	12	2d 14:57:57.17000	0d 04:00:41.69000	0.00471112	0.0179507	0.00117456	3.3455	D	5	22/08/2020 07:11	39.4723		0	0	0	0	0	0	0	0	0	0	0	0	0	0
1202	3	4	12	2d 14:58:26.15000	0d 04:01:10.67000	0.00472058	0.0179823	0.00117433	3.3355	D	5	22/08/2020 07:12	39.5044		0	0	0	0	0	0	0	0	0	0	0	0	0	0
1203	3	4	12	2d 14:59:05.54000	0d 04:01:50.06000	0.00473343	0.0180251	0.00117441	3.3254	D	5	22/08/2020 07:13	39.3762		0	0	0	0	0	0	0	0	0	0	0	0	0	0
1204	3	4	12	2d 14:59:54.20000	0d 04:02:38.72000	0.0047493	0.0180778	0.00117441	3.3153	D	5	22/08/2020 07:13	39.4884		0	0	0	0	0	0	0	0	0	0	0	0	0	0
1205	3	4	12	2d 15:00:43.51000	0d 04:03:28.03000	0.00476538	0.0181311	0.00117456	3.3053	D	5	22/08/2020 07:14	39.5204		0	0	0	0	0	0	0	0	0	0	0	0	0	0
1206	3	4	12	2d 15:01:23.25000	0d 04:04:07.77000	0.00477835	0.0181739	0.00117433	3.2952	D	5	22/08/2020 07:15	39.5685		0	0	0	0	0	0	0	0	0	0	0	0	0	0
1207	3	4	12	2d 15:01:49.83000	0d 04:04:34.35000	0.00478702	0.0182024	0.00117449	3.2851	D	5	22/08/2020 07:15	39.5524		0	0	0	0	0	0	0	0	0	0	0	0	0	0
1208	3	4	12	2d 15:02:12.00000	0d 04:04:56.52000	0.00479425	0.0182261	0.00117426	3.275	D	5	22/08/2020 07:16	39.4403		0	0	0	0	0	0	0	0	0	0	0	0	0	0
1209	3	4	12	2d 15:02:31.49000	0d 04:05:16.01000	0.00480061	0.0182469	0.00117433	3.2648	D	5	22/08/2020 07:16	39.4403		0	0	0	0	0	0	0	0	0	0	0	0	0	0
1210	3	4	12	2d 15:02:48.62000	0d 04:05:33.14000	0.0048062	0.0182651	0.00117426	3.2547	D	5	22/08/2020 07:16	39.4723		0	0	0	0	0	0	0	0	0	0	0	0	0	0
1211	3	4	12	2d 15:03:03.01000	0d 04:05:47.53000	0.00481089	0.0182804	0.00117449	3.2447	D	5	22/08/2020 07:17	39.5204		0	0	0	0	0	0	0	0	0	0	0	0	0	0
1212	3	4	12	2d 15:03:16.23000	0d 04:06:00.75000	0.0048152	0.0182943	0.00117418	3.2346	D	5	22/08/2020 07:17	39.5364		0	0	0	0	0	0	0	0	0	0	0	0	0	0
1213	3	4	12	2d 15:03:28.26000	0d 04:06:12.78000	0.00481913	0.018307	0.00117464	3.2244	D	5	22/08/2020 07:17	39.5364		0	0	0	0	0	0	0	0	0	0	0	0	0	0
1214	3	4	12	2d 15:03:39.69000	0d 04:06:24.21000	0.00482286	0.018319	0.00117441	3.2143	D	5	22/08/2020 07:17	39.5364		0	0	0	0	0	0	0	0	0	0	0	0	0	0
1215	3	4	12	2d 15:03:50.56000	0d 04:06:35.08000	0.0048264	0.0183304	0.00117441	3.2042	D	5	22/08/2020 07:17	39.4403		0	0	0	0	0	0	0	0	0	0	0	0	0	0
1216	3	4	12	2d 15:04:00.20000	0d 04:06:44.72000	0.00482955	0.0183405	0.00117456	3.1942	D	5	22/08/2020 07:18	39.3922		0	0	0	0	0	0	0	0	0	0	0	0	0	0
1217	3	4	12	2d 15:04:09.04000	0d 04:06:53.56000	0.00483243	0.0183497	0.00117433	3.1839	D	5	22/08/2020 07:18	39.4083		0	0	0	0	0	0	0	0	0	0	0	0	0	0
1218	3	4	12	2d 15:04:17.12000	0d 04:07:01.64000	0.00483507	0.018358	0.00117441	3.1737	D	5	22/08/2020 07:18	39.4243		0	0	0	0	0	0	0	0	0	0	0	0	0	0
1219	3	4	12	2d 15:04:24.51000	0d 04:07:09.03000	0.00483748	0.0183657	0.00117426	3.1635	D	5	22/08/2020 07:18	39.4403		0	0	0	0	0	0	0	0	0	0	0	0	0	0
1220	3	4	12	2d 15:04:31.16000	0d 04:07:15.68000	0.00483965	0.0183725	0.00117449	3.1534	D	5	22/08/2020 07:18	39.4723		0	0	0	0	0	0	0	0	0	0	0	0	0	0
1221	3	4	12	2d 15:04:37.52000	0d 04:07:22.04000	0.00484172	0.0183791	0.00117433	3.1434	D	5	22/08/2020 07:18	39.5044		0	0	0	0	0	0	0	0	0	0	0	0	0	0
1222	3	4	12	2d 15:04:43.76000	0d 04:07:28.28000	0.00484376	0.0183854	0.00117472	3.1331	D	5	22/08/2020 07:18	39.5204		0	0	0	0	0	0	0	0	0	0	0	0	0	0
1223	3	4	12	2d 15:04:49.49000	0d 04:07:34.01000	0.00484563	0.0183913	0.00117433	3.1231	D	5	22/08/2020 07:18	39.5204		0	0	0	0	0	0	0	0	0	0	0	0	0	0
1224	3	4	12	2d 15:04:55.04000	0d 04:07:39.56000	0.00484744	0.0183969	0.00117456	3.1128	D	5	22/08/2020 07:18	39.5204		0	0	0	0	0	0	0	0	0	0	0	0	0	0
1225	3	4	12	2d 15:05:00.52000	0d 04:07:45.04000	0.00484923	0.0184025	0.00117456	3.1025	D	5	22/08/2020 07:19	39.5364		0	0	0	0	0	0	0	0	0	0	0	0	0	0
1226	3	4	12	2d 15:05:05.57000	0d 04:07:50.09000	0.00485087	0.0184076	0.00117464	3.0922	D	5	22/08/2020 07:19	39.5364		0	0	0	0	0	0	0	0	0	0	0	0	0	0
1227	3	4	12	2d 15:05:10.30000	0d 04:07:54.82000	0.00485242	0.0184124	0.00117441	3.0819	D	5	22/08/2020 07:19	39.5364		0	0	0	0	0	0	0	0	0	0	0	0	0	0
1228	3	4	12	2d 15:05:14.84000	0d 04:07:59.36000	0.0048539	0.0184169	0.00117426	3.0716	D	5	22/08/2020 07:19	39.5364		0	0	0	0	0	0	0	0	0	0	0	0	0	0
1229	3	4	12	2d 15:05:19.22000	0d 04:08:03.74000	0.00485533	0.0184213	0.00117456	3.0614	D	5	22/08/2020 07:19	39.5364		0	0	0	0	0	0	0	0	0	0	0	0	0	0
1230	3	4	12	2d 15:05:23.37000	0d 04:08:07.89000	0.00485668	0.0184254	0.00117433	3.051	D	5	22/08/2020 07:19	39.5364		0	0	0	0	0	0	0	0	0	0	0	0	0	0
1231	3	4	12	2d 15:05:27.39000	0d 04:08:11.91000	0.00485799	0.0184294	0.00117441	3.0408	D	5	22/08/2020 07:19	39.4884		0	0	0	0	0	0	0	0	0	0	0	0	0	0
1232	3	4	12	2d 15:05:31.34000	0d 04:08:15.86000	0.00485928	0.0184333	0.00117472	3.0306	D	5	22/08/2020 07:19	39.4403		0	0	0	0	0	0	0	0	0	0	0	0	0	0
1233	3	4	12	2d 15:05:35.07000	0d 04:08:19.59000	0.0048605	0.018437	0.00117449	3.0202	D	5	22/08/2020 07:19	39.3922		0	0	0	0	0	0	0	0	0	0	0	0	0	0
1234	3	4	12	2d 15:05:38.60000	0d 04:08:23.12000	0.00486165	0.0184405	0.00117433	3.01	D	5	22/08/2020 07:19	39.3922		0	0	0	0	0	0	0	0	0	0	0	0	0	0
1235	3	4	12	2d 15:05:42.08000	0d 04:08:26.60000	0.00486278	0.0184439	0.00117449	2.9996	D	5	22/08/2020 07:19	39.3922		0	0	0	0	0	0	0	0	0	0	0	0	0	0
1236	3	4	12	2d 15:05:45.43000	0d 04:08:29.95000	0.00486388	0.0184472	0.00117441	2.9895	D	5	22/08/2020 07:19	39.3922		0	0	0	0	0	0	0	0	0	0	0	0	0	0
1237	3	4	12	2d 15:05:48.74000	0d 04:08:33.26000	0.00486496	0.0184504	0.00117441	2.9789	D	5	22/08/2020 07:19	39.4083		0	0	0	0	0	0	0	0	0	0	0	0	0	0
1238	3	4	12	2d 15:05:51.97000	0d 04:08:36.49000	0.00486601	0.0184535	0.00117426	2.9685	D	5	22/08/2020 07:19	39.4083		0	0	0	0	0	0	0	0	0	0	0	0	0	0
1239	3	4	12	2d 15:05:55.04000	0d 04:08:39.56000	0.00486701	0.0184565	0.00117418	2.9581	D	5	22/08/2020 07:19	39.4083		0	0	0	0	0	0	0	0	0	0	0	0	0	0
1240	3	4	12	2d 15:05:58.05000	0d 04:08:42.57000	0.00486799	0.0184594	0.00117433	2.9476	D	5	22/08/2020 07:20	39.4243		0	0	0	0	0	0	0	0	0	0	0	0	0	0
1241	3	4	12	2d 15:06:01.04000	0d 04:08:45.56000	0.00486897	0.0184623	0.00117472	2.9371	D	5	22/08/2020 07:20	39.4243		0	0	0	0	0	0	0	0	0	0	0	0	0	0
1242	3	4	12	2d 15:06:03.83000	0d 04:08:48.35000	0.00486988	0.0184649	0.00117441	2.9267	D	5	22/08/2020 07:20	39.4403		0	0	0	0	0	0	0	0	0	0	0	0	0	0
1243	3	4	12	2d 15:06:06.57000	0d 04:08:51.09000	0.00487077	0.0184676	0.00117433	2.9166	D	5	22/08/2020 07:20	39.4563		0	0	0	0	0	0	0	0	0	0	0	0	0	0
1244	3	4	12	2d 15:06:09.17000	0d 04:08:53.69000	0.00487162	0.01847	0.00117418	2.9062	D	5	22/08/2020 07:20	39.4723		0	0	0	0	0	0	0	0	0	0	0	0	0	0
1245	3	4	12	2d 15:06:11.80000	0d 04:08:56.32000	0.00487248	0.0184725	0.00117433	2.8959	D	5	22/08/2020 07:20	39.4563		0	0	0	0	0	0	0	0	0	0	0	0	0	0
1246	3	4	12	2d 15:06:14.28000	0d 04:08:58.80000	0.00487329	0.0184749	0.00117433	2.8856	D	5	22/08/2020 07:20	39.4723		0	0	0	0	0	0	0	0	0	0	0	0	0	0
1247	3	4	12	2d 15:06:16.75000	0d 04:09:01.27000	0.00487409	0.0184772	0.00117456	2.8751	D	5	22/08/2020 07:20	39.4723		0	0	0	0	0	0	0	0	0	0	0	0	0	0
1248	3	4	12	2d 15:06:19.11000	0d 04:09:03.63000	0.00487486	0.0184794	0.00117433	2.8647	D	5	22/08/2020 07:20	39.4723		0	0	0	0	0	0	0	0	0	0	0	0	0	0
1249	3	4	12	2d 15:06:21.41000	0d 04:09:05.93000	0.00487561	0.0184815	0.00117441	2.8544	D	5	22/08/2020 07:20	39.4723		0	0	0	0	0	0	0	0	0	0	0	0	0	0
1250	3	4	12	2d 15:06:23.66000	0d 04:09:08.18000	0.00487635	0.0184836	0.00117441	2.8438	D	5	22/08/2020 07:20	39.4884		0	0	0	0	0	0	0	0	0	0	0	0	0	0
1251	3	4	12	2d 15:06:25.87000	0d 04:09:10.39000	0.00487707	0.0184857	0.00117433	2.8334	D	5	22/08/2020 07:20	39.4884		0	0	0	0	0	0	0	0	0	0	0	0	0	0
1252	3	4	12	2d 15:06:28.01000	0d 04:09:12.53000	0.00487777	0.0184876	0.00117441	2.8232	D	5	22/08/2020 07:20	39.4884		0	0	0	0	0	0	0	0	0	0	0	0	0	0
1253	3	4	12	2d 15:06:30.09000	0d 04:09:14.61000	0.00487844	0.0184896	0.00117449	2.8128	D	5	22/08/2020 07:20	39.5044		0	0	0	0	0	0	0	0	0	0	0	0	0	0
1254	3	4	12	2d 15:06:32.15000	0d 04:09:16.67000	0.00487912	0.0184914	0.00117441	2.8025	D	5	22/08/2020 07:20	39.5044		0	0	0	0	0	0	0	0	0	0	0	0	0	0
1255	3	4	12	2d 15:06:34.18000	0d 04:09:18.70000	0.00487978	0.0184933	0.00117456	2.7922	D	5	22/08/2020 07:20	39.5204		0	0	0	0	0	0	0	0	0	0	0	0	0	0
1256	3	4	12	2d 15:06:36.15000	0d 04:09:20.67000	0.00488042	0.0184951	0.00117441	2.7817	D	5	22/08/2020 07:20	39.5204		0	0	0	0	0	0	0	0	0	0	0	0	0	0
1257	3	4	12	2d 15:06:38.07000	0d 04:09:22.59000	0.00488105	0.0184968	0.00117441	2.7713	D	5	22/08/2020 07:20	39.5204		0	0	0	0	0	0	0	0	0	0	0	0	0	0
1258	3	4	12	2d 15:06:39.99000	0d 04:09:24.51000	0.00488167	0.0184986	0.00117464	2.7607	D	5	22/08/2020 07:20	39.5204		0	0	0	0	0	0	0	0	0	0	0	0	0	0
1259	3	4	12	2d 15:06:41.83000	0d 04:09:26.35000	0.00488227	0.0185002	0.00117449	2.7503	D	5	22/08/2020 07:20	39.5204		0	0	0	0	0	0	0	0	0	0	0	0	0	0
1260	3	4	12	2d 15:06:43.67000	0d 04:09:28.19000	0.00488287	0.0185019	0.00117441	2.7399	D	5	22/08/2020 07:20	39.5044		0	0	0	0	0	0	0	0	0	0	0	0	0	0
1261	3	4	12	2d 15:06:45.43000	0d 04:09:29.95000	0.00488345	0.0185034	0.00117433	2.7294	D	5	22/08/2020 07:20	39.5044		0	0	0	0	0	0	0	0	0	0	0	0	0	0
1262	3	4	12	2d 15:06:47.18000	0d 04:09:31.70000	0.00488402	0.018505	0.00117449	2.719	D	5	22/08/2020 07:20	39.5204		0	0	0	0	0	0	0	0	0	0	0	0	0	0
1263	3	4	12	2d 15:06:48.91000	0d 04:09:33.43000	0.00488458	0.0185065	0.00117449	2.7086	D	5	22/08/2020 07:20	39.5204		0	0	0	0	0	0	0	0	0	0	0	0	0	0
1264	3	4	12	2d 15:06:50.60000	0d 04:09:35.12000	0.00488514	0.018508	0.00117441	2.6981	D	5	22/08/2020 07:20	39.5044		0	0	0	0	0	0	0	0	0	0	0	0	0	0
1265	3	4	12	2d 15:06:52.31000	0d 04:09:36.83000	0.00488569	0.0185095	0.00117456	2.6874	D	5	22/08/2020 07:20	39.5204		0	0	0	0	0	0	0	0	0	0	0	0	0	0
1266	3	4	12	2d 15:06:53.97000	0d 04:09:38.49000	0.00488623	0.018511	0.00117433	2.6769	D	5	22/08/2020 07:20	39.5204		0	0	0	0	0	0	0	0	0	0	0	0	0	0
1267	3	4	12	2d 15:06:55.61000	0d 04:09:40.13000	0.00488677	0.0185124	0.00117433	2.6664	D	5	22/08/2020 07:20	39.5204		0	0	0	0	0	0	0	0	0	0	0	0	0	0
1268	3	4	12	2d 15:06:57.20000	0d 04:09:41.72000	0.00488729	0.0185138	0.00117433	2.6558	D	5	22/08/2020 07:20	39.5204		0	0	0	0	0	0	0	0	0	0	0	0	0	0
1269	3	4	12	2d 15:06:58.78000	0d 04:09:43.30000	0.0048878	0.0185151	0.00117441	2.6452	D	5	22/08/2020 07:21	39.5204		0	0	0	0	0	0	0	0	0	0	0	0	0	0
1270	3	4	12	2d 15:07:00.33000	0d 04:09:44.85000	0.00488831	0.0185165	0.00117441	2.6348	D	5	22/08/2020 07:21	39.5204		0	0	0	0	0	0	0	0	0	0	0	0	0	0
1271	3	4	12	2d 15:07:01.86000	0d 04:09:46.38000	0.00488881	0.0185178	0.00117426	2.6241	D	5	22/08/2020 07:21	39.5364		0	0	0	0	0	0	0	0	0	0	0	0	0	0
1272	3	4	12	2d 15:07:03.40000	0d 04:09:47.92000	0.00488931	0.0185191	0.00117418	2.6136	D	5	22/08/2020 07:21	39.5204		0	0	0	0	0	0	0	0	0	0	0	0	0	0
1273	3	4	12	2d 15:07:04.87000	0d 04:09:49.39000	0.00488979	0.0185203	0.00117426	2.603	D	5	22/08/2020 07:21	39.5204		0	0	0	0	0	0	0	0	0	0	0	0	0	0
1274	3	4	12	2d 15:07:06.35000	0d 04:09:50.87000	0.00489027	0.0185216	0.00117472	2.5925	D	5	22/08/2020 07:21	39.5044		0	0	0	0	0	0	0	0	0	0	0	0	0	0
1275	3	4	12	2d 15:07:07.83000	0d 04:09:52.35000	0.00489076	0.0185229	0.00117441	2.582	D	5	22/08/2020 07:21	39.4723		0	0	0	0	0	0	0	0	0	0	0	0	0	0
1276	3	4	12	2d 15:07:09.27000	0d 04:09:53.79000	0.00489123	0.0185241	0.00117441	2.571	D	5	22/08/2020 07:21	39.4563		0	0	0	0	0	0	0	0	0	0	0	0	0	0
1277	3	4	12	2d 15:07:10.76000	0d 04:09:55.28000	0.00489171	0.0185253	0.00117426	2.56	D	5	22/08/2020 07:21	39.4403		0	0	0	0	0	0	0	0	0	0	0	0	0	0
1278	3	4	12	2d 15:07:12.21000	0d 04:09:56.73000	0.00489218	0.0185265	0.00117441	2.5492	D	5	22/08/2020 07:21	39.4243		0	0	0	0	0	0	0	0	0	0	0	0	0	0
1279	3	4	12	2d 15:07:13.60000	0d 04:09:58.12000	0.00489264	0.0185277	0.00117411	2.5386	D	5	22/08/2020 07:21	39.4083		0	0	0	0	0	0	0	0	0	0	0	0	0	0
1280	3	4	12	2d 15:07:15.01000	0d 04:09:59.53000	0.0048931	0.0185288	0.00117433	2.5278	D	5	22/08/2020 07:21	39.3922		0	0	0	0	0	0	0	0	0	0	0	0	0	0
1281	3	4	12	2d 15:07:16.37000	0d 04:10:00.89000	0.00489354	0.01853	0.00117426	2.5171	D	5	22/08/2020 07:21	39.3922		0	0	0	0	0	0	0	0	0	0	0	0	0	0
1282	3	4	12	2d 15:07:17.75000	0d 04:10:02.27000	0.00489399	0.0185311	0.00117426	2.5063	D	5	22/08/2020 07:21	39.3762		0	0	0	0	0	0	0	0	0	0	0	0	0	0
1283	3	4	12	2d 15:07:18.54000	0d 04:10:03.06000	0.00489425	0.0185317	0.00117433	2.5	D	133	22/08/2020 07:21	39.3762		0	0	0	0	0	0	0	0	0	0	0	0	0	0
1284	3	4	13	2d 15:07:18.55000	0d 00:00:00.01000	0	0	0	2.5673	R	0	22/08/2020 07:21	39.3762		0	0	0	0	0	0	0	0	0	0	0	0	0	0
1285	3	4	13	2d 15:07:20.55000	0d 00:00:02.01000	0	0	0	2.837	R	1	22/08/2020 07:21	39.3762		0	0	0	0	0	0	0	0	0	0	0	0	0	0
1286	3	4	13	2d 15:07:22.55000	0d 00:00:04.01000	0	0	0	2.9726	R	1	22/08/2020 07:21	39.3762		0	0	0	0	0	0	0	0	0	0	0	0	0	0
1287	3	4	13	2d 15:07:24.55000	0d 00:00:06.01000	0	0	0	3.0768	R	1	22/08/2020 07:21	39.3922		0	0	0	0	0	0	0	0	0	0	0	0	0	0
1288	3	4	13	2d 15:07:26.55000	0d 00:00:08.01000	0	0	0	3.1606	R	1	22/08/2020 07:21	39.3922		0	0	0	0	0	0	0	0	0	0	0	0	0	0
1289	3	4	13	2d 15:07:28.54000	0d 00:00:10.00000	0	0	0	3.229	R	129	22/08/2020 07:21	39.3922		0	0	0	0	0	0	0	0	0	0	0	0	0	0
1290	4	5	9	2d 15:07:28.58000	0d 00:00:00.04000	0.00000001	0.00000004	0.0011751	3.3346	C	0	22/08/2020 07:21	39.3922		0	0	0	0	0	0	0	0	0	0	0	0	0	0
1291	4	5	9	2d 15:07:28.74000	0d 00:00:00.20000	0.00000006	0.00000022	0.00117441	3.3738	C	5	22/08/2020 07:21	39.3922		0	0	0	0	0	0	0	0	0	0	0	0	0	0
1292	4	5	9	2d 15:07:28.88000	0d 00:00:00.34000	0.00000011	0.00000037	0.00117456	3.397	C	5	22/08/2020 07:21	39.3922		0	0	0	0	0	0	0	0	0	0	0	0	0	0
1293	4	5	9	2d 15:07:29.04000	0d 00:00:00.50000	0.00000016	0.00000055	0.00117449	3.418	C	5	22/08/2020 07:21	39.3922		0	0	0	0	0	0	0	0	0	0	0	0	0	0
1294	4	5	9	2d 15:07:29.21000	0d 00:00:00.67000	0.00000022	0.00000074	0.00117418	3.4369	C	5	22/08/2020 07:21	39.3922		0	0	0	0	0	0	0	0	0	0	0	0	0	0
1295	4	5	9	2d 15:07:29.39000	0d 00:00:00.85000	0.00000028	0.00000094	0.00117433	3.4548	C	5	22/08/2020 07:21	39.3922		0	0	0	0	0	0	0	0	0	0	0	0	0	0
1296	4	5	9	2d 15:07:29.58000	0d 00:00:01.04000	0.00000034	0.00000116	0.00117433	3.4717	C	5	22/08/2020 07:21	39.3922		0	0	0	0	0	0	0	0	0	0	0	0	0	0
1297	4	5	9	2d 15:07:29.79000	0d 00:00:01.25000	0.00000041	0.0000014	0.00117464	3.4888	C	5	22/08/2020 07:21	39.3922		0	0	0	0	0	0	0	0	0	0	0	0	0	0
1298	4	5	9	2d 15:07:30.01000	0d 00:00:01.47000	0.00000048	0.00000165	0.00117426	3.5053	C	5	22/08/2020 07:21	39.3922		0	0	0	0	0	0	0	0	0	0	0	0	0	0
1299	4	5	9	2d 15:07:30.25000	0d 00:00:01.71000	0.00000056	0.00000192	0.00117441	3.5213	C	5	22/08/2020 07:21	39.3922		0	0	0	0	0	0	0	0	0	0	0	0	0	0
1300	4	5	9	2d 15:07:30.49000	0d 00:00:01.95000	0.00000064	0.0000022	0.00117441	3.5366	C	5	22/08/2020 07:21	39.3922		0	0	0	0	0	0	0	0	0	0	0	0	0	0
1301	4	5	9	2d 15:07:30.75000	0d 00:00:02.21000	0.00000072	0.0000025	0.00117426	3.5512	C	5	22/08/2020 07:21	39.3922		0	0	0	0	0	0	0	0	0	0	0	0	0	0
1302	4	5	9	2d 15:07:31.02000	0d 00:00:02.48000	0.00000081	0.00000281	0.00117433	3.5653	C	5	22/08/2020 07:21	39.3922		0	0	0	0	0	0	0	0	0	0	0	0	0	0
1303	4	5	9	2d 15:07:31.31000	0d 00:00:02.77000	0.0000009	0.00000315	0.00117433	3.579	C	5	22/08/2020 07:21	39.3922		0	0	0	0	0	0	0	0	0	0	0	0	0	0
1304	4	5	9	2d 15:07:31.62000	0d 00:00:03.08000	0.000001	0.00000351	0.00117441	3.5923	C	5	22/08/2020 07:21	39.3922		0	0	0	0	0	0	0	0	0	0	0	0	0	0
1305	4	5	9	2d 15:07:31.97000	0d 00:00:03.43000	0.00000112	0.00000393	0.00117456	3.6051	C	5	22/08/2020 07:21	39.3922		0	0	0	0	0	0	0	0	0	0	0	0	0	0
1306	4	5	9	2d 15:07:32.36000	0d 00:00:03.82000	0.00000125	0.00000438	0.00117472	3.6173	C	5	22/08/2020 07:21	39.3922		0	0	0	0	0	0	0	0	0	0	0	0	0	0
1307	4	5	9	2d 15:07:32.81000	0d 00:00:04.27000	0.00000139	0.00000492	0.00117433	3.6295	C	5	22/08/2020 07:21	39.3922		0	0	0	0	0	0	0	0	0	0	0	0	0	0
1308	4	5	9	2d 15:07:33.36000	0d 00:00:04.82000	0.00000157	0.00000557	0.00117441	3.6414	C	5	22/08/2020 07:21	39.3922		0	0	0	0	0	0	0	0	0	0	0	0	0	0
1309	4	5	9	2d 15:07:34.05000	0d 00:00:05.51000	0.0000018	0.00000639	0.00117418	3.6527	C	5	22/08/2020 07:21	39.4083		0	0	0	0	0	0	0	0	0	0	0	0	0	0
1310	4	5	9	2d 15:07:34.90000	0d 00:00:06.36000	0.00000207	0.0000074	0.00117426	3.6635	C	5	22/08/2020 07:21	39.4083		0	0	0	0	0	0	0	0	0	0	0	0	0	0
1311	4	5	9	2d 15:07:36.11000	0d 00:00:07.57000	0.00000247	0.00000885	0.00117433	3.6744	C	5	22/08/2020 07:21	39.4083		0	0	0	0	0	0	0	0	0	0	0	0	0	0
1312	4	5	9	2d 15:07:37.92000	0d 00:00:09.38000	0.00000306	0.00001103	0.00117433	3.6846	C	5	22/08/2020 07:21	39.4083		0	0	0	0	0	0	0	0	0	0	0	0	0	0
1313	4	5	9	2d 15:07:40.75000	0d 00:00:12.21000	0.00000398	0.00001443	0.00117449	3.6948	C	5	22/08/2020 07:21	39.4243		0	0	0	0	0	0	0	0	0	0	0	0	0	0
1314	4	5	9	2d 15:07:45.74000	0d 00:00:17.20000	0.00000561	0.00002046	0.00117441	3.7052	C	5	22/08/2020 07:21	39.4563		0	0	0	0	0	0	0	0	0	0	0	0	0	0
1315	4	5	9	2d 15:07:56.34000	0d 00:00:27.80000	0.00000907	0.00003329	0.00117441	3.7153	C	5	22/08/2020 07:21	39.4563		0	0	0	0	0	0	0	0	0	0	0	0	0	0
1316	4	5	9	2d 15:10:41.74000	0d 00:03:13.20000	0.00006302	0.00023379	0.00117433	3.7052	C	5	22/08/2020 07:24	39.4243		0	0	0	0	0	0	0	0	0	0	0	0	0	0
1317	4	5	9	2d 15:15:41.74000	0d 00:08:13.20000	0.00016089	0.0005958	0.00117433	3.6968	C	1	22/08/2020 07:29	39.3922		0	0	0	0	0	0	0	0	0	0	0	0	0	0
1318	4	5	9	2d 15:20:41.74000	0d 00:13:13.20000	0.00025875	0.00095767	0.00117441	3.6991	C	1	22/08/2020 07:34	39.4403		0	0	0	0	0	0	0	0	0	0	0	0	0	0
1319	4	5	9	2d 15:25:41.74000	0d 00:18:13.20000	0.00035662	0.00131981	0.00117441	3.7023	C	1	22/08/2020 07:39	39.5364		0	0	0	0	0	0	0	0	0	0	0	0	0	0
1320	4	5	9	2d 15:30:41.74000	0d 00:23:13.20000	0.00045448	0.00168229	0.00117418	3.7057	C	1	22/08/2020 07:44	39.4723		0	0	0	0	0	0	0	0	0	0	0	0	0	0
1321	4	5	9	2d 15:35:41.74000	0d 00:28:13.20000	0.00055235	0.00204512	0.00117441	3.7093	C	1	22/08/2020 07:49	39.5685		0	0	0	0	0	0	0	0	0	0	0	0	0	0
1322	4	5	9	2d 15:40:41.74000	0d 00:33:13.20000	0.00065021	0.00240831	0.00117441	3.7131	C	1	22/08/2020 07:54	39.5364		0	0	0	0	0	0	0	0	0	0	0	0	0	0
1323	4	5	9	2d 15:45:41.74000	0d 00:38:13.20000	0.00074808	0.00277187	0.00117433	3.7169	C	1	22/08/2020 07:59	39.5524		0	0	0	0	0	0	0	0	0	0	0	0	0	0
1324	4	5	9	2d 15:50:41.74000	0d 00:43:13.20000	0.00084595	0.00313585	0.00117441	3.7211	C	1	22/08/2020 08:04	39.5044		0	0	0	0	0	0	0	0	0	0	0	0	0	0
1325	4	5	9	2d 15:55:41.74000	0d 00:48:13.20000	0.00094381	0.00350025	0.00117441	3.7259	C	1	22/08/2020 08:09	39.5524		0	0	0	0	0	0	0	0	0	0	0	0	0	0
1326	4	5	9	2d 16:00:41.74000	0d 00:53:13.20000	0.00104168	0.00386511	0.00117418	3.7307	C	1	22/08/2020 08:14	39.5364		0	0	0	0	0	0	0	0	0	0	0	0	0	0
1327	4	5	9	2d 16:05:41.74000	0d 00:58:13.20000	0.00113954	0.00423045	0.00117433	3.7356	C	1	22/08/2020 08:19	39.5044		0	0	0	0	0	0	0	0	0	0	0	0	0	0
1328	4	5	9	2d 16:10:41.74000	0d 01:03:13.20000	0.00123741	0.00459628	0.00117441	3.7406	C	1	22/08/2020 08:24	39.5044		0	0	0	0	0	0	0	0	0	0	0	0	0	0
1329	4	5	9	2d 16:15:41.74000	0d 01:08:13.20000	0.00133527	0.00496261	0.00117426	3.7458	C	1	22/08/2020 08:29	39.4884		0	0	0	0	0	0	0	0	0	0	0	0	0	0
1330	4	5	9	2d 16:20:41.74000	0d 01:13:13.20000	0.00143314	0.00532944	0.00117426	3.7507	C	1	22/08/2020 08:34	39.5524		0	0	0	0	0	0	0	0	0	0	0	0	0	0
1331	4	5	9	2d 16:25:41.74000	0d 01:18:13.20000	0.001531	0.00569677	0.00117433	3.7557	C	1	22/08/2020 08:39	39.4884		0	0	0	0	0	0	0	0	0	0	0	0	0	0
1332	4	5	9	2d 16:30:41.74000	0d 01:23:13.20000	0.00162887	0.00606459	0.00117449	3.7609	C	1	22/08/2020 08:44	39.5204		0	0	0	0	0	0	0	0	0	0	0	0	0	0
1333	4	5	9	2d 16:35:41.74000	0d 01:28:13.20000	0.00172673	0.0064329	0.00117433	3.7659	C	1	22/08/2020 08:49	39.4884		0	0	0	0	0	0	0	0	0	0	0	0	0	0
1334	4	5	9	2d 16:40:41.74000	0d 01:33:13.20000	0.0018246	0.0068017	0.00117441	3.7711	C	1	22/08/2020 08:54	39.5044		0	0	0	0	0	0	0	0	0	0	0	0	0	0
1335	4	5	9	2d 16:45:41.74000	0d 01:38:13.20000	0.00192246	0.00717101	0.00117464	3.7762	C	1	22/08/2020 08:59	39.5524		0	0	0	0	0	0	0	0	0	0	0	0	0	0
1336	4	5	9	2d 16:50:41.74000	0d 01:43:13.20000	0.00202033	0.00754083	0.00117418	3.7816	C	1	22/08/2020 09:04	39.4884		0	0	0	0	0	0	0	0	0	0	0	0	0	0
1337	4	5	9	2d 16:55:41.74000	0d 01:48:13.20000	0.00211819	0.00791119	0.00117449	3.7871	C	1	22/08/2020 09:09	39.5044		0	0	0	0	0	0	0	0	0	0	0	0	0	0
1338	4	5	9	2d 17:00:41.74000	0d 01:53:13.20000	0.00221606	0.00828211	0.00117426	3.7929	C	1	22/08/2020 09:14	39.4723		0	0	0	0	0	0	0	0	0	0	0	0	0	0
1339	4	5	9	2d 17:05:41.74000	0d 01:58:13.20000	0.00231392	0.00865363	0.00117426	3.7993	C	1	22/08/2020 09:19	39.4723		0	0	0	0	0	0	0	0	0	0	0	0	0	0
1340	4	5	9	2d 17:10:41.74000	0d 02:03:13.20000	0.00241179	0.00902579	0.00117441	3.8064	C	1	22/08/2020 09:24	39.5524		0	0	0	0	0	0	0	0	0	0	0	0	0	0
1341	4	5	9	2d 17:15:41.74000	0d 02:08:13.20000	0.00250965	0.00939865	0.00117449	3.8137	C	1	22/08/2020 09:29	39.4403		0	0	0	0	0	0	0	0	0	0	0	0	0	0
1342	4	5	9	2d 17:20:41.74000	0d 02:13:13.20000	0.00260752	0.00977227	0.00117449	3.8218	C	1	22/08/2020 09:34	39.4723		0	0	0	0	0	0	0	0	0	0	0	0	0	0
1343	4	5	9	2d 17:25:41.74000	0d 02:18:13.20000	0.00270538	0.0101467	0.00117441	3.8308	C	1	22/08/2020 09:39	39.4243		0	0	0	0	0	0	0	0	0	0	0	0	0	0
1344	4	5	9	2d 17:30:40.79000	0d 02:23:12.25000	0.00280294	0.0105209	0.00117426	3.8408	C	5	22/08/2020 09:44	39.5044		0	0	0	0	0	0	0	0	0	0	0	0	0	0
1345	4	5	9	2d 17:35:16.88000	0d 02:27:48.34000	0.002893	0.0108673	0.00117441	3.8509	C	5	22/08/2020 09:49	39.5204		0	0	0	0	0	0	0	0	0	0	0	0	0	0
1346	4	5	9	2d 17:39:28.83000	0d 02:32:00.29000	0.00297519	0.0111842	0.00117441	3.861	C	5	22/08/2020 09:53	39.5524		0	0	0	0	0	0	0	0	0	0	0	0	0	0
1347	4	5	9	2d 17:43:25.34000	0d 02:35:56.80000	0.00305235	0.0114825	0.00117433	3.8711	C	5	22/08/2020 09:57	39.5044		0	0	0	0	0	0	0	0	0	0	0	0	0	0
1348	4	5	9	2d 17:47:09.38000	0d 02:39:40.84000	0.00312543	0.0117658	0.00117441	3.8811	C	5	22/08/2020 10:01	39.5204		0	0	0	0	0	0	0	0	0	0	0	0	0	0
1349	4	5	9	2d 17:50:43.02000	0d 02:43:14.48000	0.00319512	0.0120366	0.00117449	3.8912	C	5	22/08/2020 10:04	39.3762		0	0	0	0	0	0	0	0	0	0	0	0	0	0
1350	4	5	9	2d 17:54:07.17000	0d 02:46:38.63000	0.00326172	0.0122961	0.00117464	3.9013	C	5	22/08/2020 10:08	39.3762		0	0	0	0	0	0	0	0	0	0	0	0	0	0
1351	4	5	9	2d 17:57:23.40000	0d 02:49:54.86000	0.00332573	0.0125461	0.00117433	3.9113	C	5	22/08/2020 10:11	39.3762		0	0	0	0	0	0	0	0	0	0	0	0	0	0
1352	4	5	9	2d 18:00:34.16000	0d 02:53:05.62000	0.00338796	0.0127898	0.00117449	3.9214	C	5	22/08/2020 10:14	39.4083		0	0	0	0	0	0	0	0	0	0	0	0	0	0
1353	4	5	9	2d 18:03:41.73000	0d 02:56:13.19000	0.00344915	0.0130301	0.00117433	3.9315	C	5	22/08/2020 10:17	39.5204		0	0	0	0	0	0	0	0	0	0	0	0	0	0
1354	4	5	9	2d 18:06:44.40000	0d 02:59:15.86000	0.00350874	0.0132647	0.00117449	3.9416	C	5	22/08/2020 10:20	39.5204		0	0	0	0	0	0	0	0	0	0	0	0	0	0
1355	4	5	9	2d 18:09:43.02000	0d 03:02:14.48000	0.00356701	0.0134946	0.00117464	3.9518	C	5	22/08/2020 10:23	39.4563		0	0	0	0	0	0	0	0	0	0	0	0	0	0
1356	4	5	9	2d 18:12:43.53000	0d 03:05:14.99000	0.0036259	0.0137276	0.00117441	3.9619	C	5	22/08/2020 10:26	39.5524		0	0	0	0	0	0	0	0	0	0	0	0	0	0
1357	4	5	9	2d 18:15:37.55000	0d 03:08:09.01000	0.00368266	0.0139528	0.00117426	3.9719	C	5	22/08/2020 10:29	39.4884		0	0	0	0	0	0	0	0	0	0	0	0	0	0
1358	4	5	9	2d 18:18:30.86000	0d 03:11:02.32000	0.0037392	0.0141776	0.00117433	3.982	C	5	22/08/2020 10:32	39.5204		0	0	0	0	0	0	0	0	0	0	0	0	0	0
1359	4	5	9	2d 18:21:24.04000	0d 03:13:55.50000	0.0037957	0.0144029	0.00117441	3.9921	C	5	22/08/2020 10:35	39.5524		0	0	0	0	0	0	0	0	0	0	0	0	0	0
1360	4	5	9	2d 18:24:13.02000	0d 03:16:44.48000	0.00385082	0.0146232	0.00117426	4.0021	C	5	22/08/2020 10:38	39.4083		0	0	0	0	0	0	0	0	0	0	0	0	0	0
1361	4	5	9	2d 18:27:05.14000	0d 03:19:36.60000	0.00390697	0.0148482	0.00117418	4.0122	C	5	22/08/2020 10:41	39.5364		0	0	0	0	0	0	0	0	0	0	0	0	0	0
1362	4	5	9	2d 18:29:52.90000	0d 03:22:24.36000	0.00396169	0.015068	0.00117449	4.0223	C	5	22/08/2020 10:43	39.5685		0	0	0	0	0	0	0	0	0	0	0	0	0	0
1363	4	5	9	2d 18:32:40.01000	0d 03:25:11.47000	0.00401621	0.0152876	0.00117456	4.0323	C	5	22/08/2020 10:46	39.4083		0	0	0	0	0	0	0	0	0	0	0	0	0	0
1364	4	5	9	2d 18:35:22.81000	0d 03:27:54.27000	0.00406932	0.015502	0.00117449	4.0427	C	5	22/08/2020 10:49	39.5044		0	0	0	0	0	0	0	0	0	0	0	0	0	0
1365	4	5	9	2d 18:38:10.38000	0d 03:30:41.84000	0.00412398	0.0157233	0.00117426	4.0528	C	5	22/08/2020 10:52	39.5364		0	0	0	0	0	0	0	0	0	0	0	0	0	0
1366	4	5	9	2d 18:40:51.80000	0d 03:33:23.26000	0.00417664	0.0159369	0.00117426	4.0629	C	5	22/08/2020 10:54	39.4884		0	0	0	0	0	0	0	0	0	0	0	0	0	0
1367	4	5	9	2d 18:43:32.18000	0d 03:36:03.64000	0.00422896	0.0161498	0.00117441	4.0731	C	5	22/08/2020 10:57	39.4884		0	0	0	0	0	0	0	0	0	0	0	0	0	0
1368	4	5	9	2d 18:46:12.56000	0d 03:38:44.02000	0.00428128	0.0163631	0.00117433	4.0832	C	5	22/08/2020 11:00	39.5204		0	0	0	0	0	0	0	0	0	0	0	0	0	0
1369	4	5	9	2d 18:48:45.54000	0d 03:41:17.00000	0.00433118	0.0165672	0.00117456	4.0932	C	5	22/08/2020 11:02	39.5364		0	0	0	0	0	0	0	0	0	0	0	0	0	0
1370	4	5	9	2d 18:51:18.84000	0d 03:43:50.30000	0.00438119	0.0167721	0.00117426	4.1033	C	5	22/08/2020 11:05	39.3922		0	0	0	0	0	0	0	0	0	0	0	0	0	0
1371	4	5	9	2d 18:53:49.19000	0d 03:46:20.65000	0.00443024	0.0169736	0.00117418	4.1134	C	5	22/08/2020 11:07	39.5204		0	0	0	0	0	0	0	0	0	0	0	0	0	0
1372	4	5	9	2d 18:56:17.39000	0d 03:48:48.85000	0.00447858	0.0171727	0.00117433	4.1234	C	5	22/08/2020 11:10	39.4243		0	0	0	0	0	0	0	0	0	0	0	0	0	0
1373	4	5	9	2d 18:58:46.10000	0d 03:51:17.56000	0.00452709	0.017373	0.00117449	4.1335	C	5	22/08/2020 11:12	39.5204		0	0	0	0	0	0	0	0	0	0	0	0	0	0
1374	4	5	9	2d 19:01:09.95000	0d 03:53:41.41000	0.00457402	0.0175672	0.00117449	4.1436	C	5	22/08/2020 11:15	39.4083		0	0	0	0	0	0	0	0	0	0	0	0	0	0
1375	4	5	9	2d 19:03:33.72000	0d 03:56:05.18000	0.00462092	0.0177618	0.00117441	4.1537	C	5	22/08/2020 11:17	39.5685		0	0	0	0	0	0	0	0	0	0	0	0	0	0
1376	4	5	9	2d 19:05:55.43000	0d 03:58:26.89000	0.00466715	0.017954	0.00117418	4.1637	C	5	22/08/2020 11:19	39.5524		0	0	0	0	0	0	0	0	0	0	0	0	0	0
1377	4	5	9	2d 19:08:15.66000	0d 04:00:47.12000	0.00471289	0.0181447	0.00117433	4.1738	C	5	22/08/2020 11:22	39.4083		0	0	0	0	0	0	0	0	0	0	0	0	0	0
1378	4	5	9	2d 19:10:36.06000	0d 04:03:07.52000	0.00475869	0.0183361	0.00117441	4.1839	C	5	22/08/2020 11:24	39.5044		0	0	0	0	0	0	0	0	0	0	0	0	0	0
1379	4	5	9	2d 19:12:55.53000	0d 04:05:26.99000	0.00480419	0.0185267	0.00117441	4.1939	C	5	22/08/2020 11:26	39.4563		0	0	0	0	0	0	0	0	0	0	0	0	0	0
1380	4	5	9	2d 19:14:15.72000	0d 04:06:47.18000	0.00483035	0.0186365	0.00117456	4.2	C	133	22/08/2020 11:28	39.5204		0	0	0	0	0	0	0	0	0	0	0	0	0	0
1381	4	5	10	2d 19:14:15.73000	0d 00:00:00.01000	0.00483035	0.0186365	0.00119715	4.2005	C	0	22/08/2020 11:28	39.5204		0	0	0	0	0	0	0	0	0	0	0	0	0	0
1382	4	5	10	2d 19:14:33.16000	0d 00:00:17.44000	0.00483594	0.01866	0.00109697	4.2004	C	4	22/08/2020 11:28	39.5364		0	0	0	0	0	0	0	0	0	0	0	0	0	0
1383	4	5	10	2d 19:14:48.78000	0d 00:00:33.06000	0.00484048	0.018679	0.00099687	4.2004	C	4	22/08/2020 11:28	39.5204		0	0	0	0	0	0	0	0	0	0	0	0	0	0
1384	4	5	10	2d 19:15:10.72000	0d 00:00:55.00000	0.00484624	0.0187032	0.0008967	4.2002	C	4	22/08/2020 11:29	39.5364		0	0	0	0	0	0	0	0	0	0	0	0	0	0
1385	4	5	10	2d 19:15:38.37000	0d 00:01:22.65000	0.00485272	0.0187304	0.0007966	4.2	C	4	22/08/2020 11:29	39.5524		0	0	0	0	0	0	0	0	0	0	0	0	0	0
1386	4	5	10	2d 19:16:11.46000	0d 00:01:55.74000	0.00485958	0.0187592	0.0006965	4.2	C	4	22/08/2020 11:30	39.5364		0	0	0	0	0	0	0	0	0	0	0	0	0	0
1387	4	5	10	2d 19:16:50.77000	0d 00:02:35.05000	0.00486661	0.0187888	0.0005964	4.2002	C	4	22/08/2020 11:30	39.4563		0	0	0	0	0	0	0	0	0	0	0	0	0	0
1388	4	5	10	2d 19:17:38.05000	0d 00:03:22.33000	0.00487376	0.0188188	0.0004963	4.2	C	4	22/08/2020 11:31	39.5204		0	0	0	0	0	0	0	0	0	0	0	0	0	0
1389	4	5	10	2d 19:18:37.43000	0d 00:04:21.71000	0.00488111	0.0188497	0.00039628	4.2	C	4	22/08/2020 11:32	39.4563		0	0	0	0	0	0	0	0	0	0	0	0	0	0
1390	4	5	10	2d 19:19:58.58000	0d 00:05:42.86000	0.00488886	0.0188822	0.00029625	4.2	C	4	22/08/2020 11:34	39.5204		0	0	0	0	0	0	0	0	0	0	0	0	0	0
1391	4	5	10	2d 19:22:00.02000	0d 00:07:44.30000	0.00489702	0.0189165	0.00019615	4.2	C	4	22/08/2020 11:36	39.4723		0	0	0	0	0	0	0	0	0	0	0	0	0	0
1392	4	5	10	2d 19:24:47.56000	0d 00:10:31.84000	0.0049041	0.0189462	0.00011742	4.1999	C	132	22/08/2020 11:38	39.4243		0	0	0	0	0	0	0	0	0	0	0	0	0	0
1393	4	5	11	2d 19:24:47.57000	0d 00:00:00.01000	0	0	0	4.1993	R	0	22/08/2020 11:38	39.4243		0	0	0	0	0	0	0	0	0	0	0	0	0	0
1394	4	5	11	2d 19:24:49.57000	0d 00:00:02.01000	0	0	0	4.1991	R	1	22/08/2020 11:38	39.4083		0	0	0	0	0	0	0	0	0	0	0	0	0	0
1395	4	5	11	2d 19:24:51.57000	0d 00:00:04.01000	0	0	0	4.199	R	1	22/08/2020 11:38	39.4083		0	0	0	0	0	0	0	0	0	0	0	0	0	0
1396	4	5	11	2d 19:24:53.57000	0d 00:00:06.01000	0	0	0	4.199	R	1	22/08/2020 11:38	39.4083		0	0	0	0	0	0	0	0	0	0	0	0	0	0
1397	4	5	11	2d 19:24:55.57000	0d 00:00:08.01000	0	0	0	4.1988	R	1	22/08/2020 11:38	39.4083		0	0	0	0	0	0	0	0	0	0	0	0	0	0
1398	4	5	11	2d 19:24:57.56000	0d 00:00:10.00000	0	0	0	4.1987	R	129	22/08/2020 11:39	39.4083		0	0	0	0	0	0	0	0	0	0	0	0	0	0
1399	4	5	12	2d 19:24:57.60000	0d 00:00:00.04000	0.00000001	0.00000005	0.00117571	4.1895	D	0	22/08/2020 11:39	39.4083		0	0	0	0	0	0	0	0	0	0	0	0	0	0
1400	4	5	12	2d 19:25:33.10000	0d 00:00:35.54000	0.00001159	0.0000485	0.00117426	4.1794	D	5	22/08/2020 11:39	39.4884		0	0	0	0	0	0	0	0	0	0	0	0	0	0
1401	4	5	12	2d 19:27:04.04000	0d 00:02:06.48000	0.00004126	0.00017233	0.00117449	4.1694	D	5	22/08/2020 11:41	39.4403		0	0	0	0	0	0	0	0	0	0	0	0	0	0
1402	4	5	12	2d 19:29:05.59000	0d 00:04:08.03000	0.00008091	0.00033745	0.00117456	4.1593	D	5	22/08/2020 11:43	39.5044		0	0	0	0	0	0	0	0	0	0	0	0	0	0
1403	4	5	12	2d 19:31:13.77000	0d 00:06:16.21000	0.00012273	0.00051117	0.00117441	4.1492	D	5	22/08/2020 11:45	39.4884		0	0	0	0	0	0	0	0	0	0	0	0	0	0
1404	4	5	12	2d 19:33:26.72000	0d 00:08:29.16000	0.0001661	0.00069091	0.00117456	4.139	D	5	22/08/2020 11:47	39.3762		0	0	0	0	0	0	0	0	0	0	0	0	0	0
1405	4	5	12	2d 19:35:41.64000	0d 00:10:44.08000	0.00021011	0.00087287	0.00117449	4.1289	D	5	22/08/2020 11:49	39.4884		0	0	0	0	0	0	0	0	0	0	0	0	0	0
1406	4	5	12	2d 19:37:56.35000	0d 00:12:58.79000	0.00025405	0.00105409	0.00117441	4.1189	D	5	22/08/2020 11:52	39.5204		0	0	0	0	0	0	0	0	0	0	0	0	0	0
1407	4	5	12	2d 19:40:13.04000	0d 00:15:15.48000	0.00029864	0.00123754	0.00117441	4.1088	D	5	22/08/2020 11:54	39.5364		0	0	0	0	0	0	0	0	0	0	0	0	0	0
1408	4	5	12	2d 19:42:33.38000	0d 00:17:35.82000	0.00034443	0.00142542	0.00117433	4.0987	D	5	22/08/2020 11:56	39.5044		0	0	0	0	0	0	0	0	0	0	0	0	0	0
1409	4	5	12	2d 19:44:55.70000	0d 00:19:58.14000	0.00039085	0.00161549	0.00117456	4.0887	D	5	22/08/2020 11:58	39.3922		0	0	0	0	0	0	0	0	0	0	0	0	0	0
1410	4	5	12	2d 19:47:19.68000	0d 00:22:22.12000	0.00043782	0.00180729	0.00117433	4.0786	D	5	22/08/2020 12:01	39.4563		0	0	0	0	0	0	0	0	0	0	0	0	0	0
1411	4	5	12	2d 19:49:44.01000	0d 00:24:46.45000	0.0004849	0.0019991	0.00117449	4.0685	D	5	22/08/2020 12:03	39.5685		0	0	0	0	0	0	0	0	0	0	0	0	0	0
1412	4	5	12	2d 19:52:12.06000	0d 00:27:14.50000	0.0005332	0.00219536	0.00117433	4.0584	D	5	22/08/2020 12:06	39.4563		0	0	0	0	0	0	0	0	0	0	0	0	0	0
1413	4	5	12	2d 19:54:44.29000	0d 00:29:46.73000	0.00058286	0.00239666	0.00117441	4.0482	D	5	22/08/2020 12:08	39.5204		0	0	0	0	0	0	0	0	0	0	0	0	0	0
1414	4	5	12	2d 19:57:19.64000	0d 00:32:22.08000	0.00063354	0.00260156	0.00117441	4.038	D	5	22/08/2020 12:11	39.5364		0	0	0	0	0	0	0	0	0	0	0	0	0	0
1415	4	5	12	2d 19:59:54.54000	0d 00:34:56.98000	0.00068407	0.00280536	0.00117449	4.0279	D	5	22/08/2020 12:13	39.5524		0	0	0	0	0	0	0	0	0	0	0	0	0	0
1416	4	5	12	2d 20:02:32.28000	0d 00:37:34.72000	0.00073553	0.00301237	0.00117426	4.0179	D	5	22/08/2020 12:16	39.4723		0	0	0	0	0	0	0	0	0	0	0	0	0	0
1417	4	5	12	2d 20:05:10.63000	0d 00:40:13.07000	0.00078718	0.00321967	0.00117433	4.0078	D	5	22/08/2020 12:19	39.5364		0	0	0	0	0	0	0	0	0	0	0	0	0	0
1418	4	5	12	2d 20:07:51.42000	0d 00:42:53.86000	0.00083964	0.00342963	0.00117449	3.9974	D	5	22/08/2020 12:21	39.5364		0	0	0	0	0	0	0	0	0	0	0	0	0	0
1419	4	5	12	2d 20:10:40.47000	0d 00:45:42.91000	0.00089478	0.00364981	0.00117441	3.9872	D	5	22/08/2020 12:24	39.4243		0	0	0	0	0	0	0	0	0	0	0	0	0	0
1420	4	5	12	2d 20:13:26.72000	0d 00:48:29.16000	0.00094902	0.00386578	0.00117449	3.9771	D	5	22/08/2020 12:27	39.5364		0	0	0	0	0	0	0	0	0	0	0	0	0	0
1421	4	5	12	2d 20:16:12.34000	0d 00:51:14.78000	0.00100304	0.00408039	0.00117433	3.967	D	5	22/08/2020 12:30	39.5044		0	0	0	0	0	0	0	0	0	0	0	0	0	0
1422	4	5	12	2d 20:18:58.68000	0d 00:54:01.12000	0.00105731	0.00429539	0.00117441	3.957	D	5	22/08/2020 12:33	39.4243		0	0	0	0	0	0	0	0	0	0	0	0	0	0
1423	4	5	12	2d 20:21:45.76000	0d 00:56:48.20000	0.00111181	0.00451079	0.00117441	3.9467	D	5	22/08/2020 12:35	39.5364		0	0	0	0	0	0	0	0	0	0	0	0	0	0
1424	4	5	12	2d 20:24:39.37000	0d 00:59:41.81000	0.00116845	0.00473404	0.00117456	3.9367	D	5	22/08/2020 12:38	39.5364		0	0	0	0	0	0	0	0	0	0	0	0	0	0
1425	4	5	12	2d 20:27:29.32000	0d 01:02:31.76000	0.00122389	0.00495202	0.00117449	3.9266	D	5	22/08/2020 12:41	39.4403		0	0	0	0	0	0	0	0	0	0	0	0	0	0
1426	4	5	12	2d 20:30:21.74000	0d 01:05:24.18000	0.00128013	0.0051726	0.00117449	3.9165	D	5	22/08/2020 12:44	39.5364		0	0	0	0	0	0	0	0	0	0	0	0	0	0
1427	4	5	12	2d 20:33:16.69000	0d 01:08:19.13000	0.0013372	0.00539584	0.00117456	3.9065	D	5	22/08/2020 12:47	39.5204		0	0	0	0	0	0	0	0	0	0	0	0	0	0
1428	4	5	12	2d 20:36:13.98000	0d 01:11:16.42000	0.00139504	0.00562149	0.00117411	3.8964	D	5	22/08/2020 12:50	39.4884		0	0	0	0	0	0	0	0	0	0	0	0	0	0
1429	4	5	12	2d 20:39:16.11000	0d 01:14:18.55000	0.00145445	0.00585269	0.00117433	3.8863	D	5	22/08/2020 12:53	39.5685		0	0	0	0	0	0	0	0	0	0	0	0	0	0
1430	4	5	12	2d 20:42:18.67000	0d 01:17:21.11000	0.00151401	0.00608384	0.00117418	3.8762	D	5	22/08/2020 12:56	39.4563		0	0	0	0	0	0	0	0	0	0	0	0	0	0
1431	4	5	12	2d 20:45:26.34000	0d 01:20:28.78000	0.00157523	0.00632085	0.00117456	3.8662	D	5	22/08/2020 12:59	39.4884		0	0	0	0	0	0	0	0	0	0	0	0	0	0
1432	4	5	12	2d 20:48:39.37000	0d 01:23:41.81000	0.0016382	0.006564	0.00117441	3.8561	D	5	22/08/2020 13:02	39.5685		0	0	0	0	0	0	0	0	0	0	0	0	0	0
1433	4	5	12	2d 20:52:02.40000	0d 01:27:04.84000	0.00170443	0.00681907	0.00117433	3.8459	D	5	22/08/2020 13:06	39.5685		0	0	0	0	0	0	0	0	0	0	0	0	0	0
1434	4	5	12	2d 20:55:35.42000	0d 01:30:37.86000	0.00177392	0.00708598	0.00117449	3.8358	D	5	22/08/2020 13:09	39.5204		0	0	0	0	0	0	0	0	0	0	0	0	0	0
1435	4	5	12	2d 20:59:13.05000	0d 01:34:15.49000	0.00184492	0.00735796	0.00117433	3.8257	D	5	22/08/2020 13:13	39.5204		0	0	0	0	0	0	0	0	0	0	0	0	0	0
1436	4	5	12	2d 21:03:07.52000	0d 01:38:09.96000	0.0019214	0.0076502	0.00117441	3.8157	D	5	22/08/2020 13:17	39.4563		0	0	0	0	0	0	0	0	0	0	0	0	0	0
1437	4	5	12	2d 21:07:11.61000	0d 01:42:14.05000	0.00200103	0.00795364	0.00117441	3.8056	D	5	22/08/2020 13:21	39.5204		0	0	0	0	0	0	0	0	0	0	0	0	0	0
1438	4	5	12	2d 21:11:42.08000	0d 01:46:44.52000	0.00208926	0.00828898	0.00117433	3.7955	D	5	22/08/2020 13:25	39.4884		0	0	0	0	0	0	0	0	0	0	0	0	0	0
1439	4	5	12	2d 21:16:34.69000	0d 01:51:37.13000	0.00218472	0.00865081	0.00117449	3.7855	D	5	22/08/2020 13:30	39.5364		0	0	0	0	0	0	0	0	0	0	0	0	0	0
1440	4	5	12	2d 21:21:34.69000	0d 01:56:37.13000	0.00228258	0.00902082	0.00117433	3.776	D	1	22/08/2020 13:35	39.4723		0	0	0	0	0	0	0	0	0	0	0	0	0	0
1441	4	5	12	2d 21:26:34.69000	0d 02:01:37.13000	0.00238045	0.00938995	0.00117426	3.7675	D	1	22/08/2020 13:40	39.4884		0	0	0	0	0	0	0	0	0	0	0	0	0	0
1442	4	5	12	2d 21:31:34.69000	0d 02:06:37.13000	0.00247831	0.00975826	0.00117433	3.7595	D	1	22/08/2020 13:45	39.4723		0	0	0	0	0	0	0	0	0	0	0	0	0	0
1443	4	5	12	2d 21:36:34.69000	0d 02:11:37.13000	0.00257618	0.0101258	0.00117433	3.7522	D	1	22/08/2020 13:50	39.4723		0	0	0	0	0	0	0	0	0	0	0	0	0	0
1444	4	5	12	2d 21:41:34.69000	0d 02:16:37.13000	0.00267404	0.0104927	0.00117441	3.7452	D	1	22/08/2020 13:55	39.5685		0	0	0	0	0	0	0	0	0	0	0	0	0	0
1445	4	5	12	2d 21:46:34.69000	0d 02:21:37.13000	0.00277191	0.0108589	0.00117433	3.7386	D	1	22/08/2020 14:00	39.4403		0	0	0	0	0	0	0	0	0	0	0	0	0	0
1446	4	5	12	2d 21:51:34.69000	0d 02:26:37.13000	0.00286977	0.0112245	0.00117441	3.7322	D	1	22/08/2020 14:05	39.4403		0	0	0	0	0	0	0	0	0	0	0	0	0	0
1447	4	5	12	2d 21:56:34.69000	0d 02:31:37.13000	0.00296764	0.0115894	0.00117433	3.7259	D	1	22/08/2020 14:10	39.4083		0	0	0	0	0	0	0	0	0	0	0	0	0	0
1448	4	5	12	2d 22:01:34.69000	0d 02:36:37.13000	0.0030655	0.0119538	0.00117433	3.72	D	1	22/08/2020 14:15	39.4243		0	0	0	0	0	0	0	0	0	0	0	0	0	0
1449	4	5	12	2d 22:06:34.69000	0d 02:41:37.13000	0.00316337	0.0123175	0.00117433	3.7139	D	1	22/08/2020 14:20	39.5204		0	0	0	0	0	0	0	0	0	0	0	0	0	0
1450	4	5	12	2d 22:11:34.69000	0d 02:46:37.13000	0.00326123	0.0126807	0.00117441	3.7076	D	1	22/08/2020 14:25	39.4083		0	0	0	0	0	0	0	0	0	0	0	0	0	0
1451	4	5	12	2d 22:16:34.69000	0d 02:51:37.13000	0.0033591	0.0130432	0.00117433	3.7011	D	1	22/08/2020 14:30	39.4083		0	0	0	0	0	0	0	0	0	0	0	0	0	0
1452	4	5	12	2d 22:21:34.69000	0d 02:56:37.13000	0.00345696	0.0134051	0.00117472	3.6948	D	1	22/08/2020 14:35	39.3762		0	0	0	0	0	0	0	0	0	0	0	0	0	0
1453	4	5	12	2d 22:26:34.69000	0d 03:01:37.13000	0.00355483	0.0137664	0.00117433	3.688	D	1	22/08/2020 14:40	39.5044		0	0	0	0	0	0	0	0	0	0	0	0	0	0
1454	4	5	12	2d 22:31:34.69000	0d 03:06:37.13000	0.00365269	0.0141269	0.00117441	3.6806	D	1	22/08/2020 14:45	39.5364		0	0	0	0	0	0	0	0	0	0	0	0	0	0
1455	4	5	12	2d 22:36:34.69000	0d 03:11:37.13000	0.00375056	0.0144868	0.00117441	3.6728	D	1	22/08/2020 14:50	39.4563		0	0	0	0	0	0	0	0	0	0	0	0	0	0
1456	4	5	12	2d 22:41:34.69000	0d 03:16:37.13000	0.00384842	0.0148458	0.00117441	3.6643	D	1	22/08/2020 14:55	39.5044		0	0	0	0	0	0	0	0	0	0	0	0	0	0
1457	4	5	12	2d 22:46:34.69000	0d 03:21:37.13000	0.00394629	0.015204	0.00117433	3.6553	D	1	22/08/2020 15:00	39.5204		0	0	0	0	0	0	0	0	0	0	0	0	0	0
1458	4	5	12	2d 22:51:16.49000	0d 03:26:18.93000	0.00403821	0.0155396	0.00117449	3.6451	D	5	22/08/2020 15:05	39.5044		0	0	0	0	0	0	0	0	0	0	0	0	0	0
1459	4	5	12	2d 22:55:15.81000	0d 03:30:18.25000	0.00411628	0.0158238	0.00117426	3.635	D	5	22/08/2020 15:09	39.3762		0	0	0	0	0	0	0	0	0	0	0	0	0	0
1460	4	5	12	2d 22:58:32.30000	0d 03:33:34.74000	0.00418038	0.0160565	0.00117449	3.6249	D	5	22/08/2020 15:12	39.4083		0	0	0	0	0	0	0	0	0	0	0	0	0	0
1461	4	5	12	2d 23:01:12.27000	0d 03:36:14.71000	0.00423257	0.0162455	0.00117441	3.6149	D	5	22/08/2020 15:15	39.5524		0	0	0	0	0	0	0	0	0	0	0	0	0	0
1462	4	5	12	2d 23:03:28.00000	0d 03:38:30.44000	0.00427685	0.0164053	0.00117456	3.6048	D	5	22/08/2020 15:17	39.4563		0	0	0	0	0	0	0	0	0	0	0	0	0	0
1463	4	5	12	2d 23:05:19.43000	0d 03:40:21.87000	0.0043132	0.0165362	0.00117433	3.5947	D	5	22/08/2020 15:19	39.3762		0	0	0	0	0	0	0	0	0	0	0	0	0	0
1464	4	5	12	2d 23:06:51.92000	0d 03:41:54.36000	0.00434337	0.0166445	0.00117441	3.5846	D	5	22/08/2020 15:20	39.4083		0	0	0	0	0	0	0	0	0	0	0	0	0	0
1465	4	5	12	2d 23:08:11.13000	0d 03:43:13.57000	0.00436921	0.016737	0.00117418	3.5746	D	5	22/08/2020 15:22	39.5204		0	0	0	0	0	0	0	0	0	0	0	0	0	0
1466	4	5	12	2d 23:09:21.20000	0d 03:44:23.64000	0.00439207	0.0168186	0.00117411	3.5644	D	5	22/08/2020 15:23	39.5685		0	0	0	0	0	0	0	0	0	0	0	0	0	0
1467	4	5	12	2d 23:10:22.17000	0d 03:45:24.61000	0.00441195	0.0168894	0.00117441	3.5543	D	5	22/08/2020 15:24	39.4403		0	0	0	0	0	0	0	0	0	0	0	0	0	0
1468	4	5	12	2d 23:11:14.98000	0d 03:46:17.42000	0.00442918	0.0169505	0.00117441	3.5442	D	5	22/08/2020 15:25	39.5524		0	0	0	0	0	0	0	0	0	0	0	0	0	0
1469	4	5	12	2d 23:12:01.18000	0d 03:47:03.62000	0.00444425	0.0170039	0.00117426	3.5341	D	5	22/08/2020 15:26	39.4403		0	0	0	0	0	0	0	0	0	0	0	0	0	0
1470	4	5	12	2d 23:12:42.68000	0d 03:47:45.12000	0.00445779	0.0170517	0.00117433	3.5241	D	5	22/08/2020 15:26	39.5044		0	0	0	0	0	0	0	0	0	0	0	0	0	0
1471	4	5	12	2d 23:13:19.41000	0d 03:48:21.85000	0.00446977	0.0170938	0.00117441	3.514	D	5	22/08/2020 15:27	39.5685		0	0	0	0	0	0	0	0	0	0	0	0	0	0
1472	4	5	12	2d 23:13:53.55000	0d 03:48:55.99000	0.00448091	0.0171329	0.00117433	3.5039	D	5	22/08/2020 15:27	39.4243		0	0	0	0	0	0	0	0	0	0	0	0	0	0
1473	4	5	12	2d 23:14:25.88000	0d 03:49:28.32000	0.00449146	0.0171698	0.00117433	3.4939	D	5	22/08/2020 15:28	39.5044		0	0	0	0	0	0	0	0	0	0	0	0	0	0
1474	4	5	12	2d 23:14:59.57000	0d 03:50:02.01000	0.00450245	0.0172081	0.00117433	3.4836	D	5	22/08/2020 15:29	39.5364		0	0	0	0	0	0	0	0	0	0	0	0	0	0
1475	4	5	12	2d 23:15:37.28000	0d 03:50:39.72000	0.00451475	0.0172509	0.00117433	3.4736	D	5	22/08/2020 15:29	39.4243		0	0	0	0	0	0	0	0	0	0	0	0	0	0
1476	4	5	12	2d 23:16:17.78000	0d 03:51:20.22000	0.00452796	0.0172968	0.00117464	3.4633	D	5	22/08/2020 15:30	39.5204		0	0	0	0	0	0	0	0	0	0	0	0	0	0
1477	4	5	12	2d 23:17:06.51000	0d 03:52:08.95000	0.00454386	0.0173517	0.00117449	3.4533	D	5	22/08/2020 15:31	39.5524		0	0	0	0	0	0	0	0	0	0	0	0	0	0
1478	4	5	12	2d 23:18:04.86000	0d 03:53:07.30000	0.00456289	0.0174174	0.00117449	3.4432	D	5	22/08/2020 15:32	39.5845		0	0	0	0	0	0	0	0	0	0	0	0	0	0
1479	4	5	12	2d 23:19:20.71000	0d 03:54:23.15000	0.00458764	0.0175024	0.00117426	3.433	D	5	22/08/2020 15:33	39.5044		0	0	0	0	0	0	0	0	0	0	0	0	0	0
1480	4	5	12	2d 23:20:34.52000	0d 03:55:36.96000	0.00461171	0.017585	0.00117433	3.4228	D	5	22/08/2020 15:34	39.4243		0	0	0	0	0	0	0	0	0	0	0	0	0	0
1481	4	5	12	2d 23:21:53.69000	0d 03:56:56.13000	0.00463754	0.0176733	0.00117441	3.4127	D	5	22/08/2020 15:35	39.5524		0	0	0	0	0	0	0	0	0	0	0	0	0	0
1482	4	5	12	2d 23:23:19.14000	0d 03:58:21.58000	0.00466542	0.0177682	0.00117441	3.4026	D	5	22/08/2020 15:37	39.5524		0	0	0	0	0	0	0	0	0	0	0	0	0	0
1483	4	5	12	2d 23:24:35.34000	0d 03:59:37.78000	0.00469027	0.0178527	0.00117433	3.3925	D	5	22/08/2020 15:38	39.4884		0	0	0	0	0	0	0	0	0	0	0	0	0	0
1484	4	5	12	2d 23:25:40.92000	0d 04:00:43.36000	0.00471167	0.0179252	0.00117449	3.3825	D	5	22/08/2020 15:39	39.5524		0	0	0	0	0	0	0	0	0	0	0	0	0	0
1485	4	5	12	2d 23:26:33.42000	0d 04:01:35.86000	0.00472879	0.017983	0.00117441	3.3724	D	5	22/08/2020 15:40	39.5845		0	0	0	0	0	0	0	0	0	0	0	0	0	0
1486	4	5	12	2d 23:27:26.57000	0d 04:02:29.01000	0.00474613	0.0180414	0.00117433	3.3623	D	5	22/08/2020 15:41	39.4403		0	0	0	0	0	0	0	0	0	0	0	0	0	0
1487	4	5	12	2d 23:28:02.96000	0d 04:03:05.40000	0.004758	0.0180813	0.00117441	3.3521	D	5	22/08/2020 15:42	39.5364		0	0	0	0	0	0	0	0	0	0	0	0	0	0
1488	4	5	12	2d 23:28:35.76000	0d 04:03:38.20000	0.0047687	0.0181171	0.00117441	3.3419	D	5	22/08/2020 15:42	39.5685		0	0	0	0	0	0	0	0	0	0	0	0	0	0
1489	4	5	12	2d 23:29:07.44000	0d 04:04:09.88000	0.00477904	0.0181516	0.00117426	3.3317	D	5	22/08/2020 15:43	39.4403		0	0	0	0	0	0	0	0	0	0	0	0	0	0
1490	4	5	12	2d 23:29:32.57000	0d 04:04:35.01000	0.00478723	0.0181789	0.00117426	3.3214	D	5	22/08/2020 15:43	39.5044		0	0	0	0	0	0	0	0	0	0	0	0	0	0
1491	4	5	12	2d 23:29:56.11000	0d 04:04:58.55000	0.00479491	0.0182043	0.00117441	3.3114	D	5	22/08/2020 15:43	39.5204		0	0	0	0	0	0	0	0	0	0	0	0	0	0
1492	4	5	12	2d 23:30:17.16000	0d 04:05:19.60000	0.00480178	0.018227	0.00117433	3.3013	D	5	22/08/2020 15:44	39.5524		0	0	0	0	0	0	0	0	0	0	0	0	0	0
1493	4	5	12	2d 23:30:36.02000	0d 04:05:38.46000	0.00480793	0.0182473	0.00117456	3.2911	D	5	22/08/2020 15:44	39.4083		0	0	0	0	0	0	0	0	0	0	0	0	0	0
1494	4	5	12	2d 23:30:52.96000	0d 04:05:55.40000	0.00481346	0.0182655	0.00117433	3.281	D	5	22/08/2020 15:44	39.4243		0	0	0	0	0	0	0	0	0	0	0	0	0	0
1495	4	5	12	2d 23:31:08.72000	0d 04:06:11.16000	0.0048186	0.0182823	0.00117456	3.2709	D	5	22/08/2020 15:45	39.4884		0	0	0	0	0	0	0	0	0	0	0	0	0	0
1496	4	5	12	2d 23:31:23.37000	0d 04:06:25.81000	0.00482338	0.0182979	0.00117441	3.2607	D	5	22/08/2020 15:45	39.5044		0	0	0	0	0	0	0	0	0	0	0	0	0	0
1497	4	5	12	2d 23:31:36.96000	0d 04:06:39.40000	0.00482781	0.0183124	0.00117441	3.2503	D	5	22/08/2020 15:45	39.5204		0	0	0	0	0	0	0	0	0	0	0	0	0	0
1498	4	5	12	2d 23:31:49.18000	0d 04:06:51.62000	0.0048318	0.0183253	0.00117433	3.2403	D	5	22/08/2020 15:45	39.5204		0	0	0	0	0	0	0	0	0	0	0	0	0	0
1499	4	5	12	2d 23:31:59.72000	0d 04:07:02.16000	0.00483524	0.0183364	0.00117456	3.23	D	5	22/08/2020 15:46	39.5364		0	0	0	0	0	0	0	0	0	0	0	0	0	0
1500	4	5	12	2d 23:32:09.59000	0d 04:07:12.03000	0.00483846	0.0183468	0.00117449	3.2198	D	5	22/08/2020 15:46	39.4083		0	0	0	0	0	0	0	0	0	0	0	0	0	0
1501	4	5	12	2d 23:32:18.66000	0d 04:07:21.10000	0.00484142	0.0183563	0.00117426	3.2094	D	5	22/08/2020 15:46	39.3762		0	0	0	0	0	0	0	0	0	0	0	0	0	0
1502	4	5	12	2d 23:32:27.50000	0d 04:07:29.94000	0.0048443	0.0183656	0.00117426	3.1992	D	5	22/08/2020 15:46	39.4083		0	0	0	0	0	0	0	0	0	0	0	0	0	0
1503	4	5	12	2d 23:32:35.55000	0d 04:07:37.99000	0.00484693	0.0183739	0.00117433	3.1888	D	5	22/08/2020 15:46	39.4243		0	0	0	0	0	0	0	0	0	0	0	0	0	0
1504	4	5	12	2d 23:32:43.46000	0d 04:07:45.90000	0.00484951	0.0183822	0.00117441	3.1786	D	5	22/08/2020 15:46	39.4563		0	0	0	0	0	0	0	0	0	0	0	0	0	0
1505	4	5	12	2d 23:32:50.78000	0d 04:07:53.22000	0.00485189	0.0183897	0.00117449	3.1685	D	5	22/08/2020 15:46	39.4884		0	0	0	0	0	0	0	0	0	0	0	0	0	0
1506	4	5	12	2d 23:32:57.72000	0d 04:08:00.16000	0.00485416	0.0183969	0.00117449	3.1583	D	5	22/08/2020 15:47	39.4884		0	0	0	0	0	0	0	0	0	0	0	0	0	0
1507	4	5	12	2d 23:33:04.16000	0d 04:08:06.60000	0.00485626	0.0184035	0.00117441	3.1481	D	5	22/08/2020 15:47	39.4884		0	0	0	0	0	0	0	0	0	0	0	0	0	0
1508	4	5	12	2d 23:33:10.29000	0d 04:08:12.73000	0.00485826	0.0184098	0.00117464	3.138	D	5	22/08/2020 15:47	39.5044		0	0	0	0	0	0	0	0	0	0	0	0	0	0
1509	4	5	12	2d 23:33:15.96000	0d 04:08:18.40000	0.00486011	0.0184156	0.00117456	3.1279	D	5	22/08/2020 15:47	39.5204		0	0	0	0	0	0	0	0	0	0	0	0	0	0
1510	4	5	12	2d 23:33:21.55000	0d 04:08:23.99000	0.00486193	0.0184213	0.00117433	3.1177	D	5	22/08/2020 15:47	39.5364		0	0	0	0	0	0	0	0	0	0	0	0	0	0
1511	4	5	12	2d 23:33:27.02000	0d 04:08:29.46000	0.00486372	0.0184269	0.00117441	3.1075	D	5	22/08/2020 15:47	39.5204		0	0	0	0	0	0	0	0	0	0	0	0	0	0
1512	4	5	12	2d 23:33:32.06000	0d 04:08:34.50000	0.00486536	0.018432	0.00117426	3.0974	D	5	22/08/2020 15:47	39.5204		0	0	0	0	0	0	0	0	0	0	0	0	0	0
1513	4	5	12	2d 23:33:37.11000	0d 04:08:39.55000	0.00486701	0.0184371	0.00117441	3.0874	D	5	22/08/2020 15:47	39.5204		0	0	0	0	0	0	0	0	0	0	0	0	0	0
1514	4	5	12	2d 23:33:41.87000	0d 04:08:44.31000	0.00486856	0.0184418	0.00117433	3.077	D	5	22/08/2020 15:47	39.5364		0	0	0	0	0	0	0	0	0	0	0	0	0	0
1515	4	5	12	2d 23:33:46.42000	0d 04:08:48.86000	0.00487004	0.0184464	0.00117441	3.0668	D	5	22/08/2020 15:47	39.5364		0	0	0	0	0	0	0	0	0	0	0	0	0	0
1516	4	5	12	2d 23:33:50.80000	0d 04:08:53.24000	0.00487147	0.0184508	0.00117418	3.0565	D	5	22/08/2020 15:47	39.5524		0	0	0	0	0	0	0	0	0	0	0	0	0	0
1517	4	5	12	2d 23:33:55.02000	0d 04:08:57.46000	0.00487285	0.018455	0.00117449	3.0463	D	5	22/08/2020 15:47	39.5364		0	0	0	0	0	0	0	0	0	0	0	0	0	0
1518	4	5	12	2d 23:33:58.97000	0d 04:09:01.41000	0.00487414	0.0184589	0.00117411	3.0362	D	5	22/08/2020 15:48	39.5364		0	0	0	0	0	0	0	0	0	0	0	0	0	0
1519	4	5	12	2d 23:34:02.81000	0d 04:09:05.25000	0.00487539	0.0184627	0.00117449	3.0262	D	5	22/08/2020 15:48	39.5364		0	0	0	0	0	0	0	0	0	0	0	0	0	0
1520	4	5	12	2d 23:34:06.65000	0d 04:09:09.09000	0.00487664	0.0184665	0.00117433	3.0159	D	5	22/08/2020 15:48	39.5364		0	0	0	0	0	0	0	0	0	0	0	0	0	0
1521	4	5	12	2d 23:34:10.49000	0d 04:09:12.93000	0.0048779	0.0184702	0.00117433	3.0054	D	5	22/08/2020 15:48	39.5524		0	0	0	0	0	0	0	0	0	0	0	0	0	0
1522	4	5	12	2d 23:34:14.14000	0d 04:09:16.58000	0.00487909	0.0184738	0.00117449	2.9953	D	5	22/08/2020 15:48	39.5685		0	0	0	0	0	0	0	0	0	0	0	0	0	0
1523	4	5	12	2d 23:34:17.40000	0d 04:09:19.84000	0.00488015	0.018477	0.00117449	2.985	D	5	22/08/2020 15:48	39.5685		0	0	0	0	0	0	0	0	0	0	0	0	0	0
1524	4	5	12	2d 23:34:20.71000	0d 04:09:23.15000	0.00488123	0.0184802	0.00117426	2.9747	D	5	22/08/2020 15:48	39.5524		0	0	0	0	0	0	0	0	0	0	0	0	0	0
1525	4	5	12	2d 23:34:23.92000	0d 04:09:26.36000	0.00488228	0.0184833	0.00117426	2.9647	D	5	22/08/2020 15:48	39.5524		0	0	0	0	0	0	0	0	0	0	0	0	0	0
1526	4	5	12	2d 23:34:27.14000	0d 04:09:29.58000	0.00488333	0.0184864	0.00117456	2.954	D	5	22/08/2020 15:48	39.5524		0	0	0	0	0	0	0	0	0	0	0	0	0	0
1527	4	5	12	2d 23:34:30.32000	0d 04:09:32.76000	0.00488437	0.0184895	0.00117433	2.9435	D	5	22/08/2020 15:48	39.5524		0	0	0	0	0	0	0	0	0	0	0	0	0	0
1528	4	5	12	2d 23:34:33.36000	0d 04:09:35.80000	0.00488536	0.0184924	0.00117441	2.9332	D	5	22/08/2020 15:48	39.5524		0	0	0	0	0	0	0	0	0	0	0	0	0	0
1529	4	5	12	2d 23:34:36.17000	0d 04:09:38.61000	0.00488627	0.0184951	0.00117418	2.923	D	5	22/08/2020 15:48	39.5524		0	0	0	0	0	0	0	0	0	0	0	0	0	0
1530	4	5	12	2d 23:34:38.96000	0d 04:09:41.40000	0.00488718	0.0184978	0.00117441	2.9128	D	5	22/08/2020 15:48	39.5524		0	0	0	0	0	0	0	0	0	0	0	0	0	0
1531	4	5	12	2d 23:34:41.62000	0d 04:09:44.06000	0.00488805	0.0185003	0.00117449	2.9024	D	5	22/08/2020 15:48	39.5524		0	0	0	0	0	0	0	0	0	0	0	0	0	0
1532	4	5	12	2d 23:34:44.31000	0d 04:09:46.75000	0.00488893	0.0185028	0.00117426	2.8922	D	5	22/08/2020 15:48	39.5524		0	0	0	0	0	0	0	0	0	0	0	0	0	0
1533	4	5	12	2d 23:34:46.89000	0d 04:09:49.33000	0.00488977	0.0185052	0.00117418	2.882	D	5	22/08/2020 15:48	39.5524		0	0	0	0	0	0	0	0	0	0	0	0	0	0
1534	4	5	12	2d 23:34:49.47000	0d 04:09:51.91000	0.00489061	0.0185077	0.00117433	2.8716	D	5	22/08/2020 15:48	39.5524		0	0	0	0	0	0	0	0	0	0	0	0	0	0
1535	4	5	12	2d 23:34:51.94000	0d 04:09:54.38000	0.00489142	0.01851	0.00117426	2.8614	D	5	22/08/2020 15:48	39.5524		0	0	0	0	0	0	0	0	0	0	0	0	0	0
1536	4	5	12	2d 23:34:54.29000	0d 04:09:56.73000	0.00489218	0.0185122	0.00117441	2.851	D	5	22/08/2020 15:48	39.5685		0	0	0	0	0	0	0	0	0	0	0	0	0	0
1537	4	5	12	2d 23:34:56.66000	0d 04:09:59.10000	0.00489296	0.0185144	0.00117433	2.8405	D	5	22/08/2020 15:49	39.5524		0	0	0	0	0	0	0	0	0	0	0	0	0	0
1538	4	5	12	2d 23:34:58.97000	0d 04:10:01.41000	0.00489371	0.0185165	0.00117418	2.8301	D	5	22/08/2020 15:49	39.5524		0	0	0	0	0	0	0	0	0	0	0	0	0	0
1539	4	5	12	2d 23:35:01.24000	0d 04:10:03.68000	0.00489445	0.0185186	0.00117426	2.8196	D	5	22/08/2020 15:49	39.5524		0	0	0	0	0	0	0	0	0	0	0	0	0	0
1540	4	5	12	2d 23:35:03.47000	0d 04:10:05.91000	0.00489518	0.0185206	0.00117433	2.8092	D	5	22/08/2020 15:49	39.5364		0	0	0	0	0	0	0	0	0	0	0	0	0	0
1541	4	5	12	2d 23:35:05.66000	0d 04:10:08.10000	0.00489589	0.0185226	0.00117433	2.7987	D	5	22/08/2020 15:49	39.5524		0	0	0	0	0	0	0	0	0	0	0	0	0	0
1542	4	5	12	2d 23:35:07.76000	0d 04:10:10.20000	0.00489658	0.0185246	0.00117441	2.7883	D	5	22/08/2020 15:49	39.5524		0	0	0	0	0	0	0	0	0	0	0	0	0	0
1543	4	5	12	2d 23:35:09.91000	0d 04:10:12.35000	0.00489728	0.0185265	0.00117426	2.7778	D	5	22/08/2020 15:49	39.5685		0	0	0	0	0	0	0	0	0	0	0	0	0	0
1544	4	5	12	2d 23:35:11.95000	0d 04:10:14.39000	0.00489795	0.0185284	0.00117426	2.7675	D	5	22/08/2020 15:49	39.5685		0	0	0	0	0	0	0	0	0	0	0	0	0	0
1545	4	5	12	2d 23:35:13.93000	0d 04:10:16.37000	0.00489859	0.0185301	0.00117433	2.757	D	5	22/08/2020 15:49	39.5845		0	0	0	0	0	0	0	0	0	0	0	0	0	0
1546	4	5	12	2d 23:35:15.87000	0d 04:10:18.31000	0.00489922	0.0185319	0.00117411	2.7465	D	5	22/08/2020 15:49	39.5685		0	0	0	0	0	0	0	0	0	0	0	0	0	0
1547	4	5	12	2d 23:35:17.79000	0d 04:10:20.23000	0.00489985	0.0185336	0.00117441	2.7361	D	5	22/08/2020 15:49	39.5685		0	0	0	0	0	0	0	0	0	0	0	0	0	0
1548	4	5	12	2d 23:35:19.66000	0d 04:10:22.10000	0.00490046	0.0185353	0.00117441	2.7257	D	5	22/08/2020 15:49	39.5685		0	0	0	0	0	0	0	0	0	0	0	0	0	0
1549	4	5	12	2d 23:35:21.50000	0d 04:10:23.94000	0.00490106	0.0185369	0.00117433	2.7152	D	5	22/08/2020 15:49	39.5685		0	0	0	0	0	0	0	0	0	0	0	0	0	0
1550	4	5	12	2d 23:35:23.32000	0d 04:10:25.76000	0.00490166	0.0185385	0.00117426	2.7048	D	5	22/08/2020 15:49	39.5364		0	0	0	0	0	0	0	0	0	0	0	0	0	0
1551	4	5	12	2d 23:35:25.09000	0d 04:10:27.53000	0.00490223	0.0185401	0.00117426	2.6946	D	5	22/08/2020 15:49	39.5044		0	0	0	0	0	0	0	0	0	0	0	0	0	0
1552	4	5	12	2d 23:35:26.84000	0d 04:10:29.28000	0.0049028	0.0185416	0.00117426	2.6842	D	5	22/08/2020 15:49	39.4723		0	0	0	0	0	0	0	0	0	0	0	0	0	0
1553	4	5	12	2d 23:35:28.53000	0d 04:10:30.97000	0.00490335	0.0185431	0.00117426	2.6738	D	5	22/08/2020 15:49	39.4563		0	0	0	0	0	0	0	0	0	0	0	0	0	0
1554	4	5	12	2d 23:35:30.25000	0d 04:10:32.69000	0.00490392	0.0185446	0.00117433	2.6632	D	5	22/08/2020 15:49	39.4243		0	0	0	0	0	0	0	0	0	0	0	0	0	0
1555	4	5	12	2d 23:35:31.98000	0d 04:10:34.42000	0.00490448	0.0185461	0.00117426	2.6525	D	5	22/08/2020 15:49	39.4083		0	0	0	0	0	0	0	0	0	0	0	0	0	0
1556	4	5	12	2d 23:35:33.61000	0d 04:10:36.05000	0.00490501	0.0185475	0.00117456	2.6419	D	5	22/08/2020 15:49	39.4083		0	0	0	0	0	0	0	0	0	0	0	0	0	0
1557	4	5	12	2d 23:35:35.24000	0d 04:10:37.68000	0.00490554	0.0185489	0.00117441	2.6317	D	5	22/08/2020 15:49	39.4083		0	0	0	0	0	0	0	0	0	0	0	0	0	0
1558	4	5	12	2d 23:35:36.82000	0d 04:10:39.26000	0.00490606	0.0185502	0.00117426	2.6213	D	5	22/08/2020 15:49	39.3922		0	0	0	0	0	0	0	0	0	0	0	0	0	0
1559	4	5	12	2d 23:35:38.42000	0d 04:10:40.86000	0.00490658	0.0185516	0.00117433	2.6107	D	5	22/08/2020 15:49	39.4083		0	0	0	0	0	0	0	0	0	0	0	0	0	0
1560	4	5	12	2d 23:35:40.00000	0d 04:10:42.44000	0.0049071	0.0185529	0.00117411	2.6	D	5	22/08/2020 15:49	39.4083		0	0	0	0	0	0	0	0	0	0	0	0	0	0
1561	4	5	12	2d 23:35:41.62000	0d 04:10:44.06000	0.00490762	0.0185543	0.00117418	2.5895	D	5	22/08/2020 15:49	39.4083		0	0	0	0	0	0	0	0	0	0	0	0	0	0
1562	4	5	12	2d 23:35:43.14000	0d 04:10:45.58000	0.00490812	0.0185556	0.00117449	2.5789	D	5	22/08/2020 15:49	39.4083		0	0	0	0	0	0	0	0	0	0	0	0	0	0
1563	4	5	12	2d 23:35:44.70000	0d 04:10:47.14000	0.00490863	0.0185569	0.00117449	2.5682	D	5	22/08/2020 15:49	39.4083		0	0	0	0	0	0	0	0	0	0	0	0	0	0
1564	4	5	12	2d 23:35:46.18000	0d 04:10:48.62000	0.00490911	0.0185581	0.00117441	2.5577	D	5	22/08/2020 15:49	39.4083		0	0	0	0	0	0	0	0	0	0	0	0	0	0
1565	4	5	12	2d 23:35:47.65000	0d 04:10:50.09000	0.00490959	0.0185594	0.00117433	2.5472	D	5	22/08/2020 15:49	39.4083		0	0	0	0	0	0	0	0	0	0	0	0	0	0
1566	4	5	12	2d 23:35:49.10000	0d 04:10:51.54000	0.00491006	0.0185606	0.00117441	2.5367	D	5	22/08/2020 15:49	39.4243		0	0	0	0	0	0	0	0	0	0	0	0	0	0
1567	4	5	12	2d 23:35:50.57000	0d 04:10:53.01000	0.00491054	0.0185618	0.00117426	2.526	D	5	22/08/2020 15:49	39.4403		0	0	0	0	0	0	0	0	0	0	0	0	0	0
1568	4	5	12	2d 23:35:52.04000	0d 04:10:54.48000	0.00491102	0.018563	0.00117433	2.5153	D	5	22/08/2020 15:49	39.4403		0	0	0	0	0	0	0	0	0	0	0	0	0	0
1569	4	5	12	2d 23:35:53.47000	0d 04:10:55.91000	0.00491149	0.0185642	0.00117433	2.5049	D	5	22/08/2020 15:49	39.4403		0	0	0	0	0	0	0	0	0	0	0	0	0	0
1570	4	5	12	2d 23:35:54.13000	0d 04:10:56.57000	0.00491171	0.0185647	0.00117426	2.5	D	133	22/08/2020 15:49	39.4403		0	0	0	0	0	0	0	0	0	0	0	0	0	0
1571	4	5	13	2d 23:35:54.14000	0d 00:00:00.01000	0	0	0	2.604	R	0	22/08/2020 15:49	39.4403		0	0	0	0	0	0	0	0	0	0	0	0	0	0
1572	4	5	13	2d 23:35:56.14000	0d 00:00:02.01000	0	0	0	2.8353	R	1	22/08/2020 15:49	39.4403		0	0	0	0	0	0	0	0	0	0	0	0	0	0
1573	4	5	13	2d 23:35:58.14000	0d 00:00:04.01000	0	0	0	2.9667	R	1	22/08/2020 15:50	39.4563		0	0	0	0	0	0	0	0	0	0	0	0	0	0
1574	4	5	13	2d 23:36:00.14000	0d 00:00:06.01000	0	0	0	3.0686	R	1	22/08/2020 15:50	39.4563		0	0	0	0	0	0	0	0	0	0	0	0	0	0
1575	4	5	13	2d 23:36:02.14000	0d 00:00:08.01000	0	0	0	3.1516	R	1	22/08/2020 15:50	39.4563		0	0	0	0	0	0	0	0	0	0	0	0	0	0
1576	4	5	13	2d 23:36:04.13000	0d 00:00:10.00000	0	0	0	3.2195	R	129	22/08/2020 15:50	39.4723		0	0	0	0	0	0	0	0	0	0	0	0	0	0
1577	5	6	9	2d 23:36:04.17000	0d 00:00:00.04000	0.00000001	0.00000004	0.00117517	3.3576	C	0	22/08/2020 15:50	39.4723		0	0	0	0	0	0	0	0	0	0	0	0	0	0
1578	5	6	9	2d 23:36:04.33000	0d 00:00:00.20000	0.00000006	0.00000022	0.00117456	3.3851	C	5	22/08/2020 15:50	39.4723		0	0	0	0	0	0	0	0	0	0	0	0	0	0
1579	5	6	9	2d 23:36:04.49000	0d 00:00:00.36000	0.00000012	0.0000004	0.00117464	3.4061	C	5	22/08/2020 15:50	39.4723		0	0	0	0	0	0	0	0	0	0	0	0	0	0
1580	5	6	9	2d 23:36:04.66000	0d 00:00:00.53000	0.00000017	0.00000059	0.00117418	3.4249	C	5	22/08/2020 15:50	39.4723		0	0	0	0	0	0	0	0	0	0	0	0	0	0
1581	5	6	9	2d 23:36:04.85000	0d 00:00:00.72000	0.00000023	0.0000008	0.00117441	3.443	C	5	22/08/2020 15:50	39.4723		0	0	0	0	0	0	0	0	0	0	0	0	0	0
1582	5	6	9	2d 23:36:05.05000	0d 00:00:00.92000	0.0000003	0.00000102	0.00117441	3.4606	C	5	22/08/2020 15:50	39.4723		0	0	0	0	0	0	0	0	0	0	0	0	0	0
1583	5	6	9	2d 23:36:05.26000	0d 00:00:01.13000	0.00000037	0.00000126	0.00117433	3.4771	C	5	22/08/2020 15:50	39.4723		0	0	0	0	0	0	0	0	0	0	0	0	0	0
1584	5	6	9	2d 23:36:05.47000	0d 00:00:01.34000	0.00000044	0.0000015	0.00117433	3.4929	C	5	22/08/2020 15:50	39.4723		0	0	0	0	0	0	0	0	0	0	0	0	0	0
1585	5	6	9	2d 23:36:05.70000	0d 00:00:01.57000	0.00000051	0.00000176	0.00117449	3.509	C	5	22/08/2020 15:50	39.4723		0	0	0	0	0	0	0	0	0	0	0	0	0	0
1586	5	6	9	2d 23:36:05.94000	0d 00:00:01.81000	0.00000059	0.00000204	0.00117433	3.5244	C	5	22/08/2020 15:50	39.4723		0	0	0	0	0	0	0	0	0	0	0	0	0	0
1587	5	6	9	2d 23:36:06.19000	0d 00:00:02.06000	0.00000067	0.00000233	0.00117418	3.5392	C	5	22/08/2020 15:50	39.4723		0	0	0	0	0	0	0	0	0	0	0	0	0	0
1588	5	6	9	2d 23:36:06.45000	0d 00:00:02.32000	0.00000076	0.00000263	0.00117449	3.554	C	5	22/08/2020 15:50	39.4723		0	0	0	0	0	0	0	0	0	0	0	0	0	0
1589	5	6	9	2d 23:36:06.72000	0d 00:00:02.59000	0.00000084	0.00000294	0.00117441	3.5682	C	5	22/08/2020 15:50	39.4723		0	0	0	0	0	0	0	0	0	0	0	0	0	0
1590	5	6	9	2d 23:36:07.01000	0d 00:00:02.88000	0.00000094	0.00000328	0.00117418	3.5822	C	5	22/08/2020 15:50	39.4723		0	0	0	0	0	0	0	0	0	0	0	0	0	0
1591	5	6	9	2d 23:36:07.32000	0d 00:00:03.19000	0.00000104	0.00000364	0.00117449	3.5956	C	5	22/08/2020 15:50	39.4723		0	0	0	0	0	0	0	0	0	0	0	0	0	0
1592	5	6	9	2d 23:36:07.65000	0d 00:00:03.52000	0.00000115	0.00000403	0.00117449	3.6091	C	5	22/08/2020 15:50	39.4884		0	0	0	0	0	0	0	0	0	0	0	0	0	0
1593	5	6	9	2d 23:36:08.01000	0d 00:00:03.88000	0.00000127	0.00000446	0.00117441	3.622	C	5	22/08/2020 15:50	39.4884		0	0	0	0	0	0	0	0	0	0	0	0	0	0
1594	5	6	9	2d 23:36:08.41000	0d 00:00:04.28000	0.0000014	0.00000493	0.00117433	3.6347	C	5	22/08/2020 15:50	39.4884		0	0	0	0	0	0	0	0	0	0	0	0	0	0
1595	5	6	9	2d 23:36:08.86000	0d 00:00:04.73000	0.00000154	0.00000546	0.00117449	3.6468	C	5	22/08/2020 15:50	39.4884		0	0	0	0	0	0	0	0	0	0	0	0	0	0
1596	5	6	9	2d 23:36:09.38000	0d 00:00:05.25000	0.00000171	0.00000608	0.00117449	3.6584	C	5	22/08/2020 15:50	39.4884		0	0	0	0	0	0	0	0	0	0	0	0	0	0
1597	5	6	9	2d 23:36:10.00000	0d 00:00:05.87000	0.00000191	0.00000682	0.00117456	3.6699	C	5	22/08/2020 15:50	39.4884		0	0	0	0	0	0	0	0	0	0	0	0	0	0
1598	5	6	9	2d 23:36:10.79000	0d 00:00:06.66000	0.00000217	0.00000777	0.00117441	3.6811	C	5	22/08/2020 15:50	39.5044		0	0	0	0	0	0	0	0	0	0	0	0	0	0
1599	5	6	9	2d 23:36:11.85000	0d 00:00:07.72000	0.00000252	0.00000905	0.00117456	3.6919	C	5	22/08/2020 15:50	39.5044		0	0	0	0	0	0	0	0	0	0	0	0	0	0
1600	5	6	9	2d 23:36:13.35000	0d 00:00:09.22000	0.00000301	0.00001086	0.00117441	3.7021	C	5	22/08/2020 15:50	39.5044		0	0	0	0	0	0	0	0	0	0	0	0	0	0
1601	5	6	9	2d 23:36:15.67000	0d 00:00:11.54000	0.00000376	0.00001366	0.00117426	3.7125	C	5	22/08/2020 15:50	39.5044		0	0	0	0	0	0	0	0	0	0	0	0	0	0
1602	5	6	9	2d 23:36:19.89000	0d 00:00:15.76000	0.00000514	0.00001878	0.00117433	3.7227	C	5	22/08/2020 15:50	39.5204		0	0	0	0	0	0	0	0	0	0	0	0	0	0
1603	5	6	9	2d 23:36:31.94000	0d 00:00:27.81000	0.00000907	0.00003344	0.00117441	3.733	C	5	22/08/2020 15:50	39.5364		0	0	0	0	0	0	0	0	0	0	0	0	0	0
1604	5	6	9	2d 23:37:29.78000	0d 00:01:25.65000	0.00002794	0.00010384	0.00117433	3.7229	C	5	22/08/2020 15:51	39.4243		0	0	0	0	0	0	0	0	0	0	0	0	0	0
1605	5	6	9	2d 23:38:04.04000	0d 00:01:59.91000	0.00003912	0.00014538	0.00117433	3.7128	C	5	22/08/2020 15:52	39.5204		0	0	0	0	0	0	0	0	0	0	0	0	0	0
1606	5	6	9	2d 23:39:17.23000	0d 00:03:13.10000	0.00006299	0.00023389	0.00117441	3.7028	C	5	22/08/2020 15:53	39.4403		0	0	0	0	0	0	0	0	0	0	0	0	0	0
1607	5	6	9	2d 23:44:17.23000	0d 00:08:13.10000	0.00016086	0.00059574	0.00117449	3.6957	C	1	22/08/2020 15:58	39.4403		0	0	0	0	0	0	0	0	0	0	0	0	0	0
1608	5	6	9	2d 23:49:17.23000	0d 00:13:13.10000	0.00025872	0.00095747	0.00117441	3.6971	C	1	22/08/2020 16:03	39.4083		0	0	0	0	0	0	0	0	0	0	0	0	0	0
1609	5	6	9	2d 23:54:17.23000	0d 00:18:13.10000	0.00035659	0.00131948	0.00117464	3.7006	C	1	22/08/2020 16:08	39.4083		0	0	0	0	0	0	0	0	0	0	0	0	0	0
1610	5	6	9	2d 23:59:17.23000	0d 00:23:13.10000	0.00045445	0.00168181	0.00117441	3.704	C	1	22/08/2020 16:13	39.5524		0	0	0	0	0	0	0	0	0	0	0	0	0	0
1611	5	6	9	3d 00:04:17.23000	0d 00:28:13.10000	0.00055232	0.00204449	0.00117456	3.7076	C	1	22/08/2020 16:18	39.4083		0	0	0	0	0	0	0	0	0	0	0	0	0	0
1612	5	6	9	3d 00:09:17.23000	0d 00:33:13.10000	0.00065018	0.00240753	0.00117449	3.7116	C	1	22/08/2020 16:23	39.4083		0	0	0	0	0	0	0	0	0	0	0	0	0	0
1613	5	6	9	3d 00:14:17.23000	0d 00:38:13.10000	0.00074805	0.00277096	0.00117441	3.7154	C	1	22/08/2020 16:28	39.3762		0	0	0	0	0	0	0	0	0	0	0	0	0	0
1614	5	6	9	3d 00:19:17.23000	0d 00:43:13.10000	0.00084591	0.00313479	0.00117456	3.7198	C	1	22/08/2020 16:33	39.5364		0	0	0	0	0	0	0	0	0	0	0	0	0	0
1615	5	6	9	3d 00:24:17.23000	0d 00:48:13.10000	0.00094378	0.00349905	0.00117426	3.7244	C	1	22/08/2020 16:38	39.5044		0	0	0	0	0	0	0	0	0	0	0	0	0	0
1616	5	6	9	3d 00:29:17.23000	0d 00:53:13.10000	0.00104164	0.00386378	0.00117426	3.7292	C	1	22/08/2020 16:43	39.4884		0	0	0	0	0	0	0	0	0	0	0	0	0	0
1617	5	6	9	3d 00:34:17.23000	0d 00:58:13.10000	0.00113951	0.00422899	0.00117441	3.734	C	1	22/08/2020 16:48	39.5044		0	0	0	0	0	0	0	0	0	0	0	0	0	0
1618	5	6	9	3d 00:39:17.23000	0d 01:03:13.10000	0.00123737	0.00459469	0.00117441	3.7394	C	1	22/08/2020 16:53	39.5364		0	0	0	0	0	0	0	0	0	0	0	0	0	0
1619	5	6	9	3d 00:44:17.23000	0d 01:08:13.10000	0.00133524	0.0049609	0.00117426	3.7444	C	1	22/08/2020 16:58	39.5204		0	0	0	0	0	0	0	0	0	0	0	0	0	0
1620	5	6	9	3d 00:49:17.23000	0d 01:13:13.10000	0.0014331	0.00532762	0.00117441	3.7498	C	1	22/08/2020 17:03	39.5204		0	0	0	0	0	0	0	0	0	0	0	0	0	0
1621	5	6	9	3d 00:54:17.23000	0d 01:18:13.10000	0.00153097	0.00569484	0.00117456	3.7549	C	1	22/08/2020 17:08	39.5685		0	0	0	0	0	0	0	0	0	0	0	0	0	0
1622	5	6	9	3d 00:59:17.23000	0d 01:23:13.10000	0.00162883	0.00606256	0.00117441	3.76	C	1	22/08/2020 17:13	39.5204		0	0	0	0	0	0	0	0	0	0	0	0	0	0
1623	5	6	9	3d 01:04:17.23000	0d 01:28:13.10000	0.0017267	0.00643077	0.00117433	3.7649	C	1	22/08/2020 17:18	39.5204		0	0	0	0	0	0	0	0	0	0	0	0	0	0
1624	5	6	9	3d 01:09:17.23000	0d 01:33:13.10000	0.00182456	0.00679949	0.00117433	3.77	C	1	22/08/2020 17:23	39.5044		0	0	0	0	0	0	0	0	0	0	0	0	0	0
1625	5	6	9	3d 01:14:17.23000	0d 01:38:13.10000	0.00192243	0.00716871	0.00117418	3.7754	C	1	22/08/2020 17:28	39.5364		0	0	0	0	0	0	0	0	0	0	0	0	0	0
1626	5	6	9	3d 01:19:17.23000	0d 01:43:13.10000	0.00202029	0.00753844	0.00117441	3.7807	C	1	22/08/2020 17:33	39.5524		0	0	0	0	0	0	0	0	0	0	0	0	0	0
1627	5	6	9	3d 01:24:17.23000	0d 01:48:13.10000	0.00211816	0.00790871	0.00117441	3.7861	C	1	22/08/2020 17:38	39.5044		0	0	0	0	0	0	0	0	0	0	0	0	0	0
1628	5	6	9	3d 01:29:17.23000	0d 01:53:13.10000	0.00221602	0.00827953	0.00117456	3.792	C	1	22/08/2020 17:43	39.5364		0	0	0	0	0	0	0	0	0	0	0	0	0	0
1629	5	6	9	3d 01:34:17.23000	0d 01:58:13.10000	0.00231389	0.00865094	0.00117441	3.7983	C	1	22/08/2020 17:48	39.5044		0	0	0	0	0	0	0	0	0	0	0	0	0	0
1630	5	6	9	3d 01:39:17.23000	0d 02:03:13.10000	0.00241175	0.00902299	0.00117433	3.8048	C	1	22/08/2020 17:53	39.5204		0	0	0	0	0	0	0	0	0	0	0	0	0	0
1631	5	6	9	3d 01:44:17.23000	0d 02:08:13.10000	0.00250962	0.00939572	0.00117426	3.8122	C	1	22/08/2020 17:58	39.5364		0	0	0	0	0	0	0	0	0	0	0	0	0	0
1632	5	6	9	3d 01:49:17.23000	0d 02:13:13.10000	0.00260748	0.00976921	0.00117441	3.8202	C	1	22/08/2020 18:03	39.4884		0	0	0	0	0	0	0	0	0	0	0	0	0	0
1633	5	6	9	3d 01:54:17.23000	0d 02:18:13.10000	0.00270535	0.0101435	0.00117441	3.8293	C	1	22/08/2020 18:08	39.4723		0	0	0	0	0	0	0	0	0	0	0	0	0	0
1634	5	6	9	3d 01:59:17.23000	0d 02:23:13.10000	0.00280321	0.0105187	0.00117418	3.8389	C	1	22/08/2020 18:13	39.4403		0	0	0	0	0	0	0	0	0	0	0	0	0	0
1635	5	6	9	3d 02:03:50.24000	0d 02:27:46.11000	0.00289227	0.0108611	0.00117411	3.8489	C	5	22/08/2020 18:17	39.5364		0	0	0	0	0	0	0	0	0	0	0	0	0	0
1636	5	6	9	3d 02:08:09.68000	0d 02:32:05.55000	0.00297691	0.0111872	0.00117464	3.859	C	5	22/08/2020 18:22	39.4884		0	0	0	0	0	0	0	0	0	0	0	0	0	0
1637	5	6	9	3d 02:12:13.72000	0d 02:36:09.59000	0.00305652	0.0114949	0.00117426	3.8691	C	5	22/08/2020 18:26	39.5204		0	0	0	0	0	0	0	0	0	0	0	0	0	0
1638	5	6	9	3d 02:15:56.21000	0d 02:39:52.08000	0.0031291	0.011776	0.00117449	3.8791	C	5	22/08/2020 18:30	39.4723		0	0	0	0	0	0	0	0	0	0	0	0	0	0
1639	5	6	9	3d 02:19:31.82000	0d 02:43:27.69000	0.00319943	0.0120492	0.00117441	3.8892	C	5	22/08/2020 18:33	39.4723		0	0	0	0	0	0	0	0	0	0	0	0	0	0
1640	5	6	9	3d 02:22:59.03000	0d 02:46:54.90000	0.00326703	0.0123125	0.00117441	3.8993	C	5	22/08/2020 18:37	39.5204		0	0	0	0	0	0	0	0	0	0	0	0	0	0
1641	5	6	9	3d 02:26:13.50000	0d 02:50:09.37000	0.00333047	0.0125601	0.00117433	3.9094	C	5	22/08/2020 18:40	39.4884		0	0	0	0	0	0	0	0	0	0	0	0	0	0
1642	5	6	9	3d 02:29:30.27000	0d 02:53:26.14000	0.00339466	0.0128114	0.00117433	3.9196	C	5	22/08/2020 18:43	39.5524		0	0	0	0	0	0	0	0	0	0	0	0	0	0
1643	5	6	9	3d 02:32:38.80000	0d 02:56:34.67000	0.00345616	0.0130528	0.00117441	3.9297	C	5	22/08/2020 18:46	39.4403		0	0	0	0	0	0	0	0	0	0	0	0	0	0
1644	5	6	9	3d 02:35:42.42000	0d 02:59:38.29000	0.00351606	0.0132885	0.00117449	3.9397	C	5	22/08/2020 18:49	39.3762		0	0	0	0	0	0	0	0	0	0	0	0	0	0
1645	5	6	9	3d 02:38:41.15000	0d 03:02:37.02000	0.00357436	0.0135185	0.00117433	3.9498	C	5	22/08/2020 18:52	39.5685		0	0	0	0	0	0	0	0	0	0	0	0	0	0
1646	5	6	9	3d 02:41:37.21000	0d 03:05:33.08000	0.0036318	0.0137456	0.00117441	3.9599	C	5	22/08/2020 18:55	39.4884		0	0	0	0	0	0	0	0	0	0	0	0	0	0
1647	5	6	9	3d 02:44:32.97000	0d 03:08:28.84000	0.00368913	0.0139729	0.00117441	3.9701	C	5	22/08/2020 18:58	39.4403		0	0	0	0	0	0	0	0	0	0	0	0	0	0
1648	5	6	9	3d 02:47:32.30000	0d 03:11:28.17000	0.00374763	0.0142055	0.00117433	3.9802	C	5	22/08/2020 19:01	39.4243		0	0	0	0	0	0	0	0	0	0	0	0	0	0
1649	5	6	9	3d 02:50:23.00000	0d 03:14:18.87000	0.00380332	0.0144274	0.00117449	3.9902	C	5	22/08/2020 19:04	39.5364		0	0	0	0	0	0	0	0	0	0	0	0	0	0
1650	5	6	9	3d 02:53:13.45000	0d 03:17:09.32000	0.00385892	0.0146495	0.00117426	4.0003	C	5	22/08/2020 19:07	39.5044		0	0	0	0	0	0	0	0	0	0	0	0	0	0
1651	5	6	9	3d 02:56:01.63000	0d 03:19:57.50000	0.00391379	0.0148693	0.00117426	4.0104	C	5	22/08/2020 19:10	39.3922		0	0	0	0	0	0	0	0	0	0	0	0	0	0
1652	5	6	9	3d 02:58:49.25000	0d 03:22:45.12000	0.00396847	0.0150888	0.00117449	4.0204	C	5	22/08/2020 19:12	39.5364		0	0	0	0	0	0	0	0	0	0	0	0	0	0
1653	5	6	9	3d 03:01:37.47000	0d 03:25:33.34000	0.00402334	0.0153097	0.00117441	4.0307	C	5	22/08/2020 19:15	39.4884		0	0	0	0	0	0	0	0	0	0	0	0	0	0
1654	5	6	9	3d 03:04:25.52000	0d 03:28:21.39000	0.00407816	0.015531	0.00117449	4.0407	C	5	22/08/2020 19:18	39.4243		0	0	0	0	0	0	0	0	0	0	0	0	0	0
1655	5	6	9	3d 03:07:08.57000	0d 03:31:04.44000	0.00413135	0.0157462	0.00117449	4.0508	C	5	22/08/2020 19:21	39.5364		0	0	0	0	0	0	0	0	0	0	0	0	0	0
1656	5	6	9	3d 03:09:47.36000	0d 03:33:43.23000	0.00418315	0.0159563	0.00117449	4.0609	C	5	22/08/2020 19:23	39.4403		0	0	0	0	0	0	0	0	0	0	0	0	0	0
1657	5	6	9	3d 03:12:29.37000	0d 03:36:25.24000	0.004236	0.0161711	0.00117449	4.0711	C	5	22/08/2020 19:26	39.5364		0	0	0	0	0	0	0	0	0	0	0	0	0	0
1658	5	6	9	3d 03:15:07.73000	0d 03:39:03.60000	0.00428766	0.0163817	0.00117456	4.0813	C	5	22/08/2020 19:29	39.4884		0	0	0	0	0	0	0	0	0	0	0	0	0	0
1659	5	6	9	3d 03:17:45.38000	0d 03:41:41.25000	0.00433909	0.0165918	0.00117426	4.0914	C	5	22/08/2020 19:31	39.3762		0	0	0	0	0	0	0	0	0	0	0	0	0	0
1660	5	6	9	3d 03:20:20.09000	0d 03:44:15.96000	0.00438956	0.0167986	0.00117418	4.1016	C	5	22/08/2020 19:34	39.5364		0	0	0	0	0	0	0	0	0	0	0	0	0	0
1661	5	6	9	3d 03:22:53.76000	0d 03:46:49.63000	0.00443969	0.0170045	0.00117441	4.1117	C	5	22/08/2020 19:36	39.4884		0	0	0	0	0	0	0	0	0	0	0	0	0	0
1662	5	6	9	3d 03:25:22.74000	0d 03:49:18.61000	0.00448829	0.0172045	0.00117441	4.1218	C	5	22/08/2020 19:39	39.5044		0	0	0	0	0	0	0	0	0	0	0	0	0	0
1663	5	6	9	3d 03:27:49.54000	0d 03:51:45.41000	0.00453618	0.0174022	0.00117449	4.1318	C	5	22/08/2020 19:41	39.5364		0	0	0	0	0	0	0	0	0	0	0	0	0	0
1664	5	6	9	3d 03:30:13.81000	0d 03:54:09.68000	0.00458324	0.0175968	0.00117449	4.1419	C	5	22/08/2020 19:44	39.5044		0	0	0	0	0	0	0	0	0	0	0	0	0	0
1665	5	6	9	3d 03:32:38.55000	0d 03:56:34.42000	0.00463046	0.0177926	0.00117441	4.152	C	5	22/08/2020 19:46	39.5524		0	0	0	0	0	0	0	0	0	0	0	0	0	0
1666	5	6	9	3d 03:35:02.22000	0d 03:58:58.09000	0.00467733	0.0179875	0.00117449	4.1622	C	5	22/08/2020 19:49	39.4243		0	0	0	0	0	0	0	0	0	0	0	0	0	0
1667	5	6	9	3d 03:37:24.24000	0d 04:01:20.11000	0.00472365	0.0181805	0.00117464	4.1723	C	5	22/08/2020 19:51	39.5364		0	0	0	0	0	0	0	0	0	0	0	0	0	0
1668	5	6	9	3d 03:39:43.12000	0d 04:03:38.99000	0.00476896	0.0183698	0.00117426	4.1823	C	5	22/08/2020 19:53	39.5364		0	0	0	0	0	0	0	0	0	0	0	0	0	0
1669	5	6	9	3d 03:42:01.47000	0d 04:05:57.34000	0.00481409	0.0185588	0.00117449	4.1924	C	5	22/08/2020 19:56	39.4884		0	0	0	0	0	0	0	0	0	0	0	0	0	0
1670	5	6	9	3d 03:43:43.02000	0d 04:07:38.89000	0.00484722	0.0186978	0.00117418	4.2	C	133	22/08/2020 19:57	39.4563		0	0	0	0	0	0	0	0	0	0	0	0	0	0
1671	5	6	10	3d 03:43:43.03000	0d 00:00:00.01000	0.00484722	0.0186978	0.00119768	4.2	C	0	22/08/2020 19:57	39.4563		0	0	0	0	0	0	0	0	0	0	0	0	0	0
1672	5	6	10	3d 03:44:01.46000	0d 00:00:18.44000	0.00485315	0.0187227	0.00109766	4.2004	C	4	22/08/2020 19:58	39.4884		0	0	0	0	0	0	0	0	0	0	0	0	0	0
1673	5	6	10	3d 03:44:17.69000	0d 00:00:34.67000	0.00485786	0.0187425	0.00099763	4.2002	C	4	22/08/2020 19:58	39.5044		0	0	0	0	0	0	0	0	0	0	0	0	0	0
1674	5	6	10	3d 03:44:40.55000	0d 00:00:57.53000	0.00486387	0.0187677	0.00089754	4.2	C	4	22/08/2020 19:58	39.4403		0	0	0	0	0	0	0	0	0	0	0	0	0	0
1675	5	6	10	3d 03:45:09.67000	0d 00:01:26.65000	0.00487071	0.0187965	0.00079744	4.2002	C	4	22/08/2020 19:59	39.4723		0	0	0	0	0	0	0	0	0	0	0	0	0	0
1676	5	6	10	3d 03:45:44.74000	0d 00:02:01.72000	0.00487798	0.018827	0.00069741	4.2	C	4	22/08/2020 19:59	39.5044		0	0	0	0	0	0	0	0	0	0	0	0	0	0
1677	5	6	10	3d 03:46:25.56000	0d 00:02:42.54000	0.00488529	0.0188577	0.00059731	4.2	C	4	22/08/2020 20:00	39.3762		0	0	0	0	0	0	0	0	0	0	0	0	0	0
1678	5	6	10	3d 03:47:14.78000	0d 00:03:31.76000	0.00489276	0.0188891	0.00049729	4.2002	C	4	22/08/2020 20:01	39.4723		0	0	0	0	0	0	0	0	0	0	0	0	0	0
1679	5	6	10	3d 03:48:18.94000	0d 00:04:35.92000	0.0049007	0.0189224	0.00039727	4.2002	C	4	22/08/2020 20:02	39.5044		0	0	0	0	0	0	0	0	0	0	0	0	0	0
1680	5	6	10	3d 03:49:41.35000	0d 00:05:58.33000	0.00490861	0.0189556	0.00029725	4.2002	C	4	22/08/2020 20:03	39.4083		0	0	0	0	0	0	0	0	0	0	0	0	0	0
1681	5	6	10	3d 03:51:45.15000	0d 00:08:02.13000	0.00491702	0.0189909	0.00019707	4.2	C	4	22/08/2020 20:05	39.4083		0	0	0	0	0	0	0	0	0	0	0	0	0	0
1682	5	6	10	3d 03:54:42.98000	0d 00:10:59.96000	0.00492459	0.0190227	0.00011742	4.2	C	132	22/08/2020 20:08	39.3922		0	0	0	0	0	0	0	0	0	0	0	0	0	0
1683	5	6	11	3d 03:54:42.99000	0d 00:00:00.01000	0	0	0	4.1993	R	0	22/08/2020 20:08	39.3922		0	0	0	0	0	0	0	0	0	0	0	0	0	0
1684	5	6	11	3d 03:54:44.99000	0d 00:00:02.01000	0	0	0	4.199	R	1	22/08/2020 20:08	39.3922		0	0	0	0	0	0	0	0	0	0	0	0	0	0
1685	5	6	11	3d 03:54:46.99000	0d 00:00:04.01000	0	0	0	4.1988	R	1	22/08/2020 20:08	39.3762		0	0	0	0	0	0	0	0	0	0	0	0	0	0
1686	5	6	11	3d 03:54:48.99000	0d 00:00:06.01000	0	0	0	4.1988	R	1	22/08/2020 20:08	39.3762		0	0	0	0	0	0	0	0	0	0	0	0	0	0
1687	5	6	11	3d 03:54:50.99000	0d 00:00:08.01000	0	0	0	4.1988	R	1	22/08/2020 20:08	39.3602		0	0	0	0	0	0	0	0	0	0	0	0	0	0
1688	5	6	11	3d 03:54:52.98000	0d 00:00:10.00000	0	0	0	4.1987	R	129	22/08/2020 20:08	39.3602		0	0	0	0	0	0	0	0	0	0	0	0	0	0
1689	5	6	12	3d 03:54:53.02000	0d 00:00:00.04000	0.00000001	0.00000005	0.00117586	4.1891	D	0	22/08/2020 20:08	39.3602		0	0	0	0	0	0	0	0	0	0	0	0	0	0
1690	5	6	12	3d 03:55:27.11000	0d 00:00:34.13000	0.00001113	0.00004657	0.00117418	4.179	D	5	22/08/2020 20:09	39.4563		0	0	0	0	0	0	0	0	0	0	0	0	0	0
1691	5	6	12	3d 03:56:55.56000	0d 00:02:02.58000	0.00003999	0.00016699	0.00117441	4.1689	D	5	22/08/2020 20:11	39.5204		0	0	0	0	0	0	0	0	0	0	0	0	0	0
1692	5	6	12	3d 03:58:54.56000	0d 00:04:01.58000	0.00007881	0.00032863	0.00117449	4.1588	D	5	22/08/2020 20:12	39.4884		0	0	0	0	0	0	0	0	0	0	0	0	0	0
1693	5	6	12	3d 04:01:03.09000	0d 00:06:10.11000	0.00012074	0.0005028	0.00117433	4.1488	D	5	22/08/2020 20:15	39.5204		0	0	0	0	0	0	0	0	0	0	0	0	0	0
1694	5	6	12	3d 04:03:15.29000	0d 00:08:22.31000	0.00016386	0.00068151	0.00117433	4.1387	D	5	22/08/2020 20:17	39.3762		0	0	0	0	0	0	0	0	0	0	0	0	0	0
1695	5	6	12	3d 04:05:28.73000	0d 00:10:35.75000	0.00020739	0.00086145	0.00117441	4.1286	D	5	22/08/2020 20:19	39.5364		0	0	0	0	0	0	0	0	0	0	0	0	0	0
1696	5	6	12	3d 04:07:42.52000	0d 00:12:49.54000	0.00025104	0.00104143	0.00117441	4.1186	D	5	22/08/2020 20:21	39.5204		0	0	0	0	0	0	0	0	0	0	0	0	0	0
1697	5	6	12	3d 04:09:58.25000	0d 00:15:05.27000	0.00029531	0.00122357	0.00117433	4.1085	D	5	22/08/2020 20:24	39.3762		0	0	0	0	0	0	0	0	0	0	0	0	0	0
1698	5	6	12	3d 04:12:17.59000	0d 00:17:24.61000	0.00034077	0.0014101	0.00117433	4.0984	D	5	22/08/2020 20:26	39.4563		0	0	0	0	0	0	0	0	0	0	0	0	0	0
1699	5	6	12	3d 04:14:39.96000	0d 00:19:46.98000	0.00038721	0.00160022	0.00117441	4.0883	D	5	22/08/2020 20:28	39.5524		0	0	0	0	0	0	0	0	0	0	0	0	0	0
1700	5	6	12	3d 04:17:02.41000	0d 00:22:09.43000	0.00043368	0.00178997	0.00117433	4.0783	D	5	22/08/2020 20:31	39.4403		0	0	0	0	0	0	0	0	0	0	0	0	0	0
1701	5	6	12	3d 04:19:27.13000	0d 00:24:34.15000	0.00048089	0.00198228	0.00117426	4.0682	D	5	22/08/2020 20:33	39.5044		0	0	0	0	0	0	0	0	0	0	0	0	0	0
1702	5	6	12	3d 04:21:54.91000	0d 00:27:01.93000	0.0005291	0.00217817	0.00117441	4.0581	D	5	22/08/2020 20:35	39.5204		0	0	0	0	0	0	0	0	0	0	0	0	0	0
1703	5	6	12	3d 04:24:24.66000	0d 00:29:31.68000	0.00057795	0.00237617	0.00117441	4.0479	D	5	22/08/2020 20:38	39.5204		0	0	0	0	0	0	0	0	0	0	0	0	0	0
1704	5	6	12	3d 04:27:00.84000	0d 00:32:07.86000	0.0006289	0.00258216	0.00117433	4.0378	D	5	22/08/2020 20:41	39.3922		0	0	0	0	0	0	0	0	0	0	0	0	0	0
1705	5	6	12	3d 04:29:32.79000	0d 00:34:39.81000	0.00067847	0.00278207	0.00117464	4.0278	D	5	22/08/2020 20:43	39.5044		0	0	0	0	0	0	0	0	0	0	0	0	0	0
1706	5	6	12	3d 04:32:11.25000	0d 00:37:18.27000	0.00073016	0.00299002	0.00117426	4.0177	D	5	22/08/2020 20:46	39.4403		0	0	0	0	0	0	0	0	0	0	0	0	0	0
1707	5	6	12	3d 04:34:48.60000	0d 00:39:55.62000	0.00078149	0.00319599	0.00117441	4.0076	D	5	22/08/2020 20:48	39.5204		0	0	0	0	0	0	0	0	0	0	0	0	0	0
1708	5	6	12	3d 04:37:27.86000	0d 00:42:34.88000	0.00083344	0.00340395	0.00117449	3.9976	D	5	22/08/2020 20:51	39.4563		0	0	0	0	0	0	0	0	0	0	0	0	0	0
1709	5	6	12	3d 04:40:12.58000	0d 00:45:19.60000	0.00088718	0.00361849	0.00117456	3.9875	D	5	22/08/2020 20:54	39.4083		0	0	0	0	0	0	0	0	0	0	0	0	0	0
1710	5	6	12	3d 04:42:55.84000	0d 00:48:02.86000	0.00094044	0.00383059	0.00117449	3.9774	D	5	22/08/2020 20:57	39.5204		0	0	0	0	0	0	0	0	0	0	0	0	0	0
1711	5	6	12	3d 04:45:40.46000	0d 00:50:47.48000	0.00099414	0.00404392	0.00117456	3.9672	D	5	22/08/2020 20:59	39.4243		0	0	0	0	0	0	0	0	0	0	0	0	0	0
1712	5	6	12	3d 04:48:28.03000	0d 00:53:35.05000	0.0010488	0.00426052	0.00117418	3.9571	D	5	22/08/2020 21:02	39.4563		0	0	0	0	0	0	0	0	0	0	0	0	0	0
1713	5	6	12	3d 04:51:14.77000	0d 00:56:21.79000	0.0011032	0.00447549	0.00117449	3.9471	D	5	22/08/2020 21:05	39.4884		0	0	0	0	0	0	0	0	0	0	0	0	0	0
1714	5	6	12	3d 04:54:05.64000	0d 00:59:12.66000	0.00115894	0.00469523	0.00117418	3.9368	D	5	22/08/2020 21:08	39.4243		0	0	0	0	0	0	0	0	0	0	0	0	0	0
1715	5	6	12	3d 04:56:57.88000	0d 01:02:04.90000	0.00121512	0.00491616	0.00117433	3.9268	D	5	22/08/2020 21:11	39.4243		0	0	0	0	0	0	0	0	0	0	0	0	0	0
1716	5	6	12	3d 04:59:49.05000	0d 01:04:56.07000	0.00127096	0.00513515	0.00117433	3.9167	D	5	22/08/2020 21:13	39.5204		0	0	0	0	0	0	0	0	0	0	0	0	0	0
1717	5	6	12	3d 05:02:43.12000	0d 01:07:50.14000	0.00132775	0.00535728	0.00117441	3.9066	D	5	22/08/2020 21:16	39.4563		0	0	0	0	0	0	0	0	0	0	0	0	0	0
1718	5	6	12	3d 05:05:41.46000	0d 01:10:48.48000	0.00138593	0.00558427	0.00117456	3.8964	D	5	22/08/2020 21:19	39.4243		0	0	0	0	0	0	0	0	0	0	0	0	0	0
1719	5	6	12	3d 05:08:43.81000	0d 01:13:50.83000	0.00144541	0.00581576	0.00117433	3.8863	D	5	22/08/2020 21:22	39.4243		0	0	0	0	0	0	0	0	0	0	0	0	0	0
1720	5	6	12	3d 05:11:46.97000	0d 01:16:53.99000	0.00150516	0.00604767	0.00117449	3.8762	D	5	22/08/2020 21:25	39.4884		0	0	0	0	0	0	0	0	0	0	0	0	0	0
1721	5	6	12	3d 05:14:53.71000	0d 01:20:00.73000	0.00156608	0.0062835	0.00117449	3.8662	D	5	22/08/2020 21:28	39.5044		0	0	0	0	0	0	0	0	0	0	0	0	0	0
1722	5	6	12	3d 05:18:03.90000	0d 01:23:10.92000	0.00162812	0.00652306	0.00117433	3.8561	D	5	22/08/2020 21:32	39.5044		0	0	0	0	0	0	0	0	0	0	0	0	0	0
1723	5	6	12	3d 05:21:25.85000	0d 01:26:32.87000	0.001694	0.00677678	0.00117449	3.846	D	5	22/08/2020 21:35	39.5204		0	0	0	0	0	0	0	0	0	0	0	0	0	0
1724	5	6	12	3d 05:24:54.34000	0d 01:30:01.36000	0.00176201	0.00703803	0.00117449	3.836	D	5	22/08/2020 21:38	39.5204		0	0	0	0	0	0	0	0	0	0	0	0	0	0
1725	5	6	12	3d 05:28:30.69000	0d 01:33:37.71000	0.00183259	0.00730841	0.00117456	3.8259	D	5	22/08/2020 21:42	39.4884		0	0	0	0	0	0	0	0	0	0	0	0	0	0
1726	5	6	12	3d 05:32:19.19000	0d 01:37:26.21000	0.00190713	0.00759323	0.00117433	3.8158	D	5	22/08/2020 21:46	39.5044		0	0	0	0	0	0	0	0	0	0	0	0	0	0
1727	5	6	12	3d 05:36:25.13000	0d 01:41:32.15000	0.00198736	0.00789898	0.00117441	3.8058	D	5	22/08/2020 21:50	39.4563		0	0	0	0	0	0	0	0	0	0	0	0	0	0
1728	5	6	12	3d 05:40:48.72000	0d 01:45:55.74000	0.00207335	0.0082258	0.00117441	3.7957	D	5	22/08/2020 21:54	39.5204		0	0	0	0	0	0	0	0	0	0	0	0	0	0
1729	5	6	12	3d 05:45:35.20000	0d 01:50:42.22000	0.0021668	0.00858006	0.00117449	3.7856	D	5	22/08/2020 21:59	39.5364		0	0	0	0	0	0	0	0	0	0	0	0	0	0
1730	5	6	12	3d 05:50:35.20000	0d 01:55:42.22000	0.00226467	0.00895008	0.00117426	3.7762	D	1	22/08/2020 22:04	39.5685		0	0	0	0	0	0	0	0	0	0	0	0	0	0
1731	5	6	12	3d 05:55:35.20000	0d 02:00:42.22000	0.00236253	0.00931919	0.00117441	3.7673	D	1	22/08/2020 22:09	39.5364		0	0	0	0	0	0	0	0	0	0	0	0	0	0
1732	5	6	12	3d 06:00:35.20000	0d 02:05:42.22000	0.0024604	0.00968749	0.00117426	3.7592	D	1	22/08/2020 22:14	39.5524		0	0	0	0	0	0	0	0	0	0	0	0	0	0
1733	5	6	12	3d 06:05:35.20000	0d 02:10:42.22000	0.00255826	0.010055	0.00117449	3.7516	D	1	22/08/2020 22:19	39.5044		0	0	0	0	0	0	0	0	0	0	0	0	0	0
1734	5	6	12	3d 06:10:35.20000	0d 02:15:42.22000	0.00265613	0.0104218	0.00117433	3.7444	D	1	22/08/2020 22:24	39.5204		0	0	0	0	0	0	0	0	0	0	0	0	0	0
1735	5	6	12	3d 06:15:35.20000	0d 02:20:42.22000	0.00275399	0.010788	0.00117433	3.7378	D	1	22/08/2020 22:29	39.5524		0	0	0	0	0	0	0	0	0	0	0	0	0	0
1736	5	6	12	3d 06:20:35.20000	0d 02:25:42.22000	0.00285186	0.0111535	0.00117433	3.7313	D	1	22/08/2020 22:34	39.5364		0	0	0	0	0	0	0	0	0	0	0	0	0	0
1737	5	6	12	3d 06:25:35.20000	0d 02:30:42.22000	0.00294972	0.0115183	0.00117441	3.7249	D	1	22/08/2020 22:39	39.5364		0	0	0	0	0	0	0	0	0	0	0	0	0	0
1738	5	6	12	3d 06:30:35.20000	0d 02:35:42.22000	0.00304759	0.0118825	0.00117441	3.7185	D	1	22/08/2020 22:44	39.5044		0	0	0	0	0	0	0	0	0	0	0	0	0	0
1739	5	6	12	3d 06:35:35.20000	0d 02:40:42.22000	0.00314545	0.0122462	0.00117441	3.7121	D	1	22/08/2020 22:49	39.5044		0	0	0	0	0	0	0	0	0	0	0	0	0	0
1740	5	6	12	3d 06:40:35.20000	0d 02:45:42.22000	0.00324332	0.0126091	0.00117441	3.7053	D	1	22/08/2020 22:54	39.5524		0	0	0	0	0	0	0	0	0	0	0	0	0	0
1741	5	6	12	3d 06:45:35.20000	0d 02:50:42.22000	0.00334118	0.0129714	0.00117449	3.6982	D	1	22/08/2020 22:59	39.5044		0	0	0	0	0	0	0	0	0	0	0	0	0	0
1742	5	6	12	3d 06:50:35.20000	0d 02:55:42.22000	0.00343905	0.0133329	0.00117426	3.6901	D	1	22/08/2020 23:04	39.5044		0	0	0	0	0	0	0	0	0	0	0	0	0	0
1743	5	6	12	3d 06:55:35.20000	0d 03:00:42.22000	0.00353691	0.0136937	0.00117418	3.6822	D	1	22/08/2020 23:09	39.4723		0	0	0	0	0	0	0	0	0	0	0	0	0	0
1744	5	6	12	3d 07:00:35.20000	0d 03:05:42.22000	0.00363478	0.0140536	0.00117418	3.673	D	1	22/08/2020 23:14	39.5364		0	0	0	0	0	0	0	0	0	0	0	0	0	0
1745	5	6	12	3d 07:05:28.11000	0d 03:10:35.13000	0.00373033	0.0144041	0.00117441	3.6629	D	5	22/08/2020 23:19	39.5044		0	0	0	0	0	0	0	0	0	0	0	0	0	0
1746	5	6	12	3d 07:09:52.03000	0d 03:14:59.05000	0.00381643	0.0147191	0.00117433	3.6529	D	5	22/08/2020 23:23	39.4403		0	0	0	0	0	0	0	0	0	0	0	0	0	0
1747	5	6	12	3d 07:13:44.39000	0d 03:18:51.41000	0.00389223	0.0149956	0.00117418	3.6426	D	5	22/08/2020 23:27	39.4403		0	0	0	0	0	0	0	0	0	0	0	0	0	0
1748	5	6	12	3d 07:17:18.08000	0d 03:22:25.10000	0.00396194	0.0152492	0.00117433	3.6326	D	5	22/08/2020 23:31	39.5044		0	0	0	0	0	0	0	0	0	0	0	0	0	0
1749	5	6	12	3d 07:20:21.54000	0d 03:25:28.56000	0.00402178	0.0154663	0.00117464	3.6225	D	5	22/08/2020 23:34	39.4083		0	0	0	0	0	0	0	0	0	0	0	0	0	0
1750	5	6	12	3d 07:23:05.37000	0d 03:28:12.39000	0.00407523	0.0156597	0.00117464	3.6124	D	5	22/08/2020 23:37	39.5044		0	0	0	0	0	0	0	0	0	0	0	0	0	0
1751	5	6	12	3d 07:25:33.56000	0d 03:30:40.58000	0.00412357	0.0158341	0.00117456	3.6023	D	5	22/08/2020 23:39	39.5364		0	0	0	0	0	0	0	0	0	0	0	0	0	0
1752	5	6	12	3d 07:27:42.71000	0d 03:32:49.73000	0.0041657	0.0159856	0.00117433	3.5923	D	5	22/08/2020 23:41	39.5044		0	0	0	0	0	0	0	0	0	0	0	0	0	0
1753	5	6	12	3d 07:29:36.02000	0d 03:34:43.04000	0.00420266	0.0161182	0.00117441	3.5822	D	5	22/08/2020 23:43	39.5204		0	0	0	0	0	0	0	0	0	0	0	0	0	0
1754	5	6	12	3d 07:31:24.30000	0d 03:36:31.32000	0.00423799	0.0162446	0.00117441	3.5721	D	5	22/08/2020 23:45	39.5044		0	0	0	0	0	0	0	0	0	0	0	0	0	0
1755	5	6	12	3d 07:32:54.63000	0d 03:38:01.65000	0.00426745	0.0163497	0.00117426	3.5621	D	5	22/08/2020 23:46	39.5044		0	0	0	0	0	0	0	0	0	0	0	0	0	0
1756	5	6	12	3d 07:34:20.71000	0d 03:39:27.73000	0.00429553	0.0164496	0.00117418	3.552	D	5	22/08/2020 23:48	39.5364		0	0	0	0	0	0	0	0	0	0	0	0	0	0
1757	5	6	12	3d 07:35:39.30000	0d 03:40:46.32000	0.00432117	0.0165405	0.00117433	3.5419	D	5	22/08/2020 23:49	39.4403		0	0	0	0	0	0	0	0	0	0	0	0	0	0
1758	5	6	12	3d 07:36:57.24000	0d 03:42:04.26000	0.0043466	0.0166305	0.00117441	3.5317	D	5	22/08/2020 23:51	39.3922		0	0	0	0	0	0	0	0	0	0	0	0	0	0
1759	5	6	12	3d 07:38:20.77000	0d 03:43:27.79000	0.00437385	0.0167266	0.00117411	3.5216	D	5	22/08/2020 23:52	39.5524		0	0	0	0	0	0	0	0	0	0	0	0	0	0
1760	5	6	12	3d 07:39:42.62000	0d 03:44:49.64000	0.00440055	0.0168205	0.00117441	3.5116	D	5	22/08/2020 23:53	39.5204		0	0	0	0	0	0	0	0	0	0	0	0	0	0
1761	5	6	12	3d 07:41:13.24000	0d 03:46:20.26000	0.00443011	0.0169241	0.00117456	3.5015	D	5	22/08/2020 23:55	39.4884		0	0	0	0	0	0	0	0	0	0	0	0	0	0
1762	5	6	12	3d 07:43:01.80000	0d 03:48:08.82000	0.00446552	0.017048	0.00117433	3.4914	D	5	22/08/2020 23:57	39.5685		0	0	0	0	0	0	0	0	0	0	0	0	0	0
1763	5	6	12	3d 07:45:10.15000	0d 03:50:17.17000	0.00450739	0.0171939	0.00117426	3.4812	D	5	22/08/2020 23:59	39.5044		0	0	0	0	0	0	0	0	0	0	0	0	0	0
1764	5	6	12	3d 07:47:01.04000	0d 03:52:08.06000	0.00454357	0.0173197	0.00117456	3.4711	D	5	23/08/2020 00:01	39.3922		0	0	0	0	0	0	0	0	0	0	0	0	0	0
1765	5	6	12	3d 07:48:57.14000	0d 03:54:04.16000	0.00458144	0.017451	0.00117449	3.4611	D	5	23/08/2020 00:03	39.4083		0	0	0	0	0	0	0	0	0	0	0	0	0	0
1766	5	6	12	3d 07:50:41.01000	0d 03:55:48.03000	0.00461533	0.0175681	0.00117433	3.451	D	5	23/08/2020 00:04	39.5204		0	0	0	0	0	0	0	0	0	0	0	0	0	0
1767	5	6	12	3d 07:52:20.73000	0d 03:57:27.75000	0.00464786	0.0176802	0.00117426	3.4409	D	5	23/08/2020 00:06	39.4083		0	0	0	0	0	0	0	0	0	0	0	0	0	0
1768	5	6	12	3d 07:53:38.27000	0d 03:58:45.29000	0.00467315	0.0177671	0.00117441	3.4307	D	5	23/08/2020 00:07	39.4723		0	0	0	0	0	0	0	0	0	0	0	0	0	0
1769	5	6	12	3d 07:54:44.09000	0d 03:59:51.11000	0.00469462	0.0178407	0.00117433	3.4206	D	5	23/08/2020 00:08	39.5204		0	0	0	0	0	0	0	0	0	0	0	0	0	0
1770	5	6	12	3d 07:55:44.82000	0d 04:00:51.84000	0.00471443	0.0179084	0.00117441	3.4105	D	5	23/08/2020 00:09	39.4083		0	0	0	0	0	0	0	0	0	0	0	0	0	0
1771	5	6	12	3d 07:56:42.66000	0d 04:01:49.68000	0.0047333	0.0179726	0.00117441	3.4005	D	5	23/08/2020 00:10	39.5204		0	0	0	0	0	0	0	0	0	0	0	0	0	0
1772	5	6	12	3d 07:57:29.00000	0d 04:02:36.02000	0.00474842	0.018024	0.00117441	3.3902	D	5	23/08/2020 00:11	39.4083		0	0	0	0	0	0	0	0	0	0	0	0	0	0
1773	5	6	12	3d 07:58:13.82000	0d 04:03:20.84000	0.00476304	0.0180734	0.00117433	3.3802	D	5	23/08/2020 00:12	39.5044		0	0	0	0	0	0	0	0	0	0	0	0	0	0
1774	5	6	12	3d 07:58:55.66000	0d 04:04:02.68000	0.00477669	0.0181195	0.00117426	3.3701	D	5	23/08/2020 00:13	39.5524		0	0	0	0	0	0	0	0	0	0	0	0	0	0
1775	5	6	12	3d 07:59:26.68000	0d 04:04:33.70000	0.00478681	0.0181536	0.00117449	3.36	D	5	23/08/2020 00:13	39.5524		0	0	0	0	0	0	0	0	0	0	0	0	0	0
1776	5	6	12	3d 07:59:55.87000	0d 04:05:02.89000	0.00479633	0.0181855	0.00117433	3.3498	D	5	23/08/2020 00:14	39.5524		0	0	0	0	0	0	0	0	0	0	0	0	0	0
1777	5	6	12	3d 08:00:22.00000	0d 04:05:29.02000	0.00480485	0.018214	0.00117449	3.3397	D	5	23/08/2020 00:14	39.4563		0	0	0	0	0	0	0	0	0	0	0	0	0	0
1778	5	6	12	3d 08:00:43.03000	0d 04:05:50.05000	0.00481171	0.0182369	0.00117449	3.3295	D	5	23/08/2020 00:14	39.4083		0	0	0	0	0	0	0	0	0	0	0	0	0	0
1779	5	6	12	3d 08:01:05.02000	0d 04:06:12.04000	0.00481889	0.0182608	0.00117441	3.3193	D	5	23/08/2020 00:15	39.4884		0	0	0	0	0	0	0	0	0	0	0	0	0	0
1780	5	6	12	3d 08:01:26.26000	0d 04:06:33.28000	0.00482582	0.0182837	0.00117464	3.3092	D	5	23/08/2020 00:15	39.5364		0	0	0	0	0	0	0	0	0	0	0	0	0	0
1781	5	6	12	3d 08:01:44.42000	0d 04:06:51.44000	0.00483174	0.0183033	0.00117418	3.2992	D	5	23/08/2020 00:15	39.5204		0	0	0	0	0	0	0	0	0	0	0	0	0	0
1782	5	6	12	3d 08:01:59.55000	0d 04:07:06.57000	0.00483668	0.0183196	0.00117464	3.2889	D	5	23/08/2020 00:16	39.5044		0	0	0	0	0	0	0	0	0	0	0	0	0	0
1783	5	6	12	3d 08:02:14.03000	0d 04:07:21.05000	0.0048414	0.0183351	0.00117441	3.2787	D	5	23/08/2020 00:16	39.3762		0	0	0	0	0	0	0	0	0	0	0	0	0	0
1784	5	6	12	3d 08:02:27.64000	0d 04:07:34.66000	0.00484584	0.0183496	0.00117449	3.2685	D	5	23/08/2020 00:16	39.4243		0	0	0	0	0	0	0	0	0	0	0	0	0	0
1785	5	6	12	3d 08:02:40.42000	0d 04:07:47.44000	0.00485001	0.0183632	0.00117426	3.2584	D	5	23/08/2020 00:16	39.4723		0	0	0	0	0	0	0	0	0	0	0	0	0	0
1786	5	6	12	3d 08:02:52.02000	0d 04:07:59.04000	0.00485379	0.0183755	0.00117441	3.2482	D	5	23/08/2020 00:16	39.5044		0	0	0	0	0	0	0	0	0	0	0	0	0	0
1787	5	6	12	3d 08:03:02.18000	0d 04:08:09.20000	0.00485711	0.0183863	0.00117426	3.2381	D	5	23/08/2020 00:17	39.5044		0	0	0	0	0	0	0	0	0	0	0	0	0	0
1788	5	6	12	3d 08:03:11.52000	0d 04:08:18.54000	0.00486015	0.0183961	0.00117426	3.2276	D	5	23/08/2020 00:17	39.5364		0	0	0	0	0	0	0	0	0	0	0	0	0	0
1789	5	6	12	3d 08:03:20.62000	0d 04:08:27.64000	0.00486312	0.0184057	0.00117449	3.2172	D	5	23/08/2020 00:17	39.5364		0	0	0	0	0	0	0	0	0	0	0	0	0	0
1790	5	6	12	3d 08:03:29.24000	0d 04:08:36.26000	0.00486593	0.0184147	0.00117456	3.2071	D	5	23/08/2020 00:17	39.5364		0	0	0	0	0	0	0	0	0	0	0	0	0	0
1791	5	6	12	3d 08:03:37.04000	0d 04:08:44.06000	0.00486848	0.0184229	0.00117449	3.1971	D	5	23/08/2020 00:17	39.5364		0	0	0	0	0	0	0	0	0	0	0	0	0	0
1792	5	6	12	3d 08:03:44.53000	0d 04:08:51.55000	0.00487092	0.0184307	0.00117433	3.187	D	5	23/08/2020 00:17	39.4563		0	0	0	0	0	0	0	0	0	0	0	0	0	0
1793	5	6	12	3d 08:03:51.87000	0d 04:08:58.89000	0.00487332	0.0184383	0.00117456	3.1766	D	5	23/08/2020 00:17	39.4083		0	0	0	0	0	0	0	0	0	0	0	0	0	0
1794	5	6	12	3d 08:03:58.89000	0d 04:09:05.91000	0.00487561	0.0184456	0.00117441	3.1664	D	5	23/08/2020 00:18	39.3922		0	0	0	0	0	0	0	0	0	0	0	0	0	0
1795	5	6	12	3d 08:04:05.87000	0d 04:09:12.89000	0.00487788	0.0184528	0.00117456	3.1562	D	5	23/08/2020 00:18	39.4243		0	0	0	0	0	0	0	0	0	0	0	0	0	0
1796	5	6	12	3d 08:04:12.66000	0d 04:09:19.68000	0.0048801	0.0184597	0.00117449	3.1461	D	5	23/08/2020 00:18	39.4403		0	0	0	0	0	0	0	0	0	0	0	0	0	0
1797	5	6	12	3d 08:04:18.99000	0d 04:09:26.01000	0.00488216	0.0184662	0.00117441	3.136	D	5	23/08/2020 00:18	39.4563		0	0	0	0	0	0	0	0	0	0	0	0	0	0
1798	5	6	12	3d 08:04:25.05000	0d 04:09:32.07000	0.00488414	0.0184724	0.00117449	3.1258	D	5	23/08/2020 00:18	39.4723		0	0	0	0	0	0	0	0	0	0	0	0	0	0
1799	5	6	12	3d 08:04:30.72000	0d 04:09:37.74000	0.00488599	0.0184782	0.00117426	3.1156	D	5	23/08/2020 00:18	39.4723		0	0	0	0	0	0	0	0	0	0	0	0	0	0
1800	5	6	12	3d 08:04:36.13000	0d 04:09:43.15000	0.00488776	0.0184837	0.00117426	3.1055	D	5	23/08/2020 00:18	39.4723		0	0	0	0	0	0	0	0	0	0	0	0	0	0
1801	5	6	12	3d 08:04:41.26000	0d 04:09:48.28000	0.00488943	0.0184889	0.00117433	3.0953	D	5	23/08/2020 00:18	39.4884		0	0	0	0	0	0	0	0	0	0	0	0	0	0
1802	5	6	12	3d 08:04:46.17000	0d 04:09:53.19000	0.00489103	0.0184938	0.00117441	3.0848	D	5	23/08/2020 00:18	39.5044		0	0	0	0	0	0	0	0	0	0	0	0	0	0
1803	5	6	12	3d 08:04:50.98000	0d 04:09:58.00000	0.0048926	0.0184986	0.00117433	3.0747	D	5	23/08/2020 00:18	39.5044		0	0	0	0	0	0	0	0	0	0	0	0	0	0
1804	5	6	12	3d 08:04:55.40000	0d 04:10:02.42000	0.00489404	0.0185031	0.00117449	3.0645	D	5	23/08/2020 00:19	39.5044		0	0	0	0	0	0	0	0	0	0	0	0	0	0
1805	5	6	12	3d 08:04:59.84000	0d 04:10:06.86000	0.00489549	0.0185075	0.00117433	3.0541	D	5	23/08/2020 00:19	39.5204		0	0	0	0	0	0	0	0	0	0	0	0	0	0
1806	5	6	12	3d 08:05:03.98000	0d 04:10:11.00000	0.00489684	0.0185116	0.00117433	3.044	D	5	23/08/2020 00:19	39.5044		0	0	0	0	0	0	0	0	0	0	0	0	0	0
1807	5	6	12	3d 08:05:08.04000	0d 04:10:15.06000	0.00489816	0.0185156	0.00117418	3.0338	D	5	23/08/2020 00:19	39.5204		0	0	0	0	0	0	0	0	0	0	0	0	0	0
1808	5	6	12	3d 08:05:11.93000	0d 04:10:18.95000	0.00489943	0.0185195	0.00117441	3.0236	D	5	23/08/2020 00:19	39.5204		0	0	0	0	0	0	0	0	0	0	0	0	0	0
1809	5	6	12	3d 08:05:15.65000	0d 04:10:22.67000	0.00490065	0.0185231	0.00117418	3.0134	D	5	23/08/2020 00:19	39.5204		0	0	0	0	0	0	0	0	0	0	0	0	0	0
1810	5	6	12	3d 08:05:19.33000	0d 04:10:26.35000	0.00490185	0.0185268	0.00117449	3.0031	D	5	23/08/2020 00:19	39.5044		0	0	0	0	0	0	0	0	0	0	0	0	0	0
1811	5	6	12	3d 08:05:22.86000	0d 04:10:29.88000	0.004903	0.0185302	0.00117418	2.9929	D	5	23/08/2020 00:19	39.4563		0	0	0	0	0	0	0	0	0	0	0	0	0	0
1812	5	6	12	3d 08:05:26.20000	0d 04:10:33.22000	0.00490409	0.0185335	0.00117464	2.9827	D	5	23/08/2020 00:19	39.4083		0	0	0	0	0	0	0	0	0	0	0	0	0	0
1813	5	6	12	3d 08:05:29.51000	0d 04:10:36.53000	0.00490517	0.0185367	0.00117441	2.9723	D	5	23/08/2020 00:19	39.3762		0	0	0	0	0	0	0	0	0	0	0	0	0	0
1814	5	6	12	3d 08:05:32.74000	0d 04:10:39.76000	0.00490622	0.0185398	0.00117426	2.9621	D	5	23/08/2020 00:19	39.3602		0	0	0	0	0	0	0	0	0	0	0	0	0	0
1815	5	6	12	3d 08:05:35.80000	0d 04:10:42.82000	0.00490722	0.0185428	0.00117441	2.9519	D	5	23/08/2020 00:19	39.3602		0	0	0	0	0	0	0	0	0	0	0	0	0	0
1816	5	6	12	3d 08:05:38.78000	0d 04:10:45.80000	0.00490819	0.0185456	0.00117418	2.9416	D	5	23/08/2020 00:19	39.3762		0	0	0	0	0	0	0	0	0	0	0	0	0	0
1817	5	6	12	3d 08:05:41.69000	0d 04:10:48.71000	0.00490914	0.0185484	0.00117441	2.9314	D	5	23/08/2020 00:19	39.3762		0	0	0	0	0	0	0	0	0	0	0	0	0	0
1818	5	6	12	3d 08:05:44.52000	0d 04:10:51.54000	0.00491006	0.0185511	0.00117441	2.921	D	5	23/08/2020 00:19	39.3762		0	0	0	0	0	0	0	0	0	0	0	0	0	0
1819	5	6	12	3d 08:05:47.30000	0d 04:10:54.32000	0.00491097	0.0185538	0.00117441	2.9107	D	5	23/08/2020 00:19	39.3762		0	0	0	0	0	0	0	0	0	0	0	0	0	0
1820	5	6	12	3d 08:05:50.04000	0d 04:10:57.06000	0.00491187	0.0185564	0.00117433	2.9003	D	5	23/08/2020 00:19	39.3922		0	0	0	0	0	0	0	0	0	0	0	0	0	0
1821	5	6	12	3d 08:05:52.70000	0d 04:10:59.72000	0.00491273	0.0185589	0.00117418	2.8898	D	5	23/08/2020 00:19	39.3922		0	0	0	0	0	0	0	0	0	0	0	0	0	0
1822	5	6	12	3d 08:05:55.28000	0d 04:11:02.30000	0.00491358	0.0185613	0.00117456	2.8795	D	5	23/08/2020 00:20	39.4083		0	0	0	0	0	0	0	0	0	0	0	0	0	0
1823	5	6	12	3d 08:05:57.80000	0d 04:11:04.82000	0.0049144	0.0185637	0.00117449	2.8692	D	5	23/08/2020 00:20	39.4243		0	0	0	0	0	0	0	0	0	0	0	0	0	0
1824	5	6	12	3d 08:06:00.23000	0d 04:11:07.25000	0.00491519	0.0185659	0.00117441	2.8588	D	5	23/08/2020 00:20	39.4243		0	0	0	0	0	0	0	0	0	0	0	0	0	0
1825	5	6	12	3d 08:06:02.69000	0d 04:11:09.71000	0.00491599	0.0185682	0.00117418	2.8482	D	5	23/08/2020 00:20	39.4403		0	0	0	0	0	0	0	0	0	0	0	0	0	0
1826	5	6	12	3d 08:06:05.09000	0d 04:11:12.11000	0.00491678	0.0185704	0.00117441	2.8379	D	5	23/08/2020 00:20	39.4563		0	0	0	0	0	0	0	0	0	0	0	0	0	0
1827	5	6	12	3d 08:06:07.45000	0d 04:11:14.47000	0.00491755	0.0185726	0.00117426	2.8273	D	5	23/08/2020 00:20	39.4563		0	0	0	0	0	0	0	0	0	0	0	0	0	0
1828	5	6	12	3d 08:06:09.72000	0d 04:11:16.74000	0.00491829	0.0185747	0.00117426	2.8168	D	5	23/08/2020 00:20	39.4563		0	0	0	0	0	0	0	0	0	0	0	0	0	0
1829	5	6	12	3d 08:06:11.99000	0d 04:11:19.01000	0.00491903	0.0185768	0.00117449	2.8063	D	5	23/08/2020 00:20	39.4563		0	0	0	0	0	0	0	0	0	0	0	0	0	0
1830	5	6	12	3d 08:06:14.23000	0d 04:11:21.25000	0.00491976	0.0185788	0.00117426	2.7959	D	5	23/08/2020 00:20	39.4723		0	0	0	0	0	0	0	0	0	0	0	0	0	0
1831	5	6	12	3d 08:06:16.33000	0d 04:11:23.35000	0.00492044	0.0185808	0.00117449	2.7855	D	5	23/08/2020 00:20	39.4723		0	0	0	0	0	0	0	0	0	0	0	0	0	0
1832	5	6	12	3d 08:06:18.44000	0d 04:11:25.46000	0.00492113	0.0185827	0.00117449	2.7752	D	5	23/08/2020 00:20	39.4723		0	0	0	0	0	0	0	0	0	0	0	0	0	0
1833	5	6	12	3d 08:06:20.48000	0d 04:11:27.50000	0.0049218	0.0185845	0.00117449	2.7648	D	5	23/08/2020 00:20	39.4723		0	0	0	0	0	0	0	0	0	0	0	0	0	0
1834	5	6	12	3d 08:06:22.50000	0d 04:11:29.52000	0.00492245	0.0185863	0.00117449	2.7544	D	5	23/08/2020 00:20	39.4884		0	0	0	0	0	0	0	0	0	0	0	0	0	0
1835	5	6	12	3d 08:06:24.45000	0d 04:11:31.47000	0.00492309	0.0185881	0.00117464	2.7439	D	5	23/08/2020 00:20	39.4884		0	0	0	0	0	0	0	0	0	0	0	0	0	0
1836	5	6	12	3d 08:06:26.44000	0d 04:11:33.46000	0.00492374	0.0185899	0.00117441	2.7333	D	5	23/08/2020 00:20	39.4884		0	0	0	0	0	0	0	0	0	0	0	0	0	0
1837	5	6	12	3d 08:06:28.40000	0d 04:11:35.42000	0.00492438	0.0185916	0.00117441	2.7227	D	5	23/08/2020 00:20	39.4884		0	0	0	0	0	0	0	0	0	0	0	0	0	0
1838	5	6	12	3d 08:06:30.31000	0d 04:11:37.33000	0.004925	0.0185933	0.00117433	2.712	D	5	23/08/2020 00:20	39.4884		0	0	0	0	0	0	0	0	0	0	0	0	0	0
1839	5	6	12	3d 08:06:32.21000	0d 04:11:39.23000	0.00492562	0.018595	0.00117449	2.7013	D	5	23/08/2020 00:20	39.4884		0	0	0	0	0	0	0	0	0	0	0	0	0	0
1840	5	6	12	3d 08:06:34.04000	0d 04:11:41.06000	0.00492622	0.0185966	0.00117441	2.6908	D	5	23/08/2020 00:20	39.4884		0	0	0	0	0	0	0	0	0	0	0	0	0	0
1841	5	6	12	3d 08:06:35.85000	0d 04:11:42.87000	0.00492681	0.0185982	0.00117426	2.6804	D	5	23/08/2020 00:20	39.4884		0	0	0	0	0	0	0	0	0	0	0	0	0	0
1842	5	6	12	3d 08:06:37.56000	0d 04:11:44.58000	0.00492737	0.0185997	0.00117433	2.67	D	5	23/08/2020 00:20	39.4884		0	0	0	0	0	0	0	0	0	0	0	0	0	0
1843	5	6	12	3d 08:06:39.30000	0d 04:11:46.32000	0.00492794	0.0186012	0.00117433	2.6596	D	5	23/08/2020 00:20	39.4884		0	0	0	0	0	0	0	0	0	0	0	0	0	0
1844	5	6	12	3d 08:06:40.97000	0d 04:11:47.99000	0.00492848	0.0186026	0.00117449	2.6491	D	5	23/08/2020 00:20	39.4884		0	0	0	0	0	0	0	0	0	0	0	0	0	0
1845	5	6	12	3d 08:06:42.65000	0d 04:11:49.67000	0.00492903	0.0186041	0.00117433	2.6387	D	5	23/08/2020 00:20	39.4884		0	0	0	0	0	0	0	0	0	0	0	0	0	0
1846	5	6	12	3d 08:06:44.29000	0d 04:11:51.31000	0.00492956	0.0186055	0.00117449	2.6282	D	5	23/08/2020 00:20	39.4884		0	0	0	0	0	0	0	0	0	0	0	0	0	0
1847	5	6	12	3d 08:06:45.93000	0d 04:11:52.95000	0.0049301	0.0186069	0.00117433	2.6177	D	5	23/08/2020 00:20	39.4884		0	0	0	0	0	0	0	0	0	0	0	0	0	0
1848	5	6	12	3d 08:06:47.56000	0d 04:11:54.58000	0.00493063	0.0186083	0.00117449	2.6072	D	5	23/08/2020 00:20	39.5044		0	0	0	0	0	0	0	0	0	0	0	0	0	0
1849	5	6	12	3d 08:06:49.18000	0d 04:11:56.20000	0.00493116	0.0186096	0.00117449	2.5963	D	5	23/08/2020 00:20	39.5044		0	0	0	0	0	0	0	0	0	0	0	0	0	0
1850	5	6	12	3d 08:06:50.79000	0d 04:11:57.81000	0.00493168	0.018611	0.00117441	2.5855	D	5	23/08/2020 00:20	39.5044		0	0	0	0	0	0	0	0	0	0	0	0	0	0
1851	5	6	12	3d 08:06:52.37000	0d 04:11:59.39000	0.0049322	0.0186123	0.00117441	2.5748	D	5	23/08/2020 00:20	39.5044		0	0	0	0	0	0	0	0	0	0	0	0	0	0
1852	5	6	12	3d 08:06:53.96000	0d 04:12:00.98000	0.00493272	0.0186137	0.00117456	2.564	D	5	23/08/2020 00:20	39.5204		0	0	0	0	0	0	0	0	0	0	0	0	0	0
1853	5	6	12	3d 08:06:55.49000	0d 04:12:02.51000	0.00493322	0.0186149	0.00117418	2.5534	D	5	23/08/2020 00:21	39.5204		0	0	0	0	0	0	0	0	0	0	0	0	0	0
1854	5	6	12	3d 08:06:57.03000	0d 04:12:04.05000	0.00493372	0.0186162	0.00117418	2.5426	D	5	23/08/2020 00:21	39.5204		0	0	0	0	0	0	0	0	0	0	0	0	0	0
1855	5	6	12	3d 08:06:58.57000	0d 04:12:05.59000	0.00493422	0.0186175	0.00117426	2.5318	D	5	23/08/2020 00:21	39.5204		0	0	0	0	0	0	0	0	0	0	0	0	0	0
1856	5	6	12	3d 08:07:00.11000	0d 04:12:07.13000	0.00493472	0.0186188	0.00117441	2.5208	D	5	23/08/2020 00:21	39.5204		0	0	0	0	0	0	0	0	0	0	0	0	0	0
1857	5	6	12	3d 08:07:01.61000	0d 04:12:08.63000	0.00493521	0.01862	0.00117426	2.5103	D	5	23/08/2020 00:21	39.5204		0	0	0	0	0	0	0	0	0	0	0	0	0	0
1858	5	6	12	3d 08:07:03.01000	0d 04:12:10.03000	0.00493567	0.0186211	0.00117441	2.5	D	133	23/08/2020 00:21	39.5204		0	0	0	0	0	0	0	0	0	0	0	0	0	0
1859	5	6	13	3d 08:07:03.02000	0d 00:00:00.01000	0	0	0	2.5972	R	0	23/08/2020 00:21	39.5204		0	0	0	0	0	0	0	0	0	0	0	0	0	0
1860	5	6	13	3d 08:07:05.02000	0d 00:00:02.01000	0	0	0	2.8119	R	1	23/08/2020 00:21	39.5044		0	0	0	0	0	0	0	0	0	0	0	0	0	0
1861	5	6	13	3d 08:07:07.02000	0d 00:00:04.01000	0	0	0	2.9392	R	1	23/08/2020 00:21	39.5044		0	0	0	0	0	0	0	0	0	0	0	0	0	0
1862	5	6	13	3d 08:07:09.02000	0d 00:00:06.01000	0	0	0	3.0393	R	1	23/08/2020 00:21	39.5204		0	0	0	0	0	0	0	0	0	0	0	0	0	0
1863	5	6	13	3d 08:07:11.02000	0d 00:00:08.01000	0	0	0	3.1215	R	1	23/08/2020 00:21	39.5364		0	0	0	0	0	0	0	0	0	0	0	0	0	0
1864	5	6	13	3d 08:07:13.01000	0d 00:00:10.00000	0	0	0	3.1891	R	129	23/08/2020 00:21	39.5364		0	0	0	0	0	0	0	0	0	0	0	0	0	0
1865	6	7	9	3d 08:07:13.05000	0d 00:00:00.04000	0.00000001	0.00000004	0.00117525	3.3181	C	0	23/08/2020 00:21	39.5364		0	0	0	0	0	0	0	0	0	0	0	0	0	0
1866	6	7	9	3d 08:07:13.21000	0d 00:00:00.20000	0.00000006	0.00000022	0.00117426	3.3425	C	5	23/08/2020 00:21	39.5364		0	0	0	0	0	0	0	0	0	0	0	0	0	0
1867	6	7	9	3d 08:07:13.37000	0d 00:00:00.36000	0.00000012	0.00000039	0.00117426	3.3625	C	5	23/08/2020 00:21	39.5364		0	0	0	0	0	0	0	0	0	0	0	0	0	0
1868	6	7	9	3d 08:07:13.55000	0d 00:00:00.54000	0.00000018	0.00000059	0.00117433	3.3817	C	5	23/08/2020 00:21	39.5364		0	0	0	0	0	0	0	0	0	0	0	0	0	0
1869	6	7	9	3d 08:07:13.74000	0d 00:00:00.73000	0.00000024	0.0000008	0.00117426	3.3993	C	5	23/08/2020 00:21	39.5364		0	0	0	0	0	0	0	0	0	0	0	0	0	0
1870	6	7	9	3d 08:07:13.94000	0d 00:00:00.93000	0.0000003	0.00000102	0.00117441	3.4168	C	5	23/08/2020 00:21	39.5364		0	0	0	0	0	0	0	0	0	0	0	0	0	0
1871	6	7	9	3d 08:07:14.15000	0d 00:00:01.14000	0.00000037	0.00000126	0.00117403	3.4336	C	5	23/08/2020 00:21	39.5364		0	0	0	0	0	0	0	0	0	0	0	0	0	0
1872	6	7	9	3d 08:07:14.37000	0d 00:00:01.36000	0.00000044	0.0000015	0.00117418	3.4499	C	5	23/08/2020 00:21	39.5364		0	0	0	0	0	0	0	0	0	0	0	0	0	0
1873	6	7	9	3d 08:07:14.60000	0d 00:00:01.59000	0.00000052	0.00000176	0.00117426	3.4662	C	5	23/08/2020 00:21	39.5364		0	0	0	0	0	0	0	0	0	0	0	0	0	0
1874	6	7	9	3d 08:07:14.83000	0d 00:00:01.82000	0.00000059	0.00000202	0.00117441	3.4812	C	5	23/08/2020 00:21	39.5364		0	0	0	0	0	0	0	0	0	0	0	0	0	0
1875	6	7	9	3d 08:07:15.07000	0d 00:00:02.06000	0.00000067	0.0000023	0.00117441	3.4965	C	5	23/08/2020 00:21	39.5364		0	0	0	0	0	0	0	0	0	0	0	0	0	0
1876	6	7	9	3d 08:07:15.32000	0d 00:00:02.31000	0.00000075	0.00000258	0.00117441	3.5111	C	5	23/08/2020 00:21	39.5364		0	0	0	0	0	0	0	0	0	0	0	0	0	0
1877	6	7	9	3d 08:07:15.59000	0d 00:00:02.58000	0.00000084	0.00000289	0.00117433	3.5262	C	5	23/08/2020 00:21	39.5364		0	0	0	0	0	0	0	0	0	0	0	0	0	0
1878	6	7	9	3d 08:07:15.87000	0d 00:00:02.86000	0.00000093	0.00000322	0.00117449	3.5404	C	5	23/08/2020 00:21	39.5364		0	0	0	0	0	0	0	0	0	0	0	0	0	0
1879	6	7	9	3d 08:07:16.16000	0d 00:00:03.15000	0.00000103	0.00000355	0.00117433	3.5546	C	5	23/08/2020 00:21	39.5364		0	0	0	0	0	0	0	0	0	0	0	0	0	0
1880	6	7	9	3d 08:07:16.47000	0d 00:00:03.46000	0.00000113	0.00000391	0.00117441	3.5686	C	5	23/08/2020 00:21	39.5364		0	0	0	0	0	0	0	0	0	0	0	0	0	0
1881	6	7	9	3d 08:07:16.80000	0d 00:00:03.79000	0.00000124	0.0000043	0.00117426	3.5822	C	5	23/08/2020 00:21	39.5364		0	0	0	0	0	0	0	0	0	0	0	0	0	0
1882	6	7	9	3d 08:07:17.14000	0d 00:00:04.13000	0.00000135	0.0000047	0.00117449	3.5952	C	5	23/08/2020 00:21	39.5364		0	0	0	0	0	0	0	0	0	0	0	0	0	0
1883	6	7	9	3d 08:07:17.51000	0d 00:00:04.50000	0.00000147	0.00000513	0.00117433	3.6078	C	5	23/08/2020 00:21	39.5364		0	0	0	0	0	0	0	0	0	0	0	0	0	0
1884	6	7	9	3d 08:07:17.93000	0d 00:00:04.92000	0.0000016	0.00000563	0.00117456	3.6207	C	5	23/08/2020 00:21	39.5364		0	0	0	0	0	0	0	0	0	0	0	0	0	0
1885	6	7	9	3d 08:07:18.39000	0d 00:00:05.38000	0.00000175	0.00000617	0.00117418	3.6326	C	5	23/08/2020 00:21	39.5364		0	0	0	0	0	0	0	0	0	0	0	0	0	0
1886	6	7	9	3d 08:07:18.91000	0d 00:00:05.90000	0.00000192	0.00000679	0.00117433	3.644	C	5	23/08/2020 00:21	39.5364		0	0	0	0	0	0	0	0	0	0	0	0	0	0
1887	6	7	9	3d 08:07:19.52000	0d 00:00:06.51000	0.00000212	0.00000751	0.00117403	3.6556	C	5	23/08/2020 00:21	39.5364		0	0	0	0	0	0	0	0	0	0	0	0	0	0
1888	6	7	9	3d 08:07:20.30000	0d 00:00:07.29000	0.00000238	0.00000845	0.00117433	3.6669	C	5	23/08/2020 00:21	39.5364		0	0	0	0	0	0	0	0	0	0	0	0	0	0
1889	6	7	9	3d 08:07:21.32000	0d 00:00:08.31000	0.00000271	0.00000967	0.00117418	3.6777	C	5	23/08/2020 00:21	39.5364		0	0	0	0	0	0	0	0	0	0	0	0	0	0
1890	6	7	9	3d 08:07:22.73000	0d 00:00:09.72000	0.00000317	0.00001136	0.00117449	3.6884	C	5	23/08/2020 00:21	39.5364		0	0	0	0	0	0	0	0	0	0	0	0	0	0
1891	6	7	9	3d 08:07:24.92000	0d 00:00:11.91000	0.00000388	0.000014	0.00117441	3.6988	C	5	23/08/2020 00:21	39.5364		0	0	0	0	0	0	0	0	0	0	0	0	0	0
1892	6	7	9	3d 08:07:28.48000	0d 00:00:15.47000	0.00000505	0.0000183	0.00117441	3.709	C	5	23/08/2020 00:21	39.5524		0	0	0	0	0	0	0	0	0	0	0	0	0	0
1893	6	7	9	3d 08:07:35.28000	0d 00:00:22.27000	0.00000726	0.00002654	0.00117433	3.7192	C	5	23/08/2020 00:21	39.5524		0	0	0	0	0	0	0	0	0	0	0	0	0	0
1894	6	7	9	3d 08:10:15.03000	0d 00:03:02.02000	0.00005938	0.0002204	0.00117441	3.7092	C	5	23/08/2020 00:24	39.5364		0	0	0	0	0	0	0	0	0	0	0	0	0	0
1895	6	7	9	3d 08:13:33.56000	0d 00:06:20.55000	0.00012414	0.00046021	0.00117441	3.6989	C	5	23/08/2020 00:27	39.5044		0	0	0	0	0	0	0	0	0	0	0	0	0	0
1896	6	7	9	3d 08:18:33.56000	0d 00:11:20.55000	0.00022201	0.00082211	0.00117441	3.6976	C	1	23/08/2020 00:32	39.5364		0	0	0	0	0	0	0	0	0	0	0	0	0	0
1897	6	7	9	3d 08:23:33.56000	0d 00:16:20.55000	0.00031987	0.00118406	0.00117441	3.6995	C	1	23/08/2020 00:37	39.5044		0	0	0	0	0	0	0	0	0	0	0	0	0	0
1898	6	7	9	3d 08:28:33.56000	0d 00:21:20.55000	0.00041774	0.00154626	0.00117441	3.7028	C	1	23/08/2020 00:42	39.5685		0	0	0	0	0	0	0	0	0	0	0	0	0	0
1899	6	7	9	3d 08:33:33.56000	0d 00:26:20.55000	0.0005156	0.00190879	0.00117433	3.7061	C	1	23/08/2020 00:47	39.5364		0	0	0	0	0	0	0	0	0	0	0	0	0	0
1900	6	7	9	3d 08:38:33.56000	0d 00:31:20.55000	0.00061347	0.00227168	0.00117433	3.7098	C	1	23/08/2020 00:52	39.5044		0	0	0	0	0	0	0	0	0	0	0	0	0	0
1901	6	7	9	3d 08:43:33.56000	0d 00:36:20.55000	0.00071133	0.00263494	0.00117441	3.7137	C	1	23/08/2020 00:57	39.4884		0	0	0	0	0	0	0	0	0	0	0	0	0	0
1902	6	7	9	3d 08:48:33.56000	0d 00:41:20.55000	0.0008092	0.00299859	0.00117426	3.7182	C	1	23/08/2020 01:02	39.4884		0	0	0	0	0	0	0	0	0	0	0	0	0	0
1903	6	7	9	3d 08:53:33.56000	0d 00:46:20.55000	0.00090706	0.00336267	0.00117426	3.7224	C	1	23/08/2020 01:07	39.5364		0	0	0	0	0	0	0	0	0	0	0	0	0	0
1904	6	7	9	3d 08:58:33.56000	0d 00:51:20.55000	0.00100493	0.00372719	0.00117441	3.7272	C	1	23/08/2020 01:12	39.4884		0	0	0	0	0	0	0	0	0	0	0	0	0	0
1905	6	7	9	3d 09:03:33.56000	0d 00:56:20.55000	0.00110279	0.00409219	0.00117449	3.7322	C	1	23/08/2020 01:17	39.5204		0	0	0	0	0	0	0	0	0	0	0	0	0	0
1906	6	7	9	3d 09:08:33.56000	0d 01:01:20.55000	0.00120066	0.00445769	0.00117433	3.7372	C	1	23/08/2020 01:22	39.4884		0	0	0	0	0	0	0	0	0	0	0	0	0	0
1907	6	7	9	3d 09:13:33.56000	0d 01:06:20.55000	0.00129852	0.00482369	0.00117433	3.7424	C	1	23/08/2020 01:27	39.4884		0	0	0	0	0	0	0	0	0	0	0	0	0	0
1908	6	7	9	3d 09:18:33.56000	0d 01:11:20.55000	0.00139639	0.0051902	0.00117449	3.7476	C	1	23/08/2020 01:32	39.5524		0	0	0	0	0	0	0	0	0	0	0	0	0	0
1909	6	7	9	3d 09:23:33.56000	0d 01:16:20.55000	0.00149425	0.00555721	0.00117418	3.7528	C	1	23/08/2020 01:37	39.4723		0	0	0	0	0	0	0	0	0	0	0	0	0	0
1910	6	7	9	3d 09:28:33.56000	0d 01:21:20.55000	0.00159212	0.00592473	0.00117441	3.7577	C	1	23/08/2020 01:42	39.4723		0	0	0	0	0	0	0	0	0	0	0	0	0	0
1911	6	7	9	3d 09:33:33.56000	0d 01:26:20.55000	0.00168998	0.00629274	0.00117441	3.763	C	1	23/08/2020 01:47	39.4403		0	0	0	0	0	0	0	0	0	0	0	0	0	0
1912	6	7	9	3d 09:38:33.56000	0d 01:31:20.55000	0.00178785	0.00666125	0.00117456	3.7681	C	1	23/08/2020 01:52	39.4563		0	0	0	0	0	0	0	0	0	0	0	0	0	0
1913	6	7	9	3d 09:43:33.56000	0d 01:36:20.55000	0.00188571	0.00703025	0.00117433	3.7731	C	1	23/08/2020 01:57	39.5364		0	0	0	0	0	0	0	0	0	0	0	0	0	0
1914	6	7	9	3d 09:48:33.56000	0d 01:41:20.55000	0.00198358	0.00739976	0.00117449	3.7783	C	1	23/08/2020 02:02	39.4243		0	0	0	0	0	0	0	0	0	0	0	0	0	0
1915	6	7	9	3d 09:53:33.56000	0d 01:46:20.55000	0.00208144	0.00776979	0.00117441	3.7838	C	1	23/08/2020 02:07	39.4403		0	0	0	0	0	0	0	0	0	0	0	0	0	0
1916	6	7	9	3d 09:58:33.56000	0d 01:51:20.55000	0.00217931	0.00814036	0.00117426	3.7893	C	1	23/08/2020 02:12	39.4083		0	0	0	0	0	0	0	0	0	0	0	0	0	0
1917	6	7	9	3d 10:03:33.56000	0d 01:56:20.55000	0.00227717	0.0085115	0.00117433	3.7954	C	1	23/08/2020 02:17	39.3762		0	0	0	0	0	0	0	0	0	0	0	0	0	0
1918	6	7	9	3d 10:08:33.56000	0d 02:01:20.55000	0.00237504	0.00888324	0.00117418	3.8015	C	1	23/08/2020 02:22	39.5204		0	0	0	0	0	0	0	0	0	0	0	0	0	0
1919	6	7	9	3d 10:13:33.56000	0d 02:06:20.55000	0.0024729	0.00925563	0.00117441	3.8088	C	1	23/08/2020 02:27	39.3922		0	0	0	0	0	0	0	0	0	0	0	0	0	0
1920	6	7	9	3d 10:18:33.56000	0d 02:11:20.55000	0.00257077	0.00962872	0.00117433	3.8161	C	1	23/08/2020 02:32	39.4083		0	0	0	0	0	0	0	0	0	0	0	0	0	0
1921	6	7	9	3d 10:23:33.56000	0d 02:16:20.55000	0.00266863	0.0100026	0.00117441	3.8245	C	1	23/08/2020 02:37	39.3602		0	0	0	0	0	0	0	0	0	0	0	0	0	0
1922	6	7	9	3d 10:28:33.56000	0d 02:21:20.55000	0.0027665	0.0103773	0.00117418	3.8335	C	1	23/08/2020 02:42	39.5204		0	0	0	0	0	0	0	0	0	0	0	0	0	0
1923	6	7	9	3d 10:33:31.22000	0d 02:26:18.21000	0.0028636	0.01075	0.00117441	3.8436	C	5	23/08/2020 02:47	39.4884		0	0	0	0	0	0	0	0	0	0	0	0	0	0
1924	6	7	9	3d 10:37:59.50000	0d 02:30:46.49000	0.00295112	0.0110869	0.00117441	3.8537	C	5	23/08/2020 02:52	39.5364		0	0	0	0	0	0	0	0	0	0	0	0	0	0
1925	6	7	9	3d 10:42:13.69000	0d 02:35:00.68000	0.00303404	0.0114068	0.00117418	3.8639	C	5	23/08/2020 02:56	39.4403		0	0	0	0	0	0	0	0	0	0	0	0	0	0
1926	6	7	9	3d 10:46:10.59000	0d 02:38:57.58000	0.00311132	0.0117058	0.00117441	3.8741	C	5	23/08/2020 03:00	39.5364		0	0	0	0	0	0	0	0	0	0	0	0	0	0
1927	6	7	9	3d 10:49:55.99000	0d 02:42:42.98000	0.00318485	0.011991	0.00117426	3.8842	C	5	23/08/2020 03:04	39.5044		0	0	0	0	0	0	0	0	0	0	0	0	0	0
1928	6	7	9	3d 10:53:27.90000	0d 02:46:14.89000	0.00325398	0.0122599	0.00117449	3.8943	C	5	23/08/2020 03:07	39.5204		0	0	0	0	0	0	0	0	0	0	0	0	0	0
1929	6	7	9	3d 10:56:49.25000	0d 02:49:36.24000	0.00331966	0.012516	0.00117449	3.9043	C	5	23/08/2020 03:10	39.5364		0	0	0	0	0	0	0	0	0	0	0	0	0	0
1930	6	7	9	3d 11:00:05.40000	0d 02:52:52.39000	0.00338365	0.0127661	0.00117433	3.9145	C	5	23/08/2020 03:14	39.5044		0	0	0	0	0	0	0	0	0	0	0	0	0	0
1931	6	7	9	3d 11:03:16.75000	0d 02:56:03.74000	0.00344607	0.0130108	0.00117411	3.9246	C	5	23/08/2020 03:17	39.5364		0	0	0	0	0	0	0	0	0	0	0	0	0	0
1932	6	7	9	3d 11:06:22.15000	0d 02:59:09.14000	0.00350655	0.0132485	0.00117441	3.9347	C	5	23/08/2020 03:20	39.4723		0	0	0	0	0	0	0	0	0	0	0	0	0	0
1933	6	7	9	3d 11:09:24.63000	0d 03:02:11.62000	0.00356608	0.013483	0.00117449	3.9449	C	5	23/08/2020 03:23	39.4243		0	0	0	0	0	0	0	0	0	0	0	0	0	0
1934	6	7	9	3d 11:12:27.63000	0d 03:05:14.62000	0.00362578	0.0137188	0.00117433	3.955	C	5	23/08/2020 03:26	39.3922		0	0	0	0	0	0	0	0	0	0	0	0	0	0
1935	6	7	9	3d 11:15:23.60000	0d 03:08:10.59000	0.00368318	0.0139461	0.00117418	3.9651	C	5	23/08/2020 03:29	39.5044		0	0	0	0	0	0	0	0	0	0	0	0	0	0
1936	6	7	9	3d 11:18:16.84000	0d 03:11:03.83000	0.00373969	0.0141705	0.00117449	3.9753	C	5	23/08/2020 03:32	39.4884		0	0	0	0	0	0	0	0	0	0	0	0	0	0
1937	6	7	9	3d 11:21:13.21000	0d 03:14:00.20000	0.00379723	0.0143995	0.00117441	3.9854	C	5	23/08/2020 03:35	39.4563		0	0	0	0	0	0	0	0	0	0	0	0	0	0
1938	6	7	9	3d 11:24:04.19000	0d 03:16:51.18000	0.00385301	0.014622	0.00117433	3.9954	C	5	23/08/2020 03:38	39.4083		0	0	0	0	0	0	0	0	0	0	0	0	0	0
1939	6	7	9	3d 11:26:53.85000	0d 03:19:40.84000	0.00390835	0.0148434	0.00117456	4.0056	C	5	23/08/2020 03:40	39.4884		0	0	0	0	0	0	0	0	0	0	0	0	0	0
1940	6	7	9	3d 11:29:47.19000	0d 03:22:34.18000	0.0039649	0.0150702	0.00117433	4.0157	C	5	23/08/2020 03:43	39.4884		0	0	0	0	0	0	0	0	0	0	0	0	0	0
1941	6	7	9	3d 11:32:32.96000	0d 03:25:19.95000	0.00401897	0.0152876	0.00117433	4.0258	C	5	23/08/2020 03:46	39.3922		0	0	0	0	0	0	0	0	0	0	0	0	0	0
1942	6	7	9	3d 11:35:19.90000	0d 03:28:06.89000	0.00407343	0.0155072	0.00117433	4.0359	C	5	23/08/2020 03:49	39.5204		0	0	0	0	0	0	0	0	0	0	0	0	0	0
1943	6	7	9	3d 11:38:01.75000	0d 03:30:48.74000	0.00412623	0.0157205	0.00117456	4.0459	C	5	23/08/2020 03:52	39.4563		0	0	0	0	0	0	0	0	0	0	0	0	0	0
1944	6	7	9	3d 11:40:45.04000	0d 03:33:32.03000	0.0041795	0.0159363	0.00117449	4.056	C	5	23/08/2020 03:54	39.5044		0	0	0	0	0	0	0	0	0	0	0	0	0	0
1945	6	7	9	3d 11:43:25.34000	0d 03:36:12.33000	0.00423179	0.0161487	0.00117441	4.0661	C	5	23/08/2020 03:57	39.4723		0	0	0	0	0	0	0	0	0	0	0	0	0	0
1946	6	7	9	3d 11:46:05.42000	0d 03:38:52.41000	0.00428401	0.0163612	0.00117449	4.0761	C	5	23/08/2020 04:00	39.4083		0	0	0	0	0	0	0	0	0	0	0	0	0	0
1947	6	7	9	3d 11:48:39.99000	0d 03:41:26.98000	0.00433444	0.016567	0.00117456	4.0862	C	5	23/08/2020 04:02	39.5044		0	0	0	0	0	0	0	0	0	0	0	0	0	0
1948	6	7	9	3d 11:51:16.07000	0d 03:44:03.06000	0.00438535	0.0167753	0.00117441	4.0963	C	5	23/08/2020 04:05	39.3762		0	0	0	0	0	0	0	0	0	0	0	0	0	0
1949	6	7	9	3d 11:53:47.94000	0d 03:46:34.93000	0.00443489	0.0169785	0.00117456	4.1064	C	5	23/08/2020 04:07	39.5524		0	0	0	0	0	0	0	0	0	0	0	0	0	0
1950	6	7	9	3d 11:56:18.51000	0d 03:49:05.50000	0.00448401	0.0171805	0.00117449	4.1166	C	5	23/08/2020 04:10	39.4723		0	0	0	0	0	0	0	0	0	0	0	0	0	0
1951	6	7	9	3d 11:58:49.97000	0d 03:51:36.96000	0.00453342	0.0173841	0.00117433	4.1266	C	5	23/08/2020 04:12	39.4884		0	0	0	0	0	0	0	0	0	0	0	0	0	0
1952	6	7	9	3d 12:01:15.54000	0d 03:54:02.53000	0.00458091	0.0175803	0.00117426	4.1367	C	5	23/08/2020 04:15	39.5044		0	0	0	0	0	0	0	0	0	0	0	0	0	0
1953	6	7	9	3d 12:03:40.97000	0d 03:56:27.96000	0.00462835	0.0177768	0.00117456	4.1468	C	5	23/08/2020 04:17	39.4884		0	0	0	0	0	0	0	0	0	0	0	0	0	0
1954	6	7	9	3d 12:06:01.89000	0d 03:58:48.88000	0.00467432	0.0179677	0.00117426	4.1569	C	5	23/08/2020 04:20	39.4884		0	0	0	0	0	0	0	0	0	0	0	0	0	0
1955	6	7	9	3d 12:08:23.86000	0d 04:01:10.85000	0.00472063	0.0181604	0.00117449	4.1669	C	5	23/08/2020 04:22	39.4403		0	0	0	0	0	0	0	0	0	0	0	0	0	0
1956	6	7	9	3d 12:10:44.31000	0d 04:03:31.30000	0.00476645	0.0183516	0.00117418	4.177	C	5	23/08/2020 04:24	39.5044		0	0	0	0	0	0	0	0	0	0	0	0	0	0
1957	6	7	9	3d 12:13:05.32000	0d 04:05:52.31000	0.00481245	0.0185439	0.00117418	4.1871	C	5	23/08/2020 04:27	39.5044		0	0	0	0	0	0	0	0	0	0	0	0	0	0
1958	6	7	9	3d 12:15:22.31000	0d 04:08:09.30000	0.00485714	0.0187313	0.00117441	4.1971	C	5	23/08/2020 04:29	39.4563		0	0	0	0	0	0	0	0	0	0	0	0	0	0
1959	6	7	9	3d 12:15:59.49000	0d 04:08:46.48000	0.00486927	0.0187822	0.00117449	4.2	C	133	23/08/2020 04:30	39.5044		0	0	0	0	0	0	0	0	0	0	0	0	0	0
1960	6	7	10	3d 12:15:59.50000	0d 00:00:00.01000	0.00486927	0.0187822	0.00119738	4.2	C	0	23/08/2020 04:30	39.5044		0	0	0	0	0	0	0	0	0	0	0	0	0	0
1961	6	7	10	3d 12:16:17.90000	0d 00:00:18.41000	0.00487518	0.018807	0.00109735	4.2004	C	4	23/08/2020 04:30	39.3602		0	0	0	0	0	0	0	0	0	0	0	0	0	0
1962	6	7	10	3d 12:16:36.58000	0d 00:00:37.09000	0.0048806	0.0188298	0.00099733	4.2002	C	4	23/08/2020 04:30	39.3922		0	0	0	0	0	0	0	0	0	0	0	0	0	0
1963	6	7	10	3d 12:17:02.23000	0d 00:01:02.74000	0.00488733	0.0188581	0.00089731	4.2002	C	4	23/08/2020 04:31	39.4563		0	0	0	0	0	0	0	0	0	0	0	0	0	0
1964	6	7	10	3d 12:17:34.36000	0d 00:01:34.87000	0.00489487	0.0188897	0.00079721	4.2002	C	4	23/08/2020 04:31	39.4884		0	0	0	0	0	0	0	0	0	0	0	0	0	0
1965	6	7	10	3d 12:18:10.81000	0d 00:02:11.32000	0.00490242	0.0189214	0.00069703	4.2	C	4	23/08/2020 04:32	39.4403		0	0	0	0	0	0	0	0	0	0	0	0	0	0
1966	6	7	10	3d 12:18:56.10000	0d 00:02:56.61000	0.00491052	0.0189555	0.00059701	4.2	C	4	23/08/2020 04:33	39.5044		0	0	0	0	0	0	0	0	0	0	0	0	0	0
1967	6	7	10	3d 12:19:50.40000	0d 00:03:50.91000	0.00491874	0.01899	0.00049691	4.2002	C	4	23/08/2020 04:33	39.3762		0	0	0	0	0	0	0	0	0	0	0	0	0	0
1968	6	7	10	3d 12:20:58.95000	0d 00:04:59.46000	0.00492719	0.0190255	0.00039681	4.1999	C	4	23/08/2020 04:35	39.4884		0	0	0	0	0	0	0	0	0	0	0	0	0	0
1969	6	7	10	3d 12:22:27.15000	0d 00:06:27.66000	0.00493562	0.0190609	0.00029664	4.2	C	4	23/08/2020 04:36	39.5044		0	0	0	0	0	0	0	0	0	0	0	0	0	0
1970	6	7	10	3d 12:24:46.99000	0d 00:08:47.50000	0.00494503	0.0191004	0.00019661	4.2	C	4	23/08/2020 04:38	39.3442		0	0	0	0	0	0	0	0	0	0	0	0	0	0
1971	6	7	10	3d 12:27:51.58000	0d 00:11:52.09000	0.00495289	0.0191334	0.00011734	4.2002	C	132	23/08/2020 04:41	39.4884		0	0	0	0	0	0	0	0	0	0	0	0	0	0
1972	6	7	11	3d 12:27:51.59000	0d 00:00:00.01000	0	0	0	4.199	R	0	23/08/2020 04:41	39.4884		0	0	0	0	0	0	0	0	0	0	0	0	0	0
1973	6	7	11	3d 12:27:53.59000	0d 00:00:02.01000	0	0	0	4.1988	R	1	23/08/2020 04:41	39.4723		0	0	0	0	0	0	0	0	0	0	0	0	0	0
1974	6	7	11	3d 12:27:55.59000	0d 00:00:04.01000	0	0	0	4.1988	R	1	23/08/2020 04:42	39.4403		0	0	0	0	0	0	0	0	0	0	0	0	0	0
1975	6	7	11	3d 12:27:57.59000	0d 00:00:06.01000	0	0	0	4.1985	R	1	23/08/2020 04:42	39.4243		0	0	0	0	0	0	0	0	0	0	0	0	0	0
1976	6	7	11	3d 12:27:59.59000	0d 00:00:08.01000	0	0	0	4.1985	R	1	23/08/2020 04:42	39.4083		0	0	0	0	0	0	0	0	0	0	0	0	0	0
1977	6	7	11	3d 12:28:01.58000	0d 00:00:10.00000	0	0	0	4.1984	R	129	23/08/2020 04:42	39.3922		0	0	0	0	0	0	0	0	0	0	0	0	0	0
1978	6	7	12	3d 12:28:01.62000	0d 00:00:00.04000	0.00000001	0.00000005	0.00117502	4.1883	D	0	23/08/2020 04:42	39.3922		0	0	0	0	0	0	0	0	0	0	0	0	0	0
1979	6	7	12	3d 12:28:32.00000	0d 00:00:30.42000	0.00000992	0.0000415	0.00117441	4.1782	D	5	23/08/2020 04:42	39.4243		0	0	0	0	0	0	0	0	0	0	0	0	0	0
1980	6	7	12	3d 12:29:53.39000	0d 00:01:51.81000	0.00003647	0.00015229	0.00117433	4.1682	D	5	23/08/2020 04:43	39.5204		0	0	0	0	0	0	0	0	0	0	0	0	0	0
1981	6	7	12	3d 12:31:50.76000	0d 00:03:49.18000	0.00007476	0.00031169	0.00117456	4.1581	D	5	23/08/2020 04:45	39.4403		0	0	0	0	0	0	0	0	0	0	0	0	0	0
1982	6	7	12	3d 12:33:57.96000	0d 00:05:56.38000	0.00011626	0.00048402	0.00117441	4.1479	D	5	23/08/2020 04:48	39.4884		0	0	0	0	0	0	0	0	0	0	0	0	0	0
1983	6	7	12	3d 12:36:08.95000	0d 00:08:07.37000	0.00015899	0.00066106	0.00117433	4.1378	D	5	23/08/2020 04:50	39.5204		0	0	0	0	0	0	0	0	0	0	0	0	0	0
1984	6	7	12	3d 12:38:21.79000	0d 00:10:20.21000	0.00020232	0.00084015	0.00117441	4.1276	D	5	23/08/2020 04:52	39.5364		0	0	0	0	0	0	0	0	0	0	0	0	0	0
1985	6	7	12	3d 12:40:39.70000	0d 00:12:38.12000	0.00024731	0.00102563	0.00117441	4.1175	D	5	23/08/2020 04:54	39.5044		0	0	0	0	0	0	0	0	0	0	0	0	0	0
[truncated: 3,074 more rows]
