# Supplementary material for: Experimental data of cathodes manufactured in a convective dryer at the pilot-plant scale, and charge and discharge capacities of half-coin lithium-ion cells
Source: Data Brief. 2021 Dec 16;40:107720. doi: 10.1016/j.dib.2021.107720 (PMC8703052; doi:10.1016/j.dib.2021.107720)
Supplement: Supplementary file 1 [file mmc1.zip › Maccor/NEX_CAT3_10_2.csv]

Name:	NEX_CAT3_10_2
Channel:	94
Tester	Maccor #2
Procedure	NEX_NMC_Form_Rate_ASI.000
Description	NEX NMC Cathode Rate & ASI Measurement
Started	19/08/2020 16:15
SCap	0
C Rate	0.006034
Ch. max. V	8.00 V
DisCh. min. V	-2.00 V
Ch. max. I	5.000 A
DisCh. max. I	5.000 A
Comment:	CAT3_10_2
SMB hdr:	SMBLabel
Rec	Cycle P	Cycle C	Step	TestTime	StepTime	Cap. [Ah]	Ener. [Wh]	Current [A]	Voltage [V]	Md	ES	DPT Time	AUX1 [C]		VAR1	VAR2	VAR3	VAR4	VAR5	VAR6	VAR7	VAR8	VAR9	VAR10	VAR11	VAR12	VAR13	VAR14
1	0	1	1	0d 00:00:00.00000	0d 00:00:00.00000	0	0	0	3.0889	R	0	19/08/2020 16:15	38.5203		0	0	0	0	0	0	0	0	0	0	0	0	0	0
2	0	1	1	0d 00:05:00.00000	0d 00:05:00.00000	0	0	0	3.0838	R	1	19/08/2020 16:20	39.9446		0	0	0	0	0	0	0	0	0	0	0	0	0	0
3	0	1	1	0d 00:10:00.00000	0d 00:10:00.00000	0	0	0	3.0848	R	1	19/08/2020 16:25	40.6364		0	0	0	0	0	0	0	0	0	0	0	0	0	0
4	0	1	1	0d 00:15:00.00000	0d 00:15:00.00000	0	0	0	3.0848	R	1	19/08/2020 16:30	40.6678		0	0	0	0	0	0	0	0	0	0	0	0	0	0
5	0	1	1	0d 00:20:00.00000	0d 00:20:00.00000	0	0	0	3.0845	R	1	19/08/2020 16:35	40.4794		0	0	0	0	0	0	0	0	0	0	0	0	0	0
6	0	1	1	0d 00:25:00.00000	0d 00:25:00.00000	0	0	0	3.0835	R	1	19/08/2020 16:40	40.2596		0	0	0	0	0	0	0	0	0	0	0	0	0	0
7	0	1	1	0d 00:30:00.00000	0d 00:30:00.00000	0	0	0	3.082	R	129	19/08/2020 16:45	40.2125		0	0	0	0	0	0	0	0	0	0	0	0	0	0
8	0	1	2	0d 00:30:00.04000	0d 00:00:00.04000	0	0.00000001	0.00030251	3.2113	C	0	19/08/2020 16:45	40.2282		0	0	0	0	0	0	0	0	0	0	0	0	0	0
9	0	1	2	0d 00:30:00.20000	0d 00:00:00.20000	0.00000002	0.00000005	0.00030175	3.2467	C	5	19/08/2020 16:45	40.2282		0	0	0	0	0	0	0	0	0	0	0	0	0	0
10	0	1	2	0d 00:30:00.35000	0d 00:00:00.35000	0.00000003	0.00000009	0.00030175	3.2667	C	5	19/08/2020 16:45	40.2282		0	0	0	0	0	0	0	0	0	0	0	0	0	0
11	0	1	2	0d 00:30:00.52000	0d 00:00:00.52000	0.00000004	0.00000014	0.00030152	3.2847	C	5	19/08/2020 16:45	40.2282		0	0	0	0	0	0	0	0	0	0	0	0	0	0
12	0	1	2	0d 00:30:00.71000	0d 00:00:00.71000	0.00000006	0.00000019	0.00030144	3.3017	C	5	19/08/2020 16:45	40.2282		0	0	0	0	0	0	0	0	0	0	0	0	0	0
13	0	1	2	0d 00:30:01.01000	0d 00:00:01.01000	0.00000008	0.00000028	0.00030159	3.3179	C	5	19/08/2020 16:45	40.2282		0	0	0	0	0	0	0	0	0	0	0	0	0	0
14	0	1	2	0d 00:30:01.23000	0d 00:00:01.23000	0.0000001	0.00000034	0.00030175	3.3335	C	5	19/08/2020 16:45	40.2282		0	0	0	0	0	0	0	0	0	0	0	0	0	0
15	0	1	2	0d 00:30:01.46000	0d 00:00:01.46000	0.00000012	0.0000004	0.00030182	3.3489	C	5	19/08/2020 16:45	40.2282		0	0	0	0	0	0	0	0	0	0	0	0	0	0
16	0	1	2	0d 00:30:01.70000	0d 00:00:01.70000	0.00000014	0.00000047	0.00030167	3.3642	C	5	19/08/2020 16:45	40.2282		0	0	0	0	0	0	0	0	0	0	0	0	0	0
17	0	1	2	0d 00:30:01.95000	0d 00:00:01.95000	0.00000016	0.00000054	0.00030182	3.3794	C	5	19/08/2020 16:45	40.2282		0	0	0	0	0	0	0	0	0	0	0	0	0	0
18	0	1	2	0d 00:30:02.21000	0d 00:00:02.21000	0.00000018	0.00000061	0.00030159	3.3942	C	5	19/08/2020 16:45	40.2282		0	0	0	0	0	0	0	0	0	0	0	0	0	0
19	0	1	2	0d 00:30:02.48000	0d 00:00:02.48000	0.00000021	0.00000069	0.00030167	3.4089	C	5	19/08/2020 16:45	40.2282		0	0	0	0	0	0	0	0	0	0	0	0	0	0
20	0	1	2	0d 00:30:02.76000	0d 00:00:02.76000	0.00000023	0.00000077	0.00030152	3.4232	C	5	19/08/2020 16:45	40.2282		0	0	0	0	0	0	0	0	0	0	0	0	0	0
21	0	1	2	0d 00:30:03.05000	0d 00:00:03.05000	0.00000025	0.00000085	0.00030144	3.4371	C	5	19/08/2020 16:45	40.2282		0	0	0	0	0	0	0	0	0	0	0	0	0	0
22	0	1	2	0d 00:30:03.35000	0d 00:00:03.35000	0.00000028	0.00000094	0.00030167	3.4508	C	5	19/08/2020 16:45	40.2282		0	0	0	0	0	0	0	0	0	0	0	0	0	0
23	0	1	2	0d 00:30:03.66000	0d 00:00:03.66000	0.00000031	0.00000103	0.0003019	3.4643	C	5	19/08/2020 16:45	40.2282		0	0	0	0	0	0	0	0	0	0	0	0	0	0
24	0	1	2	0d 00:30:03.99000	0d 00:00:03.99000	0.00000033	0.00000113	0.00030159	3.4777	C	5	19/08/2020 16:45	40.2125		0	0	0	0	0	0	0	0	0	0	0	0	0	0
25	0	1	2	0d 00:30:04.33000	0d 00:00:04.33000	0.00000036	0.00000123	0.00030175	3.4905	C	5	19/08/2020 16:45	40.2125		0	0	0	0	0	0	0	0	0	0	0	0	0	0
26	0	1	2	0d 00:30:04.69000	0d 00:00:04.69000	0.00000039	0.00000133	0.00030182	3.5036	C	5	19/08/2020 16:45	40.2125		0	0	0	0	0	0	0	0	0	0	0	0	0	0
27	0	1	2	0d 00:30:05.07000	0d 00:00:05.07000	0.00000042	0.00000144	0.00030167	3.5166	C	5	19/08/2020 16:45	40.2282		0	0	0	0	0	0	0	0	0	0	0	0	0	0
28	0	1	2	0d 00:30:05.47000	0d 00:00:05.47000	0.00000046	0.00000156	0.00030175	3.5294	C	5	19/08/2020 16:45	40.2125		0	0	0	0	0	0	0	0	0	0	0	0	0	0
29	0	1	2	0d 00:30:05.88000	0d 00:00:05.88000	0.00000049	0.00000168	0.00030167	3.5416	C	5	19/08/2020 16:45	40.2125		0	0	0	0	0	0	0	0	0	0	0	0	0	0
30	0	1	2	0d 00:30:06.31000	0d 00:00:06.31000	0.00000053	0.00000181	0.00030159	3.554	C	5	19/08/2020 16:45	40.2125		0	0	0	0	0	0	0	0	0	0	0	0	0	0
31	0	1	2	0d 00:30:06.76000	0d 00:00:06.76000	0.00000057	0.00000194	0.00030167	3.5663	C	5	19/08/2020 16:45	40.2125		0	0	0	0	0	0	0	0	0	0	0	0	0	0
32	0	1	2	0d 00:30:07.25000	0d 00:00:07.25000	0.00000061	0.00000209	0.00030182	3.5785	C	5	19/08/2020 16:45	40.2125		0	0	0	0	0	0	0	0	0	0	0	0	0	0
33	0	1	2	0d 00:30:07.76000	0d 00:00:07.76000	0.00000065	0.00000224	0.00030175	3.5906	C	5	19/08/2020 16:45	40.2125		0	0	0	0	0	0	0	0	0	0	0	0	0	0
34	0	1	2	0d 00:30:08.29000	0d 00:00:08.29000	0.00000069	0.0000024	0.00030175	3.6022	C	5	19/08/2020 16:45	40.2125		0	0	0	0	0	0	0	0	0	0	0	0	0	0
35	0	1	2	0d 00:30:08.86000	0d 00:00:08.86000	0.00000074	0.00000258	0.00030152	3.6139	C	5	19/08/2020 16:45	40.2125		0	0	0	0	0	0	0	0	0	0	0	0	0	0
36	0	1	2	0d 00:30:09.47000	0d 00:00:09.47000	0.00000079	0.00000276	0.00030144	3.6254	C	5	19/08/2020 16:45	40.2125		0	0	0	0	0	0	0	0	0	0	0	0	0	0
37	0	1	2	0d 00:30:10.10000	0d 00:00:10.10000	0.00000085	0.00000295	0.00030159	3.6365	C	5	19/08/2020 16:45	40.2125		0	0	0	0	0	0	0	0	0	0	0	0	0	0
38	0	1	2	0d 00:30:10.79000	0d 00:00:10.79000	0.0000009	0.00000316	0.00030144	3.6481	C	5	19/08/2020 16:45	40.2125		0	0	0	0	0	0	0	0	0	0	0	0	0	0
39	0	1	2	0d 00:30:11.58000	0d 00:00:11.58000	0.00000097	0.00000341	0.00030167	3.6594	C	5	19/08/2020 16:45	40.1968		0	0	0	0	0	0	0	0	0	0	0	0	0	0
40	0	1	2	0d 00:30:12.46000	0d 00:00:12.46000	0.00000104	0.00000368	0.00030137	3.6703	C	5	19/08/2020 16:45	40.2125		0	0	0	0	0	0	0	0	0	0	0	0	0	0
41	0	1	2	0d 00:30:13.46000	0d 00:00:13.46000	0.00000113	0.00000398	0.00030182	3.6808	C	5	19/08/2020 16:45	40.1968		0	0	0	0	0	0	0	0	0	0	0	0	0	0
42	0	1	2	0d 00:30:14.73000	0d 00:00:14.73000	0.00000123	0.00000438	0.00030182	3.6916	C	5	19/08/2020 16:45	40.2125		0	0	0	0	0	0	0	0	0	0	0	0	0	0
43	0	1	2	0d 00:30:16.56000	0d 00:00:16.56000	0.00000139	0.00000494	0.00030182	3.7021	C	5	19/08/2020 16:45	40.2282		0	0	0	0	0	0	0	0	0	0	0	0	0	0
44	0	1	2	0d 00:30:19.70000	0d 00:00:19.70000	0.00000165	0.00000592	0.00030175	3.7125	C	5	19/08/2020 16:45	40.2439		0	0	0	0	0	0	0	0	0	0	0	0	0	0
45	0	1	2	0d 00:31:29.54000	0d 00:01:29.54000	0.0000075	0.00002764	0.00030167	3.7023	C	5	19/08/2020 16:46	40.1497		0	0	0	0	0	0	0	0	0	0	0	0	0	0
46	0	1	2	0d 00:32:09.71000	0d 00:02:09.71000	0.00001087	0.00004009	0.00030159	3.6919	C	5	19/08/2020 16:47	40.2125		0	0	0	0	0	0	0	0	0	0	0	0	0	0
47	0	1	2	0d 00:33:25.32000	0d 00:03:25.32000	0.0000172	0.00006344	0.00030167	3.6818	C	5	19/08/2020 16:48	40.1968		0	0	0	0	0	0	0	0	0	0	0	0	0	0
48	0	1	2	0d 00:37:19.63000	0d 00:07:19.63000	0.00003684	0.00013559	0.00030175	3.6718	C	5	19/08/2020 16:52	40.2753		0	0	0	0	0	0	0	0	0	0	0	0	0	0
49	0	1	2	0d 00:47:19.63000	0d 00:17:19.63000	0.00008711	0.00032008	0.00030159	3.6689	C	1	19/08/2020 17:02	40.2596		0	0	0	0	0	0	0	0	0	0	0	0	0	0
50	0	1	2	0d 00:57:19.63000	0d 00:27:19.63000	0.00013738	0.00050453	0.00030175	3.6696	C	1	19/08/2020 17:12	40.1811		0	0	0	0	0	0	0	0	0	0	0	0	0	0
51	0	1	2	0d 01:07:19.63000	0d 00:37:19.63000	0.00018766	0.00068908	0.00030175	3.6719	C	1	19/08/2020 17:22	40.1654		0	0	0	0	0	0	0	0	0	0	0	0	0	0
52	0	1	2	0d 01:17:19.63000	0d 00:47:19.63000	0.00023793	0.00087374	0.00030159	3.6741	C	1	19/08/2020 17:32	40.1968		0	0	0	0	0	0	0	0	0	0	0	0	0	0
53	0	1	2	0d 01:27:19.63000	0d 00:57:19.63000	0.0002882	0.0010585	0.00030144	3.6757	C	1	19/08/2020 17:42	40.1183		0	0	0	0	0	0	0	0	0	0	0	0	0	0
54	0	1	2	0d 01:37:19.63000	0d 01:07:19.63000	0.00033848	0.00124334	0.00030167	3.6774	C	1	19/08/2020 17:52	40.134		0	0	0	0	0	0	0	0	0	0	0	0	0	0
55	0	1	2	0d 01:47:19.63000	0d 01:17:19.63000	0.00038875	0.00142825	0.00030167	3.679	C	1	19/08/2020 18:02	40.0712		0	0	0	0	0	0	0	0	0	0	0	0	0	0
56	0	1	2	0d 01:57:19.63000	0d 01:27:19.63000	0.00043902	0.00161323	0.00030182	3.68	C	1	19/08/2020 18:12	40.1026		0	0	0	0	0	0	0	0	0	0	0	0	0	0
57	0	1	2	0d 02:07:19.63000	0d 01:37:19.63000	0.0004893	0.00179829	0.00030159	3.6815	C	1	19/08/2020 18:22	40.0712		0	0	0	0	0	0	0	0	0	0	0	0	0	0
58	0	1	2	0d 02:17:19.63000	0d 01:47:19.63000	0.00053957	0.00198341	0.00030167	3.6828	C	1	19/08/2020 18:32	40.0398		0	0	0	0	0	0	0	0	0	0	0	0	0	0
59	0	1	2	0d 02:27:19.63000	0d 01:57:19.63000	0.00058984	0.00216859	0.00030167	3.6843	C	1	19/08/2020 18:42	40.1497		0	0	0	0	0	0	0	0	0	0	0	0	0	0
60	0	1	2	0d 02:37:19.63000	0d 02:07:19.63000	0.00064012	0.00235383	0.00030175	3.6852	C	1	19/08/2020 18:52	40.1026		0	0	0	0	0	0	0	0	0	0	0	0	0	0
61	0	1	2	0d 02:47:19.63000	0d 02:17:19.63000	0.00069039	0.00253914	0.00030159	3.6866	C	1	19/08/2020 19:02	40.0712		0	0	0	0	0	0	0	0	0	0	0	0	0	0
62	0	1	2	0d 02:57:19.63000	0d 02:27:19.63000	0.00074066	0.00272451	0.00030159	3.6878	C	1	19/08/2020 19:12	40.134		0	0	0	0	0	0	0	0	0	0	0	0	0	0
63	0	1	2	0d 03:07:19.63000	0d 02:37:19.63000	0.00079094	0.00290995	0.00030159	3.6893	C	1	19/08/2020 19:22	40.0869		0	0	0	0	0	0	0	0	0	0	0	0	0	0
64	0	1	2	0d 03:17:19.63000	0d 02:47:19.63000	0.00084121	0.00309546	0.00030167	3.6905	C	1	19/08/2020 19:32	40.0555		0	0	0	0	0	0	0	0	0	0	0	0	0	0
65	0	1	2	0d 03:27:19.63000	0d 02:57:19.63000	0.00089148	0.00328103	0.00030175	3.6919	C	1	19/08/2020 19:42	40.0712		0	0	0	0	0	0	0	0	0	0	0	0	0	0
66	0	1	2	0d 03:37:19.63000	0d 03:07:19.63000	0.00094176	0.00346668	0.00030167	3.6931	C	1	19/08/2020 19:52	40.1026		0	0	0	0	0	0	0	0	0	0	0	0	0	0
67	0	1	2	0d 03:47:19.63000	0d 03:17:19.63000	0.00099203	0.00365239	0.00030182	3.6948	C	1	19/08/2020 20:02	40.134		0	0	0	0	0	0	0	0	0	0	0	0	0	0
68	0	1	2	0d 03:57:19.63000	0d 03:27:19.63000	0.0010423	0.00383817	0.00030182	3.6962	C	1	19/08/2020 20:12	40.1183		0	0	0	0	0	0	0	0	0	0	0	0	0	0
69	0	1	2	0d 04:07:19.63000	0d 03:37:19.63000	0.00109258	0.00402401	0.00030159	3.6974	C	1	19/08/2020 20:22	40.0869		0	0	0	0	0	0	0	0	0	0	0	0	0	0
70	0	1	2	0d 04:17:19.63000	0d 03:47:19.63000	0.00114285	0.00420993	0.00030152	3.6988	C	1	19/08/2020 20:32	40.0555		0	0	0	0	0	0	0	0	0	0	0	0	0	0
71	0	1	2	0d 04:27:19.63000	0d 03:57:19.63000	0.00119312	0.00439593	0.00030182	3.7003	C	1	19/08/2020 20:42	40.0398		0	0	0	0	0	0	0	0	0	0	0	0	0	0
72	0	1	2	0d 04:37:19.63000	0d 04:07:19.63000	0.0012434	0.00458198	0.00030167	3.7015	C	1	19/08/2020 20:52	40.1183		0	0	0	0	0	0	0	0	0	0	0	0	0	0
73	0	1	2	0d 04:47:19.63000	0d 04:17:19.63000	0.00129367	0.00476812	0.00030144	3.7032	C	1	19/08/2020 21:02	39.9926		0	0	0	0	0	0	0	0	0	0	0	0	0	0
74	0	1	2	0d 04:57:19.63000	0d 04:27:19.63000	0.00134395	0.00495433	0.00030167	3.7047	C	1	19/08/2020 21:12	40.0555		0	0	0	0	0	0	0	0	0	0	0	0	0	0
75	0	1	2	0d 05:07:19.63000	0d 04:37:19.63000	0.00139422	0.00514062	0.00030167	3.7063	C	1	19/08/2020 21:22	39.9446		0	0	0	0	0	0	0	0	0	0	0	0	0	0
76	0	1	2	0d 05:17:19.63000	0d 04:47:19.63000	0.00144449	0.005327	0.00030167	3.7079	C	1	19/08/2020 21:32	40.0241		0	0	0	0	0	0	0	0	0	0	0	0	0	0
77	0	1	2	0d 05:27:19.63000	0d 04:57:19.63000	0.00149477	0.00551346	0.00030175	3.7098	C	1	19/08/2020 21:42	40.0241		0	0	0	0	0	0	0	0	0	0	0	0	0	0
78	0	1	2	0d 05:37:19.63000	0d 05:07:19.63000	0.00154504	0.00570001	0.00030175	3.7116	C	1	19/08/2020 21:52	40.0555		0	0	0	0	0	0	0	0	0	0	0	0	0	0
79	0	1	2	0d 05:47:19.63000	0d 05:17:19.63000	0.00159531	0.00588664	0.00030159	3.7134	C	1	19/08/2020 22:02	40.1183		0	0	0	0	0	0	0	0	0	0	0	0	0	0
80	0	1	2	0d 05:57:19.63000	0d 05:27:19.63000	0.00164559	0.00607337	0.00030159	3.7151	C	1	19/08/2020 22:12	40.134		0	0	0	0	0	0	0	0	0	0	0	0	0	0
81	0	1	2	0d 06:07:19.63000	0d 05:37:19.63000	0.00169586	0.0062602	0.00030175	3.7173	C	1	19/08/2020 22:22	40.0869		0	0	0	0	0	0	0	0	0	0	0	0	0	0
82	0	1	2	0d 06:17:19.63000	0d 05:47:19.63000	0.00174613	0.00644712	0.00030159	3.7189	C	1	19/08/2020 22:32	40.1183		0	0	0	0	0	0	0	0	0	0	0	0	0	0
83	0	1	2	0d 06:27:19.63000	0d 05:57:19.63000	0.00179641	0.00663414	0.00030167	3.7209	C	1	19/08/2020 22:42	40.0712		0	0	0	0	0	0	0	0	0	0	0	0	0	0
84	0	1	2	0d 06:37:19.63000	0d 06:07:19.63000	0.00184668	0.00682126	0.00030159	3.7232	C	1	19/08/2020 22:52	40.0398		0	0	0	0	0	0	0	0	0	0	0	0	0	0
85	0	1	2	0d 06:47:19.63000	0d 06:17:19.63000	0.00189695	0.00700849	0.00030167	3.7252	C	1	19/08/2020 23:02	40.0555		0	0	0	0	0	0	0	0	0	0	0	0	0	0
86	0	1	2	0d 06:57:19.63000	0d 06:27:19.63000	0.00194723	0.00719582	0.00030167	3.7273	C	1	19/08/2020 23:12	40.0712		0	0	0	0	0	0	0	0	0	0	0	0	0	0
87	0	1	2	0d 07:07:19.63000	0d 06:37:19.63000	0.0019975	0.00738326	0.00030167	3.7293	C	1	19/08/2020 23:22	40.1183		0	0	0	0	0	0	0	0	0	0	0	0	0	0
88	0	1	2	0d 07:17:19.63000	0d 06:47:19.63000	0.00204777	0.00757081	0.00030175	3.7316	C	1	19/08/2020 23:32	40.0869		0	0	0	0	0	0	0	0	0	0	0	0	0	0
89	0	1	2	0d 07:27:19.63000	0d 06:57:19.63000	0.00209805	0.00775848	0.00030167	3.7337	C	1	19/08/2020 23:42	40.0398		0	0	0	0	0	0	0	0	0	0	0	0	0	0
90	0	1	2	0d 07:37:19.63000	0d 07:07:19.63000	0.00214832	0.00794625	0.00030144	3.7362	C	1	19/08/2020 23:52	40.0398		0	0	0	0	0	0	0	0	0	0	0	0	0	0
91	0	1	2	0d 07:47:19.63000	0d 07:17:19.63000	0.00219859	0.00813415	0.00030152	3.7386	C	1	20/08/2020 00:02	40.0398		0	0	0	0	0	0	0	0	0	0	0	0	0	0
92	0	1	2	0d 07:57:19.63000	0d 07:27:19.63000	0.00224887	0.00832216	0.00030159	3.7409	C	1	20/08/2020 00:12	40.1183		0	0	0	0	0	0	0	0	0	0	0	0	0	0
93	0	1	2	0d 08:07:19.63000	0d 07:37:19.63000	0.00229914	0.00851029	0.00030175	3.7435	C	1	20/08/2020 00:22	39.9766		0	0	0	0	0	0	0	0	0	0	0	0	0	0
94	0	1	2	0d 08:17:19.63000	0d 07:47:19.63000	0.00234941	0.00869854	0.00030175	3.7456	C	1	20/08/2020 00:32	40.0555		0	0	0	0	0	0	0	0	0	0	0	0	0	0
95	0	1	2	0d 08:27:19.63000	0d 07:57:19.63000	0.00239969	0.00888691	0.00030182	3.7479	C	1	20/08/2020 00:42	40.0241		0	0	0	0	0	0	0	0	0	0	0	0	0	0
96	0	1	2	0d 08:37:19.63000	0d 08:07:19.63000	0.00244996	0.0090754	0.00030159	3.7505	C	1	20/08/2020 00:52	40.1026		0	0	0	0	0	0	0	0	0	0	0	0	0	0
97	0	1	2	0d 08:47:19.63000	0d 08:17:19.63000	0.00250023	0.00926401	0.00030152	3.753	C	1	20/08/2020 01:02	40.1183		0	0	0	0	0	0	0	0	0	0	0	0	0	0
98	0	1	2	0d 08:57:19.63000	0d 08:27:19.63000	0.00255051	0.00945275	0.00030182	3.7551	C	1	20/08/2020 01:12	40.1026		0	0	0	0	0	0	0	0	0	0	0	0	0	0
99	0	1	2	0d 09:07:19.63000	0d 08:37:19.63000	0.00260078	0.0096416	0.00030167	3.7577	C	1	20/08/2020 01:22	40.134		0	0	0	0	0	0	0	0	0	0	0	0	0	0
100	0	1	2	0d 09:17:19.63000	0d 08:47:19.63000	0.00265105	0.00983057	0.00030144	3.7603	C	1	20/08/2020 01:32	40.1497		0	0	0	0	0	0	0	0	0	0	0	0	0	0
101	0	1	2	0d 09:27:19.63000	0d 08:57:19.63000	0.00270133	0.0100197	0.0003019	3.7624	C	1	20/08/2020 01:42	40.134		0	0	0	0	0	0	0	0	0	0	0	0	0	0
102	0	1	2	0d 09:37:19.63000	0d 09:07:19.63000	0.0027516	0.0102089	0.00030159	3.765	C	1	20/08/2020 01:52	40.1183		0	0	0	0	0	0	0	0	0	0	0	0	0	0
103	0	1	2	0d 09:47:19.63000	0d 09:17:19.63000	0.00280188	0.0103982	0.00030167	3.7671	C	1	20/08/2020 02:02	40.1183		0	0	0	0	0	0	0	0	0	0	0	0	0	0
104	0	1	2	0d 09:57:19.63000	0d 09:27:19.63000	0.00285215	0.0105877	0.00030144	3.7697	C	1	20/08/2020 02:12	40.0869		0	0	0	0	0	0	0	0	0	0	0	0	0	0
105	0	1	2	0d 10:07:19.63000	0d 09:37:19.63000	0.00290242	0.0107773	0.00030144	3.7726	C	1	20/08/2020 02:22	40.1026		0	0	0	0	0	0	0	0	0	0	0	0	0	0
106	0	1	2	0d 10:17:19.63000	0d 09:47:19.63000	0.0029527	0.010967	0.00030144	3.7752	C	1	20/08/2020 02:32	40.0398		0	0	0	0	0	0	0	0	0	0	0	0	0	0
107	0	1	2	0d 10:27:19.63000	0d 09:57:19.63000	0.00300297	0.0111569	0.00030152	3.7778	C	1	20/08/2020 02:42	40.1497		0	0	0	0	0	0	0	0	0	0	0	0	0	0
108	0	1	2	0d 10:37:19.63000	0d 10:07:19.63000	0.00305324	0.0113469	0.00030167	3.7806	C	1	20/08/2020 02:52	40.0712		0	0	0	0	0	0	0	0	0	0	0	0	0	0
109	0	1	2	0d 10:47:19.63000	0d 10:17:19.63000	0.00310352	0.011537	0.00030159	3.7835	C	1	20/08/2020 03:02	40.0398		0	0	0	0	0	0	0	0	0	0	0	0	0	0
110	0	1	2	0d 10:57:19.63000	0d 10:27:19.63000	0.00315379	0.0117273	0.00030152	3.7865	C	1	20/08/2020 03:12	40.0555		0	0	0	0	0	0	0	0	0	0	0	0	0	0
111	0	1	2	0d 11:07:19.63000	0d 10:37:19.63000	0.00320406	0.0119177	0.00030175	3.7896	C	1	20/08/2020 03:22	40.0712		0	0	0	0	0	0	0	0	0	0	0	0	0	0
112	0	1	2	0d 11:17:19.63000	0d 10:47:19.63000	0.00325434	0.0121083	0.00030159	3.7926	C	1	20/08/2020 03:32	40.1654		0	0	0	0	0	0	0	0	0	0	0	0	0	0
113	0	1	2	0d 11:27:19.63000	0d 10:57:19.63000	0.00330461	0.0122991	0.00030159	3.7961	C	1	20/08/2020 03:42	40.1654		0	0	0	0	0	0	0	0	0	0	0	0	0	0
114	0	1	2	0d 11:37:19.63000	0d 11:07:19.63000	0.00335488	0.01249	0.00030182	3.7995	C	1	20/08/2020 03:52	40.1654		0	0	0	0	0	0	0	0	0	0	0	0	0	0
115	0	1	2	0d 11:47:19.63000	0d 11:17:19.63000	0.00340516	0.0126811	0.00030159	3.8035	C	1	20/08/2020 04:02	40.1497		0	0	0	0	0	0	0	0	0	0	0	0	0	0
116	0	1	2	0d 11:57:19.63000	0d 11:27:19.63000	0.00345543	0.0128724	0.00030175	3.8073	C	1	20/08/2020 04:12	40.134		0	0	0	0	0	0	0	0	0	0	0	0	0	0
117	0	1	2	0d 12:07:19.63000	0d 11:37:19.63000	0.0035057	0.0130639	0.00030152	3.8112	C	1	20/08/2020 04:22	40.1183		0	0	0	0	0	0	0	0	0	0	0	0	0	0
118	0	1	2	0d 12:17:19.63000	0d 11:47:19.63000	0.00355598	0.0132557	0.00030167	3.8155	C	1	20/08/2020 04:32	40.1183		0	0	0	0	0	0	0	0	0	0	0	0	0	0
119	0	1	2	0d 12:27:19.63000	0d 11:57:19.63000	0.00360625	0.0134476	0.00030152	3.8198	C	1	20/08/2020 04:42	40.134		0	0	0	0	0	0	0	0	0	0	0	0	0	0
120	0	1	2	0d 12:37:19.63000	0d 12:07:19.63000	0.00365652	0.0136397	0.00030167	3.8245	C	1	20/08/2020 04:52	40.1811		0	0	0	0	0	0	0	0	0	0	0	0	0	0
121	0	1	2	0d 12:47:19.63000	0d 12:17:19.63000	0.0037068	0.0138321	0.00030159	3.8294	C	1	20/08/2020 05:02	40.134		0	0	0	0	0	0	0	0	0	0	0	0	0	0
122	0	1	2	0d 12:57:19.63000	0d 12:27:19.63000	0.00375707	0.0140248	0.00030167	3.8346	C	1	20/08/2020 05:12	40.0869		0	0	0	0	0	0	0	0	0	0	0	0	0	0
123	0	1	2	0d 13:07:19.63000	0d 12:37:19.63000	0.00380734	0.0142177	0.00030175	3.8401	C	1	20/08/2020 05:22	40.0555		0	0	0	0	0	0	0	0	0	0	0	0	0	0
124	0	1	2	0d 13:17:19.63000	0d 12:47:19.63000	0.00385762	0.0144109	0.00030152	3.8456	C	1	20/08/2020 05:32	40.0712		0	0	0	0	0	0	0	0	0	0	0	0	0	0
125	0	1	2	0d 13:27:19.63000	0d 12:57:19.63000	0.00390789	0.0146044	0.00030152	3.8511	C	1	20/08/2020 05:42	40.1026		0	0	0	0	0	0	0	0	0	0	0	0	0	0
126	0	1	2	0d 13:37:19.63000	0d 13:07:19.63000	0.00395816	0.0147981	0.00030182	3.8575	C	1	20/08/2020 05:52	40.0084		0	0	0	0	0	0	0	0	0	0	0	0	0	0
127	0	1	2	0d 13:47:19.63000	0d 13:17:19.63000	0.00400844	0.0149922	0.00030175	3.8639	C	1	20/08/2020 06:02	40.1183		0	0	0	0	0	0	0	0	0	0	0	0	0	0
128	0	1	2	0d 13:57:19.63000	0d 13:27:19.63000	0.00405871	0.0151867	0.00030167	3.8703	C	1	20/08/2020 06:12	40.0555		0	0	0	0	0	0	0	0	0	0	0	0	0	0
129	0	1	2	0d 14:07:19.63000	0d 13:37:19.63000	0.00410898	0.0153814	0.00030137	3.8773	C	1	20/08/2020 06:22	40.0712		0	0	0	0	0	0	0	0	0	0	0	0	0	0
130	0	1	2	0d 14:17:19.63000	0d 13:47:19.63000	0.00415926	0.0155765	0.00030182	3.8843	C	1	20/08/2020 06:32	40.0712		0	0	0	0	0	0	0	0	0	0	0	0	0	0
131	0	1	2	0d 14:27:19.63000	0d 13:57:19.63000	0.00420953	0.015772	0.00030159	3.8915	C	1	20/08/2020 06:42	40.1183		0	0	0	0	0	0	0	0	0	0	0	0	0	0
132	0	1	2	0d 14:37:19.63000	0d 14:07:19.63000	0.00425981	0.0159678	0.00030167	3.8987	C	1	20/08/2020 06:52	40.1026		0	0	0	0	0	0	0	0	0	0	0	0	0	0
133	0	1	2	0d 14:47:19.63000	0d 14:17:19.63000	0.00431008	0.016164	0.0003019	3.9063	C	1	20/08/2020 07:02	40.1497		0	0	0	0	0	0	0	0	0	0	0	0	0	0
134	0	1	2	0d 14:57:19.63000	0d 14:27:19.63000	0.00436035	0.0163606	0.00030152	3.9142	C	1	20/08/2020 07:12	40.134		0	0	0	0	0	0	0	0	0	0	0	0	0	0
135	0	1	2	0d 15:07:19.63000	0d 14:37:19.63000	0.00441063	0.0165576	0.00030182	3.9219	C	1	20/08/2020 07:22	40.134		0	0	0	0	0	0	0	0	0	0	0	0	0	0
136	0	1	2	0d 15:17:19.63000	0d 14:47:19.63000	0.0044609	0.0167549	0.00030182	3.93	C	1	20/08/2020 07:32	40.1026		0	0	0	0	0	0	0	0	0	0	0	0	0	0
137	0	1	2	0d 15:27:19.63000	0d 14:57:19.63000	0.00451117	0.0169527	0.00030175	3.938	C	1	20/08/2020 07:42	40.134		0	0	0	0	0	0	0	0	0	0	0	0	0	0
138	0	1	2	0d 15:37:19.63000	0d 15:07:19.63000	0.00456145	0.0171509	0.00030167	3.9461	C	1	20/08/2020 07:52	40.1497		0	0	0	0	0	0	0	0	0	0	0	0	0	0
139	0	1	2	0d 15:47:19.63000	0d 15:17:19.63000	0.00461172	0.0173495	0.00030159	3.9545	C	1	20/08/2020 08:02	40.1654		0	0	0	0	0	0	0	0	0	0	0	0	0	0
140	0	1	2	0d 15:57:19.63000	0d 15:27:19.63000	0.00466199	0.0175485	0.00030167	3.9628	C	1	20/08/2020 08:12	40.2282		0	0	0	0	0	0	0	0	0	0	0	0	0	0
141	0	1	2	0d 16:07:19.63000	0d 15:37:19.63000	0.00471227	0.0177479	0.00030175	3.9712	C	1	20/08/2020 08:22	40.1811		0	0	0	0	0	0	0	0	0	0	0	0	0	0
142	0	1	2	0d 16:17:19.63000	0d 15:47:19.63000	0.00476254	0.0179478	0.00030167	3.9797	C	1	20/08/2020 08:32	40.1811		0	0	0	0	0	0	0	0	0	0	0	0	0	0
143	0	1	2	0d 16:27:19.63000	0d 15:57:19.63000	0.00481281	0.0181481	0.00030159	3.9883	C	1	20/08/2020 08:42	40.134		0	0	0	0	0	0	0	0	0	0	0	0	0	0
144	0	1	2	0d 16:37:19.63000	0d 16:07:19.63000	0.00486309	0.0183488	0.00030159	3.9966	C	1	20/08/2020 08:52	40.1026		0	0	0	0	0	0	0	0	0	0	0	0	0	0
145	0	1	2	0d 16:47:19.63000	0d 16:17:19.63000	0.00491336	0.01855	0.00030182	4.0053	C	1	20/08/2020 09:02	40.1497		0	0	0	0	0	0	0	0	0	0	0	0	0	0
146	0	1	2	0d 16:57:19.63000	0d 16:27:19.63000	0.00496363	0.0187515	0.00030175	4.014	C	1	20/08/2020 09:12	40.1497		0	0	0	0	0	0	0	0	0	0	0	0	0	0
147	0	1	2	0d 17:07:19.63000	0d 16:37:19.63000	0.00501391	0.0189536	0.00030175	4.0229	C	1	20/08/2020 09:22	40.2282		0	0	0	0	0	0	0	0	0	0	0	0	0	0
148	0	1	2	0d 17:17:19.63000	0d 16:47:19.63000	0.00506418	0.019156	0.00030167	4.0316	C	1	20/08/2020 09:32	40.291		0	0	0	0	0	0	0	0	0	0	0	0	0	0
149	0	1	2	0d 17:27:19.63000	0d 16:57:19.63000	0.00511445	0.0193589	0.00030167	4.0406	C	1	20/08/2020 09:42	40.2596		0	0	0	0	0	0	0	0	0	0	0	0	0	0
150	0	1	2	0d 17:37:19.63000	0d 17:07:19.63000	0.00516473	0.0195623	0.00030167	4.0496	C	1	20/08/2020 09:52	40.3381		0	0	0	0	0	0	0	0	0	0	0	0	0	0
151	0	1	2	0d 17:47:19.63000	0d 17:17:19.63000	0.005215	0.0197661	0.00030159	4.0589	C	1	20/08/2020 10:02	40.2439		0	0	0	0	0	0	0	0	0	0	0	0	0	0
152	0	1	2	0d 17:57:19.63000	0d 17:27:19.63000	0.00526527	0.0199704	0.00030152	4.0677	C	1	20/08/2020 10:12	40.2439		0	0	0	0	0	0	0	0	0	0	0	0	0	0
153	0	1	2	0d 18:07:19.63000	0d 17:37:19.63000	0.00531555	0.0201752	0.00030167	4.0772	C	1	20/08/2020 10:22	40.291		0	0	0	0	0	0	0	0	0	0	0	0	0	0
154	0	1	2	0d 18:17:19.63000	0d 17:47:19.63000	0.00536582	0.0203804	0.00030152	4.0865	C	1	20/08/2020 10:32	40.2125		0	0	0	0	0	0	0	0	0	0	0	0	0	0
155	0	1	2	0d 18:27:19.63000	0d 17:57:19.63000	0.00541609	0.0205861	0.00030167	4.096	C	1	20/08/2020 10:42	40.2439		0	0	0	0	0	0	0	0	0	0	0	0	0	0
156	0	1	2	0d 18:37:15.21000	0d 18:07:15.21000	0.005466	0.0207907	0.00030167	4.1061	C	5	20/08/2020 10:52	40.1654		0	0	0	0	0	0	0	0	0	0	0	0	0	0
157	0	1	2	0d 18:47:15.21000	0d 18:17:15.21000	0.00551627	0.0209974	0.00030182	4.1154	C	1	20/08/2020 11:02	40.1968		0	0	0	0	0	0	0	0	0	0	0	0	0	0
158	0	1	2	0d 18:57:06.95000	0d 18:27:06.95000	0.00556585	0.0212017	0.00030167	4.1254	C	5	20/08/2020 11:12	40.134		0	0	0	0	0	0	0	0	0	0	0	0	0	0
159	0	1	2	0d 19:07:06.95000	0d 18:37:06.95000	0.00561613	0.0214093	0.00030175	4.1352	C	1	20/08/2020 11:22	40.1183		0	0	0	0	0	0	0	0	0	0	0	0	0	0
160	0	1	2	0d 19:16:58.29000	0d 18:46:58.29000	0.00566567	0.0216144	0.00030167	4.1453	C	5	20/08/2020 11:32	38.1843		0	0	0	0	0	0	0	0	0	0	0	0	0	0
161	0	1	2	0d 19:26:58.29000	0d 18:56:58.29000	0.00571595	0.0218231	0.00030159	4.1552	C	1	20/08/2020 11:42	42.4263		0	0	0	0	0	0	0	0	0	0	0	0	0	0
162	0	1	2	0d 19:36:39.83000	0d 19:06:39.83000	0.00576467	0.0220258	0.00030182	4.1653	C	5	20/08/2020 11:51	40.2596		0	0	0	0	0	0	0	0	0	0	0	0	0	0
163	0	1	2	0d 19:46:24.11000	0d 19:16:24.11000	0.00581363	0.02223	0.00030144	4.1753	C	5	20/08/2020 12:01	40.7777		0	0	0	0	0	0	0	0	0	0	0	0	0	0
164	0	1	2	0d 19:55:59.44000	0d 19:25:59.44000	0.00586184	0.0224315	0.00030159	4.1854	C	5	20/08/2020 12:11	39.8165		0	0	0	0	0	0	0	0	0	0	0	0	0	0
165	0	1	2	0d 20:05:37.09000	0d 19:35:37.09000	0.00591024	0.0226343	0.00030144	4.1956	C	5	20/08/2020 12:20	41.7041		0	0	0	0	0	0	0	0	0	0	0	0	0	0
166	0	1	2	0d 20:09:46.37000	0d 19:39:46.37000	0.00593112	0.022722	0.00030167	4.2	C	133	20/08/2020 12:25	41.2645		0	0	0	0	0	0	0	0	0	0	0	0	0	0
167	0	1	3	0d 20:09:46.40000	0d 00:00:00.03000	0.00593113	0.022722	0.00038437	4.2005	C	0	20/08/2020 12:25	41.2645		0	0	0	0	0	0	0	0	0	0	0	0	0	0
168	0	1	3	0d 20:10:15.47000	0d 00:00:29.10000	0.00593369	0.0227327	0.00028435	4.1999	C	4	20/08/2020 12:25	41.2331		0	0	0	0	0	0	0	0	0	0	0	0	0	0
169	0	1	3	0d 20:12:05.03000	0d 00:02:18.66000	0.00594069	0.0227621	0.00018418	4.2	C	4	20/08/2020 12:27	41.0133		0	0	0	0	0	0	0	0	0	0	0	0	0	0
170	0	1	3	0d 20:16:12.22000	0d 00:06:25.85000	0.00594939	0.0227987	0.00008415	4.2	C	4	20/08/2020 12:31	40.4009		0	0	0	0	0	0	0	0	0	0	0	0	0	0
171	0	1	3	0d 20:24:00.52000	0d 00:14:14.15000	0.00595598	0.0228264	0.00003014	4.2	C	132	20/08/2020 12:39	40.1497		0	0	0	0	0	0	0	0	0	0	0	0	0	0
172	0	1	4	0d 20:24:00.53000	0d 00:00:00.01000	0	0	0	4.1999	R	0	20/08/2020 12:39	40.1497		0	0	0	0	0	0	0	0	0	0	0	0	0	0
173	0	1	4	0d 20:24:02.53000	0d 00:00:02.01000	0	0	0	4.1996	R	1	20/08/2020 12:39	40.134		0	0	0	0	0	0	0	0	0	0	0	0	0	0
174	0	1	4	0d 20:24:04.53000	0d 00:00:04.01000	0	0	0	4.1996	R	1	20/08/2020 12:39	40.134		0	0	0	0	0	0	0	0	0	0	0	0	0	0
175	0	1	4	0d 20:24:06.53000	0d 00:00:06.01000	0	0	0	4.1996	R	1	20/08/2020 12:39	40.134		0	0	0	0	0	0	0	0	0	0	0	0	0	0
176	0	1	4	0d 20:24:08.53000	0d 00:00:08.01000	0	0	0	4.1996	R	1	20/08/2020 12:39	40.134		0	0	0	0	0	0	0	0	0	0	0	0	0	0
177	0	1	4	0d 20:24:10.52000	0d 00:00:10.00000	0	0	0	4.1996	R	129	20/08/2020 12:39	40.1183		0	0	0	0	0	0	0	0	0	0	0	0	0	0
178	0	1	5	0d 20:24:10.56000	0d 00:00:00.04000	0	0.00000001	0.00030297	4.1978	D	0	20/08/2020 12:39	40.1183		0	0	0	0	0	0	0	0	0	0	0	0	0	0
179	0	1	5	0d 20:30:07.56000	0d 00:05:57.04000	0.00002992	0.0001254	0.00030159	4.1877	D	5	20/08/2020 12:45	40.1654		0	0	0	0	0	0	0	0	0	0	0	0	0	0
180	0	1	5	0d 20:38:21.41000	0d 00:14:10.89000	0.00007129	0.00029848	0.0003019	4.1776	D	5	20/08/2020 12:53	40.2125		0	0	0	0	0	0	0	0	0	0	0	0	0	0
181	0	1	5	0d 20:47:05.74000	0d 00:22:55.22000	0.00011523	0.0004818	0.00030159	4.1675	D	5	20/08/2020 13:02	40.2125		0	0	0	0	0	0	0	0	0	0	0	0	0	0
182	0	1	5	0d 20:55:45.59000	0d 00:31:35.07000	0.00015879	0.00066312	0.00030137	4.1575	D	5	20/08/2020 13:11	40.2125		0	0	0	0	0	0	0	0	0	0	0	0	0	0
183	0	1	5	0d 21:04:37.77000	0d 00:40:27.25000	0.00020338	0.00084828	0.00030167	4.1474	D	5	20/08/2020 13:19	40.1968		0	0	0	0	0	0	0	0	0	0	0	0	0	0
184	0	1	5	0d 21:13:34.40000	0d 00:49:23.88000	0.00024834	0.00103455	0.00030159	4.1373	D	5	20/08/2020 13:28	40.1811		0	0	0	0	0	0	0	0	0	0	0	0	0	0
185	0	1	5	0d 21:22:42.79000	0d 00:58:32.27000	0.00029429	0.00122444	0.00030167	4.1273	D	5	20/08/2020 13:38	40.2125		0	0	0	0	0	0	0	0	0	0	0	0	0	0
186	0	1	5	0d 21:32:03.53000	0d 01:07:53.01000	0.00034127	0.00141812	0.00030175	4.1172	D	5	20/08/2020 13:47	40.1183		0	0	0	0	0	0	0	0	0	0	0	0	0	0
187	0	1	5	0d 21:41:31.28000	0d 01:17:20.76000	0.00038884	0.00161375	0.00030175	4.1071	D	5	20/08/2020 13:56	40.1811		0	0	0	0	0	0	0	0	0	0	0	0	0	0
188	0	1	5	0d 21:50:58.48000	0d 01:26:47.96000	0.00043637	0.00180871	0.00030159	4.097	D	5	20/08/2020 14:06	40.134		0	0	0	0	0	0	0	0	0	0	0	0	0	0
189	0	1	5	0d 22:00:36.88000	0d 01:36:26.36000	0.00048483	0.00200703	0.00030152	4.087	D	5	20/08/2020 14:15	40.0869		0	0	0	0	0	0	0	0	0	0	0	0	0	0
190	0	1	5	0d 22:10:31.13000	0d 01:46:20.61000	0.00053462	0.00221029	0.00030159	4.0769	D	5	20/08/2020 14:25	30.743		0	0	0	0	0	0	0	0	0	0	0	0	0	0
191	0	1	5	0d 22:20:31.13000	0d 01:56:20.61000	0.0005849	0.00241501	0.00030159	4.067	D	1	20/08/2020 14:35	40.4794		0	0	0	0	0	0	0	0	0	0	0	0	0	0
192	0	1	5	0d 22:30:31.13000	0d 02:06:20.61000	0.00063517	0.00261923	0.00030159	4.0572	D	1	20/08/2020 14:45	39.5765		0	0	0	0	0	0	0	0	0	0	0	0	0	0
193	0	1	5	0d 22:40:31.13000	0d 02:16:20.61000	0.00068545	0.00282295	0.00030167	4.0473	D	1	20/08/2020 14:55	42.2536		0	0	0	0	0	0	0	0	0	0	0	0	0	0
194	0	1	5	0d 22:50:31.13000	0d 02:26:20.61000	0.00073572	0.00302619	0.00030152	4.0375	D	1	20/08/2020 15:05	40.0398		0	0	0	0	0	0	0	0	0	0	0	0	0	0
195	0	1	5	0d 23:00:31.13000	0d 02:36:20.61000	0.00078599	0.00322894	0.00030167	4.0284	D	1	20/08/2020 15:15	30.1029		0	0	0	0	0	0	0	0	0	0	0	0	0	0
196	0	1	5	0d 23:10:31.13000	0d 02:46:20.61000	0.00083627	0.00343123	0.00030198	4.0189	D	1	20/08/2020 15:25	31.6872		0	0	0	0	0	0	0	0	0	0	0	0	0	0
197	0	1	5	0d 23:20:31.13000	0d 02:56:20.61000	0.00088654	0.00363304	0.00030152	4.0095	D	1	20/08/2020 15:35	41.1075		0	0	0	0	0	0	0	0	0	0	0	0	0	0
198	0	1	5	0d 23:30:31.13000	0d 03:06:20.61000	0.00093681	0.00383439	0.00030152	4.0005	D	1	20/08/2020 15:45	40.8091		0	0	0	0	0	0	0	0	0	0	0	0	0	0
199	0	1	5	0d 23:40:31.13000	0d 03:16:20.61000	0.00098709	0.00403528	0.00030182	3.9913	D	1	20/08/2020 15:55	40.1026		0	0	0	0	0	0	0	0	0	0	0	0	0	0
200	0	1	5	0d 23:50:31.13000	0d 03:26:20.61000	0.00103736	0.00423571	0.00030167	3.9823	D	1	20/08/2020 16:05	40.134		0	0	0	0	0	0	0	0	0	0	0	0	0	0
201	0	1	5	1d 00:00:31.13000	0d 03:36:20.61000	0.00108763	0.00443569	0.00030167	3.9731	D	1	20/08/2020 16:15	40.134		0	0	0	0	0	0	0	0	0	0	0	0	0	0
202	0	1	5	1d 00:10:31.13000	0d 03:46:20.61000	0.00113791	0.00463522	0.00030159	3.9644	D	1	20/08/2020 16:25	40.0555		0	0	0	0	0	0	0	0	0	0	0	0	0	0
203	0	1	5	1d 00:20:31.13000	0d 03:56:20.61000	0.00118818	0.0048343	0.00030159	3.9553	D	1	20/08/2020 16:35	40.0712		0	0	0	0	0	0	0	0	0	0	0	0	0	0
204	0	1	5	1d 00:30:31.13000	0d 04:06:20.61000	0.00123845	0.00503294	0.00030152	3.9466	D	1	20/08/2020 16:45	40.0712		0	0	0	0	0	0	0	0	0	0	0	0	0	0
205	0	1	5	1d 00:40:31.13000	0d 04:16:20.61000	0.00128873	0.00523113	0.00030159	3.9379	D	1	20/08/2020 16:55	40.0241		0	0	0	0	0	0	0	0	0	0	0	0	0	0
206	0	1	5	1d 00:50:31.13000	0d 04:26:20.61000	0.001339	0.00542889	0.00030137	3.9294	D	1	20/08/2020 17:05	40.0084		0	0	0	0	0	0	0	0	0	0	0	0	0	0
207	0	1	5	1d 01:00:31.13000	0d 04:36:20.61000	0.00138927	0.00562622	0.00030167	3.921	D	1	20/08/2020 17:15	40.0084		0	0	0	0	0	0	0	0	0	0	0	0	0	0
208	0	1	5	1d 01:10:31.13000	0d 04:46:20.61000	0.00143955	0.00582312	0.00030159	3.9123	D	1	20/08/2020 17:25	40.0712		0	0	0	0	0	0	0	0	0	0	0	0	0	0
209	0	1	5	1d 01:20:31.13000	0d 04:56:20.61000	0.00148982	0.0060196	0.00030152	3.904	D	1	20/08/2020 17:35	40.0084		0	0	0	0	0	0	0	0	0	0	0	0	0	0
210	0	1	5	1d 01:30:31.13000	0d 05:06:20.61000	0.00154009	0.00621566	0.00030182	3.8958	D	1	20/08/2020 17:45	39.9766		0	0	0	0	0	0	0	0	0	0	0	0	0	0
211	0	1	5	1d 01:40:31.13000	0d 05:16:20.61000	0.00159037	0.00641132	0.00030182	3.8877	D	1	20/08/2020 17:55	39.9446		0	0	0	0	0	0	0	0	0	0	0	0	0	0
212	0	1	5	1d 01:50:31.13000	0d 05:26:20.61000	0.00164064	0.00660657	0.00030167	3.8799	D	1	20/08/2020 18:05	39.8485		0	0	0	0	0	0	0	0	0	0	0	0	0	0
213	0	1	5	1d 02:00:31.13000	0d 05:36:20.61000	0.00169091	0.00680143	0.00030182	3.8721	D	1	20/08/2020 18:15	39.9126		0	0	0	0	0	0	0	0	0	0	0	0	0	0
214	0	1	5	1d 02:10:31.13000	0d 05:46:20.61000	0.00174119	0.00699591	0.00030175	3.8645	D	1	20/08/2020 18:25	39.9126		0	0	0	0	0	0	0	0	0	0	0	0	0	0
215	0	1	5	1d 02:20:31.13000	0d 05:56:20.61000	0.00179146	0.00719001	0.00030175	3.8573	D	1	20/08/2020 18:35	39.9766		0	0	0	0	0	0	0	0	0	0	0	0	0	0
216	0	1	5	1d 02:30:31.13000	0d 06:06:20.61000	0.00184173	0.00738375	0.00030144	3.8502	D	1	20/08/2020 18:45	40.0241		0	0	0	0	0	0	0	0	0	0	0	0	0	0
217	0	1	5	1d 02:40:31.13000	0d 06:16:20.61000	0.00189201	0.00757714	0.00030159	3.8433	D	1	20/08/2020 18:55	39.9766		0	0	0	0	0	0	0	0	0	0	0	0	0	0
218	0	1	5	1d 02:50:31.13000	0d 06:26:20.61000	0.00194228	0.00777019	0.00030167	3.8367	D	1	20/08/2020 19:05	39.9926		0	0	0	0	0	0	0	0	0	0	0	0	0	0
219	0	1	5	1d 03:00:31.13000	0d 06:36:20.61000	0.00199256	0.00796292	0.00030182	3.8302	D	1	20/08/2020 19:15	39.9926		0	0	0	0	0	0	0	0	0	0	0	0	0	0
220	0	1	5	1d 03:10:31.13000	0d 06:46:20.61000	0.00204283	0.00815533	0.00030167	3.8242	D	1	20/08/2020 19:25	39.9606		0	0	0	0	0	0	0	0	0	0	0	0	0	0
221	0	1	5	1d 03:20:31.13000	0d 06:56:20.61000	0.0020931	0.00834743	0.00030175	3.8183	D	1	20/08/2020 19:35	39.9926		0	0	0	0	0	0	0	0	0	0	0	0	0	0
222	0	1	5	1d 03:30:31.13000	0d 07:06:20.61000	0.00214338	0.00853926	0.00030152	3.8128	D	1	20/08/2020 19:45	39.9446		0	0	0	0	0	0	0	0	0	0	0	0	0	0
223	0	1	5	1d 03:40:31.13000	0d 07:16:20.61000	0.00219365	0.0087308	0.00030159	3.8073	D	1	20/08/2020 19:55	40.0084		0	0	0	0	0	0	0	0	0	0	0	0	0	0
224	0	1	5	1d 03:50:31.13000	0d 07:26:20.61000	0.00224392	0.00892208	0.00030167	3.8022	D	1	20/08/2020 20:05	39.9766		0	0	0	0	0	0	0	0	0	0	0	0	0	0
225	0	1	5	1d 04:00:31.13000	0d 07:36:20.61000	0.0022942	0.00911311	0.00030159	3.7974	D	1	20/08/2020 20:15	39.9446		0	0	0	0	0	0	0	0	0	0	0	0	0	0
226	0	1	5	1d 04:10:31.13000	0d 07:46:20.61000	0.00234447	0.0093039	0.00030182	3.7926	D	1	20/08/2020 20:25	39.9446		0	0	0	0	0	0	0	0	0	0	0	0	0	0
227	0	1	5	1d 04:20:31.13000	0d 07:56:20.61000	0.00239474	0.00949446	0.00030144	3.7884	D	1	20/08/2020 20:35	39.9126		0	0	0	0	0	0	0	0	0	0	0	0	0	0
228	0	1	5	1d 04:30:31.13000	0d 08:06:20.61000	0.00244502	0.00968481	0.00030137	3.7839	D	1	20/08/2020 20:45	40.0241		0	0	0	0	0	0	0	0	0	0	0	0	0	0
229	0	1	5	1d 04:40:31.13000	0d 08:16:20.61000	0.00249529	0.00987494	0.00030175	3.78	D	1	20/08/2020 20:55	39.9126		0	0	0	0	0	0	0	0	0	0	0	0	0	0
230	0	1	5	1d 04:50:31.13000	0d 08:26:20.61000	0.00254556	0.0100649	0.00030167	3.776	D	1	20/08/2020 21:05	39.9606		0	0	0	0	0	0	0	0	0	0	0	0	0	0
231	0	1	5	1d 05:00:31.13000	0d 08:36:20.61000	0.00259584	0.0102546	0.00030175	3.7722	D	1	20/08/2020 21:15	39.9286		0	0	0	0	0	0	0	0	0	0	0	0	0	0
232	0	1	5	1d 05:10:31.13000	0d 08:46:20.61000	0.00264611	0.0104442	0.00030167	3.7688	D	1	20/08/2020 21:25	39.9286		0	0	0	0	0	0	0	0	0	0	0	0	0	0
233	0	1	5	1d 05:20:31.13000	0d 08:56:20.61000	0.00269638	0.0106336	0.00030175	3.7653	D	1	20/08/2020 21:35	39.9446		0	0	0	0	0	0	0	0	0	0	0	0	0	0
234	0	1	5	1d 05:30:31.13000	0d 09:06:20.61000	0.00274666	0.0108228	0.00030144	3.762	D	1	20/08/2020 21:45	39.9446		0	0	0	0	0	0	0	0	0	0	0	0	0	0
235	0	1	5	1d 05:40:31.13000	0d 09:16:20.61000	0.00279693	0.0110118	0.00030159	3.7586	D	1	20/08/2020 21:55	39.9606		0	0	0	0	0	0	0	0	0	0	0	0	0	0
236	0	1	5	1d 05:50:31.13000	0d 09:26:20.61000	0.0028472	0.0112007	0.00030159	3.7552	D	1	20/08/2020 22:05	39.9766		0	0	0	0	0	0	0	0	0	0	0	0	0	0
237	0	1	5	1d 06:00:31.13000	0d 09:36:20.61000	0.00289748	0.0113894	0.00030175	3.7525	D	1	20/08/2020 22:15	39.9286		0	0	0	0	0	0	0	0	0	0	0	0	0	0
238	0	1	5	1d 06:10:31.13000	0d 09:46:20.61000	0.00294775	0.011578	0.00030152	3.7491	D	1	20/08/2020 22:25	39.9446		0	0	0	0	0	0	0	0	0	0	0	0	0	0
239	0	1	5	1d 06:20:31.13000	0d 09:56:20.61000	0.00299802	0.0117664	0.00030159	3.7462	D	1	20/08/2020 22:35	39.9286		0	0	0	0	0	0	0	0	0	0	0	0	0	0
240	0	1	5	1d 06:30:31.13000	0d 10:06:20.61000	0.0030483	0.0119547	0.00030152	3.7433	D	1	20/08/2020 22:45	39.9126		0	0	0	0	0	0	0	0	0	0	0	0	0	0
241	0	1	5	1d 06:40:31.13000	0d 10:16:20.61000	0.00309857	0.0121428	0.00030144	3.7401	D	1	20/08/2020 22:55	39.9286		0	0	0	0	0	0	0	0	0	0	0	0	0	0
242	0	1	5	1d 06:50:31.13000	0d 10:26:20.61000	0.00314884	0.0123308	0.00030167	3.7372	D	1	20/08/2020 23:05	39.8485		0	0	0	0	0	0	0	0	0	0	0	0	0	0
243	0	1	5	1d 07:00:31.13000	0d 10:36:20.61000	0.00319912	0.0125186	0.00030152	3.7345	D	1	20/08/2020 23:15	39.9286		0	0	0	0	0	0	0	0	0	0	0	0	0	0
244	0	1	5	1d 07:10:31.13000	0d 10:46:20.61000	0.00324939	0.0127063	0.00030159	3.7317	D	1	20/08/2020 23:25	39.8965		0	0	0	0	0	0	0	0	0	0	0	0	0	0
245	0	1	5	1d 07:20:31.13000	0d 10:56:20.61000	0.00329966	0.0128938	0.00030167	3.7288	D	1	20/08/2020 23:35	39.8645		0	0	0	0	0	0	0	0	0	0	0	0	0	0
246	0	1	5	1d 07:30:31.13000	0d 11:06:20.61000	0.00334994	0.0130812	0.00030175	3.7258	D	1	20/08/2020 23:45	39.8485		0	0	0	0	0	0	0	0	0	0	0	0	0	0
247	0	1	5	1d 07:40:31.13000	0d 11:16:20.61000	0.00340021	0.0132684	0.00030167	3.723	D	1	20/08/2020 23:55	39.8805		0	0	0	0	0	0	0	0	0	0	0	0	0	0
248	0	1	5	1d 07:50:31.13000	0d 11:26:20.61000	0.00345049	0.0134555	0.00030144	3.7201	D	1	21/08/2020 00:05	39.9446		0	0	0	0	0	0	0	0	0	0	0	0	0	0
249	0	1	5	1d 08:00:31.13000	0d 11:36:20.61000	0.00350076	0.0136425	0.00030167	3.7171	D	1	21/08/2020 00:15	39.9606		0	0	0	0	0	0	0	0	0	0	0	0	0	0
250	0	1	5	1d 08:10:31.13000	0d 11:46:20.61000	0.00355103	0.0138293	0.00030159	3.714	D	1	21/08/2020 00:25	39.9606		0	0	0	0	0	0	0	0	0	0	0	0	0	0
251	0	1	5	1d 08:20:31.13000	0d 11:56:20.61000	0.00360131	0.0140159	0.00030175	3.7111	D	1	21/08/2020 00:35	39.9446		0	0	0	0	0	0	0	0	0	0	0	0	0	0
252	0	1	5	1d 08:30:31.13000	0d 12:06:20.61000	0.00365158	0.0142024	0.00030159	3.7079	D	1	21/08/2020 00:45	39.8965		0	0	0	0	0	0	0	0	0	0	0	0	0	0
253	0	1	5	1d 08:40:31.13000	0d 12:16:20.61000	0.00370185	0.0143887	0.00030175	3.7046	D	1	21/08/2020 00:55	39.9286		0	0	0	0	0	0	0	0	0	0	0	0	0	0
254	0	1	5	1d 08:50:31.13000	0d 12:26:20.61000	0.00375213	0.0145749	0.00030167	3.7015	D	1	21/08/2020 01:05	39.9446		0	0	0	0	0	0	0	0	0	0	0	0	0	0
255	0	1	5	1d 09:00:31.13000	0d 12:36:20.61000	0.0038024	0.0147609	0.00030182	3.6983	D	1	21/08/2020 01:15	39.9606		0	0	0	0	0	0	0	0	0	0	0	0	0	0
256	0	1	5	1d 09:10:31.13000	0d 12:46:20.61000	0.00385267	0.0149468	0.00030167	3.6948	D	1	21/08/2020 01:25	39.9766		0	0	0	0	0	0	0	0	0	0	0	0	0	0
257	0	1	5	1d 09:20:31.13000	0d 12:56:20.61000	0.00390295	0.0151324	0.00030167	3.6913	D	1	21/08/2020 01:35	39.9446		0	0	0	0	0	0	0	0	0	0	0	0	0	0
258	0	1	5	1d 09:30:31.13000	0d 13:06:20.61000	0.00395322	0.0153179	0.00030167	3.688	D	1	21/08/2020 01:45	39.8965		0	0	0	0	0	0	0	0	0	0	0	0	0	0
259	0	1	5	1d 09:40:31.13000	0d 13:16:20.61000	0.00400349	0.0155032	0.00030167	3.6841	D	1	21/08/2020 01:55	39.9286		0	0	0	0	0	0	0	0	0	0	0	0	0	0
260	0	1	5	1d 09:50:31.13000	0d 13:26:20.61000	0.00405377	0.0156884	0.00030152	3.6803	D	1	21/08/2020 02:05	39.9286		0	0	0	0	0	0	0	0	0	0	0	0	0	0
261	0	1	5	1d 10:00:31.13000	0d 13:36:20.61000	0.00410404	0.0158733	0.00030159	3.6767	D	1	21/08/2020 02:15	40.0084		0	0	0	0	0	0	0	0	0	0	0	0	0	0
262	0	1	5	1d 10:10:31.13000	0d 13:46:20.61000	0.00415431	0.0160581	0.00030159	3.6728	D	1	21/08/2020 02:25	39.9126		0	0	0	0	0	0	0	0	0	0	0	0	0	0
263	0	1	5	1d 10:20:31.13000	0d 13:56:20.61000	0.00420459	0.0162426	0.00030167	3.6687	D	1	21/08/2020 02:35	39.9766		0	0	0	0	0	0	0	0	0	0	0	0	0	0
264	0	1	5	1d 10:30:31.13000	0d 14:06:20.61000	0.00425486	0.0164269	0.00030167	3.6646	D	1	21/08/2020 02:45	39.9126		0	0	0	0	0	0	0	0	0	0	0	0	0	0
265	0	1	5	1d 10:40:31.13000	0d 14:16:20.61000	0.00430513	0.0166111	0.00030167	3.6606	D	1	21/08/2020 02:55	39.9606		0	0	0	0	0	0	0	0	0	0	0	0	0	0
266	0	1	5	1d 10:50:31.13000	0d 14:26:20.61000	0.00435541	0.016795	0.00030159	3.6562	D	1	21/08/2020 03:05	40.0084		0	0	0	0	0	0	0	0	0	0	0	0	0	0
267	0	1	5	1d 11:00:31.13000	0d 14:36:20.61000	0.00440568	0.0169787	0.00030182	3.6518	D	1	21/08/2020 03:15	40.0398		0	0	0	0	0	0	0	0	0	0	0	0	0	0
268	0	1	5	1d 11:10:31.13000	0d 14:46:20.61000	0.00445595	0.0171622	0.00030159	3.6472	D	1	21/08/2020 03:25	40.0555		0	0	0	0	0	0	0	0	0	0	0	0	0	0
269	0	1	5	1d 11:20:31.13000	0d 14:56:20.61000	0.00450623	0.0173454	0.00030167	3.6423	D	1	21/08/2020 03:35	40.0712		0	0	0	0	0	0	0	0	0	0	0	0	0	0
270	0	1	5	1d 11:30:31.13000	0d 15:06:20.61000	0.0045565	0.0175284	0.00030152	3.6374	D	1	21/08/2020 03:45	40.0555		0	0	0	0	0	0	0	0	0	0	0	0	0	0
271	0	1	5	1d 11:40:31.13000	0d 15:16:20.61000	0.00460677	0.0177112	0.00030159	3.6324	D	1	21/08/2020 03:55	40.0712		0	0	0	0	0	0	0	0	0	0	0	0	0	0
272	0	1	5	1d 11:50:31.13000	0d 15:26:20.61000	0.00465705	0.0178936	0.00030167	3.6266	D	1	21/08/2020 04:05	40.0555		0	0	0	0	0	0	0	0	0	0	0	0	0	0
273	0	1	5	1d 12:00:31.13000	0d 15:36:20.61000	0.00470732	0.0180758	0.0003019	3.6208	D	1	21/08/2020 04:15	39.9926		0	0	0	0	0	0	0	0	0	0	0	0	0	0
274	0	1	5	1d 12:10:31.13000	0d 15:46:20.61000	0.00475759	0.0182577	0.00030137	3.6143	D	1	21/08/2020 04:25	40.0398		0	0	0	0	0	0	0	0	0	0	0	0	0	0
275	0	1	5	1d 12:20:31.13000	0d 15:56:20.61000	0.00480787	0.0184392	0.00030167	3.6072	D	1	21/08/2020 04:35	40.0241		0	0	0	0	0	0	0	0	0	0	0	0	0	0
276	0	1	5	1d 12:30:31.13000	0d 16:06:20.61000	0.00485814	0.0186204	0.00030137	3.599	D	1	21/08/2020 04:45	40.1026		0	0	0	0	0	0	0	0	0	0	0	0	0	0
277	0	1	5	1d 12:40:31.13000	0d 16:16:20.61000	0.00490842	0.0188011	0.00030159	3.5891	D	1	21/08/2020 04:55	40.0398		0	0	0	0	0	0	0	0	0	0	0	0	0	0
278	0	1	5	1d 12:49:03.43000	0d 16:24:52.91000	0.00495134	0.0189549	0.00030144	3.5789	D	5	21/08/2020 05:04	40.0398		0	0	0	0	0	0	0	0	0	0	0	0	0	0
279	0	1	5	1d 12:56:06.71000	0d 16:31:56.19000	0.00498681	0.0190817	0.00030159	3.5688	D	5	21/08/2020 05:11	40.1183		0	0	0	0	0	0	0	0	0	0	0	0	0	0
280	0	1	5	1d 13:02:01.45000	0d 16:37:50.93000	0.00501653	0.0191876	0.00030182	3.5587	D	5	21/08/2020 05:17	40.0241		0	0	0	0	0	0	0	0	0	0	0	0	0	0
281	0	1	5	1d 13:06:39.41000	0d 16:42:28.89000	0.00503982	0.0192704	0.00030152	3.5486	D	5	21/08/2020 05:21	40.1026		0	0	0	0	0	0	0	0	0	0	0	0	0	0
282	0	1	5	1d 13:10:27.55000	0d 16:46:17.03000	0.00505894	0.0193382	0.00030175	3.5386	D	5	21/08/2020 05:25	40.0241		0	0	0	0	0	0	0	0	0	0	0	0	0	0
283	0	1	5	1d 13:13:40.08000	0d 16:49:29.56000	0.00507507	0.0193952	0.00030167	3.5285	D	5	21/08/2020 05:28	40.0712		0	0	0	0	0	0	0	0	0	0	0	0	0	0
284	0	1	5	1d 13:16:30.76000	0d 16:52:20.24000	0.00508937	0.0194456	0.00030159	3.5184	D	5	21/08/2020 05:31	40.0869		0	0	0	0	0	0	0	0	0	0	0	0	0	0
285	0	1	5	1d 13:18:42.13000	0d 16:54:31.61000	0.00510038	0.0194842	0.00030167	3.5082	D	5	21/08/2020 05:34	40.0241		0	0	0	0	0	0	0	0	0	0	0	0	0	0
286	0	1	5	1d 13:20:45.66000	0d 16:56:35.14000	0.00511073	0.0195205	0.00030159	3.4981	D	5	21/08/2020 05:36	40.1026		0	0	0	0	0	0	0	0	0	0	0	0	0	0
287	0	1	5	1d 13:22:22.19000	0d 16:58:11.67000	0.00511881	0.0195488	0.00030167	3.4881	D	5	21/08/2020 05:37	40.0241		0	0	0	0	0	0	0	0	0	0	0	0	0	0
288	0	1	5	1d 13:23:56.15000	0d 16:59:45.63000	0.00512669	0.0195762	0.00030159	3.478	D	5	21/08/2020 05:39	40.0555		0	0	0	0	0	0	0	0	0	0	0	0	0	0
289	0	1	5	1d 13:25:11.33000	0d 17:01:00.81000	0.00513299	0.0195981	0.00030167	3.4679	D	5	21/08/2020 05:40	40.0869		0	0	0	0	0	0	0	0	0	0	0	0	0	0
290	0	1	5	1d 13:26:21.30000	0d 17:02:10.78000	0.00513885	0.0196184	0.00030159	3.4578	D	5	21/08/2020 05:41	40.0555		0	0	0	0	0	0	0	0	0	0	0	0	0	0
291	0	1	5	1d 13:27:28.62000	0d 17:03:18.10000	0.00514449	0.0196378	0.00030152	3.4478	D	5	21/08/2020 05:42	40.0084		0	0	0	0	0	0	0	0	0	0	0	0	0	0
292	0	1	5	1d 13:28:23.64000	0d 17:04:13.12000	0.0051491	0.0196537	0.00030167	3.4376	D	5	21/08/2020 05:43	40.0712		0	0	0	0	0	0	0	0	0	0	0	0	0	0
293	0	1	5	1d 13:29:15.75000	0d 17:05:05.23000	0.00515347	0.0196687	0.00030159	3.4273	D	5	21/08/2020 05:44	40.1026		0	0	0	0	0	0	0	0	0	0	0	0	0	0
294	0	1	5	1d 13:30:04.86000	0d 17:05:54.34000	0.00515758	0.0196828	0.00030167	3.4173	D	5	21/08/2020 05:45	40.1183		0	0	0	0	0	0	0	0	0	0	0	0	0	0
295	0	1	5	1d 13:30:57.14000	0d 17:06:46.62000	0.00516196	0.0196977	0.00030159	3.4072	D	5	21/08/2020 05:46	40.0398		0	0	0	0	0	0	0	0	0	0	0	0	0	0
296	0	1	5	1d 13:31:38.94000	0d 17:07:28.42000	0.00516546	0.0197096	0.00030167	3.3971	D	5	21/08/2020 05:46	40.0869		0	0	0	0	0	0	0	0	0	0	0	0	0	0
297	0	1	5	1d 13:32:16.18000	0d 17:08:05.66000	0.00516858	0.0197202	0.0003019	3.3869	D	5	21/08/2020 05:47	40.1026		0	0	0	0	0	0	0	0	0	0	0	0	0	0
298	0	1	5	1d 13:32:51.39000	0d 17:08:40.87000	0.00517153	0.0197302	0.00030175	3.3768	D	5	21/08/2020 05:48	40.1183		0	0	0	0	0	0	0	0	0	0	0	0	0	0
299	0	1	5	1d 13:33:25.83000	0d 17:09:15.31000	0.00517442	0.0197399	0.00030167	3.3668	D	5	21/08/2020 05:48	40.1026		0	0	0	0	0	0	0	0	0	0	0	0	0	0
300	0	1	5	1d 13:33:59.68000	0d 17:09:49.16000	0.00517726	0.0197495	0.00030159	3.3565	D	5	21/08/2020 05:49	40.0241		0	0	0	0	0	0	0	0	0	0	0	0	0	0
301	0	1	5	1d 13:34:31.06000	0d 17:10:20.54000	0.00517989	0.0197583	0.00030159	3.3463	D	5	21/08/2020 05:49	40.0555		0	0	0	0	0	0	0	0	0	0	0	0	0	0
302	0	1	5	1d 13:35:00.22000	0d 17:10:49.70000	0.00518233	0.0197664	0.00030167	3.3362	D	5	21/08/2020 05:50	40.0869		0	0	0	0	0	0	0	0	0	0	0	0	0	0
303	0	1	5	1d 13:35:28.43000	0d 17:11:17.91000	0.00518469	0.0197743	0.00030167	3.3262	D	5	21/08/2020 05:50	40.0712		0	0	0	0	0	0	0	0	0	0	0	0	0	0
304	0	1	5	1d 13:35:55.08000	0d 17:11:44.56000	0.00518693	0.0197817	0.00030159	3.3159	D	5	21/08/2020 05:51	39.9926		0	0	0	0	0	0	0	0	0	0	0	0	0	0
305	0	1	5	1d 13:36:21.00000	0d 17:12:10.48000	0.0051891	0.0197889	0.00030167	3.3059	D	5	21/08/2020 05:51	40.0398		0	0	0	0	0	0	0	0	0	0	0	0	0	0
306	0	1	5	1d 13:36:46.52000	0d 17:12:36.00000	0.00519124	0.019796	0.00030144	3.2958	D	5	21/08/2020 05:52	40.0398		0	0	0	0	0	0	0	0	0	0	0	0	0	0
307	0	1	5	1d 13:37:12.64000	0d 17:13:02.12000	0.00519342	0.0198032	0.00030175	3.2857	D	5	21/08/2020 05:52	40.0555		0	0	0	0	0	0	0	0	0	0	0	0	0	0
308	0	1	5	1d 13:37:36.73000	0d 17:13:26.21000	0.00519544	0.0198098	0.00030159	3.2757	D	5	21/08/2020 05:52	40.0712		0	0	0	0	0	0	0	0	0	0	0	0	0	0
309	0	1	5	1d 13:37:58.09000	0d 17:13:47.57000	0.00519723	0.0198157	0.00030152	3.2656	D	5	21/08/2020 05:53	40.0869		0	0	0	0	0	0	0	0	0	0	0	0	0	0
310	0	1	5	1d 13:38:18.97000	0d 17:14:08.45000	0.00519898	0.0198214	0.00030159	3.2554	D	5	21/08/2020 05:53	40.0869		0	0	0	0	0	0	0	0	0	0	0	0	0	0
311	0	1	5	1d 13:38:38.83000	0d 17:14:28.31000	0.00520065	0.0198268	0.00030144	3.2453	D	5	21/08/2020 05:53	40.0712		0	0	0	0	0	0	0	0	0	0	0	0	0	0
312	0	1	5	1d 13:38:57.37000	0d 17:14:46.85000	0.0052022	0.0198318	0.00030167	3.2352	D	5	21/08/2020 05:54	39.9926		0	0	0	0	0	0	0	0	0	0	0	0	0	0
313	0	1	5	1d 13:39:15.02000	0d 17:15:04.50000	0.00520368	0.0198366	0.00030175	3.2251	D	5	21/08/2020 05:54	40.0084		0	0	0	0	0	0	0	0	0	0	0	0	0	0
314	0	1	5	1d 13:39:31.92000	0d 17:15:21.40000	0.00520509	0.0198411	0.00030152	3.2151	D	5	21/08/2020 05:54	40.0398		0	0	0	0	0	0	0	0	0	0	0	0	0	0
315	0	1	5	1d 13:39:48.66000	0d 17:15:38.14000	0.0052065	0.0198457	0.00030159	3.205	D	5	21/08/2020 05:55	40.0398		0	0	0	0	0	0	0	0	0	0	0	0	0	0
316	0	1	5	1d 13:40:04.71000	0d 17:15:54.19000	0.00520784	0.01985	0.00030152	3.1949	D	5	21/08/2020 05:55	40.0555		0	0	0	0	0	0	0	0	0	0	0	0	0	0
317	0	1	5	1d 13:40:20.53000	0d 17:16:10.01000	0.00520917	0.0198542	0.00030167	3.1849	D	5	21/08/2020 05:55	40.0869		0	0	0	0	0	0	0	0	0	0	0	0	0	0
318	0	1	5	1d 13:40:36.00000	0d 17:16:25.48000	0.00521046	0.0198583	0.00030167	3.1748	D	5	21/08/2020 05:55	40.0555		0	0	0	0	0	0	0	0	0	0	0	0	0	0
319	0	1	5	1d 13:40:51.54000	0d 17:16:41.02000	0.00521177	0.0198624	0.00030167	3.1646	D	5	21/08/2020 05:56	40.0869		0	0	0	0	0	0	0	0	0	0	0	0	0	0
320	0	1	5	1d 13:41:07.70000	0d 17:16:57.18000	0.00521312	0.0198667	0.00030175	3.1545	D	5	21/08/2020 05:56	40.0555		0	0	0	0	0	0	0	0	0	0	0	0	0	0
321	0	1	5	1d 13:41:22.79000	0d 17:17:12.27000	0.00521438	0.0198707	0.00030167	3.1443	D	5	21/08/2020 05:56	40.0712		0	0	0	0	0	0	0	0	0	0	0	0	0	0
322	0	1	5	1d 13:41:37.17000	0d 17:17:26.65000	0.00521559	0.0198745	0.00030152	3.1342	D	5	21/08/2020 05:56	40.0712		0	0	0	0	0	0	0	0	0	0	0	0	0	0
323	0	1	5	1d 13:41:50.68000	0d 17:17:40.16000	0.00521672	0.019878	0.00030182	3.1241	D	5	21/08/2020 05:57	40.0712		0	0	0	0	0	0	0	0	0	0	0	0	0	0
324	0	1	5	1d 13:42:03.30000	0d 17:17:52.78000	0.00521778	0.0198813	0.00030167	3.1141	D	5	21/08/2020 05:57	40.0712		0	0	0	0	0	0	0	0	0	0	0	0	0	0
325	0	1	5	1d 13:42:15.70000	0d 17:18:05.18000	0.00521882	0.0198845	0.00030159	3.104	D	5	21/08/2020 05:57	40.0398		0	0	0	0	0	0	0	0	0	0	0	0	0	0
326	0	1	5	1d 13:42:27.79000	0d 17:18:17.27000	0.00521983	0.0198877	0.00030159	3.0938	D	5	21/08/2020 05:57	39.9606		0	0	0	0	0	0	0	0	0	0	0	0	0	0
327	0	1	5	1d 13:42:39.48000	0d 17:18:28.96000	0.00522081	0.0198907	0.00030152	3.0835	D	5	21/08/2020 05:57	39.9926		0	0	0	0	0	0	0	0	0	0	0	0	0	0
328	0	1	5	1d 13:42:50.86000	0d 17:18:40.34000	0.00522176	0.0198936	0.00030159	3.0735	D	5	21/08/2020 05:58	39.9926		0	0	0	0	0	0	0	0	0	0	0	0	0	0
329	0	1	5	1d 13:43:01.95000	0d 17:18:51.43000	0.00522269	0.0198965	0.00030182	3.0634	D	5	21/08/2020 05:58	40.0398		0	0	0	0	0	0	0	0	0	0	0	0	0	0
330	0	1	5	1d 13:43:12.57000	0d 17:19:02.05000	0.00522358	0.0198992	0.00030167	3.0533	D	5	21/08/2020 05:58	40.0398		0	0	0	0	0	0	0	0	0	0	0	0	0	0
331	0	1	5	1d 13:43:23.29000	0d 17:19:12.77000	0.00522448	0.019902	0.00030167	3.0433	D	5	21/08/2020 05:58	40.0555		0	0	0	0	0	0	0	0	0	0	0	0	0	0
332	0	1	5	1d 13:43:33.69000	0d 17:19:23.17000	0.00522535	0.0199046	0.0003019	3.0332	D	5	21/08/2020 05:58	40.0555		0	0	0	0	0	0	0	0	0	0	0	0	0	0
333	0	1	5	1d 13:43:43.83000	0d 17:19:33.31000	0.0052262	0.0199072	0.00030152	3.0231	D	5	21/08/2020 05:59	40.0555		0	0	0	0	0	0	0	0	0	0	0	0	0	0
334	0	1	5	1d 13:43:53.52000	0d 17:19:43.00000	0.00522701	0.0199096	0.00030175	3.013	D	5	21/08/2020 05:59	40.0398		0	0	0	0	0	0	0	0	0	0	0	0	0	0
335	0	1	5	1d 13:44:03.21000	0d 17:19:52.69000	0.00522783	0.0199121	0.00030175	3.0028	D	5	21/08/2020 05:59	39.9926		0	0	0	0	0	0	0	0	0	0	0	0	0	0
336	0	1	5	1d 13:44:12.64000	0d 17:20:02.12000	0.00522862	0.0199144	0.00030159	2.9926	D	5	21/08/2020 05:59	39.9766		0	0	0	0	0	0	0	0	0	0	0	0	0	0
337	0	1	5	1d 13:44:22.30000	0d 17:20:11.78000	0.00522943	0.0199169	0.00030167	2.9825	D	5	21/08/2020 05:59	39.9926		0	0	0	0	0	0	0	0	0	0	0	0	0	0
338	0	1	5	1d 13:44:31.35000	0d 17:20:20.83000	0.00523018	0.0199191	0.00030159	2.9725	D	5	21/08/2020 05:59	39.9926		0	0	0	0	0	0	0	0	0	0	0	0	0	0
339	0	1	5	1d 13:44:40.28000	0d 17:20:29.76000	0.00523093	0.0199213	0.00030175	2.9622	D	5	21/08/2020 05:59	40.0084		0	0	0	0	0	0	0	0	0	0	0	0	0	0
340	0	1	5	1d 13:44:49.31000	0d 17:20:38.79000	0.00523169	0.0199236	0.00030167	2.952	D	5	21/08/2020 06:00	40.0241		0	0	0	0	0	0	0	0	0	0	0	0	0	0
341	0	1	5	1d 13:44:58.21000	0d 17:20:47.69000	0.00523243	0.0199258	0.00030152	2.9419	D	5	21/08/2020 06:00	40.0084		0	0	0	0	0	0	0	0	0	0	0	0	0	0
342	0	1	5	1d 13:45:06.98000	0d 17:20:56.46000	0.00523317	0.0199279	0.00030152	2.9317	D	5	21/08/2020 06:00	40.0241		0	0	0	0	0	0	0	0	0	0	0	0	0	0
343	0	1	5	1d 13:45:16.07000	0d 17:21:05.55000	0.00523393	0.0199302	0.00030167	2.9215	D	5	21/08/2020 06:00	40.0241		0	0	0	0	0	0	0	0	0	0	0	0	0	0
344	0	1	5	1d 13:45:24.87000	0d 17:21:14.35000	0.00523467	0.0199323	0.00030152	2.9113	D	5	21/08/2020 06:00	40.0241		0	0	0	0	0	0	0	0	0	0	0	0	0	0
345	0	1	5	1d 13:45:33.31000	0d 17:21:22.79000	0.00523538	0.0199344	0.00030159	2.901	D	5	21/08/2020 06:00	40.0555		0	0	0	0	0	0	0	0	0	0	0	0	0	0
346	0	1	5	1d 13:45:41.48000	0d 17:21:30.96000	0.00523606	0.0199363	0.00030144	2.8908	D	5	21/08/2020 06:01	40.0241		0	0	0	0	0	0	0	0	0	0	0	0	0	0
347	0	1	5	1d 13:45:49.48000	0d 17:21:38.96000	0.00523673	0.0199383	0.00030137	2.8808	D	5	21/08/2020 06:01	39.9926		0	0	0	0	0	0	0	0	0	0	0	0	0	0
348	0	1	5	1d 13:45:56.95000	0d 17:21:46.43000	0.00523736	0.0199401	0.00030159	2.8707	D	5	21/08/2020 06:01	40.0241		0	0	0	0	0	0	0	0	0	0	0	0	0	0
349	0	1	5	1d 13:46:04.41000	0d 17:21:53.89000	0.00523798	0.0199419	0.00030137	2.8605	D	5	21/08/2020 06:01	40.0241		0	0	0	0	0	0	0	0	0	0	0	0	0	0
350	0	1	5	1d 13:46:11.79000	0d 17:22:01.27000	0.0052386	0.0199436	0.00030167	2.8502	D	5	21/08/2020 06:01	40.0084		0	0	0	0	0	0	0	0	0	0	0	0	0	0
351	0	1	5	1d 13:46:18.93000	0d 17:22:08.41000	0.0052392	0.0199453	0.00030182	2.84	D	5	21/08/2020 06:01	40.0398		0	0	0	0	0	0	0	0	0	0	0	0	0	0
352	0	1	5	1d 13:46:25.82000	0d 17:22:15.30000	0.00523977	0.019947	0.00030152	2.8298	D	5	21/08/2020 06:01	40.0398		0	0	0	0	0	0	0	0	0	0	0	0	0	0
353	0	1	5	1d 13:46:32.63000	0d 17:22:22.11000	0.00524035	0.0199486	0.00030152	2.8197	D	5	21/08/2020 06:01	40.0398		0	0	0	0	0	0	0	0	0	0	0	0	0	0
354	0	1	5	1d 13:46:39.33000	0d 17:22:28.81000	0.00524091	0.0199502	0.00030182	2.8095	D	5	21/08/2020 06:01	40.0241		0	0	0	0	0	0	0	0	0	0	0	0	0	0
355	0	1	5	1d 13:46:45.95000	0d 17:22:35.43000	0.00524146	0.0199517	0.00030182	2.7993	D	5	21/08/2020 06:02	40.0398		0	0	0	0	0	0	0	0	0	0	0	0	0	0
356	0	1	5	1d 13:46:52.63000	0d 17:22:42.11000	0.00524202	0.0199533	0.00030167	2.7889	D	5	21/08/2020 06:02	40.0398		0	0	0	0	0	0	0	0	0	0	0	0	0	0
357	0	1	5	1d 13:46:59.16000	0d 17:22:48.64000	0.00524257	0.0199548	0.00030159	2.7788	D	5	21/08/2020 06:02	40.0398		0	0	0	0	0	0	0	0	0	0	0	0	0	0
358	0	1	5	1d 13:47:05.54000	0d 17:22:55.02000	0.0052431	0.0199563	0.00030152	2.7687	D	5	21/08/2020 06:02	40.0398		0	0	0	0	0	0	0	0	0	0	0	0	0	0
359	0	1	5	1d 13:47:11.85000	0d 17:23:01.33000	0.00524363	0.0199578	0.00030159	2.7585	D	5	21/08/2020 06:02	40.0555		0	0	0	0	0	0	0	0	0	0	0	0	0	0
360	0	1	5	1d 13:47:18.21000	0d 17:23:07.69000	0.00524416	0.0199592	0.00030144	2.7485	D	5	21/08/2020 06:02	39.9926		0	0	0	0	0	0	0	0	0	0	0	0	0	0
361	0	1	5	1d 13:47:24.51000	0d 17:23:13.99000	0.00524469	0.0199607	0.00030167	2.7382	D	5	21/08/2020 06:02	39.9606		0	0	0	0	0	0	0	0	0	0	0	0	0	0
362	0	1	5	1d 13:47:30.89000	0d 17:23:20.37000	0.00524523	0.0199621	0.00030182	2.7279	D	5	21/08/2020 06:02	39.9606		0	0	0	0	0	0	0	0	0	0	0	0	0	0
363	0	1	5	1d 13:47:37.44000	0d 17:23:26.92000	0.00524578	0.0199636	0.00030159	2.7178	D	5	21/08/2020 06:02	39.9606		0	0	0	0	0	0	0	0	0	0	0	0	0	0
364	0	1	5	1d 13:47:43.76000	0d 17:23:33.24000	0.00524631	0.0199651	0.00030167	2.7076	D	5	21/08/2020 06:03	39.9766		0	0	0	0	0	0	0	0	0	0	0	0	0	0
365	0	1	5	1d 13:47:50.08000	0d 17:23:39.56000	0.00524684	0.0199665	0.00030159	2.6973	D	5	21/08/2020 06:03	39.9606		0	0	0	0	0	0	0	0	0	0	0	0	0	0
366	0	1	5	1d 13:47:56.50000	0d 17:23:45.98000	0.00524737	0.0199679	0.00030159	2.687	D	5	21/08/2020 06:03	39.9926		0	0	0	0	0	0	0	0	0	0	0	0	0	0
367	0	1	5	1d 13:48:02.85000	0d 17:23:52.33000	0.00524791	0.0199694	0.00030167	2.6766	D	5	21/08/2020 06:03	40.0084		0	0	0	0	0	0	0	0	0	0	0	0	0	0
368	0	1	5	1d 13:48:09.11000	0d 17:23:58.59000	0.00524843	0.0199708	0.00030175	2.6664	D	5	21/08/2020 06:03	40.0084		0	0	0	0	0	0	0	0	0	0	0	0	0	0
369	0	1	5	1d 13:48:15.32000	0d 17:24:04.80000	0.00524895	0.0199722	0.00030182	2.656	D	5	21/08/2020 06:03	40.0084		0	0	0	0	0	0	0	0	0	0	0	0	0	0
370	0	1	5	1d 13:48:21.55000	0d 17:24:11.03000	0.00524947	0.0199735	0.00030159	2.6456	D	5	21/08/2020 06:03	40.0241		0	0	0	0	0	0	0	0	0	0	0	0	0	0
371	0	1	5	1d 13:48:27.57000	0d 17:24:17.05000	0.00524998	0.0199749	0.00030152	2.6354	D	5	21/08/2020 06:03	40.0398		0	0	0	0	0	0	0	0	0	0	0	0	0	0
372	0	1	5	1d 13:48:33.48000	0d 17:24:22.96000	0.00525047	0.0199762	0.00030175	2.6253	D	5	21/08/2020 06:03	40.0241		0	0	0	0	0	0	0	0	0	0	0	0	0	0
373	0	1	5	1d 13:48:39.26000	0d 17:24:28.74000	0.00525096	0.0199774	0.00030175	2.6152	D	5	21/08/2020 06:03	40.0241		0	0	0	0	0	0	0	0	0	0	0	0	0	0
374	0	1	5	1d 13:48:45.04000	0d 17:24:34.52000	0.00525144	0.0199787	0.00030167	2.6052	D	5	21/08/2020 06:04	40.0398		0	0	0	0	0	0	0	0	0	0	0	0	0	0
375	0	1	5	1d 13:48:50.68000	0d 17:24:40.16000	0.00525191	0.0199799	0.00030152	2.5951	D	5	21/08/2020 06:04	40.0398		0	0	0	0	0	0	0	0	0	0	0	0	0	0
376	0	1	5	1d 13:48:56.41000	0d 17:24:45.89000	0.00525239	0.0199812	0.00030159	2.585	D	5	21/08/2020 06:04	40.0398		0	0	0	0	0	0	0	0	0	0	0	0	0	0
377	0	1	5	1d 13:49:02.08000	0d 17:24:51.56000	0.00525287	0.0199824	0.00030159	2.5748	D	5	21/08/2020 06:04	40.0241		0	0	0	0	0	0	0	0	0	0	0	0	0	0
378	0	1	5	1d 13:49:07.77000	0d 17:24:57.25000	0.00525334	0.0199836	0.00030167	2.5646	D	5	21/08/2020 06:04	40.0398		0	0	0	0	0	0	0	0	0	0	0	0	0	0
379	0	1	5	1d 13:49:13.47000	0d 17:25:02.95000	0.00525382	0.0199849	0.00030152	2.5544	D	5	21/08/2020 06:04	40.0555		0	0	0	0	0	0	0	0	0	0	0	0	0	0
380	0	1	5	1d 13:49:18.98000	0d 17:25:08.46000	0.00525428	0.019986	0.00030159	2.5443	D	5	21/08/2020 06:04	40.0555		0	0	0	0	0	0	0	0	0	0	0	0	0	0
381	0	1	5	1d 13:49:24.42000	0d 17:25:13.90000	0.00525474	0.0199872	0.00030167	2.5342	D	5	21/08/2020 06:04	40.0398		0	0	0	0	0	0	0	0	0	0	0	0	0	0
382	0	1	5	1d 13:49:29.86000	0d 17:25:19.34000	0.0052552	0.0199883	0.00030159	2.524	D	5	21/08/2020 06:04	40.0555		0	0	0	0	0	0	0	0	0	0	0	0	0	0
383	0	1	5	1d 13:49:35.44000	0d 17:25:24.92000	0.00525566	0.0199895	0.00030159	2.5138	D	5	21/08/2020 06:04	40.0555		0	0	0	0	0	0	0	0	0	0	0	0	0	0
384	0	1	5	1d 13:49:40.87000	0d 17:25:30.35000	0.00525612	0.0199907	0.00030175	2.5035	D	5	21/08/2020 06:05	40.0555		0	0	0	0	0	0	0	0	0	0	0	0	0	0
385	0	1	5	1d 13:49:42.75000	0d 17:25:32.23000	0.00525628	0.0199911	0.00030159	2.5	D	133	21/08/2020 06:05	40.0555		0	0	0	0	0	0	0	0	0	0	0	0	0	0
386	0	1	6	1d 13:49:42.76000	0d 00:00:00.01000	0	0	0	2.5066	R	0	21/08/2020 06:05	40.0555		0	0	0	0	0	0	0	0	0	0	0	0	0	0
387	0	1	6	1d 13:49:44.76000	0d 00:00:02.01000	0	0	0	2.5968	R	1	21/08/2020 06:05	40.0555		0	0	0	0	0	0	0	0	0	0	0	0	0	0
388	0	1	6	1d 13:49:46.76000	0d 00:00:04.01000	0	0	0	2.6613	R	1	21/08/2020 06:05	40.0555		0	0	0	0	0	0	0	0	0	0	0	0	0	0
389	0	1	6	1d 13:49:48.76000	0d 00:00:06.01000	0	0	0	2.7153	R	1	21/08/2020 06:05	40.0398		0	0	0	0	0	0	0	0	0	0	0	0	0	0
390	0	1	6	1d 13:49:50.76000	0d 00:00:08.01000	0	0	0	2.7622	R	1	21/08/2020 06:05	40.0398		0	0	0	0	0	0	0	0	0	0	0	0	0	0
391	0	1	6	1d 13:49:52.75000	0d 00:00:10.00000	0	0	0	2.8037	R	129	21/08/2020 06:05	40.0555		0	0	0	0	0	0	0	0	0	0	0	0	0	0
392	1	2	9	1d 13:49:52.79000	0d 00:00:00.04000	0.00000001	0.00000004	0.00120684	2.849	C	0	21/08/2020 06:05	40.0555		0	0	0	0	0	0	0	0	0	0	0	0	0	0
393	1	2	9	1d 13:49:52.95000	0d 00:00:00.20000	0.00000007	0.00000019	0.00120684	2.8843	C	5	21/08/2020 06:05	40.0555		0	0	0	0	0	0	0	0	0	0	0	0	0	0
394	1	2	9	1d 13:49:53.08000	0d 00:00:00.33000	0.00000011	0.00000032	0.00120668	2.9093	C	5	21/08/2020 06:05	40.0555		0	0	0	0	0	0	0	0	0	0	0	0	0	0
395	1	2	9	1d 13:49:53.22000	0d 00:00:00.47000	0.00000016	0.00000045	0.00120645	2.9329	C	5	21/08/2020 06:05	40.0555		0	0	0	0	0	0	0	0	0	0	0	0	0	0
396	1	2	9	1d 13:49:53.37000	0d 00:00:00.62000	0.00000021	0.0000006	0.00120668	2.9557	C	5	21/08/2020 06:05	40.0555		0	0	0	0	0	0	0	0	0	0	0	0	0	0
397	1	2	9	1d 13:49:53.52000	0d 00:00:00.77000	0.00000026	0.00000075	0.00120684	2.9767	C	5	21/08/2020 06:05	40.0555		0	0	0	0	0	0	0	0	0	0	0	0	0	0
398	1	2	9	1d 13:49:53.68000	0d 00:00:00.93000	0.00000031	0.00000091	0.00120691	2.9978	C	5	21/08/2020 06:05	40.0555		0	0	0	0	0	0	0	0	0	0	0	0	0	0
399	1	2	9	1d 13:49:53.84000	0d 00:00:01.09000	0.00000037	0.00000107	0.00120661	3.0178	C	5	21/08/2020 06:05	40.0555		0	0	0	0	0	0	0	0	0	0	0	0	0	0
400	1	2	9	1d 13:49:54.01000	0d 00:00:01.26000	0.00000042	0.00000125	0.00120668	3.0382	C	5	21/08/2020 06:05	40.0555		0	0	0	0	0	0	0	0	0	0	0	0	0	0
401	1	2	9	1d 13:49:54.18000	0d 00:00:01.43000	0.00000048	0.00000142	0.00120676	3.0578	C	5	21/08/2020 06:05	40.0555		0	0	0	0	0	0	0	0	0	0	0	0	0	0
402	1	2	9	1d 13:49:54.35000	0d 00:00:01.60000	0.00000054	0.0000016	0.00120684	3.0768	C	5	21/08/2020 06:05	40.0555		0	0	0	0	0	0	0	0	0	0	0	0	0	0
403	1	2	9	1d 13:49:54.53000	0d 00:00:01.78000	0.0000006	0.00000178	0.00120676	3.0962	C	5	21/08/2020 06:05	40.0555		0	0	0	0	0	0	0	0	0	0	0	0	0	0
404	1	2	9	1d 13:49:54.71000	0d 00:00:01.96000	0.00000066	0.00000197	0.00120661	3.115	C	5	21/08/2020 06:05	40.0555		0	0	0	0	0	0	0	0	0	0	0	0	0	0
405	1	2	9	1d 13:49:54.89000	0d 00:00:02.14000	0.00000072	0.00000216	0.00120676	3.1333	C	5	21/08/2020 06:05	40.0555		0	0	0	0	0	0	0	0	0	0	0	0	0	0
406	1	2	9	1d 13:49:55.08000	0d 00:00:02.33000	0.00000078	0.00000236	0.00120684	3.1521	C	5	21/08/2020 06:05	40.0555		0	0	0	0	0	0	0	0	0	0	0	0	0	0
407	1	2	9	1d 13:49:55.27000	0d 00:00:02.52000	0.00000084	0.00000256	0.00120668	3.1701	C	5	21/08/2020 06:05	40.0555		0	0	0	0	0	0	0	0	0	0	0	0	0	0
408	1	2	9	1d 13:49:55.46000	0d 00:00:02.71000	0.00000091	0.00000276	0.00120668	3.1876	C	5	21/08/2020 06:05	40.0555		0	0	0	0	0	0	0	0	0	0	0	0	0	0
409	1	2	9	1d 13:49:55.65000	0d 00:00:02.90000	0.00000097	0.00000297	0.00120653	3.2047	C	5	21/08/2020 06:05	40.0555		0	0	0	0	0	0	0	0	0	0	0	0	0	0
410	1	2	9	1d 13:49:55.85000	0d 00:00:03.10000	0.00000104	0.00000318	0.00120676	3.2222	C	5	21/08/2020 06:05	40.0555		0	0	0	0	0	0	0	0	0	0	0	0	0	0
411	1	2	9	1d 13:49:56.05000	0d 00:00:03.30000	0.00000111	0.0000034	0.00120661	3.2393	C	5	21/08/2020 06:05	40.0555		0	0	0	0	0	0	0	0	0	0	0	0	0	0
412	1	2	9	1d 13:49:56.25000	0d 00:00:03.50000	0.00000117	0.00000362	0.00120668	3.2558	C	5	21/08/2020 06:05	40.0555		0	0	0	0	0	0	0	0	0	0	0	0	0	0
413	1	2	9	1d 13:49:56.46000	0d 00:00:03.71000	0.00000124	0.00000385	0.00120684	3.2724	C	5	21/08/2020 06:05	40.0555		0	0	0	0	0	0	0	0	0	0	0	0	0	0
414	1	2	9	1d 13:49:56.67000	0d 00:00:03.92000	0.00000131	0.00000408	0.00120684	3.2888	C	5	21/08/2020 06:05	40.0555		0	0	0	0	0	0	0	0	0	0	0	0	0	0
415	1	2	9	1d 13:49:56.88000	0d 00:00:04.13000	0.00000138	0.00000431	0.00120661	3.3046	C	5	21/08/2020 06:05	40.0555		0	0	0	0	0	0	0	0	0	0	0	0	0	0
416	1	2	9	1d 13:49:57.10000	0d 00:00:04.35000	0.00000146	0.00000455	0.00120661	3.3207	C	5	21/08/2020 06:05	40.0555		0	0	0	0	0	0	0	0	0	0	0	0	0	0
417	1	2	9	1d 13:49:57.33000	0d 00:00:04.58000	0.00000153	0.00000481	0.00120661	3.3368	C	5	21/08/2020 06:05	40.0555		0	0	0	0	0	0	0	0	0	0	0	0	0	0
418	1	2	9	1d 13:49:57.56000	0d 00:00:04.81000	0.00000161	0.00000507	0.00120668	3.3526	C	5	21/08/2020 06:05	40.0555		0	0	0	0	0	0	0	0	0	0	0	0	0	0
419	1	2	9	1d 13:49:57.80000	0d 00:00:05.05000	0.00000169	0.00000534	0.00120676	3.3683	C	5	21/08/2020 06:05	40.0555		0	0	0	0	0	0	0	0	0	0	0	0	0	0
420	1	2	9	1d 13:49:58.04000	0d 00:00:05.29000	0.00000177	0.00000561	0.00120661	3.3837	C	5	21/08/2020 06:05	40.0555		0	0	0	0	0	0	0	0	0	0	0	0	0	0
421	1	2	9	1d 13:49:58.29000	0d 00:00:05.54000	0.00000186	0.00000589	0.00120668	3.3988	C	5	21/08/2020 06:05	40.0555		0	0	0	0	0	0	0	0	0	0	0	0	0	0
422	1	2	9	1d 13:49:58.55000	0d 00:00:05.80000	0.00000194	0.00000619	0.00120684	3.4139	C	5	21/08/2020 06:05	40.0555		0	0	0	0	0	0	0	0	0	0	0	0	0	0
423	1	2	9	1d 13:49:58.81000	0d 00:00:06.06000	0.00000203	0.00000649	0.00120676	3.4287	C	5	21/08/2020 06:05	40.0555		0	0	0	0	0	0	0	0	0	0	0	0	0	0
424	1	2	9	1d 13:49:59.08000	0d 00:00:06.33000	0.00000212	0.0000068	0.00120684	3.443	C	5	21/08/2020 06:05	40.0555		0	0	0	0	0	0	0	0	0	0	0	0	0	0
425	1	2	9	1d 13:49:59.36000	0d 00:00:06.61000	0.00000222	0.00000713	0.00120676	3.4574	C	5	21/08/2020 06:05	40.0555		0	0	0	0	0	0	0	0	0	0	0	0	0	0
426	1	2	9	1d 13:49:59.64000	0d 00:00:06.89000	0.00000231	0.00000745	0.00120653	3.4711	C	5	21/08/2020 06:05	40.0555		0	0	0	0	0	0	0	0	0	0	0	0	0	0
427	1	2	9	1d 13:49:59.94000	0d 00:00:07.19000	0.00000241	0.0000078	0.00120661	3.4852	C	5	21/08/2020 06:05	40.0555		0	0	0	0	0	0	0	0	0	0	0	0	0	0
428	1	2	9	1d 13:50:00.26000	0d 00:00:07.51000	0.00000252	0.00000818	0.00120676	3.4989	C	5	21/08/2020 06:05	40.0555		0	0	0	0	0	0	0	0	0	0	0	0	0	0
429	1	2	9	1d 13:50:00.59000	0d 00:00:07.84000	0.00000263	0.00000856	0.00120661	3.5125	C	5	21/08/2020 06:05	40.0555		0	0	0	0	0	0	0	0	0	0	0	0	0	0
430	1	2	9	1d 13:50:00.94000	0d 00:00:08.19000	0.00000275	0.00000898	0.00120653	3.5254	C	5	21/08/2020 06:05	40.0555		0	0	0	0	0	0	0	0	0	0	0	0	0	0
431	1	2	9	1d 13:50:01.30000	0d 00:00:08.55000	0.00000287	0.0000094	0.00120684	3.538	C	5	21/08/2020 06:05	40.0555		0	0	0	0	0	0	0	0	0	0	0	0	0	0
432	1	2	9	1d 13:50:01.70000	0d 00:00:08.95000	0.000003	0.00000988	0.00120676	3.5505	C	5	21/08/2020 06:05	40.0555		0	0	0	0	0	0	0	0	0	0	0	0	0	0
433	1	2	9	1d 13:50:02.15000	0d 00:00:09.40000	0.00000315	0.00001041	0.00120676	3.5625	C	5	21/08/2020 06:05	40.0555		0	0	0	0	0	0	0	0	0	0	0	0	0	0
434	1	2	9	1d 13:50:02.66000	0d 00:00:09.91000	0.00000332	0.00001102	0.00120684	3.5744	C	5	21/08/2020 06:05	40.0555		0	0	0	0	0	0	0	0	0	0	0	0	0	0
435	1	2	9	1d 13:50:03.26000	0d 00:00:10.51000	0.00000352	0.00001174	0.00120668	3.5857	C	5	21/08/2020 06:05	40.0555		0	0	0	0	0	0	0	0	0	0	0	0	0	0
436	1	2	9	1d 13:50:04.00000	0d 00:00:11.25000	0.00000377	0.00001264	0.00120668	3.5969	C	5	21/08/2020 06:05	40.0555		0	0	0	0	0	0	0	0	0	0	0	0	0	0
437	1	2	9	1d 13:50:04.99000	0d 00:00:12.24000	0.0000041	0.00001383	0.00120661	3.6075	C	5	21/08/2020 06:05	40.0555		0	0	0	0	0	0	0	0	0	0	0	0	0	0
438	1	2	9	1d 13:50:06.36000	0d 00:00:13.61000	0.00000456	0.00001549	0.00120684	3.6179	C	5	21/08/2020 06:05	40.0555		0	0	0	0	0	0	0	0	0	0	0	0	0	0
439	1	2	9	1d 13:50:08.54000	0d 00:00:15.79000	0.00000529	0.00001814	0.00120676	3.6284	C	5	21/08/2020 06:05	40.0398		0	0	0	0	0	0	0	0	0	0	0	0	0	0
440	1	2	9	1d 13:50:12.40000	0d 00:00:19.65000	0.00000659	0.00002284	0.00120668	3.6387	C	5	21/08/2020 06:05	40.0398		0	0	0	0	0	0	0	0	0	0	0	0	0	0
441	1	2	9	1d 13:50:20.41000	0d 00:00:27.66000	0.00000927	0.00003263	0.00120684	3.6487	C	5	21/08/2020 06:05	40.0712		0	0	0	0	0	0	0	0	0	0	0	0	0	0
442	1	2	9	1d 13:50:40.30000	0d 00:00:47.55000	0.00001594	0.00005699	0.00120668	3.659	C	5	21/08/2020 06:06	40.0241		0	0	0	0	0	0	0	0	0	0	0	0	0	0
443	1	2	9	1d 13:51:47.84000	0d 00:01:55.09000	0.00003858	0.00013997	0.00120684	3.6692	C	5	21/08/2020 06:07	40.0398		0	0	0	0	0	0	0	0	0	0	0	0	0	0
444	1	2	9	1d 13:55:26.76000	0d 00:05:34.01000	0.00011196	0.00040965	0.00120691	3.6793	C	5	21/08/2020 06:10	40.0398		0	0	0	0	0	0	0	0	0	0	0	0	0	0
445	1	2	9	1d 14:00:26.76000	0d 00:10:34.01000	0.00021252	0.00077997	0.00120668	3.6857	C	1	21/08/2020 06:15	40.1183		0	0	0	0	0	0	0	0	0	0	0	0	0	0
446	1	2	9	1d 14:05:26.76000	0d 00:15:34.01000	0.00031308	0.00115085	0.00120653	3.6905	C	1	21/08/2020 06:20	40.0712		0	0	0	0	0	0	0	0	0	0	0	0	0	0
447	1	2	9	1d 14:10:26.76000	0d 00:20:34.01000	0.00041364	0.00152218	0.00120676	3.6947	C	1	21/08/2020 06:25	40.0869		0	0	0	0	0	0	0	0	0	0	0	0	0	0
448	1	2	9	1d 14:15:26.76000	0d 00:25:34.01000	0.0005142	0.00189388	0.00120684	3.6983	C	1	21/08/2020 06:30	40.1183		0	0	0	0	0	0	0	0	0	0	0	0	0	0
449	1	2	9	1d 14:20:26.76000	0d 00:30:34.01000	0.00061476	0.00226595	0.00120676	3.7018	C	1	21/08/2020 06:35	40.0712		0	0	0	0	0	0	0	0	0	0	0	0	0	0
450	1	2	9	1d 14:25:26.76000	0d 00:35:34.01000	0.00071533	0.00263838	0.00120661	3.7052	C	1	21/08/2020 06:40	40.0869		0	0	0	0	0	0	0	0	0	0	0	0	0	0
451	1	2	9	1d 14:30:26.76000	0d 00:40:34.01000	0.00081589	0.00301115	0.00120684	3.7084	C	1	21/08/2020 06:45	40.0398		0	0	0	0	0	0	0	0	0	0	0	0	0	0
452	1	2	9	1d 14:35:26.76000	0d 00:45:34.01000	0.00091645	0.00338428	0.00120676	3.7125	C	1	21/08/2020 06:50	40.0555		0	0	0	0	0	0	0	0	0	0	0	0	0	0
453	1	2	9	1d 14:40:26.76000	0d 00:50:34.01000	0.00101701	0.00375782	0.00120684	3.7165	C	1	21/08/2020 06:55	40.1183		0	0	0	0	0	0	0	0	0	0	0	0	0	0
454	1	2	9	1d 14:45:26.76000	0d 00:55:34.01000	0.00111757	0.00413179	0.00120653	3.7211	C	1	21/08/2020 07:00	40.0712		0	0	0	0	0	0	0	0	0	0	0	0	0	0
455	1	2	9	1d 14:50:26.76000	0d 01:00:34.01000	0.00121813	0.00450622	0.00120661	3.7258	C	1	21/08/2020 07:05	40.0869		0	0	0	0	0	0	0	0	0	0	0	0	0	0
456	1	2	9	1d 14:55:26.76000	0d 01:05:34.01000	0.00131869	0.00488116	0.00120684	3.731	C	1	21/08/2020 07:10	40.0555		0	0	0	0	0	0	0	0	0	0	0	0	0	0
457	1	2	9	1d 15:00:26.76000	0d 01:10:34.01000	0.00141925	0.00525661	0.00120661	3.7359	C	1	21/08/2020 07:15	40.0712		0	0	0	0	0	0	0	0	0	0	0	0	0	0
458	1	2	9	1d 15:05:26.76000	0d 01:15:34.01000	0.00151981	0.00563259	0.00120668	3.7414	C	1	21/08/2020 07:20	40.1026		0	0	0	0	0	0	0	0	0	0	0	0	0	0
459	1	2	9	1d 15:10:26.76000	0d 01:20:34.01000	0.00162037	0.00600909	0.00120653	3.7464	C	1	21/08/2020 07:25	40.0555		0	0	0	0	0	0	0	0	0	0	0	0	0	0
460	1	2	9	1d 15:15:26.76000	0d 01:25:34.01000	0.00172093	0.00638612	0.00120676	3.7516	C	1	21/08/2020 07:30	40.0241		0	0	0	0	0	0	0	0	0	0	0	0	0	0
461	1	2	9	1d 15:20:26.76000	0d 01:30:34.01000	0.00182149	0.00676368	0.00120661	3.7571	C	1	21/08/2020 07:35	40.0084		0	0	0	0	0	0	0	0	0	0	0	0	0	0
462	1	2	9	1d 15:25:26.76000	0d 01:35:34.01000	0.00192206	0.00714176	0.00120676	3.762	C	1	21/08/2020 07:40	40.0869		0	0	0	0	0	0	0	0	0	0	0	0	0	0
463	1	2	9	1d 15:30:26.76000	0d 01:40:34.01000	0.00202262	0.00752035	0.00120653	3.7673	C	1	21/08/2020 07:45	40.0398		0	0	0	0	0	0	0	0	0	0	0	0	0	0
464	1	2	9	1d 15:35:26.76000	0d 01:45:34.01000	0.00212318	0.00789947	0.00120676	3.7728	C	1	21/08/2020 07:50	40.0084		0	0	0	0	0	0	0	0	0	0	0	0	0	0
465	1	2	9	1d 15:40:26.76000	0d 01:50:34.01000	0.00222374	0.00827912	0.00120668	3.7778	C	1	21/08/2020 07:55	39.9766		0	0	0	0	0	0	0	0	0	0	0	0	0	0
466	1	2	9	1d 15:45:26.76000	0d 01:55:34.01000	0.0023243	0.00865931	0.00120661	3.7836	C	1	21/08/2020 08:00	40.0241		0	0	0	0	0	0	0	0	0	0	0	0	0	0
467	1	2	9	1d 15:50:26.76000	0d 02:00:34.01000	0.00242486	0.00904008	0.00120676	3.7893	C	1	21/08/2020 08:05	40.1183		0	0	0	0	0	0	0	0	0	0	0	0	0	0
468	1	2	9	1d 15:55:26.76000	0d 02:05:34.01000	0.00252542	0.00942144	0.00120676	3.7952	C	1	21/08/2020 08:10	40.0241		0	0	0	0	0	0	0	0	0	0	0	0	0	0
469	1	2	9	1d 16:00:26.76000	0d 02:10:34.01000	0.00262598	0.00980345	0.00120676	3.8019	C	1	21/08/2020 08:15	40.0241		0	0	0	0	0	0	0	0	0	0	0	0	0	0
470	1	2	9	1d 16:05:26.76000	0d 02:15:34.01000	0.00272654	0.0101862	0.00120676	3.8093	C	1	21/08/2020 08:20	39.9926		0	0	0	0	0	0	0	0	0	0	0	0	0	0
471	1	2	9	1d 16:10:26.76000	0d 02:20:34.01000	0.0028271	0.0105696	0.00120676	3.8173	C	1	21/08/2020 08:25	39.9926		0	0	0	0	0	0	0	0	0	0	0	0	0	0
472	1	2	9	1d 16:15:26.76000	0d 02:25:34.01000	0.00292766	0.0109539	0.00120676	3.8259	C	1	21/08/2020 08:30	40.0712		0	0	0	0	0	0	0	0	0	0	0	0	0	0
473	1	2	9	1d 16:20:26.76000	0d 02:30:34.01000	0.00302822	0.0113391	0.00120668	3.8355	C	1	21/08/2020 08:35	40.0241		0	0	0	0	0	0	0	0	0	0	0	0	0	0
474	1	2	9	1d 16:25:11.86000	0d 02:35:19.11000	0.00312379	0.0117062	0.00120668	3.8456	C	5	21/08/2020 08:40	40.0712		0	0	0	0	0	0	0	0	0	0	0	0	0	0
475	1	2	9	1d 16:29:33.84000	0d 02:39:41.09000	0.00321161	0.0120443	0.00120691	3.8556	C	5	21/08/2020 08:44	40.0241		0	0	0	0	0	0	0	0	0	0	0	0	0	0
476	1	2	9	1d 16:33:37.30000	0d 02:43:44.55000	0.00329322	0.0123594	0.00120661	3.8657	C	5	21/08/2020 08:48	40.0869		0	0	0	0	0	0	0	0	0	0	0	0	0	0
477	1	2	9	1d 16:37:24.12000	0d 02:47:31.37000	0.00336925	0.0126537	0.00120691	3.8758	C	5	21/08/2020 08:52	40.0084		0	0	0	0	0	0	0	0	0	0	0	0	0	0
478	1	2	9	1d 16:41:04.65000	0d 02:51:11.90000	0.00344317	0.0129405	0.00120676	3.8859	C	5	21/08/2020 08:56	40.134		0	0	0	0	0	0	0	0	0	0	0	0	0	0
479	1	2	9	1d 16:44:34.34000	0d 02:54:41.59000	0.00351346	0.013214	0.00120676	3.8959	C	5	21/08/2020 08:59	40.1183		0	0	0	0	0	0	0	0	0	0	0	0	0	0
480	1	2	9	1d 16:47:55.60000	0d 02:58:02.85000	0.00358092	0.0134772	0.00120676	3.906	C	5	21/08/2020 09:03	40.0398		0	0	0	0	0	0	0	0	0	0	0	0	0	0
481	1	2	9	1d 16:51:09.26000	0d 03:01:16.51000	0.00364583	0.0137311	0.00120676	3.9161	C	5	21/08/2020 09:06	40.0398		0	0	0	0	0	0	0	0	0	0	0	0	0	0
482	1	2	9	1d 16:54:18.51000	0d 03:04:25.76000	0.00370927	0.0139798	0.00120661	3.9261	C	5	21/08/2020 09:09	40.0398		0	0	0	0	0	0	0	0	0	0	0	0	0	0
483	1	2	9	1d 16:57:24.77000	0d 03:07:32.02000	0.00377171	0.0142252	0.00120661	3.9362	C	5	21/08/2020 09:12	40.0398		0	0	0	0	0	0	0	0	0	0	0	0	0	0
484	1	2	9	1d 17:00:29.90000	0d 03:10:37.15000	0.00383376	0.0144698	0.00120661	3.9463	C	5	21/08/2020 09:15	40.0712		0	0	0	0	0	0	0	0	0	0	0	0	0	0
485	1	2	9	1d 17:03:29.35000	0d 03:13:36.60000	0.00389392	0.0147075	0.00120653	3.9565	C	5	21/08/2020 09:18	40.0712		0	0	0	0	0	0	0	0	0	0	0	0	0	0
486	1	2	9	1d 17:06:29.16000	0d 03:16:36.41000	0.00395419	0.0149462	0.00120676	3.9666	C	5	21/08/2020 09:21	40.0555		0	0	0	0	0	0	0	0	0	0	0	0	0	0
487	1	2	9	1d 17:09:24.68000	0d 03:19:31.93000	0.00401302	0.0151799	0.00120668	3.9767	C	5	21/08/2020 09:24	40.0869		0	0	0	0	0	0	0	0	0	0	0	0	0	0
488	1	2	9	1d 17:12:18.34000	0d 03:22:25.59000	0.00407123	0.0154117	0.00120668	3.9867	C	5	21/08/2020 09:27	40.1026		0	0	0	0	0	0	0	0	0	0	0	0	0	0
489	1	2	9	1d 17:15:14.48000	0d 03:25:21.73000	0.00413028	0.0156474	0.00120684	3.9968	C	5	21/08/2020 09:30	40.0712		0	0	0	0	0	0	0	0	0	0	0	0	0	0
490	1	2	9	1d 17:18:06.79000	0d 03:28:14.04000	0.00418804	0.0158785	0.00120676	4.0069	C	5	21/08/2020 09:33	40.134		0	0	0	0	0	0	0	0	0	0	0	0	0	0
491	1	2	9	1d 17:20:57.11000	0d 03:31:04.36000	0.00424513	0.0161076	0.00120668	4.0169	C	5	21/08/2020 09:36	40.1654		0	0	0	0	0	0	0	0	0	0	0	0	0	0
492	1	2	9	1d 17:23:44.80000	0d 03:33:52.05000	0.00430134	0.0163336	0.00120676	4.027	C	5	21/08/2020 09:39	40.134		0	0	0	0	0	0	0	0	0	0	0	0	0	0
493	1	2	9	1d 17:26:31.76000	0d 03:36:39.01000	0.0043573	0.0165593	0.00120668	4.0371	C	5	21/08/2020 09:41	40.1811		0	0	0	0	0	0	0	0	0	0	0	0	0	0
494	1	2	9	1d 17:29:19.92000	0d 03:39:27.17000	0.00441367	0.0167871	0.00120699	4.0473	C	5	21/08/2020 09:44	40.1654		0	0	0	0	0	0	0	0	0	0	0	0	0	0
495	1	2	9	1d 17:32:05.31000	0d 03:42:12.56000	0.00446911	0.0170118	0.00120676	4.0574	C	5	21/08/2020 09:47	40.1497		0	0	0	0	0	0	0	0	0	0	0	0	0	0
496	1	2	9	1d 17:34:46.90000	0d 03:44:54.15000	0.00452327	0.0172318	0.00120676	4.0674	C	5	21/08/2020 09:50	40.1654		0	0	0	0	0	0	0	0	0	0	0	0	0	0
497	1	2	9	1d 17:37:26.60000	0d 03:47:33.85000	0.00457681	0.0174498	0.00120661	4.0775	C	5	21/08/2020 09:52	40.1497		0	0	0	0	0	0	0	0	0	0	0	0	0	0
498	1	2	9	1d 17:40:03.40000	0d 03:50:10.65000	0.00462937	0.0176644	0.00120691	4.0876	C	5	21/08/2020 09:55	40.1026		0	0	0	0	0	0	0	0	0	0	0	0	0	0
499	1	2	9	1d 17:42:41.07000	0d 03:52:48.32000	0.00468222	0.0178807	0.00120684	4.0977	C	5	21/08/2020 09:58	40.1497		0	0	0	0	0	0	0	0	0	0	0	0	0	0
500	1	2	9	1d 17:45:13.51000	0d 03:55:20.76000	0.00473332	0.0180904	0.00120676	4.1077	C	5	21/08/2020 10:00	40.1026		0	0	0	0	0	0	0	0	0	0	0	0	0	0
501	1	2	9	1d 17:47:45.53000	0d 03:57:52.78000	0.00478427	0.0182999	0.00120638	4.1178	C	5	21/08/2020 10:03	40.1183		0	0	0	0	0	0	0	0	0	0	0	0	0	0
502	1	2	9	1d 17:50:15.29000	0d 04:00:22.54000	0.00483447	0.0185069	0.00120653	4.1279	C	5	21/08/2020 10:05	40.1026		0	0	0	0	0	0	0	0	0	0	0	0	0	0
503	1	2	9	1d 17:52:41.92000	0d 04:02:49.17000	0.00488362	0.01871	0.00120691	4.1379	C	5	21/08/2020 10:08	40.1654		0	0	0	0	0	0	0	0	0	0	0	0	0	0
504	1	2	9	1d 17:55:09.57000	0d 04:05:16.82000	0.00493312	0.0189151	0.00120676	4.148	C	5	21/08/2020 10:10	40.1026		0	0	0	0	0	0	0	0	0	0	0	0	0	0
505	1	2	9	1d 17:57:33.72000	0d 04:07:40.97000	0.00498144	0.0191157	0.00120661	4.1581	C	5	21/08/2020 10:12	40.1183		0	0	0	0	0	0	0	0	0	0	0	0	0	0
506	1	2	9	1d 17:59:56.68000	0d 04:10:03.93000	0.00502936	0.0193152	0.00120668	4.1682	C	5	21/08/2020 10:15	40.1183		0	0	0	0	0	0	0	0	0	0	0	0	0	0
507	1	2	9	1d 18:02:18.72000	0d 04:12:25.97000	0.00507697	0.0195139	0.00120668	4.1782	C	5	21/08/2020 10:17	40.134		0	0	0	0	0	0	0	0	0	0	0	0	0	0
508	1	2	9	1d 18:04:39.37000	0d 04:14:46.62000	0.00512412	0.0197112	0.00120668	4.1883	C	5	21/08/2020 10:19	40.1497		0	0	0	0	0	0	0	0	0	0	0	0	0	0
509	1	2	9	1d 18:07:00.94000	0d 04:17:08.19000	0.00517157	0.0199101	0.00120684	4.1984	C	5	21/08/2020 10:22	40.1026		0	0	0	0	0	0	0	0	0	0	0	0	0	0
510	1	2	9	1d 18:07:20.71000	0d 04:17:27.96000	0.0051782	0.019938	0.00120661	4.2	C	133	21/08/2020 10:22	40.1497		0	0	0	0	0	0	0	0	0	0	0	0	0	0
511	1	2	10	1d 18:07:20.74000	0d 00:00:00.03000	0.00517821	0.019938	0.00122721	4.1997	C	0	21/08/2020 10:22	40.1497		0	0	0	0	0	0	0	0	0	0	0	0	0	0
512	1	2	10	1d 18:07:39.29000	0d 00:00:18.58000	0.00518431	0.0199637	0.00112718	4.2004	C	4	21/08/2020 10:22	40.1654		0	0	0	0	0	0	0	0	0	0	0	0	0	0
513	1	2	10	1d 18:07:56.62000	0d 00:00:35.91000	0.00518948	0.0199854	0.00102716	4.2	C	4	21/08/2020 10:23	40.1654		0	0	0	0	0	0	0	0	0	0	0	0	0	0
514	1	2	10	1d 18:08:18.78000	0d 00:00:58.07000	0.00519549	0.0200106	0.00092699	4.2002	C	4	21/08/2020 10:23	40.1811		0	0	0	0	0	0	0	0	0	0	0	0	0	0
515	1	2	10	1d 18:08:45.42000	0d 00:01:24.71000	0.00520198	0.0200379	0.00082696	4.2002	C	4	21/08/2020 10:24	40.1811		0	0	0	0	0	0	0	0	0	0	0	0	0	0
516	1	2	10	1d 18:09:16.00000	0d 00:01:55.29000	0.00520857	0.0200656	0.00072694	4.2002	C	4	21/08/2020 10:24	40.1968		0	0	0	0	0	0	0	0	0	0	0	0	0	0
517	1	2	10	1d 18:09:52.50000	0d 00:02:31.79000	0.00521543	0.0200944	0.00062692	4.2	C	4	21/08/2020 10:25	40.1497		0	0	0	0	0	0	0	0	0	0	0	0	0	0
518	1	2	10	1d 18:10:36.50000	0d 00:03:15.79000	0.00522248	0.020124	0.00052689	4.2	C	4	21/08/2020 10:25	40.1497		0	0	0	0	0	0	0	0	0	0	0	0	0	0
519	1	2	10	1d 18:11:33.48000	0d 00:04:12.77000	0.00522999	0.0201555	0.00042687	4.2002	C	4	21/08/2020 10:26	40.134		0	0	0	0	0	0	0	0	0	0	0	0	0	0
520	1	2	10	1d 18:12:44.32000	0d 00:05:23.61000	0.00523732	0.0201863	0.00032662	4.2002	C	4	21/08/2020 10:28	40.1654		0	0	0	0	0	0	0	0	0	0	0	0	0	0
521	1	2	10	1d 18:14:29.29000	0d 00:07:08.58000	0.0052453	0.0202198	0.00022652	4.2002	C	4	21/08/2020 10:29	40.1497		0	0	0	0	0	0	0	0	0	0	0	0	0	0
522	1	2	10	1d 18:17:41.82000	0d 00:10:21.11000	0.00525443	0.0202582	0.0001265	4.2	C	4	21/08/2020 10:33	40.1811		0	0	0	0	0	0	0	0	0	0	0	0	0	0
523	1	2	10	1d 18:17:57.56000	0d 00:10:36.85000	0.00525497	0.0202604	0.00012062	4.1999	C	132	21/08/2020 10:33	40.1811		0	0	0	0	0	0	0	0	0	0	0	0	0	0
524	1	2	11	1d 18:17:57.57000	0d 00:00:00.01000	0	0	0	4.1991	R	0	21/08/2020 10:33	40.1811		0	0	0	0	0	0	0	0	0	0	0	0	0	0
525	1	2	11	1d 18:17:59.57000	0d 00:00:02.01000	0	0	0	4.1987	R	1	21/08/2020 10:33	40.1811		0	0	0	0	0	0	0	0	0	0	0	0	0	0
526	1	2	11	1d 18:18:01.57000	0d 00:00:04.01000	0	0	0	4.1987	R	1	21/08/2020 10:33	40.1811		0	0	0	0	0	0	0	0	0	0	0	0	0	0
527	1	2	11	1d 18:18:03.57000	0d 00:00:06.01000	0	0	0	4.1988	R	1	21/08/2020 10:33	40.1811		0	0	0	0	0	0	0	0	0	0	0	0	0	0
528	1	2	11	1d 18:18:05.57000	0d 00:00:08.01000	0	0	0	4.1985	R	1	21/08/2020 10:33	40.1811		0	0	0	0	0	0	0	0	0	0	0	0	0	0
529	1	2	11	1d 18:18:07.56000	0d 00:00:10.00000	0	0	0	4.1988	R	129	21/08/2020 10:33	40.1811		0	0	0	0	0	0	0	0	0	0	0	0	0	0
530	1	2	12	1d 18:18:07.60000	0d 00:00:00.04000	0.00000001	0.00000005	0.00120798	4.19	D	0	21/08/2020 10:33	40.1968		0	0	0	0	0	0	0	0	0	0	0	0	0	0
531	1	2	12	1d 18:18:43.70000	0d 00:00:36.14000	0.00001211	0.00005068	0.00120668	4.1799	D	5	21/08/2020 10:34	40.1183		0	0	0	0	0	0	0	0	0	0	0	0	0	0
532	1	2	12	1d 18:20:26.05000	0d 00:02:18.49000	0.00004642	0.0001939	0.00120645	4.1698	D	5	21/08/2020 10:35	40.134		0	0	0	0	0	0	0	0	0	0	0	0	0	0
533	1	2	12	1d 18:22:29.49000	0d 00:04:21.93000	0.0000878	0.00036624	0.00120661	4.1598	D	5	21/08/2020 10:37	40.134		0	0	0	0	0	0	0	0	0	0	0	0	0	0
534	1	2	12	1d 18:24:39.50000	0d 00:06:31.94000	0.00013138	0.00054731	0.00120661	4.1497	D	5	21/08/2020 10:40	40.1654		0	0	0	0	0	0	0	0	0	0	0	0	0	0
535	1	2	12	1d 18:26:51.29000	0d 00:08:43.73000	0.00017556	0.00073041	0.00120676	4.1396	D	5	21/08/2020 10:42	40.1183		0	0	0	0	0	0	0	0	0	0	0	0	0	0
536	1	2	12	1d 18:29:03.35000	0d 00:10:55.79000	0.00021982	0.00091344	0.00120684	4.1294	D	5	21/08/2020 10:44	40.1654		0	0	0	0	0	0	0	0	0	0	0	0	0	0
537	1	2	12	1d 18:31:21.17000	0d 00:13:13.61000	0.00026602	0.00110399	0.00120668	4.1193	D	5	21/08/2020 10:46	40.134		0	0	0	0	0	0	0	0	0	0	0	0	0	0
538	1	2	12	1d 18:33:37.50000	0d 00:15:29.94000	0.00031172	0.00129201	0.00120676	4.1093	D	5	21/08/2020 10:48	40.134		0	0	0	0	0	0	0	0	0	0	0	0	0	0
539	1	2	12	1d 18:35:58.18000	0d 00:17:50.62000	0.00035887	0.00148556	0.00120653	4.0992	D	5	21/08/2020 10:51	40.1183		0	0	0	0	0	0	0	0	0	0	0	0	0	0
540	1	2	12	1d 18:38:20.40000	0d 00:20:12.84000	0.00040655	0.00168074	0.00120668	4.0891	D	5	21/08/2020 10:53	40.1654		0	0	0	0	0	0	0	0	0	0	0	0	0	0
541	1	2	12	1d 18:40:43.20000	0d 00:22:35.64000	0.00045441	0.00187624	0.00120653	4.079	D	5	21/08/2020 10:56	40.0712		0	0	0	0	0	0	0	0	0	0	0	0	0	0
542	1	2	12	1d 18:43:08.43000	0d 00:25:00.87000	0.0005031	0.00207458	0.00120676	4.0688	D	5	21/08/2020 10:58	40.134		0	0	0	0	0	0	0	0	0	0	0	0	0	0
543	1	2	12	1d 18:45:37.94000	0d 00:27:30.38000	0.00055321	0.00227825	0.00120676	4.0587	D	5	21/08/2020 11:00	40.1497		0	0	0	0	0	0	0	0	0	0	0	0	0	0
544	1	2	12	1d 18:48:08.92000	0d 00:30:01.36000	0.00060382	0.00248341	0.00120676	4.0487	D	5	21/08/2020 11:03	40.134		0	0	0	0	0	0	0	0	0	0	0	0	0	0
545	1	2	12	1d 18:50:42.59000	0d 00:32:35.03000	0.00065533	0.00269171	0.00120684	4.0386	D	5	21/08/2020 11:06	40.0869		0	0	0	0	0	0	0	0	0	0	0	0	0	0
546	1	2	12	1d 18:53:18.26000	0d 00:35:10.70000	0.00070751	0.00290219	0.00120691	4.0285	D	5	21/08/2020 11:08	40.1183		0	0	0	0	0	0	0	0	0	0	0	0	0	0
547	1	2	12	1d 18:55:54.92000	0d 00:37:47.36000	0.00076002	0.00311348	0.00120668	4.0185	D	5	21/08/2020 11:11	40.0869		0	0	0	0	0	0	0	0	0	0	0	0	0	0
548	1	2	12	1d 18:58:34.19000	0d 00:40:26.63000	0.00081341	0.00332776	0.00120661	4.0082	D	5	21/08/2020 11:13	40.134		0	0	0	0	0	0	0	0	0	0	0	0	0	0
549	1	2	12	1d 19:01:15.83000	0d 00:43:08.27000	0.00086759	0.00354467	0.00120676	3.9982	D	5	21/08/2020 11:16	40.1183		0	0	0	0	0	0	0	0	0	0	0	0	0	0
550	1	2	12	1d 19:04:00.41000	0d 00:45:52.85000	0.00092276	0.00376497	0.00120668	3.9881	D	5	21/08/2020 11:19	40.1183		0	0	0	0	0	0	0	0	0	0	0	0	0	0
551	1	2	12	1d 19:06:45.37000	0d 00:48:37.81000	0.00097806	0.00398522	0.00120645	3.978	D	5	21/08/2020 11:22	40.1497		0	0	0	0	0	0	0	0	0	0	0	0	0	0
552	1	2	12	1d 19:09:30.30000	0d 00:51:22.74000	0.00103334	0.00420487	0.00120676	3.968	D	5	21/08/2020 11:24	40.1183		0	0	0	0	0	0	0	0	0	0	0	0	0	0
553	1	2	12	1d 19:12:18.50000	0d 00:54:10.94000	0.00108972	0.00442831	0.00120668	3.9579	D	5	21/08/2020 11:27	40.1183		0	0	0	0	0	0	0	0	0	0	0	0	0	0
554	1	2	12	1d 19:15:05.74000	0d 00:56:58.18000	0.00114578	0.00464991	0.00120653	3.9478	D	5	21/08/2020 11:30	40.1811		0	0	0	0	0	0	0	0	0	0	0	0	0	0
555	1	2	12	1d 19:17:55.33000	0d 00:59:47.77000	0.00120263	0.00487405	0.00120676	3.9376	D	5	21/08/2020 11:33	40.134		0	0	0	0	0	0	0	0	0	0	0	0	0	0
556	1	2	12	1d 19:20:51.20000	0d 01:02:43.64000	0.00126158	0.00510589	0.00120684	3.9275	D	5	21/08/2020 11:36	40.1026		0	0	0	0	0	0	0	0	0	0	0	0	0	0
557	1	2	12	1d 19:23:44.87000	0d 01:05:37.31000	0.0013198	0.00533424	0.00120676	3.9174	D	5	21/08/2020 11:39	40.1654		0	0	0	0	0	0	0	0	0	0	0	0	0	0
558	1	2	12	1d 19:26:39.26000	0d 01:08:31.70000	0.00137825	0.00556295	0.00120676	3.9074	D	5	21/08/2020 11:41	40.1497		0	0	0	0	0	0	0	0	0	0	0	0	0	0
559	1	2	12	1d 19:29:35.40000	0d 01:11:27.84000	0.0014373	0.00579336	0.00120645	3.8973	D	5	21/08/2020 11:44	40.1497		0	0	0	0	0	0	0	0	0	0	0	0	0	0
560	1	2	12	1d 19:32:35.99000	0d 01:14:28.43000	0.00149783	0.00602899	0.00120668	3.8872	D	5	21/08/2020 11:47	40.0869		0	0	0	0	0	0	0	0	0	0	0	0	0	0
561	1	2	12	1d 19:35:41.53000	0d 01:17:33.97000	0.00156002	0.00627045	0.00120661	3.8772	D	5	21/08/2020 11:51	40.1654		0	0	0	0	0	0	0	0	0	0	0	0	0	0
562	1	2	12	1d 19:38:51.31000	0d 01:20:43.75000	0.00162364	0.00651678	0.00120668	3.8671	D	5	21/08/2020 11:54	40.1811		0	0	0	0	0	0	0	0	0	0	0	0	0	0
563	1	2	12	1d 19:42:05.00000	0d 01:23:57.44000	0.00168856	0.00676753	0.00120676	3.857	D	5	21/08/2020 11:57	40.134		0	0	0	0	0	0	0	0	0	0	0	0	0	0
564	1	2	12	1d 19:45:26.07000	0d 01:27:18.51000	0.00175596	0.00702716	0.00120668	3.847	D	5	21/08/2020 12:00	40.1654		0	0	0	0	0	0	0	0	0	0	0	0	0	0
565	1	2	12	1d 19:48:56.36000	0d 01:30:48.80000	0.00182645	0.00729799	0.00120668	3.8369	D	5	21/08/2020 12:04	40.134		0	0	0	0	0	0	0	0	0	0	0	0	0	0
566	1	2	12	1d 19:52:33.32000	0d 01:34:25.76000	0.00189918	0.00757668	0.00120661	3.8268	D	5	21/08/2020 12:07	40.1811		0	0	0	0	0	0	0	0	0	0	0	0	0	0
567	1	2	12	1d 19:56:32.30000	0d 01:38:24.74000	0.00197928	0.00788283	0.00120668	3.8164	D	5	21/08/2020 12:11	40.1497		0	0	0	0	0	0	0	0	0	0	0	0	0	0
568	1	2	12	1d 20:00:47.33000	0d 01:42:39.77000	0.00206477	0.00820867	0.00120661	3.8064	D	5	21/08/2020 12:16	40.1654		0	0	0	0	0	0	0	0	0	0	0	0	0	0
569	1	2	12	1d 20:05:15.24000	0d 01:47:07.68000	0.00215458	0.00855005	0.00120676	3.7963	D	5	21/08/2020 12:20	40.1968		0	0	0	0	0	0	0	0	0	0	0	0	0	0
570	1	2	12	1d 20:10:05.41000	0d 01:51:57.85000	0.00225184	0.00891882	0.00120676	3.7862	D	5	21/08/2020 12:25	40.1968		0	0	0	0	0	0	0	0	0	0	0	0	0	0
571	1	2	12	1d 20:15:05.41000	0d 01:56:57.85000	0.0023524	0.00929911	0.00120676	3.7768	D	1	21/08/2020 12:30	40.1026		0	0	0	0	0	0	0	0	0	0	0	0	0	0
572	1	2	12	1d 20:20:05.41000	0d 02:01:57.85000	0.00245296	0.0096785	0.00120668	3.7684	D	1	21/08/2020 12:35	40.1026		0	0	0	0	0	0	0	0	0	0	0	0	0	0
573	1	2	12	1d 20:25:05.41000	0d 02:06:57.85000	0.00255352	0.0100571	0.00120676	3.7607	D	1	21/08/2020 12:40	40.1026		0	0	0	0	0	0	0	0	0	0	0	0	0	0
574	1	2	12	1d 20:30:05.41000	0d 02:11:57.85000	0.00265408	0.0104349	0.00120653	3.7531	D	1	21/08/2020 12:45	40.134		0	0	0	0	0	0	0	0	0	0	0	0	0	0
575	1	2	12	1d 20:35:05.41000	0d 02:16:57.85000	0.00275464	0.0108119	0.00120684	3.7462	D	1	21/08/2020 12:50	39.3044		0	0	0	0	0	0	0	0	0	0	0	0	0	0
576	1	2	12	1d 20:40:05.41000	0d 02:21:57.85000	0.00285521	0.0111883	0.00120668	3.7397	D	1	21/08/2020 12:55	39.9766		0	0	0	0	0	0	0	0	0	0	0	0	0	0
577	1	2	12	1d 20:45:05.41000	0d 02:26:57.85000	0.00295577	0.0115641	0.00120691	3.7334	D	1	21/08/2020 13:00	40.291		0	0	0	0	0	0	0	0	0	0	0	0	0	0
578	1	2	12	1d 20:50:05.41000	0d 02:31:57.85000	0.00305633	0.0119393	0.00120684	3.7273	D	1	21/08/2020 13:05	40.4166		0	0	0	0	0	0	0	0	0	0	0	0	0	0
579	1	2	12	1d 20:55:05.41000	0d 02:36:57.85000	0.00315689	0.0123138	0.00120676	3.7215	D	1	21/08/2020 13:10	40.3695		0	0	0	0	0	0	0	0	0	0	0	0	0	0
580	1	2	12	1d 21:00:05.41000	0d 02:41:57.85000	0.00325745	0.0126877	0.00120684	3.7154	D	1	21/08/2020 13:15	40.3067		0	0	0	0	0	0	0	0	0	0	0	0	0	0
581	1	2	12	1d 21:05:05.41000	0d 02:46:57.85000	0.00335801	0.0130611	0.00120661	3.7095	D	1	21/08/2020 13:20	40.2125		0	0	0	0	0	0	0	0	0	0	0	0	0	0
582	1	2	12	1d 21:10:05.41000	0d 02:51:57.85000	0.00345857	0.0134338	0.00120684	3.7032	D	1	21/08/2020 13:25	40.1968		0	0	0	0	0	0	0	0	0	0	0	0	0	0
583	1	2	12	1d 21:15:05.41000	0d 02:56:57.85000	0.00355913	0.0138059	0.00120661	3.6968	D	1	21/08/2020 13:30	40.1968		0	0	0	0	0	0	0	0	0	0	0	0	0	0
584	1	2	12	1d 21:20:05.41000	0d 03:01:57.85000	0.00365969	0.0141773	0.00120668	3.6902	D	1	21/08/2020 13:35	40.2125		0	0	0	0	0	0	0	0	0	0	0	0	0	0
585	1	2	12	1d 21:25:05.41000	0d 03:06:57.85000	0.00376025	0.0145481	0.00120668	3.6835	D	1	21/08/2020 13:40	40.2439		0	0	0	0	0	0	0	0	0	0	0	0	0	0
586	1	2	12	1d 21:30:05.41000	0d 03:11:57.85000	0.00386081	0.0149182	0.00120668	3.6762	D	1	21/08/2020 13:45	40.1968		0	0	0	0	0	0	0	0	0	0	0	0	0	0
587	1	2	12	1d 21:35:05.41000	0d 03:16:57.85000	0.00396137	0.0152875	0.00120684	3.6684	D	1	21/08/2020 13:50	40.1968		0	0	0	0	0	0	0	0	0	0	0	0	0	0
588	1	2	12	1d 21:40:05.41000	0d 03:21:57.85000	0.00406194	0.015656	0.00120676	3.6602	D	1	21/08/2020 13:55	40.1654		0	0	0	0	0	0	0	0	0	0	0	0	0	0
589	1	2	12	1d 21:45:05.41000	0d 03:26:57.85000	0.0041625	0.0160236	0.00120676	3.6515	D	1	21/08/2020 14:00	40.1654		0	0	0	0	0	0	0	0	0	0	0	0	0	0
590	1	2	12	1d 21:50:05.41000	0d 03:31:57.85000	0.00426306	0.0163904	0.00120668	3.6419	D	1	21/08/2020 14:05	40.1811		0	0	0	0	0	0	0	0	0	0	0	0	0	0
591	1	2	12	1d 21:54:52.05000	0d 03:36:44.49000	0.00435914	0.0167398	0.00120676	3.6318	D	5	21/08/2020 14:10	40.1183		0	0	0	0	0	0	0	0	0	0	0	0	0	0
592	1	2	12	1d 21:59:04.85000	0d 03:40:57.29000	0.00444388	0.0170472	0.00120676	3.6217	D	5	21/08/2020 14:14	40.1497		0	0	0	0	0	0	0	0	0	0	0	0	0	0
593	1	2	12	1d 22:02:47.68000	0d 03:44:40.12000	0.00451857	0.0173173	0.00120668	3.6117	D	5	21/08/2020 14:18	40.0241		0	0	0	0	0	0	0	0	0	0	0	0	0	0
594	1	2	12	1d 22:06:01.78000	0d 03:47:54.22000	0.00458363	0.017552	0.00120661	3.6016	D	5	21/08/2020 14:21	40.0869		0	0	0	0	0	0	0	0	0	0	0	0	0	0
595	1	2	12	1d 22:08:45.84000	0d 03:50:38.28000	0.00463863	0.0177498	0.00120668	3.5915	D	5	21/08/2020 14:24	40.1026		0	0	0	0	0	0	0	0	0	0	0	0	0	0
596	1	2	12	1d 22:10:59.82000	0d 03:52:52.26000	0.00468354	0.0179109	0.00120653	3.5814	D	5	21/08/2020 14:26	40.1026		0	0	0	0	0	0	0	0	0	0	0	0	0	0
597	1	2	12	1d 22:12:54.70000	0d 03:54:47.14000	0.00472205	0.0180486	0.00120684	3.5712	D	5	21/08/2020 14:28	40.0555		0	0	0	0	0	0	0	0	0	0	0	0	0	0
598	1	2	12	1d 22:14:30.70000	0d 03:56:23.14000	0.00475423	0.0181634	0.00120676	3.5612	D	5	21/08/2020 14:29	40.0555		0	0	0	0	0	0	0	0	0	0	0	0	0	0
599	1	2	12	1d 22:15:50.98000	0d 03:57:43.42000	0.00478114	0.0182591	0.00120645	3.5509	D	5	21/08/2020 14:31	40.134		0	0	0	0	0	0	0	0	0	0	0	0	0	0
600	1	2	12	1d 22:16:57.77000	0d 03:58:50.21000	0.00480352	0.0183385	0.00120676	3.5409	D	5	21/08/2020 14:32	40.1183		0	0	0	0	0	0	0	0	0	0	0	0	0	0
601	1	2	12	1d 22:17:50.46000	0d 03:59:42.90000	0.00482119	0.018401	0.00120676	3.5308	D	5	21/08/2020 14:33	40.1654		0	0	0	0	0	0	0	0	0	0	0	0	0	0
602	1	2	12	1d 22:18:35.56000	0d 04:00:28.00000	0.0048363	0.0184543	0.00120661	3.5207	D	5	21/08/2020 14:33	40.1497		0	0	0	0	0	0	0	0	0	0	0	0	0	0
603	1	2	12	1d 22:19:15.51000	0d 04:01:07.95000	0.0048497	0.0185013	0.00120661	3.5106	D	5	21/08/2020 14:34	40.1654		0	0	0	0	0	0	0	0	0	0	0	0	0	0
604	1	2	12	1d 22:19:48.43000	0d 04:01:40.87000	0.00486073	0.01854	0.00120691	3.5006	D	5	21/08/2020 14:35	40.0712		0	0	0	0	0	0	0	0	0	0	0	0	0	0
605	1	2	12	1d 22:20:16.65000	0d 04:02:09.09000	0.00487019	0.0185731	0.00120676	3.4905	D	5	21/08/2020 14:35	40.1183		0	0	0	0	0	0	0	0	0	0	0	0	0	0
606	1	2	12	1d 22:20:40.62000	0d 04:02:33.06000	0.00487822	0.0186011	0.00120676	3.4803	D	5	21/08/2020 14:36	40.134		0	0	0	0	0	0	0	0	0	0	0	0	0	0
607	1	2	12	1d 22:21:01.43000	0d 04:02:53.87000	0.0048852	0.0186253	0.00120661	3.4701	D	5	21/08/2020 14:36	40.1026		0	0	0	0	0	0	0	0	0	0	0	0	0	0
608	1	2	12	1d 22:21:19.75000	0d 04:03:12.19000	0.00489134	0.0186466	0.00120684	3.46	D	5	21/08/2020 14:36	40.0398		0	0	0	0	0	0	0	0	0	0	0	0	0	0
609	1	2	12	1d 22:21:36.26000	0d 04:03:28.70000	0.00489688	0.0186657	0.00120676	3.4499	D	5	21/08/2020 14:36	40.0712		0	0	0	0	0	0	0	0	0	0	0	0	0	0
610	1	2	12	1d 22:21:51.23000	0d 04:03:43.67000	0.00490189	0.018683	0.00120676	3.4397	D	5	21/08/2020 14:37	40.1183		0	0	0	0	0	0	0	0	0	0	0	0	0	0
611	1	2	12	1d 22:22:05.39000	0d 04:03:57.83000	0.00490664	0.0186993	0.00120661	3.4296	D	5	21/08/2020 14:37	40.1026		0	0	0	0	0	0	0	0	0	0	0	0	0	0
612	1	2	12	1d 22:22:18.24000	0d 04:04:10.68000	0.00491095	0.0187141	0.00120684	3.4195	D	5	21/08/2020 14:37	40.1183		0	0	0	0	0	0	0	0	0	0	0	0	0	0
613	1	2	12	1d 22:22:30.03000	0d 04:04:22.47000	0.0049149	0.0187276	0.00120684	3.4093	D	5	21/08/2020 14:37	40.134		0	0	0	0	0	0	0	0	0	0	0	0	0	0
614	1	2	12	1d 22:22:41.13000	0d 04:04:33.57000	0.00491862	0.0187402	0.00120676	3.3991	D	5	21/08/2020 14:38	40.1026		0	0	0	0	0	0	0	0	0	0	0	0	0	0
615	1	2	12	1d 22:22:51.47000	0d 04:04:43.91000	0.00492209	0.018752	0.00120676	3.389	D	5	21/08/2020 14:38	40.0241		0	0	0	0	0	0	0	0	0	0	0	0	0	0
616	1	2	12	1d 22:23:01.02000	0d 04:04:53.46000	0.00492529	0.0187628	0.00120676	3.3788	D	5	21/08/2020 14:38	40.0084		0	0	0	0	0	0	0	0	0	0	0	0	0	0
617	1	2	12	1d 22:23:09.81000	0d 04:05:02.25000	0.00492823	0.0187728	0.00120668	3.3687	D	5	21/08/2020 14:38	40.0398		0	0	0	0	0	0	0	0	0	0	0	0	0	0
618	1	2	12	1d 22:23:18.05000	0d 04:05:10.49000	0.00493099	0.0187821	0.00120676	3.3587	D	5	21/08/2020 14:38	40.0555		0	0	0	0	0	0	0	0	0	0	0	0	0	0
619	1	2	12	1d 22:23:25.68000	0d 04:05:18.12000	0.00493355	0.0187907	0.00120676	3.3484	D	5	21/08/2020 14:38	40.0555		0	0	0	0	0	0	0	0	0	0	0	0	0	0
620	1	2	12	1d 22:23:33.00000	0d 04:05:25.44000	0.00493601	0.0187989	0.00120661	3.3384	D	5	21/08/2020 14:38	40.1026		0	0	0	0	0	0	0	0	0	0	0	0	0	0
621	1	2	12	1d 22:23:39.87000	0d 04:05:32.31000	0.00493831	0.0188065	0.00120676	3.3283	D	5	21/08/2020 14:39	40.0869		0	0	0	0	0	0	0	0	0	0	0	0	0	0
622	1	2	12	1d 22:23:46.44000	0d 04:05:38.88000	0.00494051	0.0188139	0.00120684	3.3182	D	5	21/08/2020 14:39	40.1026		0	0	0	0	0	0	0	0	0	0	0	0	0	0
623	1	2	12	1d 22:23:52.90000	0d 04:05:45.34000	0.00494268	0.018821	0.00120676	3.3079	D	5	21/08/2020 14:39	40.1183		0	0	0	0	0	0	0	0	0	0	0	0	0	0
624	1	2	12	1d 22:23:59.29000	0d 04:05:51.73000	0.00494482	0.0188281	0.00120661	3.2976	D	5	21/08/2020 14:39	40.1183		0	0	0	0	0	0	0	0	0	0	0	0	0	0
625	1	2	12	1d 22:24:05.32000	0d 04:05:57.76000	0.00494684	0.0188348	0.00120645	3.2874	D	5	21/08/2020 14:39	40.1183		0	0	0	0	0	0	0	0	0	0	0	0	0	0
626	1	2	12	1d 22:24:10.98000	0d 04:06:03.42000	0.00494874	0.018841	0.00120668	3.2772	D	5	21/08/2020 14:39	40.134		0	0	0	0	0	0	0	0	0	0	0	0	0	0
627	1	2	12	1d 22:24:16.51000	0d 04:06:08.95000	0.00495059	0.018847	0.00120661	3.2671	D	5	21/08/2020 14:39	40.1497		0	0	0	0	0	0	0	0	0	0	0	0	0	0
628	1	2	12	1d 22:24:21.68000	0d 04:06:14.12000	0.00495232	0.0188527	0.00120668	3.257	D	5	21/08/2020 14:39	40.1183		0	0	0	0	0	0	0	0	0	0	0	0	0	0
629	1	2	12	1d 22:24:26.73000	0d 04:06:19.17000	0.00495402	0.0188582	0.00120684	3.2468	D	5	21/08/2020 14:39	40.0712		0	0	0	0	0	0	0	0	0	0	0	0	0	0
630	1	2	12	1d 22:24:31.63000	0d 04:06:24.07000	0.00495566	0.0188635	0.00120645	3.2363	D	5	21/08/2020 14:39	40.0398		0	0	0	0	0	0	0	0	0	0	0	0	0	0
631	1	2	12	1d 22:24:36.42000	0d 04:06:28.86000	0.00495726	0.0188687	0.00120676	3.2259	D	5	21/08/2020 14:39	40.0241		0	0	0	0	0	0	0	0	0	0	0	0	0	0
632	1	2	12	1d 22:24:40.89000	0d 04:06:33.33000	0.00495876	0.0188735	0.00120676	3.2157	D	5	21/08/2020 14:40	40.0241		0	0	0	0	0	0	0	0	0	0	0	0	0	0
633	1	2	12	1d 22:24:45.19000	0d 04:06:37.63000	0.0049602	0.0188782	0.00120676	3.2055	D	5	21/08/2020 14:40	40.0241		0	0	0	0	0	0	0	0	0	0	0	0	0	0
634	1	2	12	1d 22:24:49.37000	0d 04:06:41.81000	0.00496161	0.0188827	0.00120661	3.1951	D	5	21/08/2020 14:40	40.0555		0	0	0	0	0	0	0	0	0	0	0	0	0	0
635	1	2	12	1d 22:24:53.39000	0d 04:06:45.83000	0.00496295	0.018887	0.00120691	3.185	D	5	21/08/2020 14:40	40.0712		0	0	0	0	0	0	0	0	0	0	0	0	0	0
636	1	2	12	1d 22:24:57.23000	0d 04:06:49.67000	0.00496424	0.018891	0.00120668	3.1746	D	5	21/08/2020 14:40	40.0712		0	0	0	0	0	0	0	0	0	0	0	0	0	0
637	1	2	12	1d 22:25:01.04000	0d 04:06:53.48000	0.00496552	0.0188951	0.00120676	3.1644	D	5	21/08/2020 14:40	40.0712		0	0	0	0	0	0	0	0	0	0	0	0	0	0
638	1	2	12	1d 22:25:04.68000	0d 04:06:57.12000	0.00496674	0.018899	0.00120684	3.1542	D	5	21/08/2020 14:40	40.0712		0	0	0	0	0	0	0	0	0	0	0	0	0	0
639	1	2	12	1d 22:25:08.23000	0d 04:07:00.67000	0.00496793	0.0189027	0.00120691	3.144	D	5	21/08/2020 14:40	40.1026		0	0	0	0	0	0	0	0	0	0	0	0	0	0
640	1	2	12	1d 22:25:11.67000	0d 04:07:04.11000	0.00496908	0.0189063	0.00120684	3.1337	D	5	21/08/2020 14:40	40.1026		0	0	0	0	0	0	0	0	0	0	0	0	0	0
641	1	2	12	1d 22:25:15.00000	0d 04:07:07.44000	0.0049702	0.0189098	0.00120653	3.1235	D	5	21/08/2020 14:40	40.1026		0	0	0	0	0	0	0	0	0	0	0	0	0	0
642	1	2	12	1d 22:25:18.29000	0d 04:07:10.73000	0.0049713	0.0189133	0.00120684	3.1131	D	5	21/08/2020 14:40	40.1026		0	0	0	0	0	0	0	0	0	0	0	0	0	0
643	1	2	12	1d 22:25:21.45000	0d 04:07:13.89000	0.00497236	0.0189165	0.00120691	3.1028	D	5	21/08/2020 14:40	40.1026		0	0	0	0	0	0	0	0	0	0	0	0	0	0
644	1	2	12	1d 22:25:24.60000	0d 04:07:17.04000	0.00497341	0.0189198	0.00120668	3.0924	D	5	21/08/2020 14:40	40.1183		0	0	0	0	0	0	0	0	0	0	0	0	0	0
645	1	2	12	1d 22:25:27.68000	0d 04:07:20.12000	0.00497445	0.018923	0.00120653	3.082	D	5	21/08/2020 14:40	40.134		0	0	0	0	0	0	0	0	0	0	0	0	0	0
646	1	2	12	1d 22:25:30.64000	0d 04:07:23.08000	0.00497544	0.0189261	0.00120668	3.0715	D	5	21/08/2020 14:40	40.134		0	0	0	0	0	0	0	0	0	0	0	0	0	0
647	1	2	12	1d 22:25:33.60000	0d 04:07:26.04000	0.00497643	0.0189291	0.00120684	3.061	D	5	21/08/2020 14:40	40.134		0	0	0	0	0	0	0	0	0	0	0	0	0	0
648	1	2	12	1d 22:25:36.42000	0d 04:07:28.86000	0.00497738	0.018932	0.00120684	3.0506	D	5	21/08/2020 14:40	40.134		0	0	0	0	0	0	0	0	0	0	0	0	0	0
649	1	2	12	1d 22:25:39.15000	0d 04:07:31.59000	0.00497829	0.0189348	0.00120668	3.0402	D	5	21/08/2020 14:40	40.134		0	0	0	0	0	0	0	0	0	0	0	0	0	0
650	1	2	12	1d 22:25:41.83000	0d 04:07:34.27000	0.00497919	0.0189375	0.00120661	3.03	D	5	21/08/2020 14:41	40.134		0	0	0	0	0	0	0	0	0	0	0	0	0	0
651	1	2	12	1d 22:25:44.43000	0d 04:07:36.87000	0.00498006	0.0189401	0.00120684	3.0196	D	5	21/08/2020 14:41	40.134		0	0	0	0	0	0	0	0	0	0	0	0	0	0
652	1	2	12	1d 22:25:46.94000	0d 04:07:39.38000	0.0049809	0.0189427	0.00120668	3.0092	D	5	21/08/2020 14:41	40.1654		0	0	0	0	0	0	0	0	0	0	0	0	0	0
653	1	2	12	1d 22:25:49.49000	0d 04:07:41.93000	0.00498176	0.0189452	0.00120653	2.9989	D	5	21/08/2020 14:41	40.1654		0	0	0	0	0	0	0	0	0	0	0	0	0	0
654	1	2	12	1d 22:25:51.88000	0d 04:07:44.32000	0.00498256	0.0189476	0.00120676	2.9886	D	5	21/08/2020 14:41	40.1654		0	0	0	0	0	0	0	0	0	0	0	0	0	0
655	1	2	12	1d 22:25:54.27000	0d 04:07:46.71000	0.00498336	0.01895	0.00120668	2.9784	D	5	21/08/2020 14:41	40.1654		0	0	0	0	0	0	0	0	0	0	0	0	0	0
656	1	2	12	1d 22:25:56.61000	0d 04:07:49.05000	0.00498415	0.0189524	0.00120676	2.9679	D	5	21/08/2020 14:41	40.1497		0	0	0	0	0	0	0	0	0	0	0	0	0	0
657	1	2	12	1d 22:25:58.98000	0d 04:07:51.42000	0.00498494	0.0189547	0.00120668	2.9572	D	5	21/08/2020 14:41	40.1497		0	0	0	0	0	0	0	0	0	0	0	0	0	0
658	1	2	12	1d 22:26:01.27000	0d 04:07:53.71000	0.00498571	0.018957	0.00120676	2.9468	D	5	21/08/2020 14:41	40.1497		0	0	0	0	0	0	0	0	0	0	0	0	0	0
659	1	2	12	1d 22:26:03.46000	0d 04:07:55.90000	0.00498644	0.0189591	0.00120661	2.9366	D	5	21/08/2020 14:41	40.1497		0	0	0	0	0	0	0	0	0	0	0	0	0	0
660	1	2	12	1d 22:26:05.59000	0d 04:07:58.03000	0.00498716	0.0189612	0.00120676	2.9261	D	5	21/08/2020 14:41	40.1654		0	0	0	0	0	0	0	0	0	0	0	0	0	0
661	1	2	12	1d 22:26:07.71000	0d 04:08:00.15000	0.00498787	0.0189633	0.00120668	2.9158	D	5	21/08/2020 14:41	40.1654		0	0	0	0	0	0	0	0	0	0	0	0	0	0
662	1	2	12	1d 22:26:09.78000	0d 04:08:02.22000	0.00498856	0.0189653	0.00120699	2.9053	D	5	21/08/2020 14:41	40.1654		0	0	0	0	0	0	0	0	0	0	0	0	0	0
663	1	2	12	1d 22:26:11.83000	0d 04:08:04.27000	0.00498925	0.0189673	0.00120668	2.8949	D	5	21/08/2020 14:41	40.1654		0	0	0	0	0	0	0	0	0	0	0	0	0	0
664	1	2	12	1d 22:26:13.83000	0d 04:08:06.27000	0.00498992	0.0189693	0.00120676	2.8846	D	5	21/08/2020 14:41	40.1654		0	0	0	0	0	0	0	0	0	0	0	0	0	0
665	1	2	12	1d 22:26:15.77000	0d 04:08:08.21000	0.00499057	0.0189711	0.00120653	2.8742	D	5	21/08/2020 14:41	40.1497		0	0	0	0	0	0	0	0	0	0	0	0	0	0
666	1	2	12	1d 22:26:17.72000	0d 04:08:10.16000	0.00499122	0.018973	0.00120653	2.8638	D	5	21/08/2020 14:41	40.1497		0	0	0	0	0	0	0	0	0	0	0	0	0	0
667	1	2	12	1d 22:26:19.62000	0d 04:08:12.06000	0.00499186	0.0189748	0.00120676	2.8533	D	5	21/08/2020 14:41	40.1497		0	0	0	0	0	0	0	0	0	0	0	0	0	0
668	1	2	12	1d 22:26:21.52000	0d 04:08:13.96000	0.00499249	0.0189766	0.00120653	2.8428	D	5	21/08/2020 14:41	40.1497		0	0	0	0	0	0	0	0	0	0	0	0	0	0
669	1	2	12	1d 22:26:23.38000	0d 04:08:15.82000	0.00499312	0.0189784	0.00120676	2.8321	D	5	21/08/2020 14:41	40.1654		0	0	0	0	0	0	0	0	0	0	0	0	0	0
670	1	2	12	1d 22:26:25.23000	0d 04:08:17.67000	0.00499374	0.0189802	0.00120661	2.8215	D	5	21/08/2020 14:41	40.1654		0	0	0	0	0	0	0	0	0	0	0	0	0	0
671	1	2	12	1d 22:26:27.02000	0d 04:08:19.46000	0.00499434	0.0189818	0.00120676	2.811	D	5	21/08/2020 14:41	40.1811		0	0	0	0	0	0	0	0	0	0	0	0	0	0
672	1	2	12	1d 22:26:28.78000	0d 04:08:21.22000	0.00499493	0.0189835	0.00120668	2.8006	D	5	21/08/2020 14:41	40.1811		0	0	0	0	0	0	0	0	0	0	0	0	0	0
673	1	2	12	1d 22:26:30.49000	0d 04:08:22.93000	0.0049955	0.0189851	0.00120676	2.7903	D	5	21/08/2020 14:41	40.1654		0	0	0	0	0	0	0	0	0	0	0	0	0	0
674	1	2	12	1d 22:26:32.17000	0d 04:08:24.61000	0.00499606	0.0189867	0.00120668	2.7799	D	5	21/08/2020 14:41	40.1654		0	0	0	0	0	0	0	0	0	0	0	0	0	0
675	1	2	12	1d 22:26:33.88000	0d 04:08:26.32000	0.00499664	0.0189883	0.00120668	2.7692	D	5	21/08/2020 14:41	40.1654		0	0	0	0	0	0	0	0	0	0	0	0	0	0
676	1	2	12	1d 22:26:35.55000	0d 04:08:27.99000	0.0049972	0.0189898	0.00120661	2.7588	D	5	21/08/2020 14:41	40.1654		0	0	0	0	0	0	0	0	0	0	0	0	0	0
677	1	2	12	1d 22:26:37.18000	0d 04:08:29.62000	0.00499774	0.0189913	0.00120661	2.7483	D	5	21/08/2020 14:41	40.1654		0	0	0	0	0	0	0	0	0	0	0	0	0	0
678	1	2	12	1d 22:26:38.81000	0d 04:08:31.25000	0.00499829	0.0189928	0.00120668	2.7376	D	5	21/08/2020 14:41	40.1497		0	0	0	0	0	0	0	0	0	0	0	0	0	0
679	1	2	12	1d 22:26:40.42000	0d 04:08:32.86000	0.00499883	0.0189943	0.00120668	2.7269	D	5	21/08/2020 14:42	40.1497		0	0	0	0	0	0	0	0	0	0	0	0	0	0
680	1	2	12	1d 22:26:42.03000	0d 04:08:34.47000	0.00499937	0.0189958	0.00120661	2.7164	D	5	21/08/2020 14:42	40.1497		0	0	0	0	0	0	0	0	0	0	0	0	0	0
681	1	2	12	1d 22:26:43.58000	0d 04:08:36.02000	0.00499989	0.0189972	0.00120661	2.7059	D	5	21/08/2020 14:42	40.1654		0	0	0	0	0	0	0	0	0	0	0	0	0	0
682	1	2	12	1d 22:26:45.14000	0d 04:08:37.58000	0.00500041	0.0189986	0.00120661	2.6954	D	5	21/08/2020 14:42	40.1654		0	0	0	0	0	0	0	0	0	0	0	0	0	0
683	1	2	12	1d 22:26:46.66000	0d 04:08:39.10000	0.00500092	0.019	0.00120684	2.6847	D	5	21/08/2020 14:42	40.1654		0	0	0	0	0	0	0	0	0	0	0	0	0	0
684	1	2	12	1d 22:26:48.20000	0d 04:08:40.64000	0.00500144	0.0190013	0.00120676	2.6738	D	5	21/08/2020 14:42	40.1811		0	0	0	0	0	0	0	0	0	0	0	0	0	0
685	1	2	12	1d 22:26:49.70000	0d 04:08:42.14000	0.00500194	0.0190027	0.00120668	2.6633	D	5	21/08/2020 14:42	40.1811		0	0	0	0	0	0	0	0	0	0	0	0	0	0
686	1	2	12	1d 22:26:51.19000	0d 04:08:43.63000	0.00500244	0.019004	0.00120661	2.6525	D	5	21/08/2020 14:42	40.1811		0	0	0	0	0	0	0	0	0	0	0	0	0	0
687	1	2	12	1d 22:26:52.68000	0d 04:08:45.12000	0.00500294	0.0190053	0.00120661	2.6418	D	5	21/08/2020 14:42	40.1811		0	0	0	0	0	0	0	0	0	0	0	0	0	0
688	1	2	12	1d 22:26:54.14000	0d 04:08:46.58000	0.00500343	0.0190066	0.00120668	2.6313	D	5	21/08/2020 14:42	40.1654		0	0	0	0	0	0	0	0	0	0	0	0	0	0
689	1	2	12	1d 22:26:55.58000	0d 04:08:48.02000	0.00500391	0.0190079	0.00120668	2.6206	D	5	21/08/2020 14:42	40.1654		0	0	0	0	0	0	0	0	0	0	0	0	0	0
690	1	2	12	1d 22:26:57.01000	0d 04:08:49.45000	0.00500439	0.0190091	0.00120661	2.6099	D	5	21/08/2020 14:42	40.1654		0	0	0	0	0	0	0	0	0	0	0	0	0	0
691	1	2	12	1d 22:26:58.42000	0d 04:08:50.86000	0.00500486	0.0190104	0.00120684	2.5994	D	5	21/08/2020 14:42	40.1811		0	0	0	0	0	0	0	0	0	0	0	0	0	0
692	1	2	12	1d 22:26:59.82000	0d 04:08:52.26000	0.00500533	0.0190116	0.00120691	2.5885	D	5	21/08/2020 14:42	40.1654		0	0	0	0	0	0	0	0	0	0	0	0	0	0
693	1	2	12	1d 22:27:01.25000	0d 04:08:53.69000	0.00500581	0.0190128	0.00120691	2.5777	D	5	21/08/2020 14:42	40.1654		0	0	0	0	0	0	0	0	0	0	0	0	0	0
694	1	2	12	1d 22:27:02.65000	0d 04:08:55.09000	0.00500628	0.019014	0.00120661	2.5669	D	5	21/08/2020 14:42	40.1654		0	0	0	0	0	0	0	0	0	0	0	0	0	0
695	1	2	12	1d 22:27:04.03000	0d 04:08:56.47000	0.00500674	0.0190152	0.00120676	2.5562	D	5	21/08/2020 14:42	40.1654		0	0	0	0	0	0	0	0	0	0	0	0	0	0
696	1	2	12	1d 22:27:05.39000	0d 04:08:57.83000	0.0050072	0.0190164	0.00120661	2.5454	D	5	21/08/2020 14:42	40.1654		0	0	0	0	0	0	0	0	0	0	0	0	0	0
697	1	2	12	1d 22:27:06.77000	0d 04:08:59.21000	0.00500766	0.0190176	0.00120668	2.5345	D	5	21/08/2020 14:42	40.1811		0	0	0	0	0	0	0	0	0	0	0	0	0	0
698	1	2	12	1d 22:27:08.12000	0d 04:09:00.56000	0.00500812	0.0190187	0.00120684	2.5237	D	5	21/08/2020 14:42	40.1811		0	0	0	0	0	0	0	0	0	0	0	0	0	0
699	1	2	12	1d 22:27:09.48000	0d 04:09:01.92000	0.00500857	0.0190198	0.00120684	2.5129	D	5	21/08/2020 14:42	40.1968		0	0	0	0	0	0	0	0	0	0	0	0	0	0
700	1	2	12	1d 22:27:10.84000	0d 04:09:03.28000	0.00500903	0.019021	0.00120668	2.502	D	5	21/08/2020 14:42	40.1968		0	0	0	0	0	0	0	0	0	0	0	0	0	0
701	1	2	12	1d 22:27:11.09000	0d 04:09:03.53000	0.00500911	0.0190212	0.00120676	2.5	D	133	21/08/2020 14:42	40.1968		0	0	0	0	0	0	0	0	0	0	0	0	0	0
702	1	2	13	1d 22:27:11.10000	0d 00:00:00.01000	0	0	0	2.5209	R	0	21/08/2020 14:42	40.1968		0	0	0	0	0	0	0	0	0	0	0	0	0	0
703	1	2	13	1d 22:27:13.10000	0d 00:00:02.01000	0	0	0	2.7631	R	1	21/08/2020 14:42	40.1968		0	0	0	0	0	0	0	0	0	0	0	0	0	0
704	1	2	13	1d 22:27:15.10000	0d 00:00:04.01000	0	0	0	2.9099	R	1	21/08/2020 14:42	40.1968		0	0	0	0	0	0	0	0	0	0	0	0	0	0
705	1	2	13	1d 22:27:17.10000	0d 00:00:06.01000	0	0	0	3.0248	R	1	21/08/2020 14:42	40.1811		0	0	0	0	0	0	0	0	0	0	0	0	0	0
706	1	2	13	1d 22:27:19.10000	0d 00:00:08.01000	0	0	0	3.1188	R	1	21/08/2020 14:42	40.1811		0	0	0	0	0	0	0	0	0	0	0	0	0	0
707	1	2	13	1d 22:27:21.09000	0d 00:00:10.00000	0	0	0	3.1962	R	129	21/08/2020 14:42	40.1811		0	0	0	0	0	0	0	0	0	0	0	0	0	0
708	2	3	9	1d 22:27:21.13000	0d 00:00:00.04000	0.00000001	0.00000004	0.00120729	3.2416	C	0	21/08/2020 14:42	40.1811		0	0	0	0	0	0	0	0	0	0	0	0	0	0
709	2	3	9	1d 22:27:21.29000	0d 00:00:00.20000	0.00000007	0.00000022	0.00120676	3.2673	C	5	21/08/2020 14:42	40.1811		0	0	0	0	0	0	0	0	0	0	0	0	0	0
710	2	3	9	1d 22:27:21.45000	0d 00:00:00.36000	0.00000012	0.00000039	0.00120684	3.2885	C	5	21/08/2020 14:42	40.1811		0	0	0	0	0	0	0	0	0	0	0	0	0	0
711	2	3	9	1d 22:27:21.62000	0d 00:00:00.53000	0.00000018	0.00000058	0.00120645	3.3082	C	5	21/08/2020 14:42	40.1654		0	0	0	0	0	0	0	0	0	0	0	0	0	0
712	2	3	9	1d 22:27:21.80000	0d 00:00:00.71000	0.00000024	0.00000078	0.00120645	3.3263	C	5	21/08/2020 14:42	40.1654		0	0	0	0	0	0	0	0	0	0	0	0	0	0
713	2	3	9	1d 22:27:21.99000	0d 00:00:00.90000	0.0000003	0.00000099	0.00120668	3.3442	C	5	21/08/2020 14:42	40.1654		0	0	0	0	0	0	0	0	0	0	0	0	0	0
714	2	3	9	1d 22:27:22.19000	0d 00:00:01.10000	0.00000037	0.00000122	0.00120668	3.3617	C	5	21/08/2020 14:42	40.1654		0	0	0	0	0	0	0	0	0	0	0	0	0	0
715	2	3	9	1d 22:27:22.40000	0d 00:00:01.31000	0.00000044	0.00000146	0.00120676	3.379	C	5	21/08/2020 14:42	40.1654		0	0	0	0	0	0	0	0	0	0	0	0	0	0
716	2	3	9	1d 22:27:22.61000	0d 00:00:01.52000	0.00000051	0.00000169	0.00120668	3.3951	C	5	21/08/2020 14:42	40.1654		0	0	0	0	0	0	0	0	0	0	0	0	0	0
717	2	3	9	1d 22:27:22.83000	0d 00:00:01.74000	0.00000058	0.00000195	0.00120661	3.411	C	5	21/08/2020 14:42	40.1654		0	0	0	0	0	0	0	0	0	0	0	0	0	0
718	2	3	9	1d 22:27:23.06000	0d 00:00:01.97000	0.00000066	0.00000221	0.00120684	3.4269	C	5	21/08/2020 14:42	40.1654		0	0	0	0	0	0	0	0	0	0	0	0	0	0
719	2	3	9	1d 22:27:23.30000	0d 00:00:02.21000	0.00000074	0.00000249	0.00120676	3.4421	C	5	21/08/2020 14:42	40.1811		0	0	0	0	0	0	0	0	0	0	0	0	0	0
720	2	3	9	1d 22:27:23.55000	0d 00:00:02.46000	0.00000082	0.00000278	0.00120676	3.4571	C	5	21/08/2020 14:42	40.1811		0	0	0	0	0	0	0	0	0	0	0	0	0	0
721	2	3	9	1d 22:27:23.82000	0d 00:00:02.73000	0.00000091	0.00000309	0.00120676	3.4722	C	5	21/08/2020 14:42	40.1654		0	0	0	0	0	0	0	0	0	0	0	0	0	0
722	2	3	9	1d 22:27:24.10000	0d 00:00:03.01000	0.00000101	0.00000342	0.00120668	3.4864	C	5	21/08/2020 14:42	40.1654		0	0	0	0	0	0	0	0	0	0	0	0	0	0
723	2	3	9	1d 22:27:24.39000	0d 00:00:03.30000	0.00000111	0.00000376	0.00120653	3.5003	C	5	21/08/2020 14:42	40.1654		0	0	0	0	0	0	0	0	0	0	0	0	0	0
724	2	3	9	1d 22:27:24.71000	0d 00:00:03.62000	0.00000121	0.00000413	0.00120684	3.5138	C	5	21/08/2020 14:42	40.1654		0	0	0	0	0	0	0	0	0	0	0	0	0	0
725	2	3	9	1d 22:27:25.05000	0d 00:00:03.96000	0.00000133	0.00000453	0.00120684	3.5267	C	5	21/08/2020 14:42	40.1654		0	0	0	0	0	0	0	0	0	0	0	0	0	0
726	2	3	9	1d 22:27:25.42000	0d 00:00:04.33000	0.00000145	0.00000497	0.00120668	3.5395	C	5	21/08/2020 14:42	40.1811		0	0	0	0	0	0	0	0	0	0	0	0	0	0
727	2	3	9	1d 22:27:25.86000	0d 00:00:04.77000	0.0000016	0.00000549	0.00120676	3.5518	C	5	21/08/2020 14:42	40.1811		0	0	0	0	0	0	0	0	0	0	0	0	0	0
728	2	3	9	1d 22:27:26.36000	0d 00:00:05.27000	0.00000177	0.00000609	0.00120668	3.5637	C	5	21/08/2020 14:42	40.1811		0	0	0	0	0	0	0	0	0	0	0	0	0	0
729	2	3	9	1d 22:27:26.98000	0d 00:00:05.89000	0.00000197	0.00000683	0.00120699	3.5753	C	5	21/08/2020 14:42	40.1811		0	0	0	0	0	0	0	0	0	0	0	0	0	0
730	2	3	9	1d 22:27:27.76000	0d 00:00:06.67000	0.00000224	0.00000777	0.00120668	3.5863	C	5	21/08/2020 14:42	40.1968		0	0	0	0	0	0	0	0	0	0	0	0	0	0
731	2	3	9	1d 22:27:28.80000	0d 00:00:07.71000	0.00000258	0.00000902	0.00120691	3.5973	C	5	21/08/2020 14:42	40.1968		0	0	0	0	0	0	0	0	0	0	0	0	0	0
732	2	3	9	1d 22:27:30.38000	0d 00:00:09.29000	0.00000311	0.00001093	0.00120684	3.6077	C	5	21/08/2020 14:42	40.1968		0	0	0	0	0	0	0	0	0	0	0	0	0	0
733	2	3	9	1d 22:27:32.75000	0d 00:00:11.66000	0.00000391	0.0000138	0.00120668	3.6179	C	5	21/08/2020 14:42	40.1968		0	0	0	0	0	0	0	0	0	0	0	0	0	0
734	2	3	9	1d 22:27:36.86000	0d 00:00:15.77000	0.00000529	0.00001879	0.00120684	3.6281	C	5	21/08/2020 14:42	40.1968		0	0	0	0	0	0	0	0	0	0	0	0	0	0
735	2	3	9	1d 22:27:44.38000	0d 00:00:23.29000	0.00000781	0.00002795	0.00120645	3.6382	C	5	21/08/2020 14:43	40.1497		0	0	0	0	0	0	0	0	0	0	0	0	0	0
736	2	3	9	1d 22:28:00.05000	0d 00:00:38.96000	0.00001306	0.00004709	0.00120691	3.6483	C	5	21/08/2020 14:43	40.0869		0	0	0	0	0	0	0	0	0	0	0	0	0	0
737	2	3	9	1d 22:28:43.13000	0d 00:01:22.04000	0.0000275	0.00009986	0.00120691	3.6585	C	5	21/08/2020 14:44	40.1497		0	0	0	0	0	0	0	0	0	0	0	0	0	0
738	2	3	9	1d 22:30:39.38000	0d 00:03:18.29000	0.00006647	0.00024265	0.00120661	3.6686	C	5	21/08/2020 14:46	40.134		0	0	0	0	0	0	0	0	0	0	0	0	0	0
739	2	3	9	1d 22:34:41.94000	0d 00:07:20.85000	0.00014777	0.00054138	0.00120645	3.6786	C	5	21/08/2020 14:50	40.1654		0	0	0	0	0	0	0	0	0	0	0	0	0	0
740	2	3	9	1d 22:39:41.94000	0d 00:12:20.85000	0.00024833	0.0009117	0.00120668	3.686	C	1	21/08/2020 14:55	40.0869		0	0	0	0	0	0	0	0	0	0	0	0	0	0
741	2	3	9	1d 22:44:41.94000	0d 00:17:20.85000	0.0003489	0.00128269	0.00120668	3.6918	C	1	21/08/2020 15:00	40.134		0	0	0	0	0	0	0	0	0	0	0	0	0	0
742	2	3	9	1d 22:49:41.94000	0d 00:22:20.85000	0.00044946	0.00165423	0.00120645	3.6971	C	1	21/08/2020 15:05	40.1026		0	0	0	0	0	0	0	0	0	0	0	0	0	0
743	2	3	9	1d 22:54:41.94000	0d 00:27:20.85000	0.00055002	0.00202627	0.00120668	3.7021	C	1	21/08/2020 15:10	40.134		0	0	0	0	0	0	0	0	0	0	0	0	0	0
744	2	3	9	1d 22:59:41.94000	0d 00:32:20.85000	0.00065058	0.00239879	0.00120661	3.7069	C	1	21/08/2020 15:15	40.1497		0	0	0	0	0	0	0	0	0	0	0	0	0	0
745	2	3	9	1d 23:04:41.94000	0d 00:37:20.85000	0.00075114	0.00277179	0.00120676	3.7118	C	1	21/08/2020 15:20	40.1497		0	0	0	0	0	0	0	0	0	0	0	0	0	0
746	2	3	9	1d 23:09:41.94000	0d 00:42:20.85000	0.0008517	0.00314531	0.00120668	3.7169	C	1	21/08/2020 15:25	40.2125		0	0	0	0	0	0	0	0	0	0	0	0	0	0
747	2	3	9	1d 23:14:41.94000	0d 00:47:20.85000	0.00095226	0.00351935	0.00120676	3.7223	C	1	21/08/2020 15:30	40.1811		0	0	0	0	0	0	0	0	0	0	0	0	0	0
748	2	3	9	1d 23:19:41.94000	0d 00:52:20.85000	0.00105282	0.00389393	0.00120661	3.7276	C	1	21/08/2020 15:35	40.1654		0	0	0	0	0	0	0	0	0	0	0	0	0	0
749	2	3	9	1d 23:24:41.94000	0d 00:57:20.85000	0.00115338	0.00426906	0.00120699	3.733	C	1	21/08/2020 15:40	40.134		0	0	0	0	0	0	0	0	0	0	0	0	0	0
750	2	3	9	1d 23:29:41.94000	0d 01:02:20.85000	0.00125394	0.00464475	0.00120691	3.7386	C	1	21/08/2020 15:45	40.1497		0	0	0	0	0	0	0	0	0	0	0	0	0	0
751	2	3	9	1d 23:34:41.94000	0d 01:07:20.85000	0.0013545	0.00502098	0.00120676	3.7438	C	1	21/08/2020 15:50	40.134		0	0	0	0	0	0	0	0	0	0	0	0	0	0
752	2	3	9	1d 23:39:41.94000	0d 01:12:20.85000	0.00145506	0.00539774	0.00120684	3.7493	C	1	21/08/2020 15:55	40.0869		0	0	0	0	0	0	0	0	0	0	0	0	0	0
753	2	3	9	1d 23:44:41.94000	0d 01:17:20.85000	0.00155563	0.00577504	0.00120653	3.7545	C	1	21/08/2020 16:00	40.1183		0	0	0	0	0	0	0	0	0	0	0	0	0	0
754	2	3	9	1d 23:49:41.94000	0d 01:22:20.85000	0.00165619	0.00615286	0.00120668	3.7595	C	1	21/08/2020 16:05	40.1183		0	0	0	0	0	0	0	0	0	0	0	0	0	0
755	2	3	9	1d 23:54:41.94000	0d 01:27:20.85000	0.00175675	0.0065312	0.00120684	3.7649	C	1	21/08/2020 16:10	40.1183		0	0	0	0	0	0	0	0	0	0	0	0	0	0
756	2	3	9	1d 23:59:41.94000	0d 01:32:20.85000	0.00185731	0.00691006	0.00120691	3.7699	C	1	21/08/2020 16:15	40.0869		0	0	0	0	0	0	0	0	0	0	0	0	0	0
757	2	3	9	2d 00:04:41.94000	0d 01:37:20.85000	0.00195787	0.00728944	0.00120676	3.7751	C	1	21/08/2020 16:20	40.1026		0	0	0	0	0	0	0	0	0	0	0	0	0	0
758	2	3	9	2d 00:09:41.94000	0d 01:42:20.85000	0.00205843	0.00766936	0.00120668	3.7807	C	1	21/08/2020 16:25	40.1026		0	0	0	0	0	0	0	0	0	0	0	0	0	0
759	2	3	9	2d 00:14:41.94000	0d 01:47:20.85000	0.00215899	0.00804984	0.00120684	3.7862	C	1	21/08/2020 16:30	40.1183		0	0	0	0	0	0	0	0	0	0	0	0	0	0
760	2	3	9	2d 00:19:41.94000	0d 01:52:20.85000	0.00225955	0.00843091	0.00120684	3.7925	C	1	21/08/2020 16:35	40.1497		0	0	0	0	0	0	0	0	0	0	0	0	0	0
761	2	3	9	2d 00:24:41.94000	0d 01:57:20.85000	0.00236011	0.0088126	0.00120668	3.7987	C	1	21/08/2020 16:40	40.0869		0	0	0	0	0	0	0	0	0	0	0	0	0	0
762	2	3	9	2d 00:29:41.94000	0d 02:02:20.85000	0.00246067	0.00919496	0.00120684	3.8058	C	1	21/08/2020 16:45	40.1026		0	0	0	0	0	0	0	0	0	0	0	0	0	0
763	2	3	9	2d 00:34:41.94000	0d 02:07:20.85000	0.00256123	0.00957806	0.00120676	3.8132	C	1	21/08/2020 16:50	40.0555		0	0	0	0	0	0	0	0	0	0	0	0	0	0
764	2	3	9	2d 00:39:41.94000	0d 02:12:20.85000	0.00266179	0.00996195	0.00120676	3.8218	C	1	21/08/2020 16:55	40.0712		0	0	0	0	0	0	0	0	0	0	0	0	0	0
765	2	3	9	2d 00:44:41.94000	0d 02:17:20.85000	0.00276235	0.0103467	0.00120676	3.8308	C	1	21/08/2020 17:00	40.134		0	0	0	0	0	0	0	0	0	0	0	0	0	0
766	2	3	9	2d 00:49:31.52000	0d 02:22:10.43000	0.00285942	0.0107191	0.00120661	3.8408	C	5	21/08/2020 17:04	40.0241		0	0	0	0	0	0	0	0	0	0	0	0	0	0
767	2	3	9	2d 00:54:03.58000	0d 02:26:42.49000	0.00295062	0.0110698	0.00120684	3.8509	C	5	21/08/2020 17:09	40.1654		0	0	0	0	0	0	0	0	0	0	0	0	0	0
768	2	3	9	2d 00:58:13.91000	0d 02:30:52.82000	0.00303453	0.0113933	0.00120668	3.861	C	5	21/08/2020 17:13	40.0555		0	0	0	0	0	0	0	0	0	0	0	0	0	0
769	2	3	9	2d 01:02:09.16000	0d 02:34:48.07000	0.00311339	0.0116982	0.00120691	3.8711	C	5	21/08/2020 17:17	40.134		0	0	0	0	0	0	0	0	0	0	0	0	0	0
770	2	3	9	2d 01:05:52.38000	0d 02:38:31.29000	0.00318821	0.0119882	0.00120661	3.8811	C	5	21/08/2020 17:21	40.1183		0	0	0	0	0	0	0	0	0	0	0	0	0	0
771	2	3	9	2d 01:09:22.38000	0d 02:42:01.29000	0.0032586	0.0122618	0.00120684	3.8912	C	5	21/08/2020 17:24	40.1026		0	0	0	0	0	0	0	0	0	0	0	0	0	0
772	2	3	9	2d 01:12:45.23000	0d 02:45:24.14000	0.0033266	0.0125267	0.00120676	3.9013	C	5	21/08/2020 17:28	40.1026		0	0	0	0	0	0	0	0	0	0	0	0	0	0
773	2	3	9	2d 01:16:00.41000	0d 02:48:39.32000	0.00339202	0.0127822	0.00120645	3.9113	C	5	21/08/2020 17:31	40.1026		0	0	0	0	0	0	0	0	0	0	0	0	0	0
774	2	3	9	2d 01:19:11.44000	0d 02:51:50.35000	0.00345606	0.013033	0.00120684	3.9214	C	5	21/08/2020 17:34	40.1026		0	0	0	0	0	0	0	0	0	0	0	0	0	0
775	2	3	9	2d 01:22:18.07000	0d 02:54:56.98000	0.00351862	0.0132787	0.00120668	3.9315	C	5	21/08/2020 17:37	40.0712		0	0	0	0	0	0	0	0	0	0	0	0	0	0
776	2	3	9	2d 01:25:19.97000	0d 02:57:58.88000	0.00357959	0.0135187	0.00120668	3.9416	C	5	21/08/2020 17:40	40.0084		0	0	0	0	0	0	0	0	0	0	0	0	0	0
777	2	3	9	2d 01:28:19.40000	0d 03:00:58.31000	0.00363973	0.013756	0.00120676	3.9516	C	5	21/08/2020 17:43	40.0084		0	0	0	0	0	0	0	0	0	0	0	0	0	0
778	2	3	9	2d 01:31:15.52000	0d 03:03:54.43000	0.00369877	0.0139896	0.00120684	3.9617	C	5	21/08/2020 17:46	40.0555		0	0	0	0	0	0	0	0	0	0	0	0	0	0
779	2	3	9	2d 01:34:11.56000	0d 03:06:50.47000	0.00375778	0.0142237	0.00120691	3.9718	C	5	21/08/2020 17:49	40.0869		0	0	0	0	0	0	0	0	0	0	0	0	0	0
780	2	3	9	2d 01:37:05.84000	0d 03:09:44.75000	0.0038162	0.014456	0.00120653	3.9818	C	5	21/08/2020 17:52	40.0398		0	0	0	0	0	0	0	0	0	0	0	0	0	0
781	2	3	9	2d 01:39:58.18000	0d 03:12:37.09000	0.00387397	0.0146863	0.00120676	3.9919	C	5	21/08/2020 17:55	40.0241		0	0	0	0	0	0	0	0	0	0	0	0	0	0
782	2	3	9	2d 01:42:49.01000	0d 03:15:27.92000	0.00393123	0.0149152	0.00120684	4.002	C	5	21/08/2020 17:58	40.1183		0	0	0	0	0	0	0	0	0	0	0	0	0	0
783	2	3	9	2d 01:45:37.94000	0d 03:18:16.85000	0.00398786	0.0151421	0.00120661	4.0121	C	5	21/08/2020 18:00	40.1026		0	0	0	0	0	0	0	0	0	0	0	0	0	0
784	2	3	9	2d 01:48:28.31000	0d 03:21:07.22000	0.00404496	0.0153715	0.00120676	4.0223	C	5	21/08/2020 18:03	40.0712		0	0	0	0	0	0	0	0	0	0	0	0	0	0
785	2	3	9	2d 01:51:14.69000	0d 03:23:53.60000	0.00410073	0.0155961	0.00120676	4.0323	C	5	21/08/2020 18:06	40.1183		0	0	0	0	0	0	0	0	0	0	0	0	0	0
786	2	3	9	2d 01:53:59.86000	0d 03:26:38.77000	0.0041561	0.0158197	0.00120676	4.0424	C	5	21/08/2020 18:09	40.1183		0	0	0	0	0	0	0	0	0	0	0	0	0	0
787	2	3	9	2d 01:56:41.92000	0d 03:29:20.83000	0.00421042	0.0160395	0.00120653	4.0525	C	5	21/08/2020 18:12	40.0241		0	0	0	0	0	0	0	0	0	0	0	0	0	0
788	2	3	9	2d 01:59:21.29000	0d 03:32:00.20000	0.00426384	0.0162563	0.00120676	4.0626	C	5	21/08/2020 18:14	40.0712		0	0	0	0	0	0	0	0	0	0	0	0	0	0
789	2	3	9	2d 02:02:03.58000	0d 03:34:42.49000	0.00431824	0.0164775	0.00120676	4.0726	C	5	21/08/2020 18:17	40.0084		0	0	0	0	0	0	0	0	0	0	0	0	0	0
790	2	3	9	2d 02:04:41.02000	0d 03:37:19.93000	0.00437102	0.0166927	0.00120676	4.0827	C	5	21/08/2020 18:20	40.1183		0	0	0	0	0	0	0	0	0	0	0	0	0	0
791	2	3	9	2d 02:07:14.63000	0d 03:39:53.54000	0.00442251	0.0169032	0.00120676	4.0928	C	5	21/08/2020 18:22	40.0398		0	0	0	0	0	0	0	0	0	0	0	0	0	0
792	2	3	9	2d 02:09:46.66000	0d 03:42:25.57000	0.00447347	0.0171121	0.00120684	4.1028	C	5	21/08/2020 18:25	40.0712		0	0	0	0	0	0	0	0	0	0	0	0	0	0
793	2	3	9	2d 02:12:18.47000	0d 03:44:57.38000	0.00452436	0.0173211	0.00120684	4.1129	C	5	21/08/2020 18:27	40.1026		0	0	0	0	0	0	0	0	0	0	0	0	0	0
794	2	3	9	2d 02:14:46.55000	0d 03:47:25.46000	0.00457399	0.0175255	0.00120684	4.123	C	5	21/08/2020 18:30	40.1183		0	0	0	0	0	0	0	0	0	0	0	0	0	0
795	2	3	9	2d 02:17:14.31000	0d 03:49:53.22000	0.00462352	0.0177299	0.00120706	4.1331	C	5	21/08/2020 18:32	40.0084		0	0	0	0	0	0	0	0	0	0	0	0	0	0
796	2	3	9	2d 02:19:37.93000	0d 03:52:16.84000	0.00467167	0.0179292	0.00120691	4.1431	C	5	21/08/2020 18:34	40.0712		0	0	0	0	0	0	0	0	0	0	0	0	0	0
797	2	3	9	2d 02:22:02.91000	0d 03:54:41.82000	0.00472026	0.0181307	0.00120653	4.1532	C	5	21/08/2020 18:37	40.0398		0	0	0	0	0	0	0	0	0	0	0	0	0	0
798	2	3	9	2d 02:24:24.47000	0d 03:57:03.38000	0.00476771	0.0183281	0.00120668	4.1633	C	5	21/08/2020 18:39	40.0712		0	0	0	0	0	0	0	0	0	0	0	0	0	0
799	2	3	9	2d 02:26:47.52000	0d 03:59:26.43000	0.00481567	0.0185279	0.00120676	4.1733	C	5	21/08/2020 18:42	40.0398		0	0	0	0	0	0	0	0	0	0	0	0	0	0
800	2	3	9	2d 02:29:07.12000	0d 04:01:46.03000	0.00486246	0.0187235	0.00120661	4.1834	C	5	21/08/2020 18:44	40.134		0	0	0	0	0	0	0	0	0	0	0	0	0	0
801	2	3	9	2d 02:31:24.86000	0d 04:04:03.77000	0.00490863	0.0189168	0.00120661	4.1936	C	5	21/08/2020 18:46	40.1026		0	0	0	0	0	0	0	0	0	0	0	0	0	0
802	2	3	9	2d 02:32:52.42000	0d 04:05:31.33000	0.00493798	0.01904	0.00120668	4.2	C	133	21/08/2020 18:48	40.0712		0	0	0	0	0	0	0	0	0	0	0	0	0	0
803	2	3	10	2d 02:32:52.43000	0d 00:00:00.01000	0.00493798	0.01904	0.00122835	4.2	C	0	21/08/2020 18:48	40.0712		0	0	0	0	0	0	0	0	0	0	0	0	0	0
804	2	3	10	2d 02:33:10.77000	0d 00:00:18.35000	0.00494402	0.0190654	0.0011281	4.2002	C	4	21/08/2020 18:48	40.1026		0	0	0	0	0	0	0	0	0	0	0	0	0	0
805	2	3	10	2d 02:33:28.07000	0d 00:00:35.65000	0.00494919	0.0190871	0.00102808	4.2002	C	4	21/08/2020 18:48	40.0869		0	0	0	0	0	0	0	0	0	0	0	0	0	0
806	2	3	10	2d 02:33:51.77000	0d 00:00:59.35000	0.00495562	0.0191141	0.00092805	4.2	C	4	21/08/2020 18:49	39.9926		0	0	0	0	0	0	0	0	0	0	0	0	0	0
807	2	3	10	2d 02:34:18.85000	0d 00:01:26.43000	0.0049622	0.0191418	0.00082795	4.2002	C	4	21/08/2020 18:49	40.0712		0	0	0	0	0	0	0	0	0	0	0	0	0	0
808	2	3	10	2d 02:34:49.50000	0d 00:01:57.08000	0.00496883	0.0191696	0.00072793	4.2002	C	4	21/08/2020 18:50	40.1026		0	0	0	0	0	0	0	0	0	0	0	0	0	0
809	2	3	10	2d 02:35:25.95000	0d 00:02:33.53000	0.00497569	0.0191984	0.00062783	4.1999	C	4	21/08/2020 18:50	39.9766		0	0	0	0	0	0	0	0	0	0	0	0	0	0
810	2	3	10	2d 02:36:11.26000	0d 00:03:18.84000	0.00498295	0.0192289	0.00052781	4.1999	C	4	21/08/2020 18:51	40.0712		0	0	0	0	0	0	0	0	0	0	0	0	0	0
811	2	3	10	2d 02:37:05.38000	0d 00:04:12.96000	0.0049901	0.0192589	0.00042779	4.2002	C	4	21/08/2020 18:52	40.1026		0	0	0	0	0	0	0	0	0	0	0	0	0	0
812	2	3	10	2d 02:38:18.45000	0d 00:05:26.03000	0.00499771	0.0192909	0.00032776	4.2	C	4	21/08/2020 18:53	40.134		0	0	0	0	0	0	0	0	0	0	0	0	0	0
813	2	3	10	2d 02:40:05.77000	0d 00:07:13.35000	0.00500587	0.0193252	0.00022766	4.2	C	4	21/08/2020 18:55	40.1026		0	0	0	0	0	0	0	0	0	0	0	0	0	0
814	2	3	10	2d 02:43:12.16000	0d 00:10:19.74000	0.00501478	0.0193626	0.00012757	4.1999	C	4	21/08/2020 18:58	40.1026		0	0	0	0	0	0	0	0	0	0	0	0	0	0
815	2	3	10	2d 02:43:35.25000	0d 00:10:42.83000	0.00501559	0.019366	0.0001207	4.2002	C	132	21/08/2020 18:58	40.0712		0	0	0	0	0	0	0	0	0	0	0	0	0	0
816	2	3	11	2d 02:43:35.26000	0d 00:00:00.01000	0	0	0	4.1994	R	0	21/08/2020 18:58	40.0712		0	0	0	0	0	0	0	0	0	0	0	0	0	0
817	2	3	11	2d 02:43:37.26000	0d 00:00:02.01000	0	0	0	4.1985	R	1	21/08/2020 18:58	40.0555		0	0	0	0	0	0	0	0	0	0	0	0	0	0
818	2	3	11	2d 02:43:39.26000	0d 00:00:04.01000	0	0	0	4.1987	R	1	21/08/2020 18:59	40.0398		0	0	0	0	0	0	0	0	0	0	0	0	0	0
819	2	3	11	2d 02:43:41.26000	0d 00:00:06.01000	0	0	0	4.1984	R	1	21/08/2020 18:59	40.0084		0	0	0	0	0	0	0	0	0	0	0	0	0	0
820	2	3	11	2d 02:43:43.26000	0d 00:00:08.01000	0	0	0	4.1985	R	1	21/08/2020 18:59	39.9926		0	0	0	0	0	0	0	0	0	0	0	0	0	0
821	2	3	11	2d 02:43:45.25000	0d 00:00:10.00000	0	0	0	4.1985	R	129	21/08/2020 18:59	39.9926		0	0	0	0	0	0	0	0	0	0	0	0	0	0
822	2	3	12	2d 02:43:45.29000	0d 00:00:00.04000	0.00000001	0.00000005	0.00120783	4.1892	D	0	21/08/2020 18:59	39.9926		0	0	0	0	0	0	0	0	0	0	0	0	0	0
823	2	3	12	2d 02:44:23.60000	0d 00:00:38.35000	0.00001285	0.00005377	0.00120668	4.1791	D	5	21/08/2020 18:59	40.0241		0	0	0	0	0	0	0	0	0	0	0	0	0	0
824	2	3	12	2d 02:46:06.17000	0d 00:02:20.92000	0.00004724	0.00019727	0.00120653	4.1691	D	5	21/08/2020 19:01	40.0712		0	0	0	0	0	0	0	0	0	0	0	0	0	0
825	2	3	12	2d 02:48:09.14000	0d 00:04:23.89000	0.00008846	0.00036892	0.00120668	4.159	D	5	21/08/2020 19:03	40.0555		0	0	0	0	0	0	0	0	0	0	0	0	0	0
826	2	3	12	2d 02:50:16.37000	0d 00:06:31.12000	0.0001311	0.00054609	0.00120676	4.1489	D	5	21/08/2020 19:05	40.0869		0	0	0	0	0	0	0	0	0	0	0	0	0	0
827	2	3	12	2d 02:52:29.02000	0d 00:08:43.77000	0.00017557	0.00073035	0.00120668	4.1389	D	5	21/08/2020 19:07	39.9926		0	0	0	0	0	0	0	0	0	0	0	0	0	0
828	2	3	12	2d 02:54:41.74000	0d 00:10:56.49000	0.00022006	0.00091426	0.00120691	4.1286	D	5	21/08/2020 19:10	40.0712		0	0	0	0	0	0	0	0	0	0	0	0	0	0
829	2	3	12	2d 02:56:56.99000	0d 00:13:11.74000	0.00026539	0.00110121	0.00120676	4.1186	D	5	21/08/2020 19:12	40.0555		0	0	0	0	0	0	0	0	0	0	0	0	0	0
830	2	3	12	2d 02:59:14.06000	0d 00:15:28.81000	0.00031134	0.00129022	0.00120676	4.1083	D	5	21/08/2020 19:14	39.9766		0	0	0	0	0	0	0	0	0	0	0	0	0	0
831	2	3	12	2d 03:01:34.05000	0d 00:17:48.80000	0.00035826	0.00148278	0.00120676	4.0981	D	5	21/08/2020 19:16	40.0241		0	0	0	0	0	0	0	0	0	0	0	0	0	0
832	2	3	12	2d 03:03:56.89000	0d 00:20:11.64000	0.00040614	0.00167877	0.00120684	4.088	D	5	21/08/2020 19:19	39.9606		0	0	0	0	0	0	0	0	0	0	0	0	0	0
833	2	3	12	2d 03:06:20.82000	0d 00:22:35.57000	0.00045439	0.00187576	0.00120676	4.078	D	5	21/08/2020 19:21	40.0869		0	0	0	0	0	0	0	0	0	0	0	0	0	0
834	2	3	12	2d 03:08:45.99000	0d 00:25:00.74000	0.00050305	0.00207396	0.00120668	4.0679	D	5	21/08/2020 19:24	40.0712		0	0	0	0	0	0	0	0	0	0	0	0	0	0
835	2	3	12	2d 03:11:12.51000	0d 00:27:27.26000	0.00055217	0.00227351	0.00120684	4.0578	D	5	21/08/2020 19:26	40.0241		0	0	0	0	0	0	0	0	0	0	0	0	0	0
836	2	3	12	2d 03:13:42.33000	0d 00:29:57.08000	0.00060239	0.00247705	0.00120668	4.0478	D	5	21/08/2020 19:29	40.0712		0	0	0	0	0	0	0	0	0	0	0	0	0	0
837	2	3	12	2d 03:16:11.71000	0d 00:32:26.46000	0.00065246	0.00267949	0.00120668	4.0377	D	5	21/08/2020 19:31	40.0241		0	0	0	0	0	0	0	0	0	0	0	0	0	0
838	2	3	12	2d 03:18:48.15000	0d 00:35:02.90000	0.0007049	0.00289096	0.00120684	4.0276	D	5	21/08/2020 19:34	40.0712		0	0	0	0	0	0	0	0	0	0	0	0	0	0
839	2	3	12	2d 03:21:23.98000	0d 00:37:38.73000	0.00075713	0.00310109	0.00120645	4.0175	D	5	21/08/2020 19:36	40.0241		0	0	0	0	0	0	0	0	0	0	0	0	0	0
840	2	3	12	2d 03:24:01.68000	0d 00:40:16.43000	0.00080999	0.0033132	0.00120676	4.0075	D	5	21/08/2020 19:39	40.0555		0	0	0	0	0	0	0	0	0	0	0	0	0	0
841	2	3	12	2d 03:26:42.16000	0d 00:42:56.91000	0.00086379	0.00352851	0.00120668	3.9974	D	5	21/08/2020 19:42	40.0712		0	0	0	0	0	0	0	0	0	0	0	0	0	0
842	2	3	12	2d 03:29:22.77000	0d 00:45:37.52000	0.00091762	0.00374346	0.00120684	3.9873	D	5	21/08/2020 19:44	39.9926		0	0	0	0	0	0	0	0	0	0	0	0	0	0
843	2	3	12	2d 03:32:07.39000	0d 00:48:22.14000	0.0009728	0.00396322	0.00120668	3.9773	D	5	21/08/2020 19:47	40.1026		0	0	0	0	0	0	0	0	0	0	0	0	0	0
844	2	3	12	2d 03:34:52.51000	0d 00:51:07.26000	0.00102815	0.00418308	0.00120684	3.9672	D	5	21/08/2020 19:50	40.0398		0	0	0	0	0	0	0	0	0	0	0	0	0	0
845	2	3	12	2d 03:37:39.85000	0d 00:53:54.60000	0.00108425	0.00440534	0.00120668	3.9571	D	5	21/08/2020 19:53	40.0084		0	0	0	0	0	0	0	0	0	0	0	0	0	0
846	2	3	12	2d 03:40:27.47000	0d 00:56:42.22000	0.00114043	0.0046274	0.00120645	3.9469	D	5	21/08/2020 19:55	40.1183		0	0	0	0	0	0	0	0	0	0	0	0	0	0
847	2	3	12	2d 03:43:17.66000	0d 00:59:32.41000	0.00119748	0.00485228	0.00120661	3.9368	D	5	21/08/2020 19:58	40.0555		0	0	0	0	0	0	0	0	0	0	0	0	0	0
848	2	3	12	2d 03:46:06.47000	0d 01:02:21.22000	0.00125407	0.00507478	0.00120699	3.9268	D	5	21/08/2020 20:01	39.9606		0	0	0	0	0	0	0	0	0	0	0	0	0	0
849	2	3	12	2d 03:49:02.62000	0d 01:05:17.37000	0.00131311	0.00530634	0.00120668	3.9167	D	5	21/08/2020 20:04	40.134		0	0	0	0	0	0	0	0	0	0	0	0	0	0
850	2	3	12	2d 03:51:56.37000	0d 01:08:11.12000	0.00137135	0.00553417	0.00120653	3.9066	D	5	21/08/2020 20:07	40.0398		0	0	0	0	0	0	0	0	0	0	0	0	0	0
851	2	3	12	2d 03:54:52.41000	0d 01:11:07.16000	0.00143036	0.0057644	0.00120684	3.8965	D	5	21/08/2020 20:10	40.0241		0	0	0	0	0	0	0	0	0	0	0	0	0	0
852	2	3	12	2d 03:57:51.18000	0d 01:14:05.93000	0.00149029	0.0059976	0.00120699	3.8865	D	5	21/08/2020 20:13	39.9766		0	0	0	0	0	0	0	0	0	0	0	0	0	0
853	2	3	12	2d 04:00:54.14000	0d 01:17:08.89000	0.00155162	0.00623565	0.00120661	3.8764	D	5	21/08/2020 20:16	40.0869		0	0	0	0	0	0	0	0	0	0	0	0	0	0
854	2	3	12	2d 04:04:01.01000	0d 01:20:15.76000	0.00161426	0.00647816	0.00120668	3.8662	D	5	21/08/2020 20:19	40.0555		0	0	0	0	0	0	0	0	0	0	0	0	0	0
855	2	3	12	2d 04:07:21.76000	0d 01:23:36.51000	0.00168155	0.00673799	0.00120661	3.856	D	5	21/08/2020 20:22	40.1026		0	0	0	0	0	0	0	0	0	0	0	0	0	0
856	2	3	12	2d 04:10:43.16000	0d 01:26:57.91000	0.00174906	0.00699797	0.00120668	3.8459	D	5	21/08/2020 20:26	40.0712		0	0	0	0	0	0	0	0	0	0	0	0	0	0
857	2	3	12	2d 04:14:11.50000	0d 01:30:26.25000	0.00181889	0.0072662	0.00120668	3.8358	D	5	21/08/2020 20:29	40.1026		0	0	0	0	0	0	0	0	0	0	0	0	0	0
858	2	3	12	2d 04:17:46.37000	0d 01:34:01.12000	0.00189092	0.00754212	0.00120684	3.8257	D	5	21/08/2020 20:33	40.1026		0	0	0	0	0	0	0	0	0	0	0	0	0	0
859	2	3	12	2d 04:21:39.29000	0d 01:37:54.04000	0.00196899	0.00784044	0.00120661	3.8157	D	5	21/08/2020 20:37	40.0869		0	0	0	0	0	0	0	0	0	0	0	0	0	0
860	2	3	12	2d 04:25:46.70000	0d 01:42:01.45000	0.00205193	0.00815647	0.00120676	3.8056	D	5	21/08/2020 20:41	40.1026		0	0	0	0	0	0	0	0	0	0	0	0	0	0
861	2	3	12	2d 04:30:12.92000	0d 01:46:27.67000	0.00214116	0.00849563	0.00120668	3.7955	D	5	21/08/2020 20:45	40.0712		0	0	0	0	0	0	0	0	0	0	0	0	0	0
862	2	3	12	2d 04:35:02.55000	0d 01:51:17.30000	0.00223825	0.00886363	0.00120684	3.7855	D	5	21/08/2020 20:50	39.9286		0	0	0	0	0	0	0	0	0	0	0	0	0	0
863	2	3	12	2d 04:40:02.55000	0d 01:56:17.30000	0.00233881	0.00924383	0.00120661	3.776	D	1	21/08/2020 20:55	39.9286		0	0	0	0	0	0	0	0	0	0	0	0	0	0
864	2	3	12	2d 04:45:02.55000	0d 02:01:17.30000	0.00243937	0.00962311	0.00120676	3.7673	D	1	21/08/2020 21:00	39.9446		0	0	0	0	0	0	0	0	0	0	0	0	0	0
865	2	3	12	2d 04:50:02.55000	0d 02:06:17.30000	0.00253993	0.0100016	0.00120684	3.7595	D	1	21/08/2020 21:05	40.1026		0	0	0	0	0	0	0	0	0	0	0	0	0	0
866	2	3	12	2d 04:55:02.55000	0d 02:11:17.30000	0.00264049	0.0103792	0.00120668	3.7519	D	1	21/08/2020 21:10	39.9766		0	0	0	0	0	0	0	0	0	0	0	0	0	0
867	2	3	12	2d 05:00:02.55000	0d 02:16:17.30000	0.00274105	0.0107562	0.00120668	3.7452	D	1	21/08/2020 21:15	39.9926		0	0	0	0	0	0	0	0	0	0	0	0	0	0
868	2	3	12	2d 05:05:02.55000	0d 02:21:17.30000	0.00284161	0.0111325	0.00120638	3.7386	D	1	21/08/2020 21:20	39.9926		0	0	0	0	0	0	0	0	0	0	0	0	0	0
869	2	3	12	2d 05:10:02.55000	0d 02:26:17.30000	0.00294217	0.0115081	0.00120684	3.7322	D	1	21/08/2020 21:25	40.0398		0	0	0	0	0	0	0	0	0	0	0	0	0	0
870	2	3	12	2d 05:15:02.55000	0d 02:31:17.30000	0.00304273	0.0118831	0.00120684	3.7261	D	1	21/08/2020 21:30	40.0869		0	0	0	0	0	0	0	0	0	0	0	0	0	0
871	2	3	12	2d 05:20:02.55000	0d 02:36:17.30000	0.0031433	0.0122575	0.00120684	3.7198	D	1	21/08/2020 21:35	40.0555		0	0	0	0	0	0	0	0	0	0	0	0	0	0
872	2	3	12	2d 05:25:02.55000	0d 02:41:17.30000	0.00324386	0.0126313	0.00120661	3.714	D	1	21/08/2020 21:40	40.134		0	0	0	0	0	0	0	0	0	0	0	0	0	0
873	2	3	12	2d 05:30:02.55000	0d 02:46:17.30000	0.00334442	0.0130044	0.00120691	3.7078	D	1	21/08/2020 21:45	40.0398		0	0	0	0	0	0	0	0	0	0	0	0	0	0
874	2	3	12	2d 05:35:02.55000	0d 02:51:17.30000	0.00344498	0.013377	0.00120668	3.7015	D	1	21/08/2020 21:50	40.0712		0	0	0	0	0	0	0	0	0	0	0	0	0	0
875	2	3	12	2d 05:40:02.55000	0d 02:56:17.30000	0.00354554	0.0137489	0.00120661	3.6951	D	1	21/08/2020 21:55	40.0869		0	0	0	0	0	0	0	0	0	0	0	0	0	0
876	2	3	12	2d 05:45:02.55000	0d 03:01:17.30000	0.0036461	0.0141201	0.00120691	3.6884	D	1	21/08/2020 22:00	40.0241		0	0	0	0	0	0	0	0	0	0	0	0	0	0
877	2	3	12	2d 05:50:02.55000	0d 03:06:17.30000	0.00374666	0.0144907	0.00120661	3.6815	D	1	21/08/2020 22:05	40.0869		0	0	0	0	0	0	0	0	0	0	0	0	0	0
878	2	3	12	2d 05:55:02.55000	0d 03:11:17.30000	0.00384722	0.0148606	0.00120684	3.6741	D	1	21/08/2020 22:10	40.0712		0	0	0	0	0	0	0	0	0	0	0	0	0	0
879	2	3	12	2d 06:00:02.55000	0d 03:16:17.30000	0.00394778	0.0152297	0.00120668	3.6663	D	1	21/08/2020 22:15	40.0712		0	0	0	0	0	0	0	0	0	0	0	0	0	0
880	2	3	12	2d 06:05:02.55000	0d 03:21:17.30000	0.00404834	0.0155979	0.00120661	3.6577	D	1	21/08/2020 22:20	40.0398		0	0	0	0	0	0	0	0	0	0	0	0	0	0
881	2	3	12	2d 06:10:02.55000	0d 03:26:17.30000	0.0041489	0.0159653	0.00120668	3.6492	D	1	21/08/2020 22:25	40.0712		0	0	0	0	0	0	0	0	0	0	0	0	0	0
882	2	3	12	2d 06:15:02.55000	0d 03:31:17.30000	0.00424946	0.0163318	0.00120668	3.6393	D	1	21/08/2020 22:30	40.0398		0	0	0	0	0	0	0	0	0	0	0	0	0	0
883	2	3	12	2d 06:19:40.79000	0d 03:35:55.54000	0.00434273	0.0166708	0.00120691	3.6292	D	5	21/08/2020 22:35	40.0241		0	0	0	0	0	0	0	0	0	0	0	0	0	0
884	2	3	12	2d 06:23:55.20000	0d 03:40:09.95000	0.00442801	0.0169799	0.00120684	3.6191	D	5	21/08/2020 22:39	40.0555		0	0	0	0	0	0	0	0	0	0	0	0	0	0
885	2	3	12	2d 06:27:40.35000	0d 03:43:55.10000	0.00450348	0.0172526	0.00120691	3.6091	D	5	21/08/2020 22:43	39.9926		0	0	0	0	0	0	0	0	0	0	0	0	0	0
886	2	3	12	2d 06:30:57.72000	0d 03:47:12.47000	0.00456964	0.0174911	0.00120645	3.5988	D	5	21/08/2020 22:46	39.9926		0	0	0	0	0	0	0	0	0	0	0	0	0	0
887	2	3	12	2d 06:33:45.23000	0d 03:49:59.98000	0.00462579	0.0176929	0.00120676	3.5888	D	5	21/08/2020 22:49	40.0869		0	0	0	0	0	0	0	0	0	0	0	0	0	0
888	2	3	12	2d 06:36:08.90000	0d 03:52:23.65000	0.00467395	0.0178655	0.00120684	3.5787	D	5	21/08/2020 22:51	40.0398		0	0	0	0	0	0	0	0	0	0	0	0	0	0
889	2	3	12	2d 06:38:06.19000	0d 03:54:20.94000	0.00471326	0.018006	0.00120653	3.5686	D	5	21/08/2020 22:53	40.0398		0	0	0	0	0	0	0	0	0	0	0	0	0	0
890	2	3	12	2d 06:39:45.44000	0d 03:56:00.19000	0.00474653	0.0181246	0.00120676	3.5584	D	5	21/08/2020 22:55	40.0398		0	0	0	0	0	0	0	0	0	0	0	0	0	0
891	2	3	12	2d 06:41:10.86000	0d 03:57:25.61000	0.00477517	0.0182263	0.00120676	3.5483	D	5	21/08/2020 22:56	40.0084		0	0	0	0	0	0	0	0	0	0	0	0	0	0
892	2	3	12	2d 06:42:22.27000	0d 03:58:37.02000	0.0047991	0.0183112	0.00120676	3.5383	D	5	21/08/2020 22:57	40.1183		0	0	0	0	0	0	0	0	0	0	0	0	0	0
893	2	3	12	2d 06:43:22.00000	0d 03:59:36.75000	0.00481912	0.0183819	0.00120661	3.5282	D	5	21/08/2020 22:58	40.134		0	0	0	0	0	0	0	0	0	0	0	0	0	0
894	2	3	12	2d 06:44:12.20000	0d 04:00:26.95000	0.00483595	0.0184412	0.00120691	3.5181	D	5	21/08/2020 22:59	40.134		0	0	0	0	0	0	0	0	0	0	0	0	0	0
895	2	3	12	2d 06:44:54.21000	0d 04:01:08.96000	0.00485003	0.0184907	0.00120691	3.5079	D	5	21/08/2020 23:00	40.0712		0	0	0	0	0	0	0	0	0	0	0	0	0	0
896	2	3	12	2d 06:45:31.19000	0d 04:01:45.94000	0.00486243	0.0185341	0.00120668	3.4978	D	5	21/08/2020 23:00	40.1183		0	0	0	0	0	0	0	0	0	0	0	0	0	0
897	2	3	12	2d 06:46:02.87000	0d 04:02:17.62000	0.00487305	0.0185712	0.00120691	3.4878	D	5	21/08/2020 23:01	40.0398		0	0	0	0	0	0	0	0	0	0	0	0	0	0
898	2	3	12	2d 06:46:30.80000	0d 04:02:45.55000	0.00488241	0.0186038	0.00120661	3.4775	D	5	21/08/2020 23:01	40.0555		0	0	0	0	0	0	0	0	0	0	0	0	0	0
899	2	3	12	2d 06:46:55.10000	0d 04:03:09.85000	0.00489056	0.0186321	0.00120668	3.4675	D	5	21/08/2020 23:02	40.0869		0	0	0	0	0	0	0	0	0	0	0	0	0	0
900	2	3	12	2d 06:47:16.53000	0d 04:03:31.28000	0.00489774	0.018657	0.00120668	3.4572	D	5	21/08/2020 23:02	40.1183		0	0	0	0	0	0	0	0	0	0	0	0	0	0
901	2	3	12	2d 06:47:35.93000	0d 04:03:50.68000	0.00490424	0.0186794	0.00120684	3.447	D	5	21/08/2020 23:02	40.0869		0	0	0	0	0	0	0	0	0	0	0	0	0	0
902	2	3	12	2d 06:47:53.64000	0d 04:04:08.39000	0.00491018	0.0186998	0.00120691	3.4366	D	5	21/08/2020 23:03	40.0084		0	0	0	0	0	0	0	0	0	0	0	0	0	0
903	2	3	12	2d 06:48:10.28000	0d 04:04:25.03000	0.00491576	0.018719	0.00120661	3.4266	D	5	21/08/2020 23:03	40.0555		0	0	0	0	0	0	0	0	0	0	0	0	0	0
904	2	3	12	2d 06:48:25.03000	0d 04:04:39.78000	0.0049207	0.0187359	0.00120668	3.4165	D	5	21/08/2020 23:03	40.0712		0	0	0	0	0	0	0	0	0	0	0	0	0	0
905	2	3	12	2d 06:48:38.55000	0d 04:04:53.30000	0.00492523	0.0187514	0.00120668	3.4063	D	5	21/08/2020 23:04	40.0869		0	0	0	0	0	0	0	0	0	0	0	0	0	0
906	2	3	12	2d 06:48:50.83000	0d 04:05:05.58000	0.00492935	0.0187654	0.00120653	3.396	D	5	21/08/2020 23:04	40.1026		0	0	0	0	0	0	0	0	0	0	0	0	0	0
907	2	3	12	2d 06:49:02.16000	0d 04:05:16.91000	0.00493315	0.0187782	0.00120691	3.3858	D	5	21/08/2020 23:04	40.1183		0	0	0	0	0	0	0	0	0	0	0	0	0	0
908	2	3	12	2d 06:49:12.49000	0d 04:05:27.24000	0.00493661	0.0187899	0.00120668	3.3756	D	5	21/08/2020 23:04	40.1026		0	0	0	0	0	0	0	0	0	0	0	0	0	0
909	2	3	12	2d 06:49:22.20000	0d 04:05:36.95000	0.00493986	0.0188009	0.00120691	3.3655	D	5	21/08/2020 23:04	40.0555		0	0	0	0	0	0	0	0	0	0	0	0	0	0
910	2	3	12	2d 06:49:31.34000	0d 04:05:46.09000	0.00494293	0.0188112	0.00120676	3.3555	D	5	21/08/2020 23:04	40.0084		0	0	0	0	0	0	0	0	0	0	0	0	0	0
911	2	3	12	2d 06:49:39.92000	0d 04:05:54.67000	0.0049458	0.0188209	0.00120668	3.3452	D	5	21/08/2020 23:05	40.0084		0	0	0	0	0	0	0	0	0	0	0	0	0	0
912	2	3	12	2d 06:49:47.90000	0d 04:06:02.65000	0.00494848	0.0188298	0.00120676	3.335	D	5	21/08/2020 23:05	40.0398		0	0	0	0	0	0	0	0	0	0	0	0	0	0
913	2	3	12	2d 06:49:55.73000	0d 04:06:10.48000	0.0049511	0.0188385	0.00120699	3.3248	D	5	21/08/2020 23:05	40.0555		0	0	0	0	0	0	0	0	0	0	0	0	0	0
914	2	3	12	2d 06:50:03.11000	0d 04:06:17.86000	0.00495358	0.0188467	0.00120661	3.3146	D	5	21/08/2020 23:05	40.0555		0	0	0	0	0	0	0	0	0	0	0	0	0	0
915	2	3	12	2d 06:50:10.38000	0d 04:06:25.13000	0.00495601	0.0188548	0.00120684	3.3043	D	5	21/08/2020 23:05	40.0869		0	0	0	0	0	0	0	0	0	0	0	0	0	0
916	2	3	12	2d 06:50:17.23000	0d 04:06:31.98000	0.00495831	0.0188624	0.00120676	3.2941	D	5	21/08/2020 23:05	40.0869		0	0	0	0	0	0	0	0	0	0	0	0	0	0
917	2	3	12	2d 06:50:23.82000	0d 04:06:38.57000	0.00496052	0.0188696	0.00120676	3.2839	D	5	21/08/2020 23:05	40.0869		0	0	0	0	0	0	0	0	0	0	0	0	0	0
918	2	3	12	2d 06:50:29.94000	0d 04:06:44.69000	0.00496257	0.0188764	0.00120645	3.2737	D	5	21/08/2020 23:05	40.1183		0	0	0	0	0	0	0	0	0	0	0	0	0	0
919	2	3	12	2d 06:50:35.92000	0d 04:06:50.67000	0.00496458	0.0188829	0.00120638	3.2636	D	5	21/08/2020 23:05	40.1183		0	0	0	0	0	0	0	0	0	0	0	0	0	0
920	2	3	12	2d 06:50:41.48000	0d 04:06:56.23000	0.00496644	0.018889	0.00120668	3.2535	D	5	21/08/2020 23:06	40.1183		0	0	0	0	0	0	0	0	0	0	0	0	0	0
921	2	3	12	2d 06:50:47.00000	0d 04:07:01.75000	0.00496829	0.018895	0.00120684	3.2433	D	5	21/08/2020 23:06	40.1026		0	0	0	0	0	0	0	0	0	0	0	0	0	0
922	2	3	12	2d 06:50:52.36000	0d 04:07:07.11000	0.00497009	0.0189008	0.00120661	3.2328	D	5	21/08/2020 23:06	40.1183		0	0	0	0	0	0	0	0	0	0	0	0	0	0
923	2	3	12	2d 06:50:57.65000	0d 04:07:12.40000	0.00497186	0.0189065	0.00120676	3.2224	D	5	21/08/2020 23:06	40.1183		0	0	0	0	0	0	0	0	0	0	0	0	0	0
924	2	3	12	2d 06:51:02.75000	0d 04:07:17.50000	0.00497357	0.018912	0.00120668	3.2122	D	5	21/08/2020 23:06	40.134		0	0	0	0	0	0	0	0	0	0	0	0	0	0
925	2	3	12	2d 06:51:07.62000	0d 04:07:22.37000	0.0049752	0.0189173	0.00120676	3.202	D	5	21/08/2020 23:06	40.1026		0	0	0	0	0	0	0	0	0	0	0	0	0	0
926	2	3	12	2d 06:51:12.24000	0d 04:07:26.99000	0.00497675	0.0189222	0.00120668	3.1917	D	5	21/08/2020 23:06	40.1026		0	0	0	0	0	0	0	0	0	0	0	0	0	0
927	2	3	12	2d 06:51:16.89000	0d 04:07:31.64000	0.00497831	0.0189272	0.00120668	3.1814	D	5	21/08/2020 23:06	40.1183		0	0	0	0	0	0	0	0	0	0	0	0	0	0
928	2	3	12	2d 06:51:21.34000	0d 04:07:36.09000	0.0049798	0.0189319	0.00120676	3.171	D	5	21/08/2020 23:06	40.134		0	0	0	0	0	0	0	0	0	0	0	0	0	0
929	2	3	12	2d 06:51:25.70000	0d 04:07:40.45000	0.00498126	0.0189366	0.00120668	3.1608	D	5	21/08/2020 23:06	40.134		0	0	0	0	0	0	0	0	0	0	0	0	0	0
930	2	3	12	2d 06:51:29.84000	0d 04:07:44.59000	0.00498265	0.0189409	0.00120699	3.1504	D	5	21/08/2020 23:06	40.134		0	0	0	0	0	0	0	0	0	0	0	0	0	0
931	2	3	12	2d 06:51:33.96000	0d 04:07:48.71000	0.00498403	0.0189453	0.00120668	3.14	D	5	21/08/2020 23:06	40.134		0	0	0	0	0	0	0	0	0	0	0	0	0	0
932	2	3	12	2d 06:51:37.85000	0d 04:07:52.60000	0.00498533	0.0189494	0.00120668	3.1299	D	5	21/08/2020 23:06	40.1183		0	0	0	0	0	0	0	0	0	0	0	0	0	0
933	2	3	12	2d 06:51:41.59000	0d 04:07:56.34000	0.00498659	0.0189533	0.00120668	3.1197	D	5	21/08/2020 23:07	40.134		0	0	0	0	0	0	0	0	0	0	0	0	0	0
934	2	3	12	2d 06:51:45.27000	0d 04:08:00.02000	0.00498782	0.0189571	0.00120676	3.1095	D	5	21/08/2020 23:07	40.1497		0	0	0	0	0	0	0	0	0	0	0	0	0	0
935	2	3	12	2d 06:51:48.83000	0d 04:08:03.58000	0.00498902	0.0189608	0.00120668	3.0993	D	5	21/08/2020 23:07	40.1497		0	0	0	0	0	0	0	0	0	0	0	0	0	0
936	2	3	12	2d 06:51:52.27000	0d 04:08:07.02000	0.00499017	0.0189644	0.00120668	3.089	D	5	21/08/2020 23:07	40.1497		0	0	0	0	0	0	0	0	0	0	0	0	0	0
937	2	3	12	2d 06:51:55.71000	0d 04:08:10.46000	0.00499132	0.018968	0.00120684	3.0785	D	5	21/08/2020 23:07	40.134		0	0	0	0	0	0	0	0	0	0	0	0	0	0
938	2	3	12	2d 06:51:59.06000	0d 04:08:13.81000	0.00499244	0.0189714	0.00120684	3.0683	D	5	21/08/2020 23:07	40.1183		0	0	0	0	0	0	0	0	0	0	0	0	0	0
939	2	3	12	2d 06:52:02.25000	0d 04:08:17.00000	0.00499351	0.0189747	0.00120684	3.0581	D	5	21/08/2020 23:07	40.1183		0	0	0	0	0	0	0	0	0	0	0	0	0	0
940	2	3	12	2d 06:52:05.42000	0d 04:08:20.17000	0.00499458	0.0189779	0.00120684	3.0478	D	5	21/08/2020 23:07	40.134		0	0	0	0	0	0	0	0	0	0	0	0	0	0
941	2	3	12	2d 06:52:08.37000	0d 04:08:23.12000	0.00499557	0.0189809	0.00120676	3.0378	D	5	21/08/2020 23:07	40.134		0	0	0	0	0	0	0	0	0	0	0	0	0	0
942	2	3	12	2d 06:52:11.29000	0d 04:08:26.04000	0.00499654	0.0189839	0.00120684	3.0275	D	5	21/08/2020 23:07	40.1497		0	0	0	0	0	0	0	0	0	0	0	0	0	0
943	2	3	12	2d 06:52:14.18000	0d 04:08:28.93000	0.00499751	0.0189868	0.00120699	3.0173	D	5	21/08/2020 23:07	40.1497		0	0	0	0	0	0	0	0	0	0	0	0	0	0
944	2	3	12	2d 06:52:16.99000	0d 04:08:31.74000	0.00499845	0.0189897	0.00120684	3.0069	D	5	21/08/2020 23:07	40.1497		0	0	0	0	0	0	0	0	0	0	0	0	0	0
945	2	3	12	2d 06:52:19.76000	0d 04:08:34.51000	0.00499938	0.0189925	0.00120668	2.9966	D	5	21/08/2020 23:07	40.1497		0	0	0	0	0	0	0	0	0	0	0	0	0	0
946	2	3	12	2d 06:52:22.45000	0d 04:08:37.20000	0.00500028	0.0189952	0.00120691	2.9862	D	5	21/08/2020 23:07	40.134		0	0	0	0	0	0	0	0	0	0	0	0	0	0
947	2	3	12	2d 06:52:25.11000	0d 04:08:39.86000	0.00500118	0.0189978	0.00120714	2.9761	D	5	21/08/2020 23:07	40.134		0	0	0	0	0	0	0	0	0	0	0	0	0	0
948	2	3	12	2d 06:52:27.70000	0d 04:08:42.45000	0.00500204	0.0190004	0.00120668	2.9656	D	5	21/08/2020 23:07	40.1183		0	0	0	0	0	0	0	0	0	0	0	0	0	0
949	2	3	12	2d 06:52:30.33000	0d 04:08:45.08000	0.00500293	0.019003	0.00120684	2.9551	D	5	21/08/2020 23:07	40.1183		0	0	0	0	0	0	0	0	0	0	0	0	0	0
950	2	3	12	2d 06:52:32.88000	0d 04:08:47.63000	0.00500378	0.0190055	0.00120691	2.9445	D	5	21/08/2020 23:07	40.1183		0	0	0	0	0	0	0	0	0	0	0	0	0	0
951	2	3	12	2d 06:52:35.33000	0d 04:08:50.08000	0.0050046	0.0190079	0.00120661	2.9345	D	5	21/08/2020 23:07	40.1497		0	0	0	0	0	0	0	0	0	0	0	0	0	0
952	2	3	12	2d 06:52:37.69000	0d 04:08:52.44000	0.00500539	0.0190103	0.00120653	2.9241	D	5	21/08/2020 23:07	40.1497		0	0	0	0	0	0	0	0	0	0	0	0	0	0
953	2	3	12	2d 06:52:40.09000	0d 04:08:54.84000	0.0050062	0.0190126	0.00120691	2.9137	D	5	21/08/2020 23:08	40.134		0	0	0	0	0	0	0	0	0	0	0	0	0	0
954	2	3	12	2d 06:52:42.45000	0d 04:08:57.20000	0.00500699	0.0190149	0.00120661	2.9032	D	5	21/08/2020 23:08	40.1026		0	0	0	0	0	0	0	0	0	0	0	0	0	0
955	2	3	12	2d 06:52:44.82000	0d 04:08:59.57000	0.00500778	0.0190172	0.00120668	2.8927	D	5	21/08/2020 23:08	40.0712		0	0	0	0	0	0	0	0	0	0	0	0	0	0
956	2	3	12	2d 06:52:47.11000	0d 04:09:01.86000	0.00500855	0.0190194	0.00120676	2.882	D	5	21/08/2020 23:08	40.0555		0	0	0	0	0	0	0	0	0	0	0	0	0	0
957	2	3	12	2d 06:52:49.39000	0d 04:09:04.14000	0.00500932	0.0190216	0.00120684	2.8716	D	5	21/08/2020 23:08	40.0398		0	0	0	0	0	0	0	0	0	0	0	0	0	0
958	2	3	12	2d 06:52:51.58000	0d 04:09:06.33000	0.00501005	0.0190237	0.00120653	2.8614	D	5	21/08/2020 23:08	40.0241		0	0	0	0	0	0	0	0	0	0	0	0	0	0
959	2	3	12	2d 06:52:53.69000	0d 04:09:08.44000	0.00501076	0.0190258	0.00120684	2.8511	D	5	21/08/2020 23:08	40.0241		0	0	0	0	0	0	0	0	0	0	0	0	0	0
960	2	3	12	2d 06:52:55.74000	0d 04:09:10.49000	0.00501144	0.0190277	0.00120676	2.8408	D	5	21/08/2020 23:08	40.0241		0	0	0	0	0	0	0	0	0	0	0	0	0	0
961	2	3	12	2d 06:52:57.85000	0d 04:09:12.60000	0.00501215	0.0190297	0.00120661	2.8304	D	5	21/08/2020 23:08	40.0084		0	0	0	0	0	0	0	0	0	0	0	0	0	0
962	2	3	12	2d 06:52:59.90000	0d 04:09:14.65000	0.00501284	0.0190317	0.00120676	2.82	D	5	21/08/2020 23:08	40.0241		0	0	0	0	0	0	0	0	0	0	0	0	0	0
963	2	3	12	2d 06:53:01.91000	0d 04:09:16.66000	0.00501351	0.0190336	0.00120691	2.8095	D	5	21/08/2020 23:08	40.0398		0	0	0	0	0	0	0	0	0	0	0	0	0	0
964	2	3	12	2d 06:53:03.92000	0d 04:09:18.67000	0.00501419	0.0190354	0.00120676	2.7991	D	5	21/08/2020 23:08	40.0398		0	0	0	0	0	0	0	0	0	0	0	0	0	0
965	2	3	12	2d 06:53:05.90000	0d 04:09:20.65000	0.00501485	0.0190373	0.00120668	2.7886	D	5	21/08/2020 23:08	40.0555		0	0	0	0	0	0	0	0	0	0	0	0	0	0
966	2	3	12	2d 06:53:07.87000	0d 04:09:22.62000	0.00501551	0.0190391	0.00120653	2.7779	D	5	21/08/2020 23:08	40.0555		0	0	0	0	0	0	0	0	0	0	0	0	0	0
967	2	3	12	2d 06:53:09.85000	0d 04:09:24.60000	0.00501617	0.019041	0.00120676	2.7671	D	5	21/08/2020 23:08	40.0555		0	0	0	0	0	0	0	0	0	0	0	0	0	0
968	2	3	12	2d 06:53:11.81000	0d 04:09:26.56000	0.00501683	0.0190428	0.00120684	2.7564	D	5	21/08/2020 23:08	40.0555		0	0	0	0	0	0	0	0	0	0	0	0	0	0
969	2	3	12	2d 06:53:13.74000	0d 04:09:28.49000	0.00501748	0.0190446	0.00120661	2.7459	D	5	21/08/2020 23:08	40.0555		0	0	0	0	0	0	0	0	0	0	0	0	0	0
970	2	3	12	2d 06:53:15.61000	0d 04:09:30.36000	0.0050181	0.0190463	0.00120668	2.7355	D	5	21/08/2020 23:08	40.0555		0	0	0	0	0	0	0	0	0	0	0	0	0	0
971	2	3	12	2d 06:53:17.43000	0d 04:09:32.18000	0.00501871	0.019048	0.00120668	2.7251	D	5	21/08/2020 23:08	40.0555		0	0	0	0	0	0	0	0	0	0	0	0	0	0
972	2	3	12	2d 06:53:19.21000	0d 04:09:33.96000	0.00501931	0.0190496	0.00120676	2.7147	D	5	21/08/2020 23:08	40.0555		0	0	0	0	0	0	0	0	0	0	0	0	0	0
973	2	3	12	2d 06:53:20.98000	0d 04:09:35.73000	0.0050199	0.0190512	0.00120668	2.7041	D	5	21/08/2020 23:08	40.0555		0	0	0	0	0	0	0	0	0	0	0	0	0	0
974	2	3	12	2d 06:53:22.81000	0d 04:09:37.56000	0.00502052	0.0190528	0.00120668	2.6935	D	5	21/08/2020 23:08	40.0555		0	0	0	0	0	0	0	0	0	0	0	0	0	0
975	2	3	12	2d 06:53:24.56000	0d 04:09:39.31000	0.0050211	0.0190544	0.00120676	2.6827	D	5	21/08/2020 23:08	40.0555		0	0	0	0	0	0	0	0	0	0	0	0	0	0
976	2	3	12	2d 06:53:26.34000	0d 04:09:41.09000	0.0050217	0.019056	0.00120668	2.6723	D	5	21/08/2020 23:08	40.0712		0	0	0	0	0	0	0	0	0	0	0	0	0	0
977	2	3	12	2d 06:53:28.04000	0d 04:09:42.79000	0.00502227	0.0190575	0.00120661	2.6616	D	5	21/08/2020 23:08	40.0712		0	0	0	0	0	0	0	0	0	0	0	0	0	0
978	2	3	12	2d 06:53:29.74000	0d 04:09:44.49000	0.00502284	0.019059	0.00120684	2.6509	D	5	21/08/2020 23:08	40.0712		0	0	0	0	0	0	0	0	0	0	0	0	0	0
979	2	3	12	2d 06:53:31.44000	0d 04:09:46.19000	0.00502341	0.0190606	0.00120684	2.6404	D	5	21/08/2020 23:08	40.0869		0	0	0	0	0	0	0	0	0	0	0	0	0	0
980	2	3	12	2d 06:53:33.13000	0d 04:09:47.88000	0.00502398	0.019062	0.00120661	2.6297	D	5	21/08/2020 23:08	40.0869		0	0	0	0	0	0	0	0	0	0	0	0	0	0
981	2	3	12	2d 06:53:34.78000	0d 04:09:49.53000	0.00502453	0.0190635	0.00120676	2.6191	D	5	21/08/2020 23:08	40.1026		0	0	0	0	0	0	0	0	0	0	0	0	0	0
982	2	3	12	2d 06:53:36.46000	0d 04:09:51.21000	0.00502509	0.019065	0.00120676	2.6085	D	5	21/08/2020 23:08	40.1026		0	0	0	0	0	0	0	0	0	0	0	0	0	0
983	2	3	12	2d 06:53:38.06000	0d 04:09:52.81000	0.00502563	0.0190664	0.00120668	2.598	D	5	21/08/2020 23:09	40.1026		0	0	0	0	0	0	0	0	0	0	0	0	0	0
984	2	3	12	2d 06:53:39.64000	0d 04:09:54.39000	0.00502616	0.0190677	0.00120653	2.5876	D	5	21/08/2020 23:09	40.1026		0	0	0	0	0	0	0	0	0	0	0	0	0	0
985	2	3	12	2d 06:53:41.22000	0d 04:09:55.97000	0.00502669	0.0190691	0.00120668	2.5771	D	5	21/08/2020 23:09	40.0869		0	0	0	0	0	0	0	0	0	0	0	0	0	0
986	2	3	12	2d 06:53:42.84000	0d 04:09:57.59000	0.00502723	0.0190705	0.00120706	2.5664	D	5	21/08/2020 23:09	40.0869		0	0	0	0	0	0	0	0	0	0	0	0	0	0
987	2	3	12	2d 06:53:44.41000	0d 04:09:59.16000	0.00502776	0.0190719	0.00120668	2.5557	D	5	21/08/2020 23:09	40.0712		0	0	0	0	0	0	0	0	0	0	0	0	0	0
988	2	3	12	2d 06:53:45.99000	0d 04:10:00.74000	0.00502829	0.0190732	0.00120684	2.5452	D	5	21/08/2020 23:09	40.0712		0	0	0	0	0	0	0	0	0	0	0	0	0	0
989	2	3	12	2d 06:53:47.57000	0d 04:10:02.32000	0.00502882	0.0190745	0.00120676	2.5347	D	5	21/08/2020 23:09	40.0712		0	0	0	0	0	0	0	0	0	0	0	0	0	0
990	2	3	12	2d 06:53:49.09000	0d 04:10:03.84000	0.00502933	0.0190758	0.00120676	2.5241	D	5	21/08/2020 23:09	40.0712		0	0	0	0	0	0	0	0	0	0	0	0	0	0
991	2	3	12	2d 06:53:50.65000	0d 04:10:05.40000	0.00502985	0.0190772	0.00120668	2.5135	D	5	21/08/2020 23:09	40.0712		0	0	0	0	0	0	0	0	0	0	0	0	0	0
992	2	3	12	2d 06:53:52.20000	0d 04:10:06.95000	0.00503037	0.0190785	0.00120691	2.5029	D	5	21/08/2020 23:09	40.0869		0	0	0	0	0	0	0	0	0	0	0	0	0	0
993	2	3	12	2d 06:53:52.59000	0d 04:10:07.34000	0.0050305	0.0190788	0.00120691	2.5	D	133	21/08/2020 23:09	40.0869		0	0	0	0	0	0	0	0	0	0	0	0	0	0
994	2	3	13	2d 06:53:52.60000	0d 00:00:00.01000	0	0	0	2.5287	R	0	21/08/2020 23:09	40.0869		0	0	0	0	0	0	0	0	0	0	0	0	0	0
995	2	3	13	2d 06:53:54.60000	0d 00:00:02.01000	0	0	0	2.7729	R	1	21/08/2020 23:09	40.1026		0	0	0	0	0	0	0	0	0	0	0	0	0	0
996	2	3	13	2d 06:53:56.60000	0d 00:00:04.01000	0	0	0	2.9163	R	1	21/08/2020 23:09	40.1026		0	0	0	0	0	0	0	0	0	0	0	0	0	0
997	2	3	13	2d 06:53:58.60000	0d 00:00:06.01000	0	0	0	3.0274	R	1	21/08/2020 23:09	40.1026		0	0	0	0	0	0	0	0	0	0	0	0	0	0
998	2	3	13	2d 06:54:00.60000	0d 00:00:08.01000	0	0	0	3.1179	R	1	21/08/2020 23:09	40.1026		0	0	0	0	0	0	0	0	0	0	0	0	0	0
999	2	3	13	2d 06:54:02.59000	0d 00:00:10.00000	0	0	0	3.1922	R	129	21/08/2020 23:09	40.1026		0	0	0	0	0	0	0	0	0	0	0	0	0	0
1000	3	4	9	2d 06:54:02.63000	0d 00:00:00.04000	0.00000001	0.00000004	0.00120806	3.2461	C	0	21/08/2020 23:09	40.1026		0	0	0	0	0	0	0	0	0	0	0	0	0	0
1001	3	4	9	2d 06:54:02.79000	0d 00:00:00.20000	0.00000007	0.00000022	0.00120668	3.2732	C	5	21/08/2020 23:09	40.1026		0	0	0	0	0	0	0	0	0	0	0	0	0	0
1002	3	4	9	2d 06:54:02.94000	0d 00:00:00.35000	0.00000012	0.00000038	0.00120676	3.2935	C	5	21/08/2020 23:09	40.1026		0	0	0	0	0	0	0	0	0	0	0	0	0	0
1003	3	4	9	2d 06:54:03.11000	0d 00:00:00.52000	0.00000017	0.00000057	0.00120676	3.3132	C	5	21/08/2020 23:09	40.1026		0	0	0	0	0	0	0	0	0	0	0	0	0	0
1004	3	4	9	2d 06:54:03.29000	0d 00:00:00.70000	0.00000023	0.00000077	0.00120676	3.3315	C	5	21/08/2020 23:09	40.1026		0	0	0	0	0	0	0	0	0	0	0	0	0	0
1005	3	4	9	2d 06:54:03.48000	0d 00:00:00.89000	0.0000003	0.00000098	0.00120691	3.3494	C	5	21/08/2020 23:09	40.1026		0	0	0	0	0	0	0	0	0	0	0	0	0	0
1006	3	4	9	2d 06:54:03.68000	0d 00:00:01.09000	0.00000037	0.00000121	0.00120676	3.3668	C	5	21/08/2020 23:09	40.1026		0	0	0	0	0	0	0	0	0	0	0	0	0	0
1007	3	4	9	2d 06:54:03.89000	0d 00:00:01.30000	0.00000044	0.00000145	0.00120676	3.3838	C	5	21/08/2020 23:09	40.1026		0	0	0	0	0	0	0	0	0	0	0	0	0	0
1008	3	4	9	2d 06:54:04.10000	0d 00:00:01.51000	0.00000051	0.00000169	0.00120661	3.3999	C	5	21/08/2020 23:09	40.1026		0	0	0	0	0	0	0	0	0	0	0	0	0	0
1009	3	4	9	2d 06:54:04.32000	0d 00:00:01.73000	0.00000058	0.00000194	0.00120676	3.4156	C	5	21/08/2020 23:09	40.1026		0	0	0	0	0	0	0	0	0	0	0	0	0	0
1010	3	4	9	2d 06:54:04.55000	0d 00:00:01.96000	0.00000066	0.0000022	0.00120661	3.4313	C	5	21/08/2020 23:09	40.1026		0	0	0	0	0	0	0	0	0	0	0	0	0	0
1011	3	4	9	2d 06:54:04.80000	0d 00:00:02.21000	0.00000074	0.00000249	0.00120684	3.4472	C	5	21/08/2020 23:09	40.1026		0	0	0	0	0	0	0	0	0	0	0	0	0	0
1012	3	4	9	2d 06:54:05.05000	0d 00:00:02.46000	0.00000082	0.00000278	0.00120684	3.4618	C	5	21/08/2020 23:09	40.1026		0	0	0	0	0	0	0	0	0	0	0	0	0	0
1013	3	4	9	2d 06:54:05.31000	0d 00:00:02.72000	0.00000091	0.00000308	0.00120668	3.476	C	5	21/08/2020 23:09	40.1026		0	0	0	0	0	0	0	0	0	0	0	0	0	0
1014	3	4	9	2d 06:54:05.59000	0d 00:00:03.00000	0.00000101	0.00000341	0.00120668	3.4907	C	5	21/08/2020 23:09	40.1026		0	0	0	0	0	0	0	0	0	0	0	0	0	0
1015	3	4	9	2d 06:54:05.89000	0d 00:00:03.30000	0.00000111	0.00000376	0.00120691	3.5047	C	5	21/08/2020 23:09	40.1026		0	0	0	0	0	0	0	0	0	0	0	0	0	0
1016	3	4	9	2d 06:54:06.20000	0d 00:00:03.61000	0.00000121	0.00000413	0.00120684	3.5183	C	5	21/08/2020 23:09	40.1026		0	0	0	0	0	0	0	0	0	0	0	0	0	0
1017	3	4	9	2d 06:54:06.54000	0d 00:00:03.95000	0.00000132	0.00000453	0.00120661	3.5312	C	5	21/08/2020 23:09	40.1026		0	0	0	0	0	0	0	0	0	0	0	0	0	0
1018	3	4	9	2d 06:54:06.91000	0d 00:00:04.32000	0.00000145	0.00000497	0.00120661	3.5441	C	5	21/08/2020 23:09	40.1026		0	0	0	0	0	0	0	0	0	0	0	0	0	0
1019	3	4	9	2d 06:54:07.33000	0d 00:00:04.74000	0.00000159	0.00000547	0.00120668	3.5563	C	5	21/08/2020 23:09	40.1026		0	0	0	0	0	0	0	0	0	0	0	0	0	0
1020	3	4	9	2d 06:54:07.81000	0d 00:00:05.22000	0.00000175	0.00000604	0.00120684	3.5683	C	5	21/08/2020 23:09	40.1026		0	0	0	0	0	0	0	0	0	0	0	0	0	0
1021	3	4	9	2d 06:54:08.37000	0d 00:00:05.78000	0.00000194	0.00000671	0.00120684	3.5798	C	5	21/08/2020 23:09	40.1026		0	0	0	0	0	0	0	0	0	0	0	0	0	0
1022	3	4	9	2d 06:54:09.07000	0d 00:00:06.48000	0.00000217	0.00000755	0.00120684	3.5904	C	5	21/08/2020 23:09	40.1026		0	0	0	0	0	0	0	0	0	0	0	0	0	0
1023	3	4	9	2d 06:54:09.98000	0d 00:00:07.39000	0.00000248	0.00000865	0.00120676	3.6014	C	5	21/08/2020 23:09	40.1026		0	0	0	0	0	0	0	0	0	0	0	0	0	0
1024	3	4	9	2d 06:54:11.28000	0d 00:00:08.69000	0.00000291	0.00001022	0.00120653	3.612	C	5	21/08/2020 23:09	40.0869		0	0	0	0	0	0	0	0	0	0	0	0	0	0
1025	3	4	9	2d 06:54:13.23000	0d 00:00:10.64000	0.00000357	0.00001259	0.00120661	3.6225	C	5	21/08/2020 23:09	40.0869		0	0	0	0	0	0	0	0	0	0	0	0	0	0
1026	3	4	9	2d 06:54:16.43000	0d 00:00:13.84000	0.00000464	0.00001648	0.00120684	3.6329	C	5	21/08/2020 23:09	40.0869		0	0	0	0	0	0	0	0	0	0	0	0	0	0
1027	3	4	9	2d 06:54:21.80000	0d 00:00:19.21000	0.00000644	0.00002303	0.00120676	3.6431	C	5	21/08/2020 23:09	40.0869		0	0	0	0	0	0	0	0	0	0	0	0	0	0
1028	3	4	9	2d 06:54:32.01000	0d 00:00:29.42000	0.00000986	0.00003551	0.00120661	3.6532	C	5	21/08/2020 23:09	40.0084		0	0	0	0	0	0	0	0	0	0	0	0	0	0
1029	3	4	9	2d 06:54:54.56000	0d 00:00:51.97000	0.00001742	0.00006317	0.00120668	3.6632	C	5	21/08/2020 23:10	40.0398		0	0	0	0	0	0	0	0	0	0	0	0	0	0
1030	3	4	9	2d 06:55:57.39000	0d 00:01:54.80000	0.00003848	0.00014045	0.00120676	3.6733	C	5	21/08/2020 23:11	40.0869		0	0	0	0	0	0	0	0	0	0	0	0	0	0
1031	3	4	9	2d 06:58:46.16000	0d 00:04:43.57000	0.00009505	0.00034858	0.00120668	3.6834	C	5	21/08/2020 23:14	40.0712		0	0	0	0	0	0	0	0	0	0	0	0	0	0
1032	3	4	9	2d 07:03:46.16000	0d 00:09:43.57000	0.00019561	0.00071942	0.00120684	3.6916	C	1	21/08/2020 23:19	40.0712		0	0	0	0	0	0	0	0	0	0	0	0	0	0
1033	3	4	9	2d 07:08:46.16000	0d 00:14:43.57000	0.00029617	0.00109091	0.00120691	3.6967	C	1	21/08/2020 23:24	40.1183		0	0	0	0	0	0	0	0	0	0	0	0	0	0
1034	3	4	9	2d 07:13:46.16000	0d 00:19:43.57000	0.00039674	0.00146286	0.00120691	3.7006	C	1	21/08/2020 23:29	40.0398		0	0	0	0	0	0	0	0	0	0	0	0	0	0
1035	3	4	9	2d 07:18:46.16000	0d 00:24:43.57000	0.0004973	0.00183523	0.00120676	3.7049	C	1	21/08/2020 23:34	40.0555		0	0	0	0	0	0	0	0	0	0	0	0	0	0
1036	3	4	9	2d 07:23:46.16000	0d 00:29:43.57000	0.00059786	0.00220799	0.00120684	3.7087	C	1	21/08/2020 23:39	40.0555		0	0	0	0	0	0	0	0	0	0	0	0	0	0
1037	3	4	9	2d 07:28:46.16000	0d 00:34:43.57000	0.00069842	0.00258116	0.00120676	3.713	C	1	21/08/2020 23:44	40.0712		0	0	0	0	0	0	0	0	0	0	0	0	0	0
1038	3	4	9	2d 07:33:46.16000	0d 00:39:43.57000	0.00079898	0.00295477	0.00120684	3.7174	C	1	21/08/2020 23:49	40.1183		0	0	0	0	0	0	0	0	0	0	0	0	0	0
1039	3	4	9	2d 07:38:46.16000	0d 00:44:43.57000	0.00089954	0.00332883	0.00120684	3.722	C	1	21/08/2020 23:54	40.0555		0	0	0	0	0	0	0	0	0	0	0	0	0	0
1040	3	4	9	2d 07:43:46.16000	0d 00:49:43.57000	0.0010001	0.00370337	0.00120684	3.727	C	1	21/08/2020 23:59	40.0398		0	0	0	0	0	0	0	0	0	0	0	0	0	0
1041	3	4	9	2d 07:48:46.16000	0d 00:54:43.57000	0.00110066	0.00407842	0.00120668	3.7321	C	1	22/08/2020 00:04	39.9766		0	0	0	0	0	0	0	0	0	0	0	0	0	0
1042	3	4	9	2d 07:53:46.16000	0d 00:59:43.57000	0.00120122	0.00445397	0.00120668	3.7369	C	1	22/08/2020 00:09	40.1183		0	0	0	0	0	0	0	0	0	0	0	0	0	0
1043	3	4	9	2d 07:58:46.16000	0d 01:04:43.57000	0.00130178	0.00483004	0.00120676	3.7421	C	1	22/08/2020 00:14	40.0084		0	0	0	0	0	0	0	0	0	0	0	0	0	0
1044	3	4	9	2d 08:03:46.16000	0d 01:09:43.57000	0.00140234	0.00520662	0.00120691	3.7473	C	1	22/08/2020 00:19	40.0398		0	0	0	0	0	0	0	0	0	0	0	0	0	0
1045	3	4	9	2d 08:08:46.16000	0d 01:14:43.57000	0.0015029	0.00558372	0.00120653	3.7525	C	1	22/08/2020 00:24	40.0084		0	0	0	0	0	0	0	0	0	0	0	0	0	0
1046	3	4	9	2d 08:13:46.16000	0d 01:19:43.57000	0.00160347	0.00596133	0.00120684	3.7575	C	1	22/08/2020 00:29	40.0398		0	0	0	0	0	0	0	0	0	0	0	0	0	0
1047	3	4	9	2d 08:18:46.16000	0d 01:24:43.57000	0.00170403	0.00633944	0.00120661	3.7624	C	1	22/08/2020 00:34	40.1497		0	0	0	0	0	0	0	0	0	0	0	0	0	0
1048	3	4	9	2d 08:23:46.16000	0d 01:29:43.57000	0.00180459	0.00671807	0.00120676	3.7676	C	1	22/08/2020 00:39	40.0398		0	0	0	0	0	0	0	0	0	0	0	0	0	0
1049	3	4	9	2d 08:28:46.16000	0d 01:34:43.57000	0.00190515	0.00709719	0.00120676	3.7725	C	1	22/08/2020 00:44	40.0712		0	0	0	0	0	0	0	0	0	0	0	0	0	0
1050	3	4	9	2d 08:33:46.16000	0d 01:39:43.57000	0.00200571	0.00747684	0.00120668	3.7778	C	1	22/08/2020 00:49	40.0398		0	0	0	0	0	0	0	0	0	0	0	0	0	0
1051	3	4	9	2d 08:38:46.16000	0d 01:44:43.57000	0.00210627	0.00785702	0.00120668	3.7832	C	1	22/08/2020 00:54	40.0555		0	0	0	0	0	0	0	0	0	0	0	0	0	0
1052	3	4	9	2d 08:43:46.16000	0d 01:49:43.57000	0.00220683	0.00823775	0.00120676	3.789	C	1	22/08/2020 00:59	40.134		0	0	0	0	0	0	0	0	0	0	0	0	0	0
1053	3	4	9	2d 08:48:46.16000	0d 01:54:43.57000	0.00230739	0.00861908	0.00120638	3.7949	C	1	22/08/2020 01:04	40.1026		0	0	0	0	0	0	0	0	0	0	0	0	0	0
1054	3	4	9	2d 08:53:46.16000	0d 01:59:43.57000	0.00240795	0.00900103	0.00120645	3.8013	C	1	22/08/2020 01:09	40.1811		0	0	0	0	0	0	0	0	0	0	0	0	0	0
1055	3	4	9	2d 08:58:46.16000	0d 02:04:43.57000	0.00250851	0.00938365	0.00120668	3.8085	C	1	22/08/2020 01:14	40.1026		0	0	0	0	0	0	0	0	0	0	0	0	0	0
1056	3	4	9	2d 09:03:46.16000	0d 02:09:43.57000	0.00260907	0.00976702	0.00120684	3.816	C	1	22/08/2020 01:19	40.1497		0	0	0	0	0	0	0	0	0	0	0	0	0	0
1057	3	4	9	2d 09:08:46.16000	0d 02:14:43.57000	0.00270963	0.0101512	0.00120684	3.8245	C	1	22/08/2020 01:24	40.134		0	0	0	0	0	0	0	0	0	0	0	0	0	0
1058	3	4	9	2d 09:13:46.16000	0d 02:19:43.57000	0.00281019	0.0105363	0.00120676	3.8337	C	1	22/08/2020 01:29	40.1183		0	0	0	0	0	0	0	0	0	0	0	0	0	0
1059	3	4	9	2d 09:18:26.75000	0d 02:24:24.16000	0.00290425	0.0108973	0.00120661	3.8437	C	5	22/08/2020 01:33	40.1183		0	0	0	0	0	0	0	0	0	0	0	0	0	0
1060	3	4	9	2d 09:22:55.40000	0d 02:28:52.81000	0.0029943	0.0112439	0.00120691	3.8538	C	5	22/08/2020 01:38	39.9926		0	0	0	0	0	0	0	0	0	0	0	0	0	0
1061	3	4	9	2d 09:27:04.00000	0d 02:33:01.41000	0.00307763	0.0115655	0.00120661	3.8639	C	5	22/08/2020 01:42	40.1026		0	0	0	0	0	0	0	0	0	0	0	0	0	0
1062	3	4	9	2d 09:30:56.36000	0d 02:36:53.77000	0.00315552	0.0118668	0.00120676	3.874	C	5	22/08/2020 01:46	40.0555		0	0	0	0	0	0	0	0	0	0	0	0	0	0
1063	3	4	9	2d 09:34:31.82000	0d 02:40:29.23000	0.00322774	0.012147	0.00120668	3.884	C	5	22/08/2020 01:49	40.134		0	0	0	0	0	0	0	0	0	0	0	0	0	0
1064	3	4	9	2d 09:38:01.28000	0d 02:43:58.69000	0.00329795	0.01242	0.00120653	3.8943	C	5	22/08/2020 01:53	40.1183		0	0	0	0	0	0	0	0	0	0	0	0	0	0
1065	3	4	9	2d 09:41:23.23000	0d 02:47:20.64000	0.00336565	0.012684	0.00120661	3.9043	C	5	22/08/2020 01:56	40.0084		0	0	0	0	0	0	0	0	0	0	0	0	0	0
1066	3	4	9	2d 09:44:40.31000	0d 02:50:37.72000	0.00343171	0.0129422	0.00120676	3.9144	C	5	22/08/2020 02:00	40.0084		0	0	0	0	0	0	0	0	0	0	0	0	0	0
1067	3	4	9	2d 09:47:50.32000	0d 02:53:47.73000	0.0034954	0.0131918	0.00120691	3.9245	C	5	22/08/2020 02:03	40.0555		0	0	0	0	0	0	0	0	0	0	0	0	0	0
1068	3	4	9	2d 09:50:54.14000	0d 02:56:51.55000	0.00355702	0.013434	0.00120676	3.9345	C	5	22/08/2020 02:06	40.0869		0	0	0	0	0	0	0	0	0	0	0	0	0	0
1069	3	4	9	2d 09:53:55.63000	0d 02:59:53.04000	0.00361786	0.0136736	0.00120676	3.9446	C	5	22/08/2020 02:09	40.1026		0	0	0	0	0	0	0	0	0	0	0	0	0	0
1070	3	4	9	2d 09:56:52.09000	0d 03:02:49.50000	0.00367701	0.0139072	0.00120676	3.9547	C	5	22/08/2020 02:12	40.1026		0	0	0	0	0	0	0	0	0	0	0	0	0	0
1071	3	4	9	2d 09:59:50.96000	0d 03:05:48.37000	0.00373696	0.0141447	0.00120691	3.9648	C	5	22/08/2020 02:15	40.0241		0	0	0	0	0	0	0	0	0	0	0	0	0	0
1072	3	4	9	2d 10:02:45.90000	0d 03:08:43.31000	0.0037956	0.0143775	0.00120661	3.9748	C	5	22/08/2020 02:18	40.134		0	0	0	0	0	0	0	0	0	0	0	0	0	0
1073	3	4	9	2d 10:05:36.81000	0d 03:11:34.22000	0.00385289	0.0146055	0.00120676	3.9849	C	5	22/08/2020 02:20	40.1026		0	0	0	0	0	0	0	0	0	0	0	0	0	0
1074	3	4	9	2d 10:08:28.24000	0d 03:14:25.65000	0.00391036	0.0148347	0.00120661	3.995	C	5	22/08/2020 02:23	40.0398		0	0	0	0	0	0	0	0	0	0	0	0	0	0
1075	3	4	9	2d 10:11:17.80000	0d 03:17:15.21000	0.00396719	0.0150621	0.00120676	4.005	C	5	22/08/2020 02:26	40.1497		0	0	0	0	0	0	0	0	0	0	0	0	0	0
1076	3	4	9	2d 10:14:07.88000	0d 03:20:05.29000	0.0040242	0.0152907	0.00120691	4.0151	C	5	22/08/2020 02:29	40.1026		0	0	0	0	0	0	0	0	0	0	0	0	0	0
1077	3	4	9	2d 10:16:55.15000	0d 03:22:52.56000	0.00408027	0.0155161	0.00120684	4.0252	C	5	22/08/2020 02:32	40.0712		0	0	0	0	0	0	0	0	0	0	0	0	0	0
1078	3	4	9	2d 10:19:42.43000	0d 03:25:39.84000	0.00413635	0.0157421	0.00120668	4.0354	C	5	22/08/2020 02:35	40.1497		0	0	0	0	0	0	0	0	0	0	0	0	0	0
1079	3	4	9	2d 10:22:27.31000	0d 03:28:24.72000	0.00419162	0.0159654	0.00120699	4.0455	C	5	22/08/2020 02:37	40.1026		0	0	0	0	0	0	0	0	0	0	0	0	0	0
1080	3	4	9	2d 10:25:09.89000	0d 03:31:07.30000	0.00424611	0.0161861	0.00120668	4.0555	C	5	22/08/2020 02:40	40.0398		0	0	0	0	0	0	0	0	0	0	0	0	0	0
1081	3	4	9	2d 10:27:51.63000	0d 03:33:49.04000	0.00430033	0.0164063	0.00120684	4.0656	C	5	22/08/2020 02:43	40.1183		0	0	0	0	0	0	0	0	0	0	0	0	0	0
1082	3	4	9	2d 10:30:29.32000	0d 03:36:26.73000	0.00435319	0.0166214	0.00120668	4.0758	C	5	22/08/2020 02:45	40.1026		0	0	0	0	0	0	0	0	0	0	0	0	0	0
1083	3	4	9	2d 10:33:07.67000	0d 03:39:05.08000	0.00440627	0.016838	0.00120691	4.0859	C	5	22/08/2020 02:48	40.1026		0	0	0	0	0	0	0	0	0	0	0	0	0	0
1084	3	4	9	2d 10:35:41.91000	0d 03:41:39.32000	0.00445797	0.0170495	0.00120676	4.0961	C	5	22/08/2020 02:51	40.0869		0	0	0	0	0	0	0	0	0	0	0	0	0	0
1085	3	4	9	2d 10:38:15.52000	0d 03:44:12.93000	0.00450946	0.0172607	0.00120691	4.1062	C	5	22/08/2020 02:53	40.1026		0	0	0	0	0	0	0	0	0	0	0	0	0	0
1086	3	4	9	2d 10:40:44.02000	0d 03:46:41.43000	0.00455924	0.0174654	0.00120684	4.1163	C	5	22/08/2020 02:56	40.1026		0	0	0	0	0	0	0	0	0	0	0	0	0	0
1087	3	4	9	2d 10:43:15.07000	0d 03:49:12.48000	0.00460987	0.017674	0.00120661	4.1263	C	5	22/08/2020 02:58	40.0869		0	0	0	0	0	0	0	0	0	0	0	0	0	0
1088	3	4	9	2d 10:45:40.50000	0d 03:51:37.91000	0.00465862	0.0178754	0.00120691	4.1364	C	5	22/08/2020 03:01	40.1497		0	0	0	0	0	0	0	0	0	0	0	0	0	0
1089	3	4	9	2d 10:48:05.18000	0d 03:54:02.59000	0.00470711	0.0180763	0.00120691	4.1465	C	5	22/08/2020 03:03	40.1497		0	0	0	0	0	0	0	0	0	0	0	0	0	0
1090	3	4	9	2d 10:50:27.39000	0d 03:56:24.80000	0.00475478	0.0182742	0.00120684	4.1566	C	5	22/08/2020 03:05	40.0398		0	0	0	0	0	0	0	0	0	0	0	0	0	0
1091	3	4	9	2d 10:52:48.96000	0d 03:58:46.37000	0.00480224	0.0184717	0.00120653	4.1666	C	5	22/08/2020 03:08	40.1026		0	0	0	0	0	0	0	0	0	0	0	0	0	0
1092	3	4	9	2d 10:55:10.85000	0d 04:01:08.26000	0.0048498	0.0186701	0.00120676	4.1767	C	5	22/08/2020 03:10	40.0712		0	0	0	0	0	0	0	0	0	0	0	0	0	0
1093	3	4	9	2d 10:57:29.06000	0d 04:03:26.47000	0.00489613	0.0188638	0.00120684	4.1868	C	5	22/08/2020 03:12	40.1026		0	0	0	0	0	0	0	0	0	0	0	0	0	0
1094	3	4	9	2d 10:59:46.44000	0d 04:05:43.85000	0.00494218	0.0190568	0.00120684	4.1968	C	5	22/08/2020 03:15	40.1183		0	0	0	0	0	0	0	0	0	0	0	0	0	0
1095	3	4	9	2d 11:00:29.06000	0d 04:06:26.47000	0.00495646	0.0191168	0.00120668	4.2	C	133	22/08/2020 03:15	39.9926		0	0	0	0	0	0	0	0	0	0	0	0	0	0
1096	3	4	10	2d 11:00:29.07000	0d 00:00:00.01000	0.00495646	0.0191168	0.00122805	4.1996	C	0	22/08/2020 03:15	39.9926		0	0	0	0	0	0	0	0	0	0	0	0	0	0
1097	3	4	10	2d 11:00:47.56000	0d 00:00:18.50000	0.00496255	0.0191424	0.00112795	4.2004	C	4	22/08/2020 03:16	40.0555		0	0	0	0	0	0	0	0	0	0	0	0	0	0
1098	3	4	10	2d 11:01:05.57000	0d 00:00:36.51000	0.00496793	0.019165	0.00102792	4.2002	C	4	22/08/2020 03:16	40.0869		0	0	0	0	0	0	0	0	0	0	0	0	0	0
1099	3	4	10	2d 11:01:28.81000	0d 00:00:59.75000	0.00497423	0.0191914	0.0009279	4.2004	C	4	22/08/2020 03:16	40.1026		0	0	0	0	0	0	0	0	0	0	0	0	0	0
1100	3	4	10	2d 11:01:56.18000	0d 00:01:27.12000	0.0049809	0.0192195	0.00082788	4.2	C	4	22/08/2020 03:17	40.134		0	0	0	0	0	0	0	0	0	0	0	0	0	0
1101	3	4	10	2d 11:02:28.66000	0d 00:01:59.60000	0.00498791	0.0192489	0.00072778	4.2002	C	4	22/08/2020 03:17	40.1183		0	0	0	0	0	0	0	0	0	0	0	0	0	0
1102	3	4	10	2d 11:03:07.09000	0d 00:02:38.03000	0.00499513	0.0192792	0.00062776	4.2002	C	4	22/08/2020 03:18	40.1654		0	0	0	0	0	0	0	0	0	0	0	0	0	0
1103	3	4	10	2d 11:03:51.89000	0d 00:03:22.83000	0.00500229	0.0193093	0.00052773	4.2002	C	4	22/08/2020 03:19	40.0084		0	0	0	0	0	0	0	0	0	0	0	0	0	0
1104	3	4	10	2d 11:04:48.20000	0d 00:04:19.14000	0.00500975	0.0193406	0.00042763	4.2002	C	4	22/08/2020 03:20	40.1183		0	0	0	0	0	0	0	0	0	0	0	0	0	0
1105	3	4	10	2d 11:06:03.83000	0d 00:05:34.77000	0.00501763	0.0193737	0.00032761	4.2	C	4	22/08/2020 03:21	40.1183		0	0	0	0	0	0	0	0	0	0	0	0	0	0
1106	3	4	10	2d 11:07:54.36000	0d 00:07:25.30000	0.00502599	0.0194088	0.00022759	4.1999	C	4	22/08/2020 03:23	40.0712		0	0	0	0	0	0	0	0	0	0	0	0	0	0
1107	3	4	10	2d 11:11:06.63000	0d 00:10:37.57000	0.00503517	0.0194474	0.00012726	4.2002	C	4	22/08/2020 03:26	40.1183		0	0	0	0	0	0	0	0	0	0	0	0	0	0
1108	3	4	10	2d 11:11:31.53000	0d 00:11:02.47000	0.00503603	0.019451	0.0001207	4.2	C	132	22/08/2020 03:26	40.1026		0	0	0	0	0	0	0	0	0	0	0	0	0	0
1109	3	4	11	2d 11:11:31.54000	0d 00:00:00.01000	0	0	0	4.1988	R	0	22/08/2020 03:26	40.1026		0	0	0	0	0	0	0	0	0	0	0	0	0	0
1110	3	4	11	2d 11:11:33.54000	0d 00:00:02.01000	0	0	0	4.1985	R	1	22/08/2020 03:26	40.1026		0	0	0	0	0	0	0	0	0	0	0	0	0	0
1111	3	4	11	2d 11:11:35.54000	0d 00:00:04.01000	0	0	0	4.1987	R	1	22/08/2020 03:26	40.1183		0	0	0	0	0	0	0	0	0	0	0	0	0	0
1112	3	4	11	2d 11:11:37.54000	0d 00:00:06.01000	0	0	0	4.1984	R	1	22/08/2020 03:27	40.134		0	0	0	0	0	0	0	0	0	0	0	0	0	0
1113	3	4	11	2d 11:11:39.54000	0d 00:00:08.01000	0	0	0	4.1985	R	1	22/08/2020 03:27	40.134		0	0	0	0	0	0	0	0	0	0	0	0	0	0
1114	3	4	11	2d 11:11:41.53000	0d 00:00:10.00000	0	0	0	4.1984	R	129	22/08/2020 03:27	40.134		0	0	0	0	0	0	0	0	0	0	0	0	0	0
1115	3	4	12	2d 11:11:41.57000	0d 00:00:00.04000	0.00000001	0.00000005	0.00120729	4.1886	D	0	22/08/2020 03:27	40.134		0	0	0	0	0	0	0	0	0	0	0	0	0	0
1116	3	4	12	2d 11:12:19.84000	0d 00:00:38.31000	0.00001284	0.00005371	0.00120684	4.1785	D	5	22/08/2020 03:27	40.0241		0	0	0	0	0	0	0	0	0	0	0	0	0	0
1117	3	4	12	2d 11:14:01.07000	0d 00:02:19.54000	0.00004677	0.00019531	0.00120668	4.1685	D	5	22/08/2020 03:29	40.1183		0	0	0	0	0	0	0	0	0	0	0	0	0	0
1118	3	4	12	2d 11:16:03.57000	0d 00:04:22.04000	0.00008784	0.00036628	0.00120684	4.1584	D	5	22/08/2020 03:31	40.0398		0	0	0	0	0	0	0	0	0	0	0	0	0	0
1119	3	4	12	2d 11:18:09.46000	0d 00:06:27.93000	0.00013003	0.00054155	0.00120691	4.1483	D	5	22/08/2020 03:33	40.0869		0	0	0	0	0	0	0	0	0	0	0	0	0	0
1120	3	4	12	2d 11:20:19.00000	0d 00:08:37.47000	0.00017346	0.00072147	0.00120676	4.1382	D	5	22/08/2020 03:35	40.0241		0	0	0	0	0	0	0	0	0	0	0	0	0	0
1121	3	4	12	2d 11:22:33.07000	0d 00:10:51.54000	0.0002184	0.00090722	0.00120676	4.1282	D	5	22/08/2020 03:37	40.1026		0	0	0	0	0	0	0	0	0	0	0	0	0	0
1122	3	4	12	2d 11:24:45.82000	0d 00:13:04.29000	0.0002629	0.0010907	0.00120653	4.1181	D	5	22/08/2020 03:40	40.0712		0	0	0	0	0	0	0	0	0	0	0	0	0	0
1123	3	4	12	2d 11:27:01.20000	0d 00:15:19.67000	0.00030828	0.00127735	0.00120676	4.108	D	5	22/08/2020 03:42	40.0398		0	0	0	0	0	0	0	0	0	0	0	0	0	0
1124	3	4	12	2d 11:29:17.71000	0d 00:17:36.18000	0.00035403	0.00146511	0.00120661	4.098	D	5	22/08/2020 03:44	40.0555		0	0	0	0	0	0	0	0	0	0	0	0	0	0
1125	3	4	12	2d 11:31:38.73000	0d 00:19:57.20000	0.0004013	0.00165859	0.00120684	4.0879	D	5	22/08/2020 03:47	40.1183		0	0	0	0	0	0	0	0	0	0	0	0	0	0
1126	3	4	12	2d 11:34:00.70000	0d 00:22:19.17000	0.00044889	0.00185289	0.00120676	4.0778	D	5	22/08/2020 03:49	39.9926		0	0	0	0	0	0	0	0	0	0	0	0	0	0
1127	3	4	12	2d 11:36:25.67000	0d 00:24:44.14000	0.00049749	0.00205081	0.00120661	4.0677	D	5	22/08/2020 03:51	40.0869		0	0	0	0	0	0	0	0	0	0	0	0	0	0
1128	3	4	12	2d 11:38:50.99000	0d 00:27:09.46000	0.0005462	0.00224872	0.00120668	4.0577	D	5	22/08/2020 03:54	40.1183		0	0	0	0	0	0	0	0	0	0	0	0	0	0
1129	3	4	12	2d 11:41:20.26000	0d 00:29:38.73000	0.00059623	0.0024515	0.00120676	4.0476	D	5	22/08/2020 03:56	40.0869		0	0	0	0	0	0	0	0	0	0	0	0	0	0
1130	3	4	12	2d 11:43:49.14000	0d 00:32:07.61000	0.00064614	0.00265326	0.00120684	4.0375	D	5	22/08/2020 03:59	40.0869		0	0	0	0	0	0	0	0	0	0	0	0	0	0
1131	3	4	12	2d 11:46:23.24000	0d 00:34:41.71000	0.00069779	0.00286156	0.00120684	4.0275	D	5	22/08/2020 04:01	40.1026		0	0	0	0	0	0	0	0	0	0	0	0	0	0
1132	3	4	12	2d 11:48:59.28000	0d 00:37:17.75000	0.0007501	0.00307196	0.00120676	4.0174	D	5	22/08/2020 04:04	40.0712		0	0	0	0	0	0	0	0	0	0	0	0	0	0
1133	3	4	12	2d 11:51:35.18000	0d 00:39:53.65000	0.00080236	0.00328165	0.00120653	4.0073	D	5	22/08/2020 04:06	40.1183		0	0	0	0	0	0	0	0	0	0	0	0	0	0
1134	3	4	12	2d 11:54:14.09000	0d 00:42:32.56000	0.00085562	0.00349485	0.00120661	3.9973	D	5	22/08/2020 04:09	40.0398		0	0	0	0	0	0	0	0	0	0	0	0	0	0
1135	3	4	12	2d 11:56:54.75000	0d 00:45:13.22000	0.00090948	0.00370985	0.00120676	3.9872	D	5	22/08/2020 04:12	40.1183		0	0	0	0	0	0	0	0	0	0	0	0	0	0
1136	3	4	12	2d 11:59:36.32000	0d 00:47:54.79000	0.00096364	0.00392553	0.00120676	3.977	D	5	22/08/2020 04:14	40.0398		0	0	0	0	0	0	0	0	0	0	0	0	0	0
1137	3	4	12	2d 12:02:22.56000	0d 00:50:41.03000	0.00101936	0.00414688	0.00120691	3.9669	D	5	22/08/2020 04:17	40.0712		0	0	0	0	0	0	0	0	0	0	0	0	0	0
1138	3	4	12	2d 12:05:10.40000	0d 00:53:28.87000	0.00107562	0.00436979	0.00120676	3.9568	D	5	22/08/2020 04:20	40.1654		0	0	0	0	0	0	0	0	0	0	0	0	0	0
1139	3	4	12	2d 12:07:54.95000	0d 00:56:13.42000	0.00113078	0.00458777	0.00120684	3.9467	D	5	22/08/2020 04:23	40.0398		0	0	0	0	0	0	0	0	0	0	0	0	0	0
1140	3	4	12	2d 12:10:44.22000	0d 00:59:02.69000	0.00118752	0.00481143	0.00120661	3.9367	D	5	22/08/2020 04:26	40.1183		0	0	0	0	0	0	0	0	0	0	0	0	0	0
1141	3	4	12	2d 12:13:31.94000	0d 01:01:50.41000	0.00124374	0.00503248	0.00120661	3.9265	D	5	22/08/2020 04:28	40.1654		0	0	0	0	0	0	0	0	0	0	0	0	0	0
1142	3	4	12	2d 12:16:28.34000	0d 01:04:46.81000	0.00130287	0.00526437	0.00120676	3.9164	D	5	22/08/2020 04:31	40.0555		0	0	0	0	0	0	0	0	0	0	0	0	0	0
1143	3	4	12	2d 12:19:22.38000	0d 01:07:40.85000	0.00136121	0.00549256	0.00120684	3.9063	D	5	22/08/2020 04:34	40.0084		0	0	0	0	0	0	0	0	0	0	0	0	0	0
1144	3	4	12	2d 12:22:17.35000	0d 01:10:35.82000	0.00141986	0.00572137	0.00120653	3.8962	D	5	22/08/2020 04:37	40.1654		0	0	0	0	0	0	0	0	0	0	0	0	0	0
1145	3	4	12	2d 12:25:15.38000	0d 01:13:33.85000	0.00147953	0.00595359	0.00120653	3.8862	D	5	22/08/2020 04:40	40.0712		0	0	0	0	0	0	0	0	0	0	0	0	0	0
1146	3	4	12	2d 12:28:16.78000	0d 01:16:35.25000	0.00154034	0.00618959	0.00120676	3.8761	D	5	22/08/2020 04:43	40.0398		0	0	0	0	0	0	0	0	0	0	0	0	0	0
1147	3	4	12	2d 12:31:21.24000	0d 01:19:39.71000	0.00160217	0.00642895	0.00120668	3.866	D	5	22/08/2020 04:46	40.0084		0	0	0	0	0	0	0	0	0	0	0	0	0	0
1148	3	4	12	2d 12:34:36.00000	0d 01:22:54.47000	0.00166746	0.00668102	0.00120676	3.856	D	5	22/08/2020 04:49	40.0084		0	0	0	0	0	0	0	0	0	0	0	0	0	0
1149	3	4	12	2d 12:37:54.76000	0d 01:26:13.23000	0.00173408	0.00693759	0.00120676	3.8457	D	5	22/08/2020 04:53	40.0869		0	0	0	0	0	0	0	0	0	0	0	0	0	0
1150	3	4	12	2d 12:41:21.19000	0d 01:29:39.66000	0.00180328	0.00720336	0.00120668	3.8357	D	5	22/08/2020 04:56	40.1026		0	0	0	0	0	0	0	0	0	0	0	0	0	0
1151	3	4	12	2d 12:44:58.97000	0d 01:33:17.44000	0.00187628	0.00748301	0.00120676	3.8256	D	5	22/08/2020 05:00	39.9926		0	0	0	0	0	0	0	0	0	0	0	0	0	0
1152	3	4	12	2d 12:48:44.27000	0d 01:37:02.74000	0.0019518	0.00777155	0.00120699	3.8155	D	5	22/08/2020 05:04	40.0398		0	0	0	0	0	0	0	0	0	0	0	0	0	0
1153	3	4	12	2d 12:52:46.54000	0d 01:41:05.01000	0.00203301	0.00808101	0.00120676	3.8054	D	5	22/08/2020 05:08	40.0555		0	0	0	0	0	0	0	0	0	0	0	0	0	0
1154	3	4	12	2d 12:57:11.25000	0d 01:45:29.72000	0.00212174	0.00841823	0.00120676	3.7954	D	5	22/08/2020 05:12	40.0712		0	0	0	0	0	0	0	0	0	0	0	0	0	0
1155	3	4	12	2d 13:01:56.06000	0d 01:50:14.53000	0.00221721	0.00878009	0.00120653	3.7853	D	5	22/08/2020 05:17	40.0084		0	0	0	0	0	0	0	0	0	0	0	0	0	0
1156	3	4	12	2d 13:06:56.06000	0d 01:55:14.53000	0.00231777	0.00916026	0.00120668	3.7757	D	1	22/08/2020 05:22	40.1183		0	0	0	0	0	0	0	0	0	0	0	0	0	0
1157	3	4	12	2d 13:11:56.06000	0d 02:00:14.53000	0.00241833	0.00953949	0.00120661	3.767	D	1	22/08/2020 05:27	40.0398		0	0	0	0	0	0	0	0	0	0	0	0	0	0
1158	3	4	12	2d 13:16:56.06000	0d 02:05:14.53000	0.00251889	0.00991787	0.00120668	3.7584	D	1	22/08/2020 05:32	40.0555		0	0	0	0	0	0	0	0	0	0	0	0	0	0
1159	3	4	12	2d 13:21:56.06000	0d 02:10:14.53000	0.00261945	0.0102955	0.00120676	3.751	D	1	22/08/2020 05:37	40.0241		0	0	0	0	0	0	0	0	0	0	0	0	0	0
1160	3	4	12	2d 13:26:56.06000	0d 02:15:14.53000	0.00272001	0.0106723	0.00120684	3.7441	D	1	22/08/2020 05:42	39.9766		0	0	0	0	0	0	0	0	0	0	0	0	0	0
1161	3	4	12	2d 13:31:56.06000	0d 02:20:14.53000	0.00282057	0.0110485	0.00120668	3.7374	D	1	22/08/2020 05:47	40.1026		0	0	0	0	0	0	0	0	0	0	0	0	0	0
1162	3	4	12	2d 13:36:56.06000	0d 02:25:14.53000	0.00292113	0.011424	0.00120684	3.7308	D	1	22/08/2020 05:52	39.9926		0	0	0	0	0	0	0	0	0	0	0	0	0	0
1163	3	4	12	2d 13:41:56.06000	0d 02:30:14.53000	0.00302169	0.0117988	0.00120691	3.7246	D	1	22/08/2020 05:57	40.0241		0	0	0	0	0	0	0	0	0	0	0	0	0	0
1164	3	4	12	2d 13:46:56.06000	0d 02:35:14.53000	0.00312225	0.0121731	0.00120684	3.7182	D	1	22/08/2020 06:02	39.9766		0	0	0	0	0	0	0	0	0	0	0	0	0	0
1165	3	4	12	2d 13:51:56.06000	0d 02:40:14.53000	0.00322282	0.0125467	0.00120676	3.7122	D	1	22/08/2020 06:07	40.0241		0	0	0	0	0	0	0	0	0	0	0	0	0	0
1166	3	4	12	2d 13:56:56.06000	0d 02:45:14.53000	0.00332338	0.0129197	0.00120668	3.706	D	1	22/08/2020 06:12	40.1183		0	0	0	0	0	0	0	0	0	0	0	0	0	0
1167	3	4	12	2d 14:01:56.06000	0d 02:50:14.53000	0.00342394	0.013292	0.00120684	3.6995	D	1	22/08/2020 06:17	40.0084		0	0	0	0	0	0	0	0	0	0	0	0	0	0
1168	3	4	12	2d 14:06:56.06000	0d 02:55:14.53000	0.0035245	0.0136637	0.00120668	3.6931	D	1	22/08/2020 06:22	40.0712		0	0	0	0	0	0	0	0	0	0	0	0	0	0
1169	3	4	12	2d 14:11:56.06000	0d 03:00:14.53000	0.00362506	0.0140348	0.00120676	3.6863	D	1	22/08/2020 06:27	40.0869		0	0	0	0	0	0	0	0	0	0	0	0	0	0
1170	3	4	12	2d 14:16:56.06000	0d 03:05:14.53000	0.00372562	0.0144051	0.00120676	3.6791	D	1	22/08/2020 06:32	40.1026		0	0	0	0	0	0	0	0	0	0	0	0	0	0
1171	3	4	12	2d 14:21:56.06000	0d 03:10:14.53000	0.00382618	0.0147747	0.00120661	3.6715	D	1	22/08/2020 06:37	40.0869		0	0	0	0	0	0	0	0	0	0	0	0	0	0
1172	3	4	12	2d 14:26:56.06000	0d 03:15:14.53000	0.00392674	0.0151435	0.00120668	3.6635	D	1	22/08/2020 06:42	40.1183		0	0	0	0	0	0	0	0	0	0	0	0	0	0
1173	3	4	12	2d 14:31:56.06000	0d 03:20:14.53000	0.0040273	0.0155115	0.00120668	3.6545	D	1	22/08/2020 06:47	40.0712		0	0	0	0	0	0	0	0	0	0	0	0	0	0
1174	3	4	12	2d 14:36:56.06000	0d 03:25:14.53000	0.00412786	0.0158785	0.00120691	3.6452	D	1	22/08/2020 06:52	40.0555		0	0	0	0	0	0	0	0	0	0	0	0	0	0
1175	3	4	12	2d 14:41:43.35000	0d 03:30:01.82000	0.00422416	0.0162291	0.00120668	3.6352	D	5	22/08/2020 06:57	40.0241		0	0	0	0	0	0	0	0	0	0	0	0	0	0
1176	3	4	12	2d 14:46:09.52000	0d 03:34:27.99000	0.00431338	0.016553	0.00120668	3.6251	D	5	22/08/2020 07:01	39.9926		0	0	0	0	0	0	0	0	0	0	0	0	0	0
1177	3	4	12	2d 14:50:03.50000	0d 03:38:21.97000	0.00439182	0.016837	0.00120684	3.6149	D	5	22/08/2020 07:05	40.0869		0	0	0	0	0	0	0	0	0	0	0	0	0	0
1178	3	4	12	2d 14:53:34.93000	0d 03:41:53.40000	0.00446269	0.0170928	0.00120699	3.6048	D	5	22/08/2020 07:08	40.1026		0	0	0	0	0	0	0	0	0	0	0	0	0	0
1179	3	4	12	2d 14:56:36.01000	0d 03:44:54.48000	0.00452339	0.0173113	0.00120661	3.5947	D	5	22/08/2020 07:11	40.0712		0	0	0	0	0	0	0	0	0	0	0	0	0	0
1180	3	4	12	2d 14:59:08.62000	0d 03:47:27.09000	0.00457454	0.017495	0.00120668	3.5846	D	5	22/08/2020 07:14	40.1497		0	0	0	0	0	0	0	0	0	0	0	0	0	0
1181	3	4	12	2d 15:01:16.71000	0d 03:49:35.18000	0.00461748	0.0176487	0.00120668	3.5746	D	5	22/08/2020 07:16	40.0869		0	0	0	0	0	0	0	0	0	0	0	0	0	0
1182	3	4	12	2d 15:03:01.32000	0d 03:51:19.79000	0.00465254	0.0177739	0.00120668	3.5644	D	5	22/08/2020 07:18	40.0712		0	0	0	0	0	0	0	0	0	0	0	0	0	0
1183	3	4	12	2d 15:04:25.84000	0d 03:52:44.31000	0.00468087	0.0178747	0.00120691	3.5543	D	5	22/08/2020 07:19	40.0398		0	0	0	0	0	0	0	0	0	0	0	0	0	0
1184	3	4	12	2d 15:05:37.51000	0d 03:53:55.98000	0.0047049	0.01796	0.00120691	3.5442	D	5	22/08/2020 07:21	40.134		0	0	0	0	0	0	0	0	0	0	0	0	0	0
1185	3	4	12	2d 15:06:34.61000	0d 03:54:53.08000	0.00472404	0.0180277	0.00120676	3.5341	D	5	22/08/2020 07:21	40.0712		0	0	0	0	0	0	0	0	0	0	0	0	0	0
1186	3	4	12	2d 15:07:24.86000	0d 03:55:43.33000	0.00474088	0.0180872	0.00120676	3.5241	D	5	22/08/2020 07:22	40.1183		0	0	0	0	0	0	0	0	0	0	0	0	0	0
1187	3	4	12	2d 15:08:07.61000	0d 03:56:26.08000	0.00475521	0.0181376	0.00120676	3.5138	D	5	22/08/2020 07:23	40.134		0	0	0	0	0	0	0	0	0	0	0	0	0	0
1188	3	4	12	2d 15:08:44.47000	0d 03:57:02.94000	0.00476757	0.018181	0.00120676	3.5038	D	5	22/08/2020 07:24	40.1811		0	0	0	0	0	0	0	0	0	0	0	0	0	0
1189	3	4	12	2d 15:09:15.54000	0d 03:57:34.01000	0.00477798	0.0182174	0.00120668	3.4937	D	5	22/08/2020 07:24	40.0869		0	0	0	0	0	0	0	0	0	0	0	0	0	0
1190	3	4	12	2d 15:09:42.82000	0d 03:58:01.29000	0.00478713	0.0182493	0.00120668	3.4836	D	5	22/08/2020 07:25	40.0869		0	0	0	0	0	0	0	0	0	0	0	0	0	0
1191	3	4	12	2d 15:10:08.12000	0d 03:58:26.59000	0.00479561	0.0182788	0.00120668	3.4736	D	5	22/08/2020 07:25	40.1183		0	0	0	0	0	0	0	0	0	0	0	0	0	0
1192	3	4	12	2d 15:10:29.66000	0d 03:58:48.13000	0.00480283	0.0183039	0.00120661	3.4633	D	5	22/08/2020 07:25	40.134		0	0	0	0	0	0	0	0	0	0	0	0	0	0
1193	3	4	12	2d 15:10:48.84000	0d 03:59:07.31000	0.00480926	0.0183261	0.00120684	3.4533	D	5	22/08/2020 07:26	40.134		0	0	0	0	0	0	0	0	0	0	0	0	0	0
1194	3	4	12	2d 15:11:06.73000	0d 03:59:25.20000	0.00481525	0.0183468	0.00120661	3.4432	D	5	22/08/2020 07:26	40.0241		0	0	0	0	0	0	0	0	0	0	0	0	0	0
1195	3	4	12	2d 15:11:23.58000	0d 03:59:42.05000	0.0048209	0.0183662	0.00120676	3.433	D	5	22/08/2020 07:26	40.0712		0	0	0	0	0	0	0	0	0	0	0	0	0	0
1196	3	4	12	2d 15:11:38.94000	0d 03:59:57.41000	0.00482605	0.0183838	0.00120645	3.4228	D	5	22/08/2020 07:27	40.1026		0	0	0	0	0	0	0	0	0	0	0	0	0	0
1197	3	4	12	2d 15:11:53.36000	0d 04:00:11.83000	0.00483088	0.0184004	0.00120645	3.4125	D	5	22/08/2020 07:27	40.1026		0	0	0	0	0	0	0	0	0	0	0	0	0	0
1198	3	4	12	2d 15:12:06.18000	0d 04:00:24.65000	0.00483518	0.018415	0.00120684	3.4025	D	5	22/08/2020 07:27	40.134		0	0	0	0	0	0	0	0	0	0	0	0	0	0
1199	3	4	12	2d 15:12:18.43000	0d 04:00:36.90000	0.00483929	0.018429	0.00120668	3.3922	D	5	22/08/2020 07:27	40.1026		0	0	0	0	0	0	0	0	0	0	0	0	0	0
1200	3	4	12	2d 15:12:30.07000	0d 04:00:48.54000	0.00484319	0.0184422	0.00120676	3.3822	D	5	22/08/2020 07:27	40.1183		0	0	0	0	0	0	0	0	0	0	0	0	0	0
1201	3	4	12	2d 15:12:40.68000	0d 04:00:59.15000	0.00484675	0.0184542	0.00120691	3.3721	D	5	22/08/2020 07:28	40.0241		0	0	0	0	0	0	0	0	0	0	0	0	0	0
1202	3	4	12	2d 15:12:51.83000	0d 04:01:10.30000	0.00485048	0.0184668	0.00120676	3.3617	D	5	22/08/2020 07:28	40.0398		0	0	0	0	0	0	0	0	0	0	0	0	0	0
1203	3	4	12	2d 15:13:03.24000	0d 04:01:21.71000	0.00485431	0.0184796	0.00120668	3.3516	D	5	22/08/2020 07:28	40.0398		0	0	0	0	0	0	0	0	0	0	0	0	0	0
1204	3	4	12	2d 15:13:13.50000	0d 04:01:31.97000	0.00485775	0.0184911	0.00120676	3.3414	D	5	22/08/2020 07:28	40.0869		0	0	0	0	0	0	0	0	0	0	0	0	0	0
1205	3	4	12	2d 15:13:23.60000	0d 04:01:42.07000	0.00486113	0.0185024	0.00120653	3.3313	D	5	22/08/2020 07:28	40.0869		0	0	0	0	0	0	0	0	0	0	0	0	0	0
1206	3	4	12	2d 15:13:33.66000	0d 04:01:52.13000	0.0048645	0.0185136	0.00120676	3.3211	D	5	22/08/2020 07:28	40.1026		0	0	0	0	0	0	0	0	0	0	0	0	0	0
1207	3	4	12	2d 15:13:44.22000	0d 04:02:02.69000	0.00486804	0.0185254	0.00120676	3.3111	D	5	22/08/2020 07:29	40.1183		0	0	0	0	0	0	0	0	0	0	0	0	0	0
1208	3	4	12	2d 15:13:55.48000	0d 04:02:13.95000	0.00487182	0.0185378	0.00120684	3.301	D	5	22/08/2020 07:29	40.1183		0	0	0	0	0	0	0	0	0	0	0	0	0	0
1209	3	4	12	2d 15:14:08.09000	0d 04:02:26.56000	0.00487605	0.0185518	0.00120676	3.2909	D	5	22/08/2020 07:29	40.134		0	0	0	0	0	0	0	0	0	0	0	0	0	0
1210	3	4	12	2d 15:14:21.78000	0d 04:02:40.25000	0.00488063	0.0185669	0.00120661	3.2805	D	5	22/08/2020 07:29	40.0398		0	0	0	0	0	0	0	0	0	0	0	0	0	0
1211	3	4	12	2d 15:14:38.33000	0d 04:02:56.80000	0.00488618	0.018585	0.00120676	3.2705	D	5	22/08/2020 07:30	40.0398		0	0	0	0	0	0	0	0	0	0	0	0	0	0
1212	3	4	12	2d 15:14:58.60000	0d 04:03:17.07000	0.00489298	0.0186072	0.00120676	3.2604	D	5	22/08/2020 07:30	40.0869		0	0	0	0	0	0	0	0	0	0	0	0	0	0
1213	3	4	12	2d 15:15:21.24000	0d 04:03:39.71000	0.00490057	0.0186319	0.00120691	3.2503	D	5	22/08/2020 07:30	40.1183		0	0	0	0	0	0	0	0	0	0	0	0	0	0
1214	3	4	12	2d 15:15:47.16000	0d 04:04:05.63000	0.00490925	0.0186601	0.00120684	3.2401	D	5	22/08/2020 07:31	40.134		0	0	0	0	0	0	0	0	0	0	0	0	0	0
1215	3	4	12	2d 15:16:11.91000	0d 04:04:30.38000	0.00491755	0.0186869	0.00120684	3.23	D	5	22/08/2020 07:31	40.1497		0	0	0	0	0	0	0	0	0	0	0	0	0	0
1216	3	4	12	2d 15:16:30.64000	0d 04:04:49.11000	0.00492383	0.0187072	0.00120676	3.22	D	5	22/08/2020 07:31	40.1654		0	0	0	0	0	0	0	0	0	0	0	0	0	0
1217	3	4	12	2d 15:16:50.03000	0d 04:05:08.50000	0.00493033	0.0187281	0.00120676	3.2097	D	5	22/08/2020 07:32	40.1811		0	0	0	0	0	0	0	0	0	0	0	0	0	0
1218	3	4	12	2d 15:17:07.22000	0d 04:05:25.69000	0.00493609	0.0187466	0.00120684	3.1997	D	5	22/08/2020 07:32	40.1654		0	0	0	0	0	0	0	0	0	0	0	0	0	0
1219	3	4	12	2d 15:17:22.36000	0d 04:05:40.83000	0.00494117	0.0187628	0.00120706	3.1894	D	5	22/08/2020 07:32	40.1811		0	0	0	0	0	0	0	0	0	0	0	0	0	0
1220	3	4	12	2d 15:17:36.89000	0d 04:05:55.36000	0.00494604	0.0187783	0.00120676	3.1794	D	5	22/08/2020 07:33	40.134		0	0	0	0	0	0	0	0	0	0	0	0	0	0
1221	3	4	12	2d 15:17:48.76000	0d 04:06:07.23000	0.00495001	0.0187909	0.00120668	3.169	D	5	22/08/2020 07:33	40.0555		0	0	0	0	0	0	0	0	0	0	0	0	0	0
1222	3	4	12	2d 15:18:00.86000	0d 04:06:19.33000	0.00495407	0.0188037	0.00120668	3.1589	D	5	22/08/2020 07:33	40.0869		0	0	0	0	0	0	0	0	0	0	0	0	0	0
1223	3	4	12	2d 15:18:10.95000	0d 04:06:29.42000	0.00495745	0.0188144	0.00120661	3.1487	D	5	22/08/2020 07:33	40.1026		0	0	0	0	0	0	0	0	0	0	0	0	0	0
1224	3	4	12	2d 15:18:21.40000	0d 04:06:39.87000	0.00496096	0.0188254	0.00120676	3.1385	D	5	22/08/2020 07:33	40.1026		0	0	0	0	0	0	0	0	0	0	0	0	0	0
1225	3	4	12	2d 15:18:30.80000	0d 04:06:49.27000	0.00496411	0.0188353	0.00120668	3.1284	D	5	22/08/2020 07:33	40.134		0	0	0	0	0	0	0	0	0	0	0	0	0	0
1226	3	4	12	2d 15:18:39.58000	0d 04:06:58.05000	0.00496705	0.0188445	0.00120676	3.1183	D	5	22/08/2020 07:34	40.134		0	0	0	0	0	0	0	0	0	0	0	0	0	0
1227	3	4	12	2d 15:18:48.33000	0d 04:07:06.80000	0.00496998	0.0188536	0.00120668	3.1083	D	5	22/08/2020 07:34	40.134		0	0	0	0	0	0	0	0	0	0	0	0	0	0
1228	3	4	12	2d 15:18:56.13000	0d 04:07:14.60000	0.0049726	0.0188617	0.00120691	3.0977	D	5	22/08/2020 07:34	40.1654		0	0	0	0	0	0	0	0	0	0	0	0	0	0
1229	3	4	12	2d 15:19:03.67000	0d 04:07:22.14000	0.00497512	0.0188696	0.00120668	3.0875	D	5	22/08/2020 07:34	40.1497		0	0	0	0	0	0	0	0	0	0	0	0	0	0
1230	3	4	12	2d 15:19:10.96000	0d 04:07:29.43000	0.00497757	0.0188771	0.00120668	3.0773	D	5	22/08/2020 07:34	40.134		0	0	0	0	0	0	0	0	0	0	0	0	0	0
1231	3	4	12	2d 15:19:17.87000	0d 04:07:36.34000	0.00497988	0.0188842	0.00120691	3.0671	D	5	22/08/2020 07:34	40.1026		0	0	0	0	0	0	0	0	0	0	0	0	0	0
1232	3	4	12	2d 15:19:24.60000	0d 04:07:43.07000	0.00498214	0.0188911	0.00120691	3.0568	D	5	22/08/2020 07:34	40.0555		0	0	0	0	0	0	0	0	0	0	0	0	0	0
1233	3	4	12	2d 15:19:30.94000	0d 04:07:49.41000	0.00498427	0.0188976	0.00120661	3.0468	D	5	22/08/2020 07:34	40.0241		0	0	0	0	0	0	0	0	0	0	0	0	0	0
1234	3	4	12	2d 15:19:37.09000	0d 04:07:55.56000	0.00498633	0.0189039	0.00120661	3.0365	D	5	22/08/2020 07:35	40.0241		0	0	0	0	0	0	0	0	0	0	0	0	0	0
1235	3	4	12	2d 15:19:42.95000	0d 04:08:01.42000	0.00498829	0.0189098	0.00120676	3.0263	D	5	22/08/2020 07:35	40.0555		0	0	0	0	0	0	0	0	0	0	0	0	0	0
1236	3	4	12	2d 15:19:48.53000	0d 04:08:07.00000	0.00499016	0.0189155	0.00120668	3.0161	D	5	22/08/2020 07:35	40.0712		0	0	0	0	0	0	0	0	0	0	0	0	0	0
1237	3	4	12	2d 15:19:53.88000	0d 04:08:12.35000	0.00499196	0.0189209	0.00120684	3.006	D	5	22/08/2020 07:35	40.0712		0	0	0	0	0	0	0	0	0	0	0	0	0	0
1238	3	4	12	2d 15:19:59.01000	0d 04:08:17.48000	0.00499367	0.018926	0.00120668	2.996	D	5	22/08/2020 07:35	40.0712		0	0	0	0	0	0	0	0	0	0	0	0	0	0
1239	3	4	12	2d 15:20:03.96000	0d 04:08:22.43000	0.00499533	0.018931	0.00120684	2.9857	D	5	22/08/2020 07:35	40.0869		0	0	0	0	0	0	0	0	0	0	0	0	0	0
1240	3	4	12	2d 15:20:08.84000	0d 04:08:27.31000	0.00499697	0.0189359	0.00120684	2.9755	D	5	22/08/2020 07:35	40.134		0	0	0	0	0	0	0	0	0	0	0	0	0	0
1241	3	4	12	2d 15:20:13.61000	0d 04:08:32.08000	0.00499857	0.0189406	0.00120661	2.9653	D	5	22/08/2020 07:35	40.134		0	0	0	0	0	0	0	0	0	0	0	0	0	0
1242	3	4	12	2d 15:20:18.08000	0d 04:08:36.55000	0.00500007	0.0189451	0.00120668	2.9552	D	5	22/08/2020 07:35	40.1183		0	0	0	0	0	0	0	0	0	0	0	0	0	0
1243	3	4	12	2d 15:20:22.31000	0d 04:08:40.78000	0.00500148	0.0189492	0.00120661	2.945	D	5	22/08/2020 07:35	40.1183		0	0	0	0	0	0	0	0	0	0	0	0	0	0
1244	3	4	12	2d 15:20:26.69000	0d 04:08:45.16000	0.00500295	0.0189536	0.00120684	2.9348	D	5	22/08/2020 07:35	40.1026		0	0	0	0	0	0	0	0	0	0	0	0	0	0
1245	3	4	12	2d 15:20:30.93000	0d 04:08:49.40000	0.00500437	0.0189577	0.00120661	2.9242	D	5	22/08/2020 07:35	40.134		0	0	0	0	0	0	0	0	0	0	0	0	0	0
1246	3	4	12	2d 15:20:35.08000	0d 04:08:53.55000	0.00500577	0.0189618	0.00120684	2.9139	D	5	22/08/2020 07:35	40.134		0	0	0	0	0	0	0	0	0	0	0	0	0	0
1247	3	4	12	2d 15:20:39.17000	0d 04:08:57.64000	0.00500714	0.0189658	0.00120691	2.9036	D	5	22/08/2020 07:36	40.134		0	0	0	0	0	0	0	0	0	0	0	0	0	0
1248	3	4	12	2d 15:20:43.04000	0d 04:09:01.51000	0.00500843	0.0189695	0.00120684	2.8934	D	5	22/08/2020 07:36	40.1183		0	0	0	0	0	0	0	0	0	0	0	0	0	0
1249	3	4	12	2d 15:20:46.88000	0d 04:09:05.35000	0.00500972	0.0189732	0.00120676	2.883	D	5	22/08/2020 07:36	40.1183		0	0	0	0	0	0	0	0	0	0	0	0	0	0
1250	3	4	12	2d 15:20:50.55000	0d 04:09:09.02000	0.00501095	0.0189768	0.00120668	2.873	D	5	22/08/2020 07:36	40.1183		0	0	0	0	0	0	0	0	0	0	0	0	0	0
1251	3	4	12	2d 15:20:54.06000	0d 04:09:12.53000	0.00501213	0.0189802	0.00120691	2.8627	D	5	22/08/2020 07:36	40.1183		0	0	0	0	0	0	0	0	0	0	0	0	0	0
1252	3	4	12	2d 15:20:57.59000	0d 04:09:16.06000	0.00501331	0.0189835	0.00120661	2.8522	D	5	22/08/2020 07:36	40.1026		0	0	0	0	0	0	0	0	0	0	0	0	0	0
1253	3	4	12	2d 15:21:01.11000	0d 04:09:19.58000	0.00501449	0.0189869	0.00120691	2.8417	D	5	22/08/2020 07:36	40.0712		0	0	0	0	0	0	0	0	0	0	0	0	0	0
1254	3	4	12	2d 15:21:04.46000	0d 04:09:22.93000	0.00501561	0.0189901	0.00120668	2.8313	D	5	22/08/2020 07:36	40.0398		0	0	0	0	0	0	0	0	0	0	0	0	0	0
1255	3	4	12	2d 15:21:07.71000	0d 04:09:26.18000	0.0050167	0.0189932	0.00120668	2.8212	D	5	22/08/2020 07:36	40.0398		0	0	0	0	0	0	0	0	0	0	0	0	0	0
1256	3	4	12	2d 15:21:10.79000	0d 04:09:29.26000	0.00501774	0.0189961	0.00120676	2.811	D	5	22/08/2020 07:36	40.0241		0	0	0	0	0	0	0	0	0	0	0	0	0	0
1257	3	4	12	2d 15:21:13.85000	0d 04:09:32.32000	0.00501876	0.0189989	0.00120668	2.8009	D	5	22/08/2020 07:36	40.0084		0	0	0	0	0	0	0	0	0	0	0	0	0	0
1258	3	4	12	2d 15:21:16.77000	0d 04:09:35.24000	0.00501974	0.0190017	0.00120676	2.7907	D	5	22/08/2020 07:36	40.0084		0	0	0	0	0	0	0	0	0	0	0	0	0	0
1259	3	4	12	2d 15:21:19.63000	0d 04:09:38.10000	0.0050207	0.0190044	0.00120653	2.7803	D	5	22/08/2020 07:36	40.0398		0	0	0	0	0	0	0	0	0	0	0	0	0	0
1260	3	4	12	2d 15:21:22.54000	0d 04:09:41.01000	0.00502167	0.0190071	0.00120661	2.7703	D	5	22/08/2020 07:36	40.0555		0	0	0	0	0	0	0	0	0	0	0	0	0	0
1261	3	4	12	2d 15:21:25.32000	0d 04:09:43.79000	0.00502261	0.0190096	0.00120691	2.7599	D	5	22/08/2020 07:36	40.0712		0	0	0	0	0	0	0	0	0	0	0	0	0	0
1262	3	4	12	2d 15:21:28.01000	0d 04:09:46.48000	0.00502351	0.0190121	0.00120668	2.7497	D	5	22/08/2020 07:36	40.0712		0	0	0	0	0	0	0	0	0	0	0	0	0	0
1263	3	4	12	2d 15:21:30.68000	0d 04:09:49.15000	0.0050244	0.0190146	0.00120684	2.7395	D	5	22/08/2020 07:36	40.0555		0	0	0	0	0	0	0	0	0	0	0	0	0	0
1264	3	4	12	2d 15:21:33.14000	0d 04:09:51.61000	0.00502523	0.0190168	0.00120699	2.7292	D	5	22/08/2020 07:36	40.0555		0	0	0	0	0	0	0	0	0	0	0	0	0	0
1265	3	4	12	2d 15:21:35.87000	0d 04:09:54.34000	0.00502614	0.0190193	0.00120676	2.719	D	5	22/08/2020 07:36	40.0555		0	0	0	0	0	0	0	0	0	0	0	0	0	0
1266	3	4	12	2d 15:21:38.35000	0d 04:09:56.82000	0.00502697	0.0190216	0.00120668	2.7086	D	5	22/08/2020 07:37	40.0555		0	0	0	0	0	0	0	0	0	0	0	0	0	0
1267	3	4	12	2d 15:21:40.83000	0d 04:09:59.30000	0.0050278	0.0190238	0.00120691	2.6983	D	5	22/08/2020 07:37	40.0555		0	0	0	0	0	0	0	0	0	0	0	0	0	0
1268	3	4	12	2d 15:21:43.27000	0d 04:10:01.74000	0.00502862	0.019026	0.00120645	2.6877	D	5	22/08/2020 07:37	40.0712		0	0	0	0	0	0	0	0	0	0	0	0	0	0
1269	3	4	12	2d 15:21:45.66000	0d 04:10:04.13000	0.00502942	0.0190282	0.00120676	2.6777	D	5	22/08/2020 07:37	40.0869		0	0	0	0	0	0	0	0	0	0	0	0	0	0
1270	3	4	12	2d 15:21:47.97000	0d 04:10:06.44000	0.0050302	0.0190303	0.00120684	2.667	D	5	22/08/2020 07:37	40.1026		0	0	0	0	0	0	0	0	0	0	0	0	0	0
1271	3	4	12	2d 15:21:50.36000	0d 04:10:08.83000	0.005031	0.0190324	0.00120668	2.6564	D	5	22/08/2020 07:37	40.1026		0	0	0	0	0	0	0	0	0	0	0	0	0	0
1272	3	4	12	2d 15:21:52.72000	0d 04:10:11.19000	0.00503179	0.0190345	0.00120676	2.6459	D	5	22/08/2020 07:37	40.1026		0	0	0	0	0	0	0	0	0	0	0	0	0	0
1273	3	4	12	2d 15:21:54.99000	0d 04:10:13.46000	0.00503255	0.0190365	0.00120668	2.6355	D	5	22/08/2020 07:37	40.1026		0	0	0	0	0	0	0	0	0	0	0	0	0	0
1274	3	4	12	2d 15:21:57.16000	0d 04:10:15.63000	0.00503328	0.0190384	0.00120676	2.6252	D	5	22/08/2020 07:37	40.1026		0	0	0	0	0	0	0	0	0	0	0	0	0	0
1275	3	4	12	2d 15:21:59.27000	0d 04:10:17.74000	0.00503399	0.0190403	0.00120653	2.6146	D	5	22/08/2020 07:37	40.0869		0	0	0	0	0	0	0	0	0	0	0	0	0	0
1276	3	4	12	2d 15:22:01.46000	0d 04:10:19.93000	0.00503472	0.0190422	0.00120691	2.6043	D	5	22/08/2020 07:37	40.0869		0	0	0	0	0	0	0	0	0	0	0	0	0	0
1277	3	4	12	2d 15:22:03.57000	0d 04:10:22.04000	0.00503543	0.019044	0.00120661	2.5937	D	5	22/08/2020 07:37	40.0869		0	0	0	0	0	0	0	0	0	0	0	0	0	0
1278	3	4	12	2d 15:22:05.62000	0d 04:10:24.09000	0.00503611	0.0190458	0.00120684	2.5834	D	5	22/08/2020 07:37	40.1026		0	0	0	0	0	0	0	0	0	0	0	0	0	0
1279	3	4	12	2d 15:22:07.63000	0d 04:10:26.10000	0.00503679	0.0190475	0.00120676	2.5728	D	5	22/08/2020 07:37	40.1183		0	0	0	0	0	0	0	0	0	0	0	0	0	0
1280	3	4	12	2d 15:22:09.67000	0d 04:10:28.14000	0.00503747	0.0190493	0.00120676	2.5624	D	5	22/08/2020 07:37	40.134		0	0	0	0	0	0	0	0	0	0	0	0	0	0
1281	3	4	12	2d 15:22:11.64000	0d 04:10:30.11000	0.00503813	0.019051	0.00120684	2.5521	D	5	22/08/2020 07:37	40.134		0	0	0	0	0	0	0	0	0	0	0	0	0	0
1282	3	4	12	2d 15:22:13.57000	0d 04:10:32.04000	0.00503878	0.0190526	0.00120661	2.5417	D	5	22/08/2020 07:37	40.1183		0	0	0	0	0	0	0	0	0	0	0	0	0	0
1283	3	4	12	2d 15:22:15.53000	0d 04:10:34.00000	0.00503944	0.0190543	0.00120668	2.5312	D	5	22/08/2020 07:37	40.1183		0	0	0	0	0	0	0	0	0	0	0	0	0	0
1284	3	4	12	2d 15:22:17.48000	0d 04:10:35.95000	0.00504009	0.0190559	0.00120676	2.5205	D	5	22/08/2020 07:37	40.1183		0	0	0	0	0	0	0	0	0	0	0	0	0	0
1285	3	4	12	2d 15:22:19.42000	0d 04:10:37.89000	0.00504074	0.0190576	0.00120661	2.5098	D	5	22/08/2020 07:37	40.1026		0	0	0	0	0	0	0	0	0	0	0	0	0	0
1286	3	4	12	2d 15:22:21.17000	0d 04:10:39.64000	0.00504133	0.019059	0.00120676	2.5	D	133	22/08/2020 07:37	40.1026		0	0	0	0	0	0	0	0	0	0	0	0	0	0
1287	3	4	13	2d 15:22:21.18000	0d 00:00:00.01000	0	0	0	2.6671	R	0	22/08/2020 07:37	40.1026		0	0	0	0	0	0	0	0	0	0	0	0	0	0
1288	3	4	13	2d 15:22:23.18000	0d 00:00:02.01000	0	0	0	2.9232	R	1	22/08/2020 07:37	40.1026		0	0	0	0	0	0	0	0	0	0	0	0	0	0
1289	3	4	13	2d 15:22:25.18000	0d 00:00:04.01000	0	0	0	3.0533	R	1	22/08/2020 07:37	40.1026		0	0	0	0	0	0	0	0	0	0	0	0	0	0
1290	3	4	13	2d 15:22:27.18000	0d 00:00:06.01000	0	0	0	3.1499	R	1	22/08/2020 07:37	40.1026		0	0	0	0	0	0	0	0	0	0	0	0	0	0
1291	3	4	13	2d 15:22:29.18000	0d 00:00:08.01000	0	0	0	3.2255	R	1	22/08/2020 07:37	40.1026		0	0	0	0	0	0	0	0	0	0	0	0	0	0
1292	3	4	13	2d 15:22:31.17000	0d 00:00:10.00000	0	0	0	3.2865	R	129	22/08/2020 07:37	40.134		0	0	0	0	0	0	0	0	0	0	0	0	0	0
1293	4	5	9	2d 15:22:31.21000	0d 00:00:00.04000	0.00000001	0.00000005	0.00120844	3.5032	C	0	22/08/2020 07:37	40.134		0	0	0	0	0	0	0	0	0	0	0	0	0	0
1294	4	5	9	2d 15:22:31.37000	0d 00:00:00.20000	0.00000007	0.00000023	0.00120691	3.5337	C	5	22/08/2020 07:37	40.134		0	0	0	0	0	0	0	0	0	0	0	0	0	0
1295	4	5	9	2d 15:22:31.53000	0d 00:00:00.36000	0.00000012	0.00000043	0.00120684	3.5549	C	5	22/08/2020 07:37	40.134		0	0	0	0	0	0	0	0	0	0	0	0	0	0
1296	4	5	9	2d 15:22:31.71000	0d 00:00:00.54000	0.00000018	0.00000064	0.00120684	3.5737	C	5	22/08/2020 07:37	40.134		0	0	0	0	0	0	0	0	0	0	0	0	0	0
1297	4	5	9	2d 15:22:31.90000	0d 00:00:00.73000	0.00000024	0.00000087	0.00120684	3.5909	C	5	22/08/2020 07:37	40.134		0	0	0	0	0	0	0	0	0	0	0	0	0	0
1298	4	5	9	2d 15:22:32.11000	0d 00:00:00.94000	0.00000031	0.00000112	0.00120676	3.6072	C	5	22/08/2020 07:37	40.134		0	0	0	0	0	0	0	0	0	0	0	0	0	0
1299	4	5	9	2d 15:22:32.33000	0d 00:00:01.16000	0.00000039	0.00000139	0.00120684	3.6229	C	5	22/08/2020 07:37	40.134		0	0	0	0	0	0	0	0	0	0	0	0	0	0
1300	4	5	9	2d 15:22:32.57000	0d 00:00:01.40000	0.00000047	0.00000168	0.00120676	3.6382	C	5	22/08/2020 07:37	40.134		0	0	0	0	0	0	0	0	0	0	0	0	0	0
1301	4	5	9	2d 15:22:32.82000	0d 00:00:01.65000	0.00000055	0.00000199	0.00120668	3.6526	C	5	22/08/2020 07:37	40.1497		0	0	0	0	0	0	0	0	0	0	0	0	0	0
1302	4	5	9	2d 15:22:33.09000	0d 00:00:01.92000	0.00000064	0.00000232	0.00120661	3.6667	C	5	22/08/2020 07:37	40.1497		0	0	0	0	0	0	0	0	0	0	0	0	0	0
1303	4	5	9	2d 15:22:33.39000	0d 00:00:02.22000	0.00000074	0.00000269	0.00120645	3.6805	C	5	22/08/2020 07:37	40.1497		0	0	0	0	0	0	0	0	0	0	0	0	0	0
1304	4	5	9	2d 15:22:33.72000	0d 00:00:02.55000	0.00000085	0.0000031	0.00120661	3.6939	C	5	22/08/2020 07:37	40.134		0	0	0	0	0	0	0	0	0	0	0	0	0	0
1305	4	5	9	2d 15:22:34.08000	0d 00:00:02.91000	0.00000098	0.00000354	0.00120684	3.707	C	5	22/08/2020 07:37	40.134		0	0	0	0	0	0	0	0	0	0	0	0	0	0
1306	4	5	9	2d 15:22:34.50000	0d 00:00:03.33000	0.00000112	0.00000406	0.00120676	3.7195	C	5	22/08/2020 07:37	40.134		0	0	0	0	0	0	0	0	0	0	0	0	0	0
1307	4	5	9	2d 15:22:34.98000	0d 00:00:03.81000	0.00000128	0.00000466	0.00120691	3.7317	C	5	22/08/2020 07:37	40.134		0	0	0	0	0	0	0	0	0	0	0	0	0	0
1308	4	5	9	2d 15:22:35.57000	0d 00:00:04.40000	0.00000147	0.0000054	0.00120676	3.7433	C	5	22/08/2020 07:37	40.134		0	0	0	0	0	0	0	0	0	0	0	0	0	0
1309	4	5	9	2d 15:22:36.31000	0d 00:00:05.14000	0.00000172	0.00000633	0.00120676	3.7542	C	5	22/08/2020 07:38	40.1183		0	0	0	0	0	0	0	0	0	0	0	0	0	0
1310	4	5	9	2d 15:22:37.30000	0d 00:00:06.13000	0.00000205	0.00000758	0.00120661	3.7647	C	5	22/08/2020 07:38	40.1026		0	0	0	0	0	0	0	0	0	0	0	0	0	0
1311	4	5	9	2d 15:22:38.86000	0d 00:00:07.69000	0.00000258	0.00000955	0.00120684	3.7752	C	5	22/08/2020 07:38	40.0869		0	0	0	0	0	0	0	0	0	0	0	0	0	0
1312	4	5	9	2d 15:22:43.35000	0d 00:00:12.18000	0.00000408	0.00001525	0.00120676	3.7855	C	5	22/08/2020 07:38	40.0398		0	0	0	0	0	0	0	0	0	0	0	0	0	0
1313	4	5	9	2d 15:22:56.11000	0d 00:00:24.94000	0.00000836	0.00003143	0.00120653	3.7752	C	5	22/08/2020 07:38	40.0398		0	0	0	0	0	0	0	0	0	0	0	0	0	0
1314	4	5	9	2d 15:23:02.60000	0d 00:00:31.43000	0.00001054	0.00003963	0.00120676	3.765	C	5	22/08/2020 07:38	40.0398		0	0	0	0	0	0	0	0	0	0	0	0	0	0
1315	4	5	9	2d 15:23:09.11000	0d 00:00:37.94000	0.00001272	0.00004783	0.00120668	3.7548	C	5	22/08/2020 07:38	40.0555		0	0	0	0	0	0	0	0	0	0	0	0	0	0
1316	4	5	9	2d 15:23:16.67000	0d 00:00:45.50000	0.00001525	0.00005733	0.00120668	3.7444	C	5	22/08/2020 07:38	40.0555		0	0	0	0	0	0	0	0	0	0	0	0	0	0
1317	4	5	9	2d 15:23:25.91000	0d 00:00:54.74000	0.00001835	0.00006892	0.00120684	3.7342	C	5	22/08/2020 07:38	40.1026		0	0	0	0	0	0	0	0	0	0	0	0	0	0
1318	4	5	9	2d 15:23:39.31000	0d 00:01:08.14000	0.00002284	0.00008567	0.00120676	3.724	C	5	22/08/2020 07:39	40.1026		0	0	0	0	0	0	0	0	0	0	0	0	0	0
1319	4	5	9	2d 15:23:58.84000	0d 00:01:27.67000	0.00002939	0.00011001	0.00120676	3.7137	C	5	22/08/2020 07:39	40.1026		0	0	0	0	0	0	0	0	0	0	0	0	0	0
1320	4	5	9	2d 15:24:37.58000	0d 00:02:06.41000	0.00004237	0.00015817	0.00120668	3.7037	C	5	22/08/2020 07:40	40.1497		0	0	0	0	0	0	0	0	0	0	0	0	0	0
1321	4	5	9	2d 15:26:38.50000	0d 00:04:07.33000	0.00008291	0.00030804	0.00120668	3.6936	C	5	22/08/2020 07:42	40.0869		0	0	0	0	0	0	0	0	0	0	0	0	0	0
1322	4	5	9	2d 15:31:38.50000	0d 00:09:07.33000	0.00018347	0.0006793	0.00120661	3.6918	C	1	22/08/2020 07:47	40.0555		0	0	0	0	0	0	0	0	0	0	0	0	0	0
1323	4	5	9	2d 15:36:38.50000	0d 00:14:07.33000	0.00028403	0.00105068	0.00120691	3.6945	C	1	22/08/2020 07:52	40.0555		0	0	0	0	0	0	0	0	0	0	0	0	0	0
1324	4	5	9	2d 15:41:38.50000	0d 00:19:07.33000	0.00038459	0.00142235	0.00120676	3.6976	C	1	22/08/2020 07:57	40.1654		0	0	0	0	0	0	0	0	0	0	0	0	0	0
1325	4	5	9	2d 15:46:38.50000	0d 00:24:07.33000	0.00048515	0.00179436	0.00120676	3.7008	C	1	22/08/2020 08:02	40.0555		0	0	0	0	0	0	0	0	0	0	0	0	0	0
1326	4	5	9	2d 15:51:38.50000	0d 00:29:07.33000	0.00058571	0.00216672	0.00120676	3.7046	C	1	22/08/2020 08:07	40.0555		0	0	0	0	0	0	0	0	0	0	0	0	0	0
1327	4	5	9	2d 15:56:38.50000	0d 00:34:07.33000	0.00068627	0.00253946	0.00120668	3.7084	C	1	22/08/2020 08:12	39.9926		0	0	0	0	0	0	0	0	0	0	0	0	0	0
1328	4	5	9	2d 16:01:38.50000	0d 00:39:07.33000	0.00078683	0.00291261	0.00120668	3.7128	C	1	22/08/2020 08:17	40.1183		0	0	0	0	0	0	0	0	0	0	0	0	0	0
1329	4	5	9	2d 16:06:38.50000	0d 00:44:07.33000	0.00088739	0.00328621	0.00120661	3.7177	C	1	22/08/2020 08:22	40.0398		0	0	0	0	0	0	0	0	0	0	0	0	0	0
1330	4	5	9	2d 16:11:38.50000	0d 00:49:07.33000	0.00098795	0.00366029	0.00120645	3.7224	C	1	22/08/2020 08:27	39.9926		0	0	0	0	0	0	0	0	0	0	0	0	0	0
1331	4	5	9	2d 16:16:38.50000	0d 00:54:07.33000	0.00108851	0.00403489	0.00120661	3.7278	C	1	22/08/2020 08:32	40.0084		0	0	0	0	0	0	0	0	0	0	0	0	0	0
1332	4	5	9	2d 16:21:38.50000	0d 00:59:07.33000	0.00118907	0.00441003	0.00120676	3.7333	C	1	22/08/2020 08:37	39.9926		0	0	0	0	0	0	0	0	0	0	0	0	0	0
1333	4	5	9	2d 16:26:38.50000	0d 01:04:07.33000	0.00128963	0.0047857	0.00120684	3.7385	C	1	22/08/2020 08:42	40.1497		0	0	0	0	0	0	0	0	0	0	0	0	0	0
1334	4	5	9	2d 16:31:38.50000	0d 01:09:07.33000	0.0013902	0.00516192	0.00120668	3.7436	C	1	22/08/2020 08:47	40.0712		0	0	0	0	0	0	0	0	0	0	0	0	0	0
1335	4	5	9	2d 16:36:38.50000	0d 01:14:07.33000	0.00149076	0.00553867	0.00120676	3.749	C	1	22/08/2020 08:52	40.1497		0	0	0	0	0	0	0	0	0	0	0	0	0	0
1336	4	5	9	2d 16:41:38.50000	0d 01:19:07.33000	0.00159132	0.00591595	0.00120684	3.7545	C	1	22/08/2020 08:57	40.134		0	0	0	0	0	0	0	0	0	0	0	0	0	0
1337	4	5	9	2d 16:46:38.50000	0d 01:24:07.33000	0.00169188	0.00629376	0.00120668	3.7597	C	1	22/08/2020 09:02	40.1183		0	0	0	0	0	0	0	0	0	0	0	0	0	0
1338	4	5	9	2d 16:51:38.50000	0d 01:29:07.33000	0.00179244	0.00667209	0.00120653	3.7646	C	1	22/08/2020 09:07	40.1497		0	0	0	0	0	0	0	0	0	0	0	0	0	0
1339	4	5	9	2d 16:56:38.50000	0d 01:34:07.33000	0.001893	0.00705093	0.00120676	3.7699	C	1	22/08/2020 09:12	40.134		0	0	0	0	0	0	0	0	0	0	0	0	0	0
1340	4	5	9	2d 17:01:38.50000	0d 01:39:07.33000	0.00199356	0.0074303	0.00120661	3.7751	C	1	22/08/2020 09:17	40.1654		0	0	0	0	0	0	0	0	0	0	0	0	0	0
1341	4	5	9	2d 17:06:38.50000	0d 01:44:07.33000	0.00209412	0.00781021	0.00120676	3.7806	C	1	22/08/2020 09:22	40.134		0	0	0	0	0	0	0	0	0	0	0	0	0	0
1342	4	5	9	2d 17:11:38.50000	0d 01:49:07.33000	0.00219468	0.00819067	0.00120668	3.7862	C	1	22/08/2020 09:27	40.134		0	0	0	0	0	0	0	0	0	0	0	0	0	0
1343	4	5	9	2d 17:16:38.50000	0d 01:54:07.33000	0.00229524	0.00857172	0.00120699	3.7922	C	1	22/08/2020 09:32	40.1026		0	0	0	0	0	0	0	0	0	0	0	0	0	0
1344	4	5	9	2d 17:21:38.50000	0d 01:59:07.33000	0.0023958	0.00895339	0.00120691	3.7986	C	1	22/08/2020 09:37	40.1026		0	0	0	0	0	0	0	0	0	0	0	0	0	0
1345	4	5	9	2d 17:26:38.50000	0d 02:04:07.33000	0.00249636	0.00933573	0.00120645	3.8054	C	1	22/08/2020 09:42	40.134		0	0	0	0	0	0	0	0	0	0	0	0	0	0
1346	4	5	9	2d 17:31:38.50000	0d 02:09:07.33000	0.00259693	0.0097188	0.00120676	3.8131	C	1	22/08/2020 09:47	40.0869		0	0	0	0	0	0	0	0	0	0	0	0	0	0
1347	4	5	9	2d 17:36:38.50000	0d 02:14:07.33000	0.00269749	0.0101027	0.00120645	3.8213	C	1	22/08/2020 09:52	40.0869		0	0	0	0	0	0	0	0	0	0	0	0	0	0
1348	4	5	9	2d 17:41:38.50000	0d 02:19:07.33000	0.00279805	0.0104874	0.00120645	3.8305	C	1	22/08/2020 09:57	40.0398		0	0	0	0	0	0	0	0	0	0	0	0	0	0
1349	4	5	9	2d 17:46:28.76000	0d 02:23:57.59000	0.00289534	0.0108606	0.00120661	3.8405	C	5	22/08/2020 10:01	40.0555		0	0	0	0	0	0	0	0	0	0	0	0	0	0
1350	4	5	9	2d 17:50:58.93000	0d 02:28:27.76000	0.0029859	0.0112088	0.00120676	3.8506	C	5	22/08/2020 10:06	40.0241		0	0	0	0	0	0	0	0	0	0	0	0	0	0
1351	4	5	9	2d 17:55:07.76000	0d 02:32:36.59000	0.00306931	0.0115304	0.00120691	3.8607	C	5	22/08/2020 10:10	40.1183		0	0	0	0	0	0	0	0	0	0	0	0	0	0
1352	4	5	9	2d 17:59:04.33000	0d 02:36:33.16000	0.00314861	0.011837	0.00120684	3.8708	C	5	22/08/2020 10:14	40.0712		0	0	0	0	0	0	0	0	0	0	0	0	0	0
1353	4	5	9	2d 18:02:45.85000	0d 02:40:14.68000	0.00322287	0.0121248	0.00120653	3.881	C	5	22/08/2020 10:18	40.1026		0	0	0	0	0	0	0	0	0	0	0	0	0	0
1354	4	5	9	2d 18:06:19.05000	0d 02:43:47.88000	0.00329433	0.0124025	0.00120691	3.8911	C	5	22/08/2020 10:21	40.0241		0	0	0	0	0	0	0	0	0	0	0	0	0	0
1355	4	5	9	2d 18:09:39.61000	0d 02:47:08.44000	0.00336156	0.0126644	0.00120661	3.9011	C	5	22/08/2020 10:25	40.0241		0	0	0	0	0	0	0	0	0	0	0	0	0	0
1356	4	5	9	2d 18:12:53.99000	0d 02:50:22.82000	0.00342672	0.0129189	0.00120684	3.9112	C	5	22/08/2020 10:28	40.0084		0	0	0	0	0	0	0	0	0	0	0	0	0	0
1357	4	5	9	2d 18:16:06.46000	0d 02:53:35.29000	0.00349123	0.0131715	0.00120676	3.9213	C	5	22/08/2020 10:31	40.0241		0	0	0	0	0	0	0	0	0	0	0	0	0	0
1358	4	5	9	2d 18:19:09.66000	0d 02:56:38.49000	0.00355264	0.0134127	0.00120668	3.9313	C	5	22/08/2020 10:34	40.1183		0	0	0	0	0	0	0	0	0	0	0	0	0	0
1359	4	5	9	2d 18:22:11.41000	0d 02:59:40.24000	0.00361356	0.0136525	0.00120676	3.9414	C	5	22/08/2020 10:37	40.134		0	0	0	0	0	0	0	0	0	0	0	0	0	0
1360	4	5	9	2d 18:25:08.61000	0d 03:02:37.44000	0.00367296	0.0138869	0.00120684	3.9515	C	5	22/08/2020 10:40	40.0712		0	0	0	0	0	0	0	0	0	0	0	0	0	0
1361	4	5	9	2d 18:28:05.81000	0d 03:05:34.64000	0.00373236	0.0141219	0.00120676	3.9615	C	5	22/08/2020 10:43	40.134		0	0	0	0	0	0	0	0	0	0	0	0	0	0
1362	4	5	9	2d 18:31:02.30000	0d 03:08:31.13000	0.00379152	0.0143565	0.00120684	3.9719	C	5	22/08/2020 10:46	40.1183		0	0	0	0	0	0	0	0	0	0	0	0	0	0
1363	4	5	9	2d 18:33:59.84000	0d 03:11:28.67000	0.00385103	0.0145932	0.00120676	3.982	C	5	22/08/2020 10:49	40.0869		0	0	0	0	0	0	0	0	0	0	0	0	0	0
1364	4	5	9	2d 18:36:50.54000	0d 03:14:19.37000	0.00390825	0.0148213	0.00120668	3.9921	C	5	22/08/2020 10:52	40.1183		0	0	0	0	0	0	0	0	0	0	0	0	0	0
1365	4	5	9	2d 18:39:41.05000	0d 03:17:09.88000	0.00396541	0.0150498	0.00120691	4.0021	C	5	22/08/2020 10:55	40.0084		0	0	0	0	0	0	0	0	0	0	0	0	0	0
1366	4	5	9	2d 18:42:28.39000	0d 03:19:57.22000	0.0040215	0.0152746	0.00120699	4.0122	C	5	22/08/2020 10:57	40.0869		0	0	0	0	0	0	0	0	0	0	0	0	0	0
1367	4	5	9	2d 18:45:17.35000	0d 03:22:46.18000	0.00407814	0.0155021	0.00120684	4.0224	C	5	22/08/2020 11:00	40.134		0	0	0	0	0	0	0	0	0	0	0	0	0	0
1368	4	5	9	2d 18:48:04.79000	0d 03:25:33.62000	0.00413426	0.0157281	0.00120668	4.0325	C	5	22/08/2020 11:03	40.0555		0	0	0	0	0	0	0	0	0	0	0	0	0	0
1369	4	5	9	2d 18:50:48.80000	0d 03:28:17.63000	0.00418924	0.0159501	0.00120668	4.0426	C	5	22/08/2020 11:06	40.1026		0	0	0	0	0	0	0	0	0	0	0	0	0	0
1370	4	5	9	2d 18:53:29.29000	0d 03:30:58.12000	0.00424304	0.0161678	0.00120661	4.0526	C	5	22/08/2020 11:08	40.1497		0	0	0	0	0	0	0	0	0	0	0	0	0	0
1371	4	5	9	2d 18:56:10.04000	0d 03:33:38.87000	0.00429692	0.0163865	0.00120684	4.0627	C	5	22/08/2020 11:11	40.134		0	0	0	0	0	0	0	0	0	0	0	0	0	0
1372	4	5	9	2d 18:58:49.99000	0d 03:36:18.82000	0.00435053	0.0166046	0.00120684	4.0728	C	5	22/08/2020 11:14	40.0555		0	0	0	0	0	0	0	0	0	0	0	0	0	0
1373	4	5	9	2d 19:01:25.75000	0d 03:38:54.58000	0.00440275	0.0168175	0.00120676	4.0829	C	5	22/08/2020 11:16	40.1026		0	0	0	0	0	0	0	0	0	0	0	0	0	0
1374	4	5	9	2d 19:04:01.17000	0d 03:41:30.00000	0.00445484	0.0170304	0.00120676	4.0929	C	5	22/08/2020 11:19	40.0869		0	0	0	0	0	0	0	0	0	0	0	0	0	0
1375	4	5	9	2d 19:06:31.20000	0d 03:44:00.03000	0.00450513	0.0172365	0.00120676	4.103	C	5	22/08/2020 11:21	40.0241		0	0	0	0	0	0	0	0	0	0	0	0	0	0
1376	4	5	9	2d 19:09:02.39000	0d 03:46:31.22000	0.00455581	0.0174447	0.00120684	4.1132	C	5	22/08/2020 11:24	40.0712		0	0	0	0	0	0	0	0	0	0	0	0	0	0
1377	4	5	9	2d 19:11:32.66000	0d 03:49:01.49000	0.00460618	0.0176521	0.00120676	4.1233	C	5	22/08/2020 11:26	40.0712		0	0	0	0	0	0	0	0	0	0	0	0	0	0
1378	4	5	9	2d 19:14:00.68000	0d 03:51:29.51000	0.0046558	0.017857	0.00120668	4.1334	C	5	22/08/2020 11:29	40.1026		0	0	0	0	0	0	0	0	0	0	0	0	0	0
1379	4	5	9	2d 19:16:24.42000	0d 03:53:53.25000	0.00470398	0.0180564	0.00120668	4.1434	C	5	22/08/2020 11:31	40.0712		0	0	0	0	0	0	0	0	0	0	0	0	0	0
1380	4	5	9	2d 19:18:47.21000	0d 03:56:16.04000	0.00475185	0.0182549	0.00120676	4.1535	C	5	22/08/2020 11:34	40.0712		0	0	0	0	0	0	0	0	0	0	0	0	0	0
1381	4	5	9	2d 19:21:08.33000	0d 03:58:37.16000	0.00479915	0.0184516	0.00120676	4.1636	C	5	22/08/2020 11:36	40.0555		0	0	0	0	0	0	0	0	0	0	0	0	0	0
1382	4	5	9	2d 19:23:29.20000	0d 04:00:58.03000	0.00484637	0.0186485	0.00120668	4.1738	C	5	22/08/2020 11:38	40.0084		0	0	0	0	0	0	0	0	0	0	0	0	0	0
1383	4	5	9	2d 19:25:51.31000	0d 04:03:20.14000	0.00489401	0.0188475	0.00120668	4.1839	C	5	22/08/2020 11:41	40.0084		0	0	0	0	0	0	0	0	0	0	0	0	0	0
1384	4	5	9	2d 19:28:09.77000	0d 04:05:38.60000	0.00494042	0.019042	0.00120691	4.1939	C	5	22/08/2020 11:43	40.0555		0	0	0	0	0	0	0	0	0	0	0	0	0	0
1385	4	5	9	2d 19:29:29.66000	0d 04:06:58.49000	0.0049672	0.0191543	0.00120676	4.2	C	133	22/08/2020 11:44	40.0398		0	0	0	0	0	0	0	0	0	0	0	0	0	0
1386	4	5	10	2d 19:29:29.67000	0d 00:00:00.01000	0.0049672	0.0191543	0.00122789	4.1999	C	0	22/08/2020 11:44	40.0398		0	0	0	0	0	0	0	0	0	0	0	0	0	0
1387	4	5	10	2d 19:29:48.62000	0d 00:00:18.96000	0.00497343	0.0191805	0.00112772	4.2004	C	4	22/08/2020 11:45	40.0712		0	0	0	0	0	0	0	0	0	0	0	0	0	0
1388	4	5	10	2d 19:30:07.27000	0d 00:00:37.61000	0.004979	0.0192039	0.0010277	4.2004	C	4	22/08/2020 11:45	40.0555		0	0	0	0	0	0	0	0	0	0	0	0	0	0
1389	4	5	10	2d 19:30:30.61000	0d 00:01:00.95000	0.00498533	0.0192305	0.00092767	4.2002	C	4	22/08/2020 11:45	40.0712		0	0	0	0	0	0	0	0	0	0	0	0	0	0
1390	4	5	10	2d 19:30:58.61000	0d 00:01:28.95000	0.00499216	0.0192592	0.00082765	4.2002	C	4	22/08/2020 11:46	40.0712		0	0	0	0	0	0	0	0	0	0	0	0	0	0
1391	4	5	10	2d 19:31:31.80000	0d 00:02:02.14000	0.00499933	0.0192893	0.00072755	4.2002	C	4	22/08/2020 11:46	40.0712		0	0	0	0	0	0	0	0	0	0	0	0	0	0
1392	4	5	10	2d 19:32:11.46000	0d 00:02:41.80000	0.00500677	0.0193205	0.00062753	4.1999	C	4	22/08/2020 11:47	39.9766		0	0	0	0	0	0	0	0	0	0	0	0	0	0
1393	4	5	10	2d 19:32:57.34000	0d 00:03:27.68000	0.0050141	0.0193513	0.0005275	4.2	C	4	22/08/2020 11:48	40.0555		0	0	0	0	0	0	0	0	0	0	0	0	0	0
1394	4	5	10	2d 19:33:55.26000	0d 00:04:25.60000	0.00502174	0.0193834	0.00042733	4.2	C	4	22/08/2020 11:49	39.9926		0	0	0	0	0	0	0	0	0	0	0	0	0	0
1395	4	5	10	2d 19:35:12.30000	0d 00:05:42.64000	0.00502976	0.0194171	0.00032715	4.1999	C	4	22/08/2020 11:50	40.0241		0	0	0	0	0	0	0	0	0	0	0	0	0	0
1396	4	5	10	2d 19:37:03.77000	0d 00:07:34.11000	0.00503823	0.0194527	0.00022698	4.1999	C	4	22/08/2020 11:52	39.9926		0	0	0	0	0	0	0	0	0	0	0	0	0	0
1397	4	5	10	2d 19:40:20.06000	0d 00:10:50.40000	0.00504761	0.0194921	0.00012696	4.2002	C	4	22/08/2020 11:55	39.9926		0	0	0	0	0	0	0	0	0	0	0	0	0	0
1398	4	5	10	2d 19:40:39.14000	0d 00:11:09.48000	0.00504828	0.0194949	0.0001207	4.2002	C	132	22/08/2020 11:56	40.0398		0	0	0	0	0	0	0	0	0	0	0	0	0	0
1399	4	5	11	2d 19:40:39.15000	0d 00:00:00.01000	0	0	0	4.1988	R	0	22/08/2020 11:56	40.0398		0	0	0	0	0	0	0	0	0	0	0	0	0	0
1400	4	5	11	2d 19:40:41.15000	0d 00:00:02.01000	0	0	0	4.1987	R	1	22/08/2020 11:56	40.0398		0	0	0	0	0	0	0	0	0	0	0	0	0	0
1401	4	5	11	2d 19:40:43.15000	0d 00:00:04.01000	0	0	0	4.1985	R	1	22/08/2020 11:56	40.0398		0	0	0	0	0	0	0	0	0	0	0	0	0	0
1402	4	5	11	2d 19:40:45.15000	0d 00:00:06.01000	0	0	0	4.1984	R	1	22/08/2020 11:56	40.0398		0	0	0	0	0	0	0	0	0	0	0	0	0	0
1403	4	5	11	2d 19:40:47.15000	0d 00:00:08.01000	0	0	0	4.1984	R	1	22/08/2020 11:56	40.0398		0	0	0	0	0	0	0	0	0	0	0	0	0	0
1404	4	5	11	2d 19:40:49.14000	0d 00:00:10.00000	0	0	0	4.1984	R	129	22/08/2020 11:56	40.0398		0	0	0	0	0	0	0	0	0	0	0	0	0	0
1405	4	5	12	2d 19:40:49.18000	0d 00:00:00.04000	0.00000001	0.00000005	0.00120798	4.1883	D	0	22/08/2020 11:56	40.0398		0	0	0	0	0	0	0	0	0	0	0	0	0	0
1406	4	5	12	2d 19:41:27.59000	0d 00:00:38.45000	0.00001289	0.0000539	0.00120691	4.1782	D	5	22/08/2020 11:56	40.0869		0	0	0	0	0	0	0	0	0	0	0	0	0	0
1407	4	5	12	2d 19:43:05.17000	0d 00:02:16.03000	0.0000456	0.00019039	0.00120668	4.1682	D	5	22/08/2020 11:58	40.0555		0	0	0	0	0	0	0	0	0	0	0	0	0	0
1408	4	5	12	2d 19:45:06.07000	0d 00:04:16.93000	0.00008612	0.00035911	0.00120668	4.1581	D	5	22/08/2020 12:00	40.0869		0	0	0	0	0	0	0	0	0	0	0	0	0	0
1409	4	5	12	2d 19:47:12.79000	0d 00:06:23.65000	0.0001286	0.00053552	0.00120661	4.148	D	5	22/08/2020 12:02	40.1183		0	0	0	0	0	0	0	0	0	0	0	0	0	0
1410	4	5	12	2d 19:49:21.59000	0d 00:08:32.45000	0.00017177	0.0007144	0.00120676	4.1379	D	5	22/08/2020 12:04	40.0555		0	0	0	0	0	0	0	0	0	0	0	0	0	0
1411	4	5	12	2d 19:51:33.11000	0d 00:10:43.97000	0.00021586	0.00089661	0.00120684	4.1277	D	5	22/08/2020 12:06	40.0712		0	0	0	0	0	0	0	0	0	0	0	0	0	0
1412	4	5	12	2d 19:53:49.66000	0d 00:13:00.52000	0.00026163	0.00108533	0.00120668	4.1176	D	5	22/08/2020 12:09	39.9606		0	0	0	0	0	0	0	0	0	0	0	0	0	0
1413	4	5	12	2d 19:56:05.61000	0d 00:15:16.47000	0.0003072	0.00127275	0.00120668	4.1076	D	5	22/08/2020 12:11	40.134		0	0	0	0	0	0	0	0	0	0	0	0	0	0
1414	4	5	12	2d 19:58:21.75000	0d 00:17:32.61000	0.00035284	0.00145997	0.00120661	4.0975	D	5	22/08/2020 12:13	40.1026		0	0	0	0	0	0	0	0	0	0	0	0	0	0
1415	4	5	12	2d 20:00:41.09000	0d 00:19:51.95000	0.00039954	0.00165112	0.00120684	4.0874	D	5	22/08/2020 12:16	40.0241		0	0	0	0	0	0	0	0	0	0	0	0	0	0
1416	4	5	12	2d 20:03:01.84000	0d 00:22:12.70000	0.00044672	0.00184374	0.00120653	4.0774	D	5	22/08/2020 12:18	40.0555		0	0	0	0	0	0	0	0	0	0	0	0	0	0
1417	4	5	12	2d 20:05:28.21000	0d 00:24:39.07000	0.00049579	0.00204355	0.00120691	4.0673	D	5	22/08/2020 12:20	40.0712		0	0	0	0	0	0	0	0	0	0	0	0	0	0
1418	4	5	12	2d 20:07:53.19000	0d 00:27:04.05000	0.00054439	0.00224097	0.00120684	4.0572	D	5	22/08/2020 12:23	40.0555		0	0	0	0	0	0	0	0	0	0	0	0	0	0
1419	4	5	12	2d 20:10:20.30000	0d 00:29:31.16000	0.0005937	0.00244079	0.00120668	4.0472	D	5	22/08/2020 12:25	40.1183		0	0	0	0	0	0	0	0	0	0	0	0	0	0
1420	4	5	12	2d 20:12:50.56000	0d 00:32:01.42000	0.00064406	0.00264439	0.00120676	4.0371	D	5	22/08/2020 12:28	40.134		0	0	0	0	0	0	0	0	0	0	0	0	0	0
1421	4	5	12	2d 20:15:23.26000	0d 00:34:34.12000	0.00069525	0.00285079	0.00120676	4.027	D	5	22/08/2020 12:30	40.1026		0	0	0	0	0	0	0	0	0	0	0	0	0	0
1422	4	5	12	2d 20:17:59.05000	0d 00:37:09.91000	0.00074747	0.00306083	0.00120676	4.0169	D	5	22/08/2020 12:33	40.0712		0	0	0	0	0	0	0	0	0	0	0	0	0	0
1423	4	5	12	2d 20:20:36.27000	0d 00:39:47.13000	0.00080017	0.00327226	0.00120661	4.0069	D	5	22/08/2020 12:36	40.1026		0	0	0	0	0	0	0	0	0	0	0	0	0	0
1424	4	5	12	2d 20:23:13.82000	0d 00:42:24.68000	0.00085298	0.00348361	0.00120653	3.9968	D	5	22/08/2020 12:38	40.0869		0	0	0	0	0	0	0	0	0	0	0	0	0	0
1425	4	5	12	2d 20:25:53.05000	0d 00:45:03.91000	0.00090636	0.00369668	0.00120676	3.9867	D	5	22/08/2020 12:41	39.9926		0	0	0	0	0	0	0	0	0	0	0	0	0	0
1426	4	5	12	2d 20:28:35.15000	0d 00:47:46.01000	0.00096069	0.00391304	0.00120638	3.9767	D	5	22/08/2020 12:43	40.0869		0	0	0	0	0	0	0	0	0	0	0	0	0	0
1427	4	5	12	2d 20:31:18.48000	0d 00:50:29.34000	0.00101544	0.0041305	0.00120668	3.9666	D	5	22/08/2020 12:46	40.0712		0	0	0	0	0	0	0	0	0	0	0	0	0	0
1428	4	5	12	2d 20:34:05.72000	0d 00:53:16.58000	0.0010715	0.00435259	0.00120661	3.9565	D	5	22/08/2020 12:49	40.0084		0	0	0	0	0	0	0	0	0	0	0	0	0	0
1429	4	5	12	2d 20:36:50.96000	0d 00:56:01.82000	0.00112689	0.00457146	0.00120684	3.9464	D	5	22/08/2020 12:52	40.0869		0	0	0	0	0	0	0	0	0	0	0	0	0	0
1430	4	5	12	2d 20:39:37.91000	0d 00:58:48.77000	0.00118285	0.00479204	0.00120668	3.9364	D	5	22/08/2020 12:55	40.0398		0	0	0	0	0	0	0	0	0	0	0	0	0	0
1431	4	5	12	2d 20:42:27.22000	0d 01:01:38.08000	0.00123961	0.00501517	0.00120638	3.9263	D	5	22/08/2020 12:57	40.0241		0	0	0	0	0	0	0	0	0	0	0	0	0	0
1432	4	5	12	2d 20:45:17.93000	0d 01:04:28.79000	0.00129683	0.00523956	0.00120676	3.9162	D	5	22/08/2020 13:00	40.0869		0	0	0	0	0	0	0	0	0	0	0	0	0	0
1433	4	5	12	2d 20:48:11.81000	0d 01:07:22.67000	0.00135511	0.00546754	0.00120684	3.9062	D	5	22/08/2020 13:03	40.0555		0	0	0	0	0	0	0	0	0	0	0	0	0	0
1434	4	5	12	2d 20:51:06.58000	0d 01:10:17.44000	0.0014137	0.00569608	0.00120661	3.8961	D	5	22/08/2020 13:06	39.9926		0	0	0	0	0	0	0	0	0	0	0	0	0	0
1435	4	5	12	2d 20:54:04.83000	0d 01:13:15.69000	0.00147345	0.00592858	0.00120653	3.8859	D	5	22/08/2020 13:09	40.0712		0	0	0	0	0	0	0	0	0	0	0	0	0	0
1436	4	5	12	2d 20:57:09.07000	0d 01:16:19.93000	0.0015352	0.00616826	0.00120684	3.8758	D	5	22/08/2020 13:12	40.0712		0	0	0	0	0	0	0	0	0	0	0	0	0	0
1437	4	5	12	2d 21:00:11.60000	0d 01:19:22.46000	0.00159639	0.00640509	0.00120668	3.8657	D	5	22/08/2020 13:15	40.0241		0	0	0	0	0	0	0	0	0	0	0	0	0	0
1438	4	5	12	2d 21:03:23.72000	0d 01:22:34.58000	0.00166079	0.00665373	0.00120676	3.8556	D	5	22/08/2020 13:18	40.0712		0	0	0	0	0	0	0	0	0	0	0	0	0	0
1439	4	5	12	2d 21:06:43.05000	0d 01:25:53.91000	0.0017276	0.00691102	0.00120691	3.8456	D	5	22/08/2020 13:22	40.0712		0	0	0	0	0	0	0	0	0	0	0	0	0	0
1440	4	5	12	2d 21:10:07.18000	0d 01:29:18.04000	0.00179603	0.00717381	0.00120668	3.8355	D	5	22/08/2020 13:25	40.0398		0	0	0	0	0	0	0	0	0	0	0	0	0	0
1441	4	5	12	2d 21:13:42.09000	0d 01:32:52.95000	0.00186807	0.00744976	0.00120653	3.8254	D	5	22/08/2020 13:29	40.0398		0	0	0	0	0	0	0	0	0	0	0	0	0	0
1442	4	5	12	2d 21:17:27.58000	0d 01:36:38.44000	0.00194365	0.00773853	0.00120676	3.8154	D	5	22/08/2020 13:32	40.0712		0	0	0	0	0	0	0	0	0	0	0	0	0	0
1443	4	5	12	2d 21:21:29.82000	0d 01:40:40.68000	0.00202485	0.00804794	0.00120676	3.8053	D	5	22/08/2020 13:36	39.9766		0	0	0	0	0	0	0	0	0	0	0	0	0	0
1444	4	5	12	2d 21:25:52.61000	0d 01:45:03.47000	0.00211294	0.0083827	0.00120661	3.7952	D	5	22/08/2020 13:41	40.1026		0	0	0	0	0	0	0	0	0	0	0	0	0	0
1445	4	5	12	2d 21:30:34.58000	0d 01:49:45.44000	0.00220746	0.00874094	0.00120661	3.785	D	5	22/08/2020 13:45	40.0555		0	0	0	0	0	0	0	0	0	0	0	0	0	0
1446	4	5	12	2d 21:35:34.58000	0d 01:54:45.44000	0.00230802	0.00912109	0.00120653	3.7754	D	1	22/08/2020 13:50	40.0869		0	0	0	0	0	0	0	0	0	0	0	0	0	0
1447	4	5	12	2d 21:40:34.58000	0d 01:59:45.44000	0.00240858	0.0095003	0.00120699	3.7665	D	1	22/08/2020 13:55	40.1183		0	0	0	0	0	0	0	0	0	0	0	0	0	0
1448	4	5	12	2d 21:45:34.58000	0d 02:04:45.44000	0.00250914	0.00987865	0.00120661	3.7584	D	1	22/08/2020 14:00	40.0712		0	0	0	0	0	0	0	0	0	0	0	0	0	0
1449	4	5	12	2d 21:50:34.58000	0d 02:09:45.44000	0.0026097	0.0102562	0.00120653	3.7507	D	1	22/08/2020 14:05	40.0555		0	0	0	0	0	0	0	0	0	0	0	0	0	0
1450	4	5	12	2d 21:55:34.58000	0d 02:14:45.44000	0.00271026	0.010633	0.00120676	3.7438	D	1	22/08/2020 14:10	40.0555		0	0	0	0	0	0	0	0	0	0	0	0	0	0
1451	4	5	12	2d 22:00:34.58000	0d 02:19:45.44000	0.00281082	0.0110092	0.00120661	3.7369	D	1	22/08/2020 14:15	40.0398		0	0	0	0	0	0	0	0	0	0	0	0	0	0
1452	4	5	12	2d 22:05:34.58000	0d 02:24:45.44000	0.00291138	0.0113846	0.00120668	3.7305	D	1	22/08/2020 14:20	40.1026		0	0	0	0	0	0	0	0	0	0	0	0	0	0
1453	4	5	12	2d 22:10:34.58000	0d 02:29:45.44000	0.00301194	0.0117595	0.00120668	3.7243	D	1	22/08/2020 14:25	40.0241		0	0	0	0	0	0	0	0	0	0	0	0	0	0
1454	4	5	12	2d 22:15:34.58000	0d 02:34:45.44000	0.0031125	0.0121337	0.00120676	3.718	D	1	22/08/2020 14:30	40.0555		0	0	0	0	0	0	0	0	0	0	0	0	0	0
1455	4	5	12	2d 22:20:34.58000	0d 02:39:45.44000	0.00321306	0.0125073	0.00120668	3.7116	D	1	22/08/2020 14:35	40.0084		0	0	0	0	0	0	0	0	0	0	0	0	0	0
1456	4	5	12	2d 22:25:34.58000	0d 02:44:45.44000	0.00331363	0.0128802	0.00120668	3.7058	D	1	22/08/2020 14:40	40.0398		0	0	0	0	0	0	0	0	0	0	0	0	0	0
1457	4	5	12	2d 22:30:34.58000	0d 02:49:45.44000	0.00341419	0.0132525	0.00120661	3.6991	D	1	22/08/2020 14:45	40.1026		0	0	0	0	0	0	0	0	0	0	0	0	0	0
1458	4	5	12	2d 22:35:34.58000	0d 02:54:45.44000	0.00351475	0.0136242	0.00120668	3.6927	D	1	22/08/2020 14:50	39.9926		0	0	0	0	0	0	0	0	0	0	0	0	0	0
1459	4	5	12	2d 22:40:34.58000	0d 02:59:45.44000	0.00361531	0.0139952	0.00120661	3.6857	D	1	22/08/2020 14:55	39.9606		0	0	0	0	0	0	0	0	0	0	0	0	0	0
1460	4	5	12	2d 22:45:34.58000	0d 03:04:45.44000	0.00371587	0.0143655	0.00120676	3.6783	D	1	22/08/2020 15:00	39.9606		0	0	0	0	0	0	0	0	0	0	0	0	0	0
1461	4	5	12	2d 22:50:34.58000	0d 03:09:45.44000	0.00381643	0.014735	0.00120684	3.6704	D	1	22/08/2020 15:05	40.0555		0	0	0	0	0	0	0	0	0	0	0	0	0	0
1462	4	5	12	2d 22:55:34.58000	0d 03:14:45.44000	0.00391699	0.0151037	0.00120676	3.6617	D	1	22/08/2020 15:10	39.9926		0	0	0	0	0	0	0	0	0	0	0	0	0	0
1463	4	5	12	2d 23:00:34.58000	0d 03:19:45.44000	0.00401755	0.0154714	0.00120684	3.6518	D	1	22/08/2020 15:15	40.0084		0	0	0	0	0	0	0	0	0	0	0	0	0	0
1464	4	5	12	2d 23:05:04.16000	0d 03:24:15.02000	0.00410792	0.015801	0.00120676	3.6416	D	5	22/08/2020 15:20	40.0398		0	0	0	0	0	0	0	0	0	0	0	0	0	0
1465	4	5	12	2d 23:08:56.06000	0d 03:28:06.92000	0.00418565	0.0160837	0.00120668	3.6315	D	5	22/08/2020 15:24	40.0712		0	0	0	0	0	0	0	0	0	0	0	0	0	0
1466	4	5	12	2d 23:12:00.64000	0d 03:31:11.50000	0.00424752	0.0163081	0.00120661	3.6214	D	5	22/08/2020 15:27	40.1183		0	0	0	0	0	0	0	0	0	0	0	0	0	0
1467	4	5	12	2d 23:14:35.12000	0d 03:33:45.98000	0.0042993	0.0164954	0.00120691	3.6114	D	5	22/08/2020 15:29	40.0398		0	0	0	0	0	0	0	0	0	0	0	0	0	0
1468	4	5	12	2d 23:16:41.69000	0d 03:35:52.55000	0.00434173	0.0166484	0.00120653	3.6013	D	5	22/08/2020 15:32	40.134		0	0	0	0	0	0	0	0	0	0	0	0	0	0
1469	4	5	12	2d 23:18:26.10000	0d 03:37:36.96000	0.00437673	0.0167742	0.00120684	3.5912	D	5	22/08/2020 15:33	40.0712		0	0	0	0	0	0	0	0	0	0	0	0	0	0
1470	4	5	12	2d 23:19:46.11000	0d 03:38:56.97000	0.00440355	0.0168704	0.00120691	3.5811	D	5	22/08/2020 15:35	40.0712		0	0	0	0	0	0	0	0	0	0	0	0	0	0
1471	4	5	12	2d 23:20:53.11000	0d 03:40:03.97000	0.00442601	0.0169507	0.00120668	3.5709	D	5	22/08/2020 15:36	39.9766		0	0	0	0	0	0	0	0	0	0	0	0	0	0
1472	4	5	12	2d 23:21:48.18000	0d 03:40:59.04000	0.00444447	0.0170166	0.00120676	3.5608	D	5	22/08/2020 15:37	40.0869		0	0	0	0	0	0	0	0	0	0	0	0	0	0
1473	4	5	12	2d 23:22:33.55000	0d 03:41:44.41000	0.00445967	0.0170707	0.00120684	3.5508	D	5	22/08/2020 15:37	40.0084		0	0	0	0	0	0	0	0	0	0	0	0	0	0
1474	4	5	12	2d 23:23:11.81000	0d 03:42:22.67000	0.0044725	0.0171161	0.00120691	3.5407	D	5	22/08/2020 15:38	40.0555		0	0	0	0	0	0	0	0	0	0	0	0	0	0
1475	4	5	12	2d 23:23:45.63000	0d 03:42:56.49000	0.00448383	0.0171562	0.00120676	3.5306	D	5	22/08/2020 15:39	40.1183		0	0	0	0	0	0	0	0	0	0	0	0	0	0
1476	4	5	12	2d 23:24:14.24000	0d 03:43:25.10000	0.00449343	0.01719	0.00120668	3.5206	D	5	22/08/2020 15:39	40.1183		0	0	0	0	0	0	0	0	0	0	0	0	0	0
1477	4	5	12	2d 23:24:38.83000	0d 03:43:49.69000	0.00450167	0.017219	0.00120676	3.5105	D	5	22/08/2020 15:40	40.1026		0	0	0	0	0	0	0	0	0	0	0	0	0	0
1478	4	5	12	2d 23:24:59.38000	0d 03:44:10.24000	0.00450856	0.0172432	0.00120668	3.5004	D	5	22/08/2020 15:40	40.134		0	0	0	0	0	0	0	0	0	0	0	0	0	0
1479	4	5	12	2d 23:25:17.65000	0d 03:44:28.51000	0.00451468	0.0172646	0.00120653	3.4903	D	5	22/08/2020 15:40	40.1497		0	0	0	0	0	0	0	0	0	0	0	0	0	0
1480	4	5	12	2d 23:25:34.61000	0d 03:44:45.47000	0.00452037	0.0172844	0.00120661	3.4803	D	5	22/08/2020 15:40	40.1183		0	0	0	0	0	0	0	0	0	0	0	0	0	0
1481	4	5	12	2d 23:25:50.54000	0d 03:45:01.40000	0.00452571	0.0173029	0.00120661	3.4701	D	5	22/08/2020 15:41	40.0398		0	0	0	0	0	0	0	0	0	0	0	0	0	0
1482	4	5	12	2d 23:26:03.86000	0d 03:45:14.72000	0.00453017	0.0173184	0.00120668	3.4598	D	5	22/08/2020 15:41	40.0241		0	0	0	0	0	0	0	0	0	0	0	0	0	0
1483	4	5	12	2d 23:26:17.62000	0d 03:45:28.48000	0.00453478	0.0173343	0.00120699	3.4498	D	5	22/08/2020 15:41	40.0712		0	0	0	0	0	0	0	0	0	0	0	0	0	0
1484	4	5	12	2d 23:26:29.69000	0d 03:45:40.55000	0.00453883	0.0173483	0.00120684	3.4394	D	5	22/08/2020 15:41	40.0712		0	0	0	0	0	0	0	0	0	0	0	0	0	0
1485	4	5	12	2d 23:26:41.01000	0d 03:45:51.87000	0.00454262	0.0173613	0.00120653	3.4293	D	5	22/08/2020 15:42	40.0869		0	0	0	0	0	0	0	0	0	0	0	0	0	0
1486	4	5	12	2d 23:26:52.37000	0d 03:46:03.23000	0.00454643	0.0173744	0.00120661	3.4189	D	5	22/08/2020 15:42	40.1183		0	0	0	0	0	0	0	0	0	0	0	0	0	0
1487	4	5	12	2d 23:27:07.73000	0d 03:46:18.59000	0.00455158	0.0173919	0.00120676	3.4087	D	5	22/08/2020 15:42	40.0869		0	0	0	0	0	0	0	0	0	0	0	0	0	0
1488	4	5	12	2d 23:27:24.25000	0d 03:46:35.11000	0.00455712	0.0174108	0.00120699	3.3986	D	5	22/08/2020 15:42	40.0555		0	0	0	0	0	0	0	0	0	0	0	0	0	0
1489	4	5	12	2d 23:28:03.48000	0d 03:47:14.34000	0.00457027	0.0174554	0.00120684	3.3886	D	5	22/08/2020 15:43	40.0398		0	0	0	0	0	0	0	0	0	0	0	0	0	0
1490	4	5	12	2d 23:30:49.28000	0d 03:50:00.14000	0.00462584	0.0176434	0.00120691	3.3783	D	5	22/08/2020 15:46	39.9926		0	0	0	0	0	0	0	0	0	0	0	0	0	0
1491	4	5	12	2d 23:33:56.72000	0d 03:53:07.58000	0.00468867	0.0178553	0.00120691	3.3683	D	5	22/08/2020 15:49	40.134		0	0	0	0	0	0	0	0	0	0	0	0	0	0
1492	4	5	12	2d 23:38:24.37000	0d 03:57:35.23000	0.00477839	0.0181571	0.00120684	3.3581	D	5	22/08/2020 15:53	40.0712		0	0	0	0	0	0	0	0	0	0	0	0	0	0
1493	4	5	12	2d 23:40:43.92000	0d 03:59:54.78000	0.00482517	0.018314	0.00120668	3.3478	D	5	22/08/2020 15:56	40.0869		0	0	0	0	0	0	0	0	0	0	0	0	0	0
1494	4	5	12	2d 23:42:15.08000	0d 04:01:25.94000	0.00485573	0.0184162	0.00120676	3.3378	D	5	22/08/2020 15:57	40.1183		0	0	0	0	0	0	0	0	0	0	0	0	0	0
1495	4	5	12	2d 23:43:20.74000	0d 04:02:31.60000	0.00487773	0.0184895	0.00120661	3.3277	D	5	22/08/2020 15:58	40.0869		0	0	0	0	0	0	0	0	0	0	0	0	0	0
1496	4	5	12	2d 23:44:11.33000	0d 04:03:22.19000	0.00489469	0.0185459	0.00120668	3.3176	D	5	22/08/2020 15:59	40.0241		0	0	0	0	0	0	0	0	0	0	0	0	0	0
1497	4	5	12	2d 23:44:51.74000	0d 04:04:02.60000	0.00490824	0.0185908	0.00120668	3.3074	D	5	22/08/2020 16:00	40.0398		0	0	0	0	0	0	0	0	0	0	0	0	0	0
1498	4	5	12	2d 23:45:25.98000	0d 04:04:36.84000	0.00491972	0.0186287	0.00120661	3.2973	D	5	22/08/2020 16:00	40.0869		0	0	0	0	0	0	0	0	0	0	0	0	0	0
1499	4	5	12	2d 23:45:57.00000	0d 04:05:07.86000	0.00493011	0.0186629	0.00120684	3.2873	D	5	22/08/2020 16:01	40.0084		0	0	0	0	0	0	0	0	0	0	0	0	0	0
1500	4	5	12	2d 23:46:21.79000	0d 04:05:32.65000	0.00493842	0.0186902	0.00120661	3.2772	D	5	22/08/2020 16:01	40.0241		0	0	0	0	0	0	0	0	0	0	0	0	0	0
1501	4	5	12	2d 23:46:42.54000	0d 04:05:53.40000	0.00494538	0.0187129	0.00120676	3.2671	D	5	22/08/2020 16:02	40.0555		0	0	0	0	0	0	0	0	0	0	0	0	0	0
1502	4	5	12	2d 23:47:00.74000	0d 04:06:11.60000	0.00495148	0.0187328	0.00120684	3.2569	D	5	22/08/2020 16:02	40.0555		0	0	0	0	0	0	0	0	0	0	0	0	0	0
1503	4	5	12	2d 23:47:16.69000	0d 04:06:27.55000	0.00495683	0.0187502	0.00120691	3.2468	D	5	22/08/2020 16:02	40.1026		0	0	0	0	0	0	0	0	0	0	0	0	0	0
1504	4	5	12	2d 23:47:30.99000	0d 04:06:41.85000	0.00496162	0.0187658	0.00120661	3.2367	D	5	22/08/2020 16:02	40.0555		0	0	0	0	0	0	0	0	0	0	0	0	0	0
1505	4	5	12	2d 23:47:43.92000	0d 04:06:54.78000	0.00496595	0.0187798	0.00120691	3.2265	D	5	22/08/2020 16:03	39.9926		0	0	0	0	0	0	0	0	0	0	0	0	0	0
1506	4	5	12	2d 23:47:56.57000	0d 04:07:07.43000	0.00497019	0.0187934	0.00120691	3.2163	D	5	22/08/2020 16:03	39.9926		0	0	0	0	0	0	0	0	0	0	0	0	0	0
1507	4	5	12	2d 23:48:08.38000	0d 04:07:19.24000	0.00497415	0.0188062	0.00120676	3.2061	D	5	22/08/2020 16:03	40.0398		0	0	0	0	0	0	0	0	0	0	0	0	0	0
1508	4	5	12	2d 23:48:18.98000	0d 04:07:29.84000	0.00497771	0.0188175	0.00120661	3.1958	D	5	22/08/2020 16:03	40.0398		0	0	0	0	0	0	0	0	0	0	0	0	0	0
1509	4	5	12	2d 23:48:28.82000	0d 04:07:39.68000	0.004981	0.0188281	0.00120684	3.1856	D	5	22/08/2020 16:03	40.0398		0	0	0	0	0	0	0	0	0	0	0	0	0	0
1510	4	5	12	2d 23:48:37.82000	0d 04:07:48.68000	0.00498402	0.0188377	0.00120676	3.1756	D	5	22/08/2020 16:04	40.0869		0	0	0	0	0	0	0	0	0	0	0	0	0	0
1511	4	5	12	2d 23:48:46.22000	0d 04:07:57.08000	0.00498684	0.0188466	0.00120676	3.1653	D	5	22/08/2020 16:04	40.0712		0	0	0	0	0	0	0	0	0	0	0	0	0	0
1512	4	5	12	2d 23:48:54.30000	0d 04:08:05.16000	0.00498955	0.0188551	0.00120661	3.1551	D	5	22/08/2020 16:04	40.0712		0	0	0	0	0	0	0	0	0	0	0	0	0	0
1513	4	5	12	2d 23:49:01.82000	0d 04:08:12.68000	0.00499207	0.0188631	0.00120676	3.145	D	5	22/08/2020 16:04	40.0869		0	0	0	0	0	0	0	0	0	0	0	0	0	0
1514	4	5	12	2d 23:49:09.12000	0d 04:08:19.98000	0.00499451	0.0188708	0.00120661	3.1348	D	5	22/08/2020 16:04	40.1026		0	0	0	0	0	0	0	0	0	0	0	0	0	0
1515	4	5	12	2d 23:49:16.16000	0d 04:08:27.02000	0.00499687	0.0188781	0.00120668	3.1246	D	5	22/08/2020 16:04	40.1026		0	0	0	0	0	0	0	0	0	0	0	0	0	0
1516	4	5	12	2d 23:49:22.75000	0d 04:08:33.61000	0.00499908	0.018885	0.00120653	3.1145	D	5	22/08/2020 16:04	40.0712		0	0	0	0	0	0	0	0	0	0	0	0	0	0
1517	4	5	12	2d 23:49:29.14000	0d 04:08:40.00000	0.00500122	0.0188917	0.00120676	3.1041	D	5	22/08/2020 16:04	40.1026		0	0	0	0	0	0	0	0	0	0	0	0	0	0
1518	4	5	12	2d 23:49:35.36000	0d 04:08:46.22000	0.00500331	0.0188982	0.00120691	3.0938	D	5	22/08/2020 16:05	40.1183		0	0	0	0	0	0	0	0	0	0	0	0	0	0
1519	4	5	12	2d 23:49:41.32000	0d 04:08:52.18000	0.00500531	0.0189043	0.00120676	3.0837	D	5	22/08/2020 16:05	40.1183		0	0	0	0	0	0	0	0	0	0	0	0	0	0
1520	4	5	12	2d 23:49:46.87000	0d 04:08:57.73000	0.00500717	0.0189101	0.00120661	3.0735	D	5	22/08/2020 16:05	40.1026		0	0	0	0	0	0	0	0	0	0	0	0	0	0
1521	4	5	12	2d 23:49:52.34000	0d 04:09:03.20000	0.005009	0.0189157	0.00120684	3.0632	D	5	22/08/2020 16:05	40.1026		0	0	0	0	0	0	0	0	0	0	0	0	0	0
1522	4	5	12	2d 23:49:57.51000	0d 04:09:08.37000	0.00501073	0.018921	0.00120661	3.0532	D	5	22/08/2020 16:05	40.1183		0	0	0	0	0	0	0	0	0	0	0	0	0	0
1523	4	5	12	2d 23:50:02.58000	0d 04:09:13.44000	0.00501243	0.0189262	0.00120653	3.043	D	5	22/08/2020 16:05	40.134		0	0	0	0	0	0	0	0	0	0	0	0	0	0
1524	4	5	12	2d 23:50:07.50000	0d 04:09:18.36000	0.00501408	0.0189312	0.00120676	3.0327	D	5	22/08/2020 16:05	40.134		0	0	0	0	0	0	0	0	0	0	0	0	0	0
1525	4	5	12	2d 23:50:12.24000	0d 04:09:23.10000	0.00501567	0.018936	0.00120668	3.0225	D	5	22/08/2020 16:05	40.1183		0	0	0	0	0	0	0	0	0	0	0	0	0	0
1526	4	5	12	2d 23:50:16.80000	0d 04:09:27.66000	0.0050172	0.0189406	0.00120668	3.0124	D	5	22/08/2020 16:05	40.1183		0	0	0	0	0	0	0	0	0	0	0	0	0	0
1527	4	5	12	2d 23:50:21.13000	0d 04:09:31.99000	0.00501865	0.018945	0.00120684	3.0022	D	5	22/08/2020 16:05	40.1026		0	0	0	0	0	0	0	0	0	0	0	0	0	0
1528	4	5	12	2d 23:50:25.44000	0d 04:09:36.30000	0.0050201	0.0189493	0.00120668	2.9918	D	5	22/08/2020 16:05	40.1026		0	0	0	0	0	0	0	0	0	0	0	0	0	0
1529	4	5	12	2d 23:50:29.58000	0d 04:09:40.44000	0.00502148	0.0189534	0.00120691	2.9818	D	5	22/08/2020 16:05	40.134		0	0	0	0	0	0	0	0	0	0	0	0	0	0
1530	4	5	12	2d 23:50:33.67000	0d 04:09:44.53000	0.00502285	0.0189575	0.00120676	2.9712	D	5	22/08/2020 16:05	40.1497		0	0	0	0	0	0	0	0	0	0	0	0	0	0
1531	4	5	12	2d 23:50:37.70000	0d 04:09:48.56000	0.0050242	0.0189615	0.00120684	2.9609	D	5	22/08/2020 16:06	40.1497		0	0	0	0	0	0	0	0	0	0	0	0	0	0
1532	4	5	12	2d 23:50:41.49000	0d 04:09:52.35000	0.00502548	0.0189653	0.00120676	2.9505	D	5	22/08/2020 16:06	40.1497		0	0	0	0	0	0	0	0	0	0	0	0	0	0
1533	4	5	12	2d 23:50:45.51000	0d 04:09:56.37000	0.00502682	0.0189693	0.00120676	2.9404	D	5	22/08/2020 16:06	40.134		0	0	0	0	0	0	0	0	0	0	0	0	0	0
1534	4	5	12	2d 23:50:49.06000	0d 04:09:59.92000	0.00502801	0.0189727	0.00120684	2.93	D	5	22/08/2020 16:06	40.134		0	0	0	0	0	0	0	0	0	0	0	0	0	0
1535	4	5	12	2d 23:50:52.62000	0d 04:10:03.48000	0.00502921	0.0189762	0.00120638	2.9198	D	5	22/08/2020 16:06	40.1026		0	0	0	0	0	0	0	0	0	0	0	0	0	0
1536	4	5	12	2d 23:50:56.00000	0d 04:10:06.86000	0.00503034	0.0189795	0.00120676	2.9094	D	5	22/08/2020 16:06	40.0555		0	0	0	0	0	0	0	0	0	0	0	0	0	0
1537	4	5	12	2d 23:50:59.37000	0d 04:10:10.23000	0.00503147	0.0189828	0.00120653	2.8994	D	5	22/08/2020 16:06	40.0555		0	0	0	0	0	0	0	0	0	0	0	0	0	0
1538	4	5	12	2d 23:51:02.65000	0d 04:10:13.51000	0.00503257	0.018986	0.00120661	2.8888	D	5	22/08/2020 16:06	40.0398		0	0	0	0	0	0	0	0	0	0	0	0	0	0
1539	4	5	12	2d 23:51:05.93000	0d 04:10:16.79000	0.00503367	0.0189892	0.00120668	2.8783	D	5	22/08/2020 16:06	40.0398		0	0	0	0	0	0	0	0	0	0	0	0	0	0
1540	4	5	12	2d 23:51:09.13000	0d 04:10:19.99000	0.00503474	0.0189923	0.00120676	2.8679	D	5	22/08/2020 16:06	40.0398		0	0	0	0	0	0	0	0	0	0	0	0	0	0
1541	4	5	12	2d 23:51:12.18000	0d 04:10:23.04000	0.00503576	0.0189952	0.00120653	2.8577	D	5	22/08/2020 16:06	40.0241		0	0	0	0	0	0	0	0	0	0	0	0	0	0
1542	4	5	12	2d 23:51:15.03000	0d 04:10:25.89000	0.00503672	0.0189979	0.00120661	2.8475	D	5	22/08/2020 16:06	40.0241		0	0	0	0	0	0	0	0	0	0	0	0	0	0
1543	4	5	12	2d 23:51:17.88000	0d 04:10:28.74000	0.00503767	0.0190006	0.00120676	2.8373	D	5	22/08/2020 16:06	40.0241		0	0	0	0	0	0	0	0	0	0	0	0	0	0
1544	4	5	12	2d 23:51:20.74000	0d 04:10:31.60000	0.00503863	0.0190033	0.00120661	2.827	D	5	22/08/2020 16:06	40.0241		0	0	0	0	0	0	0	0	0	0	0	0	0	0
1545	4	5	12	2d 23:51:23.46000	0d 04:10:34.32000	0.00503954	0.0190059	0.00120676	2.8168	D	5	22/08/2020 16:06	40.0241		0	0	0	0	0	0	0	0	0	0	0	0	0	0
1546	4	5	12	2d 23:51:26.22000	0d 04:10:37.08000	0.00504047	0.0190085	0.00120668	2.8064	D	5	22/08/2020 16:06	40.0241		0	0	0	0	0	0	0	0	0	0	0	0	0	0
1547	4	5	12	2d 23:51:29.02000	0d 04:10:39.88000	0.00504141	0.0190111	0.00120684	2.7958	D	5	22/08/2020 16:06	40.0241		0	0	0	0	0	0	0	0	0	0	0	0	0	0
1548	4	5	12	2d 23:51:31.67000	0d 04:10:42.53000	0.0050423	0.0190136	0.00120676	2.7854	D	5	22/08/2020 16:06	40.0555		0	0	0	0	0	0	0	0	0	0	0	0	0	0
1549	4	5	12	2d 23:51:34.29000	0d 04:10:45.15000	0.00504317	0.0190161	0.00120668	2.775	D	5	22/08/2020 16:06	40.0712		0	0	0	0	0	0	0	0	0	0	0	0	0	0
1550	4	5	12	2d 23:51:36.83000	0d 04:10:47.69000	0.00504403	0.0190184	0.00120668	2.7646	D	5	22/08/2020 16:07	40.0712		0	0	0	0	0	0	0	0	0	0	0	0	0	0
1551	4	5	12	2d 23:51:39.34000	0d 04:10:50.20000	0.00504487	0.0190207	0.00120661	2.7544	D	5	22/08/2020 16:07	40.0712		0	0	0	0	0	0	0	0	0	0	0	0	0	0
1552	4	5	12	2d 23:51:41.79000	0d 04:10:52.65000	0.00504569	0.019023	0.00120668	2.7439	D	5	22/08/2020 16:07	40.0869		0	0	0	0	0	0	0	0	0	0	0	0	0	0
1553	4	5	12	2d 23:51:44.21000	0d 04:10:55.07000	0.0050465	0.0190252	0.00120661	2.7337	D	5	22/08/2020 16:07	40.0869		0	0	0	0	0	0	0	0	0	0	0	0	0	0
1554	4	5	12	2d 23:51:46.55000	0d 04:10:57.41000	0.00504728	0.0190274	0.00120668	2.7231	D	5	22/08/2020 16:07	40.0712		0	0	0	0	0	0	0	0	0	0	0	0	0	0
1555	4	5	12	2d 23:51:48.93000	0d 04:10:59.79000	0.00504808	0.0190295	0.00120684	2.7126	D	5	22/08/2020 16:07	40.0712		0	0	0	0	0	0	0	0	0	0	0	0	0	0
1556	4	5	12	2d 23:51:51.25000	0d 04:11:02.11000	0.00504886	0.0190316	0.00120691	2.7021	D	5	22/08/2020 16:07	40.0712		0	0	0	0	0	0	0	0	0	0	0	0	0	0
1557	4	5	12	2d 23:51:53.51000	0d 04:11:04.37000	0.00504962	0.0190337	0.00120645	2.6917	D	5	22/08/2020 16:07	40.0712		0	0	0	0	0	0	0	0	0	0	0	0	0	0
1558	4	5	12	2d 23:51:55.76000	0d 04:11:06.62000	0.00505037	0.0190357	0.00120691	2.6812	D	5	22/08/2020 16:07	40.0712		0	0	0	0	0	0	0	0	0	0	0	0	0	0
1559	4	5	12	2d 23:51:57.96000	0d 04:11:08.82000	0.00505111	0.0190377	0.00120684	2.6709	D	5	22/08/2020 16:07	40.0712		0	0	0	0	0	0	0	0	0	0	0	0	0	0
1560	4	5	12	2d 23:52:00.10000	0d 04:11:10.96000	0.00505183	0.0190396	0.00120661	2.6603	D	5	22/08/2020 16:07	40.0869		0	0	0	0	0	0	0	0	0	0	0	0	0	0
1561	4	5	12	2d 23:52:02.24000	0d 04:11:13.10000	0.00505254	0.0190415	0.00120684	2.65	D	5	22/08/2020 16:07	40.1026		0	0	0	0	0	0	0	0	0	0	0	0	0	0
1562	4	5	12	2d 23:52:04.31000	0d 04:11:15.17000	0.00505324	0.0190433	0.00120684	2.6394	D	5	22/08/2020 16:07	40.1026		0	0	0	0	0	0	0	0	0	0	0	0	0	0
1563	4	5	12	2d 23:52:06.43000	0d 04:11:17.29000	0.00505395	0.0190452	0.00120676	2.629	D	5	22/08/2020 16:07	40.1026		0	0	0	0	0	0	0	0	0	0	0	0	0	0
1564	4	5	12	2d 23:52:08.45000	0d 04:11:19.31000	0.00505462	0.019047	0.00120676	2.6186	D	5	22/08/2020 16:07	40.1026		0	0	0	0	0	0	0	0	0	0	0	0	0	0
1565	4	5	12	2d 23:52:10.44000	0d 04:11:21.30000	0.00505529	0.0190487	0.00120661	2.6082	D	5	22/08/2020 16:07	40.1026		0	0	0	0	0	0	0	0	0	0	0	0	0	0
1566	4	5	12	2d 23:52:12.43000	0d 04:11:23.29000	0.00505596	0.0190505	0.00120653	2.5978	D	5	22/08/2020 16:07	40.1026		0	0	0	0	0	0	0	0	0	0	0	0	0	0
1567	4	5	12	2d 23:52:14.38000	0d 04:11:25.24000	0.00505661	0.0190521	0.00120691	2.5873	D	5	22/08/2020 16:07	40.1026		0	0	0	0	0	0	0	0	0	0	0	0	0	0
1568	4	5	12	2d 23:52:16.30000	0d 04:11:27.16000	0.00505726	0.0190538	0.00120676	2.5768	D	5	22/08/2020 16:07	40.0869		0	0	0	0	0	0	0	0	0	0	0	0	0	0
1569	4	5	12	2d 23:52:18.23000	0d 04:11:29.09000	0.0050579	0.0190555	0.00120684	2.5664	D	5	22/08/2020 16:07	40.0869		0	0	0	0	0	0	0	0	0	0	0	0	0	0
1570	4	5	12	2d 23:52:20.11000	0d 04:11:30.97000	0.00505853	0.0190571	0.00120661	2.556	D	5	22/08/2020 16:07	40.1026		0	0	0	0	0	0	0	0	0	0	0	0	0	0
1571	4	5	12	2d 23:52:21.98000	0d 04:11:32.84000	0.00505916	0.0190587	0.00120668	2.5457	D	5	22/08/2020 16:07	40.1026		0	0	0	0	0	0	0	0	0	0	0	0	0	0
1572	4	5	12	2d 23:52:23.84000	0d 04:11:34.70000	0.00505978	0.0190603	0.00120684	2.535	D	5	22/08/2020 16:07	40.0869		0	0	0	0	0	0	0	0	0	0	0	0	0	0
1573	4	5	12	2d 23:52:25.72000	0d 04:11:36.58000	0.00506041	0.0190619	0.00120691	2.5243	D	5	22/08/2020 16:07	40.0712		0	0	0	0	0	0	0	0	0	0	0	0	0	0
1574	4	5	12	2d 23:52:27.56000	0d 04:11:38.42000	0.00506103	0.0190634	0.00120684	2.5139	D	5	22/08/2020 16:07	40.0869		0	0	0	0	0	0	0	0	0	0	0	0	0	0
1575	4	5	12	2d 23:52:29.33000	0d 04:11:40.19000	0.00506162	0.0190649	0.00120653	2.5035	D	5	22/08/2020 16:07	40.1026		0	0	0	0	0	0	0	0	0	0	0	0	0	0
1576	4	5	12	2d 23:52:29.92000	0d 04:11:40.78000	0.00506182	0.0190654	0.00120668	2.5	D	133	22/08/2020 16:07	40.1026		0	0	0	0	0	0	0	0	0	0	0	0	0	0
1577	4	5	13	2d 23:52:29.93000	0d 00:00:00.01000	0	0	0	2.6509	R	0	22/08/2020 16:07	40.1026		0	0	0	0	0	0	0	0	0	0	0	0	0	0
1578	4	5	13	2d 23:52:31.93000	0d 00:00:02.01000	0	0	0	2.869	R	1	22/08/2020 16:07	40.1183		0	0	0	0	0	0	0	0	0	0	0	0	0	0
1579	4	5	13	2d 23:52:33.93000	0d 00:00:04.01000	0	0	0	2.9967	R	1	22/08/2020 16:07	40.0869		0	0	0	0	0	0	0	0	0	0	0	0	0	0
1580	4	5	13	2d 23:52:35.93000	0d 00:00:06.01000	0	0	0	3.0948	R	1	22/08/2020 16:08	40.0712		0	0	0	0	0	0	0	0	0	0	0	0	0	0
1581	4	5	13	2d 23:52:37.93000	0d 00:00:08.01000	0	0	0	3.1734	R	1	22/08/2020 16:08	40.0398		0	0	0	0	0	0	0	0	0	0	0	0	0	0
1582	4	5	13	2d 23:52:39.92000	0d 00:00:10.00000	0	0	0	3.2375	R	129	22/08/2020 16:08	40.0398		0	0	0	0	0	0	0	0	0	0	0	0	0	0
1583	5	6	9	2d 23:52:39.96000	0d 00:00:00.04000	0.00000001	0.00000004	0.00120768	3.4197	C	0	22/08/2020 16:08	40.0398		0	0	0	0	0	0	0	0	0	0	0	0	0	0
1584	5	6	9	2d 23:52:40.12000	0d 00:00:00.20000	0.00000007	0.00000023	0.00120668	3.4435	C	5	22/08/2020 16:08	40.0398		0	0	0	0	0	0	0	0	0	0	0	0	0	0
1585	5	6	9	2d 23:52:40.28000	0d 00:00:00.36000	0.00000012	0.00000041	0.00120684	3.4626	C	5	22/08/2020 16:08	40.0398		0	0	0	0	0	0	0	0	0	0	0	0	0	0
1586	5	6	9	2d 23:52:40.46000	0d 00:00:00.54000	0.00000018	0.00000062	0.00120661	3.4807	C	5	22/08/2020 16:08	40.0398		0	0	0	0	0	0	0	0	0	0	0	0	0	0
1587	5	6	9	2d 23:52:40.66000	0d 00:00:00.74000	0.00000025	0.00000086	0.00120691	3.498	C	5	22/08/2020 16:08	40.0398		0	0	0	0	0	0	0	0	0	0	0	0	0	0
1588	5	6	9	2d 23:52:40.86000	0d 00:00:00.94000	0.00000031	0.00000109	0.00120668	3.5143	C	5	22/08/2020 16:08	40.0398		0	0	0	0	0	0	0	0	0	0	0	0	0	0
1589	5	6	9	2d 23:52:41.08000	0d 00:00:01.16000	0.00000039	0.00000135	0.00120691	3.5305	C	5	22/08/2020 16:08	40.0398		0	0	0	0	0	0	0	0	0	0	0	0	0	0
1590	5	6	9	2d 23:52:41.31000	0d 00:00:01.39000	0.00000047	0.00000163	0.00120684	3.546	C	5	22/08/2020 16:08	40.0398		0	0	0	0	0	0	0	0	0	0	0	0	0	0
1591	5	6	9	2d 23:52:41.55000	0d 00:00:01.63000	0.00000055	0.00000191	0.00120668	3.5616	C	5	22/08/2020 16:08	40.0241		0	0	0	0	0	0	0	0	0	0	0	0	0	0
1592	5	6	9	2d 23:52:41.80000	0d 00:00:01.88000	0.00000063	0.00000221	0.00120684	3.5766	C	5	22/08/2020 16:08	40.0241		0	0	0	0	0	0	0	0	0	0	0	0	0	0
1593	5	6	9	2d 23:52:42.06000	0d 00:00:02.14000	0.00000072	0.00000252	0.00120661	3.5912	C	5	22/08/2020 16:08	40.0241		0	0	0	0	0	0	0	0	0	0	0	0	0	0
1594	5	6	9	2d 23:52:42.34000	0d 00:00:02.42000	0.00000081	0.00000286	0.00120684	3.6059	C	5	22/08/2020 16:08	40.0241		0	0	0	0	0	0	0	0	0	0	0	0	0	0
1595	5	6	9	2d 23:52:42.64000	0d 00:00:02.72000	0.00000091	0.00000322	0.00120661	3.6202	C	5	22/08/2020 16:08	40.0084		0	0	0	0	0	0	0	0	0	0	0	0	0	0
1596	5	6	9	2d 23:52:42.95000	0d 00:00:03.03000	0.00000102	0.0000036	0.00120668	3.6341	C	5	22/08/2020 16:08	40.0084		0	0	0	0	0	0	0	0	0	0	0	0	0	0
1597	5	6	9	2d 23:52:43.28000	0d 00:00:03.36000	0.00000113	0.000004	0.00120668	3.6472	C	5	22/08/2020 16:08	40.0241		0	0	0	0	0	0	0	0	0	0	0	0	0	0
1598	5	6	9	2d 23:52:43.63000	0d 00:00:03.71000	0.00000124	0.00000443	0.00120699	3.6602	C	5	22/08/2020 16:08	40.0084		0	0	0	0	0	0	0	0	0	0	0	0	0	0
1599	5	6	9	2d 23:52:44.02000	0d 00:00:04.10000	0.00000137	0.00000491	0.00120684	3.6728	C	5	22/08/2020 16:08	40.0084		0	0	0	0	0	0	0	0	0	0	0	0	0	0
1600	5	6	9	2d 23:52:44.47000	0d 00:00:04.55000	0.00000152	0.00000547	0.00120661	3.6854	C	5	22/08/2020 16:08	40.0084		0	0	0	0	0	0	0	0	0	0	0	0	0	0
1601	5	6	9	2d 23:52:44.98000	0d 00:00:05.06000	0.0000017	0.0000061	0.00120691	3.6973	C	5	22/08/2020 16:08	40.0084		0	0	0	0	0	0	0	0	0	0	0	0	0	0
1602	5	6	9	2d 23:52:45.58000	0d 00:00:05.66000	0.0000019	0.00000684	0.00120676	3.7086	C	5	22/08/2020 16:08	40.0084		0	0	0	0	0	0	0	0	0	0	0	0	0	0
1603	5	6	9	2d 23:52:46.31000	0d 00:00:06.39000	0.00000214	0.00000775	0.00120691	3.7194	C	5	22/08/2020 16:08	40.0084		0	0	0	0	0	0	0	0	0	0	0	0	0	0
1604	5	6	9	2d 23:52:47.30000	0d 00:00:07.38000	0.00000247	0.00000899	0.00120676	3.7304	C	5	22/08/2020 16:08	39.9926		0	0	0	0	0	0	0	0	0	0	0	0	0	0
1605	5	6	9	2d 23:52:48.76000	0d 00:00:08.84000	0.00000296	0.00001082	0.00120684	3.7407	C	5	22/08/2020 16:08	39.9926		0	0	0	0	0	0	0	0	0	0	0	0	0	0
1606	5	6	9	2d 23:52:51.04000	0d 00:00:11.12000	0.00000373	0.00001368	0.00120676	3.7511	C	5	22/08/2020 16:08	39.9926		0	0	0	0	0	0	0	0	0	0	0	0	0	0
1607	5	6	9	2d 23:52:55.89000	0d 00:00:15.97000	0.00000535	0.00001979	0.00120684	3.7613	C	5	22/08/2020 16:08	39.9766		0	0	0	0	0	0	0	0	0	0	0	0	0	0
1608	5	6	9	2d 23:53:27.50000	0d 00:00:47.58000	0.00001595	0.00005965	0.00120691	3.7511	C	5	22/08/2020 16:08	40.0555		0	0	0	0	0	0	0	0	0	0	0	0	0	0
1609	5	6	9	2d 23:53:38.09000	0d 00:00:58.17000	0.0000195	0.00007295	0.00120668	3.7411	C	5	22/08/2020 16:09	40.0869		0	0	0	0	0	0	0	0	0	0	0	0	0	0
1610	5	6	9	2d 23:53:50.02000	0d 00:01:10.10000	0.0000235	0.00008789	0.00120676	3.731	C	5	22/08/2020 16:09	40.0712		0	0	0	0	0	0	0	0	0	0	0	0	0	0
1611	5	6	9	2d 23:54:05.14000	0d 00:01:25.22000	0.00002857	0.00010677	0.00120676	3.7209	C	5	22/08/2020 16:09	40.1026		0	0	0	0	0	0	0	0	0	0	0	0	0	0
1612	5	6	9	2d 23:54:29.42000	0d 00:01:49.50000	0.0000367	0.00013701	0.00120691	3.7107	C	5	22/08/2020 16:09	40.0241		0	0	0	0	0	0	0	0	0	0	0	0	0	0
1613	5	6	9	2d 23:55:17.99000	0d 00:02:38.07000	0.00005299	0.00019733	0.00120668	3.7006	C	5	22/08/2020 16:10	40.0398		0	0	0	0	0	0	0	0	0	0	0	0	0	0
1614	5	6	9	3d 00:00:17.99000	0d 00:07:38.07000	0.00015355	0.00056875	0.00120676	3.6913	C	1	22/08/2020 16:15	40.0712		0	0	0	0	0	0	0	0	0	0	0	0	0	0
1615	5	6	9	3d 00:05:17.99000	0d 00:12:38.07000	0.00025411	0.00094002	0.00120668	3.693	C	1	22/08/2020 16:20	40.0555		0	0	0	0	0	0	0	0	0	0	0	0	0	0
1616	5	6	9	3d 00:10:17.99000	0d 00:17:38.07000	0.00035467	0.00131154	0.00120653	3.696	C	1	22/08/2020 16:25	40.0712		0	0	0	0	0	0	0	0	0	0	0	0	0	0
1617	5	6	9	3d 00:15:17.99000	0d 00:22:38.07000	0.00045523	0.00168338	0.00120661	3.6994	C	1	22/08/2020 16:30	40.0712		0	0	0	0	0	0	0	0	0	0	0	0	0	0
1618	5	6	9	3d 00:20:17.99000	0d 00:27:38.07000	0.00055579	0.00205557	0.00120653	3.7029	C	1	22/08/2020 16:35	40.0241		0	0	0	0	0	0	0	0	0	0	0	0	0	0
1619	5	6	9	3d 00:25:17.99000	0d 00:32:38.07000	0.00065635	0.00242812	0.00120668	3.7067	C	1	22/08/2020 16:40	40.0241		0	0	0	0	0	0	0	0	0	0	0	0	0	0
1620	5	6	9	3d 00:30:17.99000	0d 00:37:38.07000	0.00075691	0.00280108	0.00120668	3.7108	C	1	22/08/2020 16:45	39.9926		0	0	0	0	0	0	0	0	0	0	0	0	0	0
1621	5	6	9	3d 00:35:17.99000	0d 00:42:38.07000	0.00085747	0.00317448	0.00120684	3.7153	C	1	22/08/2020 16:50	40.0869		0	0	0	0	0	0	0	0	0	0	0	0	0	0
1622	5	6	9	3d 00:40:17.99000	0d 00:47:38.07000	0.00095803	0.00354836	0.00120676	3.7203	C	1	22/08/2020 16:55	40.0084		0	0	0	0	0	0	0	0	0	0	0	0	0	0
1623	5	6	9	3d 00:45:17.99000	0d 00:52:38.07000	0.00105859	0.00392274	0.00120691	3.7255	C	1	22/08/2020 17:00	40.0398		0	0	0	0	0	0	0	0	0	0	0	0	0	0
1624	5	6	9	3d 00:50:17.99000	0d 00:57:38.07000	0.00115915	0.00429766	0.00120684	3.731	C	1	22/08/2020 17:05	40.0398		0	0	0	0	0	0	0	0	0	0	0	0	0	0
1625	5	6	9	3d 00:55:17.99000	0d 01:02:38.07000	0.00125971	0.00467312	0.00120699	3.7363	C	1	22/08/2020 17:10	40.0398		0	0	0	0	0	0	0	0	0	0	0	0	0	0
1626	5	6	9	3d 01:00:17.99000	0d 01:07:38.07000	0.00136028	0.00504912	0.00120668	3.7418	C	1	22/08/2020 17:15	40.1183		0	0	0	0	0	0	0	0	0	0	0	0	0	0
1627	5	6	9	3d 01:05:17.99000	0d 01:12:38.07000	0.00146084	0.00542566	0.00120661	3.747	C	1	22/08/2020 17:20	39.9766		0	0	0	0	0	0	0	0	0	0	0	0	0	0
1628	5	6	9	3d 01:10:17.99000	0d 01:17:38.07000	0.0015614	0.00580274	0.00120668	3.7525	C	1	22/08/2020 17:25	39.9926		0	0	0	0	0	0	0	0	0	0	0	0	0	0
1629	5	6	9	3d 01:15:17.99000	0d 01:22:38.07000	0.00166196	0.00618035	0.00120691	3.7578	C	1	22/08/2020 17:30	40.0084		0	0	0	0	0	0	0	0	0	0	0	0	0	0
1630	5	6	9	3d 01:20:17.99000	0d 01:27:38.07000	0.00176252	0.00655847	0.00120668	3.7626	C	1	22/08/2020 17:35	39.9766		0	0	0	0	0	0	0	0	0	0	0	0	0	0
1631	5	6	9	3d 01:25:17.99000	0d 01:32:38.07000	0.00186308	0.00693712	0.00120676	3.7679	C	1	22/08/2020 17:40	40.1183		0	0	0	0	0	0	0	0	0	0	0	0	0	0
1632	5	6	9	3d 01:30:17.99000	0d 01:37:38.07000	0.00196364	0.00731628	0.00120653	3.7729	C	1	22/08/2020 17:45	40.0084		0	0	0	0	0	0	0	0	0	0	0	0	0	0
1633	5	6	9	3d 01:35:17.99000	0d 01:42:38.07000	0.0020642	0.00769597	0.00120668	3.7784	C	1	22/08/2020 17:50	40.0555		0	0	0	0	0	0	0	0	0	0	0	0	0	0
1634	5	6	9	3d 01:40:17.99000	0d 01:47:38.07000	0.00216476	0.00807621	0.00120661	3.7838	C	1	22/08/2020 17:55	40.0241		0	0	0	0	0	0	0	0	0	0	0	0	0	0
1635	5	6	9	3d 01:45:17.99000	0d 01:52:38.07000	0.00226532	0.00845701	0.00120653	3.7896	C	1	22/08/2020 18:00	40.0555		0	0	0	0	0	0	0	0	0	0	0	0	0	0
1636	5	6	9	3d 01:50:17.99000	0d 01:57:38.07000	0.00236588	0.00883842	0.00120676	3.7961	C	1	22/08/2020 18:05	40.0712		0	0	0	0	0	0	0	0	0	0	0	0	0	0
1637	5	6	9	3d 01:55:17.99000	0d 02:02:38.07000	0.00246644	0.00922047	0.00120668	3.8025	C	1	22/08/2020 18:10	40.0712		0	0	0	0	0	0	0	0	0	0	0	0	0	0
1638	5	6	9	3d 02:00:17.99000	0d 02:07:38.07000	0.00256701	0.00960321	0.00120691	3.8097	C	1	22/08/2020 18:15	40.0869		0	0	0	0	0	0	0	0	0	0	0	0	0	0
1639	5	6	9	3d 02:05:17.99000	0d 02:12:38.07000	0.00266757	0.00998672	0.00120676	3.8177	C	1	22/08/2020 18:20	40.0241		0	0	0	0	0	0	0	0	0	0	0	0	0	0
1640	5	6	9	3d 02:10:17.99000	0d 02:17:38.07000	0.00276813	0.0103711	0.00120668	3.8264	C	1	22/08/2020 18:25	40.0712		0	0	0	0	0	0	0	0	0	0	0	0	0	0
1641	5	6	9	3d 02:15:17.99000	0d 02:22:38.07000	0.00286869	0.0107563	0.00120684	3.8361	C	1	22/08/2020 18:30	40.1026		0	0	0	0	0	0	0	0	0	0	0	0	0	0
1642	5	6	9	3d 02:20:00.35000	0d 02:27:20.43000	0.00296334	0.0111199	0.00120676	3.8462	C	5	22/08/2020 18:35	40.1497		0	0	0	0	0	0	0	0	0	0	0	0	0	0
1643	5	6	9	3d 02:24:24.45000	0d 02:31:44.53000	0.00305186	0.0114608	0.00120668	3.8563	C	5	22/08/2020 18:39	40.0084		0	0	0	0	0	0	0	0	0	0	0	0	0	0
1644	5	6	9	3d 02:28:25.12000	0d 02:35:45.20000	0.00313254	0.0117723	0.00120661	3.8663	C	5	22/08/2020 18:43	40.134		0	0	0	0	0	0	0	0	0	0	0	0	0	0
1645	5	6	9	3d 02:32:11.80000	0d 02:39:31.88000	0.00320852	0.0120664	0.00120661	3.8764	C	5	22/08/2020 18:47	40.1026		0	0	0	0	0	0	0	0	0	0	0	0	0	0
1646	5	6	9	3d 02:35:45.77000	0d 02:43:05.85000	0.00328024	0.0123448	0.00120691	3.8865	C	5	22/08/2020 18:51	40.134		0	0	0	0	0	0	0	0	0	0	0	0	0	0
1647	5	6	9	3d 02:39:12.24000	0d 02:46:32.32000	0.00334945	0.0126141	0.00120668	3.8965	C	5	22/08/2020 18:54	40.0555		0	0	0	0	0	0	0	0	0	0	0	0	0	0
1648	5	6	9	3d 02:42:32.25000	0d 02:49:52.33000	0.0034165	0.0128757	0.00120684	3.9066	C	5	22/08/2020 18:57	40.0869		0	0	0	0	0	0	0	0	0	0	0	0	0	0
1649	5	6	9	3d 02:45:44.89000	0d 02:53:04.97000	0.00348107	0.0131283	0.00120676	3.9167	C	5	22/08/2020 19:01	40.1654		0	0	0	0	0	0	0	0	0	0	0	0	0	0
1650	5	6	9	3d 02:48:50.13000	0d 02:56:10.21000	0.00354316	0.0133718	0.00120661	3.9268	C	5	22/08/2020 19:04	40.1183		0	0	0	0	0	0	0	0	0	0	0	0	0	0
1651	5	6	9	3d 02:51:53.20000	0d 02:59:13.28000	0.00360453	0.0136131	0.00120661	3.9368	C	5	22/08/2020 19:07	40.1026		0	0	0	0	0	0	0	0	0	0	0	0	0	0
1652	5	6	9	3d 02:54:53.29000	0d 03:02:13.37000	0.00366489	0.013851	0.00120684	3.9469	C	5	22/08/2020 19:10	40.0398		0	0	0	0	0	0	0	0	0	0	0	0	0	0
1653	5	6	9	3d 02:57:51.40000	0d 03:05:11.48000	0.0037246	0.014087	0.00120691	3.957	C	5	22/08/2020 19:13	40.0241		0	0	0	0	0	0	0	0	0	0	0	0	0	0
1654	5	6	9	3d 03:00:44.22000	0d 03:08:04.30000	0.00378253	0.0143165	0.00120706	3.967	C	5	22/08/2020 19:16	40.1183		0	0	0	0	0	0	0	0	0	0	0	0	0	0
1655	5	6	9	3d 03:03:38.26000	0d 03:10:58.34000	0.00384087	0.0145482	0.00120661	3.9771	C	5	22/08/2020 19:19	40.0712		0	0	0	0	0	0	0	0	0	0	0	0	0	0
1656	5	6	9	3d 03:06:28.96000	0d 03:13:49.04000	0.00389808	0.0147761	0.00120668	3.9872	C	5	22/08/2020 19:21	40.0241		0	0	0	0	0	0	0	0	0	0	0	0	0	0
1657	5	6	9	3d 03:09:21.03000	0d 03:16:41.11000	0.00395576	0.0150063	0.00120653	3.9974	C	5	22/08/2020 19:24	40.1183		0	0	0	0	0	0	0	0	0	0	0	0	0	0
1658	5	6	9	3d 03:12:13.95000	0d 03:19:34.03000	0.00401373	0.0152383	0.00120653	4.0075	C	5	22/08/2020 19:27	40.0869		0	0	0	0	0	0	0	0	0	0	0	0	0	0
1659	5	6	9	3d 03:15:01.07000	0d 03:22:21.15000	0.00406975	0.0154631	0.00120691	4.0177	C	5	22/08/2020 19:30	40.0084		0	0	0	0	0	0	0	0	0	0	0	0	0	0
1660	5	6	9	3d 03:17:50.48000	0d 03:25:10.56000	0.00412653	0.0156915	0.00120684	4.0278	C	5	22/08/2020 19:33	40.1026		0	0	0	0	0	0	0	0	0	0	0	0	0	0
1661	5	6	9	3d 03:20:34.47000	0d 03:27:54.55000	0.0041815	0.0159132	0.00120676	4.0378	C	5	22/08/2020 19:35	40.1026		0	0	0	0	0	0	0	0	0	0	0	0	0	0
1662	5	6	9	3d 03:23:17.05000	0d 03:30:37.13000	0.004236	0.0161335	0.00120676	4.0479	C	5	22/08/2020 19:38	39.9926		0	0	0	0	0	0	0	0	0	0	0	0	0	0
1663	5	6	9	3d 03:25:59.69000	0d 03:33:19.77000	0.00429052	0.0163545	0.00120691	4.058	C	5	22/08/2020 19:41	40.0712		0	0	0	0	0	0	0	0	0	0	0	0	0	0
1664	5	6	9	3d 03:28:39.91000	0d 03:35:59.99000	0.00434422	0.0165727	0.00120668	4.0682	C	5	22/08/2020 19:44	40.0241		0	0	0	0	0	0	0	0	0	0	0	0	0	0
1665	5	6	9	3d 03:31:19.03000	0d 03:38:39.11000	0.00439756	0.0167899	0.00120653	4.0784	C	5	22/08/2020 19:46	40.1026		0	0	0	0	0	0	0	0	0	0	0	0	0	0
1666	5	6	9	3d 03:33:56.48000	0d 03:41:16.56000	0.00445034	0.0170055	0.00120661	4.0887	C	5	22/08/2020 19:49	40.0398		0	0	0	0	0	0	0	0	0	0	0	0	0	0
1667	5	6	9	3d 03:36:30.87000	0d 03:43:50.95000	0.00450209	0.0172173	0.00120661	4.0987	C	5	22/08/2020 19:51	40.0084		0	0	0	0	0	0	0	0	0	0	0	0	0	0
1668	5	6	9	3d 03:39:03.10000	0d 03:46:23.18000	0.00455312	0.0174267	0.00120661	4.1088	C	5	22/08/2020 19:54	40.0869		0	0	0	0	0	0	0	0	0	0	0	0	0	0
1669	5	6	9	3d 03:41:31.69000	0d 03:48:51.77000	0.00460293	0.0176316	0.00120676	4.1189	C	5	22/08/2020 19:56	39.9926		0	0	0	0	0	0	0	0	0	0	0	0	0	0
1670	5	6	9	3d 03:43:59.37000	0d 03:51:19.45000	0.00465243	0.0178358	0.00120684	4.1291	C	5	22/08/2020 19:59	40.0712		0	0	0	0	0	0	0	0	0	0	0	0	0	0
1671	5	6	9	3d 03:46:26.56000	0d 03:53:46.64000	0.00470177	0.0180397	0.00120676	4.1393	C	5	22/08/2020 20:01	40.0555		0	0	0	0	0	0	0	0	0	0	0	0	0	0
1672	5	6	9	3d 03:48:52.06000	0d 03:56:12.14000	0.00475054	0.0182419	0.00120676	4.1494	C	5	22/08/2020 20:04	40.0241		0	0	0	0	0	0	0	0	0	0	0	0	0	0
1673	5	6	9	3d 03:51:14.24000	0d 03:58:34.32000	0.0047982	0.0184398	0.00120684	4.1595	C	5	22/08/2020 20:06	40.0555		0	0	0	0	0	0	0	0	0	0	0	0	0	0
1674	5	6	9	3d 03:53:35.88000	0d 04:00:55.96000	0.00484568	0.0186376	0.00120691	4.1695	C	5	22/08/2020 20:09	39.9606		0	0	0	0	0	0	0	0	0	0	0	0	0	0
1675	5	6	9	3d 03:55:54.30000	0d 04:03:14.38000	0.00489207	0.0188313	0.00120661	4.1796	C	5	22/08/2020 20:11	40.1183		0	0	0	0	0	0	0	0	0	0	0	0	0	0
1676	5	6	9	3d 03:58:11.58000	0d 04:05:31.66000	0.00493809	0.0190238	0.00120684	4.1897	C	5	22/08/2020 20:13	40.1026		0	0	0	0	0	0	0	0	0	0	0	0	0	0
1677	5	6	9	3d 04:00:30.21000	0d 04:07:50.29000	0.00498456	0.0192188	0.00120676	4.1997	C	5	22/08/2020 20:15	40.0084		0	0	0	0	0	0	0	0	0	0	0	0	0	0
1678	5	6	9	3d 04:00:30.54000	0d 04:07:50.62000	0.00498467	0.0192192	0.00120676	4.2	C	133	22/08/2020 20:15	40.0084		0	0	0	0	0	0	0	0	0	0	0	0	0	0
1679	5	6	10	3d 04:00:30.55000	0d 00:00:00.01000	0.00498467	0.0192192	0.00122858	4.2	C	0	22/08/2020 20:15	40.0084		0	0	0	0	0	0	0	0	0	0	0	0	0	0
1680	5	6	10	3d 04:00:50.49000	0d 00:00:19.95000	0.00499124	0.0192468	0.00112856	4.2004	C	4	22/08/2020 20:16	40.0712		0	0	0	0	0	0	0	0	0	0	0	0	0	0
1681	5	6	10	3d 04:01:10.75000	0d 00:00:40.21000	0.00499729	0.0192722	0.00102846	4.2002	C	4	22/08/2020 20:16	40.0555		0	0	0	0	0	0	0	0	0	0	0	0	0	0
1682	5	6	10	3d 04:01:36.38000	0d 00:01:05.84000	0.00500424	0.0193014	0.00092836	4.2004	C	4	22/08/2020 20:17	40.0869		0	0	0	0	0	0	0	0	0	0	0	0	0	0
1683	5	6	10	3d 04:02:06.33000	0d 00:01:35.79000	0.00501155	0.0193321	0.00082834	4.2002	C	4	22/08/2020 20:17	40.0241		0	0	0	0	0	0	0	0	0	0	0	0	0	0
1684	5	6	10	3d 04:02:42.13000	0d 00:02:11.59000	0.00501928	0.0193646	0.00072824	4.2	C	4	22/08/2020 20:18	40.0712		0	0	0	0	0	0	0	0	0	0	0	0	0	0
1685	5	6	10	3d 04:03:22.79000	0d 00:02:52.25000	0.00502692	0.0193967	0.00062821	4.2002	C	4	22/08/2020 20:18	40.1183		0	0	0	0	0	0	0	0	0	0	0	0	0	0
1686	5	6	10	3d 04:04:11.49000	0d 00:03:40.95000	0.00503473	0.0194295	0.00052819	4.2002	C	4	22/08/2020 20:19	40.134		0	0	0	0	0	0	0	0	0	0	0	0	0	0
1687	5	6	10	3d 04:05:13.25000	0d 00:04:42.71000	0.0050429	0.0194638	0.00042817	4.2	C	4	22/08/2020 20:20	40.0241		0	0	0	0	0	0	0	0	0	0	0	0	0	0
1688	5	6	10	3d 04:06:34.53000	0d 00:06:03.99000	0.00505137	0.0194994	0.00032815	4.2002	C	4	22/08/2020 20:21	40.1183		0	0	0	0	0	0	0	0	0	0	0	0	0	0
1689	5	6	10	3d 04:08:30.71000	0d 00:08:00.17000	0.00506022	0.0195365	0.00022812	4.1999	C	4	22/08/2020 20:23	40.0084		0	0	0	0	0	0	0	0	0	0	0	0	0	0
1690	5	6	10	3d 04:12:01.28000	0d 00:11:30.74000	0.00507033	0.019579	0.0001281	4.1999	C	4	22/08/2020 20:27	40.0869		0	0	0	0	0	0	0	0	0	0	0	0	0	0
1691	5	6	10	3d 04:12:24.37000	0d 00:11:53.83000	0.00507113	0.0195824	0.0001207	4.1999	C	132	22/08/2020 20:27	40.1026		0	0	0	0	0	0	0	0	0	0	0	0	0	0
1692	5	6	11	3d 04:12:24.38000	0d 00:00:00.01000	0	0	0	4.1988	R	0	22/08/2020 20:27	40.1026		0	0	0	0	0	0	0	0	0	0	0	0	0	0
1693	5	6	11	3d 04:12:26.38000	0d 00:00:02.01000	0	0	0	4.1984	R	1	22/08/2020 20:27	40.1026		0	0	0	0	0	0	0	0	0	0	0	0	0	0
1694	5	6	11	3d 04:12:28.38000	0d 00:00:04.01000	0	0	0	4.1984	R	1	22/08/2020 20:27	40.0869		0	0	0	0	0	0	0	0	0	0	0	0	0	0
1695	5	6	11	3d 04:12:30.38000	0d 00:00:06.01000	0	0	0	4.1985	R	1	22/08/2020 20:27	40.0869		0	0	0	0	0	0	0	0	0	0	0	0	0	0
1696	5	6	11	3d 04:12:32.38000	0d 00:00:08.01000	0	0	0	4.1984	R	1	22/08/2020 20:27	40.0869		0	0	0	0	0	0	0	0	0	0	0	0	0	0
1697	5	6	11	3d 04:12:34.37000	0d 00:00:10.00000	0	0	0	4.1982	R	129	22/08/2020 20:27	40.1026		0	0	0	0	0	0	0	0	0	0	0	0	0	0
1698	5	6	12	3d 04:12:34.41000	0d 00:00:00.04000	0.00000001	0.00000005	0.00120783	4.1875	D	0	22/08/2020 20:28	40.1026		0	0	0	0	0	0	0	0	0	0	0	0	0	0
1699	5	6	12	3d 04:13:08.34000	0d 00:00:33.97000	0.00001139	0.00004761	0.00120653	4.1775	D	5	22/08/2020 20:28	40.134		0	0	0	0	0	0	0	0	0	0	0	0	0	0
1700	5	6	12	3d 04:14:45.62000	0d 00:02:11.25000	0.000044	0.00018366	0.00120668	4.1674	D	5	22/08/2020 20:30	40.0869		0	0	0	0	0	0	0	0	0	0	0	0	0	0
1701	5	6	12	3d 04:16:44.38000	0d 00:04:10.01000	0.0000838	0.00034936	0.00120699	4.1573	D	5	22/08/2020 20:32	40.1026		0	0	0	0	0	0	0	0	0	0	0	0	0	0
1702	5	6	12	3d 04:18:52.22000	0d 00:06:17.85000	0.00012666	0.00052729	0.00120676	4.1472	D	5	22/08/2020 20:34	39.9766		0	0	0	0	0	0	0	0	0	0	0	0	0	0
1703	5	6	12	3d 04:20:58.60000	0d 00:08:24.23000	0.00016902	0.00070278	0.00120661	4.1372	D	5	22/08/2020 20:36	40.1183		0	0	0	0	0	0	0	0	0	0	0	0	0	0
1704	5	6	12	3d 04:23:10.81000	0d 00:10:36.44000	0.00021334	0.00088591	0.00120684	4.1271	D	5	22/08/2020 20:38	40.0869		0	0	0	0	0	0	0	0	0	0	0	0	0	0
1705	5	6	12	3d 04:25:22.67000	0d 00:12:48.30000	0.00025754	0.00106811	0.00120684	4.117	D	5	22/08/2020 20:40	39.9766		0	0	0	0	0	0	0	0	0	0	0	0	0	0
1706	5	6	12	3d 04:27:38.71000	0d 00:15:04.34000	0.00030314	0.00125563	0.00120676	4.107	D	5	22/08/2020 20:43	40.0241		0	0	0	0	0	0	0	0	0	0	0	0	0	0
1707	5	6	12	3d 04:29:55.92000	0d 00:17:21.55000	0.00034913	0.0014443	0.00120684	4.0967	D	5	22/08/2020 20:45	40.1026		0	0	0	0	0	0	0	0	0	0	0	0	0	0
1708	5	6	12	3d 04:32:16.02000	0d 00:19:41.65000	0.00039609	0.00163646	0.00120676	4.0867	D	5	22/08/2020 20:47	39.9766		0	0	0	0	0	0	0	0	0	0	0	0	0	0
1709	5	6	12	3d 04:34:36.94000	0d 00:22:02.57000	0.00044333	0.00182927	0.00120676	4.0766	D	5	22/08/2020 20:50	40.0398		0	0	0	0	0	0	0	0	0	0	0	0	0	0
1710	5	6	12	3d 04:36:59.69000	0d 00:24:25.32000	0.00049118	0.00202411	0.00120653	4.0665	D	5	22/08/2020 20:52	40.0869		0	0	0	0	0	0	0	0	0	0	0	0	0	0
1711	5	6	12	3d 04:39:26.84000	0d 00:26:52.47000	0.0005405	0.00222445	0.00120676	4.0565	D	5	22/08/2020 20:54	40.0555		0	0	0	0	0	0	0	0	0	0	0	0	0	0
1712	5	6	12	3d 04:41:54.04000	0d 00:29:19.67000	0.00058985	0.00242436	0.00120676	4.0464	D	5	22/08/2020 20:57	40.0869		0	0	0	0	0	0	0	0	0	0	0	0	0	0
1713	5	6	12	3d 04:44:24.99000	0d 00:31:50.62000	0.00064044	0.00262885	0.00120676	4.0363	D	5	22/08/2020 20:59	40.0241		0	0	0	0	0	0	0	0	0	0	0	0	0	0
1714	5	6	12	3d 04:46:56.01000	0d 00:34:21.64000	0.00069107	0.00283293	0.00120676	4.0262	D	5	22/08/2020 21:02	40.1183		0	0	0	0	0	0	0	0	0	0	0	0	0	0
1715	5	6	12	3d 04:49:30.13000	0d 00:36:55.76000	0.00074273	0.00304068	0.00120684	4.0162	D	5	22/08/2020 21:04	40.0555		0	0	0	0	0	0	0	0	0	0	0	0	0	0
1716	5	6	12	3d 04:52:06.43000	0d 00:39:32.06000	0.00079512	0.00325084	0.00120684	4.0061	D	5	22/08/2020 21:07	40.0869		0	0	0	0	0	0	0	0	0	0	0	0	0	0
1717	5	6	12	3d 04:54:45.56000	0d 00:42:11.19000	0.00084846	0.00346427	0.00120653	3.9959	D	5	22/08/2020 21:10	40.1183		0	0	0	0	0	0	0	0	0	0	0	0	0	0
1718	5	6	12	3d 04:57:27.70000	0d 00:44:53.33000	0.00090281	0.00368118	0.00120668	3.9858	D	5	22/08/2020 21:12	40.0084		0	0	0	0	0	0	0	0	0	0	0	0	0	0
1719	5	6	12	3d 05:00:09.51000	0d 00:47:35.14000	0.00095705	0.0038971	0.00120661	3.9757	D	5	22/08/2020 21:15	40.0869		0	0	0	0	0	0	0	0	0	0	0	0	0	0
1720	5	6	12	3d 05:02:52.82000	0d 00:50:18.45000	0.00101179	0.00411447	0.00120668	3.9657	D	5	22/08/2020 21:18	40.1026		0	0	0	0	0	0	0	0	0	0	0	0	0	0
1721	5	6	12	3d 05:05:34.80000	0d 00:53:00.43000	0.00106609	0.00432953	0.00120684	3.9556	D	5	22/08/2020 21:21	40.0555		0	0	0	0	0	0	0	0	0	0	0	0	0	0
1722	5	6	12	3d 05:08:22.70000	0d 00:55:48.33000	0.00112237	0.00455187	0.00120684	3.9455	D	5	22/08/2020 21:23	40.0241		0	0	0	0	0	0	0	0	0	0	0	0	0	0
1723	5	6	12	3d 05:11:09.62000	0d 00:58:35.25000	0.00117832	0.00477236	0.00120676	3.9353	D	5	22/08/2020 21:26	40.0869		0	0	0	0	0	0	0	0	0	0	0	0	0	0
1724	5	6	12	3d 05:13:58.93000	0d 01:01:24.56000	0.00123507	0.00499542	0.00120668	3.9252	D	5	22/08/2020 21:29	40.0712		0	0	0	0	0	0	0	0	0	0	0	0	0	0
1725	5	6	12	3d 05:16:49.55000	0d 01:04:15.18000	0.00129227	0.00521964	0.00120684	3.9152	D	5	22/08/2020 21:32	40.0555		0	0	0	0	0	0	0	0	0	0	0	0	0	0
1726	5	6	12	3d 05:19:41.47000	0d 01:07:07.10000	0.00134989	0.00544498	0.00120661	3.9051	D	5	22/08/2020 21:35	40.0398		0	0	0	0	0	0	0	0	0	0	0	0	0	0
1727	5	6	12	3d 05:22:35.89000	0d 01:10:01.52000	0.00140836	0.00567301	0.00120684	3.8949	D	5	22/08/2020 21:38	40.0712		0	0	0	0	0	0	0	0	0	0	0	0	0	0
1728	5	6	12	3d 05:25:36.90000	0d 01:13:02.53000	0.00146904	0.00590903	0.00120661	3.8846	D	5	22/08/2020 21:41	40.0398		0	0	0	0	0	0	0	0	0	0	0	0	0	0
1729	5	6	12	3d 05:28:38.83000	0d 01:16:04.46000	0.00153002	0.00614564	0.00120684	3.8746	D	5	22/08/2020 21:44	40.0555		0	0	0	0	0	0	0	0	0	0	0	0	0	0
1730	5	6	12	3d 05:31:41.85000	0d 01:19:07.48000	0.00159137	0.00638304	0.00120668	3.8645	D	5	22/08/2020 21:47	40.0869		0	0	0	0	0	0	0	0	0	0	0	0	0	0
1731	5	6	12	3d 05:34:52.87000	0d 01:22:18.50000	0.0016554	0.00663017	0.00120653	3.8544	D	5	22/08/2020 21:50	39.9926		0	0	0	0	0	0	0	0	0	0	0	0	0	0
1732	5	6	12	3d 05:38:08.10000	0d 01:25:33.73000	0.00172084	0.00688209	0.00120661	3.8442	D	5	22/08/2020 21:53	39.9926		0	0	0	0	0	0	0	0	0	0	0	0	0	0
1733	5	6	12	3d 05:41:32.48000	0d 01:28:58.11000	0.00178935	0.00714513	0.00120668	3.8341	D	5	22/08/2020 21:56	40.0555		0	0	0	0	0	0	0	0	0	0	0	0	0	0
1734	5	6	12	3d 05:45:08.03000	0d 01:32:33.66000	0.0018616	0.00742181	0.00120691	3.8241	D	5	22/08/2020 22:00	40.0398		0	0	0	0	0	0	0	0	0	0	0	0	0	0
1735	5	6	12	3d 05:48:51.27000	0d 01:36:16.90000	0.00193643	0.00770759	0.00120661	3.814	D	5	22/08/2020 22:04	40.134		0	0	0	0	0	0	0	0	0	0	0	0	0	0
1736	5	6	12	3d 05:52:48.84000	0d 01:40:14.47000	0.00201607	0.00801092	0.00120676	3.8038	D	5	22/08/2020 22:08	40.0084		0	0	0	0	0	0	0	0	0	0	0	0	0	0
1737	5	6	12	3d 05:57:05.43000	0d 01:44:31.06000	0.00210208	0.00833767	0.00120653	3.7937	D	5	22/08/2020 22:12	40.1183		0	0	0	0	0	0	0	0	0	0	0	0	0	0
1738	5	6	12	3d 06:01:39.75000	0d 01:49:05.38000	0.00219403	0.00868606	0.00120684	3.7835	D	5	22/08/2020 22:17	40.0241		0	0	0	0	0	0	0	0	0	0	0	0	0	0
1739	5	6	12	3d 06:06:39.75000	0d 01:54:05.38000	0.00229459	0.00906604	0.00120684	3.7736	D	1	22/08/2020 22:22	39.9926		0	0	0	0	0	0	0	0	0	0	0	0	0	0
1740	5	6	12	3d 06:11:39.75000	0d 01:59:05.38000	0.00239515	0.00944504	0.00120699	3.7642	D	1	22/08/2020 22:27	39.9926		0	0	0	0	0	0	0	0	0	0	0	0	0	0
1741	5	6	12	3d 06:16:39.75000	0d 02:04:05.38000	0.00249571	0.00982315	0.00120684	3.7559	D	1	22/08/2020 22:32	40.0241		0	0	0	0	0	0	0	0	0	0	0	0	0	0
1742	5	6	12	3d 06:21:39.75000	0d 02:09:05.38000	0.00259627	0.0102004	0.00120668	3.7476	D	1	22/08/2020 22:37	40.1497		0	0	0	0	0	0	0	0	0	0	0	0	0	0
1743	5	6	12	3d 06:26:39.75000	0d 02:14:05.38000	0.00269683	0.0105769	0.00120661	3.7398	D	1	22/08/2020 22:42	40.0084		0	0	0	0	0	0	0	0	0	0	0	0	0	0
1744	5	6	12	3d 06:31:39.75000	0d 02:19:05.38000	0.00279739	0.0109526	0.00120668	3.7324	D	1	22/08/2020 22:47	40.0398		0	0	0	0	0	0	0	0	0	0	0	0	0	0
1745	5	6	12	3d 06:36:39.75000	0d 02:24:05.38000	0.00289795	0.0113276	0.00120684	3.7253	D	1	22/08/2020 22:52	39.9766		0	0	0	0	0	0	0	0	0	0	0	0	0	0
1746	5	6	12	3d 06:41:39.75000	0d 02:29:05.38000	0.00299851	0.0117019	0.00120684	3.7183	D	1	22/08/2020 22:57	40.0712		0	0	0	0	0	0	0	0	0	0	0	0	0	0
1747	5	6	12	3d 06:46:39.75000	0d 02:34:05.38000	0.00309908	0.0120754	0.00120676	3.7111	D	1	22/08/2020 23:02	40.0869		0	0	0	0	0	0	0	0	0	0	0	0	0	0
1748	5	6	12	3d 06:51:39.75000	0d 02:39:05.38000	0.00319964	0.0124483	0.00120691	3.7035	D	1	22/08/2020 23:07	40.0555		0	0	0	0	0	0	0	0	0	0	0	0	0	0
1749	5	6	12	3d 06:56:39.75000	0d 02:44:05.38000	0.0033002	0.0128203	0.00120668	3.696	D	1	22/08/2020 23:12	40.1026		0	0	0	0	0	0	0	0	0	0	0	0	0	0
1750	5	6	12	3d 07:01:39.75000	0d 02:49:05.38000	0.00340076	0.0131916	0.00120661	3.688	D	1	22/08/2020 23:17	40.0869		0	0	0	0	0	0	0	0	0	0	0	0	0	0
1751	5	6	12	3d 07:06:39.75000	0d 02:54:05.38000	0.00350132	0.013562	0.00120691	3.6791	D	1	22/08/2020 23:22	40.0398		0	0	0	0	0	0	0	0	0	0	0	0	0	0
1752	5	6	12	3d 07:11:39.75000	0d 02:59:05.38000	0.00360188	0.0139315	0.00120699	3.6696	D	1	22/08/2020 23:27	40.0869		0	0	0	0	0	0	0	0	0	0	0	0	0	0
1753	5	6	12	3d 07:16:23.35000	0d 03:03:48.98000	0.00369694	0.0142799	0.00120661	3.6596	D	5	22/08/2020 23:31	40.0869		0	0	0	0	0	0	0	0	0	0	0	0	0	0
1754	5	6	12	3d 07:20:33.38000	0d 03:07:59.01000	0.00378075	0.0145862	0.00120684	3.6495	D	5	22/08/2020 23:35	39.9926		0	0	0	0	0	0	0	0	0	0	0	0	0	0
1755	5	6	12	3d 07:24:18.83000	0d 03:11:44.46000	0.00385633	0.0148617	0.00120676	3.6394	D	5	22/08/2020 23:39	40.1183		0	0	0	0	0	0	0	0	0	0	0	0	0	0
1756	5	6	12	3d 07:27:34.72000	0d 03:15:00.35000	0.00392199	0.0151003	0.00120691	3.6294	D	5	22/08/2020 23:43	39.9926		0	0	0	0	0	0	0	0	0	0	0	0	0	0
1757	5	6	12	3d 07:30:27.92000	0d 03:17:53.55000	0.00398005	0.0153108	0.00120691	3.6193	D	5	22/08/2020 23:45	40.0084		0	0	0	0	0	0	0	0	0	0	0	0	0	0
1758	5	6	12	3d 07:32:58.02000	0d 03:20:23.65000	0.00403036	0.0154926	0.00120661	3.6092	D	5	22/08/2020 23:48	40.1026		0	0	0	0	0	0	0	0	0	0	0	0	0	0
1759	5	6	12	3d 07:35:04.00000	0d 03:22:29.63000	0.00407259	0.0156448	0.00120668	3.599	D	5	22/08/2020 23:50	40.1026		0	0	0	0	0	0	0	0	0	0	0	0	0	0
1760	5	6	12	3d 07:36:52.83000	0d 03:24:18.46000	0.00410907	0.015776	0.00120653	3.5889	D	5	22/08/2020 23:52	40.0869		0	0	0	0	0	0	0	0	0	0	0	0	0	0
1761	5	6	12	3d 07:38:24.63000	0d 03:25:50.26000	0.00413984	0.0158862	0.00120676	3.5789	D	5	22/08/2020 23:53	40.1026		0	0	0	0	0	0	0	0	0	0	0	0	0	0
1762	5	6	12	3d 07:39:42.06000	0d 03:27:07.69000	0.00416579	0.015979	0.00120661	3.5688	D	5	22/08/2020 23:55	40.0555		0	0	0	0	0	0	0	0	0	0	0	0	0	0
1763	5	6	12	3d 07:40:48.56000	0d 03:28:14.19000	0.00418809	0.0160585	0.00120684	3.5587	D	5	22/08/2020 23:56	40.1183		0	0	0	0	0	0	0	0	0	0	0	0	0	0
1764	5	6	12	3d 07:41:45.19000	0d 03:29:10.82000	0.00420707	0.0161259	0.00120684	3.5485	D	5	22/08/2020 23:57	40.134		0	0	0	0	0	0	0	0	0	0	0	0	0	0
1765	5	6	12	3d 07:42:36.62000	0d 03:30:02.25000	0.00422431	0.016187	0.00120661	3.5383	D	5	22/08/2020 23:58	40.0398		0	0	0	0	0	0	0	0	0	0	0	0	0	0
1766	5	6	12	3d 07:43:18.73000	0d 03:30:44.36000	0.00423842	0.0162369	0.00120661	3.5282	D	5	22/08/2020 23:58	40.1183		0	0	0	0	0	0	0	0	0	0	0	0	0	0
1767	5	6	12	3d 07:43:57.84000	0d 03:31:23.47000	0.00425153	0.0162831	0.00120684	3.518	D	5	22/08/2020 23:59	40.0084		0	0	0	0	0	0	0	0	0	0	0	0	0	0
1768	5	6	12	3d 07:44:34.84000	0d 03:32:00.47000	0.00426394	0.0163266	0.00120661	3.5079	D	5	23/08/2020 00:00	40.0712		0	0	0	0	0	0	0	0	0	0	0	0	0	0
1769	5	6	12	3d 07:45:11.23000	0d 03:32:36.86000	0.00427613	0.0163694	0.00120676	3.4978	D	5	23/08/2020 00:00	40.1026		0	0	0	0	0	0	0	0	0	0	0	0	0	0
1770	5	6	12	3d 07:45:51.38000	0d 03:33:17.01000	0.00428959	0.0164164	0.00120684	3.4876	D	5	23/08/2020 00:01	40.0084		0	0	0	0	0	0	0	0	0	0	0	0	0	0
1771	5	6	12	3d 07:46:35.53000	0d 03:34:01.16000	0.00430439	0.0164679	0.00120661	3.4775	D	5	23/08/2020 00:02	40.0555		0	0	0	0	0	0	0	0	0	0	0	0	0	0
1772	5	6	12	3d 07:47:38.27000	0d 03:35:03.90000	0.00432542	0.0165409	0.00120653	3.4675	D	5	23/08/2020 00:03	40.0241		0	0	0	0	0	0	0	0	0	0	0	0	0	0
1773	5	6	12	3d 07:51:09.00000	0d 03:38:34.63000	0.00439606	0.0167855	0.00120661	3.4574	D	5	23/08/2020 00:06	40.0398		0	0	0	0	0	0	0	0	0	0	0	0	0	0
1774	5	6	12	3d 07:55:50.16000	0d 03:43:15.79000	0.0044903	0.0171108	0.00120691	3.4473	D	5	23/08/2020 00:11	39.9926		0	0	0	0	0	0	0	0	0	0	0	0	0	0
1775	5	6	12	3d 08:00:27.57000	0d 03:47:53.20000	0.00458329	0.0174309	0.00120676	3.4372	D	5	23/08/2020 00:15	40.1183		0	0	0	0	0	0	0	0	0	0	0	0	0	0
1776	5	6	12	3d 08:04:41.98000	0d 03:52:07.61000	0.00466857	0.0177236	0.00120684	3.4272	D	5	23/08/2020 00:20	40.0555		0	0	0	0	0	0	0	0	0	0	0	0	0	0
1777	5	6	12	3d 08:08:05.36000	0d 03:55:30.99000	0.00473675	0.0179569	0.00120691	3.4171	D	5	23/08/2020 00:23	40.0869		0	0	0	0	0	0	0	0	0	0	0	0	0	0
1778	5	6	12	3d 08:10:53.19000	0d 03:58:18.82000	0.004793	0.0181489	0.00120668	3.407	D	5	23/08/2020 00:26	40.0084		0	0	0	0	0	0	0	0	0	0	0	0	0	0
1779	5	6	12	3d 08:12:40.73000	0d 04:00:06.36000	0.00482905	0.0182715	0.00120676	3.397	D	5	23/08/2020 00:28	39.9766		0	0	0	0	0	0	0	0	0	0	0	0	0	0
1780	5	6	12	3d 08:14:05.60000	0d 04:01:31.23000	0.0048575	0.018368	0.00120684	3.3869	D	5	23/08/2020 00:29	40.1183		0	0	0	0	0	0	0	0	0	0	0	0	0	0
1781	5	6	12	3d 08:15:17.97000	0d 04:02:43.60000	0.00488176	0.0184501	0.00120684	3.3767	D	5	23/08/2020 00:30	40.1497		0	0	0	0	0	0	0	0	0	0	0	0	0	0
1782	5	6	12	3d 08:16:21.32000	0d 04:03:46.95000	0.00490299	0.0185217	0.00120668	3.3666	D	5	23/08/2020 00:31	40.0555		0	0	0	0	0	0	0	0	0	0	0	0	0	0
1783	5	6	12	3d 08:17:06.88000	0d 04:04:32.51000	0.00491826	0.018573	0.00120653	3.3564	D	5	23/08/2020 00:32	40.1026		0	0	0	0	0	0	0	0	0	0	0	0	0	0
1784	5	6	12	3d 08:17:45.58000	0d 04:05:11.21000	0.00493124	0.0186165	0.00120691	3.3463	D	5	23/08/2020 00:33	40.0398		0	0	0	0	0	0	0	0	0	0	0	0	0	0
1785	5	6	12	3d 08:18:18.75000	0d 04:05:44.38000	0.00494236	0.0186537	0.00120676	3.3362	D	5	23/08/2020 00:33	40.0712		0	0	0	0	0	0	0	0	0	0	0	0	0	0
1786	5	6	12	3d 08:18:47.97000	0d 04:06:13.60000	0.00495215	0.0186863	0.00120684	3.326	D	5	23/08/2020 00:34	40.0869		0	0	0	0	0	0	0	0	0	0	0	0	0	0
1787	5	6	12	3d 08:19:13.25000	0d 04:06:38.88000	0.00496062	0.0187144	0.00120661	3.3159	D	5	23/08/2020 00:34	40.0241		0	0	0	0	0	0	0	0	0	0	0	0	0	0
1788	5	6	12	3d 08:19:35.83000	0d 04:07:01.46000	0.00496819	0.0187395	0.00120661	3.3059	D	5	23/08/2020 00:35	39.9926		0	0	0	0	0	0	0	0	0	0	0	0	0	0
1789	5	6	12	3d 08:19:55.94000	0d 04:07:21.57000	0.00497493	0.0187618	0.00120676	3.2958	D	5	23/08/2020 00:35	40.0555		0	0	0	0	0	0	0	0	0	0	0	0	0	0
1790	5	6	12	3d 08:20:13.02000	0d 04:07:38.65000	0.00498066	0.0187806	0.00120684	3.2856	D	5	23/08/2020 00:35	40.0869		0	0	0	0	0	0	0	0	0	0	0	0	0	0
1791	5	6	12	3d 08:20:28.49000	0d 04:07:54.12000	0.00498584	0.0187976	0.00120668	3.2755	D	5	23/08/2020 00:35	40.0869		0	0	0	0	0	0	0	0	0	0	0	0	0	0
1792	5	6	12	3d 08:20:42.41000	0d 04:08:08.04000	0.00499051	0.0188129	0.00120676	3.2654	D	5	23/08/2020 00:36	40.1183		0	0	0	0	0	0	0	0	0	0	0	0	0	0
1793	5	6	12	3d 08:20:54.75000	0d 04:08:20.38000	0.00499465	0.0188264	0.00120684	3.2552	D	5	23/08/2020 00:36	40.0241		0	0	0	0	0	0	0	0	0	0	0	0	0	0
1794	5	6	12	3d 08:21:06.56000	0d 04:08:32.19000	0.00499861	0.0188392	0.00120691	3.245	D	5	23/08/2020 00:36	39.9926		0	0	0	0	0	0	0	0	0	0	0	0	0	0
1795	5	6	12	3d 08:21:17.12000	0d 04:08:42.75000	0.00500215	0.0188507	0.00120676	3.2349	D	5	23/08/2020 00:36	40.0084		0	0	0	0	0	0	0	0	0	0	0	0	0	0
1796	5	6	12	3d 08:21:27.23000	0d 04:08:52.86000	0.00500553	0.0188616	0.00120668	3.2248	D	5	23/08/2020 00:36	40.0084		0	0	0	0	0	0	0	0	0	0	0	0	0	0
1797	5	6	12	3d 08:21:36.61000	0d 04:09:02.24000	0.00500868	0.0188718	0.00120691	3.2148	D	5	23/08/2020 00:37	40.0555		0	0	0	0	0	0	0	0	0	0	0	0	0	0
1798	5	6	12	3d 08:21:45.53000	0d 04:09:11.16000	0.00501167	0.0188814	0.00120691	3.2047	D	5	23/08/2020 00:37	40.0555		0	0	0	0	0	0	0	0	0	0	0	0	0	0
1799	5	6	12	3d 08:21:54.00000	0d 04:09:19.63000	0.00501451	0.0188904	0.00120668	3.1943	D	5	23/08/2020 00:37	40.0555		0	0	0	0	0	0	0	0	0	0	0	0	0	0
1800	5	6	12	3d 08:22:02.13000	0d 04:09:27.76000	0.00501723	0.0188991	0.00120684	3.1841	D	5	23/08/2020 00:37	40.0869		0	0	0	0	0	0	0	0	0	0	0	0	0	0
1801	5	6	12	3d 08:22:09.72000	0d 04:09:35.35000	0.00501978	0.0189072	0.00120668	3.1739	D	5	23/08/2020 00:37	40.0869		0	0	0	0	0	0	0	0	0	0	0	0	0	0
1802	5	6	12	3d 08:22:17.05000	0d 04:09:42.68000	0.00502223	0.018915	0.00120676	3.1637	D	5	23/08/2020 00:37	40.0712		0	0	0	0	0	0	0	0	0	0	0	0	0	0
1803	5	6	12	3d 08:22:23.87000	0d 04:09:49.50000	0.00502452	0.0189222	0.00120668	3.1536	D	5	23/08/2020 00:37	40.1026		0	0	0	0	0	0	0	0	0	0	0	0	0	0
1804	5	6	12	3d 08:22:30.52000	0d 04:09:56.15000	0.00502675	0.0189292	0.00120668	3.1434	D	5	23/08/2020 00:37	40.1026		0	0	0	0	0	0	0	0	0	0	0	0	0	0
1805	5	6	12	3d 08:22:36.88000	0d 04:10:02.51000	0.00502888	0.0189359	0.00120684	3.1331	D	5	23/08/2020 00:38	40.0869		0	0	0	0	0	0	0	0	0	0	0	0	0	0
1806	5	6	12	3d 08:22:42.97000	0d 04:10:08.60000	0.00503092	0.0189423	0.00120668	3.1229	D	5	23/08/2020 00:38	40.0869		0	0	0	0	0	0	0	0	0	0	0	0	0	0
1807	5	6	12	3d 08:22:48.77000	0d 04:10:14.40000	0.00503287	0.0189484	0.00120684	3.1127	D	5	23/08/2020 00:38	40.1026		0	0	0	0	0	0	0	0	0	0	0	0	0	0
1808	5	6	12	3d 08:22:54.34000	0d 04:10:19.97000	0.00503473	0.0189542	0.00120684	3.1025	D	5	23/08/2020 00:38	40.1183		0	0	0	0	0	0	0	0	0	0	0	0	0	0
1809	5	6	12	3d 08:22:59.76000	0d 04:10:25.39000	0.00503655	0.0189598	0.00120691	3.0924	D	5	23/08/2020 00:38	40.1183		0	0	0	0	0	0	0	0	0	0	0	0	0	0
1810	5	6	12	3d 08:23:04.90000	0d 04:10:30.53000	0.00503827	0.0189651	0.00120699	3.0822	D	5	23/08/2020 00:38	40.1026		0	0	0	0	0	0	0	0	0	0	0	0	0	0
1811	5	6	12	3d 08:23:09.96000	0d 04:10:35.59000	0.00503997	0.0189704	0.00120668	3.0719	D	5	23/08/2020 00:38	40.0869		0	0	0	0	0	0	0	0	0	0	0	0	0	0
1812	5	6	12	3d 08:23:14.79000	0d 04:10:40.42000	0.00504159	0.0189753	0.00120684	3.0617	D	5	23/08/2020 00:38	40.1026		0	0	0	0	0	0	0	0	0	0	0	0	0	0
1813	5	6	12	3d 08:23:19.46000	0d 04:10:45.09000	0.00504315	0.0189801	0.00120668	3.0515	D	5	23/08/2020 00:38	40.1183		0	0	0	0	0	0	0	0	0	0	0	0	0	0
1814	5	6	12	3d 08:23:24.03000	0d 04:10:49.66000	0.00504469	0.0189848	0.00120676	3.0411	D	5	23/08/2020 00:38	40.1183		0	0	0	0	0	0	0	0	0	0	0	0	0	0
1815	5	6	12	3d 08:23:28.48000	0d 04:10:54.11000	0.00504618	0.0189893	0.00120676	3.0307	D	5	23/08/2020 00:38	40.1183		0	0	0	0	0	0	0	0	0	0	0	0	0	0
1816	5	6	12	3d 08:23:32.84000	0d 04:10:58.47000	0.00504764	0.0189937	0.00120676	3.0207	D	5	23/08/2020 00:38	40.1026		0	0	0	0	0	0	0	0	0	0	0	0	0	0
1817	5	6	12	3d 08:23:37.00000	0d 04:11:02.63000	0.00504903	0.0189979	0.00120691	3.0103	D	5	23/08/2020 00:39	40.1026		0	0	0	0	0	0	0	0	0	0	0	0	0	0
1818	5	6	12	3d 08:23:41.19000	0d 04:11:06.82000	0.00505044	0.0190021	0.00120676	3.0001	D	5	23/08/2020 00:39	40.1026		0	0	0	0	0	0	0	0	0	0	0	0	0	0
1819	5	6	12	3d 08:23:45.23000	0d 04:11:10.86000	0.00505179	0.0190062	0.00120684	2.9899	D	5	23/08/2020 00:39	40.1183		0	0	0	0	0	0	0	0	0	0	0	0	0	0
1820	5	6	12	3d 08:23:49.15000	0d 04:11:14.78000	0.00505311	0.0190101	0.00120684	2.9798	D	5	23/08/2020 00:39	40.134		0	0	0	0	0	0	0	0	0	0	0	0	0	0
1821	5	6	12	3d 08:23:52.94000	0d 04:11:18.57000	0.00505438	0.0190139	0.00120684	2.9696	D	5	23/08/2020 00:39	40.134		0	0	0	0	0	0	0	0	0	0	0	0	0	0
1822	5	6	12	3d 08:23:56.65000	0d 04:11:22.28000	0.00505562	0.0190176	0.00120661	2.9593	D	5	23/08/2020 00:39	40.1183		0	0	0	0	0	0	0	0	0	0	0	0	0	0
1823	5	6	12	3d 08:24:00.21000	0d 04:11:25.84000	0.00505681	0.0190211	0.00120668	2.949	D	5	23/08/2020 00:39	40.1183		0	0	0	0	0	0	0	0	0	0	0	0	0	0
1824	5	6	12	3d 08:24:03.84000	0d 04:11:29.47000	0.00505803	0.0190247	0.00120676	2.9386	D	5	23/08/2020 00:39	40.1026		0	0	0	0	0	0	0	0	0	0	0	0	0	0
1825	5	6	12	3d 08:24:07.36000	0d 04:11:32.99000	0.00505921	0.0190282	0.00120676	2.9281	D	5	23/08/2020 00:39	40.1026		0	0	0	0	0	0	0	0	0	0	0	0	0	0
1826	5	6	12	3d 08:24:10.79000	0d 04:11:36.42000	0.00506036	0.0190315	0.00120661	2.9177	D	5	23/08/2020 00:39	40.1026		0	0	0	0	0	0	0	0	0	0	0	0	0	0
1827	5	6	12	3d 08:24:14.16000	0d 04:11:39.79000	0.00506149	0.0190348	0.00120668	2.907	D	5	23/08/2020 00:39	40.0869		0	0	0	0	0	0	0	0	0	0	0	0	0	0
1828	5	6	12	3d 08:24:17.42000	0d 04:11:43.05000	0.00506258	0.019038	0.00120684	2.8966	D	5	23/08/2020 00:39	40.0712		0	0	0	0	0	0	0	0	0	0	0	0	0	0
1829	5	6	12	3d 08:24:20.57000	0d 04:11:46.20000	0.00506364	0.019041	0.00120653	2.8861	D	5	23/08/2020 00:39	40.0398		0	0	0	0	0	0	0	0	0	0	0	0	0	0
1830	5	6	12	3d 08:24:23.62000	0d 04:11:49.25000	0.00506466	0.019044	0.00120653	2.8759	D	5	23/08/2020 00:39	40.0241		0	0	0	0	0	0	0	0	0	0	0	0	0	0
1831	5	6	12	3d 08:24:26.54000	0d 04:11:52.17000	0.00506564	0.0190468	0.00120668	2.8655	D	5	23/08/2020 00:39	40.0084		0	0	0	0	0	0	0	0	0	0	0	0	0	0
1832	5	6	12	3d 08:24:29.43000	0d 04:11:55.06000	0.00506661	0.0190496	0.00120668	2.8553	D	5	23/08/2020 00:39	40.0084		0	0	0	0	0	0	0	0	0	0	0	0	0	0
1833	5	6	12	3d 08:24:32.21000	0d 04:11:57.84000	0.00506754	0.0190522	0.00120676	2.8452	D	5	23/08/2020 00:39	40.0084		0	0	0	0	0	0	0	0	0	0	0	0	0	0
1834	5	6	12	3d 08:24:34.96000	0d 04:12:00.59000	0.00506846	0.0190548	0.00120691	2.8348	D	5	23/08/2020 00:40	39.9926		0	0	0	0	0	0	0	0	0	0	0	0	0	0
1835	5	6	12	3d 08:24:37.62000	0d 04:12:03.25000	0.00506935	0.0190574	0.00120668	2.8246	D	5	23/08/2020 00:40	39.9926		0	0	0	0	0	0	0	0	0	0	0	0	0	0
1836	5	6	12	3d 08:24:40.29000	0d 04:12:05.92000	0.00507025	0.0190599	0.00120661	2.8141	D	5	23/08/2020 00:40	40.0084		0	0	0	0	0	0	0	0	0	0	0	0	0	0
1837	5	6	12	3d 08:24:42.93000	0d 04:12:08.56000	0.00507113	0.0190624	0.00120668	2.8034	D	5	23/08/2020 00:40	40.0241		0	0	0	0	0	0	0	0	0	0	0	0	0	0
1838	5	6	12	3d 08:24:45.51000	0d 04:12:11.14000	0.005072	0.0190648	0.00120676	2.793	D	5	23/08/2020 00:40	40.0398		0	0	0	0	0	0	0	0	0	0	0	0	0	0
1839	5	6	12	3d 08:24:48.03000	0d 04:12:13.66000	0.00507284	0.0190671	0.00120668	2.7828	D	5	23/08/2020 00:40	40.0712		0	0	0	0	0	0	0	0	0	0	0	0	0	0
1840	5	6	12	3d 08:24:50.40000	0d 04:12:16.03000	0.00507364	0.0190693	0.00120684	2.7726	D	5	23/08/2020 00:40	40.0555		0	0	0	0	0	0	0	0	0	0	0	0	0	0
1841	5	6	12	3d 08:24:52.87000	0d 04:12:18.50000	0.00507447	0.0190716	0.00120676	2.7622	D	5	23/08/2020 00:40	40.0555		0	0	0	0	0	0	0	0	0	0	0	0	0	0
1842	5	6	12	3d 08:24:55.22000	0d 04:12:20.85000	0.00507525	0.0190738	0.00120684	2.7518	D	5	23/08/2020 00:40	40.0555		0	0	0	0	0	0	0	0	0	0	0	0	0	0
1843	5	6	12	3d 08:24:57.56000	0d 04:12:23.19000	0.00507604	0.019076	0.00120668	2.7414	D	5	23/08/2020 00:40	40.0555		0	0	0	0	0	0	0	0	0	0	0	0	0	0
1844	5	6	12	3d 08:24:59.88000	0d 04:12:25.51000	0.00507681	0.0190781	0.00120668	2.7311	D	5	23/08/2020 00:40	40.0555		0	0	0	0	0	0	0	0	0	0	0	0	0	0
1845	5	6	12	3d 08:25:02.15000	0d 04:12:27.78000	0.00507758	0.0190802	0.00120684	2.7205	D	5	23/08/2020 00:40	40.0398		0	0	0	0	0	0	0	0	0	0	0	0	0	0
1846	5	6	12	3d 08:25:04.41000	0d 04:12:30.04000	0.00507833	0.0190822	0.00120653	2.7098	D	5	23/08/2020 00:40	40.0555		0	0	0	0	0	0	0	0	0	0	0	0	0	0
1847	5	6	12	3d 08:25:06.67000	0d 04:12:32.30000	0.00507909	0.0190843	0.00120668	2.6992	D	5	23/08/2020 00:40	40.0555		0	0	0	0	0	0	0	0	0	0	0	0	0	0
1848	5	6	12	3d 08:25:08.87000	0d 04:12:34.50000	0.00507983	0.0190863	0.00120661	2.6888	D	5	23/08/2020 00:40	40.0712		0	0	0	0	0	0	0	0	0	0	0	0	0	0
1849	5	6	12	3d 08:25:10.99000	0d 04:12:36.62000	0.00508054	0.0190882	0.00120684	2.6784	D	5	23/08/2020 00:40	40.0712		0	0	0	0	0	0	0	0	0	0	0	0	0	0
1850	5	6	12	3d 08:25:13.13000	0d 04:12:38.76000	0.00508126	0.0190901	0.00120676	2.6679	D	5	23/08/2020 00:40	40.0869		0	0	0	0	0	0	0	0	0	0	0	0	0	0
1851	5	6	12	3d 08:25:15.19000	0d 04:12:40.82000	0.00508195	0.0190919	0.00120684	2.6575	D	5	23/08/2020 00:40	40.1026		0	0	0	0	0	0	0	0	0	0	0	0	0	0
1852	5	6	12	3d 08:25:17.21000	0d 04:12:42.84000	0.00508262	0.0190937	0.00120676	2.6473	D	5	23/08/2020 00:40	40.0869		0	0	0	0	0	0	0	0	0	0	0	0	0	0
1853	5	6	12	3d 08:25:19.18000	0d 04:12:44.81000	0.00508328	0.0190955	0.00120668	2.6368	D	5	23/08/2020 00:40	40.0869		0	0	0	0	0	0	0	0	0	0	0	0	0	0
1854	5	6	12	3d 08:25:21.19000	0d 04:12:46.82000	0.00508396	0.0190972	0.00120661	2.6264	D	5	23/08/2020 00:40	40.0869		0	0	0	0	0	0	0	0	0	0	0	0	0	0
1855	5	6	12	3d 08:25:23.14000	0d 04:12:48.77000	0.00508461	0.0190989	0.00120684	2.616	D	5	23/08/2020 00:40	40.0869		0	0	0	0	0	0	0	0	0	0	0	0	0	0
1856	5	6	12	3d 08:25:25.09000	0d 04:12:50.72000	0.00508527	0.0191007	0.00120668	2.6055	D	5	23/08/2020 00:40	40.0869		0	0	0	0	0	0	0	0	0	0	0	0	0	0
1857	5	6	12	3d 08:25:27.03000	0d 04:12:52.66000	0.00508592	0.0191023	0.00120661	2.5946	D	5	23/08/2020 00:40	40.0869		0	0	0	0	0	0	0	0	0	0	0	0	0	0
1858	5	6	12	3d 08:25:28.98000	0d 04:12:54.61000	0.00508657	0.019104	0.00120684	2.5841	D	5	23/08/2020 00:40	40.0869		0	0	0	0	0	0	0	0	0	0	0	0	0	0
1859	5	6	12	3d 08:25:30.87000	0d 04:12:56.50000	0.0050872	0.0191057	0.00120676	2.5736	D	5	23/08/2020 00:40	40.0712		0	0	0	0	0	0	0	0	0	0	0	0	0	0
1860	5	6	12	3d 08:25:32.75000	0d 04:12:58.38000	0.00508783	0.0191073	0.00120668	2.5628	D	5	23/08/2020 00:40	40.0712		0	0	0	0	0	0	0	0	0	0	0	0	0	0
1861	5	6	12	3d 08:25:34.60000	0d 04:13:00.23000	0.00508845	0.0191089	0.00120661	2.5525	D	5	23/08/2020 00:41	40.0712		0	0	0	0	0	0	0	0	0	0	0	0	0	0
1862	5	6	12	3d 08:25:36.40000	0d 04:13:02.03000	0.00508906	0.0191104	0.00120653	2.5422	D	5	23/08/2020 00:41	40.0869		0	0	0	0	0	0	0	0	0	0	0	0	0	0
1863	5	6	12	3d 08:25:38.19000	0d 04:13:03.82000	0.00508966	0.0191119	0.00120668	2.5318	D	5	23/08/2020 00:41	40.0869		0	0	0	0	0	0	0	0	0	0	0	0	0	0
1864	5	6	12	3d 08:25:39.97000	0d 04:13:05.60000	0.00509025	0.0191134	0.00120676	2.5212	D	5	23/08/2020 00:41	40.1026		0	0	0	0	0	0	0	0	0	0	0	0	0	0
1865	5	6	12	3d 08:25:41.73000	0d 04:13:07.36000	0.00509084	0.0191149	0.00120684	2.5107	D	5	23/08/2020 00:41	40.1026		0	0	0	0	0	0	0	0	0	0	0	0	0	0
1866	5	6	12	3d 08:25:43.46000	0d 04:13:09.09000	0.00509142	0.0191164	0.00120661	2.5002	D	5	23/08/2020 00:41	40.1183		0	0	0	0	0	0	0	0	0	0	0	0	0	0
1867	5	6	12	3d 08:25:43.47000	0d 04:13:09.10000	0.00509143	0.0191164	0.00120668	2.5	D	133	23/08/2020 00:41	40.1183		0	0	0	0	0	0	0	0	0	0	0	0	0	0
1868	5	6	13	3d 08:25:43.48000	0d 00:00:00.01000	0	0	0	2.6351	R	0	23/08/2020 00:41	40.1183		0	0	0	0	0	0	0	0	0	0	0	0	0	0
1869	5	6	13	3d 08:25:45.48000	0d 00:00:02.01000	0	0	0	2.8412	R	1	23/08/2020 00:41	40.1026		0	0	0	0	0	0	0	0	0	0	0	0	0	0
1870	5	6	13	3d 08:25:47.48000	0d 00:00:04.01000	0	0	0	2.9664	R	1	23/08/2020 00:41	40.1026		0	0	0	0	0	0	0	0	0	0	0	0	0	0
1871	5	6	13	3d 08:25:49.48000	0d 00:00:06.01000	0	0	0	3.0636	R	1	23/08/2020 00:41	40.1026		0	0	0	0	0	0	0	0	0	0	0	0	0	0
1872	5	6	13	3d 08:25:51.48000	0d 00:00:08.01000	0	0	0	3.1421	R	1	23/08/2020 00:41	40.1026		0	0	0	0	0	0	0	0	0	0	0	0	0	0
1873	5	6	13	3d 08:25:53.47000	0d 00:00:10.00000	0	0	0	3.2067	R	129	23/08/2020 00:41	40.0869		0	0	0	0	0	0	0	0	0	0	0	0	0	0
1874	6	7	9	3d 08:25:53.50000	0d 00:00:00.03000	0.00000001	0.00000003	0.00120874	3.366	C	0	23/08/2020 00:41	40.0869		0	0	0	0	0	0	0	0	0	0	0	0	0	0
1875	6	7	9	3d 08:25:53.66000	0d 00:00:00.19000	0.00000006	0.00000021	0.00120661	3.3886	C	5	23/08/2020 00:41	40.0869		0	0	0	0	0	0	0	0	0	0	0	0	0	0
1876	6	7	9	3d 08:25:53.83000	0d 00:00:00.36000	0.00000012	0.00000041	0.00120668	3.4083	C	5	23/08/2020 00:41	40.0869		0	0	0	0	0	0	0	0	0	0	0	0	0	0
1877	6	7	9	3d 08:25:54.01000	0d 00:00:00.54000	0.00000018	0.00000061	0.00120684	3.4261	C	5	23/08/2020 00:41	40.0869		0	0	0	0	0	0	0	0	0	0	0	0	0	0
1878	6	7	9	3d 08:25:54.21000	0d 00:00:00.74000	0.00000025	0.00000084	0.00120676	3.4435	C	5	23/08/2020 00:41	40.0869		0	0	0	0	0	0	0	0	0	0	0	0	0	0
1879	6	7	9	3d 08:25:54.42000	0d 00:00:00.95000	0.00000032	0.00000109	0.00120676	3.4603	C	5	23/08/2020 00:41	40.0869		0	0	0	0	0	0	0	0	0	0	0	0	0	0
1880	6	7	9	3d 08:25:54.64000	0d 00:00:01.17000	0.00000039	0.00000134	0.00120668	3.4766	C	5	23/08/2020 00:41	40.0712		0	0	0	0	0	0	0	0	0	0	0	0	0	0
1881	6	7	9	3d 08:25:54.87000	0d 00:00:01.40000	0.00000047	0.00000161	0.00120668	3.4925	C	5	23/08/2020 00:41	40.0712		0	0	0	0	0	0	0	0	0	0	0	0	0	0
1882	6	7	9	3d 08:25:55.10000	0d 00:00:01.63000	0.00000055	0.00000188	0.00120661	3.5077	C	5	23/08/2020 00:41	40.0712		0	0	0	0	0	0	0	0	0	0	0	0	0	0
1883	6	7	9	3d 08:25:55.35000	0d 00:00:01.88000	0.00000063	0.00000218	0.00120653	3.5232	C	5	23/08/2020 00:41	40.0712		0	0	0	0	0	0	0	0	0	0	0	0	0	0
1884	6	7	9	3d 08:25:55.60000	0d 00:00:02.13000	0.00000071	0.00000247	0.00120645	3.5378	C	5	23/08/2020 00:41	40.0712		0	0	0	0	0	0	0	0	0	0	0	0	0	0
1885	6	7	9	3d 08:25:55.87000	0d 00:00:02.40000	0.0000008	0.00000279	0.00120684	3.5523	C	5	23/08/2020 00:41	40.0712		0	0	0	0	0	0	0	0	0	0	0	0	0	0
1886	6	7	9	3d 08:25:56.14000	0d 00:00:02.67000	0.00000089	0.00000312	0.00120691	3.5665	C	5	23/08/2020 00:41	40.0712		0	0	0	0	0	0	0	0	0	0	0	0	0	0
1887	6	7	9	3d 08:25:56.43000	0d 00:00:02.96000	0.00000099	0.00000346	0.00120676	3.5805	C	5	23/08/2020 00:41	40.0712		0	0	0	0	0	0	0	0	0	0	0	0	0	0
1888	6	7	9	3d 08:25:56.73000	0d 00:00:03.26000	0.00000109	0.00000382	0.00120653	3.5941	C	5	23/08/2020 00:41	40.0712		0	0	0	0	0	0	0	0	0	0	0	0	0	0
1889	6	7	9	3d 08:25:57.05000	0d 00:00:03.58000	0.0000012	0.00000421	0.00120676	3.6074	C	5	23/08/2020 00:41	40.0712		0	0	0	0	0	0	0	0	0	0	0	0	0	0
1890	6	7	9	3d 08:25:57.39000	0d 00:00:03.92000	0.00000131	0.00000462	0.00120676	3.6204	C	5	23/08/2020 00:41	40.0712		0	0	0	0	0	0	0	0	0	0	0	0	0	0
1891	6	7	9	3d 08:25:57.75000	0d 00:00:04.28000	0.00000143	0.00000506	0.00120684	3.633	C	5	23/08/2020 00:41	40.0712		0	0	0	0	0	0	0	0	0	0	0	0	0	0
1892	6	7	9	3d 08:25:58.14000	0d 00:00:04.67000	0.00000157	0.00000554	0.00120668	3.6457	C	5	23/08/2020 00:41	40.0555		0	0	0	0	0	0	0	0	0	0	0	0	0	0
1893	6	7	9	3d 08:25:58.58000	0d 00:00:05.11000	0.00000171	0.00000608	0.00120676	3.6577	C	5	23/08/2020 00:41	40.0712		0	0	0	0	0	0	0	0	0	0	0	0	0	0
1894	6	7	9	3d 08:25:59.06000	0d 00:00:05.59000	0.00000187	0.00000666	0.00120668	3.6695	C	5	23/08/2020 00:41	40.0712		0	0	0	0	0	0	0	0	0	0	0	0	0	0
1895	6	7	9	3d 08:25:59.63000	0d 00:00:06.16000	0.00000206	0.00000737	0.00120676	3.6812	C	5	23/08/2020 00:41	40.0555		0	0	0	0	0	0	0	0	0	0	0	0	0	0
1896	6	7	9	3d 08:26:00.32000	0d 00:00:06.85000	0.0000023	0.00000822	0.00120676	3.6924	C	5	23/08/2020 00:41	40.0555		0	0	0	0	0	0	0	0	0	0	0	0	0	0
1897	6	7	9	3d 08:26:01.19000	0d 00:00:07.72000	0.00000259	0.0000093	0.00120661	3.7031	C	5	23/08/2020 00:41	40.0555		0	0	0	0	0	0	0	0	0	0	0	0	0	0
1898	6	7	9	3d 08:26:02.38000	0d 00:00:08.91000	0.00000299	0.00001078	0.00120684	3.7139	C	5	23/08/2020 00:41	40.0555		0	0	0	0	0	0	0	0	0	0	0	0	0	0
1899	6	7	9	3d 08:26:04.20000	0d 00:00:10.73000	0.0000036	0.00001305	0.00120684	3.7244	C	5	23/08/2020 00:41	40.0555		0	0	0	0	0	0	0	0	0	0	0	0	0	0
1900	6	7	9	3d 08:26:07.30000	0d 00:00:13.83000	0.00000464	0.00001692	0.00120668	3.7348	C	5	23/08/2020 00:41	40.0869		0	0	0	0	0	0	0	0	0	0	0	0	0	0
1901	6	7	9	3d 08:26:14.04000	0d 00:00:20.57000	0.00000689	0.00002537	0.00120684	3.745	C	5	23/08/2020 00:41	40.1026		0	0	0	0	0	0	0	0	0	0	0	0	0	0
1902	6	7	9	3d 08:26:50.79000	0d 00:00:57.32000	0.00001921	0.0000715	0.00120661	3.735	C	5	23/08/2020 00:42	40.0869		0	0	0	0	0	0	0	0	0	0	0	0	0	0
1903	6	7	9	3d 08:27:08.85000	0d 00:01:15.38000	0.00002527	0.00009408	0.00120691	3.7249	C	5	23/08/2020 00:42	40.1183		0	0	0	0	0	0	0	0	0	0	0	0	0	0
1904	6	7	9	3d 08:27:35.36000	0d 00:01:41.89000	0.00003415	0.00012713	0.00120676	3.7147	C	5	23/08/2020 00:43	40.0555		0	0	0	0	0	0	0	0	0	0	0	0	0	0
1905	6	7	9	3d 08:28:26.90000	0d 00:02:33.43000	0.00005143	0.00019121	0.00120668	3.7046	C	5	23/08/2020 00:43	40.0241		0	0	0	0	0	0	0	0	0	0	0	0	0	0
1906	6	7	9	3d 08:31:56.44000	0d 00:06:02.97000	0.00012167	0.00045094	0.00120676	3.6945	C	5	23/08/2020 00:47	40.1183		0	0	0	0	0	0	0	0	0	0	0	0	0	0
1907	6	7	9	3d 08:36:56.44000	0d 00:11:02.97000	0.00022223	0.00082243	0.00120676	3.6942	C	1	23/08/2020 00:52	40.0555		0	0	0	0	0	0	0	0	0	0	0	0	0	0
1908	6	7	9	3d 08:41:56.44000	0d 00:16:02.97000	0.00032279	0.00119404	0.00120668	3.6965	C	1	23/08/2020 00:57	40.0398		0	0	0	0	0	0	0	0	0	0	0	0	0	0
1909	6	7	9	3d 08:46:56.44000	0d 00:21:02.97000	0.00042335	0.00156589	0.00120676	3.6991	C	1	23/08/2020 01:02	40.0241		0	0	0	0	0	0	0	0	0	0	0	0	0	0
1910	6	7	9	3d 08:51:56.44000	0d 00:26:02.97000	0.00052391	0.00193805	0.00120691	3.7024	C	1	23/08/2020 01:07	40.1026		0	0	0	0	0	0	0	0	0	0	0	0	0	0
1911	6	7	9	3d 08:56:56.44000	0d 00:31:02.97000	0.00062447	0.00231053	0.00120684	3.706	C	1	23/08/2020 01:12	40.0712		0	0	0	0	0	0	0	0	0	0	0	0	0	0
1912	6	7	9	3d 09:01:56.44000	0d 00:36:02.97000	0.00072503	0.00268339	0.00120684	3.7098	C	1	23/08/2020 01:17	40.0869		0	0	0	0	0	0	0	0	0	0	0	0	0	0
1913	6	7	9	3d 09:06:56.44000	0d 00:41:02.97000	0.00082559	0.00305667	0.00120668	3.714	C	1	23/08/2020 01:22	40.0869		0	0	0	0	0	0	0	0	0	0	0	0	0	0
1914	6	7	9	3d 09:11:56.44000	0d 00:46:02.97000	0.00092615	0.00343039	0.00120676	3.7188	C	1	23/08/2020 01:27	40.0712		0	0	0	0	0	0	0	0	0	0	0	0	0	0
1915	6	7	9	3d 09:16:56.44000	0d 00:51:02.97000	0.00102672	0.00380461	0.00120661	3.724	C	1	23/08/2020 01:32	40.134		0	0	0	0	0	0	0	0	0	0	0	0	0	0
1916	6	7	9	3d 09:21:56.44000	0d 00:56:02.97000	0.00112728	0.00417934	0.00120676	3.7288	C	1	23/08/2020 01:37	40.0241		0	0	0	0	0	0	0	0	0	0	0	0	0	0
1917	6	7	9	3d 09:26:56.44000	0d 01:01:02.97000	0.00122784	0.00455461	0.00120661	3.7346	C	1	23/08/2020 01:42	40.0241		0	0	0	0	0	0	0	0	0	0	0	0	0	0
1918	6	7	9	3d 09:31:56.44000	0d 01:06:02.97000	0.0013284	0.00493042	0.00120676	3.7397	C	1	23/08/2020 01:47	39.9926		0	0	0	0	0	0	0	0	0	0	0	0	0	0
1919	6	7	9	3d 09:36:56.44000	0d 01:11:02.97000	0.00142896	0.00530678	0.00120668	3.7453	C	1	23/08/2020 01:52	40.0084		0	0	0	0	0	0	0	0	0	0	0	0	0	0
1920	6	7	9	3d 09:41:56.44000	0d 01:16:02.97000	0.00152952	0.00568367	0.00120668	3.7504	C	1	23/08/2020 01:57	40.1026		0	0	0	0	0	0	0	0	0	0	0	0	0	0
1921	6	7	9	3d 09:46:56.44000	0d 01:21:02.97000	0.00163008	0.00606109	0.00120684	3.756	C	1	23/08/2020 02:02	40.0084		0	0	0	0	0	0	0	0	0	0	0	0	0	0
1922	6	7	9	3d 09:51:56.44000	0d 01:26:02.97000	0.00173064	0.00643903	0.00120691	3.7609	C	1	23/08/2020 02:07	40.0241		0	0	0	0	0	0	0	0	0	0	0	0	0	0
1923	6	7	9	3d 09:56:56.44000	0d 01:31:02.97000	0.0018312	0.00681749	0.00120668	3.7659	C	1	23/08/2020 02:12	39.9926		0	0	0	0	0	0	0	0	0	0	0	0	0	0
1924	6	7	9	3d 10:01:56.44000	0d 01:36:02.97000	0.00193176	0.00719646	0.00120668	3.771	C	1	23/08/2020 02:17	40.0241		0	0	0	0	0	0	0	0	0	0	0	0	0	0
1925	6	7	9	3d 10:06:56.44000	0d 01:41:02.97000	0.00203232	0.00757595	0.00120668	3.7765	C	1	23/08/2020 02:22	40.1026		0	0	0	0	0	0	0	0	0	0	0	0	0	0
1926	6	7	9	3d 10:11:56.44000	0d 01:46:02.97000	0.00213288	0.00795598	0.00120668	3.7816	C	1	23/08/2020 02:27	40.0555		0	0	0	0	0	0	0	0	0	0	0	0	0	0
1927	6	7	9	3d 10:16:56.44000	0d 01:51:02.97000	0.00223345	0.00833655	0.00120661	3.7871	C	1	23/08/2020 02:32	40.1026		0	0	0	0	0	0	0	0	0	0	0	0	0	0
1928	6	7	9	3d 10:21:56.44000	0d 01:56:02.97000	0.00233401	0.0087177	0.00120684	3.7932	C	1	23/08/2020 02:37	40.0555		0	0	0	0	0	0	0	0	0	0	0	0	0	0
1929	6	7	9	3d 10:26:56.44000	0d 02:01:02.97000	0.00243457	0.00909946	0.00120691	3.7996	C	1	23/08/2020 02:42	40.0555		0	0	0	0	0	0	0	0	0	0	0	0	0	0
1930	6	7	9	3d 10:31:56.44000	0d 02:06:02.97000	0.00253513	0.00948188	0.00120668	3.8064	C	1	23/08/2020 02:47	40.0398		0	0	0	0	0	0	0	0	0	0	0	0	0	0
1931	6	7	9	3d 10:36:56.44000	0d 02:11:02.97000	0.00263569	0.00986502	0.00120676	3.814	C	1	23/08/2020 02:52	40.0869		0	0	0	0	0	0	0	0	0	0	0	0	0	0
1932	6	7	9	3d 10:41:56.44000	0d 02:16:02.97000	0.00273625	0.0102489	0.00120668	3.8219	C	1	23/08/2020 02:57	40.0869		0	0	0	0	0	0	0	0	0	0	0	0	0	0
1933	6	7	9	3d 10:46:56.44000	0d 02:21:02.97000	0.00283681	0.0106337	0.00120668	3.8309	C	1	23/08/2020 03:02	40.0712		0	0	0	0	0	0	0	0	0	0	0	0	0	0
1934	6	7	9	3d 10:51:53.27000	0d 02:25:59.80000	0.00293631	0.0110154	0.00120653	3.841	C	5	23/08/2020 03:07	40.0869		0	0	0	0	0	0	0	0	0	0	0	0	0	0
1935	6	7	9	3d 10:56:28.26000	0d 02:30:34.79000	0.00302849	0.0113699	0.00120661	3.8511	C	5	23/08/2020 03:11	40.0555		0	0	0	0	0	0	0	0	0	0	0	0	0	0
1936	6	7	9	3d 11:00:40.17000	0d 02:34:46.70000	0.00311293	0.0116955	0.00120661	3.8611	C	5	23/08/2020 03:16	40.0869		0	0	0	0	0	0	0	0	0	0	0	0	0	0
1937	6	7	9	3d 11:04:36.36000	0d 02:38:42.89000	0.0031921	0.0120016	0.00120668	3.8712	C	5	23/08/2020 03:20	40.0084		0	0	0	0	0	0	0	0	0	0	0	0	0	0
1938	6	7	9	3d 11:08:20.96000	0d 02:42:27.49000	0.00326738	0.0122934	0.00120684	3.8813	C	5	23/08/2020 03:23	40.0712		0	0	0	0	0	0	0	0	0	0	0	0	0	0
1939	6	7	9	3d 11:11:51.94000	0d 02:45:58.47000	0.00333811	0.0125682	0.00120676	3.8914	C	5	23/08/2020 03:27	40.0555		0	0	0	0	0	0	0	0	0	0	0	0	0	0
1940	6	7	9	3d 11:15:12.76000	0d 02:49:19.29000	0.00340542	0.0128305	0.00120668	3.9014	C	5	23/08/2020 03:30	40.0712		0	0	0	0	0	0	0	0	0	0	0	0	0	0
1941	6	7	9	3d 11:18:28.03000	0d 02:52:34.56000	0.00347088	0.0130862	0.00120691	3.9115	C	5	23/08/2020 03:33	40.134		0	0	0	0	0	0	0	0	0	0	0	0	0	0
1942	6	7	9	3d 11:21:39.06000	0d 02:55:45.59000	0.00353491	0.013337	0.00120668	3.9216	C	5	23/08/2020 03:37	40.0555		0	0	0	0	0	0	0	0	0	0	0	0	0	0
1943	6	7	9	3d 11:24:45.43000	0d 02:58:51.96000	0.00359738	0.0135823	0.00120668	3.9316	C	5	23/08/2020 03:40	39.9766		0	0	0	0	0	0	0	0	0	0	0	0	0	0
1944	6	7	9	3d 11:27:47.65000	0d 03:01:54.18000	0.00365846	0.0138228	0.00120691	3.9419	C	5	23/08/2020 03:43	39.9926		0	0	0	0	0	0	0	0	0	0	0	0	0	0
1945	6	7	9	3d 11:30:47.72000	0d 03:04:54.25000	0.00371882	0.014061	0.00120691	3.9519	C	5	23/08/2020 03:46	40.1026		0	0	0	0	0	0	0	0	0	0	0	0	0	0
1946	6	7	9	3d 11:33:42.44000	0d 03:07:48.97000	0.00377739	0.0142927	0.00120676	3.962	C	5	23/08/2020 03:49	40.0712		0	0	0	0	0	0	0	0	0	0	0	0	0	0
1947	6	7	9	3d 11:36:35.47000	0d 03:10:42.00000	0.00383539	0.0145228	0.00120684	3.9722	C	5	23/08/2020 03:52	40.0398		0	0	0	0	0	0	0	0	0	0	0	0	0	0
1948	6	7	9	3d 11:39:33.83000	0d 03:13:40.36000	0.00389518	0.0147606	0.00120676	3.9823	C	5	23/08/2020 03:55	39.9766		0	0	0	0	0	0	0	0	0	0	0	0	0	0
1949	6	7	9	3d 11:42:23.79000	0d 03:16:30.32000	0.00395215	0.0149878	0.00120676	3.9924	C	5	23/08/2020 03:57	40.0712		0	0	0	0	0	0	0	0	0	0	0	0	0	0
1950	6	7	9	3d 11:45:11.45000	0d 03:19:17.98000	0.00400835	0.0152124	0.00120668	4.0024	C	5	23/08/2020 04:00	40.0555		0	0	0	0	0	0	0	0	0	0	0	0	0	0
1951	6	7	9	3d 11:47:59.60000	0d 03:22:06.13000	0.00406471	0.0154383	0.00120699	4.0125	C	5	23/08/2020 04:03	40.0084		0	0	0	0	0	0	0	0	0	0	0	0	0	0
1952	6	7	9	3d 11:50:47.39000	0d 03:24:53.92000	0.00412095	0.0156642	0.00120676	4.0226	C	5	23/08/2020 04:06	40.0712		0	0	0	0	0	0	0	0	0	0	0	0	0	0
1953	6	7	9	3d 11:53:34.71000	0d 03:27:41.24000	0.00417704	0.0158901	0.00120645	4.0327	C	5	23/08/2020 04:09	40.0398		0	0	0	0	0	0	0	0	0	0	0	0	0	0
1954	6	7	9	3d 11:56:17.13000	0d 03:30:23.66000	0.00423148	0.01611	0.00120691	4.0427	C	5	23/08/2020 04:11	40.0241		0	0	0	0	0	0	0	0	0	0	0	0	0	0
1955	6	7	9	3d 11:58:59.47000	0d 03:33:06.00000	0.0042859	0.0163302	0.00120691	4.0528	C	5	23/08/2020 04:14	40.0241		0	0	0	0	0	0	0	0	0	0	0	0	0	0
1956	6	7	9	3d 12:01:39.20000	0d 03:35:45.73000	0.00433944	0.0165475	0.00120668	4.0629	C	5	23/08/2020 04:17	40.0084		0	0	0	0	0	0	0	0	0	0	0	0	0	0
1957	6	7	9	3d 12:04:18.26000	0d 03:38:24.79000	0.00439276	0.0167644	0.00120684	4.0731	C	5	23/08/2020 04:19	40.0712		0	0	0	0	0	0	0	0	0	0	0	0	0	0
1958	6	7	9	3d 12:06:57.74000	0d 03:41:04.27000	0.00444622	0.0169824	0.00120691	4.0832	C	5	23/08/2020 04:22	39.9926		0	0	0	0	0	0	0	0	0	0	0	0	0	0
1959	6	7	9	3d 12:09:32.17000	0d 03:43:38.70000	0.00449798	0.017194	0.00120668	4.0932	C	5	23/08/2020 04:24	40.0869		0	0	0	0	0	0	0	0	0	0	0	0	0	0
1960	6	7	9	3d 12:12:03.71000	0d 03:46:10.24000	0.00454878	0.0174022	0.00120668	4.1035	C	5	23/08/2020 04:27	40.0869		0	0	0	0	0	0	0	0	0	0	0	0	0	0
1961	6	7	9	3d 12:14:35.18000	0d 03:48:41.71000	0.00459955	0.0176108	0.00120684	4.1135	C	5	23/08/2020 04:30	40.0241		0	0	0	0	0	0	0	0	0	0	0	0	0	0
1962	6	7	9	3d 12:17:02.93000	0d 03:51:09.46000	0.00464908	0.0178148	0.00120676	4.1238	C	5	23/08/2020 04:32	40.0241		0	0	0	0	0	0	0	0	0	0	0	0	0	0
1963	6	7	9	3d 12:19:33.22000	0d 03:53:39.75000	0.00469946	0.0180228	0.00120668	4.1338	C	5	23/08/2020 04:34	40.0398		0	0	0	0	0	0	0	0	0	0	0	0	0	0
1964	6	7	9	3d 12:21:57.77000	0d 03:56:04.30000	0.00474791	0.0182233	0.00120668	4.1439	C	5	23/08/2020 04:37	39.9606		0	0	0	0	0	0	0	0	0	0	0	0	0	0
1965	6	7	9	3d 12:24:21.09000	0d 03:58:27.62000	0.00479595	0.0184226	0.00120668	4.154	C	5	23/08/2020 04:39	40.0241		0	0	0	0	0	0	0	0	0	0	0	0	0	0
1966	6	7	9	3d 12:26:40.41000	0d 04:00:46.94000	0.00484265	0.0186168	0.00120684	4.164	C	5	23/08/2020 04:42	39.9926		0	0	0	0	0	0	0	0	0	0	0	0	0	0
1967	6	7	9	3d 12:29:01.01000	0d 04:03:07.54000	0.00488978	0.0188133	0.00120676	4.1741	C	5	23/08/2020 04:44	40.1026		0	0	0	0	0	0	0	0	0	0	0	0	0	0
1968	6	7	9	3d 12:31:21.19000	0d 04:05:27.72000	0.00493677	0.0190097	0.00120668	4.1843	C	5	23/08/2020 04:46	40.0869		0	0	0	0	0	0	0	0	0	0	0	0	0	0
1969	6	7	9	3d 12:33:41.38000	0d 04:07:47.91000	0.00498376	0.0192066	0.00120684	4.1944	C	5	23/08/2020 04:49	40.0084		0	0	0	0	0	0	0	0	0	0	0	0	0	0
1970	6	7	9	3d 12:34:54.84000	0d 04:09:01.37000	0.00500839	0.0193099	0.00120676	4.2	C	133	23/08/2020 04:50	40.1026		0	0	0	0	0	0	0	0	0	0	0	0	0	0
1971	6	7	10	3d 12:34:54.85000	0d 00:00:00.01000	0.00500839	0.0193099	0.00122751	4.1997	C	0	23/08/2020 04:50	40.1026		0	0	0	0	0	0	0	0	0	0	0	0	0	0
1972	6	7	10	3d 12:35:14.72000	0d 00:00:19.88000	0.00501491	0.0193373	0.00112726	4.2004	C	4	23/08/2020 04:50	39.9766		0	0	0	0	0	0	0	0	0	0	0	0	0	0
1973	6	7	10	3d 12:35:37.68000	0d 00:00:42.84000	0.00502177	0.0193661	0.00102724	4.2002	C	4	23/08/2020 04:51	40.0084		0	0	0	0	0	0	0	0	0	0	0	0	0	0
1974	6	7	10	3d 12:36:05.84000	0d 00:01:11.00000	0.0050294	0.0193982	0.00092714	4.2002	C	4	23/08/2020 04:51	40.0869		0	0	0	0	0	0	0	0	0	0	0	0	0	0
1975	6	7	10	3d 12:36:39.12000	0d 00:01:44.28000	0.0050375	0.0194322	0.00082712	4.2002	C	4	23/08/2020 04:52	40.1026		0	0	0	0	0	0	0	0	0	0	0	0	0	0
1976	6	7	10	3d 12:37:16.85000	0d 00:02:22.01000	0.00504562	0.0194663	0.00072702	4.2002	C	4	23/08/2020 04:52	40.1026		0	0	0	0	0	0	0	0	0	0	0	0	0	0
1977	6	7	10	3d 12:38:02.26000	0d 00:03:07.42000	0.00505414	0.0195021	0.00062699	4.2	C	4	23/08/2020 04:53	40.134		0	0	0	0	0	0	0	0	0	0	0	0	0	0
1978	6	7	10	3d 12:38:55.26000	0d 00:04:00.42000	0.00506262	0.0195377	0.00052697	4.2002	C	4	23/08/2020 04:54	40.0555		0	0	0	0	0	0	0	0	0	0	0	0	0	0
1979	6	7	10	3d 12:40:03.43000	0d 00:05:08.59000	0.00507162	0.0195755	0.00042695	4.2002	C	4	23/08/2020 04:55	40.0398		0	0	0	0	0	0	0	0	0	0	0	0	0	0
1980	6	7	10	3d 12:41:33.23000	0d 00:06:38.39000	0.00508094	0.0196146	0.00032692	4.2	C	4	23/08/2020 04:56	40.0869		0	0	0	0	0	0	0	0	0	0	0	0	0	0
1981	6	7	10	3d 12:43:40.98000	0d 00:08:46.14000	0.00509067	0.0196555	0.0002269	4.2	C	4	23/08/2020 04:59	39.9766		0	0	0	0	0	0	0	0	0	0	0	0	0	0
1982	6	7	10	3d 12:47:35.31000	0d 00:12:40.47000	0.00510176	0.0197021	0.00012688	4.2002	C	4	23/08/2020 05:03	40.0869		0	0	0	0	0	0	0	0	0	0	0	0	0	0
1983	6	7	10	3d 12:47:51.64000	0d 00:12:56.80000	0.00510233	0.0197045	0.00012055	4.2	C	132	23/08/2020 05:03	40.0712		0	0	0	0	0	0	0	0	0	0	0	0	0	0
1984	6	7	11	3d 12:47:51.65000	0d 00:00:00.01000	0	0	0	4.1988	R	0	23/08/2020 05:03	40.0712		0	0	0	0	0	0	0	0	0	0	0	0	0	0
1985	6	7	11	3d 12:47:53.65000	0d 00:00:02.01000	0	0	0	4.1984	R	1	23/08/2020 05:03	40.0712		0	0	0	0	0	0	0	0	0	0	0	0	0	0
[truncated: 3,137 more rows]
