# Supplementary material for: Experimental data of cathodes manufactured in a convective dryer at the pilot-plant scale, and charge and discharge capacities of half-coin lithium-ion cells
Source: Data Brief. 2021 Dec 16;40:107720. doi: 10.1016/j.dib.2021.107720 (PMC8703052; doi:10.1016/j.dib.2021.107720)
Supplement: Supplementary file 1 [file mmc1.zip › Maccor/NEX_CAT3_10_3.csv]

Name:	NEX_CAT3_10_3
Channel:	95
Tester	Maccor #2
Procedure	NEX_NMC_Form_Rate_ASI.000
Description	NEX NMC Cathode Rate & ASI Measurement
Started	19/08/2020 16:16
SCap	0
C Rate	0.005944
Ch. max. V	8.00 V
DisCh. min. V	-2.00 V
Ch. max. I	5.000 A
DisCh. max. I	5.000 A
Comment:	CAT3_10_3
SMB hdr:	SMBLabel
Rec	Cycle P	Cycle C	Step	TestTime	StepTime	Cap. [Ah]	Ener. [Wh]	Current [A]	Voltage [V]	Md	ES	DPT Time	AUX1 [C]		VAR1	VAR2	VAR3	VAR4	VAR5	VAR6	VAR7	VAR8	VAR9	VAR10	VAR11	VAR12	VAR13	VAR14
1	0	1	1	0d 00:00:00.00000	0d 00:00:00.00000	0	0	0	3.1412	R	0	19/08/2020 16:16	38.1694		0	0	0	0	0	0	0	0	0	0	0	0	0	0
2	0	1	1	0d 00:05:00.00000	0d 00:05:00.00000	0	0	0	3.136	R	1	19/08/2020 16:21	40.1944		0	0	0	0	0	0	0	0	0	0	0	0	0	0
3	0	1	1	0d 00:10:00.00000	0d 00:10:00.00000	0	0	0	3.1324	R	1	19/08/2020 16:26	40.842		0	0	0	0	0	0	0	0	0	0	0	0	0	0
4	0	1	1	0d 00:15:00.00000	0d 00:15:00.00000	0	0	0	3.1293	R	1	19/08/2020 16:31	40.8578		0	0	0	0	0	0	0	0	0	0	0	0	0	0
5	0	1	1	0d 00:20:00.00000	0d 00:20:00.00000	0	0	0	3.1269	R	1	19/08/2020 16:36	40.6683		0	0	0	0	0	0	0	0	0	0	0	0	0	0
6	0	1	1	0d 00:25:00.00000	0d 00:25:00.00000	0	0	0	3.1252	R	1	19/08/2020 16:41	40.5893		0	0	0	0	0	0	0	0	0	0	0	0	0	0
7	0	1	1	0d 00:30:00.00000	0d 00:30:00.00000	0	0	0	3.1234	R	129	19/08/2020 16:46	40.4471		0	0	0	0	0	0	0	0	0	0	0	0	0	0
8	0	1	2	0d 00:30:00.04000	0d 00:00:00.04000	0	0.00000001	0.00029831	3.2288	C	0	19/08/2020 16:46	40.4471		0	0	0	0	0	0	0	0	0	0	0	0	0	0
9	0	1	2	0d 00:30:00.20000	0d 00:00:00.20000	0.00000002	0.00000005	0.00029725	3.2619	C	5	19/08/2020 16:46	40.4471		0	0	0	0	0	0	0	0	0	0	0	0	0	0
10	0	1	2	0d 00:30:00.37000	0d 00:00:00.37000	0.00000003	0.0000001	0.00029717	3.2815	C	5	19/08/2020 16:46	40.4471		0	0	0	0	0	0	0	0	0	0	0	0	0	0
11	0	1	2	0d 00:30:00.56000	0d 00:00:00.56000	0.00000005	0.00000015	0.00029709	3.2988	C	5	19/08/2020 16:46	40.4471		0	0	0	0	0	0	0	0	0	0	0	0	0	0
12	0	1	2	0d 00:30:00.76000	0d 00:00:00.76000	0.00000006	0.0000002	0.00029725	3.3155	C	5	19/08/2020 16:46	40.4471		0	0	0	0	0	0	0	0	0	0	0	0	0	0
13	0	1	2	0d 00:30:00.98000	0d 00:00:00.98000	0.00000008	0.00000026	0.00029702	3.3318	C	5	19/08/2020 16:46	40.4471		0	0	0	0	0	0	0	0	0	0	0	0	0	0
14	0	1	2	0d 00:30:01.21000	0d 00:00:01.21000	0.0000001	0.00000033	0.00029717	3.348	C	5	19/08/2020 16:46	40.4471		0	0	0	0	0	0	0	0	0	0	0	0	0	0
15	0	1	2	0d 00:30:01.45000	0d 00:00:01.45000	0.00000012	0.00000039	0.00029717	3.3635	C	5	19/08/2020 16:46	40.4471		0	0	0	0	0	0	0	0	0	0	0	0	0	0
16	0	1	2	0d 00:30:01.69000	0d 00:00:01.69000	0.00000014	0.00000046	0.00029717	3.3785	C	5	19/08/2020 16:46	40.4471		0	0	0	0	0	0	0	0	0	0	0	0	0	0
17	0	1	2	0d 00:30:01.94000	0d 00:00:01.94000	0.00000016	0.00000053	0.00029717	3.3931	C	5	19/08/2020 16:46	40.4471		0	0	0	0	0	0	0	0	0	0	0	0	0	0
18	0	1	2	0d 00:30:02.20000	0d 00:00:02.20000	0.00000018	0.0000006	0.00029709	3.4076	C	5	19/08/2020 16:46	40.4471		0	0	0	0	0	0	0	0	0	0	0	0	0	0
19	0	1	2	0d 00:30:02.47000	0d 00:00:02.47000	0.0000002	0.00000068	0.00029702	3.4218	C	5	19/08/2020 16:46	40.4471		0	0	0	0	0	0	0	0	0	0	0	0	0	0
20	0	1	2	0d 00:30:02.76000	0d 00:00:02.76000	0.00000023	0.00000076	0.00029717	3.4363	C	5	19/08/2020 16:46	40.4471		0	0	0	0	0	0	0	0	0	0	0	0	0	0
21	0	1	2	0d 00:30:03.06000	0d 00:00:03.06000	0.00000025	0.00000085	0.00029732	3.4501	C	5	19/08/2020 16:46	40.4471		0	0	0	0	0	0	0	0	0	0	0	0	0	0
22	0	1	2	0d 00:30:03.37000	0d 00:00:03.37000	0.00000028	0.00000094	0.00029717	3.4636	C	5	19/08/2020 16:46	40.4471		0	0	0	0	0	0	0	0	0	0	0	0	0	0
23	0	1	2	0d 00:30:03.69000	0d 00:00:03.69000	0.0000003	0.00000103	0.00029717	3.4771	C	5	19/08/2020 16:46	40.4471		0	0	0	0	0	0	0	0	0	0	0	0	0	0
24	0	1	2	0d 00:30:04.03000	0d 00:00:04.03000	0.00000033	0.00000113	0.00029717	3.4902	C	5	19/08/2020 16:46	40.4471		0	0	0	0	0	0	0	0	0	0	0	0	0	0
25	0	1	2	0d 00:30:04.38000	0d 00:00:04.38000	0.00000036	0.00000123	0.00029709	3.503	C	5	19/08/2020 16:46	40.4471		0	0	0	0	0	0	0	0	0	0	0	0	0	0
26	0	1	2	0d 00:30:04.75000	0d 00:00:04.75000	0.00000039	0.00000133	0.00029717	3.516	C	5	19/08/2020 16:46	40.4471		0	0	0	0	0	0	0	0	0	0	0	0	0	0
27	0	1	2	0d 00:30:05.15000	0d 00:00:05.15000	0.00000042	0.00000145	0.00029717	3.5286	C	5	19/08/2020 16:46	40.4471		0	0	0	0	0	0	0	0	0	0	0	0	0	0
28	0	1	2	0d 00:30:05.56000	0d 00:00:05.56000	0.00000046	0.00000157	0.00029702	3.541	C	5	19/08/2020 16:46	40.4629		0	0	0	0	0	0	0	0	0	0	0	0	0	0
29	0	1	2	0d 00:30:05.99000	0d 00:00:05.99000	0.00000049	0.0000017	0.00029702	3.5535	C	5	19/08/2020 16:46	40.4471		0	0	0	0	0	0	0	0	0	0	0	0	0	0
30	0	1	2	0d 00:30:06.45000	0d 00:00:06.45000	0.00000053	0.00000183	0.0002974	3.5657	C	5	19/08/2020 16:46	40.4471		0	0	0	0	0	0	0	0	0	0	0	0	0	0
31	0	1	2	0d 00:30:06.93000	0d 00:00:06.93000	0.00000057	0.00000197	0.00029717	3.5776	C	5	19/08/2020 16:46	40.4629		0	0	0	0	0	0	0	0	0	0	0	0	0	0
32	0	1	2	0d 00:30:07.44000	0d 00:00:07.44000	0.00000061	0.00000212	0.00029709	3.5895	C	5	19/08/2020 16:46	40.4471		0	0	0	0	0	0	0	0	0	0	0	0	0	0
33	0	1	2	0d 00:30:07.99000	0d 00:00:07.99000	0.00000066	0.00000229	0.00029709	3.6014	C	5	19/08/2020 16:46	40.4629		0	0	0	0	0	0	0	0	0	0	0	0	0	0
34	0	1	2	0d 00:30:08.59000	0d 00:00:08.59000	0.00000071	0.00000246	0.00029686	3.6132	C	5	19/08/2020 16:46	40.4471		0	0	0	0	0	0	0	0	0	0	0	0	0	0
35	0	1	2	0d 00:30:09.22000	0d 00:00:09.22000	0.00000076	0.00000265	0.00029702	3.6243	C	5	19/08/2020 16:46	40.4629		0	0	0	0	0	0	0	0	0	0	0	0	0	0
36	0	1	2	0d 00:30:09.91000	0d 00:00:09.91000	0.00000082	0.00000286	0.00029725	3.6356	C	5	19/08/2020 16:46	40.4471		0	0	0	0	0	0	0	0	0	0	0	0	0	0
37	0	1	2	0d 00:30:10.68000	0d 00:00:10.68000	0.00000088	0.00000309	0.00029732	3.6468	C	5	19/08/2020 16:46	40.4471		0	0	0	0	0	0	0	0	0	0	0	0	0	0
38	0	1	2	0d 00:30:11.60000	0d 00:00:11.60000	0.00000096	0.00000337	0.00029702	3.6577	C	5	19/08/2020 16:46	40.4471		0	0	0	0	0	0	0	0	0	0	0	0	0	0
39	0	1	2	0d 00:30:12.68000	0d 00:00:12.68000	0.00000105	0.0000037	0.00029732	3.6686	C	5	19/08/2020 16:46	40.4471		0	0	0	0	0	0	0	0	0	0	0	0	0	0
40	0	1	2	0d 00:30:14.16000	0d 00:00:14.16000	0.00000117	0.00000414	0.00029694	3.679	C	5	19/08/2020 16:46	40.4471		0	0	0	0	0	0	0	0	0	0	0	0	0	0
41	0	1	2	0d 00:30:16.46000	0d 00:00:16.46000	0.00000136	0.00000484	0.00029717	3.6893	C	5	19/08/2020 16:46	40.4471		0	0	0	0	0	0	0	0	0	0	0	0	0	0
42	0	1	2	0d 00:30:22.96000	0d 00:00:22.96000	0.00000189	0.00000683	0.00029717	3.6994	C	5	19/08/2020 16:46	40.4787		0	0	0	0	0	0	0	0	0	0	0	0	0	0
43	0	1	2	0d 00:31:03.75000	0d 00:01:03.75000	0.00000526	0.00001927	0.00029717	3.6893	C	5	19/08/2020 16:47	40.4945		0	0	0	0	0	0	0	0	0	0	0	0	0	0
44	0	1	2	0d 00:31:55.66000	0d 00:01:55.66000	0.00000955	0.00003505	0.00029732	3.6793	C	5	19/08/2020 16:48	40.4471		0	0	0	0	0	0	0	0	0	0	0	0	0	0
45	0	1	2	0d 00:34:04.21000	0d 00:04:04.21000	0.00002016	0.00007403	0.00029702	3.6692	C	5	19/08/2020 16:50	40.5577		0	0	0	0	0	0	0	0	0	0	0	0	0	0
46	0	1	2	0d 00:44:04.21000	0d 00:14:04.21000	0.00006968	0.00025563	0.00029717	3.6655	C	1	19/08/2020 17:00	40.5261		0	0	0	0	0	0	0	0	0	0	0	0	0	0
47	0	1	2	0d 00:54:04.21000	0d 00:24:04.21000	0.0001192	0.0004372	0.00029702	3.6669	C	1	19/08/2020 17:10	40.4787		0	0	0	0	0	0	0	0	0	0	0	0	0	0
48	0	1	2	0d 01:04:04.21000	0d 00:34:04.21000	0.00016873	0.00061886	0.00029717	3.6695	C	1	19/08/2020 17:20	40.4155		0	0	0	0	0	0	0	0	0	0	0	0	0	0
49	0	1	2	0d 01:14:04.21000	0d 00:44:04.21000	0.00021825	0.00080063	0.00029702	3.6715	C	1	19/08/2020 17:30	40.4313		0	0	0	0	0	0	0	0	0	0	0	0	0	0
50	0	1	2	0d 01:24:04.21000	0d 00:54:04.21000	0.00026777	0.00098251	0.00029725	3.6735	C	1	19/08/2020 17:40	40.4629		0	0	0	0	0	0	0	0	0	0	0	0	0	0
51	0	1	2	0d 01:34:04.21000	0d 01:04:04.21000	0.0003173	0.00116448	0.00029732	3.6751	C	1	19/08/2020 17:50	40.3523		0	0	0	0	0	0	0	0	0	0	0	0	0	0
52	0	1	2	0d 01:44:04.21000	0d 01:14:04.21000	0.00036682	0.00134652	0.0002974	3.6768	C	1	19/08/2020 18:00	40.4155		0	0	0	0	0	0	0	0	0	0	0	0	0	0
53	0	1	2	0d 01:54:04.21000	0d 01:24:04.21000	0.00041634	0.00152865	0.00029709	3.6782	C	1	19/08/2020 18:10	40.3839		0	0	0	0	0	0	0	0	0	0	0	0	0	0
54	0	1	2	0d 02:04:04.21000	0d 01:34:04.21000	0.00046587	0.00171086	0.00029709	3.68	C	1	19/08/2020 18:20	40.3839		0	0	0	0	0	0	0	0	0	0	0	0	0	0
55	0	1	2	0d 02:14:04.21000	0d 01:44:04.21000	0.00051539	0.00189313	0.00029709	3.6812	C	1	19/08/2020 18:30	40.3839		0	0	0	0	0	0	0	0	0	0	0	0	0	0
56	0	1	2	0d 02:24:04.21000	0d 01:54:04.21000	0.00056491	0.00207547	0.00029717	3.6825	C	1	19/08/2020 18:40	40.3997		0	0	0	0	0	0	0	0	0	0	0	0	0	0
57	0	1	2	0d 02:34:04.21000	0d 02:04:04.21000	0.00061443	0.00225788	0.00029709	3.684	C	1	19/08/2020 18:50	40.4313		0	0	0	0	0	0	0	0	0	0	0	0	0	0
58	0	1	2	0d 02:44:04.21000	0d 02:14:04.21000	0.00066396	0.00244035	0.00029725	3.6852	C	1	19/08/2020 19:00	40.4787		0	0	0	0	0	0	0	0	0	0	0	0	0	0
59	0	1	2	0d 02:54:04.21000	0d 02:24:04.21000	0.00071348	0.00262289	0.00029709	3.6866	C	1	19/08/2020 19:10	40.4313		0	0	0	0	0	0	0	0	0	0	0	0	0	0
60	0	1	2	0d 03:04:04.21000	0d 02:34:04.21000	0.000763	0.00280551	0.00029702	3.6881	C	1	19/08/2020 19:20	40.4155		0	0	0	0	0	0	0	0	0	0	0	0	0	0
61	0	1	2	0d 03:14:04.21000	0d 02:44:04.21000	0.00081253	0.00298818	0.00029694	3.6892	C	1	19/08/2020 19:30	40.3207		0	0	0	0	0	0	0	0	0	0	0	0	0	0
62	0	1	2	0d 03:24:04.21000	0d 02:54:04.21000	0.00086205	0.00317093	0.00029709	3.6907	C	1	19/08/2020 19:40	40.3365		0	0	0	0	0	0	0	0	0	0	0	0	0	0
63	0	1	2	0d 03:34:04.21000	0d 03:04:04.21000	0.00091157	0.00335375	0.00029717	3.6921	C	1	19/08/2020 19:50	40.3681		0	0	0	0	0	0	0	0	0	0	0	0	0	0
64	0	1	2	0d 03:44:04.21000	0d 03:14:04.21000	0.0009611	0.00353663	0.00029709	3.6936	C	1	19/08/2020 20:00	40.3365		0	0	0	0	0	0	0	0	0	0	0	0	0	0
65	0	1	2	0d 03:54:04.21000	0d 03:24:04.21000	0.00101062	0.00371959	0.00029732	3.6951	C	1	19/08/2020 20:10	40.4155		0	0	0	0	0	0	0	0	0	0	0	0	0	0
66	0	1	2	0d 04:04:04.21000	0d 03:34:04.21000	0.00106014	0.00390261	0.00029686	3.6962	C	1	19/08/2020 20:20	40.3681		0	0	0	0	0	0	0	0	0	0	0	0	0	0
67	0	1	2	0d 04:14:04.21000	0d 03:44:04.21000	0.00110967	0.00408571	0.00029709	3.6982	C	1	19/08/2020 20:30	40.3523		0	0	0	0	0	0	0	0	0	0	0	0	0	0
68	0	1	2	0d 04:24:04.21000	0d 03:54:04.21000	0.00115919	0.00426888	0.00029709	3.6992	C	1	19/08/2020 20:40	40.3207		0	0	0	0	0	0	0	0	0	0	0	0	0	0
69	0	1	2	0d 04:34:04.21000	0d 04:04:04.21000	0.00120871	0.00445212	0.00029686	3.7011	C	1	19/08/2020 20:50	40.3049		0	0	0	0	0	0	0	0	0	0	0	0	0	0
70	0	1	2	0d 04:44:04.21000	0d 04:14:04.21000	0.00125824	0.00463544	0.00029717	3.7024	C	1	19/08/2020 21:00	40.3681		0	0	0	0	0	0	0	0	0	0	0	0	0	0
71	0	1	2	0d 04:54:04.21000	0d 04:24:04.21000	0.00130776	0.00481883	0.00029717	3.7038	C	1	19/08/2020 21:10	40.3049		0	0	0	0	0	0	0	0	0	0	0	0	0	0
72	0	1	2	0d 05:04:04.21000	0d 04:34:04.21000	0.00135728	0.00500231	0.00029717	3.7057	C	1	19/08/2020 21:20	40.3207		0	0	0	0	0	0	0	0	0	0	0	0	0	0
73	0	1	2	0d 05:14:04.21000	0d 04:44:04.21000	0.00140681	0.00518587	0.00029717	3.7073	C	1	19/08/2020 21:30	40.3839		0	0	0	0	0	0	0	0	0	0	0	0	0	0
74	0	1	2	0d 05:24:04.21000	0d 04:54:04.21000	0.00145633	0.00536951	0.00029709	3.7092	C	1	19/08/2020 21:40	40.4155		0	0	0	0	0	0	0	0	0	0	0	0	0	0
75	0	1	2	0d 05:34:04.21000	0d 05:04:04.21000	0.00150585	0.00555324	0.00029709	3.7105	C	1	19/08/2020 21:50	40.3839		0	0	0	0	0	0	0	0	0	0	0	0	0	0
76	0	1	2	0d 05:44:04.21000	0d 05:14:04.21000	0.00155538	0.00573705	0.00029717	3.7125	C	1	19/08/2020 22:00	40.3523		0	0	0	0	0	0	0	0	0	0	0	0	0	0
77	0	1	2	0d 05:54:04.21000	0d 05:24:04.21000	0.0016049	0.00592096	0.00029709	3.7144	C	1	19/08/2020 22:10	40.3681		0	0	0	0	0	0	0	0	0	0	0	0	0	0
78	0	1	2	0d 06:04:04.21000	0d 05:34:04.21000	0.00165442	0.00610496	0.00029709	3.7163	C	1	19/08/2020 22:20	40.3997		0	0	0	0	0	0	0	0	0	0	0	0	0	0
79	0	1	2	0d 06:14:04.21000	0d 05:44:04.21000	0.00170395	0.00628905	0.00029694	3.7182	C	1	19/08/2020 22:30	40.3997		0	0	0	0	0	0	0	0	0	0	0	0	0	0
80	0	1	2	0d 06:24:04.21000	0d 05:54:04.21000	0.00175347	0.00647325	0.00029709	3.7205	C	1	19/08/2020 22:40	40.3681		0	0	0	0	0	0	0	0	0	0	0	0	0	0
81	0	1	2	0d 06:34:04.21000	0d 06:04:04.21000	0.00180299	0.00665754	0.00029709	3.7227	C	1	19/08/2020 22:50	40.2892		0	0	0	0	0	0	0	0	0	0	0	0	0	0
82	0	1	2	0d 06:44:04.21000	0d 06:14:04.21000	0.00185252	0.00684195	0.00029709	3.7246	C	1	19/08/2020 23:00	40.2892		0	0	0	0	0	0	0	0	0	0	0	0	0	0
83	0	1	2	0d 06:54:04.21000	0d 06:24:04.21000	0.00190204	0.00702645	0.00029717	3.7269	C	1	19/08/2020 23:10	40.3365		0	0	0	0	0	0	0	0	0	0	0	0	0	0
84	0	1	2	0d 07:04:04.21000	0d 06:34:04.21000	0.00195156	0.00721107	0.00029702	3.7288	C	1	19/08/2020 23:20	40.3365		0	0	0	0	0	0	0	0	0	0	0	0	0	0
85	0	1	2	0d 07:14:04.21000	0d 06:44:04.21000	0.00200109	0.0073958	0.00029709	3.7311	C	1	19/08/2020 23:30	40.3997		0	0	0	0	0	0	0	0	0	0	0	0	0	0
86	0	1	2	0d 07:24:04.21000	0d 06:54:04.21000	0.00205061	0.00758063	0.00029725	3.7337	C	1	19/08/2020 23:40	40.3049		0	0	0	0	0	0	0	0	0	0	0	0	0	0
87	0	1	2	0d 07:34:04.21000	0d 07:04:04.21000	0.00210013	0.00776559	0.00029717	3.7359	C	1	19/08/2020 23:50	40.3049		0	0	0	0	0	0	0	0	0	0	0	0	0	0
88	0	1	2	0d 07:44:04.21000	0d 07:14:04.21000	0.00214965	0.00795066	0.00029732	3.7382	C	1	20/08/2020 00:00	40.3049		0	0	0	0	0	0	0	0	0	0	0	0	0	0
89	0	1	2	0d 07:54:04.21000	0d 07:24:04.21000	0.00219918	0.00813585	0.00029725	3.7406	C	1	20/08/2020 00:10	40.3207		0	0	0	0	0	0	0	0	0	0	0	0	0	0
90	0	1	2	0d 08:04:04.21000	0d 07:34:04.21000	0.0022487	0.00832116	0.00029717	3.743	C	1	20/08/2020 00:20	40.3523		0	0	0	0	0	0	0	0	0	0	0	0	0	0
91	0	1	2	0d 08:14:04.21000	0d 07:44:04.21000	0.00229822	0.00850658	0.00029702	3.7453	C	1	20/08/2020 00:30	40.3523		0	0	0	0	0	0	0	0	0	0	0	0	0	0
92	0	1	2	0d 08:24:04.21000	0d 07:54:04.21000	0.00234775	0.00869212	0.0002974	3.7478	C	1	20/08/2020 00:40	40.3523		0	0	0	0	0	0	0	0	0	0	0	0	0	0
93	0	1	2	0d 08:34:04.21000	0d 08:04:04.21000	0.00239727	0.00887779	0.00029709	3.7502	C	1	20/08/2020 00:50	40.4155		0	0	0	0	0	0	0	0	0	0	0	0	0	0
94	0	1	2	0d 08:44:04.21000	0d 08:14:04.21000	0.00244679	0.00906358	0.0002974	3.7527	C	1	20/08/2020 01:00	40.3997		0	0	0	0	0	0	0	0	0	0	0	0	0	0
95	0	1	2	0d 08:54:04.21000	0d 08:24:04.21000	0.00249632	0.00924948	0.00029717	3.7551	C	1	20/08/2020 01:10	40.3681		0	0	0	0	0	0	0	0	0	0	0	0	0	0
96	0	1	2	0d 09:04:04.21000	0d 08:34:04.21000	0.00254584	0.00943551	0.00029702	3.7574	C	1	20/08/2020 01:20	40.3523		0	0	0	0	0	0	0	0	0	0	0	0	0	0
97	0	1	2	0d 09:14:04.21000	0d 08:44:04.21000	0.00259536	0.00962166	0.00029709	3.7598	C	1	20/08/2020 01:30	40.3681		0	0	0	0	0	0	0	0	0	0	0	0	0	0
98	0	1	2	0d 09:24:04.21000	0d 08:54:04.21000	0.00264489	0.00980792	0.00029717	3.7624	C	1	20/08/2020 01:40	40.4471		0	0	0	0	0	0	0	0	0	0	0	0	0	0
99	0	1	2	0d 09:34:04.21000	0d 09:04:04.21000	0.00269441	0.00999431	0.00029702	3.7647	C	1	20/08/2020 01:50	40.3997		0	0	0	0	0	0	0	0	0	0	0	0	0	0
100	0	1	2	0d 09:44:04.21000	0d 09:14:04.21000	0.00274393	0.0101808	0.00029725	3.7673	C	1	20/08/2020 02:00	40.3681		0	0	0	0	0	0	0	0	0	0	0	0	0	0
101	0	1	2	0d 09:54:04.21000	0d 09:24:04.21000	0.00279346	0.0103675	0.00029717	3.7697	C	1	20/08/2020 02:10	40.3839		0	0	0	0	0	0	0	0	0	0	0	0	0	0
102	0	1	2	0d 10:04:04.21000	0d 09:34:04.21000	0.00284298	0.0105542	0.00029709	3.7723	C	1	20/08/2020 02:20	40.3049		0	0	0	0	0	0	0	0	0	0	0	0	0	0
103	0	1	2	0d 10:14:04.21000	0d 09:44:04.21000	0.0028925	0.0107411	0.00029702	3.7751	C	1	20/08/2020 02:30	40.3681		0	0	0	0	0	0	0	0	0	0	0	0	0	0
104	0	1	2	0d 10:24:04.21000	0d 09:54:04.21000	0.00294203	0.0109281	0.00029694	3.7778	C	1	20/08/2020 02:40	40.3523		0	0	0	0	0	0	0	0	0	0	0	0	0	0
105	0	1	2	0d 10:34:04.21000	0d 10:04:04.21000	0.00299155	0.0111153	0.00029702	3.7807	C	1	20/08/2020 02:50	40.4471		0	0	0	0	0	0	0	0	0	0	0	0	0	0
106	0	1	2	0d 10:44:04.21000	0d 10:14:04.21000	0.00304107	0.0113026	0.00029725	3.7836	C	1	20/08/2020 03:00	40.3839		0	0	0	0	0	0	0	0	0	0	0	0	0	0
107	0	1	2	0d 10:54:04.21000	0d 10:24:04.21000	0.0030906	0.0114901	0.00029709	3.7865	C	1	20/08/2020 03:10	40.4155		0	0	0	0	0	0	0	0	0	0	0	0	0	0
108	0	1	2	0d 11:04:04.21000	0d 10:34:04.21000	0.00314012	0.0116776	0.00029702	3.7896	C	1	20/08/2020 03:20	40.4629		0	0	0	0	0	0	0	0	0	0	0	0	0	0
109	0	1	2	0d 11:14:04.21000	0d 10:44:04.21000	0.00318964	0.0118654	0.00029747	3.7926	C	1	20/08/2020 03:30	40.4471		0	0	0	0	0	0	0	0	0	0	0	0	0	0
110	0	1	2	0d 11:24:04.21000	0d 10:54:04.21000	0.00323917	0.0120533	0.00029732	3.7961	C	1	20/08/2020 03:40	40.4313		0	0	0	0	0	0	0	0	0	0	0	0	0	0
111	0	1	2	0d 11:34:04.21000	0d 11:04:04.21000	0.00328869	0.0122414	0.00029702	3.7995	C	1	20/08/2020 03:50	40.4787		0	0	0	0	0	0	0	0	0	0	0	0	0	0
112	0	1	2	0d 11:44:04.21000	0d 11:14:04.21000	0.00333821	0.0124297	0.00029709	3.8035	C	1	20/08/2020 04:00	40.4471		0	0	0	0	0	0	0	0	0	0	0	0	0	0
113	0	1	2	0d 11:54:04.21000	0d 11:24:04.21000	0.00338774	0.0126181	0.00029717	3.8073	C	1	20/08/2020 04:10	40.4471		0	0	0	0	0	0	0	0	0	0	0	0	0	0
114	0	1	2	0d 12:04:04.21000	0d 11:34:04.21000	0.00343726	0.0128068	0.00029702	3.8111	C	1	20/08/2020 04:20	40.3839		0	0	0	0	0	0	0	0	0	0	0	0	0	0
115	0	1	2	0d 12:14:04.21000	0d 11:44:04.21000	0.00348678	0.0129956	0.00029709	3.8155	C	1	20/08/2020 04:30	40.3839		0	0	0	0	0	0	0	0	0	0	0	0	0	0
116	0	1	2	0d 12:24:04.21000	0d 11:54:04.21000	0.0035363	0.0131847	0.00029709	3.8199	C	1	20/08/2020 04:40	40.3839		0	0	0	0	0	0	0	0	0	0	0	0	0	0
117	0	1	2	0d 12:34:04.21000	0d 12:04:04.21000	0.00358583	0.013374	0.00029694	3.8244	C	1	20/08/2020 04:50	40.3997		0	0	0	0	0	0	0	0	0	0	0	0	0	0
118	0	1	2	0d 12:44:04.21000	0d 12:14:04.21000	0.00363535	0.0135635	0.00029717	3.8294	C	1	20/08/2020 05:00	40.4313		0	0	0	0	0	0	0	0	0	0	0	0	0	0
119	0	1	2	0d 12:54:04.21000	0d 12:24:04.21000	0.00368487	0.0137533	0.00029694	3.8346	C	1	20/08/2020 05:10	40.3997		0	0	0	0	0	0	0	0	0	0	0	0	0	0
120	0	1	2	0d 13:04:04.21000	0d 12:34:04.21000	0.0037344	0.0139433	0.0002974	3.8401	C	1	20/08/2020 05:20	40.3839		0	0	0	0	0	0	0	0	0	0	0	0	0	0
121	0	1	2	0d 13:14:04.21000	0d 12:44:04.21000	0.00378392	0.0141336	0.00029694	3.8456	C	1	20/08/2020 05:30	40.3207		0	0	0	0	0	0	0	0	0	0	0	0	0	0
122	0	1	2	0d 13:24:04.21000	0d 12:54:04.21000	0.00383344	0.0143242	0.00029717	3.8518	C	1	20/08/2020 05:40	40.3207		0	0	0	0	0	0	0	0	0	0	0	0	0	0
123	0	1	2	0d 13:34:04.21000	0d 13:04:04.21000	0.00388297	0.0145151	0.00029725	3.8576	C	1	20/08/2020 05:50	40.3523		0	0	0	0	0	0	0	0	0	0	0	0	0	0
124	0	1	2	0d 13:44:04.21000	0d 13:14:04.21000	0.00393249	0.0147063	0.00029717	3.864	C	1	20/08/2020 06:00	40.3365		0	0	0	0	0	0	0	0	0	0	0	0	0	0
125	0	1	2	0d 13:54:04.21000	0d 13:24:04.21000	0.00398201	0.0148979	0.00029702	3.8709	C	1	20/08/2020 06:10	40.4313		0	0	0	0	0	0	0	0	0	0	0	0	0	0
126	0	1	2	0d 14:04:04.21000	0d 13:34:04.21000	0.00403154	0.0150897	0.00029709	3.8776	C	1	20/08/2020 06:20	40.4313		0	0	0	0	0	0	0	0	0	0	0	0	0	0
127	0	1	2	0d 14:14:04.21000	0d 13:44:04.21000	0.00408106	0.0152819	0.00029709	3.8845	C	1	20/08/2020 06:30	40.4313		0	0	0	0	0	0	0	0	0	0	0	0	0	0
128	0	1	2	0d 14:24:04.21000	0d 13:54:04.21000	0.00413058	0.0154745	0.00029717	3.8918	C	1	20/08/2020 06:40	40.3839		0	0	0	0	0	0	0	0	0	0	0	0	0	0
129	0	1	2	0d 14:34:04.21000	0d 14:04:04.21000	0.00418011	0.0156674	0.00029717	3.8993	C	1	20/08/2020 06:50	40.3523		0	0	0	0	0	0	0	0	0	0	0	0	0	0
130	0	1	2	0d 14:44:04.21000	0d 14:14:04.21000	0.00422963	0.0158607	0.00029725	3.9069	C	1	20/08/2020 07:00	40.3839		0	0	0	0	0	0	0	0	0	0	0	0	0	0
131	0	1	2	0d 14:54:04.21000	0d 14:24:04.21000	0.00427915	0.0160544	0.00029725	3.9145	C	1	20/08/2020 07:10	40.4313		0	0	0	0	0	0	0	0	0	0	0	0	0	0
132	0	1	2	0d 15:04:04.21000	0d 14:34:04.21000	0.00432868	0.0162485	0.00029732	3.9226	C	1	20/08/2020 07:20	40.3839		0	0	0	0	0	0	0	0	0	0	0	0	0	0
133	0	1	2	0d 15:14:04.21000	0d 14:44:04.21000	0.0043782	0.0164429	0.00029725	3.9307	C	1	20/08/2020 07:30	40.4313		0	0	0	0	0	0	0	0	0	0	0	0	0	0
134	0	1	2	0d 15:24:04.21000	0d 14:54:04.21000	0.00442772	0.0166378	0.00029717	3.9387	C	1	20/08/2020 07:40	40.4471		0	0	0	0	0	0	0	0	0	0	0	0	0	0
135	0	1	2	0d 15:34:04.21000	0d 15:04:04.21000	0.00447725	0.016833	0.00029725	3.9471	C	1	20/08/2020 07:50	40.4313		0	0	0	0	0	0	0	0	0	0	0	0	0	0
136	0	1	2	0d 15:44:04.21000	0d 15:14:04.21000	0.00452677	0.0170287	0.00029709	3.9556	C	1	20/08/2020 08:00	40.4155		0	0	0	0	0	0	0	0	0	0	0	0	0	0
137	0	1	2	0d 15:54:04.21000	0d 15:24:04.21000	0.00457629	0.0172248	0.0002974	3.9637	C	1	20/08/2020 08:10	40.4155		0	0	0	0	0	0	0	0	0	0	0	0	0	0
138	0	1	2	0d 16:04:04.21000	0d 15:34:04.21000	0.00462582	0.0174213	0.00029709	3.9722	C	1	20/08/2020 08:20	40.5103		0	0	0	0	0	0	0	0	0	0	0	0	0	0
139	0	1	2	0d 16:14:04.21000	0d 15:44:04.21000	0.00467534	0.0176183	0.00029725	3.9808	C	1	20/08/2020 08:30	40.4471		0	0	0	0	0	0	0	0	0	0	0	0	0	0
140	0	1	2	0d 16:24:04.21000	0d 15:54:04.21000	0.00472486	0.0178156	0.00029717	3.9893	C	1	20/08/2020 08:40	40.5103		0	0	0	0	0	0	0	0	0	0	0	0	0	0
141	0	1	2	0d 16:34:04.21000	0d 16:04:04.21000	0.00477439	0.0180134	0.00029686	3.9979	C	1	20/08/2020 08:50	40.5103		0	0	0	0	0	0	0	0	0	0	0	0	0	0
142	0	1	2	0d 16:44:04.21000	0d 16:14:04.21000	0.00482391	0.0182116	0.00029709	4.0066	C	1	20/08/2020 09:00	40.4787		0	0	0	0	0	0	0	0	0	0	0	0	0	0
143	0	1	2	0d 16:54:04.21000	0d 16:24:04.21000	0.00487343	0.0184102	0.00029709	4.0153	C	1	20/08/2020 09:10	40.5261		0	0	0	0	0	0	0	0	0	0	0	0	0	0
144	0	1	2	0d 17:04:04.21000	0d 16:34:04.21000	0.00492296	0.0186093	0.00029709	4.0244	C	1	20/08/2020 09:20	40.4787		0	0	0	0	0	0	0	0	0	0	0	0	0	0
145	0	1	2	0d 17:14:04.21000	0d 16:44:04.21000	0.00497248	0.0188088	0.00029694	4.0333	C	1	20/08/2020 09:30	40.4945		0	0	0	0	0	0	0	0	0	0	0	0	0	0
146	0	1	2	0d 17:24:04.21000	0d 16:54:04.21000	0.005022	0.0190088	0.00029709	4.0424	C	1	20/08/2020 09:40	40.5103		0	0	0	0	0	0	0	0	0	0	0	0	0	0
147	0	1	2	0d 17:34:04.21000	0d 17:04:04.21000	0.00507152	0.0192092	0.00029709	4.0514	C	1	20/08/2020 09:50	40.5735		0	0	0	0	0	0	0	0	0	0	0	0	0	0
148	0	1	2	0d 17:44:04.21000	0d 17:14:04.21000	0.00512105	0.0194101	0.00029709	4.0606	C	1	20/08/2020 10:00	40.5577		0	0	0	0	0	0	0	0	0	0	0	0	0	0
149	0	1	2	0d 17:54:04.21000	0d 17:24:04.21000	0.00517057	0.0196114	0.00029702	4.0702	C	1	20/08/2020 10:10	40.5103		0	0	0	0	0	0	0	0	0	0	0	0	0	0
150	0	1	2	0d 18:04:04.21000	0d 17:34:04.21000	0.00522009	0.0198132	0.00029702	4.0793	C	1	20/08/2020 10:20	40.4945		0	0	0	0	0	0	0	0	0	0	0	0	0	0
151	0	1	2	0d 18:14:04.21000	0d 17:44:04.21000	0.00526962	0.0200155	0.00029702	4.089	C	1	20/08/2020 10:30	40.5103		0	0	0	0	0	0	0	0	0	0	0	0	0	0
152	0	1	2	0d 18:24:04.21000	0d 17:54:04.21000	0.00531914	0.0202182	0.0002974	4.0984	C	1	20/08/2020 10:40	40.4155		0	0	0	0	0	0	0	0	0	0	0	0	0	0
153	0	1	2	0d 18:34:04.21000	0d 18:04:04.21000	0.00536866	0.0204214	0.00029725	4.1082	C	1	20/08/2020 10:50	40.5103		0	0	0	0	0	0	0	0	0	0	0	0	0	0
154	0	1	2	0d 18:44:04.21000	0d 18:14:04.21000	0.00541819	0.0206251	0.00029732	4.118	C	1	20/08/2020 11:00	40.4629		0	0	0	0	0	0	0	0	0	0	0	0	0	0
155	0	1	2	0d 18:53:51.45000	0d 18:23:51.45000	0.00546666	0.020825	0.00029709	4.1282	C	5	20/08/2020 11:10	40.4629		0	0	0	0	0	0	0	0	0	0	0	0	0	0
156	0	1	2	0d 19:03:51.45000	0d 18:33:51.45000	0.00551618	0.0210296	0.00029717	4.1378	C	1	20/08/2020 11:20	40.4945		0	0	0	0	0	0	0	0	0	0	0	0	0	0
157	0	1	2	0d 19:13:44.77000	0d 18:43:44.77000	0.00556515	0.0212325	0.00029717	4.1479	C	5	20/08/2020 11:30	35.2551		0	0	0	0	0	0	0	0	0	0	0	0	0	0
158	0	1	2	0d 19:23:33.50000	0d 18:53:33.50000	0.00561375	0.0214343	0.00029725	4.1579	C	5	20/08/2020 11:40	41.1264		0	0	0	0	0	0	0	0	0	0	0	0	0	0
159	0	1	2	0d 19:33:21.29000	0d 19:03:21.29000	0.00566226	0.0216363	0.00029725	4.168	C	5	20/08/2020 11:49	40.7631		0	0	0	0	0	0	0	0	0	0	0	0	0	0
160	0	1	2	0d 19:42:57.94000	0d 19:12:57.94000	0.00570986	0.0218349	0.00029732	4.1781	C	5	20/08/2020 11:59	40.9526		0	0	0	0	0	0	0	0	0	0	0	0	0	0
161	0	1	2	0d 19:52:40.73000	0d 19:22:40.73000	0.00575796	0.0220361	0.00029717	4.1881	C	5	20/08/2020 12:09	38.5558		0	0	0	0	0	0	0	0	0	0	0	0	0	0
162	0	1	2	0d 20:02:13.65000	0d 19:32:13.65000	0.00580525	0.0222344	0.00029717	4.1982	C	5	20/08/2020 12:18	41.8373		0	0	0	0	0	0	0	0	0	0	0	0	0	0
163	0	1	2	0d 20:03:38.48000	0d 19:33:38.48000	0.00581225	0.0222638	0.00029709	4.2	C	133	20/08/2020 12:20	41.9005		0	0	0	0	0	0	0	0	0	0	0	0	0	0
164	0	1	3	0d 20:03:38.51000	0d 00:00:00.03000	0.00581225	0.0222638	0.00029679	4.1999	C	0	20/08/2020 12:20	41.9005		0	0	0	0	0	0	0	0	0	0	0	0	0	0
165	0	1	3	0d 20:05:17.09000	0d 00:01:38.61000	0.0058192	0.022293	0.00019669	4.2	C	4	20/08/2020 12:21	41.9321		0	0	0	0	0	0	0	0	0	0	0	0	0	0
166	0	1	3	0d 20:08:18.21000	0d 00:04:39.73000	0.00582631	0.0223229	0.00009667	4.2002	C	4	20/08/2020 12:24	41.5687		0	0	0	0	0	0	0	0	0	0	0	0	0	0
167	0	1	3	0d 20:16:06.65000	0d 00:12:28.17000	0.00583333	0.0223523	0.00002976	4.1999	C	132	20/08/2020 12:32	40.7315		0	0	0	0	0	0	0	0	0	0	0	0	0	0
168	0	1	4	0d 20:16:06.66000	0d 00:00:00.01000	0	0	0	4.1997	R	0	20/08/2020 12:32	40.7315		0	0	0	0	0	0	0	0	0	0	0	0	0	0
169	0	1	4	0d 20:16:08.66000	0d 00:00:02.01000	0	0	0	4.1999	R	1	20/08/2020 12:32	40.7315		0	0	0	0	0	0	0	0	0	0	0	0	0	0
170	0	1	4	0d 20:16:10.66000	0d 00:00:04.01000	0	0	0	4.1999	R	1	20/08/2020 12:32	40.7315		0	0	0	0	0	0	0	0	0	0	0	0	0	0
171	0	1	4	0d 20:16:12.66000	0d 00:00:06.01000	0	0	0	4.1997	R	1	20/08/2020 12:32	40.7157		0	0	0	0	0	0	0	0	0	0	0	0	0	0
172	0	1	4	0d 20:16:14.66000	0d 00:00:08.01000	0	0	0	4.1996	R	1	20/08/2020 12:32	40.6999		0	0	0	0	0	0	0	0	0	0	0	0	0	0
173	0	1	4	0d 20:16:16.65000	0d 00:00:10.00000	0	0	0	4.1994	R	129	20/08/2020 12:32	40.6683		0	0	0	0	0	0	0	0	0	0	0	0	0	0
174	0	1	5	0d 20:16:16.69000	0d 00:00:00.04000	0	0.00000001	0.00029847	4.1971	D	0	20/08/2020 12:32	40.6683		0	0	0	0	0	0	0	0	0	0	0	0	0	0
175	0	1	5	0d 20:22:10.94000	0d 00:05:54.29000	0.00002924	0.00012256	0.00029725	4.1871	D	5	20/08/2020 12:38	40.4471		0	0	0	0	0	0	0	0	0	0	0	0	0	0
176	0	1	5	0d 20:30:29.76000	0d 00:14:13.11000	0.00007041	0.00029475	0.00029725	4.177	D	5	20/08/2020 12:47	40.5419		0	0	0	0	0	0	0	0	0	0	0	0	0	0
177	0	1	5	0d 20:39:03.24000	0d 00:22:46.59000	0.0001128	0.00047158	0.00029702	4.1669	D	5	20/08/2020 12:55	40.5893		0	0	0	0	0	0	0	0	0	0	0	0	0	0
178	0	1	5	0d 20:47:53.33000	0d 00:31:36.68000	0.00015655	0.00065368	0.0002974	4.1567	D	5	20/08/2020 13:04	40.5893		0	0	0	0	0	0	0	0	0	0	0	0	0	0
179	0	1	5	0d 20:56:52.08000	0d 00:40:35.43000	0.00020102	0.0008383	0.00029694	4.1466	D	5	20/08/2020 13:13	40.4629		0	0	0	0	0	0	0	0	0	0	0	0	0	0
180	0	1	5	0d 21:05:43.26000	0d 00:49:26.61000	0.00024486	0.00101988	0.00029694	4.1366	D	5	20/08/2020 13:22	40.4629		0	0	0	0	0	0	0	0	0	0	0	0	0	0
181	0	1	5	0d 21:14:55.74000	0d 00:58:39.09000	0.00029046	0.00120829	0.00029717	4.1265	D	5	20/08/2020 13:31	40.4945		0	0	0	0	0	0	0	0	0	0	0	0	0	0
182	0	1	5	0d 21:24:09.55000	0d 01:07:52.90000	0.00033617	0.0013967	0.00029717	4.1164	D	5	20/08/2020 13:40	40.4471		0	0	0	0	0	0	0	0	0	0	0	0	0	0
183	0	1	5	0d 21:33:37.87000	0d 01:17:21.22000	0.00038308	0.00158956	0.00029717	4.1064	D	5	20/08/2020 13:50	40.4787		0	0	0	0	0	0	0	0	0	0	0	0	0	0
184	0	1	5	0d 21:43:08.37000	0d 01:26:51.72000	0.00043017	0.00178269	0.00029717	4.0963	D	5	20/08/2020 13:59	40.4629		0	0	0	0	0	0	0	0	0	0	0	0	0	0
185	0	1	5	0d 21:52:47.85000	0d 01:36:31.20000	0.000478	0.00197838	0.00029725	4.0862	D	5	20/08/2020 14:09	40.4155		0	0	0	0	0	0	0	0	0	0	0	0	0	0
186	0	1	5	0d 22:02:30.86000	0d 01:46:14.21000	0.00052612	0.00217478	0.00029725	4.0761	D	5	20/08/2020 14:19	40.4629		0	0	0	0	0	0	0	0	0	0	0	0	0	0
187	0	1	5	0d 22:12:30.86000	0d 01:56:14.21000	0.00057564	0.00237641	0.00029709	4.0661	D	1	20/08/2020 14:29	34.8204		0	0	0	0	0	0	0	0	0	0	0	0	0	0
188	0	1	5	0d 22:22:30.86000	0d 02:06:14.21000	0.00062516	0.00257754	0.00029725	4.0565	D	1	20/08/2020 14:39	40.6051		0	0	0	0	0	0	0	0	0	0	0	0	0	0
189	0	1	5	0d 22:32:30.86000	0d 02:16:14.21000	0.00067469	0.00277819	0.00029725	4.0465	D	1	20/08/2020 14:49	41.395		0	0	0	0	0	0	0	0	0	0	0	0	0	0
190	0	1	5	0d 22:42:30.86000	0d 02:26:14.21000	0.00072421	0.00297835	0.00029717	4.0371	D	1	20/08/2020 14:59	42.1848		0	0	0	0	0	0	0	0	0	0	0	0	0	0
191	0	1	5	0d 22:52:30.86000	0d 02:36:14.21000	0.00077373	0.00317805	0.00029732	4.0275	D	1	20/08/2020 15:09	40.7473		0	0	0	0	0	0	0	0	0	0	0	0	0	0
192	0	1	5	0d 23:02:30.86000	0d 02:46:14.21000	0.00082326	0.00337727	0.00029702	4.018	D	1	20/08/2020 15:19	40.1944		0	0	0	0	0	0	0	0	0	0	0	0	0	0
193	0	1	5	0d 23:12:30.86000	0d 02:56:14.21000	0.00087278	0.00357603	0.00029694	4.0087	D	1	20/08/2020 15:29	39.9405		0	0	0	0	0	0	0	0	0	0	0	0	0	0
194	0	1	5	0d 23:22:30.86000	0d 03:06:14.21000	0.0009223	0.00377434	0.00029709	3.9995	D	1	20/08/2020 15:39	41.8373		0	0	0	0	0	0	0	0	0	0	0	0	0	0
195	0	1	5	0d 23:32:30.86000	0d 03:16:14.21000	0.00097183	0.00397218	0.00029709	3.9904	D	1	20/08/2020 15:49	40.7947		0	0	0	0	0	0	0	0	0	0	0	0	0	0
196	0	1	5	0d 23:42:30.86000	0d 03:26:14.21000	0.00102135	0.00416958	0.00029717	3.9814	D	1	20/08/2020 15:59	40.4945		0	0	0	0	0	0	0	0	0	0	0	0	0	0
197	0	1	5	0d 23:52:30.86000	0d 03:36:14.21000	0.00107087	0.00436653	0.00029717	3.9724	D	1	20/08/2020 16:09	40.5261		0	0	0	0	0	0	0	0	0	0	0	0	0	0
198	0	1	5	1d 00:02:30.86000	0d 03:46:14.21000	0.0011204	0.00456304	0.00029694	3.9635	D	1	20/08/2020 16:19	40.5103		0	0	0	0	0	0	0	0	0	0	0	0	0	0
199	0	1	5	1d 00:12:30.86000	0d 03:56:14.21000	0.00116992	0.00475911	0.00029725	3.9547	D	1	20/08/2020 16:29	40.4155		0	0	0	0	0	0	0	0	0	0	0	0	0	0
200	0	1	5	1d 00:22:30.86000	0d 04:06:14.21000	0.00121944	0.00495474	0.00029725	3.9457	D	1	20/08/2020 16:39	40.3681		0	0	0	0	0	0	0	0	0	0	0	0	0	0
201	0	1	5	1d 00:32:30.86000	0d 04:16:14.21000	0.00126897	0.00514993	0.00029717	3.9371	D	1	20/08/2020 16:49	40.3839		0	0	0	0	0	0	0	0	0	0	0	0	0	0
202	0	1	5	1d 00:42:30.86000	0d 04:26:14.21000	0.00131849	0.00534469	0.00029709	3.9283	D	1	20/08/2020 16:59	40.3681		0	0	0	0	0	0	0	0	0	0	0	0	0	0
203	0	1	5	1d 00:52:30.86000	0d 04:36:14.21000	0.00136801	0.00553903	0.00029717	3.9197	D	1	20/08/2020 17:09	40.4155		0	0	0	0	0	0	0	0	0	0	0	0	0	0
204	0	1	5	1d 01:02:30.86000	0d 04:46:14.21000	0.00141754	0.00573294	0.00029702	3.9113	D	1	20/08/2020 17:19	40.3681		0	0	0	0	0	0	0	0	0	0	0	0	0	0
205	0	1	5	1d 01:12:30.86000	0d 04:56:14.21000	0.00146706	0.00592644	0.00029717	3.9033	D	1	20/08/2020 17:29	40.3523		0	0	0	0	0	0	0	0	0	0	0	0	0	0
206	0	1	5	1d 01:22:30.86000	0d 05:06:14.21000	0.00151658	0.00611953	0.00029725	3.895	D	1	20/08/2020 17:39	40.3049		0	0	0	0	0	0	0	0	0	0	0	0	0	0
207	0	1	5	1d 01:32:30.86000	0d 05:16:14.21000	0.00156611	0.00631222	0.00029702	3.8869	D	1	20/08/2020 17:49	40.2892		0	0	0	0	0	0	0	0	0	0	0	0	0	0
208	0	1	5	1d 01:42:30.86000	0d 05:26:14.21000	0.00161563	0.00650451	0.00029725	3.8788	D	1	20/08/2020 17:59	40.3365		0	0	0	0	0	0	0	0	0	0	0	0	0	0
209	0	1	5	1d 01:52:30.86000	0d 05:36:14.21000	0.00166515	0.00669642	0.00029709	3.8711	D	1	20/08/2020 18:09	40.2576		0	0	0	0	0	0	0	0	0	0	0	0	0	0
210	0	1	5	1d 02:02:30.86000	0d 05:46:14.21000	0.00171468	0.00688795	0.00029725	3.8637	D	1	20/08/2020 18:19	40.3365		0	0	0	0	0	0	0	0	0	0	0	0	0	0
211	0	1	5	1d 02:12:30.86000	0d 05:56:14.21000	0.0017642	0.00707911	0.00029725	3.8564	D	1	20/08/2020 18:29	40.3839		0	0	0	0	0	0	0	0	0	0	0	0	0	0
212	0	1	5	1d 02:22:30.86000	0d 06:06:14.21000	0.00181372	0.00726992	0.00029694	3.8492	D	1	20/08/2020 18:39	40.3681		0	0	0	0	0	0	0	0	0	0	0	0	0	0
213	0	1	5	1d 02:32:30.86000	0d 06:16:14.21000	0.00186325	0.00746038	0.00029725	3.8425	D	1	20/08/2020 18:49	40.3365		0	0	0	0	0	0	0	0	0	0	0	0	0	0
214	0	1	5	1d 02:42:30.86000	0d 06:26:14.21000	0.00191277	0.00765051	0.00029725	3.836	D	1	20/08/2020 18:59	40.3365		0	0	0	0	0	0	0	0	0	0	0	0	0	0
215	0	1	5	1d 02:52:30.86000	0d 06:36:14.21000	0.00196229	0.00784033	0.00029709	3.8296	D	1	20/08/2020 19:09	40.3523		0	0	0	0	0	0	0	0	0	0	0	0	0	0
216	0	1	5	1d 03:02:30.86000	0d 06:46:14.21000	0.00201181	0.00802983	0.00029725	3.8236	D	1	20/08/2020 19:19	40.3997		0	0	0	0	0	0	0	0	0	0	0	0	0	0
217	0	1	5	1d 03:12:30.86000	0d 06:56:14.21000	0.00206134	0.00821904	0.00029725	3.8177	D	1	20/08/2020 19:29	40.3681		0	0	0	0	0	0	0	0	0	0	0	0	0	0
218	0	1	5	1d 03:22:30.86000	0d 07:06:14.21000	0.00211086	0.00840797	0.00029709	3.8122	D	1	20/08/2020 19:39	40.3681		0	0	0	0	0	0	0	0	0	0	0	0	0	0
219	0	1	5	1d 03:32:30.86000	0d 07:16:14.21000	0.00216038	0.00859663	0.00029709	3.8068	D	1	20/08/2020 19:49	40.2892		0	0	0	0	0	0	0	0	0	0	0	0	0	0
220	0	1	5	1d 03:42:30.86000	0d 07:26:14.21000	0.00220991	0.00878504	0.00029709	3.8016	D	1	20/08/2020 19:59	40.3049		0	0	0	0	0	0	0	0	0	0	0	0	0	0
221	0	1	5	1d 03:52:30.86000	0d 07:36:14.21000	0.00225943	0.00897319	0.00029725	3.7969	D	1	20/08/2020 20:09	40.3049		0	0	0	0	0	0	0	0	0	0	0	0	0	0
222	0	1	5	1d 04:02:30.86000	0d 07:46:14.21000	0.00230895	0.00916112	0.00029702	3.7922	D	1	20/08/2020 20:19	40.3207		0	0	0	0	0	0	0	0	0	0	0	0	0	0
223	0	1	5	1d 04:12:30.86000	0d 07:56:14.21000	0.00235848	0.00934882	0.00029702	3.7882	D	1	20/08/2020 20:29	40.3839		0	0	0	0	0	0	0	0	0	0	0	0	0	0
224	0	1	5	1d 04:22:30.86000	0d 08:06:14.21000	0.002408	0.00953631	0.00029725	3.7838	D	1	20/08/2020 20:39	40.3049		0	0	0	0	0	0	0	0	0	0	0	0	0	0
225	0	1	5	1d 04:32:30.86000	0d 08:16:14.21000	0.00245752	0.0097236	0.00029725	3.7797	D	1	20/08/2020 20:49	40.2892		0	0	0	0	0	0	0	0	0	0	0	0	0	0
226	0	1	5	1d 04:42:30.86000	0d 08:26:14.21000	0.00250705	0.00991069	0.00029717	3.7757	D	1	20/08/2020 20:59	40.2892		0	0	0	0	0	0	0	0	0	0	0	0	0	0
227	0	1	5	1d 04:52:30.86000	0d 08:36:14.21000	0.00255657	0.0100976	0.0002974	3.772	D	1	20/08/2020 21:09	40.2892		0	0	0	0	0	0	0	0	0	0	0	0	0	0
228	0	1	5	1d 05:02:30.86000	0d 08:46:14.21000	0.00260609	0.0102843	0.00029717	3.7687	D	1	20/08/2020 21:19	40.3049		0	0	0	0	0	0	0	0	0	0	0	0	0	0
229	0	1	5	1d 05:12:30.86000	0d 08:56:14.21000	0.00265562	0.0104709	0.00029717	3.765	D	1	20/08/2020 21:29	40.3049		0	0	0	0	0	0	0	0	0	0	0	0	0	0
230	0	1	5	1d 05:22:30.86000	0d 09:06:14.21000	0.00270514	0.0106573	0.00029709	3.7617	D	1	20/08/2020 21:39	40.3365		0	0	0	0	0	0	0	0	0	0	0	0	0	0
231	0	1	5	1d 05:32:30.86000	0d 09:16:14.21000	0.00275466	0.0108435	0.00029725	3.7589	D	1	20/08/2020 21:49	40.3523		0	0	0	0	0	0	0	0	0	0	0	0	0	0
232	0	1	5	1d 05:42:30.86000	0d 09:26:14.21000	0.00280419	0.0110295	0.00029709	3.7556	D	1	20/08/2020 21:59	40.3049		0	0	0	0	0	0	0	0	0	0	0	0	0	0
233	0	1	5	1d 05:52:30.86000	0d 09:36:14.21000	0.00285371	0.0112155	0.00029694	3.7523	D	1	20/08/2020 22:09	40.2734		0	0	0	0	0	0	0	0	0	0	0	0	0	0
234	0	1	5	1d 06:02:30.86000	0d 09:46:14.21000	0.00290323	0.0114012	0.00029709	3.7494	D	1	20/08/2020 22:19	40.2892		0	0	0	0	0	0	0	0	0	0	0	0	0	0
235	0	1	5	1d 06:12:30.86000	0d 09:56:14.21000	0.00295276	0.0115868	0.00029709	3.7464	D	1	20/08/2020 22:29	40.2892		0	0	0	0	0	0	0	0	0	0	0	0	0	0
236	0	1	5	1d 06:22:30.86000	0d 10:06:14.21000	0.00300228	0.0117723	0.00029709	3.7433	D	1	20/08/2020 22:39	40.3365		0	0	0	0	0	0	0	0	0	0	0	0	0	0
237	0	1	5	1d 06:32:30.86000	0d 10:16:14.21000	0.0030518	0.0119576	0.00029709	3.7406	D	1	20/08/2020 22:49	40.2734		0	0	0	0	0	0	0	0	0	0	0	0	0	0
238	0	1	5	1d 06:42:30.86000	0d 10:26:14.21000	0.00310133	0.0121428	0.00029717	3.7375	D	1	20/08/2020 22:59	40.2734		0	0	0	0	0	0	0	0	0	0	0	0	0	0
239	0	1	5	1d 06:52:30.86000	0d 10:36:14.21000	0.00315085	0.0123278	0.00029709	3.7348	D	1	20/08/2020 23:09	40.1786		0	0	0	0	0	0	0	0	0	0	0	0	0	0
240	0	1	5	1d 07:02:30.86000	0d 10:46:14.21000	0.00320037	0.0125127	0.00029702	3.7319	D	1	20/08/2020 23:19	40.226		0	0	0	0	0	0	0	0	0	0	0	0	0	0
241	0	1	5	1d 07:12:30.86000	0d 10:56:14.21000	0.0032499	0.0126974	0.00029732	3.729	D	1	20/08/2020 23:29	40.1786		0	0	0	0	0	0	0	0	0	0	0	0	0	0
242	0	1	5	1d 07:22:30.86000	0d 11:06:14.21000	0.00329942	0.012882	0.00029717	3.7263	D	1	20/08/2020 23:39	40.1944		0	0	0	0	0	0	0	0	0	0	0	0	0	0
243	0	1	5	1d 07:32:30.86000	0d 11:16:14.21000	0.00334894	0.0130665	0.00029732	3.7234	D	1	20/08/2020 23:49	40.3207		0	0	0	0	0	0	0	0	0	0	0	0	0	0
244	0	1	5	1d 07:42:30.86000	0d 11:26:14.21000	0.00339846	0.0132508	0.00029709	3.7201	D	1	20/08/2020 23:59	40.2734		0	0	0	0	0	0	0	0	0	0	0	0	0	0
245	0	1	5	1d 07:52:30.86000	0d 11:36:14.21000	0.00344799	0.013435	0.00029725	3.7174	D	1	21/08/2020 00:09	40.3365		0	0	0	0	0	0	0	0	0	0	0	0	0	0
246	0	1	5	1d 08:02:30.86000	0d 11:46:14.21000	0.00349751	0.013619	0.00029717	3.7142	D	1	21/08/2020 00:19	40.3365		0	0	0	0	0	0	0	0	0	0	0	0	0	0
247	0	1	5	1d 08:12:30.86000	0d 11:56:14.21000	0.00354703	0.0138029	0.00029702	3.7111	D	1	21/08/2020 00:29	40.2892		0	0	0	0	0	0	0	0	0	0	0	0	0	0
248	0	1	5	1d 08:22:30.86000	0d 12:06:14.21000	0.00359656	0.0139866	0.00029732	3.7084	D	1	21/08/2020 00:39	40.2418		0	0	0	0	0	0	0	0	0	0	0	0	0	0
249	0	1	5	1d 08:32:30.86000	0d 12:16:14.21000	0.00364608	0.0141702	0.00029709	3.705	D	1	21/08/2020 00:49	40.2892		0	0	0	0	0	0	0	0	0	0	0	0	0	0
250	0	1	5	1d 08:42:30.86000	0d 12:26:14.21000	0.0036956	0.0143536	0.00029702	3.7018	D	1	21/08/2020 00:59	40.3207		0	0	0	0	0	0	0	0	0	0	0	0	0	0
251	0	1	5	1d 08:52:30.86000	0d 12:36:14.21000	0.00374513	0.0145368	0.00029717	3.6986	D	1	21/08/2020 01:09	40.3523		0	0	0	0	0	0	0	0	0	0	0	0	0	0
252	0	1	5	1d 09:02:30.86000	0d 12:46:14.21000	0.00379465	0.0147199	0.00029725	3.695	D	1	21/08/2020 01:19	40.3207		0	0	0	0	0	0	0	0	0	0	0	0	0	0
253	0	1	5	1d 09:12:30.86000	0d 12:56:14.21000	0.00384417	0.0149028	0.00029709	3.6916	D	1	21/08/2020 01:29	40.2734		0	0	0	0	0	0	0	0	0	0	0	0	0	0
254	0	1	5	1d 09:22:30.86000	0d 13:06:14.21000	0.0038937	0.0150855	0.00029732	3.688	D	1	21/08/2020 01:39	40.2892		0	0	0	0	0	0	0	0	0	0	0	0	0	0
255	0	1	5	1d 09:32:30.86000	0d 13:16:14.21000	0.00394322	0.0152681	0.00029709	3.6843	D	1	21/08/2020 01:49	40.2892		0	0	0	0	0	0	0	0	0	0	0	0	0	0
256	0	1	5	1d 09:42:30.86000	0d 13:26:14.21000	0.00399274	0.0154504	0.00029725	3.6806	D	1	21/08/2020 01:59	40.3681		0	0	0	0	0	0	0	0	0	0	0	0	0	0
257	0	1	5	1d 09:52:30.86000	0d 13:36:14.21000	0.00404227	0.0156326	0.00029732	3.6771	D	1	21/08/2020 02:09	40.2734		0	0	0	0	0	0	0	0	0	0	0	0	0	0
258	0	1	5	1d 10:02:30.86000	0d 13:46:14.21000	0.00409179	0.0158146	0.00029717	3.673	D	1	21/08/2020 02:19	40.2892		0	0	0	0	0	0	0	0	0	0	0	0	0	0
259	0	1	5	1d 10:12:30.86000	0d 13:56:14.21000	0.00414131	0.0159964	0.00029709	3.669	D	1	21/08/2020 02:29	40.226		0	0	0	0	0	0	0	0	0	0	0	0	0	0
260	0	1	5	1d 10:22:30.86000	0d 14:06:14.21000	0.00419084	0.016178	0.00029709	3.6646	D	1	21/08/2020 02:39	40.2418		0	0	0	0	0	0	0	0	0	0	0	0	0	0
261	0	1	5	1d 10:32:30.86000	0d 14:16:14.21000	0.00424036	0.0163594	0.00029709	3.6605	D	1	21/08/2020 02:49	40.2892		0	0	0	0	0	0	0	0	0	0	0	0	0	0
262	0	1	5	1d 10:42:30.86000	0d 14:26:14.21000	0.00428988	0.0165406	0.00029725	3.6561	D	1	21/08/2020 02:59	40.3523		0	0	0	0	0	0	0	0	0	0	0	0	0	0
263	0	1	5	1d 10:52:30.86000	0d 14:36:14.21000	0.00433941	0.0167216	0.00029717	3.6519	D	1	21/08/2020 03:09	40.4155		0	0	0	0	0	0	0	0	0	0	0	0	0	0
264	0	1	5	1d 11:02:30.86000	0d 14:46:14.21000	0.00438893	0.0169023	0.00029709	3.6475	D	1	21/08/2020 03:19	40.4471		0	0	0	0	0	0	0	0	0	0	0	0	0	0
265	0	1	5	1d 11:12:30.86000	0d 14:56:14.21000	0.00443845	0.0170828	0.00029732	3.6423	D	1	21/08/2020 03:29	40.3997		0	0	0	0	0	0	0	0	0	0	0	0	0	0
266	0	1	5	1d 11:22:30.86000	0d 15:06:14.21000	0.00448798	0.0172631	0.00029702	3.6374	D	1	21/08/2020 03:39	40.3997		0	0	0	0	0	0	0	0	0	0	0	0	0	0
267	0	1	5	1d 11:32:30.86000	0d 15:16:14.21000	0.0045375	0.0174431	0.00029709	3.6321	D	1	21/08/2020 03:49	40.3839		0	0	0	0	0	0	0	0	0	0	0	0	0	0
268	0	1	5	1d 11:42:30.86000	0d 15:26:14.21000	0.00458702	0.0176228	0.00029694	3.6269	D	1	21/08/2020 03:59	40.3997		0	0	0	0	0	0	0	0	0	0	0	0	0	0
269	0	1	5	1d 11:52:30.86000	0d 15:36:14.21000	0.00463655	0.0178023	0.00029725	3.6207	D	1	21/08/2020 04:09	40.4313		0	0	0	0	0	0	0	0	0	0	0	0	0	0
270	0	1	5	1d 12:02:30.86000	0d 15:46:14.21000	0.00468607	0.0179814	0.00029732	3.6141	D	1	21/08/2020 04:19	40.3681		0	0	0	0	0	0	0	0	0	0	0	0	0	0
271	0	1	5	1d 12:12:30.86000	0d 15:56:14.21000	0.00473559	0.0181603	0.00029702	3.6069	D	1	21/08/2020 04:29	40.4155		0	0	0	0	0	0	0	0	0	0	0	0	0	0
272	0	1	5	1d 12:22:30.86000	0d 16:06:14.21000	0.00478512	0.0183387	0.00029717	3.5984	D	1	21/08/2020 04:39	40.4155		0	0	0	0	0	0	0	0	0	0	0	0	0	0
273	0	1	5	1d 12:32:21.09000	0d 16:16:04.44000	0.00483383	0.0185137	0.00029717	3.5883	D	5	21/08/2020 04:48	40.3681		0	0	0	0	0	0	0	0	0	0	0	0	0	0
274	0	1	5	1d 12:40:31.59000	0d 16:24:14.94000	0.00487432	0.0186588	0.00029717	3.5782	D	5	21/08/2020 04:57	40.3523		0	0	0	0	0	0	0	0	0	0	0	0	0	0
275	0	1	5	1d 12:47:22.98000	0d 16:31:06.33000	0.00490827	0.0187802	0.00029702	3.5682	D	5	21/08/2020 05:03	40.3681		0	0	0	0	0	0	0	0	0	0	0	0	0	0
276	0	1	5	1d 12:52:54.00000	0d 16:36:37.35000	0.00493559	0.0188775	0.00029717	3.5581	D	5	21/08/2020 05:09	40.4155		0	0	0	0	0	0	0	0	0	0	0	0	0	0
277	0	1	5	1d 12:57:20.07000	0d 16:41:03.42000	0.00495756	0.0189556	0.00029709	3.548	D	5	21/08/2020 05:13	40.3839		0	0	0	0	0	0	0	0	0	0	0	0	0	0
278	0	1	5	1d 13:01:06.19000	0d 16:44:49.54000	0.00497622	0.0190217	0.00029725	3.538	D	5	21/08/2020 05:17	40.3839		0	0	0	0	0	0	0	0	0	0	0	0	0	0
279	0	1	5	1d 13:04:05.30000	0d 16:47:48.65000	0.004991	0.0190739	0.00029709	3.5279	D	5	21/08/2020 05:20	40.3997		0	0	0	0	0	0	0	0	0	0	0	0	0	0
280	0	1	5	1d 13:06:42.90000	0d 16:50:26.25000	0.00500401	0.0191198	0.00029717	3.5178	D	5	21/08/2020 05:23	40.4313		0	0	0	0	0	0	0	0	0	0	0	0	0	0
281	0	1	5	1d 13:08:48.82000	0d 16:52:32.17000	0.0050144	0.0191563	0.00029709	3.5077	D	5	21/08/2020 05:25	40.4629		0	0	0	0	0	0	0	0	0	0	0	0	0	0
282	0	1	5	1d 13:10:45.71000	0d 16:54:29.06000	0.00502405	0.0191901	0.00029709	3.4977	D	5	21/08/2020 05:27	40.4471		0	0	0	0	0	0	0	0	0	0	0	0	0	0
283	0	1	5	1d 13:12:16.37000	0d 16:55:59.72000	0.00503154	0.0192162	0.00029686	3.4876	D	5	21/08/2020 05:28	40.4945		0	0	0	0	0	0	0	0	0	0	0	0	0	0
284	0	1	5	1d 13:13:42.43000	0d 16:57:25.78000	0.00503864	0.0192409	0.00029717	3.4775	D	5	21/08/2020 05:30	40.4945		0	0	0	0	0	0	0	0	0	0	0	0	0	0
285	0	1	5	1d 13:15:07.25000	0d 16:58:50.60000	0.00504564	0.0192653	0.00029702	3.4675	D	5	21/08/2020 05:31	40.4471		0	0	0	0	0	0	0	0	0	0	0	0	0	0
286	0	1	5	1d 13:16:10.93000	0d 16:59:54.28000	0.0050509	0.0192835	0.00029717	3.4574	D	5	21/08/2020 05:32	40.3839		0	0	0	0	0	0	0	0	0	0	0	0	0	0
287	0	1	5	1d 13:17:07.72000	0d 17:00:51.07000	0.00505558	0.0192996	0.00029717	3.4473	D	5	21/08/2020 05:33	40.4471		0	0	0	0	0	0	0	0	0	0	0	0	0	0
288	0	1	5	1d 13:18:01.94000	0d 17:01:45.29000	0.00506006	0.019315	0.00029702	3.4372	D	5	21/08/2020 05:34	40.3839		0	0	0	0	0	0	0	0	0	0	0	0	0	0
289	0	1	5	1d 13:19:01.06000	0d 17:02:44.41000	0.00506494	0.0193318	0.00029725	3.4272	D	5	21/08/2020 05:35	40.4629		0	0	0	0	0	0	0	0	0	0	0	0	0	0
290	0	1	5	1d 13:19:44.55000	0d 17:03:27.90000	0.00506853	0.0193441	0.00029732	3.417	D	5	21/08/2020 05:36	40.5103		0	0	0	0	0	0	0	0	0	0	0	0	0	0
291	0	1	5	1d 13:20:25.73000	0d 17:04:09.08000	0.00507193	0.0193557	0.00029709	3.4069	D	5	21/08/2020 05:37	40.4945		0	0	0	0	0	0	0	0	0	0	0	0	0	0
292	0	1	5	1d 13:21:04.87000	0d 17:04:48.22000	0.00507516	0.0193667	0.00029725	3.3968	D	5	21/08/2020 05:37	40.3839		0	0	0	0	0	0	0	0	0	0	0	0	0	0
293	0	1	5	1d 13:21:44.42000	0d 17:05:27.77000	0.00507842	0.0193777	0.00029709	3.3867	D	5	21/08/2020 05:38	40.4471		0	0	0	0	0	0	0	0	0	0	0	0	0	0
294	0	1	5	1d 13:22:25.11000	0d 17:06:08.46000	0.00508178	0.0193891	0.00029702	3.3767	D	5	21/08/2020 05:38	40.4787		0	0	0	0	0	0	0	0	0	0	0	0	0	0
295	0	1	5	1d 13:22:57.72000	0d 17:06:41.07000	0.00508447	0.0193982	0.00029725	3.3666	D	5	21/08/2020 05:39	40.4471		0	0	0	0	0	0	0	0	0	0	0	0	0	0
296	0	1	5	1d 13:23:27.34000	0d 17:07:10.69000	0.00508692	0.0194064	0.00029732	3.3565	D	5	21/08/2020 05:40	40.4471		0	0	0	0	0	0	0	0	0	0	0	0	0	0
297	0	1	5	1d 13:23:56.50000	0d 17:07:39.85000	0.00508932	0.0194145	0.00029694	3.3465	D	5	21/08/2020 05:40	40.4629		0	0	0	0	0	0	0	0	0	0	0	0	0	0
298	0	1	5	1d 13:24:23.98000	0d 17:08:07.33000	0.00509159	0.019422	0.00029702	3.3364	D	5	21/08/2020 05:40	40.3997		0	0	0	0	0	0	0	0	0	0	0	0	0	0
299	0	1	5	1d 13:24:51.22000	0d 17:08:34.57000	0.00509384	0.0194295	0.00029709	3.3263	D	5	21/08/2020 05:41	40.4155		0	0	0	0	0	0	0	0	0	0	0	0	0	0
300	0	1	5	1d 13:25:19.38000	0d 17:09:02.73000	0.00509616	0.0194372	0.00029725	3.3161	D	5	21/08/2020 05:41	40.4471		0	0	0	0	0	0	0	0	0	0	0	0	0	0
301	0	1	5	1d 13:25:46.76000	0d 17:09:30.11000	0.00509842	0.0194447	0.00029709	3.306	D	5	21/08/2020 05:42	40.4471		0	0	0	0	0	0	0	0	0	0	0	0	0	0
302	0	1	5	1d 13:26:10.39000	0d 17:09:53.74000	0.00510037	0.0194512	0.00029709	3.2958	D	5	21/08/2020 05:42	40.3523		0	0	0	0	0	0	0	0	0	0	0	0	0	0
303	0	1	5	1d 13:26:31.68000	0d 17:10:15.03000	0.00510213	0.0194569	0.0002974	3.2857	D	5	21/08/2020 05:43	40.3839		0	0	0	0	0	0	0	0	0	0	0	0	0	0
304	0	1	5	1d 13:26:51.75000	0d 17:10:35.10000	0.00510379	0.0194624	0.00029694	3.2757	D	5	21/08/2020 05:43	40.4155		0	0	0	0	0	0	0	0	0	0	0	0	0	0
305	0	1	5	1d 13:27:11.16000	0d 17:10:54.51000	0.00510539	0.0194676	0.00029702	3.2656	D	5	21/08/2020 05:43	40.4471		0	0	0	0	0	0	0	0	0	0	0	0	0	0
306	0	1	5	1d 13:27:29.64000	0d 17:11:12.99000	0.00510692	0.0194726	0.00029725	3.2555	D	5	21/08/2020 05:44	40.4787		0	0	0	0	0	0	0	0	0	0	0	0	0	0
307	0	1	5	1d 13:27:47.86000	0d 17:11:31.21000	0.00510842	0.0194775	0.00029694	3.2453	D	5	21/08/2020 05:44	40.4313		0	0	0	0	0	0	0	0	0	0	0	0	0	0
308	0	1	5	1d 13:28:05.83000	0d 17:11:49.18000	0.0051099	0.0194823	0.00029686	3.2351	D	5	21/08/2020 05:44	40.4629		0	0	0	0	0	0	0	0	0	0	0	0	0	0
309	0	1	5	1d 13:28:23.20000	0d 17:12:06.55000	0.00511134	0.0194869	0.00029694	3.225	D	5	21/08/2020 05:44	40.4787		0	0	0	0	0	0	0	0	0	0	0	0	0	0
310	0	1	5	1d 13:28:39.85000	0d 17:12:23.20000	0.00511271	0.0194913	0.00029725	3.2149	D	5	21/08/2020 05:45	40.4787		0	0	0	0	0	0	0	0	0	0	0	0	0	0
311	0	1	5	1d 13:28:56.53000	0d 17:12:39.88000	0.00511409	0.0194958	0.00029717	3.2049	D	5	21/08/2020 05:45	40.4629		0	0	0	0	0	0	0	0	0	0	0	0	0	0
312	0	1	5	1d 13:29:13.92000	0d 17:12:57.27000	0.00511552	0.0195004	0.00029725	3.1946	D	5	21/08/2020 05:45	40.3997		0	0	0	0	0	0	0	0	0	0	0	0	0	0
313	0	1	5	1d 13:29:31.24000	0d 17:13:14.59000	0.00511695	0.0195049	0.00029709	3.1846	D	5	21/08/2020 05:46	40.3681		0	0	0	0	0	0	0	0	0	0	0	0	0	0
314	0	1	5	1d 13:29:47.41000	0d 17:13:30.76000	0.00511829	0.0195092	0.00029725	3.1743	D	5	21/08/2020 05:46	40.3839		0	0	0	0	0	0	0	0	0	0	0	0	0	0
315	0	1	5	1d 13:30:01.71000	0d 17:13:45.06000	0.00511947	0.0195129	0.00029732	3.1641	D	5	21/08/2020 05:46	40.4155		0	0	0	0	0	0	0	0	0	0	0	0	0	0
316	0	1	5	1d 13:30:14.86000	0d 17:13:58.21000	0.00512055	0.0195163	0.00029717	3.154	D	5	21/08/2020 05:46	40.4629		0	0	0	0	0	0	0	0	0	0	0	0	0	0
317	0	1	5	1d 13:30:27.28000	0d 17:14:10.63000	0.00512158	0.0195196	0.0002974	3.144	D	5	21/08/2020 05:47	40.4471		0	0	0	0	0	0	0	0	0	0	0	0	0	0
318	0	1	5	1d 13:30:39.28000	0d 17:14:22.63000	0.00512257	0.0195227	0.00029725	3.1337	D	5	21/08/2020 05:47	40.4787		0	0	0	0	0	0	0	0	0	0	0	0	0	0
319	0	1	5	1d 13:30:50.85000	0d 17:14:34.20000	0.00512352	0.0195257	0.00029702	3.1237	D	5	21/08/2020 05:47	40.4629		0	0	0	0	0	0	0	0	0	0	0	0	0	0
320	0	1	5	1d 13:31:02.21000	0d 17:14:45.56000	0.00512446	0.0195286	0.00029709	3.1136	D	5	21/08/2020 05:47	40.4629		0	0	0	0	0	0	0	0	0	0	0	0	0	0
321	0	1	5	1d 13:31:13.15000	0d 17:14:56.50000	0.00512536	0.0195314	0.00029732	3.1035	D	5	21/08/2020 05:47	40.4629		0	0	0	0	0	0	0	0	0	0	0	0	0	0
322	0	1	5	1d 13:31:23.93000	0d 17:15:07.28000	0.00512625	0.0195341	0.00029709	3.0935	D	5	21/08/2020 05:47	40.4629		0	0	0	0	0	0	0	0	0	0	0	0	0	0
323	0	1	5	1d 13:31:34.37000	0d 17:15:17.72000	0.00512712	0.0195368	0.00029717	3.0832	D	5	21/08/2020 05:48	40.4787		0	0	0	0	0	0	0	0	0	0	0	0	0	0
324	0	1	5	1d 13:31:44.77000	0d 17:15:28.12000	0.00512797	0.0195395	0.00029709	3.0729	D	5	21/08/2020 05:48	40.4629		0	0	0	0	0	0	0	0	0	0	0	0	0	0
325	0	1	5	1d 13:31:55.23000	0d 17:15:38.58000	0.00512884	0.0195421	0.00029717	3.0626	D	5	21/08/2020 05:48	40.4945		0	0	0	0	0	0	0	0	0	0	0	0	0	0
326	0	1	5	1d 13:32:05.42000	0d 17:15:48.77000	0.00512968	0.0195447	0.00029709	3.0524	D	5	21/08/2020 05:48	40.4787		0	0	0	0	0	0	0	0	0	0	0	0	0	0
327	0	1	5	1d 13:32:15.31000	0d 17:15:58.66000	0.00513049	0.0195472	0.00029717	3.0423	D	5	21/08/2020 05:48	40.4787		0	0	0	0	0	0	0	0	0	0	0	0	0	0
328	0	1	5	1d 13:32:24.84000	0d 17:16:08.19000	0.00513128	0.0195495	0.00029709	3.0323	D	5	21/08/2020 05:48	40.4945		0	0	0	0	0	0	0	0	0	0	0	0	0	0
329	0	1	5	1d 13:32:34.08000	0d 17:16:17.43000	0.00513204	0.0195519	0.00029717	3.022	D	5	21/08/2020 05:49	40.4471		0	0	0	0	0	0	0	0	0	0	0	0	0	0
330	0	1	5	1d 13:32:43.19000	0d 17:16:26.54000	0.0051328	0.0195541	0.00029717	3.0118	D	5	21/08/2020 05:49	40.3681		0	0	0	0	0	0	0	0	0	0	0	0	0	0
331	0	1	5	1d 13:32:51.74000	0d 17:16:35.09000	0.0051335	0.0195562	0.00029694	3.0018	D	5	21/08/2020 05:49	40.3839		0	0	0	0	0	0	0	0	0	0	0	0	0	0
332	0	1	5	1d 13:33:00.38000	0d 17:16:43.73000	0.00513421	0.0195584	0.00029709	2.9917	D	5	21/08/2020 05:49	40.3997		0	0	0	0	0	0	0	0	0	0	0	0	0	0
333	0	1	5	1d 13:33:08.47000	0d 17:16:51.82000	0.00513488	0.0195604	0.00029725	2.9816	D	5	21/08/2020 05:49	40.4155		0	0	0	0	0	0	0	0	0	0	0	0	0	0
334	0	1	5	1d 13:33:16.47000	0d 17:16:59.82000	0.00513554	0.0195623	0.00029709	2.9715	D	5	21/08/2020 05:49	40.4155		0	0	0	0	0	0	0	0	0	0	0	0	0	0
335	0	1	5	1d 13:33:24.16000	0d 17:17:07.51000	0.00513618	0.0195642	0.00029686	2.9613	D	5	21/08/2020 05:49	40.4313		0	0	0	0	0	0	0	0	0	0	0	0	0	0
336	0	1	5	1d 13:33:31.85000	0d 17:17:15.20000	0.00513681	0.0195661	0.00029709	2.9512	D	5	21/08/2020 05:50	40.4155		0	0	0	0	0	0	0	0	0	0	0	0	0	0
337	0	1	5	1d 13:33:39.48000	0d 17:17:22.83000	0.00513744	0.019568	0.00029717	2.9409	D	5	21/08/2020 05:50	40.4629		0	0	0	0	0	0	0	0	0	0	0	0	0	0
338	0	1	5	1d 13:33:46.88000	0d 17:17:30.23000	0.00513805	0.0195698	0.00029717	2.9308	D	5	21/08/2020 05:50	40.4471		0	0	0	0	0	0	0	0	0	0	0	0	0	0
339	0	1	5	1d 13:33:53.99000	0d 17:17:37.34000	0.00513864	0.0195715	0.00029717	2.9207	D	5	21/08/2020 05:50	40.4471		0	0	0	0	0	0	0	0	0	0	0	0	0	0
340	0	1	5	1d 13:34:01.10000	0d 17:17:44.45000	0.00513923	0.0195732	0.00029702	2.9105	D	5	21/08/2020 05:50	40.4471		0	0	0	0	0	0	0	0	0	0	0	0	0	0
341	0	1	5	1d 13:34:08.01000	0d 17:17:51.36000	0.0051398	0.0195748	0.00029732	2.9003	D	5	21/08/2020 05:50	40.4629		0	0	0	0	0	0	0	0	0	0	0	0	0	0
342	0	1	5	1d 13:34:14.96000	0d 17:17:58.31000	0.00514037	0.0195765	0.00029702	2.8901	D	5	21/08/2020 05:50	40.3997		0	0	0	0	0	0	0	0	0	0	0	0	0	0
343	0	1	5	1d 13:34:21.61000	0d 17:18:04.96000	0.00514092	0.0195781	0.00029725	2.88	D	5	21/08/2020 05:50	40.3523		0	0	0	0	0	0	0	0	0	0	0	0	0	0
344	0	1	5	1d 13:34:28.17000	0d 17:18:11.52000	0.00514146	0.0195796	0.00029725	2.8699	D	5	21/08/2020 05:51	40.3681		0	0	0	0	0	0	0	0	0	0	0	0	0	0
345	0	1	5	1d 13:34:34.59000	0d 17:18:17.94000	0.00514199	0.0195812	0.00029694	2.8597	D	5	21/08/2020 05:51	40.3523		0	0	0	0	0	0	0	0	0	0	0	0	0	0
346	0	1	5	1d 13:34:40.92000	0d 17:18:24.27000	0.00514251	0.0195826	0.00029725	2.8495	D	5	21/08/2020 05:51	40.3523		0	0	0	0	0	0	0	0	0	0	0	0	0	0
347	0	1	5	1d 13:34:47.21000	0d 17:18:30.56000	0.00514303	0.0195841	0.00029717	2.8394	D	5	21/08/2020 05:51	40.3523		0	0	0	0	0	0	0	0	0	0	0	0	0	0
348	0	1	5	1d 13:34:53.35000	0d 17:18:36.70000	0.00514354	0.0195856	0.00029709	2.8292	D	5	21/08/2020 05:51	40.3839		0	0	0	0	0	0	0	0	0	0	0	0	0	0
349	0	1	5	1d 13:34:59.44000	0d 17:18:42.79000	0.00514404	0.019587	0.00029717	2.819	D	5	21/08/2020 05:51	40.3839		0	0	0	0	0	0	0	0	0	0	0	0	0	0
350	0	1	5	1d 13:35:05.66000	0d 17:18:49.01000	0.00514455	0.0195884	0.00029725	2.8086	D	5	21/08/2020 05:51	40.3839		0	0	0	0	0	0	0	0	0	0	0	0	0	0
351	0	1	5	1d 13:35:11.71000	0d 17:18:55.06000	0.00514505	0.0195898	0.00029725	2.7984	D	5	21/08/2020 05:51	40.3839		0	0	0	0	0	0	0	0	0	0	0	0	0	0
352	0	1	5	1d 13:35:17.68000	0d 17:19:01.03000	0.00514555	0.0195912	0.00029702	2.7883	D	5	21/08/2020 05:51	40.4155		0	0	0	0	0	0	0	0	0	0	0	0	0	0
353	0	1	5	1d 13:35:23.61000	0d 17:19:06.96000	0.00514604	0.0195926	0.00029732	2.7781	D	5	21/08/2020 05:51	40.4155		0	0	0	0	0	0	0	0	0	0	0	0	0	0
354	0	1	5	1d 13:35:29.47000	0d 17:19:12.82000	0.00514652	0.0195939	0.00029709	2.7678	D	5	21/08/2020 05:52	40.3997		0	0	0	0	0	0	0	0	0	0	0	0	0	0
355	0	1	5	1d 13:35:35.39000	0d 17:19:18.74000	0.00514701	0.0195953	0.00029702	2.7578	D	5	21/08/2020 05:52	40.4155		0	0	0	0	0	0	0	0	0	0	0	0	0	0
356	0	1	5	1d 13:35:41.26000	0d 17:19:24.61000	0.00514749	0.0195966	0.00029725	2.7477	D	5	21/08/2020 05:52	40.4313		0	0	0	0	0	0	0	0	0	0	0	0	0	0
357	0	1	5	1d 13:35:47.02000	0d 17:19:30.37000	0.00514797	0.0195979	0.00029732	2.7373	D	5	21/08/2020 05:52	40.4155		0	0	0	0	0	0	0	0	0	0	0	0	0	0
358	0	1	5	1d 13:35:52.79000	0d 17:19:36.14000	0.00514844	0.0195992	0.00029717	2.7272	D	5	21/08/2020 05:52	40.4155		0	0	0	0	0	0	0	0	0	0	0	0	0	0
359	0	1	5	1d 13:35:58.42000	0d 17:19:41.77000	0.00514891	0.0196005	0.00029709	2.717	D	5	21/08/2020 05:52	40.3997		0	0	0	0	0	0	0	0	0	0	0	0	0	0
360	0	1	5	1d 13:36:03.92000	0d 17:19:47.27000	0.00514936	0.0196017	0.00029725	2.7068	D	5	21/08/2020 05:52	40.4471		0	0	0	0	0	0	0	0	0	0	0	0	0	0
361	0	1	5	1d 13:36:09.41000	0d 17:19:52.76000	0.00514982	0.0196029	0.00029725	2.6967	D	5	21/08/2020 05:52	40.4313		0	0	0	0	0	0	0	0	0	0	0	0	0	0
362	0	1	5	1d 13:36:14.83000	0d 17:19:58.18000	0.00515026	0.0196041	0.00029717	2.6862	D	5	21/08/2020 05:52	40.4313		0	0	0	0	0	0	0	0	0	0	0	0	0	0
363	0	1	5	1d 13:36:20.40000	0d 17:20:03.75000	0.00515072	0.0196054	0.00029725	2.6758	D	5	21/08/2020 05:52	40.4155		0	0	0	0	0	0	0	0	0	0	0	0	0	0
364	0	1	5	1d 13:36:25.67000	0d 17:20:09.02000	0.00515116	0.0196065	0.00029709	2.6654	D	5	21/08/2020 05:53	40.4313		0	0	0	0	0	0	0	0	0	0	0	0	0	0
365	0	1	5	1d 13:36:30.84000	0d 17:20:14.19000	0.00515159	0.0196076	0.00029702	2.6554	D	5	21/08/2020 05:53	40.4471		0	0	0	0	0	0	0	0	0	0	0	0	0	0
366	0	1	5	1d 13:36:35.91000	0d 17:20:19.26000	0.005152	0.0196088	0.00029717	2.6452	D	5	21/08/2020 05:53	40.4471		0	0	0	0	0	0	0	0	0	0	0	0	0	0
367	0	1	5	1d 13:36:40.98000	0d 17:20:24.33000	0.00515242	0.0196099	0.00029717	2.6348	D	5	21/08/2020 05:53	40.4471		0	0	0	0	0	0	0	0	0	0	0	0	0	0
368	0	1	5	1d 13:36:46.11000	0d 17:20:29.46000	0.00515285	0.019611	0.00029709	2.6247	D	5	21/08/2020 05:53	40.4313		0	0	0	0	0	0	0	0	0	0	0	0	0	0
369	0	1	5	1d 13:36:51.04000	0d 17:20:34.39000	0.00515325	0.019612	0.00029702	2.6145	D	5	21/08/2020 05:53	40.4155		0	0	0	0	0	0	0	0	0	0	0	0	0	0
370	0	1	5	1d 13:36:56.18000	0d 17:20:39.53000	0.00515368	0.0196131	0.00029702	2.6043	D	5	21/08/2020 05:53	40.4313		0	0	0	0	0	0	0	0	0	0	0	0	0	0
371	0	1	5	1d 13:37:01.15000	0d 17:20:44.50000	0.00515409	0.0196142	0.00029717	2.594	D	5	21/08/2020 05:53	40.4471		0	0	0	0	0	0	0	0	0	0	0	0	0	0
372	0	1	5	1d 13:37:06.09000	0d 17:20:49.44000	0.00515449	0.0196153	0.00029702	2.584	D	5	21/08/2020 05:53	40.4313		0	0	0	0	0	0	0	0	0	0	0	0	0	0
373	0	1	5	1d 13:37:11.01000	0d 17:20:54.36000	0.0051549	0.0196163	0.00029725	2.5737	D	5	21/08/2020 05:53	40.4313		0	0	0	0	0	0	0	0	0	0	0	0	0	0
374	0	1	5	1d 13:37:15.89000	0d 17:20:59.24000	0.0051553	0.0196174	0.00029709	2.5635	D	5	21/08/2020 05:53	40.4313		0	0	0	0	0	0	0	0	0	0	0	0	0	0
375	0	1	5	1d 13:37:20.70000	0d 17:21:04.05000	0.0051557	0.0196184	0.00029702	2.5534	D	5	21/08/2020 05:53	40.4313		0	0	0	0	0	0	0	0	0	0	0	0	0	0
376	0	1	5	1d 13:37:25.65000	0d 17:21:09.00000	0.00515611	0.0196194	0.00029709	2.5429	D	5	21/08/2020 05:54	40.4629		0	0	0	0	0	0	0	0	0	0	0	0	0	0
377	0	1	5	1d 13:37:30.67000	0d 17:21:14.02000	0.00515652	0.0196205	0.00029702	2.5324	D	5	21/08/2020 05:54	40.4471		0	0	0	0	0	0	0	0	0	0	0	0	0	0
378	0	1	5	1d 13:37:35.58000	0d 17:21:18.93000	0.00515693	0.0196215	0.0002974	2.5222	D	5	21/08/2020 05:54	40.4155		0	0	0	0	0	0	0	0	0	0	0	0	0	0
379	0	1	5	1d 13:37:40.33000	0d 17:21:23.68000	0.00515732	0.0196225	0.00029725	2.5119	D	5	21/08/2020 05:54	40.3365		0	0	0	0	0	0	0	0	0	0	0	0	0	0
380	0	1	5	1d 13:37:45.15000	0d 17:21:28.50000	0.00515772	0.0196235	0.00029694	2.5016	D	5	21/08/2020 05:54	40.3523		0	0	0	0	0	0	0	0	0	0	0	0	0	0
381	0	1	5	1d 13:37:45.74000	0d 17:21:29.09000	0.00515777	0.0196236	0.00029732	2.5	D	133	21/08/2020 05:54	40.3523		0	0	0	0	0	0	0	0	0	0	0	0	0	0
382	0	1	6	1d 13:37:45.75000	0d 00:00:00.01000	0	0	0	2.5045	R	0	21/08/2020 05:54	40.3523		0	0	0	0	0	0	0	0	0	0	0	0	0	0
383	0	1	6	1d 13:37:47.75000	0d 00:00:02.01000	0	0	0	2.5876	R	1	21/08/2020 05:54	40.3681		0	0	0	0	0	0	0	0	0	0	0	0	0	0
384	0	1	6	1d 13:37:49.75000	0d 00:00:04.01000	0	0	0	2.6484	R	1	21/08/2020 05:54	40.3681		0	0	0	0	0	0	0	0	0	0	0	0	0	0
385	0	1	6	1d 13:37:51.75000	0d 00:00:06.01000	0	0	0	2.6989	R	1	21/08/2020 05:54	40.3681		0	0	0	0	0	0	0	0	0	0	0	0	0	0
386	0	1	6	1d 13:37:53.75000	0d 00:00:08.01000	0	0	0	2.7431	R	1	21/08/2020 05:54	40.3523		0	0	0	0	0	0	0	0	0	0	0	0	0	0
387	0	1	6	1d 13:37:55.74000	0d 00:00:10.00000	0	0	0	2.7826	R	129	21/08/2020 05:54	40.3523		0	0	0	0	0	0	0	0	0	0	0	0	0	0
388	1	2	9	1d 13:37:55.78000	0d 00:00:00.04000	0.00000001	0.00000004	0.00118952	2.8188	C	0	21/08/2020 05:54	40.3523		0	0	0	0	0	0	0	0	0	0	0	0	0	0
389	1	2	9	1d 13:37:55.94000	0d 00:00:00.20000	0.00000007	0.00000019	0.00118883	2.8521	C	5	21/08/2020 05:54	40.3523		0	0	0	0	0	0	0	0	0	0	0	0	0	0
390	1	2	9	1d 13:37:56.08000	0d 00:00:00.34000	0.00000011	0.00000032	0.0011886	2.8775	C	5	21/08/2020 05:54	40.3523		0	0	0	0	0	0	0	0	0	0	0	0	0	0
391	1	2	9	1d 13:37:56.23000	0d 00:00:00.49000	0.00000016	0.00000046	0.00118891	2.9018	C	5	21/08/2020 05:54	40.3523		0	0	0	0	0	0	0	0	0	0	0	0	0	0
392	1	2	9	1d 13:37:56.38000	0d 00:00:00.64000	0.00000021	0.00000061	0.00118883	2.9232	C	5	21/08/2020 05:54	40.3523		0	0	0	0	0	0	0	0	0	0	0	0	0	0
393	1	2	9	1d 13:37:56.54000	0d 00:00:00.80000	0.00000026	0.00000076	0.00118845	2.9445	C	5	21/08/2020 05:54	40.3523		0	0	0	0	0	0	0	0	0	0	0	0	0	0
394	1	2	9	1d 13:37:56.70000	0d 00:00:00.96000	0.00000032	0.00000092	0.00118883	2.965	C	5	21/08/2020 05:54	40.3523		0	0	0	0	0	0	0	0	0	0	0	0	0	0
395	1	2	9	1d 13:37:56.87000	0d 00:00:01.13000	0.00000037	0.00000109	0.00118891	2.9853	C	5	21/08/2020 05:54	40.3523		0	0	0	0	0	0	0	0	0	0	0	0	0	0
396	1	2	9	1d 13:37:57.04000	0d 00:00:01.30000	0.00000043	0.00000125	0.00118883	3.0048	C	5	21/08/2020 05:54	40.3523		0	0	0	0	0	0	0	0	0	0	0	0	0	0
397	1	2	9	1d 13:37:57.22000	0d 00:00:01.48000	0.00000049	0.00000143	0.00118898	3.0246	C	5	21/08/2020 05:54	40.3523		0	0	0	0	0	0	0	0	0	0	0	0	0	0
398	1	2	9	1d 13:37:57.40000	0d 00:00:01.66000	0.00000055	0.00000161	0.00118883	3.0436	C	5	21/08/2020 05:54	40.3523		0	0	0	0	0	0	0	0	0	0	0	0	0	0
399	1	2	9	1d 13:37:57.58000	0d 00:00:01.84000	0.00000061	0.00000179	0.00118891	3.0625	C	5	21/08/2020 05:54	40.3523		0	0	0	0	0	0	0	0	0	0	0	0	0	0
400	1	2	9	1d 13:37:57.77000	0d 00:00:02.03000	0.00000067	0.00000199	0.00118875	3.0814	C	5	21/08/2020 05:54	40.3523		0	0	0	0	0	0	0	0	0	0	0	0	0	0
401	1	2	9	1d 13:37:57.96000	0d 00:00:02.22000	0.00000073	0.00000218	0.00118883	3.0997	C	5	21/08/2020 05:54	40.3681		0	0	0	0	0	0	0	0	0	0	0	0	0	0
402	1	2	9	1d 13:37:58.15000	0d 00:00:02.41000	0.0000008	0.00000238	0.0011886	3.1177	C	5	21/08/2020 05:54	40.3681		0	0	0	0	0	0	0	0	0	0	0	0	0	0
403	1	2	9	1d 13:37:58.34000	0d 00:00:02.60000	0.00000086	0.00000257	0.00118875	3.1354	C	5	21/08/2020 05:54	40.3681		0	0	0	0	0	0	0	0	0	0	0	0	0	0
404	1	2	9	1d 13:37:58.54000	0d 00:00:02.80000	0.00000092	0.00000278	0.00118868	3.1531	C	5	21/08/2020 05:54	40.3681		0	0	0	0	0	0	0	0	0	0	0	0	0	0
405	1	2	9	1d 13:37:58.74000	0d 00:00:03.00000	0.00000099	0.00000299	0.00118883	3.1705	C	5	21/08/2020 05:54	40.3523		0	0	0	0	0	0	0	0	0	0	0	0	0	0
406	1	2	9	1d 13:37:58.94000	0d 00:00:03.20000	0.00000106	0.0000032	0.00118868	3.1875	C	5	21/08/2020 05:54	40.3681		0	0	0	0	0	0	0	0	0	0	0	0	0	0
407	1	2	9	1d 13:37:59.15000	0d 00:00:03.41000	0.00000113	0.00000342	0.00118868	3.2047	C	5	21/08/2020 05:54	40.3681		0	0	0	0	0	0	0	0	0	0	0	0	0	0
408	1	2	9	1d 13:37:59.36000	0d 00:00:03.62000	0.0000012	0.00000364	0.00118868	3.2215	C	5	21/08/2020 05:54	40.3681		0	0	0	0	0	0	0	0	0	0	0	0	0	0
409	1	2	9	1d 13:37:59.57000	0d 00:00:03.83000	0.00000126	0.00000387	0.0011886	3.2378	C	5	21/08/2020 05:54	40.3681		0	0	0	0	0	0	0	0	0	0	0	0	0	0
410	1	2	9	1d 13:37:59.79000	0d 00:00:04.05000	0.00000134	0.0000041	0.0011886	3.2546	C	5	21/08/2020 05:54	40.3681		0	0	0	0	0	0	0	0	0	0	0	0	0	0
411	1	2	9	1d 13:38:00.01000	0d 00:00:04.27000	0.00000141	0.00000434	0.00118875	3.2706	C	5	21/08/2020 05:54	40.3681		0	0	0	0	0	0	0	0	0	0	0	0	0	0
412	1	2	9	1d 13:38:00.24000	0d 00:00:04.50000	0.00000149	0.00000459	0.00118868	3.2868	C	5	21/08/2020 05:54	40.3523		0	0	0	0	0	0	0	0	0	0	0	0	0	0
413	1	2	9	1d 13:38:00.47000	0d 00:00:04.73000	0.00000156	0.00000484	0.00118891	3.3028	C	5	21/08/2020 05:54	40.3523		0	0	0	0	0	0	0	0	0	0	0	0	0	0
414	1	2	9	1d 13:38:00.71000	0d 00:00:04.97000	0.00000164	0.0000051	0.00118875	3.3184	C	5	21/08/2020 05:54	40.3523		0	0	0	0	0	0	0	0	0	0	0	0	0	0
415	1	2	9	1d 13:38:00.94000	0d 00:00:05.20000	0.00000172	0.00000536	0.00118868	3.3336	C	5	21/08/2020 05:54	40.3523		0	0	0	0	0	0	0	0	0	0	0	0	0	0
416	1	2	9	1d 13:38:01.19000	0d 00:00:05.45000	0.0000018	0.00000563	0.00118868	3.3491	C	5	21/08/2020 05:54	40.3523		0	0	0	0	0	0	0	0	0	0	0	0	0	0
417	1	2	9	1d 13:38:01.44000	0d 00:00:05.70000	0.00000188	0.00000591	0.00118875	3.3643	C	5	21/08/2020 05:54	40.3523		0	0	0	0	0	0	0	0	0	0	0	0	0	0
418	1	2	9	1d 13:38:01.70000	0d 00:00:05.96000	0.00000197	0.0000062	0.00118875	3.3794	C	5	21/08/2020 05:54	40.3523		0	0	0	0	0	0	0	0	0	0	0	0	0	0
419	1	2	9	1d 13:38:01.97000	0d 00:00:06.23000	0.00000206	0.0000065	0.00118875	3.3945	C	5	21/08/2020 05:54	40.3523		0	0	0	0	0	0	0	0	0	0	0	0	0	0
420	1	2	9	1d 13:38:02.24000	0d 00:00:06.50000	0.00000215	0.0000068	0.00118883	3.409	C	5	21/08/2020 05:54	40.3523		0	0	0	0	0	0	0	0	0	0	0	0	0	0
421	1	2	9	1d 13:38:02.52000	0d 00:00:06.78000	0.00000224	0.00000712	0.00118868	3.4235	C	5	21/08/2020 05:54	40.3523		0	0	0	0	0	0	0	0	0	0	0	0	0	0
422	1	2	9	1d 13:38:02.81000	0d 00:00:07.07000	0.00000233	0.00000745	0.00118875	3.4377	C	5	21/08/2020 05:54	40.3523		0	0	0	0	0	0	0	0	0	0	0	0	0	0
423	1	2	9	1d 13:38:03.11000	0d 00:00:07.37000	0.00000243	0.00000779	0.00118875	3.4519	C	5	21/08/2020 05:54	40.3523		0	0	0	0	0	0	0	0	0	0	0	0	0	0
424	1	2	9	1d 13:38:03.42000	0d 00:00:07.68000	0.00000254	0.00000814	0.00118883	3.4656	C	5	21/08/2020 05:54	40.3523		0	0	0	0	0	0	0	0	0	0	0	0	0	0
425	1	2	9	1d 13:38:03.74000	0d 00:00:08.00000	0.00000264	0.00000851	0.0011886	3.4794	C	5	21/08/2020 05:54	40.3681		0	0	0	0	0	0	0	0	0	0	0	0	0	0
426	1	2	9	1d 13:38:04.08000	0d 00:00:08.34000	0.00000275	0.0000089	0.00118891	3.4928	C	5	21/08/2020 05:54	40.3681		0	0	0	0	0	0	0	0	0	0	0	0	0	0
427	1	2	9	1d 13:38:04.44000	0d 00:00:08.70000	0.00000287	0.00000932	0.00118868	3.5062	C	5	21/08/2020 05:54	40.3681		0	0	0	0	0	0	0	0	0	0	0	0	0	0
428	1	2	9	1d 13:38:04.82000	0d 00:00:09.08000	0.000003	0.00000976	0.00118875	3.519	C	5	21/08/2020 05:54	40.3681		0	0	0	0	0	0	0	0	0	0	0	0	0	0
429	1	2	9	1d 13:38:05.22000	0d 00:00:09.48000	0.00000313	0.00001023	0.0011886	3.5317	C	5	21/08/2020 05:54	40.3681		0	0	0	0	0	0	0	0	0	0	0	0	0	0
430	1	2	9	1d 13:38:05.66000	0d 00:00:09.92000	0.00000328	0.00001074	0.00118875	3.5439	C	5	21/08/2020 05:54	40.3681		0	0	0	0	0	0	0	0	0	0	0	0	0	0
431	1	2	9	1d 13:38:06.14000	0d 00:00:10.40000	0.00000343	0.0000113	0.00118868	3.5558	C	5	21/08/2020 05:54	40.3681		0	0	0	0	0	0	0	0	0	0	0	0	0	0
432	1	2	9	1d 13:38:06.70000	0d 00:00:10.96000	0.00000362	0.00001196	0.00118891	3.5674	C	5	21/08/2020 05:54	40.3681		0	0	0	0	0	0	0	0	0	0	0	0	0	0
433	1	2	9	1d 13:38:07.36000	0d 00:00:11.62000	0.00000384	0.00001274	0.00118883	3.5789	C	5	21/08/2020 05:54	40.3681		0	0	0	0	0	0	0	0	0	0	0	0	0	0
434	1	2	9	1d 13:38:08.20000	0d 00:00:12.46000	0.00000411	0.00001373	0.0011886	3.5901	C	5	21/08/2020 05:54	40.3681		0	0	0	0	0	0	0	0	0	0	0	0	0	0
435	1	2	9	1d 13:38:09.31000	0d 00:00:13.57000	0.00000448	0.00001505	0.00118898	3.601	C	5	21/08/2020 05:54	40.3681		0	0	0	0	0	0	0	0	0	0	0	0	0	0
436	1	2	9	1d 13:38:10.92000	0d 00:00:15.18000	0.00000501	0.00001697	0.00118868	3.6115	C	5	21/08/2020 05:54	40.3839		0	0	0	0	0	0	0	0	0	0	0	0	0	0
437	1	2	9	1d 13:38:13.40000	0d 00:00:17.66000	0.00000583	0.00001993	0.00118875	3.6217	C	5	21/08/2020 05:54	40.3997		0	0	0	0	0	0	0	0	0	0	0	0	0	0
438	1	2	9	1d 13:38:17.87000	0d 00:00:22.13000	0.00000731	0.00002529	0.00118875	3.632	C	5	21/08/2020 05:54	40.4155		0	0	0	0	0	0	0	0	0	0	0	0	0	0
439	1	2	9	1d 13:38:27.39000	0d 00:00:31.65000	0.00001045	0.00003672	0.00118875	3.6422	C	5	21/08/2020 05:55	40.3839		0	0	0	0	0	0	0	0	0	0	0	0	0	0
440	1	2	9	1d 13:38:52.73000	0d 00:00:56.99000	0.00001882	0.00006725	0.00118868	3.6522	C	5	21/08/2020 05:55	40.3997		0	0	0	0	0	0	0	0	0	0	0	0	0	0
441	1	2	9	1d 13:40:19.57000	0d 00:02:23.83000	0.00004749	0.00017215	0.0011886	3.6623	C	5	21/08/2020 05:56	40.4313		0	0	0	0	0	0	0	0	0	0	0	0	0	0
442	1	2	9	1d 13:44:06.58000	0d 00:06:10.84000	0.00012245	0.00044711	0.0011886	3.6724	C	5	21/08/2020 06:00	40.3681		0	0	0	0	0	0	0	0	0	0	0	0	0	0
443	1	2	9	1d 13:49:06.58000	0d 00:11:10.84000	0.00022151	0.00081126	0.0011886	3.6794	C	1	21/08/2020 06:05	40.4313		0	0	0	0	0	0	0	0	0	0	0	0	0	0
444	1	2	9	1d 13:54:06.58000	0d 00:16:10.84000	0.00032057	0.00117602	0.00118875	3.6846	C	1	21/08/2020 06:10	40.4313		0	0	0	0	0	0	0	0	0	0	0	0	0	0
445	1	2	9	1d 13:59:06.58000	0d 00:21:10.84000	0.00041963	0.00154126	0.00118883	3.6893	C	1	21/08/2020 06:15	40.4787		0	0	0	0	0	0	0	0	0	0	0	0	0	0
446	1	2	9	1d 14:04:06.58000	0d 00:26:10.84000	0.00051869	0.00190692	0.00118853	3.6933	C	1	21/08/2020 06:20	40.4471		0	0	0	0	0	0	0	0	0	0	0	0	0	0
447	1	2	9	1d 14:09:06.58000	0d 00:31:10.84000	0.00061775	0.00227299	0.00118868	3.6973	C	1	21/08/2020 06:25	40.4155		0	0	0	0	0	0	0	0	0	0	0	0	0	0
448	1	2	9	1d 14:14:06.58000	0d 00:36:10.84000	0.00071681	0.00263944	0.0011886	3.7012	C	1	21/08/2020 06:30	40.4945		0	0	0	0	0	0	0	0	0	0	0	0	0	0
449	1	2	9	1d 14:19:06.58000	0d 00:41:10.84000	0.00081587	0.00300626	0.0011886	3.7049	C	1	21/08/2020 06:35	40.4313		0	0	0	0	0	0	0	0	0	0	0	0	0	0
450	1	2	9	1d 14:24:06.58000	0d 00:46:10.84000	0.00091493	0.00337348	0.00118853	3.7089	C	1	21/08/2020 06:40	40.4471		0	0	0	0	0	0	0	0	0	0	0	0	0	0
451	1	2	9	1d 14:29:06.58000	0d 00:51:10.84000	0.00101399	0.00374111	0.00118883	3.7133	C	1	21/08/2020 06:45	40.3997		0	0	0	0	0	0	0	0	0	0	0	0	0	0
452	1	2	9	1d 14:34:06.58000	0d 00:56:10.84000	0.00111305	0.00410918	0.00118868	3.718	C	1	21/08/2020 06:50	40.3997		0	0	0	0	0	0	0	0	0	0	0	0	0	0
453	1	2	9	1d 14:39:06.58000	0d 01:01:10.84000	0.00121212	0.00447773	0.00118883	3.723	C	1	21/08/2020 06:55	40.4787		0	0	0	0	0	0	0	0	0	0	0	0	0	0
454	1	2	9	1d 14:44:06.58000	0d 01:06:10.84000	0.00131118	0.0048468	0.00118875	3.7281	C	1	21/08/2020 07:00	40.4155		0	0	0	0	0	0	0	0	0	0	0	0	0	0
455	1	2	9	1d 14:49:06.58000	0d 01:11:10.84000	0.00141024	0.0052164	0.0011886	3.7337	C	1	21/08/2020 07:05	40.4471		0	0	0	0	0	0	0	0	0	0	0	0	0	0
456	1	2	9	1d 14:54:06.58000	0d 01:16:10.84000	0.0015093	0.00558653	0.00118853	3.7389	C	1	21/08/2020 07:10	40.3997		0	0	0	0	0	0	0	0	0	0	0	0	0	0
457	1	2	9	1d 14:59:06.58000	0d 01:21:10.84000	0.00160836	0.00595719	0.00118875	3.7444	C	1	21/08/2020 07:15	40.4629		0	0	0	0	0	0	0	0	0	0	0	0	0	0
458	1	2	9	1d 15:04:06.58000	0d 01:26:10.84000	0.00170742	0.00632839	0.00118891	3.7499	C	1	21/08/2020 07:20	40.4787		0	0	0	0	0	0	0	0	0	0	0	0	0	0
459	1	2	9	1d 15:09:06.58000	0d 01:31:10.84000	0.00180648	0.00670011	0.00118868	3.7551	C	1	21/08/2020 07:25	40.4155		0	0	0	0	0	0	0	0	0	0	0	0	0	0
460	1	2	9	1d 15:14:06.58000	0d 01:36:10.84000	0.00190554	0.00707236	0.0011886	3.7601	C	1	21/08/2020 07:30	40.3839		0	0	0	0	0	0	0	0	0	0	0	0	0	0
461	1	2	9	1d 15:19:06.58000	0d 01:41:10.84000	0.0020046	0.00744513	0.00118845	3.7658	C	1	21/08/2020 07:35	40.3681		0	0	0	0	0	0	0	0	0	0	0	0	0	0
462	1	2	9	1d 15:24:06.58000	0d 01:46:10.84000	0.00210366	0.00781842	0.00118891	3.771	C	1	21/08/2020 07:40	40.4313		0	0	0	0	0	0	0	0	0	0	0	0	0	0
463	1	2	9	1d 15:29:06.58000	0d 01:51:10.84000	0.00220272	0.00819225	0.00118875	3.7765	C	1	21/08/2020 07:45	40.3839		0	0	0	0	0	0	0	0	0	0	0	0	0	0
464	1	2	9	1d 15:34:06.58000	0d 01:56:10.84000	0.00230178	0.00856662	0.00118868	3.7823	C	1	21/08/2020 07:50	40.3681		0	0	0	0	0	0	0	0	0	0	0	0	0	0
465	1	2	9	1d 15:39:06.58000	0d 02:01:10.84000	0.00240084	0.00894156	0.00118875	3.7881	C	1	21/08/2020 07:55	40.3681		0	0	0	0	0	0	0	0	0	0	0	0	0	0
466	1	2	9	1d 15:44:06.58000	0d 02:06:10.84000	0.0024999	0.00931711	0.00118883	3.7945	C	1	21/08/2020 08:00	40.3523		0	0	0	0	0	0	0	0	0	0	0	0	0	0
467	1	2	9	1d 15:49:06.58000	0d 02:11:10.84000	0.00259896	0.0096933	0.00118883	3.8009	C	1	21/08/2020 08:05	40.5103		0	0	0	0	0	0	0	0	0	0	0	0	0	0
468	1	2	9	1d 15:54:06.58000	0d 02:16:10.84000	0.00269802	0.0100702	0.0011886	3.8083	C	1	21/08/2020 08:10	40.4155		0	0	0	0	0	0	0	0	0	0	0	0	0	0
469	1	2	9	1d 15:59:06.58000	0d 02:21:10.84000	0.00279708	0.0104478	0.00118868	3.8161	C	1	21/08/2020 08:15	40.4155		0	0	0	0	0	0	0	0	0	0	0	0	0	0
470	1	2	9	1d 16:04:06.58000	0d 02:26:10.84000	0.00289614	0.0108263	0.00118883	3.8253	C	1	21/08/2020 08:20	40.3681		0	0	0	0	0	0	0	0	0	0	0	0	0	0
471	1	2	9	1d 16:09:06.58000	0d 02:31:10.84000	0.0029952	0.0112057	0.00118883	3.8352	C	1	21/08/2020 08:25	40.3681		0	0	0	0	0	0	0	0	0	0	0	0	0	0
472	1	2	9	1d 16:13:49.04000	0d 02:35:53.30000	0.00308847	0.0115639	0.00118883	3.8453	C	5	21/08/2020 08:30	40.4155		0	0	0	0	0	0	0	0	0	0	0	0	0	0
473	1	2	9	1d 16:18:07.27000	0d 02:40:11.53000	0.00317374	0.0118922	0.00118883	3.8553	C	5	21/08/2020 08:34	40.3997		0	0	0	0	0	0	0	0	0	0	0	0	0	0
474	1	2	9	1d 16:22:09.15000	0d 02:44:13.41000	0.00325361	0.0122005	0.00118868	3.8656	C	5	21/08/2020 08:38	40.4155		0	0	0	0	0	0	0	0	0	0	0	0	0	0
475	1	2	9	1d 16:26:00.76000	0d 02:48:05.02000	0.00333008	0.0124965	0.00118875	3.8756	C	5	21/08/2020 08:42	40.3681		0	0	0	0	0	0	0	0	0	0	0	0	0	0
476	1	2	9	1d 16:29:36.15000	0d 02:51:40.41000	0.00340121	0.0127725	0.00118891	3.8857	C	5	21/08/2020 08:46	40.3365		0	0	0	0	0	0	0	0	0	0	0	0	0	0
477	1	2	9	1d 16:33:01.47000	0d 02:55:05.73000	0.003469	0.0130363	0.00118883	3.8958	C	5	21/08/2020 08:49	40.3523		0	0	0	0	0	0	0	0	0	0	0	0	0	0
478	1	2	9	1d 16:36:19.64000	0d 02:58:23.90000	0.00353444	0.0132916	0.00118875	3.9059	C	5	21/08/2020 08:52	40.3681		0	0	0	0	0	0	0	0	0	0	0	0	0	0
479	1	2	9	1d 16:39:32.15000	0d 03:01:36.41000	0.00359801	0.0135402	0.00118853	3.9159	C	5	21/08/2020 08:56	40.4945		0	0	0	0	0	0	0	0	0	0	0	0	0	0
480	1	2	9	1d 16:42:42.22000	0d 03:04:46.48000	0.00366077	0.0137862	0.00118868	3.926	C	5	21/08/2020 08:59	40.5103		0	0	0	0	0	0	0	0	0	0	0	0	0	0
481	1	2	9	1d 16:45:47.42000	0d 03:07:51.68000	0.00372192	0.0140266	0.00118868	3.9361	C	5	21/08/2020 09:02	40.4471		0	0	0	0	0	0	0	0	0	0	0	0	0	0
482	1	2	9	1d 16:48:46.97000	0d 03:10:51.23000	0.00378121	0.0142603	0.0011886	3.9461	C	5	21/08/2020 09:05	40.4945		0	0	0	0	0	0	0	0	0	0	0	0	0	0
483	1	2	9	1d 16:51:44.70000	0d 03:13:48.96000	0.00383989	0.0144922	0.00118875	3.9562	C	5	21/08/2020 09:08	40.4787		0	0	0	0	0	0	0	0	0	0	0	0	0	0
484	1	2	9	1d 16:54:40.28000	0d 03:16:44.54000	0.00389787	0.0147218	0.00118883	3.9663	C	5	21/08/2020 09:11	40.3365		0	0	0	0	0	0	0	0	0	0	0	0	0	0
485	1	2	9	1d 16:57:37.38000	0d 03:19:41.64000	0.00395635	0.0149541	0.00118891	3.9763	C	5	21/08/2020 09:14	40.4155		0	0	0	0	0	0	0	0	0	0	0	0	0	0
486	1	2	9	1d 17:00:29.47000	0d 03:22:33.73000	0.00401317	0.0151803	0.00118868	3.9864	C	5	21/08/2020 09:17	40.4629		0	0	0	0	0	0	0	0	0	0	0	0	0	0
487	1	2	9	1d 17:03:20.10000	0d 03:25:24.36000	0.00406952	0.0154052	0.0011886	3.9965	C	5	21/08/2020 09:19	40.3523		0	0	0	0	0	0	0	0	0	0	0	0	0	0
488	1	2	9	1d 17:06:12.09000	0d 03:28:16.35000	0.00412631	0.0156324	0.00118875	4.0066	C	5	21/08/2020 09:22	40.4629		0	0	0	0	0	0	0	0	0	0	0	0	0	0
489	1	2	9	1d 17:08:59.88000	0d 03:31:04.14000	0.00418171	0.0158547	0.00118875	4.0166	C	5	21/08/2020 09:25	40.4787		0	0	0	0	0	0	0	0	0	0	0	0	0	0
490	1	2	9	1d 17:11:49.87000	0d 03:33:54.13000	0.00423784	0.0160804	0.00118891	4.0267	C	5	21/08/2020 09:28	40.4155		0	0	0	0	0	0	0	0	0	0	0	0	0	0
491	1	2	9	1d 17:14:35.97000	0d 03:36:40.23000	0.00429269	0.0163015	0.00118875	4.0368	C	5	21/08/2020 09:31	40.4471		0	0	0	0	0	0	0	0	0	0	0	0	0	0
492	1	2	9	1d 17:17:20.61000	0d 03:39:24.87000	0.00434705	0.0165213	0.00118875	4.0468	C	5	21/08/2020 09:33	40.5103		0	0	0	0	0	0	0	0	0	0	0	0	0	0
493	1	2	9	1d 17:20:02.76000	0d 03:42:07.02000	0.0044006	0.0167382	0.00118868	4.0569	C	5	21/08/2020 09:36	40.4313		0	0	0	0	0	0	0	0	0	0	0	0	0	0
494	1	2	9	1d 17:22:43.60000	0d 03:44:47.86000	0.00445371	0.0169539	0.00118883	4.067	C	5	21/08/2020 09:39	40.5261		0	0	0	0	0	0	0	0	0	0	0	0	0	0
495	1	2	9	1d 17:25:24.07000	0d 03:47:28.33000	0.00450669	0.0171697	0.00118875	4.0771	C	5	21/08/2020 09:41	40.5735		0	0	0	0	0	0	0	0	0	0	0	0	0	0
496	1	2	9	1d 17:28:02.14000	0d 03:50:06.40000	0.00455889	0.0173827	0.00118875	4.0871	C	5	21/08/2020 09:44	40.5419		0	0	0	0	0	0	0	0	0	0	0	0	0	0
497	1	2	9	1d 17:30:36.06000	0d 03:52:40.32000	0.00460971	0.0175907	0.0011886	4.0972	C	5	21/08/2020 09:47	40.4787		0	0	0	0	0	0	0	0	0	0	0	0	0	0
498	1	2	9	1d 17:33:08.79000	0d 03:55:13.05000	0.00466014	0.0177976	0.0011886	4.1073	C	5	21/08/2020 09:49	40.5261		0	0	0	0	0	0	0	0	0	0	0	0	0	0
499	1	2	9	1d 17:35:38.78000	0d 03:57:43.04000	0.00470967	0.0180013	0.00118868	4.1173	C	5	21/08/2020 09:52	40.4787		0	0	0	0	0	0	0	0	0	0	0	0	0	0
500	1	2	9	1d 17:38:07.20000	0d 04:00:11.46000	0.00475868	0.0182033	0.00118891	4.1274	C	5	21/08/2020 09:54	40.5261		0	0	0	0	0	0	0	0	0	0	0	0	0	0
501	1	2	9	1d 17:40:34.79000	0d 04:02:39.05000	0.00480741	0.0184047	0.00118868	4.1375	C	5	21/08/2020 09:57	40.4471		0	0	0	0	0	0	0	0	0	0	0	0	0	0
502	1	2	9	1d 17:43:01.56000	0d 04:05:05.82000	0.00485588	0.0186055	0.00118868	4.1476	C	5	21/08/2020 09:59	40.5261		0	0	0	0	0	0	0	0	0	0	0	0	0	0
503	1	2	9	1d 17:45:23.01000	0d 04:07:27.27000	0.00490258	0.0187994	0.00118868	4.1576	C	5	21/08/2020 10:01	40.4471		0	0	0	0	0	0	0	0	0	0	0	0	0	0
504	1	2	9	1d 17:47:47.17000	0d 04:09:51.43000	0.00495019	0.0189976	0.00118868	4.1677	C	5	21/08/2020 10:04	40.4945		0	0	0	0	0	0	0	0	0	0	0	0	0	0
505	1	2	9	1d 17:50:06.23000	0d 04:12:10.49000	0.0049961	0.0191892	0.00118875	4.1778	C	5	21/08/2020 10:06	40.5103		0	0	0	0	0	0	0	0	0	0	0	0	0	0
506	1	2	9	1d 17:52:28.37000	0d 04:14:32.63000	0.00504304	0.0193855	0.00118868	4.1878	C	5	21/08/2020 10:09	40.5419		0	0	0	0	0	0	0	0	0	0	0	0	0	0
507	1	2	9	1d 17:54:47.65000	0d 04:16:51.91000	0.00508903	0.0195783	0.00118875	4.1979	C	5	21/08/2020 10:11	40.5103		0	0	0	0	0	0	0	0	0	0	0	0	0	0
508	1	2	9	1d 17:55:13.92000	0d 04:17:18.18000	0.0050977	0.0196147	0.00118875	4.2	C	133	21/08/2020 10:11	40.4471		0	0	0	0	0	0	0	0	0	0	0	0	0	0
509	1	2	10	1d 17:55:13.94000	0d 00:00:00.02000	0.00509771	0.0196148	0.00121347	4.2002	C	0	21/08/2020 10:11	40.4471		0	0	0	0	0	0	0	0	0	0	0	0	0	0
510	1	2	10	1d 17:55:31.66000	0d 00:00:17.74000	0.00510348	0.019639	0.00111345	4.2004	C	4	21/08/2020 10:12	40.4313		0	0	0	0	0	0	0	0	0	0	0	0	0	0
511	1	2	10	1d 17:55:45.88000	0d 00:00:31.96000	0.00510768	0.0196566	0.00101335	4.2002	C	4	21/08/2020 10:12	40.4629		0	0	0	0	0	0	0	0	0	0	0	0	0	0
512	1	2	10	1d 17:56:22.41000	0d 00:01:08.49000	0.00511731	0.0196971	0.00091325	4.2002	C	4	21/08/2020 10:12	40.4945		0	0	0	0	0	0	0	0	0	0	0	0	0	0
513	1	2	10	1d 17:56:53.81000	0d 00:01:39.89000	0.00512484	0.0197287	0.00081323	4.2002	C	4	21/08/2020 10:13	40.4313		0	0	0	0	0	0	0	0	0	0	0	0	0	0
514	1	2	10	1d 17:57:24.90000	0d 00:02:10.98000	0.00513142	0.0197564	0.00071321	4.2002	C	4	21/08/2020 10:14	40.4313		0	0	0	0	0	0	0	0	0	0	0	0	0	0
515	1	2	10	1d 17:58:10.19000	0d 00:02:56.27000	0.00513972	0.0197912	0.00061311	4.2	C	4	21/08/2020 10:14	40.4787		0	0	0	0	0	0	0	0	0	0	0	0	0	0
516	1	2	10	1d 17:59:05.67000	0d 00:03:51.75000	0.00514823	0.0198269	0.00051308	4.2002	C	4	21/08/2020 10:15	40.5103		0	0	0	0	0	0	0	0	0	0	0	0	0	0
517	1	2	10	1d 18:04:05.67000	0d 00:08:51.75000	0.00518788	0.0199935	0.00045892	4.1997	C	1	21/08/2020 10:20	40.4945		0	0	0	0	0	0	0	0	0	0	0	0	0	0
518	1	2	10	1d 18:09:05.67000	0d 00:13:51.75000	0.00522232	0.0201381	0.00038613	4.1997	C	1	21/08/2020 10:25	40.5103		0	0	0	0	0	0	0	0	0	0	0	0	0	0
519	1	2	10	1d 18:14:05.67000	0d 00:18:51.75000	0.00525403	0.0202713	0.00037774	4.1999	C	1	21/08/2020 10:30	40.4787		0	0	0	0	0	0	0	0	0	0	0	0	0	0
520	1	2	10	1d 18:19:05.67000	0d 00:23:51.75000	0.00528579	0.0204047	0.00038231	4.2	C	1	21/08/2020 10:35	40.4945		0	0	0	0	0	0	0	0	0	0	0	0	0	0
521	1	2	10	1d 18:24:05.67000	0d 00:28:51.75000	0.00531794	0.0205397	0.00040963	4.2	C	1	21/08/2020 10:40	40.5577		0	0	0	0	0	0	0	0	0	0	0	0	0	0
522	1	2	10	1d 18:29:05.67000	0d 00:33:51.75000	0.00535333	0.0206884	0.00045083	4.2	C	1	21/08/2020 10:45	40.4313		0	0	0	0	0	0	0	0	0	0	0	0	0	0
523	1	2	10	1d 18:34:05.67000	0d 00:38:51.75000	0.00538689	0.0208293	0.00041459	4.2	C	1	21/08/2020 10:50	40.4155		0	0	0	0	0	0	0	0	0	0	0	0	0	0
524	1	2	10	1d 18:39:05.67000	0d 00:43:51.75000	0.00542369	0.0209839	0.00045556	4.1999	C	1	21/08/2020 10:55	40.3997		0	0	0	0	0	0	0	0	0	0	0	0	0	0
525	1	2	10	1d 18:44:05.67000	0d 00:48:51.75000	0.00546325	0.0211501	0.00048791	4.1999	C	1	21/08/2020 11:00	40.5103		0	0	0	0	0	0	0	0	0	0	0	0	0	0
526	1	2	10	1d 18:49:05.67000	0d 00:53:51.75000	0.00550509	0.0213258	0.00050454	4.2002	C	1	21/08/2020 11:05	40.4471		0	0	0	0	0	0	0	0	0	0	0	0	0	0
527	1	2	10	1d 18:54:05.67000	0d 00:58:51.75000	0.00555086	0.021518	0.0005787	4.2	C	1	21/08/2020 11:10	40.4471		0	0	0	0	0	0	0	0	0	0	0	0	0	0
528	1	2	10	1d 18:59:05.67000	0d 01:03:51.75000	0.00559987	0.0217238	0.00057237	4.1999	C	1	21/08/2020 11:15	40.4787		0	0	0	0	0	0	0	0	0	0	0	0	0	0
529	1	2	10	1d 19:04:05.67000	0d 01:08:51.75000	0.00565101	0.0219386	0.00064965	4.2	C	1	21/08/2020 11:20	40.4945		0	0	0	0	0	0	0	0	0	0	0	0	0	0
530	1	2	10	1d 19:09:05.67000	0d 01:13:51.75000	0.00570625	0.0221707	0.00068009	4.2	C	1	21/08/2020 11:25	40.5103		0	0	0	0	0	0	0	0	0	0	0	0	0	0
531	1	2	10	1d 19:14:05.67000	0d 01:18:51.75000	0.00576265	0.0224075	0.00070024	4.1997	C	1	21/08/2020 11:30	40.5577		0	0	0	0	0	0	0	0	0	0	0	0	0	0
532	1	2	10	1d 19:19:05.67000	0d 01:23:51.75000	0.00582097	0.0226525	0.00068658	4.2	C	1	21/08/2020 11:35	40.5419		0	0	0	0	0	0	0	0	0	0	0	0	0	0
533	1	2	10	1d 19:24:05.67000	0d 01:28:51.75000	0.00588058	0.0229028	0.00072793	4.2	C	1	21/08/2020 11:40	40.5261		0	0	0	0	0	0	0	0	0	0	0	0	0	0
534	1	2	10	1d 19:29:05.67000	0d 01:33:51.75000	0.00594199	0.0231608	0.0007422	4.1997	C	1	21/08/2020 11:45	40.5419		0	0	0	0	0	0	0	0	0	0	0	0	0	0
535	1	2	10	1d 19:34:05.67000	0d 01:38:51.75000	0.00600488	0.0234249	0.00078103	4.2	C	1	21/08/2020 11:50	40.5261		0	0	0	0	0	0	0	0	0	0	0	0	0	0
536	1	2	10	1d 19:39:05.67000	0d 01:43:51.75000	0.0060723	0.0237081	0.00085245	4.2	C	1	21/08/2020 11:55	40.5261		0	0	0	0	0	0	0	0	0	0	0	0	0	0
537	1	2	10	1d 19:44:05.67000	0d 01:48:51.75000	0.00614412	0.0240097	0.00084298	4.2	C	1	21/08/2020 12:00	40.5419		0	0	0	0	0	0	0	0	0	0	0	0	0	0
538	1	2	10	1d 19:45:40.12000	0d 01:50:26.20000	0.0061657	0.0241003	0.00074289	4.2011	C	4	21/08/2020 12:02	40.5103		0	0	0	0	0	0	0	0	0	0	0	0	0	0
539	1	2	10	1d 19:50:30.53000	0d 01:55:16.61000	0.00622964	0.0243689	0.00084298	4.1999	C	4	21/08/2020 12:07	40.5419		0	0	0	0	0	0	0	0	0	0	0	0	0	0
540	1	2	10	1d 19:53:03.38000	0d 01:57:49.46000	0.00626413	0.0245138	0.00074296	4.2	C	4	21/08/2020 12:09	40.5103		0	0	0	0	0	0	0	0	0	0	0	0	0	0
541	1	2	10	1d 19:55:13.92000	0d 02:00:00.00000	0.0062909	0.0246262	0.00072854	4.1997	C	129	21/08/2020 12:11	40.5103		0	0	0	0	0	0	0	0	0	0	0	0	0	0
542	1	2	11	1d 19:55:13.93000	0d 00:00:00.01000	0	0	0	4.1947	R	0	21/08/2020 12:11	40.5103		0	0	0	0	0	0	0	0	0	0	0	0	0	0
543	1	2	11	1d 19:55:15.93000	0d 00:00:02.01000	0	0	0	4.1939	R	1	21/08/2020 12:11	40.5261		0	0	0	0	0	0	0	0	0	0	0	0	0	0
544	1	2	11	1d 19:55:17.93000	0d 00:00:04.01000	0	0	0	4.1936	R	1	21/08/2020 12:11	40.5261		0	0	0	0	0	0	0	0	0	0	0	0	0	0
545	1	2	11	1d 19:55:19.93000	0d 00:00:06.01000	0	0	0	4.1926	R	1	21/08/2020 12:11	40.5261		0	0	0	0	0	0	0	0	0	0	0	0	0	0
546	1	2	11	1d 19:55:21.93000	0d 00:00:08.01000	0	0	0	4.1926	R	1	21/08/2020 12:11	40.5419		0	0	0	0	0	0	0	0	0	0	0	0	0	0
547	1	2	11	1d 19:55:23.92000	0d 00:00:10.00000	0	0	0	4.192	R	129	21/08/2020 12:11	40.5419		0	0	0	0	0	0	0	0	0	0	0	0	0	0
548	1	2	12	1d 19:55:23.96000	0d 00:00:00.04000	0.00000001	0.00000005	0.00118959	4.1834	D	0	21/08/2020 12:11	40.5419		0	0	0	0	0	0	0	0	0	0	0	0	0	0
549	1	2	12	1d 19:55:50.51000	0d 00:00:26.59000	0.00000878	0.00003668	0.0011886	4.1733	D	5	21/08/2020 12:12	40.5261		0	0	0	0	0	0	0	0	0	0	0	0	0	0
550	1	2	12	1d 19:56:50.49000	0d 00:01:26.57000	0.00002859	0.00011923	0.00118868	4.1631	D	5	21/08/2020 12:13	40.4787		0	0	0	0	0	0	0	0	0	0	0	0	0	0
551	1	2	12	1d 19:58:09.78000	0d 00:02:45.86000	0.00005477	0.00022809	0.00118883	4.1529	D	5	21/08/2020 12:14	40.4629		0	0	0	0	0	0	0	0	0	0	0	0	0	0
552	1	2	12	1d 19:59:33.52000	0d 00:04:09.60000	0.00008242	0.00034279	0.00118868	4.1428	D	5	21/08/2020 12:16	40.5261		0	0	0	0	0	0	0	0	0	0	0	0	0	0
553	1	2	12	1d 20:00:58.00000	0d 00:05:34.08000	0.00011031	0.00045822	0.00118883	4.1328	D	5	21/08/2020 12:17	40.5893		0	0	0	0	0	0	0	0	0	0	0	0	0	0
554	1	2	12	1d 20:02:24.50000	0d 00:07:00.58000	0.00013888	0.00057612	0.00118868	4.1227	D	5	21/08/2020 12:19	40.5419		0	0	0	0	0	0	0	0	0	0	0	0	0	0
555	1	2	12	1d 20:03:53.99000	0d 00:08:30.07000	0.00016843	0.00069781	0.00118891	4.1126	D	5	21/08/2020 12:20	40.5577		0	0	0	0	0	0	0	0	0	0	0	0	0	0
556	1	2	12	1d 20:05:28.23000	0d 00:10:04.31000	0.00019954	0.00082563	0.00118883	4.1025	D	5	21/08/2020 12:22	40.5103		0	0	0	0	0	0	0	0	0	0	0	0	0	0
557	1	2	12	1d 20:06:59.98000	0d 00:11:36.06000	0.00022984	0.00094977	0.0011886	4.0925	D	5	21/08/2020 12:23	40.4945		0	0	0	0	0	0	0	0	0	0	0	0	0	0
558	1	2	12	1d 20:08:36.25000	0d 00:13:12.33000	0.00026163	0.00107971	0.00118875	4.0824	D	5	21/08/2020 12:25	40.5419		0	0	0	0	0	0	0	0	0	0	0	0	0	0
559	1	2	12	1d 20:10:12.95000	0d 00:14:49.03000	0.00029356	0.0012099	0.00118875	4.0723	D	5	21/08/2020 12:26	40.4787		0	0	0	0	0	0	0	0	0	0	0	0	0	0
560	1	2	12	1d 20:11:52.37000	0d 00:16:28.45000	0.00032639	0.00134343	0.00118891	4.0621	D	5	21/08/2020 12:28	40.5261		0	0	0	0	0	0	0	0	0	0	0	0	0	0
561	1	2	12	1d 20:13:37.12000	0d 00:18:13.20000	0.00036098	0.00148377	0.00118875	4.052	D	5	21/08/2020 12:30	40.4629		0	0	0	0	0	0	0	0	0	0	0	0	0	0
562	1	2	12	1d 20:15:23.61000	0d 00:19:59.69000	0.00039614	0.00162607	0.00118868	4.042	D	5	21/08/2020 12:31	40.4313		0	0	0	0	0	0	0	0	0	0	0	0	0	0
563	1	2	12	1d 20:17:12.48000	0d 00:21:48.56000	0.00043209	0.0017712	0.00118883	4.0319	D	5	21/08/2020 12:33	40.5261		0	0	0	0	0	0	0	0	0	0	0	0	0	0
564	1	2	12	1d 20:19:03.20000	0d 00:23:39.28000	0.00046865	0.00191843	0.00118868	4.0218	D	5	21/08/2020 12:35	40.4629		0	0	0	0	0	0	0	0	0	0	0	0	0	0
565	1	2	12	1d 20:20:57.73000	0d 00:25:33.81000	0.00050647	0.00207034	0.0011886	4.0117	D	5	21/08/2020 12:37	40.5419		0	0	0	0	0	0	0	0	0	0	0	0	0	0
566	1	2	12	1d 20:22:53.32000	0d 00:27:29.40000	0.00054463	0.00222328	0.00118868	4.0017	D	5	21/08/2020 12:39	40.5103		0	0	0	0	0	0	0	0	0	0	0	0	0	0
567	1	2	12	1d 20:24:58.62000	0d 00:29:34.70000	0.00058601	0.00238865	0.00118868	3.9916	D	5	21/08/2020 12:41	40.4945		0	0	0	0	0	0	0	0	0	0	0	0	0	0
568	1	2	12	1d 20:26:58.29000	0d 00:31:34.37000	0.00062552	0.00254617	0.00118891	3.9815	D	5	21/08/2020 12:43	40.4471		0	0	0	0	0	0	0	0	0	0	0	0	0	0
569	1	2	12	1d 20:29:02.07000	0d 00:33:38.15000	0.0006664	0.0027087	0.00118875	3.9713	D	5	21/08/2020 12:45	40.5103		0	0	0	0	0	0	0	0	0	0	0	0	0	0
570	1	2	12	1d 20:31:06.34000	0d 00:35:42.42000	0.00070743	0.00287146	0.00118883	3.9611	D	5	21/08/2020 12:47	40.5103		0	0	0	0	0	0	0	0	0	0	0	0	0	0
571	1	2	12	1d 20:33:15.04000	0d 00:37:51.12000	0.00074993	0.0030396	0.00118883	3.951	D	5	21/08/2020 12:49	40.5261		0	0	0	0	0	0	0	0	0	0	0	0	0	0
572	1	2	12	1d 20:35:25.32000	0d 00:40:01.40000	0.00079294	0.00320936	0.00118883	3.9408	D	5	21/08/2020 12:52	40.2576		0	0	0	0	0	0	0	0	0	0	0	0	0	0
573	1	2	12	1d 20:37:38.51000	0d 00:42:14.59000	0.00083692	0.00338246	0.0011886	3.9307	D	5	21/08/2020 12:54	40.2576		0	0	0	0	0	0	0	0	0	0	0	0	0	0
574	1	2	12	1d 20:39:44.75000	0d 00:44:20.83000	0.00087861	0.0035461	0.00118868	3.9207	D	5	21/08/2020 12:56	40.3839		0	0	0	0	0	0	0	0	0	0	0	0	0	0
575	1	2	12	1d 20:42:09.53000	0d 00:46:45.61000	0.00092642	0.00373331	0.00118891	3.9106	D	5	21/08/2020 12:58	40.5577		0	0	0	0	0	0	0	0	0	0	0	0	0	0
576	1	2	12	1d 20:44:29.99000	0d 00:49:06.07000	0.0009728	0.00391446	0.0011886	3.9004	D	5	21/08/2020 13:01	40.5893		0	0	0	0	0	0	0	0	0	0	0	0	0	0
577	1	2	12	1d 20:46:57.47000	0d 00:51:33.55000	0.00102149	0.00410418	0.00118883	3.8903	D	5	21/08/2020 13:03	40.6999		0	0	0	0	0	0	0	0	0	0	0	0	0	0
578	1	2	12	1d 20:49:27.34000	0d 00:54:03.42000	0.00107098	0.00429646	0.00118868	3.8802	D	5	21/08/2020 13:06	40.7157		0	0	0	0	0	0	0	0	0	0	0	0	0	0
579	1	2	12	1d 20:52:03.69000	0d 00:56:39.77000	0.00112261	0.00449653	0.00118883	3.8701	D	5	21/08/2020 13:08	40.7315		0	0	0	0	0	0	0	0	0	0	0	0	0	0
580	1	2	12	1d 20:54:40.63000	0d 00:59:16.71000	0.00117443	0.00469684	0.00118875	3.8601	D	5	21/08/2020 13:11	40.6367		0	0	0	0	0	0	0	0	0	0	0	0	0	0
581	1	2	12	1d 20:57:26.60000	0d 01:02:02.68000	0.00122923	0.00490811	0.00118891	3.85	D	5	21/08/2020 13:14	40.6209		0	0	0	0	0	0	0	0	0	0	0	0	0	0
582	1	2	12	1d 21:00:18.11000	0d 01:04:54.19000	0.00128587	0.00512587	0.00118868	3.8399	D	5	21/08/2020 13:16	40.5893		0	0	0	0	0	0	0	0	0	0	0	0	0	0
583	1	2	12	1d 21:03:21.01000	0d 01:07:57.09000	0.00134626	0.00535748	0.0011886	3.8299	D	5	21/08/2020 13:19	40.5261		0	0	0	0	0	0	0	0	0	0	0	0	0	0
584	1	2	12	1d 21:06:40.38000	0d 01:11:16.46000	0.00141209	0.00560929	0.00118875	3.8198	D	5	21/08/2020 13:23	40.5735		0	0	0	0	0	0	0	0	0	0	0	0	0	0
585	1	2	12	1d 21:10:09.57000	0d 01:14:45.65000	0.00148117	0.0058728	0.00118875	3.8097	D	5	21/08/2020 13:26	40.5103		0	0	0	0	0	0	0	0	0	0	0	0	0	0
586	1	2	12	1d 21:13:56.22000	0d 01:18:32.30000	0.00155601	0.00615754	0.00118875	3.7996	D	5	21/08/2020 13:30	40.5261		0	0	0	0	0	0	0	0	0	0	0	0	0	0
587	1	2	12	1d 21:18:07.68000	0d 01:22:43.76000	0.00163904	0.00647263	0.0011886	3.7896	D	5	21/08/2020 13:34	40.4787		0	0	0	0	0	0	0	0	0	0	0	0	0	0
588	1	2	12	1d 21:22:52.25000	0d 01:27:28.33000	0.001733	0.00682825	0.00118868	3.7795	D	5	21/08/2020 13:39	40.5419		0	0	0	0	0	0	0	0	0	0	0	0	0	0
589	1	2	12	1d 21:27:52.25000	0d 01:32:28.33000	0.00183206	0.00720218	0.00118883	3.7699	D	1	21/08/2020 13:44	40.4629		0	0	0	0	0	0	0	0	0	0	0	0	0	0
590	1	2	12	1d 21:32:52.25000	0d 01:37:28.33000	0.00193112	0.0075752	0.00118875	3.7615	D	1	21/08/2020 13:49	40.4629		0	0	0	0	0	0	0	0	0	0	0	0	0	0
591	1	2	12	1d 21:37:52.25000	0d 01:42:28.33000	0.00203018	0.00794743	0.00118868	3.7536	D	1	21/08/2020 13:54	40.4313		0	0	0	0	0	0	0	0	0	0	0	0	0	0
592	1	2	12	1d 21:42:52.25000	0d 01:47:28.33000	0.00212925	0.00831888	0.00118891	3.7461	D	1	21/08/2020 13:59	40.4629		0	0	0	0	0	0	0	0	0	0	0	0	0	0
593	1	2	12	1d 21:47:52.25000	0d 01:52:28.33000	0.00222831	0.00868964	0.00118875	3.7392	D	1	21/08/2020 14:04	40.4787		0	0	0	0	0	0	0	0	0	0	0	0	0	0
594	1	2	12	1d 21:52:52.25000	0d 01:57:28.33000	0.00232737	0.0090598	0.00118883	3.7336	D	1	21/08/2020 14:09	40.4629		0	0	0	0	0	0	0	0	0	0	0	0	0	0
595	1	2	12	1d 21:57:52.25000	0d 02:02:28.33000	0.00242643	0.00942935	0.0011886	3.7275	D	1	21/08/2020 14:14	40.4629		0	0	0	0	0	0	0	0	0	0	0	0	0	0
596	1	2	12	1d 22:02:52.25000	0d 02:07:28.33000	0.00252549	0.00979831	0.00118868	3.7215	D	1	21/08/2020 14:19	40.4313		0	0	0	0	0	0	0	0	0	0	0	0	0	0
597	1	2	12	1d 22:07:52.25000	0d 02:12:28.33000	0.00262455	0.0101667	0.00118883	3.7159	D	1	21/08/2020 14:24	40.4471		0	0	0	0	0	0	0	0	0	0	0	0	0	0
598	1	2	12	1d 22:12:52.25000	0d 02:17:28.33000	0.00272361	0.0105345	0.00118868	3.7096	D	1	21/08/2020 14:29	40.4629		0	0	0	0	0	0	0	0	0	0	0	0	0	0
599	1	2	12	1d 22:17:52.25000	0d 02:22:28.33000	0.00282267	0.0109016	0.00118868	3.7034	D	1	21/08/2020 14:34	40.5103		0	0	0	0	0	0	0	0	0	0	0	0	0	0
600	1	2	12	1d 22:22:52.25000	0d 02:27:28.33000	0.00292173	0.0112682	0.00118875	3.6968	D	1	21/08/2020 14:39	40.4471		0	0	0	0	0	0	0	0	0	0	0	0	0	0
601	1	2	12	1d 22:27:52.25000	0d 02:32:28.33000	0.00302079	0.0116341	0.00118875	3.6902	D	1	21/08/2020 14:44	40.4787		0	0	0	0	0	0	0	0	0	0	0	0	0	0
602	1	2	12	1d 22:32:52.25000	0d 02:37:28.33000	0.00311985	0.0119993	0.0011886	3.6831	D	1	21/08/2020 14:49	40.4787		0	0	0	0	0	0	0	0	0	0	0	0	0	0
603	1	2	12	1d 22:37:52.25000	0d 02:42:28.33000	0.00321891	0.0123638	0.00118883	3.6759	D	1	21/08/2020 14:54	40.4787		0	0	0	0	0	0	0	0	0	0	0	0	0	0
604	1	2	12	1d 22:42:52.25000	0d 02:47:28.33000	0.00331797	0.0127276	0.00118883	3.668	D	1	21/08/2020 14:59	40.5419		0	0	0	0	0	0	0	0	0	0	0	0	0	0
605	1	2	12	1d 22:47:52.25000	0d 02:52:28.33000	0.00341703	0.0130905	0.00118868	3.6597	D	1	21/08/2020 15:04	40.4787		0	0	0	0	0	0	0	0	0	0	0	0	0	0
606	1	2	12	1d 22:52:52.25000	0d 02:57:28.33000	0.00351609	0.0134526	0.00118853	3.6504	D	1	21/08/2020 15:09	40.4787		0	0	0	0	0	0	0	0	0	0	0	0	0	0
607	1	2	12	1d 22:57:52.25000	0d 03:02:28.33000	0.00361515	0.0138138	0.00118875	3.6408	D	1	21/08/2020 15:14	40.4945		0	0	0	0	0	0	0	0	0	0	0	0	0	0
608	1	2	12	1d 23:02:24.78000	0d 03:07:00.86000	0.00370514	0.014141	0.00118891	3.6307	D	5	21/08/2020 15:19	40.4471		0	0	0	0	0	0	0	0	0	0	0	0	0	0
609	1	2	12	1d 23:06:28.85000	0d 03:11:04.93000	0.00378573	0.0144332	0.00118875	3.6207	D	5	21/08/2020 15:23	40.4945		0	0	0	0	0	0	0	0	0	0	0	0	0	0
610	1	2	12	1d 23:10:02.48000	0d 03:14:38.56000	0.00385627	0.0146882	0.00118891	3.6106	D	5	21/08/2020 15:26	40.5103		0	0	0	0	0	0	0	0	0	0	0	0	0	0
611	1	2	12	1d 23:13:02.42000	0d 03:17:38.50000	0.00391569	0.0149025	0.00118875	3.6005	D	5	21/08/2020 15:29	40.4945		0	0	0	0	0	0	0	0	0	0	0	0	0	0
612	1	2	12	1d 23:15:39.57000	0d 03:20:15.65000	0.00396758	0.0150891	0.00118868	3.5903	D	5	21/08/2020 15:32	40.5261		0	0	0	0	0	0	0	0	0	0	0	0	0	0
613	1	2	12	1d 23:17:47.34000	0d 03:22:23.42000	0.00400977	0.0152403	0.00118891	3.5802	D	5	21/08/2020 15:34	40.4787		0	0	0	0	0	0	0	0	0	0	0	0	0	0
614	1	2	12	1d 23:19:32.71000	0d 03:24:08.79000	0.00404456	0.0153648	0.0011886	3.5702	D	5	21/08/2020 15:36	40.4787		0	0	0	0	0	0	0	0	0	0	0	0	0	0
615	1	2	12	1d 23:20:56.91000	0d 03:25:32.99000	0.00407237	0.0154639	0.00118891	3.5601	D	5	21/08/2020 15:37	40.4155		0	0	0	0	0	0	0	0	0	0	0	0	0	0
616	1	2	12	1d 23:22:09.24000	0d 03:26:45.32000	0.00409625	0.0155488	0.00118875	3.5499	D	5	21/08/2020 15:38	40.4155		0	0	0	0	0	0	0	0	0	0	0	0	0	0
617	1	2	12	1d 23:23:10.51000	0d 03:27:46.59000	0.00411648	0.0156205	0.00118868	3.5398	D	5	21/08/2020 15:39	40.4313		0	0	0	0	0	0	0	0	0	0	0	0	0	0
618	1	2	12	1d 23:24:03.67000	0d 03:28:39.75000	0.00413403	0.0156826	0.0011886	3.5297	D	5	21/08/2020 15:40	40.4945		0	0	0	0	0	0	0	0	0	0	0	0	0	0
619	1	2	12	1d 23:24:45.55000	0d 03:29:21.63000	0.00414786	0.0157313	0.00118853	3.5196	D	5	21/08/2020 15:41	40.4787		0	0	0	0	0	0	0	0	0	0	0	0	0	0
620	1	2	12	1d 23:25:21.02000	0d 03:29:57.10000	0.00415958	0.0157725	0.00118868	3.5094	D	5	21/08/2020 15:41	40.5103		0	0	0	0	0	0	0	0	0	0	0	0	0	0
621	1	2	12	1d 23:25:50.36000	0d 03:30:26.44000	0.00416926	0.0158064	0.00118845	3.4994	D	5	21/08/2020 15:42	40.4155		0	0	0	0	0	0	0	0	0	0	0	0	0	0
622	1	2	12	1d 23:26:16.06000	0d 03:30:52.14000	0.00417775	0.0158361	0.00118891	3.4893	D	5	21/08/2020 15:42	40.4629		0	0	0	0	0	0	0	0	0	0	0	0	0	0
623	1	2	12	1d 23:26:38.81000	0d 03:31:14.89000	0.00418526	0.0158623	0.00118868	3.4791	D	5	21/08/2020 15:43	40.4787		0	0	0	0	0	0	0	0	0	0	0	0	0	0
624	1	2	12	1d 23:26:58.90000	0d 03:31:34.98000	0.0041919	0.0158853	0.00118898	3.469	D	5	21/08/2020 15:43	40.4787		0	0	0	0	0	0	0	0	0	0	0	0	0	0
625	1	2	12	1d 23:27:16.55000	0d 03:31:52.63000	0.00419772	0.0159055	0.00118868	3.4588	D	5	21/08/2020 15:43	40.4629		0	0	0	0	0	0	0	0	0	0	0	0	0	0
626	1	2	12	1d 23:27:32.69000	0d 03:32:08.77000	0.00420305	0.0159239	0.00118875	3.4487	D	5	21/08/2020 15:44	40.4945		0	0	0	0	0	0	0	0	0	0	0	0	0	0
627	1	2	12	1d 23:27:47.12000	0d 03:32:23.20000	0.00420782	0.0159403	0.00118868	3.4386	D	5	21/08/2020 15:44	40.4629		0	0	0	0	0	0	0	0	0	0	0	0	0	0
628	1	2	12	1d 23:28:00.54000	0d 03:32:36.62000	0.00421225	0.0159555	0.00118868	3.4285	D	5	21/08/2020 15:44	40.4945		0	0	0	0	0	0	0	0	0	0	0	0	0	0
629	1	2	12	1d 23:28:12.55000	0d 03:32:48.63000	0.00421622	0.0159691	0.00118891	3.4185	D	5	21/08/2020 15:44	40.4787		0	0	0	0	0	0	0	0	0	0	0	0	0	0
630	1	2	12	1d 23:28:23.80000	0d 03:32:59.88000	0.00421993	0.0159818	0.00118868	3.4084	D	5	21/08/2020 15:44	40.4945		0	0	0	0	0	0	0	0	0	0	0	0	0	0
631	1	2	12	1d 23:28:34.41000	0d 03:33:10.49000	0.00422343	0.0159937	0.00118883	3.398	D	5	21/08/2020 15:45	40.4945		0	0	0	0	0	0	0	0	0	0	0	0	0	0
632	1	2	12	1d 23:28:44.63000	0d 03:33:20.71000	0.00422681	0.0160052	0.00118875	3.3878	D	5	21/08/2020 15:45	40.4787		0	0	0	0	0	0	0	0	0	0	0	0	0	0
633	1	2	12	1d 23:28:54.36000	0d 03:33:30.44000	0.00423002	0.016016	0.00118868	3.3777	D	5	21/08/2020 15:45	40.3997		0	0	0	0	0	0	0	0	0	0	0	0	0	0
634	1	2	12	1d 23:29:03.47000	0d 03:33:39.55000	0.00423303	0.0160262	0.00118868	3.3675	D	5	21/08/2020 15:45	40.3681		0	0	0	0	0	0	0	0	0	0	0	0	0	0
635	1	2	12	1d 23:29:12.15000	0d 03:33:48.23000	0.0042359	0.0160358	0.00118883	3.3574	D	5	21/08/2020 15:45	40.3997		0	0	0	0	0	0	0	0	0	0	0	0	0	0
636	1	2	12	1d 23:29:20.12000	0d 03:33:56.20000	0.00423853	0.0160446	0.00118891	3.3472	D	5	21/08/2020 15:45	40.4155		0	0	0	0	0	0	0	0	0	0	0	0	0	0
637	1	2	12	1d 23:29:27.66000	0d 03:34:03.74000	0.00424102	0.016053	0.00118891	3.337	D	5	21/08/2020 15:46	40.4155		0	0	0	0	0	0	0	0	0	0	0	0	0	0
638	1	2	12	1d 23:29:34.53000	0d 03:34:10.61000	0.00424329	0.0160605	0.0011886	3.3269	D	5	21/08/2020 15:46	40.4155		0	0	0	0	0	0	0	0	0	0	0	0	0	0
639	1	2	12	1d 23:29:41.15000	0d 03:34:17.23000	0.00424547	0.0160678	0.00118883	3.3167	D	5	21/08/2020 15:46	40.4471		0	0	0	0	0	0	0	0	0	0	0	0	0	0
640	1	2	12	1d 23:29:47.55000	0d 03:34:23.63000	0.00424758	0.0160748	0.00118875	3.3063	D	5	21/08/2020 15:46	40.4471		0	0	0	0	0	0	0	0	0	0	0	0	0	0
641	1	2	12	1d 23:29:53.62000	0d 03:34:29.70000	0.00424959	0.0160814	0.00118875	3.2963	D	5	21/08/2020 15:46	40.4313		0	0	0	0	0	0	0	0	0	0	0	0	0	0
642	1	2	12	1d 23:29:59.45000	0d 03:34:35.53000	0.00425151	0.0160877	0.00118868	3.286	D	5	21/08/2020 15:46	40.4313		0	0	0	0	0	0	0	0	0	0	0	0	0	0
643	1	2	12	1d 23:30:04.86000	0d 03:34:40.94000	0.0042533	0.0160936	0.00118868	3.276	D	5	21/08/2020 15:46	40.4787		0	0	0	0	0	0	0	0	0	0	0	0	0	0
644	1	2	12	1d 23:30:10.04000	0d 03:34:46.12000	0.00425501	0.0160992	0.00118868	3.2659	D	5	21/08/2020 15:46	40.4629		0	0	0	0	0	0	0	0	0	0	0	0	0	0
645	1	2	12	1d 23:30:14.97000	0d 03:34:51.05000	0.00425664	0.0161045	0.00118875	3.2558	D	5	21/08/2020 15:46	40.4629		0	0	0	0	0	0	0	0	0	0	0	0	0	0
646	1	2	12	1d 23:30:19.82000	0d 03:34:55.90000	0.00425824	0.0161097	0.00118875	3.2457	D	5	21/08/2020 15:46	40.4471		0	0	0	0	0	0	0	0	0	0	0	0	0	0
647	1	2	12	1d 23:30:24.43000	0d 03:35:00.51000	0.00425976	0.0161146	0.0011886	3.2355	D	5	21/08/2020 15:47	40.4471		0	0	0	0	0	0	0	0	0	0	0	0	0	0
648	1	2	12	1d 23:30:28.90000	0d 03:35:04.98000	0.00426124	0.0161194	0.0011886	3.2253	D	5	21/08/2020 15:47	40.4155		0	0	0	0	0	0	0	0	0	0	0	0	0	0
649	1	2	12	1d 23:30:33.09000	0d 03:35:09.17000	0.00426262	0.0161239	0.00118883	3.2149	D	5	21/08/2020 15:47	40.3997		0	0	0	0	0	0	0	0	0	0	0	0	0	0
650	1	2	12	1d 23:30:37.23000	0d 03:35:13.31000	0.00426399	0.0161282	0.00118868	3.2049	D	5	21/08/2020 15:47	40.3839		0	0	0	0	0	0	0	0	0	0	0	0	0	0
651	1	2	12	1d 23:30:41.20000	0d 03:35:17.28000	0.0042653	0.0161324	0.00118868	3.1945	D	5	21/08/2020 15:47	40.3681		0	0	0	0	0	0	0	0	0	0	0	0	0	0
652	1	2	12	1d 23:30:45.11000	0d 03:35:21.19000	0.00426659	0.0161366	0.00118845	3.1843	D	5	21/08/2020 15:47	40.3681		0	0	0	0	0	0	0	0	0	0	0	0	0	0
653	1	2	12	1d 23:30:48.87000	0d 03:35:24.95000	0.00426783	0.0161405	0.00118868	3.174	D	5	21/08/2020 15:47	40.3523		0	0	0	0	0	0	0	0	0	0	0	0	0	0
654	1	2	12	1d 23:30:52.56000	0d 03:35:28.64000	0.00426905	0.0161444	0.00118868	3.1638	D	5	21/08/2020 15:47	40.3681		0	0	0	0	0	0	0	0	0	0	0	0	0	0
655	1	2	12	1d 23:30:56.11000	0d 03:35:32.19000	0.00427022	0.0161481	0.00118875	3.1536	D	5	21/08/2020 15:47	40.3839		0	0	0	0	0	0	0	0	0	0	0	0	0	0
656	1	2	12	1d 23:30:59.52000	0d 03:35:35.60000	0.00427135	0.0161516	0.0011886	3.1434	D	5	21/08/2020 15:47	40.3997		0	0	0	0	0	0	0	0	0	0	0	0	0	0
657	1	2	12	1d 23:31:02.93000	0d 03:35:39.01000	0.00427247	0.0161551	0.00118883	3.1331	D	5	21/08/2020 15:47	40.3997		0	0	0	0	0	0	0	0	0	0	0	0	0	0
658	1	2	12	1d 23:31:06.19000	0d 03:35:42.27000	0.00427355	0.0161585	0.0011886	3.1229	D	5	21/08/2020 15:47	40.3997		0	0	0	0	0	0	0	0	0	0	0	0	0	0
659	1	2	12	1d 23:31:09.35000	0d 03:35:45.43000	0.0042746	0.0161618	0.00118875	3.1125	D	5	21/08/2020 15:47	40.3997		0	0	0	0	0	0	0	0	0	0	0	0	0	0
660	1	2	12	1d 23:31:12.49000	0d 03:35:48.57000	0.00427563	0.016165	0.00118868	3.1022	D	5	21/08/2020 15:47	40.3997		0	0	0	0	0	0	0	0	0	0	0	0	0	0
661	1	2	12	1d 23:31:15.51000	0d 03:35:51.59000	0.00427663	0.0161681	0.00118868	3.0921	D	5	21/08/2020 15:47	40.4155		0	0	0	0	0	0	0	0	0	0	0	0	0	0
662	1	2	12	1d 23:31:18.38000	0d 03:35:54.46000	0.00427758	0.016171	0.00118906	3.0817	D	5	21/08/2020 15:47	40.4313		0	0	0	0	0	0	0	0	0	0	0	0	0	0
663	1	2	12	1d 23:31:21.26000	0d 03:35:57.34000	0.00427853	0.0161739	0.00118875	3.0713	D	5	21/08/2020 15:47	40.4471		0	0	0	0	0	0	0	0	0	0	0	0	0	0
664	1	2	12	1d 23:31:24.03000	0d 03:36:00.11000	0.00427944	0.0161767	0.00118883	3.0611	D	5	21/08/2020 15:47	40.4471		0	0	0	0	0	0	0	0	0	0	0	0	0	0
665	1	2	12	1d 23:31:26.66000	0d 03:36:02.74000	0.00428031	0.0161794	0.00118883	3.0509	D	5	21/08/2020 15:48	40.4471		0	0	0	0	0	0	0	0	0	0	0	0	0	0
666	1	2	12	1d 23:31:29.28000	0d 03:36:05.36000	0.00428118	0.016182	0.0011886	3.0405	D	5	21/08/2020 15:48	40.4471		0	0	0	0	0	0	0	0	0	0	0	0	0	0
667	1	2	12	1d 23:31:31.87000	0d 03:36:07.95000	0.00428203	0.0161846	0.00118875	3.0301	D	5	21/08/2020 15:48	40.4313		0	0	0	0	0	0	0	0	0	0	0	0	0	0
668	1	2	12	1d 23:31:34.41000	0d 03:36:10.49000	0.00428287	0.0161872	0.00118868	3.0195	D	5	21/08/2020 15:48	40.4313		0	0	0	0	0	0	0	0	0	0	0	0	0	0
669	1	2	12	1d 23:31:36.90000	0d 03:36:12.98000	0.00428369	0.0161896	0.00118875	3.0086	D	5	21/08/2020 15:48	40.4313		0	0	0	0	0	0	0	0	0	0	0	0	0	0
670	1	2	12	1d 23:31:39.33000	0d 03:36:15.41000	0.00428449	0.016192	0.00118875	2.9981	D	5	21/08/2020 15:48	40.4313		0	0	0	0	0	0	0	0	0	0	0	0	0	0
671	1	2	12	1d 23:31:41.69000	0d 03:36:17.77000	0.00428527	0.0161944	0.00118883	2.9876	D	5	21/08/2020 15:48	40.4471		0	0	0	0	0	0	0	0	0	0	0	0	0	0
672	1	2	12	1d 23:31:43.97000	0d 03:36:20.05000	0.00428603	0.0161966	0.00118875	2.9773	D	5	21/08/2020 15:48	40.4629		0	0	0	0	0	0	0	0	0	0	0	0	0	0
673	1	2	12	1d 23:31:46.16000	0d 03:36:22.24000	0.00428675	0.0161988	0.00118875	2.9668	D	5	21/08/2020 15:48	40.4629		0	0	0	0	0	0	0	0	0	0	0	0	0	0
674	1	2	12	1d 23:31:48.38000	0d 03:36:24.46000	0.00428748	0.0162009	0.00118875	2.9561	D	5	21/08/2020 15:48	40.4629		0	0	0	0	0	0	0	0	0	0	0	0	0	0
675	1	2	12	1d 23:31:50.53000	0d 03:36:26.61000	0.00428819	0.016203	0.00118875	2.9456	D	5	21/08/2020 15:48	40.4629		0	0	0	0	0	0	0	0	0	0	0	0	0	0
676	1	2	12	1d 23:31:52.59000	0d 03:36:28.67000	0.00428887	0.016205	0.00118883	2.9354	D	5	21/08/2020 15:48	40.4629		0	0	0	0	0	0	0	0	0	0	0	0	0	0
677	1	2	12	1d 23:31:54.60000	0d 03:36:30.68000	0.00428954	0.016207	0.00118875	2.925	D	5	21/08/2020 15:48	40.4471		0	0	0	0	0	0	0	0	0	0	0	0	0	0
678	1	2	12	1d 23:31:56.59000	0d 03:36:32.67000	0.00429019	0.0162089	0.00118868	2.9145	D	5	21/08/2020 15:48	40.4471		0	0	0	0	0	0	0	0	0	0	0	0	0	0
679	1	2	12	1d 23:31:58.55000	0d 03:36:34.63000	0.00429084	0.0162108	0.00118891	2.9041	D	5	21/08/2020 15:48	40.4471		0	0	0	0	0	0	0	0	0	0	0	0	0	0
680	1	2	12	1d 23:32:00.45000	0d 03:36:36.53000	0.00429147	0.0162126	0.00118875	2.8936	D	5	21/08/2020 15:48	40.4471		0	0	0	0	0	0	0	0	0	0	0	0	0	0
681	1	2	12	1d 23:32:02.32000	0d 03:36:38.40000	0.00429209	0.0162144	0.00118891	2.8832	D	5	21/08/2020 15:48	40.4471		0	0	0	0	0	0	0	0	0	0	0	0	0	0
682	1	2	12	1d 23:32:04.17000	0d 03:36:40.25000	0.0042927	0.0162161	0.00118883	2.8727	D	5	21/08/2020 15:48	40.4313		0	0	0	0	0	0	0	0	0	0	0	0	0	0
683	1	2	12	1d 23:32:06.02000	0d 03:36:42.10000	0.00429331	0.0162179	0.00118868	2.8618	D	5	21/08/2020 15:48	40.4471		0	0	0	0	0	0	0	0	0	0	0	0	0	0
684	1	2	12	1d 23:32:07.84000	0d 03:36:43.92000	0.00429391	0.0162196	0.0011886	2.8513	D	5	21/08/2020 15:48	40.4629		0	0	0	0	0	0	0	0	0	0	0	0	0	0
685	1	2	12	1d 23:32:09.59000	0d 03:36:45.67000	0.00429449	0.0162213	0.00118868	2.8408	D	5	21/08/2020 15:48	40.4629		0	0	0	0	0	0	0	0	0	0	0	0	0	0
686	1	2	12	1d 23:32:11.34000	0d 03:36:47.42000	0.00429506	0.0162229	0.00118868	2.8299	D	5	21/08/2020 15:48	40.4629		0	0	0	0	0	0	0	0	0	0	0	0	0	0
687	1	2	12	1d 23:32:13.06000	0d 03:36:49.14000	0.00429563	0.0162245	0.0011886	2.8194	D	5	21/08/2020 15:48	40.4629		0	0	0	0	0	0	0	0	0	0	0	0	0	0
688	1	2	12	1d 23:32:14.73000	0d 03:36:50.81000	0.00429618	0.0162261	0.00118875	2.8089	D	5	21/08/2020 15:48	40.4629		0	0	0	0	0	0	0	0	0	0	0	0	0	0
689	1	2	12	1d 23:32:16.38000	0d 03:36:52.46000	0.00429673	0.0162276	0.00118868	2.7984	D	5	21/08/2020 15:48	40.4629		0	0	0	0	0	0	0	0	0	0	0	0	0	0
690	1	2	12	1d 23:32:17.99000	0d 03:36:54.07000	0.00429726	0.0162291	0.0011886	2.7878	D	5	21/08/2020 15:48	40.4629		0	0	0	0	0	0	0	0	0	0	0	0	0	0
691	1	2	12	1d 23:32:19.58000	0d 03:36:55.66000	0.00429778	0.0162305	0.00118883	2.7773	D	5	21/08/2020 15:48	40.4629		0	0	0	0	0	0	0	0	0	0	0	0	0	0
692	1	2	12	1d 23:32:21.16000	0d 03:36:57.24000	0.00429831	0.016232	0.00118875	2.7666	D	5	21/08/2020 15:48	40.4629		0	0	0	0	0	0	0	0	0	0	0	0	0	0
693	1	2	12	1d 23:32:22.73000	0d 03:36:58.81000	0.00429883	0.0162334	0.00118883	2.7561	D	5	21/08/2020 15:48	40.4471		0	0	0	0	0	0	0	0	0	0	0	0	0	0
694	1	2	12	1d 23:32:24.24000	0d 03:37:00.32000	0.00429932	0.0162348	0.00118891	2.7456	D	5	21/08/2020 15:49	40.4471		0	0	0	0	0	0	0	0	0	0	0	0	0	0
695	1	2	12	1d 23:32:25.76000	0d 03:37:01.84000	0.00429983	0.0162361	0.00118875	2.735	D	5	21/08/2020 15:49	40.4471		0	0	0	0	0	0	0	0	0	0	0	0	0	0
696	1	2	12	1d 23:32:27.23000	0d 03:37:03.31000	0.00430031	0.0162375	0.00118891	2.7247	D	5	21/08/2020 15:49	40.4471		0	0	0	0	0	0	0	0	0	0	0	0	0	0
697	1	2	12	1d 23:32:28.68000	0d 03:37:04.76000	0.00430079	0.0162388	0.00118868	2.7141	D	5	21/08/2020 15:49	40.4471		0	0	0	0	0	0	0	0	0	0	0	0	0	0
698	1	2	12	1d 23:32:30.13000	0d 03:37:06.21000	0.00430127	0.0162401	0.00118891	2.7036	D	5	21/08/2020 15:49	40.4471		0	0	0	0	0	0	0	0	0	0	0	0	0	0
699	1	2	12	1d 23:32:31.57000	0d 03:37:07.65000	0.00430174	0.0162414	0.00118883	2.6929	D	5	21/08/2020 15:49	40.4629		0	0	0	0	0	0	0	0	0	0	0	0	0	0
700	1	2	12	1d 23:32:33.00000	0d 03:37:09.08000	0.00430222	0.0162426	0.0011886	2.6824	D	5	21/08/2020 15:49	40.4629		0	0	0	0	0	0	0	0	0	0	0	0	0	0
701	1	2	12	1d 23:32:34.41000	0d 03:37:10.49000	0.00430268	0.0162439	0.00118875	2.6717	D	5	21/08/2020 15:49	40.4629		0	0	0	0	0	0	0	0	0	0	0	0	0	0
702	1	2	12	1d 23:32:35.85000	0d 03:37:11.93000	0.00430316	0.0162451	0.00118868	2.6607	D	5	21/08/2020 15:49	40.4787		0	0	0	0	0	0	0	0	0	0	0	0	0	0
703	1	2	12	1d 23:32:37.24000	0d 03:37:13.32000	0.00430362	0.0162464	0.00118868	2.6502	D	5	21/08/2020 15:49	40.4787		0	0	0	0	0	0	0	0	0	0	0	0	0	0
704	1	2	12	1d 23:32:38.61000	0d 03:37:14.69000	0.00430407	0.0162476	0.00118883	2.6395	D	5	21/08/2020 15:49	40.4787		0	0	0	0	0	0	0	0	0	0	0	0	0	0
705	1	2	12	1d 23:32:39.99000	0d 03:37:16.07000	0.00430452	0.0162488	0.0011886	2.6288	D	5	21/08/2020 15:49	40.4787		0	0	0	0	0	0	0	0	0	0	0	0	0	0
706	1	2	12	1d 23:32:41.39000	0d 03:37:17.47000	0.00430499	0.01625	0.00118853	2.6177	D	5	21/08/2020 15:49	40.4629		0	0	0	0	0	0	0	0	0	0	0	0	0	0
707	1	2	12	1d 23:32:42.74000	0d 03:37:18.82000	0.00430543	0.0162511	0.00118891	2.607	D	5	21/08/2020 15:49	40.4629		0	0	0	0	0	0	0	0	0	0	0	0	0	0
708	1	2	12	1d 23:32:44.09000	0d 03:37:20.17000	0.00430588	0.0162523	0.00118868	2.5963	D	5	21/08/2020 15:49	40.4629		0	0	0	0	0	0	0	0	0	0	0	0	0	0
709	1	2	12	1d 23:32:45.41000	0d 03:37:21.49000	0.00430631	0.0162534	0.00118883	2.5855	D	5	21/08/2020 15:49	40.4629		0	0	0	0	0	0	0	0	0	0	0	0	0	0
710	1	2	12	1d 23:32:46.74000	0d 03:37:22.82000	0.00430675	0.0162546	0.00118853	2.5747	D	5	21/08/2020 15:49	40.4629		0	0	0	0	0	0	0	0	0	0	0	0	0	0
711	1	2	12	1d 23:32:48.08000	0d 03:37:24.16000	0.0043072	0.0162557	0.00118875	2.5638	D	5	21/08/2020 15:49	40.4471		0	0	0	0	0	0	0	0	0	0	0	0	0	0
712	1	2	12	1d 23:32:49.37000	0d 03:37:25.45000	0.00430762	0.0162568	0.00118891	2.5533	D	5	21/08/2020 15:49	40.4471		0	0	0	0	0	0	0	0	0	0	0	0	0	0
713	1	2	12	1d 23:32:50.64000	0d 03:37:26.72000	0.00430804	0.0162578	0.00118868	2.5425	D	5	21/08/2020 15:49	40.4471		0	0	0	0	0	0	0	0	0	0	0	0	0	0
714	1	2	12	1d 23:32:51.95000	0d 03:37:28.03000	0.00430847	0.0162589	0.00118875	2.5318	D	5	21/08/2020 15:49	40.4471		0	0	0	0	0	0	0	0	0	0	0	0	0	0
715	1	2	12	1d 23:32:53.20000	0d 03:37:29.28000	0.00430889	0.01626	0.00118868	2.5212	D	5	21/08/2020 15:49	40.4471		0	0	0	0	0	0	0	0	0	0	0	0	0	0
716	1	2	12	1d 23:32:54.45000	0d 03:37:30.53000	0.0043093	0.016261	0.0011886	2.5104	D	5	21/08/2020 15:49	40.4471		0	0	0	0	0	0	0	0	0	0	0	0	0	0
717	1	2	12	1d 23:32:55.69000	0d 03:37:31.77000	0.00430971	0.0162621	0.00118875	2.5	D	133	21/08/2020 15:49	40.4471		0	0	0	0	0	0	0	0	0	0	0	0	0	0
718	1	2	13	1d 23:32:55.70000	0d 00:00:00.01000	0	0	0	2.5151	R	0	21/08/2020 15:49	40.4471		0	0	0	0	0	0	0	0	0	0	0	0	0	0
719	1	2	13	1d 23:32:57.70000	0d 00:00:02.01000	0	0	0	2.7434	R	1	21/08/2020 15:49	40.4629		0	0	0	0	0	0	0	0	0	0	0	0	0	0
720	1	2	13	1d 23:32:59.70000	0d 00:00:04.01000	0	0	0	2.8841	R	1	21/08/2020 15:49	40.4629		0	0	0	0	0	0	0	0	0	0	0	0	0	0
721	1	2	13	1d 23:33:01.70000	0d 00:00:06.01000	0	0	0	2.9944	R	1	21/08/2020 15:49	40.4787		0	0	0	0	0	0	0	0	0	0	0	0	0	0
722	1	2	13	1d 23:33:03.70000	0d 00:00:08.01000	0	0	0	3.0858	R	1	21/08/2020 15:49	40.4787		0	0	0	0	0	0	0	0	0	0	0	0	0	0
723	1	2	13	1d 23:33:05.69000	0d 00:00:10.00000	0	0	0	3.1615	R	129	21/08/2020 15:49	40.4787		0	0	0	0	0	0	0	0	0	0	0	0	0	0
724	2	3	9	1d 23:33:05.73000	0d 00:00:00.04000	0.00000001	0.00000004	0.00119013	3.2015	C	0	21/08/2020 15:49	40.4629		0	0	0	0	0	0	0	0	0	0	0	0	0	0
725	2	3	9	1d 23:33:05.89000	0d 00:00:00.20000	0.00000007	0.00000021	0.00118853	3.2259	C	5	21/08/2020 15:49	40.4629		0	0	0	0	0	0	0	0	0	0	0	0	0	0
726	2	3	9	1d 23:33:06.05000	0d 00:00:00.36000	0.00000012	0.00000038	0.00118845	3.247	C	5	21/08/2020 15:49	40.4629		0	0	0	0	0	0	0	0	0	0	0	0	0	0
727	2	3	9	1d 23:33:06.22000	0d 00:00:00.53000	0.00000017	0.00000057	0.00118875	3.266	C	5	21/08/2020 15:49	40.4629		0	0	0	0	0	0	0	0	0	0	0	0	0	0
728	2	3	9	1d 23:33:06.40000	0d 00:00:00.71000	0.00000023	0.00000076	0.0011886	3.2844	C	5	21/08/2020 15:49	40.4629		0	0	0	0	0	0	0	0	0	0	0	0	0	0
729	2	3	9	1d 23:33:06.59000	0d 00:00:00.90000	0.0000003	0.00000097	0.00118891	3.3024	C	5	21/08/2020 15:49	40.4629		0	0	0	0	0	0	0	0	0	0	0	0	0	0
730	2	3	9	1d 23:33:06.79000	0d 00:00:01.10000	0.00000036	0.00000119	0.0011886	3.3198	C	5	21/08/2020 15:49	40.4629		0	0	0	0	0	0	0	0	0	0	0	0	0	0
731	2	3	9	1d 23:33:06.99000	0d 00:00:01.30000	0.00000043	0.00000141	0.00118853	3.3364	C	5	21/08/2020 15:49	40.4629		0	0	0	0	0	0	0	0	0	0	0	0	0	0
732	2	3	9	1d 23:33:07.20000	0d 00:00:01.51000	0.0000005	0.00000164	0.00118875	3.353	C	5	21/08/2020 15:49	40.4629		0	0	0	0	0	0	0	0	0	0	0	0	0	0
733	2	3	9	1d 23:33:07.42000	0d 00:00:01.73000	0.00000057	0.00000188	0.0011886	3.3693	C	5	21/08/2020 15:49	40.4629		0	0	0	0	0	0	0	0	0	0	0	0	0	0
734	2	3	9	1d 23:33:07.64000	0d 00:00:01.95000	0.00000064	0.00000213	0.00118875	3.3849	C	5	21/08/2020 15:49	40.4629		0	0	0	0	0	0	0	0	0	0	0	0	0	0
735	2	3	9	1d 23:33:07.87000	0d 00:00:02.18000	0.00000072	0.00000239	0.00118875	3.4005	C	5	21/08/2020 15:49	40.4629		0	0	0	0	0	0	0	0	0	0	0	0	0	0
736	2	3	9	1d 23:33:08.11000	0d 00:00:02.42000	0.0000008	0.00000266	0.00118883	3.4157	C	5	21/08/2020 15:49	40.4629		0	0	0	0	0	0	0	0	0	0	0	0	0	0
737	2	3	9	1d 23:33:08.36000	0d 00:00:02.67000	0.00000088	0.00000294	0.00118853	3.4308	C	5	21/08/2020 15:49	40.4629		0	0	0	0	0	0	0	0	0	0	0	0	0	0
738	2	3	9	1d 23:33:08.62000	0d 00:00:02.93000	0.00000097	0.00000323	0.0011886	3.4456	C	5	21/08/2020 15:49	40.4629		0	0	0	0	0	0	0	0	0	0	0	0	0	0
739	2	3	9	1d 23:33:08.90000	0d 00:00:03.21000	0.00000106	0.00000355	0.0011886	3.4601	C	5	21/08/2020 15:49	40.4629		0	0	0	0	0	0	0	0	0	0	0	0	0	0
740	2	3	9	1d 23:33:09.18000	0d 00:00:03.49000	0.00000115	0.00000387	0.00118868	3.474	C	5	21/08/2020 15:49	40.4629		0	0	0	0	0	0	0	0	0	0	0	0	0	0
741	2	3	9	1d 23:33:09.49000	0d 00:00:03.80000	0.00000125	0.00000423	0.00118875	3.4879	C	5	21/08/2020 15:49	40.4629		0	0	0	0	0	0	0	0	0	0	0	0	0	0
742	2	3	9	1d 23:33:09.81000	0d 00:00:04.12000	0.00000136	0.0000046	0.00118891	3.5012	C	5	21/08/2020 15:49	40.4629		0	0	0	0	0	0	0	0	0	0	0	0	0	0
743	2	3	9	1d 23:33:10.15000	0d 00:00:04.46000	0.00000147	0.00000499	0.00118875	3.5142	C	5	21/08/2020 15:49	40.4629		0	0	0	0	0	0	0	0	0	0	0	0	0	0
744	2	3	9	1d 23:33:10.53000	0d 00:00:04.84000	0.0000016	0.00000543	0.00118883	3.527	C	5	21/08/2020 15:49	40.4629		0	0	0	0	0	0	0	0	0	0	0	0	0	0
745	2	3	9	1d 23:33:10.95000	0d 00:00:05.26000	0.00000174	0.00000593	0.0011886	3.5393	C	5	21/08/2020 15:49	40.4629		0	0	0	0	0	0	0	0	0	0	0	0	0	0
746	2	3	9	1d 23:33:11.43000	0d 00:00:05.74000	0.0000019	0.00000649	0.0011886	3.5514	C	5	21/08/2020 15:49	40.4629		0	0	0	0	0	0	0	0	0	0	0	0	0	0
747	2	3	9	1d 23:33:11.99000	0d 00:00:06.30000	0.00000208	0.00000714	0.00118883	3.5628	C	5	21/08/2020 15:49	40.4629		0	0	0	0	0	0	0	0	0	0	0	0	0	0
748	2	3	9	1d 23:33:12.67000	0d 00:00:06.98000	0.0000023	0.00000795	0.00118891	3.5738	C	5	21/08/2020 15:49	40.4629		0	0	0	0	0	0	0	0	0	0	0	0	0	0
749	2	3	9	1d 23:33:13.55000	0d 00:00:07.86000	0.0000026	0.00000899	0.0011886	3.585	C	5	21/08/2020 15:49	40.4629		0	0	0	0	0	0	0	0	0	0	0	0	0	0
750	2	3	9	1d 23:33:14.77000	0d 00:00:09.08000	0.000003	0.00001043	0.00118875	3.5955	C	5	21/08/2020 15:49	40.4471		0	0	0	0	0	0	0	0	0	0	0	0	0	0
751	2	3	9	1d 23:33:16.51000	0d 00:00:10.82000	0.00000357	0.0000125	0.00118883	3.606	C	5	21/08/2020 15:49	40.4471		0	0	0	0	0	0	0	0	0	0	0	0	0	0
752	2	3	9	1d 23:33:19.32000	0d 00:00:13.63000	0.0000045	0.00001585	0.00118891	3.6161	C	5	21/08/2020 15:49	40.4471		0	0	0	0	0	0	0	0	0	0	0	0	0	0
753	2	3	9	1d 23:33:24.08000	0d 00:00:18.39000	0.00000607	0.00002155	0.00118875	3.6262	C	5	21/08/2020 15:50	40.4629		0	0	0	0	0	0	0	0	0	0	0	0	0	0
754	2	3	9	1d 23:33:33.44000	0d 00:00:27.75000	0.00000916	0.00003277	0.00118875	3.6362	C	5	21/08/2020 15:50	40.4787		0	0	0	0	0	0	0	0	0	0	0	0	0	0
755	2	3	9	1d 23:33:53.92000	0d 00:00:48.23000	0.00001593	0.0000574	0.00118853	3.6463	C	5	21/08/2020 15:50	40.4155		0	0	0	0	0	0	0	0	0	0	0	0	0	0
756	2	3	9	1d 23:34:57.50000	0d 00:01:51.81000	0.00003692	0.00013408	0.0011886	3.6565	C	5	21/08/2020 15:51	40.4313		0	0	0	0	0	0	0	0	0	0	0	0	0	0
757	2	3	9	1d 23:37:45.18000	0d 00:04:39.49000	0.00009229	0.00033684	0.00118891	3.6666	C	5	21/08/2020 15:54	40.3839		0	0	0	0	0	0	0	0	0	0	0	0	0	0
758	2	3	9	1d 23:42:45.18000	0d 00:09:39.49000	0.00019135	0.00070059	0.00118875	3.6764	C	1	21/08/2020 15:59	40.3681		0	0	0	0	0	0	0	0	0	0	0	0	0	0
759	2	3	9	1d 23:47:45.18000	0d 00:14:39.49000	0.00029041	0.00106513	0.00118875	3.6832	C	1	21/08/2020 16:04	40.3839		0	0	0	0	0	0	0	0	0	0	0	0	0	0
760	2	3	9	1d 23:52:45.18000	0d 00:19:39.49000	0.00038947	0.00143028	0.00118868	3.6887	C	1	21/08/2020 16:09	40.4629		0	0	0	0	0	0	0	0	0	0	0	0	0	0
761	2	3	9	1d 23:57:45.18000	0d 00:24:39.49000	0.00048853	0.00179596	0.00118875	3.6941	C	1	21/08/2020 16:14	40.3365		0	0	0	0	0	0	0	0	0	0	0	0	0	0
762	2	3	9	2d 00:02:45.18000	0d 00:29:39.49000	0.00058759	0.00216214	0.00118853	3.6988	C	1	21/08/2020 16:19	40.3997		0	0	0	0	0	0	0	0	0	0	0	0	0	0
763	2	3	9	2d 00:07:45.18000	0d 00:34:39.49000	0.00068665	0.0025288	0.00118868	3.7037	C	1	21/08/2020 16:24	40.3839		0	0	0	0	0	0	0	0	0	0	0	0	0	0
764	2	3	9	2d 00:12:45.18000	0d 00:39:39.49000	0.00078571	0.00289595	0.00118875	3.7092	C	1	21/08/2020 16:29	40.3997		0	0	0	0	0	0	0	0	0	0	0	0	0	0
765	2	3	9	2d 00:17:45.18000	0d 00:44:39.49000	0.00088477	0.00326363	0.00118868	3.7144	C	1	21/08/2020 16:34	40.4787		0	0	0	0	0	0	0	0	0	0	0	0	0	0
766	2	3	9	2d 00:22:45.18000	0d 00:49:39.49000	0.00098383	0.00363185	0.00118883	3.7195	C	1	21/08/2020 16:39	40.3681		0	0	0	0	0	0	0	0	0	0	0	0	0	0
767	2	3	9	2d 00:27:45.18000	0d 00:54:39.49000	0.00108289	0.00400061	0.00118883	3.7256	C	1	21/08/2020 16:44	40.4313		0	0	0	0	0	0	0	0	0	0	0	0	0	0
768	2	3	9	2d 00:32:45.18000	0d 00:59:39.49000	0.00118195	0.00436995	0.00118868	3.7313	C	1	21/08/2020 16:49	40.4313		0	0	0	0	0	0	0	0	0	0	0	0	0	0
769	2	3	9	2d 00:37:45.18000	0d 01:04:39.49000	0.00128101	0.00473985	0.00118868	3.7365	C	1	21/08/2020 16:54	40.4629		0	0	0	0	0	0	0	0	0	0	0	0	0	0
770	2	3	9	2d 00:42:45.18000	0d 01:09:39.49000	0.00138007	0.0051103	0.0011886	3.7426	C	1	21/08/2020 16:59	40.4945		0	0	0	0	0	0	0	0	0	0	0	0	0	0
771	2	3	9	2d 00:47:45.18000	0d 01:14:39.49000	0.00147913	0.00548129	0.00118868	3.7479	C	1	21/08/2020 17:04	40.4629		0	0	0	0	0	0	0	0	0	0	0	0	0	0
772	2	3	9	2d 00:52:45.18000	0d 01:19:39.49000	0.00157819	0.00585282	0.00118883	3.7534	C	1	21/08/2020 17:09	40.5103		0	0	0	0	0	0	0	0	0	0	0	0	0	0
773	2	3	9	2d 00:57:45.18000	0d 01:24:39.49000	0.00167725	0.00622489	0.00118875	3.7583	C	1	21/08/2020 17:14	40.4629		0	0	0	0	0	0	0	0	0	0	0	0	0	0
774	2	3	9	2d 01:02:45.18000	0d 01:29:39.49000	0.00177631	0.00659748	0.00118868	3.7638	C	1	21/08/2020 17:19	40.4471		0	0	0	0	0	0	0	0	0	0	0	0	0	0
775	2	3	9	2d 01:07:45.18000	0d 01:34:39.49000	0.00187537	0.0069706	0.0011886	3.7693	C	1	21/08/2020 17:24	40.4313		0	0	0	0	0	0	0	0	0	0	0	0	0	0
776	2	3	9	2d 01:12:45.18000	0d 01:39:39.49000	0.00197443	0.00734424	0.0011886	3.7745	C	1	21/08/2020 17:29	40.4629		0	0	0	0	0	0	0	0	0	0	0	0	0	0
777	2	3	9	2d 01:17:45.18000	0d 01:44:39.49000	0.00207349	0.00771844	0.00118891	3.7803	C	1	21/08/2020 17:34	40.4471		0	0	0	0	0	0	0	0	0	0	0	0	0	0
778	2	3	9	2d 01:22:45.18000	0d 01:49:39.49000	0.00217255	0.00809321	0.00118883	3.7861	C	1	21/08/2020 17:39	40.3839		0	0	0	0	0	0	0	0	0	0	0	0	0	0
779	2	3	9	2d 01:27:45.18000	0d 01:54:39.49000	0.00227161	0.00846859	0.00118883	3.7923	C	1	21/08/2020 17:44	40.3839		0	0	0	0	0	0	0	0	0	0	0	0	0	0
780	2	3	9	2d 01:32:45.18000	0d 01:59:39.49000	0.00237068	0.0088446	0.00118868	3.7992	C	1	21/08/2020 17:49	40.3997		0	0	0	0	0	0	0	0	0	0	0	0	0	0
781	2	3	9	2d 01:37:45.18000	0d 02:04:39.49000	0.00246974	0.0092213	0.00118868	3.8064	C	1	21/08/2020 17:54	40.4787		0	0	0	0	0	0	0	0	0	0	0	0	0	0
782	2	3	9	2d 01:42:45.18000	0d 02:09:39.49000	0.0025688	0.00959876	0.0011886	3.8145	C	1	21/08/2020 17:59	40.4629		0	0	0	0	0	0	0	0	0	0	0	0	0	0
783	2	3	9	2d 01:47:45.18000	0d 02:14:39.49000	0.00266786	0.00997705	0.00118868	3.8235	C	1	21/08/2020 18:04	40.4629		0	0	0	0	0	0	0	0	0	0	0	0	0	0
784	2	3	9	2d 01:52:45.18000	0d 02:19:39.49000	0.00276692	0.0103562	0.00118875	3.8326	C	1	21/08/2020 18:09	40.4471		0	0	0	0	0	0	0	0	0	0	0	0	0	0
785	2	3	9	2d 01:57:22.06000	0d 02:24:16.37000	0.00285834	0.0107071	0.0011886	3.8427	C	5	21/08/2020 18:13	40.3365		0	0	0	0	0	0	0	0	0	0	0	0	0	0
786	2	3	9	2d 02:01:40.97000	0d 02:28:35.28000	0.00294383	0.0110361	0.0011886	3.8528	C	5	21/08/2020 18:18	40.4471		0	0	0	0	0	0	0	0	0	0	0	0	0	0
787	2	3	9	2d 02:05:43.34000	0d 02:32:37.65000	0.00302387	0.0113448	0.00118845	3.8628	C	5	21/08/2020 18:22	40.3681		0	0	0	0	0	0	0	0	0	0	0	0	0	0
788	2	3	9	2d 02:09:30.92000	0d 02:36:25.23000	0.00309901	0.0116354	0.00118868	3.8729	C	5	21/08/2020 18:26	40.4155		0	0	0	0	0	0	0	0	0	0	0	0	0	0
789	2	3	9	2d 02:13:07.67000	0d 02:40:01.98000	0.00317058	0.011913	0.00118883	3.883	C	5	21/08/2020 18:29	40.4471		0	0	0	0	0	0	0	0	0	0	0	0	0	0
790	2	3	9	2d 02:16:35.74000	0d 02:43:30.05000	0.00323929	0.0121801	0.00118891	3.893	C	5	21/08/2020 18:33	40.4313		0	0	0	0	0	0	0	0	0	0	0	0	0	0
791	2	3	9	2d 02:19:53.72000	0d 02:46:48.03000	0.00330466	0.0124349	0.0011886	3.9031	C	5	21/08/2020 18:36	40.4787		0	0	0	0	0	0	0	0	0	0	0	0	0	0
792	2	3	9	2d 02:23:04.14000	0d 02:49:58.45000	0.00336754	0.0126807	0.00118875	3.9132	C	5	21/08/2020 18:39	40.4155		0	0	0	0	0	0	0	0	0	0	0	0	0	0
793	2	3	9	2d 02:26:14.07000	0d 02:53:08.38000	0.00343025	0.0129264	0.00118853	3.9232	C	5	21/08/2020 18:42	40.3997		0	0	0	0	0	0	0	0	0	0	0	0	0	0
794	2	3	9	2d 02:29:18.46000	0d 02:56:12.77000	0.00349114	0.0131655	0.00118891	3.9335	C	5	21/08/2020 18:45	40.3839		0	0	0	0	0	0	0	0	0	0	0	0	0	0
795	2	3	9	2d 02:32:21.57000	0d 02:59:15.88000	0.0035516	0.0134037	0.00118875	3.9435	C	5	21/08/2020 18:48	40.3681		0	0	0	0	0	0	0	0	0	0	0	0	0	0
796	2	3	9	2d 02:35:19.31000	0d 03:02:13.62000	0.00361029	0.0136354	0.00118875	3.9536	C	5	21/08/2020 18:51	40.4313		0	0	0	0	0	0	0	0	0	0	0	0	0	0
797	2	3	9	2d 02:38:15.37000	0d 03:05:09.68000	0.00366843	0.0138655	0.00118868	3.9637	C	5	21/08/2020 18:54	40.4313		0	0	0	0	0	0	0	0	0	0	0	0	0	0
798	2	3	9	2d 02:41:06.62000	0d 03:08:00.93000	0.00372498	0.01409	0.00118868	3.9738	C	5	21/08/2020 18:57	40.3681		0	0	0	0	0	0	0	0	0	0	0	0	0	0
799	2	3	9	2d 02:44:01.94000	0d 03:10:56.25000	0.00378287	0.0143203	0.0011886	3.9838	C	5	21/08/2020 19:00	40.3997		0	0	0	0	0	0	0	0	0	0	0	0	0	0
800	2	3	9	2d 02:46:53.71000	0d 03:13:48.02000	0.00383958	0.0145465	0.00118875	3.9939	C	5	21/08/2020 19:03	40.3997		0	0	0	0	0	0	0	0	0	0	0	0	0	0
801	2	3	9	2d 02:49:41.69000	0d 03:16:36.00000	0.00389505	0.0147683	0.00118875	4.004	C	5	21/08/2020 19:06	40.3523		0	0	0	0	0	0	0	0	0	0	0	0	0	0
802	2	3	9	2d 02:52:29.64000	0d 03:19:23.95000	0.00395051	0.0149907	0.0011886	4.014	C	5	21/08/2020 19:09	40.4155		0	0	0	0	0	0	0	0	0	0	0	0	0	0
803	2	3	9	2d 02:55:14.59000	0d 03:22:08.90000	0.00400498	0.0152096	0.00118875	4.0241	C	5	21/08/2020 19:11	40.3839		0	0	0	0	0	0	0	0	0	0	0	0	0	0
804	2	3	9	2d 02:58:00.64000	0d 03:24:54.95000	0.00405981	0.0154305	0.00118868	4.0342	C	5	21/08/2020 19:14	40.3365		0	0	0	0	0	0	0	0	0	0	0	0	0	0
805	2	3	9	2d 03:00:46.02000	0d 03:27:40.33000	0.00411441	0.015651	0.00118868	4.0443	C	5	21/08/2020 19:17	40.3839		0	0	0	0	0	0	0	0	0	0	0	0	0	0
806	2	3	9	2d 03:03:27.88000	0d 03:30:22.19000	0.00416786	0.0158675	0.00118883	4.0545	C	5	21/08/2020 19:20	40.3365		0	0	0	0	0	0	0	0	0	0	0	0	0	0
807	2	3	9	2d 03:06:10.21000	0d 03:33:04.52000	0.00422146	0.0160851	0.00118875	4.0647	C	5	21/08/2020 19:22	40.3207		0	0	0	0	0	0	0	0	0	0	0	0	0	0
808	2	3	9	2d 03:08:48.96000	0d 03:35:43.27000	0.00427388	0.0162984	0.00118891	4.0748	C	5	21/08/2020 19:25	40.3523		0	0	0	0	0	0	0	0	0	0	0	0	0	0
809	2	3	9	2d 03:11:26.73000	0d 03:38:21.04000	0.00432598	0.0165109	0.00118853	4.0848	C	5	21/08/2020 19:28	40.3207		0	0	0	0	0	0	0	0	0	0	0	0	0	0
810	2	3	9	2d 03:14:00.92000	0d 03:40:55.23000	0.00437689	0.0167191	0.00118883	4.0951	C	5	21/08/2020 19:30	40.4313		0	0	0	0	0	0	0	0	0	0	0	0	0	0
811	2	3	9	2d 03:16:35.78000	0d 03:43:30.09000	0.00442803	0.0169288	0.00118868	4.1053	C	5	21/08/2020 19:33	40.3365		0	0	0	0	0	0	0	0	0	0	0	0	0	0
812	2	3	9	2d 03:19:06.90000	0d 03:46:01.21000	0.00447793	0.0171339	0.00118853	4.1154	C	5	21/08/2020 19:35	40.3839		0	0	0	0	0	0	0	0	0	0	0	0	0	0
813	2	3	9	2d 03:21:34.57000	0d 03:48:28.88000	0.00452669	0.0173348	0.00118898	4.1254	C	5	21/08/2020 19:38	40.3997		0	0	0	0	0	0	0	0	0	0	0	0	0	0
814	2	3	9	2d 03:24:00.13000	0d 03:50:54.44000	0.00457475	0.0175333	0.00118868	4.1355	C	5	21/08/2020 19:40	40.4155		0	0	0	0	0	0	0	0	0	0	0	0	0	0
815	2	3	9	2d 03:26:23.99000	0d 03:53:18.30000	0.00462225	0.01773	0.00118868	4.1457	C	5	21/08/2020 19:43	40.3365		0	0	0	0	0	0	0	0	0	0	0	0	0	0
816	2	3	9	2d 03:28:48.93000	0d 03:55:43.24000	0.00467011	0.0179287	0.00118898	4.1558	C	5	21/08/2020 19:45	40.4155		0	0	0	0	0	0	0	0	0	0	0	0	0	0
817	2	3	9	2d 03:31:10.27000	0d 03:58:04.58000	0.00471678	0.0181229	0.00118875	4.166	C	5	21/08/2020 19:47	40.4155		0	0	0	0	0	0	0	0	0	0	0	0	0	0
818	2	3	9	2d 03:33:30.65000	0d 04:00:24.96000	0.00476314	0.0183162	0.00118853	4.1761	C	5	21/08/2020 19:50	40.3523		0	0	0	0	0	0	0	0	0	0	0	0	0	0
819	2	3	9	2d 03:35:50.90000	0d 04:02:45.21000	0.00480945	0.0185098	0.00118875	4.1862	C	5	21/08/2020 19:52	40.4155		0	0	0	0	0	0	0	0	0	0	0	0	0	0
820	2	3	9	2d 03:38:07.39000	0d 04:05:01.70000	0.00485452	0.0186987	0.00118875	4.1962	C	5	21/08/2020 19:54	40.4471		0	0	0	0	0	0	0	0	0	0	0	0	0	0
821	2	3	9	2d 03:38:54.95000	0d 04:05:49.26000	0.00487022	0.0187647	0.00118898	4.2	C	133	21/08/2020 19:55	40.4629		0	0	0	0	0	0	0	0	0	0	0	0	0	0
822	2	3	10	2d 03:38:54.96000	0d 00:00:00.01000	0.00487022	0.0187647	0.00121347	4.2	C	0	21/08/2020 19:55	40.4629		0	0	0	0	0	0	0	0	0	0	0	0	0	0
823	2	3	10	2d 03:39:12.72000	0d 00:00:17.77000	0.00487601	0.018789	0.00111322	4.2004	C	4	21/08/2020 19:55	40.4471		0	0	0	0	0	0	0	0	0	0	0	0	0	0
824	2	3	10	2d 03:39:26.76000	0d 00:00:31.81000	0.00488015	0.0188064	0.0010132	4.2004	C	4	21/08/2020 19:56	40.4787		0	0	0	0	0	0	0	0	0	0	0	0	0	0
825	2	3	10	2d 03:39:43.30000	0d 00:00:48.35000	0.00488457	0.0188249	0.00091318	4.2002	C	4	21/08/2020 19:56	40.3681		0	0	0	0	0	0	0	0	0	0	0	0	0	0
826	2	3	10	2d 03:40:05.36000	0d 00:01:10.41000	0.00488984	0.0188471	0.00081308	4.2	C	4	21/08/2020 19:56	40.3997		0	0	0	0	0	0	0	0	0	0	0	0	0	0
827	2	3	10	2d 03:40:32.32000	0d 00:01:37.37000	0.00489555	0.018871	0.00071298	4.2	C	4	21/08/2020 19:57	40.4313		0	0	0	0	0	0	0	0	0	0	0	0	0	0
828	2	3	10	2d 03:41:03.94000	0d 00:02:08.99000	0.00490136	0.0188954	0.00061295	4.2	C	4	21/08/2020 19:57	40.4471		0	0	0	0	0	0	0	0	0	0	0	0	0	0
829	2	3	10	2d 03:41:41.93000	0d 00:02:46.98000	0.00490729	0.0189203	0.00051286	4.2	C	4	21/08/2020 19:58	40.3365		0	0	0	0	0	0	0	0	0	0	0	0	0	0
830	2	3	10	2d 03:42:31.14000	0d 00:03:36.19000	0.0049136	0.0189469	0.00041276	4.1999	C	4	21/08/2020 19:59	40.3997		0	0	0	0	0	0	0	0	0	0	0	0	0	0
831	2	3	10	2d 03:43:35.67000	0d 00:04:40.72000	0.00492007	0.018974	0.00031273	4.2	C	4	21/08/2020 20:00	40.3681		0	0	0	0	0	0	0	0	0	0	0	0	0	0
832	2	3	10	2d 03:45:13.05000	0d 00:06:18.10000	0.00492708	0.0190035	0.00021271	4.2	C	4	21/08/2020 20:01	40.3523		0	0	0	0	0	0	0	0	0	0	0	0	0	0
833	2	3	10	2d 03:47:58.87000	0d 00:09:03.92000	0.00493444	0.0190344	0.00011879	4.2	C	132	21/08/2020 20:04	40.3997		0	0	0	0	0	0	0	0	0	0	0	0	0	0
834	2	3	11	2d 03:47:58.88000	0d 00:00:00.01000	0	0	0	4.1993	R	0	21/08/2020 20:04	40.3997		0	0	0	0	0	0	0	0	0	0	0	0	0	0
835	2	3	11	2d 03:48:00.88000	0d 00:00:02.01000	0	0	0	4.199	R	1	21/08/2020 20:04	40.3839		0	0	0	0	0	0	0	0	0	0	0	0	0	0
836	2	3	11	2d 03:48:02.88000	0d 00:00:04.01000	0	0	0	4.1991	R	1	21/08/2020 20:04	40.3681		0	0	0	0	0	0	0	0	0	0	0	0	0	0
837	2	3	11	2d 03:48:04.88000	0d 00:00:06.01000	0	0	0	4.1988	R	1	21/08/2020 20:04	40.3839		0	0	0	0	0	0	0	0	0	0	0	0	0	0
838	2	3	11	2d 03:48:06.88000	0d 00:00:08.01000	0	0	0	4.1987	R	1	21/08/2020 20:04	40.3839		0	0	0	0	0	0	0	0	0	0	0	0	0	0
839	2	3	11	2d 03:48:08.87000	0d 00:00:10.00000	0	0	0	4.1988	R	129	21/08/2020 20:04	40.3839		0	0	0	0	0	0	0	0	0	0	0	0	0	0
840	2	3	12	2d 03:48:08.90000	0d 00:00:00.03000	0.00000001	0.00000004	0.00119074	4.1906	D	0	21/08/2020 20:04	40.3681		0	0	0	0	0	0	0	0	0	0	0	0	0	0
841	2	3	12	2d 03:48:49.40000	0d 00:00:40.53000	0.00001338	0.000056	0.00118868	4.1805	D	5	21/08/2020 20:05	40.3997		0	0	0	0	0	0	0	0	0	0	0	0	0	0
842	2	3	12	2d 03:50:32.18000	0d 00:02:23.31000	0.00004732	0.0001977	0.00118883	4.1704	D	5	21/08/2020 20:07	40.3839		0	0	0	0	0	0	0	0	0	0	0	0	0	0
843	2	3	12	2d 03:52:36.18000	0d 00:04:27.31000	0.00008827	0.00036825	0.0011886	4.1604	D	5	21/08/2020 20:09	40.3997		0	0	0	0	0	0	0	0	0	0	0	0	0	0
844	2	3	12	2d 03:54:43.76000	0d 00:06:34.89000	0.00013039	0.00054331	0.00118868	4.1503	D	5	21/08/2020 20:11	40.4471		0	0	0	0	0	0	0	0	0	0	0	0	0	0
845	2	3	12	2d 03:56:54.63000	0d 00:08:45.76000	0.00017361	0.00072245	0.0011886	4.1402	D	5	21/08/2020 20:13	40.3681		0	0	0	0	0	0	0	0	0	0	0	0	0	0
846	2	3	12	2d 03:59:06.34000	0d 00:10:57.47000	0.0002171	0.0009023	0.00118868	4.1302	D	5	21/08/2020 20:15	40.4155		0	0	0	0	0	0	0	0	0	0	0	0	0	0
847	2	3	12	2d 04:01:22.39000	0d 00:13:13.52000	0.00026202	0.00108762	0.00118875	4.1201	D	5	21/08/2020 20:17	40.4155		0	0	0	0	0	0	0	0	0	0	0	0	0	0
848	2	3	12	2d 04:03:39.75000	0d 00:15:30.88000	0.00030738	0.00127427	0.0011886	4.11	D	5	21/08/2020 20:20	40.4313		0	0	0	0	0	0	0	0	0	0	0	0	0	0
849	2	3	12	2d 04:05:57.98000	0d 00:17:49.11000	0.00035302	0.00146164	0.00118868	4.0999	D	5	21/08/2020 20:22	40.4155		0	0	0	0	0	0	0	0	0	0	0	0	0	0
850	2	3	12	2d 04:08:18.82000	0d 00:20:09.95000	0.00039953	0.00165208	0.00118868	4.0899	D	5	21/08/2020 20:24	40.3365		0	0	0	0	0	0	0	0	0	0	0	0	0	0
851	2	3	12	2d 04:10:41.46000	0d 00:22:32.59000	0.00044663	0.00184448	0.00118883	4.0797	D	5	21/08/2020 20:27	40.3839		0	0	0	0	0	0	0	0	0	0	0	0	0	0
852	2	3	12	2d 04:13:09.42000	0d 00:25:00.55000	0.00049548	0.00204356	0.00118875	4.0696	D	5	21/08/2020 20:29	40.4471		0	0	0	0	0	0	0	0	0	0	0	0	0	0
853	2	3	12	2d 04:15:37.55000	0d 00:27:28.68000	0.0005444	0.00224237	0.00118868	4.0595	D	5	21/08/2020 20:32	40.4155		0	0	0	0	0	0	0	0	0	0	0	0	0	0
854	2	3	12	2d 04:18:07.19000	0d 00:29:58.32000	0.00059381	0.00244271	0.00118875	4.0494	D	5	21/08/2020 20:34	40.3839		0	0	0	0	0	0	0	0	0	0	0	0	0	0
855	2	3	12	2d 04:20:39.45000	0d 00:32:30.58000	0.00064408	0.00264606	0.00118883	4.0394	D	5	21/08/2020 20:37	40.4155		0	0	0	0	0	0	0	0	0	0	0	0	0	0
856	2	3	12	2d 04:23:11.88000	0d 00:35:03.01000	0.00069442	0.00284912	0.00118845	4.0293	D	5	21/08/2020 20:39	40.4155		0	0	0	0	0	0	0	0	0	0	0	0	0	0
857	2	3	12	2d 04:25:49.33000	0d 00:37:40.46000	0.00074641	0.00305835	0.00118875	4.0192	D	5	21/08/2020 20:42	40.3997		0	0	0	0	0	0	0	0	0	0	0	0	0	0
858	2	3	12	2d 04:28:28.59000	0d 00:40:19.72000	0.00079899	0.00326946	0.00118883	4.0092	D	5	21/08/2020 20:45	40.3839		0	0	0	0	0	0	0	0	0	0	0	0	0	0
859	2	3	12	2d 04:31:09.55000	0d 00:43:00.68000	0.00085214	0.00348228	0.00118883	3.9991	D	5	21/08/2020 20:47	40.3681		0	0	0	0	0	0	0	0	0	0	0	0	0	0
860	2	3	12	2d 04:33:51.13000	0d 00:45:42.26000	0.0009055	0.00369539	0.0011886	3.989	D	5	21/08/2020 20:50	40.3049		0	0	0	0	0	0	0	0	0	0	0	0	0	0
861	2	3	12	2d 04:36:35.51000	0d 00:48:26.64000	0.00095978	0.00391164	0.00118868	3.9789	D	5	21/08/2020 20:53	40.3681		0	0	0	0	0	0	0	0	0	0	0	0	0	0
862	2	3	12	2d 04:39:19.77000	0d 00:51:10.90000	0.00101401	0.00412719	0.00118868	3.9689	D	5	21/08/2020 20:55	40.3523		0	0	0	0	0	0	0	0	0	0	0	0	0	0
863	2	3	12	2d 04:42:06.97000	0d 00:53:58.10000	0.00106922	0.00434604	0.00118883	3.9586	D	5	21/08/2020 20:58	40.3207		0	0	0	0	0	0	0	0	0	0	0	0	0	0
864	2	3	12	2d 04:44:57.49000	0d 00:56:48.62000	0.00112553	0.00456866	0.00118875	3.9486	D	5	21/08/2020 21:01	40.3839		0	0	0	0	0	0	0	0	0	0	0	0	0	0
865	2	3	12	2d 04:47:46.55000	0d 00:59:37.68000	0.00118135	0.00478881	0.00118868	3.9385	D	5	21/08/2020 21:04	40.3523		0	0	0	0	0	0	0	0	0	0	0	0	0	0
866	2	3	12	2d 04:50:37.47000	0d 01:02:28.60000	0.00123779	0.00501082	0.00118883	3.9284	D	5	21/08/2020 21:07	40.3681		0	0	0	0	0	0	0	0	0	0	0	0	0	0
867	2	3	12	2d 04:53:29.17000	0d 01:05:20.30000	0.00129449	0.00523326	0.00118868	3.9184	D	5	21/08/2020 21:10	40.4155		0	0	0	0	0	0	0	0	0	0	0	0	0	0
868	2	3	12	2d 04:56:23.41000	0d 01:08:14.54000	0.00135202	0.00545843	0.00118875	3.9083	D	5	21/08/2020 21:13	40.3997		0	0	0	0	0	0	0	0	0	0	0	0	0	0
869	2	3	12	2d 04:59:23.03000	0d 01:11:14.16000	0.00141133	0.00568994	0.00118875	3.8982	D	5	21/08/2020 21:16	40.3997		0	0	0	0	0	0	0	0	0	0	0	0	0	0
870	2	3	12	2d 05:02:22.81000	0d 01:14:13.94000	0.0014707	0.00592106	0.00118875	3.888	D	5	21/08/2020 21:18	40.3365		0	0	0	0	0	0	0	0	0	0	0	0	0	0
871	2	3	12	2d 05:05:27.64000	0d 01:17:18.77000	0.00153173	0.00615805	0.0011886	3.8779	D	5	21/08/2020 21:22	40.3997		0	0	0	0	0	0	0	0	0	0	0	0	0	0
872	2	3	12	2d 05:08:37.59000	0d 01:20:28.72000	0.00159445	0.00640097	0.00118875	3.8679	D	5	21/08/2020 21:25	40.4313		0	0	0	0	0	0	0	0	0	0	0	0	0	0
873	2	3	12	2d 05:11:50.91000	0d 01:23:42.04000	0.00165828	0.00664756	0.00118868	3.8578	D	5	21/08/2020 21:28	40.3997		0	0	0	0	0	0	0	0	0	0	0	0	0	0
874	2	3	12	2d 05:15:12.79000	0d 01:27:03.92000	0.00172494	0.0069044	0.00118853	3.8477	D	5	21/08/2020 21:31	40.4629		0	0	0	0	0	0	0	0	0	0	0	0	0	0
875	2	3	12	2d 05:18:44.20000	0d 01:30:35.33000	0.00179475	0.00717265	0.00118868	3.8375	D	5	21/08/2020 21:35	40.3997		0	0	0	0	0	0	0	0	0	0	0	0	0	0
876	2	3	12	2d 05:22:26.73000	0d 01:34:17.86000	0.00186823	0.00745427	0.0011886	3.8274	D	5	21/08/2020 21:39	40.4155		0	0	0	0	0	0	0	0	0	0	0	0	0	0
877	2	3	12	2d 05:26:20.29000	0d 01:38:11.42000	0.00194535	0.00774906	0.00118883	3.8173	D	5	21/08/2020 21:42	40.3839		0	0	0	0	0	0	0	0	0	0	0	0	0	0
878	2	3	12	2d 05:30:27.24000	0d 01:42:18.37000	0.0020269	0.00805994	0.00118875	3.8073	D	5	21/08/2020 21:47	40.4155		0	0	0	0	0	0	0	0	0	0	0	0	0	0
879	2	3	12	2d 05:34:53.98000	0d 01:46:45.11000	0.00211497	0.00839485	0.00118868	3.7972	D	5	21/08/2020 21:51	40.3839		0	0	0	0	0	0	0	0	0	0	0	0	0	0
880	2	3	12	2d 05:39:50.14000	0d 01:51:41.27000	0.00221277	0.00876571	0.00118875	3.7871	D	5	21/08/2020 21:56	40.3997		0	0	0	0	0	0	0	0	0	0	0	0	0	0
881	2	3	12	2d 05:44:50.14000	0d 01:56:41.27000	0.00231183	0.00914042	0.00118875	3.778	D	1	21/08/2020 22:01	40.3523		0	0	0	0	0	0	0	0	0	0	0	0	0	0
882	2	3	12	2d 05:49:50.14000	0d 02:01:41.27000	0.00241089	0.00951423	0.00118868	3.7693	D	1	21/08/2020 22:06	40.3523		0	0	0	0	0	0	0	0	0	0	0	0	0	0
883	2	3	12	2d 05:54:50.14000	0d 02:06:41.27000	0.00250995	0.00988724	0.00118868	3.7615	D	1	21/08/2020 22:11	40.3523		0	0	0	0	0	0	0	0	0	0	0	0	0	0
884	2	3	12	2d 05:59:50.14000	0d 02:11:41.27000	0.00260901	0.0102595	0.00118875	3.7542	D	1	21/08/2020 22:16	40.3997		0	0	0	0	0	0	0	0	0	0	0	0	0	0
885	2	3	12	2d 06:04:50.14000	0d 02:16:41.27000	0.00270807	0.0106311	0.0011886	3.7473	D	1	21/08/2020 22:21	40.3839		0	0	0	0	0	0	0	0	0	0	0	0	0	0
886	2	3	12	2d 06:09:50.14000	0d 02:21:41.27000	0.00280713	0.011002	0.00118875	3.7411	D	1	21/08/2020 22:26	40.3365		0	0	0	0	0	0	0	0	0	0	0	0	0	0
887	2	3	12	2d 06:14:50.14000	0d 02:26:41.27000	0.00290619	0.0113722	0.0011886	3.7346	D	1	21/08/2020 22:31	40.3207		0	0	0	0	0	0	0	0	0	0	0	0	0	0
888	2	3	12	2d 06:19:50.14000	0d 02:31:41.27000	0.00300525	0.0117419	0.00118875	3.7287	D	1	21/08/2020 22:36	40.3365		0	0	0	0	0	0	0	0	0	0	0	0	0	0
889	2	3	12	2d 06:24:50.14000	0d 02:36:41.27000	0.00310431	0.012111	0.00118891	3.7224	D	1	21/08/2020 22:41	40.4313		0	0	0	0	0	0	0	0	0	0	0	0	0	0
890	2	3	12	2d 06:29:50.14000	0d 02:41:41.27000	0.00320337	0.0124794	0.00118875	3.7166	D	1	21/08/2020 22:46	40.3207		0	0	0	0	0	0	0	0	0	0	0	0	0	0
891	2	3	12	2d 06:34:50.14000	0d 02:46:41.27000	0.00330243	0.0128473	0.00118883	3.7105	D	1	21/08/2020 22:51	40.3839		0	0	0	0	0	0	0	0	0	0	0	0	0	0
892	2	3	12	2d 06:39:50.14000	0d 02:51:41.27000	0.00340149	0.0132145	0.0011886	3.7041	D	1	21/08/2020 22:56	40.3839		0	0	0	0	0	0	0	0	0	0	0	0	0	0
893	2	3	12	2d 06:44:50.14000	0d 02:56:41.27000	0.00350055	0.0135812	0.00118875	3.6979	D	1	21/08/2020 23:01	40.3681		0	0	0	0	0	0	0	0	0	0	0	0	0	0
894	2	3	12	2d 06:49:50.14000	0d 03:01:41.27000	0.00359961	0.0139472	0.00118875	3.6913	D	1	21/08/2020 23:06	40.4629		0	0	0	0	0	0	0	0	0	0	0	0	0	0
895	2	3	12	2d 06:54:50.14000	0d 03:06:41.27000	0.00369867	0.0143125	0.00118875	3.6843	D	1	21/08/2020 23:11	40.3839		0	0	0	0	0	0	0	0	0	0	0	0	0	0
896	2	3	12	2d 06:59:50.14000	0d 03:11:41.27000	0.00379773	0.0146771	0.0011886	3.6771	D	1	21/08/2020 23:16	40.4471		0	0	0	0	0	0	0	0	0	0	0	0	0	0
897	2	3	12	2d 07:04:50.14000	0d 03:16:41.27000	0.00389679	0.015041	0.00118853	3.6693	D	1	21/08/2020 23:21	40.4471		0	0	0	0	0	0	0	0	0	0	0	0	0	0
898	2	3	12	2d 07:09:50.14000	0d 03:21:41.27000	0.00399585	0.0154041	0.0011886	3.6609	D	1	21/08/2020 23:26	40.4471		0	0	0	0	0	0	0	0	0	0	0	0	0	0
899	2	3	12	2d 07:14:50.14000	0d 03:26:41.27000	0.00409491	0.0157663	0.0011886	3.6519	D	1	21/08/2020 23:31	40.4313		0	0	0	0	0	0	0	0	0	0	0	0	0	0
900	2	3	12	2d 07:19:50.14000	0d 03:31:41.27000	0.00419397	0.0161276	0.00118868	3.6423	D	1	21/08/2020 23:36	40.4471		0	0	0	0	0	0	0	0	0	0	0	0	0	0
901	2	3	12	2d 07:24:34.62000	0d 03:36:25.75000	0.00428791	0.0164693	0.0011886	3.6323	D	5	21/08/2020 23:41	40.4471		0	0	0	0	0	0	0	0	0	0	0	0	0	0
902	2	3	12	2d 07:28:49.86000	0d 03:40:40.99000	0.00437219	0.016775	0.00118875	3.6222	D	5	21/08/2020 23:45	40.3523		0	0	0	0	0	0	0	0	0	0	0	0	0	0
903	2	3	12	2d 07:32:35.52000	0d 03:44:26.65000	0.0044467	0.0170445	0.00118891	3.6121	D	5	21/08/2020 23:49	40.4629		0	0	0	0	0	0	0	0	0	0	0	0	0	0
904	2	3	12	2d 07:35:50.39000	0d 03:47:41.52000	0.00451105	0.0172767	0.00118891	3.602	D	5	21/08/2020 23:52	40.4155		0	0	0	0	0	0	0	0	0	0	0	0	0	0
905	2	3	12	2d 07:38:37.82000	0d 03:50:28.95000	0.00456633	0.0174755	0.00118875	3.592	D	5	21/08/2020 23:55	40.3523		0	0	0	0	0	0	0	0	0	0	0	0	0	0
906	2	3	12	2d 07:40:59.13000	0d 03:52:50.26000	0.00461299	0.0176429	0.00118853	3.5819	D	5	21/08/2020 23:57	40.4313		0	0	0	0	0	0	0	0	0	0	0	0	0	0
907	2	3	12	2d 07:42:54.24000	0d 03:54:45.37000	0.004651	0.0177789	0.00118875	3.5718	D	5	21/08/2020 23:59	40.3997		0	0	0	0	0	0	0	0	0	0	0	0	0	0
908	2	3	12	2d 07:44:32.12000	0d 03:56:23.25000	0.00468332	0.0178942	0.00118868	3.5618	D	5	22/08/2020 00:01	40.4313		0	0	0	0	0	0	0	0	0	0	0	0	0	0
909	2	3	12	2d 07:45:54.01000	0d 03:57:45.14000	0.00471036	0.0179904	0.0011886	3.5517	D	5	22/08/2020 00:02	40.3681		0	0	0	0	0	0	0	0	0	0	0	0	0	0
910	2	3	12	2d 07:47:03.31000	0d 03:58:54.44000	0.00473325	0.0180715	0.00118875	3.5416	D	5	22/08/2020 00:03	40.3207		0	0	0	0	0	0	0	0	0	0	0	0	0	0
911	2	3	12	2d 07:48:01.96000	0d 03:59:53.09000	0.00475261	0.01814	0.00118883	3.5315	D	5	22/08/2020 00:04	40.3681		0	0	0	0	0	0	0	0	0	0	0	0	0	0
912	2	3	12	2d 07:48:49.90000	0d 04:00:41.03000	0.00476844	0.0181959	0.00118845	3.5215	D	5	22/08/2020 00:05	40.3839		0	0	0	0	0	0	0	0	0	0	0	0	0	0
913	2	3	12	2d 07:49:30.67000	0d 04:01:21.80000	0.00478191	0.0182432	0.00118891	3.5114	D	5	22/08/2020 00:06	40.4313		0	0	0	0	0	0	0	0	0	0	0	0	0	0
914	2	3	12	2d 07:50:04.58000	0d 04:01:55.71000	0.0047931	0.0182825	0.00118868	3.5012	D	5	22/08/2020 00:06	40.4313		0	0	0	0	0	0	0	0	0	0	0	0	0	0
915	2	3	12	2d 07:50:34.76000	0d 04:02:25.89000	0.00480307	0.0183173	0.00118875	3.4911	D	5	22/08/2020 00:07	40.3207		0	0	0	0	0	0	0	0	0	0	0	0	0	0
916	2	3	12	2d 07:51:01.23000	0d 04:02:52.36000	0.00481181	0.0183478	0.00118868	3.481	D	5	22/08/2020 00:07	40.3681		0	0	0	0	0	0	0	0	0	0	0	0	0	0
917	2	3	12	2d 07:51:24.37000	0d 04:03:15.50000	0.00481945	0.0183743	0.00118868	3.471	D	5	22/08/2020 00:08	40.3997		0	0	0	0	0	0	0	0	0	0	0	0	0	0
918	2	3	12	2d 07:51:45.14000	0d 04:03:36.27000	0.00482631	0.0183981	0.00118891	3.4607	D	5	22/08/2020 00:08	40.4155		0	0	0	0	0	0	0	0	0	0	0	0	0	0
919	2	3	12	2d 07:52:04.41000	0d 04:03:55.54000	0.00483267	0.0184201	0.00118875	3.4507	D	5	22/08/2020 00:08	40.4313		0	0	0	0	0	0	0	0	0	0	0	0	0	0
920	2	3	12	2d 07:52:21.97000	0d 04:04:13.10000	0.00483847	0.0184401	0.00118875	3.4406	D	5	22/08/2020 00:08	40.4155		0	0	0	0	0	0	0	0	0	0	0	0	0	0
921	2	3	12	2d 07:52:38.16000	0d 04:04:29.29000	0.00484382	0.0184584	0.00118875	3.4305	D	5	22/08/2020 00:09	40.4471		0	0	0	0	0	0	0	0	0	0	0	0	0	0
922	2	3	12	2d 07:52:52.46000	0d 04:04:43.59000	0.00484854	0.0184746	0.00118868	3.4205	D	5	22/08/2020 00:09	40.4471		0	0	0	0	0	0	0	0	0	0	0	0	0	0
923	2	3	12	2d 07:53:05.45000	0d 04:04:56.58000	0.00485283	0.0184893	0.00118868	3.4102	D	5	22/08/2020 00:09	40.4629		0	0	0	0	0	0	0	0	0	0	0	0	0	0
924	2	3	12	2d 07:53:17.34000	0d 04:05:08.47000	0.00485675	0.0185026	0.00118875	3.4	D	5	22/08/2020 00:09	40.4313		0	0	0	0	0	0	0	0	0	0	0	0	0	0
925	2	3	12	2d 07:53:28.11000	0d 04:05:19.24000	0.00486031	0.0185147	0.00118868	3.3899	D	5	22/08/2020 00:10	40.4629		0	0	0	0	0	0	0	0	0	0	0	0	0	0
926	2	3	12	2d 07:53:38.08000	0d 04:05:29.21000	0.0048636	0.0185259	0.00118883	3.3799	D	5	22/08/2020 00:10	40.4471		0	0	0	0	0	0	0	0	0	0	0	0	0	0
927	2	3	12	2d 07:53:47.63000	0d 04:05:38.76000	0.00486675	0.0185365	0.00118891	3.3698	D	5	22/08/2020 00:10	40.3523		0	0	0	0	0	0	0	0	0	0	0	0	0	0
928	2	3	12	2d 07:53:56.59000	0d 04:05:47.72000	0.00486971	0.0185464	0.00118868	3.3597	D	5	22/08/2020 00:10	40.3681		0	0	0	0	0	0	0	0	0	0	0	0	0	0
929	2	3	12	2d 07:54:05.20000	0d 04:05:56.33000	0.00487256	0.018556	0.00118883	3.3494	D	5	22/08/2020 00:10	40.3523		0	0	0	0	0	0	0	0	0	0	0	0	0	0
930	2	3	12	2d 07:54:13.53000	0d 04:06:04.66000	0.00487531	0.0185652	0.0011886	3.339	D	5	22/08/2020 00:10	40.3523		0	0	0	0	0	0	0	0	0	0	0	0	0	0
931	2	3	12	2d 07:54:21.35000	0d 04:06:12.48000	0.00487789	0.0185738	0.00118875	3.3289	D	5	22/08/2020 00:10	40.3839		0	0	0	0	0	0	0	0	0	0	0	0	0	0
932	2	3	12	2d 07:54:28.42000	0d 04:06:19.55000	0.00488022	0.0185816	0.00118891	3.3187	D	5	22/08/2020 00:11	40.3839		0	0	0	0	0	0	0	0	0	0	0	0	0	0
933	2	3	12	2d 07:54:35.35000	0d 04:06:26.48000	0.00488251	0.0185891	0.00118875	3.3085	D	5	22/08/2020 00:11	40.3839		0	0	0	0	0	0	0	0	0	0	0	0	0	0
934	2	3	12	2d 07:54:42.02000	0d 04:06:33.15000	0.00488471	0.0185964	0.00118868	3.2984	D	5	22/08/2020 00:11	40.3997		0	0	0	0	0	0	0	0	0	0	0	0	0	0
935	2	3	12	2d 07:54:48.24000	0d 04:06:39.37000	0.00488677	0.0186032	0.00118868	3.2883	D	5	22/08/2020 00:11	40.4155		0	0	0	0	0	0	0	0	0	0	0	0	0	0
936	2	3	12	2d 07:54:54.45000	0d 04:06:45.58000	0.00488882	0.0186099	0.00118868	3.2781	D	5	22/08/2020 00:11	40.4155		0	0	0	0	0	0	0	0	0	0	0	0	0	0
937	2	3	12	2d 07:55:00.21000	0d 04:06:51.34000	0.00489072	0.0186161	0.00118883	3.268	D	5	22/08/2020 00:11	40.3997		0	0	0	0	0	0	0	0	0	0	0	0	0	0
938	2	3	12	2d 07:55:05.72000	0d 04:06:56.85000	0.00489254	0.0186221	0.00118853	3.2578	D	5	22/08/2020 00:11	40.3997		0	0	0	0	0	0	0	0	0	0	0	0	0	0
939	2	3	12	2d 07:55:11.02000	0d 04:07:02.15000	0.00489429	0.0186278	0.00118868	3.2477	D	5	22/08/2020 00:11	40.4155		0	0	0	0	0	0	0	0	0	0	0	0	0	0
940	2	3	12	2d 07:55:16.12000	0d 04:07:07.25000	0.00489597	0.0186332	0.00118868	3.2374	D	5	22/08/2020 00:11	40.4155		0	0	0	0	0	0	0	0	0	0	0	0	0	0
941	2	3	12	2d 07:55:21.10000	0d 04:07:12.23000	0.00489762	0.0186385	0.00118868	3.2271	D	5	22/08/2020 00:11	40.3997		0	0	0	0	0	0	0	0	0	0	0	0	0	0
942	2	3	12	2d 07:55:25.99000	0d 04:07:17.12000	0.00489923	0.0186437	0.00118883	3.2166	D	5	22/08/2020 00:12	40.3523		0	0	0	0	0	0	0	0	0	0	0	0	0	0
943	2	3	12	2d 07:55:30.77000	0d 04:07:21.90000	0.00490081	0.0186488	0.00118875	3.2062	D	5	22/08/2020 00:12	40.3207		0	0	0	0	0	0	0	0	0	0	0	0	0	0
944	2	3	12	2d 07:55:34.98000	0d 04:07:26.11000	0.0049022	0.0186533	0.0011886	3.1958	D	5	22/08/2020 00:12	40.3207		0	0	0	0	0	0	0	0	0	0	0	0	0	0
945	2	3	12	2d 07:55:39.27000	0d 04:07:30.40000	0.00490362	0.0186578	0.00118875	3.1856	D	5	22/08/2020 00:12	40.3365		0	0	0	0	0	0	0	0	0	0	0	0	0	0
946	2	3	12	2d 07:55:43.44000	0d 04:07:34.57000	0.004905	0.0186622	0.0011886	3.1754	D	5	22/08/2020 00:12	40.3365		0	0	0	0	0	0	0	0	0	0	0	0	0	0
947	2	3	12	2d 07:55:47.52000	0d 04:07:38.65000	0.00490634	0.0186664	0.00118898	3.1652	D	5	22/08/2020 00:12	40.3365		0	0	0	0	0	0	0	0	0	0	0	0	0	0
948	2	3	12	2d 07:55:51.46000	0d 04:07:42.59000	0.00490764	0.0186705	0.00118883	3.155	D	5	22/08/2020 00:12	40.3207		0	0	0	0	0	0	0	0	0	0	0	0	0	0
949	2	3	12	2d 07:55:55.32000	0d 04:07:46.45000	0.00490892	0.0186746	0.00118853	3.1446	D	5	22/08/2020 00:12	40.3207		0	0	0	0	0	0	0	0	0	0	0	0	0	0
950	2	3	12	2d 07:55:58.88000	0d 04:07:50.01000	0.00491009	0.0186782	0.00118868	3.1344	D	5	22/08/2020 00:12	40.3523		0	0	0	0	0	0	0	0	0	0	0	0	0	0
951	2	3	12	2d 07:56:02.52000	0d 04:07:53.65000	0.0049113	0.018682	0.00118868	3.124	D	5	22/08/2020 00:12	40.3681		0	0	0	0	0	0	0	0	0	0	0	0	0	0
952	2	3	12	2d 07:56:05.78000	0d 04:07:56.91000	0.00491237	0.0186854	0.00118875	3.1136	D	5	22/08/2020 00:12	40.3681		0	0	0	0	0	0	0	0	0	0	0	0	0	0
953	2	3	12	2d 07:56:09.21000	0d 04:08:00.34000	0.0049135	0.0186889	0.00118883	3.1032	D	5	22/08/2020 00:12	40.3681		0	0	0	0	0	0	0	0	0	0	0	0	0	0
954	2	3	12	2d 07:56:12.53000	0d 04:08:03.66000	0.0049146	0.0186923	0.00118875	3.0929	D	5	22/08/2020 00:12	40.3681		0	0	0	0	0	0	0	0	0	0	0	0	0	0
955	2	3	12	2d 07:56:15.77000	0d 04:08:06.90000	0.00491567	0.0186956	0.00118883	3.0825	D	5	22/08/2020 00:12	40.3681		0	0	0	0	0	0	0	0	0	0	0	0	0	0
956	2	3	12	2d 07:56:18.95000	0d 04:08:10.08000	0.00491672	0.0186988	0.00118891	3.0721	D	5	22/08/2020 00:12	40.3681		0	0	0	0	0	0	0	0	0	0	0	0	0	0
957	2	3	12	2d 07:56:22.04000	0d 04:08:13.17000	0.00491774	0.018702	0.00118891	3.0617	D	5	22/08/2020 00:12	40.3839		0	0	0	0	0	0	0	0	0	0	0	0	0	0
958	2	3	12	2d 07:56:25.02000	0d 04:08:16.15000	0.00491872	0.018705	0.00118853	3.0515	D	5	22/08/2020 00:13	40.3997		0	0	0	0	0	0	0	0	0	0	0	0	0	0
959	2	3	12	2d 07:56:27.98000	0d 04:08:19.11000	0.0049197	0.0187079	0.00118868	3.041	D	5	22/08/2020 00:13	40.3997		0	0	0	0	0	0	0	0	0	0	0	0	0	0
960	2	3	12	2d 07:56:30.86000	0d 04:08:21.99000	0.00492065	0.0187108	0.00118875	3.0304	D	5	22/08/2020 00:13	40.3997		0	0	0	0	0	0	0	0	0	0	0	0	0	0
961	2	3	12	2d 07:56:33.75000	0d 04:08:24.88000	0.00492161	0.0187137	0.00118868	3.0201	D	5	22/08/2020 00:13	40.3997		0	0	0	0	0	0	0	0	0	0	0	0	0	0
962	2	3	12	2d 07:56:36.44000	0d 04:08:27.57000	0.0049225	0.0187164	0.00118891	3.0098	D	5	22/08/2020 00:13	40.3997		0	0	0	0	0	0	0	0	0	0	0	0	0	0
963	2	3	12	2d 07:56:39.06000	0d 04:08:30.19000	0.00492336	0.018719	0.00118868	2.9996	D	5	22/08/2020 00:13	40.3997		0	0	0	0	0	0	0	0	0	0	0	0	0	0
964	2	3	12	2d 07:56:41.60000	0d 04:08:32.73000	0.0049242	0.0187215	0.00118883	2.9894	D	5	22/08/2020 00:13	40.3997		0	0	0	0	0	0	0	0	0	0	0	0	0	0
965	2	3	12	2d 07:56:44.12000	0d 04:08:35.25000	0.00492503	0.018724	0.00118898	2.9792	D	5	22/08/2020 00:13	40.3839		0	0	0	0	0	0	0	0	0	0	0	0	0	0
966	2	3	12	2d 07:56:46.60000	0d 04:08:37.73000	0.00492585	0.0187264	0.00118875	2.9689	D	5	22/08/2020 00:13	40.3839		0	0	0	0	0	0	0	0	0	0	0	0	0	0
967	2	3	12	2d 07:56:49.00000	0d 04:08:40.13000	0.00492664	0.0187288	0.00118883	2.9586	D	5	22/08/2020 00:13	40.4155		0	0	0	0	0	0	0	0	0	0	0	0	0	0
968	2	3	12	2d 07:56:51.42000	0d 04:08:42.55000	0.00492744	0.0187311	0.00118875	2.9485	D	5	22/08/2020 00:13	40.4155		0	0	0	0	0	0	0	0	0	0	0	0	0	0
969	2	3	12	2d 07:56:53.73000	0d 04:08:44.86000	0.00492821	0.0187334	0.00118883	2.9383	D	5	22/08/2020 00:13	40.4155		0	0	0	0	0	0	0	0	0	0	0	0	0	0
970	2	3	12	2d 07:56:56.04000	0d 04:08:47.17000	0.00492897	0.0187356	0.00118883	2.9281	D	5	22/08/2020 00:13	40.4155		0	0	0	0	0	0	0	0	0	0	0	0	0	0
971	2	3	12	2d 07:56:58.32000	0d 04:08:49.45000	0.00492972	0.0187378	0.00118875	2.9175	D	5	22/08/2020 00:13	40.4155		0	0	0	0	0	0	0	0	0	0	0	0	0	0
972	2	3	12	2d 07:57:00.57000	0d 04:08:51.70000	0.00493046	0.01874	0.00118875	2.9071	D	5	22/08/2020 00:13	40.4155		0	0	0	0	0	0	0	0	0	0	0	0	0	0
973	2	3	12	2d 07:57:02.73000	0d 04:08:53.86000	0.00493118	0.018742	0.00118868	2.8971	D	5	22/08/2020 00:13	40.3997		0	0	0	0	0	0	0	0	0	0	0	0	0	0
974	2	3	12	2d 07:57:04.85000	0d 04:08:55.98000	0.00493188	0.0187441	0.00118868	2.8867	D	5	22/08/2020 00:13	40.3681		0	0	0	0	0	0	0	0	0	0	0	0	0	0
975	2	3	12	2d 07:57:07.00000	0d 04:08:58.13000	0.00493259	0.0187461	0.00118868	2.876	D	5	22/08/2020 00:13	40.3523		0	0	0	0	0	0	0	0	0	0	0	0	0	0
976	2	3	12	2d 07:57:09.11000	0d 04:09:00.24000	0.00493328	0.0187481	0.00118883	2.8655	D	5	22/08/2020 00:13	40.3365		0	0	0	0	0	0	0	0	0	0	0	0	0	0
977	2	3	12	2d 07:57:11.21000	0d 04:09:02.34000	0.00493398	0.0187501	0.00118868	2.855	D	5	22/08/2020 00:13	40.3365		0	0	0	0	0	0	0	0	0	0	0	0	0	0
978	2	3	12	2d 07:57:13.26000	0d 04:09:04.39000	0.00493465	0.018752	0.00118853	2.8444	D	5	22/08/2020 00:13	40.3523		0	0	0	0	0	0	0	0	0	0	0	0	0	0
979	2	3	12	2d 07:57:15.29000	0d 04:09:06.42000	0.00493532	0.0187539	0.00118853	2.8341	D	5	22/08/2020 00:13	40.3523		0	0	0	0	0	0	0	0	0	0	0	0	0	0
980	2	3	12	2d 07:57:17.24000	0d 04:09:08.37000	0.00493597	0.0187557	0.0011886	2.8235	D	5	22/08/2020 00:13	40.3681		0	0	0	0	0	0	0	0	0	0	0	0	0	0
981	2	3	12	2d 07:57:19.24000	0d 04:09:10.37000	0.00493663	0.0187576	0.00118875	2.8132	D	5	22/08/2020 00:13	40.3523		0	0	0	0	0	0	0	0	0	0	0	0	0	0
982	2	3	12	2d 07:57:21.10000	0d 04:09:12.23000	0.00493724	0.0187593	0.00118891	2.8029	D	5	22/08/2020 00:13	40.3523		0	0	0	0	0	0	0	0	0	0	0	0	0	0
983	2	3	12	2d 07:57:23.00000	0d 04:09:14.13000	0.00493787	0.0187611	0.0011886	2.7926	D	5	22/08/2020 00:14	40.3523		0	0	0	0	0	0	0	0	0	0	0	0	0	0
984	2	3	12	2d 07:57:24.85000	0d 04:09:15.98000	0.00493848	0.0187628	0.00118883	2.782	D	5	22/08/2020 00:14	40.3523		0	0	0	0	0	0	0	0	0	0	0	0	0	0
985	2	3	12	2d 07:57:26.75000	0d 04:09:17.88000	0.00493911	0.0187645	0.00118868	2.7715	D	5	22/08/2020 00:14	40.3523		0	0	0	0	0	0	0	0	0	0	0	0	0	0
986	2	3	12	2d 07:57:28.59000	0d 04:09:19.72000	0.00493972	0.0187662	0.00118891	2.761	D	5	22/08/2020 00:14	40.3523		0	0	0	0	0	0	0	0	0	0	0	0	0	0
987	2	3	12	2d 07:57:30.40000	0d 04:09:21.53000	0.00494031	0.0187679	0.00118883	2.7506	D	5	22/08/2020 00:14	40.3523		0	0	0	0	0	0	0	0	0	0	0	0	0	0
988	2	3	12	2d 07:57:32.19000	0d 04:09:23.32000	0.0049409	0.0187695	0.00118868	2.7401	D	5	22/08/2020 00:14	40.3523		0	0	0	0	0	0	0	0	0	0	0	0	0	0
989	2	3	12	2d 07:57:33.98000	0d 04:09:25.11000	0.0049415	0.0187711	0.00118875	2.7297	D	5	22/08/2020 00:14	40.3523		0	0	0	0	0	0	0	0	0	0	0	0	0	0
990	2	3	12	2d 07:57:35.75000	0d 04:09:26.88000	0.00494208	0.0187727	0.00118883	2.719	D	5	22/08/2020 00:14	40.3523		0	0	0	0	0	0	0	0	0	0	0	0	0	0
991	2	3	12	2d 07:57:37.52000	0d 04:09:28.65000	0.00494266	0.0187743	0.00118875	2.7085	D	5	22/08/2020 00:14	40.3681		0	0	0	0	0	0	0	0	0	0	0	0	0	0
992	2	3	12	2d 07:57:39.24000	0d 04:09:30.37000	0.00494323	0.0187758	0.00118868	2.6981	D	5	22/08/2020 00:14	40.3839		0	0	0	0	0	0	0	0	0	0	0	0	0	0
993	2	3	12	2d 07:57:40.94000	0d 04:09:32.07000	0.00494379	0.0187773	0.0011886	2.6877	D	5	22/08/2020 00:14	40.3839		0	0	0	0	0	0	0	0	0	0	0	0	0	0
994	2	3	12	2d 07:57:42.61000	0d 04:09:33.74000	0.00494435	0.0187788	0.00118891	2.6773	D	5	22/08/2020 00:14	40.3839		0	0	0	0	0	0	0	0	0	0	0	0	0	0
995	2	3	12	2d 07:57:44.28000	0d 04:09:35.41000	0.0049449	0.0187803	0.00118891	2.6667	D	5	22/08/2020 00:14	40.3839		0	0	0	0	0	0	0	0	0	0	0	0	0	0
996	2	3	12	2d 07:57:46.00000	0d 04:09:37.13000	0.00494546	0.0187818	0.00118868	2.6558	D	5	22/08/2020 00:14	40.3839		0	0	0	0	0	0	0	0	0	0	0	0	0	0
997	2	3	12	2d 07:57:47.67000	0d 04:09:38.80000	0.00494602	0.0187833	0.00118875	2.6453	D	5	22/08/2020 00:14	40.3839		0	0	0	0	0	0	0	0	0	0	0	0	0	0
998	2	3	12	2d 07:57:49.32000	0d 04:09:40.45000	0.00494656	0.0187847	0.00118875	2.6349	D	5	22/08/2020 00:14	40.3839		0	0	0	0	0	0	0	0	0	0	0	0	0	0
999	2	3	12	2d 07:57:50.91000	0d 04:09:42.04000	0.00494709	0.0187861	0.00118883	2.6244	D	5	22/08/2020 00:14	40.3839		0	0	0	0	0	0	0	0	0	0	0	0	0	0
1000	2	3	12	2d 07:57:52.55000	0d 04:09:43.68000	0.00494763	0.0187875	0.00118875	2.6139	D	5	22/08/2020 00:14	40.3997		0	0	0	0	0	0	0	0	0	0	0	0	0	0
1001	2	3	12	2d 07:57:54.14000	0d 04:09:45.27000	0.00494815	0.0187889	0.00118853	2.6032	D	5	22/08/2020 00:14	40.3839		0	0	0	0	0	0	0	0	0	0	0	0	0	0
1002	2	3	12	2d 07:57:55.74000	0d 04:09:46.87000	0.00494868	0.0187902	0.00118883	2.5927	D	5	22/08/2020 00:14	40.3839		0	0	0	0	0	0	0	0	0	0	0	0	0	0
1003	2	3	12	2d 07:57:57.31000	0d 04:09:48.44000	0.0049492	0.0187916	0.00118845	2.5821	D	5	22/08/2020 00:14	40.3839		0	0	0	0	0	0	0	0	0	0	0	0	0	0
1004	2	3	12	2d 07:57:58.86000	0d 04:09:49.99000	0.00494971	0.0187929	0.00118883	2.5715	D	5	22/08/2020 00:14	40.3839		0	0	0	0	0	0	0	0	0	0	0	0	0	0
1005	2	3	12	2d 07:58:00.46000	0d 04:09:51.59000	0.00495024	0.0187942	0.00118868	2.5608	D	5	22/08/2020 00:14	40.3997		0	0	0	0	0	0	0	0	0	0	0	0	0	0
1006	2	3	12	2d 07:58:02.02000	0d 04:09:53.15000	0.00495075	0.0187956	0.0011886	2.5501	D	5	22/08/2020 00:14	40.4155		0	0	0	0	0	0	0	0	0	0	0	0	0	0
1007	2	3	12	2d 07:58:03.56000	0d 04:09:54.69000	0.00495126	0.0187969	0.00118891	2.5394	D	5	22/08/2020 00:14	40.4155		0	0	0	0	0	0	0	0	0	0	0	0	0	0
1008	2	3	12	2d 07:58:05.11000	0d 04:09:56.24000	0.00495177	0.0187982	0.0011886	2.5289	D	5	22/08/2020 00:14	40.4313		0	0	0	0	0	0	0	0	0	0	0	0	0	0
1009	2	3	12	2d 07:58:06.62000	0d 04:09:57.75000	0.00495227	0.0187994	0.00118875	2.5185	D	5	22/08/2020 00:14	40.4313		0	0	0	0	0	0	0	0	0	0	0	0	0	0
1010	2	3	12	2d 07:58:08.10000	0d 04:09:59.23000	0.00495276	0.0188006	0.00118875	2.508	D	5	22/08/2020 00:14	40.4313		0	0	0	0	0	0	0	0	0	0	0	0	0	0
1011	2	3	12	2d 07:58:09.22000	0d 04:10:00.35000	0.00495313	0.0188016	0.00118853	2.5	D	133	22/08/2020 00:14	40.4313		0	0	0	0	0	0	0	0	0	0	0	0	0	0
1012	2	3	13	2d 07:58:09.23000	0d 00:00:00.01000	0	0	0	2.518	R	0	22/08/2020 00:14	40.4313		0	0	0	0	0	0	0	0	0	0	0	0	0	0
1013	2	3	13	2d 07:58:11.23000	0d 00:00:02.01000	0	0	0	2.7483	R	1	22/08/2020 00:14	40.4155		0	0	0	0	0	0	0	0	0	0	0	0	0	0
1014	2	3	13	2d 07:58:13.23000	0d 00:00:04.01000	0	0	0	2.8867	R	1	22/08/2020 00:14	40.4155		0	0	0	0	0	0	0	0	0	0	0	0	0	0
1015	2	3	13	2d 07:58:15.23000	0d 00:00:06.01000	0	0	0	2.995	R	1	22/08/2020 00:14	40.4155		0	0	0	0	0	0	0	0	0	0	0	0	0	0
1016	2	3	13	2d 07:58:17.23000	0d 00:00:08.01000	0	0	0	3.0846	R	1	22/08/2020 00:14	40.4155		0	0	0	0	0	0	0	0	0	0	0	0	0	0
1017	2	3	13	2d 07:58:19.22000	0d 00:00:10.00000	0	0	0	3.1589	R	129	22/08/2020 00:14	40.4155		0	0	0	0	0	0	0	0	0	0	0	0	0	0
1018	3	4	9	2d 07:58:19.25000	0d 00:00:00.03000	0.00000001	0.00000003	0.00119097	3.2004	C	0	22/08/2020 00:14	40.3997		0	0	0	0	0	0	0	0	0	0	0	0	0	0
1019	3	4	9	2d 07:58:19.41000	0d 00:00:00.19000	0.00000006	0.0000002	0.00118875	3.2265	C	5	22/08/2020 00:14	40.3997		0	0	0	0	0	0	0	0	0	0	0	0	0	0
1020	3	4	9	2d 07:58:19.57000	0d 00:00:00.35000	0.00000012	0.00000037	0.00118891	3.2479	C	5	22/08/2020 00:14	40.3997		0	0	0	0	0	0	0	0	0	0	0	0	0	0
1021	3	4	9	2d 07:58:19.74000	0d 00:00:00.52000	0.00000017	0.00000055	0.00118875	3.267	C	5	22/08/2020 00:14	40.3997		0	0	0	0	0	0	0	0	0	0	0	0	0	0
1022	3	4	9	2d 07:58:19.92000	0d 00:00:00.70000	0.00000023	0.00000075	0.0011886	3.2854	C	5	22/08/2020 00:14	40.3997		0	0	0	0	0	0	0	0	0	0	0	0	0	0
1023	3	4	9	2d 07:58:20.11000	0d 00:00:00.89000	0.00000029	0.00000096	0.00118875	3.3031	C	5	22/08/2020 00:14	40.4155		0	0	0	0	0	0	0	0	0	0	0	0	0	0
1024	3	4	9	2d 07:58:20.31000	0d 00:00:01.09000	0.00000036	0.00000118	0.00118875	3.3207	C	5	22/08/2020 00:14	40.4155		0	0	0	0	0	0	0	0	0	0	0	0	0	0
1025	3	4	9	2d 07:58:20.52000	0d 00:00:01.30000	0.00000043	0.00000141	0.00118868	3.3379	C	5	22/08/2020 00:14	40.4155		0	0	0	0	0	0	0	0	0	0	0	0	0	0
1026	3	4	9	2d 07:58:20.73000	0d 00:00:01.51000	0.0000005	0.00000164	0.0011886	3.3542	C	5	22/08/2020 00:14	40.3997		0	0	0	0	0	0	0	0	0	0	0	0	0	0
1027	3	4	9	2d 07:58:20.95000	0d 00:00:01.73000	0.00000057	0.00000188	0.00118883	3.3704	C	5	22/08/2020 00:14	40.3997		0	0	0	0	0	0	0	0	0	0	0	0	0	0
1028	3	4	9	2d 07:58:21.18000	0d 00:00:01.96000	0.00000065	0.00000214	0.00118875	3.3863	C	5	22/08/2020 00:14	40.3997		0	0	0	0	0	0	0	0	0	0	0	0	0	0
1029	3	4	9	2d 07:58:21.41000	0d 00:00:02.19000	0.00000072	0.0000024	0.00118875	3.4017	C	5	22/08/2020 00:14	40.3997		0	0	0	0	0	0	0	0	0	0	0	0	0	0
1030	3	4	9	2d 07:58:21.65000	0d 00:00:02.43000	0.0000008	0.00000267	0.00118868	3.4165	C	5	22/08/2020 00:14	40.4155		0	0	0	0	0	0	0	0	0	0	0	0	0	0
1031	3	4	9	2d 07:58:21.90000	0d 00:00:02.68000	0.00000088	0.00000295	0.00118875	3.4316	C	5	22/08/2020 00:14	40.4155		0	0	0	0	0	0	0	0	0	0	0	0	0	0
1032	3	4	9	2d 07:58:22.17000	0d 00:00:02.95000	0.00000097	0.00000326	0.00118868	3.4467	C	5	22/08/2020 00:14	40.4155		0	0	0	0	0	0	0	0	0	0	0	0	0	0
1033	3	4	9	2d 07:58:22.45000	0d 00:00:03.23000	0.00000107	0.00000358	0.00118868	3.4612	C	5	22/08/2020 00:15	40.4155		0	0	0	0	0	0	0	0	0	0	0	0	0	0
1034	3	4	9	2d 07:58:22.74000	0d 00:00:03.52000	0.00000116	0.00000391	0.00118883	3.4752	C	5	22/08/2020 00:15	40.4155		0	0	0	0	0	0	0	0	0	0	0	0	0	0
1035	3	4	9	2d 07:58:23.05000	0d 00:00:03.83000	0.00000126	0.00000427	0.00118875	3.489	C	5	22/08/2020 00:15	40.4155		0	0	0	0	0	0	0	0	0	0	0	0	0	0
1036	3	4	9	2d 07:58:23.37000	0d 00:00:04.15000	0.00000137	0.00000463	0.00118875	3.5024	C	5	22/08/2020 00:15	40.4155		0	0	0	0	0	0	0	0	0	0	0	0	0	0
1037	3	4	9	2d 07:58:23.71000	0d 00:00:04.49000	0.00000148	0.00000503	0.00118891	3.5154	C	5	22/08/2020 00:15	40.4155		0	0	0	0	0	0	0	0	0	0	0	0	0	0
1038	3	4	9	2d 07:58:24.09000	0d 00:00:04.87000	0.00000161	0.00000547	0.00118875	3.528	C	5	22/08/2020 00:15	40.4155		0	0	0	0	0	0	0	0	0	0	0	0	0	0
1039	3	4	9	2d 07:58:24.51000	0d 00:00:05.29000	0.00000175	0.00000596	0.00118868	3.5407	C	5	22/08/2020 00:15	40.4155		0	0	0	0	0	0	0	0	0	0	0	0	0	0
1040	3	4	9	2d 07:58:24.98000	0d 00:00:05.76000	0.0000019	0.00000651	0.00118853	3.5525	C	5	22/08/2020 00:15	40.4155		0	0	0	0	0	0	0	0	0	0	0	0	0	0
1041	3	4	9	2d 07:58:25.52000	0d 00:00:06.30000	0.00000208	0.00000715	0.00118868	3.5639	C	5	22/08/2020 00:15	40.4313		0	0	0	0	0	0	0	0	0	0	0	0	0	0
1042	3	4	9	2d 07:58:26.18000	0d 00:00:06.96000	0.0000023	0.00000792	0.00118891	3.5753	C	5	22/08/2020 00:15	40.4313		0	0	0	0	0	0	0	0	0	0	0	0	0	0
1043	3	4	9	2d 07:58:27.02000	0d 00:00:07.80000	0.00000258	0.00000892	0.0011886	3.5863	C	5	22/08/2020 00:15	40.4313		0	0	0	0	0	0	0	0	0	0	0	0	0	0
1044	3	4	9	2d 07:58:28.15000	0d 00:00:08.93000	0.00000295	0.00001026	0.00118883	3.5972	C	5	22/08/2020 00:15	40.4313		0	0	0	0	0	0	0	0	0	0	0	0	0	0
1045	3	4	9	2d 07:58:29.78000	0d 00:00:10.56000	0.00000349	0.0000122	0.00118853	3.6075	C	5	22/08/2020 00:15	40.4313		0	0	0	0	0	0	0	0	0	0	0	0	0	0
1046	3	4	9	2d 07:58:32.30000	0d 00:00:13.08000	0.00000432	0.0000152	0.00118868	3.6176	C	5	22/08/2020 00:15	40.4313		0	0	0	0	0	0	0	0	0	0	0	0	0	0
1047	3	4	9	2d 07:58:36.31000	0d 00:00:17.09000	0.00000564	0.00002	0.00118868	3.6278	C	5	22/08/2020 00:15	40.4471		0	0	0	0	0	0	0	0	0	0	0	0	0	0
1048	3	4	9	2d 07:58:43.96000	0d 00:00:24.74000	0.00000817	0.00002918	0.00118883	3.6381	C	5	22/08/2020 00:15	40.3997		0	0	0	0	0	0	0	0	0	0	0	0	0	0
1049	3	4	9	2d 07:58:59.96000	0d 00:00:40.74000	0.00001345	0.00004843	0.00118883	3.6483	C	5	22/08/2020 00:15	40.3523		0	0	0	0	0	0	0	0	0	0	0	0	0	0
1050	3	4	9	2d 07:59:41.79000	0d 00:01:22.57000	0.00002726	0.0000989	0.00118868	3.6584	C	5	22/08/2020 00:16	40.4155		0	0	0	0	0	0	0	0	0	0	0	0	0	0
1051	3	4	9	2d 08:01:40.10000	0d 00:03:20.88000	0.00006633	0.00024205	0.0011886	3.6684	C	5	22/08/2020 00:18	40.4945		0	0	0	0	0	0	0	0	0	0	0	0	0	0
1052	3	4	9	2d 08:06:05.43000	0d 00:07:46.21000	0.00015394	0.00056393	0.00118891	3.6785	C	5	22/08/2020 00:22	40.3997		0	0	0	0	0	0	0	0	0	0	0	0	0	0
1053	3	4	9	2d 08:11:05.43000	0d 00:12:46.21000	0.000253	0.00092868	0.00118868	3.6855	C	1	22/08/2020 00:27	40.4155		0	0	0	0	0	0	0	0	0	0	0	0	0	0
1054	3	4	9	2d 08:16:05.43000	0d 00:17:46.21000	0.00035206	0.00129404	0.00118875	3.6907	C	1	22/08/2020 00:32	40.4155		0	0	0	0	0	0	0	0	0	0	0	0	0	0
1055	3	4	9	2d 08:21:05.43000	0d 00:22:46.21000	0.00045112	0.00165989	0.00118868	3.6956	C	1	22/08/2020 00:37	40.3997		0	0	0	0	0	0	0	0	0	0	0	0	0	0
1056	3	4	9	2d 08:26:05.43000	0d 00:27:46.21000	0.00055018	0.00202621	0.00118883	3.7002	C	1	22/08/2020 00:42	40.5103		0	0	0	0	0	0	0	0	0	0	0	0	0	0
1057	3	4	9	2d 08:31:05.43000	0d 00:32:46.21000	0.00064924	0.00239299	0.00118891	3.7047	C	1	22/08/2020 00:47	40.3681		0	0	0	0	0	0	0	0	0	0	0	0	0	0
1058	3	4	9	2d 08:36:05.43000	0d 00:37:46.21000	0.0007483	0.00276022	0.00118853	3.7096	C	1	22/08/2020 00:52	40.3997		0	0	0	0	0	0	0	0	0	0	0	0	0	0
1059	3	4	9	2d 08:41:05.43000	0d 00:42:46.21000	0.00084737	0.00312794	0.00118883	3.7145	C	1	22/08/2020 00:57	40.3681		0	0	0	0	0	0	0	0	0	0	0	0	0	0
1060	3	4	9	2d 08:46:05.43000	0d 00:47:46.21000	0.00094643	0.00349616	0.00118868	3.7197	C	1	22/08/2020 01:02	40.3839		0	0	0	0	0	0	0	0	0	0	0	0	0	0
1061	3	4	9	2d 08:51:05.43000	0d 00:52:46.21000	0.00104549	0.00386489	0.00118875	3.7249	C	1	22/08/2020 01:07	40.4945		0	0	0	0	0	0	0	0	0	0	0	0	0	0
1062	3	4	9	2d 08:56:05.43000	0d 00:57:46.21000	0.00114455	0.00423416	0.00118883	3.7304	C	1	22/08/2020 01:12	40.3681		0	0	0	0	0	0	0	0	0	0	0	0	0	0
1063	3	4	9	2d 09:01:05.43000	0d 01:02:46.21000	0.00124361	0.00460396	0.0011886	3.7357	C	1	22/08/2020 01:17	40.4155		0	0	0	0	0	0	0	0	0	0	0	0	0	0
1064	3	4	9	2d 09:06:05.43000	0d 01:07:46.21000	0.00134267	0.00497429	0.00118875	3.7412	C	1	22/08/2020 01:22	40.4155		0	0	0	0	0	0	0	0	0	0	0	0	0	0
1065	3	4	9	2d 09:11:05.43000	0d 01:12:46.21000	0.00144173	0.00534515	0.0011886	3.7464	C	1	22/08/2020 01:27	40.4629		0	0	0	0	0	0	0	0	0	0	0	0	0	0
1066	3	4	9	2d 09:16:05.43000	0d 01:17:46.21000	0.00154079	0.00571653	0.00118883	3.7519	C	1	22/08/2020 01:32	40.4471		0	0	0	0	0	0	0	0	0	0	0	0	0	0
1067	3	4	9	2d 09:21:05.43000	0d 01:22:46.21000	0.00163985	0.00608843	0.00118853	3.7568	C	1	22/08/2020 01:37	40.4471		0	0	0	0	0	0	0	0	0	0	0	0	0	0
1068	3	4	9	2d 09:26:05.43000	0d 01:27:46.21000	0.00173891	0.00646084	0.00118868	3.762	C	1	22/08/2020 01:42	40.4787		0	0	0	0	0	0	0	0	0	0	0	0	0	0
1069	3	4	9	2d 09:31:05.43000	0d 01:32:46.21000	0.00183797	0.00683376	0.00118875	3.7671	C	1	22/08/2020 01:47	40.4313		0	0	0	0	0	0	0	0	0	0	0	0	0	0
1070	3	4	9	2d 09:36:05.43000	0d 01:37:46.21000	0.00193703	0.0072072	0.00118868	3.7723	C	1	22/08/2020 01:52	40.4629		0	0	0	0	0	0	0	0	0	0	0	0	0	0
1071	3	4	9	2d 09:41:05.43000	0d 01:42:46.21000	0.00203609	0.00758116	0.0011886	3.7777	C	1	22/08/2020 01:57	40.4155		0	0	0	0	0	0	0	0	0	0	0	0	0	0
1072	3	4	9	2d 09:46:05.43000	0d 01:47:46.21000	0.00213515	0.00795567	0.00118853	3.7833	C	1	22/08/2020 02:02	40.4787		0	0	0	0	0	0	0	0	0	0	0	0	0	0
1073	3	4	9	2d 09:51:05.43000	0d 01:52:46.21000	0.00223421	0.00833075	0.00118883	3.7894	C	1	22/08/2020 02:07	40.4155		0	0	0	0	0	0	0	0	0	0	0	0	0	0
1074	3	4	9	2d 09:56:05.43000	0d 01:57:46.21000	0.00233327	0.00870645	0.00118875	3.7958	C	1	22/08/2020 02:12	40.4629		0	0	0	0	0	0	0	0	0	0	0	0	0	0
1075	3	4	9	2d 10:01:05.43000	0d 02:02:46.21000	0.00243233	0.00908279	0.00118845	3.8027	C	1	22/08/2020 02:17	40.4313		0	0	0	0	0	0	0	0	0	0	0	0	0	0
1076	3	4	9	2d 10:06:05.43000	0d 02:07:46.21000	0.00253139	0.00945984	0.00118898	3.8099	C	1	22/08/2020 02:22	40.4787		0	0	0	0	0	0	0	0	0	0	0	0	0	0
1077	3	4	9	2d 10:11:05.43000	0d 02:12:46.21000	0.00263045	0.00983766	0.00118875	3.818	C	1	22/08/2020 02:27	40.4945		0	0	0	0	0	0	0	0	0	0	0	0	0	0
1078	3	4	9	2d 10:16:05.43000	0d 02:17:46.21000	0.00272951	0.0102163	0.00118883	3.827	C	1	22/08/2020 02:32	40.4471		0	0	0	0	0	0	0	0	0	0	0	0	0	0
1079	3	4	9	2d 10:21:01.77000	0d 02:22:42.55000	0.00282736	0.0105913	0.00118875	3.8372	C	5	22/08/2020 02:37	40.4629		0	0	0	0	0	0	0	0	0	0	0	0	0	0
1080	3	4	9	2d 10:25:42.18000	0d 02:27:22.96000	0.00291995	0.010947	0.00118868	3.8473	C	5	22/08/2020 02:42	40.3523		0	0	0	0	0	0	0	0	0	0	0	0	0	0
1081	3	4	9	2d 10:29:55.76000	0d 02:31:36.54000	0.00300369	0.0112696	0.00118875	3.8573	C	5	22/08/2020 02:46	40.4629		0	0	0	0	0	0	0	0	0	0	0	0	0	0
1082	3	4	9	2d 10:33:51.21000	0d 02:35:31.99000	0.00308143	0.0115699	0.00118883	3.8674	C	5	22/08/2020 02:50	40.3523		0	0	0	0	0	0	0	0	0	0	0	0	0	0
1083	3	4	9	2d 10:37:33.81000	0d 02:39:14.59000	0.00315494	0.0118545	0.00118868	3.8775	C	5	22/08/2020 02:54	40.4155		0	0	0	0	0	0	0	0	0	0	0	0	0	0
1084	3	4	9	2d 10:41:04.13000	0d 02:42:44.91000	0.00322438	0.0121241	0.00118883	3.8875	C	5	22/08/2020 02:57	40.4155		0	0	0	0	0	0	0	0	0	0	0	0	0	0
1085	3	4	9	2d 10:44:29.64000	0d 02:46:10.42000	0.00329224	0.0123883	0.00118875	3.8978	C	5	22/08/2020 03:01	40.4945		0	0	0	0	0	0	0	0	0	0	0	0	0	0
1086	3	4	9	2d 10:47:49.77000	0d 02:49:30.55000	0.00335833	0.0126462	0.00118875	3.9078	C	5	22/08/2020 03:04	40.4155		0	0	0	0	0	0	0	0	0	0	0	0	0	0
1087	3	4	9	2d 10:50:58.49000	0d 02:52:39.27000	0.00342064	0.01289	0.00118883	3.9179	C	5	22/08/2020 03:07	40.3997		0	0	0	0	0	0	0	0	0	0	0	0	0	0
1088	3	4	9	2d 10:54:05.43000	0d 02:55:46.21000	0.00348237	0.0131322	0.00118868	3.928	C	5	22/08/2020 03:10	40.3681		0	0	0	0	0	0	0	0	0	0	0	0	0	0
1089	3	4	9	2d 10:57:06.74000	0d 02:58:47.52000	0.00354224	0.0133676	0.0011886	3.9382	C	5	22/08/2020 03:13	40.4471		0	0	0	0	0	0	0	0	0	0	0	0	0	0
1090	3	4	9	2d 11:00:07.87000	0d 03:01:48.65000	0.00360205	0.0136035	0.00118853	3.9483	C	5	22/08/2020 03:16	40.4471		0	0	0	0	0	0	0	0	0	0	0	0	0	0
1091	3	4	9	2d 11:03:05.34000	0d 03:04:46.12000	0.00366065	0.0138351	0.00118875	3.9583	C	5	22/08/2020 03:19	40.4313		0	0	0	0	0	0	0	0	0	0	0	0	0	0
1092	3	4	9	2d 11:05:59.88000	0d 03:07:40.66000	0.00371828	0.0140636	0.00118868	3.9684	C	5	22/08/2020 03:22	40.3997		0	0	0	0	0	0	0	0	0	0	0	0	0	0
1093	3	4	9	2d 11:08:52.79000	0d 03:10:33.57000	0.00377538	0.0142904	0.0011886	3.9785	C	5	22/08/2020 03:25	40.3997		0	0	0	0	0	0	0	0	0	0	0	0	0	0
1094	3	4	9	2d 11:11:41.11000	0d 03:13:21.89000	0.00383096	0.0145118	0.00118853	3.9886	C	5	22/08/2020 03:28	40.4155		0	0	0	0	0	0	0	0	0	0	0	0	0	0
1095	3	4	9	2d 11:14:32.80000	0d 03:16:13.58000	0.00388765	0.0147382	0.0011886	3.9986	C	5	22/08/2020 03:31	40.3681		0	0	0	0	0	0	0	0	0	0	0	0	0	0
1096	3	4	9	2d 11:17:22.36000	0d 03:19:03.14000	0.00394364	0.0149624	0.00118875	4.009	C	5	22/08/2020 03:34	40.4313		0	0	0	0	0	0	0	0	0	0	0	0	0	0
1097	3	4	9	2d 11:20:14.12000	0d 03:21:54.90000	0.00400035	0.01519	0.0011886	4.0191	C	5	22/08/2020 03:36	40.4155		0	0	0	0	0	0	0	0	0	0	0	0	0	0
1098	3	4	9	2d 11:23:01.34000	0d 03:24:42.12000	0.00405557	0.0154122	0.00118875	4.0291	C	5	22/08/2020 03:39	40.3839		0	0	0	0	0	0	0	0	0	0	0	0	0	0
1099	3	4	9	2d 11:25:43.64000	0d 03:27:24.42000	0.00410916	0.0156284	0.00118868	4.0392	C	5	22/08/2020 03:42	40.4155		0	0	0	0	0	0	0	0	0	0	0	0	0	0
1100	3	4	9	2d 11:28:26.26000	0d 03:30:07.04000	0.00416286	0.0158456	0.00118891	4.0493	C	5	22/08/2020 03:45	40.4313		0	0	0	0	0	0	0	0	0	0	0	0	0	0
1101	3	4	9	2d 11:31:06.36000	0d 03:32:47.14000	0.00421572	0.0160599	0.00118875	4.0594	C	5	22/08/2020 03:47	40.3839		0	0	0	0	0	0	0	0	0	0	0	0	0	0
1102	3	4	9	2d 11:33:48.19000	0d 03:35:28.97000	0.00426916	0.0162771	0.00118875	4.0694	C	5	22/08/2020 03:50	40.4471		0	0	0	0	0	0	0	0	0	0	0	0	0	0
1103	3	4	9	2d 11:36:21.50000	0d 03:38:02.28000	0.00431978	0.0164834	0.00118875	4.0795	C	5	22/08/2020 03:52	40.3681		0	0	0	0	0	0	0	0	0	0	0	0	0	0
1104	3	4	9	2d 11:38:56.78000	0d 03:40:37.56000	0.00437106	0.0166928	0.00118853	4.0896	C	5	22/08/2020 03:55	40.4945		0	0	0	0	0	0	0	0	0	0	0	0	0	0
1105	3	4	9	2d 11:41:29.49000	0d 03:43:10.27000	0.00442148	0.0168993	0.00118883	4.0996	C	5	22/08/2020 03:58	40.4155		0	0	0	0	0	0	0	0	0	0	0	0	0	0
1106	3	4	9	2d 11:43:59.51000	0d 03:45:40.29000	0.00447102	0.0171026	0.0011886	4.1097	C	5	22/08/2020 04:00	40.4629		0	0	0	0	0	0	0	0	0	0	0	0	0	0
1107	3	4	9	2d 11:46:29.13000	0d 03:48:09.91000	0.00452042	0.0173059	0.00118868	4.1198	C	5	22/08/2020 04:03	40.4787		0	0	0	0	0	0	0	0	0	0	0	0	0	0
1108	3	4	9	2d 11:48:55.59000	0d 03:50:36.37000	0.00456878	0.0175054	0.00118868	4.1299	C	5	22/08/2020 04:05	40.4787		0	0	0	0	0	0	0	0	0	0	0	0	0	0
1109	3	4	9	2d 11:51:18.62000	0d 03:52:59.40000	0.00461601	0.0177006	0.00118868	4.1399	C	5	22/08/2020 04:07	40.3839		0	0	0	0	0	0	0	0	0	0	0	0	0	0
1110	3	4	9	2d 11:53:43.68000	0d 03:55:24.46000	0.00466391	0.0178992	0.00118883	4.15	C	5	22/08/2020 04:10	40.4471		0	0	0	0	0	0	0	0	0	0	0	0	0	0
1111	3	4	9	2d 11:56:05.31000	0d 03:57:46.09000	0.00471068	0.0180935	0.00118875	4.1601	C	5	22/08/2020 04:12	40.4155		0	0	0	0	0	0	0	0	0	0	0	0	0	0
1112	3	4	9	2d 11:58:24.87000	0d 04:00:05.65000	0.00475676	0.0182854	0.00118868	4.1701	C	5	22/08/2020 04:15	40.3997		0	0	0	0	0	0	0	0	0	0	0	0	0	0
1113	3	4	9	2d 12:00:44.64000	0d 04:02:25.42000	0.00480291	0.0184781	0.00118853	4.1802	C	5	22/08/2020 04:17	40.4313		0	0	0	0	0	0	0	0	0	0	0	0	0	0
1114	3	4	9	2d 12:03:02.69000	0d 04:04:43.47000	0.0048485	0.0186689	0.00118868	4.1903	C	5	22/08/2020 04:19	40.4629		0	0	0	0	0	0	0	0	0	0	0	0	0	0
1115	3	4	9	2d 12:05:09.51000	0d 04:06:50.29000	0.00489037	0.0188446	0.00118868	4.2	C	133	22/08/2020 04:21	40.4155		0	0	0	0	0	0	0	0	0	0	0	0	0	0
1116	3	4	10	2d 12:05:09.52000	0d 00:00:00.01000	0.00489037	0.0188446	0.00121332	4.1999	C	0	22/08/2020 04:21	40.4155		0	0	0	0	0	0	0	0	0	0	0	0	0	0
1117	3	4	10	2d 12:05:28.04000	0d 00:00:18.53000	0.00489642	0.01887	0.00111315	4.2005	C	4	22/08/2020 04:22	40.4313		0	0	0	0	0	0	0	0	0	0	0	0	0	0
1118	3	4	10	2d 12:05:42.12000	0d 00:00:32.61000	0.00490058	0.0188874	0.00101282	4.2004	C	4	22/08/2020 04:22	40.4629		0	0	0	0	0	0	0	0	0	0	0	0	0	0
1119	3	4	10	2d 12:06:00.09000	0d 00:00:50.58000	0.00490537	0.0189076	0.00091272	4.2002	C	4	22/08/2020 04:22	40.4313		0	0	0	0	0	0	0	0	0	0	0	0	0	0
1120	3	4	10	2d 12:06:23.93000	0d 00:01:14.42000	0.00491107	0.0189315	0.0008127	4.2002	C	4	22/08/2020 04:23	40.3365		0	0	0	0	0	0	0	0	0	0	0	0	0	0
1121	3	4	10	2d 12:06:50.94000	0d 00:01:41.43000	0.00491679	0.0189555	0.00071252	4.2002	C	4	22/08/2020 04:23	40.3681		0	0	0	0	0	0	0	0	0	0	0	0	0	0
1122	3	4	10	2d 12:07:24.09000	0d 00:02:14.58000	0.00492288	0.0189811	0.00061242	4.2002	C	4	22/08/2020 04:24	40.4313		0	0	0	0	0	0	0	0	0	0	0	0	0	0
1123	3	4	10	2d 12:08:04.63000	0d 00:02:55.12000	0.0049292	0.0190076	0.0005124	4.2002	C	4	22/08/2020 04:24	40.3365		0	0	0	0	0	0	0	0	0	0	0	0	0	0
1124	3	4	10	2d 12:08:55.61000	0d 00:03:46.10000	0.00493569	0.0190349	0.00041238	4.1999	C	4	22/08/2020 04:25	40.4313		0	0	0	0	0	0	0	0	0	0	0	0	0	0
1125	3	4	10	2d 12:10:01.49000	0d 00:04:51.98000	0.00494226	0.0190625	0.00031235	4.2002	C	4	22/08/2020 04:26	40.3839		0	0	0	0	0	0	0	0	0	0	0	0	0	0
1126	3	4	10	2d 12:11:41.72000	0d 00:06:32.21000	0.00494948	0.0190928	0.00021225	4.2	C	4	22/08/2020 04:28	40.4787		0	0	0	0	0	0	0	0	0	0	0	0	0	0
1127	3	4	10	2d 12:14:31.76000	0d 00:09:22.25000	0.00495702	0.0191245	0.00011887	4.2	C	132	22/08/2020 04:31	40.4787		0	0	0	0	0	0	0	0	0	0	0	0	0	0
1128	3	4	11	2d 12:14:31.77000	0d 00:00:00.01000	0	0	0	4.1994	R	0	22/08/2020 04:31	40.4787		0	0	0	0	0	0	0	0	0	0	0	0	0	0
1129	3	4	11	2d 12:14:33.77000	0d 00:00:02.01000	0	0	0	4.1991	R	1	22/08/2020 04:31	40.4471		0	0	0	0	0	0	0	0	0	0	0	0	0	0
1130	3	4	11	2d 12:14:35.77000	0d 00:00:04.01000	0	0	0	4.1988	R	1	22/08/2020 04:31	40.4313		0	0	0	0	0	0	0	0	0	0	0	0	0	0
1131	3	4	11	2d 12:14:37.77000	0d 00:00:06.01000	0	0	0	4.199	R	1	22/08/2020 04:31	40.4155		0	0	0	0	0	0	0	0	0	0	0	0	0	0
1132	3	4	11	2d 12:14:39.77000	0d 00:00:08.01000	0	0	0	4.1987	R	1	22/08/2020 04:31	40.3997		0	0	0	0	0	0	0	0	0	0	0	0	0	0
1133	3	4	11	2d 12:14:41.76000	0d 00:00:10.00000	0	0	0	4.1985	R	129	22/08/2020 04:31	40.3839		0	0	0	0	0	0	0	0	0	0	0	0	0	0
1134	3	4	12	2d 12:14:41.80000	0d 00:00:00.04000	0.00000001	0.00000005	0.00118936	4.1904	D	0	22/08/2020 04:31	40.3839		0	0	0	0	0	0	0	0	0	0	0	0	0	0
1135	3	4	12	2d 12:15:19.28000	0d 00:00:37.52000	0.00001239	0.00005184	0.00118868	4.1804	D	5	22/08/2020 04:31	40.3997		0	0	0	0	0	0	0	0	0	0	0	0	0	0
1136	3	4	12	2d 12:16:58.86000	0d 00:02:17.10000	0.00004527	0.00018912	0.00118883	4.1703	D	5	22/08/2020 04:33	40.3839		0	0	0	0	0	0	0	0	0	0	0	0	0	0
1137	3	4	12	2d 12:19:02.58000	0d 00:04:20.82000	0.00008612	0.00035928	0.00118883	4.1601	D	5	22/08/2020 04:35	40.4155		0	0	0	0	0	0	0	0	0	0	0	0	0	0
1138	3	4	12	2d 12:21:11.27000	0d 00:06:29.51000	0.00012862	0.00053585	0.00118898	4.15	D	5	22/08/2020 04:37	40.4787		0	0	0	0	0	0	0	0	0	0	0	0	0	0
1139	3	4	12	2d 12:23:20.20000	0d 00:08:38.44000	0.00017119	0.00071232	0.00118868	4.1399	D	5	22/08/2020 04:39	40.3839		0	0	0	0	0	0	0	0	0	0	0	0	0	0
1140	3	4	12	2d 12:25:30.94000	0d 00:10:49.18000	0.00021436	0.00089083	0.00118875	4.1299	D	5	22/08/2020 04:42	40.4155		0	0	0	0	0	0	0	0	0	0	0	0	0	0
1141	3	4	12	2d 12:27:46.56000	0d 00:13:04.80000	0.00025914	0.00107556	0.00118875	4.1198	D	5	22/08/2020 04:44	40.4155		0	0	0	0	0	0	0	0	0	0	0	0	0	0
1142	3	4	12	2d 12:30:03.12000	0d 00:15:21.36000	0.00030423	0.00126111	0.00118875	4.1097	D	5	22/08/2020 04:46	40.3523		0	0	0	0	0	0	0	0	0	0	0	0	0	0
1143	3	4	12	2d 12:32:21.56000	0d 00:17:39.80000	0.00034995	0.00144875	0.00118853	4.0996	D	5	22/08/2020 04:48	40.4313		0	0	0	0	0	0	0	0	0	0	0	0	0	0
1144	3	4	12	2d 12:34:41.02000	0d 00:19:59.26000	0.000396	0.00163731	0.00118875	4.0896	D	5	22/08/2020 04:51	40.4471		0	0	0	0	0	0	0	0	0	0	0	0	0	0
1145	3	4	12	2d 12:37:03.08000	0d 00:22:21.32000	0.00044291	0.00182892	0.00118875	4.0795	D	5	22/08/2020 04:53	40.4471		0	0	0	0	0	0	0	0	0	0	0	0	0	0
1146	3	4	12	2d 12:39:28.00000	0d 00:24:46.24000	0.00049076	0.0020239	0.00118906	4.0694	D	5	22/08/2020 04:56	40.4155		0	0	0	0	0	0	0	0	0	0	0	0	0	0
1147	3	4	12	2d 12:41:55.80000	0d 00:27:14.04000	0.00053956	0.00222226	0.00118883	4.0594	D	5	22/08/2020 04:58	40.3523		0	0	0	0	0	0	0	0	0	0	0	0	0	0
1148	3	4	12	2d 12:44:24.73000	0d 00:29:42.97000	0.00058874	0.00242164	0.00118845	4.0493	D	5	22/08/2020 05:01	40.4155		0	0	0	0	0	0	0	0	0	0	0	0	0	0
1149	3	4	12	2d 12:46:56.09000	0d 00:32:14.33000	0.00063872	0.00262378	0.00118883	4.0392	D	5	22/08/2020 05:03	40.3523		0	0	0	0	0	0	0	0	0	0	0	0	0	0
1150	3	4	12	2d 12:49:28.28000	0d 00:34:46.52000	0.00068897	0.00282652	0.00118868	4.0291	D	5	22/08/2020 05:06	40.4155		0	0	0	0	0	0	0	0	0	0	0	0	0	0
1151	3	4	12	2d 12:52:03.95000	0d 00:37:22.19000	0.00074037	0.00303337	0.0011886	4.0191	D	5	22/08/2020 05:08	40.3365		0	0	0	0	0	0	0	0	0	0	0	0	0	0
1152	3	4	12	2d 12:54:42.02000	0d 00:40:00.26000	0.00079257	0.00324289	0.00118875	4.009	D	5	22/08/2020 05:11	40.4155		0	0	0	0	0	0	0	0	0	0	0	0	0	0
1153	3	4	12	2d 12:57:23.12000	0d 00:42:41.36000	0.00084576	0.00345589	0.00118875	3.9989	D	5	22/08/2020 05:14	40.4313		0	0	0	0	0	0	0	0	0	0	0	0	0	0
1154	3	4	12	2d 13:00:03.18000	0d 00:45:21.42000	0.00089862	0.00366698	0.00118875	3.9889	D	5	22/08/2020 05:16	40.3523		0	0	0	0	0	0	0	0	0	0	0	0	0	0
1155	3	4	12	2d 13:02:45.97000	0d 00:48:04.21000	0.00095237	0.00388113	0.00118875	3.9788	D	5	22/08/2020 05:19	40.3997		0	0	0	0	0	0	0	0	0	0	0	0	0	0
1156	3	4	12	2d 13:05:27.80000	0d 00:50:46.04000	0.00100581	0.00409349	0.00118875	3.9687	D	5	22/08/2020 05:22	40.4155		0	0	0	0	0	0	0	0	0	0	0	0	0	0
1157	3	4	12	2d 13:08:14.72000	0d 00:53:32.96000	0.00106092	0.00431197	0.00118868	3.9586	D	5	22/08/2020 05:24	40.4313		0	0	0	0	0	0	0	0	0	0	0	0	0	0
1158	3	4	12	2d 13:11:01.53000	0d 00:56:19.77000	0.001116	0.00452975	0.0011886	3.9486	D	5	22/08/2020 05:27	40.4155		0	0	0	0	0	0	0	0	0	0	0	0	0	0
1159	3	4	12	2d 13:13:51.98000	0d 00:59:10.22000	0.00117229	0.00475171	0.00118868	3.9385	D	5	22/08/2020 05:30	40.4787		0	0	0	0	0	0	0	0	0	0	0	0	0	0
1160	3	4	12	2d 13:16:40.59000	0d 01:01:58.83000	0.00122796	0.00497071	0.0011883	3.9284	D	5	22/08/2020 05:33	40.4787		0	0	0	0	0	0	0	0	0	0	0	0	0	0
1161	3	4	12	2d 13:19:30.77000	0d 01:04:49.01000	0.00128416	0.00519119	0.00118875	3.9184	D	5	22/08/2020 05:36	40.3997		0	0	0	0	0	0	0	0	0	0	0	0	0	0
1162	3	4	12	2d 13:22:23.79000	0d 01:07:42.03000	0.00134129	0.00541477	0.00118898	3.9081	D	5	22/08/2020 05:39	40.4471		0	0	0	0	0	0	0	0	0	0	0	0	0	0
1163	3	4	12	2d 13:25:23.55000	0d 01:10:41.79000	0.00140064	0.00564646	0.00118853	3.8981	D	5	22/08/2020 05:42	40.3523		0	0	0	0	0	0	0	0	0	0	0	0	0	0
1164	3	4	12	2d 13:28:21.37000	0d 01:13:39.61000	0.00145936	0.00587506	0.0011886	3.888	D	5	22/08/2020 05:44	40.4313		0	0	0	0	0	0	0	0	0	0	0	0	0	0
1165	3	4	12	2d 13:31:24.03000	0d 01:16:42.27000	0.00151967	0.00610927	0.0011886	3.8778	D	5	22/08/2020 05:48	40.4787		0	0	0	0	0	0	0	0	0	0	0	0	0	0
1166	3	4	12	2d 13:34:35.20000	0d 01:19:53.44000	0.0015828	0.00635375	0.0011886	3.8677	D	5	22/08/2020 05:51	40.3997		0	0	0	0	0	0	0	0	0	0	0	0	0	0
1167	3	4	12	2d 13:37:46.48000	0d 01:23:04.72000	0.00164596	0.00659773	0.00118868	3.8576	D	5	22/08/2020 05:54	40.3997		0	0	0	0	0	0	0	0	0	0	0	0	0	0
1168	3	4	12	2d 13:41:04.96000	0d 01:26:23.20000	0.0017115	0.00685023	0.00118875	3.8476	D	5	22/08/2020 05:57	40.4155		0	0	0	0	0	0	0	0	0	0	0	0	0	0
1169	3	4	12	2d 13:44:34.34000	0d 01:29:52.58000	0.00178064	0.0071159	0.00118868	3.8375	D	5	22/08/2020 06:01	40.3997		0	0	0	0	0	0	0	0	0	0	0	0	0	0
1170	3	4	12	2d 13:48:10.86000	0d 01:33:29.10000	0.00185213	0.00738991	0.00118845	3.8274	D	5	22/08/2020 06:04	40.4629		0	0	0	0	0	0	0	0	0	0	0	0	0	0
1171	3	4	12	2d 13:52:00.58000	0d 01:37:18.82000	0.00192798	0.00767986	0.00118868	3.8173	D	5	22/08/2020 06:08	40.4471		0	0	0	0	0	0	0	0	0	0	0	0	0	0
1172	3	4	12	2d 13:56:06.51000	0d 01:41:24.75000	0.00200919	0.00798946	0.00118868	3.8073	D	5	22/08/2020 06:12	40.4471		0	0	0	0	0	0	0	0	0	0	0	0	0	0
1173	3	4	12	2d 14:00:30.18000	0d 01:45:48.42000	0.00209626	0.0083205	0.00118868	3.7972	D	5	22/08/2020 06:17	40.4471		0	0	0	0	0	0	0	0	0	0	0	0	0	0
1174	3	4	12	2d 14:05:19.25000	0d 01:50:37.49000	0.00219171	0.00868248	0.00118891	3.7871	D	5	22/08/2020 06:21	40.4629		0	0	0	0	0	0	0	0	0	0	0	0	0	0
1175	3	4	12	2d 14:10:19.25000	0d 01:55:37.49000	0.00229077	0.00905717	0.0011886	3.7777	D	1	22/08/2020 06:26	40.4313		0	0	0	0	0	0	0	0	0	0	0	0	0	0
1176	3	4	12	2d 14:15:19.25000	0d 02:00:37.49000	0.00238983	0.00943096	0.0011886	3.7688	D	1	22/08/2020 06:31	40.4313		0	0	0	0	0	0	0	0	0	0	0	0	0	0
1177	3	4	12	2d 14:20:19.25000	0d 02:05:37.49000	0.00248889	0.00980392	0.00118875	3.7609	D	1	22/08/2020 06:36	40.3839		0	0	0	0	0	0	0	0	0	0	0	0	0	0
1178	3	4	12	2d 14:25:19.25000	0d 02:10:37.49000	0.00258795	0.0101761	0.00118875	3.7534	D	1	22/08/2020 06:41	40.4471		0	0	0	0	0	0	0	0	0	0	0	0	0	0
1179	3	4	12	2d 14:30:19.25000	0d 02:15:37.49000	0.00268701	0.0105476	0.00118883	3.7465	D	1	22/08/2020 06:46	40.4313		0	0	0	0	0	0	0	0	0	0	0	0	0	0
1180	3	4	12	2d 14:35:19.25000	0d 02:20:37.49000	0.00278607	0.0109184	0.0011886	3.7398	D	1	22/08/2020 06:51	40.3839		0	0	0	0	0	0	0	0	0	0	0	0	0	0
1181	3	4	12	2d 14:40:19.25000	0d 02:25:37.49000	0.00288513	0.0112886	0.00118875	3.7334	D	1	22/08/2020 06:56	40.3839		0	0	0	0	0	0	0	0	0	0	0	0	0	0
1182	3	4	12	2d 14:45:19.25000	0d 02:30:37.49000	0.00298419	0.0116581	0.00118845	3.7273	D	1	22/08/2020 07:01	40.3839		0	0	0	0	0	0	0	0	0	0	0	0	0	0
1183	3	4	12	2d 14:50:19.25000	0d 02:35:37.49000	0.00308325	0.0120271	0.0011886	3.7212	D	1	22/08/2020 07:06	40.4787		0	0	0	0	0	0	0	0	0	0	0	0	0	0
1184	3	4	12	2d 14:55:19.25000	0d 02:40:37.49000	0.00318231	0.0123954	0.00118883	3.7151	D	1	22/08/2020 07:11	40.3997		0	0	0	0	0	0	0	0	0	0	0	0	0	0
1185	3	4	12	2d 15:00:19.25000	0d 02:45:37.49000	0.00328137	0.0127631	0.0011886	3.709	D	1	22/08/2020 07:16	40.4629		0	0	0	0	0	0	0	0	0	0	0	0	0	0
1186	3	4	12	2d 15:05:19.25000	0d 02:50:37.49000	0.00338043	0.0131302	0.00118868	3.7028	D	1	22/08/2020 07:21	40.4155		0	0	0	0	0	0	0	0	0	0	0	0	0	0
1187	3	4	12	2d 15:10:19.25000	0d 02:55:37.49000	0.00347949	0.0134967	0.00118875	3.6962	D	1	22/08/2020 07:26	40.4155		0	0	0	0	0	0	0	0	0	0	0	0	0	0
1188	3	4	12	2d 15:15:19.25000	0d 03:00:37.49000	0.00357855	0.0138626	0.00118868	3.6895	D	1	22/08/2020 07:31	40.4945		0	0	0	0	0	0	0	0	0	0	0	0	0	0
1189	3	4	12	2d 15:20:19.25000	0d 03:05:37.49000	0.00367761	0.0142277	0.00118868	3.6825	D	1	22/08/2020 07:36	40.3997		0	0	0	0	0	0	0	0	0	0	0	0	0	0
1190	3	4	12	2d 15:25:19.25000	0d 03:10:37.49000	0.00377667	0.0145921	0.00118898	3.6753	D	1	22/08/2020 07:41	40.3839		0	0	0	0	0	0	0	0	0	0	0	0	0	0
1191	3	4	12	2d 15:30:19.25000	0d 03:15:37.49000	0.00387573	0.0149558	0.00118875	3.6672	D	1	22/08/2020 07:46	40.3839		0	0	0	0	0	0	0	0	0	0	0	0	0	0
1192	3	4	12	2d 15:35:19.25000	0d 03:20:37.49000	0.00397479	0.0153187	0.00118875	3.6587	D	1	22/08/2020 07:51	40.3997		0	0	0	0	0	0	0	0	0	0	0	0	0	0
1193	3	4	12	2d 15:40:19.25000	0d 03:25:37.49000	0.00407385	0.0156807	0.0011886	3.6497	D	1	22/08/2020 07:56	40.5103		0	0	0	0	0	0	0	0	0	0	0	0	0	0
1194	3	4	12	2d 15:45:16.74000	0d 03:30:34.98000	0.00417208	0.0160387	0.0011886	3.6396	D	5	22/08/2020 08:01	40.3523		0	0	0	0	0	0	0	0	0	0	0	0	0	0
1195	3	4	12	2d 15:50:02.03000	0d 03:35:20.27000	0.00426629	0.0163811	0.00118891	3.6295	D	5	22/08/2020 08:06	40.4471		0	0	0	0	0	0	0	0	0	0	0	0	0	0
1196	3	4	12	2d 15:54:04.99000	0d 03:39:23.23000	0.00434651	0.0166719	0.00118853	3.6194	D	5	22/08/2020 08:10	40.3997		0	0	0	0	0	0	0	0	0	0	0	0	0	0
1197	3	4	12	2d 15:57:41.66000	0d 03:42:59.90000	0.00441806	0.0169305	0.0011886	3.6094	D	5	22/08/2020 08:14	40.4629		0	0	0	0	0	0	0	0	0	0	0	0	0	0
1198	3	4	12	2d 16:00:54.89000	0d 03:46:13.13000	0.00448186	0.0171605	0.00118883	3.5993	D	5	22/08/2020 08:17	40.4471		0	0	0	0	0	0	0	0	0	0	0	0	0	0
1199	3	4	12	2d 16:03:33.08000	0d 03:48:51.32000	0.0045341	0.0173483	0.00118875	3.5892	D	5	22/08/2020 08:20	40.3523		0	0	0	0	0	0	0	0	0	0	0	0	0	0
1200	3	4	12	2d 16:05:46.49000	0d 03:51:04.73000	0.00457815	0.0175062	0.00118868	3.5792	D	5	22/08/2020 08:22	40.3997		0	0	0	0	0	0	0	0	0	0	0	0	0	0
1201	3	4	12	2d 16:07:41.47000	0d 03:52:59.71000	0.00461612	0.0176419	0.00118883	3.5691	D	5	22/08/2020 08:24	40.3839		0	0	0	0	0	0	0	0	0	0	0	0	0	0
1202	3	4	12	2d 16:09:12.22000	0d 03:54:30.46000	0.00464608	0.0177487	0.00118868	3.559	D	5	22/08/2020 08:25	40.4629		0	0	0	0	0	0	0	0	0	0	0	0	0	0
1203	3	4	12	2d 16:10:24.97000	0d 03:55:43.21000	0.0046701	0.0178341	0.00118875	3.5489	D	5	22/08/2020 08:27	40.3523		0	0	0	0	0	0	0	0	0	0	0	0	0	0
1204	3	4	12	2d 16:11:25.27000	0d 03:56:43.51000	0.00469001	0.0179047	0.00118883	3.5387	D	5	22/08/2020 08:28	40.4155		0	0	0	0	0	0	0	0	0	0	0	0	0	0
1205	3	4	12	2d 16:12:16.55000	0d 03:57:34.79000	0.00470695	0.0179645	0.00118883	3.5286	D	5	22/08/2020 08:28	40.3365		0	0	0	0	0	0	0	0	0	0	0	0	0	0
1206	3	4	12	2d 16:12:57.58000	0d 03:58:15.82000	0.0047205	0.0180122	0.00118868	3.5186	D	5	22/08/2020 08:29	40.3997		0	0	0	0	0	0	0	0	0	0	0	0	0	0
1207	3	4	12	2d 16:13:32.32000	0d 03:58:50.56000	0.00473197	0.0180525	0.00118875	3.5085	D	5	22/08/2020 08:30	40.3839		0	0	0	0	0	0	0	0	0	0	0	0	0	0
1208	3	4	12	2d 16:13:59.96000	0d 03:59:18.20000	0.00474109	0.0180845	0.00118875	3.4983	D	5	22/08/2020 08:30	40.3681		0	0	0	0	0	0	0	0	0	0	0	0	0	0
1209	3	4	12	2d 16:14:25.51000	0d 03:59:43.75000	0.00474953	0.018114	0.00118875	3.4881	D	5	22/08/2020 08:31	40.3839		0	0	0	0	0	0	0	0	0	0	0	0	0	0
1210	3	4	12	2d 16:14:47.00000	0d 04:00:05.24000	0.00475663	0.0181387	0.0011886	3.478	D	5	22/08/2020 08:31	40.4155		0	0	0	0	0	0	0	0	0	0	0	0	0	0
1211	3	4	12	2d 16:15:05.86000	0d 04:00:24.10000	0.00476285	0.0181603	0.00118875	3.4679	D	5	22/08/2020 08:31	40.4313		0	0	0	0	0	0	0	0	0	0	0	0	0	0
1212	3	4	12	2d 16:15:21.87000	0d 04:00:40.11000	0.00476814	0.0181786	0.00118868	3.4577	D	5	22/08/2020 08:32	40.3523		0	0	0	0	0	0	0	0	0	0	0	0	0	0
1213	3	4	12	2d 16:15:35.95000	0d 04:00:54.19000	0.00477279	0.0181947	0.00118883	3.4475	D	5	22/08/2020 08:32	40.3523		0	0	0	0	0	0	0	0	0	0	0	0	0	0
1214	3	4	12	2d 16:15:49.09000	0d 04:01:07.33000	0.00477713	0.0182096	0.0011886	3.4374	D	5	22/08/2020 08:32	40.3997		0	0	0	0	0	0	0	0	0	0	0	0	0	0
1215	3	4	12	2d 16:16:02.60000	0d 04:01:20.84000	0.00478159	0.0182249	0.00118875	3.4273	D	5	22/08/2020 08:32	40.3997		0	0	0	0	0	0	0	0	0	0	0	0	0	0
1216	3	4	12	2d 16:16:14.73000	0d 04:01:32.97000	0.00478559	0.0182387	0.00118875	3.4173	D	5	22/08/2020 08:32	40.4155		0	0	0	0	0	0	0	0	0	0	0	0	0	0
1217	3	4	12	2d 16:16:25.85000	0d 04:01:44.09000	0.00478927	0.0182512	0.00118868	3.407	D	5	22/08/2020 08:33	40.4155		0	0	0	0	0	0	0	0	0	0	0	0	0	0
1218	3	4	12	2d 16:16:37.21000	0d 04:01:55.45000	0.00479302	0.0182639	0.0011886	3.3968	D	5	22/08/2020 08:33	40.4471		0	0	0	0	0	0	0	0	0	0	0	0	0	0
1219	3	4	12	2d 16:16:47.60000	0d 04:02:05.84000	0.00479645	0.0182756	0.00118868	3.3866	D	5	22/08/2020 08:33	40.4313		0	0	0	0	0	0	0	0	0	0	0	0	0	0
1220	3	4	12	2d 16:16:58.48000	0d 04:02:16.72000	0.00480004	0.0182877	0.00118883	3.3762	D	5	22/08/2020 08:33	40.4471		0	0	0	0	0	0	0	0	0	0	0	0	0	0
1221	3	4	12	2d 16:17:08.39000	0d 04:02:26.63000	0.00480331	0.0182988	0.0011886	3.3658	D	5	22/08/2020 08:33	40.4629		0	0	0	0	0	0	0	0	0	0	0	0	0	0
1222	3	4	12	2d 16:17:18.48000	0d 04:02:36.72000	0.00480664	0.01831	0.00118868	3.3558	D	5	22/08/2020 08:33	40.4471		0	0	0	0	0	0	0	0	0	0	0	0	0	0
1223	3	4	12	2d 16:17:28.49000	0d 04:02:46.73000	0.00480995	0.018321	0.00118868	3.3455	D	5	22/08/2020 08:34	40.4787		0	0	0	0	0	0	0	0	0	0	0	0	0	0
1224	3	4	12	2d 16:17:38.88000	0d 04:02:57.12000	0.00481338	0.0183325	0.00118875	3.3352	D	5	22/08/2020 08:34	40.4787		0	0	0	0	0	0	0	0	0	0	0	0	0	0
1225	3	4	12	2d 16:17:47.81000	0d 04:03:06.05000	0.00481633	0.0183423	0.00118883	3.3251	D	5	22/08/2020 08:34	40.4629		0	0	0	0	0	0	0	0	0	0	0	0	0	0
1226	3	4	12	2d 16:17:56.86000	0d 04:03:15.10000	0.00481932	0.0183522	0.00118875	3.3147	D	5	22/08/2020 08:34	40.4787		0	0	0	0	0	0	0	0	0	0	0	0	0	0
1227	3	4	12	2d 16:18:07.41000	0d 04:03:25.65000	0.0048228	0.0183638	0.00118875	3.3045	D	5	22/08/2020 08:34	40.4629		0	0	0	0	0	0	0	0	0	0	0	0	0	0
1228	3	4	12	2d 16:18:17.63000	0d 04:03:35.87000	0.00482618	0.0183749	0.00118875	3.2943	D	5	22/08/2020 08:34	40.4629		0	0	0	0	0	0	0	0	0	0	0	0	0	0
1229	3	4	12	2d 16:18:28.33000	0d 04:03:46.57000	0.00482971	0.0183865	0.00118875	3.2842	D	5	22/08/2020 08:35	40.4945		0	0	0	0	0	0	0	0	0	0	0	0	0	0
1230	3	4	12	2d 16:18:37.62000	0d 04:03:55.86000	0.00483278	0.0183966	0.00118883	3.274	D	5	22/08/2020 08:35	40.4155		0	0	0	0	0	0	0	0	0	0	0	0	0	0
1231	3	4	12	2d 16:18:49.12000	0d 04:04:07.36000	0.00483657	0.018409	0.00118868	3.2638	D	5	22/08/2020 08:35	40.3681		0	0	0	0	0	0	0	0	0	0	0	0	0	0
1232	3	4	12	2d 16:19:00.37000	0d 04:04:18.61000	0.00484029	0.0184211	0.00118875	3.2535	D	5	22/08/2020 08:35	40.3681		0	0	0	0	0	0	0	0	0	0	0	0	0	0
1233	3	4	12	2d 16:19:14.31000	0d 04:04:32.55000	0.00484489	0.0184361	0.0011886	3.2433	D	5	22/08/2020 08:35	40.4155		0	0	0	0	0	0	0	0	0	0	0	0	0	0
1234	3	4	12	2d 16:19:30.75000	0d 04:04:48.99000	0.00485032	0.0184536	0.0011886	3.2332	D	5	22/08/2020 08:36	40.4155		0	0	0	0	0	0	0	0	0	0	0	0	0	0
1235	3	4	12	2d 16:19:46.84000	0d 04:05:05.08000	0.00485563	0.0184708	0.00118883	3.2232	D	5	22/08/2020 08:36	40.4313		0	0	0	0	0	0	0	0	0	0	0	0	0	0
1236	3	4	12	2d 16:20:03.71000	0d 04:05:21.95000	0.0048612	0.0184887	0.00118875	3.2131	D	5	22/08/2020 08:36	40.4471		0	0	0	0	0	0	0	0	0	0	0	0	0	0
1237	3	4	12	2d 16:20:19.14000	0d 04:05:37.38000	0.0048663	0.0185051	0.00118891	3.203	D	5	22/08/2020 08:36	40.3839		0	0	0	0	0	0	0	0	0	0	0	0	0	0
1238	3	4	12	2d 16:20:33.21000	0d 04:05:51.45000	0.00487094	0.0185199	0.00118845	3.193	D	5	22/08/2020 08:37	40.3523		0	0	0	0	0	0	0	0	0	0	0	0	0	0
1239	3	4	12	2d 16:20:45.24000	0d 04:06:03.48000	0.00487492	0.0185326	0.00118853	3.1829	D	5	22/08/2020 08:37	40.3365		0	0	0	0	0	0	0	0	0	0	0	0	0	0
1240	3	4	12	2d 16:20:56.99000	0d 04:06:15.23000	0.0048788	0.0185449	0.00118868	3.1727	D	5	22/08/2020 08:37	40.3997		0	0	0	0	0	0	0	0	0	0	0	0	0	0
1241	3	4	12	2d 16:21:07.94000	0d 04:06:26.18000	0.00488241	0.0185564	0.00118898	3.1623	D	5	22/08/2020 08:37	40.3839		0	0	0	0	0	0	0	0	0	0	0	0	0	0
1242	3	4	12	2d 16:21:18.09000	0d 04:06:36.33000	0.00488576	0.0185669	0.0011886	3.1522	D	5	22/08/2020 08:37	40.4155		0	0	0	0	0	0	0	0	0	0	0	0	0	0
1243	3	4	12	2d 16:21:26.97000	0d 04:06:45.21000	0.0048887	0.0185762	0.00118868	3.142	D	5	22/08/2020 08:38	40.4155		0	0	0	0	0	0	0	0	0	0	0	0	0	0
1244	3	4	12	2d 16:21:35.28000	0d 04:06:53.52000	0.00489144	0.0185848	0.0011886	3.1318	D	5	22/08/2020 08:38	40.4155		0	0	0	0	0	0	0	0	0	0	0	0	0	0
1245	3	4	12	2d 16:21:42.73000	0d 04:07:00.97000	0.0048939	0.0185925	0.00118875	3.1215	D	5	22/08/2020 08:38	40.4313		0	0	0	0	0	0	0	0	0	0	0	0	0	0
1246	3	4	12	2d 16:21:50.11000	0d 04:07:08.35000	0.00489634	0.0186001	0.00118868	3.1113	D	5	22/08/2020 08:38	40.4313		0	0	0	0	0	0	0	0	0	0	0	0	0	0
1247	3	4	12	2d 16:21:57.23000	0d 04:07:15.47000	0.00489869	0.0186074	0.00118875	3.1012	D	5	22/08/2020 08:38	40.3997		0	0	0	0	0	0	0	0	0	0	0	0	0	0
1248	3	4	12	2d 16:22:03.95000	0d 04:07:22.19000	0.00490091	0.0186142	0.00118875	3.091	D	5	22/08/2020 08:38	40.3523		0	0	0	0	0	0	0	0	0	0	0	0	0	0
1249	3	4	12	2d 16:22:10.40000	0d 04:07:28.64000	0.00490304	0.0186208	0.00118868	3.0806	D	5	22/08/2020 08:38	40.3523		0	0	0	0	0	0	0	0	0	0	0	0	0	0
1250	3	4	12	2d 16:22:16.67000	0d 04:07:34.91000	0.00490511	0.0186272	0.00118875	3.0706	D	5	22/08/2020 08:38	40.3523		0	0	0	0	0	0	0	0	0	0	0	0	0	0
1251	3	4	12	2d 16:22:22.59000	0d 04:07:40.83000	0.00490706	0.0186332	0.00118868	3.0605	D	5	22/08/2020 08:39	40.3523		0	0	0	0	0	0	0	0	0	0	0	0	0	0
1252	3	4	12	2d 16:22:28.49000	0d 04:07:46.73000	0.00490901	0.0186391	0.00118891	3.0504	D	5	22/08/2020 08:39	40.3523		0	0	0	0	0	0	0	0	0	0	0	0	0	0
1253	3	4	12	2d 16:22:34.00000	0d 04:07:52.24000	0.00491083	0.0186447	0.0011886	3.0402	D	5	22/08/2020 08:39	40.3997		0	0	0	0	0	0	0	0	0	0	0	0	0	0
1254	3	4	12	2d 16:22:39.66000	0d 04:07:57.90000	0.0049127	0.0186503	0.00118883	3.03	D	5	22/08/2020 08:39	40.3997		0	0	0	0	0	0	0	0	0	0	0	0	0	0
1255	3	4	12	2d 16:22:45.04000	0d 04:08:03.28000	0.00491448	0.0186557	0.00118875	3.0199	D	5	22/08/2020 08:39	40.3997		0	0	0	0	0	0	0	0	0	0	0	0	0	0
1256	3	4	12	2d 16:22:50.37000	0d 04:08:08.61000	0.00491624	0.018661	0.00118875	3.0095	D	5	22/08/2020 08:39	40.3839		0	0	0	0	0	0	0	0	0	0	0	0	0	0
1257	3	4	12	2d 16:22:55.40000	0d 04:08:13.64000	0.0049179	0.018666	0.00118891	2.9992	D	5	22/08/2020 08:39	40.4155		0	0	0	0	0	0	0	0	0	0	0	0	0	0
1258	3	4	12	2d 16:23:00.09000	0d 04:08:18.33000	0.00491944	0.0186706	0.00118906	2.9889	D	5	22/08/2020 08:39	40.4155		0	0	0	0	0	0	0	0	0	0	0	0	0	0
1259	3	4	12	2d 16:23:04.64000	0d 04:08:22.88000	0.00492095	0.0186751	0.0011886	2.9787	D	5	22/08/2020 08:39	40.4313		0	0	0	0	0	0	0	0	0	0	0	0	0	0
1260	3	4	12	2d 16:23:08.91000	0d 04:08:27.15000	0.00492236	0.0186793	0.00118883	2.9683	D	5	22/08/2020 08:39	40.4155		0	0	0	0	0	0	0	0	0	0	0	0	0	0
1261	3	4	12	2d 16:23:13.20000	0d 04:08:31.44000	0.00492377	0.0186835	0.00118868	2.958	D	5	22/08/2020 08:39	40.4155		0	0	0	0	0	0	0	0	0	0	0	0	0	0
1262	3	4	12	2d 16:23:17.19000	0d 04:08:35.43000	0.00492509	0.0186874	0.00118875	2.9477	D	5	22/08/2020 08:39	40.4155		0	0	0	0	0	0	0	0	0	0	0	0	0	0
1263	3	4	12	2d 16:23:21.12000	0d 04:08:39.36000	0.00492639	0.0186912	0.00118868	2.9375	D	5	22/08/2020 08:39	40.4471		0	0	0	0	0	0	0	0	0	0	0	0	0	0
1264	3	4	12	2d 16:23:24.81000	0d 04:08:43.05000	0.00492761	0.0186948	0.00118868	2.9273	D	5	22/08/2020 08:40	40.4471		0	0	0	0	0	0	0	0	0	0	0	0	0	0
1265	3	4	12	2d 16:23:28.35000	0d 04:08:46.59000	0.00492878	0.0186982	0.00118853	2.9171	D	5	22/08/2020 08:40	40.4313		0	0	0	0	0	0	0	0	0	0	0	0	0	0
1266	3	4	12	2d 16:23:31.83000	0d 04:08:50.07000	0.00492993	0.0187016	0.0011886	2.9068	D	5	22/08/2020 08:40	40.4313		0	0	0	0	0	0	0	0	0	0	0	0	0	0
1267	3	4	12	2d 16:23:35.25000	0d 04:08:53.49000	0.00493105	0.0187048	0.00118868	2.8965	D	5	22/08/2020 08:40	40.4155		0	0	0	0	0	0	0	0	0	0	0	0	0	0
1268	3	4	12	2d 16:23:38.55000	0d 04:08:56.79000	0.00493214	0.018708	0.00118883	2.8861	D	5	22/08/2020 08:40	40.3997		0	0	0	0	0	0	0	0	0	0	0	0	0	0
1269	3	4	12	2d 16:23:41.83000	0d 04:09:00.07000	0.00493323	0.0187111	0.00118883	2.8759	D	5	22/08/2020 08:40	40.3839		0	0	0	0	0	0	0	0	0	0	0	0	0	0
1270	3	4	12	2d 16:23:45.01000	0d 04:09:03.25000	0.00493428	0.0187141	0.00118868	2.8653	D	5	22/08/2020 08:40	40.3839		0	0	0	0	0	0	0	0	0	0	0	0	0	0
1271	3	4	12	2d 16:23:48.24000	0d 04:09:06.48000	0.00493534	0.0187172	0.00118875	2.8551	D	5	22/08/2020 08:40	40.3681		0	0	0	0	0	0	0	0	0	0	0	0	0	0
1272	3	4	12	2d 16:23:51.21000	0d 04:09:09.45000	0.00493632	0.01872	0.0011886	2.8447	D	5	22/08/2020 08:40	40.3681		0	0	0	0	0	0	0	0	0	0	0	0	0	0
1273	3	4	12	2d 16:23:54.17000	0d 04:09:12.41000	0.0049373	0.0187227	0.00118868	2.8344	D	5	22/08/2020 08:40	40.3523		0	0	0	0	0	0	0	0	0	0	0	0	0	0
1274	3	4	12	2d 16:23:57.08000	0d 04:09:15.32000	0.00493826	0.0187255	0.00118868	2.824	D	5	22/08/2020 08:40	40.3365		0	0	0	0	0	0	0	0	0	0	0	0	0	0
1275	3	4	12	2d 16:23:59.86000	0d 04:09:18.10000	0.00493918	0.0187281	0.00118868	2.8138	D	5	22/08/2020 08:40	40.3523		0	0	0	0	0	0	0	0	0	0	0	0	0	0
1276	3	4	12	2d 16:24:02.58000	0d 04:09:20.82000	0.00494008	0.0187306	0.00118875	2.8037	D	5	22/08/2020 08:40	40.3365		0	0	0	0	0	0	0	0	0	0	0	0	0	0
1277	3	4	12	2d 16:24:05.27000	0d 04:09:23.51000	0.00494097	0.0187331	0.00118891	2.7933	D	5	22/08/2020 08:40	40.3681		0	0	0	0	0	0	0	0	0	0	0	0	0	0
1278	3	4	12	2d 16:24:07.86000	0d 04:09:26.10000	0.00494182	0.0187354	0.00118875	2.7828	D	5	22/08/2020 08:40	40.3839		0	0	0	0	0	0	0	0	0	0	0	0	0	0
1279	3	4	12	2d 16:24:10.47000	0d 04:09:28.71000	0.00494268	0.0187378	0.00118868	2.7724	D	5	22/08/2020 08:40	40.3997		0	0	0	0	0	0	0	0	0	0	0	0	0	0
1280	3	4	12	2d 16:24:13.06000	0d 04:09:31.30000	0.00494354	0.0187402	0.00118875	2.7619	D	5	22/08/2020 08:40	40.3997		0	0	0	0	0	0	0	0	0	0	0	0	0	0
1281	3	4	12	2d 16:24:15.53000	0d 04:09:33.77000	0.00494436	0.0187425	0.00118883	2.7514	D	5	22/08/2020 08:40	40.3997		0	0	0	0	0	0	0	0	0	0	0	0	0	0
1282	3	4	12	2d 16:24:17.94000	0d 04:09:36.18000	0.00494515	0.0187446	0.00118868	2.741	D	5	22/08/2020 08:40	40.3839		0	0	0	0	0	0	0	0	0	0	0	0	0	0
1283	3	4	12	2d 16:24:20.33000	0d 04:09:38.57000	0.00494594	0.0187468	0.00118875	2.7304	D	5	22/08/2020 08:40	40.3839		0	0	0	0	0	0	0	0	0	0	0	0	0	0
1284	3	4	12	2d 16:24:22.65000	0d 04:09:40.89000	0.00494671	0.0187489	0.00118875	2.7199	D	5	22/08/2020 08:41	40.3839		0	0	0	0	0	0	0	0	0	0	0	0	0	0
1285	3	4	12	2d 16:24:24.91000	0d 04:09:43.15000	0.00494745	0.0187509	0.00118868	2.7094	D	5	22/08/2020 08:41	40.3839		0	0	0	0	0	0	0	0	0	0	0	0	0	0
1286	3	4	12	2d 16:24:27.15000	0d 04:09:45.39000	0.00494819	0.0187529	0.00118883	2.6984	D	5	22/08/2020 08:41	40.3997		0	0	0	0	0	0	0	0	0	0	0	0	0	0
1287	3	4	12	2d 16:24:29.28000	0d 04:09:47.52000	0.0049489	0.0187548	0.00118883	2.688	D	5	22/08/2020 08:41	40.4155		0	0	0	0	0	0	0	0	0	0	0	0	0	0
1288	3	4	12	2d 16:24:31.34000	0d 04:09:49.58000	0.00494958	0.0187566	0.00118845	2.6775	D	5	22/08/2020 08:41	40.4313		0	0	0	0	0	0	0	0	0	0	0	0	0	0
1289	3	4	12	2d 16:24:33.60000	0d 04:09:51.84000	0.00495032	0.0187586	0.0011886	2.6671	D	5	22/08/2020 08:41	40.4155		0	0	0	0	0	0	0	0	0	0	0	0	0	0
1290	3	4	12	2d 16:24:35.72000	0d 04:09:53.96000	0.00495102	0.0187605	0.00118883	2.6567	D	5	22/08/2020 08:41	40.4155		0	0	0	0	0	0	0	0	0	0	0	0	0	0
1291	3	4	12	2d 16:24:37.81000	0d 04:09:56.05000	0.00495171	0.0187623	0.00118875	2.6462	D	5	22/08/2020 08:41	40.4155		0	0	0	0	0	0	0	0	0	0	0	0	0	0
1292	3	4	12	2d 16:24:39.84000	0d 04:09:58.08000	0.00495238	0.0187641	0.00118868	2.6358	D	5	22/08/2020 08:41	40.4155		0	0	0	0	0	0	0	0	0	0	0	0	0	0
1293	3	4	12	2d 16:24:41.74000	0d 04:09:59.98000	0.00495301	0.0187657	0.00118875	2.6253	D	5	22/08/2020 08:41	40.4155		0	0	0	0	0	0	0	0	0	0	0	0	0	0
1294	3	4	12	2d 16:24:43.63000	0d 04:10:01.87000	0.00495363	0.0187674	0.00118883	2.6146	D	5	22/08/2020 08:41	40.4155		0	0	0	0	0	0	0	0	0	0	0	0	0	0
1295	3	4	12	2d 16:24:45.52000	0d 04:10:03.76000	0.00495426	0.018769	0.0011886	2.6041	D	5	22/08/2020 08:41	40.4155		0	0	0	0	0	0	0	0	0	0	0	0	0	0
1296	3	4	12	2d 16:24:47.42000	0d 04:10:05.66000	0.00495489	0.0187706	0.00118868	2.5934	D	5	22/08/2020 08:41	40.4155		0	0	0	0	0	0	0	0	0	0	0	0	0	0
1297	3	4	12	2d 16:24:49.32000	0d 04:10:07.56000	0.00495551	0.0187723	0.0011886	2.5829	D	5	22/08/2020 08:41	40.4155		0	0	0	0	0	0	0	0	0	0	0	0	0	0
1298	3	4	12	2d 16:24:51.18000	0d 04:10:09.42000	0.00495613	0.0187738	0.0011886	2.5727	D	5	22/08/2020 08:41	40.4313		0	0	0	0	0	0	0	0	0	0	0	0	0	0
1299	3	4	12	2d 16:24:52.92000	0d 04:10:11.16000	0.0049567	0.0187753	0.00118883	2.5623	D	5	22/08/2020 08:41	40.4313		0	0	0	0	0	0	0	0	0	0	0	0	0	0
1300	3	4	12	2d 16:24:54.74000	0d 04:10:12.98000	0.0049573	0.0187769	0.00118898	2.5518	D	5	22/08/2020 08:41	40.4471		0	0	0	0	0	0	0	0	0	0	0	0	0	0
1301	3	4	12	2d 16:24:56.57000	0d 04:10:14.81000	0.00495791	0.0187784	0.00118875	2.5414	D	5	22/08/2020 08:41	40.4629		0	0	0	0	0	0	0	0	0	0	0	0	0	0
1302	3	4	12	2d 16:24:58.30000	0d 04:10:16.54000	0.00495848	0.0187798	0.00118883	2.5309	D	5	22/08/2020 08:41	40.4471		0	0	0	0	0	0	0	0	0	0	0	0	0	0
1303	3	4	12	2d 16:25:00.04000	0d 04:10:18.28000	0.00495905	0.0187813	0.00118875	2.5205	D	5	22/08/2020 08:41	40.4471		0	0	0	0	0	0	0	0	0	0	0	0	0	0
1304	3	4	12	2d 16:25:01.81000	0d 04:10:20.05000	0.00495964	0.0187828	0.00118875	2.5098	D	5	22/08/2020 08:41	40.4471		0	0	0	0	0	0	0	0	0	0	0	0	0	0
1305	3	4	12	2d 16:25:03.43000	0d 04:10:21.67000	0.00496017	0.0187841	0.0011886	2.5	D	133	22/08/2020 08:41	40.4313		0	0	0	0	0	0	0	0	0	0	0	0	0	0
1306	3	4	13	2d 16:25:03.44000	0d 00:00:00.01000	0	0	0	2.5734	R	0	22/08/2020 08:41	40.4313		0	0	0	0	0	0	0	0	0	0	0	0	0	0
1307	3	4	13	2d 16:25:05.44000	0d 00:00:02.01000	0	0	0	2.8562	R	1	22/08/2020 08:41	40.4313		0	0	0	0	0	0	0	0	0	0	0	0	0	0
1308	3	4	13	2d 16:25:07.44000	0d 00:00:04.01000	0	0	0	2.9915	R	1	22/08/2020 08:41	40.4313		0	0	0	0	0	0	0	0	0	0	0	0	0	0
1309	3	4	13	2d 16:25:09.44000	0d 00:00:06.01000	0	0	0	3.0922	R	1	22/08/2020 08:41	40.4313		0	0	0	0	0	0	0	0	0	0	0	0	0	0
1310	3	4	13	2d 16:25:11.44000	0d 00:00:08.01000	0	0	0	3.172	R	1	22/08/2020 08:41	40.4471		0	0	0	0	0	0	0	0	0	0	0	0	0	0
1311	3	4	13	2d 16:25:13.43000	0d 00:00:10.00000	0	0	0	3.2367	R	129	22/08/2020 08:41	40.4471		0	0	0	0	0	0	0	0	0	0	0	0	0	0
1312	4	5	9	2d 16:25:13.47000	0d 00:00:00.04000	0.00000001	0.00000004	0.00119005	3.3506	C	0	22/08/2020 08:41	40.4629		0	0	0	0	0	0	0	0	0	0	0	0	0	0
1313	4	5	9	2d 16:25:13.63000	0d 00:00:00.20000	0.00000007	0.00000022	0.00118868	3.3913	C	5	22/08/2020 08:41	40.4629		0	0	0	0	0	0	0	0	0	0	0	0	0	0
1314	4	5	9	2d 16:25:13.77000	0d 00:00:00.34000	0.00000011	0.00000038	0.0011886	3.4154	C	5	22/08/2020 08:41	40.4629		0	0	0	0	0	0	0	0	0	0	0	0	0	0
1315	4	5	9	2d 16:25:13.93000	0d 00:00:00.50000	0.00000016	0.00000056	0.0011886	3.4369	C	5	22/08/2020 08:41	40.4629		0	0	0	0	0	0	0	0	0	0	0	0	0	0
1316	4	5	9	2d 16:25:14.10000	0d 00:00:00.67000	0.00000022	0.00000075	0.00118898	3.4565	C	5	22/08/2020 08:41	40.4629		0	0	0	0	0	0	0	0	0	0	0	0	0	0
1317	4	5	9	2d 16:25:14.28000	0d 00:00:00.85000	0.00000028	0.00000096	0.00118853	3.4746	C	5	22/08/2020 08:41	40.4629		0	0	0	0	0	0	0	0	0	0	0	0	0	0
1318	4	5	9	2d 16:25:14.47000	0d 00:00:01.04000	0.00000034	0.00000118	0.00118868	3.4919	C	5	22/08/2020 08:41	40.4629		0	0	0	0	0	0	0	0	0	0	0	0	0	0
1319	4	5	9	2d 16:25:14.68000	0d 00:00:01.25000	0.00000041	0.00000142	0.00118875	3.5091	C	5	22/08/2020 08:41	40.4629		0	0	0	0	0	0	0	0	0	0	0	0	0	0
1320	4	5	9	2d 16:25:14.90000	0d 00:00:01.47000	0.00000049	0.00000168	0.00118868	3.5256	C	5	22/08/2020 08:41	40.4629		0	0	0	0	0	0	0	0	0	0	0	0	0	0
1321	4	5	9	2d 16:25:15.13000	0d 00:00:01.70000	0.00000056	0.00000195	0.00118868	3.541	C	5	22/08/2020 08:41	40.4629		0	0	0	0	0	0	0	0	0	0	0	0	0	0
1322	4	5	9	2d 16:25:15.37000	0d 00:00:01.94000	0.00000064	0.00000223	0.00118883	3.5557	C	5	22/08/2020 08:41	40.4629		0	0	0	0	0	0	0	0	0	0	0	0	0	0
1323	4	5	9	2d 16:25:15.63000	0d 00:00:02.20000	0.00000073	0.00000253	0.00118868	3.5703	C	5	22/08/2020 08:41	40.4629		0	0	0	0	0	0	0	0	0	0	0	0	0	0
1324	4	5	9	2d 16:25:15.91000	0d 00:00:02.48000	0.00000082	0.00000286	0.0011886	3.5845	C	5	22/08/2020 08:41	40.4629		0	0	0	0	0	0	0	0	0	0	0	0	0	0
1325	4	5	9	2d 16:25:16.21000	0d 00:00:02.78000	0.00000092	0.00000322	0.00118875	3.5979	C	5	22/08/2020 08:41	40.4629		0	0	0	0	0	0	0	0	0	0	0	0	0	0
1326	4	5	9	2d 16:25:16.54000	0d 00:00:03.11000	0.00000103	0.00000361	0.00118875	3.611	C	5	22/08/2020 08:41	40.4629		0	0	0	0	0	0	0	0	0	0	0	0	0	0
1327	4	5	9	2d 16:25:16.92000	0d 00:00:03.49000	0.00000115	0.00000407	0.00118868	3.6237	C	5	22/08/2020 08:41	40.4629		0	0	0	0	0	0	0	0	0	0	0	0	0	0
1328	4	5	9	2d 16:25:17.34000	0d 00:00:03.91000	0.00000129	0.00000457	0.00118868	3.6358	C	5	22/08/2020 08:41	40.4629		0	0	0	0	0	0	0	0	0	0	0	0	0	0
1329	4	5	9	2d 16:25:17.85000	0d 00:00:04.42000	0.00000146	0.00000518	0.00118891	3.6477	C	5	22/08/2020 08:41	40.4629		0	0	0	0	0	0	0	0	0	0	0	0	0	0
1330	4	5	9	2d 16:25:18.46000	0d 00:00:05.03000	0.00000166	0.00000592	0.00118868	3.659	C	5	22/08/2020 08:41	40.4629		0	0	0	0	0	0	0	0	0	0	0	0	0	0
1331	4	5	9	2d 16:25:19.23000	0d 00:00:05.80000	0.00000191	0.00000685	0.00118875	3.6699	C	5	22/08/2020 08:41	40.4629		0	0	0	0	0	0	0	0	0	0	0	0	0	0
1332	4	5	9	2d 16:25:20.28000	0d 00:00:06.85000	0.00000226	0.00000813	0.00118875	3.6806	C	5	22/08/2020 08:41	40.4787		0	0	0	0	0	0	0	0	0	0	0	0	0	0
1333	4	5	9	2d 16:25:21.77000	0d 00:00:08.34000	0.00000275	0.00000994	0.0011886	3.691	C	5	22/08/2020 08:42	40.4787		0	0	0	0	0	0	0	0	0	0	0	0	0	0
1334	4	5	9	2d 16:25:24.06000	0d 00:00:10.63000	0.00000351	0.00001273	0.00118891	3.7012	C	5	22/08/2020 08:42	40.4787		0	0	0	0	0	0	0	0	0	0	0	0	0	0
1335	4	5	9	2d 16:25:28.01000	0d 00:00:14.58000	0.00000481	0.00001757	0.00118868	3.7113	C	5	22/08/2020 08:42	40.4629		0	0	0	0	0	0	0	0	0	0	0	0	0	0
1336	4	5	9	2d 16:25:35.25000	0d 00:00:21.82000	0.0000072	0.00002646	0.00118868	3.7217	C	5	22/08/2020 08:42	40.4629		0	0	0	0	0	0	0	0	0	0	0	0	0	0
1337	4	5	9	2d 16:26:01.14000	0d 00:00:47.71000	0.00001575	0.00005833	0.00118891	3.7317	C	5	22/08/2020 08:42	40.4945		0	0	0	0	0	0	0	0	0	0	0	0	0	0
1338	4	5	9	2d 16:27:03.43000	0d 00:01:50.00000	0.00003632	0.00013502	0.00118883	3.7217	C	5	22/08/2020 08:43	40.4313		0	0	0	0	0	0	0	0	0	0	0	0	0	0
1339	4	5	9	2d 16:27:51.51000	0d 00:02:38.08000	0.0000522	0.00019402	0.00118875	3.7116	C	5	22/08/2020 08:44	40.4629		0	0	0	0	0	0	0	0	0	0	0	0	0	0
1340	4	5	9	2d 16:29:21.09000	0d 00:04:07.66000	0.00008178	0.00030364	0.00118875	3.7015	C	5	22/08/2020 08:46	40.4313		0	0	0	0	0	0	0	0	0	0	0	0	0	0
1341	4	5	9	2d 16:34:21.09000	0d 00:09:07.66000	0.00018084	0.0006698	0.00118868	3.6942	C	1	22/08/2020 08:51	40.5103		0	0	0	0	0	0	0	0	0	0	0	0	0	0
1342	4	5	9	2d 16:39:21.09000	0d 00:14:07.66000	0.0002799	0.00103578	0.00118868	3.6951	C	1	22/08/2020 08:56	40.4155		0	0	0	0	0	0	0	0	0	0	0	0	0	0
1343	4	5	9	2d 16:44:21.09000	0d 00:19:07.66000	0.00037896	0.00140195	0.00118853	3.6979	C	1	22/08/2020 09:01	40.4155		0	0	0	0	0	0	0	0	0	0	0	0	0	0
1344	4	5	9	2d 16:49:21.09000	0d 00:24:07.66000	0.00047802	0.00176838	0.00118883	3.7002	C	1	22/08/2020 09:06	40.3839		0	0	0	0	0	0	0	0	0	0	0	0	0	0
1345	4	5	9	2d 16:54:21.09000	0d 00:29:07.66000	0.00057708	0.00213512	0.00118875	3.7037	C	1	22/08/2020 09:11	40.3997		0	0	0	0	0	0	0	0	0	0	0	0	0	0
1346	4	5	9	2d 16:59:21.09000	0d 00:34:07.66000	0.00067614	0.00250219	0.0011886	3.7075	C	1	22/08/2020 09:16	40.4629		0	0	0	0	0	0	0	0	0	0	0	0	0	0
1347	4	5	9	2d 17:04:21.09000	0d 00:39:07.66000	0.0007752	0.00286965	0.00118845	3.7113	C	1	22/08/2020 09:21	40.3681		0	0	0	0	0	0	0	0	0	0	0	0	0	0
1348	4	5	9	2d 17:09:21.09000	0d 00:44:07.66000	0.00087426	0.00323752	0.00118883	3.7159	C	1	22/08/2020 09:26	40.3681		0	0	0	0	0	0	0	0	0	0	0	0	0	0
1349	4	5	9	2d 17:14:21.09000	0d 00:49:07.66000	0.00097332	0.00360585	0.00118875	3.7206	C	1	22/08/2020 09:31	40.3523		0	0	0	0	0	0	0	0	0	0	0	0	0	0
1350	4	5	9	2d 17:19:21.09000	0d 00:54:07.66000	0.00107238	0.00397467	0.00118868	3.7255	C	1	22/08/2020 09:36	40.3997		0	0	0	0	0	0	0	0	0	0	0	0	0	0
1351	4	5	9	2d 17:24:21.09000	0d 00:59:07.66000	0.00117144	0.004344	0.00118891	3.731	C	1	22/08/2020 09:41	40.4787		0	0	0	0	0	0	0	0	0	0	0	0	0	0
1352	4	5	9	2d 17:29:21.09000	0d 01:04:07.66000	0.0012705	0.00471386	0.00118883	3.7362	C	1	22/08/2020 09:46	40.3997		0	0	0	0	0	0	0	0	0	0	0	0	0	0
1353	4	5	9	2d 17:34:21.09000	0d 01:09:07.66000	0.00136956	0.00508424	0.00118875	3.7417	C	1	22/08/2020 09:51	40.4155		0	0	0	0	0	0	0	0	0	0	0	0	0	0
1354	4	5	9	2d 17:39:21.09000	0d 01:14:07.66000	0.00146862	0.00545515	0.00118868	3.7467	C	1	22/08/2020 09:56	40.3997		0	0	0	0	0	0	0	0	0	0	0	0	0	0
1355	4	5	9	2d 17:44:21.09000	0d 01:19:07.66000	0.00156768	0.00582658	0.00118868	3.7522	C	1	22/08/2020 10:01	40.3997		0	0	0	0	0	0	0	0	0	0	0	0	0	0
1356	4	5	9	2d 17:49:21.09000	0d 01:24:07.66000	0.00166674	0.00619852	0.00118845	3.7572	C	1	22/08/2020 10:06	40.3839		0	0	0	0	0	0	0	0	0	0	0	0	0	0
1357	4	5	9	2d 17:54:21.09000	0d 01:29:07.66000	0.0017658	0.00657097	0.00118875	3.7624	C	1	22/08/2020 10:11	40.4629		0	0	0	0	0	0	0	0	0	0	0	0	0	0
1358	4	5	9	2d 17:59:21.09000	0d 01:34:07.66000	0.00186486	0.00694394	0.00118875	3.7675	C	1	22/08/2020 10:16	40.4313		0	0	0	0	0	0	0	0	0	0	0	0	0	0
1359	4	5	9	2d 18:04:21.09000	0d 01:39:07.66000	0.00196392	0.00731742	0.00118883	3.7728	C	1	22/08/2020 10:21	40.4313		0	0	0	0	0	0	0	0	0	0	0	0	0	0
1360	4	5	9	2d 18:09:21.09000	0d 01:44:07.66000	0.00206298	0.00769143	0.00118875	3.7784	C	1	22/08/2020 10:26	40.4155		0	0	0	0	0	0	0	0	0	0	0	0	0	0
1361	4	5	9	2d 18:14:21.09000	0d 01:49:07.66000	0.00216204	0.00806599	0.00118883	3.7839	C	1	22/08/2020 10:31	40.4471		0	0	0	0	0	0	0	0	0	0	0	0	0	0
1362	4	5	9	2d 18:19:21.09000	0d 01:54:07.66000	0.0022611	0.00844113	0.0011886	3.79	C	1	22/08/2020 10:36	40.4945		0	0	0	0	0	0	0	0	0	0	0	0	0	0
1363	4	5	9	2d 18:24:21.09000	0d 01:59:07.66000	0.00236016	0.00881688	0.00118868	3.7964	C	1	22/08/2020 10:41	40.4471		0	0	0	0	0	0	0	0	0	0	0	0	0	0
1364	4	5	9	2d 18:29:21.09000	0d 02:04:07.66000	0.00245923	0.00919328	0.00118875	3.8032	C	1	22/08/2020 10:46	40.4313		0	0	0	0	0	0	0	0	0	0	0	0	0	0
1365	4	5	9	2d 18:34:21.09000	0d 02:09:07.66000	0.00255829	0.0095704	0.0011886	3.8109	C	1	22/08/2020 10:51	40.4313		0	0	0	0	0	0	0	0	0	0	0	0	0	0
1366	4	5	9	2d 18:39:21.09000	0d 02:14:07.66000	0.00265735	0.0099483	0.0011886	3.819	C	1	22/08/2020 10:56	40.4313		0	0	0	0	0	0	0	0	0	0	0	0	0	0
1367	4	5	9	2d 18:44:21.09000	0d 02:19:07.66000	0.00275641	0.0103271	0.00118883	3.8282	C	1	22/08/2020 11:01	40.4945		0	0	0	0	0	0	0	0	0	0	0	0	0	0
1368	4	5	9	2d 18:49:13.65000	0d 02:24:00.22000	0.00285301	0.0106974	0.00118891	3.8383	C	5	22/08/2020 11:05	40.4313		0	0	0	0	0	0	0	0	0	0	0	0	0	0
1369	4	5	9	2d 18:53:44.24000	0d 02:28:30.81000	0.00294236	0.0110408	0.00118883	3.8483	C	5	22/08/2020 11:10	40.3839		0	0	0	0	0	0	0	0	0	0	0	0	0	0
1370	4	5	9	2d 18:57:57.29000	0d 02:32:43.86000	0.00302592	0.0113627	0.00118868	3.8584	C	5	22/08/2020 11:14	40.4313		0	0	0	0	0	0	0	0	0	0	0	0	0	0
1371	4	5	9	2d 19:01:50.16000	0d 02:36:36.73000	0.00310281	0.0116598	0.00118883	3.8686	C	5	22/08/2020 11:18	40.4471		0	0	0	0	0	0	0	0	0	0	0	0	0	0
1372	4	5	9	2d 19:05:34.92000	0d 02:40:21.49000	0.00317703	0.0119473	0.00118898	3.8787	C	5	22/08/2020 11:22	40.3523		0	0	0	0	0	0	0	0	0	0	0	0	0	0
1373	4	5	9	2d 19:09:04.60000	0d 02:43:51.17000	0.00324626	0.0122162	0.00118868	3.8888	C	5	22/08/2020 11:25	40.4629		0	0	0	0	0	0	0	0	0	0	0	0	0	0
1374	4	5	9	2d 19:12:25.34000	0d 02:47:11.91000	0.00331255	0.0124743	0.00118875	3.8988	C	5	22/08/2020 11:29	40.4313		0	0	0	0	0	0	0	0	0	0	0	0	0	0
1375	4	5	9	2d 19:15:40.15000	0d 02:50:26.72000	0.00337687	0.0127254	0.00118868	3.9089	C	5	22/08/2020 11:32	40.3049		0	0	0	0	0	0	0	0	0	0	0	0	0	0
1376	4	5	9	2d 19:18:51.32000	0d 02:53:37.89000	0.00344	0.0129724	0.00118868	3.919	C	5	22/08/2020 11:35	40.3523		0	0	0	0	0	0	0	0	0	0	0	0	0	0
1377	4	5	9	2d 19:21:55.96000	0d 02:56:42.53000	0.00350097	0.0132117	0.00118868	3.929	C	5	22/08/2020 11:38	40.4155		0	0	0	0	0	0	0	0	0	0	0	0	0	0
1378	4	5	9	2d 19:24:56.41000	0d 02:59:42.98000	0.00356055	0.0134461	0.00118875	3.9391	C	5	22/08/2020 11:41	40.3681		0	0	0	0	0	0	0	0	0	0	0	0	0	0
1379	4	5	9	2d 19:27:55.03000	0d 03:02:41.60000	0.00361953	0.0136787	0.00118875	3.9492	C	5	22/08/2020 11:44	40.3365		0	0	0	0	0	0	0	0	0	0	0	0	0	0
1380	4	5	9	2d 19:30:48.12000	0d 03:05:34.69000	0.00367669	0.0139047	0.00118891	3.9593	C	5	22/08/2020 11:47	40.3049		0	0	0	0	0	0	0	0	0	0	0	0	0	0
1381	4	5	9	2d 19:33:45.74000	0d 03:08:32.31000	0.00373534	0.0141372	0.00118883	3.9693	C	5	22/08/2020 11:50	40.4155		0	0	0	0	0	0	0	0	0	0	0	0	0	0
1382	4	5	9	2d 19:36:37.51000	0d 03:11:24.08000	0.00379206	0.0143626	0.0011886	3.9794	C	5	22/08/2020 11:53	40.3997		0	0	0	0	0	0	0	0	0	0	0	0	0	0
1383	4	5	9	2d 19:39:27.71000	0d 03:14:14.28000	0.00384826	0.0145866	0.00118883	3.9896	C	5	22/08/2020 11:56	40.3839		0	0	0	0	0	0	0	0	0	0	0	0	0	0
1384	4	5	9	2d 19:42:17.71000	0d 03:17:04.28000	0.00390439	0.0148108	0.00118883	3.9997	C	5	22/08/2020 11:58	40.3523		0	0	0	0	0	0	0	0	0	0	0	0	0	0
1385	4	5	9	2d 19:45:06.38000	0d 03:19:52.95000	0.00396009	0.0150338	0.00118898	4.0098	C	5	22/08/2020 12:01	40.4155		0	0	0	0	0	0	0	0	0	0	0	0	0	0
1386	4	5	9	2d 19:47:51.63000	0d 03:22:38.20000	0.00401465	0.0152529	0.0011886	4.0198	C	5	22/08/2020 12:04	40.3997		0	0	0	0	0	0	0	0	0	0	0	0	0	0
1387	4	5	9	2d 19:50:40.65000	0d 03:25:27.22000	0.00407046	0.0154775	0.00118875	4.0299	C	5	22/08/2020 12:07	40.3997		0	0	0	0	0	0	0	0	0	0	0	0	0	0
1388	4	5	9	2d 19:53:22.09000	0d 03:28:08.66000	0.00412377	0.0156926	0.00118898	4.04	C	5	22/08/2020 12:10	40.3839		0	0	0	0	0	0	0	0	0	0	0	0	0	0
1389	4	5	9	2d 19:56:03.01000	0d 03:30:49.58000	0.0041769	0.0159076	0.00118868	4.05	C	5	22/08/2020 12:12	40.3523		0	0	0	0	0	0	0	0	0	0	0	0	0	0
1390	4	5	9	2d 19:58:42.79000	0d 03:33:29.36000	0.00422966	0.0161215	0.00118868	4.0601	C	5	22/08/2020 12:15	40.4155		0	0	0	0	0	0	0	0	0	0	0	0	0	0
1391	4	5	9	2d 20:01:19.92000	0d 03:36:06.49000	0.00428155	0.0163324	0.00118891	4.0702	C	5	22/08/2020 12:17	40.3681		0	0	0	0	0	0	0	0	0	0	0	0	0	0
1392	4	5	9	2d 20:03:58.88000	0d 03:38:45.45000	0.00433404	0.0165463	0.00118883	4.0803	C	5	22/08/2020 12:20	40.4787		0	0	0	0	0	0	0	0	0	0	0	0	0	0
1393	4	5	9	2d 20:06:32.48000	0d 03:41:19.05000	0.00438476	0.0167535	0.00118883	4.0903	C	5	22/08/2020 12:23	40.4155		0	0	0	0	0	0	0	0	0	0	0	0	0	0
1394	4	5	9	2d 20:09:04.01000	0d 03:43:50.58000	0.00443479	0.0169584	0.00118875	4.1004	C	5	22/08/2020 12:25	40.4471		0	0	0	0	0	0	0	0	0	0	0	0	0	0
1395	4	5	9	2d 20:11:32.90000	0d 03:46:19.47000	0.00448396	0.0171603	0.0011886	4.1105	C	5	22/08/2020 12:28	40.4787		0	0	0	0	0	0	0	0	0	0	0	0	0	0
1396	4	5	9	2d 20:14:01.35000	0d 03:48:47.92000	0.00453297	0.017362	0.00118891	4.1205	C	5	22/08/2020 12:30	40.4471		0	0	0	0	0	0	0	0	0	0	0	0	0	0
1397	4	5	9	2d 20:16:27.88000	0d 03:51:14.45000	0.00458136	0.0175616	0.00118883	4.1306	C	5	22/08/2020 12:33	40.3681		0	0	0	0	0	0	0	0	0	0	0	0	0	0
1398	4	5	9	2d 20:18:53.65000	0d 03:53:40.22000	0.00462949	0.0177607	0.00118853	4.1407	C	5	22/08/2020 12:35	40.4313		0	0	0	0	0	0	0	0	0	0	0	0	0	0
1399	4	5	9	2d 20:21:15.34000	0d 03:56:01.91000	0.00467628	0.0179546	0.00118875	4.1508	C	5	22/08/2020 12:37	40.3839		0	0	0	0	0	0	0	0	0	0	0	0	0	0
1400	4	5	9	2d 20:23:36.52000	0d 03:58:23.09000	0.0047229	0.0181484	0.00118853	4.1608	C	5	22/08/2020 12:40	40.4313		0	0	0	0	0	0	0	0	0	0	0	0	0	0
1401	4	5	9	2d 20:25:55.03000	0d 04:00:41.60000	0.00476863	0.0183389	0.00118883	4.1709	C	5	22/08/2020 12:42	40.4629		0	0	0	0	0	0	0	0	0	0	0	0	0	0
1402	4	5	9	2d 20:28:13.89000	0d 04:03:00.46000	0.00481448	0.0185304	0.00118891	4.1811	C	5	22/08/2020 12:44	40.4471		0	0	0	0	0	0	0	0	0	0	0	0	0	0
1403	4	5	9	2d 20:30:35.32000	0d 04:05:21.89000	0.00486118	0.0187259	0.00118868	4.1912	C	5	22/08/2020 12:47	40.4313		0	0	0	0	0	0	0	0	0	0	0	0	0	0
1404	4	5	9	2d 20:32:30.15000	0d 04:07:16.72000	0.0048991	0.0188849	0.00118868	4.2	C	133	22/08/2020 12:49	40.4155		0	0	0	0	0	0	0	0	0	0	0	0	0	0
1405	4	5	10	2d 20:32:30.16000	0d 00:00:00.01000	0.0048991	0.0188849	0.00121279	4.2002	C	0	22/08/2020 12:49	40.4155		0	0	0	0	0	0	0	0	0	0	0	0	0	0
1406	4	5	10	2d 20:32:47.73000	0d 00:00:17.58000	0.00490482	0.018909	0.00111276	4.2004	C	4	22/08/2020 12:49	40.3839		0	0	0	0	0	0	0	0	0	0	0	0	0	0
1407	4	5	10	2d 20:33:02.00000	0d 00:00:31.85000	0.00490903	0.0189267	0.00101274	4.2002	C	4	22/08/2020 12:49	40.3365		0	0	0	0	0	0	0	0	0	0	0	0	0	0
1408	4	5	10	2d 20:33:19.39000	0d 00:00:49.24000	0.00491367	0.0189461	0.00091264	4.2002	C	4	22/08/2020 12:49	40.3681		0	0	0	0	0	0	0	0	0	0	0	0	0	0
1409	4	5	10	2d 20:33:43.61000	0d 00:01:13.46000	0.00491946	0.0189705	0.00081262	4.2	C	4	22/08/2020 12:50	40.4155		0	0	0	0	0	0	0	0	0	0	0	0	0	0
1410	4	5	10	2d 20:34:11.46000	0d 00:01:41.31000	0.00492535	0.0189952	0.0007126	4.2	C	4	22/08/2020 12:50	40.4155		0	0	0	0	0	0	0	0	0	0	0	0	0	0
1411	4	5	10	2d 20:34:42.94000	0d 00:02:12.79000	0.00493113	0.0190195	0.00061257	4.2002	C	4	22/08/2020 12:51	40.3365		0	0	0	0	0	0	0	0	0	0	0	0	0	0
1412	4	5	10	2d 20:35:24.04000	0d 00:02:53.89000	0.00493754	0.0190464	0.00051255	4.1999	C	4	22/08/2020 12:52	40.4155		0	0	0	0	0	0	0	0	0	0	0	0	0	0
1413	4	5	10	2d 20:36:14.43000	0d 00:03:44.28000	0.00494399	0.0190735	0.00041253	4.2	C	4	22/08/2020 12:52	40.4629		0	0	0	0	0	0	0	0	0	0	0	0	0	0
1414	4	5	10	2d 20:37:25.83000	0d 00:04:55.68000	0.00495109	0.0191033	0.0003125	4.2	C	4	22/08/2020 12:54	40.4945		0	0	0	0	0	0	0	0	0	0	0	0	0	0
1415	4	5	10	2d 20:39:05.59000	0d 00:06:35.44000	0.0049582	0.0191332	0.00021248	4.2	C	4	22/08/2020 12:55	40.4471		0	0	0	0	0	0	0	0	0	0	0	0	0	0
1416	4	5	10	2d 20:41:51.00000	0d 00:09:20.85000	0.00496556	0.0191641	0.00011879	4.2002	C	132	22/08/2020 12:58	40.3997		0	0	0	0	0	0	0	0	0	0	0	0	0	0
1417	4	5	11	2d 20:41:51.01000	0d 00:00:00.01000	0	0	0	4.1994	R	0	22/08/2020 12:58	40.3997		0	0	0	0	0	0	0	0	0	0	0	0	0	0
1418	4	5	11	2d 20:41:53.01000	0d 00:00:02.01000	0	0	0	4.1988	R	1	22/08/2020 12:58	40.3997		0	0	0	0	0	0	0	0	0	0	0	0	0	0
1419	4	5	11	2d 20:41:55.01000	0d 00:00:04.01000	0	0	0	4.1987	R	1	22/08/2020 12:58	40.3997		0	0	0	0	0	0	0	0	0	0	0	0	0	0
1420	4	5	11	2d 20:41:57.01000	0d 00:00:06.01000	0	0	0	4.1987	R	1	22/08/2020 12:58	40.3997		0	0	0	0	0	0	0	0	0	0	0	0	0	0
1421	4	5	11	2d 20:41:59.01000	0d 00:00:08.01000	0	0	0	4.1988	R	1	22/08/2020 12:58	40.3997		0	0	0	0	0	0	0	0	0	0	0	0	0	0
1422	4	5	11	2d 20:42:01.00000	0d 00:00:10.00000	0	0	0	4.1987	R	129	22/08/2020 12:58	40.3997		0	0	0	0	0	0	0	0	0	0	0	0	0	0
1423	4	5	12	2d 20:42:01.04000	0d 00:00:00.04000	0.00000001	0.00000005	0.00118952	4.1903	D	0	22/08/2020 12:58	40.3997		0	0	0	0	0	0	0	0	0	0	0	0	0	0
1424	4	5	12	2d 20:42:37.69000	0d 00:00:36.69000	0.00001211	0.00005069	0.00118845	4.1802	D	5	22/08/2020 12:59	40.4313		0	0	0	0	0	0	0	0	0	0	0	0	0	0
1425	4	5	12	2d 20:44:14.11000	0d 00:02:13.11000	0.00004395	0.00018361	0.0011886	4.1701	D	5	22/08/2020 13:00	40.4155		0	0	0	0	0	0	0	0	0	0	0	0	0	0
1426	4	5	12	2d 20:46:17.41000	0d 00:04:16.41000	0.00008467	0.00035319	0.0011886	4.1601	D	5	22/08/2020 13:02	40.3681		0	0	0	0	0	0	0	0	0	0	0	0	0	0
1427	4	5	12	2d 20:48:24.04000	0d 00:06:23.04000	0.00012648	0.00052693	0.00118883	4.15	D	5	22/08/2020 13:05	40.4155		0	0	0	0	0	0	0	0	0	0	0	0	0	0
1428	4	5	12	2d 20:50:31.88000	0d 00:08:30.88000	0.00016869	0.00070191	0.0011886	4.1399	D	5	22/08/2020 13:07	40.3997		0	0	0	0	0	0	0	0	0	0	0	0	0	0
1429	4	5	12	2d 20:52:43.94000	0d 00:10:42.94000	0.0002123	0.00088222	0.00118853	4.1299	D	5	22/08/2020 13:09	40.4155		0	0	0	0	0	0	0	0	0	0	0	0	0	0
1430	4	5	12	2d 20:54:56.52000	0d 00:12:55.52000	0.00025608	0.0010628	0.00118845	4.1198	D	5	22/08/2020 13:11	40.3207		0	0	0	0	0	0	0	0	0	0	0	0	0	0
1431	4	5	12	2d 20:57:13.92000	0d 00:15:12.92000	0.00030145	0.00124949	0.00118868	4.1096	D	5	22/08/2020 13:13	40.3997		0	0	0	0	0	0	0	0	0	0	0	0	0	0
1432	4	5	12	2d 20:59:33.31000	0d 00:17:32.31000	0.00034747	0.00143842	0.00118875	4.0995	D	5	22/08/2020 13:16	40.3997		0	0	0	0	0	0	0	0	0	0	0	0	0	0
1433	4	5	12	2d 21:01:52.03000	0d 00:19:51.03000	0.00039328	0.00162597	0.00118875	4.0893	D	5	22/08/2020 13:18	40.3681		0	0	0	0	0	0	0	0	0	0	0	0	0	0
1434	4	5	12	2d 21:04:16.33000	0d 00:22:15.33000	0.00044093	0.00182058	0.00118875	4.0792	D	5	22/08/2020 13:20	40.3997		0	0	0	0	0	0	0	0	0	0	0	0	0	0
1435	4	5	12	2d 21:06:39.24000	0d 00:24:38.24000	0.00048812	0.00201285	0.00118883	4.0691	D	5	22/08/2020 13:23	40.3207		0	0	0	0	0	0	0	0	0	0	0	0	0	0
1436	4	5	12	2d 21:09:03.50000	0d 00:27:02.50000	0.00053575	0.00220645	0.00118853	4.0591	D	5	22/08/2020 13:25	40.3839		0	0	0	0	0	0	0	0	0	0	0	0	0	0
1437	4	5	12	2d 21:11:35.24000	0d 00:29:34.24000	0.00058586	0.00240959	0.00118868	4.049	D	5	22/08/2020 13:28	40.3049		0	0	0	0	0	0	0	0	0	0	0	0	0	0
1438	4	5	12	2d 21:14:07.62000	0d 00:32:06.62000	0.00063617	0.00261307	0.00118875	4.0389	D	5	22/08/2020 13:30	40.4313		0	0	0	0	0	0	0	0	0	0	0	0	0	0
1439	4	5	12	2d 21:16:39.32000	0d 00:34:38.32000	0.00068626	0.00281513	0.00118883	4.0288	D	5	22/08/2020 13:33	40.3365		0	0	0	0	0	0	0	0	0	0	0	0	0	0
1440	4	5	12	2d 21:19:14.22000	0d 00:37:13.22000	0.00073741	0.00302094	0.0011886	4.0186	D	5	22/08/2020 13:35	40.3681		0	0	0	0	0	0	0	0	0	0	0	0	0	0
1441	4	5	12	2d 21:21:53.14000	0d 00:39:52.14000	0.00078989	0.00323157	0.00118891	4.0085	D	5	22/08/2020 13:38	40.4155		0	0	0	0	0	0	0	0	0	0	0	0	0	0
1442	4	5	12	2d 21:24:32.23000	0d 00:42:31.23000	0.00084242	0.00344189	0.00118853	3.9983	D	5	22/08/2020 13:41	40.4313		0	0	0	0	0	0	0	0	0	0	0	0	0	0
1443	4	5	12	2d 21:27:15.77000	0d 00:45:14.77000	0.00089642	0.00365754	0.00118868	3.9883	D	5	22/08/2020 13:43	40.3997		0	0	0	0	0	0	0	0	0	0	0	0	0	0
1444	4	5	12	2d 21:29:57.86000	0d 00:47:56.86000	0.00094994	0.00387073	0.00118868	3.9782	D	5	22/08/2020 13:46	40.4629		0	0	0	0	0	0	0	0	0	0	0	0	0	0
1445	4	5	12	2d 21:32:42.01000	0d 00:50:41.01000	0.00100414	0.00408609	0.00118868	3.9681	D	5	22/08/2020 13:49	40.3997		0	0	0	0	0	0	0	0	0	0	0	0	0	0
1446	4	5	12	2d 21:35:25.88000	0d 00:53:24.88000	0.00105825	0.00430054	0.00118868	3.958	D	5	22/08/2020 13:52	40.3523		0	0	0	0	0	0	0	0	0	0	0	0	0	0
1447	4	5	12	2d 21:38:10.25000	0d 00:56:09.25000	0.00111253	0.0045151	0.00118875	3.948	D	5	22/08/2020 13:54	40.4313		0	0	0	0	0	0	0	0	0	0	0	0	0	0
1448	4	5	12	2d 21:41:01.74000	0d 00:59:00.74000	0.00116916	0.00473838	0.0011886	3.9379	D	5	22/08/2020 13:57	40.4629		0	0	0	0	0	0	0	0	0	0	0	0	0	0
1449	4	5	12	2d 21:43:48.93000	0d 01:01:47.93000	0.00122436	0.00495551	0.00118868	3.9278	D	5	22/08/2020 14:00	40.3681		0	0	0	0	0	0	0	0	0	0	0	0	0	0
1450	4	5	12	2d 21:46:39.04000	0d 01:04:38.04000	0.00128053	0.00517586	0.0011886	3.9178	D	5	22/08/2020 14:03	40.4471		0	0	0	0	0	0	0	0	0	0	0	0	0	0
1451	4	5	12	2d 21:49:32.54000	0d 01:07:31.54000	0.00133782	0.00540003	0.00118868	3.9077	D	5	22/08/2020 14:06	40.4313		0	0	0	0	0	0	0	0	0	0	0	0	0	0
1452	4	5	12	2d 21:52:27.65000	0d 01:10:26.65000	0.00139564	0.00562569	0.00118883	3.8976	D	5	22/08/2020 14:09	40.3839		0	0	0	0	0	0	0	0	0	0	0	0	0	0
1453	4	5	12	2d 21:55:26.98000	0d 01:13:25.98000	0.00145486	0.0058562	0.00118891	3.8875	D	5	22/08/2020 14:12	40.4471		0	0	0	0	0	0	0	0	0	0	0	0	0	0
1454	4	5	12	2d 21:58:28.18000	0d 01:16:27.18000	0.00151469	0.00608851	0.00118875	3.8775	D	5	22/08/2020 14:15	40.4787		0	0	0	0	0	0	0	0	0	0	0	0	0	0
1455	4	5	12	2d 22:01:33.08000	0d 01:19:32.08000	0.00157575	0.00632494	0.00118891	3.8674	D	5	22/08/2020 14:18	40.4155		0	0	0	0	0	0	0	0	0	0	0	0	0	0
1456	4	5	12	2d 22:04:44.79000	0d 01:22:43.79000	0.00163905	0.00656945	0.0011886	3.8573	D	5	22/08/2020 14:21	40.4629		0	0	0	0	0	0	0	0	0	0	0	0	0	0
1457	4	5	12	2d 22:08:01.68000	0d 01:26:00.68000	0.00170406	0.00681991	0.00118875	3.8473	D	5	22/08/2020 14:24	40.4313		0	0	0	0	0	0	0	0	0	0	0	0	0	0
1458	4	5	12	2d 22:11:28.64000	0d 01:29:27.64000	0.0017724	0.00708249	0.00118875	3.8372	D	5	22/08/2020 14:28	40.4155		0	0	0	0	0	0	0	0	0	0	0	0	0	0
1459	4	5	12	2d 22:15:05.47000	0d 01:33:04.47000	0.001844	0.00735688	0.0011886	3.8271	D	5	22/08/2020 14:31	40.4313		0	0	0	0	0	0	0	0	0	0	0	0	0	0
1460	4	5	12	2d 22:18:53.89000	0d 01:36:52.89000	0.00191942	0.00764516	0.00118868	3.817	D	5	22/08/2020 14:35	40.3523		0	0	0	0	0	0	0	0	0	0	0	0	0	0
1461	4	5	12	2d 22:22:56.47000	0d 01:40:55.47000	0.00199952	0.00795051	0.00118883	3.807	D	5	22/08/2020 14:39	40.3997		0	0	0	0	0	0	0	0	0	0	0	0	0	0
1462	4	5	12	2d 22:27:15.77000	0d 01:45:14.77000	0.00208514	0.00827605	0.00118883	3.7969	D	5	22/08/2020 14:43	40.3681		0	0	0	0	0	0	0	0	0	0	0	0	0	0
1463	4	5	12	2d 22:32:00.92000	0d 01:49:59.92000	0.0021793	0.0086331	0.00118883	3.7868	D	5	22/08/2020 14:48	40.4155		0	0	0	0	0	0	0	0	0	0	0	0	0	0
1464	4	5	12	2d 22:37:00.92000	0d 01:54:59.92000	0.00227836	0.00900776	0.00118845	3.7772	D	1	22/08/2020 14:53	40.3839		0	0	0	0	0	0	0	0	0	0	0	0	0	0
1465	4	5	12	2d 22:42:00.92000	0d 01:59:59.92000	0.00237742	0.0093815	0.00118891	3.7685	D	1	22/08/2020 14:58	40.4155		0	0	0	0	0	0	0	0	0	0	0	0	0	0
1466	4	5	12	2d 22:47:00.92000	0d 02:04:59.92000	0.00247648	0.00975441	0.00118883	3.7603	D	1	22/08/2020 15:03	40.3997		0	0	0	0	0	0	0	0	0	0	0	0	0	0
1467	4	5	12	2d 22:52:00.92000	0d 02:09:59.92000	0.00257554	0.0101266	0.00118883	3.7527	D	1	22/08/2020 15:08	40.3839		0	0	0	0	0	0	0	0	0	0	0	0	0	0
1468	4	5	12	2d 22:57:00.92000	0d 02:14:59.92000	0.0026746	0.010498	0.0011886	3.7459	D	1	22/08/2020 15:13	40.3839		0	0	0	0	0	0	0	0	0	0	0	0	0	0
1469	4	5	12	2d 23:02:00.92000	0d 02:19:59.92000	0.00277366	0.0108687	0.00118875	3.7391	D	1	22/08/2020 15:18	40.3997		0	0	0	0	0	0	0	0	0	0	0	0	0	0
1470	4	5	12	2d 23:07:00.92000	0d 02:24:59.92000	0.00287272	0.0112388	0.0011886	3.7327	D	1	22/08/2020 15:23	40.4629		0	0	0	0	0	0	0	0	0	0	0	0	0	0
1471	4	5	12	2d 23:12:00.92000	0d 02:29:59.92000	0.00297178	0.0116082	0.00118875	3.7266	D	1	22/08/2020 15:28	40.4155		0	0	0	0	0	0	0	0	0	0	0	0	0	0
1472	4	5	12	2d 23:17:00.92000	0d 02:34:59.92000	0.00307084	0.0119771	0.00118883	3.7203	D	1	22/08/2020 15:33	40.4471		0	0	0	0	0	0	0	0	0	0	0	0	0	0
1473	4	5	12	2d 23:22:00.92000	0d 02:39:59.92000	0.0031699	0.0123453	0.00118875	3.7144	D	1	22/08/2020 15:38	40.4155		0	0	0	0	0	0	0	0	0	0	0	0	0	0
1474	4	5	12	2d 23:27:00.92000	0d 02:44:59.92000	0.00326896	0.012713	0.0011886	3.7079	D	1	22/08/2020 15:43	40.4155		0	0	0	0	0	0	0	0	0	0	0	0	0	0
1475	4	5	12	2d 23:32:00.92000	0d 02:49:59.92000	0.00336802	0.0130799	0.0011886	3.7015	D	1	22/08/2020 15:48	40.4629		0	0	0	0	0	0	0	0	0	0	0	0	0	0
1476	4	5	12	2d 23:37:00.92000	0d 02:54:59.92000	0.00346708	0.0134463	0.00118891	3.695	D	1	22/08/2020 15:53	40.4155		0	0	0	0	0	0	0	0	0	0	0	0	0	0
1477	4	5	12	2d 23:42:00.92000	0d 02:59:59.92000	0.00356615	0.013812	0.0011886	3.6883	D	1	22/08/2020 15:58	40.3839		0	0	0	0	0	0	0	0	0	0	0	0	0	0
1478	4	5	12	2d 23:47:00.92000	0d 03:04:59.92000	0.00366521	0.014177	0.00118868	3.6811	D	1	22/08/2020 16:03	40.3839		0	0	0	0	0	0	0	0	0	0	0	0	0	0
1479	4	5	12	2d 23:52:00.92000	0d 03:09:59.92000	0.00376427	0.0145413	0.0011886	3.6733	D	1	22/08/2020 16:08	40.3839		0	0	0	0	0	0	0	0	0	0	0	0	0	0
1480	4	5	12	2d 23:57:00.92000	0d 03:14:59.92000	0.00386333	0.0149048	0.00118868	3.6654	D	1	22/08/2020 16:13	40.4629		0	0	0	0	0	0	0	0	0	0	0	0	0	0
1481	4	5	12	3d 00:02:00.92000	0d 03:19:59.92000	0.00396239	0.0152674	0.00118875	3.6565	D	1	22/08/2020 16:18	40.3681		0	0	0	0	0	0	0	0	0	0	0	0	0	0
1482	4	5	12	3d 00:07:00.92000	0d 03:24:59.92000	0.00406145	0.0156292	0.00118875	3.6468	D	1	22/08/2020 16:23	40.3681		0	0	0	0	0	0	0	0	0	0	0	0	0	0
1483	4	5	12	3d 00:11:38.24000	0d 03:29:37.24000	0.00415302	0.0159627	0.00118868	3.6365	D	5	22/08/2020 16:28	40.3365		0	0	0	0	0	0	0	0	0	0	0	0	0	0
1484	4	5	12	3d 00:15:38.86000	0d 03:33:37.86000	0.00423247	0.0162512	0.00118868	3.6265	D	5	22/08/2020 16:32	40.3681		0	0	0	0	0	0	0	0	0	0	0	0	0	0
1485	4	5	12	3d 00:18:57.40000	0d 03:36:56.40000	0.00429803	0.0164886	0.0011886	3.6164	D	5	22/08/2020 16:35	40.3365		0	0	0	0	0	0	0	0	0	0	0	0	0	0
1486	4	5	12	3d 00:21:30.83000	0d 03:39:29.83000	0.00434869	0.0166716	0.00118875	3.6063	D	5	22/08/2020 16:38	40.3839		0	0	0	0	0	0	0	0	0	0	0	0	0	0
1487	4	5	12	3d 00:23:31.36000	0d 03:41:30.36000	0.00438849	0.016815	0.00118891	3.5962	D	5	22/08/2020 16:40	40.3207		0	0	0	0	0	0	0	0	0	0	0	0	0	0
1488	4	5	12	3d 00:25:00.60000	0d 03:42:59.60000	0.00441796	0.0169208	0.00118837	3.5862	D	5	22/08/2020 16:41	40.4155		0	0	0	0	0	0	0	0	0	0	0	0	0	0
1489	4	5	12	3d 00:26:09.35000	0d 03:44:08.35000	0.00444066	0.0170021	0.00118883	3.5761	D	5	22/08/2020 16:42	40.4313		0	0	0	0	0	0	0	0	0	0	0	0	0	0
1490	4	5	12	3d 00:27:04.71000	0d 03:45:03.71000	0.00445894	0.0170674	0.00118898	3.566	D	5	22/08/2020 16:43	40.3207		0	0	0	0	0	0	0	0	0	0	0	0	0	0
1491	4	5	12	3d 00:27:47.23000	0d 03:45:46.23000	0.00447298	0.0171174	0.00118883	3.556	D	5	22/08/2020 16:44	40.3997		0	0	0	0	0	0	0	0	0	0	0	0	0	0
1492	4	5	12	3d 00:28:21.34000	0d 03:46:20.34000	0.00448424	0.0171574	0.00118868	3.5459	D	5	22/08/2020 16:45	40.3839		0	0	0	0	0	0	0	0	0	0	0	0	0	0
1493	4	5	12	3d 00:28:48.49000	0d 03:46:47.49000	0.00449321	0.0171891	0.00118875	3.5357	D	5	22/08/2020 16:45	40.3207		0	0	0	0	0	0	0	0	0	0	0	0	0	0
1494	4	5	12	3d 00:29:12.95000	0d 03:47:11.95000	0.00450128	0.0172176	0.00118853	3.5256	D	5	22/08/2020 16:45	40.3523		0	0	0	0	0	0	0	0	0	0	0	0	0	0
1495	4	5	12	3d 00:29:32.92000	0d 03:47:31.92000	0.00450788	0.0172409	0.00118891	3.5155	D	5	22/08/2020 16:46	40.3681		0	0	0	0	0	0	0	0	0	0	0	0	0	0
1496	4	5	12	3d 00:29:51.35000	0d 03:47:50.35000	0.00451396	0.0172622	0.00118883	3.5055	D	5	22/08/2020 16:46	40.3839		0	0	0	0	0	0	0	0	0	0	0	0	0	0
1497	4	5	12	3d 00:30:05.68000	0d 03:48:04.68000	0.0045187	0.0172788	0.00118883	3.4951	D	5	22/08/2020 16:46	40.3523		0	0	0	0	0	0	0	0	0	0	0	0	0	0
1498	4	5	12	3d 00:30:19.84000	0d 03:48:18.84000	0.00452337	0.0172951	0.00118868	3.485	D	5	22/08/2020 16:46	40.3523		0	0	0	0	0	0	0	0	0	0	0	0	0	0
1499	4	5	12	3d 00:30:32.21000	0d 03:48:31.21000	0.00452746	0.0173093	0.0011886	3.4749	D	5	22/08/2020 16:47	40.3523		0	0	0	0	0	0	0	0	0	0	0	0	0	0
1500	4	5	12	3d 00:30:44.69000	0d 03:48:43.69000	0.00453158	0.0173236	0.00118853	3.4646	D	5	22/08/2020 16:47	40.3839		0	0	0	0	0	0	0	0	0	0	0	0	0	0
1501	4	5	12	3d 00:30:56.67000	0d 03:48:55.67000	0.00453553	0.0173373	0.00118868	3.4545	D	5	22/08/2020 16:47	40.3997		0	0	0	0	0	0	0	0	0	0	0	0	0	0
1502	4	5	12	3d 00:31:08.19000	0d 03:49:07.19000	0.00453934	0.0173504	0.0011886	3.4441	D	5	22/08/2020 16:47	40.3839		0	0	0	0	0	0	0	0	0	0	0	0	0	0
1503	4	5	12	3d 00:31:19.14000	0d 03:49:18.14000	0.00454295	0.0173629	0.00118853	3.434	D	5	22/08/2020 16:47	40.4155		0	0	0	0	0	0	0	0	0	0	0	0	0	0
1504	4	5	12	3d 00:31:30.80000	0d 03:49:29.80000	0.0045468	0.0173761	0.00118868	3.424	D	5	22/08/2020 16:48	40.4155		0	0	0	0	0	0	0	0	0	0	0	0	0	0
1505	4	5	12	3d 00:31:42.79000	0d 03:49:41.79000	0.00455076	0.0173896	0.00118875	3.4139	D	5	22/08/2020 16:48	40.3839		0	0	0	0	0	0	0	0	0	0	0	0	0	0
1506	4	5	12	3d 00:31:54.24000	0d 03:49:53.24000	0.00455454	0.0174025	0.00118883	3.4035	D	5	22/08/2020 16:48	40.3523		0	0	0	0	0	0	0	0	0	0	0	0	0	0
1507	4	5	12	3d 00:32:06.67000	0d 03:50:05.67000	0.00455865	0.0174164	0.00118868	3.3933	D	5	22/08/2020 16:48	40.3207		0	0	0	0	0	0	0	0	0	0	0	0	0	0
1508	4	5	12	3d 00:32:22.28000	0d 03:50:21.28000	0.0045638	0.0174339	0.00118898	3.3831	D	5	22/08/2020 16:49	40.3681		0	0	0	0	0	0	0	0	0	0	0	0	0	0
1509	4	5	12	3d 00:32:42.84000	0d 03:50:41.84000	0.00457059	0.0174568	0.0011886	3.3727	D	5	22/08/2020 16:49	40.4155		0	0	0	0	0	0	0	0	0	0	0	0	0	0
1510	4	5	12	3d 00:33:35.49000	0d 03:51:34.49000	0.00458798	0.0175154	0.00118883	3.3626	D	5	22/08/2020 16:50	40.4313		0	0	0	0	0	0	0	0	0	0	0	0	0	0
1511	4	5	12	3d 00:35:59.55000	0d 03:53:58.55000	0.00463554	0.0176751	0.0011886	3.3526	D	5	22/08/2020 16:52	40.3839		0	0	0	0	0	0	0	0	0	0	0	0	0	0
1512	4	5	12	3d 00:39:21.42000	0d 03:57:20.42000	0.0047022	0.0178983	0.00118853	3.3425	D	5	22/08/2020 16:56	40.3681		0	0	0	0	0	0	0	0	0	0	0	0	0	0
1513	4	5	12	3d 00:41:40.25000	0d 03:59:39.25000	0.00474804	0.0180513	0.00118883	3.3324	D	5	22/08/2020 16:58	40.4313		0	0	0	0	0	0	0	0	0	0	0	0	0	0
1514	4	5	12	3d 00:43:00.39000	0d 04:00:59.39000	0.00477451	0.0181393	0.0011886	3.3223	D	5	22/08/2020 16:59	40.4629		0	0	0	0	0	0	0	0	0	0	0	0	0	0
1515	4	5	12	3d 00:44:03.80000	0d 04:02:02.80000	0.00479544	0.0182088	0.0011886	3.3123	D	5	22/08/2020 17:00	40.3997		0	0	0	0	0	0	0	0	0	0	0	0	0	0
1516	4	5	12	3d 00:44:55.16000	0d 04:02:54.16000	0.0048124	0.0182649	0.00118883	3.3022	D	5	22/08/2020 17:01	40.4471		0	0	0	0	0	0	0	0	0	0	0	0	0	0
1517	4	5	12	3d 00:45:36.32000	0d 04:03:35.32000	0.00482599	0.0183097	0.00118883	3.292	D	5	22/08/2020 17:02	40.3839		0	0	0	0	0	0	0	0	0	0	0	0	0	0
1518	4	5	12	3d 00:46:11.60000	0d 04:04:10.60000	0.00483764	0.018348	0.0011886	3.2819	D	5	22/08/2020 17:02	40.4155		0	0	0	0	0	0	0	0	0	0	0	0	0	0
1519	4	5	12	3d 00:46:41.56000	0d 04:04:40.56000	0.00484754	0.0183804	0.00118875	3.2718	D	5	22/08/2020 17:03	40.4313		0	0	0	0	0	0	0	0	0	0	0	0	0	0
1520	4	5	12	3d 00:47:04.30000	0d 04:05:03.30000	0.00485505	0.018405	0.00118868	3.2618	D	5	22/08/2020 17:03	40.3523		0	0	0	0	0	0	0	0	0	0	0	0	0	0
1521	4	5	12	3d 00:47:23.50000	0d 04:05:22.50000	0.00486139	0.0184256	0.00118853	3.2515	D	5	22/08/2020 17:04	40.3839		0	0	0	0	0	0	0	0	0	0	0	0	0	0
1522	4	5	12	3d 00:47:40.46000	0d 04:05:39.46000	0.00486699	0.0184438	0.00118875	3.2415	D	5	22/08/2020 17:04	40.4155		0	0	0	0	0	0	0	0	0	0	0	0	0	0
1523	4	5	12	3d 00:47:55.98000	0d 04:05:54.98000	0.00487211	0.0184604	0.00118868	3.2314	D	5	22/08/2020 17:04	40.4155		0	0	0	0	0	0	0	0	0	0	0	0	0	0
1524	4	5	12	3d 00:48:10.20000	0d 04:06:09.20000	0.00487681	0.0184755	0.00118868	3.2213	D	5	22/08/2020 17:04	40.4471		0	0	0	0	0	0	0	0	0	0	0	0	0	0
1525	4	5	12	3d 00:48:23.48000	0d 04:06:22.48000	0.00488119	0.0184896	0.00118898	3.2111	D	5	22/08/2020 17:05	40.4471		0	0	0	0	0	0	0	0	0	0	0	0	0	0
1526	4	5	12	3d 00:48:36.08000	0d 04:06:35.08000	0.00488535	0.018503	0.0011886	3.201	D	5	22/08/2020 17:05	40.3997		0	0	0	0	0	0	0	0	0	0	0	0	0	0
1527	4	5	12	3d 00:48:47.08000	0d 04:06:46.08000	0.00488898	0.0185146	0.00118875	3.191	D	5	22/08/2020 17:05	40.3523		0	0	0	0	0	0	0	0	0	0	0	0	0	0
1528	4	5	12	3d 00:48:57.68000	0d 04:06:56.68000	0.00489248	0.0185257	0.00118868	3.1809	D	5	22/08/2020 17:05	40.3523		0	0	0	0	0	0	0	0	0	0	0	0	0	0
1529	4	5	12	3d 00:49:07.56000	0d 04:07:06.56000	0.00489575	0.0185361	0.00118883	3.1708	D	5	22/08/2020 17:05	40.3997		0	0	0	0	0	0	0	0	0	0	0	0	0	0
1530	4	5	12	3d 00:49:16.88000	0d 04:07:15.88000	0.00489882	0.0185458	0.00118875	3.1608	D	5	22/08/2020 17:05	40.3839		0	0	0	0	0	0	0	0	0	0	0	0	0	0
1531	4	5	12	3d 00:49:25.75000	0d 04:07:24.75000	0.00490175	0.0185551	0.00118883	3.1507	D	5	22/08/2020 17:06	40.4313		0	0	0	0	0	0	0	0	0	0	0	0	0	0
1532	4	5	12	3d 00:49:34.04000	0d 04:07:33.04000	0.00490449	0.0185637	0.00118883	3.1406	D	5	22/08/2020 17:06	40.4313		0	0	0	0	0	0	0	0	0	0	0	0	0	0
1533	4	5	12	3d 00:49:42.01000	0d 04:07:41.01000	0.00490712	0.018572	0.00118868	3.1304	D	5	22/08/2020 17:06	40.4155		0	0	0	0	0	0	0	0	0	0	0	0	0	0
1534	4	5	12	3d 00:49:49.51000	0d 04:07:48.51000	0.0049096	0.0185797	0.00118875	3.1203	D	5	22/08/2020 17:06	40.4313		0	0	0	0	0	0	0	0	0	0	0	0	0	0
1535	4	5	12	3d 00:49:56.77000	0d 04:07:55.77000	0.004912	0.0185872	0.00118868	3.1102	D	5	22/08/2020 17:06	40.4471		0	0	0	0	0	0	0	0	0	0	0	0	0	0
1536	4	5	12	3d 00:50:03.47000	0d 04:08:02.47000	0.00491421	0.018594	0.00118853	3.1	D	5	22/08/2020 17:06	40.4471		0	0	0	0	0	0	0	0	0	0	0	0	0	0
1537	4	5	12	3d 00:50:10.21000	0d 04:08:09.21000	0.00491643	0.0186009	0.00118875	3.0898	D	5	22/08/2020 17:06	40.4313		0	0	0	0	0	0	0	0	0	0	0	0	0	0
1538	4	5	12	3d 00:50:16.35000	0d 04:08:15.35000	0.00491846	0.0186072	0.00118875	3.0797	D	5	22/08/2020 17:06	40.4629		0	0	0	0	0	0	0	0	0	0	0	0	0	0
1539	4	5	12	3d 00:50:22.24000	0d 04:08:21.24000	0.00492041	0.0186132	0.00118875	3.0695	D	5	22/08/2020 17:07	40.4629		0	0	0	0	0	0	0	0	0	0	0	0	0	0
1540	4	5	12	3d 00:50:28.07000	0d 04:08:27.07000	0.00492233	0.018619	0.00118875	3.0591	D	5	22/08/2020 17:07	40.4629		0	0	0	0	0	0	0	0	0	0	0	0	0	0
1541	4	5	12	3d 00:50:33.95000	0d 04:08:32.95000	0.00492427	0.018625	0.00118868	3.0488	D	5	22/08/2020 17:07	40.4471		0	0	0	0	0	0	0	0	0	0	0	0	0	0
1542	4	5	12	3d 00:50:39.23000	0d 04:08:38.23000	0.00492602	0.0186303	0.00118868	3.0387	D	5	22/08/2020 17:07	40.4471		0	0	0	0	0	0	0	0	0	0	0	0	0	0
1543	4	5	12	3d 00:50:44.14000	0d 04:08:43.14000	0.00492764	0.0186352	0.00118875	3.0283	D	5	22/08/2020 17:07	40.4787		0	0	0	0	0	0	0	0	0	0	0	0	0	0
1544	4	5	12	3d 00:50:49.29000	0d 04:08:48.29000	0.00492934	0.0186403	0.0011886	3.0181	D	5	22/08/2020 17:07	40.4787		0	0	0	0	0	0	0	0	0	0	0	0	0	0
1545	4	5	12	3d 00:50:54.08000	0d 04:08:53.08000	0.00493092	0.0186451	0.00118883	3.008	D	5	22/08/2020 17:07	40.4787		0	0	0	0	0	0	0	0	0	0	0	0	0	0
1546	4	5	12	3d 00:50:58.48000	0d 04:08:57.48000	0.00493237	0.0186495	0.00118883	2.9976	D	5	22/08/2020 17:07	40.4629		0	0	0	0	0	0	0	0	0	0	0	0	0	0
1547	4	5	12	3d 00:51:03.02000	0d 04:09:02.02000	0.00493387	0.018654	0.0011886	2.9873	D	5	22/08/2020 17:07	40.4629		0	0	0	0	0	0	0	0	0	0	0	0	0	0
1548	4	5	12	3d 00:51:07.39000	0d 04:09:06.39000	0.00493531	0.0186583	0.00118891	2.9767	D	5	22/08/2020 17:07	40.4471		0	0	0	0	0	0	0	0	0	0	0	0	0	0
1549	4	5	12	3d 00:51:11.63000	0d 04:09:10.63000	0.00493671	0.0186624	0.00118883	2.9665	D	5	22/08/2020 17:07	40.4629		0	0	0	0	0	0	0	0	0	0	0	0	0	0
1550	4	5	12	3d 00:51:15.55000	0d 04:09:14.55000	0.00493801	0.0186663	0.00118883	2.9563	D	5	22/08/2020 17:07	40.4787		0	0	0	0	0	0	0	0	0	0	0	0	0	0
1551	4	5	12	3d 00:51:19.53000	0d 04:09:18.53000	0.00493932	0.0186701	0.00118868	2.9462	D	5	22/08/2020 17:07	40.4945		0	0	0	0	0	0	0	0	0	0	0	0	0	0
1552	4	5	12	3d 00:51:23.22000	0d 04:09:22.22000	0.00494054	0.0186737	0.00118891	2.936	D	5	22/08/2020 17:08	40.4787		0	0	0	0	0	0	0	0	0	0	0	0	0	0
1553	4	5	12	3d 00:51:26.96000	0d 04:09:25.96000	0.00494178	0.0186773	0.00118883	2.9258	D	5	22/08/2020 17:08	40.4629		0	0	0	0	0	0	0	0	0	0	0	0	0	0
1554	4	5	12	3d 00:51:30.50000	0d 04:09:29.50000	0.00494294	0.0186808	0.00118891	2.9155	D	5	22/08/2020 17:08	40.4629		0	0	0	0	0	0	0	0	0	0	0	0	0	0
1555	4	5	12	3d 00:51:34.06000	0d 04:09:33.06000	0.00494412	0.0186842	0.00118883	2.905	D	5	22/08/2020 17:08	40.4629		0	0	0	0	0	0	0	0	0	0	0	0	0	0
1556	4	5	12	3d 00:51:37.54000	0d 04:09:36.54000	0.00494527	0.0186875	0.00118875	2.8946	D	5	22/08/2020 17:08	40.4629		0	0	0	0	0	0	0	0	0	0	0	0	0	0
1557	4	5	12	3d 00:51:40.77000	0d 04:09:39.77000	0.00494634	0.0186906	0.00118883	2.8844	D	5	22/08/2020 17:08	40.4787		0	0	0	0	0	0	0	0	0	0	0	0	0	0
1558	4	5	12	3d 00:51:43.92000	0d 04:09:42.92000	0.00494738	0.0186936	0.0011886	2.8742	D	5	22/08/2020 17:08	40.4945		0	0	0	0	0	0	0	0	0	0	0	0	0	0
1559	4	5	12	3d 00:51:47.02000	0d 04:09:46.02000	0.0049484	0.0186965	0.0011886	2.864	D	5	22/08/2020 17:08	40.4945		0	0	0	0	0	0	0	0	0	0	0	0	0	0
1560	4	5	12	3d 00:51:50.18000	0d 04:09:49.18000	0.00494944	0.0186995	0.00118875	2.8534	D	5	22/08/2020 17:08	40.4945		0	0	0	0	0	0	0	0	0	0	0	0	0	0
1561	4	5	12	3d 00:51:53.16000	0d 04:09:52.16000	0.00495043	0.0187023	0.00118875	2.8431	D	5	22/08/2020 17:08	40.4787		0	0	0	0	0	0	0	0	0	0	0	0	0	0
1562	4	5	12	3d 00:51:56.10000	0d 04:09:55.10000	0.0049514	0.0187051	0.00118875	2.8327	D	5	22/08/2020 17:08	40.4471		0	0	0	0	0	0	0	0	0	0	0	0	0	0
1563	4	5	12	3d 00:51:59.02000	0d 04:09:58.02000	0.00495236	0.0187078	0.00118868	2.8225	D	5	22/08/2020 17:08	40.4155		0	0	0	0	0	0	0	0	0	0	0	0	0	0
1564	4	5	12	3d 00:52:01.81000	0d 04:10:00.81000	0.00495328	0.0187104	0.00118891	2.8121	D	5	22/08/2020 17:08	40.3839		0	0	0	0	0	0	0	0	0	0	0	0	0	0
1565	4	5	12	3d 00:52:04.43000	0d 04:10:03.43000	0.00495415	0.0187128	0.0011886	2.8017	D	5	22/08/2020 17:08	40.3839		0	0	0	0	0	0	0	0	0	0	0	0	0	0
1566	4	5	12	3d 00:52:07.07000	0d 04:10:06.07000	0.00495502	0.0187152	0.00118875	2.7916	D	5	22/08/2020 17:08	40.3839		0	0	0	0	0	0	0	0	0	0	0	0	0	0
1567	4	5	12	3d 00:52:09.67000	0d 04:10:08.67000	0.00495588	0.0187176	0.0011886	2.7813	D	5	22/08/2020 17:08	40.3839		0	0	0	0	0	0	0	0	0	0	0	0	0	0
1568	4	5	12	3d 00:52:12.27000	0d 04:10:11.27000	0.00495674	0.01872	0.00118868	2.7709	D	5	22/08/2020 17:08	40.3997		0	0	0	0	0	0	0	0	0	0	0	0	0	0
1569	4	5	12	3d 00:52:14.75000	0d 04:10:13.75000	0.00495756	0.0187223	0.0011886	2.7607	D	5	22/08/2020 17:08	40.3997		0	0	0	0	0	0	0	0	0	0	0	0	0	0
1570	4	5	12	3d 00:52:17.24000	0d 04:10:16.24000	0.00495838	0.0187246	0.00118868	2.7504	D	5	22/08/2020 17:08	40.3997		0	0	0	0	0	0	0	0	0	0	0	0	0	0
1571	4	5	12	3d 00:52:19.68000	0d 04:10:18.68000	0.00495918	0.0187268	0.00118868	2.7399	D	5	22/08/2020 17:08	40.3997		0	0	0	0	0	0	0	0	0	0	0	0	0	0
1572	4	5	12	3d 00:52:22.10000	0d 04:10:21.10000	0.00495998	0.018729	0.00118875	2.7295	D	5	22/08/2020 17:09	40.3997		0	0	0	0	0	0	0	0	0	0	0	0	0	0
1573	4	5	12	3d 00:52:24.51000	0d 04:10:23.51000	0.00496078	0.0187311	0.00118883	2.7192	D	5	22/08/2020 17:09	40.3997		0	0	0	0	0	0	0	0	0	0	0	0	0	0
1574	4	5	12	3d 00:52:26.86000	0d 04:10:25.86000	0.00496155	0.0187332	0.0011886	2.7088	D	5	22/08/2020 17:09	40.3997		0	0	0	0	0	0	0	0	0	0	0	0	0	0
1575	4	5	12	3d 00:52:29.14000	0d 04:10:28.14000	0.00496231	0.0187353	0.00118875	2.6983	D	5	22/08/2020 17:09	40.3997		0	0	0	0	0	0	0	0	0	0	0	0	0	0
1576	4	5	12	3d 00:52:31.46000	0d 04:10:30.46000	0.00496307	0.0187373	0.00118875	2.6879	D	5	22/08/2020 17:09	40.3997		0	0	0	0	0	0	0	0	0	0	0	0	0	0
1577	4	5	12	3d 00:52:33.67000	0d 04:10:32.67000	0.0049638	0.0187393	0.00118875	2.6777	D	5	22/08/2020 17:09	40.3997		0	0	0	0	0	0	0	0	0	0	0	0	0	0
1578	4	5	12	3d 00:52:35.88000	0d 04:10:34.88000	0.00496453	0.0187412	0.00118868	2.6674	D	5	22/08/2020 17:09	40.3997		0	0	0	0	0	0	0	0	0	0	0	0	0	0
1579	4	5	12	3d 00:52:38.12000	0d 04:10:37.12000	0.00496527	0.0187432	0.0011886	2.6569	D	5	22/08/2020 17:09	40.4313		0	0	0	0	0	0	0	0	0	0	0	0	0	0
1580	4	5	12	3d 00:52:40.20000	0d 04:10:39.20000	0.00496596	0.018745	0.00118853	2.6465	D	5	22/08/2020 17:09	40.4471		0	0	0	0	0	0	0	0	0	0	0	0	0	0
1581	4	5	12	3d 00:52:42.35000	0d 04:10:41.35000	0.00496667	0.0187469	0.00118883	2.6361	D	5	22/08/2020 17:09	40.4471		0	0	0	0	0	0	0	0	0	0	0	0	0	0
1582	4	5	12	3d 00:52:44.47000	0d 04:10:43.47000	0.00496737	0.0187487	0.0011886	2.6253	D	5	22/08/2020 17:09	40.4471		0	0	0	0	0	0	0	0	0	0	0	0	0	0
1583	4	5	12	3d 00:52:46.59000	0d 04:10:45.59000	0.00496807	0.0187506	0.00118875	2.6149	D	5	22/08/2020 17:09	40.4471		0	0	0	0	0	0	0	0	0	0	0	0	0	0
1584	4	5	12	3d 00:52:48.62000	0d 04:10:47.62000	0.00496874	0.0187523	0.00118875	2.6047	D	5	22/08/2020 17:09	40.4471		0	0	0	0	0	0	0	0	0	0	0	0	0	0
1585	4	5	12	3d 00:52:50.67000	0d 04:10:49.67000	0.00496942	0.0187541	0.00118868	2.5942	D	5	22/08/2020 17:09	40.4471		0	0	0	0	0	0	0	0	0	0	0	0	0	0
1586	4	5	12	3d 00:52:52.62000	0d 04:10:51.62000	0.00497006	0.0187557	0.00118883	2.5835	D	5	22/08/2020 17:09	40.4313		0	0	0	0	0	0	0	0	0	0	0	0	0	0
1587	4	5	12	3d 00:52:54.64000	0d 04:10:53.64000	0.00497073	0.0187575	0.0011886	2.5728	D	5	22/08/2020 17:09	40.4313		0	0	0	0	0	0	0	0	0	0	0	0	0	0
1588	4	5	12	3d 00:52:56.58000	0d 04:10:55.58000	0.00497137	0.0187591	0.00118853	2.5624	D	5	22/08/2020 17:09	40.4313		0	0	0	0	0	0	0	0	0	0	0	0	0	0
1589	4	5	12	3d 00:52:58.50000	0d 04:10:57.50000	0.004972	0.0187607	0.00118875	2.5519	D	5	22/08/2020 17:09	40.4313		0	0	0	0	0	0	0	0	0	0	0	0	0	0
1590	4	5	12	3d 00:53:00.39000	0d 04:10:59.39000	0.00497263	0.0187623	0.00118891	2.5414	D	5	22/08/2020 17:09	40.4313		0	0	0	0	0	0	0	0	0	0	0	0	0	0
1591	4	5	12	3d 00:53:02.26000	0d 04:11:01.26000	0.00497324	0.0187639	0.00118853	2.531	D	5	22/08/2020 17:09	40.4471		0	0	0	0	0	0	0	0	0	0	0	0	0	0
1592	4	5	12	3d 00:53:04.14000	0d 04:11:03.14000	0.00497387	0.0187655	0.00118875	2.5206	D	5	22/08/2020 17:09	40.4629		0	0	0	0	0	0	0	0	0	0	0	0	0	0
1593	4	5	12	3d 00:53:05.94000	0d 04:11:04.94000	0.00497446	0.018767	0.0011886	2.5101	D	5	22/08/2020 17:09	40.4629		0	0	0	0	0	0	0	0	0	0	0	0	0	0
1594	4	5	12	3d 00:53:07.64000	0d 04:11:06.64000	0.00497502	0.0187684	0.0011886	2.5	D	133	22/08/2020 17:09	40.4787		0	0	0	0	0	0	0	0	0	0	0	0	0	0
1595	4	5	13	3d 00:53:07.65000	0d 00:00:00.01000	0	0	0	2.6445	R	0	22/08/2020 17:09	40.4787		0	0	0	0	0	0	0	0	0	0	0	0	0	0
1596	4	5	13	3d 00:53:09.65000	0d 00:00:02.01000	0	0	0	2.8605	R	1	22/08/2020 17:09	40.4787		0	0	0	0	0	0	0	0	0	0	0	0	0	0
1597	4	5	13	3d 00:53:11.65000	0d 00:00:04.01000	0	0	0	2.9859	R	1	22/08/2020 17:09	40.4787		0	0	0	0	0	0	0	0	0	0	0	0	0	0
1598	4	5	13	3d 00:53:13.65000	0d 00:00:06.01000	0	0	0	3.0825	R	1	22/08/2020 17:09	40.4787		0	0	0	0	0	0	0	0	0	0	0	0	0	0
1599	4	5	13	3d 00:53:15.65000	0d 00:00:08.01000	0	0	0	3.1601	R	1	22/08/2020 17:09	40.4787		0	0	0	0	0	0	0	0	0	0	0	0	0	0
1600	4	5	13	3d 00:53:17.64000	0d 00:00:10.00000	0	0	0	3.2235	R	129	22/08/2020 17:09	40.4787		0	0	0	0	0	0	0	0	0	0	0	0	0	0
1601	5	6	9	3d 00:53:17.68000	0d 00:00:00.04000	0.00000001	0.00000004	0.0011899	3.4032	C	0	22/08/2020 17:09	40.4787		0	0	0	0	0	0	0	0	0	0	0	0	0	0
1602	5	6	9	3d 00:53:17.84000	0d 00:00:00.20000	0.00000007	0.00000022	0.00118906	3.4272	C	5	22/08/2020 17:09	40.4787		0	0	0	0	0	0	0	0	0	0	0	0	0	0
1603	5	6	9	3d 00:53:18.01000	0d 00:00:00.37000	0.00000012	0.00000042	0.00118883	3.447	C	5	22/08/2020 17:09	40.4787		0	0	0	0	0	0	0	0	0	0	0	0	0	0
1604	5	6	9	3d 00:53:18.19000	0d 00:00:00.55000	0.00000018	0.00000062	0.00118868	3.4647	C	5	22/08/2020 17:09	40.4787		0	0	0	0	0	0	0	0	0	0	0	0	0	0
1605	5	6	9	3d 00:53:18.39000	0d 00:00:00.75000	0.00000025	0.00000085	0.00118868	3.4823	C	5	22/08/2020 17:09	40.4787		0	0	0	0	0	0	0	0	0	0	0	0	0	0
1606	5	6	9	3d 00:53:18.60000	0d 00:00:00.96000	0.00000032	0.00000109	0.00118891	3.4986	C	5	22/08/2020 17:09	40.4787		0	0	0	0	0	0	0	0	0	0	0	0	0	0
1607	5	6	9	3d 00:53:18.82000	0d 00:00:01.18000	0.00000039	0.00000135	0.00118898	3.5151	C	5	22/08/2020 17:09	40.4787		0	0	0	0	0	0	0	0	0	0	0	0	0	0
1608	5	6	9	3d 00:53:19.05000	0d 00:00:01.41000	0.00000047	0.00000162	0.00118875	3.5309	C	5	22/08/2020 17:09	40.4629		0	0	0	0	0	0	0	0	0	0	0	0	0	0
1609	5	6	9	3d 00:53:19.29000	0d 00:00:01.65000	0.00000054	0.0000019	0.00118875	3.546	C	5	22/08/2020 17:09	40.4629		0	0	0	0	0	0	0	0	0	0	0	0	0	0
1610	5	6	9	3d 00:53:19.54000	0d 00:00:01.90000	0.00000063	0.00000219	0.00118875	3.5608	C	5	22/08/2020 17:09	40.4629		0	0	0	0	0	0	0	0	0	0	0	0	0	0
1611	5	6	9	3d 00:53:19.80000	0d 00:00:02.16000	0.00000071	0.0000025	0.00118883	3.5756	C	5	22/08/2020 17:10	40.4629		0	0	0	0	0	0	0	0	0	0	0	0	0	0
1612	5	6	9	3d 00:53:20.07000	0d 00:00:02.43000	0.0000008	0.00000282	0.00118891	3.5903	C	5	22/08/2020 17:10	40.4629		0	0	0	0	0	0	0	0	0	0	0	0	0	0
1613	5	6	9	3d 00:53:20.36000	0d 00:00:02.72000	0.0000009	0.00000316	0.00118875	3.6043	C	5	22/08/2020 17:10	40.4629		0	0	0	0	0	0	0	0	0	0	0	0	0	0
1614	5	6	9	3d 00:53:20.66000	0d 00:00:03.02000	0.000001	0.00000352	0.00118883	3.6179	C	5	22/08/2020 17:10	40.4629		0	0	0	0	0	0	0	0	0	0	0	0	0	0
1615	5	6	9	3d 00:53:20.97000	0d 00:00:03.33000	0.0000011	0.00000389	0.00118875	3.6312	C	5	22/08/2020 17:10	40.4629		0	0	0	0	0	0	0	0	0	0	0	0	0	0
1616	5	6	9	3d 00:53:21.31000	0d 00:00:03.67000	0.00000121	0.0000043	0.00118875	3.6442	C	5	22/08/2020 17:10	40.4629		0	0	0	0	0	0	0	0	0	0	0	0	0	0
1617	5	6	9	3d 00:53:21.68000	0d 00:00:04.04000	0.00000133	0.00000475	0.00118875	3.6571	C	5	22/08/2020 17:10	40.4629		0	0	0	0	0	0	0	0	0	0	0	0	0	0
1618	5	6	9	3d 00:53:22.08000	0d 00:00:04.44000	0.00000147	0.00000523	0.00118883	3.6698	C	5	22/08/2020 17:10	40.4629		0	0	0	0	0	0	0	0	0	0	0	0	0	0
1619	5	6	9	3d 00:53:22.54000	0d 00:00:04.90000	0.00000162	0.00000579	0.00118875	3.6818	C	5	22/08/2020 17:10	40.4629		0	0	0	0	0	0	0	0	0	0	0	0	0	0
1620	5	6	9	3d 00:53:23.06000	0d 00:00:05.42000	0.00000179	0.00000642	0.00118875	3.6936	C	5	22/08/2020 17:10	40.4629		0	0	0	0	0	0	0	0	0	0	0	0	0	0
1621	5	6	9	3d 00:53:23.68000	0d 00:00:06.04000	0.00000199	0.00000718	0.00118853	3.7052	C	5	22/08/2020 17:10	40.4629		0	0	0	0	0	0	0	0	0	0	0	0	0	0
1622	5	6	9	3d 00:53:24.44000	0d 00:00:06.80000	0.00000225	0.00000811	0.00118883	3.716	C	5	22/08/2020 17:10	40.4629		0	0	0	0	0	0	0	0	0	0	0	0	0	0
1623	5	6	9	3d 00:53:25.46000	0d 00:00:07.82000	0.00000258	0.00000936	0.0011886	3.727	C	5	22/08/2020 17:10	40.4629		0	0	0	0	0	0	0	0	0	0	0	0	0	0
1624	5	6	9	3d 00:53:26.95000	0d 00:00:09.31000	0.00000307	0.0000112	0.00118868	3.7375	C	5	22/08/2020 17:10	40.4629		0	0	0	0	0	0	0	0	0	0	0	0	0	0
1625	5	6	9	3d 00:53:29.46000	0d 00:00:11.82000	0.0000039	0.0000143	0.00118868	3.7481	C	5	22/08/2020 17:10	40.4471		0	0	0	0	0	0	0	0	0	0	0	0	0	0
1626	5	6	9	3d 00:53:34.73000	0d 00:00:17.09000	0.00000564	0.00002084	0.00118868	3.7583	C	5	22/08/2020 17:10	40.4629		0	0	0	0	0	0	0	0	0	0	0	0	0	0
1627	5	6	9	3d 00:54:07.28000	0d 00:00:49.64000	0.00001639	0.00006123	0.00118891	3.7479	C	5	22/08/2020 17:10	40.4155		0	0	0	0	0	0	0	0	0	0	0	0	0	0
1628	5	6	9	3d 00:54:18.65000	0d 00:01:01.01000	0.00002015	0.00007528	0.00118868	3.7378	C	5	22/08/2020 17:10	40.3997		0	0	0	0	0	0	0	0	0	0	0	0	0	0
1629	5	6	9	3d 00:54:30.95000	0d 00:01:13.31000	0.00002421	0.00009044	0.00118898	3.7276	C	5	22/08/2020 17:11	40.4471		0	0	0	0	0	0	0	0	0	0	0	0	0	0
1630	5	6	9	3d 00:54:46.85000	0d 00:01:29.21000	0.00002946	0.00010998	0.00118868	3.7176	C	5	22/08/2020 17:11	40.4313		0	0	0	0	0	0	0	0	0	0	0	0	0	0
1631	5	6	9	3d 00:55:09.27000	0d 00:01:51.63000	0.00003686	0.00013747	0.00118875	3.7073	C	5	22/08/2020 17:11	40.4629		0	0	0	0	0	0	0	0	0	0	0	0	0	0
1632	5	6	9	3d 00:55:53.87000	0d 00:02:36.23000	0.00005159	0.00019198	0.00118883	3.6971	C	5	22/08/2020 17:12	40.3839		0	0	0	0	0	0	0	0	0	0	0	0	0	0
1633	5	6	9	3d 01:00:53.87000	0d 00:07:36.23000	0.00015065	0.00055748	0.00118845	3.6878	C	1	22/08/2020 17:17	40.4155		0	0	0	0	0	0	0	0	0	0	0	0	0	0
1634	5	6	9	3d 01:05:53.87000	0d 00:12:36.23000	0.00024971	0.00092288	0.00118898	3.6896	C	1	22/08/2020 17:22	40.3681		0	0	0	0	0	0	0	0	0	0	0	0	0	0
1635	5	6	9	3d 01:10:53.87000	0d 00:17:36.23000	0.00034877	0.00128856	0.00118868	3.6931	C	1	22/08/2020 17:27	40.3681		0	0	0	0	0	0	0	0	0	0	0	0	0	0
1636	5	6	9	3d 01:15:53.87000	0d 00:22:36.23000	0.00044783	0.00165456	0.0011886	3.6965	C	1	22/08/2020 17:32	40.4787		0	0	0	0	0	0	0	0	0	0	0	0	0	0
1637	5	6	9	3d 01:20:53.87000	0d 00:27:36.23000	0.00054689	0.00202091	0.00118868	3.6997	C	1	22/08/2020 17:37	40.3365		0	0	0	0	0	0	0	0	0	0	0	0	0	0
1638	5	6	9	3d 01:25:53.87000	0d 00:32:36.23000	0.00064595	0.00238762	0.00118883	3.7037	C	1	22/08/2020 17:42	40.3681		0	0	0	0	0	0	0	0	0	0	0	0	0	0
1639	5	6	9	3d 01:30:53.87000	0d 00:37:36.23000	0.00074501	0.00275473	0.00118875	3.7079	C	1	22/08/2020 17:47	40.3365		0	0	0	0	0	0	0	0	0	0	0	0	0	0
1640	5	6	9	3d 01:35:53.87000	0d 00:42:36.23000	0.00084407	0.00312226	0.00118868	3.7125	C	1	22/08/2020 17:52	40.3839		0	0	0	0	0	0	0	0	0	0	0	0	0	0
1641	5	6	9	3d 01:40:53.87000	0d 00:47:36.23000	0.00094313	0.00349026	0.00118883	3.7171	C	1	22/08/2020 17:57	40.4155		0	0	0	0	0	0	0	0	0	0	0	0	0	0
1642	5	6	9	3d 01:45:53.87000	0d 00:52:36.23000	0.00104219	0.00385875	0.00118875	3.7224	C	1	22/08/2020 18:02	40.3681		0	0	0	0	0	0	0	0	0	0	0	0	0	0
1643	5	6	9	3d 01:50:53.87000	0d 00:57:36.23000	0.00114125	0.00422776	0.00118883	3.7278	C	1	22/08/2020 18:07	40.3523		0	0	0	0	0	0	0	0	0	0	0	0	0	0
1644	5	6	9	3d 01:55:53.87000	0d 01:02:36.23000	0.00124031	0.00459731	0.0011886	3.7333	C	1	22/08/2020 18:12	40.3523		0	0	0	0	0	0	0	0	0	0	0	0	0	0
1645	5	6	9	3d 02:00:53.87000	0d 01:07:36.23000	0.00133937	0.00496739	0.00118868	3.7388	C	1	22/08/2020 18:17	40.3997		0	0	0	0	0	0	0	0	0	0	0	0	0	0
1646	5	6	9	3d 02:05:53.87000	0d 01:12:36.23000	0.00143843	0.00533801	0.00118883	3.744	C	1	22/08/2020 18:22	40.3839		0	0	0	0	0	0	0	0	0	0	0	0	0	0
1647	5	6	9	3d 02:10:53.87000	0d 01:17:36.23000	0.00153749	0.00570915	0.00118875	3.7494	C	1	22/08/2020 18:27	40.4471		0	0	0	0	0	0	0	0	0	0	0	0	0	0
1648	5	6	9	3d 02:15:53.87000	0d 01:22:36.23000	0.00163655	0.00608082	0.00118883	3.7546	C	1	22/08/2020 18:32	40.4155		0	0	0	0	0	0	0	0	0	0	0	0	0	0
1649	5	6	9	3d 02:20:53.87000	0d 01:27:36.23000	0.00173561	0.00645301	0.00118875	3.7597	C	1	22/08/2020 18:37	40.4471		0	0	0	0	0	0	0	0	0	0	0	0	0	0
1650	5	6	9	3d 02:25:53.87000	0d 01:32:36.23000	0.00183467	0.0068257	0.00118853	3.7647	C	1	22/08/2020 18:42	40.4471		0	0	0	0	0	0	0	0	0	0	0	0	0	0
1651	5	6	9	3d 02:30:53.87000	0d 01:37:36.23000	0.00193373	0.00719891	0.00118883	3.77	C	1	22/08/2020 18:47	40.4471		0	0	0	0	0	0	0	0	0	0	0	0	0	0
1652	5	6	9	3d 02:35:53.87000	0d 01:42:36.23000	0.00203279	0.00757265	0.00118875	3.7752	C	1	22/08/2020 18:52	40.4945		0	0	0	0	0	0	0	0	0	0	0	0	0	0
1653	5	6	9	3d 02:40:53.87000	0d 01:47:36.23000	0.00213185	0.00794692	0.00118883	3.7813	C	1	22/08/2020 18:57	40.4313		0	0	0	0	0	0	0	0	0	0	0	0	0	0
1654	5	6	9	3d 02:45:53.87000	0d 01:52:36.23000	0.00223091	0.00832176	0.00118875	3.7867	C	1	22/08/2020 19:02	40.4629		0	0	0	0	0	0	0	0	0	0	0	0	0	0
1655	5	6	9	3d 02:50:53.87000	0d 01:57:36.23000	0.00232997	0.00869719	0.00118868	3.7928	C	1	22/08/2020 19:07	40.4629		0	0	0	0	0	0	0	0	0	0	0	0	0	0
1656	5	6	9	3d 02:55:53.87000	0d 02:02:36.23000	0.00242903	0.00907327	0.00118875	3.7996	C	1	22/08/2020 19:12	40.4313		0	0	0	0	0	0	0	0	0	0	0	0	0	0
1657	5	6	9	3d 03:00:53.87000	0d 02:07:36.23000	0.0025281	0.00945002	0.00118868	3.8068	C	1	22/08/2020 19:17	40.4945		0	0	0	0	0	0	0	0	0	0	0	0	0	0
1658	5	6	9	3d 03:05:53.87000	0d 02:12:36.23000	0.00262716	0.00982754	0.00118891	3.8149	C	1	22/08/2020 19:22	40.4155		0	0	0	0	0	0	0	0	0	0	0	0	0	0
1659	5	6	9	3d 03:10:53.87000	0d 02:17:36.23000	0.00272622	0.0102059	0.0011886	3.8239	C	1	22/08/2020 19:27	40.4313		0	0	0	0	0	0	0	0	0	0	0	0	0	0
1660	5	6	9	3d 03:15:53.87000	0d 02:22:36.23000	0.00282528	0.0105851	0.00118875	3.8332	C	1	22/08/2020 19:32	40.3997		0	0	0	0	0	0	0	0	0	0	0	0	0	0
1661	5	6	9	3d 03:20:30.74000	0d 02:27:13.10000	0.0029167	0.010936	0.00118883	3.8433	C	5	22/08/2020 19:37	40.3997		0	0	0	0	0	0	0	0	0	0	0	0	0	0
1662	5	6	9	3d 03:24:50.04000	0d 02:31:32.40000	0.00300232	0.0112655	0.00118868	3.8534	C	5	22/08/2020 19:41	40.4155		0	0	0	0	0	0	0	0	0	0	0	0	0	0
1663	5	6	9	3d 03:28:50.44000	0d 02:35:32.80000	0.0030817	0.0115718	0.00118868	3.8634	C	5	22/08/2020 19:45	40.4155		0	0	0	0	0	0	0	0	0	0	0	0	0	0
1664	5	6	9	3d 03:32:38.25000	0d 02:39:20.61000	0.00315692	0.0118628	0.00118845	3.8735	C	5	22/08/2020 19:49	40.3839		0	0	0	0	0	0	0	0	0	0	0	0	0	0
1665	5	6	9	3d 03:36:11.20000	0d 02:42:53.56000	0.00322724	0.0121355	0.00118875	3.8836	C	5	22/08/2020 19:52	40.3839		0	0	0	0	0	0	0	0	0	0	0	0	0	0
1666	5	6	9	3d 03:39:39.97000	0d 02:46:22.33000	0.00329618	0.0124036	0.00118875	3.8936	C	5	22/08/2020 19:56	40.3681		0	0	0	0	0	0	0	0	0	0	0	0	0	0
1667	5	6	9	3d 03:42:57.28000	0d 02:49:39.64000	0.00336133	0.0126576	0.00118875	3.9037	C	5	22/08/2020 19:59	40.3839		0	0	0	0	0	0	0	0	0	0	0	0	0	0
1668	5	6	9	3d 03:46:09.49000	0d 02:52:51.85000	0.0034248	0.0129056	0.0011886	3.9139	C	5	22/08/2020 20:02	40.4155		0	0	0	0	0	0	0	0	0	0	0	0	0	0
1669	5	6	9	3d 03:49:16.58000	0d 02:55:58.94000	0.00348657	0.0131477	0.00118875	3.924	C	5	22/08/2020 20:05	40.3523		0	0	0	0	0	0	0	0	0	0	0	0	0	0
1670	5	6	9	3d 03:52:18.42000	0d 02:59:00.78000	0.00354662	0.0133837	0.0011886	3.9341	C	5	22/08/2020 20:08	40.3207		0	0	0	0	0	0	0	0	0	0	0	0	0	0
1671	5	6	9	3d 03:55:20.51000	0d 03:02:02.87000	0.00360674	0.0136205	0.00118868	3.9442	C	5	22/08/2020 20:12	40.4313		0	0	0	0	0	0	0	0	0	0	0	0	0	0
1672	5	6	9	3d 03:58:15.61000	0d 03:04:57.97000	0.00366456	0.0138488	0.00118883	3.9542	C	5	22/08/2020 20:14	40.4155		0	0	0	0	0	0	0	0	0	0	0	0	0	0
1673	5	6	9	3d 04:01:10.64000	0d 03:07:53.00000	0.00372236	0.0140777	0.00118853	3.9644	C	5	22/08/2020 20:17	40.3681		0	0	0	0	0	0	0	0	0	0	0	0	0	0
1674	5	6	9	3d 04:04:04.45000	0d 03:10:46.81000	0.00377975	0.0143055	0.00118891	3.9745	C	5	22/08/2020 20:20	40.3681		0	0	0	0	0	0	0	0	0	0	0	0	0	0
1675	5	6	9	3d 04:06:55.50000	0d 03:13:37.86000	0.00383623	0.0145302	0.00118891	3.9846	C	5	22/08/2020 20:23	40.4155		0	0	0	0	0	0	0	0	0	0	0	0	0	0
1676	5	6	9	3d 04:09:48.08000	0d 03:16:30.44000	0.00389322	0.0147576	0.00118883	3.9947	C	5	22/08/2020 20:26	40.3997		0	0	0	0	0	0	0	0	0	0	0	0	0	0
1677	5	6	9	3d 04:12:35.69000	0d 03:19:18.05000	0.00394856	0.0149789	0.00118891	4.0047	C	5	22/08/2020 20:29	40.3523		0	0	0	0	0	0	0	0	0	0	0	0	0	0
1678	5	6	9	3d 04:15:22.22000	0d 03:22:04.58000	0.00400355	0.0151994	0.00118868	4.0148	C	5	22/08/2020 20:32	40.4313		0	0	0	0	0	0	0	0	0	0	0	0	0	0
1679	5	6	9	3d 04:18:07.11000	0d 03:24:49.47000	0.004058	0.0154183	0.00118875	4.0249	C	5	22/08/2020 20:34	40.3997		0	0	0	0	0	0	0	0	0	0	0	0	0	0
1680	5	6	9	3d 04:20:49.57000	0d 03:27:31.93000	0.00411164	0.0156345	0.00118883	4.0349	C	5	22/08/2020 20:37	40.3681		0	0	0	0	0	0	0	0	0	0	0	0	0	0
1681	5	6	9	3d 04:23:32.98000	0d 03:30:15.34000	0.0041656	0.0158525	0.00118875	4.0452	C	5	22/08/2020 20:40	40.4313		0	0	0	0	0	0	0	0	0	0	0	0	0	0
1682	5	6	9	3d 04:26:18.00000	0d 03:33:00.36000	0.00422009	0.0160731	0.00118868	4.0552	C	5	22/08/2020 20:42	40.3681		0	0	0	0	0	0	0	0	0	0	0	0	0	0
1683	5	6	9	3d 04:28:56.75000	0d 03:35:39.11000	0.00427251	0.016286	0.0011886	4.0653	C	5	22/08/2020 20:45	40.4629		0	0	0	0	0	0	0	0	0	0	0	0	0	0
1684	5	6	9	3d 04:31:32.47000	0d 03:38:14.83000	0.00432393	0.0164953	0.00118868	4.0754	C	5	22/08/2020 20:48	40.3839		0	0	0	0	0	0	0	0	0	0	0	0	0	0
1685	5	6	9	3d 04:34:07.66000	0d 03:40:50.02000	0.00437517	0.0167044	0.00118868	4.0855	C	5	22/08/2020 20:50	40.3523		0	0	0	0	0	0	0	0	0	0	0	0	0	0
1686	5	6	9	3d 04:36:38.00000	0d 03:43:20.36000	0.00442481	0.0169074	0.0011886	4.0955	C	5	22/08/2020 20:53	40.4471		0	0	0	0	0	0	0	0	0	0	0	0	0	0
1687	5	6	9	3d 04:39:10.27000	0d 03:45:52.63000	0.00447509	0.0171136	0.00118875	4.1057	C	5	22/08/2020 20:55	40.3523		0	0	0	0	0	0	0	0	0	0	0	0	0	0
1688	5	6	9	3d 04:41:41.87000	0d 03:48:24.23000	0.00452515	0.0173194	0.00118868	4.1158	C	5	22/08/2020 20:58	40.3997		0	0	0	0	0	0	0	0	0	0	0	0	0	0
1689	5	6	9	3d 04:44:08.60000	0d 03:50:50.96000	0.0045736	0.017519	0.00118875	4.1259	C	5	22/08/2020 21:00	40.4471		0	0	0	0	0	0	0	0	0	0	0	0	0	0
1690	5	6	9	3d 04:46:31.54000	0d 03:53:13.90000	0.0046208	0.017714	0.00118883	4.136	C	5	22/08/2020 21:03	40.3997		0	0	0	0	0	0	0	0	0	0	0	0	0	0
1691	5	6	9	3d 04:48:55.67000	0d 03:55:38.03000	0.00466839	0.0179111	0.00118868	4.1462	C	5	22/08/2020 21:05	40.3997		0	0	0	0	0	0	0	0	0	0	0	0	0	0
1692	5	6	9	3d 04:51:20.18000	0d 03:58:02.54000	0.00471611	0.0181091	0.00118898	4.1563	C	5	22/08/2020 21:08	40.3523		0	0	0	0	0	0	0	0	0	0	0	0	0	0
1693	5	6	9	3d 04:53:41.65000	0d 04:00:24.01000	0.00476282	0.0183035	0.00118883	4.1663	C	5	22/08/2020 21:10	40.4471		0	0	0	0	0	0	0	0	0	0	0	0	0	0
1694	5	6	9	3d 04:56:01.41000	0d 04:02:43.77000	0.00480897	0.018496	0.00118868	4.1764	C	5	22/08/2020 21:12	40.3997		0	0	0	0	0	0	0	0	0	0	0	0	0	0
1695	5	6	9	3d 04:58:18.32000	0d 04:05:00.68000	0.00485418	0.0186851	0.00118868	4.1865	C	5	22/08/2020 21:14	40.3839		0	0	0	0	0	0	0	0	0	0	0	0	0	0
1696	5	6	9	3d 05:00:34.24000	0d 04:07:16.60000	0.00489906	0.0188732	0.00118868	4.1965	C	5	22/08/2020 21:17	40.3997		0	0	0	0	0	0	0	0	0	0	0	0	0	0
1697	5	6	9	3d 05:01:17.80000	0d 04:08:00.16000	0.00491344	0.0189336	0.00118868	4.2	C	133	22/08/2020 21:17	40.4155		0	0	0	0	0	0	0	0	0	0	0	0	0	0
1698	5	6	10	3d 05:01:17.81000	0d 00:00:00.01000	0.00491344	0.0189336	0.00121286	4.1997	C	0	22/08/2020 21:17	40.4155		0	0	0	0	0	0	0	0	0	0	0	0	0	0
1699	5	6	10	3d 05:01:35.78000	0d 00:00:17.98000	0.0049193	0.0189581	0.00111284	4.2005	C	4	22/08/2020 21:18	40.4313		0	0	0	0	0	0	0	0	0	0	0	0	0	0
1700	5	6	10	3d 05:01:50.43000	0d 00:00:32.63000	0.00492362	0.0189763	0.00101282	4.2	C	4	22/08/2020 21:18	40.4155		0	0	0	0	0	0	0	0	0	0	0	0	0	0
1701	5	6	10	3d 05:02:09.19000	0d 00:00:51.39000	0.00492862	0.0189973	0.00091257	4.2002	C	4	22/08/2020 21:18	40.4471		0	0	0	0	0	0	0	0	0	0	0	0	0	0
1702	5	6	10	3d 05:02:33.30000	0d 00:01:15.50000	0.00493439	0.0190215	0.00081247	4.2002	C	4	22/08/2020 21:19	40.4629		0	0	0	0	0	0	0	0	0	0	0	0	0	0
1703	5	6	10	3d 05:03:02.70000	0d 00:01:44.90000	0.00494061	0.0190477	0.00071229	4.2002	C	4	22/08/2020 21:19	40.3681		0	0	0	0	0	0	0	0	0	0	0	0	0	0
1704	5	6	10	3d 05:03:37.34000	0d 00:02:19.54000	0.00494698	0.0190744	0.00061219	4.2	C	4	22/08/2020 21:20	40.3997		0	0	0	0	0	0	0	0	0	0	0	0	0	0
1705	5	6	10	3d 05:04:18.60000	0d 00:03:00.80000	0.00495341	0.0191014	0.00051202	4.2	C	4	22/08/2020 21:20	40.3997		0	0	0	0	0	0	0	0	0	0	0	0	0	0
1706	5	6	10	3d 05:05:10.82000	0d 00:03:53.02000	0.00496011	0.0191296	0.00041192	4.2002	C	4	22/08/2020 21:21	40.3839		0	0	0	0	0	0	0	0	0	0	0	0	0	0
1707	5	6	10	3d 05:06:21.55000	0d 00:05:03.75000	0.00496719	0.0191593	0.00031174	4.2	C	4	22/08/2020 21:23	40.3049		0	0	0	0	0	0	0	0	0	0	0	0	0	0
1708	5	6	10	3d 05:08:04.33000	0d 00:06:46.53000	0.00497457	0.0191903	0.00021172	4.2	C	4	22/08/2020 21:24	40.3049		0	0	0	0	0	0	0	0	0	0	0	0	0	0
1709	5	6	10	3d 05:11:05.14000	0d 00:09:47.34000	0.00498262	0.0192241	0.00011887	4.2002	C	132	22/08/2020 21:27	40.3839		0	0	0	0	0	0	0	0	0	0	0	0	0	0
1710	5	6	11	3d 05:11:05.15000	0d 00:00:00.01000	0	0	0	4.1994	R	0	22/08/2020 21:27	40.3839		0	0	0	0	0	0	0	0	0	0	0	0	0	0
1711	5	6	11	3d 05:11:07.15000	0d 00:00:02.01000	0	0	0	4.1988	R	1	22/08/2020 21:27	40.3681		0	0	0	0	0	0	0	0	0	0	0	0	0	0
1712	5	6	11	3d 05:11:09.15000	0d 00:00:04.01000	0	0	0	4.1987	R	1	22/08/2020 21:27	40.3523		0	0	0	0	0	0	0	0	0	0	0	0	0	0
1713	5	6	11	3d 05:11:11.15000	0d 00:00:06.01000	0	0	0	4.1987	R	1	22/08/2020 21:27	40.3365		0	0	0	0	0	0	0	0	0	0	0	0	0	0
1714	5	6	11	3d 05:11:13.15000	0d 00:00:08.01000	0	0	0	4.1985	R	1	22/08/2020 21:27	40.3365		0	0	0	0	0	0	0	0	0	0	0	0	0	0
1715	5	6	11	3d 05:11:15.14000	0d 00:00:10.00000	0	0	0	4.1987	R	129	22/08/2020 21:27	40.3207		0	0	0	0	0	0	0	0	0	0	0	0	0	0
1716	5	6	12	3d 05:11:15.18000	0d 00:00:00.04000	0.00000001	0.00000005	0.00119013	4.19	D	0	22/08/2020 21:27	40.3207		0	0	0	0	0	0	0	0	0	0	0	0	0	0
1717	5	6	12	3d 05:11:50.10000	0d 00:00:34.96000	0.00001154	0.00004829	0.00118868	4.1799	D	5	22/08/2020 21:28	40.3839		0	0	0	0	0	0	0	0	0	0	0	0	0	0
1718	5	6	12	3d 05:13:25.97000	0d 00:02:10.83000	0.0000432	0.00018045	0.00118868	4.1698	D	5	22/08/2020 21:30	40.4313		0	0	0	0	0	0	0	0	0	0	0	0	0	0
1719	5	6	12	3d 05:15:27.77000	0d 00:04:12.63000	0.00008342	0.00034795	0.00118883	4.1596	D	5	22/08/2020 21:32	40.3839		0	0	0	0	0	0	0	0	0	0	0	0	0	0
1720	5	6	12	3d 05:17:36.43000	0d 00:06:21.29000	0.0001259	0.00052446	0.00118883	4.1495	D	5	22/08/2020 21:34	40.3839		0	0	0	0	0	0	0	0	0	0	0	0	0	0
1721	5	6	12	3d 05:19:45.55000	0d 00:08:30.41000	0.00016854	0.00070117	0.00118853	4.1395	D	5	22/08/2020 21:36	40.3207		0	0	0	0	0	0	0	0	0	0	0	0	0	0
1722	5	6	12	3d 05:21:56.43000	0d 00:10:41.29000	0.00021175	0.00087985	0.0011886	4.1294	D	5	22/08/2020 21:38	40.3997		0	0	0	0	0	0	0	0	0	0	0	0	0	0
1723	5	6	12	3d 05:24:09.28000	0d 00:12:54.14000	0.00025562	0.00106078	0.00118875	4.1193	D	5	22/08/2020 21:40	40.3681		0	0	0	0	0	0	0	0	0	0	0	0	0	0
1724	5	6	12	3d 05:26:23.92000	0d 00:15:08.78000	0.00030008	0.0012437	0.00118868	4.1093	D	5	22/08/2020 21:43	40.3523		0	0	0	0	0	0	0	0	0	0	0	0	0	0
1725	5	6	12	3d 05:28:41.79000	0d 00:17:26.65000	0.0003456	0.00143055	0.00118875	4.0992	D	5	22/08/2020 21:45	40.3365		0	0	0	0	0	0	0	0	0	0	0	0	0	0
1726	5	6	12	3d 05:31:00.85000	0d 00:19:45.71000	0.00039152	0.00161855	0.00118875	4.0891	D	5	22/08/2020 21:47	40.4313		0	0	0	0	0	0	0	0	0	0	0	0	0	0
1727	5	6	12	3d 05:33:23.27000	0d 00:22:08.13000	0.00043855	0.00181062	0.0011886	4.0789	D	5	22/08/2020 21:50	40.3049		0	0	0	0	0	0	0	0	0	0	0	0	0	0
1728	5	6	12	3d 05:35:47.26000	0d 00:24:32.12000	0.0004861	0.00200433	0.00118868	4.0688	D	5	22/08/2020 21:52	40.3997		0	0	0	0	0	0	0	0	0	0	0	0	0	0
1729	5	6	12	3d 05:38:12.82000	0d 00:26:57.68000	0.00053416	0.00219966	0.00118868	4.0587	D	5	22/08/2020 21:54	40.4155		0	0	0	0	0	0	0	0	0	0	0	0	0	0
1730	5	6	12	3d 05:40:42.50000	0d 00:29:27.36000	0.00058358	0.00240002	0.00118875	4.0487	D	5	22/08/2020 21:57	40.4313		0	0	0	0	0	0	0	0	0	0	0	0	0	0
1731	5	6	12	3d 05:43:14.11000	0d 00:31:58.97000	0.00063365	0.00260245	0.00118868	4.0386	D	5	22/08/2020 21:59	40.3523		0	0	0	0	0	0	0	0	0	0	0	0	0	0
1732	5	6	12	3d 05:45:45.52000	0d 00:34:30.38000	0.00068364	0.00280412	0.00118875	4.0285	D	5	22/08/2020 22:02	40.4155		0	0	0	0	0	0	0	0	0	0	0	0	0	0
1733	5	6	12	3d 05:48:20.27000	0d 00:37:05.13000	0.00073474	0.00300972	0.00118875	4.0185	D	5	22/08/2020 22:05	40.3523		0	0	0	0	0	0	0	0	0	0	0	0	0	0
1734	5	6	12	3d 05:50:56.41000	0d 00:39:41.27000	0.0007863	0.00321665	0.00118875	4.0084	D	5	22/08/2020 22:07	40.4155		0	0	0	0	0	0	0	0	0	0	0	0	0	0
1735	5	6	12	3d 05:53:33.98000	0d 00:42:18.84000	0.00083833	0.00342495	0.00118853	3.9983	D	5	22/08/2020 22:10	40.3523		0	0	0	0	0	0	0	0	0	0	0	0	0	0
1736	5	6	12	3d 05:56:16.70000	0d 00:45:01.56000	0.00089206	0.00363952	0.0011886	3.9883	D	5	22/08/2020 22:12	40.4787		0	0	0	0	0	0	0	0	0	0	0	0	0	0
1737	5	6	12	3d 05:58:57.41000	0d 00:47:42.27000	0.00094512	0.0038509	0.00118891	3.9782	D	5	22/08/2020 22:15	40.4155		0	0	0	0	0	0	0	0	0	0	0	0	0	0
1738	5	6	12	3d 06:01:40.78000	0d 00:50:25.64000	0.00099907	0.00406524	0.00118891	3.9681	D	5	22/08/2020 22:18	40.3681		0	0	0	0	0	0	0	0	0	0	0	0	0	0
1739	5	6	12	3d 06:04:25.33000	0d 00:53:10.19000	0.0010534	0.00428058	0.00118883	3.958	D	5	22/08/2020 22:21	40.4471		0	0	0	0	0	0	0	0	0	0	0	0	0	0
1740	5	6	12	3d 06:07:09.50000	0d 00:55:54.36000	0.00110761	0.00449487	0.00118853	3.948	D	5	22/08/2020 22:23	40.3681		0	0	0	0	0	0	0	0	0	0	0	0	0	0
1741	5	6	12	3d 06:09:58.88000	0d 00:58:43.74000	0.00116354	0.00471541	0.00118868	3.9379	D	5	22/08/2020 22:26	40.3997		0	0	0	0	0	0	0	0	0	0	0	0	0	0
1742	5	6	12	3d 06:12:46.18000	0d 01:01:31.04000	0.00121879	0.00493267	0.00118853	3.9278	D	5	22/08/2020 22:29	40.4787		0	0	0	0	0	0	0	0	0	0	0	0	0	0
1743	5	6	12	3d 06:15:36.27000	0d 01:04:21.13000	0.00127495	0.005153	0.00118868	3.9178	D	5	22/08/2020 22:32	40.3681		0	0	0	0	0	0	0	0	0	0	0	0	0	0
1744	5	6	12	3d 06:18:28.69000	0d 01:07:13.55000	0.00133188	0.00537578	0.00118875	3.9075	D	5	22/08/2020 22:35	40.3997		0	0	0	0	0	0	0	0	0	0	0	0	0	0
1745	5	6	12	3d 06:21:25.03000	0d 01:10:09.89000	0.00139011	0.00560303	0.00118883	3.8975	D	5	22/08/2020 22:38	40.4945		0	0	0	0	0	0	0	0	0	0	0	0	0	0
1746	5	6	12	3d 06:24:24.13000	0d 01:13:08.99000	0.00144925	0.00583323	0.00118868	3.8874	D	5	22/08/2020 22:41	40.4629		0	0	0	0	0	0	0	0	0	0	0	0	0	0
1747	5	6	12	3d 06:27:26.10000	0d 01:16:10.96000	0.00150934	0.00606652	0.00118875	3.8773	D	5	22/08/2020 22:44	40.3839		0	0	0	0	0	0	0	0	0	0	0	0	0	0
1748	5	6	12	3d 06:30:30.03000	0d 01:19:14.89000	0.00157007	0.0063017	0.00118883	3.8671	D	5	22/08/2020 22:47	40.3839		0	0	0	0	0	0	0	0	0	0	0	0	0	0
1749	5	6	12	3d 06:33:44.76000	0d 01:22:29.62000	0.00163437	0.00655004	0.00118875	3.857	D	5	22/08/2020 22:50	40.3523		0	0	0	0	0	0	0	0	0	0	0	0	0	0
1750	5	6	12	3d 06:37:00.38000	0d 01:25:45.24000	0.00169896	0.00679887	0.00118868	3.847	D	5	22/08/2020 22:53	40.4155		0	0	0	0	0	0	0	0	0	0	0	0	0	0
1751	5	6	12	3d 06:40:26.11000	0d 01:29:10.97000	0.0017669	0.00705987	0.00118883	3.8369	D	5	22/08/2020 22:57	40.4155		0	0	0	0	0	0	0	0	0	0	0	0	0	0
1752	5	6	12	3d 06:44:02.19000	0d 01:32:47.05000	0.00183825	0.00733328	0.00118868	3.8268	D	5	22/08/2020 23:00	40.3523		0	0	0	0	0	0	0	0	0	0	0	0	0	0
1753	5	6	12	3d 06:47:49.34000	0d 01:36:34.20000	0.00191325	0.00761993	0.00118868	3.8167	D	5	22/08/2020 23:04	40.3997		0	0	0	0	0	0	0	0	0	0	0	0	0	0
1754	5	6	12	3d 06:51:50.13000	0d 01:40:34.99000	0.00199276	0.007923	0.00118883	3.8067	D	5	22/08/2020 23:08	40.3997		0	0	0	0	0	0	0	0	0	0	0	0	0	0
1755	5	6	12	3d 06:56:10.66000	0d 01:44:55.52000	0.00207879	0.00825006	0.00118875	3.7966	D	5	22/08/2020 23:12	40.3681		0	0	0	0	0	0	0	0	0	0	0	0	0	0
1756	5	6	12	3d 07:00:52.49000	0d 01:49:37.35000	0.00217185	0.00860292	0.00118845	3.7865	D	5	22/08/2020 23:17	40.3365		0	0	0	0	0	0	0	0	0	0	0	0	0	0
1757	5	6	12	3d 07:05:52.49000	0d 01:54:37.35000	0.00227091	0.00897754	0.0011886	3.7769	D	1	22/08/2020 23:22	40.3997		0	0	0	0	0	0	0	0	0	0	0	0	0	0
1758	5	6	12	3d 07:10:52.49000	0d 01:59:37.35000	0.00236997	0.00935125	0.00118875	3.7679	D	1	22/08/2020 23:27	40.3523		0	0	0	0	0	0	0	0	0	0	0	0	0	0
1759	5	6	12	3d 07:15:52.49000	0d 02:04:37.35000	0.00246903	0.00972411	0.00118875	3.76	D	1	22/08/2020 23:32	40.3523		0	0	0	0	0	0	0	0	0	0	0	0	0	0
1760	5	6	12	3d 07:20:52.49000	0d 02:09:37.35000	0.00256809	0.0100962	0.00118853	3.7523	D	1	22/08/2020 23:37	40.3365		0	0	0	0	0	0	0	0	0	0	0	0	0	0
1761	5	6	12	3d 07:25:52.49000	0d 02:14:37.35000	0.00266715	0.0104676	0.0011886	3.7453	D	1	22/08/2020 23:42	40.3523		0	0	0	0	0	0	0	0	0	0	0	0	0	0
1762	5	6	12	3d 07:30:52.49000	0d 02:19:37.35000	0.00276621	0.0108382	0.00118868	3.7385	D	1	22/08/2020 23:47	40.4313		0	0	0	0	0	0	0	0	0	0	0	0	0	0
1763	5	6	12	3d 07:35:52.49000	0d 02:24:37.35000	0.00286527	0.0112082	0.00118868	3.7322	D	1	22/08/2020 23:52	40.4155		0	0	0	0	0	0	0	0	0	0	0	0	0	0
1764	5	6	12	3d 07:40:52.49000	0d 02:29:37.35000	0.00296433	0.0115776	0.00118853	3.7256	D	1	22/08/2020 23:57	40.4629		0	0	0	0	0	0	0	0	0	0	0	0	0	0
1765	5	6	12	3d 07:45:52.49000	0d 02:34:37.35000	0.00306339	0.0119463	0.00118875	3.7191	D	1	23/08/2020 00:02	40.4629		0	0	0	0	0	0	0	0	0	0	0	0	0	0
1766	5	6	12	3d 07:50:52.49000	0d 02:39:37.35000	0.00316245	0.0123145	0.00118875	3.7128	D	1	23/08/2020 00:07	40.4787		0	0	0	0	0	0	0	0	0	0	0	0	0	0
1767	5	6	12	3d 07:55:52.49000	0d 02:44:37.35000	0.00326151	0.0126819	0.0011886	3.7063	D	1	23/08/2020 00:12	40.4629		0	0	0	0	0	0	0	0	0	0	0	0	0	0
1768	5	6	12	3d 08:00:52.49000	0d 02:49:37.35000	0.00336057	0.0130487	0.00118868	3.6991	D	1	23/08/2020 00:17	40.4471		0	0	0	0	0	0	0	0	0	0	0	0	0	0
1769	5	6	12	3d 08:05:52.49000	0d 02:54:37.35000	0.00345963	0.0134148	0.00118868	3.6919	D	1	23/08/2020 00:22	40.4787		0	0	0	0	0	0	0	0	0	0	0	0	0	0
1770	5	6	12	3d 08:10:52.49000	0d 02:59:37.35000	0.00355869	0.0137801	0.00118883	3.684	D	1	23/08/2020 00:27	40.4313		0	0	0	0	0	0	0	0	0	0	0	0	0	0
1771	5	6	12	3d 08:15:52.49000	0d 03:04:37.35000	0.00365775	0.0141447	0.00118883	3.6756	D	1	23/08/2020 00:32	40.4629		0	0	0	0	0	0	0	0	0	0	0	0	0	0
1772	5	6	12	3d 08:20:52.49000	0d 03:09:37.35000	0.00375681	0.0145084	0.00118845	3.6667	D	1	23/08/2020 00:37	40.4313		0	0	0	0	0	0	0	0	0	0	0	0	0	0
1773	5	6	12	3d 08:25:43.06000	0d 03:14:27.92000	0.00385276	0.0148597	0.00118868	3.6567	D	5	23/08/2020 00:42	40.4155		0	0	0	0	0	0	0	0	0	0	0	0	0	0
1774	5	6	12	3d 08:30:13.11000	0d 03:18:57.97000	0.00394193	0.0151854	0.00118898	3.6466	D	5	23/08/2020 00:46	40.4313		0	0	0	0	0	0	0	0	0	0	0	0	0	0
1775	5	6	12	3d 08:34:07.07000	0d 03:22:51.93000	0.00401918	0.0154667	0.00118883	3.6365	D	5	23/08/2020 00:50	40.4471		0	0	0	0	0	0	0	0	0	0	0	0	0	0
1776	5	6	12	3d 08:37:31.54000	0d 03:26:16.40000	0.0040867	0.0157119	0.00118853	3.6265	D	5	23/08/2020 00:54	40.3681		0	0	0	0	0	0	0	0	0	0	0	0	0	0
1777	5	6	12	3d 08:40:24.30000	0d 03:29:09.16000	0.00414375	0.0159185	0.00118883	3.6164	D	5	23/08/2020 00:57	40.3523		0	0	0	0	0	0	0	0	0	0	0	0	0	0
1778	5	6	12	3d 08:42:47.85000	0d 03:31:32.71000	0.00419115	0.0160897	0.00118883	3.6063	D	5	23/08/2020 00:59	40.4155		0	0	0	0	0	0	0	0	0	0	0	0	0	0
1779	5	6	12	3d 08:44:48.54000	0d 03:33:33.40000	0.004231	0.0162332	0.00118837	3.5962	D	5	23/08/2020 01:01	40.3997		0	0	0	0	0	0	0	0	0	0	0	0	0	0
1780	5	6	12	3d 08:46:25.02000	0d 03:35:09.88000	0.00426286	0.0163477	0.00118853	3.586	D	5	23/08/2020 01:03	40.3681		0	0	0	0	0	0	0	0	0	0	0	0	0	0
1781	5	6	12	3d 08:47:46.52000	0d 03:36:31.38000	0.00428977	0.016444	0.00118875	3.576	D	5	23/08/2020 01:04	40.3839		0	0	0	0	0	0	0	0	0	0	0	0	0	0
1782	5	6	12	3d 08:48:48.37000	0d 03:37:33.23000	0.00431019	0.016517	0.00118898	3.5659	D	5	23/08/2020 01:05	40.3523		0	0	0	0	0	0	0	0	0	0	0	0	0	0
1783	5	6	12	3d 08:49:37.65000	0d 03:38:22.51000	0.00432646	0.0165749	0.00118875	3.5558	D	5	23/08/2020 01:06	40.4155		0	0	0	0	0	0	0	0	0	0	0	0	0	0
1784	5	6	12	3d 08:50:19.02000	0d 03:39:03.88000	0.00434012	0.0166234	0.00118853	3.5457	D	5	23/08/2020 01:07	40.4155		0	0	0	0	0	0	0	0	0	0	0	0	0	0
1785	5	6	12	3d 08:50:53.85000	0d 03:39:38.71000	0.00435162	0.0166642	0.0011886	3.5355	D	5	23/08/2020 01:07	40.4471		0	0	0	0	0	0	0	0	0	0	0	0	0	0
1786	5	6	12	3d 08:51:25.25000	0d 03:40:10.11000	0.00436199	0.0167008	0.00118875	3.5253	D	5	23/08/2020 01:08	40.4629		0	0	0	0	0	0	0	0	0	0	0	0	0	0
1787	5	6	12	3d 08:51:51.32000	0d 03:40:36.18000	0.0043706	0.0167311	0.00118868	3.5149	D	5	23/08/2020 01:08	40.3681		0	0	0	0	0	0	0	0	0	0	0	0	0	0
1788	5	6	12	3d 08:52:14.86000	0d 03:40:59.72000	0.00437837	0.0167583	0.0011886	3.5048	D	5	23/08/2020 01:08	40.3997		0	0	0	0	0	0	0	0	0	0	0	0	0	0
1789	5	6	12	3d 08:52:35.43000	0d 03:41:20.29000	0.00438517	0.0167821	0.00118891	3.4948	D	5	23/08/2020 01:09	40.3997		0	0	0	0	0	0	0	0	0	0	0	0	0	0
1790	5	6	12	3d 08:52:56.70000	0d 03:41:41.56000	0.00439219	0.0168066	0.0011886	3.4846	D	5	23/08/2020 01:09	40.4313		0	0	0	0	0	0	0	0	0	0	0	0	0	0
1791	5	6	12	3d 08:53:16.66000	0d 03:42:01.52000	0.00439878	0.0168296	0.00118868	3.4743	D	5	23/08/2020 01:09	40.3997		0	0	0	0	0	0	0	0	0	0	0	0	0	0
1792	5	6	12	3d 08:53:37.10000	0d 03:42:21.96000	0.00440553	0.016853	0.0011886	3.4643	D	5	23/08/2020 01:10	40.3523		0	0	0	0	0	0	0	0	0	0	0	0	0	0
1793	5	6	12	3d 08:53:58.75000	0d 03:42:43.61000	0.00441268	0.0168777	0.00118868	3.4542	D	5	23/08/2020 01:10	40.3839		0	0	0	0	0	0	0	0	0	0	0	0	0	0
1794	5	6	12	3d 08:54:27.78000	0d 03:43:12.64000	0.00442226	0.0169108	0.00118868	3.444	D	5	23/08/2020 01:11	40.4313		0	0	0	0	0	0	0	0	0	0	0	0	0	0
1795	5	6	12	3d 08:55:24.09000	0d 03:44:08.95000	0.00444086	0.0169747	0.0011886	3.4337	D	5	23/08/2020 01:12	40.3681		0	0	0	0	0	0	0	0	0	0	0	0	0	0
1796	5	6	12	3d 08:58:09.96000	0d 03:46:54.82000	0.00449563	0.0171625	0.00118891	3.4237	D	5	23/08/2020 01:14	40.4629		0	0	0	0	0	0	0	0	0	0	0	0	0	0
1797	5	6	12	3d 09:02:10.85000	0d 03:50:55.71000	0.00457517	0.0174344	0.00118868	3.4136	D	5	23/08/2020 01:18	40.4155		0	0	0	0	0	0	0	0	0	0	0	0	0	0
1798	5	6	12	3d 09:06:38.82000	0d 03:55:23.68000	0.00466365	0.017736	0.00118868	3.4035	D	5	23/08/2020 01:23	40.4787		0	0	0	0	0	0	0	0	0	0	0	0	0	0
1799	5	6	12	3d 09:09:17.80000	0d 03:58:02.66000	0.00471615	0.0179145	0.00118875	3.3935	D	5	23/08/2020 01:25	40.4471		0	0	0	0	0	0	0	0	0	0	0	0	0	0
1800	5	6	12	3d 09:11:32.54000	0d 04:00:17.40000	0.00476064	0.0180652	0.00118883	3.3834	D	5	23/08/2020 01:28	40.4629		0	0	0	0	0	0	0	0	0	0	0	0	0	0
1801	5	6	12	3d 09:12:50.68000	0d 04:01:35.54000	0.00478644	0.0181524	0.00118868	3.3733	D	5	23/08/2020 01:29	40.4471		0	0	0	0	0	0	0	0	0	0	0	0	0	0
1802	5	6	12	3d 09:13:56.78000	0d 04:02:41.64000	0.00480827	0.0182259	0.00118875	3.3632	D	5	23/08/2020 01:30	40.3839		0	0	0	0	0	0	0	0	0	0	0	0	0	0
1803	5	6	12	3d 09:14:49.44000	0d 04:03:34.30000	0.00482566	0.0182843	0.0011886	3.3532	D	5	23/08/2020 01:31	40.4629		0	0	0	0	0	0	0	0	0	0	0	0	0	0
1804	5	6	12	3d 09:15:34.95000	0d 04:04:19.81000	0.00484069	0.0183346	0.00118875	3.3431	D	5	23/08/2020 01:32	40.4629		0	0	0	0	0	0	0	0	0	0	0	0	0	0
1805	5	6	12	3d 09:16:15.17000	0d 04:05:00.03000	0.00485397	0.018379	0.00118891	3.333	D	5	23/08/2020 01:32	40.4787		0	0	0	0	0	0	0	0	0	0	0	0	0	0
1806	5	6	12	3d 09:16:43.34000	0d 04:05:28.20000	0.00486327	0.0184099	0.00118891	3.323	D	5	23/08/2020 01:33	40.4787		0	0	0	0	0	0	0	0	0	0	0	0	0	0
1807	5	6	12	3d 09:17:07.11000	0d 04:05:51.97000	0.00487112	0.018436	0.00118868	3.3129	D	5	23/08/2020 01:33	40.3839		0	0	0	0	0	0	0	0	0	0	0	0	0	0
1808	5	6	12	3d 09:17:28.65000	0d 04:06:13.51000	0.00487823	0.0184595	0.0011886	3.3027	D	5	23/08/2020 01:34	40.4155		0	0	0	0	0	0	0	0	0	0	0	0	0	0
1809	5	6	12	3d 09:17:47.48000	0d 04:06:32.34000	0.00488445	0.01848	0.00118868	3.2924	D	5	23/08/2020 01:34	40.4629		0	0	0	0	0	0	0	0	0	0	0	0	0	0
1810	5	6	12	3d 09:18:04.97000	0d 04:06:49.83000	0.00489022	0.018499	0.00118875	3.2822	D	5	23/08/2020 01:34	40.4471		0	0	0	0	0	0	0	0	0	0	0	0	0	0
1811	5	6	12	3d 09:18:20.40000	0d 04:07:05.26000	0.00489532	0.0185157	0.00118875	3.2721	D	5	23/08/2020 01:35	40.4787		0	0	0	0	0	0	0	0	0	0	0	0	0	0
1812	5	6	12	3d 09:18:34.69000	0d 04:07:19.55000	0.00490004	0.0185311	0.00118875	3.2621	D	5	23/08/2020 01:35	40.3997		0	0	0	0	0	0	0	0	0	0	0	0	0	0
1813	5	6	12	3d 09:18:47.69000	0d 04:07:32.55000	0.00490433	0.0185451	0.0011886	3.2519	D	5	23/08/2020 01:35	40.3839		0	0	0	0	0	0	0	0	0	0	0	0	0	0
1814	5	6	12	3d 09:19:00.27000	0d 04:07:45.13000	0.00490848	0.0185586	0.00118875	3.2416	D	5	23/08/2020 01:35	40.3997		0	0	0	0	0	0	0	0	0	0	0	0	0	0
1815	5	6	12	3d 09:19:12.45000	0d 04:07:57.31000	0.0049125	0.0185716	0.00118875	3.2316	D	5	23/08/2020 01:35	40.4155		0	0	0	0	0	0	0	0	0	0	0	0	0	0
1816	5	6	12	3d 09:19:23.65000	0d 04:08:08.51000	0.0049162	0.0185835	0.00118875	3.2213	D	5	23/08/2020 01:36	40.4313		0	0	0	0	0	0	0	0	0	0	0	0	0	0
1817	5	6	12	3d 09:19:33.96000	0d 04:08:18.82000	0.00491961	0.0185945	0.00118898	3.2113	D	5	23/08/2020 01:36	40.4629		0	0	0	0	0	0	0	0	0	0	0	0	0	0
1818	5	6	12	3d 09:19:43.42000	0d 04:08:28.28000	0.00492273	0.0186045	0.00118891	3.201	D	5	23/08/2020 01:36	40.4471		0	0	0	0	0	0	0	0	0	0	0	0	0	0
1819	5	6	12	3d 09:19:52.12000	0d 04:08:36.98000	0.0049256	0.0186137	0.00118853	3.191	D	5	23/08/2020 01:36	40.4787		0	0	0	0	0	0	0	0	0	0	0	0	0	0
1820	5	6	12	3d 09:20:00.24000	0d 04:08:45.10000	0.00492828	0.0186222	0.00118875	3.1807	D	5	23/08/2020 01:36	40.4787		0	0	0	0	0	0	0	0	0	0	0	0	0	0
1821	5	6	12	3d 09:20:08.09000	0d 04:08:52.95000	0.00493088	0.0186305	0.0011886	3.1702	D	5	23/08/2020 01:36	40.4471		0	0	0	0	0	0	0	0	0	0	0	0	0	0
1822	5	6	12	3d 09:20:15.59000	0d 04:09:00.45000	0.00493335	0.0186383	0.00118845	3.16	D	5	23/08/2020 01:36	40.3997		0	0	0	0	0	0	0	0	0	0	0	0	0	0
1823	5	6	12	3d 09:20:22.42000	0d 04:09:07.28000	0.00493561	0.0186454	0.00118853	3.1499	D	5	23/08/2020 01:37	40.3839		0	0	0	0	0	0	0	0	0	0	0	0	0	0
1824	5	6	12	3d 09:20:29.29000	0d 04:09:14.15000	0.00493788	0.0186525	0.00118868	3.1395	D	5	23/08/2020 01:37	40.3839		0	0	0	0	0	0	0	0	0	0	0	0	0	0
1825	5	6	12	3d 09:20:35.62000	0d 04:09:20.48000	0.00493997	0.0186591	0.00118845	3.1295	D	5	23/08/2020 01:37	40.3523		0	0	0	0	0	0	0	0	0	0	0	0	0	0
1826	5	6	12	3d 09:20:41.51000	0d 04:09:26.37000	0.00494191	0.0186652	0.00118891	3.1192	D	5	23/08/2020 01:37	40.3839		0	0	0	0	0	0	0	0	0	0	0	0	0	0
1827	5	6	12	3d 09:20:47.21000	0d 04:09:32.07000	0.00494379	0.018671	0.00118868	3.1092	D	5	23/08/2020 01:37	40.3997		0	0	0	0	0	0	0	0	0	0	0	0	0	0
1828	5	6	12	3d 09:20:52.95000	0d 04:09:37.81000	0.00494569	0.0186769	0.00118853	3.0986	D	5	23/08/2020 01:37	40.3997		0	0	0	0	0	0	0	0	0	0	0	0	0	0
1829	5	6	12	3d 09:20:58.58000	0d 04:09:43.44000	0.00494755	0.0186827	0.00118875	3.0884	D	5	23/08/2020 01:37	40.3997		0	0	0	0	0	0	0	0	0	0	0	0	0	0
1830	5	6	12	3d 09:21:03.76000	0d 04:09:48.62000	0.00494926	0.0186879	0.00118875	3.0782	D	5	23/08/2020 01:37	40.4155		0	0	0	0	0	0	0	0	0	0	0	0	0	0
1831	5	6	12	3d 09:21:08.78000	0d 04:09:53.64000	0.00495092	0.018693	0.00118875	3.0681	D	5	23/08/2020 01:37	40.4471		0	0	0	0	0	0	0	0	0	0	0	0	0	0
1832	5	6	12	3d 09:21:13.51000	0d 04:09:58.37000	0.00495248	0.0186978	0.0011886	3.0581	D	5	23/08/2020 01:37	40.4471		0	0	0	0	0	0	0	0	0	0	0	0	0	0
1833	5	6	12	3d 09:21:18.13000	0d 04:10:02.99000	0.004954	0.0187025	0.0011886	3.048	D	5	23/08/2020 01:37	40.4471		0	0	0	0	0	0	0	0	0	0	0	0	0	0
1834	5	6	12	3d 09:21:22.64000	0d 04:10:07.50000	0.00495549	0.018707	0.00118845	3.0379	D	5	23/08/2020 01:38	40.4313		0	0	0	0	0	0	0	0	0	0	0	0	0	0
1835	5	6	12	3d 09:21:27.11000	0d 04:10:11.97000	0.00495697	0.0187115	0.00118875	3.0278	D	5	23/08/2020 01:38	40.4155		0	0	0	0	0	0	0	0	0	0	0	0	0	0
1836	5	6	12	3d 09:21:31.23000	0d 04:10:16.09000	0.00495833	0.0187156	0.00118883	3.0176	D	5	23/08/2020 01:38	40.4471		0	0	0	0	0	0	0	0	0	0	0	0	0	0
1837	5	6	12	3d 09:21:35.35000	0d 04:10:20.21000	0.00495969	0.0187197	0.00118883	3.0076	D	5	23/08/2020 01:38	40.4629		0	0	0	0	0	0	0	0	0	0	0	0	0	0
1838	5	6	12	3d 09:21:39.37000	0d 04:10:24.23000	0.00496102	0.0187237	0.00118875	2.9972	D	5	23/08/2020 01:38	40.4471		0	0	0	0	0	0	0	0	0	0	0	0	0	0
1839	5	6	12	3d 09:21:43.32000	0d 04:10:28.18000	0.00496232	0.0187276	0.00118875	2.9866	D	5	23/08/2020 01:38	40.4471		0	0	0	0	0	0	0	0	0	0	0	0	0	0
1840	5	6	12	3d 09:21:47.20000	0d 04:10:32.06000	0.0049636	0.0187314	0.00118868	2.9764	D	5	23/08/2020 01:38	40.4313		0	0	0	0	0	0	0	0	0	0	0	0	0	0
1841	5	6	12	3d 09:21:50.92000	0d 04:10:35.78000	0.00496483	0.0187351	0.00118883	2.966	D	5	23/08/2020 01:38	40.4155		0	0	0	0	0	0	0	0	0	0	0	0	0	0
1842	5	6	12	3d 09:21:54.60000	0d 04:10:39.46000	0.00496605	0.0187387	0.00118853	2.9558	D	5	23/08/2020 01:38	40.3839		0	0	0	0	0	0	0	0	0	0	0	0	0	0
1843	5	6	12	3d 09:21:58.03000	0d 04:10:42.89000	0.00496718	0.018742	0.00118868	2.9456	D	5	23/08/2020 01:38	40.3839		0	0	0	0	0	0	0	0	0	0	0	0	0	0
1844	5	6	12	3d 09:22:01.47000	0d 04:10:46.33000	0.00496831	0.0187453	0.00118883	2.9354	D	5	23/08/2020 01:38	40.3839		0	0	0	0	0	0	0	0	0	0	0	0	0	0
1845	5	6	12	3d 09:22:04.75000	0d 04:10:49.61000	0.0049694	0.0187485	0.00118883	2.9252	D	5	23/08/2020 01:38	40.3681		0	0	0	0	0	0	0	0	0	0	0	0	0	0
1846	5	6	12	3d 09:22:08.01000	0d 04:10:52.87000	0.00497047	0.0187517	0.00118898	2.9148	D	5	23/08/2020 01:38	40.3681		0	0	0	0	0	0	0	0	0	0	0	0	0	0
1847	5	6	12	3d 09:22:11.20000	0d 04:10:56.06000	0.00497153	0.0187547	0.00118891	2.9046	D	5	23/08/2020 01:38	40.3681		0	0	0	0	0	0	0	0	0	0	0	0	0	0
1848	5	6	12	3d 09:22:14.33000	0d 04:10:59.19000	0.00497256	0.0187577	0.00118875	2.8942	D	5	23/08/2020 01:38	40.3681		0	0	0	0	0	0	0	0	0	0	0	0	0	0
1849	5	6	12	3d 09:22:17.38000	0d 04:11:02.24000	0.00497357	0.0187606	0.00118891	2.884	D	5	23/08/2020 01:38	40.3681		0	0	0	0	0	0	0	0	0	0	0	0	0	0
1850	5	6	12	3d 09:22:20.38000	0d 04:11:05.24000	0.00497456	0.0187635	0.00118853	2.8736	D	5	23/08/2020 01:39	40.3839		0	0	0	0	0	0	0	0	0	0	0	0	0	0
1851	5	6	12	3d 09:22:23.31000	0d 04:11:08.17000	0.00497553	0.0187663	0.0011886	2.8632	D	5	23/08/2020 01:39	40.3997		0	0	0	0	0	0	0	0	0	0	0	0	0	0
1852	5	6	12	3d 09:22:26.14000	0d 04:11:11.00000	0.00497646	0.0187689	0.00118891	2.8528	D	5	23/08/2020 01:39	40.3997		0	0	0	0	0	0	0	0	0	0	0	0	0	0
1853	5	6	12	3d 09:22:28.92000	0d 04:11:13.78000	0.00497738	0.0187715	0.00118906	2.8426	D	5	23/08/2020 01:39	40.3997		0	0	0	0	0	0	0	0	0	0	0	0	0	0
1854	5	6	12	3d 09:22:31.58000	0d 04:11:16.44000	0.00497826	0.018774	0.0011886	2.8324	D	5	23/08/2020 01:39	40.3997		0	0	0	0	0	0	0	0	0	0	0	0	0	0
1855	5	6	12	3d 09:22:34.23000	0d 04:11:19.09000	0.00497913	0.0187765	0.00118853	2.8219	D	5	23/08/2020 01:39	40.3997		0	0	0	0	0	0	0	0	0	0	0	0	0	0
1856	5	6	12	3d 09:22:36.88000	0d 04:11:21.74000	0.00498001	0.018779	0.00118868	2.8118	D	5	23/08/2020 01:39	40.3997		0	0	0	0	0	0	0	0	0	0	0	0	0	0
1857	5	6	12	3d 09:22:39.44000	0d 04:11:24.30000	0.00498085	0.0187813	0.00118906	2.8014	D	5	23/08/2020 01:39	40.3997		0	0	0	0	0	0	0	0	0	0	0	0	0	0
1858	5	6	12	3d 09:22:41.98000	0d 04:11:26.84000	0.00498169	0.0187837	0.00118883	2.7909	D	5	23/08/2020 01:39	40.4155		0	0	0	0	0	0	0	0	0	0	0	0	0	0
1859	5	6	12	3d 09:22:44.46000	0d 04:11:29.32000	0.00498251	0.018786	0.00118868	2.7807	D	5	23/08/2020 01:39	40.4313		0	0	0	0	0	0	0	0	0	0	0	0	0	0
1860	5	6	12	3d 09:22:46.81000	0d 04:11:31.67000	0.00498329	0.0187881	0.0011886	2.7704	D	5	23/08/2020 01:39	40.4471		0	0	0	0	0	0	0	0	0	0	0	0	0	0
1861	5	6	12	3d 09:22:49.18000	0d 04:11:34.04000	0.00498407	0.0187903	0.00118883	2.7602	D	5	23/08/2020 01:39	40.4471		0	0	0	0	0	0	0	0	0	0	0	0	0	0
1862	5	6	12	3d 09:22:51.49000	0d 04:11:36.35000	0.00498483	0.0187924	0.00118898	2.75	D	5	23/08/2020 01:39	40.4471		0	0	0	0	0	0	0	0	0	0	0	0	0	0
1863	5	6	12	3d 09:22:53.77000	0d 04:11:38.63000	0.00498558	0.0187945	0.00118891	2.7396	D	5	23/08/2020 01:39	40.4471		0	0	0	0	0	0	0	0	0	0	0	0	0	0
1864	5	6	12	3d 09:22:56.02000	0d 04:11:40.88000	0.00498633	0.0187965	0.00118868	2.7291	D	5	23/08/2020 01:39	40.4471		0	0	0	0	0	0	0	0	0	0	0	0	0	0
1865	5	6	12	3d 09:22:58.28000	0d 04:11:43.14000	0.00498707	0.0187985	0.00118875	2.7185	D	5	23/08/2020 01:39	40.4471		0	0	0	0	0	0	0	0	0	0	0	0	0	0
1866	5	6	12	3d 09:23:00.53000	0d 04:11:45.39000	0.00498782	0.0188005	0.00118868	2.708	D	5	23/08/2020 01:39	40.4471		0	0	0	0	0	0	0	0	0	0	0	0	0	0
1867	5	6	12	3d 09:23:02.70000	0d 04:11:47.56000	0.00498853	0.0188025	0.00118875	2.6975	D	5	23/08/2020 01:39	40.4471		0	0	0	0	0	0	0	0	0	0	0	0	0	0
1868	5	6	12	3d 09:23:04.84000	0d 04:11:49.70000	0.00498924	0.0188044	0.00118875	2.6871	D	5	23/08/2020 01:39	40.4313		0	0	0	0	0	0	0	0	0	0	0	0	0	0
1869	5	6	12	3d 09:23:06.91000	0d 04:11:51.77000	0.00498992	0.0188062	0.00118868	2.6766	D	5	23/08/2020 01:39	40.4471		0	0	0	0	0	0	0	0	0	0	0	0	0	0
1870	5	6	12	3d 09:23:09.01000	0d 04:11:53.87000	0.00499062	0.0188081	0.00118845	2.6661	D	5	23/08/2020 01:39	40.4629		0	0	0	0	0	0	0	0	0	0	0	0	0	0
1871	5	6	12	3d 09:23:11.04000	0d 04:11:55.90000	0.00499129	0.0188098	0.0011886	2.6557	D	5	23/08/2020 01:39	40.4629		0	0	0	0	0	0	0	0	0	0	0	0	0	0
1872	5	6	12	3d 09:23:13.02000	0d 04:11:57.88000	0.00499194	0.0188116	0.0011886	2.645	D	5	23/08/2020 01:39	40.4787		0	0	0	0	0	0	0	0	0	0	0	0	0	0
1873	5	6	12	3d 09:23:15.06000	0d 04:11:59.92000	0.00499261	0.0188134	0.00118883	2.6346	D	5	23/08/2020 01:39	40.4787		0	0	0	0	0	0	0	0	0	0	0	0	0	0
1874	5	6	12	3d 09:23:16.98000	0d 04:12:01.84000	0.00499325	0.018815	0.00118891	2.6242	D	5	23/08/2020 01:39	40.4787		0	0	0	0	0	0	0	0	0	0	0	0	0	0
1875	5	6	12	3d 09:23:18.90000	0d 04:12:03.76000	0.00499388	0.0188167	0.00118875	2.6137	D	5	23/08/2020 01:40	40.4629		0	0	0	0	0	0	0	0	0	0	0	0	0	0
1876	5	6	12	3d 09:23:20.85000	0d 04:12:05.71000	0.00499453	0.0188184	0.00118883	2.6032	D	5	23/08/2020 01:40	40.4629		0	0	0	0	0	0	0	0	0	0	0	0	0	0
1877	5	6	12	3d 09:23:22.73000	0d 04:12:07.59000	0.00499515	0.01882	0.00118875	2.5928	D	5	23/08/2020 01:40	40.4629		0	0	0	0	0	0	0	0	0	0	0	0	0	0
1878	5	6	12	3d 09:23:24.60000	0d 04:12:09.46000	0.00499576	0.0188216	0.00118875	2.5823	D	5	23/08/2020 01:40	40.4629		0	0	0	0	0	0	0	0	0	0	0	0	0	0
1879	5	6	12	3d 09:23:26.46000	0d 04:12:11.32000	0.00499638	0.0188232	0.00118883	2.5718	D	5	23/08/2020 01:40	40.4471		0	0	0	0	0	0	0	0	0	0	0	0	0	0
1880	5	6	12	3d 09:23:28.31000	0d 04:12:13.17000	0.00499699	0.0188247	0.00118875	2.5612	D	5	23/08/2020 01:40	40.4471		0	0	0	0	0	0	0	0	0	0	0	0	0	0
1881	5	6	12	3d 09:23:30.10000	0d 04:12:14.96000	0.00499758	0.0188262	0.00118875	2.551	D	5	23/08/2020 01:40	40.4471		0	0	0	0	0	0	0	0	0	0	0	0	0	0
1882	5	6	12	3d 09:23:31.86000	0d 04:12:16.72000	0.00499816	0.0188277	0.00118868	2.5406	D	5	23/08/2020 01:40	40.4629		0	0	0	0	0	0	0	0	0	0	0	0	0	0
1883	5	6	12	3d 09:23:33.64000	0d 04:12:18.50000	0.00499875	0.0188292	0.00118875	2.5301	D	5	23/08/2020 01:40	40.4787		0	0	0	0	0	0	0	0	0	0	0	0	0	0
1884	5	6	12	3d 09:23:35.42000	0d 04:12:20.28000	0.00499934	0.0188307	0.00118906	2.5197	D	5	23/08/2020 01:40	40.4787		0	0	0	0	0	0	0	0	0	0	0	0	0	0
1885	5	6	12	3d 09:23:37.14000	0d 04:12:22.00000	0.0049999	0.0188321	0.00118868	2.5093	D	5	23/08/2020 01:40	40.4787		0	0	0	0	0	0	0	0	0	0	0	0	0	0
1886	5	6	12	3d 09:23:38.65000	0d 04:12:23.51000	0.0050004	0.0188334	0.00118891	2.5	D	133	23/08/2020 01:40	40.4787		0	0	0	0	0	0	0	0	0	0	0	0	0	0
1887	5	6	13	3d 09:23:38.66000	0d 00:00:00.01000	0	0	0	2.6259	R	0	23/08/2020 01:40	40.4787		0	0	0	0	0	0	0	0	0	0	0	0	0	0
1888	5	6	13	3d 09:23:40.66000	0d 00:00:02.01000	0	0	0	2.8278	R	1	23/08/2020 01:40	40.4787		0	0	0	0	0	0	0	0	0	0	0	0	0	0
1889	5	6	13	3d 09:23:42.66000	0d 00:00:04.01000	0	0	0	2.9499	R	1	23/08/2020 01:40	40.4787		0	0	0	0	0	0	0	0	0	0	0	0	0	0
1890	5	6	13	3d 09:23:44.66000	0d 00:00:06.01000	0	0	0	3.0454	R	1	23/08/2020 01:40	40.4787		0	0	0	0	0	0	0	0	0	0	0	0	0	0
1891	5	6	13	3d 09:23:46.66000	0d 00:00:08.01000	0	0	0	3.1231	R	1	23/08/2020 01:40	40.4787		0	0	0	0	0	0	0	0	0	0	0	0	0	0
1892	5	6	13	3d 09:23:48.65000	0d 00:00:10.00000	0	0	0	3.187	R	129	23/08/2020 01:40	40.4629		0	0	0	0	0	0	0	0	0	0	0	0	0	0
1893	6	7	9	3d 09:23:48.69000	0d 00:00:00.04000	0.00000001	0.00000004	0.0011899	3.3433	C	0	23/08/2020 01:40	40.4629		0	0	0	0	0	0	0	0	0	0	0	0	0	0
1894	6	7	9	3d 09:23:48.85000	0d 00:00:00.20000	0.00000007	0.00000022	0.0011886	3.3651	C	5	23/08/2020 01:40	40.4629		0	0	0	0	0	0	0	0	0	0	0	0	0	0
1895	6	7	9	3d 09:23:49.02000	0d 00:00:00.37000	0.00000012	0.00000041	0.00118875	3.3845	C	5	23/08/2020 01:40	40.4629		0	0	0	0	0	0	0	0	0	0	0	0	0	0
1896	6	7	9	3d 09:23:49.21000	0d 00:00:00.56000	0.00000018	0.00000062	0.00118868	3.4031	C	5	23/08/2020 01:40	40.4629		0	0	0	0	0	0	0	0	0	0	0	0	0	0
1897	6	7	9	3d 09:23:49.41000	0d 00:00:00.76000	0.00000025	0.00000085	0.0011886	3.4202	C	5	23/08/2020 01:40	40.4629		0	0	0	0	0	0	0	0	0	0	0	0	0	0
1898	6	7	9	3d 09:23:49.62000	0d 00:00:00.97000	0.00000032	0.00000109	0.00118868	3.4369	C	5	23/08/2020 01:40	40.4629		0	0	0	0	0	0	0	0	0	0	0	0	0	0
1899	6	7	9	3d 09:23:49.84000	0d 00:00:01.19000	0.00000039	0.00000134	0.00118875	3.4533	C	5	23/08/2020 01:40	40.4629		0	0	0	0	0	0	0	0	0	0	0	0	0	0
1900	6	7	9	3d 09:23:50.07000	0d 00:00:01.42000	0.00000047	0.0000016	0.00118868	3.4693	C	5	23/08/2020 01:40	40.4629		0	0	0	0	0	0	0	0	0	0	0	0	0	0
1901	6	7	9	3d 09:23:50.31000	0d 00:00:01.66000	0.00000055	0.00000188	0.00118883	3.4849	C	5	23/08/2020 01:40	40.4629		0	0	0	0	0	0	0	0	0	0	0	0	0	0
1902	6	7	9	3d 09:23:50.55000	0d 00:00:01.90000	0.00000063	0.00000215	0.00118891	3.4998	C	5	23/08/2020 01:40	40.4629		0	0	0	0	0	0	0	0	0	0	0	0	0	0
1903	6	7	9	3d 09:23:50.80000	0d 00:00:02.15000	0.00000071	0.00000244	0.00118875	3.5145	C	5	23/08/2020 01:40	40.4629		0	0	0	0	0	0	0	0	0	0	0	0	0	0
1904	6	7	9	3d 09:23:51.06000	0d 00:00:02.41000	0.0000008	0.00000274	0.00118868	3.529	C	5	23/08/2020 01:40	40.4471		0	0	0	0	0	0	0	0	0	0	0	0	0	0
1905	6	7	9	3d 09:23:51.33000	0d 00:00:02.68000	0.00000088	0.00000306	0.00118868	3.5435	C	5	23/08/2020 01:40	40.4471		0	0	0	0	0	0	0	0	0	0	0	0	0	0
1906	6	7	9	3d 09:23:51.62000	0d 00:00:02.97000	0.00000098	0.0000034	0.00118891	3.5578	C	5	23/08/2020 01:40	40.4471		0	0	0	0	0	0	0	0	0	0	0	0	0	0
1907	6	7	9	3d 09:23:51.92000	0d 00:00:03.27000	0.00000108	0.00000375	0.00118875	3.5715	C	5	23/08/2020 01:40	40.4471		0	0	0	0	0	0	0	0	0	0	0	0	0	0
1908	6	7	9	3d 09:23:52.23000	0d 00:00:03.58000	0.00000118	0.00000412	0.00118875	3.5854	C	5	23/08/2020 01:40	40.4471		0	0	0	0	0	0	0	0	0	0	0	0	0	0
1909	6	7	9	3d 09:23:52.56000	0d 00:00:03.91000	0.00000129	0.00000451	0.00118868	3.5987	C	5	23/08/2020 01:40	40.4471		0	0	0	0	0	0	0	0	0	0	0	0	0	0
1910	6	7	9	3d 09:23:52.90000	0d 00:00:04.25000	0.0000014	0.00000492	0.00118845	3.6115	C	5	23/08/2020 01:40	40.4471		0	0	0	0	0	0	0	0	0	0	0	0	0	0
1911	6	7	9	3d 09:23:53.27000	0d 00:00:04.62000	0.00000153	0.00000536	0.00118883	3.6243	C	5	23/08/2020 01:40	40.4471		0	0	0	0	0	0	0	0	0	0	0	0	0	0
1912	6	7	9	3d 09:23:53.67000	0d 00:00:05.02000	0.00000166	0.00000584	0.00118883	3.6368	C	5	23/08/2020 01:40	40.4471		0	0	0	0	0	0	0	0	0	0	0	0	0	0
1913	6	7	9	3d 09:23:54.13000	0d 00:00:05.48000	0.00000181	0.00000639	0.0011886	3.6492	C	5	23/08/2020 01:40	40.4471		0	0	0	0	0	0	0	0	0	0	0	0	0	0
1914	6	7	9	3d 09:23:54.62000	0d 00:00:05.97000	0.00000197	0.00000698	0.00118868	3.6611	C	5	23/08/2020 01:40	40.4471		0	0	0	0	0	0	0	0	0	0	0	0	0	0
1915	6	7	9	3d 09:23:55.21000	0d 00:00:06.56000	0.00000217	0.0000077	0.00118883	3.673	C	5	23/08/2020 01:40	40.4629		0	0	0	0	0	0	0	0	0	0	0	0	0	0
1916	6	7	9	3d 09:23:55.91000	0d 00:00:07.26000	0.0000024	0.00000855	0.00118875	3.6841	C	5	23/08/2020 01:40	40.4629		0	0	0	0	0	0	0	0	0	0	0	0	0	0
1917	6	7	9	3d 09:23:56.78000	0d 00:00:08.13000	0.00000268	0.00000961	0.00118898	3.695	C	5	23/08/2020 01:40	40.4629		0	0	0	0	0	0	0	0	0	0	0	0	0	0
1918	6	7	9	3d 09:23:57.93000	0d 00:00:09.28000	0.00000306	0.00001101	0.00118875	3.7058	C	5	23/08/2020 01:40	40.4629		0	0	0	0	0	0	0	0	0	0	0	0	0	0
1919	6	7	9	3d 09:23:59.64000	0d 00:00:10.99000	0.00000363	0.00001311	0.00118868	3.7162	C	5	23/08/2020 01:40	40.4787		0	0	0	0	0	0	0	0	0	0	0	0	0	0
1920	6	7	9	3d 09:24:02.39000	0d 00:00:13.74000	0.00000454	0.00001649	0.00118868	3.7264	C	5	23/08/2020 01:40	40.4787		0	0	0	0	0	0	0	0	0	0	0	0	0	0
1921	6	7	9	3d 09:24:08.15000	0d 00:00:19.50000	0.00000644	0.00002359	0.00118875	3.7368	C	5	23/08/2020 01:40	40.4787		0	0	0	0	0	0	0	0	0	0	0	0	0	0
1922	6	7	9	3d 09:24:57.82000	0d 00:01:09.17000	0.00002284	0.0000849	0.00118883	3.7267	C	5	23/08/2020 01:41	40.4945		0	0	0	0	0	0	0	0	0	0	0	0	0	0
1923	6	7	9	3d 09:25:16.25000	0d 00:01:27.60000	0.00002893	0.00010754	0.00118868	3.7166	C	5	23/08/2020 01:41	40.4155		0	0	0	0	0	0	0	0	0	0	0	0	0	0
1924	6	7	9	3d 09:25:45.23000	0d 00:01:56.58000	0.00003849	0.00014306	0.00118845	3.7066	C	5	23/08/2020 01:42	40.4155		0	0	0	0	0	0	0	0	0	0	0	0	0	0
1925	6	7	9	3d 09:26:44.67000	0d 00:02:56.02000	0.00005812	0.0002157	0.00118891	3.6965	C	5	23/08/2020 01:43	40.4629		0	0	0	0	0	0	0	0	0	0	0	0	0	0
1926	6	7	9	3d 09:31:44.67000	0d 00:07:56.02000	0.00015718	0.00058131	0.00118883	3.6889	C	1	23/08/2020 01:48	40.4471		0	0	0	0	0	0	0	0	0	0	0	0	0	0
1927	6	7	9	3d 09:36:44.67000	0d 00:12:56.02000	0.00025624	0.00094678	0.00118875	3.6901	C	1	23/08/2020 01:53	40.4629		0	0	0	0	0	0	0	0	0	0	0	0	0	0
1928	6	7	9	3d 09:41:44.67000	0d 00:17:56.02000	0.0003553	0.00131246	0.00118883	3.6928	C	1	23/08/2020 01:58	40.4945		0	0	0	0	0	0	0	0	0	0	0	0	0	0
1929	6	7	9	3d 09:46:44.67000	0d 00:22:56.02000	0.00045436	0.00167844	0.00118875	3.696	C	1	23/08/2020 02:03	40.4313		0	0	0	0	0	0	0	0	0	0	0	0	0	0
1930	6	7	9	3d 09:51:44.67000	0d 00:27:56.02000	0.00055342	0.00204475	0.00118883	3.6995	C	1	23/08/2020 02:08	40.4471		0	0	0	0	0	0	0	0	0	0	0	0	0	0
1931	6	7	9	3d 09:56:44.67000	0d 00:32:56.02000	0.00065248	0.00241142	0.00118875	3.7035	C	1	23/08/2020 02:13	40.4155		0	0	0	0	0	0	0	0	0	0	0	0	0	0
1932	6	7	9	3d 10:01:44.67000	0d 00:37:56.02000	0.00075154	0.00277848	0.00118898	3.7075	C	1	23/08/2020 02:18	40.3997		0	0	0	0	0	0	0	0	0	0	0	0	0	0
1933	6	7	9	3d 10:06:44.67000	0d 00:42:56.02000	0.0008506	0.00314598	0.00118883	3.7121	C	1	23/08/2020 02:23	40.4629		0	0	0	0	0	0	0	0	0	0	0	0	0	0
1934	6	7	9	3d 10:11:44.67000	0d 00:47:56.02000	0.00094966	0.00351395	0.00118883	3.7166	C	1	23/08/2020 02:28	40.3839		0	0	0	0	0	0	0	0	0	0	0	0	0	0
1935	6	7	9	3d 10:16:44.67000	0d 00:52:56.02000	0.00104873	0.0038824	0.00118853	3.7221	C	1	23/08/2020 02:33	40.3997		0	0	0	0	0	0	0	0	0	0	0	0	0	0
1936	6	7	9	3d 10:21:44.67000	0d 00:57:56.02000	0.00114779	0.00425138	0.00118853	3.7273	C	1	23/08/2020 02:38	40.3839		0	0	0	0	0	0	0	0	0	0	0	0	0	0
1937	6	7	9	3d 10:26:44.67000	0d 01:02:56.02000	0.00124685	0.00462089	0.00118875	3.7328	C	1	23/08/2020 02:43	40.4155		0	0	0	0	0	0	0	0	0	0	0	0	0	0
1938	6	7	9	3d 10:31:44.67000	0d 01:07:56.02000	0.00134591	0.00499094	0.00118875	3.7383	C	1	23/08/2020 02:48	40.3997		0	0	0	0	0	0	0	0	0	0	0	0	0	0
1939	6	7	9	3d 10:36:44.67000	0d 01:12:56.02000	0.00144497	0.00536153	0.00118868	3.7435	C	1	23/08/2020 02:53	40.3523		0	0	0	0	0	0	0	0	0	0	0	0	0	0
1940	6	7	9	3d 10:41:44.67000	0d 01:17:56.02000	0.00154403	0.00573265	0.00118898	3.7491	C	1	23/08/2020 02:58	40.3839		0	0	0	0	0	0	0	0	0	0	0	0	0	0
1941	6	7	9	3d 10:46:44.67000	0d 01:22:56.02000	0.00164309	0.0061043	0.00118883	3.7542	C	1	23/08/2020 03:03	40.3839		0	0	0	0	0	0	0	0	0	0	0	0	0	0
1942	6	7	9	3d 10:51:44.67000	0d 01:27:56.02000	0.00174215	0.00647646	0.00118868	3.7594	C	1	23/08/2020 03:08	40.4629		0	0	0	0	0	0	0	0	0	0	0	0	0	0
1943	6	7	9	3d 10:56:44.67000	0d 01:32:56.02000	0.00184121	0.00684913	0.00118875	3.7646	C	1	23/08/2020 03:13	40.3839		0	0	0	0	0	0	0	0	0	0	0	0	0	0
1944	6	7	9	3d 11:01:44.67000	0d 01:37:56.02000	0.00194027	0.00722232	0.00118875	3.7697	C	1	23/08/2020 03:18	40.3839		0	0	0	0	0	0	0	0	0	0	0	0	0	0
1945	6	7	9	3d 11:06:44.67000	0d 01:42:56.02000	0.00203933	0.00759603	0.00118875	3.7751	C	1	23/08/2020 03:23	40.3681		0	0	0	0	0	0	0	0	0	0	0	0	0	0
1946	6	7	9	3d 11:11:44.67000	0d 01:47:56.02000	0.00213839	0.00797028	0.00118883	3.7809	C	1	23/08/2020 03:28	40.3681		0	0	0	0	0	0	0	0	0	0	0	0	0	0
1947	6	7	9	3d 11:16:44.67000	0d 01:52:56.02000	0.00223745	0.00834508	0.00118868	3.7864	C	1	23/08/2020 03:33	40.4629		0	0	0	0	0	0	0	0	0	0	0	0	0	0
1948	6	7	9	3d 11:21:44.67000	0d 01:57:56.02000	0.00233651	0.00872047	0.00118891	3.7925	C	1	23/08/2020 03:38	40.3523		0	0	0	0	0	0	0	0	0	0	0	0	0	0
1949	6	7	9	3d 11:26:44.67000	0d 02:02:56.02000	0.00243557	0.00909649	0.00118853	3.799	C	1	23/08/2020 03:43	40.3681		0	0	0	0	0	0	0	0	0	0	0	0	0	0
1950	6	7	9	3d 11:31:44.67000	0d 02:07:56.02000	0.00253463	0.00947318	0.0011886	3.8062	C	1	23/08/2020 03:48	40.3207		0	0	0	0	0	0	0	0	0	0	0	0	0	0
1951	6	7	9	3d 11:36:44.67000	0d 02:12:56.02000	0.00263369	0.00985061	0.0011886	3.8138	C	1	23/08/2020 03:53	40.3523		0	0	0	0	0	0	0	0	0	0	0	0	0	0
1952	6	7	9	3d 11:41:44.67000	0d 02:17:56.02000	0.00273275	0.0102288	0.00118883	3.8225	C	1	23/08/2020 03:58	40.4629		0	0	0	0	0	0	0	0	0	0	0	0	0	0
1953	6	7	9	3d 11:46:44.67000	0d 02:22:56.02000	0.00283181	0.010608	0.00118891	3.832	C	1	23/08/2020 04:03	40.3523		0	0	0	0	0	0	0	0	0	0	0	0	0	0
1954	6	7	9	3d 11:51:27.85000	0d 02:27:39.20000	0.00292532	0.0109668	0.00118883	3.8421	C	5	23/08/2020 04:08	40.4787		0	0	0	0	0	0	0	0	0	0	0	0	0	0
1955	6	7	9	3d 11:55:50.37000	0d 02:32:01.72000	0.003012	0.0113002	0.00118853	3.8521	C	5	23/08/2020 04:12	40.3681		0	0	0	0	0	0	0	0	0	0	0	0	0	0
1956	6	7	9	3d 11:59:58.53000	0d 02:36:09.88000	0.00309394	0.0116163	0.00118891	3.8622	C	5	23/08/2020 04:16	40.4471		0	0	0	0	0	0	0	0	0	0	0	0	0	0
1957	6	7	9	3d 12:03:48.55000	0d 02:39:59.90000	0.0031699	0.01191	0.00118883	3.8724	C	5	23/08/2020 04:20	40.3365		0	0	0	0	0	0	0	0	0	0	0	0	0	0
1958	6	7	9	3d 12:07:27.11000	0d 02:43:38.46000	0.00324207	0.0121898	0.00118883	3.8825	C	5	23/08/2020 04:24	40.3839		0	0	0	0	0	0	0	0	0	0	0	0	0	0
1959	6	7	9	3d 12:10:54.28000	0d 02:47:05.63000	0.00331047	0.0124557	0.00118875	3.8926	C	5	23/08/2020 04:27	40.3997		0	0	0	0	0	0	0	0	0	0	0	0	0	0
1960	6	7	9	3d 12:14:12.02000	0d 02:50:23.37000	0.00337577	0.0127102	0.00118883	3.9026	C	5	23/08/2020 04:30	40.3207		0	0	0	0	0	0	0	0	0	0	0	0	0	0
1961	6	7	9	3d 12:17:25.18000	0d 02:53:36.53000	0.00343955	0.0129595	0.00118875	3.9127	C	5	23/08/2020 04:34	40.3207		0	0	0	0	0	0	0	0	0	0	0	0	0	0
1962	6	7	9	3d 12:20:32.95000	0d 02:56:44.30000	0.00350155	0.0132024	0.00118891	3.9228	C	5	23/08/2020 04:37	40.3207		0	0	0	0	0	0	0	0	0	0	0	0	0	0
1963	6	7	9	3d 12:23:37.26000	0d 02:59:48.61000	0.00356241	0.0134414	0.00118868	3.9329	C	5	23/08/2020 04:40	40.3839		0	0	0	0	0	0	0	0	0	0	0	0	0	0
1964	6	7	9	3d 12:26:34.65000	0d 03:02:46.00000	0.00362098	0.0136721	0.00118875	3.9429	C	5	23/08/2020 04:43	40.3997		0	0	0	0	0	0	0	0	0	0	0	0	0	0
1965	6	7	9	3d 12:29:30.92000	0d 03:05:42.27000	0.00367919	0.0139018	0.0011886	3.953	C	5	23/08/2020 04:46	40.4155		0	0	0	0	0	0	0	0	0	0	0	0	0	0
1966	6	7	9	3d 12:32:27.04000	0d 03:08:38.39000	0.00373734	0.014132	0.00118875	3.9632	C	5	23/08/2020 04:49	40.3681		0	0	0	0	0	0	0	0	0	0	0	0	0	0
1967	6	7	9	3d 12:35:21.79000	0d 03:11:33.14000	0.00379505	0.014361	0.00118853	3.9733	C	5	23/08/2020 04:52	40.4471		0	0	0	0	0	0	0	0	0	0	0	0	0	0
1968	6	7	9	3d 12:38:13.24000	0d 03:14:24.59000	0.00385166	0.0145862	0.00118883	3.9834	C	5	23/08/2020 04:54	40.4155		0	0	0	0	0	0	0	0	0	0	0	0	0	0
1969	6	7	9	3d 12:41:04.24000	0d 03:17:15.59000	0.00390812	0.0148114	0.0011886	3.9934	C	5	23/08/2020 04:57	40.3681		0	0	0	0	0	0	0	0	0	0	0	0	0	0
1970	6	7	9	3d 12:43:52.02000	0d 03:20:03.37000	0.00396353	0.0150329	0.00118868	4.0035	C	5	23/08/2020 05:00	40.4155		0	0	0	0	0	0	0	0	0	0	0	0	0	0
1971	6	7	9	3d 12:46:38.21000	0d 03:22:49.56000	0.0040184	0.0152529	0.00118875	4.0136	C	5	23/08/2020 05:03	40.4155		0	0	0	0	0	0	0	0	0	0	0	0	0	0
1972	6	7	9	3d 12:49:23.25000	0d 03:25:34.60000	0.0040729	0.0154719	0.00118868	4.0237	C	5	23/08/2020 05:06	40.3839		0	0	0	0	0	0	0	0	0	0	0	0	0	0
1973	6	7	9	3d 12:52:09.90000	0d 03:28:21.25000	0.00412793	0.0156936	0.00118875	4.0337	C	5	23/08/2020 05:08	40.4155		0	0	0	0	0	0	0	0	0	0	0	0	0	0
1974	6	7	9	3d 12:54:51.71000	0d 03:31:03.06000	0.00418136	0.0159094	0.00118868	4.0439	C	5	23/08/2020 05:11	40.3997		0	0	0	0	0	0	0	0	0	0	0	0	0	0
1975	6	7	9	3d 12:57:34.86000	0d 03:33:46.21000	0.00423523	0.0161275	0.00118875	4.0542	C	5	23/08/2020 05:14	40.3523		0	0	0	0	0	0	0	0	0	0	0	0	0	0
1976	6	7	9	3d 13:00:16.61000	0d 03:36:27.96000	0.00428864	0.0163443	0.00118868	4.0644	C	5	23/08/2020 05:16	40.4471		0	0	0	0	0	0	0	0	0	0	0	0	0	0
1977	6	7	9	3d 13:02:54.94000	0d 03:39:06.29000	0.00434092	0.016557	0.00118875	4.0745	C	5	23/08/2020 05:19	40.3997		0	0	0	0	0	0	0	0	0	0	0	0	0	0
1978	6	7	9	3d 13:05:31.18000	0d 03:41:42.53000	0.00439251	0.0167675	0.00118868	4.0847	C	5	23/08/2020 05:22	40.4313		0	0	0	0	0	0	0	0	0	0	0	0	0	0
1979	6	7	9	3d 13:08:05.81000	0d 03:44:17.16000	0.00444357	0.0169763	0.00118875	4.0948	C	5	23/08/2020 05:24	40.3681		0	0	0	0	0	0	0	0	0	0	0	0	0	0
1980	6	7	9	3d 13:10:38.86000	0d 03:46:50.21000	0.00449411	0.0171835	0.00118883	4.1048	C	5	23/08/2020 05:27	40.4471		0	0	0	0	0	0	0	0	0	0	0	0	0	0
1981	6	7	9	3d 13:13:05.46000	0d 03:49:16.81000	0.00454251	0.0173825	0.00118875	4.1149	C	5	23/08/2020 05:29	40.3839		0	0	0	0	0	0	0	0	0	0	0	0	0	0
1982	6	7	9	3d 13:15:32.02000	0d 03:51:43.37000	0.00459091	0.0175818	0.00118868	4.125	C	5	23/08/2020 05:32	40.3997		0	0	0	0	0	0	0	0	0	0	0	0	0	0
1983	6	7	9	3d 13:17:57.97000	0d 03:54:09.32000	0.0046391	0.0177809	0.00118875	4.135	C	5	23/08/2020 05:34	40.4313		0	0	0	0	0	0	0	0	0	0	0	0	0	0
1984	6	7	9	3d 13:20:20.92000	0d 03:56:32.27000	0.0046863	0.0179763	0.00118868	4.1453	C	5	23/08/2020 05:37	40.3997		0	0	0	0	0	0	0	0	0	0	0	0	0	0
1985	6	7	9	3d 13:22:46.12000	0d 03:58:57.47000	0.00473425	0.0181753	0.00118853	4.1553	C	5	23/08/2020 05:39	40.3365		0	0	0	0	0	0	0	0	0	0	0	0	0	0
[truncated: 3,121 more rows]
