# Supplementary material for: Experimental data of cathodes manufactured in a convective dryer at the pilot-plant scale, and charge and discharge capacities of half-coin lithium-ion cells
Source: Data Brief. 2021 Dec 16;40:107720. doi: 10.1016/j.dib.2021.107720 (PMC8703052; doi:10.1016/j.dib.2021.107720)
Supplement: Supplementary file 1 [file mmc1.zip › Maccor/NEX_CAT3_11_1- replacement.csv]

Name:	NEX_CAT3_11_repeated cell
Channel:	22
Tester	Maccor #2
Procedure	NEX_NMC_Form_Rate_ASI.000
Description	NEX NMC Cathode Rate & ASI Measurement
Started	29/09/2020 12:37
SCap	0
C Rate	0.007847
Ch. max. V	8.00 V
DisCh. min. V	-2.00 V
Ch. max. I	5.000 A
DisCh. max. I	5.000 A
Comment:	CAT3_11
SMB hdr:	SMBLabel
Rec	Cycle P	Cycle C	Step	TestTime	StepTime	Cap. [Ah]	Ener. [Wh]	Current [A]	Voltage [V]	Md	ES	DPT Time		VAR1	VAR2	VAR3	VAR4	VAR5	VAR6	VAR7	VAR8	VAR9	VAR10	VAR11	VAR12	VAR13	VAR14
1	0	1	1	0d 00:00:00.00000	0d 00:00:00.00000	0	0	0	3.2062	R	0	29/09/2020 12:37		0	0	0	0	0	0	0	0	0	0	0	0	0	0
2	0	1	1	0d 00:05:00.00000	0d 00:05:00.00000	0	0	0	3.2055	R	1	29/09/2020 12:42		0	0	0	0	0	0	0	0	0	0	0	0	0	0
3	0	1	1	0d 00:10:00.00000	0d 00:10:00.00000	0	0	0	3.2013	R	1	29/09/2020 12:47		0	0	0	0	0	0	0	0	0	0	0	0	0	0
4	0	1	1	0d 00:15:00.00000	0d 00:15:00.00000	0	0	0	3.1983	R	1	29/09/2020 12:52		0	0	0	0	0	0	0	0	0	0	0	0	0	0
5	0	1	1	0d 00:20:00.00000	0d 00:20:00.00000	0	0	0	3.196	R	1	29/09/2020 12:57		0	0	0	0	0	0	0	0	0	0	0	0	0	0
6	0	1	1	0d 00:25:00.00000	0d 00:25:00.00000	0	0	0	3.1937	R	1	29/09/2020 13:02		0	0	0	0	0	0	0	0	0	0	0	0	0	0
7	0	1	1	0d 00:30:00.00000	0d 00:30:00.00000	0	0	0	3.1919	R	129	29/09/2020 13:07		0	0	0	0	0	0	0	0	0	0	0	0	0	0
8	0	1	2	0d 00:30:00.03000	0d 00:00:00.03000	0	0.00000001	0.00039467	3.285	C	0	29/09/2020 13:07		0	0	0	0	0	0	0	0	0	0	0	0	0	0
9	0	1	2	0d 00:30:00.19000	0d 00:00:00.19000	0.00000002	0.00000007	0.00039246	3.3135	C	5	29/09/2020 13:07		0	0	0	0	0	0	0	0	0	0	0	0	0	0
10	0	1	2	0d 00:30:00.36000	0d 00:00:00.36000	0.00000004	0.00000013	0.00039216	3.3321	C	5	29/09/2020 13:07		0	0	0	0	0	0	0	0	0	0	0	0	0	0
11	0	1	2	0d 00:30:00.56000	0d 00:00:00.56000	0.00000006	0.0000002	0.00039231	3.3497	C	5	29/09/2020 13:07		0	0	0	0	0	0	0	0	0	0	0	0	0	0
12	0	1	2	0d 00:30:00.77000	0d 00:00:00.77000	0.00000008	0.00000028	0.00039216	3.3666	C	5	29/09/2020 13:07		0	0	0	0	0	0	0	0	0	0	0	0	0	0
13	0	1	2	0d 00:30:00.99000	0d 00:00:00.99000	0.00000011	0.00000036	0.00039223	3.3829	C	5	29/09/2020 13:07		0	0	0	0	0	0	0	0	0	0	0	0	0	0
14	0	1	2	0d 00:30:01.21000	0d 00:00:01.21000	0.00000013	0.00000044	0.00039223	3.3985	C	5	29/09/2020 13:07		0	0	0	0	0	0	0	0	0	0	0	0	0	0
15	0	1	2	0d 00:30:01.45000	0d 00:00:01.45000	0.00000016	0.00000053	0.00039223	3.4142	C	5	29/09/2020 13:07		0	0	0	0	0	0	0	0	0	0	0	0	0	0
16	0	1	2	0d 00:30:01.69000	0d 00:00:01.69000	0.00000018	0.00000062	0.00039239	3.4292	C	5	29/09/2020 13:07		0	0	0	0	0	0	0	0	0	0	0	0	0	0
17	0	1	2	0d 00:30:01.94000	0d 00:00:01.94000	0.00000021	0.00000071	0.00039246	3.444	C	5	29/09/2020 13:07		0	0	0	0	0	0	0	0	0	0	0	0	0	0
18	0	1	2	0d 00:30:02.20000	0d 00:00:02.20000	0.00000024	0.00000081	0.00039231	3.4585	C	5	29/09/2020 13:07		0	0	0	0	0	0	0	0	0	0	0	0	0	0
19	0	1	2	0d 00:30:02.47000	0d 00:00:02.47000	0.00000027	0.00000091	0.00039208	3.4726	C	5	29/09/2020 13:07		0	0	0	0	0	0	0	0	0	0	0	0	0	0
20	0	1	2	0d 00:30:02.76000	0d 00:00:02.76000	0.0000003	0.00000102	0.00039216	3.4867	C	5	29/09/2020 13:07		0	0	0	0	0	0	0	0	0	0	0	0	0	0
21	0	1	2	0d 00:30:03.06000	0d 00:00:03.06000	0.00000033	0.00000114	0.00039216	3.5004	C	5	29/09/2020 13:07		0	0	0	0	0	0	0	0	0	0	0	0	0	0
22	0	1	2	0d 00:30:03.38000	0d 00:00:03.38000	0.00000037	0.00000126	0.00039239	3.5143	C	5	29/09/2020 13:07		0	0	0	0	0	0	0	0	0	0	0	0	0	0
23	0	1	2	0d 00:30:03.71000	0d 00:00:03.71000	0.0000004	0.00000139	0.00039231	3.5273	C	5	29/09/2020 13:07		0	0	0	0	0	0	0	0	0	0	0	0	0	0
24	0	1	2	0d 00:30:04.06000	0d 00:00:04.06000	0.00000044	0.00000152	0.00039239	3.5407	C	5	29/09/2020 13:07		0	0	0	0	0	0	0	0	0	0	0	0	0	0
25	0	1	2	0d 00:30:04.44000	0d 00:00:04.44000	0.00000048	0.00000167	0.00039254	3.5538	C	5	29/09/2020 13:07		0	0	0	0	0	0	0	0	0	0	0	0	0	0
26	0	1	2	0d 00:30:04.84000	0d 00:00:04.84000	0.00000053	0.00000182	0.00039231	3.5666	C	5	29/09/2020 13:07		0	0	0	0	0	0	0	0	0	0	0	0	0	0
27	0	1	2	0d 00:30:05.26000	0d 00:00:05.26000	0.00000057	0.00000199	0.00039231	3.5793	C	5	29/09/2020 13:07		0	0	0	0	0	0	0	0	0	0	0	0	0	0
28	0	1	2	0d 00:30:05.72000	0d 00:00:05.72000	0.00000062	0.00000217	0.00039254	3.5917	C	5	29/09/2020 13:07		0	0	0	0	0	0	0	0	0	0	0	0	0	0
29	0	1	2	0d 00:30:06.20000	0d 00:00:06.20000	0.00000067	0.00000235	0.00039216	3.6039	C	5	29/09/2020 13:07		0	0	0	0	0	0	0	0	0	0	0	0	0	0
30	0	1	2	0d 00:30:06.73000	0d 00:00:06.73000	0.00000073	0.00000256	0.00039231	3.6155	C	5	29/09/2020 13:07		0	0	0	0	0	0	0	0	0	0	0	0	0	0
31	0	1	2	0d 00:30:07.29000	0d 00:00:07.29000	0.00000079	0.00000278	0.00039216	3.6271	C	5	29/09/2020 13:07		0	0	0	0	0	0	0	0	0	0	0	0	0	0
32	0	1	2	0d 00:30:07.96000	0d 00:00:07.96000	0.00000087	0.00000305	0.00039223	3.6387	C	5	29/09/2020 13:07		0	0	0	0	0	0	0	0	0	0	0	0	0	0
33	0	1	2	0d 00:30:08.72000	0d 00:00:08.72000	0.00000095	0.00000335	0.00039239	3.6497	C	5	29/09/2020 13:07		0	0	0	0	0	0	0	0	0	0	0	0	0	0
34	0	1	2	0d 00:30:09.66000	0d 00:00:09.66000	0.00000105	0.00000372	0.00039223	3.6605	C	5	29/09/2020 13:07		0	0	0	0	0	0	0	0	0	0	0	0	0	0
35	0	1	2	0d 00:30:10.93000	0d 00:00:10.93000	0.00000119	0.00000423	0.00039246	3.671	C	5	29/09/2020 13:07		0	0	0	0	0	0	0	0	0	0	0	0	0	0
36	0	1	2	0d 00:30:13.11000	0d 00:00:13.11000	0.00000143	0.00000511	0.00039216	3.6815	C	5	29/09/2020 13:07		0	0	0	0	0	0	0	0	0	0	0	0	0	0
37	0	1	2	0d 00:30:21.41000	0d 00:00:21.41000	0.00000233	0.00000844	0.00039223	3.6916	C	5	29/09/2020 13:07		0	0	0	0	0	0	0	0	0	0	0	0	0	0
38	0	1	2	0d 00:30:46.81000	0d 00:00:46.81000	0.0000051	0.00001865	0.00039231	3.6815	C	5	29/09/2020 13:08		0	0	0	0	0	0	0	0	0	0	0	0	0	0
39	0	1	2	0d 00:31:17.15000	0d 00:01:17.15000	0.00000841	0.0000308	0.00039216	3.6715	C	5	29/09/2020 13:08		0	0	0	0	0	0	0	0	0	0	0	0	0	0
40	0	1	2	0d 00:32:49.58000	0d 00:02:49.58000	0.00001848	0.00006772	0.00039246	3.6614	C	5	29/09/2020 13:10		0	0	0	0	0	0	0	0	0	0	0	0	0	0
41	0	1	2	0d 00:42:49.58000	0d 00:12:49.58000	0.00008386	0.00030697	0.00039231	3.6603	C	1	29/09/2020 13:20		0	0	0	0	0	0	0	0	0	0	0	0	0	0
42	0	1	2	0d 00:52:49.58000	0d 00:22:49.58000	0.00014924	0.00054641	0.00039216	3.664	C	1	29/09/2020 13:30		0	0	0	0	0	0	0	0	0	0	0	0	0	0
43	0	1	2	0d 01:02:49.58000	0d 00:32:49.58000	0.00021462	0.00078606	0.00039223	3.6672	C	1	29/09/2020 13:40		0	0	0	0	0	0	0	0	0	0	0	0	0	0
44	0	1	2	0d 01:12:49.58000	0d 00:42:49.58000	0.00028	0.0010259	0.00039216	3.6696	C	1	29/09/2020 13:50		0	0	0	0	0	0	0	0	0	0	0	0	0	0
45	0	1	2	0d 01:22:49.58000	0d 00:52:49.58000	0.00034538	0.0012659	0.00039254	3.6719	C	1	29/09/2020 14:00		0	0	0	0	0	0	0	0	0	0	0	0	0	0
46	0	1	2	0d 01:32:49.58000	0d 01:02:49.58000	0.00041076	0.00150603	0.00039208	3.6738	C	1	29/09/2020 14:10		0	0	0	0	0	0	0	0	0	0	0	0	0	0
47	0	1	2	0d 01:42:49.58000	0d 01:12:49.58000	0.00047614	0.00174629	0.00039231	3.6756	C	1	29/09/2020 14:20		0	0	0	0	0	0	0	0	0	0	0	0	0	0
48	0	1	2	0d 01:52:49.58000	0d 01:22:49.58000	0.00054152	0.00198666	0.00039208	3.6776	C	1	29/09/2020 14:30		0	0	0	0	0	0	0	0	0	0	0	0	0	0
49	0	1	2	0d 02:02:49.58000	0d 01:32:49.58000	0.0006069	0.00222713	0.00039246	3.6788	C	1	29/09/2020 14:40		0	0	0	0	0	0	0	0	0	0	0	0	0	0
50	0	1	2	0d 02:12:49.58000	0d 01:42:49.58000	0.00067228	0.00246771	0.00039231	3.6802	C	1	29/09/2020 14:50		0	0	0	0	0	0	0	0	0	0	0	0	0	0
51	0	1	2	0d 02:22:49.58000	0d 01:52:49.58000	0.00073766	0.00270838	0.00039239	3.6818	C	1	29/09/2020 15:00		0	0	0	0	0	0	0	0	0	0	0	0	0	0
52	0	1	2	0d 02:32:49.58000	0d 02:02:49.58000	0.00080304	0.00294914	0.00039239	3.6832	C	1	29/09/2020 15:10		0	0	0	0	0	0	0	0	0	0	0	0	0	0
53	0	1	2	0d 02:42:49.58000	0d 02:12:49.58000	0.00086842	0.00319	0.00039208	3.6847	C	1	29/09/2020 15:20		0	0	0	0	0	0	0	0	0	0	0	0	0	0
54	0	1	2	0d 02:52:49.58000	0d 02:22:49.58000	0.0009338	0.00343096	0.00039216	3.686	C	1	29/09/2020 15:30		0	0	0	0	0	0	0	0	0	0	0	0	0	0
55	0	1	2	0d 03:02:49.58000	0d 02:32:49.58000	0.00099918	0.003672	0.00039223	3.6875	C	1	29/09/2020 15:40		0	0	0	0	0	0	0	0	0	0	0	0	0	0
56	0	1	2	0d 03:12:49.58000	0d 02:42:49.58000	0.00106456	0.00391314	0.00039216	3.6889	C	1	29/09/2020 15:50		0	0	0	0	0	0	0	0	0	0	0	0	0	0
57	0	1	2	0d 03:22:49.58000	0d 02:52:49.58000	0.00112994	0.00415437	0.00039223	3.6901	C	1	29/09/2020 16:00		0	0	0	0	0	0	0	0	0	0	0	0	0	0
58	0	1	2	0d 03:32:49.58000	0d 03:02:49.58000	0.00119532	0.00439569	0.00039223	3.6919	C	1	29/09/2020 16:10		0	0	0	0	0	0	0	0	0	0	0	0	0	0
59	0	1	2	0d 03:42:49.58000	0d 03:12:49.58000	0.0012607	0.0046371	0.00039231	3.6931	C	1	29/09/2020 16:20		0	0	0	0	0	0	0	0	0	0	0	0	0	0
60	0	1	2	0d 03:52:49.58000	0d 03:22:49.58000	0.00132608	0.00487861	0.00039216	3.6944	C	1	29/09/2020 16:30		0	0	0	0	0	0	0	0	0	0	0	0	0	0
61	0	1	2	0d 04:02:49.58000	0d 03:32:49.58000	0.00139146	0.00512021	0.00039231	3.6962	C	1	29/09/2020 16:40		0	0	0	0	0	0	0	0	0	0	0	0	0	0
62	0	1	2	0d 04:12:49.58000	0d 03:42:49.58000	0.00145684	0.00536191	0.00039254	3.6977	C	1	29/09/2020 16:50		0	0	0	0	0	0	0	0	0	0	0	0	0	0
63	0	1	2	0d 04:22:49.58000	0d 03:52:49.58000	0.00152222	0.00560371	0.00039208	3.6989	C	1	29/09/2020 17:00		0	0	0	0	0	0	0	0	0	0	0	0	0	0
64	0	1	2	0d 04:32:49.58000	0d 04:02:49.58000	0.0015876	0.00584561	0.00039239	3.7005	C	1	29/09/2020 17:10		0	0	0	0	0	0	0	0	0	0	0	0	0	0
65	0	1	2	0d 04:42:49.58000	0d 04:12:49.58000	0.00165298	0.00608761	0.00039231	3.702	C	1	29/09/2020 17:20		0	0	0	0	0	0	0	0	0	0	0	0	0	0
66	0	1	2	0d 04:52:49.58000	0d 04:22:49.58000	0.00171835	0.00632972	0.00039216	3.7038	C	1	29/09/2020 17:30		0	0	0	0	0	0	0	0	0	0	0	0	0	0
67	0	1	2	0d 05:02:49.58000	0d 04:32:49.58000	0.00178373	0.00657193	0.00039223	3.7053	C	1	29/09/2020 17:40		0	0	0	0	0	0	0	0	0	0	0	0	0	0
68	0	1	2	0d 05:12:49.58000	0d 04:42:49.58000	0.00184911	0.00681425	0.00039231	3.7072	C	1	29/09/2020 17:50		0	0	0	0	0	0	0	0	0	0	0	0	0	0
69	0	1	2	0d 05:22:49.58000	0d 04:52:49.58000	0.00191449	0.00705668	0.00039231	3.7087	C	1	29/09/2020 18:00		0	0	0	0	0	0	0	0	0	0	0	0	0	0
70	0	1	2	0d 05:32:49.58000	0d 05:02:49.58000	0.00197987	0.00729923	0.00039223	3.7107	C	1	29/09/2020 18:10		0	0	0	0	0	0	0	0	0	0	0	0	0	0
71	0	1	2	0d 05:42:49.58000	0d 05:12:49.58000	0.00204525	0.0075419	0.00039223	3.7125	C	1	29/09/2020 18:20		0	0	0	0	0	0	0	0	0	0	0	0	0	0
72	0	1	2	0d 05:52:49.58000	0d 05:22:49.58000	0.00211063	0.00778469	0.00039254	3.7144	C	1	29/09/2020 18:30		0	0	0	0	0	0	0	0	0	0	0	0	0	0
73	0	1	2	0d 06:02:49.58000	0d 05:32:49.58000	0.00217601	0.0080276	0.00039223	3.7165	C	1	29/09/2020 18:40		0	0	0	0	0	0	0	0	0	0	0	0	0	0
74	0	1	2	0d 06:12:49.58000	0d 05:42:49.58000	0.00224139	0.00827064	0.00039216	3.7183	C	1	29/09/2020 18:50		0	0	0	0	0	0	0	0	0	0	0	0	0	0
75	0	1	2	0d 06:22:49.58000	0d 05:52:49.58000	0.00230677	0.00851381	0.00039216	3.7205	C	1	29/09/2020 19:00		0	0	0	0	0	0	0	0	0	0	0	0	0	0
76	0	1	2	0d 06:32:49.58000	0d 06:02:49.58000	0.00237215	0.00875711	0.00039231	3.7226	C	1	29/09/2020 19:10		0	0	0	0	0	0	0	0	0	0	0	0	0	0
77	0	1	2	0d 06:42:49.58000	0d 06:12:49.58000	0.00243753	0.00900056	0.00039223	3.7246	C	1	29/09/2020 19:20		0	0	0	0	0	0	0	0	0	0	0	0	0	0
78	0	1	2	0d 06:52:49.58000	0d 06:22:49.58000	0.00250291	0.00924415	0.00039223	3.7267	C	1	29/09/2020 19:30		0	0	0	0	0	0	0	0	0	0	0	0	0	0
79	0	1	2	0d 07:02:49.58000	0d 06:32:49.58000	0.00256829	0.00948789	0.00039239	3.7288	C	1	29/09/2020 19:40		0	0	0	0	0	0	0	0	0	0	0	0	0	0
80	0	1	2	0d 07:12:49.58000	0d 06:42:49.58000	0.00263367	0.00973177	0.00039239	3.7314	C	1	29/09/2020 19:50		0	0	0	0	0	0	0	0	0	0	0	0	0	0
81	0	1	2	0d 07:22:49.58000	0d 06:52:49.58000	0.00269905	0.0099758	0.00039231	3.7337	C	1	29/09/2020 20:00		0	0	0	0	0	0	0	0	0	0	0	0	0	0
82	0	1	2	0d 07:32:49.58000	0d 07:02:49.58000	0.00276443	0.01022	0.00039223	3.7362	C	1	29/09/2020 20:10		0	0	0	0	0	0	0	0	0	0	0	0	0	0
83	0	1	2	0d 07:42:49.58000	0d 07:12:49.58000	0.00282981	0.0104643	0.00039223	3.7386	C	1	29/09/2020 20:20		0	0	0	0	0	0	0	0	0	0	0	0	0	0
84	0	1	2	0d 07:52:49.58000	0d 07:22:49.58000	0.00289519	0.0107088	0.00039216	3.7409	C	1	29/09/2020 20:30		0	0	0	0	0	0	0	0	0	0	0	0	0	0
85	0	1	2	0d 08:02:49.58000	0d 07:32:49.58000	0.00296057	0.0109535	0.00039239	3.7433	C	1	29/09/2020 20:40		0	0	0	0	0	0	0	0	0	0	0	0	0	0
86	0	1	2	0d 08:12:49.58000	0d 07:42:49.58000	0.00302595	0.0111983	0.00039231	3.7456	C	1	29/09/2020 20:50		0	0	0	0	0	0	0	0	0	0	0	0	0	0
87	0	1	2	0d 08:22:49.58000	0d 07:52:49.58000	0.00309133	0.0114433	0.00039216	3.7482	C	1	29/09/2020 21:00		0	0	0	0	0	0	0	0	0	0	0	0	0	0
88	0	1	2	0d 08:32:49.58000	0d 08:02:49.58000	0.00315671	0.0116884	0.00039231	3.7505	C	1	29/09/2020 21:10		0	0	0	0	0	0	0	0	0	0	0	0	0	0
89	0	1	2	0d 08:42:49.58000	0d 08:12:49.58000	0.00322209	0.0119337	0.00039231	3.753	C	1	29/09/2020 21:20		0	0	0	0	0	0	0	0	0	0	0	0	0	0
90	0	1	2	0d 08:52:49.58000	0d 08:22:49.58000	0.00328747	0.0121792	0.00039231	3.7554	C	1	29/09/2020 21:30		0	0	0	0	0	0	0	0	0	0	0	0	0	0
91	0	1	2	0d 09:02:49.58000	0d 08:32:49.58000	0.00335285	0.0124248	0.00039246	3.7577	C	1	29/09/2020 21:40		0	0	0	0	0	0	0	0	0	0	0	0	0	0
92	0	1	2	0d 09:12:49.58000	0d 08:42:49.58000	0.00341823	0.0126705	0.00039239	3.7601	C	1	29/09/2020 21:50		0	0	0	0	0	0	0	0	0	0	0	0	0	0
93	0	1	2	0d 09:22:49.58000	0d 08:52:49.58000	0.00348361	0.0129165	0.00039231	3.7627	C	1	29/09/2020 22:00		0	0	0	0	0	0	0	0	0	0	0	0	0	0
94	0	1	2	0d 09:32:49.58000	0d 09:02:49.58000	0.00354899	0.0131626	0.00039246	3.7653	C	1	29/09/2020 22:10		0	0	0	0	0	0	0	0	0	0	0	0	0	0
95	0	1	2	0d 09:42:49.58000	0d 09:12:49.58000	0.00361437	0.0134088	0.00039223	3.7676	C	1	29/09/2020 22:20		0	0	0	0	0	0	0	0	0	0	0	0	0	0
96	0	1	2	0d 09:52:49.58000	0d 09:22:49.58000	0.00367975	0.0136552	0.00039216	3.7704	C	1	29/09/2020 22:30		0	0	0	0	0	0	0	0	0	0	0	0	0	0
97	0	1	2	0d 10:02:49.58000	0d 09:32:49.58000	0.00374513	0.0139018	0.00039239	3.7728	C	1	29/09/2020 22:40		0	0	0	0	0	0	0	0	0	0	0	0	0	0
98	0	1	2	0d 10:12:49.58000	0d 09:42:49.58000	0.00381051	0.0141486	0.00039254	3.7754	C	1	29/09/2020 22:50		0	0	0	0	0	0	0	0	0	0	0	0	0	0
99	0	1	2	0d 10:22:49.58000	0d 09:52:49.58000	0.00387589	0.0143955	0.00039223	3.778	C	1	29/09/2020 23:00		0	0	0	0	0	0	0	0	0	0	0	0	0	0
100	0	1	2	0d 10:32:49.58000	0d 10:02:49.58000	0.00394127	0.0146426	0.00039231	3.781	C	1	29/09/2020 23:10		0	0	0	0	0	0	0	0	0	0	0	0	0	0
101	0	1	2	0d 10:42:49.58000	0d 10:12:49.58000	0.00400665	0.0148899	0.00039216	3.7838	C	1	29/09/2020 23:20		0	0	0	0	0	0	0	0	0	0	0	0	0	0
102	0	1	2	0d 10:52:49.58000	0d 10:22:49.58000	0.00407203	0.0151374	0.00039246	3.7868	C	1	29/09/2020 23:30		0	0	0	0	0	0	0	0	0	0	0	0	0	0
103	0	1	2	0d 11:02:49.58000	0d 10:32:49.58000	0.00413741	0.0153851	0.00039231	3.7899	C	1	29/09/2020 23:40		0	0	0	0	0	0	0	0	0	0	0	0	0	0
104	0	1	2	0d 11:12:49.58000	0d 10:42:49.58000	0.00420279	0.015633	0.00039239	3.7931	C	1	29/09/2020 23:50		0	0	0	0	0	0	0	0	0	0	0	0	0	0
105	0	1	2	0d 11:22:49.58000	0d 10:52:49.58000	0.00426817	0.0158811	0.00039216	3.7963	C	1	30/09/2020 00:00		0	0	0	0	0	0	0	0	0	0	0	0	0	0
106	0	1	2	0d 11:32:49.58000	0d 11:02:49.58000	0.00433355	0.0161294	0.00039231	3.8	C	1	30/09/2020 00:10		0	0	0	0	0	0	0	0	0	0	0	0	0	0
107	0	1	2	0d 11:42:49.58000	0d 11:12:49.58000	0.00439893	0.0163779	0.00039239	3.8033	C	1	30/09/2020 00:20		0	0	0	0	0	0	0	0	0	0	0	0	0	0
108	0	1	2	0d 11:52:49.58000	0d 11:22:49.58000	0.00446431	0.0166267	0.00039223	3.8074	C	1	30/09/2020 00:30		0	0	0	0	0	0	0	0	0	0	0	0	0	0
109	0	1	2	0d 12:02:49.58000	0d 11:32:49.58000	0.00452969	0.0168758	0.00039246	3.8114	C	1	30/09/2020 00:40		0	0	0	0	0	0	0	0	0	0	0	0	0	0
110	0	1	2	0d 12:12:49.58000	0d 11:42:49.58000	0.00459507	0.0171251	0.00039216	3.8155	C	1	30/09/2020 00:50		0	0	0	0	0	0	0	0	0	0	0	0	0	0
111	0	1	2	0d 12:22:49.58000	0d 11:52:49.58000	0.00466045	0.0173747	0.00039231	3.8198	C	1	30/09/2020 01:00		0	0	0	0	0	0	0	0	0	0	0	0	0	0
112	0	1	2	0d 12:32:49.58000	0d 12:02:49.58000	0.00472583	0.0176246	0.00039216	3.8245	C	1	30/09/2020 01:10		0	0	0	0	0	0	0	0	0	0	0	0	0	0
113	0	1	2	0d 12:42:49.58000	0d 12:12:49.58000	0.00479121	0.0178748	0.00039231	3.8294	C	1	30/09/2020 01:20		0	0	0	0	0	0	0	0	0	0	0	0	0	0
114	0	1	2	0d 12:52:49.58000	0d 12:22:49.58000	0.00485659	0.0181253	0.00039239	3.8341	C	1	30/09/2020 01:30		0	0	0	0	0	0	0	0	0	0	0	0	0	0
115	0	1	2	0d 13:02:49.58000	0d 12:32:49.58000	0.00492197	0.0183762	0.00039231	3.8398	C	1	30/09/2020 01:40		0	0	0	0	0	0	0	0	0	0	0	0	0	0
116	0	1	2	0d 13:12:49.58000	0d 12:42:49.58000	0.00498735	0.0186274	0.00039216	3.8453	C	1	30/09/2020 01:50		0	0	0	0	0	0	0	0	0	0	0	0	0	0
117	0	1	2	0d 13:22:49.58000	0d 12:52:49.58000	0.00505273	0.018879	0.00039231	3.8511	C	1	30/09/2020 02:00		0	0	0	0	0	0	0	0	0	0	0	0	0	0
118	0	1	2	0d 13:32:49.58000	0d 13:02:49.58000	0.00511811	0.019131	0.00039239	3.8572	C	1	30/09/2020 02:10		0	0	0	0	0	0	0	0	0	0	0	0	0	0
119	0	1	2	0d 13:42:49.58000	0d 13:12:49.58000	0.00518349	0.0193834	0.00039216	3.8636	C	1	30/09/2020 02:20		0	0	0	0	0	0	0	0	0	0	0	0	0	0
120	0	1	2	0d 13:52:49.58000	0d 13:22:49.58000	0.00524887	0.0196362	0.00039216	3.87	C	1	30/09/2020 02:30		0	0	0	0	0	0	0	0	0	0	0	0	0	0
121	0	1	2	0d 14:02:49.58000	0d 13:32:49.58000	0.00531425	0.0198895	0.00039239	3.8769	C	1	30/09/2020 02:40		0	0	0	0	0	0	0	0	0	0	0	0	0	0
122	0	1	2	0d 14:12:49.58000	0d 13:42:49.58000	0.00537963	0.0201432	0.00039231	3.8837	C	1	30/09/2020 02:50		0	0	0	0	0	0	0	0	0	0	0	0	0	0
123	0	1	2	0d 14:22:49.58000	0d 13:52:49.58000	0.00544501	0.0203973	0.000392	3.8912	C	1	30/09/2020 03:00		0	0	0	0	0	0	0	0	0	0	0	0	0	0
124	0	1	2	0d 14:32:49.58000	0d 14:02:49.58000	0.00551039	0.020652	0.00039231	3.8985	C	1	30/09/2020 03:10		0	0	0	0	0	0	0	0	0	0	0	0	0	0
125	0	1	2	0d 14:42:49.58000	0d 14:12:49.58000	0.00557577	0.0209071	0.00039246	3.906	C	1	30/09/2020 03:20		0	0	0	0	0	0	0	0	0	0	0	0	0	0
126	0	1	2	0d 14:52:49.58000	0d 14:22:49.58000	0.00564115	0.0211628	0.00039223	3.9138	C	1	30/09/2020 03:30		0	0	0	0	0	0	0	0	0	0	0	0	0	0
127	0	1	2	0d 15:02:49.58000	0d 14:32:49.58000	0.00570653	0.0214189	0.00039246	3.9217	C	1	30/09/2020 03:40		0	0	0	0	0	0	0	0	0	0	0	0	0	0
128	0	1	2	0d 15:12:49.58000	0d 14:42:49.58000	0.00577191	0.0216756	0.00039231	3.9295	C	1	30/09/2020 03:50		0	0	0	0	0	0	0	0	0	0	0	0	0	0
129	0	1	2	0d 15:22:49.58000	0d 14:52:49.58000	0.00583729	0.0219327	0.00039231	3.9376	C	1	30/09/2020 04:00		0	0	0	0	0	0	0	0	0	0	0	0	0	0
130	0	1	2	0d 15:32:49.58000	0d 15:02:49.58000	0.00590267	0.0221905	0.00039223	3.9458	C	1	30/09/2020 04:10		0	0	0	0	0	0	0	0	0	0	0	0	0	0
131	0	1	2	0d 15:42:49.58000	0d 15:12:49.58000	0.00596805	0.0224487	0.00039231	3.9542	C	1	30/09/2020 04:20		0	0	0	0	0	0	0	0	0	0	0	0	0	0
132	0	1	2	0d 15:52:49.58000	0d 15:22:49.58000	0.00603343	0.0227075	0.00039239	3.9629	C	1	30/09/2020 04:30		0	0	0	0	0	0	0	0	0	0	0	0	0	0
133	0	1	2	0d 16:02:49.58000	0d 15:32:49.58000	0.00609881	0.0229669	0.00039216	3.9712	C	1	30/09/2020 04:40		0	0	0	0	0	0	0	0	0	0	0	0	0	0
134	0	1	2	0d 16:12:49.58000	0d 15:42:49.58000	0.00616419	0.0232268	0.00039231	3.9797	C	1	30/09/2020 04:50		0	0	0	0	0	0	0	0	0	0	0	0	0	0
135	0	1	2	0d 16:22:49.58000	0d 15:52:49.58000	0.00622957	0.0234873	0.00039223	3.9886	C	1	30/09/2020 05:00		0	0	0	0	0	0	0	0	0	0	0	0	0	0
136	0	1	2	0d 16:32:49.58000	0d 16:02:49.58000	0.00629495	0.0237483	0.00039239	3.9968	C	1	30/09/2020 05:10		0	0	0	0	0	0	0	0	0	0	0	0	0	0
137	0	1	2	0d 16:42:49.58000	0d 16:12:49.58000	0.00636033	0.0240099	0.00039231	4.0055	C	1	30/09/2020 05:20		0	0	0	0	0	0	0	0	0	0	0	0	0	0
138	0	1	2	0d 16:52:49.58000	0d 16:22:49.58000	0.00642571	0.0242721	0.00039208	4.0143	C	1	30/09/2020 05:30		0	0	0	0	0	0	0	0	0	0	0	0	0	0
139	0	1	2	0d 17:02:49.58000	0d 16:32:49.58000	0.00649109	0.0245348	0.00039216	4.023	C	1	30/09/2020 05:40		0	0	0	0	0	0	0	0	0	0	0	0	0	0
140	0	1	2	0d 17:12:49.58000	0d 16:42:49.58000	0.00655647	0.0247982	0.00039246	4.032	C	1	30/09/2020 05:50		0	0	0	0	0	0	0	0	0	0	0	0	0	0
141	0	1	2	0d 17:22:49.58000	0d 16:52:49.58000	0.00662185	0.0250621	0.00039223	4.0412	C	1	30/09/2020 06:00		0	0	0	0	0	0	0	0	0	0	0	0	0	0
142	0	1	2	0d 17:32:49.58000	0d 17:02:49.58000	0.00668723	0.0253266	0.00039246	4.05	C	1	30/09/2020 06:10		0	0	0	0	0	0	0	0	0	0	0	0	0	0
143	0	1	2	0d 17:42:49.58000	0d 17:12:49.58000	0.00675261	0.0255917	0.00039223	4.0594	C	1	30/09/2020 06:20		0	0	0	0	0	0	0	0	0	0	0	0	0	0
144	0	1	2	0d 17:52:49.58000	0d 17:22:49.58000	0.00681799	0.0258574	0.00039239	4.0685	C	1	30/09/2020 06:30		0	0	0	0	0	0	0	0	0	0	0	0	0	0
145	0	1	2	0d 18:02:49.58000	0d 17:32:49.58000	0.00688337	0.0261237	0.00039231	4.078	C	1	30/09/2020 06:40		0	0	0	0	0	0	0	0	0	0	0	0	0	0
146	0	1	2	0d 18:12:49.58000	0d 17:42:49.58000	0.00694875	0.0263906	0.00039223	4.0873	C	1	30/09/2020 06:50		0	0	0	0	0	0	0	0	0	0	0	0	0	0
147	0	1	2	0d 18:22:49.58000	0d 17:52:49.58000	0.00701413	0.0266581	0.00039223	4.0967	C	1	30/09/2020 07:00		0	0	0	0	0	0	0	0	0	0	0	0	0	0
148	0	1	2	0d 18:32:49.58000	0d 18:02:49.58000	0.00707951	0.0269263	0.00039223	4.1067	C	1	30/09/2020 07:10		0	0	0	0	0	0	0	0	0	0	0	0	0	0
149	0	1	2	0d 18:42:49.58000	0d 18:12:49.58000	0.00714489	0.0271951	0.00039223	4.1166	C	1	30/09/2020 07:20		0	0	0	0	0	0	0	0	0	0	0	0	0	0
150	0	1	2	0d 18:52:49.58000	0d 18:22:49.58000	0.00721027	0.0274646	0.00039231	4.1265	C	1	30/09/2020 07:30		0	0	0	0	0	0	0	0	0	0	0	0	0	0
151	0	1	2	0d 19:02:43.61000	0d 18:32:43.61000	0.00727499	0.027732	0.00039239	4.1366	C	5	30/09/2020 07:40		0	0	0	0	0	0	0	0	0	0	0	0	0	0
152	0	1	2	0d 19:12:43.61000	0d 18:42:43.61000	0.00734037	0.0280028	0.00039231	4.1463	C	1	30/09/2020 07:50		0	0	0	0	0	0	0	0	0	0	0	0	0	0
153	0	1	2	0d 19:22:28.55000	0d 18:52:28.55000	0.00740411	0.0282674	0.00039231	4.1564	C	5	30/09/2020 07:59		0	0	0	0	0	0	0	0	0	0	0	0	0	0
154	0	1	2	0d 19:32:16.15000	0d 19:02:16.15000	0.00746814	0.0285338	0.00039239	4.1665	C	5	30/09/2020 08:09		0	0	0	0	0	0	0	0	0	0	0	0	0	0
155	0	1	2	0d 19:41:56.22000	0d 19:11:56.22000	0.00753135	0.0287975	0.00039223	4.1765	C	5	30/09/2020 08:19		0	0	0	0	0	0	0	0	0	0	0	0	0	0
156	0	1	2	0d 19:51:28.64000	0d 19:21:28.64000	0.00759372	0.0290583	0.00039223	4.1866	C	5	30/09/2020 08:28		0	0	0	0	0	0	0	0	0	0	0	0	0	0
157	0	1	2	0d 20:01:01.97000	0d 19:31:01.97000	0.0076562	0.0293202	0.00039223	4.1967	C	5	30/09/2020 08:38		0	0	0	0	0	0	0	0	0	0	0	0	0	0
158	0	1	2	0d 20:04:02.24000	0d 19:34:02.24000	0.00767584	0.0294027	0.00039231	4.2	C	133	30/09/2020 08:41		0	0	0	0	0	0	0	0	0	0	0	0	0	0
159	0	1	3	0d 20:04:02.27000	0d 00:00:00.03000	0.00767585	0.0294027	0.0004686	4.2004	C	0	30/09/2020 08:41		0	0	0	0	0	0	0	0	0	0	0	0	0	0
160	0	1	3	0d 20:04:26.82000	0d 00:00:24.58000	0.00767863	0.0294144	0.00036858	4.2	C	4	30/09/2020 08:41		0	0	0	0	0	0	0	0	0	0	0	0	0	0
161	0	1	3	0d 20:05:55.22000	0d 00:01:52.98000	0.00768631	0.0294466	0.00026856	4.2	C	4	30/09/2020 08:43		0	0	0	0	0	0	0	0	0	0	0	0	0	0
162	0	1	3	0d 20:08:39.53000	0d 00:04:37.29000	0.00769606	0.0294876	0.00016854	4.2	C	4	30/09/2020 08:46		0	0	0	0	0	0	0	0	0	0	0	0	0	0
163	0	1	3	0d 20:14:53.52000	0d 00:10:51.28000	0.00770747	0.0295355	0.00006851	4.1999	C	4	30/09/2020 08:52		0	0	0	0	0	0	0	0	0	0	0	0	0	0
164	0	1	3	0d 20:20:36.96000	0d 00:16:34.72000	0.00771247	0.0295565	0.00003922	4.2	C	132	30/09/2020 08:58		0	0	0	0	0	0	0	0	0	0	0	0	0	0
165	0	1	4	0d 20:20:36.97000	0d 00:00:00.01000	0	0	0	4.1999	R	0	30/09/2020 08:58		0	0	0	0	0	0	0	0	0	0	0	0	0	0
166	0	1	4	0d 20:20:38.97000	0d 00:00:02.01000	0	0	0	4.1997	R	1	30/09/2020 08:58		0	0	0	0	0	0	0	0	0	0	0	0	0	0
167	0	1	4	0d 20:20:40.97000	0d 00:00:04.01000	0	0	0	4.1997	R	1	30/09/2020 08:58		0	0	0	0	0	0	0	0	0	0	0	0	0	0
168	0	1	4	0d 20:20:42.97000	0d 00:00:06.01000	0	0	0	4.1997	R	1	30/09/2020 08:58		0	0	0	0	0	0	0	0	0	0	0	0	0	0
169	0	1	4	0d 20:20:44.97000	0d 00:00:08.01000	0	0	0	4.1997	R	1	30/09/2020 08:58		0	0	0	0	0	0	0	0	0	0	0	0	0	0
170	0	1	4	0d 20:20:46.96000	0d 00:00:10.00000	0	0	0	4.1993	R	129	30/09/2020 08:58		0	0	0	0	0	0	0	0	0	0	0	0	0	0
171	0	1	5	0d 20:20:46.99000	0d 00:00:00.03000	0	0.00000001	0.00039368	4.1971	D	0	30/09/2020 08:58		0	0	0	0	0	0	0	0	0	0	0	0	0	0
172	0	1	5	0d 20:25:22.96000	0d 00:04:36.00000	0.00003007	0.00012603	0.00039239	4.1871	D	5	30/09/2020 09:02		0	0	0	0	0	0	0	0	0	0	0	0	0	0
173	0	1	5	0d 20:33:34.56000	0d 00:12:47.60000	0.00008364	0.00035006	0.00039231	4.177	D	5	30/09/2020 09:11		0	0	0	0	0	0	0	0	0	0	0	0	0	0
174	0	1	5	0d 20:42:09.61000	0d 00:21:22.65000	0.00013977	0.00058422	0.00039208	4.1669	D	5	30/09/2020 09:19		0	0	0	0	0	0	0	0	0	0	0	0	0	0
175	0	1	5	0d 20:50:53.17000	0d 00:30:06.21000	0.00019682	0.00082167	0.00039223	4.1569	D	5	30/09/2020 09:28		0	0	0	0	0	0	0	0	0	0	0	0	0	0
176	0	1	5	0d 20:59:48.63000	0d 00:39:01.67000	0.00025516	0.00106392	0.00039231	4.1466	D	5	30/09/2020 09:37		0	0	0	0	0	0	0	0	0	0	0	0	0	0
177	0	1	5	0d 21:08:55.80000	0d 00:48:08.84000	0.00031479	0.00131087	0.00039223	4.1364	D	5	30/09/2020 09:46		0	0	0	0	0	0	0	0	0	0	0	0	0	0
178	0	1	5	0d 21:18:08.12000	0d 00:57:21.16000	0.00037497	0.00155953	0.00039239	4.1263	D	5	30/09/2020 09:55		0	0	0	0	0	0	0	0	0	0	0	0	0	0
179	0	1	5	0d 21:27:22.00000	0d 01:06:35.04000	0.00043532	0.00180828	0.00039231	4.1163	D	5	30/09/2020 10:04		0	0	0	0	0	0	0	0	0	0	0	0	0	0
180	0	1	5	0d 21:36:45.11000	0d 01:15:58.15000	0.00049668	0.00206056	0.00039231	4.1062	D	5	30/09/2020 10:14		0	0	0	0	0	0	0	0	0	0	0	0	0	0
181	0	1	5	0d 21:46:21.45000	0d 01:25:34.49000	0.00055949	0.00231812	0.00039231	4.0961	D	5	30/09/2020 10:23		0	0	0	0	0	0	0	0	0	0	0	0	0	0
182	0	1	5	0d 21:56:03.23000	0d 01:35:16.27000	0.00062288	0.00257748	0.00039216	4.0861	D	5	30/09/2020 10:33		0	0	0	0	0	0	0	0	0	0	0	0	0	0
183	0	1	5	0d 22:05:49.14000	0d 01:45:02.18000	0.00068673	0.00283804	0.00039216	4.076	D	5	30/09/2020 10:43		0	0	0	0	0	0	0	0	0	0	0	0	0	0
184	0	1	5	0d 22:15:49.14000	0d 01:55:02.18000	0.00075211	0.00310421	0.00039231	4.0659	D	1	30/09/2020 10:53		0	0	0	0	0	0	0	0	0	0	0	0	0	0
185	0	1	5	0d 22:25:49.14000	0d 02:05:02.18000	0.00081749	0.00336973	0.00039223	4.056	D	1	30/09/2020 11:03		0	0	0	0	0	0	0	0	0	0	0	0	0	0
186	0	1	5	0d 22:35:49.14000	0d 02:15:02.18000	0.00088287	0.0036346	0.00039239	4.0464	D	1	30/09/2020 11:13		0	0	0	0	0	0	0	0	0	0	0	0	0	0
187	0	1	5	0d 22:45:49.14000	0d 02:25:02.18000	0.00094825	0.00389883	0.00039223	4.0366	D	1	30/09/2020 11:23		0	0	0	0	0	0	0	0	0	0	0	0	0	0
188	0	1	5	0d 22:55:49.14000	0d 02:35:02.18000	0.00101363	0.00416244	0.00039223	4.027	D	1	30/09/2020 11:33		0	0	0	0	0	0	0	0	0	0	0	0	0	0
189	0	1	5	0d 23:05:49.14000	0d 02:45:02.18000	0.001079	0.00442543	0.00039254	4.0177	D	1	30/09/2020 11:43		0	0	0	0	0	0	0	0	0	0	0	0	0	0
190	0	1	5	0d 23:15:49.14000	0d 02:55:02.18000	0.00114438	0.0046878	0.00039239	4.0084	D	1	30/09/2020 11:53		0	0	0	0	0	0	0	0	0	0	0	0	0	0
191	0	1	5	0d 23:25:49.14000	0d 03:05:02.18000	0.00120976	0.00494957	0.00039231	3.9992	D	1	30/09/2020 12:03		0	0	0	0	0	0	0	0	0	0	0	0	0	0
192	0	1	5	0d 23:35:49.14000	0d 03:15:02.18000	0.00127514	0.00521074	0.00039231	3.9899	D	1	30/09/2020 12:13		0	0	0	0	0	0	0	0	0	0	0	0	0	0
193	0	1	5	0d 23:45:49.14000	0d 03:25:02.18000	0.00134052	0.00547132	0.00039223	3.9809	D	1	30/09/2020 12:23		0	0	0	0	0	0	0	0	0	0	0	0	0	0
194	0	1	5	0d 23:55:49.14000	0d 03:35:02.18000	0.0014059	0.00573131	0.00039223	3.9721	D	1	30/09/2020 12:33		0	0	0	0	0	0	0	0	0	0	0	0	0	0
195	0	1	5	1d 00:05:49.14000	0d 03:45:02.18000	0.00147128	0.00599072	0.00039231	3.9629	D	1	30/09/2020 12:43		0	0	0	0	0	0	0	0	0	0	0	0	0	0
196	0	1	5	1d 00:15:49.14000	0d 03:55:02.18000	0.00153666	0.00624954	0.00039223	3.9542	D	1	30/09/2020 12:53		0	0	0	0	0	0	0	0	0	0	0	0	0	0
197	0	1	5	1d 00:25:49.14000	0d 04:05:02.18000	0.00160204	0.00650778	0.00039246	3.9454	D	1	30/09/2020 13:03		0	0	0	0	0	0	0	0	0	0	0	0	0	0
198	0	1	5	1d 00:35:49.14000	0d 04:15:02.18000	0.00166742	0.00676545	0.00039239	3.9367	D	1	30/09/2020 13:13		0	0	0	0	0	0	0	0	0	0	0	0	0	0
199	0	1	5	1d 00:45:49.14000	0d 04:25:02.18000	0.0017328	0.00702255	0.00039231	3.9283	D	1	30/09/2020 13:23		0	0	0	0	0	0	0	0	0	0	0	0	0	0
200	0	1	5	1d 00:55:49.14000	0d 04:35:02.18000	0.00179818	0.00727909	0.00039216	3.9196	D	1	30/09/2020 13:33		0	0	0	0	0	0	0	0	0	0	0	0	0	0
201	0	1	5	1d 01:05:49.14000	0d 04:45:02.18000	0.00186356	0.00753508	0.00039239	3.911	D	1	30/09/2020 13:43		0	0	0	0	0	0	0	0	0	0	0	0	0	0
202	0	1	5	1d 01:15:49.14000	0d 04:55:02.18000	0.00192894	0.00779051	0.00039223	3.9028	D	1	30/09/2020 13:53		0	0	0	0	0	0	0	0	0	0	0	0	0	0
203	0	1	5	1d 01:25:49.14000	0d 05:05:02.18000	0.00199432	0.00804541	0.00039223	3.8946	D	1	30/09/2020 14:03		0	0	0	0	0	0	0	0	0	0	0	0	0	0
204	0	1	5	1d 01:35:49.14000	0d 05:15:02.18000	0.0020597	0.00829978	0.00039216	3.8865	D	1	30/09/2020 14:13		0	0	0	0	0	0	0	0	0	0	0	0	0	0
205	0	1	5	1d 01:45:49.14000	0d 05:25:02.18000	0.00212508	0.00855362	0.00039216	3.8785	D	1	30/09/2020 14:23		0	0	0	0	0	0	0	0	0	0	0	0	0	0
206	0	1	5	1d 01:55:49.14000	0d 05:35:02.18000	0.00219046	0.00880695	0.00039223	3.8708	D	1	30/09/2020 14:33		0	0	0	0	0	0	0	0	0	0	0	0	0	0
207	0	1	5	1d 02:05:49.14000	0d 05:45:02.18000	0.00225584	0.00905978	0.00039231	3.863	D	1	30/09/2020 14:43		0	0	0	0	0	0	0	0	0	0	0	0	0	0
208	0	1	5	1d 02:15:49.14000	0d 05:55:02.18000	0.00232122	0.00931213	0.00039216	3.8558	D	1	30/09/2020 14:53		0	0	0	0	0	0	0	0	0	0	0	0	0	0
209	0	1	5	1d 02:25:49.14000	0d 06:05:02.18000	0.0023866	0.009564	0.00039231	3.8489	D	1	30/09/2020 15:03		0	0	0	0	0	0	0	0	0	0	0	0	0	0
210	0	1	5	1d 02:35:49.14000	0d 06:15:02.18000	0.00245198	0.00981542	0.00039216	3.8422	D	1	30/09/2020 15:13		0	0	0	0	0	0	0	0	0	0	0	0	0	0
211	0	1	5	1d 02:45:49.14000	0d 06:25:02.18000	0.00251736	0.0100664	0.00039223	3.8355	D	1	30/09/2020 15:23		0	0	0	0	0	0	0	0	0	0	0	0	0	0
212	0	1	5	1d 02:55:49.14000	0d 06:35:02.18000	0.00258274	0.010317	0.00039208	3.8291	D	1	30/09/2020 15:33		0	0	0	0	0	0	0	0	0	0	0	0	0	0
213	0	1	5	1d 03:05:49.14000	0d 06:45:02.18000	0.00264812	0.0105671	0.00039239	3.823	D	1	30/09/2020 15:43		0	0	0	0	0	0	0	0	0	0	0	0	0	0
214	0	1	5	1d 03:15:49.14000	0d 06:55:02.18000	0.0027135	0.0108169	0.00039246	3.8172	D	1	30/09/2020 15:53		0	0	0	0	0	0	0	0	0	0	0	0	0	0
215	0	1	5	1d 03:25:49.14000	0d 07:05:02.18000	0.00277888	0.0110662	0.00039239	3.8114	D	1	30/09/2020 16:03		0	0	0	0	0	0	0	0	0	0	0	0	0	0
216	0	1	5	1d 03:35:49.14000	0d 07:15:02.18000	0.00284426	0.0113153	0.00039223	3.8062	D	1	30/09/2020 16:13		0	0	0	0	0	0	0	0	0	0	0	0	0	0
217	0	1	5	1d 03:45:49.14000	0d 07:25:02.18000	0.00290964	0.0115639	0.00039239	3.801	D	1	30/09/2020 16:23		0	0	0	0	0	0	0	0	0	0	0	0	0	0
218	0	1	5	1d 03:55:49.14000	0d 07:35:02.18000	0.00297502	0.0118123	0.00039223	3.7963	D	1	30/09/2020 16:33		0	0	0	0	0	0	0	0	0	0	0	0	0	0
219	0	1	5	1d 04:05:49.14000	0d 07:45:02.18000	0.0030404	0.0120603	0.00039239	3.7913	D	1	30/09/2020 16:43		0	0	0	0	0	0	0	0	0	0	0	0	0	0
220	0	1	5	1d 04:15:49.14000	0d 07:55:02.18000	0.00310578	0.0123081	0.00039216	3.7871	D	1	30/09/2020 16:53		0	0	0	0	0	0	0	0	0	0	0	0	0	0
221	0	1	5	1d 04:25:49.14000	0d 08:05:02.18000	0.00317116	0.0125555	0.00039231	3.7829	D	1	30/09/2020 17:03		0	0	0	0	0	0	0	0	0	0	0	0	0	0
222	0	1	5	1d 04:35:49.14000	0d 08:15:02.18000	0.00323654	0.0128027	0.00039231	3.7786	D	1	30/09/2020 17:13		0	0	0	0	0	0	0	0	0	0	0	0	0	0
223	0	1	5	1d 04:45:49.14000	0d 08:25:02.18000	0.00330192	0.0130497	0.00039223	3.7749	D	1	30/09/2020 17:23		0	0	0	0	0	0	0	0	0	0	0	0	0	0
224	0	1	5	1d 04:55:49.14000	0d 08:35:02.18000	0.0033673	0.0132963	0.00039216	3.771	D	1	30/09/2020 17:33		0	0	0	0	0	0	0	0	0	0	0	0	0	0
225	0	1	5	1d 05:05:49.14000	0d 08:45:02.18000	0.00343268	0.0135428	0.00039223	3.7678	D	1	30/09/2020 17:43		0	0	0	0	0	0	0	0	0	0	0	0	0	0
226	0	1	5	1d 05:15:49.14000	0d 08:55:02.18000	0.00349806	0.013789	0.00039231	3.7642	D	1	30/09/2020 17:53		0	0	0	0	0	0	0	0	0	0	0	0	0	0
227	0	1	5	1d 05:25:49.14000	0d 09:05:02.18000	0.00356344	0.014035	0.00039246	3.7607	D	1	30/09/2020 18:03		0	0	0	0	0	0	0	0	0	0	0	0	0	0
228	0	1	5	1d 05:35:49.14000	0d 09:15:02.18000	0.00362882	0.0142807	0.00039231	3.7577	D	1	30/09/2020 18:13		0	0	0	0	0	0	0	0	0	0	0	0	0	0
229	0	1	5	1d 05:45:49.14000	0d 09:25:02.18000	0.0036942	0.0145263	0.00039239	3.7543	D	1	30/09/2020 18:23		0	0	0	0	0	0	0	0	0	0	0	0	0	0
230	0	1	5	1d 05:55:49.14000	0d 09:35:02.18000	0.00375958	0.0147717	0.00039223	3.7511	D	1	30/09/2020 18:33		0	0	0	0	0	0	0	0	0	0	0	0	0	0
231	0	1	5	1d 06:05:49.14000	0d 09:45:02.18000	0.00382496	0.0150168	0.00039246	3.7479	D	1	30/09/2020 18:43		0	0	0	0	0	0	0	0	0	0	0	0	0	0
232	0	1	5	1d 06:15:49.14000	0d 09:55:02.18000	0.00389034	0.0152618	0.00039216	3.7452	D	1	30/09/2020 18:53		0	0	0	0	0	0	0	0	0	0	0	0	0	0
233	0	1	5	1d 06:25:49.14000	0d 10:05:02.18000	0.00395572	0.0155065	0.00039223	3.7423	D	1	30/09/2020 19:03		0	0	0	0	0	0	0	0	0	0	0	0	0	0
234	0	1	5	1d 06:35:49.14000	0d 10:15:02.18000	0.0040211	0.0157511	0.00039239	3.7394	D	1	30/09/2020 19:13		0	0	0	0	0	0	0	0	0	0	0	0	0	0
235	0	1	5	1d 06:45:49.14000	0d 10:25:02.18000	0.00408648	0.0159955	0.00039239	3.7365	D	1	30/09/2020 19:23		0	0	0	0	0	0	0	0	0	0	0	0	0	0
236	0	1	5	1d 06:55:49.14000	0d 10:35:02.18000	0.00415186	0.0162397	0.00039231	3.7337	D	1	30/09/2020 19:33		0	0	0	0	0	0	0	0	0	0	0	0	0	0
237	0	1	5	1d 07:05:49.14000	0d 10:45:02.18000	0.00421724	0.0164837	0.00039246	3.7305	D	1	30/09/2020 19:43		0	0	0	0	0	0	0	0	0	0	0	0	0	0
238	0	1	5	1d 07:15:49.14000	0d 10:55:02.18000	0.00428262	0.0167275	0.00039231	3.7278	D	1	30/09/2020 19:53		0	0	0	0	0	0	0	0	0	0	0	0	0	0
239	0	1	5	1d 07:25:49.14000	0d 11:05:02.18000	0.004348	0.0169712	0.00039231	3.725	D	1	30/09/2020 20:03		0	0	0	0	0	0	0	0	0	0	0	0	0	0
240	0	1	5	1d 07:35:49.14000	0d 11:15:02.18000	0.00441338	0.0172146	0.00039231	3.7218	D	1	30/09/2020 20:13		0	0	0	0	0	0	0	0	0	0	0	0	0	0
241	0	1	5	1d 07:45:49.14000	0d 11:25:02.18000	0.00447876	0.0174579	0.00039231	3.7191	D	1	30/09/2020 20:23		0	0	0	0	0	0	0	0	0	0	0	0	0	0
242	0	1	5	1d 07:55:49.14000	0d 11:35:02.18000	0.00454414	0.0177009	0.00039223	3.716	D	1	30/09/2020 20:33		0	0	0	0	0	0	0	0	0	0	0	0	0	0
243	0	1	5	1d 08:05:49.14000	0d 11:45:02.18000	0.00460952	0.0179438	0.00039216	3.7134	D	1	30/09/2020 20:43		0	0	0	0	0	0	0	0	0	0	0	0	0	0
244	0	1	5	1d 08:15:49.14000	0d 11:55:02.18000	0.0046749	0.0181865	0.00039254	3.7102	D	1	30/09/2020 20:53		0	0	0	0	0	0	0	0	0	0	0	0	0	0
245	0	1	5	1d 08:25:49.14000	0d 12:05:02.18000	0.00474028	0.018429	0.00039231	3.7072	D	1	30/09/2020 21:03		0	0	0	0	0	0	0	0	0	0	0	0	0	0
246	0	1	5	1d 08:35:49.14000	0d 12:15:02.18000	0.00480566	0.0186712	0.00039231	3.704	D	1	30/09/2020 21:13		0	0	0	0	0	0	0	0	0	0	0	0	0	0
247	0	1	5	1d 08:45:49.14000	0d 12:25:02.18000	0.00487104	0.0189133	0.00039223	3.7008	D	1	30/09/2020 21:23		0	0	0	0	0	0	0	0	0	0	0	0	0	0
248	0	1	5	1d 08:55:49.14000	0d 12:35:02.18000	0.00493642	0.0191551	0.00039246	3.6974	D	1	30/09/2020 21:33		0	0	0	0	0	0	0	0	0	0	0	0	0	0
249	0	1	5	1d 09:05:49.14000	0d 12:45:02.18000	0.0050018	0.0193968	0.00039216	3.6941	D	1	30/09/2020 21:43		0	0	0	0	0	0	0	0	0	0	0	0	0	0
250	0	1	5	1d 09:15:49.14000	0d 12:55:02.18000	0.00506718	0.0196382	0.00039223	3.6907	D	1	30/09/2020 21:53		0	0	0	0	0	0	0	0	0	0	0	0	0	0
251	0	1	5	1d 09:25:49.14000	0d 13:05:02.18000	0.00513256	0.0198794	0.00039231	3.6873	D	1	30/09/2020 22:03		0	0	0	0	0	0	0	0	0	0	0	0	0	0
252	0	1	5	1d 09:35:49.14000	0d 13:15:02.18000	0.00519794	0.0201203	0.00039216	3.6835	D	1	30/09/2020 22:13		0	0	0	0	0	0	0	0	0	0	0	0	0	0
253	0	1	5	1d 09:45:49.14000	0d 13:25:02.18000	0.00526332	0.020361	0.00039231	3.6797	D	1	30/09/2020 22:23		0	0	0	0	0	0	0	0	0	0	0	0	0	0
254	0	1	5	1d 09:55:49.14000	0d 13:35:02.18000	0.0053287	0.0206015	0.00039223	3.6761	D	1	30/09/2020 22:33		0	0	0	0	0	0	0	0	0	0	0	0	0	0
255	0	1	5	1d 10:05:49.14000	0d 13:45:02.18000	0.00539408	0.0208417	0.00039223	3.6721	D	1	30/09/2020 22:43		0	0	0	0	0	0	0	0	0	0	0	0	0	0
256	0	1	5	1d 10:15:49.14000	0d 13:55:02.18000	0.00545946	0.0210817	0.00039223	3.6683	D	1	30/09/2020 22:53		0	0	0	0	0	0	0	0	0	0	0	0	0	0
257	0	1	5	1d 10:25:49.14000	0d 14:05:02.18000	0.00552484	0.0213214	0.00039231	3.6641	D	1	30/09/2020 23:03		0	0	0	0	0	0	0	0	0	0	0	0	0	0
258	0	1	5	1d 10:35:49.14000	0d 14:15:02.18000	0.00559022	0.0215608	0.00039231	3.6602	D	1	30/09/2020 23:13		0	0	0	0	0	0	0	0	0	0	0	0	0	0
259	0	1	5	1d 10:45:49.14000	0d 14:25:02.18000	0.0056556	0.0218	0.00039239	3.6558	D	1	30/09/2020 23:23		0	0	0	0	0	0	0	0	0	0	0	0	0	0
260	0	1	5	1d 10:55:49.14000	0d 14:35:02.18000	0.00572098	0.0220389	0.00039223	3.6515	D	1	30/09/2020 23:33		0	0	0	0	0	0	0	0	0	0	0	0	0	0
261	0	1	5	1d 11:05:49.14000	0d 14:45:02.18000	0.00578636	0.0222774	0.00039231	3.6471	D	1	30/09/2020 23:43		0	0	0	0	0	0	0	0	0	0	0	0	0	0
262	0	1	5	1d 11:15:49.14000	0d 14:55:02.18000	0.00585174	0.0225157	0.00039216	3.6422	D	1	30/09/2020 23:53		0	0	0	0	0	0	0	0	0	0	0	0	0	0
263	0	1	5	1d 11:25:49.14000	0d 15:05:02.18000	0.00591712	0.0227537	0.00039223	3.6374	D	1	01/10/2020 00:03		0	0	0	0	0	0	0	0	0	0	0	0	0	0
264	0	1	5	1d 11:35:49.14000	0d 15:15:02.18000	0.0059825	0.0229913	0.00039216	3.6323	D	1	01/10/2020 00:13		0	0	0	0	0	0	0	0	0	0	0	0	0	0
265	0	1	5	1d 11:45:49.14000	0d 15:25:02.18000	0.00604788	0.0232287	0.00039216	3.6269	D	1	01/10/2020 00:23		0	0	0	0	0	0	0	0	0	0	0	0	0	0
266	0	1	5	1d 11:55:49.14000	0d 15:35:02.18000	0.00611326	0.0234656	0.00039223	3.621	D	1	01/10/2020 00:33		0	0	0	0	0	0	0	0	0	0	0	0	0	0
267	0	1	5	1d 12:05:49.14000	0d 15:45:02.18000	0.00617864	0.0237021	0.00039231	3.6146	D	1	01/10/2020 00:43		0	0	0	0	0	0	0	0	0	0	0	0	0	0
268	0	1	5	1d 12:15:49.14000	0d 15:55:02.18000	0.00624402	0.0239382	0.00039223	3.6074	D	1	01/10/2020 00:53		0	0	0	0	0	0	0	0	0	0	0	0	0	0
269	0	1	5	1d 12:25:49.14000	0d 16:05:02.18000	0.0063094	0.0241738	0.00039239	3.5995	D	1	01/10/2020 01:03		0	0	0	0	0	0	0	0	0	0	0	0	0	0
270	0	1	5	1d 12:35:49.14000	0d 16:15:02.18000	0.00637478	0.0244088	0.00039231	3.5897	D	1	01/10/2020 01:13		0	0	0	0	0	0	0	0	0	0	0	0	0	0
271	0	1	5	1d 12:44:23.18000	0d 16:23:36.22000	0.00643079	0.0246096	0.00039216	3.5795	D	5	01/10/2020 01:21		0	0	0	0	0	0	0	0	0	0	0	0	0	0
272	0	1	5	1d 12:51:24.99000	0d 16:30:38.03000	0.00647675	0.0247739	0.00039239	3.5694	D	5	01/10/2020 01:28		0	0	0	0	0	0	0	0	0	0	0	0	0	0
273	0	1	5	1d 12:57:08.70000	0d 16:36:21.74000	0.0065142	0.0249075	0.00039208	3.5592	D	5	01/10/2020 01:34		0	0	0	0	0	0	0	0	0	0	0	0	0	0
274	0	1	5	1d 13:01:48.47000	0d 16:41:01.51000	0.00654469	0.0250158	0.00039246	3.5491	D	5	01/10/2020 01:39		0	0	0	0	0	0	0	0	0	0	0	0	0	0
275	0	1	5	1d 13:05:30.88000	0d 16:44:43.92000	0.00656893	0.0251017	0.00039208	3.539	D	5	01/10/2020 01:43		0	0	0	0	0	0	0	0	0	0	0	0	0	0
276	0	1	5	1d 13:08:36.06000	0d 16:47:49.10000	0.0065891	0.025173	0.00039216	3.529	D	5	01/10/2020 01:46		0	0	0	0	0	0	0	0	0	0	0	0	0	0
277	0	1	5	1d 13:11:12.18000	0d 16:50:25.22000	0.00660612	0.025233	0.00039223	3.5189	D	5	01/10/2020 01:48		0	0	0	0	0	0	0	0	0	0	0	0	0	0
278	0	1	5	1d 13:13:21.49000	0d 16:52:34.53000	0.00662021	0.0252825	0.00039223	3.5088	D	5	01/10/2020 01:50		0	0	0	0	0	0	0	0	0	0	0	0	0	0
279	0	1	5	1d 13:15:12.72000	0d 16:54:25.76000	0.00663233	0.025325	0.00039223	3.4986	D	5	01/10/2020 01:52		0	0	0	0	0	0	0	0	0	0	0	0	0	0
280	0	1	5	1d 13:16:48.40000	0d 16:56:01.44000	0.00664275	0.0253614	0.00039231	3.4885	D	5	01/10/2020 01:54		0	0	0	0	0	0	0	0	0	0	0	0	0	0
281	0	1	5	1d 13:18:12.27000	0d 16:57:25.31000	0.00665189	0.0253932	0.00039231	3.4784	D	5	01/10/2020 01:55		0	0	0	0	0	0	0	0	0	0	0	0	0	0
282	0	1	5	1d 13:19:25.88000	0d 16:58:38.92000	0.00665991	0.0254211	0.00039254	3.4682	D	5	01/10/2020 01:56		0	0	0	0	0	0	0	0	0	0	0	0	0	0
283	0	1	5	1d 13:20:30.01000	0d 16:59:43.05000	0.0066669	0.0254453	0.00039246	3.4582	D	5	01/10/2020 01:58		0	0	0	0	0	0	0	0	0	0	0	0	0	0
284	0	1	5	1d 13:21:28.61000	0d 17:00:41.65000	0.00667329	0.0254674	0.00039239	3.4481	D	5	01/10/2020 01:58		0	0	0	0	0	0	0	0	0	0	0	0	0	0
285	0	1	5	1d 13:22:22.06000	0d 17:01:35.10000	0.00667911	0.0254874	0.00039223	3.438	D	5	01/10/2020 01:59		0	0	0	0	0	0	0	0	0	0	0	0	0	0
286	0	1	5	1d 13:23:08.87000	0d 17:02:21.91000	0.00668421	0.0255049	0.00039239	3.4279	D	5	01/10/2020 02:00		0	0	0	0	0	0	0	0	0	0	0	0	0	0
287	0	1	5	1d 13:23:52.65000	0d 17:03:05.69000	0.00668898	0.0255212	0.00039231	3.4177	D	5	01/10/2020 02:01		0	0	0	0	0	0	0	0	0	0	0	0	0	0
288	0	1	5	1d 13:24:35.09000	0d 17:03:48.13000	0.00669361	0.025537	0.00039246	3.4076	D	5	01/10/2020 02:02		0	0	0	0	0	0	0	0	0	0	0	0	0	0
289	0	1	5	1d 13:25:15.78000	0d 17:04:28.82000	0.00669804	0.0255521	0.00039231	3.3976	D	5	01/10/2020 02:02		0	0	0	0	0	0	0	0	0	0	0	0	0	0
290	0	1	5	1d 13:25:51.82000	0d 17:05:04.86000	0.00670197	0.0255654	0.00039231	3.3875	D	5	01/10/2020 02:03		0	0	0	0	0	0	0	0	0	0	0	0	0	0
291	0	1	5	1d 13:26:25.61000	0d 17:05:38.65000	0.00670565	0.0255779	0.00039193	3.3774	D	5	01/10/2020 02:03		0	0	0	0	0	0	0	0	0	0	0	0	0	0
292	0	1	5	1d 13:26:57.31000	0d 17:06:10.35000	0.0067091	0.0255895	0.00039231	3.3672	D	5	01/10/2020 02:04		0	0	0	0	0	0	0	0	0	0	0	0	0	0
293	0	1	5	1d 13:27:29.37000	0d 17:06:42.41000	0.0067126	0.0256013	0.00039223	3.357	D	5	01/10/2020 02:05		0	0	0	0	0	0	0	0	0	0	0	0	0	0
294	0	1	5	1d 13:27:57.53000	0d 17:07:10.57000	0.00671567	0.0256116	0.00039223	3.3469	D	5	01/10/2020 02:05		0	0	0	0	0	0	0	0	0	0	0	0	0	0
295	0	1	5	1d 13:28:23.71000	0d 17:07:36.75000	0.00671852	0.0256211	0.00039216	3.3367	D	5	01/10/2020 02:05		0	0	0	0	0	0	0	0	0	0	0	0	0	0
296	0	1	5	1d 13:28:49.00000	0d 17:08:02.04000	0.00672127	0.0256303	0.00039216	3.3266	D	5	01/10/2020 02:06		0	0	0	0	0	0	0	0	0	0	0	0	0	0
297	0	1	5	1d 13:29:14.38000	0d 17:08:27.42000	0.00672404	0.0256395	0.00039246	3.3165	D	5	01/10/2020 02:06		0	0	0	0	0	0	0	0	0	0	0	0	0	0
298	0	1	5	1d 13:29:37.59000	0d 17:08:50.63000	0.00672657	0.0256479	0.00039231	3.3065	D	5	01/10/2020 02:07		0	0	0	0	0	0	0	0	0	0	0	0	0	0
299	0	1	5	1d 13:29:59.18000	0d 17:09:12.22000	0.00672892	0.0256556	0.00039246	3.2964	D	5	01/10/2020 02:07		0	0	0	0	0	0	0	0	0	0	0	0	0	0
300	0	1	5	1d 13:30:19.44000	0d 17:09:32.48000	0.00673113	0.0256629	0.00039231	3.2863	D	5	01/10/2020 02:07		0	0	0	0	0	0	0	0	0	0	0	0	0	0
301	0	1	5	1d 13:30:39.03000	0d 17:09:52.07000	0.00673326	0.0256699	0.00039231	3.2761	D	5	01/10/2020 02:08		0	0	0	0	0	0	0	0	0	0	0	0	0	0
302	0	1	5	1d 13:30:58.54000	0d 17:10:11.58000	0.00673539	0.0256768	0.00039239	3.2659	D	5	01/10/2020 02:08		0	0	0	0	0	0	0	0	0	0	0	0	0	0
303	0	1	5	1d 13:31:18.28000	0d 17:10:31.32000	0.00673754	0.0256839	0.00039231	3.2558	D	5	01/10/2020 02:08		0	0	0	0	0	0	0	0	0	0	0	0	0	0
304	0	1	5	1d 13:31:36.22000	0d 17:10:49.26000	0.0067395	0.0256902	0.00039223	3.2457	D	5	01/10/2020 02:09		0	0	0	0	0	0	0	0	0	0	0	0	0	0
305	0	1	5	1d 13:31:53.24000	0d 17:11:06.28000	0.00674135	0.0256962	0.00039223	3.2355	D	5	01/10/2020 02:09		0	0	0	0	0	0	0	0	0	0	0	0	0	0
306	0	1	5	1d 13:32:09.38000	0d 17:11:22.42000	0.00674311	0.0257019	0.00039216	3.2253	D	5	01/10/2020 02:09		0	0	0	0	0	0	0	0	0	0	0	0	0	0
307	0	1	5	1d 13:32:24.81000	0d 17:11:37.85000	0.00674479	0.0257073	0.00039246	3.2152	D	5	01/10/2020 02:09		0	0	0	0	0	0	0	0	0	0	0	0	0	0
308	0	1	5	1d 13:32:39.48000	0d 17:11:52.52000	0.00674639	0.0257125	0.00039246	3.205	D	5	01/10/2020 02:10		0	0	0	0	0	0	0	0	0	0	0	0	0	0
309	0	1	5	1d 13:32:53.92000	0d 17:12:06.96000	0.00674796	0.0257175	0.00039231	3.1949	D	5	01/10/2020 02:10		0	0	0	0	0	0	0	0	0	0	0	0	0	0
310	0	1	5	1d 13:33:08.05000	0d 17:12:21.09000	0.0067495	0.0257224	0.00039231	3.1847	D	5	01/10/2020 02:10		0	0	0	0	0	0	0	0	0	0	0	0	0	0
311	0	1	5	1d 13:33:21.54000	0d 17:12:34.58000	0.00675097	0.0257271	0.00039231	3.1746	D	5	01/10/2020 02:10		0	0	0	0	0	0	0	0	0	0	0	0	0	0
312	0	1	5	1d 13:33:34.67000	0d 17:12:47.71000	0.0067524	0.0257316	0.00039216	3.1646	D	5	01/10/2020 02:11		0	0	0	0	0	0	0	0	0	0	0	0	0	0
313	0	1	5	1d 13:33:47.43000	0d 17:13:00.47000	0.00675379	0.025736	0.00039216	3.154	D	5	01/10/2020 02:11		0	0	0	0	0	0	0	0	0	0	0	0	0	0
314	0	1	5	1d 13:33:59.97000	0d 17:13:13.01000	0.00675516	0.0257403	0.00039216	3.144	D	5	01/10/2020 02:11		0	0	0	0	0	0	0	0	0	0	0	0	0	0
315	0	1	5	1d 13:34:11.76000	0d 17:13:24.80000	0.00675644	0.0257443	0.00039246	3.1339	D	5	01/10/2020 02:11		0	0	0	0	0	0	0	0	0	0	0	0	0	0
316	0	1	5	1d 13:34:23.11000	0d 17:13:36.15000	0.00675768	0.0257482	0.00039216	3.1238	D	5	01/10/2020 02:11		0	0	0	0	0	0	0	0	0	0	0	0	0	0
317	0	1	5	1d 13:34:34.21000	0d 17:13:47.25000	0.00675889	0.025752	0.00039231	3.1138	D	5	01/10/2020 02:12		0	0	0	0	0	0	0	0	0	0	0	0	0	0
318	0	1	5	1d 13:34:45.17000	0d 17:13:58.21000	0.00676008	0.0257557	0.00039231	3.1037	D	5	01/10/2020 02:12		0	0	0	0	0	0	0	0	0	0	0	0	0	0
319	0	1	5	1d 13:34:56.02000	0d 17:14:09.06000	0.00676127	0.0257594	0.00039216	3.0935	D	5	01/10/2020 02:12		0	0	0	0	0	0	0	0	0	0	0	0	0	0
320	0	1	5	1d 13:35:06.52000	0d 17:14:19.56000	0.00676241	0.0257629	0.00039239	3.0834	D	5	01/10/2020 02:12		0	0	0	0	0	0	0	0	0	0	0	0	0	0
321	0	1	5	1d 13:35:16.73000	0d 17:14:29.77000	0.00676352	0.0257663	0.00039231	3.073	D	5	01/10/2020 02:12		0	0	0	0	0	0	0	0	0	0	0	0	0	0
322	0	1	5	1d 13:35:26.51000	0d 17:14:39.55000	0.00676459	0.0257696	0.00039231	3.0629	D	5	01/10/2020 02:12		0	0	0	0	0	0	0	0	0	0	0	0	0	0
323	0	1	5	1d 13:35:35.84000	0d 17:14:48.88000	0.00676561	0.0257727	0.00039231	3.0529	D	5	01/10/2020 02:13		0	0	0	0	0	0	0	0	0	0	0	0	0	0
324	0	1	5	1d 13:35:44.78000	0d 17:14:57.82000	0.00676658	0.0257757	0.00039208	3.0428	D	5	01/10/2020 02:13		0	0	0	0	0	0	0	0	0	0	0	0	0	0
325	0	1	5	1d 13:35:53.46000	0d 17:15:06.50000	0.00676753	0.0257785	0.00039216	3.0326	D	5	01/10/2020 02:13		0	0	0	0	0	0	0	0	0	0	0	0	0	0
326	0	1	5	1d 13:36:02.04000	0d 17:15:15.08000	0.00676846	0.0257814	0.00039216	3.0224	D	5	01/10/2020 02:13		0	0	0	0	0	0	0	0	0	0	0	0	0	0
327	0	1	5	1d 13:36:10.48000	0d 17:15:23.52000	0.00676938	0.0257841	0.00039239	3.012	D	5	01/10/2020 02:13		0	0	0	0	0	0	0	0	0	0	0	0	0	0
328	0	1	5	1d 13:36:18.75000	0d 17:15:31.79000	0.00677028	0.0257869	0.00039239	3.0014	D	5	01/10/2020 02:13		0	0	0	0	0	0	0	0	0	0	0	0	0	0
329	0	1	5	1d 13:36:26.86000	0d 17:15:39.90000	0.00677117	0.0257895	0.00039239	2.9912	D	5	01/10/2020 02:13		0	0	0	0	0	0	0	0	0	0	0	0	0	0
330	0	1	5	1d 13:36:34.51000	0d 17:15:47.55000	0.006772	0.025792	0.00039246	2.9812	D	5	01/10/2020 02:14		0	0	0	0	0	0	0	0	0	0	0	0	0	0
331	0	1	5	1d 13:36:42.10000	0d 17:15:55.14000	0.00677283	0.0257945	0.00039223	2.9709	D	5	01/10/2020 02:14		0	0	0	0	0	0	0	0	0	0	0	0	0	0
332	0	1	5	1d 13:36:49.50000	0d 17:16:02.54000	0.00677363	0.0257968	0.00039223	2.9609	D	5	01/10/2020 02:14		0	0	0	0	0	0	0	0	0	0	0	0	0	0
333	0	1	5	1d 13:36:56.77000	0d 17:16:09.81000	0.00677442	0.0257992	0.00039239	2.9506	D	5	01/10/2020 02:14		0	0	0	0	0	0	0	0	0	0	0	0	0	0
334	0	1	5	1d 13:37:03.95000	0d 17:16:16.99000	0.00677521	0.0258015	0.00039223	2.9404	D	5	01/10/2020 02:14		0	0	0	0	0	0	0	0	0	0	0	0	0	0
335	0	1	5	1d 13:37:11.15000	0d 17:16:24.19000	0.00677599	0.0258038	0.00039231	2.9302	D	5	01/10/2020 02:14		0	0	0	0	0	0	0	0	0	0	0	0	0	0
336	0	1	5	1d 13:37:17.96000	0d 17:16:31.00000	0.00677673	0.025806	0.00039239	2.9198	D	5	01/10/2020 02:14		0	0	0	0	0	0	0	0	0	0	0	0	0	0
337	0	1	5	1d 13:37:24.73000	0d 17:16:37.77000	0.00677747	0.0258081	0.00039246	2.9097	D	5	01/10/2020 02:14		0	0	0	0	0	0	0	0	0	0	0	0	0	0
338	0	1	5	1d 13:37:31.21000	0d 17:16:44.25000	0.00677818	0.0258102	0.00039216	2.8997	D	5	01/10/2020 02:15		0	0	0	0	0	0	0	0	0	0	0	0	0	0
339	0	1	5	1d 13:37:37.56000	0d 17:16:50.60000	0.00677887	0.0258122	0.00039223	2.8894	D	5	01/10/2020 02:15		0	0	0	0	0	0	0	0	0	0	0	0	0	0
340	0	1	5	1d 13:37:43.79000	0d 17:16:56.83000	0.00677955	0.0258141	0.00039239	2.8792	D	5	01/10/2020 02:15		0	0	0	0	0	0	0	0	0	0	0	0	0	0
341	0	1	5	1d 13:37:49.90000	0d 17:17:02.94000	0.00678021	0.025816	0.00039231	2.8692	D	5	01/10/2020 02:15		0	0	0	0	0	0	0	0	0	0	0	0	0	0
342	0	1	5	1d 13:37:56.01000	0d 17:17:09.05000	0.00678088	0.0258179	0.00039231	2.8588	D	5	01/10/2020 02:15		0	0	0	0	0	0	0	0	0	0	0	0	0	0
343	0	1	5	1d 13:38:01.95000	0d 17:17:14.99000	0.00678153	0.0258198	0.00039239	2.8486	D	5	01/10/2020 02:15		0	0	0	0	0	0	0	0	0	0	0	0	0	0
344	0	1	5	1d 13:38:07.83000	0d 17:17:20.87000	0.00678217	0.0258216	0.00039216	2.8383	D	5	01/10/2020 02:15		0	0	0	0	0	0	0	0	0	0	0	0	0	0
345	0	1	5	1d 13:38:13.50000	0d 17:17:26.54000	0.00678279	0.0258234	0.00039223	2.8281	D	5	01/10/2020 02:15		0	0	0	0	0	0	0	0	0	0	0	0	0	0
346	0	1	5	1d 13:38:19.19000	0d 17:17:32.23000	0.00678341	0.0258251	0.00039223	2.8179	D	5	01/10/2020 02:15		0	0	0	0	0	0	0	0	0	0	0	0	0	0
347	0	1	5	1d 13:38:24.73000	0d 17:17:37.77000	0.00678401	0.0258268	0.00039216	2.8075	D	5	01/10/2020 02:15		0	0	0	0	0	0	0	0	0	0	0	0	0	0
348	0	1	5	1d 13:38:30.33000	0d 17:17:43.37000	0.00678462	0.0258285	0.00039216	2.797	D	5	01/10/2020 02:16		0	0	0	0	0	0	0	0	0	0	0	0	0	0
349	0	1	5	1d 13:38:35.89000	0d 17:17:48.93000	0.00678523	0.0258302	0.00039216	2.7868	D	5	01/10/2020 02:16		0	0	0	0	0	0	0	0	0	0	0	0	0	0
350	0	1	5	1d 13:38:41.22000	0d 17:17:54.26000	0.00678581	0.0258318	0.00039231	2.7767	D	5	01/10/2020 02:16		0	0	0	0	0	0	0	0	0	0	0	0	0	0
351	0	1	5	1d 13:38:46.45000	0d 17:17:59.49000	0.00678638	0.0258334	0.00039231	2.7665	D	5	01/10/2020 02:16		0	0	0	0	0	0	0	0	0	0	0	0	0	0
352	0	1	5	1d 13:38:51.69000	0d 17:18:04.73000	0.00678695	0.025835	0.00039231	2.7561	D	5	01/10/2020 02:16		0	0	0	0	0	0	0	0	0	0	0	0	0	0
353	0	1	5	1d 13:38:56.89000	0d 17:18:09.93000	0.00678751	0.0258365	0.00039231	2.7459	D	5	01/10/2020 02:16		0	0	0	0	0	0	0	0	0	0	0	0	0	0
354	0	1	5	1d 13:39:02.07000	0d 17:18:15.11000	0.00678808	0.0258381	0.00039216	2.7356	D	5	01/10/2020 02:16		0	0	0	0	0	0	0	0	0	0	0	0	0	0
355	0	1	5	1d 13:39:07.05000	0d 17:18:20.09000	0.00678862	0.0258396	0.00039223	2.7256	D	5	01/10/2020 02:16		0	0	0	0	0	0	0	0	0	0	0	0	0	0
356	0	1	5	1d 13:39:12.13000	0d 17:18:25.17000	0.00678917	0.0258411	0.00039223	2.715	D	5	01/10/2020 02:16		0	0	0	0	0	0	0	0	0	0	0	0	0	0
357	0	1	5	1d 13:39:17.24000	0d 17:18:30.28000	0.00678973	0.0258426	0.00039246	2.7047	D	5	01/10/2020 02:16		0	0	0	0	0	0	0	0	0	0	0	0	0	0
358	0	1	5	1d 13:39:22.25000	0d 17:18:35.29000	0.00679028	0.0258441	0.00039223	2.6943	D	5	01/10/2020 02:16		0	0	0	0	0	0	0	0	0	0	0	0	0	0
359	0	1	5	1d 13:39:27.25000	0d 17:18:40.29000	0.00679082	0.0258455	0.00039223	2.6842	D	5	01/10/2020 02:16		0	0	0	0	0	0	0	0	0	0	0	0	0	0
360	0	1	5	1d 13:39:32.11000	0d 17:18:45.15000	0.00679135	0.0258469	0.00039246	2.6737	D	5	01/10/2020 02:17		0	0	0	0	0	0	0	0	0	0	0	0	0	0
361	0	1	5	1d 13:39:37.00000	0d 17:18:50.04000	0.00679188	0.0258484	0.00039216	2.6635	D	5	01/10/2020 02:17		0	0	0	0	0	0	0	0	0	0	0	0	0	0
362	0	1	5	1d 13:39:41.68000	0d 17:18:54.72000	0.00679239	0.0258497	0.00039223	2.6534	D	5	01/10/2020 02:17		0	0	0	0	0	0	0	0	0	0	0	0	0	0
363	0	1	5	1d 13:39:46.46000	0d 17:18:59.50000	0.00679292	0.0258511	0.00039239	2.6432	D	5	01/10/2020 02:17		0	0	0	0	0	0	0	0	0	0	0	0	0	0
364	0	1	5	1d 13:39:51.22000	0d 17:19:04.26000	0.00679343	0.0258525	0.00039231	2.6328	D	5	01/10/2020 02:17		0	0	0	0	0	0	0	0	0	0	0	0	0	0
365	0	1	5	1d 13:39:56.09000	0d 17:19:09.13000	0.00679396	0.0258539	0.00039223	2.6224	D	5	01/10/2020 02:17		0	0	0	0	0	0	0	0	0	0	0	0	0	0
366	0	1	5	1d 13:40:00.92000	0d 17:19:13.96000	0.00679449	0.0258552	0.00039239	2.612	D	5	01/10/2020 02:17		0	0	0	0	0	0	0	0	0	0	0	0	0	0
367	0	1	5	1d 13:40:05.72000	0d 17:19:18.76000	0.00679501	0.0258566	0.00039231	2.6018	D	5	01/10/2020 02:17		0	0	0	0	0	0	0	0	0	0	0	0	0	0
368	0	1	5	1d 13:40:10.47000	0d 17:19:23.51000	0.00679553	0.025858	0.00039239	2.5916	D	5	01/10/2020 02:17		0	0	0	0	0	0	0	0	0	0	0	0	0	0
369	0	1	5	1d 13:40:15.12000	0d 17:19:28.16000	0.00679604	0.0258593	0.00039246	2.5815	D	5	01/10/2020 02:17		0	0	0	0	0	0	0	0	0	0	0	0	0	0
370	0	1	5	1d 13:40:19.71000	0d 17:19:32.75000	0.00679654	0.0258606	0.00039239	2.5713	D	5	01/10/2020 02:17		0	0	0	0	0	0	0	0	0	0	0	0	0	0
371	0	1	5	1d 13:40:24.32000	0d 17:19:37.36000	0.00679704	0.0258618	0.00039208	2.5612	D	5	01/10/2020 02:17		0	0	0	0	0	0	0	0	0	0	0	0	0	0
372	0	1	5	1d 13:40:28.89000	0d 17:19:41.93000	0.00679754	0.0258631	0.00039223	2.5509	D	5	01/10/2020 02:17		0	0	0	0	0	0	0	0	0	0	0	0	0	0
373	0	1	5	1d 13:40:33.66000	0d 17:19:46.70000	0.00679806	0.0258644	0.00039231	2.5405	D	5	01/10/2020 02:18		0	0	0	0	0	0	0	0	0	0	0	0	0	0
374	0	1	5	1d 13:40:38.27000	0d 17:19:51.31000	0.00679856	0.0258657	0.00039208	2.5301	D	5	01/10/2020 02:18		0	0	0	0	0	0	0	0	0	0	0	0	0	0
375	0	1	5	1d 13:40:42.91000	0d 17:19:55.95000	0.00679907	0.025867	0.00039216	2.52	D	5	01/10/2020 02:18		0	0	0	0	0	0	0	0	0	0	0	0	0	0
376	0	1	5	1d 13:40:47.38000	0d 17:20:00.42000	0.00679955	0.0258682	0.00039223	2.5098	D	5	01/10/2020 02:18		0	0	0	0	0	0	0	0	0	0	0	0	0	0
377	0	1	5	1d 13:40:51.64000	0d 17:20:04.68000	0.00680002	0.0258694	0.00039216	2.5	D	133	01/10/2020 02:18		0	0	0	0	0	0	0	0	0	0	0	0	0	0
378	0	1	6	1d 13:40:51.65000	0d 00:00:00.01000	0	0	0	2.5054	R	0	01/10/2020 02:18		0	0	0	0	0	0	0	0	0	0	0	0	0	0
379	0	1	6	1d 13:40:53.65000	0d 00:00:02.01000	0	0	0	2.5875	R	1	01/10/2020 02:18		0	0	0	0	0	0	0	0	0	0	0	0	0	0
380	0	1	6	1d 13:40:55.65000	0d 00:00:04.01000	0	0	0	2.6481	R	1	01/10/2020 02:18		0	0	0	0	0	0	0	0	0	0	0	0	0	0
381	0	1	6	1d 13:40:57.65000	0d 00:00:06.01000	0	0	0	2.699	R	1	01/10/2020 02:18		0	0	0	0	0	0	0	0	0	0	0	0	0	0
382	0	1	6	1d 13:40:59.65000	0d 00:00:08.01000	0	0	0	2.7434	R	1	01/10/2020 02:18		0	0	0	0	0	0	0	0	0	0	0	0	0	0
383	0	1	6	1d 13:41:01.64000	0d 00:00:10.00000	0	0	0	2.7831	R	129	01/10/2020 02:18		0	0	0	0	0	0	0	0	0	0	0	0	0	0
384	1	2	9	1d 13:41:01.67000	0d 00:00:00.03000	0.00000001	0.00000004	0.0015716	2.8196	C	0	01/10/2020 02:18		0	0	0	0	0	0	0	0	0	0	0	0	0	0
385	1	2	9	1d 13:41:01.83000	0d 00:00:00.19000	0.00000008	0.00000023	0.00156939	2.8528	C	5	01/10/2020 02:18		0	0	0	0	0	0	0	0	0	0	0	0	0	0
386	1	2	9	1d 13:41:01.97000	0d 00:00:00.33000	0.00000014	0.00000041	0.00156939	2.8785	C	5	01/10/2020 02:18		0	0	0	0	0	0	0	0	0	0	0	0	0	0
387	1	2	9	1d 13:41:02.11000	0d 00:00:00.47000	0.0000002	0.00000059	0.00156924	2.9014	C	5	01/10/2020 02:18		0	0	0	0	0	0	0	0	0	0	0	0	0	0
388	1	2	9	1d 13:41:02.26000	0d 00:00:00.62000	0.00000027	0.00000078	0.00156939	2.9233	C	5	01/10/2020 02:18		0	0	0	0	0	0	0	0	0	0	0	0	0	0
389	1	2	9	1d 13:41:02.42000	0d 00:00:00.78000	0.00000034	0.00000098	0.00156954	2.945	C	5	01/10/2020 02:18		0	0	0	0	0	0	0	0	0	0	0	0	0	0
390	1	2	9	1d 13:41:02.58000	0d 00:00:00.94000	0.00000041	0.00000119	0.00156931	2.9653	C	5	01/10/2020 02:18		0	0	0	0	0	0	0	0	0	0	0	0	0	0
391	1	2	9	1d 13:41:02.74000	0d 00:00:01.10000	0.00000048	0.0000014	0.00156924	2.985	C	5	01/10/2020 02:18		0	0	0	0	0	0	0	0	0	0	0	0	0	0
392	1	2	9	1d 13:41:02.91000	0d 00:00:01.27000	0.00000055	0.00000162	0.00156916	3.0047	C	5	01/10/2020 02:18		0	0	0	0	0	0	0	0	0	0	0	0	0	0
393	1	2	9	1d 13:41:03.08000	0d 00:00:01.44000	0.00000063	0.00000184	0.00156947	3.0236	C	5	01/10/2020 02:18		0	0	0	0	0	0	0	0	0	0	0	0	0	0
394	1	2	9	1d 13:41:03.26000	0d 00:00:01.62000	0.00000071	0.00000208	0.00156924	3.0433	C	5	01/10/2020 02:18		0	0	0	0	0	0	0	0	0	0	0	0	0	0
395	1	2	9	1d 13:41:03.44000	0d 00:00:01.80000	0.00000078	0.00000232	0.00156939	3.0622	C	5	01/10/2020 02:18		0	0	0	0	0	0	0	0	0	0	0	0	0	0
396	1	2	9	1d 13:41:03.62000	0d 00:00:01.98000	0.00000086	0.00000256	0.00156947	3.0805	C	5	01/10/2020 02:18		0	0	0	0	0	0	0	0	0	0	0	0	0	0
397	1	2	9	1d 13:41:03.81000	0d 00:00:02.17000	0.00000095	0.00000282	0.00156947	3.0994	C	5	01/10/2020 02:18		0	0	0	0	0	0	0	0	0	0	0	0	0	0
398	1	2	9	1d 13:41:04.00000	0d 00:00:02.36000	0.00000103	0.00000307	0.00156939	3.1177	C	5	01/10/2020 02:18		0	0	0	0	0	0	0	0	0	0	0	0	0	0
399	1	2	9	1d 13:41:04.19000	0d 00:00:02.55000	0.00000111	0.00000333	0.00156947	3.1356	C	5	01/10/2020 02:18		0	0	0	0	0	0	0	0	0	0	0	0	0	0
400	1	2	9	1d 13:41:04.38000	0d 00:00:02.74000	0.00000119	0.00000359	0.00156939	3.153	C	5	01/10/2020 02:18		0	0	0	0	0	0	0	0	0	0	0	0	0	0
401	1	2	9	1d 13:41:04.58000	0d 00:00:02.94000	0.00000128	0.00000387	0.00156931	3.1707	C	5	01/10/2020 02:18		0	0	0	0	0	0	0	0	0	0	0	0	0	0
402	1	2	9	1d 13:41:04.78000	0d 00:00:03.14000	0.00000137	0.00000415	0.00156947	3.1879	C	5	01/10/2020 02:18		0	0	0	0	0	0	0	0	0	0	0	0	0	0
403	1	2	9	1d 13:41:04.98000	0d 00:00:03.34000	0.00000146	0.00000443	0.00156909	3.2045	C	5	01/10/2020 02:18		0	0	0	0	0	0	0	0	0	0	0	0	0	0
404	1	2	9	1d 13:41:05.18000	0d 00:00:03.54000	0.00000154	0.00000471	0.00156947	3.2215	C	5	01/10/2020 02:18		0	0	0	0	0	0	0	0	0	0	0	0	0	0
405	1	2	9	1d 13:41:05.40000	0d 00:00:03.76000	0.00000164	0.00000502	0.00156931	3.2389	C	5	01/10/2020 02:18		0	0	0	0	0	0	0	0	0	0	0	0	0	0
406	1	2	9	1d 13:41:05.62000	0d 00:00:03.98000	0.00000173	0.00000533	0.00156924	3.2558	C	5	01/10/2020 02:18		0	0	0	0	0	0	0	0	0	0	0	0	0	0
407	1	2	9	1d 13:41:05.84000	0d 00:00:04.20000	0.00000183	0.00000564	0.00156931	3.2721	C	5	01/10/2020 02:18		0	0	0	0	0	0	0	0	0	0	0	0	0	0
408	1	2	9	1d 13:41:06.06000	0d 00:00:04.42000	0.00000193	0.00000596	0.00156916	3.2882	C	5	01/10/2020 02:18		0	0	0	0	0	0	0	0	0	0	0	0	0	0
409	1	2	9	1d 13:41:06.28000	0d 00:00:04.64000	0.00000202	0.00000627	0.00156939	3.3037	C	5	01/10/2020 02:18		0	0	0	0	0	0	0	0	0	0	0	0	0	0
410	1	2	9	1d 13:41:06.51000	0d 00:00:04.87000	0.00000212	0.0000066	0.00156931	3.3194	C	5	01/10/2020 02:18		0	0	0	0	0	0	0	0	0	0	0	0	0	0
411	1	2	9	1d 13:41:06.74000	0d 00:00:05.10000	0.00000222	0.00000694	0.00156931	3.3349	C	5	01/10/2020 02:18		0	0	0	0	0	0	0	0	0	0	0	0	0	0
412	1	2	9	1d 13:41:06.98000	0d 00:00:05.34000	0.00000233	0.00000729	0.00156947	3.3503	C	5	01/10/2020 02:18		0	0	0	0	0	0	0	0	0	0	0	0	0	0
413	1	2	9	1d 13:41:07.23000	0d 00:00:05.59000	0.00000244	0.00000765	0.00156939	3.3657	C	5	01/10/2020 02:18		0	0	0	0	0	0	0	0	0	0	0	0	0	0
414	1	2	9	1d 13:41:07.48000	0d 00:00:05.84000	0.00000255	0.00000802	0.00156924	3.3806	C	5	01/10/2020 02:18		0	0	0	0	0	0	0	0	0	0	0	0	0	0
415	1	2	9	1d 13:41:07.74000	0d 00:00:06.10000	0.00000266	0.00000841	0.00156924	3.3959	C	5	01/10/2020 02:18		0	0	0	0	0	0	0	0	0	0	0	0	0	0
416	1	2	9	1d 13:41:08.00000	0d 00:00:06.36000	0.00000277	0.00000879	0.00156939	3.4101	C	5	01/10/2020 02:18		0	0	0	0	0	0	0	0	0	0	0	0	0	0
417	1	2	9	1d 13:41:08.27000	0d 00:00:06.63000	0.00000289	0.00000919	0.00156947	3.4244	C	5	01/10/2020 02:18		0	0	0	0	0	0	0	0	0	0	0	0	0	0
418	1	2	9	1d 13:41:08.55000	0d 00:00:06.91000	0.00000301	0.00000961	0.00156931	3.4386	C	5	01/10/2020 02:18		0	0	0	0	0	0	0	0	0	0	0	0	0	0
419	1	2	9	1d 13:41:08.84000	0d 00:00:07.20000	0.00000314	0.00001005	0.00156931	3.4528	C	5	01/10/2020 02:18		0	0	0	0	0	0	0	0	0	0	0	0	0	0
420	1	2	9	1d 13:41:09.14000	0d 00:00:07.50000	0.00000327	0.0000105	0.00156916	3.4668	C	5	01/10/2020 02:18		0	0	0	0	0	0	0	0	0	0	0	0	0	0
421	1	2	9	1d 13:41:09.46000	0d 00:00:07.82000	0.00000341	0.00001099	0.00156939	3.4807	C	5	01/10/2020 02:18		0	0	0	0	0	0	0	0	0	0	0	0	0	0
422	1	2	9	1d 13:41:09.79000	0d 00:00:08.15000	0.00000355	0.00001149	0.00156939	3.4943	C	5	01/10/2020 02:18		0	0	0	0	0	0	0	0	0	0	0	0	0	0
423	1	2	9	1d 13:41:10.13000	0d 00:00:08.49000	0.0000037	0.00001201	0.00156931	3.5071	C	5	01/10/2020 02:18		0	0	0	0	0	0	0	0	0	0	0	0	0	0
424	1	2	9	1d 13:41:10.49000	0d 00:00:08.85000	0.00000386	0.00001256	0.00156954	3.5198	C	5	01/10/2020 02:18		0	0	0	0	0	0	0	0	0	0	0	0	0	0
425	1	2	9	1d 13:41:10.87000	0d 00:00:09.23000	0.00000402	0.00001314	0.00156931	3.5325	C	5	01/10/2020 02:18		0	0	0	0	0	0	0	0	0	0	0	0	0	0
426	1	2	9	1d 13:41:11.29000	0d 00:00:09.65000	0.00000421	0.00001379	0.00156931	3.5448	C	5	01/10/2020 02:18		0	0	0	0	0	0	0	0	0	0	0	0	0	0
427	1	2	9	1d 13:41:11.77000	0d 00:00:10.13000	0.00000442	0.00001453	0.00156939	3.5572	C	5	01/10/2020 02:18		0	0	0	0	0	0	0	0	0	0	0	0	0	0
428	1	2	9	1d 13:41:12.31000	0d 00:00:10.67000	0.00000465	0.00001537	0.00156947	3.5688	C	5	01/10/2020 02:18		0	0	0	0	0	0	0	0	0	0	0	0	0	0
429	1	2	9	1d 13:41:12.94000	0d 00:00:11.30000	0.00000493	0.00001635	0.00156931	3.5801	C	5	01/10/2020 02:18		0	0	0	0	0	0	0	0	0	0	0	0	0	0
430	1	2	9	1d 13:41:13.75000	0d 00:00:12.11000	0.00000528	0.00001762	0.00156954	3.5914	C	5	01/10/2020 02:18		0	0	0	0	0	0	0	0	0	0	0	0	0	0
431	1	2	9	1d 13:41:14.81000	0d 00:00:13.17000	0.00000574	0.00001928	0.00156947	3.6019	C	5	01/10/2020 02:18		0	0	0	0	0	0	0	0	0	0	0	0	0	0
432	1	2	9	1d 13:41:16.30000	0d 00:00:14.66000	0.00000639	0.00002163	0.00156916	3.6123	C	5	01/10/2020 02:18		0	0	0	0	0	0	0	0	0	0	0	0	0	0
433	1	2	9	1d 13:41:18.58000	0d 00:00:16.94000	0.00000738	0.00002522	0.00156939	3.6226	C	5	01/10/2020 02:18		0	0	0	0	0	0	0	0	0	0	0	0	0	0
434	1	2	9	1d 13:41:22.70000	0d 00:00:21.06000	0.00000918	0.00003174	0.00156924	3.633	C	5	01/10/2020 02:18		0	0	0	0	0	0	0	0	0	0	0	0	0	0
435	1	2	9	1d 13:41:30.83000	0d 00:00:29.19000	0.00001272	0.00004464	0.00156939	3.6432	C	5	01/10/2020 02:19		0	0	0	0	0	0	0	0	0	0	0	0	0	0
436	1	2	9	1d 13:41:49.91000	0d 00:00:48.27000	0.00002104	0.00007499	0.00156924	3.6533	C	5	01/10/2020 02:19		0	0	0	0	0	0	0	0	0	0	0	0	0	0
437	1	2	9	1d 13:42:44.61000	0d 00:01:42.97000	0.00004489	0.00016225	0.00156924	3.6634	C	5	01/10/2020 02:20		0	0	0	0	0	0	0	0	0	0	0	0	0	0
438	1	2	9	1d 13:45:32.76000	0d 00:04:31.12000	0.00011819	0.00043121	0.00156947	3.6735	C	5	01/10/2020 02:23		0	0	0	0	0	0	0	0	0	0	0	0	0	0
439	1	2	9	1d 13:50:32.76000	0d 00:09:31.12000	0.00024897	0.00091221	0.00156931	3.6817	C	1	01/10/2020 02:28		0	0	0	0	0	0	0	0	0	0	0	0	0	0
440	1	2	9	1d 13:55:32.76000	0d 00:14:31.12000	0.00037975	0.00139406	0.00156931	3.687	C	1	01/10/2020 02:33		0	0	0	0	0	0	0	0	0	0	0	0	0	0
441	1	2	9	1d 14:00:32.76000	0d 00:19:31.12000	0.00051053	0.00187657	0.00156939	3.6918	C	1	01/10/2020 02:38		0	0	0	0	0	0	0	0	0	0	0	0	0	0
442	1	2	9	1d 14:05:32.76000	0d 00:24:31.12000	0.00064131	0.00235967	0.00156939	3.6962	C	1	01/10/2020 02:43		0	0	0	0	0	0	0	0	0	0	0	0	0	0
443	1	2	9	1d 14:10:32.76000	0d 00:29:31.12000	0.00077209	0.00284332	0.00156939	3.7002	C	1	01/10/2020 02:48		0	0	0	0	0	0	0	0	0	0	0	0	0	0
444	1	2	9	1d 14:15:32.76000	0d 00:34:31.12000	0.00090287	0.00332749	0.00156931	3.7041	C	1	01/10/2020 02:53		0	0	0	0	0	0	0	0	0	0	0	0	0	0
445	1	2	9	1d 14:20:32.76000	0d 00:39:31.12000	0.00103365	0.00381219	0.00156931	3.7081	C	1	01/10/2020 02:58		0	0	0	0	0	0	0	0	0	0	0	0	0	0
446	1	2	9	1d 14:25:32.76000	0d 00:44:31.12000	0.00116443	0.00429741	0.00156916	3.7124	C	1	01/10/2020 03:03		0	0	0	0	0	0	0	0	0	0	0	0	0	0
447	1	2	9	1d 14:30:32.76000	0d 00:49:31.12000	0.00129521	0.00478319	0.00156947	3.7168	C	1	01/10/2020 03:08		0	0	0	0	0	0	0	0	0	0	0	0	0	0
448	1	2	9	1d 14:35:32.76000	0d 00:54:31.12000	0.00142599	0.00526956	0.00156962	3.7214	C	1	01/10/2020 03:13		0	0	0	0	0	0	0	0	0	0	0	0	0	0
449	1	2	9	1d 14:40:32.76000	0d 00:59:31.12000	0.00155677	0.00575657	0.00156954	3.7264	C	1	01/10/2020 03:18		0	0	0	0	0	0	0	0	0	0	0	0	0	0
450	1	2	9	1d 14:45:32.76000	0d 01:04:31.12000	0.00168755	0.00624425	0.00156924	3.7316	C	1	01/10/2020 03:23		0	0	0	0	0	0	0	0	0	0	0	0	0	0
451	1	2	9	1d 14:50:32.76000	0d 01:09:31.12000	0.00181833	0.00673263	0.00156954	3.7369	C	1	01/10/2020 03:28		0	0	0	0	0	0	0	0	0	0	0	0	0	0
452	1	2	9	1d 14:55:32.76000	0d 01:14:31.12000	0.00194911	0.00722172	0.00156954	3.7426	C	1	01/10/2020 03:33		0	0	0	0	0	0	0	0	0	0	0	0	0	0
453	1	2	9	1d 15:00:32.76000	0d 01:19:31.12000	0.00207989	0.00771151	0.00156954	3.7481	C	1	01/10/2020 03:38		0	0	0	0	0	0	0	0	0	0	0	0	0	0
454	1	2	9	1d 15:05:32.76000	0d 01:24:31.12000	0.00221067	0.00820202	0.00156954	3.7533	C	1	01/10/2020 03:43		0	0	0	0	0	0	0	0	0	0	0	0	0	0
455	1	2	9	1d 15:10:32.76000	0d 01:29:31.12000	0.00234145	0.00869322	0.00156947	3.7586	C	1	01/10/2020 03:48		0	0	0	0	0	0	0	0	0	0	0	0	0	0
456	1	2	9	1d 15:15:32.76000	0d 01:34:31.12000	0.00247223	0.00918511	0.00156931	3.7638	C	1	01/10/2020 03:53		0	0	0	0	0	0	0	0	0	0	0	0	0	0
457	1	2	9	1d 15:20:32.76000	0d 01:39:31.12000	0.00260301	0.0096777	0.00156931	3.7691	C	1	01/10/2020 03:58		0	0	0	0	0	0	0	0	0	0	0	0	0	0
458	1	2	9	1d 15:25:32.76000	0d 01:44:31.12000	0.00273379	0.010171	0.00156931	3.7745	C	1	01/10/2020 04:03		0	0	0	0	0	0	0	0	0	0	0	0	0	0
459	1	2	9	1d 15:30:32.76000	0d 01:49:31.12000	0.00286457	0.010665	0.00156939	3.78	C	1	01/10/2020 04:08		0	0	0	0	0	0	0	0	0	0	0	0	0	0
460	1	2	9	1d 15:35:32.76000	0d 01:54:31.12000	0.00299535	0.0111597	0.00156931	3.7856	C	1	01/10/2020 04:13		0	0	0	0	0	0	0	0	0	0	0	0	0	0
461	1	2	9	1d 15:40:32.76000	0d 01:59:31.12000	0.00312613	0.0116552	0.00156954	3.7914	C	1	01/10/2020 04:18		0	0	0	0	0	0	0	0	0	0	0	0	0	0
462	1	2	9	1d 15:45:32.76000	0d 02:04:31.12000	0.00325691	0.0121514	0.00156931	3.7975	C	1	01/10/2020 04:23		0	0	0	0	0	0	0	0	0	0	0	0	0	0
463	1	2	9	1d 15:50:32.76000	0d 02:09:31.12000	0.00338769	0.0126485	0.00156916	3.8042	C	1	01/10/2020 04:28		0	0	0	0	0	0	0	0	0	0	0	0	0	0
464	1	2	9	1d 15:55:32.76000	0d 02:14:31.12000	0.00351847	0.0131465	0.00156947	3.8112	C	1	01/10/2020 04:33		0	0	0	0	0	0	0	0	0	0	0	0	0	0
465	1	2	9	1d 16:00:32.76000	0d 02:19:31.12000	0.00364925	0.0136454	0.00156939	3.8192	C	1	01/10/2020 04:38		0	0	0	0	0	0	0	0	0	0	0	0	0	0
466	1	2	9	1d 16:05:32.76000	0d 02:24:31.12000	0.00378003	0.0141455	0.00156931	3.8276	C	1	01/10/2020 04:43		0	0	0	0	0	0	0	0	0	0	0	0	0	0
467	1	2	9	1d 16:10:32.76000	0d 02:29:31.12000	0.00391081	0.0146467	0.00156947	3.8372	C	1	01/10/2020 04:48		0	0	0	0	0	0	0	0	0	0	0	0	0	0
468	1	2	9	1d 16:15:21.73000	0d 02:34:20.09000	0.00403678	0.0151307	0.00156931	3.8473	C	5	01/10/2020 04:52		0	0	0	0	0	0	0	0	0	0	0	0	0	0
469	1	2	9	1d 16:19:46.02000	0d 02:38:44.38000	0.004152	0.0155745	0.00156909	3.8573	C	5	01/10/2020 04:57		0	0	0	0	0	0	0	0	0	0	0	0	0	0
470	1	2	9	1d 16:23:57.64000	0d 02:42:56.00000	0.00426169	0.0159981	0.00156931	3.8674	C	5	01/10/2020 05:01		0	0	0	0	0	0	0	0	0	0	0	0	0	0
471	1	2	9	1d 16:27:50.06000	0d 02:46:48.42000	0.004363	0.0163905	0.00156931	3.8775	C	5	01/10/2020 05:05		0	0	0	0	0	0	0	0	0	0	0	0	0	0
472	1	2	9	1d 16:31:29.40000	0d 02:50:27.76000	0.00445862	0.0167617	0.00156924	3.8875	C	5	01/10/2020 05:09		0	0	0	0	0	0	0	0	0	0	0	0	0	0
473	1	2	9	1d 16:34:59.41000	0d 02:53:57.77000	0.00455017	0.017118	0.00156947	3.8976	C	5	01/10/2020 05:12		0	0	0	0	0	0	0	0	0	0	0	0	0	0
474	1	2	9	1d 16:38:20.19000	0d 02:57:18.55000	0.0046377	0.0174596	0.00156931	3.9077	C	5	01/10/2020 05:15		0	0	0	0	0	0	0	0	0	0	0	0	0	0
475	1	2	9	1d 16:41:35.72000	0d 03:00:34.08000	0.00472294	0.0177931	0.00156939	3.9178	C	5	01/10/2020 05:19		0	0	0	0	0	0	0	0	0	0	0	0	0	0
476	1	2	9	1d 16:44:45.51000	0d 03:03:43.87000	0.00480567	0.0181177	0.00156962	3.9278	C	5	01/10/2020 05:22		0	0	0	0	0	0	0	0	0	0	0	0	0	0
477	1	2	9	1d 16:47:54.46000	0d 03:06:52.82000	0.00488804	0.0184416	0.00156939	3.9379	C	5	01/10/2020 05:25		0	0	0	0	0	0	0	0	0	0	0	0	0	0
478	1	2	9	1d 16:50:54.18000	0d 03:09:52.54000	0.00496639	0.0187505	0.00156954	3.948	C	5	01/10/2020 05:28		0	0	0	0	0	0	0	0	0	0	0	0	0	0
479	1	2	9	1d 16:53:55.31000	0d 03:12:53.67000	0.00504535	0.0190627	0.00156893	3.958	C	5	01/10/2020 05:31		0	0	0	0	0	0	0	0	0	0	0	0	0	0
480	1	2	9	1d 16:56:51.62000	0d 03:15:49.98000	0.00512221	0.0193672	0.00156916	3.9681	C	5	01/10/2020 05:34		0	0	0	0	0	0	0	0	0	0	0	0	0	0
481	1	2	9	1d 16:59:46.56000	0d 03:18:44.92000	0.00519847	0.0196702	0.00156939	3.9782	C	5	01/10/2020 05:37		0	0	0	0	0	0	0	0	0	0	0	0	0	0
482	1	2	9	1d 17:02:41.11000	0d 03:21:39.47000	0.00527456	0.0199733	0.00156931	3.9884	C	5	01/10/2020 05:40		0	0	0	0	0	0	0	0	0	0	0	0	0	0
483	1	2	9	1d 17:05:35.77000	0d 03:24:34.13000	0.0053507	0.0202774	0.00156939	3.9985	C	5	01/10/2020 05:43		0	0	0	0	0	0	0	0	0	0	0	0	0	0
484	1	2	9	1d 17:08:28.37000	0d 03:27:26.73000	0.00542595	0.0205786	0.00156939	4.0085	C	5	01/10/2020 05:46		0	0	0	0	0	0	0	0	0	0	0	0	0	0
485	1	2	9	1d 17:11:17.35000	0d 03:30:15.71000	0.00549961	0.0208743	0.00156931	4.0186	C	5	01/10/2020 05:48		0	0	0	0	0	0	0	0	0	0	0	0	0	0
486	1	2	9	1d 17:14:06.03000	0d 03:33:04.39000	0.00557314	0.0211701	0.00156939	4.0287	C	5	01/10/2020 05:51		0	0	0	0	0	0	0	0	0	0	0	0	0	0
487	1	2	9	1d 17:16:51.44000	0d 03:35:49.80000	0.00564525	0.021461	0.00156931	4.0389	C	5	01/10/2020 05:54		0	0	0	0	0	0	0	0	0	0	0	0	0	0
488	1	2	9	1d 17:19:38.85000	0d 03:38:37.21000	0.00571823	0.0217561	0.00156916	4.049	C	5	01/10/2020 05:57		0	0	0	0	0	0	0	0	0	0	0	0	0	0
489	1	2	9	1d 17:22:20.71000	0d 03:41:19.07000	0.00578879	0.0220422	0.00156931	4.0591	C	5	01/10/2020 05:59		0	0	0	0	0	0	0	0	0	0	0	0	0	0
490	1	2	9	1d 17:25:02.44000	0d 03:44:00.80000	0.00585929	0.0223287	0.00156939	4.0691	C	5	01/10/2020 06:02		0	0	0	0	0	0	0	0	0	0	0	0	0	0
491	1	2	9	1d 17:27:43.25000	0d 03:46:41.61000	0.0059294	0.0226143	0.00156931	4.0792	C	5	01/10/2020 06:05		0	0	0	0	0	0	0	0	0	0	0	0	0	0
492	1	2	9	1d 17:30:20.43000	0d 03:49:18.79000	0.00599792	0.0228942	0.00156939	4.0893	C	5	01/10/2020 06:07		0	0	0	0	0	0	0	0	0	0	0	0	0	0
493	1	2	9	1d 17:32:54.13000	0d 03:51:52.49000	0.00606492	0.0231685	0.00156931	4.0993	C	5	01/10/2020 06:10		0	0	0	0	0	0	0	0	0	0	0	0	0	0
494	1	2	9	1d 17:35:27.84000	0d 03:54:26.20000	0.00613193	0.0234435	0.00156947	4.1094	C	5	01/10/2020 06:12		0	0	0	0	0	0	0	0	0	0	0	0	0	0
495	1	2	9	1d 17:37:57.75000	0d 03:56:56.11000	0.00619728	0.0237124	0.00156947	4.1195	C	5	01/10/2020 06:15		0	0	0	0	0	0	0	0	0	0	0	0	0	0
496	1	2	9	1d 17:40:24.58000	0d 03:59:22.94000	0.00626129	0.0239764	0.00156939	4.1295	C	5	01/10/2020 06:17		0	0	0	0	0	0	0	0	0	0	0	0	0	0
497	1	2	9	1d 17:42:55.38000	0d 04:01:53.74000	0.00632702	0.0242482	0.00156954	4.1398	C	5	01/10/2020 06:20		0	0	0	0	0	0	0	0	0	0	0	0	0	0
498	1	2	9	1d 17:45:23.37000	0d 04:04:21.73000	0.00639154	0.0245156	0.00156939	4.15	C	5	01/10/2020 06:22		0	0	0	0	0	0	0	0	0	0	0	0	0	0
499	1	2	9	1d 17:47:50.29000	0d 04:06:48.65000	0.00645559	0.0247817	0.00156924	4.1601	C	5	01/10/2020 06:25		0	0	0	0	0	0	0	0	0	0	0	0	0	0
500	1	2	9	1d 17:50:12.70000	0d 04:09:11.06000	0.00651767	0.0250403	0.00156924	4.1701	C	5	01/10/2020 06:27		0	0	0	0	0	0	0	0	0	0	0	0	0	0
501	1	2	9	1d 17:52:33.21000	0d 04:11:31.57000	0.00657892	0.025296	0.00156947	4.1802	C	5	01/10/2020 06:30		0	0	0	0	0	0	0	0	0	0	0	0	0	0
502	1	2	9	1d 17:54:54.05000	0d 04:13:52.41000	0.00664032	0.0255529	0.00156916	4.1903	C	5	01/10/2020 06:32		0	0	0	0	0	0	0	0	0	0	0	0	0	0
503	1	2	9	1d 17:57:06.40000	0d 04:16:04.76000	0.00669801	0.025795	0.00156931	4.2	C	133	01/10/2020 06:34		0	0	0	0	0	0	0	0	0	0	0	0	0	0
504	1	2	10	1d 17:57:06.42000	0d 00:00:00.02000	0.00669802	0.025795	0.0015671	4.2002	C	0	01/10/2020 06:34		0	0	0	0	0	0	0	0	0	0	0	0	0	0
505	1	2	10	1d 17:57:25.98000	0d 00:00:19.58000	0.00670634	0.02583	0.001467	4.2002	C	4	01/10/2020 06:34		0	0	0	0	0	0	0	0	0	0	0	0	0	0
506	1	2	10	1d 17:57:39.95000	0d 00:00:33.55000	0.00671184	0.0258531	0.00136698	4.2004	C	4	01/10/2020 06:35		0	0	0	0	0	0	0	0	0	0	0	0	0	0
507	1	2	10	1d 17:57:56.19000	0d 00:00:49.79000	0.00671777	0.025878	0.00126673	4.2002	C	4	01/10/2020 06:35		0	0	0	0	0	0	0	0	0	0	0	0	0	0
508	1	2	10	1d 17:58:17.64000	0d 00:01:11.24000	0.006725	0.0259084	0.0011667	4.2002	C	4	01/10/2020 06:35		0	0	0	0	0	0	0	0	0	0	0	0	0	0
509	1	2	10	1d 17:58:43.84000	0d 00:01:37.44000	0.00673313	0.0259425	0.00106661	4.2002	C	4	01/10/2020 06:36		0	0	0	0	0	0	0	0	0	0	0	0	0	0
510	1	2	10	1d 17:59:14.00000	0d 00:02:07.60000	0.00674164	0.0259782	0.00096658	4.2	C	4	01/10/2020 06:36		0	0	0	0	0	0	0	0	0	0	0	0	0	0
511	1	2	10	1d 17:59:48.11000	0d 00:02:41.71000	0.00675033	0.0260147	0.00086648	4.2002	C	4	01/10/2020 06:37		0	0	0	0	0	0	0	0	0	0	0	0	0	0
512	1	2	10	1d 18:00:27.12000	0d 00:03:20.72000	0.00675916	0.0260518	0.00076638	4.2	C	4	01/10/2020 06:37		0	0	0	0	0	0	0	0	0	0	0	0	0	0
513	1	2	10	1d 18:01:11.73000	0d 00:04:05.33000	0.00676803	0.0260891	0.00066636	4.2	C	4	01/10/2020 06:38		0	0	0	0	0	0	0	0	0	0	0	0	0	0
514	1	2	10	1d 18:02:05.46000	0d 00:04:59.06000	0.0067772	0.0261276	0.00056626	4.1999	C	4	01/10/2020 06:39		0	0	0	0	0	0	0	0	0	0	0	0	0	0
515	1	2	10	1d 18:03:08.03000	0d 00:06:01.63000	0.00678614	0.0261651	0.00046616	4.2	C	4	01/10/2020 06:40		0	0	0	0	0	0	0	0	0	0	0	0	0	0
516	1	2	10	1d 18:04:31.57000	0d 00:07:25.17000	0.00679576	0.0262056	0.00036606	4.2	C	4	01/10/2020 06:42		0	0	0	0	0	0	0	0	0	0	0	0	0	0
517	1	2	10	1d 18:06:24.85000	0d 00:09:18.45000	0.00680564	0.026247	0.00026581	4.2002	C	4	01/10/2020 06:43		0	0	0	0	0	0	0	0	0	0	0	0	0	0
518	1	2	10	1d 18:09:22.42000	0d 00:12:16.02000	0.00681619	0.0262914	0.00016579	4.2	C	4	01/10/2020 06:46		0	0	0	0	0	0	0	0	0	0	0	0	0	0
519	1	2	10	1d 18:09:51.22000	0d 00:12:44.82000	0.00681749	0.0262968	0.00015686	4.2	C	132	01/10/2020 06:47		0	0	0	0	0	0	0	0	0	0	0	0	0	0
520	1	2	11	1d 18:09:51.23000	0d 00:00:00.01000	0	0	0	4.1991	R	0	01/10/2020 06:47		0	0	0	0	0	0	0	0	0	0	0	0	0	0
521	1	2	11	1d 18:09:53.23000	0d 00:00:02.01000	0	0	0	4.1987	R	1	01/10/2020 06:47		0	0	0	0	0	0	0	0	0	0	0	0	0	0
522	1	2	11	1d 18:09:55.23000	0d 00:00:04.01000	0	0	0	4.1984	R	1	01/10/2020 06:47		0	0	0	0	0	0	0	0	0	0	0	0	0	0
523	1	2	11	1d 18:09:57.23000	0d 00:00:06.01000	0	0	0	4.1985	R	1	01/10/2020 06:47		0	0	0	0	0	0	0	0	0	0	0	0	0	0
524	1	2	11	1d 18:09:59.23000	0d 00:00:08.01000	0	0	0	4.1985	R	1	01/10/2020 06:47		0	0	0	0	0	0	0	0	0	0	0	0	0	0
525	1	2	11	1d 18:10:01.22000	0d 00:00:10.00000	0	0	0	4.1985	R	129	01/10/2020 06:47		0	0	0	0	0	0	0	0	0	0	0	0	0	0
526	1	2	12	1d 18:10:01.26000	0d 00:00:00.04000	0.00000002	0.00000007	0.00156977	4.1884	D	0	01/10/2020 06:47		0	0	0	0	0	0	0	0	0	0	0	0	0	0
527	1	2	12	1d 18:10:30.61000	0d 00:00:29.39000	0.00001281	0.00005358	0.00156931	4.1784	D	5	01/10/2020 06:48		0	0	0	0	0	0	0	0	0	0	0	0	0	0
528	1	2	12	1d 18:11:42.95000	0d 00:01:41.73000	0.00004435	0.00018517	0.00156954	4.1683	D	5	01/10/2020 06:49		0	0	0	0	0	0	0	0	0	0	0	0	0	0
529	1	2	12	1d 18:13:35.99000	0d 00:03:34.77000	0.00009363	0.00039033	0.00156931	4.1582	D	5	01/10/2020 06:51		0	0	0	0	0	0	0	0	0	0	0	0	0	0
530	1	2	12	1d 18:15:42.93000	0d 00:05:41.71000	0.00014896	0.00062016	0.00156916	4.1482	D	5	01/10/2020 06:53		0	0	0	0	0	0	0	0	0	0	0	0	0	0
531	1	2	12	1d 18:17:54.72000	0d 00:07:53.50000	0.00020641	0.00085821	0.00156931	4.1381	D	5	01/10/2020 06:55		0	0	0	0	0	0	0	0	0	0	0	0	0	0
532	1	2	12	1d 18:20:08.85000	0d 00:10:07.63000	0.00026489	0.00109988	0.00156931	4.128	D	5	01/10/2020 06:57		0	0	0	0	0	0	0	0	0	0	0	0	0	0
533	1	2	12	1d 18:22:24.59000	0d 00:12:23.37000	0.00032406	0.00134386	0.00156924	4.118	D	5	01/10/2020 06:59		0	0	0	0	0	0	0	0	0	0	0	0	0	0
534	1	2	12	1d 18:24:42.33000	0d 00:14:41.11000	0.00038411	0.00159083	0.00156931	4.1079	D	5	01/10/2020 07:02		0	0	0	0	0	0	0	0	0	0	0	0	0	0
535	1	2	12	1d 18:27:02.23000	0d 00:17:01.01000	0.00044509	0.00184106	0.00156954	4.0977	D	5	01/10/2020 07:04		0	0	0	0	0	0	0	0	0	0	0	0	0	0
536	1	2	12	1d 18:29:25.14000	0d 00:19:23.92000	0.00050739	0.00209604	0.00156924	4.0876	D	5	01/10/2020 07:06		0	0	0	0	0	0	0	0	0	0	0	0	0	0
537	1	2	12	1d 18:31:49.28000	0d 00:21:48.06000	0.00057023	0.00235258	0.00156962	4.0775	D	5	01/10/2020 07:09		0	0	0	0	0	0	0	0	0	0	0	0	0	0
538	1	2	12	1d 18:34:17.65000	0d 00:24:16.43000	0.00063491	0.00261599	0.00156931	4.0674	D	5	01/10/2020 07:11		0	0	0	0	0	0	0	0	0	0	0	0	0	0
539	1	2	12	1d 18:36:44.99000	0d 00:26:43.77000	0.00069914	0.00287692	0.00156954	4.0574	D	5	01/10/2020 07:14		0	0	0	0	0	0	0	0	0	0	0	0	0	0
540	1	2	12	1d 18:39:15.29000	0d 00:29:14.07000	0.00076466	0.00314244	0.00156954	4.0472	D	5	01/10/2020 07:16		0	0	0	0	0	0	0	0	0	0	0	0	0	0
541	1	2	12	1d 18:41:50.36000	0d 00:31:49.14000	0.00083226	0.0034157	0.00156947	4.0371	D	5	01/10/2020 07:19		0	0	0	0	0	0	0	0	0	0	0	0	0	0
542	1	2	12	1d 18:44:23.11000	0d 00:34:21.89000	0.00089885	0.0036842	0.00156939	4.027	D	5	01/10/2020 07:21		0	0	0	0	0	0	0	0	0	0	0	0	0	0
543	1	2	12	1d 18:47:02.34000	0d 00:37:01.12000	0.00096826	0.00396339	0.00156939	4.0168	D	5	01/10/2020 07:24		0	0	0	0	0	0	0	0	0	0	0	0	0	0
544	1	2	12	1d 18:49:43.08000	0d 00:39:41.86000	0.00103833	0.00424451	0.00156916	4.0067	D	5	01/10/2020 07:27		0	0	0	0	0	0	0	0	0	0	0	0	0	0
545	1	2	12	1d 18:52:23.65000	0d 00:42:22.43000	0.00110833	0.00452463	0.00156939	3.9966	D	5	01/10/2020 07:29		0	0	0	0	0	0	0	0	0	0	0	0	0	0
546	1	2	12	1d 18:55:07.88000	0d 00:45:06.66000	0.00117992	0.00481041	0.00156939	3.9866	D	5	01/10/2020 07:32		0	0	0	0	0	0	0	0	0	0	0	0	0	0
547	1	2	12	1d 18:57:52.75000	0d 00:47:51.53000	0.0012518	0.00509658	0.00156954	3.9765	D	5	01/10/2020 07:35		0	0	0	0	0	0	0	0	0	0	0	0	0	0
548	1	2	12	1d 19:00:36.66000	0d 00:50:35.44000	0.00132325	0.00538037	0.00156931	3.9664	D	5	01/10/2020 07:38		0	0	0	0	0	0	0	0	0	0	0	0	0	0
549	1	2	12	1d 19:03:27.37000	0d 00:53:26.15000	0.00139767	0.00567518	0.00156931	3.9564	D	5	01/10/2020 07:40		0	0	0	0	0	0	0	0	0	0	0	0	0	0
550	1	2	12	1d 19:06:13.74000	0d 00:56:12.52000	0.00147019	0.00596176	0.00156947	3.9463	D	5	01/10/2020 07:43		0	0	0	0	0	0	0	0	0	0	0	0	0	0
551	1	2	12	1d 19:09:03.65000	0d 00:59:02.43000	0.00154426	0.00625369	0.00156939	3.9361	D	5	01/10/2020 07:46		0	0	0	0	0	0	0	0	0	0	0	0	0	0
552	1	2	12	1d 19:11:57.31000	0d 01:01:56.09000	0.00161997	0.00655131	0.00156909	3.9258	D	5	01/10/2020 07:49		0	0	0	0	0	0	0	0	0	0	0	0	0	0
553	1	2	12	1d 19:14:53.52000	0d 01:04:52.30000	0.00169678	0.00685251	0.00156939	3.9158	D	5	01/10/2020 07:52		0	0	0	0	0	0	0	0	0	0	0	0	0	0
554	1	2	12	1d 19:17:48.38000	0d 01:07:47.16000	0.00177301	0.00715063	0.00156947	3.9057	D	5	01/10/2020 07:55		0	0	0	0	0	0	0	0	0	0	0	0	0	0
555	1	2	12	1d 19:20:47.86000	0d 01:10:46.64000	0.00185125	0.00745584	0.00156931	3.8956	D	5	01/10/2020 07:58		0	0	0	0	0	0	0	0	0	0	0	0	0	0
556	1	2	12	1d 19:23:49.36000	0d 01:13:48.14000	0.00193037	0.00776368	0.00156939	3.8856	D	5	01/10/2020 08:01		0	0	0	0	0	0	0	0	0	0	0	0	0	0
557	1	2	12	1d 19:26:53.21000	0d 01:16:51.99000	0.00201052	0.0080747	0.00156931	3.8755	D	5	01/10/2020 08:04		0	0	0	0	0	0	0	0	0	0	0	0	0	0
558	1	2	12	1d 19:30:00.04000	0d 01:19:58.82000	0.00209197	0.00838994	0.00156931	3.8654	D	5	01/10/2020 08:07		0	0	0	0	0	0	0	0	0	0	0	0	0	0
559	1	2	12	1d 19:33:15.22000	0d 01:23:14.00000	0.00217705	0.00871842	0.00156962	3.8553	D	5	01/10/2020 08:10		0	0	0	0	0	0	0	0	0	0	0	0	0	0
560	1	2	12	1d 19:36:36.72000	0d 01:26:35.50000	0.00226489	0.00905665	0.00156939	3.8453	D	5	01/10/2020 08:14		0	0	0	0	0	0	0	0	0	0	0	0	0	0
561	1	2	12	1d 19:40:06.27000	0d 01:30:05.05000	0.00235624	0.00940746	0.00156931	3.8352	D	5	01/10/2020 08:17		0	0	0	0	0	0	0	0	0	0	0	0	0	0
562	1	2	12	1d 19:43:44.22000	0d 01:33:43.00000	0.00245125	0.00977138	0.00156931	3.8251	D	5	01/10/2020 08:21		0	0	0	0	0	0	0	0	0	0	0	0	0	0
563	1	2	12	1d 19:47:34.41000	0d 01:37:33.19000	0.0025516	0.0101547	0.00156916	3.8151	D	5	01/10/2020 08:25		0	0	0	0	0	0	0	0	0	0	0	0	0	0
564	1	2	12	1d 19:51:42.54000	0d 01:41:41.32000	0.00265977	0.0105669	0.00156947	3.805	D	5	01/10/2020 08:29		0	0	0	0	0	0	0	0	0	0	0	0	0	0
565	1	2	12	1d 19:56:06.16000	0d 01:46:04.94000	0.00277469	0.0110036	0.00156916	3.7946	D	5	01/10/2020 08:33		0	0	0	0	0	0	0	0	0	0	0	0	0	0
566	1	2	12	1d 20:01:02.48000	0d 01:51:01.26000	0.00290387	0.0114931	0.00156931	3.7844	D	5	01/10/2020 08:38		0	0	0	0	0	0	0	0	0	0	0	0	0	0
567	1	2	12	1d 20:06:02.48000	0d 01:56:01.26000	0.00303465	0.0119874	0.00156939	3.7752	D	1	01/10/2020 08:43		0	0	0	0	0	0	0	0	0	0	0	0	0	0
568	1	2	12	1d 20:11:02.48000	0d 02:01:01.26000	0.00316543	0.0124806	0.00156947	3.7662	D	1	01/10/2020 08:48		0	0	0	0	0	0	0	0	0	0	0	0	0	0
569	1	2	12	1d 20:16:02.48000	0d 02:06:01.26000	0.00329621	0.0129726	0.00156916	3.7583	D	1	01/10/2020 08:53		0	0	0	0	0	0	0	0	0	0	0	0	0	0
570	1	2	12	1d 20:21:02.48000	0d 02:11:01.26000	0.00342699	0.0134636	0.00156924	3.751	D	1	01/10/2020 08:58		0	0	0	0	0	0	0	0	0	0	0	0	0	0
571	1	2	12	1d 20:26:02.48000	0d 02:16:01.26000	0.00355777	0.0139538	0.00156939	3.7441	D	1	01/10/2020 09:03		0	0	0	0	0	0	0	0	0	0	0	0	0	0
572	1	2	12	1d 20:31:02.48000	0d 02:21:01.26000	0.00368855	0.014443	0.00156924	3.7374	D	1	01/10/2020 09:08		0	0	0	0	0	0	0	0	0	0	0	0	0	0
573	1	2	12	1d 20:36:02.48000	0d 02:26:01.26000	0.00381933	0.0149314	0.00156909	3.7313	D	1	01/10/2020 09:13		0	0	0	0	0	0	0	0	0	0	0	0	0	0
574	1	2	12	1d 20:41:02.48000	0d 02:31:01.26000	0.00395011	0.0154189	0.00156924	3.7252	D	1	01/10/2020 09:18		0	0	0	0	0	0	0	0	0	0	0	0	0	0
575	1	2	12	1d 20:46:02.48000	0d 02:36:01.26000	0.00408089	0.0159057	0.00156924	3.7191	D	1	01/10/2020 09:23		0	0	0	0	0	0	0	0	0	0	0	0	0	0
576	1	2	12	1d 20:51:02.48000	0d 02:41:01.26000	0.00421167	0.0163918	0.00156939	3.7134	D	1	01/10/2020 09:28		0	0	0	0	0	0	0	0	0	0	0	0	0	0
577	1	2	12	1d 20:56:02.48000	0d 02:46:01.26000	0.00434245	0.016877	0.00156931	3.7073	D	1	01/10/2020 09:33		0	0	0	0	0	0	0	0	0	0	0	0	0	0
578	1	2	12	1d 21:01:02.48000	0d 02:51:01.26000	0.00447323	0.0173614	0.00156924	3.7011	D	1	01/10/2020 09:38		0	0	0	0	0	0	0	0	0	0	0	0	0	0
579	1	2	12	1d 21:06:02.48000	0d 02:56:01.26000	0.00460401	0.0178451	0.00156939	3.6951	D	1	01/10/2020 09:43		0	0	0	0	0	0	0	0	0	0	0	0	0	0
580	1	2	12	1d 21:11:02.48000	0d 03:01:01.26000	0.00473479	0.0183279	0.00156954	3.6887	D	1	01/10/2020 09:48		0	0	0	0	0	0	0	0	0	0	0	0	0	0
581	1	2	12	1d 21:16:02.48000	0d 03:06:01.26000	0.00486557	0.0188098	0.00156939	3.6817	D	1	01/10/2020 09:53		0	0	0	0	0	0	0	0	0	0	0	0	0	0
582	1	2	12	1d 21:21:02.48000	0d 03:11:01.26000	0.00499635	0.0192909	0.00156916	3.6747	D	1	01/10/2020 09:58		0	0	0	0	0	0	0	0	0	0	0	0	0	0
583	1	2	12	1d 21:26:02.48000	0d 03:16:01.26000	0.00512713	0.019771	0.00156939	3.6672	D	1	01/10/2020 10:03		0	0	0	0	0	0	0	0	0	0	0	0	0	0
584	1	2	12	1d 21:31:02.48000	0d 03:21:01.26000	0.00525791	0.0202501	0.00156901	3.6593	D	1	01/10/2020 10:08		0	0	0	0	0	0	0	0	0	0	0	0	0	0
585	1	2	12	1d 21:36:02.48000	0d 03:26:01.26000	0.00538869	0.0207281	0.00156954	3.6507	D	1	01/10/2020 10:13		0	0	0	0	0	0	0	0	0	0	0	0	0	0
586	1	2	12	1d 21:41:02.48000	0d 03:31:01.26000	0.00551947	0.0212049	0.00156931	3.6416	D	1	01/10/2020 10:18		0	0	0	0	0	0	0	0	0	0	0	0	0	0
587	1	2	12	1d 21:46:02.48000	0d 03:36:01.26000	0.00565025	0.0216806	0.00156924	3.6316	D	1	01/10/2020 10:23		0	0	0	0	0	0	0	0	0	0	0	0	0	0
588	1	2	12	1d 21:50:30.05000	0d 03:40:28.83000	0.00576689	0.0221036	0.00156947	3.6216	D	5	01/10/2020 10:28		0	0	0	0	0	0	0	0	0	0	0	0	0	0
589	1	2	12	1d 21:54:25.99000	0d 03:44:24.77000	0.00586974	0.0224756	0.00156939	3.6115	D	5	01/10/2020 10:31		0	0	0	0	0	0	0	0	0	0	0	0	0	0
590	1	2	12	1d 21:57:49.16000	0d 03:47:47.94000	0.00595831	0.022795	0.00156924	3.6014	D	5	01/10/2020 10:35		0	0	0	0	0	0	0	0	0	0	0	0	0	0
591	1	2	12	1d 22:00:43.58000	0d 03:50:42.36000	0.00603435	0.0230685	0.00156939	3.5914	D	5	01/10/2020 10:38		0	0	0	0	0	0	0	0	0	0	0	0	0	0
592	1	2	12	1d 22:03:09.03000	0d 03:53:07.81000	0.00609775	0.0232959	0.00156939	3.5813	D	5	01/10/2020 10:40		0	0	0	0	0	0	0	0	0	0	0	0	0	0
593	1	2	12	1d 22:05:08.54000	0d 03:55:07.32000	0.00614985	0.0234822	0.00156947	3.5711	D	5	01/10/2020 10:42		0	0	0	0	0	0	0	0	0	0	0	0	0	0
594	1	2	12	1d 22:06:47.80000	0d 03:56:46.58000	0.00619312	0.0236366	0.00156939	3.5608	D	5	01/10/2020 10:44		0	0	0	0	0	0	0	0	0	0	0	0	0	0
595	1	2	12	1d 22:08:06.82000	0d 03:58:05.60000	0.00622757	0.0237591	0.00156931	3.5508	D	5	01/10/2020 10:45		0	0	0	0	0	0	0	0	0	0	0	0	0	0
596	1	2	12	1d 22:09:12.01000	0d 03:59:10.79000	0.00625599	0.0238598	0.00156931	3.5407	D	5	01/10/2020 10:46		0	0	0	0	0	0	0	0	0	0	0	0	0	0
597	1	2	12	1d 22:10:06.62000	0d 04:00:05.40000	0.00627979	0.023944	0.00156916	3.5306	D	5	01/10/2020 10:47		0	0	0	0	0	0	0	0	0	0	0	0	0	0
598	1	2	12	1d 22:10:51.62000	0d 04:00:50.40000	0.00629941	0.0240132	0.00156916	3.5206	D	5	01/10/2020 10:48		0	0	0	0	0	0	0	0	0	0	0	0	0	0
599	1	2	12	1d 22:11:29.31000	0d 04:01:28.09000	0.00631584	0.0240709	0.00156939	3.5105	D	5	01/10/2020 10:49		0	0	0	0	0	0	0	0	0	0	0	0	0	0
600	1	2	12	1d 22:12:01.52000	0d 04:02:00.30000	0.00632988	0.0241202	0.00156931	3.5004	D	5	01/10/2020 10:49		0	0	0	0	0	0	0	0	0	0	0	0	0	0
601	1	2	12	1d 22:12:28.79000	0d 04:02:27.57000	0.00634177	0.0241617	0.00156947	3.4902	D	5	01/10/2020 10:50		0	0	0	0	0	0	0	0	0	0	0	0	0	0
602	1	2	12	1d 22:12:52.95000	0d 04:02:51.73000	0.0063523	0.0241984	0.00156947	3.4801	D	5	01/10/2020 10:50		0	0	0	0	0	0	0	0	0	0	0	0	0	0
603	1	2	12	1d 22:13:13.72000	0d 04:03:12.50000	0.00636136	0.0242299	0.00156924	3.4697	D	5	01/10/2020 10:50		0	0	0	0	0	0	0	0	0	0	0	0	0	0
604	1	2	12	1d 22:13:32.57000	0d 04:03:31.35000	0.00636958	0.0242584	0.00156947	3.4597	D	5	01/10/2020 10:51		0	0	0	0	0	0	0	0	0	0	0	0	0	0
605	1	2	12	1d 22:13:47.99000	0d 04:03:46.77000	0.0063763	0.0242816	0.00156947	3.4496	D	5	01/10/2020 10:51		0	0	0	0	0	0	0	0	0	0	0	0	0	0
606	1	2	12	1d 22:14:02.23000	0d 04:04:01.01000	0.00638251	0.024303	0.00156924	3.4395	D	5	01/10/2020 10:51		0	0	0	0	0	0	0	0	0	0	0	0	0	0
607	1	2	12	1d 22:14:14.90000	0d 04:04:13.68000	0.00638803	0.0243219	0.00156947	3.4293	D	5	01/10/2020 10:51		0	0	0	0	0	0	0	0	0	0	0	0	0	0
608	1	2	12	1d 22:14:26.64000	0d 04:04:25.42000	0.00639315	0.0243395	0.00156931	3.4192	D	5	01/10/2020 10:51		0	0	0	0	0	0	0	0	0	0	0	0	0	0
609	1	2	12	1d 22:14:37.43000	0d 04:04:36.21000	0.00639785	0.0243555	0.00156939	3.409	D	5	01/10/2020 10:52		0	0	0	0	0	0	0	0	0	0	0	0	0	0
610	1	2	12	1d 22:14:47.43000	0d 04:04:46.21000	0.00640221	0.0243704	0.00156939	3.3989	D	5	01/10/2020 10:52		0	0	0	0	0	0	0	0	0	0	0	0	0	0
611	1	2	12	1d 22:14:56.49000	0d 04:04:55.27000	0.00640616	0.0243838	0.00156931	3.3889	D	5	01/10/2020 10:52		0	0	0	0	0	0	0	0	0	0	0	0	0	0
612	1	2	12	1d 22:15:05.11000	0d 04:05:03.89000	0.00640992	0.0243965	0.00156931	3.3787	D	5	01/10/2020 10:52		0	0	0	0	0	0	0	0	0	0	0	0	0	0
613	1	2	12	1d 22:15:13.27000	0d 04:05:12.05000	0.00641347	0.0244085	0.00156939	3.3684	D	5	01/10/2020 10:52		0	0	0	0	0	0	0	0	0	0	0	0	0	0
614	1	2	12	1d 22:15:20.86000	0d 04:05:19.64000	0.00641678	0.0244196	0.00156924	3.3584	D	5	01/10/2020 10:52		0	0	0	0	0	0	0	0	0	0	0	0	0	0
615	1	2	12	1d 22:15:28.12000	0d 04:05:26.90000	0.00641995	0.0244302	0.00156931	3.3481	D	5	01/10/2020 10:53		0	0	0	0	0	0	0	0	0	0	0	0	0	0
616	1	2	12	1d 22:15:35.06000	0d 04:05:33.84000	0.00642297	0.0244404	0.00156947	3.3379	D	5	01/10/2020 10:53		0	0	0	0	0	0	0	0	0	0	0	0	0	0
617	1	2	12	1d 22:15:41.61000	0d 04:05:40.39000	0.00642583	0.0244499	0.00156924	3.3277	D	5	01/10/2020 10:53		0	0	0	0	0	0	0	0	0	0	0	0	0	0
618	1	2	12	1d 22:15:47.86000	0d 04:05:46.64000	0.00642855	0.0244589	0.00156939	3.3175	D	5	01/10/2020 10:53		0	0	0	0	0	0	0	0	0	0	0	0	0	0
619	1	2	12	1d 22:15:53.74000	0d 04:05:52.52000	0.00643112	0.0244674	0.00156931	3.3072	D	5	01/10/2020 10:53		0	0	0	0	0	0	0	0	0	0	0	0	0	0
620	1	2	12	1d 22:15:59.45000	0d 04:05:58.23000	0.00643361	0.0244756	0.00156962	3.297	D	5	01/10/2020 10:53		0	0	0	0	0	0	0	0	0	0	0	0	0	0
621	1	2	12	1d 22:16:04.76000	0d 04:06:03.54000	0.00643592	0.0244833	0.00156931	3.2868	D	5	01/10/2020 10:53		0	0	0	0	0	0	0	0	0	0	0	0	0	0
622	1	2	12	1d 22:16:09.94000	0d 04:06:08.72000	0.00643818	0.0244907	0.00156947	3.2767	D	5	01/10/2020 10:53		0	0	0	0	0	0	0	0	0	0	0	0	0	0
623	1	2	12	1d 22:16:14.77000	0d 04:06:13.55000	0.00644028	0.0244976	0.00156947	3.2665	D	5	01/10/2020 10:53		0	0	0	0	0	0	0	0	0	0	0	0	0	0
624	1	2	12	1d 22:16:19.43000	0d 04:06:18.21000	0.00644232	0.0245042	0.00156924	3.2564	D	5	01/10/2020 10:53		0	0	0	0	0	0	0	0	0	0	0	0	0	0
625	1	2	12	1d 22:16:23.97000	0d 04:06:22.75000	0.00644429	0.0245106	0.00156947	3.2461	D	5	01/10/2020 10:53		0	0	0	0	0	0	0	0	0	0	0	0	0	0
626	1	2	12	1d 22:16:28.39000	0d 04:06:27.17000	0.00644622	0.0245169	0.00156947	3.236	D	5	01/10/2020 10:54		0	0	0	0	0	0	0	0	0	0	0	0	0	0
627	1	2	12	1d 22:16:32.50000	0d 04:06:31.28000	0.00644801	0.0245226	0.00156931	3.2258	D	5	01/10/2020 10:54		0	0	0	0	0	0	0	0	0	0	0	0	0	0
628	1	2	12	1d 22:16:36.52000	0d 04:06:35.30000	0.00644977	0.0245283	0.00156931	3.2157	D	5	01/10/2020 10:54		0	0	0	0	0	0	0	0	0	0	0	0	0	0
629	1	2	12	1d 22:16:40.34000	0d 04:06:39.12000	0.00645143	0.0245336	0.00156939	3.2053	D	5	01/10/2020 10:54		0	0	0	0	0	0	0	0	0	0	0	0	0	0
630	1	2	12	1d 22:16:44.13000	0d 04:06:42.91000	0.00645308	0.0245389	0.00156939	3.1948	D	5	01/10/2020 10:54		0	0	0	0	0	0	0	0	0	0	0	0	0	0
631	1	2	12	1d 22:16:47.85000	0d 04:06:46.63000	0.0064547	0.0245441	0.00156931	3.1844	D	5	01/10/2020 10:54		0	0	0	0	0	0	0	0	0	0	0	0	0	0
632	1	2	12	1d 22:16:51.32000	0d 04:06:50.10000	0.00645622	0.0245489	0.00156931	3.1742	D	5	01/10/2020 10:54		0	0	0	0	0	0	0	0	0	0	0	0	0	0
633	1	2	12	1d 22:16:54.70000	0d 04:06:53.48000	0.00645769	0.0245536	0.00156931	3.1638	D	5	01/10/2020 10:54		0	0	0	0	0	0	0	0	0	0	0	0	0	0
634	1	2	12	1d 22:16:58.01000	0d 04:06:56.79000	0.00645913	0.0245581	0.00156931	3.1534	D	5	01/10/2020 10:54		0	0	0	0	0	0	0	0	0	0	0	0	0	0
635	1	2	12	1d 22:17:01.20000	0d 04:06:59.98000	0.00646052	0.0245625	0.00156939	3.1431	D	5	01/10/2020 10:54		0	0	0	0	0	0	0	0	0	0	0	0	0	0
636	1	2	12	1d 22:17:04.24000	0d 04:07:03.02000	0.00646185	0.0245667	0.00156939	3.1327	D	5	01/10/2020 10:54		0	0	0	0	0	0	0	0	0	0	0	0	0	0
637	1	2	12	1d 22:17:07.26000	0d 04:07:06.04000	0.00646317	0.0245708	0.00156931	3.1223	D	5	01/10/2020 10:54		0	0	0	0	0	0	0	0	0	0	0	0	0	0
638	1	2	12	1d 22:17:10.14000	0d 04:07:08.92000	0.00646442	0.0245747	0.00156947	3.1119	D	5	01/10/2020 10:54		0	0	0	0	0	0	0	0	0	0	0	0	0	0
639	1	2	12	1d 22:17:13.00000	0d 04:07:11.78000	0.00646567	0.0245786	0.00156931	3.1015	D	5	01/10/2020 10:54		0	0	0	0	0	0	0	0	0	0	0	0	0	0
640	1	2	12	1d 22:17:15.74000	0d 04:07:14.52000	0.00646686	0.0245823	0.00156924	3.0912	D	5	01/10/2020 10:54		0	0	0	0	0	0	0	0	0	0	0	0	0	0
641	1	2	12	1d 22:17:18.43000	0d 04:07:17.21000	0.00646804	0.0245859	0.00156947	3.0805	D	5	01/10/2020 10:54		0	0	0	0	0	0	0	0	0	0	0	0	0	0
642	1	2	12	1d 22:17:21.00000	0d 04:07:19.78000	0.00646916	0.0245893	0.00156931	3.0701	D	5	01/10/2020 10:54		0	0	0	0	0	0	0	0	0	0	0	0	0	0
643	1	2	12	1d 22:17:23.52000	0d 04:07:22.30000	0.00647025	0.0245927	0.00156931	3.0596	D	5	01/10/2020 10:54		0	0	0	0	0	0	0	0	0	0	0	0	0	0
644	1	2	12	1d 22:17:25.92000	0d 04:07:24.70000	0.0064713	0.0245959	0.00156924	3.0492	D	5	01/10/2020 10:54		0	0	0	0	0	0	0	0	0	0	0	0	0	0
645	1	2	12	1d 22:17:28.29000	0d 04:07:27.07000	0.00647233	0.024599	0.00156916	3.0388	D	5	01/10/2020 10:55		0	0	0	0	0	0	0	0	0	0	0	0	0	0
646	1	2	12	1d 22:17:30.57000	0d 04:07:29.35000	0.00647333	0.0246021	0.00156924	3.0286	D	5	01/10/2020 10:55		0	0	0	0	0	0	0	0	0	0	0	0	0	0
647	1	2	12	1d 22:17:32.80000	0d 04:07:31.58000	0.0064743	0.024605	0.00156954	3.0181	D	5	01/10/2020 10:55		0	0	0	0	0	0	0	0	0	0	0	0	0	0
648	1	2	12	1d 22:17:34.99000	0d 04:07:33.77000	0.00647525	0.0246079	0.00156931	3.0076	D	5	01/10/2020 10:55		0	0	0	0	0	0	0	0	0	0	0	0	0	0
649	1	2	12	1d 22:17:37.15000	0d 04:07:35.93000	0.0064762	0.0246107	0.00156909	2.997	D	5	01/10/2020 10:55		0	0	0	0	0	0	0	0	0	0	0	0	0	0
650	1	2	12	1d 22:17:39.25000	0d 04:07:38.03000	0.00647711	0.0246134	0.00156931	2.9865	D	5	01/10/2020 10:55		0	0	0	0	0	0	0	0	0	0	0	0	0	0
651	1	2	12	1d 22:17:41.27000	0d 04:07:40.05000	0.00647799	0.0246161	0.00156931	2.9763	D	5	01/10/2020 10:55		0	0	0	0	0	0	0	0	0	0	0	0	0	0
652	1	2	12	1d 22:17:43.25000	0d 04:07:42.03000	0.00647886	0.0246186	0.00156924	2.9659	D	5	01/10/2020 10:55		0	0	0	0	0	0	0	0	0	0	0	0	0	0
653	1	2	12	1d 22:17:45.22000	0d 04:07:44.00000	0.00647971	0.0246212	0.00156939	2.9552	D	5	01/10/2020 10:55		0	0	0	0	0	0	0	0	0	0	0	0	0	0
654	1	2	12	1d 22:17:47.13000	0d 04:07:45.91000	0.00648055	0.0246236	0.00156931	2.9447	D	5	01/10/2020 10:55		0	0	0	0	0	0	0	0	0	0	0	0	0	0
655	1	2	12	1d 22:17:49.01000	0d 04:07:47.79000	0.00648137	0.024626	0.00156954	2.9343	D	5	01/10/2020 10:55		0	0	0	0	0	0	0	0	0	0	0	0	0	0
656	1	2	12	1d 22:17:50.82000	0d 04:07:49.60000	0.00648216	0.0246283	0.00156931	2.9238	D	5	01/10/2020 10:55		0	0	0	0	0	0	0	0	0	0	0	0	0	0
657	1	2	12	1d 22:17:52.62000	0d 04:07:51.40000	0.00648294	0.0246306	0.00156962	2.9133	D	5	01/10/2020 10:55		0	0	0	0	0	0	0	0	0	0	0	0	0	0
658	1	2	12	1d 22:17:54.34000	0d 04:07:53.12000	0.00648369	0.0246328	0.00156939	2.903	D	5	01/10/2020 10:55		0	0	0	0	0	0	0	0	0	0	0	0	0	0
659	1	2	12	1d 22:17:56.04000	0d 04:07:54.82000	0.00648443	0.024635	0.00156947	2.8925	D	5	01/10/2020 10:55		0	0	0	0	0	0	0	0	0	0	0	0	0	0
660	1	2	12	1d 22:17:57.71000	0d 04:07:56.49000	0.00648516	0.0246371	0.00156939	2.8818	D	5	01/10/2020 10:55		0	0	0	0	0	0	0	0	0	0	0	0	0	0
661	1	2	12	1d 22:17:59.39000	0d 04:07:58.17000	0.00648589	0.0246392	0.00156931	2.8713	D	5	01/10/2020 10:55		0	0	0	0	0	0	0	0	0	0	0	0	0	0
662	1	2	12	1d 22:18:01.02000	0d 04:07:59.80000	0.0064866	0.0246412	0.00156931	2.8605	D	5	01/10/2020 10:55		0	0	0	0	0	0	0	0	0	0	0	0	0	0
663	1	2	12	1d 22:18:02.69000	0d 04:08:01.47000	0.00648733	0.0246433	0.00156931	2.8498	D	5	01/10/2020 10:55		0	0	0	0	0	0	0	0	0	0	0	0	0	0
664	1	2	12	1d 22:18:04.25000	0d 04:08:03.03000	0.00648801	0.0246452	0.00156924	2.8392	D	5	01/10/2020 10:55		0	0	0	0	0	0	0	0	0	0	0	0	0	0
665	1	2	12	1d 22:18:05.80000	0d 04:08:04.58000	0.00648869	0.0246471	0.00156931	2.8287	D	5	01/10/2020 10:55		0	0	0	0	0	0	0	0	0	0	0	0	0	0
666	1	2	12	1d 22:18:07.31000	0d 04:08:06.09000	0.00648934	0.024649	0.00156939	2.8182	D	5	01/10/2020 10:55		0	0	0	0	0	0	0	0	0	0	0	0	0	0
667	1	2	12	1d 22:18:08.81000	0d 04:08:07.59000	0.00649	0.0246508	0.00156954	2.8075	D	5	01/10/2020 10:55		0	0	0	0	0	0	0	0	0	0	0	0	0	0
668	1	2	12	1d 22:18:10.30000	0d 04:08:09.08000	0.00649065	0.0246527	0.00156924	2.797	D	5	01/10/2020 10:55		0	0	0	0	0	0	0	0	0	0	0	0	0	0
669	1	2	12	1d 22:18:11.76000	0d 04:08:10.54000	0.00649128	0.0246544	0.00156931	2.7863	D	5	01/10/2020 10:55		0	0	0	0	0	0	0	0	0	0	0	0	0	0
670	1	2	12	1d 22:18:13.22000	0d 04:08:12.00000	0.00649192	0.0246562	0.00156931	2.7756	D	5	01/10/2020 10:55		0	0	0	0	0	0	0	0	0	0	0	0	0	0
671	1	2	12	1d 22:18:14.64000	0d 04:08:13.42000	0.00649254	0.0246579	0.00156947	2.7649	D	5	01/10/2020 10:55		0	0	0	0	0	0	0	0	0	0	0	0	0	0
672	1	2	12	1d 22:18:16.04000	0d 04:08:14.82000	0.00649315	0.0246596	0.00156939	2.7543	D	5	01/10/2020 10:55		0	0	0	0	0	0	0	0	0	0	0	0	0	0
673	1	2	12	1d 22:18:17.42000	0d 04:08:16.20000	0.00649375	0.0246613	0.00156931	2.7436	D	5	01/10/2020 10:55		0	0	0	0	0	0	0	0	0	0	0	0	0	0
674	1	2	12	1d 22:18:18.81000	0d 04:08:17.59000	0.00649436	0.0246629	0.00156931	2.7327	D	5	01/10/2020 10:55		0	0	0	0	0	0	0	0	0	0	0	0	0	0
675	1	2	12	1d 22:18:20.16000	0d 04:08:18.94000	0.00649495	0.0246645	0.00156947	2.7221	D	5	01/10/2020 10:55		0	0	0	0	0	0	0	0	0	0	0	0	0	0
676	1	2	12	1d 22:18:21.50000	0d 04:08:20.28000	0.00649553	0.0246661	0.00156947	2.7112	D	5	01/10/2020 10:55		0	0	0	0	0	0	0	0	0	0	0	0	0	0
677	1	2	12	1d 22:18:22.82000	0d 04:08:21.60000	0.0064961	0.0246677	0.00156939	2.7005	D	5	01/10/2020 10:55		0	0	0	0	0	0	0	0	0	0	0	0	0	0
678	1	2	12	1d 22:18:24.13000	0d 04:08:22.91000	0.00649668	0.0246692	0.00156924	2.6899	D	5	01/10/2020 10:55		0	0	0	0	0	0	0	0	0	0	0	0	0	0
679	1	2	12	1d 22:18:25.40000	0d 04:08:24.18000	0.00649723	0.0246707	0.00156924	2.6792	D	5	01/10/2020 10:55		0	0	0	0	0	0	0	0	0	0	0	0	0	0
680	1	2	12	1d 22:18:26.69000	0d 04:08:25.47000	0.00649779	0.0246722	0.00156947	2.6685	D	5	01/10/2020 10:55		0	0	0	0	0	0	0	0	0	0	0	0	0	0
681	1	2	12	1d 22:18:27.96000	0d 04:08:26.74000	0.00649835	0.0246737	0.0015697	2.6578	D	5	01/10/2020 10:56		0	0	0	0	0	0	0	0	0	0	0	0	0	0
682	1	2	12	1d 22:18:29.20000	0d 04:08:27.98000	0.00649889	0.0246751	0.00156931	2.6471	D	5	01/10/2020 10:56		0	0	0	0	0	0	0	0	0	0	0	0	0	0
683	1	2	12	1d 22:18:30.44000	0d 04:08:29.22000	0.00649943	0.0246765	0.00156924	2.6363	D	5	01/10/2020 10:56		0	0	0	0	0	0	0	0	0	0	0	0	0	0
684	1	2	12	1d 22:18:31.67000	0d 04:08:30.45000	0.00649996	0.0246779	0.00156962	2.6256	D	5	01/10/2020 10:56		0	0	0	0	0	0	0	0	0	0	0	0	0	0
685	1	2	12	1d 22:18:32.88000	0d 04:08:31.66000	0.00650049	0.0246793	0.00156909	2.6151	D	5	01/10/2020 10:56		0	0	0	0	0	0	0	0	0	0	0	0	0	0
686	1	2	12	1d 22:18:34.09000	0d 04:08:32.87000	0.00650102	0.0246807	0.00156924	2.6043	D	5	01/10/2020 10:56		0	0	0	0	0	0	0	0	0	0	0	0	0	0
687	1	2	12	1d 22:18:35.32000	0d 04:08:34.10000	0.00650155	0.0246821	0.00156939	2.5934	D	5	01/10/2020 10:56		0	0	0	0	0	0	0	0	0	0	0	0	0	0
688	1	2	12	1d 22:18:36.51000	0d 04:08:35.29000	0.00650207	0.0246834	0.00156939	2.5826	D	5	01/10/2020 10:56		0	0	0	0	0	0	0	0	0	0	0	0	0	0
689	1	2	12	1d 22:18:37.72000	0d 04:08:36.50000	0.0065026	0.0246848	0.00156931	2.5716	D	5	01/10/2020 10:56		0	0	0	0	0	0	0	0	0	0	0	0	0	0
690	1	2	12	1d 22:18:38.91000	0d 04:08:37.69000	0.00650312	0.0246861	0.00156939	2.5609	D	5	01/10/2020 10:56		0	0	0	0	0	0	0	0	0	0	0	0	0	0
691	1	2	12	1d 22:18:40.09000	0d 04:08:38.87000	0.00650363	0.0246874	0.00156931	2.5499	D	5	01/10/2020 10:56		0	0	0	0	0	0	0	0	0	0	0	0	0	0
692	1	2	12	1d 22:18:41.25000	0d 04:08:40.03000	0.00650414	0.0246887	0.00156939	2.5393	D	5	01/10/2020 10:56		0	0	0	0	0	0	0	0	0	0	0	0	0	0
693	1	2	12	1d 22:18:42.42000	0d 04:08:41.20000	0.00650465	0.02469	0.00156939	2.5283	D	5	01/10/2020 10:56		0	0	0	0	0	0	0	0	0	0	0	0	0	0
694	1	2	12	1d 22:18:43.60000	0d 04:08:42.38000	0.00650516	0.0246913	0.00156939	2.5173	D	5	01/10/2020 10:56		0	0	0	0	0	0	0	0	0	0	0	0	0	0
695	1	2	12	1d 22:18:44.76000	0d 04:08:43.54000	0.00650567	0.0246926	0.00156939	2.5066	D	5	01/10/2020 10:56		0	0	0	0	0	0	0	0	0	0	0	0	0	0
696	1	2	12	1d 22:18:45.43000	0d 04:08:44.21000	0.00650596	0.0246933	0.00156939	2.5	D	133	01/10/2020 10:56		0	0	0	0	0	0	0	0	0	0	0	0	0	0
697	1	2	13	1d 22:18:45.44000	0d 00:00:00.01000	0	0	0	2.5176	R	0	01/10/2020 10:56		0	0	0	0	0	0	0	0	0	0	0	0	0	0
698	1	2	13	1d 22:18:47.44000	0d 00:00:02.01000	0	0	0	2.7463	R	1	01/10/2020 10:56		0	0	0	0	0	0	0	0	0	0	0	0	0	0
699	1	2	13	1d 22:18:49.44000	0d 00:00:04.01000	0	0	0	2.8901	R	1	01/10/2020 10:56		0	0	0	0	0	0	0	0	0	0	0	0	0	0
700	1	2	13	1d 22:18:51.44000	0d 00:00:06.01000	0	0	0	3.0037	R	1	01/10/2020 10:56		0	0	0	0	0	0	0	0	0	0	0	0	0	0
701	1	2	13	1d 22:18:53.44000	0d 00:00:08.01000	0	0	0	3.0983	R	1	01/10/2020 10:56		0	0	0	0	0	0	0	0	0	0	0	0	0	0
702	1	2	13	1d 22:18:55.43000	0d 00:00:10.00000	0	0	0	3.1772	R	129	01/10/2020 10:56		0	0	0	0	0	0	0	0	0	0	0	0	0	0
703	2	3	9	1d 22:18:55.47000	0d 00:00:00.04000	0.00000002	0.00000006	0.00156985	3.2203	C	0	01/10/2020 10:56		0	0	0	0	0	0	0	0	0	0	0	0	0	0
704	2	3	9	1d 22:18:55.63000	0d 00:00:00.20000	0.00000009	0.00000028	0.00156939	3.245	C	5	01/10/2020 10:56		0	0	0	0	0	0	0	0	0	0	0	0	0	0
705	2	3	9	1d 22:18:55.79000	0d 00:00:00.36000	0.00000016	0.00000051	0.00156947	3.2663	C	5	01/10/2020 10:56		0	0	0	0	0	0	0	0	0	0	0	0	0	0
706	2	3	9	1d 22:18:55.96000	0d 00:00:00.53000	0.00000023	0.00000075	0.00156924	3.2854	C	5	01/10/2020 10:56		0	0	0	0	0	0	0	0	0	0	0	0	0	0
707	2	3	9	1d 22:18:56.14000	0d 00:00:00.71000	0.00000031	0.00000101	0.00156931	3.3039	C	5	01/10/2020 10:56		0	0	0	0	0	0	0	0	0	0	0	0	0	0
708	2	3	9	1d 22:18:56.33000	0d 00:00:00.90000	0.00000039	0.00000128	0.00156939	3.3217	C	5	01/10/2020 10:56		0	0	0	0	0	0	0	0	0	0	0	0	0	0
709	2	3	9	1d 22:18:56.52000	0d 00:00:01.09000	0.00000048	0.00000156	0.00156939	3.3385	C	5	01/10/2020 10:56		0	0	0	0	0	0	0	0	0	0	0	0	0	0
710	2	3	9	1d 22:18:56.72000	0d 00:00:01.29000	0.00000056	0.00000185	0.00156931	3.3555	C	5	01/10/2020 10:56		0	0	0	0	0	0	0	0	0	0	0	0	0	0
711	2	3	9	1d 22:18:56.93000	0d 00:00:01.50000	0.00000065	0.00000216	0.00156924	3.3719	C	5	01/10/2020 10:56		0	0	0	0	0	0	0	0	0	0	0	0	0	0
712	2	3	9	1d 22:18:57.15000	0d 00:00:01.72000	0.00000075	0.00000249	0.00156931	3.3884	C	5	01/10/2020 10:56		0	0	0	0	0	0	0	0	0	0	0	0	0	0
713	2	3	9	1d 22:18:57.37000	0d 00:00:01.94000	0.00000085	0.00000281	0.00156939	3.4038	C	5	01/10/2020 10:56		0	0	0	0	0	0	0	0	0	0	0	0	0	0
714	2	3	9	1d 22:18:57.60000	0d 00:00:02.17000	0.00000095	0.00000315	0.00156939	3.4192	C	5	01/10/2020 10:56		0	0	0	0	0	0	0	0	0	0	0	0	0	0
715	2	3	9	1d 22:18:57.84000	0d 00:00:02.41000	0.00000105	0.00000351	0.00156947	3.4342	C	5	01/10/2020 10:56		0	0	0	0	0	0	0	0	0	0	0	0	0	0
716	2	3	9	1d 22:18:58.09000	0d 00:00:02.66000	0.00000116	0.00000389	0.00156939	3.4488	C	5	01/10/2020 10:56		0	0	0	0	0	0	0	0	0	0	0	0	0	0
717	2	3	9	1d 22:18:58.35000	0d 00:00:02.92000	0.00000127	0.00000428	0.00156931	3.4633	C	5	01/10/2020 10:56		0	0	0	0	0	0	0	0	0	0	0	0	0	0
718	2	3	9	1d 22:18:58.63000	0d 00:00:03.20000	0.00000139	0.0000047	0.00156939	3.4775	C	5	01/10/2020 10:56		0	0	0	0	0	0	0	0	0	0	0	0	0	0
719	2	3	9	1d 22:18:58.92000	0d 00:00:03.49000	0.00000152	0.00000514	0.00156947	3.4913	C	5	01/10/2020 10:56		0	0	0	0	0	0	0	0	0	0	0	0	0	0
720	2	3	9	1d 22:18:59.24000	0d 00:00:03.81000	0.00000166	0.00000563	0.00156916	3.505	C	5	01/10/2020 10:56		0	0	0	0	0	0	0	0	0	0	0	0	0	0
721	2	3	9	1d 22:18:59.58000	0d 00:00:04.15000	0.00000181	0.00000615	0.00156931	3.5181	C	5	01/10/2020 10:56		0	0	0	0	0	0	0	0	0	0	0	0	0	0
722	2	3	9	1d 22:18:59.96000	0d 00:00:04.53000	0.00000197	0.00000674	0.00156924	3.5309	C	5	01/10/2020 10:56		0	0	0	0	0	0	0	0	0	0	0	0	0	0
723	2	3	9	1d 22:19:00.38000	0d 00:00:04.95000	0.00000216	0.00000738	0.00156954	3.5435	C	5	01/10/2020 10:56		0	0	0	0	0	0	0	0	0	0	0	0	0	0
724	2	3	9	1d 22:19:00.88000	0d 00:00:05.45000	0.00000238	0.00000816	0.00156954	3.5555	C	5	01/10/2020 10:56		0	0	0	0	0	0	0	0	0	0	0	0	0	0
725	2	3	9	1d 22:19:01.47000	0d 00:00:06.04000	0.00000263	0.00000907	0.00156939	3.5673	C	5	01/10/2020 10:56		0	0	0	0	0	0	0	0	0	0	0	0	0	0
726	2	3	9	1d 22:19:02.21000	0d 00:00:06.78000	0.00000296	0.00001023	0.00156947	3.5782	C	5	01/10/2020 10:56		0	0	0	0	0	0	0	0	0	0	0	0	0	0
727	2	3	9	1d 22:19:03.17000	0d 00:00:07.74000	0.00000337	0.00001173	0.00156939	3.5889	C	5	01/10/2020 10:56		0	0	0	0	0	0	0	0	0	0	0	0	0	0
728	2	3	9	1d 22:19:04.49000	0d 00:00:09.06000	0.00000395	0.0000138	0.00156916	3.5996	C	5	01/10/2020 10:56		0	0	0	0	0	0	0	0	0	0	0	0	0	0
729	2	3	9	1d 22:19:06.56000	0d 00:00:11.13000	0.00000485	0.00001705	0.00156939	3.61	C	5	01/10/2020 10:56		0	0	0	0	0	0	0	0	0	0	0	0	0	0
730	2	3	9	1d 22:19:09.85000	0d 00:00:14.42000	0.00000629	0.00002223	0.00156947	3.6202	C	5	01/10/2020 10:56		0	0	0	0	0	0	0	0	0	0	0	0	0	0
731	2	3	9	1d 22:19:15.54000	0d 00:00:20.11000	0.00000877	0.00003123	0.00156939	3.6304	C	5	01/10/2020 10:56		0	0	0	0	0	0	0	0	0	0	0	0	0	0
732	2	3	9	1d 22:19:26.03000	0d 00:00:30.60000	0.00001334	0.00004786	0.00156931	3.6405	C	5	01/10/2020 10:56		0	0	0	0	0	0	0	0	0	0	0	0	0	0
733	2	3	9	1d 22:19:48.04000	0d 00:00:52.61000	0.00002293	0.00008284	0.00156931	3.6506	C	5	01/10/2020 10:57		0	0	0	0	0	0	0	0	0	0	0	0	0	0
734	2	3	9	1d 22:20:45.80000	0d 00:01:50.37000	0.00004811	0.00017491	0.00156931	3.6606	C	5	01/10/2020 10:58		0	0	0	0	0	0	0	0	0	0	0	0	0	0
735	2	3	9	1d 22:23:20.70000	0d 00:04:25.27000	0.00011564	0.00042249	0.00156939	3.6707	C	5	01/10/2020 11:00		0	0	0	0	0	0	0	0	0	0	0	0	0	0
736	2	3	9	1d 22:28:20.70000	0d 00:09:25.27000	0.00024642	0.00090325	0.00156939	3.6808	C	1	01/10/2020 11:05		0	0	0	0	0	0	0	0	0	0	0	0	0	0
737	2	3	9	1d 22:33:20.70000	0d 00:14:25.27000	0.0003772	0.00138508	0.00156931	3.6876	C	1	01/10/2020 11:10		0	0	0	0	0	0	0	0	0	0	0	0	0	0
738	2	3	9	1d 22:38:20.70000	0d 00:19:25.27000	0.00050798	0.00186774	0.00156931	3.6933	C	1	01/10/2020 11:15		0	0	0	0	0	0	0	0	0	0	0	0	0	0
739	2	3	9	1d 22:43:20.70000	0d 00:24:25.27000	0.00063876	0.00235111	0.00156939	3.6986	C	1	01/10/2020 11:20		0	0	0	0	0	0	0	0	0	0	0	0	0	0
740	2	3	9	1d 22:48:20.70000	0d 00:29:25.27000	0.00076954	0.00283514	0.00156939	3.7037	C	1	01/10/2020 11:25		0	0	0	0	0	0	0	0	0	0	0	0	0	0
741	2	3	9	1d 22:53:20.70000	0d 00:34:25.27000	0.00090032	0.00331983	0.00156924	3.7087	C	1	01/10/2020 11:30		0	0	0	0	0	0	0	0	0	0	0	0	0	0
742	2	3	9	1d 22:58:20.70000	0d 00:39:25.27000	0.0010311	0.0038052	0.00156939	3.7139	C	1	01/10/2020 11:35		0	0	0	0	0	0	0	0	0	0	0	0	0	0
743	2	3	9	1d 23:03:20.70000	0d 00:44:25.27000	0.00116188	0.00429126	0.00156924	3.7195	C	1	01/10/2020 11:40		0	0	0	0	0	0	0	0	0	0	0	0	0	0
744	2	3	9	1d 23:08:20.70000	0d 00:49:25.27000	0.00129266	0.00477804	0.00156939	3.7252	C	1	01/10/2020 11:45		0	0	0	0	0	0	0	0	0	0	0	0	0	0
745	2	3	9	1d 23:13:20.70000	0d 00:54:25.27000	0.00142344	0.00526557	0.00156939	3.7307	C	1	01/10/2020 11:50		0	0	0	0	0	0	0	0	0	0	0	0	0	0
746	2	3	9	1d 23:18:20.70000	0d 00:59:25.27000	0.00155422	0.00575385	0.00156931	3.7363	C	1	01/10/2020 11:55		0	0	0	0	0	0	0	0	0	0	0	0	0	0
747	2	3	9	1d 23:23:20.70000	0d 01:04:25.27000	0.001685	0.00624287	0.00156947	3.7421	C	1	01/10/2020 12:00		0	0	0	0	0	0	0	0	0	0	0	0	0	0
748	2	3	9	1d 23:28:20.70000	0d 01:09:25.27000	0.00181578	0.00673261	0.00156947	3.7478	C	1	01/10/2020 12:05		0	0	0	0	0	0	0	0	0	0	0	0	0	0
749	2	3	9	1d 23:33:20.70000	0d 01:14:25.27000	0.00194656	0.00722308	0.00156947	3.753	C	1	01/10/2020 12:10		0	0	0	0	0	0	0	0	0	0	0	0	0	0
750	2	3	9	1d 23:38:20.70000	0d 01:19:25.27000	0.00207734	0.00771426	0.00156931	3.7583	C	1	01/10/2020 12:15		0	0	0	0	0	0	0	0	0	0	0	0	0	0
751	2	3	9	1d 23:43:20.70000	0d 01:24:25.27000	0.00220812	0.00820615	0.00156916	3.7636	C	1	01/10/2020 12:20		0	0	0	0	0	0	0	0	0	0	0	0	0	0
752	2	3	9	1d 23:48:20.70000	0d 01:29:25.27000	0.0023389	0.00869873	0.00156931	3.7691	C	1	01/10/2020 12:25		0	0	0	0	0	0	0	0	0	0	0	0	0	0
753	2	3	9	1d 23:53:20.70000	0d 01:34:25.27000	0.00246968	0.00919202	0.00156924	3.7746	C	1	01/10/2020 12:30		0	0	0	0	0	0	0	0	0	0	0	0	0	0
754	2	3	9	1d 23:58:20.70000	0d 01:39:25.27000	0.00260046	0.00968602	0.00156931	3.78	C	1	01/10/2020 12:35		0	0	0	0	0	0	0	0	0	0	0	0	0	0
755	2	3	9	2d 00:03:20.70000	0d 01:44:25.27000	0.00273124	0.0101808	0.00156931	3.7858	C	1	01/10/2020 12:40		0	0	0	0	0	0	0	0	0	0	0	0	0	0
756	2	3	9	2d 00:08:20.70000	0d 01:49:25.27000	0.00286202	0.0106762	0.00156954	3.7917	C	1	01/10/2020 12:45		0	0	0	0	0	0	0	0	0	0	0	0	0	0
757	2	3	9	2d 00:13:20.70000	0d 01:54:25.27000	0.0029928	0.0111725	0.00156939	3.798	C	1	01/10/2020 12:50		0	0	0	0	0	0	0	0	0	0	0	0	0	0
758	2	3	9	2d 00:18:20.70000	0d 01:59:25.27000	0.00312358	0.0116697	0.00156924	3.8048	C	1	01/10/2020 12:55		0	0	0	0	0	0	0	0	0	0	0	0	0	0
759	2	3	9	2d 00:23:20.70000	0d 02:04:25.27000	0.00325436	0.0121677	0.00156924	3.8123	C	1	01/10/2020 13:00		0	0	0	0	0	0	0	0	0	0	0	0	0	0
760	2	3	9	2d 00:28:20.70000	0d 02:09:25.27000	0.00338514	0.0126668	0.00156939	3.8202	C	1	01/10/2020 13:05		0	0	0	0	0	0	0	0	0	0	0	0	0	0
761	2	3	9	2d 00:33:20.70000	0d 02:14:25.27000	0.00351592	0.0131669	0.00156939	3.8286	C	1	01/10/2020 13:10		0	0	0	0	0	0	0	0	0	0	0	0	0	0
762	2	3	9	2d 00:38:20.70000	0d 02:19:25.27000	0.0036467	0.0136683	0.00156924	3.8384	C	1	01/10/2020 13:15		0	0	0	0	0	0	0	0	0	0	0	0	0	0
763	2	3	9	2d 00:43:05.10000	0d 02:24:09.67000	0.00377068	0.0141448	0.00156931	3.8485	C	5	01/10/2020 13:20		0	0	0	0	0	0	0	0	0	0	0	0	0	0
764	2	3	9	2d 00:47:27.56000	0d 02:28:32.13000	0.0038851	0.0145857	0.00156939	3.8585	C	5	01/10/2020 13:25		0	0	0	0	0	0	0	0	0	0	0	0	0	0
765	2	3	9	2d 00:51:28.07000	0d 02:32:32.64000	0.00398994	0.0149907	0.00156962	3.8686	C	5	01/10/2020 13:29		0	0	0	0	0	0	0	0	0	0	0	0	0	0
766	2	3	9	2d 00:55:15.99000	0d 02:36:20.56000	0.0040893	0.0153756	0.00156939	3.8787	C	5	01/10/2020 13:32		0	0	0	0	0	0	0	0	0	0	0	0	0	0
767	2	3	9	2d 00:58:56.20000	0d 02:40:00.77000	0.0041853	0.0157484	0.00156947	3.8889	C	5	01/10/2020 13:36		0	0	0	0	0	0	0	0	0	0	0	0	0	0
768	2	3	9	2d 01:02:25.46000	0d 02:43:30.03000	0.00427652	0.0161036	0.00156954	3.899	C	5	01/10/2020 13:39		0	0	0	0	0	0	0	0	0	0	0	0	0	0
769	2	3	9	2d 01:05:48.40000	0d 02:46:52.97000	0.00436499	0.016449	0.00156939	3.9091	C	5	01/10/2020 13:43		0	0	0	0	0	0	0	0	0	0	0	0	0	0
770	2	3	9	2d 01:09:00.41000	0d 02:50:04.98000	0.00444869	0.0167766	0.00156947	3.9191	C	5	01/10/2020 13:46		0	0	0	0	0	0	0	0	0	0	0	0	0	0
771	2	3	9	2d 01:12:07.81000	0d 02:53:12.38000	0.00453039	0.0170972	0.00156924	3.9292	C	5	01/10/2020 13:49		0	0	0	0	0	0	0	0	0	0	0	0	0	0
772	2	3	9	2d 01:15:12.91000	0d 02:56:17.48000	0.00461108	0.0174146	0.00156931	3.9393	C	5	01/10/2020 13:52		0	0	0	0	0	0	0	0	0	0	0	0	0	0
773	2	3	9	2d 01:18:11.51000	0d 02:59:16.08000	0.00468893	0.0177217	0.00156947	3.9493	C	5	01/10/2020 13:55		0	0	0	0	0	0	0	0	0	0	0	0	0	0
774	2	3	9	2d 01:21:09.98000	0d 03:02:14.55000	0.00476674	0.0180294	0.00156947	3.9594	C	5	01/10/2020 13:58		0	0	0	0	0	0	0	0	0	0	0	0	0	0
775	2	3	9	2d 01:24:08.54000	0d 03:05:13.11000	0.00484458	0.018338	0.00156947	3.9695	C	5	01/10/2020 14:01		0	0	0	0	0	0	0	0	0	0	0	0	0	0
776	2	3	9	2d 01:27:01.32000	0d 03:08:05.89000	0.0049199	0.0186373	0.00156947	3.9796	C	5	01/10/2020 14:04		0	0	0	0	0	0	0	0	0	0	0	0	0	0
777	2	3	9	2d 01:29:53.72000	0d 03:10:58.29000	0.00499505	0.0189368	0.00156916	3.9896	C	5	01/10/2020 14:07		0	0	0	0	0	0	0	0	0	0	0	0	0	0
778	2	3	9	2d 01:32:44.04000	0d 03:13:48.61000	0.0050693	0.0192334	0.00156931	3.9997	C	5	01/10/2020 14:10		0	0	0	0	0	0	0	0	0	0	0	0	0	0
779	2	3	9	2d 01:35:35.18000	0d 03:16:39.75000	0.00514391	0.0195322	0.00156931	4.0098	C	5	01/10/2020 14:13		0	0	0	0	0	0	0	0	0	0	0	0	0	0
780	2	3	9	2d 01:38:21.74000	0d 03:19:26.31000	0.00521651	0.0198237	0.00156939	4.0198	C	5	01/10/2020 14:15		0	0	0	0	0	0	0	0	0	0	0	0	0	0
781	2	3	9	2d 01:41:08.85000	0d 03:22:13.42000	0.00528936	0.0201169	0.00156947	4.0299	C	5	01/10/2020 14:18		0	0	0	0	0	0	0	0	0	0	0	0	0	0
782	2	3	9	2d 01:43:56.15000	0d 03:25:00.72000	0.00536229	0.0204111	0.00156947	4.04	C	5	01/10/2020 14:21		0	0	0	0	0	0	0	0	0	0	0	0	0	0
783	2	3	9	2d 01:46:38.57000	0d 03:27:43.14000	0.0054331	0.0206976	0.00156954	4.05	C	5	01/10/2020 14:24		0	0	0	0	0	0	0	0	0	0	0	0	0	0
784	2	3	9	2d 01:49:20.15000	0d 03:30:24.72000	0.00550354	0.0209832	0.00156947	4.0603	C	5	01/10/2020 14:26		0	0	0	0	0	0	0	0	0	0	0	0	0	0
785	2	3	9	2d 01:52:01.78000	0d 03:33:06.35000	0.005574	0.0212696	0.00156916	4.0703	C	5	01/10/2020 14:29		0	0	0	0	0	0	0	0	0	0	0	0	0	0
786	2	3	9	2d 01:54:40.44000	0d 03:35:45.01000	0.00564316	0.0215515	0.00156939	4.0806	C	5	01/10/2020 14:32		0	0	0	0	0	0	0	0	0	0	0	0	0	0
787	2	3	9	2d 01:57:16.86000	0d 03:38:21.43000	0.00571135	0.0218301	0.00156931	4.0906	C	5	01/10/2020 14:34		0	0	0	0	0	0	0	0	0	0	0	0	0	0
788	2	3	9	2d 01:59:53.76000	0d 03:40:58.33000	0.00577975	0.0221102	0.00156954	4.101	C	5	01/10/2020 14:37		0	0	0	0	0	0	0	0	0	0	0	0	0	0
789	2	3	9	2d 02:02:29.23000	0d 03:43:33.80000	0.00584752	0.0223885	0.00156931	4.1111	C	5	01/10/2020 14:40		0	0	0	0	0	0	0	0	0	0	0	0	0	0
790	2	3	9	2d 02:04:59.42000	0d 03:46:03.99000	0.005913	0.0226579	0.00156924	4.1212	C	5	01/10/2020 14:42		0	0	0	0	0	0	0	0	0	0	0	0	0	0
791	2	3	9	2d 02:07:26.67000	0d 03:48:31.24000	0.00597719	0.0229228	0.00156924	4.1312	C	5	01/10/2020 14:45		0	0	0	0	0	0	0	0	0	0	0	0	0	0
792	2	3	9	2d 02:09:53.17000	0d 03:50:57.74000	0.00604105	0.023187	0.00156939	4.1413	C	5	01/10/2020 14:47		0	0	0	0	0	0	0	0	0	0	0	0	0	0
793	2	3	9	2d 02:12:17.92000	0d 03:53:22.49000	0.00610415	0.0234486	0.00156947	4.1514	C	5	01/10/2020 14:49		0	0	0	0	0	0	0	0	0	0	0	0	0	0
794	2	3	9	2d 02:14:41.42000	0d 03:55:45.99000	0.00616671	0.0237086	0.00156947	4.1614	C	5	01/10/2020 14:52		0	0	0	0	0	0	0	0	0	0	0	0	0	0
795	2	3	9	2d 02:17:02.36000	0d 03:58:06.93000	0.00622815	0.0239646	0.00156954	4.1715	C	5	01/10/2020 14:54		0	0	0	0	0	0	0	0	0	0	0	0	0	0
796	2	3	9	2d 02:19:24.83000	0d 04:00:29.40000	0.00629026	0.024224	0.00156931	4.1816	C	5	01/10/2020 14:56		0	0	0	0	0	0	0	0	0	0	0	0	0	0
797	2	3	9	2d 02:21:44.33000	0d 04:02:48.90000	0.00635107	0.0244786	0.00156931	4.1918	C	5	01/10/2020 14:59		0	0	0	0	0	0	0	0	0	0	0	0	0	0
798	2	3	9	2d 02:23:34.14000	0d 04:04:38.71000	0.00639894	0.0246794	0.00156954	4.2	C	133	01/10/2020 15:01		0	0	0	0	0	0	0	0	0	0	0	0	0	0
799	2	3	10	2d 02:23:34.15000	0d 00:00:00.01000	0.00639894	0.0246794	0.00156756	4.1997	C	0	01/10/2020 15:01		0	0	0	0	0	0	0	0	0	0	0	0	0	0
800	2	3	10	2d 02:23:54.44000	0d 00:00:20.30000	0.00640758	0.0247158	0.00146754	4.2005	C	4	01/10/2020 15:01		0	0	0	0	0	0	0	0	0	0	0	0	0	0
801	2	3	10	2d 02:24:08.39000	0d 00:00:34.25000	0.00641308	0.0247388	0.00136751	4.2004	C	4	01/10/2020 15:01		0	0	0	0	0	0	0	0	0	0	0	0	0	0
802	2	3	10	2d 02:24:24.58000	0d 00:00:50.44000	0.00641899	0.0247637	0.00126719	4.2002	C	4	01/10/2020 15:01		0	0	0	0	0	0	0	0	0	0	0	0	0	0
803	2	3	10	2d 02:24:46.99000	0d 00:01:12.85000	0.00642656	0.0247955	0.00116716	4.2002	C	4	01/10/2020 15:02		0	0	0	0	0	0	0	0	0	0	0	0	0	0
804	2	3	10	2d 02:25:13.55000	0d 00:01:39.41000	0.00643479	0.02483	0.00106706	4.2	C	4	01/10/2020 15:02		0	0	0	0	0	0	0	0	0	0	0	0	0	0
805	2	3	10	2d 02:25:43.72000	0d 00:02:09.58000	0.0064433	0.0248658	0.00096704	4.2002	C	4	01/10/2020 15:03		0	0	0	0	0	0	0	0	0	0	0	0	0	0
806	2	3	10	2d 02:26:17.34000	0d 00:02:43.20000	0.00645185	0.0249017	0.00086702	4.2002	C	4	01/10/2020 15:03		0	0	0	0	0	0	0	0	0	0	0	0	0	0
807	2	3	10	2d 02:26:55.96000	0d 00:03:21.82000	0.00646062	0.0249385	0.00076692	4.2002	C	4	01/10/2020 15:04		0	0	0	0	0	0	0	0	0	0	0	0	0	0
808	2	3	10	2d 02:27:41.91000	0d 00:04:07.77000	0.00646975	0.0249769	0.0006669	4.2	C	4	01/10/2020 15:05		0	0	0	0	0	0	0	0	0	0	0	0	0	0
809	2	3	10	2d 02:28:36.30000	0d 00:05:02.16000	0.00647904	0.0250159	0.00056672	4.2002	C	4	01/10/2020 15:06		0	0	0	0	0	0	0	0	0	0	0	0	0	0
810	2	3	10	2d 02:29:39.33000	0d 00:06:05.19000	0.00648805	0.0250537	0.0004667	4.2	C	4	01/10/2020 15:07		0	0	0	0	0	0	0	0	0	0	0	0	0	0
811	2	3	10	2d 02:31:01.76000	0d 00:07:27.62000	0.00649755	0.0250936	0.00036667	4.2	C	4	01/10/2020 15:08		0	0	0	0	0	0	0	0	0	0	0	0	0	0
812	2	3	10	2d 02:32:58.77000	0d 00:09:24.63000	0.00650774	0.0251364	0.00026665	4.2	C	4	01/10/2020 15:10		0	0	0	0	0	0	0	0	0	0	0	0	0	0
813	2	3	10	2d 02:36:01.50000	0d 00:12:27.36000	0.00651843	0.0251813	0.0001664	4.2002	C	4	01/10/2020 15:13		0	0	0	0	0	0	0	0	0	0	0	0	0	0
814	2	3	10	2d 02:36:21.07000	0d 00:12:46.93000	0.0065193	0.025185	0.00015679	4.2	C	132	01/10/2020 15:13		0	0	0	0	0	0	0	0	0	0	0	0	0	0
815	2	3	11	2d 02:36:21.08000	0d 00:00:00.01000	0	0	0	4.199	R	0	01/10/2020 15:13		0	0	0	0	0	0	0	0	0	0	0	0	0	0
816	2	3	11	2d 02:36:23.08000	0d 00:00:02.01000	0	0	0	4.1987	R	1	01/10/2020 15:13		0	0	0	0	0	0	0	0	0	0	0	0	0	0
817	2	3	11	2d 02:36:25.08000	0d 00:00:04.01000	0	0	0	4.1985	R	1	01/10/2020 15:13		0	0	0	0	0	0	0	0	0	0	0	0	0	0
818	2	3	11	2d 02:36:27.08000	0d 00:00:06.01000	0	0	0	4.1987	R	1	01/10/2020 15:14		0	0	0	0	0	0	0	0	0	0	0	0	0	0
819	2	3	11	2d 02:36:29.08000	0d 00:00:08.01000	0	0	0	4.1987	R	1	01/10/2020 15:14		0	0	0	0	0	0	0	0	0	0	0	0	0	0
820	2	3	11	2d 02:36:31.07000	0d 00:00:10.00000	0	0	0	4.1984	R	129	01/10/2020 15:14		0	0	0	0	0	0	0	0	0	0	0	0	0	0
821	2	3	12	2d 02:36:31.10000	0d 00:00:00.03000	0.00000001	0.00000005	0.00157183	4.1881	D	0	01/10/2020 15:14		0	0	0	0	0	0	0	0	0	0	0	0	0	0
822	2	3	12	2d 02:37:00.64000	0d 00:00:29.57000	0.00001289	0.00005391	0.00156947	4.1779	D	5	01/10/2020 15:14		0	0	0	0	0	0	0	0	0	0	0	0	0	0
823	2	3	12	2d 02:38:14.63000	0d 00:01:43.56000	0.00004515	0.00018849	0.00156924	4.1678	D	5	01/10/2020 15:15		0	0	0	0	0	0	0	0	0	0	0	0	0	0
824	2	3	12	2d 02:40:07.54000	0d 00:03:36.47000	0.00009437	0.00039338	0.00156924	4.1578	D	5	01/10/2020 15:17		0	0	0	0	0	0	0	0	0	0	0	0	0	0
825	2	3	12	2d 02:42:14.22000	0d 00:05:43.15000	0.00014959	0.00062272	0.00156931	4.1477	D	5	01/10/2020 15:19		0	0	0	0	0	0	0	0	0	0	0	0	0	0
826	2	3	12	2d 02:44:25.70000	0d 00:07:54.63000	0.00020691	0.00086017	0.00156931	4.1376	D	5	01/10/2020 15:21		0	0	0	0	0	0	0	0	0	0	0	0	0	0
827	2	3	12	2d 02:46:37.96000	0d 00:10:06.89000	0.00026456	0.00109845	0.00156924	4.1276	D	5	01/10/2020 15:24		0	0	0	0	0	0	0	0	0	0	0	0	0	0
828	2	3	12	2d 02:48:55.62000	0d 00:12:24.55000	0.00032457	0.00134586	0.00156931	4.1175	D	5	01/10/2020 15:26		0	0	0	0	0	0	0	0	0	0	0	0	0	0
829	2	3	12	2d 02:51:12.16000	0d 00:14:41.09000	0.0003841	0.00159064	0.00156939	4.1074	D	5	01/10/2020 15:28		0	0	0	0	0	0	0	0	0	0	0	0	0	0
830	2	3	12	2d 02:53:30.82000	0d 00:16:59.75000	0.00044454	0.00183862	0.00156947	4.0974	D	5	01/10/2020 15:31		0	0	0	0	0	0	0	0	0	0	0	0	0	0
831	2	3	12	2d 02:55:51.23000	0d 00:19:20.16000	0.00050575	0.00208912	0.00156931	4.0873	D	5	01/10/2020 15:33		0	0	0	0	0	0	0	0	0	0	0	0	0	0
832	2	3	12	2d 02:58:14.45000	0d 00:21:43.38000	0.00056819	0.00234401	0.00156931	4.0772	D	5	01/10/2020 15:35		0	0	0	0	0	0	0	0	0	0	0	0	0	0
833	2	3	12	2d 03:00:43.54000	0d 00:24:12.47000	0.00063318	0.00260868	0.00156939	4.067	D	5	01/10/2020 15:38		0	0	0	0	0	0	0	0	0	0	0	0	0	0
834	2	3	12	2d 03:03:13.05000	0d 00:26:41.98000	0.00069836	0.00287344	0.00156916	4.0569	D	5	01/10/2020 15:40		0	0	0	0	0	0	0	0	0	0	0	0	0	0
835	2	3	12	2d 03:05:41.23000	0d 00:29:10.16000	0.00076295	0.00313518	0.00156931	4.0468	D	5	01/10/2020 15:43		0	0	0	0	0	0	0	0	0	0	0	0	0	0
836	2	3	12	2d 03:08:15.27000	0d 00:31:44.20000	0.0008301	0.00340661	0.00156939	4.0366	D	5	01/10/2020 15:45		0	0	0	0	0	0	0	0	0	0	0	0	0	0
837	2	3	12	2d 03:10:51.58000	0d 00:34:20.51000	0.00089825	0.00368134	0.00156939	4.0266	D	5	01/10/2020 15:48		0	0	0	0	0	0	0	0	0	0	0	0	0	0
838	2	3	12	2d 03:13:26.73000	0d 00:36:55.66000	0.00096588	0.00395334	0.00156931	4.0165	D	5	01/10/2020 15:51		0	0	0	0	0	0	0	0	0	0	0	0	0	0
839	2	3	12	2d 03:16:07.38000	0d 00:39:36.31000	0.00103591	0.00423429	0.00156924	4.0063	D	5	01/10/2020 15:53		0	0	0	0	0	0	0	0	0	0	0	0	0	0
840	2	3	12	2d 03:18:50.77000	0d 00:42:19.70000	0.00110714	0.00451929	0.00156924	3.9962	D	5	01/10/2020 15:56		0	0	0	0	0	0	0	0	0	0	0	0	0	0
841	2	3	12	2d 03:21:33.00000	0d 00:45:01.93000	0.00117786	0.00480156	0.00156939	3.9861	D	5	01/10/2020 15:59		0	0	0	0	0	0	0	0	0	0	0	0	0	0
842	2	3	12	2d 03:24:16.14000	0d 00:47:45.07000	0.00124898	0.0050847	0.00156931	3.976	D	5	01/10/2020 16:01		0	0	0	0	0	0	0	0	0	0	0	0	0	0
843	2	3	12	2d 03:27:01.13000	0d 00:50:30.06000	0.0013209	0.00537033	0.00156916	3.966	D	5	01/10/2020 16:04		0	0	0	0	0	0	0	0	0	0	0	0	0	0
844	2	3	12	2d 03:29:48.31000	0d 00:53:17.24000	0.00139378	0.00565901	0.00156939	3.9557	D	5	01/10/2020 16:07		0	0	0	0	0	0	0	0	0	0	0	0	0	0
845	2	3	12	2d 03:32:40.98000	0d 00:56:09.91000	0.00146906	0.00595641	0.00156947	3.9457	D	5	01/10/2020 16:10		0	0	0	0	0	0	0	0	0	0	0	0	0	0
846	2	3	12	2d 03:35:29.79000	0d 00:58:58.72000	0.00154265	0.0062464	0.00156924	3.9356	D	5	01/10/2020 16:13		0	0	0	0	0	0	0	0	0	0	0	0	0	0
847	2	3	12	2d 03:38:20.39000	0d 01:01:49.32000	0.00161702	0.00653873	0.00156954	3.9255	D	5	01/10/2020 16:15		0	0	0	0	0	0	0	0	0	0	0	0	0	0
848	2	3	12	2d 03:41:13.20000	0d 01:04:42.13000	0.00169235	0.00683408	0.00156939	3.9155	D	5	01/10/2020 16:18		0	0	0	0	0	0	0	0	0	0	0	0	0	0
849	2	3	12	2d 03:44:07.97000	0d 01:07:36.90000	0.00176854	0.00713202	0.00156909	3.9054	D	5	01/10/2020 16:21		0	0	0	0	0	0	0	0	0	0	0	0	0	0
850	2	3	12	2d 03:47:05.40000	0d 01:10:34.33000	0.00184589	0.00743372	0.00156939	3.8953	D	5	01/10/2020 16:24		0	0	0	0	0	0	0	0	0	0	0	0	0	0
851	2	3	12	2d 03:50:04.97000	0d 01:13:33.90000	0.00192417	0.00773827	0.00156947	3.8853	D	5	01/10/2020 16:27		0	0	0	0	0	0	0	0	0	0	0	0	0	0
852	2	3	12	2d 03:53:10.71000	0d 01:16:39.64000	0.00200514	0.00805246	0.00156939	3.8752	D	5	01/10/2020 16:30		0	0	0	0	0	0	0	0	0	0	0	0	0	0
853	2	3	12	2d 03:56:16.62000	0d 01:19:45.55000	0.00208618	0.00836612	0.00156947	3.8651	D	5	01/10/2020 16:33		0	0	0	0	0	0	0	0	0	0	0	0	0	0
854	2	3	12	2d 03:59:29.49000	0d 01:22:58.42000	0.00217026	0.00869069	0.00156931	3.855	D	5	01/10/2020 16:37		0	0	0	0	0	0	0	0	0	0	0	0	0	0
855	2	3	12	2d 04:02:48.35000	0d 01:26:17.28000	0.00225695	0.00902446	0.00156931	3.845	D	5	01/10/2020 16:40		0	0	0	0	0	0	0	0	0	0	0	0	0	0
856	2	3	12	2d 04:06:17.77000	0d 01:29:46.70000	0.00234824	0.00937503	0.00156947	3.8349	D	5	01/10/2020 16:43		0	0	0	0	0	0	0	0	0	0	0	0	0	0
857	2	3	12	2d 04:09:55.72000	0d 01:33:24.65000	0.00244325	0.00973892	0.00156947	3.8248	D	5	01/10/2020 16:47		0	0	0	0	0	0	0	0	0	0	0	0	0	0
858	2	3	12	2d 04:13:44.21000	0d 01:37:13.14000	0.00254286	0.0101194	0.00156954	3.8148	D	5	01/10/2020 16:51		0	0	0	0	0	0	0	0	0	0	0	0	0	0
859	2	3	12	2d 04:17:47.05000	0d 01:41:15.98000	0.00264872	0.0105227	0.00156931	3.8047	D	5	01/10/2020 16:55		0	0	0	0	0	0	0	0	0	0	0	0	0	0
860	2	3	12	2d 04:22:08.15000	0d 01:45:37.08000	0.00276254	0.0109552	0.00156931	3.7946	D	5	01/10/2020 16:59		0	0	0	0	0	0	0	0	0	0	0	0	0	0
861	2	3	12	2d 04:26:56.36000	0d 01:50:25.29000	0.00288819	0.0114314	0.00156954	3.7845	D	5	01/10/2020 17:04		0	0	0	0	0	0	0	0	0	0	0	0	0	0
862	2	3	12	2d 04:31:56.36000	0d 01:55:25.29000	0.00301897	0.0119257	0.00156947	3.7752	D	1	01/10/2020 17:09		0	0	0	0	0	0	0	0	0	0	0	0	0	0
863	2	3	12	2d 04:36:56.36000	0d 02:00:25.29000	0.00314975	0.0124188	0.00156939	3.7662	D	1	01/10/2020 17:14		0	0	0	0	0	0	0	0	0	0	0	0	0	0
864	2	3	12	2d 04:41:56.36000	0d 02:05:25.29000	0.00328053	0.0129108	0.00156924	3.7578	D	1	01/10/2020 17:19		0	0	0	0	0	0	0	0	0	0	0	0	0	0
865	2	3	12	2d 04:46:56.36000	0d 02:10:25.29000	0.00341131	0.0134018	0.00156916	3.7505	D	1	01/10/2020 17:24		0	0	0	0	0	0	0	0	0	0	0	0	0	0
866	2	3	12	2d 04:51:56.36000	0d 02:15:25.29000	0.00354209	0.0138918	0.00156947	3.7433	D	1	01/10/2020 17:29		0	0	0	0	0	0	0	0	0	0	0	0	0	0
867	2	3	12	2d 04:56:56.36000	0d 02:20:25.29000	0.00367287	0.014381	0.00156939	3.7369	D	1	01/10/2020 17:34		0	0	0	0	0	0	0	0	0	0	0	0	0	0
868	2	3	12	2d 05:01:56.36000	0d 02:25:25.29000	0.00380365	0.0148693	0.00156931	3.7305	D	1	01/10/2020 17:39		0	0	0	0	0	0	0	0	0	0	0	0	0	0
869	2	3	12	2d 05:06:56.36000	0d 02:30:25.29000	0.00393443	0.0153568	0.00156931	3.7246	D	1	01/10/2020 17:44		0	0	0	0	0	0	0	0	0	0	0	0	0	0
870	2	3	12	2d 05:11:56.36000	0d 02:35:25.29000	0.00406521	0.0158435	0.00156939	3.7185	D	1	01/10/2020 17:49		0	0	0	0	0	0	0	0	0	0	0	0	0	0
871	2	3	12	2d 05:16:56.36000	0d 02:40:25.29000	0.00419599	0.0163294	0.00156947	3.7124	D	1	01/10/2020 17:54		0	0	0	0	0	0	0	0	0	0	0	0	0	0
872	2	3	12	2d 05:21:56.36000	0d 02:45:25.29000	0.00432677	0.0168145	0.00156947	3.7064	D	1	01/10/2020 17:59		0	0	0	0	0	0	0	0	0	0	0	0	0	0
873	2	3	12	2d 05:26:56.36000	0d 02:50:25.29000	0.00445755	0.0172988	0.00156939	3.7003	D	1	01/10/2020 18:04		0	0	0	0	0	0	0	0	0	0	0	0	0	0
874	2	3	12	2d 05:31:56.36000	0d 02:55:25.29000	0.00458833	0.0177824	0.00156924	3.6942	D	1	01/10/2020 18:09		0	0	0	0	0	0	0	0	0	0	0	0	0	0
875	2	3	12	2d 05:36:56.36000	0d 03:00:25.29000	0.00471911	0.018265	0.00156931	3.6875	D	1	01/10/2020 18:14		0	0	0	0	0	0	0	0	0	0	0	0	0	0
876	2	3	12	2d 05:41:56.36000	0d 03:05:25.29000	0.00484989	0.0187469	0.00156931	3.6808	D	1	01/10/2020 18:19		0	0	0	0	0	0	0	0	0	0	0	0	0	0
877	2	3	12	2d 05:46:56.36000	0d 03:10:25.29000	0.00498067	0.0192278	0.00156924	3.6738	D	1	01/10/2020 18:24		0	0	0	0	0	0	0	0	0	0	0	0	0	0
878	2	3	12	2d 05:51:56.36000	0d 03:15:25.29000	0.00511145	0.0197077	0.00156924	3.6661	D	1	01/10/2020 18:29		0	0	0	0	0	0	0	0	0	0	0	0	0	0
879	2	3	12	2d 05:56:56.36000	0d 03:20:25.29000	0.00524223	0.0201867	0.00156954	3.6582	D	1	01/10/2020 18:34		0	0	0	0	0	0	0	0	0	0	0	0	0	0
880	2	3	12	2d 06:01:56.36000	0d 03:25:25.29000	0.00537301	0.0206646	0.00156931	3.6498	D	1	01/10/2020 18:39		0	0	0	0	0	0	0	0	0	0	0	0	0	0
881	2	3	12	2d 06:06:56.36000	0d 03:30:25.29000	0.00550379	0.0211413	0.00156947	3.6405	D	1	01/10/2020 18:44		0	0	0	0	0	0	0	0	0	0	0	0	0	0
882	2	3	12	2d 06:11:53.74000	0d 03:35:22.67000	0.00563342	0.0216126	0.00156939	3.6304	D	5	01/10/2020 18:49		0	0	0	0	0	0	0	0	0	0	0	0	0	0
883	2	3	12	2d 06:16:26.60000	0d 03:39:55.53000	0.00575237	0.0220439	0.00156939	3.6204	D	5	01/10/2020 18:54		0	0	0	0	0	0	0	0	0	0	0	0	0	0
884	2	3	12	2d 06:20:26.03000	0d 03:43:54.96000	0.00585675	0.0224213	0.00156931	3.6101	D	5	01/10/2020 18:58		0	0	0	0	0	0	0	0	0	0	0	0	0	0
885	2	3	12	2d 06:23:54.09000	0d 03:47:23.02000	0.00594745	0.0227483	0.00156947	3.6001	D	5	01/10/2020 19:01		0	0	0	0	0	0	0	0	0	0	0	0	0	0
886	2	3	12	2d 06:26:43.89000	0d 03:50:12.82000	0.00602147	0.0230144	0.00156947	3.59	D	5	01/10/2020 19:04		0	0	0	0	0	0	0	0	0	0	0	0	0	0
887	2	3	12	2d 06:29:04.39000	0d 03:52:33.32000	0.00608272	0.023234	0.00156931	3.5799	D	5	01/10/2020 19:06		0	0	0	0	0	0	0	0	0	0	0	0	0	0
888	2	3	12	2d 06:31:00.24000	0d 03:54:29.17000	0.00613322	0.0234146	0.00156947	3.5697	D	5	01/10/2020 19:08		0	0	0	0	0	0	0	0	0	0	0	0	0	0
889	2	3	12	2d 06:32:33.14000	0d 03:56:02.07000	0.00617372	0.023559	0.00156947	3.5596	D	5	01/10/2020 19:10		0	0	0	0	0	0	0	0	0	0	0	0	0	0
890	2	3	12	2d 06:33:51.33000	0d 03:57:20.26000	0.00620781	0.0236801	0.00156939	3.5496	D	5	01/10/2020 19:11		0	0	0	0	0	0	0	0	0	0	0	0	0	0
891	2	3	12	2d 06:34:53.93000	0d 03:58:22.86000	0.00623509	0.0237769	0.00156924	3.5395	D	5	01/10/2020 19:12		0	0	0	0	0	0	0	0	0	0	0	0	0	0
892	2	3	12	2d 06:35:46.90000	0d 03:59:15.83000	0.00625819	0.0238585	0.00156924	3.5293	D	5	01/10/2020 19:13		0	0	0	0	0	0	0	0	0	0	0	0	0	0
893	2	3	12	2d 06:36:31.47000	0d 04:00:00.40000	0.00627762	0.023927	0.00156947	3.5192	D	5	01/10/2020 19:14		0	0	0	0	0	0	0	0	0	0	0	0	0	0
894	2	3	12	2d 06:37:07.88000	0d 04:00:36.81000	0.00629349	0.0239827	0.00156931	3.5091	D	5	01/10/2020 19:14		0	0	0	0	0	0	0	0	0	0	0	0	0	0
895	2	3	12	2d 06:37:39.83000	0d 04:01:08.76000	0.00630742	0.0240315	0.00156939	3.4989	D	5	01/10/2020 19:15		0	0	0	0	0	0	0	0	0	0	0	0	0	0
896	2	3	12	2d 06:38:07.17000	0d 04:01:36.10000	0.00631933	0.0240732	0.00156954	3.4888	D	5	01/10/2020 19:15		0	0	0	0	0	0	0	0	0	0	0	0	0	0
897	2	3	12	2d 06:38:31.16000	0d 04:02:00.09000	0.00632979	0.0241096	0.00156947	3.4786	D	5	01/10/2020 19:16		0	0	0	0	0	0	0	0	0	0	0	0	0	0
898	2	3	12	2d 06:38:52.88000	0d 04:02:21.81000	0.00633926	0.0241425	0.00156924	3.4684	D	5	01/10/2020 19:16		0	0	0	0	0	0	0	0	0	0	0	0	0	0
899	2	3	12	2d 06:39:12.44000	0d 04:02:41.37000	0.00634779	0.024172	0.00156954	3.4583	D	5	01/10/2020 19:16		0	0	0	0	0	0	0	0	0	0	0	0	0	0
900	2	3	12	2d 06:39:29.28000	0d 04:02:58.21000	0.00635513	0.0241974	0.00156947	3.4481	D	5	01/10/2020 19:17		0	0	0	0	0	0	0	0	0	0	0	0	0	0
901	2	3	12	2d 06:39:44.74000	0d 04:03:13.67000	0.00636187	0.0242206	0.00156947	3.438	D	5	01/10/2020 19:17		0	0	0	0	0	0	0	0	0	0	0	0	0	0
902	2	3	12	2d 06:39:58.31000	0d 04:03:27.24000	0.00636778	0.0242409	0.00156931	3.4279	D	5	01/10/2020 19:17		0	0	0	0	0	0	0	0	0	0	0	0	0	0
903	2	3	12	2d 06:40:10.65000	0d 04:03:39.58000	0.00637316	0.0242593	0.00156924	3.4177	D	5	01/10/2020 19:17		0	0	0	0	0	0	0	0	0	0	0	0	0	0
904	2	3	12	2d 06:40:22.86000	0d 04:03:51.79000	0.00637849	0.0242775	0.00156939	3.4076	D	5	01/10/2020 19:17		0	0	0	0	0	0	0	0	0	0	0	0	0	0
905	2	3	12	2d 06:40:34.22000	0d 04:04:03.15000	0.00638344	0.0242943	0.00156939	3.3974	D	5	01/10/2020 19:18		0	0	0	0	0	0	0	0	0	0	0	0	0	0
906	2	3	12	2d 06:40:45.27000	0d 04:04:14.20000	0.00638826	0.0243107	0.00156924	3.3874	D	5	01/10/2020 19:18		0	0	0	0	0	0	0	0	0	0	0	0	0	0
907	2	3	12	2d 06:40:55.68000	0d 04:04:24.61000	0.00639279	0.024326	0.00156954	3.3771	D	5	01/10/2020 19:18		0	0	0	0	0	0	0	0	0	0	0	0	0	0
908	2	3	12	2d 06:41:05.94000	0d 04:04:34.87000	0.00639727	0.0243411	0.00156939	3.3671	D	5	01/10/2020 19:18		0	0	0	0	0	0	0	0	0	0	0	0	0	0
909	2	3	12	2d 06:41:15.67000	0d 04:04:44.60000	0.00640151	0.0243554	0.00156939	3.3568	D	5	01/10/2020 19:18		0	0	0	0	0	0	0	0	0	0	0	0	0	0
910	2	3	12	2d 06:41:25.29000	0d 04:04:54.22000	0.0064057	0.0243694	0.00156939	3.3466	D	5	01/10/2020 19:18		0	0	0	0	0	0	0	0	0	0	0	0	0	0
911	2	3	12	2d 06:41:34.66000	0d 04:05:03.59000	0.00640979	0.0243831	0.00156924	3.3364	D	5	01/10/2020 19:19		0	0	0	0	0	0	0	0	0	0	0	0	0	0
912	2	3	12	2d 06:41:43.77000	0d 04:05:12.70000	0.00641376	0.0243963	0.00156939	3.3262	D	5	01/10/2020 19:19		0	0	0	0	0	0	0	0	0	0	0	0	0	0
913	2	3	12	2d 06:41:52.92000	0d 04:05:21.85000	0.00641775	0.0244096	0.00156939	3.3159	D	5	01/10/2020 19:19		0	0	0	0	0	0	0	0	0	0	0	0	0	0
914	2	3	12	2d 06:42:01.66000	0d 04:05:30.59000	0.00642156	0.0244222	0.00156939	3.3059	D	5	01/10/2020 19:19		0	0	0	0	0	0	0	0	0	0	0	0	0	0
915	2	3	12	2d 06:42:10.50000	0d 04:05:39.43000	0.00642541	0.0244349	0.00156947	3.2956	D	5	01/10/2020 19:19		0	0	0	0	0	0	0	0	0	0	0	0	0	0
916	2	3	12	2d 06:42:19.24000	0d 04:05:48.17000	0.00642922	0.0244474	0.00156924	3.2854	D	5	01/10/2020 19:19		0	0	0	0	0	0	0	0	0	0	0	0	0	0
917	2	3	12	2d 06:42:27.82000	0d 04:05:56.75000	0.00643296	0.0244597	0.00156931	3.2753	D	5	01/10/2020 19:20		0	0	0	0	0	0	0	0	0	0	0	0	0	0
918	2	3	12	2d 06:42:36.28000	0d 04:06:05.21000	0.00643665	0.0244718	0.00156939	3.2653	D	5	01/10/2020 19:20		0	0	0	0	0	0	0	0	0	0	0	0	0	0
919	2	3	12	2d 06:42:44.81000	0d 04:06:13.74000	0.00644037	0.0244839	0.00156939	3.2552	D	5	01/10/2020 19:20		0	0	0	0	0	0	0	0	0	0	0	0	0	0
920	2	3	12	2d 06:42:53.57000	0d 04:06:22.50000	0.00644419	0.0244963	0.00156947	3.2448	D	5	01/10/2020 19:20		0	0	0	0	0	0	0	0	0	0	0	0	0	0
921	2	3	12	2d 06:43:02.13000	0d 04:06:31.06000	0.00644792	0.0245084	0.00156939	3.2348	D	5	01/10/2020 19:20		0	0	0	0	0	0	0	0	0	0	0	0	0	0
922	2	3	12	2d 06:43:10.30000	0d 04:06:39.23000	0.00645148	0.0245199	0.00156931	3.2247	D	5	01/10/2020 19:20		0	0	0	0	0	0	0	0	0	0	0	0	0	0
923	2	3	12	2d 06:43:18.39000	0d 04:06:47.32000	0.00645501	0.0245312	0.00156947	3.2145	D	5	01/10/2020 19:20		0	0	0	0	0	0	0	0	0	0	0	0	0	0
924	2	3	12	2d 06:43:26.29000	0d 04:06:55.22000	0.00645845	0.0245423	0.00156939	3.2041	D	5	01/10/2020 19:21		0	0	0	0	0	0	0	0	0	0	0	0	0	0
925	2	3	12	2d 06:43:33.90000	0d 04:07:02.83000	0.00646177	0.0245529	0.00156939	3.1939	D	5	01/10/2020 19:21		0	0	0	0	0	0	0	0	0	0	0	0	0	0
926	2	3	12	2d 06:43:41.07000	0d 04:07:10.00000	0.00646489	0.0245629	0.00156924	3.1836	D	5	01/10/2020 19:21		0	0	0	0	0	0	0	0	0	0	0	0	0	0
927	2	3	12	2d 06:43:48.03000	0d 04:07:16.96000	0.00646793	0.0245725	0.00156939	3.1736	D	5	01/10/2020 19:21		0	0	0	0	0	0	0	0	0	0	0	0	0	0
928	2	3	12	2d 06:43:54.48000	0d 04:07:23.41000	0.00647074	0.0245814	0.00156939	3.1633	D	5	01/10/2020 19:21		0	0	0	0	0	0	0	0	0	0	0	0	0	0
929	2	3	12	2d 06:44:00.54000	0d 04:07:29.47000	0.00647338	0.0245898	0.00156931	3.1531	D	5	01/10/2020 19:21		0	0	0	0	0	0	0	0	0	0	0	0	0	0
930	2	3	12	2d 06:44:06.13000	0d 04:07:35.06000	0.00647582	0.0245974	0.00156931	3.1429	D	5	01/10/2020 19:21		0	0	0	0	0	0	0	0	0	0	0	0	0	0
931	2	3	12	2d 06:44:11.45000	0d 04:07:40.38000	0.00647814	0.0246047	0.00156939	3.1328	D	5	01/10/2020 19:21		0	0	0	0	0	0	0	0	0	0	0	0	0	0
932	2	3	12	2d 06:44:16.53000	0d 04:07:45.46000	0.00648035	0.0246117	0.00156939	3.1225	D	5	01/10/2020 19:21		0	0	0	0	0	0	0	0	0	0	0	0	0	0
933	2	3	12	2d 06:44:21.47000	0d 04:07:50.40000	0.0064825	0.0246184	0.00156916	3.1122	D	5	01/10/2020 19:21		0	0	0	0	0	0	0	0	0	0	0	0	0	0
934	2	3	12	2d 06:44:26.05000	0d 04:07:54.98000	0.0064845	0.0246246	0.00156939	3.102	D	5	01/10/2020 19:22		0	0	0	0	0	0	0	0	0	0	0	0	0	0
935	2	3	12	2d 06:44:30.47000	0d 04:07:59.40000	0.00648643	0.0246305	0.00156931	3.0918	D	5	01/10/2020 19:22		0	0	0	0	0	0	0	0	0	0	0	0	0	0
936	2	3	12	2d 06:44:34.66000	0d 04:08:03.59000	0.00648825	0.0246362	0.00156947	3.0816	D	5	01/10/2020 19:22		0	0	0	0	0	0	0	0	0	0	0	0	0	0
937	2	3	12	2d 06:44:38.81000	0d 04:08:07.74000	0.00649006	0.0246417	0.00156939	3.0712	D	5	01/10/2020 19:22		0	0	0	0	0	0	0	0	0	0	0	0	0	0
938	2	3	12	2d 06:44:42.63000	0d 04:08:11.56000	0.00649173	0.0246468	0.00156916	3.061	D	5	01/10/2020 19:22		0	0	0	0	0	0	0	0	0	0	0	0	0	0
939	2	3	12	2d 06:44:46.30000	0d 04:08:15.23000	0.00649333	0.0246517	0.00156954	3.0507	D	5	01/10/2020 19:22		0	0	0	0	0	0	0	0	0	0	0	0	0	0
940	2	3	12	2d 06:44:49.85000	0d 04:08:18.78000	0.00649488	0.0246564	0.00156939	3.0404	D	5	01/10/2020 19:22		0	0	0	0	0	0	0	0	0	0	0	0	0	0
941	2	3	12	2d 06:44:53.39000	0d 04:08:22.32000	0.00649642	0.0246611	0.0015697	3.03	D	5	01/10/2020 19:22		0	0	0	0	0	0	0	0	0	0	0	0	0	0
942	2	3	12	2d 06:44:56.74000	0d 04:08:25.67000	0.00649788	0.0246655	0.00156931	3.0198	D	5	01/10/2020 19:22		0	0	0	0	0	0	0	0	0	0	0	0	0	0
943	2	3	12	2d 06:44:59.95000	0d 04:08:28.88000	0.00649928	0.0246698	0.00156931	3.0095	D	5	01/10/2020 19:22		0	0	0	0	0	0	0	0	0	0	0	0	0	0
944	2	3	12	2d 06:45:03.02000	0d 04:08:31.95000	0.00650062	0.0246738	0.00156939	2.9993	D	5	01/10/2020 19:22		0	0	0	0	0	0	0	0	0	0	0	0	0	0
945	2	3	12	2d 06:45:05.95000	0d 04:08:34.88000	0.00650189	0.0246776	0.00156939	2.9889	D	5	01/10/2020 19:22		0	0	0	0	0	0	0	0	0	0	0	0	0	0
946	2	3	12	2d 06:45:08.92000	0d 04:08:37.85000	0.00650319	0.0246815	0.00156931	2.9784	D	5	01/10/2020 19:22		0	0	0	0	0	0	0	0	0	0	0	0	0	0
947	2	3	12	2d 06:45:11.75000	0d 04:08:40.68000	0.00650442	0.0246851	0.00156939	2.968	D	5	01/10/2020 19:22		0	0	0	0	0	0	0	0	0	0	0	0	0	0
948	2	3	12	2d 06:45:14.55000	0d 04:08:43.48000	0.00650564	0.0246888	0.00156939	2.9574	D	5	01/10/2020 19:22		0	0	0	0	0	0	0	0	0	0	0	0	0	0
949	2	3	12	2d 06:45:17.25000	0d 04:08:46.18000	0.00650682	0.0246922	0.00156939	2.9471	D	5	01/10/2020 19:22		0	0	0	0	0	0	0	0	0	0	0	0	0	0
950	2	3	12	2d 06:45:19.82000	0d 04:08:48.75000	0.00650794	0.0246955	0.00156947	2.9369	D	5	01/10/2020 19:22		0	0	0	0	0	0	0	0	0	0	0	0	0	0
951	2	3	12	2d 06:45:22.29000	0d 04:08:51.22000	0.00650902	0.0246987	0.00156924	2.9265	D	5	01/10/2020 19:22		0	0	0	0	0	0	0	0	0	0	0	0	0	0
952	2	3	12	2d 06:45:24.73000	0d 04:08:53.66000	0.00651008	0.0247018	0.00156931	2.9162	D	5	01/10/2020 19:22		0	0	0	0	0	0	0	0	0	0	0	0	0	0
953	2	3	12	2d 06:45:27.13000	0d 04:08:56.06000	0.00651113	0.0247048	0.00156939	2.9059	D	5	01/10/2020 19:23		0	0	0	0	0	0	0	0	0	0	0	0	0	0
954	2	3	12	2d 06:45:29.39000	0d 04:08:58.32000	0.00651211	0.0247077	0.00156939	2.8957	D	5	01/10/2020 19:23		0	0	0	0	0	0	0	0	0	0	0	0	0	0
955	2	3	12	2d 06:45:31.64000	0d 04:09:00.57000	0.00651309	0.0247105	0.00156924	2.8852	D	5	01/10/2020 19:23		0	0	0	0	0	0	0	0	0	0	0	0	0	0
956	2	3	12	2d 06:45:33.85000	0d 04:09:02.78000	0.00651406	0.0247133	0.00156939	2.8746	D	5	01/10/2020 19:23		0	0	0	0	0	0	0	0	0	0	0	0	0	0
957	2	3	12	2d 06:45:36.00000	0d 04:09:04.93000	0.00651499	0.024716	0.00156939	2.8643	D	5	01/10/2020 19:23		0	0	0	0	0	0	0	0	0	0	0	0	0	0
958	2	3	12	2d 06:45:38.06000	0d 04:09:06.99000	0.00651589	0.0247186	0.00156931	2.854	D	5	01/10/2020 19:23		0	0	0	0	0	0	0	0	0	0	0	0	0	0
959	2	3	12	2d 06:45:40.15000	0d 04:09:09.08000	0.0065168	0.0247212	0.00156939	2.8435	D	5	01/10/2020 19:23		0	0	0	0	0	0	0	0	0	0	0	0	0	0
960	2	3	12	2d 06:45:42.18000	0d 04:09:11.11000	0.00651769	0.0247237	0.00156924	2.8331	D	5	01/10/2020 19:23		0	0	0	0	0	0	0	0	0	0	0	0	0	0
961	2	3	12	2d 06:45:44.14000	0d 04:09:13.07000	0.00651854	0.0247261	0.00156931	2.8228	D	5	01/10/2020 19:23		0	0	0	0	0	0	0	0	0	0	0	0	0	0
962	2	3	12	2d 06:45:46.08000	0d 04:09:15.01000	0.00651939	0.0247285	0.00156939	2.8121	D	5	01/10/2020 19:23		0	0	0	0	0	0	0	0	0	0	0	0	0	0
963	2	3	12	2d 06:45:47.99000	0d 04:09:16.92000	0.00652022	0.0247308	0.00156931	2.8017	D	5	01/10/2020 19:23		0	0	0	0	0	0	0	0	0	0	0	0	0	0
964	2	3	12	2d 06:45:49.85000	0d 04:09:18.78000	0.00652103	0.0247331	0.00156931	2.7913	D	5	01/10/2020 19:23		0	0	0	0	0	0	0	0	0	0	0	0	0	0
965	2	3	12	2d 06:45:51.68000	0d 04:09:20.61000	0.00652183	0.0247353	0.00156939	2.781	D	5	01/10/2020 19:23		0	0	0	0	0	0	0	0	0	0	0	0	0	0
966	2	3	12	2d 06:45:53.51000	0d 04:09:22.44000	0.00652263	0.0247375	0.00156924	2.7703	D	5	01/10/2020 19:23		0	0	0	0	0	0	0	0	0	0	0	0	0	0
967	2	3	12	2d 06:45:55.30000	0d 04:09:24.23000	0.00652341	0.0247397	0.00156931	2.7597	D	5	01/10/2020 19:23		0	0	0	0	0	0	0	0	0	0	0	0	0	0
968	2	3	12	2d 06:45:57.03000	0d 04:09:25.96000	0.00652416	0.0247417	0.00156947	2.7492	D	5	01/10/2020 19:23		0	0	0	0	0	0	0	0	0	0	0	0	0	0
969	2	3	12	2d 06:45:58.76000	0d 04:09:27.69000	0.00652492	0.0247438	0.00156924	2.7387	D	5	01/10/2020 19:23		0	0	0	0	0	0	0	0	0	0	0	0	0	0
970	2	3	12	2d 06:46:00.44000	0d 04:09:29.37000	0.00652565	0.0247458	0.00156931	2.7282	D	5	01/10/2020 19:23		0	0	0	0	0	0	0	0	0	0	0	0	0	0
971	2	3	12	2d 06:46:02.09000	0d 04:09:31.02000	0.00652637	0.0247478	0.00156939	2.7175	D	5	01/10/2020 19:23		0	0	0	0	0	0	0	0	0	0	0	0	0	0
972	2	3	12	2d 06:46:03.73000	0d 04:09:32.66000	0.00652708	0.0247497	0.00156924	2.707	D	5	01/10/2020 19:23		0	0	0	0	0	0	0	0	0	0	0	0	0	0
973	2	3	12	2d 06:46:05.35000	0d 04:09:34.28000	0.00652779	0.0247516	0.00156939	2.6963	D	5	01/10/2020 19:23		0	0	0	0	0	0	0	0	0	0	0	0	0	0
974	2	3	12	2d 06:46:06.98000	0d 04:09:35.91000	0.0065285	0.0247535	0.00156909	2.6857	D	5	01/10/2020 19:23		0	0	0	0	0	0	0	0	0	0	0	0	0	0
975	2	3	12	2d 06:46:08.51000	0d 04:09:37.44000	0.00652917	0.0247553	0.00156939	2.6754	D	5	01/10/2020 19:23		0	0	0	0	0	0	0	0	0	0	0	0	0	0
976	2	3	12	2d 06:46:10.05000	0d 04:09:38.98000	0.00652984	0.0247571	0.00156924	2.6648	D	5	01/10/2020 19:23		0	0	0	0	0	0	0	0	0	0	0	0	0	0
977	2	3	12	2d 06:46:11.57000	0d 04:09:40.50000	0.0065305	0.0247589	0.00156924	2.6542	D	5	01/10/2020 19:23		0	0	0	0	0	0	0	0	0	0	0	0	0	0
978	2	3	12	2d 06:46:13.08000	0d 04:09:42.01000	0.00653116	0.0247606	0.00156916	2.6436	D	5	01/10/2020 19:23		0	0	0	0	0	0	0	0	0	0	0	0	0	0
979	2	3	12	2d 06:46:14.56000	0d 04:09:43.49000	0.0065318	0.0247623	0.00156931	2.6329	D	5	01/10/2020 19:23		0	0	0	0	0	0	0	0	0	0	0	0	0	0
980	2	3	12	2d 06:46:16.06000	0d 04:09:44.99000	0.00653246	0.024764	0.00156954	2.6223	D	5	01/10/2020 19:23		0	0	0	0	0	0	0	0	0	0	0	0	0	0
981	2	3	12	2d 06:46:17.52000	0d 04:09:46.45000	0.00653309	0.0247657	0.00156916	2.6114	D	5	01/10/2020 19:23		0	0	0	0	0	0	0	0	0	0	0	0	0	0
982	2	3	12	2d 06:46:19.00000	0d 04:09:47.93000	0.00653374	0.0247674	0.00156931	2.6007	D	5	01/10/2020 19:23		0	0	0	0	0	0	0	0	0	0	0	0	0	0
983	2	3	12	2d 06:46:20.43000	0d 04:09:49.36000	0.00653436	0.024769	0.00156924	2.5898	D	5	01/10/2020 19:23		0	0	0	0	0	0	0	0	0	0	0	0	0	0
984	2	3	12	2d 06:46:21.85000	0d 04:09:50.78000	0.00653498	0.0247706	0.00156939	2.5791	D	5	01/10/2020 19:23		0	0	0	0	0	0	0	0	0	0	0	0	0	0
985	2	3	12	2d 06:46:23.26000	0d 04:09:52.19000	0.0065356	0.0247722	0.00156931	2.5684	D	5	01/10/2020 19:23		0	0	0	0	0	0	0	0	0	0	0	0	0	0
986	2	3	12	2d 06:46:24.63000	0d 04:09:53.56000	0.00653619	0.0247737	0.00156893	2.5577	D	5	01/10/2020 19:23		0	0	0	0	0	0	0	0	0	0	0	0	0	0
987	2	3	12	2d 06:46:26.02000	0d 04:09:54.95000	0.0065368	0.0247753	0.00156939	2.547	D	5	01/10/2020 19:24		0	0	0	0	0	0	0	0	0	0	0	0	0	0
988	2	3	12	2d 06:46:27.38000	0d 04:09:56.31000	0.00653739	0.0247768	0.00156909	2.5362	D	5	01/10/2020 19:24		0	0	0	0	0	0	0	0	0	0	0	0	0	0
989	2	3	12	2d 06:46:28.75000	0d 04:09:57.68000	0.00653799	0.0247783	0.00156924	2.5254	D	5	01/10/2020 19:24		0	0	0	0	0	0	0	0	0	0	0	0	0	0
990	2	3	12	2d 06:46:30.09000	0d 04:09:59.02000	0.00653857	0.0247798	0.00156947	2.515	D	5	01/10/2020 19:24		0	0	0	0	0	0	0	0	0	0	0	0	0	0
991	2	3	12	2d 06:46:31.39000	0d 04:10:00.32000	0.00653914	0.0247812	0.00156947	2.5045	D	5	01/10/2020 19:24		0	0	0	0	0	0	0	0	0	0	0	0	0	0
992	2	3	12	2d 06:46:31.89000	0d 04:10:00.82000	0.00653936	0.0247817	0.00156939	2.5	D	133	01/10/2020 19:24		0	0	0	0	0	0	0	0	0	0	0	0	0	0
993	2	3	13	2d 06:46:31.90000	0d 00:00:00.01000	0	0	0	2.5269	R	0	01/10/2020 19:24		0	0	0	0	0	0	0	0	0	0	0	0	0	0
994	2	3	13	2d 06:46:33.90000	0d 00:00:02.01000	0	0	0	2.7755	R	1	01/10/2020 19:24		0	0	0	0	0	0	0	0	0	0	0	0	0	0
995	2	3	13	2d 06:46:35.90000	0d 00:00:04.01000	0	0	0	2.918	R	1	01/10/2020 19:24		0	0	0	0	0	0	0	0	0	0	0	0	0	0
996	2	3	13	2d 06:46:37.90000	0d 00:00:06.01000	0	0	0	3.0286	R	1	01/10/2020 19:24		0	0	0	0	0	0	0	0	0	0	0	0	0	0
997	2	3	13	2d 06:46:39.90000	0d 00:00:08.01000	0	0	0	3.1196	R	1	01/10/2020 19:24		0	0	0	0	0	0	0	0	0	0	0	0	0	0
998	2	3	13	2d 06:46:41.89000	0d 00:00:10.00000	0	0	0	3.1942	R	129	01/10/2020 19:24		0	0	0	0	0	0	0	0	0	0	0	0	0	0
999	3	4	9	2d 06:46:41.92000	0d 00:00:00.03000	0.00000001	0.00000004	0.00157183	3.2451	C	0	01/10/2020 19:24		0	0	0	0	0	0	0	0	0	0	0	0	0	0
1000	3	4	9	2d 06:46:42.08000	0d 00:00:00.19000	0.00000008	0.00000027	0.00156924	3.2753	C	5	01/10/2020 19:24		0	0	0	0	0	0	0	0	0	0	0	0	0	0
1001	3	4	9	2d 06:46:42.23000	0d 00:00:00.34000	0.00000015	0.00000048	0.00156916	3.2978	C	5	01/10/2020 19:24		0	0	0	0	0	0	0	0	0	0	0	0	0	0
1002	3	4	9	2d 06:46:42.39000	0d 00:00:00.50000	0.00000022	0.00000072	0.00156939	3.3176	C	5	01/10/2020 19:24		0	0	0	0	0	0	0	0	0	0	0	0	0	0
1003	3	4	9	2d 06:46:42.56000	0d 00:00:00.67000	0.00000029	0.00000096	0.00156939	3.3362	C	5	01/10/2020 19:24		0	0	0	0	0	0	0	0	0	0	0	0	0	0
1004	3	4	9	2d 06:46:42.74000	0d 00:00:00.85000	0.00000037	0.00000123	0.00156931	3.3542	C	5	01/10/2020 19:24		0	0	0	0	0	0	0	0	0	0	0	0	0	0
1005	3	4	9	2d 06:46:42.93000	0d 00:00:01.04000	0.00000045	0.0000015	0.00156939	3.3719	C	5	01/10/2020 19:24		0	0	0	0	0	0	0	0	0	0	0	0	0	0
1006	3	4	9	2d 06:46:43.13000	0d 00:00:01.24000	0.00000054	0.0000018	0.00156931	3.3892	C	5	01/10/2020 19:24		0	0	0	0	0	0	0	0	0	0	0	0	0	0
1007	3	4	9	2d 06:46:43.34000	0d 00:00:01.45000	0.00000063	0.00000211	0.00156939	3.4061	C	5	01/10/2020 19:24		0	0	0	0	0	0	0	0	0	0	0	0	0	0
1008	3	4	9	2d 06:46:43.56000	0d 00:00:01.67000	0.00000073	0.00000244	0.00156931	3.4229	C	5	01/10/2020 19:24		0	0	0	0	0	0	0	0	0	0	0	0	0	0
1009	3	4	9	2d 06:46:43.79000	0d 00:00:01.90000	0.00000083	0.00000278	0.00156947	3.4389	C	5	01/10/2020 19:24		0	0	0	0	0	0	0	0	0	0	0	0	0	0
1010	3	4	9	2d 06:46:44.03000	0d 00:00:02.14000	0.00000093	0.00000314	0.00156916	3.4546	C	5	01/10/2020 19:24		0	0	0	0	0	0	0	0	0	0	0	0	0	0
1011	3	4	9	2d 06:46:44.27000	0d 00:00:02.38000	0.00000104	0.0000035	0.00156954	3.4694	C	5	01/10/2020 19:24		0	0	0	0	0	0	0	0	0	0	0	0	0	0
1012	3	4	9	2d 06:46:44.53000	0d 00:00:02.64000	0.00000115	0.0000039	0.00156924	3.4842	C	5	01/10/2020 19:24		0	0	0	0	0	0	0	0	0	0	0	0	0	0
1013	3	4	9	2d 06:46:44.80000	0d 00:00:02.91000	0.00000127	0.00000431	0.00156939	3.4986	C	5	01/10/2020 19:24		0	0	0	0	0	0	0	0	0	0	0	0	0	0
1014	3	4	9	2d 06:46:45.09000	0d 00:00:03.20000	0.00000139	0.00000475	0.00156924	3.5126	C	5	01/10/2020 19:24		0	0	0	0	0	0	0	0	0	0	0	0	0	0
1015	3	4	9	2d 06:46:45.40000	0d 00:00:03.51000	0.00000153	0.00000523	0.00156947	3.5262	C	5	01/10/2020 19:24		0	0	0	0	0	0	0	0	0	0	0	0	0	0
1016	3	4	9	2d 06:46:45.74000	0d 00:00:03.85000	0.00000168	0.00000575	0.00156954	3.5396	C	5	01/10/2020 19:24		0	0	0	0	0	0	0	0	0	0	0	0	0	0
1017	3	4	9	2d 06:46:46.12000	0d 00:00:04.23000	0.00000184	0.00000634	0.00156962	3.5526	C	5	01/10/2020 19:24		0	0	0	0	0	0	0	0	0	0	0	0	0	0
1018	3	4	9	2d 06:46:46.55000	0d 00:00:04.66000	0.00000203	0.00000701	0.00156954	3.5648	C	5	01/10/2020 19:24		0	0	0	0	0	0	0	0	0	0	0	0	0	0
1019	3	4	9	2d 06:46:47.04000	0d 00:00:05.15000	0.00000224	0.00000777	0.00156916	3.5766	C	5	01/10/2020 19:24		0	0	0	0	0	0	0	0	0	0	0	0	0	0
1020	3	4	9	2d 06:46:47.65000	0d 00:00:05.76000	0.00000251	0.00000872	0.00156939	3.588	C	5	01/10/2020 19:24		0	0	0	0	0	0	0	0	0	0	0	0	0	0
1021	3	4	9	2d 06:46:48.41000	0d 00:00:06.52000	0.00000284	0.00000991	0.00156954	3.5988	C	5	01/10/2020 19:24		0	0	0	0	0	0	0	0	0	0	0	0	0	0
1022	3	4	9	2d 06:46:49.44000	0d 00:00:07.55000	0.00000329	0.00001153	0.00156947	3.6097	C	5	01/10/2020 19:24		0	0	0	0	0	0	0	0	0	0	0	0	0	0
1023	3	4	9	2d 06:46:50.94000	0d 00:00:09.05000	0.00000395	0.0000139	0.00156947	3.6202	C	5	01/10/2020 19:24		0	0	0	0	0	0	0	0	0	0	0	0	0	0
1024	3	4	9	2d 06:46:53.23000	0d 00:00:11.34000	0.00000494	0.00001752	0.00156939	3.6304	C	5	01/10/2020 19:24		0	0	0	0	0	0	0	0	0	0	0	0	0	0
1025	3	4	9	2d 06:46:57.06000	0d 00:00:15.17000	0.00000661	0.00002359	0.00156947	3.6407	C	5	01/10/2020 19:24		0	0	0	0	0	0	0	0	0	0	0	0	0	0
1026	3	4	9	2d 06:47:03.76000	0d 00:00:21.87000	0.00000953	0.00003424	0.00156931	3.6509	C	5	01/10/2020 19:24		0	0	0	0	0	0	0	0	0	0	0	0	0	0
1027	3	4	9	2d 06:47:16.39000	0d 00:00:34.50000	0.00001504	0.00005437	0.00156924	3.6609	C	5	01/10/2020 19:24		0	0	0	0	0	0	0	0	0	0	0	0	0	0
1028	3	4	9	2d 06:47:45.44000	0d 00:01:03.55000	0.0000277	0.00010081	0.00156924	3.671	C	5	01/10/2020 19:25		0	0	0	0	0	0	0	0	0	0	0	0	0	0
1029	3	4	9	2d 06:49:12.55000	0d 00:02:30.66000	0.00006568	0.00024044	0.00156931	3.6811	C	5	01/10/2020 19:26		0	0	0	0	0	0	0	0	0	0	0	0	0	0
1030	3	4	9	2d 06:53:42.76000	0d 00:07:00.87000	0.00018347	0.00067475	0.00156931	3.6912	C	5	01/10/2020 19:31		0	0	0	0	0	0	0	0	0	0	0	0	0	0
1031	3	4	9	2d 06:58:42.76000	0d 00:12:00.87000	0.00031425	0.0011578	0.00156924	3.6956	C	1	01/10/2020 19:36		0	0	0	0	0	0	0	0	0	0	0	0	0	0
1032	3	4	9	2d 07:03:42.76000	0d 00:17:00.87000	0.00044503	0.00164137	0.00156931	3.6992	C	1	01/10/2020 19:41		0	0	0	0	0	0	0	0	0	0	0	0	0	0
1033	3	4	9	2d 07:08:42.76000	0d 00:22:00.87000	0.00057581	0.00212543	0.00156939	3.7034	C	1	01/10/2020 19:46		0	0	0	0	0	0	0	0	0	0	0	0	0	0
1034	3	4	9	2d 07:13:42.76000	0d 00:27:00.87000	0.00070659	0.00260999	0.00156939	3.7069	C	1	01/10/2020 19:51		0	0	0	0	0	0	0	0	0	0	0	0	0	0
1035	3	4	9	2d 07:18:42.76000	0d 00:32:00.87000	0.00083737	0.00309507	0.00156954	3.7111	C	1	01/10/2020 19:56		0	0	0	0	0	0	0	0	0	0	0	0	0	0
1036	3	4	9	2d 07:23:42.76000	0d 00:37:00.87000	0.00096815	0.00358072	0.00156947	3.7159	C	1	01/10/2020 20:01		0	0	0	0	0	0	0	0	0	0	0	0	0	0
1037	3	4	9	2d 07:28:42.76000	0d 00:42:00.87000	0.00109893	0.00406697	0.00156939	3.7203	C	1	01/10/2020 20:06		0	0	0	0	0	0	0	0	0	0	0	0	0	0
1038	3	4	9	2d 07:33:42.76000	0d 00:47:00.87000	0.00122971	0.00455385	0.00156931	3.7253	C	1	01/10/2020 20:11		0	0	0	0	0	0	0	0	0	0	0	0	0	0
1039	3	4	9	2d 07:38:42.76000	0d 00:52:00.87000	0.00136049	0.0050414	0.00156939	3.7305	C	1	01/10/2020 20:16		0	0	0	0	0	0	0	0	0	0	0	0	0	0
1040	3	4	9	2d 07:43:42.76000	0d 00:57:00.87000	0.00149127	0.00552963	0.00156931	3.736	C	1	01/10/2020 20:21		0	0	0	0	0	0	0	0	0	0	0	0	0	0
1041	3	4	9	2d 07:48:42.76000	0d 01:02:00.87000	0.00162205	0.00601856	0.00156931	3.7414	C	1	01/10/2020 20:26		0	0	0	0	0	0	0	0	0	0	0	0	0	0
1042	3	4	9	2d 07:53:42.76000	0d 01:07:00.87000	0.00175283	0.00650818	0.00156924	3.7464	C	1	01/10/2020 20:31		0	0	0	0	0	0	0	0	0	0	0	0	0	0
1043	3	4	9	2d 07:58:42.76000	0d 01:12:00.87000	0.00188361	0.0069985	0.00156924	3.7519	C	1	01/10/2020 20:36		0	0	0	0	0	0	0	0	0	0	0	0	0	0
1044	3	4	9	2d 08:03:42.76000	0d 01:17:00.87000	0.00201439	0.00748949	0.00156939	3.7568	C	1	01/10/2020 20:41		0	0	0	0	0	0	0	0	0	0	0	0	0	0
1045	3	4	9	2d 08:08:42.76000	0d 01:22:00.87000	0.00214517	0.00798117	0.00156962	3.7623	C	1	01/10/2020 20:46		0	0	0	0	0	0	0	0	0	0	0	0	0	0
1046	3	4	9	2d 08:13:42.76000	0d 01:27:00.87000	0.00227595	0.00847352	0.00156962	3.7671	C	1	01/10/2020 20:51		0	0	0	0	0	0	0	0	0	0	0	0	0	0
1047	3	4	9	2d 08:18:42.76000	0d 01:32:00.87000	0.00240673	0.00896655	0.00156916	3.7725	C	1	01/10/2020 20:56		0	0	0	0	0	0	0	0	0	0	0	0	0	0
1048	3	4	9	2d 08:23:42.76000	0d 01:37:00.87000	0.00253751	0.00946028	0.00156916	3.7777	C	1	01/10/2020 21:01		0	0	0	0	0	0	0	0	0	0	0	0	0	0
1049	3	4	9	2d 08:28:42.76000	0d 01:42:00.87000	0.00266829	0.00995469	0.00156916	3.7833	C	1	01/10/2020 21:06		0	0	0	0	0	0	0	0	0	0	0	0	0	0
1050	3	4	9	2d 08:33:42.76000	0d 01:47:00.87000	0.00279907	0.0104498	0.00156947	3.789	C	1	01/10/2020 21:11		0	0	0	0	0	0	0	0	0	0	0	0	0	0
1051	3	4	9	2d 08:38:42.76000	0d 01:52:00.87000	0.00292985	0.0109457	0.00156931	3.7948	C	1	01/10/2020 21:16		0	0	0	0	0	0	0	0	0	0	0	0	0	0
1052	3	4	9	2d 08:43:42.76000	0d 01:57:00.87000	0.00306063	0.0114424	0.00156947	3.801	C	1	01/10/2020 21:21		0	0	0	0	0	0	0	0	0	0	0	0	0	0
1053	3	4	9	2d 08:48:42.76000	0d 02:02:00.87000	0.00319141	0.01194	0.00156954	3.8079	C	1	01/10/2020 21:26		0	0	0	0	0	0	0	0	0	0	0	0	0	0
1054	3	4	9	2d 08:53:42.76000	0d 02:07:00.87000	0.00332219	0.0124385	0.00156916	3.8152	C	1	01/10/2020 21:31		0	0	0	0	0	0	0	0	0	0	0	0	0	0
1055	3	4	9	2d 08:58:42.76000	0d 02:12:00.87000	0.00345297	0.0129379	0.00156939	3.8233	C	1	01/10/2020 21:36		0	0	0	0	0	0	0	0	0	0	0	0	0	0
1056	3	4	9	2d 09:03:42.76000	0d 02:17:00.87000	0.00358375	0.0134385	0.00156931	3.8318	C	1	01/10/2020 21:41		0	0	0	0	0	0	0	0	0	0	0	0	0	0
1057	3	4	9	2d 09:08:42.76000	0d 02:22:00.87000	0.00371453	0.0139403	0.00156939	3.8416	C	1	01/10/2020 21:46		0	0	0	0	0	0	0	0	0	0	0	0	0	0
1058	3	4	9	2d 09:13:09.99000	0d 02:26:28.10000	0.00383103	0.0143884	0.00156939	3.8517	C	5	01/10/2020 21:50		0	0	0	0	0	0	0	0	0	0	0	0	0	0
1059	3	4	9	2d 09:17:30.47000	0d 02:30:48.58000	0.00394458	0.0148264	0.00156939	3.8618	C	5	01/10/2020 21:55		0	0	0	0	0	0	0	0	0	0	0	0	0	0
1060	3	4	9	2d 09:21:29.27000	0d 02:34:47.38000	0.00404868	0.0152289	0.00156931	3.8718	C	5	01/10/2020 21:59		0	0	0	0	0	0	0	0	0	0	0	0	0	0
1061	3	4	9	2d 09:25:15.32000	0d 02:38:33.43000	0.00414722	0.0156109	0.00156931	3.8819	C	5	01/10/2020 22:02		0	0	0	0	0	0	0	0	0	0	0	0	0	0
1062	3	4	9	2d 09:28:53.12000	0d 02:42:11.23000	0.00424217	0.0159799	0.0015697	3.892	C	5	01/10/2020 22:06		0	0	0	0	0	0	0	0	0	0	0	0	0	0
1063	3	4	9	2d 09:32:17.45000	0d 02:45:35.56000	0.00433124	0.0163271	0.00156931	3.902	C	5	01/10/2020 22:09		0	0	0	0	0	0	0	0	0	0	0	0	0	0
1064	3	4	9	2d 09:35:37.19000	0d 02:48:55.30000	0.00441832	0.0166673	0.00156939	3.9121	C	5	01/10/2020 22:13		0	0	0	0	0	0	0	0	0	0	0	0	0	0
1065	3	4	9	2d 09:38:48.43000	0d 02:52:06.54000	0.00450168	0.0169938	0.00156916	3.9222	C	5	01/10/2020 22:16		0	0	0	0	0	0	0	0	0	0	0	0	0	0
1066	3	4	9	2d 09:41:54.41000	0d 02:55:12.52000	0.00458276	0.0173122	0.00156931	3.9323	C	5	01/10/2020 22:19		0	0	0	0	0	0	0	0	0	0	0	0	0	0
1067	3	4	9	2d 09:44:57.44000	0d 02:58:15.55000	0.00466255	0.0176263	0.00156939	3.9423	C	5	01/10/2020 22:22		0	0	0	0	0	0	0	0	0	0	0	0	0	0
1068	3	4	9	2d 09:47:59.19000	0d 03:01:17.30000	0.00474178	0.0179391	0.00156924	3.9525	C	5	01/10/2020 22:25		0	0	0	0	0	0	0	0	0	0	0	0	0	0
1069	3	4	9	2d 09:51:01.75000	0d 03:04:19.86000	0.00482136	0.018254	0.00156947	3.9626	C	5	01/10/2020 22:28		0	0	0	0	0	0	0	0	0	0	0	0	0	0
1070	3	4	9	2d 09:53:56.53000	0d 03:07:14.64000	0.00489755	0.0185563	0.00156954	3.9727	C	5	01/10/2020 22:31		0	0	0	0	0	0	0	0	0	0	0	0	0	0
1071	3	4	9	2d 09:56:50.42000	0d 03:10:08.53000	0.00497336	0.0188579	0.00156947	3.9828	C	5	01/10/2020 22:34		0	0	0	0	0	0	0	0	0	0	0	0	0	0
1072	3	4	9	2d 09:59:42.92000	0d 03:13:01.03000	0.00504856	0.0191578	0.00156931	3.9928	C	5	01/10/2020 22:37		0	0	0	0	0	0	0	0	0	0	0	0	0	0
1073	3	4	9	2d 10:02:31.39000	0d 03:15:49.50000	0.005122	0.0194514	0.00156924	4.0029	C	5	01/10/2020 22:40		0	0	0	0	0	0	0	0	0	0	0	0	0	0
1074	3	4	9	2d 10:05:22.11000	0d 03:18:40.22000	0.00519642	0.0197496	0.00156947	4.0131	C	5	01/10/2020 22:42		0	0	0	0	0	0	0	0	0	0	0	0	0	0
1075	3	4	9	2d 10:08:12.79000	0d 03:21:30.90000	0.00527083	0.0200486	0.00156924	4.0232	C	5	01/10/2020 22:45		0	0	0	0	0	0	0	0	0	0	0	0	0	0
1076	3	4	9	2d 10:10:58.94000	0d 03:24:17.05000	0.00534326	0.0203404	0.00156947	4.0333	C	5	01/10/2020 22:48		0	0	0	0	0	0	0	0	0	0	0	0	0	0
1077	3	4	9	2d 10:13:43.69000	0d 03:27:01.80000	0.00541508	0.0206304	0.00156954	4.0433	C	5	01/10/2020 22:51		0	0	0	0	0	0	0	0	0	0	0	0	0	0
1078	3	4	9	2d 10:16:25.54000	0d 03:29:43.65000	0.00548563	0.020916	0.00156947	4.0534	C	5	01/10/2020 22:54		0	0	0	0	0	0	0	0	0	0	0	0	0	0
1079	3	4	9	2d 10:19:07.67000	0d 03:32:25.78000	0.00555631	0.0212029	0.00156947	4.0635	C	5	01/10/2020 22:56		0	0	0	0	0	0	0	0	0	0	0	0	0	0
1080	3	4	9	2d 10:21:46.68000	0d 03:35:04.79000	0.00562563	0.0214849	0.00156939	4.0735	C	5	01/10/2020 22:59		0	0	0	0	0	0	0	0	0	0	0	0	0	0
1081	3	4	9	2d 10:24:23.95000	0d 03:37:42.06000	0.00569419	0.0217645	0.00156947	4.0836	C	5	01/10/2020 23:01		0	0	0	0	0	0	0	0	0	0	0	0	0	0
1082	3	4	9	2d 10:27:00.08000	0d 03:40:18.19000	0.00576225	0.0220428	0.00156931	4.0937	C	5	01/10/2020 23:04		0	0	0	0	0	0	0	0	0	0	0	0	0	0
1083	3	4	9	2d 10:29:33.54000	0d 03:42:51.65000	0.00582915	0.022317	0.00156939	4.1038	C	5	01/10/2020 23:07		0	0	0	0	0	0	0	0	0	0	0	0	0	0
1084	3	4	9	2d 10:32:03.43000	0d 03:45:21.54000	0.00589449	0.0225855	0.00156939	4.1138	C	5	01/10/2020 23:09		0	0	0	0	0	0	0	0	0	0	0	0	0	0
1085	3	4	9	2d 10:34:32.73000	0d 03:47:50.84000	0.00595958	0.0228535	0.00156916	4.1239	C	5	01/10/2020 23:12		0	0	0	0	0	0	0	0	0	0	0	0	0	0
1086	3	4	9	2d 10:36:59.30000	0d 03:50:17.41000	0.00602347	0.0231173	0.00156947	4.134	C	5	01/10/2020 23:14		0	0	0	0	0	0	0	0	0	0	0	0	0	0
1087	3	4	9	2d 10:39:25.10000	0d 03:52:43.21000	0.00608703	0.0233804	0.00156939	4.1442	C	5	01/10/2020 23:17		0	0	0	0	0	0	0	0	0	0	0	0	0	0
1088	3	4	9	2d 10:41:52.42000	0d 03:55:10.53000	0.00615125	0.0236469	0.00156924	4.1544	C	5	01/10/2020 23:19		0	0	0	0	0	0	0	0	0	0	0	0	0	0
1089	3	4	9	2d 10:44:17.55000	0d 03:57:35.66000	0.00621452	0.02391	0.00156939	4.1646	C	5	01/10/2020 23:21		0	0	0	0	0	0	0	0	0	0	0	0	0	0
1090	3	4	9	2d 10:46:40.49000	0d 03:59:58.60000	0.00627683	0.0241698	0.00156931	4.1749	C	5	01/10/2020 23:24		0	0	0	0	0	0	0	0	0	0	0	0	0	0
1091	3	4	9	2d 10:49:03.45000	0d 04:02:21.56000	0.00633915	0.0244303	0.00156916	4.1849	C	5	01/10/2020 23:26		0	0	0	0	0	0	0	0	0	0	0	0	0	0
1092	3	4	9	2d 10:51:20.67000	0d 04:04:38.78000	0.00639897	0.024681	0.00156931	4.1952	C	5	01/10/2020 23:28		0	0	0	0	0	0	0	0	0	0	0	0	0	0
1093	3	4	9	2d 10:52:26.52000	0d 04:05:44.63000	0.00642768	0.0248014	0.00156954	4.2	C	133	01/10/2020 23:30		0	0	0	0	0	0	0	0	0	0	0	0	0	0
1094	3	4	10	2d 10:52:26.53000	0d 00:00:00.01000	0.00642768	0.0248014	0.00156764	4.1997	C	0	01/10/2020 23:30		0	0	0	0	0	0	0	0	0	0	0	0	0	0
1095	3	4	10	2d 10:52:46.69000	0d 00:00:20.17000	0.00643626	0.0248375	0.00146761	4.2002	C	4	01/10/2020 23:30		0	0	0	0	0	0	0	0	0	0	0	0	0	0
1096	3	4	10	2d 10:53:00.96000	0d 00:00:34.44000	0.00644188	0.0248611	0.00136759	4.2004	C	4	01/10/2020 23:30		0	0	0	0	0	0	0	0	0	0	0	0	0	0
1097	3	4	10	2d 10:53:17.86000	0d 00:00:51.34000	0.00644805	0.024887	0.00126757	4.2002	C	4	01/10/2020 23:30		0	0	0	0	0	0	0	0	0	0	0	0	0	0
1098	3	4	10	2d 10:53:41.26000	0d 00:01:14.74000	0.00645595	0.0249202	0.00116747	4.2002	C	4	01/10/2020 23:31		0	0	0	0	0	0	0	0	0	0	0	0	0	0
1099	3	4	10	2d 10:54:08.15000	0d 00:01:41.63000	0.00646429	0.0249552	0.00106737	4.2004	C	4	01/10/2020 23:31		0	0	0	0	0	0	0	0	0	0	0	0	0	0
1100	3	4	10	2d 10:54:38.41000	0d 00:02:11.89000	0.00647286	0.0249912	0.00096735	4.2	C	4	01/10/2020 23:32		0	0	0	0	0	0	0	0	0	0	0	0	0	0
1101	3	4	10	2d 10:55:13.60000	0d 00:02:47.08000	0.00648184	0.0250289	0.00086732	4.2	C	4	01/10/2020 23:32		0	0	0	0	0	0	0	0	0	0	0	0	0	0
1102	3	4	10	2d 10:55:55.34000	0d 00:03:28.82000	0.0064913	0.0250687	0.00076715	4.2	C	4	01/10/2020 23:33		0	0	0	0	0	0	0	0	0	0	0	0	0	0
1103	3	4	10	2d 10:56:40.58000	0d 00:04:14.06000	0.00650031	0.0251065	0.00066697	4.2	C	4	01/10/2020 23:34		0	0	0	0	0	0	0	0	0	0	0	0	0	0
1104	3	4	10	2d 10:57:36.19000	0d 00:05:09.67000	0.00650983	0.0251465	0.00056695	4.1999	C	4	01/10/2020 23:35		0	0	0	0	0	0	0	0	0	0	0	0	0	0
1105	3	4	10	2d 10:58:41.81000	0d 00:06:15.29000	0.00651924	0.025186	0.00046685	4.2002	C	4	01/10/2020 23:36		0	0	0	0	0	0	0	0	0	0	0	0	0	0
1106	3	4	10	2d 11:00:07.91000	0d 00:07:41.39000	0.00652919	0.0252278	0.00036675	4.1999	C	4	01/10/2020 23:37		0	0	0	0	0	0	0	0	0	0	0	0	0	0
1107	3	4	10	2d 11:02:07.36000	0d 00:09:40.84000	0.00653961	0.0252716	0.00026673	4.2	C	4	01/10/2020 23:39		0	0	0	0	0	0	0	0	0	0	0	0	0	0
1108	3	4	10	2d 11:05:05.44000	0d 00:12:38.92000	0.00655019	0.025316	0.00016663	4.2	C	4	01/10/2020 23:42		0	0	0	0	0	0	0	0	0	0	0	0	0	0
1109	3	4	10	2d 11:05:41.14000	0d 00:13:14.62000	0.0065518	0.0253228	0.00015694	4.2	C	132	01/10/2020 23:43		0	0	0	0	0	0	0	0	0	0	0	0	0	0
1110	3	4	11	2d 11:05:41.15000	0d 00:00:00.01000	0	0	0	4.199	R	0	01/10/2020 23:43		0	0	0	0	0	0	0	0	0	0	0	0	0	0
1111	3	4	11	2d 11:05:43.15000	0d 00:00:02.01000	0	0	0	4.1988	R	1	01/10/2020 23:43		0	0	0	0	0	0	0	0	0	0	0	0	0	0
1112	3	4	11	2d 11:05:45.15000	0d 00:00:04.01000	0	0	0	4.1985	R	1	01/10/2020 23:43		0	0	0	0	0	0	0	0	0	0	0	0	0	0
1113	3	4	11	2d 11:05:47.15000	0d 00:00:06.01000	0	0	0	4.1984	R	1	01/10/2020 23:43		0	0	0	0	0	0	0	0	0	0	0	0	0	0
1114	3	4	11	2d 11:05:49.15000	0d 00:00:08.01000	0	0	0	4.1984	R	1	01/10/2020 23:43		0	0	0	0	0	0	0	0	0	0	0	0	0	0
1115	3	4	11	2d 11:05:51.14000	0d 00:00:10.00000	0	0	0	4.1982	R	129	01/10/2020 23:43		0	0	0	0	0	0	0	0	0	0	0	0	0	0
1116	3	4	12	2d 11:05:51.17000	0d 00:00:00.03000	0.00000001	0.00000005	0.00157183	4.1877	D	0	01/10/2020 23:43		0	0	0	0	0	0	0	0	0	0	0	0	0	0
1117	3	4	12	2d 11:06:18.31000	0d 00:00:27.17000	0.00001184	0.00004953	0.00156947	4.1776	D	5	01/10/2020 23:43		0	0	0	0	0	0	0	0	0	0	0	0	0	0
1118	3	4	12	2d 11:07:28.32000	0d 00:01:37.18000	0.00004236	0.00017686	0.00156947	4.1675	D	5	01/10/2020 23:45		0	0	0	0	0	0	0	0	0	0	0	0	0	0
1119	3	4	12	2d 11:09:17.22000	0d 00:03:26.08000	0.00008984	0.00037446	0.00156924	4.1575	D	5	01/10/2020 23:46		0	0	0	0	0	0	0	0	0	0	0	0	0	0
1120	3	4	12	2d 11:11:20.10000	0d 00:05:28.96000	0.0001434	0.0005969	0.00156947	4.1474	D	5	01/10/2020 23:48		0	0	0	0	0	0	0	0	0	0	0	0	0	0
1121	3	4	12	2d 11:13:32.72000	0d 00:07:41.58000	0.00020122	0.00083639	0.00156939	4.1372	D	5	01/10/2020 23:51		0	0	0	0	0	0	0	0	0	0	0	0	0	0
1122	3	4	12	2d 11:15:46.40000	0d 00:09:55.26000	0.00025949	0.00107721	0.00156909	4.1271	D	5	01/10/2020 23:53		0	0	0	0	0	0	0	0	0	0	0	0	0	0
1123	3	4	12	2d 11:18:01.00000	0d 00:12:09.86000	0.00031817	0.00131908	0.00156954	4.117	D	5	01/10/2020 23:55		0	0	0	0	0	0	0	0	0	0	0	0	0	0
1124	3	4	12	2d 11:20:18.27000	0d 00:14:27.13000	0.00037801	0.00156516	0.00156931	4.107	D	5	01/10/2020 23:57		0	0	0	0	0	0	0	0	0	0	0	0	0	0
1125	3	4	12	2d 11:22:36.47000	0d 00:16:45.33000	0.00043826	0.00181229	0.00156947	4.0969	D	5	02/10/2020 00:00		0	0	0	0	0	0	0	0	0	0	0	0	0	0
1126	3	4	12	2d 11:24:57.04000	0d 00:19:05.90000	0.00049954	0.00206304	0.00156924	4.0868	D	5	02/10/2020 00:02		0	0	0	0	0	0	0	0	0	0	0	0	0	0
1127	3	4	12	2d 11:27:18.62000	0d 00:21:27.48000	0.00056126	0.00231497	0.00156947	4.0768	D	5	02/10/2020 00:04		0	0	0	0	0	0	0	0	0	0	0	0	0	0
1128	3	4	12	2d 11:29:43.44000	0d 00:23:52.30000	0.00062439	0.00257204	0.00156931	4.0667	D	5	02/10/2020 00:07		0	0	0	0	0	0	0	0	0	0	0	0	0	0
1129	3	4	12	2d 11:32:13.37000	0d 00:26:22.23000	0.00068975	0.00283751	0.00156924	4.0566	D	5	02/10/2020 00:09		0	0	0	0	0	0	0	0	0	0	0	0	0	0
1130	3	4	12	2d 11:34:41.55000	0d 00:28:50.41000	0.00075434	0.00309924	0.00156939	4.0465	D	5	02/10/2020 00:12		0	0	0	0	0	0	0	0	0	0	0	0	0	0
1131	3	4	12	2d 11:37:12.96000	0d 00:31:21.82000	0.00082035	0.003366	0.00156901	4.0365	D	5	02/10/2020 00:14		0	0	0	0	0	0	0	0	0	0	0	0	0	0
1132	3	4	12	2d 11:39:44.31000	0d 00:33:53.17000	0.00088633	0.003632	0.00156931	4.0264	D	5	02/10/2020 00:17		0	0	0	0	0	0	0	0	0	0	0	0	0	0
1133	3	4	12	2d 11:42:20.95000	0d 00:36:29.81000	0.00095461	0.00390661	0.00156954	4.0162	D	5	02/10/2020 00:19		0	0	0	0	0	0	0	0	0	0	0	0	0	0
1134	3	4	12	2d 11:45:00.25000	0d 00:39:09.11000	0.00102406	0.00418517	0.00156931	4.0061	D	5	02/10/2020 00:22		0	0	0	0	0	0	0	0	0	0	0	0	0	0
1135	3	4	12	2d 11:47:42.55000	0d 00:41:51.41000	0.00109481	0.00446827	0.00156916	3.996	D	5	02/10/2020 00:25		0	0	0	0	0	0	0	0	0	0	0	0	0	0
1136	3	4	12	2d 11:50:23.85000	0d 00:44:32.71000	0.00116512	0.0047489	0.00156947	3.986	D	5	02/10/2020 00:27		0	0	0	0	0	0	0	0	0	0	0	0	0	0
1137	3	4	12	2d 11:53:06.42000	0d 00:47:15.28000	0.00123599	0.00503104	0.00156947	3.9759	D	5	02/10/2020 00:30		0	0	0	0	0	0	0	0	0	0	0	0	0	0
1138	3	4	12	2d 11:55:50.32000	0d 00:49:59.18000	0.00130744	0.00531477	0.00156916	3.9658	D	5	02/10/2020 00:33		0	0	0	0	0	0	0	0	0	0	0	0	0	0
1139	3	4	12	2d 11:58:37.76000	0d 00:52:46.62000	0.00138044	0.00560389	0.00156947	3.9556	D	5	02/10/2020 00:36		0	0	0	0	0	0	0	0	0	0	0	0	0	0
1140	3	4	12	2d 12:01:28.65000	0d 00:55:37.51000	0.00145493	0.0058982	0.00156947	3.9455	D	5	02/10/2020 00:39		0	0	0	0	0	0	0	0	0	0	0	0	0	0
1141	3	4	12	2d 12:04:16.78000	0d 00:58:25.64000	0.00152823	0.00618702	0.00156931	3.9355	D	5	02/10/2020 00:41		0	0	0	0	0	0	0	0	0	0	0	0	0	0
1142	3	4	12	2d 12:07:04.38000	0d 01:01:13.24000	0.00160129	0.0064742	0.00156924	3.9254	D	5	02/10/2020 00:44		0	0	0	0	0	0	0	0	0	0	0	0	0	0
1143	3	4	12	2d 12:09:56.30000	0d 01:04:05.16000	0.00167623	0.00676803	0.00156916	3.9153	D	5	02/10/2020 00:47		0	0	0	0	0	0	0	0	0	0	0	0	0	0
1144	3	4	12	2d 12:12:50.64000	0d 01:06:59.50000	0.00175223	0.00706522	0.00156924	3.9052	D	5	02/10/2020 00:50		0	0	0	0	0	0	0	0	0	0	0	0	0	0
1145	3	4	12	2d 12:15:46.59000	0d 01:09:55.45000	0.00182894	0.00736439	0.00156916	3.8952	D	5	02/10/2020 00:53		0	0	0	0	0	0	0	0	0	0	0	0	0	0
1146	3	4	12	2d 12:18:45.59000	0d 01:12:54.45000	0.00190697	0.00766796	0.00156954	3.8851	D	5	02/10/2020 00:56		0	0	0	0	0	0	0	0	0	0	0	0	0	0
1147	3	4	12	2d 12:21:41.76000	0d 01:15:50.62000	0.00198377	0.00796595	0.00156947	3.875	D	5	02/10/2020 00:59		0	0	0	0	0	0	0	0	0	0	0	0	0	0
1148	3	4	12	2d 12:24:41.94000	0d 01:18:50.80000	0.00206231	0.00826993	0.00156924	3.865	D	5	02/10/2020 01:02		0	0	0	0	0	0	0	0	0	0	0	0	0	0
1149	3	4	12	2d 12:27:51.70000	0d 01:22:00.56000	0.00214504	0.00858925	0.00156939	3.8549	D	5	02/10/2020 01:05		0	0	0	0	0	0	0	0	0	0	0	0	0	0
1150	3	4	12	2d 12:31:08.23000	0d 01:25:17.09000	0.00223071	0.0089191	0.00156939	3.8448	D	5	02/10/2020 01:08		0	0	0	0	0	0	0	0	0	0	0	0	0	0
1151	3	4	12	2d 12:34:31.09000	0d 01:28:39.95000	0.00231914	0.00925868	0.00156931	3.8346	D	5	02/10/2020 01:12		0	0	0	0	0	0	0	0	0	0	0	0	0	0
1152	3	4	12	2d 12:38:09.22000	0d 01:32:18.08000	0.00241423	0.00962285	0.00156931	3.8245	D	5	02/10/2020 01:15		0	0	0	0	0	0	0	0	0	0	0	0	0	0
1153	3	4	12	2d 12:41:52.77000	0d 01:36:01.63000	0.00251169	0.00999508	0.00156939	3.8145	D	5	02/10/2020 01:19		0	0	0	0	0	0	0	0	0	0	0	0	0	0
1154	3	4	12	2d 12:45:50.88000	0d 01:39:59.74000	0.00261549	0.0103905	0.00156939	3.8044	D	5	02/10/2020 01:23		0	0	0	0	0	0	0	0	0	0	0	0	0	0
1155	3	4	12	2d 12:50:05.98000	0d 01:44:14.84000	0.00272669	0.010813	0.00156931	3.7943	D	5	02/10/2020 01:27		0	0	0	0	0	0	0	0	0	0	0	0	0	0
1156	3	4	12	2d 12:54:41.55000	0d 01:48:50.41000	0.00284682	0.0112683	0.00156939	3.7842	D	5	02/10/2020 01:32		0	0	0	0	0	0	0	0	0	0	0	0	0	0
1157	3	4	12	2d 12:59:41.55000	0d 01:53:50.41000	0.0029776	0.0117625	0.00156939	3.7745	D	1	02/10/2020 01:37		0	0	0	0	0	0	0	0	0	0	0	0	0	0
1158	3	4	12	2d 13:04:41.55000	0d 01:58:50.41000	0.00310838	0.0122556	0.00156962	3.7655	D	1	02/10/2020 01:42		0	0	0	0	0	0	0	0	0	0	0	0	0	0
1159	3	4	12	2d 13:09:41.55000	0d 02:03:50.41000	0.00323916	0.0127474	0.00156939	3.7571	D	1	02/10/2020 01:47		0	0	0	0	0	0	0	0	0	0	0	0	0	0
1160	3	4	12	2d 13:14:41.55000	0d 02:08:50.41000	0.00336994	0.0132383	0.00156939	3.7493	D	1	02/10/2020 01:52		0	0	0	0	0	0	0	0	0	0	0	0	0	0
1161	3	4	12	2d 13:19:41.55000	0d 02:13:50.41000	0.00350072	0.0137281	0.00156939	3.7421	D	1	02/10/2020 01:57		0	0	0	0	0	0	0	0	0	0	0	0	0	0
1162	3	4	12	2d 13:24:41.55000	0d 02:18:50.41000	0.0036315	0.0142171	0.00156931	3.7354	D	1	02/10/2020 02:02		0	0	0	0	0	0	0	0	0	0	0	0	0	0
1163	3	4	12	2d 13:29:41.55000	0d 02:23:50.41000	0.00376228	0.0147052	0.00156939	3.729	D	1	02/10/2020 02:07		0	0	0	0	0	0	0	0	0	0	0	0	0	0
1164	3	4	12	2d 13:34:41.55000	0d 02:28:50.41000	0.00389306	0.0151924	0.00156924	3.7226	D	1	02/10/2020 02:12		0	0	0	0	0	0	0	0	0	0	0	0	0	0
1165	3	4	12	2d 13:39:41.55000	0d 02:33:50.41000	0.00402384	0.0156789	0.00156939	3.7163	D	1	02/10/2020 02:17		0	0	0	0	0	0	0	0	0	0	0	0	0	0
1166	3	4	12	2d 13:44:41.55000	0d 02:38:50.41000	0.00415462	0.0161645	0.00156939	3.7102	D	1	02/10/2020 02:22		0	0	0	0	0	0	0	0	0	0	0	0	0	0
1167	3	4	12	2d 13:49:41.55000	0d 02:43:50.41000	0.0042854	0.0166493	0.00156924	3.7041	D	1	02/10/2020 02:27		0	0	0	0	0	0	0	0	0	0	0	0	0	0
1168	3	4	12	2d 13:54:41.55000	0d 02:48:50.41000	0.00441618	0.0171334	0.00156954	3.6977	D	1	02/10/2020 02:32		0	0	0	0	0	0	0	0	0	0	0	0	0	0
1169	3	4	12	2d 13:59:41.55000	0d 02:53:50.41000	0.00454696	0.0176166	0.00156939	3.6918	D	1	02/10/2020 02:37		0	0	0	0	0	0	0	0	0	0	0	0	0	0
1170	3	4	12	2d 14:04:41.55000	0d 02:58:50.41000	0.00467774	0.0180989	0.00156924	3.6851	D	1	02/10/2020 02:42		0	0	0	0	0	0	0	0	0	0	0	0	0	0
1171	3	4	12	2d 14:09:41.55000	0d 03:03:50.41000	0.00480852	0.0185804	0.00156909	3.6783	D	1	02/10/2020 02:47		0	0	0	0	0	0	0	0	0	0	0	0	0	0
1172	3	4	12	2d 14:14:41.55000	0d 03:08:50.41000	0.0049393	0.019061	0.00156924	3.6707	D	1	02/10/2020 02:52		0	0	0	0	0	0	0	0	0	0	0	0	0	0
1173	3	4	12	2d 14:19:41.55000	0d 03:13:50.41000	0.00507008	0.0195405	0.00156909	3.6631	D	1	02/10/2020 02:57		0	0	0	0	0	0	0	0	0	0	0	0	0	0
1174	3	4	12	2d 14:24:41.55000	0d 03:18:50.41000	0.00520086	0.020019	0.00156931	3.6547	D	1	02/10/2020 03:02		0	0	0	0	0	0	0	0	0	0	0	0	0	0
1175	3	4	12	2d 14:29:41.55000	0d 03:23:50.41000	0.00533164	0.0204964	0.00156931	3.6457	D	1	02/10/2020 03:07		0	0	0	0	0	0	0	0	0	0	0	0	0	0
1176	3	4	12	2d 14:34:34.35000	0d 03:28:43.21000	0.00545929	0.0209612	0.00156931	3.6356	D	5	02/10/2020 03:12		0	0	0	0	0	0	0	0	0	0	0	0	0	0
1177	3	4	12	2d 14:38:46.45000	0d 03:32:55.31000	0.00556918	0.0213602	0.00156931	3.6255	D	5	02/10/2020 03:16		0	0	0	0	0	0	0	0	0	0	0	0	0	0
1178	3	4	12	2d 14:42:15.49000	0d 03:36:24.35000	0.00566031	0.0216901	0.00156939	3.6155	D	5	02/10/2020 03:19		0	0	0	0	0	0	0	0	0	0	0	0	0	0
1179	3	4	12	2d 14:45:13.97000	0d 03:39:22.83000	0.00573812	0.0219711	0.00156954	3.6054	D	5	02/10/2020 03:22		0	0	0	0	0	0	0	0	0	0	0	0	0	0
1180	3	4	12	2d 14:47:35.67000	0d 03:41:44.53000	0.00579989	0.0221935	0.00156924	3.5953	D	5	02/10/2020 03:25		0	0	0	0	0	0	0	0	0	0	0	0	0	0
1181	3	4	12	2d 14:49:29.24000	0d 03:43:38.10000	0.0058494	0.0223713	0.00156924	3.5853	D	5	02/10/2020 03:27		0	0	0	0	0	0	0	0	0	0	0	0	0	0
1182	3	4	12	2d 14:51:02.45000	0d 03:45:11.31000	0.00589003	0.0225167	0.00156947	3.5752	D	5	02/10/2020 03:28		0	0	0	0	0	0	0	0	0	0	0	0	0	0
1183	3	4	12	2d 14:52:15.31000	0d 03:46:24.17000	0.00592179	0.0226302	0.00156954	3.565	D	5	02/10/2020 03:29		0	0	0	0	0	0	0	0	0	0	0	0	0	0
1184	3	4	12	2d 14:53:15.24000	0d 03:47:24.10000	0.00594792	0.0227232	0.00156947	3.5549	D	5	02/10/2020 03:30		0	0	0	0	0	0	0	0	0	0	0	0	0	0
1185	3	4	12	2d 14:54:05.76000	0d 03:48:14.62000	0.00596994	0.0228014	0.00156931	3.5447	D	5	02/10/2020 03:31		0	0	0	0	0	0	0	0	0	0	0	0	0	0
1186	3	4	12	2d 14:54:47.91000	0d 03:48:56.77000	0.00598832	0.0228664	0.00156939	3.5344	D	5	02/10/2020 03:32		0	0	0	0	0	0	0	0	0	0	0	0	0	0
1187	3	4	12	2d 14:55:23.54000	0d 03:49:32.40000	0.00600385	0.0229212	0.00156931	3.5242	D	5	02/10/2020 03:32		0	0	0	0	0	0	0	0	0	0	0	0	0	0
1188	3	4	12	2d 14:55:52.94000	0d 03:50:01.80000	0.00601667	0.0229663	0.00156931	3.5142	D	5	02/10/2020 03:33		0	0	0	0	0	0	0	0	0	0	0	0	0	0
1189	3	4	12	2d 14:56:18.16000	0d 03:50:27.02000	0.00602766	0.0230049	0.00156939	3.5041	D	5	02/10/2020 03:33		0	0	0	0	0	0	0	0	0	0	0	0	0	0
1190	3	4	12	2d 14:56:41.92000	0d 03:50:50.78000	0.00603802	0.0230412	0.00156939	3.4939	D	5	02/10/2020 03:34		0	0	0	0	0	0	0	0	0	0	0	0	0	0
1191	3	4	12	2d 14:57:01.62000	0d 03:51:10.48000	0.00604661	0.0230711	0.00156939	3.4836	D	5	02/10/2020 03:34		0	0	0	0	0	0	0	0	0	0	0	0	0	0
1192	3	4	12	2d 14:57:20.93000	0d 03:51:29.79000	0.00605502	0.0231004	0.00156939	3.4736	D	5	02/10/2020 03:34		0	0	0	0	0	0	0	0	0	0	0	0	0	0
1193	3	4	12	2d 14:57:38.34000	0d 03:51:47.20000	0.00606261	0.0231267	0.00156924	3.4633	D	5	02/10/2020 03:35		0	0	0	0	0	0	0	0	0	0	0	0	0	0
1194	3	4	12	2d 14:57:55.09000	0d 03:52:03.95000	0.00606991	0.023152	0.00156924	3.4531	D	5	02/10/2020 03:35		0	0	0	0	0	0	0	0	0	0	0	0	0	0
1195	3	4	12	2d 14:58:10.20000	0d 03:52:19.06000	0.0060765	0.0231747	0.00156939	3.4429	D	5	02/10/2020 03:35		0	0	0	0	0	0	0	0	0	0	0	0	0	0
1196	3	4	12	2d 14:58:23.77000	0d 03:52:32.63000	0.00608242	0.023195	0.00156931	3.4327	D	5	02/10/2020 03:35		0	0	0	0	0	0	0	0	0	0	0	0	0	0
1197	3	4	12	2d 14:58:36.72000	0d 03:52:45.58000	0.00608806	0.0232144	0.00156939	3.4226	D	5	02/10/2020 03:36		0	0	0	0	0	0	0	0	0	0	0	0	0	0
1198	3	4	12	2d 14:58:51.29000	0d 03:53:00.15000	0.00609441	0.0232361	0.00156947	3.4125	D	5	02/10/2020 03:36		0	0	0	0	0	0	0	0	0	0	0	0	0	0
1199	3	4	12	2d 14:59:05.38000	0d 03:53:14.24000	0.00610056	0.023257	0.00156954	3.4022	D	5	02/10/2020 03:36		0	0	0	0	0	0	0	0	0	0	0	0	0	0
1200	3	4	12	2d 14:59:21.71000	0d 03:53:30.57000	0.00610768	0.0232812	0.00156962	3.3921	D	5	02/10/2020 03:36		0	0	0	0	0	0	0	0	0	0	0	0	0	0
1201	3	4	12	2d 14:59:38.88000	0d 03:53:47.74000	0.00611516	0.0233065	0.00156909	3.3819	D	5	02/10/2020 03:37		0	0	0	0	0	0	0	0	0	0	0	0	0	0
1202	3	4	12	2d 15:00:08.51000	0d 03:54:17.37000	0.00612808	0.0233502	0.00156947	3.3718	D	5	02/10/2020 03:37		0	0	0	0	0	0	0	0	0	0	0	0	0	0
1203	3	4	12	2d 15:00:47.37000	0d 03:54:56.23000	0.00614502	0.0234072	0.00156939	3.3617	D	5	02/10/2020 03:38		0	0	0	0	0	0	0	0	0	0	0	0	0	0
1204	3	4	12	2d 15:01:29.13000	0d 03:55:37.99000	0.00616322	0.0234683	0.00156939	3.3516	D	5	02/10/2020 03:39		0	0	0	0	0	0	0	0	0	0	0	0	0	0
1205	3	4	12	2d 15:02:27.40000	0d 03:56:36.26000	0.00618862	0.0235533	0.00156939	3.3416	D	5	02/10/2020 03:40		0	0	0	0	0	0	0	0	0	0	0	0	0	0
1206	3	4	12	2d 15:03:53.72000	0d 03:58:02.58000	0.00622625	0.0236789	0.00156947	3.3315	D	5	02/10/2020 03:41		0	0	0	0	0	0	0	0	0	0	0	0	0	0
1207	3	4	12	2d 15:05:32.38000	0d 03:59:41.24000	0.00626926	0.0238219	0.00156962	3.3214	D	5	02/10/2020 03:43		0	0	0	0	0	0	0	0	0	0	0	0	0	0
1208	3	4	12	2d 15:07:10.51000	0d 04:01:19.37000	0.00631204	0.0239638	0.00156954	3.3114	D	5	02/10/2020 03:44		0	0	0	0	0	0	0	0	0	0	0	0	0	0
1209	3	4	12	2d 15:08:24.30000	0d 04:02:33.16000	0.00634421	0.0240702	0.00156939	3.3013	D	5	02/10/2020 03:46		0	0	0	0	0	0	0	0	0	0	0	0	0	0
1210	3	4	12	2d 15:09:19.34000	0d 04:03:28.20000	0.0063682	0.0241493	0.00156939	3.2909	D	5	02/10/2020 03:46		0	0	0	0	0	0	0	0	0	0	0	0	0	0
1211	3	4	12	2d 15:10:03.49000	0d 04:04:12.35000	0.00638745	0.0242125	0.00156947	3.2805	D	5	02/10/2020 03:47		0	0	0	0	0	0	0	0	0	0	0	0	0	0
1212	3	4	12	2d 15:10:39.46000	0d 04:04:48.32000	0.00640313	0.0242639	0.00156947	3.2705	D	5	02/10/2020 03:48		0	0	0	0	0	0	0	0	0	0	0	0	0	0
1213	3	4	12	2d 15:11:07.88000	0d 04:05:16.74000	0.00641552	0.0243043	0.00156947	3.2604	D	5	02/10/2020 03:48		0	0	0	0	0	0	0	0	0	0	0	0	0	0
1214	3	4	12	2d 15:11:30.74000	0d 04:05:39.60000	0.00642548	0.0243368	0.00156977	3.2502	D	5	02/10/2020 03:49		0	0	0	0	0	0	0	0	0	0	0	0	0	0
1215	3	4	12	2d 15:11:50.94000	0d 04:05:59.80000	0.00643429	0.0243654	0.00156931	3.2399	D	5	02/10/2020 03:49		0	0	0	0	0	0	0	0	0	0	0	0	0	0
1216	3	4	12	2d 15:12:08.95000	0d 04:06:17.81000	0.00644214	0.0243908	0.00156947	3.2299	D	5	02/10/2020 03:49		0	0	0	0	0	0	0	0	0	0	0	0	0	0
1217	3	4	12	2d 15:12:24.14000	0d 04:06:33.00000	0.00644876	0.0244121	0.00156916	3.2198	D	5	02/10/2020 03:49		0	0	0	0	0	0	0	0	0	0	0	0	0	0
1218	3	4	12	2d 15:12:37.55000	0d 04:06:46.41000	0.00645461	0.0244309	0.00156939	3.2094	D	5	02/10/2020 03:50		0	0	0	0	0	0	0	0	0	0	0	0	0	0
1219	3	4	12	2d 15:12:49.21000	0d 04:06:58.07000	0.00645969	0.0244472	0.00156916	3.1994	D	5	02/10/2020 03:50		0	0	0	0	0	0	0	0	0	0	0	0	0	0
1220	3	4	12	2d 15:13:00.05000	0d 04:07:08.91000	0.00646442	0.0244623	0.00156947	3.1891	D	5	02/10/2020 03:50		0	0	0	0	0	0	0	0	0	0	0	0	0	0
1221	3	4	12	2d 15:13:09.89000	0d 04:07:18.75000	0.00646871	0.024476	0.00156939	3.1789	D	5	02/10/2020 03:50		0	0	0	0	0	0	0	0	0	0	0	0	0	0
1222	3	4	12	2d 15:13:19.22000	0d 04:07:28.08000	0.00647277	0.0244889	0.00156947	3.1687	D	5	02/10/2020 03:50		0	0	0	0	0	0	0	0	0	0	0	0	0	0
1223	3	4	12	2d 15:13:27.78000	0d 04:07:36.64000	0.00647651	0.0245007	0.00156916	3.1585	D	5	02/10/2020 03:51		0	0	0	0	0	0	0	0	0	0	0	0	0	0
1224	3	4	12	2d 15:13:35.88000	0d 04:07:44.74000	0.00648004	0.0245118	0.00156924	3.1479	D	5	02/10/2020 03:51		0	0	0	0	0	0	0	0	0	0	0	0	0	0
1225	3	4	12	2d 15:13:43.67000	0d 04:07:52.53000	0.00648343	0.0245225	0.00156924	3.1376	D	5	02/10/2020 03:51		0	0	0	0	0	0	0	0	0	0	0	0	0	0
1226	3	4	12	2d 15:13:50.76000	0d 04:07:59.62000	0.00648652	0.0245322	0.00156947	3.1275	D	5	02/10/2020 03:51		0	0	0	0	0	0	0	0	0	0	0	0	0	0
1227	3	4	12	2d 15:13:57.46000	0d 04:08:06.32000	0.00648944	0.0245413	0.00156939	3.1174	D	5	02/10/2020 03:51		0	0	0	0	0	0	0	0	0	0	0	0	0	0
1228	3	4	12	2d 15:14:03.71000	0d 04:08:12.57000	0.00649217	0.0245498	0.00156939	3.1073	D	5	02/10/2020 03:51		0	0	0	0	0	0	0	0	0	0	0	0	0	0
1229	3	4	12	2d 15:14:09.71000	0d 04:08:18.57000	0.00649478	0.0245579	0.00156947	3.097	D	5	02/10/2020 03:51		0	0	0	0	0	0	0	0	0	0	0	0	0	0
1230	3	4	12	2d 15:14:15.39000	0d 04:08:24.25000	0.00649726	0.0245655	0.00156939	3.0869	D	5	02/10/2020 03:51		0	0	0	0	0	0	0	0	0	0	0	0	0	0
1231	3	4	12	2d 15:14:20.87000	0d 04:08:29.73000	0.00649965	0.0245729	0.00156939	3.0768	D	5	02/10/2020 03:51		0	0	0	0	0	0	0	0	0	0	0	0	0	0
1232	3	4	12	2d 15:14:26.06000	0d 04:08:34.92000	0.00650191	0.0245798	0.00156939	3.0666	D	5	02/10/2020 03:52		0	0	0	0	0	0	0	0	0	0	0	0	0	0
1233	3	4	12	2d 15:14:31.02000	0d 04:08:39.88000	0.00650407	0.0245865	0.00156931	3.0565	D	5	02/10/2020 03:52		0	0	0	0	0	0	0	0	0	0	0	0	0	0
1234	3	4	12	2d 15:14:35.75000	0d 04:08:44.61000	0.00650614	0.0245928	0.00156916	3.0462	D	5	02/10/2020 03:52		0	0	0	0	0	0	0	0	0	0	0	0	0	0
1235	3	4	12	2d 15:14:40.41000	0d 04:08:49.27000	0.00650817	0.0245989	0.00156924	3.0359	D	5	02/10/2020 03:52		0	0	0	0	0	0	0	0	0	0	0	0	0	0
1236	3	4	12	2d 15:14:44.80000	0d 04:08:53.66000	0.00651008	0.0246047	0.00156924	3.0257	D	5	02/10/2020 03:52		0	0	0	0	0	0	0	0	0	0	0	0	0	0
1237	3	4	12	2d 15:14:49.08000	0d 04:08:57.94000	0.00651195	0.0246104	0.00156924	3.0155	D	5	02/10/2020 03:52		0	0	0	0	0	0	0	0	0	0	0	0	0	0
1238	3	4	12	2d 15:14:53.17000	0d 04:09:02.03000	0.00651373	0.0246157	0.00156931	3.0051	D	5	02/10/2020 03:52		0	0	0	0	0	0	0	0	0	0	0	0	0	0
1239	3	4	12	2d 15:14:57.23000	0d 04:09:06.09000	0.0065155	0.0246211	0.00156916	2.9949	D	5	02/10/2020 03:52		0	0	0	0	0	0	0	0	0	0	0	0	0	0
1240	3	4	12	2d 15:15:00.90000	0d 04:09:09.76000	0.0065171	0.0246258	0.00156947	2.9845	D	5	02/10/2020 03:52		0	0	0	0	0	0	0	0	0	0	0	0	0	0
1241	3	4	12	2d 15:15:04.52000	0d 04:09:13.38000	0.00651868	0.0246305	0.00156924	2.9743	D	5	02/10/2020 03:52		0	0	0	0	0	0	0	0	0	0	0	0	0	0
1242	3	4	12	2d 15:15:08.08000	0d 04:09:16.94000	0.00652023	0.0246351	0.00156924	2.9639	D	5	02/10/2020 03:52		0	0	0	0	0	0	0	0	0	0	0	0	0	0
1243	3	4	12	2d 15:15:11.57000	0d 04:09:20.43000	0.00652175	0.0246396	0.00156947	2.9537	D	5	02/10/2020 03:52		0	0	0	0	0	0	0	0	0	0	0	0	0	0
1244	3	4	12	2d 15:15:14.82000	0d 04:09:23.68000	0.00652317	0.0246438	0.00156931	2.9436	D	5	02/10/2020 03:52		0	0	0	0	0	0	0	0	0	0	0	0	0	0
1245	3	4	12	2d 15:15:18.05000	0d 04:09:26.91000	0.00652458	0.024648	0.00156947	2.9332	D	5	02/10/2020 03:52		0	0	0	0	0	0	0	0	0	0	0	0	0	0
1246	3	4	12	2d 15:15:21.24000	0d 04:09:30.10000	0.00652597	0.024652	0.00156931	2.9232	D	5	02/10/2020 03:52		0	0	0	0	0	0	0	0	0	0	0	0	0	0
1247	3	4	12	2d 15:15:24.26000	0d 04:09:33.12000	0.00652728	0.0246559	0.00156947	2.9128	D	5	02/10/2020 03:53		0	0	0	0	0	0	0	0	0	0	0	0	0	0
1248	3	4	12	2d 15:15:27.25000	0d 04:09:36.11000	0.00652859	0.0246597	0.00156939	2.9024	D	5	02/10/2020 03:53		0	0	0	0	0	0	0	0	0	0	0	0	0	0
1249	3	4	12	2d 15:15:30.17000	0d 04:09:39.03000	0.00652986	0.0246634	0.00156939	2.8919	D	5	02/10/2020 03:53		0	0	0	0	0	0	0	0	0	0	0	0	0	0
1250	3	4	12	2d 15:15:32.96000	0d 04:09:41.82000	0.00653108	0.0246669	0.00156947	2.8815	D	5	02/10/2020 03:53		0	0	0	0	0	0	0	0	0	0	0	0	0	0
1251	3	4	12	2d 15:15:35.72000	0d 04:09:44.58000	0.00653228	0.0246703	0.00156947	2.871	D	5	02/10/2020 03:53		0	0	0	0	0	0	0	0	0	0	0	0	0	0
1252	3	4	12	2d 15:15:38.38000	0d 04:09:47.24000	0.00653344	0.0246736	0.00156931	2.8605	D	5	02/10/2020 03:53		0	0	0	0	0	0	0	0	0	0	0	0	0	0
1253	3	4	12	2d 15:15:41.00000	0d 04:09:49.86000	0.00653458	0.0246769	0.00156939	2.8501	D	5	02/10/2020 03:53		0	0	0	0	0	0	0	0	0	0	0	0	0	0
1254	3	4	12	2d 15:15:43.50000	0d 04:09:52.36000	0.00653567	0.02468	0.00156947	2.8397	D	5	02/10/2020 03:53		0	0	0	0	0	0	0	0	0	0	0	0	0	0
1255	3	4	12	2d 15:15:45.93000	0d 04:09:54.79000	0.00653673	0.024683	0.00156954	2.8292	D	5	02/10/2020 03:53		0	0	0	0	0	0	0	0	0	0	0	0	0	0
1256	3	4	12	2d 15:15:48.32000	0d 04:09:57.18000	0.00653777	0.024686	0.00156931	2.8188	D	5	02/10/2020 03:53		0	0	0	0	0	0	0	0	0	0	0	0	0	0
1257	3	4	12	2d 15:15:50.65000	0d 04:09:59.51000	0.00653879	0.0246888	0.00156939	2.8084	D	5	02/10/2020 03:53		0	0	0	0	0	0	0	0	0	0	0	0	0	0
1258	3	4	12	2d 15:15:52.87000	0d 04:10:01.73000	0.00653976	0.0246915	0.00156924	2.798	D	5	02/10/2020 03:53		0	0	0	0	0	0	0	0	0	0	0	0	0	0
1259	3	4	12	2d 15:15:55.05000	0d 04:10:03.91000	0.00654071	0.0246942	0.00156947	2.7878	D	5	02/10/2020 03:53		0	0	0	0	0	0	0	0	0	0	0	0	0	0
1260	3	4	12	2d 15:15:57.22000	0d 04:10:06.08000	0.00654165	0.0246968	0.00156924	2.7773	D	5	02/10/2020 03:53		0	0	0	0	0	0	0	0	0	0	0	0	0	0
1261	3	4	12	2d 15:15:59.34000	0d 04:10:08.20000	0.00654258	0.0246994	0.00156924	2.7668	D	5	02/10/2020 03:53		0	0	0	0	0	0	0	0	0	0	0	0	0	0
1262	3	4	12	2d 15:16:01.44000	0d 04:10:10.30000	0.00654349	0.0247019	0.00156939	2.7561	D	5	02/10/2020 03:53		0	0	0	0	0	0	0	0	0	0	0	0	0	0
1263	3	4	12	2d 15:16:03.52000	0d 04:10:12.38000	0.0065444	0.0247044	0.00156939	2.7456	D	5	02/10/2020 03:53		0	0	0	0	0	0	0	0	0	0	0	0	0	0
1264	3	4	12	2d 15:16:05.50000	0d 04:10:14.36000	0.00654526	0.0247068	0.00156962	2.7352	D	5	02/10/2020 03:53		0	0	0	0	0	0	0	0	0	0	0	0	0	0
1265	3	4	12	2d 15:16:07.43000	0d 04:10:16.29000	0.0065461	0.0247091	0.00156924	2.725	D	5	02/10/2020 03:53		0	0	0	0	0	0	0	0	0	0	0	0	0	0
1266	3	4	12	2d 15:16:09.29000	0d 04:10:18.15000	0.00654691	0.0247113	0.00156947	2.7144	D	5	02/10/2020 03:53		0	0	0	0	0	0	0	0	0	0	0	0	0	0
1267	3	4	12	2d 15:16:11.15000	0d 04:10:20.01000	0.00654772	0.0247135	0.00156947	2.7041	D	5	02/10/2020 03:53		0	0	0	0	0	0	0	0	0	0	0	0	0	0
1268	3	4	12	2d 15:16:12.98000	0d 04:10:21.84000	0.00654852	0.0247156	0.00156939	2.6937	D	5	02/10/2020 03:53		0	0	0	0	0	0	0	0	0	0	0	0	0	0
1269	3	4	12	2d 15:16:14.79000	0d 04:10:23.65000	0.00654931	0.0247177	0.00156947	2.683	D	5	02/10/2020 03:53		0	0	0	0	0	0	0	0	0	0	0	0	0	0
1270	3	4	12	2d 15:16:16.57000	0d 04:10:25.43000	0.00655009	0.0247198	0.00156924	2.6725	D	5	02/10/2020 03:53		0	0	0	0	0	0	0	0	0	0	0	0	0	0
1271	3	4	12	2d 15:16:18.30000	0d 04:10:27.16000	0.00655084	0.0247218	0.00156939	2.6618	D	5	02/10/2020 03:53		0	0	0	0	0	0	0	0	0	0	0	0	0	0
1272	3	4	12	2d 15:16:20.02000	0d 04:10:28.88000	0.00655159	0.0247238	0.00156939	2.6513	D	5	02/10/2020 03:53		0	0	0	0	0	0	0	0	0	0	0	0	0	0
1273	3	4	12	2d 15:16:21.71000	0d 04:10:30.57000	0.00655233	0.0247258	0.00156931	2.6406	D	5	02/10/2020 03:53		0	0	0	0	0	0	0	0	0	0	0	0	0	0
1274	3	4	12	2d 15:16:23.37000	0d 04:10:32.23000	0.00655305	0.0247277	0.00156962	2.63	D	5	02/10/2020 03:53		0	0	0	0	0	0	0	0	0	0	0	0	0	0
1275	3	4	12	2d 15:16:24.99000	0d 04:10:33.85000	0.00655376	0.0247295	0.00156954	2.6197	D	5	02/10/2020 03:54		0	0	0	0	0	0	0	0	0	0	0	0	0	0
1276	3	4	12	2d 15:16:26.58000	0d 04:10:35.44000	0.00655445	0.0247313	0.00156931	2.609	D	5	02/10/2020 03:54		0	0	0	0	0	0	0	0	0	0	0	0	0	0
1277	3	4	12	2d 15:16:28.20000	0d 04:10:37.06000	0.00655516	0.0247332	0.00156931	2.5986	D	5	02/10/2020 03:54		0	0	0	0	0	0	0	0	0	0	0	0	0	0
1278	3	4	12	2d 15:16:29.73000	0d 04:10:38.59000	0.00655582	0.0247349	0.00156924	2.5881	D	5	02/10/2020 03:54		0	0	0	0	0	0	0	0	0	0	0	0	0	0
1279	3	4	12	2d 15:16:31.27000	0d 04:10:40.13000	0.0065565	0.0247366	0.00156939	2.5776	D	5	02/10/2020 03:54		0	0	0	0	0	0	0	0	0	0	0	0	0	0
1280	3	4	12	2d 15:16:32.78000	0d 04:10:41.64000	0.00655715	0.0247383	0.00156947	2.567	D	5	02/10/2020 03:54		0	0	0	0	0	0	0	0	0	0	0	0	0	0
1281	3	4	12	2d 15:16:34.26000	0d 04:10:43.12000	0.0065578	0.02474	0.00156947	2.5565	D	5	02/10/2020 03:54		0	0	0	0	0	0	0	0	0	0	0	0	0	0
1282	3	4	12	2d 15:16:35.74000	0d 04:10:44.60000	0.00655844	0.0247416	0.00156962	2.5458	D	5	02/10/2020 03:54		0	0	0	0	0	0	0	0	0	0	0	0	0	0
1283	3	4	12	2d 15:16:37.22000	0d 04:10:46.08000	0.00655909	0.0247433	0.00156931	2.5353	D	5	02/10/2020 03:54		0	0	0	0	0	0	0	0	0	0	0	0	0	0
1284	3	4	12	2d 15:16:38.65000	0d 04:10:47.51000	0.00655971	0.0247448	0.00156909	2.5249	D	5	02/10/2020 03:54		0	0	0	0	0	0	0	0	0	0	0	0	0	0
1285	3	4	12	2d 15:16:40.07000	0d 04:10:48.93000	0.00656033	0.0247464	0.00156924	2.5142	D	5	02/10/2020 03:54		0	0	0	0	0	0	0	0	0	0	0	0	0	0
1286	3	4	12	2d 15:16:41.48000	0d 04:10:50.34000	0.00656095	0.0247479	0.00156924	2.5035	D	5	02/10/2020 03:54		0	0	0	0	0	0	0	0	0	0	0	0	0	0
1287	3	4	12	2d 15:16:41.96000	0d 04:10:50.82000	0.00656115	0.0247485	0.00156931	2.5	D	133	02/10/2020 03:54		0	0	0	0	0	0	0	0	0	0	0	0	0	0
1288	3	4	13	2d 15:16:41.97000	0d 00:00:00.01000	0	0	0	2.6087	R	0	02/10/2020 03:54		0	0	0	0	0	0	0	0	0	0	0	0	0	0
1289	3	4	13	2d 15:16:43.97000	0d 00:00:02.01000	0	0	0	2.8775	R	1	02/10/2020 03:54		0	0	0	0	0	0	0	0	0	0	0	0	0	0
1290	3	4	13	2d 15:16:45.97000	0d 00:00:04.01000	0	0	0	3.0105	R	1	02/10/2020 03:54		0	0	0	0	0	0	0	0	0	0	0	0	0	0
1291	3	4	13	2d 15:16:47.97000	0d 00:00:06.01000	0	0	0	3.1115	R	1	02/10/2020 03:54		0	0	0	0	0	0	0	0	0	0	0	0	0	0
1292	3	4	13	2d 15:16:49.97000	0d 00:00:08.01000	0	0	0	3.1919	R	1	02/10/2020 03:54		0	0	0	0	0	0	0	0	0	0	0	0	0	0
1293	3	4	13	2d 15:16:51.96000	0d 00:00:10.00000	0	0	0	3.257	R	129	02/10/2020 03:54		0	0	0	0	0	0	0	0	0	0	0	0	0	0
1294	4	5	9	2d 15:16:52.00000	0d 00:00:00.04000	0.00000002	0.00000006	0.00156954	3.4189	C	0	02/10/2020 03:54		0	0	0	0	0	0	0	0	0	0	0	0	0	0
1295	4	5	9	2d 15:16:52.16000	0d 00:00:00.20000	0.00000009	0.0000003	0.00156947	3.458	C	5	02/10/2020 03:54		0	0	0	0	0	0	0	0	0	0	0	0	0	0
1296	4	5	9	2d 15:16:52.30000	0d 00:00:00.34000	0.00000015	0.00000051	0.00156939	3.4795	C	5	02/10/2020 03:54		0	0	0	0	0	0	0	0	0	0	0	0	0	0
1297	4	5	9	2d 15:16:52.46000	0d 00:00:00.50000	0.00000022	0.00000075	0.00156924	3.4989	C	5	02/10/2020 03:54		0	0	0	0	0	0	0	0	0	0	0	0	0	0
1298	4	5	9	2d 15:16:52.64000	0d 00:00:00.68000	0.0000003	0.00000103	0.00156931	3.5174	C	5	02/10/2020 03:54		0	0	0	0	0	0	0	0	0	0	0	0	0	0
1299	4	5	9	2d 15:16:52.83000	0d 00:00:00.87000	0.00000038	0.00000132	0.00156962	3.5341	C	5	02/10/2020 03:54		0	0	0	0	0	0	0	0	0	0	0	0	0	0
1300	4	5	9	2d 15:16:53.03000	0d 00:00:01.07000	0.00000047	0.00000163	0.00156931	3.5506	C	5	02/10/2020 03:54		0	0	0	0	0	0	0	0	0	0	0	0	0	0
1301	4	5	9	2d 15:16:53.25000	0d 00:00:01.29000	0.00000056	0.00000197	0.00156947	3.5665	C	5	02/10/2020 03:54		0	0	0	0	0	0	0	0	0	0	0	0	0	0
1302	4	5	9	2d 15:16:53.49000	0d 00:00:01.53000	0.00000067	0.00000235	0.00156947	3.5824	C	5	02/10/2020 03:54		0	0	0	0	0	0	0	0	0	0	0	0	0	0
1303	4	5	9	2d 15:16:53.74000	0d 00:00:01.78000	0.00000078	0.00000274	0.00156924	3.5972	C	5	02/10/2020 03:54		0	0	0	0	0	0	0	0	0	0	0	0	0	0
1304	4	5	9	2d 15:16:54.00000	0d 00:00:02.04000	0.00000089	0.00000315	0.00156931	3.6114	C	5	02/10/2020 03:54		0	0	0	0	0	0	0	0	0	0	0	0	0	0
1305	4	5	9	2d 15:16:54.28000	0d 00:00:02.32000	0.00000101	0.00000359	0.00156947	3.6254	C	5	02/10/2020 03:54		0	0	0	0	0	0	0	0	0	0	0	0	0	0
1306	4	5	9	2d 15:16:54.59000	0d 00:00:02.63000	0.00000115	0.00000408	0.00156931	3.639	C	5	02/10/2020 03:54		0	0	0	0	0	0	0	0	0	0	0	0	0	0
1307	4	5	9	2d 15:16:54.93000	0d 00:00:02.97000	0.00000129	0.00000462	0.00156954	3.6519	C	5	02/10/2020 03:54		0	0	0	0	0	0	0	0	0	0	0	0	0	0
1308	4	5	9	2d 15:16:55.31000	0d 00:00:03.35000	0.00000146	0.00000523	0.00156931	3.6645	C	5	02/10/2020 03:54		0	0	0	0	0	0	0	0	0	0	0	0	0	0
1309	4	5	9	2d 15:16:55.75000	0d 00:00:03.79000	0.00000165	0.00000593	0.00156924	3.6767	C	5	02/10/2020 03:54		0	0	0	0	0	0	0	0	0	0	0	0	0	0
1310	4	5	9	2d 15:16:56.26000	0d 00:00:04.30000	0.00000187	0.00000675	0.00156924	3.6883	C	5	02/10/2020 03:54		0	0	0	0	0	0	0	0	0	0	0	0	0	0
1311	4	5	9	2d 15:16:56.87000	0d 00:00:04.91000	0.00000214	0.00000773	0.00156939	3.6994	C	5	02/10/2020 03:54		0	0	0	0	0	0	0	0	0	0	0	0	0	0
1312	4	5	9	2d 15:16:57.67000	0d 00:00:05.71000	0.00000249	0.00000902	0.00156931	3.7104	C	5	02/10/2020 03:54		0	0	0	0	0	0	0	0	0	0	0	0	0	0
1313	4	5	9	2d 15:16:58.77000	0d 00:00:06.81000	0.00000297	0.00001081	0.00156924	3.7212	C	5	02/10/2020 03:54		0	0	0	0	0	0	0	0	0	0	0	0	0	0
1314	4	5	9	2d 15:17:00.39000	0d 00:00:08.43000	0.00000367	0.00001344	0.00156931	3.7314	C	5	02/10/2020 03:54		0	0	0	0	0	0	0	0	0	0	0	0	0	0
1315	4	5	9	2d 15:17:03.02000	0d 00:00:11.06000	0.00000482	0.00001772	0.00156931	3.7417	C	5	02/10/2020 03:54		0	0	0	0	0	0	0	0	0	0	0	0	0	0
1316	4	5	9	2d 15:17:08.22000	0d 00:00:16.26000	0.00000709	0.00002622	0.00156931	3.7517	C	5	02/10/2020 03:54		0	0	0	0	0	0	0	0	0	0	0	0	0	0
1317	4	5	9	2d 15:17:53.37000	0d 00:01:01.41000	0.00002677	0.00010007	0.00156947	3.7415	C	5	02/10/2020 03:55		0	0	0	0	0	0	0	0	0	0	0	0	0	0
1318	4	5	9	2d 15:18:11.58000	0d 00:01:19.62000	0.00003471	0.00012973	0.00156924	3.7313	C	5	02/10/2020 03:55		0	0	0	0	0	0	0	0	0	0	0	0	0	0
1319	4	5	9	2d 15:18:34.55000	0d 00:01:42.59000	0.00004472	0.00016705	0.00156924	3.7212	C	5	02/10/2020 03:56		0	0	0	0	0	0	0	0	0	0	0	0	0	0
1320	4	5	9	2d 15:19:12.59000	0d 00:02:20.63000	0.00006131	0.00022867	0.00156909	3.7111	C	5	02/10/2020 03:56		0	0	0	0	0	0	0	0	0	0	0	0	0	0
1321	4	5	9	2d 15:20:43.20000	0d 00:03:51.24000	0.00010081	0.00037503	0.00156939	3.7011	C	5	02/10/2020 03:58		0	0	0	0	0	0	0	0	0	0	0	0	0	0
1322	4	5	9	2d 15:25:43.20000	0d 00:08:51.24000	0.00023159	0.00085867	0.00156924	3.6973	C	1	02/10/2020 04:03		0	0	0	0	0	0	0	0	0	0	0	0	0	0
1323	4	5	9	2d 15:30:43.20000	0d 00:13:51.24000	0.00036237	0.00134234	0.00156924	3.6995	C	1	02/10/2020 04:08		0	0	0	0	0	0	0	0	0	0	0	0	0	0
1324	4	5	9	2d 15:35:43.20000	0d 00:18:51.24000	0.00049315	0.00182631	0.00156947	3.7021	C	1	02/10/2020 04:13		0	0	0	0	0	0	0	0	0	0	0	0	0	0
1325	4	5	9	2d 15:40:43.20000	0d 00:23:51.24000	0.00062393	0.00231069	0.00156954	3.7057	C	1	02/10/2020 04:18		0	0	0	0	0	0	0	0	0	0	0	0	0	0
1326	4	5	9	2d 15:45:43.20000	0d 00:28:51.24000	0.00075471	0.00279555	0.00156947	3.7093	C	1	02/10/2020 04:23		0	0	0	0	0	0	0	0	0	0	0	0	0	0
1327	4	5	9	2d 15:50:43.20000	0d 00:33:51.24000	0.00088549	0.00328091	0.00156931	3.7133	C	1	02/10/2020 04:28		0	0	0	0	0	0	0	0	0	0	0	0	0	0
1328	4	5	9	2d 15:55:43.20000	0d 00:38:51.24000	0.00101627	0.00376682	0.00156939	3.7176	C	1	02/10/2020 04:33		0	0	0	0	0	0	0	0	0	0	0	0	0	0
1329	4	5	9	2d 16:00:43.20000	0d 00:43:51.24000	0.00114705	0.00425333	0.00156939	3.7224	C	1	02/10/2020 04:38		0	0	0	0	0	0	0	0	0	0	0	0	0	0
1330	4	5	9	2d 16:05:43.20000	0d 00:48:51.24000	0.00127783	0.00474048	0.00156939	3.7275	C	1	02/10/2020 04:43		0	0	0	0	0	0	0	0	0	0	0	0	0	0
1331	4	5	9	2d 16:10:43.20000	0d 00:53:51.24000	0.00140861	0.00522831	0.00156931	3.7327	C	1	02/10/2020 04:48		0	0	0	0	0	0	0	0	0	0	0	0	0	0
1332	4	5	9	2d 16:15:43.20000	0d 00:58:51.24000	0.00153939	0.00571684	0.00156939	3.738	C	1	02/10/2020 04:53		0	0	0	0	0	0	0	0	0	0	0	0	0	0
1333	4	5	9	2d 16:20:43.20000	0d 01:03:51.24000	0.00167017	0.00620608	0.00156931	3.7435	C	1	02/10/2020 04:58		0	0	0	0	0	0	0	0	0	0	0	0	0	0
1334	4	5	9	2d 16:25:43.20000	0d 01:08:51.24000	0.00180095	0.00669602	0.00156916	3.7488	C	1	02/10/2020 05:03		0	0	0	0	0	0	0	0	0	0	0	0	0	0
1335	4	5	9	2d 16:30:43.20000	0d 01:13:51.24000	0.00193173	0.00718666	0.00156939	3.7543	C	1	02/10/2020 05:08		0	0	0	0	0	0	0	0	0	0	0	0	0	0
1336	4	5	9	2d 16:35:43.20000	0d 01:18:51.24000	0.00206251	0.00767799	0.00156931	3.7595	C	1	02/10/2020 05:13		0	0	0	0	0	0	0	0	0	0	0	0	0	0
1337	4	5	9	2d 16:40:43.20000	0d 01:23:51.24000	0.00219329	0.00817	0.00156947	3.7646	C	1	02/10/2020 05:18		0	0	0	0	0	0	0	0	0	0	0	0	0	0
1338	4	5	9	2d 16:45:43.20000	0d 01:28:51.24000	0.00232407	0.00866269	0.00156924	3.77	C	1	02/10/2020 05:23		0	0	0	0	0	0	0	0	0	0	0	0	0	0
1339	4	5	9	2d 16:50:43.20000	0d 01:33:51.24000	0.00245485	0.00915606	0.00156924	3.7749	C	1	02/10/2020 05:28		0	0	0	0	0	0	0	0	0	0	0	0	0	0
1340	4	5	9	2d 16:55:43.20000	0d 01:38:51.24000	0.00258563	0.00965012	0.00156931	3.7804	C	1	02/10/2020 05:33		0	0	0	0	0	0	0	0	0	0	0	0	0	0
1341	4	5	9	2d 17:00:43.20000	0d 01:43:51.24000	0.00271641	0.0101449	0.00156916	3.7858	C	1	02/10/2020 05:38		0	0	0	0	0	0	0	0	0	0	0	0	0	0
1342	4	5	9	2d 17:05:43.20000	0d 01:48:51.24000	0.00284719	0.0106404	0.00156939	3.7914	C	1	02/10/2020 05:43		0	0	0	0	0	0	0	0	0	0	0	0	0	0
1343	4	5	9	2d 17:10:43.20000	0d 01:53:51.24000	0.00297797	0.0111366	0.00156931	3.7975	C	1	02/10/2020 05:48		0	0	0	0	0	0	0	0	0	0	0	0	0	0
1344	4	5	9	2d 17:15:43.20000	0d 01:58:51.24000	0.00310875	0.0116337	0.00156931	3.8039	C	1	02/10/2020 05:53		0	0	0	0	0	0	0	0	0	0	0	0	0	0
1345	4	5	9	2d 17:20:43.20000	0d 02:03:51.24000	0.00323953	0.0121316	0.00156931	3.8108	C	1	02/10/2020 05:58		0	0	0	0	0	0	0	0	0	0	0	0	0	0
1346	4	5	9	2d 17:25:43.20000	0d 02:08:51.24000	0.00337031	0.0126305	0.00156916	3.8181	C	1	02/10/2020 06:03		0	0	0	0	0	0	0	0	0	0	0	0	0	0
1347	4	5	9	2d 17:30:43.20000	0d 02:13:51.24000	0.00350109	0.0131303	0.00156947	3.8265	C	1	02/10/2020 06:08		0	0	0	0	0	0	0	0	0	0	0	0	0	0
1348	4	5	9	2d 17:35:43.20000	0d 02:18:51.24000	0.00363187	0.0136313	0.00156931	3.8354	C	1	02/10/2020 06:13		0	0	0	0	0	0	0	0	0	0	0	0	0	0
1349	4	5	9	2d 17:40:42.45000	0d 02:23:50.49000	0.00376232	0.0141323	0.00156939	3.8454	C	5	02/10/2020 06:18		0	0	0	0	0	0	0	0	0	0	0	0	0	0
1350	4	5	9	2d 17:45:17.47000	0d 02:28:25.51000	0.00388221	0.0145939	0.00156947	3.8555	C	5	02/10/2020 06:22		0	0	0	0	0	0	0	0	0	0	0	0	0	0
1351	4	5	9	2d 17:49:33.21000	0d 02:32:41.25000	0.0039937	0.0150243	0.00156916	3.8656	C	5	02/10/2020 06:27		0	0	0	0	0	0	0	0	0	0	0	0	0	0
1352	4	5	9	2d 17:53:27.30000	0d 02:36:35.34000	0.00409574	0.0154193	0.00156931	3.8756	C	5	02/10/2020 06:31		0	0	0	0	0	0	0	0	0	0	0	0	0	0
1353	4	5	9	2d 17:57:11.21000	0d 02:40:19.25000	0.00419335	0.0157981	0.00156939	3.8857	C	5	02/10/2020 06:34		0	0	0	0	0	0	0	0	0	0	0	0	0	0
1354	4	5	9	2d 18:00:45.92000	0d 02:43:53.96000	0.00428695	0.0161622	0.00156939	3.8958	C	5	02/10/2020 06:38		0	0	0	0	0	0	0	0	0	0	0	0	0	0
1355	4	5	9	2d 18:04:10.20000	0d 02:47:18.24000	0.004376	0.0165096	0.00156931	3.9059	C	5	02/10/2020 06:41		0	0	0	0	0	0	0	0	0	0	0	0	0	0
1356	4	5	9	2d 18:07:26.81000	0d 02:50:34.85000	0.00446171	0.0168448	0.00156939	3.9159	C	5	02/10/2020 06:45		0	0	0	0	0	0	0	0	0	0	0	0	0	0
1357	4	5	9	2d 18:10:36.86000	0d 02:53:44.90000	0.00454456	0.0171697	0.00156931	3.926	C	5	02/10/2020 06:48		0	0	0	0	0	0	0	0	0	0	0	0	0	0
1358	4	5	9	2d 18:13:45.05000	0d 02:56:53.09000	0.0046266	0.0174921	0.00156939	3.9361	C	5	02/10/2020 06:51		0	0	0	0	0	0	0	0	0	0	0	0	0	0
1359	4	5	9	2d 18:16:45.89000	0d 02:59:53.93000	0.00470543	0.0178028	0.00156939	3.9461	C	5	02/10/2020 06:54		0	0	0	0	0	0	0	0	0	0	0	0	0	0
1360	4	5	9	2d 18:19:45.04000	0d 03:02:53.08000	0.00478353	0.0181114	0.00156931	3.9562	C	5	02/10/2020 06:57		0	0	0	0	0	0	0	0	0	0	0	0	0	0
1361	4	5	9	2d 18:22:43.56000	0d 03:05:51.60000	0.00486135	0.0184197	0.00156924	3.9664	C	5	02/10/2020 07:00		0	0	0	0	0	0	0	0	0	0	0	0	0	0
1362	4	5	9	2d 18:25:40.86000	0d 03:08:48.90000	0.00493865	0.0187266	0.00156931	3.9765	C	5	02/10/2020 07:03		0	0	0	0	0	0	0	0	0	0	0	0	0	0
1363	4	5	9	2d 18:28:33.05000	0d 03:11:41.09000	0.00501371	0.0190255	0.00156916	3.9866	C	5	02/10/2020 07:06		0	0	0	0	0	0	0	0	0	0	0	0	0	0
1364	4	5	9	2d 18:31:25.82000	0d 03:14:33.86000	0.00508903	0.0193261	0.00156916	3.9966	C	5	02/10/2020 07:09		0	0	0	0	0	0	0	0	0	0	0	0	0	0
1365	4	5	9	2d 18:34:15.88000	0d 03:17:23.92000	0.00516316	0.0196228	0.00156931	4.0067	C	5	02/10/2020 07:11		0	0	0	0	0	0	0	0	0	0	0	0	0	0
1366	4	5	9	2d 18:37:05.16000	0d 03:20:13.20000	0.00523696	0.0199188	0.00156939	4.0168	C	5	02/10/2020 07:14		0	0	0	0	0	0	0	0	0	0	0	0	0	0
1367	4	5	9	2d 18:39:51.55000	0d 03:22:59.59000	0.00530949	0.0202105	0.00156924	4.0269	C	5	02/10/2020 07:17		0	0	0	0	0	0	0	0	0	0	0	0	0	0
1368	4	5	9	2d 18:42:38.61000	0d 03:25:46.65000	0.00538232	0.0205042	0.00156931	4.0369	C	5	02/10/2020 07:20		0	0	0	0	0	0	0	0	0	0	0	0	0	0
1369	4	5	9	2d 18:45:23.67000	0d 03:28:31.71000	0.00545427	0.020795	0.00156924	4.047	C	5	02/10/2020 07:23		0	0	0	0	0	0	0	0	0	0	0	0	0	0
1370	4	5	9	2d 18:48:05.69000	0d 03:31:13.73000	0.0055249	0.0210812	0.00156924	4.0571	C	5	02/10/2020 07:25		0	0	0	0	0	0	0	0	0	0	0	0	0	0
1371	4	5	9	2d 18:50:45.59000	0d 03:33:53.63000	0.00559461	0.0213644	0.00156924	4.0671	C	5	02/10/2020 07:28		0	0	0	0	0	0	0	0	0	0	0	0	0	0
1372	4	5	9	2d 18:53:26.07000	0d 03:36:34.11000	0.00566457	0.0216492	0.00156931	4.0772	C	5	02/10/2020 07:31		0	0	0	0	0	0	0	0	0	0	0	0	0	0
1373	4	5	9	2d 18:56:00.81000	0d 03:39:08.85000	0.00573202	0.0219246	0.00156939	4.0873	C	5	02/10/2020 07:33		0	0	0	0	0	0	0	0	0	0	0	0	0	0
1374	4	5	9	2d 18:58:36.78000	0d 03:41:44.82000	0.00580002	0.0222029	0.00156947	4.0974	C	5	02/10/2020 07:36		0	0	0	0	0	0	0	0	0	0	0	0	0	0
1375	4	5	9	2d 19:01:10.49000	0d 03:44:18.53000	0.00586702	0.0224777	0.00156939	4.1074	C	5	02/10/2020 07:38		0	0	0	0	0	0	0	0	0	0	0	0	0	0
1376	4	5	9	2d 19:03:40.06000	0d 03:46:48.10000	0.00593223	0.0227459	0.00156931	4.1175	C	5	02/10/2020 07:41		0	0	0	0	0	0	0	0	0	0	0	0	0	0
1377	4	5	9	2d 19:06:08.45000	0d 03:49:16.49000	0.00599691	0.0230126	0.00156924	4.1276	C	5	02/10/2020 07:43		0	0	0	0	0	0	0	0	0	0	0	0	0	0
1378	4	5	9	2d 19:08:33.95000	0d 03:51:41.99000	0.00606034	0.0232747	0.00156931	4.1376	C	5	02/10/2020 07:46		0	0	0	0	0	0	0	0	0	0	0	0	0	0
1379	4	5	9	2d 19:11:00.14000	0d 03:54:08.18000	0.00612407	0.0235387	0.00156947	4.1479	C	5	02/10/2020 07:48		0	0	0	0	0	0	0	0	0	0	0	0	0	0
1380	4	5	9	2d 19:13:25.68000	0d 03:56:33.72000	0.00618752	0.0238022	0.00156947	4.1579	C	5	02/10/2020 07:51		0	0	0	0	0	0	0	0	0	0	0	0	0	0
1381	4	5	9	2d 19:15:47.00000	0d 03:58:55.04000	0.00624912	0.0240586	0.00156954	4.168	C	5	02/10/2020 07:53		0	0	0	0	0	0	0	0	0	0	0	0	0	0
1382	4	5	9	2d 19:18:09.61000	0d 04:01:17.65000	0.00631129	0.0243181	0.00156962	4.1781	C	5	02/10/2020 07:55		0	0	0	0	0	0	0	0	0	0	0	0	0	0
1383	4	5	9	2d 19:20:27.73000	0d 04:03:35.77000	0.0063715	0.0245699	0.00156931	4.1881	C	5	02/10/2020 07:58		0	0	0	0	0	0	0	0	0	0	0	0	0	0
1384	4	5	9	2d 19:22:46.52000	0d 04:05:54.56000	0.00643201	0.0248236	0.00156924	4.1982	C	5	02/10/2020 08:00		0	0	0	0	0	0	0	0	0	0	0	0	0	0
1385	4	5	9	2d 19:23:08.15000	0d 04:06:16.19000	0.00644143	0.0248632	0.00156939	4.2	C	133	02/10/2020 08:00		0	0	0	0	0	0	0	0	0	0	0	0	0	0
1386	4	5	10	2d 19:23:08.16000	0d 00:00:00.01000	0.00644143	0.0248632	0.00156672	4.2	C	0	02/10/2020 08:00		0	0	0	0	0	0	0	0	0	0	0	0	0	0
1387	4	5	10	2d 19:23:28.23000	0d 00:00:20.08000	0.00644997	0.0248991	0.0014667	4.2004	C	4	02/10/2020 08:01		0	0	0	0	0	0	0	0	0	0	0	0	0	0
1388	4	5	10	2d 19:23:44.21000	0d 00:00:36.06000	0.00645625	0.0249255	0.00136652	4.2002	C	4	02/10/2020 08:01		0	0	0	0	0	0	0	0	0	0	0	0	0	0
1389	4	5	10	2d 19:24:04.68000	0d 00:00:56.53000	0.00646373	0.0249569	0.0012665	4.2002	C	4	02/10/2020 08:01		0	0	0	0	0	0	0	0	0	0	0	0	0	0
1390	4	5	10	2d 19:24:29.89000	0d 00:01:21.74000	0.00647224	0.0249926	0.00116648	4.2002	C	4	02/10/2020 08:02		0	0	0	0	0	0	0	0	0	0	0	0	0	0
1391	4	5	10	2d 19:24:59.04000	0d 00:01:50.89000	0.00648128	0.0250306	0.00106638	4.1999	C	4	02/10/2020 08:02		0	0	0	0	0	0	0	0	0	0	0	0	0	0
1392	4	5	10	2d 19:25:32.74000	0d 00:02:24.59000	0.00649078	0.0250705	0.00096635	4.1999	C	4	02/10/2020 08:03		0	0	0	0	0	0	0	0	0	0	0	0	0	0
1393	4	5	10	2d 19:26:10.91000	0d 00:03:02.76000	0.00650048	0.0251112	0.00086633	4.2	C	4	02/10/2020 08:03		0	0	0	0	0	0	0	0	0	0	0	0	0	0
1394	4	5	10	2d 19:26:53.11000	0d 00:03:44.96000	0.00651005	0.0251514	0.00076608	4.1999	C	4	02/10/2020 08:04		0	0	0	0	0	0	0	0	0	0	0	0	0	0
1395	4	5	10	2d 19:27:44.79000	0d 00:04:36.64000	0.00652031	0.0251945	0.00066606	4.1999	C	4	02/10/2020 08:05		0	0	0	0	0	0	0	0	0	0	0	0	0	0
1396	4	5	10	2d 19:28:44.30000	0d 00:05:36.15000	0.00653045	0.0252371	0.00056603	4.2	C	4	02/10/2020 08:06		0	0	0	0	0	0	0	0	0	0	0	0	0	0
1397	4	5	10	2d 19:29:56.97000	0d 00:06:48.82000	0.00654083	0.0252807	0.00046601	4.2	C	4	02/10/2020 08:07		0	0	0	0	0	0	0	0	0	0	0	0	0	0
1398	4	5	10	2d 19:31:27.21000	0d 00:08:19.06000	0.0065512	0.0253243	0.00036599	4.2	C	4	02/10/2020 08:09		0	0	0	0	0	0	0	0	0	0	0	0	0	0
1399	4	5	10	2d 19:33:31.30000	0d 00:10:23.15000	0.00656202	0.0253697	0.00026596	4.2002	C	4	02/10/2020 08:11		0	0	0	0	0	0	0	0	0	0	0	0	0	0
1400	4	5	10	2d 19:36:47.90000	0d 00:13:39.75000	0.00657362	0.0254184	0.00016594	4.2	C	4	02/10/2020 08:14		0	0	0	0	0	0	0	0	0	0	0	0	0	0
1401	4	5	10	2d 19:37:12.64000	0d 00:14:04.49000	0.00657474	0.0254231	0.00015694	4.1999	C	132	02/10/2020 08:14		0	0	0	0	0	0	0	0	0	0	0	0	0	0
1402	4	5	11	2d 19:37:12.65000	0d 00:00:00.01000	0	0	0	4.1988	R	0	02/10/2020 08:14		0	0	0	0	0	0	0	0	0	0	0	0	0	0
1403	4	5	11	2d 19:37:14.65000	0d 00:00:02.01000	0	0	0	4.1987	R	1	02/10/2020 08:14		0	0	0	0	0	0	0	0	0	0	0	0	0	0
1404	4	5	11	2d 19:37:16.65000	0d 00:00:04.01000	0	0	0	4.1985	R	1	02/10/2020 08:14		0	0	0	0	0	0	0	0	0	0	0	0	0	0
1405	4	5	11	2d 19:37:18.65000	0d 00:00:06.01000	0	0	0	4.1982	R	1	02/10/2020 08:14		0	0	0	0	0	0	0	0	0	0	0	0	0	0
1406	4	5	11	2d 19:37:20.65000	0d 00:00:08.01000	0	0	0	4.1979	R	1	02/10/2020 08:14		0	0	0	0	0	0	0	0	0	0	0	0	0	0
1407	4	5	11	2d 19:37:22.64000	0d 00:00:10.00000	0	0	0	4.1982	R	129	02/10/2020 08:14		0	0	0	0	0	0	0	0	0	0	0	0	0	0
1408	4	5	12	2d 19:37:22.68000	0d 00:00:00.04000	0.00000002	0.00000007	0.00157038	4.1857	D	0	02/10/2020 08:14		0	0	0	0	0	0	0	0	0	0	0	0	0	0
1409	4	5	12	2d 19:37:49.99000	0d 00:00:27.35000	0.00001192	0.00004983	0.00156939	4.1756	D	5	02/10/2020 08:15		0	0	0	0	0	0	0	0	0	0	0	0	0	0
1410	4	5	12	2d 19:38:54.31000	0d 00:01:31.67000	0.00003996	0.00016676	0.00156931	4.1656	D	5	02/10/2020 08:16		0	0	0	0	0	0	0	0	0	0	0	0	0	0
1411	4	5	12	2d 19:40:40.71000	0d 00:03:18.07000	0.00008635	0.00035973	0.00156931	4.1555	D	5	02/10/2020 08:18		0	0	0	0	0	0	0	0	0	0	0	0	0	0
1412	4	5	12	2d 19:42:44.46000	0d 00:05:21.82000	0.00014029	0.00058364	0.00156924	4.1453	D	5	02/10/2020 08:20		0	0	0	0	0	0	0	0	0	0	0	0	0	0
1413	4	5	12	2d 19:44:57.06000	0d 00:07:34.42000	0.0001981	0.00082298	0.00156947	4.1352	D	5	02/10/2020 08:22		0	0	0	0	0	0	0	0	0	0	0	0	0	0
1414	4	5	12	2d 19:47:10.39000	0d 00:09:47.75000	0.00025622	0.00106304	0.00156939	4.1251	D	5	02/10/2020 08:24		0	0	0	0	0	0	0	0	0	0	0	0	0	0
1415	4	5	12	2d 19:49:22.58000	0d 00:11:59.94000	0.00031385	0.00130047	0.00156939	4.1151	D	5	02/10/2020 08:26		0	0	0	0	0	0	0	0	0	0	0	0	0	0
1416	4	5	12	2d 19:51:38.37000	0d 00:14:15.73000	0.00037304	0.00154378	0.00156909	4.1048	D	5	02/10/2020 08:29		0	0	0	0	0	0	0	0	0	0	0	0	0	0
1417	4	5	12	2d 19:53:57.55000	0d 00:16:34.91000	0.00043371	0.00179254	0.00156931	4.0948	D	5	02/10/2020 08:31		0	0	0	0	0	0	0	0	0	0	0	0	0	0
1418	4	5	12	2d 19:56:18.38000	0d 00:18:55.74000	0.00049511	0.00204364	0.00156924	4.0845	D	5	02/10/2020 08:33		0	0	0	0	0	0	0	0	0	0	0	0	0	0
1419	4	5	12	2d 19:58:45.06000	0d 00:21:22.42000	0.00055905	0.00230451	0.00156947	4.0742	D	5	02/10/2020 08:36		0	0	0	0	0	0	0	0	0	0	0	0	0	0
1420	4	5	12	2d 20:01:14.27000	0d 00:23:51.63000	0.0006241	0.0025692	0.00156947	4.0641	D	5	02/10/2020 08:38		0	0	0	0	0	0	0	0	0	0	0	0	0	0
1421	4	5	12	2d 20:03:40.03000	0d 00:26:17.39000	0.00068764	0.00282713	0.00156939	4.0539	D	5	02/10/2020 08:41		0	0	0	0	0	0	0	0	0	0	0	0	0	0
1422	4	5	12	2d 20:06:11.01000	0d 00:28:48.37000	0.00075345	0.00309362	0.00156931	4.0438	D	5	02/10/2020 08:43		0	0	0	0	0	0	0	0	0	0	0	0	0	0
1423	4	5	12	2d 20:08:41.92000	0d 00:31:19.28000	0.00081924	0.00335933	0.00156939	4.0337	D	5	02/10/2020 08:46		0	0	0	0	0	0	0	0	0	0	0	0	0	0
1424	4	5	12	2d 20:11:13.94000	0d 00:33:51.30000	0.00088551	0.00362632	0.00156947	4.0237	D	5	02/10/2020 08:48		0	0	0	0	0	0	0	0	0	0	0	0	0	0
1425	4	5	12	2d 20:13:50.84000	0d 00:36:28.20000	0.00095391	0.0039012	0.00156939	4.0136	D	5	02/10/2020 08:51		0	0	0	0	0	0	0	0	0	0	0	0	0	0
1426	4	5	12	2d 20:16:27.76000	0d 00:39:05.12000	0.00102232	0.00417542	0.00156947	4.0035	D	5	02/10/2020 08:54		0	0	0	0	0	0	0	0	0	0	0	0	0	0
1427	4	5	12	2d 20:19:07.41000	0d 00:41:44.77000	0.00109191	0.00445371	0.00156947	3.9934	D	5	02/10/2020 08:56		0	0	0	0	0	0	0	0	0	0	0	0	0	0
1428	4	5	12	2d 20:21:47.93000	0d 00:44:25.29000	0.00116189	0.00473281	0.00156947	3.9834	D	5	02/10/2020 08:59		0	0	0	0	0	0	0	0	0	0	0	0	0	0
1429	4	5	12	2d 20:24:31.66000	0d 00:47:09.02000	0.00123326	0.00501678	0.00156931	3.9733	D	5	02/10/2020 09:02		0	0	0	0	0	0	0	0	0	0	0	0	0	0
1430	4	5	12	2d 20:27:17.52000	0d 00:49:54.88000	0.00130557	0.00530371	0.00156931	3.9632	D	5	02/10/2020 09:04		0	0	0	0	0	0	0	0	0	0	0	0	0	0
1431	4	5	12	2d 20:30:04.84000	0d 00:52:42.20000	0.00137851	0.00559243	0.00156909	3.9532	D	5	02/10/2020 09:07		0	0	0	0	0	0	0	0	0	0	0	0	0	0
1432	4	5	12	2d 20:32:48.81000	0d 00:55:26.17000	0.00144999	0.00587464	0.00156947	3.9431	D	5	02/10/2020 09:10		0	0	0	0	0	0	0	0	0	0	0	0	0	0
1433	4	5	12	2d 20:35:37.87000	0d 00:58:15.23000	0.00152369	0.00616488	0.00156924	3.933	D	5	02/10/2020 09:13		0	0	0	0	0	0	0	0	0	0	0	0	0	0
1434	4	5	12	2d 20:38:27.89000	0d 01:01:05.25000	0.0015978	0.00645602	0.00156924	3.9226	D	5	02/10/2020 09:16		0	0	0	0	0	0	0	0	0	0	0	0	0	0
1435	4	5	12	2d 20:41:22.96000	0d 01:04:00.32000	0.00167412	0.00675503	0.00156909	3.9126	D	5	02/10/2020 09:19		0	0	0	0	0	0	0	0	0	0	0	0	0	0
1436	4	5	12	2d 20:44:18.78000	0d 01:06:56.14000	0.00175077	0.00705453	0.00156939	3.9025	D	5	02/10/2020 09:21		0	0	0	0	0	0	0	0	0	0	0	0	0	0
1437	4	5	12	2d 20:47:14.94000	0d 01:09:52.30000	0.00182756	0.00735384	0.00156924	3.8924	D	5	02/10/2020 09:24		0	0	0	0	0	0	0	0	0	0	0	0	0	0
1438	4	5	12	2d 20:50:12.69000	0d 01:12:50.05000	0.00190505	0.00765507	0.00156939	3.8824	D	5	02/10/2020 09:27		0	0	0	0	0	0	0	0	0	0	0	0	0	0
1439	4	5	12	2d 20:53:14.15000	0d 01:15:51.51000	0.00198416	0.00796179	0.00156939	3.8721	D	5	02/10/2020 09:30		0	0	0	0	0	0	0	0	0	0	0	0	0	0
1440	4	5	12	2d 20:56:21.87000	0d 01:18:59.23000	0.00206599	0.00827826	0.00156947	3.8621	D	5	02/10/2020 09:33		0	0	0	0	0	0	0	0	0	0	0	0	0	0
1441	4	5	12	2d 20:59:31.90000	0d 01:22:09.26000	0.00214883	0.00859779	0.00156924	3.852	D	5	02/10/2020 09:37		0	0	0	0	0	0	0	0	0	0	0	0	0	0
1442	4	5	12	2d 21:02:50.94000	0d 01:25:28.30000	0.0022356	0.00893159	0.00156909	3.8418	D	5	02/10/2020 09:40		0	0	0	0	0	0	0	0	0	0	0	0	0	0
1443	4	5	12	2d 21:06:18.88000	0d 01:28:56.24000	0.00232625	0.00927939	0.00156947	3.8317	D	5	02/10/2020 09:43		0	0	0	0	0	0	0	0	0	0	0	0	0	0
1444	4	5	12	2d 21:09:50.80000	0d 01:32:28.16000	0.00241863	0.00963292	0.00156931	3.8216	D	5	02/10/2020 09:47		0	0	0	0	0	0	0	0	0	0	0	0	0	0
1445	4	5	12	2d 21:13:35.65000	0d 01:36:13.01000	0.00251665	0.010007	0.00156931	3.8116	D	5	02/10/2020 09:51		0	0	0	0	0	0	0	0	0	0	0	0	0	0
1446	4	5	12	2d 21:17:35.06000	0d 01:40:12.42000	0.00262101	0.0104043	0.00156931	3.8015	D	5	02/10/2020 09:55		0	0	0	0	0	0	0	0	0	0	0	0	0	0
1447	4	5	12	2d 21:21:52.53000	0d 01:44:29.89000	0.00273325	0.0108305	0.00156939	3.7914	D	5	02/10/2020 09:59		0	0	0	0	0	0	0	0	0	0	0	0	0	0
1448	4	5	12	2d 21:26:31.22000	0d 01:49:08.58000	0.00285474	0.0112905	0.00156962	3.7813	D	5	02/10/2020 10:04		0	0	0	0	0	0	0	0	0	0	0	0	0	0
1449	4	5	12	2d 21:31:31.22000	0d 01:54:08.58000	0.00298552	0.0117844	0.00156954	3.7714	D	1	02/10/2020 10:09		0	0	0	0	0	0	0	0	0	0	0	0	0	0
1450	4	5	12	2d 21:36:31.22000	0d 01:59:08.58000	0.0031163	0.012277	0.00156954	3.7624	D	1	02/10/2020 10:14		0	0	0	0	0	0	0	0	0	0	0	0	0	0
1451	4	5	12	2d 21:41:31.22000	0d 02:04:08.58000	0.00324708	0.0127685	0.00156909	3.7539	D	1	02/10/2020 10:19		0	0	0	0	0	0	0	0	0	0	0	0	0	0
1452	4	5	12	2d 21:46:31.22000	0d 02:09:08.58000	0.00337786	0.0132589	0.00156947	3.7462	D	1	02/10/2020 10:24		0	0	0	0	0	0	0	0	0	0	0	0	0	0
1453	4	5	12	2d 21:51:31.22000	0d 02:14:08.58000	0.00350864	0.0137484	0.00156954	3.7392	D	1	02/10/2020 10:29		0	0	0	0	0	0	0	0	0	0	0	0	0	0
1454	4	5	12	2d 21:56:31.22000	0d 02:19:08.58000	0.00363942	0.014237	0.00156947	3.7324	D	1	02/10/2020 10:34		0	0	0	0	0	0	0	0	0	0	0	0	0	0
1455	4	5	12	2d 22:01:31.22000	0d 02:24:08.58000	0.0037702	0.0147247	0.00156924	3.7258	D	1	02/10/2020 10:39		0	0	0	0	0	0	0	0	0	0	0	0	0	0
1456	4	5	12	2d 22:06:31.22000	0d 02:29:08.58000	0.00390098	0.0152115	0.00156954	3.7194	D	1	02/10/2020 10:44		0	0	0	0	0	0	0	0	0	0	0	0	0	0
1457	4	5	12	2d 22:11:31.22000	0d 02:34:08.58000	0.00403176	0.0156976	0.00156924	3.713	D	1	02/10/2020 10:49		0	0	0	0	0	0	0	0	0	0	0	0	0	0
1458	4	5	12	2d 22:16:31.22000	0d 02:39:08.58000	0.00416254	0.0161828	0.00156931	3.7069	D	1	02/10/2020 10:54		0	0	0	0	0	0	0	0	0	0	0	0	0	0
1459	4	5	12	2d 22:21:31.22000	0d 02:44:08.58000	0.00429332	0.0166671	0.00156931	3.7005	D	1	02/10/2020 10:59		0	0	0	0	0	0	0	0	0	0	0	0	0	0
1460	4	5	12	2d 22:26:31.22000	0d 02:49:08.58000	0.0044241	0.0171507	0.00156931	3.6938	D	1	02/10/2020 11:04		0	0	0	0	0	0	0	0	0	0	0	0	0	0
1461	4	5	12	2d 22:31:31.22000	0d 02:54:08.58000	0.00455488	0.0176333	0.00156931	3.6867	D	1	02/10/2020 11:09		0	0	0	0	0	0	0	0	0	0	0	0	0	0
1462	4	5	12	2d 22:36:31.22000	0d 02:59:08.58000	0.00468567	0.018115	0.00156916	3.6794	D	1	02/10/2020 11:14		0	0	0	0	0	0	0	0	0	0	0	0	0	0
1463	4	5	12	2d 22:41:31.22000	0d 03:04:08.58000	0.00481645	0.0185957	0.00156954	3.6713	D	1	02/10/2020 11:19		0	0	0	0	0	0	0	0	0	0	0	0	0	0
1464	4	5	12	2d 22:46:31.22000	0d 03:09:08.58000	0.00494723	0.0190752	0.00156962	3.6625	D	1	02/10/2020 11:24		0	0	0	0	0	0	0	0	0	0	0	0	0	0
1465	4	5	12	2d 22:51:31.22000	0d 03:14:08.58000	0.00507801	0.0195536	0.00156939	3.6529	D	1	02/10/2020 11:29		0	0	0	0	0	0	0	0	0	0	0	0	0	0
1466	4	5	12	2d 22:56:02.07000	0d 03:18:39.43000	0.00519608	0.0199843	0.00156954	3.6428	D	5	02/10/2020 11:33		0	0	0	0	0	0	0	0	0	0	0	0	0	0
1467	4	5	12	2d 22:59:56.90000	0d 03:22:34.26000	0.00529845	0.0203568	0.00156916	3.6327	D	5	02/10/2020 11:37		0	0	0	0	0	0	0	0	0	0	0	0	0	0
1468	4	5	12	2d 23:03:20.52000	0d 03:25:57.88000	0.00538721	0.0206788	0.00156962	3.6226	D	5	02/10/2020 11:40		0	0	0	0	0	0	0	0	0	0	0	0	0	0
1469	4	5	12	2d 23:06:08.98000	0d 03:28:46.34000	0.00546065	0.0209445	0.00156939	3.6124	D	5	02/10/2020 11:43		0	0	0	0	0	0	0	0	0	0	0	0	0	0
1470	4	5	12	2d 23:08:30.68000	0d 03:31:08.04000	0.00552242	0.0211673	0.00156939	3.6023	D	5	02/10/2020 11:46		0	0	0	0	0	0	0	0	0	0	0	0	0	0
1471	4	5	12	2d 23:10:24.22000	0d 03:33:01.58000	0.00557192	0.0213454	0.0015697	3.5923	D	5	02/10/2020 11:48		0	0	0	0	0	0	0	0	0	0	0	0	0	0
1472	4	5	12	2d 23:11:54.70000	0d 03:34:32.06000	0.00561136	0.0214869	0.00156954	3.5822	D	5	02/10/2020 11:49		0	0	0	0	0	0	0	0	0	0	0	0	0	0
1473	4	5	12	2d 23:13:11.06000	0d 03:35:48.42000	0.00564465	0.021606	0.00156916	3.5721	D	5	02/10/2020 11:50		0	0	0	0	0	0	0	0	0	0	0	0	0	0
1474	4	5	12	2d 23:14:12.00000	0d 03:36:49.36000	0.00567121	0.0217008	0.00156931	3.5621	D	5	02/10/2020 11:51		0	0	0	0	0	0	0	0	0	0	0	0	0	0
1475	4	5	12	2d 23:15:03.70000	0d 03:37:41.06000	0.00569375	0.0217809	0.00156924	3.552	D	5	02/10/2020 11:52		0	0	0	0	0	0	0	0	0	0	0	0	0	0
1476	4	5	12	2d 23:15:45.62000	0d 03:38:22.98000	0.00571203	0.0218458	0.00156931	3.5418	D	5	02/10/2020 11:53		0	0	0	0	0	0	0	0	0	0	0	0	0	0
1477	4	5	12	2d 23:16:21.45000	0d 03:38:58.81000	0.00572765	0.021901	0.00156931	3.5317	D	5	02/10/2020 11:53		0	0	0	0	0	0	0	0	0	0	0	0	0	0
1478	4	5	12	2d 23:16:51.59000	0d 03:39:28.95000	0.00574079	0.0219474	0.00156931	3.5215	D	5	02/10/2020 11:54		0	0	0	0	0	0	0	0	0	0	0	0	0	0
1479	4	5	12	2d 23:17:15.89000	0d 03:39:53.25000	0.00575138	0.0219846	0.00156939	3.5114	D	5	02/10/2020 11:54		0	0	0	0	0	0	0	0	0	0	0	0	0	0
1480	4	5	12	2d 23:17:37.82000	0d 03:40:15.18000	0.00576094	0.0220181	0.00156916	3.5012	D	5	02/10/2020 11:55		0	0	0	0	0	0	0	0	0	0	0	0	0	0
1481	4	5	12	2d 23:17:57.51000	0d 03:40:34.87000	0.00576952	0.0220481	0.00156962	3.4908	D	5	02/10/2020 11:55		0	0	0	0	0	0	0	0	0	0	0	0	0	0
1482	4	5	12	2d 23:18:14.58000	0d 03:40:51.94000	0.00577696	0.0220741	0.00156931	3.4806	D	5	02/10/2020 11:55		0	0	0	0	0	0	0	0	0	0	0	0	0	0
1483	4	5	12	2d 23:18:31.37000	0d 03:41:08.73000	0.00578428	0.0220995	0.00156947	3.4704	D	5	02/10/2020 11:56		0	0	0	0	0	0	0	0	0	0	0	0	0	0
1484	4	5	12	2d 23:18:48.06000	0d 03:41:25.42000	0.00579156	0.0221247	0.00156954	3.4601	D	5	02/10/2020 11:56		0	0	0	0	0	0	0	0	0	0	0	0	0	0
1485	4	5	12	2d 23:19:05.92000	0d 03:41:43.28000	0.00579934	0.0221516	0.00156931	3.4501	D	5	02/10/2020 11:56		0	0	0	0	0	0	0	0	0	0	0	0	0	0
1486	4	5	12	2d 23:19:26.10000	0d 03:42:03.46000	0.00580814	0.0221819	0.00156947	3.44	D	5	02/10/2020 11:57		0	0	0	0	0	0	0	0	0	0	0	0	0	0
1487	4	5	12	2d 23:19:56.42000	0d 03:42:33.78000	0.00582136	0.0222273	0.00156939	3.4298	D	5	02/10/2020 11:57		0	0	0	0	0	0	0	0	0	0	0	0	0	0
1488	4	5	12	2d 23:20:47.11000	0d 03:43:24.47000	0.00584346	0.022303	0.00156947	3.4197	D	5	02/10/2020 11:58		0	0	0	0	0	0	0	0	0	0	0	0	0	0
1489	4	5	12	2d 23:23:22.68000	0d 03:46:00.04000	0.00591127	0.0225345	0.00156924	3.4095	D	5	02/10/2020 12:01		0	0	0	0	0	0	0	0	0	0	0	0	0	0
1490	4	5	12	2d 23:28:22.68000	0d 03:51:00.04000	0.00604205	0.02298	0.00156931	3.4037	D	1	02/10/2020 12:06		0	0	0	0	0	0	0	0	0	0	0	0	0	0
1491	4	5	12	2d 23:33:22.68000	0d 03:56:00.04000	0.00617283	0.0234247	0.00156931	3.395	D	1	02/10/2020 12:11		0	0	0	0	0	0	0	0	0	0	0	0	0	0
1492	4	5	12	2d 23:35:57.01000	0d 03:58:34.37000	0.00624011	0.0236528	0.00156931	3.3849	D	5	02/10/2020 12:13		0	0	0	0	0	0	0	0	0	0	0	0	0	0
1493	4	5	12	2d 23:37:55.69000	0d 04:00:33.05000	0.00629185	0.0238276	0.00156962	3.3748	D	5	02/10/2020 12:15		0	0	0	0	0	0	0	0	0	0	0	0	0	0
1494	4	5	12	2d 23:39:20.13000	0d 04:01:57.49000	0.00632866	0.0239517	0.00156939	3.3648	D	5	02/10/2020 12:16		0	0	0	0	0	0	0	0	0	0	0	0	0	0
1495	4	5	12	2d 23:40:23.36000	0d 04:03:00.72000	0.00635622	0.0240443	0.00156939	3.3547	D	5	02/10/2020 12:18		0	0	0	0	0	0	0	0	0	0	0	0	0	0
1496	4	5	12	2d 23:41:16.02000	0d 04:03:53.38000	0.00637918	0.0241212	0.00156939	3.3445	D	5	02/10/2020 12:18		0	0	0	0	0	0	0	0	0	0	0	0	0	0
1497	4	5	12	2d 23:41:55.34000	0d 04:04:32.70000	0.00639632	0.0241785	0.00156924	3.3344	D	5	02/10/2020 12:19		0	0	0	0	0	0	0	0	0	0	0	0	0	0
1498	4	5	12	2d 23:42:27.94000	0d 04:05:05.30000	0.00641053	0.0242258	0.00156931	3.3242	D	5	02/10/2020 12:20		0	0	0	0	0	0	0	0	0	0	0	0	0	0
1499	4	5	12	2d 23:42:55.83000	0d 04:05:33.19000	0.00642269	0.0242661	0.00156924	3.3141	D	5	02/10/2020 12:20		0	0	0	0	0	0	0	0	0	0	0	0	0	0
1500	4	5	12	2d 23:43:19.96000	0d 04:05:57.32000	0.00643321	0.024301	0.00156939	3.304	D	5	02/10/2020 12:20		0	0	0	0	0	0	0	0	0	0	0	0	0	0
1501	4	5	12	2d 23:43:40.85000	0d 04:06:18.21000	0.00644232	0.024331	0.00156939	3.294	D	5	02/10/2020 12:21		0	0	0	0	0	0	0	0	0	0	0	0	0	0
1502	4	5	12	2d 23:43:59.45000	0d 04:06:36.81000	0.00645042	0.0243577	0.00156924	3.2839	D	5	02/10/2020 12:21		0	0	0	0	0	0	0	0	0	0	0	0	0	0
1503	4	5	12	2d 23:44:17.03000	0d 04:06:54.39000	0.00645809	0.0243828	0.00156954	3.2737	D	5	02/10/2020 12:21		0	0	0	0	0	0	0	0	0	0	0	0	0	0
1504	4	5	12	2d 23:44:32.35000	0d 04:07:09.71000	0.00646477	0.0244046	0.00156947	3.2636	D	5	02/10/2020 12:22		0	0	0	0	0	0	0	0	0	0	0	0	0	0
1505	4	5	12	2d 23:44:45.98000	0d 04:07:23.34000	0.00647071	0.024424	0.00156924	3.2535	D	5	02/10/2020 12:22		0	0	0	0	0	0	0	0	0	0	0	0	0	0
1506	4	5	12	2d 23:44:58.09000	0d 04:07:35.45000	0.00647599	0.0244411	0.00156939	3.2435	D	5	02/10/2020 12:22		0	0	0	0	0	0	0	0	0	0	0	0	0	0
1507	4	5	12	2d 23:45:09.81000	0d 04:07:47.17000	0.0064811	0.0244577	0.00156939	3.2334	D	5	02/10/2020 12:22		0	0	0	0	0	0	0	0	0	0	0	0	0	0
1508	4	5	12	2d 23:45:20.76000	0d 04:07:58.12000	0.00648587	0.0244731	0.00156916	3.2233	D	5	02/10/2020 12:22		0	0	0	0	0	0	0	0	0	0	0	0	0	0
1509	4	5	12	2d 23:45:30.61000	0d 04:08:07.97000	0.00649016	0.0244869	0.00156947	3.2131	D	5	02/10/2020 12:23		0	0	0	0	0	0	0	0	0	0	0	0	0	0
1510	4	5	12	2d 23:45:39.89000	0d 04:08:17.25000	0.00649421	0.0244999	0.00156909	3.2029	D	5	02/10/2020 12:23		0	0	0	0	0	0	0	0	0	0	0	0	0	0
1511	4	5	12	2d 23:45:48.62000	0d 04:08:25.98000	0.00649801	0.0245121	0.00156939	3.1926	D	5	02/10/2020 12:23		0	0	0	0	0	0	0	0	0	0	0	0	0	0
1512	4	5	12	2d 23:45:56.74000	0d 04:08:34.10000	0.00650155	0.0245233	0.00156954	3.1824	D	5	02/10/2020 12:23		0	0	0	0	0	0	0	0	0	0	0	0	0	0
1513	4	5	12	2d 23:46:04.34000	0d 04:08:41.70000	0.00650487	0.0245339	0.00156931	3.1722	D	5	02/10/2020 12:23		0	0	0	0	0	0	0	0	0	0	0	0	0	0
1514	4	5	12	2d 23:46:11.39000	0d 04:08:48.75000	0.00650794	0.0245436	0.00156931	3.162	D	5	02/10/2020 12:23		0	0	0	0	0	0	0	0	0	0	0	0	0	0
1515	4	5	12	2d 23:46:18.35000	0d 04:08:55.71000	0.00651097	0.0245532	0.00156939	3.1516	D	5	02/10/2020 12:23		0	0	0	0	0	0	0	0	0	0	0	0	0	0
1516	4	5	12	2d 23:46:24.87000	0d 04:09:02.23000	0.00651382	0.0245621	0.00156924	3.1414	D	5	02/10/2020 12:24		0	0	0	0	0	0	0	0	0	0	0	0	0	0
1517	4	5	12	2d 23:46:31.09000	0d 04:09:08.45000	0.00651653	0.0245706	0.00156947	3.1312	D	5	02/10/2020 12:24		0	0	0	0	0	0	0	0	0	0	0	0	0	0
1518	4	5	12	2d 23:46:36.84000	0d 04:09:14.20000	0.00651903	0.0245785	0.00156931	3.1209	D	5	02/10/2020 12:24		0	0	0	0	0	0	0	0	0	0	0	0	0	0
1519	4	5	12	2d 23:46:42.51000	0d 04:09:19.87000	0.00652151	0.0245862	0.00156939	3.1109	D	5	02/10/2020 12:24		0	0	0	0	0	0	0	0	0	0	0	0	0	0
1520	4	5	12	2d 23:46:47.79000	0d 04:09:25.15000	0.00652381	0.0245933	0.00156931	3.1005	D	5	02/10/2020 12:24		0	0	0	0	0	0	0	0	0	0	0	0	0	0
1521	4	5	12	2d 23:46:52.98000	0d 04:09:30.34000	0.00652607	0.0246003	0.00156939	3.0904	D	5	02/10/2020 12:24		0	0	0	0	0	0	0	0	0	0	0	0	0	0
1522	4	5	12	2d 23:46:57.99000	0d 04:09:35.35000	0.00652826	0.0246071	0.00156931	3.0799	D	5	02/10/2020 12:24		0	0	0	0	0	0	0	0	0	0	0	0	0	0
1523	4	5	12	2d 23:47:02.79000	0d 04:09:40.15000	0.00653035	0.0246135	0.00156939	3.0698	D	5	02/10/2020 12:24		0	0	0	0	0	0	0	0	0	0	0	0	0	0
1524	4	5	12	2d 23:47:07.29000	0d 04:09:44.65000	0.00653231	0.0246195	0.00156931	3.0596	D	5	02/10/2020 12:24		0	0	0	0	0	0	0	0	0	0	0	0	0	0
1525	4	5	12	2d 23:47:11.77000	0d 04:09:49.13000	0.00653426	0.0246255	0.00156954	3.0494	D	5	02/10/2020 12:24		0	0	0	0	0	0	0	0	0	0	0	0	0	0
1526	4	5	12	2d 23:47:15.94000	0d 04:09:53.30000	0.00653608	0.024631	0.00156947	3.0391	D	5	02/10/2020 12:24		0	0	0	0	0	0	0	0	0	0	0	0	0	0
1527	4	5	12	2d 23:47:20.03000	0d 04:09:57.39000	0.00653786	0.0246364	0.00156962	3.0288	D	5	02/10/2020 12:24		0	0	0	0	0	0	0	0	0	0	0	0	0	0
1528	4	5	12	2d 23:47:23.96000	0d 04:10:01.32000	0.00653958	0.0246416	0.00156939	3.0187	D	5	02/10/2020 12:25		0	0	0	0	0	0	0	0	0	0	0	0	0	0
1529	4	5	12	2d 23:47:27.76000	0d 04:10:05.12000	0.00654123	0.0246466	0.00156931	3.0085	D	5	02/10/2020 12:25		0	0	0	0	0	0	0	0	0	0	0	0	0	0
1530	4	5	12	2d 23:47:31.45000	0d 04:10:08.81000	0.00654284	0.0246514	0.00156931	2.9984	D	5	02/10/2020 12:25		0	0	0	0	0	0	0	0	0	0	0	0	0	0
1531	4	5	12	2d 23:47:34.99000	0d 04:10:12.35000	0.00654438	0.024656	0.00156939	2.9882	D	5	02/10/2020 12:25		0	0	0	0	0	0	0	0	0	0	0	0	0	0
1532	4	5	12	2d 23:47:38.42000	0d 04:10:15.78000	0.00654588	0.0246605	0.00156931	2.9778	D	5	02/10/2020 12:25		0	0	0	0	0	0	0	0	0	0	0	0	0	0
1533	4	5	12	2d 23:47:41.78000	0d 04:10:19.14000	0.00654734	0.0246649	0.00156939	2.9674	D	5	02/10/2020 12:25		0	0	0	0	0	0	0	0	0	0	0	0	0	0
1534	4	5	12	2d 23:47:45.07000	0d 04:10:22.43000	0.00654878	0.0246691	0.00156947	2.957	D	5	02/10/2020 12:25		0	0	0	0	0	0	0	0	0	0	0	0	0	0
1535	4	5	12	2d 23:47:48.25000	0d 04:10:25.61000	0.00655017	0.0246732	0.00156924	2.9467	D	5	02/10/2020 12:25		0	0	0	0	0	0	0	0	0	0	0	0	0	0
1536	4	5	12	2d 23:47:51.34000	0d 04:10:28.70000	0.00655151	0.0246772	0.00156939	2.9364	D	5	02/10/2020 12:25		0	0	0	0	0	0	0	0	0	0	0	0	0	0
1537	4	5	12	2d 23:47:54.35000	0d 04:10:31.71000	0.00655282	0.024681	0.00156924	2.9259	D	5	02/10/2020 12:25		0	0	0	0	0	0	0	0	0	0	0	0	0	0
1538	4	5	12	2d 23:47:57.32000	0d 04:10:34.68000	0.00655412	0.0246848	0.00156947	2.9155	D	5	02/10/2020 12:25		0	0	0	0	0	0	0	0	0	0	0	0	0	0
1539	4	5	12	2d 23:48:00.13000	0d 04:10:37.49000	0.00655534	0.0246884	0.00156931	2.9052	D	5	02/10/2020 12:25		0	0	0	0	0	0	0	0	0	0	0	0	0	0
1540	4	5	12	2d 23:48:02.91000	0d 04:10:40.27000	0.00655656	0.0246919	0.00156947	2.8948	D	5	02/10/2020 12:25		0	0	0	0	0	0	0	0	0	0	0	0	0	0
1541	4	5	12	2d 23:48:05.55000	0d 04:10:42.91000	0.00655771	0.0246952	0.00156939	2.8846	D	5	02/10/2020 12:25		0	0	0	0	0	0	0	0	0	0	0	0	0	0
1542	4	5	12	2d 23:48:08.11000	0d 04:10:45.47000	0.00655882	0.0246984	0.00156947	2.8745	D	5	02/10/2020 12:25		0	0	0	0	0	0	0	0	0	0	0	0	0	0
1543	4	5	12	2d 23:48:10.62000	0d 04:10:47.98000	0.00655992	0.0247015	0.00156947	2.8641	D	5	02/10/2020 12:25		0	0	0	0	0	0	0	0	0	0	0	0	0	0
1544	4	5	12	2d 23:48:13.11000	0d 04:10:50.47000	0.006561	0.0247046	0.00156931	2.8537	D	5	02/10/2020 12:25		0	0	0	0	0	0	0	0	0	0	0	0	0	0
1545	4	5	12	2d 23:48:15.51000	0d 04:10:52.87000	0.00656205	0.0247076	0.00156954	2.8435	D	5	02/10/2020 12:25		0	0	0	0	0	0	0	0	0	0	0	0	0	0
1546	4	5	12	2d 23:48:17.89000	0d 04:10:55.25000	0.00656309	0.0247106	0.00156939	2.8331	D	5	02/10/2020 12:25		0	0	0	0	0	0	0	0	0	0	0	0	0	0
1547	4	5	12	2d 23:48:20.23000	0d 04:10:57.59000	0.00656411	0.0247135	0.00156939	2.8226	D	5	02/10/2020 12:25		0	0	0	0	0	0	0	0	0	0	0	0	0	0
1548	4	5	12	2d 23:48:22.55000	0d 04:10:59.91000	0.00656512	0.0247163	0.00156939	2.8122	D	5	02/10/2020 12:26		0	0	0	0	0	0	0	0	0	0	0	0	0	0
1549	4	5	12	2d 23:48:24.75000	0d 04:11:02.11000	0.00656608	0.024719	0.00156947	2.802	D	5	02/10/2020 12:26		0	0	0	0	0	0	0	0	0	0	0	0	0	0
1550	4	5	12	2d 23:48:26.93000	0d 04:11:04.29000	0.00656703	0.0247217	0.00156924	2.7916	D	5	02/10/2020 12:26		0	0	0	0	0	0	0	0	0	0	0	0	0	0
1551	4	5	12	2d 23:48:29.08000	0d 04:11:06.44000	0.00656796	0.0247243	0.00156931	2.781	D	5	02/10/2020 12:26		0	0	0	0	0	0	0	0	0	0	0	0	0	0
1552	4	5	12	2d 23:48:31.19000	0d 04:11:08.55000	0.00656888	0.0247268	0.00156909	2.7706	D	5	02/10/2020 12:26		0	0	0	0	0	0	0	0	0	0	0	0	0	0
1553	4	5	12	2d 23:48:33.26000	0d 04:11:10.62000	0.00656979	0.0247293	0.00156924	2.7604	D	5	02/10/2020 12:26		0	0	0	0	0	0	0	0	0	0	0	0	0	0
1554	4	5	12	2d 23:48:35.24000	0d 04:11:12.60000	0.00657065	0.0247317	0.00156947	2.7501	D	5	02/10/2020 12:26		0	0	0	0	0	0	0	0	0	0	0	0	0	0
1555	4	5	12	2d 23:48:37.21000	0d 04:11:14.57000	0.00657151	0.0247341	0.00156924	2.7395	D	5	02/10/2020 12:26		0	0	0	0	0	0	0	0	0	0	0	0	0	0
1556	4	5	12	2d 23:48:39.17000	0d 04:11:16.53000	0.00657236	0.0247364	0.00156901	2.7292	D	5	02/10/2020 12:26		0	0	0	0	0	0	0	0	0	0	0	0	0	0
1557	4	5	12	2d 23:48:41.07000	0d 04:11:18.43000	0.00657319	0.0247386	0.00156947	2.7187	D	5	02/10/2020 12:26		0	0	0	0	0	0	0	0	0	0	0	0	0	0
1558	4	5	12	2d 23:48:43.00000	0d 04:11:20.36000	0.00657403	0.0247409	0.00156939	2.708	D	5	02/10/2020 12:26		0	0	0	0	0	0	0	0	0	0	0	0	0	0
1559	4	5	12	2d 23:48:44.92000	0d 04:11:22.28000	0.00657487	0.0247432	0.00156939	2.6973	D	5	02/10/2020 12:26		0	0	0	0	0	0	0	0	0	0	0	0	0	0
1560	4	5	12	2d 23:48:46.76000	0d 04:11:24.12000	0.00657567	0.0247454	0.00156924	2.6868	D	5	02/10/2020 12:26		0	0	0	0	0	0	0	0	0	0	0	0	0	0
1561	4	5	12	2d 23:48:48.52000	0d 04:11:25.88000	0.00657644	0.0247474	0.00156931	2.6766	D	5	02/10/2020 12:26		0	0	0	0	0	0	0	0	0	0	0	0	0	0
1562	4	5	12	2d 23:48:50.25000	0d 04:11:27.61000	0.00657719	0.0247494	0.00156924	2.6661	D	5	02/10/2020 12:26		0	0	0	0	0	0	0	0	0	0	0	0	0	0
1563	4	5	12	2d 23:48:51.98000	0d 04:11:29.34000	0.00657795	0.0247514	0.00156931	2.6557	D	5	02/10/2020 12:26		0	0	0	0	0	0	0	0	0	0	0	0	0	0
1564	4	5	12	2d 23:48:53.68000	0d 04:11:31.04000	0.00657869	0.0247534	0.00156931	2.6453	D	5	02/10/2020 12:26		0	0	0	0	0	0	0	0	0	0	0	0	0	0
1565	4	5	12	2d 23:48:55.34000	0d 04:11:32.70000	0.00657941	0.0247553	0.00156939	2.6348	D	5	02/10/2020 12:26		0	0	0	0	0	0	0	0	0	0	0	0	0	0
1566	4	5	12	2d 23:48:57.02000	0d 04:11:34.38000	0.00658014	0.0247572	0.00156947	2.6242	D	5	02/10/2020 12:26		0	0	0	0	0	0	0	0	0	0	0	0	0	0
1567	4	5	12	2d 23:48:58.66000	0d 04:11:36.02000	0.00658086	0.0247591	0.00156939	2.6139	D	5	02/10/2020 12:26		0	0	0	0	0	0	0	0	0	0	0	0	0	0
1568	4	5	12	2d 23:49:00.27000	0d 04:11:37.63000	0.00658156	0.0247609	0.00156909	2.6033	D	5	02/10/2020 12:26		0	0	0	0	0	0	0	0	0	0	0	0	0	0
1569	4	5	12	2d 23:49:01.86000	0d 04:11:39.22000	0.00658225	0.0247627	0.00156939	2.593	D	5	02/10/2020 12:26		0	0	0	0	0	0	0	0	0	0	0	0	0	0
1570	4	5	12	2d 23:49:03.41000	0d 04:11:40.77000	0.00658293	0.0247645	0.00156931	2.5824	D	5	02/10/2020 12:26		0	0	0	0	0	0	0	0	0	0	0	0	0	0
1571	4	5	12	2d 23:49:04.97000	0d 04:11:42.33000	0.00658361	0.0247662	0.00156939	2.5718	D	5	02/10/2020 12:26		0	0	0	0	0	0	0	0	0	0	0	0	0	0
1572	4	5	12	2d 23:49:06.53000	0d 04:11:43.89000	0.00658429	0.024768	0.00156931	2.5612	D	5	02/10/2020 12:26		0	0	0	0	0	0	0	0	0	0	0	0	0	0
1573	4	5	12	2d 23:49:08.03000	0d 04:11:45.39000	0.00658494	0.0247697	0.00156947	2.5505	D	5	02/10/2020 12:26		0	0	0	0	0	0	0	0	0	0	0	0	0	0
1574	4	5	12	2d 23:49:09.55000	0d 04:11:46.91000	0.00658561	0.0247713	0.00156916	2.54	D	5	02/10/2020 12:26		0	0	0	0	0	0	0	0	0	0	0	0	0	0
1575	4	5	12	2d 23:49:11.05000	0d 04:11:48.41000	0.00658626	0.024773	0.00156939	2.5292	D	5	02/10/2020 12:26		0	0	0	0	0	0	0	0	0	0	0	0	0	0
1576	4	5	12	2d 23:49:12.56000	0d 04:11:49.92000	0.00658692	0.0247747	0.00156924	2.5185	D	5	02/10/2020 12:26		0	0	0	0	0	0	0	0	0	0	0	0	0	0
1577	4	5	12	2d 23:49:14.05000	0d 04:11:51.41000	0.00658757	0.0247763	0.00156924	2.5078	D	5	02/10/2020 12:26		0	0	0	0	0	0	0	0	0	0	0	0	0	0
1578	4	5	12	2d 23:49:15.10000	0d 04:11:52.46000	0.00658803	0.0247774	0.00156939	2.5	D	133	02/10/2020 12:26		0	0	0	0	0	0	0	0	0	0	0	0	0	0
1579	4	5	13	2d 23:49:15.11000	0d 00:00:00.01000	0	0	0	2.6288	R	0	02/10/2020 12:26		0	0	0	0	0	0	0	0	0	0	0	0	0	0
1580	4	5	13	2d 23:49:17.11000	0d 00:00:02.01000	0	0	0	2.8518	R	1	02/10/2020 12:26		0	0	0	0	0	0	0	0	0	0	0	0	0	0
1581	4	5	13	2d 23:49:19.11000	0d 00:00:04.01000	0	0	0	2.9812	R	1	02/10/2020 12:26		0	0	0	0	0	0	0	0	0	0	0	0	0	0
1582	4	5	13	2d 23:49:21.11000	0d 00:00:06.01000	0	0	0	3.0819	R	1	02/10/2020 12:26		0	0	0	0	0	0	0	0	0	0	0	0	0	0
1583	4	5	13	2d 23:49:23.11000	0d 00:00:08.01000	0	0	0	3.1629	R	1	02/10/2020 12:27		0	0	0	0	0	0	0	0	0	0	0	0	0	0
1584	4	5	13	2d 23:49:25.10000	0d 00:00:10.00000	0	0	0	3.2291	R	129	02/10/2020 12:27		0	0	0	0	0	0	0	0	0	0	0	0	0	0
1585	5	6	9	2d 23:49:25.14000	0d 00:00:00.04000	0.00000002	0.00000006	0.00157061	3.3977	C	0	02/10/2020 12:27		0	0	0	0	0	0	0	0	0	0	0	0	0	0
1586	5	6	9	2d 23:49:25.30000	0d 00:00:00.20000	0.00000009	0.0000003	0.00156939	3.4231	C	5	02/10/2020 12:27		0	0	0	0	0	0	0	0	0	0	0	0	0	0
1587	5	6	9	2d 23:49:25.46000	0d 00:00:00.36000	0.00000016	0.00000054	0.00156939	3.4426	C	5	02/10/2020 12:27		0	0	0	0	0	0	0	0	0	0	0	0	0	0
1588	5	6	9	2d 23:49:25.64000	0d 00:00:00.54000	0.00000024	0.00000081	0.00156931	3.4609	C	5	02/10/2020 12:27		0	0	0	0	0	0	0	0	0	0	0	0	0	0
1589	5	6	9	2d 23:49:25.84000	0d 00:00:00.74000	0.00000032	0.00000111	0.00156931	3.4784	C	5	02/10/2020 12:27		0	0	0	0	0	0	0	0	0	0	0	0	0	0
1590	5	6	9	2d 23:49:26.04000	0d 00:00:00.94000	0.00000041	0.00000141	0.00156939	3.4948	C	5	02/10/2020 12:27		0	0	0	0	0	0	0	0	0	0	0	0	0	0
1591	5	6	9	2d 23:49:26.25000	0d 00:00:01.15000	0.0000005	0.00000174	0.00156931	3.5105	C	5	02/10/2020 12:27		0	0	0	0	0	0	0	0	0	0	0	0	0	0
1592	5	6	9	2d 23:49:26.48000	0d 00:00:01.38000	0.0000006	0.00000209	0.00156939	3.5265	C	5	02/10/2020 12:27		0	0	0	0	0	0	0	0	0	0	0	0	0	0
1593	5	6	9	2d 23:49:26.72000	0d 00:00:01.62000	0.00000071	0.00000246	0.00156931	3.5424	C	5	02/10/2020 12:27		0	0	0	0	0	0	0	0	0	0	0	0	0	0
1594	5	6	9	2d 23:49:26.97000	0d 00:00:01.87000	0.00000082	0.00000285	0.00156924	3.5576	C	5	02/10/2020 12:27		0	0	0	0	0	0	0	0	0	0	0	0	0	0
1595	5	6	9	2d 23:49:27.23000	0d 00:00:02.13000	0.00000093	0.00000325	0.00156924	3.5723	C	5	02/10/2020 12:27		0	0	0	0	0	0	0	0	0	0	0	0	0	0
1596	5	6	9	2d 23:49:27.51000	0d 00:00:02.41000	0.00000105	0.00000369	0.00156931	3.5869	C	5	02/10/2020 12:27		0	0	0	0	0	0	0	0	0	0	0	0	0	0
1597	5	6	9	2d 23:49:27.80000	0d 00:00:02.70000	0.00000118	0.00000414	0.00156947	3.601	C	5	02/10/2020 12:27		0	0	0	0	0	0	0	0	0	0	0	0	0	0
1598	5	6	9	2d 23:49:28.10000	0d 00:00:03.00000	0.00000131	0.00000461	0.00156931	3.6146	C	5	02/10/2020 12:27		0	0	0	0	0	0	0	0	0	0	0	0	0	0
1599	5	6	9	2d 23:49:28.42000	0d 00:00:03.32000	0.00000145	0.00000512	0.00156947	3.6277	C	5	02/10/2020 12:27		0	0	0	0	0	0	0	0	0	0	0	0	0	0
1600	5	6	9	2d 23:49:28.77000	0d 00:00:03.67000	0.0000016	0.00000567	0.00156916	3.6407	C	5	02/10/2020 12:27		0	0	0	0	0	0	0	0	0	0	0	0	0	0
1601	5	6	9	2d 23:49:29.16000	0d 00:00:04.06000	0.00000177	0.00000629	0.00156924	3.6533	C	5	02/10/2020 12:27		0	0	0	0	0	0	0	0	0	0	0	0	0	0
1602	5	6	9	2d 23:49:29.59000	0d 00:00:04.49000	0.00000196	0.00000698	0.00156939	3.6657	C	5	02/10/2020 12:27		0	0	0	0	0	0	0	0	0	0	0	0	0	0
1603	5	6	9	2d 23:49:30.08000	0d 00:00:04.98000	0.00000217	0.00000776	0.00156916	3.6774	C	5	02/10/2020 12:27		0	0	0	0	0	0	0	0	0	0	0	0	0	0
1604	5	6	9	2d 23:49:30.67000	0d 00:00:05.57000	0.00000243	0.00000871	0.00156939	3.6893	C	5	02/10/2020 12:27		0	0	0	0	0	0	0	0	0	0	0	0	0	0
1605	5	6	9	2d 23:49:31.41000	0d 00:00:06.31000	0.00000275	0.0000099	0.00156962	3.7008	C	5	02/10/2020 12:27		0	0	0	0	0	0	0	0	0	0	0	0	0	0
1606	5	6	9	2d 23:49:32.38000	0d 00:00:07.28000	0.00000317	0.00001147	0.00156962	3.7116	C	5	02/10/2020 12:27		0	0	0	0	0	0	0	0	0	0	0	0	0	0
1607	5	6	9	2d 23:49:33.77000	0d 00:00:08.67000	0.00000378	0.00001372	0.00156939	3.7221	C	5	02/10/2020 12:27		0	0	0	0	0	0	0	0	0	0	0	0	0	0
1608	5	6	9	2d 23:49:35.86000	0d 00:00:10.76000	0.00000469	0.00001712	0.00156947	3.7324	C	5	02/10/2020 12:27		0	0	0	0	0	0	0	0	0	0	0	0	0	0
1609	5	6	9	2d 23:49:39.59000	0d 00:00:14.49000	0.00000632	0.0000232	0.00156924	3.7426	C	5	02/10/2020 12:27		0	0	0	0	0	0	0	0	0	0	0	0	0	0
1610	5	6	9	2d 23:49:56.42000	0d 00:00:31.32000	0.00001365	0.00005071	0.00156954	3.7527	C	5	02/10/2020 12:27		0	0	0	0	0	0	0	0	0	0	0	0	0	0
1611	5	6	9	2d 23:50:23.22000	0d 00:00:58.12000	0.00002534	0.00009451	0.00156931	3.7426	C	5	02/10/2020 12:28		0	0	0	0	0	0	0	0	0	0	0	0	0	0
1612	5	6	9	2d 23:50:39.20000	0d 00:01:14.10000	0.0000323	0.00012055	0.00156947	3.7325	C	5	02/10/2020 12:28		0	0	0	0	0	0	0	0	0	0	0	0	0	0
1613	5	6	9	2d 23:50:57.85000	0d 00:01:32.75000	0.00004043	0.00015085	0.00156931	3.7224	C	5	02/10/2020 12:28		0	0	0	0	0	0	0	0	0	0	0	0	0	0
1614	5	6	9	2d 23:51:29.19000	0d 00:02:04.09000	0.00005409	0.00020163	0.00156924	3.7122	C	5	02/10/2020 12:29		0	0	0	0	0	0	0	0	0	0	0	0	0	0
1615	5	6	9	2d 23:52:34.81000	0d 00:03:09.71000	0.0000827	0.00030766	0.00156962	3.702	C	5	02/10/2020 12:30		0	0	0	0	0	0	0	0	0	0	0	0	0	0
1616	5	6	9	2d 23:57:34.81000	0d 00:08:09.71000	0.00021348	0.00079112	0.00156939	3.6953	C	1	02/10/2020 12:35		0	0	0	0	0	0	0	0	0	0	0	0	0	0
1617	5	6	9	3d 00:02:34.81000	0d 00:13:09.71000	0.00034426	0.00127451	0.00156931	3.6973	C	1	02/10/2020 12:40		0	0	0	0	0	0	0	0	0	0	0	0	0	0
1618	5	6	9	3d 00:07:34.81000	0d 00:18:09.71000	0.00047504	0.00175822	0.00156939	3.7002	C	1	02/10/2020 12:45		0	0	0	0	0	0	0	0	0	0	0	0	0	0
1619	5	6	9	3d 00:12:34.81000	0d 00:23:09.71000	0.00060582	0.00224236	0.00156947	3.7037	C	1	02/10/2020 12:50		0	0	0	0	0	0	0	0	0	0	0	0	0	0
1620	5	6	9	3d 00:17:34.81000	0d 00:28:09.71000	0.0007366	0.00272698	0.00156947	3.7075	C	1	02/10/2020 12:55		0	0	0	0	0	0	0	0	0	0	0	0	0	0
1621	5	6	9	3d 00:22:34.81000	0d 00:33:09.71000	0.00086738	0.00321212	0.00156916	3.7116	C	1	02/10/2020 13:00		0	0	0	0	0	0	0	0	0	0	0	0	0	0
1622	5	6	9	3d 00:27:34.81000	0d 00:38:09.71000	0.00099816	0.00369782	0.00156939	3.7162	C	1	02/10/2020 13:05		0	0	0	0	0	0	0	0	0	0	0	0	0	0
1623	5	6	9	3d 00:32:34.81000	0d 00:43:09.71000	0.00112894	0.00418411	0.00156939	3.7208	C	1	02/10/2020 13:10		0	0	0	0	0	0	0	0	0	0	0	0	0	0
1624	5	6	9	3d 00:37:34.81000	0d 00:48:09.71000	0.00125972	0.00467105	0.00156947	3.7259	C	1	02/10/2020 13:15		0	0	0	0	0	0	0	0	0	0	0	0	0	0
1625	5	6	9	3d 00:42:34.81000	0d 00:53:09.71000	0.0013905	0.00515867	0.00156916	3.731	C	1	02/10/2020 13:20		0	0	0	0	0	0	0	0	0	0	0	0	0	0
1626	5	6	9	3d 00:47:34.81000	0d 00:58:09.71000	0.00152128	0.00564698	0.00156939	3.7365	C	1	02/10/2020 13:25		0	0	0	0	0	0	0	0	0	0	0	0	0	0
1627	5	6	9	3d 00:52:34.81000	0d 01:03:09.71000	0.00165206	0.006136	0.00156901	3.742	C	1	02/10/2020 13:30		0	0	0	0	0	0	0	0	0	0	0	0	0	0
1628	5	6	9	3d 00:57:34.81000	0d 01:08:09.71000	0.00178284	0.00662574	0.00156931	3.7473	C	1	02/10/2020 13:35		0	0	0	0	0	0	0	0	0	0	0	0	0	0
1629	5	6	9	3d 01:02:34.81000	0d 01:13:09.71000	0.00191362	0.00711618	0.00156901	3.7528	C	1	02/10/2020 13:40		0	0	0	0	0	0	0	0	0	0	0	0	0	0
1630	5	6	9	3d 01:07:34.81000	0d 01:18:09.71000	0.0020444	0.00760731	0.00156931	3.758	C	1	02/10/2020 13:45		0	0	0	0	0	0	0	0	0	0	0	0	0	0
1631	5	6	9	3d 01:12:34.81000	0d 01:23:09.71000	0.00217518	0.00809913	0.00156931	3.763	C	1	02/10/2020 13:50		0	0	0	0	0	0	0	0	0	0	0	0	0	0
1632	5	6	9	3d 01:17:34.81000	0d 01:28:09.71000	0.00230596	0.00859163	0.00156947	3.7687	C	1	02/10/2020 13:55		0	0	0	0	0	0	0	0	0	0	0	0	0	0
1633	5	6	9	3d 01:22:34.81000	0d 01:33:09.71000	0.00243674	0.00908481	0.00156931	3.7737	C	1	02/10/2020 14:00		0	0	0	0	0	0	0	0	0	0	0	0	0	0
1634	5	6	9	3d 01:27:34.81000	0d 01:38:09.71000	0.00256752	0.00957867	0.00156931	3.779	C	1	02/10/2020 14:05		0	0	0	0	0	0	0	0	0	0	0	0	0	0
1635	5	6	9	3d 01:32:34.81000	0d 01:43:09.71000	0.0026983	0.0100732	0.00156931	3.7842	C	1	02/10/2020 14:10		0	0	0	0	0	0	0	0	0	0	0	0	0	0
1636	5	6	9	3d 01:37:34.81000	0d 01:48:09.71000	0.00282908	0.0105684	0.00156939	3.7891	C	1	02/10/2020 14:15		0	0	0	0	0	0	0	0	0	0	0	0	0	0
1637	5	6	9	3d 01:42:34.81000	0d 01:53:09.71000	0.00295986	0.0110644	0.00156939	3.7949	C	1	02/10/2020 14:20		0	0	0	0	0	0	0	0	0	0	0	0	0	0
1638	5	6	9	3d 01:47:34.81000	0d 01:58:09.71000	0.00309064	0.0115611	0.00156931	3.8007	C	1	02/10/2020 14:25		0	0	0	0	0	0	0	0	0	0	0	0	0	0
1639	5	6	9	3d 01:52:34.81000	0d 02:03:09.71000	0.00322142	0.0120586	0.00156931	3.8077	C	1	02/10/2020 14:30		0	0	0	0	0	0	0	0	0	0	0	0	0	0
1640	5	6	9	3d 01:57:34.81000	0d 02:08:09.71000	0.0033522	0.0125571	0.00156909	3.8149	C	1	02/10/2020 14:35		0	0	0	0	0	0	0	0	0	0	0	0	0	0
1641	5	6	9	3d 02:02:34.81000	0d 02:13:09.71000	0.00348298	0.0130565	0.00156947	3.823	C	1	02/10/2020 14:40		0	0	0	0	0	0	0	0	0	0	0	0	0	0
1642	5	6	9	3d 02:07:34.81000	0d 02:18:09.71000	0.00361376	0.013557	0.00156924	3.8314	C	1	02/10/2020 14:45		0	0	0	0	0	0	0	0	0	0	0	0	0	0
1643	5	6	9	3d 02:12:34.81000	0d 02:23:09.71000	0.00374454	0.0140587	0.00156947	3.841	C	1	02/10/2020 14:50		0	0	0	0	0	0	0	0	0	0	0	0	0	0
1644	5	6	9	3d 02:17:14.32000	0d 02:27:49.22000	0.00386639	0.0145273	0.00156931	3.8511	C	5	02/10/2020 14:54		0	0	0	0	0	0	0	0	0	0	0	0	0	0
1645	5	6	9	3d 02:21:35.31000	0d 02:32:10.21000	0.00398016	0.014966	0.00156947	3.8611	C	5	02/10/2020 14:59		0	0	0	0	0	0	0	0	0	0	0	0	0	0
1646	5	6	9	3d 02:25:36.66000	0d 02:36:11.56000	0.00408538	0.0153728	0.00156931	3.8712	C	5	02/10/2020 15:03		0	0	0	0	0	0	0	0	0	0	0	0	0	0
1647	5	6	9	3d 02:29:29.47000	0d 02:40:04.37000	0.00418687	0.0157662	0.00156931	3.8813	C	5	02/10/2020 15:07		0	0	0	0	0	0	0	0	0	0	0	0	0	0
1648	5	6	9	3d 02:33:02.99000	0d 02:43:37.89000	0.00427995	0.0161279	0.00156939	3.8914	C	5	02/10/2020 15:10		0	0	0	0	0	0	0	0	0	0	0	0	0	0
1649	5	6	9	3d 02:36:32.89000	0d 02:47:07.79000	0.00437145	0.0164844	0.00156939	3.9016	C	5	02/10/2020 15:14		0	0	0	0	0	0	0	0	0	0	0	0	0	0
1650	5	6	9	3d 02:39:54.61000	0d 02:50:29.51000	0.00445939	0.0168279	0.00156954	3.9118	C	5	02/10/2020 15:17		0	0	0	0	0	0	0	0	0	0	0	0	0	0
1651	5	6	9	3d 02:43:10.18000	0d 02:53:45.08000	0.00454464	0.0171619	0.00156931	3.9219	C	5	02/10/2020 15:20		0	0	0	0	0	0	0	0	0	0	0	0	0	0
1652	5	6	9	3d 02:46:18.82000	0d 02:56:53.72000	0.00462688	0.0174848	0.00156924	3.9319	C	5	02/10/2020 15:23		0	0	0	0	0	0	0	0	0	0	0	0	0	0
1653	5	6	9	3d 02:49:20.33000	0d 02:59:55.23000	0.004706	0.0177963	0.00156939	3.942	C	5	02/10/2020 15:26		0	0	0	0	0	0	0	0	0	0	0	0	0	0
1654	5	6	9	3d 02:52:23.40000	0d 03:02:58.30000	0.00478581	0.0181113	0.00156931	3.9521	C	5	02/10/2020 15:30		0	0	0	0	0	0	0	0	0	0	0	0	0	0
1655	5	6	9	3d 02:55:21.99000	0d 03:05:56.89000	0.00486366	0.0184194	0.00156939	3.9622	C	5	02/10/2020 15:33		0	0	0	0	0	0	0	0	0	0	0	0	0	0
1656	5	6	9	3d 02:58:16.35000	0d 03:08:51.25000	0.00493967	0.0187209	0.00156931	3.9722	C	5	02/10/2020 15:35		0	0	0	0	0	0	0	0	0	0	0	0	0	0
1657	5	6	9	3d 03:01:09.14000	0d 03:11:44.04000	0.005015	0.0190205	0.00156924	3.9823	C	5	02/10/2020 15:38		0	0	0	0	0	0	0	0	0	0	0	0	0	0
1658	5	6	9	3d 03:04:01.47000	0d 03:14:36.37000	0.00509012	0.01932	0.00156931	3.9924	C	5	02/10/2020 15:41		0	0	0	0	0	0	0	0	0	0	0	0	0	0
1659	5	6	9	3d 03:06:52.85000	0d 03:17:27.75000	0.00516483	0.0196187	0.00156931	4.0024	C	5	02/10/2020 15:44		0	0	0	0	0	0	0	0	0	0	0	0	0	0
1660	5	6	9	3d 03:09:41.75000	0d 03:20:16.65000	0.00523846	0.0199138	0.00156947	4.0127	C	5	02/10/2020 15:47		0	0	0	0	0	0	0	0	0	0	0	0	0	0
1661	5	6	9	3d 03:12:34.08000	0d 03:23:08.98000	0.00531358	0.0202156	0.00156924	4.023	C	5	02/10/2020 15:50		0	0	0	0	0	0	0	0	0	0	0	0	0	0
1662	5	6	9	3d 03:15:22.44000	0d 03:25:57.34000	0.00538698	0.0205112	0.00156947	4.0331	C	5	02/10/2020 15:53		0	0	0	0	0	0	0	0	0	0	0	0	0	0
1663	5	6	9	3d 03:18:08.20000	0d 03:28:43.10000	0.00545924	0.020803	0.00156954	4.0432	C	5	02/10/2020 15:55		0	0	0	0	0	0	0	0	0	0	0	0	0	0
1664	5	6	9	3d 03:20:49.35000	0d 03:31:24.25000	0.00552949	0.0210874	0.00156931	4.0533	C	5	02/10/2020 15:58		0	0	0	0	0	0	0	0	0	0	0	0	0	0
1665	5	6	9	3d 03:23:31.77000	0d 03:34:06.67000	0.00560029	0.0213747	0.00156947	4.0633	C	5	02/10/2020 16:01		0	0	0	0	0	0	0	0	0	0	0	0	0	0
1666	5	6	9	3d 03:26:10.70000	0d 03:36:45.60000	0.00566958	0.0216566	0.00156939	4.0734	C	5	02/10/2020 16:03		0	0	0	0	0	0	0	0	0	0	0	0	0	0
1667	5	6	9	3d 03:28:47.95000	0d 03:39:22.85000	0.00573813	0.0219362	0.00156947	4.0835	C	5	02/10/2020 16:06		0	0	0	0	0	0	0	0	0	0	0	0	0	0
1668	5	6	9	3d 03:31:25.02000	0d 03:41:59.92000	0.0058066	0.0222161	0.00156947	4.0935	C	5	02/10/2020 16:09		0	0	0	0	0	0	0	0	0	0	0	0	0	0
1669	5	6	9	3d 03:33:57.37000	0d 03:44:32.27000	0.00587301	0.0224883	0.00156947	4.1036	C	5	02/10/2020 16:11		0	0	0	0	0	0	0	0	0	0	0	0	0	0
1670	5	6	9	3d 03:36:28.36000	0d 03:47:03.26000	0.00593883	0.0227587	0.00156947	4.1138	C	5	02/10/2020 16:14		0	0	0	0	0	0	0	0	0	0	0	0	0	0
1671	5	6	9	3d 03:38:58.93000	0d 03:49:33.83000	0.00600447	0.0230291	0.00156916	4.1239	C	5	02/10/2020 16:16		0	0	0	0	0	0	0	0	0	0	0	0	0	0
1672	5	6	9	3d 03:41:25.39000	0d 03:52:00.29000	0.00606832	0.0232927	0.00156947	4.134	C	5	02/10/2020 16:19		0	0	0	0	0	0	0	0	0	0	0	0	0	0
1673	5	6	9	3d 03:43:50.83000	0d 03:54:25.73000	0.00613172	0.0235551	0.00156924	4.144	C	5	02/10/2020 16:21		0	0	0	0	0	0	0	0	0	0	0	0	0	0
1674	5	6	9	3d 03:46:13.68000	0d 03:56:48.58000	0.00619399	0.0238135	0.00156962	4.1541	C	5	02/10/2020 16:23		0	0	0	0	0	0	0	0	0	0	0	0	0	0
1675	5	6	9	3d 03:48:38.66000	0d 03:59:13.56000	0.0062572	0.0240764	0.00156947	4.1642	C	5	02/10/2020 16:26		0	0	0	0	0	0	0	0	0	0	0	0	0	0
1676	5	6	9	3d 03:50:59.05000	0d 04:01:33.95000	0.0063184	0.0243315	0.00156939	4.1743	C	5	02/10/2020 16:28		0	0	0	0	0	0	0	0	0	0	0	0	0	0
1677	5	6	9	3d 03:53:19.19000	0d 04:03:54.09000	0.00637949	0.0245868	0.00156939	4.1843	C	5	02/10/2020 16:30		0	0	0	0	0	0	0	0	0	0	0	0	0	0
1678	5	6	9	3d 03:55:36.51000	0d 04:06:11.41000	0.00643935	0.0248376	0.00156939	4.1944	C	5	02/10/2020 16:33		0	0	0	0	0	0	0	0	0	0	0	0	0	0
1679	5	6	9	3d 03:56:49.56000	0d 04:07:24.46000	0.0064712	0.0249713	0.00156924	4.2	C	133	02/10/2020 16:34		0	0	0	0	0	0	0	0	0	0	0	0	0	0
1680	5	6	10	3d 03:56:49.57000	0d 00:00:00.01000	0.0064712	0.0249713	0.00156695	4.1993	C	0	02/10/2020 16:34		0	0	0	0	0	0	0	0	0	0	0	0	0	0
1681	5	6	10	3d 03:57:11.03000	0d 00:00:21.47000	0.00648034	0.0250097	0.00146677	4.2005	C	4	02/10/2020 16:34		0	0	0	0	0	0	0	0	0	0	0	0	0	0
1682	5	6	10	3d 03:57:26.21000	0d 00:00:36.65000	0.00648631	0.0250348	0.00136675	4.2002	C	4	02/10/2020 16:35		0	0	0	0	0	0	0	0	0	0	0	0	0	0
1683	5	6	10	3d 03:57:45.74000	0d 00:00:56.18000	0.00649344	0.0250647	0.00126673	4.2004	C	4	02/10/2020 16:35		0	0	0	0	0	0	0	0	0	0	0	0	0	0
1684	5	6	10	3d 03:58:10.10000	0d 00:01:20.54000	0.00650167	0.0250993	0.0011667	4.2002	C	4	02/10/2020 16:35		0	0	0	0	0	0	0	0	0	0	0	0	0	0
1685	5	6	10	3d 03:58:39.29000	0d 00:01:49.73000	0.00651071	0.0251372	0.00106668	4.2	C	4	02/10/2020 16:36		0	0	0	0	0	0	0	0	0	0	0	0	0	0
1686	5	6	10	3d 03:59:12.22000	0d 00:02:22.66000	0.00652001	0.0251763	0.00096643	4.2004	C	4	02/10/2020 16:36		0	0	0	0	0	0	0	0	0	0	0	0	0	0
1687	5	6	10	3d 03:59:51.81000	0d 00:03:02.25000	0.00653009	0.0252186	0.00086625	4.2002	C	4	02/10/2020 16:37		0	0	0	0	0	0	0	0	0	0	0	0	0	0
1688	5	6	10	3d 04:00:33.64000	0d 00:03:44.08000	0.00653956	0.0252584	0.00076623	4.1999	C	4	02/10/2020 16:38		0	0	0	0	0	0	0	0	0	0	0	0	0	0
1689	5	6	10	3d 04:01:24.44000	0d 00:04:34.88000	0.00654967	0.0253009	0.00066621	4.2	C	4	02/10/2020 16:39		0	0	0	0	0	0	0	0	0	0	0	0	0	0
1690	5	6	10	3d 04:02:23.05000	0d 00:05:33.49000	0.0065597	0.025343	0.00056619	4.2002	C	4	02/10/2020 16:40		0	0	0	0	0	0	0	0	0	0	0	0	0	0
1691	5	6	10	3d 04:03:35.92000	0d 00:06:46.36000	0.00657011	0.0253867	0.00046616	4.2	C	4	02/10/2020 16:41		0	0	0	0	0	0	0	0	0	0	0	0	0	0
1692	5	6	10	3d 04:05:06.89000	0d 00:08:17.33000	0.00658059	0.0254307	0.00036606	4.1999	C	4	02/10/2020 16:42		0	0	0	0	0	0	0	0	0	0	0	0	0	0
1693	5	6	10	3d 04:07:14.88000	0d 00:10:25.32000	0.00659175	0.0254776	0.00026581	4.2002	C	4	02/10/2020 16:44		0	0	0	0	0	0	0	0	0	0	0	0	0	0
1694	5	6	10	3d 04:10:33.66000	0d 00:13:44.10000	0.00660349	0.0255269	0.00016579	4.1999	C	4	02/10/2020 16:48		0	0	0	0	0	0	0	0	0	0	0	0	0	0
1695	5	6	10	3d 04:10:55.62000	0d 00:14:06.06000	0.00660449	0.0255311	0.00015694	4.1999	C	132	02/10/2020 16:48		0	0	0	0	0	0	0	0	0	0	0	0	0	0
1696	5	6	11	3d 04:10:55.63000	0d 00:00:00.01000	0	0	0	4.1991	R	0	02/10/2020 16:48		0	0	0	0	0	0	0	0	0	0	0	0	0	0
1697	5	6	11	3d 04:10:57.63000	0d 00:00:02.01000	0	0	0	4.1985	R	1	02/10/2020 16:48		0	0	0	0	0	0	0	0	0	0	0	0	0	0
1698	5	6	11	3d 04:10:59.63000	0d 00:00:04.01000	0	0	0	4.1985	R	1	02/10/2020 16:48		0	0	0	0	0	0	0	0	0	0	0	0	0	0
1699	5	6	11	3d 04:11:01.63000	0d 00:00:06.01000	0	0	0	4.1984	R	1	02/10/2020 16:48		0	0	0	0	0	0	0	0	0	0	0	0	0	0
1700	5	6	11	3d 04:11:03.63000	0d 00:00:08.01000	0	0	0	4.1982	R	1	02/10/2020 16:48		0	0	0	0	0	0	0	0	0	0	0	0	0	0
1701	5	6	11	3d 04:11:05.62000	0d 00:00:10.00000	0	0	0	4.1981	R	129	02/10/2020 16:48		0	0	0	0	0	0	0	0	0	0	0	0	0	0
1702	5	6	12	3d 04:11:05.65000	0d 00:00:00.03000	0.00000001	0.00000005	0.00157168	4.1868	D	0	02/10/2020 16:48		0	0	0	0	0	0	0	0	0	0	0	0	0	0
1703	5	6	12	3d 04:11:30.35000	0d 00:00:24.73000	0.00001078	0.00004507	0.00156939	4.1767	D	5	02/10/2020 16:49		0	0	0	0	0	0	0	0	0	0	0	0	0	0
1704	5	6	12	3d 04:12:33.57000	0d 00:01:27.95000	0.00003834	0.00016003	0.00156939	4.1665	D	5	02/10/2020 16:50		0	0	0	0	0	0	0	0	0	0	0	0	0	0
1705	5	6	12	3d 04:14:18.72000	0d 00:03:13.10000	0.00008418	0.00035078	0.00156931	4.1563	D	5	02/10/2020 16:51		0	0	0	0	0	0	0	0	0	0	0	0	0	0
1706	5	6	12	3d 04:16:23.80000	0d 00:05:18.18000	0.00013871	0.00057714	0.00156939	4.1462	D	5	02/10/2020 16:54		0	0	0	0	0	0	0	0	0	0	0	0	0	0
1707	5	6	12	3d 04:18:32.16000	0d 00:07:26.54000	0.00019466	0.00080886	0.00156931	4.1361	D	5	02/10/2020 16:56		0	0	0	0	0	0	0	0	0	0	0	0	0	0
1708	5	6	12	3d 04:20:43.55000	0d 00:09:37.93000	0.00025194	0.00104549	0.00156931	4.126	D	5	02/10/2020 16:58		0	0	0	0	0	0	0	0	0	0	0	0	0	0
1709	5	6	12	3d 04:22:56.28000	0d 00:11:50.66000	0.0003098	0.00128395	0.00156939	4.116	D	5	02/10/2020 17:00		0	0	0	0	0	0	0	0	0	0	0	0	0	0
1710	5	6	12	3d 04:25:11.30000	0d 00:14:05.68000	0.00036866	0.00152593	0.00156931	4.1059	D	5	02/10/2020 17:02		0	0	0	0	0	0	0	0	0	0	0	0	0	0
1711	5	6	12	3d 04:27:30.95000	0d 00:16:25.33000	0.00042954	0.00177558	0.00156954	4.0957	D	5	02/10/2020 17:05		0	0	0	0	0	0	0	0	0	0	0	0	0	0
1712	5	6	12	3d 04:29:51.70000	0d 00:18:46.08000	0.0004909	0.00202658	0.0015697	4.0856	D	5	02/10/2020 17:07		0	0	0	0	0	0	0	0	0	0	0	0	0	0
1713	5	6	12	3d 04:32:13.77000	0d 00:21:08.15000	0.00055283	0.00227931	0.00156947	4.0755	D	5	02/10/2020 17:09		0	0	0	0	0	0	0	0	0	0	0	0	0	0
1714	5	6	12	3d 04:34:37.26000	0d 00:23:31.64000	0.00061538	0.00253393	0.00156954	4.0655	D	5	02/10/2020 17:12		0	0	0	0	0	0	0	0	0	0	0	0	0	0
1715	5	6	12	3d 04:37:02.31000	0d 00:25:56.69000	0.00067861	0.00279069	0.00156947	4.0554	D	5	02/10/2020 17:14		0	0	0	0	0	0	0	0	0	0	0	0	0	0
1716	5	6	12	3d 04:39:30.13000	0d 00:28:24.51000	0.00074305	0.0030517	0.00156947	4.0452	D	5	02/10/2020 17:17		0	0	0	0	0	0	0	0	0	0	0	0	0	0
1717	5	6	12	3d 04:42:04.09000	0d 00:30:58.47000	0.00081017	0.00332288	0.00156947	4.0351	D	5	02/10/2020 17:19		0	0	0	0	0	0	0	0	0	0	0	0	0	0
1718	5	6	12	3d 04:44:36.32000	0d 00:33:30.70000	0.00087653	0.00359032	0.00156916	4.0249	D	5	02/10/2020 17:22		0	0	0	0	0	0	0	0	0	0	0	0	0	0
1719	5	6	12	3d 04:47:11.66000	0d 00:36:06.04000	0.00094425	0.00386255	0.00156931	4.0148	D	5	02/10/2020 17:24		0	0	0	0	0	0	0	0	0	0	0	0	0	0
1720	5	6	12	3d 04:49:47.94000	0d 00:38:42.32000	0.00101238	0.00413573	0.00156924	4.0046	D	5	02/10/2020 17:27		0	0	0	0	0	0	0	0	0	0	0	0	0	0
1721	5	6	12	3d 04:52:28.92000	0d 00:41:23.30000	0.00108255	0.00441642	0.00156947	3.9945	D	5	02/10/2020 17:30		0	0	0	0	0	0	0	0	0	0	0	0	0	0
1722	5	6	12	3d 04:55:08.64000	0d 00:44:03.02000	0.00115218	0.00469421	0.00156939	3.9844	D	5	02/10/2020 17:32		0	0	0	0	0	0	0	0	0	0	0	0	0	0
1723	5	6	12	3d 04:57:52.29000	0d 00:46:46.67000	0.00122352	0.00497811	0.00156931	3.9742	D	5	02/10/2020 17:35		0	0	0	0	0	0	0	0	0	0	0	0	0	0
1724	5	6	12	3d 05:00:37.97000	0d 00:49:32.35000	0.00129575	0.00526479	0.00156931	3.9641	D	5	02/10/2020 17:38		0	0	0	0	0	0	0	0	0	0	0	0	0	0
1725	5	6	12	3d 05:03:20.09000	0d 00:52:14.47000	0.00136642	0.0055446	0.00156947	3.9541	D	5	02/10/2020 17:40		0	0	0	0	0	0	0	0	0	0	0	0	0	0
1726	5	6	12	3d 05:06:04.62000	0d 00:54:59.00000	0.00143814	0.00582785	0.00156939	3.944	D	5	02/10/2020 17:43		0	0	0	0	0	0	0	0	0	0	0	0	0	0
1727	5	6	12	3d 05:08:50.83000	0d 00:57:45.21000	0.0015106	0.00611327	0.00156939	3.9339	D	5	02/10/2020 17:46		0	0	0	0	0	0	0	0	0	0	0	0	0	0
1728	5	6	12	3d 05:11:39.89000	0d 01:00:34.27000	0.0015843	0.00640283	0.00156954	3.9237	D	5	02/10/2020 17:49		0	0	0	0	0	0	0	0	0	0	0	0	0	0
1729	5	6	12	3d 05:14:32.07000	0d 01:03:26.45000	0.00165936	0.00669697	0.00156939	3.9136	D	5	02/10/2020 17:52		0	0	0	0	0	0	0	0	0	0	0	0	0	0
1730	5	6	12	3d 05:17:23.15000	0d 01:06:17.53000	0.00173394	0.00698848	0.00156924	3.9036	D	5	02/10/2020 17:55		0	0	0	0	0	0	0	0	0	0	0	0	0	0
1731	5	6	12	3d 05:20:14.38000	0d 01:09:08.76000	0.00180858	0.00727949	0.00156931	3.8935	D	5	02/10/2020 17:57		0	0	0	0	0	0	0	0	0	0	0	0	0	0
1732	5	6	12	3d 05:23:06.80000	0d 01:12:01.18000	0.00188375	0.00757178	0.00156939	3.8834	D	5	02/10/2020 18:00		0	0	0	0	0	0	0	0	0	0	0	0	0	0
1733	5	6	12	3d 05:26:02.74000	0d 01:14:57.12000	0.00196044	0.00786926	0.00156931	3.8734	D	5	02/10/2020 18:03		0	0	0	0	0	0	0	0	0	0	0	0	0	0
1734	5	6	12	3d 05:29:02.89000	0d 01:17:57.27000	0.00203898	0.00817307	0.00156939	3.8631	D	5	02/10/2020 18:06		0	0	0	0	0	0	0	0	0	0	0	0	0	0
1735	5	6	12	3d 05:32:11.82000	0d 01:21:06.20000	0.00212134	0.00849085	0.00156909	3.8531	D	5	02/10/2020 18:09		0	0	0	0	0	0	0	0	0	0	0	0	0	0
1736	5	6	12	3d 05:35:20.74000	0d 01:24:15.12000	0.0022037	0.00880776	0.00156931	3.843	D	5	02/10/2020 18:12		0	0	0	0	0	0	0	0	0	0	0	0	0	0
1737	5	6	12	3d 05:38:34.79000	0d 01:27:29.17000	0.00228829	0.00913243	0.00156939	3.8328	D	5	02/10/2020 18:16		0	0	0	0	0	0	0	0	0	0	0	0	0	0
1738	5	6	12	3d 05:41:58.98000	0d 01:30:53.36000	0.0023773	0.00947316	0.00156947	3.8227	D	5	02/10/2020 18:19		0	0	0	0	0	0	0	0	0	0	0	0	0	0
1739	5	6	12	3d 05:45:30.87000	0d 01:34:25.25000	0.00246967	0.00982581	0.00156931	3.8125	D	5	02/10/2020 18:23		0	0	0	0	0	0	0	0	0	0	0	0	0	0
1740	5	6	12	3d 05:49:18.31000	0d 01:38:12.69000	0.00256882	0.0102033	0.00156947	3.8022	D	5	02/10/2020 18:26		0	0	0	0	0	0	0	0	0	0	0	0	0	0
1741	5	6	12	3d 05:53:18.37000	0d 01:42:12.75000	0.00267347	0.0106007	0.00156939	3.7922	D	5	02/10/2020 18:30		0	0	0	0	0	0	0	0	0	0	0	0	0	0
1742	5	6	12	3d 05:57:32.75000	0d 01:46:27.13000	0.00278436	0.0110207	0.00156947	3.7821	D	5	02/10/2020 18:35		0	0	0	0	0	0	0	0	0	0	0	0	0	0
1743	5	6	12	3d 06:02:04.73000	0d 01:50:59.11000	0.00290293	0.0114685	0.00156947	3.772	D	5	02/10/2020 18:39		0	0	0	0	0	0	0	0	0	0	0	0	0	0
1744	5	6	12	3d 06:06:59.55000	0d 01:55:53.93000	0.00303145	0.0119527	0.00156924	3.762	D	5	02/10/2020 18:44		0	0	0	0	0	0	0	0	0	0	0	0	0	0
1745	5	6	12	3d 06:11:59.55000	0d 02:00:53.93000	0.00316223	0.0124441	0.00156947	3.7527	D	1	02/10/2020 18:49		0	0	0	0	0	0	0	0	0	0	0	0	0	0
1746	5	6	12	3d 06:16:59.55000	0d 02:05:53.93000	0.00329301	0.0129343	0.00156931	3.7436	D	1	02/10/2020 18:54		0	0	0	0	0	0	0	0	0	0	0	0	0	0
1747	5	6	12	3d 06:21:59.55000	0d 02:10:53.93000	0.00342379	0.0134233	0.00156962	3.7356	D	1	02/10/2020 18:59		0	0	0	0	0	0	0	0	0	0	0	0	0	0
1748	5	6	12	3d 06:26:59.55000	0d 02:15:53.93000	0.00355457	0.0139114	0.00156939	3.7275	D	1	02/10/2020 19:04		0	0	0	0	0	0	0	0	0	0	0	0	0	0
1749	5	6	12	3d 06:31:59.55000	0d 02:20:53.93000	0.00368535	0.0143983	0.00156931	3.7197	D	1	02/10/2020 19:09		0	0	0	0	0	0	0	0	0	0	0	0	0	0
1750	5	6	12	3d 06:36:59.55000	0d 02:25:53.93000	0.00381613	0.0148843	0.00156947	3.7119	D	1	02/10/2020 19:14		0	0	0	0	0	0	0	0	0	0	0	0	0	0
1751	5	6	12	3d 06:41:59.55000	0d 02:30:53.93000	0.00394691	0.0153693	0.00156924	3.7044	D	1	02/10/2020 19:19		0	0	0	0	0	0	0	0	0	0	0	0	0	0
1752	5	6	12	3d 06:46:59.55000	0d 02:35:53.93000	0.00407769	0.0158532	0.00156924	3.6965	D	1	02/10/2020 19:24		0	0	0	0	0	0	0	0	0	0	0	0	0	0
1753	5	6	12	3d 06:51:59.55000	0d 02:40:53.93000	0.00420847	0.0163361	0.00156931	3.6883	D	1	02/10/2020 19:29		0	0	0	0	0	0	0	0	0	0	0	0	0	0
1754	5	6	12	3d 06:56:59.55000	0d 02:45:53.93000	0.00433925	0.0168179	0.00156947	3.6791	D	1	02/10/2020 19:34		0	0	0	0	0	0	0	0	0	0	0	0	0	0
1755	5	6	12	3d 07:01:59.55000	0d 02:50:53.93000	0.00447003	0.0172984	0.00156939	3.6696	D	1	02/10/2020 19:39		0	0	0	0	0	0	0	0	0	0	0	0	0	0
1756	5	6	12	3d 07:06:44.06000	0d 02:55:38.44000	0.00459406	0.0177529	0.00156909	3.6596	D	5	02/10/2020 19:44		0	0	0	0	0	0	0	0	0	0	0	0	0	0
1757	5	6	12	3d 07:11:03.78000	0d 02:59:58.16000	0.00470728	0.0181667	0.00156939	3.6495	D	5	02/10/2020 19:48		0	0	0	0	0	0	0	0	0	0	0	0	0	0
1758	5	6	12	3d 07:14:52.41000	0d 03:03:46.79000	0.00480695	0.01853	0.00156939	3.6394	D	5	02/10/2020 19:52		0	0	0	0	0	0	0	0	0	0	0	0	0	0
1759	5	6	12	3d 07:18:14.59000	0d 03:07:08.97000	0.00489508	0.0188503	0.00156947	3.6294	D	5	02/10/2020 19:55		0	0	0	0	0	0	0	0	0	0	0	0	0	0
1760	5	6	12	3d 07:21:10.36000	0d 03:10:04.74000	0.00497171	0.0191281	0.00156931	3.6193	D	5	02/10/2020 19:58		0	0	0	0	0	0	0	0	0	0	0	0	0	0
1761	5	6	12	3d 07:23:44.27000	0d 03:12:38.65000	0.0050388	0.0193706	0.00156954	3.6092	D	5	02/10/2020 20:01		0	0	0	0	0	0	0	0	0	0	0	0	0	0
1762	5	6	12	3d 07:25:59.20000	0d 03:14:53.58000	0.00509762	0.0195826	0.00156939	3.5991	D	5	02/10/2020 20:03		0	0	0	0	0	0	0	0	0	0	0	0	0	0
1763	5	6	12	3d 07:27:53.57000	0d 03:16:47.95000	0.00514748	0.0197618	0.00156931	3.5891	D	5	02/10/2020 20:05		0	0	0	0	0	0	0	0	0	0	0	0	0	0
1764	5	6	12	3d 07:29:32.23000	0d 03:18:26.61000	0.00519049	0.019916	0.00156931	3.579	D	5	02/10/2020 20:07		0	0	0	0	0	0	0	0	0	0	0	0	0	0
1765	5	6	12	3d 07:30:53.83000	0d 03:19:48.21000	0.00522606	0.0200431	0.00156939	3.5688	D	5	02/10/2020 20:08		0	0	0	0	0	0	0	0	0	0	0	0	0	0
1766	5	6	12	3d 07:32:04.33000	0d 03:20:58.71000	0.00525679	0.0201526	0.00156939	3.5587	D	5	02/10/2020 20:09		0	0	0	0	0	0	0	0	0	0	0	0	0	0
1767	5	6	12	3d 07:33:05.14000	0d 03:21:59.52000	0.0052833	0.0202469	0.00156931	3.5486	D	5	02/10/2020 20:10		0	0	0	0	0	0	0	0	0	0	0	0	0	0
1768	5	6	12	3d 07:34:01.31000	0d 03:22:55.69000	0.00530779	0.0203336	0.00156931	3.5386	D	5	02/10/2020 20:11		0	0	0	0	0	0	0	0	0	0	0	0	0	0
1769	5	6	12	3d 07:34:52.55000	0d 03:23:46.93000	0.00533013	0.0204126	0.00156916	3.5285	D	5	02/10/2020 20:12		0	0	0	0	0	0	0	0	0	0	0	0	0	0
1770	5	6	12	3d 07:35:43.73000	0d 03:24:38.11000	0.00535244	0.0204912	0.00156931	3.5184	D	5	02/10/2020 20:13		0	0	0	0	0	0	0	0	0	0	0	0	0	0
1771	5	6	12	3d 07:36:41.51000	0d 03:25:35.89000	0.00537763	0.0205797	0.00156939	3.5084	D	5	02/10/2020 20:14		0	0	0	0	0	0	0	0	0	0	0	0	0	0
1772	5	6	12	3d 07:38:05.40000	0d 03:26:59.78000	0.0054142	0.0207078	0.00156924	3.4983	D	5	02/10/2020 20:15		0	0	0	0	0	0	0	0	0	0	0	0	0	0
1773	5	6	12	3d 07:41:04.77000	0d 03:29:59.15000	0.00549239	0.0209809	0.00156931	3.4882	D	5	02/10/2020 20:18		0	0	0	0	0	0	0	0	0	0	0	0	0	0
1774	5	6	12	3d 07:46:01.38000	0d 03:34:55.76000	0.00562169	0.0214313	0.00156947	3.478	D	5	02/10/2020 20:23		0	0	0	0	0	0	0	0	0	0	0	0	0	0
1775	5	6	12	3d 07:51:01.38000	0d 03:39:55.76000	0.00575247	0.0218856	0.00156939	3.4687	D	1	02/10/2020 20:28		0	0	0	0	0	0	0	0	0	0	0	0	0	0
1776	5	6	12	3d 07:55:27.12000	0d 03:44:21.50000	0.00586832	0.0222868	0.00156962	3.4586	D	5	02/10/2020 20:33		0	0	0	0	0	0	0	0	0	0	0	0	0	0
1777	5	6	12	3d 07:59:20.12000	0d 03:48:14.50000	0.00596989	0.0226376	0.00156931	3.4485	D	5	02/10/2020 20:36		0	0	0	0	0	0	0	0	0	0	0	0	0	0
1778	5	6	12	3d 08:03:14.71000	0d 03:52:09.09000	0.00607216	0.0229898	0.00156939	3.4385	D	5	02/10/2020 20:40		0	0	0	0	0	0	0	0	0	0	0	0	0	0
1779	5	6	12	3d 08:06:18.06000	0d 03:55:12.44000	0.00615208	0.0232642	0.00156924	3.4284	D	5	02/10/2020 20:43		0	0	0	0	0	0	0	0	0	0	0	0	0	0
1780	5	6	12	3d 08:08:44.21000	0d 03:57:38.59000	0.0062158	0.0234824	0.00156931	3.4182	D	5	02/10/2020 20:46		0	0	0	0	0	0	0	0	0	0	0	0	0	0
1781	5	6	12	3d 08:10:42.64000	0d 03:59:37.02000	0.00626742	0.0236586	0.00156931	3.4081	D	5	02/10/2020 20:48		0	0	0	0	0	0	0	0	0	0	0	0	0	0
1782	5	6	12	3d 08:12:12.93000	0d 04:01:07.31000	0.00630678	0.0237926	0.00156962	3.398	D	5	02/10/2020 20:49		0	0	0	0	0	0	0	0	0	0	0	0	0	0
1783	5	6	12	3d 08:13:27.40000	0d 04:02:21.78000	0.00633925	0.0239027	0.00156947	3.388	D	5	02/10/2020 20:51		0	0	0	0	0	0	0	0	0	0	0	0	0	0
1784	5	6	12	3d 08:14:24.33000	0d 04:03:18.71000	0.00636407	0.0239867	0.00156924	3.3779	D	5	02/10/2020 20:52		0	0	0	0	0	0	0	0	0	0	0	0	0	0
1785	5	6	12	3d 08:15:13.05000	0d 04:04:07.43000	0.0063853	0.0240583	0.00156931	3.3678	D	5	02/10/2020 20:52		0	0	0	0	0	0	0	0	0	0	0	0	0	0
1786	5	6	12	3d 08:15:55.99000	0d 04:04:50.37000	0.00640402	0.0241213	0.00156939	3.3577	D	5	02/10/2020 20:53		0	0	0	0	0	0	0	0	0	0	0	0	0	0
1787	5	6	12	3d 08:16:32.52000	0d 04:05:26.90000	0.00641995	0.0241747	0.00156924	3.3477	D	5	02/10/2020 20:54		0	0	0	0	0	0	0	0	0	0	0	0	0	0
1788	5	6	12	3d 08:17:04.43000	0d 04:05:58.81000	0.00643386	0.0242212	0.00156947	3.3375	D	5	02/10/2020 20:54		0	0	0	0	0	0	0	0	0	0	0	0	0	0
1789	5	6	12	3d 08:17:32.70000	0d 04:06:27.08000	0.00644618	0.0242623	0.00156954	3.3272	D	5	02/10/2020 20:55		0	0	0	0	0	0	0	0	0	0	0	0	0	0
1790	5	6	12	3d 08:17:58.04000	0d 04:06:52.42000	0.00645723	0.024299	0.00156947	3.3172	D	5	02/10/2020 20:55		0	0	0	0	0	0	0	0	0	0	0	0	0	0
1791	5	6	12	3d 08:18:19.42000	0d 04:07:13.80000	0.00646655	0.0243298	0.00156939	3.3071	D	5	02/10/2020 20:55		0	0	0	0	0	0	0	0	0	0	0	0	0	0
1792	5	6	12	3d 08:18:38.17000	0d 04:07:32.55000	0.00647472	0.0243568	0.00156924	3.297	D	5	02/10/2020 20:56		0	0	0	0	0	0	0	0	0	0	0	0	0	0
1793	5	6	12	3d 08:18:54.34000	0d 04:07:48.72000	0.00648177	0.02438	0.00156931	3.2869	D	5	02/10/2020 20:56		0	0	0	0	0	0	0	0	0	0	0	0	0	0
1794	5	6	12	3d 08:19:09.47000	0d 04:08:03.85000	0.00648837	0.0244017	0.00156947	3.2767	D	5	02/10/2020 20:56		0	0	0	0	0	0	0	0	0	0	0	0	0	0
1795	5	6	12	3d 08:19:23.46000	0d 04:08:17.84000	0.00649447	0.0244216	0.00156947	3.2665	D	5	02/10/2020 20:57		0	0	0	0	0	0	0	0	0	0	0	0	0	0
1796	5	6	12	3d 08:19:36.24000	0d 04:08:30.62000	0.00650004	0.0244398	0.00156924	3.2561	D	5	02/10/2020 20:57		0	0	0	0	0	0	0	0	0	0	0	0	0	0
1797	5	6	12	3d 08:19:48.07000	0d 04:08:42.45000	0.00650519	0.0244566	0.00156947	3.2459	D	5	02/10/2020 20:57		0	0	0	0	0	0	0	0	0	0	0	0	0	0
1798	5	6	12	3d 08:19:59.06000	0d 04:08:53.44000	0.00650999	0.0244721	0.00156939	3.2358	D	5	02/10/2020 20:57		0	0	0	0	0	0	0	0	0	0	0	0	0	0
1799	5	6	12	3d 08:20:08.92000	0d 04:09:03.30000	0.00651428	0.024486	0.00156954	3.2258	D	5	02/10/2020 20:57		0	0	0	0	0	0	0	0	0	0	0	0	0	0
1800	5	6	12	3d 08:20:18.24000	0d 04:09:12.62000	0.00651835	0.0244991	0.00156947	3.2157	D	5	02/10/2020 20:57		0	0	0	0	0	0	0	0	0	0	0	0	0	0
1801	5	6	12	3d 08:20:27.21000	0d 04:09:21.59000	0.00652226	0.0245116	0.00156931	3.2056	D	5	02/10/2020 20:58		0	0	0	0	0	0	0	0	0	0	0	0	0	0
1802	5	6	12	3d 08:20:35.58000	0d 04:09:29.96000	0.00652591	0.0245233	0.00156939	3.1955	D	5	02/10/2020 20:58		0	0	0	0	0	0	0	0	0	0	0	0	0	0
1803	5	6	12	3d 08:20:43.41000	0d 04:09:37.79000	0.00652932	0.0245342	0.00156931	3.1855	D	5	02/10/2020 20:58		0	0	0	0	0	0	0	0	0	0	0	0	0	0
1804	5	6	12	3d 08:20:50.96000	0d 04:09:45.34000	0.00653261	0.0245447	0.00156931	3.1752	D	5	02/10/2020 20:58		0	0	0	0	0	0	0	0	0	0	0	0	0	0
1805	5	6	12	3d 08:20:58.12000	0d 04:09:52.50000	0.00653573	0.0245546	0.00156947	3.165	D	5	02/10/2020 20:58		0	0	0	0	0	0	0	0	0	0	0	0	0	0
1806	5	6	12	3d 08:21:04.86000	0d 04:09:59.24000	0.00653867	0.0245638	0.00156954	3.155	D	5	02/10/2020 20:58		0	0	0	0	0	0	0	0	0	0	0	0	0	0
1807	5	6	12	3d 08:21:11.40000	0d 04:10:05.78000	0.00654152	0.0245728	0.00156939	3.1449	D	5	02/10/2020 20:58		0	0	0	0	0	0	0	0	0	0	0	0	0	0
1808	5	6	12	3d 08:21:17.54000	0d 04:10:11.92000	0.0065442	0.0245812	0.00156954	3.1347	D	5	02/10/2020 20:58		0	0	0	0	0	0	0	0	0	0	0	0	0	0
1809	5	6	12	3d 08:21:23.47000	0d 04:10:17.85000	0.00654678	0.0245893	0.00156939	3.1243	D	5	02/10/2020 20:59		0	0	0	0	0	0	0	0	0	0	0	0	0	0
1810	5	6	12	3d 08:21:29.20000	0d 04:10:23.58000	0.00654928	0.0245971	0.00156909	3.1141	D	5	02/10/2020 20:59		0	0	0	0	0	0	0	0	0	0	0	0	0	0
1811	5	6	12	3d 08:21:34.75000	0d 04:10:29.13000	0.0065517	0.0246046	0.00156931	3.1038	D	5	02/10/2020 20:59		0	0	0	0	0	0	0	0	0	0	0	0	0	0
1812	5	6	12	3d 08:21:40.07000	0d 04:10:34.45000	0.00655402	0.0246118	0.00156931	3.0933	D	5	02/10/2020 20:59		0	0	0	0	0	0	0	0	0	0	0	0	0	0
1813	5	6	12	3d 08:21:45.25000	0d 04:10:39.63000	0.00655628	0.0246188	0.00156931	3.0832	D	5	02/10/2020 20:59		0	0	0	0	0	0	0	0	0	0	0	0	0	0
1814	5	6	12	3d 08:21:50.15000	0d 04:10:44.53000	0.00655841	0.0246254	0.00156977	3.0729	D	5	02/10/2020 20:59		0	0	0	0	0	0	0	0	0	0	0	0	0	0
1815	5	6	12	3d 08:21:54.99000	0d 04:10:49.37000	0.00656052	0.0246318	0.00156931	3.0625	D	5	02/10/2020 20:59		0	0	0	0	0	0	0	0	0	0	0	0	0	0
1816	5	6	12	3d 08:21:59.59000	0d 04:10:53.97000	0.00656253	0.024638	0.00156947	3.0521	D	5	02/10/2020 20:59		0	0	0	0	0	0	0	0	0	0	0	0	0	0
1817	5	6	12	3d 08:22:04.00000	0d 04:10:58.38000	0.00656445	0.0246438	0.00156916	3.0417	D	5	02/10/2020 20:59		0	0	0	0	0	0	0	0	0	0	0	0	0	0
1818	5	6	12	3d 08:22:08.22000	0d 04:11:02.60000	0.00656629	0.0246494	0.00156939	3.0315	D	5	02/10/2020 20:59		0	0	0	0	0	0	0	0	0	0	0	0	0	0
1819	5	6	12	3d 08:22:12.33000	0d 04:11:06.71000	0.00656808	0.0246548	0.00156962	3.0211	D	5	02/10/2020 20:59		0	0	0	0	0	0	0	0	0	0	0	0	0	0
1820	5	6	12	3d 08:22:16.26000	0d 04:11:10.64000	0.0065698	0.02466	0.00156924	3.0109	D	5	02/10/2020 20:59		0	0	0	0	0	0	0	0	0	0	0	0	0	0
1821	5	6	12	3d 08:22:19.99000	0d 04:11:14.37000	0.00657142	0.0246649	0.00156909	3.0007	D	5	02/10/2020 20:59		0	0	0	0	0	0	0	0	0	0	0	0	0	0
1822	5	6	12	3d 08:22:23.62000	0d 04:11:18.00000	0.006573	0.0246696	0.00156931	2.9905	D	5	02/10/2020 21:00		0	0	0	0	0	0	0	0	0	0	0	0	0	0
1823	5	6	12	3d 08:22:27.15000	0d 04:11:21.53000	0.00657454	0.0246742	0.00156924	2.9802	D	5	02/10/2020 21:00		0	0	0	0	0	0	0	0	0	0	0	0	0	0
1824	5	6	12	3d 08:22:30.57000	0d 04:11:24.95000	0.00657603	0.0246787	0.00156939	2.97	D	5	02/10/2020 21:00		0	0	0	0	0	0	0	0	0	0	0	0	0	0
1825	5	6	12	3d 08:22:33.85000	0d 04:11:28.23000	0.00657746	0.0246829	0.00156931	2.9598	D	5	02/10/2020 21:00		0	0	0	0	0	0	0	0	0	0	0	0	0	0
1826	5	6	12	3d 08:22:37.08000	0d 04:11:31.46000	0.00657887	0.0246871	0.00156947	2.9493	D	5	02/10/2020 21:00		0	0	0	0	0	0	0	0	0	0	0	0	0	0
1827	5	6	12	3d 08:22:40.18000	0d 04:11:34.56000	0.00658022	0.024691	0.00156939	2.939	D	5	02/10/2020 21:00		0	0	0	0	0	0	0	0	0	0	0	0	0	0
1828	5	6	12	3d 08:22:43.21000	0d 04:11:37.59000	0.00658154	0.0246949	0.00156931	2.929	D	5	02/10/2020 21:00		0	0	0	0	0	0	0	0	0	0	0	0	0	0
1829	5	6	12	3d 08:22:46.14000	0d 04:11:40.52000	0.00658282	0.0246987	0.00156939	2.9186	D	5	02/10/2020 21:00		0	0	0	0	0	0	0	0	0	0	0	0	0	0
1830	5	6	12	3d 08:22:49.03000	0d 04:11:43.41000	0.00658408	0.0247023	0.00156954	2.9081	D	5	02/10/2020 21:00		0	0	0	0	0	0	0	0	0	0	0	0	0	0
1831	5	6	12	3d 08:22:51.87000	0d 04:11:46.25000	0.00658532	0.0247059	0.00156939	2.8978	D	5	02/10/2020 21:00		0	0	0	0	0	0	0	0	0	0	0	0	0	0
1832	5	6	12	3d 08:22:54.57000	0d 04:11:48.95000	0.0065865	0.0247093	0.00156947	2.8876	D	5	02/10/2020 21:00		0	0	0	0	0	0	0	0	0	0	0	0	0	0
1833	5	6	12	3d 08:22:57.23000	0d 04:11:51.61000	0.00658766	0.0247127	0.00156931	2.8774	D	5	02/10/2020 21:00		0	0	0	0	0	0	0	0	0	0	0	0	0	0
1834	5	6	12	3d 08:22:59.77000	0d 04:11:54.15000	0.00658876	0.0247158	0.00156931	2.8672	D	5	02/10/2020 21:00		0	0	0	0	0	0	0	0	0	0	0	0	0	0
1835	5	6	12	3d 08:23:02.26000	0d 04:11:56.64000	0.00658985	0.024719	0.00156931	2.8568	D	5	02/10/2020 21:00		0	0	0	0	0	0	0	0	0	0	0	0	0	0
1836	5	6	12	3d 08:23:04.75000	0d 04:11:59.13000	0.00659093	0.024722	0.00156931	2.8464	D	5	02/10/2020 21:00		0	0	0	0	0	0	0	0	0	0	0	0	0	0
1837	5	6	12	3d 08:23:07.19000	0d 04:12:01.57000	0.006592	0.0247251	0.00156924	2.836	D	5	02/10/2020 21:00		0	0	0	0	0	0	0	0	0	0	0	0	0	0
1838	5	6	12	3d 08:23:09.56000	0d 04:12:03.94000	0.00659303	0.024728	0.00156947	2.8258	D	5	02/10/2020 21:00		0	0	0	0	0	0	0	0	0	0	0	0	0	0
1839	5	6	12	3d 08:23:11.87000	0d 04:12:06.25000	0.00659404	0.0247308	0.00156924	2.8154	D	5	02/10/2020 21:00		0	0	0	0	0	0	0	0	0	0	0	0	0	0
1840	5	6	12	3d 08:23:14.16000	0d 04:12:08.54000	0.00659504	0.0247336	0.00156947	2.8049	D	5	02/10/2020 21:00		0	0	0	0	0	0	0	0	0	0	0	0	0	0
1841	5	6	12	3d 08:23:16.38000	0d 04:12:10.76000	0.006596	0.0247364	0.00156931	2.7947	D	5	02/10/2020 21:00		0	0	0	0	0	0	0	0	0	0	0	0	0	0
1842	5	6	12	3d 08:23:18.54000	0d 04:12:12.92000	0.00659695	0.024739	0.00156931	2.7843	D	5	02/10/2020 21:00		0	0	0	0	0	0	0	0	0	0	0	0	0	0
1843	5	6	12	3d 08:23:20.67000	0d 04:12:15.05000	0.00659787	0.0247416	0.00156931	2.7739	D	5	02/10/2020 21:00		0	0	0	0	0	0	0	0	0	0	0	0	0	0
1844	5	6	12	3d 08:23:22.77000	0d 04:12:17.15000	0.00659879	0.0247441	0.00156939	2.7634	D	5	02/10/2020 21:01		0	0	0	0	0	0	0	0	0	0	0	0	0	0
1845	5	6	12	3d 08:23:24.91000	0d 04:12:19.29000	0.00659972	0.0247467	0.00156962	2.7529	D	5	02/10/2020 21:01		0	0	0	0	0	0	0	0	0	0	0	0	0	0
1846	5	6	12	3d 08:23:26.96000	0d 04:12:21.34000	0.00660062	0.0247491	0.00156916	2.7425	D	5	02/10/2020 21:01		0	0	0	0	0	0	0	0	0	0	0	0	0	0
1847	5	6	12	3d 08:23:28.93000	0d 04:12:23.31000	0.00660147	0.0247515	0.00156916	2.7321	D	5	02/10/2020 21:01		0	0	0	0	0	0	0	0	0	0	0	0	0	0
1848	5	6	12	3d 08:23:30.87000	0d 04:12:25.25000	0.00660232	0.0247538	0.00156947	2.7218	D	5	02/10/2020 21:01		0	0	0	0	0	0	0	0	0	0	0	0	0	0
1849	5	6	12	3d 08:23:32.80000	0d 04:12:27.18000	0.00660316	0.0247561	0.00156954	2.7114	D	5	02/10/2020 21:01		0	0	0	0	0	0	0	0	0	0	0	0	0	0
1850	5	6	12	3d 08:23:34.70000	0d 04:12:29.08000	0.00660399	0.0247583	0.00156947	2.7008	D	5	02/10/2020 21:01		0	0	0	0	0	0	0	0	0	0	0	0	0	0
1851	5	6	12	3d 08:23:36.63000	0d 04:12:31.01000	0.00660483	0.0247606	0.00156939	2.6902	D	5	02/10/2020 21:01		0	0	0	0	0	0	0	0	0	0	0	0	0	0
1852	5	6	12	3d 08:23:38.52000	0d 04:12:32.90000	0.00660566	0.0247628	0.00156947	2.6793	D	5	02/10/2020 21:01		0	0	0	0	0	0	0	0	0	0	0	0	0	0
1853	5	6	12	3d 08:23:40.35000	0d 04:12:34.73000	0.00660645	0.0247649	0.00156947	2.6688	D	5	02/10/2020 21:01		0	0	0	0	0	0	0	0	0	0	0	0	0	0
1854	5	6	12	3d 08:23:42.11000	0d 04:12:36.49000	0.00660722	0.024767	0.00156924	2.6583	D	5	02/10/2020 21:01		0	0	0	0	0	0	0	0	0	0	0	0	0	0
1855	5	6	12	3d 08:23:43.91000	0d 04:12:38.29000	0.00660801	0.024769	0.00156931	2.6477	D	5	02/10/2020 21:01		0	0	0	0	0	0	0	0	0	0	0	0	0	0
1856	5	6	12	3d 08:23:45.69000	0d 04:12:40.07000	0.00660878	0.0247711	0.00156931	2.6369	D	5	02/10/2020 21:01		0	0	0	0	0	0	0	0	0	0	0	0	0	0
1857	5	6	12	3d 08:23:47.42000	0d 04:12:41.80000	0.00660954	0.0247731	0.00156924	2.6264	D	5	02/10/2020 21:01		0	0	0	0	0	0	0	0	0	0	0	0	0	0
1858	5	6	12	3d 08:23:49.11000	0d 04:12:43.49000	0.00661027	0.024775	0.00156947	2.6159	D	5	02/10/2020 21:01		0	0	0	0	0	0	0	0	0	0	0	0	0	0
1859	5	6	12	3d 08:23:50.78000	0d 04:12:45.16000	0.006611	0.0247769	0.00156931	2.6053	D	5	02/10/2020 21:01		0	0	0	0	0	0	0	0	0	0	0	0	0	0
1860	5	6	12	3d 08:23:52.41000	0d 04:12:46.79000	0.00661171	0.0247788	0.00156924	2.5949	D	5	02/10/2020 21:01		0	0	0	0	0	0	0	0	0	0	0	0	0	0
1861	5	6	12	3d 08:23:54.00000	0d 04:12:48.38000	0.0066124	0.0247806	0.00156909	2.5846	D	5	02/10/2020 21:01		0	0	0	0	0	0	0	0	0	0	0	0	0	0
1862	5	6	12	3d 08:23:55.61000	0d 04:12:49.99000	0.00661311	0.0247824	0.00156939	2.5739	D	5	02/10/2020 21:01		0	0	0	0	0	0	0	0	0	0	0	0	0	0
1863	5	6	12	3d 08:23:57.21000	0d 04:12:51.59000	0.0066138	0.0247842	0.00156924	2.5632	D	5	02/10/2020 21:01		0	0	0	0	0	0	0	0	0	0	0	0	0	0
1864	5	6	12	3d 08:23:58.79000	0d 04:12:53.17000	0.00661449	0.0247859	0.00156954	2.5525	D	5	02/10/2020 21:01		0	0	0	0	0	0	0	0	0	0	0	0	0	0
1865	5	6	12	3d 08:24:00.38000	0d 04:12:54.76000	0.00661518	0.0247877	0.00156924	2.5417	D	5	02/10/2020 21:01		0	0	0	0	0	0	0	0	0	0	0	0	0	0
1866	5	6	12	3d 08:24:01.94000	0d 04:12:56.32000	0.00661587	0.0247894	0.00156939	2.5312	D	5	02/10/2020 21:01		0	0	0	0	0	0	0	0	0	0	0	0	0	0
1867	5	6	12	3d 08:24:03.46000	0d 04:12:57.84000	0.00661653	0.0247911	0.00156947	2.5208	D	5	02/10/2020 21:01		0	0	0	0	0	0	0	0	0	0	0	0	0	0
1868	5	6	12	3d 08:24:04.96000	0d 04:12:59.34000	0.00661718	0.0247927	0.00156931	2.5103	D	5	02/10/2020 21:01		0	0	0	0	0	0	0	0	0	0	0	0	0	0
1869	5	6	12	3d 08:24:06.42000	0d 04:13:00.80000	0.00661782	0.0247943	0.00156931	2.5	D	133	02/10/2020 21:01		0	0	0	0	0	0	0	0	0	0	0	0	0	0
1870	5	6	13	3d 08:24:06.43000	0d 00:00:00.01000	0	0	0	2.6354	R	0	02/10/2020 21:01		0	0	0	0	0	0	0	0	0	0	0	0	0	0
1871	5	6	13	3d 08:24:08.43000	0d 00:00:02.01000	0	0	0	2.8377	R	1	02/10/2020 21:01		0	0	0	0	0	0	0	0	0	0	0	0	0	0
1872	5	6	13	3d 08:24:10.43000	0d 00:00:04.01000	0	0	0	2.963	R	1	02/10/2020 21:01		0	0	0	0	0	0	0	0	0	0	0	0	0	0
1873	5	6	13	3d 08:24:12.43000	0d 00:00:06.01000	0	0	0	3.0614	R	1	02/10/2020 21:01		0	0	0	0	0	0	0	0	0	0	0	0	0	0
1874	5	6	13	3d 08:24:14.43000	0d 00:00:08.01000	0	0	0	3.1414	R	1	02/10/2020 21:01		0	0	0	0	0	0	0	0	0	0	0	0	0	0
1875	5	6	13	3d 08:24:16.42000	0d 00:00:10.00000	0	0	0	3.2074	R	129	02/10/2020 21:01		0	0	0	0	0	0	0	0	0	0	0	0	0	0
1876	6	7	9	3d 08:24:16.46000	0d 00:00:00.04000	0.00000002	0.00000006	0.00156954	3.3718	C	0	02/10/2020 21:01		0	0	0	0	0	0	0	0	0	0	0	0	0	0
1877	6	7	9	3d 08:24:16.62000	0d 00:00:00.20000	0.00000009	0.00000029	0.00156924	3.3935	C	5	02/10/2020 21:01		0	0	0	0	0	0	0	0	0	0	0	0	0	0
1878	6	7	9	3d 08:24:16.79000	0d 00:00:00.37000	0.00000016	0.00000055	0.00156947	3.4128	C	5	02/10/2020 21:01		0	0	0	0	0	0	0	0	0	0	0	0	0	0
1879	6	7	9	3d 08:24:16.97000	0d 00:00:00.55000	0.00000024	0.00000082	0.00156947	3.4302	C	5	02/10/2020 21:01		0	0	0	0	0	0	0	0	0	0	0	0	0	0
1880	6	7	9	3d 08:24:17.17000	0d 00:00:00.75000	0.00000033	0.00000112	0.00156947	3.4476	C	5	02/10/2020 21:01		0	0	0	0	0	0	0	0	0	0	0	0	0	0
1881	6	7	9	3d 08:24:17.38000	0d 00:00:00.96000	0.00000042	0.00000143	0.00156947	3.4643	C	5	02/10/2020 21:01		0	0	0	0	0	0	0	0	0	0	0	0	0	0
1882	6	7	9	3d 08:24:17.60000	0d 00:00:01.18000	0.00000051	0.00000177	0.00156931	3.4806	C	5	02/10/2020 21:01		0	0	0	0	0	0	0	0	0	0	0	0	0	0
1883	6	7	9	3d 08:24:17.83000	0d 00:00:01.41000	0.00000061	0.00000212	0.00156939	3.4963	C	5	02/10/2020 21:01		0	0	0	0	0	0	0	0	0	0	0	0	0	0
1884	6	7	9	3d 08:24:18.07000	0d 00:00:01.65000	0.00000072	0.00000248	0.00156931	3.512	C	5	02/10/2020 21:01		0	0	0	0	0	0	0	0	0	0	0	0	0	0
1885	6	7	9	3d 08:24:18.32000	0d 00:00:01.90000	0.00000083	0.00000287	0.00156916	3.5271	C	5	02/10/2020 21:01		0	0	0	0	0	0	0	0	0	0	0	0	0	0
1886	6	7	9	3d 08:24:18.58000	0d 00:00:02.16000	0.00000094	0.00000327	0.00156931	3.5419	C	5	02/10/2020 21:01		0	0	0	0	0	0	0	0	0	0	0	0	0	0
1887	6	7	9	3d 08:24:18.85000	0d 00:00:02.43000	0.00000106	0.00000368	0.00156931	3.5567	C	5	02/10/2020 21:01		0	0	0	0	0	0	0	0	0	0	0	0	0	0
1888	6	7	9	3d 08:24:19.13000	0d 00:00:02.71000	0.00000118	0.00000412	0.00156939	3.5711	C	5	02/10/2020 21:01		0	0	0	0	0	0	0	0	0	0	0	0	0	0
1889	6	7	9	3d 08:24:19.43000	0d 00:00:03.01000	0.00000131	0.00000459	0.00156954	3.5851	C	5	02/10/2020 21:01		0	0	0	0	0	0	0	0	0	0	0	0	0	0
1890	6	7	9	3d 08:24:19.74000	0d 00:00:03.32000	0.00000145	0.00000507	0.00156924	3.599	C	5	02/10/2020 21:01		0	0	0	0	0	0	0	0	0	0	0	0	0	0
1891	6	7	9	3d 08:24:20.07000	0d 00:00:03.65000	0.00000159	0.00000559	0.00156947	3.6123	C	5	02/10/2020 21:01		0	0	0	0	0	0	0	0	0	0	0	0	0	0
1892	6	7	9	3d 08:24:20.42000	0d 00:00:04.00000	0.00000174	0.00000614	0.00156924	3.6254	C	5	02/10/2020 21:01		0	0	0	0	0	0	0	0	0	0	0	0	0	0
1893	6	7	9	3d 08:24:20.79000	0d 00:00:04.37000	0.0000019	0.00000673	0.00156939	3.6381	C	5	02/10/2020 21:02		0	0	0	0	0	0	0	0	0	0	0	0	0	0
1894	6	7	9	3d 08:24:21.21000	0d 00:00:04.79000	0.00000209	0.0000074	0.00156962	3.6504	C	5	02/10/2020 21:02		0	0	0	0	0	0	0	0	0	0	0	0	0	0
1895	6	7	9	3d 08:24:21.66000	0d 00:00:05.24000	0.00000228	0.00000812	0.00156924	3.6625	C	5	02/10/2020 21:02		0	0	0	0	0	0	0	0	0	0	0	0	0	0
1896	6	7	9	3d 08:24:22.19000	0d 00:00:05.77000	0.00000252	0.00000896	0.00156939	3.6742	C	5	02/10/2020 21:02		0	0	0	0	0	0	0	0	0	0	0	0	0	0
1897	6	7	9	3d 08:24:22.81000	0d 00:00:06.39000	0.00000279	0.00000996	0.00156947	3.6855	C	5	02/10/2020 21:02		0	0	0	0	0	0	0	0	0	0	0	0	0	0
1898	6	7	9	3d 08:24:23.58000	0d 00:00:07.16000	0.00000312	0.0000112	0.00156939	3.696	C	5	02/10/2020 21:02		0	0	0	0	0	0	0	0	0	0	0	0	0	0
1899	6	7	9	3d 08:24:24.56000	0d 00:00:08.14000	0.00000355	0.00001278	0.00156954	3.707	C	5	02/10/2020 21:02		0	0	0	0	0	0	0	0	0	0	0	0	0	0
1900	6	7	9	3d 08:24:25.98000	0d 00:00:09.56000	0.00000417	0.00001508	0.00156939	3.7176	C	5	02/10/2020 21:02		0	0	0	0	0	0	0	0	0	0	0	0	0	0
1901	6	7	9	3d 08:24:28.20000	0d 00:00:11.78000	0.00000514	0.00001868	0.00156931	3.7279	C	5	02/10/2020 21:02		0	0	0	0	0	0	0	0	0	0	0	0	0	0
1902	6	7	9	3d 08:24:32.19000	0d 00:00:15.77000	0.00000687	0.00002517	0.00156962	3.738	C	5	02/10/2020 21:02		0	0	0	0	0	0	0	0	0	0	0	0	0	0
1903	6	7	9	3d 08:25:42.20000	0d 00:01:25.78000	0.00003739	0.00013932	0.00156931	3.7279	C	5	02/10/2020 21:03		0	0	0	0	0	0	0	0	0	0	0	0	0	0
1904	6	7	9	3d 08:26:17.86000	0d 00:02:01.44000	0.00005294	0.00019719	0.00156939	3.7177	C	5	02/10/2020 21:03		0	0	0	0	0	0	0	0	0	0	0	0	0	0
1905	6	7	9	3d 08:27:28.28000	0d 00:03:11.86000	0.00008364	0.00031115	0.00156931	3.7076	C	5	02/10/2020 21:05		0	0	0	0	0	0	0	0	0	0	0	0	0	0
1906	6	7	9	3d 08:32:28.28000	0d 00:08:11.86000	0.00021442	0.00079516	0.00156931	3.6983	C	1	02/10/2020 21:10		0	0	0	0	0	0	0	0	0	0	0	0	0	0
1907	6	7	9	3d 08:37:28.28000	0d 00:13:11.86000	0.0003452	0.00127885	0.00156931	3.6991	C	1	02/10/2020 21:15		0	0	0	0	0	0	0	0	0	0	0	0	0	0
1908	6	7	9	3d 08:42:28.28000	0d 00:18:11.86000	0.00047598	0.00176277	0.00156954	3.7018	C	1	02/10/2020 21:20		0	0	0	0	0	0	0	0	0	0	0	0	0	0
1909	6	7	9	3d 08:47:28.28000	0d 00:23:11.86000	0.00060676	0.0022471	0.00156931	3.7052	C	1	02/10/2020 21:25		0	0	0	0	0	0	0	0	0	0	0	0	0	0
1910	6	7	9	3d 08:52:28.28000	0d 00:28:11.86000	0.00073754	0.00273188	0.00156939	3.7087	C	1	02/10/2020 21:30		0	0	0	0	0	0	0	0	0	0	0	0	0	0
1911	6	7	9	3d 08:57:28.28000	0d 00:33:11.86000	0.00086832	0.00321716	0.00156924	3.7125	C	1	02/10/2020 21:35		0	0	0	0	0	0	0	0	0	0	0	0	0	0
1912	6	7	9	3d 09:02:28.28000	0d 00:38:11.86000	0.0009991	0.00370297	0.00156931	3.7168	C	1	02/10/2020 21:40		0	0	0	0	0	0	0	0	0	0	0	0	0	0
1913	6	7	9	3d 09:07:28.28000	0d 00:43:11.86000	0.00112988	0.00418936	0.00156939	3.7214	C	1	02/10/2020 21:45		0	0	0	0	0	0	0	0	0	0	0	0	0	0
1914	6	7	9	3d 09:12:28.28000	0d 00:48:11.86000	0.00126066	0.00467639	0.00156931	3.7264	C	1	02/10/2020 21:50		0	0	0	0	0	0	0	0	0	0	0	0	0	0
1915	6	7	9	3d 09:17:28.28000	0d 00:53:11.86000	0.00139144	0.00516408	0.00156947	3.7316	C	1	02/10/2020 21:55		0	0	0	0	0	0	0	0	0	0	0	0	0	0
1916	6	7	9	3d 09:22:28.28000	0d 00:58:11.86000	0.00152222	0.00565245	0.00156947	3.7371	C	1	02/10/2020 22:00		0	0	0	0	0	0	0	0	0	0	0	0	0	0
1917	6	7	9	3d 09:27:28.28000	0d 01:03:11.86000	0.001653	0.00614154	0.00156962	3.7423	C	1	02/10/2020 22:05		0	0	0	0	0	0	0	0	0	0	0	0	0	0
1918	6	7	9	3d 09:32:28.28000	0d 01:08:11.86000	0.00178378	0.00663132	0.00156939	3.7478	C	1	02/10/2020 22:10		0	0	0	0	0	0	0	0	0	0	0	0	0	0
1919	6	7	9	3d 09:37:28.28000	0d 01:13:11.86000	0.00191456	0.00712181	0.00156947	3.7531	C	1	02/10/2020 22:15		0	0	0	0	0	0	0	0	0	0	0	0	0	0
1920	6	7	9	3d 09:42:28.28000	0d 01:18:11.86000	0.00204534	0.00761298	0.00156931	3.7583	C	1	02/10/2020 22:20		0	0	0	0	0	0	0	0	0	0	0	0	0	0
1921	6	7	9	3d 09:47:28.28000	0d 01:23:11.86000	0.00217612	0.00810484	0.00156947	3.7632	C	1	02/10/2020 22:25		0	0	0	0	0	0	0	0	0	0	0	0	0	0
1922	6	7	9	3d 09:52:28.28000	0d 01:28:11.86000	0.0023069	0.00859735	0.00156947	3.7685	C	1	02/10/2020 22:30		0	0	0	0	0	0	0	0	0	0	0	0	0	0
1923	6	7	9	3d 09:57:28.28000	0d 01:33:11.86000	0.00243768	0.00909053	0.00156954	3.7736	C	1	02/10/2020 22:35		0	0	0	0	0	0	0	0	0	0	0	0	0	0
1924	6	7	9	3d 10:02:28.28000	0d 01:38:11.86000	0.00256846	0.00958438	0.00156939	3.7787	C	1	02/10/2020 22:40		0	0	0	0	0	0	0	0	0	0	0	0	0	0
1925	6	7	9	3d 10:07:28.28000	0d 01:43:11.86000	0.00269924	0.0100789	0.00156931	3.7842	C	1	02/10/2020 22:45		0	0	0	0	0	0	0	0	0	0	0	0	0	0
1926	6	7	9	3d 10:12:28.28000	0d 01:48:11.86000	0.00283002	0.0105742	0.00156954	3.7897	C	1	02/10/2020 22:50		0	0	0	0	0	0	0	0	0	0	0	0	0	0
1927	6	7	9	3d 10:17:28.28000	0d 01:53:11.86000	0.0029608	0.0110702	0.00156947	3.7954	C	1	02/10/2020 22:55		0	0	0	0	0	0	0	0	0	0	0	0	0	0
1928	6	7	9	3d 10:22:28.28000	0d 01:58:11.86000	0.00309158	0.0115669	0.00156939	3.8015	C	1	02/10/2020 23:00		0	0	0	0	0	0	0	0	0	0	0	0	0	0
1929	6	7	9	3d 10:27:28.28000	0d 02:03:11.86000	0.00322236	0.0120645	0.00156931	3.8082	C	1	02/10/2020 23:05		0	0	0	0	0	0	0	0	0	0	0	0	0	0
1930	6	7	9	3d 10:32:28.28000	0d 02:08:11.86000	0.00335314	0.012563	0.00156916	3.8152	C	1	02/10/2020 23:10		0	0	0	0	0	0	0	0	0	0	0	0	0	0
1931	6	7	9	3d 10:37:28.28000	0d 02:13:11.86000	0.00348392	0.0130625	0.00156939	3.8228	C	1	02/10/2020 23:15		0	0	0	0	0	0	0	0	0	0	0	0	0	0
1932	6	7	9	3d 10:42:28.28000	0d 02:18:11.86000	0.0036147	0.013563	0.00156931	3.8312	C	1	02/10/2020 23:20		0	0	0	0	0	0	0	0	0	0	0	0	0	0
1933	6	7	9	3d 10:47:28.28000	0d 02:23:11.86000	0.00374548	0.0140647	0.00156939	3.8408	C	1	02/10/2020 23:25		0	0	0	0	0	0	0	0	0	0	0	0	0	0
1934	6	7	9	3d 10:52:18.07000	0d 02:28:01.65000	0.00387181	0.0145505	0.00156947	3.8509	C	5	02/10/2020 23:29		0	0	0	0	0	0	0	0	0	0	0	0	0	0
1935	6	7	9	3d 10:56:42.06000	0d 02:32:25.64000	0.00398689	0.0149942	0.00156924	3.861	C	5	02/10/2020 23:34		0	0	0	0	0	0	0	0	0	0	0	0	0	0
1936	6	7	9	3d 11:00:49.39000	0d 02:36:32.97000	0.00409471	0.015411	0.00156947	3.8711	C	5	02/10/2020 23:38		0	0	0	0	0	0	0	0	0	0	0	0	0	0
1937	6	7	9	3d 11:04:44.20000	0d 02:40:27.78000	0.00419707	0.0158078	0.00156947	3.8811	C	5	02/10/2020 23:42		0	0	0	0	0	0	0	0	0	0	0	0	0	0
1938	6	7	9	3d 11:08:20.83000	0d 02:44:04.41000	0.00429151	0.0161748	0.00156947	3.8912	C	5	02/10/2020 23:46		0	0	0	0	0	0	0	0	0	0	0	0	0	0
1939	6	7	9	3d 11:11:52.07000	0d 02:47:35.65000	0.00438359	0.0165336	0.00156954	3.9014	C	5	02/10/2020 23:49		0	0	0	0	0	0	0	0	0	0	0	0	0	0
1940	6	7	9	3d 11:15:14.84000	0d 02:50:58.42000	0.00447199	0.0168789	0.00156931	3.9117	C	5	02/10/2020 23:52		0	0	0	0	0	0	0	0	0	0	0	0	0	0
1941	6	7	9	3d 11:18:31.55000	0d 02:54:15.13000	0.00455774	0.0172147	0.00156939	3.9219	C	5	02/10/2020 23:56		0	0	0	0	0	0	0	0	0	0	0	0	0	0
1942	6	7	9	3d 11:21:42.23000	0d 02:57:25.81000	0.00464086	0.0175411	0.00156909	3.9319	C	5	02/10/2020 23:59		0	0	0	0	0	0	0	0	0	0	0	0	0	0
1943	6	7	9	3d 11:24:46.70000	0d 03:00:30.28000	0.00472128	0.0178577	0.00156947	3.942	C	5	03/10/2020 00:02		0	0	0	0	0	0	0	0	0	0	0	0	0	0
1944	6	7	9	3d 11:27:46.43000	0d 03:03:30.01000	0.00479963	0.018167	0.00156939	3.9521	C	5	03/10/2020 00:05		0	0	0	0	0	0	0	0	0	0	0	0	0	0
1945	6	7	9	3d 11:30:46.70000	0d 03:06:30.28000	0.00487822	0.0184779	0.00156931	3.9622	C	5	03/10/2020 00:08		0	0	0	0	0	0	0	0	0	0	0	0	0	0
1946	6	7	9	3d 11:33:40.78000	0d 03:09:24.36000	0.0049541	0.018779	0.00156931	3.9722	C	5	03/10/2020 00:11		0	0	0	0	0	0	0	0	0	0	0	0	0	0
1947	6	7	9	3d 11:36:35.83000	0d 03:12:19.41000	0.00503041	0.0190825	0.00156939	3.9825	C	5	03/10/2020 00:14		0	0	0	0	0	0	0	0	0	0	0	0	0	0
1948	6	7	9	3d 11:39:29.28000	0d 03:15:12.86000	0.00510603	0.019384	0.00156947	3.9925	C	5	03/10/2020 00:17		0	0	0	0	0	0	0	0	0	0	0	0	0	0
1949	6	7	9	3d 11:42:18.51000	0d 03:18:02.09000	0.0051798	0.0196789	0.00156939	4.0026	C	5	03/10/2020 00:19		0	0	0	0	0	0	0	0	0	0	0	0	0	0
1950	6	7	9	3d 11:45:08.35000	0d 03:20:51.93000	0.00525384	0.0199756	0.00156939	4.0127	C	5	03/10/2020 00:22		0	0	0	0	0	0	0	0	0	0	0	0	0	0
1951	6	7	9	3d 11:47:59.16000	0d 03:23:42.74000	0.0053283	0.0202748	0.00156931	4.0229	C	5	03/10/2020 00:25		0	0	0	0	0	0	0	0	0	0	0	0	0	0
1952	6	7	9	3d 11:50:45.03000	0d 03:26:28.61000	0.00540061	0.020566	0.00156931	4.033	C	5	03/10/2020 00:28		0	0	0	0	0	0	0	0	0	0	0	0	0	0
1953	6	7	9	3d 11:53:31.58000	0d 03:29:15.16000	0.00547321	0.0208592	0.00156947	4.043	C	5	03/10/2020 00:31		0	0	0	0	0	0	0	0	0	0	0	0	0	0
1954	6	7	9	3d 11:56:13.42000	0d 03:31:57.00000	0.00554377	0.0211448	0.00156931	4.0531	C	5	03/10/2020 00:33		0	0	0	0	0	0	0	0	0	0	0	0	0	0
1955	6	7	9	3d 11:58:54.14000	0d 03:34:37.72000	0.00561383	0.0214291	0.00156931	4.0632	C	5	03/10/2020 00:36		0	0	0	0	0	0	0	0	0	0	0	0	0	0
1956	6	7	9	3d 12:01:33.24000	0d 03:37:16.82000	0.00568319	0.0217113	0.00156939	4.0732	C	5	03/10/2020 00:39		0	0	0	0	0	0	0	0	0	0	0	0	0	0
1957	6	7	9	3d 12:04:10.49000	0d 03:39:54.07000	0.00575174	0.0219909	0.00156931	4.0833	C	5	03/10/2020 00:41		0	0	0	0	0	0	0	0	0	0	0	0	0	0
1958	6	7	9	3d 12:06:48.48000	0d 03:42:32.06000	0.00582061	0.0222724	0.00156947	4.0934	C	5	03/10/2020 00:44		0	0	0	0	0	0	0	0	0	0	0	0	0	0
1959	6	7	9	3d 12:09:20.13000	0d 03:45:03.71000	0.00588672	0.0225434	0.00156916	4.1035	C	5	03/10/2020 00:46		0	0	0	0	0	0	0	0	0	0	0	0	0	0
1960	6	7	9	3d 12:11:51.26000	0d 03:47:34.84000	0.0059526	0.022814	0.00156931	4.1135	C	5	03/10/2020 00:49		0	0	0	0	0	0	0	0	0	0	0	0	0	0
1961	6	7	9	3d 12:14:21.07000	0d 03:50:04.65000	0.00601791	0.023083	0.00156924	4.1236	C	5	03/10/2020 00:52		0	0	0	0	0	0	0	0	0	0	0	0	0	0
1962	6	7	9	3d 12:16:46.83000	0d 03:52:30.41000	0.00608145	0.0233453	0.00156947	4.1337	C	5	03/10/2020 00:54		0	0	0	0	0	0	0	0	0	0	0	0	0	0
1963	6	7	9	3d 12:19:14.37000	0d 03:54:57.95000	0.00614577	0.0236115	0.00156939	4.1437	C	5	03/10/2020 00:56		0	0	0	0	0	0	0	0	0	0	0	0	0	0
1964	6	7	9	3d 12:21:38.27000	0d 03:57:21.85000	0.0062085	0.0238718	0.00156954	4.1538	C	5	03/10/2020 00:59		0	0	0	0	0	0	0	0	0	0	0	0	0	0
1965	6	7	9	3d 12:24:02.39000	0d 03:59:45.97000	0.00627132	0.0241331	0.00156916	4.1639	C	5	03/10/2020 01:01		0	0	0	0	0	0	0	0	0	0	0	0	0	0
1966	6	7	9	3d 12:26:22.06000	0d 04:02:05.64000	0.00633221	0.0243869	0.00156947	4.174	C	5	03/10/2020 01:04		0	0	0	0	0	0	0	0	0	0	0	0	0	0
1967	6	7	9	3d 12:28:41.65000	0d 04:04:25.23000	0.00639306	0.0246412	0.0015697	4.184	C	5	03/10/2020 01:06		0	0	0	0	0	0	0	0	0	0	0	0	0	0
1968	6	7	9	3d 12:30:58.93000	0d 04:06:42.51000	0.00645291	0.0248919	0.00156931	4.1942	C	5	03/10/2020 01:08		0	0	0	0	0	0	0	0	0	0	0	0	0	0
1969	6	7	9	3d 12:32:16.83000	0d 04:08:00.41000	0.00648687	0.0250344	0.00156939	4.2	C	133	03/10/2020 01:09		0	0	0	0	0	0	0	0	0	0	0	0	0	0
1970	6	7	10	3d 12:32:16.84000	0d 00:00:00.01000	0.00648687	0.0250344	0.0015671	4.1993	C	0	03/10/2020 01:09		0	0	0	0	0	0	0	0	0	0	0	0	0	0
1971	6	7	10	3d 12:32:38.55000	0d 00:00:21.72000	0.0064961	0.0250732	0.00146708	4.2	C	4	03/10/2020 01:10		0	0	0	0	0	0	0	0	0	0	0	0	0	0
1972	6	7	10	3d 12:32:56.88000	0d 00:00:40.05000	0.00650331	0.0251035	0.00136706	4.2002	C	4	03/10/2020 01:10		0	0	0	0	0	0	0	0	0	0	0	0	0	0
1973	6	7	10	3d 12:33:20.43000	0d 00:01:03.60000	0.00651191	0.0251396	0.00126696	4.2002	C	4	03/10/2020 01:11		0	0	0	0	0	0	0	0	0	0	0	0	0	0
1974	6	7	10	3d 12:33:49.06000	0d 00:01:32.23000	0.00652157	0.0251802	0.00116686	4.2	C	4	03/10/2020 01:11		0	0	0	0	0	0	0	0	0	0	0	0	0	0
1975	6	7	10	3d 12:34:22.88000	0d 00:02:06.05000	0.00653206	0.0252243	0.00106676	4.2	C	4	03/10/2020 01:12		0	0	0	0	0	0	0	0	0	0	0	0	0	0
1976	6	7	10	3d 12:35:00.73000	0d 00:02:43.90000	0.00654274	0.0252691	0.00096674	4.2	C	4	03/10/2020 01:12		0	0	0	0	0	0	0	0	0	0	0	0	0	0
1977	6	7	10	3d 12:35:42.74000	0d 00:03:25.91000	0.00655342	0.025314	0.00086656	4.1999	C	4	03/10/2020 01:13		0	0	0	0	0	0	0	0	0	0	0	0	0	0
1978	6	7	10	3d 12:36:30.45000	0d 00:04:13.62000	0.00656425	0.0253594	0.00076646	4.2	C	4	03/10/2020 01:14		0	0	0	0	0	0	0	0	0	0	0	0	0	0
1979	6	7	10	3d 12:37:29.12000	0d 00:05:12.29000	0.00657591	0.0254084	0.00066644	4.2	C	4	03/10/2020 01:15		0	0	0	0	0	0	0	0	0	0	0	0	0	0
1980	6	7	10	3d 12:38:34.64000	0d 00:06:17.81000	0.00658712	0.0254555	0.00056641	4.1999	C	4	03/10/2020 01:16		0	0	0	0	0	0	0	0	0	0	0	0	0	0
1981	6	7	10	3d 12:39:56.78000	0d 00:07:39.95000	0.00659887	0.0255049	0.00046632	4.2	C	4	03/10/2020 01:17		0	0	0	0	0	0	0	0	0	0	0	0	0	0
1982	6	7	10	3d 12:41:42.05000	0d 00:09:25.22000	0.00661098	0.0255557	0.00036614	4.2	C	4	03/10/2020 01:19		0	0	0	0	0	0	0	0	0	0	0	0	0	0
1983	6	7	10	3d 12:44:01.55000	0d 00:11:44.72000	0.00662316	0.0256069	0.00026612	4.2	C	4	03/10/2020 01:21		0	0	0	0	0	0	0	0	0	0	0	0	0	0
1984	6	7	10	3d 12:47:48.89000	0d 00:15:32.06000	0.00663661	0.0256633	0.00016609	4.1999	C	4	03/10/2020 01:25		0	0	0	0	0	0	0	0	0	0	0	0	0	0
1985	6	7	10	3d 12:48:14.84000	0d 00:15:58.01000	0.00663777	0.0256682	0.00015694	4.2002	C	132	03/10/2020 01:25		0	0	0	0	0	0	0	0	0	0	0	0	0	0
[truncated: 3,409 more rows]
