# Supplementary material for: Experimental data of cathodes manufactured in a convective dryer at the pilot-plant scale, and charge and discharge capacities of half-coin lithium-ion cells
Source: Data Brief. 2021 Dec 16;40:107720. doi: 10.1016/j.dib.2021.107720 (PMC8703052; doi:10.1016/j.dib.2021.107720)
Supplement: Supplementary file 1 [file mmc1.zip › Maccor/NEX_CAT3_11_3-replacement.xlsx]

## Sheet: Sheet1
Name:	NEX_CAT3_11_repeat C
Channel:	96
Tester	Maccor #2
Procedure	NEX_NMC_Form_Rate_ASI.000
Description	NEX NMC Cathode Rate & ASI Measurement
Started	2020-10-13 08:37:05
SCap	0
C Rate	0.007867
Ch. max. V	8.00 V
DisCh. min. V	-2.00 V
Ch. max. I	5.000 A
DisCh. max. I	5.000 A
Comment:	CAT3_11
SMB hdr:	SMBLabel
Rec	Cycle P	Cycle C	Step	TestTime	StepTime	Cap. [Ah]	Ener. [Wh]	Current [A]	Voltage [V]	Md	ES	DPT Time	AUX1 [C]		VAR1	VAR2	VAR3	VAR4	VAR5	VAR6	VAR7	VAR8	VAR9	VAR10	VAR11	VAR12	VAR13	VAR14
1	0	1	1	0d 00:00:00.00000	0d 00:00:00.00000	0	0	0	3.001	R	0	2020-10-13 08:37:05	40.2015		0	0	0	0	0	0	0	0	0	0	0	0	0	0
2	0	1	1	0d 00:05:00.00000	0d 00:05:00.00000	0	0	0	3.0153	R	1	2020-10-13 08:42:05	40.217		0	0	0	0	0	0	0	0	0	0	0	0	0	0
3	0	1	1	0d 00:10:00.00000	0d 00:10:00.00000	0	0	0	3.0259	R	1	2020-10-13 08:47:05	40.217		0	0	0	0	0	0	0	0	0	0	0	0	0	0
4	0	1	1	0d 00:15:00.00000	0d 00:15:00.00000	0	0	0	3.0349	R	1	2020-10-13 08:52:05	40.1705		0	0	0	0	0	0	0	0	0	0	0	0	0	0
5	0	1	1	0d 00:20:00.00000	0d 00:20:00.00000	0	0	0	3.0426	R	1	2020-10-13 08:57:05	40.217		0	0	0	0	0	0	0	0	0	0	0	0	0	0
6	0	1	1	0d 00:25:00.00000	0d 00:25:00.00000	0	0	0	3.0497	R	1	2020-10-13 09:02:05	40.2325		0	0	0	0	0	0	0	0	0	0	0	0	0	0
7	0	1	1	0d 00:30:00.00000	0d 00:30:00.00000	0	0	0	3.0558	R	129	2020-10-13 09:07:05	40.248		0	0	0	0	0	0	0	0	0	0	0	0	0	0
8	0	1	2	0d 00:30:00.03000	0d 00:00:00.03000	0	1e-08	0.0003949	3.2592	C	0	2020-10-13 09:07:05	40.248		0	0	0	0	0	0	0	0	0	0	0	0	0	0
9	0	1	2	0d 00:30:00.19000	0d 00:00:00.19000	2e-08	7e-08	0.00039315	3.2868	C	5	2020-10-13 09:07:06	40.248		0	0	0	0	0	0	0	0	0	0	0	0	0	0
10	0	1	2	0d 00:30:00.35000	0d 00:00:00.35000	4e-08	1.2e-07	0.0003933	3.3068	C	5	2020-10-13 09:07:06	40.248		0	0	0	0	0	0	0	0	0	0	0	0	0	0
11	0	1	2	0d 00:30:00.54000	0d 00:00:00.54000	6e-08	1.9e-07	0.00039315	3.3252	C	5	2020-10-13 09:07:06	40.248		0	0	0	0	0	0	0	0	0	0	0	0	0	0
12	0	1	2	0d 00:30:00.74000	0d 00:00:00.74000	8e-08	2.7e-07	0.00039338	3.3419	C	5	2020-10-13 09:07:06	40.248		0	0	0	0	0	0	0	0	0	0	0	0	0	0
13	0	1	2	0d 00:30:00.96000	0d 00:00:00.96000	1e-07	3.5e-07	0.0003933	3.3579	C	5	2020-10-13 09:07:06	40.248		0	0	0	0	0	0	0	0	0	0	0	0	0	0
14	0	1	2	0d 00:30:01.19000	0d 00:00:01.19000	1.3e-07	4.3e-07	0.00039345	3.3733	C	5	2020-10-13 09:07:07	40.248		0	0	0	0	0	0	0	0	0	0	0	0	0	0
15	0	1	2	0d 00:30:01.44000	0d 00:00:01.44000	1.6e-07	5.2e-07	0.00039322	3.3884	C	5	2020-10-13 09:07:07	40.248		0	0	0	0	0	0	0	0	0	0	0	0	0	0
16	0	1	2	0d 00:30:01.72000	0d 00:00:01.72000	1.9e-07	6.3e-07	0.00039315	3.4029	C	5	2020-10-13 09:07:07	40.248		0	0	0	0	0	0	0	0	0	0	0	0	0	0
17	0	1	2	0d 00:30:02.01000	0d 00:00:02.01000	2.2e-07	7.3e-07	0.0003933	3.417	C	5	2020-10-13 09:07:07	40.248		0	0	0	0	0	0	0	0	0	0	0	0	0	0
18	0	1	2	0d 00:30:02.32000	0d 00:00:02.32000	2.5e-07	8.5e-07	0.00039353	3.4311	C	5	2020-10-13 09:07:08	40.248		0	0	0	0	0	0	0	0	0	0	0	0	0	0
19	0	1	2	0d 00:30:02.66000	0d 00:00:02.66000	2.9e-07	9.8e-07	0.00039322	3.444	C	5	2020-10-13 09:07:08	40.248		0	0	0	0	0	0	0	0	0	0	0	0	0	0
20	0	1	2	0d 00:30:03.33000	0d 00:00:03.33000	3.6e-07	1.23e-06	0.00039315	3.4563	C	5	2020-10-13 09:07:09	40.248		0	0	0	0	0	0	0	0	0	0	0	0	0	0
21	0	1	2	0d 00:30:03.81000	0d 00:00:03.81000	4.2e-07	1.41e-06	0.00039322	3.4688	C	5	2020-10-13 09:07:09	40.248		0	0	0	0	0	0	0	0	0	0	0	0	0	0
22	0	1	2	0d 00:30:04.26000	0d 00:00:04.26000	4.6e-07	1.58e-06	0.0003933	3.4812	C	5	2020-10-13 09:07:10	40.248		0	0	0	0	0	0	0	0	0	0	0	0	0	0
23	0	1	2	0d 00:30:04.74000	0d 00:00:04.74000	5.2e-07	1.77e-06	0.00039322	3.4934	C	5	2020-10-13 09:07:10	40.2635		0	0	0	0	0	0	0	0	0	0	0	0	0	0
24	0	1	2	0d 00:30:05.23000	0d 00:00:05.23000	5.7e-07	1.95e-06	0.0003933	3.505	C	5	2020-10-13 09:07:11	40.248		0	0	0	0	0	0	0	0	0	0	0	0	0	0
25	0	1	2	0d 00:30:05.80000	0d 00:00:05.80000	6.3e-07	2.17e-06	0.0003933	3.5167	C	5	2020-10-13 09:07:11	40.2635		0	0	0	0	0	0	0	0	0	0	0	0	0	0
26	0	1	2	0d 00:30:06.34000	0d 00:00:06.34000	6.9e-07	2.38e-06	0.0003933	3.5277	C	5	2020-10-13 09:07:12	40.2635		0	0	0	0	0	0	0	0	0	0	0	0	0	0
27	0	1	2	0d 00:30:06.98000	0d 00:00:06.98000	7.6e-07	2.63e-06	0.00039338	3.539	C	5	2020-10-13 09:07:12	40.2635		0	0	0	0	0	0	0	0	0	0	0	0	0	0
28	0	1	2	0d 00:30:07.59000	0d 00:00:07.59000	8.3e-07	2.86e-06	0.00039338	3.5509	C	5	2020-10-13 09:07:13	40.2635		0	0	0	0	0	0	0	0	0	0	0	0	0	0
29	0	1	2	0d 00:30:08.22000	0d 00:00:08.22000	9e-07	3.11e-06	0.00039315	3.5625	C	5	2020-10-13 09:07:14	40.2635		0	0	0	0	0	0	0	0	0	0	0	0	0	0
30	0	1	2	0d 00:30:08.86000	0d 00:00:08.86000	9.7e-07	3.36e-06	0.0003933	3.574	C	5	2020-10-13 09:07:14	40.2635		0	0	0	0	0	0	0	0	0	0	0	0	0	0
31	0	1	2	0d 00:30:09.52000	0d 00:00:09.52000	1.04e-06	3.62e-06	0.00039322	3.5857	C	5	2020-10-13 09:07:15	40.2635		0	0	0	0	0	0	0	0	0	0	0	0	0	0
32	0	1	2	0d 00:30:10.21000	0d 00:00:10.21000	1.11e-06	3.89e-06	0.00039322	3.5972	C	5	2020-10-13 09:07:16	40.2635		0	0	0	0	0	0	0	0	0	0	0	0	0	0
33	0	1	2	0d 00:30:10.94000	0d 00:00:10.94000	1.19e-06	4.17e-06	0.0003933	3.6086	C	5	2020-10-13 09:07:16	40.2635		0	0	0	0	0	0	0	0	0	0	0	0	0	0
34	0	1	2	0d 00:30:11.68000	0d 00:00:11.68000	1.28e-06	4.47e-06	0.00039322	3.6197	C	5	2020-10-13 09:07:17	40.2635		0	0	0	0	0	0	0	0	0	0	0	0	0	0
35	0	1	2	0d 00:30:12.44000	0d 00:00:12.44000	1.36e-06	4.77e-06	0.00039345	3.6309	C	5	2020-10-13 09:07:18	40.2635		0	0	0	0	0	0	0	0	0	0	0	0	0	0
36	0	1	2	0d 00:30:14.27000	0d 00:00:14.27000	1.56e-06	5.49e-06	0.0003933	3.6419	C	5	2020-10-13 09:07:20	40.2635		0	0	0	0	0	0	0	0	0	0	0	0	0	0
37	0	1	2	0d 00:30:15.18000	0d 00:00:15.18000	1.66e-06	5.86e-06	0.00039338	3.6524	C	5	2020-10-13 09:07:21	40.2635		0	0	0	0	0	0	0	0	0	0	0	0	0	0
38	0	1	2	0d 00:30:16.14000	0d 00:00:16.14000	1.76e-06	6.24e-06	0.00039338	3.6634	C	5	2020-10-13 09:07:22	40.2635		0	0	0	0	0	0	0	0	0	0	0	0	0	0
39	0	1	2	0d 00:30:17.20000	0d 00:00:17.20000	1.88e-06	6.66e-06	0.00039315	3.6742	C	5	2020-10-13 09:07:23	40.279		0	0	0	0	0	0	0	0	0	0	0	0	0	0
40	0	1	2	0d 00:30:18.36000	0d 00:00:18.36000	2.01e-06	7.13e-06	0.00039307	3.6849	C	5	2020-10-13 09:07:24	40.279		0	0	0	0	0	0	0	0	0	0	0	0	0	0
41	0	1	2	0d 00:30:19.96000	0d 00:00:19.96000	2.18e-06	7.78e-06	0.00039353	3.6954	C	5	2020-10-13 09:07:25	40.2635		0	0	0	0	0	0	0	0	0	0	0	0	0	0
42	0	1	2	0d 00:30:21.53000	0d 00:00:21.53000	2.35e-06	8.41e-06	0.00039307	3.7058	C	5	2020-10-13 09:07:27	40.2635		0	0	0	0	0	0	0	0	0	0	0	0	0	0
43	0	1	2	0d 00:30:23.69000	0d 00:00:23.69000	2.59e-06	9.29e-06	0.00039322	3.716	C	5	2020-10-13 09:07:29	40.279		0	0	0	0	0	0	0	0	0	0	0	0	0	0
44	0	1	2	0d 00:30:26.54000	0d 00:00:26.54000	2.9e-06	1.045e-05	0.00039292	3.7263	C	5	2020-10-13 09:07:32	40.279		0	0	0	0	0	0	0	0	0	0	0	0	0	0
45	0	1	2	0d 00:30:34.49000	0d 00:00:34.49000	3.77e-06	1.369e-05	0.00039315	3.7363	C	5	2020-10-13 09:07:40	40.279		0	0	0	0	0	0	0	0	0	0	0	0	0	0
46	0	1	2	0d 00:31:43.61000	0d 00:01:43.61000	1.132e-05	4.19e-05	0.0003933	3.7263	C	5	2020-10-13 09:08:49	40.248		0	0	0	0	0	0	0	0	0	0	0	0	0	0
47	0	1	2	0d 00:32:17.76000	0d 00:02:17.76000	1.505e-05	5.578e-05	0.0003933	3.716	C	5	2020-10-13 09:09:23	40.279		0	0	0	0	0	0	0	0	0	0	0	0	0	0
48	0	1	2	0d 00:33:07.20000	0d 00:03:07.20000	2.045e-05	7.582e-05	0.00039338	3.7058	C	5	2020-10-13 09:10:13	40.2325		0	0	0	0	0	0	0	0	0	0	0	0	0	0
49	0	1	2	0d 00:34:29.32000	0d 00:04:29.32000	2.942e-05	0.00010902	0.00039322	3.6957	C	5	2020-10-13 09:11:35	40.31		0	0	0	0	0	0	0	0	0	0	0	0	0	0
50	0	1	2	0d 00:37:32.11000	0d 00:07:32.11000	4.939e-05	0.0001827	0.0003933	3.6857	C	5	2020-10-13 09:14:38	40.3255		0	0	0	0	0	0	0	0	0	0	0	0	0	0
51	0	1	2	0d 00:47:32.11000	0d 00:17:32.11000	0.00011493	0.00042399	0.00039322	3.6791	C	1	2020-10-13 09:24:38	40.3565		0	0	0	0	0	0	0	0	0	0	0	0	0	0
52	0	1	2	0d 00:57:32.11000	0d 00:27:32.11000	0.00018048	0.00066514	0.0003933	3.679	C	1	2020-10-13 09:34:38	40.372		0	0	0	0	0	0	0	0	0	0	0	0	0	0
53	0	1	2	0d 01:07:32.11000	0d 00:37:32.11000	0.00024602	0.00090632	0.00039307	3.68	C	1	2020-10-13 09:44:38	40.3565		0	0	0	0	0	0	0	0	0	0	0	0	0	0
54	0	1	2	0d 01:17:32.11000	0d 00:47:32.11000	0.00031157	0.00114755	0.00039322	3.6809	C	1	2020-10-13 09:54:38	40.372		0	0	0	0	0	0	0	0	0	0	0	0	0	0
55	0	1	2	0d 01:27:32.11000	0d 00:57:32.11000	0.00037711	0.00138884	0.00039322	3.6815	C	1	2020-10-13 10:04:38	40.341		0	0	0	0	0	0	0	0	0	0	0	0	0	0
56	0	1	2	0d 01:37:32.11000	0d 01:07:32.11000	0.00044266	0.00163019	0.00039315	3.6826	C	1	2020-10-13 10:14:38	40.403		0	0	0	0	0	0	0	0	0	0	0	0	0	0
57	0	1	2	0d 01:47:32.11000	0d 01:17:32.11000	0.00050821	0.0018716	0.00039315	3.6835	C	1	2020-10-13 10:24:38	40.3565		0	0	0	0	0	0	0	0	0	0	0	0	0	0
58	0	1	2	0d 01:57:32.11000	0d 01:27:32.11000	0.00057375	0.00211309	0.00039345	3.6849	C	1	2020-10-13 10:34:38	40.3875		0	0	0	0	0	0	0	0	0	0	0	0	0	0
59	0	1	2	0d 02:07:32.11000	0d 01:37:32.11000	0.0006393	0.00235465	0.00039315	3.6858	C	1	2020-10-13 10:44:38	40.341		0	0	0	0	0	0	0	0	0	0	0	0	0	0
60	0	1	2	0d 02:17:32.11000	0d 01:47:32.11000	0.00070484	0.00259629	0.00039345	3.6872	C	1	2020-10-13 10:54:38	40.3875		0	0	0	0	0	0	0	0	0	0	0	0	0	0
61	0	1	2	0d 02:27:32.11000	0d 01:57:32.11000	0.00077039	0.00283802	0.00039322	3.6886	C	1	2020-10-13 11:04:38	40.465		0	0	0	0	0	0	0	0	0	0	0	0	0	0
62	0	1	2	0d 02:37:32.11000	0d 02:07:32.11000	0.00083593	0.00307982	0.0003933	3.6896	C	1	2020-10-13 11:14:38	40.372		0	0	0	0	0	0	0	0	0	0	0	0	0	0
63	0	1	2	0d 02:47:32.11000	0d 02:17:32.11000	0.00090148	0.0033217	0.00039315	3.6909	C	1	2020-10-13 11:24:38	40.4185		0	0	0	0	0	0	0	0	0	0	0	0	0	0
64	0	1	2	0d 02:57:32.11000	0d 02:27:32.11000	0.00096702	0.00356367	0.0003933	3.6922	C	1	2020-10-13 11:34:38	40.3875		0	0	0	0	0	0	0	0	0	0	0	0	0	0
65	0	1	2	0d 03:07:32.11000	0d 02:37:32.11000	0.00103257	0.00380572	0.0003933	3.6933	C	1	2020-10-13 11:44:38	40.372		0	0	0	0	0	0	0	0	0	0	0	0	0	0
66	0	1	2	0d 03:17:32.11000	0d 02:47:32.11000	0.00109811	0.00404784	0.00039307	3.6947	C	1	2020-10-13 11:54:38	40.403		0	0	0	0	0	0	0	0	0	0	0	0	0	0
67	0	1	2	0d 03:27:32.11000	0d 02:57:32.11000	0.00116366	0.00429006	0.0003933	3.6962	C	1	2020-10-13 12:04:38	40.403		0	0	0	0	0	0	0	0	0	0	0	0	0	0
68	0	1	2	0d 03:37:32.11000	0d 03:07:32.11000	0.0012292	0.00453236	0.0003933	3.6973	C	1	2020-10-13 12:14:38	40.3255		0	0	0	0	0	0	0	0	0	0	0	0	0	0
69	0	1	2	0d 03:47:32.11000	0d 03:17:32.11000	0.00129475	0.00477475	0.00039315	3.6986	C	1	2020-10-13 12:24:38	40.3875		0	0	0	0	0	0	0	0	0	0	0	0	0	0
70	0	1	2	0d 03:57:32.11000	0d 03:27:32.11000	0.00136029	0.00501723	0.00039338	3.7002	C	1	2020-10-13 12:34:38	40.372		0	0	0	0	0	0	0	0	0	0	0	0	0	0
71	0	1	2	0d 04:07:32.11000	0d 03:37:32.11000	0.00142584	0.00525979	0.00039338	3.7012	C	1	2020-10-13 12:44:38	40.341		0	0	0	0	0	0	0	0	0	0	0	0	0	0
72	0	1	2	0d 04:17:32.11000	0d 03:47:32.11000	0.00149138	0.00550245	0.00039338	3.7028	C	1	2020-10-13 12:54:38	40.3565		0	0	0	0	0	0	0	0	0	0	0	0	0	0
73	0	1	2	0d 04:27:32.11000	0d 03:57:32.11000	0.00155693	0.00574521	0.00039322	3.7041	C	1	2020-10-13 13:04:38	40.3255		0	0	0	0	0	0	0	0	0	0	0	0	0	0
74	0	1	2	0d 04:37:32.11000	0d 04:07:32.11000	0.00162247	0.00598806	0.00039322	3.706	C	1	2020-10-13 13:14:38	40.3255		0	0	0	0	0	0	0	0	0	0	0	0	0	0
75	0	1	2	0d 04:47:32.11000	0d 04:17:32.11000	0.00168802	0.00623101	0.000393	3.7073	C	1	2020-10-13 13:24:38	40.31		0	0	0	0	0	0	0	0	0	0	0	0	0	0
76	0	1	2	0d 04:57:32.11000	0d 04:27:32.11000	0.00175356	0.00647406	0.0003933	3.709	C	1	2020-10-13 13:34:38	40.3565		0	0	0	0	0	0	0	0	0	0	0	0	0	0
77	0	1	2	0d 05:07:32.11000	0d 04:37:32.11000	0.00181911	0.00671722	0.00039322	3.7107	C	1	2020-10-13 13:44:38	40.2635		0	0	0	0	0	0	0	0	0	0	0	0	0	0
78	0	1	2	0d 05:17:32.11000	0d 04:47:32.11000	0.00188465	0.00696048	0.0003933	3.7122	C	1	2020-10-13 13:54:38	40.248		0	0	0	0	0	0	0	0	0	0	0	0	0	0
79	0	1	2	0d 05:27:32.11000	0d 04:57:32.11000	0.0019502	0.00720385	0.00039338	3.7137	C	1	2020-10-13 14:04:38	40.217		0	0	0	0	0	0	0	0	0	0	0	0	0	0
80	0	1	2	0d 05:37:32.11000	0d 05:07:32.11000	0.00201574	0.00744734	0.00039353	3.7156	C	1	2020-10-13 14:14:38	40.2635		0	0	0	0	0	0	0	0	0	0	0	0	0	0
81	0	1	2	0d 05:47:32.11000	0d 05:17:32.11000	0.00208129	0.00769095	0.00039322	3.7174	C	1	2020-10-13 14:24:38	40.341		0	0	0	0	0	0	0	0	0	0	0	0	0	0
82	0	1	2	0d 05:57:32.11000	0d 05:27:32.11000	0.00214683	0.00793467	0.0003933	3.7189	C	1	2020-10-13 14:34:38	40.3255		0	0	0	0	0	0	0	0	0	0	0	0	0	0
83	0	1	2	0d 06:07:32.11000	0d 05:37:32.11000	0.00221238	0.00817852	0.00039338	3.7214	C	1	2020-10-13 14:44:38	40.31		0	0	0	0	0	0	0	0	0	0	0	0	0	0
84	0	1	2	0d 06:17:32.11000	0d 05:47:32.11000	0.00227793	0.00842249	0.00039322	3.7232	C	1	2020-10-13 14:54:38	40.3875		0	0	0	0	0	0	0	0	0	0	0	0	0	0
85	0	1	2	0d 06:27:32.11000	0d 05:57:32.11000	0.00234347	0.0086666	0.00039322	3.7253	C	1	2020-10-13 15:04:38	40.2945		0	0	0	0	0	0	0	0	0	0	0	0	0	0
86	0	1	2	0d 06:37:32.11000	0d 06:07:32.11000	0.00240902	0.00891084	0.00039315	3.7273	C	1	2020-10-13 15:14:38	40.2635		0	0	0	0	0	0	0	0	0	0	0	0	0	0
87	0	1	2	0d 06:47:32.11000	0d 06:17:32.11000	0.00247456	0.00915522	0.00039322	3.7293	C	1	2020-10-13 15:24:38	40.248		0	0	0	0	0	0	0	0	0	0	0	0	0	0
88	0	1	2	0d 06:57:32.11000	0d 06:27:32.11000	0.00254011	0.00939974	0.00039322	3.7314	C	1	2020-10-13 15:34:38	40.2325		0	0	0	0	0	0	0	0	0	0	0	0	0	0
89	0	1	2	0d 07:07:32.11000	0d 06:37:32.11000	0.00260565	0.00964441	0.0003933	3.7336	C	1	2020-10-13 15:44:38	40.279		0	0	0	0	0	0	0	0	0	0	0	0	0	0
90	0	1	2	0d 07:17:32.11000	0d 06:47:32.11000	0.0026712	0.00988922	0.0003933	3.7363	C	1	2020-10-13 15:54:39	40.2635		0	0	0	0	0	0	0	0	0	0	0	0	0	0
91	0	1	2	0d 07:27:32.11000	0d 06:57:32.11000	0.00273674	0.0101342	0.0003933	3.7385	C	1	2020-10-13 16:04:39	40.279		0	0	0	0	0	0	0	0	0	0	0	0	0	0
92	0	1	2	0d 07:37:32.11000	0d 07:07:32.11000	0.00280229	0.0103793	0.00039338	3.7406	C	1	2020-10-13 16:14:39	40.248		0	0	0	0	0	0	0	0	0	0	0	0	0	0
93	0	1	2	0d 07:47:32.11000	0d 07:17:32.11000	0.00286783	0.0106246	0.00039315	3.743	C	1	2020-10-13 16:24:39	40.248		0	0	0	0	0	0	0	0	0	0	0	0	0	0
94	0	1	2	0d 07:57:32.11000	0d 07:27:32.11000	0.00293338	0.01087	0.00039307	3.7453	C	1	2020-10-13 16:34:39	40.2325		0	0	0	0	0	0	0	0	0	0	0	0	0	0
95	0	1	2	0d 08:07:32.11000	0d 07:37:32.11000	0.00299892	0.0111155	0.00039345	3.7476	C	1	2020-10-13 16:44:39	40.1705		0	0	0	0	0	0	0	0	0	0	0	0	0	0
96	0	1	2	0d 08:17:32.11000	0d 07:47:32.11000	0.00306447	0.0113613	0.0003933	3.7501	C	1	2020-10-13 16:54:39	40.2325		0	0	0	0	0	0	0	0	0	0	0	0	0	0
97	0	1	2	0d 08:27:32.11000	0d 07:57:32.11000	0.00313001	0.0116071	0.00039322	3.7523	C	1	2020-10-13 17:04:39	40.186		0	0	0	0	0	0	0	0	0	0	0	0	0	0
98	0	1	2	0d 08:37:32.11000	0d 08:07:32.11000	0.00319556	0.0118532	0.00039315	3.7546	C	1	2020-10-13 17:14:39	40.186		0	0	0	0	0	0	0	0	0	0	0	0	0	0
99	0	1	2	0d 08:47:32.11000	0d 08:17:32.11000	0.0032611	0.0120993	0.00039345	3.7569	C	1	2020-10-13 17:24:39	40.186		0	0	0	0	0	0	0	0	0	0	0	0	0	0
100	0	1	2	0d 08:57:32.11000	0d 08:27:32.11000	0.00332665	0.0123457	0.00039315	3.7594	C	1	2020-10-13 17:34:39	40.2015		0	0	0	0	0	0	0	0	0	0	0	0	0	0
101	0	1	2	0d 09:07:32.11000	0d 08:37:32.11000	0.00339219	0.0125921	0.00039322	3.7617	C	1	2020-10-13 17:44:39	40.2325		0	0	0	0	0	0	0	0	0	0	0	0	0	0
102	0	1	2	0d 09:17:32.11000	0d 08:47:32.11000	0.00345774	0.0128388	0.00039315	3.7641	C	1	2020-10-13 17:54:39	40.248		0	0	0	0	0	0	0	0	0	0	0	0	0	0
103	0	1	2	0d 09:27:32.11000	0d 08:57:32.11000	0.00352328	0.0130856	0.00039338	3.7664	C	1	2020-10-13 18:04:39	40.2325		0	0	0	0	0	0	0	0	0	0	0	0	0	0
104	0	1	2	0d 09:37:32.11000	0d 09:07:32.11000	0.00358883	0.0133325	0.0003933	3.7688	C	1	2020-10-13 18:14:39	40.2635		0	0	0	0	0	0	0	0	0	0	0	0	0	0
105	0	1	2	0d 09:47:32.11000	0d 09:17:32.11000	0.00365437	0.0135796	0.00039322	3.7714	C	1	2020-10-13 18:24:39	40.217		0	0	0	0	0	0	0	0	0	0	0	0	0	0
106	0	1	2	0d 09:57:32.11000	0d 09:27:32.11000	0.00371992	0.0138269	0.00039338	3.774	C	1	2020-10-13 18:34:39	40.217		0	0	0	0	0	0	0	0	0	0	0	0	0	0
107	0	1	2	0d 10:07:32.11000	0d 09:37:32.11000	0.00378546	0.0140744	0.00039322	3.7765	C	1	2020-10-13 18:44:39	40.217		0	0	0	0	0	0	0	0	0	0	0	0	0	0
108	0	1	2	0d 10:17:32.11000	0d 09:47:32.11000	0.00385101	0.014322	0.00039322	3.7792	C	1	2020-10-13 18:54:39	40.186		0	0	0	0	0	0	0	0	0	0	0	0	0	0
109	0	1	2	0d 10:27:32.11000	0d 09:57:32.11000	0.00391656	0.0145698	0.00039322	3.7818	C	1	2020-10-13 19:04:39	40.2635		0	0	0	0	0	0	0	0	0	0	0	0	0	0
110	0	1	2	0d 10:37:32.11000	0d 10:07:32.11000	0.0039821	0.0148177	0.0003933	3.7848	C	1	2020-10-13 19:14:39	40.2015		0	0	0	0	0	0	0	0	0	0	0	0	0	0
111	0	1	2	0d 10:47:32.11000	0d 10:17:32.11000	0.00404765	0.0150659	0.00039322	3.7873	C	1	2020-10-13 19:24:39	40.248		0	0	0	0	0	0	0	0	0	0	0	0	0	0
112	0	1	2	0d 10:57:32.11000	0d 10:27:32.11000	0.00411319	0.0153143	0.0003933	3.7905	C	1	2020-10-13 19:34:39	40.186		0	0	0	0	0	0	0	0	0	0	0	0	0	0
113	0	1	2	0d 11:07:32.11000	0d 10:37:32.11000	0.00417874	0.0155628	0.00039292	3.7935	C	1	2020-10-13 19:44:39	40.1705		0	0	0	0	0	0	0	0	0	0	0	0	0	0
114	0	1	2	0d 11:17:32.11000	0d 10:47:32.11000	0.00424428	0.0158116	0.0003933	3.7969	C	1	2020-10-13 19:54:39	40.186		0	0	0	0	0	0	0	0	0	0	0	0	0	0
115	0	1	2	0d 11:27:32.11000	0d 10:57:32.11000	0.00430983	0.0160606	0.0003933	3.8001	C	1	2020-10-13 20:04:39	40.1705		0	0	0	0	0	0	0	0	0	0	0	0	0	0
116	0	1	2	0d 11:37:32.11000	0d 11:07:32.11000	0.00437537	0.0163098	0.00039322	3.8039	C	1	2020-10-13 20:14:39	40.2635		0	0	0	0	0	0	0	0	0	0	0	0	0	0
117	0	1	2	0d 11:47:32.11000	0d 11:17:32.11000	0.00444092	0.0165592	0.00039322	3.8077	C	1	2020-10-13 20:24:39	40.2635		0	0	0	0	0	0	0	0	0	0	0	0	0	0
118	0	1	2	0d 11:57:32.11000	0d 11:27:32.11000	0.00450646	0.0168089	0.000393	3.8114	C	1	2020-10-13 20:34:39	40.248		0	0	0	0	0	0	0	0	0	0	0	0	0	0
119	0	1	2	0d 12:07:32.11000	0d 11:37:32.11000	0.00457201	0.0170589	0.00039338	3.8155	C	1	2020-10-13 20:44:39	40.2325		0	0	0	0	0	0	0	0	0	0	0	0	0	0
120	0	1	2	0d 12:17:32.11000	0d 11:47:32.11000	0.00463755	0.0173091	0.00039338	3.8198	C	1	2020-10-13 20:54:39	40.217		0	0	0	0	0	0	0	0	0	0	0	0	0	0
121	0	1	2	0d 12:27:32.11000	0d 11:57:32.11000	0.0047031	0.0175597	0.00039322	3.8245	C	1	2020-10-13 21:04:39	40.1705		0	0	0	0	0	0	0	0	0	0	0	0	0	0
122	0	1	2	0d 12:37:32.11000	0d 12:07:32.11000	0.00476864	0.0178105	0.0003933	3.8293	C	1	2020-10-13 21:14:39	40.186		0	0	0	0	0	0	0	0	0	0	0	0	0	0
123	0	1	2	0d 12:47:32.11000	0d 12:17:32.11000	0.00483419	0.0180616	0.00039322	3.8341	C	1	2020-10-13 21:24:39	40.1705		0	0	0	0	0	0	0	0	0	0	0	0	0	0
124	0	1	2	0d 12:57:32.11000	0d 12:27:32.11000	0.00489973	0.0183131	0.00039322	3.8395	C	1	2020-10-13 21:34:39	40.186		0	0	0	0	0	0	0	0	0	0	0	0	0	0
125	0	1	2	0d 13:07:32.11000	0d 12:37:32.11000	0.00496528	0.018565	0.00039322	3.8448	C	1	2020-10-13 21:44:39	40.155		0	0	0	0	0	0	0	0	0	0	0	0	0	0
126	0	1	2	0d 13:17:32.11000	0d 12:47:32.11000	0.00503082	0.0188172	0.00039315	3.8506	C	1	2020-10-13 21:54:39	40.155		0	0	0	0	0	0	0	0	0	0	0	0	0	0
127	0	1	2	0d 13:27:32.11000	0d 12:57:32.11000	0.00509637	0.0190697	0.00039322	3.8566	C	1	2020-10-13 22:04:39	40.155		0	0	0	0	0	0	0	0	0	0	0	0	0	0
128	0	1	2	0d 13:37:32.11000	0d 13:07:32.11000	0.00516191	0.0193227	0.0003933	3.8628	C	1	2020-10-13 22:14:39	40.155		0	0	0	0	0	0	0	0	0	0	0	0	0	0
129	0	1	2	0d 13:47:32.11000	0d 13:17:32.11000	0.00522746	0.0195761	0.00039322	3.8692	C	1	2020-10-13 22:24:39	40.2325		0	0	0	0	0	0	0	0	0	0	0	0	0	0
130	0	1	2	0d 13:57:32.11000	0d 13:27:32.11000	0.005293	0.01983	0.00039322	3.8758	C	1	2020-10-13 22:34:39	40.155		0	0	0	0	0	0	0	0	0	0	0	0	0	0
131	0	1	2	0d 14:07:32.11000	0d 13:37:32.11000	0.00535855	0.0200842	0.00039322	3.8828	C	1	2020-10-13 22:44:39	40.2015		0	0	0	0	0	0	0	0	0	0	0	0	0	0
132	0	1	2	0d 14:17:32.11000	0d 13:47:32.11000	0.00542409	0.020339	0.0003933	3.89	C	1	2020-10-13 22:54:39	40.155		0	0	0	0	0	0	0	0	0	0	0	0	0	0
133	0	1	2	0d 14:27:32.11000	0d 13:57:32.11000	0.00548964	0.0205942	0.0003933	3.8973	C	1	2020-10-13 23:04:39	40.1395		0	0	0	0	0	0	0	0	0	0	0	0	0	0
134	0	1	2	0d 14:37:32.11000	0d 14:07:32.11000	0.00555519	0.0208499	0.00039322	3.9048	C	1	2020-10-13 23:14:40	40.1395		0	0	0	0	0	0	0	0	0	0	0	0	0	0
135	0	1	2	0d 14:47:32.11000	0d 14:17:32.11000	0.00562073	0.0211061	0.00039338	3.9126	C	1	2020-10-13 23:24:40	40.1705		0	0	0	0	0	0	0	0	0	0	0	0	0	0
136	0	1	2	0d 14:57:32.11000	0d 14:27:32.11000	0.00568628	0.0213628	0.00039322	3.9202	C	1	2020-10-13 23:34:40	40.186		0	0	0	0	0	0	0	0	0	0	0	0	0	0
137	0	1	2	0d 15:07:32.11000	0d 14:37:32.11000	0.00575182	0.02162	0.00039315	3.9281	C	1	2020-10-13 23:44:40	40.2015		0	0	0	0	0	0	0	0	0	0	0	0	0	0
138	0	1	2	0d 15:17:32.11000	0d 14:47:32.11000	0.00581737	0.0218778	0.00039315	3.9364	C	1	2020-10-13 23:54:40	40.186		0	0	0	0	0	0	0	0	0	0	0	0	0	0
139	0	1	2	0d 15:27:32.11000	0d 14:57:32.11000	0.00588291	0.022136	0.00039322	3.9445	C	1	2020-10-14 00:04:40	40.1705		0	0	0	0	0	0	0	0	0	0	0	0	0	0
140	0	1	2	0d 15:37:32.11000	0d 15:07:32.11000	0.00594846	0.0223949	0.00039322	3.9528	C	1	2020-10-14 00:14:40	40.155		0	0	0	0	0	0	0	0	0	0	0	0	0	0
141	0	1	2	0d 15:47:32.11000	0d 15:17:32.11000	0.006014	0.0226542	0.00039338	3.9614	C	1	2020-10-14 00:24:40	40.124		0	0	0	0	0	0	0	0	0	0	0	0	0	0
142	0	1	2	0d 15:57:32.11000	0d 15:27:32.11000	0.00607955	0.0229141	0.0003933	3.9696	C	1	2020-10-14 00:34:40	40.1395		0	0	0	0	0	0	0	0	0	0	0	0	0	0
143	0	1	2	0d 16:07:32.11000	0d 15:37:32.11000	0.00614509	0.0231746	0.00039315	3.978	C	1	2020-10-14 00:44:40	40.093		0	0	0	0	0	0	0	0	0	0	0	0	0	0
144	0	1	2	0d 16:17:32.11000	0d 15:47:32.11000	0.00621064	0.0234356	0.00039322	3.9869	C	1	2020-10-14 00:54:40	40.1705		0	0	0	0	0	0	0	0	0	0	0	0	0	0
145	0	1	2	0d 16:27:32.11000	0d 15:57:32.11000	0.00627618	0.0236972	0.0003933	3.9953	C	1	2020-10-14 01:04:40	40.1395		0	0	0	0	0	0	0	0	0	0	0	0	0	0
146	0	1	2	0d 16:37:32.11000	0d 16:07:32.11000	0.00634173	0.0239594	0.00039322	4.0038	C	1	2020-10-14 01:14:40	40.1085		0	0	0	0	0	0	0	0	0	0	0	0	0	0
147	0	1	2	0d 16:47:32.11000	0d 16:17:32.11000	0.00640727	0.0242221	0.00039322	4.0127	C	1	2020-10-14 01:24:40	40.1085		0	0	0	0	0	0	0	0	0	0	0	0	0	0
148	0	1	2	0d 16:57:32.11000	0d 16:27:32.11000	0.00647282	0.0244854	0.0003933	4.0217	C	1	2020-10-14 01:34:40	40.093		0	0	0	0	0	0	0	0	0	0	0	0	0	0
149	0	1	2	0d 17:07:32.11000	0d 16:37:32.11000	0.00653836	0.0247493	0.00039322	4.0305	C	1	2020-10-14 01:44:40	40.1705		0	0	0	0	0	0	0	0	0	0	0	0	0	0
150	0	1	2	0d 17:17:32.11000	0d 16:47:32.11000	0.00660391	0.0250138	0.00039315	4.0394	C	1	2020-10-14 01:54:40	40.155		0	0	0	0	0	0	0	0	0	0	0	0	0	0
151	0	1	2	0d 17:27:32.11000	0d 16:57:32.11000	0.00666945	0.0252789	0.00039315	4.0487	C	1	2020-10-14 02:04:40	40.1705		0	0	0	0	0	0	0	0	0	0	0	0	0	0
152	0	1	2	0d 17:37:32.11000	0d 17:07:32.11000	0.006735	0.0255445	0.00039338	4.0575	C	1	2020-10-14 02:14:40	40.186		0	0	0	0	0	0	0	0	0	0	0	0	0	0
153	0	1	2	0d 17:47:32.11000	0d 17:17:32.11000	0.00680054	0.0258108	0.00039315	4.0668	C	1	2020-10-14 02:24:40	40.1395		0	0	0	0	0	0	0	0	0	0	0	0	0	0
154	0	1	2	0d 17:57:32.11000	0d 17:27:32.11000	0.00686609	0.0260777	0.00039322	4.076	C	1	2020-10-14 02:34:40	40.1395		0	0	0	0	0	0	0	0	0	0	0	0	0	0
155	0	1	2	0d 18:07:32.11000	0d 17:37:32.11000	0.00693163	0.0263452	0.00039307	4.0855	C	1	2020-10-14 02:44:40	40.1395		0	0	0	0	0	0	0	0	0	0	0	0	0	0
156	0	1	2	0d 18:17:32.11000	0d 17:47:32.11000	0.00699718	0.0266133	0.0003933	4.0952	C	1	2020-10-14 02:54:40	40.155		0	0	0	0	0	0	0	0	0	0	0	0	0	0
157	0	1	2	0d 18:27:32.11000	0d 17:57:32.11000	0.00706272	0.026882	0.00039315	4.1048	C	1	2020-10-14 03:04:40	40.186		0	0	0	0	0	0	0	0	0	0	0	0	0	0
158	0	1	2	0d 18:37:32.11000	0d 18:07:32.11000	0.00712827	0.0271514	0.00039338	4.1146	C	1	2020-10-14 03:14:40	40.1705		0	0	0	0	0	0	0	0	0	0	0	0	0	0
159	0	1	2	0d 18:47:32.11000	0d 18:17:32.11000	0.00719381	0.0274214	0.0003933	4.1245	C	1	2020-10-14 03:24:40	40.1395		0	0	0	0	0	0	0	0	0	0	0	0	0	0
160	0	1	2	0d 18:57:30.53000	0d 18:27:30.53000	0.00725919	0.0276913	0.0003933	4.1346	C	5	2020-10-14 03:34:39	40.1395		0	0	0	0	0	0	0	0	0	0	0	0	0	0
161	0	1	2	0d 19:07:27.06000	0d 18:37:27.06000	0.00732435	0.0279611	0.00039322	4.1447	C	5	2020-10-14 03:44:35	40.093		0	0	0	0	0	0	0	0	0	0	0	0	0	0
162	0	1	2	0d 19:17:25.10000	0d 18:47:25.10000	0.00738968	0.0282322	0.00039307	4.1547	C	5	2020-10-14 03:54:33	40.155		0	0	0	0	0	0	0	0	0	0	0	0	0	0
163	0	1	2	0d 19:27:12.07000	0d 18:57:12.07000	0.00745381	0.0284989	0.00039345	4.1648	C	5	2020-10-14 04:04:20	40.093		0	0	0	0	0	0	0	0	0	0	0	0	0	0
164	0	1	2	0d 19:36:54.24000	0d 19:06:54.24000	0.0075174	0.0287641	0.00039338	4.175	C	5	2020-10-14 04:14:02	40.1395		0	0	0	0	0	0	0	0	0	0	0	0	0	0
165	0	1	2	0d 19:46:39.12000	0d 19:16:39.12000	0.0075813	0.0290312	0.00039322	4.1851	C	5	2020-10-14 04:23:47	40.186		0	0	0	0	0	0	0	0	0	0	0	0	0	0
166	0	1	2	0d 19:56:11.05000	0d 19:26:11.05000	0.00764378	0.029293	0.00039322	4.1952	C	5	2020-10-14 04:33:19	40.1085		0	0	0	0	0	0	0	0	0	0	0	0	0	0
167	0	1	2	0d 20:00:40.39000	0d 19:30:40.39000	0.0076732	0.0294165	0.000393	4.2	C	133	2020-10-14 04:37:49	40.1395		0	0	0	0	0	0	0	0	0	0	0	0	0	0
168	0	1	3	0d 20:00:40.42000	0d 00:00:00.03000	0.0076732	0.0294165	0.0004696	4.2004	C	0	2020-10-14 04:37:49	40.1395		0	0	0	0	0	0	0	0	0	0	0	0	0	0
169	0	1	3	0d 20:01:09.43000	0d 00:00:29.04000	0.00767646	0.0294301	0.00036957	4.2	C	4	2020-10-14 04:38:18	40.093		0	0	0	0	0	0	0	0	0	0	0	0	0	0
170	0	1	3	0d 20:02:55.39000	0d 00:02:15.00000	0.00768577	0.0294693	0.00026955	4.2002	C	4	2020-10-14 04:40:04	40.1705		0	0	0	0	0	0	0	0	0	0	0	0	0	0
171	0	1	3	0d 20:05:57.98000	0d 00:05:17.59000	0.00769669	0.0295151	0.00016945	4.2	C	4	2020-10-14 04:43:06	40.1085		0	0	0	0	0	0	0	0	0	0	0	0	0	0
172	0	1	3	0d 20:13:12.65000	0d 00:12:32.26000	0.00770994	0.0295708	6.928e-05	4.2	C	4	2020-10-14 04:50:21	40.1395		0	0	0	0	0	0	0	0	0	0	0	0	0	0
173	0	1	3	0d 20:19:19.04000	0d 00:18:38.65000	0.00771536	0.0295935	3.937e-05	4.2	C	132	2020-10-14 04:56:27	40.1705		0	0	0	0	0	0	0	0	0	0	0	0	0	0
174	0	1	4	0d 20:19:19.05000	0d 00:00:00.01000	0	0	0	4.1997	R	0	2020-10-14 04:56:27	40.1705		0	0	0	0	0	0	0	0	0	0	0	0	0	0
175	0	1	4	0d 20:19:21.05000	0d 00:00:02.01000	0	0	0	4.1996	R	1	2020-10-14 04:56:29	40.1705		0	0	0	0	0	0	0	0	0	0	0	0	0	0
176	0	1	4	0d 20:19:23.05000	0d 00:00:04.01000	0	0	0	4.1996	R	1	2020-10-14 04:56:31	40.1705		0	0	0	0	0	0	0	0	0	0	0	0	0	0
177	0	1	4	0d 20:19:25.05000	0d 00:00:06.01000	0	0	0	4.1996	R	1	2020-10-14 04:56:33	40.1705		0	0	0	0	0	0	0	0	0	0	0	0	0	0
178	0	1	4	0d 20:19:27.05000	0d 00:00:08.01000	0	0	0	4.1996	R	1	2020-10-14 04:56:35	40.1705		0	0	0	0	0	0	0	0	0	0	0	0	0	0
179	0	1	4	0d 20:19:29.04000	0d 00:00:10.00000	0	0	0	4.1994	R	129	2020-10-14 04:56:37	40.1705		0	0	0	0	0	0	0	0	0	0	0	0	0	0
180	0	1	5	0d 20:19:29.07000	0d 00:00:00.03000	0	1e-08	0.00039574	4.1965	D	0	2020-10-14 04:56:38	40.1705		0	0	0	0	0	0	0	0	0	0	0	0	0	0
181	0	1	5	0d 20:24:05.46000	0d 00:04:36.42000	3.02e-05	0.00012652	0.00039361	4.1865	D	5	2020-10-14 05:01:14	40.1395		0	0	0	0	0	0	0	0	0	0	0	0	0	0
182	0	1	5	0d 20:32:16.00000	0d 00:12:46.96000	8.378e-05	0.0003506	0.00039345	4.1764	D	5	2020-10-14 05:09:25	40.1395		0	0	0	0	0	0	0	0	0	0	0	0	0	0
183	0	1	5	0d 20:40:45.70000	0d 00:21:16.66000	0.00013946	0.00058288	0.0003933	4.1663	D	5	2020-10-14 05:17:54	40.155		0	0	0	0	0	0	0	0	0	0	0	0	0	0
184	0	1	5	0d 20:49:33.59000	0d 00:30:04.55000	0.00019713	0.00082286	0.0003933	4.1563	D	5	2020-10-14 05:26:42	40.1395		0	0	0	0	0	0	0	0	0	0	0	0	0	0
185	0	1	5	0d 20:58:23.40000	0d 00:38:54.36000	0.00025501	0.00106313	0.0003933	4.1462	D	5	2020-10-14 05:35:32	40.1085		0	0	0	0	0	0	0	0	0	0	0	0	0	0
186	0	1	5	0d 21:07:19.59000	0d 00:47:50.55000	0.00031358	0.00130571	0.00039345	4.1361	D	5	2020-10-14 05:44:28	40.124		0	0	0	0	0	0	0	0	0	0	0	0	0	0
187	0	1	5	0d 21:16:22.98000	0d 00:56:53.94000	0.00037294	0.00155094	0.00039322	4.126	D	5	2020-10-14 05:53:32	40.155		0	0	0	0	0	0	0	0	0	0	0	0	0	0
188	0	1	5	0d 21:25:43.80000	0d 01:06:14.76000	0.00043421	0.00180342	0.0003933	4.116	D	5	2020-10-14 06:02:53	40.1395		0	0	0	0	0	0	0	0	0	0	0	0	0	0
189	0	1	5	0d 21:35:06.66000	0d 01:15:37.62000	0.0004957	0.0020562	0.00039338	4.1059	D	5	2020-10-14 06:12:16	40.124		0	0	0	0	0	0	0	0	0	0	0	0	0	0
190	0	1	5	0d 21:44:35.94000	0d 01:25:06.90000	0.00055789	0.00231124	0.00039315	4.0958	D	5	2020-10-14 06:21:45	40.1395		0	0	0	0	0	0	0	0	0	0	0	0	0	0
191	0	1	5	0d 21:54:11.97000	0d 01:34:42.93000	0.00062081	0.00256867	0.0003933	4.0858	D	5	2020-10-14 06:31:21	40.1395		0	0	0	0	0	0	0	0	0	0	0	0	0	0
192	0	1	5	0d 22:03:59.57000	0d 01:44:30.53000	0.000685	0.00283062	0.00039345	4.0757	D	5	2020-10-14 06:41:08	40.186		0	0	0	0	0	0	0	0	0	0	0	0	0	0
193	0	1	5	0d 22:13:59.57000	0d 01:54:30.53000	0.00075055	0.00309745	0.00039338	4.0658	D	1	2020-10-14 06:51:09	40.1085		0	0	0	0	0	0	0	0	0	0	0	0	0	0
194	0	1	5	0d 22:23:59.57000	0d 02:04:30.53000	0.00081609	0.00336361	0.00039338	4.0558	D	1	2020-10-14 07:01:09	40.1395		0	0	0	0	0	0	0	0	0	0	0	0	0	0
195	0	1	5	0d 22:33:59.57000	0d 02:14:30.53000	0.00088164	0.00362913	0.00039338	4.0461	D	1	2020-10-14 07:11:09	40.1395		0	0	0	0	0	0	0	0	0	0	0	0	0	0
196	0	1	5	0d 22:43:59.57000	0d 02:24:30.53000	0.00094719	0.00389402	0.0003933	4.0362	D	1	2020-10-14 07:21:09	40.1395		0	0	0	0	0	0	0	0	0	0	0	0	0	0
197	0	1	5	0d 22:53:59.57000	0d 02:34:30.53000	0.00101273	0.00415827	0.0003933	4.0269	D	1	2020-10-14 07:31:09	40.1395		0	0	0	0	0	0	0	0	0	0	0	0	0	0
198	0	1	5	0d 23:03:59.57000	0d 02:44:30.53000	0.00107828	0.0044219	0.00039322	4.0175	D	1	2020-10-14 07:41:09	40.1705		0	0	0	0	0	0	0	0	0	0	0	0	0	0
199	0	1	5	0d 23:13:59.57000	0d 02:54:30.53000	0.00114382	0.00468492	0.00039322	4.0081	D	1	2020-10-14 07:51:09	40.2015		0	0	0	0	0	0	0	0	0	0	0	0	0	0
200	0	1	5	0d 23:23:59.57000	0d 03:04:30.53000	0.00120937	0.00494733	0.00039345	3.9989	D	1	2020-10-14 08:01:09	40.2325		0	0	0	0	0	0	0	0	0	0	0	0	0	0
201	0	1	5	0d 23:33:59.57000	0d 03:14:30.53000	0.00127491	0.00520915	0.00039322	3.9895	D	1	2020-10-14 08:11:09	40.2015		0	0	0	0	0	0	0	0	0	0	0	0	0	0
202	0	1	5	0d 23:43:59.57000	0d 03:24:30.53000	0.00134046	0.00547036	0.00039315	3.9808	D	1	2020-10-14 08:21:09	40.2015		0	0	0	0	0	0	0	0	0	0	0	0	0	0
203	0	1	5	0d 23:53:59.57000	0d 03:34:30.53000	0.001406	0.00573099	0.00039322	3.9718	D	1	2020-10-14 08:31:09	40.186		0	0	0	0	0	0	0	0	0	0	0	0	0	0
204	0	1	5	1d 00:03:59.57000	0d 03:44:30.53000	0.00147155	0.00599102	0.0003933	3.9629	D	1	2020-10-14 08:41:09	40.186		0	0	0	0	0	0	0	0	0	0	0	0	0	0
205	0	1	5	1d 00:13:59.57000	0d 03:54:30.53000	0.00153709	0.00625048	0.0003933	3.9539	D	1	2020-10-14 08:51:09	40.248		0	0	0	0	0	0	0	0	0	0	0	0	0	0
206	0	1	5	1d 00:23:59.57000	0d 04:04:30.53000	0.00160264	0.00650935	0.00039315	3.9451	D	1	2020-10-14 09:01:09	40.2325		0	0	0	0	0	0	0	0	0	0	0	0	0	0
207	0	1	5	1d 00:33:59.57000	0d 04:14:30.53000	0.00166818	0.00676766	0.0003933	3.9365	D	1	2020-10-14 09:11:09	40.2945		0	0	0	0	0	0	0	0	0	0	0	0	0	0
208	0	1	5	1d 00:43:59.57000	0d 04:24:30.53000	0.00173373	0.00702539	0.00039322	3.9277	D	1	2020-10-14 09:21:09	40.279		0	0	0	0	0	0	0	0	0	0	0	0	0	0
209	0	1	5	1d 00:53:59.57000	0d 04:34:30.53000	0.00179927	0.00728256	0.00039315	3.9191	D	1	2020-10-14 09:31:09	40.217		0	0	0	0	0	0	0	0	0	0	0	0	0	0
210	0	1	5	1d 01:03:59.57000	0d 04:44:30.53000	0.00186482	0.00753917	0.00039345	3.9109	D	1	2020-10-14 09:41:09	40.2015		0	0	0	0	0	0	0	0	0	0	0	0	0	0
211	0	1	5	1d 01:13:59.57000	0d 04:54:30.53000	0.00193036	0.00779523	0.0003933	3.9023	D	1	2020-10-14 09:51:09	40.2015		0	0	0	0	0	0	0	0	0	0	0	0	0	0
212	0	1	5	1d 01:23:59.57000	0d 05:04:30.53000	0.00199591	0.00805075	0.00039345	3.8941	D	1	2020-10-14 10:01:09	40.31		0	0	0	0	0	0	0	0	0	0	0	0	0	0
213	0	1	5	1d 01:33:59.57000	0d 05:14:30.53000	0.00206145	0.00830573	0.0003933	3.8862	D	1	2020-10-14 10:11:09	40.3255		0	0	0	0	0	0	0	0	0	0	0	0	0	0
214	0	1	5	1d 01:43:59.57000	0d 05:24:30.53000	0.002127	0.0085602	0.0003933	3.8779	D	1	2020-10-14 10:21:09	40.341		0	0	0	0	0	0	0	0	0	0	0	0	0	0
215	0	1	5	1d 01:53:59.57000	0d 05:34:30.53000	0.00219254	0.00881415	0.00039322	3.8708	D	1	2020-10-14 10:31:09	40.3255		0	0	0	0	0	0	0	0	0	0	0	0	0	0
216	0	1	5	1d 02:03:59.57000	0d 05:44:30.53000	0.00225809	0.0090676	0.00039345	3.863	D	1	2020-10-14 10:41:09	40.31		0	0	0	0	0	0	0	0	0	0	0	0	0	0
217	0	1	5	1d 02:13:59.57000	0d 05:54:30.53000	0.00232363	0.00932056	0.00039345	3.8558	D	1	2020-10-14 10:51:09	40.2945		0	0	0	0	0	0	0	0	0	0	0	0	0	0
218	0	1	5	1d 02:23:59.57000	0d 06:04:30.53000	0.00238918	0.00957305	0.00039338	3.8486	D	1	2020-10-14 11:01:09	40.2635		0	0	0	0	0	0	0	0	0	0	0	0	0	0
219	0	1	5	1d 02:33:59.57000	0d 06:14:30.53000	0.00245472	0.00982508	0.00039315	3.8418	D	1	2020-10-14 11:11:09	40.279		0	0	0	0	0	0	0	0	0	0	0	0	0	0
220	0	1	5	1d 02:43:59.57000	0d 06:24:30.53000	0.00252027	0.0100767	0.00039315	3.8352	D	1	2020-10-14 11:21:09	40.31		0	0	0	0	0	0	0	0	0	0	0	0	0	0
221	0	1	5	1d 02:53:59.57000	0d 06:34:30.53000	0.00258582	0.0103278	0.00039345	3.8288	D	1	2020-10-14 11:31:09	40.279		0	0	0	0	0	0	0	0	0	0	0	0	0	0
222	0	1	5	1d 03:03:59.57000	0d 06:44:30.53000	0.00265136	0.0105786	0.00039315	3.8224	D	1	2020-10-14 11:41:09	40.2635		0	0	0	0	0	0	0	0	0	0	0	0	0	0
223	0	1	5	1d 03:13:59.57000	0d 06:54:30.53000	0.00271691	0.0108289	0.00039338	3.8169	D	1	2020-10-14 11:51:09	40.248		0	0	0	0	0	0	0	0	0	0	0	0	0	0
224	0	1	5	1d 03:23:59.57000	0d 07:04:30.53000	0.00278245	0.0110789	0.00039345	3.8109	D	1	2020-10-14 12:01:09	40.2325		0	0	0	0	0	0	0	0	0	0	0	0	0	0
225	0	1	5	1d 03:33:59.57000	0d 07:14:30.53000	0.002848	0.0113286	0.0003933	3.8058	D	1	2020-10-14 12:11:09	40.2635		0	0	0	0	0	0	0	0	0	0	0	0	0	0
226	0	1	5	1d 03:43:59.57000	0d 07:24:30.53000	0.00291354	0.0115778	0.00039292	3.8004	D	1	2020-10-14 12:21:09	40.217		0	0	0	0	0	0	0	0	0	0	0	0	0	0
227	0	1	5	1d 03:53:59.57000	0d 07:34:30.53000	0.00297909	0.0118268	0.00039338	3.7957	D	1	2020-10-14 12:31:09	40.2945		0	0	0	0	0	0	0	0	0	0	0	0	0	0
228	0	1	5	1d 04:03:59.57000	0d 07:44:30.53000	0.00304463	0.0120754	0.00039353	3.7913	D	1	2020-10-14 12:41:09	40.2325		0	0	0	0	0	0	0	0	0	0	0	0	0	0
229	0	1	5	1d 04:13:59.57000	0d 07:54:30.53000	0.00311018	0.0123238	0.00039338	3.7868	D	1	2020-10-14 12:51:09	40.248		0	0	0	0	0	0	0	0	0	0	0	0	0	0
230	0	1	5	1d 04:23:59.57000	0d 08:04:30.53000	0.00317572	0.0125719	0.00039338	3.7826	D	1	2020-10-14 13:01:09	40.1085		0	0	0	0	0	0	0	0	0	0	0	0	0	0
231	0	1	5	1d 04:33:59.57000	0d 08:14:30.53000	0.00324127	0.0128197	0.00039338	3.7786	D	1	2020-10-14 13:11:09	41.4104		0	0	0	0	0	0	0	0	0	0	0	0	0	0
232	0	1	5	1d 04:43:59.57000	0d 08:24:30.53000	0.00330681	0.0130672	0.00039353	3.7746	D	1	2020-10-14 13:21:09	40.279		0	0	0	0	0	0	0	0	0	0	0	0	0	0
233	0	1	5	1d 04:53:59.57000	0d 08:34:30.53000	0.00337236	0.0133145	0.00039322	3.7707	D	1	2020-10-14 13:31:09	40.341		0	0	0	0	0	0	0	0	0	0	0	0	0	0
234	0	1	5	1d 05:03:59.57000	0d 08:44:30.53000	0.0034379	0.0135615	0.00039322	3.7673	D	1	2020-10-14 13:41:09	40.434		0	0	0	0	0	0	0	0	0	0	0	0	0	0
235	0	1	5	1d 05:13:59.57000	0d 08:54:30.53000	0.00350345	0.0138083	0.00039322	3.7638	D	1	2020-10-14 13:51:09	40.403		0	0	0	0	0	0	0	0	0	0	0	0	0	0
236	0	1	5	1d 05:23:59.57000	0d 09:04:30.53000	0.00356899	0.0140549	0.00039345	3.7604	D	1	2020-10-14 14:01:09	40.372		0	0	0	0	0	0	0	0	0	0	0	0	0	0
237	0	1	5	1d 05:33:59.57000	0d 09:14:30.53000	0.00363454	0.0143013	0.00039322	3.7572	D	1	2020-10-14 14:11:09	40.3565		0	0	0	0	0	0	0	0	0	0	0	0	0	0
238	0	1	5	1d 05:43:59.57000	0d 09:24:30.53000	0.00370008	0.0145475	0.00039322	3.7542	D	1	2020-10-14 14:21:09	40.403		0	0	0	0	0	0	0	0	0	0	0	0	0	0
239	0	1	5	1d 05:53:59.57000	0d 09:34:30.53000	0.00376563	0.0147934	0.00039322	3.751	D	1	2020-10-14 14:31:09	40.341		0	0	0	0	0	0	0	0	0	0	0	0	0	0
240	0	1	5	1d 06:03:59.57000	0d 09:44:30.53000	0.00383117	0.0150392	0.00039345	3.7479	D	1	2020-10-14 14:41:09	40.3565		0	0	0	0	0	0	0	0	0	0	0	0	0	0
241	0	1	5	1d 06:13:59.57000	0d 09:54:30.53000	0.00389672	0.0152848	0.00039322	3.7449	D	1	2020-10-14 14:51:09	40.279		0	0	0	0	0	0	0	0	0	0	0	0	0	0
242	0	1	5	1d 06:23:59.57000	0d 10:04:30.53000	0.00396226	0.0155301	0.00039322	3.742	D	1	2020-10-14 15:01:09	40.31		0	0	0	0	0	0	0	0	0	0	0	0	0	0
243	0	1	5	1d 06:33:59.57000	0d 10:14:30.53000	0.00402781	0.0157753	0.00039353	3.7392	D	1	2020-10-14 15:11:09	40.279		0	0	0	0	0	0	0	0	0	0	0	0	0	0
244	0	1	5	1d 06:43:59.57000	0d 10:24:30.53000	0.00409335	0.0160203	0.00039322	3.736	D	1	2020-10-14 15:21:09	40.248		0	0	0	0	0	0	0	0	0	0	0	0	0	0
245	0	1	5	1d 06:53:59.57000	0d 10:34:30.53000	0.0041589	0.0162651	0.00039338	3.7334	D	1	2020-10-14 15:31:09	40.2945		0	0	0	0	0	0	0	0	0	0	0	0	0	0
246	0	1	5	1d 07:03:59.57000	0d 10:44:30.53000	0.00422445	0.0165097	0.00039353	3.7304	D	1	2020-10-14 15:41:09	40.2325		0	0	0	0	0	0	0	0	0	0	0	0	0	0
247	0	1	5	1d 07:13:59.57000	0d 10:54:30.53000	0.00428999	0.0167541	0.00039353	3.7275	D	1	2020-10-14 15:51:09	40.2635		0	0	0	0	0	0	0	0	0	0	0	0	0	0
248	0	1	5	1d 07:23:59.57000	0d 11:04:30.53000	0.00435554	0.0169983	0.00039307	3.7246	D	1	2020-10-14 16:01:09	40.2945		0	0	0	0	0	0	0	0	0	0	0	0	0	0
249	0	1	5	1d 07:33:59.57000	0d 11:14:30.53000	0.00442108	0.0172424	0.00039338	3.7215	D	1	2020-10-14 16:11:09	40.2635		0	0	0	0	0	0	0	0	0	0	0	0	0	0
250	0	1	5	1d 07:43:59.57000	0d 11:24:30.53000	0.00448663	0.0174862	0.00039353	3.7186	D	1	2020-10-14 16:21:09	40.217		0	0	0	0	0	0	0	0	0	0	0	0	0	0
251	0	1	5	1d 07:53:59.57000	0d 11:34:30.53000	0.00455217	0.0177299	0.00039322	3.7159	D	1	2020-10-14 16:31:09	40.2325		0	0	0	0	0	0	0	0	0	0	0	0	0	0
252	0	1	5	1d 08:03:59.57000	0d 11:44:30.53000	0.00461772	0.0179733	0.00039322	3.7128	D	1	2020-10-14 16:41:09	40.248		0	0	0	0	0	0	0	0	0	0	0	0	0	0
253	0	1	5	1d 08:13:59.57000	0d 11:54:30.53000	0.00468326	0.0182166	0.00039338	3.7096	D	1	2020-10-14 16:51:09	40.279		0	0	0	0	0	0	0	0	0	0	0	0	0	0
254	0	1	5	1d 08:23:59.57000	0d 12:04:30.53000	0.00474881	0.0184596	0.00039345	3.7066	D	1	2020-10-14 17:01:09	40.2635		0	0	0	0	0	0	0	0	0	0	0	0	0	0
255	0	1	5	1d 08:33:59.57000	0d 12:14:30.53000	0.00481435	0.0187025	0.00039338	3.7034	D	1	2020-10-14 17:11:09	40.2325		0	0	0	0	0	0	0	0	0	0	0	0	0	0
256	0	1	5	1d 08:43:59.57000	0d 12:24:30.53000	0.0048799	0.0189451	0.00039307	3.7002	D	1	2020-10-14 17:21:09	40.2635		0	0	0	0	0	0	0	0	0	0	0	0	0	0
257	0	1	5	1d 08:53:59.57000	0d 12:34:30.53000	0.00494544	0.0191876	0.00039307	3.6968	D	1	2020-10-14 17:31:09	40.2325		0	0	0	0	0	0	0	0	0	0	0	0	0	0
258	0	1	5	1d 09:03:59.57000	0d 12:44:30.53000	0.00501099	0.0194298	0.00039315	3.6936	D	1	2020-10-14 17:41:09	40.3255		0	0	0	0	0	0	0	0	0	0	0	0	0	0
259	0	1	5	1d 09:13:59.57000	0d 12:54:30.53000	0.00507653	0.0196717	0.00039338	3.6901	D	1	2020-10-14 17:51:09	40.2635		0	0	0	0	0	0	0	0	0	0	0	0	0	0
260	0	1	5	1d 09:23:59.57000	0d 13:04:30.53000	0.00514208	0.0199135	0.00039322	3.6866	D	1	2020-10-14 18:01:10	40.3255		0	0	0	0	0	0	0	0	0	0	0	0	0	0
261	0	1	5	1d 09:33:59.57000	0d 13:14:30.53000	0.00520762	0.020155	0.00039315	3.6829	D	1	2020-10-14 18:11:10	40.279		0	0	0	0	0	0	0	0	0	0	0	0	0	0
262	0	1	5	1d 09:43:59.57000	0d 13:24:30.53000	0.00527317	0.0203963	0.00039345	3.6794	D	1	2020-10-14 18:21:10	40.217		0	0	0	0	0	0	0	0	0	0	0	0	0	0
263	0	1	5	1d 09:53:59.57000	0d 13:34:30.53000	0.00533871	0.0206373	0.00039353	3.6757	D	1	2020-10-14 18:31:10	40.2015		0	0	0	0	0	0	0	0	0	0	0	0	0	0
264	0	1	5	1d 10:03:59.57000	0d 13:44:30.53000	0.00540426	0.0208781	0.00039315	3.6716	D	1	2020-10-14 18:41:10	40.217		0	0	0	0	0	0	0	0	0	0	0	0	0	0
265	0	1	5	1d 10:13:59.57000	0d 13:54:30.53000	0.0054698	0.0211186	0.00039322	3.6674	D	1	2020-10-14 18:51:10	40.2635		0	0	0	0	0	0	0	0	0	0	0	0	0	0
266	0	1	5	1d 10:23:59.57000	0d 14:04:30.53000	0.00553535	0.0213589	0.00039315	3.6632	D	1	2020-10-14 19:01:10	40.2945		0	0	0	0	0	0	0	0	0	0	0	0	0	0
267	0	1	5	1d 10:33:59.57000	0d 14:14:30.53000	0.00560089	0.0215989	0.0003933	3.659	D	1	2020-10-14 19:11:10	40.2635		0	0	0	0	0	0	0	0	0	0	0	0	0	0
268	0	1	5	1d 10:43:59.57000	0d 14:24:30.53000	0.00566644	0.0218386	0.00039322	3.6548	D	1	2020-10-14 19:21:10	40.2635		0	0	0	0	0	0	0	0	0	0	0	0	0	0
269	0	1	5	1d 10:53:59.57000	0d 14:34:30.53000	0.00573198	0.022078	0.0003933	3.6504	D	1	2020-10-14 19:31:10	40.217		0	0	0	0	0	0	0	0	0	0	0	0	0	0
270	0	1	5	1d 11:03:59.57000	0d 14:44:30.53000	0.00579753	0.0223171	0.0003933	3.6455	D	1	2020-10-14 19:41:10	40.2015		0	0	0	0	0	0	0	0	0	0	0	0	0	0
271	0	1	5	1d 11:13:59.57000	0d 14:54:30.53000	0.00586307	0.0225559	0.00039315	3.6408	D	1	2020-10-14 19:51:10	40.186		0	0	0	0	0	0	0	0	0	0	0	0	0	0
272	0	1	5	1d 11:23:59.57000	0d 15:04:30.53000	0.00592862	0.0227944	0.00039338	3.6359	D	1	2020-10-14 20:01:10	40.2015		0	0	0	0	0	0	0	0	0	0	0	0	0	0
273	0	1	5	1d 11:33:59.57000	0d 15:14:30.53000	0.00599417	0.0230325	0.00039345	3.6306	D	1	2020-10-14 20:11:10	40.248		0	0	0	0	0	0	0	0	0	0	0	0	0	0
274	0	1	5	1d 11:43:59.57000	0d 15:24:30.53000	0.00605971	0.0232703	0.0003933	3.6249	D	1	2020-10-14 20:21:10	40.217		0	0	0	0	0	0	0	0	0	0	0	0	0	0
275	0	1	5	1d 11:53:59.57000	0d 15:34:30.53000	0.00612526	0.0235077	0.0003933	3.6187	D	1	2020-10-14 20:31:10	40.186		0	0	0	0	0	0	0	0	0	0	0	0	0	0
276	0	1	5	1d 12:03:59.57000	0d 15:44:30.53000	0.0061908	0.0237447	0.00039322	3.6121	D	1	2020-10-14 20:41:10	40.186		0	0	0	0	0	0	0	0	0	0	0	0	0	0
277	0	1	5	1d 12:13:59.57000	0d 15:54:30.53000	0.00625635	0.0239812	0.0003933	3.6048	D	1	2020-10-14 20:51:10	40.155		0	0	0	0	0	0	0	0	0	0	0	0	0	0
278	0	1	5	1d 12:23:59.57000	0d 16:04:30.53000	0.00632189	0.0242172	0.00039322	3.5961	D	1	2020-10-14 21:01:10	40.217		0	0	0	0	0	0	0	0	0	0	0	0	0	0
279	0	1	5	1d 12:33:38.57000	0d 16:14:09.53000	0.00638514	0.0244443	0.0003933	3.586	D	5	2020-10-14 21:10:49	40.248		0	0	0	0	0	0	0	0	0	0	0	0	0	0
280	0	1	5	1d 12:41:33.06000	0d 16:22:04.02000	0.00643698	0.02463	0.0003933	3.576	D	5	2020-10-14 21:18:43	40.217		0	0	0	0	0	0	0	0	0	0	0	0	0	0
281	0	1	5	1d 12:48:12.77000	0d 16:28:43.73000	0.00648064	0.0247859	0.00039338	3.5659	D	5	2020-10-14 21:25:23	40.217		0	0	0	0	0	0	0	0	0	0	0	0	0	0
282	0	1	5	1d 12:53:33.15000	0d 16:34:04.11000	0.00651564	0.0249105	0.0003933	3.5558	D	5	2020-10-14 21:30:43	40.2635		0	0	0	0	0	0	0	0	0	0	0	0	0	0
283	0	1	5	1d 12:58:02.30000	0d 16:38:33.26000	0.00654504	0.025015	0.00039345	3.5457	D	5	2020-10-14 21:35:13	40.186		0	0	0	0	0	0	0	0	0	0	0	0	0	0
284	0	1	5	1d 13:01:32.42000	0d 16:42:03.38000	0.006568	0.0250962	0.00039353	3.5357	D	5	2020-10-14 21:38:43	40.2635		0	0	0	0	0	0	0	0	0	0	0	0	0	0
285	0	1	5	1d 13:04:36.94000	0d 16:45:07.90000	0.00658815	0.0251674	0.0003933	3.5256	D	5	2020-10-14 21:41:47	40.2015		0	0	0	0	0	0	0	0	0	0	0	0	0	0
286	0	1	5	1d 13:07:02.24000	0d 16:47:33.20000	0.00660403	0.0252233	0.00039338	3.5155	D	5	2020-10-14 21:44:12	40.2325		0	0	0	0	0	0	0	0	0	0	0	0	0	0
287	0	1	5	1d 13:09:13.77000	0d 16:49:44.73000	0.0066184	0.0252737	0.000393	3.5055	D	5	2020-10-14 21:46:24	40.2325		0	0	0	0	0	0	0	0	0	0	0	0	0	0
288	0	1	5	1d 13:10:58.41000	0d 16:51:29.37000	0.00662983	0.0253138	0.0003933	3.4954	D	5	2020-10-14 21:48:09	40.186		0	0	0	0	0	0	0	0	0	0	0	0	0	0
289	0	1	5	1d 13:12:33.44000	0d 16:53:04.40000	0.00664021	0.02535	0.00039322	3.4853	D	5	2020-10-14 21:49:44	40.1705		0	0	0	0	0	0	0	0	0	0	0	0	0	0
290	0	1	5	1d 13:13:56.65000	0d 16:54:27.61000	0.0066493	0.0253816	0.00039322	3.4752	D	5	2020-10-14 21:51:07	40.2325		0	0	0	0	0	0	0	0	0	0	0	0	0	0
291	0	1	5	1d 13:15:06.03000	0d 16:55:36.99000	0.00665688	0.0254079	0.00039338	3.4652	D	5	2020-10-14 21:52:16	40.217		0	0	0	0	0	0	0	0	0	0	0	0	0	0
292	0	1	5	1d 13:16:10.29000	0d 16:56:41.25000	0.0066639	0.0254322	0.00039338	3.4551	D	5	2020-10-14 21:53:21	40.1705		0	0	0	0	0	0	0	0	0	0	0	0	0	0
293	0	1	5	1d 13:17:09.01000	0d 16:57:39.97000	0.00667031	0.0254544	0.0003933	3.4449	D	5	2020-10-14 21:54:19	40.2325		0	0	0	0	0	0	0	0	0	0	0	0	0	0
294	0	1	5	1d 13:18:03.51000	0d 16:58:34.47000	0.00667627	0.0254748	0.00039345	3.4348	D	5	2020-10-14 21:55:14	40.2635		0	0	0	0	0	0	0	0	0	0	0	0	0	0
295	0	1	5	1d 13:18:54.43000	0d 16:59:25.39000	0.00668183	0.0254939	0.00039322	3.4247	D	5	2020-10-14 21:56:05	40.279		0	0	0	0	0	0	0	0	0	0	0	0	0	0
296	0	1	5	1d 13:19:38.25000	0d 17:00:09.21000	0.00668662	0.0255103	0.00039307	3.4144	D	5	2020-10-14 21:56:48	40.2015		0	0	0	0	0	0	0	0	0	0	0	0	0	0
297	0	1	5	1d 13:20:23.03000	0d 17:00:53.99000	0.00669151	0.025527	0.00039345	3.4043	D	5	2020-10-14 21:57:33	40.248		0	0	0	0	0	0	0	0	0	0	0	0	0	0
298	0	1	5	1d 13:21:01.18000	0d 17:01:32.14000	0.00669567	0.0255411	0.0003933	3.3942	D	5	2020-10-14 21:58:11	40.1705		0	0	0	0	0	0	0	0	0	0	0	0	0	0
299	0	1	5	1d 13:21:36.65000	0d 17:02:07.61000	0.00669955	0.0255543	0.00039322	3.3841	D	5	2020-10-14 21:58:47	40.2015		0	0	0	0	0	0	0	0	0	0	0	0	0	0
300	0	1	5	1d 13:22:11.94000	0d 17:02:42.90000	0.0067034	0.0255673	0.00039345	3.3739	D	5	2020-10-14 21:59:22	40.2325		0	0	0	0	0	0	0	0	0	0	0	0	0	0
301	0	1	5	1d 13:22:44.39000	0d 17:03:15.35000	0.00670695	0.0255792	0.00039345	3.3639	D	5	2020-10-14 21:59:55	40.1705		0	0	0	0	0	0	0	0	0	0	0	0	0	0
302	0	1	5	1d 13:23:14.29000	0d 17:03:45.25000	0.00671022	0.0255902	0.00039315	3.3536	D	5	2020-10-14 22:00:25	40.186		0	0	0	0	0	0	0	0	0	0	0	0	0	0
303	0	1	5	1d 13:23:44.41000	0d 17:04:15.37000	0.00671351	0.0256012	0.00039322	3.3434	D	5	2020-10-14 22:00:55	40.2325		0	0	0	0	0	0	0	0	0	0	0	0	0	0
304	0	1	5	1d 13:24:12.65000	0d 17:04:43.61000	0.00671659	0.0256115	0.00039345	3.3333	D	5	2020-10-14 22:01:23	40.2015		0	0	0	0	0	0	0	0	0	0	0	0	0	0
305	0	1	5	1d 13:24:38.09000	0d 17:05:09.05000	0.00671937	0.0256208	0.00039322	3.3233	D	5	2020-10-14 22:01:48	40.1705		0	0	0	0	0	0	0	0	0	0	0	0	0	0
306	0	1	5	1d 13:25:02.11000	0d 17:05:33.07000	0.00672199	0.0256295	0.00039315	3.3132	D	5	2020-10-14 22:02:12	40.2015		0	0	0	0	0	0	0	0	0	0	0	0	0	0
307	0	1	5	1d 13:25:25.15000	0d 17:05:56.11000	0.00672451	0.0256378	0.00039322	3.3031	D	5	2020-10-14 22:02:35	40.2325		0	0	0	0	0	0	0	0	0	0	0	0	0	0
308	0	1	5	1d 13:25:47.17000	0d 17:06:18.13000	0.00672692	0.0256457	0.00039307	3.2929	D	5	2020-10-14 22:02:57	40.217		0	0	0	0	0	0	0	0	0	0	0	0	0	0
309	0	1	5	1d 13:26:08.77000	0d 17:06:39.73000	0.00672928	0.0256535	0.0003933	3.2828	D	5	2020-10-14 22:03:19	40.248		0	0	0	0	0	0	0	0	0	0	0	0	0	0
310	0	1	5	1d 13:26:28.93000	0d 17:06:59.89000	0.00673148	0.0256607	0.00039345	3.2728	D	5	2020-10-14 22:03:39	40.2635		0	0	0	0	0	0	0	0	0	0	0	0	0	0
311	0	1	5	1d 13:26:48.89000	0d 17:07:19.85000	0.00673366	0.0256679	0.00039338	3.2627	D	5	2020-10-14 22:03:59	40.248		0	0	0	0	0	0	0	0	0	0	0	0	0	0
312	0	1	5	1d 13:27:07.85000	0d 17:07:38.81000	0.00673573	0.0256746	0.0003933	3.2526	D	5	2020-10-14 22:04:18	40.248		0	0	0	0	0	0	0	0	0	0	0	0	0	0
313	0	1	5	1d 13:27:26.67000	0d 17:07:57.63000	0.00673779	0.0256813	0.00039345	3.2425	D	5	2020-10-14 22:04:37	40.2635		0	0	0	0	0	0	0	0	0	0	0	0	0	0
314	0	1	5	1d 13:27:44.88000	0d 17:08:15.84000	0.00673978	0.0256877	0.0003933	3.2325	D	5	2020-10-14 22:04:55	40.186		0	0	0	0	0	0	0	0	0	0	0	0	0	0
315	0	1	5	1d 13:28:02.18000	0d 17:08:33.14000	0.00674167	0.0256938	0.00039338	3.2222	D	5	2020-10-14 22:05:12	40.186		0	0	0	0	0	0	0	0	0	0	0	0	0	0
316	0	1	5	1d 13:28:18.50000	0d 17:08:49.46000	0.00674345	0.0256996	0.00039345	3.2122	D	5	2020-10-14 22:05:29	40.217		0	0	0	0	0	0	0	0	0	0	0	0	0	0
317	0	1	5	1d 13:28:34.19000	0d 17:09:05.15000	0.00674516	0.025705	0.00039322	3.202	D	5	2020-10-14 22:05:44	40.217		0	0	0	0	0	0	0	0	0	0	0	0	0	0
318	0	1	5	1d 13:28:49.09000	0d 17:09:20.05000	0.00674679	0.0257103	0.0003933	3.1919	D	5	2020-10-14 22:05:59	40.2325		0	0	0	0	0	0	0	0	0	0	0	0	0	0
319	0	1	5	1d 13:29:03.55000	0d 17:09:34.51000	0.00674837	0.0257153	0.00039307	3.1818	D	5	2020-10-14 22:06:14	40.248		0	0	0	0	0	0	0	0	0	0	0	0	0	0
320	0	1	5	1d 13:29:17.27000	0d 17:09:48.23000	0.00674987	0.02572	0.00039322	3.1716	D	5	2020-10-14 22:06:28	40.2015		0	0	0	0	0	0	0	0	0	0	0	0	0	0
321	0	1	5	1d 13:29:30.87000	0d 17:10:01.83000	0.00675135	0.0257248	0.0003933	3.1615	D	5	2020-10-14 22:06:41	40.1705		0	0	0	0	0	0	0	0	0	0	0	0	0	0
322	0	1	5	1d 13:29:44.07000	0d 17:10:15.03000	0.0067528	0.0257293	0.0003933	3.1513	D	5	2020-10-14 22:06:54	40.1705		0	0	0	0	0	0	0	0	0	0	0	0	0	0
323	0	1	5	1d 13:29:57.31000	0d 17:10:28.27000	0.00675424	0.0257339	0.000393	3.1412	D	5	2020-10-14 22:07:08	40.186		0	0	0	0	0	0	0	0	0	0	0	0	0	0
324	0	1	5	1d 13:30:10.01000	0d 17:10:40.97000	0.00675563	0.0257382	0.00039322	3.131	D	5	2020-10-14 22:07:20	40.2015		0	0	0	0	0	0	0	0	0	0	0	0	0	0
325	0	1	5	1d 13:30:22.41000	0d 17:10:53.37000	0.00675698	0.0257424	0.0003933	3.1209	D	5	2020-10-14 22:07:33	40.217		0	0	0	0	0	0	0	0	0	0	0	0	0	0
326	0	1	5	1d 13:30:34.00000	0d 17:11:04.96000	0.00675825	0.0257464	0.00039338	3.1109	D	5	2020-10-14 22:07:44	40.217		0	0	0	0	0	0	0	0	0	0	0	0	0	0
327	0	1	5	1d 13:30:45.39000	0d 17:11:16.35000	0.0067595	0.0257502	0.00039315	3.1006	D	5	2020-10-14 22:07:56	40.2325		0	0	0	0	0	0	0	0	0	0	0	0	0	0
328	0	1	5	1d 13:30:56.32000	0d 17:11:27.28000	0.00676069	0.0257539	0.00039315	3.0906	D	5	2020-10-14 22:08:07	40.217		0	0	0	0	0	0	0	0	0	0	0	0	0	0
329	0	1	5	1d 13:31:06.89000	0d 17:11:37.85000	0.00676184	0.0257575	0.0003933	3.0805	D	5	2020-10-14 22:08:17	40.1705		0	0	0	0	0	0	0	0	0	0	0	0	0	0
330	0	1	5	1d 13:31:16.98000	0d 17:11:47.94000	0.00676295	0.0257609	0.0003933	3.0703	D	5	2020-10-14 22:08:27	40.155		0	0	0	0	0	0	0	0	0	0	0	0	0	0
331	0	1	5	1d 13:31:26.94000	0d 17:11:57.90000	0.00676403	0.0257642	0.00039322	3.0599	D	5	2020-10-14 22:08:37	40.1705		0	0	0	0	0	0	0	0	0	0	0	0	0	0
332	0	1	5	1d 13:31:36.88000	0d 17:12:07.84000	0.00676512	0.0257676	0.0003933	3.0495	D	5	2020-10-14 22:08:47	40.186		0	0	0	0	0	0	0	0	0	0	0	0	0	0
333	0	1	5	1d 13:31:46.43000	0d 17:12:17.39000	0.00676616	0.0257707	0.00039315	3.0394	D	5	2020-10-14 22:08:57	40.2015		0	0	0	0	0	0	0	0	0	0	0	0	0	0
334	0	1	5	1d 13:31:55.46000	0d 17:12:26.42000	0.00676715	0.0257737	0.00039322	3.0294	D	5	2020-10-14 22:09:06	40.2015		0	0	0	0	0	0	0	0	0	0	0	0	0	0
335	0	1	5	1d 13:32:04.36000	0d 17:12:35.32000	0.00676812	0.0257767	0.00039322	3.0192	D	5	2020-10-14 22:09:15	40.217		0	0	0	0	0	0	0	0	0	0	0	0	0	0
336	0	1	5	1d 13:32:13.05000	0d 17:12:44.01000	0.00676907	0.0257795	0.00039353	3.0088	D	5	2020-10-14 22:09:23	40.2325		0	0	0	0	0	0	0	0	0	0	0	0	0	0
337	0	1	5	1d 13:32:21.68000	0d 17:12:52.64000	0.00677001	0.0257824	0.0003933	2.9987	D	5	2020-10-14 22:09:32	40.2325		0	0	0	0	0	0	0	0	0	0	0	0	0	0
338	0	1	5	1d 13:32:29.92000	0d 17:13:00.88000	0.00677091	0.0257851	0.0003933	2.9885	D	5	2020-10-14 22:09:40	40.2325		0	0	0	0	0	0	0	0	0	0	0	0	0	0
339	0	1	5	1d 13:32:38.13000	0d 17:13:09.09000	0.00677181	0.0257877	0.0003933	2.9783	D	5	2020-10-14 22:09:48	40.217		0	0	0	0	0	0	0	0	0	0	0	0	0	0
340	0	1	5	1d 13:32:46.06000	0d 17:13:17.02000	0.00677268	0.0257903	0.00039338	2.968	D	5	2020-10-14 22:09:56	40.186		0	0	0	0	0	0	0	0	0	0	0	0	0	0
341	0	1	5	1d 13:32:53.77000	0d 17:13:24.73000	0.00677352	0.0257928	0.00039307	2.958	D	5	2020-10-14 22:10:04	40.1705		0	0	0	0	0	0	0	0	0	0	0	0	0	0
342	0	1	5	1d 13:33:01.23000	0d 17:13:32.19000	0.00677433	0.0257952	0.0003933	2.9476	D	5	2020-10-14 22:10:11	40.1705		0	0	0	0	0	0	0	0	0	0	0	0	0	0
343	0	1	5	1d 13:33:08.82000	0d 17:13:39.78000	0.00677516	0.0257976	0.0003933	2.9375	D	5	2020-10-14 22:10:19	40.1705		0	0	0	0	0	0	0	0	0	0	0	0	0	0
344	0	1	5	1d 13:33:16.16000	0d 17:13:47.12000	0.00677597	0.0258	0.00039338	2.9271	D	5	2020-10-14 22:10:26	40.186		0	0	0	0	0	0	0	0	0	0	0	0	0	0
345	0	1	5	1d 13:33:23.50000	0d 17:13:54.46000	0.00677677	0.0258023	0.0003933	2.9169	D	5	2020-10-14 22:10:34	40.186		0	0	0	0	0	0	0	0	0	0	0	0	0	0
346	0	1	5	1d 13:33:30.33000	0d 17:14:01.29000	0.00677751	0.0258045	0.00039345	2.9068	D	5	2020-10-14 22:10:41	40.2015		0	0	0	0	0	0	0	0	0	0	0	0	0	0
347	0	1	5	1d 13:33:37.15000	0d 17:14:08.11000	0.00677826	0.0258067	0.00039307	2.8968	D	5	2020-10-14 22:10:47	40.217		0	0	0	0	0	0	0	0	0	0	0	0	0	0
348	0	1	5	1d 13:33:43.79000	0d 17:14:14.75000	0.00677898	0.0258088	0.000393	2.8867	D	5	2020-10-14 22:10:54	40.217		0	0	0	0	0	0	0	0	0	0	0	0	0	0
349	0	1	5	1d 13:33:50.52000	0d 17:14:21.48000	0.00677972	0.0258109	0.0003933	2.8763	D	5	2020-10-14 22:11:01	40.2325		0	0	0	0	0	0	0	0	0	0	0	0	0	0
350	0	1	5	1d 13:33:57.18000	0d 17:14:28.14000	0.00678045	0.025813	0.00039322	2.8661	D	5	2020-10-14 22:11:07	40.217		0	0	0	0	0	0	0	0	0	0	0	0	0	0
351	0	1	5	1d 13:34:03.56000	0d 17:14:34.52000	0.00678114	0.025815	0.00039322	2.8559	D	5	2020-10-14 22:11:14	40.2325		0	0	0	0	0	0	0	0	0	0	0	0	0	0
352	0	1	5	1d 13:34:09.96000	0d 17:14:40.92000	0.00678184	0.025817	0.00039322	2.8457	D	5	2020-10-14 22:11:20	40.2325		0	0	0	0	0	0	0	0	0	0	0	0	0	0
353	0	1	5	1d 13:34:16.12000	0d 17:14:47.08000	0.00678252	0.0258189	0.0003933	2.8356	D	5	2020-10-14 22:11:26	40.248		0	0	0	0	0	0	0	0	0	0	0	0	0	0
354	0	1	5	1d 13:34:22.15000	0d 17:14:53.11000	0.00678317	0.0258207	0.00039322	2.8255	D	5	2020-10-14 22:11:32	40.248		0	0	0	0	0	0	0	0	0	0	0	0	0	0
355	0	1	5	1d 13:34:28.26000	0d 17:14:59.22000	0.00678384	0.0258226	0.00039338	2.8153	D	5	2020-10-14 22:11:39	40.248		0	0	0	0	0	0	0	0	0	0	0	0	0	0
356	0	1	5	1d 13:34:34.24000	0d 17:15:05.20000	0.00678449	0.0258245	0.00039368	2.8049	D	5	2020-10-14 22:11:44	40.248		0	0	0	0	0	0	0	0	0	0	0	0	0	0
357	0	1	5	1d 13:34:40.20000	0d 17:15:11.16000	0.00678515	0.0258263	0.0003933	2.7947	D	5	2020-10-14 22:11:50	40.2635		0	0	0	0	0	0	0	0	0	0	0	0	0	0
358	0	1	5	1d 13:34:45.91000	0d 17:15:16.87000	0.00678577	0.025828	0.00039322	2.7845	D	5	2020-10-14 22:11:56	40.2635		0	0	0	0	0	0	0	0	0	0	0	0	0	0
359	0	1	5	1d 13:34:51.74000	0d 17:15:22.70000	0.00678641	0.0258298	0.00039322	2.7742	D	5	2020-10-14 22:12:02	40.2635		0	0	0	0	0	0	0	0	0	0	0	0	0	0
360	0	1	5	1d 13:34:57.44000	0d 17:15:28.40000	0.00678703	0.0258315	0.0003933	2.7639	D	5	2020-10-14 22:12:08	40.2635		0	0	0	0	0	0	0	0	0	0	0	0	0	0
361	0	1	5	1d 13:35:03.15000	0d 17:15:34.11000	0.00678765	0.0258332	0.0003933	2.7535	D	5	2020-10-14 22:12:13	40.279		0	0	0	0	0	0	0	0	0	0	0	0	0	0
362	0	1	5	1d 13:35:08.87000	0d 17:15:39.83000	0.00678828	0.025835	0.0003933	2.7433	D	5	2020-10-14 22:12:19	40.2635		0	0	0	0	0	0	0	0	0	0	0	0	0	0
363	0	1	5	1d 13:35:14.27000	0d 17:15:45.23000	0.00678887	0.0258366	0.00039322	2.7332	D	5	2020-10-14 22:12:25	40.2635		0	0	0	0	0	0	0	0	0	0	0	0	0	0
364	0	1	5	1d 13:35:19.55000	0d 17:15:50.51000	0.00678944	0.0258381	0.00039338	2.7231	D	5	2020-10-14 22:12:30	40.279		0	0	0	0	0	0	0	0	0	0	0	0	0	0
365	0	1	5	1d 13:35:24.87000	0d 17:15:55.83000	0.00679003	0.0258397	0.0003933	2.7129	D	5	2020-10-14 22:12:35	40.2635		0	0	0	0	0	0	0	0	0	0	0	0	0	0
366	0	1	5	1d 13:35:30.17000	0d 17:16:01.13000	0.0067906	0.0258413	0.00039315	2.7027	D	5	2020-10-14 22:12:40	40.2635		0	0	0	0	0	0	0	0	0	0	0	0	0	0
367	0	1	5	1d 13:35:35.63000	0d 17:16:06.59000	0.0067912	0.0258429	0.0003933	2.6925	D	5	2020-10-14 22:12:46	40.279		0	0	0	0	0	0	0	0	0	0	0	0	0	0
368	0	1	5	1d 13:35:40.81000	0d 17:16:11.77000	0.00679177	0.0258444	0.00039345	2.6824	D	5	2020-10-14 22:12:51	40.279		0	0	0	0	0	0	0	0	0	0	0	0	0	0
369	0	1	5	1d 13:35:45.94000	0d 17:16:16.90000	0.00679233	0.0258459	0.00039338	2.6722	D	5	2020-10-14 22:12:56	40.279		0	0	0	0	0	0	0	0	0	0	0	0	0	0
370	0	1	5	1d 13:35:51.10000	0d 17:16:22.06000	0.00679289	0.0258474	0.0003933	2.6619	D	5	2020-10-14 22:13:01	40.279		0	0	0	0	0	0	0	0	0	0	0	0	0	0
371	0	1	5	1d 13:35:56.29000	0d 17:16:27.25000	0.00679346	0.0258489	0.0003933	2.6517	D	5	2020-10-14 22:13:07	40.2635		0	0	0	0	0	0	0	0	0	0	0	0	0	0
372	0	1	5	1d 13:36:01.38000	0d 17:16:32.34000	0.00679401	0.0258504	0.00039315	2.6415	D	5	2020-10-14 22:13:12	40.2325		0	0	0	0	0	0	0	0	0	0	0	0	0	0
373	0	1	5	1d 13:36:06.36000	0d 17:16:37.32000	0.00679456	0.0258518	0.00039315	2.6313	D	5	2020-10-14 22:13:17	40.217		0	0	0	0	0	0	0	0	0	0	0	0	0	0
374	0	1	5	1d 13:36:11.42000	0d 17:16:42.38000	0.00679511	0.0258533	0.00039315	2.6212	D	5	2020-10-14 22:13:22	40.2015		0	0	0	0	0	0	0	0	0	0	0	0	0	0
375	0	1	5	1d 13:36:16.37000	0d 17:16:47.33000	0.00679565	0.0258547	0.00039315	2.611	D	5	2020-10-14 22:13:27	40.2015		0	0	0	0	0	0	0	0	0	0	0	0	0	0
376	0	1	5	1d 13:36:21.34000	0d 17:16:52.30000	0.00679619	0.0258561	0.00039307	2.6004	D	5	2020-10-14 22:13:32	40.2015		0	0	0	0	0	0	0	0	0	0	0	0	0	0
377	0	1	5	1d 13:36:26.35000	0d 17:16:57.31000	0.00679674	0.0258575	0.00039361	2.5902	D	5	2020-10-14 22:13:37	40.2015		0	0	0	0	0	0	0	0	0	0	0	0	0	0
378	0	1	5	1d 13:36:31.24000	0d 17:17:02.20000	0.00679728	0.0258589	0.00039338	2.58	D	5	2020-10-14 22:13:41	40.217		0	0	0	0	0	0	0	0	0	0	0	0	0	0
379	0	1	5	1d 13:36:36.23000	0d 17:17:07.19000	0.00679782	0.0258603	0.00039315	2.5698	D	5	2020-10-14 22:13:46	40.217		0	0	0	0	0	0	0	0	0	0	0	0	0	0
380	0	1	5	1d 13:36:41.10000	0d 17:17:12.06000	0.00679835	0.0258617	0.0003933	2.5595	D	5	2020-10-14 22:13:51	40.217		0	0	0	0	0	0	0	0	0	0	0	0	0	0
381	0	1	5	1d 13:36:46.01000	0d 17:17:16.97000	0.00679889	0.0258631	0.00039345	2.5493	D	5	2020-10-14 22:13:56	40.2325		0	0	0	0	0	0	0	0	0	0	0	0	0	0
382	0	1	5	1d 13:36:50.83000	0d 17:17:21.79000	0.00679942	0.0258644	0.00039315	2.5389	D	5	2020-10-14 22:14:01	40.248		0	0	0	0	0	0	0	0	0	0	0	0	0	0
383	0	1	5	1d 13:36:55.68000	0d 17:17:26.64000	0.00679995	0.0258657	0.0003933	2.5287	D	5	2020-10-14 22:14:06	40.2325		0	0	0	0	0	0	0	0	0	0	0	0	0	0
384	0	1	5	1d 13:37:00.46000	0d 17:17:31.42000	0.00680047	0.0258671	0.00039315	2.5185	D	5	2020-10-14 22:14:11	40.248		0	0	0	0	0	0	0	0	0	0	0	0	0	0
385	0	1	5	1d 13:37:05.35000	0d 17:17:36.31000	0.006801	0.0258684	0.00039338	2.5081	D	5	2020-10-14 22:14:16	40.248		0	0	0	0	0	0	0	0	0	0	0	0	0	0
386	0	1	5	1d 13:37:08.98000	0d 17:17:39.94000	0.0068014	0.0258694	0.00039307	2.5	D	133	2020-10-14 22:14:19	40.2635		0	0	0	0	0	0	0	0	0	0	0	0	0	0
387	0	1	6	1d 13:37:08.99000	0d 00:00:00.01000	0	0	0	2.5058	R	0	2020-10-14 22:14:19	40.2635		0	0	0	0	0	0	0	0	0	0	0	0	0	0
388	0	1	6	1d 13:37:10.99000	0d 00:00:02.01000	0	0	0	2.5884	R	1	2020-10-14 22:14:21	40.2635		0	0	0	0	0	0	0	0	0	0	0	0	0	0
389	0	1	6	1d 13:37:12.99000	0d 00:00:04.01000	0	0	0	2.6465	R	1	2020-10-14 22:14:23	40.2635		0	0	0	0	0	0	0	0	0	0	0	0	0	0
390	0	1	6	1d 13:37:14.99000	0d 00:00:06.01000	0	0	0	2.6955	R	1	2020-10-14 22:14:25	40.248		0	0	0	0	0	0	0	0	0	0	0	0	0	0
391	0	1	6	1d 13:37:16.99000	0d 00:00:08.01000	0	0	0	2.7379	R	1	2020-10-14 22:14:27	40.248		0	0	0	0	0	0	0	0	0	0	0	0	0	0
392	0	1	6	1d 13:37:18.98000	0d 00:00:10.00000	0	0	0	2.7762	R	129	2020-10-14 22:14:29	40.2635		0	0	0	0	0	0	0	0	0	0	0	0	0	0
393	1	2	9	1d 13:37:19.02000	0d 00:00:00.04000	2e-08	5e-08	0.00157389	2.8182	C	0	2020-10-14 22:14:30	40.2635		0	0	0	0	0	0	0	0	0	0	0	0	0	0
394	1	2	9	1d 13:37:19.18000	0d 00:00:00.20000	9e-08	2.5e-07	0.00157336	2.8528	C	5	2020-10-14 22:14:30	40.2635		0	0	0	0	0	0	0	0	0	0	0	0	0	0
395	1	2	9	1d 13:37:19.32000	0d 00:00:00.34000	1.5e-07	4.2e-07	0.00157321	2.8789	C	5	2020-10-14 22:14:30	40.2635		0	0	0	0	0	0	0	0	0	0	0	0	0	0
396	1	2	9	1d 13:37:19.46000	0d 00:00:00.48000	2.1e-07	6e-07	0.00157336	2.9015	C	5	2020-10-14 22:14:30	40.2635		0	0	0	0	0	0	0	0	0	0	0	0	0	0
397	1	2	9	1d 13:37:19.61000	0d 00:00:00.63000	2.8e-07	7.9e-07	0.00157328	2.9233	C	5	2020-10-14 22:14:30	40.2635		0	0	0	0	0	0	0	0	0	0	0	0	0	0
398	1	2	9	1d 13:37:19.77000	0d 00:00:00.79000	3.5e-07	1e-06	0.00157336	2.9445	C	5	2020-10-14 22:14:31	40.2635		0	0	0	0	0	0	0	0	0	0	0	0	0	0
399	1	2	9	1d 13:37:19.93000	0d 00:00:00.95000	4.2e-07	1.2e-06	0.00157328	2.9647	C	5	2020-10-14 22:14:31	40.2635		0	0	0	0	0	0	0	0	0	0	0	0	0	0
400	1	2	9	1d 13:37:20.10000	0d 00:00:01.12000	4.9e-07	1.42e-06	0.00157343	2.985	C	5	2020-10-14 22:14:31	40.2635		0	0	0	0	0	0	0	0	0	0	0	0	0	0
401	1	2	9	1d 13:37:20.27000	0d 00:00:01.29000	5.6e-07	1.65e-06	0.00157321	3.0039	C	5	2020-10-14 22:14:31	40.2635		0	0	0	0	0	0	0	0	0	0	0	0	0	0
402	1	2	9	1d 13:37:20.45000	0d 00:00:01.47000	6.4e-07	1.88e-06	0.00157351	3.0237	C	5	2020-10-14 22:14:31	40.2635		0	0	0	0	0	0	0	0	0	0	0	0	0	0
403	1	2	9	1d 13:37:20.63000	0d 00:00:01.65000	7.2e-07	2.12e-06	0.00157343	3.0425	C	5	2020-10-14 22:14:31	40.2635		0	0	0	0	0	0	0	0	0	0	0	0	0	0
404	1	2	9	1d 13:37:20.81000	0d 00:00:01.83000	8e-07	2.36e-06	0.00157343	3.061	C	5	2020-10-14 22:14:32	40.2635		0	0	0	0	0	0	0	0	0	0	0	0	0	0
405	1	2	9	1d 13:37:21.00000	0d 00:00:02.02000	8.8e-07	2.62e-06	0.00157336	3.0796	C	5	2020-10-14 22:14:32	40.2635		0	0	0	0	0	0	0	0	0	0	0	0	0	0
406	1	2	9	1d 13:37:21.19000	0d 00:00:02.21000	9.7e-07	2.88e-06	0.00157328	3.0979	C	5	2020-10-14 22:14:32	40.2635		0	0	0	0	0	0	0	0	0	0	0	0	0	0
407	1	2	9	1d 13:37:21.38000	0d 00:00:02.40000	1.05e-06	3.13e-06	0.00157343	3.1156	C	5	2020-10-14 22:14:32	40.2635		0	0	0	0	0	0	0	0	0	0	0	0	0	0
408	1	2	9	1d 13:37:21.58000	0d 00:00:02.60000	1.14e-06	3.41e-06	0.00157328	3.1336	C	5	2020-10-14 22:14:32	40.2635		0	0	0	0	0	0	0	0	0	0	0	0	0	0
409	1	2	9	1d 13:37:21.78000	0d 00:00:02.80000	1.22e-06	3.68e-06	0.00157328	3.1511	C	5	2020-10-14 22:14:33	40.2635		0	0	0	0	0	0	0	0	0	0	0	0	0	0
410	1	2	9	1d 13:37:21.98000	0d 00:00:03.00000	1.31e-06	3.96e-06	0.00157313	3.1682	C	5	2020-10-14 22:14:33	40.2635		0	0	0	0	0	0	0	0	0	0	0	0	0	0
411	1	2	9	1d 13:37:22.18000	0d 00:00:03.20000	1.4e-06	4.24e-06	0.00157343	3.1849	C	5	2020-10-14 22:14:33	40.2635		0	0	0	0	0	0	0	0	0	0	0	0	0	0
412	1	2	9	1d 13:37:22.38000	0d 00:00:03.40000	1.49e-06	4.51e-06	0.00157336	3.2013	C	5	2020-10-14 22:14:33	40.2635		0	0	0	0	0	0	0	0	0	0	0	0	0	0
413	1	2	9	1d 13:37:22.59000	0d 00:00:03.61000	1.58e-06	4.81e-06	0.00157328	3.218	C	5	2020-10-14 22:14:33	40.2635		0	0	0	0	0	0	0	0	0	0	0	0	0	0
414	1	2	9	1d 13:37:22.81000	0d 00:00:03.83000	1.67e-06	5.12e-06	0.00157343	3.2349	C	5	2020-10-14 22:14:34	40.2635		0	0	0	0	0	0	0	0	0	0	0	0	0	0
415	1	2	9	1d 13:37:23.03000	0d 00:00:04.05000	1.77e-06	5.43e-06	0.00157343	3.2512	C	5	2020-10-14 22:14:34	40.2635		0	0	0	0	0	0	0	0	0	0	0	0	0	0
416	1	2	9	1d 13:37:23.25000	0d 00:00:04.27000	1.87e-06	5.75e-06	0.00157321	3.2673	C	5	2020-10-14 22:14:34	40.2635		0	0	0	0	0	0	0	0	0	0	0	0	0	0
417	1	2	9	1d 13:37:23.47000	0d 00:00:04.49000	1.96e-06	6.06e-06	0.00157328	3.2828	C	5	2020-10-14 22:14:34	40.2635		0	0	0	0	0	0	0	0	0	0	0	0	0	0
418	1	2	9	1d 13:37:23.70000	0d 00:00:04.72000	2.06e-06	6.39e-06	0.00157336	3.2985	C	5	2020-10-14 22:14:34	40.2635		0	0	0	0	0	0	0	0	0	0	0	0	0	0
419	1	2	9	1d 13:37:23.93000	0d 00:00:04.95000	2.16e-06	6.72e-06	0.00157336	3.314	C	5	2020-10-14 22:14:35	40.2635		0	0	0	0	0	0	0	0	0	0	0	0	0	0
420	1	2	9	1d 13:37:24.17000	0d 00:00:05.19000	2.27e-06	7.07e-06	0.00157321	3.3295	C	5	2020-10-14 22:14:35	40.2635		0	0	0	0	0	0	0	0	0	0	0	0	0	0
421	1	2	9	1d 13:37:24.41000	0d 00:00:05.43000	2.37e-06	7.42e-06	0.00157336	3.3445	C	5	2020-10-14 22:14:35	40.2635		0	0	0	0	0	0	0	0	0	0	0	0	0	0
422	1	2	9	1d 13:37:24.66000	0d 00:00:05.68000	2.48e-06	7.79e-06	0.00157328	3.3596	C	5	2020-10-14 22:14:35	40.2635		0	0	0	0	0	0	0	0	0	0	0	0	0	0
423	1	2	9	1d 13:37:24.91000	0d 00:00:05.93000	2.59e-06	8.16e-06	0.00157321	3.3742	C	5	2020-10-14 22:14:36	40.2635		0	0	0	0	0	0	0	0	0	0	0	0	0	0
424	1	2	9	1d 13:37:25.17000	0d 00:00:06.19000	2.71e-06	8.54e-06	0.00157328	3.389	C	5	2020-10-14 22:14:36	40.2635		0	0	0	0	0	0	0	0	0	0	0	0	0	0
425	1	2	9	1d 13:37:25.44000	0d 00:00:06.46000	2.82e-06	8.94e-06	0.00157328	3.4037	C	5	2020-10-14 22:14:36	40.2635		0	0	0	0	0	0	0	0	0	0	0	0	0	0
426	1	2	9	1d 13:37:25.72000	0d 00:00:06.74000	2.95e-06	9.36e-06	0.00157351	3.4183	C	5	2020-10-14 22:14:36	40.2635		0	0	0	0	0	0	0	0	0	0	0	0	0	0
427	1	2	9	1d 13:37:26.00000	0d 00:00:07.02000	3.07e-06	9.78e-06	0.00157328	3.4327	C	5	2020-10-14 22:14:37	40.2635		0	0	0	0	0	0	0	0	0	0	0	0	0	0
428	1	2	9	1d 13:37:26.29000	0d 00:00:07.31000	3.19e-06	1.022e-05	0.00157359	3.4464	C	5	2020-10-14 22:14:37	40.2635		0	0	0	0	0	0	0	0	0	0	0	0	0	0
429	1	2	9	1d 13:37:26.59000	0d 00:00:07.61000	3.33e-06	1.067e-05	0.00157343	3.4601	C	5	2020-10-14 22:14:37	40.2635		0	0	0	0	0	0	0	0	0	0	0	0	0	0
430	1	2	9	1d 13:37:26.90000	0d 00:00:07.92000	3.46e-06	1.114e-05	0.00157336	3.4739	C	5	2020-10-14 22:14:38	40.2635		0	0	0	0	0	0	0	0	0	0	0	0	0	0
431	1	2	9	1d 13:37:27.22000	0d 00:00:08.24000	3.6e-06	1.162e-05	0.00157313	3.4871	C	5	2020-10-14 22:14:38	40.2635		0	0	0	0	0	0	0	0	0	0	0	0	0	0
432	1	2	9	1d 13:37:27.56000	0d 00:00:08.58000	3.75e-06	1.214e-05	0.00157343	3.5006	C	5	2020-10-14 22:14:38	40.2635		0	0	0	0	0	0	0	0	0	0	0	0	0	0
433	1	2	9	1d 13:37:27.91000	0d 00:00:08.93000	3.9e-06	1.268e-05	0.00157298	3.5134	C	5	2020-10-14 22:14:39	40.2635		0	0	0	0	0	0	0	0	0	0	0	0	0	0
434	1	2	9	1d 13:37:28.28000	0d 00:00:09.30000	4.06e-06	1.325e-05	0.00157321	3.5261	C	5	2020-10-14 22:14:39	40.2635		0	0	0	0	0	0	0	0	0	0	0	0	0	0
435	1	2	9	1d 13:37:28.69000	0d 00:00:09.71000	4.24e-06	1.388e-05	0.00157336	3.5387	C	5	2020-10-14 22:14:39	40.2635		0	0	0	0	0	0	0	0	0	0	0	0	0	0
436	1	2	9	1d 13:37:29.13000	0d 00:00:10.15000	4.44e-06	1.456e-05	0.00157343	3.5509	C	5	2020-10-14 22:14:40	40.2635		0	0	0	0	0	0	0	0	0	0	0	0	0	0
437	1	2	9	1d 13:37:29.62000	0d 00:00:10.64000	4.65e-06	1.533e-05	0.00157328	3.5631	C	5	2020-10-14 22:14:40	40.2635		0	0	0	0	0	0	0	0	0	0	0	0	0	0
438	1	2	9	1d 13:37:30.18000	0d 00:00:11.20000	4.89e-06	1.62e-05	0.00157351	3.5747	C	5	2020-10-14 22:14:41	40.2635		0	0	0	0	0	0	0	0	0	0	0	0	0	0
439	1	2	9	1d 13:37:30.85000	0d 00:00:11.87000	5.19e-06	1.725e-05	0.00157321	3.5862	C	5	2020-10-14 22:14:42	40.2635		0	0	0	0	0	0	0	0	0	0	0	0	0	0
440	1	2	9	1d 13:37:31.67000	0d 00:00:12.69000	5.55e-06	1.854e-05	0.00157336	3.5973	C	5	2020-10-14 22:14:42	40.2635		0	0	0	0	0	0	0	0	0	0	0	0	0	0
441	1	2	9	1d 13:37:32.75000	0d 00:00:13.77000	6.02e-06	2.024e-05	0.00157328	3.6081	C	5	2020-10-14 22:14:43	40.2635		0	0	0	0	0	0	0	0	0	0	0	0	0	0
442	1	2	9	1d 13:37:34.27000	0d 00:00:15.29000	6.68e-06	2.264e-05	0.00157343	3.6187	C	5	2020-10-14 22:14:45	40.2635		0	0	0	0	0	0	0	0	0	0	0	0	0	0
443	1	2	9	1d 13:37:36.63000	0d 00:00:17.65000	7.71e-06	2.638e-05	0.00157336	3.6289	C	5	2020-10-14 22:14:47	40.248		0	0	0	0	0	0	0	0	0	0	0	0	0	0
444	1	2	9	1d 13:37:40.61000	0d 00:00:21.63000	9.45e-06	3.27e-05	0.00157336	3.6391	C	5	2020-10-14 22:14:51	40.217		0	0	0	0	0	0	0	0	0	0	0	0	0	0
445	1	2	9	1d 13:37:48.35000	0d 00:00:29.37000	1.284e-05	4.503e-05	0.00157343	3.6492	C	5	2020-10-14 22:14:59	40.2015		0	0	0	0	0	0	0	0	0	0	0	0	0	0
446	1	2	9	1d 13:38:05.67000	0d 00:00:46.69000	2.041e-05	7.269e-05	0.00157336	3.6594	C	5	2020-10-14 22:15:16	40.1705		0	0	0	0	0	0	0	0	0	0	0	0	0	0
447	1	2	9	1d 13:38:57.87000	0d 00:01:38.89000	4.322e-05	0.00015631	0.00157321	3.6695	C	5	2020-10-14 22:16:09	40.2325		0	0	0	0	0	0	0	0	0	0	0	0	0	0
448	1	2	9	1d 13:41:52.83000	0d 00:04:33.85000	0.00011968	0.00043735	0.00157343	3.6796	C	5	2020-10-14 22:19:04	40.217		0	0	0	0	0	0	0	0	0	0	0	0	0	0
449	1	2	9	1d 13:46:52.83000	0d 00:09:33.85000	0.00025079	0.00092032	0.00157336	3.687	C	1	2020-10-14 22:24:04	40.2325		0	0	0	0	0	0	0	0	0	0	0	0	0	0
450	1	2	9	1d 13:51:52.83000	0d 00:14:33.85000	0.0003819	0.00140412	0.00157336	3.6925	C	1	2020-10-14 22:29:04	40.279		0	0	0	0	0	0	0	0	0	0	0	0	0	0
451	1	2	9	1d 13:56:52.83000	0d 00:19:33.85000	0.00051301	0.00188857	0.00157321	3.6971	C	1	2020-10-14 22:34:04	40.2015		0	0	0	0	0	0	0	0	0	0	0	0	0	0
452	1	2	9	1d 14:01:52.83000	0d 00:24:33.85000	0.00064412	0.00237361	0.00157359	3.7012	C	1	2020-10-14 22:39:04	40.2015		0	0	0	0	0	0	0	0	0	0	0	0	0	0
453	1	2	9	1d 14:06:52.83000	0d 00:29:33.85000	0.00077524	0.00285918	0.00157336	3.7055	C	1	2020-10-14 22:44:04	40.155		0	0	0	0	0	0	0	0	0	0	0	0	0	0
454	1	2	9	1d 14:11:52.83000	0d 00:34:33.85000	0.00090635	0.00334527	0.00157328	3.7092	C	1	2020-10-14 22:49:04	40.2325		0	0	0	0	0	0	0	0	0	0	0	0	0	0
455	1	2	9	1d 14:16:52.83000	0d 00:39:33.85000	0.00103746	0.00383187	0.00157313	3.7131	C	1	2020-10-14 22:54:04	40.186		0	0	0	0	0	0	0	0	0	0	0	0	0	0
456	1	2	9	1d 14:21:52.83000	0d 00:44:33.85000	0.00116857	0.00431899	0.00157351	3.7173	C	1	2020-10-14 22:59:04	40.1705		0	0	0	0	0	0	0	0	0	0	0	0	0	0
457	1	2	9	1d 14:26:52.83000	0d 00:49:33.85000	0.00129968	0.00480665	0.00157336	3.7217	C	1	2020-10-14 23:04:04	40.155		0	0	0	0	0	0	0	0	0	0	0	0	0	0
458	1	2	9	1d 14:31:52.83000	0d 00:54:33.85000	0.00143079	0.0052949	0.00157343	3.7263	C	1	2020-10-14 23:09:04	40.1705		0	0	0	0	0	0	0	0	0	0	0	0	0	0
459	1	2	9	1d 14:36:52.83000	0d 00:59:33.85000	0.0015619	0.00578378	0.00157328	3.731	C	1	2020-10-14 23:14:04	40.248		0	0	0	0	0	0	0	0	0	0	0	0	0	0
460	1	2	9	1d 14:41:52.83000	0d 01:04:33.85000	0.00169301	0.00627331	0.00157328	3.7363	C	1	2020-10-14 23:19:04	40.155		0	0	0	0	0	0	0	0	0	0	0	0	0	0
461	1	2	9	1d 14:46:52.83000	0d 01:09:33.85000	0.00182412	0.00676353	0.00157321	3.7417	C	1	2020-10-14 23:24:04	40.186		0	0	0	0	0	0	0	0	0	0	0	0	0	0
462	1	2	9	1d 14:51:52.83000	0d 01:14:33.85000	0.00195523	0.00725444	0.00157343	3.7469	C	1	2020-10-14 23:29:04	40.186		0	0	0	0	0	0	0	0	0	0	0	0	0	0
463	1	2	9	1d 14:56:52.83000	0d 01:19:33.85000	0.00208634	0.00774606	0.00157343	3.7525	C	1	2020-10-14 23:34:04	40.2015		0	0	0	0	0	0	0	0	0	0	0	0	0	0
464	1	2	9	1d 15:01:52.83000	0d 01:24:33.85000	0.00221745	0.00823838	0.00157328	3.7577	C	1	2020-10-14 23:39:04	40.248		0	0	0	0	0	0	0	0	0	0	0	0	0	0
465	1	2	9	1d 15:06:52.83000	0d 01:29:33.85000	0.00234856	0.00873139	0.00157328	3.763	C	1	2020-10-14 23:44:04	40.217		0	0	0	0	0	0	0	0	0	0	0	0	0	0
466	1	2	9	1d 15:11:52.83000	0d 01:34:33.85000	0.00247967	0.00922509	0.00157351	3.7681	C	1	2020-10-14 23:49:04	40.279		0	0	0	0	0	0	0	0	0	0	0	0	0	0
467	1	2	9	1d 15:16:52.83000	0d 01:39:33.85000	0.00261078	0.00971948	0.00157366	3.7733	C	1	2020-10-14 23:54:04	40.248		0	0	0	0	0	0	0	0	0	0	0	0	0	0
468	1	2	9	1d 15:21:52.83000	0d 01:44:33.85000	0.00274189	0.0102146	0.00157343	3.7787	C	1	2020-10-14 23:59:04	40.2635		0	0	0	0	0	0	0	0	0	0	0	0	0	0
469	1	2	9	1d 15:26:52.83000	0d 01:49:33.85000	0.00287301	0.0107103	0.00157321	3.7839	C	1	2020-10-15 00:04:04	40.2325		0	0	0	0	0	0	0	0	0	0	0	0	0	0
470	1	2	9	1d 15:31:52.83000	0d 01:54:33.85000	0.00300412	0.0112069	0.00157321	3.7897	C	1	2020-10-15 00:09:04	40.2635		0	0	0	0	0	0	0	0	0	0	0	0	0	0
471	1	2	9	1d 15:36:52.83000	0d 01:59:33.85000	0.00313523	0.0117041	0.00157351	3.7957	C	1	2020-10-15 00:14:04	40.248		0	0	0	0	0	0	0	0	0	0	0	0	0	0
472	1	2	9	1d 15:41:52.83000	0d 02:04:33.85000	0.00326634	0.0122022	0.00157351	3.8018	C	1	2020-10-15 00:19:04	40.248		0	0	0	0	0	0	0	0	0	0	0	0	0	0
473	1	2	9	1d 15:46:52.83000	0d 02:09:33.85000	0.00339745	0.0127011	0.00157328	3.8085	C	1	2020-10-15 00:24:04	40.248		0	0	0	0	0	0	0	0	0	0	0	0	0	0
474	1	2	9	1d 15:51:52.83000	0d 02:14:33.85000	0.00352856	0.0132009	0.00157321	3.8157	C	1	2020-10-15 00:29:04	40.217		0	0	0	0	0	0	0	0	0	0	0	0	0	0
475	1	2	9	1d 15:56:52.83000	0d 02:19:33.85000	0.00365967	0.0137017	0.00157343	3.8235	C	1	2020-10-15 00:34:04	40.2635		0	0	0	0	0	0	0	0	0	0	0	0	0	0
476	1	2	9	1d 16:01:52.83000	0d 02:24:33.85000	0.00379078	0.0142036	0.00157336	3.8323	C	1	2020-10-15 00:39:04	40.248		0	0	0	0	0	0	0	0	0	0	0	0	0	0
477	1	2	9	1d 16:06:52.83000	0d 02:29:33.85000	0.00392189	0.0147066	0.00157336	3.8415	C	1	2020-10-15 00:44:04	40.2635		0	0	0	0	0	0	0	0	0	0	0	0	0	0
478	1	2	9	1d 16:11:29.91000	0d 02:34:10.93000	0.00404298	0.0151724	0.00157328	3.8515	C	5	2020-10-15 00:48:41	40.2015		0	0	0	0	0	0	0	0	0	0	0	0	0	0
479	1	2	9	1d 16:15:54.26000	0d 02:38:35.28000	0.00415851	0.015618	0.00157336	3.8616	C	5	2020-10-15 00:53:05	40.217		0	0	0	0	0	0	0	0	0	0	0	0	0	0
480	1	2	9	1d 16:19:58.64000	0d 02:42:39.66000	0.00426532	0.0160309	0.00157328	3.8717	C	5	2020-10-15 00:57:10	40.2015		0	0	0	0	0	0	0	0	0	0	0	0	0	0
481	1	2	9	1d 16:23:50.82000	0d 02:46:31.84000	0.00436679	0.0164243	0.00157328	3.8817	C	5	2020-10-15 01:01:02	40.279		0	0	0	0	0	0	0	0	0	0	0	0	0	0
482	1	2	9	1d 16:27:31.48000	0d 02:50:12.50000	0.00446322	0.0167991	0.00157336	3.8918	C	5	2020-10-15 01:04:42	40.2635		0	0	0	0	0	0	0	0	0	0	0	0	0	0
483	1	2	9	1d 16:30:59.56000	0d 02:53:40.58000	0.00455416	0.0171535	0.00157336	3.9019	C	5	2020-10-15 01:08:11	40.279		0	0	0	0	0	0	0	0	0	0	0	0	0	0
484	1	2	9	1d 16:34:21.56000	0d 02:57:02.58000	0.00464244	0.0174984	0.00157351	3.912	C	5	2020-10-15 01:11:33	40.248		0	0	0	0	0	0	0	0	0	0	0	0	0	0
485	1	2	9	1d 16:37:33.82000	0d 03:00:14.84000	0.00472647	0.0178275	0.00157336	3.922	C	5	2020-10-15 01:14:45	40.279		0	0	0	0	0	0	0	0	0	0	0	0	0	0
486	1	2	9	1d 16:40:43.63000	0d 03:03:24.65000	0.00480942	0.0181532	0.00157343	3.9321	C	5	2020-10-15 01:17:55	40.2635		0	0	0	0	0	0	0	0	0	0	0	0	0	0
487	1	2	9	1d 16:43:51.17000	0d 03:06:32.19000	0.00489138	0.0184759	0.00157321	3.9422	C	5	2020-10-15 01:21:02	40.2325		0	0	0	0	0	0	0	0	0	0	0	0	0	0
488	1	2	9	1d 16:46:51.69000	0d 03:09:32.71000	0.00497028	0.0187873	0.00157336	3.9522	C	5	2020-10-15 01:24:03	40.2945		0	0	0	0	0	0	0	0	0	0	0	0	0	0
489	1	2	9	1d 16:49:49.42000	0d 03:12:30.44000	0.00504795	0.0190947	0.00157336	3.9623	C	5	2020-10-15 01:27:00	40.217		0	0	0	0	0	0	0	0	0	0	0	0	0	0
490	1	2	9	1d 16:52:46.43000	0d 03:15:27.45000	0.00512531	0.0194016	0.00157313	3.9724	C	5	2020-10-15 01:29:57	40.279		0	0	0	0	0	0	0	0	0	0	0	0	0	0
491	1	2	9	1d 16:55:43.39000	0d 03:18:24.41000	0.00520265	0.0197092	0.00157328	3.9825	C	5	2020-10-15 01:32:54	40.2945		0	0	0	0	0	0	0	0	0	0	0	0	0	0
492	1	2	9	1d 16:58:35.88000	0d 03:21:16.90000	0.00527803	0.0200098	0.00157321	3.9925	C	5	2020-10-15 01:35:47	40.2325		0	0	0	0	0	0	0	0	0	0	0	0	0	0
493	1	2	9	1d 17:01:27.47000	0d 03:24:08.49000	0.00535302	0.0203096	0.00157343	4.0026	C	5	2020-10-15 01:38:38	40.186		0	0	0	0	0	0	0	0	0	0	0	0	0	0
494	1	2	9	1d 17:04:16.81000	0d 03:26:57.83000	0.00542703	0.0206062	0.00157328	4.0127	C	5	2020-10-15 01:41:28	40.2945		0	0	0	0	0	0	0	0	0	0	0	0	0	0
495	1	2	9	1d 17:07:05.92000	0d 03:29:46.94000	0.00550094	0.0209031	0.00157336	4.0227	C	5	2020-10-15 01:44:17	40.2325		0	0	0	0	0	0	0	0	0	0	0	0	0	0
496	1	2	9	1d 17:09:55.12000	0d 03:32:36.14000	0.00557489	0.0212009	0.00157328	4.0328	C	5	2020-10-15 01:47:06	40.2015		0	0	0	0	0	0	0	0	0	0	0	0	0	0
497	1	2	9	1d 17:12:40.86000	0d 03:35:21.88000	0.00564732	0.0214934	0.00157328	4.0429	C	5	2020-10-15 01:49:52	40.31		0	0	0	0	0	0	0	0	0	0	0	0	0	0
498	1	2	9	1d 17:15:24.73000	0d 03:38:05.75000	0.00571894	0.0217833	0.00157336	4.0529	C	5	2020-10-15 01:52:36	40.2325		0	0	0	0	0	0	0	0	0	0	0	0	0	0
499	1	2	9	1d 17:18:06.44000	0d 03:40:47.46000	0.00578961	0.0220701	0.00157336	4.063	C	5	2020-10-15 01:55:17	40.248		0	0	0	0	0	0	0	0	0	0	0	0	0	0
500	1	2	9	1d 17:20:46.71000	0d 03:43:27.73000	0.00585965	0.022355	0.00157321	4.0732	C	5	2020-10-15 01:57:58	40.2945		0	0	0	0	0	0	0	0	0	0	0	0	0	0
501	1	2	9	1d 17:23:30.52000	0d 03:46:11.54000	0.00593124	0.022647	0.00157328	4.0833	C	5	2020-10-15 02:00:42	40.2635		0	0	0	0	0	0	0	0	0	0	0	0	0	0
502	1	2	9	1d 17:26:06.72000	0d 03:48:47.74000	0.00599951	0.0229261	0.00157336	4.0934	C	5	2020-10-15 02:03:18	40.2635		0	0	0	0	0	0	0	0	0	0	0	0	0	0
503	1	2	9	1d 17:28:40.60000	0d 03:51:21.62000	0.00606676	0.0232017	0.00157313	4.1035	C	5	2020-10-15 02:05:52	40.2945		0	0	0	0	0	0	0	0	0	0	0	0	0	0
504	1	2	9	1d 17:31:12.46000	0d 03:53:53.48000	0.00613313	0.0234744	0.00157328	4.1135	C	5	2020-10-15 02:08:23	40.2945		0	0	0	0	0	0	0	0	0	0	0	0	0	0
505	1	2	9	1d 17:33:44.02000	0d 03:56:25.04000	0.00619937	0.0237472	0.00157359	4.1236	C	5	2020-10-15 02:10:55	40.2325		0	0	0	0	0	0	0	0	0	0	0	0	0	0
506	1	2	9	1d 17:36:12.55000	0d 03:58:53.57000	0.00626428	0.0240152	0.00157321	4.1338	C	5	2020-10-15 02:13:24	40.2635		0	0	0	0	0	0	0	0	0	0	0	0	0	0
507	1	2	9	1d 17:38:42.58000	0d 04:01:23.60000	0.00632985	0.0242865	0.00157328	4.1439	C	5	2020-10-15 02:15:54	40.2015		0	0	0	0	0	0	0	0	0	0	0	0	0	0
508	1	2	9	1d 17:41:06.42000	0d 04:03:47.44000	0.00639271	0.0245473	0.00157321	4.154	C	5	2020-10-15 02:18:17	40.279		0	0	0	0	0	0	0	0	0	0	0	0	0	0
509	1	2	9	1d 17:43:31.02000	0d 04:06:12.04000	0.0064559	0.0248102	0.00157336	4.164	C	5	2020-10-15 02:20:42	40.217		0	0	0	0	0	0	0	0	0	0	0	0	0	0
510	1	2	9	1d 17:45:54.00000	0d 04:08:35.02000	0.00651839	0.0250707	0.00157313	4.1741	C	5	2020-10-15 02:23:05	40.2635		0	0	0	0	0	0	0	0	0	0	0	0	0	0
511	1	2	9	1d 17:48:15.82000	0d 04:10:56.84000	0.00658037	0.0253297	0.00157321	4.1842	C	5	2020-10-15 02:25:27	40.2635		0	0	0	0	0	0	0	0	0	0	0	0	0	0
512	1	2	9	1d 17:50:36.00000	0d 04:13:17.02000	0.00664164	0.0255863	0.00157328	4.1942	C	5	2020-10-15 02:27:47	40.2015		0	0	0	0	0	0	0	0	0	0	0	0	0	0
513	1	2	9	1d 17:51:54.52000	0d 04:14:35.54000	0.00667595	0.0257304	0.00157321	4.2	C	133	2020-10-15 02:29:06	40.217		0	0	0	0	0	0	0	0	0	0	0	0	0	0
514	1	2	10	1d 17:51:54.54000	0d 00:00:00.02000	0.00667596	0.0257304	0.00157069	4.1996	C	0	2020-10-15 02:29:06	40.217		0	0	0	0	0	0	0	0	0	0	0	0	0	0
515	1	2	10	1d 17:52:15.50000	0d 00:00:20.98000	0.00668489	0.0257679	0.00147066	4.2004	C	4	2020-10-15 02:29:27	40.2015		0	0	0	0	0	0	0	0	0	0	0	0	0	0
516	1	2	10	1d 17:52:32.11000	0d 00:00:37.59000	0.00669144	0.0257954	0.00137057	4.2004	C	4	2020-10-15 02:29:43	40.2015		0	0	0	0	0	0	0	0	0	0	0	0	0	0
517	1	2	10	1d 17:52:53.32000	0d 00:00:58.80000	0.0066992	0.025828	0.00127054	4.2004	C	4	2020-10-15 02:30:04	40.217		0	0	0	0	0	0	0	0	0	0	0	0	0	0
518	1	2	10	1d 17:53:19.09000	0d 00:01:24.57000	0.00670793	0.0258647	0.00117052	4.2002	C	4	2020-10-15 02:30:30	40.2325		0	0	0	0	0	0	0	0	0	0	0	0	0	0
519	1	2	10	1d 17:53:48.62000	0d 00:01:54.10000	0.00671712	0.0259033	0.0010705	4.2002	C	4	2020-10-15 02:31:00	40.186		0	0	0	0	0	0	0	0	0	0	0	0	0	0
520	1	2	10	1d 17:54:22.25000	0d 00:02:27.73000	0.00672666	0.0259433	0.00097047	4.2002	C	4	2020-10-15 02:31:33	40.2325		0	0	0	0	0	0	0	0	0	0	0	0	0	0
521	1	2	10	1d 17:54:59.86000	0d 00:03:05.34000	0.00673628	0.0259838	0.00087045	4.2	C	4	2020-10-15 02:32:11	40.2635		0	0	0	0	0	0	0	0	0	0	0	0	0	0
522	1	2	10	1d 17:55:44.23000	0d 00:03:49.71000	0.00674638	0.0260262	0.00077043	4.2002	C	4	2020-10-15 02:32:55	40.2015		0	0	0	0	0	0	0	0	0	0	0	0	0	0
523	1	2	10	1d 17:56:33.13000	0d 00:04:38.61000	0.00675615	0.0260672	0.00067018	4.2	C	4	2020-10-15 02:33:44	40.248		0	0	0	0	0	0	0	0	0	0	0	0	0	0
524	1	2	10	1d 17:57:32.22000	0d 00:05:37.70000	0.0067663	0.0261099	0.00057015	4.2	C	4	2020-10-15 02:34:43	40.2635		0	0	0	0	0	0	0	0	0	0	0	0	0	0
525	1	2	10	1d 17:58:43.41000	0d 00:06:48.89000	0.00677658	0.026153	0.00047013	4.2	C	4	2020-10-15 02:35:54	40.217		0	0	0	0	0	0	0	0	0	0	0	0	0	0
526	1	2	10	1d 18:00:15.11000	0d 00:08:20.59000	0.00678722	0.0261977	0.00036995	4.1999	C	4	2020-10-15 02:37:26	40.2325		0	0	0	0	0	0	0	0	0	0	0	0	0	0
527	1	2	10	1d 18:02:23.59000	0d 00:10:29.07000	0.00679852	0.0262452	0.00026993	4.2002	C	4	2020-10-15 02:39:35	40.217		0	0	0	0	0	0	0	0	0	0	0	0	0	0
528	1	2	10	1d 18:05:38.21000	0d 00:13:43.69000	0.00681013	0.0262939	0.00016991	4.2002	C	4	2020-10-15 02:42:49	40.2945		0	0	0	0	0	0	0	0	0	0	0	0	0	0
529	1	2	10	1d 18:06:16.69000	0d 00:14:22.17000	0.00681188	0.0263013	0.00015724	4.2	C	132	2020-10-15 02:43:28	40.31		0	0	0	0	0	0	0	0	0	0	0	0	0	0
530	1	2	11	1d 18:06:16.70000	0d 00:00:00.01000	0	0	0	4.199	R	0	2020-10-15 02:43:28	40.31		0	0	0	0	0	0	0	0	0	0	0	0	0	0
531	1	2	11	1d 18:06:18.70000	0d 00:00:02.01000	0	0	0	4.1985	R	1	2020-10-15 02:43:30	40.31		0	0	0	0	0	0	0	0	0	0	0	0	0	0
532	1	2	11	1d 18:06:20.70000	0d 00:00:04.01000	0	0	0	4.1985	R	1	2020-10-15 02:43:32	40.2945		0	0	0	0	0	0	0	0	0	0	0	0	0	0
533	1	2	11	1d 18:06:22.70000	0d 00:00:06.01000	0	0	0	4.1982	R	1	2020-10-15 02:43:34	40.2945		0	0	0	0	0	0	0	0	0	0	0	0	0	0
534	1	2	11	1d 18:06:24.70000	0d 00:00:08.01000	0	0	0	4.1982	R	1	2020-10-15 02:43:36	40.2945		0	0	0	0	0	0	0	0	0	0	0	0	0	0
535	1	2	11	1d 18:06:26.69000	0d 00:00:10.00000	0	0	0	4.1982	R	129	2020-10-15 02:43:38	40.2945		0	0	0	0	0	0	0	0	0	0	0	0	0	0
536	1	2	12	1d 18:06:26.72000	0d 00:00:00.03000	1e-08	5e-08	0.00157565	4.1859	D	0	2020-10-15 02:43:38	40.31		0	0	0	0	0	0	0	0	0	0	0	0	0	0
537	1	2	12	1d 18:06:54.23000	0d 00:00:27.54000	1.204e-05	5.031e-05	0.00157351	4.1758	D	5	2020-10-15 02:44:06	40.2945		0	0	0	0	0	0	0	0	0	0	0	0	0	0
538	1	2	12	1d 18:08:03.81000	0d 00:01:37.12000	4.244e-05	0.00017712	0.00157336	4.1657	D	5	2020-10-15 02:45:15	40.279		0	0	0	0	0	0	0	0	0	0	0	0	0	0
539	1	2	12	1d 18:09:58.19000	0d 00:03:31.50000	9.243e-05	0.0003851	0.00157305	4.1556	D	5	2020-10-15 02:47:10	40.279		0	0	0	0	0	0	0	0	0	0	0	0	0	0
540	1	2	12	1d 18:12:05.31000	0d 00:05:38.62000	0.00014799	0.00061569	0.00157336	4.1456	D	5	2020-10-15 02:49:17	40.217		0	0	0	0	0	0	0	0	0	0	0	0	0	0
541	1	2	12	1d 18:14:14.92000	0d 00:07:48.23000	0.00020463	0.00085024	0.00157343	4.1355	D	5	2020-10-15 02:51:27	40.2945		0	0	0	0	0	0	0	0	0	0	0	0	0	0
542	1	2	12	1d 18:16:28.49000	0d 00:10:01.80000	0.00026301	0.00109136	0.00157328	4.1254	D	5	2020-10-15 02:53:40	40.2945		0	0	0	0	0	0	0	0	0	0	0	0	0	0
543	1	2	12	1d 18:18:43.42000	0d 00:12:16.73000	0.00032198	0.00133434	0.00157328	4.1154	D	5	2020-10-15 02:55:55	40.2635		0	0	0	0	0	0	0	0	0	0	0	0	0	0
544	1	2	12	1d 18:21:02.47000	0d 00:14:35.78000	0.00038275	0.00158413	0.00157321	4.1053	D	5	2020-10-15 02:58:14	40.2325		0	0	0	0	0	0	0	0	0	0	0	0	0	0
545	1	2	12	1d 18:23:21.27000	0d 00:16:54.58000	0.00044341	0.00183286	0.00157336	4.0952	D	5	2020-10-15 03:00:33	40.2945		0	0	0	0	0	0	0	0	0	0	0	0	0	0
546	1	2	12	1d 18:25:42.41000	0d 00:19:15.72000	0.00050509	0.00208516	0.00157321	4.085	D	5	2020-10-15 03:02:54	40.217		0	0	0	0	0	0	0	0	0	0	0	0	0	0
547	1	2	12	1d 18:28:07.97000	0d 00:21:41.28000	0.00056871	0.00234472	0.00157351	4.0748	D	5	2020-10-15 03:05:20	40.248		0	0	0	0	0	0	0	0	0	0	0	0	0	0
548	1	2	12	1d 18:30:34.53000	0d 00:24:07.84000	0.00063276	0.00260541	0.00157343	4.0647	D	5	2020-10-15 03:07:46	40.2635		0	0	0	0	0	0	0	0	0	0	0	0	0	0
549	1	2	12	1d 18:33:05.01000	0d 00:26:38.32000	0.00069852	0.0028724	0.00157351	4.0546	D	5	2020-10-15 03:10:17	40.279		0	0	0	0	0	0	0	0	0	0	0	0	0	0
550	1	2	12	1d 18:35:35.17000	0d 00:29:08.48000	0.00076415	0.00313816	0.00157336	4.0446	D	5	2020-10-15 03:12:47	40.248		0	0	0	0	0	0	0	0	0	0	0	0	0	0
551	1	2	12	1d 18:38:07.29000	0d 00:31:40.60000	0.00083063	0.00340672	0.00157359	4.0343	D	5	2020-10-15 03:15:19	40.248		0	0	0	0	0	0	0	0	0	0	0	0	0	0
552	1	2	12	1d 18:40:43.09000	0d 00:34:16.40000	0.00089872	0.00368108	0.00157351	4.0241	D	5	2020-10-15 03:17:55	40.248		0	0	0	0	0	0	0	0	0	0	0	0	0	0
553	1	2	12	1d 18:43:22.14000	0d 00:36:55.45000	0.00096823	0.00396047	0.00157343	4.014	D	5	2020-10-15 03:20:34	40.279		0	0	0	0	0	0	0	0	0	0	0	0	0	0
554	1	2	12	1d 18:46:00.05000	0d 00:39:33.36000	0.00103724	0.00423715	0.00157351	4.004	D	5	2020-10-15 03:23:12	40.2015		0	0	0	0	0	0	0	0	0	0	0	0	0	0
555	1	2	12	1d 18:48:43.12000	0d 00:42:16.43000	0.00110851	0.00452215	0.00157328	3.9939	D	5	2020-10-15 03:25:55	40.31		0	0	0	0	0	0	0	0	0	0	0	0	0	0
556	1	2	12	1d 18:51:25.21000	0d 00:44:58.52000	0.00117935	0.00480473	0.00157343	3.9838	D	5	2020-10-15 03:28:37	40.2325		0	0	0	0	0	0	0	0	0	0	0	0	0	0
557	1	2	12	1d 18:54:09.16000	0d 00:47:42.47000	0.001251	0.00508982	0.00157336	3.9738	D	5	2020-10-15 03:31:21	40.2015		0	0	0	0	0	0	0	0	0	0	0	0	0	0
558	1	2	12	1d 18:56:54.72000	0d 00:50:28.03000	0.00132336	0.005377	0.00157328	3.9637	D	5	2020-10-15 03:34:06	40.31		0	0	0	0	0	0	0	0	0	0	0	0	0	0
559	1	2	12	1d 18:59:44.68000	0d 00:53:17.99000	0.00139763	0.00567104	0.00157328	3.9536	D	5	2020-10-15 03:36:56	40.248		0	0	0	0	0	0	0	0	0	0	0	0	0	0
560	1	2	12	1d 19:02:30.93000	0d 00:56:04.24000	0.00147029	0.00595794	0.00157328	3.9435	D	5	2020-10-15 03:39:43	40.2325		0	0	0	0	0	0	0	0	0	0	0	0	0	0
561	1	2	12	1d 19:05:20.62000	0d 00:58:53.93000	0.00154445	0.00625003	0.00157351	3.9335	D	5	2020-10-15 03:42:32	40.279		0	0	0	0	0	0	0	0	0	0	0	0	0	0
562	1	2	12	1d 19:08:11.02000	0d 01:01:44.33000	0.00161892	0.0065426	0.00157321	3.9234	D	5	2020-10-15 03:45:23	40.279		0	0	0	0	0	0	0	0	0	0	0	0	0	0
563	1	2	12	1d 19:11:03.41000	0d 01:04:36.72000	0.00169426	0.00683783	0.00157336	3.9133	D	5	2020-10-15 03:48:15	40.2015		0	0	0	0	0	0	0	0	0	0	0	0	0	0
564	1	2	12	1d 19:14:00.37000	0d 01:07:33.68000	0.0017716	0.0071401	0.00157343	3.9033	D	5	2020-10-15 03:51:12	40.2945		0	0	0	0	0	0	0	0	0	0	0	0	0	0
565	1	2	12	1d 19:16:58.85000	0d 01:10:32.16000	0.0018496	0.00744418	0.00157343	3.8932	D	5	2020-10-15 03:54:11	40.2635		0	0	0	0	0	0	0	0	0	0	0	0	0	0
566	1	2	12	1d 19:19:58.50000	0d 01:13:31.81000	0.00192812	0.00774946	0.00157336	3.8831	D	5	2020-10-15 03:57:10	40.217		0	0	0	0	0	0	0	0	0	0	0	0	0	0
567	1	2	12	1d 19:23:01.65000	0d 01:16:34.96000	0.00200816	0.00805988	0.00157343	3.873	D	5	2020-10-15 04:00:13	40.2015		0	0	0	0	0	0	0	0	0	0	0	0	0	0
568	1	2	12	1d 19:26:09.14000	0d 01:19:42.45000	0.0020901	0.00837684	0.00157343	3.863	D	5	2020-10-15 04:03:21	40.217		0	0	0	0	0	0	0	0	0	0	0	0	0	0
569	1	2	12	1d 19:29:25.12000	0d 01:22:58.43000	0.00217575	0.00870729	0.00157336	3.8529	D	5	2020-10-15 04:06:37	40.2325		0	0	0	0	0	0	0	0	0	0	0	0	0	0
570	1	2	12	1d 19:32:45.16000	0d 01:26:18.47000	0.00226317	0.00904369	0.00157336	3.8427	D	5	2020-10-15 04:09:57	40.248		0	0	0	0	0	0	0	0	0	0	0	0	0	0
571	1	2	12	1d 19:36:17.33000	0d 01:29:50.64000	0.0023559	0.00939956	0.00157336	3.8325	D	5	2020-10-15 04:13:29	40.2015		0	0	0	0	0	0	0	0	0	0	0	0	0	0
572	1	2	12	1d 19:39:57.63000	0d 01:33:30.94000	0.00245218	0.00976808	0.00157336	3.8224	D	5	2020-10-15 04:17:09	40.186		0	0	0	0	0	0	0	0	0	0	0	0	0	0
573	1	2	12	1d 19:43:49.87000	0d 01:37:23.18000	0.00255368	0.0101555	0.00157336	3.8123	D	5	2020-10-15 04:21:02	40.248		0	0	0	0	0	0	0	0	0	0	0	0	0	0
574	1	2	12	1d 19:47:56.21000	0d 01:41:29.52000	0.00266134	0.0105654	0.00157321	3.8021	D	5	2020-10-15 04:25:08	40.217		0	0	0	0	0	0	0	0	0	0	0	0	0	0
575	1	2	12	1d 19:52:24.96000	0d 01:45:58.27000	0.00277879	0.0110114	0.00157321	3.792	D	5	2020-10-15 04:29:37	40.2635		0	0	0	0	0	0	0	0	0	0	0	0	0	0
576	1	2	12	1d 19:57:14.14000	0d 01:50:47.45000	0.00290517	0.01149	0.00157343	3.7819	D	5	2020-10-15 04:34:26	40.2325		0	0	0	0	0	0	0	0	0	0	0	0	0	0
577	1	2	12	1d 20:02:14.14000	0d 01:55:47.45000	0.00303628	0.0119853	0.00157321	3.7725	D	1	2020-10-15 04:39:26	40.217		0	0	0	0	0	0	0	0	0	0	0	0	0	0
578	1	2	12	1d 20:07:14.14000	0d 02:00:47.45000	0.00316739	0.0124793	0.00157321	3.7639	D	1	2020-10-15 04:44:26	40.279		0	0	0	0	0	0	0	0	0	0	0	0	0	0
579	1	2	12	1d 20:12:14.14000	0d 02:05:47.45000	0.0032985	0.0129723	0.00157328	3.7559	D	1	2020-10-15 04:49:26	40.2015		0	0	0	0	0	0	0	0	0	0	0	0	0	0
580	1	2	12	1d 20:17:14.14000	0d 02:10:47.45000	0.00342961	0.0134642	0.00157343	3.7484	D	1	2020-10-15 04:54:26	40.248		0	0	0	0	0	0	0	0	0	0	0	0	0	0
581	1	2	12	1d 20:22:14.14000	0d 02:15:47.45000	0.00356072	0.0139552	0.00157305	3.7412	D	1	2020-10-15 04:59:26	40.217		0	0	0	0	0	0	0	0	0	0	0	0	0	0
582	1	2	12	1d 20:27:14.14000	0d 02:20:47.45000	0.00369183	0.0144453	0.00157343	3.7348	D	1	2020-10-15 05:04:26	40.217		0	0	0	0	0	0	0	0	0	0	0	0	0	0
583	1	2	12	1d 20:32:14.14000	0d 02:25:47.45000	0.00382295	0.0149345	0.00157343	3.7284	D	1	2020-10-15 05:09:26	40.279		0	0	0	0	0	0	0	0	0	0	0	0	0	0
584	1	2	12	1d 20:37:14.14000	0d 02:30:47.45000	0.00395406	0.015423	0.00157336	3.7223	D	1	2020-10-15 05:14:26	40.217		0	0	0	0	0	0	0	0	0	0	0	0	0	0
585	1	2	12	1d 20:42:14.14000	0d 02:35:47.45000	0.00408517	0.0159106	0.00157313	3.7163	D	1	2020-10-15 05:19:26	40.217		0	0	0	0	0	0	0	0	0	0	0	0	0	0
586	1	2	12	1d 20:47:14.14000	0d 02:40:47.45000	0.00421628	0.0163975	0.00157321	3.7101	D	1	2020-10-15 05:24:26	40.2015		0	0	0	0	0	0	0	0	0	0	0	0	0	0
587	1	2	12	1d 20:52:14.14000	0d 02:45:47.45000	0.00434739	0.0168836	0.00157328	3.7044	D	1	2020-10-15 05:29:26	40.2635		0	0	0	0	0	0	0	0	0	0	0	0	0	0
588	1	2	12	1d 20:57:14.14000	0d 02:50:47.45000	0.0044785	0.0173688	0.00157336	3.6982	D	1	2020-10-15 05:34:26	40.248		0	0	0	0	0	0	0	0	0	0	0	0	0	0
589	1	2	12	1d 21:02:14.14000	0d 02:55:47.45000	0.00460961	0.0178533	0.00157321	3.6918	D	1	2020-10-15 05:39:26	40.186		0	0	0	0	0	0	0	0	0	0	0	0	0	0
590	1	2	12	1d 21:07:14.14000	0d 03:00:47.45000	0.00474072	0.0183369	0.00157351	3.6852	D	1	2020-10-15 05:44:26	40.186		0	0	0	0	0	0	0	0	0	0	0	0	0	0
591	1	2	12	1d 21:12:14.14000	0d 03:05:47.45000	0.00487183	0.0188196	0.00157321	3.6783	D	1	2020-10-15 05:49:26	40.186		0	0	0	0	0	0	0	0	0	0	0	0	0	0
592	1	2	12	1d 21:17:14.14000	0d 03:10:47.45000	0.00500294	0.0193015	0.00157343	3.6715	D	1	2020-10-15 05:54:26	40.2635		0	0	0	0	0	0	0	0	0	0	0	0	0	0
593	1	2	12	1d 21:22:14.14000	0d 03:15:47.45000	0.00513405	0.0197823	0.00157343	3.6637	D	1	2020-10-15 05:59:26	40.217		0	0	0	0	0	0	0	0	0	0	0	0	0	0
594	1	2	12	1d 21:27:14.14000	0d 03:20:47.45000	0.00526516	0.0202621	0.00157343	3.6555	D	1	2020-10-15 06:04:26	40.279		0	0	0	0	0	0	0	0	0	0	0	0	0	0
595	1	2	12	1d 21:32:14.14000	0d 03:25:47.45000	0.00539627	0.0207409	0.00157336	3.6471	D	1	2020-10-15 06:09:26	40.2635		0	0	0	0	0	0	0	0	0	0	0	0	0	0
596	1	2	12	1d 21:37:14.14000	0d 03:30:47.45000	0.00552738	0.0212184	0.00157336	3.6374	D	1	2020-10-15 06:14:26	40.279		0	0	0	0	0	0	0	0	0	0	0	0	0	0
597	1	2	12	1d 21:42:02.41000	0d 03:35:35.72000	0.00565337	0.0216761	0.00157328	3.6274	D	5	2020-10-15 06:19:14	40.248		0	0	0	0	0	0	0	0	0	0	0	0	0	0
598	1	2	12	1d 21:46:21.27000	0d 03:39:54.58000	0.0057665	0.0220859	0.00157328	3.6173	D	5	2020-10-15 06:23:33	40.2325		0	0	0	0	0	0	0	0	0	0	0	0	0	0
599	1	2	12	1d 21:50:10.17000	0d 03:43:43.48000	0.00586654	0.0224473	0.00157351	3.6072	D	5	2020-10-15 06:27:22	40.279		0	0	0	0	0	0	0	0	0	0	0	0	0	0
600	1	2	12	1d 21:53:27.69000	0d 03:47:01.00000	0.00595286	0.0227583	0.00157343	3.5972	D	5	2020-10-15 06:30:40	40.279		0	0	0	0	0	0	0	0	0	0	0	0	0	0
601	1	2	12	1d 21:56:14.06000	0d 03:49:47.37000	0.00602557	0.0230195	0.00157321	3.5871	D	5	2020-10-15 06:33:26	40.217		0	0	0	0	0	0	0	0	0	0	0	0	0	0
602	1	2	12	1d 21:58:28.41000	0d 03:52:01.72000	0.00608429	0.0232298	0.00157313	3.577	D	5	2020-10-15 06:35:40	40.248		0	0	0	0	0	0	0	0	0	0	0	0	0	0
603	1	2	12	1d 22:00:26.29000	0d 03:53:59.60000	0.0061358	0.0234139	0.00157351	3.5669	D	5	2020-10-15 06:37:38	40.31		0	0	0	0	0	0	0	0	0	0	0	0	0	0
604	1	2	12	1d 22:02:01.13000	0d 03:55:34.44000	0.00617725	0.0235615	0.00157321	3.5567	D	5	2020-10-15 06:39:13	40.279		0	0	0	0	0	0	0	0	0	0	0	0	0	0
605	1	2	12	1d 22:03:19.72000	0d 03:56:53.03000	0.0062116	0.0236835	0.00157305	3.5467	D	5	2020-10-15 06:40:32	40.248		0	0	0	0	0	0	0	0	0	0	0	0	0	0
606	1	2	12	1d 22:04:25.03000	0d 03:57:58.34000	0.00624014	0.0237846	0.00157336	3.5366	D	5	2020-10-15 06:41:37	40.217		0	0	0	0	0	0	0	0	0	0	0	0	0	0
607	1	2	12	1d 22:05:17.16000	0d 03:58:50.47000	0.00626292	0.0238651	0.00157328	3.5265	D	5	2020-10-15 06:42:29	40.2635		0	0	0	0	0	0	0	0	0	0	0	0	0	0
608	1	2	12	1d 22:06:01.50000	0d 03:59:34.81000	0.0062823	0.0239333	0.00157328	3.5164	D	5	2020-10-15 06:43:13	40.217		0	0	0	0	0	0	0	0	0	0	0	0	0	0
609	1	2	12	1d 22:06:38.50000	0d 04:00:11.81000	0.00629847	0.0239901	0.00157321	3.5064	D	5	2020-10-15 06:43:50	40.2325		0	0	0	0	0	0	0	0	0	0	0	0	0	0
610	1	2	12	1d 22:07:09.49000	0d 04:00:42.80000	0.00631202	0.0240375	0.00157343	3.4963	D	5	2020-10-15 06:44:21	40.248		0	0	0	0	0	0	0	0	0	0	0	0	0	0
611	1	2	12	1d 22:07:37.34000	0d 04:01:10.65000	0.00632419	0.02408	0.00157336	3.4862	D	5	2020-10-15 06:44:49	40.2635		0	0	0	0	0	0	0	0	0	0	0	0	0	0
612	1	2	12	1d 22:08:01.01000	0d 04:01:34.32000	0.00633453	0.024116	0.00157336	3.4762	D	5	2020-10-15 06:45:13	40.2635		0	0	0	0	0	0	0	0	0	0	0	0	0	0
613	1	2	12	1d 22:08:21.71000	0d 04:01:55.02000	0.00634358	0.0241474	0.00157313	3.4659	D	5	2020-10-15 06:45:34	40.2635		0	0	0	0	0	0	0	0	0	0	0	0	0	0
614	1	2	12	1d 22:08:39.59000	0d 04:02:12.90000	0.00635139	0.0241745	0.00157328	3.4559	D	5	2020-10-15 06:45:51	40.279		0	0	0	0	0	0	0	0	0	0	0	0	0	0
615	1	2	12	1d 22:08:55.27000	0d 04:02:28.58000	0.00635824	0.0241981	0.00157343	3.4458	D	5	2020-10-15 06:46:07	40.279		0	0	0	0	0	0	0	0	0	0	0	0	0	0
616	1	2	12	1d 22:09:09.32000	0d 04:02:42.63000	0.00636439	0.0242193	0.00157336	3.4357	D	5	2020-10-15 06:46:21	40.2945		0	0	0	0	0	0	0	0	0	0	0	0	0	0
617	1	2	12	1d 22:09:22.27000	0d 04:02:55.58000	0.00637004	0.0242387	0.00157321	3.4257	D	5	2020-10-15 06:46:34	40.2325		0	0	0	0	0	0	0	0	0	0	0	0	0	0
618	1	2	12	1d 22:09:34.14000	0d 04:03:07.45000	0.00637523	0.0242564	0.00157328	3.4156	D	5	2020-10-15 06:46:46	40.2015		0	0	0	0	0	0	0	0	0	0	0	0	0	0
619	1	2	12	1d 22:09:45.31000	0d 04:03:18.62000	0.00638011	0.0242731	0.00157351	3.4054	D	5	2020-10-15 06:46:57	40.217		0	0	0	0	0	0	0	0	0	0	0	0	0	0
620	1	2	12	1d 22:09:55.87000	0d 04:03:29.18000	0.00638473	0.0242888	0.00157351	3.3951	D	5	2020-10-15 06:47:08	40.217		0	0	0	0	0	0	0	0	0	0	0	0	0	0
621	1	2	12	1d 22:10:05.57000	0d 04:03:38.88000	0.00638897	0.0243031	0.00157351	3.3851	D	5	2020-10-15 06:47:17	40.2325		0	0	0	0	0	0	0	0	0	0	0	0	0	0
622	1	2	12	1d 22:10:14.62000	0d 04:03:47.93000	0.00639292	0.0243165	0.00157336	3.3748	D	5	2020-10-15 06:47:26	40.248		0	0	0	0	0	0	0	0	0	0	0	0	0	0
623	1	2	12	1d 22:10:23.24000	0d 04:03:56.55000	0.00639669	0.0243292	0.00157328	3.3646	D	5	2020-10-15 06:47:35	40.2635		0	0	0	0	0	0	0	0	0	0	0	0	0	0
624	1	2	12	1d 22:10:31.07000	0d 04:04:04.38000	0.00640011	0.0243407	0.00157351	3.3545	D	5	2020-10-15 06:47:43	40.2635		0	0	0	0	0	0	0	0	0	0	0	0	0	0
625	1	2	12	1d 22:10:38.37000	0d 04:04:11.68000	0.0064033	0.0243514	0.00157328	3.3445	D	5	2020-10-15 06:47:50	40.2635		0	0	0	0	0	0	0	0	0	0	0	0	0	0
626	1	2	12	1d 22:10:45.13000	0d 04:04:18.44000	0.00640626	0.0243613	0.00157321	3.3344	D	5	2020-10-15 06:47:57	40.2635		0	0	0	0	0	0	0	0	0	0	0	0	0	0
627	1	2	12	1d 22:10:51.79000	0d 04:04:25.10000	0.00640917	0.0243709	0.00157336	3.3242	D	5	2020-10-15 06:48:04	40.2635		0	0	0	0	0	0	0	0	0	0	0	0	0	0
628	1	2	12	1d 22:10:58.14000	0d 04:04:31.45000	0.00641194	0.0243802	0.00157351	3.3136	D	5	2020-10-15 06:48:10	40.2325		0	0	0	0	0	0	0	0	0	0	0	0	0	0
629	1	2	12	1d 22:11:04.28000	0d 04:04:37.59000	0.00641463	0.024389	0.00157328	3.3034	D	5	2020-10-15 06:48:16	40.217		0	0	0	0	0	0	0	0	0	0	0	0	0	0
630	1	2	12	1d 22:11:10.00000	0d 04:04:43.31000	0.00641713	0.0243973	0.00157321	3.2932	D	5	2020-10-15 06:48:22	40.186		0	0	0	0	0	0	0	0	0	0	0	0	0	0
631	1	2	12	1d 22:11:15.46000	0d 04:04:48.77000	0.00641951	0.0244051	0.00157343	3.283	D	5	2020-10-15 06:48:27	40.2015		0	0	0	0	0	0	0	0	0	0	0	0	0	0
632	1	2	12	1d 22:11:20.75000	0d 04:04:54.06000	0.00642182	0.0244127	0.00157343	3.2729	D	5	2020-10-15 06:48:33	40.2015		0	0	0	0	0	0	0	0	0	0	0	0	0	0
633	1	2	12	1d 22:11:25.77000	0d 04:04:59.08000	0.00642402	0.0244199	0.00157343	3.2628	D	5	2020-10-15 06:48:38	40.186		0	0	0	0	0	0	0	0	0	0	0	0	0	0
634	1	2	12	1d 22:11:30.66000	0d 04:05:03.97000	0.00642616	0.0244268	0.00157343	3.2526	D	5	2020-10-15 06:48:43	40.2015		0	0	0	0	0	0	0	0	0	0	0	0	0	0
635	1	2	12	1d 22:11:35.41000	0d 04:05:08.72000	0.00642823	0.0244336	0.00157343	3.2422	D	5	2020-10-15 06:48:47	40.2015		0	0	0	0	0	0	0	0	0	0	0	0	0	0
636	1	2	12	1d 22:11:39.94000	0d 04:05:13.25000	0.00643021	0.02444	0.00157336	3.232	D	5	2020-10-15 06:48:52	40.217		0	0	0	0	0	0	0	0	0	0	0	0	0	0
637	1	2	12	1d 22:11:44.20000	0d 04:05:17.51000	0.00643207	0.024446	0.00157328	3.2218	D	5	2020-10-15 06:48:56	40.217		0	0	0	0	0	0	0	0	0	0	0	0	0	0
638	1	2	12	1d 22:11:48.28000	0d 04:05:21.59000	0.00643386	0.0244517	0.00157321	3.2116	D	5	2020-10-15 06:49:00	40.2325		0	0	0	0	0	0	0	0	0	0	0	0	0	0
639	1	2	12	1d 22:11:52.31000	0d 04:05:25.62000	0.00643562	0.0244574	0.00157351	3.2015	D	5	2020-10-15 06:49:04	40.2325		0	0	0	0	0	0	0	0	0	0	0	0	0	0
640	1	2	12	1d 22:11:56.12000	0d 04:05:29.43000	0.00643728	0.0244627	0.00157328	3.1913	D	5	2020-10-15 06:49:08	40.2325		0	0	0	0	0	0	0	0	0	0	0	0	0	0
641	1	2	12	1d 22:11:59.85000	0d 04:05:33.16000	0.00643891	0.0244679	0.00157321	3.181	D	5	2020-10-15 06:49:12	40.2325		0	0	0	0	0	0	0	0	0	0	0	0	0	0
642	1	2	12	1d 22:12:03.43000	0d 04:05:36.74000	0.00644048	0.0244729	0.00157321	3.1707	D	5	2020-10-15 06:49:15	40.2325		0	0	0	0	0	0	0	0	0	0	0	0	0	0
643	1	2	12	1d 22:12:06.94000	0d 04:05:40.25000	0.00644201	0.0244777	0.00157343	3.1604	D	5	2020-10-15 06:49:19	40.248		0	0	0	0	0	0	0	0	0	0	0	0	0	0
644	1	2	12	1d 22:12:10.35000	0d 04:05:43.66000	0.0064435	0.0244824	0.00157305	3.1501	D	5	2020-10-15 06:49:22	40.248		0	0	0	0	0	0	0	0	0	0	0	0	0	0
645	1	2	12	1d 22:12:13.59000	0d 04:05:46.90000	0.00644492	0.0244869	0.00157343	3.1397	D	5	2020-10-15 06:49:25	40.2635		0	0	0	0	0	0	0	0	0	0	0	0	0	0
646	1	2	12	1d 22:12:16.81000	0d 04:05:50.12000	0.00644633	0.0244913	0.00157328	3.1293	D	5	2020-10-15 06:49:29	40.2635		0	0	0	0	0	0	0	0	0	0	0	0	0	0
647	1	2	12	1d 22:12:19.86000	0d 04:05:53.17000	0.00644766	0.0244955	0.00157351	3.1191	D	5	2020-10-15 06:49:32	40.2635		0	0	0	0	0	0	0	0	0	0	0	0	0	0
648	1	2	12	1d 22:12:22.78000	0d 04:05:56.09000	0.00644893	0.0244994	0.00157328	3.1089	D	5	2020-10-15 06:49:35	40.2635		0	0	0	0	0	0	0	0	0	0	0	0	0	0
649	1	2	12	1d 22:12:25.63000	0d 04:05:58.94000	0.00645018	0.0245033	0.00157343	3.0986	D	5	2020-10-15 06:49:38	40.2635		0	0	0	0	0	0	0	0	0	0	0	0	0	0
650	1	2	12	1d 22:12:28.40000	0d 04:06:01.71000	0.00645139	0.024507	0.00157321	3.0884	D	5	2020-10-15 06:49:40	40.2635		0	0	0	0	0	0	0	0	0	0	0	0	0	0
651	1	2	12	1d 22:12:31.11000	0d 04:06:04.42000	0.00645257	0.0245107	0.00157321	3.078	D	5	2020-10-15 06:49:43	40.2635		0	0	0	0	0	0	0	0	0	0	0	0	0	0
652	1	2	12	1d 22:12:33.81000	0d 04:06:07.12000	0.00645375	0.0245143	0.00157328	3.0675	D	5	2020-10-15 06:49:46	40.2635		0	0	0	0	0	0	0	0	0	0	0	0	0	0
653	1	2	12	1d 22:12:36.45000	0d 04:06:09.76000	0.00645491	0.0245178	0.00157305	3.057	D	5	2020-10-15 06:49:48	40.2635		0	0	0	0	0	0	0	0	0	0	0	0	0	0
654	1	2	12	1d 22:12:39.01000	0d 04:06:12.32000	0.00645603	0.0245213	0.00157321	3.0468	D	5	2020-10-15 06:49:51	40.248		0	0	0	0	0	0	0	0	0	0	0	0	0	0
655	1	2	12	1d 22:12:41.42000	0d 04:06:14.73000	0.00645708	0.0245245	0.00157343	3.0364	D	5	2020-10-15 06:49:53	40.2325		0	0	0	0	0	0	0	0	0	0	0	0	0	0
656	1	2	12	1d 22:12:43.78000	0d 04:06:17.09000	0.00645811	0.0245276	0.00157313	3.0262	D	5	2020-10-15 06:49:56	40.217		0	0	0	0	0	0	0	0	0	0	0	0	0	0
657	1	2	12	1d 22:12:46.06000	0d 04:06:19.37000	0.00645911	0.0245306	0.00157343	3.0158	D	5	2020-10-15 06:49:58	40.2015		0	0	0	0	0	0	0	0	0	0	0	0	0	0
658	1	2	12	1d 22:12:48.34000	0d 04:06:21.65000	0.00646011	0.0245336	0.00157343	3.0056	D	5	2020-10-15 06:50:00	40.2015		0	0	0	0	0	0	0	0	0	0	0	0	0	0
659	1	2	12	1d 22:12:50.52000	0d 04:06:23.83000	0.00646106	0.0245365	0.00157321	2.9953	D	5	2020-10-15 06:50:02	40.2015		0	0	0	0	0	0	0	0	0	0	0	0	0	0
660	1	2	12	1d 22:12:52.69000	0d 04:06:26.00000	0.00646201	0.0245393	0.00157343	2.985	D	5	2020-10-15 06:50:05	40.186		0	0	0	0	0	0	0	0	0	0	0	0	0	0
661	1	2	12	1d 22:12:54.83000	0d 04:06:28.14000	0.00646294	0.0245421	0.00157313	2.9744	D	5	2020-10-15 06:50:07	40.186		0	0	0	0	0	0	0	0	0	0	0	0	0	0
662	1	2	12	1d 22:12:56.96000	0d 04:06:30.27000	0.00646387	0.0245448	0.00157328	2.9641	D	5	2020-10-15 06:50:09	40.186		0	0	0	0	0	0	0	0	0	0	0	0	0	0
663	1	2	12	1d 22:12:58.95000	0d 04:06:32.26000	0.00646474	0.0245474	0.00157336	2.9538	D	5	2020-10-15 06:50:11	40.186		0	0	0	0	0	0	0	0	0	0	0	0	0	0
664	1	2	12	1d 22:13:00.92000	0d 04:06:34.23000	0.0064656	0.02455	0.00157321	2.9435	D	5	2020-10-15 06:50:13	40.186		0	0	0	0	0	0	0	0	0	0	0	0	0	0
665	1	2	12	1d 22:13:02.89000	0d 04:06:36.20000	0.00646646	0.0245525	0.00157336	2.9329	D	5	2020-10-15 06:50:15	40.186		0	0	0	0	0	0	0	0	0	0	0	0	0	0
666	1	2	12	1d 22:13:04.82000	0d 04:06:38.13000	0.00646731	0.024555	0.00157328	2.9224	D	5	2020-10-15 06:50:17	40.186		0	0	0	0	0	0	0	0	0	0	0	0	0	0
667	1	2	12	1d 22:13:06.70000	0d 04:06:40.01000	0.00646813	0.0245574	0.00157336	2.9122	D	5	2020-10-15 06:50:19	40.186		0	0	0	0	0	0	0	0	0	0	0	0	0	0
668	1	2	12	1d 22:13:08.55000	0d 04:06:41.86000	0.00646894	0.0245597	0.00157336	2.9014	D	5	2020-10-15 06:50:20	40.2015		0	0	0	0	0	0	0	0	0	0	0	0	0	0
669	1	2	12	1d 22:13:10.42000	0d 04:06:43.73000	0.00646975	0.0245621	0.00157351	2.8908	D	5	2020-10-15 06:50:22	40.2015		0	0	0	0	0	0	0	0	0	0	0	0	0	0
670	1	2	12	1d 22:13:12.23000	0d 04:06:45.54000	0.00647055	0.0245644	0.00157305	2.8801	D	5	2020-10-15 06:50:24	40.186		0	0	0	0	0	0	0	0	0	0	0	0	0	0
671	1	2	12	1d 22:13:14.03000	0d 04:06:47.34000	0.00647133	0.0245666	0.00157328	2.8696	D	5	2020-10-15 06:50:26	40.2015		0	0	0	0	0	0	0	0	0	0	0	0	0	0
672	1	2	12	1d 22:13:15.78000	0d 04:06:49.09000	0.0064721	0.0245688	0.00157328	2.8588	D	5	2020-10-15 06:50:28	40.2015		0	0	0	0	0	0	0	0	0	0	0	0	0	0
673	1	2	12	1d 22:13:17.53000	0d 04:06:50.84000	0.00647286	0.024571	0.00157351	2.8481	D	5	2020-10-15 06:50:29	40.2015		0	0	0	0	0	0	0	0	0	0	0	0	0	0
674	1	2	12	1d 22:13:19.25000	0d 04:06:52.56000	0.00647361	0.0245731	0.00157336	2.8376	D	5	2020-10-15 06:50:31	40.2015		0	0	0	0	0	0	0	0	0	0	0	0	0	0
675	1	2	12	1d 22:13:20.90000	0d 04:06:54.21000	0.00647433	0.0245752	0.00157351	2.827	D	5	2020-10-15 06:50:33	40.2015		0	0	0	0	0	0	0	0	0	0	0	0	0	0
676	1	2	12	1d 22:13:22.54000	0d 04:06:55.85000	0.00647505	0.0245772	0.00157321	2.8164	D	5	2020-10-15 06:50:34	40.217		0	0	0	0	0	0	0	0	0	0	0	0	0	0
677	1	2	12	1d 22:13:24.15000	0d 04:06:57.46000	0.00647576	0.0245792	0.00157328	2.8058	D	5	2020-10-15 06:50:36	40.217		0	0	0	0	0	0	0	0	0	0	0	0	0	0
678	1	2	12	1d 22:13:25.73000	0d 04:06:59.04000	0.00647645	0.0245811	0.00157336	2.7951	D	5	2020-10-15 06:50:38	40.217		0	0	0	0	0	0	0	0	0	0	0	0	0	0
679	1	2	12	1d 22:13:27.32000	0d 04:07:00.63000	0.00647714	0.024583	0.00157328	2.7845	D	5	2020-10-15 06:50:39	40.217		0	0	0	0	0	0	0	0	0	0	0	0	0	0
680	1	2	12	1d 22:13:28.85000	0d 04:07:02.16000	0.00647781	0.0245849	0.00157321	2.7738	D	5	2020-10-15 06:50:41	40.217		0	0	0	0	0	0	0	0	0	0	0	0	0	0
681	1	2	12	1d 22:13:30.37000	0d 04:07:03.68000	0.00647847	0.0245867	0.00157321	2.7631	D	5	2020-10-15 06:50:42	40.217		0	0	0	0	0	0	0	0	0	0	0	0	0	0
682	1	2	12	1d 22:13:31.88000	0d 04:07:05.19000	0.00647913	0.0245886	0.00157359	2.7526	D	5	2020-10-15 06:50:44	40.217		0	0	0	0	0	0	0	0	0	0	0	0	0	0
683	1	2	12	1d 22:13:33.39000	0d 04:07:06.70000	0.00647979	0.0245904	0.00157328	2.7417	D	5	2020-10-15 06:50:45	40.217		0	0	0	0	0	0	0	0	0	0	0	0	0	0
684	1	2	12	1d 22:13:34.87000	0d 04:07:08.18000	0.00648044	0.0245921	0.00157343	2.7309	D	5	2020-10-15 06:50:47	40.217		0	0	0	0	0	0	0	0	0	0	0	0	0	0
685	1	2	12	1d 22:13:36.30000	0d 04:07:09.61000	0.00648106	0.0245938	0.00157336	2.7205	D	5	2020-10-15 06:50:48	40.217		0	0	0	0	0	0	0	0	0	0	0	0	0	0
686	1	2	12	1d 22:13:37.72000	0d 04:07:11.03000	0.00648169	0.0245955	0.00157343	2.7098	D	5	2020-10-15 06:50:50	40.2325		0	0	0	0	0	0	0	0	0	0	0	0	0	0
687	1	2	12	1d 22:13:39.15000	0d 04:07:12.46000	0.00648231	0.0245972	0.00157336	2.6992	D	5	2020-10-15 06:50:51	40.2325		0	0	0	0	0	0	0	0	0	0	0	0	0	0
688	1	2	12	1d 22:13:40.55000	0d 04:07:13.86000	0.00648292	0.0245989	0.00157305	2.6885	D	5	2020-10-15 06:50:52	40.2325		0	0	0	0	0	0	0	0	0	0	0	0	0	0
689	1	2	12	1d 22:13:41.91000	0d 04:07:15.22000	0.00648352	0.0246005	0.00157328	2.6781	D	5	2020-10-15 06:50:54	40.2325		0	0	0	0	0	0	0	0	0	0	0	0	0	0
690	1	2	12	1d 22:13:43.27000	0d 04:07:16.58000	0.00648411	0.024602	0.00157351	2.6674	D	5	2020-10-15 06:50:55	40.2325		0	0	0	0	0	0	0	0	0	0	0	0	0	0
691	1	2	12	1d 22:13:44.62000	0d 04:07:17.93000	0.0064847	0.0246036	0.00157313	2.6567	D	5	2020-10-15 06:50:57	40.2325		0	0	0	0	0	0	0	0	0	0	0	0	0	0
692	1	2	12	1d 22:13:45.98000	0d 04:07:19.29000	0.0064853	0.0246052	0.00157336	2.6459	D	5	2020-10-15 06:50:58	40.248		0	0	0	0	0	0	0	0	0	0	0	0	0	0
693	1	2	12	1d 22:13:47.33000	0d 04:07:20.64000	0.00648589	0.0246068	0.00157328	2.6352	D	5	2020-10-15 06:50:59	40.248		0	0	0	0	0	0	0	0	0	0	0	0	0	0
694	1	2	12	1d 22:13:48.62000	0d 04:07:21.93000	0.00648645	0.0246082	0.00157328	2.6246	D	5	2020-10-15 06:51:01	40.2325		0	0	0	0	0	0	0	0	0	0	0	0	0	0
695	1	2	12	1d 22:13:49.92000	0d 04:07:23.23000	0.00648702	0.0246097	0.00157336	2.614	D	5	2020-10-15 06:51:02	40.2325		0	0	0	0	0	0	0	0	0	0	0	0	0	0
696	1	2	12	1d 22:13:51.21000	0d 04:07:24.52000	0.00648758	0.0246112	0.00157343	2.6033	D	5	2020-10-15 06:51:03	40.248		0	0	0	0	0	0	0	0	0	0	0	0	0	0
697	1	2	12	1d 22:13:52.50000	0d 04:07:25.81000	0.00648814	0.0246127	0.00157321	2.5925	D	5	2020-10-15 06:51:04	40.248		0	0	0	0	0	0	0	0	0	0	0	0	0	0
698	1	2	12	1d 22:13:53.78000	0d 04:07:27.09000	0.0064887	0.0246141	0.00157321	2.5818	D	5	2020-10-15 06:51:06	40.2325		0	0	0	0	0	0	0	0	0	0	0	0	0	0
699	1	2	12	1d 22:13:55.05000	0d 04:07:28.36000	0.00648926	0.0246155	0.00157336	2.5711	D	5	2020-10-15 06:51:07	40.248		0	0	0	0	0	0	0	0	0	0	0	0	0	0
700	1	2	12	1d 22:13:56.30000	0d 04:07:29.61000	0.00648981	0.0246169	0.00157336	2.5605	D	5	2020-10-15 06:51:08	40.248		0	0	0	0	0	0	0	0	0	0	0	0	0	0
701	1	2	12	1d 22:13:57.54000	0d 04:07:30.85000	0.00649035	0.0246183	0.00157343	2.5498	D	5	2020-10-15 06:51:09	40.2325		0	0	0	0	0	0	0	0	0	0	0	0	0	0
702	1	2	12	1d 22:13:58.77000	0d 04:07:32.08000	0.00649089	0.0246197	0.00157343	2.5391	D	5	2020-10-15 06:51:11	40.2325		0	0	0	0	0	0	0	0	0	0	0	0	0	0
703	1	2	12	1d 22:14:00.01000	0d 04:07:33.32000	0.00649143	0.0246211	0.00157351	2.5284	D	5	2020-10-15 06:51:12	40.248		0	0	0	0	0	0	0	0	0	0	0	0	0	0
704	1	2	12	1d 22:14:01.23000	0d 04:07:34.54000	0.00649196	0.0246224	0.00157321	2.5179	D	5	2020-10-15 06:51:13	40.248		0	0	0	0	0	0	0	0	0	0	0	0	0	0
705	1	2	12	1d 22:14:02.43000	0d 04:07:35.74000	0.00649248	0.0246237	0.00157343	2.5072	D	5	2020-10-15 06:51:14	40.248		0	0	0	0	0	0	0	0	0	0	0	0	0	0
706	1	2	12	1d 22:14:03.23000	0d 04:07:36.54000	0.00649283	0.0246246	0.00157343	2.5	D	133	2020-10-15 06:51:15	40.248		0	0	0	0	0	0	0	0	0	0	0	0	0	0
707	1	2	13	1d 22:14:03.24000	0d 00:00:00.01000	0	0	0	2.524	R	0	2020-10-15 06:51:15	40.248		0	0	0	0	0	0	0	0	0	0	0	0	0	0
708	1	2	13	1d 22:14:05.24000	0d 00:00:02.01000	0	0	0	2.7584	R	1	2020-10-15 06:51:17	40.248		0	0	0	0	0	0	0	0	0	0	0	0	0	0
709	1	2	13	1d 22:14:07.24000	0d 00:00:04.01000	0	0	0	2.898	R	1	2020-10-15 06:51:19	40.248		0	0	0	0	0	0	0	0	0	0	0	0	0	0
710	1	2	13	1d 22:14:09.24000	0d 00:00:06.01000	0	0	0	3.008	R	1	2020-10-15 06:51:21	40.248		0	0	0	0	0	0	0	0	0	0	0	0	0	0
711	1	2	13	1d 22:14:11.24000	0d 00:00:08.01000	0	0	0	3.0991	R	1	2020-10-15 06:51:23	40.248		0	0	0	0	0	0	0	0	0	0	0	0	0	0
712	1	2	13	1d 22:14:13.23000	0d 00:00:10.00000	0	0	0	3.1756	R	129	2020-10-15 06:51:25	40.248		0	0	0	0	0	0	0	0	0	0	0	0	0	0
713	2	3	9	1d 22:14:13.27000	0d 00:00:00.04000	2e-08	6e-08	0.00157458	3.2248	C	0	2020-10-15 06:51:26	40.248		0	0	0	0	0	0	0	0	0	0	0	0	0	0
714	2	3	9	1d 22:14:13.43000	0d 00:00:00.20000	9e-08	2.8e-07	0.00157328	3.252	C	5	2020-10-15 06:51:26	40.248		0	0	0	0	0	0	0	0	0	0	0	0	0	0
715	2	3	9	1d 22:14:13.58000	0d 00:00:00.35000	1.5e-07	5e-07	0.00157336	3.2729	C	5	2020-10-15 06:51:26	40.248		0	0	0	0	0	0	0	0	0	0	0	0	0	0
716	2	3	9	1d 22:14:13.75000	0d 00:00:00.52000	2.3e-07	7.4e-07	0.00157321	3.293	C	5	2020-10-15 06:51:26	40.248		0	0	0	0	0	0	0	0	0	0	0	0	0	0
717	2	3	9	1d 22:14:13.93000	0d 00:00:00.70000	3.1e-07	1e-06	0.00157328	3.312	C	5	2020-10-15 06:51:26	40.248		0	0	0	0	0	0	0	0	0	0	0	0	0	0
718	2	3	9	1d 22:14:14.12000	0d 00:00:00.89000	3.9e-07	1.28e-06	0.00157351	3.3301	C	5	2020-10-15 06:51:27	40.248		0	0	0	0	0	0	0	0	0	0	0	0	0	0
719	2	3	9	1d 22:14:14.31000	0d 00:00:01.08000	4.7e-07	1.55e-06	0.00157328	3.3475	C	5	2020-10-15 06:51:27	40.248		0	0	0	0	0	0	0	0	0	0	0	0	0	0
720	2	3	9	1d 22:14:14.52000	0d 00:00:01.29000	5.6e-07	1.86e-06	0.00157321	3.3649	C	5	2020-10-15 06:51:27	40.248		0	0	0	0	0	0	0	0	0	0	0	0	0	0
721	2	3	9	1d 22:14:14.73000	0d 00:00:01.50000	6.6e-07	2.17e-06	0.00157313	3.3814	C	5	2020-10-15 06:51:27	40.248		0	0	0	0	0	0	0	0	0	0	0	0	0	0
722	2	3	9	1d 22:14:14.95000	0d 00:00:01.72000	7.5e-07	2.5e-06	0.00157343	3.3979	C	5	2020-10-15 06:51:27	40.248		0	0	0	0	0	0	0	0	0	0	0	0	0	0
723	2	3	9	1d 22:14:15.17000	0d 00:00:01.94000	8.5e-07	2.83e-06	0.00157343	3.4134	C	5	2020-10-15 06:51:28	40.248		0	0	0	0	0	0	0	0	0	0	0	0	0	0
724	2	3	9	1d 22:14:15.40000	0d 00:00:02.17000	9.5e-07	3.17e-06	0.00157336	3.4287	C	5	2020-10-15 06:51:28	40.248		0	0	0	0	0	0	0	0	0	0	0	0	0	0
725	2	3	9	1d 22:14:15.64000	0d 00:00:02.41000	1.05e-06	3.53e-06	0.00157343	3.4435	C	5	2020-10-15 06:51:28	40.248		0	0	0	0	0	0	0	0	0	0	0	0	0	0
726	2	3	9	1d 22:14:15.89000	0d 00:00:02.66000	1.16e-06	3.91e-06	0.00157336	3.4583	C	5	2020-10-15 06:51:28	40.248		0	0	0	0	0	0	0	0	0	0	0	0	0	0
727	2	3	9	1d 22:14:16.15000	0d 00:00:02.92000	1.28e-06	4.3e-06	0.00157343	3.4726	C	5	2020-10-15 06:51:29	40.248		0	0	0	0	0	0	0	0	0	0	0	0	0	0
728	2	3	9	1d 22:14:16.43000	0d 00:00:03.20000	1.4e-06	4.73e-06	0.00157321	3.4868	C	5	2020-10-15 06:51:29	40.248		0	0	0	0	0	0	0	0	0	0	0	0	0	0
729	2	3	9	1d 22:14:16.73000	0d 00:00:03.50000	1.53e-06	5.19e-06	0.00157328	3.5009	C	5	2020-10-15 06:51:29	40.248		0	0	0	0	0	0	0	0	0	0	0	0	0	0
730	2	3	9	1d 22:14:17.05000	0d 00:00:03.82000	1.67e-06	5.68e-06	0.00157343	3.5148	C	5	2020-10-15 06:51:29	40.248		0	0	0	0	0	0	0	0	0	0	0	0	0	0
731	2	3	9	1d 22:14:17.39000	0d 00:00:04.16000	1.82e-06	6.2e-06	0.00157321	3.5277	C	5	2020-10-15 06:51:30	40.248		0	0	0	0	0	0	0	0	0	0	0	0	0	0
732	2	3	9	1d 22:14:17.76000	0d 00:00:04.53000	1.98e-06	6.77e-06	0.00157336	3.5402	C	5	2020-10-15 06:51:30	40.2325		0	0	0	0	0	0	0	0	0	0	0	0	0	0
733	2	3	9	1d 22:14:18.18000	0d 00:00:04.95000	2.16e-06	7.42e-06	0.00157359	3.5528	C	5	2020-10-15 06:51:31	40.2325		0	0	0	0	0	0	0	0	0	0	0	0	0	0
734	2	3	9	1d 22:14:18.67000	0d 00:00:05.44000	2.38e-06	8.18e-06	0.00157351	3.5647	C	5	2020-10-15 06:51:31	40.2325		0	0	0	0	0	0	0	0	0	0	0	0	0	0
735	2	3	9	1d 22:14:19.25000	0d 00:00:06.02000	2.63e-06	9.09e-06	0.00157321	3.5763	C	5	2020-10-15 06:51:32	40.2325		0	0	0	0	0	0	0	0	0	0	0	0	0	0
736	2	3	9	1d 22:14:19.95000	0d 00:00:06.72000	2.94e-06	1.019e-05	0.00157336	3.5874	C	5	2020-10-15 06:51:32	40.2325		0	0	0	0	0	0	0	0	0	0	0	0	0	0
737	2	3	9	1d 22:14:20.87000	0d 00:00:07.64000	3.34e-06	1.163e-05	0.00157321	3.5979	C	5	2020-10-15 06:51:33	40.217		0	0	0	0	0	0	0	0	0	0	0	0	0	0
738	2	3	9	1d 22:14:22.14000	0d 00:00:08.91000	3.89e-06	1.363e-05	0.00157351	3.6086	C	5	2020-10-15 06:51:35	40.217		0	0	0	0	0	0	0	0	0	0	0	0	0	0
739	2	3	9	1d 22:14:24.08000	0d 00:00:10.85000	4.74e-06	1.67e-05	0.00157336	3.6193	C	5	2020-10-15 06:51:36	40.217		0	0	0	0	0	0	0	0	0	0	0	0	0	0
740	2	3	9	1d 22:14:27.21000	0d 00:00:13.98000	6.11e-06	2.165e-05	0.00157336	3.6295	C	5	2020-10-15 06:51:40	40.2015		0	0	0	0	0	0	0	0	0	0	0	0	0	0
741	2	3	9	1d 22:14:32.46000	0d 00:00:19.23000	8.4e-06	2.999e-05	0.00157343	3.6397	C	5	2020-10-15 06:51:45	40.186		0	0	0	0	0	0	0	0	0	0	0	0	0	0
742	2	3	9	1d 22:14:41.88000	0d 00:00:28.65000	1.252e-05	4.5e-05	0.00157328	3.6498	C	5	2020-10-15 06:51:54	40.186		0	0	0	0	0	0	0	0	0	0	0	0	0	0
743	2	3	9	1d 22:15:00.91000	0d 00:00:47.68000	2.084e-05	7.541e-05	0.00157328	3.6599	C	5	2020-10-15 06:52:13	40.2015		0	0	0	0	0	0	0	0	0	0	0	0	0	0
744	2	3	9	1d 22:15:46.72000	0d 00:01:33.49000	4.086e-05	0.00014879	0.00157328	3.6699	C	5	2020-10-15 06:52:59	40.248		0	0	0	0	0	0	0	0	0	0	0	0	0	0
745	2	3	9	1d 22:18:05.02000	0d 00:03:51.79000	0.0001013	0.00037097	0.00157305	3.68	C	5	2020-10-15 06:55:17	40.2015		0	0	0	0	0	0	0	0	0	0	0	0	0	0
746	2	3	9	1d 22:23:05.02000	0d 00:08:51.79000	0.00023241	0.00085415	0.00157336	3.6896	C	1	2020-10-15 07:00:17	40.2015		0	0	0	0	0	0	0	0	0	0	0	0	0	0
747	2	3	9	1d 22:28:05.02000	0d 00:13:51.79000	0.00036352	0.00133832	0.00157321	3.6959	C	1	2020-10-15 07:05:17	40.2635		0	0	0	0	0	0	0	0	0	0	0	0	0	0
748	2	3	9	1d 22:33:05.02000	0d 00:18:51.79000	0.00049463	0.00182324	0.00157336	3.7012	C	1	2020-10-15 07:10:17	40.279		0	0	0	0	0	0	0	0	0	0	0	0	0	0
749	2	3	9	1d 22:38:05.02000	0d 00:23:51.79000	0.00062574	0.00230882	0.00157328	3.706	C	1	2020-10-15 07:15:17	40.217		0	0	0	0	0	0	0	0	0	0	0	0	0	0
750	2	3	9	1d 22:43:05.02000	0d 00:28:51.79000	0.00075685	0.00279504	0.00157328	3.7107	C	1	2020-10-15 07:20:17	40.186		0	0	0	0	0	0	0	0	0	0	0	0	0	0
751	2	3	9	1d 22:48:05.02000	0d 00:33:51.79000	0.00088796	0.0032819	0.00157336	3.7156	C	1	2020-10-15 07:25:17	40.2015		0	0	0	0	0	0	0	0	0	0	0	0	0	0
752	2	3	9	1d 22:53:05.02000	0d 00:38:51.79000	0.00101907	0.00376939	0.00157343	3.7208	C	1	2020-10-15 07:30:17	40.2635		0	0	0	0	0	0	0	0	0	0	0	0	0	0
753	2	3	9	1d 22:58:05.02000	0d 00:43:51.79000	0.00115019	0.00425755	0.00157336	3.7258	C	1	2020-10-15 07:35:17	40.2325		0	0	0	0	0	0	0	0	0	0	0	0	0	0
754	2	3	9	1d 23:03:05.02000	0d 00:48:51.79000	0.0012813	0.00474641	0.00157336	3.7311	C	1	2020-10-15 07:40:17	40.2945		0	0	0	0	0	0	0	0	0	0	0	0	0	0
755	2	3	9	1d 23:08:05.02000	0d 00:53:51.79000	0.00141241	0.00523597	0.00157336	3.7366	C	1	2020-10-15 07:45:18	40.2635		0	0	0	0	0	0	0	0	0	0	0	0	0	0
756	2	3	9	1d 23:13:05.02000	0d 00:58:51.79000	0.00154352	0.00572625	0.00157351	3.7421	C	1	2020-10-15 07:50:17	40.279		0	0	0	0	0	0	0	0	0	0	0	0	0	0
757	2	3	9	1d 23:18:05.02000	0d 01:03:51.79000	0.00167463	0.00621724	0.00157328	3.7476	C	1	2020-10-15 07:55:17	40.2635		0	0	0	0	0	0	0	0	0	0	0	0	0	0
758	2	3	9	1d 23:23:05.02000	0d 01:08:51.79000	0.00180574	0.00670895	0.00157343	3.7531	C	1	2020-10-15 08:00:17	40.2635		0	0	0	0	0	0	0	0	0	0	0	0	0	0
759	2	3	9	1d 23:28:05.02000	0d 01:13:51.79000	0.00193685	0.00720136	0.00157328	3.7583	C	1	2020-10-15 08:05:17	40.2945		0	0	0	0	0	0	0	0	0	0	0	0	0	0
760	2	3	9	1d 23:33:05.02000	0d 01:18:51.79000	0.00206796	0.00769447	0.00157336	3.7636	C	1	2020-10-15 08:10:18	40.248		0	0	0	0	0	0	0	0	0	0	0	0	0	0
761	2	3	9	1d 23:38:05.02000	0d 01:23:51.79000	0.00219907	0.00818826	0.00157336	3.7688	C	1	2020-10-15 08:15:18	40.2635		0	0	0	0	0	0	0	0	0	0	0	0	0	0
762	2	3	9	1d 23:43:05.02000	0d 01:28:51.79000	0.00233018	0.00868273	0.00157305	3.7742	C	1	2020-10-15 08:20:18	40.248		0	0	0	0	0	0	0	0	0	0	0	0	0	0
763	2	3	9	1d 23:48:05.02000	0d 01:33:51.79000	0.00246129	0.0091779	0.00157321	3.779	C	1	2020-10-15 08:25:18	40.217		0	0	0	0	0	0	0	0	0	0	0	0	0	0
764	2	3	9	1d 23:53:05.02000	0d 01:38:51.79000	0.0025924	0.00967377	0.00157321	3.7847	C	1	2020-10-15 08:30:18	40.2635		0	0	0	0	0	0	0	0	0	0	0	0	0	0
765	2	3	9	1d 23:58:05.02000	0d 01:43:51.79000	0.00272351	0.0101704	0.00157336	3.7905	C	1	2020-10-15 08:35:18	40.2325		0	0	0	0	0	0	0	0	0	0	0	0	0	0
766	2	3	9	2d 00:03:05.02000	0d 01:48:51.79000	0.00285462	0.0106677	0.00157351	3.7964	C	1	2020-10-15 08:40:18	40.2325		0	0	0	0	0	0	0	0	0	0	0	0	0	0
767	2	3	9	2d 00:08:05.02000	0d 01:53:51.79000	0.00298573	0.0111659	0.00157328	3.8024	C	1	2020-10-15 08:45:18	40.2015		0	0	0	0	0	0	0	0	0	0	0	0	0	0
768	2	3	9	2d 00:13:05.02000	0d 01:58:51.79000	0.00311684	0.0116649	0.00157328	3.8093	C	1	2020-10-15 08:50:18	40.2635		0	0	0	0	0	0	0	0	0	0	0	0	0	0
769	2	3	9	2d 00:18:05.02000	0d 02:03:51.79000	0.00324796	0.0121648	0.00157343	3.8164	C	1	2020-10-15 08:55:18	40.2325		0	0	0	0	0	0	0	0	0	0	0	0	0	0
770	2	3	9	2d 00:23:05.02000	0d 02:08:51.79000	0.00337907	0.0126657	0.00157313	3.8245	C	1	2020-10-15 09:00:18	40.2015		0	0	0	0	0	0	0	0	0	0	0	0	0	0
771	2	3	9	2d 00:28:05.02000	0d 02:13:51.79000	0.00351018	0.0131677	0.00157305	3.8332	C	1	2020-10-15 09:05:18	40.186		0	0	0	0	0	0	0	0	0	0	0	0	0	0
772	2	3	9	2d 00:33:05.02000	0d 02:18:51.79000	0.00364129	0.0136709	0.00157328	3.8428	C	1	2020-10-15 09:10:18	40.2015		0	0	0	0	0	0	0	0	0	0	0	0	0	0
773	2	3	9	2d 00:37:45.87000	0d 02:23:32.64000	0.00376403	0.0141432	0.00157328	3.8531	C	5	2020-10-15 09:14:58	40.2325		0	0	0	0	0	0	0	0	0	0	0	0	0	0
774	2	3	9	2d 00:42:14.47000	0d 02:28:01.24000	0.00388142	0.0145961	0.00157328	3.8633	C	5	2020-10-15 09:19:27	40.248		0	0	0	0	0	0	0	0	0	0	0	0	0	0
775	2	3	9	2d 00:46:17.76000	0d 02:32:04.53000	0.00398774	0.0150073	0.00157343	3.8734	C	5	2020-10-15 09:23:30	40.2635		0	0	0	0	0	0	0	0	0	0	0	0	0	0
776	2	3	9	2d 00:50:05.97000	0d 02:35:52.74000	0.00408748	0.0153941	0.00157336	3.8834	C	5	2020-10-15 09:27:19	40.186		0	0	0	0	0	0	0	0	0	0	0	0	0	0
777	2	3	9	2d 00:53:41.06000	0d 02:39:27.83000	0.00418148	0.0157597	0.00157343	3.8935	C	5	2020-10-15 09:30:54	40.217		0	0	0	0	0	0	0	0	0	0	0	0	0	0
778	2	3	9	2d 00:57:10.28000	0d 02:42:57.05000	0.00427292	0.0161161	0.00157336	3.9036	C	5	2020-10-15 09:34:23	40.2325		0	0	0	0	0	0	0	0	0	0	0	0	0	0
779	2	3	9	2d 01:00:32.16000	0d 02:46:18.93000	0.00436115	0.016461	0.00157328	3.9138	C	5	2020-10-15 09:37:45	40.217		0	0	0	0	0	0	0	0	0	0	0	0	0	0
780	2	3	9	2d 01:03:45.37000	0d 02:49:32.14000	0.00444559	0.0167919	0.00157305	3.9239	C	5	2020-10-15 09:40:58	40.2325		0	0	0	0	0	0	0	0	0	0	0	0	0	0
781	2	3	9	2d 01:06:54.26000	0d 02:52:41.03000	0.00452814	0.0171162	0.00157343	3.9339	C	5	2020-10-15 09:44:07	40.186		0	0	0	0	0	0	0	0	0	0	0	0	0	0
782	2	3	9	2d 01:09:56.73000	0d 02:55:43.50000	0.00460788	0.0174303	0.00157336	3.944	C	5	2020-10-15 09:47:09	40.155		0	0	0	0	0	0	0	0	0	0	0	0	0	0
783	2	3	9	2d 01:12:56.71000	0d 02:58:43.48000	0.00468654	0.0177409	0.00157336	3.9541	C	5	2020-10-15 09:50:09	40.186		0	0	0	0	0	0	0	0	0	0	0	0	0	0
784	2	3	9	2d 01:15:57.57000	0d 03:01:44.34000	0.00476558	0.0180538	0.00157313	3.9641	C	5	2020-10-15 09:53:10	40.2325		0	0	0	0	0	0	0	0	0	0	0	0	0	0
785	2	3	9	2d 01:18:51.49000	0d 03:04:38.26000	0.00484159	0.0183555	0.00157343	3.9742	C	5	2020-10-15 09:56:04	40.2325		0	0	0	0	0	0	0	0	0	0	0	0	0	0
786	2	3	9	2d 01:21:44.99000	0d 03:07:31.76000	0.00491742	0.0186573	0.00157328	3.9843	C	5	2020-10-15 09:58:58	40.217		0	0	0	0	0	0	0	0	0	0	0	0	0	0
787	2	3	9	2d 01:24:35.53000	0d 03:10:22.30000	0.00499195	0.0189546	0.00157336	3.9944	C	5	2020-10-15 10:01:48	40.2325		0	0	0	0	0	0	0	0	0	0	0	0	0	0
788	2	3	9	2d 01:27:27.20000	0d 03:13:13.97000	0.00506698	0.0192546	0.00157328	4.0044	C	5	2020-10-15 10:04:40	40.248		0	0	0	0	0	0	0	0	0	0	0	0	0	0
789	2	3	9	2d 01:30:19.23000	0d 03:16:06.00000	0.00514216	0.0195561	0.00157313	4.0145	C	5	2020-10-15 10:07:32	40.2635		0	0	0	0	0	0	0	0	0	0	0	0	0	0
790	2	3	9	2d 01:33:07.44000	0d 03:18:54.21000	0.00521567	0.0198516	0.00157305	4.0246	C	5	2020-10-15 10:10:20	40.2325		0	0	0	0	0	0	0	0	0	0	0	0	0	0
791	2	3	9	2d 01:35:52.92000	0d 03:21:39.69000	0.00528799	0.020143	0.00157343	4.0346	C	5	2020-10-15 10:13:06	40.2635		0	0	0	0	0	0	0	0	0	0	0	0	0	0
792	2	3	9	2d 01:38:36.21000	0d 03:24:22.98000	0.00535936	0.0204313	0.00157328	4.0447	C	5	2020-10-15 10:15:49	40.248		0	0	0	0	0	0	0	0	0	0	0	0	0	0
793	2	3	9	2d 01:41:20.68000	0d 03:27:07.45000	0.00543124	0.0207224	0.00157343	4.0548	C	5	2020-10-15 10:18:33	40.2635		0	0	0	0	0	0	0	0	0	0	0	0	0	0
794	2	3	9	2d 01:44:03.47000	0d 03:29:50.24000	0.00550238	0.0210112	0.00157328	4.0649	C	5	2020-10-15 10:21:16	40.2635		0	0	0	0	0	0	0	0	0	0	0	0	0	0
795	2	3	9	2d 01:46:42.75000	0d 03:32:29.52000	0.00557199	0.0212945	0.00157343	4.0749	C	5	2020-10-15 10:23:55	40.217		0	0	0	0	0	0	0	0	0	0	0	0	0	0
796	2	3	9	2d 01:49:19.96000	0d 03:35:06.73000	0.0056407	0.0215748	0.00157328	4.085	C	5	2020-10-15 10:26:33	40.3255		0	0	0	0	0	0	0	0	0	0	0	0	0	0
797	2	3	9	2d 01:51:55.50000	0d 03:37:42.27000	0.00570867	0.0218529	0.00157305	4.0951	C	5	2020-10-15 10:29:08	40.2015		0	0	0	0	0	0	0	0	0	0	0	0	0	0
798	2	3	9	2d 01:54:29.03000	0d 03:40:15.80000	0.00577577	0.022128	0.00157321	4.1051	C	5	2020-10-15 10:31:42	40.31		0	0	0	0	0	0	0	0	0	0	0	0	0	0
799	2	3	9	2d 01:57:01.54000	0d 03:42:48.31000	0.00584242	0.0224019	0.00157336	4.1152	C	5	2020-10-15 10:34:14	40.2945		0	0	0	0	0	0	0	0	0	0	0	0	0	0
800	2	3	9	2d 01:59:30.55000	0d 03:45:17.32000	0.00590755	0.0226702	0.00157321	4.1253	C	5	2020-10-15 10:36:43	40.2635		0	0	0	0	0	0	0	0	0	0	0	0	0	0
801	2	3	9	2d 02:01:57.25000	0d 03:47:44.02000	0.00597166	0.022935	0.00157328	4.1353	C	5	2020-10-15 10:39:10	40.248		0	0	0	0	0	0	0	0	0	0	0	0	0	0
802	2	3	9	2d 02:04:23.81000	0d 03:50:10.58000	0.00603571	0.0232002	0.00157343	4.1454	C	5	2020-10-15 10:41:36	40.248		0	0	0	0	0	0	0	0	0	0	0	0	0	0
803	2	3	9	2d 02:06:49.20000	0d 03:52:35.97000	0.00609925	0.023464	0.00157313	4.1556	C	5	2020-10-15 10:44:02	40.248		0	0	0	0	0	0	0	0	0	0	0	0	0	0
804	2	3	9	2d 02:09:14.66000	0d 03:55:01.43000	0.00616282	0.0237285	0.00157343	4.1657	C	5	2020-10-15 10:46:27	40.2635		0	0	0	0	0	0	0	0	0	0	0	0	0	0
805	2	3	9	2d 02:11:36.40000	0d 03:57:23.17000	0.00622477	0.0239868	0.00157321	4.1758	C	5	2020-10-15 10:48:49	40.2635		0	0	0	0	0	0	0	0	0	0	0	0	0	0
806	2	3	9	2d 02:13:55.24000	0d 03:59:42.01000	0.00628545	0.0242405	0.00157359	4.1859	C	5	2020-10-15 10:51:08	40.2945		0	0	0	0	0	0	0	0	0	0	0	0	0	0
807	2	3	9	2d 02:16:13.44000	0d 04:02:00.21000	0.00634585	0.0244936	0.00157336	4.1959	C	5	2020-10-15 10:53:26	40.2945		0	0	0	0	0	0	0	0	0	0	0	0	0	0
808	2	3	9	2d 02:17:07.66000	0d 04:02:54.43000	0.00636954	0.0245931	0.00157351	4.2	C	133	2020-10-15 10:54:20	40.2325		0	0	0	0	0	0	0	0	0	0	0	0	0	0
809	2	3	10	2d 02:17:07.67000	0d 00:00:00.01000	0.00636954	0.0245931	0.0015716	4.2	C	0	2020-10-15 10:54:20	40.2325		0	0	0	0	0	0	0	0	0	0	0	0	0	0
810	2	3	10	2d 02:17:29.93000	0d 00:00:22.27000	0.00637905	0.024633	0.00147143	4.2004	C	4	2020-10-15 10:54:43	40.2635		0	0	0	0	0	0	0	0	0	0	0	0	0	0
811	2	3	10	2d 02:17:46.63000	0d 00:00:38.97000	0.00638564	0.0246607	0.00137125	4.2002	C	4	2020-10-15 10:54:59	40.2635		0	0	0	0	0	0	0	0	0	0	0	0	0	0
812	2	3	10	2d 02:18:08.09000	0d 00:01:00.43000	0.0063935	0.0246937	0.00127123	4.2002	C	4	2020-10-15 10:55:21	40.279		0	0	0	0	0	0	0	0	0	0	0	0	0	0
813	2	3	10	2d 02:18:33.82000	0d 00:01:26.16000	0.00640222	0.0247304	0.00117121	4.2002	C	4	2020-10-15 10:55:47	40.2325		0	0	0	0	0	0	0	0	0	0	0	0	0	0
814	2	3	10	2d 02:19:03.68000	0d 00:01:56.02000	0.00641152	0.0247694	0.00107118	4.2	C	4	2020-10-15 10:56:16	40.248		0	0	0	0	0	0	0	0	0	0	0	0	0	0
815	2	3	10	2d 02:19:38.30000	0d 00:02:30.64000	0.00642134	0.0248106	0.00097116	4.2002	C	4	2020-10-15 10:56:51	40.279		0	0	0	0	0	0	0	0	0	0	0	0	0	0
816	2	3	10	2d 02:20:15.81000	0d 00:03:08.15000	0.00643092	0.0248509	0.00087114	4.2	C	4	2020-10-15 10:57:28	40.217		0	0	0	0	0	0	0	0	0	0	0	0	0	0
817	2	3	10	2d 02:20:59.79000	0d 00:03:52.13000	0.00644094	0.024893	0.00077111	4.2002	C	4	2020-10-15 10:58:12	40.248		0	0	0	0	0	0	0	0	0	0	0	0	0	0
818	2	3	10	2d 02:21:49.72000	0d 00:04:42.06000	0.00645093	0.0249349	0.00067109	4.1999	C	4	2020-10-15 10:59:02	40.2945		0	0	0	0	0	0	0	0	0	0	0	0	0	0
819	2	3	10	2d 02:22:49.08000	0d 00:05:41.42000	0.00646113	0.0249778	0.00057099	4.2	C	4	2020-10-15 11:00:02	40.3255		0	0	0	0	0	0	0	0	0	0	0	0	0	0
820	2	3	10	2d 02:24:01.23000	0d 00:06:53.57000	0.00647151	0.0250213	0.00047082	4.2	C	4	2020-10-15 11:01:14	40.279		0	0	0	0	0	0	0	0	0	0	0	0	0	0
821	2	3	10	2d 02:25:32.05000	0d 00:08:24.39000	0.00648204	0.0250656	0.00037079	4.2	C	4	2020-10-15 11:02:45	40.248		0	0	0	0	0	0	0	0	0	0	0	0	0	0
822	2	3	10	2d 02:27:37.34000	0d 00:10:29.68000	0.00649308	0.0251119	0.00027077	4.2	C	4	2020-10-15 11:04:50	40.2945		0	0	0	0	0	0	0	0	0	0	0	0	0	0
823	2	3	10	2d 02:30:57.73000	0d 00:13:50.07000	0.00650508	0.0251624	0.00017075	4.2	C	4	2020-10-15 11:08:10	40.3255		0	0	0	0	0	0	0	0	0	0	0	0	0	0
824	2	3	10	2d 02:31:31.18000	0d 00:14:23.52000	0.00650661	0.0251688	0.00015724	4.2	C	132	2020-10-15 11:08:44	40.3255		0	0	0	0	0	0	0	0	0	0	0	0	0	0
825	2	3	11	2d 02:31:31.19000	0d 00:00:00.01000	0	0	0	4.1984	R	0	2020-10-15 11:08:44	40.3255		0	0	0	0	0	0	0	0	0	0	0	0	0	0
826	2	3	11	2d 02:31:33.19000	0d 00:00:02.01000	0	0	0	4.1984	R	1	2020-10-15 11:08:46	40.341		0	0	0	0	0	0	0	0	0	0	0	0	0	0
827	2	3	11	2d 02:31:35.19000	0d 00:00:04.01000	0	0	0	4.1982	R	1	2020-10-15 11:08:48	40.341		0	0	0	0	0	0	0	0	0	0	0	0	0	0
828	2	3	11	2d 02:31:37.19000	0d 00:00:06.01000	0	0	0	4.1982	R	1	2020-10-15 11:08:50	40.341		0	0	0	0	0	0	0	0	0	0	0	0	0	0
829	2	3	11	2d 02:31:39.19000	0d 00:00:08.01000	0	0	0	4.1982	R	1	2020-10-15 11:08:52	40.341		0	0	0	0	0	0	0	0	0	0	0	0	0	0
830	2	3	11	2d 02:31:41.18000	0d 00:00:10.00000	0	0	0	4.1982	R	129	2020-10-15 11:08:54	40.341		0	0	0	0	0	0	0	0	0	0	0	0	0	0
831	2	3	12	2d 02:31:41.22000	0d 00:00:00.04000	2e-08	7e-08	0.00157412	4.1859	D	0	2020-10-15 11:08:54	40.341		0	0	0	0	0	0	0	0	0	0	0	0	0	0
832	2	3	12	2d 02:32:07.89000	0d 00:00:26.71000	1.167e-05	4.879e-05	0.00157343	4.1758	D	5	2020-10-15 11:09:21	40.2635		0	0	0	0	0	0	0	0	0	0	0	0	0	0
833	2	3	12	2d 02:33:15.61000	0d 00:01:34.43000	4.127e-05	0.00017221	0.00157321	4.1657	D	5	2020-10-15 11:10:29	40.3255		0	0	0	0	0	0	0	0	0	0	0	0	0	0
834	2	3	12	2d 02:35:06.70000	0d 00:03:25.52000	8.982e-05	0.00037421	0.00157313	4.1556	D	5	2020-10-15 11:12:20	40.3255		0	0	0	0	0	0	0	0	0	0	0	0	0	0
835	2	3	12	2d 02:37:12.65000	0d 00:05:31.47000	0.00014486	0.00060268	0.00157351	4.1456	D	5	2020-10-15 11:14:26	40.2635		0	0	0	0	0	0	0	0	0	0	0	0	0	0
836	2	3	12	2d 02:39:22.31000	0d 00:07:41.13000	0.00020153	0.00083732	0.00157343	4.1355	D	5	2020-10-15 11:16:36	40.3565		0	0	0	0	0	0	0	0	0	0	0	0	0	0
837	2	3	12	2d 02:41:34.82000	0d 00:09:53.64000	0.00025944	0.00107653	0.00157321	4.1254	D	5	2020-10-15 11:18:48	40.341		0	0	0	0	0	0	0	0	0	0	0	0	0	0
838	2	3	12	2d 02:43:49.94000	0d 00:12:08.76000	0.00031849	0.00131986	0.00157336	4.1154	D	5	2020-10-15 11:21:03	40.279		0	0	0	0	0	0	0	0	0	0	0	0	0	0
839	2	3	12	2d 02:46:07.37000	0d 00:14:26.19000	0.00037856	0.00156674	0.00157351	4.1053	D	5	2020-10-15 11:23:21	40.279		0	0	0	0	0	0	0	0	0	0	0	0	0	0
840	2	3	12	2d 02:48:27.15000	0d 00:16:45.97000	0.00043964	0.00181722	0.00157313	4.0951	D	5	2020-10-15 11:25:40	40.3565		0	0	0	0	0	0	0	0	0	0	0	0	0	0
841	2	3	12	2d 02:50:49.70000	0d 00:19:08.52000	0.00050194	0.00207204	0.00157343	4.085	D	5	2020-10-15 11:28:03	40.2635		0	0	0	0	0	0	0	0	0	0	0	0	0	0
842	2	3	12	2d 02:53:12.77000	0d 00:21:31.59000	0.00056447	0.00232715	0.00157305	4.0749	D	5	2020-10-15 11:30:26	40.3255		0	0	0	0	0	0	0	0	0	0	0	0	0	0
843	2	3	12	2d 02:55:36.05000	0d 00:23:54.87000	0.00062709	0.00258201	0.00157351	4.0649	D	5	2020-10-15 11:32:49	40.3255		0	0	0	0	0	0	0	0	0	0	0	0	0	0
844	2	3	12	2d 02:58:06.12000	0d 00:26:24.94000	0.00069267	0.00284828	0.00157336	4.0548	D	5	2020-10-15 11:35:19	40.31		0	0	0	0	0	0	0	0	0	0	0	0	0	0
845	2	3	12	2d 03:00:34.82000	0d 00:28:53.64000	0.00075766	0.00311147	0.00157328	4.0447	D	5	2020-10-15 11:37:48	40.2635		0	0	0	0	0	0	0	0	0	0	0	0	0	0
846	2	3	12	2d 03:03:05.72000	0d 00:31:24.54000	0.00082361	0.00337789	0.00157313	4.0346	D	5	2020-10-15 11:40:19	40.2945		0	0	0	0	0	0	0	0	0	0	0	0	0	0
847	2	3	12	2d 03:05:40.15000	0d 00:33:58.97000	0.0008911	0.00364986	0.00157328	4.0246	D	5	2020-10-15 11:42:53	40.279		0	0	0	0	0	0	0	0	0	0	0	0	0	0
848	2	3	12	2d 03:08:15.33000	0d 00:36:34.15000	0.00095892	0.00392247	0.00157328	4.0145	D	5	2020-10-15 11:45:29	40.31		0	0	0	0	0	0	0	0	0	0	0	0	0	0
849	2	3	12	2d 03:10:54.99000	0d 00:39:13.81000	0.0010287	0.00420225	0.00157313	4.0044	D	5	2020-10-15 11:48:08	40.248		0	0	0	0	0	0	0	0	0	0	0	0	0	0
850	2	3	12	2d 03:13:35.35000	0d 00:41:54.17000	0.00109878	0.00448254	0.00157313	3.9942	D	5	2020-10-15 11:50:49	40.3565		0	0	0	0	0	0	0	0	0	0	0	0	0	0
851	2	3	12	2d 03:16:19.24000	0d 00:44:38.06000	0.00117041	0.00476828	0.00157343	3.9841	D	5	2020-10-15 11:53:32	40.3255		0	0	0	0	0	0	0	0	0	0	0	0	0	0
852	2	3	12	2d 03:19:01.82000	0d 00:47:20.64000	0.00124146	0.00505102	0.00157328	3.9741	D	5	2020-10-15 11:56:15	40.2945		0	0	0	0	0	0	0	0	0	0	0	0	0	0
853	2	3	12	2d 03:21:46.95000	0d 00:50:05.77000	0.00131363	0.00533746	0.00157343	3.964	D	5	2020-10-15 11:59:00	40.341		0	0	0	0	0	0	0	0	0	0	0	0	0	0
854	2	3	12	2d 03:24:34.82000	0d 00:52:53.64000	0.00138699	0.00562792	0.00157321	3.9539	D	5	2020-10-15 12:01:48	40.3255		0	0	0	0	0	0	0	0	0	0	0	0	0	0
855	2	3	12	2d 03:27:21.55000	0d 00:55:40.37000	0.00145986	0.00591567	0.00157321	3.9438	D	5	2020-10-15 12:04:35	40.3255		0	0	0	0	0	0	0	0	0	0	0	0	0	0
856	2	3	12	2d 03:30:10.69000	0d 00:58:29.51000	0.00153378	0.00620684	0.00157328	3.9336	D	5	2020-10-15 12:07:24	40.3565		0	0	0	0	0	0	0	0	0	0	0	0	0	0
857	2	3	12	2d 03:33:01.51000	0d 01:01:20.33000	0.00160843	0.00650014	0.00157343	3.9236	D	5	2020-10-15 12:10:15	40.341		0	0	0	0	0	0	0	0	0	0	0	0	0	0
858	2	3	12	2d 03:35:56.94000	0d 01:04:15.76000	0.0016851	0.00680059	0.00157328	3.9135	D	5	2020-10-15 12:13:10	40.2325		0	0	0	0	0	0	0	0	0	0	0	0	0	0
859	2	3	12	2d 03:38:51.40000	0d 01:07:10.22000	0.00176135	0.00709859	0.00157321	3.9034	D	5	2020-10-15 12:16:05	40.31		0	0	0	0	0	0	0	0	0	0	0	0	0	0
860	2	3	12	2d 03:41:47.52000	0d 01:10:06.34000	0.00183832	0.00739866	0.00157343	3.8933	D	5	2020-10-15 12:19:01	40.3255		0	0	0	0	0	0	0	0	0	0	0	0	0	0
861	2	3	12	2d 03:44:43.48000	0d 01:13:02.30000	0.00191522	0.00769769	0.00157351	3.8833	D	5	2020-10-15 12:21:57	40.2325		0	0	0	0	0	0	0	0	0	0	0	0	0	0
862	2	3	12	2d 03:47:47.09000	0d 01:16:05.91000	0.00199546	0.00800891	0.00157343	3.8732	D	5	2020-10-15 12:25:00	40.248		0	0	0	0	0	0	0	0	0	0	0	0	0	0
863	2	3	12	2d 03:50:55.91000	0d 01:19:14.73000	0.00207799	0.00832813	0.00157359	3.8631	D	5	2020-10-15 12:28:09	40.31		0	0	0	0	0	0	0	0	0	0	0	0	0	0
864	2	3	12	2d 03:54:09.22000	0d 01:22:28.04000	0.00216247	0.00865408	0.00157321	3.8531	D	5	2020-10-15 12:31:23	40.31		0	0	0	0	0	0	0	0	0	0	0	0	0	0
865	2	3	12	2d 03:57:27.48000	0d 01:25:46.30000	0.00224912	0.00898751	0.00157328	3.843	D	5	2020-10-15 12:34:41	40.3255		0	0	0	0	0	0	0	0	0	0	0	0	0	0
866	2	3	12	2d 04:00:52.79000	0d 01:29:11.61000	0.00233884	0.00933188	0.00157328	3.8329	D	5	2020-10-15 12:38:06	40.3565		0	0	0	0	0	0	0	0	0	0	0	0	0	0
867	2	3	12	2d 04:04:27.42000	0d 01:32:46.24000	0.00243264	0.00969096	0.00157359	3.8228	D	5	2020-10-15 12:41:41	40.31		0	0	0	0	0	0	0	0	0	0	0	0	0	0
868	2	3	12	2d 04:08:18.85000	0d 01:36:37.67000	0.00253379	0.0100771	0.00157321	3.8128	D	5	2020-10-15 12:45:32	40.31		0	0	0	0	0	0	0	0	0	0	0	0	0	0
869	2	3	12	2d 04:12:19.76000	0d 01:40:38.58000	0.00263907	0.010478	0.00157321	3.8027	D	5	2020-10-15 12:49:33	40.341		0	0	0	0	0	0	0	0	0	0	0	0	0	0
870	2	3	12	2d 04:16:41.03000	0d 01:44:59.85000	0.00275326	0.0109117	0.00157336	3.7926	D	5	2020-10-15 12:53:54	40.3255		0	0	0	0	0	0	0	0	0	0	0	0	0	0
871	2	3	12	2d 04:21:20.66000	0d 01:49:39.48000	0.00287547	0.0113745	0.00157328	3.7826	D	5	2020-10-15 12:58:34	40.31		0	0	0	0	0	0	0	0	0	0	0	0	0	0
872	2	3	12	2d 04:26:20.66000	0d 01:54:39.48000	0.00300658	0.0118699	0.00157321	3.7729	D	1	2020-10-15 13:03:34	40.3255		0	0	0	0	0	0	0	0	0	0	0	0	0	0
873	2	3	12	2d 04:31:20.66000	0d 01:59:39.48000	0.00313769	0.012364	0.00157343	3.7639	D	1	2020-10-15 13:08:34	40.372		0	0	0	0	0	0	0	0	0	0	0	0	0	0
874	2	3	12	2d 04:36:20.66000	0d 02:04:39.48000	0.0032688	0.0128569	0.00157351	3.7559	D	1	2020-10-15 13:13:34	40.3255		0	0	0	0	0	0	0	0	0	0	0	0	0	0
875	2	3	12	2d 04:41:20.66000	0d 02:09:39.48000	0.00339991	0.0133489	0.00157328	3.7482	D	1	2020-10-15 13:18:34	40.341		0	0	0	0	0	0	0	0	0	0	0	0	0	0
876	2	3	12	2d 04:46:20.66000	0d 02:14:39.48000	0.00353102	0.0138398	0.00157321	3.7411	D	1	2020-10-15 13:23:34	40.279		0	0	0	0	0	0	0	0	0	0	0	0	0	0
877	2	3	12	2d 04:51:20.66000	0d 02:19:39.48000	0.00366213	0.0143299	0.00157321	3.7345	D	1	2020-10-15 13:28:34	40.31		0	0	0	0	0	0	0	0	0	0	0	0	0	0
878	2	3	12	2d 04:56:20.66000	0d 02:24:39.48000	0.00379324	0.0148191	0.00157328	3.7279	D	1	2020-10-15 13:33:34	40.31		0	0	0	0	0	0	0	0	0	0	0	0	0	0
879	2	3	12	2d 05:01:20.66000	0d 02:29:39.48000	0.00392435	0.0153075	0.00157336	3.7215	D	1	2020-10-15 13:38:34	40.341		0	0	0	0	0	0	0	0	0	0	0	0	0	0
880	2	3	12	2d 05:06:20.66000	0d 02:34:39.48000	0.00405546	0.015795	0.00157343	3.7159	D	1	2020-10-15 13:43:34	40.3255		0	0	0	0	0	0	0	0	0	0	0	0	0	0
881	2	3	12	2d 05:11:20.66000	0d 02:39:39.48000	0.00418657	0.0162818	0.00157336	3.7095	D	1	2020-10-15 13:48:34	40.2635		0	0	0	0	0	0	0	0	0	0	0	0	0	0
882	2	3	12	2d 05:16:20.66000	0d 02:44:39.48000	0.00431768	0.0167678	0.00157321	3.7034	D	1	2020-10-15 13:53:34	40.279		0	0	0	0	0	0	0	0	0	0	0	0	0	0
883	2	3	12	2d 05:21:20.66000	0d 02:49:39.48000	0.00444879	0.0172529	0.00157336	3.6973	D	1	2020-10-15 13:58:34	40.279		0	0	0	0	0	0	0	0	0	0	0	0	0	0
884	2	3	12	2d 05:26:20.66000	0d 02:54:39.48000	0.0045799	0.0177372	0.00157359	3.6907	D	1	2020-10-15 14:03:34	40.3255		0	0	0	0	0	0	0	0	0	0	0	0	0	0
885	2	3	12	2d 05:31:20.66000	0d 02:59:39.48000	0.00471101	0.0182207	0.00157343	3.684	D	1	2020-10-15 14:08:34	40.2635		0	0	0	0	0	0	0	0	0	0	0	0	0	0
886	2	3	12	2d 05:36:20.66000	0d 03:04:39.48000	0.00484213	0.0187032	0.00157343	3.6771	D	1	2020-10-15 14:13:34	40.2635		0	0	0	0	0	0	0	0	0	0	0	0	0	0
887	2	3	12	2d 05:41:20.66000	0d 03:09:39.48000	0.00497324	0.0191849	0.00157328	3.6696	D	1	2020-10-15 14:18:34	40.2325		0	0	0	0	0	0	0	0	0	0	0	0	0	0
888	2	3	12	2d 05:46:20.66000	0d 03:14:39.48000	0.00510435	0.0196655	0.00157336	3.6619	D	1	2020-10-15 14:23:34	40.248		0	0	0	0	0	0	0	0	0	0	0	0	0	0
889	2	3	12	2d 05:51:20.66000	0d 03:19:39.48000	0.00523546	0.0201451	0.00157328	3.6535	D	1	2020-10-15 14:28:34	40.279		0	0	0	0	0	0	0	0	0	0	0	0	0	0
890	2	3	12	2d 05:56:20.66000	0d 03:24:39.48000	0.00536657	0.0206235	0.00157305	3.6445	D	1	2020-10-15 14:33:34	40.217		0	0	0	0	0	0	0	0	0	0	0	0	0	0
891	2	3	12	2d 06:00:58.43000	0d 03:29:17.25000	0.00548796	0.0210654	0.00157343	3.6344	D	5	2020-10-15 14:38:12	40.217		0	0	0	0	0	0	0	0	0	0	0	0	0	0
892	2	3	12	2d 06:04:50.72000	0d 03:33:09.54000	0.00558948	0.0214338	0.00157328	3.6243	D	5	2020-10-15 14:42:04	40.248		0	0	0	0	0	0	0	0	0	0	0	0	0	0
893	2	3	12	2d 06:07:44.87000	0d 03:36:03.69000	0.00566559	0.0217093	0.00157343	3.6143	D	5	2020-10-15 14:44:58	40.2945		0	0	0	0	0	0	0	0	0	0	0	0	0	0
894	2	3	12	2d 06:10:05.61000	0d 03:38:24.43000	0.0057271	0.0219313	0.00157328	3.6042	D	5	2020-10-15 14:47:19	40.2635		0	0	0	0	0	0	0	0	0	0	0	0	0	0
895	2	3	12	2d 06:11:52.27000	0d 03:40:11.09000	0.00577371	0.0220991	0.00157336	3.5941	D	5	2020-10-15 14:49:06	40.2635		0	0	0	0	0	0	0	0	0	0	0	0	0	0
896	2	3	12	2d 06:13:17.80000	0d 03:41:36.62000	0.00581109	0.0222333	0.00157328	3.584	D	5	2020-10-15 14:50:31	40.2325		0	0	0	0	0	0	0	0	0	0	0	0	0	0
897	2	3	12	2d 06:14:30.87000	0d 03:42:49.69000	0.00584303	0.0223476	0.00157351	3.574	D	5	2020-10-15 14:51:44	40.2015		0	0	0	0	0	0	0	0	0	0	0	0	0	0
898	2	3	12	2d 06:15:33.09000	0d 03:43:51.91000	0.00587022	0.0224446	0.00157351	3.5639	D	5	2020-10-15 14:52:47	40.2635		0	0	0	0	0	0	0	0	0	0	0	0	0	0
899	2	3	12	2d 06:16:27.55000	0d 03:44:46.37000	0.00589402	0.0225294	0.00157321	3.5537	D	5	2020-10-15 14:53:41	40.279		0	0	0	0	0	0	0	0	0	0	0	0	0	0
900	2	3	12	2d 06:17:15.54000	0d 03:45:34.36000	0.00591499	0.0226038	0.00157351	3.5436	D	5	2020-10-15 14:54:29	40.279		0	0	0	0	0	0	0	0	0	0	0	0	0	0
901	2	3	12	2d 06:17:57.20000	0d 03:46:16.02000	0.0059332	0.0226682	0.00157328	3.5335	D	5	2020-10-15 14:55:11	40.217		0	0	0	0	0	0	0	0	0	0	0	0	0	0
902	2	3	12	2d 06:18:35.69000	0d 03:46:54.51000	0.00595002	0.0227276	0.00157328	3.5233	D	5	2020-10-15 14:55:49	40.248		0	0	0	0	0	0	0	0	0	0	0	0	0	0
903	2	3	12	2d 06:19:09.13000	0d 03:47:27.95000	0.00596464	0.022779	0.00157336	3.5132	D	5	2020-10-15 14:56:23	40.2015		0	0	0	0	0	0	0	0	0	0	0	0	0	0
904	2	3	12	2d 06:19:37.07000	0d 03:47:55.89000	0.00597685	0.0228218	0.00157321	3.503	D	5	2020-10-15 14:56:51	40.2015		0	0	0	0	0	0	0	0	0	0	0	0	0	0
905	2	3	12	2d 06:20:01.22000	0d 03:48:20.04000	0.0059874	0.0228588	0.00157343	3.4929	D	5	2020-10-15 14:57:15	40.217		0	0	0	0	0	0	0	0	0	0	0	0	0	0
906	2	3	12	2d 06:20:23.00000	0d 03:48:41.82000	0.00599692	0.022892	0.00157328	3.4827	D	5	2020-10-15 14:57:36	40.248		0	0	0	0	0	0	0	0	0	0	0	0	0	0
907	2	3	12	2d 06:20:42.87000	0d 03:49:01.69000	0.00600561	0.0229222	0.00157328	3.4726	D	5	2020-10-15 14:57:56	40.2325		0	0	0	0	0	0	0	0	0	0	0	0	0	0
908	2	3	12	2d 06:21:01.76000	0d 03:49:20.58000	0.00601386	0.0229508	0.00157321	3.4626	D	5	2020-10-15 14:58:15	40.186		0	0	0	0	0	0	0	0	0	0	0	0	0	0
909	2	3	12	2d 06:21:19.80000	0d 03:49:38.62000	0.00602175	0.022978	0.00157328	3.4525	D	5	2020-10-15 14:58:33	40.2015		0	0	0	0	0	0	0	0	0	0	0	0	0	0
910	2	3	12	2d 06:21:36.94000	0d 03:49:55.76000	0.00602924	0.0230039	0.00157359	3.4423	D	5	2020-10-15 14:58:50	40.2325		0	0	0	0	0	0	0	0	0	0	0	0	0	0
911	2	3	12	2d 06:21:57.24000	0d 03:50:16.06000	0.00603811	0.0230344	0.00157321	3.4321	D	5	2020-10-15 14:59:11	40.248		0	0	0	0	0	0	0	0	0	0	0	0	0	0
912	2	3	12	2d 06:22:14.32000	0d 03:50:33.14000	0.00604557	0.0230599	0.00157321	3.4218	D	5	2020-10-15 14:59:28	40.248		0	0	0	0	0	0	0	0	0	0	0	0	0	0
913	2	3	12	2d 06:22:31.98000	0d 03:50:50.80000	0.00605329	0.0230863	0.00157351	3.4118	D	5	2020-10-15 14:59:45	40.2015		0	0	0	0	0	0	0	0	0	0	0	0	0	0
914	2	3	12	2d 06:22:50.86000	0d 03:51:09.68000	0.00606154	0.0231144	0.00157328	3.4017	D	5	2020-10-15 15:00:04	40.2015		0	0	0	0	0	0	0	0	0	0	0	0	0	0
915	2	3	12	2d 06:23:11.39000	0d 03:51:30.21000	0.00607051	0.0231449	0.00157328	3.3915	D	5	2020-10-15 15:00:25	40.2325		0	0	0	0	0	0	0	0	0	0	0	0	0	0
916	2	3	12	2d 06:23:33.73000	0d 03:51:52.55000	0.00608028	0.023178	0.00157351	3.3812	D	5	2020-10-15 15:00:47	40.248		0	0	0	0	0	0	0	0	0	0	0	0	0	0
917	2	3	12	2d 06:23:58.57000	0d 03:52:17.39000	0.00609113	0.0232146	0.00157343	3.3712	D	5	2020-10-15 15:01:12	40.2635		0	0	0	0	0	0	0	0	0	0	0	0	0	0
918	2	3	12	2d 06:24:30.08000	0d 03:52:48.90000	0.0061049	0.023261	0.00157343	3.3611	D	5	2020-10-15 15:01:44	40.2945		0	0	0	0	0	0	0	0	0	0	0	0	0	0
919	2	3	12	2d 06:25:07.85000	0d 03:53:26.67000	0.00612141	0.0233164	0.00157336	3.3509	D	5	2020-10-15 15:02:21	40.2945		0	0	0	0	0	0	0	0	0	0	0	0	0	0
920	2	3	12	2d 06:26:00.99000	0d 03:54:19.81000	0.00614463	0.0233941	0.00157343	3.3407	D	5	2020-10-15 15:03:14	40.248		0	0	0	0	0	0	0	0	0	0	0	0	0	0
921	2	3	12	2d 06:27:10.69000	0d 03:55:29.51000	0.0061751	0.0234957	0.00157351	3.3306	D	5	2020-10-15 15:04:24	40.2945		0	0	0	0	0	0	0	0	0	0	0	0	0	0
922	2	3	12	2d 06:28:37.69000	0d 03:56:56.51000	0.00621312	0.0236221	0.00157351	3.3204	D	5	2020-10-15 15:05:51	40.3255		0	0	0	0	0	0	0	0	0	0	0	0	0	0
923	2	3	12	2d 06:30:09.76000	0d 03:58:28.58000	0.00625336	0.0237555	0.00157343	3.3103	D	5	2020-10-15 15:07:23	40.279		0	0	0	0	0	0	0	0	0	0	0	0	0	0
924	2	3	12	2d 06:31:29.90000	0d 03:59:48.72000	0.00628838	0.0238713	0.00157321	3.3002	D	5	2020-10-15 15:08:43	40.248		0	0	0	0	0	0	0	0	0	0	0	0	0	0
925	2	3	12	2d 06:32:35.54000	0d 04:00:54.36000	0.00631707	0.0239658	0.00157328	3.29	D	5	2020-10-15 15:09:49	40.279		0	0	0	0	0	0	0	0	0	0	0	0	0	0
926	2	3	12	2d 06:33:24.46000	0d 04:01:43.28000	0.00633845	0.0240361	0.00157321	3.2798	D	5	2020-10-15 15:10:38	40.279		0	0	0	0	0	0	0	0	0	0	0	0	0	0
927	2	3	12	2d 06:34:04.09000	0d 04:02:22.91000	0.00635577	0.0240928	0.00157336	3.2697	D	5	2020-10-15 15:11:18	40.2945		0	0	0	0	0	0	0	0	0	0	0	0	0	0
928	2	3	12	2d 06:34:37.08000	0d 04:02:55.90000	0.00637018	0.0241399	0.00157313	3.2596	D	5	2020-10-15 15:11:51	40.217		0	0	0	0	0	0	0	0	0	0	0	0	0	0
929	2	3	12	2d 06:35:04.08000	0d 04:03:22.90000	0.00638198	0.0241783	0.00157321	3.2496	D	5	2020-10-15 15:12:18	40.2325		0	0	0	0	0	0	0	0	0	0	0	0	0	0
930	2	3	12	2d 06:35:27.06000	0d 04:03:45.88000	0.00639203	0.0242109	0.00157336	3.2393	D	5	2020-10-15 15:12:41	40.2635		0	0	0	0	0	0	0	0	0	0	0	0	0	0
931	2	3	12	2d 06:35:47.67000	0d 04:04:06.49000	0.00640104	0.02424	0.00157313	3.2293	D	5	2020-10-15 15:13:01	40.279		0	0	0	0	0	0	0	0	0	0	0	0	0	0
932	2	3	12	2d 06:36:05.27000	0d 04:04:24.09000	0.00640873	0.0242648	0.00157328	3.2192	D	5	2020-10-15 15:13:19	40.2635		0	0	0	0	0	0	0	0	0	0	0	0	0	0
933	2	3	12	2d 06:36:20.05000	0d 04:04:38.87000	0.00641519	0.0242856	0.00157343	3.209	D	5	2020-10-15 15:13:34	40.279		0	0	0	0	0	0	0	0	0	0	0	0	0	0
934	2	3	12	2d 06:36:32.83000	0d 04:04:51.65000	0.00642077	0.0243035	0.00157336	3.1989	D	5	2020-10-15 15:13:46	40.279		0	0	0	0	0	0	0	0	0	0	0	0	0	0
935	2	3	12	2d 06:36:44.11000	0d 04:05:02.93000	0.0064257	0.0243192	0.00157321	3.1888	D	5	2020-10-15 15:13:58	40.279		0	0	0	0	0	0	0	0	0	0	0	0	0	0
936	2	3	12	2d 06:36:54.39000	0d 04:05:13.21000	0.00643019	0.0243335	0.00157336	3.1788	D	5	2020-10-15 15:14:08	40.279		0	0	0	0	0	0	0	0	0	0	0	0	0	0
937	2	3	12	2d 06:37:03.45000	0d 04:05:22.27000	0.00643415	0.0243461	0.00157321	3.1687	D	5	2020-10-15 15:14:17	40.2945		0	0	0	0	0	0	0	0	0	0	0	0	0	0
938	2	3	12	2d 06:37:12.27000	0d 04:05:31.09000	0.00643801	0.0243583	0.00157328	3.1585	D	5	2020-10-15 15:14:26	40.2945		0	0	0	0	0	0	0	0	0	0	0	0	0	0
939	2	3	12	2d 06:37:20.26000	0d 04:05:39.08000	0.0064415	0.0243693	0.00157343	3.1482	D	5	2020-10-15 15:14:34	40.2945		0	0	0	0	0	0	0	0	0	0	0	0	0	0
940	2	3	12	2d 06:37:27.89000	0d 04:05:46.71000	0.00644483	0.0243798	0.00157328	3.138	D	5	2020-10-15 15:14:41	40.279		0	0	0	0	0	0	0	0	0	0	0	0	0	0
941	2	3	12	2d 06:37:34.94000	0d 04:05:53.76000	0.00644792	0.0243894	0.00157336	3.1279	D	5	2020-10-15 15:14:48	40.2635		0	0	0	0	0	0	0	0	0	0	0	0	0	0
942	2	3	12	2d 06:37:41.50000	0d 04:06:00.32000	0.00645078	0.0243984	0.00157343	3.1177	D	5	2020-10-15 15:14:55	40.2325		0	0	0	0	0	0	0	0	0	0	0	0	0	0
943	2	3	12	2d 06:37:47.75000	0d 04:06:06.57000	0.00645351	0.0244069	0.00157336	3.1075	D	5	2020-10-15 15:15:01	40.217		0	0	0	0	0	0	0	0	0	0	0	0	0	0
944	2	3	12	2d 06:37:53.77000	0d 04:06:12.59000	0.00645615	0.024415	0.00157321	3.0974	D	5	2020-10-15 15:15:07	40.217		0	0	0	0	0	0	0	0	0	0	0	0	0	0
945	2	3	12	2d 06:37:59.43000	0d 04:06:18.25000	0.00645862	0.0244227	0.00157359	3.0871	D	5	2020-10-15 15:15:13	40.2015		0	0	0	0	0	0	0	0	0	0	0	0	0	0
946	2	3	12	2d 06:38:04.94000	0d 04:06:23.76000	0.00646103	0.0244301	0.00157328	3.077	D	5	2020-10-15 15:15:18	40.217		0	0	0	0	0	0	0	0	0	0	0	0	0	0
947	2	3	12	2d 06:38:10.16000	0d 04:06:28.98000	0.00646331	0.0244371	0.00157328	3.0669	D	5	2020-10-15 15:15:24	40.217		0	0	0	0	0	0	0	0	0	0	0	0	0	0
948	2	3	12	2d 06:38:15.20000	0d 04:06:34.02000	0.00646551	0.0244439	0.00157343	3.0567	D	5	2020-10-15 15:15:29	40.2325		0	0	0	0	0	0	0	0	0	0	0	0	0	0
949	2	3	12	2d 06:38:20.07000	0d 04:06:38.89000	0.00646764	0.0244503	0.00157336	3.0466	D	5	2020-10-15 15:15:34	40.2325		0	0	0	0	0	0	0	0	0	0	0	0	0	0
950	2	3	12	2d 06:38:24.61000	0d 04:06:43.43000	0.00646962	0.0244564	0.00157328	3.0364	D	5	2020-10-15 15:15:38	40.248		0	0	0	0	0	0	0	0	0	0	0	0	0	0
951	2	3	12	2d 06:38:28.98000	0d 04:06:47.80000	0.00647153	0.0244622	0.00157321	3.0263	D	5	2020-10-15 15:15:42	40.248		0	0	0	0	0	0	0	0	0	0	0	0	0	0
952	2	3	12	2d 06:38:33.21000	0d 04:06:52.03000	0.00647338	0.0244678	0.00157343	3.0159	D	5	2020-10-15 15:15:47	40.248		0	0	0	0	0	0	0	0	0	0	0	0	0	0
953	2	3	12	2d 06:38:37.28000	0d 04:06:56.10000	0.00647516	0.0244731	0.00157313	3.0057	D	5	2020-10-15 15:15:51	40.2635		0	0	0	0	0	0	0	0	0	0	0	0	0	0
954	2	3	12	2d 06:38:41.20000	0d 04:07:00.02000	0.00647687	0.0244783	0.00157343	2.9953	D	5	2020-10-15 15:15:55	40.2635		0	0	0	0	0	0	0	0	0	0	0	0	0	0
955	2	3	12	2d 06:38:45.02000	0d 04:07:03.84000	0.00647854	0.0244832	0.00157328	2.9851	D	5	2020-10-15 15:15:59	40.2635		0	0	0	0	0	0	0	0	0	0	0	0	0	0
956	2	3	12	2d 06:38:48.61000	0d 04:07:07.43000	0.00648011	0.0244879	0.00157336	2.9749	D	5	2020-10-15 15:16:02	40.2635		0	0	0	0	0	0	0	0	0	0	0	0	0	0
957	2	3	12	2d 06:38:52.07000	0d 04:07:10.89000	0.00648162	0.0244924	0.00157336	2.9645	D	5	2020-10-15 15:16:06	40.279		0	0	0	0	0	0	0	0	0	0	0	0	0	0
958	2	3	12	2d 06:38:55.50000	0d 04:07:14.32000	0.00648312	0.0244968	0.00157359	2.9541	D	5	2020-10-15 15:16:09	40.2635		0	0	0	0	0	0	0	0	0	0	0	0	0	0
959	2	3	12	2d 06:38:58.73000	0d 04:07:17.55000	0.00648454	0.024501	0.00157321	2.9439	D	5	2020-10-15 15:16:12	40.2635		0	0	0	0	0	0	0	0	0	0	0	0	0	0
960	2	3	12	2d 06:39:01.79000	0d 04:07:20.61000	0.00648587	0.0245049	0.00157328	2.9335	D	5	2020-10-15 15:16:15	40.2635		0	0	0	0	0	0	0	0	0	0	0	0	0	0
961	2	3	12	2d 06:39:04.84000	0d 04:07:23.66000	0.00648721	0.0245088	0.00157328	2.9233	D	5	2020-10-15 15:16:18	40.2635		0	0	0	0	0	0	0	0	0	0	0	0	0	0
962	2	3	12	2d 06:39:07.81000	0d 04:07:26.63000	0.0064885	0.0245126	0.00157343	2.9131	D	5	2020-10-15 15:16:21	40.279		0	0	0	0	0	0	0	0	0	0	0	0	0	0
963	2	3	12	2d 06:39:10.67000	0d 04:07:29.49000	0.00648975	0.0245163	0.00157328	2.9027	D	5	2020-10-15 15:16:24	40.279		0	0	0	0	0	0	0	0	0	0	0	0	0	0
964	2	3	12	2d 06:39:13.47000	0d 04:07:32.29000	0.00649098	0.0245198	0.00157321	2.8922	D	5	2020-10-15 15:16:27	40.2635		0	0	0	0	0	0	0	0	0	0	0	0	0	0
965	2	3	12	2d 06:39:16.19000	0d 04:07:35.01000	0.00649217	0.0245232	0.00157343	2.8818	D	5	2020-10-15 15:16:30	40.248		0	0	0	0	0	0	0	0	0	0	0	0	0	0
966	2	3	12	2d 06:39:18.85000	0d 04:07:37.67000	0.00649333	0.0245266	0.00157336	2.8713	D	5	2020-10-15 15:16:32	40.2325		0	0	0	0	0	0	0	0	0	0	0	0	0	0
967	2	3	12	2d 06:39:21.39000	0d 04:07:40.21000	0.00649444	0.0245298	0.00157328	2.8609	D	5	2020-10-15 15:16:35	40.217		0	0	0	0	0	0	0	0	0	0	0	0	0	0
968	2	3	12	2d 06:39:23.85000	0d 04:07:42.67000	0.00649551	0.0245328	0.00157328	2.8505	D	5	2020-10-15 15:16:37	40.2015		0	0	0	0	0	0	0	0	0	0	0	0	0	0
969	2	3	12	2d 06:39:26.25000	0d 04:07:45.07000	0.00649656	0.0245358	0.00157336	2.8402	D	5	2020-10-15 15:16:40	40.2015		0	0	0	0	0	0	0	0	0	0	0	0	0	0
970	2	3	12	2d 06:39:28.61000	0d 04:07:47.43000	0.00649759	0.0245387	0.00157328	2.8298	D	5	2020-10-15 15:16:42	40.2015		0	0	0	0	0	0	0	0	0	0	0	0	0	0
971	2	3	12	2d 06:39:30.93000	0d 04:07:49.75000	0.00649861	0.0245416	0.00157336	2.8193	D	5	2020-10-15 15:16:44	40.2015		0	0	0	0	0	0	0	0	0	0	0	0	0	0
972	2	3	12	2d 06:39:33.21000	0d 04:07:52.03000	0.0064996	0.0245444	0.00157343	2.8087	D	5	2020-10-15 15:16:47	40.2015		0	0	0	0	0	0	0	0	0	0	0	0	0	0
973	2	3	12	2d 06:39:35.40000	0d 04:07:54.22000	0.00650056	0.0245471	0.00157321	2.7985	D	5	2020-10-15 15:16:49	40.2015		0	0	0	0	0	0	0	0	0	0	0	0	0	0
974	2	3	12	2d 06:39:37.52000	0d 04:07:56.34000	0.00650149	0.0245497	0.00157321	2.788	D	5	2020-10-15 15:16:51	40.2015		0	0	0	0	0	0	0	0	0	0	0	0	0	0
975	2	3	12	2d 06:39:39.65000	0d 04:07:58.47000	0.00650242	0.0245523	0.00157336	2.7776	D	5	2020-10-15 15:16:53	40.2015		0	0	0	0	0	0	0	0	0	0	0	0	0	0
976	2	3	12	2d 06:39:41.69000	0d 04:08:00.51000	0.00650331	0.0245547	0.00157328	2.7672	D	5	2020-10-15 15:16:55	40.2015		0	0	0	0	0	0	0	0	0	0	0	0	0	0
977	2	3	12	2d 06:39:43.66000	0d 04:08:02.48000	0.00650417	0.0245571	0.00157305	2.7568	D	5	2020-10-15 15:16:57	40.2015		0	0	0	0	0	0	0	0	0	0	0	0	0	0
978	2	3	12	2d 06:39:45.65000	0d 04:08:04.47000	0.00650504	0.0245595	0.00157328	2.7465	D	5	2020-10-15 15:16:59	40.217		0	0	0	0	0	0	0	0	0	0	0	0	0	0
979	2	3	12	2d 06:39:47.56000	0d 04:08:06.38000	0.00650588	0.0245618	0.00157351	2.7361	D	5	2020-10-15 15:17:01	40.2015		0	0	0	0	0	0	0	0	0	0	0	0	0	0
980	2	3	12	2d 06:39:49.48000	0d 04:08:08.30000	0.00650671	0.0245641	0.00157328	2.7256	D	5	2020-10-15 15:17:03	40.2015		0	0	0	0	0	0	0	0	0	0	0	0	0	0
981	2	3	12	2d 06:39:51.33000	0d 04:08:10.15000	0.00650752	0.0245663	0.00157321	2.715	D	5	2020-10-15 15:17:05	40.2015		0	0	0	0	0	0	0	0	0	0	0	0	0	0
982	2	3	12	2d 06:39:53.15000	0d 04:08:11.97000	0.00650832	0.0245685	0.00157336	2.7048	D	5	2020-10-15 15:17:07	40.217		0	0	0	0	0	0	0	0	0	0	0	0	0	0
983	2	3	12	2d 06:39:54.93000	0d 04:08:13.75000	0.0065091	0.0245706	0.00157313	2.6941	D	5	2020-10-15 15:17:08	40.217		0	0	0	0	0	0	0	0	0	0	0	0	0	0
984	2	3	12	2d 06:39:56.71000	0d 04:08:15.53000	0.00650987	0.0245726	0.00157336	2.6838	D	5	2020-10-15 15:17:10	40.217		0	0	0	0	0	0	0	0	0	0	0	0	0	0
985	2	3	12	2d 06:39:58.43000	0d 04:08:17.25000	0.00651063	0.0245747	0.00157328	2.6732	D	5	2020-10-15 15:17:12	40.217		0	0	0	0	0	0	0	0	0	0	0	0	0	0
986	2	3	12	2d 06:40:00.13000	0d 04:08:18.95000	0.00651137	0.0245766	0.00157343	2.6627	D	5	2020-10-15 15:17:14	40.217		0	0	0	0	0	0	0	0	0	0	0	0	0	0
987	2	3	12	2d 06:40:01.82000	0d 04:08:20.64000	0.00651211	0.0245786	0.00157328	2.6522	D	5	2020-10-15 15:17:15	40.2325		0	0	0	0	0	0	0	0	0	0	0	0	0	0
988	2	3	12	2d 06:40:03.48000	0d 04:08:22.30000	0.00651283	0.0245805	0.00157321	2.6416	D	5	2020-10-15 15:17:17	40.217		0	0	0	0	0	0	0	0	0	0	0	0	0	0
989	2	3	12	2d 06:40:05.12000	0d 04:08:23.94000	0.00651355	0.0245824	0.00157328	2.6307	D	5	2020-10-15 15:17:19	40.2325		0	0	0	0	0	0	0	0	0	0	0	0	0	0
990	2	3	12	2d 06:40:06.76000	0d 04:08:25.58000	0.00651427	0.0245843	0.00157328	2.6201	D	5	2020-10-15 15:17:20	40.2325		0	0	0	0	0	0	0	0	0	0	0	0	0	0
991	2	3	12	2d 06:40:08.38000	0d 04:08:27.20000	0.00651497	0.0245861	0.00157328	2.6096	D	5	2020-10-15 15:17:22	40.2325		0	0	0	0	0	0	0	0	0	0	0	0	0	0
992	2	3	12	2d 06:40:09.91000	0d 04:08:28.73000	0.00651564	0.0245879	0.00157336	2.5991	D	5	2020-10-15 15:17:23	40.2325		0	0	0	0	0	0	0	0	0	0	0	0	0	0
993	2	3	12	2d 06:40:11.42000	0d 04:08:30.24000	0.0065163	0.0245896	0.00157328	2.5887	D	5	2020-10-15 15:17:25	40.2325		0	0	0	0	0	0	0	0	0	0	0	0	0	0
994	2	3	12	2d 06:40:12.91000	0d 04:08:31.73000	0.00651695	0.0245913	0.00157351	2.5782	D	5	2020-10-15 15:17:26	40.2325		0	0	0	0	0	0	0	0	0	0	0	0	0	0
995	2	3	12	2d 06:40:14.43000	0d 04:08:33.25000	0.00651762	0.024593	0.00157328	2.5675	D	5	2020-10-15 15:17:28	40.2325		0	0	0	0	0	0	0	0	0	0	0	0	0	0
996	2	3	12	2d 06:40:15.90000	0d 04:08:34.72000	0.00651826	0.0245946	0.00157336	2.5571	D	5	2020-10-15 15:17:29	40.2325		0	0	0	0	0	0	0	0	0	0	0	0	0	0
997	2	3	12	2d 06:40:17.38000	0d 04:08:36.20000	0.00651891	0.0245963	0.00157336	2.5464	D	5	2020-10-15 15:17:31	40.248		0	0	0	0	0	0	0	0	0	0	0	0	0	0
998	2	3	12	2d 06:40:18.83000	0d 04:08:37.65000	0.00651954	0.0245979	0.00157313	2.5359	D	5	2020-10-15 15:17:32	40.248		0	0	0	0	0	0	0	0	0	0	0	0	0	0
999	2	3	12	2d 06:40:20.25000	0d 04:08:39.07000	0.00652016	0.0245995	0.00157343	2.5252	D	5	2020-10-15 15:17:34	40.248		0	0	0	0	0	0	0	0	0	0	0	0	0	0
1000	2	3	12	2d 06:40:21.68000	0d 04:08:40.50000	0.00652079	0.024601	0.00157328	2.5144	D	5	2020-10-15 15:17:35	40.248		0	0	0	0	0	0	0	0	0	0	0	0	0	0
1001	2	3	12	2d 06:40:23.11000	0d 04:08:41.93000	0.00652141	0.0246026	0.00157328	2.5039	D	5	2020-10-15 15:17:37	40.248		0	0	0	0	0	0	0	0	0	0	0	0	0	0
1002	2	3	12	2d 06:40:23.58000	0d 04:08:42.40000	0.00652162	0.0246031	0.00157336	2.5	D	133	2020-10-15 15:17:37	40.248		0	0	0	0	0	0	0	0	0	0	0	0	0	0
1003	2	3	13	2d 06:40:23.59000	0d 00:00:00.01000	0	0	0	2.6258	R	0	2020-10-15 15:17:37	40.248		0	0	0	0	0	0	0	0	0	0	0	0	0	0
1004	2	3	13	2d 06:40:25.59000	0d 00:00:02.01000	0	0	0	2.8806	R	1	2020-10-15 15:17:39	40.248		0	0	0	0	0	0	0	0	0	0	0	0	0	0
1005	2	3	13	2d 06:40:27.59000	0d 00:00:04.01000	0	0	0	3.012	R	1	2020-10-15 15:17:41	40.248		0	0	0	0	0	0	0	0	0	0	0	0	0	0
1006	2	3	13	2d 06:40:29.59000	0d 00:00:06.01000	0	0	0	3.1116	R	1	2020-10-15 15:17:43	40.248		0	0	0	0	0	0	0	0	0	0	0	0	0	0
1007	2	3	13	2d 06:40:31.59000	0d 00:00:08.01000	0	0	0	3.1916	R	1	2020-10-15 15:17:45	40.248		0	0	0	0	0	0	0	0	0	0	0	0	0	0
1008	2	3	13	2d 06:40:33.58000	0d 00:00:10.00000	0	0	0	3.2558	R	129	2020-10-15 15:17:47	40.248		0	0	0	0	0	0	0	0	0	0	0	0	0	0
1009	3	4	9	2d 06:40:33.62000	0d 00:00:00.04000	2e-08	6e-08	0.00157435	3.4343	C	0	2020-10-15 15:17:48	40.248		0	0	0	0	0	0	0	0	0	0	0	0	0	0
1010	3	4	9	2d 06:40:33.78000	0d 00:00:00.20000	9e-08	3e-07	0.00157359	3.4699	C	5	2020-10-15 15:17:48	40.248		0	0	0	0	0	0	0	0	0	0	0	0	0	0
1011	3	4	9	2d 06:40:33.93000	0d 00:00:00.35000	1.5e-07	5.3e-07	0.00157328	3.4919	C	5	2020-10-15 15:17:48	40.248		0	0	0	0	0	0	0	0	0	0	0	0	0	0
1012	3	4	9	2d 06:40:34.10000	0d 00:00:00.52000	2.3e-07	7.9e-07	0.00157336	3.5119	C	5	2020-10-15 15:17:48	40.248		0	0	0	0	0	0	0	0	0	0	0	0	0	0
1013	3	4	9	2d 06:40:34.29000	0d 00:00:00.71000	3.1e-07	1.08e-06	0.00157336	3.5303	C	5	2020-10-15 15:17:48	40.248		0	0	0	0	0	0	0	0	0	0	0	0	0	0
1014	3	4	9	2d 06:40:34.49000	0d 00:00:00.91000	4e-07	1.39e-06	0.00157343	3.5476	C	5	2020-10-15 15:17:48	40.248		0	0	0	0	0	0	0	0	0	0	0	0	0	0
1015	3	4	9	2d 06:40:34.70000	0d 00:00:01.12000	4.9e-07	1.72e-06	0.00157336	3.5639	C	5	2020-10-15 15:17:49	40.248		0	0	0	0	0	0	0	0	0	0	0	0	0	0
1016	3	4	9	2d 06:40:34.92000	0d 00:00:01.34000	5.9e-07	2.06e-06	0.00157336	3.5793	C	5	2020-10-15 15:17:49	40.248		0	0	0	0	0	0	0	0	0	0	0	0	0	0
1017	3	4	9	2d 06:40:35.16000	0d 00:00:01.58000	6.9e-07	2.44e-06	0.00157343	3.5947	C	5	2020-10-15 15:17:49	40.248		0	0	0	0	0	0	0	0	0	0	0	0	0	0
1018	3	4	9	2d 06:40:35.41000	0d 00:00:01.83000	8e-07	2.83e-06	0.00157328	3.6094	C	5	2020-10-15 15:17:49	40.248		0	0	0	0	0	0	0	0	0	0	0	0	0	0
1019	3	4	9	2d 06:40:35.68000	0d 00:00:02.10000	9.2e-07	3.26e-06	0.00157336	3.6239	C	5	2020-10-15 15:17:50	40.248		0	0	0	0	0	0	0	0	0	0	0	0	0	0
1020	3	4	9	2d 06:40:35.97000	0d 00:00:02.39000	1.04e-06	3.72e-06	0.00157336	3.6374	C	5	2020-10-15 15:17:50	40.248		0	0	0	0	0	0	0	0	0	0	0	0	0	0
1021	3	4	9	2d 06:40:36.29000	0d 00:00:02.71000	1.18e-06	4.23e-06	0.00157328	3.6513	C	5	2020-10-15 15:17:50	40.248		0	0	0	0	0	0	0	0	0	0	0	0	0	0
1022	3	4	9	2d 06:40:36.65000	0d 00:00:03.07000	1.34e-06	4.8e-06	0.00157336	3.6643	C	5	2020-10-15 15:17:51	40.248		0	0	0	0	0	0	0	0	0	0	0	0	0	0
1023	3	4	9	2d 06:40:37.04000	0d 00:00:03.46000	1.51e-06	5.43e-06	0.00157336	3.6768	C	5	2020-10-15 15:17:51	40.248		0	0	0	0	0	0	0	0	0	0	0	0	0	0
1024	3	4	9	2d 06:40:37.49000	0d 00:00:03.91000	1.71e-06	6.15e-06	0.00157336	3.6887	C	5	2020-10-15 15:17:51	40.248		0	0	0	0	0	0	0	0	0	0	0	0	0	0
1025	3	4	9	2d 06:40:38.03000	0d 00:00:04.45000	1.94e-06	7.03e-06	0.00157321	3.7003	C	5	2020-10-15 15:17:52	40.248		0	0	0	0	0	0	0	0	0	0	0	0	0	0
1026	3	4	9	2d 06:40:38.71000	0d 00:00:05.13000	2.24e-06	8.13e-06	0.00157336	3.7116	C	5	2020-10-15 15:17:53	40.248		0	0	0	0	0	0	0	0	0	0	0	0	0	0
1027	3	4	9	2d 06:40:39.62000	0d 00:00:06.04000	2.64e-06	9.61e-06	0.00157321	3.7224	C	5	2020-10-15 15:17:54	40.248		0	0	0	0	0	0	0	0	0	0	0	0	0	0
1028	3	4	9	2d 06:40:40.88000	0d 00:00:07.30000	3.19e-06	1.166e-05	0.00157336	3.7331	C	5	2020-10-15 15:17:55	40.2635		0	0	0	0	0	0	0	0	0	0	0	0	0	0
1029	3	4	9	2d 06:40:42.87000	0d 00:00:09.29000	4.06e-06	1.491e-05	0.00157336	3.7435	C	5	2020-10-15 15:17:57	40.2635		0	0	0	0	0	0	0	0	0	0	0	0	0	0
1030	3	4	9	2d 06:40:46.82000	0d 00:00:13.24000	5.79e-06	2.138e-05	0.00157336	3.7537	C	5	2020-10-15 15:18:01	40.2635		0	0	0	0	0	0	0	0	0	0	0	0	0	0
1031	3	4	9	2d 06:41:38.48000	0d 00:01:04.90000	2.836e-05	0.00010613	0.00157328	3.7436	C	5	2020-10-15 15:18:52	40.2325		0	0	0	0	0	0	0	0	0	0	0	0	0	0
1032	3	4	9	2d 06:42:01.17000	0d 00:01:27.59000	3.828e-05	0.0001432	0.00157321	3.7334	C	5	2020-10-15 15:19:15	40.248		0	0	0	0	0	0	0	0	0	0	0	0	0	0
1033	3	4	9	2d 06:42:31.85000	0d 00:01:58.27000	5.169e-05	0.00019319	0.00157336	3.7234	C	5	2020-10-15 15:19:46	40.2635		0	0	0	0	0	0	0	0	0	0	0	0	0	0
1034	3	4	9	2d 06:43:24.62000	0d 00:02:51.04000	7.475e-05	0.00027893	0.00157343	3.7133	C	5	2020-10-15 15:20:39	40.217		0	0	0	0	0	0	0	0	0	0	0	0	0	0
1035	3	4	9	2d 06:46:22.90000	0d 00:05:49.32000	0.00015267	0.00056773	0.00157336	3.7032	C	5	2020-10-15 15:23:37	40.248		0	0	0	0	0	0	0	0	0	0	0	0	0	0
1036	3	4	9	2d 06:51:22.90000	0d 00:10:49.32000	0.00028378	0.0010532	0.00157351	3.7029	C	1	2020-10-15 15:28:37	40.248		0	0	0	0	0	0	0	0	0	0	0	0	0	0
1037	3	4	9	2d 06:56:22.90000	0d 00:15:49.32000	0.00041489	0.00153884	0.00157336	3.7057	C	1	2020-10-15 15:33:37	40.279		0	0	0	0	0	0	0	0	0	0	0	0	0	0
1038	3	4	9	2d 07:01:22.90000	0d 00:20:49.32000	0.000546	0.00202488	0.00157336	3.7086	C	1	2020-10-15 15:38:37	40.31		0	0	0	0	0	0	0	0	0	0	0	0	0	0
1039	3	4	9	2d 07:06:22.90000	0d 00:25:49.32000	0.00067711	0.00251135	0.00157351	3.7122	C	1	2020-10-15 15:43:37	40.248		0	0	0	0	0	0	0	0	0	0	0	0	0	0
1040	3	4	9	2d 07:11:22.90000	0d 00:30:49.32000	0.00080822	0.00299829	0.00157328	3.7157	C	1	2020-10-15 15:48:37	40.2945		0	0	0	0	0	0	0	0	0	0	0	0	0	0
1041	3	4	9	2d 07:16:22.90000	0d 00:35:49.32000	0.00093933	0.00348576	0.00157321	3.72	C	1	2020-10-15 15:53:37	40.2945		0	0	0	0	0	0	0	0	0	0	0	0	0	0
1042	3	4	9	2d 07:21:22.90000	0d 00:40:49.32000	0.00107044	0.00397379	0.00157343	3.7246	C	1	2020-10-15 15:58:37	40.3255		0	0	0	0	0	0	0	0	0	0	0	0	0	0
1043	3	4	9	2d 07:26:22.90000	0d 00:45:49.32000	0.00120155	0.00446243	0.00157336	3.7293	C	1	2020-10-15 16:03:37	40.372		0	0	0	0	0	0	0	0	0	0	0	0	0	0
1044	3	4	9	2d 07:31:22.90000	0d 00:50:49.32000	0.00133266	0.00495171	0.00157336	3.7343	C	1	2020-10-15 16:08:37	40.341		0	0	0	0	0	0	0	0	0	0	0	0	0	0
1045	3	4	9	2d 07:36:22.90000	0d 00:55:49.32000	0.00146377	0.00544167	0.00157336	3.7394	C	1	2020-10-15 16:13:37	40.372		0	0	0	0	0	0	0	0	0	0	0	0	0	0
1046	3	4	9	2d 07:41:22.90000	0d 01:00:49.32000	0.00159488	0.00593231	0.00157305	3.7444	C	1	2020-10-15 16:18:37	40.3255		0	0	0	0	0	0	0	0	0	0	0	0	0	0
1047	3	4	9	2d 07:46:22.90000	0d 01:05:49.32000	0.00172599	0.00642364	0.00157351	3.7502	C	1	2020-10-15 16:23:37	40.341		0	0	0	0	0	0	0	0	0	0	0	0	0	0
1048	3	4	9	2d 07:51:22.90000	0d 01:10:49.32000	0.0018571	0.00691568	0.00157343	3.7554	C	1	2020-10-15 16:28:37	40.2945		0	0	0	0	0	0	0	0	0	0	0	0	0	0
1049	3	4	9	2d 07:56:22.90000	0d 01:15:49.32000	0.00198821	0.0074084	0.00157328	3.7606	C	1	2020-10-15 16:33:37	40.31		0	0	0	0	0	0	0	0	0	0	0	0	0	0
1050	3	4	9	2d 08:01:22.90000	0d 01:20:49.32000	0.00211932	0.0079018	0.00157328	3.7656	C	1	2020-10-15 16:38:37	40.31		0	0	0	0	0	0	0	0	0	0	0	0	0	0
1051	3	4	9	2d 08:06:22.90000	0d 01:25:49.32000	0.00225044	0.00839587	0.00157343	3.771	C	1	2020-10-15 16:43:37	40.2635		0	0	0	0	0	0	0	0	0	0	0	0	0	0
1052	3	4	9	2d 08:11:22.90000	0d 01:30:49.32000	0.00238155	0.0088906	0.00157328	3.7762	C	1	2020-10-15 16:48:37	40.2325		0	0	0	0	0	0	0	0	0	0	0	0	0	0
1053	3	4	9	2d 08:16:22.90000	0d 01:35:49.32000	0.00251266	0.00938602	0.00157336	3.7812	C	1	2020-10-15 16:53:37	40.2015		0	0	0	0	0	0	0	0	0	0	0	0	0	0
1054	3	4	9	2d 08:21:22.90000	0d 01:40:49.32000	0.00264377	0.00988215	0.00157336	3.7867	C	1	2020-10-15 16:58:37	40.2325		0	0	0	0	0	0	0	0	0	0	0	0	0	0
1055	3	4	9	2d 08:26:22.90000	0d 01:45:49.32000	0.00277488	0.010379	0.00157313	3.7923	C	1	2020-10-15 17:03:37	40.1705		0	0	0	0	0	0	0	0	0	0	0	0	0	0
1056	3	4	9	2d 08:31:22.90000	0d 01:50:49.32000	0.00290599	0.0108766	0.00157321	3.798	C	1	2020-10-15 17:08:37	40.155		0	0	0	0	0	0	0	0	0	0	0	0	0	0
1057	3	4	9	2d 08:36:22.90000	0d 01:55:49.32000	0.0030371	0.011375	0.00157321	3.8044	C	1	2020-10-15 17:13:37	40.155		0	0	0	0	0	0	0	0	0	0	0	0	0	0
1058	3	4	9	2d 08:41:22.90000	0d 02:00:49.32000	0.00316821	0.0118742	0.00157343	3.8109	C	1	2020-10-15 17:18:37	40.1705		0	0	0	0	0	0	0	0	0	0	0	0	0	0
1059	3	4	9	2d 08:46:22.90000	0d 02:05:49.32000	0.00329932	0.0123744	0.00157328	3.8183	C	1	2020-10-15 17:23:37	40.2015		0	0	0	0	0	0	0	0	0	0	0	0	0	0
1060	3	4	9	2d 08:51:22.90000	0d 02:10:49.32000	0.00343043	0.0128755	0.00157336	3.8264	C	1	2020-10-15 17:28:37	40.1395		0	0	0	0	0	0	0	0	0	0	0	0	0	0
1061	3	4	9	2d 08:56:22.90000	0d 02:15:49.32000	0.00356154	0.0133778	0.00157328	3.8352	C	1	2020-10-15 17:33:37	40.155		0	0	0	0	0	0	0	0	0	0	0	0	0	0
1062	3	4	9	2d 09:01:22.90000	0d 02:20:49.32000	0.00369265	0.0138813	0.00157343	3.8451	C	1	2020-10-15 17:38:37	40.1705		0	0	0	0	0	0	0	0	0	0	0	0	0	0
1063	3	4	9	2d 09:06:05.24000	0d 02:25:31.66000	0.00381604	0.0143563	0.00157336	3.8552	C	5	2020-10-15 17:43:19	40.1705		0	0	0	0	0	0	0	0	0	0	0	0	0	0
1064	3	4	9	2d 09:10:24.44000	0d 02:29:50.86000	0.00392932	0.0147936	0.00157336	3.8653	C	5	2020-10-15 17:47:39	40.217		0	0	0	0	0	0	0	0	0	0	0	0	0	0
1065	3	4	9	2d 09:14:26.01000	0d 02:33:52.43000	0.0040349	0.0152022	0.00157336	3.8753	C	5	2020-10-15 17:51:40	40.1705		0	0	0	0	0	0	0	0	0	0	0	0	0	0
1066	3	4	9	2d 09:18:11.40000	0d 02:37:37.82000	0.0041334	0.0155844	0.00157343	3.8854	C	5	2020-10-15 17:55:26	40.186		0	0	0	0	0	0	0	0	0	0	0	0	0	0
1067	3	4	9	2d 09:21:47.74000	0d 02:41:14.16000	0.00422795	0.0159523	0.00157321	3.8955	C	5	2020-10-15 17:59:02	40.2325		0	0	0	0	0	0	0	0	0	0	0	0	0	0
1068	3	4	9	2d 09:25:12.92000	0d 02:44:39.34000	0.00431762	0.016302	0.00157313	3.9057	C	5	2020-10-15 18:02:27	40.2015		0	0	0	0	0	0	0	0	0	0	0	0	0	0
1069	3	4	9	2d 09:28:34.04000	0d 02:48:00.46000	0.00440552	0.0166457	0.00157336	3.9159	C	5	2020-10-15 18:05:48	40.248		0	0	0	0	0	0	0	0	0	0	0	0	0	0
1070	3	4	9	2d 09:31:49.19000	0d 02:51:15.61000	0.00449081	0.0169801	0.00157321	3.926	C	5	2020-10-15 18:09:03	40.2325		0	0	0	0	0	0	0	0	0	0	0	0	0	0
1071	3	4	9	2d 09:34:55.40000	0d 02:54:21.82000	0.00457219	0.0173	0.00157336	3.9361	C	5	2020-10-15 18:12:10	40.186		0	0	0	0	0	0	0	0	0	0	0	0	0	0
1072	3	4	9	2d 09:38:01.17000	0d 02:57:27.59000	0.00465337	0.01762	0.00157336	3.9461	C	5	2020-10-15 18:15:15	40.1705		0	0	0	0	0	0	0	0	0	0	0	0	0	0
1073	3	4	9	2d 09:41:00.51000	0d 03:00:26.93000	0.00473175	0.0179297	0.00157336	3.9562	C	5	2020-10-15 18:18:15	40.2325		0	0	0	0	0	0	0	0	0	0	0	0	0	0
1074	3	4	9	2d 09:43:56.78000	0d 03:03:23.20000	0.00480879	0.0182349	0.00157343	3.9663	C	5	2020-10-15 18:21:11	40.217		0	0	0	0	0	0	0	0	0	0	0	0	0	0
1075	3	4	9	2d 09:46:50.96000	0d 03:06:17.38000	0.00488491	0.0185372	0.00157336	3.9765	C	5	2020-10-15 18:24:05	40.2015		0	0	0	0	0	0	0	0	0	0	0	0	0	0
1076	3	4	9	2d 09:49:47.41000	0d 03:09:13.83000	0.00496203	0.0188442	0.00157343	3.9867	C	5	2020-10-15 18:27:02	40.1705		0	0	0	0	0	0	0	0	0	0	0	0	0	0
1077	3	4	9	2d 09:52:42.20000	0d 03:12:08.62000	0.00503842	0.0191491	0.00157336	3.9968	C	5	2020-10-15 18:29:56	40.186		0	0	0	0	0	0	0	0	0	0	0	0	0	0
1078	3	4	9	2d 09:55:33.90000	0d 03:15:00.32000	0.00511345	0.0194494	0.00157336	4.0069	C	5	2020-10-15 18:32:48	40.1705		0	0	0	0	0	0	0	0	0	0	0	0	0	0
1079	3	4	9	2d 09:58:22.57000	0d 03:17:48.99000	0.00518717	0.0197451	0.00157321	4.0169	C	5	2020-10-15 18:35:37	40.155		0	0	0	0	0	0	0	0	0	0	0	0	0	0
1080	3	4	9	2d 10:01:08.84000	0d 03:20:35.26000	0.00525984	0.0200374	0.00157343	4.027	C	5	2020-10-15 18:38:23	40.186		0	0	0	0	0	0	0	0	0	0	0	0	0	0
1081	3	4	9	2d 10:03:53.96000	0d 03:23:20.38000	0.005332	0.0203284	0.00157359	4.0371	C	5	2020-10-15 18:41:08	40.186		0	0	0	0	0	0	0	0	0	0	0	0	0	0
1082	3	4	9	2d 10:06:41.63000	0d 03:26:08.05000	0.00540528	0.0206246	0.00157321	4.0473	C	5	2020-10-15 18:43:56	40.155		0	0	0	0	0	0	0	0	0	0	0	0	0	0
1083	3	4	9	2d 10:09:25.85000	0d 03:28:52.27000	0.00547705	0.0209154	0.00157336	4.0574	C	5	2020-10-15 18:46:40	40.2015		0	0	0	0	0	0	0	0	0	0	0	0	0	0
1084	3	4	9	2d 10:12:05.96000	0d 03:31:32.38000	0.00554702	0.0211996	0.00157313	4.0674	C	5	2020-10-15 18:49:20	40.155		0	0	0	0	0	0	0	0	0	0	0	0	0	0
1085	3	4	9	2d 10:14:44.95000	0d 03:34:11.37000	0.0056165	0.0214826	0.00157336	4.0775	C	5	2020-10-15 18:51:59	40.186		0	0	0	0	0	0	0	0	0	0	0	0	0	0
1086	3	4	9	2d 10:17:22.24000	0d 03:36:48.66000	0.00568525	0.0217632	0.00157328	4.0876	C	5	2020-10-15 18:54:36	40.2015		0	0	0	0	0	0	0	0	0	0	0	0	0	0
1087	3	4	9	2d 10:19:57.91000	0d 03:39:24.33000	0.00575328	0.0220417	0.00157321	4.0977	C	5	2020-10-15 18:57:12	40.155		0	0	0	0	0	0	0	0	0	0	0	0	0	0
1088	3	4	9	2d 10:22:31.37000	0d 03:41:57.79000	0.00582035	0.0223168	0.00157336	4.1077	C	5	2020-10-15 18:59:46	40.2635		0	0	0	0	0	0	0	0	0	0	0	0	0	0
1089	3	4	9	2d 10:25:01.92000	0d 03:44:28.34000	0.00588614	0.0225874	0.00157343	4.1178	C	5	2020-10-15 19:02:16	40.155		0	0	0	0	0	0	0	0	0	0	0	0	0	0
1090	3	4	9	2d 10:27:31.59000	0d 03:46:58.01000	0.00595155	0.0228571	0.00157343	4.1279	C	5	2020-10-15 19:04:46	40.186		0	0	0	0	0	0	0	0	0	0	0	0	0	0
1091	3	4	9	2d 10:29:57.92000	0d 03:49:24.34000	0.0060155	0.0231214	0.00157351	4.1379	C	5	2020-10-15 19:07:12	40.2015		0	0	0	0	0	0	0	0	0	0	0	0	0	0
1092	3	4	9	2d 10:32:24.25000	0d 03:51:50.67000	0.00607946	0.0233864	0.00157313	4.148	C	5	2020-10-15 19:09:39	40.2015		0	0	0	0	0	0	0	0	0	0	0	0	0	0
1093	3	4	9	2d 10:34:48.43000	0d 03:54:14.85000	0.00614247	0.0236481	0.00157321	4.1581	C	5	2020-10-15 19:12:03	40.2015		0	0	0	0	0	0	0	0	0	0	0	0	0	0
1094	3	4	9	2d 10:37:09.33000	0d 03:56:35.75000	0.00620405	0.0239044	0.00157336	4.1682	C	5	2020-10-15 19:14:24	40.1395		0	0	0	0	0	0	0	0	0	0	0	0	0	0
1095	3	4	9	2d 10:39:30.31000	0d 03:58:56.73000	0.00626566	0.0241615	0.00157298	4.1782	C	5	2020-10-15 19:16:45	40.248		0	0	0	0	0	0	0	0	0	0	0	0	0	0
1096	3	4	9	2d 10:41:50.85000	0d 04:01:17.27000	0.00632708	0.0244185	0.00157336	4.1883	C	5	2020-10-15 19:19:05	40.1395		0	0	0	0	0	0	0	0	0	0	0	0	0	0
1097	3	4	9	2d 10:44:10.81000	0d 04:03:37.23000	0.00638825	0.024675	0.00157328	4.1984	C	5	2020-10-15 19:21:25	40.186		0	0	0	0	0	0	0	0	0	0	0	0	0	0
1098	3	4	9	2d 10:44:29.14000	0d 04:03:55.56000	0.00639626	0.0247086	0.00157336	4.2	C	133	2020-10-15 19:21:43	40.2015		0	0	0	0	0	0	0	0	0	0	0	0	0	0
1099	3	4	10	2d 10:44:29.15000	0d 00:00:00.01000	0.00639626	0.0247086	0.00157099	4.1997	C	0	2020-10-15 19:21:43	40.2015		0	0	0	0	0	0	0	0	0	0	0	0	0	0
1100	3	4	10	2d 10:44:50.97000	0d 00:00:21.83000	0.00640558	0.0247477	0.00147089	4.2002	C	4	2020-10-15 19:22:05	40.217		0	0	0	0	0	0	0	0	0	0	0	0	0	0
1101	3	4	10	2d 10:45:08.46000	0d 00:00:39.32000	0.00641247	0.0247767	0.00137087	4.2002	C	4	2020-10-15 19:22:23	40.155		0	0	0	0	0	0	0	0	0	0	0	0	0	0
1102	3	4	10	2d 10:45:30.37000	0d 00:01:01.23000	0.0064205	0.0248104	0.00127085	4.2002	C	4	2020-10-15 19:22:45	40.1395		0	0	0	0	0	0	0	0	0	0	0	0	0	0
1103	3	4	10	2d 10:45:56.89000	0d 00:01:27.75000	0.00642949	0.0248482	0.00117067	4.2002	C	4	2020-10-15 19:23:11	40.186		0	0	0	0	0	0	0	0	0	0	0	0	0	0
1104	3	4	10	2d 10:46:27.74000	0d 00:01:58.60000	0.00643909	0.0248885	0.00107065	4.2	C	4	2020-10-15 19:23:42	40.217		0	0	0	0	0	0	0	0	0	0	0	0	0	0
1105	3	4	10	2d 10:47:02.64000	0d 00:02:33.50000	0.00644897	0.02493	0.00097055	4.2002	C	4	2020-10-15 19:24:17	40.217		0	0	0	0	0	0	0	0	0	0	0	0	0	0
1106	3	4	10	2d 10:47:42.13000	0d 00:03:12.99000	0.00645906	0.0249724	0.00087053	4.2002	C	4	2020-10-15 19:24:56	40.248		0	0	0	0	0	0	0	0	0	0	0	0	0	0
1107	3	4	10	2d 10:48:26.20000	0d 00:03:57.06000	0.00646909	0.0250145	0.00077043	4.2	C	4	2020-10-15 19:25:40	40.2015		0	0	0	0	0	0	0	0	0	0	0	0	0	0
1108	3	4	10	2d 10:49:17.19000	0d 00:04:48.05000	0.0064793	0.0250574	0.00067041	4.2	C	4	2020-10-15 19:26:31	40.2015		0	0	0	0	0	0	0	0	0	0	0	0	0	0
1109	3	4	10	2d 10:50:18.12000	0d 00:05:48.98000	0.0064898	0.0251015	0.00057038	4.2	C	4	2020-10-15 19:27:32	40.155		0	0	0	0	0	0	0	0	0	0	0	0	0	0
1110	3	4	10	2d 10:51:33.60000	0d 00:07:04.46000	0.00650067	0.0251472	0.00047036	4.2	C	4	2020-10-15 19:28:48	40.2325		0	0	0	0	0	0	0	0	0	0	0	0	0	0
1111	3	4	10	2d 10:53:06.31000	0d 00:08:37.17000	0.00651147	0.0251925	0.00037018	4.2002	C	4	2020-10-15 19:30:21	40.2015		0	0	0	0	0	0	0	0	0	0	0	0	0	0
1112	3	4	10	2d 10:55:15.65000	0d 00:10:46.51000	0.00652293	0.0252406	0.00027016	4.2	C	4	2020-10-15 19:32:30	40.217		0	0	0	0	0	0	0	0	0	0	0	0	0	0
1113	3	4	10	2d 10:58:37.74000	0d 00:14:08.60000	0.00653505	0.0252916	0.00017014	4.2	C	4	2020-10-15 19:35:52	40.155		0	0	0	0	0	0	0	0	0	0	0	0	0	0
1114	3	4	10	2d 10:59:17.46000	0d 00:14:48.32000	0.00653687	0.0252992	0.00015724	4.2002	C	132	2020-10-15 19:36:32	40.1705		0	0	0	0	0	0	0	0	0	0	0	0	0	0
1115	3	4	11	2d 10:59:17.47000	0d 00:00:00.01000	0	0	0	4.199	R	0	2020-10-15 19:36:32	40.1705		0	0	0	0	0	0	0	0	0	0	0	0	0	0
1116	3	4	11	2d 10:59:19.47000	0d 00:00:02.01000	0	0	0	4.1984	R	1	2020-10-15 19:36:34	40.1705		0	0	0	0	0	0	0	0	0	0	0	0	0	0
1117	3	4	11	2d 10:59:21.47000	0d 00:00:04.01000	0	0	0	4.1982	R	1	2020-10-15 19:36:36	40.186		0	0	0	0	0	0	0	0	0	0	0	0	0	0
1118	3	4	11	2d 10:59:23.47000	0d 00:00:06.01000	0	0	0	4.1984	R	1	2020-10-15 19:36:38	40.186		0	0	0	0	0	0	0	0	0	0	0	0	0	0
1119	3	4	11	2d 10:59:25.47000	0d 00:00:08.01000	0	0	0	4.1982	R	1	2020-10-15 19:36:40	40.186		0	0	0	0	0	0	0	0	0	0	0	0	0	0
1120	3	4	11	2d 10:59:27.46000	0d 00:00:10.00000	0	0	0	4.1981	R	129	2020-10-15 19:36:42	40.2015		0	0	0	0	0	0	0	0	0	0	0	0	0	0
1121	3	4	12	2d 10:59:27.49000	0d 00:00:00.03000	1e-08	5e-08	0.00157542	4.1852	D	0	2020-10-15 19:36:42	40.2015		0	0	0	0	0	0	0	0	0	0	0	0	0	0
1122	3	4	12	2d 10:59:53.84000	0d 00:00:26.38000	1.153e-05	4.818e-05	0.00157321	4.1752	D	5	2020-10-15 19:37:09	40.217		0	0	0	0	0	0	0	0	0	0	0	0	0	0
1123	3	4	12	2d 11:00:59.68000	0d 00:01:32.22000	4.03e-05	0.00016816	0.00157351	4.1651	D	5	2020-10-15 19:38:14	40.186		0	0	0	0	0	0	0	0	0	0	0	0	0	0
1124	3	4	12	2d 11:02:45.95000	0d 00:03:18.49000	8.675e-05	0.00036136	0.00157328	4.155	D	5	2020-10-15 19:40:01	40.186		0	0	0	0	0	0	0	0	0	0	0	0	0	0
1125	3	4	12	2d 11:04:52.12000	0d 00:05:24.66000	0.00014189	0.0005902	0.00157321	4.145	D	5	2020-10-15 19:42:07	40.248		0	0	0	0	0	0	0	0	0	0	0	0	0	0
1126	3	4	12	2d 11:07:01.67000	0d 00:07:34.21000	0.00019851	0.0008246	0.00157336	4.1349	D	5	2020-10-15 19:44:16	40.2015		0	0	0	0	0	0	0	0	0	0	0	0	0	0
1127	3	4	12	2d 11:09:11.82000	0d 00:09:44.36000	0.00025539	0.00105951	0.00157298	4.1248	D	5	2020-10-15 19:46:27	40.186		0	0	0	0	0	0	0	0	0	0	0	0	0	0
1128	3	4	12	2d 11:11:25.90000	0d 00:11:58.44000	0.00031398	0.00130093	0.00157343	4.1147	D	5	2020-10-15 19:48:41	40.217		0	0	0	0	0	0	0	0	0	0	0	0	0	0
1129	3	4	12	2d 11:13:42.38000	0d 00:14:14.92000	0.00037363	0.00154607	0.00157328	4.1045	D	5	2020-10-15 19:50:57	40.2015		0	0	0	0	0	0	0	0	0	0	0	0	0	0
1130	3	4	12	2d 11:16:03.96000	0d 00:16:36.50000	0.00043551	0.00179973	0.00157336	4.0945	D	5	2020-10-15 19:53:19	40.2325		0	0	0	0	0	0	0	0	0	0	0	0	0	0
1131	3	4	12	2d 11:18:23.68000	0d 00:18:56.22000	0.00049657	0.00204945	0.00157343	4.0844	D	5	2020-10-15 19:55:38	40.2325		0	0	0	0	0	0	0	0	0	0	0	0	0	0
1132	3	4	12	2d 11:20:45.34000	0d 00:21:17.88000	0.00055848	0.00230201	0.00157336	4.0743	D	5	2020-10-15 19:58:00	40.2325		0	0	0	0	0	0	0	0	0	0	0	0	0	0
1133	3	4	12	2d 11:23:09.77000	0d 00:23:42.31000	0.0006216	0.00255887	0.00157328	4.0642	D	5	2020-10-15 20:00:25	40.2015		0	0	0	0	0	0	0	0	0	0	0	0	0	0
1134	3	4	12	2d 11:25:35.01000	0d 00:26:07.55000	0.00068507	0.00281654	0.00157328	4.0542	D	5	2020-10-15 20:02:50	40.155		0	0	0	0	0	0	0	0	0	0	0	0	0	0
1135	3	4	12	2d 11:28:06.16000	0d 00:28:38.70000	0.00075113	0.00308403	0.00157328	4.0441	D	5	2020-10-15 20:05:21	40.1705		0	0	0	0	0	0	0	0	0	0	0	0	0	0
1136	3	4	12	2d 11:30:37.03000	0d 00:31:09.57000	0.00081707	0.00335035	0.00157321	4.0339	D	5	2020-10-15 20:07:52	40.155		0	0	0	0	0	0	0	0	0	0	0	0	0	0
1137	3	4	12	2d 11:33:12.74000	0d 00:33:45.28000	0.00088512	0.00362452	0.00157343	4.0237	D	5	2020-10-15 20:10:28	40.248		0	0	0	0	0	0	0	0	0	0	0	0	0	0
1138	3	4	12	2d 11:35:49.80000	0d 00:36:22.34000	0.00095376	0.00390037	0.00157359	4.0136	D	5	2020-10-15 20:13:05	40.1395		0	0	0	0	0	0	0	0	0	0	0	0	0	0
1139	3	4	12	2d 11:38:25.40000	0d 00:38:57.94000	0.00102176	0.00417297	0.00157351	4.0035	D	5	2020-10-15 20:15:40	40.2015		0	0	0	0	0	0	0	0	0	0	0	0	0	0
1140	3	4	12	2d 11:41:07.28000	0d 00:41:39.82000	0.00109251	0.00445586	0.00157336	3.9933	D	5	2020-10-15 20:18:22	40.217		0	0	0	0	0	0	0	0	0	0	0	0	0	0
1141	3	4	12	2d 11:43:50.46000	0d 00:44:23.00000	0.00116383	0.0047403	0.00157305	3.9832	D	5	2020-10-15 20:21:05	40.2015		0	0	0	0	0	0	0	0	0	0	0	0	0	0
1142	3	4	12	2d 11:46:32.62000	0d 00:47:05.16000	0.00123469	0.00502224	0.00157328	3.9731	D	5	2020-10-15 20:23:47	40.2015		0	0	0	0	0	0	0	0	0	0	0	0	0	0
1143	3	4	12	2d 11:49:16.27000	0d 00:49:48.81000	0.00130622	0.00530605	0.00157321	3.9631	D	5	2020-10-15 20:26:31	40.2635		0	0	0	0	0	0	0	0	0	0	0	0	0	0
1144	3	4	12	2d 11:52:01.78000	0d 00:52:34.32000	0.00137855	0.00559236	0.00157328	3.953	D	5	2020-10-15 20:29:17	40.2325		0	0	0	0	0	0	0	0	0	0	0	0	0	0
1145	3	4	12	2d 11:54:48.83000	0d 00:55:21.37000	0.00145156	0.0058806	0.00157321	3.9429	D	5	2020-10-15 20:32:04	40.1705		0	0	0	0	0	0	0	0	0	0	0	0	0	0
1146	3	4	12	2d 11:57:37.29000	0d 00:58:09.83000	0.00152518	0.00617052	0.00157336	3.9329	D	5	2020-10-15 20:34:52	40.2325		0	0	0	0	0	0	0	0	0	0	0	0	0	0
1147	3	4	12	2d 12:00:26.39000	0d 01:00:58.93000	0.00159908	0.00646081	0.00157336	3.9228	D	5	2020-10-15 20:37:41	40.2325		0	0	0	0	0	0	0	0	0	0	0	0	0	0
1148	3	4	12	2d 12:03:16.66000	0d 01:03:49.20000	0.0016735	0.00675236	0.00157343	3.9126	D	5	2020-10-15 20:40:32	40.186		0	0	0	0	0	0	0	0	0	0	0	0	0	0
1149	3	4	12	2d 12:06:13.03000	0d 01:06:45.57000	0.00175058	0.00705357	0.00157328	3.9025	D	5	2020-10-15 20:43:28	40.2325		0	0	0	0	0	0	0	0	0	0	0	0	0	0
1150	3	4	12	2d 12:09:09.57000	0d 01:09:42.11000	0.00182773	0.00735428	0.00157351	3.8924	D	5	2020-10-15 20:46:24	40.2015		0	0	0	0	0	0	0	0	0	0	0	0	0	0
1151	3	4	12	2d 12:12:07.13000	0d 01:12:39.67000	0.00190533	0.00765595	0.00157336	3.8824	D	5	2020-10-15 20:49:22	40.248		0	0	0	0	0	0	0	0	0	0	0	0	0	0
1152	3	4	12	2d 12:15:07.34000	0d 01:15:39.88000	0.00198409	0.00796133	0.00157313	3.8723	D	5	2020-10-15 20:52:22	40.2635		0	0	0	0	0	0	0	0	0	0	0	0	0	0
1153	3	4	12	2d 12:18:12.99000	0d 01:18:45.53000	0.00206522	0.00827511	0.00157321	3.8622	D	5	2020-10-15 20:55:28	40.2015		0	0	0	0	0	0	0	0	0	0	0	0	0	0
1154	3	4	12	2d 12:21:22.23000	0d 01:21:54.77000	0.00214793	0.00859413	0.00157313	3.8521	D	5	2020-10-15 20:58:37	40.186		0	0	0	0	0	0	0	0	0	0	0	0	0	0
1155	3	4	12	2d 12:24:39.83000	0d 01:25:12.37000	0.00223429	0.00892637	0.00157328	3.8421	D	5	2020-10-15 21:01:55	40.2015		0	0	0	0	0	0	0	0	0	0	0	0	0	0
1156	3	4	12	2d 12:28:04.84000	0d 01:28:37.38000	0.00232388	0.00927017	0.00157336	3.832	D	5	2020-10-15 21:05:20	40.1705		0	0	0	0	0	0	0	0	0	0	0	0	0	0
1157	3	4	12	2d 12:31:37.06000	0d 01:32:09.60000	0.00241663	0.00962512	0.00157343	3.8218	D	5	2020-10-15 21:08:52	40.279		0	0	0	0	0	0	0	0	0	0	0	0	0	0
1158	3	4	12	2d 12:35:22.28000	0d 01:35:54.82000	0.00251506	0.0100008	0.00157343	3.8116	D	5	2020-10-15 21:12:37	40.217		0	0	0	0	0	0	0	0	0	0	0	0	0	0
1159	3	4	12	2d 12:39:27.64000	0d 01:40:00.18000	0.00262229	0.010409	0.00157351	3.8013	D	5	2020-10-15 21:16:43	40.248		0	0	0	0	0	0	0	0	0	0	0	0	0	0
1160	3	4	12	2d 12:43:48.97000	0d 01:44:21.51000	0.0027365	0.0108426	0.00157328	3.7913	D	5	2020-10-15 21:21:04	40.2325		0	0	0	0	0	0	0	0	0	0	0	0	0	0
1161	3	4	12	2d 12:48:23.27000	0d 01:48:55.81000	0.00285638	0.0112965	0.00157328	3.781	D	5	2020-10-15 21:25:38	40.248		0	0	0	0	0	0	0	0	0	0	0	0	0	0
1162	3	4	12	2d 12:53:23.27000	0d 01:53:55.81000	0.00298749	0.0117916	0.00157343	3.7714	D	1	2020-10-15 21:30:38	40.1705		0	0	0	0	0	0	0	0	0	0	0	0	0	0
1163	3	4	12	2d 12:58:23.27000	0d 01:58:55.81000	0.0031186	0.0122855	0.00157343	3.7623	D	1	2020-10-15 21:35:38	40.1705		0	0	0	0	0	0	0	0	0	0	0	0	0	0
1164	3	4	12	2d 13:03:23.27000	0d 02:03:55.81000	0.00324971	0.0127782	0.00157336	3.754	D	1	2020-10-15 21:40:38	40.1705		0	0	0	0	0	0	0	0	0	0	0	0	0	0
1165	3	4	12	2d 13:08:23.27000	0d 02:08:55.81000	0.00338082	0.0132699	0.00157328	3.7458	D	1	2020-10-15 21:45:38	40.2015		0	0	0	0	0	0	0	0	0	0	0	0	0	0
1166	3	4	12	2d 13:13:23.27000	0d 02:13:55.81000	0.00351193	0.0137605	0.00157328	3.7386	D	1	2020-10-15 21:50:38	40.1705		0	0	0	0	0	0	0	0	0	0	0	0	0	0
1167	3	4	12	2d 13:18:23.27000	0d 02:18:55.81000	0.00364304	0.0142502	0.00157313	3.7316	D	1	2020-10-15 21:55:38	40.1705		0	0	0	0	0	0	0	0	0	0	0	0	0	0
1168	3	4	12	2d 13:23:23.27000	0d 02:23:55.81000	0.00377415	0.014739	0.00157351	3.7246	D	1	2020-10-15 22:00:38	40.1395		0	0	0	0	0	0	0	0	0	0	0	0	0	0
1169	3	4	12	2d 13:28:23.27000	0d 02:28:55.81000	0.00390527	0.0152269	0.00157328	3.7179	D	1	2020-10-15 22:05:38	40.155		0	0	0	0	0	0	0	0	0	0	0	0	0	0
1170	3	4	12	2d 13:33:23.27000	0d 02:33:55.81000	0.00403638	0.0157139	0.00157328	3.7111	D	1	2020-10-15 22:10:38	40.217		0	0	0	0	0	0	0	0	0	0	0	0	0	0
1171	3	4	12	2d 13:38:23.27000	0d 02:38:55.81000	0.00416749	0.0162001	0.00157336	3.7043	D	1	2020-10-15 22:15:38	40.1705		0	0	0	0	0	0	0	0	0	0	0	0	0	0
1172	3	4	12	2d 13:43:23.27000	0d 02:43:55.81000	0.0042986	0.0166852	0.00157336	3.6965	D	1	2020-10-15 22:20:38	40.217		0	0	0	0	0	0	0	0	0	0	0	0	0	0
1173	3	4	12	2d 13:48:23.27000	0d 02:48:55.81000	0.00442971	0.0171694	0.00157321	3.6884	D	1	2020-10-15 22:25:38	40.2015		0	0	0	0	0	0	0	0	0	0	0	0	0	0
1174	3	4	12	2d 13:53:23.27000	0d 02:53:55.81000	0.00456082	0.0176524	0.00157336	3.6794	D	1	2020-10-15 22:30:38	40.2325		0	0	0	0	0	0	0	0	0	0	0	0	0	0
1175	3	4	12	2d 13:58:03.14000	0d 02:58:35.68000	0.00468313	0.0181019	0.00157321	3.6693	D	5	2020-10-15 22:35:18	40.2015		0	0	0	0	0	0	0	0	0	0	0	0	0	0
1176	3	4	12	2d 14:02:02.84000	0d 03:02:35.38000	0.00478789	0.0184858	0.00157313	3.6593	D	5	2020-10-15 22:39:18	40.155		0	0	0	0	0	0	0	0	0	0	0	0	0	0
1177	3	4	12	2d 14:05:29.07000	0d 03:06:01.61000	0.00487802	0.0188151	0.00157328	3.649	D	5	2020-10-15 22:42:44	40.155		0	0	0	0	0	0	0	0	0	0	0	0	0	0
1178	3	4	12	2d 14:08:32.15000	0d 03:09:04.69000	0.00495803	0.0191067	0.00157336	3.639	D	5	2020-10-15 22:45:47	40.2325		0	0	0	0	0	0	0	0	0	0	0	0	0	0
1179	3	4	12	2d 14:11:06.02000	0d 03:11:38.56000	0.00502528	0.0193511	0.00157321	3.6289	D	5	2020-10-15 22:48:21	40.186		0	0	0	0	0	0	0	0	0	0	0	0	0	0
1180	3	4	12	2d 14:13:17.15000	0d 03:13:49.69000	0.00508259	0.0195588	0.00157321	3.6188	D	5	2020-10-15 22:50:32	40.186		0	0	0	0	0	0	0	0	0	0	0	0	0	0
1181	3	4	12	2d 14:15:13.87000	0d 03:15:46.41000	0.0051336	0.0197432	0.00157336	3.6086	D	5	2020-10-15 22:52:29	40.217		0	0	0	0	0	0	0	0	0	0	0	0	0	0
1182	3	4	12	2d 14:16:56.98000	0d 03:17:29.52000	0.00517866	0.0199056	0.00157321	3.5985	D	5	2020-10-15 22:54:12	40.248		0	0	0	0	0	0	0	0	0	0	0	0	0	0
1183	3	4	12	2d 14:18:23.67000	0d 03:18:56.21000	0.00521655	0.0200417	0.00157343	3.5883	D	5	2020-10-15 22:55:39	40.217		0	0	0	0	0	0	0	0	0	0	0	0	0	0
1184	3	4	12	2d 14:19:39.20000	0d 03:20:11.74000	0.00524956	0.02016	0.00157313	3.5782	D	5	2020-10-15 22:56:54	40.2015		0	0	0	0	0	0	0	0	0	0	0	0	0	0
1185	3	4	12	2d 14:20:42.78000	0d 03:21:15.32000	0.00527734	0.0202593	0.00157343	3.5682	D	5	2020-10-15 22:57:58	40.155		0	0	0	0	0	0	0	0	0	0	0	0	0	0
1186	3	4	12	2d 14:21:40.74000	0d 03:22:13.28000	0.00530267	0.0203496	0.00157343	3.5581	D	5	2020-10-15 22:58:56	40.217		0	0	0	0	0	0	0	0	0	0	0	0	0	0
1187	3	4	12	2d 14:22:28.33000	0d 03:23:00.87000	0.00532347	0.0204235	0.00157321	3.548	D	5	2020-10-15 22:59:43	40.155		0	0	0	0	0	0	0	0	0	0	0	0	0	0
1188	3	4	12	2d 14:23:10.72000	0d 03:23:43.26000	0.005342	0.0204891	0.00157343	3.538	D	5	2020-10-15 23:00:26	40.186		0	0	0	0	0	0	0	0	0	0	0	0	0	0
1189	3	4	12	2d 14:23:49.47000	0d 03:24:22.01000	0.00535893	0.020549	0.00157328	3.5279	D	5	2020-10-15 23:01:04	40.217		0	0	0	0	0	0	0	0	0	0	0	0	0	0
1190	3	4	12	2d 14:24:23.17000	0d 03:24:55.71000	0.00537366	0.0206008	0.00157336	3.5177	D	5	2020-10-15 23:01:38	40.2325		0	0	0	0	0	0	0	0	0	0	0	0	0	0
1191	3	4	12	2d 14:24:56.53000	0d 03:25:29.07000	0.00538824	0.0206521	0.00157343	3.5076	D	5	2020-10-15 23:02:12	40.248		0	0	0	0	0	0	0	0	0	0	0	0	0	0
1192	3	4	12	2d 14:25:25.64000	0d 03:25:58.18000	0.00540096	0.0206966	0.00157336	3.4975	D	5	2020-10-15 23:02:41	40.217		0	0	0	0	0	0	0	0	0	0	0	0	0	0
1193	3	4	12	2d 14:25:55.58000	0d 03:26:28.12000	0.00541405	0.0207423	0.00157343	3.4873	D	5	2020-10-15 23:03:11	40.1705		0	0	0	0	0	0	0	0	0	0	0	0	0	0
1194	3	4	12	2d 14:26:24.52000	0d 03:26:57.06000	0.0054267	0.0207864	0.00157343	3.4772	D	5	2020-10-15 23:03:40	40.186		0	0	0	0	0	0	0	0	0	0	0	0	0	0
1195	3	4	12	2d 14:26:57.87000	0d 03:27:30.41000	0.00544127	0.020837	0.00157328	3.4672	D	5	2020-10-15 23:04:13	40.2015		0	0	0	0	0	0	0	0	0	0	0	0	0	0
1196	3	4	12	2d 14:27:36.47000	0d 03:28:09.01000	0.00545814	0.0208954	0.00157336	3.4569	D	5	2020-10-15 23:04:52	40.1705		0	0	0	0	0	0	0	0	0	0	0	0	0	0
1197	3	4	12	2d 14:28:26.59000	0d 03:28:59.13000	0.00548004	0.020971	0.00157336	3.4469	D	5	2020-10-15 23:05:42	40.217		0	0	0	0	0	0	0	0	0	0	0	0	0	0
1198	3	4	12	2d 14:29:44.52000	0d 03:30:17.06000	0.0055141	0.0210882	0.00157328	3.4368	D	5	2020-10-15 23:07:00	40.186		0	0	0	0	0	0	0	0	0	0	0	0	0	0
1199	3	4	12	2d 14:33:06.03000	0d 03:33:38.57000	0.00560217	0.0213904	0.00157343	3.4267	D	5	2020-10-15 23:10:21	40.2325		0	0	0	0	0	0	0	0	0	0	0	0	0	0
1200	3	4	12	2d 14:37:18.78000	0d 03:37:51.32000	0.00571263	0.0217684	0.00157321	3.4166	D	5	2020-10-15 23:14:34	40.186		0	0	0	0	0	0	0	0	0	0	0	0	0	0
1201	3	4	12	2d 14:42:18.78000	0d 03:42:51.32000	0.00584374	0.0222157	0.00157328	3.4069	D	1	2020-10-15 23:19:34	40.186		0	0	0	0	0	0	0	0	0	0	0	0	0	0
1202	3	4	12	2d 14:47:18.78000	0d 03:47:51.32000	0.00597485	0.0226618	0.00157328	3.3974	D	1	2020-10-15 23:24:34	40.2015		0	0	0	0	0	0	0	0	0	0	0	0	0	0
1203	3	4	12	2d 14:51:13.22000	0d 03:51:45.76000	0.00607731	0.0230094	0.00157328	3.3874	D	5	2020-10-15 23:28:28	40.155		0	0	0	0	0	0	0	0	0	0	0	0	0	0
1204	3	4	12	2d 14:53:58.25000	0d 03:54:30.79000	0.00614943	0.0232534	0.00157359	3.3773	D	5	2020-10-15 23:31:13	40.2325		0	0	0	0	0	0	0	0	0	0	0	0	0	0
1205	3	4	12	2d 14:56:12.54000	0d 03:56:45.08000	0.00620812	0.0234513	0.00157366	3.3672	D	5	2020-10-15 23:33:28	40.124		0	0	0	0	0	0	0	0	0	0	0	0	0	0
1206	3	4	12	2d 14:57:50.08000	0d 03:58:22.62000	0.00625075	0.0235946	0.00157321	3.357	D	5	2020-10-15 23:35:05	40.155		0	0	0	0	0	0	0	0	0	0	0	0	0	0
1207	3	4	12	2d 14:59:10.70000	0d 03:59:43.24000	0.00628599	0.0237128	0.00157343	3.3469	D	5	2020-10-15 23:36:26	40.155		0	0	0	0	0	0	0	0	0	0	0	0	0	0
1208	3	4	12	2d 15:00:16.40000	0d 04:00:48.94000	0.0063147	0.0238087	0.00157343	3.3367	D	5	2020-10-15 23:37:31	40.186		0	0	0	0	0	0	0	0	0	0	0	0	0	0
1209	3	4	12	2d 15:01:09.23000	0d 04:01:41.77000	0.00633779	0.0238857	0.00157313	3.3266	D	5	2020-10-15 23:38:24	40.2015		0	0	0	0	0	0	0	0	0	0	0	0	0	0
1210	3	4	12	2d 15:01:54.04000	0d 04:02:26.58000	0.00635737	0.0239507	0.00157336	3.3164	D	5	2020-10-15 23:39:09	40.2325		0	0	0	0	0	0	0	0	0	0	0	0	0	0
1211	3	4	12	2d 15:02:35.38000	0d 04:03:07.92000	0.00637544	0.0240106	0.00157321	3.3063	D	5	2020-10-15 23:39:50	40.1705		0	0	0	0	0	0	0	0	0	0	0	0	0	0
1212	3	4	12	2d 15:03:08.57000	0d 04:03:41.11000	0.00638994	0.0240584	0.00157321	3.2963	D	5	2020-10-15 23:40:24	40.1705		0	0	0	0	0	0	0	0	0	0	0	0	0	0
1213	3	4	12	2d 15:03:35.53000	0d 04:04:08.07000	0.00640173	0.0240972	0.00157336	3.2862	D	5	2020-10-15 23:40:51	40.2015		0	0	0	0	0	0	0	0	0	0	0	0	0	0
1214	3	4	12	2d 15:03:59.56000	0d 04:04:32.10000	0.00641223	0.0241317	0.00157321	3.276	D	5	2020-10-15 23:41:15	40.2015		0	0	0	0	0	0	0	0	0	0	0	0	0	0
1215	3	4	12	2d 15:04:21.78000	0d 04:04:54.32000	0.00642194	0.0241634	0.00157305	3.2659	D	5	2020-10-15 23:41:37	40.155		0	0	0	0	0	0	0	0	0	0	0	0	0	0
1216	3	4	12	2d 15:04:40.95000	0d 04:05:13.49000	0.00643032	0.0241908	0.00157321	3.2558	D	5	2020-10-15 23:41:56	40.155		0	0	0	0	0	0	0	0	0	0	0	0	0	0
1217	3	4	12	2d 15:04:57.64000	0d 04:05:30.18000	0.00643761	0.0242145	0.00157336	3.2457	D	5	2020-10-15 23:42:13	40.1705		0	0	0	0	0	0	0	0	0	0	0	0	0	0
1218	3	4	12	2d 15:05:12.09000	0d 04:05:44.63000	0.00644393	0.024235	0.00157336	3.2357	D	5	2020-10-15 23:42:27	40.186		0	0	0	0	0	0	0	0	0	0	0	0	0	0
1219	3	4	12	2d 15:05:25.25000	0d 04:05:57.79000	0.00644968	0.0242535	0.00157313	3.2256	D	5	2020-10-15 23:42:40	40.2015		0	0	0	0	0	0	0	0	0	0	0	0	0	0
1220	3	4	12	2d 15:05:37.04000	0d 04:06:09.58000	0.00645483	0.0242701	0.00157343	3.2155	D	5	2020-10-15 23:42:52	40.2015		0	0	0	0	0	0	0	0	0	0	0	0	0	0
1221	3	4	12	2d 15:05:48.16000	0d 04:06:20.70000	0.00645969	0.0242857	0.00157351	3.2053	D	5	2020-10-15 23:43:03	40.186		0	0	0	0	0	0	0	0	0	0	0	0	0	0
1222	3	4	12	2d 15:05:58.33000	0d 04:06:30.87000	0.00646413	0.0243	0.00157328	3.1951	D	5	2020-10-15 23:43:13	40.155		0	0	0	0	0	0	0	0	0	0	0	0	0	0
1223	3	4	12	2d 15:06:07.70000	0d 04:06:40.24000	0.00646823	0.024313	0.00157343	3.185	D	5	2020-10-15 23:43:23	40.1395		0	0	0	0	0	0	0	0	0	0	0	0	0	0
1224	3	4	12	2d 15:06:16.57000	0d 04:06:49.11000	0.00647211	0.0243253	0.00157343	3.1748	D	5	2020-10-15 23:43:32	40.124		0	0	0	0	0	0	0	0	0	0	0	0	0	0
1225	3	4	12	2d 15:06:24.69000	0d 04:06:57.23000	0.00647565	0.0243366	0.00157328	3.1646	D	5	2020-10-15 23:43:40	40.1395		0	0	0	0	0	0	0	0	0	0	0	0	0	0
1226	3	4	12	2d 15:06:32.32000	0d 04:07:04.86000	0.00647899	0.0243471	0.00157328	3.1543	D	5	2020-10-15 23:43:47	40.1395		0	0	0	0	0	0	0	0	0	0	0	0	0	0
1227	3	4	12	2d 15:06:39.60000	0d 04:07:12.14000	0.00648217	0.0243571	0.00157351	3.144	D	5	2020-10-15 23:43:55	40.1705		0	0	0	0	0	0	0	0	0	0	0	0	0	0
1228	3	4	12	2d 15:06:46.62000	0d 04:07:19.16000	0.00648524	0.0243668	0.00157336	3.1337	D	5	2020-10-15 23:44:02	40.186		0	0	0	0	0	0	0	0	0	0	0	0	0	0
1229	3	4	12	2d 15:06:53.11000	0d 04:07:25.65000	0.00648808	0.0243757	0.00157336	3.1234	D	5	2020-10-15 23:44:08	40.1705		0	0	0	0	0	0	0	0	0	0	0	0	0	0
1230	3	4	12	2d 15:06:59.31000	0d 04:07:31.85000	0.00649078	0.0243841	0.00157343	3.1131	D	5	2020-10-15 23:44:14	40.186		0	0	0	0	0	0	0	0	0	0	0	0	0	0
1231	3	4	12	2d 15:07:05.09000	0d 04:07:37.63000	0.00649331	0.024392	0.00157328	3.1031	D	5	2020-10-15 23:44:20	40.186		0	0	0	0	0	0	0	0	0	0	0	0	0	0
1232	3	4	12	2d 15:07:10.71000	0d 04:07:43.25000	0.00649577	0.0243996	0.00157343	3.0929	D	5	2020-10-15 23:44:26	40.186		0	0	0	0	0	0	0	0	0	0	0	0	0	0
1233	3	4	12	2d 15:07:16.16000	0d 04:07:48.70000	0.00649815	0.0244069	0.00157343	3.0826	D	5	2020-10-15 23:44:31	40.2015		0	0	0	0	0	0	0	0	0	0	0	0	0	0
1234	3	4	12	2d 15:07:21.28000	0d 04:07:53.82000	0.00650039	0.0244138	0.00157343	3.0724	D	5	2020-10-15 23:44:36	40.2015		0	0	0	0	0	0	0	0	0	0	0	0	0	0
1235	3	4	12	2d 15:07:26.10000	0d 04:07:58.64000	0.00650249	0.0244203	0.00157336	3.0622	D	5	2020-10-15 23:44:41	40.186		0	0	0	0	0	0	0	0	0	0	0	0	0	0
1236	3	4	12	2d 15:07:30.80000	0d 04:08:03.34000	0.00650455	0.0244265	0.00157328	3.0521	D	5	2020-10-15 23:44:46	40.1705		0	0	0	0	0	0	0	0	0	0	0	0	0	0
1237	3	4	12	2d 15:07:35.25000	0d 04:08:07.79000	0.00650649	0.0244325	0.00157321	3.042	D	5	2020-10-15 23:44:50	40.155		0	0	0	0	0	0	0	0	0	0	0	0	0	0
1238	3	4	12	2d 15:07:39.51000	0d 04:08:12.05000	0.00650835	0.0244381	0.00157321	3.0318	D	5	2020-10-15 23:44:55	40.1395		0	0	0	0	0	0	0	0	0	0	0	0	0	0
1239	3	4	12	2d 15:07:43.73000	0d 04:08:16.27000	0.0065102	0.0244437	0.00157321	3.0216	D	5	2020-10-15 23:44:59	40.1395		0	0	0	0	0	0	0	0	0	0	0	0	0	0
1240	3	4	12	2d 15:07:47.77000	0d 04:08:20.31000	0.00651196	0.024449	0.00157328	3.0112	D	5	2020-10-15 23:45:03	40.1395		0	0	0	0	0	0	0	0	0	0	0	0	0	0
1241	3	4	12	2d 15:07:51.66000	0d 04:08:24.20000	0.00651366	0.0244541	0.00157343	3.001	D	5	2020-10-15 23:45:07	40.124		0	0	0	0	0	0	0	0	0	0	0	0	0	0
1242	3	4	12	2d 15:07:55.41000	0d 04:08:27.95000	0.0065153	0.0244591	0.00157321	2.9908	D	5	2020-10-15 23:45:11	40.1395		0	0	0	0	0	0	0	0	0	0	0	0	0	0
1243	3	4	12	2d 15:07:59.04000	0d 04:08:31.58000	0.00651689	0.0244638	0.00157351	2.9805	D	5	2020-10-15 23:45:14	40.1395		0	0	0	0	0	0	0	0	0	0	0	0	0	0
1244	3	4	12	2d 15:08:02.53000	0d 04:08:35.07000	0.00651841	0.0244683	0.00157336	2.9705	D	5	2020-10-15 23:45:18	40.155		0	0	0	0	0	0	0	0	0	0	0	0	0	0
1245	3	4	12	2d 15:08:05.98000	0d 04:08:38.52000	0.00651992	0.0244728	0.00157336	2.9604	D	5	2020-10-15 23:45:21	40.155		0	0	0	0	0	0	0	0	0	0	0	0	0	0
1246	3	4	12	2d 15:08:09.31000	0d 04:08:41.85000	0.00652138	0.0244771	0.00157336	2.95	D	5	2020-10-15 23:45:24	40.155		0	0	0	0	0	0	0	0	0	0	0	0	0	0
1247	3	4	12	2d 15:08:12.58000	0d 04:08:45.12000	0.00652281	0.0244813	0.00157321	2.94	D	5	2020-10-15 23:45:28	40.155		0	0	0	0	0	0	0	0	0	0	0	0	0	0
1248	3	4	12	2d 15:08:15.64000	0d 04:08:48.18000	0.00652414	0.0244852	0.00157359	2.9297	D	5	2020-10-15 23:45:31	40.1395		0	0	0	0	0	0	0	0	0	0	0	0	0	0
1249	3	4	12	2d 15:08:18.70000	0d 04:08:51.24000	0.00652548	0.0244891	0.00157351	2.9195	D	5	2020-10-15 23:45:34	40.155		0	0	0	0	0	0	0	0	0	0	0	0	0	0
1250	3	4	12	2d 15:08:21.74000	0d 04:08:54.28000	0.00652681	0.024493	0.00157336	2.909	D	5	2020-10-15 23:45:37	40.155		0	0	0	0	0	0	0	0	0	0	0	0	0	0
1251	3	4	12	2d 15:08:24.69000	0d 04:08:57.23000	0.0065281	0.0244968	0.00157359	2.8986	D	5	2020-10-15 23:45:40	40.155		0	0	0	0	0	0	0	0	0	0	0	0	0	0
1252	3	4	12	2d 15:08:27.46000	0d 04:09:00.00000	0.00652931	0.0245003	0.00157328	2.8884	D	5	2020-10-15 23:45:43	40.155		0	0	0	0	0	0	0	0	0	0	0	0	0	0
1253	3	4	12	2d 15:08:30.19000	0d 04:09:02.73000	0.0065305	0.0245037	0.00157343	2.878	D	5	2020-10-15 23:45:45	40.155		0	0	0	0	0	0	0	0	0	0	0	0	0	0
1254	3	4	12	2d 15:08:32.84000	0d 04:09:05.38000	0.00653166	0.024507	0.00157351	2.8676	D	5	2020-10-15 23:45:48	40.155		0	0	0	0	0	0	0	0	0	0	0	0	0	0
1255	3	4	12	2d 15:08:35.47000	0d 04:09:08.01000	0.00653281	0.0245103	0.00157336	2.8573	D	5	2020-10-15 23:45:51	40.1705		0	0	0	0	0	0	0	0	0	0	0	0	0	0
1256	3	4	12	2d 15:08:37.96000	0d 04:09:10.50000	0.0065339	0.0245134	0.00157351	2.847	D	5	2020-10-15 23:45:53	40.1705		0	0	0	0	0	0	0	0	0	0	0	0	0	0
1257	3	4	12	2d 15:08:40.42000	0d 04:09:12.96000	0.00653497	0.0245165	0.00157336	2.8368	D	5	2020-10-15 23:45:56	40.186		0	0	0	0	0	0	0	0	0	0	0	0	0	0
1258	3	4	12	2d 15:08:42.80000	0d 04:09:15.34000	0.00653601	0.0245194	0.00157336	2.8264	D	5	2020-10-15 23:45:58	40.186		0	0	0	0	0	0	0	0	0	0	0	0	0	0
1259	3	4	12	2d 15:08:45.15000	0d 04:09:17.69000	0.00653704	0.0245223	0.00157313	2.8162	D	5	2020-10-15 23:46:00	40.2015		0	0	0	0	0	0	0	0	0	0	0	0	0	0
1260	3	4	12	2d 15:08:47.42000	0d 04:09:19.96000	0.00653803	0.0245251	0.00157343	2.8057	D	5	2020-10-15 23:46:03	40.2015		0	0	0	0	0	0	0	0	0	0	0	0	0	0
1261	3	4	12	2d 15:08:49.69000	0d 04:09:22.23000	0.00653902	0.0245279	0.00157328	2.7951	D	5	2020-10-15 23:46:05	40.2015		0	0	0	0	0	0	0	0	0	0	0	0	0	0
1262	3	4	12	2d 15:08:51.89000	0d 04:09:24.43000	0.00653999	0.0245306	0.00157336	2.7846	D	5	2020-10-15 23:46:07	40.2015		0	0	0	0	0	0	0	0	0	0	0	0	0	0
1263	3	4	12	2d 15:08:54.07000	0d 04:09:26.61000	0.00654094	0.0245332	0.00157328	2.7742	D	5	2020-10-15 23:46:09	40.186		0	0	0	0	0	0	0	0	0	0	0	0	0	0
1264	3	4	12	2d 15:08:56.14000	0d 04:09:28.68000	0.00654184	0.0245357	0.00157343	2.7639	D	5	2020-10-15 23:46:11	40.186		0	0	0	0	0	0	0	0	0	0	0	0	0	0
1265	3	4	12	2d 15:08:58.20000	0d 04:09:30.74000	0.00654274	0.0245382	0.00157336	2.7533	D	5	2020-10-15 23:46:13	40.186		0	0	0	0	0	0	0	0	0	0	0	0	0	0
1266	3	4	12	2d 15:09:00.24000	0d 04:09:32.78000	0.00654364	0.0245407	0.00157343	2.7427	D	5	2020-10-15 23:46:15	40.186		0	0	0	0	0	0	0	0	0	0	0	0	0	0
1267	3	4	12	2d 15:09:02.26000	0d 04:09:34.80000	0.00654452	0.0245431	0.00157328	2.7321	D	5	2020-10-15 23:46:17	40.186		0	0	0	0	0	0	0	0	0	0	0	0	0	0
1268	3	4	12	2d 15:09:04.23000	0d 04:09:36.77000	0.00654538	0.0245454	0.00157321	2.7214	D	5	2020-10-15 23:46:19	40.2015		0	0	0	0	0	0	0	0	0	0	0	0	0	0
1269	3	4	12	2d 15:09:06.19000	0d 04:09:38.73000	0.00654624	0.0245478	0.00157321	2.7108	D	5	2020-10-15 23:46:21	40.2015		0	0	0	0	0	0	0	0	0	0	0	0	0	0
1270	3	4	12	2d 15:09:08.02000	0d 04:09:40.56000	0.00654704	0.0245499	0.00157321	2.7005	D	5	2020-10-15 23:46:23	40.2015		0	0	0	0	0	0	0	0	0	0	0	0	0	0
1271	3	4	12	2d 15:09:09.85000	0d 04:09:42.39000	0.00654784	0.0245521	0.00157321	2.6899	D	5	2020-10-15 23:46:25	40.2015		0	0	0	0	0	0	0	0	0	0	0	0	0	0
1272	3	4	12	2d 15:09:11.66000	0d 04:09:44.20000	0.00654863	0.0245542	0.00157313	2.6795	D	5	2020-10-15 23:46:27	40.2015		0	0	0	0	0	0	0	0	0	0	0	0	0	0
1273	3	4	12	2d 15:09:13.41000	0d 04:09:45.95000	0.00654939	0.0245562	0.00157305	2.6691	D	5	2020-10-15 23:46:28	40.2015		0	0	0	0	0	0	0	0	0	0	0	0	0	0
1274	3	4	12	2d 15:09:15.12000	0d 04:09:47.66000	0.00655014	0.0245582	0.00157321	2.6586	D	5	2020-10-15 23:46:30	40.217		0	0	0	0	0	0	0	0	0	0	0	0	0	0
1275	3	4	12	2d 15:09:16.85000	0d 04:09:49.39000	0.00655089	0.0245602	0.00157336	2.6481	D	5	2020-10-15 23:46:32	40.217		0	0	0	0	0	0	0	0	0	0	0	0	0	0
1276	3	4	12	2d 15:09:18.56000	0d 04:09:51.10000	0.00655164	0.0245622	0.00157336	2.6375	D	5	2020-10-15 23:46:34	40.217		0	0	0	0	0	0	0	0	0	0	0	0	0	0
1277	3	4	12	2d 15:09:20.22000	0d 04:09:52.76000	0.00655237	0.0245641	0.00157351	2.627	D	5	2020-10-15 23:46:35	40.217		0	0	0	0	0	0	0	0	0	0	0	0	0	0
1278	3	4	12	2d 15:09:21.87000	0d 04:09:54.41000	0.00655309	0.024566	0.00157343	2.6163	D	5	2020-10-15 23:46:37	40.217		0	0	0	0	0	0	0	0	0	0	0	0	0	0
1279	3	4	12	2d 15:09:23.52000	0d 04:09:56.06000	0.00655381	0.0245679	0.00157328	2.6058	D	5	2020-10-15 23:46:39	40.217		0	0	0	0	0	0	0	0	0	0	0	0	0	0
1280	3	4	12	2d 15:09:25.08000	0d 04:09:57.62000	0.00655449	0.0245697	0.00157336	2.5956	D	5	2020-10-15 23:46:40	40.217		0	0	0	0	0	0	0	0	0	0	0	0	0	0
1281	3	4	12	2d 15:09:26.65000	0d 04:09:59.19000	0.00655518	0.0245714	0.00157328	2.585	D	5	2020-10-15 23:46:42	40.217		0	0	0	0	0	0	0	0	0	0	0	0	0	0
1282	3	4	12	2d 15:09:28.24000	0d 04:10:00.78000	0.00655587	0.0245732	0.00157321	2.5743	D	5	2020-10-15 23:46:43	40.217		0	0	0	0	0	0	0	0	0	0	0	0	0	0
1283	3	4	12	2d 15:09:29.79000	0d 04:10:02.33000	0.00655655	0.024575	0.00157336	2.5638	D	5	2020-10-15 23:46:45	40.217		0	0	0	0	0	0	0	0	0	0	0	0	0	0
1284	3	4	12	2d 15:09:31.32000	0d 04:10:03.86000	0.00655722	0.0245767	0.00157321	2.5531	D	5	2020-10-15 23:46:46	40.217		0	0	0	0	0	0	0	0	0	0	0	0	0	0
1285	3	4	12	2d 15:09:32.83000	0d 04:10:05.37000	0.00655788	0.0245784	0.00157336	2.5425	D	5	2020-10-15 23:46:48	40.217		0	0	0	0	0	0	0	0	0	0	0	0	0	0
1286	3	4	12	2d 15:09:34.32000	0d 04:10:06.86000	0.00655853	0.02458	0.00157343	2.5321	D	5	2020-10-15 23:46:49	40.217		0	0	0	0	0	0	0	0	0	0	0	0	0	0
1287	3	4	12	2d 15:09:35.75000	0d 04:10:08.29000	0.00655915	0.0245816	0.00157336	2.5216	D	5	2020-10-15 23:46:51	40.217		0	0	0	0	0	0	0	0	0	0	0	0	0	0
1288	3	4	12	2d 15:09:37.22000	0d 04:10:09.76000	0.0065598	0.0245832	0.00157328	2.5109	D	5	2020-10-15 23:46:52	40.217		0	0	0	0	0	0	0	0	0	0	0	0	0	0
1289	3	4	12	2d 15:09:38.68000	0d 04:10:11.22000	0.00656044	0.0245848	0.00157336	2.5003	D	5	2020-10-15 23:46:54	40.217		0	0	0	0	0	0	0	0	0	0	0	0	0	0
1290	3	4	12	2d 15:09:38.72000	0d 04:10:11.26000	0.00656045	0.0245849	0.00157328	2.5	D	133	2020-10-15 23:46:54	40.217		0	0	0	0	0	0	0	0	0	0	0	0	0	0
1291	3	4	13	2d 15:09:38.73000	0d 00:00:00.01000	0	0	0	2.6575	R	0	2020-10-15 23:46:54	40.217		0	0	0	0	0	0	0	0	0	0	0	0	0	0
1292	3	4	13	2d 15:09:40.73000	0d 00:00:02.01000	0	0	0	2.8681	R	1	2020-10-15 23:46:56	40.217		0	0	0	0	0	0	0	0	0	0	0	0	0	0
1293	3	4	13	2d 15:09:42.73000	0d 00:00:04.01000	0	0	0	2.9944	R	1	2020-10-15 23:46:58	40.217		0	0	0	0	0	0	0	0	0	0	0	0	0	0
1294	3	4	13	2d 15:09:44.73000	0d 00:00:06.01000	0	0	0	3.0925	R	1	2020-10-15 23:47:00	40.217		0	0	0	0	0	0	0	0	0	0	0	0	0	0
1295	3	4	13	2d 15:09:46.73000	0d 00:00:08.01000	0	0	0	3.1716	R	1	2020-10-15 23:47:02	40.217		0	0	0	0	0	0	0	0	0	0	0	0	0	0
1296	3	4	13	2d 15:09:48.72000	0d 00:00:10.00000	0	0	0	3.2364	R	129	2020-10-15 23:47:04	40.2015		0	0	0	0	0	0	0	0	0	0	0	0	0	0
1297	4	5	9	2d 15:09:48.76000	0d 00:00:00.04000	2e-08	6e-08	0.00157435	3.4276	C	0	2020-10-15 23:47:04	40.2015		0	0	0	0	0	0	0	0	0	0	0	0	0	0
1298	4	5	9	2d 15:09:48.92000	0d 00:00:00.20000	9e-08	3e-07	0.00157343	3.452	C	5	2020-10-15 23:47:05	40.2015		0	0	0	0	0	0	0	0	0	0	0	0	0	0
1299	4	5	9	2d 15:09:49.08000	0d 00:00:00.36000	1.6e-07	5.4e-07	0.00157351	3.4717	C	5	2020-10-15 23:47:05	40.2015		0	0	0	0	0	0	0	0	0	0	0	0	0	0
1300	4	5	9	2d 15:09:49.26000	0d 00:00:00.54000	2.4e-07	8.2e-07	0.00157351	3.4899	C	5	2020-10-15 23:47:05	40.2015		0	0	0	0	0	0	0	0	0	0	0	0	0	0
1301	4	5	9	2d 15:09:49.45000	0d 00:00:00.73000	3.2e-07	1.11e-06	0.00157351	3.5071	C	5	2020-10-15 23:47:05	40.2015		0	0	0	0	0	0	0	0	0	0	0	0	0	0
1302	4	5	9	2d 15:09:49.66000	0d 00:00:00.94000	4.1e-07	1.43e-06	0.00157336	3.5241	C	5	2020-10-15 23:47:05	40.2015		0	0	0	0	0	0	0	0	0	0	0	0	0	0
1303	4	5	9	2d 15:09:49.88000	0d 00:00:01.16000	5.1e-07	1.77e-06	0.00157321	3.5404	C	5	2020-10-15 23:47:05	40.2015		0	0	0	0	0	0	0	0	0	0	0	0	0	0
1304	4	5	9	2d 15:09:50.10000	0d 00:00:01.38000	6e-07	2.11e-06	0.00157321	3.5558	C	5	2020-10-15 23:47:06	40.2015		0	0	0	0	0	0	0	0	0	0	0	0	0	0
1305	4	5	9	2d 15:09:50.34000	0d 00:00:01.62000	7.1e-07	2.48e-06	0.00157313	3.5714	C	5	2020-10-15 23:47:06	40.2015		0	0	0	0	0	0	0	0	0	0	0	0	0	0
1306	4	5	9	2d 15:09:50.59000	0d 00:00:01.87000	8.2e-07	2.88e-06	0.00157336	3.5865	C	5	2020-10-15 23:47:06	40.2015		0	0	0	0	0	0	0	0	0	0	0	0	0	0
1307	4	5	9	2d 15:09:50.86000	0d 00:00:02.14000	9.4e-07	3.3e-06	0.00157343	3.6019	C	5	2020-10-15 23:47:06	40.217		0	0	0	0	0	0	0	0	0	0	0	0	0	0
1308	4	5	9	2d 15:09:51.14000	0d 00:00:02.42000	1.06e-06	3.74e-06	0.00157336	3.6162	C	5	2020-10-15 23:47:07	40.217		0	0	0	0	0	0	0	0	0	0	0	0	0	0
1309	4	5	9	2d 15:09:51.43000	0d 00:00:02.71000	1.18e-06	4.2e-06	0.00157321	3.6303	C	5	2020-10-15 23:47:07	40.217		0	0	0	0	0	0	0	0	0	0	0	0	0	0
1310	4	5	9	2d 15:09:51.74000	0d 00:00:03.02000	1.32e-06	4.69e-06	0.00157313	3.6443	C	5	2020-10-15 23:47:07	40.217		0	0	0	0	0	0	0	0	0	0	0	0	0	0
1311	4	5	9	2d 15:09:52.08000	0d 00:00:03.36000	1.47e-06	5.24e-06	0.00157305	3.6576	C	5	2020-10-15 23:47:08	40.2015		0	0	0	0	0	0	0	0	0	0	0	0	0	0
1312	4	5	9	2d 15:09:52.43000	0d 00:00:03.71000	1.62e-06	5.8e-06	0.00157328	3.6704	C	5	2020-10-15 23:47:08	40.2015		0	0	0	0	0	0	0	0	0	0	0	0	0	0
1313	4	5	9	2d 15:09:52.82000	0d 00:00:04.10000	1.79e-06	6.42e-06	0.00157328	3.6829	C	5	2020-10-15 23:47:08	40.217		0	0	0	0	0	0	0	0	0	0	0	0	0	0
1314	4	5	9	2d 15:09:53.26000	0d 00:00:04.54000	1.98e-06	7.13e-06	0.00157328	3.6951	C	5	2020-10-15 23:47:09	40.217		0	0	0	0	0	0	0	0	0	0	0	0	0	0
1315	4	5	9	2d 15:09:53.77000	0d 00:00:05.05000	2.21e-06	7.96e-06	0.00157343	3.7066	C	5	2020-10-15 23:47:09	40.217		0	0	0	0	0	0	0	0	0	0	0	0	0	0
1316	4	5	9	2d 15:09:54.38000	0d 00:00:05.66000	2.47e-06	8.95e-06	0.00157336	3.718	C	5	2020-10-15 23:47:10	40.2015		0	0	0	0	0	0	0	0	0	0	0	0	0	0
1317	4	5	9	2d 15:09:55.14000	0d 00:00:06.42000	2.81e-06	1.019e-05	0.00157336	3.729	C	5	2020-10-15 23:47:11	40.2015		0	0	0	0	0	0	0	0	0	0	0	0	0	0
1318	4	5	9	2d 15:09:56.15000	0d 00:00:07.43000	3.25e-06	1.183e-05	0.00157336	3.7397	C	5	2020-10-15 23:47:12	40.2015		0	0	0	0	0	0	0	0	0	0	0	0	0	0
1319	4	5	9	2d 15:09:57.62000	0d 00:00:08.90000	3.89e-06	1.424e-05	0.00157359	3.7501	C	5	2020-10-15 23:47:13	40.217		0	0	0	0	0	0	0	0	0	0	0	0	0	0
1320	4	5	9	2d 15:09:59.96000	0d 00:00:11.24000	4.91e-06	1.808e-05	0.00157351	3.7603	C	5	2020-10-15 23:47:16	40.217		0	0	0	0	0	0	0	0	0	0	0	0	0	0
1321	4	5	9	2d 15:10:04.91000	0d 00:00:16.19000	7.08e-06	2.623e-05	0.00157359	3.7705	C	5	2020-10-15 23:47:21	40.217		0	0	0	0	0	0	0	0	0	0	0	0	0	0
1322	4	5	9	2d 15:10:40.25000	0d 00:00:51.53000	2.252e-05	8.447e-05	0.00157321	3.7604	C	5	2020-10-15 23:47:56	40.248		0	0	0	0	0	0	0	0	0	0	0	0	0	0
1323	4	5	9	2d 15:10:53.27000	0d 00:01:04.55000	2.821e-05	0.00010584	0.00157328	3.7502	C	5	2020-10-15 23:48:09	40.2015		0	0	0	0	0	0	0	0	0	0	0	0	0	0
1324	4	5	9	2d 15:11:09.21000	0d 00:01:20.49000	3.518e-05	0.00013193	0.00157298	3.7401	C	5	2020-10-15 23:48:25	40.1705		0	0	0	0	0	0	0	0	0	0	0	0	0	0
1325	4	5	9	2d 15:11:31.18000	0d 00:01:42.46000	4.478e-05	0.00016779	0.00157336	3.7299	C	5	2020-10-15 23:48:47	40.186		0	0	0	0	0	0	0	0	0	0	0	0	0	0
1326	4	5	9	2d 15:12:05.69000	0d 00:02:16.97000	5.986e-05	0.00022397	0.00157321	3.7197	C	5	2020-10-15 23:49:21	40.2015		0	0	0	0	0	0	0	0	0	0	0	0	0	0
1327	4	5	9	2d 15:13:14.75000	0d 00:03:26.03000	9.004e-05	0.00033606	0.00157313	3.7096	C	5	2020-10-15 23:50:30	40.1705		0	0	0	0	0	0	0	0	0	0	0	0	0	0
1328	4	5	9	2d 15:18:14.75000	0d 00:08:26.03000	0.00022115	0.00082159	0.00157328	3.7008	C	1	2020-10-15 23:55:30	40.217		0	0	0	0	0	0	0	0	0	0	0	0	0	0
1329	4	5	9	2d 15:23:14.75000	0d 00:13:26.03000	0.00035226	0.00130684	0.00157313	3.702	C	1	2020-10-16 00:00:30	40.1395		0	0	0	0	0	0	0	0	0	0	0	0	0	0
1330	4	5	9	2d 15:28:14.75000	0d 00:18:26.03000	0.00048337	0.0017924	0.00157321	3.705	C	1	2020-10-16 00:05:30	40.1705		0	0	0	0	0	0	0	0	0	0	0	0	0	0
1331	4	5	9	2d 15:33:14.75000	0d 00:23:26.03000	0.00061448	0.0022784	0.00157321	3.7086	C	1	2020-10-16 00:10:30	40.1395		0	0	0	0	0	0	0	0	0	0	0	0	0	0
1332	4	5	9	2d 15:38:14.75000	0d 00:28:26.03000	0.0007456	0.00276489	0.00157321	3.7125	C	1	2020-10-16 00:15:30	40.1395		0	0	0	0	0	0	0	0	0	0	0	0	0	0
1333	4	5	9	2d 15:43:14.75000	0d 00:33:26.03000	0.00087671	0.00325189	0.00157328	3.7166	C	1	2020-10-16 00:20:30	40.217		0	0	0	0	0	0	0	0	0	0	0	0	0	0
1334	4	5	9	2d 15:48:14.75000	0d 00:38:26.03000	0.00100782	0.00373946	0.00157343	3.7211	C	1	2020-10-16 00:25:30	40.1395		0	0	0	0	0	0	0	0	0	0	0	0	0	0
1335	4	5	9	2d 15:53:14.75000	0d 00:43:26.03000	0.00113893	0.00422763	0.00157336	3.7256	C	1	2020-10-16 00:30:30	40.1705		0	0	0	0	0	0	0	0	0	0	0	0	0	0
1336	4	5	9	2d 15:58:14.75000	0d 00:48:26.03000	0.00127004	0.00471645	0.00157343	3.7307	C	1	2020-10-16 00:35:30	40.1395		0	0	0	0	0	0	0	0	0	0	0	0	0	0
1337	4	5	9	2d 16:03:14.75000	0d 00:53:26.03000	0.00140115	0.00520594	0.00157328	3.736	C	1	2020-10-16 00:40:30	40.186		0	0	0	0	0	0	0	0	0	0	0	0	0	0
1338	4	5	9	2d 16:08:14.75000	0d 00:58:26.03000	0.00153226	0.00569612	0.00157343	3.7414	C	1	2020-10-16 00:45:30	40.217		0	0	0	0	0	0	0	0	0	0	0	0	0	0
1339	4	5	9	2d 16:13:14.75000	0d 01:03:26.03000	0.00166337	0.006187	0.00157343	3.7469	C	1	2020-10-16 00:50:30	40.2015		0	0	0	0	0	0	0	0	0	0	0	0	0	0
1340	4	5	9	2d 16:18:14.75000	0d 01:08:26.03000	0.00179448	0.0066786	0.00157321	3.7522	C	1	2020-10-16 00:55:30	40.186		0	0	0	0	0	0	0	0	0	0	0	0	0	0
1341	4	5	9	2d 16:23:14.75000	0d 01:13:26.03000	0.00192559	0.0071709	0.00157343	3.7572	C	1	2020-10-16 01:00:30	40.2015		0	0	0	0	0	0	0	0	0	0	0	0	0	0
1342	4	5	9	2d 16:28:14.75000	0d 01:18:26.03000	0.0020567	0.00766389	0.00157336	3.7626	C	1	2020-10-16 01:05:30	40.186		0	0	0	0	0	0	0	0	0	0	0	0	0	0
1343	4	5	9	2d 16:33:14.75000	0d 01:23:26.03000	0.00218781	0.00815757	0.00157336	3.7679	C	1	2020-10-16 01:10:30	40.2015		0	0	0	0	0	0	0	0	0	0	0	0	0	0
1344	4	5	9	2d 16:38:14.75000	0d 01:28:26.03000	0.00231892	0.00865192	0.00157336	3.7729	C	1	2020-10-16 01:15:30	40.217		0	0	0	0	0	0	0	0	0	0	0	0	0	0
1345	4	5	9	2d 16:43:14.75000	0d 01:33:26.03000	0.00245003	0.00914696	0.00157336	3.7783	C	1	2020-10-16 01:20:30	40.217		0	0	0	0	0	0	0	0	0	0	0	0	0	0
1346	4	5	9	2d 16:48:14.75000	0d 01:38:26.03000	0.00258114	0.00964269	0.00157336	3.7835	C	1	2020-10-16 01:25:30	40.217		0	0	0	0	0	0	0	0	0	0	0	0	0	0
1347	4	5	9	2d 16:53:14.75000	0d 01:43:26.03000	0.00271225	0.0101391	0.00157366	3.7891	C	1	2020-10-16 01:30:30	40.217		0	0	0	0	0	0	0	0	0	0	0	0	0	0
1348	4	5	9	2d 16:58:14.75000	0d 01:48:26.03000	0.00284337	0.0106363	0.00157351	3.7948	C	1	2020-10-16 01:35:30	40.2325		0	0	0	0	0	0	0	0	0	0	0	0	0	0
1349	4	5	9	2d 17:03:14.75000	0d 01:53:26.03000	0.00297448	0.0111342	0.00157321	3.8009	C	1	2020-10-16 01:40:30	40.2635		0	0	0	0	0	0	0	0	0	0	0	0	0	0
1350	4	5	9	2d 17:08:14.75000	0d 01:58:26.03000	0.00310559	0.011633	0.00157328	3.8071	C	1	2020-10-16 01:45:30	40.186		0	0	0	0	0	0	0	0	0	0	0	0	0	0
1351	4	5	9	2d 17:13:14.75000	0d 02:03:26.03000	0.0032367	0.0121326	0.00157336	3.814	C	1	2020-10-16 01:50:30	40.2325		0	0	0	0	0	0	0	0	0	0	0	0	0	0
1352	4	5	9	2d 17:18:14.75000	0d 02:08:26.03000	0.00336781	0.0126331	0.00157343	3.8213	C	1	2020-10-16 01:55:30	40.217		0	0	0	0	0	0	0	0	0	0	0	0	0	0
1353	4	5	9	2d 17:23:14.75000	0d 02:13:26.03000	0.00349892	0.0131347	0.00157328	3.8299	C	1	2020-10-16 02:00:30	40.217		0	0	0	0	0	0	0	0	0	0	0	0	0	0
1354	4	5	9	2d 17:28:14.75000	0d 02:18:26.03000	0.00363003	0.0136374	0.00157351	3.8389	C	1	2020-10-16 02:05:31	40.2635		0	0	0	0	0	0	0	0	0	0	0	0	0	0
1355	4	5	9	2d 17:33:14.75000	0d 02:23:26.03000	0.00376114	0.0141413	0.00157328	3.8488	C	1	2020-10-16 02:10:31	40.186		0	0	0	0	0	0	0	0	0	0	0	0	0	0
1356	4	5	9	2d 17:37:49.44000	0d 02:28:00.72000	0.00388119	0.014604	0.00157328	3.8589	C	5	2020-10-16 02:15:05	40.2015		0	0	0	0	0	0	0	0	0	0	0	0	0	0
1357	4	5	9	2d 17:42:02.21000	0d 02:32:13.49000	0.00399166	0.0150308	0.00157336	3.8689	C	5	2020-10-16 02:19:18	40.2325		0	0	0	0	0	0	0	0	0	0	0	0	0	0
1358	4	5	9	2d 17:46:01.38000	0d 02:36:12.66000	0.00409618	0.0154357	0.00157343	3.879	C	5	2020-10-16 02:23:17	40.2015		0	0	0	0	0	0	0	0	0	0	0	0	0	0
1359	4	5	9	2d 17:49:42.47000	0d 02:39:53.75000	0.00419281	0.015811	0.00157336	3.8891	C	5	2020-10-16 02:26:58	40.186		0	0	0	0	0	0	0	0	0	0	0	0	0	0
1360	4	5	9	2d 17:53:18.71000	0d 02:43:29.99000	0.00428731	0.016179	0.00157328	3.8991	C	5	2020-10-16 02:30:34	40.248		0	0	0	0	0	0	0	0	0	0	0	0	0	0
1361	4	5	9	2d 17:56:40.37000	0d 02:46:51.65000	0.00437545	0.0165231	0.00157351	3.9094	C	5	2020-10-16 02:33:56	40.2325		0	0	0	0	0	0	0	0	0	0	0	0	0	0
1362	4	5	9	2d 17:59:59.66000	0d 02:50:10.94000	0.00446254	0.016864	0.00157336	3.9194	C	5	2020-10-16 02:37:15	40.1705		0	0	0	0	0	0	0	0	0	0	0	0	0	0
1363	4	5	9	2d 18:03:09.11000	0d 02:53:20.39000	0.00454534	0.0171889	0.00157321	3.9295	C	5	2020-10-16 02:40:25	40.186		0	0	0	0	0	0	0	0	0	0	0	0	0	0
1364	4	5	9	2d 18:06:15.15000	0d 02:56:26.43000	0.00462665	0.0175088	0.00157336	3.9396	C	5	2020-10-16 02:43:31	40.1705		0	0	0	0	0	0	0	0	0	0	0	0	0	0
1365	4	5	9	2d 18:09:18.15000	0d 02:59:29.43000	0.00470662	0.0178243	0.00157321	3.9496	C	5	2020-10-16 02:46:34	40.217		0	0	0	0	0	0	0	0	0	0	0	0	0	0
1366	4	5	9	2d 18:12:18.46000	0d 03:02:29.74000	0.00478542	0.0181359	0.00157328	3.9597	C	5	2020-10-16 02:49:34	40.2325		0	0	0	0	0	0	0	0	0	0	0	0	0	0
1367	4	5	9	2d 18:15:12.87000	0d 03:05:24.15000	0.00486165	0.0184381	0.00157321	3.9698	C	5	2020-10-16 02:52:29	40.2015		0	0	0	0	0	0	0	0	0	0	0	0	0	0
1368	4	5	9	2d 18:18:06.81000	0d 03:08:18.09000	0.00493767	0.0187403	0.00157328	3.9799	C	5	2020-10-16 02:55:23	40.186		0	0	0	0	0	0	0	0	0	0	0	0	0	0
1369	4	5	9	2d 18:20:58.95000	0d 03:11:10.23000	0.0050129	0.0190401	0.00157351	3.9899	C	5	2020-10-16 02:58:15	40.2325		0	0	0	0	0	0	0	0	0	0	0	0	0	0
1370	4	5	9	2d 18:23:50.96000	0d 03:14:02.24000	0.00508807	0.0193404	0.00157336	4	C	5	2020-10-16 03:01:07	40.2325		0	0	0	0	0	0	0	0	0	0	0	0	0	0
1371	4	5	9	2d 18:26:41.67000	0d 03:16:52.95000	0.00516268	0.0196392	0.00157343	4.0101	C	5	2020-10-16 03:03:57	40.186		0	0	0	0	0	0	0	0	0	0	0	0	0	0
1372	4	5	9	2d 18:29:28.89000	0d 03:19:40.17000	0.00523576	0.0199326	0.00157343	4.0203	C	5	2020-10-16 03:06:45	40.248		0	0	0	0	0	0	0	0	0	0	0	0	0	0
1373	4	5	9	2d 18:32:17.94000	0d 03:22:29.22000	0.00530964	0.02023	0.00157328	4.0304	C	5	2020-10-16 03:09:34	40.248		0	0	0	0	0	0	0	0	0	0	0	0	0	0
1374	4	5	9	2d 18:35:02.74000	0d 03:25:14.02000	0.00538166	0.0205206	0.00157336	4.0406	C	5	2020-10-16 03:12:19	40.1705		0	0	0	0	0	0	0	0	0	0	0	0	0	0
1375	4	5	9	2d 18:37:52.17000	0d 03:28:03.45000	0.00545571	0.0208202	0.00157336	4.0508	C	5	2020-10-16 03:15:08	40.2325		0	0	0	0	0	0	0	0	0	0	0	0	0	0
1376	4	5	9	2d 18:40:35.29000	0d 03:30:46.57000	0.005527	0.0211093	0.00157343	4.0609	C	5	2020-10-16 03:17:51	40.217		0	0	0	0	0	0	0	0	0	0	0	0	0	0
1377	4	5	9	2d 18:43:13.90000	0d 03:33:25.18000	0.00559632	0.0213912	0.00157343	4.071	C	5	2020-10-16 03:20:30	40.1705		0	0	0	0	0	0	0	0	0	0	0	0	0	0
1378	4	5	9	2d 18:45:53.26000	0d 03:36:04.54000	0.00566596	0.0216751	0.00157343	4.081	C	5	2020-10-16 03:23:09	40.217		0	0	0	0	0	0	0	0	0	0	0	0	0	0
1379	4	5	9	2d 18:48:28.73000	0d 03:38:40.01000	0.00573391	0.0219527	0.00157336	4.0911	C	5	2020-10-16 03:25:45	40.2015		0	0	0	0	0	0	0	0	0	0	0	0	0	0
1380	4	5	9	2d 18:51:02.96000	0d 03:41:14.24000	0.00580131	0.0222288	0.00157321	4.1012	C	5	2020-10-16 03:28:19	40.2325		0	0	0	0	0	0	0	0	0	0	0	0	0	0
1381	4	5	9	2d 18:53:34.89000	0d 03:43:46.17000	0.00586771	0.0225014	0.00157328	4.1112	C	5	2020-10-16 03:30:51	40.1705		0	0	0	0	0	0	0	0	0	0	0	0	0	0
1382	4	5	9	2d 18:56:06.29000	0d 03:46:17.57000	0.00593388	0.0227738	0.00157351	4.1213	C	5	2020-10-16 03:33:22	40.2635		0	0	0	0	0	0	0	0	0	0	0	0	0	0
1383	4	5	9	2d 18:58:32.70000	0d 03:48:43.98000	0.00599787	0.0230378	0.00157343	4.1314	C	5	2020-10-16 03:35:49	40.1705		0	0	0	0	0	0	0	0	0	0	0	0	0	0
1384	4	5	9	2d 19:00:59.90000	0d 03:51:11.18000	0.0060622	0.0233039	0.00157336	4.1415	C	5	2020-10-16 03:38:16	40.217		0	0	0	0	0	0	0	0	0	0	0	0	0	0
1385	4	5	9	2d 19:03:25.32000	0d 03:53:36.60000	0.00612575	0.0235674	0.00157313	4.1515	C	5	2020-10-16 03:40:41	40.2325		0	0	0	0	0	0	0	0	0	0	0	0	0	0
1386	4	5	9	2d 19:05:48.80000	0d 03:56:00.08000	0.00618846	0.0238281	0.00157336	4.1616	C	5	2020-10-16 03:43:05	40.2325		0	0	0	0	0	0	0	0	0	0	0	0	0	0
1387	4	5	9	2d 19:08:09.41000	0d 03:58:20.69000	0.00624991	0.0240841	0.00157336	4.1717	C	5	2020-10-16 03:45:25	40.217		0	0	0	0	0	0	0	0	0	0	0	0	0	0
1388	4	5	9	2d 19:10:29.97000	0d 04:00:41.25000	0.00631134	0.0243407	0.00157336	4.1819	C	5	2020-10-16 03:47:46	40.1705		0	0	0	0	0	0	0	0	0	0	0	0	0	0
1389	4	5	9	2d 19:12:49.84000	0d 04:03:01.12000	0.00637247	0.0245966	0.00157321	4.192	C	5	2020-10-16 03:50:06	40.2635		0	0	0	0	0	0	0	0	0	0	0	0	0	0
1390	4	5	9	2d 19:14:38.59000	0d 04:04:49.87000	0.00641999	0.0247961	0.00157336	4.2	C	133	2020-10-16 03:51:54	40.2325		0	0	0	0	0	0	0	0	0	0	0	0	0	0
1391	4	5	10	2d 19:14:38.60000	0d 00:00:00.01000	0.00641999	0.0247961	0.00157183	4.1997	C	0	2020-10-16 03:51:54	40.2325		0	0	0	0	0	0	0	0	0	0	0	0	0	0
1392	4	5	10	2d 19:15:01.56000	0d 00:00:22.97000	0.00642979	0.0248372	0.00147173	4.2002	C	4	2020-10-16 03:52:17	40.186		0	0	0	0	0	0	0	0	0	0	0	0	0	0
1393	4	5	10	2d 19:15:22.43000	0d 00:00:43.84000	0.00643802	0.0248718	0.00137171	4.2002	C	4	2020-10-16 03:52:38	40.1705		0	0	0	0	0	0	0	0	0	0	0	0	0	0
1394	4	5	10	2d 19:15:48.35000	0d 00:01:09.76000	0.00644751	0.0249116	0.00127169	4.2004	C	4	2020-10-16 03:53:04	40.2015		0	0	0	0	0	0	0	0	0	0	0	0	0	0
1395	4	5	10	2d 19:16:19.71000	0d 00:01:41.12000	0.00645813	0.0249563	0.00117166	4.2002	C	4	2020-10-16 03:53:36	40.217		0	0	0	0	0	0	0	0	0	0	0	0	0	0
1396	4	5	10	2d 19:16:53.86000	0d 00:02:15.27000	0.00646876	0.0250009	0.00107149	4.2	C	4	2020-10-16 03:54:10	40.155		0	0	0	0	0	0	0	0	0	0	0	0	0	0
1397	4	5	10	2d 19:17:34.16000	0d 00:02:55.57000	0.0064802	0.0250489	0.00097147	4.2	C	4	2020-10-16 03:54:50	40.186		0	0	0	0	0	0	0	0	0	0	0	0	0	0
1398	4	5	10	2d 19:18:18.17000	0d 00:03:39.58000	0.00649144	0.0250962	0.00087144	4.1999	C	4	2020-10-16 03:55:34	40.186		0	0	0	0	0	0	0	0	0	0	0	0	0	0
1399	4	5	10	2d 19:19:10.01000	0d 00:04:31.42000	0.00650326	0.0251458	0.00077134	4.2002	C	4	2020-10-16 03:56:26	40.186		0	0	0	0	0	0	0	0	0	0	0	0	0	0
1400	4	5	10	2d 19:20:10.53000	0d 00:05:31.94000	0.00651537	0.0251967	0.00067109	4.2	C	4	2020-10-16 03:57:26	40.2325		0	0	0	0	0	0	0	0	0	0	0	0	0	0
1401	4	5	10	2d 19:21:21.52000	0d 00:06:42.93000	0.00652756	0.0252478	0.00057099	4.2	C	4	2020-10-16 03:58:37	40.248		0	0	0	0	0	0	0	0	0	0	0	0	0	0
1402	4	5	10	2d 19:22:43.40000	0d 00:08:04.81000	0.00653937	0.0252975	0.00047097	4.1999	C	4	2020-10-16 03:59:59	40.2325		0	0	0	0	0	0	0	0	0	0	0	0	0	0
1403	4	5	10	2d 19:24:30.34000	0d 00:09:51.75000	0.00655185	0.0253499	0.00037087	4.2002	C	4	2020-10-16 04:01:46	40.2325		0	0	0	0	0	0	0	0	0	0	0	0	0	0
1404	4	5	10	2d 19:27:01.32000	0d 00:12:22.73000	0.0065652	0.0254059	0.00027085	4.2	C	4	2020-10-16 04:04:17	40.155		0	0	0	0	0	0	0	0	0	0	0	0	0	0
1405	4	5	10	2d 19:30:51.89000	0d 00:16:13.30000	0.00657909	0.0254643	0.0001706	4.2	C	4	2020-10-16 04:08:08	40.217		0	0	0	0	0	0	0	0	0	0	0	0	0	0
1406	4	5	10	2d 19:31:36.87000	0d 00:16:58.28000	0.00658114	0.0254729	0.00015724	4.2	C	132	2020-10-16 04:08:53	40.248		0	0	0	0	0	0	0	0	0	0	0	0	0	0
1407	4	5	11	2d 19:31:36.88000	0d 00:00:00.01000	0	0	0	4.1988	R	0	2020-10-16 04:08:53	40.248		0	0	0	0	0	0	0	0	0	0	0	0	0	0
1408	4	5	11	2d 19:31:38.88000	0d 00:00:02.01000	0	0	0	4.1981	R	1	2020-10-16 04:08:55	40.248		0	0	0	0	0	0	0	0	0	0	0	0	0	0
1409	4	5	11	2d 19:31:40.88000	0d 00:00:04.01000	0	0	0	4.1981	R	1	2020-10-16 04:08:57	40.248		0	0	0	0	0	0	0	0	0	0	0	0	0	0
1410	4	5	11	2d 19:31:42.88000	0d 00:00:06.01000	0	0	0	4.1979	R	1	2020-10-16 04:08:59	40.2325		0	0	0	0	0	0	0	0	0	0	0	0	0	0
1411	4	5	11	2d 19:31:44.88000	0d 00:00:08.01000	0	0	0	4.1979	R	1	2020-10-16 04:09:01	40.2325		0	0	0	0	0	0	0	0	0	0	0	0	0	0
1412	4	5	11	2d 19:31:46.87000	0d 00:00:10.00000	0	0	0	4.1978	R	129	2020-10-16 04:09:03	40.2325		0	0	0	0	0	0	0	0	0	0	0	0	0	0
1413	4	5	12	2d 19:31:46.90000	0d 00:00:00.03000	1e-08	5e-08	0.00157527	4.1831	D	0	2020-10-16 04:09:03	40.2325		0	0	0	0	0	0	0	0	0	0	0	0	0	0
1414	4	5	12	2d 19:32:07.91000	0d 00:00:21.04000	9.2e-06	3.841e-05	0.00157321	4.173	D	5	2020-10-16 04:09:24	40.217		0	0	0	0	0	0	0	0	0	0	0	0	0	0
1415	4	5	12	2d 19:33:05.29000	0d 00:01:18.42000	3.427e-05	0.00014292	0.00157328	4.1627	D	5	2020-10-16 04:10:22	40.248		0	0	0	0	0	0	0	0	0	0	0	0	0	0
1416	4	5	12	2d 19:34:43.90000	0d 00:02:57.03000	7.737e-05	0.00032209	0.00157321	4.1526	D	5	2020-10-16 04:12:00	40.2325		0	0	0	0	0	0	0	0	0	0	0	0	0	0
1417	4	5	12	2d 19:36:43.12000	0d 00:04:56.25000	0.00012947	0.0005382	0.00157328	4.1425	D	5	2020-10-16 04:14:00	40.2325		0	0	0	0	0	0	0	0	0	0	0	0	0	0
1418	4	5	12	2d 19:38:49.05000	0d 00:07:02.18000	0.00018451	0.00076591	0.00157336	4.1324	D	5	2020-10-16 04:16:05	40.1705		0	0	0	0	0	0	0	0	0	0	0	0	0	0
1419	4	5	12	2d 19:40:57.56000	0d 00:09:10.69000	0.00024067	0.00099773	0.00157336	4.1222	D	5	2020-10-16 04:18:14	40.248		0	0	0	0	0	0	0	0	0	0	0	0	0	0
1420	4	5	12	2d 19:43:12.56000	0d 00:11:25.69000	0.00029967	0.00124066	0.00157351	4.1122	D	5	2020-10-16 04:20:29	40.2325		0	0	0	0	0	0	0	0	0	0	0	0	0	0
1421	4	5	12	2d 19:45:25.91000	0d 00:13:39.04000	0.00035795	0.00148002	0.00157328	4.1021	D	5	2020-10-16 04:22:42	40.2325		0	0	0	0	0	0	0	0	0	0	0	0	0	0
1422	4	5	12	2d 19:47:39.71000	0d 00:15:52.84000	0.00041642	0.00171961	0.00157328	4.092	D	5	2020-10-16 04:24:56	40.186		0	0	0	0	0	0	0	0	0	0	0	0	0	0
1423	4	5	12	2d 19:49:56.52000	0d 00:18:09.65000	0.00047622	0.00196398	0.00157351	4.0819	D	5	2020-10-16 04:27:13	40.248		0	0	0	0	0	0	0	0	0	0	0	0	0	0
1424	4	5	12	2d 19:52:14.85000	0d 00:20:27.98000	0.00053667	0.00221046	0.00157328	4.0719	D	5	2020-10-16 04:29:31	40.155		0	0	0	0	0	0	0	0	0	0	0	0	0	0
1425	4	5	12	2d 19:54:36.06000	0d 00:22:49.19000	0.00059838	0.00246145	0.00157336	4.0618	D	5	2020-10-16 04:31:52	40.217		0	0	0	0	0	0	0	0	0	0	0	0	0	0
1426	4	5	12	2d 19:56:58.15000	0d 00:25:11.28000	0.00066048	0.00271338	0.00157336	4.0516	D	5	2020-10-16 04:34:15	40.217		0	0	0	0	0	0	0	0	0	0	0	0	0	0
1427	4	5	12	2d 19:59:24.55000	0d 00:27:37.68000	0.00072446	0.00297229	0.00157321	4.0415	D	5	2020-10-16 04:36:41	40.186		0	0	0	0	0	0	0	0	0	0	0	0	0	0
1428	4	5	12	2d 20:01:49.31000	0d 00:30:02.44000	0.00078773	0.00322767	0.00157351	4.0314	D	5	2020-10-16 04:39:06	40.2325		0	0	0	0	0	0	0	0	0	0	0	0	0	0
1429	4	5	12	2d 20:04:16.17000	0d 00:32:29.30000	0.00085191	0.00348611	0.00157343	4.0212	D	5	2020-10-16 04:41:33	40.1705		0	0	0	0	0	0	0	0	0	0	0	0	0	0
1430	4	5	12	2d 20:06:48.07000	0d 00:35:01.20000	0.0009183	0.00375274	0.00157343	4.011	D	5	2020-10-16 04:44:05	40.248		0	0	0	0	0	0	0	0	0	0	0	0	0	0
1431	4	5	12	2d 20:09:21.61000	0d 00:37:34.74000	0.0009854	0.00402156	0.00157343	4.0009	D	5	2020-10-16 04:46:38	40.1705		0	0	0	0	0	0	0	0	0	0	0	0	0	0
1432	4	5	12	2d 20:11:51.39000	0d 00:40:04.52000	0.00105086	0.00428313	0.00157336	3.9908	D	5	2020-10-16 04:49:08	40.217		0	0	0	0	0	0	0	0	0	0	0	0	0	0
1433	4	5	12	2d 20:14:22.27000	0d 00:42:35.40000	0.0011168	0.00454596	0.00157336	3.9808	D	5	2020-10-16 04:51:39	40.2325		0	0	0	0	0	0	0	0	0	0	0	0	0	0
1434	4	5	12	2d 20:16:53.38000	0d 00:45:06.51000	0.00118284	0.00480853	0.00157343	3.9707	D	5	2020-10-16 04:54:10	40.2325		0	0	0	0	0	0	0	0	0	0	0	0	0	0
1435	4	5	12	2d 20:19:26.37000	0d 00:47:39.50000	0.0012497	0.00507369	0.00157313	3.9606	D	5	2020-10-16 04:56:43	40.1705		0	0	0	0	0	0	0	0	0	0	0	0	0	0
1436	4	5	12	2d 20:21:58.43000	0d 00:50:11.56000	0.00131616	0.00533656	0.00157328	3.9506	D	5	2020-10-16 04:59:15	40.217		0	0	0	0	0	0	0	0	0	0	0	0	0	0
1437	4	5	12	2d 20:24:28.02000	0d 00:52:41.15000	0.00138153	0.00559451	0.00157343	3.9405	D	5	2020-10-16 05:01:44	40.186		0	0	0	0	0	0	0	0	0	0	0	0	0	0
1438	4	5	12	2d 20:26:57.83000	0d 00:55:10.96000	0.00144701	0.00585218	0.00157343	3.9304	D	5	2020-10-16 05:04:14	40.217		0	0	0	0	0	0	0	0	0	0	0	0	0	0
1439	4	5	12	2d 20:29:29.17000	0d 00:57:42.30000	0.00151315	0.00611183	0.00157336	3.9203	D	5	2020-10-16 05:06:46	40.1705		0	0	0	0	0	0	0	0	0	0	0	0	0	0
1440	4	5	12	2d 20:32:01.89000	0d 01:00:15.02000	0.00157989	0.00637316	0.00157313	3.9103	D	5	2020-10-16 05:09:18	40.2635		0	0	0	0	0	0	0	0	0	0	0	0	0	0
1441	4	5	12	2d 20:34:30.71000	0d 01:02:43.84000	0.00164493	0.00662716	0.00157343	3.9002	D	5	2020-10-16 05:11:47	40.1705		0	0	0	0	0	0	0	0	0	0	0	0	0	0
1442	4	5	12	2d 20:37:00.94000	0d 01:05:14.07000	0.00171059	0.0068829	0.00157351	3.89	D	5	2020-10-16 05:14:17	40.217		0	0	0	0	0	0	0	0	0	0	0	0	0	0
1443	4	5	12	2d 20:39:32.78000	0d 01:07:45.91000	0.00177695	0.00714072	0.00157343	3.8799	D	5	2020-10-16 05:16:49	40.2325		0	0	0	0	0	0	0	0	0	0	0	0	0	0
1444	4	5	12	2d 20:42:01.23000	0d 01:10:14.36000	0.00184182	0.00739213	0.00157343	3.8698	D	5	2020-10-16 05:19:18	40.217		0	0	0	0	0	0	0	0	0	0	0	0	0	0
1445	4	5	12	2d 20:44:35.56000	0d 01:12:48.69000	0.00190927	0.00765281	0.00157336	3.8596	D	5	2020-10-16 05:21:52	40.155		0	0	0	0	0	0	0	0	0	0	0	0	0	0
1446	4	5	12	2d 20:47:10.58000	0d 01:15:23.71000	0.00197702	0.00791396	0.00157336	3.8494	D	5	2020-10-16 05:24:27	40.2325		0	0	0	0	0	0	0	0	0	0	0	0	0	0
1447	4	5	12	2d 20:49:46.55000	0d 01:17:59.68000	0.00204519	0.00817603	0.00157328	3.8393	D	5	2020-10-16 05:27:03	40.2015		0	0	0	0	0	0	0	0	0	0	0	0	0	0
1448	4	5	12	2d 20:52:22.05000	0d 01:20:35.18000	0.00211314	0.00843661	0.00157328	3.8291	D	5	2020-10-16 05:29:39	40.248		0	0	0	0	0	0	0	0	0	0	0	0	0	0
1449	4	5	12	2d 20:54:59.77000	0d 01:23:12.90000	0.00218207	0.00870022	0.00157328	3.819	D	5	2020-10-16 05:32:16	40.2015		0	0	0	0	0	0	0	0	0	0	0	0	0	0
1450	4	5	12	2d 20:57:38.20000	0d 01:25:51.33000	0.00225131	0.00896431	0.00157343	3.809	D	5	2020-10-16 05:34:55	40.217		0	0	0	0	0	0	0	0	0	0	0	0	0	0
1451	4	5	12	2d 21:00:20.19000	0d 01:28:33.32000	0.00232211	0.00923361	0.00157343	3.7989	D	5	2020-10-16 05:37:37	40.2325		0	0	0	0	0	0	0	0	0	0	0	0	0	0
1452	4	5	12	2d 21:03:03.38000	0d 01:31:16.51000	0.00239343	0.0095042	0.00157343	3.7888	D	5	2020-10-16 05:40:20	40.186		0	0	0	0	0	0	0	0	0	0	0	0	0	0
1453	4	5	12	2d 21:05:52.99000	0d 01:34:06.12000	0.00246755	0.00978468	0.00157336	3.7787	D	5	2020-10-16 05:43:10	40.2635		0	0	0	0	0	0	0	0	0	0	0	0	0	0
1454	4	5	12	2d 21:08:46.88000	0d 01:37:00.01000	0.00254355	0.0100715	0.00157343	3.7687	D	5	2020-10-16 05:46:03	40.2635		0	0	0	0	0	0	0	0	0	0	0	0	0	0
1455	4	5	12	2d 21:11:52.46000	0d 01:40:05.59000	0.00262466	0.0103767	0.00157328	3.7586	D	5	2020-10-16 05:49:09	40.186		0	0	0	0	0	0	0	0	0	0	0	0	0	0
1456	4	5	12	2d 21:14:59.44000	0d 01:43:12.57000	0.00270637	0.0106835	0.00157366	3.7485	D	5	2020-10-16 05:52:16	40.2015		0	0	0	0	0	0	0	0	0	0	0	0	0	0
1457	4	5	12	2d 21:18:08.62000	0d 01:46:21.75000	0.00278905	0.010993	0.00157336	3.7385	D	5	2020-10-16 05:55:25	40.2015		0	0	0	0	0	0	0	0	0	0	0	0	0	0
1458	4	5	12	2d 21:21:20.92000	0d 01:49:34.05000	0.00287309	0.0113068	0.00157313	3.7284	D	5	2020-10-16 05:58:37	40.248		0	0	0	0	0	0	0	0	0	0	0	0	0	0
1459	4	5	12	2d 21:24:40.21000	0d 01:52:53.34000	0.00296019	0.0116311	0.00157321	3.7183	D	5	2020-10-16 06:01:57	40.217		0	0	0	0	0	0	0	0	0	0	0	0	0	0
1460	4	5	12	2d 21:28:00.75000	0d 01:56:13.88000	0.00304783	0.0119565	0.00157351	3.7082	D	5	2020-10-16 06:05:17	40.155		0	0	0	0	0	0	0	0	0	0	0	0	0	0
1461	4	5	12	2d 21:31:14.56000	0d 01:59:27.69000	0.00313253	0.0122702	0.00157343	3.6982	D	5	2020-10-16 06:08:31	40.2015		0	0	0	0	0	0	0	0	0	0	0	0	0	0
1462	4	5	12	2d 21:34:22.36000	0d 02:02:35.49000	0.00321461	0.0125733	0.00157343	3.6881	D	5	2020-10-16 06:11:39	40.248		0	0	0	0	0	0	0	0	0	0	0	0	0	0
1463	4	5	12	2d 21:37:26.72000	0d 02:05:39.85000	0.00329518	0.0128701	0.00157343	3.678	D	5	2020-10-16 06:14:43	40.217		0	0	0	0	0	0	0	0	0	0	0	0	0	0
1464	4	5	12	2d 21:40:19.31000	0d 02:08:32.44000	0.00337061	0.0131472	0.00157336	3.6678	D	5	2020-10-16 06:17:36	40.186		0	0	0	0	0	0	0	0	0	0	0	0	0	0
1465	4	5	12	2d 21:43:03.72000	0d 02:11:16.85000	0.00344246	0.0134104	0.00157336	3.6577	D	5	2020-10-16 06:20:20	40.2325		0	0	0	0	0	0	0	0	0	0	0	0	0	0
1466	4	5	12	2d 21:45:36.98000	0d 02:13:50.11000	0.00350944	0.013655	0.00157336	3.6475	D	5	2020-10-16 06:22:54	40.217		0	0	0	0	0	0	0	0	0	0	0	0	0	0
1467	4	5	12	2d 21:48:01.52000	0d 02:16:14.65000	0.00357261	0.0138851	0.00157321	3.6374	D	5	2020-10-16 06:25:18	40.2325		0	0	0	0	0	0	0	0	0	0	0	0	0	0
1468	4	5	12	2d 21:50:17.30000	0d 02:18:30.43000	0.00363195	0.0141007	0.00157351	3.6274	D	5	2020-10-16 06:27:34	40.2635		0	0	0	0	0	0	0	0	0	0	0	0	0	0
1469	4	5	12	2d 21:52:21.53000	0d 02:20:34.66000	0.00368625	0.0142974	0.00157313	3.6173	D	5	2020-10-16 06:29:38	40.2325		0	0	0	0	0	0	0	0	0	0	0	0	0	0
1470	4	5	12	2d 21:54:21.55000	0d 02:22:34.68000	0.0037387	0.0144869	0.00157313	3.6071	D	5	2020-10-16 06:31:38	40.2325		0	0	0	0	0	0	0	0	0	0	0	0	0	0
1471	4	5	12	2d 21:56:17.03000	0d 02:24:30.16000	0.00378917	0.0146687	0.00157328	3.597	D	5	2020-10-16 06:33:34	40.2325		0	0	0	0	0	0	0	0	0	0	0	0	0	0
1472	4	5	12	2d 21:58:13.23000	0d 02:26:26.36000	0.00383995	0.0148511	0.00157321	3.5869	D	5	2020-10-16 06:35:30	40.248		0	0	0	0	0	0	0	0	0	0	0	0	0	0
1473	4	5	12	2d 22:00:03.17000	0d 02:28:16.30000	0.003888	0.0150232	0.00157328	3.5769	D	5	2020-10-16 06:37:20	40.217		0	0	0	0	0	0	0	0	0	0	0	0	0	0
1474	4	5	12	2d 22:02:12.20000	0d 02:30:25.33000	0.00394439	0.0152246	0.00157328	3.5668	D	5	2020-10-16 06:39:29	40.2015		0	0	0	0	0	0	0	0	0	0	0	0	0	0
1475	4	5	12	2d 22:05:00.43000	0d 02:33:13.56000	0.00401791	0.0154865	0.00157313	3.5567	D	5	2020-10-16 06:42:17	40.186		0	0	0	0	0	0	0	0	0	0	0	0	0	0
1476	4	5	12	2d 22:09:25.92000	0d 02:37:39.05000	0.00413394	0.0158985	0.00157336	3.5467	D	5	2020-10-16 06:46:43	40.2325		0	0	0	0	0	0	0	0	0	0	0	0	0	0
1477	4	5	12	2d 22:14:25.92000	0d 02:42:39.05000	0.00426505	0.0163631	0.00157328	3.5402	D	1	2020-10-16 06:51:43	40.217		0	0	0	0	0	0	0	0	0	0	0	0	0	0
1478	4	5	12	2d 22:19:25.92000	0d 02:47:39.05000	0.00439616	0.0168269	0.00157336	3.5344	D	1	2020-10-16 06:56:43	40.217		0	0	0	0	0	0	0	0	0	0	0	0	0	0
1479	4	5	12	2d 22:24:25.92000	0d 02:52:39.05000	0.00452727	0.0172899	0.00157328	3.5288	D	1	2020-10-16 07:01:43	40.2635		0	0	0	0	0	0	0	0	0	0	0	0	0	0
1480	4	5	12	2d 22:29:25.92000	0d 02:57:39.05000	0.00465838	0.0177522	0.00157343	3.5227	D	1	2020-10-16 07:06:43	40.217		0	0	0	0	0	0	0	0	0	0	0	0	0	0
1481	4	5	12	2d 22:34:25.92000	0d 03:02:39.05000	0.00478949	0.0182137	0.00157336	3.5161	D	1	2020-10-16 07:11:43	40.248		0	0	0	0	0	0	0	0	0	0	0	0	0	0
1482	4	5	12	2d 22:39:25.92000	0d 03:07:39.05000	0.0049206	0.0186743	0.00157328	3.51	D	1	2020-10-16 07:16:43	40.217		0	0	0	0	0	0	0	0	0	0	0	0	0	0
1483	4	5	12	2d 22:44:25.92000	0d 03:12:39.05000	0.00505171	0.019134	0.00157343	3.5024	D	1	2020-10-16 07:21:43	40.248		0	0	0	0	0	0	0	0	0	0	0	0	0	0
1484	4	5	12	2d 22:49:25.92000	0d 03:17:39.05000	0.00518283	0.0195928	0.00157321	3.4948	D	1	2020-10-16 07:26:43	40.2635		0	0	0	0	0	0	0	0	0	0	0	0	0	0
1485	4	5	12	2d 22:54:25.92000	0d 03:22:39.05000	0.00531394	0.0200504	0.00157343	3.4865	D	1	2020-10-16 07:31:43	40.186		0	0	0	0	0	0	0	0	0	0	0	0	0	0
1486	4	5	12	2d 22:59:25.92000	0d 03:27:39.05000	0.00544505	0.020507	0.00157328	3.4778	D	1	2020-10-16 07:36:43	40.186		0	0	0	0	0	0	0	0	0	0	0	0	0	0
1487	4	5	12	2d 23:04:25.92000	0d 03:32:39.05000	0.00557616	0.0209623	0.00157313	3.4682	D	1	2020-10-16 07:41:43	40.186		0	0	0	0	0	0	0	0	0	0	0	0	0	0
1488	4	5	12	2d 23:08:54.58000	0d 03:37:07.71000	0.00569357	0.021369	0.00157336	3.4582	D	5	2020-10-16 07:46:11	40.2325		0	0	0	0	0	0	0	0	0	0	0	0	0	0
1489	4	5	12	2d 23:13:03.35000	0d 03:41:16.48000	0.00580229	0.0217444	0.00157321	3.4481	D	5	2020-10-16 07:50:20	40.186		0	0	0	0	0	0	0	0	0	0	0	0	0	0
1490	4	5	12	2d 23:16:40.49000	0d 03:44:53.62000	0.00589719	0.0220712	0.00157336	3.4379	D	5	2020-10-16 07:53:57	40.217		0	0	0	0	0	0	0	0	0	0	0	0	0	0
1491	4	5	12	2d 23:19:46.97000	0d 03:48:00.10000	0.00597869	0.0223509	0.00157313	3.4278	D	5	2020-10-16 07:57:04	40.2325		0	0	0	0	0	0	0	0	0	0	0	0	0	0
1492	4	5	12	2d 23:22:26.80000	0d 03:50:39.93000	0.00604854	0.02259	0.00157328	3.4177	D	5	2020-10-16 07:59:43	40.186		0	0	0	0	0	0	0	0	0	0	0	0	0	0
1493	4	5	12	2d 23:24:45.05000	0d 03:52:58.18000	0.00610896	0.0227963	0.00157328	3.4075	D	5	2020-10-16 08:02:02	40.2015		0	0	0	0	0	0	0	0	0	0	0	0	0	0
1494	4	5	12	2d 23:26:56.33000	0d 03:55:09.46000	0.00616633	0.0229915	0.00157336	3.3974	D	5	2020-10-16 08:04:13	40.279		0	0	0	0	0	0	0	0	0	0	0	0	0	0
1495	4	5	12	2d 23:28:35.76000	0d 03:56:48.89000	0.00620979	0.0231389	0.00157328	3.3874	D	5	2020-10-16 08:05:52	40.2325		0	0	0	0	0	0	0	0	0	0	0	0	0	0
1496	4	5	12	2d 23:30:07.83000	0d 03:58:20.96000	0.00625003	0.023275	0.00157336	3.3771	D	5	2020-10-16 08:07:25	40.2015		0	0	0	0	0	0	0	0	0	0	0	0	0	0
1497	4	5	12	2d 23:31:22.69000	0d 03:59:35.82000	0.00628274	0.0233854	0.00157328	3.3671	D	5	2020-10-16 08:08:39	40.1705		0	0	0	0	0	0	0	0	0	0	0	0	0	0
1498	4	5	12	2d 23:32:28.14000	0d 04:00:41.27000	0.00631135	0.0234815	0.00157336	3.357	D	5	2020-10-16 08:09:45	40.1705		0	0	0	0	0	0	0	0	0	0	0	0	0	0
1499	4	5	12	2d 23:33:20.57000	0d 04:01:33.70000	0.00633426	0.0235583	0.00157328	3.3469	D	5	2020-10-16 08:10:37	40.186		0	0	0	0	0	0	0	0	0	0	0	0	0	0
1500	4	5	12	2d 23:34:08.36000	0d 04:02:21.49000	0.00635515	0.0236282	0.00157321	3.3368	D	5	2020-10-16 08:11:25	40.2325		0	0	0	0	0	0	0	0	0	0	0	0	0	0
1501	4	5	12	2d 23:34:46.25000	0d 04:02:59.38000	0.00637171	0.0236833	0.00157328	3.3268	D	5	2020-10-16 08:12:03	40.248		0	0	0	0	0	0	0	0	0	0	0	0	0	0
1502	4	5	12	2d 23:35:21.96000	0d 04:03:35.09000	0.00638731	0.0237352	0.00157351	3.3165	D	5	2020-10-16 08:12:39	40.2635		0	0	0	0	0	0	0	0	0	0	0	0	0	0
1503	4	5	12	2d 23:35:51.76000	0d 04:04:04.89000	0.00640034	0.0237783	0.00157343	3.3065	D	5	2020-10-16 08:13:08	40.2325		0	0	0	0	0	0	0	0	0	0	0	0	0	0
1504	4	5	12	2d 23:36:16.34000	0d 04:04:29.47000	0.00641108	0.0238138	0.00157328	3.2964	D	5	2020-10-16 08:13:33	40.186		0	0	0	0	0	0	0	0	0	0	0	0	0	0
1505	4	5	12	2d 23:36:37.83000	0d 04:04:50.96000	0.00642047	0.0238447	0.00157328	3.2863	D	5	2020-10-16 08:13:55	40.217		0	0	0	0	0	0	0	0	0	0	0	0	0	0
1506	4	5	12	2d 23:36:58.24000	0d 04:05:11.37000	0.00642939	0.023874	0.00157321	3.2763	D	5	2020-10-16 08:14:15	40.2325		0	0	0	0	0	0	0	0	0	0	0	0	0	0
1507	4	5	12	2d 23:37:16.02000	0d 04:05:29.15000	0.00643716	0.0238994	0.00157328	3.2662	D	5	2020-10-16 08:14:33	40.248		0	0	0	0	0	0	0	0	0	0	0	0	0	0
1508	4	5	12	2d 23:37:31.91000	0d 04:05:45.04000	0.0064441	0.023922	0.00157321	3.256	D	5	2020-10-16 08:14:49	40.2015		0	0	0	0	0	0	0	0	0	0	0	0	0	0
1509	4	5	12	2d 23:37:46.00000	0d 04:05:59.13000	0.00645026	0.023942	0.00157321	3.2457	D	5	2020-10-16 08:15:03	40.186		0	0	0	0	0	0	0	0	0	0	0	0	0	0
1510	4	5	12	2d 23:37:58.64000	0d 04:06:11.77000	0.00645579	0.0239599	0.00157343	3.2357	D	5	2020-10-16 08:15:15	40.186		0	0	0	0	0	0	0	0	0	0	0	0	0	0
1511	4	5	12	2d 23:38:10.04000	0d 04:06:23.17000	0.00646077	0.023976	0.00157336	3.2255	D	5	2020-10-16 08:15:27	40.2015		0	0	0	0	0	0	0	0	0	0	0	0	0	0
1512	4	5	12	2d 23:38:20.70000	0d 04:06:33.83000	0.00646543	0.023991	0.00157336	3.2154	D	5	2020-10-16 08:15:37	40.217		0	0	0	0	0	0	0	0	0	0	0	0	0	0
1513	4	5	12	2d 23:38:30.69000	0d 04:06:43.82000	0.00646979	0.0240051	0.00157305	3.2052	D	5	2020-10-16 08:15:47	40.2015		0	0	0	0	0	0	0	0	0	0	0	0	0	0
1514	4	5	12	2d 23:38:40.04000	0d 04:06:53.17000	0.00647388	0.0240181	0.00157343	3.1949	D	5	2020-10-16 08:15:57	40.217		0	0	0	0	0	0	0	0	0	0	0	0	0	0
1515	4	5	12	2d 23:38:48.81000	0d 04:07:01.94000	0.00647771	0.0240304	0.00157328	3.1847	D	5	2020-10-16 08:16:06	40.2325		0	0	0	0	0	0	0	0	0	0	0	0	0	0
1516	4	5	12	2d 23:38:57.18000	0d 04:07:10.31000	0.00648137	0.024042	0.00157343	3.1745	D	5	2020-10-16 08:16:14	40.2325		0	0	0	0	0	0	0	0	0	0	0	0	0	0
1517	4	5	12	2d 23:39:04.88000	0d 04:07:18.01000	0.00648474	0.0240527	0.00157321	3.1641	D	5	2020-10-16 08:16:22	40.2325		0	0	0	0	0	0	0	0	0	0	0	0	0	0
1518	4	5	12	2d 23:39:12.28000	0d 04:07:25.41000	0.00648797	0.0240629	0.00157343	3.154	D	5	2020-10-16 08:16:29	40.186		0	0	0	0	0	0	0	0	0	0	0	0	0	0
1519	4	5	12	2d 23:39:19.30000	0d 04:07:32.43000	0.00649104	0.0240725	0.00157328	3.1438	D	5	2020-10-16 08:16:36	40.1705		0	0	0	0	0	0	0	0	0	0	0	0	0	0
1520	4	5	12	2d 23:39:25.96000	0d 04:07:39.09000	0.00649395	0.0240817	0.00157328	3.1336	D	5	2020-10-16 08:16:43	40.1705		0	0	0	0	0	0	0	0	0	0	0	0	0	0
1521	4	5	12	2d 23:39:32.30000	0d 04:07:45.43000	0.00649672	0.0240903	0.00157313	3.1234	D	5	2020-10-16 08:16:49	40.1705		0	0	0	0	0	0	0	0	0	0	0	0	0	0
1522	4	5	12	2d 23:39:38.40000	0d 04:07:51.53000	0.00649939	0.0240987	0.00157343	3.1131	D	5	2020-10-16 08:16:55	40.1705		0	0	0	0	0	0	0	0	0	0	0	0	0	0
1523	4	5	12	2d 23:39:44.06000	0d 04:07:57.19000	0.00650186	0.0241064	0.00157336	3.1031	D	5	2020-10-16 08:17:01	40.1705		0	0	0	0	0	0	0	0	0	0	0	0	0	0
1524	4	5	12	2d 23:39:49.53000	0d 04:08:02.66000	0.00650425	0.0241138	0.00157336	3.0929	D	5	2020-10-16 08:17:06	40.186		0	0	0	0	0	0	0	0	0	0	0	0	0	0
1525	4	5	12	2d 23:39:54.83000	0d 04:08:07.96000	0.00650657	0.0241209	0.00157328	3.0828	D	5	2020-10-16 08:17:12	40.186		0	0	0	0	0	0	0	0	0	0	0	0	0	0
1526	4	5	12	2d 23:39:59.83000	0d 04:08:12.96000	0.00650875	0.0241276	0.00157328	3.0726	D	5	2020-10-16 08:17:17	40.2015		0	0	0	0	0	0	0	0	0	0	0	0	0	0
1527	4	5	12	2d 23:40:04.75000	0d 04:08:17.88000	0.0065109	0.0241342	0.00157336	3.0622	D	5	2020-10-16 08:17:21	40.2015		0	0	0	0	0	0	0	0	0	0	0	0	0	0
1528	4	5	12	2d 23:40:09.50000	0d 04:08:22.63000	0.00651298	0.0241406	0.00157336	3.0517	D	5	2020-10-16 08:17:26	40.217		0	0	0	0	0	0	0	0	0	0	0	0	0	0
1529	4	5	12	2d 23:40:14.14000	0d 04:08:27.27000	0.00651501	0.0241468	0.00157313	3.0414	D	5	2020-10-16 08:17:31	40.2015		0	0	0	0	0	0	0	0	0	0	0	0	0	0
1530	4	5	12	2d 23:40:18.50000	0d 04:08:31.63000	0.00651691	0.0241525	0.00157336	3.0311	D	5	2020-10-16 08:17:35	40.2015		0	0	0	0	0	0	0	0	0	0	0	0	0	0
1531	4	5	12	2d 23:40:22.77000	0d 04:08:35.90000	0.00651878	0.0241582	0.00157336	3.0208	D	5	2020-10-16 08:17:39	40.217		0	0	0	0	0	0	0	0	0	0	0	0	0	0
1532	4	5	12	2d 23:40:26.86000	0d 04:08:39.99000	0.00652056	0.0241636	0.00157343	3.0106	D	5	2020-10-16 08:17:44	40.2325		0	0	0	0	0	0	0	0	0	0	0	0	0	0
1533	4	5	12	2d 23:40:30.76000	0d 04:08:43.89000	0.00652227	0.0241687	0.00157336	3.0004	D	5	2020-10-16 08:17:47	40.217		0	0	0	0	0	0	0	0	0	0	0	0	0	0
1534	4	5	12	2d 23:40:34.61000	0d 04:08:47.74000	0.00652395	0.0241737	0.00157343	2.99	D	5	2020-10-16 08:17:51	40.217		0	0	0	0	0	0	0	0	0	0	0	0	0	0
1535	4	5	12	2d 23:40:38.27000	0d 04:08:51.40000	0.00652555	0.0241785	0.00157336	2.9799	D	5	2020-10-16 08:17:55	40.217		0	0	0	0	0	0	0	0	0	0	0	0	0	0
1536	4	5	12	2d 23:40:41.85000	0d 04:08:54.98000	0.00652712	0.0241832	0.00157336	2.9697	D	5	2020-10-16 08:17:59	40.217		0	0	0	0	0	0	0	0	0	0	0	0	0	0
1537	4	5	12	2d 23:40:45.31000	0d 04:08:58.44000	0.00652863	0.0241877	0.00157343	2.9593	D	5	2020-10-16 08:18:02	40.217		0	0	0	0	0	0	0	0	0	0	0	0	0	0
1538	4	5	12	2d 23:40:48.78000	0d 04:09:01.91000	0.00653014	0.0241921	0.00157343	2.949	D	5	2020-10-16 08:18:05	40.2015		0	0	0	0	0	0	0	0	0	0	0	0	0	0
1539	4	5	12	2d 23:40:52.02000	0d 04:09:05.15000	0.00653156	0.0241963	0.00157336	2.9386	D	5	2020-10-16 08:18:09	40.186		0	0	0	0	0	0	0	0	0	0	0	0	0	0
1540	4	5	12	2d 23:40:55.20000	0d 04:09:08.33000	0.00653295	0.0242004	0.00157328	2.9284	D	5	2020-10-16 08:18:12	40.1705		0	0	0	0	0	0	0	0	0	0	0	0	0	0
1541	4	5	12	2d 23:40:58.37000	0d 04:09:11.50000	0.00653434	0.0242044	0.00157336	2.918	D	5	2020-10-16 08:18:15	40.1705		0	0	0	0	0	0	0	0	0	0	0	0	0	0
1542	4	5	12	2d 23:41:01.35000	0d 04:09:14.48000	0.00653564	0.0242082	0.00157343	2.9076	D	5	2020-10-16 08:18:18	40.155		0	0	0	0	0	0	0	0	0	0	0	0	0	0
1543	4	5	12	2d 23:41:04.32000	0d 04:09:17.45000	0.00653694	0.024212	0.00157336	2.8972	D	5	2020-10-16 08:18:21	40.155		0	0	0	0	0	0	0	0	0	0	0	0	0	0
1544	4	5	12	2d 23:41:07.16000	0d 04:09:20.29000	0.00653818	0.0242156	0.00157336	2.887	D	5	2020-10-16 08:18:24	40.155		0	0	0	0	0	0	0	0	0	0	0	0	0	0
1545	4	5	12	2d 23:41:09.97000	0d 04:09:23.10000	0.0065394	0.0242191	0.00157336	2.8766	D	5	2020-10-16 08:18:27	40.155		0	0	0	0	0	0	0	0	0	0	0	0	0	0
1546	4	5	12	2d 23:41:12.70000	0d 04:09:25.83000	0.0065406	0.0242225	0.00157351	2.8663	D	5	2020-10-16 08:18:29	40.155		0	0	0	0	0	0	0	0	0	0	0	0	0	0
1547	4	5	12	2d 23:41:15.35000	0d 04:09:28.48000	0.00654176	0.0242259	0.00157336	2.8559	D	5	2020-10-16 08:18:32	40.155		0	0	0	0	0	0	0	0	0	0	0	0	0	0
1548	4	5	12	2d 23:41:17.91000	0d 04:09:31.04000	0.00654287	0.024229	0.00157343	2.8455	D	5	2020-10-16 08:18:35	40.155		0	0	0	0	0	0	0	0	0	0	0	0	0	0
1549	4	5	12	2d 23:41:20.44000	0d 04:09:33.57000	0.00654398	0.0242322	0.00157336	2.8353	D	5	2020-10-16 08:18:37	40.1705		0	0	0	0	0	0	0	0	0	0	0	0	0	0
1550	4	5	12	2d 23:41:22.89000	0d 04:09:36.02000	0.00654505	0.0242352	0.00157328	2.8249	D	5	2020-10-16 08:18:40	40.1705		0	0	0	0	0	0	0	0	0	0	0	0	0	0
1551	4	5	12	2d 23:41:25.32000	0d 04:09:38.45000	0.00654611	0.0242382	0.00157351	2.8145	D	5	2020-10-16 08:18:42	40.1705		0	0	0	0	0	0	0	0	0	0	0	0	0	0
1552	4	5	12	2d 23:41:27.68000	0d 04:09:40.81000	0.00654714	0.0242411	0.00157313	2.8042	D	5	2020-10-16 08:18:44	40.1705		0	0	0	0	0	0	0	0	0	0	0	0	0	0
1553	4	5	12	2d 23:41:30.03000	0d 04:09:43.16000	0.00654817	0.024244	0.00157321	2.7938	D	5	2020-10-16 08:18:47	40.1705		0	0	0	0	0	0	0	0	0	0	0	0	0	0
1554	4	5	12	2d 23:41:32.30000	0d 04:09:45.43000	0.00654916	0.0242468	0.00157336	2.7834	D	5	2020-10-16 08:18:49	40.1705		0	0	0	0	0	0	0	0	0	0	0	0	0	0
1555	4	5	12	2d 23:41:34.48000	0d 04:09:47.61000	0.00655012	0.0242494	0.00157336	2.7732	D	5	2020-10-16 08:18:51	40.1705		0	0	0	0	0	0	0	0	0	0	0	0	0	0
1556	4	5	12	2d 23:41:36.63000	0d 04:09:49.76000	0.00655106	0.024252	0.00157321	2.7628	D	5	2020-10-16 08:18:53	40.186		0	0	0	0	0	0	0	0	0	0	0	0	0	0
1557	4	5	12	2d 23:41:38.78000	0d 04:09:51.91000	0.006552	0.0242546	0.00157359	2.7524	D	5	2020-10-16 08:18:55	40.186		0	0	0	0	0	0	0	0	0	0	0	0	0	0
1558	4	5	12	2d 23:41:40.88000	0d 04:09:54.01000	0.00655291	0.0242571	0.00157351	2.7419	D	5	2020-10-16 08:18:58	40.186		0	0	0	0	0	0	0	0	0	0	0	0	0	0
1559	4	5	12	2d 23:41:42.96000	0d 04:09:56.09000	0.00655382	0.0242596	0.00157336	2.7314	D	5	2020-10-16 08:19:00	40.186		0	0	0	0	0	0	0	0	0	0	0	0	0	0
1560	4	5	12	2d 23:41:44.98000	0d 04:09:58.11000	0.00655471	0.024262	0.00157336	2.721	D	5	2020-10-16 08:19:02	40.186		0	0	0	0	0	0	0	0	0	0	0	0	0	0
1561	4	5	12	2d 23:41:46.97000	0d 04:10:00.10000	0.00655558	0.0242644	0.00157321	2.7103	D	5	2020-10-16 08:19:04	40.2015		0	0	0	0	0	0	0	0	0	0	0	0	0	0
1562	4	5	12	2d 23:41:48.99000	0d 04:10:02.12000	0.00655646	0.0242668	0.00157343	2.6998	D	5	2020-10-16 08:19:06	40.2015		0	0	0	0	0	0	0	0	0	0	0	0	0	0
1563	4	5	12	2d 23:41:50.94000	0d 04:10:04.07000	0.00655731	0.0242691	0.00157351	2.6892	D	5	2020-10-16 08:19:08	40.2015		0	0	0	0	0	0	0	0	0	0	0	0	0	0
1564	4	5	12	2d 23:41:52.85000	0d 04:10:05.98000	0.00655814	0.0242713	0.00157321	2.6786	D	5	2020-10-16 08:19:10	40.2015		0	0	0	0	0	0	0	0	0	0	0	0	0	0
1565	4	5	12	2d 23:41:54.74000	0d 04:10:07.87000	0.00655897	0.0242735	0.00157328	2.6682	D	5	2020-10-16 08:19:11	40.2015		0	0	0	0	0	0	0	0	0	0	0	0	0	0
1566	4	5	12	2d 23:41:56.53000	0d 04:10:09.66000	0.00655975	0.0242756	0.00157351	2.6578	D	5	2020-10-16 08:19:13	40.2015		0	0	0	0	0	0	0	0	0	0	0	0	0	0
1567	4	5	12	2d 23:41:58.30000	0d 04:10:11.43000	0.00656053	0.0242776	0.00157343	2.6476	D	5	2020-10-16 08:19:15	40.2015		0	0	0	0	0	0	0	0	0	0	0	0	0	0
1568	4	5	12	2d 23:42:00.07000	0d 04:10:13.20000	0.0065613	0.0242797	0.00157328	2.6371	D	5	2020-10-16 08:19:17	40.2015		0	0	0	0	0	0	0	0	0	0	0	0	0	0
1569	4	5	12	2d 23:42:01.81000	0d 04:10:14.94000	0.00656206	0.0242817	0.00157321	2.6267	D	5	2020-10-16 08:19:19	40.2015		0	0	0	0	0	0	0	0	0	0	0	0	0	0
1570	4	5	12	2d 23:42:03.54000	0d 04:10:16.67000	0.00656282	0.0242837	0.00157321	2.6162	D	5	2020-10-16 08:19:20	40.2015		0	0	0	0	0	0	0	0	0	0	0	0	0	0
1571	4	5	12	2d 23:42:05.25000	0d 04:10:18.38000	0.00656356	0.0242856	0.00157343	2.6056	D	5	2020-10-16 08:19:22	40.2015		0	0	0	0	0	0	0	0	0	0	0	0	0	0
1572	4	5	12	2d 23:42:06.97000	0d 04:10:20.10000	0.00656432	0.0242876	0.00157343	2.5948	D	5	2020-10-16 08:19:24	40.2015		0	0	0	0	0	0	0	0	0	0	0	0	0	0
1573	4	5	12	2d 23:42:08.66000	0d 04:10:21.79000	0.00656505	0.0242895	0.00157328	2.5844	D	5	2020-10-16 08:19:25	40.2015		0	0	0	0	0	0	0	0	0	0	0	0	0	0
1574	4	5	12	2d 23:42:10.26000	0d 04:10:23.39000	0.00656575	0.0242913	0.00157336	2.574	D	5	2020-10-16 08:19:27	40.2015		0	0	0	0	0	0	0	0	0	0	0	0	0	0
1575	4	5	12	2d 23:42:11.89000	0d 04:10:25.02000	0.00656647	0.0242931	0.00157351	2.5637	D	5	2020-10-16 08:19:29	40.217		0	0	0	0	0	0	0	0	0	0	0	0	0	0
1576	4	5	12	2d 23:42:13.49000	0d 04:10:26.62000	0.00656717	0.0242949	0.00157359	2.5531	D	5	2020-10-16 08:19:30	40.217		0	0	0	0	0	0	0	0	0	0	0	0	0	0
1577	4	5	12	2d 23:42:15.07000	0d 04:10:28.20000	0.00656786	0.0242967	0.00157321	2.5425	D	5	2020-10-16 08:19:32	40.217		0	0	0	0	0	0	0	0	0	0	0	0	0	0
1578	4	5	12	2d 23:42:16.63000	0d 04:10:29.76000	0.00656854	0.0242984	0.00157351	2.5319	D	5	2020-10-16 08:19:33	40.217		0	0	0	0	0	0	0	0	0	0	0	0	0	0
1579	4	5	12	2d 23:42:18.20000	0d 04:10:31.33000	0.00656922	0.0243001	0.00157321	2.5214	D	5	2020-10-16 08:19:35	40.217		0	0	0	0	0	0	0	0	0	0	0	0	0	0
1580	4	5	12	2d 23:42:19.74000	0d 04:10:32.87000	0.0065699	0.0243018	0.00157343	2.5109	D	5	2020-10-16 08:19:36	40.217		0	0	0	0	0	0	0	0	0	0	0	0	0	0
1581	4	5	12	2d 23:42:21.27000	0d 04:10:34.40000	0.00657057	0.0243035	0.00157351	2.5002	D	5	2020-10-16 08:19:38	40.217		0	0	0	0	0	0	0	0	0	0	0	0	0	0
1582	4	5	12	2d 23:42:21.31000	0d 04:10:34.44000	0.00657058	0.0243035	0.00157328	2.5	D	133	2020-10-16 08:19:38	40.217		0	0	0	0	0	0	0	0	0	0	0	0	0	0
1583	4	5	13	2d 23:42:21.32000	0d 00:00:00.01000	0	0	0	2.649	R	0	2020-10-16 08:19:38	40.217		0	0	0	0	0	0	0	0	0	0	0	0	0	0
1584	4	5	13	2d 23:42:23.32000	0d 00:00:02.01000	0	0	0	2.8534	R	1	2020-10-16 08:19:40	40.217		0	0	0	0	0	0	0	0	0	0	0	0	0	0
1585	4	5	13	2d 23:42:25.32000	0d 00:00:04.01000	0	0	0	2.978	R	1	2020-10-16 08:19:42	40.2325		0	0	0	0	0	0	0	0	0	0	0	0	0	0
1586	4	5	13	2d 23:42:27.32000	0d 00:00:06.01000	0	0	0	3.0745	R	1	2020-10-16 08:19:44	40.2325		0	0	0	0	0	0	0	0	0	0	0	0	0	0
1587	4	5	13	2d 23:42:29.32000	0d 00:00:08.01000	0	0	0	3.1536	R	1	2020-10-16 08:19:46	40.2325		0	0	0	0	0	0	0	0	0	0	0	0	0	0
1588	4	5	13	2d 23:42:31.31000	0d 00:00:10.00000	0	0	0	3.2184	R	129	2020-10-16 08:19:48	40.2325		0	0	0	0	0	0	0	0	0	0	0	0	0	0
1589	5	6	9	2d 23:42:31.34000	0d 00:00:00.03000	1e-08	4e-08	0.00157572	3.3999	C	0	2020-10-16 08:19:49	40.2325		0	0	0	0	0	0	0	0	0	0	0	0	0	0
1590	5	6	9	2d 23:42:31.50000	0d 00:00:00.19000	8e-08	2.8e-07	0.00157336	3.4241	C	5	2020-10-16 08:19:49	40.217		0	0	0	0	0	0	0	0	0	0	0	0	0	0
1591	5	6	9	2d 23:42:31.67000	0d 00:00:00.36000	1.6e-07	5.4e-07	0.00157343	3.4446	C	5	2020-10-16 08:19:49	40.217		0	0	0	0	0	0	0	0	0	0	0	0	0	0
1592	5	6	9	2d 23:42:31.85000	0d 00:00:00.54000	2.4e-07	8.1e-07	0.00157328	3.4624	C	5	2020-10-16 08:19:49	40.217		0	0	0	0	0	0	0	0	0	0	0	0	0	0
1593	5	6	9	2d 23:42:32.04000	0d 00:00:00.73000	3.2e-07	1.1e-06	0.00157351	3.4795	C	5	2020-10-16 08:19:49	40.217		0	0	0	0	0	0	0	0	0	0	0	0	0	0
1594	5	6	9	2d 23:42:32.24000	0d 00:00:00.93000	4.1e-07	1.4e-06	0.00157305	3.4958	C	5	2020-10-16 08:19:49	40.2325		0	0	0	0	0	0	0	0	0	0	0	0	0	0
1595	5	6	9	2d 23:42:32.45000	0d 00:00:01.14000	5e-07	1.73e-06	0.00157321	3.512	C	5	2020-10-16 08:19:50	40.2325		0	0	0	0	0	0	0	0	0	0	0	0	0	0
1596	5	6	9	2d 23:42:32.68000	0d 00:00:01.37000	6e-07	2.08e-06	0.00157321	3.5282	C	5	2020-10-16 08:19:50	40.2325		0	0	0	0	0	0	0	0	0	0	0	0	0	0
1597	5	6	9	2d 23:42:32.91000	0d 00:00:01.60000	7e-07	2.43e-06	0.00157336	3.5433	C	5	2020-10-16 08:19:50	40.2325		0	0	0	0	0	0	0	0	0	0	0	0	0	0
1598	5	6	9	2d 23:42:33.15000	0d 00:00:01.84000	8e-07	2.81e-06	0.00157343	3.5583	C	5	2020-10-16 08:19:50	40.2325		0	0	0	0	0	0	0	0	0	0	0	0	0	0
1599	5	6	9	2d 23:42:33.40000	0d 00:00:02.09000	9.1e-07	3.2e-06	0.00157343	3.5729	C	5	2020-10-16 08:19:51	40.2325		0	0	0	0	0	0	0	0	0	0	0	0	0	0
1600	5	6	9	2d 23:42:33.67000	0d 00:00:02.36000	1.03e-06	3.62e-06	0.00157336	3.5875	C	5	2020-10-16 08:19:51	40.2325		0	0	0	0	0	0	0	0	0	0	0	0	0	0
1601	5	6	9	2d 23:42:33.95000	0d 00:00:02.64000	1.15e-06	4.06e-06	0.00157321	3.6019	C	5	2020-10-16 08:19:51	40.217		0	0	0	0	0	0	0	0	0	0	0	0	0	0
1602	5	6	9	2d 23:42:34.24000	0d 00:00:02.93000	1.28e-06	4.52e-06	0.00157336	3.6156	C	5	2020-10-16 08:19:51	40.2325		0	0	0	0	0	0	0	0	0	0	0	0	0	0
1603	5	6	9	2d 23:42:34.55000	0d 00:00:03.24000	1.42e-06	5.01e-06	0.00157313	3.6292	C	5	2020-10-16 08:19:52	40.2325		0	0	0	0	0	0	0	0	0	0	0	0	0	0
1604	5	6	9	2d 23:42:34.88000	0d 00:00:03.57000	1.56e-06	5.53e-06	0.00157328	3.6425	C	5	2020-10-16 08:19:52	40.2325		0	0	0	0	0	0	0	0	0	0	0	0	0	0
1605	5	6	9	2d 23:42:35.24000	0d 00:00:03.93000	1.72e-06	6.11e-06	0.00157343	3.6559	C	5	2020-10-16 08:19:52	40.2325		0	0	0	0	0	0	0	0	0	0	0	0	0	0
1606	5	6	9	2d 23:42:35.63000	0d 00:00:04.32000	1.89e-06	6.73e-06	0.00157351	3.6686	C	5	2020-10-16 08:19:53	40.2325		0	0	0	0	0	0	0	0	0	0	0	0	0	0
1607	5	6	9	2d 23:42:36.07000	0d 00:00:04.76000	2.08e-06	7.44e-06	0.00157336	3.6809	C	5	2020-10-16 08:19:53	40.2325		0	0	0	0	0	0	0	0	0	0	0	0	0	0
1608	5	6	9	2d 23:42:36.55000	0d 00:00:05.24000	2.29e-06	8.21e-06	0.00157351	3.6927	C	5	2020-10-16 08:19:54	40.2325		0	0	0	0	0	0	0	0	0	0	0	0	0	0
1609	5	6	9	2d 23:42:37.11000	0d 00:00:05.80000	2.53e-06	9.12e-06	0.00157336	3.7041	C	5	2020-10-16 08:19:54	40.2325		0	0	0	0	0	0	0	0	0	0	0	0	0	0
1610	5	6	9	2d 23:42:37.79000	0d 00:00:06.48000	2.83e-06	1.022e-05	0.00157313	3.7154	C	5	2020-10-16 08:19:55	40.2325		0	0	0	0	0	0	0	0	0	0	0	0	0	0
1611	5	6	9	2d 23:42:38.65000	0d 00:00:07.34000	3.21e-06	1.162e-05	0.00157351	3.7263	C	5	2020-10-16 08:19:56	40.2325		0	0	0	0	0	0	0	0	0	0	0	0	0	0
1612	5	6	9	2d 23:42:39.79000	0d 00:00:08.48000	3.71e-06	1.348e-05	0.00157321	3.7368	C	5	2020-10-16 08:19:57	40.2325		0	0	0	0	0	0	0	0	0	0	0	0	0	0
1613	5	6	9	2d 23:42:41.37000	0d 00:00:10.06000	4.4e-06	1.606e-05	0.00157336	3.7472	C	5	2020-10-16 08:19:59	40.2325		0	0	0	0	0	0	0	0	0	0	0	0	0	0
1614	5	6	9	2d 23:42:43.77000	0d 00:00:12.46000	5.45e-06	2e-05	0.00157328	3.7575	C	5	2020-10-16 08:20:01	40.2325		0	0	0	0	0	0	0	0	0	0	0	0	0	0
1615	5	6	9	2d 23:42:47.86000	0d 00:00:16.55000	7.23e-06	2.672e-05	0.00157328	3.7679	C	5	2020-10-16 08:20:05	40.2325		0	0	0	0	0	0	0	0	0	0	0	0	0	0
1616	5	6	9	2d 23:42:55.11000	0d 00:00:23.80000	1.04e-05	3.868e-05	0.00157336	3.778	C	5	2020-10-16 08:20:12	40.2325		0	0	0	0	0	0	0	0	0	0	0	0	0	0
1617	5	6	9	2d 23:43:47.70000	0d 00:01:16.39000	3.338e-05	0.00012554	0.00157343	3.7679	C	5	2020-10-16 08:21:05	40.248		0	0	0	0	0	0	0	0	0	0	0	0	0	0
1618	5	6	9	2d 23:44:06.93000	0d 00:01:35.62000	4.179e-05	0.00015716	0.00157336	3.7578	C	5	2020-10-16 08:21:24	40.248		0	0	0	0	0	0	0	0	0	0	0	0	0	0
1619	5	6	9	2d 23:44:32.21000	0d 00:02:00.90000	5.284e-05	0.00019862	0.00157343	3.7478	C	5	2020-10-16 08:21:49	40.1705		0	0	0	0	0	0	0	0	0	0	0	0	0	0
1620	5	6	9	2d 23:45:05.95000	0d 00:02:34.64000	6.758e-05	0.00025381	0.00157313	3.7377	C	5	2020-10-16 08:22:23	40.217		0	0	0	0	0	0	0	0	0	0	0	0	0	0
1621	5	6	9	2d 23:45:58.81000	0d 00:03:27.50000	9.068e-05	0.00034003	0.00157328	3.7276	C	5	2020-10-16 08:23:16	40.186		0	0	0	0	0	0	0	0	0	0	0	0	0	0
1622	5	6	9	2d 23:47:37.99000	0d 00:05:06.68000	0.00013403	0.00050136	0.00157351	3.7176	C	5	2020-10-16 08:24:55	40.186		0	0	0	0	0	0	0	0	0	0	0	0	0	0
1623	5	6	9	2d 23:52:37.99000	0d 00:10:06.68000	0.00026514	0.00098808	0.00157336	3.7095	C	1	2020-10-16 08:29:55	40.2325		0	0	0	0	0	0	0	0	0	0	0	0	0	0
1624	5	6	9	2d 23:57:37.99000	0d 00:15:06.68000	0.00039625	0.00147445	0.00157336	3.7098	C	1	2020-10-16 08:34:55	40.217		0	0	0	0	0	0	0	0	0	0	0	0	0	0
1625	5	6	9	3d 00:02:37.99000	0d 00:20:06.68000	0.00052736	0.00196098	0.00157336	3.7121	C	1	2020-10-16 08:39:55	40.2325		0	0	0	0	0	0	0	0	0	0	0	0	0	0
1626	5	6	9	3d 00:07:37.99000	0d 00:25:06.68000	0.00065847	0.00244786	0.00157336	3.715	C	1	2020-10-16 08:44:55	40.2325		0	0	0	0	0	0	0	0	0	0	0	0	0	0
1627	5	6	9	3d 00:12:37.99000	0d 00:30:06.68000	0.00078958	0.00293518	0.00157336	3.7186	C	1	2020-10-16 08:49:55	40.248		0	0	0	0	0	0	0	0	0	0	0	0	0	0
1628	5	6	9	3d 00:17:37.99000	0d 00:35:06.68000	0.00092069	0.00342301	0.00157328	3.7227	C	1	2020-10-16 08:54:55	40.2945		0	0	0	0	0	0	0	0	0	0	0	0	0	0
1629	5	6	9	3d 00:22:37.99000	0d 00:40:06.68000	0.0010518	0.0039114	0.00157321	3.7273	C	1	2020-10-16 08:59:55	40.2325		0	0	0	0	0	0	0	0	0	0	0	0	0	0
1630	5	6	9	3d 00:27:37.99000	0d 00:45:06.68000	0.00118291	0.0044004	0.00157328	3.7319	C	1	2020-10-16 09:04:55	40.2325		0	0	0	0	0	0	0	0	0	0	0	0	0	0
1631	5	6	9	3d 00:32:37.99000	0d 00:50:06.68000	0.00131403	0.00489004	0.00157313	3.7371	C	1	2020-10-16 09:09:55	40.2015		0	0	0	0	0	0	0	0	0	0	0	0	0	0
1632	5	6	9	3d 00:37:37.99000	0d 00:55:06.68000	0.00144514	0.00538036	0.00157328	3.7421	C	1	2020-10-16 09:14:55	40.248		0	0	0	0	0	0	0	0	0	0	0	0	0	0
1633	5	6	9	3d 00:42:37.99000	0d 01:00:06.68000	0.00157625	0.00587139	0.00157336	3.7479	C	1	2020-10-16 09:19:55	40.217		0	0	0	0	0	0	0	0	0	0	0	0	0	0
1634	5	6	9	3d 00:47:37.99000	0d 01:05:06.68000	0.00170736	0.00636313	0.00157321	3.7531	C	1	2020-10-16 09:24:55	40.186		0	0	0	0	0	0	0	0	0	0	0	0	0	0
1635	5	6	9	3d 00:52:37.99000	0d 01:10:06.68000	0.00183847	0.00685557	0.00157343	3.7586	C	1	2020-10-16 09:29:55	40.186		0	0	0	0	0	0	0	0	0	0	0	0	0	0
1636	5	6	9	3d 00:57:37.99000	0d 01:15:06.68000	0.00196958	0.00734871	0.00157336	3.7639	C	1	2020-10-16 09:34:55	40.2015		0	0	0	0	0	0	0	0	0	0	0	0	0	0
1637	5	6	9	3d 01:02:37.99000	0d 01:20:06.68000	0.00210069	0.00784254	0.00157336	3.7691	C	1	2020-10-16 09:39:55	40.2325		0	0	0	0	0	0	0	0	0	0	0	0	0	0
1638	5	6	9	3d 01:07:37.99000	0d 01:25:06.68000	0.0022318	0.00833706	0.00157328	3.7743	C	1	2020-10-16 09:44:55	40.1705		0	0	0	0	0	0	0	0	0	0	0	0	0	0
1639	5	6	9	3d 01:12:37.99000	0d 01:30:06.68000	0.00236291	0.00883227	0.00157328	3.7795	C	1	2020-10-16 09:49:55	40.186		0	0	0	0	0	0	0	0	0	0	0	0	0	0
1640	5	6	9	3d 01:17:37.99000	0d 01:35:06.68000	0.00249402	0.00932815	0.00157343	3.785	C	1	2020-10-16 09:54:55	40.155		0	0	0	0	0	0	0	0	0	0	0	0	0	0
1641	5	6	9	3d 01:22:37.99000	0d 01:40:06.68000	0.00262513	0.00982475	0.00157343	3.79	C	1	2020-10-16 09:59:55	40.1705		0	0	0	0	0	0	0	0	0	0	0	0	0	0
1642	5	6	9	3d 01:27:37.99000	0d 01:45:06.68000	0.00275624	0.0103221	0.00157321	3.796	C	1	2020-10-16 10:04:55	40.217		0	0	0	0	0	0	0	0	0	0	0	0	0	0
1643	5	6	9	3d 01:32:37.99000	0d 01:50:06.68000	0.00288735	0.0108201	0.00157328	3.8016	C	1	2020-10-16 10:09:55	40.1705		0	0	0	0	0	0	0	0	0	0	0	0	0	0
1644	5	6	9	3d 01:37:37.99000	0d 01:55:06.68000	0.00301846	0.011319	0.00157336	3.8079	C	1	2020-10-16 10:14:55	40.155		0	0	0	0	0	0	0	0	0	0	0	0	0	0
1645	5	6	9	3d 01:42:37.99000	0d 02:00:06.68000	0.00314957	0.0118186	0.00157321	3.8145	C	1	2020-10-16 10:19:55	40.1395		0	0	0	0	0	0	0	0	0	0	0	0	0	0
1646	5	6	9	3d 01:47:37.99000	0d 02:05:06.68000	0.00328069	0.0123192	0.00157328	3.8215	C	1	2020-10-16 10:24:55	40.1395		0	0	0	0	0	0	0	0	0	0	0	0	0	0
1647	5	6	9	3d 01:52:37.99000	0d 02:10:06.68000	0.0034118	0.0128207	0.00157351	3.8289	C	1	2020-10-16 10:29:55	40.217		0	0	0	0	0	0	0	0	0	0	0	0	0	0
1648	5	6	9	3d 01:57:37.99000	0d 02:15:06.68000	0.00354291	0.0133233	0.00157321	3.8373	C	1	2020-10-16 10:34:55	40.124		0	0	0	0	0	0	0	0	0	0	0	0	0	0
1649	5	6	9	3d 02:02:37.99000	0d 02:20:06.68000	0.00367402	0.013827	0.00157336	3.8466	C	1	2020-10-16 10:39:55	40.1705		0	0	0	0	0	0	0	0	0	0	0	0	0	0
1650	5	6	9	3d 02:07:30.40000	0d 02:24:59.09000	0.00380181	0.0143192	0.00157321	3.8567	C	5	2020-10-16 10:44:48	40.124		0	0	0	0	0	0	0	0	0	0	0	0	0	0
1651	5	6	9	3d 02:12:06.81000	0d 02:29:35.50000	0.00392261	0.0147857	0.00157328	3.8668	C	5	2020-10-16 10:49:24	40.217		0	0	0	0	0	0	0	0	0	0	0	0	0	0
1652	5	6	9	3d 02:16:15.08000	0d 02:33:43.77000	0.00403111	0.0152058	0.00157336	3.877	C	5	2020-10-16 10:53:32	40.155		0	0	0	0	0	0	0	0	0	0	0	0	0	0
1653	5	6	9	3d 02:20:11.16000	0d 02:37:39.85000	0.00413429	0.0156064	0.00157321	3.8871	C	5	2020-10-16 10:57:29	40.186		0	0	0	0	0	0	0	0	0	0	0	0	0	0
1654	5	6	9	3d 02:23:51.15000	0d 02:41:19.84000	0.00423043	0.0159806	0.00157328	3.8972	C	5	2020-10-16 11:01:09	40.2015		0	0	0	0	0	0	0	0	0	0	0	0	0	0
1655	5	6	9	3d 02:27:19.80000	0d 02:44:48.49000	0.00432162	0.0163364	0.00157343	3.9074	C	5	2020-10-16 11:04:37	40.217		0	0	0	0	0	0	0	0	0	0	0	0	0	0
1656	5	6	9	3d 02:30:46.86000	0d 02:48:15.55000	0.00441211	0.0166904	0.00157328	3.9174	C	5	2020-10-16 11:08:04	40.2015		0	0	0	0	0	0	0	0	0	0	0	0	0	0
1657	5	6	9	3d 02:34:00.27000	0d 02:51:28.96000	0.00449664	0.017022	0.00157343	3.9275	C	5	2020-10-16 11:11:18	40.2015		0	0	0	0	0	0	0	0	0	0	0	0	0	0
1658	5	6	9	3d 02:37:08.27000	0d 02:54:36.96000	0.0045788	0.0173451	0.00157336	3.9376	C	5	2020-10-16 11:14:26	40.1705		0	0	0	0	0	0	0	0	0	0	0	0	0	0
1659	5	6	9	3d 02:40:12.15000	0d 02:57:40.84000	0.00465916	0.0176619	0.00157351	3.9477	C	5	2020-10-16 11:17:30	40.186		0	0	0	0	0	0	0	0	0	0	0	0	0	0
1660	5	6	9	3d 02:43:12.18000	0d 03:00:40.87000	0.00473784	0.0179729	0.00157328	3.9577	C	5	2020-10-16 11:20:30	40.124		0	0	0	0	0	0	0	0	0	0	0	0	0	0
1661	5	6	9	3d 02:46:12.31000	0d 03:03:41.00000	0.00481657	0.0182849	0.00157343	3.9678	C	5	2020-10-16 11:23:30	40.2015		0	0	0	0	0	0	0	0	0	0	0	0	0	0
1662	5	6	9	3d 02:49:06.11000	0d 03:06:34.80000	0.00489252	0.0185866	0.00157351	3.9779	C	5	2020-10-16 11:26:24	40.2015		0	0	0	0	0	0	0	0	0	0	0	0	0	0
1663	5	6	9	3d 02:51:57.99000	0d 03:09:26.68000	0.00496764	0.0188858	0.00157343	3.9879	C	5	2020-10-16 11:29:15	40.1705		0	0	0	0	0	0	0	0	0	0	0	0	0	0
1664	5	6	9	3d 02:54:47.94000	0d 03:12:16.63000	0.00504192	0.0191824	0.00157343	3.998	C	5	2020-10-16 11:32:05	40.2015		0	0	0	0	0	0	0	0	0	0	0	0	0	0
1665	5	6	9	3d 02:57:37.34000	0d 03:15:06.03000	0.00511595	0.0194787	0.00157328	4.0081	C	5	2020-10-16 11:34:55	40.217		0	0	0	0	0	0	0	0	0	0	0	0	0	0
1666	5	6	9	3d 03:00:27.72000	0d 03:17:56.41000	0.00519041	0.0197776	0.00157336	4.0182	C	5	2020-10-16 11:37:45	40.1705		0	0	0	0	0	0	0	0	0	0	0	0	0	0
1667	5	6	9	3d 03:03:13.96000	0d 03:20:42.65000	0.00526306	0.0200699	0.00157336	4.0282	C	5	2020-10-16 11:40:31	40.217		0	0	0	0	0	0	0	0	0	0	0	0	0	0
1668	5	6	9	3d 03:05:58.37000	0d 03:23:27.06000	0.00533492	0.0203597	0.00157336	4.0383	C	5	2020-10-16 11:43:16	40.217		0	0	0	0	0	0	0	0	0	0	0	0	0	0
1669	5	6	9	3d 03:08:42.81000	0d 03:26:11.50000	0.00540678	0.0206502	0.00157328	4.0484	C	5	2020-10-16 11:46:00	40.1705		0	0	0	0	0	0	0	0	0	0	0	0	0	0
1670	5	6	9	3d 03:11:23.62000	0d 03:28:52.31000	0.00547706	0.0209351	0.00157313	4.0584	C	5	2020-10-16 11:48:41	40.2015		0	0	0	0	0	0	0	0	0	0	0	0	0	0
1671	5	6	9	3d 03:14:06.39000	0d 03:31:35.08000	0.0055482	0.0212241	0.00157321	4.0687	C	5	2020-10-16 11:51:24	40.2015		0	0	0	0	0	0	0	0	0	0	0	0	0	0
1672	5	6	9	3d 03:16:46.52000	0d 03:34:15.21000	0.00561818	0.0215092	0.00157328	4.0787	C	5	2020-10-16 11:54:04	40.155		0	0	0	0	0	0	0	0	0	0	0	0	0	0
1673	5	6	9	3d 03:19:25.26000	0d 03:36:53.95000	0.00568756	0.0217925	0.00157321	4.0888	C	5	2020-10-16 11:56:43	40.2015		0	0	0	0	0	0	0	0	0	0	0	0	0	0
1674	5	6	9	3d 03:21:58.27000	0d 03:39:26.96000	0.00575443	0.0220663	0.00157343	4.0989	C	5	2020-10-16 11:59:16	40.186		0	0	0	0	0	0	0	0	0	0	0	0	0	0
1675	5	6	9	3d 03:24:31.84000	0d 03:42:00.53000	0.00582154	0.0223417	0.00157321	4.1091	C	5	2020-10-16 12:01:49	40.217		0	0	0	0	0	0	0	0	0	0	0	0	0	0
1676	5	6	9	3d 03:27:07.78000	0d 03:44:36.47000	0.00588969	0.0226221	0.00157343	4.1193	C	5	2020-10-16 12:04:25	40.1705		0	0	0	0	0	0	0	0	0	0	0	0	0	0
1677	5	6	9	3d 03:29:39.34000	0d 03:47:08.03000	0.00595593	0.0228953	0.00157328	4.1294	C	5	2020-10-16 12:06:57	40.248		0	0	0	0	0	0	0	0	0	0	0	0	0	0
1678	5	6	9	3d 03:32:06.72000	0d 03:49:35.41000	0.00602034	0.0231616	0.00157351	4.1395	C	5	2020-10-16 12:09:24	40.155		0	0	0	0	0	0	0	0	0	0	0	0	0	0
1679	5	6	9	3d 03:34:31.57000	0d 03:52:00.26000	0.00608365	0.023424	0.00157351	4.1495	C	5	2020-10-16 12:11:49	40.2015		0	0	0	0	0	0	0	0	0	0	0	0	0	0
1680	5	6	9	3d 03:36:53.94000	0d 03:54:22.63000	0.00614587	0.0236824	0.00157351	4.1596	C	5	2020-10-16 12:14:11	40.2015		0	0	0	0	0	0	0	0	0	0	0	0	0	0
1681	5	6	9	3d 03:39:16.43000	0d 03:56:45.12000	0.00620814	0.0239418	0.00157336	4.1698	C	5	2020-10-16 12:16:34	40.2015		0	0	0	0	0	0	0	0	0	0	0	0	0	0
1682	5	6	9	3d 03:41:40.26000	0d 03:59:08.95000	0.006271	0.0242042	0.00157328	4.1799	C	5	2020-10-16 12:18:58	40.1395		0	0	0	0	0	0	0	0	0	0	0	0	0	0
1683	5	6	9	3d 03:43:59.10000	0d 04:01:27.79000	0.00633168	0.0244581	0.00157328	4.19	C	5	2020-10-16 12:21:17	40.1395		0	0	0	0	0	0	0	0	0	0	0	0	0	0
1684	5	6	9	3d 03:46:14.57000	0d 04:03:43.26000	0.00639088	0.0247065	0.00157328	4.2	C	133	2020-10-16 12:23:32	40.217		0	0	0	0	0	0	0	0	0	0	0	0	0	0
1685	5	6	10	3d 03:46:14.58000	0d 00:00:00.01000	0.00639088	0.0247065	0.00157069	4.2	C	0	2020-10-16 12:23:32	40.217		0	0	0	0	0	0	0	0	0	0	0	0	0	0
1686	5	6	10	3d 03:46:41.95000	0d 00:00:27.38000	0.00640251	0.0247553	0.00147066	4.2	C	4	2020-10-16 12:24:00	40.155		0	0	0	0	0	0	0	0	0	0	0	0	0	0
1687	5	6	10	3d 03:47:11.82000	0d 00:00:57.25000	0.00641428	0.0248048	0.00137064	4.2002	C	4	2020-10-16 12:24:29	40.1395		0	0	0	0	0	0	0	0	0	0	0	0	0	0
1688	5	6	10	3d 03:47:48.09000	0d 00:01:33.52000	0.00642758	0.0248606	0.00127062	4.2002	C	4	2020-10-16 12:25:06	40.186		0	0	0	0	0	0	0	0	0	0	0	0	0	0
1689	5	6	10	3d 03:48:29.69000	0d 00:02:15.12000	0.00644167	0.0249198	0.00117052	4.2002	C	4	2020-10-16 12:25:47	40.2015		0	0	0	0	0	0	0	0	0	0	0	0	0	0
1690	5	6	10	3d 03:49:17.81000	0d 00:03:03.24000	0.00645665	0.0249827	0.0010705	4.2	C	4	2020-10-16 12:26:35	40.217		0	0	0	0	0	0	0	0	0	0	0	0	0	0
1691	5	6	10	3d 03:50:10.69000	0d 00:03:56.12000	0.00647162	0.0250456	0.00097032	4.2	C	4	2020-10-16 12:27:28	40.155		0	0	0	0	0	0	0	0	0	0	0	0	0	0
1692	5	6	10	3d 03:51:11.91000	0d 00:04:57.34000	0.00648725	0.0251112	0.0008703	4.2	C	4	2020-10-16 12:28:29	40.186		0	0	0	0	0	0	0	0	0	0	0	0	0	0
1693	5	6	10	3d 03:52:21.40000	0d 00:06:06.83000	0.00650306	0.0251776	0.00077028	4.2	C	4	2020-10-16 12:29:39	40.1395		0	0	0	0	0	0	0	0	0	0	0	0	0	0
1694	5	6	10	3d 03:53:40.45000	0d 00:07:25.88000	0.00651882	0.0252439	0.0006701	4.1999	C	4	2020-10-16 12:30:58	40.2015		0	0	0	0	0	0	0	0	0	0	0	0	0	0
1695	5	6	10	3d 03:55:13.50000	0d 00:08:58.93000	0.00653482	0.025311	0.00057	4.2	C	4	2020-10-16 12:32:31	40.1395		0	0	0	0	0	0	0	0	0	0	0	0	0	0
1696	5	6	10	3d 03:57:08.43000	0d 00:10:53.86000	0.00655139	0.0253806	0.00046998	4.1999	C	4	2020-10-16 12:34:26	40.2015		0	0	0	0	0	0	0	0	0	0	0	0	0	0
1697	5	6	10	3d 03:59:33.17000	0d 00:13:18.60000	0.00656822	0.0254513	0.00036988	4.2	C	4	2020-10-16 12:36:51	40.1705		0	0	0	0	0	0	0	0	0	0	0	0	0	0
1698	5	6	10	3d 04:02:54.71000	0d 00:16:40.14000	0.00658604	0.0255262	0.00026978	4.2	C	4	2020-10-16 12:40:12	40.186		0	0	0	0	0	0	0	0	0	0	0	0	0	0
1699	5	6	10	3d 04:07:54.71000	0d 00:21:40.14000	0.0066043	0.0256029	0.00017456	4.1999	C	1	2020-10-16 12:45:12	40.1395		0	0	0	0	0	0	0	0	0	0	0	0	0	0
1700	5	6	10	3d 04:09:08.30000	0d 00:22:53.73000	0.0066077	0.0256172	0.00015732	4.2	C	132	2020-10-16 12:46:26	40.1085		0	0	0	0	0	0	0	0	0	0	0	0	0	0
1701	5	6	11	3d 04:09:08.31000	0d 00:00:00.01000	0	0	0	4.1981	R	0	2020-10-16 12:46:26	40.1085		0	0	0	0	0	0	0	0	0	0	0	0	0	0
1702	5	6	11	3d 04:09:10.31000	0d 00:00:02.01000	0	0	0	4.1978	R	1	2020-10-16 12:46:28	40.124		0	0	0	0	0	0	0	0	0	0	0	0	0	0
1703	5	6	11	3d 04:09:12.31000	0d 00:00:04.01000	0	0	0	4.1975	R	1	2020-10-16 12:46:30	40.124		0	0	0	0	0	0	0	0	0	0	0	0	0	0
1704	5	6	11	3d 04:09:14.31000	0d 00:00:06.01000	0	0	0	4.1975	R	1	2020-10-16 12:46:32	40.124		0	0	0	0	0	0	0	0	0	0	0	0	0	0
1705	5	6	11	3d 04:09:16.31000	0d 00:00:08.01000	0	0	0	4.1971	R	1	2020-10-16 12:46:34	40.124		0	0	0	0	0	0	0	0	0	0	0	0	0	0
1706	5	6	11	3d 04:09:18.30000	0d 00:00:10.00000	0	0	0	4.1971	R	129	2020-10-16 12:46:36	40.1395		0	0	0	0	0	0	0	0	0	0	0	0	0	0
1707	5	6	12	3d 04:09:18.34000	0d 00:00:00.04000	2e-08	7e-08	0.00157374	4.1779	D	0	2020-10-16 12:46:36	40.124		0	0	0	0	0	0	0	0	0	0	0	0	0	0
1708	5	6	12	3d 04:09:32.94000	0d 00:00:14.64000	6.4e-06	2.669e-05	0.00157336	4.1678	D	5	2020-10-16 12:46:51	40.1395		0	0	0	0	0	0	0	0	0	0	0	0	0	0
1709	5	6	12	3d 04:10:11.29000	0d 00:00:52.99000	2.316e-05	9.645e-05	0.00157321	4.1578	D	5	2020-10-16 12:47:29	40.1395		0	0	0	0	0	0	0	0	0	0	0	0	0	0
1710	5	6	12	3d 04:11:20.36000	0d 00:02:02.06000	5.334e-05	0.0002218	0.00157321	4.1476	D	5	2020-10-16 12:48:38	40.1705		0	0	0	0	0	0	0	0	0	0	0	0	0	0
1711	5	6	12	3d 04:13:04.09000	0d 00:03:45.79000	9.868e-05	0.0004096	0.00157321	4.1373	D	5	2020-10-16 12:50:22	40.155		0	0	0	0	0	0	0	0	0	0	0	0	0	0
1712	5	6	12	3d 04:15:06.90000	0d 00:05:48.60000	0.00015235	0.00063139	0.00157321	4.1273	D	5	2020-10-16 12:52:25	40.2015		0	0	0	0	0	0	0	0	0	0	0	0	0	0
1713	5	6	12	3d 04:17:10.99000	0d 00:07:52.69000	0.00020658	0.00085495	0.00157313	4.1172	D	5	2020-10-16 12:54:29	40.1085		0	0	0	0	0	0	0	0	0	0	0	0	0	0
1714	5	6	12	3d 04:19:17.58000	0d 00:09:59.28000	0.00026191	0.00108246	0.00157328	4.1071	D	5	2020-10-16 12:56:36	40.124		0	0	0	0	0	0	0	0	0	0	0	0	0	0
1715	5	6	12	3d 04:21:27.03000	0d 00:12:08.73000	0.00031848	0.00131454	0.00157343	4.097	D	5	2020-10-16 12:58:45	40.1705		0	0	0	0	0	0	0	0	0	0	0	0	0	0
1716	5	6	12	3d 04:23:37.57000	0d 00:14:19.27000	0.00037553	0.001548	0.00157343	4.0868	D	5	2020-10-16 13:00:56	40.186		0	0	0	0	0	0	0	0	0	0	0	0	0	0
1717	5	6	12	3d 04:25:54.02000	0d 00:16:35.72000	0.00043516	0.00179143	0.00157336	4.0768	D	5	2020-10-16 13:03:12	40.1395		0	0	0	0	0	0	0	0	0	0	0	0	0	0
1718	5	6	12	3d 04:28:09.53000	0d 00:18:51.23000	0.00049439	0.00203258	0.00157343	4.0667	D	5	2020-10-16 13:05:28	40.186		0	0	0	0	0	0	0	0	0	0	0	0	0	0
1719	5	6	12	3d 04:30:26.67000	0d 00:21:08.37000	0.00055432	0.00227602	0.00157328	4.0566	D	5	2020-10-16 13:07:45	40.2015		0	0	0	0	0	0	0	0	0	0	0	0	0	0
1720	5	6	12	3d 04:32:42.78000	0d 00:23:24.48000	0.00061381	0.00251703	0.00157328	4.0465	D	5	2020-10-16 13:10:01	40.1705		0	0	0	0	0	0	0	0	0	0	0	0	0	0
1721	5	6	12	3d 04:35:06.67000	0d 00:25:48.37000	0.00067669	0.00277119	0.00157336	4.0365	D	5	2020-10-16 13:12:25	40.186		0	0	0	0	0	0	0	0	0	0	0	0	0	0
1722	5	6	12	3d 04:37:27.91000	0d 00:28:09.61000	0.00073842	0.00302005	0.00157336	4.0264	D	5	2020-10-16 13:14:46	40.1085		0	0	0	0	0	0	0	0	0	0	0	0	0	0
1723	5	6	12	3d 04:39:52.00000	0d 00:30:33.70000	0.00080139	0.00327329	0.00157359	4.0163	D	5	2020-10-16 13:17:10	40.2015		0	0	0	0	0	0	0	0	0	0	0	0	0	0
1724	5	6	12	3d 04:42:17.82000	0d 00:32:59.52000	0.00086512	0.00352893	0.00157336	4.0061	D	5	2020-10-16 13:19:36	40.124		0	0	0	0	0	0	0	0	0	0	0	0	0	0
1725	5	6	12	3d 04:44:46.70000	0d 00:35:28.40000	0.00093019	0.00378927	0.00157321	3.996	D	5	2020-10-16 13:22:05	40.155		0	0	0	0	0	0	0	0	0	0	0	0	0	0
1726	5	6	12	3d 04:47:16.76000	0d 00:37:58.46000	0.00099577	0.00405102	0.00157359	3.986	D	5	2020-10-16 13:24:35	40.186		0	0	0	0	0	0	0	0	0	0	0	0	0	0
1727	5	6	12	3d 04:49:46.74000	0d 00:40:28.44000	0.00106131	0.00431196	0.00157328	3.9759	D	5	2020-10-16 13:27:05	40.1705		0	0	0	0	0	0	0	0	0	0	0	0	0	0
1728	5	6	12	3d 04:52:18.27000	0d 00:42:59.97000	0.00112754	0.00457493	0.00157336	3.9658	D	5	2020-10-16 13:29:36	40.124		0	0	0	0	0	0	0	0	0	0	0	0	0	0
1729	5	6	12	3d 04:54:51.48000	0d 00:45:33.18000	0.0011945	0.00484015	0.00157336	3.9557	D	5	2020-10-16 13:32:10	40.155		0	0	0	0	0	0	0	0	0	0	0	0	0	0
1730	5	6	12	3d 04:57:21.78000	0d 00:48:03.48000	0.00126018	0.00509967	0.00157351	3.9457	D	5	2020-10-16 13:34:40	40.155		0	0	0	0	0	0	0	0	0	0	0	0	0	0
1731	5	6	12	3d 05:00:00.01000	0d 00:50:41.71000	0.00132933	0.00537219	0.00157328	3.9356	D	5	2020-10-16 13:37:18	40.186		0	0	0	0	0	0	0	0	0	0	0	0	0	0
1732	5	6	12	3d 05:02:33.97000	0d 00:53:15.67000	0.00139662	0.00563666	0.00157336	3.9255	D	5	2020-10-16 13:39:52	40.124		0	0	0	0	0	0	0	0	0	0	0	0	0	0
1733	5	6	12	3d 05:05:08.62000	0d 00:55:50.32000	0.00146421	0.00590165	0.00157336	3.9153	D	5	2020-10-16 13:42:27	40.217		0	0	0	0	0	0	0	0	0	0	0	0	0	0
1734	5	6	12	3d 05:07:45.88000	0d 00:58:27.58000	0.00153294	0.00617041	0.00157343	3.9052	D	5	2020-10-16 13:45:04	40.124		0	0	0	0	0	0	0	0	0	0	0	0	0	0
1735	5	6	12	3d 05:10:21.71000	0d 01:01:03.41000	0.00160104	0.00643603	0.00157351	3.8952	D	5	2020-10-16 13:47:40	40.1705		0	0	0	0	0	0	0	0	0	0	0	0	0	0
1736	5	6	12	3d 05:12:59.79000	0d 01:03:41.49000	0.00167013	0.0067048	0.00157328	3.8851	D	5	2020-10-16 13:50:18	40.2015		0	0	0	0	0	0	0	0	0	0	0	0	0	0
1737	5	6	12	3d 05:15:34.91000	0d 01:06:16.61000	0.00173792	0.00696784	0.00157328	3.8749	D	5	2020-10-16 13:52:53	40.2015		0	0	0	0	0	0	0	0	0	0	0	0	0	0
1738	5	6	12	3d 05:18:14.31000	0d 01:08:56.01000	0.00180758	0.00723744	0.00157313	3.8648	D	5	2020-10-16 13:55:33	40.155		0	0	0	0	0	0	0	0	0	0	0	0	0	0
1739	5	6	12	3d 05:20:54.12000	0d 01:11:35.82000	0.00187743	0.00750703	0.00157328	3.8547	D	5	2020-10-16 13:58:12	40.186		0	0	0	0	0	0	0	0	0	0	0	0	0	0
1740	5	6	12	3d 05:23:34.95000	0d 01:14:16.65000	0.00194771	0.00777763	0.00157343	3.8447	D	5	2020-10-16 14:00:53	40.186		0	0	0	0	0	0	0	0	0	0	0	0	0	0
1741	5	6	12	3d 05:26:20.13000	0d 01:17:01.83000	0.0020199	0.00805482	0.00157321	3.8346	D	5	2020-10-16 14:03:38	40.1395		0	0	0	0	0	0	0	0	0	0	0	0	0	0
1742	5	6	12	3d 05:29:09.11000	0d 01:19:50.81000	0.00209375	0.00833765	0.00157336	3.8245	D	5	2020-10-16 14:06:27	40.1705		0	0	0	0	0	0	0	0	0	0	0	0	0	0
1743	5	6	12	3d 05:31:57.01000	0d 01:22:38.71000	0.00216713	0.00861792	0.00157336	3.8145	D	5	2020-10-16 14:09:15	40.1705		0	0	0	0	0	0	0	0	0	0	0	0	0	0
1744	5	6	12	3d 05:34:47.29000	0d 01:25:28.99000	0.00224155	0.00890143	0.00157343	3.8044	D	5	2020-10-16 14:12:06	40.155		0	0	0	0	0	0	0	0	0	0	0	0	0	0
1745	5	6	12	3d 05:37:42.66000	0d 01:28:24.36000	0.00231819	0.00919263	0.00157336	3.7943	D	5	2020-10-16 14:15:01	40.2015		0	0	0	0	0	0	0	0	0	0	0	0	0	0
1746	5	6	12	3d 05:40:44.42000	0d 01:31:26.12000	0.00239763	0.00949365	0.00157328	3.7842	D	5	2020-10-16 14:18:03	40.2015		0	0	0	0	0	0	0	0	0	0	0	0	0	0
1747	5	6	12	3d 05:43:43.50000	0d 01:34:25.20000	0.00247589	0.00978943	0.00157351	3.774	D	5	2020-10-16 14:21:02	40.2015		0	0	0	0	0	0	0	0	0	0	0	0	0	0
1748	5	6	12	3d 05:46:53.01000	0d 01:37:34.71000	0.00255872	0.0101016	0.00157336	3.7639	D	5	2020-10-16 14:24:11	40.186		0	0	0	0	0	0	0	0	0	0	0	0	0	0
1749	5	6	12	3d 05:49:55.00000	0d 01:40:36.70000	0.00263825	0.0104006	0.00157336	3.7539	D	5	2020-10-16 14:27:13	40.217		0	0	0	0	0	0	0	0	0	0	0	0	0	0
1750	5	6	12	3d 05:53:01.38000	0d 01:43:43.08000	0.00271971	0.010706	0.00157336	3.7438	D	5	2020-10-16 14:30:20	40.124		0	0	0	0	0	0	0	0	0	0	0	0	0	0
1751	5	6	12	3d 05:56:06.61000	0d 01:46:48.31000	0.00280066	0.0110086	0.00157328	3.7336	D	5	2020-10-16 14:33:25	40.186		0	0	0	0	0	0	0	0	0	0	0	0	0	0
1752	5	6	12	3d 05:59:14.45000	0d 01:49:56.15000	0.00288275	0.0113147	0.00157313	3.7235	D	5	2020-10-16 14:36:33	40.2325		0	0	0	0	0	0	0	0	0	0	0	0	0	0
1753	5	6	12	3d 06:02:09.57000	0d 01:52:51.27000	0.00295928	0.0115993	0.00157328	3.7134	D	5	2020-10-16 14:39:28	40.186		0	0	0	0	0	0	0	0	0	0	0	0	0	0
1754	5	6	12	3d 06:05:02.90000	0d 01:55:44.60000	0.00303504	0.0118803	0.00157321	3.7032	D	5	2020-10-16 14:42:21	40.1395		0	0	0	0	0	0	0	0	0	0	0	0	0	0
1755	5	6	12	3d 06:08:01.31000	0d 01:58:43.01000	0.00311301	0.0121686	0.00157328	3.6931	D	5	2020-10-16 14:45:20	40.186		0	0	0	0	0	0	0	0	0	0	0	0	0	0
1756	5	6	12	3d 06:11:14.81000	0d 02:01:56.51000	0.00319757	0.0124805	0.00157313	3.6829	D	5	2020-10-16 14:48:33	40.2015		0	0	0	0	0	0	0	0	0	0	0	0	0	0
1757	5	6	12	3d 06:14:58.18000	0d 02:05:39.88000	0.00329519	0.0128396	0.00157313	3.6728	D	5	2020-10-16 14:52:17	40.217		0	0	0	0	0	0	0	0	0	0	0	0	0	0
1758	5	6	12	3d 06:19:34.01000	0d 02:10:15.71000	0.00341574	0.0132817	0.00157351	3.6628	D	5	2020-10-16 14:56:52	40.217		0	0	0	0	0	0	0	0	0	0	0	0	0	0
1759	5	6	12	3d 06:24:34.01000	0d 02:15:15.71000	0.00354685	0.0137614	0.00157328	3.6544	D	1	2020-10-16 15:01:52	40.2325		0	0	0	0	0	0	0	0	0	0	0	0	0	0
1760	5	6	12	3d 06:29:34.01000	0d 02:20:15.71000	0.00367796	0.01424	0.00157313	3.6458	D	1	2020-10-16 15:06:52	40.186		0	0	0	0	0	0	0	0	0	0	0	0	0	0
1761	5	6	12	3d 06:34:34.01000	0d 02:25:15.71000	0.00380907	0.0147175	0.00157313	3.6381	D	1	2020-10-16 15:11:52	40.2015		0	0	0	0	0	0	0	0	0	0	0	0	0	0
1762	5	6	12	3d 06:39:34.01000	0d 02:30:15.71000	0.00394018	0.015194	0.00157313	3.6309	D	1	2020-10-16 15:16:52	40.2015		0	0	0	0	0	0	0	0	0	0	0	0	0	0
1763	5	6	12	3d 06:44:34.01000	0d 02:35:15.71000	0.0040713	0.0156696	0.00157343	3.6233	D	1	2020-10-16 15:21:52	40.2015		0	0	0	0	0	0	0	0	0	0	0	0	0	0
1764	5	6	12	3d 06:49:34.01000	0d 02:40:15.71000	0.00420241	0.0161441	0.00157328	3.6159	D	1	2020-10-16 15:26:52	40.2635		0	0	0	0	0	0	0	0	0	0	0	0	0	0
1765	5	6	12	3d 06:54:34.01000	0d 02:45:15.71000	0.00433352	0.0166178	0.00157305	3.6089	D	1	2020-10-16 15:31:52	40.2015		0	0	0	0	0	0	0	0	0	0	0	0	0	0
1766	5	6	12	3d 06:59:34.01000	0d 02:50:15.71000	0.00446463	0.0170905	0.00157336	3.6014	D	1	2020-10-16 15:36:52	40.2325		0	0	0	0	0	0	0	0	0	0	0	0	0	0
1767	5	6	12	3d 07:04:34.01000	0d 02:55:15.71000	0.00459574	0.0175623	0.00157336	3.5941	D	1	2020-10-16 15:41:52	40.217		0	0	0	0	0	0	0	0	0	0	0	0	0	0
1768	5	6	12	3d 07:09:34.01000	0d 03:00:15.71000	0.00472685	0.0180331	0.00157305	3.5868	D	1	2020-10-16 15:46:52	40.2325		0	0	0	0	0	0	0	0	0	0	0	0	0	0
1769	5	6	12	3d 07:14:34.01000	0d 03:05:15.71000	0.00485796	0.0185028	0.00157328	3.579	D	1	2020-10-16 15:51:52	40.248		0	0	0	0	0	0	0	0	0	0	0	0	0	0
1770	5	6	12	3d 07:19:34.01000	0d 03:10:15.71000	0.00498907	0.0189715	0.00157328	3.5703	D	1	2020-10-16 15:56:52	40.217		0	0	0	0	0	0	0	0	0	0	0	0	0	0
1771	5	6	12	3d 07:24:34.01000	0d 03:15:15.71000	0.00512018	0.0194391	0.00157321	3.5616	D	1	2020-10-16 16:01:52	40.217		0	0	0	0	0	0	0	0	0	0	0	0	0	0
1772	5	6	12	3d 07:29:34.01000	0d 03:20:15.71000	0.00525129	0.0199054	0.00157328	3.5525	D	1	2020-10-16 16:06:52	40.2015		0	0	0	0	0	0	0	0	0	0	0	0	0	0
1773	5	6	12	3d 07:34:24.52000	0d 03:25:06.22000	0.00537825	0.0203558	0.00157313	3.5424	D	5	2020-10-16 16:11:43	40.279		0	0	0	0	0	0	0	0	0	0	0	0	0	0
1774	5	6	12	3d 07:38:44.37000	0d 03:29:26.07000	0.00549182	0.0207576	0.00157343	3.5323	D	5	2020-10-16 16:16:03	40.2325		0	0	0	0	0	0	0	0	0	0	0	0	0	0
1775	5	6	12	3d 07:42:42.34000	0d 03:33:24.04000	0.00559582	0.0211244	0.00157343	3.5222	D	5	2020-10-16 16:20:01	40.2635		0	0	0	0	0	0	0	0	0	0	0	0	0	0
1776	5	6	12	3d 07:46:05.74000	0d 03:36:47.44000	0.00568471	0.0214371	0.00157328	3.5122	D	5	2020-10-16 16:23:24	40.2015		0	0	0	0	0	0	0	0	0	0	0	0	0	0
1777	5	6	12	3d 07:49:03.77000	0d 03:39:45.47000	0.00576252	0.02171	0.00157343	3.5021	D	5	2020-10-16 16:26:22	40.1705		0	0	0	0	0	0	0	0	0	0	0	0	0	0
1778	5	6	12	3d 07:51:41.42000	0d 03:42:23.12000	0.00583142	0.021951	0.00157305	3.492	D	5	2020-10-16 16:29:00	40.248		0	0	0	0	0	0	0	0	0	0	0	0	0	0
1779	5	6	12	3d 07:54:01.79000	0d 03:44:43.49000	0.00589276	0.0221649	0.00157321	3.482	D	5	2020-10-16 16:31:20	40.2015		0	0	0	0	0	0	0	0	0	0	0	0	0	0
1780	5	6	12	3d 07:56:00.51000	0d 03:46:42.21000	0.00594465	0.0223453	0.00157336	3.4719	D	5	2020-10-16 16:33:19	40.155		0	0	0	0	0	0	0	0	0	0	0	0	0	0
1781	5	6	12	3d 07:57:48.42000	0d 03:48:30.12000	0.00599181	0.0225088	0.00157343	3.4618	D	5	2020-10-16 16:35:07	40.155		0	0	0	0	0	0	0	0	0	0	0	0	0	0
1782	5	6	12	3d 07:59:23.62000	0d 03:50:05.32000	0.00603341	0.0226526	0.00157351	3.4517	D	5	2020-10-16 16:36:42	40.2325		0	0	0	0	0	0	0	0	0	0	0	0	0	0
1783	5	6	12	3d 08:00:49.44000	0d 03:51:31.14000	0.00607092	0.0227819	0.00157336	3.4417	D	5	2020-10-16 16:38:08	40.186		0	0	0	0	0	0	0	0	0	0	0	0	0	0
1784	5	6	12	3d 08:02:04.93000	0d 03:52:46.63000	0.00610391	0.0228953	0.00157336	3.4314	D	5	2020-10-16 16:39:23	40.217		0	0	0	0	0	0	0	0	0	0	0	0	0	0
1785	5	6	12	3d 08:03:15.05000	0d 03:53:56.75000	0.00613456	0.0230003	0.00157336	3.4214	D	5	2020-10-16 16:40:34	40.186		0	0	0	0	0	0	0	0	0	0	0	0	0	0
1786	5	6	12	3d 08:04:21.57000	0d 03:55:03.27000	0.00616363	0.0230996	0.00157328	3.4113	D	5	2020-10-16 16:41:40	40.1395		0	0	0	0	0	0	0	0	0	0	0	0	0	0
1787	5	6	12	3d 08:05:18.21000	0d 03:55:59.91000	0.00618838	0.023184	0.00157336	3.4011	D	5	2020-10-16 16:42:37	40.2015		0	0	0	0	0	0	0	0	0	0	0	0	0	0
1788	5	6	12	3d 08:06:12.59000	0d 03:56:54.29000	0.00621215	0.0232647	0.00157328	3.391	D	5	2020-10-16 16:43:31	40.1395		0	0	0	0	0	0	0	0	0	0	0	0	0	0
1789	5	6	12	3d 08:07:02.79000	0d 03:57:44.49000	0.00623409	0.023339	0.00157328	3.3809	D	5	2020-10-16 16:44:21	40.2015		0	0	0	0	0	0	0	0	0	0	0	0	0	0
1790	5	6	12	3d 08:07:52.77000	0d 03:58:34.47000	0.00625593	0.0234127	0.00157328	3.3709	D	5	2020-10-16 16:45:11	40.217		0	0	0	0	0	0	0	0	0	0	0	0	0	0
1791	5	6	12	3d 08:08:36.41000	0d 03:59:18.11000	0.006275	0.0234769	0.00157321	3.3608	D	5	2020-10-16 16:45:55	40.2325		0	0	0	0	0	0	0	0	0	0	0	0	0	0
1792	5	6	12	3d 08:09:19.99000	0d 04:00:01.69000	0.00629405	0.0235408	0.00157336	3.3507	D	5	2020-10-16 16:46:38	40.1705		0	0	0	0	0	0	0	0	0	0	0	0	0	0
1793	5	6	12	3d 08:09:59.25000	0d 04:00:40.95000	0.00631121	0.0235982	0.00157343	3.3405	D	5	2020-10-16 16:47:18	40.2015		0	0	0	0	0	0	0	0	0	0	0	0	0	0
1794	5	6	12	3d 08:10:35.15000	0d 04:01:16.85000	0.0063269	0.0236506	0.00157351	3.3304	D	5	2020-10-16 16:47:54	40.217		0	0	0	0	0	0	0	0	0	0	0	0	0	0
1795	5	6	12	3d 08:11:09.30000	0d 04:01:51.00000	0.00634182	0.0237002	0.00157313	3.3204	D	5	2020-10-16 16:48:28	40.1395		0	0	0	0	0	0	0	0	0	0	0	0	0	0
1796	5	6	12	3d 08:11:42.34000	0d 04:02:24.04000	0.00635626	0.0237481	0.00157343	3.3101	D	5	2020-10-16 16:49:01	40.186		0	0	0	0	0	0	0	0	0	0	0	0	0	0
1797	5	6	12	3d 08:12:12.98000	0d 04:02:54.68000	0.00636965	0.0237923	0.00157328	3.3001	D	5	2020-10-16 16:49:31	40.2015		0	0	0	0	0	0	0	0	0	0	0	0	0	0
1798	5	6	12	3d 08:12:41.42000	0d 04:03:23.12000	0.00638208	0.0238333	0.00157328	3.2898	D	5	2020-10-16 16:50:00	40.1395		0	0	0	0	0	0	0	0	0	0	0	0	0	0
1799	5	6	12	3d 08:13:10.38000	0d 04:03:52.08000	0.00639474	0.0238749	0.00157336	3.2796	D	5	2020-10-16 16:50:29	40.155		0	0	0	0	0	0	0	0	0	0	0	0	0	0
1800	5	6	12	3d 08:13:36.30000	0d 04:04:18.00000	0.00640607	0.023912	0.00157343	3.2694	D	5	2020-10-16 16:50:55	40.186		0	0	0	0	0	0	0	0	0	0	0	0	0	0
1801	5	6	12	3d 08:13:59.45000	0d 04:04:41.15000	0.00641618	0.023945	0.00157336	3.2593	D	5	2020-10-16 16:51:18	40.2015		0	0	0	0	0	0	0	0	0	0	0	0	0	0
1802	5	6	12	3d 08:14:20.61000	0d 04:05:02.31000	0.00642543	0.0239751	0.00157336	3.2493	D	5	2020-10-16 16:51:39	40.1395		0	0	0	0	0	0	0	0	0	0	0	0	0	0
1803	5	6	12	3d 08:14:39.79000	0d 04:05:21.49000	0.00643381	0.0240023	0.00157351	3.2392	D	5	2020-10-16 16:51:58	40.124		0	0	0	0	0	0	0	0	0	0	0	0	0	0
1804	5	6	12	3d 08:14:57.74000	0d 04:05:39.44000	0.00644166	0.0240276	0.00157351	3.229	D	5	2020-10-16 16:52:16	40.1705		0	0	0	0	0	0	0	0	0	0	0	0	0	0
1805	5	6	12	3d 08:15:14.48000	0d 04:05:56.18000	0.00644897	0.0240512	0.00157328	3.2189	D	5	2020-10-16 16:52:33	40.186		0	0	0	0	0	0	0	0	0	0	0	0	0	0
1806	5	6	12	3d 08:15:29.99000	0d 04:06:11.69000	0.00645575	0.024073	0.00157328	3.2088	D	5	2020-10-16 16:52:49	40.2015		0	0	0	0	0	0	0	0	0	0	0	0	0	0
1807	5	6	12	3d 08:15:44.40000	0d 04:06:26.10000	0.00646205	0.0240932	0.00157313	3.1987	D	5	2020-10-16 16:53:03	40.2015		0	0	0	0	0	0	0	0	0	0	0	0	0	0
1808	5	6	12	3d 08:15:57.38000	0d 04:06:39.08000	0.00646772	0.0241113	0.00157336	3.1887	D	5	2020-10-16 16:53:16	40.217		0	0	0	0	0	0	0	0	0	0	0	0	0	0
1809	5	6	12	3d 08:16:09.61000	0d 04:06:51.31000	0.00647307	0.0241283	0.00157351	3.1785	D	5	2020-10-16 16:53:28	40.217		0	0	0	0	0	0	0	0	0	0	0	0	0	0
1810	5	6	12	3d 08:16:20.91000	0d 04:07:02.61000	0.00647801	0.024144	0.00157321	3.1682	D	5	2020-10-16 16:53:39	40.217		0	0	0	0	0	0	0	0	0	0	0	0	0	0
1811	5	6	12	3d 08:16:31.73000	0d 04:07:13.43000	0.00648273	0.024159	0.00157328	3.158	D	5	2020-10-16 16:53:50	40.217		0	0	0	0	0	0	0	0	0	0	0	0	0	0
1812	5	6	12	3d 08:16:41.75000	0d 04:07:23.45000	0.00648711	0.0241728	0.00157313	3.1478	D	5	2020-10-16 16:54:00	40.2325		0	0	0	0	0	0	0	0	0	0	0	0	0	0
1813	5	6	12	3d 08:16:50.94000	0d 04:07:32.64000	0.00649113	0.0241854	0.00157351	3.1376	D	5	2020-10-16 16:54:09	40.2325		0	0	0	0	0	0	0	0	0	0	0	0	0	0
1814	5	6	12	3d 08:16:59.90000	0d 04:07:41.60000	0.00649505	0.0241977	0.00157336	3.1273	D	5	2020-10-16 16:54:18	40.2325		0	0	0	0	0	0	0	0	0	0	0	0	0	0
1815	5	6	12	3d 08:17:07.61000	0d 04:07:49.31000	0.00649842	0.0242082	0.00157328	3.1173	D	5	2020-10-16 16:54:26	40.2325		0	0	0	0	0	0	0	0	0	0	0	0	0	0
1816	5	6	12	3d 08:17:14.78000	0d 04:07:56.48000	0.00650155	0.0242179	0.00157343	3.107	D	5	2020-10-16 16:54:33	40.248		0	0	0	0	0	0	0	0	0	0	0	0	0	0
1817	5	6	12	3d 08:17:21.85000	0d 04:08:03.55000	0.00650464	0.0242275	0.00157343	3.0968	D	5	2020-10-16 16:54:40	40.248		0	0	0	0	0	0	0	0	0	0	0	0	0	0
1818	5	6	12	3d 08:17:28.60000	0d 04:08:10.30000	0.00650759	0.0242366	0.00157351	3.0866	D	5	2020-10-16 16:54:47	40.2325		0	0	0	0	0	0	0	0	0	0	0	0	0	0
1819	5	6	12	3d 08:17:34.76000	0d 04:08:16.46000	0.00651028	0.0242449	0.00157328	3.0765	D	5	2020-10-16 16:54:53	40.2015		0	0	0	0	0	0	0	0	0	0	0	0	0	0
1820	5	6	12	3d 08:17:40.58000	0d 04:08:22.28000	0.00651282	0.0242527	0.00157313	3.0665	D	5	2020-10-16 16:54:59	40.1705		0	0	0	0	0	0	0	0	0	0	0	0	0	0
1821	5	6	12	3d 08:17:46.04000	0d 04:08:27.74000	0.00651521	0.0242601	0.00157321	3.0562	D	5	2020-10-16 16:55:05	40.1705		0	0	0	0	0	0	0	0	0	0	0	0	0	0
1822	5	6	12	3d 08:17:51.38000	0d 04:08:33.08000	0.00651754	0.0242672	0.00157328	3.0462	D	5	2020-10-16 16:55:10	40.1705		0	0	0	0	0	0	0	0	0	0	0	0	0	0
1823	5	6	12	3d 08:17:56.50000	0d 04:08:38.20000	0.00651978	0.024274	0.00157328	3.0359	D	5	2020-10-16 16:55:15	40.155		0	0	0	0	0	0	0	0	0	0	0	0	0	0
1824	5	6	12	3d 08:18:01.80000	0d 04:08:43.50000	0.0065221	0.024281	0.00157321	3.0259	D	5	2020-10-16 16:55:20	40.1705		0	0	0	0	0	0	0	0	0	0	0	0	0	0
1825	5	6	12	3d 08:18:06.42000	0d 04:08:48.12000	0.00652412	0.0242871	0.00157343	3.0156	D	5	2020-10-16 16:55:25	40.1705		0	0	0	0	0	0	0	0	0	0	0	0	0	0
1826	5	6	12	3d 08:18:10.75000	0d 04:08:52.45000	0.00652601	0.0242928	0.00157328	3.0054	D	5	2020-10-16 16:55:29	40.1705		0	0	0	0	0	0	0	0	0	0	0	0	0	0
1827	5	6	12	3d 08:18:14.99000	0d 04:08:56.69000	0.00652786	0.0242984	0.00157321	2.9952	D	5	2020-10-16 16:55:34	40.186		0	0	0	0	0	0	0	0	0	0	0	0	0	0
1828	5	6	12	3d 08:18:19.16000	0d 04:09:00.86000	0.00652969	0.0243038	0.00157328	2.9848	D	5	2020-10-16 16:55:38	40.186		0	0	0	0	0	0	0	0	0	0	0	0	0	0
1829	5	6	12	3d 08:18:23.25000	0d 04:09:04.95000	0.00653147	0.0243091	0.00157343	2.9746	D	5	2020-10-16 16:55:42	40.186		0	0	0	0	0	0	0	0	0	0	0	0	0	0
1830	5	6	12	3d 08:18:27.06000	0d 04:09:08.76000	0.00653314	0.0243141	0.00157321	2.9644	D	5	2020-10-16 16:55:46	40.186		0	0	0	0	0	0	0	0	0	0	0	0	0	0
1831	5	6	12	3d 08:18:30.79000	0d 04:09:12.49000	0.00653477	0.0243189	0.00157313	2.954	D	5	2020-10-16 16:55:49	40.2015		0	0	0	0	0	0	0	0	0	0	0	0	0	0
1832	5	6	12	3d 08:18:34.42000	0d 04:09:16.12000	0.00653635	0.0243236	0.00157328	2.9436	D	5	2020-10-16 16:55:53	40.2015		0	0	0	0	0	0	0	0	0	0	0	0	0	0
1833	5	6	12	3d 08:18:37.99000	0d 04:09:19.69000	0.00653791	0.0243282	0.00157336	2.9331	D	5	2020-10-16 16:55:57	40.2015		0	0	0	0	0	0	0	0	0	0	0	0	0	0
1834	5	6	12	3d 08:18:41.34000	0d 04:09:23.04000	0.00653938	0.0243324	0.00157328	2.9227	D	5	2020-10-16 16:56:00	40.2015		0	0	0	0	0	0	0	0	0	0	0	0	0	0
1835	5	6	12	3d 08:18:44.58000	0d 04:09:26.28000	0.00654079	0.0243366	0.00157328	2.9126	D	5	2020-10-16 16:56:03	40.2015		0	0	0	0	0	0	0	0	0	0	0	0	0	0
1836	5	6	12	3d 08:18:47.74000	0d 04:09:29.44000	0.00654218	0.0243406	0.00157336	2.9021	D	5	2020-10-16 16:56:06	40.2015		0	0	0	0	0	0	0	0	0	0	0	0	0	0
1837	5	6	12	3d 08:18:50.82000	0d 04:09:32.52000	0.00654352	0.0243445	0.00157328	2.8919	D	5	2020-10-16 16:56:09	40.2015		0	0	0	0	0	0	0	0	0	0	0	0	0	0
1838	5	6	12	3d 08:18:53.76000	0d 04:09:35.46000	0.00654481	0.0243482	0.00157336	2.8817	D	5	2020-10-16 16:56:12	40.217		0	0	0	0	0	0	0	0	0	0	0	0	0	0
1839	5	6	12	3d 08:18:56.65000	0d 04:09:38.35000	0.00654607	0.0243518	0.00157328	2.8714	D	5	2020-10-16 16:56:15	40.217		0	0	0	0	0	0	0	0	0	0	0	0	0	0
1840	5	6	12	3d 08:18:59.45000	0d 04:09:41.15000	0.00654729	0.0243553	0.00157328	2.8611	D	5	2020-10-16 16:56:18	40.217		0	0	0	0	0	0	0	0	0	0	0	0	0	0
1841	5	6	12	3d 08:19:02.20000	0d 04:09:43.90000	0.0065485	0.0243588	0.00157351	2.8507	D	5	2020-10-16 16:56:21	40.217		0	0	0	0	0	0	0	0	0	0	0	0	0	0
1842	5	6	12	3d 08:19:04.87000	0d 04:09:46.57000	0.00654966	0.0243621	0.00157336	2.8403	D	5	2020-10-16 16:56:23	40.217		0	0	0	0	0	0	0	0	0	0	0	0	0	0
1843	5	6	12	3d 08:19:07.49000	0d 04:09:49.19000	0.00655081	0.0243653	0.00157336	2.8299	D	5	2020-10-16 16:56:26	40.2015		0	0	0	0	0	0	0	0	0	0	0	0	0	0
1844	5	6	12	3d 08:19:10.02000	0d 04:09:51.72000	0.00655191	0.0243685	0.00157343	2.8196	D	5	2020-10-16 16:56:29	40.2015		0	0	0	0	0	0	0	0	0	0	0	0	0	0
1845	5	6	12	3d 08:19:12.54000	0d 04:09:54.24000	0.00655301	0.0243716	0.00157336	2.8093	D	5	2020-10-16 16:56:31	40.186		0	0	0	0	0	0	0	0	0	0	0	0	0	0
1846	5	6	12	3d 08:19:14.92000	0d 04:09:56.62000	0.00655405	0.0243745	0.00157305	2.799	D	5	2020-10-16 16:56:33	40.1705		0	0	0	0	0	0	0	0	0	0	0	0	0	0
1847	5	6	12	3d 08:19:17.34000	0d 04:09:59.04000	0.00655511	0.0243774	0.00157313	2.7884	D	5	2020-10-16 16:56:36	40.1705		0	0	0	0	0	0	0	0	0	0	0	0	0	0
1848	5	6	12	3d 08:19:19.69000	0d 04:10:01.39000	0.00655614	0.0243803	0.00157328	2.7779	D	5	2020-10-16 16:56:38	40.155		0	0	0	0	0	0	0	0	0	0	0	0	0	0
1849	5	6	12	3d 08:19:21.96000	0d 04:10:03.66000	0.00655713	0.024383	0.00157328	2.7678	D	5	2020-10-16 16:56:40	40.1395		0	0	0	0	0	0	0	0	0	0	0	0	0	0
1850	5	6	12	3d 08:19:24.17000	0d 04:10:05.87000	0.0065581	0.0243857	0.00157336	2.7573	D	5	2020-10-16 16:56:43	40.1395		0	0	0	0	0	0	0	0	0	0	0	0	0	0
1851	5	6	12	3d 08:19:26.40000	0d 04:10:08.10000	0.00655907	0.0243884	0.00157343	2.7469	D	5	2020-10-16 16:56:45	40.1395		0	0	0	0	0	0	0	0	0	0	0	0	0	0
1852	5	6	12	3d 08:19:28.51000	0d 04:10:10.21000	0.00655999	0.0243909	0.00157305	2.7366	D	5	2020-10-16 16:56:47	40.1395		0	0	0	0	0	0	0	0	0	0	0	0	0	0
1853	5	6	12	3d 08:19:30.63000	0d 04:10:12.33000	0.00656092	0.0243935	0.00157351	2.7262	D	5	2020-10-16 16:56:49	40.1395		0	0	0	0	0	0	0	0	0	0	0	0	0	0
1854	5	6	12	3d 08:19:32.70000	0d 04:10:14.40000	0.00656183	0.0243959	0.00157336	2.7156	D	5	2020-10-16 16:56:51	40.1395		0	0	0	0	0	0	0	0	0	0	0	0	0	0
1855	5	6	12	3d 08:19:34.75000	0d 04:10:16.45000	0.00656272	0.0243983	0.00157351	2.7051	D	5	2020-10-16 16:56:53	40.1395		0	0	0	0	0	0	0	0	0	0	0	0	0	0
1856	5	6	12	3d 08:19:36.74000	0d 04:10:18.44000	0.00656359	0.0244007	0.00157351	2.6949	D	5	2020-10-16 16:56:55	40.1395		0	0	0	0	0	0	0	0	0	0	0	0	0	0
1857	5	6	12	3d 08:19:38.68000	0d 04:10:20.38000	0.00656444	0.024403	0.00157343	2.6844	D	5	2020-10-16 16:56:57	40.155		0	0	0	0	0	0	0	0	0	0	0	0	0	0
1858	5	6	12	3d 08:19:40.66000	0d 04:10:22.36000	0.0065653	0.0244053	0.00157321	2.6737	D	5	2020-10-16 16:56:59	40.1395		0	0	0	0	0	0	0	0	0	0	0	0	0	0
1859	5	6	12	3d 08:19:42.61000	0d 04:10:24.31000	0.00656616	0.0244076	0.00157313	2.663	D	5	2020-10-16 16:57:01	40.1395		0	0	0	0	0	0	0	0	0	0	0	0	0	0
1860	5	6	12	3d 08:19:44.54000	0d 04:10:26.24000	0.006567	0.0244098	0.00157328	2.6525	D	5	2020-10-16 16:57:03	40.155		0	0	0	0	0	0	0	0	0	0	0	0	0	0
1861	5	6	12	3d 08:19:46.40000	0d 04:10:28.10000	0.00656781	0.024412	0.00157343	2.6419	D	5	2020-10-16 16:57:05	40.155		0	0	0	0	0	0	0	0	0	0	0	0	0	0
1862	5	6	12	3d 08:19:48.27000	0d 04:10:29.97000	0.00656863	0.0244141	0.00157351	2.6313	D	5	2020-10-16 16:57:07	40.155		0	0	0	0	0	0	0	0	0	0	0	0	0	0
1863	5	6	12	3d 08:19:50.10000	0d 04:10:31.80000	0.00656943	0.0244162	0.00157328	2.6209	D	5	2020-10-16 16:57:09	40.155		0	0	0	0	0	0	0	0	0	0	0	0	0	0
1864	5	6	12	3d 08:19:51.88000	0d 04:10:33.58000	0.00657021	0.0244182	0.00157313	2.6105	D	5	2020-10-16 16:57:10	40.155		0	0	0	0	0	0	0	0	0	0	0	0	0	0
1865	5	6	12	3d 08:19:53.62000	0d 04:10:35.32000	0.00657097	0.0244202	0.00157336	2.6001	D	5	2020-10-16 16:57:12	40.155		0	0	0	0	0	0	0	0	0	0	0	0	0	0
1866	5	6	12	3d 08:19:55.35000	0d 04:10:37.05000	0.00657172	0.0244222	0.00157336	2.5896	D	5	2020-10-16 16:57:14	40.1705		0	0	0	0	0	0	0	0	0	0	0	0	0	0
1867	5	6	12	3d 08:19:57.09000	0d 04:10:38.79000	0.00657248	0.0244242	0.00157336	2.5792	D	5	2020-10-16 16:57:16	40.1705		0	0	0	0	0	0	0	0	0	0	0	0	0	0
1868	5	6	12	3d 08:19:58.80000	0d 04:10:40.50000	0.00657323	0.0244261	0.00157305	2.5686	D	5	2020-10-16 16:57:17	40.1705		0	0	0	0	0	0	0	0	0	0	0	0	0	0
1869	5	6	12	3d 08:20:00.52000	0d 04:10:42.22000	0.00657398	0.024428	0.00157336	2.5579	D	5	2020-10-16 16:57:19	40.1705		0	0	0	0	0	0	0	0	0	0	0	0	0	0
1870	5	6	12	3d 08:20:02.22000	0d 04:10:43.92000	0.00657473	0.0244299	0.00157343	2.5473	D	5	2020-10-16 16:57:21	40.1705		0	0	0	0	0	0	0	0	0	0	0	0	0	0
1871	5	6	12	3d 08:20:03.87000	0d 04:10:45.57000	0.00657545	0.0244317	0.00157321	2.5367	D	5	2020-10-16 16:57:22	40.1705		0	0	0	0	0	0	0	0	0	0	0	0	0	0
1872	5	6	12	3d 08:20:05.54000	0d 04:10:47.24000	0.00657618	0.0244336	0.00157328	2.5263	D	5	2020-10-16 16:57:24	40.1705		0	0	0	0	0	0	0	0	0	0	0	0	0	0
1873	5	6	12	3d 08:20:07.13000	0d 04:10:48.83000	0.00657687	0.0244353	0.00157305	2.5159	D	5	2020-10-16 16:57:26	40.1705		0	0	0	0	0	0	0	0	0	0	0	0	0	0
1874	5	6	12	3d 08:20:08.72000	0d 04:10:50.42000	0.00657757	0.0244371	0.00157336	2.5055	D	5	2020-10-16 16:57:27	40.186		0	0	0	0	0	0	0	0	0	0	0	0	0	0
1875	5	6	12	3d 08:20:09.51000	0d 04:10:51.21000	0.00657791	0.0244379	0.00157351	2.5	D	133	2020-10-16 16:57:28	40.1705		0	0	0	0	0	0	0	0	0	0	0	0	0	0
1876	5	6	13	3d 08:20:09.52000	0d 00:00:00.01000	0	0	0	2.578	R	0	2020-10-16 16:57:28	40.1705		0	0	0	0	0	0	0	0	0	0	0	0	0	0
1877	5	6	13	3d 08:20:11.52000	0d 00:00:02.01000	0	0	0	2.7912	R	1	2020-10-16 16:57:30	40.1705		0	0	0	0	0	0	0	0	0	0	0	0	0	0
1878	5	6	13	3d 08:20:13.52000	0d 00:00:04.01000	0	0	0	2.9158	R	1	2020-10-16 16:57:32	40.1705		0	0	0	0	0	0	0	0	0	0	0	0	0	0
1879	5	6	13	3d 08:20:15.52000	0d 00:00:06.01000	0	0	0	3.0135	R	1	2020-10-16 16:57:34	40.186		0	0	0	0	0	0	0	0	0	0	0	0	0	0
1880	5	6	13	3d 08:20:17.52000	0d 00:00:08.01000	0	0	0	3.0944	R	1	2020-10-16 16:57:36	40.186		0	0	0	0	0	0	0	0	0	0	0	0	0	0
1881	5	6	13	3d 08:20:19.51000	0d 00:00:10.00000	0	0	0	3.1617	R	129	2020-10-16 16:57:38	40.186		0	0	0	0	0	0	0	0	0	0	0	0	0	0
1882	6	7	9	3d 08:20:19.55000	0d 00:00:00.04000	2e-08	6e-08	0.00157435	3.2671	C	0	2020-10-16 16:57:39	40.186		0	0	0	0	0	0	0	0	0	0	0	0	0	0
1883	6	7	9	3d 08:20:19.71000	0d 00:00:00.20000	9e-08	2.9e-07	0.00157328	3.2923	C	5	2020-10-16 16:57:39	40.186		0	0	0	0	0	0	0	0	0	0	0	0	0	0
1884	6	7	9	3d 08:20:19.87000	0d 00:00:00.36000	1.6e-07	5.2e-07	0.00157328	3.3129	C	5	2020-10-16 16:57:39	40.186		0	0	0	0	0	0	0	0	0	0	0	0	0	0
1885	6	7	9	3d 08:20:20.04000	0d 00:00:00.53000	2.3e-07	7.6e-07	0.00157336	3.3317	C	5	2020-10-16 16:57:39	40.186		0	0	0	0	0	0	0	0	0	0	0	0	0	0
1886	6	7	9	3d 08:20:20.22000	0d 00:00:00.71000	3.1e-07	1.03e-06	0.00157343	3.3492	C	5	2020-10-16 16:57:39	40.186		0	0	0	0	0	0	0	0	0	0	0	0	0	0
1887	6	7	9	3d 08:20:20.42000	0d 00:00:00.91000	4e-07	1.32e-06	0.00157336	3.3669	C	5	2020-10-16 16:57:39	40.186		0	0	0	0	0	0	0	0	0	0	0	0	0	0
1888	6	7	9	3d 08:20:20.62000	0d 00:00:01.11000	4.8e-07	1.62e-06	0.00157321	3.3835	C	5	2020-10-16 16:57:40	40.186		0	0	0	0	0	0	0	0	0	0	0	0	0	0
1889	6	7	9	3d 08:20:20.83000	0d 00:00:01.32000	5.8e-07	1.93e-06	0.00157336	3.4	C	5	2020-10-16 16:57:40	40.186		0	0	0	0	0	0	0	0	0	0	0	0	0	0
1890	6	7	9	3d 08:20:21.05000	0d 00:00:01.54000	6.7e-07	2.26e-06	0.00157343	3.416	C	5	2020-10-16 16:57:40	40.186		0	0	0	0	0	0	0	0	0	0	0	0	0	0
1891	6	7	9	3d 08:20:21.27000	0d 00:00:01.76000	7.7e-07	2.58e-06	0.00157328	3.4314	C	5	2020-10-16 16:57:40	40.186		0	0	0	0	0	0	0	0	0	0	0	0	0	0
1892	6	7	9	3d 08:20:21.50000	0d 00:00:01.99000	8.7e-07	2.93e-06	0.00157336	3.4467	C	5	2020-10-16 16:57:41	40.186		0	0	0	0	0	0	0	0	0	0	0	0	0	0
1893	6	7	9	3d 08:20:21.74000	0d 00:00:02.23000	9.7e-07	3.29e-06	0.00157336	3.4615	C	5	2020-10-16 16:57:41	40.186		0	0	0	0	0	0	0	0	0	0	0	0	0	0
1894	6	7	9	3d 08:20:21.99000	0d 00:00:02.48000	1.08e-06	3.67e-06	0.00157336	3.4766	C	5	2020-10-16 16:57:41	40.186		0	0	0	0	0	0	0	0	0	0	0	0	0	0
1895	6	7	9	3d 08:20:22.26000	0d 00:00:02.75000	1.2e-06	4.08e-06	0.00157336	3.4916	C	5	2020-10-16 16:57:41	40.186		0	0	0	0	0	0	0	0	0	0	0	0	0	0
1896	6	7	9	3d 08:20:22.53000	0d 00:00:03.02000	1.32e-06	4.5e-06	0.00157336	3.5061	C	5	2020-10-16 16:57:42	40.186		0	0	0	0	0	0	0	0	0	0	0	0	0	0
1897	6	7	9	3d 08:20:22.82000	0d 00:00:03.31000	1.45e-06	4.94e-06	0.00157313	3.5204	C	5	2020-10-16 16:57:42	40.186		0	0	0	0	0	0	0	0	0	0	0	0	0	0
1898	6	7	9	3d 08:20:23.12000	0d 00:00:03.61000	1.58e-06	5.4e-06	0.00157343	3.5343	C	5	2020-10-16 16:57:42	40.186		0	0	0	0	0	0	0	0	0	0	0	0	0	0
1899	6	7	9	3d 08:20:23.43000	0d 00:00:03.92000	1.71e-06	5.88e-06	0.00157343	3.5479	C	5	2020-10-16 16:57:42	40.186		0	0	0	0	0	0	0	0	0	0	0	0	0	0
1900	6	7	9	3d 08:20:23.76000	0d 00:00:04.25000	1.86e-06	6.4e-06	0.00157328	3.5608	C	5	2020-10-16 16:57:43	40.186		0	0	0	0	0	0	0	0	0	0	0	0	0	0
1901	6	7	9	3d 08:20:24.11000	0d 00:00:04.60000	2.01e-06	6.94e-06	0.00157328	3.5738	C	5	2020-10-16 16:57:43	40.186		0	0	0	0	0	0	0	0	0	0	0	0	0	0
1902	6	7	9	3d 08:20:24.48000	0d 00:00:04.97000	2.17e-06	7.52e-06	0.00157336	3.5863	C	5	2020-10-16 16:57:44	40.186		0	0	0	0	0	0	0	0	0	0	0	0	0	0
1903	6	7	9	3d 08:20:24.89000	0d 00:00:05.38000	2.35e-06	8.17e-06	0.00157321	3.5987	C	5	2020-10-16 16:57:44	40.186		0	0	0	0	0	0	0	0	0	0	0	0	0	0
1904	6	7	9	3d 08:20:25.35000	0d 00:00:05.84000	2.55e-06	8.89e-06	0.00157351	3.6106	C	5	2020-10-16 16:57:44	40.186		0	0	0	0	0	0	0	0	0	0	0	0	0	0
1905	6	7	9	3d 08:20:25.87000	0d 00:00:06.36000	2.78e-06	9.71e-06	0.00157336	3.6226	C	5	2020-10-16 16:57:45	40.186		0	0	0	0	0	0	0	0	0	0	0	0	0	0
1906	6	7	9	3d 08:20:26.50000	0d 00:00:06.99000	3.05e-06	1.071e-05	0.00157343	3.6341	C	5	2020-10-16 16:57:46	40.186		0	0	0	0	0	0	0	0	0	0	0	0	0	0
1907	6	7	9	3d 08:20:27.25000	0d 00:00:07.74000	3.38e-06	1.19e-05	0.00157336	3.6452	C	5	2020-10-16 16:57:46	40.186		0	0	0	0	0	0	0	0	0	0	0	0	0	0
1908	6	7	9	3d 08:20:28.23000	0d 00:00:08.72000	3.81e-06	1.347e-05	0.00157343	3.6562	C	5	2020-10-16 16:57:47	40.186		0	0	0	0	0	0	0	0	0	0	0	0	0	0
1909	6	7	9	3d 08:20:29.53000	0d 00:00:10.02000	4.38e-06	1.555e-05	0.00157328	3.6667	C	5	2020-10-16 16:57:49	40.186		0	0	0	0	0	0	0	0	0	0	0	0	0	0
1910	6	7	9	3d 08:20:31.35000	0d 00:00:11.84000	5.17e-06	1.847e-05	0.00157343	3.6771	C	5	2020-10-16 16:57:50	40.186		0	0	0	0	0	0	0	0	0	0	0	0	0	0
1911	6	7	9	3d 08:20:34.09000	0d 00:00:14.58000	6.37e-06	2.288e-05	0.00157321	3.6875	C	5	2020-10-16 16:57:53	40.186		0	0	0	0	0	0	0	0	0	0	0	0	0	0
1912	6	7	9	3d 08:20:38.48000	0d 00:00:18.97000	8.29e-06	2.997e-05	0.00157328	3.6979	C	5	2020-10-16 16:57:58	40.186		0	0	0	0	0	0	0	0	0	0	0	0	0	0
1913	6	7	9	3d 08:20:45.28000	0d 00:00:25.77000	1.126e-05	4.097e-05	0.00157321	3.7079	C	5	2020-10-16 16:58:04	40.2015		0	0	0	0	0	0	0	0	0	0	0	0	0	0
1914	6	7	9	3d 08:20:55.76000	0d 00:00:36.25000	1.584e-05	5.798e-05	0.00157336	3.718	C	5	2020-10-16 16:58:15	40.155		0	0	0	0	0	0	0	0	0	0	0	0	0	0
1915	6	7	9	3d 08:21:13.34000	0d 00:00:53.83000	2.353e-05	8.659e-05	0.00157336	3.7282	C	5	2020-10-16 16:58:32	40.124		0	0	0	0	0	0	0	0	0	0	0	0	0	0
1916	6	7	9	3d 08:21:47.93000	0d 00:01:28.42000	3.864e-05	0.00014303	0.00157328	3.7383	C	5	2020-10-16 16:59:07	40.1705		0	0	0	0	0	0	0	0	0	0	0	0	0	0
1917	6	7	9	3d 08:26:47.93000	0d 00:06:28.42000	0.00016975	0.00063398	0.00157328	3.7406	C	1	2020-10-16 17:04:07	40.186		0	0	0	0	0	0	0	0	0	0	0	0	0	0
1918	6	7	9	3d 08:30:57.97000	0d 00:10:38.46000	0.00027903	0.00104213	0.00157328	3.7305	C	5	2020-10-16 17:08:17	40.186		0	0	0	0	0	0	0	0	0	0	0	0	0	0
1919	6	7	9	3d 08:35:57.97000	0d 00:15:38.46000	0.00041014	0.00153087	0.00157351	3.7259	C	1	2020-10-16 17:13:17	40.2325		0	0	0	0	0	0	0	0	0	0	0	0	0	0
1920	6	7	9	3d 08:40:57.97000	0d 00:20:38.46000	0.00054125	0.00201934	0.00157336	3.7255	C	1	2020-10-16 17:18:17	40.186		0	0	0	0	0	0	0	0	0	0	0	0	0	0
1921	6	7	9	3d 08:45:57.97000	0d 00:25:38.46000	0.00067236	0.00250792	0.00157328	3.7276	C	1	2020-10-16 17:23:17	40.217		0	0	0	0	0	0	0	0	0	0	0	0	0	0
1922	6	7	9	3d 08:50:57.97000	0d 00:30:38.46000	0.00080347	0.0029968	0.00157328	3.7301	C	1	2020-10-16 17:28:17	40.217		0	0	0	0	0	0	0	0	0	0	0	0	0	0
1923	6	7	9	3d 08:55:57.97000	0d 00:35:38.46000	0.00093458	0.00348609	0.00157343	3.7336	C	1	2020-10-16 17:33:17	40.2015		0	0	0	0	0	0	0	0	0	0	0	0	0	0
1924	6	7	9	3d 09:00:57.97000	0d 00:40:38.46000	0.00106569	0.00397588	0.00157321	3.7374	C	1	2020-10-16 17:38:17	40.186		0	0	0	0	0	0	0	0	0	0	0	0	0	0
1925	6	7	9	3d 09:05:57.97000	0d 00:45:38.46000	0.0011968	0.00446622	0.00157321	3.7423	C	1	2020-10-16 17:43:17	40.1705		0	0	0	0	0	0	0	0	0	0	0	0	0	0
1926	6	7	9	3d 09:10:57.97000	0d 00:50:38.46000	0.00132791	0.00495716	0.00157336	3.7469	C	1	2020-10-16 17:48:17	40.217		0	0	0	0	0	0	0	0	0	0	0	0	0	0
1927	6	7	9	3d 09:15:57.97000	0d 00:55:38.46000	0.00145903	0.00544875	0.00157313	3.7517	C	1	2020-10-16 17:53:17	40.1705		0	0	0	0	0	0	0	0	0	0	0	0	0	0
1928	6	7	9	3d 09:20:57.97000	0d 01:00:38.46000	0.00159014	0.00594102	0.00157343	3.7571	C	1	2020-10-16 17:58:17	40.2015		0	0	0	0	0	0	0	0	0	0	0	0	0	0
1929	6	7	9	3d 09:25:57.97000	0d 01:05:38.46000	0.00172125	0.00643396	0.00157313	3.7621	C	1	2020-10-16 18:03:17	40.186		0	0	0	0	0	0	0	0	0	0	0	0	0	0
1930	6	7	9	3d 09:30:57.97000	0d 01:10:38.46000	0.00185236	0.00692758	0.00157328	3.7673	C	1	2020-10-16 18:08:17	40.2015		0	0	0	0	0	0	0	0	0	0	0	0	0	0
1931	6	7	9	3d 09:35:57.97000	0d 01:15:38.46000	0.00198347	0.00742188	0.00157343	3.7726	C	1	2020-10-16 18:13:17	40.2325		0	0	0	0	0	0	0	0	0	0	0	0	0	0
1932	6	7	9	3d 09:40:57.97000	0d 01:20:38.46000	0.00211458	0.00791686	0.00157328	3.7778	C	1	2020-10-16 18:18:17	40.186		0	0	0	0	0	0	0	0	0	0	0	0	0	0
1933	6	7	9	3d 09:45:57.97000	0d 01:25:38.46000	0.00224569	0.00841252	0.00157343	3.7832	C	1	2020-10-16 18:23:17	40.2015		0	0	0	0	0	0	0	0	0	0	0	0	0	0
1934	6	7	9	3d 09:50:57.97000	0d 01:30:38.46000	0.0023768	0.00890886	0.00157321	3.7882	C	1	2020-10-16 18:28:17	40.1705		0	0	0	0	0	0	0	0	0	0	0	0	0	0
1935	6	7	9	3d 09:55:57.97000	0d 01:35:38.46000	0.00250791	0.00940589	0.00157343	3.7937	C	1	2020-10-16 18:33:17	40.155		0	0	0	0	0	0	0	0	0	0	0	0	0	0
1936	6	7	9	3d 10:00:57.97000	0d 01:40:38.46000	0.00263902	0.00990362	0.00157328	3.799	C	1	2020-10-16 18:38:17	40.2325		0	0	0	0	0	0	0	0	0	0	0	0	0	0
1937	6	7	9	3d 10:05:57.97000	0d 01:45:38.46000	0.00277013	0.0104021	0.00157336	3.8045	C	1	2020-10-16 18:43:17	40.155		0	0	0	0	0	0	0	0	0	0	0	0	0	0
1938	6	7	9	3d 10:10:57.97000	0d 01:50:38.46000	0.00290124	0.0109013	0.00157336	3.8105	C	1	2020-10-16 18:48:17	40.1705		0	0	0	0	0	0	0	0	0	0	0	0	0	0
1939	6	7	9	3d 10:15:57.97000	0d 01:55:38.46000	0.00303235	0.0114013	0.00157328	3.8166	C	1	2020-10-16 18:53:17	40.124		0	0	0	0	0	0	0	0	0	0	0	0	0	0
1940	6	7	9	3d 10:20:57.97000	0d 02:00:38.46000	0.00316346	0.0119021	0.00157321	3.8231	C	1	2020-10-16 18:58:17	40.186		0	0	0	0	0	0	0	0	0	0	0	0	0	0
1941	6	7	9	3d 10:25:57.97000	0d 02:05:38.46000	0.00329457	0.0124038	0.00157336	3.8303	C	1	2020-10-16 19:03:17	40.2015		0	0	0	0	0	0	0	0	0	0	0	0	0	0
1942	6	7	9	3d 10:30:57.97000	0d 02:10:38.46000	0.00342568	0.0129065	0.00157328	3.8381	C	1	2020-10-16 19:08:17	40.1395		0	0	0	0	0	0	0	0	0	0	0	0	0	0
1943	6	7	9	3d 10:35:57.97000	0d 02:15:38.46000	0.0035568	0.0134103	0.00157336	3.8465	C	1	2020-10-16 19:13:17	40.124		0	0	0	0	0	0	0	0	0	0	0	0	0	0
1944	6	7	9	3d 10:40:57.97000	0d 02:20:38.46000	0.00368791	0.0139152	0.00157343	3.856	C	1	2020-10-16 19:18:17	40.0775		0	0	0	0	0	0	0	0	0	0	0	0	0	0
1945	6	7	9	3d 10:45:51.69000	0d 02:25:32.18000	0.00381627	0.0144108	0.00157343	3.866	C	5	2020-10-16 19:23:11	40.1705		0	0	0	0	0	0	0	0	0	0	0	0	0	0
1946	6	7	9	3d 10:50:21.13000	0d 02:30:01.62000	0.00393403	0.0148667	0.00157328	3.8761	C	5	2020-10-16 19:27:40	40.155		0	0	0	0	0	0	0	0	0	0	0	0	0	0
1947	6	7	9	3d 10:54:31.43000	0d 02:34:11.92000	0.00404342	0.0152912	0.00157366	3.8862	C	5	2020-10-16 19:31:51	40.1705		0	0	0	0	0	0	0	0	0	0	0	0	0	0
1948	6	7	9	3d 10:58:24.92000	0d 02:38:05.41000	0.00414546	0.0156883	0.00157336	3.8962	C	5	2020-10-16 19:35:44	40.155		0	0	0	0	0	0	0	0	0	0	0	0	0	0
1949	6	7	9	3d 11:02:05.65000	0d 02:41:46.14000	0.00424193	0.0160646	0.00157328	3.9063	C	5	2020-10-16 19:39:25	40.155		0	0	0	0	0	0	0	0	0	0	0	0	0	0
1950	6	7	9	3d 11:05:35.65000	0d 02:45:16.14000	0.0043337	0.0164236	0.00157328	3.9164	C	5	2020-10-16 19:42:55	40.186		0	0	0	0	0	0	0	0	0	0	0	0	0	0
1951	6	7	9	3d 11:08:56.44000	0d 02:48:36.93000	0.00442146	0.0167677	0.00157328	3.9265	C	5	2020-10-16 19:46:16	40.155		0	0	0	0	0	0	0	0	0	0	0	0	0	0
1952	6	7	9	3d 11:12:09.90000	0d 02:51:50.39000	0.00450601	0.0171001	0.00157321	3.9365	C	5	2020-10-16 19:49:29	40.2015		0	0	0	0	0	0	0	0	0	0	0	0	0	0
1953	6	7	9	3d 11:15:18.25000	0d 02:54:58.74000	0.00458832	0.0174245	0.00157328	3.9467	C	5	2020-10-16 19:52:38	40.155		0	0	0	0	0	0	0	0	0	0	0	0	0	0
1954	6	7	9	3d 11:18:25.23000	0d 02:58:05.72000	0.00467004	0.0177475	0.00157321	3.9568	C	5	2020-10-16 19:55:45	40.124		0	0	0	0	0	0	0	0	0	0	0	0	0	0
1955	6	7	9	3d 11:21:25.55000	0d 03:01:06.04000	0.00474884	0.0180597	0.00157343	3.967	C	5	2020-10-16 19:58:45	40.124		0	0	0	0	0	0	0	0	0	0	0	0	0	0
1956	6	7	9	3d 11:24:24.24000	0d 03:04:04.73000	0.00482694	0.0183699	0.00157328	3.9771	C	5	2020-10-16 20:01:44	40.1085		0	0	0	0	0	0	0	0	0	0	0	0	0	0
1957	6	7	9	3d 11:27:17.61000	0d 03:06:58.10000	0.00490271	0.0186716	0.00157343	3.9872	C	5	2020-10-16 20:04:37	40.1705		0	0	0	0	0	0	0	0	0	0	0	0	0	0
1958	6	7	9	3d 11:30:07.63000	0d 03:09:48.12000	0.00497701	0.0189682	0.00157336	3.9973	C	5	2020-10-16 20:07:27	40.155		0	0	0	0	0	0	0	0	0	0	0	0	0	0
1959	6	7	9	3d 11:32:59.16000	0d 03:12:39.65000	0.00505198	0.0192683	0.00157328	4.0073	C	5	2020-10-16 20:10:19	40.093		0	0	0	0	0	0	0	0	0	0	0	0	0	0
1960	6	7	9	3d 11:35:45.99000	0d 03:15:26.48000	0.00512489	0.0195608	0.00157351	4.0174	C	5	2020-10-16 20:13:05	40.1705		0	0	0	0	0	0	0	0	0	0	0	0	0	0
1961	6	7	9	3d 11:38:32.25000	0d 03:18:12.74000	0.00519755	0.0198531	0.00157328	4.0275	C	5	2020-10-16 20:15:52	40.1395		0	0	0	0	0	0	0	0	0	0	0	0	0	0
1962	6	7	9	3d 11:41:17.86000	0d 03:20:58.35000	0.00526993	0.0201449	0.00157351	4.0375	C	5	2020-10-16 20:18:37	40.093		0	0	0	0	0	0	0	0	0	0	0	0	0	0
1963	6	7	9	3d 11:44:00.47000	0d 03:23:40.96000	0.00534099	0.0204322	0.00157343	4.0476	C	5	2020-10-16 20:21:20	40.1395		0	0	0	0	0	0	0	0	0	0	0	0	0	0
1964	6	7	9	3d 11:46:45.35000	0d 03:26:25.84000	0.00541305	0.0207242	0.00157328	4.0577	C	5	2020-10-16 20:24:05	40.1085		0	0	0	0	0	0	0	0	0	0	0	0	0	0
1965	6	7	9	3d 11:49:26.01000	0d 03:29:06.50000	0.00548327	0.0210095	0.00157343	4.0679	C	5	2020-10-16 20:26:45	40.1395		0	0	0	0	0	0	0	0	0	0	0	0	0	0
1966	6	7	9	3d 11:52:07.09000	0d 03:31:47.58000	0.00555366	0.0212962	0.00157328	4.078	C	5	2020-10-16 20:29:26	40.1085		0	0	0	0	0	0	0	0	0	0	0	0	0	0
1967	6	7	9	3d 11:54:42.24000	0d 03:34:22.73000	0.00562147	0.0215731	0.00157328	4.088	C	5	2020-10-16 20:32:02	40.124		0	0	0	0	0	0	0	0	0	0	0	0	0	0
1968	6	7	9	3d 11:57:18.20000	0d 03:36:58.69000	0.00568963	0.021852	0.00157321	4.0981	C	5	2020-10-16 20:34:38	40.1395		0	0	0	0	0	0	0	0	0	0	0	0	0	0
1969	6	7	9	3d 11:59:55.10000	0d 03:39:35.59000	0.0057582	0.0221334	0.00157321	4.1082	C	5	2020-10-16 20:37:15	40.062		0	0	0	0	0	0	0	0	0	0	0	0	0	0
1970	6	7	9	3d 12:02:26.35000	0d 03:42:06.84000	0.0058243	0.0224053	0.00157328	4.1183	C	5	2020-10-16 20:39:46	40.155		0	0	0	0	0	0	0	0	0	0	0	0	0	0
1971	6	7	9	3d 12:04:55.60000	0d 03:44:36.09000	0.00588953	0.0226742	0.00157321	4.1283	C	5	2020-10-16 20:42:15	40.124		0	0	0	0	0	0	0	0	0	0	0	0	0	0
1972	6	7	9	3d 12:07:22.91000	0d 03:47:03.40000	0.00595391	0.0229403	0.00157336	4.1386	C	5	2020-10-16 20:44:42	40.1085		0	0	0	0	0	0	0	0	0	0	0	0	0	0
1973	6	7	9	3d 12:09:52.71000	0d 03:49:33.20000	0.00601938	0.0232116	0.00157351	4.1489	C	5	2020-10-16 20:47:12	40.1395		0	0	0	0	0	0	0	0	0	0	0	0	0	0
1974	6	7	9	3d 12:12:21.71000	0d 03:52:02.20000	0.00608449	0.0234821	0.00157336	4.159	C	5	2020-10-16 20:49:41	40.124		0	0	0	0	0	0	0	0	0	0	0	0	0	0
1975	6	7	9	3d 12:14:45.68000	0d 03:54:26.17000	0.00614741	0.0237441	0.00157336	4.1692	C	5	2020-10-16 20:52:05	40.1395		0	0	0	0	0	0	0	0	0	0	0	0	0	0
1976	6	7	9	3d 12:17:09.69000	0d 03:56:50.18000	0.00621035	0.0240068	0.00157366	4.1793	C	5	2020-10-16 20:54:29	40.0775		0	0	0	0	0	0	0	0	0	0	0	0	0	0
1977	6	7	9	3d 12:19:31.34000	0d 03:59:11.83000	0.00627226	0.0242658	0.00157351	4.1895	C	5	2020-10-16 20:56:51	40.1395		0	0	0	0	0	0	0	0	0	0	0	0	0	0
1978	6	7	9	3d 12:21:50.57000	0d 04:01:31.06000	0.00633311	0.0245211	0.00157313	4.1996	C	5	2020-10-16 20:59:10	40.1395		0	0	0	0	0	0	0	0	0	0	0	0	0	0
1979	6	7	9	3d 12:21:53.48000	0d 04:01:33.97000	0.00633438	0.0245264	0.00157328	4.2	C	133	2020-10-16 20:59:13	40.1395		0	0	0	0	0	0	0	0	0	0	0	0	0	0
1980	6	7	10	3d 12:21:53.49000	0d 00:00:00.01000	0.00633438	0.0245264	0.00157069	4.1999	C	0	2020-10-16 20:59:13	40.1395		0	0	0	0	0	0	0	0	0	0	0	0	0	0
1981	6	7	10	3d 12:22:29.69000	0d 00:00:36.21000	0.00634975	0.024591	0.00147066	4.2	C	4	2020-10-16 20:59:49	40.1395		0	0	0	0	0	0	0	0	0	0	0	0	0	0
1982	6	7	10	3d 12:23:11.49000	0d 00:01:18.01000	0.00636622	0.0246601	0.00137064	4.2002	C	4	2020-10-16 21:00:31	40.1395		0	0	0	0	0	0	0	0	0	0	0	0	0	0
1983	6	7	10	3d 12:24:01.04000	0d 00:02:07.56000	0.00638437	0.0247364	0.00127062	4.2	C	4	2020-10-16 21:01:21	40.124		0	0	0	0	0	0	0	0	0	0	0	0	0	0
1984	6	7	10	3d 12:24:58.07000	0d 00:03:04.59000	0.00640371	0.0248176	0.00117052	4.1999	C	4	2020-10-16 21:02:18	40.1085		0	0	0	0	0	0	0	0	0	0	0	0	0	0
1985	6	7	10	3d 12:26:03.91000	0d 00:04:10.43000	0.00642418	0.0249036	0.0010705	4.2	C	4	2020-10-16 21:03:23	40.124		0	0	0	0	0	0	0	0	0	0	0	0	0	0
[truncated: 3,220 more rows]
