# Supplementary material for: Experimental data of cathodes manufactured in a convective dryer at the pilot-plant scale, and charge and discharge capacities of half-coin lithium-ion cells
Source: Data Brief. 2021 Dec 16;40:107720. doi: 10.1016/j.dib.2021.107720 (PMC8703052; doi:10.1016/j.dib.2021.107720)
Supplement: Supplementary file 1 [file mmc1.zip › Maccor/NEX_CAT3_11-2- replacement.csv]

Name:	NEX_CAT3_11_repeat B
Channel:	95
Tester	Maccor #2
Procedure	NEX_NMC_Form_Rate_ASI.000
Description	NEX NMC Cathode Rate & ASI Measurement
Started	13/10/2020 08:35
SCap	0
C Rate	0.007824
Ch. max. V	8.00 V
DisCh. min. V	-2.00 V
Ch. max. I	5.000 A
DisCh. max. I	5.000 A
Comment:	CAT3_11
SMB hdr:	SMBLabel
Rec	Cycle P	Cycle C	Step	TestTime	StepTime	Cap. [Ah]	Ener. [Wh]	Current [A]	Voltage [V]	Md	ES	DPT Time	AUX1 [C]		VAR1	VAR2	VAR3	VAR4	VAR5	VAR6	VAR7	VAR8	VAR9	VAR10	VAR11	VAR12	VAR13	VAR14
1	0	1	1	0d 00:00:00.00000	0d 00:00:00.00000	0	0	0	3.3013	R	0	13/10/2020 08:35	41.0474		0	0	0	0	0	0	0	0	0	0	0	0	0	0
2	0	1	1	0d 00:05:00.00000	0d 00:05:00.00000	0	0	0	3.2995	R	1	13/10/2020 08:40	41.0632		0	0	0	0	0	0	0	0	0	0	0	0	0	0
3	0	1	1	0d 00:10:00.00000	0d 00:10:00.00000	0	0	0	3.2979	R	1	13/10/2020 08:45	41.0316		0	0	0	0	0	0	0	0	0	0	0	0	0	0
4	0	1	1	0d 00:15:00.00000	0d 00:15:00.00000	0	0	0	3.2964	R	1	13/10/2020 08:50	41.0158		0	0	0	0	0	0	0	0	0	0	0	0	0	0
5	0	1	1	0d 00:20:00.00000	0d 00:20:00.00000	0	0	0	3.295	R	1	13/10/2020 08:55	41.0948		0	0	0	0	0	0	0	0	0	0	0	0	0	0
6	0	1	1	0d 00:25:00.00000	0d 00:25:00.00000	0	0	0	3.2938	R	1	13/10/2020 09:00	41.0316		0	0	0	0	0	0	0	0	0	0	0	0	0	0
7	0	1	1	0d 00:30:00.00000	0d 00:30:00.00000	0	0	0	3.2926	R	129	13/10/2020 09:05	41.0632		0	0	0	0	0	0	0	0	0	0	0	0	0	0
8	0	1	2	0d 00:30:00.04000	0d 00:00:00.04000	0	0.00000001	0.00039315	3.4908	C	0	13/10/2020 09:05	41.0632		0	0	0	0	0	0	0	0	0	0	0	0	0	0
9	0	1	2	0d 00:30:00.20000	0d 00:00:00.20000	0.00000002	0.00000007	0.00039094	3.5163	C	5	13/10/2020 09:05	41.0632		0	0	0	0	0	0	0	0	0	0	0	0	0	0
10	0	1	2	0d 00:30:00.37000	0d 00:00:00.37000	0.00000004	0.00000014	0.00039124	3.5346	C	5	13/10/2020 09:05	41.0632		0	0	0	0	0	0	0	0	0	0	0	0	0	0
11	0	1	2	0d 00:30:00.57000	0d 00:00:00.57000	0.00000006	0.00000022	0.00039117	3.552	C	5	13/10/2020 09:05	41.0632		0	0	0	0	0	0	0	0	0	0	0	0	0	0
12	0	1	2	0d 00:30:00.78000	0d 00:00:00.78000	0.00000008	0.0000003	0.00039101	3.5685	C	5	13/10/2020 09:05	41.0632		0	0	0	0	0	0	0	0	0	0	0	0	0	0
13	0	1	2	0d 00:30:01.01000	0d 00:00:01.01000	0.00000011	0.00000039	0.00039124	3.5846	C	5	13/10/2020 09:05	41.0632		0	0	0	0	0	0	0	0	0	0	0	0	0	0
14	0	1	2	0d 00:30:01.25000	0d 00:00:01.25000	0.00000014	0.00000048	0.00039109	3.5998	C	5	13/10/2020 09:05	41.0632		0	0	0	0	0	0	0	0	0	0	0	0	0	0
15	0	1	2	0d 00:30:01.50000	0d 00:00:01.50000	0.00000016	0.00000058	0.00039117	3.6147	C	5	13/10/2020 09:05	41.0632		0	0	0	0	0	0	0	0	0	0	0	0	0	0
16	0	1	2	0d 00:30:01.77000	0d 00:00:01.77000	0.00000019	0.00000069	0.00039094	3.6291	C	5	13/10/2020 09:05	41.0632		0	0	0	0	0	0	0	0	0	0	0	0	0	0
17	0	1	2	0d 00:30:02.06000	0d 00:00:02.06000	0.00000022	0.0000008	0.00039109	3.6437	C	5	13/10/2020 09:05	41.0632		0	0	0	0	0	0	0	0	0	0	0	0	0	0
18	0	1	2	0d 00:30:02.37000	0d 00:00:02.37000	0.00000026	0.00000092	0.00039109	3.6573	C	5	13/10/2020 09:05	41.0632		0	0	0	0	0	0	0	0	0	0	0	0	0	0
19	0	1	2	0d 00:30:02.70000	0d 00:00:02.70000	0.00000029	0.00000105	0.00039094	3.6709	C	5	13/10/2020 09:05	41.079		0	0	0	0	0	0	0	0	0	0	0	0	0	0
20	0	1	2	0d 00:30:03.06000	0d 00:00:03.06000	0.00000033	0.0000012	0.00039101	3.684	C	5	13/10/2020 09:05	41.079		0	0	0	0	0	0	0	0	0	0	0	0	0	0
21	0	1	2	0d 00:30:03.45000	0d 00:00:03.45000	0.00000037	0.00000135	0.00039124	3.6965	C	5	13/10/2020 09:06	41.079		0	0	0	0	0	0	0	0	0	0	0	0	0	0
22	0	1	2	0d 00:30:03.87000	0d 00:00:03.87000	0.00000042	0.00000152	0.00039132	3.7092	C	5	13/10/2020 09:06	41.0632		0	0	0	0	0	0	0	0	0	0	0	0	0	0
23	0	1	2	0d 00:30:04.35000	0d 00:00:04.35000	0.00000047	0.00000172	0.00039117	3.7212	C	5	13/10/2020 09:06	41.079		0	0	0	0	0	0	0	0	0	0	0	0	0	0
24	0	1	2	0d 00:30:04.88000	0d 00:00:04.88000	0.00000053	0.00000193	0.00039117	3.733	C	5	13/10/2020 09:06	41.0632		0	0	0	0	0	0	0	0	0	0	0	0	0	0
25	0	1	2	0d 00:30:05.50000	0d 00:00:05.50000	0.0000006	0.00000218	0.00039117	3.7447	C	5	13/10/2020 09:06	41.0632		0	0	0	0	0	0	0	0	0	0	0	0	0	0
26	0	1	2	0d 00:30:06.22000	0d 00:00:06.22000	0.00000068	0.00000248	0.00039132	3.7556	C	5	13/10/2020 09:06	41.0632		0	0	0	0	0	0	0	0	0	0	0	0	0	0
27	0	1	2	0d 00:30:07.15000	0d 00:00:07.15000	0.00000078	0.00000286	0.00039101	3.7662	C	5	13/10/2020 09:06	41.0632		0	0	0	0	0	0	0	0	0	0	0	0	0	0
28	0	1	2	0d 00:30:08.52000	0d 00:00:08.52000	0.00000093	0.00000342	0.00039117	3.7768	C	5	13/10/2020 09:06	41.0632		0	0	0	0	0	0	0	0	0	0	0	0	0	0
29	0	1	2	0d 00:30:10.91000	0d 00:00:10.91000	0.00000118	0.0000044	0.00039124	3.7871	C	5	13/10/2020 09:06	41.0632		0	0	0	0	0	0	0	0	0	0	0	0	0	0
30	0	1	2	0d 00:30:23.11000	0d 00:00:23.11000	0.00000251	0.00000943	0.00039117	3.7972	C	5	13/10/2020 09:06	41.0474		0	0	0	0	0	0	0	0	0	0	0	0	0	0
31	0	1	2	0d 00:30:24.43000	0d 00:00:24.43000	0.00000265	0.00000997	0.00039117	3.7867	C	5	13/10/2020 09:06	41.0474		0	0	0	0	0	0	0	0	0	0	0	0	0	0
32	0	1	2	0d 00:31:10.87000	0d 00:01:10.87000	0.0000077	0.00002906	0.00039109	3.7766	C	5	13/10/2020 09:07	41.0158		0	0	0	0	0	0	0	0	0	0	0	0	0	0
33	0	1	2	0d 00:31:39.38000	0d 00:01:39.38000	0.0000108	0.00004074	0.00039094	3.7665	C	5	13/10/2020 09:07	41.0632		0	0	0	0	0	0	0	0	0	0	0	0	0	0
34	0	1	2	0d 00:32:16.71000	0d 00:02:16.71000	0.00001485	0.000056	0.00039124	3.7563	C	5	13/10/2020 09:08	40.9684		0	0	0	0	0	0	0	0	0	0	0	0	0	0
35	0	1	2	0d 00:33:06.77000	0d 00:03:06.77000	0.00002029	0.0000764	0.00039101	3.7462	C	5	13/10/2020 09:09	41.0474		0	0	0	0	0	0	0	0	0	0	0	0	0	0
36	0	1	2	0d 00:34:32.40000	0d 00:04:32.40000	0.0000296	0.00011121	0.00039117	3.7362	C	5	13/10/2020 09:10	41.0158		0	0	0	0	0	0	0	0	0	0	0	0	0	0
37	0	1	2	0d 00:36:56.84000	0d 00:06:56.84000	0.00004529	0.00016976	0.00039094	3.7261	C	5	13/10/2020 09:12	41.1264		0	0	0	0	0	0	0	0	0	0	0	0	0	0
38	0	1	2	0d 00:42:25.13000	0d 00:12:25.13000	0.00008096	0.00030246	0.00039117	3.716	C	5	13/10/2020 09:18	41.0316		0	0	0	0	0	0	0	0	0	0	0	0	0	0
39	0	1	2	0d 00:52:25.13000	0d 00:22:25.13000	0.00014615	0.00054448	0.00039132	3.7101	C	1	13/10/2020 09:28	41.1738		0	0	0	0	0	0	0	0	0	0	0	0	0	0
40	0	1	2	0d 01:02:25.13000	0d 00:32:25.13000	0.00021134	0.00078623	0.00039117	3.7069	C	1	13/10/2020 09:38	41.1896		0	0	0	0	0	0	0	0	0	0	0	0	0	0
41	0	1	2	0d 01:12:25.13000	0d 00:42:25.13000	0.00027652	0.00102783	0.00039117	3.7055	C	1	13/10/2020 09:48	41.1738		0	0	0	0	0	0	0	0	0	0	0	0	0	0
42	0	1	2	0d 01:22:25.13000	0d 00:52:25.13000	0.00034171	0.00126935	0.00039117	3.704	C	1	13/10/2020 09:58	41.2054		0	0	0	0	0	0	0	0	0	0	0	0	0	0
43	0	1	2	0d 01:32:25.13000	0d 01:02:25.13000	0.0004069	0.00151079	0.00039139	3.7032	C	1	13/10/2020 10:08	41.237		0	0	0	0	0	0	0	0	0	0	0	0	0	0
44	0	1	2	0d 01:42:25.13000	0d 01:12:25.13000	0.00047209	0.00175219	0.00039117	3.7026	C	1	13/10/2020 10:18	41.237		0	0	0	0	0	0	0	0	0	0	0	0	0	0
45	0	1	2	0d 01:52:25.13000	0d 01:22:25.13000	0.00053728	0.00199354	0.00039078	3.7015	C	1	13/10/2020 10:28	41.2686		0	0	0	0	0	0	0	0	0	0	0	0	0	0
46	0	1	2	0d 02:02:25.13000	0d 01:32:25.13000	0.00060247	0.00223481	0.00039117	3.7006	C	1	13/10/2020 10:38	41.2686		0	0	0	0	0	0	0	0	0	0	0	0	0	0
47	0	1	2	0d 02:12:25.13000	0d 01:42:25.13000	0.00066766	0.00247604	0.00039139	3.7	C	1	13/10/2020 10:48	41.316		0	0	0	0	0	0	0	0	0	0	0	0	0	0
48	0	1	2	0d 02:22:25.13000	0d 01:52:25.13000	0.00073285	0.00271724	0.00039117	3.7	C	1	13/10/2020 10:58	41.3002		0	0	0	0	0	0	0	0	0	0	0	0	0	0
49	0	1	2	0d 02:32:25.13000	0d 02:02:25.13000	0.00079804	0.00295846	0.00039117	3.7006	C	1	13/10/2020 11:08	41.2686		0	0	0	0	0	0	0	0	0	0	0	0	0	0
50	0	1	2	0d 02:42:25.13000	0d 02:12:25.13000	0.00086323	0.00319972	0.00039109	3.7014	C	1	13/10/2020 11:18	41.2212		0	0	0	0	0	0	0	0	0	0	0	0	0	0
51	0	1	2	0d 02:52:25.13000	0d 02:22:25.13000	0.00092842	0.00344104	0.00039109	3.702	C	1	13/10/2020 11:28	41.158		0	0	0	0	0	0	0	0	0	0	0	0	0	0
52	0	1	2	0d 03:02:25.13000	0d 02:32:25.13000	0.0009936	0.0036824	0.00039132	3.7028	C	1	13/10/2020 11:38	41.1896		0	0	0	0	0	0	0	0	0	0	0	0	0	0
53	0	1	2	0d 03:12:25.13000	0d 02:42:25.13000	0.00105879	0.00392381	0.00039109	3.7035	C	1	13/10/2020 11:48	41.158		0	0	0	0	0	0	0	0	0	0	0	0	0	0
54	0	1	2	0d 03:22:25.13000	0d 02:52:25.13000	0.00112398	0.00416529	0.00039117	3.7047	C	1	13/10/2020 11:58	41.3318		0	0	0	0	0	0	0	0	0	0	0	0	0	0
55	0	1	2	0d 03:32:25.13000	0d 03:02:25.13000	0.00118917	0.00440683	0.00039101	3.7058	C	1	13/10/2020 12:08	41.1896		0	0	0	0	0	0	0	0	0	0	0	0	0	0
56	0	1	2	0d 03:42:25.13000	0d 03:12:25.13000	0.00125436	0.00464844	0.00039117	3.7067	C	1	13/10/2020 12:18	41.158		0	0	0	0	0	0	0	0	0	0	0	0	0	0
57	0	1	2	0d 03:52:25.13000	0d 03:22:25.13000	0.00131955	0.00489012	0.00039124	3.7081	C	1	13/10/2020 12:28	41.1896		0	0	0	0	0	0	0	0	0	0	0	0	0	0
58	0	1	2	0d 04:02:25.13000	0d 03:32:25.13000	0.00138474	0.00513188	0.00039117	3.7092	C	1	13/10/2020 12:38	41.2528		0	0	0	0	0	0	0	0	0	0	0	0	0	0
59	0	1	2	0d 04:12:25.13000	0d 03:42:25.13000	0.00144993	0.0053737	0.00039117	3.7101	C	1	13/10/2020 12:48	41.2844		0	0	0	0	0	0	0	0	0	0	0	0	0	0
60	0	1	2	0d 04:22:25.13000	0d 03:52:25.13000	0.00151512	0.00561561	0.00039117	3.7111	C	1	13/10/2020 12:58	41.2686		0	0	0	0	0	0	0	0	0	0	0	0	0	0
61	0	1	2	0d 04:32:25.13000	0d 04:02:25.13000	0.00158031	0.00585759	0.00039101	3.7127	C	1	13/10/2020 13:08	41.1896		0	0	0	0	0	0	0	0	0	0	0	0	0	0
62	0	1	2	0d 04:42:25.13000	0d 04:12:25.13000	0.0016455	0.00609966	0.00039109	3.714	C	1	13/10/2020 13:18	41.2686		0	0	0	0	0	0	0	0	0	0	0	0	0	0
63	0	1	2	0d 04:52:25.13000	0d 04:22:25.13000	0.00171069	0.00634181	0.00039101	3.7154	C	1	13/10/2020 13:28	41.2212		0	0	0	0	0	0	0	0	0	0	0	0	0	0
64	0	1	2	0d 05:02:25.13000	0d 04:32:25.13000	0.00177587	0.00658405	0.00039139	3.7168	C	1	13/10/2020 13:38	41.1896		0	0	0	0	0	0	0	0	0	0	0	0	0	0
65	0	1	2	0d 05:12:25.13000	0d 04:42:25.13000	0.00184106	0.00682638	0.00039109	3.7183	C	1	13/10/2020 13:48	41.1422		0	0	0	0	0	0	0	0	0	0	0	0	0	0
66	0	1	2	0d 05:22:25.13000	0d 04:52:25.13000	0.00190625	0.00706882	0.00039117	3.7197	C	1	13/10/2020 13:58	41.1264		0	0	0	0	0	0	0	0	0	0	0	0	0	0
67	0	1	2	0d 05:32:25.13000	0d 05:02:25.13000	0.00197144	0.00731136	0.00039109	3.7212	C	1	13/10/2020 14:08	41.158		0	0	0	0	0	0	0	0	0	0	0	0	0	0
68	0	1	2	0d 05:42:25.13000	0d 05:12:25.13000	0.00203663	0.00755399	0.00039124	3.7229	C	1	13/10/2020 14:18	41.1264		0	0	0	0	0	0	0	0	0	0	0	0	0	0
69	0	1	2	0d 05:52:25.13000	0d 05:22:25.13000	0.00210182	0.00779674	0.00039117	3.7244	C	1	13/10/2020 14:28	41.1106		0	0	0	0	0	0	0	0	0	0	0	0	0	0
70	0	1	2	0d 06:02:25.13000	0d 05:32:25.13000	0.00216701	0.00803959	0.00039109	3.7261	C	1	13/10/2020 14:38	41.0632		0	0	0	0	0	0	0	0	0	0	0	0	0	0
71	0	1	2	0d 06:12:25.13000	0d 05:42:25.13000	0.0022322	0.00828256	0.00039124	3.7281	C	1	13/10/2020 14:48	41.0316		0	0	0	0	0	0	0	0	0	0	0	0	0	0
72	0	1	2	0d 06:22:25.13000	0d 05:52:25.13000	0.00229739	0.00852564	0.00039109	3.7299	C	1	13/10/2020 14:58	41.0474		0	0	0	0	0	0	0	0	0	0	0	0	0	0
73	0	1	2	0d 06:32:25.13000	0d 06:02:25.13000	0.00236258	0.00876885	0.00039101	3.7317	C	1	13/10/2020 15:08	41.0316		0	0	0	0	0	0	0	0	0	0	0	0	0	0
74	0	1	2	0d 06:42:25.13000	0d 06:12:25.13000	0.00242777	0.00901217	0.00039109	3.7334	C	1	13/10/2020 15:18	41.1422		0	0	0	0	0	0	0	0	0	0	0	0	0	0
75	0	1	2	0d 06:52:25.13000	0d 06:22:25.13000	0.00249296	0.00925562	0.00039094	3.7354	C	1	13/10/2020 15:28	41.158		0	0	0	0	0	0	0	0	0	0	0	0	0	0
76	0	1	2	0d 07:02:25.13000	0d 06:32:25.13000	0.00255814	0.0094992	0.00039101	3.7375	C	1	13/10/2020 15:38	41.1106		0	0	0	0	0	0	0	0	0	0	0	0	0	0
77	0	1	2	0d 07:12:25.13000	0d 06:42:25.13000	0.00262333	0.0097429	0.00039101	3.7392	C	1	13/10/2020 15:48	41.0948		0	0	0	0	0	0	0	0	0	0	0	0	0	0
78	0	1	2	0d 07:22:25.13000	0d 06:52:25.13000	0.00268852	0.00998674	0.00039109	3.7415	C	1	13/10/2020 15:58	41.0948		0	0	0	0	0	0	0	0	0	0	0	0	0	0
79	0	1	2	0d 07:32:25.13000	0d 07:02:25.13000	0.00275371	0.0102307	0.00039109	3.7435	C	1	13/10/2020 16:08	41.079		0	0	0	0	0	0	0	0	0	0	0	0	0	0
80	0	1	2	0d 07:42:25.13000	0d 07:12:25.13000	0.0028189	0.0104748	0.00039117	3.7456	C	1	13/10/2020 16:18	41.1106		0	0	0	0	0	0	0	0	0	0	0	0	0	0
81	0	1	2	0d 07:52:25.13000	0d 07:22:25.13000	0.00288409	0.0107191	0.00039109	3.7478	C	1	13/10/2020 16:28	41.1106		0	0	0	0	0	0	0	0	0	0	0	0	0	0
82	0	1	2	0d 08:02:25.13000	0d 07:32:25.13000	0.00294928	0.0109635	0.00039109	3.7498	C	1	13/10/2020 16:38	41.1738		0	0	0	0	0	0	0	0	0	0	0	0	0	0
83	0	1	2	0d 08:12:25.13000	0d 07:42:25.13000	0.00301447	0.011208	0.00039109	3.7522	C	1	13/10/2020 16:48	41.0948		0	0	0	0	0	0	0	0	0	0	0	0	0	0
84	0	1	2	0d 08:22:25.13000	0d 07:52:25.13000	0.00307966	0.0114527	0.00039109	3.7545	C	1	13/10/2020 16:58	41.0632		0	0	0	0	0	0	0	0	0	0	0	0	0	0
85	0	1	2	0d 08:32:25.13000	0d 08:02:25.13000	0.00314485	0.0116975	0.00039094	3.7568	C	1	13/10/2020 17:08	41		0	0	0	0	0	0	0	0	0	0	0	0	0	0
86	0	1	2	0d 08:42:25.13000	0d 08:12:25.13000	0.00321004	0.0119425	0.00039124	3.7589	C	1	13/10/2020 17:18	40.9842		0	0	0	0	0	0	0	0	0	0	0	0	0	0
87	0	1	2	0d 08:52:25.13000	0d 08:22:25.13000	0.00327522	0.0121876	0.00039117	3.761	C	1	13/10/2020 17:28	41.0948		0	0	0	0	0	0	0	0	0	0	0	0	0	0
88	0	1	2	0d 09:02:25.13000	0d 08:32:25.13000	0.00334041	0.0124329	0.00039132	3.7633	C	1	13/10/2020 17:38	40.9526		0	0	0	0	0	0	0	0	0	0	0	0	0	0
89	0	1	2	0d 09:12:25.13000	0d 08:42:25.13000	0.0034056	0.0126783	0.00039117	3.7658	C	1	13/10/2020 17:48	41.0316		0	0	0	0	0	0	0	0	0	0	0	0	0	0
90	0	1	2	0d 09:22:25.13000	0d 08:52:25.13000	0.00347079	0.0129238	0.00039132	3.7681	C	1	13/10/2020 17:58	40.9526		0	0	0	0	0	0	0	0	0	0	0	0	0	0
91	0	1	2	0d 09:32:25.13000	0d 09:02:25.13000	0.00353598	0.0131696	0.00039101	3.7705	C	1	13/10/2020 18:08	40.9526		0	0	0	0	0	0	0	0	0	0	0	0	0	0
92	0	1	2	0d 09:42:25.13000	0d 09:12:25.13000	0.00360117	0.0134154	0.00039124	3.7729	C	1	13/10/2020 18:18	41.0474		0	0	0	0	0	0	0	0	0	0	0	0	0	0
93	0	1	2	0d 09:52:25.13000	0d 09:22:25.13000	0.00366636	0.0136615	0.00039109	3.7752	C	1	13/10/2020 18:28	41.0474		0	0	0	0	0	0	0	0	0	0	0	0	0	0
94	0	1	2	0d 10:02:25.13000	0d 09:32:25.13000	0.00373155	0.0139077	0.00039117	3.7777	C	1	13/10/2020 18:38	41.0632		0	0	0	0	0	0	0	0	0	0	0	0	0	0
95	0	1	2	0d 10:12:25.13000	0d 09:42:25.13000	0.00379674	0.014154	0.00039132	3.7806	C	1	13/10/2020 18:48	41.0948		0	0	0	0	0	0	0	0	0	0	0	0	0	0
96	0	1	2	0d 10:22:25.13000	0d 09:52:25.13000	0.00386193	0.0144006	0.00039109	3.783	C	1	13/10/2020 18:58	41.0632		0	0	0	0	0	0	0	0	0	0	0	0	0	0
97	0	1	2	0d 10:32:25.13000	0d 10:02:25.13000	0.00392712	0.0146473	0.00039124	3.7858	C	1	13/10/2020 19:08	41.0316		0	0	0	0	0	0	0	0	0	0	0	0	0	0
98	0	1	2	0d 10:42:25.13000	0d 10:12:25.13000	0.00399231	0.0148942	0.00039109	3.7888	C	1	13/10/2020 19:18	41.0316		0	0	0	0	0	0	0	0	0	0	0	0	0	0
99	0	1	2	0d 10:52:25.13000	0d 10:22:25.13000	0.00405749	0.0151412	0.00039124	3.7919	C	1	13/10/2020 19:28	41		0	0	0	0	0	0	0	0	0	0	0	0	0	0
100	0	1	2	0d 11:02:25.13000	0d 10:32:25.13000	0.00412268	0.0153885	0.00039109	3.7949	C	1	13/10/2020 19:38	41.0474		0	0	0	0	0	0	0	0	0	0	0	0	0	0
101	0	1	2	0d 11:12:25.13000	0d 10:42:25.13000	0.00418787	0.015636	0.00039094	3.7981	C	1	13/10/2020 19:48	40.9842		0	0	0	0	0	0	0	0	0	0	0	0	0	0
102	0	1	2	0d 11:22:25.13000	0d 10:52:25.13000	0.00425306	0.0158837	0.00039094	3.8015	C	1	13/10/2020 19:58	41.079		0	0	0	0	0	0	0	0	0	0	0	0	0	0
103	0	1	2	0d 11:32:25.13000	0d 11:02:25.13000	0.00431825	0.0161317	0.00039109	3.805	C	1	13/10/2020 20:08	41.0158		0	0	0	0	0	0	0	0	0	0	0	0	0	0
104	0	1	2	0d 11:42:25.13000	0d 11:12:25.13000	0.00438344	0.0163798	0.00039117	3.8088	C	1	13/10/2020 20:18	40.9684		0	0	0	0	0	0	0	0	0	0	0	0	0	0
105	0	1	2	0d 11:52:25.13000	0d 11:22:25.13000	0.00444863	0.0166283	0.00039109	3.8128	C	1	13/10/2020 20:28	40.921		0	0	0	0	0	0	0	0	0	0	0	0	0	0
106	0	1	2	0d 12:02:25.13000	0d 11:32:25.13000	0.00451382	0.0168769	0.00039132	3.8169	C	1	13/10/2020 20:38	40.9368		0	0	0	0	0	0	0	0	0	0	0	0	0	0
107	0	1	2	0d 12:12:25.13000	0d 11:42:25.13000	0.00457901	0.0171259	0.00039132	3.8213	C	1	13/10/2020 20:48	41.0316		0	0	0	0	0	0	0	0	0	0	0	0	0	0
108	0	1	2	0d 12:22:25.13000	0d 11:52:25.13000	0.0046442	0.0173752	0.00039117	3.8259	C	1	13/10/2020 20:58	40.9684		0	0	0	0	0	0	0	0	0	0	0	0	0	0
109	0	1	2	0d 12:32:25.13000	0d 12:02:25.13000	0.00470939	0.0176247	0.00039117	3.8309	C	1	13/10/2020 21:08	40.9842		0	0	0	0	0	0	0	0	0	0	0	0	0	0
110	0	1	2	0d 12:42:25.13000	0d 12:12:25.13000	0.00477458	0.0178746	0.00039101	3.836	C	1	13/10/2020 21:18	40.9842		0	0	0	0	0	0	0	0	0	0	0	0	0	0
111	0	1	2	0d 12:52:25.13000	0d 12:22:25.13000	0.00483976	0.0181249	0.00039109	3.8413	C	1	13/10/2020 21:28	40.9526		0	0	0	0	0	0	0	0	0	0	0	0	0	0
112	0	1	2	0d 13:02:25.13000	0d 12:32:25.13000	0.00490495	0.0183755	0.00039094	3.847	C	1	13/10/2020 21:38	40.9684		0	0	0	0	0	0	0	0	0	0	0	0	0	0
113	0	1	2	0d 13:12:25.13000	0d 12:42:25.13000	0.00497014	0.0186264	0.00039124	3.8529	C	1	13/10/2020 21:48	40.9842		0	0	0	0	0	0	0	0	0	0	0	0	0	0
114	0	1	2	0d 13:22:25.13000	0d 12:52:25.13000	0.00503533	0.0188778	0.00039109	3.8585	C	1	13/10/2020 21:58	41		0	0	0	0	0	0	0	0	0	0	0	0	0	0
115	0	1	2	0d 13:32:25.13000	0d 13:02:25.13000	0.00510052	0.0191296	0.00039109	3.8653	C	1	13/10/2020 22:08	41.0474		0	0	0	0	0	0	0	0	0	0	0	0	0	0
116	0	1	2	0d 13:42:25.13000	0d 13:12:25.13000	0.00516571	0.0193818	0.00039109	3.8718	C	1	13/10/2020 22:18	41		0	0	0	0	0	0	0	0	0	0	0	0	0	0
117	0	1	2	0d 13:52:25.13000	0d 13:22:25.13000	0.0052309	0.0196344	0.00039109	3.879	C	1	13/10/2020 22:28	40.9684		0	0	0	0	0	0	0	0	0	0	0	0	0	0
118	0	1	2	0d 14:02:25.13000	0d 13:32:25.13000	0.00529609	0.0198875	0.00039109	3.8859	C	1	13/10/2020 22:38	40.921		0	0	0	0	0	0	0	0	0	0	0	0	0	0
119	0	1	2	0d 14:12:25.13000	0d 13:42:25.13000	0.00536128	0.0201411	0.00039101	3.8933	C	1	13/10/2020 22:48	40.8736		0	0	0	0	0	0	0	0	0	0	0	0	0	0
120	0	1	2	0d 14:22:25.13000	0d 13:52:25.13000	0.00542647	0.0203951	0.00039117	3.9007	C	1	13/10/2020 22:58	40.921		0	0	0	0	0	0	0	0	0	0	0	0	0	0
121	0	1	2	0d 14:32:25.13000	0d 14:02:25.13000	0.00549166	0.0206496	0.00039101	3.9086	C	1	13/10/2020 23:08	40.8578		0	0	0	0	0	0	0	0	0	0	0	0	0	0
122	0	1	2	0d 14:42:25.13000	0d 14:12:25.13000	0.00555685	0.0209047	0.00039124	3.9164	C	1	13/10/2020 23:18	41.0316		0	0	0	0	0	0	0	0	0	0	0	0	0	0
123	0	1	2	0d 14:52:25.13000	0d 14:22:25.13000	0.00562203	0.0211603	0.00039109	3.9243	C	1	13/10/2020 23:28	40.921		0	0	0	0	0	0	0	0	0	0	0	0	0	0
124	0	1	2	0d 15:02:25.13000	0d 14:32:25.13000	0.00568722	0.0214164	0.00039132	3.9324	C	1	13/10/2020 23:38	40.8894		0	0	0	0	0	0	0	0	0	0	0	0	0	0
125	0	1	2	0d 15:12:25.13000	0d 14:42:25.13000	0.00575241	0.021673	0.00039094	3.9406	C	1	13/10/2020 23:48	40.8894		0	0	0	0	0	0	0	0	0	0	0	0	0	0
126	0	1	2	0d 15:22:25.13000	0d 14:52:25.13000	0.0058176	0.0219302	0.00039101	3.9492	C	1	13/10/2020 23:58	40.9684		0	0	0	0	0	0	0	0	0	0	0	0	0	0
127	0	1	2	0d 15:32:25.13000	0d 15:02:25.13000	0.00588279	0.0221879	0.00039101	3.9576	C	1	14/10/2020 00:08	40.9842		0	0	0	0	0	0	0	0	0	0	0	0	0	0
128	0	1	2	0d 15:42:25.13000	0d 15:12:25.13000	0.00594798	0.0224461	0.00039117	3.966	C	1	14/10/2020 00:18	41		0	0	0	0	0	0	0	0	0	0	0	0	0	0
129	0	1	2	0d 15:52:25.13000	0d 15:22:25.13000	0.00601317	0.0227049	0.00039117	3.9747	C	1	14/10/2020 00:28	40.9368		0	0	0	0	0	0	0	0	0	0	0	0	0	0
130	0	1	2	0d 16:02:25.13000	0d 15:32:25.13000	0.00607836	0.0229643	0.00039094	3.9828	C	1	14/10/2020 00:38	40.9368		0	0	0	0	0	0	0	0	0	0	0	0	0	0
131	0	1	2	0d 16:12:25.13000	0d 15:42:25.13000	0.00614355	0.0232242	0.00039109	3.9915	C	1	14/10/2020 00:48	40.921		0	0	0	0	0	0	0	0	0	0	0	0	0	0
132	0	1	2	0d 16:22:25.13000	0d 15:52:25.13000	0.00620874	0.0234847	0.00039117	4	C	1	14/10/2020 00:58	40.9526		0	0	0	0	0	0	0	0	0	0	0	0	0	0
133	0	1	2	0d 16:32:25.13000	0d 16:02:25.13000	0.00627393	0.0237458	0.00039117	4.0087	C	1	14/10/2020 01:08	40.9368		0	0	0	0	0	0	0	0	0	0	0	0	0	0
134	0	1	2	0d 16:42:25.13000	0d 16:12:25.13000	0.00633911	0.0240074	0.00039109	4.0174	C	1	14/10/2020 01:18	40.9526		0	0	0	0	0	0	0	0	0	0	0	0	0	0
135	0	1	2	0d 16:52:25.13000	0d 16:22:25.13000	0.0064043	0.0242696	0.00039109	4.0262	C	1	14/10/2020 01:28	41.0158		0	0	0	0	0	0	0	0	0	0	0	0	0	0
136	0	1	2	0d 17:02:25.13000	0d 16:32:25.13000	0.00646949	0.0245323	0.00039109	4.0349	C	1	14/10/2020 01:38	40.9368		0	0	0	0	0	0	0	0	0	0	0	0	0	0
137	0	1	2	0d 17:12:25.13000	0d 16:42:25.13000	0.00653468	0.0247956	0.00039101	4.0436	C	1	14/10/2020 01:48	40.8894		0	0	0	0	0	0	0	0	0	0	0	0	0	0
138	0	1	2	0d 17:22:25.13000	0d 16:52:25.13000	0.00659987	0.0250596	0.00039117	4.0526	C	1	14/10/2020 01:58	40.8736		0	0	0	0	0	0	0	0	0	0	0	0	0	0
139	0	1	2	0d 17:32:25.13000	0d 17:02:25.13000	0.00666506	0.025324	0.00039117	4.0613	C	1	14/10/2020 02:08	40.8263		0	0	0	0	0	0	0	0	0	0	0	0	0	0
140	0	1	2	0d 17:42:25.13000	0d 17:12:25.13000	0.00673025	0.0255891	0.00039117	4.0706	C	1	14/10/2020 02:18	40.921		0	0	0	0	0	0	0	0	0	0	0	0	0	0
141	0	1	2	0d 17:52:25.13000	0d 17:22:25.13000	0.00679544	0.0258548	0.00039117	4.0795	C	1	14/10/2020 02:28	40.8263		0	0	0	0	0	0	0	0	0	0	0	0	0	0
142	0	1	2	0d 18:02:25.13000	0d 17:32:25.13000	0.00686063	0.026121	0.00039117	4.089	C	1	14/10/2020 02:38	40.9842		0	0	0	0	0	0	0	0	0	0	0	0	0	0
143	0	1	2	0d 18:12:25.13000	0d 17:42:25.13000	0.00692582	0.0263879	0.00039109	4.098	C	1	14/10/2020 02:48	40.9842		0	0	0	0	0	0	0	0	0	0	0	0	0	0
144	0	1	2	0d 18:22:25.13000	0d 17:52:25.13000	0.00699101	0.0266553	0.00039101	4.1076	C	1	14/10/2020 02:58	40.9842		0	0	0	0	0	0	0	0	0	0	0	0	0	0
145	0	1	2	0d 18:32:25.13000	0d 18:02:25.13000	0.0070562	0.0269234	0.00039101	4.1173	C	1	14/10/2020 03:08	40.9684		0	0	0	0	0	0	0	0	0	0	0	0	0	0
146	0	1	2	0d 18:42:25.13000	0d 18:12:25.13000	0.00712138	0.0271921	0.00039109	4.1268	C	1	14/10/2020 03:18	40.9842		0	0	0	0	0	0	0	0	0	0	0	0	0	0
147	0	1	2	0d 18:52:25.13000	0d 18:22:25.13000	0.00718657	0.0274615	0.00039101	4.1364	C	1	14/10/2020 03:28	40.9368		0	0	0	0	0	0	0	0	0	0	0	0	0	0
148	0	1	2	0d 19:02:23.00000	0d 18:32:23.00000	0.00725153	0.0277305	0.00039117	4.1465	C	5	14/10/2020 03:38	41.0158		0	0	0	0	0	0	0	0	0	0	0	0	0	0
149	0	1	2	0d 19:12:21.03000	0d 18:42:21.03000	0.00731651	0.0280002	0.00039109	4.1566	C	5	14/10/2020 03:48	40.921		0	0	0	0	0	0	0	0	0	0	0	0	0	0
150	0	1	2	0d 19:22:21.03000	0d 18:52:21.03000	0.0073817	0.0282715	0.00039109	4.1663	C	1	14/10/2020 03:58	40.9368		0	0	0	0	0	0	0	0	0	0	0	0	0	0
151	0	1	2	0d 19:32:11.99000	0d 19:02:11.99000	0.0074459	0.0285394	0.00039117	4.1764	C	5	14/10/2020 04:08	40.8578		0	0	0	0	0	0	0	0	0	0	0	0	0	0
152	0	1	2	0d 19:42:04.30000	0d 19:12:04.30000	0.00751026	0.0288084	0.00039124	4.1865	C	5	14/10/2020 04:18	40.8578		0	0	0	0	0	0	0	0	0	0	0	0	0	0
153	0	1	2	0d 19:51:49.95000	0d 19:21:49.95000	0.00757389	0.0290751	0.00039124	4.1965	C	5	14/10/2020 04:27	40.8578		0	0	0	0	0	0	0	0	0	0	0	0	0	0
154	0	1	2	0d 19:54:55.98000	0d 19:24:55.98000	0.0075941	0.02916	0.00039117	4.2	C	133	14/10/2020 04:30	40.9684		0	0	0	0	0	0	0	0	0	0	0	0	0	0
155	0	1	3	0d 19:54:56.01000	0d 00:00:00.03000	0.0075941	0.02916	0.00046738	4.2002	C	0	14/10/2020 04:30	40.9684		0	0	0	0	0	0	0	0	0	0	0	0	0	0
156	0	1	3	0d 19:55:28.22000	0d 00:00:32.24000	0.00759767	0.029175	0.00036728	4.2	C	4	14/10/2020 04:31	41		0	0	0	0	0	0	0	0	0	0	0	0	0	0
157	0	1	3	0d 19:57:32.13000	0d 00:02:36.15000	0.00760847	0.0292203	0.00026726	4.1999	C	4	14/10/2020 04:33	40.921		0	0	0	0	0	0	0	0	0	0	0	0	0	0
158	0	1	3	0d 20:01:15.37000	0d 00:06:19.39000	0.00762167	0.0292758	0.00016724	4.2	C	4	14/10/2020 04:37	40.9368		0	0	0	0	0	0	0	0	0	0	0	0	0	0
159	0	1	3	0d 20:11:15.37000	0d 00:16:19.39000	0.00763925	0.0293497	0.00007034	4.1999	C	1	14/10/2020 04:47	40.9368		0	0	0	0	0	0	0	0	0	0	0	0	0	0
160	0	1	3	0d 20:21:11.89000	0d 00:26:15.91000	0.00764795	0.0293862	0.00003914	4.1999	C	132	14/10/2020 04:57	41		0	0	0	0	0	0	0	0	0	0	0	0	0	0
161	0	1	4	0d 20:21:11.90000	0d 00:00:00.01000	0	0	0	4.1994	R	0	14/10/2020 04:57	41		0	0	0	0	0	0	0	0	0	0	0	0	0	0
162	0	1	4	0d 20:21:13.90000	0d 00:00:02.01000	0	0	0	4.1996	R	1	14/10/2020 04:57	41		0	0	0	0	0	0	0	0	0	0	0	0	0	0
163	0	1	4	0d 20:21:15.90000	0d 00:00:04.01000	0	0	0	4.1994	R	1	14/10/2020 04:57	40.9842		0	0	0	0	0	0	0	0	0	0	0	0	0	0
164	0	1	4	0d 20:21:17.90000	0d 00:00:06.01000	0	0	0	4.1994	R	1	14/10/2020 04:57	40.9842		0	0	0	0	0	0	0	0	0	0	0	0	0	0
165	0	1	4	0d 20:21:19.90000	0d 00:00:08.01000	0	0	0	4.1993	R	1	14/10/2020 04:57	41		0	0	0	0	0	0	0	0	0	0	0	0	0	0
166	0	1	4	0d 20:21:21.89000	0d 00:00:10.00000	0	0	0	4.1994	R	129	14/10/2020 04:57	41		0	0	0	0	0	0	0	0	0	0	0	0	0	0
167	0	1	5	0d 20:21:21.93000	0d 00:00:00.04000	0	0.00000002	0.00039185	4.195	D	0	14/10/2020 04:57	41		0	0	0	0	0	0	0	0	0	0	0	0	0	0
168	0	1	5	0d 20:26:05.14000	0d 00:04:43.25000	0.00003077	0.00012891	0.00039109	4.1848	D	5	14/10/2020 05:02	40.9052		0	0	0	0	0	0	0	0	0	0	0	0	0	0
169	0	1	5	0d 20:34:01.95000	0d 00:12:40.06000	0.00008258	0.00034544	0.00039109	4.1747	D	5	14/10/2020 05:10	40.8263		0	0	0	0	0	0	0	0	0	0	0	0	0	0
170	0	1	5	0d 20:42:10.56000	0d 00:20:48.67000	0.00013567	0.0005668	0.00039124	4.1646	D	5	14/10/2020 05:18	40.9368		0	0	0	0	0	0	0	0	0	0	0	0	0	0
171	0	1	5	0d 20:50:34.52000	0d 00:29:12.63000	0.00019042	0.00079457	0.00039109	4.1544	D	5	14/10/2020 05:26	40.9368		0	0	0	0	0	0	0	0	0	0	0	0	0	0
172	0	1	5	0d 20:59:15.51000	0d 00:37:53.62000	0.00024703	0.00102946	0.00039117	4.1444	D	5	14/10/2020 05:35	40.8578		0	0	0	0	0	0	0	0	0	0	0	0	0	0
173	0	1	5	0d 21:08:00.43000	0d 00:46:38.54000	0.00030406	0.00126555	0.00039094	4.1343	D	5	14/10/2020 05:44	40.8736		0	0	0	0	0	0	0	0	0	0	0	0	0	0
174	0	1	5	0d 21:16:59.17000	0d 00:55:37.28000	0.00036259	0.00150726	0.00039117	4.1241	D	5	14/10/2020 05:52	40.9368		0	0	0	0	0	0	0	0	0	0	0	0	0	0
175	0	1	5	0d 21:26:10.94000	0d 01:04:49.05000	0.00042254	0.0017542	0.00039117	4.114	D	5	14/10/2020 06:02	40.8736		0	0	0	0	0	0	0	0	0	0	0	0	0	0
176	0	1	5	0d 21:35:20.19000	0d 01:13:58.30000	0.00048221	0.00199941	0.00039139	4.1039	D	5	14/10/2020 06:11	40.9368		0	0	0	0	0	0	0	0	0	0	0	0	0	0
177	0	1	5	0d 21:44:46.11000	0d 01:23:24.22000	0.0005437	0.00225145	0.00039124	4.0938	D	5	14/10/2020 06:20	40.842		0	0	0	0	0	0	0	0	0	0	0	0	0	0
178	0	1	5	0d 21:54:10.78000	0d 01:32:48.89000	0.00060505	0.00250232	0.00039124	4.0838	D	5	14/10/2020 06:30	40.9684		0	0	0	0	0	0	0	0	0	0	0	0	0	0
179	0	1	5	0d 22:03:56.97000	0d 01:42:35.08000	0.00066874	0.0027621	0.00039147	4.0737	D	5	14/10/2020 06:39	40.9526		0	0	0	0	0	0	0	0	0	0	0	0	0	0
180	0	1	5	0d 22:13:50.87000	0d 01:52:28.98000	0.00073327	0.00302465	0.00039086	4.0636	D	5	14/10/2020 06:49	41		0	0	0	0	0	0	0	0	0	0	0	0	0	0
181	0	1	5	0d 22:23:48.98000	0d 02:02:27.09000	0.00079825	0.00328841	0.00039124	4.0536	D	5	14/10/2020 06:59	40.9052		0	0	0	0	0	0	0	0	0	0	0	0	0	0
182	0	1	5	0d 22:33:48.98000	0d 02:12:27.09000	0.00086344	0.00355235	0.00039094	4.0436	D	1	14/10/2020 07:09	41.0158		0	0	0	0	0	0	0	0	0	0	0	0	0	0
183	0	1	5	0d 22:43:48.98000	0d 02:22:27.09000	0.00092863	0.00381566	0.00039094	4.034	D	1	14/10/2020 07:19	40.8105		0	0	0	0	0	0	0	0	0	0	0	0	0	0
184	0	1	5	0d 22:53:48.98000	0d 02:32:27.09000	0.00099382	0.00407833	0.00039109	4.0246	D	1	14/10/2020 07:29	40.842		0	0	0	0	0	0	0	0	0	0	0	0	0	0
185	0	1	5	0d 23:03:48.98000	0d 02:42:27.09000	0.00105901	0.00434037	0.00039124	4.0151	D	1	14/10/2020 07:39	40.8736		0	0	0	0	0	0	0	0	0	0	0	0	0	0
186	0	1	5	0d 23:13:48.98000	0d 02:52:27.09000	0.0011242	0.0046018	0.00039101	4.0055	D	1	14/10/2020 07:49	40.921		0	0	0	0	0	0	0	0	0	0	0	0	0	0
187	0	1	5	0d 23:23:48.98000	0d 03:02:27.09000	0.00118939	0.00486262	0.00039132	3.9963	D	1	14/10/2020 07:59	41.0158		0	0	0	0	0	0	0	0	0	0	0	0	0	0
188	0	1	5	0d 23:33:48.98000	0d 03:12:27.09000	0.00125457	0.00512284	0.00039117	3.987	D	1	14/10/2020 08:09	41.0316		0	0	0	0	0	0	0	0	0	0	0	0	0	0
189	0	1	5	0d 23:43:48.98000	0d 03:22:27.09000	0.00131976	0.00538246	0.00039117	3.978	D	1	14/10/2020 08:19	41		0	0	0	0	0	0	0	0	0	0	0	0	0	0
190	0	1	5	0d 23:53:48.98000	0d 03:32:27.09000	0.00138495	0.00564149	0.00039117	3.9687	D	1	14/10/2020 08:29	41.0158		0	0	0	0	0	0	0	0	0	0	0	0	0	0
191	0	1	5	1d 00:03:48.98000	0d 03:42:27.09000	0.00145014	0.00589992	0.00039094	3.9599	D	1	14/10/2020 08:39	41		0	0	0	0	0	0	0	0	0	0	0	0	0	0
192	0	1	5	1d 00:13:48.98000	0d 03:52:27.09000	0.00151533	0.00615778	0.00039139	3.951	D	1	14/10/2020 08:49	41.0158		0	0	0	0	0	0	0	0	0	0	0	0	0	0
193	0	1	5	1d 00:23:48.98000	0d 04:02:27.09000	0.00158052	0.00641505	0.00039117	3.9422	D	1	14/10/2020 08:59	41.0474		0	0	0	0	0	0	0	0	0	0	0	0	0	0
194	0	1	5	1d 00:33:48.98000	0d 04:12:27.09000	0.00164571	0.00667174	0.00039117	3.9333	D	1	14/10/2020 09:09	41.079		0	0	0	0	0	0	0	0	0	0	0	0	0	0
195	0	1	5	1d 00:43:48.98000	0d 04:22:27.09000	0.0017109	0.00692787	0.00039124	3.9246	D	1	14/10/2020 09:19	41.158		0	0	0	0	0	0	0	0	0	0	0	0	0	0
196	0	1	5	1d 00:53:48.98000	0d 04:32:27.09000	0.00177609	0.00718343	0.00039132	3.9158	D	1	14/10/2020 09:29	41.0948		0	0	0	0	0	0	0	0	0	0	0	0	0	0
197	0	1	5	1d 01:03:48.98000	0d 04:42:27.09000	0.00184128	0.00743843	0.00039109	3.9072	D	1	14/10/2020 09:39	41.079		0	0	0	0	0	0	0	0	0	0	0	0	0	0
198	0	1	5	1d 01:13:48.98000	0d 04:52:27.09000	0.00190647	0.00769288	0.00039132	3.899	D	1	14/10/2020 09:49	41.0316		0	0	0	0	0	0	0	0	0	0	0	0	0	0
199	0	1	5	1d 01:23:48.98000	0d 05:02:27.09000	0.00197166	0.00794679	0.00039124	3.8907	D	1	14/10/2020 09:59	41.0632		0	0	0	0	0	0	0	0	0	0	0	0	0	0
200	0	1	5	1d 01:33:48.98000	0d 05:12:27.09000	0.00203684	0.00820016	0.00039101	3.8827	D	1	14/10/2020 10:09	41.1896		0	0	0	0	0	0	0	0	0	0	0	0	0	0
201	0	1	5	1d 01:43:48.98000	0d 05:22:27.09000	0.00210203	0.00845302	0.00039124	3.8747	D	1	14/10/2020 10:19	41.0632		0	0	0	0	0	0	0	0	0	0	0	0	0	0
202	0	1	5	1d 01:53:48.98000	0d 05:32:27.09000	0.00216722	0.00870536	0.00039124	3.8671	D	1	14/10/2020 10:29	41.1106		0	0	0	0	0	0	0	0	0	0	0	0	0	0
203	0	1	5	1d 02:03:48.98000	0d 05:42:27.09000	0.00223241	0.0089572	0.00039117	3.8595	D	1	14/10/2020 10:39	41.0316		0	0	0	0	0	0	0	0	0	0	0	0	0	0
204	0	1	5	1d 02:13:48.98000	0d 05:52:27.09000	0.0022976	0.00920856	0.00039109	3.8521	D	1	14/10/2020 10:49	41.079		0	0	0	0	0	0	0	0	0	0	0	0	0	0
205	0	1	5	1d 02:23:48.98000	0d 06:02:27.09000	0.00236279	0.00945945	0.00039109	3.845	D	1	14/10/2020 10:59	41.1264		0	0	0	0	0	0	0	0	0	0	0	0	0	0
206	0	1	5	1d 02:33:48.98000	0d 06:12:27.09000	0.00242798	0.00970988	0.00039109	3.8381	D	1	14/10/2020 11:09	41.1422		0	0	0	0	0	0	0	0	0	0	0	0	0	0
207	0	1	5	1d 02:43:48.98000	0d 06:22:27.09000	0.00249317	0.00995987	0.00039124	3.8315	D	1	14/10/2020 11:19	41.1264		0	0	0	0	0	0	0	0	0	0	0	0	0	0
208	0	1	5	1d 02:53:48.98000	0d 06:32:27.09000	0.00255836	0.0102094	0.00039109	3.8253	D	1	14/10/2020 11:29	41.158		0	0	0	0	0	0	0	0	0	0	0	0	0	0
209	0	1	5	1d 03:03:48.98000	0d 06:42:27.09000	0.00262355	0.0104586	0.00039117	3.819	D	1	14/10/2020 11:39	41.158		0	0	0	0	0	0	0	0	0	0	0	0	0	0
210	0	1	5	1d 03:13:48.98000	0d 06:52:27.09000	0.00268874	0.0107074	0.00039109	3.8132	D	1	14/10/2020 11:49	41.1264		0	0	0	0	0	0	0	0	0	0	0	0	0	0
211	0	1	5	1d 03:23:48.98000	0d 07:02:27.09000	0.00275392	0.0109558	0.00039132	3.8077	D	1	14/10/2020 11:59	41.0948		0	0	0	0	0	0	0	0	0	0	0	0	0	0
212	0	1	5	1d 03:33:48.98000	0d 07:12:27.09000	0.00281911	0.0112038	0.00039117	3.8025	D	1	14/10/2020 12:09	41.0316		0	0	0	0	0	0	0	0	0	0	0	0	0	0
213	0	1	5	1d 03:43:48.98000	0d 07:22:27.09000	0.0028843	0.0114516	0.00039094	3.7974	D	1	14/10/2020 12:19	41.079		0	0	0	0	0	0	0	0	0	0	0	0	0	0
214	0	1	5	1d 03:53:48.98000	0d 07:32:27.09000	0.00294949	0.011699	0.00039101	3.7925	D	1	14/10/2020 12:29	41.0474		0	0	0	0	0	0	0	0	0	0	0	0	0	0
215	0	1	5	1d 04:03:48.98000	0d 07:42:27.09000	0.00301468	0.011946	0.00039124	3.7881	D	1	14/10/2020 12:39	41.1422		0	0	0	0	0	0	0	0	0	0	0	0	0	0
216	0	1	5	1d 04:13:48.98000	0d 07:52:27.09000	0.00307987	0.0121928	0.00039117	3.7835	D	1	14/10/2020 12:49	41.0474		0	0	0	0	0	0	0	0	0	0	0	0	0	0
217	0	1	5	1d 04:23:48.98000	0d 08:02:27.09000	0.00314506	0.0124393	0.00039124	3.7792	D	1	14/10/2020 12:59	39.5702		0	0	0	0	0	0	0	0	0	0	0	0	0	0
218	0	1	5	1d 04:33:48.98000	0d 08:12:27.09000	0.00321025	0.0126856	0.00039109	3.7752	D	1	14/10/2020 13:09	43.4802		0	0	0	0	0	0	0	0	0	0	0	0	0	0
219	0	1	5	1d 04:43:48.98000	0d 08:22:27.09000	0.00327544	0.0129316	0.00039109	3.7714	D	1	14/10/2020 13:19	40.7631		0	0	0	0	0	0	0	0	0	0	0	0	0	0
220	0	1	5	1d 04:53:48.98000	0d 08:32:27.09000	0.00334063	0.0131773	0.00039132	3.7676	D	1	14/10/2020 13:29	41.1896		0	0	0	0	0	0	0	0	0	0	0	0	0	0
221	0	1	5	1d 05:03:48.98000	0d 08:42:27.09000	0.00340582	0.0134228	0.00039086	3.7641	D	1	14/10/2020 13:39	41.316		0	0	0	0	0	0	0	0	0	0	0	0	0	0
222	0	1	5	1d 05:13:48.98000	0d 08:52:27.09000	0.00347101	0.0136681	0.00039117	3.7607	D	1	14/10/2020 13:49	41.3318		0	0	0	0	0	0	0	0	0	0	0	0	0	0
223	0	1	5	1d 05:23:48.98000	0d 09:02:27.09000	0.00353619	0.0139131	0.00039101	3.7575	D	1	14/10/2020 13:59	41.2844		0	0	0	0	0	0	0	0	0	0	0	0	0	0
224	0	1	5	1d 05:33:48.98000	0d 09:12:27.09000	0.00360138	0.014158	0.00039139	3.754	D	1	14/10/2020 14:09	41.3002		0	0	0	0	0	0	0	0	0	0	0	0	0	0
225	0	1	5	1d 05:43:48.98000	0d 09:22:27.09000	0.00366657	0.0144026	0.00039109	3.751	D	1	14/10/2020 14:19	41.2528		0	0	0	0	0	0	0	0	0	0	0	0	0	0
226	0	1	5	1d 05:53:48.98000	0d 09:32:27.09000	0.00373176	0.014647	0.00039124	3.7478	D	1	14/10/2020 14:29	41.2686		0	0	0	0	0	0	0	0	0	0	0	0	0	0
227	0	1	5	1d 06:03:48.98000	0d 09:42:27.09000	0.00379695	0.0148912	0.00039124	3.7446	D	1	14/10/2020 14:39	41.2054		0	0	0	0	0	0	0	0	0	0	0	0	0	0
228	0	1	5	1d 06:13:48.98000	0d 09:52:27.09000	0.00386214	0.0151353	0.00039101	3.7417	D	1	14/10/2020 14:49	41.2212		0	0	0	0	0	0	0	0	0	0	0	0	0	0
229	0	1	5	1d 06:23:48.98000	0d 10:02:27.09000	0.00392733	0.0153791	0.00039124	3.7388	D	1	14/10/2020 14:59	41.2212		0	0	0	0	0	0	0	0	0	0	0	0	0	0
230	0	1	5	1d 06:33:48.98000	0d 10:12:27.09000	0.00399252	0.0156227	0.00039117	3.7356	D	1	14/10/2020 15:09	41.2054		0	0	0	0	0	0	0	0	0	0	0	0	0	0
231	0	1	5	1d 06:43:48.98000	0d 10:22:27.09000	0.00405771	0.0158661	0.00039109	3.7327	D	1	14/10/2020 15:19	41.2054		0	0	0	0	0	0	0	0	0	0	0	0	0	0
232	0	1	5	1d 06:53:48.98000	0d 10:32:27.09000	0.0041229	0.0161094	0.00039109	3.7298	D	1	14/10/2020 15:29	41.1264		0	0	0	0	0	0	0	0	0	0	0	0	0	0
233	0	1	5	1d 07:03:48.98000	0d 10:42:27.09000	0.00418809	0.0163524	0.00039101	3.7269	D	1	14/10/2020 15:39	41.1896		0	0	0	0	0	0	0	0	0	0	0	0	0	0
234	0	1	5	1d 07:13:48.98000	0d 10:52:27.09000	0.00425328	0.0165953	0.00039124	3.7241	D	1	14/10/2020 15:49	41.079		0	0	0	0	0	0	0	0	0	0	0	0	0	0
235	0	1	5	1d 07:23:48.98000	0d 11:02:27.09000	0.00431846	0.016838	0.00039101	3.7211	D	1	14/10/2020 15:59	41.1106		0	0	0	0	0	0	0	0	0	0	0	0	0	0
236	0	1	5	1d 07:33:48.98000	0d 11:12:27.09000	0.00438365	0.0170804	0.00039109	3.7179	D	1	14/10/2020 16:09	41		0	0	0	0	0	0	0	0	0	0	0	0	0	0
237	0	1	5	1d 07:43:48.98000	0d 11:22:27.09000	0.00444884	0.0173227	0.00039117	3.7148	D	1	14/10/2020 16:19	40.9368		0	0	0	0	0	0	0	0	0	0	0	0	0	0
238	0	1	5	1d 07:53:48.98000	0d 11:32:27.09000	0.00451403	0.0175648	0.00039117	3.7116	D	1	14/10/2020 16:29	41		0	0	0	0	0	0	0	0	0	0	0	0	0	0
239	0	1	5	1d 08:03:48.98000	0d 11:42:27.09000	0.00457922	0.0178066	0.00039117	3.7086	D	1	14/10/2020 16:39	41.1106		0	0	0	0	0	0	0	0	0	0	0	0	0	0
240	0	1	5	1d 08:13:48.98000	0d 11:52:27.09000	0.00464441	0.0180483	0.00039109	3.7055	D	1	14/10/2020 16:49	41.1422		0	0	0	0	0	0	0	0	0	0	0	0	0	0
241	0	1	5	1d 08:23:48.98000	0d 12:02:27.09000	0.0047096	0.0182897	0.00039124	3.7023	D	1	14/10/2020 16:59	41.1738		0	0	0	0	0	0	0	0	0	0	0	0	0	0
242	0	1	5	1d 08:33:48.98000	0d 12:12:27.09000	0.00477479	0.018531	0.00039117	3.6989	D	1	14/10/2020 17:09	41.1422		0	0	0	0	0	0	0	0	0	0	0	0	0	0
243	0	1	5	1d 08:43:48.98000	0d 12:22:27.09000	0.00483998	0.018772	0.00039109	3.6951	D	1	14/10/2020 17:19	41.158		0	0	0	0	0	0	0	0	0	0	0	0	0	0
244	0	1	5	1d 08:53:48.98000	0d 12:32:27.09000	0.00490517	0.0190128	0.00039117	3.6919	D	1	14/10/2020 17:29	41.158		0	0	0	0	0	0	0	0	0	0	0	0	0	0
245	0	1	5	1d 09:03:48.98000	0d 12:42:27.09000	0.00497036	0.0192533	0.00039117	3.6884	D	1	14/10/2020 17:39	41.1264		0	0	0	0	0	0	0	0	0	0	0	0	0	0
246	0	1	5	1d 09:13:48.98000	0d 12:52:27.09000	0.00503555	0.0194936	0.00039094	3.6846	D	1	14/10/2020 17:49	41.1896		0	0	0	0	0	0	0	0	0	0	0	0	0	0
247	0	1	5	1d 09:23:48.98000	0d 13:02:27.09000	0.00510073	0.0197337	0.00039132	3.6809	D	1	14/10/2020 17:59	41.158		0	0	0	0	0	0	0	0	0	0	0	0	0	0
248	0	1	5	1d 09:33:48.98000	0d 13:12:27.09000	0.00516592	0.0199736	0.00039101	3.6771	D	1	14/10/2020 18:09	41.2528		0	0	0	0	0	0	0	0	0	0	0	0	0	0
249	0	1	5	1d 09:43:48.98000	0d 13:22:27.09000	0.00523111	0.0202131	0.00039109	3.6732	D	1	14/10/2020 18:19	41.1422		0	0	0	0	0	0	0	0	0	0	0	0	0	0
250	0	1	5	1d 09:53:48.98000	0d 13:32:27.09000	0.0052963	0.0204525	0.00039109	3.6692	D	1	14/10/2020 18:29	41.079		0	0	0	0	0	0	0	0	0	0	0	0	0	0
251	0	1	5	1d 10:03:48.98000	0d 13:42:27.09000	0.00536149	0.0206915	0.00039086	3.6649	D	1	14/10/2020 18:39	41.0632		0	0	0	0	0	0	0	0	0	0	0	0	0	0
252	0	1	5	1d 10:13:48.98000	0d 13:52:27.09000	0.00542668	0.0209303	0.00039139	3.6606	D	1	14/10/2020 18:49	41.0316		0	0	0	0	0	0	0	0	0	0	0	0	0	0
253	0	1	5	1d 10:23:48.98000	0d 14:02:27.09000	0.00549187	0.0211688	0.00039117	3.6564	D	1	14/10/2020 18:59	41.158		0	0	0	0	0	0	0	0	0	0	0	0	0	0
254	0	1	5	1d 10:33:48.98000	0d 14:12:27.09000	0.00555706	0.021407	0.00039117	3.6518	D	1	14/10/2020 19:09	41		0	0	0	0	0	0	0	0	0	0	0	0	0	0
255	0	1	5	1d 10:43:48.98000	0d 14:22:27.09000	0.00562225	0.0216449	0.00039101	3.6469	D	1	14/10/2020 19:19	41.0948		0	0	0	0	0	0	0	0	0	0	0	0	0	0
256	0	1	5	1d 10:53:48.98000	0d 14:32:27.09000	0.00568744	0.0218825	0.00039101	3.6422	D	1	14/10/2020 19:29	41.0316		0	0	0	0	0	0	0	0	0	0	0	0	0	0
257	0	1	5	1d 11:03:48.98000	0d 14:42:27.09000	0.00575263	0.0221198	0.00039109	3.6374	D	1	14/10/2020 19:39	41.0632		0	0	0	0	0	0	0	0	0	0	0	0	0	0
258	0	1	5	1d 11:13:48.98000	0d 14:52:27.09000	0.00581781	0.0223567	0.00039124	3.6318	D	1	14/10/2020 19:49	41.0474		0	0	0	0	0	0	0	0	0	0	0	0	0	0
259	0	1	5	1d 11:23:48.98000	0d 15:02:27.09000	0.005883	0.0225933	0.00039109	3.6263	D	1	14/10/2020 19:59	41.0632		0	0	0	0	0	0	0	0	0	0	0	0	0	0
260	0	1	5	1d 11:33:48.98000	0d 15:12:27.09000	0.00594819	0.0228295	0.00039117	3.6202	D	1	14/10/2020 20:09	41.079		0	0	0	0	0	0	0	0	0	0	0	0	0	0
261	0	1	5	1d 11:43:48.98000	0d 15:22:27.09000	0.00601338	0.0230652	0.00039109	3.6133	D	1	14/10/2020 20:19	41.1264		0	0	0	0	0	0	0	0	0	0	0	0	0	0
262	0	1	5	1d 11:53:48.98000	0d 15:32:27.09000	0.00607857	0.0233006	0.00039124	3.6063	D	1	14/10/2020 20:29	41.0632		0	0	0	0	0	0	0	0	0	0	0	0	0	0
263	0	1	5	1d 12:03:48.98000	0d 15:42:27.09000	0.00614376	0.0235354	0.00039124	3.5979	D	1	14/10/2020 20:39	41.0632		0	0	0	0	0	0	0	0	0	0	0	0	0	0
264	0	1	5	1d 12:13:48.98000	0d 15:52:27.09000	0.00620895	0.0237697	0.00039117	3.5886	D	1	14/10/2020 20:49	41.0316		0	0	0	0	0	0	0	0	0	0	0	0	0	0
265	0	1	5	1d 12:22:17.23000	0d 16:00:55.34000	0.00626417	0.0239676	0.00039117	3.5785	D	5	14/10/2020 20:58	41.0158		0	0	0	0	0	0	0	0	0	0	0	0	0	0
266	0	1	5	1d 12:29:52.73000	0d 16:08:30.84000	0.00631366	0.0241444	0.00039109	3.5685	D	5	14/10/2020 21:05	40.9684		0	0	0	0	0	0	0	0	0	0	0	0	0	0
267	0	1	5	1d 12:36:04.37000	0d 16:14:42.48000	0.00635404	0.0242883	0.00039101	3.5584	D	5	14/10/2020 21:12	41.0474		0	0	0	0	0	0	0	0	0	0	0	0	0	0
268	0	1	5	1d 12:41:18.99000	0d 16:19:57.10000	0.00638822	0.0244098	0.00039101	3.5483	D	5	14/10/2020 21:17	41.0632		0	0	0	0	0	0	0	0	0	0	0	0	0	0
269	0	1	5	1d 12:45:42.91000	0d 16:24:21.02000	0.0064169	0.0245114	0.00039094	3.5383	D	5	14/10/2020 21:21	41.1106		0	0	0	0	0	0	0	0	0	0	0	0	0	0
270	0	1	5	1d 12:49:33.98000	0d 16:28:12.09000	0.006442	0.0246001	0.00039117	3.5282	D	5	14/10/2020 21:25	41.079		0	0	0	0	0	0	0	0	0	0	0	0	0	0
271	0	1	5	1d 12:52:47.91000	0d 16:31:26.02000	0.00646307	0.0246744	0.00039124	3.518	D	5	14/10/2020 21:28	41.079		0	0	0	0	0	0	0	0	0	0	0	0	0	0
272	0	1	5	1d 12:55:40.26000	0d 16:34:18.37000	0.0064818	0.0247401	0.00039109	3.5079	D	5	14/10/2020 21:31	41.0474		0	0	0	0	0	0	0	0	0	0	0	0	0	0
273	0	1	5	1d 12:58:10.78000	0d 16:36:48.89000	0.00649815	0.0247974	0.00039101	3.4978	D	5	14/10/2020 21:34	41.079		0	0	0	0	0	0	0	0	0	0	0	0	0	0
274	0	1	5	1d 13:00:29.03000	0d 16:39:07.14000	0.00651317	0.0248499	0.00039124	3.4878	D	5	14/10/2020 21:36	41		0	0	0	0	0	0	0	0	0	0	0	0	0	0
275	0	1	5	1d 13:02:23.37000	0d 16:41:01.48000	0.00652559	0.0248932	0.00039109	3.4777	D	5	14/10/2020 21:38	41.1422		0	0	0	0	0	0	0	0	0	0	0	0	0	0
276	0	1	5	1d 13:04:09.64000	0d 16:42:47.75000	0.00653714	0.0249333	0.00039117	3.4676	D	5	14/10/2020 21:40	41.0474		0	0	0	0	0	0	0	0	0	0	0	0	0	0
277	0	1	5	1d 13:05:43.16000	0d 16:44:21.27000	0.0065473	0.0249685	0.00039109	3.4575	D	5	14/10/2020 21:41	41		0	0	0	0	0	0	0	0	0	0	0	0	0	0
278	0	1	5	1d 13:07:05.81000	0d 16:45:43.92000	0.00655628	0.0249995	0.00039109	3.4475	D	5	14/10/2020 21:43	40.9684		0	0	0	0	0	0	0	0	0	0	0	0	0	0
279	0	1	5	1d 13:08:20.86000	0d 16:46:58.97000	0.00656444	0.0250275	0.00039117	3.4372	D	5	14/10/2020 21:44	41.0948		0	0	0	0	0	0	0	0	0	0	0	0	0	0
280	0	1	5	1d 13:09:32.53000	0d 16:48:10.64000	0.00657222	0.0250543	0.00039109	3.4272	D	5	14/10/2020 21:45	41.079		0	0	0	0	0	0	0	0	0	0	0	0	0	0
281	0	1	5	1d 13:10:38.68000	0d 16:49:16.79000	0.00657941	0.0250789	0.00039109	3.417	D	5	14/10/2020 21:46	41.1264		0	0	0	0	0	0	0	0	0	0	0	0	0	0
282	0	1	5	1d 13:11:37.59000	0d 16:50:15.70000	0.00658581	0.0251007	0.00039109	3.4069	D	5	14/10/2020 21:47	41.1264		0	0	0	0	0	0	0	0	0	0	0	0	0	0
283	0	1	5	1d 13:12:33.68000	0d 16:51:11.79000	0.0065919	0.0251214	0.00039124	3.3968	D	5	14/10/2020 21:48	41.0316		0	0	0	0	0	0	0	0	0	0	0	0	0	0
284	0	1	5	1d 13:13:28.72000	0d 16:52:06.83000	0.00659788	0.0251417	0.00039101	3.3867	D	5	14/10/2020 21:49	41.079		0	0	0	0	0	0	0	0	0	0	0	0	0	0
285	0	1	5	1d 13:14:18.33000	0d 16:52:56.44000	0.00660327	0.0251599	0.00039094	3.3767	D	5	14/10/2020 21:50	41.0316		0	0	0	0	0	0	0	0	0	0	0	0	0	0
286	0	1	5	1d 13:15:06.75000	0d 16:53:44.86000	0.00660853	0.0251777	0.00039117	3.3666	D	5	14/10/2020 21:51	41.079		0	0	0	0	0	0	0	0	0	0	0	0	0	0
287	0	1	5	1d 13:15:55.25000	0d 16:54:33.36000	0.0066138	0.0251954	0.00039117	3.3564	D	5	14/10/2020 21:51	41.0316		0	0	0	0	0	0	0	0	0	0	0	0	0	0
288	0	1	5	1d 13:16:38.64000	0d 16:55:16.75000	0.00661852	0.0252112	0.00039117	3.3462	D	5	14/10/2020 21:52	41.1106		0	0	0	0	0	0	0	0	0	0	0	0	0	0
289	0	1	5	1d 13:17:15.40000	0d 16:55:53.51000	0.00662251	0.0252245	0.00039109	3.3359	D	5	14/10/2020 21:53	40.9842		0	0	0	0	0	0	0	0	0	0	0	0	0	0
290	0	1	5	1d 13:17:54.30000	0d 16:56:32.41000	0.00662674	0.0252386	0.00039117	3.3257	D	5	14/10/2020 21:53	41.0948		0	0	0	0	0	0	0	0	0	0	0	0	0	0
291	0	1	5	1d 13:18:33.24000	0d 16:57:11.35000	0.00663097	0.0252527	0.00039124	3.3156	D	5	14/10/2020 21:54	41.1106		0	0	0	0	0	0	0	0	0	0	0	0	0	0
292	0	1	5	1d 13:19:10.24000	0d 16:57:48.35000	0.00663499	0.025266	0.00039086	3.3056	D	5	14/10/2020 21:55	41.1422		0	0	0	0	0	0	0	0	0	0	0	0	0	0
293	0	1	5	1d 13:19:48.04000	0d 16:58:26.15000	0.0066391	0.0252795	0.00039094	3.2955	D	5	14/10/2020 21:55	41.1422		0	0	0	0	0	0	0	0	0	0	0	0	0	0
294	0	1	5	1d 13:20:21.59000	0d 16:58:59.70000	0.00664274	0.0252915	0.00039117	3.2853	D	5	14/10/2020 21:56	41.0316		0	0	0	0	0	0	0	0	0	0	0	0	0	0
295	0	1	5	1d 13:20:54.16000	0d 16:59:32.27000	0.00664628	0.0253031	0.00039132	3.2752	D	5	14/10/2020 21:56	41.0632		0	0	0	0	0	0	0	0	0	0	0	0	0	0
296	0	1	5	1d 13:21:29.82000	0d 17:00:07.93000	0.00665015	0.0253158	0.00039086	3.265	D	5	14/10/2020 21:57	41.1106		0	0	0	0	0	0	0	0	0	0	0	0	0	0
297	0	1	5	1d 13:21:58.43000	0d 17:00:36.54000	0.00665326	0.0253259	0.00039124	3.2549	D	5	14/10/2020 21:58	41.0474		0	0	0	0	0	0	0	0	0	0	0	0	0	0
298	0	1	5	1d 13:22:28.01000	0d 17:01:06.12000	0.00665648	0.0253364	0.00039124	3.2448	D	5	14/10/2020 21:58	41		0	0	0	0	0	0	0	0	0	0	0	0	0	0
299	0	1	5	1d 13:22:55.27000	0d 17:01:33.38000	0.00665944	0.025346	0.00039094	3.2346	D	5	14/10/2020 21:58	41.0632		0	0	0	0	0	0	0	0	0	0	0	0	0	0
300	0	1	5	1d 13:23:24.36000	0d 17:02:02.47000	0.0066626	0.0253562	0.00039094	3.2244	D	5	14/10/2020 21:59	41.079		0	0	0	0	0	0	0	0	0	0	0	0	0	0
301	0	1	5	1d 13:23:52.10000	0d 17:02:30.21000	0.00666561	0.0253659	0.00039101	3.2143	D	5	14/10/2020 21:59	40.9684		0	0	0	0	0	0	0	0	0	0	0	0	0	0
302	0	1	5	1d 13:24:17.80000	0d 17:02:55.91000	0.00666841	0.0253748	0.00039124	3.2042	D	5	14/10/2020 22:00	41.0316		0	0	0	0	0	0	0	0	0	0	0	0	0	0
303	0	1	5	1d 13:24:44.05000	0d 17:03:22.16000	0.00667126	0.025384	0.00039094	3.1942	D	5	14/10/2020 22:00	41.079		0	0	0	0	0	0	0	0	0	0	0	0	0	0
304	0	1	5	1d 13:25:11.47000	0d 17:03:49.58000	0.00667424	0.0253935	0.00039139	3.1841	D	5	14/10/2020 22:01	41.0948		0	0	0	0	0	0	0	0	0	0	0	0	0	0
305	0	1	5	1d 13:25:37.34000	0d 17:04:15.45000	0.00667705	0.0254024	0.00039124	3.174	D	5	14/10/2020 22:01	40.9684		0	0	0	0	0	0	0	0	0	0	0	0	0	0
306	0	1	5	1d 13:26:01.63000	0d 17:04:39.74000	0.00667969	0.0254108	0.00039124	3.164	D	5	14/10/2020 22:02	41.0316		0	0	0	0	0	0	0	0	0	0	0	0	0	0
307	0	1	5	1d 13:26:26.30000	0d 17:05:04.41000	0.00668237	0.0254192	0.00039124	3.1537	D	5	14/10/2020 22:02	41.0948		0	0	0	0	0	0	0	0	0	0	0	0	0	0
308	0	1	5	1d 13:26:51.69000	0d 17:05:29.80000	0.00668513	0.0254279	0.00039117	3.1437	D	5	14/10/2020 22:02	41.0948		0	0	0	0	0	0	0	0	0	0	0	0	0	0
309	0	1	5	1d 13:27:14.91000	0d 17:05:53.02000	0.00668765	0.0254358	0.00039117	3.1334	D	5	14/10/2020 22:03	41.1264		0	0	0	0	0	0	0	0	0	0	0	0	0	0
310	0	1	5	1d 13:27:39.67000	0d 17:06:17.78000	0.00669034	0.0254443	0.00039132	3.1232	D	5	14/10/2020 22:03	41.1422		0	0	0	0	0	0	0	0	0	0	0	0	0	0
311	0	1	5	1d 13:28:02.68000	0d 17:06:40.79000	0.00669284	0.0254521	0.00039124	3.113	D	5	14/10/2020 22:04	41.1264		0	0	0	0	0	0	0	0	0	0	0	0	0	0
312	0	1	5	1d 13:28:28.85000	0d 17:07:06.96000	0.00669568	0.0254609	0.00039117	3.1029	D	5	14/10/2020 22:04	41.1264		0	0	0	0	0	0	0	0	0	0	0	0	0	0
313	0	1	5	1d 13:28:51.97000	0d 17:07:30.08000	0.00669819	0.0254687	0.00039124	3.0929	D	5	14/10/2020 22:04	40.9842		0	0	0	0	0	0	0	0	0	0	0	0	0	0
314	0	1	5	1d 13:29:16.73000	0d 17:07:54.84000	0.00670088	0.025477	0.00039139	3.0826	D	5	14/10/2020 22:05	41.0316		0	0	0	0	0	0	0	0	0	0	0	0	0	0
315	0	1	5	1d 13:29:40.23000	0d 17:08:18.34000	0.00670344	0.0254848	0.00039109	3.0726	D	5	14/10/2020 22:05	41.079		0	0	0	0	0	0	0	0	0	0	0	0	0	0
316	0	1	5	1d 13:30:02.59000	0d 17:08:40.70000	0.00670587	0.0254923	0.00039124	3.0623	D	5	14/10/2020 22:06	41.0948		0	0	0	0	0	0	0	0	0	0	0	0	0	0
317	0	1	5	1d 13:30:24.88000	0d 17:09:02.99000	0.00670829	0.0254997	0.00039124	3.0523	D	5	14/10/2020 22:06	41		0	0	0	0	0	0	0	0	0	0	0	0	0	0
318	0	1	5	1d 13:30:47.14000	0d 17:09:25.25000	0.00671071	0.0255071	0.00039109	3.0422	D	5	14/10/2020 22:06	40.9684		0	0	0	0	0	0	0	0	0	0	0	0	0	0
319	0	1	5	1d 13:31:10.39000	0d 17:09:48.50000	0.00671323	0.0255147	0.00039109	3.0321	D	5	14/10/2020 22:07	41.0474		0	0	0	0	0	0	0	0	0	0	0	0	0	0
320	0	1	5	1d 13:31:33.27000	0d 17:10:11.38000	0.00671572	0.0255223	0.00039101	3.0219	D	5	14/10/2020 22:07	41.079		0	0	0	0	0	0	0	0	0	0	0	0	0	0
321	0	1	5	1d 13:31:56.16000	0d 17:10:34.27000	0.00671821	0.0255298	0.00039117	3.0118	D	5	14/10/2020 22:07	41.079		0	0	0	0	0	0	0	0	0	0	0	0	0	0
322	0	1	5	1d 13:32:17.81000	0d 17:10:55.92000	0.00672056	0.0255368	0.00039109	3.0018	D	5	14/10/2020 22:08	40.9526		0	0	0	0	0	0	0	0	0	0	0	0	0	0
323	0	1	5	1d 13:32:39.51000	0d 17:11:17.62000	0.00672291	0.0255439	0.00039109	2.9917	D	5	14/10/2020 22:08	41.0158		0	0	0	0	0	0	0	0	0	0	0	0	0	0
324	0	1	5	1d 13:33:00.98000	0d 17:11:39.09000	0.00672525	0.0255509	0.00039109	2.9815	D	5	14/10/2020 22:09	41.0474		0	0	0	0	0	0	0	0	0	0	0	0	0	0
325	0	1	5	1d 13:33:23.10000	0d 17:12:01.21000	0.00672765	0.025558	0.00039109	2.9714	D	5	14/10/2020 22:09	41.079		0	0	0	0	0	0	0	0	0	0	0	0	0	0
326	0	1	5	1d 13:33:43.51000	0d 17:12:21.62000	0.00672987	0.0255646	0.00039124	2.9613	D	5	14/10/2020 22:09	41.0632		0	0	0	0	0	0	0	0	0	0	0	0	0	0
327	0	1	5	1d 13:34:05.12000	0d 17:12:43.23000	0.00673222	0.0255715	0.00039101	2.9512	D	5	14/10/2020 22:10	41.0158		0	0	0	0	0	0	0	0	0	0	0	0	0	0
328	0	1	5	1d 13:34:25.81000	0d 17:13:03.92000	0.00673446	0.0255782	0.00039117	2.9412	D	5	14/10/2020 22:10	41.0316		0	0	0	0	0	0	0	0	0	0	0	0	0	0
329	0	1	5	1d 13:34:46.39000	0d 17:13:24.50000	0.0067367	0.0255847	0.00039109	2.9311	D	5	14/10/2020 22:10	41.079		0	0	0	0	0	0	0	0	0	0	0	0	0	0
330	0	1	5	1d 13:35:06.16000	0d 17:13:44.27000	0.00673885	0.025591	0.00039132	2.921	D	5	14/10/2020 22:11	41.1106		0	0	0	0	0	0	0	0	0	0	0	0	0	0
331	0	1	5	1d 13:35:26.66000	0d 17:14:04.77000	0.00674108	0.0255975	0.00039101	2.911	D	5	14/10/2020 22:11	41.1106		0	0	0	0	0	0	0	0	0	0	0	0	0	0
332	0	1	5	1d 13:35:46.29000	0d 17:14:24.40000	0.00674321	0.0256037	0.00039124	2.9009	D	5	14/10/2020 22:11	41.1264		0	0	0	0	0	0	0	0	0	0	0	0	0	0
333	0	1	5	1d 13:36:06.70000	0d 17:14:44.81000	0.00674543	0.0256101	0.00039117	2.8907	D	5	14/10/2020 22:12	41.1422		0	0	0	0	0	0	0	0	0	0	0	0	0	0
334	0	1	5	1d 13:36:25.49000	0d 17:15:03.60000	0.00674747	0.025616	0.00039109	2.8806	D	5	14/10/2020 22:12	41.158		0	0	0	0	0	0	0	0	0	0	0	0	0	0
335	0	1	5	1d 13:36:44.05000	0d 17:15:22.16000	0.00674948	0.0256218	0.00039101	2.8704	D	5	14/10/2020 22:12	41.1422		0	0	0	0	0	0	0	0	0	0	0	0	0	0
336	0	1	5	1d 13:37:02.44000	0d 17:15:40.55000	0.00675148	0.0256276	0.00039117	2.8603	D	5	14/10/2020 22:13	41.1422		0	0	0	0	0	0	0	0	0	0	0	0	0	0
337	0	1	5	1d 13:37:20.44000	0d 17:15:58.55000	0.00675344	0.0256331	0.00039101	2.8502	D	5	14/10/2020 22:13	41.0158		0	0	0	0	0	0	0	0	0	0	0	0	0	0
338	0	1	5	1d 13:37:40.25000	0d 17:16:18.36000	0.00675559	0.0256393	0.00039117	2.84	D	5	14/10/2020 22:13	41.0474		0	0	0	0	0	0	0	0	0	0	0	0	0	0
339	0	1	5	1d 13:37:58.79000	0d 17:16:36.90000	0.0067576	0.025645	0.00039101	2.8299	D	5	14/10/2020 22:14	41.1106		0	0	0	0	0	0	0	0	0	0	0	0	0	0
340	0	1	5	1d 13:38:15.41000	0d 17:16:53.52000	0.00675941	0.0256501	0.00039109	2.8199	D	5	14/10/2020 22:14	41.1106		0	0	0	0	0	0	0	0	0	0	0	0	0	0
341	0	1	5	1d 13:38:29.37000	0d 17:17:07.48000	0.00676093	0.0256543	0.00039101	2.8098	D	5	14/10/2020 22:14	41.1106		0	0	0	0	0	0	0	0	0	0	0	0	0	0
342	0	1	5	1d 13:38:44.17000	0d 17:17:22.28000	0.00676253	0.0256588	0.00039124	2.7997	D	5	14/10/2020 22:14	41.0948		0	0	0	0	0	0	0	0	0	0	0	0	0	0
343	0	1	5	1d 13:38:59.60000	0d 17:17:37.71000	0.00676421	0.0256635	0.00039109	2.7897	D	5	14/10/2020 22:15	40.9684		0	0	0	0	0	0	0	0	0	0	0	0	0	0
344	0	1	5	1d 13:39:15.89000	0d 17:17:54.00000	0.00676598	0.0256685	0.00039132	2.7793	D	5	14/10/2020 22:15	41		0	0	0	0	0	0	0	0	0	0	0	0	0	0
345	0	1	5	1d 13:39:31.38000	0d 17:18:09.49000	0.00676766	0.0256731	0.00039139	2.7689	D	5	14/10/2020 22:15	41.0474		0	0	0	0	0	0	0	0	0	0	0	0	0	0
346	0	1	5	1d 13:39:46.64000	0d 17:18:24.75000	0.00676932	0.0256777	0.00039109	2.7585	D	5	14/10/2020 22:15	41.0632		0	0	0	0	0	0	0	0	0	0	0	0	0	0
347	0	1	5	1d 13:40:00.04000	0d 17:18:38.15000	0.00677078	0.0256817	0.00039109	2.7485	D	5	14/10/2020 22:16	41.0632		0	0	0	0	0	0	0	0	0	0	0	0	0	0
348	0	1	5	1d 13:40:13.34000	0d 17:18:51.45000	0.00677222	0.0256857	0.00039124	2.7382	D	5	14/10/2020 22:16	41.0948		0	0	0	0	0	0	0	0	0	0	0	0	0	0
349	0	1	5	1d 13:40:27.56000	0d 17:19:05.67000	0.00677377	0.0256899	0.00039109	2.7279	D	5	14/10/2020 22:16	41.0474		0	0	0	0	0	0	0	0	0	0	0	0	0	0
350	0	1	5	1d 13:40:40.49000	0d 17:19:18.60000	0.00677517	0.0256937	0.00039109	2.7178	D	5	14/10/2020 22:16	40.9684		0	0	0	0	0	0	0	0	0	0	0	0	0	0
351	0	1	5	1d 13:40:53.27000	0d 17:19:31.38000	0.00677656	0.0256975	0.00039139	2.7077	D	5	14/10/2020 22:16	40.9842		0	0	0	0	0	0	0	0	0	0	0	0	0	0
352	0	1	5	1d 13:41:05.09000	0d 17:19:43.20000	0.00677785	0.025701	0.00039124	2.6976	D	5	14/10/2020 22:17	41.0158		0	0	0	0	0	0	0	0	0	0	0	0	0	0
353	0	1	5	1d 13:41:17.53000	0d 17:19:55.64000	0.0067792	0.0257046	0.00039109	2.6873	D	5	14/10/2020 22:17	41.0474		0	0	0	0	0	0	0	0	0	0	0	0	0	0
354	0	1	5	1d 13:41:28.95000	0d 17:20:07.06000	0.00678044	0.0257079	0.00039101	2.677	D	5	14/10/2020 22:17	41.0632		0	0	0	0	0	0	0	0	0	0	0	0	0	0
355	0	1	5	1d 13:41:40.80000	0d 17:20:18.91000	0.00678173	0.0257114	0.00039109	2.6668	D	5	14/10/2020 22:17	41.0948		0	0	0	0	0	0	0	0	0	0	0	0	0	0
356	0	1	5	1d 13:41:52.61000	0d 17:20:30.72000	0.00678301	0.0257148	0.00039109	2.6567	D	5	14/10/2020 22:17	41.0948		0	0	0	0	0	0	0	0	0	0	0	0	0	0
357	0	1	5	1d 13:42:04.08000	0d 17:20:42.19000	0.00678425	0.0257181	0.00039139	2.6465	D	5	14/10/2020 22:18	41.1106		0	0	0	0	0	0	0	0	0	0	0	0	0	0
358	0	1	5	1d 13:42:15.37000	0d 17:20:53.48000	0.00678548	0.0257213	0.00039109	2.6361	D	5	14/10/2020 22:18	41.0158		0	0	0	0	0	0	0	0	0	0	0	0	0	0
359	0	1	5	1d 13:42:26.04000	0d 17:21:04.15000	0.00678664	0.0257244	0.00039124	2.6259	D	5	14/10/2020 22:18	40.9842		0	0	0	0	0	0	0	0	0	0	0	0	0	0
360	0	1	5	1d 13:42:36.48000	0d 17:21:14.59000	0.00678778	0.0257274	0.00039124	2.6159	D	5	14/10/2020 22:18	41		0	0	0	0	0	0	0	0	0	0	0	0	0	0
361	0	1	5	1d 13:42:47.31000	0d 17:21:25.42000	0.00678895	0.0257304	0.00039101	2.6058	D	5	14/10/2020 22:18	41.0158		0	0	0	0	0	0	0	0	0	0	0	0	0	0
362	0	1	5	1d 13:42:57.63000	0d 17:21:35.74000	0.00679007	0.0257334	0.00039109	2.5957	D	5	14/10/2020 22:18	41.0474		0	0	0	0	0	0	0	0	0	0	0	0	0	0
363	0	1	5	1d 13:43:06.66000	0d 17:21:44.77000	0.00679105	0.0257359	0.00039109	2.5856	D	5	14/10/2020 22:19	41.0632		0	0	0	0	0	0	0	0	0	0	0	0	0	0
364	0	1	5	1d 13:43:16.31000	0d 17:21:54.42000	0.0067921	0.0257386	0.00039094	2.5754	D	5	14/10/2020 22:19	41.079		0	0	0	0	0	0	0	0	0	0	0	0	0	0
365	0	1	5	1d 13:43:26.10000	0d 17:22:04.21000	0.00679317	0.0257413	0.00039101	2.5652	D	5	14/10/2020 22:19	41.1106		0	0	0	0	0	0	0	0	0	0	0	0	0	0
366	0	1	5	1d 13:43:35.68000	0d 17:22:13.79000	0.00679421	0.025744	0.00039109	2.555	D	5	14/10/2020 22:19	41.079		0	0	0	0	0	0	0	0	0	0	0	0	0	0
367	0	1	5	1d 13:43:44.90000	0d 17:22:23.01000	0.00679521	0.0257466	0.00039124	2.5449	D	5	14/10/2020 22:19	41.0948		0	0	0	0	0	0	0	0	0	0	0	0	0	0
368	0	1	5	1d 13:43:54.28000	0d 17:22:32.39000	0.00679623	0.0257491	0.00039101	2.5348	D	5	14/10/2020 22:19	41.1264		0	0	0	0	0	0	0	0	0	0	0	0	0	0
369	0	1	5	1d 13:44:03.03000	0d 17:22:41.14000	0.00679718	0.0257515	0.00039109	2.5246	D	5	14/10/2020 22:20	41.1106		0	0	0	0	0	0	0	0	0	0	0	0	0	0
370	0	1	5	1d 13:44:11.86000	0d 17:22:49.97000	0.00679814	0.025754	0.00039117	2.5144	D	5	14/10/2020 22:20	41.1106		0	0	0	0	0	0	0	0	0	0	0	0	0	0
371	0	1	5	1d 13:44:21.14000	0d 17:22:59.25000	0.00679915	0.0257565	0.00039109	2.504	D	5	14/10/2020 22:20	41.1422		0	0	0	0	0	0	0	0	0	0	0	0	0	0
372	0	1	5	1d 13:44:24.28000	0d 17:23:02.39000	0.00679949	0.0257573	0.00039124	2.5	D	133	14/10/2020 22:20	41.1264		0	0	0	0	0	0	0	0	0	0	0	0	0	0
373	0	1	6	1d 13:44:24.29000	0d 00:00:00.01000	0	0	0	2.5097	R	0	14/10/2020 22:20	41.1264		0	0	0	0	0	0	0	0	0	0	0	0	0	0
374	0	1	6	1d 13:44:26.29000	0d 00:00:02.01000	0	0	0	2.6087	R	1	14/10/2020 22:20	41.1264		0	0	0	0	0	0	0	0	0	0	0	0	0	0
375	0	1	6	1d 13:44:28.29000	0d 00:00:04.01000	0	0	0	2.6743	R	1	14/10/2020 22:20	41.1422		0	0	0	0	0	0	0	0	0	0	0	0	0	0
376	0	1	6	1d 13:44:30.29000	0d 00:00:06.01000	0	0	0	2.7277	R	1	14/10/2020 22:20	41.158		0	0	0	0	0	0	0	0	0	0	0	0	0	0
377	0	1	6	1d 13:44:32.29000	0d 00:00:08.01000	0	0	0	2.7733	R	1	14/10/2020 22:20	41.158		0	0	0	0	0	0	0	0	0	0	0	0	0	0
378	0	1	6	1d 13:44:34.28000	0d 00:00:10.00000	0	0	0	2.8138	R	129	14/10/2020 22:20	41.1422		0	0	0	0	0	0	0	0	0	0	0	0	0	0
379	1	2	9	1d 13:44:34.32000	0d 00:00:00.04000	0.00000002	0.00000005	0.00156542	2.8763	C	0	14/10/2020 22:20	41.1422		0	0	0	0	0	0	0	0	0	0	0	0	0	0
380	1	2	9	1d 13:44:34.48000	0d 00:00:00.20000	0.00000009	0.00000025	0.00156474	2.9181	C	5	14/10/2020 22:20	41.1422		0	0	0	0	0	0	0	0	0	0	0	0	0	0
381	1	2	9	1d 13:44:34.61000	0d 00:00:00.33000	0.00000014	0.00000042	0.00156474	2.9451	C	5	14/10/2020 22:20	41.1422		0	0	0	0	0	0	0	0	0	0	0	0	0	0
382	1	2	9	1d 13:44:34.75000	0d 00:00:00.47000	0.0000002	0.0000006	0.00156474	2.9699	C	5	14/10/2020 22:20	41.1422		0	0	0	0	0	0	0	0	0	0	0	0	0	0
383	1	2	9	1d 13:44:34.90000	0d 00:00:00.62000	0.00000027	0.00000079	0.00156474	2.9934	C	5	14/10/2020 22:20	41.1422		0	0	0	0	0	0	0	0	0	0	0	0	0	0
384	1	2	9	1d 13:44:35.05000	0d 00:00:00.77000	0.00000033	0.00000099	0.00156451	3.0149	C	5	14/10/2020 22:20	41.1422		0	0	0	0	0	0	0	0	0	0	0	0	0	0
385	1	2	9	1d 13:44:35.21000	0d 00:00:00.93000	0.0000004	0.0000012	0.00156474	3.0362	C	5	14/10/2020 22:20	41.1422		0	0	0	0	0	0	0	0	0	0	0	0	0	0
386	1	2	9	1d 13:44:35.37000	0d 00:00:01.09000	0.00000047	0.00000141	0.00156481	3.0562	C	5	14/10/2020 22:20	41.1422		0	0	0	0	0	0	0	0	0	0	0	0	0	0
387	1	2	9	1d 13:44:35.54000	0d 00:00:01.26000	0.00000055	0.00000164	0.00156474	3.0765	C	5	14/10/2020 22:20	41.1422		0	0	0	0	0	0	0	0	0	0	0	0	0	0
388	1	2	9	1d 13:44:35.71000	0d 00:00:01.43000	0.00000062	0.00000187	0.00156474	3.0962	C	5	14/10/2020 22:20	41.1422		0	0	0	0	0	0	0	0	0	0	0	0	0	0
389	1	2	9	1d 13:44:35.89000	0d 00:00:01.61000	0.0000007	0.00000211	0.00156481	3.1157	C	5	14/10/2020 22:20	41.1422		0	0	0	0	0	0	0	0	0	0	0	0	0	0
390	1	2	9	1d 13:44:36.07000	0d 00:00:01.79000	0.00000078	0.00000235	0.00156481	3.1347	C	5	14/10/2020 22:20	41.1422		0	0	0	0	0	0	0	0	0	0	0	0	0	0
391	1	2	9	1d 13:44:36.25000	0d 00:00:01.97000	0.00000086	0.0000026	0.00156481	3.1531	C	5	14/10/2020 22:20	41.1422		0	0	0	0	0	0	0	0	0	0	0	0	0	0
392	1	2	9	1d 13:44:36.44000	0d 00:00:02.16000	0.00000094	0.00000286	0.00156481	3.1716	C	5	14/10/2020 22:20	41.1422		0	0	0	0	0	0	0	0	0	0	0	0	0	0
393	1	2	9	1d 13:44:36.63000	0d 00:00:02.35000	0.00000102	0.00000312	0.00156474	3.1896	C	5	14/10/2020 22:20	41.1422		0	0	0	0	0	0	0	0	0	0	0	0	0	0
394	1	2	9	1d 13:44:36.82000	0d 00:00:02.54000	0.0000011	0.00000339	0.00156474	3.2071	C	5	14/10/2020 22:20	41.1422		0	0	0	0	0	0	0	0	0	0	0	0	0	0
395	1	2	9	1d 13:44:37.02000	0d 00:00:02.74000	0.00000119	0.00000367	0.00156451	3.2247	C	5	14/10/2020 22:20	41.1422		0	0	0	0	0	0	0	0	0	0	0	0	0	0
396	1	2	9	1d 13:44:37.22000	0d 00:00:02.94000	0.00000128	0.00000395	0.00156466	3.2416	C	5	14/10/2020 22:20	41.1422		0	0	0	0	0	0	0	0	0	0	0	0	0	0
397	1	2	9	1d 13:44:37.42000	0d 00:00:03.14000	0.00000136	0.00000423	0.00156474	3.2586	C	5	14/10/2020 22:20	41.1422		0	0	0	0	0	0	0	0	0	0	0	0	0	0
398	1	2	9	1d 13:44:37.63000	0d 00:00:03.35000	0.00000146	0.00000453	0.00156481	3.2755	C	5	14/10/2020 22:20	41.1422		0	0	0	0	0	0	0	0	0	0	0	0	0	0
399	1	2	9	1d 13:44:37.85000	0d 00:00:03.57000	0.00000155	0.00000484	0.00156489	3.2924	C	5	14/10/2020 22:20	41.1422		0	0	0	0	0	0	0	0	0	0	0	0	0	0
400	1	2	9	1d 13:44:38.07000	0d 00:00:03.79000	0.00000165	0.00000516	0.00156466	3.3091	C	5	14/10/2020 22:20	41.1422		0	0	0	0	0	0	0	0	0	0	0	0	0	0
401	1	2	9	1d 13:44:38.29000	0d 00:00:04.01000	0.00000174	0.00000548	0.00156466	3.3249	C	5	14/10/2020 22:20	41.1422		0	0	0	0	0	0	0	0	0	0	0	0	0	0
402	1	2	9	1d 13:44:38.51000	0d 00:00:04.23000	0.00000184	0.0000058	0.00156458	3.3404	C	5	14/10/2020 22:20	41.1422		0	0	0	0	0	0	0	0	0	0	0	0	0	0
403	1	2	9	1d 13:44:38.74000	0d 00:00:04.46000	0.00000194	0.00000613	0.00156458	3.3559	C	5	14/10/2020 22:20	41.1422		0	0	0	0	0	0	0	0	0	0	0	0	0	0
404	1	2	9	1d 13:44:38.98000	0d 00:00:04.70000	0.00000204	0.00000648	0.00156474	3.3718	C	5	14/10/2020 22:20	41.1422		0	0	0	0	0	0	0	0	0	0	0	0	0	0
405	1	2	9	1d 13:44:39.22000	0d 00:00:04.94000	0.00000215	0.00000683	0.00156474	3.3869	C	5	14/10/2020 22:20	41.1422		0	0	0	0	0	0	0	0	0	0	0	0	0	0
406	1	2	9	1d 13:44:39.47000	0d 00:00:05.19000	0.00000226	0.0000072	0.00156458	3.4022	C	5	14/10/2020 22:20	41.1422		0	0	0	0	0	0	0	0	0	0	0	0	0	0
407	1	2	9	1d 13:44:39.72000	0d 00:00:05.44000	0.00000236	0.00000757	0.00156474	3.4166	C	5	14/10/2020 22:20	41.1422		0	0	0	0	0	0	0	0	0	0	0	0	0	0
408	1	2	9	1d 13:44:39.98000	0d 00:00:05.70000	0.00000248	0.00000796	0.00156474	3.4314	C	5	14/10/2020 22:20	41.1422		0	0	0	0	0	0	0	0	0	0	0	0	0	0
409	1	2	9	1d 13:44:40.25000	0d 00:00:05.97000	0.00000259	0.00000837	0.00156474	3.4459	C	5	14/10/2020 22:20	41.1422		0	0	0	0	0	0	0	0	0	0	0	0	0	0
410	1	2	9	1d 13:44:40.53000	0d 00:00:06.25000	0.00000272	0.00000879	0.00156458	3.4604	C	5	14/10/2020 22:20	41.1422		0	0	0	0	0	0	0	0	0	0	0	0	0	0
411	1	2	9	1d 13:44:40.81000	0d 00:00:06.53000	0.00000284	0.00000921	0.00156466	3.4742	C	5	14/10/2020 22:20	41.1422		0	0	0	0	0	0	0	0	0	0	0	0	0	0
412	1	2	9	1d 13:44:41.10000	0d 00:00:06.82000	0.00000296	0.00000965	0.00156481	3.4878	C	5	14/10/2020 22:20	41.1422		0	0	0	0	0	0	0	0	0	0	0	0	0	0
413	1	2	9	1d 13:44:41.40000	0d 00:00:07.12000	0.00000309	0.0000101	0.00156466	3.5015	C	5	14/10/2020 22:20	41.1422		0	0	0	0	0	0	0	0	0	0	0	0	0	0
414	1	2	9	1d 13:44:41.72000	0d 00:00:07.44000	0.00000323	0.00001059	0.00156466	3.5151	C	5	14/10/2020 22:20	41.1422		0	0	0	0	0	0	0	0	0	0	0	0	0	0
415	1	2	9	1d 13:44:42.06000	0d 00:00:07.78000	0.00000338	0.00001111	0.00156458	3.5283	C	5	14/10/2020 22:20	41.1422		0	0	0	0	0	0	0	0	0	0	0	0	0	0
416	1	2	9	1d 13:44:42.41000	0d 00:00:08.13000	0.00000353	0.00001165	0.00156466	3.5412	C	5	14/10/2020 22:20	41.1422		0	0	0	0	0	0	0	0	0	0	0	0	0	0
417	1	2	9	1d 13:44:42.79000	0d 00:00:08.51000	0.0000037	0.00001223	0.00156466	3.5544	C	5	14/10/2020 22:20	41.1422		0	0	0	0	0	0	0	0	0	0	0	0	0	0
418	1	2	9	1d 13:44:43.20000	0d 00:00:08.92000	0.00000388	0.00001287	0.00156489	3.5669	C	5	14/10/2020 22:20	41.1422		0	0	0	0	0	0	0	0	0	0	0	0	0	0
419	1	2	9	1d 13:44:43.65000	0d 00:00:09.37000	0.00000407	0.00001357	0.00156481	3.579	C	5	14/10/2020 22:20	41.1422		0	0	0	0	0	0	0	0	0	0	0	0	0	0
420	1	2	9	1d 13:44:44.16000	0d 00:00:09.88000	0.00000429	0.00001436	0.00156458	3.5912	C	5	14/10/2020 22:20	41.1422		0	0	0	0	0	0	0	0	0	0	0	0	0	0
421	1	2	9	1d 13:44:44.75000	0d 00:00:10.47000	0.00000455	0.00001529	0.00156451	3.6027	C	5	14/10/2020 22:20	41.1422		0	0	0	0	0	0	0	0	0	0	0	0	0	0
422	1	2	9	1d 13:44:45.45000	0d 00:00:11.17000	0.00000485	0.00001638	0.00156497	3.6138	C	5	14/10/2020 22:20	41.1422		0	0	0	0	0	0	0	0	0	0	0	0	0	0
423	1	2	9	1d 13:44:46.35000	0d 00:00:12.07000	0.00000525	0.0000178	0.00156481	3.6248	C	5	14/10/2020 22:20	41.1422		0	0	0	0	0	0	0	0	0	0	0	0	0	0
424	1	2	9	1d 13:44:47.56000	0d 00:00:13.28000	0.00000577	0.00001971	0.00156474	3.6355	C	5	14/10/2020 22:20	41.1422		0	0	0	0	0	0	0	0	0	0	0	0	0	0
425	1	2	9	1d 13:44:49.32000	0d 00:00:15.04000	0.00000654	0.00002249	0.00156458	3.646	C	5	14/10/2020 22:20	41.1422		0	0	0	0	0	0	0	0	0	0	0	0	0	0
426	1	2	9	1d 13:44:52.12000	0d 00:00:17.84000	0.00000775	0.00002694	0.00156458	3.6562	C	5	14/10/2020 22:20	41.1422		0	0	0	0	0	0	0	0	0	0	0	0	0	0
427	1	2	9	1d 13:44:57.18000	0d 00:00:22.90000	0.00000995	0.00003499	0.00156489	3.6663	C	5	14/10/2020 22:20	41.1422		0	0	0	0	0	0	0	0	0	0	0	0	0	0
428	1	2	9	1d 13:45:06.91000	0d 00:00:32.63000	0.00001418	0.00005052	0.00156466	3.6764	C	5	14/10/2020 22:21	41.158		0	0	0	0	0	0	0	0	0	0	0	0	0	0
429	1	2	9	1d 13:45:30.14000	0d 00:00:55.86000	0.00002428	0.0000877	0.00156458	3.6866	C	5	14/10/2020 22:21	41.079		0	0	0	0	0	0	0	0	0	0	0	0	0	0
430	1	2	9	1d 13:47:01.27000	0d 00:02:26.99000	0.00006389	0.00023398	0.00156466	3.6967	C	5	14/10/2020 22:23	41.1264		0	0	0	0	0	0	0	0	0	0	0	0	0	0
431	1	2	9	1d 13:52:01.27000	0d 00:07:26.99000	0.00019428	0.00071645	0.00156481	3.7024	C	1	14/10/2020 22:28	41.079		0	0	0	0	0	0	0	0	0	0	0	0	0	0
432	1	2	9	1d 13:57:01.27000	0d 00:12:26.99000	0.00032467	0.00119947	0.00156481	3.7061	C	1	14/10/2020 22:33	41.0948		0	0	0	0	0	0	0	0	0	0	0	0	0	0
433	1	2	9	1d 14:02:01.27000	0d 00:17:26.99000	0.00045506	0.00168295	0.00156474	3.7095	C	1	14/10/2020 22:38	41.0948		0	0	0	0	0	0	0	0	0	0	0	0	0	0
434	1	2	9	1d 14:07:01.27000	0d 00:22:26.99000	0.00058546	0.00216682	0.00156458	3.7124	C	1	14/10/2020 22:43	41.0316		0	0	0	0	0	0	0	0	0	0	0	0	0	0
435	1	2	9	1d 14:12:01.27000	0d 00:27:26.99000	0.00071585	0.00265108	0.00156474	3.7151	C	1	14/10/2020 22:48	41.0474		0	0	0	0	0	0	0	0	0	0	0	0	0	0
436	1	2	9	1d 14:17:01.27000	0d 00:32:26.99000	0.00084624	0.0031357	0.00156481	3.7179	C	1	14/10/2020 22:53	41.0474		0	0	0	0	0	0	0	0	0	0	0	0	0	0
437	1	2	9	1d 14:22:01.27000	0d 00:37:26.99000	0.00097663	0.0036207	0.00156474	3.7211	C	1	14/10/2020 22:58	41.0948		0	0	0	0	0	0	0	0	0	0	0	0	0	0
438	1	2	9	1d 14:27:01.27000	0d 00:42:26.99000	0.00110703	0.00410611	0.00156474	3.7243	C	1	14/10/2020 23:03	41.0474		0	0	0	0	0	0	0	0	0	0	0	0	0	0
439	1	2	9	1d 14:32:01.27000	0d 00:47:26.99000	0.00123742	0.00459196	0.00156474	3.7278	C	1	14/10/2020 23:08	41.0948		0	0	0	0	0	0	0	0	0	0	0	0	0	0
440	1	2	9	1d 14:37:01.27000	0d 00:52:26.99000	0.00136781	0.0050783	0.00156481	3.7317	C	1	14/10/2020 23:13	41.0948		0	0	0	0	0	0	0	0	0	0	0	0	0	0
441	1	2	9	1d 14:42:01.27000	0d 00:57:26.99000	0.0014982	0.00556516	0.00156466	3.7359	C	1	14/10/2020 23:18	41.0632		0	0	0	0	0	0	0	0	0	0	0	0	0	0
442	1	2	9	1d 14:47:01.27000	0d 01:02:26.99000	0.00162859	0.0060526	0.00156435	3.7407	C	1	14/10/2020 23:23	41.1264		0	0	0	0	0	0	0	0	0	0	0	0	0	0
443	1	2	9	1d 14:52:01.27000	0d 01:07:26.99000	0.00175899	0.00654064	0.00156481	3.745	C	1	14/10/2020 23:28	41.079		0	0	0	0	0	0	0	0	0	0	0	0	0	0
444	1	2	9	1d 14:57:01.27000	0d 01:12:26.99000	0.00188938	0.0070293	0.00156481	3.7501	C	1	14/10/2020 23:33	41.079		0	0	0	0	0	0	0	0	0	0	0	0	0	0
445	1	2	9	1d 15:02:01.27000	0d 01:17:26.99000	0.00201977	0.00751862	0.00156474	3.7552	C	1	14/10/2020 23:38	41.079		0	0	0	0	0	0	0	0	0	0	0	0	0	0
446	1	2	9	1d 15:07:01.27000	0d 01:22:26.99000	0.00215016	0.00800859	0.00156481	3.7601	C	1	14/10/2020 23:43	41.0474		0	0	0	0	0	0	0	0	0	0	0	0	0	0
447	1	2	9	1d 15:12:01.27000	0d 01:27:26.99000	0.00228055	0.00849921	0.00156489	3.7652	C	1	14/10/2020 23:48	41.1264		0	0	0	0	0	0	0	0	0	0	0	0	0	0
448	1	2	9	1d 15:17:01.27000	0d 01:32:26.99000	0.00241095	0.00899048	0.00156474	3.7704	C	1	14/10/2020 23:53	41.0474		0	0	0	0	0	0	0	0	0	0	0	0	0	0
449	1	2	9	1d 15:22:01.27000	0d 01:37:26.99000	0.00254134	0.00948241	0.00156474	3.7754	C	1	14/10/2020 23:58	41.0316		0	0	0	0	0	0	0	0	0	0	0	0	0	0
450	1	2	9	1d 15:27:01.27000	0d 01:42:26.99000	0.00267173	0.00997501	0.00156481	3.7803	C	1	15/10/2020 00:03	40.9842		0	0	0	0	0	0	0	0	0	0	0	0	0	0
451	1	2	9	1d 15:32:01.27000	0d 01:47:26.99000	0.00280212	0.0104683	0.00156489	3.7856	C	1	15/10/2020 00:08	41.079		0	0	0	0	0	0	0	0	0	0	0	0	0	0
452	1	2	9	1d 15:37:01.27000	0d 01:52:26.99000	0.00293252	0.0109623	0.00156481	3.791	C	1	15/10/2020 00:13	41.1106		0	0	0	0	0	0	0	0	0	0	0	0	0	0
453	1	2	9	1d 15:42:01.27000	0d 01:57:26.99000	0.00306291	0.0114569	0.00156481	3.7967	C	1	15/10/2020 00:18	41		0	0	0	0	0	0	0	0	0	0	0	0	0	0
454	1	2	9	1d 15:47:01.27000	0d 02:02:26.99000	0.0031933	0.0119524	0.00156466	3.8025	C	1	15/10/2020 00:23	40.9684		0	0	0	0	0	0	0	0	0	0	0	0	0	0
455	1	2	9	1d 15:52:01.27000	0d 02:07:26.99000	0.00332369	0.0124486	0.00156466	3.8088	C	1	15/10/2020 00:28	40.9368		0	0	0	0	0	0	0	0	0	0	0	0	0	0
456	1	2	9	1d 15:57:01.27000	0d 02:12:26.99000	0.00345408	0.0129457	0.00156451	3.8157	C	1	15/10/2020 00:33	41.0948		0	0	0	0	0	0	0	0	0	0	0	0	0	0
457	1	2	9	1d 16:02:01.27000	0d 02:17:26.99000	0.00358448	0.0134437	0.00156481	3.8231	C	1	15/10/2020 00:38	41		0	0	0	0	0	0	0	0	0	0	0	0	0	0
458	1	2	9	1d 16:07:01.27000	0d 02:22:26.99000	0.00371487	0.0139428	0.00156458	3.8314	C	1	15/10/2020 00:43	41.0474		0	0	0	0	0	0	0	0	0	0	0	0	0	0
459	1	2	9	1d 16:12:01.27000	0d 02:27:26.99000	0.00384526	0.0144429	0.00156466	3.8401	C	1	15/10/2020 00:48	41.0316		0	0	0	0	0	0	0	0	0	0	0	0	0	0
460	1	2	9	1d 16:17:00.96000	0d 02:32:26.68000	0.00397552	0.0149438	0.00156458	3.8502	C	5	15/10/2020 00:53	41.0474		0	0	0	0	0	0	0	0	0	0	0	0	0	0
461	1	2	9	1d 16:21:34.86000	0d 02:37:00.58000	0.00409457	0.0154027	0.00156481	3.8604	C	5	15/10/2020 00:57	41.1422		0	0	0	0	0	0	0	0	0	0	0	0	0	0
462	1	2	9	1d 16:25:53.18000	0d 02:41:18.90000	0.00420684	0.0158367	0.00156458	3.8706	C	5	15/10/2020 01:01	41.0316		0	0	0	0	0	0	0	0	0	0	0	0	0	0
463	1	2	9	1d 16:29:54.48000	0d 02:45:20.20000	0.00431172	0.0162431	0.00156458	3.8807	C	5	15/10/2020 01:05	41.1264		0	0	0	0	0	0	0	0	0	0	0	0	0	0
464	1	2	9	1d 16:33:39.44000	0d 02:49:05.16000	0.0044095	0.0166231	0.00156458	3.8907	C	5	15/10/2020 01:09	41.158		0	0	0	0	0	0	0	0	0	0	0	0	0	0
465	1	2	9	1d 16:37:13.35000	0d 02:52:39.07000	0.00450247	0.0169853	0.00156466	3.9008	C	5	15/10/2020 01:13	41.0632		0	0	0	0	0	0	0	0	0	0	0	0	0	0
466	1	2	9	1d 16:40:37.84000	0d 02:56:03.56000	0.00459135	0.0173324	0.00156466	3.911	C	5	15/10/2020 01:16	41.0632		0	0	0	0	0	0	0	0	0	0	0	0	0	0
467	1	2	9	1d 16:43:58.17000	0d 02:59:23.89000	0.00467842	0.0176734	0.00156481	3.9211	C	5	15/10/2020 01:20	41.0316		0	0	0	0	0	0	0	0	0	0	0	0	0	0
468	1	2	9	1d 16:47:08.26000	0d 03:02:33.98000	0.00476104	0.0179978	0.00156481	3.9312	C	5	15/10/2020 01:23	41.158		0	0	0	0	0	0	0	0	0	0	0	0	0	0
469	1	2	9	1d 16:50:14.66000	0d 03:05:40.38000	0.00484206	0.0183167	0.00156458	3.9413	C	5	15/10/2020 01:26	41.1422		0	0	0	0	0	0	0	0	0	0	0	0	0	0
470	1	2	9	1d 16:53:19.09000	0d 03:08:44.81000	0.00492222	0.018633	0.00156481	3.9513	C	5	15/10/2020 01:29	41.1264		0	0	0	0	0	0	0	0	0	0	0	0	0	0
471	1	2	9	1d 16:56:19.65000	0d 03:11:45.37000	0.0050007	0.0189435	0.00156481	3.9615	C	5	15/10/2020 01:32	41.158		0	0	0	0	0	0	0	0	0	0	0	0	0	0
472	1	2	9	1d 16:59:19.16000	0d 03:14:44.88000	0.00507872	0.019253	0.00156466	3.9718	C	5	15/10/2020 01:35	41.0158		0	0	0	0	0	0	0	0	0	0	0	0	0	0
473	1	2	9	1d 17:02:16.41000	0d 03:17:42.13000	0.00515576	0.0195593	0.00156474	3.9818	C	5	15/10/2020 01:38	41.1422		0	0	0	0	0	0	0	0	0	0	0	0	0	0
474	1	2	9	1d 17:05:09.49000	0d 03:20:35.21000	0.00523099	0.0198593	0.00156466	3.9919	C	5	15/10/2020 01:41	41.1896		0	0	0	0	0	0	0	0	0	0	0	0	0	0
475	1	2	9	1d 17:08:03.81000	0d 03:23:29.53000	0.00530676	0.0201621	0.00156466	4.002	C	5	15/10/2020 01:44	41.079		0	0	0	0	0	0	0	0	0	0	0	0	0	0
476	1	2	9	1d 17:10:55.69000	0d 03:26:21.41000	0.00538146	0.0204614	0.00156458	4.0121	C	5	15/10/2020 01:46	41.0316		0	0	0	0	0	0	0	0	0	0	0	0	0	0
477	1	2	9	1d 17:13:44.42000	0d 03:29:10.14000	0.0054548	0.020756	0.00156474	4.0223	C	5	15/10/2020 01:49	41.2054		0	0	0	0	0	0	0	0	0	0	0	0	0	0
478	1	2	9	1d 17:16:35.22000	0d 03:32:00.94000	0.00552904	0.021055	0.00156489	4.0323	C	5	15/10/2020 01:52	41.0948		0	0	0	0	0	0	0	0	0	0	0	0	0	0
479	1	2	9	1d 17:19:20.30000	0d 03:34:46.02000	0.00560079	0.0213447	0.00156481	4.0424	C	5	15/10/2020 01:55	41.0474		0	0	0	0	0	0	0	0	0	0	0	0	0	0
480	1	2	9	1d 17:22:06.07000	0d 03:37:31.79000	0.00567284	0.0216363	0.00156443	4.0525	C	5	15/10/2020 01:58	41.1896		0	0	0	0	0	0	0	0	0	0	0	0	0	0
481	1	2	9	1d 17:24:49.27000	0d 03:40:14.99000	0.00574377	0.0219241	0.00156497	4.0626	C	5	15/10/2020 02:00	41.0948		0	0	0	0	0	0	0	0	0	0	0	0	0	0
482	1	2	9	1d 17:27:31.33000	0d 03:42:57.05000	0.00581421	0.0222106	0.00156474	4.0726	C	5	15/10/2020 02:03	41.1422		0	0	0	0	0	0	0	0	0	0	0	0	0	0
483	1	2	9	1d 17:30:10.30000	0d 03:45:36.02000	0.0058833	0.0224924	0.00156474	4.0827	C	5	15/10/2020 02:06	41.1738		0	0	0	0	0	0	0	0	0	0	0	0	0	0
484	1	2	9	1d 17:32:48.60000	0d 03:48:14.32000	0.00595211	0.0227736	0.00156466	4.0928	C	5	15/10/2020 02:08	41.1264		0	0	0	0	0	0	0	0	0	0	0	0	0	0
485	1	2	9	1d 17:35:23.33000	0d 03:50:49.05000	0.00601936	0.0230492	0.00156474	4.1028	C	5	15/10/2020 02:11	41.0948		0	0	0	0	0	0	0	0	0	0	0	0	0	0
486	1	2	9	1d 17:37:56.18000	0d 03:53:21.90000	0.00608579	0.0233221	0.00156451	4.1129	C	5	15/10/2020 02:13	41.1422		0	0	0	0	0	0	0	0	0	0	0	0	0	0
487	1	2	9	1d 17:40:29.89000	0d 03:55:55.61000	0.0061526	0.0235972	0.00156458	4.123	C	5	15/10/2020 02:16	41.079		0	0	0	0	0	0	0	0	0	0	0	0	0	0
488	1	2	9	1d 17:42:58.32000	0d 03:58:24.04000	0.00621712	0.0238635	0.00156458	4.1331	C	5	15/10/2020 02:19	41.0158		0	0	0	0	0	0	0	0	0	0	0	0	0	0
489	1	2	9	1d 17:45:25.48000	0d 04:00:51.20000	0.00628108	0.0241282	0.00156458	4.1431	C	5	15/10/2020 02:21	41.0632		0	0	0	0	0	0	0	0	0	0	0	0	0	0
490	1	2	9	1d 17:47:50.84000	0d 04:03:16.56000	0.00634426	0.0243903	0.00156474	4.1532	C	5	15/10/2020 02:23	41.0948		0	0	0	0	0	0	0	0	0	0	0	0	0	0
491	1	2	9	1d 17:50:16.08000	0d 04:05:41.80000	0.00640739	0.0246528	0.00156466	4.1633	C	5	15/10/2020 02:26	41.1422		0	0	0	0	0	0	0	0	0	0	0	0	0	0
492	1	2	9	1d 17:52:41.10000	0d 04:08:06.82000	0.00647042	0.0249155	0.00156466	4.1735	C	5	15/10/2020 02:28	41.0948		0	0	0	0	0	0	0	0	0	0	0	0	0	0
493	1	2	9	1d 17:55:04.24000	0d 04:10:29.96000	0.00653263	0.0251755	0.00156497	4.1836	C	5	15/10/2020 02:31	41.0158		0	0	0	0	0	0	0	0	0	0	0	0	0	0
494	1	2	9	1d 17:57:25.06000	0d 04:12:50.78000	0.00659384	0.0254318	0.00156466	4.1936	C	5	15/10/2020 02:33	41.0948		0	0	0	0	0	0	0	0	0	0	0	0	0	0
495	1	2	9	1d 17:58:49.61000	0d 04:14:15.33000	0.00663059	0.0255861	0.00156474	4.2	C	133	15/10/2020 02:34	41.158		0	0	0	0	0	0	0	0	0	0	0	0	0	0
496	1	2	10	1d 17:58:49.63000	0d 00:00:00.02000	0.00663059	0.0255861	0.00156336	4.1997	C	0	15/10/2020 02:34	41.158		0	0	0	0	0	0	0	0	0	0	0	0	0	0
497	1	2	10	1d 17:59:13.06000	0d 00:00:23.45000	0.00664054	0.0256279	0.00146334	4.2004	C	4	15/10/2020 02:35	41.1738		0	0	0	0	0	0	0	0	0	0	0	0	0	0
498	1	2	10	1d 17:59:31.32000	0d 00:00:41.71000	0.0066477	0.025658	0.00136324	4.2	C	4	15/10/2020 02:35	41.1738		0	0	0	0	0	0	0	0	0	0	0	0	0	0
499	1	2	10	1d 17:59:55.27000	0d 00:01:05.66000	0.00665643	0.0256946	0.00126322	4.2	C	4	15/10/2020 02:35	41		0	0	0	0	0	0	0	0	0	0	0	0	0	0
500	1	2	10	1d 18:00:23.94000	0d 00:01:34.33000	0.00666608	0.0257352	0.00116289	4.2002	C	4	15/10/2020 02:36	41.0948		0	0	0	0	0	0	0	0	0	0	0	0	0	0
501	1	2	10	1d 18:00:56.06000	0d 00:02:06.45000	0.00667601	0.0257768	0.00106287	4.2002	C	4	15/10/2020 02:36	41.1106		0	0	0	0	0	0	0	0	0	0	0	0	0	0
502	1	2	10	1d 18:01:32.36000	0d 00:02:42.75000	0.00668622	0.0258197	0.00096277	4.2002	C	4	15/10/2020 02:37	41.0158		0	0	0	0	0	0	0	0	0	0	0	0	0	0
503	1	2	10	1d 18:02:13.51000	0d 00:03:23.90000	0.00669667	0.0258636	0.00086267	4.2	C	4	15/10/2020 02:38	41.1106		0	0	0	0	0	0	0	0	0	0	0	0	0	0
504	1	2	10	1d 18:03:00.84000	0d 00:04:11.23000	0.00670736	0.0259085	0.00076265	4.2	C	4	15/10/2020 02:39	41.079		0	0	0	0	0	0	0	0	0	0	0	0	0	0
505	1	2	10	1d 18:03:57.49000	0d 00:05:07.88000	0.00671856	0.0259556	0.00066262	4.2	C	4	15/10/2020 02:39	41.1106		0	0	0	0	0	0	0	0	0	0	0	0	0	0
506	1	2	10	1d 18:05:01.56000	0d 00:06:11.95000	0.00672944	0.0260013	0.0005626	4.1999	C	4	15/10/2020 02:41	41.0474		0	0	0	0	0	0	0	0	0	0	0	0	0	0
507	1	2	10	1d 18:06:22.63000	0d 00:07:33.02000	0.00674092	0.0260495	0.0004625	4.2	C	4	15/10/2020 02:42	41.1896		0	0	0	0	0	0	0	0	0	0	0	0	0	0
508	1	2	10	1d 18:08:06.65000	0d 00:09:17.04000	0.00675278	0.0260993	0.00036233	4.2	C	4	15/10/2020 02:44	41.1106		0	0	0	0	0	0	0	0	0	0	0	0	0	0
509	1	2	10	1d 18:10:31.06000	0d 00:11:41.45000	0.00676523	0.0261516	0.00026223	4.2	C	4	15/10/2020 02:46	41.1264		0	0	0	0	0	0	0	0	0	0	0	0	0	0
510	1	2	10	1d 18:14:44.83000	0d 00:15:55.22000	0.00677984	0.026213	0.00016197	4.2	C	4	15/10/2020 02:50	41.158		0	0	0	0	0	0	0	0	0	0	0	0	0	0
511	1	2	10	1d 18:14:58.63000	0d 00:16:09.02000	0.00678045	0.0262155	0.0001564	4.2	C	132	15/10/2020 02:51	41.158		0	0	0	0	0	0	0	0	0	0	0	0	0	0
512	1	2	11	1d 18:14:58.64000	0d 00:00:00.01000	0	0	0	4.1982	R	0	15/10/2020 02:51	41.158		0	0	0	0	0	0	0	0	0	0	0	0	0	0
513	1	2	11	1d 18:15:00.64000	0d 00:00:02.01000	0	0	0	4.1984	R	1	15/10/2020 02:51	41.1738		0	0	0	0	0	0	0	0	0	0	0	0	0	0
514	1	2	11	1d 18:15:02.64000	0d 00:00:04.01000	0	0	0	4.1982	R	1	15/10/2020 02:51	41.1738		0	0	0	0	0	0	0	0	0	0	0	0	0	0
515	1	2	11	1d 18:15:04.64000	0d 00:00:06.01000	0	0	0	4.1982	R	1	15/10/2020 02:51	41.1896		0	0	0	0	0	0	0	0	0	0	0	0	0	0
516	1	2	11	1d 18:15:06.64000	0d 00:00:08.01000	0	0	0	4.1981	R	1	15/10/2020 02:51	41.1896		0	0	0	0	0	0	0	0	0	0	0	0	0	0
517	1	2	11	1d 18:15:08.63000	0d 00:00:10.00000	0	0	0	4.1981	R	129	15/10/2020 02:51	41.1738		0	0	0	0	0	0	0	0	0	0	0	0	0	0
518	1	2	12	1d 18:15:08.67000	0d 00:00:00.04000	0.00000002	0.00000007	0.00156512	4.1845	D	0	15/10/2020 02:51	41.1738		0	0	0	0	0	0	0	0	0	0	0	0	0	0
519	1	2	12	1d 18:15:33.27000	0d 00:00:24.64000	0.00001071	0.00004475	0.00156451	4.1744	D	5	15/10/2020 02:51	41.1738		0	0	0	0	0	0	0	0	0	0	0	0	0	0
520	1	2	12	1d 18:16:36.89000	0d 00:01:28.26000	0.00003836	0.00016002	0.00156458	4.1643	D	5	15/10/2020 02:52	41.0632		0	0	0	0	0	0	0	0	0	0	0	0	0	0
521	1	2	12	1d 18:18:22.28000	0d 00:03:13.65000	0.00008417	0.00035054	0.00156466	4.1543	D	5	15/10/2020 02:54	41.0316		0	0	0	0	0	0	0	0	0	0	0	0	0	0
522	1	2	12	1d 18:20:24.59000	0d 00:05:15.96000	0.00013733	0.00057112	0.00156474	4.1442	D	5	15/10/2020 02:56	41.0632		0	0	0	0	0	0	0	0	0	0	0	0	0	0
523	1	2	12	1d 18:22:31.98000	0d 00:07:23.35000	0.0001927	0.00080031	0.00156466	4.1341	D	5	15/10/2020 02:58	41.1422		0	0	0	0	0	0	0	0	0	0	0	0	0	0
524	1	2	12	1d 18:24:40.42000	0d 00:09:31.79000	0.00024852	0.00103083	0.00156474	4.1241	D	5	15/10/2020 03:00	41.1896		0	0	0	0	0	0	0	0	0	0	0	0	0	0
525	1	2	12	1d 18:26:54.53000	0d 00:11:45.90000	0.00030681	0.00127094	0.00156474	4.114	D	5	15/10/2020 03:02	41.0316		0	0	0	0	0	0	0	0	0	0	0	0	0	0
526	1	2	12	1d 18:29:07.43000	0d 00:13:58.80000	0.00036458	0.00150829	0.00156458	4.1039	D	5	15/10/2020 03:05	41.1106		0	0	0	0	0	0	0	0	0	0	0	0	0	0
527	1	2	12	1d 18:31:23.42000	0d 00:16:14.79000	0.00042368	0.00175057	0.00156481	4.0938	D	5	15/10/2020 03:07	41.1422		0	0	0	0	0	0	0	0	0	0	0	0	0	0
528	1	2	12	1d 18:33:40.93000	0d 00:18:32.30000	0.00048345	0.00199497	0.00156466	4.0838	D	5	15/10/2020 03:09	41.0632		0	0	0	0	0	0	0	0	0	0	0	0	0	0
529	1	2	12	1d 18:36:03.31000	0d 00:20:54.68000	0.00054533	0.00224739	0.00156497	4.0737	D	5	15/10/2020 03:12	41.1422		0	0	0	0	0	0	0	0	0	0	0	0	0	0
530	1	2	12	1d 18:38:26.54000	0d 00:23:17.91000	0.00060759	0.00250068	0.00156474	4.0636	D	5	15/10/2020 03:14	41.0474		0	0	0	0	0	0	0	0	0	0	0	0	0	0
531	1	2	12	1d 18:40:49.84000	0d 00:25:41.21000	0.00066987	0.00275348	0.00156458	4.0536	D	5	15/10/2020 03:16	41.2054		0	0	0	0	0	0	0	0	0	0	0	0	0	0
532	1	2	12	1d 18:43:17.81000	0d 00:28:09.18000	0.00073419	0.00301387	0.00156458	4.0433	D	5	15/10/2020 03:19	41.158		0	0	0	0	0	0	0	0	0	0	0	0	0	0
533	1	2	12	1d 18:45:48.77000	0d 00:30:40.14000	0.0007998	0.00327885	0.00156474	4.0331	D	5	15/10/2020 03:21	41.079		0	0	0	0	0	0	0	0	0	0	0	0	0	0
534	1	2	12	1d 18:48:23.14000	0d 00:33:14.51000	0.00086689	0.00354914	0.00156466	4.023	D	5	15/10/2020 03:24	41.158		0	0	0	0	0	0	0	0	0	0	0	0	0	0
535	1	2	12	1d 18:50:57.65000	0d 00:35:49.02000	0.00093405	0.00381898	0.00156481	4.013	D	5	15/10/2020 03:27	41.1264		0	0	0	0	0	0	0	0	0	0	0	0	0	0
536	1	2	12	1d 18:53:35.76000	0d 00:38:27.13000	0.00100277	0.00409442	0.00156451	4.0029	D	5	15/10/2020 03:29	41.0158		0	0	0	0	0	0	0	0	0	0	0	0	0	0
537	1	2	12	1d 18:56:14.55000	0d 00:41:05.92000	0.00107179	0.00437035	0.00156466	3.9928	D	5	15/10/2020 03:32	41.1264		0	0	0	0	0	0	0	0	0	0	0	0	0	0
538	1	2	12	1d 18:58:53.32000	0d 00:43:44.69000	0.0011408	0.00464554	0.00156489	3.9828	D	5	15/10/2020 03:34	41.079		0	0	0	0	0	0	0	0	0	0	0	0	0	0
539	1	2	12	1d 19:01:34.52000	0d 00:46:25.89000	0.00121086	0.00492424	0.00156458	3.9727	D	5	15/10/2020 03:37	41.1422		0	0	0	0	0	0	0	0	0	0	0	0	0	0
540	1	2	12	1d 19:04:18.26000	0d 00:49:09.63000	0.00128203	0.00520662	0.00156489	3.9626	D	5	15/10/2020 03:40	41.0632		0	0	0	0	0	0	0	0	0	0	0	0	0	0
541	1	2	12	1d 19:07:02.75000	0d 00:51:54.12000	0.00135352	0.00548958	0.00156466	3.9525	D	5	15/10/2020 03:43	41.0474		0	0	0	0	0	0	0	0	0	0	0	0	0	0
542	1	2	12	1d 19:09:48.38000	0d 00:54:39.75000	0.00142551	0.00577376	0.00156474	3.9425	D	5	15/10/2020 03:45	41.158		0	0	0	0	0	0	0	0	0	0	0	0	0	0
543	1	2	12	1d 19:12:35.49000	0d 00:57:26.86000	0.00149815	0.00605976	0.00156458	3.9324	D	5	15/10/2020 03:48	41.0316		0	0	0	0	0	0	0	0	0	0	0	0	0	0
544	1	2	12	1d 19:15:24.41000	0d 01:00:15.78000	0.00157156	0.00634811	0.00156466	3.9223	D	5	15/10/2020 03:51	41.0632		0	0	0	0	0	0	0	0	0	0	0	0	0	0
545	1	2	12	1d 19:18:14.59000	0d 01:03:05.96000	0.00164553	0.00663788	0.00156458	3.9123	D	5	15/10/2020 03:54	41.1264		0	0	0	0	0	0	0	0	0	0	0	0	0	0
546	1	2	12	1d 19:21:08.70000	0d 01:06:00.07000	0.00172121	0.00693357	0.00156481	3.9022	D	5	15/10/2020 03:57	41.0316		0	0	0	0	0	0	0	0	0	0	0	0	0	0
547	1	2	12	1d 19:24:02.26000	0d 01:08:53.63000	0.00179664	0.00722756	0.00156466	3.8921	D	5	15/10/2020 04:00	40.9842		0	0	0	0	0	0	0	0	0	0	0	0	0	0
548	1	2	12	1d 19:26:59.55000	0d 01:11:50.92000	0.0018737	0.0075271	0.00156466	3.882	D	5	15/10/2020 04:03	41.1422		0	0	0	0	0	0	0	0	0	0	0	0	0	0
549	1	2	12	1d 19:29:59.54000	0d 01:14:50.91000	0.00195193	0.00783041	0.00156474	3.872	D	5	15/10/2020 04:06	41.079		0	0	0	0	0	0	0	0	0	0	0	0	0	0
550	1	2	12	1d 19:33:04.99000	0d 01:17:56.36000	0.00203254	0.00814212	0.00156474	3.8619	D	5	15/10/2020 04:09	41.079		0	0	0	0	0	0	0	0	0	0	0	0	0	0
551	1	2	12	1d 19:36:17.52000	0d 01:21:08.89000	0.00211622	0.00846487	0.00156458	3.8518	D	5	15/10/2020 04:12	41.0632		0	0	0	0	0	0	0	0	0	0	0	0	0	0
552	1	2	12	1d 19:39:33.66000	0d 01:24:25.03000	0.00220147	0.00879282	0.00156466	3.8418	D	5	15/10/2020 04:15	41.0474		0	0	0	0	0	0	0	0	0	0	0	0	0	0
553	1	2	12	1d 19:42:57.65000	0d 01:27:49.02000	0.00229013	0.009133	0.00156474	3.8317	D	5	15/10/2020 04:19	41.1896		0	0	0	0	0	0	0	0	0	0	0	0	0	0
554	1	2	12	1d 19:46:29.37000	0d 01:31:20.74000	0.00238215	0.00948515	0.00156474	3.8216	D	5	15/10/2020 04:22	41.1106		0	0	0	0	0	0	0	0	0	0	0	0	0	0
555	1	2	12	1d 19:50:15.55000	0d 01:35:06.92000	0.00248046	0.00986036	0.00156481	3.8114	D	5	15/10/2020 04:26	41.1422		0	0	0	0	0	0	0	0	0	0	0	0	0	0
556	1	2	12	1d 19:54:19.20000	0d 01:39:10.57000	0.00258636	0.0102635	0.00156458	3.8012	D	5	15/10/2020 04:30	41.0316		0	0	0	0	0	0	0	0	0	0	0	0	0	0
557	1	2	12	1d 19:58:41.19000	0d 01:43:32.56000	0.00270023	0.0106958	0.00156481	3.791	D	5	15/10/2020 04:34	41.158		0	0	0	0	0	0	0	0	0	0	0	0	0	0
558	1	2	12	1d 20:03:26.43000	0d 01:48:17.80000	0.00282421	0.0111651	0.00156504	3.7809	D	5	15/10/2020 04:39	41.0948		0	0	0	0	0	0	0	0	0	0	0	0	0	0
559	1	2	12	1d 20:08:26.43000	0d 01:53:17.80000	0.0029546	0.0116575	0.00156451	3.771	D	1	15/10/2020 04:44	41.1896		0	0	0	0	0	0	0	0	0	0	0	0	0	0
560	1	2	12	1d 20:13:26.43000	0d 01:58:17.80000	0.00308499	0.0121486	0.00156466	3.7623	D	1	15/10/2020 04:49	41.0632		0	0	0	0	0	0	0	0	0	0	0	0	0	0
561	1	2	12	1d 20:18:26.43000	0d 02:03:17.80000	0.00321538	0.0126387	0.00156474	3.7539	D	1	15/10/2020 04:54	41.1264		0	0	0	0	0	0	0	0	0	0	0	0	0	0
562	1	2	12	1d 20:23:26.43000	0d 02:08:17.80000	0.00334578	0.0131276	0.00156474	3.7461	D	1	15/10/2020 04:59	41.0948		0	0	0	0	0	0	0	0	0	0	0	0	0	0
563	1	2	12	1d 20:28:26.43000	0d 02:13:17.80000	0.00347617	0.0136157	0.00156466	3.7392	D	1	15/10/2020 05:04	41.079		0	0	0	0	0	0	0	0	0	0	0	0	0	0
564	1	2	12	1d 20:33:26.43000	0d 02:18:17.80000	0.00360656	0.0141028	0.00156481	3.7324	D	1	15/10/2020 05:09	41.1738		0	0	0	0	0	0	0	0	0	0	0	0	0	0
565	1	2	12	1d 20:38:26.43000	0d 02:23:17.80000	0.00373695	0.014589	0.00156466	3.7258	D	1	15/10/2020 05:14	41.0632		0	0	0	0	0	0	0	0	0	0	0	0	0	0
566	1	2	12	1d 20:43:26.43000	0d 02:28:17.80000	0.00386735	0.0150744	0.00156481	3.7197	D	1	15/10/2020 05:19	41.0632		0	0	0	0	0	0	0	0	0	0	0	0	0	0
567	1	2	12	1d 20:48:26.43000	0d 02:33:17.80000	0.00399774	0.015559	0.00156481	3.7134	D	1	15/10/2020 05:24	41.0316		0	0	0	0	0	0	0	0	0	0	0	0	0	0
568	1	2	12	1d 20:53:26.43000	0d 02:38:17.80000	0.00412813	0.0160428	0.00156466	3.7072	D	1	15/10/2020 05:29	41.1422		0	0	0	0	0	0	0	0	0	0	0	0	0	0
569	1	2	12	1d 20:58:26.43000	0d 02:43:17.80000	0.00425852	0.0165258	0.00156489	3.7011	D	1	15/10/2020 05:34	41.0948		0	0	0	0	0	0	0	0	0	0	0	0	0	0
570	1	2	12	1d 21:03:26.43000	0d 02:48:17.80000	0.00438891	0.017008	0.00156474	3.6947	D	1	15/10/2020 05:39	40.9684		0	0	0	0	0	0	0	0	0	0	0	0	0	0
571	1	2	12	1d 21:08:26.43000	0d 02:53:17.80000	0.00451931	0.0174894	0.00156474	3.6883	D	1	15/10/2020 05:44	41		0	0	0	0	0	0	0	0	0	0	0	0	0	0
572	1	2	12	1d 21:13:26.43000	0d 02:58:17.80000	0.0046497	0.0179699	0.00156489	3.6815	D	1	15/10/2020 05:49	41		0	0	0	0	0	0	0	0	0	0	0	0	0	0
573	1	2	12	1d 21:18:26.43000	0d 03:03:17.80000	0.00478009	0.0184495	0.00156481	3.6745	D	1	15/10/2020 05:54	41.1738		0	0	0	0	0	0	0	0	0	0	0	0	0	0
574	1	2	12	1d 21:23:26.43000	0d 03:08:17.80000	0.00491048	0.0189281	0.00156466	3.6669	D	1	15/10/2020 05:59	41.0474		0	0	0	0	0	0	0	0	0	0	0	0	0	0
575	1	2	12	1d 21:28:26.43000	0d 03:13:17.80000	0.00504087	0.0194058	0.00156474	3.6593	D	1	15/10/2020 06:04	41.0948		0	0	0	0	0	0	0	0	0	0	0	0	0	0
576	1	2	12	1d 21:33:26.43000	0d 03:18:17.80000	0.00517127	0.0198824	0.00156474	3.6509	D	1	15/10/2020 06:09	41.0948		0	0	0	0	0	0	0	0	0	0	0	0	0	0
577	1	2	12	1d 21:38:26.43000	0d 03:23:17.80000	0.00530166	0.0203578	0.00156458	3.6419	D	1	15/10/2020 06:14	41.0948		0	0	0	0	0	0	0	0	0	0	0	0	0	0
578	1	2	12	1d 21:43:19.06000	0d 03:28:10.43000	0.00542885	0.0208204	0.00156481	3.6316	D	5	15/10/2020 06:19	41.1738		0	0	0	0	0	0	0	0	0	0	0	0	0	0
579	1	2	12	1d 21:47:55.80000	0d 03:32:47.17000	0.00554913	0.0212567	0.00156451	3.6216	D	5	15/10/2020 06:23	41.1422		0	0	0	0	0	0	0	0	0	0	0	0	0	0
580	1	2	12	1d 21:51:59.42000	0d 03:36:50.79000	0.00565502	0.0216396	0.00156474	3.6115	D	5	15/10/2020 06:28	41.2054		0	0	0	0	0	0	0	0	0	0	0	0	0	0
581	1	2	12	1d 21:55:32.84000	0d 03:40:24.21000	0.00574778	0.0219742	0.00156481	3.6014	D	5	15/10/2020 06:31	41.079		0	0	0	0	0	0	0	0	0	0	0	0	0	0
582	1	2	12	1d 21:58:36.12000	0d 03:43:27.49000	0.00582744	0.0222607	0.00156466	3.5914	D	5	15/10/2020 06:34	41.1422		0	0	0	0	0	0	0	0	0	0	0	0	0	0
583	1	2	12	1d 22:01:08.94000	0d 03:46:00.31000	0.00589386	0.0224989	0.00156474	3.5813	D	5	15/10/2020 06:37	41.1896		0	0	0	0	0	0	0	0	0	0	0	0	0	0
584	1	2	12	1d 22:03:20.14000	0d 03:48:11.51000	0.00595089	0.0227029	0.00156466	3.5712	D	5	15/10/2020 06:39	41.158		0	0	0	0	0	0	0	0	0	0	0	0	0	0
585	1	2	12	1d 22:05:12.22000	0d 03:50:03.59000	0.0059996	0.0228766	0.00156481	3.5612	D	5	15/10/2020 06:41	41.1422		0	0	0	0	0	0	0	0	0	0	0	0	0	0
586	1	2	12	1d 22:06:45.97000	0d 03:51:37.34000	0.00604035	0.0230215	0.00156451	3.5511	D	5	15/10/2020 06:42	41.158		0	0	0	0	0	0	0	0	0	0	0	0	0	0
587	1	2	12	1d 22:08:04.80000	0d 03:52:56.17000	0.00607461	0.0231431	0.00156474	3.541	D	5	15/10/2020 06:44	41.1422		0	0	0	0	0	0	0	0	0	0	0	0	0	0
588	1	2	12	1d 22:09:14.48000	0d 03:54:05.85000	0.0061049	0.0232502	0.00156458	3.5309	D	5	15/10/2020 06:45	41.1738		0	0	0	0	0	0	0	0	0	0	0	0	0	0
589	1	2	12	1d 22:10:12.09000	0d 03:55:03.46000	0.00612994	0.0233384	0.00156474	3.5209	D	5	15/10/2020 06:46	41.158		0	0	0	0	0	0	0	0	0	0	0	0	0	0
590	1	2	12	1d 22:11:02.26000	0d 03:55:53.63000	0.00615174	0.0234151	0.00156458	3.5108	D	5	15/10/2020 06:47	41.079		0	0	0	0	0	0	0	0	0	0	0	0	0	0
591	1	2	12	1d 22:11:46.03000	0d 03:56:37.40000	0.00617077	0.0234818	0.00156474	3.5007	D	5	15/10/2020 06:47	41.158		0	0	0	0	0	0	0	0	0	0	0	0	0	0
592	1	2	12	1d 22:12:23.81000	0d 03:57:15.18000	0.00618719	0.0235392	0.00156458	3.4905	D	5	15/10/2020 06:48	41.0158		0	0	0	0	0	0	0	0	0	0	0	0	0	0
593	1	2	12	1d 22:12:57.49000	0d 03:57:48.86000	0.00620183	0.0235903	0.00156466	3.4803	D	5	15/10/2020 06:49	41.0948		0	0	0	0	0	0	0	0	0	0	0	0	0	0
594	1	2	12	1d 22:13:27.20000	0d 03:58:18.57000	0.00621474	0.0236351	0.00156474	3.4702	D	5	15/10/2020 06:49	41.1422		0	0	0	0	0	0	0	0	0	0	0	0	0	0
595	1	2	12	1d 22:13:52.51000	0d 03:58:43.88000	0.00622574	0.0236733	0.00156466	3.46	D	5	15/10/2020 06:49	41.0316		0	0	0	0	0	0	0	0	0	0	0	0	0	0
596	1	2	12	1d 22:14:15.68000	0d 03:59:07.05000	0.00623581	0.023708	0.00156466	3.4496	D	5	15/10/2020 06:50	41.0316		0	0	0	0	0	0	0	0	0	0	0	0	0	0
597	1	2	12	1d 22:14:36.76000	0d 03:59:28.13000	0.00624497	0.0237396	0.00156451	3.4395	D	5	15/10/2020 06:50	41.0948		0	0	0	0	0	0	0	0	0	0	0	0	0	0
598	1	2	12	1d 22:14:55.49000	0d 03:59:46.86000	0.00625311	0.0237676	0.00156466	3.4295	D	5	15/10/2020 06:50	41.1264		0	0	0	0	0	0	0	0	0	0	0	0	0	0
599	1	2	12	1d 22:15:12.37000	0d 04:00:03.74000	0.00626045	0.0237927	0.00156474	3.4194	D	5	15/10/2020 06:51	41.1422		0	0	0	0	0	0	0	0	0	0	0	0	0	0
600	1	2	12	1d 22:15:28.10000	0d 04:00:19.47000	0.00626729	0.023816	0.00156466	3.4093	D	5	15/10/2020 06:51	41.079		0	0	0	0	0	0	0	0	0	0	0	0	0	0
601	1	2	12	1d 22:15:42.71000	0d 04:00:34.08000	0.00627364	0.0238377	0.00156474	3.3989	D	5	15/10/2020 06:51	41.0158		0	0	0	0	0	0	0	0	0	0	0	0	0	0
602	1	2	12	1d 22:15:56.92000	0d 04:00:48.29000	0.00627981	0.0238586	0.00156481	3.3887	D	5	15/10/2020 06:52	41.0474		0	0	0	0	0	0	0	0	0	0	0	0	0	0
603	1	2	12	1d 22:16:09.85000	0d 04:01:01.22000	0.00628543	0.0238776	0.00156481	3.3787	D	5	15/10/2020 06:52	41.0632		0	0	0	0	0	0	0	0	0	0	0	0	0	0
604	1	2	12	1d 22:16:21.61000	0d 04:01:12.98000	0.00629054	0.0238949	0.00156458	3.3686	D	5	15/10/2020 06:52	41.1106		0	0	0	0	0	0	0	0	0	0	0	0	0	0
605	1	2	12	1d 22:16:32.71000	0d 04:01:24.08000	0.00629537	0.0239111	0.00156466	3.3584	D	5	15/10/2020 06:52	41.1264		0	0	0	0	0	0	0	0	0	0	0	0	0	0
606	1	2	12	1d 22:16:43.28000	0d 04:01:34.65000	0.00629996	0.0239265	0.00156458	3.3483	D	5	15/10/2020 06:52	41.1422		0	0	0	0	0	0	0	0	0	0	0	0	0	0
607	1	2	12	1d 22:16:53.01000	0d 04:01:44.38000	0.00630419	0.0239407	0.00156474	3.3382	D	5	15/10/2020 06:52	41.1422		0	0	0	0	0	0	0	0	0	0	0	0	0	0
608	1	2	12	1d 22:17:02.38000	0d 04:01:53.75000	0.00630827	0.0239542	0.00156481	3.3281	D	5	15/10/2020 06:53	41.1738		0	0	0	0	0	0	0	0	0	0	0	0	0	0
609	1	2	12	1d 22:17:11.25000	0d 04:02:02.62000	0.00631212	0.023967	0.00156474	3.3181	D	5	15/10/2020 06:53	41.1738		0	0	0	0	0	0	0	0	0	0	0	0	0	0
610	1	2	12	1d 22:17:19.65000	0d 04:02:11.02000	0.00631577	0.0239791	0.00156474	3.308	D	5	15/10/2020 06:53	41.1738		0	0	0	0	0	0	0	0	0	0	0	0	0	0
611	1	2	12	1d 22:17:27.66000	0d 04:02:19.03000	0.00631925	0.0239906	0.00156481	3.2978	D	5	15/10/2020 06:53	41.1738		0	0	0	0	0	0	0	0	0	0	0	0	0	0
612	1	2	12	1d 22:17:35.60000	0d 04:02:26.97000	0.0063227	0.024002	0.00156481	3.2877	D	5	15/10/2020 06:53	41.2054		0	0	0	0	0	0	0	0	0	0	0	0	0	0
613	1	2	12	1d 22:17:43.03000	0d 04:02:34.40000	0.00632593	0.0240126	0.00156451	3.2776	D	5	15/10/2020 06:53	41.1896		0	0	0	0	0	0	0	0	0	0	0	0	0	0
614	1	2	12	1d 22:17:50.24000	0d 04:02:41.61000	0.00632907	0.0240229	0.00156481	3.2674	D	5	15/10/2020 06:53	41.1896		0	0	0	0	0	0	0	0	0	0	0	0	0	0
615	1	2	12	1d 22:17:57.25000	0d 04:02:48.62000	0.00633211	0.0240328	0.00156489	3.2573	D	5	15/10/2020 06:54	41.1896		0	0	0	0	0	0	0	0	0	0	0	0	0	0
616	1	2	12	1d 22:18:03.73000	0d 04:02:55.10000	0.00633493	0.024042	0.00156474	3.2471	D	5	15/10/2020 06:54	41.2054		0	0	0	0	0	0	0	0	0	0	0	0	0	0
617	1	2	12	1d 22:18:10.19000	0d 04:03:01.56000	0.00633774	0.0240511	0.00156474	3.2369	D	5	15/10/2020 06:54	41.1738		0	0	0	0	0	0	0	0	0	0	0	0	0	0
618	1	2	12	1d 22:18:16.49000	0d 04:03:07.86000	0.00634048	0.0240599	0.00156489	3.2268	D	5	15/10/2020 06:54	41.2054		0	0	0	0	0	0	0	0	0	0	0	0	0	0
619	1	2	12	1d 22:18:22.52000	0d 04:03:13.89000	0.0063431	0.0240684	0.00156466	3.2166	D	5	15/10/2020 06:54	41.2054		0	0	0	0	0	0	0	0	0	0	0	0	0	0
620	1	2	12	1d 22:18:28.66000	0d 04:03:20.03000	0.00634577	0.0240769	0.00156458	3.2064	D	5	15/10/2020 06:54	41.1896		0	0	0	0	0	0	0	0	0	0	0	0	0	0
621	1	2	12	1d 22:18:34.34000	0d 04:03:25.71000	0.00634823	0.0240848	0.00156466	3.1963	D	5	15/10/2020 06:54	41.1738		0	0	0	0	0	0	0	0	0	0	0	0	0	0
622	1	2	12	1d 22:18:39.91000	0d 04:03:31.28000	0.00635066	0.0240926	0.00156451	3.1859	D	5	15/10/2020 06:54	41.2054		0	0	0	0	0	0	0	0	0	0	0	0	0	0
623	1	2	12	1d 22:18:45.34000	0d 04:03:36.71000	0.00635302	0.0241001	0.00156489	3.1757	D	5	15/10/2020 06:54	41.1738		0	0	0	0	0	0	0	0	0	0	0	0	0	0
624	1	2	12	1d 22:18:50.53000	0d 04:03:41.90000	0.00635527	0.0241072	0.00156474	3.1655	D	5	15/10/2020 06:54	41.1264		0	0	0	0	0	0	0	0	0	0	0	0	0	0
625	1	2	12	1d 22:18:55.53000	0d 04:03:46.90000	0.00635744	0.0241141	0.00156466	3.1551	D	5	15/10/2020 06:54	41.079		0	0	0	0	0	0	0	0	0	0	0	0	0	0
626	1	2	12	1d 22:19:00.45000	0d 04:03:51.82000	0.00635958	0.0241208	0.00156474	3.1449	D	5	15/10/2020 06:55	41.0632		0	0	0	0	0	0	0	0	0	0	0	0	0	0
627	1	2	12	1d 22:19:05.30000	0d 04:03:56.67000	0.00636169	0.0241274	0.00156481	3.1344	D	5	15/10/2020 06:55	41.0474		0	0	0	0	0	0	0	0	0	0	0	0	0	0
628	1	2	12	1d 22:19:09.97000	0d 04:04:01.34000	0.00636372	0.0241338	0.00156458	3.1243	D	5	15/10/2020 06:55	41.0316		0	0	0	0	0	0	0	0	0	0	0	0	0	0
629	1	2	12	1d 22:19:14.34000	0d 04:04:05.71000	0.00636562	0.0241397	0.00156466	3.1139	D	5	15/10/2020 06:55	41.0632		0	0	0	0	0	0	0	0	0	0	0	0	0	0
630	1	2	12	1d 22:19:18.74000	0d 04:04:10.11000	0.00636753	0.0241457	0.00156474	3.1038	D	5	15/10/2020 06:55	41.079		0	0	0	0	0	0	0	0	0	0	0	0	0	0
631	1	2	12	1d 22:19:22.79000	0d 04:04:14.16000	0.00636929	0.0241511	0.00156504	3.0936	D	5	15/10/2020 06:55	41.079		0	0	0	0	0	0	0	0	0	0	0	0	0	0
632	1	2	12	1d 22:19:26.92000	0d 04:04:18.29000	0.00637109	0.0241567	0.00156474	3.0834	D	5	15/10/2020 06:55	41.1106		0	0	0	0	0	0	0	0	0	0	0	0	0	0
633	1	2	12	1d 22:19:30.84000	0d 04:04:22.21000	0.00637279	0.0241619	0.00156458	3.0733	D	5	15/10/2020 06:55	41.0948		0	0	0	0	0	0	0	0	0	0	0	0	0	0
634	1	2	12	1d 22:19:34.69000	0d 04:04:26.06000	0.00637447	0.024167	0.00156481	3.0629	D	5	15/10/2020 06:55	41.0948		0	0	0	0	0	0	0	0	0	0	0	0	0	0
635	1	2	12	1d 22:19:38.52000	0d 04:04:29.89000	0.00637613	0.0241721	0.00156481	3.0527	D	5	15/10/2020 06:55	41.1264		0	0	0	0	0	0	0	0	0	0	0	0	0	0
636	1	2	12	1d 22:19:42.11000	0d 04:04:33.48000	0.00637769	0.0241769	0.00156481	3.0425	D	5	15/10/2020 06:55	41.1422		0	0	0	0	0	0	0	0	0	0	0	0	0	0
637	1	2	12	1d 22:19:45.60000	0d 04:04:36.97000	0.00637921	0.0241815	0.00156466	3.0321	D	5	15/10/2020 06:55	41.1264		0	0	0	0	0	0	0	0	0	0	0	0	0	0
638	1	2	12	1d 22:19:49.14000	0d 04:04:40.51000	0.00638075	0.0241861	0.00156474	3.0219	D	5	15/10/2020 06:55	41.1264		0	0	0	0	0	0	0	0	0	0	0	0	0	0
639	1	2	12	1d 22:19:52.52000	0d 04:04:43.89000	0.00638221	0.0241906	0.00156466	3.0117	D	5	15/10/2020 06:55	41.1422		0	0	0	0	0	0	0	0	0	0	0	0	0	0
640	1	2	12	1d 22:19:55.85000	0d 04:04:47.22000	0.00638366	0.0241949	0.00156481	3.0013	D	5	15/10/2020 06:55	41.1422		0	0	0	0	0	0	0	0	0	0	0	0	0	0
641	1	2	12	1d 22:19:59.18000	0d 04:04:50.55000	0.00638511	0.0241993	0.00156481	2.9909	D	5	15/10/2020 06:56	41.1422		0	0	0	0	0	0	0	0	0	0	0	0	0	0
642	1	2	12	1d 22:20:02.45000	0d 04:04:53.82000	0.00638653	0.0242035	0.00156474	2.9802	D	5	15/10/2020 06:56	41.158		0	0	0	0	0	0	0	0	0	0	0	0	0	0
643	1	2	12	1d 22:20:05.65000	0d 04:04:57.02000	0.00638792	0.0242076	0.00156466	2.97	D	5	15/10/2020 06:56	41.1738		0	0	0	0	0	0	0	0	0	0	0	0	0	0
644	1	2	12	1d 22:20:08.68000	0d 04:05:00.05000	0.00638924	0.0242116	0.00156497	2.9596	D	5	15/10/2020 06:56	41.158		0	0	0	0	0	0	0	0	0	0	0	0	0	0
645	1	2	12	1d 22:20:11.64000	0d 04:05:03.01000	0.00639053	0.0242154	0.00156466	2.9493	D	5	15/10/2020 06:56	41.158		0	0	0	0	0	0	0	0	0	0	0	0	0	0
646	1	2	12	1d 22:20:14.58000	0d 04:05:05.95000	0.0063918	0.0242191	0.00156474	2.9389	D	5	15/10/2020 06:56	41.1738		0	0	0	0	0	0	0	0	0	0	0	0	0	0
647	1	2	12	1d 22:20:17.47000	0d 04:05:08.84000	0.00639306	0.0242228	0.00156466	2.9284	D	5	15/10/2020 06:56	41.1738		0	0	0	0	0	0	0	0	0	0	0	0	0	0
648	1	2	12	1d 22:20:20.33000	0d 04:05:11.70000	0.0063943	0.0242264	0.00156474	2.918	D	5	15/10/2020 06:56	41.1738		0	0	0	0	0	0	0	0	0	0	0	0	0	0
649	1	2	12	1d 22:20:23.07000	0d 04:05:14.44000	0.00639549	0.0242299	0.00156504	2.9076	D	5	15/10/2020 06:56	41.158		0	0	0	0	0	0	0	0	0	0	0	0	0	0
650	1	2	12	1d 22:20:25.78000	0d 04:05:17.15000	0.00639667	0.0242333	0.00156481	2.8974	D	5	15/10/2020 06:56	41.1738		0	0	0	0	0	0	0	0	0	0	0	0	0	0
651	1	2	12	1d 22:20:28.38000	0d 04:05:19.75000	0.0063978	0.0242366	0.00156466	2.887	D	5	15/10/2020 06:56	41.158		0	0	0	0	0	0	0	0	0	0	0	0	0	0
652	1	2	12	1d 22:20:31.01000	0d 04:05:22.38000	0.00639894	0.0242399	0.00156466	2.8768	D	5	15/10/2020 06:56	41.1264		0	0	0	0	0	0	0	0	0	0	0	0	0	0
653	1	2	12	1d 22:20:33.50000	0d 04:05:24.87000	0.00640003	0.024243	0.00156466	2.8664	D	5	15/10/2020 06:56	41.1106		0	0	0	0	0	0	0	0	0	0	0	0	0	0
654	1	2	12	1d 22:20:36.03000	0d 04:05:27.40000	0.00640113	0.0242461	0.00156466	2.8559	D	5	15/10/2020 06:56	41.079		0	0	0	0	0	0	0	0	0	0	0	0	0	0
655	1	2	12	1d 22:20:38.48000	0d 04:05:29.85000	0.00640219	0.0242492	0.00156458	2.8455	D	5	15/10/2020 06:56	41.0948		0	0	0	0	0	0	0	0	0	0	0	0	0	0
656	1	2	12	1d 22:20:40.90000	0d 04:05:32.27000	0.00640324	0.0242522	0.00156489	2.8351	D	5	15/10/2020 06:56	41.0948		0	0	0	0	0	0	0	0	0	0	0	0	0	0
657	1	2	12	1d 22:20:43.25000	0d 04:05:34.62000	0.00640426	0.0242551	0.00156458	2.8249	D	5	15/10/2020 06:56	41.079		0	0	0	0	0	0	0	0	0	0	0	0	0	0
658	1	2	12	1d 22:20:45.58000	0d 04:05:36.95000	0.00640528	0.0242579	0.00156474	2.8145	D	5	15/10/2020 06:56	41.079		0	0	0	0	0	0	0	0	0	0	0	0	0	0
659	1	2	12	1d 22:20:47.93000	0d 04:05:39.30000	0.0064063	0.0242608	0.00156489	2.804	D	5	15/10/2020 06:56	41.079		0	0	0	0	0	0	0	0	0	0	0	0	0	0
660	1	2	12	1d 22:20:50.18000	0d 04:05:41.55000	0.00640728	0.0242635	0.00156458	2.7938	D	5	15/10/2020 06:56	41.0948		0	0	0	0	0	0	0	0	0	0	0	0	0	0
661	1	2	12	1d 22:20:52.41000	0d 04:05:43.78000	0.00640825	0.0242662	0.00156458	2.7832	D	5	15/10/2020 06:56	41.1106		0	0	0	0	0	0	0	0	0	0	0	0	0	0
662	1	2	12	1d 22:20:54.61000	0d 04:05:45.98000	0.0064092	0.0242689	0.00156481	2.7729	D	5	15/10/2020 06:56	41.1106		0	0	0	0	0	0	0	0	0	0	0	0	0	0
663	1	2	12	1d 22:20:56.77000	0d 04:05:48.14000	0.00641014	0.0242715	0.00156458	2.7622	D	5	15/10/2020 06:57	41.1106		0	0	0	0	0	0	0	0	0	0	0	0	0	0
664	1	2	12	1d 22:20:58.95000	0d 04:05:50.32000	0.00641109	0.0242741	0.00156474	2.7517	D	5	15/10/2020 06:57	41.1106		0	0	0	0	0	0	0	0	0	0	0	0	0	0
665	1	2	12	1d 22:21:01.04000	0d 04:05:52.41000	0.006412	0.0242766	0.00156458	2.7413	D	5	15/10/2020 06:57	41.1106		0	0	0	0	0	0	0	0	0	0	0	0	0	0
666	1	2	12	1d 22:21:03.10000	0d 04:05:54.47000	0.00641289	0.024279	0.00156474	2.7308	D	5	15/10/2020 06:57	41.1264		0	0	0	0	0	0	0	0	0	0	0	0	0	0
667	1	2	12	1d 22:21:05.15000	0d 04:05:56.52000	0.00641378	0.0242815	0.00156466	2.7204	D	5	15/10/2020 06:57	41.1264		0	0	0	0	0	0	0	0	0	0	0	0	0	0
668	1	2	12	1d 22:21:07.17000	0d 04:05:58.54000	0.00641466	0.0242838	0.00156466	2.7102	D	5	15/10/2020 06:57	41.1422		0	0	0	0	0	0	0	0	0	0	0	0	0	0
669	1	2	12	1d 22:21:09.15000	0d 04:06:00.52000	0.00641552	0.0242862	0.00156451	2.6996	D	5	15/10/2020 06:57	41.1264		0	0	0	0	0	0	0	0	0	0	0	0	0	0
670	1	2	12	1d 22:21:11.16000	0d 04:06:02.53000	0.0064164	0.0242885	0.00156474	2.6891	D	5	15/10/2020 06:57	41.1264		0	0	0	0	0	0	0	0	0	0	0	0	0	0
671	1	2	12	1d 22:21:13.11000	0d 04:06:04.48000	0.00641724	0.0242908	0.00156458	2.6786	D	5	15/10/2020 06:57	41.1422		0	0	0	0	0	0	0	0	0	0	0	0	0	0
672	1	2	12	1d 22:21:15.00000	0d 04:06:06.37000	0.00641806	0.024293	0.00156458	2.6683	D	5	15/10/2020 06:57	41.1422		0	0	0	0	0	0	0	0	0	0	0	0	0	0
673	1	2	12	1d 22:21:16.89000	0d 04:06:08.26000	0.00641889	0.0242952	0.00156451	2.6578	D	5	15/10/2020 06:57	41.158		0	0	0	0	0	0	0	0	0	0	0	0	0	0
674	1	2	12	1d 22:21:18.79000	0d 04:06:10.16000	0.00641971	0.0242974	0.00156481	2.6471	D	5	15/10/2020 06:57	41.158		0	0	0	0	0	0	0	0	0	0	0	0	0	0
675	1	2	12	1d 22:21:20.69000	0d 04:06:12.06000	0.00642054	0.0242996	0.00156497	2.6368	D	5	15/10/2020 06:57	41.1422		0	0	0	0	0	0	0	0	0	0	0	0	0	0
676	1	2	12	1d 22:21:22.51000	0d 04:06:13.88000	0.00642133	0.0243016	0.00156466	2.6264	D	5	15/10/2020 06:57	41.1422		0	0	0	0	0	0	0	0	0	0	0	0	0	0
677	1	2	12	1d 22:21:24.34000	0d 04:06:15.71000	0.00642212	0.0243037	0.00156481	2.6159	D	5	15/10/2020 06:57	41.1422		0	0	0	0	0	0	0	0	0	0	0	0	0	0
678	1	2	12	1d 22:21:26.15000	0d 04:06:17.52000	0.00642291	0.0243058	0.00156474	2.6053	D	5	15/10/2020 06:57	41.158		0	0	0	0	0	0	0	0	0	0	0	0	0	0
679	1	2	12	1d 22:21:27.94000	0d 04:06:19.31000	0.00642369	0.0243078	0.00156458	2.5946	D	5	15/10/2020 06:57	41.1738		0	0	0	0	0	0	0	0	0	0	0	0	0	0
680	1	2	12	1d 22:21:29.65000	0d 04:06:21.02000	0.00642443	0.0243097	0.00156443	2.5843	D	5	15/10/2020 06:57	41.1738		0	0	0	0	0	0	0	0	0	0	0	0	0	0
681	1	2	12	1d 22:21:31.40000	0d 04:06:22.77000	0.00642519	0.0243117	0.00156451	2.5739	D	5	15/10/2020 06:57	41.1738		0	0	0	0	0	0	0	0	0	0	0	0	0	0
682	1	2	12	1d 22:21:33.10000	0d 04:06:24.47000	0.00642593	0.0243136	0.00156466	2.5634	D	5	15/10/2020 06:57	41.1738		0	0	0	0	0	0	0	0	0	0	0	0	0	0
683	1	2	12	1d 22:21:34.78000	0d 04:06:26.15000	0.00642666	0.0243154	0.00156451	2.5528	D	5	15/10/2020 06:57	41.158		0	0	0	0	0	0	0	0	0	0	0	0	0	0
684	1	2	12	1d 22:21:36.45000	0d 04:06:27.82000	0.00642739	0.0243173	0.00156504	2.5425	D	5	15/10/2020 06:57	41.158		0	0	0	0	0	0	0	0	0	0	0	0	0	0
685	1	2	12	1d 22:21:38.12000	0d 04:06:29.49000	0.00642811	0.0243191	0.00156481	2.5319	D	5	15/10/2020 06:57	41.158		0	0	0	0	0	0	0	0	0	0	0	0	0	0
686	1	2	12	1d 22:21:39.79000	0d 04:06:31.16000	0.00642884	0.024321	0.00156458	2.5214	D	5	15/10/2020 06:57	41.1738		0	0	0	0	0	0	0	0	0	0	0	0	0	0
687	1	2	12	1d 22:21:41.43000	0d 04:06:32.80000	0.00642955	0.0243228	0.00156474	2.511	D	5	15/10/2020 06:57	41.1738		0	0	0	0	0	0	0	0	0	0	0	0	0	0
688	1	2	12	1d 22:21:43.09000	0d 04:06:34.46000	0.00643027	0.0243246	0.00156497	2.5002	D	5	15/10/2020 06:57	41.1738		0	0	0	0	0	0	0	0	0	0	0	0	0	0
689	1	2	12	1d 22:21:43.11000	0d 04:06:34.48000	0.00643028	0.0243246	0.00156458	2.5	D	133	15/10/2020 06:57	41.1738		0	0	0	0	0	0	0	0	0	0	0	0	0	0
690	1	2	13	1d 22:21:43.12000	0d 00:00:00.01000	0	0	0	2.537	R	0	15/10/2020 06:57	41.1738		0	0	0	0	0	0	0	0	0	0	0	0	0	0
691	1	2	13	1d 22:21:45.12000	0d 00:00:02.01000	0	0	0	2.7903	R	1	15/10/2020 06:57	41.1738		0	0	0	0	0	0	0	0	0	0	0	0	0	0
692	1	2	13	1d 22:21:47.12000	0d 00:00:04.01000	0	0	0	2.9297	R	1	15/10/2020 06:57	41.158		0	0	0	0	0	0	0	0	0	0	0	0	0	0
693	1	2	13	1d 22:21:49.12000	0d 00:00:06.01000	0	0	0	3.0362	R	1	15/10/2020 06:57	41.158		0	0	0	0	0	0	0	0	0	0	0	0	0	0
694	1	2	13	1d 22:21:51.12000	0d 00:00:08.01000	0	0	0	3.1223	R	1	15/10/2020 06:57	41.1738		0	0	0	0	0	0	0	0	0	0	0	0	0	0
695	1	2	13	1d 22:21:53.11000	0d 00:00:10.00000	0	0	0	3.1925	R	129	15/10/2020 06:57	41.1738		0	0	0	0	0	0	0	0	0	0	0	0	0	0
696	2	3	9	1d 22:21:53.15000	0d 00:00:00.04000	0.00000002	0.00000006	0.00156527	3.2569	C	0	15/10/2020 06:57	41.1896		0	0	0	0	0	0	0	0	0	0	0	0	0	0
697	2	3	9	1d 22:21:53.31000	0d 00:00:00.20000	0.00000009	0.00000028	0.00156451	3.2869	C	5	15/10/2020 06:57	41.1896		0	0	0	0	0	0	0	0	0	0	0	0	0	0
698	2	3	9	1d 22:21:53.46000	0d 00:00:00.35000	0.00000015	0.0000005	0.00156481	3.3085	C	5	15/10/2020 06:57	41.1896		0	0	0	0	0	0	0	0	0	0	0	0	0	0
699	2	3	9	1d 22:21:53.63000	0d 00:00:00.52000	0.00000023	0.00000074	0.00156474	3.3285	C	5	15/10/2020 06:57	41.1896		0	0	0	0	0	0	0	0	0	0	0	0	0	0
700	2	3	9	1d 22:21:53.81000	0d 00:00:00.70000	0.0000003	0.00000101	0.00156481	3.3471	C	5	15/10/2020 06:57	41.1896		0	0	0	0	0	0	0	0	0	0	0	0	0	0
701	2	3	9	1d 22:21:54.00000	0d 00:00:00.89000	0.00000039	0.00000128	0.00156466	3.3648	C	5	15/10/2020 06:57	41.1896		0	0	0	0	0	0	0	0	0	0	0	0	0	0
702	2	3	9	1d 22:21:54.20000	0d 00:00:01.09000	0.00000047	0.00000158	0.00156474	3.3822	C	5	15/10/2020 06:57	41.1896		0	0	0	0	0	0	0	0	0	0	0	0	0	0
703	2	3	9	1d 22:21:54.41000	0d 00:00:01.30000	0.00000056	0.00000189	0.00156481	3.3991	C	5	15/10/2020 06:57	41.1896		0	0	0	0	0	0	0	0	0	0	0	0	0	0
704	2	3	9	1d 22:21:54.63000	0d 00:00:01.52000	0.00000066	0.00000221	0.00156466	3.4154	C	5	15/10/2020 06:57	41.1896		0	0	0	0	0	0	0	0	0	0	0	0	0	0
705	2	3	9	1d 22:21:54.86000	0d 00:00:01.75000	0.00000076	0.00000255	0.00156481	3.4313	C	5	15/10/2020 06:57	41.1896		0	0	0	0	0	0	0	0	0	0	0	0	0	0
706	2	3	9	1d 22:21:55.10000	0d 00:00:01.99000	0.00000086	0.00000291	0.00156443	3.4467	C	5	15/10/2020 06:57	41.1896		0	0	0	0	0	0	0	0	0	0	0	0	0	0
707	2	3	9	1d 22:21:55.34000	0d 00:00:02.23000	0.00000097	0.00000327	0.00156474	3.4617	C	5	15/10/2020 06:57	41.1896		0	0	0	0	0	0	0	0	0	0	0	0	0	0
708	2	3	9	1d 22:21:55.60000	0d 00:00:02.49000	0.00000108	0.00000367	0.00156458	3.4765	C	5	15/10/2020 06:57	41.1738		0	0	0	0	0	0	0	0	0	0	0	0	0	0
709	2	3	9	1d 22:21:55.87000	0d 00:00:02.76000	0.0000012	0.00000407	0.00156466	3.4907	C	5	15/10/2020 06:57	41.1738		0	0	0	0	0	0	0	0	0	0	0	0	0	0
710	2	3	9	1d 22:21:56.16000	0d 00:00:03.05000	0.00000133	0.00000452	0.00156466	3.505	C	5	15/10/2020 06:57	41.1738		0	0	0	0	0	0	0	0	0	0	0	0	0	0
711	2	3	9	1d 22:21:56.47000	0d 00:00:03.36000	0.00000146	0.00000499	0.00156466	3.5187	C	5	15/10/2020 06:58	41.1738		0	0	0	0	0	0	0	0	0	0	0	0	0	0
712	2	3	9	1d 22:21:56.81000	0d 00:00:03.70000	0.00000161	0.00000551	0.00156497	3.5323	C	5	15/10/2020 06:58	41.1738		0	0	0	0	0	0	0	0	0	0	0	0	0	0
713	2	3	9	1d 22:21:57.17000	0d 00:00:04.06000	0.00000176	0.00000606	0.00156474	3.5454	C	5	15/10/2020 06:58	41.1738		0	0	0	0	0	0	0	0	0	0	0	0	0	0
714	2	3	9	1d 22:21:57.57000	0d 00:00:04.46000	0.00000194	0.00000668	0.00156466	3.5579	C	5	15/10/2020 06:58	41.1738		0	0	0	0	0	0	0	0	0	0	0	0	0	0
715	2	3	9	1d 22:21:58.03000	0d 00:00:04.92000	0.00000214	0.00000739	0.00156489	3.5702	C	5	15/10/2020 06:58	41.1738		0	0	0	0	0	0	0	0	0	0	0	0	0	0
716	2	3	9	1d 22:21:58.56000	0d 00:00:05.45000	0.00000237	0.00000822	0.00156474	3.5818	C	5	15/10/2020 06:58	41.1738		0	0	0	0	0	0	0	0	0	0	0	0	0	0
717	2	3	9	1d 22:21:59.21000	0d 00:00:06.10000	0.00000265	0.00000923	0.00156474	3.5933	C	5	15/10/2020 06:58	41.1738		0	0	0	0	0	0	0	0	0	0	0	0	0	0
718	2	3	9	1d 22:22:00.06000	0d 00:00:06.95000	0.00000302	0.00001056	0.00156489	3.6043	C	5	15/10/2020 06:58	41.1738		0	0	0	0	0	0	0	0	0	0	0	0	0	0
719	2	3	9	1d 22:22:01.17000	0d 00:00:08.06000	0.0000035	0.0000123	0.00156489	3.615	C	5	15/10/2020 06:58	41.1738		0	0	0	0	0	0	0	0	0	0	0	0	0	0
720	2	3	9	1d 22:22:02.76000	0d 00:00:09.65000	0.00000419	0.00001481	0.00156474	3.6257	C	5	15/10/2020 06:58	41.1896		0	0	0	0	0	0	0	0	0	0	0	0	0	0
721	2	3	9	1d 22:22:05.21000	0d 00:00:12.10000	0.00000526	0.00001867	0.00156466	3.6362	C	5	15/10/2020 06:58	41.2054		0	0	0	0	0	0	0	0	0	0	0	0	0	0
722	2	3	9	1d 22:22:09.05000	0d 00:00:15.94000	0.00000693	0.00002475	0.00156481	3.6464	C	5	15/10/2020 06:58	41.158		0	0	0	0	0	0	0	0	0	0	0	0	0	0
723	2	3	9	1d 22:22:15.25000	0d 00:00:22.14000	0.00000962	0.00003459	0.00156466	3.6568	C	5	15/10/2020 06:58	41.079		0	0	0	0	0	0	0	0	0	0	0	0	0	0
724	2	3	9	1d 22:22:25.68000	0d 00:00:32.57000	0.00001416	0.0000512	0.00156466	3.667	C	5	15/10/2020 06:58	41.0316		0	0	0	0	0	0	0	0	0	0	0	0	0	0
725	2	3	9	1d 22:22:45.02000	0d 00:00:51.91000	0.00002256	0.00008207	0.00156466	3.6773	C	5	15/10/2020 06:58	41.0948		0	0	0	0	0	0	0	0	0	0	0	0	0	0
726	2	3	9	1d 22:23:28.87000	0d 00:01:35.76000	0.00004162	0.00015226	0.00156474	3.6875	C	5	15/10/2020 06:59	41.158		0	0	0	0	0	0	0	0	0	0	0	0	0	0
727	2	3	9	1d 22:25:35.95000	0d 00:03:42.84000	0.00009686	0.00035626	0.00156458	3.6976	C	5	15/10/2020 07:01	41.1896		0	0	0	0	0	0	0	0	0	0	0	0	0	0
728	2	3	9	1d 22:30:35.95000	0d 00:08:42.84000	0.00022725	0.00083903	0.00156474	3.7063	C	1	15/10/2020 07:06	41.1106		0	0	0	0	0	0	0	0	0	0	0	0	0	0
729	2	3	9	1d 22:35:35.95000	0d 00:13:42.84000	0.00035764	0.00132262	0.00156466	3.7107	C	1	15/10/2020 07:11	41.1106		0	0	0	0	0	0	0	0	0	0	0	0	0	0
730	2	3	9	1d 22:40:35.95000	0d 00:18:42.84000	0.00048803	0.00180672	0.00156466	3.7144	C	1	15/10/2020 07:16	41.079		0	0	0	0	0	0	0	0	0	0	0	0	0	0
731	2	3	9	1d 22:45:35.95000	0d 00:23:42.84000	0.00061842	0.00229129	0.00156466	3.718	C	1	15/10/2020 07:21	41.1106		0	0	0	0	0	0	0	0	0	0	0	0	0	0
732	2	3	9	1d 22:50:35.95000	0d 00:28:42.84000	0.00074882	0.00277635	0.00156497	3.7218	C	1	15/10/2020 07:26	41.1106		0	0	0	0	0	0	0	0	0	0	0	0	0	0
733	2	3	9	1d 22:55:35.95000	0d 00:33:42.84000	0.00087921	0.0032619	0.00156474	3.7255	C	1	15/10/2020 07:31	41.1896		0	0	0	0	0	0	0	0	0	0	0	0	0	0
734	2	3	9	1d 23:00:35.95000	0d 00:38:42.84000	0.0010096	0.00374798	0.00156474	3.7301	C	1	15/10/2020 07:36	41.1422		0	0	0	0	0	0	0	0	0	0	0	0	0	0
735	2	3	9	1d 23:05:35.95000	0d 00:43:42.84000	0.00113999	0.00423463	0.00156458	3.7342	C	1	15/10/2020 07:41	41.158		0	0	0	0	0	0	0	0	0	0	0	0	0	0
736	2	3	9	1d 23:10:35.95000	0d 00:48:42.84000	0.00127038	0.00472186	0.00156474	3.7391	C	1	15/10/2020 07:46	41.158		0	0	0	0	0	0	0	0	0	0	0	0	0	0
737	2	3	9	1d 23:15:35.95000	0d 00:53:42.84000	0.00140078	0.0052097	0.00156474	3.744	C	1	15/10/2020 07:51	41.1422		0	0	0	0	0	0	0	0	0	0	0	0	0	0
738	2	3	9	1d 23:20:35.95000	0d 00:58:42.84000	0.00153117	0.00569816	0.00156458	3.7487	C	1	15/10/2020 07:56	41.2054		0	0	0	0	0	0	0	0	0	0	0	0	0	0
739	2	3	9	1d 23:25:35.95000	0d 01:03:42.84000	0.00166156	0.00618728	0.00156466	3.7536	C	1	15/10/2020 08:01	41.1106		0	0	0	0	0	0	0	0	0	0	0	0	0	0
740	2	3	9	1d 23:30:35.95000	0d 01:08:42.84000	0.00179195	0.00667704	0.00156458	3.7586	C	1	15/10/2020 08:06	41.1106		0	0	0	0	0	0	0	0	0	0	0	0	0	0
741	2	3	9	1d 23:35:35.95000	0d 01:13:42.84000	0.00192235	0.00716745	0.00156481	3.7635	C	1	15/10/2020 08:11	41.079		0	0	0	0	0	0	0	0	0	0	0	0	0	0
742	2	3	9	1d 23:40:35.95000	0d 01:18:42.84000	0.00205274	0.0076585	0.00156466	3.7684	C	1	15/10/2020 08:16	41.1106		0	0	0	0	0	0	0	0	0	0	0	0	0	0
743	2	3	9	1d 23:45:35.95000	0d 01:23:42.84000	0.00218313	0.00815021	0.00156451	3.7734	C	1	15/10/2020 08:21	41.158		0	0	0	0	0	0	0	0	0	0	0	0	0	0
744	2	3	9	1d 23:50:35.95000	0d 01:28:42.84000	0.00231352	0.00864256	0.00156474	3.7783	C	1	15/10/2020 08:26	41.079		0	0	0	0	0	0	0	0	0	0	0	0	0	0
745	2	3	9	1d 23:55:35.95000	0d 01:33:42.84000	0.00244391	0.00913558	0.00156466	3.7835	C	1	15/10/2020 08:31	41.0948		0	0	0	0	0	0	0	0	0	0	0	0	0	0
746	2	3	9	2d 00:00:35.95000	0d 01:38:42.84000	0.00257431	0.00962928	0.00156474	3.7888	C	1	15/10/2020 08:36	41.079		0	0	0	0	0	0	0	0	0	0	0	0	0	0
747	2	3	9	2d 00:05:35.95000	0d 01:43:42.84000	0.0027047	0.0101237	0.00156474	3.7945	C	1	15/10/2020 08:41	41.1106		0	0	0	0	0	0	0	0	0	0	0	0	0	0
748	2	3	9	2d 00:10:35.95000	0d 01:48:42.84000	0.00283509	0.0106188	0.00156481	3.8001	C	1	15/10/2020 08:46	41.0948		0	0	0	0	0	0	0	0	0	0	0	0	0	0
749	2	3	9	2d 00:15:35.95000	0d 01:53:42.84000	0.00296548	0.0111148	0.00156466	3.8062	C	1	15/10/2020 08:51	41.0158		0	0	0	0	0	0	0	0	0	0	0	0	0	0
750	2	3	9	2d 00:20:35.95000	0d 01:58:42.84000	0.00309588	0.0116115	0.00156481	3.8131	C	1	15/10/2020 08:56	41.0316		0	0	0	0	0	0	0	0	0	0	0	0	0	0
751	2	3	9	2d 00:25:35.95000	0d 02:03:42.84000	0.00322627	0.0121092	0.00156466	3.8204	C	1	15/10/2020 09:01	41		0	0	0	0	0	0	0	0	0	0	0	0	0	0
752	2	3	9	2d 00:30:35.95000	0d 02:08:42.84000	0.00335666	0.0126078	0.00156474	3.8282	C	1	15/10/2020 09:06	41.1264		0	0	0	0	0	0	0	0	0	0	0	0	0	0
753	2	3	9	2d 00:35:35.95000	0d 02:13:42.84000	0.00348705	0.0131075	0.00156458	3.8369	C	1	15/10/2020 09:11	40.9842		0	0	0	0	0	0	0	0	0	0	0	0	0	0
754	2	3	9	2d 00:40:35.95000	0d 02:18:42.84000	0.00361744	0.0136085	0.00156451	3.8465	C	1	15/10/2020 09:16	41.0474		0	0	0	0	0	0	0	0	0	0	0	0	0	0
755	2	3	9	2d 00:45:16.52000	0d 02:23:23.41000	0.00373939	0.0140781	0.00156474	3.8566	C	5	15/10/2020 09:21	41.0316		0	0	0	0	0	0	0	0	0	0	0	0	0	0
756	2	3	9	2d 00:49:34.72000	0d 02:27:41.61000	0.00385162	0.0145115	0.00156466	3.8666	C	5	15/10/2020 09:25	41.0948		0	0	0	0	0	0	0	0	0	0	0	0	0	0
757	2	3	9	2d 00:53:36.07000	0d 02:31:42.96000	0.00395652	0.0149176	0.00156474	3.8767	C	5	15/10/2020 09:29	41.0948		0	0	0	0	0	0	0	0	0	0	0	0	0	0
758	2	3	9	2d 00:57:25.91000	0d 02:35:32.80000	0.00405641	0.0153054	0.00156466	3.8868	C	5	15/10/2020 09:33	41.0316		0	0	0	0	0	0	0	0	0	0	0	0	0	0
759	2	3	9	2d 01:01:01.45000	0d 02:39:08.34000	0.0041501	0.01567	0.00156481	3.8968	C	5	15/10/2020 09:37	41.0316		0	0	0	0	0	0	0	0	0	0	0	0	0	0
760	2	3	9	2d 01:04:25.99000	0d 02:42:32.88000	0.004239	0.0160169	0.00156466	3.9069	C	5	15/10/2020 09:40	41.1422		0	0	0	0	0	0	0	0	0	0	0	0	0	0
761	2	3	9	2d 01:07:44.69000	0d 02:45:51.58000	0.00432536	0.0163547	0.00156474	3.917	C	5	15/10/2020 09:43	41.0158		0	0	0	0	0	0	0	0	0	0	0	0	0	0
762	2	3	9	2d 01:10:54.98000	0d 02:49:01.87000	0.00440807	0.0166791	0.00156466	3.9271	C	5	15/10/2020 09:46	40.9842		0	0	0	0	0	0	0	0	0	0	0	0	0	0
763	2	3	9	2d 01:14:05.26000	0d 02:52:12.15000	0.00449077	0.0170043	0.00156451	3.9371	C	5	15/10/2020 09:50	41		0	0	0	0	0	0	0	0	0	0	0	0	0	0
764	2	3	9	2d 01:17:07.23000	0d 02:55:14.12000	0.00456986	0.0173161	0.00156466	3.9472	C	5	15/10/2020 09:53	41.1106		0	0	0	0	0	0	0	0	0	0	0	0	0	0
765	2	3	9	2d 01:20:06.65000	0d 02:58:13.54000	0.00464785	0.0176243	0.00156474	3.9573	C	5	15/10/2020 09:56	41.1264		0	0	0	0	0	0	0	0	0	0	0	0	0	0
766	2	3	9	2d 01:23:03.48000	0d 03:01:10.37000	0.0047247	0.0179288	0.00156489	3.9673	C	5	15/10/2020 09:59	41.1106		0	0	0	0	0	0	0	0	0	0	0	0	0	0
767	2	3	9	2d 01:25:57.79000	0d 03:04:04.68000	0.00480047	0.0182297	0.00156474	3.9774	C	5	15/10/2020 10:02	41.0316		0	0	0	0	0	0	0	0	0	0	0	0	0	0
768	2	3	9	2d 01:28:51.01000	0d 03:06:57.90000	0.00487575	0.0185296	0.00156474	3.9875	C	5	15/10/2020 10:04	41.158		0	0	0	0	0	0	0	0	0	0	0	0	0	0
769	2	3	9	2d 01:31:45.57000	0d 03:09:52.46000	0.00495163	0.0188325	0.00156466	3.9976	C	5	15/10/2020 10:07	41.158		0	0	0	0	0	0	0	0	0	0	0	0	0	0
770	2	3	9	2d 01:34:35.23000	0d 03:12:42.12000	0.00502537	0.0191276	0.00156481	4.0076	C	5	15/10/2020 10:10	41.079		0	0	0	0	0	0	0	0	0	0	0	0	0	0
771	2	3	9	2d 01:37:22.75000	0d 03:15:29.64000	0.00509818	0.0194198	0.00156481	4.0177	C	5	15/10/2020 10:13	41.1738		0	0	0	0	0	0	0	0	0	0	0	0	0	0
772	2	3	9	2d 01:40:11.00000	0d 03:18:17.89000	0.00517131	0.019714	0.00156481	4.0278	C	5	15/10/2020 10:16	41.158		0	0	0	0	0	0	0	0	0	0	0	0	0	0
773	2	3	9	2d 01:42:55.25000	0d 03:21:02.14000	0.0052427	0.0200019	0.00156474	4.0378	C	5	15/10/2020 10:18	41.0474		0	0	0	0	0	0	0	0	0	0	0	0	0	0
774	2	3	9	2d 01:45:40.80000	0d 03:23:47.69000	0.00531465	0.0202928	0.00156481	4.0479	C	5	15/10/2020 10:21	41.158		0	0	0	0	0	0	0	0	0	0	0	0	0	0
775	2	3	9	2d 01:48:22.09000	0d 03:26:28.98000	0.00538475	0.0205769	0.00156458	4.058	C	5	15/10/2020 10:24	41.1106		0	0	0	0	0	0	0	0	0	0	0	0	0	0
776	2	3	9	2d 01:51:04.44000	0d 03:29:11.33000	0.00545532	0.0208636	0.00156474	4.0681	C	5	15/10/2020 10:27	41.0474		0	0	0	0	0	0	0	0	0	0	0	0	0	0
777	2	3	9	2d 01:53:43.25000	0d 03:31:50.14000	0.00552434	0.0211447	0.00156481	4.0781	C	5	15/10/2020 10:29	41.1106		0	0	0	0	0	0	0	0	0	0	0	0	0	0
778	2	3	9	2d 01:56:19.65000	0d 03:34:26.54000	0.00559232	0.0214223	0.00156504	4.0882	C	5	15/10/2020 10:32	41.0474		0	0	0	0	0	0	0	0	0	0	0	0	0	0
779	2	3	9	2d 01:58:56.32000	0d 03:37:03.21000	0.00566042	0.021701	0.00156481	4.0983	C	5	15/10/2020 10:35	41.158		0	0	0	0	0	0	0	0	0	0	0	0	0	0
780	2	3	9	2d 02:01:28.94000	0d 03:39:35.83000	0.00572675	0.0219732	0.00156489	4.1083	C	5	15/10/2020 10:37	41.0158		0	0	0	0	0	0	0	0	0	0	0	0	0	0
781	2	3	9	2d 02:03:58.74000	0d 03:42:05.63000	0.00579186	0.022241	0.00156451	4.1184	C	5	15/10/2020 10:40	41.1106		0	0	0	0	0	0	0	0	0	0	0	0	0	0
782	2	3	9	2d 02:06:27.23000	0d 03:44:34.12000	0.0058564	0.0225072	0.00156466	4.1285	C	5	15/10/2020 10:42	41.1896		0	0	0	0	0	0	0	0	0	0	0	0	0	0
783	2	3	9	2d 02:08:51.86000	0d 03:46:58.75000	0.00591926	0.022767	0.00156466	4.1386	C	5	15/10/2020 10:44	41.158		0	0	0	0	0	0	0	0	0	0	0	0	0	0
784	2	3	9	2d 02:11:18.46000	0d 03:49:25.35000	0.00598298	0.023031	0.00156458	4.1486	C	5	15/10/2020 10:47	41.0632		0	0	0	0	0	0	0	0	0	0	0	0	0	0
785	2	3	9	2d 02:13:44.22000	0d 03:51:51.11000	0.00604633	0.0232942	0.00156466	4.1587	C	5	15/10/2020 10:49	41.1422		0	0	0	0	0	0	0	0	0	0	0	0	0	0
786	2	3	9	2d 02:16:06.39000	0d 03:54:13.28000	0.00610813	0.0235514	0.00156451	4.1688	C	5	15/10/2020 10:52	41.1896		0	0	0	0	0	0	0	0	0	0	0	0	0	0
787	2	3	9	2d 02:18:26.72000	0d 03:56:33.61000	0.00616912	0.023806	0.00156474	4.179	C	5	15/10/2020 10:54	41.1264		0	0	0	0	0	0	0	0	0	0	0	0	0	0
788	2	3	9	2d 02:20:47.59000	0d 03:58:54.48000	0.00623035	0.0240622	0.00156443	4.1891	C	5	15/10/2020 10:56	41.2054		0	0	0	0	0	0	0	0	0	0	0	0	0	0
789	2	3	9	2d 02:23:04.40000	0d 04:01:11.29000	0.00628981	0.0243116	0.00156474	4.1991	C	5	15/10/2020 10:59	41.237		0	0	0	0	0	0	0	0	0	0	0	0	0	0
790	2	3	9	2d 02:23:16.14000	0d 04:01:23.03000	0.00629491	0.024333	0.00156474	4.2	C	133	15/10/2020 10:59	41.237		0	0	0	0	0	0	0	0	0	0	0	0	0	0
791	2	3	10	2d 02:23:16.15000	0d 00:00:00.01000	0.00629491	0.024333	0.00156374	4.1999	C	0	15/10/2020 10:59	41.237		0	0	0	0	0	0	0	0	0	0	0	0	0	0
792	2	3	10	2d 02:23:37.81000	0d 00:00:21.67000	0.0063041	0.0243716	0.00146372	4.2002	C	4	15/10/2020 10:59	41.2686		0	0	0	0	0	0	0	0	0	0	0	0	0	0
793	2	3	10	2d 02:23:56.26000	0d 00:00:40.12000	0.00631133	0.024402	0.0013637	4.2002	C	4	15/10/2020 11:00	41.2686		0	0	0	0	0	0	0	0	0	0	0	0	0	0
794	2	3	10	2d 02:24:19.82000	0d 00:01:03.68000	0.00631992	0.0244381	0.00126368	4.2002	C	4	15/10/2020 11:00	41.2528		0	0	0	0	0	0	0	0	0	0	0	0	0	0
795	2	3	10	2d 02:24:47.98000	0d 00:01:31.84000	0.00632941	0.0244779	0.00116358	4.2002	C	4	15/10/2020 11:00	41.1264		0	0	0	0	0	0	0	0	0	0	0	0	0	0
796	2	3	10	2d 02:25:20.38000	0d 00:02:04.24000	0.00633942	0.02452	0.00106348	4.2	C	4	15/10/2020 11:01	41.1896		0	0	0	0	0	0	0	0	0	0	0	0	0	0
797	2	3	10	2d 02:25:56.91000	0d 00:02:40.77000	0.0063497	0.0245631	0.00096345	4.2004	C	4	15/10/2020 11:02	41.2528		0	0	0	0	0	0	0	0	0	0	0	0	0	0
798	2	3	10	2d 02:26:38.28000	0d 00:03:22.14000	0.00636019	0.0246072	0.00086343	4.2002	C	4	15/10/2020 11:02	41.0948		0	0	0	0	0	0	0	0	0	0	0	0	0	0
799	2	3	10	2d 02:27:25.37000	0d 00:04:09.23000	0.00637083	0.0246519	0.00076333	4.2002	C	4	15/10/2020 11:03	41.1896		0	0	0	0	0	0	0	0	0	0	0	0	0	0
800	2	3	10	2d 02:28:20.54000	0d 00:05:04.40000	0.00638174	0.0246977	0.00066331	4.2002	C	4	15/10/2020 11:04	41.1264		0	0	0	0	0	0	0	0	0	0	0	0	0	0
801	2	3	10	2d 02:29:25.97000	0d 00:06:09.83000	0.00639284	0.0247443	0.00056321	4.1999	C	4	15/10/2020 11:05	41.2212		0	0	0	0	0	0	0	0	0	0	0	0	0	0
802	2	3	10	2d 02:30:46.01000	0d 00:07:29.87000	0.00640418	0.0247919	0.00046311	4.2	C	4	15/10/2020 11:06	41.2054		0	0	0	0	0	0	0	0	0	0	0	0	0	0
803	2	3	10	2d 02:32:29.71000	0d 00:09:13.57000	0.00641601	0.0248416	0.00036309	4.2002	C	4	15/10/2020 11:08	41.2686		0	0	0	0	0	0	0	0	0	0	0	0	0	0
804	2	3	10	2d 02:34:49.44000	0d 00:11:33.30000	0.00642804	0.0248921	0.00026291	4.2002	C	4	15/10/2020 11:10	41.1264		0	0	0	0	0	0	0	0	0	0	0	0	0	0
805	2	3	10	2d 02:38:44.67000	0d 00:15:28.53000	0.00644166	0.0249494	0.00016289	4.2	C	4	15/10/2020 11:14	41.1896		0	0	0	0	0	0	0	0	0	0	0	0	0	0
806	2	3	10	2d 02:39:06.29000	0d 00:15:50.15000	0.00644262	0.0249534	0.00015625	4.2	C	132	15/10/2020 11:15	41.237		0	0	0	0	0	0	0	0	0	0	0	0	0	0
807	2	3	11	2d 02:39:06.30000	0d 00:00:00.01000	0	0	0	4.1984	R	0	15/10/2020 11:15	41.237		0	0	0	0	0	0	0	0	0	0	0	0	0	0
808	2	3	11	2d 02:39:08.30000	0d 00:00:02.01000	0	0	0	4.1984	R	1	15/10/2020 11:15	41.2212		0	0	0	0	0	0	0	0	0	0	0	0	0	0
809	2	3	11	2d 02:39:10.30000	0d 00:00:04.01000	0	0	0	4.1982	R	1	15/10/2020 11:15	41.2212		0	0	0	0	0	0	0	0	0	0	0	0	0	0
810	2	3	11	2d 02:39:12.30000	0d 00:00:06.01000	0	0	0	4.1982	R	1	15/10/2020 11:15	41.2212		0	0	0	0	0	0	0	0	0	0	0	0	0	0
811	2	3	11	2d 02:39:14.30000	0d 00:00:08.01000	0	0	0	4.1981	R	1	15/10/2020 11:15	41.237		0	0	0	0	0	0	0	0	0	0	0	0	0	0
812	2	3	11	2d 02:39:16.29000	0d 00:00:10.00000	0	0	0	4.1982	R	129	15/10/2020 11:15	41.237		0	0	0	0	0	0	0	0	0	0	0	0	0	0
813	2	3	12	2d 02:39:16.33000	0d 00:00:00.04000	0.00000002	0.00000007	0.00156573	4.1837	D	0	15/10/2020 11:15	41.237		0	0	0	0	0	0	0	0	0	0	0	0	0	0
814	2	3	12	2d 02:39:42.25000	0d 00:00:25.96000	0.00001128	0.00004714	0.00156481	4.1736	D	5	15/10/2020 11:15	41.2528		0	0	0	0	0	0	0	0	0	0	0	0	0	0
815	2	3	12	2d 02:40:47.21000	0d 00:01:30.92000	0.00003952	0.00016482	0.00156466	4.1636	D	5	15/10/2020 11:16	41.2844		0	0	0	0	0	0	0	0	0	0	0	0	0	0
816	2	3	12	2d 02:42:32.94000	0d 00:03:16.65000	0.00008547	0.00035592	0.00156458	4.1534	D	5	15/10/2020 11:18	41.2528		0	0	0	0	0	0	0	0	0	0	0	0	0	0
817	2	3	12	2d 02:44:36.80000	0d 00:05:20.51000	0.00013931	0.00057925	0.00156474	4.1431	D	5	15/10/2020 11:20	41.2528		0	0	0	0	0	0	0	0	0	0	0	0	0	0
818	2	3	12	2d 02:46:45.01000	0d 00:07:28.72000	0.00019503	0.00080986	0.00156458	4.1331	D	5	15/10/2020 11:22	41.1264		0	0	0	0	0	0	0	0	0	0	0	0	0	0
819	2	3	12	2d 02:48:55.32000	0d 00:09:39.03000	0.00025167	0.00104367	0.00156481	4.123	D	5	15/10/2020 11:24	41.2844		0	0	0	0	0	0	0	0	0	0	0	0	0	0
820	2	3	12	2d 02:51:06.28000	0d 00:11:49.99000	0.00030859	0.00127808	0.00156481	4.1129	D	5	15/10/2020 11:27	41.2686		0	0	0	0	0	0	0	0	0	0	0	0	0	0
821	2	3	12	2d 02:53:22.44000	0d 00:14:06.15000	0.00036777	0.00152119	0.00156489	4.1028	D	5	15/10/2020 11:29	41.1106		0	0	0	0	0	0	0	0	0	0	0	0	0	0
822	2	3	12	2d 02:55:37.28000	0d 00:16:20.99000	0.00042638	0.00176136	0.00156481	4.0928	D	5	15/10/2020 11:31	41.2054		0	0	0	0	0	0	0	0	0	0	0	0	0	0
823	2	3	12	2d 02:57:55.64000	0d 00:18:39.35000	0.00048651	0.00200719	0.00156466	4.0826	D	5	15/10/2020 11:34	41.3002		0	0	0	0	0	0	0	0	0	0	0	0	0	0
824	2	3	12	2d 03:00:17.56000	0d 00:21:01.27000	0.0005482	0.00225872	0.00156481	4.0725	D	5	15/10/2020 11:36	41.1264		0	0	0	0	0	0	0	0	0	0	0	0	0	0
825	2	3	12	2d 03:02:40.68000	0d 00:23:24.39000	0.0006104	0.00251175	0.00156474	4.0624	D	5	15/10/2020 11:38	41.2212		0	0	0	0	0	0	0	0	0	0	0	0	0	0
826	2	3	12	2d 03:05:05.19000	0d 00:25:48.90000	0.00067321	0.0027666	0.00156466	4.0523	D	5	15/10/2020 11:41	41.2844		0	0	0	0	0	0	0	0	0	0	0	0	0	0
827	2	3	12	2d 03:07:32.60000	0d 00:28:16.31000	0.00073729	0.00302592	0.00156466	4.0421	D	5	15/10/2020 11:43	41.2212		0	0	0	0	0	0	0	0	0	0	0	0	0	0
828	2	3	12	2d 03:10:03.87000	0d 00:30:47.58000	0.00080303	0.00329136	0.00156451	4.032	D	5	15/10/2020 11:46	41.1422		0	0	0	0	0	0	0	0	0	0	0	0	0	0
829	2	3	12	2d 03:12:35.57000	0d 00:33:19.28000	0.00086897	0.00355689	0.00156458	4.0218	D	5	15/10/2020 11:48	41.2212		0	0	0	0	0	0	0	0	0	0	0	0	0	0
830	2	3	12	2d 03:15:10.50000	0d 00:35:54.21000	0.00093631	0.00382739	0.00156497	4.0117	D	5	15/10/2020 11:51	41.1738		0	0	0	0	0	0	0	0	0	0	0	0	0	0
831	2	3	12	2d 03:17:45.88000	0d 00:38:29.59000	0.00100384	0.00409799	0.00156489	4.0017	D	5	15/10/2020 11:53	41.2212		0	0	0	0	0	0	0	0	0	0	0	0	0	0
832	2	3	12	2d 03:20:24.46000	0d 00:41:08.17000	0.00107277	0.00437347	0.00156474	3.9916	D	5	15/10/2020 11:56	41.1106		0	0	0	0	0	0	0	0	0	0	0	0	0	0
833	2	3	12	2d 03:23:04.48000	0d 00:43:48.19000	0.00114232	0.00465075	0.00156474	3.9815	D	5	15/10/2020 11:59	41.2686		0	0	0	0	0	0	0	0	0	0	0	0	0	0
834	2	3	12	2d 03:25:44.99000	0d 00:46:28.70000	0.00121208	0.00492818	0.00156489	3.9715	D	5	15/10/2020 12:01	41.2212		0	0	0	0	0	0	0	0	0	0	0	0	0	0
835	2	3	12	2d 03:28:25.33000	0d 00:49:09.04000	0.00128177	0.00520461	0.00156451	3.9614	D	5	15/10/2020 12:04	41.2212		0	0	0	0	0	0	0	0	0	0	0	0	0	0
836	2	3	12	2d 03:31:09.85000	0d 00:51:53.56000	0.00135328	0.00548753	0.00156474	3.9512	D	5	15/10/2020 12:07	41.2528		0	0	0	0	0	0	0	0	0	0	0	0	0	0
837	2	3	12	2d 03:33:57.69000	0d 00:54:41.40000	0.00142623	0.00577542	0.00156481	3.9411	D	5	15/10/2020 12:10	41.237		0	0	0	0	0	0	0	0	0	0	0	0	0	0
838	2	3	12	2d 03:36:45.34000	0d 00:57:29.05000	0.0014991	0.00606225	0.00156466	3.931	D	5	15/10/2020 12:12	41.1896		0	0	0	0	0	0	0	0	0	0	0	0	0	0
839	2	3	12	2d 03:39:32.25000	0d 01:00:15.96000	0.00157164	0.00634707	0.00156466	3.921	D	5	15/10/2020 12:15	41.2054		0	0	0	0	0	0	0	0	0	0	0	0	0	0
840	2	3	12	2d 03:42:22.94000	0d 01:03:06.65000	0.00164583	0.0066376	0.00156474	3.9109	D	5	15/10/2020 12:18	41.2054		0	0	0	0	0	0	0	0	0	0	0	0	0	0
841	2	3	12	2d 03:45:13.33000	0d 01:05:57.04000	0.00171989	0.00692687	0.00156504	3.9007	D	5	15/10/2020 12:21	41.1896		0	0	0	0	0	0	0	0	0	0	0	0	0	0
842	2	3	12	2d 03:48:09.78000	0d 01:08:53.49000	0.00179658	0.00722566	0.00156489	3.8904	D	5	15/10/2020 12:24	41.1896		0	0	0	0	0	0	0	0	0	0	0	0	0	0
843	2	3	12	2d 03:51:10.81000	0d 01:11:54.52000	0.00187527	0.00753139	0.00156458	3.8804	D	5	15/10/2020 12:27	41.2528		0	0	0	0	0	0	0	0	0	0	0	0	0	0
844	2	3	12	2d 03:54:11.82000	0d 01:14:55.53000	0.00195394	0.00783629	0.00156451	3.8703	D	5	15/10/2020 12:30	41.1264		0	0	0	0	0	0	0	0	0	0	0	0	0	0
845	2	3	12	2d 03:57:13.91000	0d 01:17:57.62000	0.00203308	0.00814221	0.00156458	3.8602	D	5	15/10/2020 12:33	41.1106		0	0	0	0	0	0	0	0	0	0	0	0	0	0
846	2	3	12	2d 04:00:24.79000	0d 01:21:08.50000	0.00211605	0.00846206	0.00156489	3.85	D	5	15/10/2020 12:36	41.2844		0	0	0	0	0	0	0	0	0	0	0	0	0	0
847	2	3	12	2d 04:03:43.03000	0d 01:24:26.74000	0.00220221	0.00879338	0.00156466	3.8399	D	5	15/10/2020 12:39	41.3002		0	0	0	0	0	0	0	0	0	0	0	0	0	0
848	2	3	12	2d 04:07:07.79000	0d 01:27:51.50000	0.00229121	0.00913468	0.00156489	3.8299	D	5	15/10/2020 12:43	41.3002		0	0	0	0	0	0	0	0	0	0	0	0	0	0
849	2	3	12	2d 04:10:43.77000	0d 01:31:27.48000	0.00238508	0.00949374	0.00156466	3.8198	D	5	15/10/2020 12:46	41.158		0	0	0	0	0	0	0	0	0	0	0	0	0	0
850	2	3	12	2d 04:14:28.01000	0d 01:35:11.72000	0.00248255	0.00986553	0.00156458	3.8097	D	5	15/10/2020 12:50	41.2054		0	0	0	0	0	0	0	0	0	0	0	0	0	0
851	2	3	12	2d 04:18:25.16000	0d 01:39:08.87000	0.00258562	0.0102577	0.00156481	3.7996	D	5	15/10/2020 12:54	41.3002		0	0	0	0	0	0	0	0	0	0	0	0	0	0
852	2	3	12	2d 04:22:40.43000	0d 01:43:24.14000	0.00269657	0.0106787	0.00156466	3.7896	D	5	15/10/2020 12:58	41.1738		0	0	0	0	0	0	0	0	0	0	0	0	0	0
853	2	3	12	2d 04:27:17.69000	0d 01:48:01.40000	0.00281708	0.0111348	0.00156474	3.7795	D	5	15/10/2020 13:03	41.316		0	0	0	0	0	0	0	0	0	0	0	0	0	0
854	2	3	12	2d 04:32:17.69000	0d 01:53:01.40000	0.00294747	0.011627	0.00156474	3.7699	D	1	15/10/2020 13:08	41.3318		0	0	0	0	0	0	0	0	0	0	0	0	0	0
855	2	3	12	2d 04:37:17.69000	0d 01:58:01.40000	0.00307786	0.012118	0.00156474	3.7606	D	1	15/10/2020 13:13	41.3002		0	0	0	0	0	0	0	0	0	0	0	0	0	0
856	2	3	12	2d 04:42:17.69000	0d 02:03:01.40000	0.00320826	0.0126078	0.00156466	3.7523	D	1	15/10/2020 13:18	41.316		0	0	0	0	0	0	0	0	0	0	0	0	0	0
857	2	3	12	2d 04:47:17.69000	0d 02:08:01.40000	0.00333865	0.0130966	0.00156481	3.7447	D	1	15/10/2020 13:23	41.2212		0	0	0	0	0	0	0	0	0	0	0	0	0	0
858	2	3	12	2d 04:52:17.69000	0d 02:13:01.40000	0.00346904	0.0135844	0.00156474	3.7375	D	1	15/10/2020 13:28	41.2528		0	0	0	0	0	0	0	0	0	0	0	0	0	0
859	2	3	12	2d 04:57:17.69000	0d 02:18:01.40000	0.00359943	0.0140713	0.00156451	3.7307	D	1	15/10/2020 13:33	41.237		0	0	0	0	0	0	0	0	0	0	0	0	0	0
860	2	3	12	2d 05:02:17.69000	0d 02:23:01.40000	0.00372982	0.0145573	0.00156489	3.724	D	1	15/10/2020 13:38	41.2844		0	0	0	0	0	0	0	0	0	0	0	0	0	0
861	2	3	12	2d 05:07:17.69000	0d 02:28:01.40000	0.00386022	0.0150425	0.00156466	3.7177	D	1	15/10/2020 13:43	41.2212		0	0	0	0	0	0	0	0	0	0	0	0	0	0
862	2	3	12	2d 05:12:17.69000	0d 02:33:01.40000	0.00399061	0.0155268	0.00156466	3.7115	D	1	15/10/2020 13:48	41.158		0	0	0	0	0	0	0	0	0	0	0	0	0	0
863	2	3	12	2d 05:17:17.69000	0d 02:38:01.40000	0.004121	0.0160103	0.00156458	3.705	D	1	15/10/2020 13:53	41.1738		0	0	0	0	0	0	0	0	0	0	0	0	0	0
864	2	3	12	2d 05:22:17.69000	0d 02:43:01.40000	0.00425139	0.016493	0.00156497	3.6986	D	1	15/10/2020 13:58	41.1738		0	0	0	0	0	0	0	0	0	0	0	0	0	0
865	2	3	12	2d 05:27:17.69000	0d 02:48:01.40000	0.00438179	0.0169749	0.00156481	3.6922	D	1	15/10/2020 14:03	41.2528		0	0	0	0	0	0	0	0	0	0	0	0	0	0
866	2	3	12	2d 05:32:17.69000	0d 02:53:01.40000	0.00451218	0.0174559	0.00156489	3.6854	D	1	15/10/2020 14:08	41.158		0	0	0	0	0	0	0	0	0	0	0	0	0	0
867	2	3	12	2d 05:37:17.69000	0d 02:58:01.40000	0.00464257	0.017936	0.00156481	3.6785	D	1	15/10/2020 14:13	41.1738		0	0	0	0	0	0	0	0	0	0	0	0	0	0
868	2	3	12	2d 05:42:17.69000	0d 03:03:01.40000	0.00477296	0.0184152	0.00156458	3.6712	D	1	15/10/2020 14:18	41.1264		0	0	0	0	0	0	0	0	0	0	0	0	0	0
869	2	3	12	2d 05:47:17.69000	0d 03:08:01.40000	0.00490335	0.0188933	0.00156481	3.6629	D	1	15/10/2020 14:23	41.1264		0	0	0	0	0	0	0	0	0	0	0	0	0	0
870	2	3	12	2d 05:52:17.69000	0d 03:13:01.40000	0.00503375	0.0193704	0.00156466	3.6544	D	1	15/10/2020 14:28	41.2054		0	0	0	0	0	0	0	0	0	0	0	0	0	0
871	2	3	12	2d 05:57:17.69000	0d 03:18:01.40000	0.00516414	0.0198463	0.00156458	3.6452	D	1	15/10/2020 14:33	41.0632		0	0	0	0	0	0	0	0	0	0	0	0	0	0
872	2	3	12	2d 06:02:09.16000	0d 03:22:52.87000	0.00529082	0.0203075	0.00156474	3.6352	D	5	15/10/2020 14:38	41.0948		0	0	0	0	0	0	0	0	0	0	0	0	0	0
873	2	3	12	2d 06:06:33.13000	0d 03:27:16.84000	0.00540556	0.020724	0.00156466	3.6251	D	5	15/10/2020 14:42	41.1738		0	0	0	0	0	0	0	0	0	0	0	0	0	0
874	2	3	12	2d 06:10:25.74000	0d 03:31:09.45000	0.00550666	0.0210901	0.00156458	3.615	D	5	15/10/2020 14:46	41.0632		0	0	0	0	0	0	0	0	0	0	0	0	0	0
875	2	3	12	2d 06:13:49.89000	0d 03:34:33.60000	0.00559539	0.0214104	0.00156474	3.6049	D	5	15/10/2020 14:49	41.0158		0	0	0	0	0	0	0	0	0	0	0	0	0	0
876	2	3	12	2d 06:16:43.54000	0d 03:37:27.25000	0.00567086	0.0216821	0.00156474	3.5949	D	5	15/10/2020 14:52	41.1422		0	0	0	0	0	0	0	0	0	0	0	0	0	0
877	2	3	12	2d 06:19:11.46000	0d 03:39:55.17000	0.00573516	0.021913	0.00156474	3.5848	D	5	15/10/2020 14:55	41.079		0	0	0	0	0	0	0	0	0	0	0	0	0	0
878	2	3	12	2d 06:21:14.68000	0d 03:41:58.39000	0.00578871	0.0221047	0.00156466	3.5747	D	5	15/10/2020 14:57	41.1264		0	0	0	0	0	0	0	0	0	0	0	0	0	0
879	2	3	12	2d 06:22:58.87000	0d 03:43:42.58000	0.005834	0.0222664	0.00156458	3.5647	D	5	15/10/2020 14:59	41.1422		0	0	0	0	0	0	0	0	0	0	0	0	0	0
880	2	3	12	2d 06:24:26.49000	0d 03:45:10.20000	0.00587208	0.0224019	0.00156474	3.5546	D	5	15/10/2020 15:00	41.1264		0	0	0	0	0	0	0	0	0	0	0	0	0	0
881	2	3	12	2d 06:25:38.19000	0d 03:46:21.90000	0.00590325	0.0225126	0.00156481	3.5445	D	5	15/10/2020 15:01	41.1896		0	0	0	0	0	0	0	0	0	0	0	0	0	0
882	2	3	12	2d 06:26:36.95000	0d 03:47:20.66000	0.00592878	0.022603	0.00156474	3.5344	D	5	15/10/2020 15:02	41.1896		0	0	0	0	0	0	0	0	0	0	0	0	0	0
883	2	3	12	2d 06:27:28.77000	0d 03:48:12.48000	0.00595131	0.0226825	0.00156466	3.5242	D	5	15/10/2020 15:03	41.0948		0	0	0	0	0	0	0	0	0	0	0	0	0	0
884	2	3	12	2d 06:28:13.92000	0d 03:48:57.63000	0.00597093	0.0227515	0.00156474	3.5142	D	5	15/10/2020 15:04	41.158		0	0	0	0	0	0	0	0	0	0	0	0	0	0
885	2	3	12	2d 06:28:53.33000	0d 03:49:37.04000	0.00598806	0.0228116	0.00156458	3.5039	D	5	15/10/2020 15:04	41.1738		0	0	0	0	0	0	0	0	0	0	0	0	0	0
886	2	3	12	2d 06:29:28.97000	0d 03:50:12.68000	0.00600355	0.0228658	0.00156458	3.4939	D	5	15/10/2020 15:05	41.1738		0	0	0	0	0	0	0	0	0	0	0	0	0	0
887	2	3	12	2d 06:30:00.60000	0d 03:50:44.31000	0.0060173	0.0229138	0.00156466	3.4838	D	5	15/10/2020 15:06	41.1738		0	0	0	0	0	0	0	0	0	0	0	0	0	0
888	2	3	12	2d 06:30:29.63000	0d 03:51:13.34000	0.00602992	0.0229577	0.00156474	3.4737	D	5	15/10/2020 15:06	41.0316		0	0	0	0	0	0	0	0	0	0	0	0	0	0
889	2	3	12	2d 06:30:55.39000	0d 03:51:39.10000	0.00604111	0.0229965	0.00156497	3.4636	D	5	15/10/2020 15:07	41.079		0	0	0	0	0	0	0	0	0	0	0	0	0	0
890	2	3	12	2d 06:31:19.31000	0d 03:52:03.02000	0.00605151	0.0230325	0.00156466	3.4534	D	5	15/10/2020 15:07	41.1106		0	0	0	0	0	0	0	0	0	0	0	0	0	0
891	2	3	12	2d 06:31:40.67000	0d 03:52:24.38000	0.00606079	0.0230645	0.00156481	3.4434	D	5	15/10/2020 15:07	41.1106		0	0	0	0	0	0	0	0	0	0	0	0	0	0
892	2	3	12	2d 06:32:00.48000	0d 03:52:44.19000	0.0060694	0.0230941	0.00156497	3.4331	D	5	15/10/2020 15:08	41.0474		0	0	0	0	0	0	0	0	0	0	0	0	0	0
893	2	3	12	2d 06:32:21.40000	0d 03:53:05.11000	0.0060785	0.0231253	0.00156458	3.4231	D	5	15/10/2020 15:08	41		0	0	0	0	0	0	0	0	0	0	0	0	0	0
894	2	3	12	2d 06:32:41.90000	0d 03:53:25.61000	0.00608741	0.0231557	0.00156451	3.413	D	5	15/10/2020 15:08	41.0632		0	0	0	0	0	0	0	0	0	0	0	0	0	0
895	2	3	12	2d 06:33:00.17000	0d 03:53:43.88000	0.00609535	0.0231828	0.00156474	3.4029	D	5	15/10/2020 15:09	41.0948		0	0	0	0	0	0	0	0	0	0	0	0	0	0
896	2	3	12	2d 06:33:18.33000	0d 03:54:02.04000	0.00610324	0.0232096	0.00156489	3.3927	D	5	15/10/2020 15:09	41.1106		0	0	0	0	0	0	0	0	0	0	0	0	0	0
897	2	3	12	2d 06:33:36.84000	0d 03:54:20.55000	0.00611129	0.0232369	0.00156474	3.3826	D	5	15/10/2020 15:09	41.1106		0	0	0	0	0	0	0	0	0	0	0	0	0	0
898	2	3	12	2d 06:33:54.65000	0d 03:54:38.36000	0.00611903	0.023263	0.00156474	3.3725	D	5	15/10/2020 15:09	41.1264		0	0	0	0	0	0	0	0	0	0	0	0	0	0
899	2	3	12	2d 06:34:12.17000	0d 03:54:55.88000	0.00612664	0.0232887	0.00156489	3.3625	D	5	15/10/2020 15:10	41.1264		0	0	0	0	0	0	0	0	0	0	0	0	0	0
900	2	3	12	2d 06:34:28.69000	0d 03:55:12.40000	0.00613382	0.0233128	0.00156451	3.3524	D	5	15/10/2020 15:10	41.1422		0	0	0	0	0	0	0	0	0	0	0	0	0	0
901	2	3	12	2d 06:34:45.83000	0d 03:55:29.54000	0.00614127	0.0233377	0.00156489	3.3422	D	5	15/10/2020 15:10	41.158		0	0	0	0	0	0	0	0	0	0	0	0	0	0
902	2	3	12	2d 06:35:04.25000	0d 03:55:47.96000	0.00614928	0.0233644	0.00156458	3.3321	D	5	15/10/2020 15:11	41.158		0	0	0	0	0	0	0	0	0	0	0	0	0	0
903	2	3	12	2d 06:35:21.86000	0d 03:56:05.57000	0.00615693	0.0233899	0.00156474	3.322	D	5	15/10/2020 15:11	41.0632		0	0	0	0	0	0	0	0	0	0	0	0	0	0
904	2	3	12	2d 06:35:41.19000	0d 03:56:24.90000	0.00616533	0.0234178	0.00156428	3.312	D	5	15/10/2020 15:11	41.0316		0	0	0	0	0	0	0	0	0	0	0	0	0	0
905	2	3	12	2d 06:36:03.19000	0d 03:56:46.90000	0.0061749	0.0234494	0.00156466	3.3019	D	5	15/10/2020 15:12	41.079		0	0	0	0	0	0	0	0	0	0	0	0	0	0
906	2	3	12	2d 06:36:29.03000	0d 03:57:12.74000	0.00618613	0.0234864	0.00156474	3.2917	D	5	15/10/2020 15:12	41.1106		0	0	0	0	0	0	0	0	0	0	0	0	0	0
907	2	3	12	2d 06:36:59.29000	0d 03:57:43.00000	0.00619928	0.0235296	0.00156466	3.2816	D	5	15/10/2020 15:13	41.1264		0	0	0	0	0	0	0	0	0	0	0	0	0	0
908	2	3	12	2d 06:37:37.03000	0d 03:58:20.74000	0.00621568	0.0235834	0.00156481	3.2714	D	5	15/10/2020 15:13	41.1422		0	0	0	0	0	0	0	0	0	0	0	0	0	0
909	2	3	12	2d 06:38:19.84000	0d 03:59:03.55000	0.00623429	0.0236442	0.00156481	3.261	D	5	15/10/2020 15:14	41.1264		0	0	0	0	0	0	0	0	0	0	0	0	0	0
910	2	3	12	2d 06:39:01.42000	0d 03:59:45.13000	0.00625236	0.023703	0.00156466	3.2509	D	5	15/10/2020 15:15	40.9842		0	0	0	0	0	0	0	0	0	0	0	0	0	0
911	2	3	12	2d 06:39:34.87000	0d 04:00:18.58000	0.0062669	0.0237502	0.00156451	3.2409	D	5	15/10/2020 15:15	41.0948		0	0	0	0	0	0	0	0	0	0	0	0	0	0
912	2	3	12	2d 06:40:06.94000	0d 04:00:50.65000	0.00628084	0.0237953	0.00156489	3.2308	D	5	15/10/2020 15:16	41.1106		0	0	0	0	0	0	0	0	0	0	0	0	0	0
913	2	3	12	2d 06:40:33.00000	0d 04:01:16.71000	0.00629217	0.0238318	0.00156474	3.2207	D	5	15/10/2020 15:16	40.9684		0	0	0	0	0	0	0	0	0	0	0	0	0	0
914	2	3	12	2d 06:40:56.66000	0d 04:01:40.37000	0.00630245	0.0238649	0.00156451	3.2105	D	5	15/10/2020 15:17	41.0158		0	0	0	0	0	0	0	0	0	0	0	0	0	0
915	2	3	12	2d 06:41:16.89000	0d 04:02:00.60000	0.00631124	0.0238931	0.00156466	3.2004	D	5	15/10/2020 15:17	41.079		0	0	0	0	0	0	0	0	0	0	0	0	0	0
916	2	3	12	2d 06:41:34.15000	0d 04:02:17.86000	0.00631874	0.0239171	0.00156481	3.1904	D	5	15/10/2020 15:17	41.079		0	0	0	0	0	0	0	0	0	0	0	0	0	0
917	2	3	12	2d 06:41:48.82000	0d 04:02:32.53000	0.00632512	0.0239374	0.00156466	3.1803	D	5	15/10/2020 15:17	41.0948		0	0	0	0	0	0	0	0	0	0	0	0	0	0
918	2	3	12	2d 06:42:03.85000	0d 04:02:47.56000	0.00633165	0.0239581	0.00156474	3.1702	D	5	15/10/2020 15:18	41.0632		0	0	0	0	0	0	0	0	0	0	0	0	0	0
919	2	3	12	2d 06:42:17.61000	0d 04:03:01.32000	0.00633763	0.0239771	0.00156474	3.1601	D	5	15/10/2020 15:18	41.0474		0	0	0	0	0	0	0	0	0	0	0	0	0	0
920	2	3	12	2d 06:42:29.30000	0d 04:03:13.01000	0.00634271	0.0239931	0.00156497	3.1499	D	5	15/10/2020 15:18	41.0474		0	0	0	0	0	0	0	0	0	0	0	0	0	0
921	2	3	12	2d 06:42:39.03000	0d 04:03:22.74000	0.00634694	0.0240064	0.00156474	3.1398	D	5	15/10/2020 15:18	41.0632		0	0	0	0	0	0	0	0	0	0	0	0	0	0
922	2	3	12	2d 06:42:48.83000	0d 04:03:32.54000	0.0063512	0.0240197	0.00156481	3.1296	D	5	15/10/2020 15:18	41.079		0	0	0	0	0	0	0	0	0	0	0	0	0	0
923	2	3	12	2d 06:42:59.58000	0d 04:03:43.29000	0.00635588	0.0240343	0.00156474	3.1194	D	5	15/10/2020 15:19	41.0948		0	0	0	0	0	0	0	0	0	0	0	0	0	0
924	2	3	12	2d 06:43:08.19000	0d 04:03:51.90000	0.00635962	0.024046	0.00156474	3.1092	D	5	15/10/2020 15:19	41.1106		0	0	0	0	0	0	0	0	0	0	0	0	0	0
925	2	3	12	2d 06:43:16.58000	0d 04:04:00.29000	0.00636326	0.0240573	0.00156489	3.099	D	5	15/10/2020 15:19	41.1106		0	0	0	0	0	0	0	0	0	0	0	0	0	0
926	2	3	12	2d 06:43:25.04000	0d 04:04:08.75000	0.00636694	0.0240687	0.00156466	3.0887	D	5	15/10/2020 15:19	41.1106		0	0	0	0	0	0	0	0	0	0	0	0	0	0
927	2	3	12	2d 06:43:33.08000	0d 04:04:16.79000	0.00637044	0.0240795	0.00156474	3.0785	D	5	15/10/2020 15:19	41.1264		0	0	0	0	0	0	0	0	0	0	0	0	0	0
928	2	3	12	2d 06:43:39.61000	0d 04:04:23.32000	0.00637327	0.0240882	0.00156481	3.0684	D	5	15/10/2020 15:19	41.1264		0	0	0	0	0	0	0	0	0	0	0	0	0	0
929	2	3	12	2d 06:43:46.42000	0d 04:04:30.13000	0.00637623	0.0240973	0.00156466	3.0584	D	5	15/10/2020 15:19	41.0316		0	0	0	0	0	0	0	0	0	0	0	0	0	0
930	2	3	12	2d 06:43:53.69000	0d 04:04:37.40000	0.00637939	0.0241069	0.00156497	3.048	D	5	15/10/2020 15:19	41.0158		0	0	0	0	0	0	0	0	0	0	0	0	0	0
931	2	3	12	2d 06:44:00.14000	0d 04:04:43.85000	0.0063822	0.0241154	0.00156458	3.0376	D	5	15/10/2020 15:20	41		0	0	0	0	0	0	0	0	0	0	0	0	0	0
932	2	3	12	2d 06:44:06.58000	0d 04:04:50.29000	0.006385	0.0241239	0.00156443	3.0274	D	5	15/10/2020 15:20	41.0316		0	0	0	0	0	0	0	0	0	0	0	0	0	0
933	2	3	12	2d 06:44:12.19000	0d 04:04:55.90000	0.00638743	0.0241313	0.00156481	3.017	D	5	15/10/2020 15:20	41.0316		0	0	0	0	0	0	0	0	0	0	0	0	0	0
934	2	3	12	2d 06:44:18.45000	0d 04:05:02.16000	0.00639016	0.0241395	0.00156474	3.0068	D	5	15/10/2020 15:20	41.079		0	0	0	0	0	0	0	0	0	0	0	0	0	0
935	2	3	12	2d 06:44:23.24000	0d 04:05:06.95000	0.00639224	0.0241457	0.00156458	2.9966	D	5	15/10/2020 15:20	41.0632		0	0	0	0	0	0	0	0	0	0	0	0	0	0
936	2	3	12	2d 06:44:28.44000	0d 04:05:12.15000	0.0063945	0.0241525	0.00156451	2.9865	D	5	15/10/2020 15:20	41.079		0	0	0	0	0	0	0	0	0	0	0	0	0	0
937	2	3	12	2d 06:44:33.36000	0d 04:05:17.07000	0.00639664	0.0241589	0.00156474	2.9761	D	5	15/10/2020 15:20	41.079		0	0	0	0	0	0	0	0	0	0	0	0	0	0
938	2	3	12	2d 06:44:38.35000	0d 04:05:22.06000	0.00639881	0.0241653	0.00156481	2.9659	D	5	15/10/2020 15:20	41.0948		0	0	0	0	0	0	0	0	0	0	0	0	0	0
939	2	3	12	2d 06:44:43.65000	0d 04:05:27.36000	0.00640111	0.0241721	0.00156458	2.9558	D	5	15/10/2020 15:20	41.1106		0	0	0	0	0	0	0	0	0	0	0	0	0	0
940	2	3	12	2d 06:44:48.06000	0d 04:05:31.77000	0.00640303	0.0241778	0.00156466	2.9456	D	5	15/10/2020 15:20	41.1106		0	0	0	0	0	0	0	0	0	0	0	0	0	0
941	2	3	12	2d 06:44:51.88000	0d 04:05:35.59000	0.00640469	0.0241827	0.00156466	2.9354	D	5	15/10/2020 15:20	41.1264		0	0	0	0	0	0	0	0	0	0	0	0	0	0
942	2	3	12	2d 06:44:56.16000	0d 04:05:39.87000	0.00640655	0.0241881	0.00156481	2.9252	D	5	15/10/2020 15:21	41.1264		0	0	0	0	0	0	0	0	0	0	0	0	0	0
943	2	3	12	2d 06:45:00.94000	0d 04:05:44.65000	0.00640862	0.0241942	0.00156443	2.9149	D	5	15/10/2020 15:21	41.1264		0	0	0	0	0	0	0	0	0	0	0	0	0	0
944	2	3	12	2d 06:45:04.94000	0d 04:05:48.65000	0.00641036	0.0241993	0.00156481	2.9047	D	5	15/10/2020 15:21	41.1422		0	0	0	0	0	0	0	0	0	0	0	0	0	0
945	2	3	12	2d 06:45:08.49000	0d 04:05:52.20000	0.00641191	0.0242037	0.00156481	2.8943	D	5	15/10/2020 15:21	41.158		0	0	0	0	0	0	0	0	0	0	0	0	0	0
946	2	3	12	2d 06:45:13.17000	0d 04:05:56.88000	0.00641394	0.0242096	0.00156458	2.8841	D	5	15/10/2020 15:21	41.1422		0	0	0	0	0	0	0	0	0	0	0	0	0	0
947	2	3	12	2d 06:45:16.93000	0d 04:06:00.64000	0.00641557	0.0242143	0.00156489	2.8737	D	5	15/10/2020 15:21	41.1738		0	0	0	0	0	0	0	0	0	0	0	0	0	0
948	2	3	12	2d 06:45:20.57000	0d 04:06:04.28000	0.00641716	0.0242188	0.00156474	2.8634	D	5	15/10/2020 15:21	41.158		0	0	0	0	0	0	0	0	0	0	0	0	0	0
949	2	3	12	2d 06:45:24.02000	0d 04:06:07.73000	0.00641866	0.0242231	0.00156489	2.8531	D	5	15/10/2020 15:21	41.1422		0	0	0	0	0	0	0	0	0	0	0	0	0	0
950	2	3	12	2d 06:45:27.28000	0d 04:06:10.99000	0.00642007	0.0242272	0.00156481	2.8426	D	5	15/10/2020 15:21	41.158		0	0	0	0	0	0	0	0	0	0	0	0	0	0
951	2	3	12	2d 06:45:30.73000	0d 04:06:14.44000	0.00642157	0.0242314	0.00156489	2.8324	D	5	15/10/2020 15:21	41.1738		0	0	0	0	0	0	0	0	0	0	0	0	0	0
952	2	3	12	2d 06:45:34.14000	0d 04:06:17.85000	0.00642305	0.0242356	0.00156489	2.8223	D	5	15/10/2020 15:21	41.1422		0	0	0	0	0	0	0	0	0	0	0	0	0	0
953	2	3	12	2d 06:45:37.29000	0d 04:06:21.00000	0.00642442	0.0242395	0.00156481	2.8118	D	5	15/10/2020 15:21	41.158		0	0	0	0	0	0	0	0	0	0	0	0	0	0
954	2	3	12	2d 06:45:40.37000	0d 04:06:24.08000	0.00642576	0.0242432	0.00156458	2.8014	D	5	15/10/2020 15:21	41.1738		0	0	0	0	0	0	0	0	0	0	0	0	0	0
955	2	3	12	2d 06:45:43.28000	0d 04:06:26.99000	0.00642703	0.0242468	0.00156481	2.791	D	5	15/10/2020 15:21	41.1738		0	0	0	0	0	0	0	0	0	0	0	0	0	0
956	2	3	12	2d 06:45:45.92000	0d 04:06:29.63000	0.00642817	0.02425	0.00156474	2.7808	D	5	15/10/2020 15:21	41.158		0	0	0	0	0	0	0	0	0	0	0	0	0	0
957	2	3	12	2d 06:45:49.09000	0d 04:06:32.80000	0.00642955	0.0242538	0.00156481	2.7704	D	5	15/10/2020 15:21	41.1738		0	0	0	0	0	0	0	0	0	0	0	0	0	0
958	2	3	12	2d 06:45:52.18000	0d 04:06:35.89000	0.00643089	0.0242575	0.00156474	2.7601	D	5	15/10/2020 15:21	41.1896		0	0	0	0	0	0	0	0	0	0	0	0	0	0
959	2	3	12	2d 06:45:54.72000	0d 04:06:38.43000	0.006432	0.0242605	0.00156474	2.7495	D	5	15/10/2020 15:21	41.1738		0	0	0	0	0	0	0	0	0	0	0	0	0	0
960	2	3	12	2d 06:45:57.42000	0d 04:06:41.13000	0.00643317	0.0242638	0.00156474	2.7391	D	5	15/10/2020 15:22	41.1896		0	0	0	0	0	0	0	0	0	0	0	0	0	0
961	2	3	12	2d 06:46:00.25000	0d 04:06:43.96000	0.0064344	0.0242671	0.00156474	2.7285	D	5	15/10/2020 15:22	41.1738		0	0	0	0	0	0	0	0	0	0	0	0	0	0
962	2	3	12	2d 06:46:02.81000	0d 04:06:46.52000	0.00643551	0.0242702	0.00156474	2.7181	D	5	15/10/2020 15:22	41.1896		0	0	0	0	0	0	0	0	0	0	0	0	0	0
963	2	3	12	2d 06:46:05.80000	0d 04:06:49.51000	0.00643681	0.0242737	0.00156466	2.7079	D	5	15/10/2020 15:22	41.1896		0	0	0	0	0	0	0	0	0	0	0	0	0	0
964	2	3	12	2d 06:46:08.03000	0d 04:06:51.74000	0.00643778	0.0242763	0.00156481	2.6973	D	5	15/10/2020 15:22	41.1896		0	0	0	0	0	0	0	0	0	0	0	0	0	0
965	2	3	12	2d 06:46:11.00000	0d 04:06:54.71000	0.00643907	0.0242798	0.00156474	2.6867	D	5	15/10/2020 15:22	41.1738		0	0	0	0	0	0	0	0	0	0	0	0	0	0
966	2	3	12	2d 06:46:13.42000	0d 04:06:57.13000	0.00644013	0.0242826	0.00156474	2.6763	D	5	15/10/2020 15:22	41.1896		0	0	0	0	0	0	0	0	0	0	0	0	0	0
967	2	3	12	2d 06:46:15.79000	0d 04:06:59.50000	0.00644116	0.0242854	0.00156481	2.6659	D	5	15/10/2020 15:22	41.1896		0	0	0	0	0	0	0	0	0	0	0	0	0	0
968	2	3	12	2d 06:46:18.13000	0d 04:07:01.84000	0.00644217	0.0242881	0.00156458	2.6555	D	5	15/10/2020 15:22	41.1896		0	0	0	0	0	0	0	0	0	0	0	0	0	0
969	2	3	12	2d 06:46:20.29000	0d 04:07:04.00000	0.00644311	0.0242905	0.00156474	2.6448	D	5	15/10/2020 15:22	41.1896		0	0	0	0	0	0	0	0	0	0	0	0	0	0
970	2	3	12	2d 06:46:22.57000	0d 04:07:06.28000	0.0064441	0.0242932	0.00156474	2.6342	D	5	15/10/2020 15:22	41.1896		0	0	0	0	0	0	0	0	0	0	0	0	0	0
971	2	3	12	2d 06:46:24.85000	0d 04:07:08.56000	0.00644509	0.0242958	0.00156451	2.6238	D	5	15/10/2020 15:22	41.1896		0	0	0	0	0	0	0	0	0	0	0	0	0	0
972	2	3	12	2d 06:46:27.10000	0d 04:07:10.81000	0.00644607	0.0242983	0.00156466	2.6133	D	5	15/10/2020 15:22	41.2054		0	0	0	0	0	0	0	0	0	0	0	0	0	0
973	2	3	12	2d 06:46:29.50000	0d 04:07:13.21000	0.00644712	0.024301	0.00156466	2.603	D	5	15/10/2020 15:22	41.2054		0	0	0	0	0	0	0	0	0	0	0	0	0	0
974	2	3	12	2d 06:46:31.63000	0d 04:07:15.34000	0.00644804	0.0243035	0.00156489	2.5928	D	5	15/10/2020 15:22	41.2054		0	0	0	0	0	0	0	0	0	0	0	0	0	0
975	2	3	12	2d 06:46:33.77000	0d 04:07:17.48000	0.00644897	0.0243059	0.00156474	2.5824	D	5	15/10/2020 15:22	41.1896		0	0	0	0	0	0	0	0	0	0	0	0	0	0
976	2	3	12	2d 06:46:35.92000	0d 04:07:19.63000	0.00644991	0.0243083	0.00156466	2.5719	D	5	15/10/2020 15:22	41.1896		0	0	0	0	0	0	0	0	0	0	0	0	0	0
977	2	3	12	2d 06:46:38.17000	0d 04:07:21.88000	0.00645088	0.0243108	0.00156466	2.5618	D	5	15/10/2020 15:22	41.1896		0	0	0	0	0	0	0	0	0	0	0	0	0	0
978	2	3	12	2d 06:46:40.21000	0d 04:07:23.92000	0.00645177	0.024313	0.00156466	2.5513	D	5	15/10/2020 15:22	41.2054		0	0	0	0	0	0	0	0	0	0	0	0	0	0
979	2	3	12	2d 06:46:42.15000	0d 04:07:25.86000	0.00645261	0.0243152	0.00156489	2.5411	D	5	15/10/2020 15:22	41.2212		0	0	0	0	0	0	0	0	0	0	0	0	0	0
980	2	3	12	2d 06:46:44.14000	0d 04:07:27.85000	0.00645348	0.0243174	0.00156481	2.5307	D	5	15/10/2020 15:22	41.2054		0	0	0	0	0	0	0	0	0	0	0	0	0	0
981	2	3	12	2d 06:46:46.06000	0d 04:07:29.77000	0.00645431	0.0243195	0.00156466	2.5202	D	5	15/10/2020 15:22	41.2054		0	0	0	0	0	0	0	0	0	0	0	0	0	0
982	2	3	12	2d 06:46:48.03000	0d 04:07:31.74000	0.00645517	0.0243216	0.00156466	2.5097	D	5	15/10/2020 15:22	41.2054		0	0	0	0	0	0	0	0	0	0	0	0	0	0
983	2	3	12	2d 06:46:50.07000	0d 04:07:33.78000	0.00645606	0.0243239	0.00156481	2.5	D	133	15/10/2020 15:22	41.2054		0	0	0	0	0	0	0	0	0	0	0	0	0	0
984	2	3	13	2d 06:46:50.08000	0d 00:00:00.01000	0	0	0	2.6467	R	0	15/10/2020 15:22	41.2054		0	0	0	0	0	0	0	0	0	0	0	0	0	0
985	2	3	13	2d 06:46:52.08000	0d 00:00:02.01000	0	0	0	2.9015	R	1	15/10/2020 15:22	41.2212		0	0	0	0	0	0	0	0	0	0	0	0	0	0
986	2	3	13	2d 06:46:54.08000	0d 00:00:04.01000	0	0	0	3.0288	R	1	15/10/2020 15:22	41.2212		0	0	0	0	0	0	0	0	0	0	0	0	0	0
987	2	3	13	2d 06:46:56.08000	0d 00:00:06.01000	0	0	0	3.1237	R	1	15/10/2020 15:23	41.2212		0	0	0	0	0	0	0	0	0	0	0	0	0	0
988	2	3	13	2d 06:46:58.08000	0d 00:00:08.01000	0	0	0	3.1981	R	1	15/10/2020 15:23	41.2054		0	0	0	0	0	0	0	0	0	0	0	0	0	0
989	2	3	13	2d 06:47:00.07000	0d 00:00:10.00000	0	0	0	3.2587	R	129	15/10/2020 15:23	41.1896		0	0	0	0	0	0	0	0	0	0	0	0	0	0
990	3	4	9	2d 06:47:00.11000	0d 00:00:00.04000	0.00000002	0.00000006	0.00156596	3.4554	C	0	15/10/2020 15:23	41.1896		0	0	0	0	0	0	0	0	0	0	0	0	0	0
991	3	4	9	2d 06:47:00.27000	0d 00:00:00.20000	0.00000009	0.0000003	0.00156474	3.4881	C	5	15/10/2020 15:23	41.1896		0	0	0	0	0	0	0	0	0	0	0	0	0	0
992	3	4	9	2d 06:47:00.42000	0d 00:00:00.35000	0.00000015	0.00000053	0.00156489	3.509	C	5	15/10/2020 15:23	41.1896		0	0	0	0	0	0	0	0	0	0	0	0	0	0
993	3	4	9	2d 06:47:00.59000	0d 00:00:00.52000	0.00000023	0.00000079	0.00156466	3.528	C	5	15/10/2020 15:23	41.1896		0	0	0	0	0	0	0	0	0	0	0	0	0	0
994	3	4	9	2d 06:47:00.78000	0d 00:00:00.71000	0.00000031	0.00000108	0.00156466	3.5456	C	5	15/10/2020 15:23	41.1896		0	0	0	0	0	0	0	0	0	0	0	0	0	0
995	3	4	9	2d 06:47:00.98000	0d 00:00:00.91000	0.0000004	0.00000139	0.00156474	3.5624	C	5	15/10/2020 15:23	41.1896		0	0	0	0	0	0	0	0	0	0	0	0	0	0
996	3	4	9	2d 06:47:01.19000	0d 00:00:01.12000	0.00000049	0.00000172	0.00156474	3.5781	C	5	15/10/2020 15:23	41.1896		0	0	0	0	0	0	0	0	0	0	0	0	0	0
997	3	4	9	2d 06:47:01.42000	0d 00:00:01.35000	0.00000059	0.00000208	0.00156466	3.5935	C	5	15/10/2020 15:23	41.1896		0	0	0	0	0	0	0	0	0	0	0	0	0	0
998	3	4	9	2d 06:47:01.66000	0d 00:00:01.59000	0.00000069	0.00000245	0.00156443	3.6086	C	5	15/10/2020 15:23	41.1896		0	0	0	0	0	0	0	0	0	0	0	0	0	0
999	3	4	9	2d 06:47:01.92000	0d 00:00:01.85000	0.0000008	0.00000286	0.00156489	3.6233	C	5	15/10/2020 15:23	41.1896		0	0	0	0	0	0	0	0	0	0	0	0	0	0
1000	3	4	9	2d 06:47:02.19000	0d 00:00:02.12000	0.00000092	0.00000329	0.00156489	3.637	C	5	15/10/2020 15:23	41.1738		0	0	0	0	0	0	0	0	0	0	0	0	0	0
1001	3	4	9	2d 06:47:02.48000	0d 00:00:02.41000	0.00000105	0.00000375	0.00156466	3.6506	C	5	15/10/2020 15:23	41.1738		0	0	0	0	0	0	0	0	0	0	0	0	0	0
1002	3	4	9	2d 06:47:02.81000	0d 00:00:02.74000	0.00000119	0.00000427	0.00156466	3.6643	C	5	15/10/2020 15:23	41.1738		0	0	0	0	0	0	0	0	0	0	0	0	0	0
1003	3	4	9	2d 06:47:03.16000	0d 00:00:03.09000	0.00000134	0.00000483	0.00156458	3.677	C	5	15/10/2020 15:23	41.1738		0	0	0	0	0	0	0	0	0	0	0	0	0	0
1004	3	4	9	2d 06:47:03.55000	0d 00:00:03.48000	0.00000151	0.00000545	0.00156466	3.6892	C	5	15/10/2020 15:23	41.1738		0	0	0	0	0	0	0	0	0	0	0	0	0	0
1005	3	4	9	2d 06:47:04.00000	0d 00:00:03.93000	0.00000171	0.00000618	0.00156458	3.7014	C	5	15/10/2020 15:23	41.1738		0	0	0	0	0	0	0	0	0	0	0	0	0	0
1006	3	4	9	2d 06:47:04.55000	0d 00:00:04.48000	0.00000195	0.00000706	0.00156474	3.7131	C	5	15/10/2020 15:23	41.158		0	0	0	0	0	0	0	0	0	0	0	0	0	0
1007	3	4	9	2d 06:47:05.21000	0d 00:00:05.14000	0.00000223	0.00000813	0.00156481	3.7244	C	5	15/10/2020 15:23	41.158		0	0	0	0	0	0	0	0	0	0	0	0	0	0
1008	3	4	9	2d 06:47:06.07000	0d 00:00:06.00000	0.00000261	0.00000952	0.00156474	3.7354	C	5	15/10/2020 15:23	41.1422		0	0	0	0	0	0	0	0	0	0	0	0	0	0
1009	3	4	9	2d 06:47:07.24000	0d 00:00:07.17000	0.00000312	0.00001143	0.00156451	3.7461	C	5	15/10/2020 15:23	41.1264		0	0	0	0	0	0	0	0	0	0	0	0	0	0
1010	3	4	9	2d 06:47:09.01000	0d 00:00:08.94000	0.00000389	0.00001431	0.00156466	3.7563	C	5	15/10/2020 15:23	41.1106		0	0	0	0	0	0	0	0	0	0	0	0	0	0
1011	3	4	9	2d 06:47:12.44000	0d 00:00:12.37000	0.00000538	0.00001992	0.00156451	3.7664	C	5	15/10/2020 15:23	41.079		0	0	0	0	0	0	0	0	0	0	0	0	0	0
1012	3	4	9	2d 06:47:51.51000	0d 00:00:51.44000	0.00002236	0.00008392	0.00156481	3.7562	C	5	15/10/2020 15:23	41.1422		0	0	0	0	0	0	0	0	0	0	0	0	0	0
1013	3	4	9	2d 06:48:04.83000	0d 00:01:04.76000	0.00002815	0.00010563	0.00156466	3.7458	C	5	15/10/2020 15:24	41.1738		0	0	0	0	0	0	0	0	0	0	0	0	0	0
1014	3	4	9	2d 06:48:23.03000	0d 00:01:22.96000	0.00003606	0.00013522	0.00156474	3.7356	C	5	15/10/2020 15:24	41.1738		0	0	0	0	0	0	0	0	0	0	0	0	0	0
1015	3	4	9	2d 06:48:50.80000	0d 00:01:50.73000	0.00004813	0.00018025	0.00156458	3.7255	C	5	15/10/2020 15:24	41.0948		0	0	0	0	0	0	0	0	0	0	0	0	0	0
1016	3	4	9	2d 06:49:36.82000	0d 00:02:36.75000	0.00006813	0.00025465	0.00156458	3.7154	C	5	15/10/2020 15:25	41.158		0	0	0	0	0	0	0	0	0	0	0	0	0	0
1017	3	4	9	2d 06:52:41.92000	0d 00:05:41.85000	0.00014858	0.00055303	0.00156497	3.7053	C	5	15/10/2020 15:28	41.1422		0	0	0	0	0	0	0	0	0	0	0	0	0	0
1018	3	4	9	2d 06:57:41.92000	0d 00:10:41.85000	0.00027897	0.00103608	0.00156474	3.705	C	1	15/10/2020 15:33	41.1106		0	0	0	0	0	0	0	0	0	0	0	0	0	0
1019	3	4	9	2d 07:02:41.92000	0d 00:15:41.85000	0.00040937	0.00151933	0.00156458	3.7072	C	1	15/10/2020 15:38	41.237		0	0	0	0	0	0	0	0	0	0	0	0	0	0
1020	3	4	9	2d 07:07:41.92000	0d 00:20:41.85000	0.00053976	0.00200295	0.00156481	3.7105	C	1	15/10/2020 15:43	41.0948		0	0	0	0	0	0	0	0	0	0	0	0	0	0
1021	3	4	9	2d 07:12:41.92000	0d 00:25:41.85000	0.00067015	0.00248699	0.00156466	3.7137	C	1	15/10/2020 15:48	41.158		0	0	0	0	0	0	0	0	0	0	0	0	0	0
1022	3	4	9	2d 07:17:41.92000	0d 00:30:41.85000	0.00080054	0.00297151	0.00156466	3.7179	C	1	15/10/2020 15:53	41.1422		0	0	0	0	0	0	0	0	0	0	0	0	0	0
1023	3	4	9	2d 07:22:41.92000	0d 00:35:41.85000	0.00093093	0.00345654	0.00156474	3.7217	C	1	15/10/2020 15:58	41.158		0	0	0	0	0	0	0	0	0	0	0	0	0	0
1024	3	4	9	2d 07:27:41.92000	0d 00:40:41.85000	0.00106133	0.00394212	0.00156466	3.7263	C	1	15/10/2020 16:03	41.316		0	0	0	0	0	0	0	0	0	0	0	0	0	0
1025	3	4	9	2d 07:32:41.92000	0d 00:45:41.85000	0.00119172	0.00442831	0.00156497	3.731	C	1	15/10/2020 16:08	41.1422		0	0	0	0	0	0	0	0	0	0	0	0	0	0
1026	3	4	9	2d 07:37:41.92000	0d 00:50:41.85000	0.00132211	0.00491514	0.00156451	3.7359	C	1	15/10/2020 16:13	41.2212		0	0	0	0	0	0	0	0	0	0	0	0	0	0
1027	3	4	9	2d 07:42:41.92000	0d 00:55:41.85000	0.0014525	0.00540262	0.00156466	3.7411	C	1	15/10/2020 16:18	41.1738		0	0	0	0	0	0	0	0	0	0	0	0	0	0
1028	3	4	9	2d 07:47:41.92000	0d 01:00:41.85000	0.0015829	0.00589079	0.00156466	3.7464	C	1	15/10/2020 16:23	41.1738		0	0	0	0	0	0	0	0	0	0	0	0	0	0
1029	3	4	9	2d 07:52:41.92000	0d 01:05:41.85000	0.00171329	0.00637966	0.00156474	3.7517	C	1	15/10/2020 16:28	41.2054		0	0	0	0	0	0	0	0	0	0	0	0	0	0
1030	3	4	9	2d 07:57:41.92000	0d 01:10:41.85000	0.00184368	0.00686922	0.00156481	3.7571	C	1	15/10/2020 16:33	41.1896		0	0	0	0	0	0	0	0	0	0	0	0	0	0
1031	3	4	9	2d 08:02:41.92000	0d 01:15:41.85000	0.00197407	0.00735947	0.00156458	3.7624	C	1	15/10/2020 16:38	41.1896		0	0	0	0	0	0	0	0	0	0	0	0	0	0
1032	3	4	9	2d 08:07:41.92000	0d 01:20:41.85000	0.00210446	0.0078504	0.00156458	3.7675	C	1	15/10/2020 16:43	41.1106		0	0	0	0	0	0	0	0	0	0	0	0	0	0
1033	3	4	9	2d 08:12:41.92000	0d 01:25:41.85000	0.00223486	0.00834199	0.00156489	3.7728	C	1	15/10/2020 16:48	41.1106		0	0	0	0	0	0	0	0	0	0	0	0	0	0
1034	3	4	9	2d 08:17:41.92000	0d 01:30:41.85000	0.00236525	0.00883427	0.00156451	3.7778	C	1	15/10/2020 16:53	41.079		0	0	0	0	0	0	0	0	0	0	0	0	0	0
1035	3	4	9	2d 08:22:41.92000	0d 01:35:41.85000	0.00249564	0.00932722	0.00156474	3.7832	C	1	15/10/2020 16:58	41.1106		0	0	0	0	0	0	0	0	0	0	0	0	0	0
1036	3	4	9	2d 08:27:41.92000	0d 01:40:41.85000	0.00262603	0.00982087	0.00156466	3.7887	C	1	15/10/2020 17:03	41.079		0	0	0	0	0	0	0	0	0	0	0	0	0	0
1037	3	4	9	2d 08:32:41.92000	0d 01:45:41.85000	0.00275643	0.0103152	0.00156458	3.7943	C	1	15/10/2020 17:08	41.0632		0	0	0	0	0	0	0	0	0	0	0	0	0	0
1038	3	4	9	2d 08:37:41.92000	0d 01:50:41.85000	0.00288682	0.0108104	0.00156481	3.8003	C	1	15/10/2020 17:13	41.079		0	0	0	0	0	0	0	0	0	0	0	0	0	0
1039	3	4	9	2d 08:42:41.92000	0d 01:55:41.85000	0.00301721	0.0113063	0.00156481	3.8065	C	1	15/10/2020 17:18	41.079		0	0	0	0	0	0	0	0	0	0	0	0	0	0
1040	3	4	9	2d 08:47:41.92000	0d 02:00:41.85000	0.0031476	0.0118031	0.00156489	3.8132	C	1	15/10/2020 17:23	41.0948		0	0	0	0	0	0	0	0	0	0	0	0	0	0
1041	3	4	9	2d 08:52:41.92000	0d 02:05:41.85000	0.00327799	0.0123008	0.00156451	3.8206	C	1	15/10/2020 17:28	41.0158		0	0	0	0	0	0	0	0	0	0	0	0	0	0
1042	3	4	9	2d 08:57:41.92000	0d 02:10:41.85000	0.00340839	0.0127995	0.00156481	3.8288	C	1	15/10/2020 17:33	41.0632		0	0	0	0	0	0	0	0	0	0	0	0	0	0
1043	3	4	9	2d 09:02:41.92000	0d 02:15:41.85000	0.00353878	0.0132993	0.00156466	3.8378	C	1	15/10/2020 17:38	41.0474		0	0	0	0	0	0	0	0	0	0	0	0	0	0
1044	3	4	9	2d 09:07:41.92000	0d 02:20:41.85000	0.00366917	0.0138004	0.00156481	3.8476	C	1	15/10/2020 17:43	41.0158		0	0	0	0	0	0	0	0	0	0	0	0	0	0
1045	3	4	9	2d 09:12:11.73000	0d 02:25:11.66000	0.00378644	0.0142522	0.00156458	3.8576	C	5	15/10/2020 17:48	41.079		0	0	0	0	0	0	0	0	0	0	0	0	0	0
1046	3	4	9	2d 09:16:28.29000	0d 02:29:28.22000	0.00389795	0.0146829	0.00156451	3.8679	C	5	15/10/2020 17:52	41.079		0	0	0	0	0	0	0	0	0	0	0	0	0	0
1047	3	4	9	2d 09:20:29.16000	0d 02:33:29.09000	0.00400264	0.0150883	0.00156458	3.8779	C	5	15/10/2020 17:56	41.1106		0	0	0	0	0	0	0	0	0	0	0	0	0	0
1048	3	4	9	2d 09:24:12.99000	0d 02:37:12.92000	0.00409993	0.0154661	0.00156458	3.888	C	5	15/10/2020 18:00	40.9842		0	0	0	0	0	0	0	0	0	0	0	0	0	0
1049	3	4	9	2d 09:27:44.49000	0d 02:40:44.42000	0.00419186	0.0158239	0.00156481	3.8981	C	5	15/10/2020 18:03	41.0316		0	0	0	0	0	0	0	0	0	0	0	0	0	0
1050	3	4	9	2d 09:31:09.00000	0d 02:44:08.93000	0.00428075	0.0161709	0.00156474	3.9083	C	5	15/10/2020 18:07	41.0474		0	0	0	0	0	0	0	0	0	0	0	0	0	0
1051	3	4	9	2d 09:34:30.00000	0d 02:47:29.93000	0.00436811	0.0165128	0.00156481	3.9184	C	5	15/10/2020 18:10	41.0316		0	0	0	0	0	0	0	0	0	0	0	0	0	0
1052	3	4	9	2d 09:37:38.68000	0d 02:50:38.61000	0.00445012	0.0168345	0.00156466	3.9284	C	5	15/10/2020 18:13	41.079		0	0	0	0	0	0	0	0	0	0	0	0	0	0
1053	3	4	9	2d 09:40:42.30000	0d 02:53:42.23000	0.00452992	0.0171484	0.00156474	3.9385	C	5	15/10/2020 18:16	41.0316		0	0	0	0	0	0	0	0	0	0	0	0	0	0
1054	3	4	9	2d 09:43:45.96000	0d 02:56:45.89000	0.00460975	0.0174632	0.00156489	3.9486	C	5	15/10/2020 18:19	41.0158		0	0	0	0	0	0	0	0	0	0	0	0	0	0
1055	3	4	9	2d 09:46:45.18000	0d 02:59:45.11000	0.00468765	0.0177712	0.00156474	3.9586	C	5	15/10/2020 18:22	41.079		0	0	0	0	0	0	0	0	0	0	0	0	0	0
1056	3	4	9	2d 09:49:42.95000	0d 03:02:42.88000	0.00476491	0.0180774	0.00156481	3.9687	C	5	15/10/2020 18:25	41.0474		0	0	0	0	0	0	0	0	0	0	0	0	0	0
1057	3	4	9	2d 09:52:36.89000	0d 03:05:36.82000	0.00484051	0.0183779	0.00156489	3.9788	C	5	15/10/2020 18:28	40.9052		0	0	0	0	0	0	0	0	0	0	0	0	0	0
1058	3	4	9	2d 09:55:28.66000	0d 03:08:28.59000	0.00491517	0.0186753	0.00156489	3.9889	C	5	15/10/2020 18:31	41.0474		0	0	0	0	0	0	0	0	0	0	0	0	0	0
1059	3	4	9	2d 09:58:18.20000	0d 03:11:18.13000	0.00498886	0.0189696	0.00156466	3.9989	C	5	15/10/2020 18:34	41.0474		0	0	0	0	0	0	0	0	0	0	0	0	0	0
1060	3	4	9	2d 10:01:10.82000	0d 03:14:10.75000	0.00506389	0.01927	0.00156474	4.009	C	5	15/10/2020 18:37	40.9526		0	0	0	0	0	0	0	0	0	0	0	0	0	0
1061	3	4	9	2d 10:03:59.31000	0d 03:16:59.24000	0.00513712	0.0195639	0.00156458	4.0191	C	5	15/10/2020 18:40	41.0158		0	0	0	0	0	0	0	0	0	0	0	0	0	0
1062	3	4	9	2d 10:06:46.51000	0d 03:19:46.44000	0.00520979	0.0198564	0.00156489	4.0291	C	5	15/10/2020 18:42	41.079		0	0	0	0	0	0	0	0	0	0	0	0	0	0
1063	3	4	9	2d 10:09:30.95000	0d 03:22:30.88000	0.00528127	0.0201447	0.00156489	4.0394	C	5	15/10/2020 18:45	40.9526		0	0	0	0	0	0	0	0	0	0	0	0	0	0
1064	3	4	9	2d 10:12:16.20000	0d 03:25:16.13000	0.00535309	0.0204352	0.00156481	4.0494	C	5	15/10/2020 18:48	41.0474		0	0	0	0	0	0	0	0	0	0	0	0	0	0
1065	3	4	9	2d 10:14:57.81000	0d 03:27:57.74000	0.00542333	0.02072	0.00156474	4.0595	C	5	15/10/2020 18:51	41.1106		0	0	0	0	0	0	0	0	0	0	0	0	0	0
1066	3	4	9	2d 10:17:39.23000	0d 03:30:39.16000	0.00549349	0.0210051	0.00156474	4.0697	C	5	15/10/2020 18:53	40.9368		0	0	0	0	0	0	0	0	0	0	0	0	0	0
1067	3	4	9	2d 10:20:19.32000	0d 03:33:19.25000	0.00556307	0.0212887	0.00156481	4.0798	C	5	15/10/2020 18:56	41.079		0	0	0	0	0	0	0	0	0	0	0	0	0	0
1068	3	4	9	2d 10:22:54.27000	0d 03:35:54.20000	0.00563042	0.0215638	0.00156466	4.0899	C	5	15/10/2020 18:58	41.0948		0	0	0	0	0	0	0	0	0	0	0	0	0	0
1069	3	4	9	2d 10:25:29.13000	0d 03:38:29.06000	0.00569773	0.0218394	0.00156474	4.0999	C	5	15/10/2020 19:01	41.0632		0	0	0	0	0	0	0	0	0	0	0	0	0	0
1070	3	4	9	2d 10:27:59.56000	0d 03:40:59.49000	0.00576311	0.0221078	0.00156466	4.11	C	5	15/10/2020 19:04	40.9368		0	0	0	0	0	0	0	0	0	0	0	0	0	0
1071	3	4	9	2d 10:30:27.91000	0d 03:43:27.84000	0.00582759	0.0223731	0.00156466	4.1201	C	5	15/10/2020 19:06	41.0632		0	0	0	0	0	0	0	0	0	0	0	0	0	0
1072	3	4	9	2d 10:32:57.75000	0d 03:45:57.68000	0.00589272	0.0226418	0.00156466	4.1303	C	5	15/10/2020 19:09	40.9842		0	0	0	0	0	0	0	0	0	0	0	0	0	0
1073	3	4	9	2d 10:35:25.28000	0d 03:48:25.21000	0.00595684	0.0229069	0.00156451	4.1404	C	5	15/10/2020 19:11	41.0474		0	0	0	0	0	0	0	0	0	0	0	0	0	0
1074	3	4	9	2d 10:37:48.73000	0d 03:50:48.66000	0.00601919	0.0231654	0.00156481	4.1505	C	5	15/10/2020 19:13	40.9368		0	0	0	0	0	0	0	0	0	0	0	0	0	0
1075	3	4	9	2d 10:40:10.83000	0d 03:53:10.76000	0.00608095	0.023422	0.00156474	4.1605	C	5	15/10/2020 19:16	41.1422		0	0	0	0	0	0	0	0	0	0	0	0	0	0
1076	3	4	9	2d 10:42:32.79000	0d 03:55:32.72000	0.00614265	0.0236791	0.00156474	4.1706	C	5	15/10/2020 19:18	41.079		0	0	0	0	0	0	0	0	0	0	0	0	0	0
1077	3	4	9	2d 10:44:51.28000	0d 03:57:51.21000	0.00620285	0.0239304	0.00156458	4.1807	C	5	15/10/2020 19:20	40.9526		0	0	0	0	0	0	0	0	0	0	0	0	0	0
1078	3	4	9	2d 10:47:11.16000	0d 04:00:11.09000	0.00626364	0.0241849	0.00156466	4.1907	C	5	15/10/2020 19:23	41.0474		0	0	0	0	0	0	0	0	0	0	0	0	0	0
1079	3	4	9	2d 10:49:15.04000	0d 04:02:14.97000	0.00631749	0.0244108	0.00156466	4.2	C	133	15/10/2020 19:25	41.1422		0	0	0	0	0	0	0	0	0	0	0	0	0	0
1080	3	4	10	2d 10:49:15.05000	0d 00:00:00.01000	0.00631749	0.0244108	0.00156374	4.1993	C	0	15/10/2020 19:25	41.1422		0	0	0	0	0	0	0	0	0	0	0	0	0	0
1081	3	4	10	2d 10:49:37.89000	0d 00:00:22.85000	0.0063272	0.0244515	0.00146357	4.2004	C	4	15/10/2020 19:25	40.9842		0	0	0	0	0	0	0	0	0	0	0	0	0	0
1082	3	4	10	2d 10:49:56.67000	0d 00:00:41.63000	0.00633456	0.0244825	0.00136347	4.2	C	4	15/10/2020 19:26	41.0158		0	0	0	0	0	0	0	0	0	0	0	0	0	0
1083	3	4	10	2d 10:50:20.26000	0d 00:01:05.22000	0.00634316	0.0245186	0.00126337	4.2002	C	4	15/10/2020 19:26	41.0474		0	0	0	0	0	0	0	0	0	0	0	0	0	0
1084	3	4	10	2d 10:50:49.55000	0d 00:01:34.51000	0.00635303	0.02456	0.00116327	4.2	C	4	15/10/2020 19:26	41.0948		0	0	0	0	0	0	0	0	0	0	0	0	0	0
1085	3	4	10	2d 10:51:22.37000	0d 00:02:07.33000	0.00636317	0.0246026	0.0010631	4.2002	C	4	15/10/2020 19:27	40.9526		0	0	0	0	0	0	0	0	0	0	0	0	0	0
1086	3	4	10	2d 10:51:59.09000	0d 00:02:44.05000	0.00637349	0.024646	0.000963	4.2002	C	4	15/10/2020 19:28	41.0474		0	0	0	0	0	0	0	0	0	0	0	0	0	0
1087	3	4	10	2d 10:52:41.23000	0d 00:03:26.19000	0.00638416	0.0246908	0.00086297	4.2	C	4	15/10/2020 19:28	41.0948		0	0	0	0	0	0	0	0	0	0	0	0	0	0
1088	3	4	10	2d 10:53:28.74000	0d 00:04:13.70000	0.00639488	0.0247358	0.00076295	4.2002	C	4	15/10/2020 19:29	41		0	0	0	0	0	0	0	0	0	0	0	0	0	0
1089	3	4	10	2d 10:54:23.95000	0d 00:05:08.91000	0.00640581	0.0247817	0.00066293	4.2002	C	4	15/10/2020 19:30	41.0948		0	0	0	0	0	0	0	0	0	0	0	0	0	0
1090	3	4	10	2d 10:55:31.53000	0d 00:06:16.49000	0.00641727	0.0248299	0.00056291	4.2	C	4	15/10/2020 19:31	41.0316		0	0	0	0	0	0	0	0	0	0	0	0	0	0
1091	3	4	10	2d 10:56:49.77000	0d 00:07:34.73000	0.00642838	0.0248765	0.00046281	4.2002	C	4	15/10/2020 19:32	41.0948		0	0	0	0	0	0	0	0	0	0	0	0	0	0
1092	3	4	10	2d 10:58:32.86000	0d 00:09:17.82000	0.00644015	0.024926	0.00036278	4.2002	C	4	15/10/2020 19:34	41.0158		0	0	0	0	0	0	0	0	0	0	0	0	0	0
1093	3	4	10	2d 11:00:59.67000	0d 00:11:44.63000	0.00645278	0.024979	0.00026268	4.2002	C	4	15/10/2020 19:37	41.0632		0	0	0	0	0	0	0	0	0	0	0	0	0	0
1094	3	4	10	2d 11:04:58.11000	0d 00:15:43.07000	0.00646646	0.0250365	0.00016266	4.2	C	4	15/10/2020 19:41	41.1106		0	0	0	0	0	0	0	0	0	0	0	0	0	0
1095	3	4	10	2d 11:05:16.27000	0d 00:16:01.23000	0.00646727	0.0250398	0.00015648	4.2	C	132	15/10/2020 19:41	41.1106		0	0	0	0	0	0	0	0	0	0	0	0	0	0
1096	3	4	11	2d 11:05:16.28000	0d 00:00:00.01000	0	0	0	4.1985	R	0	15/10/2020 19:41	41.1106		0	0	0	0	0	0	0	0	0	0	0	0	0	0
1097	3	4	11	2d 11:05:18.28000	0d 00:00:02.01000	0	0	0	4.1984	R	1	15/10/2020 19:41	41.1106		0	0	0	0	0	0	0	0	0	0	0	0	0	0
1098	3	4	11	2d 11:05:20.28000	0d 00:00:04.01000	0	0	0	4.1982	R	1	15/10/2020 19:41	41.1106		0	0	0	0	0	0	0	0	0	0	0	0	0	0
1099	3	4	11	2d 11:05:22.28000	0d 00:00:06.01000	0	0	0	4.1981	R	1	15/10/2020 19:41	41.1106		0	0	0	0	0	0	0	0	0	0	0	0	0	0
1100	3	4	11	2d 11:05:24.28000	0d 00:00:08.01000	0	0	0	4.1981	R	1	15/10/2020 19:41	41.1106		0	0	0	0	0	0	0	0	0	0	0	0	0	0
1101	3	4	11	2d 11:05:26.27000	0d 00:00:10.00000	0	0	0	4.1979	R	129	15/10/2020 19:41	41.1264		0	0	0	0	0	0	0	0	0	0	0	0	0	0
1102	3	4	12	2d 11:05:26.31000	0d 00:00:00.04000	0.00000002	0.00000007	0.0015655	4.1839	D	0	15/10/2020 19:41	41.1264		0	0	0	0	0	0	0	0	0	0	0	0	0	0
1103	3	4	12	2d 11:05:50.81000	0d 00:00:24.54000	0.00001067	0.00004456	0.00156451	4.1738	D	5	15/10/2020 19:41	41.1106		0	0	0	0	0	0	0	0	0	0	0	0	0	0
1104	3	4	12	2d 11:06:54.12000	0d 00:01:27.85000	0.00003818	0.00015926	0.00156474	4.1637	D	5	15/10/2020 19:43	41.0316		0	0	0	0	0	0	0	0	0	0	0	0	0	0
1105	3	4	12	2d 11:08:37.34000	0d 00:03:11.07000	0.00008305	0.00034583	0.00156481	4.1537	D	5	15/10/2020 19:44	41.0632		0	0	0	0	0	0	0	0	0	0	0	0	0	0
1106	3	4	12	2d 11:10:37.41000	0d 00:05:11.14000	0.00013523	0.00056234	0.00156481	4.1436	D	5	15/10/2020 19:46	41.0474		0	0	0	0	0	0	0	0	0	0	0	0	0	0
1107	3	4	12	2d 11:12:44.05000	0d 00:07:17.78000	0.00019028	0.00079014	0.00156443	4.1334	D	5	15/10/2020 19:48	41.079		0	0	0	0	0	0	0	0	0	0	0	0	0	0
1108	3	4	12	2d 11:14:55.67000	0d 00:09:29.40000	0.00024748	0.00102633	0.00156458	4.1233	D	5	15/10/2020 19:51	40.9842		0	0	0	0	0	0	0	0	0	0	0	0	0	0
1109	3	4	12	2d 11:17:06.92000	0d 00:11:40.65000	0.00030453	0.00126127	0.00156466	4.1132	D	5	15/10/2020 19:53	41.0474		0	0	0	0	0	0	0	0	0	0	0	0	0	0
1110	3	4	12	2d 11:19:21.47000	0d 00:13:55.20000	0.00036301	0.00150152	0.00156474	4.1032	D	5	15/10/2020 19:55	41.0316		0	0	0	0	0	0	0	0	0	0	0	0	0	0
1111	3	4	12	2d 11:21:35.95000	0d 00:16:09.68000	0.00042146	0.00174107	0.00156466	4.0931	D	5	15/10/2020 19:57	41.0474		0	0	0	0	0	0	0	0	0	0	0	0	0	0
1112	3	4	12	2d 11:23:53.04000	0d 00:18:26.77000	0.00048105	0.00198466	0.00156474	4.083	D	5	15/10/2020 19:59	41.0158		0	0	0	0	0	0	0	0	0	0	0	0	0	0
1113	3	4	12	2d 11:26:12.54000	0d 00:20:46.27000	0.00054168	0.00223193	0.00156489	4.0729	D	5	15/10/2020 20:02	41.0632		0	0	0	0	0	0	0	0	0	0	0	0	0	0
1114	3	4	12	2d 11:28:34.50000	0d 00:23:08.23000	0.00060338	0.00248294	0.00156481	4.0629	D	5	15/10/2020 20:04	40.921		0	0	0	0	0	0	0	0	0	0	0	0	0	0
1115	3	4	12	2d 11:30:59.00000	0d 00:25:32.73000	0.00066619	0.0027378	0.00156466	4.0528	D	5	15/10/2020 20:07	41.0316		0	0	0	0	0	0	0	0	0	0	0	0	0	0
1116	3	4	12	2d 11:33:25.37000	0d 00:27:59.10000	0.0007298	0.00299532	0.00156489	4.0427	D	5	15/10/2020 20:09	41.079		0	0	0	0	0	0	0	0	0	0	0	0	0	0
1117	3	4	12	2d 11:35:52.48000	0d 00:30:26.21000	0.00079374	0.00325351	0.00156458	4.0327	D	5	15/10/2020 20:11	41		0	0	0	0	0	0	0	0	0	0	0	0	0	0
1118	3	4	12	2d 11:38:24.80000	0d 00:32:58.53000	0.00085995	0.00352017	0.00156466	4.0226	D	5	15/10/2020 20:14	40.9684		0	0	0	0	0	0	0	0	0	0	0	0	0	0
1119	3	4	12	2d 11:40:56.36000	0d 00:35:30.09000	0.00092582	0.00378483	0.00156481	4.0125	D	5	15/10/2020 20:17	41.0158		0	0	0	0	0	0	0	0	0	0	0	0	0	0
1120	3	4	12	2d 11:43:32.65000	0d 00:38:06.38000	0.00099375	0.00405707	0.00156466	4.0024	D	5	15/10/2020 20:19	40.9526		0	0	0	0	0	0	0	0	0	0	0	0	0	0
1121	3	4	12	2d 11:46:10.02000	0d 00:40:43.75000	0.00106215	0.0043305	0.00156474	3.9924	D	5	15/10/2020 20:22	41.0632		0	0	0	0	0	0	0	0	0	0	0	0	0	0
1122	3	4	12	2d 11:48:49.03000	0d 00:43:22.76000	0.00113127	0.00460608	0.00156458	3.9823	D	5	15/10/2020 20:24	40.9842		0	0	0	0	0	0	0	0	0	0	0	0	0	0
1123	3	4	12	2d 11:51:28.90000	0d 00:46:02.63000	0.00120075	0.00488246	0.00156458	3.9722	D	5	15/10/2020 20:27	41.1422		0	0	0	0	0	0	0	0	0	0	0	0	0	0
1124	3	4	12	2d 11:54:09.69000	0d 00:48:43.42000	0.00127064	0.00515972	0.00156466	3.9622	D	5	15/10/2020 20:30	41.0316		0	0	0	0	0	0	0	0	0	0	0	0	0	0
1125	3	4	12	2d 11:56:55.61000	0d 00:51:29.34000	0.00134275	0.0054451	0.00156466	3.9521	D	5	15/10/2020 20:33	40.9684		0	0	0	0	0	0	0	0	0	0	0	0	0	0
1126	3	4	12	2d 11:59:40.33000	0d 00:54:14.06000	0.00141435	0.00572769	0.00156443	3.9419	D	5	15/10/2020 20:35	41.1106		0	0	0	0	0	0	0	0	0	0	0	0	0	0
1127	3	4	12	2d 12:02:28.26000	0d 00:57:01.99000	0.00148734	0.00601504	0.00156497	3.9318	D	5	15/10/2020 20:38	41.0158		0	0	0	0	0	0	0	0	0	0	0	0	0	0
1128	3	4	12	2d 12:05:15.27000	0d 00:59:49.00000	0.00155993	0.00630009	0.00156466	3.9216	D	5	15/10/2020 20:41	40.9842		0	0	0	0	0	0	0	0	0	0	0	0	0	0
1129	3	4	12	2d 12:08:05.86000	0d 01:02:39.59000	0.00163407	0.0065905	0.00156474	3.9113	D	5	15/10/2020 20:44	41.1422		0	0	0	0	0	0	0	0	0	0	0	0	0	0
1130	3	4	12	2d 12:10:58.05000	0d 01:05:31.78000	0.00170891	0.00688287	0.00156458	3.9013	D	5	15/10/2020 20:47	41.0632		0	0	0	0	0	0	0	0	0	0	0	0	0	0
1131	3	4	12	2d 12:13:54.30000	0d 01:08:28.03000	0.00178552	0.00718135	0.00156458	3.8912	D	5	15/10/2020 20:50	41		0	0	0	0	0	0	0	0	0	0	0	0	0	0
1132	3	4	12	2d 12:16:50.21000	0d 01:11:23.94000	0.00186197	0.00747848	0.00156451	3.881	D	5	15/10/2020 20:52	41.1738		0	0	0	0	0	0	0	0	0	0	0	0	0	0
1133	3	4	12	2d 12:19:52.73000	0d 01:14:26.46000	0.0019413	0.00778597	0.00156474	3.8709	D	5	15/10/2020 20:55	41.079		0	0	0	0	0	0	0	0	0	0	0	0	0	0
1134	3	4	12	2d 12:22:52.75000	0d 01:17:26.48000	0.00201955	0.00808845	0.00156466	3.8608	D	5	15/10/2020 20:58	41.079		0	0	0	0	0	0	0	0	0	0	0	0	0	0
1135	3	4	12	2d 12:26:01.23000	0d 01:20:34.96000	0.00210147	0.00840434	0.00156481	3.8508	D	5	15/10/2020 21:02	41.0474		0	0	0	0	0	0	0	0	0	0	0	0	0	0
1136	3	4	12	2d 12:29:14.47000	0d 01:23:48.20000	0.00218546	0.00872736	0.00156474	3.8407	D	5	15/10/2020 21:05	41		0	0	0	0	0	0	0	0	0	0	0	0	0	0
1137	3	4	12	2d 12:32:39.98000	0d 01:27:13.71000	0.00227478	0.00906998	0.00156451	3.8306	D	5	15/10/2020 21:08	41.1422		0	0	0	0	0	0	0	0	0	0	0	0	0	0
1138	3	4	12	2d 12:36:10.04000	0d 01:30:43.77000	0.00236608	0.00941926	0.00156481	3.8206	D	5	15/10/2020 21:12	41.0316		0	0	0	0	0	0	0	0	0	0	0	0	0	0
1139	3	4	12	2d 12:39:51.16000	0d 01:34:24.89000	0.00246219	0.00978597	0.00156481	3.8105	D	5	15/10/2020 21:15	41.1106		0	0	0	0	0	0	0	0	0	0	0	0	0	0
1140	3	4	12	2d 12:43:46.23000	0d 01:38:19.96000	0.00256436	0.0101748	0.00156458	3.8004	D	5	15/10/2020 21:19	41.1106		0	0	0	0	0	0	0	0	0	0	0	0	0	0
1141	3	4	12	2d 12:47:59.19000	0d 01:42:32.92000	0.00267431	0.0105921	0.00156458	3.7903	D	5	15/10/2020 21:24	41.0474		0	0	0	0	0	0	0	0	0	0	0	0	0	0
1142	3	4	12	2d 12:52:37.66000	0d 01:47:11.39000	0.00279534	0.0110503	0.00156474	3.7803	D	5	15/10/2020 21:28	41.0474		0	0	0	0	0	0	0	0	0	0	0	0	0	0
1143	3	4	12	2d 12:57:35.31000	0d 01:52:09.04000	0.00292471	0.0115387	0.00156474	3.7702	D	5	15/10/2020 21:33	41.079		0	0	0	0	0	0	0	0	0	0	0	0	0	0
1144	3	4	12	2d 13:02:35.31000	0d 01:57:09.04000	0.00305511	0.0120297	0.00156474	3.761	D	1	15/10/2020 21:38	40.9526		0	0	0	0	0	0	0	0	0	0	0	0	0	0
1145	3	4	12	2d 13:07:35.31000	0d 02:02:09.04000	0.0031855	0.0125196	0.00156466	3.7527	D	1	15/10/2020 21:43	40.9052		0	0	0	0	0	0	0	0	0	0	0	0	0	0
1146	3	4	12	2d 13:12:35.31000	0d 02:07:09.04000	0.00331589	0.0130084	0.00156466	3.7447	D	1	15/10/2020 21:48	40.921		0	0	0	0	0	0	0	0	0	0	0	0	0	0
1147	3	4	12	2d 13:17:35.31000	0d 02:12:09.04000	0.00344628	0.0134962	0.00156466	3.7374	D	1	15/10/2020 21:53	41.0474		0	0	0	0	0	0	0	0	0	0	0	0	0	0
1148	3	4	12	2d 13:22:35.31000	0d 02:17:09.04000	0.00357667	0.0139831	0.00156466	3.7307	D	1	15/10/2020 21:58	41.0316		0	0	0	0	0	0	0	0	0	0	0	0	0	0
1149	3	4	12	2d 13:27:35.31000	0d 02:22:09.04000	0.00370707	0.0144691	0.00156458	3.724	D	1	15/10/2020 22:03	41.0948		0	0	0	0	0	0	0	0	0	0	0	0	0	0
1150	3	4	12	2d 13:32:35.31000	0d 02:27:09.04000	0.00383746	0.0149542	0.00156466	3.7177	D	1	15/10/2020 22:08	41.079		0	0	0	0	0	0	0	0	0	0	0	0	0	0
1151	3	4	12	2d 13:37:35.31000	0d 02:32:09.04000	0.00396785	0.0154386	0.00156497	3.7111	D	1	15/10/2020 22:13	41.0948		0	0	0	0	0	0	0	0	0	0	0	0	0	0
1152	3	4	12	2d 13:42:35.31000	0d 02:37:09.04000	0.00409824	0.0159221	0.00156504	3.7047	D	1	15/10/2020 22:18	41.1106		0	0	0	0	0	0	0	0	0	0	0	0	0	0
1153	3	4	12	2d 13:47:35.31000	0d 02:42:09.04000	0.00422864	0.0164047	0.00156481	3.6983	D	1	15/10/2020 22:23	41.0948		0	0	0	0	0	0	0	0	0	0	0	0	0	0
1154	3	4	12	2d 13:52:35.31000	0d 02:47:09.04000	0.00435903	0.0168865	0.00156481	3.6918	D	1	15/10/2020 22:28	41.1106		0	0	0	0	0	0	0	0	0	0	0	0	0	0
1155	3	4	12	2d 13:57:35.31000	0d 02:52:09.04000	0.00448942	0.0173675	0.00156474	3.6849	D	1	15/10/2020 22:33	41.079		0	0	0	0	0	0	0	0	0	0	0	0	0	0
1156	3	4	12	2d 14:02:35.31000	0d 02:57:09.04000	0.00461981	0.0178475	0.00156481	3.6776	D	1	15/10/2020 22:38	41.079		0	0	0	0	0	0	0	0	0	0	0	0	0	0
1157	3	4	12	2d 14:07:35.31000	0d 03:02:09.04000	0.0047502	0.0183265	0.00156489	3.6693	D	1	15/10/2020 22:43	41.079		0	0	0	0	0	0	0	0	0	0	0	0	0	0
1158	3	4	12	2d 14:12:35.31000	0d 03:07:09.04000	0.0048806	0.0188044	0.00156474	3.6602	D	1	15/10/2020 22:48	41.0632		0	0	0	0	0	0	0	0	0	0	0	0	0	0
1159	3	4	12	2d 14:17:29.92000	0d 03:12:03.65000	0.00500865	0.0192724	0.00156466	3.6501	D	5	15/10/2020 22:53	41.1264		0	0	0	0	0	0	0	0	0	0	0	0	0	0
1160	3	4	12	2d 14:21:49.58000	0d 03:16:23.31000	0.00512151	0.0196839	0.00156474	3.64	D	5	15/10/2020 22:57	40.9526		0	0	0	0	0	0	0	0	0	0	0	0	0	0
1161	3	4	12	2d 14:25:28.86000	0d 03:20:02.59000	0.00521681	0.0200303	0.00156481	3.63	D	5	15/10/2020 23:01	41.1106		0	0	0	0	0	0	0	0	0	0	0	0	0	0
1162	3	4	12	2d 14:28:35.26000	0d 03:23:08.99000	0.00529783	0.020324	0.00156451	3.6199	D	5	15/10/2020 23:04	41		0	0	0	0	0	0	0	0	0	0	0	0	0	0
1163	3	4	12	2d 14:31:09.68000	0d 03:25:43.41000	0.00536495	0.0205667	0.00156458	3.6098	D	5	15/10/2020 23:07	41.0474		0	0	0	0	0	0	0	0	0	0	0	0	0	0
1164	3	4	12	2d 14:33:19.30000	0d 03:27:53.03000	0.00542129	0.0207698	0.00156474	3.5998	D	5	15/10/2020 23:09	41.0948		0	0	0	0	0	0	0	0	0	0	0	0	0	0
1165	3	4	12	2d 14:35:05.21000	0d 03:29:38.94000	0.00546732	0.0209353	0.00156474	3.5895	D	5	15/10/2020 23:11	41		0	0	0	0	0	0	0	0	0	0	0	0	0	0
1166	3	4	12	2d 14:36:34.21000	0d 03:31:07.94000	0.005506	0.0210739	0.00156481	3.5793	D	5	15/10/2020 23:12	41.0632		0	0	0	0	0	0	0	0	0	0	0	0	0	0
1167	3	4	12	2d 14:37:47.09000	0d 03:32:20.82000	0.00553768	0.0211872	0.00156489	3.5691	D	5	15/10/2020 23:13	41.0948		0	0	0	0	0	0	0	0	0	0	0	0	0	0
1168	3	4	12	2d 14:38:46.86000	0d 03:33:20.59000	0.00556366	0.0212798	0.00156481	3.559	D	5	15/10/2020 23:14	40.9684		0	0	0	0	0	0	0	0	0	0	0	0	0	0
1169	3	4	12	2d 14:39:36.24000	0d 03:34:09.97000	0.00558512	0.021356	0.00156481	3.5489	D	5	15/10/2020 23:15	41.0632		0	0	0	0	0	0	0	0	0	0	0	0	0	0
1170	3	4	12	2d 14:40:19.58000	0d 03:34:53.31000	0.00560396	0.0214228	0.00156466	3.5389	D	5	15/10/2020 23:16	40.9368		0	0	0	0	0	0	0	0	0	0	0	0	0	0
1171	3	4	12	2d 14:40:57.16000	0d 03:35:30.89000	0.00562029	0.0214805	0.00156481	3.5288	D	5	15/10/2020 23:17	41.0158		0	0	0	0	0	0	0	0	0	0	0	0	0	0
1172	3	4	12	2d 14:41:32.12000	0d 03:36:05.85000	0.00563549	0.0215341	0.00156451	3.5186	D	5	15/10/2020 23:17	41.0632		0	0	0	0	0	0	0	0	0	0	0	0	0	0
1173	3	4	12	2d 14:42:02.73000	0d 03:36:36.46000	0.00564879	0.0215808	0.00156466	3.5085	D	5	15/10/2020 23:18	41.0632		0	0	0	0	0	0	0	0	0	0	0	0	0	0
1174	3	4	12	2d 14:42:29.45000	0d 03:37:03.18000	0.0056604	0.0216215	0.00156481	3.4984	D	5	15/10/2020 23:18	41.079		0	0	0	0	0	0	0	0	0	0	0	0	0	0
1175	3	4	12	2d 14:42:53.69000	0d 03:37:27.42000	0.00567094	0.0216583	0.00156466	3.4884	D	5	15/10/2020 23:19	41.079		0	0	0	0	0	0	0	0	0	0	0	0	0	0
1176	3	4	12	2d 14:43:15.85000	0d 03:37:49.58000	0.00568057	0.0216919	0.00156466	3.4781	D	5	15/10/2020 23:19	41.0632		0	0	0	0	0	0	0	0	0	0	0	0	0	0
1177	3	4	12	2d 14:43:40.68000	0d 03:38:14.41000	0.00569136	0.0217294	0.00156466	3.4679	D	5	15/10/2020 23:19	40.921		0	0	0	0	0	0	0	0	0	0	0	0	0	0
1178	3	4	12	2d 14:43:58.69000	0d 03:38:32.42000	0.00569919	0.0217565	0.00156466	3.4577	D	5	15/10/2020 23:20	40.9684		0	0	0	0	0	0	0	0	0	0	0	0	0	0
1179	3	4	12	2d 14:44:18.18000	0d 03:38:51.91000	0.00570766	0.0217857	0.00156466	3.4475	D	5	15/10/2020 23:20	41.0158		0	0	0	0	0	0	0	0	0	0	0	0	0	0
1180	3	4	12	2d 14:44:40.93000	0d 03:39:14.66000	0.00571755	0.0218197	0.00156466	3.4372	D	5	15/10/2020 23:20	41.0474		0	0	0	0	0	0	0	0	0	0	0	0	0	0
1181	3	4	12	2d 14:45:06.52000	0d 03:39:40.25000	0.00572867	0.0218579	0.00156474	3.4272	D	5	15/10/2020 23:21	41.0474		0	0	0	0	0	0	0	0	0	0	0	0	0	0
1182	3	4	12	2d 14:45:41.46000	0d 03:40:15.19000	0.00574386	0.0219099	0.00156474	3.4171	D	5	15/10/2020 23:21	41.079		0	0	0	0	0	0	0	0	0	0	0	0	0	0
1183	3	4	12	2d 14:46:30.40000	0d 03:41:04.13000	0.00576513	0.0219825	0.00156466	3.407	D	5	15/10/2020 23:22	41.0632		0	0	0	0	0	0	0	0	0	0	0	0	0	0
1184	3	4	12	2d 14:48:01.56000	0d 03:42:35.29000	0.00580475	0.0221172	0.00156474	3.397	D	5	15/10/2020 23:24	41.0316		0	0	0	0	0	0	0	0	0	0	0	0	0	0
1185	3	4	12	2d 14:50:42.31000	0d 03:45:16.04000	0.00587462	0.0223542	0.00156466	3.3869	D	5	15/10/2020 23:26	41.0474		0	0	0	0	0	0	0	0	0	0	0	0	0	0
1186	3	4	12	2d 14:53:55.97000	0d 03:48:29.70000	0.00595879	0.0226389	0.00156466	3.3768	D	5	15/10/2020 23:30	41.079		0	0	0	0	0	0	0	0	0	0	0	0	0	0
1187	3	4	12	2d 14:56:27.08000	0d 03:51:00.81000	0.00602447	0.0228603	0.00156474	3.3668	D	5	15/10/2020 23:32	41.0316		0	0	0	0	0	0	0	0	0	0	0	0	0	0
1188	3	4	12	2d 14:58:45.04000	0d 03:53:18.77000	0.00608443	0.0230619	0.00156458	3.3567	D	5	15/10/2020 23:34	40.9684		0	0	0	0	0	0	0	0	0	0	0	0	0	0
1189	3	4	12	2d 15:00:47.92000	0d 03:55:21.65000	0.00613784	0.023241	0.00156481	3.3466	D	5	15/10/2020 23:36	41		0	0	0	0	0	0	0	0	0	0	0	0	0	0
1190	3	4	12	2d 15:02:28.93000	0d 03:57:02.66000	0.00618175	0.0233877	0.00156489	3.3365	D	5	15/10/2020 23:38	41.1106		0	0	0	0	0	0	0	0	0	0	0	0	0	0
1191	3	4	12	2d 15:03:58.22000	0d 03:58:31.95000	0.00622055	0.023517	0.00156481	3.3265	D	5	15/10/2020 23:40	40.9684		0	0	0	0	0	0	0	0	0	0	0	0	0	0
1192	3	4	12	2d 15:04:59.60000	0d 03:59:33.33000	0.00624723	0.0236056	0.00156458	3.3164	D	5	15/10/2020 23:41	41.079		0	0	0	0	0	0	0	0	0	0	0	0	0	0
1193	3	4	12	2d 15:05:53.85000	0d 04:00:27.58000	0.00627081	0.0236837	0.00156489	3.3062	D	5	15/10/2020 23:42	41		0	0	0	0	0	0	0	0	0	0	0	0	0	0
1194	3	4	12	2d 15:06:36.70000	0d 04:01:10.43000	0.00628944	0.0237452	0.00156466	3.2958	D	5	15/10/2020 23:42	41.0474		0	0	0	0	0	0	0	0	0	0	0	0	0	0
1195	3	4	12	2d 15:07:11.44000	0d 04:01:45.17000	0.00630454	0.0237949	0.00156474	3.2857	D	5	15/10/2020 23:43	40.9368		0	0	0	0	0	0	0	0	0	0	0	0	0	0
1196	3	4	12	2d 15:07:40.02000	0d 04:02:13.75000	0.00631696	0.0238356	0.00156474	3.2757	D	5	15/10/2020 23:43	41		0	0	0	0	0	0	0	0	0	0	0	0	0	0
1197	3	4	12	2d 15:08:04.91000	0d 04:02:38.64000	0.00632778	0.023871	0.00156481	3.2656	D	5	15/10/2020 23:44	41.0474		0	0	0	0	0	0	0	0	0	0	0	0	0	0
1198	3	4	12	2d 15:08:26.42000	0d 04:03:00.15000	0.00633713	0.0239015	0.00156466	3.2555	D	5	15/10/2020 23:44	41.079		0	0	0	0	0	0	0	0	0	0	0	0	0	0
1199	3	4	12	2d 15:08:45.48000	0d 04:03:19.21000	0.00634541	0.0239284	0.00156458	3.2454	D	5	15/10/2020 23:44	40.9526		0	0	0	0	0	0	0	0	0	0	0	0	0	0
1200	3	4	12	2d 15:09:02.40000	0d 04:03:36.13000	0.00635276	0.0239523	0.00156489	3.2354	D	5	15/10/2020 23:45	40.9684		0	0	0	0	0	0	0	0	0	0	0	0	0	0
1201	3	4	12	2d 15:09:17.72000	0d 04:03:51.45000	0.00635942	0.0239738	0.00156451	3.2251	D	5	15/10/2020 23:45	41.0158		0	0	0	0	0	0	0	0	0	0	0	0	0	0
1202	3	4	12	2d 15:09:32.11000	0d 04:04:05.84000	0.00636568	0.0239939	0.00156443	3.2149	D	5	15/10/2020 23:45	41.0316		0	0	0	0	0	0	0	0	0	0	0	0	0	0
1203	3	4	12	2d 15:09:44.89000	0d 04:04:18.62000	0.00637123	0.0240117	0.00156481	3.2047	D	5	15/10/2020 23:45	41.0474		0	0	0	0	0	0	0	0	0	0	0	0	0	0
1204	3	4	12	2d 15:09:56.35000	0d 04:04:30.08000	0.00637621	0.0240277	0.00156466	3.1945	D	5	15/10/2020 23:46	41.079		0	0	0	0	0	0	0	0	0	0	0	0	0	0
1205	3	4	12	2d 15:10:06.90000	0d 04:04:40.63000	0.0063808	0.0240423	0.00156497	3.1844	D	5	15/10/2020 23:46	41.0948		0	0	0	0	0	0	0	0	0	0	0	0	0	0
1206	3	4	12	2d 15:10:16.88000	0d 04:04:50.61000	0.00638514	0.0240561	0.00156466	3.174	D	5	15/10/2020 23:46	41.1106		0	0	0	0	0	0	0	0	0	0	0	0	0	0
1207	3	4	12	2d 15:10:26.00000	0d 04:04:59.73000	0.0063891	0.0240687	0.00156458	3.164	D	5	15/10/2020 23:46	41.0948		0	0	0	0	0	0	0	0	0	0	0	0	0	0
1208	3	4	12	2d 15:10:34.68000	0d 04:05:08.41000	0.00639287	0.0240806	0.00156466	3.1537	D	5	15/10/2020 23:46	41.0948		0	0	0	0	0	0	0	0	0	0	0	0	0	0
1209	3	4	12	2d 15:10:42.81000	0d 04:05:16.54000	0.00639641	0.0240917	0.00156451	3.1437	D	5	15/10/2020 23:46	41.1106		0	0	0	0	0	0	0	0	0	0	0	0	0	0
1210	3	4	12	2d 15:10:50.48000	0d 04:05:24.21000	0.00639974	0.0241022	0.00156481	3.1334	D	5	15/10/2020 23:46	41.1106		0	0	0	0	0	0	0	0	0	0	0	0	0	0
1211	3	4	12	2d 15:10:58.02000	0d 04:05:31.75000	0.00640302	0.0241124	0.00156481	3.1232	D	5	15/10/2020 23:47	41.1106		0	0	0	0	0	0	0	0	0	0	0	0	0	0
1212	3	4	12	2d 15:11:05.31000	0d 04:05:39.04000	0.00640619	0.0241223	0.00156458	3.113	D	5	15/10/2020 23:47	41.1264		0	0	0	0	0	0	0	0	0	0	0	0	0	0
1213	3	4	12	2d 15:11:12.36000	0d 04:05:46.09000	0.00640925	0.0241318	0.00156481	3.1026	D	5	15/10/2020 23:47	41.1264		0	0	0	0	0	0	0	0	0	0	0	0	0	0
1214	3	4	12	2d 15:11:19.06000	0d 04:05:52.79000	0.00641216	0.0241409	0.00156481	3.0925	D	5	15/10/2020 23:47	41.1422		0	0	0	0	0	0	0	0	0	0	0	0	0	0
1215	3	4	12	2d 15:11:25.32000	0d 04:05:59.05000	0.00641488	0.0241493	0.00156481	3.0823	D	5	15/10/2020 23:47	41.1264		0	0	0	0	0	0	0	0	0	0	0	0	0	0
1216	3	4	12	2d 15:11:31.53000	0d 04:06:05.26000	0.00641758	0.0241576	0.00156451	3.0721	D	5	15/10/2020 23:47	41.1422		0	0	0	0	0	0	0	0	0	0	0	0	0	0
1217	3	4	12	2d 15:11:37.30000	0d 04:06:11.03000	0.00642009	0.0241653	0.00156474	3.062	D	5	15/10/2020 23:47	41.1264		0	0	0	0	0	0	0	0	0	0	0	0	0	0
1218	3	4	12	2d 15:11:42.80000	0d 04:06:16.53000	0.00642248	0.0241726	0.00156474	3.052	D	5	15/10/2020 23:47	41.1264		0	0	0	0	0	0	0	0	0	0	0	0	0	0
1219	3	4	12	2d 15:11:48.14000	0d 04:06:21.87000	0.0064248	0.0241796	0.00156474	3.0419	D	5	15/10/2020 23:47	41.1422		0	0	0	0	0	0	0	0	0	0	0	0	0	0
1220	3	4	12	2d 15:11:53.58000	0d 04:06:27.31000	0.00642717	0.0241868	0.00156466	3.0317	D	5	15/10/2020 23:48	41.1264		0	0	0	0	0	0	0	0	0	0	0	0	0	0
1221	3	4	12	2d 15:11:58.42000	0d 04:06:32.15000	0.00642927	0.0241932	0.00156481	3.0216	D	5	15/10/2020 23:48	41.0948		0	0	0	0	0	0	0	0	0	0	0	0	0	0
1222	3	4	12	2d 15:12:03.21000	0d 04:06:36.94000	0.00643135	0.0241995	0.00156466	3.0114	D	5	15/10/2020 23:48	41.0474		0	0	0	0	0	0	0	0	0	0	0	0	0	0
1223	3	4	12	2d 15:12:07.84000	0d 04:06:41.57000	0.00643336	0.0242055	0.00156474	3.0011	D	5	15/10/2020 23:48	41		0	0	0	0	0	0	0	0	0	0	0	0	0	0
1224	3	4	12	2d 15:12:12.30000	0d 04:06:46.03000	0.0064353	0.0242113	0.00156474	2.9909	D	5	15/10/2020 23:48	40.9842		0	0	0	0	0	0	0	0	0	0	0	0	0	0
1225	3	4	12	2d 15:12:16.65000	0d 04:06:50.38000	0.00643719	0.024217	0.00156474	2.9808	D	5	15/10/2020 23:48	40.9842		0	0	0	0	0	0	0	0	0	0	0	0	0	0
1226	3	4	12	2d 15:12:20.87000	0d 04:06:54.60000	0.00643903	0.0242224	0.00156466	2.9706	D	5	15/10/2020 23:48	40.9842		0	0	0	0	0	0	0	0	0	0	0	0	0	0
1227	3	4	12	2d 15:12:24.94000	0d 04:06:58.67000	0.0064408	0.0242277	0.00156474	2.9604	D	5	15/10/2020 23:48	41.0158		0	0	0	0	0	0	0	0	0	0	0	0	0	0
1228	3	4	12	2d 15:12:28.87000	0d 04:07:02.60000	0.0064425	0.0242327	0.00156466	2.9503	D	5	15/10/2020 23:48	41.0316		0	0	0	0	0	0	0	0	0	0	0	0	0	0
1229	3	4	12	2d 15:12:32.86000	0d 04:07:06.59000	0.00644424	0.0242378	0.00156481	2.9403	D	5	15/10/2020 23:48	41.0158		0	0	0	0	0	0	0	0	0	0	0	0	0	0
1230	3	4	12	2d 15:12:36.44000	0d 04:07:10.17000	0.00644579	0.0242424	0.00156481	2.9299	D	5	15/10/2020 23:48	41.0316		0	0	0	0	0	0	0	0	0	0	0	0	0	0
1231	3	4	12	2d 15:12:40.14000	0d 04:07:13.87000	0.0064474	0.0242471	0.00156474	2.9197	D	5	15/10/2020 23:48	41.0474		0	0	0	0	0	0	0	0	0	0	0	0	0	0
1232	3	4	12	2d 15:12:43.73000	0d 04:07:17.46000	0.00644896	0.0242516	0.00156466	2.9094	D	5	15/10/2020 23:48	41.0474		0	0	0	0	0	0	0	0	0	0	0	0	0	0
1233	3	4	12	2d 15:12:47.30000	0d 04:07:21.03000	0.00645051	0.0242561	0.00156466	2.8992	D	5	15/10/2020 23:48	41.0474		0	0	0	0	0	0	0	0	0	0	0	0	0	0
1234	3	4	12	2d 15:12:50.66000	0d 04:07:24.39000	0.00645198	0.0242604	0.00156474	2.889	D	5	15/10/2020 23:48	41.079		0	0	0	0	0	0	0	0	0	0	0	0	0	0
1235	3	4	12	2d 15:12:53.94000	0d 04:07:27.67000	0.0064534	0.0242645	0.00156466	2.8788	D	5	15/10/2020 23:49	41.0632		0	0	0	0	0	0	0	0	0	0	0	0	0	0
1236	3	4	12	2d 15:12:57.18000	0d 04:07:30.91000	0.00645481	0.0242685	0.00156474	2.8685	D	5	15/10/2020 23:49	41.0632		0	0	0	0	0	0	0	0	0	0	0	0	0	0
1237	3	4	12	2d 15:13:00.34000	0d 04:07:34.07000	0.00645618	0.0242725	0.00156481	2.8583	D	5	15/10/2020 23:49	41.0474		0	0	0	0	0	0	0	0	0	0	0	0	0	0
1238	3	4	12	2d 15:13:03.51000	0d 04:07:37.24000	0.00645756	0.0242764	0.00156474	2.8481	D	5	15/10/2020 23:49	41.079		0	0	0	0	0	0	0	0	0	0	0	0	0	0
1239	3	4	12	2d 15:13:06.57000	0d 04:07:40.30000	0.00645889	0.0242802	0.00156458	2.8379	D	5	15/10/2020 23:49	41.079		0	0	0	0	0	0	0	0	0	0	0	0	0	0
1240	3	4	12	2d 15:13:09.56000	0d 04:07:43.29000	0.00646019	0.0242839	0.00156481	2.8276	D	5	15/10/2020 23:49	41.079		0	0	0	0	0	0	0	0	0	0	0	0	0	0
1241	3	4	12	2d 15:13:12.51000	0d 04:07:46.24000	0.00646147	0.0242875	0.00156466	2.8173	D	5	15/10/2020 23:49	41.0632		0	0	0	0	0	0	0	0	0	0	0	0	0	0
1242	3	4	12	2d 15:13:15.37000	0d 04:07:49.10000	0.00646272	0.024291	0.00156466	2.807	D	5	15/10/2020 23:49	41.0632		0	0	0	0	0	0	0	0	0	0	0	0	0	0
1243	3	4	12	2d 15:13:18.20000	0d 04:07:51.93000	0.00646394	0.0242944	0.00156466	2.7968	D	5	15/10/2020 23:49	41.079		0	0	0	0	0	0	0	0	0	0	0	0	0	0
1244	3	4	12	2d 15:13:20.92000	0d 04:07:54.65000	0.00646513	0.0242977	0.00156458	2.7864	D	5	15/10/2020 23:49	41.0948		0	0	0	0	0	0	0	0	0	0	0	0	0	0
1245	3	4	12	2d 15:13:23.70000	0d 04:07:57.43000	0.00646634	0.0243011	0.00156489	2.7759	D	5	15/10/2020 23:49	41.079		0	0	0	0	0	0	0	0	0	0	0	0	0	0
1246	3	4	12	2d 15:13:26.39000	0d 04:08:00.12000	0.0064675	0.0243043	0.00156474	2.7655	D	5	15/10/2020 23:49	41.079		0	0	0	0	0	0	0	0	0	0	0	0	0	0
1247	3	4	12	2d 15:13:29.03000	0d 04:08:02.76000	0.00646865	0.0243075	0.00156451	2.7552	D	5	15/10/2020 23:49	41.1106		0	0	0	0	0	0	0	0	0	0	0	0	0	0
1248	3	4	12	2d 15:13:31.60000	0d 04:08:05.33000	0.00646977	0.0243106	0.00156458	2.7449	D	5	15/10/2020 23:49	41.1106		0	0	0	0	0	0	0	0	0	0	0	0	0	0
1249	3	4	12	2d 15:13:34.05000	0d 04:08:07.78000	0.00647083	0.0243135	0.00156474	2.7347	D	5	15/10/2020 23:49	41.1106		0	0	0	0	0	0	0	0	0	0	0	0	0	0
1250	3	4	12	2d 15:13:36.48000	0d 04:08:10.21000	0.00647189	0.0243164	0.00156481	2.7243	D	5	15/10/2020 23:49	41.079		0	0	0	0	0	0	0	0	0	0	0	0	0	0
1251	3	4	12	2d 15:13:38.96000	0d 04:08:12.69000	0.00647297	0.0243193	0.00156466	2.7138	D	5	15/10/2020 23:49	41.0474		0	0	0	0	0	0	0	0	0	0	0	0	0	0
1252	3	4	12	2d 15:13:41.30000	0d 04:08:15.03000	0.00647399	0.024322	0.00156481	2.7034	D	5	15/10/2020 23:49	41.0316		0	0	0	0	0	0	0	0	0	0	0	0	0	0
1253	3	4	12	2d 15:13:43.64000	0d 04:08:17.37000	0.006475	0.0243248	0.00156474	2.6931	D	5	15/10/2020 23:49	41.0158		0	0	0	0	0	0	0	0	0	0	0	0	0	0
1254	3	4	12	2d 15:13:45.95000	0d 04:08:19.68000	0.00647601	0.0243275	0.00156458	2.6827	D	5	15/10/2020 23:49	40.9842		0	0	0	0	0	0	0	0	0	0	0	0	0	0
1255	3	4	12	2d 15:13:48.21000	0d 04:08:21.94000	0.00647699	0.0243301	0.00156474	2.6723	D	5	15/10/2020 23:49	40.9842		0	0	0	0	0	0	0	0	0	0	0	0	0	0
1256	3	4	12	2d 15:13:50.49000	0d 04:08:24.22000	0.00647798	0.0243328	0.00156458	2.6616	D	5	15/10/2020 23:49	40.9684		0	0	0	0	0	0	0	0	0	0	0	0	0	0
1257	3	4	12	2d 15:13:52.75000	0d 04:08:26.48000	0.00647896	0.0243354	0.00156474	2.6509	D	5	15/10/2020 23:49	40.9526		0	0	0	0	0	0	0	0	0	0	0	0	0	0
1258	3	4	12	2d 15:13:54.98000	0d 04:08:28.71000	0.00647993	0.0243379	0.00156451	2.6404	D	5	15/10/2020 23:50	40.9684		0	0	0	0	0	0	0	0	0	0	0	0	0	0
1259	3	4	12	2d 15:13:57.09000	0d 04:08:30.82000	0.00648085	0.0243403	0.00156474	2.6302	D	5	15/10/2020 23:50	40.9684		0	0	0	0	0	0	0	0	0	0	0	0	0	0
1260	3	4	12	2d 15:13:59.19000	0d 04:08:32.92000	0.00648176	0.0243427	0.00156474	2.6198	D	5	15/10/2020 23:50	40.9684		0	0	0	0	0	0	0	0	0	0	0	0	0	0
1261	3	4	12	2d 15:14:01.26000	0d 04:08:34.99000	0.00648266	0.0243451	0.00156481	2.6093	D	5	15/10/2020 23:50	40.9842		0	0	0	0	0	0	0	0	0	0	0	0	0	0
1262	3	4	12	2d 15:14:03.35000	0d 04:08:37.08000	0.00648357	0.0243475	0.00156474	2.5989	D	5	15/10/2020 23:50	40.9684		0	0	0	0	0	0	0	0	0	0	0	0	0	0
1263	3	4	12	2d 15:14:05.36000	0d 04:08:39.09000	0.00648444	0.0243497	0.00156451	2.5884	D	5	15/10/2020 23:50	40.9684		0	0	0	0	0	0	0	0	0	0	0	0	0	0
1264	3	4	12	2d 15:14:07.36000	0d 04:08:41.09000	0.00648531	0.024352	0.00156474	2.578	D	5	15/10/2020 23:50	40.9842		0	0	0	0	0	0	0	0	0	0	0	0	0	0
1265	3	4	12	2d 15:14:09.32000	0d 04:08:43.05000	0.00648616	0.0243542	0.00156466	2.5678	D	5	15/10/2020 23:50	41		0	0	0	0	0	0	0	0	0	0	0	0	0	0
1266	3	4	12	2d 15:14:11.29000	0d 04:08:45.02000	0.00648702	0.0243564	0.00156474	2.5573	D	5	15/10/2020 23:50	41		0	0	0	0	0	0	0	0	0	0	0	0	0	0
1267	3	4	12	2d 15:14:13.22000	0d 04:08:46.95000	0.00648786	0.0243585	0.00156466	2.5467	D	5	15/10/2020 23:50	41		0	0	0	0	0	0	0	0	0	0	0	0	0	0
1268	3	4	12	2d 15:14:15.18000	0d 04:08:48.91000	0.00648871	0.0243607	0.00156458	2.5359	D	5	15/10/2020 23:50	41		0	0	0	0	0	0	0	0	0	0	0	0	0	0
1269	3	4	12	2d 15:14:17.13000	0d 04:08:50.86000	0.00648956	0.0243628	0.00156481	2.5254	D	5	15/10/2020 23:50	41		0	0	0	0	0	0	0	0	0	0	0	0	0	0
1270	3	4	12	2d 15:14:19.01000	0d 04:08:52.74000	0.00649038	0.0243649	0.00156458	2.515	D	5	15/10/2020 23:50	41		0	0	0	0	0	0	0	0	0	0	0	0	0	0
1271	3	4	12	2d 15:14:20.86000	0d 04:08:54.59000	0.00649118	0.0243669	0.00156466	2.5046	D	5	15/10/2020 23:50	41.0158		0	0	0	0	0	0	0	0	0	0	0	0	0	0
1272	3	4	12	2d 15:14:21.64000	0d 04:08:55.37000	0.00649152	0.0243677	0.00156474	2.5	D	133	15/10/2020 23:50	41.0316		0	0	0	0	0	0	0	0	0	0	0	0	0	0
1273	3	4	13	2d 15:14:21.65000	0d 00:00:00.01000	0	0	0	2.6645	R	0	15/10/2020 23:50	41.0316		0	0	0	0	0	0	0	0	0	0	0	0	0	0
1274	3	4	13	2d 15:14:23.65000	0d 00:00:02.01000	0	0	0	2.8806	R	1	15/10/2020 23:50	41.0316		0	0	0	0	0	0	0	0	0	0	0	0	0	0
1275	3	4	13	2d 15:14:25.65000	0d 00:00:04.01000	0	0	0	3.0045	R	1	15/10/2020 23:50	41.0474		0	0	0	0	0	0	0	0	0	0	0	0	0	0
1276	3	4	13	2d 15:14:27.65000	0d 00:00:06.01000	0	0	0	3.099	R	1	15/10/2020 23:50	41.0316		0	0	0	0	0	0	0	0	0	0	0	0	0	0
1277	3	4	13	2d 15:14:29.65000	0d 00:00:08.01000	0	0	0	3.1742	R	1	15/10/2020 23:50	41.0316		0	0	0	0	0	0	0	0	0	0	0	0	0	0
1278	3	4	13	2d 15:14:31.64000	0d 00:00:10.00000	0	0	0	3.2357	R	129	15/10/2020 23:50	41.0474		0	0	0	0	0	0	0	0	0	0	0	0	0	0
1279	4	5	9	2d 15:14:31.68000	0d 00:00:00.04000	0.00000002	0.00000006	0.00156542	3.4304	C	0	15/10/2020 23:50	41.0474		0	0	0	0	0	0	0	0	0	0	0	0	0	0
1280	4	5	9	2d 15:14:31.84000	0d 00:00:00.20000	0.00000009	0.0000003	0.00156466	3.4539	C	5	15/10/2020 23:50	41.0474		0	0	0	0	0	0	0	0	0	0	0	0	0	0
1281	4	5	9	2d 15:14:32.00000	0d 00:00:00.36000	0.00000016	0.00000054	0.00156481	3.473	C	5	15/10/2020 23:50	41.0474		0	0	0	0	0	0	0	0	0	0	0	0	0	0
1282	4	5	9	2d 15:14:32.18000	0d 00:00:00.54000	0.00000023	0.00000081	0.00156481	3.491	C	5	15/10/2020 23:50	41.0474		0	0	0	0	0	0	0	0	0	0	0	0	0	0
1283	4	5	9	2d 15:14:32.38000	0d 00:00:00.74000	0.00000032	0.00000112	0.00156466	3.5082	C	5	15/10/2020 23:50	41.0474		0	0	0	0	0	0	0	0	0	0	0	0	0	0
1284	4	5	9	2d 15:14:32.59000	0d 00:00:00.95000	0.00000041	0.00000144	0.00156451	3.5245	C	5	15/10/2020 23:50	41.0474		0	0	0	0	0	0	0	0	0	0	0	0	0	0
1285	4	5	9	2d 15:14:32.81000	0d 00:00:01.17000	0.00000051	0.00000178	0.00156458	3.5406	C	5	15/10/2020 23:50	41.0474		0	0	0	0	0	0	0	0	0	0	0	0	0	0
1286	4	5	9	2d 15:14:33.04000	0d 00:00:01.40000	0.00000061	0.00000213	0.00156466	3.556	C	5	15/10/2020 23:50	41.0474		0	0	0	0	0	0	0	0	0	0	0	0	0	0
1287	4	5	9	2d 15:14:33.28000	0d 00:00:01.64000	0.00000071	0.0000025	0.00156474	3.5709	C	5	15/10/2020 23:50	41.0474		0	0	0	0	0	0	0	0	0	0	0	0	0	0
1288	4	5	9	2d 15:14:33.53000	0d 00:00:01.89000	0.00000082	0.00000289	0.00156474	3.5859	C	5	15/10/2020 23:50	41.0474		0	0	0	0	0	0	0	0	0	0	0	0	0	0
1289	4	5	9	2d 15:14:33.80000	0d 00:00:02.16000	0.00000094	0.00000331	0.00156466	3.6005	C	5	15/10/2020 23:50	41.0474		0	0	0	0	0	0	0	0	0	0	0	0	0	0
1290	4	5	9	2d 15:14:34.08000	0d 00:00:02.44000	0.00000106	0.00000375	0.00156458	3.6147	C	5	15/10/2020 23:50	41.0632		0	0	0	0	0	0	0	0	0	0	0	0	0	0
1291	4	5	9	2d 15:14:34.38000	0d 00:00:02.74000	0.00000119	0.00000422	0.00156466	3.6291	C	5	15/10/2020 23:50	41.0632		0	0	0	0	0	0	0	0	0	0	0	0	0	0
1292	4	5	9	2d 15:14:34.69000	0d 00:00:03.05000	0.00000133	0.00000471	0.00156451	3.6425	C	5	15/10/2020 23:50	41.0632		0	0	0	0	0	0	0	0	0	0	0	0	0	0
1293	4	5	9	2d 15:14:35.02000	0d 00:00:03.38000	0.00000147	0.00000524	0.00156481	3.6556	C	5	15/10/2020 23:50	41.0632		0	0	0	0	0	0	0	0	0	0	0	0	0	0
1294	4	5	9	2d 15:14:35.37000	0d 00:00:03.73000	0.00000162	0.0000058	0.00156474	3.6684	C	5	15/10/2020 23:50	41.0632		0	0	0	0	0	0	0	0	0	0	0	0	0	0
1295	4	5	9	2d 15:14:35.76000	0d 00:00:04.12000	0.00000179	0.00000642	0.00156474	3.6809	C	5	15/10/2020 23:50	41.0632		0	0	0	0	0	0	0	0	0	0	0	0	0	0
1296	4	5	9	2d 15:14:36.19000	0d 00:00:04.55000	0.00000198	0.00000711	0.00156458	3.6931	C	5	15/10/2020 23:50	41.0632		0	0	0	0	0	0	0	0	0	0	0	0	0	0
1297	4	5	9	2d 15:14:36.68000	0d 00:00:05.04000	0.00000219	0.0000079	0.00156474	3.705	C	5	15/10/2020 23:50	41.0632		0	0	0	0	0	0	0	0	0	0	0	0	0	0
1298	4	5	9	2d 15:14:37.26000	0d 00:00:05.62000	0.00000244	0.00000883	0.00156481	3.7165	C	5	15/10/2020 23:50	41.0632		0	0	0	0	0	0	0	0	0	0	0	0	0	0
1299	4	5	9	2d 15:14:37.97000	0d 00:00:06.33000	0.00000275	0.00000998	0.00156481	3.7278	C	5	15/10/2020 23:50	41.0632		0	0	0	0	0	0	0	0	0	0	0	0	0	0
1300	4	5	9	2d 15:14:38.88000	0d 00:00:07.24000	0.00000315	0.00001146	0.00156466	3.7385	C	5	15/10/2020 23:50	41.0632		0	0	0	0	0	0	0	0	0	0	0	0	0	0
1301	4	5	9	2d 15:14:40.13000	0d 00:00:08.49000	0.00000369	0.00001349	0.00156489	3.749	C	5	15/10/2020 23:50	41.0632		0	0	0	0	0	0	0	0	0	0	0	0	0	0
1302	4	5	9	2d 15:14:42.08000	0d 00:00:10.44000	0.00000454	0.00001667	0.00156466	3.7594	C	5	15/10/2020 23:50	41.0474		0	0	0	0	0	0	0	0	0	0	0	0	0	0
1303	4	5	9	2d 15:14:45.73000	0d 00:00:14.09000	0.00000612	0.00002265	0.00156474	3.7696	C	5	15/10/2020 23:50	41.0632		0	0	0	0	0	0	0	0	0	0	0	0	0	0
1304	4	5	9	2d 15:15:19.70000	0d 00:00:48.06000	0.00002089	0.00007832	0.00156458	3.7595	C	5	15/10/2020 23:51	41.0474		0	0	0	0	0	0	0	0	0	0	0	0	0	0
1305	4	5	9	2d 15:15:30.57000	0d 00:00:58.93000	0.00002561	0.00009606	0.00156458	3.7493	C	5	15/10/2020 23:51	40.9526		0	0	0	0	0	0	0	0	0	0	0	0	0	0
1306	4	5	9	2d 15:15:42.83000	0d 00:01:11.19000	0.00003094	0.00011601	0.00156466	3.7392	C	5	15/10/2020 23:51	40.9684		0	0	0	0	0	0	0	0	0	0	0	0	0	0
1307	4	5	9	2d 15:16:01.28000	0d 00:01:29.64000	0.00003896	0.00014595	0.00156474	3.7292	C	5	15/10/2020 23:52	41.0316		0	0	0	0	0	0	0	0	0	0	0	0	0	0
1308	4	5	9	2d 15:16:30.41000	0d 00:01:58.77000	0.00005162	0.0001931	0.00156489	3.7191	C	5	15/10/2020 23:52	41.0948		0	0	0	0	0	0	0	0	0	0	0	0	0	0
1309	4	5	9	2d 15:17:29.55000	0d 00:02:57.91000	0.00007733	0.00028855	0.00156481	3.709	C	5	15/10/2020 23:53	41		0	0	0	0	0	0	0	0	0	0	0	0	0	0
1310	4	5	9	2d 15:22:29.55000	0d 00:07:57.91000	0.00020772	0.00077138	0.00156451	3.7011	C	1	15/10/2020 23:58	40.9684		0	0	0	0	0	0	0	0	0	0	0	0	0	0
1311	4	5	9	2d 15:27:29.55000	0d 00:12:57.91000	0.00033811	0.00125407	0.00156466	3.7028	C	1	16/10/2020 00:03	41.1106		0	0	0	0	0	0	0	0	0	0	0	0	0	0
1312	4	5	9	2d 15:32:29.55000	0d 00:17:57.91000	0.0004685	0.0017371	0.00156458	3.706	C	1	16/10/2020 00:08	40.9526		0	0	0	0	0	0	0	0	0	0	0	0	0	0
1313	4	5	9	2d 15:37:29.55000	0d 00:22:57.91000	0.0005989	0.00222057	0.00156466	3.7095	C	1	16/10/2020 00:13	40.9684		0	0	0	0	0	0	0	0	0	0	0	0	0	0
1314	4	5	9	2d 15:42:29.55000	0d 00:27:57.91000	0.00072929	0.00270451	0.00156458	3.7133	C	1	16/10/2020 00:18	40.9526		0	0	0	0	0	0	0	0	0	0	0	0	0	0
1315	4	5	9	2d 15:47:29.55000	0d 00:32:57.91000	0.00085968	0.00318897	0.00156458	3.7174	C	1	16/10/2020 00:23	40.9684		0	0	0	0	0	0	0	0	0	0	0	0	0	0
1316	4	5	9	2d 15:52:29.55000	0d 00:37:57.91000	0.00099007	0.00367397	0.00156466	3.7218	C	1	16/10/2020 00:28	41.1264		0	0	0	0	0	0	0	0	0	0	0	0	0	0
1317	4	5	9	2d 15:57:29.55000	0d 00:42:57.91000	0.00112046	0.00415957	0.00156458	3.7266	C	1	16/10/2020 00:33	41.0158		0	0	0	0	0	0	0	0	0	0	0	0	0	0
1318	4	5	9	2d 16:02:29.55000	0d 00:47:57.91000	0.00125086	0.0046458	0.00156474	3.7314	C	1	16/10/2020 00:38	41.0632		0	0	0	0	0	0	0	0	0	0	0	0	0	0
1319	4	5	9	2d 16:07:29.55000	0d 00:52:57.91000	0.00138125	0.00513271	0.00156474	3.7368	C	1	16/10/2020 00:43	41.0316		0	0	0	0	0	0	0	0	0	0	0	0	0	0
1320	4	5	9	2d 16:12:29.55000	0d 00:57:57.91000	0.00151164	0.00562031	0.00156497	3.742	C	1	16/10/2020 00:48	41.0632		0	0	0	0	0	0	0	0	0	0	0	0	0	0
1321	4	5	9	2d 16:17:29.55000	0d 01:02:57.91000	0.00164203	0.0061086	0.00156451	3.7475	C	1	16/10/2020 00:53	41.0316		0	0	0	0	0	0	0	0	0	0	0	0	0	0
1322	4	5	9	2d 16:22:29.55000	0d 01:07:57.91000	0.00177243	0.00659762	0.00156474	3.7531	C	1	16/10/2020 00:58	41.0474		0	0	0	0	0	0	0	0	0	0	0	0	0	0
1323	4	5	9	2d 16:27:29.55000	0d 01:12:57.91000	0.00190282	0.00708733	0.00156481	3.7586	C	1	16/10/2020 01:03	41.0474		0	0	0	0	0	0	0	0	0	0	0	0	0	0
1324	4	5	9	2d 16:32:29.55000	0d 01:17:57.91000	0.00203321	0.00757774	0.00156481	3.7638	C	1	16/10/2020 01:08	41.0632		0	0	0	0	0	0	0	0	0	0	0	0	0	0
1325	4	5	9	2d 16:37:29.55000	0d 01:22:57.91000	0.0021636	0.00806883	0.00156466	3.7688	C	1	16/10/2020 01:13	41.0948		0	0	0	0	0	0	0	0	0	0	0	0	0	0
1326	4	5	9	2d 16:42:29.55000	0d 01:27:57.91000	0.00229399	0.0085606	0.00156451	3.7742	C	1	16/10/2020 01:18	41.0948		0	0	0	0	0	0	0	0	0	0	0	0	0	0
1327	4	5	9	2d 16:47:29.55000	0d 01:32:57.91000	0.00242439	0.00905304	0.00156458	3.7792	C	1	16/10/2020 01:23	41.158		0	0	0	0	0	0	0	0	0	0	0	0	0	0
1328	4	5	9	2d 16:52:29.55000	0d 01:37:57.91000	0.00255478	0.00954618	0.00156481	3.7844	C	1	16/10/2020 01:28	41.079		0	0	0	0	0	0	0	0	0	0	0	0	0	0
1329	4	5	9	2d 16:57:29.55000	0d 01:42:57.91000	0.00268517	0.01004	0.00156489	3.79	C	1	16/10/2020 01:33	41.079		0	0	0	0	0	0	0	0	0	0	0	0	0	0
1330	4	5	9	2d 17:02:29.55000	0d 01:47:57.91000	0.00281556	0.0105346	0.00156466	3.7957	C	1	16/10/2020 01:38	41.079		0	0	0	0	0	0	0	0	0	0	0	0	0	0
1331	4	5	9	2d 17:07:29.55000	0d 01:52:57.91000	0.00294595	0.0110299	0.00156481	3.8016	C	1	16/10/2020 01:43	41.0632		0	0	0	0	0	0	0	0	0	0	0	0	0	0
1332	4	5	9	2d 17:12:29.55000	0d 01:57:57.91000	0.00307635	0.011526	0.00156481	3.808	C	1	16/10/2020 01:48	41.1422		0	0	0	0	0	0	0	0	0	0	0	0	0	0
1333	4	5	9	2d 17:17:29.55000	0d 02:02:57.91000	0.00320674	0.012023	0.00156443	3.8149	C	1	16/10/2020 01:53	41.0948		0	0	0	0	0	0	0	0	0	0	0	0	0	0
1334	4	5	9	2d 17:22:29.55000	0d 02:07:57.91000	0.00333713	0.012521	0.00156451	3.8227	C	1	16/10/2020 01:58	41.079		0	0	0	0	0	0	0	0	0	0	0	0	0	0
1335	4	5	9	2d 17:27:29.55000	0d 02:12:57.91000	0.00346752	0.0130199	0.00156474	3.8308	C	1	16/10/2020 02:03	41.079		0	0	0	0	0	0	0	0	0	0	0	0	0	0
1336	4	5	9	2d 17:32:29.55000	0d 02:17:57.91000	0.00359792	0.01352	0.00156451	3.8398	C	1	16/10/2020 02:08	41.0474		0	0	0	0	0	0	0	0	0	0	0	0	0	0
1337	4	5	9	2d 17:37:24.32000	0d 02:22:52.68000	0.00372603	0.0140126	0.00156451	3.8499	C	5	16/10/2020 02:13	41.158		0	0	0	0	0	0	0	0	0	0	0	0	0	0
1338	4	5	9	2d 17:41:54.48000	0d 02:27:22.84000	0.00384346	0.0144652	0.00156466	3.8599	C	5	16/10/2020 02:18	41		0	0	0	0	0	0	0	0	0	0	0	0	0	0
1339	4	5	9	2d 17:46:07.60000	0d 02:31:35.96000	0.00395347	0.0148904	0.00156481	3.87	C	5	16/10/2020 02:22	41.1422		0	0	0	0	0	0	0	0	0	0	0	0	0	0
1340	4	5	9	2d 17:50:01.07000	0d 02:35:29.43000	0.00405495	0.0152837	0.00156489	3.8801	C	5	16/10/2020 02:26	41.0948		0	0	0	0	0	0	0	0	0	0	0	0	0	0
1341	4	5	9	2d 17:53:46.54000	0d 02:39:14.90000	0.00415295	0.0156644	0.00156458	3.8901	C	5	16/10/2020 02:29	41.1106		0	0	0	0	0	0	0	0	0	0	0	0	0	0
1342	4	5	9	2d 17:57:14.93000	0d 02:42:43.29000	0.00424352	0.0160172	0.00156481	3.9002	C	5	16/10/2020 02:33	41.079		0	0	0	0	0	0	0	0	0	0	0	0	0	0
1343	4	5	9	2d 18:00:35.61000	0d 02:46:03.97000	0.00433075	0.0163578	0.00156466	3.9103	C	5	16/10/2020 02:36	40.9526		0	0	0	0	0	0	0	0	0	0	0	0	0	0
1344	4	5	9	2d 18:03:50.69000	0d 02:49:19.05000	0.00441554	0.0166898	0.00156481	3.9203	C	5	16/10/2020 02:39	40.9684		0	0	0	0	0	0	0	0	0	0	0	0	0	0
1345	4	5	9	2d 18:07:00.55000	0d 02:52:28.91000	0.00449806	0.0170137	0.00156481	3.9306	C	5	16/10/2020 02:43	41.0632		0	0	0	0	0	0	0	0	0	0	0	0	0	0
1346	4	5	9	2d 18:10:10.01000	0d 02:55:38.37000	0.0045804	0.0173378	0.00156497	3.9406	C	5	16/10/2020 02:46	41.0632		0	0	0	0	0	0	0	0	0	0	0	0	0	0
1347	4	5	9	2d 18:13:08.67000	0d 02:58:37.03000	0.00465806	0.0176442	0.00156466	3.9507	C	5	16/10/2020 02:49	41.0632		0	0	0	0	0	0	0	0	0	0	0	0	0	0
1348	4	5	9	2d 18:16:05.44000	0d 03:01:33.80000	0.00473489	0.0179481	0.00156466	3.9608	C	5	16/10/2020 02:52	41		0	0	0	0	0	0	0	0	0	0	0	0	0	0
1349	4	5	9	2d 18:19:01.32000	0d 03:04:29.68000	0.00481133	0.0182513	0.00156466	3.9709	C	5	16/10/2020 02:55	41		0	0	0	0	0	0	0	0	0	0	0	0	0	0
1350	4	5	9	2d 18:21:54.93000	0d 03:07:23.29000	0.00488679	0.0185513	0.00156466	3.9809	C	5	16/10/2020 02:58	41.0948		0	0	0	0	0	0	0	0	0	0	0	0	0	0
1351	4	5	9	2d 18:24:47.43000	0d 03:10:15.79000	0.00496177	0.0188501	0.00156504	3.991	C	5	16/10/2020 03:00	41.0948		0	0	0	0	0	0	0	0	0	0	0	0	0	0
1352	4	5	9	2d 18:27:39.17000	0d 03:13:07.53000	0.00503641	0.0191484	0.00156466	4.0011	C	5	16/10/2020 03:03	40.9842		0	0	0	0	0	0	0	0	0	0	0	0	0	0
1353	4	5	9	2d 18:30:27.37000	0d 03:15:55.73000	0.00510952	0.0194413	0.00156481	4.0111	C	5	16/10/2020 03:06	41.1264		0	0	0	0	0	0	0	0	0	0	0	0	0	0
1354	4	5	9	2d 18:33:14.43000	0d 03:18:42.79000	0.00518213	0.0197329	0.00156474	4.0212	C	5	16/10/2020 03:09	41.1264		0	0	0	0	0	0	0	0	0	0	0	0	0	0
1355	4	5	9	2d 18:36:00.69000	0d 03:21:29.05000	0.00525439	0.0200239	0.00156466	4.0313	C	5	16/10/2020 03:12	40.9842		0	0	0	0	0	0	0	0	0	0	0	0	0	0
1356	4	5	9	2d 18:38:46.61000	0d 03:24:14.97000	0.00532651	0.0203149	0.00156466	4.0415	C	5	16/10/2020 03:14	41.1264		0	0	0	0	0	0	0	0	0	0	0	0	0	0
1357	4	5	9	2d 18:41:33.03000	0d 03:27:01.39000	0.00539884	0.0206076	0.00156466	4.0516	C	5	16/10/2020 03:17	41.079		0	0	0	0	0	0	0	0	0	0	0	0	0	0
1358	4	5	9	2d 18:44:14.50000	0d 03:29:42.86000	0.00546902	0.0208923	0.00156451	4.0616	C	5	16/10/2020 03:20	41.0158		0	0	0	0	0	0	0	0	0	0	0	0	0	0
1359	4	5	9	2d 18:46:53.24000	0d 03:32:21.60000	0.00553802	0.0211729	0.00156474	4.0717	C	5	16/10/2020 03:23	41.0948		0	0	0	0	0	0	0	0	0	0	0	0	0	0
1360	4	5	9	2d 18:49:31.29000	0d 03:34:59.65000	0.00560671	0.021453	0.00156474	4.0818	C	5	16/10/2020 03:25	41.0316		0	0	0	0	0	0	0	0	0	0	0	0	0	0
1361	4	5	9	2d 18:52:05.88000	0d 03:37:34.24000	0.0056739	0.0217276	0.00156466	4.0919	C	5	16/10/2020 03:28	41.0948		0	0	0	0	0	0	0	0	0	0	0	0	0	0
1362	4	5	9	2d 18:54:41.66000	0d 03:40:10.02000	0.00574161	0.0220049	0.00156458	4.1019	C	5	16/10/2020 03:30	41.0158		0	0	0	0	0	0	0	0	0	0	0	0	0	0
1363	4	5	9	2d 18:57:13.17000	0d 03:42:41.53000	0.00580746	0.0222754	0.00156497	4.1122	C	5	16/10/2020 03:33	41.1264		0	0	0	0	0	0	0	0	0	0	0	0	0	0
1364	4	5	9	2d 18:59:43.55000	0d 03:45:11.91000	0.00587283	0.0225445	0.00156466	4.1222	C	5	16/10/2020 03:35	41.0158		0	0	0	0	0	0	0	0	0	0	0	0	0	0
1365	4	5	9	2d 19:02:10.60000	0d 03:47:38.96000	0.00593674	0.0228083	0.00156474	4.1323	C	5	16/10/2020 03:38	41.079		0	0	0	0	0	0	0	0	0	0	0	0	0	0
1366	4	5	9	2d 19:04:36.20000	0d 03:50:04.56000	0.00600002	0.0230701	0.00156489	4.1425	C	5	16/10/2020 03:40	41.1422		0	0	0	0	0	0	0	0	0	0	0	0	0	0
1367	4	5	9	2d 19:07:01.40000	0d 03:52:29.76000	0.00606313	0.0233318	0.00156489	4.1526	C	5	16/10/2020 03:43	41.1106		0	0	0	0	0	0	0	0	0	0	0	0	0	0
1368	4	5	9	2d 19:09:26.84000	0d 03:54:55.20000	0.00612635	0.0235947	0.00156489	4.1628	C	5	16/10/2020 03:45	40.9842		0	0	0	0	0	0	0	0	0	0	0	0	0	0
1369	4	5	9	2d 19:11:50.57000	0d 03:57:18.93000	0.00618882	0.023855	0.00156474	4.173	C	5	16/10/2020 03:47	41.0474		0	0	0	0	0	0	0	0	0	0	0	0	0	0
1370	4	5	9	2d 19:14:11.04000	0d 03:59:39.40000	0.00624987	0.0241101	0.00156481	4.1831	C	5	16/10/2020 03:50	41.1422		0	0	0	0	0	0	0	0	0	0	0	0	0	0
1371	4	5	9	2d 19:16:29.17000	0d 04:01:57.53000	0.00630991	0.0243616	0.00156497	4.1933	C	5	16/10/2020 03:52	41.0158		0	0	0	0	0	0	0	0	0	0	0	0	0	0
1372	4	5	9	2d 19:18:00.56000	0d 04:03:28.92000	0.00634963	0.0245282	0.00156458	4.2	C	133	16/10/2020 03:54	40.9684		0	0	0	0	0	0	0	0	0	0	0	0	0	0
1373	4	5	10	2d 19:18:00.57000	0d 00:00:00.01000	0.00634963	0.0245282	0.00156329	4.1997	C	0	16/10/2020 03:54	40.9684		0	0	0	0	0	0	0	0	0	0	0	0	0	0
1374	4	5	10	2d 19:18:23.04000	0d 00:00:22.48000	0.00635915	0.0245682	0.00146311	4.2	C	4	16/10/2020 03:54	41.0316		0	0	0	0	0	0	0	0	0	0	0	0	0	0
1375	4	5	10	2d 19:18:43.29000	0d 00:00:42.73000	0.00636709	0.0246016	0.00136286	4.2002	C	4	16/10/2020 03:54	41.0474		0	0	0	0	0	0	0	0	0	0	0	0	0	0
1376	4	5	10	2d 19:19:07.58000	0d 00:01:07.02000	0.00637594	0.0246387	0.00126284	4.2002	C	4	16/10/2020 03:55	41.079		0	0	0	0	0	0	0	0	0	0	0	0	0	0
1377	4	5	10	2d 19:19:38.06000	0d 00:01:37.50000	0.00638619	0.0246818	0.00116281	4.2002	C	4	16/10/2020 03:55	40.9684		0	0	0	0	0	0	0	0	0	0	0	0	0	0
1378	4	5	10	2d 19:20:12.43000	0d 00:02:11.87000	0.0063968	0.0247264	0.00106279	4.2	C	4	16/10/2020 03:56	41.0474		0	0	0	0	0	0	0	0	0	0	0	0	0	0
1379	4	5	10	2d 19:20:50.72000	0d 00:02:50.16000	0.00640756	0.0247716	0.00096269	4.2	C	4	16/10/2020 03:56	41.1106		0	0	0	0	0	0	0	0	0	0	0	0	0	0
1380	4	5	10	2d 19:21:34.42000	0d 00:03:33.86000	0.00641863	0.0248181	0.00086236	4.2	C	4	16/10/2020 03:57	41.1264		0	0	0	0	0	0	0	0	0	0	0	0	0	0
1381	4	5	10	2d 19:22:23.92000	0d 00:04:23.36000	0.00642977	0.0248649	0.00076219	4.2002	C	4	16/10/2020 03:58	41.1422		0	0	0	0	0	0	0	0	0	0	0	0	0	0
1382	4	5	10	2d 19:23:22.21000	0d 00:05:21.65000	0.00644128	0.0249132	0.00066217	4.2	C	4	16/10/2020 03:59	41.0474		0	0	0	0	0	0	0	0	0	0	0	0	0	0
1383	4	5	10	2d 19:24:29.48000	0d 00:06:28.92000	0.00645268	0.0249611	0.00056214	4.2	C	4	16/10/2020 04:00	41.0316		0	0	0	0	0	0	0	0	0	0	0	0	0	0
1384	4	5	10	2d 19:25:53.39000	0d 00:07:52.83000	0.00646457	0.025011	0.00046212	4.2002	C	4	16/10/2020 04:02	41.0948		0	0	0	0	0	0	0	0	0	0	0	0	0	0
1385	4	5	10	2d 19:27:40.98000	0d 00:09:40.42000	0.00647678	0.0250623	0.0003621	4.2	C	4	16/10/2020 04:03	41.0948		0	0	0	0	0	0	0	0	0	0	0	0	0	0
1386	4	5	10	2d 19:30:10.90000	0d 00:12:10.34000	0.00648962	0.0251162	0.000262	4.2	C	4	16/10/2020 04:06	41.1106		0	0	0	0	0	0	0	0	0	0	0	0	0	0
1387	4	5	10	2d 19:34:16.81000	0d 00:16:16.25000	0.00650374	0.0251755	0.00016182	4.2	C	4	16/10/2020 04:10	41.1106		0	0	0	0	0	0	0	0	0	0	0	0	0	0
1388	4	5	10	2d 19:34:28.31000	0d 00:16:27.75000	0.00650425	0.0251777	0.0001564	4.2	C	132	16/10/2020 04:10	41.0948		0	0	0	0	0	0	0	0	0	0	0	0	0	0
1389	4	5	11	2d 19:34:28.32000	0d 00:00:00.01000	0	0	0	4.1987	R	0	16/10/2020 04:10	41.0948		0	0	0	0	0	0	0	0	0	0	0	0	0	0
1390	4	5	11	2d 19:34:30.32000	0d 00:00:02.01000	0	0	0	4.1982	R	1	16/10/2020 04:10	41.079		0	0	0	0	0	0	0	0	0	0	0	0	0	0
1391	4	5	11	2d 19:34:32.32000	0d 00:00:04.01000	0	0	0	4.1981	R	1	16/10/2020 04:10	41.0474		0	0	0	0	0	0	0	0	0	0	0	0	0	0
1392	4	5	11	2d 19:34:34.32000	0d 00:00:06.01000	0	0	0	4.1978	R	1	16/10/2020 04:10	41.0316		0	0	0	0	0	0	0	0	0	0	0	0	0	0
1393	4	5	11	2d 19:34:36.32000	0d 00:00:08.01000	0	0	0	4.1979	R	1	16/10/2020 04:10	41		0	0	0	0	0	0	0	0	0	0	0	0	0	0
1394	4	5	11	2d 19:34:38.31000	0d 00:00:10.00000	0	0	0	4.1979	R	129	16/10/2020 04:10	40.9842		0	0	0	0	0	0	0	0	0	0	0	0	0	0
1395	4	5	12	2d 19:34:38.35000	0d 00:00:00.04000	0.00000002	0.00000007	0.00156641	4.1828	D	0	16/10/2020 04:10	40.9842		0	0	0	0	0	0	0	0	0	0	0	0	0	0
1396	4	5	12	2d 19:35:03.03000	0d 00:00:24.72000	0.00001074	0.00004487	0.00156458	4.1727	D	5	16/10/2020 04:11	41		0	0	0	0	0	0	0	0	0	0	0	0	0	0
1397	4	5	12	2d 19:36:04.42000	0d 00:01:26.11000	0.00003743	0.00015607	0.00156481	4.1625	D	5	16/10/2020 04:12	41.0948		0	0	0	0	0	0	0	0	0	0	0	0	0	0
1398	4	5	12	2d 19:37:47.88000	0d 00:03:09.57000	0.00008239	0.00034302	0.00156474	4.1524	D	5	16/10/2020 04:13	41.0948		0	0	0	0	0	0	0	0	0	0	0	0	0	0
1399	4	5	12	2d 19:39:49.38000	0d 00:05:11.07000	0.0001352	0.00056204	0.00156458	4.1424	D	5	16/10/2020 04:15	40.9842		0	0	0	0	0	0	0	0	0	0	0	0	0	0
1400	4	5	12	2d 19:41:55.61000	0d 00:07:17.30000	0.00019007	0.00078904	0.00156466	4.1321	D	5	16/10/2020 04:18	41.1106		0	0	0	0	0	0	0	0	0	0	0	0	0	0
1401	4	5	12	2d 19:44:06.20000	0d 00:09:27.89000	0.00024683	0.00102331	0.00156458	4.1221	D	5	16/10/2020 04:20	41.0632		0	0	0	0	0	0	0	0	0	0	0	0	0	0
1402	4	5	12	2d 19:46:17.05000	0d 00:11:38.74000	0.0003037	0.00125746	0.00156481	4.112	D	5	16/10/2020 04:22	41.079		0	0	0	0	0	0	0	0	0	0	0	0	0	0
1403	4	5	12	2d 19:48:29.91000	0d 00:13:51.60000	0.00036145	0.00149463	0.00156474	4.1019	D	5	16/10/2020 04:24	40.9684		0	0	0	0	0	0	0	0	0	0	0	0	0	0
1404	4	5	12	2d 19:50:45.92000	0d 00:16:07.61000	0.00042056	0.00173683	0.00156474	4.0919	D	5	16/10/2020 04:26	41.079		0	0	0	0	0	0	0	0	0	0	0	0	0	0
1405	4	5	12	2d 19:53:02.43000	0d 00:18:24.12000	0.0004799	0.00197933	0.00156451	4.0818	D	5	16/10/2020 04:29	40.9842		0	0	0	0	0	0	0	0	0	0	0	0	0	0
1406	4	5	12	2d 19:55:23.12000	0d 00:20:44.81000	0.00054104	0.00222863	0.00156474	4.0716	D	5	16/10/2020 04:31	41.0316		0	0	0	0	0	0	0	0	0	0	0	0	0	0
1407	4	5	12	2d 19:57:45.75000	0d 00:23:07.44000	0.00060304	0.00248074	0.00156497	4.0615	D	5	16/10/2020 04:33	41.079		0	0	0	0	0	0	0	0	0	0	0	0	0	0
1408	4	5	12	2d 20:00:10.34000	0d 00:25:32.03000	0.00066588	0.00273567	0.00156489	4.0514	D	5	16/10/2020 04:36	40.9842		0	0	0	0	0	0	0	0	0	0	0	0	0	0
1409	4	5	12	2d 20:02:35.91000	0d 00:27:57.60000	0.00072915	0.0029917	0.00156474	4.0414	D	5	16/10/2020 04:38	41.0632		0	0	0	0	0	0	0	0	0	0	0	0	0	0
1410	4	5	12	2d 20:05:05.98000	0d 00:30:27.67000	0.00079438	0.00325498	0.00156474	4.0311	D	5	16/10/2020 04:41	40.9684		0	0	0	0	0	0	0	0	0	0	0	0	0	0
1411	4	5	12	2d 20:07:37.98000	0d 00:32:59.67000	0.00086044	0.00352098	0.00156466	4.0211	D	5	16/10/2020 04:43	41.1422		0	0	0	0	0	0	0	0	0	0	0	0	0	0
1412	4	5	12	2d 20:10:10.08000	0d 00:35:31.77000	0.00092655	0.00378648	0.00156458	4.011	D	5	16/10/2020 04:46	40.9842		0	0	0	0	0	0	0	0	0	0	0	0	0	0
1413	4	5	12	2d 20:12:45.27000	0d 00:38:06.96000	0.00099401	0.0040567	0.00156481	4.0009	D	5	16/10/2020 04:48	41.079		0	0	0	0	0	0	0	0	0	0	0	0	0	0
1414	4	5	12	2d 20:15:21.18000	0d 00:40:42.87000	0.00106177	0.00432749	0.00156474	3.9908	D	5	16/10/2020 04:51	41.1422		0	0	0	0	0	0	0	0	0	0	0	0	0	0
1415	4	5	12	2d 20:18:00.42000	0d 00:43:22.11000	0.00113098	0.00460336	0.00156466	3.9808	D	5	16/10/2020 04:54	41.1106		0	0	0	0	0	0	0	0	0	0	0	0	0	0
1416	4	5	12	2d 20:20:40.89000	0d 00:46:02.58000	0.00120073	0.00488067	0.00156474	3.9707	D	5	16/10/2020 04:56	41.0474		0	0	0	0	0	0	0	0	0	0	0	0	0	0
1417	4	5	12	2d 20:23:20.80000	0d 00:48:42.49000	0.00127023	0.0051563	0.00156481	3.9605	D	5	16/10/2020 04:59	41.1264		0	0	0	0	0	0	0	0	0	0	0	0	0	0
1418	4	5	12	2d 20:26:05.60000	0d 00:51:27.29000	0.00134186	0.00543965	0.00156474	3.9504	D	5	16/10/2020 05:02	41.0948		0	0	0	0	0	0	0	0	0	0	0	0	0	0
1419	4	5	12	2d 20:28:49.49000	0d 00:54:11.18000	0.00141309	0.0057207	0.00156489	3.9403	D	5	16/10/2020 05:04	40.9684		0	0	0	0	0	0	0	0	0	0	0	0	0	0
1420	4	5	12	2d 20:31:34.71000	0d 00:56:56.40000	0.00148491	0.00600332	0.00156466	3.9303	D	5	16/10/2020 05:07	41.1264		0	0	0	0	0	0	0	0	0	0	0	0	0	0
1421	4	5	12	2d 20:34:23.11000	0d 00:59:44.80000	0.0015581	0.00629064	0.00156481	3.9202	D	5	16/10/2020 05:10	41.0948		0	0	0	0	0	0	0	0	0	0	0	0	0	0
1422	4	5	12	2d 20:37:12.39000	0d 01:02:34.08000	0.00163168	0.00657871	0.00156474	3.9101	D	5	16/10/2020 05:13	40.9842		0	0	0	0	0	0	0	0	0	0	0	0	0	0
1423	4	5	12	2d 20:40:01.49000	0d 01:05:23.18000	0.00170517	0.00686573	0.00156451	3.9001	D	5	16/10/2020 05:16	41.1106		0	0	0	0	0	0	0	0	0	0	0	0	0	0
1424	4	5	12	2d 20:42:51.46000	0d 01:08:13.15000	0.00177905	0.0071535	0.00156443	3.89	D	5	16/10/2020 05:18	41.0948		0	0	0	0	0	0	0	0	0	0	0	0	0	0
1425	4	5	12	2d 20:45:47.01000	0d 01:11:08.70000	0.00185535	0.00744995	0.00156489	3.8799	D	5	16/10/2020 05:21	41.0158		0	0	0	0	0	0	0	0	0	0	0	0	0	0
1426	4	5	12	2d 20:48:50.15000	0d 01:14:11.84000	0.00193495	0.0077584	0.00156489	3.8698	D	5	16/10/2020 05:24	41.1422		0	0	0	0	0	0	0	0	0	0	0	0	0	0
1427	4	5	12	2d 20:51:50.28000	0d 01:17:11.97000	0.00201324	0.00806099	0.00156466	3.8598	D	5	16/10/2020 05:27	41.1264		0	0	0	0	0	0	0	0	0	0	0	0	0	0
1428	4	5	12	2d 20:54:57.65000	0d 01:20:19.34000	0.00209468	0.00837493	0.00156474	3.8497	D	5	16/10/2020 05:31	41.1106		0	0	0	0	0	0	0	0	0	0	0	0	0	0
1429	4	5	12	2d 20:58:10.00000	0d 01:23:31.69000	0.00217828	0.00869637	0.00156481	3.8396	D	5	16/10/2020 05:34	41.1422		0	0	0	0	0	0	0	0	0	0	0	0	0	0
1430	4	5	12	2d 21:01:30.31000	0d 01:26:52.00000	0.00226535	0.00903023	0.00156481	3.8296	D	5	16/10/2020 05:37	41.079		0	0	0	0	0	0	0	0	0	0	0	0	0	0
1431	4	5	12	2d 21:05:02.92000	0d 01:30:24.61000	0.00235776	0.00938366	0.00156466	3.8193	D	5	16/10/2020 05:41	41.1106		0	0	0	0	0	0	0	0	0	0	0	0	0	0
1432	4	5	12	2d 21:08:44.77000	0d 01:34:06.46000	0.00245418	0.00975146	0.00156458	3.8093	D	5	16/10/2020 05:44	41.0948		0	0	0	0	0	0	0	0	0	0	0	0	0	0
1433	4	5	12	2d 21:12:36.84000	0d 01:37:58.53000	0.00255505	0.0101352	0.00156443	3.7992	D	5	16/10/2020 05:48	40.9842		0	0	0	0	0	0	0	0	0	0	0	0	0	0
1434	4	5	12	2d 21:16:44.16000	0d 01:42:05.85000	0.00266254	0.0105431	0.00156466	3.7891	D	5	16/10/2020 05:52	41.1106		0	0	0	0	0	0	0	0	0	0	0	0	0	0
1435	4	5	12	2d 21:21:10.54000	0d 01:46:32.23000	0.00277832	0.0109812	0.00156451	3.779	D	5	16/10/2020 05:57	41.0158		0	0	0	0	0	0	0	0	0	0	0	0	0	0
1436	4	5	12	2d 21:25:59.60000	0d 01:51:21.29000	0.00290396	0.0114554	0.00156489	3.7688	D	5	16/10/2020 06:02	41.079		0	0	0	0	0	0	0	0	0	0	0	0	0	0
1437	4	5	12	2d 21:30:59.60000	0d 01:56:21.29000	0.00303435	0.0119462	0.00156489	3.7594	D	1	16/10/2020 06:07	41.0158		0	0	0	0	0	0	0	0	0	0	0	0	0	0
1438	4	5	12	2d 21:35:59.60000	0d 02:01:21.29000	0.00316474	0.0124358	0.00156497	3.7502	D	1	16/10/2020 06:12	40.9842		0	0	0	0	0	0	0	0	0	0	0	0	0	0
1439	4	5	12	2d 21:40:59.60000	0d 02:06:21.29000	0.00329514	0.0129242	0.00156451	3.742	D	1	16/10/2020 06:17	41		0	0	0	0	0	0	0	0	0	0	0	0	0	0
1440	4	5	12	2d 21:45:59.60000	0d 02:11:21.29000	0.00342553	0.0134116	0.00156458	3.7336	D	1	16/10/2020 06:22	41.0158		0	0	0	0	0	0	0	0	0	0	0	0	0	0
1441	4	5	12	2d 21:50:59.60000	0d 02:16:21.29000	0.00355592	0.0138979	0.00156466	3.7256	D	1	16/10/2020 06:27	41.1738		0	0	0	0	0	0	0	0	0	0	0	0	0	0
1442	4	5	12	2d 21:55:59.60000	0d 02:21:21.29000	0.00368631	0.0143833	0.00156443	3.718	D	1	16/10/2020 06:32	41		0	0	0	0	0	0	0	0	0	0	0	0	0	0
1443	4	5	12	2d 22:00:59.60000	0d 02:26:21.29000	0.00381671	0.0148676	0.00156435	3.7105	D	1	16/10/2020 06:37	41.0948		0	0	0	0	0	0	0	0	0	0	0	0	0	0
1444	4	5	12	2d 22:05:59.60000	0d 02:31:21.29000	0.0039471	0.015351	0.00156481	3.7032	D	1	16/10/2020 06:42	41.079		0	0	0	0	0	0	0	0	0	0	0	0	0	0
1445	4	5	12	2d 22:10:59.60000	0d 02:36:21.29000	0.00407749	0.0158333	0.00156451	3.6954	D	1	16/10/2020 06:47	41.1422		0	0	0	0	0	0	0	0	0	0	0	0	0	0
1446	4	5	12	2d 22:15:59.60000	0d 02:41:21.29000	0.00420788	0.0163147	0.00156474	3.6875	D	1	16/10/2020 06:52	41.158		0	0	0	0	0	0	0	0	0	0	0	0	0	0
1447	4	5	12	2d 22:20:59.60000	0d 02:46:21.29000	0.00433827	0.0167949	0.00156466	3.6788	D	1	16/10/2020 06:57	41.1264		0	0	0	0	0	0	0	0	0	0	0	0	0	0
1448	4	5	12	2d 22:25:59.60000	0d 02:51:21.29000	0.00446867	0.0172741	0.00156458	3.6698	D	1	16/10/2020 07:02	41.1738		0	0	0	0	0	0	0	0	0	0	0	0	0	0
1449	4	5	12	2d 22:30:56.01000	0d 02:56:17.70000	0.0045975	0.0177462	0.00156466	3.6597	D	5	16/10/2020 07:07	41.1264		0	0	0	0	0	0	0	0	0	0	0	0	0	0
1450	4	5	12	2d 22:35:28.86000	0d 03:00:50.55000	0.00471609	0.0181797	0.00156458	3.6497	D	5	16/10/2020 07:11	41.1422		0	0	0	0	0	0	0	0	0	0	0	0	0	0
1451	4	5	12	2d 22:39:35.57000	0d 03:04:57.26000	0.00482332	0.0185705	0.00156489	3.6396	D	5	16/10/2020 07:15	41.1264		0	0	0	0	0	0	0	0	0	0	0	0	0	0
1452	4	5	12	2d 22:43:15.54000	0d 03:08:37.23000	0.00491893	0.018918	0.00156474	3.6295	D	5	16/10/2020 07:19	41.0632		0	0	0	0	0	0	0	0	0	0	0	0	0	0
1453	4	5	12	2d 22:46:25.41000	0d 03:11:47.10000	0.00500145	0.0192172	0.00156466	3.6194	D	5	16/10/2020 07:22	41.079		0	0	0	0	0	0	0	0	0	0	0	0	0	0
1454	4	5	12	2d 22:49:15.07000	0d 03:14:36.76000	0.00507519	0.0194837	0.00156466	3.6092	D	5	16/10/2020 07:25	41.0948		0	0	0	0	0	0	0	0	0	0	0	0	0	0
1455	4	5	12	2d 22:51:42.71000	0d 03:17:04.40000	0.00513936	0.019715	0.00156466	3.5991	D	5	16/10/2020 07:27	41.0158		0	0	0	0	0	0	0	0	0	0	0	0	0	0
1456	4	5	12	2d 22:53:42.03000	0d 03:19:03.72000	0.00519123	0.0199014	0.00156481	3.5891	D	5	16/10/2020 07:29	41.1106		0	0	0	0	0	0	0	0	0	0	0	0	0	0
1457	4	5	12	2d 22:55:26.10000	0d 03:20:47.79000	0.00523646	0.0200636	0.00156466	3.579	D	5	16/10/2020 07:31	41.0316		0	0	0	0	0	0	0	0	0	0	0	0	0	0
1458	4	5	12	2d 22:56:56.38000	0d 03:22:18.07000	0.0052757	0.0202038	0.00156466	3.5689	D	5	16/10/2020 07:33	40.9842		0	0	0	0	0	0	0	0	0	0	0	0	0	0
1459	4	5	12	2d 22:58:10.47000	0d 03:23:32.16000	0.0053079	0.0203186	0.00156466	3.5589	D	5	16/10/2020 07:34	41.079		0	0	0	0	0	0	0	0	0	0	0	0	0	0
1460	4	5	12	2d 22:59:13.27000	0d 03:24:34.96000	0.0053352	0.0204156	0.00156497	3.5486	D	5	16/10/2020 07:35	41.1264		0	0	0	0	0	0	0	0	0	0	0	0	0	0
1461	4	5	12	2d 23:00:08.79000	0d 03:25:30.48000	0.00535933	0.0205011	0.00156489	3.5386	D	5	16/10/2020 07:36	40.9842		0	0	0	0	0	0	0	0	0	0	0	0	0	0
1462	4	5	12	2d 23:00:58.14000	0d 03:26:19.83000	0.00538078	0.0205769	0.00156458	3.5285	D	5	16/10/2020 07:37	41.079		0	0	0	0	0	0	0	0	0	0	0	0	0	0
1463	4	5	12	2d 23:01:41.66000	0d 03:27:03.35000	0.00539969	0.0206436	0.00156481	3.5184	D	5	16/10/2020 07:37	41.0948		0	0	0	0	0	0	0	0	0	0	0	0	0	0
1464	4	5	12	2d 23:02:22.35000	0d 03:27:44.04000	0.00541738	0.0207057	0.00156458	3.5084	D	5	16/10/2020 07:38	41.1264		0	0	0	0	0	0	0	0	0	0	0	0	0	0
1465	4	5	12	2d 23:03:00.99000	0d 03:28:22.68000	0.00543417	0.0207645	0.00156474	3.4983	D	5	16/10/2020 07:39	41.1264		0	0	0	0	0	0	0	0	0	0	0	0	0	0
1466	4	5	12	2d 23:03:41.99000	0d 03:29:03.68000	0.00545199	0.0208268	0.00156481	3.4882	D	5	16/10/2020 07:39	41.0158		0	0	0	0	0	0	0	0	0	0	0	0	0	0
1467	4	5	12	2d 23:04:26.38000	0d 03:29:48.07000	0.00547129	0.020894	0.00156458	3.4781	D	5	16/10/2020 07:40	41.0632		0	0	0	0	0	0	0	0	0	0	0	0	0	0
1468	4	5	12	2d 23:05:21.27000	0d 03:30:42.96000	0.00549514	0.0209768	0.00156474	3.4681	D	5	16/10/2020 07:41	40.9842		0	0	0	0	0	0	0	0	0	0	0	0	0	0
1469	4	5	12	2d 23:06:35.81000	0d 03:31:57.50000	0.00552754	0.021089	0.00156466	3.458	D	5	16/10/2020 07:42	41.079		0	0	0	0	0	0	0	0	0	0	0	0	0	0
1470	4	5	12	2d 23:08:46.88000	0d 03:34:08.57000	0.00558451	0.0212857	0.00156481	3.4479	D	5	16/10/2020 07:44	41		0	0	0	0	0	0	0	0	0	0	0	0	0	0
1471	4	5	12	2d 23:13:14.99000	0d 03:38:36.68000	0.00570104	0.0216869	0.00156466	3.4379	D	5	16/10/2020 07:49	41.1106		0	0	0	0	0	0	0	0	0	0	0	0	0	0
1472	4	5	12	2d 23:18:14.99000	0d 03:43:36.68000	0.00583143	0.0221346	0.00156474	3.4289	D	1	16/10/2020 07:54	41.1422		0	0	0	0	0	0	0	0	0	0	0	0	0	0
1473	4	5	12	2d 23:22:23.66000	0d 03:47:45.35000	0.00593952	0.0225047	0.00156451	3.4188	D	5	16/10/2020 07:58	41.0632		0	0	0	0	0	0	0	0	0	0	0	0	0	0
1474	4	5	12	2d 23:25:44.26000	0d 03:51:05.95000	0.00602671	0.0228024	0.00156474	3.4086	D	5	16/10/2020 08:01	41.0474		0	0	0	0	0	0	0	0	0	0	0	0	0	0
1475	4	5	12	2d 23:28:24.88000	0d 03:53:46.57000	0.00609652	0.02304	0.00156481	3.3985	D	5	16/10/2020 08:04	41.158		0	0	0	0	0	0	0	0	0	0	0	0	0	0
1476	4	5	12	2d 23:30:25.62000	0d 03:55:47.31000	0.006149	0.0232181	0.00156458	3.3884	D	5	16/10/2020 08:06	40.9684		0	0	0	0	0	0	0	0	0	0	0	0	0	0
1477	4	5	12	2d 23:32:13.29000	0d 03:57:34.98000	0.00619579	0.0233765	0.00156481	3.3783	D	5	16/10/2020 08:08	40.9842		0	0	0	0	0	0	0	0	0	0	0	0	0	0
1478	4	5	12	2d 23:33:39.21000	0d 03:59:00.90000	0.00623314	0.0235024	0.00156466	3.3681	D	5	16/10/2020 08:09	40.9842		0	0	0	0	0	0	0	0	0	0	0	0	0	0
1479	4	5	12	2d 23:34:47.41000	0d 04:00:09.10000	0.00626278	0.0236021	0.00156489	3.3581	D	5	16/10/2020 08:10	41.1264		0	0	0	0	0	0	0	0	0	0	0	0	0	0
1480	4	5	12	2d 23:35:42.28000	0d 04:01:03.97000	0.00628663	0.0236821	0.00156481	3.348	D	5	16/10/2020 08:11	41.1738		0	0	0	0	0	0	0	0	0	0	0	0	0	0
1481	4	5	12	2d 23:36:29.78000	0d 04:01:51.47000	0.00630727	0.0237511	0.00156443	3.3379	D	5	16/10/2020 08:12	41.1896		0	0	0	0	0	0	0	0	0	0	0	0	0	0
1482	4	5	12	2d 23:37:08.58000	0d 04:02:30.27000	0.00632414	0.0238073	0.00156489	3.3278	D	5	16/10/2020 08:13	41.0158		0	0	0	0	0	0	0	0	0	0	0	0	0	0
1483	4	5	12	2d 23:37:40.95000	0d 04:03:02.64000	0.00633821	0.0238541	0.00156466	3.3176	D	5	16/10/2020 08:13	41.1106		0	0	0	0	0	0	0	0	0	0	0	0	0	0
1484	4	5	12	2d 23:38:10.19000	0d 04:03:31.88000	0.00635092	0.0238962	0.00156474	3.3074	D	5	16/10/2020 08:14	41.1264		0	0	0	0	0	0	0	0	0	0	0	0	0	0
1485	4	5	12	2d 23:38:35.03000	0d 04:03:56.72000	0.00636171	0.0239318	0.00156466	3.2972	D	5	16/10/2020 08:14	41.079		0	0	0	0	0	0	0	0	0	0	0	0	0	0
1486	4	5	12	2d 23:38:56.25000	0d 04:04:17.94000	0.00637094	0.0239622	0.00156489	3.2869	D	5	16/10/2020 08:15	41.0158		0	0	0	0	0	0	0	0	0	0	0	0	0	0
1487	4	5	12	2d 23:39:14.67000	0d 04:04:36.36000	0.00637894	0.0239885	0.00156481	3.2769	D	5	16/10/2020 08:15	41.0632		0	0	0	0	0	0	0	0	0	0	0	0	0	0
1488	4	5	12	2d 23:39:30.83000	0d 04:04:52.52000	0.00638597	0.0240115	0.00156474	3.2668	D	5	16/10/2020 08:15	41.0948		0	0	0	0	0	0	0	0	0	0	0	0	0	0
1489	4	5	12	2d 23:39:45.87000	0d 04:05:07.56000	0.0063925	0.0240328	0.00156481	3.2567	D	5	16/10/2020 08:15	41.1106		0	0	0	0	0	0	0	0	0	0	0	0	0	0
1490	4	5	12	2d 23:39:59.12000	0d 04:05:20.81000	0.00639826	0.0240515	0.00156481	3.2467	D	5	16/10/2020 08:16	41.1264		0	0	0	0	0	0	0	0	0	0	0	0	0	0
1491	4	5	12	2d 23:40:11.37000	0d 04:05:33.06000	0.00640359	0.0240688	0.00156466	3.2364	D	5	16/10/2020 08:16	41.1264		0	0	0	0	0	0	0	0	0	0	0	0	0	0
1492	4	5	12	2d 23:40:22.81000	0d 04:05:44.50000	0.00640856	0.0240849	0.00156458	3.2264	D	5	16/10/2020 08:16	41		0	0	0	0	0	0	0	0	0	0	0	0	0	0
1493	4	5	12	2d 23:40:33.31000	0d 04:05:55.00000	0.00641312	0.0240996	0.00156481	3.2161	D	5	16/10/2020 08:16	40.9842		0	0	0	0	0	0	0	0	0	0	0	0	0	0
1494	4	5	12	2d 23:40:43.25000	0d 04:06:04.94000	0.00641744	0.0241134	0.00156466	3.2061	D	5	16/10/2020 08:16	41		0	0	0	0	0	0	0	0	0	0	0	0	0	0
1495	4	5	12	2d 23:40:52.64000	0d 04:06:14.33000	0.00642152	0.0241265	0.00156474	3.1957	D	5	16/10/2020 08:17	41.0316		0	0	0	0	0	0	0	0	0	0	0	0	0	0
1496	4	5	12	2d 23:41:01.49000	0d 04:06:23.18000	0.00642537	0.0241388	0.00156466	3.1856	D	5	16/10/2020 08:17	41.0632		0	0	0	0	0	0	0	0	0	0	0	0	0	0
1497	4	5	12	2d 23:41:09.74000	0d 04:06:31.43000	0.00642896	0.0241502	0.00156489	3.1754	D	5	16/10/2020 08:17	41.079		0	0	0	0	0	0	0	0	0	0	0	0	0	0
1498	4	5	12	2d 23:41:17.59000	0d 04:06:39.28000	0.00643237	0.024161	0.00156474	3.1653	D	5	16/10/2020 08:17	41.0948		0	0	0	0	0	0	0	0	0	0	0	0	0	0
1499	4	5	12	2d 23:41:24.96000	0d 04:06:46.65000	0.00643557	0.0241711	0.00156489	3.1553	D	5	16/10/2020 08:17	41.0948		0	0	0	0	0	0	0	0	0	0	0	0	0	0
1500	4	5	12	2d 23:41:32.09000	0d 04:06:53.78000	0.00643867	0.0241809	0.00156458	3.145	D	5	16/10/2020 08:17	41.0948		0	0	0	0	0	0	0	0	0	0	0	0	0	0
1501	4	5	12	2d 23:41:39.04000	0d 04:07:00.73000	0.00644169	0.0241904	0.00156474	3.1348	D	5	16/10/2020 08:17	41.0948		0	0	0	0	0	0	0	0	0	0	0	0	0	0
1502	4	5	12	2d 23:41:45.60000	0d 04:07:07.29000	0.00644454	0.0241993	0.00156481	3.1247	D	5	16/10/2020 08:17	41.1264		0	0	0	0	0	0	0	0	0	0	0	0	0	0
1503	4	5	12	2d 23:41:51.85000	0d 04:07:13.54000	0.00644726	0.0242078	0.00156481	3.1145	D	5	16/10/2020 08:17	41.1106		0	0	0	0	0	0	0	0	0	0	0	0	0	0
1504	4	5	12	2d 23:41:57.79000	0d 04:07:19.48000	0.00644984	0.0242158	0.00156466	3.1044	D	5	16/10/2020 08:18	41.0632		0	0	0	0	0	0	0	0	0	0	0	0	0	0
1505	4	5	12	2d 23:42:03.56000	0d 04:07:25.25000	0.00645235	0.0242236	0.00156474	3.0942	D	5	16/10/2020 08:18	40.9842		0	0	0	0	0	0	0	0	0	0	0	0	0	0
1506	4	5	12	2d 23:42:09.08000	0d 04:07:30.77000	0.00645475	0.024231	0.00156474	3.0842	D	5	16/10/2020 08:18	41		0	0	0	0	0	0	0	0	0	0	0	0	0	0
1507	4	5	12	2d 23:42:14.51000	0d 04:07:36.20000	0.00645711	0.0242382	0.00156489	3.0741	D	5	16/10/2020 08:18	40.9842		0	0	0	0	0	0	0	0	0	0	0	0	0	0
1508	4	5	12	2d 23:42:19.63000	0d 04:07:41.32000	0.00645933	0.0242451	0.00156466	3.0639	D	5	16/10/2020 08:18	41.0158		0	0	0	0	0	0	0	0	0	0	0	0	0	0
1509	4	5	12	2d 23:42:24.67000	0d 04:07:46.36000	0.00646152	0.0242518	0.00156451	3.0536	D	5	16/10/2020 08:18	41		0	0	0	0	0	0	0	0	0	0	0	0	0	0
1510	4	5	12	2d 23:42:29.45000	0d 04:07:51.14000	0.0064636	0.0242581	0.00156497	3.0434	D	5	16/10/2020 08:18	41.0316		0	0	0	0	0	0	0	0	0	0	0	0	0	0
1511	4	5	12	2d 23:42:34.15000	0d 04:07:55.84000	0.00646564	0.0242643	0.00156474	3.0332	D	5	16/10/2020 08:18	41.0474		0	0	0	0	0	0	0	0	0	0	0	0	0	0
1512	4	5	12	2d 23:42:38.74000	0d 04:08:00.43000	0.00646764	0.0242704	0.00156458	3.0228	D	5	16/10/2020 08:18	41.0474		0	0	0	0	0	0	0	0	0	0	0	0	0	0
1513	4	5	12	2d 23:42:43.24000	0d 04:08:04.93000	0.0064696	0.0242763	0.00156458	3.0124	D	5	16/10/2020 08:18	41.079		0	0	0	0	0	0	0	0	0	0	0	0	0	0
1514	4	5	12	2d 23:42:47.57000	0d 04:08:09.26000	0.00647148	0.0242819	0.00156466	3.0021	D	5	16/10/2020 08:18	41.079		0	0	0	0	0	0	0	0	0	0	0	0	0	0
1515	4	5	12	2d 23:42:51.80000	0d 04:08:13.49000	0.00647332	0.0242874	0.00156466	2.9917	D	5	16/10/2020 08:18	41.079		0	0	0	0	0	0	0	0	0	0	0	0	0	0
1516	4	5	12	2d 23:42:55.79000	0d 04:08:17.48000	0.00647505	0.0242926	0.00156474	2.9815	D	5	16/10/2020 08:19	41.0948		0	0	0	0	0	0	0	0	0	0	0	0	0	0
1517	4	5	12	2d 23:42:59.78000	0d 04:08:21.47000	0.00647678	0.0242978	0.00156481	2.9712	D	5	16/10/2020 08:19	41.0948		0	0	0	0	0	0	0	0	0	0	0	0	0	0
1518	4	5	12	2d 23:43:03.53000	0d 04:08:25.22000	0.00647841	0.0243026	0.00156474	2.961	D	5	16/10/2020 08:19	41.0948		0	0	0	0	0	0	0	0	0	0	0	0	0	0
1519	4	5	12	2d 23:43:07.23000	0d 04:08:28.92000	0.00648002	0.0243074	0.00156497	2.9509	D	5	16/10/2020 08:19	41.1106		0	0	0	0	0	0	0	0	0	0	0	0	0	0
1520	4	5	12	2d 23:43:10.75000	0d 04:08:32.44000	0.00648155	0.0243119	0.00156466	2.9409	D	5	16/10/2020 08:19	41.1106		0	0	0	0	0	0	0	0	0	0	0	0	0	0
1521	4	5	12	2d 23:43:14.38000	0d 04:08:36.07000	0.00648313	0.0243165	0.00156458	2.9303	D	5	16/10/2020 08:19	41.1106		0	0	0	0	0	0	0	0	0	0	0	0	0	0
1522	4	5	12	2d 23:43:17.85000	0d 04:08:39.54000	0.00648464	0.0243209	0.00156458	2.9201	D	5	16/10/2020 08:19	41.1264		0	0	0	0	0	0	0	0	0	0	0	0	0	0
1523	4	5	12	2d 23:43:21.17000	0d 04:08:42.86000	0.00648608	0.0243251	0.00156481	2.9099	D	5	16/10/2020 08:19	41.1422		0	0	0	0	0	0	0	0	0	0	0	0	0	0
1524	4	5	12	2d 23:43:24.43000	0d 04:08:46.12000	0.0064875	0.0243292	0.00156481	2.8998	D	5	16/10/2020 08:19	41.1264		0	0	0	0	0	0	0	0	0	0	0	0	0	0
1525	4	5	12	2d 23:43:27.67000	0d 04:08:49.36000	0.00648891	0.0243333	0.00156451	2.8896	D	5	16/10/2020 08:19	41.1106		0	0	0	0	0	0	0	0	0	0	0	0	0	0
1526	4	5	12	2d 23:43:30.74000	0d 04:08:52.43000	0.00649024	0.0243372	0.00156481	2.8792	D	5	16/10/2020 08:19	41.1264		0	0	0	0	0	0	0	0	0	0	0	0	0	0
1527	4	5	12	2d 23:43:33.86000	0d 04:08:55.55000	0.0064916	0.024341	0.00156458	2.869	D	5	16/10/2020 08:19	41.1264		0	0	0	0	0	0	0	0	0	0	0	0	0	0
1528	4	5	12	2d 23:43:36.88000	0d 04:08:58.57000	0.00649291	0.0243448	0.00156481	2.8588	D	5	16/10/2020 08:19	41.1264		0	0	0	0	0	0	0	0	0	0	0	0	0	0
1529	4	5	12	2d 23:43:39.87000	0d 04:09:01.56000	0.00649421	0.0243485	0.00156481	2.8484	D	5	16/10/2020 08:19	41.1106		0	0	0	0	0	0	0	0	0	0	0	0	0	0
1530	4	5	12	2d 23:43:42.80000	0d 04:09:04.49000	0.00649548	0.0243521	0.00156474	2.838	D	5	16/10/2020 08:19	41.1264		0	0	0	0	0	0	0	0	0	0	0	0	0	0
1531	4	5	12	2d 23:43:45.61000	0d 04:09:07.30000	0.0064967	0.0243556	0.00156451	2.8278	D	5	16/10/2020 08:19	41.1422		0	0	0	0	0	0	0	0	0	0	0	0	0	0
1532	4	5	12	2d 23:43:48.39000	0d 04:09:10.08000	0.00649791	0.024359	0.00156466	2.8174	D	5	16/10/2020 08:19	41.1264		0	0	0	0	0	0	0	0	0	0	0	0	0	0
1533	4	5	12	2d 23:43:51.15000	0d 04:09:12.84000	0.00649911	0.0243624	0.00156474	2.8072	D	5	16/10/2020 08:19	41.1264		0	0	0	0	0	0	0	0	0	0	0	0	0	0
1534	4	5	12	2d 23:43:53.80000	0d 04:09:15.49000	0.00650026	0.0243656	0.00156458	2.7968	D	5	16/10/2020 08:20	41.1264		0	0	0	0	0	0	0	0	0	0	0	0	0	0
1535	4	5	12	2d 23:43:56.43000	0d 04:09:18.12000	0.00650141	0.0243688	0.00156458	2.7866	D	5	16/10/2020 08:20	41.1422		0	0	0	0	0	0	0	0	0	0	0	0	0	0
1536	4	5	12	2d 23:43:59.06000	0d 04:09:20.75000	0.00650255	0.024372	0.00156458	2.7761	D	5	16/10/2020 08:20	41.1422		0	0	0	0	0	0	0	0	0	0	0	0	0	0
1537	4	5	12	2d 23:44:01.65000	0d 04:09:23.34000	0.00650368	0.0243751	0.00156481	2.7655	D	5	16/10/2020 08:20	41.1422		0	0	0	0	0	0	0	0	0	0	0	0	0	0
1538	4	5	12	2d 23:44:04.19000	0d 04:09:25.88000	0.00650478	0.0243781	0.00156443	2.755	D	5	16/10/2020 08:20	41.1422		0	0	0	0	0	0	0	0	0	0	0	0	0	0
1539	4	5	12	2d 23:44:06.68000	0d 04:09:28.37000	0.00650586	0.0243811	0.00156481	2.7446	D	5	16/10/2020 08:20	41.1422		0	0	0	0	0	0	0	0	0	0	0	0	0	0
1540	4	5	12	2d 23:44:09.11000	0d 04:09:30.80000	0.00650692	0.024384	0.00156481	2.7343	D	5	16/10/2020 08:20	41.1422		0	0	0	0	0	0	0	0	0	0	0	0	0	0
1541	4	5	12	2d 23:44:11.50000	0d 04:09:33.19000	0.00650796	0.0243868	0.00156481	2.7239	D	5	16/10/2020 08:20	41.158		0	0	0	0	0	0	0	0	0	0	0	0	0	0
1542	4	5	12	2d 23:44:13.86000	0d 04:09:35.55000	0.00650898	0.0243896	0.00156474	2.7134	D	5	16/10/2020 08:20	41.1422		0	0	0	0	0	0	0	0	0	0	0	0	0	0
1543	4	5	12	2d 23:44:16.18000	0d 04:09:37.87000	0.00650999	0.0243924	0.00156481	2.703	D	5	16/10/2020 08:20	41.1264		0	0	0	0	0	0	0	0	0	0	0	0	0	0
1544	4	5	12	2d 23:44:18.47000	0d 04:09:40.16000	0.00651099	0.0243951	0.00156474	2.6928	D	5	16/10/2020 08:20	41.1264		0	0	0	0	0	0	0	0	0	0	0	0	0	0
1545	4	5	12	2d 23:44:20.68000	0d 04:09:42.37000	0.00651195	0.0243976	0.00156474	2.6827	D	5	16/10/2020 08:20	41.1422		0	0	0	0	0	0	0	0	0	0	0	0	0	0
1546	4	5	12	2d 23:44:22.90000	0d 04:09:44.59000	0.00651291	0.0244002	0.00156458	2.672	D	5	16/10/2020 08:20	41.1422		0	0	0	0	0	0	0	0	0	0	0	0	0	0
1547	4	5	12	2d 23:44:25.16000	0d 04:09:46.85000	0.00651389	0.0244028	0.00156497	2.6613	D	5	16/10/2020 08:20	41.1422		0	0	0	0	0	0	0	0	0	0	0	0	0	0
1548	4	5	12	2d 23:44:27.40000	0d 04:09:49.09000	0.00651487	0.0244054	0.00156489	2.6508	D	5	16/10/2020 08:20	41.1422		0	0	0	0	0	0	0	0	0	0	0	0	0	0
1549	4	5	12	2d 23:44:29.55000	0d 04:09:51.24000	0.0065158	0.0244079	0.00156458	2.6404	D	5	16/10/2020 08:20	41.1264		0	0	0	0	0	0	0	0	0	0	0	0	0	0
1550	4	5	12	2d 23:44:31.69000	0d 04:09:53.38000	0.00651673	0.0244103	0.00156458	2.63	D	5	16/10/2020 08:20	41.1264		0	0	0	0	0	0	0	0	0	0	0	0	0	0
1551	4	5	12	2d 23:44:33.75000	0d 04:09:55.44000	0.00651763	0.0244127	0.00156481	2.6197	D	5	16/10/2020 08:20	41.1422		0	0	0	0	0	0	0	0	0	0	0	0	0	0
1552	4	5	12	2d 23:44:35.83000	0d 04:09:57.52000	0.00651853	0.0244151	0.00156489	2.6093	D	5	16/10/2020 08:20	41.1422		0	0	0	0	0	0	0	0	0	0	0	0	0	0
1553	4	5	12	2d 23:44:37.85000	0d 04:09:59.54000	0.00651941	0.0244173	0.00156458	2.5988	D	5	16/10/2020 08:20	41.1422		0	0	0	0	0	0	0	0	0	0	0	0	0	0
1554	4	5	12	2d 23:44:39.87000	0d 04:10:01.56000	0.00652029	0.0244196	0.00156474	2.5884	D	5	16/10/2020 08:20	41.1422		0	0	0	0	0	0	0	0	0	0	0	0	0	0
1555	4	5	12	2d 23:44:41.84000	0d 04:10:03.53000	0.00652114	0.0244218	0.00156481	2.578	D	5	16/10/2020 08:20	41.1264		0	0	0	0	0	0	0	0	0	0	0	0	0	0
1556	4	5	12	2d 23:44:43.84000	0d 04:10:05.53000	0.00652201	0.0244241	0.00156489	2.5673	D	5	16/10/2020 08:20	41.1264		0	0	0	0	0	0	0	0	0	0	0	0	0	0
1557	4	5	12	2d 23:44:45.87000	0d 04:10:07.56000	0.0065229	0.0244263	0.00156474	2.5566	D	5	16/10/2020 08:20	41.1264		0	0	0	0	0	0	0	0	0	0	0	0	0	0
1558	4	5	12	2d 23:44:47.82000	0d 04:10:09.51000	0.00652374	0.0244285	0.00156474	2.5461	D	5	16/10/2020 08:20	41.1422		0	0	0	0	0	0	0	0	0	0	0	0	0	0
1559	4	5	12	2d 23:44:49.75000	0d 04:10:11.44000	0.00652458	0.0244306	0.00156481	2.5354	D	5	16/10/2020 08:20	41.1422		0	0	0	0	0	0	0	0	0	0	0	0	0	0
1560	4	5	12	2d 23:44:51.69000	0d 04:10:13.38000	0.00652542	0.0244328	0.00156474	2.5249	D	5	16/10/2020 08:20	41.1422		0	0	0	0	0	0	0	0	0	0	0	0	0	0
1561	4	5	12	2d 23:44:53.61000	0d 04:10:15.30000	0.00652626	0.0244349	0.00156481	2.5142	D	5	16/10/2020 08:21	41.1422		0	0	0	0	0	0	0	0	0	0	0	0	0	0
1562	4	5	12	2d 23:44:55.51000	0d 04:10:17.20000	0.00652709	0.0244369	0.00156474	2.5035	D	5	16/10/2020 08:21	41.1422		0	0	0	0	0	0	0	0	0	0	0	0	0	0
1563	4	5	12	2d 23:44:56.12000	0d 04:10:17.81000	0.00652735	0.0244376	0.00156481	2.5	D	133	16/10/2020 08:21	41.1422		0	0	0	0	0	0	0	0	0	0	0	0	0	0
1564	4	5	13	2d 23:44:56.13000	0d 00:00:00.01000	0	0	0	2.6494	R	0	16/10/2020 08:21	41.1422		0	0	0	0	0	0	0	0	0	0	0	0	0	0
1565	4	5	13	2d 23:44:58.13000	0d 00:00:02.01000	0	0	0	2.8545	R	1	16/10/2020 08:21	41.1422		0	0	0	0	0	0	0	0	0	0	0	0	0	0
1566	4	5	13	2d 23:45:00.13000	0d 00:00:04.01000	0	0	0	2.9767	R	1	16/10/2020 08:21	41.158		0	0	0	0	0	0	0	0	0	0	0	0	0	0
1567	4	5	13	2d 23:45:02.13000	0d 00:00:06.01000	0	0	0	3.071	R	1	16/10/2020 08:21	41.158		0	0	0	0	0	0	0	0	0	0	0	0	0	0
1568	4	5	13	2d 23:45:04.13000	0d 00:00:08.01000	0	0	0	3.1469	R	1	16/10/2020 08:21	41.1738		0	0	0	0	0	0	0	0	0	0	0	0	0	0
1569	4	5	13	2d 23:45:06.12000	0d 00:00:10.00000	0	0	0	3.2087	R	129	16/10/2020 08:21	41.158		0	0	0	0	0	0	0	0	0	0	0	0	0	0
1570	5	6	9	2d 23:45:06.16000	0d 00:00:00.04000	0.00000002	0.00000006	0.00156573	3.3849	C	0	16/10/2020 08:21	41.158		0	0	0	0	0	0	0	0	0	0	0	0	0	0
1571	5	6	9	2d 23:45:06.32000	0d 00:00:00.20000	0.00000009	0.00000029	0.00156466	3.4066	C	5	16/10/2020 08:21	41.158		0	0	0	0	0	0	0	0	0	0	0	0	0	0
1572	5	6	9	2d 23:45:06.49000	0d 00:00:00.37000	0.00000016	0.00000055	0.00156474	3.4258	C	5	16/10/2020 08:21	41.158		0	0	0	0	0	0	0	0	0	0	0	0	0	0
1573	5	6	9	2d 23:45:06.68000	0d 00:00:00.56000	0.00000024	0.00000083	0.00156481	3.4437	C	5	16/10/2020 08:21	41.158		0	0	0	0	0	0	0	0	0	0	0	0	0	0
1574	5	6	9	2d 23:45:06.88000	0d 00:00:00.76000	0.00000033	0.00000113	0.00156474	3.4604	C	5	16/10/2020 08:21	41.158		0	0	0	0	0	0	0	0	0	0	0	0	0	0
1575	5	6	9	2d 23:45:07.09000	0d 00:00:00.97000	0.00000042	0.00000145	0.00156466	3.4768	C	5	16/10/2020 08:21	41.158		0	0	0	0	0	0	0	0	0	0	0	0	0	0
1576	5	6	9	2d 23:45:07.31000	0d 00:00:01.19000	0.00000052	0.00000178	0.00156481	3.4925	C	5	16/10/2020 08:21	41.158		0	0	0	0	0	0	0	0	0	0	0	0	0	0
1577	5	6	9	2d 23:45:07.54000	0d 00:00:01.42000	0.00000062	0.00000213	0.00156466	3.508	C	5	16/10/2020 08:21	41.1422		0	0	0	0	0	0	0	0	0	0	0	0	0	0
1578	5	6	9	2d 23:45:07.78000	0d 00:00:01.66000	0.00000072	0.0000025	0.00156489	3.5233	C	5	16/10/2020 08:21	41.1422		0	0	0	0	0	0	0	0	0	0	0	0	0	0
1579	5	6	9	2d 23:45:08.03000	0d 00:00:01.91000	0.00000083	0.00000288	0.00156481	3.5381	C	5	16/10/2020 08:21	41.1422		0	0	0	0	0	0	0	0	0	0	0	0	0	0
1580	5	6	9	2d 23:45:08.29000	0d 00:00:02.17000	0.00000094	0.00000328	0.00156458	3.5526	C	5	16/10/2020 08:21	41.1422		0	0	0	0	0	0	0	0	0	0	0	0	0	0
1581	5	6	9	2d 23:45:08.56000	0d 00:00:02.44000	0.00000106	0.0000037	0.00156481	3.5668	C	5	16/10/2020 08:21	41.158		0	0	0	0	0	0	0	0	0	0	0	0	0	0
1582	5	6	9	2d 23:45:08.84000	0d 00:00:02.72000	0.00000118	0.00000414	0.00156458	3.5808	C	5	16/10/2020 08:21	41.158		0	0	0	0	0	0	0	0	0	0	0	0	0	0
1583	5	6	9	2d 23:45:09.14000	0d 00:00:03.02000	0.00000131	0.0000046	0.00156466	3.5947	C	5	16/10/2020 08:21	41.158		0	0	0	0	0	0	0	0	0	0	0	0	0	0
1584	5	6	9	2d 23:45:09.45000	0d 00:00:03.33000	0.00000145	0.00000509	0.00156458	3.6083	C	5	16/10/2020 08:21	41.158		0	0	0	0	0	0	0	0	0	0	0	0	0	0
1585	5	6	9	2d 23:45:09.79000	0d 00:00:03.67000	0.0000016	0.00000562	0.00156458	3.6219	C	5	16/10/2020 08:21	41.158		0	0	0	0	0	0	0	0	0	0	0	0	0	0
1586	5	6	9	2d 23:45:10.15000	0d 00:00:04.03000	0.00000175	0.00000619	0.00156481	3.635	C	5	16/10/2020 08:21	41.158		0	0	0	0	0	0	0	0	0	0	0	0	0	0
1587	5	6	9	2d 23:45:10.53000	0d 00:00:04.41000	0.00000192	0.00000679	0.00156497	3.6478	C	5	16/10/2020 08:21	41.158		0	0	0	0	0	0	0	0	0	0	0	0	0	0
1588	5	6	9	2d 23:45:10.95000	0d 00:00:04.83000	0.0000021	0.00000746	0.00156466	3.6603	C	5	16/10/2020 08:21	41.158		0	0	0	0	0	0	0	0	0	0	0	0	0	0
1589	5	6	9	2d 23:45:11.41000	0d 00:00:05.29000	0.0000023	0.00000819	0.00156458	3.6725	C	5	16/10/2020 08:21	41.158		0	0	0	0	0	0	0	0	0	0	0	0	0	0
1590	5	6	9	2d 23:45:11.95000	0d 00:00:05.83000	0.00000253	0.00000906	0.00156458	3.6844	C	5	16/10/2020 08:21	41.158		0	0	0	0	0	0	0	0	0	0	0	0	0	0
1591	5	6	9	2d 23:45:12.56000	0d 00:00:06.44000	0.0000028	0.00001004	0.00156466	3.6959	C	5	16/10/2020 08:21	41.158		0	0	0	0	0	0	0	0	0	0	0	0	0	0
1592	5	6	9	2d 23:45:13.31000	0d 00:00:07.19000	0.00000312	0.00001124	0.00156458	3.7069	C	5	16/10/2020 08:21	41.158		0	0	0	0	0	0	0	0	0	0	0	0	0	0
1593	5	6	9	2d 23:45:14.26000	0d 00:00:08.14000	0.00000354	0.00001278	0.00156458	3.7177	C	5	16/10/2020 08:21	41.1422		0	0	0	0	0	0	0	0	0	0	0	0	0	0
1594	5	6	9	2d 23:45:15.58000	0d 00:00:09.46000	0.00000411	0.00001491	0.00156481	3.7282	C	5	16/10/2020 08:21	41.1422		0	0	0	0	0	0	0	0	0	0	0	0	0	0
1595	5	6	9	2d 23:45:17.52000	0d 00:00:11.40000	0.00000495	0.00001806	0.00156466	3.7386	C	5	16/10/2020 08:21	41.0948		0	0	0	0	0	0	0	0	0	0	0	0	0	0
1596	5	6	9	2d 23:45:20.76000	0d 00:00:14.64000	0.00000636	0.00002333	0.00156466	3.7487	C	5	16/10/2020 08:21	41.0474		0	0	0	0	0	0	0	0	0	0	0	0	0	0
1597	5	6	9	2d 23:45:29.77000	0d 00:00:23.65000	0.00001028	0.00003804	0.00156474	3.7588	C	5	16/10/2020 08:21	41		0	0	0	0	0	0	0	0	0	0	0	0	0	0
1598	5	6	9	2d 23:45:59.00000	0d 00:00:52.88000	0.00002298	0.00008576	0.00156466	3.7487	C	5	16/10/2020 08:22	41.0474		0	0	0	0	0	0	0	0	0	0	0	0	0	0
1599	5	6	9	2d 23:46:17.11000	0d 00:01:10.99000	0.00003086	0.00011522	0.00156474	3.7386	C	5	16/10/2020 08:22	41.079		0	0	0	0	0	0	0	0	0	0	0	0	0	0
1600	5	6	9	2d 23:46:41.34000	0d 00:01:35.22000	0.00004139	0.00015454	0.00156466	3.7285	C	5	16/10/2020 08:22	41.0948		0	0	0	0	0	0	0	0	0	0	0	0	0	0
1601	5	6	9	2d 23:47:21.26000	0d 00:02:15.14000	0.00005874	0.00021914	0.00156474	3.7183	C	5	16/10/2020 08:23	40.9842		0	0	0	0	0	0	0	0	0	0	0	0	0	0
1602	5	6	9	2d 23:49:06.22000	0d 00:04:00.10000	0.00010436	0.00038849	0.00156458	3.7081	C	5	16/10/2020 08:25	41		0	0	0	0	0	0	0	0	0	0	0	0	0	0
1603	5	6	9	2d 23:54:06.22000	0d 00:09:00.10000	0.00023475	0.00087164	0.00156474	3.7041	C	1	16/10/2020 08:30	41.0158		0	0	0	0	0	0	0	0	0	0	0	0	0	0
1604	5	6	9	2d 23:59:06.22000	0d 00:14:00.10000	0.00036514	0.00135473	0.00156466	3.7058	C	1	16/10/2020 08:35	40.9842		0	0	0	0	0	0	0	0	0	0	0	0	0	0
1605	5	6	9	3d 00:04:06.22000	0d 00:19:00.10000	0.00049553	0.0018381	0.00156466	3.7087	C	1	16/10/2020 08:40	41		0	0	0	0	0	0	0	0	0	0	0	0	0	0
1606	5	6	9	3d 00:09:06.22000	0d 00:24:00.10000	0.00062593	0.00232186	0.00156474	3.7116	C	1	16/10/2020 08:45	41.1422		0	0	0	0	0	0	0	0	0	0	0	0	0	0
1607	5	6	9	3d 00:14:06.22000	0d 00:29:00.10000	0.00075632	0.00280608	0.00156466	3.7159	C	1	16/10/2020 08:50	40.9842		0	0	0	0	0	0	0	0	0	0	0	0	0	0
1608	5	6	9	3d 00:19:06.22000	0d 00:34:00.10000	0.00088671	0.00329081	0.00156466	3.7197	C	1	16/10/2020 08:55	41.0632		0	0	0	0	0	0	0	0	0	0	0	0	0	0
1609	5	6	9	3d 00:24:06.22000	0d 00:39:00.10000	0.0010171	0.00377609	0.00156466	3.7238	C	1	16/10/2020 09:00	40.9684		0	0	0	0	0	0	0	0	0	0	0	0	0	0
1610	5	6	9	3d 00:29:06.22000	0d 00:44:00.10000	0.00114749	0.00426195	0.00156474	3.7284	C	1	16/10/2020 09:05	41.0632		0	0	0	0	0	0	0	0	0	0	0	0	0	0
1611	5	6	9	3d 00:34:06.22000	0d 00:49:00.10000	0.00127789	0.00474845	0.00156458	3.7336	C	1	16/10/2020 09:10	41.0948		0	0	0	0	0	0	0	0	0	0	0	0	0	0
1612	5	6	9	3d 00:39:06.22000	0d 00:54:00.10000	0.00140828	0.00523562	0.00156458	3.7386	C	1	16/10/2020 09:15	41.0632		0	0	0	0	0	0	0	0	0	0	0	0	0	0
1613	5	6	9	3d 00:44:06.22000	0d 00:59:00.10000	0.00153867	0.00572347	0.00156474	3.7443	C	1	16/10/2020 09:20	41.079		0	0	0	0	0	0	0	0	0	0	0	0	0	0
1614	5	6	9	3d 00:49:06.22000	0d 01:04:00.10000	0.00166906	0.00621204	0.00156458	3.7496	C	1	16/10/2020 09:25	41.0316		0	0	0	0	0	0	0	0	0	0	0	0	0	0
1615	5	6	9	3d 00:54:06.22000	0d 01:09:00.10000	0.00179946	0.00670132	0.00156489	3.7549	C	1	16/10/2020 09:30	41.0474		0	0	0	0	0	0	0	0	0	0	0	0	0	0
1616	5	6	9	3d 00:59:06.22000	0d 01:14:00.10000	0.00192985	0.0071913	0.00156458	3.7603	C	1	16/10/2020 09:35	41.0474		0	0	0	0	0	0	0	0	0	0	0	0	0	0
1617	5	6	9	3d 01:04:06.22000	0d 01:19:00.10000	0.00206024	0.00768196	0.00156474	3.7658	C	1	16/10/2020 09:40	41.1264		0	0	0	0	0	0	0	0	0	0	0	0	0	0
1618	5	6	9	3d 01:09:06.22000	0d 01:24:00.10000	0.00219063	0.00817331	0.00156458	3.7708	C	1	16/10/2020 09:45	41.0474		0	0	0	0	0	0	0	0	0	0	0	0	0	0
1619	5	6	9	3d 01:14:06.22000	0d 01:29:00.10000	0.00232102	0.00866533	0.00156458	3.7758	C	1	16/10/2020 09:50	41.079		0	0	0	0	0	0	0	0	0	0	0	0	0	0
1620	5	6	9	3d 01:19:06.22000	0d 01:34:00.10000	0.00245142	0.00915803	0.00156474	3.7813	C	1	16/10/2020 09:55	41.0632		0	0	0	0	0	0	0	0	0	0	0	0	0	0
1621	5	6	9	3d 01:24:06.22000	0d 01:39:00.10000	0.00258181	0.00965143	0.00156481	3.7864	C	1	16/10/2020 10:00	41.0474		0	0	0	0	0	0	0	0	0	0	0	0	0	0
1622	5	6	9	3d 01:29:06.22000	0d 01:44:00.10000	0.0027122	0.0101455	0.00156474	3.792	C	1	16/10/2020 10:05	41.1264		0	0	0	0	0	0	0	0	0	0	0	0	0	0
1623	5	6	9	3d 01:34:06.22000	0d 01:49:00.10000	0.00284259	0.0106403	0.00156489	3.7977	C	1	16/10/2020 10:10	41.0474		0	0	0	0	0	0	0	0	0	0	0	0	0	0
1624	5	6	9	3d 01:39:06.22000	0d 01:54:00.10000	0.00297299	0.0111359	0.00156474	3.8036	C	1	16/10/2020 10:15	41.0632		0	0	0	0	0	0	0	0	0	0	0	0	0	0
1625	5	6	9	3d 01:44:06.22000	0d 01:59:00.10000	0.00310338	0.0116323	0.00156466	3.8099	C	1	16/10/2020 10:20	41.0316		0	0	0	0	0	0	0	0	0	0	0	0	0	0
1626	5	6	9	3d 01:49:06.22000	0d 02:04:00.10000	0.00323377	0.0121295	0.00156489	3.8169	C	1	16/10/2020 10:25	41.0158		0	0	0	0	0	0	0	0	0	0	0	0	0	0
1627	5	6	9	3d 01:54:06.22000	0d 02:09:00.10000	0.00336416	0.0126277	0.00156489	3.8242	C	1	16/10/2020 10:30	41.1106		0	0	0	0	0	0	0	0	0	0	0	0	0	0
1628	5	6	9	3d 01:59:06.22000	0d 02:14:00.10000	0.00349455	0.0131269	0.00156466	3.8325	C	1	16/10/2020 10:35	41.0158		0	0	0	0	0	0	0	0	0	0	0	0	0	0
1629	5	6	9	3d 02:04:06.22000	0d 02:19:00.10000	0.00362495	0.0136272	0.00156474	3.8416	C	1	16/10/2020 10:40	41.0158		0	0	0	0	0	0	0	0	0	0	0	0	0	0
1630	5	6	9	3d 02:09:06.22000	0d 02:24:00.10000	0.00375534	0.0141287	0.00156466	3.8514	C	1	16/10/2020 10:45	40.9842		0	0	0	0	0	0	0	0	0	0	0	0	0	0
1631	5	6	9	3d 02:13:38.80000	0d 02:28:32.68000	0.00387381	0.0145856	0.00156458	3.8614	C	5	16/10/2020 10:49	41.079		0	0	0	0	0	0	0	0	0	0	0	0	0	0
1632	5	6	9	3d 02:17:49.44000	0d 02:32:43.32000	0.00398275	0.0150068	0.00156466	3.8715	C	5	16/10/2020 10:53	41.0158		0	0	0	0	0	0	0	0	0	0	0	0	0	0
1633	5	6	9	3d 02:21:46.53000	0d 02:36:40.41000	0.0040858	0.0154062	0.00156481	3.8816	C	5	16/10/2020 10:57	41.0158		0	0	0	0	0	0	0	0	0	0	0	0	0	0
1634	5	6	9	3d 02:25:28.22000	0d 02:40:22.10000	0.00418216	0.0157807	0.00156466	3.8917	C	5	16/10/2020 11:01	40.8736		0	0	0	0	0	0	0	0	0	0	0	0	0	0
1635	5	6	9	3d 02:28:57.53000	0d 02:43:51.41000	0.00427313	0.0161352	0.00156451	3.9017	C	5	16/10/2020 11:05	40.9052		0	0	0	0	0	0	0	0	0	0	0	0	0	0
1636	5	6	9	3d 02:32:23.02000	0d 02:47:16.90000	0.00436244	0.0164841	0.00156466	3.9118	C	5	16/10/2020 11:08	40.9368		0	0	0	0	0	0	0	0	0	0	0	0	0	0
1637	5	6	9	3d 02:35:40.27000	0d 02:50:34.15000	0.00444818	0.0168199	0.00156481	3.9219	C	5	16/10/2020 11:11	40.921		0	0	0	0	0	0	0	0	0	0	0	0	0	0
1638	5	6	9	3d 02:38:48.17000	0d 02:53:42.05000	0.00452985	0.0171406	0.00156481	3.9319	C	5	16/10/2020 11:14	41.0474		0	0	0	0	0	0	0	0	0	0	0	0	0	0
1639	5	6	9	3d 02:41:52.47000	0d 02:56:46.35000	0.00460995	0.017456	0.00156466	3.942	C	5	16/10/2020 11:18	41.0474		0	0	0	0	0	0	0	0	0	0	0	0	0	0
1640	5	6	9	3d 02:44:53.10000	0d 02:59:46.98000	0.00468846	0.0177659	0.00156466	3.9521	C	5	16/10/2020 11:21	41.0316		0	0	0	0	0	0	0	0	0	0	0	0	0	0
1641	5	6	9	3d 02:47:51.93000	0d 03:02:45.81000	0.00476619	0.0180735	0.00156466	3.9623	C	5	16/10/2020 11:24	41.1106		0	0	0	0	0	0	0	0	0	0	0	0	0	0
1642	5	6	9	3d 02:50:50.81000	0d 03:05:44.69000	0.00484393	0.0183819	0.00156474	3.9724	C	5	16/10/2020 11:26	40.9368		0	0	0	0	0	0	0	0	0	0	0	0	0	0
1643	5	6	9	3d 02:53:43.21000	0d 03:08:37.09000	0.00491887	0.0186799	0.00156466	3.9825	C	5	16/10/2020 11:29	41.0474		0	0	0	0	0	0	0	0	0	0	0	0	0	0
1644	5	6	9	3d 02:56:34.13000	0d 03:11:28.01000	0.00499316	0.0189762	0.00156481	3.9925	C	5	16/10/2020 11:32	41.079		0	0	0	0	0	0	0	0	0	0	0	0	0	0
1645	5	6	9	3d 02:59:23.83000	0d 03:14:17.71000	0.00506691	0.019271	0.00156481	4.0026	C	5	16/10/2020 11:35	40.9684		0	0	0	0	0	0	0	0	0	0	0	0	0	0
1646	5	6	9	3d 03:02:14.31000	0d 03:17:08.19000	0.00514101	0.019568	0.00156458	4.0127	C	5	16/10/2020 11:38	41		0	0	0	0	0	0	0	0	0	0	0	0	0	0
1647	5	6	9	3d 03:05:01.51000	0d 03:19:55.39000	0.00521368	0.0198599	0.00156474	4.0227	C	5	16/10/2020 11:41	41.0948		0	0	0	0	0	0	0	0	0	0	0	0	0	0
1648	5	6	9	3d 03:07:48.04000	0d 03:22:41.92000	0.00528606	0.0201515	0.00156458	4.0328	C	5	16/10/2020 11:43	40.9526		0	0	0	0	0	0	0	0	0	0	0	0	0	0
1649	5	6	9	3d 03:10:32.40000	0d 03:25:26.28000	0.0053575	0.0204399	0.00156481	4.0429	C	5	16/10/2020 11:46	41.0632		0	0	0	0	0	0	0	0	0	0	0	0	0	0
1650	5	6	9	3d 03:13:15.42000	0d 03:28:09.30000	0.00542836	0.0207267	0.00156481	4.0529	C	5	16/10/2020 11:49	41.0948		0	0	0	0	0	0	0	0	0	0	0	0	0	0
1651	5	6	9	3d 03:15:55.50000	0d 03:30:49.38000	0.00549793	0.0210091	0.00156474	4.063	C	5	16/10/2020 11:52	40.9368		0	0	0	0	0	0	0	0	0	0	0	0	0	0
1652	5	6	9	3d 03:18:38.05000	0d 03:33:31.93000	0.00556859	0.0212965	0.00156474	4.0731	C	5	16/10/2020 11:54	41.079		0	0	0	0	0	0	0	0	0	0	0	0	0	0
1653	5	6	9	3d 03:21:15.20000	0d 03:36:09.08000	0.00563689	0.021575	0.00156474	4.0832	C	5	16/10/2020 11:57	41.0948		0	0	0	0	0	0	0	0	0	0	0	0	0	0
1654	5	6	9	3d 03:23:50.79000	0d 03:38:44.67000	0.00570451	0.0218515	0.00156474	4.0932	C	5	16/10/2020 11:59	41.0948		0	0	0	0	0	0	0	0	0	0	0	0	0	0
1655	5	6	9	3d 03:26:23.42000	0d 03:41:17.30000	0.00577085	0.0221234	0.00156458	4.1033	C	5	16/10/2020 12:02	40.9842		0	0	0	0	0	0	0	0	0	0	0	0	0	0
1656	5	6	9	3d 03:28:55.36000	0d 03:43:49.24000	0.00583689	0.0223947	0.00156458	4.1134	C	5	16/10/2020 12:05	41.079		0	0	0	0	0	0	0	0	0	0	0	0	0	0
1657	5	6	9	3d 03:31:25.39000	0d 03:46:19.27000	0.0059021	0.0226633	0.00156451	4.1236	C	5	16/10/2020 12:07	41		0	0	0	0	0	0	0	0	0	0	0	0	0	0
1658	5	6	9	3d 03:33:54.62000	0d 03:48:48.50000	0.00596696	0.022931	0.00156458	4.1337	C	5	16/10/2020 12:10	41.0474		0	0	0	0	0	0	0	0	0	0	0	0	0	0
1659	5	6	9	3d 03:36:21.51000	0d 03:51:15.39000	0.00603081	0.0231953	0.00156466	4.1437	C	5	16/10/2020 12:12	40.9368		0	0	0	0	0	0	0	0	0	0	0	0	0	0
1660	5	6	9	3d 03:38:43.80000	0d 03:53:37.68000	0.00609265	0.0234518	0.00156466	4.1538	C	5	16/10/2020 12:14	41.1106		0	0	0	0	0	0	0	0	0	0	0	0	0	0
1661	5	6	9	3d 03:41:05.85000	0d 03:55:59.73000	0.00615439	0.0237086	0.00156474	4.1639	C	5	16/10/2020 12:17	41		0	0	0	0	0	0	0	0	0	0	0	0	0	0
1662	5	6	9	3d 03:43:26.54000	0d 03:58:20.42000	0.00621554	0.0239635	0.00156466	4.174	C	5	16/10/2020 12:19	41.0158		0	0	0	0	0	0	0	0	0	0	0	0	0	0
1663	5	6	9	3d 03:45:48.74000	0d 04:00:42.62000	0.00627735	0.0242218	0.00156474	4.184	C	5	16/10/2020 12:21	41.0632		0	0	0	0	0	0	0	0	0	0	0	0	0	0
1664	5	6	9	3d 03:48:07.08000	0d 04:03:00.96000	0.00633748	0.0244737	0.00156466	4.1941	C	5	16/10/2020 12:24	40.9526		0	0	0	0	0	0	0	0	0	0	0	0	0	0
1665	5	6	9	3d 03:49:22.98000	0d 04:04:16.86000	0.00637047	0.0246122	0.00156466	4.2	C	133	16/10/2020 12:25	41.0474		0	0	0	0	0	0	0	0	0	0	0	0	0	0
1666	5	6	10	3d 03:49:22.99000	0d 00:00:00.01000	0.00637047	0.0246122	0.00156352	4.2002	C	0	16/10/2020 12:25	41.0474		0	0	0	0	0	0	0	0	0	0	0	0	0	0
1667	5	6	10	3d 03:49:48.19000	0d 00:00:25.21000	0.00638116	0.0246571	0.00146349	4.2002	C	4	16/10/2020 12:25	41.0316		0	0	0	0	0	0	0	0	0	0	0	0	0	0
1668	5	6	10	3d 03:50:11.26000	0d 00:00:48.28000	0.00639021	0.0246951	0.00136347	4.2	C	4	16/10/2020 12:26	41.0316		0	0	0	0	0	0	0	0	0	0	0	0	0	0
1669	5	6	10	3d 03:50:40.65000	0d 00:01:17.67000	0.00640092	0.0247401	0.00126345	4.2	C	4	16/10/2020 12:26	41.0474		0	0	0	0	0	0	0	0	0	0	0	0	0	0
1670	5	6	10	3d 03:51:13.40000	0d 00:01:50.42000	0.00641194	0.0247864	0.00116342	4.1999	C	4	16/10/2020 12:27	40.921		0	0	0	0	0	0	0	0	0	0	0	0	0	0
1671	5	6	10	3d 03:51:51.15000	0d 00:02:28.17000	0.00642361	0.0248354	0.0010634	4.2002	C	4	16/10/2020 12:28	40.9842		0	0	0	0	0	0	0	0	0	0	0	0	0	0
1672	5	6	10	3d 03:52:35.16000	0d 00:03:12.18000	0.00643599	0.0248874	0.00096338	4.2	C	4	16/10/2020 12:28	41.0316		0	0	0	0	0	0	0	0	0	0	0	0	0	0
1673	5	6	10	3d 03:53:23.29000	0d 00:04:00.31000	0.00644819	0.0249386	0.00086336	4.2	C	4	16/10/2020 12:29	40.9368		0	0	0	0	0	0	0	0	0	0	0	0	0	0
1674	5	6	10	3d 03:54:16.78000	0d 00:04:53.80000	0.00646027	0.0249893	0.00076333	4.2	C	4	16/10/2020 12:30	41.0158		0	0	0	0	0	0	0	0	0	0	0	0	0	0
1675	5	6	10	3d 03:55:21.89000	0d 00:05:58.91000	0.00647315	0.0250435	0.00066331	4.2	C	4	16/10/2020 12:31	41.0474		0	0	0	0	0	0	0	0	0	0	0	0	0	0
1676	5	6	10	3d 03:56:36.67000	0d 00:07:13.69000	0.00648588	0.0250969	0.00056329	4.2	C	4	16/10/2020 12:32	40.9368		0	0	0	0	0	0	0	0	0	0	0	0	0	0
1677	5	6	10	3d 03:58:09.37000	0d 00:08:46.39000	0.00649905	0.0251522	0.00046326	4.2002	C	4	16/10/2020 12:34	41.0158		0	0	0	0	0	0	0	0	0	0	0	0	0	0
1678	5	6	10	3d 04:00:06.47000	0d 00:10:43.49000	0.00651244	0.0252085	0.00036324	4.2002	C	4	16/10/2020 12:36	40.9368		0	0	0	0	0	0	0	0	0	0	0	0	0	0
1679	5	6	10	3d 04:02:51.90000	0d 00:13:28.92000	0.00652671	0.0252684	0.00026314	4.2	C	4	16/10/2020 12:39	40.9842		0	0	0	0	0	0	0	0	0	0	0	0	0	0
1680	5	6	10	3d 04:07:20.94000	0d 00:17:57.96000	0.00654225	0.0253337	0.00016312	4.2	C	4	16/10/2020 12:43	41.0158		0	0	0	0	0	0	0	0	0	0	0	0	0	0
1681	5	6	10	3d 04:07:36.54000	0d 00:18:13.56000	0.00654294	0.0253366	0.00015648	4.2	C	132	16/10/2020 12:43	41.0158		0	0	0	0	0	0	0	0	0	0	0	0	0	0
1682	5	6	11	3d 04:07:36.55000	0d 00:00:00.01000	0	0	0	4.1981	R	0	16/10/2020 12:43	41.0158		0	0	0	0	0	0	0	0	0	0	0	0	0	0
1683	5	6	11	3d 04:07:38.55000	0d 00:00:02.01000	0	0	0	4.1979	R	1	16/10/2020 12:43	41.0158		0	0	0	0	0	0	0	0	0	0	0	0	0	0
1684	5	6	11	3d 04:07:40.55000	0d 00:00:04.01000	0	0	0	4.1979	R	1	16/10/2020 12:43	41.0158		0	0	0	0	0	0	0	0	0	0	0	0	0	0
1685	5	6	11	3d 04:07:42.55000	0d 00:00:06.01000	0	0	0	4.1978	R	1	16/10/2020 12:43	41.0158		0	0	0	0	0	0	0	0	0	0	0	0	0	0
1686	5	6	11	3d 04:07:44.55000	0d 00:00:08.01000	0	0	0	4.1978	R	1	16/10/2020 12:43	41.0158		0	0	0	0	0	0	0	0	0	0	0	0	0	0
1687	5	6	11	3d 04:07:46.54000	0d 00:00:10.00000	0	0	0	4.1976	R	129	16/10/2020 12:43	41.0158		0	0	0	0	0	0	0	0	0	0	0	0	0	0
1688	5	6	12	3d 04:07:46.58000	0d 00:00:00.04000	0.00000002	0.00000007	0.00156619	4.1802	D	0	16/10/2020 12:43	41.0158		0	0	0	0	0	0	0	0	0	0	0	0	0	0
1689	5	6	12	3d 04:08:10.23000	0d 00:00:23.69000	0.0000103	0.00004298	0.00156466	4.1701	D	5	16/10/2020 12:44	40.8578		0	0	0	0	0	0	0	0	0	0	0	0	0	0
1690	5	6	12	3d 04:09:09.63000	0d 00:01:23.09000	0.00003611	0.0001505	0.00156451	4.1601	D	5	16/10/2020 12:45	40.9842		0	0	0	0	0	0	0	0	0	0	0	0	0	0
1691	5	6	12	3d 04:10:46.44000	0d 00:02:59.90000	0.00007819	0.00032532	0.00156466	4.15	D	5	16/10/2020 12:46	40.9842		0	0	0	0	0	0	0	0	0	0	0	0	0	0
1692	5	6	12	3d 04:12:44.28000	0d 00:04:57.74000	0.00012941	0.00053762	0.00156451	4.1399	D	5	16/10/2020 12:48	41.0158		0	0	0	0	0	0	0	0	0	0	0	0	0	0
1693	5	6	12	3d 04:14:49.03000	0d 00:07:02.49000	0.00018363	0.00076183	0.00156474	4.1299	D	5	16/10/2020 12:50	41.0316		0	0	0	0	0	0	0	0	0	0	0	0	0	0
1694	5	6	12	3d 04:16:56.02000	0d 00:09:09.48000	0.00023883	0.0009895	0.00156481	4.1198	D	5	16/10/2020 12:53	40.9526		0	0	0	0	0	0	0	0	0	0	0	0	0	0
1695	5	6	12	3d 04:19:07.11000	0d 00:11:20.57000	0.0002958	0.00122396	0.00156489	4.1097	D	5	16/10/2020 12:55	41.0158		0	0	0	0	0	0	0	0	0	0	0	0	0	0
1696	5	6	12	3d 04:21:19.98000	0d 00:13:33.44000	0.00035355	0.00146101	0.00156474	4.0996	D	5	16/10/2020 12:57	40.9684		0	0	0	0	0	0	0	0	0	0	0	0	0	0
1697	5	6	12	3d 04:23:32.97000	0d 00:15:46.43000	0.00041136	0.0016977	0.00156466	4.0896	D	5	16/10/2020 12:59	41.079		0	0	0	0	0	0	0	0	0	0	0	0	0	0
1698	5	6	12	3d 04:25:50.09000	0d 00:18:03.55000	0.00047095	0.00194114	0.00156458	4.0795	D	5	16/10/2020 13:01	41.0474		0	0	0	0	0	0	0	0	0	0	0	0	0	0
1699	5	6	12	3d 04:28:07.94000	0d 00:20:21.40000	0.00053087	0.00218527	0.00156466	4.0693	D	5	16/10/2020 13:04	40.9368		0	0	0	0	0	0	0	0	0	0	0	0	0	0
1700	5	6	12	3d 04:30:30.84000	0d 00:22:44.30000	0.00059298	0.00243771	0.00156466	4.0592	D	5	16/10/2020 13:06	40.9842		0	0	0	0	0	0	0	0	0	0	0	0	0	0
1701	5	6	12	3d 04:32:53.37000	0d 00:25:06.83000	0.00065493	0.00268887	0.00156481	4.0491	D	5	16/10/2020 13:09	41.0632		0	0	0	0	0	0	0	0	0	0	0	0	0	0
1702	5	6	12	3d 04:35:19.14000	0d 00:27:32.60000	0.00071829	0.0029451	0.00156481	4.0391	D	5	16/10/2020 13:11	40.9684		0	0	0	0	0	0	0	0	0	0	0	0	0	0
1703	5	6	12	3d 04:37:44.67000	0d 00:29:58.13000	0.00078154	0.00320027	0.00156481	4.029	D	5	16/10/2020 13:13	41.0316		0	0	0	0	0	0	0	0	0	0	0	0	0	0
1704	5	6	12	3d 04:40:13.23000	0d 00:32:26.69000	0.00084611	0.00346011	0.00156481	4.0189	D	5	16/10/2020 13:16	41.0632		0	0	0	0	0	0	0	0	0	0	0	0	0	0
1705	5	6	12	3d 04:42:43.92000	0d 00:34:57.38000	0.00091161	0.00372301	0.00156481	4.0089	D	5	16/10/2020 13:18	41.0158		0	0	0	0	0	0	0	0	0	0	0	0	0	0
1706	5	6	12	3d 04:45:18.43000	0d 00:37:31.89000	0.00097876	0.0039919	0.00156481	3.9988	D	5	16/10/2020 13:21	40.921		0	0	0	0	0	0	0	0	0	0	0	0	0	0
1707	5	6	12	3d 04:47:52.64000	0d 00:40:06.10000	0.00104579	0.00425959	0.00156466	3.9887	D	5	16/10/2020 13:24	41.0316		0	0	0	0	0	0	0	0	0	0	0	0	0	0
1708	5	6	12	3d 04:50:28.48000	0d 00:42:41.94000	0.00111352	0.00452942	0.00156474	3.9786	D	5	16/10/2020 13:26	40.9526		0	0	0	0	0	0	0	0	0	0	0	0	0	0
1709	5	6	12	3d 04:53:05.32000	0d 00:45:18.78000	0.00118169	0.00480031	0.00156489	3.9686	D	5	16/10/2020 13:29	41.0158		0	0	0	0	0	0	0	0	0	0	0	0	0	0
1710	5	6	12	3d 04:55:44.19000	0d 00:47:57.65000	0.00125074	0.00507401	0.00156466	3.9585	D	5	16/10/2020 13:31	40.9842		0	0	0	0	0	0	0	0	0	0	0	0	0	0
1711	5	6	12	3d 04:58:24.78000	0d 00:50:38.24000	0.00132054	0.00534996	0.00156458	3.9483	D	5	16/10/2020 13:34	40.9842		0	0	0	0	0	0	0	0	0	0	0	0	0	0
1712	5	6	12	3d 05:01:09.32000	0d 00:53:22.78000	0.00139206	0.00563198	0.00156451	3.938	D	5	16/10/2020 13:37	41.0474		0	0	0	0	0	0	0	0	0	0	0	0	0	0
1713	5	6	12	3d 05:03:52.39000	0d 00:56:05.85000	0.00146294	0.00591075	0.00156458	3.928	D	5	16/10/2020 13:40	40.9842		0	0	0	0	0	0	0	0	0	0	0	0	0	0
1714	5	6	12	3d 05:06:35.23000	0d 00:58:48.69000	0.00153371	0.00618841	0.00156474	3.9179	D	5	16/10/2020 13:42	41.1106		0	0	0	0	0	0	0	0	0	0	0	0	0	0
1715	5	6	12	3d 05:09:16.53000	0d 01:01:29.99000	0.00160382	0.00646275	0.00156489	3.9078	D	5	16/10/2020 13:45	41.0158		0	0	0	0	0	0	0	0	0	0	0	0	0	0
1716	5	6	12	3d 05:12:02.40000	0d 01:04:15.86000	0.00167591	0.00674413	0.00156474	3.8978	D	5	16/10/2020 13:48	40.9052		0	0	0	0	0	0	0	0	0	0	0	0	0	0
1717	5	6	12	3d 05:14:49.51000	0d 01:07:02.97000	0.00174855	0.00702688	0.00156474	3.8877	D	5	16/10/2020 13:50	41.0948		0	0	0	0	0	0	0	0	0	0	0	0	0	0
1718	5	6	12	3d 05:17:36.16000	0d 01:09:49.62000	0.00182098	0.00730812	0.00156466	3.8775	D	5	16/10/2020 13:53	41.0158		0	0	0	0	0	0	0	0	0	0	0	0	0	0
1719	5	6	12	3d 05:20:24.78000	0d 01:12:38.24000	0.00189427	0.00759194	0.00156466	3.8674	D	5	16/10/2020 13:56	40.921		0	0	0	0	0	0	0	0	0	0	0	0	0	0
1720	5	6	12	3d 05:23:13.42000	0d 01:15:26.88000	0.00196757	0.00787505	0.00156474	3.8573	D	5	16/10/2020 13:59	41.079		0	0	0	0	0	0	0	0	0	0	0	0	0	0
1721	5	6	12	3d 05:26:03.29000	0d 01:18:16.75000	0.0020414	0.00815948	0.00156474	3.8471	D	5	16/10/2020 14:02	41.0158		0	0	0	0	0	0	0	0	0	0	0	0	0	0
1722	5	6	12	3d 05:29:01.92000	0d 01:21:15.38000	0.00211904	0.0084578	0.00156466	3.837	D	5	16/10/2020 14:05	40.8736		0	0	0	0	0	0	0	0	0	0	0	0	0	0
1723	5	6	12	3d 05:32:05.29000	0d 01:24:18.75000	0.00219874	0.00876322	0.00156435	3.8268	D	5	16/10/2020 14:08	40.9368		0	0	0	0	0	0	0	0	0	0	0	0	0	0
1724	5	6	12	3d 05:35:15.15000	0d 01:27:28.61000	0.00228126	0.0090786	0.00156466	3.8167	D	5	16/10/2020 14:11	41.0474		0	0	0	0	0	0	0	0	0	0	0	0	0	0
1725	5	6	12	3d 05:38:30.38000	0d 01:30:43.84000	0.00236611	0.00940205	0.00156451	3.8067	D	5	16/10/2020 14:14	41.0316		0	0	0	0	0	0	0	0	0	0	0	0	0	0
1726	5	6	12	3d 05:41:56.57000	0d 01:34:10.03000	0.00245573	0.00974276	0.00156458	3.7966	D	5	16/10/2020 14:18	41.0158		0	0	0	0	0	0	0	0	0	0	0	0	0	0
1727	5	6	12	3d 05:45:32.52000	0d 01:37:45.98000	0.00254959	0.0100986	0.00156451	3.7865	D	5	16/10/2020 14:21	40.9368		0	0	0	0	0	0	0	0	0	0	0	0	0	0
1728	5	6	12	3d 05:49:26.02000	0d 01:41:39.48000	0.00265108	0.0104824	0.00156466	3.7765	D	5	16/10/2020 14:25	40.9526		0	0	0	0	0	0	0	0	0	0	0	0	0	0
1729	5	6	12	3d 05:53:36.22000	0d 01:45:49.68000	0.00275983	0.0108926	0.00156474	3.7662	D	5	16/10/2020 14:29	41.0632		0	0	0	0	0	0	0	0	0	0	0	0	0	0
1730	5	6	12	3d 05:58:10.32000	0d 01:50:23.78000	0.00287896	0.0113407	0.00156474	3.7562	D	5	16/10/2020 14:34	41.0316		0	0	0	0	0	0	0	0	0	0	0	0	0	0
1731	5	6	12	3d 06:02:56.39000	0d 01:55:09.85000	0.0030033	0.0118071	0.00156466	3.7461	D	5	16/10/2020 14:39	41.0158		0	0	0	0	0	0	0	0	0	0	0	0	0	0
1732	5	6	12	3d 06:07:56.39000	0d 02:00:09.85000	0.00313369	0.0122949	0.00156481	3.7363	D	1	16/10/2020 14:44	41.1422		0	0	0	0	0	0	0	0	0	0	0	0	0	0
1733	5	6	12	3d 06:12:56.39000	0d 02:05:09.85000	0.00326409	0.0127815	0.00156474	3.7272	D	1	16/10/2020 14:49	41		0	0	0	0	0	0	0	0	0	0	0	0	0	0
1734	5	6	12	3d 06:17:56.39000	0d 02:10:09.85000	0.00339448	0.013267	0.00156474	3.7183	D	1	16/10/2020 14:54	41		0	0	0	0	0	0	0	0	0	0	0	0	0	0
1735	5	6	12	3d 06:22:56.39000	0d 02:15:09.85000	0.00352487	0.0137513	0.00156481	3.7096	D	1	16/10/2020 14:59	40.9368		0	0	0	0	0	0	0	0	0	0	0	0	0	0
1736	5	6	12	3d 06:27:56.39000	0d 02:20:09.85000	0.00365526	0.0142344	0.00156458	3.7009	D	1	16/10/2020 15:04	40.9368		0	0	0	0	0	0	0	0	0	0	0	0	0	0
1737	5	6	12	3d 06:32:56.39000	0d 02:25:09.85000	0.00378565	0.0147164	0.00156474	3.6922	D	1	16/10/2020 15:09	41.0948		0	0	0	0	0	0	0	0	0	0	0	0	0	0
1738	5	6	12	3d 06:37:56.39000	0d 02:30:09.85000	0.00391605	0.0151972	0.00156466	3.6826	D	1	16/10/2020 15:14	40.9842		0	0	0	0	0	0	0	0	0	0	0	0	0	0
1739	5	6	12	3d 06:42:56.39000	0d 02:35:09.85000	0.00404644	0.0156768	0.00156458	3.673	D	1	16/10/2020 15:19	41		0	0	0	0	0	0	0	0	0	0	0	0	0	0
1740	5	6	12	3d 06:47:35.85000	0d 02:39:49.31000	0.0041679	0.0161223	0.00156474	3.6629	D	5	16/10/2020 15:23	41.0948		0	0	0	0	0	0	0	0	0	0	0	0	0	0
1741	5	6	12	3d 06:51:55.73000	0d 02:44:09.19000	0.00428086	0.0165355	0.00156466	3.6529	D	5	16/10/2020 15:28	41.0632		0	0	0	0	0	0	0	0	0	0	0	0	0	0
1742	5	6	12	3d 06:55:50.24000	0d 02:48:03.70000	0.00438279	0.0169074	0.00156481	3.6428	D	5	16/10/2020 15:31	41.0948		0	0	0	0	0	0	0	0	0	0	0	0	0	0
1743	5	6	12	3d 06:59:23.26000	0d 02:51:36.72000	0.00447537	0.0172442	0.00156481	3.6327	D	5	16/10/2020 15:35	41.158		0	0	0	0	0	0	0	0	0	0	0	0	0	0
1744	5	6	12	3d 07:02:37.15000	0d 02:54:50.61000	0.00455965	0.01755	0.00156497	3.6226	D	5	16/10/2020 15:38	41.1106		0	0	0	0	0	0	0	0	0	0	0	0	0	0
1745	5	6	12	3d 07:05:29.06000	0d 02:57:42.52000	0.00463436	0.0178203	0.00156481	3.6126	D	5	16/10/2020 15:41	41.0632		0	0	0	0	0	0	0	0	0	0	0	0	0	0
1746	5	6	12	3d 07:08:08.86000	0d 03:00:22.32000	0.00470382	0.0180709	0.00156466	3.6023	D	5	16/10/2020 15:44	41.0316		0	0	0	0	0	0	0	0	0	0	0	0	0	0
1747	5	6	12	3d 07:10:32.45000	0d 03:02:45.91000	0.00476623	0.0182954	0.00156466	3.5923	D	5	16/10/2020 15:46	41.1264		0	0	0	0	0	0	0	0	0	0	0	0	0	0
1748	5	6	12	3d 07:12:39.76000	0d 03:04:53.22000	0.00482156	0.0184939	0.00156481	3.5822	D	5	16/10/2020 15:48	41.1106		0	0	0	0	0	0	0	0	0	0	0	0	0	0
1749	5	6	12	3d 07:14:43.55000	0d 03:06:57.01000	0.00487537	0.0186864	0.00156466	3.5721	D	5	16/10/2020 15:50	41.1106		0	0	0	0	0	0	0	0	0	0	0	0	0	0
1750	5	6	12	3d 07:16:36.29000	0d 03:08:49.75000	0.00492437	0.0188612	0.00156489	3.5621	D	5	16/10/2020 15:52	41.0316		0	0	0	0	0	0	0	0	0	0	0	0	0	0
1751	5	6	12	3d 07:18:22.95000	0d 03:10:36.41000	0.00497073	0.0190261	0.00156474	3.552	D	5	16/10/2020 15:54	41.1264		0	0	0	0	0	0	0	0	0	0	0	0	0	0
1752	5	6	12	3d 07:20:08.84000	0d 03:12:22.30000	0.00501675	0.0191893	0.00156474	3.5419	D	5	16/10/2020 15:56	41.0158		0	0	0	0	0	0	0	0	0	0	0	0	0	0
1753	5	6	12	3d 07:21:58.44000	0d 03:14:11.90000	0.00506439	0.0193578	0.00156458	3.5319	D	5	16/10/2020 15:58	41		0	0	0	0	0	0	0	0	0	0	0	0	0	0
1754	5	6	12	3d 07:24:06.86000	0d 03:16:20.32000	0.00512021	0.0195547	0.00156474	3.5218	D	5	16/10/2020 16:00	41.1264		0	0	0	0	0	0	0	0	0	0	0	0	0	0
1755	5	6	12	3d 07:26:57.43000	0d 03:19:10.89000	0.00519434	0.0198154	0.00156466	3.5117	D	5	16/10/2020 16:03	41.1422		0	0	0	0	0	0	0	0	0	0	0	0	0	0
1756	5	6	12	3d 07:31:10.83000	0d 03:23:24.29000	0.00530448	0.0202016	0.00156481	3.5016	D	5	16/10/2020 16:07	41.1106		0	0	0	0	0	0	0	0	0	0	0	0	0	0
1757	5	6	12	3d 07:36:10.83000	0d 03:28:24.29000	0.00543487	0.0206575	0.00156474	3.492	D	1	16/10/2020 16:12	41.1896		0	0	0	0	0	0	0	0	0	0	0	0	0	0
1758	5	6	12	3d 07:41:10.83000	0d 03:33:24.29000	0.00556526	0.0211122	0.00156458	3.4823	D	1	16/10/2020 16:17	41.1106		0	0	0	0	0	0	0	0	0	0	0	0	0	0
1759	5	6	12	3d 07:45:41.03000	0d 03:37:54.49000	0.0056827	0.0215206	0.00156466	3.4722	D	5	16/10/2020 16:21	41.0948		0	0	0	0	0	0	0	0	0	0	0	0	0	0
1760	5	6	12	3d 07:49:39.51000	0d 03:41:52.97000	0.00578636	0.02188	0.00156474	3.4621	D	5	16/10/2020 16:25	41.1264		0	0	0	0	0	0	0	0	0	0	0	0	0	0
1761	5	6	12	3d 07:53:10.85000	0d 03:45:24.31000	0.00587821	0.0221976	0.00156474	3.452	D	5	16/10/2020 16:29	41.1738		0	0	0	0	0	0	0	0	0	0	0	0	0	0
1762	5	6	12	3d 07:56:19.62000	0d 03:48:33.08000	0.00596026	0.0224804	0.00156451	3.442	D	5	16/10/2020 16:32	41.1264		0	0	0	0	0	0	0	0	0	0	0	0	0	0
1763	5	6	12	3d 07:59:15.18000	0d 03:51:28.64000	0.00603657	0.0227427	0.00156497	3.4319	D	5	16/10/2020 16:35	41.0474		0	0	0	0	0	0	0	0	0	0	0	0	0	0
1764	5	6	12	3d 08:01:44.26000	0d 03:53:57.72000	0.00610136	0.0229648	0.00156474	3.4218	D	5	16/10/2020 16:37	41.1422		0	0	0	0	0	0	0	0	0	0	0	0	0	0
1765	5	6	12	3d 08:03:45.77000	0d 03:55:59.23000	0.00615418	0.0231452	0.00156458	3.4118	D	5	16/10/2020 16:39	40.9526		0	0	0	0	0	0	0	0	0	0	0	0	0	0
1766	5	6	12	3d 08:05:25.61000	0d 03:57:39.07000	0.00619757	0.0232931	0.00156458	3.4017	D	5	16/10/2020 16:41	40.9368		0	0	0	0	0	0	0	0	0	0	0	0	0	0
1767	5	6	12	3d 08:06:43.69000	0d 03:58:57.15000	0.00623151	0.0234084	0.00156481	3.3916	D	5	16/10/2020 16:42	41.079		0	0	0	0	0	0	0	0	0	0	0	0	0	0
1768	5	6	12	3d 08:07:51.41000	0d 04:00:04.87000	0.00626094	0.023508	0.00156474	3.3816	D	5	16/10/2020 16:44	41.079		0	0	0	0	0	0	0	0	0	0	0	0	0	0
1769	5	6	12	3d 08:08:49.30000	0d 04:01:02.76000	0.0062861	0.023593	0.00156474	3.3715	D	5	16/10/2020 16:44	41.1106		0	0	0	0	0	0	0	0	0	0	0	0	0	0
1770	5	6	12	3d 08:09:37.81000	0d 04:01:51.27000	0.00630719	0.023664	0.00156474	3.3614	D	5	16/10/2020 16:45	41.1264		0	0	0	0	0	0	0	0	0	0	0	0	0	0
1771	5	6	12	3d 08:10:17.61000	0d 04:02:31.07000	0.00632449	0.0237221	0.00156458	3.3513	D	5	16/10/2020 16:46	41		0	0	0	0	0	0	0	0	0	0	0	0	0	0
1772	5	6	12	3d 08:10:51.90000	0d 04:03:05.36000	0.00633939	0.0237719	0.00156481	3.3413	D	5	16/10/2020 16:47	41.0316		0	0	0	0	0	0	0	0	0	0	0	0	0	0
1773	5	6	12	3d 08:11:20.30000	0d 04:03:33.76000	0.00635173	0.0238131	0.00156466	3.3312	D	5	16/10/2020 16:47	41.0632		0	0	0	0	0	0	0	0	0	0	0	0	0	0
1774	5	6	12	3d 08:11:44.77000	0d 04:03:58.23000	0.00636237	0.0238485	0.00156458	3.321	D	5	16/10/2020 16:47	41.079		0	0	0	0	0	0	0	0	0	0	0	0	0	0
1775	5	6	12	3d 08:12:07.08000	0d 04:04:20.54000	0.00637207	0.0238806	0.00156489	3.3109	D	5	16/10/2020 16:48	40.9368		0	0	0	0	0	0	0	0	0	0	0	0	0	0
1776	5	6	12	3d 08:12:26.45000	0d 04:04:39.91000	0.00638049	0.0239085	0.00156474	3.3008	D	5	16/10/2020 16:48	40.9684		0	0	0	0	0	0	0	0	0	0	0	0	0	0
1777	5	6	12	3d 08:12:43.62000	0d 04:04:57.08000	0.00638795	0.0239331	0.00156474	3.2906	D	5	16/10/2020 16:48	41.0158		0	0	0	0	0	0	0	0	0	0	0	0	0	0
1778	5	6	12	3d 08:12:59.73000	0d 04:05:13.19000	0.00639495	0.0239561	0.00156481	3.2804	D	5	16/10/2020 16:49	41.0474		0	0	0	0	0	0	0	0	0	0	0	0	0	0
1779	5	6	12	3d 08:13:14.26000	0d 04:05:27.72000	0.00640127	0.0239768	0.00156451	3.2703	D	5	16/10/2020 16:49	41.0632		0	0	0	0	0	0	0	0	0	0	0	0	0	0
1780	5	6	12	3d 08:13:27.75000	0d 04:05:41.21000	0.00640713	0.0239959	0.00156489	3.2599	D	5	16/10/2020 16:49	41.079		0	0	0	0	0	0	0	0	0	0	0	0	0	0
1781	5	6	12	3d 08:13:40.13000	0d 04:05:53.59000	0.00641251	0.0240134	0.00156458	3.2499	D	5	16/10/2020 16:49	40.9526		0	0	0	0	0	0	0	0	0	0	0	0	0	0
1782	5	6	12	3d 08:13:51.66000	0d 04:06:05.12000	0.00641752	0.0240297	0.00156466	3.2398	D	5	16/10/2020 16:50	40.9526		0	0	0	0	0	0	0	0	0	0	0	0	0	0
1783	5	6	12	3d 08:14:02.73000	0d 04:06:16.19000	0.00642233	0.0240453	0.00156458	3.2297	D	5	16/10/2020 16:50	40.9684		0	0	0	0	0	0	0	0	0	0	0	0	0	0
1784	5	6	12	3d 08:14:13.04000	0d 04:06:26.50000	0.00642681	0.0240597	0.00156466	3.2197	D	5	16/10/2020 16:50	40.9842		0	0	0	0	0	0	0	0	0	0	0	0	0	0
1785	5	6	12	3d 08:14:22.73000	0d 04:06:36.19000	0.00643103	0.0240732	0.00156481	3.2094	D	5	16/10/2020 16:50	41.0158		0	0	0	0	0	0	0	0	0	0	0	0	0	0
1786	5	6	12	3d 08:14:32.15000	0d 04:06:45.61000	0.00643512	0.0240864	0.00156481	3.1994	D	5	16/10/2020 16:50	41.0316		0	0	0	0	0	0	0	0	0	0	0	0	0	0
1787	5	6	12	3d 08:14:40.76000	0d 04:06:54.22000	0.00643886	0.0240983	0.00156474	3.1891	D	5	16/10/2020 16:50	41.0474		0	0	0	0	0	0	0	0	0	0	0	0	0	0
1788	5	6	12	3d 08:14:48.94000	0d 04:07:02.40000	0.00644242	0.0241096	0.00156474	3.1791	D	5	16/10/2020 16:50	41.0632		0	0	0	0	0	0	0	0	0	0	0	0	0	0
1789	5	6	12	3d 08:14:56.65000	0d 04:07:10.11000	0.00644577	0.0241203	0.00156458	3.169	D	5	16/10/2020 16:51	41.0632		0	0	0	0	0	0	0	0	0	0	0	0	0	0
1790	5	6	12	3d 08:15:04.03000	0d 04:07:17.49000	0.00644898	0.0241304	0.00156466	3.1588	D	5	16/10/2020 16:51	41.079		0	0	0	0	0	0	0	0	0	0	0	0	0	0
1791	5	6	12	3d 08:15:11.20000	0d 04:07:24.66000	0.00645209	0.0241403	0.00156481	3.1485	D	5	16/10/2020 16:51	41.0632		0	0	0	0	0	0	0	0	0	0	0	0	0	0
1792	5	6	12	3d 08:15:18.06000	0d 04:07:31.52000	0.00645507	0.0241496	0.00156481	3.1382	D	5	16/10/2020 16:51	41		0	0	0	0	0	0	0	0	0	0	0	0	0	0
1793	5	6	12	3d 08:15:24.65000	0d 04:07:38.11000	0.00645794	0.0241586	0.00156474	3.1281	D	5	16/10/2020 16:51	40.921		0	0	0	0	0	0	0	0	0	0	0	0	0	0
1794	5	6	12	3d 08:15:30.88000	0d 04:07:44.34000	0.00646065	0.0241671	0.00156474	3.118	D	5	16/10/2020 16:51	40.9368		0	0	0	0	0	0	0	0	0	0	0	0	0	0
1795	5	6	12	3d 08:15:36.73000	0d 04:07:50.19000	0.00646319	0.024175	0.00156481	3.108	D	5	16/10/2020 16:51	40.9526		0	0	0	0	0	0	0	0	0	0	0	0	0	0
1796	5	6	12	3d 08:15:42.55000	0d 04:07:56.01000	0.00646572	0.0241828	0.00156474	3.0976	D	5	16/10/2020 16:51	40.9684		0	0	0	0	0	0	0	0	0	0	0	0	0	0
1797	5	6	12	3d 08:15:48.15000	0d 04:08:01.61000	0.00646815	0.0241903	0.00156474	3.0874	D	5	16/10/2020 16:51	40.9684		0	0	0	0	0	0	0	0	0	0	0	0	0	0
1798	5	6	12	3d 08:15:53.64000	0d 04:08:07.10000	0.00647054	0.0241977	0.00156466	3.0771	D	5	16/10/2020 16:52	41		0	0	0	0	0	0	0	0	0	0	0	0	0	0
1799	5	6	12	3d 08:15:58.90000	0d 04:08:12.36000	0.00647282	0.0242047	0.00156489	3.0671	D	5	16/10/2020 16:52	41		0	0	0	0	0	0	0	0	0	0	0	0	0	0
1800	5	6	12	3d 08:16:03.99000	0d 04:08:17.45000	0.00647504	0.0242115	0.00156497	3.0565	D	5	16/10/2020 16:52	41.0316		0	0	0	0	0	0	0	0	0	0	0	0	0	0
1801	5	6	12	3d 08:16:08.97000	0d 04:08:22.43000	0.0064772	0.0242181	0.00156481	3.0463	D	5	16/10/2020 16:52	41.0316		0	0	0	0	0	0	0	0	0	0	0	0	0	0
1802	5	6	12	3d 08:16:13.70000	0d 04:08:27.16000	0.00647926	0.0242244	0.00156489	3.0361	D	5	16/10/2020 16:52	41.0474		0	0	0	0	0	0	0	0	0	0	0	0	0	0
1803	5	6	12	3d 08:16:18.35000	0d 04:08:31.81000	0.00648128	0.0242305	0.00156458	3.0259	D	5	16/10/2020 16:52	41.0632		0	0	0	0	0	0	0	0	0	0	0	0	0	0
1804	5	6	12	3d 08:16:22.81000	0d 04:08:36.27000	0.00648322	0.0242363	0.00156435	3.0156	D	5	16/10/2020 16:52	41.0316		0	0	0	0	0	0	0	0	0	0	0	0	0	0
1805	5	6	12	3d 08:16:27.18000	0d 04:08:40.64000	0.00648512	0.0242421	0.00156474	3.0053	D	5	16/10/2020 16:52	41.0632		0	0	0	0	0	0	0	0	0	0	0	0	0	0
1806	5	6	12	3d 08:16:31.49000	0d 04:08:44.95000	0.00648699	0.0242477	0.00156466	2.9949	D	5	16/10/2020 16:52	41.0632		0	0	0	0	0	0	0	0	0	0	0	0	0	0
1807	5	6	12	3d 08:16:35.72000	0d 04:08:49.18000	0.00648883	0.0242532	0.00156458	2.9845	D	5	16/10/2020 16:52	41.0632		0	0	0	0	0	0	0	0	0	0	0	0	0	0
1808	5	6	12	3d 08:16:39.82000	0d 04:08:53.28000	0.00649061	0.0242585	0.00156466	2.9741	D	5	16/10/2020 16:52	41.0948		0	0	0	0	0	0	0	0	0	0	0	0	0	0
1809	5	6	12	3d 08:16:43.71000	0d 04:08:57.17000	0.0064923	0.0242635	0.00156474	2.9638	D	5	16/10/2020 16:52	41.0948		0	0	0	0	0	0	0	0	0	0	0	0	0	0
1810	5	6	12	3d 08:16:47.58000	0d 04:09:01.04000	0.00649398	0.0242685	0.00156474	2.9535	D	5	16/10/2020 16:52	41.0948		0	0	0	0	0	0	0	0	0	0	0	0	0	0
1811	5	6	12	3d 08:16:51.24000	0d 04:09:04.70000	0.00649557	0.0242732	0.00156481	2.9433	D	5	16/10/2020 16:53	41.0948		0	0	0	0	0	0	0	0	0	0	0	0	0	0
1812	5	6	12	3d 08:16:54.86000	0d 04:09:08.32000	0.00649715	0.0242778	0.00156466	2.9331	D	5	16/10/2020 16:53	41.1106		0	0	0	0	0	0	0	0	0	0	0	0	0	0
1813	5	6	12	3d 08:16:58.32000	0d 04:09:11.78000	0.00649865	0.0242822	0.00156489	2.9227	D	5	16/10/2020 16:53	41.1106		0	0	0	0	0	0	0	0	0	0	0	0	0	0
1814	5	6	12	3d 08:17:01.86000	0d 04:09:15.32000	0.00650019	0.0242867	0.00156466	2.9123	D	5	16/10/2020 16:53	41.1106		0	0	0	0	0	0	0	0	0	0	0	0	0	0
1815	5	6	12	3d 08:17:05.21000	0d 04:09:18.67000	0.00650165	0.0242909	0.00156458	2.9021	D	5	16/10/2020 16:53	41.1106		0	0	0	0	0	0	0	0	0	0	0	0	0	0
1816	5	6	12	3d 08:17:08.54000	0d 04:09:22.00000	0.00650309	0.0242951	0.00156481	2.8917	D	5	16/10/2020 16:53	41.1106		0	0	0	0	0	0	0	0	0	0	0	0	0	0
1817	5	6	12	3d 08:17:11.75000	0d 04:09:25.21000	0.00650449	0.0242991	0.00156474	2.8815	D	5	16/10/2020 16:53	41.0948		0	0	0	0	0	0	0	0	0	0	0	0	0	0
1818	5	6	12	3d 08:17:14.90000	0d 04:09:28.36000	0.00650586	0.0243031	0.00156474	2.8713	D	5	16/10/2020 16:53	41.1106		0	0	0	0	0	0	0	0	0	0	0	0	0	0
1819	5	6	12	3d 08:17:17.94000	0d 04:09:31.40000	0.00650718	0.0243069	0.00156466	2.8609	D	5	16/10/2020 16:53	41.1264		0	0	0	0	0	0	0	0	0	0	0	0	0	0
1820	5	6	12	3d 08:17:21.00000	0d 04:09:34.46000	0.00650851	0.0243107	0.00156466	2.8507	D	5	16/10/2020 16:53	41.1106		0	0	0	0	0	0	0	0	0	0	0	0	0	0
1821	5	6	12	3d 08:17:23.93000	0d 04:09:37.39000	0.00650978	0.0243143	0.00156466	2.8405	D	5	16/10/2020 16:53	41.079		0	0	0	0	0	0	0	0	0	0	0	0	0	0
1822	5	6	12	3d 08:17:26.86000	0d 04:09:40.32000	0.00651106	0.0243179	0.00156466	2.8301	D	5	16/10/2020 16:53	41.079		0	0	0	0	0	0	0	0	0	0	0	0	0	0
1823	5	6	12	3d 08:17:29.69000	0d 04:09:43.15000	0.00651229	0.0243214	0.00156466	2.8197	D	5	16/10/2020 16:53	41.1106		0	0	0	0	0	0	0	0	0	0	0	0	0	0
1824	5	6	12	3d 08:17:32.54000	0d 04:09:46.00000	0.00651352	0.0243249	0.00156458	2.8092	D	5	16/10/2020 16:53	41.1264		0	0	0	0	0	0	0	0	0	0	0	0	0	0
1825	5	6	12	3d 08:17:35.33000	0d 04:09:48.79000	0.00651474	0.0243283	0.00156443	2.7987	D	5	16/10/2020 16:53	41.1264		0	0	0	0	0	0	0	0	0	0	0	0	0	0
1826	5	6	12	3d 08:17:38.04000	0d 04:09:51.50000	0.00651592	0.0243315	0.00156481	2.7884	D	5	16/10/2020 16:53	41.1264		0	0	0	0	0	0	0	0	0	0	0	0	0	0
1827	5	6	12	3d 08:17:40.66000	0d 04:09:54.12000	0.00651705	0.0243347	0.00156474	2.7779	D	5	16/10/2020 16:53	41.1264		0	0	0	0	0	0	0	0	0	0	0	0	0	0
1828	5	6	12	3d 08:17:43.30000	0d 04:09:56.76000	0.0065182	0.0243379	0.00156481	2.7677	D	5	16/10/2020 16:53	41.1422		0	0	0	0	0	0	0	0	0	0	0	0	0	0
1829	5	6	12	3d 08:17:45.85000	0d 04:09:59.31000	0.00651931	0.024341	0.00156466	2.7573	D	5	16/10/2020 16:53	41.1422		0	0	0	0	0	0	0	0	0	0	0	0	0	0
1830	5	6	12	3d 08:17:48.35000	0d 04:10:01.81000	0.0065204	0.024344	0.00156489	2.7469	D	5	16/10/2020 16:53	41.1422		0	0	0	0	0	0	0	0	0	0	0	0	0	0
1831	5	6	12	3d 08:17:50.84000	0d 04:10:04.30000	0.00652148	0.0243469	0.00156474	2.7366	D	5	16/10/2020 16:54	41.1106		0	0	0	0	0	0	0	0	0	0	0	0	0	0
1832	5	6	12	3d 08:17:53.30000	0d 04:10:06.76000	0.00652255	0.0243498	0.00156474	2.726	D	5	16/10/2020 16:54	41.1264		0	0	0	0	0	0	0	0	0	0	0	0	0	0
1833	5	6	12	3d 08:17:55.75000	0d 04:10:09.21000	0.00652361	0.0243527	0.00156489	2.7158	D	5	16/10/2020 16:54	41.1422		0	0	0	0	0	0	0	0	0	0	0	0	0	0
1834	5	6	12	3d 08:17:58.09000	0d 04:10:11.55000	0.00652463	0.0243555	0.00156458	2.7053	D	5	16/10/2020 16:54	41.1422		0	0	0	0	0	0	0	0	0	0	0	0	0	0
1835	5	6	12	3d 08:18:00.46000	0d 04:10:13.92000	0.00652566	0.0243583	0.00156466	2.6946	D	5	16/10/2020 16:54	41.1264		0	0	0	0	0	0	0	0	0	0	0	0	0	0
1836	5	6	12	3d 08:18:02.80000	0d 04:10:16.26000	0.00652668	0.024361	0.00156497	2.6844	D	5	16/10/2020 16:54	41.1106		0	0	0	0	0	0	0	0	0	0	0	0	0	0
1837	5	6	12	3d 08:18:05.02000	0d 04:10:18.48000	0.00652764	0.0243636	0.00156458	2.674	D	5	16/10/2020 16:54	41.1264		0	0	0	0	0	0	0	0	0	0	0	0	0	0
1838	5	6	12	3d 08:18:07.24000	0d 04:10:20.70000	0.00652861	0.0243662	0.00156481	2.6636	D	5	16/10/2020 16:54	41.1422		0	0	0	0	0	0	0	0	0	0	0	0	0	0
1839	5	6	12	3d 08:18:09.47000	0d 04:10:22.93000	0.00652958	0.0243687	0.00156466	2.6531	D	5	16/10/2020 16:54	41.1422		0	0	0	0	0	0	0	0	0	0	0	0	0	0
1840	5	6	12	3d 08:18:11.65000	0d 04:10:25.11000	0.00653052	0.0243713	0.00156451	2.6427	D	5	16/10/2020 16:54	41.1422		0	0	0	0	0	0	0	0	0	0	0	0	0	0
1841	5	6	12	3d 08:18:13.80000	0d 04:10:27.26000	0.00653146	0.0243737	0.00156474	2.6323	D	5	16/10/2020 16:54	41.1422		0	0	0	0	0	0	0	0	0	0	0	0	0	0
1842	5	6	12	3d 08:18:15.96000	0d 04:10:29.42000	0.0065324	0.0243762	0.00156474	2.6218	D	5	16/10/2020 16:54	41.1264		0	0	0	0	0	0	0	0	0	0	0	0	0	0
1843	5	6	12	3d 08:18:18.07000	0d 04:10:31.53000	0.00653331	0.0243786	0.00156489	2.6113	D	5	16/10/2020 16:54	41.1264		0	0	0	0	0	0	0	0	0	0	0	0	0	0
1844	5	6	12	3d 08:18:20.21000	0d 04:10:33.67000	0.00653424	0.024381	0.00156481	2.6007	D	5	16/10/2020 16:54	41.1264		0	0	0	0	0	0	0	0	0	0	0	0	0	0
1845	5	6	12	3d 08:18:22.25000	0d 04:10:35.71000	0.00653513	0.0243833	0.00156474	2.5904	D	5	16/10/2020 16:54	41.1422		0	0	0	0	0	0	0	0	0	0	0	0	0	0
1846	5	6	12	3d 08:18:24.27000	0d 04:10:37.73000	0.00653601	0.0243856	0.00156466	2.5798	D	5	16/10/2020 16:54	41.1264		0	0	0	0	0	0	0	0	0	0	0	0	0	0
1847	5	6	12	3d 08:18:26.28000	0d 04:10:39.74000	0.00653688	0.0243878	0.00156481	2.5695	D	5	16/10/2020 16:54	41.1422		0	0	0	0	0	0	0	0	0	0	0	0	0	0
1848	5	6	12	3d 08:18:28.31000	0d 04:10:41.77000	0.00653776	0.0243901	0.00156466	2.5588	D	5	16/10/2020 16:54	41.1264		0	0	0	0	0	0	0	0	0	0	0	0	0	0
1849	5	6	12	3d 08:18:30.32000	0d 04:10:43.78000	0.00653864	0.0243923	0.00156451	2.5483	D	5	16/10/2020 16:54	41.1106		0	0	0	0	0	0	0	0	0	0	0	0	0	0
1850	5	6	12	3d 08:18:32.26000	0d 04:10:45.72000	0.00653948	0.0243945	0.00156466	2.5377	D	5	16/10/2020 16:54	41.1106		0	0	0	0	0	0	0	0	0	0	0	0	0	0
1851	5	6	12	3d 08:18:34.23000	0d 04:10:47.69000	0.00654034	0.0243966	0.00156458	2.5274	D	5	16/10/2020 16:54	41.1106		0	0	0	0	0	0	0	0	0	0	0	0	0	0
1852	5	6	12	3d 08:18:36.14000	0d 04:10:49.60000	0.00654117	0.0243987	0.00156489	2.5168	D	5	16/10/2020 16:54	41.0948		0	0	0	0	0	0	0	0	0	0	0	0	0	0
1853	5	6	12	3d 08:18:38.07000	0d 04:10:51.53000	0.00654201	0.0244008	0.00156443	2.5063	D	5	16/10/2020 16:54	41.079		0	0	0	0	0	0	0	0	0	0	0	0	0	0
1854	5	6	12	3d 08:18:39.18000	0d 04:10:52.64000	0.00654249	0.024402	0.00156474	2.5	D	133	16/10/2020 16:54	41.0632		0	0	0	0	0	0	0	0	0	0	0	0	0	0
1855	5	6	13	3d 08:18:39.19000	0d 00:00:00.01000	0	0	0	2.6413	R	0	16/10/2020 16:54	41.0632		0	0	0	0	0	0	0	0	0	0	0	0	0	0
1856	5	6	13	3d 08:18:41.19000	0d 00:00:02.01000	0	0	0	2.8392	R	1	16/10/2020 16:54	41.0316		0	0	0	0	0	0	0	0	0	0	0	0	0	0
1857	5	6	13	3d 08:18:43.19000	0d 00:00:04.01000	0	0	0	2.9595	R	1	16/10/2020 16:54	41		0	0	0	0	0	0	0	0	0	0	0	0	0	0
1858	5	6	13	3d 08:18:45.19000	0d 00:00:06.01000	0	0	0	3.0526	R	1	16/10/2020 16:54	40.9842		0	0	0	0	0	0	0	0	0	0	0	0	0	0
1859	5	6	13	3d 08:18:47.19000	0d 00:00:08.01000	0	0	0	3.1283	R	1	16/10/2020 16:54	40.9842		0	0	0	0	0	0	0	0	0	0	0	0	0	0
1860	5	6	13	3d 08:18:49.18000	0d 00:00:10.00000	0	0	0	3.1904	R	129	16/10/2020 16:54	40.9842		0	0	0	0	0	0	0	0	0	0	0	0	0	0
1861	6	7	9	3d 08:18:49.22000	0d 00:00:00.04000	0.00000002	0.00000006	0.0015658	3.3587	C	0	16/10/2020 16:54	40.9842		0	0	0	0	0	0	0	0	0	0	0	0	0	0
1862	6	7	9	3d 08:18:49.39000	0d 00:00:00.21000	0.00000009	0.00000031	0.00156466	3.38	C	5	16/10/2020 16:54	40.9842		0	0	0	0	0	0	0	0	0	0	0	0	0	0
1863	6	7	9	3d 08:18:49.56000	0d 00:00:00.38000	0.00000017	0.00000056	0.00156474	3.3986	C	5	16/10/2020 16:54	40.9842		0	0	0	0	0	0	0	0	0	0	0	0	0	0
1864	6	7	9	3d 08:18:49.75000	0d 00:00:00.57000	0.00000025	0.00000084	0.00156458	3.416	C	5	16/10/2020 16:55	40.9842		0	0	0	0	0	0	0	0	0	0	0	0	0	0
1865	6	7	9	3d 08:18:49.95000	0d 00:00:00.77000	0.00000033	0.00000114	0.00156466	3.4328	C	5	16/10/2020 16:55	40.9842		0	0	0	0	0	0	0	0	0	0	0	0	0	0
1866	6	7	9	3d 08:18:50.16000	0d 00:00:00.98000	0.00000043	0.00000145	0.00156481	3.4491	C	5	16/10/2020 16:55	40.9842		0	0	0	0	0	0	0	0	0	0	0	0	0	0
1867	6	7	9	3d 08:18:50.38000	0d 00:00:01.20000	0.00000052	0.00000178	0.00156474	3.4646	C	5	16/10/2020 16:55	40.9842		0	0	0	0	0	0	0	0	0	0	0	0	0	0
1868	6	7	9	3d 08:18:50.61000	0d 00:00:01.43000	0.00000062	0.00000213	0.00156466	3.48	C	5	16/10/2020 16:55	40.9684		0	0	0	0	0	0	0	0	0	0	0	0	0	0
1869	6	7	9	3d 08:18:50.85000	0d 00:00:01.67000	0.00000073	0.00000249	0.00156458	3.4952	C	5	16/10/2020 16:55	40.9684		0	0	0	0	0	0	0	0	0	0	0	0	0	0
1870	6	7	9	3d 08:18:51.10000	0d 00:00:01.92000	0.00000083	0.00000287	0.00156458	3.5103	C	5	16/10/2020 16:55	40.9684		0	0	0	0	0	0	0	0	0	0	0	0	0	0
1871	6	7	9	3d 08:18:51.36000	0d 00:00:02.18000	0.00000095	0.00000327	0.00156466	3.525	C	5	16/10/2020 16:55	40.9842		0	0	0	0	0	0	0	0	0	0	0	0	0	0
1872	6	7	9	3d 08:18:51.63000	0d 00:00:02.45000	0.00000106	0.00000369	0.00156481	3.5393	C	5	16/10/2020 16:55	40.9842		0	0	0	0	0	0	0	0	0	0	0	0	0	0
1873	6	7	9	3d 08:18:51.91000	0d 00:00:02.73000	0.00000119	0.00000412	0.00156474	3.5537	C	5	16/10/2020 16:55	40.9842		0	0	0	0	0	0	0	0	0	0	0	0	0	0
1874	6	7	9	3d 08:18:52.21000	0d 00:00:03.03000	0.00000132	0.00000458	0.00156474	3.568	C	5	16/10/2020 16:55	40.9842		0	0	0	0	0	0	0	0	0	0	0	0	0	0
1875	6	7	9	3d 08:18:52.52000	0d 00:00:03.34000	0.00000145	0.00000506	0.00156458	3.5818	C	5	16/10/2020 16:55	40.9842		0	0	0	0	0	0	0	0	0	0	0	0	0	0
1876	6	7	9	3d 08:18:52.84000	0d 00:00:03.66000	0.00000159	0.00000556	0.00156466	3.5952	C	5	16/10/2020 16:55	40.9842		0	0	0	0	0	0	0	0	0	0	0	0	0	0
1877	6	7	9	3d 08:18:53.18000	0d 00:00:04.00000	0.00000174	0.0000061	0.00156458	3.6081	C	5	16/10/2020 16:55	40.9684		0	0	0	0	0	0	0	0	0	0	0	0	0	0
1878	6	7	9	3d 08:18:53.54000	0d 00:00:04.36000	0.00000189	0.00000666	0.00156474	3.6211	C	5	16/10/2020 16:55	40.9684		0	0	0	0	0	0	0	0	0	0	0	0	0	0
1879	6	7	9	3d 08:18:53.93000	0d 00:00:04.75000	0.00000206	0.00000728	0.00156458	3.6339	C	5	16/10/2020 16:55	40.9684		0	0	0	0	0	0	0	0	0	0	0	0	0	0
1880	6	7	9	3d 08:18:54.35000	0d 00:00:05.17000	0.00000225	0.00000794	0.00156466	3.6461	C	5	16/10/2020 16:55	40.9842		0	0	0	0	0	0	0	0	0	0	0	0	0	0
1881	6	7	9	3d 08:18:54.81000	0d 00:00:05.63000	0.00000245	0.00000867	0.00156481	3.6582	C	5	16/10/2020 16:55	40.9684		0	0	0	0	0	0	0	0	0	0	0	0	0	0
1882	6	7	9	3d 08:18:55.33000	0d 00:00:06.15000	0.00000267	0.0000095	0.00156489	3.6701	C	5	16/10/2020 16:55	40.9684		0	0	0	0	0	0	0	0	0	0	0	0	0	0
1883	6	7	9	3d 08:18:55.93000	0d 00:00:06.75000	0.00000293	0.00001046	0.00156443	3.6812	C	5	16/10/2020 16:55	40.9684		0	0	0	0	0	0	0	0	0	0	0	0	0	0
1884	6	7	9	3d 08:18:56.64000	0d 00:00:07.46000	0.00000324	0.0000116	0.00156458	3.6924	C	5	16/10/2020 16:55	40.9684		0	0	0	0	0	0	0	0	0	0	0	0	0	0
1885	6	7	9	3d 08:18:57.55000	0d 00:00:08.37000	0.00000364	0.00001306	0.00156512	3.7034	C	5	16/10/2020 16:55	40.9684		0	0	0	0	0	0	0	0	0	0	0	0	0	0
1886	6	7	9	3d 08:18:58.75000	0d 00:00:09.57000	0.00000416	0.00001499	0.00156489	3.714	C	5	16/10/2020 16:55	40.9842		0	0	0	0	0	0	0	0	0	0	0	0	0	0
1887	6	7	9	3d 08:19:00.43000	0d 00:00:11.25000	0.00000489	0.00001771	0.00156497	3.7246	C	5	16/10/2020 16:55	41		0	0	0	0	0	0	0	0	0	0	0	0	0	0
1888	6	7	9	3d 08:19:03.21000	0d 00:00:14.03000	0.0000061	0.00002222	0.00156489	3.735	C	5	16/10/2020 16:55	41.0158		0	0	0	0	0	0	0	0	0	0	0	0	0	0
1889	6	7	9	3d 08:19:08.26000	0d 00:00:19.08000	0.00000829	0.00003043	0.00156466	3.745	C	5	16/10/2020 16:55	41		0	0	0	0	0	0	0	0	0	0	0	0	0	0
1890	6	7	9	3d 08:20:24.92000	0d 00:01:35.74000	0.00004161	0.00015522	0.00156474	3.735	C	5	16/10/2020 16:56	40.9684		0	0	0	0	0	0	0	0	0	0	0	0	0	0
1891	6	7	9	3d 08:21:18.02000	0d 00:02:28.84000	0.00006469	0.00024129	0.00156474	3.7249	C	5	16/10/2020 16:57	41.0474		0	0	0	0	0	0	0	0	0	0	0	0	0	0
1892	6	7	9	3d 08:23:00.07000	0d 00:04:10.89000	0.00010905	0.00040626	0.00156451	3.7148	C	5	16/10/2020 16:59	41.0158		0	0	0	0	0	0	0	0	0	0	0	0	0	0
1893	6	7	9	3d 08:28:00.07000	0d 00:09:10.89000	0.00023944	0.00088997	0.00156474	3.7066	C	1	16/10/2020 17:04	41.0474		0	0	0	0	0	0	0	0	0	0	0	0	0	0
1894	6	7	9	3d 08:33:00.07000	0d 00:14:10.89000	0.00036983	0.00137326	0.00156466	3.7066	C	1	16/10/2020 17:09	41.0474		0	0	0	0	0	0	0	0	0	0	0	0	0	0
1895	6	7	9	3d 08:38:00.07000	0d 00:19:10.89000	0.00050022	0.00185675	0.00156489	3.7092	C	1	16/10/2020 17:14	41.0474		0	0	0	0	0	0	0	0	0	0	0	0	0	0
1896	6	7	9	3d 08:43:00.07000	0d 00:24:10.89000	0.00063062	0.00234062	0.00156466	3.7124	C	1	16/10/2020 17:19	41.0632		0	0	0	0	0	0	0	0	0	0	0	0	0	0
1897	6	7	9	3d 08:48:00.07000	0d 00:29:10.89000	0.00076101	0.00282494	0.00156481	3.7163	C	1	16/10/2020 17:24	40.9842		0	0	0	0	0	0	0	0	0	0	0	0	0	0
1898	6	7	9	3d 08:53:00.07000	0d 00:34:10.89000	0.0008914	0.00330978	0.00156458	3.7205	C	1	16/10/2020 17:29	40.9684		0	0	0	0	0	0	0	0	0	0	0	0	0	0
1899	6	7	9	3d 08:58:00.07000	0d 00:39:10.89000	0.00102179	0.00379517	0.00156466	3.7249	C	1	16/10/2020 17:34	40.921		0	0	0	0	0	0	0	0	0	0	0	0	0	0
1900	6	7	9	3d 09:03:00.07000	0d 00:44:10.89000	0.00115218	0.00428117	0.00156489	3.7296	C	1	16/10/2020 17:39	41.0316		0	0	0	0	0	0	0	0	0	0	0	0	0	0
1901	6	7	9	3d 09:08:00.07000	0d 00:49:10.89000	0.00128258	0.00476782	0.00156458	3.7346	C	1	16/10/2020 17:44	40.9526		0	0	0	0	0	0	0	0	0	0	0	0	0	0
1902	6	7	9	3d 09:13:00.07000	0d 00:54:10.89000	0.00141297	0.00525514	0.00156481	3.7398	C	1	16/10/2020 17:49	40.9368		0	0	0	0	0	0	0	0	0	0	0	0	0	0
1903	6	7	9	3d 09:18:00.07000	0d 00:59:10.89000	0.00154336	0.00574317	0.00156466	3.7455	C	1	16/10/2020 17:54	40.9368		0	0	0	0	0	0	0	0	0	0	0	0	0	0
1904	6	7	9	3d 09:23:00.07000	0d 01:04:10.89000	0.00167375	0.0062319	0.00156481	3.7511	C	1	16/10/2020 17:59	40.921		0	0	0	0	0	0	0	0	0	0	0	0	0	0
1905	6	7	9	3d 09:28:00.07000	0d 01:09:10.89000	0.00180415	0.00672136	0.00156474	3.7563	C	1	16/10/2020 18:04	41.0948		0	0	0	0	0	0	0	0	0	0	0	0	0	0
1906	6	7	9	3d 09:33:00.07000	0d 01:14:10.89000	0.00193454	0.0072115	0.00156458	3.7617	C	1	16/10/2020 18:09	40.921		0	0	0	0	0	0	0	0	0	0	0	0	0	0
1907	6	7	9	3d 09:38:00.07000	0d 01:19:10.89000	0.00206493	0.00770235	0.00156481	3.767	C	1	16/10/2020 18:14	40.9526		0	0	0	0	0	0	0	0	0	0	0	0	0	0
1908	6	7	9	3d 09:43:00.07000	0d 01:24:10.89000	0.00219532	0.00819388	0.00156481	3.7723	C	1	16/10/2020 18:19	40.921		0	0	0	0	0	0	0	0	0	0	0	0	0	0
1909	6	7	9	3d 09:48:00.07000	0d 01:29:10.89000	0.00232571	0.00868608	0.00156451	3.7772	C	1	16/10/2020 18:24	40.9052		0	0	0	0	0	0	0	0	0	0	0	0	0	0
1910	6	7	9	3d 09:53:00.07000	0d 01:34:10.89000	0.00245611	0.00917897	0.00156458	3.7826	C	1	16/10/2020 18:29	41.0948		0	0	0	0	0	0	0	0	0	0	0	0	0	0
1911	6	7	9	3d 09:58:00.07000	0d 01:39:10.89000	0.0025865	0.00967254	0.00156474	3.7877	C	1	16/10/2020 18:34	40.921		0	0	0	0	0	0	0	0	0	0	0	0	0	0
1912	6	7	9	3d 10:03:00.07000	0d 01:44:10.89000	0.00271689	0.0101668	0.00156481	3.7932	C	1	16/10/2020 18:39	41		0	0	0	0	0	0	0	0	0	0	0	0	0	0
1913	6	7	9	3d 10:08:00.07000	0d 01:49:10.89000	0.00284728	0.0106618	0.00156474	3.7989	C	1	16/10/2020 18:44	40.9842		0	0	0	0	0	0	0	0	0	0	0	0	0	0
1914	6	7	9	3d 10:13:00.07000	0d 01:54:10.89000	0.00297768	0.0111576	0.00156466	3.805	C	1	16/10/2020 18:49	41.0316		0	0	0	0	0	0	0	0	0	0	0	0	0	0
1915	6	7	9	3d 10:18:00.07000	0d 01:59:10.89000	0.00310807	0.0116541	0.00156466	3.8114	C	1	16/10/2020 18:54	41.0474		0	0	0	0	0	0	0	0	0	0	0	0	0	0
1916	6	7	9	3d 10:23:00.07000	0d 02:04:10.89000	0.00323846	0.0121515	0.00156489	3.8181	C	1	16/10/2020 18:59	41.0316		0	0	0	0	0	0	0	0	0	0	0	0	0	0
1917	6	7	9	3d 10:28:00.07000	0d 02:09:10.89000	0.00336885	0.0126499	0.00156466	3.8254	C	1	16/10/2020 19:04	41.0474		0	0	0	0	0	0	0	0	0	0	0	0	0	0
1918	6	7	9	3d 10:33:00.07000	0d 02:14:10.89000	0.00349924	0.0131492	0.00156458	3.8337	C	1	16/10/2020 19:09	40.9526		0	0	0	0	0	0	0	0	0	0	0	0	0	0
1919	6	7	9	3d 10:38:00.07000	0d 02:19:10.89000	0.00362964	0.0136497	0.00156458	3.8424	C	1	16/10/2020 19:14	40.9368		0	0	0	0	0	0	0	0	0	0	0	0	0	0
1920	6	7	9	3d 10:42:56.17000	0d 02:24:06.99000	0.00375833	0.0141448	0.00156466	3.8524	C	5	16/10/2020 19:19	40.9368		0	0	0	0	0	0	0	0	0	0	0	0	0	0
1921	6	7	9	3d 10:47:33.12000	0d 02:28:43.94000	0.00387871	0.0146091	0.00156489	3.8625	C	5	16/10/2020 19:23	41.0158		0	0	0	0	0	0	0	0	0	0	0	0	0	0
1922	6	7	9	3d 10:51:52.61000	0d 02:33:03.43000	0.00399149	0.0150453	0.00156481	3.8727	C	5	16/10/2020 19:28	40.9052		0	0	0	0	0	0	0	0	0	0	0	0	0	0
1923	6	7	9	3d 10:55:53.79000	0d 02:37:04.61000	0.00409632	0.0154518	0.00156458	3.8828	C	5	16/10/2020 19:32	41		0	0	0	0	0	0	0	0	0	0	0	0	0	0
1924	6	7	9	3d 10:59:35.69000	0d 02:40:46.51000	0.00419276	0.0158268	0.00156481	3.8929	C	5	16/10/2020 19:35	40.9684		0	0	0	0	0	0	0	0	0	0	0	0	0	0
1925	6	7	9	3d 11:03:07.23000	0d 02:44:18.05000	0.00428471	0.0161852	0.00156481	3.903	C	5	16/10/2020 19:39	40.9842		0	0	0	0	0	0	0	0	0	0	0	0	0	0
1926	6	7	9	3d 11:06:29.28000	0d 02:47:40.10000	0.00437253	0.0165283	0.00156474	3.913	C	5	16/10/2020 19:42	41.0158		0	0	0	0	0	0	0	0	0	0	0	0	0	0
1927	6	7	9	3d 11:09:46.44000	0d 02:50:57.26000	0.00445822	0.0168641	0.00156474	3.9231	C	5	16/10/2020 19:45	40.9526		0	0	0	0	0	0	0	0	0	0	0	0	0	0
1928	6	7	9	3d 11:12:56.52000	0d 02:54:07.34000	0.00454084	0.0171886	0.00156466	3.9333	C	5	16/10/2020 19:49	41.0474		0	0	0	0	0	0	0	0	0	0	0	0	0	0
1929	6	7	9	3d 11:16:05.96000	0d 02:57:16.78000	0.00462318	0.0175129	0.00156474	3.9434	C	5	16/10/2020 19:52	40.9368		0	0	0	0	0	0	0	0	0	0	0	0	0	0
1930	6	7	9	3d 11:19:06.18000	0d 03:00:17.00000	0.00470151	0.0178222	0.00156474	3.9535	C	5	16/10/2020 19:55	40.8894		0	0	0	0	0	0	0	0	0	0	0	0	0	0
1931	6	7	9	3d 11:22:03.18000	0d 03:03:14.00000	0.00477844	0.0181267	0.00156497	3.9635	C	5	16/10/2020 19:58	41.0158		0	0	0	0	0	0	0	0	0	0	0	0	0	0
1932	6	7	9	3d 11:24:57.62000	0d 03:06:08.44000	0.00485426	0.0184276	0.00156466	3.9736	C	5	16/10/2020 20:01	41		0	0	0	0	0	0	0	0	0	0	0	0	0	0
1933	6	7	9	3d 11:27:53.48000	0d 03:09:04.30000	0.00493069	0.0187317	0.00156458	3.9837	C	5	16/10/2020 20:04	40.9842		0	0	0	0	0	0	0	0	0	0	0	0	0	0
1934	6	7	9	3d 11:30:44.28000	0d 03:11:55.10000	0.00500493	0.0190278	0.00156466	3.9937	C	5	16/10/2020 20:06	40.9052		0	0	0	0	0	0	0	0	0	0	0	0	0	0
1935	6	7	9	3d 11:33:33.85000	0d 03:14:44.67000	0.00507863	0.0193225	0.00156458	4.0038	C	5	16/10/2020 20:09	41		0	0	0	0	0	0	0	0	0	0	0	0	0	0
1936	6	7	9	3d 11:36:23.82000	0d 03:17:34.64000	0.00515251	0.0196186	0.00156443	4.0139	C	5	16/10/2020 20:12	40.9526		0	0	0	0	0	0	0	0	0	0	0	0	0	0
1937	6	7	9	3d 11:39:10.09000	0d 03:20:20.91000	0.00522478	0.0199091	0.00156443	4.024	C	5	16/10/2020 20:15	40.8894		0	0	0	0	0	0	0	0	0	0	0	0	0	0
1938	6	7	9	3d 11:41:57.03000	0d 03:23:07.85000	0.00529733	0.0202014	0.00156466	4.0342	C	5	16/10/2020 20:18	41		0	0	0	0	0	0	0	0	0	0	0	0	0	0
1939	6	7	9	3d 11:44:44.02000	0d 03:25:54.84000	0.00536992	0.0204946	0.00156474	4.0443	C	5	16/10/2020 20:20	40.9368		0	0	0	0	0	0	0	0	0	0	0	0	0	0
1940	6	7	9	3d 11:47:25.93000	0d 03:28:36.75000	0.00544029	0.0207795	0.00156474	4.0545	C	5	16/10/2020 20:23	40.8894		0	0	0	0	0	0	0	0	0	0	0	0	0	0
1941	6	7	9	3d 11:50:10.54000	0d 03:31:21.36000	0.00551183	0.02107	0.00156474	4.0645	C	5	16/10/2020 20:26	40.9526		0	0	0	0	0	0	0	0	0	0	0	0	0	0
1942	6	7	9	3d 11:52:48.24000	0d 03:33:59.06000	0.00558038	0.0213489	0.00156481	4.0746	C	5	16/10/2020 20:28	40.8894		0	0	0	0	0	0	0	0	0	0	0	0	0	0
1943	6	7	9	3d 11:55:26.83000	0d 03:36:37.65000	0.00564931	0.0216301	0.00156481	4.0847	C	5	16/10/2020 20:31	41.0474		0	0	0	0	0	0	0	0	0	0	0	0	0	0
1944	6	7	9	3d 11:58:03.34000	0d 03:39:14.16000	0.00571733	0.0219083	0.00156466	4.0948	C	5	16/10/2020 20:34	40.9368		0	0	0	0	0	0	0	0	0	0	0	0	0	0
1945	6	7	9	3d 12:00:37.34000	0d 03:41:48.16000	0.00578427	0.0221827	0.00156481	4.1048	C	5	16/10/2020 20:36	40.9526		0	0	0	0	0	0	0	0	0	0	0	0	0	0
1946	6	7	9	3d 12:03:10.16000	0d 03:44:20.98000	0.00585069	0.0224557	0.00156451	4.1149	C	5	16/10/2020 20:39	41.0158		0	0	0	0	0	0	0	0	0	0	0	0	0	0
1947	6	7	9	3d 12:05:38.33000	0d 03:46:49.15000	0.00591509	0.0227211	0.00156458	4.125	C	5	16/10/2020 20:41	40.9526		0	0	0	0	0	0	0	0	0	0	0	0	0	0
1948	6	7	9	3d 12:08:04.80000	0d 03:49:15.62000	0.00597875	0.022984	0.00156489	4.135	C	5	16/10/2020 20:44	40.8736		0	0	0	0	0	0	0	0	0	0	0	0	0	0
1949	6	7	9	3d 12:10:31.27000	0d 03:51:42.09000	0.00604241	0.0232475	0.00156474	4.1451	C	5	16/10/2020 20:46	40.9368		0	0	0	0	0	0	0	0	0	0	0	0	0	0
1950	6	7	9	3d 12:12:55.56000	0d 03:54:06.38000	0.00610513	0.0235078	0.00156458	4.1552	C	5	16/10/2020 20:49	40.842		0	0	0	0	0	0	0	0	0	0	0	0	0	0
1951	6	7	9	3d 12:15:18.29000	0d 03:56:29.11000	0.00616716	0.0237659	0.00156466	4.1653	C	5	16/10/2020 20:51	40.9842		0	0	0	0	0	0	0	0	0	0	0	0	0	0
1952	6	7	9	3d 12:17:38.82000	0d 03:58:49.64000	0.00622824	0.0240206	0.00156458	4.1755	C	5	16/10/2020 20:53	40.842		0	0	0	0	0	0	0	0	0	0	0	0	0	0
1953	6	7	9	3d 12:19:59.50000	0d 04:01:10.32000	0.00628939	0.0242762	0.00156474	4.1855	C	5	16/10/2020 20:56	40.9052		0	0	0	0	0	0	0	0	0	0	0	0	0	0
1954	6	7	9	3d 12:22:18.91000	0d 04:03:29.73000	0.00634998	0.0245301	0.00156481	4.1956	C	5	16/10/2020 20:58	40.921		0	0	0	0	0	0	0	0	0	0	0	0	0	0
1955	6	7	9	3d 12:23:15.97000	0d 04:04:26.79000	0.00637478	0.0246342	0.00156489	4.2	C	133	16/10/2020 20:59	40.9368		0	0	0	0	0	0	0	0	0	0	0	0	0	0
1956	6	7	10	3d 12:23:15.98000	0d 00:00:00.01000	0.00637478	0.0246342	0.00156344	4.1999	C	0	16/10/2020 20:59	40.9368		0	0	0	0	0	0	0	0	0	0	0	0	0	0
1957	6	7	10	3d 12:23:41.77000	0d 00:00:25.80000	0.0063857	0.0246801	0.00146342	4.2002	C	4	16/10/2020 20:59	40.9684		0	0	0	0	0	0	0	0	0	0	0	0	0	0
1958	6	7	10	3d 12:24:07.58000	0d 00:00:51.61000	0.00639582	0.0247226	0.00136339	4.2002	C	4	16/10/2020 21:00	40.9842		0	0	0	0	0	0	0	0	0	0	0	0	0	0
1959	6	7	10	3d 12:24:39.65000	0d 00:01:23.68000	0.00640751	0.0247717	0.00126337	4.2	C	4	16/10/2020 21:00	40.8578		0	0	0	0	0	0	0	0	0	0	0	0	0	0
1960	6	7	10	3d 12:25:17.21000	0d 00:02:01.24000	0.00642016	0.0248249	0.00116335	4.2	C	4	16/10/2020 21:01	40.9368		0	0	0	0	0	0	0	0	0	0	0	0	0	0
1961	6	7	10	3d 12:25:59.40000	0d 00:02:43.43000	0.00643321	0.0248796	0.00106325	4.2	C	4	16/10/2020 21:02	40.9368		0	0	0	0	0	0	0	0	0	0	0	0	0	0
1962	6	7	10	3d 12:26:46.89000	0d 00:03:30.92000	0.00644657	0.0249357	0.00096323	4.2002	C	4	16/10/2020 21:02	40.9052		0	0	0	0	0	0	0	0	0	0	0	0	0	0
1963	6	7	10	3d 12:27:41.39000	0d 00:04:25.42000	0.00646037	0.0249937	0.0008632	4.2002	C	4	16/10/2020 21:03	40.9368		0	0	0	0	0	0	0	0	0	0	0	0	0	0
1964	6	7	10	3d 12:28:43.14000	0d 00:05:27.17000	0.00647429	0.0250522	0.00076318	4.2	C	4	16/10/2020 21:04	40.9684		0	0	0	0	0	0	0	0	0	0	0	0	0	0
1965	6	7	10	3d 12:29:52.53000	0d 00:06:36.56000	0.00648801	0.0251098	0.00066316	4.2	C	4	16/10/2020 21:06	40.8894		0	0	0	0	0	0	0	0	0	0	0	0	0	0
1966	6	7	10	3d 12:31:20.03000	0d 00:08:04.06000	0.00650286	0.0251722	0.00056306	4.2	C	4	16/10/2020 21:07	41.0316		0	0	0	0	0	0	0	0	0	0	0	0	0	0
1967	6	7	10	3d 12:32:59.38000	0d 00:09:43.41000	0.00651695	0.0252314	0.00046296	4.2	C	4	16/10/2020 21:09	40.8894		0	0	0	0	0	0	0	0	0	0	0	0	0	0
1968	6	7	10	3d 12:35:10.92000	0d 00:11:54.95000	0.00653198	0.0252945	0.00036286	4.2	C	4	16/10/2020 21:11	40.9368		0	0	0	0	0	0	0	0	0	0	0	0	0	0
1969	6	7	10	3d 12:38:17.85000	0d 00:15:01.88000	0.00654808	0.0253621	0.00026284	4.2	C	4	16/10/2020 21:14	40.9052		0	0	0	0	0	0	0	0	0	0	0	0	0	0
1970	6	7	10	3d 12:43:10.14000	0d 00:19:54.17000	0.00656496	0.025433	0.00016274	4.1999	C	4	16/10/2020 21:19	40.8894		0	0	0	0	0	0	0	0	0	0	0	0	0	0
1971	6	7	10	3d 12:43:37.05000	0d 00:20:21.08000	0.00656616	0.0254381	0.0001564	4.2	C	132	16/10/2020 21:19	40.9526		0	0	0	0	0	0	0	0	0	0	0	0	0	0
1972	6	7	11	3d 12:43:37.06000	0d 00:00:00.01000	0	0	0	4.1982	R	0	16/10/2020 21:19	40.9526		0	0	0	0	0	0	0	0	0	0	0	0	0	0
1973	6	7	11	3d 12:43:39.06000	0d 00:00:02.01000	0	0	0	4.1981	R	1	16/10/2020 21:19	40.9526		0	0	0	0	0	0	0	0	0	0	0	0	0	0
1974	6	7	11	3d 12:43:41.06000	0d 00:00:04.01000	0	0	0	4.1978	R	1	16/10/2020 21:19	40.9684		0	0	0	0	0	0	0	0	0	0	0	0	0	0
1975	6	7	11	3d 12:43:43.06000	0d 00:00:06.01000	0	0	0	4.1976	R	1	16/10/2020 21:19	40.9842		0	0	0	0	0	0	0	0	0	0	0	0	0	0
1976	6	7	11	3d 12:43:45.06000	0d 00:00:08.01000	0	0	0	4.1976	R	1	16/10/2020 21:19	40.9842		0	0	0	0	0	0	0	0	0	0	0	0	0	0
1977	6	7	11	3d 12:43:47.05000	0d 00:00:10.00000	0	0	0	4.1973	R	129	16/10/2020 21:19	40.9842		0	0	0	0	0	0	0	0	0	0	0	0	0	0
1978	6	7	12	3d 12:43:47.09000	0d 00:00:00.04000	0.00000002	0.00000007	0.00156481	4.1785	D	0	16/10/2020 21:19	40.9842		0	0	0	0	0	0	0	0	0	0	0	0	0	0
1979	6	7	12	3d 12:44:06.60000	0d 00:00:19.55000	0.0000085	0.00003545	0.00156458	4.1685	D	5	16/10/2020 21:20	41		0	0	0	0	0	0	0	0	0	0	0	0	0	0
1980	6	7	12	3d 12:44:57.65000	0d 00:01:10.60000	0.00003069	0.00012782	0.00156466	4.1581	D	5	16/10/2020 21:21	40.8894		0	0	0	0	0	0	0	0	0	0	0	0	0	0
1981	6	7	12	3d 12:46:25.14000	0d 00:02:38.09000	0.00006871	0.00028575	0.00156497	4.148	D	5	16/10/2020 21:22	40.9052		0	0	0	0	0	0	0	0	0	0	0	0	0	0
1982	6	7	12	3d 12:48:15.35000	0d 00:04:28.30000	0.00011661	0.00048421	0.00156458	4.1379	D	5	16/10/2020 21:24	41.0632		0	0	0	0	0	0	0	0	0	0	0	0	0	0
1983	6	7	12	3d 12:50:18.73000	0d 00:06:31.68000	0.00017024	0.00070584	0.00156443	4.1276	D	5	16/10/2020 21:26	40.9842		0	0	0	0	0	0	0	0	0	0	0	0	0	0
1984	6	7	12	3d 12:52:27.14000	0d 00:08:40.09000	0.00022605	0.00093594	0.00156466	4.1175	D	5	16/10/2020 21:28	41.0158		0	0	0	0	0	0	0	0	0	0	0	0	0	0
1985	6	7	12	3d 12:54:34.11000	0d 00:10:47.06000	0.00028124	0.0011629	0.00156489	4.1074	D	5	16/10/2020 21:30	41.0158		0	0	0	0	0	0	0	0	0	0	0	0	0	0
[truncated: 3,092 more rows]
