# Supplementary material for: Experimental data of cathodes manufactured in a convective dryer at the pilot-plant scale, and charge and discharge capacities of half-coin lithium-ion cells
Source: Data Brief. 2021 Dec 16;40:107720. doi: 10.1016/j.dib.2021.107720 (PMC8703052; doi:10.1016/j.dib.2021.107720)
Supplement: Supplementary file 1 [file mmc1.zip › Maccor/NEX_CAT3_12_1.csv]

Name:	NEX_CAT3_12_1-b
Channel:	4
Tester	Maccor #2
Procedure	NEX_NMC_Form_Rate_ASI.000
Description	NEX NMC Cathode Rate & ASI Measurement
Started	26/08/2020 15:29
SCap	0
C Rate	0.006141
Ch. max. V	8.00 V
DisCh. min. V	-2.00 V
Ch. max. I	5.000 A
DisCh. max. I	5.000 A
Comment:	CAT3_12_1
SMB hdr:	SMBLabel
Rec	Cycle P	Cycle C	Step	TestTime	StepTime	Cap. [Ah]	Ener. [Wh]	Current [A]	Voltage [V]	Md	ES	DPT Time		VAR1	VAR2	VAR3	VAR4	VAR5	VAR6	VAR7	VAR8	VAR9	VAR10	VAR11	VAR12	VAR13	VAR14
1	0	1	1	0d 00:00:00.00000	0d 00:00:00.00000	0	0	0	2.8894	R	0	26/08/2020 15:29		0	0	0	0	0	0	0	0	0	0	0	0	0	0
2	0	1	1	0d 00:05:00.00000	0d 00:05:00.00000	0	0	0	2.9972	R	1	26/08/2020 15:34		0	0	0	0	0	0	0	0	0	0	0	0	0	0
3	0	1	1	0d 00:10:00.00000	0d 00:10:00.00000	0	0	0	3.0393	R	1	26/08/2020 15:39		0	0	0	0	0	0	0	0	0	0	0	0	0	0
4	0	1	1	0d 00:15:00.00000	0d 00:15:00.00000	0	0	0	3.0645	R	1	26/08/2020 15:44		0	0	0	0	0	0	0	0	0	0	0	0	0	0
5	0	1	1	0d 00:20:00.00000	0d 00:20:00.00000	0	0	0	3.0819	R	1	26/08/2020 15:49		0	0	0	0	0	0	0	0	0	0	0	0	0	0
6	0	1	1	0d 00:25:00.00000	0d 00:25:00.00000	0	0	0	3.0947	R	1	26/08/2020 15:54		0	0	0	0	0	0	0	0	0	0	0	0	0	0
7	0	1	1	0d 00:30:00.00000	0d 00:30:00.00000	0	0	0	3.1046	R	129	26/08/2020 15:59		0	0	0	0	0	0	0	0	0	0	0	0	0	0
8	0	1	2	0d 00:30:00.04000	0d 00:00:00.04000	0	0.00000001	0.00030869	3.2717	C	0	26/08/2020 15:59		0	0	0	0	0	0	0	0	0	0	0	0	0	0
9	0	1	2	0d 00:30:00.20000	0d 00:00:00.20000	0.00000002	0.00000005	0.00030709	3.3039	C	5	26/08/2020 15:59		0	0	0	0	0	0	0	0	0	0	0	0	0	0
10	0	1	2	0d 00:30:00.37000	0d 00:00:00.37000	0.00000003	0.0000001	0.00030709	3.3227	C	5	26/08/2020 15:59		0	0	0	0	0	0	0	0	0	0	0	0	0	0
11	0	1	2	0d 00:30:00.57000	0d 00:00:00.57000	0.00000005	0.00000016	0.00030709	3.3394	C	5	26/08/2020 15:59		0	0	0	0	0	0	0	0	0	0	0	0	0	0
12	0	1	2	0d 00:30:00.80000	0d 00:00:00.80000	0.00000007	0.00000022	0.00030732	3.3555	C	5	26/08/2020 15:59		0	0	0	0	0	0	0	0	0	0	0	0	0	0
13	0	1	2	0d 00:30:01.05000	0d 00:00:01.05000	0.00000009	0.0000003	0.00030694	3.3707	C	5	26/08/2020 15:59		0	0	0	0	0	0	0	0	0	0	0	0	0	0
14	0	1	2	0d 00:30:01.31000	0d 00:00:01.31000	0.00000011	0.00000037	0.00030701	3.3848	C	5	26/08/2020 15:59		0	0	0	0	0	0	0	0	0	0	0	0	0	0
15	0	1	2	0d 00:30:01.59000	0d 00:00:01.59000	0.00000014	0.00000045	0.00030716	3.3989	C	5	26/08/2020 15:59		0	0	0	0	0	0	0	0	0	0	0	0	0	0
16	0	1	2	0d 00:30:01.90000	0d 00:00:01.90000	0.00000016	0.00000054	0.00030709	3.4128	C	5	26/08/2020 15:59		0	0	0	0	0	0	0	0	0	0	0	0	0	0
17	0	1	2	0d 00:30:02.22000	0d 00:00:02.22000	0.00000019	0.00000064	0.00030716	3.426	C	5	26/08/2020 15:59		0	0	0	0	0	0	0	0	0	0	0	0	0	0
18	0	1	2	0d 00:30:02.58000	0d 00:00:02.58000	0.00000022	0.00000074	0.00030709	3.4391	C	5	26/08/2020 15:59		0	0	0	0	0	0	0	0	0	0	0	0	0	0
19	0	1	2	0d 00:30:02.96000	0d 00:00:02.96000	0.00000025	0.00000085	0.00030709	3.4516	C	5	26/08/2020 15:59		0	0	0	0	0	0	0	0	0	0	0	0	0	0
20	0	1	2	0d 00:30:03.37000	0d 00:00:03.37000	0.00000029	0.00000097	0.00030709	3.4638	C	5	26/08/2020 15:59		0	0	0	0	0	0	0	0	0	0	0	0	0	0
21	0	1	2	0d 00:30:03.81000	0d 00:00:03.81000	0.00000032	0.0000011	0.00030724	3.4755	C	5	26/08/2020 15:59		0	0	0	0	0	0	0	0	0	0	0	0	0	0
22	0	1	2	0d 00:30:04.32000	0d 00:00:04.32000	0.00000037	0.00000126	0.00030709	3.4879	C	5	26/08/2020 15:59		0	0	0	0	0	0	0	0	0	0	0	0	0	0
23	0	1	2	0d 00:30:04.89000	0d 00:00:04.89000	0.00000042	0.00000143	0.00030701	3.4995	C	5	26/08/2020 15:59		0	0	0	0	0	0	0	0	0	0	0	0	0	0
24	0	1	2	0d 00:30:05.51000	0d 00:00:05.51000	0.00000047	0.00000161	0.00030701	3.5109	C	5	26/08/2020 15:59		0	0	0	0	0	0	0	0	0	0	0	0	0	0
25	0	1	2	0d 00:30:06.23000	0d 00:00:06.23000	0.00000053	0.00000183	0.00030701	3.5221	C	5	26/08/2020 15:59		0	0	0	0	0	0	0	0	0	0	0	0	0	0
26	0	1	2	0d 00:30:07.02000	0d 00:00:07.02000	0.0000006	0.00000206	0.00030716	3.5332	C	5	26/08/2020 15:59		0	0	0	0	0	0	0	0	0	0	0	0	0	0
27	0	1	2	0d 00:30:07.89000	0d 00:00:07.89000	0.00000067	0.00000233	0.00030701	3.5441	C	5	26/08/2020 15:59		0	0	0	0	0	0	0	0	0	0	0	0	0	0
28	0	1	2	0d 00:30:08.85000	0d 00:00:08.85000	0.00000075	0.00000262	0.00030716	3.5552	C	5	26/08/2020 15:59		0	0	0	0	0	0	0	0	0	0	0	0	0	0
29	0	1	2	0d 00:30:09.91000	0d 00:00:09.91000	0.00000084	0.00000294	0.00030701	3.5659	C	5	26/08/2020 15:59		0	0	0	0	0	0	0	0	0	0	0	0	0	0
30	0	1	2	0d 00:30:11.02000	0d 00:00:11.02000	0.00000094	0.00000328	0.00030716	3.5767	C	5	26/08/2020 15:59		0	0	0	0	0	0	0	0	0	0	0	0	0	0
31	0	1	2	0d 00:30:12.19000	0d 00:00:12.19000	0.00000104	0.00000364	0.00030694	3.5874	C	5	26/08/2020 15:59		0	0	0	0	0	0	0	0	0	0	0	0	0	0
32	0	1	2	0d 00:30:13.41000	0d 00:00:13.41000	0.00000114	0.00000401	0.00030716	3.5979	C	5	26/08/2020 15:59		0	0	0	0	0	0	0	0	0	0	0	0	0	0
33	0	1	2	0d 00:30:14.68000	0d 00:00:14.68000	0.00000125	0.0000044	0.00030694	3.6085	C	5	26/08/2020 15:59		0	0	0	0	0	0	0	0	0	0	0	0	0	0
34	0	1	2	0d 00:30:16.06000	0d 00:00:16.06000	0.00000137	0.00000483	0.00030701	3.619	C	5	26/08/2020 15:59		0	0	0	0	0	0	0	0	0	0	0	0	0	0
35	0	1	2	0d 00:30:17.57000	0d 00:00:17.57000	0.0000015	0.00000529	0.00030694	3.6295	C	5	26/08/2020 15:59		0	0	0	0	0	0	0	0	0	0	0	0	0	0
36	0	1	2	0d 00:30:19.30000	0d 00:00:19.30000	0.00000165	0.00000583	0.00030709	3.6399	C	5	26/08/2020 15:59		0	0	0	0	0	0	0	0	0	0	0	0	0	0
37	0	1	2	0d 00:30:21.52000	0d 00:00:21.52000	0.00000183	0.00000652	0.00030701	3.6504	C	5	26/08/2020 15:59		0	0	0	0	0	0	0	0	0	0	0	0	0	0
38	0	1	2	0d 00:30:24.69000	0d 00:00:24.69000	0.00000211	0.00000751	0.00030694	3.6605	C	5	26/08/2020 15:59		0	0	0	0	0	0	0	0	0	0	0	0	0	0
39	0	1	2	0d 00:30:34.52000	0d 00:00:34.52000	0.00000294	0.00001058	0.00030716	3.6706	C	5	26/08/2020 15:59		0	0	0	0	0	0	0	0	0	0	0	0	0	0
40	0	1	2	0d 00:40:34.52000	0d 00:10:34.52000	0.00005412	0.00019814	0.00030701	3.6651	C	1	26/08/2020 16:09		0	0	0	0	0	0	0	0	0	0	0	0	0	0
41	0	1	2	0d 00:50:34.52000	0d 00:20:34.52000	0.0001053	0.0003858	0.00030701	3.6684	C	1	26/08/2020 16:19		0	0	0	0	0	0	0	0	0	0	0	0	0	0
42	0	1	2	0d 01:00:34.52000	0d 00:30:34.52000	0.00015647	0.00057361	0.00030724	3.6713	C	1	26/08/2020 16:29		0	0	0	0	0	0	0	0	0	0	0	0	0	0
43	0	1	2	0d 01:10:34.52000	0d 00:40:34.52000	0.00020765	0.00076156	0.00030701	3.6736	C	1	26/08/2020 16:39		0	0	0	0	0	0	0	0	0	0	0	0	0	0
44	0	1	2	0d 01:20:34.52000	0d 00:50:34.52000	0.00025883	0.00094962	0.00030694	3.6754	C	1	26/08/2020 16:49		0	0	0	0	0	0	0	0	0	0	0	0	0	0
45	0	1	2	0d 01:30:34.52000	0d 01:00:34.52000	0.00031	0.00113777	0.00030709	3.677	C	1	26/08/2020 16:59		0	0	0	0	0	0	0	0	0	0	0	0	0	0
46	0	1	2	0d 01:40:34.52000	0d 01:10:34.52000	0.00036118	0.00132601	0.00030701	3.6791	C	1	26/08/2020 17:09		0	0	0	0	0	0	0	0	0	0	0	0	0	0
47	0	1	2	0d 01:50:34.52000	0d 01:20:34.52000	0.00041235	0.00151432	0.00030701	3.6802	C	1	26/08/2020 17:19		0	0	0	0	0	0	0	0	0	0	0	0	0	0
48	0	1	2	0d 02:00:34.52000	0d 01:30:34.52000	0.00046353	0.00170272	0.00030701	3.682	C	1	26/08/2020 17:29		0	0	0	0	0	0	0	0	0	0	0	0	0	0
49	0	1	2	0d 02:10:34.52000	0d 01:40:34.52000	0.00051471	0.00189118	0.00030694	3.6834	C	1	26/08/2020 17:39		0	0	0	0	0	0	0	0	0	0	0	0	0	0
50	0	1	2	0d 02:20:34.52000	0d 01:50:34.52000	0.00056588	0.00207973	0.00030701	3.6849	C	1	26/08/2020 17:49		0	0	0	0	0	0	0	0	0	0	0	0	0	0
51	0	1	2	0d 02:30:34.52000	0d 02:00:34.52000	0.00061706	0.00226835	0.00030709	3.6863	C	1	26/08/2020 17:59		0	0	0	0	0	0	0	0	0	0	0	0	0	0
52	0	1	2	0d 02:40:34.52000	0d 02:10:34.52000	0.00066824	0.00245703	0.00030701	3.6876	C	1	26/08/2020 18:09		0	0	0	0	0	0	0	0	0	0	0	0	0	0
53	0	1	2	0d 02:50:34.52000	0d 02:20:34.52000	0.00071941	0.0026458	0.00030724	3.6892	C	1	26/08/2020 18:19		0	0	0	0	0	0	0	0	0	0	0	0	0	0
54	0	1	2	0d 03:00:34.52000	0d 02:30:34.52000	0.00077059	0.00283462	0.00030678	3.6902	C	1	26/08/2020 18:29		0	0	0	0	0	0	0	0	0	0	0	0	0	0
55	0	1	2	0d 03:10:34.52000	0d 02:40:34.52000	0.00082176	0.00302352	0.00030701	3.6915	C	1	26/08/2020 18:39		0	0	0	0	0	0	0	0	0	0	0	0	0	0
56	0	1	2	0d 03:20:34.52000	0d 02:50:34.52000	0.00087294	0.00321249	0.00030716	3.6933	C	1	26/08/2020 18:49		0	0	0	0	0	0	0	0	0	0	0	0	0	0
57	0	1	2	0d 03:30:34.52000	0d 03:00:34.52000	0.00092412	0.00340152	0.00030732	3.6942	C	1	26/08/2020 18:59		0	0	0	0	0	0	0	0	0	0	0	0	0	0
58	0	1	2	0d 03:40:34.52000	0d 03:10:34.52000	0.00097529	0.00359062	0.00030732	3.6956	C	1	26/08/2020 19:09		0	0	0	0	0	0	0	0	0	0	0	0	0	0
59	0	1	2	0d 03:50:34.52000	0d 03:20:34.52000	0.00102647	0.00377979	0.00030671	3.6971	C	1	26/08/2020 19:19		0	0	0	0	0	0	0	0	0	0	0	0	0	0
60	0	1	2	0d 04:00:34.52000	0d 03:30:34.52000	0.00107765	0.00396903	0.00030732	3.6982	C	1	26/08/2020 19:29		0	0	0	0	0	0	0	0	0	0	0	0	0	0
61	0	1	2	0d 04:10:34.52000	0d 03:40:34.52000	0.00112882	0.00415833	0.00030694	3.6999	C	1	26/08/2020 19:39		0	0	0	0	0	0	0	0	0	0	0	0	0	0
62	0	1	2	0d 04:20:34.52000	0d 03:50:34.52000	0.00118	0.00434771	0.00030724	3.7012	C	1	26/08/2020 19:49		0	0	0	0	0	0	0	0	0	0	0	0	0	0
63	0	1	2	0d 04:30:34.52000	0d 04:00:34.52000	0.00123117	0.00453716	0.00030709	3.7023	C	1	26/08/2020 19:59		0	0	0	0	0	0	0	0	0	0	0	0	0	0
64	0	1	2	0d 04:40:34.52000	0d 04:10:34.52000	0.00128235	0.00472668	0.00030701	3.704	C	1	26/08/2020 20:09		0	0	0	0	0	0	0	0	0	0	0	0	0	0
65	0	1	2	0d 04:50:34.52000	0d 04:20:34.52000	0.00133353	0.00491628	0.00030709	3.7055	C	1	26/08/2020 20:19		0	0	0	0	0	0	0	0	0	0	0	0	0	0
66	0	1	2	0d 05:00:34.52000	0d 04:30:34.52000	0.0013847	0.00510596	0.00030724	3.7072	C	1	26/08/2020 20:29		0	0	0	0	0	0	0	0	0	0	0	0	0	0
67	0	1	2	0d 05:10:34.52000	0d 04:40:34.52000	0.00143588	0.00529572	0.00030716	3.7087	C	1	26/08/2020 20:39		0	0	0	0	0	0	0	0	0	0	0	0	0	0
68	0	1	2	0d 05:20:34.52000	0d 04:50:34.52000	0.00148706	0.00548556	0.00030709	3.7104	C	1	26/08/2020 20:49		0	0	0	0	0	0	0	0	0	0	0	0	0	0
69	0	1	2	0d 05:30:34.52000	0d 05:00:34.52000	0.00153823	0.00567549	0.00030694	3.7119	C	1	26/08/2020 20:59		0	0	0	0	0	0	0	0	0	0	0	0	0	0
70	0	1	2	0d 05:40:34.52000	0d 05:10:34.52000	0.00158941	0.0058655	0.00030694	3.7139	C	1	26/08/2020 21:09		0	0	0	0	0	0	0	0	0	0	0	0	0	0
71	0	1	2	0d 05:50:34.52000	0d 05:20:34.52000	0.00164058	0.00605561	0.00030716	3.7157	C	1	26/08/2020 21:19		0	0	0	0	0	0	0	0	0	0	0	0	0	0
72	0	1	2	0d 06:00:34.52000	0d 05:30:34.52000	0.00169176	0.0062458	0.00030686	3.7174	C	1	26/08/2020 21:29		0	0	0	0	0	0	0	0	0	0	0	0	0	0
73	0	1	2	0d 06:10:34.52000	0d 05:40:34.52000	0.00174294	0.0064361	0.00030716	3.7194	C	1	26/08/2020 21:39		0	0	0	0	0	0	0	0	0	0	0	0	0	0
74	0	1	2	0d 06:20:34.52000	0d 05:50:34.52000	0.00179411	0.00662649	0.00030701	3.7212	C	1	26/08/2020 21:49		0	0	0	0	0	0	0	0	0	0	0	0	0	0
75	0	1	2	0d 06:30:34.52000	0d 06:00:34.52000	0.00184529	0.00681698	0.00030701	3.723	C	1	26/08/2020 21:59		0	0	0	0	0	0	0	0	0	0	0	0	0	0
76	0	1	2	0d 06:40:34.52000	0d 06:10:34.52000	0.00189647	0.00700758	0.00030686	3.7255	C	1	26/08/2020 22:09		0	0	0	0	0	0	0	0	0	0	0	0	0	0
77	0	1	2	0d 06:50:34.52000	0d 06:20:34.52000	0.00194764	0.00719828	0.00030701	3.7273	C	1	26/08/2020 22:19		0	0	0	0	0	0	0	0	0	0	0	0	0	0
78	0	1	2	0d 07:00:34.52000	0d 06:30:34.52000	0.00199882	0.00738909	0.00030716	3.7298	C	1	26/08/2020 22:29		0	0	0	0	0	0	0	0	0	0	0	0	0	0
79	0	1	2	0d 07:10:34.52000	0d 06:40:34.52000	0.00205	0.00758002	0.00030709	3.7319	C	1	26/08/2020 22:39		0	0	0	0	0	0	0	0	0	0	0	0	0	0
80	0	1	2	0d 07:20:34.52000	0d 06:50:34.52000	0.00210117	0.00777106	0.00030701	3.7342	C	1	26/08/2020 22:49		0	0	0	0	0	0	0	0	0	0	0	0	0	0
81	0	1	2	0d 07:30:34.52000	0d 07:00:34.52000	0.00215235	0.00796222	0.00030724	3.7363	C	1	26/08/2020 22:59		0	0	0	0	0	0	0	0	0	0	0	0	0	0
82	0	1	2	0d 07:40:34.52000	0d 07:10:34.52000	0.00220352	0.00815349	0.00030686	3.7388	C	1	26/08/2020 23:09		0	0	0	0	0	0	0	0	0	0	0	0	0	0
83	0	1	2	0d 07:50:34.52000	0d 07:20:34.52000	0.0022547	0.00834488	0.00030694	3.7411	C	1	26/08/2020 23:19		0	0	0	0	0	0	0	0	0	0	0	0	0	0
84	0	1	2	0d 08:00:34.52000	0d 07:30:34.52000	0.00230588	0.00853639	0.00030709	3.7433	C	1	26/08/2020 23:29		0	0	0	0	0	0	0	0	0	0	0	0	0	0
85	0	1	2	0d 08:10:34.52000	0d 07:40:34.52000	0.00235705	0.00872803	0.00030716	3.7456	C	1	26/08/2020 23:39		0	0	0	0	0	0	0	0	0	0	0	0	0	0
86	0	1	2	0d 08:20:34.52000	0d 07:50:34.52000	0.00240823	0.00891978	0.00030709	3.7481	C	1	26/08/2020 23:49		0	0	0	0	0	0	0	0	0	0	0	0	0	0
87	0	1	2	0d 08:30:34.52000	0d 08:00:34.52000	0.00245941	0.00911166	0.00030694	3.7504	C	1	26/08/2020 23:59		0	0	0	0	0	0	0	0	0	0	0	0	0	0
88	0	1	2	0d 08:40:34.52000	0d 08:10:34.52000	0.00251058	0.00930365	0.00030709	3.7527	C	1	27/08/2020 00:09		0	0	0	0	0	0	0	0	0	0	0	0	0	0
89	0	1	2	0d 08:50:34.52000	0d 08:20:34.52000	0.00256176	0.00949577	0.00030709	3.7552	C	1	27/08/2020 00:19		0	0	0	0	0	0	0	0	0	0	0	0	0	0
90	0	1	2	0d 09:00:34.52000	0d 08:30:34.52000	0.00261293	0.009688	0.00030701	3.7575	C	1	27/08/2020 00:29		0	0	0	0	0	0	0	0	0	0	0	0	0	0
91	0	1	2	0d 09:10:34.52000	0d 08:40:34.52000	0.00266411	0.00988036	0.00030724	3.7598	C	1	27/08/2020 00:39		0	0	0	0	0	0	0	0	0	0	0	0	0	0
92	0	1	2	0d 09:20:34.52000	0d 08:50:34.52000	0.00271529	0.0100728	0.00030701	3.7626	C	1	27/08/2020 00:49		0	0	0	0	0	0	0	0	0	0	0	0	0	0
93	0	1	2	0d 09:30:34.52000	0d 09:00:34.52000	0.00276646	0.0102655	0.00030701	3.7649	C	1	27/08/2020 00:59		0	0	0	0	0	0	0	0	0	0	0	0	0	0
94	0	1	2	0d 09:40:34.52000	0d 09:10:34.52000	0.00281764	0.0104582	0.00030709	3.7671	C	1	27/08/2020 01:09		0	0	0	0	0	0	0	0	0	0	0	0	0	0
95	0	1	2	0d 09:50:34.52000	0d 09:20:34.52000	0.00286882	0.0106511	0.00030709	3.7697	C	1	27/08/2020 01:19		0	0	0	0	0	0	0	0	0	0	0	0	0	0
96	0	1	2	0d 10:00:34.52000	0d 09:30:34.52000	0.00291999	0.010844	0.00030686	3.7723	C	1	27/08/2020 01:29		0	0	0	0	0	0	0	0	0	0	0	0	0	0
97	0	1	2	0d 10:10:34.52000	0d 09:40:34.52000	0.00297117	0.0110372	0.00030701	3.7751	C	1	27/08/2020 01:39		0	0	0	0	0	0	0	0	0	0	0	0	0	0
98	0	1	2	0d 10:20:34.52000	0d 09:50:34.52000	0.00302234	0.0112304	0.00030701	3.7778	C	1	27/08/2020 01:49		0	0	0	0	0	0	0	0	0	0	0	0	0	0
99	0	1	2	0d 10:30:34.52000	0d 10:00:34.52000	0.00307352	0.0114238	0.00030686	3.7806	C	1	27/08/2020 01:59		0	0	0	0	0	0	0	0	0	0	0	0	0	0
100	0	1	2	0d 10:40:34.52000	0d 10:10:34.52000	0.0031247	0.0116174	0.00030701	3.7833	C	1	27/08/2020 02:09		0	0	0	0	0	0	0	0	0	0	0	0	0	0
101	0	1	2	0d 10:50:34.52000	0d 10:20:34.52000	0.00317587	0.0118111	0.00030701	3.7862	C	1	27/08/2020 02:19		0	0	0	0	0	0	0	0	0	0	0	0	0	0
102	0	1	2	0d 11:00:34.52000	0d 10:30:34.52000	0.00322705	0.0120049	0.00030716	3.7891	C	1	27/08/2020 02:29		0	0	0	0	0	0	0	0	0	0	0	0	0	0
103	0	1	2	0d 11:10:34.52000	0d 10:40:34.52000	0.00327823	0.0121989	0.00030701	3.7923	C	1	27/08/2020 02:39		0	0	0	0	0	0	0	0	0	0	0	0	0	0
104	0	1	2	0d 11:20:34.52000	0d 10:50:34.52000	0.0033294	0.0123931	0.00030686	3.7955	C	1	27/08/2020 02:49		0	0	0	0	0	0	0	0	0	0	0	0	0	0
105	0	1	2	0d 11:30:34.52000	0d 11:00:34.52000	0.00338058	0.0125874	0.00030694	3.7992	C	1	27/08/2020 02:59		0	0	0	0	0	0	0	0	0	0	0	0	0	0
106	0	1	2	0d 11:40:34.52000	0d 11:10:34.52000	0.00343175	0.0127819	0.00030724	3.8029	C	1	27/08/2020 03:09		0	0	0	0	0	0	0	0	0	0	0	0	0	0
107	0	1	2	0d 11:50:34.52000	0d 11:20:34.52000	0.00348293	0.0129766	0.00030709	3.8065	C	1	27/08/2020 03:19		0	0	0	0	0	0	0	0	0	0	0	0	0	0
108	0	1	2	0d 12:00:34.52000	0d 11:30:34.52000	0.00353411	0.0131715	0.00030678	3.8105	C	1	27/08/2020 03:29		0	0	0	0	0	0	0	0	0	0	0	0	0	0
109	0	1	2	0d 12:10:34.52000	0d 11:40:34.52000	0.00358528	0.0133666	0.00030709	3.8145	C	1	27/08/2020 03:39		0	0	0	0	0	0	0	0	0	0	0	0	0	0
110	0	1	2	0d 12:20:34.52000	0d 11:50:34.52000	0.00363646	0.013562	0.00030694	3.819	C	1	27/08/2020 03:49		0	0	0	0	0	0	0	0	0	0	0	0	0	0
111	0	1	2	0d 12:30:34.52000	0d 12:00:34.52000	0.00368764	0.0137575	0.00030701	3.8236	C	1	27/08/2020 03:59		0	0	0	0	0	0	0	0	0	0	0	0	0	0
112	0	1	2	0d 12:40:34.52000	0d 12:10:34.52000	0.00373881	0.0139533	0.00030686	3.8283	C	1	27/08/2020 04:09		0	0	0	0	0	0	0	0	0	0	0	0	0	0
113	0	1	2	0d 12:50:34.52000	0d 12:20:34.52000	0.00378999	0.0141494	0.00030709	3.8332	C	1	27/08/2020 04:19		0	0	0	0	0	0	0	0	0	0	0	0	0	0
114	0	1	2	0d 13:00:34.52000	0d 12:30:34.52000	0.00384116	0.0143457	0.00030709	3.8384	C	1	27/08/2020 04:29		0	0	0	0	0	0	0	0	0	0	0	0	0	0
115	0	1	2	0d 13:10:34.52000	0d 12:40:34.52000	0.00389234	0.0145423	0.00030716	3.8442	C	1	27/08/2020 04:39		0	0	0	0	0	0	0	0	0	0	0	0	0	0
116	0	1	2	0d 13:20:34.52000	0d 12:50:34.52000	0.00394352	0.0147392	0.00030709	3.85	C	1	27/08/2020 04:49		0	0	0	0	0	0	0	0	0	0	0	0	0	0
117	0	1	2	0d 13:30:34.52000	0d 13:00:34.52000	0.00399469	0.0149363	0.00030709	3.856	C	1	27/08/2020 04:59		0	0	0	0	0	0	0	0	0	0	0	0	0	0
118	0	1	2	0d 13:40:34.52000	0d 13:10:34.52000	0.00404587	0.0151338	0.00030694	3.8622	C	1	27/08/2020 05:09		0	0	0	0	0	0	0	0	0	0	0	0	0	0
119	0	1	2	0d 13:50:34.52000	0d 13:20:34.52000	0.00409705	0.0153317	0.00030694	3.8688	C	1	27/08/2020 05:19		0	0	0	0	0	0	0	0	0	0	0	0	0	0
120	0	1	2	0d 14:00:34.52000	0d 13:30:34.52000	0.00414822	0.0155298	0.00030716	3.8755	C	1	27/08/2020 05:29		0	0	0	0	0	0	0	0	0	0	0	0	0	0
121	0	1	2	0d 14:10:34.52000	0d 13:40:34.52000	0.0041994	0.0157283	0.00030709	3.8827	C	1	27/08/2020 05:39		0	0	0	0	0	0	0	0	0	0	0	0	0	0
122	0	1	2	0d 14:20:34.52000	0d 13:50:34.52000	0.00425057	0.0159272	0.00030694	3.8897	C	1	27/08/2020 05:49		0	0	0	0	0	0	0	0	0	0	0	0	0	0
123	0	1	2	0d 14:30:34.52000	0d 14:00:34.52000	0.00430175	0.0161265	0.00030709	3.8972	C	1	27/08/2020 05:59		0	0	0	0	0	0	0	0	0	0	0	0	0	0
124	0	1	2	0d 14:40:34.52000	0d 14:10:34.52000	0.00435293	0.0163261	0.00030701	3.9046	C	1	27/08/2020 06:09		0	0	0	0	0	0	0	0	0	0	0	0	0	0
125	0	1	2	0d 14:50:34.52000	0d 14:20:34.52000	0.0044041	0.0165261	0.00030724	3.9123	C	1	27/08/2020 06:19		0	0	0	0	0	0	0	0	0	0	0	0	0	0
126	0	1	2	0d 15:00:34.52000	0d 14:30:34.52000	0.00445528	0.0167266	0.00030678	3.9202	C	1	27/08/2020 06:29		0	0	0	0	0	0	0	0	0	0	0	0	0	0
127	0	1	2	0d 15:10:34.52000	0d 14:40:34.52000	0.00450646	0.0169274	0.00030701	3.9281	C	1	27/08/2020 06:39		0	0	0	0	0	0	0	0	0	0	0	0	0	0
128	0	1	2	0d 15:20:34.52000	0d 14:50:34.52000	0.00455763	0.0171286	0.00030701	3.9361	C	1	27/08/2020 06:49		0	0	0	0	0	0	0	0	0	0	0	0	0	0
129	0	1	2	0d 15:30:34.52000	0d 15:00:34.52000	0.00460881	0.0173303	0.00030716	3.9445	C	1	27/08/2020 06:59		0	0	0	0	0	0	0	0	0	0	0	0	0	0
130	0	1	2	0d 15:40:34.52000	0d 15:10:34.52000	0.00465999	0.0175324	0.00030694	3.9527	C	1	27/08/2020 07:09		0	0	0	0	0	0	0	0	0	0	0	0	0	0
131	0	1	2	0d 15:50:34.52000	0d 15:20:34.52000	0.00471116	0.0177349	0.00030701	3.9612	C	1	27/08/2020 07:19		0	0	0	0	0	0	0	0	0	0	0	0	0	0
132	0	1	2	0d 16:00:34.52000	0d 15:30:34.52000	0.00476234	0.0179378	0.00030724	3.9698	C	1	27/08/2020 07:29		0	0	0	0	0	0	0	0	0	0	0	0	0	0
133	0	1	2	0d 16:10:34.52000	0d 15:40:34.52000	0.00481351	0.0181412	0.00030701	3.978	C	1	27/08/2020 07:39		0	0	0	0	0	0	0	0	0	0	0	0	0	0
134	0	1	2	0d 16:20:34.52000	0d 15:50:34.52000	0.00486469	0.018345	0.00030694	3.9867	C	1	27/08/2020 07:49		0	0	0	0	0	0	0	0	0	0	0	0	0	0
135	0	1	2	0d 16:30:34.52000	0d 16:00:34.52000	0.00491587	0.0185492	0.00030694	3.9953	C	1	27/08/2020 07:59		0	0	0	0	0	0	0	0	0	0	0	0	0	0
136	0	1	2	0d 16:40:34.52000	0d 16:10:34.52000	0.00496704	0.0187539	0.00030686	4.004	C	1	27/08/2020 08:09		0	0	0	0	0	0	0	0	0	0	0	0	0	0
137	0	1	2	0d 16:50:34.52000	0d 16:20:34.52000	0.00501822	0.0189591	0.00030716	4.0125	C	1	27/08/2020 08:19		0	0	0	0	0	0	0	0	0	0	0	0	0	0
138	0	1	2	0d 17:00:34.52000	0d 16:30:34.52000	0.0050694	0.0191646	0.00030716	4.0214	C	1	27/08/2020 08:29		0	0	0	0	0	0	0	0	0	0	0	0	0	0
139	0	1	2	0d 17:10:34.52000	0d 16:40:34.52000	0.00512057	0.0193707	0.00030716	4.0305	C	1	27/08/2020 08:39		0	0	0	0	0	0	0	0	0	0	0	0	0	0
140	0	1	2	0d 17:20:34.52000	0d 16:50:34.52000	0.00517175	0.0195772	0.00030709	4.0394	C	1	27/08/2020 08:49		0	0	0	0	0	0	0	0	0	0	0	0	0	0
141	0	1	2	0d 17:30:34.52000	0d 17:00:34.52000	0.00522292	0.0197841	0.00030701	4.0485	C	1	27/08/2020 08:59		0	0	0	0	0	0	0	0	0	0	0	0	0	0
142	0	1	2	0d 17:40:34.52000	0d 17:10:34.52000	0.0052741	0.0199916	0.00030716	4.0577	C	1	27/08/2020 09:09		0	0	0	0	0	0	0	0	0	0	0	0	0	0
143	0	1	2	0d 17:50:34.52000	0d 17:20:34.52000	0.00532528	0.0201994	0.00030686	4.0668	C	1	27/08/2020 09:19		0	0	0	0	0	0	0	0	0	0	0	0	0	0
144	0	1	2	0d 18:00:34.52000	0d 17:30:34.52000	0.00537645	0.0204078	0.00030686	4.0758	C	1	27/08/2020 09:29		0	0	0	0	0	0	0	0	0	0	0	0	0	0
145	0	1	2	0d 18:10:34.52000	0d 17:40:34.52000	0.00542763	0.0206167	0.00030709	4.0856	C	1	27/08/2020 09:39		0	0	0	0	0	0	0	0	0	0	0	0	0	0
146	0	1	2	0d 18:20:34.52000	0d 17:50:34.52000	0.00547881	0.020826	0.00030701	4.0949	C	1	27/08/2020 09:49		0	0	0	0	0	0	0	0	0	0	0	0	0	0
147	0	1	2	0d 18:30:34.52000	0d 18:00:34.52000	0.00552998	0.0210358	0.00030732	4.1045	C	1	27/08/2020 09:59		0	0	0	0	0	0	0	0	0	0	0	0	0	0
148	0	1	2	0d 18:40:34.52000	0d 18:10:34.52000	0.00558116	0.0212461	0.00030709	4.1144	C	1	27/08/2020 10:09		0	0	0	0	0	0	0	0	0	0	0	0	0	0
149	0	1	2	0d 18:50:26.53000	0d 18:20:26.53000	0.00563165	0.0214541	0.00030716	4.1245	C	5	27/08/2020 10:19		0	0	0	0	0	0	0	0	0	0	0	0	0	0
150	0	1	2	0d 19:00:26.53000	0d 18:30:26.53000	0.00568283	0.0216655	0.00030724	4.1344	C	1	27/08/2020 10:29		0	0	0	0	0	0	0	0	0	0	0	0	0	0
151	0	1	2	0d 19:10:23.82000	0d 18:40:23.82000	0.00573377	0.0218763	0.00030694	4.1445	C	5	27/08/2020 10:39		0	0	0	0	0	0	0	0	0	0	0	0	0	0
152	0	1	2	0d 19:20:19.24000	0d 18:50:19.24000	0.00578456	0.0220871	0.00030716	4.1546	C	5	27/08/2020 10:49		0	0	0	0	0	0	0	0	0	0	0	0	0	0
153	0	1	2	0d 19:30:12.58000	0d 19:00:12.58000	0.00583517	0.0222976	0.00030686	4.1646	C	5	27/08/2020 10:59		0	0	0	0	0	0	0	0	0	0	0	0	0	0
154	0	1	2	0d 19:39:57.20000	0d 19:09:57.20000	0.00588503	0.0225055	0.00030694	4.1747	C	5	27/08/2020 11:09		0	0	0	0	0	0	0	0	0	0	0	0	0	0
155	0	1	2	0d 19:49:35.46000	0d 19:19:35.46000	0.00593435	0.0227116	0.00030701	4.1848	C	5	27/08/2020 11:18		0	0	0	0	0	0	0	0	0	0	0	0	0	0
156	0	1	2	0d 19:59:12.62000	0d 19:29:12.62000	0.00598358	0.0229179	0.00030739	4.1949	C	5	27/08/2020 11:28		0	0	0	0	0	0	0	0	0	0	0	0	0	0
157	0	1	2	0d 20:04:00.58000	0d 19:34:00.58000	0.00600814	0.023021	0.00030701	4.2	C	133	27/08/2020 11:33		0	0	0	0	0	0	0	0	0	0	0	0	0	0
158	0	1	3	0d 20:04:00.61000	0d 00:00:00.03000	0.00600815	0.023021	0.00038849	4.2005	C	0	27/08/2020 11:33		0	0	0	0	0	0	0	0	0	0	0	0	0	0
159	0	1	3	0d 20:04:22.23000	0d 00:00:21.65000	0.00601011	0.0230292	0.00028847	4.2002	C	4	27/08/2020 11:33		0	0	0	0	0	0	0	0	0	0	0	0	0	0
160	0	1	3	0d 20:06:14.25000	0d 00:02:13.67000	0.00601729	0.0230594	0.00018845	4.2	C	4	27/08/2020 11:35		0	0	0	0	0	0	0	0	0	0	0	0	0	0
161	0	1	3	0d 20:10:14.15000	0d 00:06:13.57000	0.00602597	0.0230958	0.0000882	4.2	C	4	27/08/2020 11:39		0	0	0	0	0	0	0	0	0	0	0	0	0	0
162	0	1	3	0d 20:18:24.46000	0d 00:14:23.88000	0.00603306	0.0231256	0.00003067	4.2	C	132	27/08/2020 11:47		0	0	0	0	0	0	0	0	0	0	0	0	0	0
163	0	1	4	0d 20:18:24.47000	0d 00:00:00.01000	0	0	0	4.1996	R	0	27/08/2020 11:47		0	0	0	0	0	0	0	0	0	0	0	0	0	0
164	0	1	4	0d 20:18:26.47000	0d 00:00:02.01000	0	0	0	4.1997	R	1	27/08/2020 11:47		0	0	0	0	0	0	0	0	0	0	0	0	0	0
165	0	1	4	0d 20:18:28.47000	0d 00:00:04.01000	0	0	0	4.1996	R	1	27/08/2020 11:47		0	0	0	0	0	0	0	0	0	0	0	0	0	0
166	0	1	4	0d 20:18:30.47000	0d 00:00:06.01000	0	0	0	4.1997	R	1	27/08/2020 11:47		0	0	0	0	0	0	0	0	0	0	0	0	0	0
167	0	1	4	0d 20:18:32.47000	0d 00:00:08.01000	0	0	0	4.1996	R	1	27/08/2020 11:47		0	0	0	0	0	0	0	0	0	0	0	0	0	0
168	0	1	4	0d 20:18:34.46000	0d 00:00:10.00000	0	0	0	4.1996	R	129	27/08/2020 11:47		0	0	0	0	0	0	0	0	0	0	0	0	0	0
169	0	1	5	0d 20:18:34.50000	0d 00:00:00.04000	0	0.00000001	0.00030877	4.1968	D	0	27/08/2020 11:47		0	0	0	0	0	0	0	0	0	0	0	0	0	0
170	0	1	5	0d 20:23:59.44000	0d 00:05:24.98000	0.00002772	0.00011616	0.00030716	4.1868	D	5	27/08/2020 11:53		0	0	0	0	0	0	0	0	0	0	0	0	0	0
171	0	1	5	0d 20:32:17.22000	0d 00:13:42.76000	0.00007018	0.00029371	0.00030694	4.1767	D	5	27/08/2020 12:01		0	0	0	0	0	0	0	0	0	0	0	0	0	0
172	0	1	5	0d 20:40:48.11000	0d 00:22:13.65000	0.00011375	0.0004755	0.00030716	4.1665	D	5	27/08/2020 12:09		0	0	0	0	0	0	0	0	0	0	0	0	0	0
173	0	1	5	0d 20:49:43.28000	0d 00:31:08.82000	0.0001594	0.00066547	0.00030686	4.1564	D	5	27/08/2020 12:18		0	0	0	0	0	0	0	0	0	0	0	0	0	0
174	0	1	5	0d 20:58:35.25000	0d 00:40:00.79000	0.00020477	0.00085385	0.00030701	4.1462	D	5	27/08/2020 12:27		0	0	0	0	0	0	0	0	0	0	0	0	0	0
175	0	1	5	0d 21:07:46.01000	0d 00:49:11.55000	0.00025175	0.00104839	0.00030709	4.1361	D	5	27/08/2020 12:36		0	0	0	0	0	0	0	0	0	0	0	0	0	0
176	0	1	5	0d 21:16:57.51000	0d 00:58:23.05000	0.00029879	0.00124273	0.00030686	4.126	D	5	27/08/2020 12:46		0	0	0	0	0	0	0	0	0	0	0	0	0	0
177	0	1	5	0d 21:26:13.86000	0d 01:07:39.40000	0.00034624	0.00143829	0.00030739	4.116	D	5	27/08/2020 12:55		0	0	0	0	0	0	0	0	0	0	0	0	0	0
178	0	1	5	0d 21:35:33.78000	0d 01:16:59.32000	0.000394	0.00163462	0.00030701	4.1057	D	5	27/08/2020 13:04		0	0	0	0	0	0	0	0	0	0	0	0	0	0
179	0	1	5	0d 21:45:16.28000	0d 01:26:41.82000	0.00044368	0.00183837	0.00030709	4.0957	D	5	27/08/2020 13:14		0	0	0	0	0	0	0	0	0	0	0	0	0	0
180	0	1	5	0d 21:55:00.18000	0d 01:36:25.72000	0.00049349	0.0020421	0.00030701	4.0855	D	5	27/08/2020 13:24		0	0	0	0	0	0	0	0	0	0	0	0	0	0
181	0	1	5	0d 22:05:00.18000	0d 01:46:25.72000	0.00054466	0.00225094	0.00030701	4.0757	D	1	27/08/2020 13:34		0	0	0	0	0	0	0	0	0	0	0	0	0	0
182	0	1	5	0d 22:14:50.82000	0d 01:56:16.36000	0.00059504	0.00245601	0.00030686	4.0656	D	5	27/08/2020 13:43		0	0	0	0	0	0	0	0	0	0	0	0	0	0
183	0	1	5	0d 22:24:50.82000	0d 02:06:16.36000	0.00064622	0.00266382	0.00030716	4.0557	D	1	27/08/2020 13:53		0	0	0	0	0	0	0	0	0	0	0	0	0	0
184	0	1	5	0d 22:34:50.82000	0d 02:16:16.36000	0.00069739	0.00287114	0.00030686	4.0462	D	1	27/08/2020 14:03		0	0	0	0	0	0	0	0	0	0	0	0	0	0
185	0	1	5	0d 22:44:50.82000	0d 02:26:16.36000	0.00074857	0.00307795	0.00030701	4.0366	D	1	27/08/2020 14:13		0	0	0	0	0	0	0	0	0	0	0	0	0	0
186	0	1	5	0d 22:54:50.82000	0d 02:36:16.36000	0.00079974	0.00328428	0.00030701	4.0269	D	1	27/08/2020 14:23		0	0	0	0	0	0	0	0	0	0	0	0	0	0
187	0	1	5	0d 23:04:50.82000	0d 02:46:16.36000	0.00085092	0.00349013	0.00030694	4.0177	D	1	27/08/2020 14:33		0	0	0	0	0	0	0	0	0	0	0	0	0	0
188	0	1	5	0d 23:14:50.82000	0d 02:56:16.36000	0.0009021	0.0036955	0.00030732	4.0084	D	1	27/08/2020 14:43		0	0	0	0	0	0	0	0	0	0	0	0	0	0
189	0	1	5	0d 23:24:50.82000	0d 03:06:16.36000	0.00095327	0.00390039	0.00030724	3.9991	D	1	27/08/2020 14:53		0	0	0	0	0	0	0	0	0	0	0	0	0	0
190	0	1	5	0d 23:34:50.82000	0d 03:16:16.36000	0.00100445	0.00410482	0.00030732	3.9901	D	1	27/08/2020 15:03		0	0	0	0	0	0	0	0	0	0	0	0	0	0
191	0	1	5	0d 23:44:50.82000	0d 03:26:16.36000	0.00105563	0.00430879	0.00030709	3.9811	D	1	27/08/2020 15:13		0	0	0	0	0	0	0	0	0	0	0	0	0	0
192	0	1	5	0d 23:54:50.82000	0d 03:36:16.36000	0.0011068	0.00451229	0.00030694	3.9721	D	1	27/08/2020 15:23		0	0	0	0	0	0	0	0	0	0	0	0	0	0
193	0	1	5	1d 00:04:50.82000	0d 03:46:16.36000	0.00115798	0.00471534	0.00030716	3.9629	D	1	27/08/2020 15:33		0	0	0	0	0	0	0	0	0	0	0	0	0	0
194	0	1	5	1d 00:14:50.82000	0d 03:56:16.36000	0.00120916	0.00491794	0.00030694	3.9544	D	1	27/08/2020 15:43		0	0	0	0	0	0	0	0	0	0	0	0	0	0
195	0	1	5	1d 00:24:50.82000	0d 04:06:16.36000	0.00126033	0.00512008	0.00030724	3.9457	D	1	27/08/2020 15:53		0	0	0	0	0	0	0	0	0	0	0	0	0	0
196	0	1	5	1d 00:34:50.82000	0d 04:16:16.36000	0.00131151	0.00532178	0.00030694	3.9367	D	1	27/08/2020 16:03		0	0	0	0	0	0	0	0	0	0	0	0	0	0
197	0	1	5	1d 00:44:50.82000	0d 04:26:16.36000	0.00136268	0.00552303	0.00030716	3.9281	D	1	27/08/2020 16:13		0	0	0	0	0	0	0	0	0	0	0	0	0	0
198	0	1	5	1d 00:54:50.82000	0d 04:36:16.36000	0.00141386	0.00572384	0.00030709	3.9196	D	1	27/08/2020 16:23		0	0	0	0	0	0	0	0	0	0	0	0	0	0
199	0	1	5	1d 01:04:50.82000	0d 04:46:16.36000	0.00146504	0.00592422	0.00030701	3.9112	D	1	27/08/2020 16:33		0	0	0	0	0	0	0	0	0	0	0	0	0	0
200	0	1	5	1d 01:14:50.82000	0d 04:56:16.36000	0.00151621	0.00612418	0.00030716	3.903	D	1	27/08/2020 16:43		0	0	0	0	0	0	0	0	0	0	0	0	0	0
201	0	1	5	1d 01:24:50.82000	0d 05:06:16.36000	0.00156739	0.00632371	0.00030724	3.8946	D	1	27/08/2020 16:53		0	0	0	0	0	0	0	0	0	0	0	0	0	0
202	0	1	5	1d 01:34:50.82000	0d 05:16:16.36000	0.00161857	0.00652282	0.00030694	3.8868	D	1	27/08/2020 17:03		0	0	0	0	0	0	0	0	0	0	0	0	0	0
203	0	1	5	1d 01:44:50.82000	0d 05:26:16.36000	0.00166974	0.00672153	0.00030724	3.879	D	1	27/08/2020 17:13		0	0	0	0	0	0	0	0	0	0	0	0	0	0
204	0	1	5	1d 01:54:50.82000	0d 05:36:16.36000	0.00172092	0.00691984	0.00030716	3.8711	D	1	27/08/2020 17:23		0	0	0	0	0	0	0	0	0	0	0	0	0	0
205	0	1	5	1d 02:04:50.82000	0d 05:46:16.36000	0.00177209	0.00711776	0.00030716	3.8636	D	1	27/08/2020 17:33		0	0	0	0	0	0	0	0	0	0	0	0	0	0
206	0	1	5	1d 02:14:50.82000	0d 05:56:16.36000	0.00182327	0.00731529	0.00030709	3.8563	D	1	27/08/2020 17:43		0	0	0	0	0	0	0	0	0	0	0	0	0	0
207	0	1	5	1d 02:24:50.82000	0d 06:06:16.36000	0.00187445	0.00751247	0.00030686	3.8494	D	1	27/08/2020 17:53		0	0	0	0	0	0	0	0	0	0	0	0	0	0
208	0	1	5	1d 02:34:50.82000	0d 06:16:16.36000	0.00192562	0.00770928	0.00030701	3.8424	D	1	27/08/2020 18:03		0	0	0	0	0	0	0	0	0	0	0	0	0	0
209	0	1	5	1d 02:44:50.82000	0d 06:26:16.36000	0.0019768	0.00790576	0.00030686	3.8358	D	1	27/08/2020 18:13		0	0	0	0	0	0	0	0	0	0	0	0	0	0
210	0	1	5	1d 02:54:50.82000	0d 06:36:16.36000	0.00202798	0.0081019	0.00030709	3.8294	D	1	27/08/2020 18:23		0	0	0	0	0	0	0	0	0	0	0	0	0	0
211	0	1	5	1d 03:04:50.82000	0d 06:46:16.36000	0.00207915	0.00829773	0.00030694	3.8238	D	1	27/08/2020 18:33		0	0	0	0	0	0	0	0	0	0	0	0	0	0
212	0	1	5	1d 03:14:50.82000	0d 06:56:16.36000	0.00213033	0.00849326	0.00030709	3.8177	D	1	27/08/2020 18:43		0	0	0	0	0	0	0	0	0	0	0	0	0	0
213	0	1	5	1d 03:24:50.82000	0d 07:06:16.36000	0.0021815	0.00868849	0.00030709	3.812	D	1	27/08/2020 18:53		0	0	0	0	0	0	0	0	0	0	0	0	0	0
214	0	1	5	1d 03:34:50.82000	0d 07:16:16.36000	0.00223268	0.00888345	0.00030701	3.8067	D	1	27/08/2020 19:03		0	0	0	0	0	0	0	0	0	0	0	0	0	0
215	0	1	5	1d 03:44:50.82000	0d 07:26:16.36000	0.00228386	0.00907815	0.00030694	3.8019	D	1	27/08/2020 19:13		0	0	0	0	0	0	0	0	0	0	0	0	0	0
216	0	1	5	1d 03:54:50.82000	0d 07:36:16.36000	0.00233503	0.00927258	0.00030709	3.7967	D	1	27/08/2020 19:23		0	0	0	0	0	0	0	0	0	0	0	0	0	0
217	0	1	5	1d 04:04:50.82000	0d 07:46:16.36000	0.00238621	0.00946678	0.00030701	3.7923	D	1	27/08/2020 19:33		0	0	0	0	0	0	0	0	0	0	0	0	0	0
218	0	1	5	1d 04:14:50.82000	0d 07:56:16.36000	0.00243739	0.00966075	0.00030709	3.7879	D	1	27/08/2020 19:43		0	0	0	0	0	0	0	0	0	0	0	0	0	0
219	0	1	5	1d 04:24:50.82000	0d 08:06:16.36000	0.00248856	0.00985449	0.00030701	3.7838	D	1	27/08/2020 19:53		0	0	0	0	0	0	0	0	0	0	0	0	0	0
220	0	1	5	1d 04:34:50.82000	0d 08:16:16.36000	0.00253974	0.010048	0.00030694	3.7795	D	1	27/08/2020 20:03		0	0	0	0	0	0	0	0	0	0	0	0	0	0
221	0	1	5	1d 04:44:50.82000	0d 08:26:16.36000	0.00259091	0.0102414	0.00030701	3.7757	D	1	27/08/2020 20:13		0	0	0	0	0	0	0	0	0	0	0	0	0	0
222	0	1	5	1d 04:54:50.82000	0d 08:36:16.36000	0.00264209	0.0104345	0.00030716	3.772	D	1	27/08/2020 20:23		0	0	0	0	0	0	0	0	0	0	0	0	0	0
223	0	1	5	1d 05:04:50.82000	0d 08:46:16.36000	0.00269327	0.0106274	0.00030694	3.7684	D	1	27/08/2020 20:33		0	0	0	0	0	0	0	0	0	0	0	0	0	0
224	0	1	5	1d 05:14:50.82000	0d 08:56:16.36000	0.00274444	0.0108202	0.00030694	3.765	D	1	27/08/2020 20:43		0	0	0	0	0	0	0	0	0	0	0	0	0	0
225	0	1	5	1d 05:24:50.82000	0d 09:06:16.36000	0.00279562	0.0110128	0.00030701	3.7617	D	1	27/08/2020 20:53		0	0	0	0	0	0	0	0	0	0	0	0	0	0
226	0	1	5	1d 05:34:50.82000	0d 09:16:16.36000	0.0028468	0.0112053	0.00030701	3.7586	D	1	27/08/2020 21:03		0	0	0	0	0	0	0	0	0	0	0	0	0	0
227	0	1	5	1d 05:44:50.82000	0d 09:26:16.36000	0.00289797	0.0113975	0.00030716	3.7554	D	1	27/08/2020 21:13		0	0	0	0	0	0	0	0	0	0	0	0	0	0
228	0	1	5	1d 05:54:50.82000	0d 09:36:16.36000	0.00294915	0.0115896	0.00030709	3.7522	D	1	27/08/2020 21:23		0	0	0	0	0	0	0	0	0	0	0	0	0	0
229	0	1	5	1d 06:04:50.82000	0d 09:46:16.36000	0.00300033	0.0117816	0.00030724	3.7494	D	1	27/08/2020 21:33		0	0	0	0	0	0	0	0	0	0	0	0	0	0
230	0	1	5	1d 06:14:50.82000	0d 09:56:16.36000	0.0030515	0.0119734	0.00030716	3.7464	D	1	27/08/2020 21:43		0	0	0	0	0	0	0	0	0	0	0	0	0	0
231	0	1	5	1d 06:24:50.82000	0d 10:06:16.36000	0.00310268	0.012165	0.00030732	3.7433	D	1	27/08/2020 21:53		0	0	0	0	0	0	0	0	0	0	0	0	0	0
232	0	1	5	1d 06:34:50.82000	0d 10:16:16.36000	0.00315385	0.0123565	0.00030709	3.7404	D	1	27/08/2020 22:03		0	0	0	0	0	0	0	0	0	0	0	0	0	0
233	0	1	5	1d 06:44:50.82000	0d 10:26:16.36000	0.00320503	0.0125479	0.00030694	3.7375	D	1	27/08/2020 22:13		0	0	0	0	0	0	0	0	0	0	0	0	0	0
234	0	1	5	1d 06:54:50.82000	0d 10:36:16.36000	0.00325621	0.0127391	0.00030686	3.7348	D	1	27/08/2020 22:23		0	0	0	0	0	0	0	0	0	0	0	0	0	0
235	0	1	5	1d 07:04:50.82000	0d 10:46:16.36000	0.00330738	0.0129302	0.00030716	3.7319	D	1	27/08/2020 22:33		0	0	0	0	0	0	0	0	0	0	0	0	0	0
236	0	1	5	1d 07:14:50.82000	0d 10:56:16.36000	0.00335856	0.0131211	0.00030716	3.7292	D	1	27/08/2020 22:43		0	0	0	0	0	0	0	0	0	0	0	0	0	0
237	0	1	5	1d 07:24:50.82000	0d 11:06:16.36000	0.00340974	0.0133118	0.00030716	3.7263	D	1	27/08/2020 22:53		0	0	0	0	0	0	0	0	0	0	0	0	0	0
238	0	1	5	1d 07:34:50.82000	0d 11:16:16.36000	0.00346091	0.0135025	0.00030709	3.7234	D	1	27/08/2020 23:03		0	0	0	0	0	0	0	0	0	0	0	0	0	0
239	0	1	5	1d 07:44:50.82000	0d 11:26:16.36000	0.00351209	0.0136929	0.00030694	3.7205	D	1	27/08/2020 23:13		0	0	0	0	0	0	0	0	0	0	0	0	0	0
240	0	1	5	1d 07:54:50.82000	0d 11:36:16.36000	0.00356326	0.0138833	0.00030701	3.7174	D	1	27/08/2020 23:23		0	0	0	0	0	0	0	0	0	0	0	0	0	0
241	0	1	5	1d 08:04:50.82000	0d 11:46:16.36000	0.00361444	0.0140734	0.00030686	3.7142	D	1	27/08/2020 23:33		0	0	0	0	0	0	0	0	0	0	0	0	0	0
242	0	1	5	1d 08:14:50.82000	0d 11:56:16.36000	0.00366562	0.0142634	0.00030701	3.7113	D	1	27/08/2020 23:43		0	0	0	0	0	0	0	0	0	0	0	0	0	0
243	0	1	5	1d 08:24:50.82000	0d 12:06:16.36000	0.00371679	0.0144533	0.00030709	3.7084	D	1	27/08/2020 23:53		0	0	0	0	0	0	0	0	0	0	0	0	0	0
244	0	1	5	1d 08:34:50.82000	0d 12:16:16.36000	0.00376797	0.014643	0.00030716	3.7052	D	1	28/08/2020 00:03		0	0	0	0	0	0	0	0	0	0	0	0	0	0
245	0	1	5	1d 08:44:50.82000	0d 12:26:16.36000	0.00381915	0.0148325	0.00030701	3.7018	D	1	28/08/2020 00:13		0	0	0	0	0	0	0	0	0	0	0	0	0	0
246	0	1	5	1d 08:54:50.82000	0d 12:36:16.36000	0.00387032	0.0150219	0.00030694	3.6985	D	1	28/08/2020 00:23		0	0	0	0	0	0	0	0	0	0	0	0	0	0
247	0	1	5	1d 09:04:50.82000	0d 12:46:16.36000	0.0039215	0.0152111	0.00030716	3.695	D	1	28/08/2020 00:33		0	0	0	0	0	0	0	0	0	0	0	0	0	0
248	0	1	5	1d 09:14:50.82000	0d 12:56:16.36000	0.00397267	0.0154001	0.00030709	3.6916	D	1	28/08/2020 00:43		0	0	0	0	0	0	0	0	0	0	0	0	0	0
249	0	1	5	1d 09:24:50.82000	0d 13:06:16.36000	0.00402385	0.0155889	0.00030716	3.688	D	1	28/08/2020 00:53		0	0	0	0	0	0	0	0	0	0	0	0	0	0
250	0	1	5	1d 09:34:50.82000	0d 13:16:16.36000	0.00407503	0.0157776	0.00030716	3.6844	D	1	28/08/2020 01:03		0	0	0	0	0	0	0	0	0	0	0	0	0	0
251	0	1	5	1d 09:44:50.82000	0d 13:26:16.36000	0.0041262	0.015966	0.00030724	3.6809	D	1	28/08/2020 01:13		0	0	0	0	0	0	0	0	0	0	0	0	0	0
252	0	1	5	1d 09:54:50.82000	0d 13:36:16.36000	0.00417738	0.0161543	0.00030716	3.677	D	1	28/08/2020 01:23		0	0	0	0	0	0	0	0	0	0	0	0	0	0
253	0	1	5	1d 10:04:50.82000	0d 13:46:16.36000	0.00422856	0.0163424	0.00030701	3.6733	D	1	28/08/2020 01:33		0	0	0	0	0	0	0	0	0	0	0	0	0	0
254	0	1	5	1d 10:14:50.82000	0d 13:56:16.36000	0.00427973	0.0165303	0.00030709	3.669	D	1	28/08/2020 01:43		0	0	0	0	0	0	0	0	0	0	0	0	0	0
255	0	1	5	1d 10:24:50.82000	0d 14:06:16.36000	0.00433091	0.0167179	0.00030701	3.6652	D	1	28/08/2020 01:53		0	0	0	0	0	0	0	0	0	0	0	0	0	0
256	0	1	5	1d 10:34:50.82000	0d 14:16:16.36000	0.00438208	0.0169054	0.00030716	3.6609	D	1	28/08/2020 02:03		0	0	0	0	0	0	0	0	0	0	0	0	0	0
257	0	1	5	1d 10:44:50.82000	0d 14:26:16.36000	0.00443326	0.0170926	0.00030709	3.6567	D	1	28/08/2020 02:13		0	0	0	0	0	0	0	0	0	0	0	0	0	0
258	0	1	5	1d 10:54:50.82000	0d 14:36:16.36000	0.00448444	0.0172797	0.00030694	3.6522	D	1	28/08/2020 02:23		0	0	0	0	0	0	0	0	0	0	0	0	0	0
259	0	1	5	1d 11:04:50.82000	0d 14:46:16.36000	0.00453561	0.0174665	0.00030709	3.6475	D	1	28/08/2020 02:33		0	0	0	0	0	0	0	0	0	0	0	0	0	0
260	0	1	5	1d 11:14:50.82000	0d 14:56:16.36000	0.00458679	0.017653	0.00030716	3.6429	D	1	28/08/2020 02:43		0	0	0	0	0	0	0	0	0	0	0	0	0	0
261	0	1	5	1d 11:24:50.82000	0d 15:06:16.36000	0.00463797	0.0178393	0.00030709	3.6381	D	1	28/08/2020 02:53		0	0	0	0	0	0	0	0	0	0	0	0	0	0
262	0	1	5	1d 11:34:50.82000	0d 15:16:16.36000	0.00468914	0.0180254	0.00030701	3.6329	D	1	28/08/2020 03:03		0	0	0	0	0	0	0	0	0	0	0	0	0	0
263	0	1	5	1d 11:44:50.82000	0d 15:26:16.36000	0.00474032	0.0182112	0.00030709	3.6277	D	1	28/08/2020 03:13		0	0	0	0	0	0	0	0	0	0	0	0	0	0
264	0	1	5	1d 11:54:50.82000	0d 15:36:16.36000	0.00479149	0.0183967	0.00030694	3.6217	D	1	28/08/2020 03:23		0	0	0	0	0	0	0	0	0	0	0	0	0	0
265	0	1	5	1d 12:04:50.82000	0d 15:46:16.36000	0.00484267	0.0185819	0.00030701	3.6155	D	1	28/08/2020 03:33		0	0	0	0	0	0	0	0	0	0	0	0	0	0
266	0	1	5	1d 12:14:50.82000	0d 15:56:16.36000	0.00489385	0.0187667	0.00030709	3.6085	D	1	28/08/2020 03:43		0	0	0	0	0	0	0	0	0	0	0	0	0	0
267	0	1	5	1d 12:24:50.82000	0d 16:06:16.36000	0.00494502	0.0189512	0.00030701	3.6008	D	1	28/08/2020 03:53		0	0	0	0	0	0	0	0	0	0	0	0	0	0
268	0	1	5	1d 12:34:50.82000	0d 16:16:16.36000	0.0049962	0.0191353	0.00030701	3.592	D	1	28/08/2020 04:03		0	0	0	0	0	0	0	0	0	0	0	0	0	0
269	0	1	5	1d 12:44:28.70000	0d 16:25:54.24000	0.00504549	0.0193121	0.00030694	3.5819	D	5	28/08/2020 04:13		0	0	0	0	0	0	0	0	0	0	0	0	0	0
270	0	1	5	1d 12:52:20.85000	0d 16:33:46.39000	0.00508576	0.0194561	0.00030701	3.5718	D	5	28/08/2020 04:21		0	0	0	0	0	0	0	0	0	0	0	0	0	0
271	0	1	5	1d 12:58:50.30000	0d 16:40:15.84000	0.00511898	0.0195746	0.00030701	3.5618	D	5	28/08/2020 04:27		0	0	0	0	0	0	0	0	0	0	0	0	0	0
272	0	1	5	1d 13:04:14.19000	0d 16:45:39.73000	0.0051466	0.0196729	0.00030678	3.5517	D	5	28/08/2020 04:33		0	0	0	0	0	0	0	0	0	0	0	0	0	0
273	0	1	5	1d 13:08:33.27000	0d 16:49:58.81000	0.0051687	0.0197513	0.00030716	3.5415	D	5	28/08/2020 04:37		0	0	0	0	0	0	0	0	0	0	0	0	0	0
274	0	1	5	1d 13:12:09.75000	0d 16:53:35.29000	0.00518717	0.0198166	0.00030694	3.5314	D	5	28/08/2020 04:41		0	0	0	0	0	0	0	0	0	0	0	0	0	0
275	0	1	5	1d 13:15:13.91000	0d 16:56:39.45000	0.00520287	0.019872	0.00030709	3.5213	D	5	28/08/2020 04:44		0	0	0	0	0	0	0	0	0	0	0	0	0	0
276	0	1	5	1d 13:17:52.50000	0d 16:59:18.04000	0.0052164	0.0199195	0.00030701	3.5113	D	5	28/08/2020 04:46		0	0	0	0	0	0	0	0	0	0	0	0	0	0
277	0	1	5	1d 13:19:59.45000	0d 17:01:24.99000	0.00522723	0.0199575	0.00030701	3.5012	D	5	28/08/2020 04:49		0	0	0	0	0	0	0	0	0	0	0	0	0	0
278	0	1	5	1d 13:21:55.08000	0d 17:03:20.62000	0.00523709	0.019992	0.00030686	3.4911	D	5	28/08/2020 04:51		0	0	0	0	0	0	0	0	0	0	0	0	0	0
279	0	1	5	1d 13:23:32.24000	0d 17:04:57.78000	0.00524538	0.0200209	0.00030686	3.481	D	5	28/08/2020 04:52		0	0	0	0	0	0	0	0	0	0	0	0	0	0
280	0	1	5	1d 13:24:56.32000	0d 17:06:21.86000	0.00525255	0.0200458	0.00030716	3.4708	D	5	28/08/2020 04:54		0	0	0	0	0	0	0	0	0	0	0	0	0	0
281	0	1	5	1d 13:26:15.61000	0d 17:07:41.15000	0.00525931	0.0200693	0.00030709	3.4607	D	5	28/08/2020 04:55		0	0	0	0	0	0	0	0	0	0	0	0	0	0
282	0	1	5	1d 13:27:25.56000	0d 17:08:51.10000	0.00526528	0.0200899	0.00030709	3.4507	D	5	28/08/2020 04:56		0	0	0	0	0	0	0	0	0	0	0	0	0	0
283	0	1	5	1d 13:28:25.22000	0d 17:09:50.76000	0.00527037	0.0201074	0.00030701	3.4406	D	5	28/08/2020 04:57		0	0	0	0	0	0	0	0	0	0	0	0	0	0
284	0	1	5	1d 13:29:19.64000	0d 17:10:45.18000	0.00527501	0.0201234	0.00030678	3.4304	D	5	28/08/2020 04:58		0	0	0	0	0	0	0	0	0	0	0	0	0	0
285	0	1	5	1d 13:30:15.75000	0d 17:11:41.29000	0.0052798	0.0201398	0.00030724	3.4203	D	5	28/08/2020 04:59		0	0	0	0	0	0	0	0	0	0	0	0	0	0
286	0	1	5	1d 13:31:04.96000	0d 17:12:30.50000	0.00528399	0.0201541	0.00030724	3.4102	D	5	28/08/2020 05:00		0	0	0	0	0	0	0	0	0	0	0	0	0	0
287	0	1	5	1d 13:31:48.72000	0d 17:13:14.26000	0.00528773	0.0201668	0.00030701	3.4002	D	5	28/08/2020 05:00		0	0	0	0	0	0	0	0	0	0	0	0	0	0
288	0	1	5	1d 13:32:29.74000	0d 17:13:55.28000	0.00529122	0.0201787	0.00030709	3.3899	D	5	28/08/2020 05:01		0	0	0	0	0	0	0	0	0	0	0	0	0	0
289	0	1	5	1d 13:33:07.72000	0d 17:14:33.26000	0.00529446	0.0201896	0.00030701	3.3799	D	5	28/08/2020 05:02		0	0	0	0	0	0	0	0	0	0	0	0	0	0
290	0	1	5	1d 13:33:43.75000	0d 17:15:09.29000	0.00529754	0.0202	0.00030709	3.3696	D	5	28/08/2020 05:02		0	0	0	0	0	0	0	0	0	0	0	0	0	0
291	0	1	5	1d 13:34:18.34000	0d 17:15:43.88000	0.00530049	0.0202099	0.00030709	3.3596	D	5	28/08/2020 05:03		0	0	0	0	0	0	0	0	0	0	0	0	0	0
292	0	1	5	1d 13:34:52.85000	0d 17:16:18.39000	0.00530343	0.0202198	0.00030716	3.3495	D	5	28/08/2020 05:03		0	0	0	0	0	0	0	0	0	0	0	0	0	0
293	0	1	5	1d 13:35:25.33000	0d 17:16:50.87000	0.0053062	0.0202291	0.00030701	3.3394	D	5	28/08/2020 05:04		0	0	0	0	0	0	0	0	0	0	0	0	0	0
294	0	1	5	1d 13:35:55.13000	0d 17:17:20.67000	0.00530874	0.0202376	0.00030701	3.3294	D	5	28/08/2020 05:05		0	0	0	0	0	0	0	0	0	0	0	0	0	0
295	0	1	5	1d 13:36:23.07000	0d 17:17:48.61000	0.00531113	0.0202455	0.00030701	3.3193	D	5	28/08/2020 05:05		0	0	0	0	0	0	0	0	0	0	0	0	0	0
296	0	1	5	1d 13:36:49.06000	0d 17:18:14.60000	0.00531334	0.0202528	0.00030709	3.3092	D	5	28/08/2020 05:05		0	0	0	0	0	0	0	0	0	0	0	0	0	0
297	0	1	5	1d 13:37:13.22000	0d 17:18:38.76000	0.0053154	0.0202596	0.00030701	3.2992	D	5	28/08/2020 05:06		0	0	0	0	0	0	0	0	0	0	0	0	0	0
298	0	1	5	1d 13:37:36.92000	0d 17:19:02.46000	0.00531742	0.0202663	0.00030716	3.2891	D	5	28/08/2020 05:06		0	0	0	0	0	0	0	0	0	0	0	0	0	0
299	0	1	5	1d 13:37:59.89000	0d 17:19:25.43000	0.00531938	0.0202727	0.00030709	3.279	D	5	28/08/2020 05:07		0	0	0	0	0	0	0	0	0	0	0	0	0	0
300	0	1	5	1d 13:38:21.51000	0d 17:19:47.05000	0.00532123	0.0202788	0.00030716	3.2689	D	5	28/08/2020 05:07		0	0	0	0	0	0	0	0	0	0	0	0	0	0
301	0	1	5	1d 13:38:42.73000	0d 17:20:08.27000	0.00532304	0.0202847	0.00030694	3.2589	D	5	28/08/2020 05:07		0	0	0	0	0	0	0	0	0	0	0	0	0	0
302	0	1	5	1d 13:39:03.45000	0d 17:20:28.99000	0.00532481	0.0202904	0.00030694	3.2488	D	5	28/08/2020 05:08		0	0	0	0	0	0	0	0	0	0	0	0	0	0
303	0	1	5	1d 13:39:23.67000	0d 17:20:49.21000	0.00532653	0.020296	0.00030709	3.2387	D	5	28/08/2020 05:08		0	0	0	0	0	0	0	0	0	0	0	0	0	0
304	0	1	5	1d 13:39:43.11000	0d 17:21:08.65000	0.00532819	0.0203014	0.00030701	3.2285	D	5	28/08/2020 05:08		0	0	0	0	0	0	0	0	0	0	0	0	0	0
305	0	1	5	1d 13:40:01.88000	0d 17:21:27.42000	0.00532979	0.0203065	0.00030709	3.218	D	5	28/08/2020 05:09		0	0	0	0	0	0	0	0	0	0	0	0	0	0
306	0	1	5	1d 13:40:19.39000	0d 17:21:44.93000	0.00533128	0.0203113	0.00030716	3.2079	D	5	28/08/2020 05:09		0	0	0	0	0	0	0	0	0	0	0	0	0	0
307	0	1	5	1d 13:40:36.42000	0d 17:22:01.96000	0.00533274	0.020316	0.00030716	3.1977	D	5	28/08/2020 05:09		0	0	0	0	0	0	0	0	0	0	0	0	0	0
308	0	1	5	1d 13:40:53.23000	0d 17:22:18.77000	0.00533417	0.0203206	0.00030716	3.1876	D	5	28/08/2020 05:09		0	0	0	0	0	0	0	0	0	0	0	0	0	0
309	0	1	5	1d 13:41:09.39000	0d 17:22:34.93000	0.00533555	0.020325	0.00030709	3.1775	D	5	28/08/2020 05:10		0	0	0	0	0	0	0	0	0	0	0	0	0	0
310	0	1	5	1d 13:41:24.58000	0d 17:22:50.12000	0.00533684	0.0203291	0.00030678	3.1675	D	5	28/08/2020 05:10		0	0	0	0	0	0	0	0	0	0	0	0	0	0
311	0	1	5	1d 13:41:39.26000	0d 17:23:04.80000	0.0053381	0.020333	0.00030701	3.1574	D	5	28/08/2020 05:10		0	0	0	0	0	0	0	0	0	0	0	0	0	0
312	0	1	5	1d 13:41:53.33000	0d 17:23:18.87000	0.0053393	0.0203368	0.00030716	3.1473	D	5	28/08/2020 05:10		0	0	0	0	0	0	0	0	0	0	0	0	0	0
313	0	1	5	1d 13:42:07.11000	0d 17:23:32.65000	0.00534047	0.0203405	0.00030732	3.1373	D	5	28/08/2020 05:11		0	0	0	0	0	0	0	0	0	0	0	0	0	0
314	0	1	5	1d 13:42:20.27000	0d 17:23:45.81000	0.00534159	0.020344	0.00030701	3.1272	D	5	28/08/2020 05:11		0	0	0	0	0	0	0	0	0	0	0	0	0	0
315	0	1	5	1d 13:42:33.13000	0d 17:23:58.67000	0.00534269	0.0203474	0.00030694	3.117	D	5	28/08/2020 05:11		0	0	0	0	0	0	0	0	0	0	0	0	0	0
316	0	1	5	1d 13:42:45.76000	0d 17:24:11.30000	0.00534377	0.0203508	0.00030701	3.1066	D	5	28/08/2020 05:11		0	0	0	0	0	0	0	0	0	0	0	0	0	0
317	0	1	5	1d 13:42:58.15000	0d 17:24:23.69000	0.00534482	0.0203541	0.00030701	3.0964	D	5	28/08/2020 05:12		0	0	0	0	0	0	0	0	0	0	0	0	0	0
318	0	1	5	1d 13:43:09.72000	0d 17:24:35.26000	0.00534581	0.0203571	0.00030701	3.0863	D	5	28/08/2020 05:12		0	0	0	0	0	0	0	0	0	0	0	0	0	0
319	0	1	5	1d 13:43:21.12000	0d 17:24:46.66000	0.00534678	0.0203601	0.00030709	3.0762	D	5	28/08/2020 05:12		0	0	0	0	0	0	0	0	0	0	0	0	0	0
320	0	1	5	1d 13:43:31.79000	0d 17:24:57.33000	0.00534769	0.0203629	0.00030716	3.0661	D	5	28/08/2020 05:12		0	0	0	0	0	0	0	0	0	0	0	0	0	0
321	0	1	5	1d 13:43:42.41000	0d 17:25:07.95000	0.0053486	0.0203657	0.00030694	3.0561	D	5	28/08/2020 05:12		0	0	0	0	0	0	0	0	0	0	0	0	0	0
322	0	1	5	1d 13:43:52.65000	0d 17:25:18.19000	0.00534947	0.0203684	0.00030709	3.0459	D	5	28/08/2020 05:12		0	0	0	0	0	0	0	0	0	0	0	0	0	0
323	0	1	5	1d 13:44:02.91000	0d 17:25:28.45000	0.00535035	0.020371	0.00030709	3.0356	D	5	28/08/2020 05:13		0	0	0	0	0	0	0	0	0	0	0	0	0	0
324	0	1	5	1d 13:44:12.69000	0d 17:25:38.23000	0.00535118	0.0203735	0.00030709	3.0256	D	5	28/08/2020 05:13		0	0	0	0	0	0	0	0	0	0	0	0	0	0
325	0	1	5	1d 13:44:22.22000	0d 17:25:47.76000	0.00535199	0.020376	0.00030732	3.0155	D	5	28/08/2020 05:13		0	0	0	0	0	0	0	0	0	0	0	0	0	0
326	0	1	5	1d 13:44:31.35000	0d 17:25:56.89000	0.00535277	0.0203783	0.00030709	3.0054	D	5	28/08/2020 05:13		0	0	0	0	0	0	0	0	0	0	0	0	0	0
327	0	1	5	1d 13:44:40.50000	0d 17:26:06.04000	0.00535355	0.0203807	0.00030694	2.9953	D	5	28/08/2020 05:13		0	0	0	0	0	0	0	0	0	0	0	0	0	0
328	0	1	5	1d 13:44:49.43000	0d 17:26:14.97000	0.00535432	0.020383	0.00030694	2.9851	D	5	28/08/2020 05:13		0	0	0	0	0	0	0	0	0	0	0	0	0	0
329	0	1	5	1d 13:44:58.33000	0d 17:26:23.87000	0.00535507	0.0203852	0.00030709	2.9749	D	5	28/08/2020 05:14		0	0	0	0	0	0	0	0	0	0	0	0	0	0
330	0	1	5	1d 13:45:07.07000	0d 17:26:32.61000	0.00535582	0.0203874	0.00030709	2.9645	D	5	28/08/2020 05:14		0	0	0	0	0	0	0	0	0	0	0	0	0	0
331	0	1	5	1d 13:45:15.64000	0d 17:26:41.18000	0.00535655	0.0203896	0.00030716	2.9545	D	5	28/08/2020 05:14		0	0	0	0	0	0	0	0	0	0	0	0	0	0
332	0	1	5	1d 13:45:24.00000	0d 17:26:49.54000	0.00535726	0.0203917	0.00030701	2.9444	D	5	28/08/2020 05:14		0	0	0	0	0	0	0	0	0	0	0	0	0	0
333	0	1	5	1d 13:45:32.16000	0d 17:26:57.70000	0.00535796	0.0203938	0.00030709	2.9342	D	5	28/08/2020 05:14		0	0	0	0	0	0	0	0	0	0	0	0	0	0
334	0	1	5	1d 13:45:40.17000	0d 17:27:05.71000	0.00535864	0.0203958	0.00030724	2.9239	D	5	28/08/2020 05:14		0	0	0	0	0	0	0	0	0	0	0	0	0	0
335	0	1	5	1d 13:45:48.07000	0d 17:27:13.61000	0.00535932	0.0203977	0.00030709	2.9139	D	5	28/08/2020 05:14		0	0	0	0	0	0	0	0	0	0	0	0	0	0
336	0	1	5	1d 13:45:55.71000	0d 17:27:21.25000	0.00535997	0.0203996	0.00030678	2.9036	D	5	28/08/2020 05:15		0	0	0	0	0	0	0	0	0	0	0	0	0	0
337	0	1	5	1d 13:46:03.23000	0d 17:27:28.77000	0.00536061	0.0204015	0.00030701	2.8936	D	5	28/08/2020 05:15		0	0	0	0	0	0	0	0	0	0	0	0	0	0
338	0	1	5	1d 13:46:10.42000	0d 17:27:35.96000	0.00536122	0.0204032	0.00030701	2.8833	D	5	28/08/2020 05:15		0	0	0	0	0	0	0	0	0	0	0	0	0	0
339	0	1	5	1d 13:46:17.73000	0d 17:27:43.27000	0.00536185	0.020405	0.00030716	2.8731	D	5	28/08/2020 05:15		0	0	0	0	0	0	0	0	0	0	0	0	0	0
340	0	1	5	1d 13:46:24.91000	0d 17:27:50.45000	0.00536246	0.0204068	0.00030716	2.8631	D	5	28/08/2020 05:15		0	0	0	0	0	0	0	0	0	0	0	0	0	0
341	0	1	5	1d 13:46:31.68000	0d 17:27:57.22000	0.00536304	0.0204084	0.00030701	2.853	D	5	28/08/2020 05:15		0	0	0	0	0	0	0	0	0	0	0	0	0	0
342	0	1	5	1d 13:46:38.34000	0d 17:28:03.88000	0.0053636	0.0204101	0.00030686	2.8429	D	5	28/08/2020 05:15		0	0	0	0	0	0	0	0	0	0	0	0	0	0
343	0	1	5	1d 13:46:44.97000	0d 17:28:10.51000	0.00536417	0.0204117	0.00030701	2.8328	D	5	28/08/2020 05:15		0	0	0	0	0	0	0	0	0	0	0	0	0	0
344	0	1	5	1d 13:46:51.62000	0d 17:28:17.16000	0.00536474	0.0204133	0.00030701	2.8225	D	5	28/08/2020 05:15		0	0	0	0	0	0	0	0	0	0	0	0	0	0
345	0	1	5	1d 13:46:58.17000	0d 17:28:23.71000	0.0053653	0.0204148	0.00030709	2.8122	D	5	28/08/2020 05:16		0	0	0	0	0	0	0	0	0	0	0	0	0	0
346	0	1	5	1d 13:47:04.60000	0d 17:28:30.14000	0.00536584	0.0204164	0.00030716	2.802	D	5	28/08/2020 05:16		0	0	0	0	0	0	0	0	0	0	0	0	0	0
347	0	1	5	1d 13:47:10.98000	0d 17:28:36.52000	0.00536639	0.0204179	0.00030724	2.7916	D	5	28/08/2020 05:16		0	0	0	0	0	0	0	0	0	0	0	0	0	0
348	0	1	5	1d 13:47:17.31000	0d 17:28:42.85000	0.00536693	0.0204194	0.00030709	2.7814	D	5	28/08/2020 05:16		0	0	0	0	0	0	0	0	0	0	0	0	0	0
349	0	1	5	1d 13:47:23.51000	0d 17:28:49.05000	0.00536746	0.0204209	0.00030724	2.7712	D	5	28/08/2020 05:16		0	0	0	0	0	0	0	0	0	0	0	0	0	0
350	0	1	5	1d 13:47:29.55000	0d 17:28:55.09000	0.00536797	0.0204223	0.00030724	2.761	D	5	28/08/2020 05:16		0	0	0	0	0	0	0	0	0	0	0	0	0	0
351	0	1	5	1d 13:47:35.64000	0d 17:29:01.18000	0.00536849	0.0204237	0.00030739	2.7507	D	5	28/08/2020 05:16		0	0	0	0	0	0	0	0	0	0	0	0	0	0
352	0	1	5	1d 13:47:41.70000	0d 17:29:07.24000	0.00536901	0.0204252	0.00030716	2.7405	D	5	28/08/2020 05:16		0	0	0	0	0	0	0	0	0	0	0	0	0	0
353	0	1	5	1d 13:47:47.58000	0d 17:29:13.12000	0.00536951	0.0204265	0.00030709	2.7304	D	5	28/08/2020 05:16		0	0	0	0	0	0	0	0	0	0	0	0	0	0
354	0	1	5	1d 13:47:53.35000	0d 17:29:18.89000	0.00537	0.0204279	0.00030701	2.7202	D	5	28/08/2020 05:16		0	0	0	0	0	0	0	0	0	0	0	0	0	0
355	0	1	5	1d 13:47:59.14000	0d 17:29:24.68000	0.0053705	0.0204292	0.00030709	2.71	D	5	28/08/2020 05:17		0	0	0	0	0	0	0	0	0	0	0	0	0	0
356	0	1	5	1d 13:48:04.92000	0d 17:29:30.46000	0.00537099	0.0204305	0.00030716	2.6999	D	5	28/08/2020 05:17		0	0	0	0	0	0	0	0	0	0	0	0	0	0
357	0	1	5	1d 13:48:10.65000	0d 17:29:36.19000	0.00537148	0.0204319	0.00030694	2.6897	D	5	28/08/2020 05:17		0	0	0	0	0	0	0	0	0	0	0	0	0	0
358	0	1	5	1d 13:48:16.37000	0d 17:29:41.91000	0.00537197	0.0204332	0.00030716	2.6795	D	5	28/08/2020 05:17		0	0	0	0	0	0	0	0	0	0	0	0	0	0
359	0	1	5	1d 13:48:21.97000	0d 17:29:47.51000	0.00537244	0.0204344	0.00030716	2.6694	D	5	28/08/2020 05:17		0	0	0	0	0	0	0	0	0	0	0	0	0	0
360	0	1	5	1d 13:48:27.48000	0d 17:29:53.02000	0.00537291	0.0204357	0.00030716	2.6593	D	5	28/08/2020 05:17		0	0	0	0	0	0	0	0	0	0	0	0	0	0
361	0	1	5	1d 13:48:33.06000	0d 17:29:58.60000	0.00537339	0.020437	0.00030701	2.6491	D	5	28/08/2020 05:17		0	0	0	0	0	0	0	0	0	0	0	0	0	0
362	0	1	5	1d 13:48:38.50000	0d 17:30:04.04000	0.00537385	0.0204382	0.00030716	2.6389	D	5	28/08/2020 05:17		0	0	0	0	0	0	0	0	0	0	0	0	0	0
363	0	1	5	1d 13:48:44.09000	0d 17:30:09.63000	0.00537433	0.0204394	0.00030716	2.6287	D	5	28/08/2020 05:17		0	0	0	0	0	0	0	0	0	0	0	0	0	0
364	0	1	5	1d 13:48:49.63000	0d 17:30:15.17000	0.0053748	0.0204407	0.00030709	2.6186	D	5	28/08/2020 05:17		0	0	0	0	0	0	0	0	0	0	0	0	0	0
365	0	1	5	1d 13:48:54.92000	0d 17:30:20.46000	0.00537525	0.0204419	0.00030701	2.6085	D	5	28/08/2020 05:18		0	0	0	0	0	0	0	0	0	0	0	0	0	0
366	0	1	5	1d 13:49:00.29000	0d 17:30:25.83000	0.00537571	0.0204431	0.00030724	2.5983	D	5	28/08/2020 05:18		0	0	0	0	0	0	0	0	0	0	0	0	0	0
367	0	1	5	1d 13:49:05.70000	0d 17:30:31.24000	0.00537617	0.0204443	0.00030701	2.5882	D	5	28/08/2020 05:18		0	0	0	0	0	0	0	0	0	0	0	0	0	0
368	0	1	5	1d 13:49:11.09000	0d 17:30:36.63000	0.00537663	0.0204454	0.00030701	2.5782	D	5	28/08/2020 05:18		0	0	0	0	0	0	0	0	0	0	0	0	0	0
369	0	1	5	1d 13:49:16.40000	0d 17:30:41.94000	0.00537709	0.0204466	0.00030678	2.5679	D	5	28/08/2020 05:18		0	0	0	0	0	0	0	0	0	0	0	0	0	0
370	0	1	5	1d 13:49:21.78000	0d 17:30:47.32000	0.00537755	0.0204478	0.00030701	2.5577	D	5	28/08/2020 05:18		0	0	0	0	0	0	0	0	0	0	0	0	0	0
371	0	1	5	1d 13:49:27.27000	0d 17:30:52.81000	0.00537801	0.020449	0.00030694	2.5473	D	5	28/08/2020 05:18		0	0	0	0	0	0	0	0	0	0	0	0	0	0
372	0	1	5	1d 13:49:32.66000	0d 17:30:58.20000	0.00537847	0.0204501	0.00030701	2.5371	D	5	28/08/2020 05:18		0	0	0	0	0	0	0	0	0	0	0	0	0	0
373	0	1	5	1d 13:49:38.03000	0d 17:31:03.57000	0.00537893	0.0204513	0.00030694	2.5269	D	5	28/08/2020 05:18		0	0	0	0	0	0	0	0	0	0	0	0	0	0
374	0	1	5	1d 13:49:43.40000	0d 17:31:08.94000	0.00537939	0.0204525	0.00030694	2.5168	D	5	28/08/2020 05:18		0	0	0	0	0	0	0	0	0	0	0	0	0	0
375	0	1	5	1d 13:49:48.73000	0d 17:31:14.27000	0.00537984	0.0204536	0.00030716	2.5066	D	5	28/08/2020 05:18		0	0	0	0	0	0	0	0	0	0	0	0	0	0
376	0	1	5	1d 13:49:52.09000	0d 17:31:17.63000	0.00538013	0.0204543	0.00030701	2.5	D	133	28/08/2020 05:18		0	0	0	0	0	0	0	0	0	0	0	0	0	0
377	0	1	6	1d 13:49:52.10000	0d 00:00:00.01000	0	0	0	2.5045	R	0	28/08/2020 05:18		0	0	0	0	0	0	0	0	0	0	0	0	0	0
378	0	1	6	1d 13:49:54.10000	0d 00:00:02.01000	0	0	0	2.5772	R	1	28/08/2020 05:18		0	0	0	0	0	0	0	0	0	0	0	0	0	0
379	0	1	6	1d 13:49:56.10000	0d 00:00:04.01000	0	0	0	2.6291	R	1	28/08/2020 05:19		0	0	0	0	0	0	0	0	0	0	0	0	0	0
380	0	1	6	1d 13:49:58.10000	0d 00:00:06.01000	0	0	0	2.6726	R	1	28/08/2020 05:19		0	0	0	0	0	0	0	0	0	0	0	0	0	0
381	0	1	6	1d 13:50:00.10000	0d 00:00:08.01000	0	0	0	2.7105	R	1	28/08/2020 05:19		0	0	0	0	0	0	0	0	0	0	0	0	0	0
382	0	1	6	1d 13:50:02.09000	0d 00:00:10.00000	0	0	0	2.7445	R	129	28/08/2020 05:19		0	0	0	0	0	0	0	0	0	0	0	0	0	0
383	1	2	9	1d 13:50:02.13000	0d 00:00:00.04000	0.00000001	0.00000004	0.00122889	2.7794	C	0	28/08/2020 05:19		0	0	0	0	0	0	0	0	0	0	0	0	0	0
384	1	2	9	1d 13:50:02.29000	0d 00:00:00.20000	0.00000007	0.00000019	0.00122828	2.8098	C	5	28/08/2020 05:19		0	0	0	0	0	0	0	0	0	0	0	0	0	0
385	1	2	9	1d 13:50:02.43000	0d 00:00:00.34000	0.00000012	0.00000032	0.00122843	2.8336	C	5	28/08/2020 05:19		0	0	0	0	0	0	0	0	0	0	0	0	0	0
386	1	2	9	1d 13:50:02.58000	0d 00:00:00.49000	0.00000017	0.00000047	0.00122828	2.8554	C	5	28/08/2020 05:19		0	0	0	0	0	0	0	0	0	0	0	0	0	0
387	1	2	9	1d 13:50:02.74000	0d 00:00:00.65000	0.00000022	0.00000063	0.00122835	2.8763	C	5	28/08/2020 05:19		0	0	0	0	0	0	0	0	0	0	0	0	0	0
388	1	2	9	1d 13:50:02.91000	0d 00:00:00.82000	0.00000028	0.00000079	0.00122835	2.8968	C	5	28/08/2020 05:19		0	0	0	0	0	0	0	0	0	0	0	0	0	0
389	1	2	9	1d 13:50:03.08000	0d 00:00:00.99000	0.00000034	0.00000096	0.0012282	2.9158	C	5	28/08/2020 05:19		0	0	0	0	0	0	0	0	0	0	0	0	0	0
390	1	2	9	1d 13:50:03.26000	0d 00:00:01.17000	0.0000004	0.00000114	0.0012282	2.9349	C	5	28/08/2020 05:19		0	0	0	0	0	0	0	0	0	0	0	0	0	0
391	1	2	9	1d 13:50:03.44000	0d 00:00:01.35000	0.00000046	0.00000132	0.00122805	2.9529	C	5	28/08/2020 05:19		0	0	0	0	0	0	0	0	0	0	0	0	0	0
392	1	2	9	1d 13:50:03.63000	0d 00:00:01.54000	0.00000053	0.00000152	0.00122843	2.9714	C	5	28/08/2020 05:19		0	0	0	0	0	0	0	0	0	0	0	0	0	0
393	1	2	9	1d 13:50:03.82000	0d 00:00:01.73000	0.00000059	0.00000171	0.00122835	2.9894	C	5	28/08/2020 05:19		0	0	0	0	0	0	0	0	0	0	0	0	0	0
394	1	2	9	1d 13:50:04.02000	0d 00:00:01.93000	0.00000066	0.00000191	0.00122828	3.0074	C	5	28/08/2020 05:19		0	0	0	0	0	0	0	0	0	0	0	0	0	0
395	1	2	9	1d 13:50:04.22000	0d 00:00:02.13000	0.00000073	0.00000212	0.00122843	3.0249	C	5	28/08/2020 05:19		0	0	0	0	0	0	0	0	0	0	0	0	0	0
396	1	2	9	1d 13:50:04.42000	0d 00:00:02.33000	0.00000079	0.00000233	0.00122828	3.0419	C	5	28/08/2020 05:19		0	0	0	0	0	0	0	0	0	0	0	0	0	0
397	1	2	9	1d 13:50:04.62000	0d 00:00:02.53000	0.00000086	0.00000254	0.00122843	3.0585	C	5	28/08/2020 05:19		0	0	0	0	0	0	0	0	0	0	0	0	0	0
398	1	2	9	1d 13:50:04.83000	0d 00:00:02.74000	0.00000093	0.00000276	0.00122835	3.0755	C	5	28/08/2020 05:19		0	0	0	0	0	0	0	0	0	0	0	0	0	0
399	1	2	9	1d 13:50:05.04000	0d 00:00:02.95000	0.00000101	0.00000298	0.0012282	3.0921	C	5	28/08/2020 05:19		0	0	0	0	0	0	0	0	0	0	0	0	0	0
400	1	2	9	1d 13:50:05.26000	0d 00:00:03.17000	0.00000108	0.00000321	0.00122835	3.109	C	5	28/08/2020 05:19		0	0	0	0	0	0	0	0	0	0	0	0	0	0
401	1	2	9	1d 13:50:05.48000	0d 00:00:03.39000	0.00000116	0.00000344	0.00122835	3.1255	C	5	28/08/2020 05:19		0	0	0	0	0	0	0	0	0	0	0	0	0	0
402	1	2	9	1d 13:50:05.70000	0d 00:00:03.61000	0.00000123	0.00000368	0.00122835	3.1415	C	5	28/08/2020 05:19		0	0	0	0	0	0	0	0	0	0	0	0	0	0
403	1	2	9	1d 13:50:05.93000	0d 00:00:03.84000	0.00000131	0.00000393	0.00122797	3.1577	C	5	28/08/2020 05:19		0	0	0	0	0	0	0	0	0	0	0	0	0	0
404	1	2	9	1d 13:50:06.16000	0d 00:00:04.07000	0.00000139	0.00000417	0.00122812	3.1737	C	5	28/08/2020 05:19		0	0	0	0	0	0	0	0	0	0	0	0	0	0
405	1	2	9	1d 13:50:06.39000	0d 00:00:04.30000	0.00000147	0.00000442	0.00122805	3.1893	C	5	28/08/2020 05:19		0	0	0	0	0	0	0	0	0	0	0	0	0	0
406	1	2	9	1d 13:50:06.63000	0d 00:00:04.54000	0.00000155	0.00000469	0.00122805	3.2049	C	5	28/08/2020 05:19		0	0	0	0	0	0	0	0	0	0	0	0	0	0
407	1	2	9	1d 13:50:06.87000	0d 00:00:04.78000	0.00000163	0.00000495	0.00122843	3.2206	C	5	28/08/2020 05:19		0	0	0	0	0	0	0	0	0	0	0	0	0	0
408	1	2	9	1d 13:50:07.11000	0d 00:00:05.02000	0.00000171	0.00000521	0.0012282	3.2355	C	5	28/08/2020 05:19		0	0	0	0	0	0	0	0	0	0	0	0	0	0
409	1	2	9	1d 13:50:07.36000	0d 00:00:05.27000	0.0000018	0.00000549	0.0012282	3.2506	C	5	28/08/2020 05:19		0	0	0	0	0	0	0	0	0	0	0	0	0	0
410	1	2	9	1d 13:50:07.61000	0d 00:00:05.52000	0.00000188	0.00000577	0.0012282	3.2654	C	5	28/08/2020 05:19		0	0	0	0	0	0	0	0	0	0	0	0	0	0
411	1	2	9	1d 13:50:07.86000	0d 00:00:05.77000	0.00000197	0.00000605	0.00122843	3.2798	C	5	28/08/2020 05:19		0	0	0	0	0	0	0	0	0	0	0	0	0	0
412	1	2	9	1d 13:50:08.12000	0d 00:00:06.03000	0.00000206	0.00000634	0.00122835	3.2944	C	5	28/08/2020 05:19		0	0	0	0	0	0	0	0	0	0	0	0	0	0
413	1	2	9	1d 13:50:08.39000	0d 00:00:06.30000	0.00000215	0.00000664	0.00122843	3.3091	C	5	28/08/2020 05:19		0	0	0	0	0	0	0	0	0	0	0	0	0	0
414	1	2	9	1d 13:50:08.66000	0d 00:00:06.57000	0.00000224	0.00000695	0.0012282	3.3233	C	5	28/08/2020 05:19		0	0	0	0	0	0	0	0	0	0	0	0	0	0
415	1	2	9	1d 13:50:08.94000	0d 00:00:06.85000	0.00000234	0.00000727	0.00122835	3.3375	C	5	28/08/2020 05:19		0	0	0	0	0	0	0	0	0	0	0	0	0	0
416	1	2	9	1d 13:50:09.23000	0d 00:00:07.14000	0.00000244	0.0000076	0.00122835	3.3518	C	5	28/08/2020 05:19		0	0	0	0	0	0	0	0	0	0	0	0	0	0
417	1	2	9	1d 13:50:09.52000	0d 00:00:07.43000	0.00000253	0.00000793	0.0012282	3.366	C	5	28/08/2020 05:19		0	0	0	0	0	0	0	0	0	0	0	0	0	0
418	1	2	9	1d 13:50:09.82000	0d 00:00:07.73000	0.00000264	0.00000828	0.00122828	3.3796	C	5	28/08/2020 05:19		0	0	0	0	0	0	0	0	0	0	0	0	0	0
419	1	2	9	1d 13:50:10.12000	0d 00:00:08.03000	0.00000274	0.00000862	0.00122835	3.3931	C	5	28/08/2020 05:19		0	0	0	0	0	0	0	0	0	0	0	0	0	0
420	1	2	9	1d 13:50:10.43000	0d 00:00:08.34000	0.00000285	0.00000898	0.00122843	3.4066	C	5	28/08/2020 05:19		0	0	0	0	0	0	0	0	0	0	0	0	0	0
421	1	2	9	1d 13:50:10.75000	0d 00:00:08.66000	0.00000295	0.00000936	0.00122835	3.42	C	5	28/08/2020 05:19		0	0	0	0	0	0	0	0	0	0	0	0	0	0
422	1	2	9	1d 13:50:11.09000	0d 00:00:09.00000	0.00000307	0.00000975	0.00122828	3.4334	C	5	28/08/2020 05:19		0	0	0	0	0	0	0	0	0	0	0	0	0	0
423	1	2	9	1d 13:50:11.44000	0d 00:00:09.35000	0.00000319	0.00001016	0.0012282	3.4467	C	5	28/08/2020 05:19		0	0	0	0	0	0	0	0	0	0	0	0	0	0
424	1	2	9	1d 13:50:11.80000	0d 00:00:09.71000	0.00000331	0.00001059	0.0012282	3.4598	C	5	28/08/2020 05:19		0	0	0	0	0	0	0	0	0	0	0	0	0	0
425	1	2	9	1d 13:50:12.17000	0d 00:00:10.08000	0.00000344	0.00001103	0.00122812	3.4725	C	5	28/08/2020 05:19		0	0	0	0	0	0	0	0	0	0	0	0	0	0
426	1	2	9	1d 13:50:12.55000	0d 00:00:10.46000	0.00000357	0.00001148	0.00122835	3.4852	C	5	28/08/2020 05:19		0	0	0	0	0	0	0	0	0	0	0	0	0	0
427	1	2	9	1d 13:50:12.96000	0d 00:00:10.87000	0.00000371	0.00001197	0.0012282	3.4978	C	5	28/08/2020 05:19		0	0	0	0	0	0	0	0	0	0	0	0	0	0
428	1	2	9	1d 13:50:13.39000	0d 00:00:11.30000	0.00000386	0.00001248	0.00122828	3.5102	C	5	28/08/2020 05:19		0	0	0	0	0	0	0	0	0	0	0	0	0	0
429	1	2	9	1d 13:50:13.84000	0d 00:00:11.75000	0.00000401	0.00001302	0.0012282	3.5224	C	5	28/08/2020 05:19		0	0	0	0	0	0	0	0	0	0	0	0	0	0
430	1	2	9	1d 13:50:14.34000	0d 00:00:12.25000	0.00000418	0.00001362	0.0012282	3.5343	C	5	28/08/2020 05:19		0	0	0	0	0	0	0	0	0	0	0	0	0	0
431	1	2	9	1d 13:50:14.87000	0d 00:00:12.78000	0.00000436	0.00001426	0.00122828	3.5462	C	5	28/08/2020 05:19		0	0	0	0	0	0	0	0	0	0	0	0	0	0
432	1	2	9	1d 13:50:15.47000	0d 00:00:13.38000	0.00000456	0.00001499	0.00122828	3.5579	C	5	28/08/2020 05:19		0	0	0	0	0	0	0	0	0	0	0	0	0	0
433	1	2	9	1d 13:50:16.16000	0d 00:00:14.07000	0.0000048	0.00001583	0.00122843	3.5691	C	5	28/08/2020 05:19		0	0	0	0	0	0	0	0	0	0	0	0	0	0
434	1	2	9	1d 13:50:16.95000	0d 00:00:14.86000	0.00000507	0.00001679	0.0012282	3.5799	C	5	28/08/2020 05:19		0	0	0	0	0	0	0	0	0	0	0	0	0	0
435	1	2	9	1d 13:50:17.91000	0d 00:00:15.82000	0.0000054	0.00001797	0.00122828	3.5908	C	5	28/08/2020 05:19		0	0	0	0	0	0	0	0	0	0	0	0	0	0
436	1	2	9	1d 13:50:19.21000	0d 00:00:17.12000	0.00000584	0.00001956	0.00122835	3.6014	C	5	28/08/2020 05:19		0	0	0	0	0	0	0	0	0	0	0	0	0	0
437	1	2	9	1d 13:50:20.96000	0d 00:00:18.87000	0.00000644	0.00002172	0.00122835	3.6117	C	5	28/08/2020 05:19		0	0	0	0	0	0	0	0	0	0	0	0	0	0
438	1	2	9	1d 13:50:23.61000	0d 00:00:21.52000	0.00000734	0.00002499	0.0012282	3.6219	C	5	28/08/2020 05:19		0	0	0	0	0	0	0	0	0	0	0	0	0	0
439	1	2	9	1d 13:50:28.05000	0d 00:00:25.96000	0.00000886	0.00003048	0.0012282	3.6321	C	5	28/08/2020 05:19		0	0	0	0	0	0	0	0	0	0	0	0	0	0
440	1	2	9	1d 13:50:36.95000	0d 00:00:34.86000	0.00001189	0.00004153	0.00122843	3.6422	C	5	28/08/2020 05:19		0	0	0	0	0	0	0	0	0	0	0	0	0	0
441	1	2	9	1d 13:50:58.35000	0d 00:00:56.26000	0.00001919	0.00006816	0.00122812	3.6522	C	5	28/08/2020 05:20		0	0	0	0	0	0	0	0	0	0	0	0	0	0
442	1	2	9	1d 13:52:04.87000	0d 00:02:02.78000	0.00004189	0.00015119	0.00122828	3.6623	C	5	28/08/2020 05:21		0	0	0	0	0	0	0	0	0	0	0	0	0	0
443	1	2	9	1d 13:55:28.54000	0d 00:05:26.45000	0.00011138	0.00040607	0.0012282	3.6724	C	5	28/08/2020 05:24		0	0	0	0	0	0	0	0	0	0	0	0	0	0
444	1	2	9	1d 14:00:28.54000	0d 00:10:26.45000	0.00021373	0.00078238	0.0012282	3.6799	C	1	28/08/2020 05:29		0	0	0	0	0	0	0	0	0	0	0	0	0	0
445	1	2	9	1d 14:05:28.54000	0d 00:15:26.45000	0.00031609	0.00115935	0.0012285	3.6858	C	1	28/08/2020 05:34		0	0	0	0	0	0	0	0	0	0	0	0	0	0
446	1	2	9	1d 14:10:28.54000	0d 00:20:26.45000	0.00041844	0.00153687	0.00122805	3.6907	C	1	28/08/2020 05:39		0	0	0	0	0	0	0	0	0	0	0	0	0	0
447	1	2	9	1d 14:15:28.54000	0d 00:25:26.45000	0.00052079	0.00191486	0.00122843	3.6951	C	1	28/08/2020 05:44		0	0	0	0	0	0	0	0	0	0	0	0	0	0
448	1	2	9	1d 14:20:28.54000	0d 00:30:26.45000	0.00062315	0.00229328	0.00122828	3.6995	C	1	28/08/2020 05:49		0	0	0	0	0	0	0	0	0	0	0	0	0	0
449	1	2	9	1d 14:25:28.54000	0d 00:35:26.45000	0.0007255	0.00267212	0.0012285	3.7032	C	1	28/08/2020 05:54		0	0	0	0	0	0	0	0	0	0	0	0	0	0
450	1	2	9	1d 14:30:28.54000	0d 00:40:26.45000	0.00082785	0.00305135	0.00122828	3.7069	C	1	28/08/2020 05:59		0	0	0	0	0	0	0	0	0	0	0	0	0	0
451	1	2	9	1d 14:35:28.54000	0d 00:45:26.45000	0.00093021	0.00343098	0.00122843	3.711	C	1	28/08/2020 06:04		0	0	0	0	0	0	0	0	0	0	0	0	0	0
452	1	2	9	1d 14:40:28.54000	0d 00:50:26.45000	0.00103256	0.00381104	0.00122843	3.7153	C	1	28/08/2020 06:09		0	0	0	0	0	0	0	0	0	0	0	0	0	0
453	1	2	9	1d 14:45:28.54000	0d 00:55:26.45000	0.00113491	0.00419153	0.00122835	3.7195	C	1	28/08/2020 06:14		0	0	0	0	0	0	0	0	0	0	0	0	0	0
454	1	2	9	1d 14:50:28.54000	0d 01:00:26.45000	0.00123727	0.00457249	0.00122835	3.7241	C	1	28/08/2020 06:19		0	0	0	0	0	0	0	0	0	0	0	0	0	0
455	1	2	9	1d 14:55:28.54000	0d 01:05:26.45000	0.00133962	0.00495394	0.00122835	3.7292	C	1	28/08/2020 06:24		0	0	0	0	0	0	0	0	0	0	0	0	0	0
456	1	2	9	1d 15:00:28.54000	0d 01:10:26.45000	0.00144198	0.0053359	0.00122828	3.7342	C	1	28/08/2020 06:29		0	0	0	0	0	0	0	0	0	0	0	0	0	0
457	1	2	9	1d 15:05:28.54000	0d 01:15:26.45000	0.00154433	0.00571839	0.00122828	3.7397	C	1	28/08/2020 06:34		0	0	0	0	0	0	0	0	0	0	0	0	0	0
458	1	2	9	1d 15:10:28.54000	0d 01:20:26.45000	0.00164668	0.00610142	0.00122835	3.7447	C	1	28/08/2020 06:39		0	0	0	0	0	0	0	0	0	0	0	0	0	0
459	1	2	9	1d 15:15:28.54000	0d 01:25:26.45000	0.00174904	0.00648499	0.00122835	3.7502	C	1	28/08/2020 06:44		0	0	0	0	0	0	0	0	0	0	0	0	0	0
460	1	2	9	1d 15:20:28.54000	0d 01:30:26.45000	0.00185139	0.00686909	0.0012282	3.7552	C	1	28/08/2020 06:49		0	0	0	0	0	0	0	0	0	0	0	0	0	0
461	1	2	9	1d 15:25:28.54000	0d 01:35:26.45000	0.00195374	0.00725374	0.00122843	3.7606	C	1	28/08/2020 06:54		0	0	0	0	0	0	0	0	0	0	0	0	0	0
462	1	2	9	1d 15:30:28.54000	0d 01:40:26.45000	0.0020561	0.00763891	0.00122828	3.7658	C	1	28/08/2020 06:59		0	0	0	0	0	0	0	0	0	0	0	0	0	0
463	1	2	9	1d 15:35:28.54000	0d 01:45:26.45000	0.00215845	0.00802462	0.00122828	3.7708	C	1	28/08/2020 07:04		0	0	0	0	0	0	0	0	0	0	0	0	0	0
464	1	2	9	1d 15:40:28.54000	0d 01:50:26.45000	0.00226081	0.00841088	0.00122828	3.7763	C	1	28/08/2020 07:09		0	0	0	0	0	0	0	0	0	0	0	0	0	0
465	1	2	9	1d 15:45:28.54000	0d 01:55:26.45000	0.00236316	0.00879769	0.00122828	3.7816	C	1	28/08/2020 07:14		0	0	0	0	0	0	0	0	0	0	0	0	0	0
466	1	2	9	1d 15:50:28.54000	0d 02:00:26.45000	0.00246551	0.00918507	0.0012282	3.7877	C	1	28/08/2020 07:19		0	0	0	0	0	0	0	0	0	0	0	0	0	0
467	1	2	9	1d 15:55:28.54000	0d 02:05:26.45000	0.00256787	0.00957305	0.00122835	3.7935	C	1	28/08/2020 07:24		0	0	0	0	0	0	0	0	0	0	0	0	0	0
468	1	2	9	1d 16:00:28.54000	0d 02:10:26.45000	0.00267022	0.00996166	0.0012282	3.7998	C	1	28/08/2020 07:29		0	0	0	0	0	0	0	0	0	0	0	0	0	0
469	1	2	9	1d 16:05:28.54000	0d 02:15:26.45000	0.00277257	0.0103509	0.00122828	3.807	C	1	28/08/2020 07:34		0	0	0	0	0	0	0	0	0	0	0	0	0	0
470	1	2	9	1d 16:10:28.54000	0d 02:20:26.45000	0.00287493	0.010741	0.00122812	3.8145	C	1	28/08/2020 07:39		0	0	0	0	0	0	0	0	0	0	0	0	0	0
471	1	2	9	1d 16:15:28.54000	0d 02:25:26.45000	0.00297728	0.0111318	0.00122805	3.8224	C	1	28/08/2020 07:44		0	0	0	0	0	0	0	0	0	0	0	0	0	0
472	1	2	9	1d 16:20:28.54000	0d 02:30:26.45000	0.00307964	0.0115235	0.00122828	3.8315	C	1	28/08/2020 07:49		0	0	0	0	0	0	0	0	0	0	0	0	0	0
473	1	2	9	1d 16:25:27.12000	0d 02:35:25.03000	0.00318151	0.0119143	0.00122812	3.8418	C	5	28/08/2020 07:54		0	0	0	0	0	0	0	0	0	0	0	0	0	0
474	1	2	9	1d 16:30:06.50000	0d 02:40:04.41000	0.00327682	0.012281	0.00122843	3.8518	C	5	28/08/2020 07:59		0	0	0	0	0	0	0	0	0	0	0	0	0	0
475	1	2	9	1d 16:34:18.77000	0d 02:44:16.68000	0.00336289	0.0126129	0.00122835	3.8619	C	5	28/08/2020 08:03		0	0	0	0	0	0	0	0	0	0	0	0	0	0
476	1	2	9	1d 16:38:14.76000	0d 02:48:12.67000	0.00344341	0.0129243	0.00122828	3.872	C	5	28/08/2020 08:07		0	0	0	0	0	0	0	0	0	0	0	0	0	0
477	1	2	9	1d 16:42:02.56000	0d 02:52:00.47000	0.00352113	0.0132256	0.00122812	3.8822	C	5	28/08/2020 08:11		0	0	0	0	0	0	0	0	0	0	0	0	0	0
478	1	2	9	1d 16:45:38.75000	0d 02:55:36.66000	0.00359489	0.0135123	0.00122828	3.8923	C	5	28/08/2020 08:14		0	0	0	0	0	0	0	0	0	0	0	0	0	0
479	1	2	9	1d 16:49:01.57000	0d 02:58:59.48000	0.00366409	0.013782	0.00122843	3.9023	C	5	28/08/2020 08:18		0	0	0	0	0	0	0	0	0	0	0	0	0	0
480	1	2	9	1d 16:52:20.09000	0d 03:02:18.00000	0.00373182	0.0140466	0.0012285	3.9124	C	5	28/08/2020 08:21		0	0	0	0	0	0	0	0	0	0	0	0	0	0
481	1	2	9	1d 16:55:30.42000	0d 03:05:28.33000	0.00379675	0.014301	0.0012282	3.9225	C	5	28/08/2020 08:24		0	0	0	0	0	0	0	0	0	0	0	0	0	0
482	1	2	9	1d 16:58:39.31000	0d 03:08:37.22000	0.0038612	0.0145541	0.00122843	3.9326	C	5	28/08/2020 08:27		0	0	0	0	0	0	0	0	0	0	0	0	0	0
483	1	2	9	1d 17:01:44.06000	0d 03:11:41.97000	0.00392423	0.0148023	0.00122812	3.9426	C	5	28/08/2020 08:30		0	0	0	0	0	0	0	0	0	0	0	0	0	0
484	1	2	9	1d 17:04:42.82000	0d 03:14:40.73000	0.00398522	0.0150431	0.00122828	3.9527	C	5	28/08/2020 08:33		0	0	0	0	0	0	0	0	0	0	0	0	0	0
485	1	2	9	1d 17:07:40.33000	0d 03:17:38.24000	0.00404578	0.0152827	0.00122828	3.9629	C	5	28/08/2020 08:36		0	0	0	0	0	0	0	0	0	0	0	0	0	0
486	1	2	9	1d 17:10:39.21000	0d 03:20:37.12000	0.00410681	0.0155249	0.0012282	3.9731	C	5	28/08/2020 08:39		0	0	0	0	0	0	0	0	0	0	0	0	0	0
487	1	2	9	1d 17:13:35.62000	0d 03:23:33.53000	0.004167	0.0157643	0.00122812	3.9832	C	5	28/08/2020 08:42		0	0	0	0	0	0	0	0	0	0	0	0	0	0
488	1	2	9	1d 17:16:29.14000	0d 03:26:27.05000	0.0042262	0.0160004	0.00122835	3.9933	C	5	28/08/2020 08:45		0	0	0	0	0	0	0	0	0	0	0	0	0	0
489	1	2	9	1d 17:19:23.05000	0d 03:29:20.96000	0.00428554	0.0162377	0.00122835	4.0034	C	5	28/08/2020 08:48		0	0	0	0	0	0	0	0	0	0	0	0	0	0
490	1	2	9	1d 17:22:10.88000	0d 03:32:08.79000	0.0043428	0.0164672	0.00122828	4.0134	C	5	28/08/2020 08:51		0	0	0	0	0	0	0	0	0	0	0	0	0	0
491	1	2	9	1d 17:24:59.71000	0d 03:34:57.62000	0.0044004	0.0166987	0.00122812	4.0235	C	5	28/08/2020 08:54		0	0	0	0	0	0	0	0	0	0	0	0	0	0
492	1	2	9	1d 17:27:45.55000	0d 03:37:43.46000	0.00445698	0.0169266	0.00122812	4.0336	C	5	28/08/2020 08:56		0	0	0	0	0	0	0	0	0	0	0	0	0	0
493	1	2	9	1d 17:30:33.01000	0d 03:40:30.92000	0.00451411	0.0171573	0.00122835	4.0436	C	5	28/08/2020 08:59		0	0	0	0	0	0	0	0	0	0	0	0	0	0
494	1	2	9	1d 17:33:16.69000	0d 03:43:14.60000	0.00456996	0.0173834	0.00122835	4.0537	C	5	28/08/2020 09:02		0	0	0	0	0	0	0	0	0	0	0	0	0	0
495	1	2	9	1d 17:35:58.04000	0d 03:45:55.95000	0.00462501	0.0176069	0.00122843	4.0638	C	5	28/08/2020 09:05		0	0	0	0	0	0	0	0	0	0	0	0	0	0
496	1	2	9	1d 17:38:35.72000	0d 03:48:33.63000	0.0046788	0.0178258	0.0012282	4.0739	C	5	28/08/2020 09:07		0	0	0	0	0	0	0	0	0	0	0	0	0	0
497	1	2	9	1d 17:41:14.00000	0d 03:51:11.91000	0.00473281	0.018046	0.0012282	4.0839	C	5	28/08/2020 09:10		0	0	0	0	0	0	0	0	0	0	0	0	0	0
498	1	2	9	1d 17:43:50.25000	0d 03:53:48.16000	0.00478612	0.018264	0.00122805	4.094	C	5	28/08/2020 09:12		0	0	0	0	0	0	0	0	0	0	0	0	0	0
499	1	2	9	1d 17:46:27.13000	0d 03:56:25.04000	0.00483964	0.0184834	0.00122835	4.1041	C	5	28/08/2020 09:15		0	0	0	0	0	0	0	0	0	0	0	0	0	0
500	1	2	9	1d 17:48:56.70000	0d 03:58:54.61000	0.00489067	0.0186931	0.00122812	4.1141	C	5	28/08/2020 09:18		0	0	0	0	0	0	0	0	0	0	0	0	0	0
501	1	2	9	1d 17:51:26.51000	0d 04:01:24.42000	0.00494178	0.0189036	0.00122812	4.1242	C	5	28/08/2020 09:20		0	0	0	0	0	0	0	0	0	0	0	0	0	0
502	1	2	9	1d 17:53:52.34000	0d 04:03:50.25000	0.00499154	0.0191091	0.00122835	4.1343	C	5	28/08/2020 09:22		0	0	0	0	0	0	0	0	0	0	0	0	0	0
503	1	2	9	1d 17:56:22.55000	0d 04:06:20.46000	0.00504278	0.0193212	0.00122828	4.1444	C	5	28/08/2020 09:25		0	0	0	0	0	0	0	0	0	0	0	0	0	0
504	1	2	9	1d 17:58:45.17000	0d 04:08:43.08000	0.00509144	0.0195231	0.0012282	4.1544	C	5	28/08/2020 09:27		0	0	0	0	0	0	0	0	0	0	0	0	0	0
505	1	2	9	1d 18:01:10.93000	0d 04:11:08.84000	0.00514117	0.01973	0.0012282	4.1645	C	5	28/08/2020 09:30		0	0	0	0	0	0	0	0	0	0	0	0	0	0
506	1	2	9	1d 18:03:33.47000	0d 04:13:31.38000	0.0051898	0.0199327	0.00122828	4.1747	C	5	28/08/2020 09:32		0	0	0	0	0	0	0	0	0	0	0	0	0	0
507	1	2	9	1d 18:05:54.90000	0d 04:15:52.81000	0.00523806	0.0201344	0.00122828	4.1848	C	5	28/08/2020 09:35		0	0	0	0	0	0	0	0	0	0	0	0	0	0
508	1	2	9	1d 18:08:14.87000	0d 04:18:12.78000	0.00528581	0.0203345	0.0012282	4.1949	C	5	28/08/2020 09:37		0	0	0	0	0	0	0	0	0	0	0	0	0	0
509	1	2	9	1d 18:09:25.08000	0d 04:19:22.99000	0.00530977	0.020435	0.00122828	4.2	C	133	28/08/2020 09:38		0	0	0	0	0	0	0	0	0	0	0	0	0	0
510	1	2	10	1d 18:09:25.11000	0d 00:00:00.03000	0.00530978	0.0204351	0.00124781	4.2002	C	0	28/08/2020 09:38		0	0	0	0	0	0	0	0	0	0	0	0	0	0
511	1	2	10	1d 18:09:42.93000	0d 00:00:17.85000	0.00531574	0.0204601	0.00114778	4.2004	C	4	28/08/2020 09:38		0	0	0	0	0	0	0	0	0	0	0	0	0	0
512	1	2	10	1d 18:09:59.62000	0d 00:00:34.54000	0.00532082	0.0204814	0.00104776	4.2002	C	4	28/08/2020 09:39		0	0	0	0	0	0	0	0	0	0	0	0	0	0
513	1	2	10	1d 18:10:21.47000	0d 00:00:56.39000	0.00532686	0.0205068	0.00094774	4.2002	C	4	28/08/2020 09:39		0	0	0	0	0	0	0	0	0	0	0	0	0	0
514	1	2	10	1d 18:10:48.85000	0d 00:01:23.77000	0.00533369	0.0205355	0.00084756	4.2002	C	4	28/08/2020 09:39		0	0	0	0	0	0	0	0	0	0	0	0	0	0
515	1	2	10	1d 18:11:20.17000	0d 00:01:55.09000	0.00534063	0.0205646	0.00074754	4.2002	C	4	28/08/2020 09:40		0	0	0	0	0	0	0	0	0	0	0	0	0	0
516	1	2	10	1d 18:11:57.40000	0d 00:02:32.32000	0.00534784	0.020595	0.00064752	4.2002	C	4	28/08/2020 09:41		0	0	0	0	0	0	0	0	0	0	0	0	0	0
517	1	2	10	1d 18:12:41.01000	0d 00:03:15.93000	0.00535507	0.0206253	0.00054734	4.2	C	4	28/08/2020 09:41		0	0	0	0	0	0	0	0	0	0	0	0	0	0
518	1	2	10	1d 18:13:38.19000	0d 00:04:13.11000	0.00536295	0.0206584	0.00044732	4.2	C	4	28/08/2020 09:42		0	0	0	0	0	0	0	0	0	0	0	0	0	0
519	1	2	10	1d 18:14:48.46000	0d 00:05:23.38000	0.00537064	0.0206907	0.0003473	4.2	C	4	28/08/2020 09:43		0	0	0	0	0	0	0	0	0	0	0	0	0	0
520	1	2	10	1d 18:16:26.55000	0d 00:07:01.47000	0.00537865	0.0207244	0.00024727	4.2002	C	4	28/08/2020 09:45		0	0	0	0	0	0	0	0	0	0	0	0	0	0
521	1	2	10	1d 18:19:11.00000	0d 00:09:45.92000	0.00538747	0.0207614	0.00014717	4.2	C	4	28/08/2020 09:48		0	0	0	0	0	0	0	0	0	0	0	0	0	0
522	1	2	10	1d 18:20:23.83000	0d 00:10:58.75000	0.0053902	0.0207729	0.00012284	4.1999	C	132	28/08/2020 09:49		0	0	0	0	0	0	0	0	0	0	0	0	0	0
523	1	2	11	1d 18:20:23.84000	0d 00:00:00.01000	0	0	0	4.1993	R	0	28/08/2020 09:49		0	0	0	0	0	0	0	0	0	0	0	0	0	0
524	1	2	11	1d 18:20:25.84000	0d 00:00:02.01000	0	0	0	4.199	R	1	28/08/2020 09:49		0	0	0	0	0	0	0	0	0	0	0	0	0	0
525	1	2	11	1d 18:20:27.84000	0d 00:00:04.01000	0	0	0	4.1991	R	1	28/08/2020 09:49		0	0	0	0	0	0	0	0	0	0	0	0	0	0
526	1	2	11	1d 18:20:29.84000	0d 00:00:06.01000	0	0	0	4.1987	R	1	28/08/2020 09:49		0	0	0	0	0	0	0	0	0	0	0	0	0	0
527	1	2	11	1d 18:20:31.84000	0d 00:00:08.01000	0	0	0	4.1988	R	1	28/08/2020 09:49		0	0	0	0	0	0	0	0	0	0	0	0	0	0
528	1	2	11	1d 18:20:33.83000	0d 00:00:10.00000	0	0	0	4.1988	R	129	28/08/2020 09:49		0	0	0	0	0	0	0	0	0	0	0	0	0	0
529	1	2	12	1d 18:20:33.87000	0d 00:00:00.04000	0.00000001	0.00000006	0.00122919	4.1889	D	0	28/08/2020 09:49		0	0	0	0	0	0	0	0	0	0	0	0	0	0
530	1	2	12	1d 18:21:06.76000	0d 00:00:32.93000	0.00001123	0.00004699	0.00122843	4.1788	D	5	28/08/2020 09:50		0	0	0	0	0	0	0	0	0	0	0	0	0	0
531	1	2	12	1d 18:22:41.46000	0d 00:02:07.63000	0.00004354	0.00018183	0.00122835	4.1688	D	5	28/08/2020 09:51		0	0	0	0	0	0	0	0	0	0	0	0	0	0
532	1	2	12	1d 18:24:43.91000	0d 00:04:10.08000	0.00008532	0.00035579	0.00122835	4.1587	D	5	28/08/2020 09:53		0	0	0	0	0	0	0	0	0	0	0	0	0	0
533	1	2	12	1d 18:26:51.65000	0d 00:06:17.82000	0.0001289	0.00053681	0.00122828	4.1486	D	5	28/08/2020 09:55		0	0	0	0	0	0	0	0	0	0	0	0	0	0
534	1	2	12	1d 18:29:01.14000	0d 00:08:27.31000	0.00017308	0.00071988	0.00122812	4.1386	D	5	28/08/2020 09:58		0	0	0	0	0	0	0	0	0	0	0	0	0	0
535	1	2	12	1d 18:31:15.19000	0d 00:10:41.36000	0.00021882	0.00090894	0.0012282	4.1285	D	5	28/08/2020 10:00		0	0	0	0	0	0	0	0	0	0	0	0	0	0
536	1	2	12	1d 18:33:32.82000	0d 00:12:58.99000	0.00026577	0.00110256	0.00122835	4.1183	D	5	28/08/2020 10:02		0	0	0	0	0	0	0	0	0	0	0	0	0	0
537	1	2	12	1d 18:35:50.57000	0d 00:15:16.74000	0.00031277	0.00129588	0.0012282	4.1082	D	5	28/08/2020 10:04		0	0	0	0	0	0	0	0	0	0	0	0	0	0
538	1	2	12	1d 18:38:10.38000	0d 00:17:36.55000	0.00036047	0.00149161	0.00122828	4.0981	D	5	28/08/2020 10:07		0	0	0	0	0	0	0	0	0	0	0	0	0	0
539	1	2	12	1d 18:40:31.68000	0d 00:19:57.85000	0.00040868	0.00168893	0.00122835	4.088	D	5	28/08/2020 10:09		0	0	0	0	0	0	0	0	0	0	0	0	0	0
540	1	2	12	1d 18:42:54.29000	0d 00:22:20.46000	0.00045734	0.0018876	0.00122812	4.078	D	5	28/08/2020 10:12		0	0	0	0	0	0	0	0	0	0	0	0	0	0
541	1	2	12	1d 18:45:24.21000	0d 00:24:50.38000	0.00050849	0.00209594	0.00122812	4.0679	D	5	28/08/2020 10:14		0	0	0	0	0	0	0	0	0	0	0	0	0	0
542	1	2	12	1d 18:47:52.87000	0d 00:27:19.04000	0.00055921	0.00230201	0.00122828	4.0577	D	5	28/08/2020 10:16		0	0	0	0	0	0	0	0	0	0	0	0	0	0
543	1	2	12	1d 18:50:25.95000	0d 00:29:52.12000	0.00061143	0.00251368	0.0012282	4.0475	D	5	28/08/2020 10:19		0	0	0	0	0	0	0	0	0	0	0	0	0	0
544	1	2	12	1d 18:53:00.65000	0d 00:32:26.82000	0.00066421	0.00272705	0.00122812	4.0374	D	5	28/08/2020 10:22		0	0	0	0	0	0	0	0	0	0	0	0	0	0
545	1	2	12	1d 18:55:35.43000	0d 00:35:01.60000	0.00071702	0.00293999	0.00122828	4.0273	D	5	28/08/2020 10:24		0	0	0	0	0	0	0	0	0	0	0	0	0	0
546	1	2	12	1d 18:58:11.36000	0d 00:37:37.53000	0.00077022	0.00315398	0.0012282	4.0172	D	5	28/08/2020 10:27		0	0	0	0	0	0	0	0	0	0	0	0	0	0
547	1	2	12	1d 19:00:49.83000	0d 00:40:16.00000	0.00082429	0.00337091	0.00122828	4.0072	D	5	28/08/2020 10:29		0	0	0	0	0	0	0	0	0	0	0	0	0	0
548	1	2	12	1d 19:03:28.38000	0d 00:42:54.55000	0.00087838	0.00358741	0.00122828	3.9971	D	5	28/08/2020 10:32		0	0	0	0	0	0	0	0	0	0	0	0	0	0
549	1	2	12	1d 19:06:12.68000	0d 00:45:38.85000	0.00093444	0.00381119	0.0012282	3.987	D	5	28/08/2020 10:35		0	0	0	0	0	0	0	0	0	0	0	0	0	0
550	1	2	12	1d 19:08:56.40000	0d 00:48:22.57000	0.0009903	0.00403363	0.00122828	3.977	D	5	28/08/2020 10:38		0	0	0	0	0	0	0	0	0	0	0	0	0	0
551	1	2	12	1d 19:11:43.57000	0d 00:51:09.74000	0.00104733	0.00426017	0.00122828	3.9669	D	5	28/08/2020 10:40		0	0	0	0	0	0	0	0	0	0	0	0	0	0
552	1	2	12	1d 19:14:31.76000	0d 00:53:57.93000	0.00110471	0.00448753	0.0012282	3.9568	D	5	28/08/2020 10:43		0	0	0	0	0	0	0	0	0	0	0	0	0	0
553	1	2	12	1d 19:17:19.31000	0d 00:56:45.48000	0.00116188	0.00471344	0.00122843	3.9467	D	5	28/08/2020 10:46		0	0	0	0	0	0	0	0	0	0	0	0	0	0
554	1	2	12	1d 19:20:09.39000	0d 00:59:35.56000	0.00121991	0.00494217	0.00122805	3.9367	D	5	28/08/2020 10:49		0	0	0	0	0	0	0	0	0	0	0	0	0	0
555	1	2	12	1d 19:22:58.93000	0d 01:02:25.10000	0.00127775	0.00516961	0.00122835	3.9266	D	5	28/08/2020 10:52		0	0	0	0	0	0	0	0	0	0	0	0	0	0
556	1	2	12	1d 19:25:54.16000	0d 01:05:20.33000	0.00133753	0.00540407	0.00122843	3.9165	D	5	28/08/2020 10:55		0	0	0	0	0	0	0	0	0	0	0	0	0	0
557	1	2	12	1d 19:28:52.38000	0d 01:08:18.55000	0.00139834	0.00564192	0.00122828	3.9065	D	5	28/08/2020 10:57		0	0	0	0	0	0	0	0	0	0	0	0	0	0
558	1	2	12	1d 19:31:50.94000	0d 01:11:17.11000	0.00145926	0.00587961	0.00122828	3.8964	D	5	28/08/2020 11:00		0	0	0	0	0	0	0	0	0	0	0	0	0	0
559	1	2	12	1d 19:34:51.06000	0d 01:14:17.23000	0.00152071	0.00611875	0.00122812	3.8863	D	5	28/08/2020 11:03		0	0	0	0	0	0	0	0	0	0	0	0	0	0
560	1	2	12	1d 19:37:57.67000	0d 01:17:23.84000	0.00158438	0.00636587	0.00122835	3.8761	D	5	28/08/2020 11:07		0	0	0	0	0	0	0	0	0	0	0	0	0	0
561	1	2	12	1d 19:41:08.07000	0d 01:20:34.24000	0.00164934	0.00661735	0.00122812	3.866	D	5	28/08/2020 11:10		0	0	0	0	0	0	0	0	0	0	0	0	0	0
562	1	2	12	1d 19:44:25.60000	0d 01:23:51.77000	0.00171673	0.00687756	0.00122828	3.856	D	5	28/08/2020 11:13		0	0	0	0	0	0	0	0	0	0	0	0	0	0
563	1	2	12	1d 19:47:46.49000	0d 01:27:12.66000	0.00178527	0.0071415	0.0012282	3.8459	D	5	28/08/2020 11:16		0	0	0	0	0	0	0	0	0	0	0	0	0	0
564	1	2	12	1d 19:51:16.15000	0d 01:30:42.32000	0.00185681	0.00741625	0.00122843	3.8358	D	5	28/08/2020 11:20		0	0	0	0	0	0	0	0	0	0	0	0	0	0
565	1	2	12	1d 19:54:56.80000	0d 01:34:22.97000	0.00193209	0.00770464	0.00122835	3.8257	D	5	28/08/2020 11:24		0	0	0	0	0	0	0	0	0	0	0	0	0	0
566	1	2	12	1d 19:58:48.83000	0d 01:38:15.00000	0.00201125	0.00800711	0.0012282	3.8157	D	5	28/08/2020 11:27		0	0	0	0	0	0	0	0	0	0	0	0	0	0
567	1	2	12	1d 20:03:01.84000	0d 01:42:28.01000	0.00209757	0.00833607	0.00122828	3.8056	D	5	28/08/2020 11:32		0	0	0	0	0	0	0	0	0	0	0	0	0	0
568	1	2	12	1d 20:07:29.82000	0d 01:46:55.99000	0.002189	0.00868355	0.0012285	3.7955	D	5	28/08/2020 11:36		0	0	0	0	0	0	0	0	0	0	0	0	0	0
569	1	2	12	1d 20:12:20.44000	0d 01:51:46.61000	0.00228816	0.0090594	0.00122812	3.7855	D	5	28/08/2020 11:41		0	0	0	0	0	0	0	0	0	0	0	0	0	0
570	1	2	12	1d 20:17:20.44000	0d 01:56:46.61000	0.00239051	0.00944639	0.00122812	3.776	D	1	28/08/2020 11:46		0	0	0	0	0	0	0	0	0	0	0	0	0	0
571	1	2	12	1d 20:22:20.44000	0d 02:01:46.61000	0.00249286	0.00983245	0.00122812	3.7676	D	1	28/08/2020 11:51		0	0	0	0	0	0	0	0	0	0	0	0	0	0
572	1	2	12	1d 20:27:20.44000	0d 02:06:46.61000	0.00259522	0.0102177	0.00122828	3.7597	D	1	28/08/2020 11:56		0	0	0	0	0	0	0	0	0	0	0	0	0	0
573	1	2	12	1d 20:32:20.44000	0d 02:11:46.61000	0.00269757	0.0106021	0.00122828	3.7525	D	1	28/08/2020 12:01		0	0	0	0	0	0	0	0	0	0	0	0	0	0
574	1	2	12	1d 20:37:20.44000	0d 02:16:46.61000	0.00279992	0.0109859	0.00122812	3.7458	D	1	28/08/2020 12:06		0	0	0	0	0	0	0	0	0	0	0	0	0	0
575	1	2	12	1d 20:42:20.44000	0d 02:21:46.61000	0.00290228	0.0113689	0.0012285	3.7392	D	1	28/08/2020 12:11		0	0	0	0	0	0	0	0	0	0	0	0	0	0
576	1	2	12	1d 20:47:20.44000	0d 02:26:46.61000	0.00300463	0.0117513	0.00122828	3.733	D	1	28/08/2020 12:16		0	0	0	0	0	0	0	0	0	0	0	0	0	0
577	1	2	12	1d 20:52:20.44000	0d 02:31:46.61000	0.00310698	0.0121331	0.00122843	3.727	D	1	28/08/2020 12:21		0	0	0	0	0	0	0	0	0	0	0	0	0	0
578	1	2	12	1d 20:57:20.44000	0d 02:36:46.61000	0.00320934	0.0125143	0.00122805	3.7212	D	1	28/08/2020 12:26		0	0	0	0	0	0	0	0	0	0	0	0	0	0
579	1	2	12	1d 21:02:20.44000	0d 02:41:46.61000	0.00331169	0.0128948	0.00122828	3.715	D	1	28/08/2020 12:31		0	0	0	0	0	0	0	0	0	0	0	0	0	0
580	1	2	12	1d 21:07:20.44000	0d 02:46:46.61000	0.00341405	0.0132748	0.00122828	3.7087	D	1	28/08/2020 12:36		0	0	0	0	0	0	0	0	0	0	0	0	0	0
581	1	2	12	1d 21:12:20.44000	0d 02:51:46.61000	0.0035164	0.013654	0.0012285	3.7023	D	1	28/08/2020 12:41		0	0	0	0	0	0	0	0	0	0	0	0	0	0
582	1	2	12	1d 21:17:20.44000	0d 02:56:46.61000	0.00361875	0.0140327	0.0012282	3.696	D	1	28/08/2020 12:46		0	0	0	0	0	0	0	0	0	0	0	0	0	0
583	1	2	12	1d 21:22:20.44000	0d 03:01:46.61000	0.00372111	0.0144106	0.00122835	3.6883	D	1	28/08/2020 12:51		0	0	0	0	0	0	0	0	0	0	0	0	0	0
584	1	2	12	1d 21:27:20.44000	0d 03:06:46.61000	0.00382346	0.0147877	0.0012285	3.6812	D	1	28/08/2020 12:56		0	0	0	0	0	0	0	0	0	0	0	0	0	0
585	1	2	12	1d 21:32:20.44000	0d 03:11:46.61000	0.00392581	0.0151642	0.0012282	3.6741	D	1	28/08/2020 13:01		0	0	0	0	0	0	0	0	0	0	0	0	0	0
586	1	2	12	1d 21:37:20.44000	0d 03:16:46.61000	0.00402817	0.0155398	0.00122835	3.6663	D	1	28/08/2020 13:06		0	0	0	0	0	0	0	0	0	0	0	0	0	0
587	1	2	12	1d 21:42:20.44000	0d 03:21:46.61000	0.00413052	0.0159147	0.00122828	3.6584	D	1	28/08/2020 13:11		0	0	0	0	0	0	0	0	0	0	0	0	0	0
588	1	2	12	1d 21:47:20.44000	0d 03:26:46.61000	0.00423288	0.0162887	0.00122828	3.6495	D	1	28/08/2020 13:16		0	0	0	0	0	0	0	0	0	0	0	0	0	0
589	1	2	12	1d 21:52:20.44000	0d 03:31:46.61000	0.00433523	0.0166618	0.00122828	3.6402	D	1	28/08/2020 13:21		0	0	0	0	0	0	0	0	0	0	0	0	0	0
590	1	2	12	1d 21:57:10.14000	0d 03:36:36.31000	0.00443407	0.0170211	0.00122812	3.6301	D	5	28/08/2020 13:26		0	0	0	0	0	0	0	0	0	0	0	0	0	0
591	1	2	12	1d 22:01:28.41000	0d 03:40:54.58000	0.00452219	0.0173405	0.00122812	3.6201	D	5	28/08/2020 13:30		0	0	0	0	0	0	0	0	0	0	0	0	0	0
592	1	2	12	1d 22:05:21.39000	0d 03:44:47.56000	0.00460167	0.0176279	0.00122828	3.61	D	5	28/08/2020 13:34		0	0	0	0	0	0	0	0	0	0	0	0	0	0
593	1	2	12	1d 22:08:46.59000	0d 03:48:12.76000	0.00467168	0.0178803	0.0012285	3.5999	D	5	28/08/2020 13:37		0	0	0	0	0	0	0	0	0	0	0	0	0	0
594	1	2	12	1d 22:11:44.15000	0d 03:51:10.32000	0.00473226	0.0180981	0.00122812	3.5898	D	5	28/08/2020 13:40		0	0	0	0	0	0	0	0	0	0	0	0	0	0
595	1	2	12	1d 22:14:10.61000	0d 03:53:36.78000	0.00478223	0.0182772	0.00122828	3.5798	D	5	28/08/2020 13:43		0	0	0	0	0	0	0	0	0	0	0	0	0	0
596	1	2	12	1d 22:16:15.90000	0d 03:55:42.07000	0.00482498	0.0184301	0.00122828	3.5697	D	5	28/08/2020 13:45		0	0	0	0	0	0	0	0	0	0	0	0	0	0
597	1	2	12	1d 22:18:02.29000	0d 03:57:28.46000	0.00486128	0.0185595	0.00122805	3.5596	D	5	28/08/2020 13:47		0	0	0	0	0	0	0	0	0	0	0	0	0	0
598	1	2	12	1d 22:19:29.69000	0d 03:58:55.86000	0.0048911	0.0186655	0.00122812	3.5496	D	5	28/08/2020 13:48		0	0	0	0	0	0	0	0	0	0	0	0	0	0
599	1	2	12	1d 22:20:41.43000	0d 04:00:07.60000	0.00491557	0.0187522	0.00122805	3.5395	D	5	28/08/2020 13:49		0	0	0	0	0	0	0	0	0	0	0	0	0	0
600	1	2	12	1d 22:21:42.41000	0d 04:01:08.58000	0.00493638	0.0188258	0.0012282	3.5294	D	5	28/08/2020 13:50		0	0	0	0	0	0	0	0	0	0	0	0	0	0
601	1	2	12	1d 22:22:33.64000	0d 04:01:59.81000	0.00495386	0.0188874	0.0012282	3.5193	D	5	28/08/2020 13:51		0	0	0	0	0	0	0	0	0	0	0	0	0	0
602	1	2	12	1d 22:23:17.69000	0d 04:02:43.86000	0.00496888	0.0189402	0.00122835	3.5093	D	5	28/08/2020 13:52		0	0	0	0	0	0	0	0	0	0	0	0	0	0
603	1	2	12	1d 22:23:55.08000	0d 04:03:21.25000	0.00498164	0.0189849	0.00122828	3.499	D	5	28/08/2020 13:53		0	0	0	0	0	0	0	0	0	0	0	0	0	0
604	1	2	12	1d 22:24:26.90000	0d 04:03:53.07000	0.0049925	0.0190228	0.00122835	3.489	D	5	28/08/2020 13:53		0	0	0	0	0	0	0	0	0	0	0	0	0	0
605	1	2	12	1d 22:24:53.91000	0d 04:04:20.08000	0.00500171	0.0190549	0.0012282	3.4788	D	5	28/08/2020 13:54		0	0	0	0	0	0	0	0	0	0	0	0	0	0
606	1	2	12	1d 22:25:17.97000	0d 04:04:44.14000	0.00500992	0.0190835	0.00122812	3.4687	D	5	28/08/2020 13:54		0	0	0	0	0	0	0	0	0	0	0	0	0	0
607	1	2	12	1d 22:25:38.85000	0d 04:05:05.02000	0.00501705	0.0191081	0.0012282	3.4585	D	5	28/08/2020 13:54		0	0	0	0	0	0	0	0	0	0	0	0	0	0
608	1	2	12	1d 22:25:57.61000	0d 04:05:23.78000	0.00502345	0.0191302	0.00122828	3.4484	D	5	28/08/2020 13:55		0	0	0	0	0	0	0	0	0	0	0	0	0	0
609	1	2	12	1d 22:26:14.55000	0d 04:05:40.72000	0.00502923	0.0191501	0.00122828	3.4383	D	5	28/08/2020 13:55		0	0	0	0	0	0	0	0	0	0	0	0	0	0
610	1	2	12	1d 22:26:29.61000	0d 04:05:55.78000	0.00503436	0.0191678	0.00122828	3.4281	D	5	28/08/2020 13:55		0	0	0	0	0	0	0	0	0	0	0	0	0	0
611	1	2	12	1d 22:26:43.69000	0d 04:06:09.86000	0.00503917	0.0191842	0.00122835	3.418	D	5	28/08/2020 13:55		0	0	0	0	0	0	0	0	0	0	0	0	0	0
612	1	2	12	1d 22:26:56.09000	0d 04:06:22.26000	0.0050434	0.0191987	0.0012282	3.4079	D	5	28/08/2020 13:56		0	0	0	0	0	0	0	0	0	0	0	0	0	0
613	1	2	12	1d 22:27:07.95000	0d 04:06:34.12000	0.00504744	0.0192124	0.00122805	3.3977	D	5	28/08/2020 13:56		0	0	0	0	0	0	0	0	0	0	0	0	0	0
614	1	2	12	1d 22:27:19.03000	0d 04:06:45.20000	0.00505122	0.0192253	0.0012282	3.3875	D	5	28/08/2020 13:56		0	0	0	0	0	0	0	0	0	0	0	0	0	0
615	1	2	12	1d 22:27:29.17000	0d 04:06:55.34000	0.00505468	0.019237	0.00122843	3.3774	D	5	28/08/2020 13:56		0	0	0	0	0	0	0	0	0	0	0	0	0	0
616	1	2	12	1d 22:27:38.54000	0d 04:07:04.71000	0.00505788	0.0192477	0.00122812	3.3674	D	5	28/08/2020 13:56		0	0	0	0	0	0	0	0	0	0	0	0	0	0
617	1	2	12	1d 22:27:47.45000	0d 04:07:13.62000	0.00506092	0.019258	0.00122812	3.3571	D	5	28/08/2020 13:56		0	0	0	0	0	0	0	0	0	0	0	0	0	0
618	1	2	12	1d 22:27:55.95000	0d 04:07:22.12000	0.00506382	0.0192677	0.00122835	3.3469	D	5	28/08/2020 13:57		0	0	0	0	0	0	0	0	0	0	0	0	0	0
619	1	2	12	1d 22:28:03.83000	0d 04:07:30.00000	0.00506651	0.0192767	0.0012282	3.3368	D	5	28/08/2020 13:57		0	0	0	0	0	0	0	0	0	0	0	0	0	0
620	1	2	12	1d 22:28:11.39000	0d 04:07:37.56000	0.00506909	0.0192853	0.00122805	3.3266	D	5	28/08/2020 13:57		0	0	0	0	0	0	0	0	0	0	0	0	0	0
621	1	2	12	1d 22:28:18.48000	0d 04:07:44.65000	0.00507151	0.0192933	0.00122828	3.3162	D	5	28/08/2020 13:57		0	0	0	0	0	0	0	0	0	0	0	0	0	0
622	1	2	12	1d 22:28:25.40000	0d 04:07:51.57000	0.00507387	0.0193011	0.00122828	3.3062	D	5	28/08/2020 13:57		0	0	0	0	0	0	0	0	0	0	0	0	0	0
623	1	2	12	1d 22:28:31.83000	0d 04:07:58.00000	0.00507606	0.0193084	0.00122812	3.2959	D	5	28/08/2020 13:57		0	0	0	0	0	0	0	0	0	0	0	0	0	0
624	1	2	12	1d 22:28:37.90000	0d 04:08:04.07000	0.00507813	0.0193152	0.0012282	3.2859	D	5	28/08/2020 13:57		0	0	0	0	0	0	0	0	0	0	0	0	0	0
625	1	2	12	1d 22:28:43.71000	0d 04:08:09.88000	0.00508012	0.0193217	0.00122828	3.2758	D	5	28/08/2020 13:57		0	0	0	0	0	0	0	0	0	0	0	0	0	0
626	1	2	12	1d 22:28:49.41000	0d 04:08:15.58000	0.00508206	0.019328	0.00122828	3.2654	D	5	28/08/2020 13:57		0	0	0	0	0	0	0	0	0	0	0	0	0	0
627	1	2	12	1d 22:28:54.94000	0d 04:08:21.11000	0.00508395	0.0193342	0.00122835	3.2552	D	5	28/08/2020 13:58		0	0	0	0	0	0	0	0	0	0	0	0	0	0
628	1	2	12	1d 22:29:00.10000	0d 04:08:26.27000	0.00508571	0.0193399	0.0012282	3.245	D	5	28/08/2020 13:58		0	0	0	0	0	0	0	0	0	0	0	0	0	0
629	1	2	12	1d 22:29:04.96000	0d 04:08:31.13000	0.00508737	0.0193453	0.0012282	3.2348	D	5	28/08/2020 13:58		0	0	0	0	0	0	0	0	0	0	0	0	0	0
630	1	2	12	1d 22:29:09.88000	0d 04:08:36.05000	0.00508904	0.0193507	0.00122812	3.2245	D	5	28/08/2020 13:58		0	0	0	0	0	0	0	0	0	0	0	0	0	0
631	1	2	12	1d 22:29:14.36000	0d 04:08:40.53000	0.00509057	0.0193556	0.00122835	3.2145	D	5	28/08/2020 13:58		0	0	0	0	0	0	0	0	0	0	0	0	0	0
632	1	2	12	1d 22:29:18.88000	0d 04:08:45.05000	0.00509212	0.0193606	0.00122828	3.2041	D	5	28/08/2020 13:58		0	0	0	0	0	0	0	0	0	0	0	0	0	0
633	1	2	12	1d 22:29:23.23000	0d 04:08:49.40000	0.0050936	0.0193653	0.0012282	3.194	D	5	28/08/2020 13:58		0	0	0	0	0	0	0	0	0	0	0	0	0	0
634	1	2	12	1d 22:29:27.35000	0d 04:08:53.52000	0.00509501	0.0193698	0.00122828	3.1838	D	5	28/08/2020 13:58		0	0	0	0	0	0	0	0	0	0	0	0	0	0
635	1	2	12	1d 22:29:31.36000	0d 04:08:57.53000	0.00509637	0.0193742	0.00122843	3.1736	D	5	28/08/2020 13:58		0	0	0	0	0	0	0	0	0	0	0	0	0	0
636	1	2	12	1d 22:29:35.27000	0d 04:09:01.44000	0.00509771	0.0193784	0.00122805	3.1633	D	5	28/08/2020 13:58		0	0	0	0	0	0	0	0	0	0	0	0	0	0
637	1	2	12	1d 22:29:39.08000	0d 04:09:05.25000	0.00509901	0.0193825	0.00122828	3.153	D	5	28/08/2020 13:58		0	0	0	0	0	0	0	0	0	0	0	0	0	0
638	1	2	12	1d 22:29:42.78000	0d 04:09:08.95000	0.00510027	0.0193865	0.0012282	3.1426	D	5	28/08/2020 13:58		0	0	0	0	0	0	0	0	0	0	0	0	0	0
639	1	2	12	1d 22:29:46.40000	0d 04:09:12.57000	0.0051015	0.0193903	0.00122797	3.1322	D	5	28/08/2020 13:58		0	0	0	0	0	0	0	0	0	0	0	0	0	0
640	1	2	12	1d 22:29:49.85000	0d 04:09:16.02000	0.00510268	0.019394	0.00122835	3.122	D	5	28/08/2020 13:58		0	0	0	0	0	0	0	0	0	0	0	0	0	0
641	1	2	12	1d 22:29:53.13000	0d 04:09:19.30000	0.0051038	0.0193975	0.0012282	3.1118	D	5	28/08/2020 13:58		0	0	0	0	0	0	0	0	0	0	0	0	0	0
642	1	2	12	1d 22:29:56.36000	0d 04:09:22.53000	0.0051049	0.0194009	0.0012282	3.1015	D	5	28/08/2020 13:59		0	0	0	0	0	0	0	0	0	0	0	0	0	0
643	1	2	12	1d 22:29:59.53000	0d 04:09:25.70000	0.00510598	0.0194043	0.00122805	3.0912	D	5	28/08/2020 13:59		0	0	0	0	0	0	0	0	0	0	0	0	0	0
644	1	2	12	1d 22:30:02.57000	0d 04:09:28.74000	0.00510702	0.0194075	0.00122828	3.0808	D	5	28/08/2020 13:59		0	0	0	0	0	0	0	0	0	0	0	0	0	0
645	1	2	12	1d 22:30:05.54000	0d 04:09:31.71000	0.00510803	0.0194106	0.0012282	3.0704	D	5	28/08/2020 13:59		0	0	0	0	0	0	0	0	0	0	0	0	0	0
646	1	2	12	1d 22:30:08.47000	0d 04:09:34.64000	0.00510903	0.0194137	0.00122835	3.0599	D	5	28/08/2020 13:59		0	0	0	0	0	0	0	0	0	0	0	0	0	0
647	1	2	12	1d 22:30:11.33000	0d 04:09:37.50000	0.00511001	0.0194166	0.00122843	3.0494	D	5	28/08/2020 13:59		0	0	0	0	0	0	0	0	0	0	0	0	0	0
648	1	2	12	1d 22:30:14.07000	0d 04:09:40.24000	0.00511094	0.0194195	0.0012282	3.039	D	5	28/08/2020 13:59		0	0	0	0	0	0	0	0	0	0	0	0	0	0
649	1	2	12	1d 22:30:16.78000	0d 04:09:42.95000	0.00511187	0.0194223	0.00122835	3.0285	D	5	28/08/2020 13:59		0	0	0	0	0	0	0	0	0	0	0	0	0	0
650	1	2	12	1d 22:30:19.41000	0d 04:09:45.58000	0.00511277	0.019425	0.0012282	3.0181	D	5	28/08/2020 13:59		0	0	0	0	0	0	0	0	0	0	0	0	0	0
651	1	2	12	1d 22:30:21.92000	0d 04:09:48.09000	0.00511362	0.0194276	0.0012282	3.0079	D	5	28/08/2020 13:59		0	0	0	0	0	0	0	0	0	0	0	0	0	0
652	1	2	12	1d 22:30:24.37000	0d 04:09:50.54000	0.00511446	0.0194301	0.00122835	2.9975	D	5	28/08/2020 13:59		0	0	0	0	0	0	0	0	0	0	0	0	0	0
653	1	2	12	1d 22:30:26.79000	0d 04:09:52.96000	0.00511528	0.0194326	0.0012282	2.9871	D	5	28/08/2020 13:59		0	0	0	0	0	0	0	0	0	0	0	0	0	0
654	1	2	12	1d 22:30:29.16000	0d 04:09:55.33000	0.00511609	0.019435	0.00122843	2.9766	D	5	28/08/2020 13:59		0	0	0	0	0	0	0	0	0	0	0	0	0	0
655	1	2	12	1d 22:30:31.49000	0d 04:09:57.66000	0.00511689	0.0194373	0.00122828	2.966	D	5	28/08/2020 13:59		0	0	0	0	0	0	0	0	0	0	0	0	0	0
656	1	2	12	1d 22:30:33.75000	0d 04:09:59.92000	0.00511766	0.0194396	0.0012282	2.9557	D	5	28/08/2020 13:59		0	0	0	0	0	0	0	0	0	0	0	0	0	0
657	1	2	12	1d 22:30:35.98000	0d 04:10:02.15000	0.00511842	0.0194419	0.0012282	2.9451	D	5	28/08/2020 13:59		0	0	0	0	0	0	0	0	0	0	0	0	0	0
658	1	2	12	1d 22:30:38.18000	0d 04:10:04.35000	0.00511917	0.0194441	0.00122828	2.9348	D	5	28/08/2020 13:59		0	0	0	0	0	0	0	0	0	0	0	0	0	0
659	1	2	12	1d 22:30:40.29000	0d 04:10:06.46000	0.00511989	0.0194462	0.00122835	2.9244	D	5	28/08/2020 13:59		0	0	0	0	0	0	0	0	0	0	0	0	0	0
660	1	2	12	1d 22:30:42.35000	0d 04:10:08.52000	0.00512059	0.0194482	0.00122812	2.914	D	5	28/08/2020 13:59		0	0	0	0	0	0	0	0	0	0	0	0	0	0
661	1	2	12	1d 22:30:44.37000	0d 04:10:10.54000	0.00512128	0.0194502	0.00122828	2.9036	D	5	28/08/2020 13:59		0	0	0	0	0	0	0	0	0	0	0	0	0	0
662	1	2	12	1d 22:30:46.36000	0d 04:10:12.53000	0.00512196	0.0194522	0.00122805	2.8933	D	5	28/08/2020 13:59		0	0	0	0	0	0	0	0	0	0	0	0	0	0
663	1	2	12	1d 22:30:48.30000	0d 04:10:14.47000	0.00512262	0.0194541	0.00122812	2.8829	D	5	28/08/2020 13:59		0	0	0	0	0	0	0	0	0	0	0	0	0	0
664	1	2	12	1d 22:30:50.23000	0d 04:10:16.40000	0.00512328	0.019456	0.0012282	2.8725	D	5	28/08/2020 13:59		0	0	0	0	0	0	0	0	0	0	0	0	0	0
665	1	2	12	1d 22:30:52.11000	0d 04:10:18.28000	0.00512392	0.0194579	0.0012282	2.862	D	5	28/08/2020 13:59		0	0	0	0	0	0	0	0	0	0	0	0	0	0
666	1	2	12	1d 22:30:54.00000	0d 04:10:20.17000	0.00512457	0.0194597	0.00122835	2.8513	D	5	28/08/2020 14:00		0	0	0	0	0	0	0	0	0	0	0	0	0	0
667	1	2	12	1d 22:30:55.90000	0d 04:10:22.07000	0.00512522	0.0194615	0.00122828	2.8403	D	5	28/08/2020 14:00		0	0	0	0	0	0	0	0	0	0	0	0	0	0
668	1	2	12	1d 22:30:57.76000	0d 04:10:23.93000	0.00512585	0.0194633	0.00122835	2.8295	D	5	28/08/2020 14:00		0	0	0	0	0	0	0	0	0	0	0	0	0	0
669	1	2	12	1d 22:30:59.63000	0d 04:10:25.80000	0.00512649	0.0194651	0.00122843	2.819	D	5	28/08/2020 14:00		0	0	0	0	0	0	0	0	0	0	0	0	0	0
670	1	2	12	1d 22:31:01.33000	0d 04:10:27.50000	0.00512707	0.0194668	0.00122805	2.8086	D	5	28/08/2020 14:00		0	0	0	0	0	0	0	0	0	0	0	0	0	0
671	1	2	12	1d 22:31:03.03000	0d 04:10:29.20000	0.00512765	0.0194684	0.00122812	2.7982	D	5	28/08/2020 14:00		0	0	0	0	0	0	0	0	0	0	0	0	0	0
672	1	2	12	1d 22:31:04.71000	0d 04:10:30.88000	0.00512822	0.01947	0.00122828	2.7877	D	5	28/08/2020 14:00		0	0	0	0	0	0	0	0	0	0	0	0	0	0
673	1	2	12	1d 22:31:06.37000	0d 04:10:32.54000	0.00512879	0.0194716	0.00122835	2.7774	D	5	28/08/2020 14:00		0	0	0	0	0	0	0	0	0	0	0	0	0	0
674	1	2	12	1d 22:31:07.99000	0d 04:10:34.16000	0.00512934	0.0194731	0.0012282	2.7669	D	5	28/08/2020 14:00		0	0	0	0	0	0	0	0	0	0	0	0	0	0
675	1	2	12	1d 22:31:09.64000	0d 04:10:35.81000	0.0051299	0.0194747	0.0012282	2.7562	D	5	28/08/2020 14:00		0	0	0	0	0	0	0	0	0	0	0	0	0	0
676	1	2	12	1d 22:31:11.27000	0d 04:10:37.44000	0.00513046	0.0194762	0.0012282	2.7459	D	5	28/08/2020 14:00		0	0	0	0	0	0	0	0	0	0	0	0	0	0
677	1	2	12	1d 22:31:12.83000	0d 04:10:39.00000	0.00513099	0.0194777	0.00122812	2.7353	D	5	28/08/2020 14:00		0	0	0	0	0	0	0	0	0	0	0	0	0	0
678	1	2	12	1d 22:31:14.37000	0d 04:10:40.54000	0.00513152	0.0194791	0.0012282	2.725	D	5	28/08/2020 14:00		0	0	0	0	0	0	0	0	0	0	0	0	0	0
679	1	2	12	1d 22:31:15.96000	0d 04:10:42.13000	0.00513206	0.0194806	0.0012285	2.7141	D	5	28/08/2020 14:00		0	0	0	0	0	0	0	0	0	0	0	0	0	0
680	1	2	12	1d 22:31:17.52000	0d 04:10:43.69000	0.00513259	0.019482	0.0012282	2.7034	D	5	28/08/2020 14:00		0	0	0	0	0	0	0	0	0	0	0	0	0	0
681	1	2	12	1d 22:31:19.07000	0d 04:10:45.24000	0.00513312	0.0194834	0.0012282	2.6926	D	5	28/08/2020 14:00		0	0	0	0	0	0	0	0	0	0	0	0	0	0
682	1	2	12	1d 22:31:20.62000	0d 04:10:46.79000	0.00513365	0.0194849	0.00122835	2.6819	D	5	28/08/2020 14:00		0	0	0	0	0	0	0	0	0	0	0	0	0	0
683	1	2	12	1d 22:31:22.11000	0d 04:10:48.28000	0.00513416	0.0194862	0.00122843	2.6715	D	5	28/08/2020 14:00		0	0	0	0	0	0	0	0	0	0	0	0	0	0
684	1	2	12	1d 22:31:23.56000	0d 04:10:49.73000	0.00513465	0.0194875	0.00122835	2.6612	D	5	28/08/2020 14:00		0	0	0	0	0	0	0	0	0	0	0	0	0	0
685	1	2	12	1d 22:31:25.00000	0d 04:10:51.17000	0.00513514	0.0194888	0.00122812	2.6506	D	5	28/08/2020 14:00		0	0	0	0	0	0	0	0	0	0	0	0	0	0
686	1	2	12	1d 22:31:26.49000	0d 04:10:52.66000	0.00513565	0.0194902	0.00122828	2.64	D	5	28/08/2020 14:00		0	0	0	0	0	0	0	0	0	0	0	0	0	0
687	1	2	12	1d 22:31:27.93000	0d 04:10:54.10000	0.00513614	0.0194915	0.00122843	2.6293	D	5	28/08/2020 14:00		0	0	0	0	0	0	0	0	0	0	0	0	0	0
688	1	2	12	1d 22:31:29.37000	0d 04:10:55.54000	0.00513664	0.0194928	0.0012282	2.6186	D	5	28/08/2020 14:00		0	0	0	0	0	0	0	0	0	0	0	0	0	0
689	1	2	12	1d 22:31:30.80000	0d 04:10:56.97000	0.00513712	0.019494	0.00122828	2.6081	D	5	28/08/2020 14:00		0	0	0	0	0	0	0	0	0	0	0	0	0	0
690	1	2	12	1d 22:31:32.20000	0d 04:10:58.37000	0.0051376	0.0194953	0.00122843	2.5975	D	5	28/08/2020 14:00		0	0	0	0	0	0	0	0	0	0	0	0	0	0
691	1	2	12	1d 22:31:33.60000	0d 04:10:59.77000	0.00513808	0.0194965	0.00122812	2.5869	D	5	28/08/2020 14:00		0	0	0	0	0	0	0	0	0	0	0	0	0	0
692	1	2	12	1d 22:31:34.99000	0d 04:11:01.16000	0.00513855	0.0194977	0.00122828	2.5763	D	5	28/08/2020 14:00		0	0	0	0	0	0	0	0	0	0	0	0	0	0
693	1	2	12	1d 22:31:36.36000	0d 04:11:02.53000	0.00513902	0.0194989	0.0012282	2.5655	D	5	28/08/2020 14:00		0	0	0	0	0	0	0	0	0	0	0	0	0	0
694	1	2	12	1d 22:31:37.78000	0d 04:11:03.95000	0.00513951	0.0195002	0.00122843	2.5545	D	5	28/08/2020 14:00		0	0	0	0	0	0	0	0	0	0	0	0	0	0
695	1	2	12	1d 22:31:39.16000	0d 04:11:05.33000	0.00513998	0.0195014	0.00122828	2.544	D	5	28/08/2020 14:00		0	0	0	0	0	0	0	0	0	0	0	0	0	0
696	1	2	12	1d 22:31:40.53000	0d 04:11:06.70000	0.00514044	0.0195026	0.00122812	2.5335	D	5	28/08/2020 14:00		0	0	0	0	0	0	0	0	0	0	0	0	0	0
697	1	2	12	1d 22:31:41.89000	0d 04:11:08.06000	0.00514091	0.0195037	0.00122812	2.5228	D	5	28/08/2020 14:00		0	0	0	0	0	0	0	0	0	0	0	0	0	0
698	1	2	12	1d 22:31:43.26000	0d 04:11:09.43000	0.00514137	0.0195049	0.00122843	2.5119	D	5	28/08/2020 14:00		0	0	0	0	0	0	0	0	0	0	0	0	0	0
699	1	2	12	1d 22:31:44.59000	0d 04:11:10.76000	0.00514183	0.0195061	0.00122835	2.5014	D	5	28/08/2020 14:00		0	0	0	0	0	0	0	0	0	0	0	0	0	0
700	1	2	12	1d 22:31:44.76000	0d 04:11:10.93000	0.00514189	0.0195062	0.00122843	2.5	D	133	28/08/2020 14:00		0	0	0	0	0	0	0	0	0	0	0	0	0	0
701	1	2	13	1d 22:31:44.77000	0d 00:00:00.01000	0	0	0	2.52	R	0	28/08/2020 14:00		0	0	0	0	0	0	0	0	0	0	0	0	0	0
702	1	2	13	1d 22:31:46.77000	0d 00:00:02.01000	0	0	0	2.7211	R	1	28/08/2020 14:00		0	0	0	0	0	0	0	0	0	0	0	0	0	0
703	1	2	13	1d 22:31:48.77000	0d 00:00:04.01000	0	0	0	2.8458	R	1	28/08/2020 14:00		0	0	0	0	0	0	0	0	0	0	0	0	0	0
704	1	2	13	1d 22:31:50.77000	0d 00:00:06.01000	0	0	0	2.9445	R	1	28/08/2020 14:00		0	0	0	0	0	0	0	0	0	0	0	0	0	0
705	1	2	13	1d 22:31:52.77000	0d 00:00:08.01000	0	0	0	3.0282	R	1	28/08/2020 14:00		0	0	0	0	0	0	0	0	0	0	0	0	0	0
706	1	2	13	1d 22:31:54.76000	0d 00:00:10.00000	0	0	0	3.0999	R	129	28/08/2020 14:01		0	0	0	0	0	0	0	0	0	0	0	0	0	0
707	2	3	9	1d 22:31:54.80000	0d 00:00:00.04000	0.00000001	0.00000004	0.00122896	3.144	C	0	28/08/2020 14:01		0	0	0	0	0	0	0	0	0	0	0	0	0	0
708	2	3	9	1d 22:31:54.96000	0d 00:00:00.20000	0.00000007	0.00000021	0.00122828	3.1675	C	5	28/08/2020 14:01		0	0	0	0	0	0	0	0	0	0	0	0	0	0
709	2	3	9	1d 22:31:55.12000	0d 00:00:00.36000	0.00000012	0.00000039	0.0012282	3.1876	C	5	28/08/2020 14:01		0	0	0	0	0	0	0	0	0	0	0	0	0	0
710	2	3	9	1d 22:31:55.30000	0d 00:00:00.54000	0.00000018	0.00000058	0.0012285	3.2068	C	5	28/08/2020 14:01		0	0	0	0	0	0	0	0	0	0	0	0	0	0
711	2	3	9	1d 22:31:55.48000	0d 00:00:00.72000	0.00000025	0.00000078	0.00122835	3.2247	C	5	28/08/2020 14:01		0	0	0	0	0	0	0	0	0	0	0	0	0	0
712	2	3	9	1d 22:31:55.68000	0d 00:00:00.92000	0.00000031	0.000001	0.0012282	3.2428	C	5	28/08/2020 14:01		0	0	0	0	0	0	0	0	0	0	0	0	0	0
713	2	3	9	1d 22:31:55.88000	0d 00:00:01.12000	0.00000038	0.00000122	0.00122843	3.2599	C	5	28/08/2020 14:01		0	0	0	0	0	0	0	0	0	0	0	0	0	0
714	2	3	9	1d 22:31:56.09000	0d 00:00:01.33000	0.00000045	0.00000146	0.00122828	3.2766	C	5	28/08/2020 14:01		0	0	0	0	0	0	0	0	0	0	0	0	0	0
715	2	3	9	1d 22:31:56.30000	0d 00:00:01.54000	0.00000053	0.00000169	0.00122828	3.2929	C	5	28/08/2020 14:01		0	0	0	0	0	0	0	0	0	0	0	0	0	0
716	2	3	9	1d 22:31:56.52000	0d 00:00:01.76000	0.0000006	0.00000194	0.0012285	3.3092	C	5	28/08/2020 14:01		0	0	0	0	0	0	0	0	0	0	0	0	0	0
717	2	3	9	1d 22:31:56.75000	0d 00:00:01.99000	0.00000068	0.0000022	0.00122828	3.3254	C	5	28/08/2020 14:01		0	0	0	0	0	0	0	0	0	0	0	0	0	0
718	2	3	9	1d 22:31:56.98000	0d 00:00:02.22000	0.00000076	0.00000246	0.00122805	3.341	C	5	28/08/2020 14:01		0	0	0	0	0	0	0	0	0	0	0	0	0	0
719	2	3	9	1d 22:31:57.22000	0d 00:00:02.46000	0.00000084	0.00000274	0.00122828	3.3564	C	5	28/08/2020 14:01		0	0	0	0	0	0	0	0	0	0	0	0	0	0
720	2	3	9	1d 22:31:57.47000	0d 00:00:02.71000	0.00000092	0.00000303	0.00122812	3.3721	C	5	28/08/2020 14:01		0	0	0	0	0	0	0	0	0	0	0	0	0	0
721	2	3	9	1d 22:31:57.73000	0d 00:00:02.97000	0.00000101	0.00000333	0.00122828	3.3872	C	5	28/08/2020 14:01		0	0	0	0	0	0	0	0	0	0	0	0	0	0
722	2	3	9	1d 22:31:57.99000	0d 00:00:03.23000	0.0000011	0.00000363	0.00122828	3.4018	C	5	28/08/2020 14:01		0	0	0	0	0	0	0	0	0	0	0	0	0	0
723	2	3	9	1d 22:31:58.26000	0d 00:00:03.50000	0.00000119	0.00000394	0.00122828	3.4165	C	5	28/08/2020 14:01		0	0	0	0	0	0	0	0	0	0	0	0	0	0
724	2	3	9	1d 22:31:58.55000	0d 00:00:03.79000	0.00000129	0.00000428	0.00122812	3.431	C	5	28/08/2020 14:01		0	0	0	0	0	0	0	0	0	0	0	0	0	0
725	2	3	9	1d 22:31:58.84000	0d 00:00:04.08000	0.00000139	0.00000462	0.00122828	3.4447	C	5	28/08/2020 14:01		0	0	0	0	0	0	0	0	0	0	0	0	0	0
726	2	3	9	1d 22:31:59.15000	0d 00:00:04.39000	0.0000015	0.00000499	0.00122812	3.4588	C	5	28/08/2020 14:01		0	0	0	0	0	0	0	0	0	0	0	0	0	0
727	2	3	9	1d 22:31:59.47000	0d 00:00:04.71000	0.00000161	0.00000536	0.0012282	3.4722	C	5	28/08/2020 14:01		0	0	0	0	0	0	0	0	0	0	0	0	0	0
728	2	3	9	1d 22:31:59.81000	0d 00:00:05.05000	0.00000172	0.00000577	0.00122828	3.4856	C	5	28/08/2020 14:01		0	0	0	0	0	0	0	0	0	0	0	0	0	0
729	2	3	9	1d 22:32:00.17000	0d 00:00:05.41000	0.00000185	0.0000062	0.00122812	3.4986	C	5	28/08/2020 14:01		0	0	0	0	0	0	0	0	0	0	0	0	0	0
730	2	3	9	1d 22:32:00.55000	0d 00:00:05.79000	0.00000198	0.00000665	0.0012282	3.5111	C	5	28/08/2020 14:01		0	0	0	0	0	0	0	0	0	0	0	0	0	0
731	2	3	9	1d 22:32:00.97000	0d 00:00:06.21000	0.00000212	0.00000716	0.00122812	3.5236	C	5	28/08/2020 14:01		0	0	0	0	0	0	0	0	0	0	0	0	0	0
732	2	3	9	1d 22:32:01.43000	0d 00:00:06.67000	0.00000228	0.00000771	0.00122812	3.5357	C	5	28/08/2020 14:01		0	0	0	0	0	0	0	0	0	0	0	0	0	0
733	2	3	9	1d 22:32:01.93000	0d 00:00:07.17000	0.00000245	0.00000831	0.00122835	3.5473	C	5	28/08/2020 14:01		0	0	0	0	0	0	0	0	0	0	0	0	0	0
734	2	3	9	1d 22:32:02.51000	0d 00:00:07.75000	0.00000264	0.00000902	0.0012282	3.5587	C	5	28/08/2020 14:01		0	0	0	0	0	0	0	0	0	0	0	0	0	0
735	2	3	9	1d 22:32:03.21000	0d 00:00:08.45000	0.00000288	0.00000987	0.0012282	3.57	C	5	28/08/2020 14:01		0	0	0	0	0	0	0	0	0	0	0	0	0	0
736	2	3	9	1d 22:32:04.10000	0d 00:00:09.34000	0.00000319	0.00001095	0.0012282	3.5811	C	5	28/08/2020 14:01		0	0	0	0	0	0	0	0	0	0	0	0	0	0
737	2	3	9	1d 22:32:05.25000	0d 00:00:10.49000	0.00000358	0.00001236	0.00122843	3.592	C	5	28/08/2020 14:01		0	0	0	0	0	0	0	0	0	0	0	0	0	0
738	2	3	9	1d 22:32:06.86000	0d 00:00:12.10000	0.00000413	0.00001434	0.00122828	3.603	C	5	28/08/2020 14:01		0	0	0	0	0	0	0	0	0	0	0	0	0	0
739	2	3	9	1d 22:32:09.28000	0d 00:00:14.52000	0.00000495	0.00001732	0.00122812	3.6132	C	5	28/08/2020 14:01		0	0	0	0	0	0	0	0	0	0	0	0	0	0
740	2	3	9	1d 22:32:13.07000	0d 00:00:18.31000	0.00000625	0.000022	0.00122805	3.6234	C	5	28/08/2020 14:01		0	0	0	0	0	0	0	0	0	0	0	0	0	0
741	2	3	9	1d 22:32:19.66000	0d 00:00:24.90000	0.0000085	0.00003016	0.00122812	3.6336	C	5	28/08/2020 14:01		0	0	0	0	0	0	0	0	0	0	0	0	0	0
742	2	3	9	1d 22:32:32.41000	0d 00:00:37.65000	0.00001285	0.00004599	0.00122828	3.6437	C	5	28/08/2020 14:01		0	0	0	0	0	0	0	0	0	0	0	0	0	0
743	2	3	9	1d 22:33:02.10000	0d 00:01:07.34000	0.00002297	0.00008296	0.00122828	3.6539	C	5	28/08/2020 14:02		0	0	0	0	0	0	0	0	0	0	0	0	0	0
744	2	3	9	1d 22:34:27.59000	0d 00:02:32.83000	0.00005214	0.0001897	0.00122828	3.664	C	5	28/08/2020 14:03		0	0	0	0	0	0	0	0	0	0	0	0	0	0
745	2	3	9	1d 22:37:50.58000	0d 00:05:55.82000	0.0001214	0.00044384	0.0012282	3.6741	C	5	28/08/2020 14:06		0	0	0	0	0	0	0	0	0	0	0	0	0	0
746	2	3	9	1d 22:42:50.58000	0d 00:10:55.82000	0.00022375	0.0008204	0.00122835	3.6831	C	1	28/08/2020 14:11		0	0	0	0	0	0	0	0	0	0	0	0	0	0
747	2	3	9	1d 22:47:50.58000	0d 00:15:55.82000	0.00032611	0.00119777	0.0012282	3.6904	C	1	28/08/2020 14:16		0	0	0	0	0	0	0	0	0	0	0	0	0	0
748	2	3	9	1d 22:52:50.58000	0d 00:20:55.82000	0.00042846	0.00157579	0.0012282	3.6962	C	1	28/08/2020 14:21		0	0	0	0	0	0	0	0	0	0	0	0	0	0
749	2	3	9	1d 22:57:50.58000	0d 00:25:55.82000	0.00053081	0.0019544	0.00122828	3.7017	C	1	28/08/2020 14:26		0	0	0	0	0	0	0	0	0	0	0	0	0	0
750	2	3	9	1d 23:02:50.58000	0d 00:30:55.82000	0.00063317	0.00233353	0.00122828	3.7064	C	1	28/08/2020 14:31		0	0	0	0	0	0	0	0	0	0	0	0	0	0
751	2	3	9	1d 23:07:50.58000	0d 00:35:55.82000	0.00073552	0.00271312	0.00122843	3.711	C	1	28/08/2020 14:36		0	0	0	0	0	0	0	0	0	0	0	0	0	0
752	2	3	9	1d 23:12:50.58000	0d 00:40:55.82000	0.00083787	0.00309323	0.00122835	3.716	C	1	28/08/2020 14:41		0	0	0	0	0	0	0	0	0	0	0	0	0	0
753	2	3	9	1d 23:17:50.58000	0d 00:45:55.82000	0.00094023	0.00347387	0.00122835	3.7215	C	1	28/08/2020 14:46		0	0	0	0	0	0	0	0	0	0	0	0	0	0
754	2	3	9	1d 23:22:50.58000	0d 00:50:55.82000	0.00104258	0.00385507	0.00122835	3.727	C	1	28/08/2020 14:51		0	0	0	0	0	0	0	0	0	0	0	0	0	0
755	2	3	9	1d 23:27:50.58000	0d 00:55:55.82000	0.00114494	0.00423684	0.00122828	3.7328	C	1	28/08/2020 14:56		0	0	0	0	0	0	0	0	0	0	0	0	0	0
756	2	3	9	1d 23:32:50.58000	0d 01:00:55.82000	0.00124729	0.00461919	0.00122828	3.7382	C	1	28/08/2020 15:01		0	0	0	0	0	0	0	0	0	0	0	0	0	0
757	2	3	9	1d 23:37:50.58000	0d 01:05:55.82000	0.00134964	0.0050021	0.00122828	3.7438	C	1	28/08/2020 15:06		0	0	0	0	0	0	0	0	0	0	0	0	0	0
758	2	3	9	1d 23:42:50.58000	0d 01:10:55.82000	0.001452	0.00538555	0.00122858	3.7488	C	1	28/08/2020 15:11		0	0	0	0	0	0	0	0	0	0	0	0	0	0
759	2	3	9	1d 23:47:50.58000	0d 01:15:55.82000	0.00155435	0.00576954	0.00122812	3.7542	C	1	28/08/2020 15:16		0	0	0	0	0	0	0	0	0	0	0	0	0	0
760	2	3	9	1d 23:52:50.58000	0d 01:20:55.82000	0.0016567	0.00615403	0.00122828	3.7588	C	1	28/08/2020 15:21		0	0	0	0	0	0	0	0	0	0	0	0	0	0
761	2	3	9	1d 23:57:50.58000	0d 01:25:55.82000	0.00175906	0.00653904	0.00122828	3.7641	C	1	28/08/2020 15:26		0	0	0	0	0	0	0	0	0	0	0	0	0	0
762	2	3	9	2d 00:02:50.58000	0d 01:30:55.82000	0.00186141	0.00692458	0.00122835	3.7693	C	1	28/08/2020 15:31		0	0	0	0	0	0	0	0	0	0	0	0	0	0
763	2	3	9	2d 00:07:50.58000	0d 01:35:55.82000	0.00196377	0.00731065	0.0012282	3.7745	C	1	28/08/2020 15:36		0	0	0	0	0	0	0	0	0	0	0	0	0	0
764	2	3	9	2d 00:12:50.58000	0d 01:40:55.82000	0.00206612	0.00769727	0.00122835	3.7801	C	1	28/08/2020 15:41		0	0	0	0	0	0	0	0	0	0	0	0	0	0
765	2	3	9	2d 00:17:50.58000	0d 01:45:55.82000	0.00216847	0.00808443	0.00122828	3.7852	C	1	28/08/2020 15:46		0	0	0	0	0	0	0	0	0	0	0	0	0	0
766	2	3	9	2d 00:22:50.58000	0d 01:50:55.82000	0.00227083	0.00847216	0.00122828	3.7911	C	1	28/08/2020 15:51		0	0	0	0	0	0	0	0	0	0	0	0	0	0
767	2	3	9	2d 00:27:50.58000	0d 01:55:55.82000	0.00237318	0.0088605	0.00122835	3.7971	C	1	28/08/2020 15:56		0	0	0	0	0	0	0	0	0	0	0	0	0	0
768	2	3	9	2d 00:32:50.58000	0d 02:00:55.82000	0.00247553	0.00924949	0.0012282	3.8038	C	1	28/08/2020 16:01		0	0	0	0	0	0	0	0	0	0	0	0	0	0
769	2	3	9	2d 00:37:50.58000	0d 02:05:55.82000	0.00257789	0.00963917	0.0012282	3.8109	C	1	28/08/2020 16:06		0	0	0	0	0	0	0	0	0	0	0	0	0	0
770	2	3	9	2d 00:42:50.58000	0d 02:10:55.82000	0.00268024	0.0100296	0.00122843	3.8184	C	1	28/08/2020 16:11		0	0	0	0	0	0	0	0	0	0	0	0	0	0
771	2	3	9	2d 00:47:50.58000	0d 02:15:55.82000	0.0027826	0.0104209	0.00122835	3.8271	C	1	28/08/2020 16:16		0	0	0	0	0	0	0	0	0	0	0	0	0	0
772	2	3	9	2d 00:52:50.58000	0d 02:20:55.82000	0.00288495	0.0108131	0.0012282	3.8364	C	1	28/08/2020 16:21		0	0	0	0	0	0	0	0	0	0	0	0	0	0
773	2	3	9	2d 00:57:38.13000	0d 02:25:43.37000	0.00298305	0.0111899	0.00122812	3.8465	C	5	28/08/2020 16:26		0	0	0	0	0	0	0	0	0	0	0	0	0	0
774	2	3	9	2d 01:02:07.49000	0d 02:30:12.73000	0.00307495	0.0115439	0.00122828	3.8566	C	5	28/08/2020 16:31		0	0	0	0	0	0	0	0	0	0	0	0	0	0
775	2	3	9	2d 01:06:16.59000	0d 02:34:21.83000	0.00315994	0.011872	0.00122843	3.8666	C	5	28/08/2020 16:35		0	0	0	0	0	0	0	0	0	0	0	0	0	0
776	2	3	9	2d 01:10:09.21000	0d 02:38:14.45000	0.00323931	0.0121793	0.00122843	3.8767	C	5	28/08/2020 16:39		0	0	0	0	0	0	0	0	0	0	0	0	0	0
777	2	3	9	2d 01:13:48.55000	0d 02:41:53.79000	0.00331414	0.0124698	0.00122812	3.8868	C	5	28/08/2020 16:42		0	0	0	0	0	0	0	0	0	0	0	0	0	0
778	2	3	9	2d 01:17:20.08000	0d 02:45:25.32000	0.00338631	0.0127506	0.00122835	3.8968	C	5	28/08/2020 16:46		0	0	0	0	0	0	0	0	0	0	0	0	0	0
779	2	3	9	2d 01:20:41.23000	0d 02:48:46.47000	0.00345494	0.0130184	0.00122805	3.9071	C	5	28/08/2020 16:49		0	0	0	0	0	0	0	0	0	0	0	0	0	0
780	2	3	9	2d 01:24:00.43000	0d 02:52:05.67000	0.0035229	0.0132843	0.0012282	3.9171	C	5	28/08/2020 16:53		0	0	0	0	0	0	0	0	0	0	0	0	0	0
781	2	3	9	2d 01:27:11.71000	0d 02:55:16.95000	0.00358816	0.0135402	0.00122828	3.9272	C	5	28/08/2020 16:56		0	0	0	0	0	0	0	0	0	0	0	0	0	0
782	2	3	9	2d 01:30:16.51000	0d 02:58:21.75000	0.00365121	0.0137882	0.00122835	3.9373	C	5	28/08/2020 16:59		0	0	0	0	0	0	0	0	0	0	0	0	0	0
783	2	3	9	2d 01:33:16.85000	0d 03:01:22.09000	0.00371274	0.0140307	0.00122835	3.9474	C	5	28/08/2020 17:02		0	0	0	0	0	0	0	0	0	0	0	0	0	0
784	2	3	9	2d 01:36:17.89000	0d 03:04:23.13000	0.00377451	0.0142748	0.00122843	3.9576	C	5	28/08/2020 17:05		0	0	0	0	0	0	0	0	0	0	0	0	0	0
785	2	3	9	2d 01:39:17.42000	0d 03:07:22.66000	0.00383576	0.0145176	0.00122812	3.9677	C	5	28/08/2020 17:08		0	0	0	0	0	0	0	0	0	0	0	0	0	0
786	2	3	9	2d 01:42:11.45000	0d 03:10:16.69000	0.00389514	0.0147534	0.00122835	3.9777	C	5	28/08/2020 17:11		0	0	0	0	0	0	0	0	0	0	0	0	0	0
787	2	3	9	2d 01:45:03.78000	0d 03:13:09.02000	0.00395393	0.0149876	0.0012282	3.9878	C	5	28/08/2020 17:14		0	0	0	0	0	0	0	0	0	0	0	0	0	0
788	2	3	9	2d 01:47:57.11000	0d 03:16:02.35000	0.00401307	0.0152237	0.0012282	3.9979	C	5	28/08/2020 17:17		0	0	0	0	0	0	0	0	0	0	0	0	0	0
789	2	3	9	2d 01:50:47.28000	0d 03:18:52.52000	0.00407113	0.0154561	0.00122812	4.0081	C	5	28/08/2020 17:19		0	0	0	0	0	0	0	0	0	0	0	0	0	0
790	2	3	9	2d 01:53:41.31000	0d 03:21:46.55000	0.0041305	0.0156944	0.00122812	4.0182	C	5	28/08/2020 17:22		0	0	0	0	0	0	0	0	0	0	0	0	0	0
791	2	3	9	2d 01:56:27.21000	0d 03:24:32.45000	0.0041871	0.0159221	0.0012282	4.0284	C	5	28/08/2020 17:25		0	0	0	0	0	0	0	0	0	0	0	0	0	0
792	2	3	9	2d 01:59:15.61000	0d 03:27:20.85000	0.00424456	0.0161539	0.00122835	4.0385	C	5	28/08/2020 17:28		0	0	0	0	0	0	0	0	0	0	0	0	0	0
793	2	3	9	2d 02:01:59.14000	0d 03:30:04.38000	0.00430035	0.0163795	0.00122835	4.0485	C	5	28/08/2020 17:31		0	0	0	0	0	0	0	0	0	0	0	0	0	0
794	2	3	9	2d 02:04:40.39000	0d 03:32:45.63000	0.00435537	0.0166025	0.00122843	4.0586	C	5	28/08/2020 17:33		0	0	0	0	0	0	0	0	0	0	0	0	0	0
795	2	3	9	2d 02:07:22.52000	0d 03:35:27.76000	0.00441068	0.0168272	0.00122812	4.0687	C	5	28/08/2020 17:36		0	0	0	0	0	0	0	0	0	0	0	0	0	0
796	2	3	9	2d 02:10:01.57000	0d 03:38:06.81000	0.00446495	0.0170483	0.0012282	4.0787	C	5	28/08/2020 17:39		0	0	0	0	0	0	0	0	0	0	0	0	0	0
797	2	3	9	2d 02:12:37.41000	0d 03:40:42.65000	0.00451812	0.0172654	0.0012282	4.089	C	5	28/08/2020 17:41		0	0	0	0	0	0	0	0	0	0	0	0	0	0
798	2	3	9	2d 02:15:13.34000	0d 03:43:18.58000	0.00457132	0.0174832	0.00122805	4.099	C	5	28/08/2020 17:44		0	0	0	0	0	0	0	0	0	0	0	0	0	0
799	2	3	9	2d 02:17:45.63000	0d 03:45:50.87000	0.00462327	0.0176965	0.00122835	4.1091	C	5	28/08/2020 17:46		0	0	0	0	0	0	0	0	0	0	0	0	0	0
800	2	3	9	2d 02:20:16.49000	0d 03:48:21.73000	0.00467474	0.0179082	0.00122835	4.1192	C	5	28/08/2020 17:49		0	0	0	0	0	0	0	0	0	0	0	0	0	0
801	2	3	9	2d 02:22:44.97000	0d 03:50:50.21000	0.0047254	0.0181171	0.00122828	4.1292	C	5	28/08/2020 17:51		0	0	0	0	0	0	0	0	0	0	0	0	0	0
802	2	3	9	2d 02:25:11.32000	0d 03:53:16.56000	0.00477533	0.0183236	0.0012282	4.1393	C	5	28/08/2020 17:54		0	0	0	0	0	0	0	0	0	0	0	0	0	0
803	2	3	9	2d 02:27:35.10000	0d 03:55:40.34000	0.00482439	0.0185269	0.0012282	4.1494	C	5	28/08/2020 17:56		0	0	0	0	0	0	0	0	0	0	0	0	0	0
804	2	3	9	2d 02:29:58.37000	0d 03:58:03.61000	0.00487327	0.0187299	0.0012282	4.1595	C	5	28/08/2020 17:59		0	0	0	0	0	0	0	0	0	0	0	0	0	0
805	2	3	9	2d 02:32:22.16000	0d 04:00:27.40000	0.00492233	0.0189342	0.00122835	4.1695	C	5	28/08/2020 18:01		0	0	0	0	0	0	0	0	0	0	0	0	0	0
806	2	3	9	2d 02:34:43.90000	0d 04:02:49.14000	0.00497069	0.0191361	0.00122835	4.1796	C	5	28/08/2020 18:03		0	0	0	0	0	0	0	0	0	0	0	0	0	0
807	2	3	9	2d 02:37:03.65000	0d 04:05:08.89000	0.00501837	0.0193356	0.00122828	4.1897	C	5	28/08/2020 18:06		0	0	0	0	0	0	0	0	0	0	0	0	0	0
808	2	3	9	2d 02:39:21.51000	0d 04:07:26.75000	0.0050654	0.0195329	0.0012282	4.1997	C	5	28/08/2020 18:08		0	0	0	0	0	0	0	0	0	0	0	0	0	0
809	2	3	9	2d 02:39:23.10000	0d 04:07:28.34000	0.00506594	0.0195352	0.00122835	4.2	C	133	28/08/2020 18:08		0	0	0	0	0	0	0	0	0	0	0	0	0	0
810	2	3	10	2d 02:39:23.11000	0d 00:00:00.01000	0.00506594	0.0195352	0.00124689	4.1996	C	0	28/08/2020 18:08		0	0	0	0	0	0	0	0	0	0	0	0	0	0
811	2	3	10	2d 02:39:42.23000	0d 00:00:19.13000	0.00507235	0.0195621	0.00114687	4.2004	C	4	28/08/2020 18:08		0	0	0	0	0	0	0	0	0	0	0	0	0	0
812	2	3	10	2d 02:40:00.07000	0d 00:00:36.97000	0.00507778	0.0195849	0.00104685	4.2002	C	4	28/08/2020 18:09		0	0	0	0	0	0	0	0	0	0	0	0	0	0
813	2	3	10	2d 02:40:24.42000	0d 00:01:01.32000	0.00508452	0.0196132	0.00094682	4.2002	C	4	28/08/2020 18:09		0	0	0	0	0	0	0	0	0	0	0	0	0	0
814	2	3	10	2d 02:40:53.67000	0d 00:01:30.57000	0.00509179	0.0196438	0.0008468	4.2002	C	4	28/08/2020 18:10		0	0	0	0	0	0	0	0	0	0	0	0	0	0
815	2	3	10	2d 02:41:26.04000	0d 00:02:02.94000	0.00509896	0.0196738	0.00074678	4.2002	C	4	28/08/2020 18:10		0	0	0	0	0	0	0	0	0	0	0	0	0	0
816	2	3	10	2d 02:42:07.07000	0d 00:02:43.97000	0.00510689	0.0197072	0.00064675	4.1999	C	4	28/08/2020 18:11		0	0	0	0	0	0	0	0	0	0	0	0	0	0
817	2	3	10	2d 02:42:54.04000	0d 00:03:30.94000	0.00511465	0.0197398	0.00054673	4.2	C	4	28/08/2020 18:12		0	0	0	0	0	0	0	0	0	0	0	0	0	0
818	2	3	10	2d 02:43:51.10000	0d 00:04:28.00000	0.00512249	0.0197727	0.00044656	4.2002	C	4	28/08/2020 18:12		0	0	0	0	0	0	0	0	0	0	0	0	0	0
819	2	3	10	2d 02:45:04.89000	0d 00:05:41.79000	0.00513058	0.0198067	0.00034653	4.2	C	4	28/08/2020 18:14		0	0	0	0	0	0	0	0	0	0	0	0	0	0
820	2	3	10	2d 02:46:48.56000	0d 00:07:25.46000	0.00513908	0.0198424	0.00024651	4.2	C	4	28/08/2020 18:15		0	0	0	0	0	0	0	0	0	0	0	0	0	0
821	2	3	10	2d 02:49:47.02000	0d 00:10:23.92000	0.00514859	0.0198823	0.00014649	4.2	C	4	28/08/2020 18:18		0	0	0	0	0	0	0	0	0	0	0	0	0	0
822	2	3	10	2d 02:50:49.43000	0d 00:11:26.33000	0.00515092	0.0198921	0.00012284	4.1999	C	132	28/08/2020 18:19		0	0	0	0	0	0	0	0	0	0	0	0	0	0
823	2	3	11	2d 02:50:49.44000	0d 00:00:00.01000	0	0	0	4.1993	R	0	28/08/2020 18:19		0	0	0	0	0	0	0	0	0	0	0	0	0	0
824	2	3	11	2d 02:50:51.44000	0d 00:00:02.01000	0	0	0	4.199	R	1	28/08/2020 18:19		0	0	0	0	0	0	0	0	0	0	0	0	0	0
825	2	3	11	2d 02:50:53.44000	0d 00:00:04.01000	0	0	0	4.1988	R	1	28/08/2020 18:20		0	0	0	0	0	0	0	0	0	0	0	0	0	0
826	2	3	11	2d 02:50:55.44000	0d 00:00:06.01000	0	0	0	4.1988	R	1	28/08/2020 18:20		0	0	0	0	0	0	0	0	0	0	0	0	0	0
827	2	3	11	2d 02:50:57.44000	0d 00:00:08.01000	0	0	0	4.1985	R	1	28/08/2020 18:20		0	0	0	0	0	0	0	0	0	0	0	0	0	0
828	2	3	11	2d 02:50:59.43000	0d 00:00:10.00000	0	0	0	4.1987	R	129	28/08/2020 18:20		0	0	0	0	0	0	0	0	0	0	0	0	0	0
829	2	3	12	2d 02:50:59.47000	0d 00:00:00.04000	0.00000001	0.00000006	0.00122942	4.188	D	0	28/08/2020 18:20		0	0	0	0	0	0	0	0	0	0	0	0	0	0
830	2	3	12	2d 02:51:31.69000	0d 00:00:32.26000	0.00001101	0.00004602	0.00122835	4.1778	D	5	28/08/2020 18:20		0	0	0	0	0	0	0	0	0	0	0	0	0	0
831	2	3	12	2d 02:53:03.02000	0d 00:02:03.59000	0.00004217	0.00017603	0.00122805	4.1677	D	5	28/08/2020 18:22		0	0	0	0	0	0	0	0	0	0	0	0	0	0
832	2	3	12	2d 02:55:05.04000	0d 00:04:05.61000	0.0000838	0.00034933	0.00122812	4.1576	D	5	28/08/2020 18:24		0	0	0	0	0	0	0	0	0	0	0	0	0	0
833	2	3	12	2d 02:57:14.12000	0d 00:06:14.69000	0.00012784	0.00053221	0.00122828	4.1476	D	5	28/08/2020 18:26		0	0	0	0	0	0	0	0	0	0	0	0	0	0
834	2	3	12	2d 02:59:21.92000	0d 00:08:22.49000	0.00017144	0.00071284	0.0012282	4.1375	D	5	28/08/2020 18:28		0	0	0	0	0	0	0	0	0	0	0	0	0	0
835	2	3	12	2d 03:01:33.23000	0d 00:10:33.80000	0.00021624	0.00089797	0.0012282	4.1274	D	5	28/08/2020 18:30		0	0	0	0	0	0	0	0	0	0	0	0	0	0
836	2	3	12	2d 03:03:48.37000	0d 00:12:48.94000	0.00026235	0.00108805	0.00122812	4.1173	D	5	28/08/2020 18:32		0	0	0	0	0	0	0	0	0	0	0	0	0	0
837	2	3	12	2d 03:06:04.80000	0d 00:15:05.37000	0.00030889	0.00127947	0.0012282	4.1071	D	5	28/08/2020 18:35		0	0	0	0	0	0	0	0	0	0	0	0	0	0
838	2	3	12	2d 03:08:24.38000	0d 00:17:24.95000	0.00035651	0.00147483	0.00122812	4.0969	D	5	28/08/2020 18:37		0	0	0	0	0	0	0	0	0	0	0	0	0	0
839	2	3	12	2d 03:10:45.99000	0d 00:19:46.56000	0.00040483	0.00167253	0.00122843	4.0868	D	5	28/08/2020 18:39		0	0	0	0	0	0	0	0	0	0	0	0	0	0
840	2	3	12	2d 03:13:07.38000	0d 00:22:07.95000	0.00045307	0.00186944	0.00122828	4.0768	D	5	28/08/2020 18:42		0	0	0	0	0	0	0	0	0	0	0	0	0	0
841	2	3	12	2d 03:15:32.78000	0d 00:24:33.35000	0.00050268	0.00207143	0.00122812	4.0667	D	5	28/08/2020 18:44		0	0	0	0	0	0	0	0	0	0	0	0	0	0
842	2	3	12	2d 03:18:00.07000	0d 00:27:00.64000	0.00055293	0.00227555	0.00122835	4.0566	D	5	28/08/2020 18:47		0	0	0	0	0	0	0	0	0	0	0	0	0	0
843	2	3	12	2d 03:20:30.39000	0d 00:29:30.96000	0.00060421	0.00248335	0.0012282	4.0465	D	5	28/08/2020 18:49		0	0	0	0	0	0	0	0	0	0	0	0	0	0
844	2	3	12	2d 03:23:01.94000	0d 00:32:02.51000	0.00065592	0.00269232	0.00122828	4.0365	D	5	28/08/2020 18:52		0	0	0	0	0	0	0	0	0	0	0	0	0	0
845	2	3	12	2d 03:25:34.72000	0d 00:34:35.29000	0.00070805	0.00290247	0.0012282	4.0264	D	5	28/08/2020 18:54		0	0	0	0	0	0	0	0	0	0	0	0	0	0
846	2	3	12	2d 03:28:07.71000	0d 00:37:08.28000	0.00076024	0.00311238	0.00122828	4.0163	D	5	28/08/2020 18:57		0	0	0	0	0	0	0	0	0	0	0	0	0	0
847	2	3	12	2d 03:30:45.01000	0d 00:39:45.58000	0.00081391	0.00332766	0.0012282	4.0063	D	5	28/08/2020 18:59		0	0	0	0	0	0	0	0	0	0	0	0	0	0
848	2	3	12	2d 03:33:25.98000	0d 00:42:26.55000	0.00086883	0.00354741	0.00122835	3.9962	D	5	28/08/2020 19:02		0	0	0	0	0	0	0	0	0	0	0	0	0	0
849	2	3	12	2d 03:36:07.59000	0d 00:45:08.16000	0.00092397	0.00376748	0.0012282	3.9861	D	5	28/08/2020 19:05		0	0	0	0	0	0	0	0	0	0	0	0	0	0
850	2	3	12	2d 03:38:51.37000	0d 00:47:51.94000	0.00097985	0.00398994	0.00122835	3.976	D	5	28/08/2020 19:07		0	0	0	0	0	0	0	0	0	0	0	0	0	0
851	2	3	12	2d 03:41:36.52000	0d 00:50:37.09000	0.00103619	0.0042137	0.0012282	3.966	D	5	28/08/2020 19:10		0	0	0	0	0	0	0	0	0	0	0	0	0	0
852	2	3	12	2d 03:44:22.04000	0d 00:53:22.61000	0.00109266	0.0044374	0.0012282	3.9559	D	5	28/08/2020 19:13		0	0	0	0	0	0	0	0	0	0	0	0	0	0
853	2	3	12	2d 03:47:11.11000	0d 00:56:11.68000	0.00115035	0.0046653	0.0012282	3.9458	D	5	28/08/2020 19:16		0	0	0	0	0	0	0	0	0	0	0	0	0	0
854	2	3	12	2d 03:50:00.89000	0d 00:59:01.46000	0.00120827	0.00489358	0.00122812	3.9358	D	5	28/08/2020 19:19		0	0	0	0	0	0	0	0	0	0	0	0	0	0
855	2	3	12	2d 03:52:51.24000	0d 01:01:51.81000	0.00126639	0.00512204	0.0012282	3.9257	D	5	28/08/2020 19:21		0	0	0	0	0	0	0	0	0	0	0	0	0	0
856	2	3	12	2d 03:55:42.93000	0d 01:04:43.50000	0.00132497	0.0053517	0.00122828	3.9156	D	5	28/08/2020 19:24		0	0	0	0	0	0	0	0	0	0	0	0	0	0
857	2	3	12	2d 03:58:38.16000	0d 01:07:38.73000	0.00138475	0.00558551	0.0012282	3.9055	D	5	28/08/2020 19:27		0	0	0	0	0	0	0	0	0	0	0	0	0	0
858	2	3	12	2d 04:01:34.44000	0d 01:10:35.01000	0.0014449	0.0058201	0.0012285	3.8955	D	5	28/08/2020 19:30		0	0	0	0	0	0	0	0	0	0	0	0	0	0
859	2	3	12	2d 04:04:32.74000	0d 01:13:33.31000	0.00150573	0.00605678	0.00122812	3.8854	D	5	28/08/2020 19:33		0	0	0	0	0	0	0	0	0	0	0	0	0	0
860	2	3	12	2d 04:07:35.30000	0d 01:16:35.87000	0.00156801	0.00629848	0.00122828	3.8753	D	5	28/08/2020 19:36		0	0	0	0	0	0	0	0	0	0	0	0	0	0
861	2	3	12	2d 04:10:41.93000	0d 01:19:42.50000	0.00163169	0.00654493	0.00122843	3.8653	D	5	28/08/2020 19:39		0	0	0	0	0	0	0	0	0	0	0	0	0	0
862	2	3	12	2d 04:13:54.66000	0d 01:22:55.23000	0.00169744	0.00679877	0.00122828	3.8552	D	5	28/08/2020 19:43		0	0	0	0	0	0	0	0	0	0	0	0	0	0
863	2	3	12	2d 04:17:16.51000	0d 01:26:17.08000	0.00176631	0.00706393	0.00122835	3.8451	D	5	28/08/2020 19:46		0	0	0	0	0	0	0	0	0	0	0	0	0	0
864	2	3	12	2d 04:20:43.87000	0d 01:29:44.44000	0.00183706	0.00733561	0.00122843	3.835	D	5	28/08/2020 19:49		0	0	0	0	0	0	0	0	0	0	0	0	0	0
865	2	3	12	2d 04:24:14.36000	0d 01:33:14.93000	0.00190887	0.00761066	0.0012285	3.825	D	5	28/08/2020 19:53		0	0	0	0	0	0	0	0	0	0	0	0	0	0
866	2	3	12	2d 04:28:00.09000	0d 01:37:00.66000	0.00198589	0.00790486	0.0012282	3.8149	D	5	28/08/2020 19:57		0	0	0	0	0	0	0	0	0	0	0	0	0	0
867	2	3	12	2d 04:32:02.88000	0d 01:41:03.45000	0.00206872	0.00822046	0.0012285	3.8048	D	5	28/08/2020 20:01		0	0	0	0	0	0	0	0	0	0	0	0	0	0
868	2	3	12	2d 04:36:37.92000	0d 01:45:38.49000	0.00216256	0.00857704	0.00122835	3.7948	D	5	28/08/2020 20:05		0	0	0	0	0	0	0	0	0	0	0	0	0	0
869	2	3	12	2d 04:40:59.50000	0d 01:50:00.07000	0.00225181	0.00891525	0.00122828	3.7847	D	5	28/08/2020 20:10		0	0	0	0	0	0	0	0	0	0	0	0	0	0
870	2	3	12	2d 04:45:59.50000	0d 01:55:00.07000	0.00235416	0.00930225	0.00122835	3.7762	D	1	28/08/2020 20:15		0	0	0	0	0	0	0	0	0	0	0	0	0	0
871	2	3	12	2d 04:50:59.50000	0d 02:00:00.07000	0.00245651	0.00968832	0.00122828	3.7675	D	1	28/08/2020 20:20		0	0	0	0	0	0	0	0	0	0	0	0	0	0
872	2	3	12	2d 04:55:59.50000	0d 02:05:00.07000	0.00255887	0.0100735	0.00122835	3.7598	D	1	28/08/2020 20:25		0	0	0	0	0	0	0	0	0	0	0	0	0	0
873	2	3	12	2d 05:00:59.50000	0d 02:10:00.07000	0.00266122	0.010458	0.00122828	3.7523	D	1	28/08/2020 20:30		0	0	0	0	0	0	0	0	0	0	0	0	0	0
874	2	3	12	2d 05:05:59.50000	0d 02:15:00.07000	0.00276357	0.0108417	0.0012285	3.7452	D	1	28/08/2020 20:35		0	0	0	0	0	0	0	0	0	0	0	0	0	0
875	2	3	12	2d 05:10:59.50000	0d 02:20:00.07000	0.00286593	0.0112247	0.00122835	3.7388	D	1	28/08/2020 20:40		0	0	0	0	0	0	0	0	0	0	0	0	0	0
876	2	3	12	2d 05:15:59.50000	0d 02:25:00.07000	0.00296828	0.011607	0.0012282	3.7324	D	1	28/08/2020 20:45		0	0	0	0	0	0	0	0	0	0	0	0	0	0
877	2	3	12	2d 05:20:59.50000	0d 02:30:00.07000	0.00307064	0.0119887	0.00122812	3.7266	D	1	28/08/2020 20:50		0	0	0	0	0	0	0	0	0	0	0	0	0	0
878	2	3	12	2d 05:25:59.50000	0d 02:35:00.07000	0.00317299	0.0123698	0.00122835	3.7205	D	1	28/08/2020 20:55		0	0	0	0	0	0	0	0	0	0	0	0	0	0
879	2	3	12	2d 05:30:59.50000	0d 02:40:00.07000	0.00327534	0.0127503	0.00122843	3.7142	D	1	28/08/2020 21:00		0	0	0	0	0	0	0	0	0	0	0	0	0	0
880	2	3	12	2d 05:35:59.50000	0d 02:45:00.07000	0.0033777	0.0131302	0.00122812	3.7082	D	1	28/08/2020 21:05		0	0	0	0	0	0	0	0	0	0	0	0	0	0
881	2	3	12	2d 05:40:59.50000	0d 02:50:00.07000	0.00348005	0.0135094	0.00122843	3.702	D	1	28/08/2020 21:10		0	0	0	0	0	0	0	0	0	0	0	0	0	0
882	2	3	12	2d 05:45:59.50000	0d 02:55:00.07000	0.0035824	0.013888	0.00122812	3.6957	D	1	28/08/2020 21:15		0	0	0	0	0	0	0	0	0	0	0	0	0	0
883	2	3	12	2d 05:50:59.50000	0d 03:00:00.07000	0.00368476	0.014266	0.00122828	3.6892	D	1	28/08/2020 21:20		0	0	0	0	0	0	0	0	0	0	0	0	0	0
884	2	3	12	2d 05:55:59.50000	0d 03:05:00.07000	0.00378711	0.0146432	0.0012282	3.6823	D	1	28/08/2020 21:25		0	0	0	0	0	0	0	0	0	0	0	0	0	0
885	2	3	12	2d 06:00:59.50000	0d 03:10:00.07000	0.00388947	0.0150198	0.00122828	3.6751	D	1	28/08/2020 21:30		0	0	0	0	0	0	0	0	0	0	0	0	0	0
886	2	3	12	2d 06:05:59.50000	0d 03:15:00.07000	0.00399182	0.0153956	0.00122828	3.6674	D	1	28/08/2020 21:35		0	0	0	0	0	0	0	0	0	0	0	0	0	0
887	2	3	12	2d 06:10:59.50000	0d 03:20:00.07000	0.00409417	0.0157706	0.00122828	3.6594	D	1	28/08/2020 21:40		0	0	0	0	0	0	0	0	0	0	0	0	0	0
888	2	3	12	2d 06:15:59.50000	0d 03:25:00.07000	0.00419653	0.0161447	0.00122843	3.6512	D	1	28/08/2020 21:45		0	0	0	0	0	0	0	0	0	0	0	0	0	0
889	2	3	12	2d 06:20:59.50000	0d 03:30:00.07000	0.00429888	0.0165179	0.00122835	3.6417	D	1	28/08/2020 21:50		0	0	0	0	0	0	0	0	0	0	0	0	0	0
890	2	3	12	2d 06:25:52.76000	0d 03:34:53.33000	0.00439893	0.0168818	0.00122812	3.6316	D	5	28/08/2020 21:55		0	0	0	0	0	0	0	0	0	0	0	0	0	0
891	2	3	12	2d 06:30:25.68000	0d 03:39:26.25000	0.00449205	0.0172195	0.00122835	3.6216	D	5	28/08/2020 21:59		0	0	0	0	0	0	0	0	0	0	0	0	0	0
892	2	3	12	2d 06:34:27.57000	0d 03:43:28.14000	0.00457458	0.017518	0.00122835	3.6115	D	5	28/08/2020 22:03		0	0	0	0	0	0	0	0	0	0	0	0	0	0
893	2	3	12	2d 06:37:56.30000	0d 03:46:56.87000	0.00464579	0.0177749	0.00122835	3.6014	D	5	28/08/2020 22:07		0	0	0	0	0	0	0	0	0	0	0	0	0	0
894	2	3	12	2d 06:40:54.79000	0d 03:49:55.36000	0.00470669	0.0179939	0.00122835	3.5914	D	5	28/08/2020 22:10		0	0	0	0	0	0	0	0	0	0	0	0	0	0
895	2	3	12	2d 06:43:29.76000	0d 03:52:30.33000	0.00475956	0.0181835	0.00122805	3.5813	D	5	28/08/2020 22:12		0	0	0	0	0	0	0	0	0	0	0	0	0	0
896	2	3	12	2d 06:45:35.23000	0d 03:54:35.80000	0.00480237	0.0183366	0.00122828	3.5711	D	5	28/08/2020 22:14		0	0	0	0	0	0	0	0	0	0	0	0	0	0
897	2	3	12	2d 06:47:24.00000	0d 03:56:24.57000	0.00483948	0.018469	0.00122828	3.561	D	5	28/08/2020 22:16		0	0	0	0	0	0	0	0	0	0	0	0	0	0
898	2	3	12	2d 06:48:53.74000	0d 03:57:54.31000	0.0048701	0.0185779	0.0012282	3.5508	D	5	28/08/2020 22:18		0	0	0	0	0	0	0	0	0	0	0	0	0	0
899	2	3	12	2d 06:50:07.31000	0d 03:59:07.88000	0.0048952	0.0186669	0.00122805	3.5407	D	5	28/08/2020 22:19		0	0	0	0	0	0	0	0	0	0	0	0	0	0
900	2	3	12	2d 06:51:08.21000	0d 04:00:08.78000	0.00491597	0.0187403	0.0012282	3.5306	D	5	28/08/2020 22:20		0	0	0	0	0	0	0	0	0	0	0	0	0	0
901	2	3	12	2d 06:52:01.37000	0d 04:01:01.94000	0.00493411	0.0188043	0.00122812	3.5206	D	5	28/08/2020 22:21		0	0	0	0	0	0	0	0	0	0	0	0	0	0
902	2	3	12	2d 06:52:47.71000	0d 04:01:48.28000	0.00494992	0.0188599	0.0012282	3.5103	D	5	28/08/2020 22:21		0	0	0	0	0	0	0	0	0	0	0	0	0	0
903	2	3	12	2d 06:53:25.67000	0d 04:02:26.24000	0.00496287	0.0189053	0.00122812	3.5003	D	5	28/08/2020 22:22		0	0	0	0	0	0	0	0	0	0	0	0	0	0
904	2	3	12	2d 06:53:58.85000	0d 04:02:59.42000	0.00497419	0.0189448	0.00122828	3.4902	D	5	28/08/2020 22:23		0	0	0	0	0	0	0	0	0	0	0	0	0	0
905	2	3	12	2d 06:54:27.25000	0d 04:03:27.82000	0.00498388	0.0189786	0.00122843	3.48	D	5	28/08/2020 22:23		0	0	0	0	0	0	0	0	0	0	0	0	0	0
906	2	3	12	2d 06:54:53.66000	0d 04:03:54.23000	0.00499289	0.0190099	0.00122828	3.4697	D	5	28/08/2020 22:24		0	0	0	0	0	0	0	0	0	0	0	0	0	0
907	2	3	12	2d 06:55:17.21000	0d 04:04:17.78000	0.00500093	0.0190378	0.00122812	3.4597	D	5	28/08/2020 22:24		0	0	0	0	0	0	0	0	0	0	0	0	0	0
908	2	3	12	2d 06:55:37.71000	0d 04:04:38.28000	0.00500792	0.0190619	0.00122828	3.4496	D	5	28/08/2020 22:24		0	0	0	0	0	0	0	0	0	0	0	0	0	0
909	2	3	12	2d 06:55:56.99000	0d 04:04:57.56000	0.0050145	0.0190846	0.00122812	3.4394	D	5	28/08/2020 22:25		0	0	0	0	0	0	0	0	0	0	0	0	0	0
910	2	3	12	2d 06:56:14.06000	0d 04:05:14.63000	0.00502032	0.0191046	0.00122835	3.4292	D	5	28/08/2020 22:25		0	0	0	0	0	0	0	0	0	0	0	0	0	0
911	2	3	12	2d 06:56:29.09000	0d 04:05:29.66000	0.00502545	0.0191221	0.00122805	3.4191	D	5	28/08/2020 22:25		0	0	0	0	0	0	0	0	0	0	0	0	0	0
912	2	3	12	2d 06:56:42.49000	0d 04:05:43.06000	0.00503002	0.0191378	0.00122828	3.4089	D	5	28/08/2020 22:25		0	0	0	0	0	0	0	0	0	0	0	0	0	0
913	2	3	12	2d 06:56:55.79000	0d 04:05:56.36000	0.00503456	0.0191532	0.00122805	3.3988	D	5	28/08/2020 22:26		0	0	0	0	0	0	0	0	0	0	0	0	0	0
914	2	3	12	2d 06:57:08.00000	0d 04:06:08.57000	0.00503873	0.0191673	0.00122812	3.3886	D	5	28/08/2020 22:26		0	0	0	0	0	0	0	0	0	0	0	0	0	0
915	2	3	12	2d 06:57:19.18000	0d 04:06:19.75000	0.00504254	0.0191802	0.00122828	3.3785	D	5	28/08/2020 22:26		0	0	0	0	0	0	0	0	0	0	0	0	0	0
916	2	3	12	2d 06:57:29.97000	0d 04:06:30.54000	0.00504622	0.0191927	0.00122828	3.3684	D	5	28/08/2020 22:26		0	0	0	0	0	0	0	0	0	0	0	0	0	0
917	2	3	12	2d 06:57:40.32000	0d 04:06:40.89000	0.00504975	0.0192045	0.00122812	3.3582	D	5	28/08/2020 22:26		0	0	0	0	0	0	0	0	0	0	0	0	0	0
918	2	3	12	2d 06:57:50.56000	0d 04:06:51.13000	0.00505325	0.0192163	0.00122812	3.3478	D	5	28/08/2020 22:26		0	0	0	0	0	0	0	0	0	0	0	0	0	0
919	2	3	12	2d 06:58:00.59000	0d 04:07:01.16000	0.00505667	0.0192277	0.00122812	3.3378	D	5	28/08/2020 22:27		0	0	0	0	0	0	0	0	0	0	0	0	0	0
920	2	3	12	2d 06:58:10.46000	0d 04:07:11.03000	0.00506004	0.0192389	0.00122828	3.3277	D	5	28/08/2020 22:27		0	0	0	0	0	0	0	0	0	0	0	0	0	0
921	2	3	12	2d 06:58:18.75000	0d 04:07:19.32000	0.00506287	0.0192483	0.0012285	3.3175	D	5	28/08/2020 22:27		0	0	0	0	0	0	0	0	0	0	0	0	0	0
922	2	3	12	2d 06:58:27.40000	0d 04:07:27.97000	0.00506582	0.0192581	0.0012282	3.3074	D	5	28/08/2020 22:27		0	0	0	0	0	0	0	0	0	0	0	0	0	0
923	2	3	12	2d 06:58:36.02000	0d 04:07:36.59000	0.00506876	0.0192678	0.00122805	3.2972	D	5	28/08/2020 22:27		0	0	0	0	0	0	0	0	0	0	0	0	0	0
924	2	3	12	2d 06:58:44.72000	0d 04:07:45.29000	0.00507173	0.0192776	0.00122812	3.2871	D	5	28/08/2020 22:27		0	0	0	0	0	0	0	0	0	0	0	0	0	0
925	2	3	12	2d 06:58:52.66000	0d 04:07:53.23000	0.00507444	0.0192865	0.00122812	3.277	D	5	28/08/2020 22:28		0	0	0	0	0	0	0	0	0	0	0	0	0	0
926	2	3	12	2d 06:59:00.63000	0d 04:08:01.20000	0.00507715	0.0192954	0.0012282	3.2668	D	5	28/08/2020 22:28		0	0	0	0	0	0	0	0	0	0	0	0	0	0
927	2	3	12	2d 06:59:08.88000	0d 04:08:09.45000	0.00507997	0.0193045	0.00122812	3.2567	D	5	28/08/2020 22:28		0	0	0	0	0	0	0	0	0	0	0	0	0	0
928	2	3	12	2d 06:59:16.84000	0d 04:08:17.41000	0.00508269	0.0193134	0.0012282	3.2467	D	5	28/08/2020 22:28		0	0	0	0	0	0	0	0	0	0	0	0	0	0
929	2	3	12	2d 06:59:24.52000	0d 04:08:25.09000	0.00508531	0.0193219	0.00122812	3.2361	D	5	28/08/2020 22:28		0	0	0	0	0	0	0	0	0	0	0	0	0	0
930	2	3	12	2d 06:59:32.31000	0d 04:08:32.88000	0.00508796	0.0193305	0.00122797	3.2261	D	5	28/08/2020 22:28		0	0	0	0	0	0	0	0	0	0	0	0	0	0
931	2	3	12	2d 06:59:39.65000	0d 04:08:40.22000	0.00509047	0.0193385	0.00122797	3.216	D	5	28/08/2020 22:28		0	0	0	0	0	0	0	0	0	0	0	0	0	0
932	2	3	12	2d 06:59:47.07000	0d 04:08:47.64000	0.005093	0.0193467	0.00122828	3.2058	D	5	28/08/2020 22:28		0	0	0	0	0	0	0	0	0	0	0	0	0	0
933	2	3	12	2d 06:59:54.13000	0d 04:08:54.70000	0.00509541	0.0193544	0.00122812	3.1955	D	5	28/08/2020 22:29		0	0	0	0	0	0	0	0	0	0	0	0	0	0
934	2	3	12	2d 07:00:01.13000	0d 04:09:01.70000	0.0050978	0.019362	0.00122812	3.1855	D	5	28/08/2020 22:29		0	0	0	0	0	0	0	0	0	0	0	0	0	0
935	2	3	12	2d 07:00:07.93000	0d 04:09:08.50000	0.00510012	0.0193694	0.0012282	3.1754	D	5	28/08/2020 22:29		0	0	0	0	0	0	0	0	0	0	0	0	0	0
936	2	3	12	2d 07:00:14.48000	0d 04:09:15.05000	0.00510235	0.0193764	0.00122812	3.1653	D	5	28/08/2020 22:29		0	0	0	0	0	0	0	0	0	0	0	0	0	0
937	2	3	12	2d 07:00:20.70000	0d 04:09:21.27000	0.00510447	0.0193832	0.00122843	3.1553	D	5	28/08/2020 22:29		0	0	0	0	0	0	0	0	0	0	0	0	0	0
938	2	3	12	2d 07:00:26.69000	0d 04:09:27.26000	0.00510652	0.0193896	0.0012282	3.145	D	5	28/08/2020 22:29		0	0	0	0	0	0	0	0	0	0	0	0	0	0
939	2	3	12	2d 07:00:32.53000	0d 04:09:33.10000	0.00510851	0.0193958	0.0012282	3.1348	D	5	28/08/2020 22:29		0	0	0	0	0	0	0	0	0	0	0	0	0	0
940	2	3	12	2d 07:00:38.24000	0d 04:09:38.81000	0.00511046	0.0194019	0.00122835	3.1246	D	5	28/08/2020 22:29		0	0	0	0	0	0	0	0	0	0	0	0	0	0
941	2	3	12	2d 07:00:43.71000	0d 04:09:44.28000	0.00511232	0.0194078	0.0012282	3.1142	D	5	28/08/2020 22:29		0	0	0	0	0	0	0	0	0	0	0	0	0	0
942	2	3	12	2d 07:00:49.01000	0d 04:09:49.58000	0.00511413	0.0194134	0.00122828	3.1038	D	5	28/08/2020 22:29		0	0	0	0	0	0	0	0	0	0	0	0	0	0
943	2	3	12	2d 07:00:53.96000	0d 04:09:54.53000	0.00511582	0.0194186	0.0012282	3.0935	D	5	28/08/2020 22:30		0	0	0	0	0	0	0	0	0	0	0	0	0	0
944	2	3	12	2d 07:00:58.70000	0d 04:09:59.27000	0.00511744	0.0194236	0.00122835	3.0832	D	5	28/08/2020 22:30		0	0	0	0	0	0	0	0	0	0	0	0	0	0
945	2	3	12	2d 07:01:03.19000	0d 04:10:03.76000	0.00511897	0.0194283	0.00122828	3.0726	D	5	28/08/2020 22:30		0	0	0	0	0	0	0	0	0	0	0	0	0	0
946	2	3	12	2d 07:01:07.54000	0d 04:10:08.11000	0.00512045	0.0194329	0.00122812	3.0625	D	5	28/08/2020 22:30		0	0	0	0	0	0	0	0	0	0	0	0	0	0
947	2	3	12	2d 07:01:11.70000	0d 04:10:12.27000	0.00512187	0.0194372	0.0012282	3.0523	D	5	28/08/2020 22:30		0	0	0	0	0	0	0	0	0	0	0	0	0	0
948	2	3	12	2d 07:01:15.72000	0d 04:10:16.29000	0.00512324	0.0194414	0.00122805	3.042	D	5	28/08/2020 22:30		0	0	0	0	0	0	0	0	0	0	0	0	0	0
949	2	3	12	2d 07:01:19.63000	0d 04:10:20.20000	0.00512458	0.0194455	0.00122797	3.032	D	5	28/08/2020 22:30		0	0	0	0	0	0	0	0	0	0	0	0	0	0
950	2	3	12	2d 07:01:23.33000	0d 04:10:23.90000	0.00512584	0.0194493	0.00122828	3.0217	D	5	28/08/2020 22:30		0	0	0	0	0	0	0	0	0	0	0	0	0	0
951	2	3	12	2d 07:01:26.94000	0d 04:10:27.51000	0.00512707	0.019453	0.00122812	3.0114	D	5	28/08/2020 22:30		0	0	0	0	0	0	0	0	0	0	0	0	0	0
952	2	3	12	2d 07:01:30.49000	0d 04:10:31.06000	0.00512828	0.0194566	0.0012282	3.0011	D	5	28/08/2020 22:30		0	0	0	0	0	0	0	0	0	0	0	0	0	0
953	2	3	12	2d 07:01:33.86000	0d 04:10:34.43000	0.00512943	0.0194601	0.0012282	2.9908	D	5	28/08/2020 22:30		0	0	0	0	0	0	0	0	0	0	0	0	0	0
954	2	3	12	2d 07:01:37.26000	0d 04:10:37.83000	0.00513059	0.0194635	0.00122835	2.9802	D	5	28/08/2020 22:30		0	0	0	0	0	0	0	0	0	0	0	0	0	0
955	2	3	12	2d 07:01:40.51000	0d 04:10:41.08000	0.0051317	0.0194668	0.00122805	2.9699	D	5	28/08/2020 22:30		0	0	0	0	0	0	0	0	0	0	0	0	0	0
956	2	3	12	2d 07:01:43.65000	0d 04:10:44.22000	0.00513277	0.01947	0.00122828	2.9596	D	5	28/08/2020 22:30		0	0	0	0	0	0	0	0	0	0	0	0	0	0
957	2	3	12	2d 07:01:46.67000	0d 04:10:47.24000	0.0051338	0.0194731	0.00122828	2.9493	D	5	28/08/2020 22:30		0	0	0	0	0	0	0	0	0	0	0	0	0	0
958	2	3	12	2d 07:01:49.54000	0d 04:10:50.11000	0.00513478	0.0194759	0.00122828	2.939	D	5	28/08/2020 22:30		0	0	0	0	0	0	0	0	0	0	0	0	0	0
959	2	3	12	2d 07:01:52.28000	0d 04:10:52.85000	0.00513572	0.0194787	0.0012282	2.9287	D	5	28/08/2020 22:31		0	0	0	0	0	0	0	0	0	0	0	0	0	0
960	2	3	12	2d 07:01:55.07000	0d 04:10:55.64000	0.00513667	0.0194815	0.00122835	2.9183	D	5	28/08/2020 22:31		0	0	0	0	0	0	0	0	0	0	0	0	0	0
961	2	3	12	2d 07:01:57.77000	0d 04:10:58.34000	0.00513759	0.0194841	0.00122797	2.9081	D	5	28/08/2020 22:31		0	0	0	0	0	0	0	0	0	0	0	0	0	0
962	2	3	12	2d 07:02:00.41000	0d 04:11:00.98000	0.00513849	0.0194868	0.00122812	2.8977	D	5	28/08/2020 22:31		0	0	0	0	0	0	0	0	0	0	0	0	0	0
963	2	3	12	2d 07:02:02.95000	0d 04:11:03.52000	0.00513936	0.0194893	0.00122835	2.8875	D	5	28/08/2020 22:31		0	0	0	0	0	0	0	0	0	0	0	0	0	0
964	2	3	12	2d 07:02:05.50000	0d 04:11:06.07000	0.00514023	0.0194918	0.00122828	2.8769	D	5	28/08/2020 22:31		0	0	0	0	0	0	0	0	0	0	0	0	0	0
965	2	3	12	2d 07:02:07.97000	0d 04:11:08.54000	0.00514107	0.0194942	0.00122835	2.8667	D	5	28/08/2020 22:31		0	0	0	0	0	0	0	0	0	0	0	0	0	0
966	2	3	12	2d 07:02:10.36000	0d 04:11:10.93000	0.00514189	0.0194965	0.00122828	2.8563	D	5	28/08/2020 22:31		0	0	0	0	0	0	0	0	0	0	0	0	0	0
967	2	3	12	2d 07:02:12.75000	0d 04:11:13.32000	0.0051427	0.0194989	0.00122843	2.846	D	5	28/08/2020 22:31		0	0	0	0	0	0	0	0	0	0	0	0	0	0
968	2	3	12	2d 07:02:15.10000	0d 04:11:15.67000	0.0051435	0.0195011	0.00122812	2.8353	D	5	28/08/2020 22:31		0	0	0	0	0	0	0	0	0	0	0	0	0	0
969	2	3	12	2d 07:02:17.43000	0d 04:11:18.00000	0.0051443	0.0195034	0.00122835	2.8249	D	5	28/08/2020 22:31		0	0	0	0	0	0	0	0	0	0	0	0	0	0
970	2	3	12	2d 07:02:19.61000	0d 04:11:20.18000	0.00514504	0.0195055	0.00122835	2.8145	D	5	28/08/2020 22:31		0	0	0	0	0	0	0	0	0	0	0	0	0	0
971	2	3	12	2d 07:02:21.79000	0d 04:11:22.36000	0.00514579	0.0195076	0.00122835	2.8042	D	5	28/08/2020 22:31		0	0	0	0	0	0	0	0	0	0	0	0	0	0
972	2	3	12	2d 07:02:23.96000	0d 04:11:24.53000	0.00514653	0.0195096	0.00122843	2.7935	D	5	28/08/2020 22:31		0	0	0	0	0	0	0	0	0	0	0	0	0	0
973	2	3	12	2d 07:02:26.13000	0d 04:11:26.70000	0.00514727	0.0195117	0.0012285	2.7828	D	5	28/08/2020 22:31		0	0	0	0	0	0	0	0	0	0	0	0	0	0
974	2	3	12	2d 07:02:28.21000	0d 04:11:28.78000	0.00514798	0.0195137	0.00122812	2.7726	D	5	28/08/2020 22:31		0	0	0	0	0	0	0	0	0	0	0	0	0	0
975	2	3	12	2d 07:02:30.17000	0d 04:11:30.74000	0.00514865	0.0195155	0.00122828	2.7622	D	5	28/08/2020 22:31		0	0	0	0	0	0	0	0	0	0	0	0	0	0
976	2	3	12	2d 07:02:32.19000	0d 04:11:32.76000	0.00514933	0.0195174	0.00122858	2.7518	D	5	28/08/2020 22:31		0	0	0	0	0	0	0	0	0	0	0	0	0	0
977	2	3	12	2d 07:02:34.10000	0d 04:11:34.67000	0.00514999	0.0195192	0.00122812	2.7414	D	5	28/08/2020 22:31		0	0	0	0	0	0	0	0	0	0	0	0	0	0
978	2	3	12	2d 07:02:36.05000	0d 04:11:36.62000	0.00515065	0.019521	0.00122812	2.7308	D	5	28/08/2020 22:31		0	0	0	0	0	0	0	0	0	0	0	0	0	0
979	2	3	12	2d 07:02:37.93000	0d 04:11:38.50000	0.00515129	0.0195228	0.00122835	2.7205	D	5	28/08/2020 22:31		0	0	0	0	0	0	0	0	0	0	0	0	0	0
980	2	3	12	2d 07:02:39.76000	0d 04:11:40.33000	0.00515192	0.0195245	0.00122835	2.71	D	5	28/08/2020 22:31		0	0	0	0	0	0	0	0	0	0	0	0	0	0
981	2	3	12	2d 07:02:41.59000	0d 04:11:42.16000	0.00515254	0.0195262	0.00122858	2.6996	D	5	28/08/2020 22:31		0	0	0	0	0	0	0	0	0	0	0	0	0	0
982	2	3	12	2d 07:02:43.47000	0d 04:11:44.04000	0.00515318	0.0195279	0.00122835	2.6891	D	5	28/08/2020 22:31		0	0	0	0	0	0	0	0	0	0	0	0	0	0
983	2	3	12	2d 07:02:45.24000	0d 04:11:45.81000	0.00515379	0.0195295	0.0012282	2.6786	D	5	28/08/2020 22:31		0	0	0	0	0	0	0	0	0	0	0	0	0	0
984	2	3	12	2d 07:02:46.99000	0d 04:11:47.56000	0.00515438	0.0195311	0.00122812	2.668	D	5	28/08/2020 22:31		0	0	0	0	0	0	0	0	0	0	0	0	0	0
985	2	3	12	2d 07:02:48.72000	0d 04:11:49.29000	0.00515497	0.0195327	0.00122828	2.6577	D	5	28/08/2020 22:31		0	0	0	0	0	0	0	0	0	0	0	0	0	0
986	2	3	12	2d 07:02:50.44000	0d 04:11:51.01000	0.00515556	0.0195342	0.00122812	2.6468	D	5	28/08/2020 22:31		0	0	0	0	0	0	0	0	0	0	0	0	0	0
987	2	3	12	2d 07:02:52.14000	0d 04:11:52.71000	0.00515614	0.0195358	0.00122835	2.6363	D	5	28/08/2020 22:32		0	0	0	0	0	0	0	0	0	0	0	0	0	0
988	2	3	12	2d 07:02:53.81000	0d 04:11:54.38000	0.00515671	0.0195373	0.00122843	2.6256	D	5	28/08/2020 22:32		0	0	0	0	0	0	0	0	0	0	0	0	0	0
989	2	3	12	2d 07:02:55.52000	0d 04:11:56.09000	0.00515729	0.0195388	0.0012285	2.6149	D	5	28/08/2020 22:32		0	0	0	0	0	0	0	0	0	0	0	0	0	0
990	2	3	12	2d 07:02:57.19000	0d 04:11:57.76000	0.00515786	0.0195403	0.00122843	2.6044	D	5	28/08/2020 22:32		0	0	0	0	0	0	0	0	0	0	0	0	0	0
991	2	3	12	2d 07:02:58.83000	0d 04:11:59.40000	0.00515842	0.0195417	0.00122843	2.594	D	5	28/08/2020 22:32		0	0	0	0	0	0	0	0	0	0	0	0	0	0
992	2	3	12	2d 07:03:00.41000	0d 04:12:00.98000	0.00515896	0.0195431	0.0012282	2.5834	D	5	28/08/2020 22:32		0	0	0	0	0	0	0	0	0	0	0	0	0	0
993	2	3	12	2d 07:03:02.02000	0d 04:12:02.59000	0.00515951	0.0195446	0.0012282	2.5727	D	5	28/08/2020 22:32		0	0	0	0	0	0	0	0	0	0	0	0	0	0
994	2	3	12	2d 07:03:03.61000	0d 04:12:04.18000	0.00516005	0.0195459	0.00122812	2.5621	D	5	28/08/2020 22:32		0	0	0	0	0	0	0	0	0	0	0	0	0	0
995	2	3	12	2d 07:03:05.17000	0d 04:12:05.74000	0.00516059	0.0195473	0.00122805	2.5516	D	5	28/08/2020 22:32		0	0	0	0	0	0	0	0	0	0	0	0	0	0
996	2	3	12	2d 07:03:06.75000	0d 04:12:07.32000	0.00516113	0.0195487	0.0012282	2.5409	D	5	28/08/2020 22:32		0	0	0	0	0	0	0	0	0	0	0	0	0	0
997	2	3	12	2d 07:03:08.32000	0d 04:12:08.89000	0.00516166	0.01955	0.00122828	2.5303	D	5	28/08/2020 22:32		0	0	0	0	0	0	0	0	0	0	0	0	0	0
998	2	3	12	2d 07:03:09.86000	0d 04:12:10.43000	0.00516219	0.0195514	0.00122828	2.5197	D	5	28/08/2020 22:32		0	0	0	0	0	0	0	0	0	0	0	0	0	0
999	2	3	12	2d 07:03:11.40000	0d 04:12:11.97000	0.00516271	0.0195527	0.00122828	2.5089	D	5	28/08/2020 22:32		0	0	0	0	0	0	0	0	0	0	0	0	0	0
1000	2	3	12	2d 07:03:12.71000	0d 04:12:13.28000	0.00516316	0.0195538	0.00122812	2.5	D	133	28/08/2020 22:32		0	0	0	0	0	0	0	0	0	0	0	0	0	0
1001	2	3	13	2d 07:03:12.72000	0d 00:00:00.01000	0	0	0	2.5287	R	0	28/08/2020 22:32		0	0	0	0	0	0	0	0	0	0	0	0	0	0
1002	2	3	13	2d 07:03:14.72000	0d 00:00:02.01000	0	0	0	2.7535	R	1	28/08/2020 22:32		0	0	0	0	0	0	0	0	0	0	0	0	0	0
1003	2	3	13	2d 07:03:16.72000	0d 00:00:04.01000	0	0	0	2.8788	R	1	28/08/2020 22:32		0	0	0	0	0	0	0	0	0	0	0	0	0	0
1004	2	3	13	2d 07:03:18.72000	0d 00:00:06.01000	0	0	0	2.9769	R	1	28/08/2020 22:32		0	0	0	0	0	0	0	0	0	0	0	0	0	0
1005	2	3	13	2d 07:03:20.72000	0d 00:00:08.01000	0	0	0	3.0588	R	1	28/08/2020 22:32		0	0	0	0	0	0	0	0	0	0	0	0	0	0
1006	2	3	13	2d 07:03:22.71000	0d 00:00:10.00000	0	0	0	3.1278	R	129	28/08/2020 22:32		0	0	0	0	0	0	0	0	0	0	0	0	0	0
1007	3	4	9	2d 07:03:22.75000	0d 00:00:00.04000	0.00000001	0.00000004	0.00122927	3.183	C	0	28/08/2020 22:32		0	0	0	0	0	0	0	0	0	0	0	0	0	0
1008	3	4	9	2d 07:03:22.91000	0d 00:00:00.20000	0.00000007	0.00000022	0.00122843	3.2122	C	5	28/08/2020 22:32		0	0	0	0	0	0	0	0	0	0	0	0	0	0
1009	3	4	9	2d 07:03:23.06000	0d 00:00:00.35000	0.00000012	0.00000038	0.00122805	3.2335	C	5	28/08/2020 22:32		0	0	0	0	0	0	0	0	0	0	0	0	0	0
1010	3	4	9	2d 07:03:23.22000	0d 00:00:00.51000	0.00000017	0.00000056	0.00122828	3.2529	C	5	28/08/2020 22:32		0	0	0	0	0	0	0	0	0	0	0	0	0	0
1011	3	4	9	2d 07:03:23.40000	0d 00:00:00.69000	0.00000024	0.00000076	0.0012282	3.272	C	5	28/08/2020 22:32		0	0	0	0	0	0	0	0	0	0	0	0	0	0
1012	3	4	9	2d 07:03:23.59000	0d 00:00:00.88000	0.0000003	0.00000097	0.0012282	3.2903	C	5	28/08/2020 22:32		0	0	0	0	0	0	0	0	0	0	0	0	0	0
1013	3	4	9	2d 07:03:23.79000	0d 00:00:01.08000	0.00000037	0.0000012	0.00122828	3.3085	C	5	28/08/2020 22:32		0	0	0	0	0	0	0	0	0	0	0	0	0	0
1014	3	4	9	2d 07:03:23.99000	0d 00:00:01.28000	0.00000044	0.00000142	0.00122828	3.3252	C	5	28/08/2020 22:32		0	0	0	0	0	0	0	0	0	0	0	0	0	0
1015	3	4	9	2d 07:03:24.20000	0d 00:00:01.49000	0.00000051	0.00000166	0.00122843	3.3419	C	5	28/08/2020 22:32		0	0	0	0	0	0	0	0	0	0	0	0	0	0
1016	3	4	9	2d 07:03:24.42000	0d 00:00:01.71000	0.00000058	0.00000192	0.00122835	3.3584	C	5	28/08/2020 22:32		0	0	0	0	0	0	0	0	0	0	0	0	0	0
1017	3	4	9	2d 07:03:24.64000	0d 00:00:01.93000	0.00000066	0.00000217	0.0012282	3.3742	C	5	28/08/2020 22:32		0	0	0	0	0	0	0	0	0	0	0	0	0	0
1018	3	4	9	2d 07:03:24.87000	0d 00:00:02.16000	0.00000074	0.00000243	0.00122828	3.3899	C	5	28/08/2020 22:32		0	0	0	0	0	0	0	0	0	0	0	0	0	0
1019	3	4	9	2d 07:03:25.11000	0d 00:00:02.40000	0.00000082	0.00000271	0.0012282	3.4054	C	5	28/08/2020 22:32		0	0	0	0	0	0	0	0	0	0	0	0	0	0
1020	3	4	9	2d 07:03:25.36000	0d 00:00:02.65000	0.0000009	0.000003	0.0012282	3.4206	C	5	28/08/2020 22:32		0	0	0	0	0	0	0	0	0	0	0	0	0	0
1021	3	4	9	2d 07:03:25.62000	0d 00:00:02.91000	0.00000099	0.00000331	0.00122828	3.4356	C	5	28/08/2020 22:32		0	0	0	0	0	0	0	0	0	0	0	0	0	0
1022	3	4	9	2d 07:03:25.89000	0d 00:00:03.18000	0.00000108	0.00000362	0.00122835	3.4502	C	5	28/08/2020 22:32		0	0	0	0	0	0	0	0	0	0	0	0	0	0
1023	3	4	9	2d 07:03:26.17000	0d 00:00:03.46000	0.00000118	0.00000395	0.00122828	3.4646	C	5	28/08/2020 22:32		0	0	0	0	0	0	0	0	0	0	0	0	0	0
1024	3	4	9	2d 07:03:26.46000	0d 00:00:03.75000	0.00000128	0.0000043	0.0012285	3.4786	C	5	28/08/2020 22:32		0	0	0	0	0	0	0	0	0	0	0	0	0	0
1025	3	4	9	2d 07:03:26.76000	0d 00:00:04.05000	0.00000138	0.00000466	0.00122812	3.492	C	5	28/08/2020 22:32		0	0	0	0	0	0	0	0	0	0	0	0	0	0
1026	3	4	9	2d 07:03:27.08000	0d 00:00:04.37000	0.00000149	0.00000504	0.00122805	3.5053	C	5	28/08/2020 22:32		0	0	0	0	0	0	0	0	0	0	0	0	0	0
1027	3	4	9	2d 07:03:27.42000	0d 00:00:04.71000	0.00000161	0.00000544	0.00122835	3.5183	C	5	28/08/2020 22:32		0	0	0	0	0	0	0	0	0	0	0	0	0	0
1028	3	4	9	2d 07:03:27.79000	0d 00:00:05.08000	0.00000173	0.00000589	0.00122835	3.5312	C	5	28/08/2020 22:32		0	0	0	0	0	0	0	0	0	0	0	0	0	0
1029	3	4	9	2d 07:03:28.20000	0d 00:00:05.49000	0.00000187	0.00000638	0.00122835	3.5439	C	5	28/08/2020 22:32		0	0	0	0	0	0	0	0	0	0	0	0	0	0
1030	3	4	9	2d 07:03:28.64000	0d 00:00:05.93000	0.00000202	0.00000692	0.00122828	3.5563	C	5	28/08/2020 22:32		0	0	0	0	0	0	0	0	0	0	0	0	0	0
1031	3	4	9	2d 07:03:29.16000	0d 00:00:06.45000	0.0000022	0.00000755	0.00122835	3.5683	C	5	28/08/2020 22:32		0	0	0	0	0	0	0	0	0	0	0	0	0	0
1032	3	4	9	2d 07:03:29.76000	0d 00:00:07.05000	0.00000241	0.00000828	0.00122828	3.5798	C	5	28/08/2020 22:32		0	0	0	0	0	0	0	0	0	0	0	0	0	0
1033	3	4	9	2d 07:03:30.48000	0d 00:00:07.77000	0.00000265	0.00000916	0.0012282	3.5912	C	5	28/08/2020 22:32		0	0	0	0	0	0	0	0	0	0	0	0	0	0
1034	3	4	9	2d 07:03:31.39000	0d 00:00:08.68000	0.00000296	0.00001028	0.00122812	3.6022	C	5	28/08/2020 22:32		0	0	0	0	0	0	0	0	0	0	0	0	0	0
1035	3	4	9	2d 07:03:32.57000	0d 00:00:09.86000	0.00000336	0.00001173	0.00122835	3.6127	C	5	28/08/2020 22:32		0	0	0	0	0	0	0	0	0	0	0	0	0	0
1036	3	4	9	2d 07:03:34.29000	0d 00:00:11.58000	0.00000395	0.00001386	0.00122805	3.6231	C	5	28/08/2020 22:32		0	0	0	0	0	0	0	0	0	0	0	0	0	0
1037	3	4	9	2d 07:03:36.85000	0d 00:00:14.14000	0.00000482	0.00001702	0.00122828	3.6335	C	5	28/08/2020 22:32		0	0	0	0	0	0	0	0	0	0	0	0	0	0
1038	3	4	9	2d 07:03:41.04000	0d 00:00:18.33000	0.00000625	0.00002223	0.00122835	3.6435	C	5	28/08/2020 22:32		0	0	0	0	0	0	0	0	0	0	0	0	0	0
1039	3	4	9	2d 07:03:48.15000	0d 00:00:25.44000	0.00000868	0.00003108	0.00122835	3.6538	C	5	28/08/2020 22:32		0	0	0	0	0	0	0	0	0	0	0	0	0	0
1040	3	4	9	2d 07:04:02.45000	0d 00:00:39.74000	0.00001356	0.00004893	0.00122828	3.6638	C	5	28/08/2020 22:33		0	0	0	0	0	0	0	0	0	0	0	0	0	0
1041	3	4	9	2d 07:04:36.84000	0d 00:01:14.13000	0.00002529	0.00009199	0.0012282	3.6739	C	5	28/08/2020 22:33		0	0	0	0	0	0	0	0	0	0	0	0	0	0
1042	3	4	9	2d 07:06:13.74000	0d 00:02:51.03000	0.00005835	0.00021365	0.0012282	3.684	C	5	28/08/2020 22:35		0	0	0	0	0	0	0	0	0	0	0	0	0	0
1043	3	4	9	2d 07:11:13.74000	0d 00:07:51.03000	0.00016071	0.00059134	0.0012282	3.6936	C	1	28/08/2020 22:40		0	0	0	0	0	0	0	0	0	0	0	0	0	0
1044	3	4	9	2d 07:16:13.74000	0d 00:12:51.03000	0.00026306	0.00096961	0.00122828	3.6976	C	1	28/08/2020 22:45		0	0	0	0	0	0	0	0	0	0	0	0	0	0
1045	3	4	9	2d 07:21:13.74000	0d 00:17:51.03000	0.00036541	0.00134827	0.0012282	3.7012	C	1	28/08/2020 22:50		0	0	0	0	0	0	0	0	0	0	0	0	0	0
1046	3	4	9	2d 07:26:13.74000	0d 00:22:51.03000	0.00046777	0.00172729	0.00122812	3.7047	C	1	28/08/2020 22:55		0	0	0	0	0	0	0	0	0	0	0	0	0	0
1047	3	4	9	2d 07:31:13.74000	0d 00:27:51.03000	0.00057012	0.00210667	0.00122812	3.7084	C	1	28/08/2020 23:00		0	0	0	0	0	0	0	0	0	0	0	0	0	0
1048	3	4	9	2d 07:36:13.74000	0d 00:32:51.03000	0.00067247	0.00248646	0.00122828	3.7125	C	1	28/08/2020 23:05		0	0	0	0	0	0	0	0	0	0	0	0	0	0
1049	3	4	9	2d 07:41:13.74000	0d 00:37:51.03000	0.00077483	0.00286666	0.00122835	3.7166	C	1	28/08/2020 23:10		0	0	0	0	0	0	0	0	0	0	0	0	0	0
1050	3	4	9	2d 07:46:13.74000	0d 00:42:51.03000	0.00087718	0.0032473	0.00122812	3.7212	C	1	28/08/2020 23:15		0	0	0	0	0	0	0	0	0	0	0	0	0	0
1051	3	4	9	2d 07:51:13.74000	0d 00:47:51.03000	0.00097954	0.00362841	0.0012282	3.7258	C	1	28/08/2020 23:20		0	0	0	0	0	0	0	0	0	0	0	0	0	0
1052	3	4	9	2d 07:56:13.74000	0d 00:52:51.03000	0.00108189	0.00401	0.00122835	3.7305	C	1	28/08/2020 23:25		0	0	0	0	0	0	0	0	0	0	0	0	0	0
1053	3	4	9	2d 08:01:13.74000	0d 00:57:51.03000	0.00118424	0.0043921	0.0012282	3.7356	C	1	28/08/2020 23:30		0	0	0	0	0	0	0	0	0	0	0	0	0	0
1054	3	4	9	2d 08:06:13.74000	0d 01:02:51.03000	0.0012866	0.00477471	0.00122835	3.7407	C	1	28/08/2020 23:35		0	0	0	0	0	0	0	0	0	0	0	0	0	0
1055	3	4	9	2d 08:11:13.74000	0d 01:07:51.03000	0.00138895	0.00515784	0.00122812	3.7456	C	1	28/08/2020 23:40		0	0	0	0	0	0	0	0	0	0	0	0	0	0
1056	3	4	9	2d 08:16:13.74000	0d 01:12:51.03000	0.0014913	0.00554148	0.00122835	3.7507	C	1	28/08/2020 23:45		0	0	0	0	0	0	0	0	0	0	0	0	0	0
1057	3	4	9	2d 08:21:13.74000	0d 01:17:51.03000	0.00159366	0.00592564	0.0012282	3.7556	C	1	28/08/2020 23:50		0	0	0	0	0	0	0	0	0	0	0	0	0	0
1058	3	4	9	2d 08:26:13.74000	0d 01:22:51.03000	0.00169601	0.00631032	0.00122835	3.7609	C	1	28/08/2020 23:55		0	0	0	0	0	0	0	0	0	0	0	0	0	0
1059	3	4	9	2d 08:31:13.74000	0d 01:27:51.03000	0.00179837	0.00669551	0.0012285	3.7658	C	1	29/08/2020 00:00		0	0	0	0	0	0	0	0	0	0	0	0	0	0
1060	3	4	9	2d 08:36:13.74000	0d 01:32:51.03000	0.00190072	0.00708121	0.00122835	3.7708	C	1	29/08/2020 00:05		0	0	0	0	0	0	0	0	0	0	0	0	0	0
1061	3	4	9	2d 08:41:13.74000	0d 01:37:51.03000	0.00200307	0.00746743	0.00122828	3.7758	C	1	29/08/2020 00:10		0	0	0	0	0	0	0	0	0	0	0	0	0	0
1062	3	4	9	2d 08:46:13.74000	0d 01:42:51.03000	0.00210543	0.00785419	0.0012282	3.7812	C	1	29/08/2020 00:15		0	0	0	0	0	0	0	0	0	0	0	0	0	0
1063	3	4	9	2d 08:51:13.74000	0d 01:47:51.03000	0.00220778	0.0082415	0.00122828	3.7867	C	1	29/08/2020 00:20		0	0	0	0	0	0	0	0	0	0	0	0	0	0
1064	3	4	9	2d 08:56:13.74000	0d 01:52:51.03000	0.00231013	0.00862936	0.00122805	3.7922	C	1	29/08/2020 00:25		0	0	0	0	0	0	0	0	0	0	0	0	0	0
1065	3	4	9	2d 09:01:13.74000	0d 01:57:51.03000	0.00241249	0.00901782	0.00122812	3.7983	C	1	29/08/2020 00:30		0	0	0	0	0	0	0	0	0	0	0	0	0	0
1066	3	4	9	2d 09:06:13.74000	0d 02:02:51.03000	0.00251484	0.00940693	0.00122828	3.8047	C	1	29/08/2020 00:35		0	0	0	0	0	0	0	0	0	0	0	0	0	0
1067	3	4	9	2d 09:11:13.74000	0d 02:07:51.03000	0.0026172	0.00979673	0.00122805	3.8119	C	1	29/08/2020 00:40		0	0	0	0	0	0	0	0	0	0	0	0	0	0
1068	3	4	9	2d 09:16:13.74000	0d 02:12:51.03000	0.00271955	0.0101873	0.00122812	3.8198	C	1	29/08/2020 00:45		0	0	0	0	0	0	0	0	0	0	0	0	0	0
1069	3	4	9	2d 09:21:13.74000	0d 02:17:51.03000	0.0028219	0.0105787	0.00122828	3.8283	C	1	29/08/2020 00:50		0	0	0	0	0	0	0	0	0	0	0	0	0	0
1070	3	4	9	2d 09:26:13.74000	0d 02:22:51.03000	0.00292426	0.010971	0.00122828	3.8376	C	1	29/08/2020 00:55		0	0	0	0	0	0	0	0	0	0	0	0	0	0
1071	3	4	9	2d 09:30:57.01000	0d 02:27:34.30000	0.0030209	0.0113424	0.00122828	3.8477	C	5	29/08/2020 01:00		0	0	0	0	0	0	0	0	0	0	0	0	0	0
1072	3	4	9	2d 09:35:21.85000	0d 02:31:59.14000	0.00311126	0.0116905	0.0012282	3.8578	C	5	29/08/2020 01:04		0	0	0	0	0	0	0	0	0	0	0	0	0	0
1073	3	4	9	2d 09:39:31.26000	0d 02:36:08.55000	0.00319635	0.0120192	0.00122828	3.8679	C	5	29/08/2020 01:08		0	0	0	0	0	0	0	0	0	0	0	0	0	0
1074	3	4	9	2d 09:43:18.87000	0d 02:39:56.16000	0.00327401	0.01232	0.00122835	3.8779	C	5	29/08/2020 01:12		0	0	0	0	0	0	0	0	0	0	0	0	0	0
1075	3	4	9	2d 09:46:57.50000	0d 02:43:34.79000	0.0033486	0.0126096	0.0012282	3.8882	C	5	29/08/2020 01:16		0	0	0	0	0	0	0	0	0	0	0	0	0	0
1076	3	4	9	2d 09:50:27.60000	0d 02:47:04.89000	0.00342028	0.0128887	0.00122797	3.8982	C	5	29/08/2020 01:19		0	0	0	0	0	0	0	0	0	0	0	0	0	0
1077	3	4	9	2d 09:53:47.54000	0d 02:50:24.83000	0.0034885	0.0131549	0.0012282	3.9083	C	5	29/08/2020 01:22		0	0	0	0	0	0	0	0	0	0	0	0	0	0
1078	3	4	9	2d 09:57:03.31000	0d 02:53:40.60000	0.00355529	0.0134163	0.00122835	3.9184	C	5	29/08/2020 01:26		0	0	0	0	0	0	0	0	0	0	0	0	0	0
1079	3	4	9	2d 10:00:14.25000	0d 02:56:51.54000	0.00362044	0.0136719	0.00122828	3.9284	C	5	29/08/2020 01:29		0	0	0	0	0	0	0	0	0	0	0	0	0	0
1080	3	4	9	2d 10:03:18.07000	0d 02:59:55.36000	0.00368315	0.0139186	0.00122843	3.9385	C	5	29/08/2020 01:32		0	0	0	0	0	0	0	0	0	0	0	0	0	0
1081	3	4	9	2d 10:06:19.60000	0d 03:02:56.89000	0.00374509	0.0141628	0.00122828	3.9486	C	5	29/08/2020 01:35		0	0	0	0	0	0	0	0	0	0	0	0	0	0
1082	3	4	9	2d 10:09:16.49000	0d 03:05:53.78000	0.00380544	0.0144014	0.00122828	3.9586	C	5	29/08/2020 01:38		0	0	0	0	0	0	0	0	0	0	0	0	0	0
1083	3	4	9	2d 10:12:13.63000	0d 03:08:50.92000	0.00386587	0.0146409	0.00122843	3.969	C	5	29/08/2020 01:41		0	0	0	0	0	0	0	0	0	0	0	0	0	0
1084	3	4	9	2d 10:15:16.57000	0d 03:11:53.86000	0.00392829	0.014889	0.00122835	3.9791	C	5	29/08/2020 01:44		0	0	0	0	0	0	0	0	0	0	0	0	0	0
1085	3	4	9	2d 10:18:08.65000	0d 03:14:45.94000	0.003987	0.0151229	0.00122828	3.9892	C	5	29/08/2020 01:47		0	0	0	0	0	0	0	0	0	0	0	0	0	0
1086	3	4	9	2d 10:21:01.99000	0d 03:17:39.28000	0.00404614	0.0153591	0.0012282	3.9995	C	5	29/08/2020 01:50		0	0	0	0	0	0	0	0	0	0	0	0	0	0
1087	3	4	9	2d 10:23:56.32000	0d 03:20:33.61000	0.00410562	0.0155973	0.00122805	4.0096	C	5	29/08/2020 01:53		0	0	0	0	0	0	0	0	0	0	0	0	0	0
1088	3	4	9	2d 10:26:43.98000	0d 03:23:21.27000	0.00416282	0.0158269	0.00122835	4.0197	C	5	29/08/2020 01:55		0	0	0	0	0	0	0	0	0	0	0	0	0	0
1089	3	4	9	2d 10:29:32.86000	0d 03:26:10.15000	0.00422044	0.0160588	0.00122828	4.0298	C	5	29/08/2020 01:58		0	0	0	0	0	0	0	0	0	0	0	0	0	0
1090	3	4	9	2d 10:32:18.41000	0d 03:28:55.70000	0.00427692	0.0162867	0.0012282	4.0398	C	5	29/08/2020 02:01		0	0	0	0	0	0	0	0	0	0	0	0	0	0
1091	3	4	9	2d 10:35:01.64000	0d 03:31:38.93000	0.00433261	0.016512	0.00122828	4.0499	C	5	29/08/2020 02:04		0	0	0	0	0	0	0	0	0	0	0	0	0	0
1092	3	4	9	2d 10:37:43.80000	0d 03:34:21.09000	0.00438794	0.0167363	0.00122828	4.06	C	5	29/08/2020 02:06		0	0	0	0	0	0	0	0	0	0	0	0	0	0
1093	3	4	9	2d 10:40:23.32000	0d 03:37:00.61000	0.00444236	0.0169575	0.00122805	4.07	C	5	29/08/2020 02:09		0	0	0	0	0	0	0	0	0	0	0	0	0	0
1094	3	4	9	2d 10:43:01.42000	0d 03:39:38.71000	0.0044963	0.0171773	0.00122835	4.0801	C	5	29/08/2020 02:12		0	0	0	0	0	0	0	0	0	0	0	0	0	0
1095	3	4	9	2d 10:45:38.92000	0d 03:42:16.21000	0.00455004	0.0173969	0.00122828	4.0902	C	5	29/08/2020 02:14		0	0	0	0	0	0	0	0	0	0	0	0	0	0
1096	3	4	9	2d 10:48:13.52000	0d 03:44:50.81000	0.00460278	0.0176129	0.0012282	4.1004	C	5	29/08/2020 02:17		0	0	0	0	0	0	0	0	0	0	0	0	0	0
1097	3	4	9	2d 10:50:46.71000	0d 03:47:24.00000	0.00465505	0.0178274	0.00122828	4.1105	C	5	29/08/2020 02:19		0	0	0	0	0	0	0	0	0	0	0	0	0	0
1098	3	4	9	2d 10:53:14.12000	0d 03:49:51.41000	0.00470534	0.0180344	0.00122843	4.1205	C	5	29/08/2020 02:22		0	0	0	0	0	0	0	0	0	0	0	0	0	0
1099	3	4	9	2d 10:55:43.44000	0d 03:52:20.73000	0.00475629	0.0182446	0.00122828	4.1306	C	5	29/08/2020 02:24		0	0	0	0	0	0	0	0	0	0	0	0	0	0
1100	3	4	9	2d 10:58:09.98000	0d 03:54:47.27000	0.00480628	0.0184514	0.0012282	4.1407	C	5	29/08/2020 02:27		0	0	0	0	0	0	0	0	0	0	0	0	0	0
1101	3	4	9	2d 11:00:35.14000	0d 03:57:12.43000	0.00485581	0.0186567	0.0012282	4.1508	C	5	29/08/2020 02:29		0	0	0	0	0	0	0	0	0	0	0	0	0	0
1102	3	4	9	2d 11:02:58.13000	0d 03:59:35.42000	0.00490459	0.0188594	0.00122812	4.1608	C	5	29/08/2020 02:32		0	0	0	0	0	0	0	0	0	0	0	0	0	0
1103	3	4	9	2d 11:05:19.37000	0d 04:01:56.66000	0.00495278	0.0190602	0.00122828	4.1709	C	5	29/08/2020 02:34		0	0	0	0	0	0	0	0	0	0	0	0	0	0
1104	3	4	9	2d 11:07:39.39000	0d 04:04:16.68000	0.00500055	0.0192597	0.00122835	4.181	C	5	29/08/2020 02:36		0	0	0	0	0	0	0	0	0	0	0	0	0	0
1105	3	4	9	2d 11:09:57.68000	0d 04:06:34.97000	0.00504773	0.0194572	0.00122828	4.191	C	5	29/08/2020 02:39		0	0	0	0	0	0	0	0	0	0	0	0	0	0
1106	3	4	9	2d 11:11:59.77000	0d 04:08:37.06000	0.00508939	0.0196319	0.00122828	4.2	C	133	29/08/2020 02:41		0	0	0	0	0	0	0	0	0	0	0	0	0	0
1107	3	4	10	2d 11:11:59.78000	0d 00:00:00.01000	0.00508939	0.0196319	0.00124773	4.1999	C	0	29/08/2020 02:41		0	0	0	0	0	0	0	0	0	0	0	0	0	0
1108	3	4	10	2d 11:12:17.56000	0d 00:00:17.79000	0.00509534	0.0196569	0.00114771	4.2004	C	4	29/08/2020 02:41		0	0	0	0	0	0	0	0	0	0	0	0	0	0
1109	3	4	10	2d 11:12:34.83000	0d 00:00:35.06000	0.00510059	0.019679	0.00104768	4.2002	C	4	29/08/2020 02:41		0	0	0	0	0	0	0	0	0	0	0	0	0	0
1110	3	4	10	2d 11:12:58.88000	0d 00:00:59.11000	0.00510725	0.0197069	0.00094751	4.2	C	4	29/08/2020 02:42		0	0	0	0	0	0	0	0	0	0	0	0	0	0
1111	3	4	10	2d 11:13:27.54000	0d 00:01:27.77000	0.00511438	0.0197369	0.00084733	4.2004	C	4	29/08/2020 02:42		0	0	0	0	0	0	0	0	0	0	0	0	0	0
1112	3	4	10	2d 11:14:01.10000	0d 00:02:01.33000	0.00512181	0.0197681	0.00074731	4.2002	C	4	29/08/2020 02:43		0	0	0	0	0	0	0	0	0	0	0	0	0	0
1113	3	4	10	2d 11:14:38.98000	0d 00:02:39.21000	0.00512912	0.0197988	0.00064729	4.2002	C	4	29/08/2020 02:43		0	0	0	0	0	0	0	0	0	0	0	0	0	0
1114	3	4	10	2d 11:15:25.58000	0d 00:03:25.81000	0.00513684	0.0198312	0.00054719	4.2	C	4	29/08/2020 02:44		0	0	0	0	0	0	0	0	0	0	0	0	0	0
1115	3	4	10	2d 11:16:21.56000	0d 00:04:21.79000	0.00514458	0.0198637	0.00044709	4.2	C	4	29/08/2020 02:45		0	0	0	0	0	0	0	0	0	0	0	0	0	0
1116	3	4	10	2d 11:17:38.24000	0d 00:05:38.47000	0.00515297	0.019899	0.00034684	4.2	C	4	29/08/2020 02:46		0	0	0	0	0	0	0	0	0	0	0	0	0	0
1117	3	4	10	2d 11:19:24.54000	0d 00:07:24.77000	0.00516158	0.0199352	0.00024674	4.1999	C	4	29/08/2020 02:48		0	0	0	0	0	0	0	0	0	0	0	0	0	0
1118	3	4	10	2d 11:22:14.60000	0d 00:10:14.83000	0.00517057	0.0199729	0.00014664	4.2	C	4	29/08/2020 02:51		0	0	0	0	0	0	0	0	0	0	0	0	0	0
1119	3	4	10	2d 11:23:14.83000	0d 00:11:15.06000	0.00517283	0.0199824	0.00012268	4.2	C	132	29/08/2020 02:52		0	0	0	0	0	0	0	0	0	0	0	0	0	0
1120	3	4	11	2d 11:23:14.84000	0d 00:00:00.01000	0	0	0	4.1993	R	0	29/08/2020 02:52		0	0	0	0	0	0	0	0	0	0	0	0	0	0
1121	3	4	11	2d 11:23:16.84000	0d 00:00:02.01000	0	0	0	4.1988	R	1	29/08/2020 02:52		0	0	0	0	0	0	0	0	0	0	0	0	0	0
1122	3	4	11	2d 11:23:18.84000	0d 00:00:04.01000	0	0	0	4.1988	R	1	29/08/2020 02:52		0	0	0	0	0	0	0	0	0	0	0	0	0	0
1123	3	4	11	2d 11:23:20.84000	0d 00:00:06.01000	0	0	0	4.1988	R	1	29/08/2020 02:52		0	0	0	0	0	0	0	0	0	0	0	0	0	0
1124	3	4	11	2d 11:23:22.84000	0d 00:00:08.01000	0	0	0	4.1987	R	1	29/08/2020 02:52		0	0	0	0	0	0	0	0	0	0	0	0	0	0
1125	3	4	11	2d 11:23:24.83000	0d 00:00:10.00000	0	0	0	4.1985	R	129	29/08/2020 02:52		0	0	0	0	0	0	0	0	0	0	0	0	0	0
1126	3	4	12	2d 11:23:24.87000	0d 00:00:00.04000	0.00000001	0.00000006	0.0012295	4.1881	D	0	29/08/2020 02:52		0	0	0	0	0	0	0	0	0	0	0	0	0	0
1127	3	4	12	2d 11:23:56.36000	0d 00:00:31.53000	0.00001076	0.00004498	0.00122835	4.1779	D	5	29/08/2020 02:53		0	0	0	0	0	0	0	0	0	0	0	0	0	0
1128	3	4	12	2d 11:25:26.42000	0d 00:02:01.59000	0.00004148	0.00017319	0.0012282	4.1678	D	5	29/08/2020 02:54		0	0	0	0	0	0	0	0	0	0	0	0	0	0
1129	3	4	12	2d 11:27:26.76000	0d 00:04:01.93000	0.00008254	0.00034411	0.00122812	4.1578	D	5	29/08/2020 02:56		0	0	0	0	0	0	0	0	0	0	0	0	0	0
1130	3	4	12	2d 11:29:31.14000	0d 00:06:06.31000	0.00012498	0.00052034	0.00122812	4.1477	D	5	29/08/2020 02:58		0	0	0	0	0	0	0	0	0	0	0	0	0	0
1131	3	4	12	2d 11:31:41.55000	0d 00:08:16.72000	0.00016947	0.00070466	0.00122835	4.1376	D	5	29/08/2020 03:00		0	0	0	0	0	0	0	0	0	0	0	0	0	0
1132	3	4	12	2d 11:33:53.59000	0d 00:10:28.76000	0.00021452	0.00089084	0.0012282	4.1276	D	5	29/08/2020 03:03		0	0	0	0	0	0	0	0	0	0	0	0	0	0
1133	3	4	12	2d 11:36:07.96000	0d 00:12:43.13000	0.00026036	0.00107984	0.00122835	4.1175	D	5	29/08/2020 03:05		0	0	0	0	0	0	0	0	0	0	0	0	0	0
1134	3	4	12	2d 11:38:26.01000	0d 00:15:01.18000	0.00030746	0.00127354	0.00122812	4.1074	D	5	29/08/2020 03:07		0	0	0	0	0	0	0	0	0	0	0	0	0	0
1135	3	4	12	2d 11:40:45.10000	0d 00:17:20.27000	0.00035492	0.00146822	0.00122812	4.0974	D	5	29/08/2020 03:09		0	0	0	0	0	0	0	0	0	0	0	0	0	0
1136	3	4	12	2d 11:43:06.06000	0d 00:19:41.23000	0.00040301	0.00166503	0.00122843	4.0871	D	5	29/08/2020 03:12		0	0	0	0	0	0	0	0	0	0	0	0	0	0
1137	3	4	12	2d 11:45:30.31000	0d 00:22:05.48000	0.00045223	0.00186595	0.0012282	4.0771	D	5	29/08/2020 03:14		0	0	0	0	0	0	0	0	0	0	0	0	0	0
1138	3	4	12	2d 11:47:55.66000	0d 00:24:30.83000	0.00050182	0.00206789	0.00122828	4.067	D	5	29/08/2020 03:17		0	0	0	0	0	0	0	0	0	0	0	0	0	0
1139	3	4	12	2d 11:50:19.68000	0d 00:26:54.85000	0.00055095	0.00226749	0.00122812	4.0569	D	5	29/08/2020 03:19		0	0	0	0	0	0	0	0	0	0	0	0	0	0
1140	3	4	12	2d 11:52:52.66000	0d 00:29:27.83000	0.00060315	0.00247898	0.00122843	4.0467	D	5	29/08/2020 03:22		0	0	0	0	0	0	0	0	0	0	0	0	0	0
1141	3	4	12	2d 11:55:26.64000	0d 00:32:01.81000	0.00065568	0.00269132	0.00122828	4.0366	D	5	29/08/2020 03:24		0	0	0	0	0	0	0	0	0	0	0	0	0	0
1142	3	4	12	2d 11:57:58.81000	0d 00:34:33.98000	0.0007076	0.00290063	0.00122835	4.0266	D	5	29/08/2020 03:27		0	0	0	0	0	0	0	0	0	0	0	0	0	0
1143	3	4	12	2d 12:00:34.76000	0d 00:37:09.93000	0.00076081	0.00311461	0.0012282	4.0165	D	5	29/08/2020 03:29		0	0	0	0	0	0	0	0	0	0	0	0	0	0
1144	3	4	12	2d 12:03:13.31000	0d 00:39:48.48000	0.0008149	0.00333161	0.00122835	4.0064	D	5	29/08/2020 03:32		0	0	0	0	0	0	0	0	0	0	0	0	0	0
1145	3	4	12	2d 12:05:55.34000	0d 00:42:30.51000	0.00087018	0.00355282	0.00122835	3.9963	D	5	29/08/2020 03:35		0	0	0	0	0	0	0	0	0	0	0	0	0	0
1146	3	4	12	2d 12:08:37.65000	0d 00:45:12.82000	0.00092556	0.00377385	0.00122828	3.9863	D	5	29/08/2020 03:37		0	0	0	0	0	0	0	0	0	0	0	0	0	0
1147	3	4	12	2d 12:11:20.79000	0d 00:47:55.96000	0.00098122	0.00399545	0.0012282	3.9762	D	5	29/08/2020 03:40		0	0	0	0	0	0	0	0	0	0	0	0	0	0
1148	3	4	12	2d 12:14:05.54000	0d 00:50:40.71000	0.00103743	0.00421867	0.0012282	3.9661	D	5	29/08/2020 03:43		0	0	0	0	0	0	0	0	0	0	0	0	0	0
1149	3	4	12	2d 12:16:51.34000	0d 00:53:26.51000	0.00109399	0.00444275	0.00122835	3.9561	D	5	29/08/2020 03:46		0	0	0	0	0	0	0	0	0	0	0	0	0	0
1150	3	4	12	2d 12:19:38.44000	0d 00:56:13.61000	0.001151	0.00466801	0.0012282	3.946	D	5	29/08/2020 03:48		0	0	0	0	0	0	0	0	0	0	0	0	0	0
1151	3	4	12	2d 12:22:25.09000	0d 00:59:00.26000	0.00120786	0.00489209	0.00122828	3.9359	D	5	29/08/2020 03:51		0	0	0	0	0	0	0	0	0	0	0	0	0	0
1152	3	4	12	2d 12:25:14.87000	0d 01:01:50.04000	0.00126579	0.00511979	0.0012285	3.9258	D	5	29/08/2020 03:54		0	0	0	0	0	0	0	0	0	0	0	0	0	0
1153	3	4	12	2d 12:28:05.09000	0d 01:04:40.26000	0.00132386	0.00534751	0.00122828	3.9158	D	5	29/08/2020 03:57		0	0	0	0	0	0	0	0	0	0	0	0	0	0
1154	3	4	12	2d 12:30:59.99000	0d 01:07:35.16000	0.00138354	0.00558089	0.00122828	3.9057	D	5	29/08/2020 04:00		0	0	0	0	0	0	0	0	0	0	0	0	0	0
1155	3	4	12	2d 12:33:57.28000	0d 01:10:32.45000	0.00144402	0.00581684	0.00122835	3.8956	D	5	29/08/2020 04:03		0	0	0	0	0	0	0	0	0	0	0	0	0	0
1156	3	4	12	2d 12:36:55.94000	0d 01:13:31.11000	0.00150498	0.00605399	0.00122812	3.8854	D	5	29/08/2020 04:06		0	0	0	0	0	0	0	0	0	0	0	0	0	0
1157	3	4	12	2d 12:39:59.96000	0d 01:16:35.13000	0.00156776	0.00629763	0.0012282	3.8753	D	5	29/08/2020 04:09		0	0	0	0	0	0	0	0	0	0	0	0	0	0
1158	3	4	12	2d 12:43:05.54000	0d 01:19:40.71000	0.00163108	0.0065427	0.00122835	3.8653	D	5	29/08/2020 04:12		0	0	0	0	0	0	0	0	0	0	0	0	0	0
1159	3	4	12	2d 12:46:17.61000	0d 01:22:52.78000	0.00169661	0.00679567	0.00122828	3.8552	D	5	29/08/2020 04:15		0	0	0	0	0	0	0	0	0	0	0	0	0	0
1160	3	4	12	2d 12:49:39.03000	0d 01:26:14.20000	0.00176533	0.00706026	0.00122843	3.8451	D	5	29/08/2020 04:18		0	0	0	0	0	0	0	0	0	0	0	0	0	0
1161	3	4	12	2d 12:53:05.19000	0d 01:29:40.36000	0.00183567	0.00733037	0.00122843	3.835	D	5	29/08/2020 04:22		0	0	0	0	0	0	0	0	0	0	0	0	0	0
1162	3	4	12	2d 12:56:39.17000	0d 01:33:14.34000	0.00190867	0.00760999	0.00122843	3.825	D	5	29/08/2020 04:25		0	0	0	0	0	0	0	0	0	0	0	0	0	0
1163	3	4	12	2d 13:00:30.18000	0d 01:37:05.35000	0.00198749	0.00791107	0.00122812	3.8149	D	5	29/08/2020 04:29		0	0	0	0	0	0	0	0	0	0	0	0	0	0
1164	3	4	12	2d 13:04:32.84000	0d 01:41:08.01000	0.00207028	0.0082265	0.0012282	3.8047	D	5	29/08/2020 04:33		0	0	0	0	0	0	0	0	0	0	0	0	0	0
1165	3	4	12	2d 13:09:00.87000	0d 01:45:36.04000	0.00216172	0.00857398	0.00122828	3.7945	D	5	29/08/2020 04:38		0	0	0	0	0	0	0	0	0	0	0	0	0	0
1166	3	4	12	2d 13:13:47.62000	0d 01:50:22.79000	0.00225956	0.00894472	0.00122835	3.7844	D	5	29/08/2020 04:42		0	0	0	0	0	0	0	0	0	0	0	0	0	0
1167	3	4	12	2d 13:18:47.62000	0d 01:55:22.79000	0.00236191	0.00933157	0.00122828	3.7748	D	1	29/08/2020 04:47		0	0	0	0	0	0	0	0	0	0	0	0	0	0
1168	3	4	12	2d 13:23:47.62000	0d 02:00:22.79000	0.00246426	0.00971748	0.00122835	3.7658	D	1	29/08/2020 04:52		0	0	0	0	0	0	0	0	0	0	0	0	0	0
1169	3	4	12	2d 13:28:47.62000	0d 02:05:22.79000	0.00256662	0.0101025	0.00122835	3.7575	D	1	29/08/2020 04:57		0	0	0	0	0	0	0	0	0	0	0	0	0	0
1170	3	4	12	2d 13:33:47.62000	0d 02:10:22.79000	0.00266897	0.0104867	0.0012282	3.7501	D	1	29/08/2020 05:02		0	0	0	0	0	0	0	0	0	0	0	0	0	0
1171	3	4	12	2d 13:38:47.62000	0d 02:15:22.79000	0.00277133	0.0108702	0.00122812	3.7429	D	1	29/08/2020 05:07		0	0	0	0	0	0	0	0	0	0	0	0	0	0
1172	3	4	12	2d 13:43:47.62000	0d 02:20:22.79000	0.00287368	0.011253	0.00122828	3.7365	D	1	29/08/2020 05:12		0	0	0	0	0	0	0	0	0	0	0	0	0	0
1173	3	4	12	2d 13:48:47.62000	0d 02:25:22.79000	0.00297603	0.0116351	0.00122828	3.7302	D	1	29/08/2020 05:17		0	0	0	0	0	0	0	0	0	0	0	0	0	0
1174	3	4	12	2d 13:53:47.62000	0d 02:30:22.79000	0.00307839	0.0120166	0.0012282	3.7238	D	1	29/08/2020 05:22		0	0	0	0	0	0	0	0	0	0	0	0	0	0
1175	3	4	12	2d 13:58:47.62000	0d 02:35:22.79000	0.00318074	0.0123974	0.00122828	3.7176	D	1	29/08/2020 05:27		0	0	0	0	0	0	0	0	0	0	0	0	0	0
1176	3	4	12	2d 14:03:47.62000	0d 02:40:22.79000	0.00328309	0.0127777	0.00122843	3.7116	D	1	29/08/2020 05:32		0	0	0	0	0	0	0	0	0	0	0	0	0	0
1177	3	4	12	2d 14:08:47.62000	0d 02:45:22.79000	0.00338545	0.0131572	0.00122843	3.7055	D	1	29/08/2020 05:37		0	0	0	0	0	0	0	0	0	0	0	0	0	0
1178	3	4	12	2d 14:13:47.62000	0d 02:50:22.79000	0.0034878	0.0135362	0.00122812	3.6989	D	1	29/08/2020 05:42		0	0	0	0	0	0	0	0	0	0	0	0	0	0
1179	3	4	12	2d 14:18:47.62000	0d 02:55:22.79000	0.00359016	0.0139145	0.00122812	3.6924	D	1	29/08/2020 05:47		0	0	0	0	0	0	0	0	0	0	0	0	0	0
1180	3	4	12	2d 14:23:47.62000	0d 03:00:22.79000	0.00369251	0.0142921	0.0012282	3.6857	D	1	29/08/2020 05:52		0	0	0	0	0	0	0	0	0	0	0	0	0	0
1181	3	4	12	2d 14:28:47.62000	0d 03:05:22.79000	0.00379486	0.014669	0.0012282	3.6785	D	1	29/08/2020 05:57		0	0	0	0	0	0	0	0	0	0	0	0	0	0
1182	3	4	12	2d 14:33:47.62000	0d 03:10:22.79000	0.00389722	0.0150452	0.0012282	3.6712	D	1	29/08/2020 06:02		0	0	0	0	0	0	0	0	0	0	0	0	0	0
1183	3	4	12	2d 14:38:47.62000	0d 03:15:22.79000	0.00399957	0.0154205	0.0012282	3.6634	D	1	29/08/2020 06:07		0	0	0	0	0	0	0	0	0	0	0	0	0	0
1184	3	4	12	2d 14:43:47.62000	0d 03:20:22.79000	0.00410192	0.0157951	0.00122828	3.6548	D	1	29/08/2020 06:12		0	0	0	0	0	0	0	0	0	0	0	0	0	0
1185	3	4	12	2d 14:48:47.62000	0d 03:25:22.79000	0.00420428	0.0161687	0.00122835	3.6454	D	1	29/08/2020 06:17		0	0	0	0	0	0	0	0	0	0	0	0	0	0
1186	3	4	12	2d 14:53:36.57000	0d 03:30:11.74000	0.00430286	0.0165276	0.00122835	3.6352	D	5	29/08/2020 06:22		0	0	0	0	0	0	0	0	0	0	0	0	0	0
1187	3	4	12	2d 14:57:57.58000	0d 03:34:32.75000	0.00439191	0.0168509	0.0012285	3.6251	D	5	29/08/2020 06:27		0	0	0	0	0	0	0	0	0	0	0	0	0	0
1188	3	4	12	2d 15:01:41.44000	0d 03:38:16.61000	0.00446829	0.0171274	0.00122835	3.615	D	5	29/08/2020 06:30		0	0	0	0	0	0	0	0	0	0	0	0	0	0
1189	3	4	12	2d 15:04:48.31000	0d 03:41:23.48000	0.00453205	0.0173576	0.00122797	3.6048	D	5	29/08/2020 06:33		0	0	0	0	0	0	0	0	0	0	0	0	0	0
1190	3	4	12	2d 15:07:25.39000	0d 03:44:00.56000	0.00458564	0.0175505	0.00122835	3.5947	D	5	29/08/2020 06:36		0	0	0	0	0	0	0	0	0	0	0	0	0	0
1191	3	4	12	2d 15:09:37.44000	0d 03:46:12.61000	0.00463069	0.0177123	0.0012282	3.5846	D	5	29/08/2020 06:38		0	0	0	0	0	0	0	0	0	0	0	0	0	0
1192	3	4	12	2d 15:11:27.38000	0d 03:48:02.55000	0.0046682	0.0178465	0.0012282	3.5744	D	5	29/08/2020 06:40		0	0	0	0	0	0	0	0	0	0	0	0	0	0
1193	3	4	12	2d 15:13:00.52000	0d 03:49:35.69000	0.00469998	0.01796	0.0012282	3.5644	D	5	29/08/2020 06:42		0	0	0	0	0	0	0	0	0	0	0	0	0	0
1194	3	4	12	2d 15:14:19.36000	0d 03:50:54.53000	0.00472688	0.0180557	0.00122843	3.5541	D	5	29/08/2020 06:43		0	0	0	0	0	0	0	0	0	0	0	0	0	0
1195	3	4	12	2d 15:15:27.93000	0d 03:52:03.10000	0.00475027	0.0181388	0.00122835	3.5441	D	5	29/08/2020 06:44		0	0	0	0	0	0	0	0	0	0	0	0	0	0
1196	3	4	12	2d 15:16:28.73000	0d 03:53:03.90000	0.00477101	0.0182122	0.0012282	3.534	D	5	29/08/2020 06:45		0	0	0	0	0	0	0	0	0	0	0	0	0	0
1197	3	4	12	2d 15:17:21.12000	0d 03:53:56.29000	0.00478889	0.0182753	0.00122843	3.5239	D	5	29/08/2020 06:46		0	0	0	0	0	0	0	0	0	0	0	0	0	0
1198	3	4	12	2d 15:18:04.53000	0d 03:54:39.70000	0.0048037	0.0183274	0.00122828	3.5137	D	5	29/08/2020 06:47		0	0	0	0	0	0	0	0	0	0	0	0	0	0
1199	3	4	12	2d 15:18:41.81000	0d 03:55:16.98000	0.00481642	0.018372	0.00122828	3.5036	D	5	29/08/2020 06:47		0	0	0	0	0	0	0	0	0	0	0	0	0	0
1200	3	4	12	2d 15:19:13.59000	0d 03:55:48.76000	0.00482726	0.0184099	0.00122835	3.4936	D	5	29/08/2020 06:48		0	0	0	0	0	0	0	0	0	0	0	0	0	0
1201	3	4	12	2d 15:19:42.91000	0d 03:56:18.08000	0.00483726	0.0184448	0.0012282	3.4835	D	5	29/08/2020 06:48		0	0	0	0	0	0	0	0	0	0	0	0	0	0
1202	3	4	12	2d 15:20:08.82000	0d 03:56:43.99000	0.0048461	0.0184756	0.00122805	3.4733	D	5	29/08/2020 06:49		0	0	0	0	0	0	0	0	0	0	0	0	0	0
1203	3	4	12	2d 15:20:31.36000	0d 03:57:06.53000	0.00485379	0.0185023	0.00122835	3.4632	D	5	29/08/2020 06:49		0	0	0	0	0	0	0	0	0	0	0	0	0	0
1204	3	4	12	2d 15:20:49.76000	0d 03:57:24.93000	0.00486007	0.018524	0.00122812	3.4531	D	5	29/08/2020 06:49		0	0	0	0	0	0	0	0	0	0	0	0	0	0
1205	3	4	12	2d 15:21:08.54000	0d 03:57:43.71000	0.00486648	0.0185461	0.0012282	3.443	D	5	29/08/2020 06:50		0	0	0	0	0	0	0	0	0	0	0	0	0	0
1206	3	4	12	2d 15:21:26.41000	0d 03:58:01.58000	0.00487258	0.018567	0.00122812	3.433	D	5	29/08/2020 06:50		0	0	0	0	0	0	0	0	0	0	0	0	0	0
1207	3	4	12	2d 15:21:43.52000	0d 03:58:18.69000	0.00487841	0.018587	0.00122812	3.4229	D	5	29/08/2020 06:50		0	0	0	0	0	0	0	0	0	0	0	0	0	0
1208	3	4	12	2d 15:22:00.43000	0d 03:58:35.60000	0.00488418	0.0186068	0.00122835	3.4127	D	5	29/08/2020 06:51		0	0	0	0	0	0	0	0	0	0	0	0	0	0
1209	3	4	12	2d 15:22:16.81000	0d 03:58:51.98000	0.00488977	0.0186258	0.00122812	3.4026	D	5	29/08/2020 06:51		0	0	0	0	0	0	0	0	0	0	0	0	0	0
1210	3	4	12	2d 15:22:31.55000	0d 03:59:06.72000	0.0048948	0.0186429	0.00122812	3.3925	D	5	29/08/2020 06:51		0	0	0	0	0	0	0	0	0	0	0	0	0	0
1211	3	4	12	2d 15:22:47.78000	0d 03:59:22.95000	0.00490034	0.0186616	0.0012282	3.3825	D	5	29/08/2020 06:51		0	0	0	0	0	0	0	0	0	0	0	0	0	0
1212	3	4	12	2d 15:23:05.40000	0d 03:59:40.57000	0.00490635	0.018682	0.00122828	3.3722	D	5	29/08/2020 06:52		0	0	0	0	0	0	0	0	0	0	0	0	0	0
1213	3	4	12	2d 15:23:22.93000	0d 03:59:58.10000	0.00491233	0.0187021	0.00122835	3.3622	D	5	29/08/2020 06:52		0	0	0	0	0	0	0	0	0	0	0	0	0	0
1214	3	4	12	2d 15:23:43.77000	0d 04:00:18.94000	0.00491944	0.018726	0.00122812	3.3519	D	5	29/08/2020 06:52		0	0	0	0	0	0	0	0	0	0	0	0	0	0
1215	3	4	12	2d 15:24:07.06000	0d 04:00:42.23000	0.00492739	0.0187526	0.0012282	3.3419	D	5	29/08/2020 06:53		0	0	0	0	0	0	0	0	0	0	0	0	0	0
1216	3	4	12	2d 15:24:29.44000	0d 04:01:04.61000	0.00493502	0.018778	0.00122828	3.3318	D	5	29/08/2020 06:53		0	0	0	0	0	0	0	0	0	0	0	0	0	0
1217	3	4	12	2d 15:24:53.63000	0d 04:01:28.80000	0.00494328	0.0188055	0.00122812	3.3217	D	5	29/08/2020 06:54		0	0	0	0	0	0	0	0	0	0	0	0	0	0
1218	3	4	12	2d 15:25:19.15000	0d 04:01:54.32000	0.00495198	0.0188344	0.00122866	3.3117	D	5	29/08/2020 06:54		0	0	0	0	0	0	0	0	0	0	0	0	0	0
1219	3	4	12	2d 15:25:47.62000	0d 04:02:22.79000	0.0049617	0.0188665	0.00122812	3.3014	D	5	29/08/2020 06:54		0	0	0	0	0	0	0	0	0	0	0	0	0	0
1220	3	4	12	2d 15:26:21.30000	0d 04:02:56.47000	0.00497319	0.0189044	0.0012282	3.2914	D	5	29/08/2020 06:55		0	0	0	0	0	0	0	0	0	0	0	0	0	0
1221	3	4	12	2d 15:27:03.69000	0d 04:03:38.86000	0.00498765	0.0189519	0.00122805	3.2813	D	5	29/08/2020 06:56		0	0	0	0	0	0	0	0	0	0	0	0	0	0
1222	3	4	12	2d 15:27:49.42000	0d 04:04:24.59000	0.00500325	0.019003	0.0012282	3.2712	D	5	29/08/2020 06:56		0	0	0	0	0	0	0	0	0	0	0	0	0	0
1223	3	4	12	2d 15:28:32.10000	0d 04:05:07.27000	0.00501781	0.0190506	0.00122828	3.2612	D	5	29/08/2020 06:57		0	0	0	0	0	0	0	0	0	0	0	0	0	0
1224	3	4	12	2d 15:29:14.59000	0d 04:05:49.76000	0.00503231	0.0190978	0.00122812	3.2511	D	5	29/08/2020 06:58		0	0	0	0	0	0	0	0	0	0	0	0	0	0
1225	3	4	12	2d 15:29:53.44000	0d 04:06:28.61000	0.00504556	0.0191408	0.00122828	3.241	D	5	29/08/2020 06:59		0	0	0	0	0	0	0	0	0	0	0	0	0	0
1226	3	4	12	2d 15:30:22.69000	0d 04:06:57.86000	0.00505554	0.0191731	0.00122835	3.2309	D	5	29/08/2020 06:59		0	0	0	0	0	0	0	0	0	0	0	0	0	0
1227	3	4	12	2d 15:30:45.70000	0d 04:07:20.87000	0.00506339	0.0191984	0.0012285	3.2206	D	5	29/08/2020 06:59		0	0	0	0	0	0	0	0	0	0	0	0	0	0
1228	3	4	12	2d 15:31:07.53000	0d 04:07:42.70000	0.00507084	0.0192224	0.00122828	3.2105	D	5	29/08/2020 07:00		0	0	0	0	0	0	0	0	0	0	0	0	0	0
1229	3	4	12	2d 15:31:26.09000	0d 04:08:01.26000	0.00507717	0.0192427	0.0012282	3.2003	D	5	29/08/2020 07:00		0	0	0	0	0	0	0	0	0	0	0	0	0	0
1230	3	4	12	2d 15:31:42.96000	0d 04:08:18.13000	0.00508293	0.0192611	0.00122828	3.1901	D	5	29/08/2020 07:00		0	0	0	0	0	0	0	0	0	0	0	0	0	0
1231	3	4	12	2d 15:31:58.12000	0d 04:08:33.29000	0.0050881	0.0192776	0.00122828	3.1798	D	5	29/08/2020 07:01		0	0	0	0	0	0	0	0	0	0	0	0	0	0
1232	3	4	12	2d 15:32:11.31000	0d 04:08:46.48000	0.0050926	0.0192918	0.0012282	3.1696	D	5	29/08/2020 07:01		0	0	0	0	0	0	0	0	0	0	0	0	0	0
1233	3	4	12	2d 15:32:23.16000	0d 04:08:58.33000	0.00509665	0.0193046	0.00122797	3.1595	D	5	29/08/2020 07:01		0	0	0	0	0	0	0	0	0	0	0	0	0	0
1234	3	4	12	2d 15:32:34.03000	0d 04:09:09.20000	0.00510035	0.0193163	0.00122828	3.1493	D	5	29/08/2020 07:01		0	0	0	0	0	0	0	0	0	0	0	0	0	0
1235	3	4	12	2d 15:32:44.07000	0d 04:09:19.24000	0.00510378	0.0193271	0.00122828	3.1392	D	5	29/08/2020 07:01		0	0	0	0	0	0	0	0	0	0	0	0	0	0
1236	3	4	12	2d 15:32:53.40000	0d 04:09:28.57000	0.00510696	0.0193371	0.00122828	3.129	D	5	29/08/2020 07:02		0	0	0	0	0	0	0	0	0	0	0	0	0	0
1237	3	4	12	2d 15:33:02.04000	0d 04:09:37.21000	0.00510991	0.0193463	0.00122843	3.1188	D	5	29/08/2020 07:02		0	0	0	0	0	0	0	0	0	0	0	0	0	0
1238	3	4	12	2d 15:33:10.31000	0d 04:09:45.48000	0.00511273	0.0193551	0.00122828	3.1086	D	5	29/08/2020 07:02		0	0	0	0	0	0	0	0	0	0	0	0	0	0
1239	3	4	12	2d 15:33:18.04000	0d 04:09:53.21000	0.00511537	0.0193633	0.0012282	3.0985	D	5	29/08/2020 07:02		0	0	0	0	0	0	0	0	0	0	0	0	0	0
1240	3	4	12	2d 15:33:25.58000	0d 04:10:00.75000	0.00511794	0.0193712	0.00122805	3.0883	D	5	29/08/2020 07:02		0	0	0	0	0	0	0	0	0	0	0	0	0	0
1241	3	4	12	2d 15:33:32.67000	0d 04:10:07.84000	0.00512036	0.0193787	0.0012282	3.078	D	5	29/08/2020 07:02		0	0	0	0	0	0	0	0	0	0	0	0	0	0
1242	3	4	12	2d 15:33:39.47000	0d 04:10:14.64000	0.00512268	0.0193858	0.00122828	3.0678	D	5	29/08/2020 07:02		0	0	0	0	0	0	0	0	0	0	0	0	0	0
1243	3	4	12	2d 15:33:45.74000	0d 04:10:20.91000	0.00512482	0.0193924	0.0012282	3.0576	D	5	29/08/2020 07:02		0	0	0	0	0	0	0	0	0	0	0	0	0	0
1244	3	4	12	2d 15:33:51.69000	0d 04:10:26.86000	0.00512685	0.0193986	0.00122828	3.0475	D	5	29/08/2020 07:03		0	0	0	0	0	0	0	0	0	0	0	0	0	0
1245	3	4	12	2d 15:33:57.42000	0d 04:10:32.59000	0.00512881	0.0194045	0.0012282	3.0373	D	5	29/08/2020 07:03		0	0	0	0	0	0	0	0	0	0	0	0	0	0
1246	3	4	12	2d 15:34:03.05000	0d 04:10:38.22000	0.00513073	0.0194103	0.00122828	3.0269	D	5	29/08/2020 07:03		0	0	0	0	0	0	0	0	0	0	0	0	0	0
1247	3	4	12	2d 15:34:08.45000	0d 04:10:43.62000	0.00513257	0.0194159	0.00122812	3.0166	D	5	29/08/2020 07:03		0	0	0	0	0	0	0	0	0	0	0	0	0	0
1248	3	4	12	2d 15:34:13.58000	0d 04:10:48.75000	0.00513432	0.0194212	0.0012282	3.0063	D	5	29/08/2020 07:03		0	0	0	0	0	0	0	0	0	0	0	0	0	0
1249	3	4	12	2d 15:34:18.65000	0d 04:10:53.82000	0.00513605	0.0194264	0.00122812	2.996	D	5	29/08/2020 07:03		0	0	0	0	0	0	0	0	0	0	0	0	0	0
1250	3	4	12	2d 15:34:23.39000	0d 04:10:58.56000	0.00513767	0.0194312	0.00122828	2.9859	D	5	29/08/2020 07:03		0	0	0	0	0	0	0	0	0	0	0	0	0	0
1251	3	4	12	2d 15:34:28.00000	0d 04:11:03.17000	0.00513924	0.0194359	0.00122812	2.9757	D	5	29/08/2020 07:03		0	0	0	0	0	0	0	0	0	0	0	0	0	0
1252	3	4	12	2d 15:34:32.38000	0d 04:11:07.55000	0.00514073	0.0194403	0.00122828	2.9656	D	5	29/08/2020 07:03		0	0	0	0	0	0	0	0	0	0	0	0	0	0
1253	3	4	12	2d 15:34:36.59000	0d 04:11:11.76000	0.00514217	0.0194446	0.0012282	2.9552	D	5	29/08/2020 07:03		0	0	0	0	0	0	0	0	0	0	0	0	0	0
1254	3	4	12	2d 15:34:40.90000	0d 04:11:16.07000	0.00514364	0.0194489	0.0012282	2.9448	D	5	29/08/2020 07:03		0	0	0	0	0	0	0	0	0	0	0	0	0	0
1255	3	4	12	2d 15:34:44.96000	0d 04:11:20.13000	0.00514502	0.019453	0.00122858	2.9345	D	5	29/08/2020 07:03		0	0	0	0	0	0	0	0	0	0	0	0	0	0
1256	3	4	12	2d 15:34:48.86000	0d 04:11:24.03000	0.00514636	0.0194569	0.00122812	2.9242	D	5	29/08/2020 07:03		0	0	0	0	0	0	0	0	0	0	0	0	0	0
1257	3	4	12	2d 15:34:52.59000	0d 04:11:27.76000	0.00514763	0.0194606	0.00122797	2.9139	D	5	29/08/2020 07:04		0	0	0	0	0	0	0	0	0	0	0	0	0	0
1258	3	4	12	2d 15:34:56.18000	0d 04:11:31.35000	0.00514885	0.0194642	0.00122828	2.9036	D	5	29/08/2020 07:04		0	0	0	0	0	0	0	0	0	0	0	0	0	0
1259	3	4	12	2d 15:34:59.65000	0d 04:11:34.82000	0.00515004	0.0194676	0.0012282	2.8934	D	5	29/08/2020 07:04		0	0	0	0	0	0	0	0	0	0	0	0	0	0
1260	3	4	12	2d 15:35:03.05000	0d 04:11:38.22000	0.0051512	0.0194709	0.00122797	2.8829	D	5	29/08/2020 07:04		0	0	0	0	0	0	0	0	0	0	0	0	0	0
1261	3	4	12	2d 15:35:06.61000	0d 04:11:41.78000	0.00515241	0.0194744	0.0012282	2.8725	D	5	29/08/2020 07:04		0	0	0	0	0	0	0	0	0	0	0	0	0	0
1262	3	4	12	2d 15:35:09.64000	0d 04:11:44.81000	0.00515345	0.0194774	0.0012282	2.8623	D	5	29/08/2020 07:04		0	0	0	0	0	0	0	0	0	0	0	0	0	0
1263	3	4	12	2d 15:35:12.77000	0d 04:11:47.94000	0.00515451	0.0194805	0.00122828	2.8519	D	5	29/08/2020 07:04		0	0	0	0	0	0	0	0	0	0	0	0	0	0
1264	3	4	12	2d 15:35:15.78000	0d 04:11:50.95000	0.00515554	0.0194834	0.00122812	2.8417	D	5	29/08/2020 07:04		0	0	0	0	0	0	0	0	0	0	0	0	0	0
1265	3	4	12	2d 15:35:18.65000	0d 04:11:53.82000	0.00515652	0.0194862	0.00122797	2.8313	D	5	29/08/2020 07:04		0	0	0	0	0	0	0	0	0	0	0	0	0	0
1266	3	4	12	2d 15:35:21.48000	0d 04:11:56.65000	0.00515749	0.0194889	0.0012282	2.8209	D	5	29/08/2020 07:04		0	0	0	0	0	0	0	0	0	0	0	0	0	0
1267	3	4	12	2d 15:35:24.22000	0d 04:11:59.39000	0.00515842	0.0194915	0.0012282	2.8107	D	5	29/08/2020 07:04		0	0	0	0	0	0	0	0	0	0	0	0	0	0
1268	3	4	12	2d 15:35:26.80000	0d 04:12:01.97000	0.0051593	0.019494	0.00122835	2.8006	D	5	29/08/2020 07:04		0	0	0	0	0	0	0	0	0	0	0	0	0	0
1269	3	4	12	2d 15:35:29.49000	0d 04:12:04.66000	0.00516022	0.0194966	0.0012285	2.79	D	5	29/08/2020 07:04		0	0	0	0	0	0	0	0	0	0	0	0	0	0
1270	3	4	12	2d 15:35:32.14000	0d 04:12:07.31000	0.00516112	0.0194991	0.0012282	2.7796	D	5	29/08/2020 07:04		0	0	0	0	0	0	0	0	0	0	0	0	0	0
1271	3	4	12	2d 15:35:34.69000	0d 04:12:09.86000	0.00516199	0.0195015	0.0012282	2.7691	D	5	29/08/2020 07:04		0	0	0	0	0	0	0	0	0	0	0	0	0	0
1272	3	4	12	2d 15:35:37.13000	0d 04:12:12.30000	0.00516282	0.0195038	0.00122835	2.7587	D	5	29/08/2020 07:04		0	0	0	0	0	0	0	0	0	0	0	0	0	0
1273	3	4	12	2d 15:35:39.53000	0d 04:12:14.70000	0.00516364	0.019506	0.0012282	2.7483	D	5	29/08/2020 07:04		0	0	0	0	0	0	0	0	0	0	0	0	0	0
1274	3	4	12	2d 15:35:41.88000	0d 04:12:17.05000	0.00516444	0.0195082	0.00122828	2.7381	D	5	29/08/2020 07:04		0	0	0	0	0	0	0	0	0	0	0	0	0	0
1275	3	4	12	2d 15:35:44.12000	0d 04:12:19.29000	0.00516521	0.0195103	0.0012285	2.7279	D	5	29/08/2020 07:04		0	0	0	0	0	0	0	0	0	0	0	0	0	0
1276	3	4	12	2d 15:35:46.37000	0d 04:12:21.54000	0.00516598	0.0195124	0.0012282	2.7175	D	5	29/08/2020 07:04		0	0	0	0	0	0	0	0	0	0	0	0	0	0
1277	3	4	12	2d 15:35:48.59000	0d 04:12:23.76000	0.00516673	0.0195145	0.00122835	2.7071	D	5	29/08/2020 07:04		0	0	0	0	0	0	0	0	0	0	0	0	0	0
1278	3	4	12	2d 15:35:50.82000	0d 04:12:25.99000	0.00516749	0.0195165	0.00122843	2.6969	D	5	29/08/2020 07:04		0	0	0	0	0	0	0	0	0	0	0	0	0	0
1279	3	4	12	2d 15:35:52.95000	0d 04:12:28.12000	0.00516822	0.0195185	0.0012282	2.6865	D	5	29/08/2020 07:05		0	0	0	0	0	0	0	0	0	0	0	0	0	0
1280	3	4	12	2d 15:35:55.01000	0d 04:12:30.18000	0.00516892	0.0195204	0.00122812	2.676	D	5	29/08/2020 07:05		0	0	0	0	0	0	0	0	0	0	0	0	0	0
1281	3	4	12	2d 15:35:57.09000	0d 04:12:32.26000	0.00516963	0.0195223	0.0012282	2.6656	D	5	29/08/2020 07:05		0	0	0	0	0	0	0	0	0	0	0	0	0	0
1282	3	4	12	2d 15:35:59.11000	0d 04:12:34.28000	0.00517032	0.0195241	0.00122828	2.6551	D	5	29/08/2020 07:05		0	0	0	0	0	0	0	0	0	0	0	0	0	0
1283	3	4	12	2d 15:36:01.10000	0d 04:12:36.27000	0.005171	0.0195259	0.0012282	2.6448	D	5	29/08/2020 07:05		0	0	0	0	0	0	0	0	0	0	0	0	0	0
1284	3	4	12	2d 15:36:03.05000	0d 04:12:38.22000	0.00517167	0.0195277	0.00122835	2.6345	D	5	29/08/2020 07:05		0	0	0	0	0	0	0	0	0	0	0	0	0	0
1285	3	4	12	2d 15:36:04.98000	0d 04:12:40.15000	0.00517233	0.0195294	0.00122828	2.6239	D	5	29/08/2020 07:05		0	0	0	0	0	0	0	0	0	0	0	0	0	0
1286	3	4	12	2d 15:36:06.96000	0d 04:12:42.13000	0.005173	0.0195312	0.00122835	2.6134	D	5	29/08/2020 07:05		0	0	0	0	0	0	0	0	0	0	0	0	0	0
1287	3	4	12	2d 15:36:08.80000	0d 04:12:43.97000	0.00517363	0.0195328	0.00122843	2.6027	D	5	29/08/2020 07:05		0	0	0	0	0	0	0	0	0	0	0	0	0	0
1288	3	4	12	2d 15:36:10.71000	0d 04:12:45.88000	0.00517428	0.0195345	0.0012285	2.5922	D	5	29/08/2020 07:05		0	0	0	0	0	0	0	0	0	0	0	0	0	0
1289	3	4	12	2d 15:36:12.56000	0d 04:12:47.73000	0.00517491	0.0195361	0.00122828	2.5818	D	5	29/08/2020 07:05		0	0	0	0	0	0	0	0	0	0	0	0	0	0
1290	3	4	12	2d 15:36:14.34000	0d 04:12:49.51000	0.00517552	0.0195377	0.00122812	2.5715	D	5	29/08/2020 07:05		0	0	0	0	0	0	0	0	0	0	0	0	0	0
1291	3	4	12	2d 15:36:16.12000	0d 04:12:51.29000	0.00517613	0.0195392	0.00122835	2.5609	D	5	29/08/2020 07:05		0	0	0	0	0	0	0	0	0	0	0	0	0	0
1292	3	4	12	2d 15:36:17.89000	0d 04:12:53.06000	0.00517673	0.0195408	0.00122805	2.5502	D	5	29/08/2020 07:05		0	0	0	0	0	0	0	0	0	0	0	0	0	0
1293	3	4	12	2d 15:36:19.66000	0d 04:12:54.83000	0.00517733	0.0195423	0.00122812	2.5397	D	5	29/08/2020 07:05		0	0	0	0	0	0	0	0	0	0	0	0	0	0
1294	3	4	12	2d 15:36:21.39000	0d 04:12:56.56000	0.00517792	0.0195438	0.00122828	2.5292	D	5	29/08/2020 07:05		0	0	0	0	0	0	0	0	0	0	0	0	0	0
1295	3	4	12	2d 15:36:23.09000	0d 04:12:58.26000	0.00517851	0.0195453	0.00122835	2.5188	D	5	29/08/2020 07:05		0	0	0	0	0	0	0	0	0	0	0	0	0	0
1296	3	4	12	2d 15:36:24.73000	0d 04:12:59.90000	0.00517906	0.0195467	0.0012282	2.5084	D	5	29/08/2020 07:05		0	0	0	0	0	0	0	0	0	0	0	0	0	0
1297	3	4	12	2d 15:36:26.04000	0d 04:13:01.21000	0.00517951	0.0195478	0.00122805	2.5	D	133	29/08/2020 07:05		0	0	0	0	0	0	0	0	0	0	0	0	0	0
1298	3	4	13	2d 15:36:26.05000	0d 00:00:00.01000	0	0	0	2.6203	R	0	29/08/2020 07:05		0	0	0	0	0	0	0	0	0	0	0	0	0	0
1299	3	4	13	2d 15:36:28.05000	0d 00:00:02.01000	0	0	0	2.8688	R	1	29/08/2020 07:05		0	0	0	0	0	0	0	0	0	0	0	0	0	0
1300	3	4	13	2d 15:36:30.05000	0d 00:00:04.01000	0	0	0	2.9874	R	1	29/08/2020 07:05		0	0	0	0	0	0	0	0	0	0	0	0	0	0
1301	3	4	13	2d 15:36:32.05000	0d 00:00:06.01000	0	0	0	3.0779	R	1	29/08/2020 07:05		0	0	0	0	0	0	0	0	0	0	0	0	0	0
1302	3	4	13	2d 15:36:34.05000	0d 00:00:08.01000	0	0	0	3.1514	R	1	29/08/2020 07:05		0	0	0	0	0	0	0	0	0	0	0	0	0	0
1303	3	4	13	2d 15:36:36.04000	0d 00:00:10.00000	0	0	0	3.2119	R	129	29/08/2020 07:05		0	0	0	0	0	0	0	0	0	0	0	0	0	0
1304	4	5	9	2d 15:36:36.08000	0d 00:00:00.04000	0.00000001	0.00000005	0.00122965	3.3898	C	0	29/08/2020 07:05		0	0	0	0	0	0	0	0	0	0	0	0	0	0
1305	4	5	9	2d 15:36:36.24000	0d 00:00:00.20000	0.00000007	0.00000023	0.00122828	3.4279	C	5	29/08/2020 07:05		0	0	0	0	0	0	0	0	0	0	0	0	0	0
1306	4	5	9	2d 15:36:36.39000	0d 00:00:00.35000	0.00000012	0.00000041	0.00122835	3.4507	C	5	29/08/2020 07:05		0	0	0	0	0	0	0	0	0	0	0	0	0	0
1307	4	5	9	2d 15:36:36.55000	0d 00:00:00.51000	0.00000017	0.0000006	0.00122812	3.4699	C	5	29/08/2020 07:05		0	0	0	0	0	0	0	0	0	0	0	0	0	0
1308	4	5	9	2d 15:36:36.73000	0d 00:00:00.69000	0.00000024	0.00000081	0.00122843	3.4882	C	5	29/08/2020 07:05		0	0	0	0	0	0	0	0	0	0	0	0	0	0
1309	4	5	9	2d 15:36:36.93000	0d 00:00:00.89000	0.0000003	0.00000105	0.00122812	3.5059	C	5	29/08/2020 07:05		0	0	0	0	0	0	0	0	0	0	0	0	0	0
1310	4	5	9	2d 15:36:37.14000	0d 00:00:01.10000	0.00000037	0.0000013	0.00122812	3.5229	C	5	29/08/2020 07:05		0	0	0	0	0	0	0	0	0	0	0	0	0	0
1311	4	5	9	2d 15:36:37.36000	0d 00:00:01.32000	0.00000045	0.00000157	0.00122828	3.5389	C	5	29/08/2020 07:05		0	0	0	0	0	0	0	0	0	0	0	0	0	0
1312	4	5	9	2d 15:36:37.59000	0d 00:00:01.55000	0.00000053	0.00000184	0.0012285	3.5547	C	5	29/08/2020 07:05		0	0	0	0	0	0	0	0	0	0	0	0	0	0
1313	4	5	9	2d 15:36:37.83000	0d 00:00:01.79000	0.00000061	0.00000214	0.00122812	3.5697	C	5	29/08/2020 07:05		0	0	0	0	0	0	0	0	0	0	0	0	0	0
1314	4	5	9	2d 15:36:38.09000	0d 00:00:02.05000	0.0000007	0.00000245	0.00122805	3.5848	C	5	29/08/2020 07:05		0	0	0	0	0	0	0	0	0	0	0	0	0	0
1315	4	5	9	2d 15:36:38.36000	0d 00:00:02.32000	0.00000079	0.00000279	0.00122828	3.5991	C	5	29/08/2020 07:05		0	0	0	0	0	0	0	0	0	0	0	0	0	0
1316	4	5	9	2d 15:36:38.64000	0d 00:00:02.60000	0.00000089	0.00000313	0.00122835	3.6129	C	5	29/08/2020 07:05		0	0	0	0	0	0	0	0	0	0	0	0	0	0
1317	4	5	9	2d 15:36:38.94000	0d 00:00:02.90000	0.00000099	0.0000035	0.00122835	3.6266	C	5	29/08/2020 07:05		0	0	0	0	0	0	0	0	0	0	0	0	0	0
1318	4	5	9	2d 15:36:39.27000	0d 00:00:03.23000	0.0000011	0.00000391	0.00122843	3.6402	C	5	29/08/2020 07:05		0	0	0	0	0	0	0	0	0	0	0	0	0	0
1319	4	5	9	2d 15:36:39.62000	0d 00:00:03.58000	0.00000122	0.00000435	0.0012282	3.6532	C	5	29/08/2020 07:05		0	0	0	0	0	0	0	0	0	0	0	0	0	0
1320	4	5	9	2d 15:36:40.00000	0d 00:00:03.96000	0.00000135	0.00000482	0.0012282	3.6655	C	5	29/08/2020 07:05		0	0	0	0	0	0	0	0	0	0	0	0	0	0
1321	4	5	9	2d 15:36:40.42000	0d 00:00:04.38000	0.00000149	0.00000535	0.00122835	3.6774	C	5	29/08/2020 07:05		0	0	0	0	0	0	0	0	0	0	0	0	0	0
1322	4	5	9	2d 15:36:40.91000	0d 00:00:04.87000	0.00000166	0.00000596	0.00122828	3.6896	C	5	29/08/2020 07:05		0	0	0	0	0	0	0	0	0	0	0	0	0	0
1323	4	5	9	2d 15:36:41.48000	0d 00:00:05.44000	0.00000186	0.00000668	0.00122843	3.7011	C	5	29/08/2020 07:05		0	0	0	0	0	0	0	0	0	0	0	0	0	0
1324	4	5	9	2d 15:36:42.15000	0d 00:00:06.11000	0.00000208	0.00000753	0.0012282	3.7122	C	5	29/08/2020 07:05		0	0	0	0	0	0	0	0	0	0	0	0	0	0
1325	4	5	9	2d 15:36:42.99000	0d 00:00:06.95000	0.00000237	0.00000859	0.0012282	3.7229	C	5	29/08/2020 07:05		0	0	0	0	0	0	0	0	0	0	0	0	0	0
1326	4	5	9	2d 15:36:44.13000	0d 00:00:08.09000	0.00000276	0.00001004	0.00122805	3.7337	C	5	29/08/2020 07:05		0	0	0	0	0	0	0	0	0	0	0	0	0	0
1327	4	5	9	2d 15:36:45.80000	0d 00:00:09.76000	0.00000333	0.00001217	0.0012282	3.7441	C	5	29/08/2020 07:05		0	0	0	0	0	0	0	0	0	0	0	0	0	0
1328	4	5	9	2d 15:36:48.60000	0d 00:00:12.56000	0.00000428	0.00001576	0.0012282	3.7543	C	5	29/08/2020 07:05		0	0	0	0	0	0	0	0	0	0	0	0	0	0
1329	4	5	9	2d 15:37:24.18000	0d 00:00:48.14000	0.00001642	0.00006136	0.00122843	3.7441	C	5	29/08/2020 07:06		0	0	0	0	0	0	0	0	0	0	0	0	0	0
1330	4	5	9	2d 15:37:36.42000	0d 00:01:00.38000	0.0000206	0.00007697	0.00122828	3.7339	C	5	29/08/2020 07:06		0	0	0	0	0	0	0	0	0	0	0	0	0	0
1331	4	5	9	2d 15:37:53.54000	0d 00:01:17.50000	0.00002644	0.00009875	0.0012282	3.7238	C	5	29/08/2020 07:07		0	0	0	0	0	0	0	0	0	0	0	0	0	0
1332	4	5	9	2d 15:38:18.76000	0d 00:01:42.72000	0.00003505	0.00013075	0.00122812	3.7137	C	5	29/08/2020 07:07		0	0	0	0	0	0	0	0	0	0	0	0	0	0
1333	4	5	9	2d 15:39:02.33000	0d 00:02:26.29000	0.00004991	0.00018587	0.0012282	3.7037	C	5	29/08/2020 07:08		0	0	0	0	0	0	0	0	0	0	0	0	0	0
1334	4	5	9	2d 15:41:18.59000	0d 00:04:42.55000	0.0000964	0.00035777	0.00122812	3.6936	C	5	29/08/2020 07:10		0	0	0	0	0	0	0	0	0	0	0	0	0	0
1335	4	5	9	2d 15:46:18.59000	0d 00:09:42.55000	0.00019875	0.00073565	0.00122812	3.6915	C	1	29/08/2020 07:15		0	0	0	0	0	0	0	0	0	0	0	0	0	0
1336	4	5	9	2d 15:51:18.59000	0d 00:14:42.55000	0.00030111	0.00111363	0.00122835	3.6938	C	1	29/08/2020 07:20		0	0	0	0	0	0	0	0	0	0	0	0	0	0
1337	4	5	9	2d 15:56:18.59000	0d 00:19:42.55000	0.00040346	0.00149189	0.00122812	3.6974	C	1	29/08/2020 07:25		0	0	0	0	0	0	0	0	0	0	0	0	0	0
1338	4	5	9	2d 16:01:18.59000	0d 00:24:42.55000	0.00050581	0.00187052	0.00122797	3.7009	C	1	29/08/2020 07:30		0	0	0	0	0	0	0	0	0	0	0	0	0	0
1339	4	5	9	2d 16:06:18.59000	0d 00:29:42.55000	0.00060817	0.00224951	0.00122843	3.7046	C	1	29/08/2020 07:35		0	0	0	0	0	0	0	0	0	0	0	0	0	0
1340	4	5	9	2d 16:11:18.59000	0d 00:34:42.55000	0.00071052	0.00262891	0.00122828	3.7089	C	1	29/08/2020 07:40		0	0	0	0	0	0	0	0	0	0	0	0	0	0
1341	4	5	9	2d 16:16:18.59000	0d 00:39:42.55000	0.00081288	0.00300869	0.0012282	3.7124	C	1	29/08/2020 07:45		0	0	0	0	0	0	0	0	0	0	0	0	0	0
1342	4	5	9	2d 16:21:18.59000	0d 00:44:42.55000	0.00091523	0.00338887	0.00122828	3.7165	C	1	29/08/2020 07:50		0	0	0	0	0	0	0	0	0	0	0	0	0	0
1343	4	5	9	2d 16:26:18.59000	0d 00:49:42.55000	0.00101758	0.00376954	0.00122858	3.7215	C	1	29/08/2020 07:55		0	0	0	0	0	0	0	0	0	0	0	0	0	0
1344	4	5	9	2d 16:31:18.59000	0d 00:54:42.55000	0.00111994	0.00415072	0.00122828	3.7267	C	1	29/08/2020 08:00		0	0	0	0	0	0	0	0	0	0	0	0	0	0
1345	4	5	9	2d 16:36:18.59000	0d 00:59:42.55000	0.00122229	0.00453243	0.0012282	3.7321	C	1	29/08/2020 08:05		0	0	0	0	0	0	0	0	0	0	0	0	0	0
1346	4	5	9	2d 16:41:18.59000	0d 01:04:42.55000	0.00132464	0.00491469	0.00122828	3.7372	C	1	29/08/2020 08:10		0	0	0	0	0	0	0	0	0	0	0	0	0	0
1347	4	5	9	2d 16:46:18.59000	0d 01:09:42.55000	0.001427	0.0052975	0.00122828	3.7427	C	1	29/08/2020 08:15		0	0	0	0	0	0	0	0	0	0	0	0	0	0
1348	4	5	9	2d 16:51:18.59000	0d 01:14:42.55000	0.00152935	0.00568086	0.00122812	3.7481	C	1	29/08/2020 08:20		0	0	0	0	0	0	0	0	0	0	0	0	0	0
1349	4	5	9	2d 16:56:18.59000	0d 01:19:42.55000	0.00163171	0.00606474	0.00122835	3.7531	C	1	29/08/2020 08:25		0	0	0	0	0	0	0	0	0	0	0	0	0	0
1350	4	5	9	2d 17:01:18.59000	0d 01:24:42.55000	0.00173406	0.00644916	0.00122828	3.7584	C	1	29/08/2020 08:30		0	0	0	0	0	0	0	0	0	0	0	0	0	0
1351	4	5	9	2d 17:06:18.59000	0d 01:29:42.55000	0.00183641	0.00683411	0.0012282	3.7635	C	1	29/08/2020 08:35		0	0	0	0	0	0	0	0	0	0	0	0	0	0
1352	4	5	9	2d 17:11:18.59000	0d 01:34:42.55000	0.00193877	0.00721959	0.0012282	3.7687	C	1	29/08/2020 08:40		0	0	0	0	0	0	0	0	0	0	0	0	0	0
1353	4	5	9	2d 17:16:18.59000	0d 01:39:42.55000	0.00204112	0.0076056	0.00122805	3.774	C	1	29/08/2020 08:45		0	0	0	0	0	0	0	0	0	0	0	0	0	0
1354	4	5	9	2d 17:21:18.59000	0d 01:44:42.55000	0.00214347	0.00799216	0.0012282	3.7795	C	1	29/08/2020 08:50		0	0	0	0	0	0	0	0	0	0	0	0	0	0
1355	4	5	9	2d 17:26:18.59000	0d 01:49:42.55000	0.00224583	0.00837928	0.00122828	3.7847	C	1	29/08/2020 08:55		0	0	0	0	0	0	0	0	0	0	0	0	0	0
1356	4	5	9	2d 17:31:18.59000	0d 01:54:42.55000	0.00234818	0.00876699	0.00122828	3.7908	C	1	29/08/2020 09:00		0	0	0	0	0	0	0	0	0	0	0	0	0	0
1357	4	5	9	2d 17:36:18.59000	0d 01:59:42.55000	0.00245054	0.00915532	0.0012282	3.7971	C	1	29/08/2020 09:05		0	0	0	0	0	0	0	0	0	0	0	0	0	0
1358	4	5	9	2d 17:41:18.59000	0d 02:04:42.55000	0.00255289	0.00954432	0.00122812	3.8038	C	1	29/08/2020 09:10		0	0	0	0	0	0	0	0	0	0	0	0	0	0
1359	4	5	9	2d 17:46:18.59000	0d 02:09:42.55000	0.00265524	0.00993403	0.00122828	3.8111	C	1	29/08/2020 09:15		0	0	0	0	0	0	0	0	0	0	0	0	0	0
1360	4	5	9	2d 17:51:18.59000	0d 02:14:42.55000	0.0027576	0.0103245	0.00122828	3.8192	C	1	29/08/2020 09:20		0	0	0	0	0	0	0	0	0	0	0	0	0	0
1361	4	5	9	2d 17:56:18.59000	0d 02:19:42.55000	0.00285995	0.0107159	0.00122843	3.8279	C	1	29/08/2020 09:25		0	0	0	0	0	0	0	0	0	0	0	0	0	0
1362	4	5	9	2d 18:01:18.59000	0d 02:24:42.55000	0.0029623	0.0111082	0.0012282	3.8375	C	1	29/08/2020 09:30		0	0	0	0	0	0	0	0	0	0	0	0	0	0
1363	4	5	9	2d 18:05:53.61000	0d 02:29:17.57000	0.00305614	0.0114687	0.0012282	3.8476	C	5	29/08/2020 09:35		0	0	0	0	0	0	0	0	0	0	0	0	0	0
1364	4	5	9	2d 18:10:13.05000	0d 02:33:37.01000	0.00314465	0.0118097	0.00122812	3.8576	C	5	29/08/2020 09:39		0	0	0	0	0	0	0	0	0	0	0	0	0	0
1365	4	5	9	2d 18:14:16.45000	0d 02:37:40.41000	0.00322769	0.0121305	0.0012282	3.8677	C	5	29/08/2020 09:43		0	0	0	0	0	0	0	0	0	0	0	0	0	0
1366	4	5	9	2d 18:18:02.54000	0d 02:41:26.50000	0.00330483	0.0124292	0.0012285	3.8778	C	5	29/08/2020 09:47		0	0	0	0	0	0	0	0	0	0	0	0	0	0
1367	4	5	9	2d 18:21:36.27000	0d 02:45:00.23000	0.00337775	0.0127123	0.0012282	3.8878	C	5	29/08/2020 09:50		0	0	0	0	0	0	0	0	0	0	0	0	0	0
1368	4	5	9	2d 18:25:02.49000	0d 02:48:26.45000	0.00344811	0.0129862	0.00122812	3.8979	C	5	29/08/2020 09:54		0	0	0	0	0	0	0	0	0	0	0	0	0	0
1369	4	5	9	2d 18:28:20.21000	0d 02:51:44.17000	0.00351557	0.0132495	0.00122828	3.908	C	5	29/08/2020 09:57		0	0	0	0	0	0	0	0	0	0	0	0	0	0
1370	4	5	9	2d 18:31:36.49000	0d 02:55:00.45000	0.00358253	0.0135115	0.00122843	3.9182	C	5	29/08/2020 10:00		0	0	0	0	0	0	0	0	0	0	0	0	0	0
1371	4	5	9	2d 18:34:46.17000	0d 02:58:10.13000	0.00364725	0.0137654	0.0012282	3.9283	C	5	29/08/2020 10:03		0	0	0	0	0	0	0	0	0	0	0	0	0	0
1372	4	5	9	2d 18:37:49.23000	0d 03:01:13.19000	0.00370971	0.0140111	0.0012282	3.9384	C	5	29/08/2020 10:06		0	0	0	0	0	0	0	0	0	0	0	0	0	0
1373	4	5	9	2d 18:40:49.27000	0d 03:04:13.23000	0.00377113	0.0142533	0.00122835	3.9484	C	5	29/08/2020 10:09		0	0	0	0	0	0	0	0	0	0	0	0	0	0
1374	4	5	9	2d 18:43:44.93000	0d 03:07:08.89000	0.00383106	0.0144902	0.00122797	3.9585	C	5	29/08/2020 10:12		0	0	0	0	0	0	0	0	0	0	0	0	0	0
1375	4	5	9	2d 18:46:40.51000	0d 03:10:04.47000	0.00389097	0.0147277	0.00122866	3.9686	C	5	29/08/2020 10:15		0	0	0	0	0	0	0	0	0	0	0	0	0	0
1376	4	5	9	2d 18:49:35.55000	0d 03:12:59.51000	0.00395069	0.014965	0.00122828	3.9786	C	5	29/08/2020 10:18		0	0	0	0	0	0	0	0	0	0	0	0	0	0
1377	4	5	9	2d 18:52:26.28000	0d 03:15:50.24000	0.00400894	0.015197	0.00122812	3.9887	C	5	29/08/2020 10:21		0	0	0	0	0	0	0	0	0	0	0	0	0	0
1378	4	5	9	2d 18:55:17.84000	0d 03:18:41.80000	0.00406747	0.0154308	0.00122828	3.9989	C	5	29/08/2020 10:24		0	0	0	0	0	0	0	0	0	0	0	0	0	0
1379	4	5	9	2d 18:58:08.72000	0d 03:21:32.68000	0.00412577	0.0156642	0.00122828	4.009	C	5	29/08/2020 10:27		0	0	0	0	0	0	0	0	0	0	0	0	0	0
1380	4	5	9	2d 19:00:57.33000	0d 03:24:21.29000	0.0041833	0.0158951	0.0012285	4.0191	C	5	29/08/2020 10:30		0	0	0	0	0	0	0	0	0	0	0	0	0	0
1381	4	5	9	2d 19:03:46.05000	0d 03:27:10.01000	0.00424086	0.0161267	0.00122835	4.0291	C	5	29/08/2020 10:32		0	0	0	0	0	0	0	0	0	0	0	0	0	0
1382	4	5	9	2d 19:06:31.23000	0d 03:29:55.19000	0.00429722	0.0163541	0.0012282	4.0392	C	5	29/08/2020 10:35		0	0	0	0	0	0	0	0	0	0	0	0	0	0
1383	4	5	9	2d 19:09:13.86000	0d 03:32:37.82000	0.0043527	0.0165785	0.00122843	4.0493	C	5	29/08/2020 10:38		0	0	0	0	0	0	0	0	0	0	0	0	0	0
1384	4	5	9	2d 19:11:54.83000	0d 03:35:18.79000	0.00440762	0.0168012	0.0012282	4.0594	C	5	29/08/2020 10:41		0	0	0	0	0	0	0	0	0	0	0	0	0	0
1385	4	5	9	2d 19:14:33.52000	0d 03:37:57.48000	0.00446176	0.0170212	0.00122835	4.0694	C	5	29/08/2020 10:43		0	0	0	0	0	0	0	0	0	0	0	0	0	0
1386	4	5	9	2d 19:17:13.15000	0d 03:40:37.11000	0.00451623	0.0172431	0.00122828	4.0795	C	5	29/08/2020 10:46		0	0	0	0	0	0	0	0	0	0	0	0	0	0
1387	4	5	9	2d 19:19:49.04000	0d 03:43:13.00000	0.00456941	0.0174604	0.0012282	4.0897	C	5	29/08/2020 10:48		0	0	0	0	0	0	0	0	0	0	0	0	0	0
1388	4	5	9	2d 19:22:24.14000	0d 03:45:48.10000	0.00462233	0.017677	0.00122843	4.0998	C	5	29/08/2020 10:51		0	0	0	0	0	0	0	0	0	0	0	0	0	0
1389	4	5	9	2d 19:24:55.22000	0d 03:48:19.18000	0.00467387	0.0178886	0.00122812	4.1099	C	5	29/08/2020 10:54		0	0	0	0	0	0	0	0	0	0	0	0	0	0
1390	4	5	9	2d 19:27:22.01000	0d 03:50:45.97000	0.00472396	0.0180947	0.0012282	4.1199	C	5	29/08/2020 10:56		0	0	0	0	0	0	0	0	0	0	0	0	0	0
1391	4	5	9	2d 19:29:50.94000	0d 03:53:14.90000	0.00477477	0.0183043	0.00122828	4.13	C	5	29/08/2020 10:59		0	0	0	0	0	0	0	0	0	0	0	0	0	0
1392	4	5	9	2d 19:32:18.09000	0d 03:55:42.05000	0.00482497	0.0185119	0.00122835	4.1401	C	5	29/08/2020 11:01		0	0	0	0	0	0	0	0	0	0	0	0	0	0
1393	4	5	9	2d 19:34:41.44000	0d 03:58:05.40000	0.00487388	0.0187146	0.00122812	4.1501	C	5	29/08/2020 11:03		0	0	0	0	0	0	0	0	0	0	0	0	0	0
1394	4	5	9	2d 19:37:03.31000	0d 04:00:27.27000	0.00492228	0.0189157	0.00122835	4.1602	C	5	29/08/2020 11:06		0	0	0	0	0	0	0	0	0	0	0	0	0	0
1395	4	5	9	2d 19:39:24.59000	0d 04:02:48.55000	0.00497048	0.0191165	0.00122828	4.1703	C	5	29/08/2020 11:08		0	0	0	0	0	0	0	0	0	0	0	0	0	0
1396	4	5	9	2d 19:41:44.66000	0d 04:05:08.62000	0.00501827	0.019316	0.0012282	4.1804	C	5	29/08/2020 11:10		0	0	0	0	0	0	0	0	0	0	0	0	0	0
1397	4	5	9	2d 19:44:04.85000	0d 04:07:28.81000	0.0050661	0.0195162	0.00122843	4.1904	C	5	29/08/2020 11:13		0	0	0	0	0	0	0	0	0	0	0	0	0	0
1398	4	5	9	2d 19:46:14.09000	0d 04:09:38.05000	0.0051102	0.0197012	0.00122843	4.2	C	133	29/08/2020 11:15		0	0	0	0	0	0	0	0	0	0	0	0	0	0
1399	4	5	10	2d 19:46:14.10000	0d 00:00:00.01000	0.0051102	0.0197012	0.0012472	4.1999	C	0	29/08/2020 11:15		0	0	0	0	0	0	0	0	0	0	0	0	0	0
1400	4	5	10	2d 19:46:31.52000	0d 00:00:17.43000	0.00511603	0.0197257	0.0011471	4.2002	C	4	29/08/2020 11:15		0	0	0	0	0	0	0	0	0	0	0	0	0	0
1401	4	5	10	2d 19:46:47.77000	0d 00:00:33.68000	0.00512097	0.0197465	0.00104685	4.2002	C	4	29/08/2020 11:15		0	0	0	0	0	0	0	0	0	0	0	0	0	0
1402	4	5	10	2d 19:47:09.56000	0d 00:00:55.47000	0.005127	0.0197718	0.00094682	4.2002	C	4	29/08/2020 11:16		0	0	0	0	0	0	0	0	0	0	0	0	0	0
1403	4	5	10	2d 19:47:36.99000	0d 00:01:22.90000	0.00513383	0.0198005	0.0008468	4.2002	C	4	29/08/2020 11:16		0	0	0	0	0	0	0	0	0	0	0	0	0	0
1404	4	5	10	2d 19:48:10.24000	0d 00:01:56.15000	0.00514119	0.0198314	0.00074678	4.2002	C	4	29/08/2020 11:17		0	0	0	0	0	0	0	0	0	0	0	0	0	0
1405	4	5	10	2d 19:48:48.37000	0d 00:02:34.28000	0.00514856	0.0198623	0.00064675	4.2	C	4	29/08/2020 11:17		0	0	0	0	0	0	0	0	0	0	0	0	0	0
1406	4	5	10	2d 19:49:33.90000	0d 00:03:19.81000	0.00515608	0.0198939	0.00054658	4.1999	C	4	29/08/2020 11:18		0	0	0	0	0	0	0	0	0	0	0	0	0	0
1407	4	5	10	2d 19:50:29.66000	0d 00:04:15.57000	0.00516374	0.0199261	0.00044656	4.2004	C	4	29/08/2020 11:19		0	0	0	0	0	0	0	0	0	0	0	0	0	0
1408	4	5	10	2d 19:51:41.97000	0d 00:05:27.88000	0.00517166	0.0199594	0.00034653	4.2002	C	4	29/08/2020 11:20		0	0	0	0	0	0	0	0	0	0	0	0	0	0
1409	4	5	10	2d 19:53:23.18000	0d 00:07:09.09000	0.00517992	0.0199941	0.00024651	4.2	C	4	29/08/2020 11:22		0	0	0	0	0	0	0	0	0	0	0	0	0	0
1410	4	5	10	2d 19:56:10.06000	0d 00:09:55.97000	0.00518881	0.0200314	0.00014649	4.2	C	4	29/08/2020 11:25		0	0	0	0	0	0	0	0	0	0	0	0	0	0
1411	4	5	10	2d 19:57:08.49000	0d 00:10:54.40000	0.00519101	0.0200406	0.00012284	4.2	C	132	29/08/2020 11:26		0	0	0	0	0	0	0	0	0	0	0	0	0	0
1412	4	5	11	2d 19:57:08.50000	0d 00:00:00.01000	0	0	0	4.1991	R	0	29/08/2020 11:26		0	0	0	0	0	0	0	0	0	0	0	0	0	0
1413	4	5	11	2d 19:57:10.50000	0d 00:00:02.01000	0	0	0	4.199	R	1	29/08/2020 11:26		0	0	0	0	0	0	0	0	0	0	0	0	0	0
1414	4	5	11	2d 19:57:12.50000	0d 00:00:04.01000	0	0	0	4.1988	R	1	29/08/2020 11:26		0	0	0	0	0	0	0	0	0	0	0	0	0	0
1415	4	5	11	2d 19:57:14.50000	0d 00:00:06.01000	0	0	0	4.1988	R	1	29/08/2020 11:26		0	0	0	0	0	0	0	0	0	0	0	0	0	0
1416	4	5	11	2d 19:57:16.50000	0d 00:00:08.01000	0	0	0	4.1987	R	1	29/08/2020 11:26		0	0	0	0	0	0	0	0	0	0	0	0	0	0
1417	4	5	11	2d 19:57:18.49000	0d 00:00:10.00000	0	0	0	4.1987	R	129	29/08/2020 11:26		0	0	0	0	0	0	0	0	0	0	0	0	0	0
1418	4	5	12	2d 19:57:18.53000	0d 00:00:00.04000	0.00000001	0.00000006	0.00122934	4.1889	D	0	29/08/2020 11:26		0	0	0	0	0	0	0	0	0	0	0	0	0	0
1419	4	5	12	2d 19:57:48.36000	0d 00:00:29.87000	0.00001019	0.00004262	0.00122843	4.1788	D	5	29/08/2020 11:26		0	0	0	0	0	0	0	0	0	0	0	0	0	0
1420	4	5	12	2d 19:59:10.06000	0d 00:01:51.57000	0.00003807	0.00015895	0.0012282	4.1688	D	5	29/08/2020 11:28		0	0	0	0	0	0	0	0	0	0	0	0	0	0
1421	4	5	12	2d 20:01:08.51000	0d 00:03:50.02000	0.00007848	0.00032722	0.00122812	4.1587	D	5	29/08/2020 11:30		0	0	0	0	0	0	0	0	0	0	0	0	0	0
1422	4	5	12	2d 20:03:15.82000	0d 00:05:57.33000	0.00012191	0.00050764	0.00122828	4.1486	D	5	29/08/2020 11:32		0	0	0	0	0	0	0	0	0	0	0	0	0	0
1423	4	5	12	2d 20:05:26.67000	0d 00:08:08.18000	0.00016656	0.00069263	0.00122812	4.1386	D	5	29/08/2020 11:34		0	0	0	0	0	0	0	0	0	0	0	0	0	0
1424	4	5	12	2d 20:07:38.35000	0d 00:10:19.86000	0.00021148	0.00087834	0.00122835	4.1285	D	5	29/08/2020 11:36		0	0	0	0	0	0	0	0	0	0	0	0	0	0
1425	4	5	12	2d 20:09:54.95000	0d 00:12:36.46000	0.00025809	0.00107053	0.00122828	4.1184	D	5	29/08/2020 11:39		0	0	0	0	0	0	0	0	0	0	0	0	0	0
1426	4	5	12	2d 20:12:09.23000	0d 00:14:50.74000	0.0003039	0.00125898	0.0012282	4.1083	D	5	29/08/2020 11:41		0	0	0	0	0	0	0	0	0	0	0	0	0	0
1427	4	5	12	2d 20:14:29.71000	0d 00:17:11.22000	0.00035183	0.00145565	0.00122843	4.0981	D	5	29/08/2020 11:43		0	0	0	0	0	0	0	0	0	0	0	0	0	0
1428	4	5	12	2d 20:16:51.50000	0d 00:19:33.01000	0.00040021	0.00165366	0.00122835	4.088	D	5	29/08/2020 11:46		0	0	0	0	0	0	0	0	0	0	0	0	0	0
1429	4	5	12	2d 20:19:14.19000	0d 00:21:55.70000	0.00044889	0.00185244	0.00122828	4.078	D	5	29/08/2020 11:48		0	0	0	0	0	0	0	0	0	0	0	0	0	0
1430	4	5	12	2d 20:21:41.98000	0d 00:24:23.49000	0.00049931	0.00205782	0.00122828	4.0677	D	5	29/08/2020 11:50		0	0	0	0	0	0	0	0	0	0	0	0	0	0
1431	4	5	12	2d 20:24:11.43000	0d 00:26:52.94000	0.0005503	0.00226498	0.00122812	4.0577	D	5	29/08/2020 11:53		0	0	0	0	0	0	0	0	0	0	0	0	0	0
1432	4	5	12	2d 20:26:39.47000	0d 00:29:20.98000	0.00060081	0.00246967	0.0012285	4.0476	D	5	29/08/2020 11:55		0	0	0	0	0	0	0	0	0	0	0	0	0	0
1433	4	5	12	2d 20:29:12.30000	0d 00:31:53.81000	0.00065295	0.00268047	0.00122835	4.0375	D	5	29/08/2020 11:58		0	0	0	0	0	0	0	0	0	0	0	0	0	0
1434	4	5	12	2d 20:31:43.90000	0d 00:34:25.41000	0.00070467	0.00288905	0.00122812	4.0273	D	5	29/08/2020 12:00		0	0	0	0	0	0	0	0	0	0	0	0	0	0
1435	4	5	12	2d 20:34:21.73000	0d 00:37:03.24000	0.00075852	0.00310566	0.00122835	4.0172	D	5	29/08/2020 12:03		0	0	0	0	0	0	0	0	0	0	0	0	0	0
1436	4	5	12	2d 20:37:02.20000	0d 00:39:43.71000	0.00081327	0.00332533	0.00122843	4.0072	D	5	29/08/2020 12:06		0	0	0	0	0	0	0	0	0	0	0	0	0	0
1437	4	5	12	2d 20:39:41.82000	0d 00:42:23.33000	0.00086773	0.00354329	0.00122835	3.9971	D	5	29/08/2020 12:08		0	0	0	0	0	0	0	0	0	0	0	0	0	0
1438	4	5	12	2d 20:42:23.75000	0d 00:45:05.26000	0.00092298	0.00376384	0.00122835	3.987	D	5	29/08/2020 12:11		0	0	0	0	0	0	0	0	0	0	0	0	0	0
1439	4	5	12	2d 20:45:06.07000	0d 00:47:47.58000	0.00097836	0.00398438	0.0012282	3.977	D	5	29/08/2020 12:14		0	0	0	0	0	0	0	0	0	0	0	0	0	0
1440	4	5	12	2d 20:47:50.49000	0d 00:50:32.00000	0.00103445	0.0042072	0.0012282	3.9669	D	5	29/08/2020 12:17		0	0	0	0	0	0	0	0	0	0	0	0	0	0
1441	4	5	12	2d 20:50:39.42000	0d 00:53:20.93000	0.00109209	0.00443556	0.00122843	3.9568	D	5	29/08/2020 12:19		0	0	0	0	0	0	0	0	0	0	0	0	0	0
1442	4	5	12	2d 20:53:24.98000	0d 00:56:06.49000	0.00114858	0.00465878	0.00122812	3.9467	D	5	29/08/2020 12:22		0	0	0	0	0	0	0	0	0	0	0	0	0	0
1443	4	5	12	2d 20:56:14.08000	0d 00:58:55.59000	0.00120627	0.0048862	0.00122828	3.9367	D	5	29/08/2020 12:25		0	0	0	0	0	0	0	0	0	0	0	0	0	0
1444	4	5	12	2d 20:59:03.32000	0d 01:01:44.83000	0.00126401	0.00511323	0.0012282	3.9266	D	5	29/08/2020 12:28		0	0	0	0	0	0	0	0	0	0	0	0	0	0
1445	4	5	12	2d 21:01:55.10000	0d 01:04:36.61000	0.00132262	0.00534308	0.00122828	3.9165	D	5	29/08/2020 12:31		0	0	0	0	0	0	0	0	0	0	0	0	0	0
1446	4	5	12	2d 21:04:50.65000	0d 01:07:32.16000	0.00138251	0.00557736	0.0012285	3.9065	D	5	29/08/2020 12:34		0	0	0	0	0	0	0	0	0	0	0	0	0	0
1447	4	5	12	2d 21:07:47.17000	0d 01:10:28.68000	0.00144274	0.00581233	0.00122828	3.8964	D	5	29/08/2020 12:36		0	0	0	0	0	0	0	0	0	0	0	0	0	0
1448	4	5	12	2d 21:10:45.50000	0d 01:13:27.01000	0.00150358	0.00604909	0.00122843	3.8863	D	5	29/08/2020 12:39		0	0	0	0	0	0	0	0	0	0	0	0	0	0
1449	4	5	12	2d 21:13:46.20000	0d 01:16:27.71000	0.00156523	0.00628839	0.00122828	3.8762	D	5	29/08/2020 12:42		0	0	0	0	0	0	0	0	0	0	0	0	0	0
1450	4	5	12	2d 21:16:53.84000	0d 01:19:35.35000	0.00162925	0.00653622	0.00122835	3.8662	D	5	29/08/2020 12:46		0	0	0	0	0	0	0	0	0	0	0	0	0	0
1451	4	5	12	2d 21:20:03.00000	0d 01:22:44.51000	0.00169379	0.00678542	0.00122812	3.8561	D	5	29/08/2020 12:49		0	0	0	0	0	0	0	0	0	0	0	0	0	0
1452	4	5	12	2d 21:23:18.29000	0d 01:25:59.80000	0.00176042	0.00704201	0.0012285	3.8459	D	5	29/08/2020 12:52		0	0	0	0	0	0	0	0	0	0	0	0	0	0
1453	4	5	12	2d 21:26:46.64000	0d 01:29:28.15000	0.0018315	0.00731505	0.00122805	3.8358	D	5	29/08/2020 12:55		0	0	0	0	0	0	0	0	0	0	0	0	0	0
1454	4	5	12	2d 21:30:21.14000	0d 01:33:02.65000	0.00190468	0.00759541	0.0012282	3.8257	D	5	29/08/2020 12:59		0	0	0	0	0	0	0	0	0	0	0	0	0	0
1455	4	5	12	2d 21:34:06.90000	0d 01:36:48.41000	0.00198171	0.0078897	0.00122828	3.8157	D	5	29/08/2020 13:03		0	0	0	0	0	0	0	0	0	0	0	0	0	0
1456	4	5	12	2d 21:38:02.97000	0d 01:40:44.48000	0.00206225	0.00819662	0.00122843	3.8056	D	5	29/08/2020 13:07		0	0	0	0	0	0	0	0	0	0	0	0	0	0
1457	4	5	12	2d 21:42:20.85000	0d 01:45:02.36000	0.00215023	0.00853101	0.00122828	3.7955	D	5	29/08/2020 13:11		0	0	0	0	0	0	0	0	0	0	0	0	0	0
1458	4	5	12	2d 21:47:00.04000	0d 01:49:41.55000	0.00224549	0.00889208	0.00122805	3.7853	D	5	29/08/2020 13:16		0	0	0	0	0	0	0	0	0	0	0	0	0	0
1459	4	5	12	2d 21:52:00.04000	0d 01:54:41.55000	0.00234784	0.00927905	0.00122812	3.7757	D	1	29/08/2020 13:21		0	0	0	0	0	0	0	0	0	0	0	0	0	0
1460	4	5	12	2d 21:57:00.04000	0d 01:59:41.55000	0.00245019	0.00966505	0.0012282	3.7667	D	1	29/08/2020 13:26		0	0	0	0	0	0	0	0	0	0	0	0	0	0
1461	4	5	12	2d 22:02:00.04000	0d 02:04:41.55000	0.00255255	0.0100502	0.00122812	3.7584	D	1	29/08/2020 13:31		0	0	0	0	0	0	0	0	0	0	0	0	0	0
1462	4	5	12	2d 22:07:00.04000	0d 02:09:41.55000	0.0026549	0.0104345	0.00122812	3.751	D	1	29/08/2020 13:36		0	0	0	0	0	0	0	0	0	0	0	0	0	0
1463	4	5	12	2d 22:12:00.04000	0d 02:14:41.55000	0.00275726	0.0108181	0.00122828	3.7438	D	1	29/08/2020 13:41		0	0	0	0	0	0	0	0	0	0	0	0	0	0
1464	4	5	12	2d 22:17:00.04000	0d 02:19:41.55000	0.00285961	0.0112009	0.00122835	3.7372	D	1	29/08/2020 13:46		0	0	0	0	0	0	0	0	0	0	0	0	0	0
1465	4	5	12	2d 22:22:00.04000	0d 02:24:41.55000	0.00296196	0.0115831	0.0012282	3.7307	D	1	29/08/2020 13:51		0	0	0	0	0	0	0	0	0	0	0	0	0	0
1466	4	5	12	2d 22:27:00.04000	0d 02:29:41.55000	0.00306432	0.0119646	0.00122828	3.7244	D	1	29/08/2020 13:56		0	0	0	0	0	0	0	0	0	0	0	0	0	0
1467	4	5	12	2d 22:32:00.04000	0d 02:34:41.55000	0.00316667	0.0123455	0.00122828	3.7182	D	1	29/08/2020 14:01		0	0	0	0	0	0	0	0	0	0	0	0	0	0
1468	4	5	12	2d 22:37:00.04000	0d 02:39:41.55000	0.00326902	0.0127258	0.00122843	3.7119	D	1	29/08/2020 14:06		0	0	0	0	0	0	0	0	0	0	0	0	0	0
1469	4	5	12	2d 22:42:00.04000	0d 02:44:41.55000	0.00337138	0.0131054	0.00122812	3.7055	D	1	29/08/2020 14:11		0	0	0	0	0	0	0	0	0	0	0	0	0	0
1470	4	5	12	2d 22:47:00.04000	0d 02:49:41.55000	0.00347373	0.0134843	0.0012282	3.6986	D	1	29/08/2020 14:16		0	0	0	0	0	0	0	0	0	0	0	0	0	0
1471	4	5	12	2d 22:52:00.04000	0d 02:54:41.55000	0.00357609	0.0138625	0.00122828	3.6913	D	1	29/08/2020 14:21		0	0	0	0	0	0	0	0	0	0	0	0	0	0
1472	4	5	12	2d 22:57:00.04000	0d 02:59:41.55000	0.00367844	0.01424	0.00122828	3.6843	D	1	29/08/2020 14:26		0	0	0	0	0	0	0	0	0	0	0	0	0	0
1473	4	5	12	2d 23:02:00.04000	0d 03:04:41.55000	0.00378079	0.0146167	0.00122805	3.6767	D	1	29/08/2020 14:31		0	0	0	0	0	0	0	0	0	0	0	0	0	0
1474	4	5	12	2d 23:07:00.04000	0d 03:09:41.55000	0.00388315	0.0149926	0.00122812	3.6684	D	1	29/08/2020 14:36		0	0	0	0	0	0	0	0	0	0	0	0	0	0
1475	4	5	12	2d 23:12:00.04000	0d 03:14:41.55000	0.0039855	0.0153676	0.00122828	3.6591	D	1	29/08/2020 14:41		0	0	0	0	0	0	0	0	0	0	0	0	0	0
1476	4	5	12	2d 23:16:43.14000	0d 03:19:24.65000	0.00408209	0.0157206	0.0012282	3.649	D	5	29/08/2020 14:45		0	0	0	0	0	0	0	0	0	0	0	0	0	0
1477	4	5	12	2d 23:21:00.13000	0d 03:23:41.64000	0.00416977	0.0160401	0.00122835	3.639	D	5	29/08/2020 14:50		0	0	0	0	0	0	0	0	0	0	0	0	0	0
1478	4	5	12	2d 23:24:44.77000	0d 03:27:26.28000	0.00424641	0.0163186	0.00122812	3.6289	D	5	29/08/2020 14:53		0	0	0	0	0	0	0	0	0	0	0	0	0	0
1479	4	5	12	2d 23:27:54.32000	0d 03:30:35.83000	0.00431108	0.016553	0.00122843	3.6188	D	5	29/08/2020 14:57		0	0	0	0	0	0	0	0	0	0	0	0	0	0
1480	4	5	12	2d 23:30:31.13000	0d 03:33:12.64000	0.00436458	0.0167464	0.00122828	3.6088	D	5	29/08/2020 14:59		0	0	0	0	0	0	0	0	0	0	0	0	0	0
1481	4	5	12	2d 23:32:42.09000	0d 03:35:23.60000	0.00440926	0.0169074	0.00122812	3.5987	D	5	29/08/2020 15:01		0	0	0	0	0	0	0	0	0	0	0	0	0	0
1482	4	5	12	2d 23:34:28.73000	0d 03:37:10.24000	0.00444565	0.0170382	0.00122835	3.5885	D	5	29/08/2020 15:03		0	0	0	0	0	0	0	0	0	0	0	0	0	0
1483	4	5	12	2d 23:35:59.11000	0d 03:38:40.62000	0.00447648	0.0171487	0.00122828	3.5782	D	5	29/08/2020 15:05		0	0	0	0	0	0	0	0	0	0	0	0	0	0
1484	4	5	12	2d 23:37:12.87000	0d 03:39:54.38000	0.00450165	0.0172386	0.00122812	3.5682	D	5	29/08/2020 15:06		0	0	0	0	0	0	0	0	0	0	0	0	0	0
1485	4	5	12	2d 23:38:10.36000	0d 03:40:51.87000	0.00452126	0.0173085	0.00122828	3.5579	D	5	29/08/2020 15:07		0	0	0	0	0	0	0	0	0	0	0	0	0	0
1486	4	5	12	2d 23:38:59.11000	0d 03:41:40.62000	0.00453789	0.0173676	0.00122812	3.5479	D	5	29/08/2020 15:08		0	0	0	0	0	0	0	0	0	0	0	0	0	0
1487	4	5	12	2d 23:39:38.39000	0d 03:42:19.90000	0.0045513	0.0174151	0.00122828	3.5378	D	5	29/08/2020 15:08		0	0	0	0	0	0	0	0	0	0	0	0	0	0
1488	4	5	12	2d 23:40:11.45000	0d 03:42:52.96000	0.00456257	0.0174549	0.00122812	3.5276	D	5	29/08/2020 15:09		0	0	0	0	0	0	0	0	0	0	0	0	0	0
1489	4	5	12	2d 23:40:40.25000	0d 03:43:21.76000	0.0045724	0.0174895	0.00122828	3.5175	D	5	29/08/2020 15:09		0	0	0	0	0	0	0	0	0	0	0	0	0	0
1490	4	5	12	2d 23:41:05.03000	0d 03:43:46.54000	0.00458085	0.0175192	0.00122835	3.5073	D	5	29/08/2020 15:10		0	0	0	0	0	0	0	0	0	0	0	0	0	0
1491	4	5	12	2d 23:41:27.16000	0d 03:44:08.67000	0.00458841	0.0175457	0.00122835	3.4972	D	5	29/08/2020 15:10		0	0	0	0	0	0	0	0	0	0	0	0	0	0
1492	4	5	12	2d 23:41:46.39000	0d 03:44:27.90000	0.00459497	0.0175686	0.0012282	3.4871	D	5	29/08/2020 15:10		0	0	0	0	0	0	0	0	0	0	0	0	0	0
1493	4	5	12	2d 23:42:05.41000	0d 03:44:46.92000	0.00460146	0.0175912	0.00122812	3.4769	D	5	29/08/2020 15:11		0	0	0	0	0	0	0	0	0	0	0	0	0	0
1494	4	5	12	2d 23:42:22.04000	0d 03:45:03.55000	0.00460713	0.0176109	0.00122835	3.4668	D	5	29/08/2020 15:11		0	0	0	0	0	0	0	0	0	0	0	0	0	0
1495	4	5	12	2d 23:42:38.70000	0d 03:45:20.21000	0.00461281	0.0176306	0.00122828	3.4566	D	5	29/08/2020 15:11		0	0	0	0	0	0	0	0	0	0	0	0	0	0
1496	4	5	12	2d 23:42:55.27000	0d 03:45:36.78000	0.00461847	0.0176501	0.00122835	3.4466	D	5	29/08/2020 15:12		0	0	0	0	0	0	0	0	0	0	0	0	0	0
1497	4	5	12	2d 23:43:13.62000	0d 03:45:55.13000	0.00462473	0.0176716	0.00122828	3.4365	D	5	29/08/2020 15:12		0	0	0	0	0	0	0	0	0	0	0	0	0	0
1498	4	5	12	2d 23:43:31.59000	0d 03:46:13.10000	0.00463086	0.0176927	0.00122843	3.4264	D	5	29/08/2020 15:12		0	0	0	0	0	0	0	0	0	0	0	0	0	0
1499	4	5	12	2d 23:43:56.70000	0d 03:46:38.21000	0.00463942	0.017722	0.00122828	3.4163	D	5	29/08/2020 15:13		0	0	0	0	0	0	0	0	0	0	0	0	0	0
1500	4	5	12	2d 23:44:36.04000	0d 03:47:17.55000	0.00465285	0.0177678	0.00122828	3.4061	D	5	29/08/2020 15:13		0	0	0	0	0	0	0	0	0	0	0	0	0	0
1501	4	5	12	2d 23:46:57.04000	0d 03:49:38.55000	0.00470095	0.0179313	0.00122835	3.396	D	5	29/08/2020 15:16		0	0	0	0	0	0	0	0	0	0	0	0	0	0
1502	4	5	12	2d 23:51:57.04000	0d 03:54:38.55000	0.00480331	0.0182784	0.00122835	3.3866	D	1	29/08/2020 15:21		0	0	0	0	0	0	0	0	0	0	0	0	0	0
1503	4	5	12	2d 23:55:57.49000	0d 03:58:39.00000	0.00488534	0.0185559	0.00122812	3.3765	D	5	29/08/2020 15:25		0	0	0	0	0	0	0	0	0	0	0	0	0	0
1504	4	5	12	2d 23:58:54.89000	0d 04:01:36.40000	0.00494587	0.01876	0.0012282	3.3664	D	5	29/08/2020 15:28		0	0	0	0	0	0	0	0	0	0	0	0	0	0
1505	4	5	12	3d 00:00:16.85000	0d 04:02:58.36000	0.00497383	0.018854	0.00122828	3.3564	D	5	29/08/2020 15:29		0	0	0	0	0	0	0	0	0	0	0	0	0	0
1506	4	5	12	3d 00:01:38.16000	0d 04:04:19.67000	0.00500157	0.0189469	0.0012282	3.3463	D	5	29/08/2020 15:30		0	0	0	0	0	0	0	0	0	0	0	0	0	0
1507	4	5	12	3d 00:02:38.20000	0d 04:05:19.71000	0.00502206	0.0190154	0.00122828	3.3362	D	5	29/08/2020 15:31		0	0	0	0	0	0	0	0	0	0	0	0	0	0
1508	4	5	12	3d 00:03:23.58000	0d 04:06:05.09000	0.00503754	0.019067	0.00122828	3.3262	D	5	29/08/2020 15:32		0	0	0	0	0	0	0	0	0	0	0	0	0	0
1509	4	5	12	3d 00:04:00.32000	0d 04:06:41.83000	0.00505007	0.0191086	0.00122812	3.3161	D	5	29/08/2020 15:33		0	0	0	0	0	0	0	0	0	0	0	0	0	0
1510	4	5	12	3d 00:04:30.97000	0d 04:07:12.48000	0.00506053	0.0191432	0.00122828	3.306	D	5	29/08/2020 15:33		0	0	0	0	0	0	0	0	0	0	0	0	0	0
1511	4	5	12	3d 00:04:57.56000	0d 04:07:39.07000	0.0050696	0.0191732	0.00122828	3.2959	D	5	29/08/2020 15:34		0	0	0	0	0	0	0	0	0	0	0	0	0	0
1512	4	5	12	3d 00:05:20.38000	0d 04:08:01.89000	0.00507739	0.0191988	0.00122828	3.2859	D	5	29/08/2020 15:34		0	0	0	0	0	0	0	0	0	0	0	0	0	0
1513	4	5	12	3d 00:05:40.64000	0d 04:08:22.15000	0.0050843	0.0192215	0.00122843	3.2758	D	5	29/08/2020 15:34		0	0	0	0	0	0	0	0	0	0	0	0	0	0
1514	4	5	12	3d 00:05:58.87000	0d 04:08:40.38000	0.00509052	0.0192418	0.00122828	3.2657	D	5	29/08/2020 15:35		0	0	0	0	0	0	0	0	0	0	0	0	0	0
1515	4	5	12	3d 00:06:15.18000	0d 04:08:56.69000	0.00509609	0.01926	0.0012282	3.2555	D	5	29/08/2020 15:35		0	0	0	0	0	0	0	0	0	0	0	0	0	0
1516	4	5	12	3d 00:06:30.25000	0d 04:09:11.76000	0.00510123	0.0192767	0.00122805	3.2453	D	5	29/08/2020 15:35		0	0	0	0	0	0	0	0	0	0	0	0	0	0
1517	4	5	12	3d 00:06:44.15000	0d 04:09:25.66000	0.00510597	0.0192921	0.00122835	3.2351	D	5	29/08/2020 15:35		0	0	0	0	0	0	0	0	0	0	0	0	0	0
1518	4	5	12	3d 00:06:56.90000	0d 04:09:38.41000	0.00511032	0.0193061	0.00122828	3.225	D	5	29/08/2020 15:36		0	0	0	0	0	0	0	0	0	0	0	0	0	0
1519	4	5	12	3d 00:07:08.39000	0d 04:09:49.90000	0.00511424	0.0193187	0.00122835	3.2146	D	5	29/08/2020 15:36		0	0	0	0	0	0	0	0	0	0	0	0	0	0
1520	4	5	12	3d 00:07:19.47000	0d 04:10:00.98000	0.00511802	0.0193309	0.00122835	3.2044	D	5	29/08/2020 15:36		0	0	0	0	0	0	0	0	0	0	0	0	0	0
1521	4	5	12	3d 00:07:29.61000	0d 04:10:11.12000	0.00512148	0.0193419	0.0012285	3.1942	D	5	29/08/2020 15:36		0	0	0	0	0	0	0	0	0	0	0	0	0	0
1522	4	5	12	3d 00:07:39.34000	0d 04:10:20.85000	0.0051248	0.0193525	0.0012282	3.1841	D	5	29/08/2020 15:36		0	0	0	0	0	0	0	0	0	0	0	0	0	0
1523	4	5	12	3d 00:07:48.46000	0d 04:10:29.97000	0.00512791	0.0193624	0.00122843	3.174	D	5	29/08/2020 15:36		0	0	0	0	0	0	0	0	0	0	0	0	0	0
1524	4	5	12	3d 00:07:56.99000	0d 04:10:38.50000	0.00513082	0.0193716	0.00122805	3.1638	D	5	29/08/2020 15:37		0	0	0	0	0	0	0	0	0	0	0	0	0	0
1525	4	5	12	3d 00:08:05.19000	0d 04:10:46.70000	0.00513362	0.0193805	0.00122828	3.1536	D	5	29/08/2020 15:37		0	0	0	0	0	0	0	0	0	0	0	0	0	0
1526	4	5	12	3d 00:08:13.03000	0d 04:10:54.54000	0.00513629	0.0193889	0.00122805	3.1435	D	5	29/08/2020 15:37		0	0	0	0	0	0	0	0	0	0	0	0	0	0
1527	4	5	12	3d 00:08:20.22000	0d 04:11:01.73000	0.00513875	0.0193966	0.00122805	3.1333	D	5	29/08/2020 15:37		0	0	0	0	0	0	0	0	0	0	0	0	0	0
1528	4	5	12	3d 00:08:27.08000	0d 04:11:08.59000	0.00514109	0.0194039	0.00122843	3.1232	D	5	29/08/2020 15:37		0	0	0	0	0	0	0	0	0	0	0	0	0	0
1529	4	5	12	3d 00:08:33.44000	0d 04:11:14.95000	0.00514326	0.0194107	0.00122828	3.1131	D	5	29/08/2020 15:37		0	0	0	0	0	0	0	0	0	0	0	0	0	0
1530	4	5	12	3d 00:08:39.59000	0d 04:11:21.10000	0.00514536	0.0194172	0.00122828	3.1031	D	5	29/08/2020 15:37		0	0	0	0	0	0	0	0	0	0	0	0	0	0
1531	4	5	12	3d 00:08:45.61000	0d 04:11:27.12000	0.00514741	0.0194236	0.00122835	3.0929	D	5	29/08/2020 15:37		0	0	0	0	0	0	0	0	0	0	0	0	0	0
1532	4	5	12	3d 00:08:51.24000	0d 04:11:32.75000	0.00514933	0.0194295	0.00122828	3.0826	D	5	29/08/2020 15:38		0	0	0	0	0	0	0	0	0	0	0	0	0	0
1533	4	5	12	3d 00:08:56.65000	0d 04:11:38.16000	0.00515118	0.0194352	0.00122828	3.0724	D	5	29/08/2020 15:38		0	0	0	0	0	0	0	0	0	0	0	0	0	0
1534	4	5	12	3d 00:09:01.89000	0d 04:11:43.40000	0.00515296	0.0194407	0.00122812	3.062	D	5	29/08/2020 15:38		0	0	0	0	0	0	0	0	0	0	0	0	0	0
1535	4	5	12	3d 00:09:06.94000	0d 04:11:48.45000	0.00515469	0.0194459	0.00122805	3.0518	D	5	29/08/2020 15:38		0	0	0	0	0	0	0	0	0	0	0	0	0	0
1536	4	5	12	3d 00:09:11.78000	0d 04:11:53.29000	0.00515634	0.019451	0.0012282	3.0417	D	5	29/08/2020 15:38		0	0	0	0	0	0	0	0	0	0	0	0	0	0
1537	4	5	12	3d 00:09:16.44000	0d 04:11:57.95000	0.00515793	0.0194558	0.00122812	3.0315	D	5	29/08/2020 15:38		0	0	0	0	0	0	0	0	0	0	0	0	0	0
1538	4	5	12	3d 00:09:20.94000	0d 04:12:02.45000	0.00515946	0.0194604	0.00122805	3.0213	D	5	29/08/2020 15:38		0	0	0	0	0	0	0	0	0	0	0	0	0	0
1539	4	5	12	3d 00:09:25.27000	0d 04:12:06.78000	0.00516094	0.0194649	0.0012282	3.0112	D	5	29/08/2020 15:38		0	0	0	0	0	0	0	0	0	0	0	0	0	0
1540	4	5	12	3d 00:09:29.42000	0d 04:12:10.93000	0.00516236	0.0194692	0.00122843	3.001	D	5	29/08/2020 15:38		0	0	0	0	0	0	0	0	0	0	0	0	0	0
1541	4	5	12	3d 00:09:33.46000	0d 04:12:14.97000	0.00516374	0.0194733	0.00122835	2.9909	D	5	29/08/2020 15:38		0	0	0	0	0	0	0	0	0	0	0	0	0	0
1542	4	5	12	3d 00:09:37.39000	0d 04:12:18.90000	0.00516508	0.0194773	0.00122858	2.9808	D	5	29/08/2020 15:38		0	0	0	0	0	0	0	0	0	0	0	0	0	0
1543	4	5	12	3d 00:09:41.18000	0d 04:12:22.69000	0.00516637	0.0194811	0.00122835	2.9708	D	5	29/08/2020 15:38		0	0	0	0	0	0	0	0	0	0	0	0	0	0
1544	4	5	12	3d 00:09:44.78000	0d 04:12:26.29000	0.0051676	0.0194848	0.0012282	2.9606	D	5	29/08/2020 15:38		0	0	0	0	0	0	0	0	0	0	0	0	0	0
1545	4	5	12	3d 00:09:48.39000	0d 04:12:29.90000	0.00516883	0.0194884	0.00122812	2.9503	D	5	29/08/2020 15:38		0	0	0	0	0	0	0	0	0	0	0	0	0	0
1546	4	5	12	3d 00:09:51.92000	0d 04:12:33.43000	0.00517003	0.019492	0.00122835	2.9401	D	5	29/08/2020 15:39		0	0	0	0	0	0	0	0	0	0	0	0	0	0
1547	4	5	12	3d 00:09:55.36000	0d 04:12:36.87000	0.00517121	0.0194954	0.00122828	2.9297	D	5	29/08/2020 15:39		0	0	0	0	0	0	0	0	0	0	0	0	0	0
1548	4	5	12	3d 00:09:58.67000	0d 04:12:40.18000	0.00517234	0.0194987	0.0012285	2.9194	D	5	29/08/2020 15:39		0	0	0	0	0	0	0	0	0	0	0	0	0	0
1549	4	5	12	3d 00:10:01.95000	0d 04:12:43.46000	0.00517346	0.019502	0.00122843	2.9088	D	5	29/08/2020 15:39		0	0	0	0	0	0	0	0	0	0	0	0	0	0
1550	4	5	12	3d 00:10:05.20000	0d 04:12:46.71000	0.00517456	0.0195052	0.00122835	2.8986	D	5	29/08/2020 15:39		0	0	0	0	0	0	0	0	0	0	0	0	0	0
1551	4	5	12	3d 00:10:08.19000	0d 04:12:49.70000	0.00517558	0.0195081	0.0012282	2.8882	D	5	29/08/2020 15:39		0	0	0	0	0	0	0	0	0	0	0	0	0	0
1552	4	5	12	3d 00:10:11.21000	0d 04:12:52.72000	0.00517661	0.0195111	0.0012282	2.8782	D	5	29/08/2020 15:39		0	0	0	0	0	0	0	0	0	0	0	0	0	0
1553	4	5	12	3d 00:10:14.08000	0d 04:12:55.59000	0.00517759	0.0195139	0.00122835	2.8679	D	5	29/08/2020 15:39		0	0	0	0	0	0	0	0	0	0	0	0	0	0
1554	4	5	12	3d 00:10:16.94000	0d 04:12:58.45000	0.00517857	0.0195167	0.00122835	2.8577	D	5	29/08/2020 15:39		0	0	0	0	0	0	0	0	0	0	0	0	0	0
1555	4	5	12	3d 00:10:19.74000	0d 04:13:01.25000	0.00517953	0.0195194	0.00122828	2.8472	D	5	29/08/2020 15:39		0	0	0	0	0	0	0	0	0	0	0	0	0	0
1556	4	5	12	3d 00:10:22.52000	0d 04:13:04.03000	0.00518047	0.0195221	0.00122805	2.8368	D	5	29/08/2020 15:39		0	0	0	0	0	0	0	0	0	0	0	0	0	0
1557	4	5	12	3d 00:10:25.19000	0d 04:13:06.70000	0.00518138	0.0195247	0.0012282	2.8266	D	5	29/08/2020 15:39		0	0	0	0	0	0	0	0	0	0	0	0	0	0
1558	4	5	12	3d 00:10:27.81000	0d 04:13:09.32000	0.00518228	0.0195272	0.00122828	2.8161	D	5	29/08/2020 15:39		0	0	0	0	0	0	0	0	0	0	0	0	0	0
1559	4	5	12	3d 00:10:30.37000	0d 04:13:11.88000	0.00518315	0.0195297	0.00122812	2.8057	D	5	29/08/2020 15:39		0	0	0	0	0	0	0	0	0	0	0	0	0	0
1560	4	5	12	3d 00:10:32.91000	0d 04:13:14.42000	0.00518402	0.0195321	0.0012282	2.7953	D	5	29/08/2020 15:39		0	0	0	0	0	0	0	0	0	0	0	0	0	0
1561	4	5	12	3d 00:10:35.41000	0d 04:13:16.92000	0.00518487	0.0195345	0.0012282	2.7846	D	5	29/08/2020 15:39		0	0	0	0	0	0	0	0	0	0	0	0	0	0
1562	4	5	12	3d 00:10:37.85000	0d 04:13:19.36000	0.0051857	0.0195368	0.00122828	2.7744	D	5	29/08/2020 15:39		0	0	0	0	0	0	0	0	0	0	0	0	0	0
1563	4	5	12	3d 00:10:40.16000	0d 04:13:21.67000	0.00518649	0.019539	0.00122812	2.7642	D	5	29/08/2020 15:39		0	0	0	0	0	0	0	0	0	0	0	0	0	0
1564	4	5	12	3d 00:10:42.46000	0d 04:13:23.97000	0.00518728	0.0195412	0.00122843	2.7538	D	5	29/08/2020 15:39		0	0	0	0	0	0	0	0	0	0	0	0	0	0
1565	4	5	12	3d 00:10:44.75000	0d 04:13:26.26000	0.00518806	0.0195433	0.00122797	2.7434	D	5	29/08/2020 15:39		0	0	0	0	0	0	0	0	0	0	0	0	0	0
1566	4	5	12	3d 00:10:47.01000	0d 04:13:28.52000	0.00518883	0.0195454	0.0012282	2.7329	D	5	29/08/2020 15:39		0	0	0	0	0	0	0	0	0	0	0	0	0	0
1567	4	5	12	3d 00:10:49.20000	0d 04:13:30.71000	0.00518958	0.0195475	0.0012282	2.7227	D	5	29/08/2020 15:39		0	0	0	0	0	0	0	0	0	0	0	0	0	0
1568	4	5	12	3d 00:10:51.33000	0d 04:13:32.84000	0.0051903	0.0195494	0.00122858	2.7124	D	5	29/08/2020 15:40		0	0	0	0	0	0	0	0	0	0	0	0	0	0
1569	4	5	12	3d 00:10:53.41000	0d 04:13:34.92000	0.00519101	0.0195514	0.00122812	2.7021	D	5	29/08/2020 15:40		0	0	0	0	0	0	0	0	0	0	0	0	0	0
1570	4	5	12	3d 00:10:55.56000	0d 04:13:37.07000	0.00519175	0.0195533	0.00122843	2.6915	D	5	29/08/2020 15:40		0	0	0	0	0	0	0	0	0	0	0	0	0	0
1571	4	5	12	3d 00:10:57.56000	0d 04:13:39.07000	0.00519243	0.0195552	0.0012282	2.6812	D	5	29/08/2020 15:40		0	0	0	0	0	0	0	0	0	0	0	0	0	0
1572	4	5	12	3d 00:10:59.61000	0d 04:13:41.12000	0.00519313	0.019557	0.00122835	2.6706	D	5	29/08/2020 15:40		0	0	0	0	0	0	0	0	0	0	0	0	0	0
1573	4	5	12	3d 00:11:01.65000	0d 04:13:43.16000	0.00519382	0.0195589	0.0012282	2.6601	D	5	29/08/2020 15:40		0	0	0	0	0	0	0	0	0	0	0	0	0	0
1574	4	5	12	3d 00:11:03.64000	0d 04:13:45.15000	0.0051945	0.0195607	0.00122828	2.6496	D	5	29/08/2020 15:40		0	0	0	0	0	0	0	0	0	0	0	0	0	0
1575	4	5	12	3d 00:11:05.59000	0d 04:13:47.10000	0.00519517	0.0195625	0.00122805	2.639	D	5	29/08/2020 15:40		0	0	0	0	0	0	0	0	0	0	0	0	0	0
1576	4	5	12	3d 00:11:07.49000	0d 04:13:49.00000	0.00519582	0.0195642	0.0012282	2.6284	D	5	29/08/2020 15:40		0	0	0	0	0	0	0	0	0	0	0	0	0	0
1577	4	5	12	3d 00:11:09.44000	0d 04:13:50.95000	0.00519648	0.0195659	0.00122828	2.6178	D	5	29/08/2020 15:40		0	0	0	0	0	0	0	0	0	0	0	0	0	0
1578	4	5	12	3d 00:11:11.31000	0d 04:13:52.82000	0.00519712	0.0195676	0.0012282	2.6075	D	5	29/08/2020 15:40		0	0	0	0	0	0	0	0	0	0	0	0	0	0
1579	4	5	12	3d 00:11:13.13000	0d 04:13:54.64000	0.00519774	0.0195692	0.0012282	2.5969	D	5	29/08/2020 15:40		0	0	0	0	0	0	0	0	0	0	0	0	0	0
1580	4	5	12	3d 00:11:14.93000	0d 04:13:56.44000	0.00519835	0.0195708	0.00122843	2.5864	D	5	29/08/2020 15:40		0	0	0	0	0	0	0	0	0	0	0	0	0	0
1581	4	5	12	3d 00:11:16.75000	0d 04:13:58.26000	0.00519898	0.0195724	0.0012282	2.5757	D	5	29/08/2020 15:40		0	0	0	0	0	0	0	0	0	0	0	0	0	0
1582	4	5	12	3d 00:11:18.54000	0d 04:14:00.05000	0.00519959	0.019574	0.00122828	2.5652	D	5	29/08/2020 15:40		0	0	0	0	0	0	0	0	0	0	0	0	0	0
1583	4	5	12	3d 00:11:20.30000	0d 04:14:01.81000	0.00520019	0.0195755	0.0012282	2.5548	D	5	29/08/2020 15:40		0	0	0	0	0	0	0	0	0	0	0	0	0	0
1584	4	5	12	3d 00:11:22.02000	0d 04:14:03.53000	0.00520077	0.019577	0.0012282	2.5443	D	5	29/08/2020 15:40		0	0	0	0	0	0	0	0	0	0	0	0	0	0
1585	4	5	12	3d 00:11:23.72000	0d 04:14:05.23000	0.00520135	0.0195785	0.00122812	2.5339	D	5	29/08/2020 15:40		0	0	0	0	0	0	0	0	0	0	0	0	0	0
1586	4	5	12	3d 00:11:25.43000	0d 04:14:06.94000	0.00520194	0.0195799	0.00122835	2.5234	D	5	29/08/2020 15:40		0	0	0	0	0	0	0	0	0	0	0	0	0	0
1587	4	5	12	3d 00:11:27.13000	0d 04:14:08.64000	0.00520252	0.0195814	0.0012285	2.5129	D	5	29/08/2020 15:40		0	0	0	0	0	0	0	0	0	0	0	0	0	0
1588	4	5	12	3d 00:11:28.81000	0d 04:14:10.32000	0.00520309	0.0195828	0.00122828	2.5022	D	5	29/08/2020 15:40		0	0	0	0	0	0	0	0	0	0	0	0	0	0
1589	4	5	12	3d 00:11:29.15000	0d 04:14:10.66000	0.00520321	0.0195831	0.00122835	2.5	D	133	29/08/2020 15:40		0	0	0	0	0	0	0	0	0	0	0	0	0	0
1590	4	5	13	3d 00:11:29.16000	0d 00:00:00.01000	0	0	0	2.6442	R	0	29/08/2020 15:40		0	0	0	0	0	0	0	0	0	0	0	0	0	0
1591	4	5	13	3d 00:11:31.16000	0d 00:00:02.01000	0	0	0	2.8327	R	1	29/08/2020 15:40		0	0	0	0	0	0	0	0	0	0	0	0	0	0
1592	4	5	13	3d 00:11:33.16000	0d 00:00:04.01000	0	0	0	2.9461	R	1	29/08/2020 15:40		0	0	0	0	0	0	0	0	0	0	0	0	0	0
1593	4	5	13	3d 00:11:35.16000	0d 00:00:06.01000	0	0	0	3.0356	R	1	29/08/2020 15:40		0	0	0	0	0	0	0	0	0	0	0	0	0	0
1594	4	5	13	3d 00:11:37.16000	0d 00:00:08.01000	0	0	0	3.1095	R	1	29/08/2020 15:40		0	0	0	0	0	0	0	0	0	0	0	0	0	0
1595	4	5	13	3d 00:11:39.15000	0d 00:00:10.00000	0	0	0	3.1717	R	129	29/08/2020 15:40		0	0	0	0	0	0	0	0	0	0	0	0	0	0
1596	5	6	9	3d 00:11:39.19000	0d 00:00:00.04000	0.00000001	0.00000004	0.00122919	3.348	C	0	29/08/2020 15:40		0	0	0	0	0	0	0	0	0	0	0	0	0	0
1597	5	6	9	3d 00:11:39.35000	0d 00:00:00.20000	0.00000007	0.00000023	0.0012282	3.3698	C	5	29/08/2020 15:40		0	0	0	0	0	0	0	0	0	0	0	0	0	0
1598	5	6	9	3d 00:11:39.52000	0d 00:00:00.37000	0.00000013	0.00000042	0.0012282	3.389	C	5	29/08/2020 15:40		0	0	0	0	0	0	0	0	0	0	0	0	0	0
1599	5	6	9	3d 00:11:39.71000	0d 00:00:00.56000	0.00000019	0.00000064	0.0012285	3.4069	C	5	29/08/2020 15:40		0	0	0	0	0	0	0	0	0	0	0	0	0	0
1600	5	6	9	3d 00:11:39.91000	0d 00:00:00.76000	0.00000026	0.00000088	0.00122835	3.4241	C	5	29/08/2020 15:40		0	0	0	0	0	0	0	0	0	0	0	0	0	0
1601	5	6	9	3d 00:11:40.12000	0d 00:00:00.97000	0.00000033	0.00000112	0.0012282	3.4403	C	5	29/08/2020 15:40		0	0	0	0	0	0	0	0	0	0	0	0	0	0
1602	5	6	9	3d 00:11:40.34000	0d 00:00:01.19000	0.00000041	0.00000138	0.00122828	3.4566	C	5	29/08/2020 15:40		0	0	0	0	0	0	0	0	0	0	0	0	0	0
1603	5	6	9	3d 00:11:40.57000	0d 00:00:01.42000	0.00000048	0.00000165	0.00122812	3.4723	C	5	29/08/2020 15:40		0	0	0	0	0	0	0	0	0	0	0	0	0	0
1604	5	6	9	3d 00:11:40.81000	0d 00:00:01.66000	0.00000057	0.00000194	0.00122828	3.4882	C	5	29/08/2020 15:40		0	0	0	0	0	0	0	0	0	0	0	0	0	0
1605	5	6	9	3d 00:11:41.06000	0d 00:00:01.91000	0.00000065	0.00000224	0.00122843	3.5036	C	5	29/08/2020 15:40		0	0	0	0	0	0	0	0	0	0	0	0	0	0
1606	5	6	9	3d 00:11:41.32000	0d 00:00:02.17000	0.00000074	0.00000255	0.00122828	3.5186	C	5	29/08/2020 15:40		0	0	0	0	0	0	0	0	0	0	0	0	0	0
1607	5	6	9	3d 00:11:41.58000	0d 00:00:02.43000	0.00000083	0.00000286	0.00122828	3.5331	C	5	29/08/2020 15:40		0	0	0	0	0	0	0	0	0	0	0	0	0	0
1608	5	6	9	3d 00:11:41.85000	0d 00:00:02.70000	0.00000092	0.00000319	0.0012282	3.5476	C	5	29/08/2020 15:40		0	0	0	0	0	0	0	0	0	0	0	0	0	0
1609	5	6	9	3d 00:11:42.14000	0d 00:00:02.99000	0.00000102	0.00000354	0.0012282	3.5619	C	5	29/08/2020 15:40		0	0	0	0	0	0	0	0	0	0	0	0	0	0
1610	5	6	9	3d 00:11:42.44000	0d 00:00:03.29000	0.00000112	0.00000391	0.0012282	3.576	C	5	29/08/2020 15:40		0	0	0	0	0	0	0	0	0	0	0	0	0	0
1611	5	6	9	3d 00:11:42.75000	0d 00:00:03.60000	0.00000123	0.00000429	0.0012285	3.5897	C	5	29/08/2020 15:40		0	0	0	0	0	0	0	0	0	0	0	0	0	0
1612	5	6	9	3d 00:11:43.07000	0d 00:00:03.92000	0.00000134	0.00000468	0.00122797	3.6031	C	5	29/08/2020 15:40		0	0	0	0	0	0	0	0	0	0	0	0	0	0
1613	5	6	9	3d 00:11:43.41000	0d 00:00:04.26000	0.00000145	0.0000051	0.0012282	3.6161	C	5	29/08/2020 15:40		0	0	0	0	0	0	0	0	0	0	0	0	0	0
1614	5	6	9	3d 00:11:43.77000	0d 00:00:04.62000	0.00000158	0.00000554	0.0012282	3.6291	C	5	29/08/2020 15:40		0	0	0	0	0	0	0	0	0	0	0	0	0	0
1615	5	6	9	3d 00:11:44.15000	0d 00:00:05.00000	0.00000171	0.00000601	0.0012285	3.6416	C	5	29/08/2020 15:40		0	0	0	0	0	0	0	0	0	0	0	0	0	0
1616	5	6	9	3d 00:11:44.57000	0d 00:00:05.42000	0.00000185	0.00000654	0.00122828	3.6542	C	5	29/08/2020 15:40		0	0	0	0	0	0	0	0	0	0	0	0	0	0
1617	5	6	9	3d 00:11:45.04000	0d 00:00:05.89000	0.00000201	0.00000712	0.00122828	3.6666	C	5	29/08/2020 15:40		0	0	0	0	0	0	0	0	0	0	0	0	0	0
1618	5	6	9	3d 00:11:45.56000	0d 00:00:06.41000	0.00000219	0.00000777	0.00122835	3.6786	C	5	29/08/2020 15:40		0	0	0	0	0	0	0	0	0	0	0	0	0	0
1619	5	6	9	3d 00:11:46.16000	0d 00:00:07.01000	0.00000239	0.00000853	0.0012282	3.6901	C	5	29/08/2020 15:40		0	0	0	0	0	0	0	0	0	0	0	0	0	0
1620	5	6	9	3d 00:11:46.86000	0d 00:00:07.71000	0.00000263	0.00000941	0.00122828	3.7015	C	5	29/08/2020 15:40		0	0	0	0	0	0	0	0	0	0	0	0	0	0
1621	5	6	9	3d 00:11:47.75000	0d 00:00:08.60000	0.00000293	0.00001054	0.0012282	3.7125	C	5	29/08/2020 15:40		0	0	0	0	0	0	0	0	0	0	0	0	0	0
1622	5	6	9	3d 00:11:48.95000	0d 00:00:09.80000	0.00000334	0.00001206	0.0012282	3.7234	C	5	29/08/2020 15:40		0	0	0	0	0	0	0	0	0	0	0	0	0	0
1623	5	6	9	3d 00:11:50.64000	0d 00:00:11.49000	0.00000392	0.00001421	0.0012285	3.7337	C	5	29/08/2020 15:41		0	0	0	0	0	0	0	0	0	0	0	0	0	0
1624	5	6	9	3d 00:11:53.42000	0d 00:00:14.27000	0.00000487	0.00001776	0.0012282	3.744	C	5	29/08/2020 15:41		0	0	0	0	0	0	0	0	0	0	0	0	0	0
1625	5	6	9	3d 00:12:04.05000	0d 00:00:24.90000	0.0000085	0.00003136	0.00122812	3.754	C	5	29/08/2020 15:41		0	0	0	0	0	0	0	0	0	0	0	0	0	0
1626	5	6	9	3d 00:12:23.89000	0d 00:00:44.74000	0.00001526	0.00005674	0.0012282	3.744	C	5	29/08/2020 15:41		0	0	0	0	0	0	0	0	0	0	0	0	0	0
1627	5	6	9	3d 00:12:37.11000	0d 00:00:57.96000	0.00001977	0.00007361	0.00122835	3.7339	C	5	29/08/2020 15:41		0	0	0	0	0	0	0	0	0	0	0	0	0	0
1628	5	6	9	3d 00:12:52.29000	0d 00:01:13.14000	0.00002495	0.00009292	0.0012282	3.7238	C	5	29/08/2020 15:42		0	0	0	0	0	0	0	0	0	0	0	0	0	0
1629	5	6	9	3d 00:13:12.74000	0d 00:01:33.59000	0.00003193	0.00011886	0.00122835	3.7136	C	5	29/08/2020 15:42		0	0	0	0	0	0	0	0	0	0	0	0	0	0
1630	5	6	9	3d 00:13:49.10000	0d 00:02:09.95000	0.00004434	0.00016486	0.0012282	3.7034	C	5	29/08/2020 15:42		0	0	0	0	0	0	0	0	0	0	0	0	0	0
1631	5	6	9	3d 00:15:28.21000	0d 00:03:49.06000	0.00007815	0.00028988	0.00122828	3.6933	C	5	29/08/2020 15:44		0	0	0	0	0	0	0	0	0	0	0	0	0	0
1632	5	6	9	3d 00:20:28.21000	0d 00:08:49.06000	0.0001805	0.00066766	0.00122812	3.6907	C	1	29/08/2020 15:49		0	0	0	0	0	0	0	0	0	0	0	0	0	0
1633	5	6	9	3d 00:25:28.21000	0d 00:13:49.06000	0.00028286	0.00104553	0.00122812	3.6931	C	1	29/08/2020 15:54		0	0	0	0	0	0	0	0	0	0	0	0	0	0
1634	5	6	9	3d 00:30:28.21000	0d 00:18:49.06000	0.00038521	0.00142374	0.00122828	3.697	C	1	29/08/2020 15:59		0	0	0	0	0	0	0	0	0	0	0	0	0	0
1635	5	6	9	3d 00:35:28.21000	0d 00:23:49.06000	0.00048757	0.00180233	0.00122835	3.7008	C	1	29/08/2020 16:04		0	0	0	0	0	0	0	0	0	0	0	0	0	0
1636	5	6	9	3d 00:40:28.21000	0d 00:28:49.06000	0.00058992	0.00218131	0.00122843	3.7046	C	1	29/08/2020 16:09		0	0	0	0	0	0	0	0	0	0	0	0	0	0
1637	5	6	9	3d 00:45:28.21000	0d 00:33:49.06000	0.00069227	0.0025607	0.00122828	3.7089	C	1	29/08/2020 16:14		0	0	0	0	0	0	0	0	0	0	0	0	0	0
1638	5	6	9	3d 00:50:28.21000	0d 00:38:49.06000	0.00079463	0.00294054	0.0012282	3.7131	C	1	29/08/2020 16:19		0	0	0	0	0	0	0	0	0	0	0	0	0	0
1639	5	6	9	3d 00:55:28.21000	0d 00:43:49.06000	0.00089698	0.00332082	0.00122835	3.7177	C	1	29/08/2020 16:24		0	0	0	0	0	0	0	0	0	0	0	0	0	0
1640	5	6	9	3d 01:00:28.21000	0d 00:48:49.06000	0.00099933	0.00370159	0.00122812	3.7224	C	1	29/08/2020 16:29		0	0	0	0	0	0	0	0	0	0	0	0	0	0
1641	5	6	9	3d 01:05:28.21000	0d 00:53:49.06000	0.00110169	0.00408286	0.0012282	3.7276	C	1	29/08/2020 16:34		0	0	0	0	0	0	0	0	0	0	0	0	0	0
1642	5	6	9	3d 01:10:28.21000	0d 00:58:49.06000	0.00120404	0.00446468	0.00122805	3.7328	C	1	29/08/2020 16:39		0	0	0	0	0	0	0	0	0	0	0	0	0	0
1643	5	6	9	3d 01:15:28.21000	0d 01:03:49.06000	0.0013064	0.00484703	0.00122805	3.7382	C	1	29/08/2020 16:44		0	0	0	0	0	0	0	0	0	0	0	0	0	0
1644	5	6	9	3d 01:20:28.21000	0d 01:08:49.06000	0.00140875	0.00522994	0.00122828	3.7438	C	1	29/08/2020 16:49		0	0	0	0	0	0	0	0	0	0	0	0	0	0
1645	5	6	9	3d 01:25:28.21000	0d 01:13:49.06000	0.0015111	0.0056134	0.00122835	3.749	C	1	29/08/2020 16:54		0	0	0	0	0	0	0	0	0	0	0	0	0	0
1646	5	6	9	3d 01:30:28.21000	0d 01:18:49.06000	0.00161346	0.0059974	0.0012282	3.7542	C	1	29/08/2020 16:59		0	0	0	0	0	0	0	0	0	0	0	0	0	0
1647	5	6	9	3d 01:35:28.21000	0d 01:23:49.06000	0.00171581	0.00638191	0.00122835	3.7592	C	1	29/08/2020 17:04		0	0	0	0	0	0	0	0	0	0	0	0	0	0
1648	5	6	9	3d 01:40:28.21000	0d 01:28:49.06000	0.00181816	0.00676692	0.0012282	3.7642	C	1	29/08/2020 17:09		0	0	0	0	0	0	0	0	0	0	0	0	0	0
1649	5	6	9	3d 01:45:28.21000	0d 01:33:49.06000	0.00192052	0.00715246	0.00122835	3.7691	C	1	29/08/2020 17:14		0	0	0	0	0	0	0	0	0	0	0	0	0	0
1650	5	6	9	3d 01:50:28.21000	0d 01:38:49.06000	0.00202287	0.00753851	0.00122828	3.7743	C	1	29/08/2020 17:19		0	0	0	0	0	0	0	0	0	0	0	0	0	0
1651	5	6	9	3d 01:55:28.21000	0d 01:43:49.06000	0.00212522	0.00792509	0.00122828	3.7794	C	1	29/08/2020 17:24		0	0	0	0	0	0	0	0	0	0	0	0	0	0
1652	5	6	9	3d 02:00:28.21000	0d 01:48:49.06000	0.00222758	0.0083122	0.0012282	3.7847	C	1	29/08/2020 17:29		0	0	0	0	0	0	0	0	0	0	0	0	0	0
1653	5	6	9	3d 02:05:28.21000	0d 01:53:49.06000	0.00232993	0.00869988	0.00122812	3.79	C	1	29/08/2020 17:34		0	0	0	0	0	0	0	0	0	0	0	0	0	0
1654	5	6	9	3d 02:10:28.21000	0d 01:58:49.06000	0.00243229	0.0090881	0.00122812	3.7958	C	1	29/08/2020 17:39		0	0	0	0	0	0	0	0	0	0	0	0	0	0
1655	5	6	9	3d 02:15:28.21000	0d 02:03:49.06000	0.00253464	0.00947696	0.00122843	3.8022	C	1	29/08/2020 17:44		0	0	0	0	0	0	0	0	0	0	0	0	0	0
1656	5	6	9	3d 02:20:28.21000	0d 02:08:49.06000	0.00263699	0.0098665	0.00122805	3.8094	C	1	29/08/2020 17:49		0	0	0	0	0	0	0	0	0	0	0	0	0	0
1657	5	6	9	3d 02:25:28.21000	0d 02:13:49.06000	0.00273935	0.0102568	0.00122828	3.8169	C	1	29/08/2020 17:54		0	0	0	0	0	0	0	0	0	0	0	0	0	0
1658	5	6	9	3d 02:30:28.21000	0d 02:18:49.06000	0.0028417	0.0106479	0.00122812	3.8257	C	1	29/08/2020 17:59		0	0	0	0	0	0	0	0	0	0	0	0	0	0
1659	5	6	9	3d 02:35:28.21000	0d 02:23:49.06000	0.00294405	0.0110399	0.00122812	3.8346	C	1	29/08/2020 18:04		0	0	0	0	0	0	0	0	0	0	0	0	0	0
1660	5	6	9	3d 02:40:16.34000	0d 02:28:37.19000	0.00304236	0.0114174	0.00122828	3.8447	C	5	29/08/2020 18:09		0	0	0	0	0	0	0	0	0	0	0	0	0	0
1661	5	6	9	3d 02:44:43.05000	0d 02:33:03.90000	0.00313335	0.0117677	0.00122843	3.8547	C	5	29/08/2020 18:13		0	0	0	0	0	0	0	0	0	0	0	0	0	0
1662	5	6	9	3d 02:48:51.61000	0d 02:37:12.46000	0.00321816	0.012095	0.00122812	3.8648	C	5	29/08/2020 18:18		0	0	0	0	0	0	0	0	0	0	0	0	0	0
1663	5	6	9	3d 02:52:45.88000	0d 02:41:06.73000	0.00329809	0.0124043	0.00122805	3.8749	C	5	29/08/2020 18:21		0	0	0	0	0	0	0	0	0	0	0	0	0	0
1664	5	6	9	3d 02:56:25.18000	0d 02:44:46.03000	0.00337291	0.0126946	0.00122835	3.8849	C	5	29/08/2020 18:25		0	0	0	0	0	0	0	0	0	0	0	0	0	0
1665	5	6	9	3d 02:59:54.02000	0d 02:48:14.87000	0.00344416	0.0129718	0.00122835	3.895	C	5	29/08/2020 18:29		0	0	0	0	0	0	0	0	0	0	0	0	0	0
1666	5	6	9	3d 03:03:15.04000	0d 02:51:35.89000	0.00351274	0.0132392	0.00122835	3.9051	C	5	29/08/2020 18:32		0	0	0	0	0	0	0	0	0	0	0	0	0	0
1667	5	6	9	3d 03:06:29.70000	0d 02:54:50.55000	0.00357916	0.0134989	0.0012282	3.9152	C	5	29/08/2020 18:35		0	0	0	0	0	0	0	0	0	0	0	0	0	0
1668	5	6	9	3d 03:09:40.83000	0d 02:58:01.68000	0.00364437	0.0137545	0.0012282	3.9252	C	5	29/08/2020 18:38		0	0	0	0	0	0	0	0	0	0	0	0	0	0
1669	5	6	9	3d 03:12:47.35000	0d 03:01:08.20000	0.003708	0.0140046	0.00122812	3.9356	C	5	29/08/2020 18:41		0	0	0	0	0	0	0	0	0	0	0	0	0	0
1670	5	6	9	3d 03:15:54.43000	0d 03:04:15.28000	0.00377183	0.0142562	0.00122812	3.9457	C	5	29/08/2020 18:45		0	0	0	0	0	0	0	0	0	0	0	0	0	0
1671	5	6	9	3d 03:18:51.02000	0d 03:07:11.87000	0.00383208	0.0144942	0.00122812	3.9557	C	5	29/08/2020 18:48		0	0	0	0	0	0	0	0	0	0	0	0	0	0
1672	5	6	9	3d 03:21:48.07000	0d 03:10:08.92000	0.00389249	0.0147334	0.00122828	3.9658	C	5	29/08/2020 18:50		0	0	0	0	0	0	0	0	0	0	0	0	0	0
1673	5	6	9	3d 03:24:41.17000	0d 03:13:02.02000	0.00395154	0.0149679	0.00122835	3.9759	C	5	29/08/2020 18:53		0	0	0	0	0	0	0	0	0	0	0	0	0	0
1674	5	6	9	3d 03:27:36.33000	0d 03:15:57.18000	0.0040113	0.0152058	0.00122805	3.986	C	5	29/08/2020 18:56		0	0	0	0	0	0	0	0	0	0	0	0	0	0
1675	5	6	9	3d 03:30:26.94000	0d 03:18:47.79000	0.00406951	0.0154382	0.00122828	3.996	C	5	29/08/2020 18:59		0	0	0	0	0	0	0	0	0	0	0	0	0	0
1676	5	6	9	3d 03:33:17.88000	0d 03:21:38.73000	0.00412783	0.0156715	0.00122828	4.0061	C	5	29/08/2020 19:02		0	0	0	0	0	0	0	0	0	0	0	0	0	0
1677	5	6	9	3d 03:36:06.12000	0d 03:24:26.97000	0.00418523	0.0159017	0.00122843	4.0163	C	5	29/08/2020 19:05		0	0	0	0	0	0	0	0	0	0	0	0	0	0
1678	5	6	9	3d 03:39:00.31000	0d 03:27:21.16000	0.00424466	0.0161407	0.00122828	4.0264	C	5	29/08/2020 19:08		0	0	0	0	0	0	0	0	0	0	0	0	0	0
1679	5	6	9	3d 03:41:49.74000	0d 03:30:10.59000	0.00430247	0.0163738	0.0012282	4.0366	C	5	29/08/2020 19:11		0	0	0	0	0	0	0	0	0	0	0	0	0	0
1680	5	6	9	3d 03:44:36.39000	0d 03:32:57.24000	0.00435933	0.0166035	0.00122812	4.0467	C	5	29/08/2020 19:13		0	0	0	0	0	0	0	0	0	0	0	0	0	0
1681	5	6	9	3d 03:47:18.52000	0d 03:35:39.37000	0.00441464	0.0168277	0.0012282	4.0568	C	5	29/08/2020 19:16		0	0	0	0	0	0	0	0	0	0	0	0	0	0
1682	5	6	9	3d 03:49:59.69000	0d 03:38:20.54000	0.00446963	0.017051	0.00122828	4.0668	C	5	29/08/2020 19:19		0	0	0	0	0	0	0	0	0	0	0	0	0	0
1683	5	6	9	3d 03:52:39.37000	0d 03:41:00.22000	0.00452411	0.0172729	0.00122828	4.0771	C	5	29/08/2020 19:21		0	0	0	0	0	0	0	0	0	0	0	0	0	0
1684	5	6	9	3d 03:55:18.40000	0d 03:43:39.25000	0.00457837	0.0174943	0.0012282	4.0871	C	5	29/08/2020 19:24		0	0	0	0	0	0	0	0	0	0	0	0	0	0
1685	5	6	9	3d 03:57:53.56000	0d 03:46:14.41000	0.00463131	0.017711	0.00122835	4.0972	C	5	29/08/2020 19:27		0	0	0	0	0	0	0	0	0	0	0	0	0	0
1686	5	6	9	3d 04:00:25.85000	0d 03:48:46.70000	0.00468326	0.0179241	0.00122828	4.1073	C	5	29/08/2020 19:29		0	0	0	0	0	0	0	0	0	0	0	0	0	0
1687	5	6	9	3d 04:02:53.95000	0d 03:51:14.80000	0.00473379	0.0181319	0.00122835	4.1173	C	5	29/08/2020 19:32		0	0	0	0	0	0	0	0	0	0	0	0	0	0
1688	5	6	9	3d 04:05:21.80000	0d 03:53:42.65000	0.00478423	0.0183398	0.0012282	4.1274	C	5	29/08/2020 19:34		0	0	0	0	0	0	0	0	0	0	0	0	0	0
1689	5	6	9	3d 04:07:47.25000	0d 03:56:08.10000	0.00483386	0.0185449	0.0012282	4.1375	C	5	29/08/2020 19:36		0	0	0	0	0	0	0	0	0	0	0	0	0	0
1690	5	6	9	3d 04:10:13.41000	0d 03:58:34.26000	0.00488373	0.0187515	0.00122835	4.1476	C	5	29/08/2020 19:39		0	0	0	0	0	0	0	0	0	0	0	0	0	0
1691	5	6	9	3d 04:12:36.65000	0d 04:00:57.50000	0.0049326	0.0189544	0.00122805	4.1576	C	5	29/08/2020 19:41		0	0	0	0	0	0	0	0	0	0	0	0	0	0
1692	5	6	9	3d 04:14:58.60000	0d 04:03:19.45000	0.00498103	0.019156	0.00122835	4.1677	C	5	29/08/2020 19:44		0	0	0	0	0	0	0	0	0	0	0	0	0	0
1693	5	6	9	3d 04:17:17.95000	0d 04:05:38.80000	0.00502857	0.0193544	0.0012282	4.1779	C	5	29/08/2020 19:46		0	0	0	0	0	0	0	0	0	0	0	0	0	0
1694	5	6	9	3d 04:19:40.36000	0d 04:08:01.21000	0.00507716	0.0195576	0.00122835	4.188	C	5	29/08/2020 19:48		0	0	0	0	0	0	0	0	0	0	0	0	0	0
1695	5	6	9	3d 04:21:55.24000	0d 04:10:16.09000	0.00512318	0.0197506	0.00122835	4.1982	C	5	29/08/2020 19:51		0	0	0	0	0	0	0	0	0	0	0	0	0	0
1696	5	6	9	3d 04:22:22.36000	0d 04:10:43.21000	0.00513243	0.0197894	0.00122835	4.2	C	133	29/08/2020 19:51		0	0	0	0	0	0	0	0	0	0	0	0	0	0
1697	5	6	10	3d 04:22:22.37000	0d 00:00:00.01000	0.00513243	0.0197894	0.00124743	4.1996	C	0	29/08/2020 19:51		0	0	0	0	0	0	0	0	0	0	0	0	0	0
1698	5	6	10	3d 04:22:40.36000	0d 00:00:18.00000	0.00513845	0.0198147	0.00114733	4.2002	C	4	29/08/2020 19:51		0	0	0	0	0	0	0	0	0	0	0	0	0	0
1699	5	6	10	3d 04:22:56.93000	0d 00:00:34.57000	0.0051435	0.0198359	0.00104723	4.2004	C	4	29/08/2020 19:52		0	0	0	0	0	0	0	0	0	0	0	0	0	0
1700	5	6	10	3d 04:23:20.18000	0d 00:00:57.82000	0.00514992	0.0198629	0.00094713	4.2	C	4	29/08/2020 19:52		0	0	0	0	0	0	0	0	0	0	0	0	0	0
1701	5	6	10	3d 04:23:49.14000	0d 00:01:26.78000	0.00515712	0.0198931	0.0008471	4.2	C	4	29/08/2020 19:52		0	0	0	0	0	0	0	0	0	0	0	0	0	0
1702	5	6	10	3d 04:24:21.98000	0d 00:01:59.62000	0.0051644	0.0199237	0.00074708	4.2004	C	4	29/08/2020 19:53		0	0	0	0	0	0	0	0	0	0	0	0	0	0
1703	5	6	10	3d 04:25:01.94000	0d 00:02:39.58000	0.00517214	0.0199562	0.00064698	4.2	C	4	29/08/2020 19:54		0	0	0	0	0	0	0	0	0	0	0	0	0	0
1704	5	6	10	3d 04:25:49.35000	0d 00:03:26.99000	0.00517997	0.0199891	0.00054696	4.2	C	4	29/08/2020 19:54		0	0	0	0	0	0	0	0	0	0	0	0	0	0
1705	5	6	10	3d 04:26:47.67000	0d 00:04:25.31000	0.00518799	0.0200228	0.00044694	4.2	C	4	29/08/2020 19:55		0	0	0	0	0	0	0	0	0	0	0	0	0	0
1706	5	6	10	3d 04:28:01.69000	0d 00:05:39.33000	0.00519613	0.020057	0.00034691	4.1999	C	4	29/08/2020 19:57		0	0	0	0	0	0	0	0	0	0	0	0	0	0
1707	5	6	10	3d 04:29:48.92000	0d 00:07:26.56000	0.00520489	0.0200937	0.00024681	4.2002	C	4	29/08/2020 19:58		0	0	0	0	0	0	0	0	0	0	0	0	0	0
1708	5	6	10	3d 04:32:40.39000	0d 00:10:18.03000	0.00521401	0.0201321	0.00014672	4.1999	C	4	29/08/2020 20:01		0	0	0	0	0	0	0	0	0	0	0	0	0	0
1709	5	6	10	3d 04:33:44.99000	0d 00:11:22.63000	0.00521644	0.0201423	0.00012284	4.1999	C	132	29/08/2020 20:02		0	0	0	0	0	0	0	0	0	0	0	0	0	0
1710	5	6	11	3d 04:33:45.00000	0d 00:00:00.01000	0	0	0	4.1993	R	0	29/08/2020 20:02		0	0	0	0	0	0	0	0	0	0	0	0	0	0
1711	5	6	11	3d 04:33:47.00000	0d 00:00:02.01000	0	0	0	4.199	R	1	29/08/2020 20:02		0	0	0	0	0	0	0	0	0	0	0	0	0	0
1712	5	6	11	3d 04:33:49.00000	0d 00:00:04.01000	0	0	0	4.1988	R	1	29/08/2020 20:02		0	0	0	0	0	0	0	0	0	0	0	0	0	0
1713	5	6	11	3d 04:33:51.00000	0d 00:00:06.01000	0	0	0	4.1988	R	1	29/08/2020 20:03		0	0	0	0	0	0	0	0	0	0	0	0	0	0
1714	5	6	11	3d 04:33:53.00000	0d 00:00:08.01000	0	0	0	4.1987	R	1	29/08/2020 20:03		0	0	0	0	0	0	0	0	0	0	0	0	0	0
1715	5	6	11	3d 04:33:54.99000	0d 00:00:10.00000	0	0	0	4.1985	R	129	29/08/2020 20:03		0	0	0	0	0	0	0	0	0	0	0	0	0	0
1716	5	6	12	3d 04:33:55.03000	0d 00:00:00.04000	0.00000001	0.00000006	0.00122927	4.1886	D	0	29/08/2020 20:03		0	0	0	0	0	0	0	0	0	0	0	0	0	0
1717	5	6	12	3d 04:34:24.24000	0d 00:00:29.25000	0.00000998	0.00004174	0.00122805	4.1785	D	5	29/08/2020 20:03		0	0	0	0	0	0	0	0	0	0	0	0	0	0
1718	5	6	12	3d 04:35:46.16000	0d 00:01:51.17000	0.00003793	0.00015837	0.00122828	4.1685	D	5	29/08/2020 20:04		0	0	0	0	0	0	0	0	0	0	0	0	0	0
1719	5	6	12	3d 04:37:40.78000	0d 00:03:45.79000	0.00007703	0.00032118	0.0012282	4.1582	D	5	29/08/2020 20:06		0	0	0	0	0	0	0	0	0	0	0	0	0	0
1720	5	6	12	3d 04:39:47.15000	0d 00:05:52.16000	0.00012015	0.00050025	0.00122789	4.1482	D	5	29/08/2020 20:08		0	0	0	0	0	0	0	0	0	0	0	0	0	0
1721	5	6	12	3d 04:41:50.62000	0d 00:07:55.63000	0.00016227	0.00067479	0.0012282	4.1381	D	5	29/08/2020 20:11		0	0	0	0	0	0	0	0	0	0	0	0	0	0
1722	5	6	12	3d 04:43:57.48000	0d 00:10:02.49000	0.00020556	0.00085368	0.00122828	4.128	D	5	29/08/2020 20:13		0	0	0	0	0	0	0	0	0	0	0	0	0	0
1723	5	6	12	3d 04:46:08.69000	0d 00:12:13.70000	0.00025032	0.00103826	0.0012282	4.118	D	5	29/08/2020 20:15		0	0	0	0	0	0	0	0	0	0	0	0	0	0
1724	5	6	12	3d 04:48:24.35000	0d 00:14:29.36000	0.00029661	0.00122863	0.00122835	4.1079	D	5	29/08/2020 20:17		0	0	0	0	0	0	0	0	0	0	0	0	0	0
1725	5	6	12	3d 04:50:42.22000	0d 00:16:47.23000	0.00034365	0.00142162	0.00122828	4.0978	D	5	29/08/2020 20:19		0	0	0	0	0	0	0	0	0	0	0	0	0	0
1726	5	6	12	3d 04:53:00.67000	0d 00:19:05.68000	0.00039088	0.00161496	0.00122835	4.0877	D	5	29/08/2020 20:22		0	0	0	0	0	0	0	0	0	0	0	0	0	0
1727	5	6	12	3d 04:55:22.53000	0d 00:21:27.54000	0.00043928	0.00181257	0.00122843	4.0775	D	5	29/08/2020 20:24		0	0	0	0	0	0	0	0	0	0	0	0	0	0
1728	5	6	12	3d 04:57:50.01000	0d 00:23:55.02000	0.0004896	0.00201749	0.0012282	4.0674	D	5	29/08/2020 20:27		0	0	0	0	0	0	0	0	0	0	0	0	0	0
1729	5	6	12	3d 05:00:18.39000	0d 00:26:23.40000	0.00054022	0.00222316	0.00122812	4.0574	D	5	29/08/2020 20:29		0	0	0	0	0	0	0	0	0	0	0	0	0	0
1730	5	6	12	3d 05:02:46.15000	0d 00:28:51.16000	0.00059064	0.00242745	0.00122812	4.0472	D	5	29/08/2020 20:31		0	0	0	0	0	0	0	0	0	0	0	0	0	0
1731	5	6	12	3d 05:05:19.46000	0d 00:31:24.47000	0.00064294	0.00263889	0.00122828	4.0371	D	5	29/08/2020 20:34		0	0	0	0	0	0	0	0	0	0	0	0	0	0
1732	5	6	12	3d 05:07:51.12000	0d 00:33:56.13000	0.00069468	0.00284753	0.00122805	4.027	D	5	29/08/2020 20:37		0	0	0	0	0	0	0	0	0	0	0	0	0	0
1733	5	6	12	3d 05:10:25.85000	0d 00:36:30.86000	0.00074748	0.00305986	0.0012285	4.0169	D	5	29/08/2020 20:39		0	0	0	0	0	0	0	0	0	0	0	0	0	0
1734	5	6	12	3d 05:13:05.59000	0d 00:39:10.60000	0.00080198	0.00327851	0.00122828	4.0067	D	5	29/08/2020 20:42		0	0	0	0	0	0	0	0	0	0	0	0	0	0
1735	5	6	12	3d 05:15:46.48000	0d 00:41:51.49000	0.00085687	0.00349818	0.00122828	3.9966	D	5	29/08/2020 20:44		0	0	0	0	0	0	0	0	0	0	0	0	0	0
1736	5	6	12	3d 05:18:28.26000	0d 00:44:33.27000	0.00091206	0.00371851	0.00122828	3.9866	D	5	29/08/2020 20:47		0	0	0	0	0	0	0	0	0	0	0	0	0	0
1737	5	6	12	3d 05:21:10.35000	0d 00:47:15.36000	0.00096737	0.0039387	0.00122828	3.9765	D	5	29/08/2020 20:50		0	0	0	0	0	0	0	0	0	0	0	0	0	0
1738	5	6	12	3d 05:23:53.13000	0d 00:49:58.14000	0.0010229	0.00415927	0.0012285	3.9664	D	5	29/08/2020 20:53		0	0	0	0	0	0	0	0	0	0	0	0	0	0
1739	5	6	12	3d 05:26:39.71000	0d 00:52:44.72000	0.00107974	0.00438442	0.00122805	3.9564	D	5	29/08/2020 20:55		0	0	0	0	0	0	0	0	0	0	0	0	0	0
1740	5	6	12	3d 05:29:24.63000	0d 00:55:29.64000	0.001136	0.00460675	0.00122828	3.9463	D	5	29/08/2020 20:58		0	0	0	0	0	0	0	0	0	0	0	0	0	0
1741	5	6	12	3d 05:32:12.16000	0d 00:58:17.17000	0.00119316	0.00483203	0.00122828	3.9362	D	5	29/08/2020 21:01		0	0	0	0	0	0	0	0	0	0	0	0	0	0
1742	5	6	12	3d 05:35:01.30000	0d 01:01:06.31000	0.00125087	0.0050589	0.00122835	3.9261	D	5	29/08/2020 21:04		0	0	0	0	0	0	0	0	0	0	0	0	0	0
1743	5	6	12	3d 05:37:51.81000	0d 01:03:56.82000	0.00130904	0.00528702	0.00122828	3.9161	D	5	29/08/2020 21:07		0	0	0	0	0	0	0	0	0	0	0	0	0	0
1744	5	6	12	3d 05:40:44.55000	0d 01:06:49.56000	0.00136798	0.00551752	0.0012282	3.906	D	5	29/08/2020 21:09		0	0	0	0	0	0	0	0	0	0	0	0	0	0
1745	5	6	12	3d 05:43:40.19000	0d 01:09:45.20000	0.0014279	0.0057513	0.00122835	3.8959	D	5	29/08/2020 21:12		0	0	0	0	0	0	0	0	0	0	0	0	0	0
1746	5	6	12	3d 05:46:37.16000	0d 01:12:42.17000	0.00148828	0.00598623	0.0012282	3.8859	D	5	29/08/2020 21:15		0	0	0	0	0	0	0	0	0	0	0	0	0	0
1747	5	6	12	3d 05:49:35.36000	0d 01:15:40.37000	0.00154908	0.00622219	0.00122812	3.8758	D	5	29/08/2020 21:18		0	0	0	0	0	0	0	0	0	0	0	0	0	0
1748	5	6	12	3d 05:52:37.00000	0d 01:18:42.01000	0.00161105	0.00646208	0.00122835	3.8657	D	5	29/08/2020 21:21		0	0	0	0	0	0	0	0	0	0	0	0	0	0
1749	5	6	12	3d 05:55:47.59000	0d 01:21:52.60000	0.00167608	0.00671313	0.0012282	3.8556	D	5	29/08/2020 21:24		0	0	0	0	0	0	0	0	0	0	0	0	0	0
1750	5	6	12	3d 05:59:03.26000	0d 01:25:08.27000	0.00174283	0.0069702	0.00122805	3.8456	D	5	29/08/2020 21:28		0	0	0	0	0	0	0	0	0	0	0	0	0	0
1751	5	6	12	3d 06:02:25.18000	0d 01:28:30.19000	0.00181173	0.00723479	0.00122805	3.8355	D	5	29/08/2020 21:31		0	0	0	0	0	0	0	0	0	0	0	0	0	0
1752	5	6	12	3d 06:05:57.81000	0d 01:32:02.82000	0.00188427	0.00751268	0.00122828	3.8254	D	5	29/08/2020 21:35		0	0	0	0	0	0	0	0	0	0	0	0	0	0
1753	5	6	12	3d 06:09:37.36000	0d 01:35:42.37000	0.00195918	0.00779885	0.00122828	3.8154	D	5	29/08/2020 21:38		0	0	0	0	0	0	0	0	0	0	0	0	0	0
1754	5	6	12	3d 06:13:35.91000	0d 01:39:40.92000	0.00204056	0.00810898	0.00122828	3.8051	D	5	29/08/2020 21:42		0	0	0	0	0	0	0	0	0	0	0	0	0	0
1755	5	6	12	3d 06:17:50.21000	0d 01:43:55.22000	0.00212733	0.00843869	0.0012282	3.7951	D	5	29/08/2020 21:47		0	0	0	0	0	0	0	0	0	0	0	0	0	0
1756	5	6	12	3d 06:22:19.06000	0d 01:48:24.07000	0.00221905	0.00878634	0.0012282	3.785	D	5	29/08/2020 21:51		0	0	0	0	0	0	0	0	0	0	0	0	0	0
1757	5	6	12	3d 06:27:15.38000	0d 01:53:20.39000	0.00232015	0.0091685	0.00122805	3.7749	D	5	29/08/2020 21:56		0	0	0	0	0	0	0	0	0	0	0	0	0	0
1758	5	6	12	3d 06:32:15.38000	0d 01:58:20.39000	0.0024225	0.00955441	0.00122835	3.7658	D	1	29/08/2020 22:01		0	0	0	0	0	0	0	0	0	0	0	0	0	0
1759	5	6	12	3d 06:37:15.38000	0d 02:03:20.39000	0.00252486	0.0099394	0.00122812	3.7571	D	1	29/08/2020 22:06		0	0	0	0	0	0	0	0	0	0	0	0	0	0
1760	5	6	12	3d 06:42:15.38000	0d 02:08:20.39000	0.00262721	0.0103235	0.00122835	3.7491	D	1	29/08/2020 22:11		0	0	0	0	0	0	0	0	0	0	0	0	0	0
1761	5	6	12	3d 06:47:15.38000	0d 02:13:20.39000	0.00272957	0.0107069	0.00122828	3.7414	D	1	29/08/2020 22:16		0	0	0	0	0	0	0	0	0	0	0	0	0	0
1762	5	6	12	3d 06:52:15.38000	0d 02:18:20.39000	0.00283192	0.0110894	0.00122843	3.7342	D	1	29/08/2020 22:21		0	0	0	0	0	0	0	0	0	0	0	0	0	0
1763	5	6	12	3d 06:57:15.38000	0d 02:23:20.39000	0.00293427	0.0114713	0.00122805	3.7267	D	1	29/08/2020 22:26		0	0	0	0	0	0	0	0	0	0	0	0	0	0
1764	5	6	12	3d 07:02:15.38000	0d 02:28:20.39000	0.00303663	0.0118524	0.00122828	3.7197	D	1	29/08/2020 22:31		0	0	0	0	0	0	0	0	0	0	0	0	0	0
1765	5	6	12	3d 07:07:15.38000	0d 02:33:20.39000	0.00313898	0.0122327	0.00122835	3.7124	D	1	29/08/2020 22:36		0	0	0	0	0	0	0	0	0	0	0	0	0	0
1766	5	6	12	3d 07:12:15.38000	0d 02:38:20.39000	0.00324133	0.0126124	0.00122805	3.7053	D	1	29/08/2020 22:41		0	0	0	0	0	0	0	0	0	0	0	0	0	0
1767	5	6	12	3d 07:17:15.38000	0d 02:43:20.39000	0.00334369	0.0129912	0.00122835	3.698	D	1	29/08/2020 22:46		0	0	0	0	0	0	0	0	0	0	0	0	0	0
1768	5	6	12	3d 07:22:15.38000	0d 02:48:20.39000	0.00344604	0.0133694	0.0012285	3.6901	D	1	29/08/2020 22:51		0	0	0	0	0	0	0	0	0	0	0	0	0	0
1769	5	6	12	3d 07:27:15.38000	0d 02:53:20.39000	0.0035484	0.0137467	0.00122828	3.682	D	1	29/08/2020 22:56		0	0	0	0	0	0	0	0	0	0	0	0	0	0
1770	5	6	12	3d 07:32:15.38000	0d 02:58:20.39000	0.00365075	0.0141231	0.0012282	3.673	D	1	29/08/2020 23:01		0	0	0	0	0	0	0	0	0	0	0	0	0	0
1771	5	6	12	3d 07:37:15.38000	0d 03:03:20.39000	0.0037531	0.0144985	0.00122828	3.6632	D	1	29/08/2020 23:06		0	0	0	0	0	0	0	0	0	0	0	0	0	0
1772	5	6	12	3d 07:41:57.13000	0d 03:08:02.14000	0.00384923	0.0148502	0.00122835	3.6532	D	5	29/08/2020 23:11		0	0	0	0	0	0	0	0	0	0	0	0	0	0
1773	5	6	12	3d 07:46:10.25000	0d 03:12:15.26000	0.00393559	0.0151653	0.0012282	3.6431	D	5	29/08/2020 23:15		0	0	0	0	0	0	0	0	0	0	0	0	0	0
1774	5	6	12	3d 07:49:59.38000	0d 03:16:04.39000	0.00401376	0.0154497	0.0012282	3.6329	D	5	29/08/2020 23:19		0	0	0	0	0	0	0	0	0	0	0	0	0	0
1775	5	6	12	3d 07:53:22.28000	0d 03:19:27.29000	0.00408299	0.0157009	0.00122812	3.6228	D	5	29/08/2020 23:22		0	0	0	0	0	0	0	0	0	0	0	0	0	0
1776	5	6	12	3d 07:56:17.99000	0d 03:22:23.00000	0.00414294	0.0159178	0.0012282	3.6127	D	5	29/08/2020 23:25		0	0	0	0	0	0	0	0	0	0	0	0	0	0
1777	5	6	12	3d 07:58:48.60000	0d 03:24:53.61000	0.00419432	0.0161031	0.00122812	3.6027	D	5	29/08/2020 23:27		0	0	0	0	0	0	0	0	0	0	0	0	0	0
1778	5	6	12	3d 08:00:58.39000	0d 03:27:03.40000	0.0042386	0.0162625	0.00122828	3.5926	D	5	29/08/2020 23:30		0	0	0	0	0	0	0	0	0	0	0	0	0	0
1779	5	6	12	3d 08:02:51.53000	0d 03:28:56.54000	0.00427721	0.016401	0.00122835	3.5825	D	5	29/08/2020 23:32		0	0	0	0	0	0	0	0	0	0	0	0	0	0
1780	5	6	12	3d 08:04:27.28000	0d 03:30:32.29000	0.00430987	0.0165178	0.00122828	3.5724	D	5	29/08/2020 23:33		0	0	0	0	0	0	0	0	0	0	0	0	0	0
1781	5	6	12	3d 08:05:50.67000	0d 03:31:55.68000	0.00433832	0.0166193	0.00122805	3.5622	D	5	29/08/2020 23:35		0	0	0	0	0	0	0	0	0	0	0	0	0	0
1782	5	6	12	3d 08:07:02.71000	0d 03:33:07.72000	0.0043629	0.0167068	0.00122858	3.5521	D	5	29/08/2020 23:36		0	0	0	0	0	0	0	0	0	0	0	0	0	0
1783	5	6	12	3d 08:08:04.52000	0d 03:34:09.53000	0.00438399	0.0167816	0.00122812	3.5421	D	5	29/08/2020 23:37		0	0	0	0	0	0	0	0	0	0	0	0	0	0
1784	5	6	12	3d 08:09:02.08000	0d 03:35:07.09000	0.00440363	0.0168511	0.00122828	3.5317	D	5	29/08/2020 23:38		0	0	0	0	0	0	0	0	0	0	0	0	0	0
1785	5	6	12	3d 08:09:56.31000	0d 03:36:01.32000	0.00442213	0.0169163	0.00122835	3.5216	D	5	29/08/2020 23:39		0	0	0	0	0	0	0	0	0	0	0	0	0	0
1786	5	6	12	3d 08:10:46.93000	0d 03:36:51.94000	0.0044394	0.016977	0.00122828	3.5116	D	5	29/08/2020 23:39		0	0	0	0	0	0	0	0	0	0	0	0	0	0
1787	5	6	12	3d 08:11:34.82000	0d 03:37:39.83000	0.00445574	0.0170343	0.00122805	3.5013	D	5	29/08/2020 23:40		0	0	0	0	0	0	0	0	0	0	0	0	0	0
1788	5	6	12	3d 08:12:29.44000	0d 03:38:34.45000	0.00447438	0.0170995	0.00122843	3.4911	D	5	29/08/2020 23:41		0	0	0	0	0	0	0	0	0	0	0	0	0	0
1789	5	6	12	3d 08:13:41.00000	0d 03:39:46.01000	0.00449879	0.0171846	0.00122828	3.481	D	5	29/08/2020 23:42		0	0	0	0	0	0	0	0	0	0	0	0	0	0
1790	5	6	12	3d 08:15:23.19000	0d 03:41:28.20000	0.00453366	0.0173058	0.00122828	3.471	D	5	29/08/2020 23:44		0	0	0	0	0	0	0	0	0	0	0	0	0	0
1791	5	6	12	3d 08:19:06.89000	0d 03:45:11.90000	0.00460998	0.0175703	0.00122843	3.4607	D	5	29/08/2020 23:48		0	0	0	0	0	0	0	0	0	0	0	0	0	0
1792	5	6	12	3d 08:23:13.85000	0d 03:49:18.86000	0.00469424	0.0178615	0.0012282	3.4507	D	5	29/08/2020 23:52		0	0	0	0	0	0	0	0	0	0	0	0	0	0
1793	5	6	12	3d 08:26:56.46000	0d 03:53:01.47000	0.00477019	0.0181232	0.00122828	3.4406	D	5	29/08/2020 23:56		0	0	0	0	0	0	0	0	0	0	0	0	0	0
1794	5	6	12	3d 08:30:00.40000	0d 03:56:05.41000	0.00483294	0.0183388	0.00122805	3.4305	D	5	29/08/2020 23:59		0	0	0	0	0	0	0	0	0	0	0	0	0	0
1795	5	6	12	3d 08:32:38.47000	0d 03:58:43.48000	0.00488687	0.0185236	0.0012282	3.4205	D	5	30/08/2020 00:01		0	0	0	0	0	0	0	0	0	0	0	0	0	0
1796	5	6	12	3d 08:34:43.41000	0d 04:00:48.42000	0.0049295	0.0186692	0.00122805	3.4104	D	5	30/08/2020 00:03		0	0	0	0	0	0	0	0	0	0	0	0	0	0
1797	5	6	12	3d 08:36:23.74000	0d 04:02:28.75000	0.00496373	0.0187857	0.00122835	3.4003	D	5	30/08/2020 00:05		0	0	0	0	0	0	0	0	0	0	0	0	0	0
1798	5	6	12	3d 08:37:47.27000	0d 04:03:52.28000	0.00499223	0.0188825	0.00122835	3.3902	D	5	30/08/2020 00:06		0	0	0	0	0	0	0	0	0	0	0	0	0	0
1799	5	6	12	3d 08:38:51.95000	0d 04:04:56.96000	0.0050143	0.0189572	0.0012282	3.3802	D	5	30/08/2020 00:08		0	0	0	0	0	0	0	0	0	0	0	0	0	0
1800	5	6	12	3d 08:39:47.34000	0d 04:05:52.35000	0.00503319	0.019021	0.00122835	3.37	D	5	30/08/2020 00:08		0	0	0	0	0	0	0	0	0	0	0	0	0	0
1801	5	6	12	3d 08:40:31.92000	0d 04:06:36.93000	0.0050484	0.0190722	0.00122843	3.3599	D	5	30/08/2020 00:09		0	0	0	0	0	0	0	0	0	0	0	0	0	0
1802	5	6	12	3d 08:41:09.54000	0d 04:07:14.55000	0.00506124	0.0191153	0.00122812	3.3498	D	5	30/08/2020 00:10		0	0	0	0	0	0	0	0	0	0	0	0	0	0
1803	5	6	12	3d 08:41:41.33000	0d 04:07:46.34000	0.00507208	0.0191515	0.00122812	3.3397	D	5	30/08/2020 00:10		0	0	0	0	0	0	0	0	0	0	0	0	0	0
1804	5	6	12	3d 08:42:09.05000	0d 04:08:14.06000	0.00508154	0.0191831	0.0012282	3.3297	D	5	30/08/2020 00:11		0	0	0	0	0	0	0	0	0	0	0	0	0	0
1805	5	6	12	3d 08:42:33.86000	0d 04:08:38.87000	0.00509001	0.0192112	0.00122835	3.3196	D	5	30/08/2020 00:11		0	0	0	0	0	0	0	0	0	0	0	0	0	0
1806	5	6	12	3d 08:42:55.18000	0d 04:09:00.19000	0.00509728	0.0192353	0.00122843	3.3095	D	5	30/08/2020 00:12		0	0	0	0	0	0	0	0	0	0	0	0	0	0
1807	5	6	12	3d 08:43:14.81000	0d 04:09:19.82000	0.00510398	0.0192575	0.00122828	3.2995	D	5	30/08/2020 00:12		0	0	0	0	0	0	0	0	0	0	0	0	0	0
1808	5	6	12	3d 08:43:32.33000	0d 04:09:37.34000	0.00510996	0.0192772	0.0012282	3.2892	D	5	30/08/2020 00:12		0	0	0	0	0	0	0	0	0	0	0	0	0	0
1809	5	6	12	3d 08:43:47.99000	0d 04:09:53.00000	0.0051153	0.0192947	0.0012282	3.2792	D	5	30/08/2020 00:12		0	0	0	0	0	0	0	0	0	0	0	0	0	0
1810	5	6	12	3d 08:44:02.33000	0d 04:10:07.34000	0.00512019	0.0193107	0.00122812	3.2688	D	5	30/08/2020 00:13		0	0	0	0	0	0	0	0	0	0	0	0	0	0
1811	5	6	12	3d 08:44:15.78000	0d 04:10:20.79000	0.00512478	0.0193257	0.00122843	3.2587	D	5	30/08/2020 00:13		0	0	0	0	0	0	0	0	0	0	0	0	0	0
1812	5	6	12	3d 08:44:27.73000	0d 04:10:32.74000	0.00512886	0.019339	0.00122828	3.2485	D	5	30/08/2020 00:13		0	0	0	0	0	0	0	0	0	0	0	0	0	0
1813	5	6	12	3d 08:44:39.16000	0d 04:10:44.17000	0.00513276	0.0193516	0.00122843	3.2381	D	5	30/08/2020 00:13		0	0	0	0	0	0	0	0	0	0	0	0	0	0
1814	5	6	12	3d 08:44:49.91000	0d 04:10:54.92000	0.00513642	0.0193635	0.00122828	3.2279	D	5	30/08/2020 00:14		0	0	0	0	0	0	0	0	0	0	0	0	0	0
1815	5	6	12	3d 08:44:59.89000	0d 04:11:04.90000	0.00513983	0.0193745	0.00122828	3.2178	D	5	30/08/2020 00:14		0	0	0	0	0	0	0	0	0	0	0	0	0	0
1816	5	6	12	3d 08:45:09.18000	0d 04:11:14.19000	0.005143	0.0193846	0.00122835	3.2076	D	5	30/08/2020 00:14		0	0	0	0	0	0	0	0	0	0	0	0	0	0
1817	5	6	12	3d 08:45:18.35000	0d 04:11:23.36000	0.00514613	0.0193947	0.0012282	3.1975	D	5	30/08/2020 00:14		0	0	0	0	0	0	0	0	0	0	0	0	0	0
1818	5	6	12	3d 08:45:26.90000	0d 04:11:31.91000	0.00514904	0.019404	0.00122835	3.1875	D	5	30/08/2020 00:14		0	0	0	0	0	0	0	0	0	0	0	0	0	0
1819	5	6	12	3d 08:45:35.04000	0d 04:11:40.05000	0.00515182	0.0194128	0.0012285	3.1772	D	5	30/08/2020 00:14		0	0	0	0	0	0	0	0	0	0	0	0	0	0
1820	5	6	12	3d 08:45:42.88000	0d 04:11:47.89000	0.0051545	0.0194213	0.00122812	3.1669	D	5	30/08/2020 00:14		0	0	0	0	0	0	0	0	0	0	0	0	0	0
1821	5	6	12	3d 08:45:50.36000	0d 04:11:55.37000	0.00515705	0.0194294	0.00122812	3.1566	D	5	30/08/2020 00:15		0	0	0	0	0	0	0	0	0	0	0	0	0	0
1822	5	6	12	3d 08:45:57.44000	0d 04:12:02.45000	0.00515946	0.019437	0.00122828	3.1463	D	5	30/08/2020 00:15		0	0	0	0	0	0	0	0	0	0	0	0	0	0
1823	5	6	12	3d 08:46:04.25000	0d 04:12:09.26000	0.00516179	0.0194443	0.0012282	3.136	D	5	30/08/2020 00:15		0	0	0	0	0	0	0	0	0	0	0	0	0	0
1824	5	6	12	3d 08:46:10.68000	0d 04:12:15.69000	0.00516398	0.0194511	0.00122828	3.1258	D	5	30/08/2020 00:15		0	0	0	0	0	0	0	0	0	0	0	0	0	0
1825	5	6	12	3d 08:46:16.68000	0d 04:12:21.69000	0.00516603	0.0194575	0.0012282	3.1157	D	5	30/08/2020 00:15		0	0	0	0	0	0	0	0	0	0	0	0	0	0
1826	5	6	12	3d 08:46:22.38000	0d 04:12:27.39000	0.00516797	0.0194636	0.00122835	3.1057	D	5	30/08/2020 00:15		0	0	0	0	0	0	0	0	0	0	0	0	0	0
1827	5	6	12	3d 08:46:28.01000	0d 04:12:33.02000	0.00516989	0.0194695	0.00122835	3.0954	D	5	30/08/2020 00:15		0	0	0	0	0	0	0	0	0	0	0	0	0	0
1828	5	6	12	3d 08:46:33.48000	0d 04:12:38.49000	0.00517176	0.0194753	0.00122835	3.0851	D	5	30/08/2020 00:15		0	0	0	0	0	0	0	0	0	0	0	0	0	0
1829	5	6	12	3d 08:46:38.72000	0d 04:12:43.73000	0.00517355	0.0194808	0.00122812	3.075	D	5	30/08/2020 00:15		0	0	0	0	0	0	0	0	0	0	0	0	0	0
1830	5	6	12	3d 08:46:43.58000	0d 04:12:48.59000	0.00517521	0.0194859	0.00122805	3.0648	D	5	30/08/2020 00:15		0	0	0	0	0	0	0	0	0	0	0	0	0	0
1831	5	6	12	3d 08:46:48.42000	0d 04:12:53.43000	0.00517686	0.019491	0.0012282	3.0546	D	5	30/08/2020 00:15		0	0	0	0	0	0	0	0	0	0	0	0	0	0
1832	5	6	12	3d 08:46:53.06000	0d 04:12:58.07000	0.00517844	0.0194958	0.00122828	3.0442	D	5	30/08/2020 00:16		0	0	0	0	0	0	0	0	0	0	0	0	0	0
1833	5	6	12	3d 08:46:57.55000	0d 04:13:02.56000	0.00517997	0.0195004	0.00122828	3.0341	D	5	30/08/2020 00:16		0	0	0	0	0	0	0	0	0	0	0	0	0	0
1834	5	6	12	3d 08:47:01.91000	0d 04:13:06.92000	0.00518146	0.0195049	0.00122828	3.0237	D	5	30/08/2020 00:16		0	0	0	0	0	0	0	0	0	0	0	0	0	0
1835	5	6	12	3d 08:47:06.20000	0d 04:13:11.21000	0.00518292	0.0195094	0.0012285	3.0134	D	5	30/08/2020 00:16		0	0	0	0	0	0	0	0	0	0	0	0	0	0
1836	5	6	12	3d 08:47:10.32000	0d 04:13:15.33000	0.00518433	0.0195136	0.00122812	3.0033	D	5	30/08/2020 00:16		0	0	0	0	0	0	0	0	0	0	0	0	0	0
1837	5	6	12	3d 08:47:14.17000	0d 04:13:19.18000	0.00518564	0.0195175	0.00122843	2.9931	D	5	30/08/2020 00:16		0	0	0	0	0	0	0	0	0	0	0	0	0	0
1838	5	6	12	3d 08:47:18.06000	0d 04:13:23.07000	0.00518697	0.0195215	0.00122835	2.9828	D	5	30/08/2020 00:16		0	0	0	0	0	0	0	0	0	0	0	0	0	0
1839	5	6	12	3d 08:47:21.76000	0d 04:13:26.77000	0.00518823	0.0195253	0.00122828	2.9725	D	5	30/08/2020 00:16		0	0	0	0	0	0	0	0	0	0	0	0	0	0
1840	5	6	12	3d 08:47:25.41000	0d 04:13:30.42000	0.00518948	0.019529	0.0012282	2.9622	D	5	30/08/2020 00:16		0	0	0	0	0	0	0	0	0	0	0	0	0	0
1841	5	6	12	3d 08:47:28.96000	0d 04:13:33.97000	0.00519069	0.0195325	0.00122835	2.9519	D	5	30/08/2020 00:16		0	0	0	0	0	0	0	0	0	0	0	0	0	0
1842	5	6	12	3d 08:47:32.49000	0d 04:13:37.50000	0.00519189	0.0195361	0.00122835	2.9415	D	5	30/08/2020 00:16		0	0	0	0	0	0	0	0	0	0	0	0	0	0
1843	5	6	12	3d 08:47:35.91000	0d 04:13:40.92000	0.00519306	0.0195395	0.0012282	2.9313	D	5	30/08/2020 00:16		0	0	0	0	0	0	0	0	0	0	0	0	0	0
1844	5	6	12	3d 08:47:39.17000	0d 04:13:44.18000	0.00519417	0.0195428	0.00122843	2.9209	D	5	30/08/2020 00:16		0	0	0	0	0	0	0	0	0	0	0	0	0	0
1845	5	6	12	3d 08:47:42.41000	0d 04:13:47.42000	0.00519528	0.019546	0.00122843	2.9105	D	5	30/08/2020 00:16		0	0	0	0	0	0	0	0	0	0	0	0	0	0
1846	5	6	12	3d 08:47:45.55000	0d 04:13:50.56000	0.00519635	0.0195491	0.00122843	2.9001	D	5	30/08/2020 00:16		0	0	0	0	0	0	0	0	0	0	0	0	0	0
1847	5	6	12	3d 08:47:48.64000	0d 04:13:53.65000	0.0051974	0.0195522	0.0012282	2.8898	D	5	30/08/2020 00:16		0	0	0	0	0	0	0	0	0	0	0	0	0	0
1848	5	6	12	3d 08:47:51.61000	0d 04:13:56.62000	0.00519842	0.0195551	0.0012282	2.8795	D	5	30/08/2020 00:17		0	0	0	0	0	0	0	0	0	0	0	0	0	0
1849	5	6	12	3d 08:47:54.50000	0d 04:13:59.51000	0.0051994	0.0195579	0.0012282	2.8692	D	5	30/08/2020 00:17		0	0	0	0	0	0	0	0	0	0	0	0	0	0
1850	5	6	12	3d 08:47:57.45000	0d 04:14:02.46000	0.00520041	0.0195608	0.00122828	2.8582	D	5	30/08/2020 00:17		0	0	0	0	0	0	0	0	0	0	0	0	0	0
1851	5	6	12	3d 08:48:00.35000	0d 04:14:05.36000	0.0052014	0.0195636	0.00122828	2.8479	D	5	30/08/2020 00:17		0	0	0	0	0	0	0	0	0	0	0	0	0	0
1852	5	6	12	3d 08:48:03.07000	0d 04:14:08.08000	0.00520233	0.0195663	0.00122828	2.8377	D	5	30/08/2020 00:17		0	0	0	0	0	0	0	0	0	0	0	0	0	0
1853	5	6	12	3d 08:48:05.75000	0d 04:14:10.76000	0.00520324	0.0195688	0.0012282	2.8272	D	5	30/08/2020 00:17		0	0	0	0	0	0	0	0	0	0	0	0	0	0
1854	5	6	12	3d 08:48:08.38000	0d 04:14:13.39000	0.00520414	0.0195714	0.0012282	2.8168	D	5	30/08/2020 00:17		0	0	0	0	0	0	0	0	0	0	0	0	0	0
1855	5	6	12	3d 08:48:10.93000	0d 04:14:15.94000	0.00520501	0.0195738	0.00122805	2.8064	D	5	30/08/2020 00:17		0	0	0	0	0	0	0	0	0	0	0	0	0	0
1856	5	6	12	3d 08:48:13.43000	0d 04:14:18.44000	0.00520586	0.0195762	0.00122843	2.7961	D	5	30/08/2020 00:17		0	0	0	0	0	0	0	0	0	0	0	0	0	0
1857	5	6	12	3d 08:48:15.88000	0d 04:14:20.89000	0.0052067	0.0195785	0.0012282	2.7857	D	5	30/08/2020 00:17		0	0	0	0	0	0	0	0	0	0	0	0	0	0
1858	5	6	12	3d 08:48:18.32000	0d 04:14:23.33000	0.00520753	0.0195809	0.0012282	2.7753	D	5	30/08/2020 00:17		0	0	0	0	0	0	0	0	0	0	0	0	0	0
1859	5	6	12	3d 08:48:20.74000	0d 04:14:25.75000	0.00520835	0.0195831	0.00122828	2.7646	D	5	30/08/2020 00:17		0	0	0	0	0	0	0	0	0	0	0	0	0	0
1860	5	6	12	3d 08:48:23.07000	0d 04:14:28.08000	0.00520915	0.0195853	0.00122843	2.7541	D	5	30/08/2020 00:17		0	0	0	0	0	0	0	0	0	0	0	0	0	0
1861	5	6	12	3d 08:48:25.45000	0d 04:14:30.46000	0.00520996	0.0195876	0.0012285	2.7433	D	5	30/08/2020 00:17		0	0	0	0	0	0	0	0	0	0	0	0	0	0
1862	5	6	12	3d 08:48:27.75000	0d 04:14:32.76000	0.00521075	0.0195897	0.00122828	2.7324	D	5	30/08/2020 00:17		0	0	0	0	0	0	0	0	0	0	0	0	0	0
1863	5	6	12	3d 08:48:30.02000	0d 04:14:35.03000	0.00521152	0.0195918	0.0012282	2.7219	D	5	30/08/2020 00:17		0	0	0	0	0	0	0	0	0	0	0	0	0	0
1864	5	6	12	3d 08:48:32.22000	0d 04:14:37.23000	0.00521227	0.0195939	0.00122812	2.7115	D	5	30/08/2020 00:17		0	0	0	0	0	0	0	0	0	0	0	0	0	0
1865	5	6	12	3d 08:48:34.30000	0d 04:14:39.31000	0.00521298	0.0195958	0.00122828	2.7012	D	5	30/08/2020 00:17		0	0	0	0	0	0	0	0	0	0	0	0	0	0
1866	5	6	12	3d 08:48:36.42000	0d 04:14:41.43000	0.0052137	0.0195977	0.00122812	2.6906	D	5	30/08/2020 00:17		0	0	0	0	0	0	0	0	0	0	0	0	0	0
1867	5	6	12	3d 08:48:38.48000	0d 04:14:43.49000	0.00521441	0.0195996	0.00122828	2.6802	D	5	30/08/2020 00:17		0	0	0	0	0	0	0	0	0	0	0	0	0	0
1868	5	6	12	3d 08:48:40.51000	0d 04:14:45.52000	0.0052151	0.0196015	0.0012282	2.6699	D	5	30/08/2020 00:17		0	0	0	0	0	0	0	0	0	0	0	0	0	0
1869	5	6	12	3d 08:48:42.46000	0d 04:14:47.47000	0.00521577	0.0196033	0.00122797	2.6595	D	5	30/08/2020 00:17		0	0	0	0	0	0	0	0	0	0	0	0	0	0
1870	5	6	12	3d 08:48:44.45000	0d 04:14:49.46000	0.00521644	0.0196051	0.00122828	2.6491	D	5	30/08/2020 00:17		0	0	0	0	0	0	0	0	0	0	0	0	0	0
1871	5	6	12	3d 08:48:46.37000	0d 04:14:51.38000	0.0052171	0.0196068	0.00122828	2.6386	D	5	30/08/2020 00:17		0	0	0	0	0	0	0	0	0	0	0	0	0	0
1872	5	6	12	3d 08:48:48.31000	0d 04:14:53.32000	0.00521776	0.0196085	0.00122835	2.6284	D	5	30/08/2020 00:17		0	0	0	0	0	0	0	0	0	0	0	0	0	0
1873	5	6	12	3d 08:48:50.25000	0d 04:14:55.26000	0.00521842	0.0196103	0.00122828	2.6177	D	5	30/08/2020 00:18		0	0	0	0	0	0	0	0	0	0	0	0	0	0
1874	5	6	12	3d 08:48:52.13000	0d 04:14:57.14000	0.00521906	0.0196119	0.00122843	2.6075	D	5	30/08/2020 00:18		0	0	0	0	0	0	0	0	0	0	0	0	0	0
1875	5	6	12	3d 08:48:53.93000	0d 04:14:58.94000	0.00521968	0.0196135	0.00122828	2.5969	D	5	30/08/2020 00:18		0	0	0	0	0	0	0	0	0	0	0	0	0	0
1876	5	6	12	3d 08:48:55.78000	0d 04:15:00.79000	0.00522031	0.0196152	0.00122812	2.5864	D	5	30/08/2020 00:18		0	0	0	0	0	0	0	0	0	0	0	0	0	0
1877	5	6	12	3d 08:48:57.59000	0d 04:15:02.60000	0.00522093	0.0196168	0.00122789	2.576	D	5	30/08/2020 00:18		0	0	0	0	0	0	0	0	0	0	0	0	0	0
1878	5	6	12	3d 08:48:59.40000	0d 04:15:04.41000	0.00522154	0.0196184	0.0012282	2.5653	D	5	30/08/2020 00:18		0	0	0	0	0	0	0	0	0	0	0	0	0	0
1879	5	6	12	3d 08:49:01.16000	0d 04:15:06.17000	0.00522215	0.0196199	0.00122828	2.555	D	5	30/08/2020 00:18		0	0	0	0	0	0	0	0	0	0	0	0	0	0
1880	5	6	12	3d 08:49:02.90000	0d 04:15:07.91000	0.00522274	0.0196214	0.00122843	2.5446	D	5	30/08/2020 00:18		0	0	0	0	0	0	0	0	0	0	0	0	0	0
1881	5	6	12	3d 08:49:04.67000	0d 04:15:09.68000	0.00522334	0.0196229	0.00122812	2.5341	D	5	30/08/2020 00:18		0	0	0	0	0	0	0	0	0	0	0	0	0	0
1882	5	6	12	3d 08:49:06.42000	0d 04:15:11.43000	0.00522394	0.0196245	0.00122828	2.5235	D	5	30/08/2020 00:18		0	0	0	0	0	0	0	0	0	0	0	0	0	0
1883	5	6	12	3d 08:49:08.12000	0d 04:15:13.13000	0.00522452	0.0196259	0.0012285	2.513	D	5	30/08/2020 00:18		0	0	0	0	0	0	0	0	0	0	0	0	0	0
1884	5	6	12	3d 08:49:09.85000	0d 04:15:14.86000	0.00522511	0.0196274	0.0012282	2.5025	D	5	30/08/2020 00:18		0	0	0	0	0	0	0	0	0	0	0	0	0	0
1885	5	6	12	3d 08:49:10.23000	0d 04:15:15.24000	0.00522524	0.0196277	0.00122828	2.5	D	133	30/08/2020 00:18		0	0	0	0	0	0	0	0	0	0	0	0	0	0
1886	5	6	13	3d 08:49:10.24000	0d 00:00:00.01000	0	0	0	2.6325	R	0	30/08/2020 00:18		0	0	0	0	0	0	0	0	0	0	0	0	0	0
1887	5	6	13	3d 08:49:12.24000	0d 00:00:02.01000	0	0	0	2.809	R	1	30/08/2020 00:18		0	0	0	0	0	0	0	0	0	0	0	0	0	0
1888	5	6	13	3d 08:49:14.24000	0d 00:00:04.01000	0	0	0	2.9198	R	1	30/08/2020 00:18		0	0	0	0	0	0	0	0	0	0	0	0	0	0
1889	5	6	13	3d 08:49:16.24000	0d 00:00:06.01000	0	0	0	3.0076	R	1	30/08/2020 00:18		0	0	0	0	0	0	0	0	0	0	0	0	0	0
1890	5	6	13	3d 08:49:18.24000	0d 00:00:08.01000	0	0	0	3.0811	R	1	30/08/2020 00:18		0	0	0	0	0	0	0	0	0	0	0	0	0	0
1891	5	6	13	3d 08:49:20.23000	0d 00:00:10.00000	0	0	0	3.1434	R	129	30/08/2020 00:18		0	0	0	0	0	0	0	0	0	0	0	0	0	0
1892	6	7	9	3d 08:49:20.27000	0d 00:00:00.04000	0.00000001	0.00000004	0.00122972	3.303	C	0	30/08/2020 00:18		0	0	0	0	0	0	0	0	0	0	0	0	0	0
1893	6	7	9	3d 08:49:20.44000	0d 00:00:00.21000	0.00000007	0.00000024	0.00122828	3.3237	C	5	30/08/2020 00:18		0	0	0	0	0	0	0	0	0	0	0	0	0	0
1894	6	7	9	3d 08:49:20.62000	0d 00:00:00.39000	0.00000013	0.00000044	0.0012282	3.3428	C	5	30/08/2020 00:18		0	0	0	0	0	0	0	0	0	0	0	0	0	0
1895	6	7	9	3d 08:49:20.81000	0d 00:00:00.58000	0.0000002	0.00000066	0.00122828	3.3602	C	5	30/08/2020 00:18		0	0	0	0	0	0	0	0	0	0	0	0	0	0
1896	6	7	9	3d 08:49:21.01000	0d 00:00:00.78000	0.00000027	0.00000089	0.00122835	3.3768	C	5	30/08/2020 00:18		0	0	0	0	0	0	0	0	0	0	0	0	0	0
1897	6	7	9	3d 08:49:21.22000	0d 00:00:00.99000	0.00000034	0.00000113	0.00122835	3.3933	C	5	30/08/2020 00:18		0	0	0	0	0	0	0	0	0	0	0	0	0	0
1898	6	7	9	3d 08:49:21.44000	0d 00:00:01.21000	0.00000041	0.00000139	0.00122835	3.4089	C	5	30/08/2020 00:18		0	0	0	0	0	0	0	0	0	0	0	0	0	0
1899	6	7	9	3d 08:49:21.67000	0d 00:00:01.44000	0.00000049	0.00000165	0.0012282	3.4249	C	5	30/08/2020 00:18		0	0	0	0	0	0	0	0	0	0	0	0	0	0
1900	6	7	9	3d 08:49:21.91000	0d 00:00:01.68000	0.00000057	0.00000194	0.00122805	3.4405	C	5	30/08/2020 00:18		0	0	0	0	0	0	0	0	0	0	0	0	0	0
1901	6	7	9	3d 08:49:22.16000	0d 00:00:01.93000	0.00000066	0.00000223	0.00122812	3.4562	C	5	30/08/2020 00:18		0	0	0	0	0	0	0	0	0	0	0	0	0	0
1902	6	7	9	3d 08:49:22.42000	0d 00:00:02.19000	0.00000075	0.00000254	0.00122805	3.4716	C	5	30/08/2020 00:18		0	0	0	0	0	0	0	0	0	0	0	0	0	0
1903	6	7	9	3d 08:49:22.68000	0d 00:00:02.45000	0.00000084	0.00000285	0.00122828	3.4864	C	5	30/08/2020 00:18		0	0	0	0	0	0	0	0	0	0	0	0	0	0
1904	6	7	9	3d 08:49:22.95000	0d 00:00:02.72000	0.00000093	0.00000317	0.00122843	3.5009	C	5	30/08/2020 00:18		0	0	0	0	0	0	0	0	0	0	0	0	0	0
1905	6	7	9	3d 08:49:23.23000	0d 00:00:03.00000	0.00000102	0.0000035	0.00122828	3.5152	C	5	30/08/2020 00:18		0	0	0	0	0	0	0	0	0	0	0	0	0	0
1906	6	7	9	3d 08:49:23.52000	0d 00:00:03.29000	0.00000112	0.00000385	0.00122835	3.5293	C	5	30/08/2020 00:18		0	0	0	0	0	0	0	0	0	0	0	0	0	0
1907	6	7	9	3d 08:49:23.81000	0d 00:00:03.58000	0.00000122	0.0000042	0.00122835	3.543	C	5	30/08/2020 00:18		0	0	0	0	0	0	0	0	0	0	0	0	0	0
1908	6	7	9	3d 08:49:24.12000	0d 00:00:03.89000	0.00000133	0.00000458	0.0012285	3.5569	C	5	30/08/2020 00:18		0	0	0	0	0	0	0	0	0	0	0	0	0	0
1909	6	7	9	3d 08:49:24.45000	0d 00:00:04.22000	0.00000144	0.00000498	0.00122828	3.5705	C	5	30/08/2020 00:18		0	0	0	0	0	0	0	0	0	0	0	0	0	0
1910	6	7	9	3d 08:49:24.79000	0d 00:00:04.56000	0.00000156	0.00000539	0.00122835	3.5836	C	5	30/08/2020 00:18		0	0	0	0	0	0	0	0	0	0	0	0	0	0
1911	6	7	9	3d 08:49:25.15000	0d 00:00:04.92000	0.00000168	0.00000584	0.00122835	3.597	C	5	30/08/2020 00:18		0	0	0	0	0	0	0	0	0	0	0	0	0	0
1912	6	7	9	3d 08:49:25.53000	0d 00:00:05.30000	0.00000181	0.0000063	0.00122828	3.6097	C	5	30/08/2020 00:18		0	0	0	0	0	0	0	0	0	0	0	0	0	0
1913	6	7	9	3d 08:49:25.94000	0d 00:00:05.71000	0.00000195	0.00000681	0.00122835	3.6225	C	5	30/08/2020 00:18		0	0	0	0	0	0	0	0	0	0	0	0	0	0
1914	6	7	9	3d 08:49:26.38000	0d 00:00:06.15000	0.0000021	0.00000735	0.00122812	3.635	C	5	30/08/2020 00:18		0	0	0	0	0	0	0	0	0	0	0	0	0	0
1915	6	7	9	3d 08:49:26.86000	0d 00:00:06.63000	0.00000226	0.00000795	0.0012282	3.6471	C	5	30/08/2020 00:18		0	0	0	0	0	0	0	0	0	0	0	0	0	0
1916	6	7	9	3d 08:49:27.38000	0d 00:00:07.15000	0.00000244	0.0000086	0.00122835	3.6587	C	5	30/08/2020 00:18		0	0	0	0	0	0	0	0	0	0	0	0	0	0
1917	6	7	9	3d 08:49:27.99000	0d 00:00:07.76000	0.00000265	0.00000936	0.00122835	3.6699	C	5	30/08/2020 00:18		0	0	0	0	0	0	0	0	0	0	0	0	0	0
1918	6	7	9	3d 08:49:28.69000	0d 00:00:08.46000	0.00000289	0.00001024	0.0012282	3.6815	C	5	30/08/2020 00:18		0	0	0	0	0	0	0	0	0	0	0	0	0	0
1919	6	7	9	3d 08:49:29.59000	0d 00:00:09.36000	0.00000319	0.00001137	0.00122835	3.6927	C	5	30/08/2020 00:18		0	0	0	0	0	0	0	0	0	0	0	0	0	0
1920	6	7	9	3d 08:49:30.77000	0d 00:00:10.54000	0.0000036	0.00001286	0.0012282	3.7034	C	5	30/08/2020 00:18		0	0	0	0	0	0	0	0	0	0	0	0	0	0
1921	6	7	9	3d 08:49:32.33000	0d 00:00:12.10000	0.00000413	0.00001483	0.0012285	3.7139	C	5	30/08/2020 00:18		0	0	0	0	0	0	0	0	0	0	0	0	0	0
1922	6	7	9	3d 08:49:34.94000	0d 00:00:14.71000	0.00000502	0.00001815	0.00122835	3.7246	C	5	30/08/2020 00:18		0	0	0	0	0	0	0	0	0	0	0	0	0	0
1923	6	7	9	3d 08:49:40.00000	0d 00:00:19.77000	0.00000674	0.00002459	0.00122828	3.7346	C	5	30/08/2020 00:18		0	0	0	0	0	0	0	0	0	0	0	0	0	0
1924	6	7	9	3d 08:50:27.75000	0d 00:01:07.52000	0.00002304	0.00008543	0.0012282	3.7244	C	5	30/08/2020 00:19		0	0	0	0	0	0	0	0	0	0	0	0	0	0
1925	6	7	9	3d 08:50:54.69000	0d 00:01:34.46000	0.00003223	0.00011962	0.00122835	3.7144	C	5	30/08/2020 00:20		0	0	0	0	0	0	0	0	0	0	0	0	0	0
1926	6	7	9	3d 08:51:40.54000	0d 00:02:20.31000	0.00004787	0.00017763	0.00122828	3.7043	C	5	30/08/2020 00:20		0	0	0	0	0	0	0	0	0	0	0	0	0	0
1927	6	7	9	3d 08:53:45.30000	0d 00:04:25.07000	0.00009044	0.00033506	0.00122835	3.6942	C	5	30/08/2020 00:22		0	0	0	0	0	0	0	0	0	0	0	0	0	0
1928	6	7	9	3d 08:58:45.30000	0d 00:09:25.07000	0.00019279	0.0007129	0.00122828	3.6905	C	1	30/08/2020 00:27		0	0	0	0	0	0	0	0	0	0	0	0	0	0
1929	6	7	9	3d 09:03:45.30000	0d 00:14:25.07000	0.00029514	0.00109073	0.00122805	3.6927	C	1	30/08/2020 00:32		0	0	0	0	0	0	0	0	0	0	0	0	0	0
1930	6	7	9	3d 09:08:45.30000	0d 00:19:25.07000	0.0003975	0.00146885	0.00122812	3.696	C	1	30/08/2020 00:37		0	0	0	0	0	0	0	0	0	0	0	0	0	0
1931	6	7	9	3d 09:13:45.30000	0d 00:24:25.07000	0.00049985	0.00184733	0.00122828	3.6994	C	1	30/08/2020 00:42		0	0	0	0	0	0	0	0	0	0	0	0	0	0
1932	6	7	9	3d 09:18:45.30000	0d 00:29:25.07000	0.0006022	0.0022262	0.00122835	3.7035	C	1	30/08/2020 00:47		0	0	0	0	0	0	0	0	0	0	0	0	0	0
1933	6	7	9	3d 09:23:45.30000	0d 00:34:25.07000	0.00070456	0.00260548	0.00122828	3.7076	C	1	30/08/2020 00:52		0	0	0	0	0	0	0	0	0	0	0	0	0	0
1934	6	7	9	3d 09:28:45.30000	0d 00:39:25.07000	0.00080691	0.0029852	0.0012282	3.7121	C	1	30/08/2020 00:57		0	0	0	0	0	0	0	0	0	0	0	0	0	0
1935	6	7	9	3d 09:33:45.30000	0d 00:44:25.07000	0.00090927	0.00336538	0.0012282	3.7166	C	1	30/08/2020 01:02		0	0	0	0	0	0	0	0	0	0	0	0	0	0
1936	6	7	9	3d 09:38:45.30000	0d 00:49:25.07000	0.00101162	0.00374604	0.0012282	3.7217	C	1	30/08/2020 01:07		0	0	0	0	0	0	0	0	0	0	0	0	0	0
1937	6	7	9	3d 09:43:45.30000	0d 00:54:25.07000	0.00111397	0.00412722	0.00122812	3.7267	C	1	30/08/2020 01:12		0	0	0	0	0	0	0	0	0	0	0	0	0	0
1938	6	7	9	3d 09:48:45.30000	0d 00:59:25.07000	0.00121633	0.00450893	0.00122828	3.7319	C	1	30/08/2020 01:17		0	0	0	0	0	0	0	0	0	0	0	0	0	0
1939	6	7	9	3d 09:53:45.30000	0d 01:04:25.07000	0.00131868	0.0048912	0.00122828	3.7372	C	1	30/08/2020 01:22		0	0	0	0	0	0	0	0	0	0	0	0	0	0
1940	6	7	9	3d 09:58:45.30000	0d 01:09:25.07000	0.00142103	0.00527402	0.00122843	3.7427	C	1	30/08/2020 01:27		0	0	0	0	0	0	0	0	0	0	0	0	0	0
1941	6	7	9	3d 10:03:45.30000	0d 01:14:25.07000	0.00152339	0.00565739	0.00122835	3.7481	C	1	30/08/2020 01:32		0	0	0	0	0	0	0	0	0	0	0	0	0	0
1942	6	7	9	3d 10:08:45.30000	0d 01:19:25.07000	0.00162574	0.0060413	0.00122812	3.7536	C	1	30/08/2020 01:37		0	0	0	0	0	0	0	0	0	0	0	0	0	0
1943	6	7	9	3d 10:13:45.30000	0d 01:24:25.07000	0.0017281	0.00642575	0.00122835	3.7586	C	1	30/08/2020 01:42		0	0	0	0	0	0	0	0	0	0	0	0	0	0
1944	6	7	9	3d 10:18:45.30000	0d 01:29:25.07000	0.00183045	0.00681074	0.00122828	3.7638	C	1	30/08/2020 01:47		0	0	0	0	0	0	0	0	0	0	0	0	0	0
1945	6	7	9	3d 10:23:45.30000	0d 01:34:25.07000	0.0019328	0.00719626	0.00122797	3.769	C	1	30/08/2020 01:52		0	0	0	0	0	0	0	0	0	0	0	0	0	0
1946	6	7	9	3d 10:28:45.30000	0d 01:39:25.07000	0.00203516	0.00758231	0.00122828	3.7742	C	1	30/08/2020 01:57		0	0	0	0	0	0	0	0	0	0	0	0	0	0
1947	6	7	9	3d 10:33:45.30000	0d 01:44:25.07000	0.00213751	0.0079689	0.0012282	3.7798	C	1	30/08/2020 02:02		0	0	0	0	0	0	0	0	0	0	0	0	0	0
1948	6	7	9	3d 10:38:45.30000	0d 01:49:25.07000	0.00223986	0.00835604	0.0012282	3.7852	C	1	30/08/2020 02:07		0	0	0	0	0	0	0	0	0	0	0	0	0	0
1949	6	7	9	3d 10:43:45.30000	0d 01:54:25.07000	0.00234222	0.00874376	0.00122835	3.7911	C	1	30/08/2020 02:12		0	0	0	0	0	0	0	0	0	0	0	0	0	0
1950	6	7	9	3d 10:48:45.30000	0d 01:59:25.07000	0.00244457	0.00913208	0.0012282	3.7971	C	1	30/08/2020 02:17		0	0	0	0	0	0	0	0	0	0	0	0	0	0
1951	6	7	9	3d 10:53:45.30000	0d 02:04:25.07000	0.00254693	0.00952105	0.00122835	3.8036	C	1	30/08/2020 02:22		0	0	0	0	0	0	0	0	0	0	0	0	0	0
1952	6	7	9	3d 10:58:45.30000	0d 02:09:25.07000	0.00264928	0.0099107	0.00122835	3.8102	C	1	30/08/2020 02:27		0	0	0	0	0	0	0	0	0	0	0	0	0	0
1953	6	7	9	3d 11:03:45.30000	0d 02:14:25.07000	0.00275163	0.0103011	0.0012282	3.8181	C	1	30/08/2020 02:32		0	0	0	0	0	0	0	0	0	0	0	0	0	0
1954	6	7	9	3d 11:08:45.30000	0d 02:19:25.07000	0.00285399	0.0106923	0.00122812	3.8264	C	1	30/08/2020 02:37		0	0	0	0	0	0	0	0	0	0	0	0	0	0
1955	6	7	9	3d 11:13:45.30000	0d 02:24:25.07000	0.00295634	0.0110844	0.0012285	3.8354	C	1	30/08/2020 02:42		0	0	0	0	0	0	0	0	0	0	0	0	0	0
1956	6	7	9	3d 11:18:37.72000	0d 02:29:17.49000	0.00305611	0.0114676	0.00122828	3.8454	C	5	30/08/2020 02:47		0	0	0	0	0	0	0	0	0	0	0	0	0	0
1957	6	7	9	3d 11:23:09.79000	0d 02:33:49.56000	0.00314893	0.011825	0.00122843	3.8555	C	5	30/08/2020 02:52		0	0	0	0	0	0	0	0	0	0	0	0	0	0
1958	6	7	9	3d 11:27:17.21000	0d 02:37:56.98000	0.00323335	0.0121509	0.00122843	3.8657	C	5	30/08/2020 02:56		0	0	0	0	0	0	0	0	0	0	0	0	0	0
1959	6	7	9	3d 11:31:13.84000	0d 02:41:53.61000	0.00331408	0.0124633	0.00122835	3.8758	C	5	30/08/2020 03:00		0	0	0	0	0	0	0	0	0	0	0	0	0	0
1960	6	7	9	3d 11:34:56.54000	0d 02:45:36.31000	0.00339006	0.0127582	0.00122835	3.8859	C	5	30/08/2020 03:04		0	0	0	0	0	0	0	0	0	0	0	0	0	0
1961	6	7	9	3d 11:38:26.12000	0d 02:49:05.89000	0.00346157	0.0130364	0.00122789	3.8959	C	5	30/08/2020 03:07		0	0	0	0	0	0	0	0	0	0	0	0	0	0
1962	6	7	9	3d 11:41:46.40000	0d 02:52:26.17000	0.0035299	0.013303	0.00122835	3.906	C	5	30/08/2020 03:10		0	0	0	0	0	0	0	0	0	0	0	0	0	0
1963	6	7	9	3d 11:45:03.31000	0d 02:55:43.08000	0.00359708	0.0135657	0.00122835	3.9161	C	5	30/08/2020 03:14		0	0	0	0	0	0	0	0	0	0	0	0	0	0
1964	6	7	9	3d 11:48:13.56000	0d 02:58:53.33000	0.00366199	0.0138202	0.00122843	3.9261	C	5	30/08/2020 03:17		0	0	0	0	0	0	0	0	0	0	0	0	0	0
1965	6	7	9	3d 11:51:21.13000	0d 03:02:00.90000	0.00372598	0.0140718	0.00122828	3.9362	C	5	30/08/2020 03:20		0	0	0	0	0	0	0	0	0	0	0	0	0	0
1966	6	7	9	3d 11:54:24.28000	0d 03:05:04.05000	0.00378847	0.0143181	0.0012282	3.9463	C	5	30/08/2020 03:23		0	0	0	0	0	0	0	0	0	0	0	0	0	0
1967	6	7	9	3d 11:57:19.73000	0d 03:07:59.50000	0.00384833	0.0145546	0.0012282	3.9564	C	5	30/08/2020 03:26		0	0	0	0	0	0	0	0	0	0	0	0	0	0
1968	6	7	9	3d 12:00:17.73000	0d 03:10:57.50000	0.00390906	0.0147952	0.00122828	3.9664	C	5	30/08/2020 03:29		0	0	0	0	0	0	0	0	0	0	0	0	0	0
1969	6	7	9	3d 12:03:12.84000	0d 03:13:52.61000	0.0039688	0.0150324	0.00122828	3.9765	C	5	30/08/2020 03:32		0	0	0	0	0	0	0	0	0	0	0	0	0	0
1970	6	7	9	3d 12:06:05.36000	0d 03:16:45.13000	0.00402766	0.0152668	0.00122828	3.9867	C	5	30/08/2020 03:35		0	0	0	0	0	0	0	0	0	0	0	0	0	0
1971	6	7	9	3d 12:08:59.70000	0d 03:19:39.47000	0.00408714	0.0155042	0.0012282	3.9968	C	5	30/08/2020 03:38		0	0	0	0	0	0	0	0	0	0	0	0	0	0
1972	6	7	9	3d 12:11:51.95000	0d 03:22:31.72000	0.00414591	0.0157394	0.00122828	4.0069	C	5	30/08/2020 03:41		0	0	0	0	0	0	0	0	0	0	0	0	0	0
1973	6	7	9	3d 12:14:39.31000	0d 03:25:19.08000	0.00420301	0.0159685	0.0012282	4.0169	C	5	30/08/2020 03:43		0	0	0	0	0	0	0	0	0	0	0	0	0	0
1974	6	7	9	3d 12:17:26.93000	0d 03:28:06.70000	0.0042602	0.0161985	0.0012282	4.027	C	5	30/08/2020 03:46		0	0	0	0	0	0	0	0	0	0	0	0	0	0
1975	6	7	9	3d 12:20:10.61000	0d 03:30:50.38000	0.00431605	0.0164236	0.0012282	4.0371	C	5	30/08/2020 03:49		0	0	0	0	0	0	0	0	0	0	0	0	0	0
1976	6	7	9	3d 12:22:55.21000	0d 03:33:34.98000	0.0043722	0.0166506	0.0012282	4.0472	C	5	30/08/2020 03:52		0	0	0	0	0	0	0	0	0	0	0	0	0	0
1977	6	7	9	3d 12:25:39.87000	0d 03:36:19.64000	0.00442838	0.0168783	0.00122812	4.0572	C	5	30/08/2020 03:54		0	0	0	0	0	0	0	0	0	0	0	0	0	0
1978	6	7	9	3d 12:28:19.16000	0d 03:38:58.93000	0.00448273	0.017099	0.0012285	4.0673	C	5	30/08/2020 03:57		0	0	0	0	0	0	0	0	0	0	0	0	0	0
1979	6	7	9	3d 12:30:57.83000	0d 03:41:37.60000	0.00453686	0.0173195	0.0012282	4.0774	C	5	30/08/2020 04:00		0	0	0	0	0	0	0	0	0	0	0	0	0	0
1980	6	7	9	3d 12:33:35.11000	0d 03:44:14.88000	0.00459052	0.0175386	0.0012282	4.0876	C	5	30/08/2020 04:02		0	0	0	0	0	0	0	0	0	0	0	0	0	0
1981	6	7	9	3d 12:36:11.24000	0d 03:46:51.01000	0.00464379	0.0177566	0.00122835	4.0977	C	5	30/08/2020 04:05		0	0	0	0	0	0	0	0	0	0	0	0	0	0
1982	6	7	9	3d 12:38:45.07000	0d 03:49:24.84000	0.00469628	0.0179719	0.00122835	4.1077	C	5	30/08/2020 04:07		0	0	0	0	0	0	0	0	0	0	0	0	0	0
1983	6	7	9	3d 12:41:14.22000	0d 03:51:53.99000	0.00474716	0.0181812	0.00122812	4.1178	C	5	30/08/2020 04:10		0	0	0	0	0	0	0	0	0	0	0	0	0	0
1984	6	7	9	3d 12:43:41.54000	0d 03:54:21.31000	0.00479743	0.0183884	0.00122812	4.1279	C	5	30/08/2020 04:12		0	0	0	0	0	0	0	0	0	0	0	0	0	0
1985	6	7	9	3d 12:46:08.65000	0d 03:56:48.42000	0.00484762	0.0185958	0.00122828	4.1379	C	5	30/08/2020 04:15		0	0	0	0	0	0	0	0	0	0	0	0	0	0
[truncated: 3,195 more rows]
