# Supplementary material for: Experimental data of cathodes manufactured in a convective dryer at the pilot-plant scale, and charge and discharge capacities of half-coin lithium-ion cells
Source: Data Brief. 2021 Dec 16;40:107720. doi: 10.1016/j.dib.2021.107720 (PMC8703052; doi:10.1016/j.dib.2021.107720)
Supplement: Supplementary file 1 [file mmc1.zip › Maccor/NEX_CAT3_12_2.csv]

Name:	NEX_CAT3_12_2
Channel:	6
Tester	Maccor #2
Procedure	NEX_NMC_Form_Rate_ASI.000
Description	NEX NMC Cathode Rate & ASI Measurement
Started	26/08/2020 15:27
SCap	0
C Rate	0.006123
Ch. max. V	8.00 V
DisCh. min. V	-2.00 V
Ch. max. I	5.000 A
DisCh. max. I	5.000 A
Comment:	CAT3_12_2
SMB hdr:	SMBLabel
Rec	Cycle P	Cycle C	Step	TestTime	StepTime	Cap. [Ah]	Ener. [Wh]	Current [A]	Voltage [V]	Md	ES	DPT Time		VAR1	VAR2	VAR3	VAR4	VAR5	VAR6	VAR7	VAR8	VAR9	VAR10	VAR11	VAR12	VAR13	VAR14
1	0	1	1	0d 00:00:00.00000	0d 00:00:00.00000	0	0	0	3.2979	R	0	26/08/2020 15:27		0	0	0	0	0	0	0	0	0	0	0	0	0	0
2	0	1	1	0d 00:05:00.00000	0d 00:05:00.00000	0	0	0	3.3129	R	1	26/08/2020 15:32		0	0	0	0	0	0	0	0	0	0	0	0	0	0
3	0	1	1	0d 00:10:00.00000	0d 00:10:00.00000	0	0	0	3.3121	R	1	26/08/2020 15:37		0	0	0	0	0	0	0	0	0	0	0	0	0	0
4	0	1	1	0d 00:15:00.00000	0d 00:15:00.00000	0	0	0	3.3124	R	1	26/08/2020 15:42		0	0	0	0	0	0	0	0	0	0	0	0	0	0
5	0	1	1	0d 00:20:00.00000	0d 00:20:00.00000	0	0	0	3.312	R	1	26/08/2020 15:47		0	0	0	0	0	0	0	0	0	0	0	0	0	0
6	0	1	1	0d 00:25:00.00000	0d 00:25:00.00000	0	0	0	3.3118	R	1	26/08/2020 15:52		0	0	0	0	0	0	0	0	0	0	0	0	0	0
7	0	1	1	0d 00:30:00.00000	0d 00:30:00.00000	0	0	0	3.3111	R	129	26/08/2020 15:57		0	0	0	0	0	0	0	0	0	0	0	0	0	0
8	0	1	2	0d 00:30:00.04000	0d 00:00:00.04000	0	0.00000001	0.00030777	3.5125	C	0	26/08/2020 15:57		0	0	0	0	0	0	0	0	0	0	0	0	0	0
9	0	1	2	0d 00:30:00.30000	0d 00:00:00.30000	0.00000002	0.00000009	0.00030594	3.5285	C	5	26/08/2020 15:57		0	0	0	0	0	0	0	0	0	0	0	0	0	0
10	0	1	2	0d 00:30:00.52000	0d 00:00:00.52000	0.00000004	0.00000015	0.00030602	3.545	C	5	26/08/2020 15:57		0	0	0	0	0	0	0	0	0	0	0	0	0	0
11	0	1	2	0d 00:30:00.74000	0d 00:00:00.74000	0.00000006	0.00000022	0.00030587	3.5605	C	5	26/08/2020 15:57		0	0	0	0	0	0	0	0	0	0	0	0	0	0
12	0	1	2	0d 00:30:00.97000	0d 00:00:00.97000	0.00000008	0.00000029	0.0003061	3.5756	C	5	26/08/2020 15:57		0	0	0	0	0	0	0	0	0	0	0	0	0	0
13	0	1	2	0d 00:30:01.21000	0d 00:00:01.21000	0.0000001	0.00000036	0.00030602	3.5908	C	5	26/08/2020 15:57		0	0	0	0	0	0	0	0	0	0	0	0	0	0
14	0	1	2	0d 00:30:01.48000	0d 00:00:01.48000	0.00000013	0.00000045	0.00030602	3.6054	C	5	26/08/2020 15:57		0	0	0	0	0	0	0	0	0	0	0	0	0	0
15	0	1	2	0d 00:30:01.75000	0d 00:00:01.75000	0.00000015	0.00000053	0.00030617	3.6196	C	5	26/08/2020 15:57		0	0	0	0	0	0	0	0	0	0	0	0	0	0
16	0	1	2	0d 00:30:02.04000	0d 00:00:02.04000	0.00000017	0.00000062	0.00030617	3.6336	C	5	26/08/2020 15:57		0	0	0	0	0	0	0	0	0	0	0	0	0	0
17	0	1	2	0d 00:30:02.35000	0d 00:00:02.35000	0.0000002	0.00000071	0.00030617	3.6471	C	5	26/08/2020 15:57		0	0	0	0	0	0	0	0	0	0	0	0	0	0
18	0	1	2	0d 00:30:02.69000	0d 00:00:02.69000	0.00000023	0.00000082	0.0003061	3.6606	C	5	26/08/2020 15:57		0	0	0	0	0	0	0	0	0	0	0	0	0	0
19	0	1	2	0d 00:30:03.04000	0d 00:00:03.04000	0.00000026	0.00000093	0.00030617	3.6736	C	5	26/08/2020 15:57		0	0	0	0	0	0	0	0	0	0	0	0	0	0
20	0	1	2	0d 00:30:03.44000	0d 00:00:03.44000	0.00000029	0.00000105	0.00030625	3.6864	C	5	26/08/2020 15:57		0	0	0	0	0	0	0	0	0	0	0	0	0	0
21	0	1	2	0d 00:30:03.88000	0d 00:00:03.88000	0.00000033	0.00000119	0.00030587	3.6988	C	5	26/08/2020 15:57		0	0	0	0	0	0	0	0	0	0	0	0	0	0
22	0	1	2	0d 00:30:04.36000	0d 00:00:04.36000	0.00000037	0.00000134	0.00030602	3.7105	C	5	26/08/2020 15:57		0	0	0	0	0	0	0	0	0	0	0	0	0	0
23	0	1	2	0d 00:30:04.89000	0d 00:00:04.89000	0.00000042	0.00000151	0.0003061	3.7218	C	5	26/08/2020 15:57		0	0	0	0	0	0	0	0	0	0	0	0	0	0
24	0	1	2	0d 00:30:05.53000	0d 00:00:05.53000	0.00000047	0.00000171	0.0003061	3.7334	C	5	26/08/2020 15:57		0	0	0	0	0	0	0	0	0	0	0	0	0	0
25	0	1	2	0d 00:30:06.37000	0d 00:00:06.37000	0.00000054	0.00000198	0.0003061	3.7446	C	5	26/08/2020 15:57		0	0	0	0	0	0	0	0	0	0	0	0	0	0
26	0	1	2	0d 00:30:07.61000	0d 00:00:07.61000	0.00000065	0.00000238	0.00030617	3.7552	C	5	26/08/2020 15:57		0	0	0	0	0	0	0	0	0	0	0	0	0	0
27	0	1	2	0d 00:30:10.26000	0d 00:00:10.26000	0.00000087	0.00000322	0.00030625	3.7655	C	5	26/08/2020 15:57		0	0	0	0	0	0	0	0	0	0	0	0	0	0
28	0	1	2	0d 00:30:25.37000	0d 00:00:25.37000	0.00000216	0.00000806	0.00030617	3.7552	C	5	26/08/2020 15:57		0	0	0	0	0	0	0	0	0	0	0	0	0	0
29	0	1	2	0d 00:30:31.10000	0d 00:00:31.10000	0.00000264	0.00000989	0.0003061	3.7409	C	5	26/08/2020 15:57		0	0	0	0	0	0	0	0	0	0	0	0	0	0
30	0	1	2	0d 00:30:37.43000	0d 00:00:37.43000	0.00000318	0.0000119	0.00030625	3.7307	C	5	26/08/2020 15:57		0	0	0	0	0	0	0	0	0	0	0	0	0	0
31	0	1	2	0d 00:30:50.66000	0d 00:00:50.66000	0.00000431	0.00001609	0.00030625	3.7206	C	5	26/08/2020 15:57		0	0	0	0	0	0	0	0	0	0	0	0	0	0
32	0	1	2	0d 00:31:11.53000	0d 00:01:11.53000	0.00000608	0.00002268	0.00030617	3.7105	C	5	26/08/2020 15:58		0	0	0	0	0	0	0	0	0	0	0	0	0	0
33	0	1	2	0d 00:31:57.49000	0d 00:01:57.49000	0.00000999	0.00003716	0.00030625	3.7005	C	5	26/08/2020 15:59		0	0	0	0	0	0	0	0	0	0	0	0	0	0
34	0	1	2	0d 00:41:57.49000	0d 00:11:57.49000	0.00006101	0.00022557	0.00030602	3.6916	C	1	26/08/2020 16:09		0	0	0	0	0	0	0	0	0	0	0	0	0	0
35	0	1	2	0d 00:51:57.49000	0d 00:21:57.49000	0.00011204	0.000414	0.0003061	3.6945	C	1	26/08/2020 16:19		0	0	0	0	0	0	0	0	0	0	0	0	0	0
36	0	1	2	0d 01:01:57.49000	0d 00:31:57.49000	0.00016306	0.00060259	0.0003061	3.6974	C	1	26/08/2020 16:29		0	0	0	0	0	0	0	0	0	0	0	0	0	0
37	0	1	2	0d 01:07:49.98000	0d 00:37:49.98000	0.00019304	0.00071344	0.00030594	3.687	C	5	26/08/2020 16:34		0	0	0	0	0	0	0	0	0	0	0	0	0	0
38	0	1	2	0d 01:17:49.98000	0d 00:47:49.98000	0.00024406	0.00090116	0.00030602	3.6794	C	1	26/08/2020 16:44		0	0	0	0	0	0	0	0	0	0	0	0	0	0
39	0	1	2	0d 01:27:49.98000	0d 00:57:49.98000	0.00029508	0.00108892	0.00030625	3.6806	C	1	26/08/2020 16:54		0	0	0	0	0	0	0	0	0	0	0	0	0	0
40	0	1	2	0d 01:37:49.98000	0d 01:07:49.98000	0.00034611	0.00127674	0.00030602	3.6817	C	1	26/08/2020 17:04		0	0	0	0	0	0	0	0	0	0	0	0	0	0
41	0	1	2	0d 01:47:49.98000	0d 01:17:49.98000	0.00039713	0.00146464	0.0003061	3.6829	C	1	26/08/2020 17:14		0	0	0	0	0	0	0	0	0	0	0	0	0	0
42	0	1	2	0d 01:57:49.98000	0d 01:27:49.98000	0.00044816	0.0016526	0.00030579	3.6844	C	1	26/08/2020 17:24		0	0	0	0	0	0	0	0	0	0	0	0	0	0
43	0	1	2	0d 02:07:49.98000	0d 01:37:49.98000	0.00049918	0.00184062	0.00030632	3.6852	C	1	26/08/2020 17:34		0	0	0	0	0	0	0	0	0	0	0	0	0	0
44	0	1	2	0d 02:17:49.98000	0d 01:47:49.98000	0.0005502	0.00202867	0.00030602	3.686	C	1	26/08/2020 17:44		0	0	0	0	0	0	0	0	0	0	0	0	0	0
45	0	1	2	0d 02:27:49.98000	0d 01:57:49.98000	0.00060123	0.00221676	0.00030579	3.6864	C	1	26/08/2020 17:54		0	0	0	0	0	0	0	0	0	0	0	0	0	0
46	0	1	2	0d 02:37:49.98000	0d 02:07:49.98000	0.00065225	0.0024049	0.00030602	3.688	C	1	26/08/2020 18:04		0	0	0	0	0	0	0	0	0	0	0	0	0	0
47	0	1	2	0d 02:47:49.98000	0d 02:17:49.98000	0.00070327	0.0025931	0.00030625	3.6887	C	1	26/08/2020 18:14		0	0	0	0	0	0	0	0	0	0	0	0	0	0
48	0	1	2	0d 02:57:49.98000	0d 02:27:49.98000	0.0007543	0.00278135	0.00030632	3.6899	C	1	26/08/2020 18:24		0	0	0	0	0	0	0	0	0	0	0	0	0	0
49	0	1	2	0d 03:07:49.98000	0d 02:37:49.98000	0.00080532	0.00296966	0.00030602	3.6913	C	1	26/08/2020 18:34		0	0	0	0	0	0	0	0	0	0	0	0	0	0
50	0	1	2	0d 03:17:49.98000	0d 02:47:49.98000	0.00085635	0.00315804	0.00030602	3.6924	C	1	26/08/2020 18:44		0	0	0	0	0	0	0	0	0	0	0	0	0	0
51	0	1	2	0d 03:27:49.98000	0d 02:57:49.98000	0.00090737	0.00334647	0.00030594	3.6936	C	1	26/08/2020 18:54		0	0	0	0	0	0	0	0	0	0	0	0	0	0
52	0	1	2	0d 03:37:49.98000	0d 03:07:49.98000	0.00095839	0.00353497	0.00030617	3.695	C	1	26/08/2020 19:04		0	0	0	0	0	0	0	0	0	0	0	0	0	0
53	0	1	2	0d 03:47:49.98000	0d 03:17:49.98000	0.00100942	0.00372354	0.0003061	3.696	C	1	26/08/2020 19:14		0	0	0	0	0	0	0	0	0	0	0	0	0	0
54	0	1	2	0d 03:57:49.98000	0d 03:27:49.98000	0.00106044	0.00391217	0.00030632	3.6977	C	1	26/08/2020 19:24		0	0	0	0	0	0	0	0	0	0	0	0	0	0
55	0	1	2	0d 04:07:49.98000	0d 03:37:49.98000	0.00111146	0.00410087	0.0003061	3.6991	C	1	26/08/2020 19:34		0	0	0	0	0	0	0	0	0	0	0	0	0	0
56	0	1	2	0d 04:17:49.98000	0d 03:47:49.98000	0.00116249	0.00428965	0.0003061	3.7005	C	1	26/08/2020 19:44		0	0	0	0	0	0	0	0	0	0	0	0	0	0
57	0	1	2	0d 04:27:49.98000	0d 03:57:49.98000	0.00121351	0.00447851	0.0003061	3.7018	C	1	26/08/2020 19:54		0	0	0	0	0	0	0	0	0	0	0	0	0	0
58	0	1	2	0d 04:37:49.98000	0d 04:07:49.98000	0.00126453	0.00466743	0.00030602	3.7035	C	1	26/08/2020 20:04		0	0	0	0	0	0	0	0	0	0	0	0	0	0
59	0	1	2	0d 04:47:49.98000	0d 04:17:49.98000	0.00131556	0.00485644	0.00030625	3.705	C	1	26/08/2020 20:14		0	0	0	0	0	0	0	0	0	0	0	0	0	0
60	0	1	2	0d 04:57:49.98000	0d 04:27:49.98000	0.00136658	0.00504553	0.00030587	3.7066	C	1	26/08/2020 20:24		0	0	0	0	0	0	0	0	0	0	0	0	0	0
61	0	1	2	0d 05:07:49.98000	0d 04:37:49.98000	0.00141761	0.0052347	0.0003064	3.7081	C	1	26/08/2020 20:34		0	0	0	0	0	0	0	0	0	0	0	0	0	0
62	0	1	2	0d 05:17:49.98000	0d 04:47:49.98000	0.00146863	0.00542395	0.0003061	3.7099	C	1	26/08/2020 20:44		0	0	0	0	0	0	0	0	0	0	0	0	0	0
63	0	1	2	0d 05:27:49.98000	0d 04:57:49.98000	0.00151965	0.00561329	0.00030602	3.7116	C	1	26/08/2020 20:54		0	0	0	0	0	0	0	0	0	0	0	0	0	0
64	0	1	2	0d 05:37:49.98000	0d 05:07:49.98000	0.00157068	0.00580272	0.00030632	3.7133	C	1	26/08/2020 21:04		0	0	0	0	0	0	0	0	0	0	0	0	0	0
65	0	1	2	0d 05:47:49.98000	0d 05:17:49.98000	0.0016217	0.00599224	0.0003061	3.7153	C	1	26/08/2020 21:14		0	0	0	0	0	0	0	0	0	0	0	0	0	0
66	0	1	2	0d 05:57:49.98000	0d 05:27:49.98000	0.00167272	0.00618185	0.0003061	3.7171	C	1	26/08/2020 21:24		0	0	0	0	0	0	0	0	0	0	0	0	0	0
67	0	1	2	0d 06:07:49.98000	0d 05:37:49.98000	0.00172375	0.00637157	0.00030617	3.7191	C	1	26/08/2020 21:34		0	0	0	0	0	0	0	0	0	0	0	0	0	0
68	0	1	2	0d 06:17:49.98000	0d 05:47:49.98000	0.00177477	0.00656138	0.00030602	3.7211	C	1	26/08/2020 21:44		0	0	0	0	0	0	0	0	0	0	0	0	0	0
69	0	1	2	0d 06:27:49.98000	0d 05:57:49.98000	0.0018258	0.0067513	0.0003061	3.723	C	1	26/08/2020 21:54		0	0	0	0	0	0	0	0	0	0	0	0	0	0
70	0	1	2	0d 06:37:49.98000	0d 06:07:49.98000	0.00187682	0.00694132	0.00030579	3.7252	C	1	26/08/2020 22:04		0	0	0	0	0	0	0	0	0	0	0	0	0	0
71	0	1	2	0d 06:47:49.98000	0d 06:17:49.98000	0.00192784	0.00713145	0.00030632	3.7272	C	1	26/08/2020 22:14		0	0	0	0	0	0	0	0	0	0	0	0	0	0
72	0	1	2	0d 06:57:49.98000	0d 06:27:49.98000	0.00197887	0.00732169	0.00030625	3.7293	C	1	26/08/2020 22:24		0	0	0	0	0	0	0	0	0	0	0	0	0	0
73	0	1	2	0d 07:07:49.98000	0d 06:37:49.98000	0.00202989	0.00751205	0.00030625	3.7317	C	1	26/08/2020 22:34		0	0	0	0	0	0	0	0	0	0	0	0	0	0
74	0	1	2	0d 07:17:49.98000	0d 06:47:49.98000	0.00208091	0.00770251	0.0003061	3.7342	C	1	26/08/2020 22:44		0	0	0	0	0	0	0	0	0	0	0	0	0	0
75	0	1	2	0d 07:27:49.98000	0d 06:57:49.98000	0.00213194	0.0078931	0.00030625	3.736	C	1	26/08/2020 22:54		0	0	0	0	0	0	0	0	0	0	0	0	0	0
76	0	1	2	0d 07:37:49.98000	0d 07:07:49.98000	0.00218296	0.00808381	0.00030594	3.7389	C	1	26/08/2020 23:04		0	0	0	0	0	0	0	0	0	0	0	0	0	0
77	0	1	2	0d 07:47:49.98000	0d 07:17:49.98000	0.00223398	0.00827463	0.0003061	3.7411	C	1	26/08/2020 23:14		0	0	0	0	0	0	0	0	0	0	0	0	0	0
78	0	1	2	0d 07:57:49.98000	0d 07:27:49.98000	0.00228501	0.00846558	0.00030594	3.7433	C	1	26/08/2020 23:24		0	0	0	0	0	0	0	0	0	0	0	0	0	0
79	0	1	2	0d 08:07:49.98000	0d 07:37:49.98000	0.00233603	0.00865665	0.00030625	3.7459	C	1	26/08/2020 23:34		0	0	0	0	0	0	0	0	0	0	0	0	0	0
80	0	1	2	0d 08:17:49.98000	0d 07:47:49.98000	0.00238706	0.00884784	0.00030602	3.7484	C	1	26/08/2020 23:44		0	0	0	0	0	0	0	0	0	0	0	0	0	0
81	0	1	2	0d 08:27:49.98000	0d 07:57:49.98000	0.00243808	0.00903916	0.00030625	3.7507	C	1	26/08/2020 23:54		0	0	0	0	0	0	0	0	0	0	0	0	0	0
82	0	1	2	0d 08:37:49.98000	0d 08:07:49.98000	0.0024891	0.0092306	0.00030617	3.753	C	1	27/08/2020 00:04		0	0	0	0	0	0	0	0	0	0	0	0	0	0
83	0	1	2	0d 08:47:49.98000	0d 08:17:49.98000	0.00254013	0.00942216	0.0003061	3.7554	C	1	27/08/2020 00:14		0	0	0	0	0	0	0	0	0	0	0	0	0	0
84	0	1	2	0d 08:57:49.98000	0d 08:27:49.98000	0.00259115	0.00961384	0.00030617	3.758	C	1	27/08/2020 00:24		0	0	0	0	0	0	0	0	0	0	0	0	0	0
85	0	1	2	0d 09:07:49.98000	0d 08:37:49.98000	0.00264217	0.00980564	0.0003061	3.7603	C	1	27/08/2020 00:34		0	0	0	0	0	0	0	0	0	0	0	0	0	0
86	0	1	2	0d 09:17:49.98000	0d 08:47:49.98000	0.0026932	0.00999757	0.00030625	3.7627	C	1	27/08/2020 00:44		0	0	0	0	0	0	0	0	0	0	0	0	0	0
87	0	1	2	0d 09:27:49.98000	0d 08:57:49.98000	0.00274422	0.0101896	0.00030617	3.7652	C	1	27/08/2020 00:54		0	0	0	0	0	0	0	0	0	0	0	0	0	0
88	0	1	2	0d 09:37:49.98000	0d 09:07:49.98000	0.00279525	0.0103818	0.0003061	3.7678	C	1	27/08/2020 01:04		0	0	0	0	0	0	0	0	0	0	0	0	0	0
89	0	1	2	0d 09:47:49.98000	0d 09:17:49.98000	0.00284627	0.0105741	0.00030617	3.7702	C	1	27/08/2020 01:14		0	0	0	0	0	0	0	0	0	0	0	0	0	0
90	0	1	2	0d 09:57:49.98000	0d 09:27:49.98000	0.00289729	0.0107665	0.00030602	3.7726	C	1	27/08/2020 01:24		0	0	0	0	0	0	0	0	0	0	0	0	0	0
91	0	1	2	0d 10:07:49.98000	0d 09:37:49.98000	0.00294832	0.0109591	0.00030602	3.7751	C	1	27/08/2020 01:34		0	0	0	0	0	0	0	0	0	0	0	0	0	0
92	0	1	2	0d 10:17:49.98000	0d 09:47:49.98000	0.00299934	0.0111518	0.00030617	3.7777	C	1	27/08/2020 01:44		0	0	0	0	0	0	0	0	0	0	0	0	0	0
93	0	1	2	0d 10:27:49.98000	0d 09:57:49.98000	0.00305036	0.0113446	0.00030617	3.7806	C	1	27/08/2020 01:54		0	0	0	0	0	0	0	0	0	0	0	0	0	0
94	0	1	2	0d 10:37:49.98000	0d 10:07:49.98000	0.00310139	0.0115376	0.00030625	3.7835	C	1	27/08/2020 02:04		0	0	0	0	0	0	0	0	0	0	0	0	0	0
95	0	1	2	0d 10:47:49.98000	0d 10:17:49.98000	0.00315241	0.0117307	0.00030617	3.7862	C	1	27/08/2020 02:14		0	0	0	0	0	0	0	0	0	0	0	0	0	0
96	0	1	2	0d 10:57:49.98000	0d 10:27:49.98000	0.00320344	0.011924	0.0003061	3.7893	C	1	27/08/2020 02:24		0	0	0	0	0	0	0	0	0	0	0	0	0	0
97	0	1	2	0d 11:07:49.98000	0d 10:37:49.98000	0.00325446	0.0121174	0.00030594	3.7922	C	1	27/08/2020 02:34		0	0	0	0	0	0	0	0	0	0	0	0	0	0
98	0	1	2	0d 11:17:49.98000	0d 10:47:49.98000	0.00330548	0.012311	0.00030632	3.7955	C	1	27/08/2020 02:44		0	0	0	0	0	0	0	0	0	0	0	0	0	0
99	0	1	2	0d 11:27:49.98000	0d 10:57:49.98000	0.00335651	0.0125047	0.00030625	3.799	C	1	27/08/2020 02:54		0	0	0	0	0	0	0	0	0	0	0	0	0	0
100	0	1	2	0d 11:37:49.98000	0d 11:07:49.98000	0.00340753	0.0126987	0.00030594	3.8025	C	1	27/08/2020 03:04		0	0	0	0	0	0	0	0	0	0	0	0	0	0
101	0	1	2	0d 11:47:49.98000	0d 11:17:49.98000	0.00345855	0.0128928	0.00030602	3.8061	C	1	27/08/2020 03:14		0	0	0	0	0	0	0	0	0	0	0	0	0	0
102	0	1	2	0d 11:57:49.98000	0d 11:27:49.98000	0.00350958	0.0130871	0.00030617	3.81	C	1	27/08/2020 03:24		0	0	0	0	0	0	0	0	0	0	0	0	0	0
103	0	1	2	0d 12:07:49.98000	0d 11:37:49.98000	0.0035606	0.0132816	0.00030617	3.8141	C	1	27/08/2020 03:34		0	0	0	0	0	0	0	0	0	0	0	0	0	0
104	0	1	2	0d 12:17:49.98000	0d 11:47:49.98000	0.00361162	0.0134763	0.00030594	3.8184	C	1	27/08/2020 03:44		0	0	0	0	0	0	0	0	0	0	0	0	0	0
105	0	1	2	0d 12:27:49.98000	0d 11:57:49.98000	0.00366265	0.0136713	0.0003061	3.823	C	1	27/08/2020 03:54		0	0	0	0	0	0	0	0	0	0	0	0	0	0
106	0	1	2	0d 12:37:49.98000	0d 12:07:49.98000	0.00371367	0.0138665	0.00030602	3.8276	C	1	27/08/2020 04:04		0	0	0	0	0	0	0	0	0	0	0	0	0	0
107	0	1	2	0d 12:47:49.98000	0d 12:17:49.98000	0.0037647	0.0140619	0.00030602	3.8328	C	1	27/08/2020 04:14		0	0	0	0	0	0	0	0	0	0	0	0	0	0
108	0	1	2	0d 12:57:49.98000	0d 12:27:49.98000	0.00381572	0.0142576	0.00030625	3.8378	C	1	27/08/2020 04:24		0	0	0	0	0	0	0	0	0	0	0	0	0	0
109	0	1	2	0d 13:07:49.98000	0d 12:37:49.98000	0.00386674	0.0144535	0.0003061	3.8431	C	1	27/08/2020 04:34		0	0	0	0	0	0	0	0	0	0	0	0	0	0
110	0	1	2	0d 13:17:49.98000	0d 12:47:49.98000	0.00391777	0.0146498	0.00030617	3.8489	C	1	27/08/2020 04:44		0	0	0	0	0	0	0	0	0	0	0	0	0	0
111	0	1	2	0d 13:27:49.98000	0d 12:57:49.98000	0.00396879	0.0148463	0.00030602	3.8549	C	1	27/08/2020 04:54		0	0	0	0	0	0	0	0	0	0	0	0	0	0
112	0	1	2	0d 13:37:49.98000	0d 13:07:49.98000	0.00401981	0.0150432	0.00030625	3.8611	C	1	27/08/2020 05:04		0	0	0	0	0	0	0	0	0	0	0	0	0	0
113	0	1	2	0d 13:47:49.98000	0d 13:17:49.98000	0.00407084	0.0152403	0.0003061	3.8672	C	1	27/08/2020 05:14		0	0	0	0	0	0	0	0	0	0	0	0	0	0
114	0	1	2	0d 13:57:49.98000	0d 13:27:49.98000	0.00412186	0.0154378	0.00030617	3.8743	C	1	27/08/2020 05:24		0	0	0	0	0	0	0	0	0	0	0	0	0	0
115	0	1	2	0d 14:07:49.98000	0d 13:37:49.98000	0.00417289	0.0156357	0.00030602	3.881	C	1	27/08/2020 05:34		0	0	0	0	0	0	0	0	0	0	0	0	0	0
116	0	1	2	0d 14:17:49.98000	0d 13:47:49.98000	0.00422391	0.0158339	0.00030602	3.8883	C	1	27/08/2020 05:44		0	0	0	0	0	0	0	0	0	0	0	0	0	0
117	0	1	2	0d 14:27:49.98000	0d 13:57:49.98000	0.00427493	0.0160325	0.00030617	3.8955	C	1	27/08/2020 05:54		0	0	0	0	0	0	0	0	0	0	0	0	0	0
118	0	1	2	0d 14:37:49.98000	0d 14:07:49.98000	0.00432596	0.0162314	0.00030625	3.9028	C	1	27/08/2020 06:04		0	0	0	0	0	0	0	0	0	0	0	0	0	0
119	0	1	2	0d 14:47:49.98000	0d 14:17:49.98000	0.00437698	0.0164308	0.0003061	3.9106	C	1	27/08/2020 06:14		0	0	0	0	0	0	0	0	0	0	0	0	0	0
120	0	1	2	0d 14:57:49.98000	0d 14:27:49.98000	0.004428	0.0166305	0.00030632	3.9184	C	1	27/08/2020 06:24		0	0	0	0	0	0	0	0	0	0	0	0	0	0
121	0	1	2	0d 15:07:49.98000	0d 14:37:49.98000	0.00447903	0.0168307	0.0003061	3.9265	C	1	27/08/2020 06:34		0	0	0	0	0	0	0	0	0	0	0	0	0	0
122	0	1	2	0d 15:17:49.98000	0d 14:47:49.98000	0.00453005	0.0170312	0.00030617	3.9344	C	1	27/08/2020 06:44		0	0	0	0	0	0	0	0	0	0	0	0	0	0
123	0	1	2	0d 15:27:49.98000	0d 14:57:49.98000	0.00458107	0.0172322	0.00030625	3.9426	C	1	27/08/2020 06:54		0	0	0	0	0	0	0	0	0	0	0	0	0	0
124	0	1	2	0d 15:37:49.98000	0d 15:07:49.98000	0.0046321	0.0174335	0.00030617	3.9507	C	1	27/08/2020 07:04		0	0	0	0	0	0	0	0	0	0	0	0	0	0
125	0	1	2	0d 15:47:49.98000	0d 15:17:49.98000	0.00468312	0.0176353	0.0003061	3.9591	C	1	27/08/2020 07:14		0	0	0	0	0	0	0	0	0	0	0	0	0	0
126	0	1	2	0d 15:57:49.98000	0d 15:27:49.98000	0.00473415	0.0178375	0.00030625	3.9675	C	1	27/08/2020 07:24		0	0	0	0	0	0	0	0	0	0	0	0	0	0
127	0	1	2	0d 16:07:49.98000	0d 15:37:49.98000	0.00478517	0.0180402	0.0003061	3.9757	C	1	27/08/2020 07:34		0	0	0	0	0	0	0	0	0	0	0	0	0	0
128	0	1	2	0d 16:17:49.98000	0d 15:47:49.98000	0.00483619	0.0182433	0.00030625	3.9841	C	1	27/08/2020 07:44		0	0	0	0	0	0	0	0	0	0	0	0	0	0
129	0	1	2	0d 16:27:49.98000	0d 15:57:49.98000	0.00488722	0.0184468	0.00030602	3.9931	C	1	27/08/2020 07:54		0	0	0	0	0	0	0	0	0	0	0	0	0	0
130	0	1	2	0d 16:37:49.98000	0d 16:07:49.98000	0.00493824	0.0186508	0.0003061	4.0015	C	1	27/08/2020 08:04		0	0	0	0	0	0	0	0	0	0	0	0	0	0
131	0	1	2	0d 16:47:49.98000	0d 16:17:49.98000	0.00498926	0.0188552	0.00030617	4.0102	C	1	27/08/2020 08:14		0	0	0	0	0	0	0	0	0	0	0	0	0	0
132	0	1	2	0d 16:57:49.98000	0d 16:27:49.98000	0.00504029	0.01906	0.00030648	4.0191	C	1	27/08/2020 08:24		0	0	0	0	0	0	0	0	0	0	0	0	0	0
133	0	1	2	0d 17:07:49.98000	0d 16:37:49.98000	0.00509131	0.0192653	0.00030617	4.0279	C	1	27/08/2020 08:34		0	0	0	0	0	0	0	0	0	0	0	0	0	0
134	0	1	2	0d 17:17:49.98000	0d 16:47:49.98000	0.00514234	0.0194711	0.00030602	4.0368	C	1	27/08/2020 08:44		0	0	0	0	0	0	0	0	0	0	0	0	0	0
135	0	1	2	0d 17:27:49.98000	0d 16:57:49.98000	0.00519336	0.0196773	0.00030602	4.0459	C	1	27/08/2020 08:54		0	0	0	0	0	0	0	0	0	0	0	0	0	0
136	0	1	2	0d 17:37:49.98000	0d 17:07:49.98000	0.00524438	0.0198839	0.0003061	4.0549	C	1	27/08/2020 09:04		0	0	0	0	0	0	0	0	0	0	0	0	0	0
137	0	1	2	0d 17:47:49.98000	0d 17:17:49.98000	0.00529541	0.0200911	0.00030617	4.0642	C	1	27/08/2020 09:14		0	0	0	0	0	0	0	0	0	0	0	0	0	0
138	0	1	2	0d 17:57:49.98000	0d 17:27:49.98000	0.00534643	0.0202987	0.00030617	4.0737	C	1	27/08/2020 09:24		0	0	0	0	0	0	0	0	0	0	0	0	0	0
139	0	1	2	0d 18:07:49.98000	0d 17:37:49.98000	0.00539745	0.0205068	0.00030617	4.0827	C	1	27/08/2020 09:34		0	0	0	0	0	0	0	0	0	0	0	0	0	0
140	0	1	2	0d 18:17:49.98000	0d 17:47:49.98000	0.00544848	0.0207153	0.00030625	4.0923	C	1	27/08/2020 09:44		0	0	0	0	0	0	0	0	0	0	0	0	0	0
141	0	1	2	0d 18:27:49.98000	0d 17:57:49.98000	0.0054995	0.0209244	0.00030617	4.1019	C	1	27/08/2020 09:54		0	0	0	0	0	0	0	0	0	0	0	0	0	0
142	0	1	2	0d 18:37:49.98000	0d 18:07:49.98000	0.00555053	0.0211339	0.00030602	4.1115	C	1	27/08/2020 10:04		0	0	0	0	0	0	0	0	0	0	0	0	0	0
143	0	1	2	0d 18:47:49.98000	0d 18:17:49.98000	0.00560155	0.021344	0.00030625	4.1213	C	1	27/08/2020 10:14		0	0	0	0	0	0	0	0	0	0	0	0	0	0
144	0	1	2	0d 18:57:34.97000	0d 18:27:34.97000	0.0056513	0.0215492	0.0003061	4.1314	C	5	27/08/2020 10:24		0	0	0	0	0	0	0	0	0	0	0	0	0	0
145	0	1	2	0d 19:07:34.97000	0d 18:37:34.97000	0.00570232	0.0217603	0.0003061	4.1413	C	1	27/08/2020 10:34		0	0	0	0	0	0	0	0	0	0	0	0	0	0
146	0	1	2	0d 19:17:25.61000	0d 18:47:25.61000	0.00575255	0.0219685	0.00030617	4.1514	C	5	27/08/2020 10:44		0	0	0	0	0	0	0	0	0	0	0	0	0	0
147	0	1	2	0d 19:27:21.86000	0d 18:57:21.86000	0.00580325	0.0221793	0.00030617	4.1614	C	5	27/08/2020 10:54		0	0	0	0	0	0	0	0	0	0	0	0	0	0
148	0	1	2	0d 19:37:09.32000	0d 19:07:09.32000	0.00585321	0.0223874	0.00030625	4.1715	C	5	27/08/2020 11:04		0	0	0	0	0	0	0	0	0	0	0	0	0	0
149	0	1	2	0d 19:46:54.28000	0d 19:16:54.28000	0.00590295	0.0225952	0.0003061	4.1816	C	5	27/08/2020 11:13		0	0	0	0	0	0	0	0	0	0	0	0	0	0
150	0	1	2	0d 19:56:30.05000	0d 19:26:30.05000	0.00595192	0.0228002	0.0003061	4.1917	C	5	27/08/2020 11:23		0	0	0	0	0	0	0	0	0	0	0	0	0	0
151	0	1	2	0d 20:04:13.36000	0d 19:34:13.36000	0.00599132	0.0229655	0.00030617	4.2	C	133	27/08/2020 11:31		0	0	0	0	0	0	0	0	0	0	0	0	0	0
152	0	1	3	0d 20:04:13.39000	0d 00:00:00.03000	0.00599132	0.0229655	0.00038796	4.201	C	0	27/08/2020 11:31		0	0	0	0	0	0	0	0	0	0	0	0	0	0
153	0	1	3	0d 20:04:42.50000	0d 00:00:29.14000	0.00599389	0.0229763	0.00028794	4.2	C	4	27/08/2020 11:31		0	0	0	0	0	0	0	0	0	0	0	0	0	0
154	0	1	3	0d 20:06:44.23000	0d 00:02:30.87000	0.00600179	0.0230095	0.00018791	4.1999	C	4	27/08/2020 11:33		0	0	0	0	0	0	0	0	0	0	0	0	0	0
155	0	1	3	0d 20:11:02.56000	0d 00:06:49.20000	0.00601115	0.0230488	0.00008782	4.2002	C	4	27/08/2020 11:38		0	0	0	0	0	0	0	0	0	0	0	0	0	0
156	0	1	3	0d 20:19:07.34000	0d 00:14:53.98000	0.00601831	0.0230789	0.00003052	4.2	C	132	27/08/2020 11:46		0	0	0	0	0	0	0	0	0	0	0	0	0	0
157	0	1	4	0d 20:19:07.35000	0d 00:00:00.01000	0	0	0	4.1996	R	0	27/08/2020 11:46		0	0	0	0	0	0	0	0	0	0	0	0	0	0
158	0	1	4	0d 20:19:09.35000	0d 00:00:02.01000	0	0	0	4.1997	R	1	27/08/2020 11:46		0	0	0	0	0	0	0	0	0	0	0	0	0	0
159	0	1	4	0d 20:19:11.35000	0d 00:00:04.01000	0	0	0	4.1996	R	1	27/08/2020 11:46		0	0	0	0	0	0	0	0	0	0	0	0	0	0
160	0	1	4	0d 20:19:13.35000	0d 00:00:06.01000	0	0	0	4.1996	R	1	27/08/2020 11:46		0	0	0	0	0	0	0	0	0	0	0	0	0	0
161	0	1	4	0d 20:19:15.35000	0d 00:00:08.01000	0	0	0	4.1997	R	1	27/08/2020 11:46		0	0	0	0	0	0	0	0	0	0	0	0	0	0
162	0	1	4	0d 20:19:17.34000	0d 00:00:10.00000	0	0	0	4.1997	R	129	27/08/2020 11:46		0	0	0	0	0	0	0	0	0	0	0	0	0	0
163	0	1	5	0d 20:19:17.38000	0d 00:00:00.04000	0	0.00000001	0.00030671	4.1964	D	0	27/08/2020 11:46		0	0	0	0	0	0	0	0	0	0	0	0	0	0
164	0	1	5	0d 20:24:51.69000	0d 00:05:34.35000	0.00002843	0.00011914	0.0003061	4.1863	D	5	27/08/2020 11:51		0	0	0	0	0	0	0	0	0	0	0	0	0	0
165	0	1	5	0d 20:33:10.27000	0d 00:13:52.93000	0.00007083	0.00029643	0.00030594	4.1761	D	5	27/08/2020 12:00		0	0	0	0	0	0	0	0	0	0	0	0	0	0
166	0	1	5	0d 20:41:54.27000	0d 00:22:36.93000	0.00011539	0.0004823	0.00030617	4.166	D	5	27/08/2020 12:09		0	0	0	0	0	0	0	0	0	0	0	0	0	0
167	0	1	5	0d 20:50:41.92000	0d 00:31:24.58000	0.00016026	0.00066902	0.00030617	4.1559	D	5	27/08/2020 12:17		0	0	0	0	0	0	0	0	0	0	0	0	0	0
168	0	1	5	0d 20:59:36.55000	0d 00:40:19.21000	0.00020573	0.00085774	0.00030617	4.1459	D	5	27/08/2020 12:26		0	0	0	0	0	0	0	0	0	0	0	0	0	0
169	0	1	5	0d 21:08:42.16000	0d 00:49:24.82000	0.00025213	0.00104988	0.00030617	4.1358	D	5	27/08/2020 12:35		0	0	0	0	0	0	0	0	0	0	0	0	0	0
170	0	1	5	0d 21:17:51.57000	0d 00:58:34.23000	0.00029885	0.00124288	0.00030617	4.1257	D	5	27/08/2020 12:44		0	0	0	0	0	0	0	0	0	0	0	0	0	0
171	0	1	5	0d 21:27:02.34000	0d 01:07:45.00000	0.00034568	0.00143588	0.0003061	4.1157	D	5	27/08/2020 12:54		0	0	0	0	0	0	0	0	0	0	0	0	0	0
172	0	1	5	0d 21:36:26.59000	0d 01:17:09.25000	0.00039367	0.00163313	0.00030617	4.1056	D	5	27/08/2020 13:03		0	0	0	0	0	0	0	0	0	0	0	0	0	0
173	0	1	5	0d 21:46:02.37000	0d 01:26:45.03000	0.00044263	0.00183392	0.0003061	4.0955	D	5	27/08/2020 13:13		0	0	0	0	0	0	0	0	0	0	0	0	0	0
174	0	1	5	0d 21:55:44.93000	0d 01:36:27.59000	0.00049217	0.00203657	0.00030632	4.0855	D	5	27/08/2020 13:22		0	0	0	0	0	0	0	0	0	0	0	0	0	0
175	0	1	5	0d 22:05:43.39000	0d 01:46:26.05000	0.00054307	0.00224425	0.0003061	4.0754	D	5	27/08/2020 13:32		0	0	0	0	0	0	0	0	0	0	0	0	0	0
176	0	1	5	0d 22:15:43.39000	0d 01:56:26.05000	0.00059409	0.00245194	0.00030625	4.0656	D	1	27/08/2020 13:42		0	0	0	0	0	0	0	0	0	0	0	0	0	0
177	0	1	5	0d 22:25:36.85000	0d 02:06:19.51000	0.00064456	0.00265687	0.00030617	4.0555	D	5	27/08/2020 13:52		0	0	0	0	0	0	0	0	0	0	0	0	0	0
178	0	1	5	0d 22:35:36.85000	0d 02:16:19.51000	0.00069558	0.00286356	0.00030625	4.0458	D	1	27/08/2020 14:02		0	0	0	0	0	0	0	0	0	0	0	0	0	0
179	0	1	5	0d 22:45:36.85000	0d 02:26:19.51000	0.0007466	0.00306976	0.00030617	4.0363	D	1	27/08/2020 14:12		0	0	0	0	0	0	0	0	0	0	0	0	0	0
180	0	1	5	0d 22:55:36.85000	0d 02:36:19.51000	0.00079763	0.00327546	0.00030625	4.027	D	1	27/08/2020 14:22		0	0	0	0	0	0	0	0	0	0	0	0	0	0
181	0	1	5	0d 23:05:36.85000	0d 02:46:19.51000	0.00084865	0.00348069	0.00030602	4.0174	D	1	27/08/2020 14:32		0	0	0	0	0	0	0	0	0	0	0	0	0	0
182	0	1	5	0d 23:15:36.85000	0d 02:56:19.51000	0.00089968	0.00368545	0.00030602	4.0084	D	1	27/08/2020 14:42		0	0	0	0	0	0	0	0	0	0	0	0	0	0
183	0	1	5	0d 23:25:36.85000	0d 03:06:19.51000	0.0009507	0.00388973	0.00030625	3.9991	D	1	27/08/2020 14:52		0	0	0	0	0	0	0	0	0	0	0	0	0	0
184	0	1	5	0d 23:35:36.85000	0d 03:16:19.51000	0.00100172	0.00409355	0.00030602	3.9899	D	1	27/08/2020 15:02		0	0	0	0	0	0	0	0	0	0	0	0	0	0
185	0	1	5	0d 23:45:36.85000	0d 03:26:19.51000	0.00105275	0.00429691	0.00030602	3.9811	D	1	27/08/2020 15:12		0	0	0	0	0	0	0	0	0	0	0	0	0	0
186	0	1	5	0d 23:55:36.85000	0d 03:36:19.51000	0.00110377	0.00449982	0.00030632	3.9719	D	1	27/08/2020 15:22		0	0	0	0	0	0	0	0	0	0	0	0	0	0
187	0	1	5	1d 00:05:36.85000	0d 03:46:19.51000	0.00115479	0.00470226	0.0003061	3.9632	D	1	27/08/2020 15:32		0	0	0	0	0	0	0	0	0	0	0	0	0	0
188	0	1	5	1d 00:15:36.85000	0d 03:56:19.51000	0.00120582	0.00490425	0.00030617	3.9544	D	1	27/08/2020 15:42		0	0	0	0	0	0	0	0	0	0	0	0	0	0
189	0	1	5	1d 00:25:36.85000	0d 04:06:19.51000	0.00125684	0.0051058	0.00030632	3.9457	D	1	27/08/2020 15:52		0	0	0	0	0	0	0	0	0	0	0	0	0	0
190	0	1	5	1d 00:35:36.85000	0d 04:16:19.51000	0.00130787	0.00530689	0.00030617	3.9368	D	1	27/08/2020 16:02		0	0	0	0	0	0	0	0	0	0	0	0	0	0
191	0	1	5	1d 00:45:36.85000	0d 04:26:19.51000	0.00135889	0.00550755	0.00030617	3.9283	D	1	27/08/2020 16:12		0	0	0	0	0	0	0	0	0	0	0	0	0	0
192	0	1	5	1d 00:55:36.85000	0d 04:36:19.51000	0.00140991	0.00570777	0.00030617	3.9197	D	1	27/08/2020 16:22		0	0	0	0	0	0	0	0	0	0	0	0	0	0
193	0	1	5	1d 01:05:36.85000	0d 04:46:19.51000	0.00146094	0.00590756	0.00030602	3.9113	D	1	27/08/2020 16:32		0	0	0	0	0	0	0	0	0	0	0	0	0	0
194	0	1	5	1d 01:15:36.85000	0d 04:56:19.51000	0.00151196	0.00610692	0.00030625	3.9031	D	1	27/08/2020 16:42		0	0	0	0	0	0	0	0	0	0	0	0	0	0
195	0	1	5	1d 01:25:36.85000	0d 05:06:19.51000	0.00156298	0.00630586	0.0003064	3.8949	D	1	27/08/2020 16:52		0	0	0	0	0	0	0	0	0	0	0	0	0	0
196	0	1	5	1d 01:35:36.85000	0d 05:16:19.51000	0.00161401	0.00650439	0.00030602	3.8868	D	1	27/08/2020 17:02		0	0	0	0	0	0	0	0	0	0	0	0	0	0
197	0	1	5	1d 01:45:36.85000	0d 05:26:19.51000	0.00166503	0.00670251	0.0003061	3.879	D	1	27/08/2020 17:12		0	0	0	0	0	0	0	0	0	0	0	0	0	0
198	0	1	5	1d 01:55:36.85000	0d 05:36:19.51000	0.00171605	0.00690023	0.00030625	3.8712	D	1	27/08/2020 17:22		0	0	0	0	0	0	0	0	0	0	0	0	0	0
199	0	1	5	1d 02:05:36.85000	0d 05:46:19.51000	0.00176708	0.00709756	0.0003061	3.8636	D	1	27/08/2020 17:32		0	0	0	0	0	0	0	0	0	0	0	0	0	0
200	0	1	5	1d 02:15:36.85000	0d 05:56:19.51000	0.0018181	0.00729452	0.0003061	3.8566	D	1	27/08/2020 17:42		0	0	0	0	0	0	0	0	0	0	0	0	0	0
201	0	1	5	1d 02:25:36.85000	0d 06:06:19.51000	0.00186913	0.00749111	0.0003061	3.8492	D	1	27/08/2020 17:52		0	0	0	0	0	0	0	0	0	0	0	0	0	0
202	0	1	5	1d 02:35:36.85000	0d 06:16:19.51000	0.00192015	0.00768734	0.0003061	3.8427	D	1	27/08/2020 18:02		0	0	0	0	0	0	0	0	0	0	0	0	0	0
203	0	1	5	1d 02:45:36.85000	0d 06:26:19.51000	0.00197117	0.00788324	0.00030625	3.836	D	1	27/08/2020 18:12		0	0	0	0	0	0	0	0	0	0	0	0	0	0
204	0	1	5	1d 02:55:36.85000	0d 06:36:19.51000	0.0020222	0.00807881	0.00030602	3.8299	D	1	27/08/2020 18:22		0	0	0	0	0	0	0	0	0	0	0	0	0	0
205	0	1	5	1d 03:05:36.85000	0d 06:46:19.51000	0.00207322	0.00827406	0.0003064	3.8236	D	1	27/08/2020 18:32		0	0	0	0	0	0	0	0	0	0	0	0	0	0
206	0	1	5	1d 03:15:36.85000	0d 06:56:19.51000	0.00212424	0.008469	0.0003061	3.8178	D	1	27/08/2020 18:42		0	0	0	0	0	0	0	0	0	0	0	0	0	0
207	0	1	5	1d 03:25:36.85000	0d 07:06:19.51000	0.00217527	0.00866366	0.00030617	3.8123	D	1	27/08/2020 18:52		0	0	0	0	0	0	0	0	0	0	0	0	0	0
208	0	1	5	1d 03:35:36.85000	0d 07:16:19.51000	0.00222629	0.00885804	0.00030632	3.807	D	1	27/08/2020 19:02		0	0	0	0	0	0	0	0	0	0	0	0	0	0
209	0	1	5	1d 03:45:36.85000	0d 07:26:19.51000	0.00227732	0.00905215	0.00030617	3.8019	D	1	27/08/2020 19:12		0	0	0	0	0	0	0	0	0	0	0	0	0	0
210	0	1	5	1d 03:55:36.85000	0d 07:36:19.51000	0.00232834	0.00924602	0.00030625	3.7971	D	1	27/08/2020 19:22		0	0	0	0	0	0	0	0	0	0	0	0	0	0
211	0	1	5	1d 04:05:36.85000	0d 07:46:19.51000	0.00237936	0.00943963	0.00030617	3.7922	D	1	27/08/2020 19:32		0	0	0	0	0	0	0	0	0	0	0	0	0	0
212	0	1	5	1d 04:15:36.85000	0d 07:56:19.51000	0.00243039	0.00963302	0.00030625	3.7879	D	1	27/08/2020 19:42		0	0	0	0	0	0	0	0	0	0	0	0	0	0
213	0	1	5	1d 04:25:36.85000	0d 08:06:19.51000	0.00248141	0.00982619	0.00030602	3.7838	D	1	27/08/2020 19:52		0	0	0	0	0	0	0	0	0	0	0	0	0	0
214	0	1	5	1d 04:35:36.85000	0d 08:16:19.51000	0.00253243	0.0100191	0.00030594	3.7798	D	1	27/08/2020 20:02		0	0	0	0	0	0	0	0	0	0	0	0	0	0
215	0	1	5	1d 04:45:36.85000	0d 08:26:19.51000	0.00258346	0.0102119	0.00030625	3.7762	D	1	27/08/2020 20:12		0	0	0	0	0	0	0	0	0	0	0	0	0	0
216	0	1	5	1d 04:55:36.85000	0d 08:36:19.51000	0.00263448	0.0104045	0.00030594	3.772	D	1	27/08/2020 20:22		0	0	0	0	0	0	0	0	0	0	0	0	0	0
217	0	1	5	1d 05:05:36.85000	0d 08:46:19.51000	0.0026855	0.0105968	0.00030617	3.7687	D	1	27/08/2020 20:32		0	0	0	0	0	0	0	0	0	0	0	0	0	0
218	0	1	5	1d 05:15:36.85000	0d 08:56:19.51000	0.00273653	0.010789	0.00030602	3.765	D	1	27/08/2020 20:42		0	0	0	0	0	0	0	0	0	0	0	0	0	0
219	0	1	5	1d 05:25:36.85000	0d 09:06:19.51000	0.00278755	0.0109811	0.00030617	3.7617	D	1	27/08/2020 20:52		0	0	0	0	0	0	0	0	0	0	0	0	0	0
220	0	1	5	1d 05:35:36.85000	0d 09:16:19.51000	0.00283858	0.0111729	0.00030594	3.7588	D	1	27/08/2020 21:02		0	0	0	0	0	0	0	0	0	0	0	0	0	0
221	0	1	5	1d 05:45:36.85000	0d 09:26:19.51000	0.0028896	0.0113646	0.0003061	3.7556	D	1	27/08/2020 21:12		0	0	0	0	0	0	0	0	0	0	0	0	0	0
222	0	1	5	1d 05:55:36.85000	0d 09:36:19.51000	0.00294062	0.0115562	0.00030617	3.7523	D	1	27/08/2020 21:22		0	0	0	0	0	0	0	0	0	0	0	0	0	0
223	0	1	5	1d 06:05:36.85000	0d 09:46:19.51000	0.00299165	0.0117475	0.00030602	3.7493	D	1	27/08/2020 21:32		0	0	0	0	0	0	0	0	0	0	0	0	0	0
224	0	1	5	1d 06:15:36.85000	0d 09:56:19.51000	0.00304267	0.0119388	0.00030617	3.7464	D	1	27/08/2020 21:42		0	0	0	0	0	0	0	0	0	0	0	0	0	0
225	0	1	5	1d 06:25:36.85000	0d 10:06:19.51000	0.00309369	0.0121299	0.00030625	3.7435	D	1	27/08/2020 21:52		0	0	0	0	0	0	0	0	0	0	0	0	0	0
226	0	1	5	1d 06:35:36.85000	0d 10:16:19.51000	0.00314472	0.0123208	0.0003061	3.7407	D	1	27/08/2020 22:02		0	0	0	0	0	0	0	0	0	0	0	0	0	0
227	0	1	5	1d 06:45:36.85000	0d 10:26:19.51000	0.00319574	0.0125116	0.00030602	3.7378	D	1	27/08/2020 22:12		0	0	0	0	0	0	0	0	0	0	0	0	0	0
228	0	1	5	1d 06:55:36.85000	0d 10:36:19.51000	0.00324677	0.0127022	0.00030602	3.735	D	1	27/08/2020 22:22		0	0	0	0	0	0	0	0	0	0	0	0	0	0
229	0	1	5	1d 07:05:36.85000	0d 10:46:19.51000	0.00329779	0.0128927	0.00030602	3.7317	D	1	27/08/2020 22:32		0	0	0	0	0	0	0	0	0	0	0	0	0	0
230	0	1	5	1d 07:15:36.85000	0d 10:56:19.51000	0.00334881	0.0130831	0.00030617	3.729	D	1	27/08/2020 22:42		0	0	0	0	0	0	0	0	0	0	0	0	0	0
231	0	1	5	1d 07:25:36.85000	0d 11:06:19.51000	0.00339984	0.0132733	0.00030625	3.7263	D	1	27/08/2020 22:52		0	0	0	0	0	0	0	0	0	0	0	0	0	0
232	0	1	5	1d 07:35:36.85000	0d 11:16:19.51000	0.00345086	0.0134633	0.00030594	3.7234	D	1	27/08/2020 23:02		0	0	0	0	0	0	0	0	0	0	0	0	0	0
233	0	1	5	1d 07:45:36.85000	0d 11:26:19.51000	0.00350188	0.0136532	0.0003061	3.7205	D	1	27/08/2020 23:12		0	0	0	0	0	0	0	0	0	0	0	0	0	0
234	0	1	5	1d 07:55:36.85000	0d 11:36:19.51000	0.00355291	0.013843	0.00030602	3.7174	D	1	27/08/2020 23:22		0	0	0	0	0	0	0	0	0	0	0	0	0	0
235	0	1	5	1d 08:05:36.85000	0d 11:46:19.51000	0.00360393	0.0140326	0.00030625	3.7145	D	1	27/08/2020 23:32		0	0	0	0	0	0	0	0	0	0	0	0	0	0
236	0	1	5	1d 08:15:36.85000	0d 11:56:19.51000	0.00365495	0.0142221	0.00030625	3.7111	D	1	27/08/2020 23:42		0	0	0	0	0	0	0	0	0	0	0	0	0	0
237	0	1	5	1d 08:25:36.85000	0d 12:06:19.51000	0.00370598	0.0144113	0.00030617	3.7081	D	1	27/08/2020 23:52		0	0	0	0	0	0	0	0	0	0	0	0	0	0
238	0	1	5	1d 08:35:36.85000	0d 12:16:19.51000	0.003757	0.0146005	0.0003061	3.7053	D	1	28/08/2020 00:02		0	0	0	0	0	0	0	0	0	0	0	0	0	0
239	0	1	5	1d 08:45:36.85000	0d 12:26:19.51000	0.00380803	0.0147895	0.00030632	3.7021	D	1	28/08/2020 00:12		0	0	0	0	0	0	0	0	0	0	0	0	0	0
240	0	1	5	1d 08:55:36.85000	0d 12:36:19.51000	0.00385905	0.0149783	0.0003061	3.6986	D	1	28/08/2020 00:22		0	0	0	0	0	0	0	0	0	0	0	0	0	0
241	0	1	5	1d 09:05:36.85000	0d 12:46:19.51000	0.00391007	0.0151669	0.00030602	3.6954	D	1	28/08/2020 00:32		0	0	0	0	0	0	0	0	0	0	0	0	0	0
242	0	1	5	1d 09:15:36.85000	0d 12:56:19.51000	0.0039611	0.0153554	0.00030617	3.6919	D	1	28/08/2020 00:42		0	0	0	0	0	0	0	0	0	0	0	0	0	0
243	0	1	5	1d 09:25:36.85000	0d 13:06:19.51000	0.00401212	0.0155437	0.00030602	3.6884	D	1	28/08/2020 00:52		0	0	0	0	0	0	0	0	0	0	0	0	0	0
244	0	1	5	1d 09:35:36.85000	0d 13:16:19.51000	0.00406314	0.0157318	0.00030625	3.6849	D	1	28/08/2020 01:02		0	0	0	0	0	0	0	0	0	0	0	0	0	0
245	0	1	5	1d 09:45:36.85000	0d 13:26:19.51000	0.00411417	0.0159197	0.00030602	3.6812	D	1	28/08/2020 01:12		0	0	0	0	0	0	0	0	0	0	0	0	0	0
246	0	1	5	1d 09:55:36.85000	0d 13:36:19.51000	0.00416519	0.0161074	0.00030617	3.6776	D	1	28/08/2020 01:22		0	0	0	0	0	0	0	0	0	0	0	0	0	0
247	0	1	5	1d 10:05:36.85000	0d 13:46:19.51000	0.00421622	0.016295	0.00030632	3.6736	D	1	28/08/2020 01:32		0	0	0	0	0	0	0	0	0	0	0	0	0	0
248	0	1	5	1d 10:15:36.85000	0d 13:56:19.51000	0.00426724	0.0164823	0.00030632	3.6698	D	1	28/08/2020 01:42		0	0	0	0	0	0	0	0	0	0	0	0	0	0
249	0	1	5	1d 10:25:36.85000	0d 14:06:19.51000	0.00431826	0.0166695	0.00030617	3.6655	D	1	28/08/2020 01:52		0	0	0	0	0	0	0	0	0	0	0	0	0	0
250	0	1	5	1d 10:35:36.85000	0d 14:16:19.51000	0.00436929	0.0168564	0.00030625	3.6614	D	1	28/08/2020 02:02		0	0	0	0	0	0	0	0	0	0	0	0	0	0
251	0	1	5	1d 10:45:36.85000	0d 14:26:19.51000	0.00442031	0.0170431	0.00030617	3.6571	D	1	28/08/2020 02:12		0	0	0	0	0	0	0	0	0	0	0	0	0	0
252	0	1	5	1d 10:55:36.85000	0d 14:36:19.51000	0.00447133	0.0172296	0.00030587	3.6527	D	1	28/08/2020 02:22		0	0	0	0	0	0	0	0	0	0	0	0	0	0
253	0	1	5	1d 11:05:36.85000	0d 14:46:19.51000	0.00452236	0.0174159	0.00030617	3.6481	D	1	28/08/2020 02:32		0	0	0	0	0	0	0	0	0	0	0	0	0	0
254	0	1	5	1d 11:15:36.85000	0d 14:56:19.51000	0.00457338	0.0176019	0.00030625	3.6437	D	1	28/08/2020 02:42		0	0	0	0	0	0	0	0	0	0	0	0	0	0
255	0	1	5	1d 11:25:36.85000	0d 15:06:19.51000	0.0046244	0.0177877	0.00030625	3.6387	D	1	28/08/2020 02:52		0	0	0	0	0	0	0	0	0	0	0	0	0	0
256	0	1	5	1d 11:35:36.85000	0d 15:16:19.51000	0.00467543	0.0179732	0.00030625	3.6335	D	1	28/08/2020 03:02		0	0	0	0	0	0	0	0	0	0	0	0	0	0
257	0	1	5	1d 11:45:36.85000	0d 15:26:19.51000	0.00472645	0.0181585	0.00030602	3.628	D	1	28/08/2020 03:12		0	0	0	0	0	0	0	0	0	0	0	0	0	0
258	0	1	5	1d 11:55:36.85000	0d 15:36:19.51000	0.00477748	0.0183435	0.00030594	3.6223	D	1	28/08/2020 03:22		0	0	0	0	0	0	0	0	0	0	0	0	0	0
259	0	1	5	1d 12:05:36.85000	0d 15:46:19.51000	0.0048285	0.0185281	0.0003061	3.6158	D	1	28/08/2020 03:32		0	0	0	0	0	0	0	0	0	0	0	0	0	0
260	0	1	5	1d 12:15:36.85000	0d 15:56:19.51000	0.00487952	0.0187124	0.00030594	3.6089	D	1	28/08/2020 03:42		0	0	0	0	0	0	0	0	0	0	0	0	0	0
261	0	1	5	1d 12:25:36.85000	0d 16:06:19.51000	0.00493055	0.0188964	0.00030625	3.6013	D	1	28/08/2020 03:52		0	0	0	0	0	0	0	0	0	0	0	0	0	0
262	0	1	5	1d 12:35:36.85000	0d 16:16:19.51000	0.00498157	0.0190799	0.00030625	3.5921	D	1	28/08/2020 04:02		0	0	0	0	0	0	0	0	0	0	0	0	0	0
263	0	1	5	1d 12:44:48.72000	0d 16:25:31.38000	0.0050285	0.0192483	0.00030617	3.5821	D	5	28/08/2020 04:11		0	0	0	0	0	0	0	0	0	0	0	0	0	0
264	0	1	5	1d 12:52:21.36000	0d 16:33:04.02000	0.00506699	0.019386	0.00030632	3.572	D	5	28/08/2020 04:19		0	0	0	0	0	0	0	0	0	0	0	0	0	0
265	0	1	5	1d 12:58:27.53000	0d 16:39:10.19000	0.00509813	0.0194971	0.00030617	3.5619	D	5	28/08/2020 04:25		0	0	0	0	0	0	0	0	0	0	0	0	0	0
266	0	1	5	1d 13:03:30.35000	0d 16:44:13.01000	0.00512388	0.0195887	0.00030617	3.5518	D	5	28/08/2020 04:30		0	0	0	0	0	0	0	0	0	0	0	0	0	0
267	0	1	5	1d 13:07:37.05000	0d 16:48:19.71000	0.00514486	0.0196631	0.00030625	3.5418	D	5	28/08/2020 04:34		0	0	0	0	0	0	0	0	0	0	0	0	0	0
268	0	1	5	1d 13:11:05.37000	0d 16:51:48.03000	0.00516258	0.0197257	0.00030617	3.5317	D	5	28/08/2020 04:38		0	0	0	0	0	0	0	0	0	0	0	0	0	0
269	0	1	5	1d 13:13:53.88000	0d 16:54:36.54000	0.00517691	0.0197763	0.0003061	3.5216	D	5	28/08/2020 04:41		0	0	0	0	0	0	0	0	0	0	0	0	0	0
270	0	1	5	1d 13:16:22.53000	0d 16:57:05.19000	0.00518955	0.0198207	0.00030625	3.5116	D	5	28/08/2020 04:43		0	0	0	0	0	0	0	0	0	0	0	0	0	0
271	0	1	5	1d 13:18:27.70000	0d 16:59:10.36000	0.00520019	0.0198581	0.00030587	3.5015	D	5	28/08/2020 04:45		0	0	0	0	0	0	0	0	0	0	0	0	0	0
272	0	1	5	1d 13:20:15.86000	0d 17:00:58.52000	0.00520939	0.0198902	0.0003061	3.4914	D	5	28/08/2020 04:47		0	0	0	0	0	0	0	0	0	0	0	0	0	0
273	0	1	5	1d 13:21:45.09000	0d 17:02:27.75000	0.00521698	0.0199167	0.0003061	3.4813	D	5	28/08/2020 04:48		0	0	0	0	0	0	0	0	0	0	0	0	0	0
274	0	1	5	1d 13:23:04.89000	0d 17:03:47.55000	0.00522377	0.0199403	0.00030602	3.4713	D	5	28/08/2020 04:50		0	0	0	0	0	0	0	0	0	0	0	0	0	0
275	0	1	5	1d 13:24:19.42000	0d 17:05:02.08000	0.0052301	0.0199622	0.00030617	3.4612	D	5	28/08/2020 04:51		0	0	0	0	0	0	0	0	0	0	0	0	0	0
276	0	1	5	1d 13:25:24.34000	0d 17:06:07.00000	0.00523563	0.0199813	0.00030617	3.4511	D	5	28/08/2020 04:52		0	0	0	0	0	0	0	0	0	0	0	0	0	0
277	0	1	5	1d 13:26:22.08000	0d 17:07:04.74000	0.00524054	0.0199983	0.00030617	3.4411	D	5	28/08/2020 04:53		0	0	0	0	0	0	0	0	0	0	0	0	0	0
278	0	1	5	1d 13:27:13.17000	0d 17:07:55.83000	0.00524488	0.0200132	0.0003061	3.431	D	5	28/08/2020 04:54		0	0	0	0	0	0	0	0	0	0	0	0	0	0
279	0	1	5	1d 13:28:03.39000	0d 17:08:46.05000	0.00524915	0.0200278	0.0003061	3.4209	D	5	28/08/2020 04:55		0	0	0	0	0	0	0	0	0	0	0	0	0	0
280	0	1	5	1d 13:28:51.22000	0d 17:09:33.88000	0.00525322	0.0200417	0.00030625	3.4108	D	5	28/08/2020 04:55		0	0	0	0	0	0	0	0	0	0	0	0	0	0
281	0	1	5	1d 13:29:33.36000	0d 17:10:16.02000	0.0052568	0.0200539	0.00030625	3.4008	D	5	28/08/2020 04:56		0	0	0	0	0	0	0	0	0	0	0	0	0	0
282	0	1	5	1d 13:30:10.75000	0d 17:10:53.41000	0.00525998	0.0200647	0.00030625	3.3906	D	5	28/08/2020 04:57		0	0	0	0	0	0	0	0	0	0	0	0	0	0
283	0	1	5	1d 13:30:46.24000	0d 17:11:28.90000	0.005263	0.0200749	0.00030617	3.3805	D	5	28/08/2020 04:57		0	0	0	0	0	0	0	0	0	0	0	0	0	0
284	0	1	5	1d 13:31:20.07000	0d 17:12:02.73000	0.00526588	0.0200846	0.00030587	3.3704	D	5	28/08/2020 04:58		0	0	0	0	0	0	0	0	0	0	0	0	0	0
285	0	1	5	1d 13:31:52.98000	0d 17:12:35.64000	0.00526868	0.0200941	0.0003061	3.3603	D	5	28/08/2020 04:58		0	0	0	0	0	0	0	0	0	0	0	0	0	0
286	0	1	5	1d 13:32:25.56000	0d 17:13:08.22000	0.00527145	0.0201034	0.00030602	3.3503	D	5	28/08/2020 04:59		0	0	0	0	0	0	0	0	0	0	0	0	0	0
287	0	1	5	1d 13:32:54.99000	0d 17:13:37.65000	0.00527395	0.0201117	0.0003061	3.3402	D	5	28/08/2020 05:00		0	0	0	0	0	0	0	0	0	0	0	0	0	0
288	0	1	5	1d 13:33:22.11000	0d 17:14:04.77000	0.00527625	0.0201194	0.00030602	3.3301	D	5	28/08/2020 05:00		0	0	0	0	0	0	0	0	0	0	0	0	0	0
289	0	1	5	1d 13:33:47.93000	0d 17:14:30.59000	0.00527845	0.0201267	0.00030602	3.3201	D	5	28/08/2020 05:00		0	0	0	0	0	0	0	0	0	0	0	0	0	0
290	0	1	5	1d 13:34:12.36000	0d 17:14:55.02000	0.00528053	0.0201336	0.00030602	3.31	D	5	28/08/2020 05:01		0	0	0	0	0	0	0	0	0	0	0	0	0	0
291	0	1	5	1d 13:34:35.00000	0d 17:15:17.66000	0.00528245	0.02014	0.00030594	3.2999	D	5	28/08/2020 05:01		0	0	0	0	0	0	0	0	0	0	0	0	0	0
292	0	1	5	1d 13:34:56.72000	0d 17:15:39.38000	0.0052843	0.0201461	0.00030617	3.2898	D	5	28/08/2020 05:02		0	0	0	0	0	0	0	0	0	0	0	0	0	0
293	0	1	5	1d 13:35:17.42000	0d 17:16:00.08000	0.00528606	0.0201518	0.00030587	3.2798	D	5	28/08/2020 05:02		0	0	0	0	0	0	0	0	0	0	0	0	0	0
294	0	1	5	1d 13:35:37.14000	0d 17:16:19.80000	0.00528774	0.0201573	0.00030632	3.2697	D	5	28/08/2020 05:02		0	0	0	0	0	0	0	0	0	0	0	0	0	0
295	0	1	5	1d 13:35:56.62000	0d 17:16:39.28000	0.00528939	0.0201627	0.00030602	3.2595	D	5	28/08/2020 05:03		0	0	0	0	0	0	0	0	0	0	0	0	0	0
296	0	1	5	1d 13:36:15.16000	0d 17:16:57.82000	0.00529097	0.0201679	0.00030602	3.2494	D	5	28/08/2020 05:03		0	0	0	0	0	0	0	0	0	0	0	0	0	0
297	0	1	5	1d 13:36:33.52000	0d 17:17:16.18000	0.00529253	0.0201729	0.0003061	3.2392	D	5	28/08/2020 05:03		0	0	0	0	0	0	0	0	0	0	0	0	0	0
298	0	1	5	1d 13:36:51.73000	0d 17:17:34.39000	0.00529408	0.0201779	0.00030625	3.2291	D	5	28/08/2020 05:03		0	0	0	0	0	0	0	0	0	0	0	0	0	0
299	0	1	5	1d 13:37:08.94000	0d 17:17:51.60000	0.00529554	0.0201827	0.00030625	3.2189	D	5	28/08/2020 05:04		0	0	0	0	0	0	0	0	0	0	0	0	0	0
300	0	1	5	1d 13:37:25.39000	0d 17:18:08.05000	0.00529694	0.0201872	0.0003061	3.2088	D	5	28/08/2020 05:04		0	0	0	0	0	0	0	0	0	0	0	0	0	0
301	0	1	5	1d 13:37:40.99000	0d 17:18:23.65000	0.00529827	0.0201914	0.0003061	3.1987	D	5	28/08/2020 05:04		0	0	0	0	0	0	0	0	0	0	0	0	0	0
302	0	1	5	1d 13:37:56.02000	0d 17:18:38.68000	0.00529955	0.0201955	0.0003061	3.1885	D	5	28/08/2020 05:05		0	0	0	0	0	0	0	0	0	0	0	0	0	0
303	0	1	5	1d 13:38:10.52000	0d 17:18:53.18000	0.00530078	0.0201994	0.00030632	3.1781	D	5	28/08/2020 05:05		0	0	0	0	0	0	0	0	0	0	0	0	0	0
304	0	1	5	1d 13:38:24.26000	0d 17:19:06.92000	0.00530195	0.0202031	0.00030625	3.1681	D	5	28/08/2020 05:05		0	0	0	0	0	0	0	0	0	0	0	0	0	0
305	0	1	5	1d 13:38:37.32000	0d 17:19:19.98000	0.00530306	0.0202066	0.00030617	3.158	D	5	28/08/2020 05:05		0	0	0	0	0	0	0	0	0	0	0	0	0	0
306	0	1	5	1d 13:38:49.99000	0d 17:19:32.65000	0.00530414	0.02021	0.00030632	3.1478	D	5	28/08/2020 05:05		0	0	0	0	0	0	0	0	0	0	0	0	0	0
307	0	1	5	1d 13:39:02.32000	0d 17:19:44.98000	0.00530519	0.0202133	0.00030632	3.1377	D	5	28/08/2020 05:06		0	0	0	0	0	0	0	0	0	0	0	0	0	0
308	0	1	5	1d 13:39:14.16000	0d 17:19:56.82000	0.00530619	0.0202165	0.00030602	3.1275	D	5	28/08/2020 05:06		0	0	0	0	0	0	0	0	0	0	0	0	0	0
309	0	1	5	1d 13:39:25.82000	0d 17:20:08.48000	0.00530718	0.0202196	0.00030632	3.1171	D	5	28/08/2020 05:06		0	0	0	0	0	0	0	0	0	0	0	0	0	0
310	0	1	5	1d 13:39:37.13000	0d 17:20:19.79000	0.00530815	0.0202226	0.00030625	3.1069	D	5	28/08/2020 05:06		0	0	0	0	0	0	0	0	0	0	0	0	0	0
311	0	1	5	1d 13:39:48.04000	0d 17:20:30.70000	0.00530907	0.0202255	0.0003061	3.0967	D	5	28/08/2020 05:06		0	0	0	0	0	0	0	0	0	0	0	0	0	0
312	0	1	5	1d 13:39:58.57000	0d 17:20:41.23000	0.00530997	0.0202282	0.0003061	3.0864	D	5	28/08/2020 05:07		0	0	0	0	0	0	0	0	0	0	0	0	0	0
313	0	1	5	1d 13:40:08.85000	0d 17:20:51.51000	0.00531084	0.0202309	0.00030602	3.0764	D	5	28/08/2020 05:07		0	0	0	0	0	0	0	0	0	0	0	0	0	0
314	0	1	5	1d 13:40:18.94000	0d 17:21:01.60000	0.0053117	0.0202336	0.00030625	3.0663	D	5	28/08/2020 05:07		0	0	0	0	0	0	0	0	0	0	0	0	0	0
315	0	1	5	1d 13:40:28.49000	0d 17:21:11.15000	0.00531251	0.020236	0.00030632	3.0561	D	5	28/08/2020 05:07		0	0	0	0	0	0	0	0	0	0	0	0	0	0
316	0	1	5	1d 13:40:38.04000	0d 17:21:20.70000	0.00531333	0.0202385	0.00030602	3.0455	D	5	28/08/2020 05:07		0	0	0	0	0	0	0	0	0	0	0	0	0	0
317	0	1	5	1d 13:40:47.52000	0d 17:21:30.18000	0.00531413	0.020241	0.0003061	3.0353	D	5	28/08/2020 05:07		0	0	0	0	0	0	0	0	0	0	0	0	0	0
318	0	1	5	1d 13:40:56.57000	0d 17:21:39.23000	0.0053149	0.0202433	0.0003061	3.0251	D	5	28/08/2020 05:08		0	0	0	0	0	0	0	0	0	0	0	0	0	0
319	0	1	5	1d 13:41:05.55000	0d 17:21:48.21000	0.00531567	0.0202456	0.00030602	3.015	D	5	28/08/2020 05:08		0	0	0	0	0	0	0	0	0	0	0	0	0	0
320	0	1	5	1d 13:41:14.30000	0d 17:21:56.96000	0.00531641	0.0202478	0.0003061	3.0048	D	5	28/08/2020 05:08		0	0	0	0	0	0	0	0	0	0	0	0	0	0
321	0	1	5	1d 13:41:22.80000	0d 17:22:05.46000	0.00531713	0.02025	0.00030617	2.9946	D	5	28/08/2020 05:08		0	0	0	0	0	0	0	0	0	0	0	0	0	0
322	0	1	5	1d 13:41:31.14000	0d 17:22:13.80000	0.00531784	0.0202521	0.00030602	2.9844	D	5	28/08/2020 05:08		0	0	0	0	0	0	0	0	0	0	0	0	0	0
323	0	1	5	1d 13:41:39.24000	0d 17:22:21.90000	0.00531853	0.0202542	0.0003061	2.9741	D	5	28/08/2020 05:08		0	0	0	0	0	0	0	0	0	0	0	0	0	0
324	0	1	5	1d 13:41:47.04000	0d 17:22:29.70000	0.00531919	0.0202562	0.00030617	2.9639	D	5	28/08/2020 05:08		0	0	0	0	0	0	0	0	0	0	0	0	0	0
325	0	1	5	1d 13:41:54.69000	0d 17:22:37.35000	0.00531984	0.0202581	0.00030617	2.9535	D	5	28/08/2020 05:09		0	0	0	0	0	0	0	0	0	0	0	0	0	0
326	0	1	5	1d 13:42:02.24000	0d 17:22:44.90000	0.00532049	0.02026	0.00030617	2.9433	D	5	28/08/2020 05:09		0	0	0	0	0	0	0	0	0	0	0	0	0	0
327	0	1	5	1d 13:42:09.53000	0d 17:22:52.19000	0.00532111	0.0202618	0.00030602	2.9331	D	5	28/08/2020 05:09		0	0	0	0	0	0	0	0	0	0	0	0	0	0
328	0	1	5	1d 13:42:16.57000	0d 17:22:59.23000	0.0053217	0.0202635	0.00030617	2.9229	D	5	28/08/2020 05:09		0	0	0	0	0	0	0	0	0	0	0	0	0	0
329	0	1	5	1d 13:42:23.47000	0d 17:23:06.13000	0.00532229	0.0202653	0.00030617	2.9126	D	5	28/08/2020 05:09		0	0	0	0	0	0	0	0	0	0	0	0	0	0
330	0	1	5	1d 13:42:30.39000	0d 17:23:13.05000	0.00532288	0.020267	0.0003064	2.9024	D	5	28/08/2020 05:09		0	0	0	0	0	0	0	0	0	0	0	0	0	0
331	0	1	5	1d 13:42:37.10000	0d 17:23:19.76000	0.00532345	0.0202686	0.00030594	2.892	D	5	28/08/2020 05:09		0	0	0	0	0	0	0	0	0	0	0	0	0	0
332	0	1	5	1d 13:42:43.82000	0d 17:23:26.48000	0.00532402	0.0202703	0.00030625	2.882	D	5	28/08/2020 05:09		0	0	0	0	0	0	0	0	0	0	0	0	0	0
333	0	1	5	1d 13:42:50.23000	0d 17:23:32.89000	0.00532457	0.0202718	0.00030594	2.8719	D	5	28/08/2020 05:09		0	0	0	0	0	0	0	0	0	0	0	0	0	0
334	0	1	5	1d 13:42:56.72000	0d 17:23:39.38000	0.00532512	0.0202734	0.00030617	2.8617	D	5	28/08/2020 05:10		0	0	0	0	0	0	0	0	0	0	0	0	0	0
335	0	1	5	1d 13:43:02.94000	0d 17:23:45.60000	0.00532565	0.0202749	0.00030625	2.8515	D	5	28/08/2020 05:10		0	0	0	0	0	0	0	0	0	0	0	0	0	0
336	0	1	5	1d 13:43:09.20000	0d 17:23:51.86000	0.00532618	0.0202765	0.00030617	2.8412	D	5	28/08/2020 05:10		0	0	0	0	0	0	0	0	0	0	0	0	0	0
337	0	1	5	1d 13:43:15.28000	0d 17:23:57.94000	0.0053267	0.0202779	0.00030625	2.831	D	5	28/08/2020 05:10		0	0	0	0	0	0	0	0	0	0	0	0	0	0
338	0	1	5	1d 13:43:21.27000	0d 17:24:03.93000	0.00532721	0.0202794	0.00030594	2.8208	D	5	28/08/2020 05:10		0	0	0	0	0	0	0	0	0	0	0	0	0	0
339	0	1	5	1d 13:43:27.06000	0d 17:24:09.72000	0.0053277	0.0202807	0.00030594	2.8106	D	5	28/08/2020 05:10		0	0	0	0	0	0	0	0	0	0	0	0	0	0
340	0	1	5	1d 13:43:32.76000	0d 17:24:15.42000	0.00532818	0.0202821	0.00030617	2.8005	D	5	28/08/2020 05:10		0	0	0	0	0	0	0	0	0	0	0	0	0	0
341	0	1	5	1d 13:43:38.41000	0d 17:24:21.07000	0.00532866	0.0202834	0.0003061	2.7903	D	5	28/08/2020 05:10		0	0	0	0	0	0	0	0	0	0	0	0	0	0
342	0	1	5	1d 13:43:44.00000	0d 17:24:26.66000	0.00532914	0.0202848	0.00030602	2.78	D	5	28/08/2020 05:10		0	0	0	0	0	0	0	0	0	0	0	0	0	0
343	0	1	5	1d 13:43:49.66000	0d 17:24:32.32000	0.00532962	0.0202861	0.0003061	2.7698	D	5	28/08/2020 05:10		0	0	0	0	0	0	0	0	0	0	0	0	0	0
344	0	1	5	1d 13:43:55.13000	0d 17:24:37.79000	0.00533009	0.0202874	0.00030617	2.7597	D	5	28/08/2020 05:11		0	0	0	0	0	0	0	0	0	0	0	0	0	0
345	0	1	5	1d 13:44:00.49000	0d 17:24:43.15000	0.00533054	0.0202886	0.00030617	2.7495	D	5	28/08/2020 05:11		0	0	0	0	0	0	0	0	0	0	0	0	0	0
346	0	1	5	1d 13:44:05.97000	0d 17:24:48.63000	0.00533101	0.0202899	0.00030594	2.7393	D	5	28/08/2020 05:11		0	0	0	0	0	0	0	0	0	0	0	0	0	0
347	0	1	5	1d 13:44:11.16000	0d 17:24:53.82000	0.00533145	0.0202911	0.00030625	2.7292	D	5	28/08/2020 05:11		0	0	0	0	0	0	0	0	0	0	0	0	0	0
348	0	1	5	1d 13:44:16.45000	0d 17:24:59.11000	0.0053319	0.0202924	0.00030602	2.7189	D	5	28/08/2020 05:11		0	0	0	0	0	0	0	0	0	0	0	0	0	0
349	0	1	5	1d 13:44:21.65000	0d 17:25:04.31000	0.00533234	0.0202936	0.0003061	2.7088	D	5	28/08/2020 05:11		0	0	0	0	0	0	0	0	0	0	0	0	0	0
350	0	1	5	1d 13:44:26.76000	0d 17:25:09.42000	0.00533278	0.0202947	0.00030602	2.6987	D	5	28/08/2020 05:11		0	0	0	0	0	0	0	0	0	0	0	0	0	0
351	0	1	5	1d 13:44:31.75000	0d 17:25:14.41000	0.0053332	0.0202959	0.0003061	2.6883	D	5	28/08/2020 05:11		0	0	0	0	0	0	0	0	0	0	0	0	0	0
352	0	1	5	1d 13:44:36.83000	0d 17:25:19.49000	0.00533363	0.020297	0.00030602	2.6783	D	5	28/08/2020 05:11		0	0	0	0	0	0	0	0	0	0	0	0	0	0
353	0	1	5	1d 13:44:41.81000	0d 17:25:24.47000	0.00533406	0.0202982	0.00030617	2.6682	D	5	28/08/2020 05:11		0	0	0	0	0	0	0	0	0	0	0	0	0	0
354	0	1	5	1d 13:44:46.76000	0d 17:25:29.42000	0.00533448	0.0202993	0.00030617	2.658	D	5	28/08/2020 05:11		0	0	0	0	0	0	0	0	0	0	0	0	0	0
355	0	1	5	1d 13:44:51.62000	0d 17:25:34.28000	0.00533489	0.0203004	0.00030602	2.6476	D	5	28/08/2020 05:11		0	0	0	0	0	0	0	0	0	0	0	0	0	0
356	0	1	5	1d 13:44:56.57000	0d 17:25:39.23000	0.00533531	0.0203015	0.0003061	2.6375	D	5	28/08/2020 05:12		0	0	0	0	0	0	0	0	0	0	0	0	0	0
357	0	1	5	1d 13:45:01.40000	0d 17:25:44.06000	0.00533572	0.0203026	0.0003061	2.6275	D	5	28/08/2020 05:12		0	0	0	0	0	0	0	0	0	0	0	0	0	0
358	0	1	5	1d 13:45:06.18000	0d 17:25:48.84000	0.00533613	0.0203036	0.00030632	2.6172	D	5	28/08/2020 05:12		0	0	0	0	0	0	0	0	0	0	0	0	0	0
359	0	1	5	1d 13:45:10.96000	0d 17:25:53.62000	0.00533653	0.0203047	0.00030625	2.6072	D	5	28/08/2020 05:12		0	0	0	0	0	0	0	0	0	0	0	0	0	0
360	0	1	5	1d 13:45:15.64000	0d 17:25:58.30000	0.00533693	0.0203057	0.00030632	2.5969	D	5	28/08/2020 05:12		0	0	0	0	0	0	0	0	0	0	0	0	0	0
361	0	1	5	1d 13:45:20.44000	0d 17:26:03.10000	0.00533734	0.0203068	0.00030602	2.5866	D	5	28/08/2020 05:12		0	0	0	0	0	0	0	0	0	0	0	0	0	0
362	0	1	5	1d 13:45:25.25000	0d 17:26:07.91000	0.00533775	0.0203079	0.00030617	2.5763	D	5	28/08/2020 05:12		0	0	0	0	0	0	0	0	0	0	0	0	0	0
363	0	1	5	1d 13:45:30.00000	0d 17:26:12.66000	0.00533815	0.0203089	0.0003061	2.5661	D	5	28/08/2020 05:12		0	0	0	0	0	0	0	0	0	0	0	0	0	0
364	0	1	5	1d 13:45:34.67000	0d 17:26:17.33000	0.00533855	0.0203099	0.00030632	2.556	D	5	28/08/2020 05:12		0	0	0	0	0	0	0	0	0	0	0	0	0	0
365	0	1	5	1d 13:45:39.33000	0d 17:26:21.99000	0.00533895	0.0203109	0.0003061	2.5458	D	5	28/08/2020 05:12		0	0	0	0	0	0	0	0	0	0	0	0	0	0
366	0	1	5	1d 13:45:43.97000	0d 17:26:26.63000	0.00533934	0.0203119	0.0003061	2.5354	D	5	28/08/2020 05:12		0	0	0	0	0	0	0	0	0	0	0	0	0	0
367	0	1	5	1d 13:45:48.65000	0d 17:26:31.31000	0.00533974	0.0203129	0.00030594	2.5251	D	5	28/08/2020 05:12		0	0	0	0	0	0	0	0	0	0	0	0	0	0
368	0	1	5	1d 13:45:53.40000	0d 17:26:36.06000	0.00534014	0.020314	0.00030625	2.5148	D	5	28/08/2020 05:12		0	0	0	0	0	0	0	0	0	0	0	0	0	0
369	0	1	5	1d 13:45:57.99000	0d 17:26:40.65000	0.00534053	0.0203149	0.0003061	2.5048	D	5	28/08/2020 05:13		0	0	0	0	0	0	0	0	0	0	0	0	0	0
370	0	1	5	1d 13:46:00.06000	0d 17:26:42.72000	0.00534071	0.0203154	0.00030602	2.5	D	133	28/08/2020 05:13		0	0	0	0	0	0	0	0	0	0	0	0	0	0
371	0	1	6	1d 13:46:00.07000	0d 00:00:00.01000	0	0	0	2.5049	R	0	28/08/2020 05:13		0	0	0	0	0	0	0	0	0	0	0	0	0	0
372	0	1	6	1d 13:46:02.07000	0d 00:00:02.01000	0	0	0	2.583	R	1	28/08/2020 05:13		0	0	0	0	0	0	0	0	0	0	0	0	0	0
373	0	1	6	1d 13:46:04.07000	0d 00:00:04.01000	0	0	0	2.6395	R	1	28/08/2020 05:13		0	0	0	0	0	0	0	0	0	0	0	0	0	0
374	0	1	6	1d 13:46:06.07000	0d 00:00:06.01000	0	0	0	2.6871	R	1	28/08/2020 05:13		0	0	0	0	0	0	0	0	0	0	0	0	0	0
375	0	1	6	1d 13:46:08.07000	0d 00:00:08.01000	0	0	0	2.7283	R	1	28/08/2020 05:13		0	0	0	0	0	0	0	0	0	0	0	0	0	0
376	0	1	6	1d 13:46:10.06000	0d 00:00:10.00000	0	0	0	2.7659	R	129	28/08/2020 05:13		0	0	0	0	0	0	0	0	0	0	0	0	0	0
377	1	2	9	1d 13:46:10.10000	0d 00:00:00.04000	0.00000001	0.00000004	0.00122637	2.8034	C	0	28/08/2020 05:13		0	0	0	0	0	0	0	0	0	0	0	0	0	0
378	1	2	9	1d 13:46:10.26000	0d 00:00:00.20000	0.00000007	0.00000019	0.00122461	2.8354	C	5	28/08/2020 05:13		0	0	0	0	0	0	0	0	0	0	0	0	0	0
379	1	2	9	1d 13:46:10.40000	0d 00:00:00.34000	0.00000012	0.00000033	0.00122454	2.8602	C	5	28/08/2020 05:13		0	0	0	0	0	0	0	0	0	0	0	0	0	0
380	1	2	9	1d 13:46:10.55000	0d 00:00:00.49000	0.00000017	0.00000047	0.00122461	2.883	C	5	28/08/2020 05:13		0	0	0	0	0	0	0	0	0	0	0	0	0	0
381	1	2	9	1d 13:46:10.70000	0d 00:00:00.64000	0.00000022	0.00000062	0.00122492	2.9042	C	5	28/08/2020 05:13		0	0	0	0	0	0	0	0	0	0	0	0	0	0
382	1	2	9	1d 13:46:10.86000	0d 00:00:00.80000	0.00000027	0.00000078	0.00122477	2.9247	C	5	28/08/2020 05:13		0	0	0	0	0	0	0	0	0	0	0	0	0	0
383	1	2	9	1d 13:46:11.03000	0d 00:00:00.97000	0.00000033	0.00000095	0.00122454	2.9451	C	5	28/08/2020 05:13		0	0	0	0	0	0	0	0	0	0	0	0	0	0
384	1	2	9	1d 13:46:11.20000	0d 00:00:01.14000	0.00000039	0.00000112	0.00122477	2.9647	C	5	28/08/2020 05:13		0	0	0	0	0	0	0	0	0	0	0	0	0	0
385	1	2	9	1d 13:46:11.38000	0d 00:00:01.32000	0.00000045	0.0000013	0.00122461	2.9844	C	5	28/08/2020 05:13		0	0	0	0	0	0	0	0	0	0	0	0	0	0
386	1	2	9	1d 13:46:11.56000	0d 00:00:01.50000	0.00000051	0.00000149	0.00122438	3.0031	C	5	28/08/2020 05:13		0	0	0	0	0	0	0	0	0	0	0	0	0	0
387	1	2	9	1d 13:46:11.74000	0d 00:00:01.68000	0.00000057	0.00000167	0.00122469	3.0217	C	5	28/08/2020 05:13		0	0	0	0	0	0	0	0	0	0	0	0	0	0
388	1	2	9	1d 13:46:11.93000	0d 00:00:01.87000	0.00000064	0.00000187	0.00122461	3.0404	C	5	28/08/2020 05:13		0	0	0	0	0	0	0	0	0	0	0	0	0	0
389	1	2	9	1d 13:46:12.12000	0d 00:00:02.06000	0.0000007	0.00000206	0.00122469	3.0585	C	5	28/08/2020 05:13		0	0	0	0	0	0	0	0	0	0	0	0	0	0
390	1	2	9	1d 13:46:12.31000	0d 00:00:02.25000	0.00000077	0.00000226	0.00122454	3.0765	C	5	28/08/2020 05:13		0	0	0	0	0	0	0	0	0	0	0	0	0	0
391	1	2	9	1d 13:46:12.51000	0d 00:00:02.45000	0.00000083	0.00000247	0.00122477	3.0947	C	5	28/08/2020 05:13		0	0	0	0	0	0	0	0	0	0	0	0	0	0
392	1	2	9	1d 13:46:12.71000	0d 00:00:02.65000	0.0000009	0.00000268	0.00122477	3.1121	C	5	28/08/2020 05:13		0	0	0	0	0	0	0	0	0	0	0	0	0	0
393	1	2	9	1d 13:46:12.91000	0d 00:00:02.85000	0.00000097	0.0000029	0.00122477	3.1295	C	5	28/08/2020 05:13		0	0	0	0	0	0	0	0	0	0	0	0	0	0
394	1	2	9	1d 13:46:13.11000	0d 00:00:03.05000	0.00000104	0.00000311	0.00122492	3.1463	C	5	28/08/2020 05:13		0	0	0	0	0	0	0	0	0	0	0	0	0	0
395	1	2	9	1d 13:46:13.32000	0d 00:00:03.26000	0.00000111	0.00000334	0.00122484	3.1637	C	5	28/08/2020 05:13		0	0	0	0	0	0	0	0	0	0	0	0	0	0
396	1	2	9	1d 13:46:13.53000	0d 00:00:03.47000	0.00000118	0.00000356	0.00122477	3.1801	C	5	28/08/2020 05:13		0	0	0	0	0	0	0	0	0	0	0	0	0	0
397	1	2	9	1d 13:46:13.74000	0d 00:00:03.68000	0.00000125	0.00000379	0.00122461	3.1965	C	5	28/08/2020 05:13		0	0	0	0	0	0	0	0	0	0	0	0	0	0
398	1	2	9	1d 13:46:13.95000	0d 00:00:03.89000	0.00000132	0.00000402	0.00122461	3.2125	C	5	28/08/2020 05:13		0	0	0	0	0	0	0	0	0	0	0	0	0	0
399	1	2	9	1d 13:46:14.17000	0d 00:00:04.11000	0.0000014	0.00000426	0.00122461	3.2287	C	5	28/08/2020 05:13		0	0	0	0	0	0	0	0	0	0	0	0	0	0
400	1	2	9	1d 13:46:14.39000	0d 00:00:04.33000	0.00000147	0.0000045	0.00122477	3.2445	C	5	28/08/2020 05:13		0	0	0	0	0	0	0	0	0	0	0	0	0	0
401	1	2	9	1d 13:46:14.62000	0d 00:00:04.56000	0.00000155	0.00000476	0.00122461	3.2604	C	5	28/08/2020 05:13		0	0	0	0	0	0	0	0	0	0	0	0	0	0
402	1	2	9	1d 13:46:14.85000	0d 00:00:04.79000	0.00000163	0.00000501	0.00122469	3.2763	C	5	28/08/2020 05:13		0	0	0	0	0	0	0	0	0	0	0	0	0	0
403	1	2	9	1d 13:46:15.09000	0d 00:00:05.03000	0.00000171	0.00000528	0.00122454	3.292	C	5	28/08/2020 05:13		0	0	0	0	0	0	0	0	0	0	0	0	0	0
404	1	2	9	1d 13:46:15.33000	0d 00:00:05.27000	0.00000179	0.00000555	0.00122469	3.3072	C	5	28/08/2020 05:13		0	0	0	0	0	0	0	0	0	0	0	0	0	0
405	1	2	9	1d 13:46:15.57000	0d 00:00:05.51000	0.00000187	0.00000582	0.00122461	3.322	C	5	28/08/2020 05:13		0	0	0	0	0	0	0	0	0	0	0	0	0	0
406	1	2	9	1d 13:46:15.82000	0d 00:00:05.76000	0.00000196	0.00000611	0.00122454	3.3371	C	5	28/08/2020 05:13		0	0	0	0	0	0	0	0	0	0	0	0	0	0
407	1	2	9	1d 13:46:16.08000	0d 00:00:06.02000	0.00000205	0.0000064	0.00122446	3.3523	C	5	28/08/2020 05:13		0	0	0	0	0	0	0	0	0	0	0	0	0	0
408	1	2	9	1d 13:46:16.34000	0d 00:00:06.28000	0.00000214	0.0000067	0.00122469	3.3669	C	5	28/08/2020 05:13		0	0	0	0	0	0	0	0	0	0	0	0	0	0
409	1	2	9	1d 13:46:16.61000	0d 00:00:06.55000	0.00000223	0.00000701	0.00122461	3.3816	C	5	28/08/2020 05:13		0	0	0	0	0	0	0	0	0	0	0	0	0	0
410	1	2	9	1d 13:46:16.88000	0d 00:00:06.82000	0.00000232	0.00000732	0.00122461	3.396	C	5	28/08/2020 05:13		0	0	0	0	0	0	0	0	0	0	0	0	0	0
411	1	2	9	1d 13:46:17.17000	0d 00:00:07.11000	0.00000242	0.00000766	0.00122454	3.4104	C	5	28/08/2020 05:13		0	0	0	0	0	0	0	0	0	0	0	0	0	0
412	1	2	9	1d 13:46:17.46000	0d 00:00:07.40000	0.00000252	0.00000799	0.00122461	3.4244	C	5	28/08/2020 05:13		0	0	0	0	0	0	0	0	0	0	0	0	0	0
413	1	2	9	1d 13:46:17.76000	0d 00:00:07.70000	0.00000262	0.00000834	0.00122484	3.4383	C	5	28/08/2020 05:13		0	0	0	0	0	0	0	0	0	0	0	0	0	0
414	1	2	9	1d 13:46:18.07000	0d 00:00:08.01000	0.00000272	0.00000871	0.00122477	3.452	C	5	28/08/2020 05:13		0	0	0	0	0	0	0	0	0	0	0	0	0	0
415	1	2	9	1d 13:46:18.39000	0d 00:00:08.33000	0.00000283	0.00000908	0.00122477	3.4656	C	5	28/08/2020 05:13		0	0	0	0	0	0	0	0	0	0	0	0	0	0
416	1	2	9	1d 13:46:18.72000	0d 00:00:08.66000	0.00000295	0.00000947	0.00122469	3.4788	C	5	28/08/2020 05:13		0	0	0	0	0	0	0	0	0	0	0	0	0	0
417	1	2	9	1d 13:46:19.06000	0d 00:00:09.00000	0.00000306	0.00000988	0.00122469	3.4917	C	5	28/08/2020 05:13		0	0	0	0	0	0	0	0	0	0	0	0	0	0
418	1	2	9	1d 13:46:19.42000	0d 00:00:09.36000	0.00000318	0.0000103	0.00122469	3.5044	C	5	28/08/2020 05:13		0	0	0	0	0	0	0	0	0	0	0	0	0	0
419	1	2	9	1d 13:46:19.80000	0d 00:00:09.74000	0.00000331	0.00001076	0.00122454	3.5171	C	5	28/08/2020 05:13		0	0	0	0	0	0	0	0	0	0	0	0	0	0
420	1	2	9	1d 13:46:20.21000	0d 00:00:10.15000	0.00000345	0.00001125	0.00122461	3.5296	C	5	28/08/2020 05:13		0	0	0	0	0	0	0	0	0	0	0	0	0	0
421	1	2	9	1d 13:46:20.66000	0d 00:00:10.60000	0.00000361	0.00001179	0.00122461	3.5419	C	5	28/08/2020 05:13		0	0	0	0	0	0	0	0	0	0	0	0	0	0
422	1	2	9	1d 13:46:21.15000	0d 00:00:11.09000	0.00000377	0.00001238	0.00122469	3.5538	C	5	28/08/2020 05:13		0	0	0	0	0	0	0	0	0	0	0	0	0	0
423	1	2	9	1d 13:46:21.70000	0d 00:00:11.64000	0.00000396	0.00001305	0.00122477	3.5654	C	5	28/08/2020 05:13		0	0	0	0	0	0	0	0	0	0	0	0	0	0
424	1	2	9	1d 13:46:22.35000	0d 00:00:12.29000	0.00000418	0.00001384	0.00122492	3.5767	C	5	28/08/2020 05:13		0	0	0	0	0	0	0	0	0	0	0	0	0	0
425	1	2	9	1d 13:46:23.15000	0d 00:00:13.09000	0.00000445	0.00001481	0.00122499	3.5877	C	5	28/08/2020 05:13		0	0	0	0	0	0	0	0	0	0	0	0	0	0
426	1	2	9	1d 13:46:24.17000	0d 00:00:14.11000	0.0000048	0.00001606	0.00122461	3.5987	C	5	28/08/2020 05:13		0	0	0	0	0	0	0	0	0	0	0	0	0	0
427	1	2	9	1d 13:46:25.59000	0d 00:00:15.53000	0.00000528	0.0000178	0.00122461	3.6091	C	5	28/08/2020 05:13		0	0	0	0	0	0	0	0	0	0	0	0	0	0
428	1	2	9	1d 13:46:27.66000	0d 00:00:17.60000	0.00000599	0.00002035	0.00122469	3.6194	C	5	28/08/2020 05:13		0	0	0	0	0	0	0	0	0	0	0	0	0	0
429	1	2	9	1d 13:46:31.35000	0d 00:00:21.29000	0.00000724	0.0000249	0.00122477	3.6298	C	5	28/08/2020 05:13		0	0	0	0	0	0	0	0	0	0	0	0	0	0
430	1	2	9	1d 13:46:38.45000	0d 00:00:28.39000	0.00000966	0.00003368	0.00122461	3.64	C	5	28/08/2020 05:13		0	0	0	0	0	0	0	0	0	0	0	0	0	0
431	1	2	9	1d 13:46:55.39000	0d 00:00:45.33000	0.00001542	0.00005469	0.00122446	3.6503	C	5	28/08/2020 05:14		0	0	0	0	0	0	0	0	0	0	0	0	0	0
432	1	2	9	1d 13:47:48.99000	0d 00:01:38.93000	0.00003365	0.00012136	0.00122446	3.6603	C	5	28/08/2020 05:14		0	0	0	0	0	0	0	0	0	0	0	0	0	0
433	1	2	9	1d 13:50:16.05000	0d 00:04:05.99000	0.00008368	0.00030476	0.00122469	3.6704	C	5	28/08/2020 05:17		0	0	0	0	0	0	0	0	0	0	0	0	0	0
434	1	2	9	1d 13:55:16.05000	0d 00:09:05.99000	0.00018574	0.00067982	0.00122469	3.6793	C	1	28/08/2020 05:22		0	0	0	0	0	0	0	0	0	0	0	0	0	0
435	1	2	9	1d 14:00:16.05000	0d 00:14:05.99000	0.00028779	0.00105564	0.00122477	3.6854	C	1	28/08/2020 05:27		0	0	0	0	0	0	0	0	0	0	0	0	0	0
436	1	2	9	1d 14:05:16.05000	0d 00:19:05.99000	0.00038985	0.00143202	0.00122469	3.6904	C	1	28/08/2020 05:32		0	0	0	0	0	0	0	0	0	0	0	0	0	0
437	1	2	9	1d 14:10:16.05000	0d 00:24:05.99000	0.0004919	0.0018089	0.00122477	3.6951	C	1	28/08/2020 05:37		0	0	0	0	0	0	0	0	0	0	0	0	0	0
438	1	2	9	1d 14:15:16.05000	0d 00:29:05.99000	0.00059396	0.00218623	0.00122446	3.6991	C	1	28/08/2020 05:42		0	0	0	0	0	0	0	0	0	0	0	0	0	0
439	1	2	9	1d 14:20:16.05000	0d 00:34:05.99000	0.00069601	0.00256396	0.00122484	3.7032	C	1	28/08/2020 05:47		0	0	0	0	0	0	0	0	0	0	0	0	0	0
440	1	2	9	1d 14:25:16.05000	0d 00:39:05.99000	0.00079807	0.0029421	0.00122461	3.707	C	1	28/08/2020 05:52		0	0	0	0	0	0	0	0	0	0	0	0	0	0
441	1	2	9	1d 14:30:16.05000	0d 00:44:05.99000	0.00090012	0.00332064	0.00122469	3.7111	C	1	28/08/2020 05:57		0	0	0	0	0	0	0	0	0	0	0	0	0	0
442	1	2	9	1d 14:35:16.05000	0d 00:49:05.99000	0.00100218	0.00369961	0.00122461	3.7157	C	1	28/08/2020 06:02		0	0	0	0	0	0	0	0	0	0	0	0	0	0
443	1	2	9	1d 14:40:16.05000	0d 00:54:05.99000	0.00110423	0.00407903	0.00122477	3.72	C	1	28/08/2020 06:07		0	0	0	0	0	0	0	0	0	0	0	0	0	0
444	1	2	9	1d 14:45:16.05000	0d 00:59:05.99000	0.00120629	0.00445891	0.00122484	3.7247	C	1	28/08/2020 06:12		0	0	0	0	0	0	0	0	0	0	0	0	0	0
445	1	2	9	1d 14:50:16.05000	0d 01:04:05.99000	0.00130834	0.00483929	0.00122477	3.7295	C	1	28/08/2020 06:17		0	0	0	0	0	0	0	0	0	0	0	0	0	0
446	1	2	9	1d 14:55:16.05000	0d 01:09:05.99000	0.0014104	0.00522019	0.00122484	3.7353	C	1	28/08/2020 06:22		0	0	0	0	0	0	0	0	0	0	0	0	0	0
447	1	2	9	1d 15:00:16.05000	0d 01:14:05.99000	0.00151245	0.00560164	0.00122461	3.7401	C	1	28/08/2020 06:27		0	0	0	0	0	0	0	0	0	0	0	0	0	0
448	1	2	9	1d 15:05:16.05000	0d 01:19:05.99000	0.00161451	0.00598363	0.00122469	3.7456	C	1	28/08/2020 06:32		0	0	0	0	0	0	0	0	0	0	0	0	0	0
449	1	2	9	1d 15:10:16.05000	0d 01:24:05.99000	0.00171656	0.00636616	0.00122461	3.7508	C	1	28/08/2020 06:37		0	0	0	0	0	0	0	0	0	0	0	0	0	0
450	1	2	9	1d 15:15:16.05000	0d 01:29:05.99000	0.00181861	0.00674923	0.00122446	3.7562	C	1	28/08/2020 06:42		0	0	0	0	0	0	0	0	0	0	0	0	0	0
451	1	2	9	1d 15:20:16.05000	0d 01:34:05.99000	0.00192067	0.00713284	0.00122469	3.7613	C	1	28/08/2020 06:47		0	0	0	0	0	0	0	0	0	0	0	0	0	0
452	1	2	9	1d 15:25:16.05000	0d 01:39:05.99000	0.00202272	0.00751698	0.00122477	3.7667	C	1	28/08/2020 06:52		0	0	0	0	0	0	0	0	0	0	0	0	0	0
453	1	2	9	1d 15:30:16.05000	0d 01:44:05.99000	0.00212478	0.00790165	0.00122461	3.7719	C	1	28/08/2020 06:57		0	0	0	0	0	0	0	0	0	0	0	0	0	0
454	1	2	9	1d 15:35:16.05000	0d 01:49:05.99000	0.00222683	0.00828686	0.00122484	3.7772	C	1	28/08/2020 07:02		0	0	0	0	0	0	0	0	0	0	0	0	0	0
455	1	2	9	1d 15:40:16.05000	0d 01:54:05.99000	0.00232889	0.00867262	0.00122469	3.7827	C	1	28/08/2020 07:07		0	0	0	0	0	0	0	0	0	0	0	0	0	0
456	1	2	9	1d 15:45:16.05000	0d 01:59:05.99000	0.00243094	0.00905896	0.00122438	3.7882	C	1	28/08/2020 07:12		0	0	0	0	0	0	0	0	0	0	0	0	0	0
457	1	2	9	1d 15:50:16.05000	0d 02:04:05.99000	0.002533	0.00944588	0.00122469	3.7943	C	1	28/08/2020 07:17		0	0	0	0	0	0	0	0	0	0	0	0	0	0
458	1	2	9	1d 15:55:16.05000	0d 02:09:05.99000	0.00263505	0.00983343	0.00122484	3.8001	C	1	28/08/2020 07:22		0	0	0	0	0	0	0	0	0	0	0	0	0	0
459	1	2	9	1d 16:00:16.05000	0d 02:14:05.99000	0.00273711	0.0102216	0.00122454	3.8068	C	1	28/08/2020 07:27		0	0	0	0	0	0	0	0	0	0	0	0	0	0
460	1	2	9	1d 16:05:16.05000	0d 02:19:05.99000	0.00283916	0.0106105	0.00122461	3.8145	C	1	28/08/2020 07:32		0	0	0	0	0	0	0	0	0	0	0	0	0	0
461	1	2	9	1d 16:10:16.05000	0d 02:24:05.99000	0.00294122	0.0110002	0.00122461	3.8225	C	1	28/08/2020 07:37		0	0	0	0	0	0	0	0	0	0	0	0	0	0
462	1	2	9	1d 16:15:16.05000	0d 02:29:05.99000	0.00304327	0.0113907	0.00122454	3.8314	C	1	28/08/2020 07:42		0	0	0	0	0	0	0	0	0	0	0	0	0	0
463	1	2	9	1d 16:20:16.05000	0d 02:34:05.99000	0.00314533	0.0117823	0.00122461	3.8413	C	1	28/08/2020 07:47		0	0	0	0	0	0	0	0	0	0	0	0	0	0
464	1	2	9	1d 16:24:48.94000	0d 02:38:38.88000	0.00323816	0.0121393	0.00122484	3.8514	C	5	28/08/2020 07:51		0	0	0	0	0	0	0	0	0	0	0	0	0	0
465	1	2	9	1d 16:29:03.38000	0d 02:42:53.32000	0.00332472	0.0124731	0.00122461	3.8614	C	5	28/08/2020 07:56		0	0	0	0	0	0	0	0	0	0	0	0	0	0
466	1	2	9	1d 16:33:03.87000	0d 02:46:53.81000	0.00340653	0.0127894	0.00122469	3.8715	C	5	28/08/2020 08:00		0	0	0	0	0	0	0	0	0	0	0	0	0	0
467	1	2	9	1d 16:36:48.28000	0d 02:50:38.22000	0.00348287	0.0130854	0.00122484	3.8816	C	5	28/08/2020 08:03		0	0	0	0	0	0	0	0	0	0	0	0	0	0
468	1	2	9	1d 16:40:23.68000	0d 02:54:13.62000	0.00355614	0.0133701	0.00122461	3.8917	C	5	28/08/2020 08:07		0	0	0	0	0	0	0	0	0	0	0	0	0	0
469	1	2	9	1d 16:43:49.18000	0d 02:57:39.12000	0.00362605	0.0136425	0.00122492	3.9017	C	5	28/08/2020 08:10		0	0	0	0	0	0	0	0	0	0	0	0	0	0
470	1	2	9	1d 16:47:05.78000	0d 03:00:55.72000	0.00369293	0.0139038	0.00122461	3.9118	C	5	28/08/2020 08:14		0	0	0	0	0	0	0	0	0	0	0	0	0	0
471	1	2	9	1d 16:50:20.77000	0d 03:04:10.71000	0.00375926	0.0141636	0.00122469	3.9219	C	5	28/08/2020 08:17		0	0	0	0	0	0	0	0	0	0	0	0	0	0
472	1	2	9	1d 16:53:27.64000	0d 03:07:17.58000	0.00382283	0.0144133	0.00122469	3.9321	C	5	28/08/2020 08:20		0	0	0	0	0	0	0	0	0	0	0	0	0	0
473	1	2	9	1d 16:56:35.20000	0d 03:10:25.14000	0.00388664	0.0146645	0.00122469	3.9422	C	5	28/08/2020 08:23		0	0	0	0	0	0	0	0	0	0	0	0	0	0
474	1	2	9	1d 16:59:35.86000	0d 03:13:25.80000	0.0039481	0.014907	0.00122477	3.9522	C	5	28/08/2020 08:26		0	0	0	0	0	0	0	0	0	0	0	0	0	0
475	1	2	9	1d 17:02:33.30000	0d 03:16:23.24000	0.00400846	0.0151459	0.00122477	3.9623	C	5	28/08/2020 08:29		0	0	0	0	0	0	0	0	0	0	0	0	0	0
476	1	2	9	1d 17:05:29.36000	0d 03:19:19.30000	0.00406835	0.0153835	0.00122446	3.9724	C	5	28/08/2020 08:32		0	0	0	0	0	0	0	0	0	0	0	0	0	0
477	1	2	9	1d 17:08:23.31000	0d 03:22:13.25000	0.00412753	0.0156189	0.00122469	3.9825	C	5	28/08/2020 08:35		0	0	0	0	0	0	0	0	0	0	0	0	0	0
478	1	2	9	1d 17:11:16.55000	0d 03:25:06.49000	0.00418646	0.0158539	0.00122454	3.9925	C	5	28/08/2020 08:38		0	0	0	0	0	0	0	0	0	0	0	0	0	0
479	1	2	9	1d 17:14:07.48000	0d 03:27:57.42000	0.00424461	0.0160863	0.00122477	4.0026	C	5	28/08/2020 08:41		0	0	0	0	0	0	0	0	0	0	0	0	0	0
480	1	2	9	1d 17:17:01.17000	0d 03:30:51.11000	0.00430369	0.0163231	0.00122454	4.0127	C	5	28/08/2020 08:44		0	0	0	0	0	0	0	0	0	0	0	0	0	0
481	1	2	9	1d 17:19:49.59000	0d 03:33:39.53000	0.00436099	0.0165533	0.00122469	4.0227	C	5	28/08/2020 08:46		0	0	0	0	0	0	0	0	0	0	0	0	0	0
482	1	2	9	1d 17:22:37.24000	0d 03:36:27.18000	0.00441802	0.016783	0.00122469	4.0328	C	5	28/08/2020 08:49		0	0	0	0	0	0	0	0	0	0	0	0	0	0
483	1	2	9	1d 17:25:20.09000	0d 03:39:10.03000	0.00447342	0.0170067	0.00122446	4.0429	C	5	28/08/2020 08:52		0	0	0	0	0	0	0	0	0	0	0	0	0	0
484	1	2	9	1d 17:28:03.59000	0d 03:41:53.53000	0.00452904	0.0172318	0.00122477	4.0529	C	5	28/08/2020 08:55		0	0	0	0	0	0	0	0	0	0	0	0	0	0
485	1	2	9	1d 17:30:45.35000	0d 03:44:35.29000	0.00458407	0.0174551	0.00122454	4.063	C	5	28/08/2020 08:57		0	0	0	0	0	0	0	0	0	0	0	0	0	0
486	1	2	9	1d 17:33:28.91000	0d 03:47:18.85000	0.00463971	0.0176815	0.00122454	4.0731	C	5	28/08/2020 09:00		0	0	0	0	0	0	0	0	0	0	0	0	0	0
487	1	2	9	1d 17:36:07.14000	0d 03:49:57.08000	0.00469353	0.017901	0.00122438	4.0832	C	5	28/08/2020 09:03		0	0	0	0	0	0	0	0	0	0	0	0	0	0
488	1	2	9	1d 17:38:42.03000	0d 03:52:31.97000	0.00474622	0.0181164	0.00122469	4.0932	C	5	28/08/2020 09:05		0	0	0	0	0	0	0	0	0	0	0	0	0	0
489	1	2	9	1d 17:41:15.45000	0d 03:55:05.39000	0.00479841	0.0183303	0.00122477	4.1033	C	5	28/08/2020 09:08		0	0	0	0	0	0	0	0	0	0	0	0	0	0
490	1	2	9	1d 17:43:50.04000	0d 03:57:39.98000	0.004851	0.0185463	0.00122477	4.1134	C	5	28/08/2020 09:10		0	0	0	0	0	0	0	0	0	0	0	0	0	0
491	1	2	9	1d 17:46:19.76000	0d 04:00:09.70000	0.00490194	0.0187561	0.00122454	4.1234	C	5	28/08/2020 09:13		0	0	0	0	0	0	0	0	0	0	0	0	0	0
492	1	2	9	1d 17:48:49.66000	0d 04:02:39.60000	0.00495293	0.0189666	0.00122446	4.1335	C	5	28/08/2020 09:15		0	0	0	0	0	0	0	0	0	0	0	0	0	0
493	1	2	9	1d 17:51:16.96000	0d 04:05:06.90000	0.00500304	0.019174	0.00122469	4.1436	C	5	28/08/2020 09:18		0	0	0	0	0	0	0	0	0	0	0	0	0	0
494	1	2	9	1d 17:53:42.24000	0d 04:07:32.18000	0.00505246	0.019379	0.00122484	4.1537	C	5	28/08/2020 09:20		0	0	0	0	0	0	0	0	0	0	0	0	0	0
495	1	2	9	1d 17:56:06.12000	0d 04:09:56.06000	0.00510141	0.0195826	0.00122492	4.1637	C	5	28/08/2020 09:23		0	0	0	0	0	0	0	0	0	0	0	0	0	0
496	1	2	9	1d 17:58:29.58000	0d 04:12:19.52000	0.00515021	0.019786	0.00122469	4.1738	C	5	28/08/2020 09:25		0	0	0	0	0	0	0	0	0	0	0	0	0	0
497	1	2	9	1d 18:00:48.15000	0d 04:14:38.09000	0.00519735	0.019983	0.00122438	4.1839	C	5	28/08/2020 09:27		0	0	0	0	0	0	0	0	0	0	0	0	0	0
498	1	2	9	1d 18:03:10.20000	0d 04:17:00.14000	0.00524567	0.0201854	0.00122461	4.1939	C	5	28/08/2020 09:30		0	0	0	0	0	0	0	0	0	0	0	0	0	0
499	1	2	9	1d 18:04:33.43000	0d 04:18:23.37000	0.00527398	0.0203043	0.00122454	4.2	C	133	28/08/2020 09:31		0	0	0	0	0	0	0	0	0	0	0	0	0	0
500	1	2	10	1d 18:04:33.46000	0d 00:00:00.03000	0.00527399	0.0203043	0.00124407	4.1997	C	0	28/08/2020 09:31		0	0	0	0	0	0	0	0	0	0	0	0	0	0
501	1	2	10	1d 18:04:51.86000	0d 00:00:18.43000	0.00528013	0.0203301	0.00114397	4.2002	C	4	28/08/2020 09:31		0	0	0	0	0	0	0	0	0	0	0	0	0	0
502	1	2	10	1d 18:05:10.53000	0d 00:00:37.10000	0.00528579	0.0203539	0.00104379	4.2002	C	4	28/08/2020 09:32		0	0	0	0	0	0	0	0	0	0	0	0	0	0
503	1	2	10	1d 18:05:33.83000	0d 00:01:00.40000	0.00529221	0.0203808	0.00094377	4.2002	C	4	28/08/2020 09:32		0	0	0	0	0	0	0	0	0	0	0	0	0	0
504	1	2	10	1d 18:06:01.41000	0d 00:01:27.98000	0.00529904	0.0204095	0.00084375	4.1999	C	4	28/08/2020 09:33		0	0	0	0	0	0	0	0	0	0	0	0	0	0
505	1	2	10	1d 18:06:32.53000	0d 00:01:59.10000	0.0053059	0.0204383	0.00074365	4.2	C	4	28/08/2020 09:33		0	0	0	0	0	0	0	0	0	0	0	0	0	0
506	1	2	10	1d 18:07:09.83000	0d 00:02:36.40000	0.00531309	0.0204685	0.00064363	4.2	C	4	28/08/2020 09:34		0	0	0	0	0	0	0	0	0	0	0	0	0	0
507	1	2	10	1d 18:07:54.47000	0d 00:03:21.04000	0.00532043	0.0204993	0.0005436	4.2	C	4	28/08/2020 09:35		0	0	0	0	0	0	0	0	0	0	0	0	0	0
508	1	2	10	1d 18:08:49.65000	0d 00:04:16.22000	0.00532795	0.0205309	0.00044358	4.2002	C	4	28/08/2020 09:35		0	0	0	0	0	0	0	0	0	0	0	0	0	0
509	1	2	10	1d 18:10:01.21000	0d 00:05:27.78000	0.00533572	0.0205636	0.00034356	4.2	C	4	28/08/2020 09:37		0	0	0	0	0	0	0	0	0	0	0	0	0	0
510	1	2	10	1d 18:11:42.10000	0d 00:07:08.67000	0.00534384	0.0205977	0.00024353	4.2	C	4	28/08/2020 09:38		0	0	0	0	0	0	0	0	0	0	0	0	0	0
511	1	2	10	1d 18:14:32.57000	0d 00:09:59.14000	0.00535276	0.0206351	0.00014343	4.1999	C	4	28/08/2020 09:41		0	0	0	0	0	0	0	0	0	0	0	0	0	0
512	1	2	10	1d 18:15:30.71000	0d 00:10:57.28000	0.0053549	0.0206441	0.00012245	4.2	C	132	28/08/2020 09:42		0	0	0	0	0	0	0	0	0	0	0	0	0	0
513	1	2	11	1d 18:15:30.72000	0d 00:00:00.01000	0	0	0	4.199	R	0	28/08/2020 09:42		0	0	0	0	0	0	0	0	0	0	0	0	0	0
514	1	2	11	1d 18:15:32.72000	0d 00:00:02.01000	0	0	0	4.1988	R	1	28/08/2020 09:42		0	0	0	0	0	0	0	0	0	0	0	0	0	0
515	1	2	11	1d 18:15:34.72000	0d 00:00:04.01000	0	0	0	4.1985	R	1	28/08/2020 09:42		0	0	0	0	0	0	0	0	0	0	0	0	0	0
516	1	2	11	1d 18:15:36.72000	0d 00:00:06.01000	0	0	0	4.1987	R	1	28/08/2020 09:42		0	0	0	0	0	0	0	0	0	0	0	0	0	0
517	1	2	11	1d 18:15:38.72000	0d 00:00:08.01000	0	0	0	4.1988	R	1	28/08/2020 09:42		0	0	0	0	0	0	0	0	0	0	0	0	0	0
518	1	2	11	1d 18:15:40.71000	0d 00:00:10.00000	0	0	0	4.1985	R	129	28/08/2020 09:42		0	0	0	0	0	0	0	0	0	0	0	0	0	0
519	1	2	12	1d 18:15:40.74000	0d 00:00:00.03000	0.00000001	0.00000004	0.00122713	4.1877	D	0	28/08/2020 09:42		0	0	0	0	0	0	0	0	0	0	0	0	0	0
520	1	2	12	1d 18:16:17.44000	0d 00:00:36.73000	0.00001249	0.00005224	0.00122454	4.1776	D	5	28/08/2020 09:43		0	0	0	0	0	0	0	0	0	0	0	0	0	0
521	1	2	12	1d 18:18:01.39000	0d 00:02:20.68000	0.00004786	0.00019979	0.00122469	4.1675	D	5	28/08/2020 09:45		0	0	0	0	0	0	0	0	0	0	0	0	0	0
522	1	2	12	1d 18:20:08.63000	0d 00:04:27.92000	0.00009114	0.00037996	0.00122477	4.1575	D	5	28/08/2020 09:47		0	0	0	0	0	0	0	0	0	0	0	0	0	0
523	1	2	12	1d 18:22:18.11000	0d 00:06:37.40000	0.00013519	0.00056287	0.00122484	4.1474	D	5	28/08/2020 09:49		0	0	0	0	0	0	0	0	0	0	0	0	0	0
524	1	2	12	1d 18:24:30.74000	0d 00:08:50.03000	0.00018031	0.00074977	0.00122469	4.1373	D	5	28/08/2020 09:51		0	0	0	0	0	0	0	0	0	0	0	0	0	0
525	1	2	12	1d 18:26:45.10000	0d 00:11:04.39000	0.00022601	0.00093866	0.00122469	4.1273	D	5	28/08/2020 09:53		0	0	0	0	0	0	0	0	0	0	0	0	0	0
526	1	2	12	1d 18:28:59.24000	0d 00:13:18.53000	0.00027165	0.00112677	0.00122469	4.1172	D	5	28/08/2020 09:56		0	0	0	0	0	0	0	0	0	0	0	0	0	0
527	1	2	12	1d 18:31:20.10000	0d 00:15:39.39000	0.00031956	0.00132383	0.00122477	4.1071	D	5	28/08/2020 09:58		0	0	0	0	0	0	0	0	0	0	0	0	0	0
528	1	2	12	1d 18:33:41.42000	0d 00:18:00.71000	0.00036764	0.00152104	0.00122484	4.097	D	5	28/08/2020 10:00		0	0	0	0	0	0	0	0	0	0	0	0	0	0
529	1	2	12	1d 18:36:05.13000	0d 00:20:24.42000	0.00041653	0.00172109	0.00122454	4.0868	D	5	28/08/2020 10:03		0	0	0	0	0	0	0	0	0	0	0	0	0	0
530	1	2	12	1d 18:38:33.75000	0d 00:22:53.04000	0.00046708	0.00192747	0.00122446	4.0768	D	5	28/08/2020 10:05		0	0	0	0	0	0	0	0	0	0	0	0	0	0
531	1	2	12	1d 18:40:59.86000	0d 00:25:19.15000	0.00051679	0.00212985	0.00122469	4.0665	D	5	28/08/2020 10:08		0	0	0	0	0	0	0	0	0	0	0	0	0	0
532	1	2	12	1d 18:43:32.06000	0d 00:27:51.35000	0.00056856	0.00234015	0.00122477	4.0563	D	5	28/08/2020 10:10		0	0	0	0	0	0	0	0	0	0	0	0	0	0
533	1	2	12	1d 18:46:05.29000	0d 00:30:24.58000	0.00062069	0.00255133	0.00122461	4.0461	D	5	28/08/2020 10:13		0	0	0	0	0	0	0	0	0	0	0	0	0	0
534	1	2	12	1d 18:48:39.92000	0d 00:32:59.21000	0.00067329	0.00276391	0.00122469	4.036	D	5	28/08/2020 10:15		0	0	0	0	0	0	0	0	0	0	0	0	0	0
535	1	2	12	1d 18:51:18.15000	0d 00:35:37.44000	0.00072712	0.0029809	0.00122469	4.0259	D	5	28/08/2020 10:18		0	0	0	0	0	0	0	0	0	0	0	0	0	0
536	1	2	12	1d 18:53:57.25000	0d 00:38:16.54000	0.00078124	0.00319852	0.00122469	4.0159	D	5	28/08/2020 10:21		0	0	0	0	0	0	0	0	0	0	0	0	0	0
537	1	2	12	1d 18:56:36.40000	0d 00:40:55.69000	0.00083538	0.00341567	0.00122454	4.0056	D	5	28/08/2020 10:23		0	0	0	0	0	0	0	0	0	0	0	0	0	0
538	1	2	12	1d 18:59:22.66000	0d 00:43:41.95000	0.00089194	0.00364195	0.00122477	3.9956	D	5	28/08/2020 10:26		0	0	0	0	0	0	0	0	0	0	0	0	0	0
539	1	2	12	1d 19:02:05.30000	0d 00:46:24.59000	0.00094727	0.00386274	0.00122461	3.9855	D	5	28/08/2020 10:29		0	0	0	0	0	0	0	0	0	0	0	0	0	0
540	1	2	12	1d 19:04:51.07000	0d 00:49:10.36000	0.00100366	0.00408722	0.00122461	3.9754	D	5	28/08/2020 10:31		0	0	0	0	0	0	0	0	0	0	0	0	0	0
541	1	2	12	1d 19:07:37.53000	0d 00:51:56.82000	0.00106029	0.00431206	0.00122469	3.9654	D	5	28/08/2020 10:34		0	0	0	0	0	0	0	0	0	0	0	0	0	0
542	1	2	12	1d 19:10:25.05000	0d 00:54:44.34000	0.00111728	0.00453776	0.00122446	3.9553	D	5	28/08/2020 10:37		0	0	0	0	0	0	0	0	0	0	0	0	0	0
543	1	2	12	1d 19:13:16.68000	0d 00:57:35.97000	0.00117566	0.00476841	0.00122469	3.9452	D	5	28/08/2020 10:40		0	0	0	0	0	0	0	0	0	0	0	0	0	0
544	1	2	12	1d 19:16:08.24000	0d 01:00:27.53000	0.00123402	0.00499837	0.00122461	3.9351	D	5	28/08/2020 10:43		0	0	0	0	0	0	0	0	0	0	0	0	0	0
545	1	2	12	1d 19:18:59.56000	0d 01:03:18.85000	0.0012923	0.00522742	0.00122461	3.9251	D	5	28/08/2020 10:46		0	0	0	0	0	0	0	0	0	0	0	0	0	0
546	1	2	12	1d 19:21:54.20000	0d 01:06:13.49000	0.00135171	0.00546032	0.00122461	3.9149	D	5	28/08/2020 10:49		0	0	0	0	0	0	0	0	0	0	0	0	0	0
547	1	2	12	1d 19:24:53.37000	0d 01:09:12.66000	0.00141266	0.00569864	0.00122461	3.9048	D	5	28/08/2020 10:52		0	0	0	0	0	0	0	0	0	0	0	0	0	0
548	1	2	12	1d 19:27:52.33000	0d 01:12:11.62000	0.00147354	0.00593606	0.00122477	3.8947	D	5	28/08/2020 10:54		0	0	0	0	0	0	0	0	0	0	0	0	0	0
549	1	2	12	1d 19:30:55.07000	0d 01:15:14.36000	0.00153571	0.00617787	0.00122469	3.8846	D	5	28/08/2020 10:58		0	0	0	0	0	0	0	0	0	0	0	0	0	0
550	1	2	12	1d 19:34:02.25000	0d 01:18:21.54000	0.00159938	0.00642492	0.00122454	3.8744	D	5	28/08/2020 11:01		0	0	0	0	0	0	0	0	0	0	0	0	0	0
551	1	2	12	1d 19:37:16.55000	0d 01:21:35.84000	0.00166548	0.00668068	0.00122484	3.8643	D	5	28/08/2020 11:04		0	0	0	0	0	0	0	0	0	0	0	0	0	0
552	1	2	12	1d 19:40:33.64000	0d 01:24:52.93000	0.00173253	0.00693944	0.00122454	3.8543	D	5	28/08/2020 11:07		0	0	0	0	0	0	0	0	0	0	0	0	0	0
553	1	2	12	1d 19:43:55.06000	0d 01:28:14.35000	0.00180105	0.0072032	0.00122469	3.8442	D	5	28/08/2020 11:11		0	0	0	0	0	0	0	0	0	0	0	0	0	0
554	1	2	12	1d 19:47:29.81000	0d 01:31:49.10000	0.0018741	0.00748367	0.00122461	3.8341	D	5	28/08/2020 11:14		0	0	0	0	0	0	0	0	0	0	0	0	0	0
555	1	2	12	1d 19:51:12.18000	0d 01:35:31.47000	0.00194975	0.00777334	0.00122477	3.8241	D	5	28/08/2020 11:18		0	0	0	0	0	0	0	0	0	0	0	0	0	0
556	1	2	12	1d 19:55:11.52000	0d 01:39:30.81000	0.00203117	0.0080843	0.00122469	3.8138	D	5	28/08/2020 11:22		0	0	0	0	0	0	0	0	0	0	0	0	0	0
557	1	2	12	1d 19:59:29.47000	0d 01:43:48.76000	0.00211892	0.00841854	0.00122461	3.8038	D	5	28/08/2020 11:26		0	0	0	0	0	0	0	0	0	0	0	0	0	0
558	1	2	12	1d 20:04:06.84000	0d 01:48:26.13000	0.00221327	0.00877698	0.00122446	3.7937	D	5	28/08/2020 11:31		0	0	0	0	0	0	0	0	0	0	0	0	0	0
559	1	2	12	1d 20:09:06.09000	0d 01:53:25.38000	0.00231507	0.00916267	0.00122461	3.7836	D	5	28/08/2020 11:36		0	0	0	0	0	0	0	0	0	0	0	0	0	0
560	1	2	12	1d 20:14:06.09000	0d 01:58:25.38000	0.00241713	0.00954834	0.00122492	3.7743	D	1	28/08/2020 11:41		0	0	0	0	0	0	0	0	0	0	0	0	0	0
561	1	2	12	1d 20:19:06.09000	0d 02:03:25.38000	0.00251918	0.00993313	0.00122446	3.7662	D	1	28/08/2020 11:46		0	0	0	0	0	0	0	0	0	0	0	0	0	0
562	1	2	12	1d 20:24:06.09000	0d 02:08:25.38000	0.00262124	0.0103171	0.00122461	3.7584	D	1	28/08/2020 11:51		0	0	0	0	0	0	0	0	0	0	0	0	0	0
563	1	2	12	1d 20:29:06.09000	0d 02:13:25.38000	0.00272329	0.0107003	0.00122469	3.7514	D	1	28/08/2020 11:56		0	0	0	0	0	0	0	0	0	0	0	0	0	0
564	1	2	12	1d 20:34:06.09000	0d 02:18:25.38000	0.00282535	0.0110828	0.00122446	3.7444	D	1	28/08/2020 12:01		0	0	0	0	0	0	0	0	0	0	0	0	0	0
565	1	2	12	1d 20:39:06.09000	0d 02:23:25.38000	0.0029274	0.0114647	0.00122454	3.7383	D	1	28/08/2020 12:06		0	0	0	0	0	0	0	0	0	0	0	0	0	0
566	1	2	12	1d 20:44:06.09000	0d 02:28:25.38000	0.00302946	0.0118459	0.00122461	3.7322	D	1	28/08/2020 12:11		0	0	0	0	0	0	0	0	0	0	0	0	0	0
567	1	2	12	1d 20:49:06.09000	0d 02:33:25.38000	0.00313151	0.0122265	0.00122477	3.7263	D	1	28/08/2020 12:16		0	0	0	0	0	0	0	0	0	0	0	0	0	0
568	1	2	12	1d 20:54:06.09000	0d 02:38:25.38000	0.00323357	0.0126065	0.00122469	3.7203	D	1	28/08/2020 12:21		0	0	0	0	0	0	0	0	0	0	0	0	0	0
569	1	2	12	1d 20:59:06.09000	0d 02:43:25.38000	0.00333562	0.0129859	0.00122469	3.7144	D	1	28/08/2020 12:26		0	0	0	0	0	0	0	0	0	0	0	0	0	0
570	1	2	12	1d 21:04:06.09000	0d 02:48:25.38000	0.00343768	0.0133646	0.00122469	3.7082	D	1	28/08/2020 12:31		0	0	0	0	0	0	0	0	0	0	0	0	0	0
571	1	2	12	1d 21:09:06.09000	0d 02:53:25.38000	0.00353973	0.0137428	0.00122469	3.7023	D	1	28/08/2020 12:36		0	0	0	0	0	0	0	0	0	0	0	0	0	0
572	1	2	12	1d 21:14:06.09000	0d 02:58:25.38000	0.00364179	0.0141203	0.00122461	3.6959	D	1	28/08/2020 12:41		0	0	0	0	0	0	0	0	0	0	0	0	0	0
573	1	2	12	1d 21:19:06.09000	0d 03:03:25.38000	0.00374384	0.0144972	0.00122477	3.6895	D	1	28/08/2020 12:46		0	0	0	0	0	0	0	0	0	0	0	0	0	0
574	1	2	12	1d 21:24:06.09000	0d 03:08:25.38000	0.0038459	0.0148733	0.00122484	3.6828	D	1	28/08/2020 12:51		0	0	0	0	0	0	0	0	0	0	0	0	0	0
575	1	2	12	1d 21:29:06.09000	0d 03:13:25.38000	0.00394795	0.0152488	0.00122477	3.6753	D	1	28/08/2020 12:56		0	0	0	0	0	0	0	0	0	0	0	0	0	0
576	1	2	12	1d 21:34:06.09000	0d 03:18:25.38000	0.00405001	0.0156235	0.00122469	3.6677	D	1	28/08/2020 13:01		0	0	0	0	0	0	0	0	0	0	0	0	0	0
577	1	2	12	1d 21:39:06.09000	0d 03:23:25.38000	0.00415206	0.0159974	0.00122477	3.6596	D	1	28/08/2020 13:06		0	0	0	0	0	0	0	0	0	0	0	0	0	0
578	1	2	12	1d 21:44:06.09000	0d 03:28:25.38000	0.00425412	0.0163704	0.00122484	3.6507	D	1	28/08/2020 13:11		0	0	0	0	0	0	0	0	0	0	0	0	0	0
579	1	2	12	1d 21:49:06.09000	0d 03:33:25.38000	0.00435617	0.0167425	0.00122477	3.641	D	1	28/08/2020 13:16		0	0	0	0	0	0	0	0	0	0	0	0	0	0
580	1	2	12	1d 21:53:55.80000	0d 03:38:15.09000	0.00445473	0.0171009	0.00122492	3.6307	D	5	28/08/2020 13:21		0	0	0	0	0	0	0	0	0	0	0	0	0	0
581	1	2	12	1d 21:58:13.57000	0d 03:42:32.86000	0.00454242	0.0174189	0.00122461	3.6207	D	5	28/08/2020 13:25		0	0	0	0	0	0	0	0	0	0	0	0	0	0
582	1	2	12	1d 22:01:57.84000	0d 03:46:17.13000	0.00461871	0.0176948	0.00122477	3.6106	D	5	28/08/2020 13:29		0	0	0	0	0	0	0	0	0	0	0	0	0	0
583	1	2	12	1d 22:05:09.50000	0d 03:49:28.79000	0.00468391	0.0179298	0.00122477	3.6005	D	5	28/08/2020 13:32		0	0	0	0	0	0	0	0	0	0	0	0	0	0
584	1	2	12	1d 22:07:52.43000	0d 03:52:11.72000	0.00473933	0.0181291	0.00122461	3.5904	D	5	28/08/2020 13:35		0	0	0	0	0	0	0	0	0	0	0	0	0	0
585	1	2	12	1d 22:10:08.95000	0d 03:54:28.24000	0.00478578	0.0182957	0.00122469	3.5804	D	5	28/08/2020 13:37		0	0	0	0	0	0	0	0	0	0	0	0	0	0
586	1	2	12	1d 22:12:02.66000	0d 03:56:21.95000	0.00482446	0.018434	0.00122446	3.5703	D	5	28/08/2020 13:39		0	0	0	0	0	0	0	0	0	0	0	0	0	0
587	1	2	12	1d 22:13:37.71000	0d 03:57:57.00000	0.00485679	0.0185493	0.00122477	3.5602	D	5	28/08/2020 13:40		0	0	0	0	0	0	0	0	0	0	0	0	0	0
588	1	2	12	1d 22:14:57.77000	0d 03:59:17.06000	0.00488403	0.0186461	0.00122469	3.55	D	5	28/08/2020 13:42		0	0	0	0	0	0	0	0	0	0	0	0	0	0
589	1	2	12	1d 22:16:04.18000	0d 04:00:23.47000	0.00490662	0.0187262	0.00122461	3.5399	D	5	28/08/2020 13:43		0	0	0	0	0	0	0	0	0	0	0	0	0	0
590	1	2	12	1d 22:16:59.17000	0d 04:01:18.46000	0.00492533	0.0187923	0.00122469	3.5299	D	5	28/08/2020 13:44		0	0	0	0	0	0	0	0	0	0	0	0	0	0
591	1	2	12	1d 22:17:45.63000	0d 04:02:04.92000	0.00494113	0.0188481	0.00122469	3.5198	D	5	28/08/2020 13:44		0	0	0	0	0	0	0	0	0	0	0	0	0	0
592	1	2	12	1d 22:18:25.49000	0d 04:02:44.78000	0.00495469	0.0188957	0.00122454	3.5096	D	5	28/08/2020 13:45		0	0	0	0	0	0	0	0	0	0	0	0	0	0
593	1	2	12	1d 22:19:00.57000	0d 04:03:19.86000	0.00496662	0.0189375	0.00122484	3.4995	D	5	28/08/2020 13:46		0	0	0	0	0	0	0	0	0	0	0	0	0	0
594	1	2	12	1d 22:19:30.02000	0d 04:03:49.31000	0.00497664	0.0189726	0.00122446	3.4894	D	5	28/08/2020 13:46		0	0	0	0	0	0	0	0	0	0	0	0	0	0
595	1	2	12	1d 22:19:55.47000	0d 04:04:14.76000	0.0049853	0.0190027	0.00122446	3.4794	D	5	28/08/2020 13:47		0	0	0	0	0	0	0	0	0	0	0	0	0	0
596	1	2	12	1d 22:20:17.11000	0d 04:04:36.40000	0.00499266	0.0190283	0.00122484	3.4693	D	5	28/08/2020 13:47		0	0	0	0	0	0	0	0	0	0	0	0	0	0
597	1	2	12	1d 22:20:36.26000	0d 04:04:55.55000	0.00499918	0.0190509	0.00122469	3.4592	D	5	28/08/2020 13:47		0	0	0	0	0	0	0	0	0	0	0	0	0	0
598	1	2	12	1d 22:20:53.40000	0d 04:05:12.69000	0.00500501	0.019071	0.00122469	3.4491	D	5	28/08/2020 13:48		0	0	0	0	0	0	0	0	0	0	0	0	0	0
599	1	2	12	1d 22:21:08.44000	0d 04:05:27.73000	0.00501012	0.0190886	0.00122461	3.4391	D	5	28/08/2020 13:48		0	0	0	0	0	0	0	0	0	0	0	0	0	0
600	1	2	12	1d 22:21:22.21000	0d 04:05:41.50000	0.00501481	0.0191047	0.00122438	3.429	D	5	28/08/2020 13:48		0	0	0	0	0	0	0	0	0	0	0	0	0	0
601	1	2	12	1d 22:21:34.60000	0d 04:05:53.89000	0.00501902	0.0191192	0.00122461	3.4189	D	5	28/08/2020 13:48		0	0	0	0	0	0	0	0	0	0	0	0	0	0
602	1	2	12	1d 22:21:45.98000	0d 04:06:05.27000	0.00502289	0.0191324	0.00122477	3.4087	D	5	28/08/2020 13:48		0	0	0	0	0	0	0	0	0	0	0	0	0	0
603	1	2	12	1d 22:21:56.73000	0d 04:06:16.02000	0.00502655	0.0191448	0.00122469	3.3986	D	5	28/08/2020 13:49		0	0	0	0	0	0	0	0	0	0	0	0	0	0
604	1	2	12	1d 22:22:06.66000	0d 04:06:25.95000	0.00502993	0.0191563	0.00122461	3.3884	D	5	28/08/2020 13:49		0	0	0	0	0	0	0	0	0	0	0	0	0	0
605	1	2	12	1d 22:22:15.72000	0d 04:06:35.01000	0.00503301	0.0191667	0.00122484	3.3783	D	5	28/08/2020 13:49		0	0	0	0	0	0	0	0	0	0	0	0	0	0
606	1	2	12	1d 22:22:24.31000	0d 04:06:43.60000	0.00503593	0.0191766	0.00122477	3.3681	D	5	28/08/2020 13:49		0	0	0	0	0	0	0	0	0	0	0	0	0	0
607	1	2	12	1d 22:22:32.40000	0d 04:06:51.69000	0.00503869	0.0191858	0.00122469	3.3579	D	5	28/08/2020 13:49		0	0	0	0	0	0	0	0	0	0	0	0	0	0
608	1	2	12	1d 22:22:40.15000	0d 04:06:59.44000	0.00504132	0.0191947	0.00122461	3.3477	D	5	28/08/2020 13:49		0	0	0	0	0	0	0	0	0	0	0	0	0	0
609	1	2	12	1d 22:22:47.49000	0d 04:07:06.78000	0.00504382	0.019203	0.00122461	3.3375	D	5	28/08/2020 13:49		0	0	0	0	0	0	0	0	0	0	0	0	0	0
610	1	2	12	1d 22:22:54.39000	0d 04:07:13.68000	0.00504617	0.0192108	0.00122461	3.3272	D	5	28/08/2020 13:50		0	0	0	0	0	0	0	0	0	0	0	0	0	0
611	1	2	12	1d 22:23:00.98000	0d 04:07:20.27000	0.00504841	0.0192183	0.00122461	3.3172	D	5	28/08/2020 13:50		0	0	0	0	0	0	0	0	0	0	0	0	0	0
612	1	2	12	1d 22:23:07.26000	0d 04:07:26.55000	0.00505054	0.0192253	0.00122461	3.3069	D	5	28/08/2020 13:50		0	0	0	0	0	0	0	0	0	0	0	0	0	0
613	1	2	12	1d 22:23:13.10000	0d 04:07:32.39000	0.00505253	0.0192319	0.00122454	3.2967	D	5	28/08/2020 13:50		0	0	0	0	0	0	0	0	0	0	0	0	0	0
614	1	2	12	1d 22:23:18.78000	0d 04:07:38.07000	0.00505446	0.0192383	0.00122454	3.2865	D	5	28/08/2020 13:50		0	0	0	0	0	0	0	0	0	0	0	0	0	0
615	1	2	12	1d 22:23:24.15000	0d 04:07:43.44000	0.00505629	0.0192443	0.00122484	3.2763	D	5	28/08/2020 13:50		0	0	0	0	0	0	0	0	0	0	0	0	0	0
616	1	2	12	1d 22:23:29.36000	0d 04:07:48.65000	0.00505806	0.0192501	0.00122477	3.2659	D	5	28/08/2020 13:50		0	0	0	0	0	0	0	0	0	0	0	0	0	0
617	1	2	12	1d 22:23:34.35000	0d 04:07:53.64000	0.00505976	0.0192556	0.00122446	3.2555	D	5	28/08/2020 13:50		0	0	0	0	0	0	0	0	0	0	0	0	0	0
618	1	2	12	1d 22:23:39.06000	0d 04:07:58.35000	0.00506136	0.0192608	0.00122469	3.2454	D	5	28/08/2020 13:50		0	0	0	0	0	0	0	0	0	0	0	0	0	0
619	1	2	12	1d 22:23:43.52000	0d 04:08:02.81000	0.00506288	0.0192657	0.00122446	3.2352	D	5	28/08/2020 13:50		0	0	0	0	0	0	0	0	0	0	0	0	0	0
620	1	2	12	1d 22:23:47.87000	0d 04:08:07.16000	0.00506436	0.0192705	0.00122492	3.2251	D	5	28/08/2020 13:50		0	0	0	0	0	0	0	0	0	0	0	0	0	0
621	1	2	12	1d 22:23:52.00000	0d 04:08:11.29000	0.00506576	0.019275	0.00122477	3.2149	D	5	28/08/2020 13:50		0	0	0	0	0	0	0	0	0	0	0	0	0	0
622	1	2	12	1d 22:23:56.05000	0d 04:08:15.34000	0.00506714	0.0192794	0.00122454	3.2045	D	5	28/08/2020 13:51		0	0	0	0	0	0	0	0	0	0	0	0	0	0
623	1	2	12	1d 22:23:59.98000	0d 04:08:19.27000	0.00506848	0.0192837	0.00122461	3.1943	D	5	28/08/2020 13:51		0	0	0	0	0	0	0	0	0	0	0	0	0	0
624	1	2	12	1d 22:24:03.69000	0d 04:08:22.98000	0.00506974	0.0192878	0.00122469	3.1843	D	5	28/08/2020 13:51		0	0	0	0	0	0	0	0	0	0	0	0	0	0
625	1	2	12	1d 22:24:07.20000	0d 04:08:26.49000	0.00507094	0.0192915	0.00122454	3.174	D	5	28/08/2020 13:51		0	0	0	0	0	0	0	0	0	0	0	0	0	0
626	1	2	12	1d 22:24:10.71000	0d 04:08:30.00000	0.00507213	0.0192953	0.00122477	3.1637	D	5	28/08/2020 13:51		0	0	0	0	0	0	0	0	0	0	0	0	0	0
627	1	2	12	1d 22:24:14.05000	0d 04:08:33.34000	0.00507327	0.0192989	0.00122461	3.1534	D	5	28/08/2020 13:51		0	0	0	0	0	0	0	0	0	0	0	0	0	0
628	1	2	12	1d 22:24:17.36000	0d 04:08:36.65000	0.00507439	0.0193025	0.00122454	3.1431	D	5	28/08/2020 13:51		0	0	0	0	0	0	0	0	0	0	0	0	0	0
629	1	2	12	1d 22:24:20.49000	0d 04:08:39.78000	0.00507546	0.0193058	0.00122469	3.1328	D	5	28/08/2020 13:51		0	0	0	0	0	0	0	0	0	0	0	0	0	0
630	1	2	12	1d 22:24:23.51000	0d 04:08:42.80000	0.00507648	0.019309	0.00122446	3.1226	D	5	28/08/2020 13:51		0	0	0	0	0	0	0	0	0	0	0	0	0	0
631	1	2	12	1d 22:24:26.47000	0d 04:08:45.76000	0.00507749	0.0193122	0.00122469	3.1122	D	5	28/08/2020 13:51		0	0	0	0	0	0	0	0	0	0	0	0	0	0
632	1	2	12	1d 22:24:29.43000	0d 04:08:48.72000	0.0050785	0.0193153	0.00122469	3.1019	D	5	28/08/2020 13:51		0	0	0	0	0	0	0	0	0	0	0	0	0	0
633	1	2	12	1d 22:24:32.20000	0d 04:08:51.49000	0.00507944	0.0193182	0.00122461	3.0915	D	5	28/08/2020 13:51		0	0	0	0	0	0	0	0	0	0	0	0	0	0
634	1	2	12	1d 22:24:34.98000	0d 04:08:54.27000	0.00508039	0.0193211	0.00122454	3.0809	D	5	28/08/2020 13:51		0	0	0	0	0	0	0	0	0	0	0	0	0	0
635	1	2	12	1d 22:24:37.70000	0d 04:08:56.99000	0.00508131	0.019324	0.00122461	3.0706	D	5	28/08/2020 13:51		0	0	0	0	0	0	0	0	0	0	0	0	0	0
636	1	2	12	1d 22:24:40.24000	0d 04:08:59.53000	0.00508217	0.0193266	0.00122469	3.0602	D	5	28/08/2020 13:51		0	0	0	0	0	0	0	0	0	0	0	0	0	0
637	1	2	12	1d 22:24:42.76000	0d 04:09:02.05000	0.00508303	0.0193292	0.00122469	3.05	D	5	28/08/2020 13:51		0	0	0	0	0	0	0	0	0	0	0	0	0	0
638	1	2	12	1d 22:24:45.18000	0d 04:09:04.47000	0.00508385	0.0193317	0.00122469	3.0397	D	5	28/08/2020 13:51		0	0	0	0	0	0	0	0	0	0	0	0	0	0
639	1	2	12	1d 22:24:47.53000	0d 04:09:06.82000	0.00508465	0.0193342	0.00122469	3.0294	D	5	28/08/2020 13:51		0	0	0	0	0	0	0	0	0	0	0	0	0	0
640	1	2	12	1d 22:24:49.89000	0d 04:09:09.18000	0.00508546	0.0193366	0.00122484	3.019	D	5	28/08/2020 13:51		0	0	0	0	0	0	0	0	0	0	0	0	0	0
641	1	2	12	1d 22:24:52.15000	0d 04:09:11.44000	0.00508623	0.0193389	0.00122446	3.0086	D	5	28/08/2020 13:51		0	0	0	0	0	0	0	0	0	0	0	0	0	0
642	1	2	12	1d 22:24:54.39000	0d 04:09:13.68000	0.00508699	0.0193412	0.00122461	2.9982	D	5	28/08/2020 13:52		0	0	0	0	0	0	0	0	0	0	0	0	0	0
643	1	2	12	1d 22:24:56.55000	0d 04:09:15.84000	0.00508772	0.0193434	0.00122461	2.9877	D	5	28/08/2020 13:52		0	0	0	0	0	0	0	0	0	0	0	0	0	0
644	1	2	12	1d 22:24:58.68000	0d 04:09:17.97000	0.00508845	0.0193456	0.00122477	2.9773	D	5	28/08/2020 13:52		0	0	0	0	0	0	0	0	0	0	0	0	0	0
645	1	2	12	1d 22:25:00.75000	0d 04:09:20.04000	0.00508915	0.0193477	0.00122477	2.9671	D	5	28/08/2020 13:52		0	0	0	0	0	0	0	0	0	0	0	0	0	0
646	1	2	12	1d 22:25:02.74000	0d 04:09:22.03000	0.00508983	0.0193497	0.00122484	2.9567	D	5	28/08/2020 13:52		0	0	0	0	0	0	0	0	0	0	0	0	0	0
647	1	2	12	1d 22:25:04.72000	0d 04:09:24.01000	0.0050905	0.0193516	0.00122461	2.9465	D	5	28/08/2020 13:52		0	0	0	0	0	0	0	0	0	0	0	0	0	0
648	1	2	12	1d 22:25:06.66000	0d 04:09:25.95000	0.00509116	0.0193536	0.00122446	2.936	D	5	28/08/2020 13:52		0	0	0	0	0	0	0	0	0	0	0	0	0	0
649	1	2	12	1d 22:25:08.61000	0d 04:09:27.90000	0.00509183	0.0193555	0.00122469	2.9253	D	5	28/08/2020 13:52		0	0	0	0	0	0	0	0	0	0	0	0	0	0
650	1	2	12	1d 22:25:10.49000	0d 04:09:29.78000	0.00509246	0.0193574	0.00122469	2.9148	D	5	28/08/2020 13:52		0	0	0	0	0	0	0	0	0	0	0	0	0	0
651	1	2	12	1d 22:25:12.33000	0d 04:09:31.62000	0.00509309	0.0193592	0.00122446	2.9041	D	5	28/08/2020 13:52		0	0	0	0	0	0	0	0	0	0	0	0	0	0
652	1	2	12	1d 22:25:14.14000	0d 04:09:33.43000	0.00509371	0.019361	0.00122484	2.8936	D	5	28/08/2020 13:52		0	0	0	0	0	0	0	0	0	0	0	0	0	0
653	1	2	12	1d 22:25:15.94000	0d 04:09:35.23000	0.00509432	0.0193628	0.00122454	2.883	D	5	28/08/2020 13:52		0	0	0	0	0	0	0	0	0	0	0	0	0	0
654	1	2	12	1d 22:25:17.69000	0d 04:09:36.98000	0.00509491	0.0193645	0.00122461	2.8724	D	5	28/08/2020 13:52		0	0	0	0	0	0	0	0	0	0	0	0	0	0
655	1	2	12	1d 22:25:19.42000	0d 04:09:38.71000	0.0050955	0.0193662	0.00122484	2.8617	D	5	28/08/2020 13:52		0	0	0	0	0	0	0	0	0	0	0	0	0	0
656	1	2	12	1d 22:25:21.10000	0d 04:09:40.39000	0.00509607	0.0193678	0.00122461	2.851	D	5	28/08/2020 13:52		0	0	0	0	0	0	0	0	0	0	0	0	0	0
657	1	2	12	1d 22:25:22.75000	0d 04:09:42.04000	0.00509664	0.0193694	0.00122461	2.8405	D	5	28/08/2020 13:52		0	0	0	0	0	0	0	0	0	0	0	0	0	0
658	1	2	12	1d 22:25:24.37000	0d 04:09:43.66000	0.00509719	0.019371	0.00122446	2.8301	D	5	28/08/2020 13:52		0	0	0	0	0	0	0	0	0	0	0	0	0	0
659	1	2	12	1d 22:25:25.94000	0d 04:09:45.23000	0.00509772	0.0193725	0.00122454	2.8196	D	5	28/08/2020 13:52		0	0	0	0	0	0	0	0	0	0	0	0	0	0
660	1	2	12	1d 22:25:27.48000	0d 04:09:46.77000	0.00509824	0.019374	0.00122461	2.8092	D	5	28/08/2020 13:52		0	0	0	0	0	0	0	0	0	0	0	0	0	0
661	1	2	12	1d 22:25:29.03000	0d 04:09:48.32000	0.00509877	0.0193754	0.00122446	2.7984	D	5	28/08/2020 13:52		0	0	0	0	0	0	0	0	0	0	0	0	0	0
662	1	2	12	1d 22:25:30.57000	0d 04:09:49.86000	0.0050993	0.0193769	0.00122438	2.7877	D	5	28/08/2020 13:52		0	0	0	0	0	0	0	0	0	0	0	0	0	0
663	1	2	12	1d 22:25:32.08000	0d 04:09:51.37000	0.00509981	0.0193783	0.00122461	2.7771	D	5	28/08/2020 13:52		0	0	0	0	0	0	0	0	0	0	0	0	0	0
664	1	2	12	1d 22:25:33.56000	0d 04:09:52.85000	0.00510031	0.0193797	0.00122461	2.7665	D	5	28/08/2020 13:52		0	0	0	0	0	0	0	0	0	0	0	0	0	0
665	1	2	12	1d 22:25:35.01000	0d 04:09:54.30000	0.00510081	0.0193811	0.00122454	2.7559	D	5	28/08/2020 13:52		0	0	0	0	0	0	0	0	0	0	0	0	0	0
666	1	2	12	1d 22:25:36.46000	0d 04:09:55.75000	0.0051013	0.0193824	0.00122461	2.7454	D	5	28/08/2020 13:52		0	0	0	0	0	0	0	0	0	0	0	0	0	0
667	1	2	12	1d 22:25:37.86000	0d 04:09:57.15000	0.00510178	0.0193837	0.00122446	2.7347	D	5	28/08/2020 13:52		0	0	0	0	0	0	0	0	0	0	0	0	0	0
668	1	2	12	1d 22:25:39.28000	0d 04:09:58.57000	0.00510226	0.0193851	0.00122461	2.724	D	5	28/08/2020 13:52		0	0	0	0	0	0	0	0	0	0	0	0	0	0
669	1	2	12	1d 22:25:40.68000	0d 04:09:59.97000	0.00510274	0.0193864	0.00122477	2.7131	D	5	28/08/2020 13:52		0	0	0	0	0	0	0	0	0	0	0	0	0	0
670	1	2	12	1d 22:25:42.07000	0d 04:10:01.36000	0.00510321	0.0193876	0.00122484	2.7025	D	5	28/08/2020 13:52		0	0	0	0	0	0	0	0	0	0	0	0	0	0
671	1	2	12	1d 22:25:43.42000	0d 04:10:02.71000	0.00510367	0.0193889	0.00122438	2.692	D	5	28/08/2020 13:52		0	0	0	0	0	0	0	0	0	0	0	0	0	0
672	1	2	12	1d 22:25:44.77000	0d 04:10:04.06000	0.00510413	0.0193901	0.00122469	2.6812	D	5	28/08/2020 13:52		0	0	0	0	0	0	0	0	0	0	0	0	0	0
673	1	2	12	1d 22:25:46.11000	0d 04:10:05.40000	0.00510458	0.0193913	0.00122477	2.6705	D	5	28/08/2020 13:52		0	0	0	0	0	0	0	0	0	0	0	0	0	0
674	1	2	12	1d 22:25:47.42000	0d 04:10:06.71000	0.00510503	0.0193925	0.00122469	2.6596	D	5	28/08/2020 13:52		0	0	0	0	0	0	0	0	0	0	0	0	0	0
675	1	2	12	1d 22:25:48.75000	0d 04:10:08.04000	0.00510548	0.0193937	0.00122484	2.649	D	5	28/08/2020 13:52		0	0	0	0	0	0	0	0	0	0	0	0	0	0
676	1	2	12	1d 22:25:50.01000	0d 04:10:09.30000	0.00510591	0.0193948	0.00122484	2.6386	D	5	28/08/2020 13:52		0	0	0	0	0	0	0	0	0	0	0	0	0	0
677	1	2	12	1d 22:25:51.28000	0d 04:10:10.57000	0.00510634	0.019396	0.00122469	2.6279	D	5	28/08/2020 13:52		0	0	0	0	0	0	0	0	0	0	0	0	0	0
678	1	2	12	1d 22:25:52.55000	0d 04:10:11.84000	0.00510677	0.0193971	0.00122492	2.6172	D	5	28/08/2020 13:53		0	0	0	0	0	0	0	0	0	0	0	0	0	0
679	1	2	12	1d 22:25:53.82000	0d 04:10:13.11000	0.00510721	0.0193982	0.00122454	2.6064	D	5	28/08/2020 13:53		0	0	0	0	0	0	0	0	0	0	0	0	0	0
680	1	2	12	1d 22:25:55.08000	0d 04:10:14.37000	0.00510763	0.0193994	0.00122461	2.5957	D	5	28/08/2020 13:53		0	0	0	0	0	0	0	0	0	0	0	0	0	0
681	1	2	12	1d 22:25:56.32000	0d 04:10:15.61000	0.00510806	0.0194005	0.00122469	2.585	D	5	28/08/2020 13:53		0	0	0	0	0	0	0	0	0	0	0	0	0	0
682	1	2	12	1d 22:25:57.56000	0d 04:10:16.85000	0.00510848	0.0194015	0.00122477	2.5742	D	5	28/08/2020 13:53		0	0	0	0	0	0	0	0	0	0	0	0	0	0
683	1	2	12	1d 22:25:58.80000	0d 04:10:18.09000	0.0051089	0.0194026	0.00122469	2.5634	D	5	28/08/2020 13:53		0	0	0	0	0	0	0	0	0	0	0	0	0	0
684	1	2	12	1d 22:26:00.03000	0d 04:10:19.32000	0.00510932	0.0194037	0.00122454	2.5525	D	5	28/08/2020 13:53		0	0	0	0	0	0	0	0	0	0	0	0	0	0
685	1	2	12	1d 22:26:01.23000	0d 04:10:20.52000	0.00510973	0.0194047	0.00122454	2.5418	D	5	28/08/2020 13:53		0	0	0	0	0	0	0	0	0	0	0	0	0	0
686	1	2	12	1d 22:26:02.46000	0d 04:10:21.75000	0.00511014	0.0194058	0.00122469	2.5312	D	5	28/08/2020 13:53		0	0	0	0	0	0	0	0	0	0	0	0	0	0
687	1	2	12	1d 22:26:03.67000	0d 04:10:22.96000	0.00511056	0.0194068	0.00122461	2.52	D	5	28/08/2020 13:53		0	0	0	0	0	0	0	0	0	0	0	0	0	0
688	1	2	12	1d 22:26:04.89000	0d 04:10:24.18000	0.00511097	0.0194079	0.00122477	2.509	D	5	28/08/2020 13:53		0	0	0	0	0	0	0	0	0	0	0	0	0	0
689	1	2	12	1d 22:26:05.91000	0d 04:10:25.20000	0.00511132	0.0194088	0.00122477	2.5	D	133	28/08/2020 13:53		0	0	0	0	0	0	0	0	0	0	0	0	0	0
690	1	2	13	1d 22:26:05.92000	0d 00:00:00.01000	0	0	0	2.5171	R	0	28/08/2020 13:53		0	0	0	0	0	0	0	0	0	0	0	0	0	0
691	1	2	13	1d 22:26:07.92000	0d 00:00:02.01000	0	0	0	2.7321	R	1	28/08/2020 13:53		0	0	0	0	0	0	0	0	0	0	0	0	0	0
692	1	2	13	1d 22:26:09.92000	0d 00:00:04.01000	0	0	0	2.8663	R	1	28/08/2020 13:53		0	0	0	0	0	0	0	0	0	0	0	0	0	0
693	1	2	13	1d 22:26:11.92000	0d 00:00:06.01000	0	0	0	2.9732	R	1	28/08/2020 13:53		0	0	0	0	0	0	0	0	0	0	0	0	0	0
694	1	2	13	1d 22:26:13.92000	0d 00:00:08.01000	0	0	0	3.0631	R	1	28/08/2020 13:53		0	0	0	0	0	0	0	0	0	0	0	0	0	0
695	1	2	13	1d 22:26:15.91000	0d 00:00:10.00000	0	0	0	3.1395	R	129	28/08/2020 13:53		0	0	0	0	0	0	0	0	0	0	0	0	0	0
696	2	3	9	1d 22:26:15.95000	0d 00:00:00.04000	0.00000001	0.00000004	0.00122705	3.182	C	0	28/08/2020 13:53		0	0	0	0	0	0	0	0	0	0	0	0	0	0
697	2	3	9	1d 22:26:16.11000	0d 00:00:00.20000	0.00000007	0.00000022	0.00122454	3.2059	C	5	28/08/2020 13:53		0	0	0	0	0	0	0	0	0	0	0	0	0	0
698	2	3	9	1d 22:26:16.27000	0d 00:00:00.36000	0.00000012	0.00000039	0.00122469	3.227	C	5	28/08/2020 13:53		0	0	0	0	0	0	0	0	0	0	0	0	0	0
699	2	3	9	1d 22:26:16.44000	0d 00:00:00.53000	0.00000018	0.00000058	0.00122484	3.2461	C	5	28/08/2020 13:53		0	0	0	0	0	0	0	0	0	0	0	0	0	0
700	2	3	9	1d 22:26:16.62000	0d 00:00:00.71000	0.00000024	0.00000078	0.00122492	3.2642	C	5	28/08/2020 13:53		0	0	0	0	0	0	0	0	0	0	0	0	0	0
701	2	3	9	1d 22:26:16.81000	0d 00:00:00.90000	0.00000031	0.00000099	0.00122446	3.2819	C	5	28/08/2020 13:53		0	0	0	0	0	0	0	0	0	0	0	0	0	0
702	2	3	9	1d 22:26:17.01000	0d 00:00:01.10000	0.00000037	0.00000121	0.00122477	3.2995	C	5	28/08/2020 13:53		0	0	0	0	0	0	0	0	0	0	0	0	0	0
703	2	3	9	1d 22:26:17.21000	0d 00:00:01.30000	0.00000044	0.00000144	0.00122454	3.3162	C	5	28/08/2020 13:53		0	0	0	0	0	0	0	0	0	0	0	0	0	0
704	2	3	9	1d 22:26:17.42000	0d 00:00:01.51000	0.00000051	0.00000168	0.00122461	3.333	C	5	28/08/2020 13:53		0	0	0	0	0	0	0	0	0	0	0	0	0	0
705	2	3	9	1d 22:26:17.64000	0d 00:00:01.73000	0.00000059	0.00000193	0.00122484	3.3497	C	5	28/08/2020 13:53		0	0	0	0	0	0	0	0	0	0	0	0	0	0
706	2	3	9	1d 22:26:17.86000	0d 00:00:01.95000	0.00000066	0.00000218	0.00122484	3.3654	C	5	28/08/2020 13:53		0	0	0	0	0	0	0	0	0	0	0	0	0	0
707	2	3	9	1d 22:26:18.09000	0d 00:00:02.18000	0.00000074	0.00000244	0.00122469	3.3811	C	5	28/08/2020 13:53		0	0	0	0	0	0	0	0	0	0	0	0	0	0
708	2	3	9	1d 22:26:18.33000	0d 00:00:02.42000	0.00000082	0.00000272	0.00122469	3.397	C	5	28/08/2020 13:53		0	0	0	0	0	0	0	0	0	0	0	0	0	0
709	2	3	9	1d 22:26:18.58000	0d 00:00:02.67000	0.00000091	0.00000301	0.00122469	3.4122	C	5	28/08/2020 13:53		0	0	0	0	0	0	0	0	0	0	0	0	0	0
710	2	3	9	1d 22:26:18.84000	0d 00:00:02.93000	0.000001	0.00000331	0.00122454	3.427	C	5	28/08/2020 13:53		0	0	0	0	0	0	0	0	0	0	0	0	0	0
711	2	3	9	1d 22:26:19.10000	0d 00:00:03.19000	0.00000108	0.00000362	0.00122492	3.4417	C	5	28/08/2020 13:53		0	0	0	0	0	0	0	0	0	0	0	0	0	0
712	2	3	9	1d 22:26:19.38000	0d 00:00:03.47000	0.00000118	0.00000394	0.00122461	3.456	C	5	28/08/2020 13:53		0	0	0	0	0	0	0	0	0	0	0	0	0	0
713	2	3	9	1d 22:26:19.67000	0d 00:00:03.76000	0.00000128	0.00000429	0.00122484	3.4701	C	5	28/08/2020 13:53		0	0	0	0	0	0	0	0	0	0	0	0	0	0
714	2	3	9	1d 22:26:19.98000	0d 00:00:04.07000	0.00000138	0.00000465	0.00122446	3.4839	C	5	28/08/2020 13:53		0	0	0	0	0	0	0	0	0	0	0	0	0	0
715	2	3	9	1d 22:26:20.31000	0d 00:00:04.40000	0.0000015	0.00000504	0.00122446	3.4974	C	5	28/08/2020 13:53		0	0	0	0	0	0	0	0	0	0	0	0	0	0
716	2	3	9	1d 22:26:20.66000	0d 00:00:04.75000	0.00000162	0.00000546	0.00122461	3.5106	C	5	28/08/2020 13:53		0	0	0	0	0	0	0	0	0	0	0	0	0	0
717	2	3	9	1d 22:26:21.05000	0d 00:00:05.14000	0.00000175	0.00000593	0.00122469	3.5236	C	5	28/08/2020 13:53		0	0	0	0	0	0	0	0	0	0	0	0	0	0
718	2	3	9	1d 22:26:21.47000	0d 00:00:05.56000	0.00000189	0.00000643	0.00122454	3.5363	C	5	28/08/2020 13:53		0	0	0	0	0	0	0	0	0	0	0	0	0	0
719	2	3	9	1d 22:26:21.95000	0d 00:00:06.04000	0.00000205	0.00000701	0.00122461	3.5482	C	5	28/08/2020 13:53		0	0	0	0	0	0	0	0	0	0	0	0	0	0
720	2	3	9	1d 22:26:22.49000	0d 00:00:06.58000	0.00000224	0.00000766	0.00122461	3.5599	C	5	28/08/2020 13:53		0	0	0	0	0	0	0	0	0	0	0	0	0	0
721	2	3	9	1d 22:26:23.18000	0d 00:00:07.27000	0.00000247	0.0000085	0.00122469	3.5712	C	5	28/08/2020 13:53		0	0	0	0	0	0	0	0	0	0	0	0	0	0
722	2	3	9	1d 22:26:24.01000	0d 00:00:08.10000	0.00000276	0.00000951	0.00122469	3.5824	C	5	28/08/2020 13:53		0	0	0	0	0	0	0	0	0	0	0	0	0	0
723	2	3	9	1d 22:26:25.14000	0d 00:00:09.23000	0.00000314	0.00001089	0.00122461	3.5929	C	5	28/08/2020 13:53		0	0	0	0	0	0	0	0	0	0	0	0	0	0
724	2	3	9	1d 22:26:26.73000	0d 00:00:10.82000	0.00000368	0.00001284	0.00122477	3.6033	C	5	28/08/2020 13:53		0	0	0	0	0	0	0	0	0	0	0	0	0	0
725	2	3	9	1d 22:26:29.10000	0d 00:00:13.19000	0.00000449	0.00001575	0.00122461	3.6135	C	5	28/08/2020 13:53		0	0	0	0	0	0	0	0	0	0	0	0	0	0
726	2	3	9	1d 22:26:33.10000	0d 00:00:17.19000	0.00000585	0.00002067	0.00122492	3.6237	C	5	28/08/2020 13:53		0	0	0	0	0	0	0	0	0	0	0	0	0	0
727	2	3	9	1d 22:26:40.67000	0d 00:00:24.76000	0.00000842	0.00003002	0.00122469	3.6341	C	5	28/08/2020 13:53		0	0	0	0	0	0	0	0	0	0	0	0	0	0
728	2	3	9	1d 22:26:56.47000	0d 00:00:40.56000	0.0000138	0.00004958	0.00122454	3.6442	C	5	28/08/2020 13:54		0	0	0	0	0	0	0	0	0	0	0	0	0	0
729	2	3	9	1d 22:27:36.25000	0d 00:01:20.34000	0.00002733	0.00009898	0.00122438	3.6542	C	5	28/08/2020 13:54		0	0	0	0	0	0	0	0	0	0	0	0	0	0
730	2	3	9	1d 22:29:24.40000	0d 00:03:08.49000	0.00006412	0.00023363	0.00122469	3.6643	C	5	28/08/2020 13:56		0	0	0	0	0	0	0	0	0	0	0	0	0	0
731	2	3	9	1d 22:33:12.32000	0d 00:06:56.41000	0.00014166	0.00051816	0.00122484	3.6745	C	5	28/08/2020 14:00		0	0	0	0	0	0	0	0	0	0	0	0	0	0
732	2	3	9	1d 22:38:12.32000	0d 00:11:56.41000	0.00024371	0.0008936	0.00122454	3.6828	C	1	28/08/2020 14:05		0	0	0	0	0	0	0	0	0	0	0	0	0	0
733	2	3	9	1d 22:43:12.32000	0d 00:16:56.41000	0.00034577	0.00126979	0.00122477	3.6893	C	1	28/08/2020 14:10		0	0	0	0	0	0	0	0	0	0	0	0	0	0
734	2	3	9	1d 22:48:12.32000	0d 00:21:56.41000	0.00044782	0.00164659	0.00122492	3.6947	C	1	28/08/2020 14:15		0	0	0	0	0	0	0	0	0	0	0	0	0	0
735	2	3	9	1d 22:53:12.32000	0d 00:26:56.41000	0.00054988	0.00202392	0.00122484	3.6999	C	1	28/08/2020 14:20		0	0	0	0	0	0	0	0	0	0	0	0	0	0
736	2	3	9	1d 22:58:12.32000	0d 00:31:56.41000	0.00065193	0.00240176	0.00122484	3.7046	C	1	28/08/2020 14:25		0	0	0	0	0	0	0	0	0	0	0	0	0	0
737	2	3	9	1d 23:03:12.32000	0d 00:36:56.41000	0.00075398	0.0027801	0.00122454	3.7095	C	1	28/08/2020 14:30		0	0	0	0	0	0	0	0	0	0	0	0	0	0
738	2	3	9	1d 23:08:12.32000	0d 00:41:56.41000	0.00085604	0.00315895	0.00122469	3.7148	C	1	28/08/2020 14:35		0	0	0	0	0	0	0	0	0	0	0	0	0	0
739	2	3	9	1d 23:13:12.32000	0d 00:46:56.41000	0.00095809	0.00353834	0.00122477	3.7201	C	1	28/08/2020 14:40		0	0	0	0	0	0	0	0	0	0	0	0	0	0
740	2	3	9	1d 23:18:12.32000	0d 00:51:56.41000	0.00106015	0.00391829	0.00122454	3.7256	C	1	28/08/2020 14:45		0	0	0	0	0	0	0	0	0	0	0	0	0	0
741	2	3	9	1d 23:23:12.32000	0d 00:56:56.41000	0.0011622	0.00429881	0.00122446	3.7313	C	1	28/08/2020 14:50		0	0	0	0	0	0	0	0	0	0	0	0	0	0
742	2	3	9	1d 23:28:12.32000	0d 01:01:56.41000	0.00126426	0.00467991	0.00122454	3.7369	C	1	28/08/2020 14:55		0	0	0	0	0	0	0	0	0	0	0	0	0	0
743	2	3	9	1d 23:33:12.32000	0d 01:06:56.41000	0.00136631	0.00506158	0.00122461	3.7424	C	1	28/08/2020 15:00		0	0	0	0	0	0	0	0	0	0	0	0	0	0
744	2	3	9	1d 23:38:12.32000	0d 01:11:56.41000	0.00146837	0.00544381	0.00122461	3.7482	C	1	28/08/2020 15:05		0	0	0	0	0	0	0	0	0	0	0	0	0	0
745	2	3	9	1d 23:43:12.32000	0d 01:16:56.41000	0.00157042	0.00582659	0.00122454	3.7536	C	1	28/08/2020 15:10		0	0	0	0	0	0	0	0	0	0	0	0	0	0
746	2	3	9	1d 23:48:12.32000	0d 01:21:56.41000	0.00167248	0.00620992	0.00122469	3.7588	C	1	28/08/2020 15:15		0	0	0	0	0	0	0	0	0	0	0	0	0	0
747	2	3	9	1d 23:53:12.32000	0d 01:26:56.41000	0.00177453	0.0065938	0.00122454	3.7639	C	1	28/08/2020 15:20		0	0	0	0	0	0	0	0	0	0	0	0	0	0
748	2	3	9	1d 23:58:12.32000	0d 01:31:56.41000	0.00187659	0.00697821	0.00122461	3.7694	C	1	28/08/2020 15:25		0	0	0	0	0	0	0	0	0	0	0	0	0	0
749	2	3	9	2d 00:03:12.32000	0d 01:36:56.41000	0.00197864	0.00736317	0.00122461	3.7746	C	1	28/08/2020 15:30		0	0	0	0	0	0	0	0	0	0	0	0	0	0
750	2	3	9	2d 00:08:12.32000	0d 01:41:56.41000	0.0020807	0.00774869	0.00122469	3.7801	C	1	28/08/2020 15:35		0	0	0	0	0	0	0	0	0	0	0	0	0	0
751	2	3	9	2d 00:13:12.32000	0d 01:46:56.41000	0.00218275	0.00813477	0.00122461	3.7856	C	1	28/08/2020 15:40		0	0	0	0	0	0	0	0	0	0	0	0	0	0
752	2	3	9	2d 00:18:12.32000	0d 01:51:56.41000	0.00228481	0.00852145	0.00122461	3.7919	C	1	28/08/2020 15:45		0	0	0	0	0	0	0	0	0	0	0	0	0	0
753	2	3	9	2d 00:23:12.32000	0d 01:56:56.41000	0.00238686	0.00890876	0.00122461	3.7984	C	1	28/08/2020 15:50		0	0	0	0	0	0	0	0	0	0	0	0	0	0
754	2	3	9	2d 00:28:12.32000	0d 02:01:56.41000	0.00248892	0.00929676	0.00122454	3.8054	C	1	28/08/2020 15:55		0	0	0	0	0	0	0	0	0	0	0	0	0	0
755	2	3	9	2d 00:33:12.32000	0d 02:06:56.41000	0.00259097	0.00968548	0.00122484	3.8128	C	1	28/08/2020 16:00		0	0	0	0	0	0	0	0	0	0	0	0	0	0
756	2	3	9	2d 00:38:12.32000	0d 02:11:56.41000	0.00269303	0.010075	0.00122461	3.8209	C	1	28/08/2020 16:05		0	0	0	0	0	0	0	0	0	0	0	0	0	0
757	2	3	9	2d 00:43:12.32000	0d 02:16:56.41000	0.00279508	0.0104654	0.00122454	3.8297	C	1	28/08/2020 16:10		0	0	0	0	0	0	0	0	0	0	0	0	0	0
758	2	3	9	2d 00:48:12.32000	0d 02:21:56.41000	0.00289714	0.0108567	0.00122454	3.8395	C	1	28/08/2020 16:15		0	0	0	0	0	0	0	0	0	0	0	0	0	0
759	2	3	9	2d 00:52:46.95000	0d 02:26:31.04000	0.00299056	0.0112159	0.00122484	3.8495	C	5	28/08/2020 16:19		0	0	0	0	0	0	0	0	0	0	0	0	0	0
760	2	3	9	2d 00:57:00.00000	0d 02:30:44.09000	0.00307665	0.0115477	0.00122461	3.8596	C	5	28/08/2020 16:24		0	0	0	0	0	0	0	0	0	0	0	0	0	0
761	2	3	9	2d 01:01:01.12000	0d 02:34:45.21000	0.00315867	0.0118647	0.00122469	3.8697	C	5	28/08/2020 16:28		0	0	0	0	0	0	0	0	0	0	0	0	0	0
762	2	3	9	2d 01:04:49.64000	0d 02:38:33.73000	0.00323641	0.0121659	0.00122461	3.8798	C	5	28/08/2020 16:31		0	0	0	0	0	0	0	0	0	0	0	0	0	0
763	2	3	9	2d 01:08:26.03000	0d 02:42:10.12000	0.00331002	0.0124519	0.00122461	3.8898	C	5	28/08/2020 16:35		0	0	0	0	0	0	0	0	0	0	0	0	0	0
764	2	3	9	2d 01:11:52.96000	0d 02:45:37.05000	0.00338042	0.012726	0.00122469	3.8999	C	5	28/08/2020 16:39		0	0	0	0	0	0	0	0	0	0	0	0	0	0
765	2	3	9	2d 01:15:15.11000	0d 02:48:59.20000	0.00344918	0.0129946	0.00122469	3.91	C	5	28/08/2020 16:42		0	0	0	0	0	0	0	0	0	0	0	0	0	0
766	2	3	9	2d 01:18:29.00000	0d 02:52:13.09000	0.00351514	0.0132528	0.00122454	3.92	C	5	28/08/2020 16:45		0	0	0	0	0	0	0	0	0	0	0	0	0	0
767	2	3	9	2d 01:21:36.82000	0d 02:55:20.91000	0.00357904	0.0135036	0.00122469	3.9301	C	5	28/08/2020 16:48		0	0	0	0	0	0	0	0	0	0	0	0	0	0
768	2	3	9	2d 01:24:41.75000	0d 02:58:25.84000	0.00364195	0.0137511	0.00122492	3.9402	C	5	28/08/2020 16:51		0	0	0	0	0	0	0	0	0	0	0	0	0	0
769	2	3	9	2d 01:27:41.13000	0d 03:01:25.22000	0.00370297	0.0139919	0.00122477	3.9503	C	5	28/08/2020 16:54		0	0	0	0	0	0	0	0	0	0	0	0	0	0
770	2	3	9	2d 01:30:38.55000	0d 03:04:22.64000	0.00376332	0.0142306	0.00122454	3.9603	C	5	28/08/2020 16:57		0	0	0	0	0	0	0	0	0	0	0	0	0	0
771	2	3	9	2d 01:33:36.88000	0d 03:07:20.97000	0.00382399	0.0144711	0.00122454	3.9704	C	5	28/08/2020 17:00		0	0	0	0	0	0	0	0	0	0	0	0	0	0
772	2	3	9	2d 01:36:29.81000	0d 03:10:13.90000	0.00388282	0.014705	0.00122484	3.9805	C	5	28/08/2020 17:03		0	0	0	0	0	0	0	0	0	0	0	0	0	0
773	2	3	9	2d 01:39:23.54000	0d 03:13:07.63000	0.00394191	0.0149405	0.00122477	3.9905	C	5	28/08/2020 17:06		0	0	0	0	0	0	0	0	0	0	0	0	0	0
774	2	3	9	2d 01:42:15.14000	0d 03:15:59.23000	0.00400029	0.0151738	0.00122461	4.0006	C	5	28/08/2020 17:09		0	0	0	0	0	0	0	0	0	0	0	0	0	0
775	2	3	9	2d 01:45:04.38000	0d 03:18:48.47000	0.00405786	0.0154044	0.00122477	4.0108	C	5	28/08/2020 17:12		0	0	0	0	0	0	0	0	0	0	0	0	0	0
776	2	3	9	2d 01:47:56.32000	0d 03:21:40.41000	0.00411635	0.0156393	0.00122461	4.0212	C	5	28/08/2020 17:15		0	0	0	0	0	0	0	0	0	0	0	0	0	0
777	2	3	9	2d 01:50:48.03000	0d 03:24:32.12000	0.00417477	0.0158744	0.00122461	4.0313	C	5	28/08/2020 17:17		0	0	0	0	0	0	0	0	0	0	0	0	0	0
778	2	3	9	2d 01:53:33.91000	0d 03:27:18.00000	0.0042312	0.0161022	0.00122469	4.0414	C	5	28/08/2020 17:20		0	0	0	0	0	0	0	0	0	0	0	0	0	0
779	2	3	9	2d 01:56:18.24000	0d 03:30:02.33000	0.0042871	0.0163284	0.00122446	4.0514	C	5	28/08/2020 17:23		0	0	0	0	0	0	0	0	0	0	0	0	0	0
780	2	3	9	2d 01:58:59.00000	0d 03:32:43.09000	0.00434179	0.0165502	0.00122461	4.0615	C	5	28/08/2020 17:26		0	0	0	0	0	0	0	0	0	0	0	0	0	0
781	2	3	9	2d 02:01:40.59000	0d 03:35:24.68000	0.00439676	0.0167738	0.00122461	4.0716	C	5	28/08/2020 17:28		0	0	0	0	0	0	0	0	0	0	0	0	0	0
782	2	3	9	2d 02:04:18.09000	0d 03:38:02.18000	0.00445034	0.0169922	0.00122477	4.0816	C	5	28/08/2020 17:31		0	0	0	0	0	0	0	0	0	0	0	0	0	0
783	2	3	9	2d 02:06:53.72000	0d 03:40:37.81000	0.00450328	0.0172086	0.00122469	4.0917	C	5	28/08/2020 17:34		0	0	0	0	0	0	0	0	0	0	0	0	0	0
784	2	3	9	2d 02:09:27.32000	0d 03:43:11.41000	0.00455553	0.0174226	0.00122438	4.1019	C	5	28/08/2020 17:36		0	0	0	0	0	0	0	0	0	0	0	0	0	0
785	2	3	9	2d 02:12:03.34000	0d 03:45:47.43000	0.00460861	0.0176406	0.00122461	4.112	C	5	28/08/2020 17:39		0	0	0	0	0	0	0	0	0	0	0	0	0	0
786	2	3	9	2d 02:14:31.74000	0d 03:48:15.83000	0.00465909	0.0178484	0.00122454	4.1221	C	5	28/08/2020 17:41		0	0	0	0	0	0	0	0	0	0	0	0	0	0
787	2	3	9	2d 02:16:59.35000	0d 03:50:43.44000	0.0047093	0.0180557	0.00122454	4.1323	C	5	28/08/2020 17:44		0	0	0	0	0	0	0	0	0	0	0	0	0	0
788	2	3	9	2d 02:19:27.51000	0d 03:53:11.60000	0.0047597	0.0182642	0.00122484	4.1424	C	5	28/08/2020 17:46		0	0	0	0	0	0	0	0	0	0	0	0	0	0
789	2	3	9	2d 02:21:52.18000	0d 03:55:36.27000	0.00480892	0.0184683	0.00122454	4.1524	C	5	28/08/2020 17:49		0	0	0	0	0	0	0	0	0	0	0	0	0	0
790	2	3	9	2d 02:24:12.97000	0d 03:57:57.06000	0.00485681	0.0186674	0.00122477	4.1625	C	5	28/08/2020 17:51		0	0	0	0	0	0	0	0	0	0	0	0	0	0
791	2	3	9	2d 02:26:37.51000	0d 04:00:21.60000	0.00490598	0.0188723	0.00122461	4.1727	C	5	28/08/2020 17:53		0	0	0	0	0	0	0	0	0	0	0	0	0	0
792	2	3	9	2d 02:29:02.05000	0d 04:02:46.14000	0.00495515	0.0190778	0.00122469	4.1828	C	5	28/08/2020 17:56		0	0	0	0	0	0	0	0	0	0	0	0	0	0
793	2	3	9	2d 02:31:20.81000	0d 04:05:04.90000	0.00500236	0.0192754	0.00122454	4.1929	C	5	28/08/2020 17:58		0	0	0	0	0	0	0	0	0	0	0	0	0	0
794	2	3	9	2d 02:32:56.87000	0d 04:06:40.96000	0.00503504	0.0194126	0.00122469	4.2	C	133	28/08/2020 18:00		0	0	0	0	0	0	0	0	0	0	0	0	0	0
795	2	3	10	2d 02:32:56.88000	0d 00:00:00.01000	0.00503504	0.0194126	0.00124384	4.2	C	0	28/08/2020 18:00		0	0	0	0	0	0	0	0	0	0	0	0	0	0
796	2	3	10	2d 02:33:15.84000	0d 00:00:18.97000	0.00504136	0.0194392	0.00114374	4.2004	C	4	28/08/2020 18:00		0	0	0	0	0	0	0	0	0	0	0	0	0	0
797	2	3	10	2d 02:33:34.30000	0d 00:00:37.43000	0.00504696	0.0194627	0.00104372	4.2002	C	4	28/08/2020 18:00		0	0	0	0	0	0	0	0	0	0	0	0	0	0
798	2	3	10	2d 02:33:58.60000	0d 00:01:01.73000	0.00505366	0.0194908	0.00094369	4.2002	C	4	28/08/2020 18:01		0	0	0	0	0	0	0	0	0	0	0	0	0	0
799	2	3	10	2d 02:34:27.65000	0d 00:01:30.78000	0.00506085	0.019521	0.0008436	4.2	C	4	28/08/2020 18:01		0	0	0	0	0	0	0	0	0	0	0	0	0	0
800	2	3	10	2d 02:34:59.76000	0d 00:02:02.89000	0.00506792	0.0195507	0.00074342	4.2002	C	4	28/08/2020 18:02		0	0	0	0	0	0	0	0	0	0	0	0	0	0
801	2	3	10	2d 02:35:40.19000	0d 00:02:43.32000	0.00507569	0.0195833	0.0006434	4.2002	C	4	28/08/2020 18:02		0	0	0	0	0	0	0	0	0	0	0	0	0	0
802	2	3	10	2d 02:36:27.09000	0d 00:03:30.22000	0.00508341	0.0196157	0.00054322	4.2	C	4	28/08/2020 18:03		0	0	0	0	0	0	0	0	0	0	0	0	0	0
803	2	3	10	2d 02:37:25.30000	0d 00:04:28.43000	0.00509135	0.0196491	0.00044312	4.2	C	4	28/08/2020 18:04		0	0	0	0	0	0	0	0	0	0	0	0	0	0
804	2	3	10	2d 02:38:43.30000	0d 00:05:46.43000	0.0050998	0.0196846	0.00034302	4.2	C	4	28/08/2020 18:05		0	0	0	0	0	0	0	0	0	0	0	0	0	0
805	2	3	10	2d 02:40:32.75000	0d 00:07:35.88000	0.00510859	0.0197215	0.00024292	4.2002	C	4	28/08/2020 18:07		0	0	0	0	0	0	0	0	0	0	0	0	0	0
806	2	3	10	2d 02:43:36.44000	0d 00:10:39.57000	0.00511816	0.0197617	0.0001429	4.2	C	4	28/08/2020 18:10		0	0	0	0	0	0	0	0	0	0	0	0	0	0
807	2	3	10	2d 02:44:42.30000	0d 00:11:45.43000	0.0051206	0.0197719	0.00012245	4.2	C	132	28/08/2020 18:11		0	0	0	0	0	0	0	0	0	0	0	0	0	0
808	2	3	11	2d 02:44:42.31000	0d 00:00:00.01000	0	0	0	4.199	R	0	28/08/2020 18:11		0	0	0	0	0	0	0	0	0	0	0	0	0	0
809	2	3	11	2d 02:44:44.31000	0d 00:00:02.01000	0	0	0	4.1987	R	1	28/08/2020 18:11		0	0	0	0	0	0	0	0	0	0	0	0	0	0
810	2	3	11	2d 02:44:46.31000	0d 00:00:04.01000	0	0	0	4.1985	R	1	28/08/2020 18:11		0	0	0	0	0	0	0	0	0	0	0	0	0	0
811	2	3	11	2d 02:44:48.31000	0d 00:00:06.01000	0	0	0	4.1985	R	1	28/08/2020 18:11		0	0	0	0	0	0	0	0	0	0	0	0	0	0
812	2	3	11	2d 02:44:50.31000	0d 00:00:08.01000	0	0	0	4.1985	R	1	28/08/2020 18:11		0	0	0	0	0	0	0	0	0	0	0	0	0	0
813	2	3	11	2d 02:44:52.30000	0d 00:00:10.00000	0	0	0	4.1987	R	129	28/08/2020 18:12		0	0	0	0	0	0	0	0	0	0	0	0	0	0
814	2	3	12	2d 02:44:52.34000	0d 00:00:00.04000	0.00000001	0.00000006	0.00122522	4.1875	D	0	28/08/2020 18:12		0	0	0	0	0	0	0	0	0	0	0	0	0	0
815	2	3	12	2d 02:45:26.24000	0d 00:00:33.94000	0.00001155	0.00004828	0.00122477	4.1775	D	5	28/08/2020 18:12		0	0	0	0	0	0	0	0	0	0	0	0	0	0
816	2	3	12	2d 02:47:02.62000	0d 00:02:10.32000	0.00004433	0.00018507	0.00122461	4.1674	D	5	28/08/2020 18:14		0	0	0	0	0	0	0	0	0	0	0	0	0	0
817	2	3	12	2d 02:49:05.16000	0d 00:04:12.86000	0.00008602	0.00035858	0.00122461	4.1572	D	5	28/08/2020 18:16		0	0	0	0	0	0	0	0	0	0	0	0	0	0
818	2	3	12	2d 02:51:17.46000	0d 00:06:25.16000	0.00013102	0.00054546	0.00122469	4.1471	D	5	28/08/2020 18:18		0	0	0	0	0	0	0	0	0	0	0	0	0	0
819	2	3	12	2d 02:53:26.72000	0d 00:08:34.42000	0.000175	0.0007276	0.00122484	4.137	D	5	28/08/2020 18:20		0	0	0	0	0	0	0	0	0	0	0	0	0	0
820	2	3	12	2d 02:55:40.10000	0d 00:10:47.80000	0.00022037	0.00091509	0.00122469	4.127	D	5	28/08/2020 18:22		0	0	0	0	0	0	0	0	0	0	0	0	0	0
821	2	3	12	2d 02:57:53.92000	0d 00:13:01.62000	0.00026589	0.00110274	0.00122477	4.1169	D	5	28/08/2020 18:25		0	0	0	0	0	0	0	0	0	0	0	0	0	0
822	2	3	12	2d 03:00:11.95000	0d 00:15:19.65000	0.00031285	0.00129583	0.00122477	4.1068	D	5	28/08/2020 18:27		0	0	0	0	0	0	0	0	0	0	0	0	0	0
823	2	3	12	2d 03:02:32.80000	0d 00:17:40.50000	0.00036076	0.00149237	0.00122469	4.0967	D	5	28/08/2020 18:29		0	0	0	0	0	0	0	0	0	0	0	0	0	0
824	2	3	12	2d 03:04:54.96000	0d 00:20:02.66000	0.00040912	0.00169026	0.00122469	4.0867	D	5	28/08/2020 18:32		0	0	0	0	0	0	0	0	0	0	0	0	0	0
825	2	3	12	2d 03:07:18.14000	0d 00:22:25.84000	0.00045783	0.00188907	0.00122454	4.0766	D	5	28/08/2020 18:34		0	0	0	0	0	0	0	0	0	0	0	0	0	0
826	2	3	12	2d 03:09:46.08000	0d 00:24:53.78000	0.00050816	0.00209398	0.00122454	4.0665	D	5	28/08/2020 18:36		0	0	0	0	0	0	0	0	0	0	0	0	0	0
827	2	3	12	2d 03:12:13.45000	0d 00:27:21.15000	0.00055829	0.00229761	0.00122454	4.0563	D	5	28/08/2020 18:39		0	0	0	0	0	0	0	0	0	0	0	0	0	0
828	2	3	12	2d 03:14:46.50000	0d 00:29:54.20000	0.00061036	0.00250855	0.00122469	4.0462	D	5	28/08/2020 18:41		0	0	0	0	0	0	0	0	0	0	0	0	0	0
829	2	3	12	2d 03:17:18.50000	0d 00:32:26.20000	0.00066206	0.00271752	0.00122454	4.0362	D	5	28/08/2020 18:44		0	0	0	0	0	0	0	0	0	0	0	0	0	0
830	2	3	12	2d 03:19:55.69000	0d 00:35:03.39000	0.00071554	0.00293308	0.00122477	4.0259	D	5	28/08/2020 18:47		0	0	0	0	0	0	0	0	0	0	0	0	0	0
831	2	3	12	2d 03:22:36.03000	0d 00:37:43.73000	0.00077008	0.0031524	0.00122477	4.0157	D	5	28/08/2020 18:49		0	0	0	0	0	0	0	0	0	0	0	0	0	0
832	2	3	12	2d 03:25:14.70000	0d 00:40:22.40000	0.00082406	0.00336889	0.00122477	4.0056	D	5	28/08/2020 18:52		0	0	0	0	0	0	0	0	0	0	0	0	0	0
833	2	3	12	2d 03:27:57.04000	0d 00:43:04.74000	0.00087928	0.00358984	0.00122469	3.9956	D	5	28/08/2020 18:55		0	0	0	0	0	0	0	0	0	0	0	0	0	0
834	2	3	12	2d 03:30:40.24000	0d 00:45:47.94000	0.0009348	0.00381139	0.00122454	3.9855	D	5	28/08/2020 18:57		0	0	0	0	0	0	0	0	0	0	0	0	0	0
835	2	3	12	2d 03:33:23.31000	0d 00:48:31.01000	0.00099028	0.00403221	0.00122446	3.9754	D	5	28/08/2020 19:00		0	0	0	0	0	0	0	0	0	0	0	0	0	0
836	2	3	12	2d 03:36:09.45000	0d 00:51:17.15000	0.00104679	0.00425661	0.00122461	3.9654	D	5	28/08/2020 19:03		0	0	0	0	0	0	0	0	0	0	0	0	0	0
837	2	3	12	2d 03:38:55.86000	0d 00:54:03.56000	0.0011034	0.00448082	0.00122454	3.9553	D	5	28/08/2020 19:06		0	0	0	0	0	0	0	0	0	0	0	0	0	0
838	2	3	12	2d 03:41:43.58000	0d 00:56:51.28000	0.00116046	0.00470621	0.00122477	3.9452	D	5	28/08/2020 19:08		0	0	0	0	0	0	0	0	0	0	0	0	0	0
839	2	3	12	2d 03:44:33.51000	0d 00:59:41.21000	0.00121827	0.00493399	0.00122469	3.935	D	5	28/08/2020 19:11		0	0	0	0	0	0	0	0	0	0	0	0	0	0
840	2	3	12	2d 03:47:26.75000	0d 01:02:34.45000	0.0012772	0.00516561	0.00122484	3.9249	D	5	28/08/2020 19:14		0	0	0	0	0	0	0	0	0	0	0	0	0	0
841	2	3	12	2d 03:50:21.17000	0d 01:05:28.87000	0.00133653	0.0053982	0.00122469	3.9149	D	5	28/08/2020 19:17		0	0	0	0	0	0	0	0	0	0	0	0	0	0
842	2	3	12	2d 03:53:13.88000	0d 01:08:21.58000	0.00139529	0.00562792	0.00122446	3.9048	D	5	28/08/2020 19:20		0	0	0	0	0	0	0	0	0	0	0	0	0	0
843	2	3	12	2d 03:56:11.74000	0d 01:11:19.44000	0.00145579	0.00586389	0.00122461	3.8946	D	5	28/08/2020 19:23		0	0	0	0	0	0	0	0	0	0	0	0	0	0
844	2	3	12	2d 03:59:14.12000	0d 01:14:21.82000	0.00151784	0.00610523	0.00122454	3.8845	D	5	28/08/2020 19:26		0	0	0	0	0	0	0	0	0	0	0	0	0	0
845	2	3	12	2d 04:02:17.96000	0d 01:17:25.66000	0.00158037	0.00634786	0.00122461	3.8744	D	5	28/08/2020 19:29		0	0	0	0	0	0	0	0	0	0	0	0	0	0
846	2	3	12	2d 04:05:28.43000	0d 01:20:36.13000	0.00164517	0.00659858	0.00122484	3.8643	D	5	28/08/2020 19:32		0	0	0	0	0	0	0	0	0	0	0	0	0	0
847	2	3	12	2d 04:08:42.53000	0d 01:23:50.23000	0.0017112	0.00685342	0.00122492	3.8541	D	5	28/08/2020 19:35		0	0	0	0	0	0	0	0	0	0	0	0	0	0
848	2	3	12	2d 04:12:05.75000	0d 01:27:13.45000	0.00178033	0.00711953	0.00122469	3.8441	D	5	28/08/2020 19:39		0	0	0	0	0	0	0	0	0	0	0	0	0	0
849	2	3	12	2d 04:15:37.12000	0d 01:30:44.82000	0.00185224	0.00739558	0.00122461	3.834	D	5	28/08/2020 19:42		0	0	0	0	0	0	0	0	0	0	0	0	0	0
850	2	3	12	2d 04:19:14.24000	0d 01:34:21.94000	0.0019261	0.0076784	0.00122484	3.8239	D	5	28/08/2020 19:46		0	0	0	0	0	0	0	0	0	0	0	0	0	0
851	2	3	12	2d 04:23:09.54000	0d 01:38:17.24000	0.00200614	0.0079841	0.00122461	3.8138	D	5	28/08/2020 19:50		0	0	0	0	0	0	0	0	0	0	0	0	0	0
852	2	3	12	2d 04:27:19.18000	0d 01:42:26.88000	0.00209106	0.00830757	0.00122477	3.8038	D	5	28/08/2020 19:54		0	0	0	0	0	0	0	0	0	0	0	0	0	0
853	2	3	12	2d 04:31:47.13000	0d 01:46:54.83000	0.00218222	0.00865384	0.00122461	3.7937	D	5	28/08/2020 19:58		0	0	0	0	0	0	0	0	0	0	0	0	0	0
854	2	3	12	2d 04:36:41.55000	0d 01:51:49.25000	0.00228237	0.0090333	0.00122454	3.7836	D	5	28/08/2020 20:03		0	0	0	0	0	0	0	0	0	0	0	0	0	0
855	2	3	12	2d 04:41:41.55000	0d 01:56:49.25000	0.00238443	0.00941896	0.00122484	3.7742	D	1	28/08/2020 20:08		0	0	0	0	0	0	0	0	0	0	0	0	0	0
856	2	3	12	2d 04:46:41.55000	0d 02:01:49.25000	0.00248648	0.00980371	0.00122477	3.7656	D	1	28/08/2020 20:13		0	0	0	0	0	0	0	0	0	0	0	0	0	0
857	2	3	12	2d 04:51:41.55000	0d 02:06:49.25000	0.00258854	0.0101876	0.00122454	3.7577	D	1	28/08/2020 20:18		0	0	0	0	0	0	0	0	0	0	0	0	0	0
858	2	3	12	2d 04:56:41.55000	0d 02:11:49.25000	0.00269059	0.0105707	0.00122469	3.7505	D	1	28/08/2020 20:23		0	0	0	0	0	0	0	0	0	0	0	0	0	0
859	2	3	12	2d 05:01:41.55000	0d 02:16:49.25000	0.00279265	0.0109531	0.00122469	3.7435	D	1	28/08/2020 20:28		0	0	0	0	0	0	0	0	0	0	0	0	0	0
860	2	3	12	2d 05:06:41.55000	0d 02:21:49.25000	0.0028947	0.0113349	0.00122454	3.7374	D	1	28/08/2020 20:33		0	0	0	0	0	0	0	0	0	0	0	0	0	0
861	2	3	12	2d 05:11:41.55000	0d 02:26:49.25000	0.00299676	0.011716	0.00122454	3.731	D	1	28/08/2020 20:38		0	0	0	0	0	0	0	0	0	0	0	0	0	0
862	2	3	12	2d 05:16:41.55000	0d 02:31:49.25000	0.00309881	0.0120964	0.00122446	3.7249	D	1	28/08/2020 20:43		0	0	0	0	0	0	0	0	0	0	0	0	0	0
863	2	3	12	2d 05:21:41.55000	0d 02:36:49.25000	0.00320087	0.0124762	0.00122469	3.7183	D	1	28/08/2020 20:48		0	0	0	0	0	0	0	0	0	0	0	0	0	0
864	2	3	12	2d 05:26:41.55000	0d 02:41:49.25000	0.00330292	0.0128554	0.00122477	3.7127	D	1	28/08/2020 20:53		0	0	0	0	0	0	0	0	0	0	0	0	0	0
865	2	3	12	2d 05:31:41.55000	0d 02:46:49.25000	0.00340498	0.013234	0.00122469	3.7067	D	1	28/08/2020 20:58		0	0	0	0	0	0	0	0	0	0	0	0	0	0
866	2	3	12	2d 05:36:41.55000	0d 02:51:49.25000	0.00350703	0.013612	0.00122454	3.7002	D	1	28/08/2020 21:03		0	0	0	0	0	0	0	0	0	0	0	0	0	0
867	2	3	12	2d 05:41:41.55000	0d 02:56:49.25000	0.00360909	0.0139893	0.00122461	3.6936	D	1	28/08/2020 21:08		0	0	0	0	0	0	0	0	0	0	0	0	0	0
868	2	3	12	2d 05:46:41.55000	0d 03:01:49.25000	0.00371114	0.0143659	0.00122461	3.6869	D	1	28/08/2020 21:13		0	0	0	0	0	0	0	0	0	0	0	0	0	0
869	2	3	12	2d 05:51:41.55000	0d 03:06:49.25000	0.0038132	0.0147419	0.00122484	3.68	D	1	28/08/2020 21:18		0	0	0	0	0	0	0	0	0	0	0	0	0	0
870	2	3	12	2d 05:56:41.55000	0d 03:11:49.25000	0.00391525	0.0151171	0.00122454	3.6728	D	1	28/08/2020 21:23		0	0	0	0	0	0	0	0	0	0	0	0	0	0
871	2	3	12	2d 06:01:41.55000	0d 03:16:49.25000	0.00401731	0.0154915	0.00122477	3.6651	D	1	28/08/2020 21:28		0	0	0	0	0	0	0	0	0	0	0	0	0	0
872	2	3	12	2d 06:06:41.55000	0d 03:21:49.25000	0.00411936	0.0158652	0.00122484	3.657	D	1	28/08/2020 21:33		0	0	0	0	0	0	0	0	0	0	0	0	0	0
873	2	3	12	2d 06:11:41.55000	0d 03:26:49.25000	0.00422142	0.0162379	0.00122469	3.648	D	1	28/08/2020 21:38		0	0	0	0	0	0	0	0	0	0	0	0	0	0
874	2	3	12	2d 06:16:41.55000	0d 03:31:49.25000	0.00432347	0.0166097	0.00122469	3.6385	D	1	28/08/2020 21:43		0	0	0	0	0	0	0	0	0	0	0	0	0	0
875	2	3	12	2d 06:21:19.77000	0d 03:36:27.47000	0.00441812	0.0169536	0.00122454	3.6284	D	5	28/08/2020 21:48		0	0	0	0	0	0	0	0	0	0	0	0	0	0
876	2	3	12	2d 06:25:37.19000	0d 03:40:44.89000	0.00450569	0.017271	0.00122446	3.6184	D	5	28/08/2020 21:52		0	0	0	0	0	0	0	0	0	0	0	0	0	0
877	2	3	12	2d 06:29:24.04000	0d 03:44:31.74000	0.00458286	0.0175498	0.00122446	3.6083	D	5	28/08/2020 21:56		0	0	0	0	0	0	0	0	0	0	0	0	0	0
878	2	3	12	2d 06:32:40.20000	0d 03:47:47.90000	0.00464959	0.0177903	0.00122446	3.5982	D	5	28/08/2020 21:59		0	0	0	0	0	0	0	0	0	0	0	0	0	0
879	2	3	12	2d 06:35:24.59000	0d 03:50:32.29000	0.00470551	0.0179913	0.00122484	3.5882	D	5	28/08/2020 22:02		0	0	0	0	0	0	0	0	0	0	0	0	0	0
880	2	3	12	2d 06:37:47.14000	0d 03:52:54.84000	0.004754	0.018165	0.00122461	3.5779	D	5	28/08/2020 22:04		0	0	0	0	0	0	0	0	0	0	0	0	0	0
881	2	3	12	2d 06:39:45.77000	0d 03:54:53.47000	0.00479436	0.0183092	0.00122469	3.5677	D	5	28/08/2020 22:06		0	0	0	0	0	0	0	0	0	0	0	0	0	0
882	2	3	12	2d 06:41:23.35000	0d 03:56:31.05000	0.00482755	0.0184275	0.00122446	3.5576	D	5	28/08/2020 22:08		0	0	0	0	0	0	0	0	0	0	0	0	0	0
883	2	3	12	2d 06:42:44.89000	0d 03:57:52.59000	0.00485529	0.0185261	0.00122446	3.5476	D	5	28/08/2020 22:09		0	0	0	0	0	0	0	0	0	0	0	0	0	0
884	2	3	12	2d 06:43:53.64000	0d 03:59:01.34000	0.00487868	0.0186089	0.00122469	3.5375	D	5	28/08/2020 22:11		0	0	0	0	0	0	0	0	0	0	0	0	0	0
885	2	3	12	2d 06:44:53.47000	0d 04:00:01.17000	0.00489903	0.0186808	0.00122484	3.5274	D	5	28/08/2020 22:12		0	0	0	0	0	0	0	0	0	0	0	0	0	0
886	2	3	12	2d 06:45:44.45000	0d 04:00:52.15000	0.00491638	0.0187419	0.00122461	3.5172	D	5	28/08/2020 22:12		0	0	0	0	0	0	0	0	0	0	0	0	0	0
887	2	3	12	2d 06:46:26.28000	0d 04:01:33.98000	0.00493061	0.0187919	0.00122461	3.5071	D	5	28/08/2020 22:13		0	0	0	0	0	0	0	0	0	0	0	0	0	0
888	2	3	12	2d 06:47:01.92000	0d 04:02:09.62000	0.00494273	0.0188344	0.00122461	3.4971	D	5	28/08/2020 22:14		0	0	0	0	0	0	0	0	0	0	0	0	0	0
889	2	3	12	2d 06:47:34.06000	0d 04:02:41.76000	0.00495366	0.0188725	0.00122469	3.4868	D	5	28/08/2020 22:14		0	0	0	0	0	0	0	0	0	0	0	0	0	0
890	2	3	12	2d 06:47:59.29000	0d 04:03:06.99000	0.00496225	0.0189024	0.00122492	3.4768	D	5	28/08/2020 22:15		0	0	0	0	0	0	0	0	0	0	0	0	0	0
891	2	3	12	2d 06:48:22.46000	0d 04:03:30.16000	0.00497013	0.0189298	0.00122461	3.4665	D	5	28/08/2020 22:15		0	0	0	0	0	0	0	0	0	0	0	0	0	0
892	2	3	12	2d 06:48:44.24000	0d 04:03:51.94000	0.00497754	0.0189554	0.00122469	3.4565	D	5	28/08/2020 22:15		0	0	0	0	0	0	0	0	0	0	0	0	0	0
893	2	3	12	2d 06:49:03.87000	0d 04:04:11.57000	0.00498422	0.0189785	0.00122461	3.4463	D	5	28/08/2020 22:16		0	0	0	0	0	0	0	0	0	0	0	0	0	0
894	2	3	12	2d 06:49:21.55000	0d 04:04:29.25000	0.00499023	0.0189992	0.00122469	3.4359	D	5	28/08/2020 22:16		0	0	0	0	0	0	0	0	0	0	0	0	0	0
895	2	3	12	2d 06:49:35.59000	0d 04:04:43.29000	0.00499501	0.0190156	0.00122461	3.4258	D	5	28/08/2020 22:16		0	0	0	0	0	0	0	0	0	0	0	0	0	0
896	2	3	12	2d 06:49:48.27000	0d 04:04:55.97000	0.00499932	0.0190303	0.00122477	3.4157	D	5	28/08/2020 22:16		0	0	0	0	0	0	0	0	0	0	0	0	0	0
897	2	3	12	2d 06:50:00.95000	0d 04:05:08.65000	0.00500363	0.019045	0.00122477	3.4052	D	5	28/08/2020 22:17		0	0	0	0	0	0	0	0	0	0	0	0	0	0
898	2	3	12	2d 06:50:12.72000	0d 04:05:20.42000	0.00500764	0.0190586	0.00122461	3.395	D	5	28/08/2020 22:17		0	0	0	0	0	0	0	0	0	0	0	0	0	0
899	2	3	12	2d 06:50:24.16000	0d 04:05:31.86000	0.00501153	0.0190718	0.00122477	3.3849	D	5	28/08/2020 22:17		0	0	0	0	0	0	0	0	0	0	0	0	0	0
900	2	3	12	2d 06:50:34.02000	0d 04:05:41.72000	0.00501488	0.0190832	0.00122446	3.3747	D	5	28/08/2020 22:17		0	0	0	0	0	0	0	0	0	0	0	0	0	0
901	2	3	12	2d 06:50:43.74000	0d 04:05:51.44000	0.00501819	0.0190943	0.00122461	3.3643	D	5	28/08/2020 22:17		0	0	0	0	0	0	0	0	0	0	0	0	0	0
902	2	3	12	2d 06:50:53.41000	0d 04:06:01.11000	0.00502148	0.0191054	0.00122469	3.3541	D	5	28/08/2020 22:18		0	0	0	0	0	0	0	0	0	0	0	0	0	0
903	2	3	12	2d 06:51:01.61000	0d 04:06:09.31000	0.00502427	0.0191147	0.00122469	3.344	D	5	28/08/2020 22:18		0	0	0	0	0	0	0	0	0	0	0	0	0	0
904	2	3	12	2d 06:51:11.48000	0d 04:06:19.18000	0.00502763	0.0191259	0.00122454	3.3338	D	5	28/08/2020 22:18		0	0	0	0	0	0	0	0	0	0	0	0	0	0
905	2	3	12	2d 06:51:19.86000	0d 04:06:27.56000	0.00503048	0.0191354	0.00122469	3.3237	D	5	28/08/2020 22:18		0	0	0	0	0	0	0	0	0	0	0	0	0	0
906	2	3	12	2d 06:51:27.69000	0d 04:06:35.39000	0.00503314	0.0191443	0.00122446	3.3136	D	5	28/08/2020 22:18		0	0	0	0	0	0	0	0	0	0	0	0	0	0
907	2	3	12	2d 06:51:35.32000	0d 04:06:43.02000	0.00503574	0.0191528	0.00122461	3.3034	D	5	28/08/2020 22:18		0	0	0	0	0	0	0	0	0	0	0	0	0	0
908	2	3	12	2d 06:51:42.78000	0d 04:06:50.48000	0.00503827	0.0191612	0.00122469	3.2932	D	5	28/08/2020 22:18		0	0	0	0	0	0	0	0	0	0	0	0	0	0
909	2	3	12	2d 06:51:49.83000	0d 04:06:57.53000	0.00504067	0.0191691	0.00122461	3.283	D	5	28/08/2020 22:18		0	0	0	0	0	0	0	0	0	0	0	0	0	0
910	2	3	12	2d 06:51:56.68000	0d 04:07:04.38000	0.005043	0.0191767	0.00122446	3.2728	D	5	28/08/2020 22:19		0	0	0	0	0	0	0	0	0	0	0	0	0	0
911	2	3	12	2d 06:52:03.29000	0d 04:07:10.99000	0.00504525	0.0191841	0.00122461	3.2625	D	5	28/08/2020 22:19		0	0	0	0	0	0	0	0	0	0	0	0	0	0
912	2	3	12	2d 06:52:09.15000	0d 04:07:16.85000	0.00504724	0.0191906	0.00122461	3.2525	D	5	28/08/2020 22:19		0	0	0	0	0	0	0	0	0	0	0	0	0	0
913	2	3	12	2d 06:52:15.01000	0d 04:07:22.71000	0.00504924	0.0191971	0.00122477	3.2422	D	5	28/08/2020 22:19		0	0	0	0	0	0	0	0	0	0	0	0	0	0
914	2	3	12	2d 06:52:21.27000	0d 04:07:28.97000	0.00505137	0.0192039	0.00122477	3.2319	D	5	28/08/2020 22:19		0	0	0	0	0	0	0	0	0	0	0	0	0	0
915	2	3	12	2d 06:52:27.53000	0d 04:07:35.23000	0.0050535	0.0192108	0.00122469	3.2216	D	5	28/08/2020 22:19		0	0	0	0	0	0	0	0	0	0	0	0	0	0
916	2	3	12	2d 06:52:33.59000	0d 04:07:41.29000	0.00505556	0.0192175	0.00122454	3.2114	D	5	28/08/2020 22:19		0	0	0	0	0	0	0	0	0	0	0	0	0	0
917	2	3	12	2d 06:52:39.61000	0d 04:07:47.31000	0.00505761	0.019224	0.00122492	3.2012	D	5	28/08/2020 22:19		0	0	0	0	0	0	0	0	0	0	0	0	0	0
918	2	3	12	2d 06:52:45.60000	0d 04:07:53.30000	0.00505964	0.0192305	0.00122461	3.1911	D	5	28/08/2020 22:19		0	0	0	0	0	0	0	0	0	0	0	0	0	0
919	2	3	12	2d 06:52:51.09000	0d 04:07:58.79000	0.00506151	0.0192365	0.00122454	3.1807	D	5	28/08/2020 22:19		0	0	0	0	0	0	0	0	0	0	0	0	0	0
920	2	3	12	2d 06:52:56.91000	0d 04:08:04.61000	0.00506349	0.0192428	0.00122492	3.1707	D	5	28/08/2020 22:20		0	0	0	0	0	0	0	0	0	0	0	0	0	0
921	2	3	12	2d 06:53:02.75000	0d 04:08:10.45000	0.00506548	0.0192491	0.00122461	3.1604	D	5	28/08/2020 22:20		0	0	0	0	0	0	0	0	0	0	0	0	0	0
922	2	3	12	2d 06:53:08.10000	0d 04:08:15.80000	0.0050673	0.0192548	0.00122461	3.1501	D	5	28/08/2020 22:20		0	0	0	0	0	0	0	0	0	0	0	0	0	0
923	2	3	12	2d 06:53:13.56000	0d 04:08:21.26000	0.00506916	0.0192606	0.00122469	3.1398	D	5	28/08/2020 22:20		0	0	0	0	0	0	0	0	0	0	0	0	0	0
924	2	3	12	2d 06:53:19.14000	0d 04:08:26.84000	0.00507105	0.0192666	0.00122484	3.1296	D	5	28/08/2020 22:20		0	0	0	0	0	0	0	0	0	0	0	0	0	0
925	2	3	12	2d 06:53:24.84000	0d 04:08:32.54000	0.00507299	0.0192727	0.00122469	3.1192	D	5	28/08/2020 22:20		0	0	0	0	0	0	0	0	0	0	0	0	0	0
926	2	3	12	2d 06:53:30.62000	0d 04:08:38.32000	0.00507496	0.0192788	0.00122431	3.109	D	5	28/08/2020 22:20		0	0	0	0	0	0	0	0	0	0	0	0	0	0
927	2	3	12	2d 06:53:36.03000	0d 04:08:43.73000	0.0050768	0.0192845	0.00122454	3.099	D	5	28/08/2020 22:20		0	0	0	0	0	0	0	0	0	0	0	0	0	0
928	2	3	12	2d 06:53:41.24000	0d 04:08:48.94000	0.00507857	0.01929	0.00122469	3.0887	D	5	28/08/2020 22:20		0	0	0	0	0	0	0	0	0	0	0	0	0	0
929	2	3	12	2d 06:53:46.10000	0d 04:08:53.80000	0.00508023	0.0192951	0.00122454	3.0785	D	5	28/08/2020 22:20		0	0	0	0	0	0	0	0	0	0	0	0	0	0
930	2	3	12	2d 06:53:51.90000	0d 04:08:59.60000	0.0050822	0.0193011	0.00122469	3.0684	D	5	28/08/2020 22:21		0	0	0	0	0	0	0	0	0	0	0	0	0	0
931	2	3	12	2d 06:53:56.36000	0d 04:09:04.06000	0.00508372	0.0193058	0.00122469	3.0582	D	5	28/08/2020 22:21		0	0	0	0	0	0	0	0	0	0	0	0	0	0
932	2	3	12	2d 06:54:00.73000	0d 04:09:08.43000	0.0050852	0.0193103	0.00122446	3.048	D	5	28/08/2020 22:21		0	0	0	0	0	0	0	0	0	0	0	0	0	0
933	2	3	12	2d 06:54:04.64000	0d 04:09:12.34000	0.00508653	0.0193144	0.00122499	3.0378	D	5	28/08/2020 22:21		0	0	0	0	0	0	0	0	0	0	0	0	0	0
934	2	3	12	2d 06:54:08.68000	0d 04:09:16.38000	0.00508791	0.0193185	0.00122469	3.0275	D	5	28/08/2020 22:21		0	0	0	0	0	0	0	0	0	0	0	0	0	0
935	2	3	12	2d 06:54:12.28000	0d 04:09:19.98000	0.00508913	0.0193222	0.00122477	3.0173	D	5	28/08/2020 22:21		0	0	0	0	0	0	0	0	0	0	0	0	0	0
936	2	3	12	2d 06:54:15.85000	0d 04:09:23.55000	0.00509035	0.0193259	0.00122469	3.0072	D	5	28/08/2020 22:21		0	0	0	0	0	0	0	0	0	0	0	0	0	0
937	2	3	12	2d 06:54:19.73000	0d 04:09:27.43000	0.00509167	0.0193299	0.00122461	2.9969	D	5	28/08/2020 22:21		0	0	0	0	0	0	0	0	0	0	0	0	0	0
938	2	3	12	2d 06:54:23.39000	0d 04:09:31.09000	0.00509291	0.0193336	0.00122469	2.9866	D	5	28/08/2020 22:21		0	0	0	0	0	0	0	0	0	0	0	0	0	0
939	2	3	12	2d 06:54:26.71000	0d 04:09:34.41000	0.00509404	0.019337	0.00122469	2.9763	D	5	28/08/2020 22:21		0	0	0	0	0	0	0	0	0	0	0	0	0	0
940	2	3	12	2d 06:54:29.99000	0d 04:09:37.69000	0.00509516	0.0193403	0.00122461	2.9659	D	5	28/08/2020 22:21		0	0	0	0	0	0	0	0	0	0	0	0	0	0
941	2	3	12	2d 06:54:33.17000	0d 04:09:40.87000	0.00509624	0.0193435	0.00122446	2.9557	D	5	28/08/2020 22:21		0	0	0	0	0	0	0	0	0	0	0	0	0	0
942	2	3	12	2d 06:54:36.21000	0d 04:09:43.91000	0.00509727	0.0193465	0.00122477	2.9454	D	5	28/08/2020 22:21		0	0	0	0	0	0	0	0	0	0	0	0	0	0
943	2	3	12	2d 06:54:39.16000	0d 04:09:46.86000	0.00509828	0.0193495	0.00122461	2.9352	D	5	28/08/2020 22:21		0	0	0	0	0	0	0	0	0	0	0	0	0	0
944	2	3	12	2d 06:54:41.98000	0d 04:09:49.68000	0.00509923	0.0193523	0.00122454	2.925	D	5	28/08/2020 22:21		0	0	0	0	0	0	0	0	0	0	0	0	0	0
945	2	3	12	2d 06:54:44.72000	0d 04:09:52.42000	0.00510017	0.019355	0.00122469	2.9145	D	5	28/08/2020 22:21		0	0	0	0	0	0	0	0	0	0	0	0	0	0
946	2	3	12	2d 06:54:47.42000	0d 04:09:55.12000	0.00510109	0.0193577	0.00122469	2.9041	D	5	28/08/2020 22:21		0	0	0	0	0	0	0	0	0	0	0	0	0	0
947	2	3	12	2d 06:54:50.01000	0d 04:09:57.71000	0.00510197	0.0193602	0.00122469	2.8939	D	5	28/08/2020 22:21		0	0	0	0	0	0	0	0	0	0	0	0	0	0
948	2	3	12	2d 06:54:52.57000	0d 04:10:00.27000	0.00510284	0.0193627	0.00122469	2.8833	D	5	28/08/2020 22:22		0	0	0	0	0	0	0	0	0	0	0	0	0	0
949	2	3	12	2d 06:54:55.06000	0d 04:10:02.76000	0.00510368	0.0193652	0.00122454	2.8731	D	5	28/08/2020 22:22		0	0	0	0	0	0	0	0	0	0	0	0	0	0
950	2	3	12	2d 06:54:57.49000	0d 04:10:05.19000	0.00510451	0.0193676	0.00122469	2.8627	D	5	28/08/2020 22:22		0	0	0	0	0	0	0	0	0	0	0	0	0	0
951	2	3	12	2d 06:55:00.02000	0d 04:10:07.72000	0.00510537	0.01937	0.00122461	2.8524	D	5	28/08/2020 22:22		0	0	0	0	0	0	0	0	0	0	0	0	0	0
952	2	3	12	2d 06:55:02.35000	0d 04:10:10.05000	0.00510616	0.0193723	0.00122461	2.842	D	5	28/08/2020 22:22		0	0	0	0	0	0	0	0	0	0	0	0	0	0
953	2	3	12	2d 06:55:04.53000	0d 04:10:12.23000	0.00510691	0.0193744	0.00122461	2.8315	D	5	28/08/2020 22:22		0	0	0	0	0	0	0	0	0	0	0	0	0	0
954	2	3	12	2d 06:55:06.69000	0d 04:10:14.39000	0.00510764	0.0193764	0.00122469	2.8209	D	5	28/08/2020 22:22		0	0	0	0	0	0	0	0	0	0	0	0	0	0
955	2	3	12	2d 06:55:08.81000	0d 04:10:16.51000	0.00510836	0.0193785	0.00122461	2.8106	D	5	28/08/2020 22:22		0	0	0	0	0	0	0	0	0	0	0	0	0	0
956	2	3	12	2d 06:55:10.91000	0d 04:10:18.61000	0.00510908	0.0193805	0.00122469	2.8003	D	5	28/08/2020 22:22		0	0	0	0	0	0	0	0	0	0	0	0	0	0
957	2	3	12	2d 06:55:12.97000	0d 04:10:20.67000	0.00510978	0.0193824	0.00122454	2.7897	D	5	28/08/2020 22:22		0	0	0	0	0	0	0	0	0	0	0	0	0	0
958	2	3	12	2d 06:55:15.03000	0d 04:10:22.73000	0.00511048	0.0193844	0.00122477	2.7793	D	5	28/08/2020 22:22		0	0	0	0	0	0	0	0	0	0	0	0	0	0
959	2	3	12	2d 06:55:17.01000	0d 04:10:24.71000	0.00511115	0.0193863	0.00122469	2.7687	D	5	28/08/2020 22:22		0	0	0	0	0	0	0	0	0	0	0	0	0	0
960	2	3	12	2d 06:55:18.99000	0d 04:10:26.69000	0.00511182	0.0193881	0.00122469	2.7582	D	5	28/08/2020 22:22		0	0	0	0	0	0	0	0	0	0	0	0	0	0
961	2	3	12	2d 06:55:20.99000	0d 04:10:28.69000	0.00511251	0.01939	0.00122438	2.7478	D	5	28/08/2020 22:22		0	0	0	0	0	0	0	0	0	0	0	0	0	0
962	2	3	12	2d 06:55:22.89000	0d 04:10:30.59000	0.00511315	0.0193918	0.00122469	2.7375	D	5	28/08/2020 22:22		0	0	0	0	0	0	0	0	0	0	0	0	0	0
963	2	3	12	2d 06:55:24.71000	0d 04:10:32.41000	0.00511377	0.0193935	0.00122454	2.7268	D	5	28/08/2020 22:22		0	0	0	0	0	0	0	0	0	0	0	0	0	0
964	2	3	12	2d 06:55:26.54000	0d 04:10:34.24000	0.00511439	0.0193952	0.00122438	2.7166	D	5	28/08/2020 22:22		0	0	0	0	0	0	0	0	0	0	0	0	0	0
965	2	3	12	2d 06:55:28.29000	0d 04:10:35.99000	0.00511499	0.0193968	0.00122469	2.7057	D	5	28/08/2020 22:22		0	0	0	0	0	0	0	0	0	0	0	0	0	0
966	2	3	12	2d 06:55:30.05000	0d 04:10:37.75000	0.00511559	0.0193984	0.00122461	2.6957	D	5	28/08/2020 22:22		0	0	0	0	0	0	0	0	0	0	0	0	0	0
967	2	3	12	2d 06:55:31.66000	0d 04:10:39.36000	0.00511613	0.0193999	0.00122461	2.6851	D	5	28/08/2020 22:22		0	0	0	0	0	0	0	0	0	0	0	0	0	0
968	2	3	12	2d 06:55:33.33000	0d 04:10:41.03000	0.0051167	0.0194014	0.00122454	2.6748	D	5	28/08/2020 22:22		0	0	0	0	0	0	0	0	0	0	0	0	0	0
969	2	3	12	2d 06:55:34.97000	0d 04:10:42.67000	0.00511726	0.0194029	0.00122477	2.6644	D	5	28/08/2020 22:22		0	0	0	0	0	0	0	0	0	0	0	0	0	0
970	2	3	12	2d 06:55:36.60000	0d 04:10:44.30000	0.00511782	0.0194043	0.00122461	2.654	D	5	28/08/2020 22:22		0	0	0	0	0	0	0	0	0	0	0	0	0	0
971	2	3	12	2d 06:55:38.23000	0d 04:10:45.93000	0.00511837	0.0194058	0.00122461	2.6433	D	5	28/08/2020 22:22		0	0	0	0	0	0	0	0	0	0	0	0	0	0
972	2	3	12	2d 06:55:39.86000	0d 04:10:47.56000	0.00511892	0.0194073	0.00122461	2.6325	D	5	28/08/2020 22:22		0	0	0	0	0	0	0	0	0	0	0	0	0	0
973	2	3	12	2d 06:55:41.48000	0d 04:10:49.18000	0.00511948	0.0194087	0.00122469	2.6218	D	5	28/08/2020 22:22		0	0	0	0	0	0	0	0	0	0	0	0	0	0
974	2	3	12	2d 06:55:43.07000	0d 04:10:50.77000	0.00512002	0.0194101	0.00122469	2.6111	D	5	28/08/2020 22:22		0	0	0	0	0	0	0	0	0	0	0	0	0	0
975	2	3	12	2d 06:55:44.61000	0d 04:10:52.31000	0.00512054	0.0194115	0.00122461	2.6004	D	5	28/08/2020 22:22		0	0	0	0	0	0	0	0	0	0	0	0	0	0
976	2	3	12	2d 06:55:46.12000	0d 04:10:53.82000	0.00512105	0.0194128	0.00122469	2.5899	D	5	28/08/2020 22:22		0	0	0	0	0	0	0	0	0	0	0	0	0	0
977	2	3	12	2d 06:55:47.72000	0d 04:10:55.42000	0.0051216	0.0194142	0.00122454	2.5794	D	5	28/08/2020 22:22		0	0	0	0	0	0	0	0	0	0	0	0	0	0
978	2	3	12	2d 06:55:49.19000	0d 04:10:56.89000	0.0051221	0.0194155	0.00122477	2.5689	D	5	28/08/2020 22:22		0	0	0	0	0	0	0	0	0	0	0	0	0	0
979	2	3	12	2d 06:55:50.67000	0d 04:10:58.37000	0.0051226	0.0194168	0.00122469	2.558	D	5	28/08/2020 22:22		0	0	0	0	0	0	0	0	0	0	0	0	0	0
980	2	3	12	2d 06:55:52.16000	0d 04:10:59.86000	0.00512311	0.0194181	0.00122469	2.5473	D	5	28/08/2020 22:23		0	0	0	0	0	0	0	0	0	0	0	0	0	0
981	2	3	12	2d 06:55:53.62000	0d 04:11:01.32000	0.00512361	0.0194194	0.00122469	2.5365	D	5	28/08/2020 22:23		0	0	0	0	0	0	0	0	0	0	0	0	0	0
982	2	3	12	2d 06:55:55.02000	0d 04:11:02.72000	0.00512408	0.0194206	0.00122469	2.526	D	5	28/08/2020 22:23		0	0	0	0	0	0	0	0	0	0	0	0	0	0
983	2	3	12	2d 06:55:56.43000	0d 04:11:04.13000	0.00512456	0.0194218	0.00122477	2.5153	D	5	28/08/2020 22:23		0	0	0	0	0	0	0	0	0	0	0	0	0	0
984	2	3	12	2d 06:55:57.85000	0d 04:11:05.55000	0.00512504	0.019423	0.00122461	2.5046	D	5	28/08/2020 22:23		0	0	0	0	0	0	0	0	0	0	0	0	0	0
985	2	3	12	2d 06:55:58.46000	0d 04:11:06.16000	0.00512525	0.0194235	0.00122469	2.4999	D	133	28/08/2020 22:23		0	0	0	0	0	0	0	0	0	0	0	0	0	0
986	2	3	13	2d 06:55:58.47000	0d 00:00:00.01000	0	0	0	2.5298	R	0	28/08/2020 22:23		0	0	0	0	0	0	0	0	0	0	0	0	0	0
987	2	3	13	2d 06:56:00.47000	0d 00:00:02.01000	0	0	0	2.7826	R	1	28/08/2020 22:23		0	0	0	0	0	0	0	0	0	0	0	0	0	0
988	2	3	13	2d 06:56:02.47000	0d 00:00:04.01000	0	0	0	2.9192	R	1	28/08/2020 22:23		0	0	0	0	0	0	0	0	0	0	0	0	0	0
989	2	3	13	2d 06:56:04.47000	0d 00:00:06.01000	0	0	0	3.0249	R	1	28/08/2020 22:23		0	0	0	0	0	0	0	0	0	0	0	0	0	0
990	2	3	13	2d 06:56:06.47000	0d 00:00:08.01000	0	0	0	3.1118	R	1	28/08/2020 22:23		0	0	0	0	0	0	0	0	0	0	0	0	0	0
991	2	3	13	2d 06:56:08.46000	0d 00:00:10.00000	0	0	0	3.1833	R	129	28/08/2020 22:23		0	0	0	0	0	0	0	0	0	0	0	0	0	0
992	3	4	9	2d 06:56:08.50000	0d 00:00:00.04000	0.00000001	0.00000004	0.00122652	3.2412	C	0	28/08/2020 22:23		0	0	0	0	0	0	0	0	0	0	0	0	0	0
993	3	4	9	2d 06:56:08.66000	0d 00:00:00.20000	0.00000007	0.00000022	0.00122461	3.2726	C	5	28/08/2020 22:23		0	0	0	0	0	0	0	0	0	0	0	0	0	0
994	3	4	9	2d 06:56:08.81000	0d 00:00:00.35000	0.00000012	0.00000039	0.00122461	3.2952	C	5	28/08/2020 22:23		0	0	0	0	0	0	0	0	0	0	0	0	0	0
995	3	4	9	2d 06:56:08.97000	0d 00:00:00.51000	0.00000017	0.00000057	0.00122469	3.3155	C	5	28/08/2020 22:23		0	0	0	0	0	0	0	0	0	0	0	0	0	0
996	3	4	9	2d 06:56:09.14000	0d 00:00:00.68000	0.00000023	0.00000076	0.00122477	3.3341	C	5	28/08/2020 22:23		0	0	0	0	0	0	0	0	0	0	0	0	0	0
997	3	4	9	2d 06:56:09.32000	0d 00:00:00.86000	0.00000029	0.00000097	0.00122446	3.3524	C	5	28/08/2020 22:23		0	0	0	0	0	0	0	0	0	0	0	0	0	0
998	3	4	9	2d 06:56:09.51000	0d 00:00:01.05000	0.00000036	0.00000118	0.00122469	3.3698	C	5	28/08/2020 22:23		0	0	0	0	0	0	0	0	0	0	0	0	0	0
999	3	4	9	2d 06:56:09.71000	0d 00:00:01.25000	0.00000042	0.00000141	0.00122477	3.387	C	5	28/08/2020 22:23		0	0	0	0	0	0	0	0	0	0	0	0	0	0
1000	3	4	9	2d 06:56:09.91000	0d 00:00:01.45000	0.00000049	0.00000164	0.00122454	3.4034	C	5	28/08/2020 22:23		0	0	0	0	0	0	0	0	0	0	0	0	0	0
1001	3	4	9	2d 06:56:10.13000	0d 00:00:01.67000	0.00000057	0.0000019	0.00122469	3.4199	C	5	28/08/2020 22:23		0	0	0	0	0	0	0	0	0	0	0	0	0	0
1002	3	4	9	2d 06:56:10.35000	0d 00:00:01.89000	0.00000064	0.00000216	0.00122477	3.4356	C	5	28/08/2020 22:23		0	0	0	0	0	0	0	0	0	0	0	0	0	0
1003	3	4	9	2d 06:56:10.59000	0d 00:00:02.13000	0.00000072	0.00000244	0.00122477	3.4514	C	5	28/08/2020 22:23		0	0	0	0	0	0	0	0	0	0	0	0	0	0
1004	3	4	9	2d 06:56:10.84000	0d 00:00:02.38000	0.00000081	0.00000273	0.00122469	3.4668	C	5	28/08/2020 22:23		0	0	0	0	0	0	0	0	0	0	0	0	0	0
1005	3	4	9	2d 06:56:11.10000	0d 00:00:02.64000	0.0000009	0.00000304	0.00122446	3.482	C	5	28/08/2020 22:23		0	0	0	0	0	0	0	0	0	0	0	0	0	0
1006	3	4	9	2d 06:56:11.37000	0d 00:00:02.91000	0.00000099	0.00000336	0.00122469	3.4965	C	5	28/08/2020 22:23		0	0	0	0	0	0	0	0	0	0	0	0	0	0
1007	3	4	9	2d 06:56:11.66000	0d 00:00:03.20000	0.00000109	0.00000371	0.00122469	3.5105	C	5	28/08/2020 22:23		0	0	0	0	0	0	0	0	0	0	0	0	0	0
1008	3	4	9	2d 06:56:11.96000	0d 00:00:03.50000	0.00000119	0.00000406	0.00122461	3.5239	C	5	28/08/2020 22:23		0	0	0	0	0	0	0	0	0	0	0	0	0	0
1009	3	4	9	2d 06:56:12.29000	0d 00:00:03.83000	0.0000013	0.00000446	0.00122469	3.5372	C	5	28/08/2020 22:23		0	0	0	0	0	0	0	0	0	0	0	0	0	0
1010	3	4	9	2d 06:56:12.65000	0d 00:00:04.19000	0.00000143	0.0000049	0.00122469	3.5503	C	5	28/08/2020 22:23		0	0	0	0	0	0	0	0	0	0	0	0	0	0
1011	3	4	9	2d 06:56:13.04000	0d 00:00:04.58000	0.00000156	0.00000537	0.00122477	3.5624	C	5	28/08/2020 22:23		0	0	0	0	0	0	0	0	0	0	0	0	0	0
1012	3	4	9	2d 06:56:13.49000	0d 00:00:05.03000	0.00000171	0.00000591	0.00122477	3.5744	C	5	28/08/2020 22:23		0	0	0	0	0	0	0	0	0	0	0	0	0	0
1013	3	4	9	2d 06:56:14.03000	0d 00:00:05.57000	0.00000189	0.00000657	0.00122461	3.5862	C	5	28/08/2020 22:23		0	0	0	0	0	0	0	0	0	0	0	0	0	0
1014	3	4	9	2d 06:56:14.68000	0d 00:00:06.22000	0.00000212	0.00000737	0.00122461	3.5972	C	5	28/08/2020 22:23		0	0	0	0	0	0	0	0	0	0	0	0	0	0
1015	3	4	9	2d 06:56:15.52000	0d 00:00:07.06000	0.0000024	0.0000084	0.00122454	3.6083	C	5	28/08/2020 22:23		0	0	0	0	0	0	0	0	0	0	0	0	0	0
1016	3	4	9	2d 06:56:16.67000	0d 00:00:08.21000	0.00000279	0.00000981	0.00122461	3.619	C	5	28/08/2020 22:23		0	0	0	0	0	0	0	0	0	0	0	0	0	0
1017	3	4	9	2d 06:56:18.30000	0d 00:00:09.84000	0.00000335	0.00001182	0.00122461	3.6292	C	5	28/08/2020 22:23		0	0	0	0	0	0	0	0	0	0	0	0	0	0
1018	3	4	9	2d 06:56:20.86000	0d 00:00:12.40000	0.00000422	0.00001498	0.00122461	3.6396	C	5	28/08/2020 22:23		0	0	0	0	0	0	0	0	0	0	0	0	0	0
1019	3	4	9	2d 06:56:25.09000	0d 00:00:16.63000	0.00000566	0.00002023	0.00122477	3.6498	C	5	28/08/2020 22:23		0	0	0	0	0	0	0	0	0	0	0	0	0	0
1020	3	4	9	2d 06:56:32.81000	0d 00:00:24.35000	0.00000828	0.00002983	0.00122469	3.66	C	5	28/08/2020 22:23		0	0	0	0	0	0	0	0	0	0	0	0	0	0
1021	3	4	9	2d 06:56:48.77000	0d 00:00:40.31000	0.00001371	0.00004973	0.00122461	3.6701	C	5	28/08/2020 22:23		0	0	0	0	0	0	0	0	0	0	0	0	0	0
1022	3	4	9	2d 06:57:29.63000	0d 00:01:21.17000	0.00002761	0.00010083	0.00122477	3.6802	C	5	28/08/2020 22:24		0	0	0	0	0	0	0	0	0	0	0	0	0	0
1023	3	4	9	2d 06:59:26.18000	0d 00:03:17.72000	0.00006726	0.00024697	0.00122477	3.6902	C	5	28/08/2020 22:26		0	0	0	0	0	0	0	0	0	0	0	0	0	0
1024	3	4	9	2d 07:04:26.18000	0d 00:08:17.72000	0.00016932	0.00062409	0.00122454	3.6985	C	1	28/08/2020 22:31		0	0	0	0	0	0	0	0	0	0	0	0	0	0
1025	3	4	9	2d 07:09:26.18000	0d 00:13:17.72000	0.00027137	0.0010017	0.00122477	3.7014	C	1	28/08/2020 22:36		0	0	0	0	0	0	0	0	0	0	0	0	0	0
1026	3	4	9	2d 07:14:26.18000	0d 00:18:17.72000	0.00037343	0.00137961	0.00122492	3.7046	C	1	28/08/2020 22:41		0	0	0	0	0	0	0	0	0	0	0	0	0	0
1027	3	4	9	2d 07:19:26.18000	0d 00:23:17.72000	0.00047548	0.00175783	0.00122446	3.7076	C	1	28/08/2020 22:46		0	0	0	0	0	0	0	0	0	0	0	0	0	0
1028	3	4	9	2d 07:24:26.18000	0d 00:28:17.72000	0.00057754	0.0021364	0.00122461	3.7111	C	1	28/08/2020 22:51		0	0	0	0	0	0	0	0	0	0	0	0	0	0
1029	3	4	9	2d 07:29:26.18000	0d 00:33:17.72000	0.00067959	0.00251535	0.00122477	3.7151	C	1	28/08/2020 22:56		0	0	0	0	0	0	0	0	0	0	0	0	0	0
1030	3	4	9	2d 07:34:26.18000	0d 00:38:17.72000	0.00078165	0.0028947	0.00122469	3.7192	C	1	28/08/2020 23:01		0	0	0	0	0	0	0	0	0	0	0	0	0	0
1031	3	4	9	2d 07:39:26.18000	0d 00:43:17.72000	0.0008837	0.00327451	0.00122469	3.7238	C	1	28/08/2020 23:06		0	0	0	0	0	0	0	0	0	0	0	0	0	0
1032	3	4	9	2d 07:44:26.18000	0d 00:48:17.72000	0.00098575	0.00365481	0.00122454	3.7285	C	1	28/08/2020 23:11		0	0	0	0	0	0	0	0	0	0	0	0	0	0
1033	3	4	9	2d 07:49:26.18000	0d 00:53:17.72000	0.00108781	0.0040356	0.00122477	3.7337	C	1	28/08/2020 23:16		0	0	0	0	0	0	0	0	0	0	0	0	0	0
1034	3	4	9	2d 07:54:26.18000	0d 00:58:17.72000	0.00118986	0.00441691	0.00122469	3.7388	C	1	28/08/2020 23:21		0	0	0	0	0	0	0	0	0	0	0	0	0	0
1035	3	4	9	2d 07:59:26.18000	0d 01:03:17.72000	0.00129192	0.00479873	0.00122446	3.744	C	1	28/08/2020 23:26		0	0	0	0	0	0	0	0	0	0	0	0	0	0
1036	3	4	9	2d 08:04:26.18000	0d 01:08:17.72000	0.00139397	0.00518108	0.00122461	3.7491	C	1	28/08/2020 23:31		0	0	0	0	0	0	0	0	0	0	0	0	0	0
1037	3	4	9	2d 08:09:26.18000	0d 01:13:17.72000	0.00149603	0.00556395	0.00122461	3.754	C	1	28/08/2020 23:36		0	0	0	0	0	0	0	0	0	0	0	0	0	0
1038	3	4	9	2d 08:14:26.18000	0d 01:18:17.72000	0.00159808	0.00594733	0.00122454	3.7592	C	1	28/08/2020 23:41		0	0	0	0	0	0	0	0	0	0	0	0	0	0
1039	3	4	9	2d 08:19:26.18000	0d 01:23:17.72000	0.00170014	0.00633123	0.00122492	3.7641	C	1	28/08/2020 23:46		0	0	0	0	0	0	0	0	0	0	0	0	0	0
1040	3	4	9	2d 08:24:26.18000	0d 01:28:17.72000	0.00180219	0.00671566	0.00122454	3.7694	C	1	28/08/2020 23:51		0	0	0	0	0	0	0	0	0	0	0	0	0	0
1041	3	4	9	2d 08:29:26.18000	0d 01:33:17.72000	0.00190425	0.00710061	0.00122454	3.7745	C	1	28/08/2020 23:56		0	0	0	0	0	0	0	0	0	0	0	0	0	0
1042	3	4	9	2d 08:34:26.18000	0d 01:38:17.72000	0.0020063	0.00748609	0.00122484	3.78	C	1	29/08/2020 00:01		0	0	0	0	0	0	0	0	0	0	0	0	0	0
1043	3	4	9	2d 08:39:26.18000	0d 01:43:17.72000	0.00210836	0.00787213	0.00122461	3.7853	C	1	29/08/2020 00:06		0	0	0	0	0	0	0	0	0	0	0	0	0	0
1044	3	4	9	2d 08:44:26.18000	0d 01:48:17.72000	0.00221041	0.00825875	0.00122469	3.7913	C	1	29/08/2020 00:11		0	0	0	0	0	0	0	0	0	0	0	0	0	0
1045	3	4	9	2d 08:49:26.18000	0d 01:53:17.72000	0.00231247	0.00864598	0.00122461	3.7974	C	1	29/08/2020 00:16		0	0	0	0	0	0	0	0	0	0	0	0	0	0
1046	3	4	9	2d 08:54:26.18000	0d 01:58:17.72000	0.00241452	0.00903386	0.00122477	3.8038	C	1	29/08/2020 00:21		0	0	0	0	0	0	0	0	0	0	0	0	0	0
1047	3	4	9	2d 08:59:26.18000	0d 02:03:17.72000	0.00251658	0.00942243	0.00122477	3.8108	C	1	29/08/2020 00:26		0	0	0	0	0	0	0	0	0	0	0	0	0	0
1048	3	4	9	2d 09:04:26.18000	0d 02:08:17.72000	0.00261863	0.00981175	0.00122454	3.8187	C	1	29/08/2020 00:31		0	0	0	0	0	0	0	0	0	0	0	0	0	0
1049	3	4	9	2d 09:09:26.18000	0d 02:13:17.72000	0.00272069	0.0102019	0.00122461	3.8268	C	1	29/08/2020 00:36		0	0	0	0	0	0	0	0	0	0	0	0	0	0
1050	3	4	9	2d 09:14:26.18000	0d 02:18:17.72000	0.00282274	0.0105929	0.00122477	3.8363	C	1	29/08/2020 00:41		0	0	0	0	0	0	0	0	0	0	0	0	0	0
1051	3	4	9	2d 09:19:26.18000	0d 02:23:17.72000	0.0029248	0.0109849	0.00122477	3.8462	C	1	29/08/2020 00:46		0	0	0	0	0	0	0	0	0	0	0	0	0	0
1052	3	4	9	2d 09:23:55.39000	0d 02:27:46.93000	0.00301638	0.0113376	0.00122461	3.8563	C	5	29/08/2020 00:51		0	0	0	0	0	0	0	0	0	0	0	0	0	0
1053	3	4	9	2d 09:28:11.49000	0d 02:32:03.03000	0.0031035	0.011674	0.00122454	3.8663	C	5	29/08/2020 00:55		0	0	0	0	0	0	0	0	0	0	0	0	0	0
1054	3	4	9	2d 09:32:07.59000	0d 02:35:59.13000	0.00318382	0.0119849	0.00122461	3.8764	C	5	29/08/2020 00:59		0	0	0	0	0	0	0	0	0	0	0	0	0	0
1055	3	4	9	2d 09:35:48.56000	0d 02:39:40.10000	0.00325899	0.0122767	0.00122477	3.8865	C	5	29/08/2020 01:02		0	0	0	0	0	0	0	0	0	0	0	0	0	0
1056	3	4	9	2d 09:39:24.04000	0d 02:43:15.58000	0.00333229	0.012562	0.00122454	3.8965	C	5	29/08/2020 01:06		0	0	0	0	0	0	0	0	0	0	0	0	0	0
1057	3	4	9	2d 09:42:49.09000	0d 02:46:40.63000	0.00340204	0.0128341	0.00122461	3.9068	C	5	29/08/2020 01:09		0	0	0	0	0	0	0	0	0	0	0	0	0	0
1058	3	4	9	2d 09:46:11.26000	0d 02:50:02.80000	0.00347082	0.0131031	0.00122461	3.9168	C	5	29/08/2020 01:13		0	0	0	0	0	0	0	0	0	0	0	0	0	0
1059	3	4	9	2d 09:49:21.93000	0d 02:53:13.47000	0.00353568	0.0133575	0.00122477	3.9269	C	5	29/08/2020 01:16		0	0	0	0	0	0	0	0	0	0	0	0	0	0
1060	3	4	9	2d 09:52:29.35000	0d 02:56:20.89000	0.00359944	0.0136082	0.00122454	3.937	C	5	29/08/2020 01:19		0	0	0	0	0	0	0	0	0	0	0	0	0	0
1061	3	4	9	2d 09:55:32.45000	0d 02:59:23.99000	0.00366173	0.0138537	0.00122454	3.9471	C	5	29/08/2020 01:22		0	0	0	0	0	0	0	0	0	0	0	0	0	0
1062	3	4	9	2d 09:58:31.67000	0d 03:02:23.21000	0.00372269	0.0140947	0.00122454	3.9571	C	5	29/08/2020 01:25		0	0	0	0	0	0	0	0	0	0	0	0	0	0
1063	3	4	9	2d 10:01:28.81000	0d 03:05:20.35000	0.00378295	0.0143334	0.00122477	3.9672	C	5	29/08/2020 01:28		0	0	0	0	0	0	0	0	0	0	0	0	0	0
1064	3	4	9	2d 10:04:28.03000	0d 03:08:19.57000	0.00384392	0.0145756	0.00122461	3.9773	C	5	29/08/2020 01:31		0	0	0	0	0	0	0	0	0	0	0	0	0	0
1065	3	4	9	2d 10:07:22.76000	0d 03:11:14.30000	0.00390336	0.0148123	0.00122461	3.9875	C	5	29/08/2020 01:34		0	0	0	0	0	0	0	0	0	0	0	0	0	0
1066	3	4	9	2d 10:10:18.24000	0d 03:14:09.78000	0.00396306	0.0150506	0.00122484	3.9977	C	5	29/08/2020 01:37		0	0	0	0	0	0	0	0	0	0	0	0	0	0
1067	3	4	9	2d 10:13:11.84000	0d 03:17:03.38000	0.00402211	0.015287	0.00122477	4.0078	C	5	29/08/2020 01:40		0	0	0	0	0	0	0	0	0	0	0	0	0	0
1068	3	4	9	2d 10:16:02.50000	0d 03:19:54.04000	0.00408017	0.01552	0.00122461	4.018	C	5	29/08/2020 01:43		0	0	0	0	0	0	0	0	0	0	0	0	0	0
1069	3	4	9	2d 10:18:53.28000	0d 03:22:44.82000	0.00413827	0.0157537	0.00122484	4.0281	C	5	29/08/2020 01:46		0	0	0	0	0	0	0	0	0	0	0	0	0	0
1070	3	4	9	2d 10:21:39.49000	0d 03:25:31.03000	0.00419481	0.0159817	0.00122477	4.0381	C	5	29/08/2020 01:48		0	0	0	0	0	0	0	0	0	0	0	0	0	0
1071	3	4	9	2d 10:24:26.19000	0d 03:28:17.73000	0.00425152	0.016211	0.00122461	4.0485	C	5	29/08/2020 01:51		0	0	0	0	0	0	0	0	0	0	0	0	0	0
1072	3	4	9	2d 10:27:15.80000	0d 03:31:07.34000	0.00430921	0.0164449	0.00122446	4.0586	C	5	29/08/2020 01:54		0	0	0	0	0	0	0	0	0	0	0	0	0	0
1073	3	4	9	2d 10:29:55.74000	0d 03:33:47.28000	0.00436362	0.016666	0.00122461	4.0687	C	5	29/08/2020 01:57		0	0	0	0	0	0	0	0	0	0	0	0	0	0
1074	3	4	9	2d 10:32:36.90000	0d 03:36:28.44000	0.00441845	0.0168893	0.00122461	4.0787	C	5	29/08/2020 01:59		0	0	0	0	0	0	0	0	0	0	0	0	0	0
1075	3	4	9	2d 10:35:13.60000	0d 03:39:05.14000	0.00447175	0.017107	0.00122477	4.0888	C	5	29/08/2020 02:02		0	0	0	0	0	0	0	0	0	0	0	0	0	0
1076	3	4	9	2d 10:37:49.22000	0d 03:41:40.76000	0.00452469	0.0173237	0.00122461	4.0989	C	5	29/08/2020 02:04		0	0	0	0	0	0	0	0	0	0	0	0	0	0
1077	3	4	9	2d 10:40:23.04000	0d 03:44:14.58000	0.00457702	0.0175385	0.00122461	4.1089	C	5	29/08/2020 02:07		0	0	0	0	0	0	0	0	0	0	0	0	0	0
1078	3	4	9	2d 10:42:54.52000	0d 03:46:46.06000	0.00462855	0.0177505	0.00122454	4.1192	C	5	29/08/2020 02:10		0	0	0	0	0	0	0	0	0	0	0	0	0	0
1079	3	4	9	2d 10:45:25.92000	0d 03:49:17.46000	0.00468005	0.0179629	0.00122461	4.1292	C	5	29/08/2020 02:12		0	0	0	0	0	0	0	0	0	0	0	0	0	0
1080	3	4	9	2d 10:47:51.66000	0d 03:51:43.20000	0.00472963	0.0181679	0.00122469	4.1393	C	5	29/08/2020 02:15		0	0	0	0	0	0	0	0	0	0	0	0	0	0
1081	3	4	9	2d 10:50:18.22000	0d 03:54:09.76000	0.00477949	0.0183745	0.00122454	4.1494	C	5	29/08/2020 02:17		0	0	0	0	0	0	0	0	0	0	0	0	0	0
1082	3	4	9	2d 10:52:42.24000	0d 03:56:33.78000	0.00482848	0.018578	0.00122477	4.1595	C	5	29/08/2020 02:19		0	0	0	0	0	0	0	0	0	0	0	0	0	0
1083	3	4	9	2d 10:55:02.55000	0d 03:58:54.09000	0.00487621	0.0187768	0.00122461	4.1695	C	5	29/08/2020 02:22		0	0	0	0	0	0	0	0	0	0	0	0	0	0
1084	3	4	9	2d 10:57:26.62000	0d 04:01:18.16000	0.00492522	0.0189814	0.00122469	4.1796	C	5	29/08/2020 02:24		0	0	0	0	0	0	0	0	0	0	0	0	0	0
1085	3	4	9	2d 10:59:49.24000	0d 04:03:40.78000	0.00497374	0.0191844	0.00122469	4.1897	C	5	29/08/2020 02:26		0	0	0	0	0	0	0	0	0	0	0	0	0	0
1086	3	4	9	2d 11:02:07.87000	0d 04:05:59.41000	0.0050209	0.0193822	0.00122454	4.1997	C	5	29/08/2020 02:29		0	0	0	0	0	0	0	0	0	0	0	0	0	0
1087	3	4	9	2d 11:02:08.91000	0d 04:06:00.45000	0.00502125	0.0193837	0.00122477	4.2	C	133	29/08/2020 02:29		0	0	0	0	0	0	0	0	0	0	0	0	0	0
1088	3	4	10	2d 11:02:08.92000	0d 00:00:00.01000	0.00502125	0.0193837	0.00124369	4.2	C	0	29/08/2020 02:29		0	0	0	0	0	0	0	0	0	0	0	0	0	0
1089	3	4	10	2d 11:02:30.24000	0d 00:00:21.33000	0.00502838	0.0194136	0.00114359	4.2002	C	4	29/08/2020 02:29		0	0	0	0	0	0	0	0	0	0	0	0	0	0
1090	3	4	10	2d 11:02:54.25000	0d 00:00:45.34000	0.00503565	0.0194442	0.00104356	4.2002	C	4	29/08/2020 02:30		0	0	0	0	0	0	0	0	0	0	0	0	0	0
1091	3	4	10	2d 11:03:25.29000	0d 00:01:16.38000	0.0050442	0.0194801	0.00094354	4.2	C	4	29/08/2020 02:30		0	0	0	0	0	0	0	0	0	0	0	0	0	0
1092	3	4	10	2d 11:04:02.03000	0d 00:01:53.12000	0.0050533	0.0195183	0.00084344	4.2	C	4	29/08/2020 02:31		0	0	0	0	0	0	0	0	0	0	0	0	0	0
1093	3	4	10	2d 11:04:45.50000	0d 00:02:36.59000	0.00506288	0.0195585	0.00074342	4.2	C	4	29/08/2020 02:31		0	0	0	0	0	0	0	0	0	0	0	0	0	0
1094	3	4	10	2d 11:05:38.27000	0d 00:03:29.36000	0.00507302	0.0196011	0.00064332	4.2002	C	4	29/08/2020 02:32		0	0	0	0	0	0	0	0	0	0	0	0	0	0
1095	3	4	10	2d 11:06:37.56000	0d 00:04:28.65000	0.00508277	0.0196421	0.0005433	4.2	C	4	29/08/2020 02:33		0	0	0	0	0	0	0	0	0	0	0	0	0	0
1096	3	4	10	2d 11:07:55.14000	0d 00:05:46.23000	0.00509337	0.0196866	0.00044327	4.2	C	4	29/08/2020 02:35		0	0	0	0	0	0	0	0	0	0	0	0	0	0
1097	3	4	10	2d 11:09:33.24000	0d 00:07:24.33000	0.00510405	0.0197315	0.00034325	4.2	C	4	29/08/2020 02:36		0	0	0	0	0	0	0	0	0	0	0	0	0	0
1098	3	4	10	2d 11:11:56.98000	0d 00:09:48.07000	0.00511564	0.0197801	0.00024323	4.2	C	4	29/08/2020 02:39		0	0	0	0	0	0	0	0	0	0	0	0	0	0
1099	3	4	10	2d 11:15:55.36000	0d 00:13:46.45000	0.0051281	0.0198325	0.00014321	4.2	C	4	29/08/2020 02:43		0	0	0	0	0	0	0	0	0	0	0	0	0	0
1100	3	4	10	2d 11:17:19.04000	0d 00:15:10.13000	0.00513119	0.0198455	0.00012238	4.1999	C	132	29/08/2020 02:44		0	0	0	0	0	0	0	0	0	0	0	0	0	0
1101	3	4	11	2d 11:17:19.05000	0d 00:00:00.01000	0	0	0	4.199	R	0	29/08/2020 02:44		0	0	0	0	0	0	0	0	0	0	0	0	0	0
1102	3	4	11	2d 11:17:21.05000	0d 00:00:02.01000	0	0	0	4.1985	R	1	29/08/2020 02:44		0	0	0	0	0	0	0	0	0	0	0	0	0	0
1103	3	4	11	2d 11:17:23.05000	0d 00:00:04.01000	0	0	0	4.1984	R	1	29/08/2020 02:44		0	0	0	0	0	0	0	0	0	0	0	0	0	0
1104	3	4	11	2d 11:17:25.05000	0d 00:00:06.01000	0	0	0	4.1984	R	1	29/08/2020 02:44		0	0	0	0	0	0	0	0	0	0	0	0	0	0
1105	3	4	11	2d 11:17:27.05000	0d 00:00:08.01000	0	0	0	4.1984	R	1	29/08/2020 02:44		0	0	0	0	0	0	0	0	0	0	0	0	0	0
1106	3	4	11	2d 11:17:29.04000	0d 00:00:10.00000	0	0	0	4.1982	R	129	29/08/2020 02:44		0	0	0	0	0	0	0	0	0	0	0	0	0	0
1107	3	4	12	2d 11:17:29.08000	0d 00:00:00.04000	0.00000001	0.00000006	0.00122469	4.1855	D	0	29/08/2020 02:44		0	0	0	0	0	0	0	0	0	0	0	0	0	0
1108	3	4	12	2d 11:17:53.70000	0d 00:00:24.66000	0.00000839	0.00003506	0.00122492	4.1755	D	5	29/08/2020 02:45		0	0	0	0	0	0	0	0	0	0	0	0	0	0
1109	3	4	12	2d 11:19:02.78000	0d 00:01:33.74000	0.00003189	0.00013305	0.00122484	4.1654	D	5	29/08/2020 02:46		0	0	0	0	0	0	0	0	0	0	0	0	0	0
1110	3	4	12	2d 11:20:53.43000	0d 00:03:24.39000	0.00006953	0.00028965	0.00122461	4.1553	D	5	29/08/2020 02:48		0	0	0	0	0	0	0	0	0	0	0	0	0	0
1111	3	4	12	2d 11:22:57.13000	0d 00:05:28.09000	0.00011161	0.00046431	0.00122469	4.1453	D	5	29/08/2020 02:50		0	0	0	0	0	0	0	0	0	0	0	0	0	0
1112	3	4	12	2d 11:25:05.72000	0d 00:07:36.68000	0.00015535	0.00064542	0.00122446	4.1352	D	5	29/08/2020 02:52		0	0	0	0	0	0	0	0	0	0	0	0	0	0
1113	3	4	12	2d 11:27:18.40000	0d 00:09:49.36000	0.00020049	0.00083185	0.00122461	4.125	D	5	29/08/2020 02:54		0	0	0	0	0	0	0	0	0	0	0	0	0	0
1114	3	4	12	2d 11:29:33.40000	0d 00:12:04.36000	0.00024641	0.00102106	0.00122477	4.1147	D	5	29/08/2020 02:56		0	0	0	0	0	0	0	0	0	0	0	0	0	0
1115	3	4	12	2d 11:31:50.89000	0d 00:14:21.85000	0.00029319	0.00121328	0.00122461	4.1047	D	5	29/08/2020 02:59		0	0	0	0	0	0	0	0	0	0	0	0	0	0
1116	3	4	12	2d 11:34:07.98000	0d 00:16:38.94000	0.00033982	0.00140448	0.00122477	4.0946	D	5	29/08/2020 03:01		0	0	0	0	0	0	0	0	0	0	0	0	0	0
1117	3	4	12	2d 11:36:26.12000	0d 00:18:57.08000	0.00038682	0.00159666	0.00122469	4.0845	D	5	29/08/2020 03:03		0	0	0	0	0	0	0	0	0	0	0	0	0	0
1118	3	4	12	2d 11:38:49.03000	0d 00:21:19.99000	0.00043543	0.001795	0.00122477	4.0745	D	5	29/08/2020 03:05		0	0	0	0	0	0	0	0	0	0	0	0	0	0
1119	3	4	12	2d 11:41:13.09000	0d 00:23:44.05000	0.00048444	0.00199443	0.00122469	4.0644	D	5	29/08/2020 03:08		0	0	0	0	0	0	0	0	0	0	0	0	0	0
1120	3	4	12	2d 11:43:40.69000	0d 00:26:11.65000	0.00053465	0.00219826	0.00122469	4.0543	D	5	29/08/2020 03:10		0	0	0	0	0	0	0	0	0	0	0	0	0	0
1121	3	4	12	2d 11:46:09.49000	0d 00:28:40.45000	0.00058527	0.00240324	0.00122461	4.0443	D	5	29/08/2020 03:13		0	0	0	0	0	0	0	0	0	0	0	0	0	0
1122	3	4	12	2d 11:48:39.61000	0d 00:31:10.57000	0.00063634	0.00260952	0.00122477	4.0342	D	5	29/08/2020 03:15		0	0	0	0	0	0	0	0	0	0	0	0	0	0
1123	3	4	12	2d 11:51:11.15000	0d 00:33:42.11000	0.00068789	0.00281723	0.00122484	4.0241	D	5	29/08/2020 03:18		0	0	0	0	0	0	0	0	0	0	0	0	0	0
1124	3	4	12	2d 11:53:46.41000	0d 00:36:17.37000	0.0007407	0.00302951	0.00122454	4.014	D	5	29/08/2020 03:20		0	0	0	0	0	0	0	0	0	0	0	0	0	0
1125	3	4	12	2d 11:56:23.24000	0d 00:38:54.20000	0.00079405	0.0032434	0.00122477	4.004	D	5	29/08/2020 03:23		0	0	0	0	0	0	0	0	0	0	0	0	0	0
1126	3	4	12	2d 11:59:02.27000	0d 00:41:33.23000	0.00084815	0.00345975	0.00122461	3.9939	D	5	29/08/2020 03:26		0	0	0	0	0	0	0	0	0	0	0	0	0	0
1127	3	4	12	2d 12:01:44.47000	0d 00:44:15.43000	0.00090333	0.00367986	0.00122469	3.9838	D	5	29/08/2020 03:28		0	0	0	0	0	0	0	0	0	0	0	0	0	0
1128	3	4	12	2d 12:04:27.10000	0d 00:46:58.06000	0.00095866	0.00389999	0.00122431	3.9738	D	5	29/08/2020 03:31		0	0	0	0	0	0	0	0	0	0	0	0	0	0
1129	3	4	12	2d 12:07:11.40000	0d 00:49:42.36000	0.00101455	0.00412181	0.00122469	3.9637	D	5	29/08/2020 03:34		0	0	0	0	0	0	0	0	0	0	0	0	0	0
1130	3	4	12	2d 12:09:54.34000	0d 00:52:25.30000	0.00106998	0.00434125	0.00122469	3.9536	D	5	29/08/2020 03:37		0	0	0	0	0	0	0	0	0	0	0	0	0	0
1131	3	4	12	2d 12:12:39.86000	0d 00:55:10.82000	0.00112628	0.00456359	0.00122461	3.9435	D	5	29/08/2020 03:39		0	0	0	0	0	0	0	0	0	0	0	0	0	0
1132	3	4	12	2d 12:15:29.28000	0d 00:58:00.24000	0.00118392	0.00479059	0.00122446	3.9335	D	5	29/08/2020 03:42		0	0	0	0	0	0	0	0	0	0	0	0	0	0
1133	3	4	12	2d 12:18:18.13000	0d 01:00:49.09000	0.00124136	0.00501625	0.00122461	3.9234	D	5	29/08/2020 03:45		0	0	0	0	0	0	0	0	0	0	0	0	0	0
1134	3	4	12	2d 12:21:11.60000	0d 01:03:42.56000	0.00130037	0.00524749	0.00122461	3.9133	D	5	29/08/2020 03:48		0	0	0	0	0	0	0	0	0	0	0	0	0	0
1135	3	4	12	2d 12:24:03.41000	0d 01:06:34.37000	0.00135882	0.00547592	0.00122477	3.9031	D	5	29/08/2020 03:51		0	0	0	0	0	0	0	0	0	0	0	0	0	0
1136	3	4	12	2d 12:27:00.48000	0d 01:09:31.44000	0.00141905	0.00571073	0.00122477	3.893	D	5	29/08/2020 03:54		0	0	0	0	0	0	0	0	0	0	0	0	0	0
1137	3	4	12	2d 12:29:58.88000	0d 01:12:29.84000	0.00147974	0.0059467	0.00122469	3.8828	D	5	29/08/2020 03:57		0	0	0	0	0	0	0	0	0	0	0	0	0	0
1138	3	4	12	2d 12:33:00.52000	0d 01:15:31.48000	0.00154153	0.00618632	0.00122461	3.8727	D	5	29/08/2020 04:00		0	0	0	0	0	0	0	0	0	0	0	0	0	0
1139	3	4	12	2d 12:36:05.70000	0d 01:18:36.66000	0.00160453	0.00642998	0.00122454	3.8627	D	5	29/08/2020 04:03		0	0	0	0	0	0	0	0	0	0	0	0	0	0
1140	3	4	12	2d 12:39:16.20000	0d 01:21:47.16000	0.00166933	0.00667998	0.00122454	3.8526	D	5	29/08/2020 04:06		0	0	0	0	0	0	0	0	0	0	0	0	0	0
1141	3	4	12	2d 12:42:31.77000	0d 01:25:02.73000	0.00173586	0.00693597	0.00122446	3.8425	D	5	29/08/2020 04:09		0	0	0	0	0	0	0	0	0	0	0	0	0	0
1142	3	4	12	2d 12:45:58.08000	0d 01:28:29.04000	0.00180605	0.0072053	0.00122469	3.8325	D	5	29/08/2020 04:13		0	0	0	0	0	0	0	0	0	0	0	0	0	0
1143	3	4	12	2d 12:49:30.66000	0d 01:32:01.62000	0.00187836	0.00748209	0.00122484	3.8224	D	5	29/08/2020 04:16		0	0	0	0	0	0	0	0	0	0	0	0	0	0
1144	3	4	12	2d 12:53:15.11000	0d 01:35:46.07000	0.00195472	0.00777357	0.00122469	3.8123	D	5	29/08/2020 04:20		0	0	0	0	0	0	0	0	0	0	0	0	0	0
1145	3	4	12	2d 12:57:10.59000	0d 01:39:41.55000	0.00203482	0.00807856	0.00122477	3.8022	D	5	29/08/2020 04:24		0	0	0	0	0	0	0	0	0	0	0	0	0	0
1146	3	4	12	2d 13:01:24.29000	0d 01:43:55.25000	0.00212113	0.00840629	0.00122461	3.7922	D	5	29/08/2020 04:28		0	0	0	0	0	0	0	0	0	0	0	0	0	0
1147	3	4	12	2d 13:05:55.29000	0d 01:48:26.25000	0.00221332	0.00875543	0.00122469	3.7821	D	5	29/08/2020 04:33		0	0	0	0	0	0	0	0	0	0	0	0	0	0
1148	3	4	12	2d 13:10:52.56000	0d 01:53:23.52000	0.00231444	0.00913741	0.00122484	3.772	D	5	29/08/2020 04:38		0	0	0	0	0	0	0	0	0	0	0	0	0	0
1149	3	4	12	2d 13:15:52.56000	0d 01:58:23.52000	0.0024165	0.00952191	0.00122461	3.7632	D	1	29/08/2020 04:43		0	0	0	0	0	0	0	0	0	0	0	0	0	0
1150	3	4	12	2d 13:20:52.56000	0d 02:03:23.52000	0.00251855	0.0099055	0.00122492	3.7545	D	1	29/08/2020 04:48		0	0	0	0	0	0	0	0	0	0	0	0	0	0
1151	3	4	12	2d 13:25:52.56000	0d 02:08:23.52000	0.00262061	0.0102882	0.00122461	3.7464	D	1	29/08/2020 04:53		0	0	0	0	0	0	0	0	0	0	0	0	0	0
1152	3	4	12	2d 13:30:52.56000	0d 02:13:23.52000	0.00272266	0.0106702	0.00122461	3.7388	D	1	29/08/2020 04:58		0	0	0	0	0	0	0	0	0	0	0	0	0	0
1153	3	4	12	2d 13:35:52.56000	0d 02:18:23.52000	0.00282472	0.0110514	0.00122469	3.7313	D	1	29/08/2020 05:03		0	0	0	0	0	0	0	0	0	0	0	0	0	0
1154	3	4	12	2d 13:40:52.56000	0d 02:23:23.52000	0.00292677	0.0114318	0.00122469	3.7243	D	1	29/08/2020 05:08		0	0	0	0	0	0	0	0	0	0	0	0	0	0
1155	3	4	12	2d 13:45:52.56000	0d 02:28:23.52000	0.00302883	0.0118115	0.00122469	3.7171	D	1	29/08/2020 05:13		0	0	0	0	0	0	0	0	0	0	0	0	0	0
1156	3	4	12	2d 13:50:52.56000	0d 02:33:23.52000	0.00313088	0.0121905	0.00122469	3.7096	D	1	29/08/2020 05:18		0	0	0	0	0	0	0	0	0	0	0	0	0	0
1157	3	4	12	2d 13:55:52.56000	0d 02:38:23.52000	0.00323294	0.0125687	0.00122469	3.7018	D	1	29/08/2020 05:23		0	0	0	0	0	0	0	0	0	0	0	0	0	0
1158	3	4	12	2d 14:00:52.56000	0d 02:43:23.52000	0.00333499	0.012946	0.00122461	3.693	D	1	29/08/2020 05:28		0	0	0	0	0	0	0	0	0	0	0	0	0	0
1159	3	4	12	2d 14:05:52.56000	0d 02:48:23.52000	0.00343705	0.0133225	0.00122469	3.6838	D	1	29/08/2020 05:33		0	0	0	0	0	0	0	0	0	0	0	0	0	0
1160	3	4	12	2d 14:10:47.40000	0d 02:53:18.36000	0.00353735	0.0136915	0.00122469	3.6738	D	5	29/08/2020 05:37		0	0	0	0	0	0	0	0	0	0	0	0	0	0
1161	3	4	12	2d 14:15:10.85000	0d 02:57:41.81000	0.00362697	0.0140203	0.00122454	3.6637	D	5	29/08/2020 05:42		0	0	0	0	0	0	0	0	0	0	0	0	0	0
1162	3	4	12	2d 14:18:57.75000	0d 03:01:28.71000	0.00370415	0.0143027	0.00122454	3.6536	D	5	29/08/2020 05:46		0	0	0	0	0	0	0	0	0	0	0	0	0	0
1163	3	4	12	2d 14:22:17.43000	0d 03:04:48.39000	0.00377208	0.0145506	0.00122438	3.6434	D	5	29/08/2020 05:49		0	0	0	0	0	0	0	0	0	0	0	0	0	0
1164	3	4	12	2d 14:25:19.55000	0d 03:07:50.51000	0.00383404	0.014776	0.00122461	3.6332	D	5	29/08/2020 05:52		0	0	0	0	0	0	0	0	0	0	0	0	0	0
1165	3	4	12	2d 14:28:03.21000	0d 03:10:34.17000	0.00388971	0.014978	0.00122469	3.6231	D	5	29/08/2020 05:55		0	0	0	0	0	0	0	0	0	0	0	0	0	0
1166	3	4	12	2d 14:30:25.34000	0d 03:12:56.30000	0.00393806	0.015153	0.00122469	3.613	D	5	29/08/2020 05:57		0	0	0	0	0	0	0	0	0	0	0	0	0	0
1167	3	4	12	2d 14:32:32.67000	0d 03:15:03.63000	0.00398138	0.0153093	0.00122484	3.6028	D	5	29/08/2020 05:59		0	0	0	0	0	0	0	0	0	0	0	0	0	0
1168	3	4	12	2d 14:34:27.18000	0d 03:16:58.14000	0.00402033	0.0154494	0.00122454	3.5927	D	5	29/08/2020 06:01		0	0	0	0	0	0	0	0	0	0	0	0	0	0
1169	3	4	12	2d 14:36:01.45000	0d 03:18:32.41000	0.0040524	0.0155645	0.00122469	3.5827	D	5	29/08/2020 06:03		0	0	0	0	0	0	0	0	0	0	0	0	0	0
1170	3	4	12	2d 14:37:22.99000	0d 03:19:53.95000	0.00408014	0.0156637	0.00122499	3.5724	D	5	29/08/2020 06:04		0	0	0	0	0	0	0	0	0	0	0	0	0	0
1171	3	4	12	2d 14:38:36.59000	0d 03:21:07.55000	0.00410518	0.0157531	0.00122446	3.5622	D	5	29/08/2020 06:05		0	0	0	0	0	0	0	0	0	0	0	0	0	0
1172	3	4	12	2d 14:39:41.89000	0d 03:22:12.85000	0.00412739	0.0158321	0.00122484	3.5521	D	5	29/08/2020 06:06		0	0	0	0	0	0	0	0	0	0	0	0	0	0
1173	3	4	12	2d 14:40:36.53000	0d 03:23:07.49000	0.00414598	0.015898	0.00122461	3.5421	D	5	29/08/2020 06:07		0	0	0	0	0	0	0	0	0	0	0	0	0	0
1174	3	4	12	2d 14:41:26.43000	0d 03:23:57.39000	0.00416295	0.0159581	0.00122461	3.532	D	5	29/08/2020 06:08		0	0	0	0	0	0	0	0	0	0	0	0	0	0
1175	3	4	12	2d 14:42:11.05000	0d 03:24:42.01000	0.00417813	0.0160116	0.00122477	3.5219	D	5	29/08/2020 06:09		0	0	0	0	0	0	0	0	0	0	0	0	0	0
1176	3	4	12	2d 14:42:48.43000	0d 03:25:19.39000	0.00419085	0.0160563	0.00122461	3.5117	D	5	29/08/2020 06:09		0	0	0	0	0	0	0	0	0	0	0	0	0	0
1177	3	4	12	2d 14:43:24.15000	0d 03:25:55.11000	0.004203	0.0160989	0.00122461	3.5016	D	5	29/08/2020 06:10		0	0	0	0	0	0	0	0	0	0	0	0	0	0
1178	3	4	12	2d 14:43:57.45000	0d 03:26:28.41000	0.00421433	0.0161386	0.00122446	3.4916	D	5	29/08/2020 06:11		0	0	0	0	0	0	0	0	0	0	0	0	0	0
1179	3	4	12	2d 14:44:26.82000	0d 03:26:57.78000	0.00422432	0.0161734	0.00122461	3.4815	D	5	29/08/2020 06:11		0	0	0	0	0	0	0	0	0	0	0	0	0	0
1180	3	4	12	2d 14:44:57.23000	0d 03:27:28.19000	0.00423466	0.0162094	0.00122461	3.4713	D	5	29/08/2020 06:12		0	0	0	0	0	0	0	0	0	0	0	0	0	0
1181	3	4	12	2d 14:45:24.08000	0d 03:27:55.04000	0.0042438	0.016241	0.00122461	3.4611	D	5	29/08/2020 06:12		0	0	0	0	0	0	0	0	0	0	0	0	0	0
1182	3	4	12	2d 14:45:52.62000	0d 03:28:23.58000	0.00425351	0.0162746	0.00122477	3.451	D	5	29/08/2020 06:13		0	0	0	0	0	0	0	0	0	0	0	0	0	0
1183	3	4	12	2d 14:46:22.96000	0d 03:28:53.92000	0.00426383	0.0163101	0.00122477	3.4409	D	5	29/08/2020 06:13		0	0	0	0	0	0	0	0	0	0	0	0	0	0
1184	3	4	12	2d 14:46:54.48000	0d 03:29:25.44000	0.00427455	0.016347	0.00122446	3.4307	D	5	29/08/2020 06:14		0	0	0	0	0	0	0	0	0	0	0	0	0	0
1185	3	4	12	2d 14:47:30.28000	0d 03:30:01.24000	0.00428673	0.0163887	0.00122484	3.4206	D	5	29/08/2020 06:14		0	0	0	0	0	0	0	0	0	0	0	0	0	0
1186	3	4	12	2d 14:48:15.65000	0d 03:30:46.61000	0.00430216	0.0164414	0.00122461	3.4104	D	5	29/08/2020 06:15		0	0	0	0	0	0	0	0	0	0	0	0	0	0
1187	3	4	12	2d 14:49:21.57000	0d 03:31:52.53000	0.00432459	0.0165178	0.00122461	3.4002	D	5	29/08/2020 06:16		0	0	0	0	0	0	0	0	0	0	0	0	0	0
1188	3	4	12	2d 14:50:46.73000	0d 03:33:17.69000	0.00435356	0.0166161	0.00122461	3.3901	D	5	29/08/2020 06:17		0	0	0	0	0	0	0	0	0	0	0	0	0	0
1189	3	4	12	2d 14:53:01.08000	0d 03:35:32.04000	0.00439926	0.0167709	0.00122454	3.3799	D	5	29/08/2020 06:20		0	0	0	0	0	0	0	0	0	0	0	0	0	0
1190	3	4	12	2d 14:56:42.68000	0d 03:39:13.64000	0.00447465	0.0170253	0.00122469	3.3698	D	5	29/08/2020 06:23		0	0	0	0	0	0	0	0	0	0	0	0	0	0
1191	3	4	12	2d 15:00:57.28000	0d 03:43:28.24000	0.00456126	0.0173168	0.00122469	3.3597	D	5	29/08/2020 06:28		0	0	0	0	0	0	0	0	0	0	0	0	0	0
1192	3	4	12	2d 15:05:57.28000	0d 03:48:28.24000	0.00466331	0.0176594	0.00122446	3.3539	D	1	29/08/2020 06:33		0	0	0	0	0	0	0	0	0	0	0	0	0	0
1193	3	4	12	2d 15:09:16.09000	0d 03:51:47.05000	0.00473094	0.0178859	0.00122454	3.3437	D	5	29/08/2020 06:36		0	0	0	0	0	0	0	0	0	0	0	0	0	0
1194	3	4	12	2d 15:12:35.84000	0d 03:55:06.80000	0.00479889	0.0181128	0.00122484	3.3336	D	5	29/08/2020 06:39		0	0	0	0	0	0	0	0	0	0	0	0	0	0
1195	3	4	12	2d 15:14:40.53000	0d 03:57:11.49000	0.00484131	0.018254	0.00122461	3.3236	D	5	29/08/2020 06:41		0	0	0	0	0	0	0	0	0	0	0	0	0	0
1196	3	4	12	2d 15:16:28.15000	0d 03:58:59.11000	0.00487792	0.0183755	0.00122469	3.3135	D	5	29/08/2020 06:43		0	0	0	0	0	0	0	0	0	0	0	0	0	0
1197	3	4	12	2d 15:17:59.29000	0d 04:00:30.25000	0.00490893	0.0184781	0.00122469	3.3033	D	5	29/08/2020 06:45		0	0	0	0	0	0	0	0	0	0	0	0	0	0
1198	3	4	12	2d 15:19:18.05000	0d 04:01:49.01000	0.00493572	0.0185665	0.00122477	3.2932	D	5	29/08/2020 06:46		0	0	0	0	0	0	0	0	0	0	0	0	0	0
1199	3	4	12	2d 15:20:13.49000	0d 04:02:44.45000	0.00495458	0.0186285	0.00122461	3.2831	D	5	29/08/2020 06:47		0	0	0	0	0	0	0	0	0	0	0	0	0	0
1200	3	4	12	2d 15:21:06.44000	0d 04:03:37.40000	0.00497259	0.0186876	0.00122469	3.2731	D	5	29/08/2020 06:48		0	0	0	0	0	0	0	0	0	0	0	0	0	0
1201	3	4	12	2d 15:21:52.51000	0d 04:04:23.47000	0.00498826	0.0187388	0.00122477	3.263	D	5	29/08/2020 06:49		0	0	0	0	0	0	0	0	0	0	0	0	0	0
1202	3	4	12	2d 15:22:31.96000	0d 04:05:02.92000	0.00500168	0.0187825	0.00122477	3.2529	D	5	29/08/2020 06:49		0	0	0	0	0	0	0	0	0	0	0	0	0	0
1203	3	4	12	2d 15:23:06.49000	0d 04:05:37.45000	0.00501343	0.0188207	0.00122484	3.2428	D	5	29/08/2020 06:50		0	0	0	0	0	0	0	0	0	0	0	0	0	0
1204	3	4	12	2d 15:23:38.65000	0d 04:06:09.61000	0.00502437	0.0188561	0.00122492	3.2328	D	5	29/08/2020 06:50		0	0	0	0	0	0	0	0	0	0	0	0	0	0
1205	3	4	12	2d 15:24:07.72000	0d 04:06:38.68000	0.00503426	0.018888	0.00122477	3.2226	D	5	29/08/2020 06:51		0	0	0	0	0	0	0	0	0	0	0	0	0	0
1206	3	4	12	2d 15:24:32.04000	0d 04:07:03.00000	0.00504253	0.0189146	0.00122461	3.2123	D	5	29/08/2020 06:51		0	0	0	0	0	0	0	0	0	0	0	0	0	0
1207	3	4	12	2d 15:24:54.63000	0d 04:07:25.59000	0.00505022	0.0189393	0.00122469	3.2021	D	5	29/08/2020 06:52		0	0	0	0	0	0	0	0	0	0	0	0	0	0
1208	3	4	12	2d 15:25:16.65000	0d 04:07:47.61000	0.00505771	0.0189632	0.00122484	3.1919	D	5	29/08/2020 06:52		0	0	0	0	0	0	0	0	0	0	0	0	0	0
1209	3	4	12	2d 15:25:34.72000	0d 04:08:05.68000	0.00506386	0.0189828	0.00122469	3.1818	D	5	29/08/2020 06:52		0	0	0	0	0	0	0	0	0	0	0	0	0	0
1210	3	4	12	2d 15:25:51.36000	0d 04:08:22.32000	0.00506952	0.0190008	0.00122477	3.1716	D	5	29/08/2020 06:53		0	0	0	0	0	0	0	0	0	0	0	0	0	0
1211	3	4	12	2d 15:26:07.63000	0d 04:08:38.59000	0.00507505	0.0190183	0.00122461	3.1614	D	5	29/08/2020 06:53		0	0	0	0	0	0	0	0	0	0	0	0	0	0
1212	3	4	12	2d 15:26:21.37000	0d 04:08:52.33000	0.00507973	0.0190331	0.00122469	3.1511	D	5	29/08/2020 06:53		0	0	0	0	0	0	0	0	0	0	0	0	0	0
1213	3	4	12	2d 15:26:33.97000	0d 04:09:04.93000	0.00508401	0.0190466	0.00122454	3.1408	D	5	29/08/2020 06:53		0	0	0	0	0	0	0	0	0	0	0	0	0	0
1214	3	4	12	2d 15:26:45.55000	0d 04:09:16.51000	0.00508795	0.0190589	0.00122454	3.1307	D	5	29/08/2020 06:53		0	0	0	0	0	0	0	0	0	0	0	0	0	0
1215	3	4	12	2d 15:26:55.84000	0d 04:09:26.80000	0.00509145	0.0190699	0.00122477	3.1205	D	5	29/08/2020 06:54		0	0	0	0	0	0	0	0	0	0	0	0	0	0
1216	3	4	12	2d 15:27:05.31000	0d 04:09:36.27000	0.00509467	0.0190799	0.00122469	3.1104	D	5	29/08/2020 06:54		0	0	0	0	0	0	0	0	0	0	0	0	0	0
1217	3	4	12	2d 15:27:14.12000	0d 04:09:45.08000	0.00509767	0.0190892	0.00122454	3.1	D	5	29/08/2020 06:54		0	0	0	0	0	0	0	0	0	0	0	0	0	0
1218	3	4	12	2d 15:27:22.28000	0d 04:09:53.24000	0.00510045	0.0190978	0.00122454	3.09	D	5	29/08/2020 06:54		0	0	0	0	0	0	0	0	0	0	0	0	0	0
1219	3	4	12	2d 15:27:29.70000	0d 04:10:00.66000	0.00510297	0.0191056	0.00122477	3.0799	D	5	29/08/2020 06:54		0	0	0	0	0	0	0	0	0	0	0	0	0	0
1220	3	4	12	2d 15:27:36.69000	0d 04:10:07.65000	0.00510535	0.0191129	0.00122461	3.0698	D	5	29/08/2020 06:54		0	0	0	0	0	0	0	0	0	0	0	0	0	0
1221	3	4	12	2d 15:27:43.95000	0d 04:10:14.91000	0.00510782	0.0191205	0.00122469	3.0597	D	5	29/08/2020 06:54		0	0	0	0	0	0	0	0	0	0	0	0	0	0
1222	3	4	12	2d 15:27:50.35000	0d 04:10:21.31000	0.00510999	0.0191271	0.00122461	3.0497	D	5	29/08/2020 06:55		0	0	0	0	0	0	0	0	0	0	0	0	0	0
1223	3	4	12	2d 15:27:56.06000	0d 04:10:27.02000	0.00511194	0.019133	0.00122446	3.0396	D	5	29/08/2020 06:55		0	0	0	0	0	0	0	0	0	0	0	0	0	0
1224	3	4	12	2d 15:28:01.59000	0d 04:10:32.55000	0.00511382	0.0191388	0.00122461	3.0294	D	5	29/08/2020 06:55		0	0	0	0	0	0	0	0	0	0	0	0	0	0
1225	3	4	12	2d 15:28:06.68000	0d 04:10:37.64000	0.00511555	0.019144	0.00122461	3.0193	D	5	29/08/2020 06:55		0	0	0	0	0	0	0	0	0	0	0	0	0	0
1226	3	4	12	2d 15:28:11.57000	0d 04:10:42.53000	0.00511721	0.019149	0.00122484	3.0091	D	5	29/08/2020 06:55		0	0	0	0	0	0	0	0	0	0	0	0	0	0
1227	3	4	12	2d 15:28:16.21000	0d 04:10:47.17000	0.00511879	0.0191538	0.00122461	2.9989	D	5	29/08/2020 06:55		0	0	0	0	0	0	0	0	0	0	0	0	0	0
1228	3	4	12	2d 15:28:20.69000	0d 04:10:51.65000	0.00512032	0.0191583	0.00122477	2.9886	D	5	29/08/2020 06:55		0	0	0	0	0	0	0	0	0	0	0	0	0	0
1229	3	4	12	2d 15:28:24.97000	0d 04:10:55.93000	0.00512177	0.0191627	0.00122461	2.9781	D	5	29/08/2020 06:55		0	0	0	0	0	0	0	0	0	0	0	0	0	0
1230	3	4	12	2d 15:28:29.25000	0d 04:11:00.21000	0.00512323	0.019167	0.00122454	2.9679	D	5	29/08/2020 06:55		0	0	0	0	0	0	0	0	0	0	0	0	0	0
1231	3	4	12	2d 15:28:33.14000	0d 04:11:04.10000	0.00512455	0.0191709	0.00122446	2.9578	D	5	29/08/2020 06:55		0	0	0	0	0	0	0	0	0	0	0	0	0	0
1232	3	4	12	2d 15:28:36.89000	0d 04:11:07.85000	0.00512583	0.0191747	0.00122469	2.9474	D	5	29/08/2020 06:55		0	0	0	0	0	0	0	0	0	0	0	0	0	0
1233	3	4	12	2d 15:28:40.61000	0d 04:11:11.57000	0.00512709	0.0191784	0.00122469	2.9371	D	5	29/08/2020 06:55		0	0	0	0	0	0	0	0	0	0	0	0	0	0
1234	3	4	12	2d 15:28:44.19000	0d 04:11:15.15000	0.00512831	0.019182	0.00122461	2.9267	D	5	29/08/2020 06:55		0	0	0	0	0	0	0	0	0	0	0	0	0	0
1235	3	4	12	2d 15:28:47.59000	0d 04:11:18.55000	0.00512947	0.0191853	0.00122477	2.9165	D	5	29/08/2020 06:55		0	0	0	0	0	0	0	0	0	0	0	0	0	0
1236	3	4	12	2d 15:28:50.92000	0d 04:11:21.88000	0.0051306	0.0191886	0.00122454	2.9062	D	5	29/08/2020 06:56		0	0	0	0	0	0	0	0	0	0	0	0	0	0
1237	3	4	12	2d 15:28:54.06000	0d 04:11:25.02000	0.00513167	0.0191917	0.00122469	2.8959	D	5	29/08/2020 06:56		0	0	0	0	0	0	0	0	0	0	0	0	0	0
1238	3	4	12	2d 15:28:57.18000	0d 04:11:28.14000	0.00513273	0.0191948	0.00122477	2.8856	D	5	29/08/2020 06:56		0	0	0	0	0	0	0	0	0	0	0	0	0	0
1239	3	4	12	2d 15:29:00.16000	0d 04:11:31.12000	0.00513374	0.0191977	0.00122461	2.8753	D	5	29/08/2020 06:56		0	0	0	0	0	0	0	0	0	0	0	0	0	0
1240	3	4	12	2d 15:29:03.25000	0d 04:11:34.21000	0.00513479	0.0192007	0.00122469	2.865	D	5	29/08/2020 06:56		0	0	0	0	0	0	0	0	0	0	0	0	0	0
1241	3	4	12	2d 15:29:06.01000	0d 04:11:36.97000	0.00513573	0.0192034	0.00122461	2.8548	D	5	29/08/2020 06:56		0	0	0	0	0	0	0	0	0	0	0	0	0	0
1242	3	4	12	2d 15:29:08.87000	0d 04:11:39.83000	0.00513671	0.0192062	0.00122469	2.8441	D	5	29/08/2020 06:56		0	0	0	0	0	0	0	0	0	0	0	0	0	0
1243	3	4	12	2d 15:29:11.57000	0d 04:11:42.53000	0.00513762	0.0192088	0.00122469	2.8341	D	5	29/08/2020 06:56		0	0	0	0	0	0	0	0	0	0	0	0	0	0
1244	3	4	12	2d 15:29:14.15000	0d 04:11:45.11000	0.0051385	0.0192113	0.00122469	2.8234	D	5	29/08/2020 06:56		0	0	0	0	0	0	0	0	0	0	0	0	0	0
1245	3	4	12	2d 15:29:16.68000	0d 04:11:47.64000	0.00513936	0.0192137	0.00122461	2.8125	D	5	29/08/2020 06:56		0	0	0	0	0	0	0	0	0	0	0	0	0	0
1246	3	4	12	2d 15:29:19.18000	0d 04:11:50.14000	0.00514021	0.0192161	0.00122477	2.802	D	5	29/08/2020 06:56		0	0	0	0	0	0	0	0	0	0	0	0	0	0
1247	3	4	12	2d 15:29:21.59000	0d 04:11:52.55000	0.00514103	0.0192184	0.00122438	2.7916	D	5	29/08/2020 06:56		0	0	0	0	0	0	0	0	0	0	0	0	0	0
1248	3	4	12	2d 15:29:23.91000	0d 04:11:54.87000	0.00514182	0.0192206	0.00122477	2.7813	D	5	29/08/2020 06:56		0	0	0	0	0	0	0	0	0	0	0	0	0	0
1249	3	4	12	2d 15:29:26.22000	0d 04:11:57.18000	0.00514261	0.0192228	0.00122477	2.7706	D	5	29/08/2020 06:56		0	0	0	0	0	0	0	0	0	0	0	0	0	0
1250	3	4	12	2d 15:29:28.44000	0d 04:11:59.40000	0.00514336	0.0192249	0.00122469	2.7601	D	5	29/08/2020 06:56		0	0	0	0	0	0	0	0	0	0	0	0	0	0
1251	3	4	12	2d 15:29:30.57000	0d 04:12:01.53000	0.00514409	0.0192269	0.00122469	2.7498	D	5	29/08/2020 06:56		0	0	0	0	0	0	0	0	0	0	0	0	0	0
1252	3	4	12	2d 15:29:32.65000	0d 04:12:03.61000	0.0051448	0.0192288	0.00122461	2.7395	D	5	29/08/2020 06:56		0	0	0	0	0	0	0	0	0	0	0	0	0	0
1253	3	4	12	2d 15:29:34.69000	0d 04:12:05.65000	0.00514549	0.0192307	0.00122454	2.7288	D	5	29/08/2020 06:56		0	0	0	0	0	0	0	0	0	0	0	0	0	0
1254	3	4	12	2d 15:29:36.74000	0d 04:12:07.70000	0.00514619	0.0192326	0.00122454	2.7182	D	5	29/08/2020 06:56		0	0	0	0	0	0	0	0	0	0	0	0	0	0
1255	3	4	12	2d 15:29:38.69000	0d 04:12:09.65000	0.00514685	0.0192344	0.00122461	2.7079	D	5	29/08/2020 06:56		0	0	0	0	0	0	0	0	0	0	0	0	0	0
1256	3	4	12	2d 15:29:40.58000	0d 04:12:11.54000	0.00514749	0.0192361	0.00122469	2.6976	D	5	29/08/2020 06:56		0	0	0	0	0	0	0	0	0	0	0	0	0	0
1257	3	4	12	2d 15:29:42.40000	0d 04:12:13.36000	0.00514811	0.0192378	0.00122477	2.687	D	5	29/08/2020 06:56		0	0	0	0	0	0	0	0	0	0	0	0	0	0
1258	3	4	12	2d 15:29:44.26000	0d 04:12:15.22000	0.00514875	0.0192395	0.00122469	2.6766	D	5	29/08/2020 06:56		0	0	0	0	0	0	0	0	0	0	0	0	0	0
1259	3	4	12	2d 15:29:46.03000	0d 04:12:16.99000	0.00514935	0.0192411	0.00122477	2.6662	D	5	29/08/2020 06:56		0	0	0	0	0	0	0	0	0	0	0	0	0	0
1260	3	4	12	2d 15:29:47.80000	0d 04:12:18.76000	0.00514995	0.0192427	0.00122469	2.6555	D	5	29/08/2020 06:56		0	0	0	0	0	0	0	0	0	0	0	0	0	0
1261	3	4	12	2d 15:29:49.57000	0d 04:12:20.53000	0.00515055	0.0192443	0.00122469	2.6452	D	5	29/08/2020 06:56		0	0	0	0	0	0	0	0	0	0	0	0	0	0
1262	3	4	12	2d 15:29:51.24000	0d 04:12:22.20000	0.00515112	0.0192458	0.00122461	2.6346	D	5	29/08/2020 06:57		0	0	0	0	0	0	0	0	0	0	0	0	0	0
1263	3	4	12	2d 15:29:52.95000	0d 04:12:23.91000	0.0051517	0.0192473	0.00122461	2.6241	D	5	29/08/2020 06:57		0	0	0	0	0	0	0	0	0	0	0	0	0	0
1264	3	4	12	2d 15:29:54.58000	0d 04:12:25.54000	0.00515226	0.0192488	0.00122454	2.6139	D	5	29/08/2020 06:57		0	0	0	0	0	0	0	0	0	0	0	0	0	0
1265	3	4	12	2d 15:29:56.17000	0d 04:12:27.13000	0.0051528	0.0192502	0.00122477	2.6035	D	5	29/08/2020 06:57		0	0	0	0	0	0	0	0	0	0	0	0	0	0
1266	3	4	12	2d 15:29:57.76000	0d 04:12:28.72000	0.00515334	0.0192516	0.00122461	2.593	D	5	29/08/2020 06:57		0	0	0	0	0	0	0	0	0	0	0	0	0	0
1267	3	4	12	2d 15:29:59.36000	0d 04:12:30.32000	0.00515388	0.019253	0.00122469	2.5826	D	5	29/08/2020 06:57		0	0	0	0	0	0	0	0	0	0	0	0	0	0
1268	3	4	12	2d 15:30:00.87000	0d 04:12:31.83000	0.0051544	0.0192543	0.00122477	2.5721	D	5	29/08/2020 06:57		0	0	0	0	0	0	0	0	0	0	0	0	0	0
1269	3	4	12	2d 15:30:02.40000	0d 04:12:33.36000	0.00515492	0.0192557	0.00122461	2.5615	D	5	29/08/2020 06:57		0	0	0	0	0	0	0	0	0	0	0	0	0	0
1270	3	4	12	2d 15:30:03.93000	0d 04:12:34.89000	0.00515544	0.019257	0.00122477	2.5509	D	5	29/08/2020 06:57		0	0	0	0	0	0	0	0	0	0	0	0	0	0
1271	3	4	12	2d 15:30:05.46000	0d 04:12:36.42000	0.00515596	0.0192583	0.00122446	2.54	D	5	29/08/2020 06:57		0	0	0	0	0	0	0	0	0	0	0	0	0	0
1272	3	4	12	2d 15:30:07.00000	0d 04:12:37.96000	0.00515648	0.0192597	0.00122477	2.5293	D	5	29/08/2020 06:57		0	0	0	0	0	0	0	0	0	0	0	0	0	0
1273	3	4	12	2d 15:30:08.43000	0d 04:12:39.39000	0.00515697	0.0192609	0.00122461	2.5188	D	5	29/08/2020 06:57		0	0	0	0	0	0	0	0	0	0	0	0	0	0
1274	3	4	12	2d 15:30:09.87000	0d 04:12:40.83000	0.00515746	0.0192621	0.00122461	2.5084	D	5	29/08/2020 06:57		0	0	0	0	0	0	0	0	0	0	0	0	0	0
1275	3	4	12	2d 15:30:10.98000	0d 04:12:41.94000	0.00515783	0.0192631	0.00122461	2.5	D	133	29/08/2020 06:57		0	0	0	0	0	0	0	0	0	0	0	0	0	0
1276	3	4	13	2d 15:30:10.99000	0d 00:00:00.01000	0	0	0	2.694	R	0	29/08/2020 06:57		0	0	0	0	0	0	0	0	0	0	0	0	0	0
1277	3	4	13	2d 15:30:12.99000	0d 00:00:02.01000	0	0	0	2.9087	R	1	29/08/2020 06:57		0	0	0	0	0	0	0	0	0	0	0	0	0	0
1278	3	4	13	2d 15:30:14.99000	0d 00:00:04.01000	0	0	0	3.0318	R	1	29/08/2020 06:57		0	0	0	0	0	0	0	0	0	0	0	0	0	0
1279	3	4	13	2d 15:30:16.99000	0d 00:00:06.01000	0	0	0	3.1246	R	1	29/08/2020 06:57		0	0	0	0	0	0	0	0	0	0	0	0	0	0
1280	3	4	13	2d 15:30:18.99000	0d 00:00:08.01000	0	0	0	3.198	R	1	29/08/2020 06:57		0	0	0	0	0	0	0	0	0	0	0	0	0	0
1281	3	4	13	2d 15:30:20.98000	0d 00:00:10.00000	0	0	0	3.2572	R	129	29/08/2020 06:57		0	0	0	0	0	0	0	0	0	0	0	0	0	0
1282	4	5	9	2d 15:30:21.02000	0d 00:00:00.04000	0.00000001	0.00000005	0.00122522	3.4716	C	0	29/08/2020 06:57		0	0	0	0	0	0	0	0	0	0	0	0	0	0
1283	4	5	9	2d 15:30:21.18000	0d 00:00:00.20000	0.00000007	0.00000024	0.00122461	3.4949	C	5	29/08/2020 06:57		0	0	0	0	0	0	0	0	0	0	0	0	0	0
1284	4	5	9	2d 15:30:21.34000	0d 00:00:00.36000	0.00000012	0.00000043	0.00122461	3.5142	C	5	29/08/2020 06:57		0	0	0	0	0	0	0	0	0	0	0	0	0	0
1285	4	5	9	2d 15:30:21.52000	0d 00:00:00.54000	0.00000018	0.00000064	0.00122484	3.5322	C	5	29/08/2020 06:57		0	0	0	0	0	0	0	0	0	0	0	0	0	0
1286	4	5	9	2d 15:30:21.72000	0d 00:00:00.74000	0.00000025	0.00000088	0.00122461	3.5497	C	5	29/08/2020 06:57		0	0	0	0	0	0	0	0	0	0	0	0	0	0
1287	4	5	9	2d 15:30:21.93000	0d 00:00:00.95000	0.00000032	0.00000114	0.00122469	3.5665	C	5	29/08/2020 06:57		0	0	0	0	0	0	0	0	0	0	0	0	0	0
1288	4	5	9	2d 15:30:22.15000	0d 00:00:01.17000	0.0000004	0.00000141	0.00122469	3.5824	C	5	29/08/2020 06:57		0	0	0	0	0	0	0	0	0	0	0	0	0	0
1289	4	5	9	2d 15:30:22.39000	0d 00:00:01.41000	0.00000048	0.0000017	0.00122477	3.5981	C	5	29/08/2020 06:57		0	0	0	0	0	0	0	0	0	0	0	0	0	0
1290	4	5	9	2d 15:30:22.64000	0d 00:00:01.66000	0.00000056	0.00000201	0.00122469	3.6135	C	5	29/08/2020 06:57		0	0	0	0	0	0	0	0	0	0	0	0	0	0
1291	4	5	9	2d 15:30:22.90000	0d 00:00:01.92000	0.00000065	0.00000233	0.00122477	3.6281	C	5	29/08/2020 06:57		0	0	0	0	0	0	0	0	0	0	0	0	0	0
1292	4	5	9	2d 15:30:23.17000	0d 00:00:02.19000	0.00000074	0.00000266	0.00122461	3.6423	C	5	29/08/2020 06:57		0	0	0	0	0	0	0	0	0	0	0	0	0	0
1293	4	5	9	2d 15:30:23.46000	0d 00:00:02.48000	0.00000084	0.00000302	0.00122454	3.6562	C	5	29/08/2020 06:57		0	0	0	0	0	0	0	0	0	0	0	0	0	0
1294	4	5	9	2d 15:30:23.77000	0d 00:00:02.79000	0.00000095	0.00000341	0.00122469	3.6696	C	5	29/08/2020 06:57		0	0	0	0	0	0	0	0	0	0	0	0	0	0
1295	4	5	9	2d 15:30:24.10000	0d 00:00:03.12000	0.00000106	0.00000382	0.00122461	3.6829	C	5	29/08/2020 06:57		0	0	0	0	0	0	0	0	0	0	0	0	0	0
1296	4	5	9	2d 15:30:24.45000	0d 00:00:03.47000	0.00000118	0.00000426	0.00122484	3.6959	C	5	29/08/2020 06:57		0	0	0	0	0	0	0	0	0	0	0	0	0	0
1297	4	5	9	2d 15:30:24.84000	0d 00:00:03.86000	0.00000131	0.00000475	0.00122469	3.7084	C	5	29/08/2020 06:57		0	0	0	0	0	0	0	0	0	0	0	0	0	0
1298	4	5	9	2d 15:30:25.29000	0d 00:00:04.31000	0.00000147	0.00000532	0.00122446	3.7209	C	5	29/08/2020 06:57		0	0	0	0	0	0	0	0	0	0	0	0	0	0
1299	4	5	9	2d 15:30:25.77000	0d 00:00:04.79000	0.00000163	0.00000593	0.00122461	3.7327	C	5	29/08/2020 06:57		0	0	0	0	0	0	0	0	0	0	0	0	0	0
1300	4	5	9	2d 15:30:26.33000	0d 00:00:05.35000	0.00000182	0.00000664	0.00122469	3.744	C	5	29/08/2020 06:57		0	0	0	0	0	0	0	0	0	0	0	0	0	0
1301	4	5	9	2d 15:30:27.00000	0d 00:00:06.02000	0.00000205	0.00000749	0.00122446	3.7551	C	5	29/08/2020 06:57		0	0	0	0	0	0	0	0	0	0	0	0	0	0
1302	4	5	9	2d 15:30:27.87000	0d 00:00:06.89000	0.00000234	0.00000861	0.00122477	3.7661	C	5	29/08/2020 06:57		0	0	0	0	0	0	0	0	0	0	0	0	0	0
1303	4	5	9	2d 15:30:29.00000	0d 00:00:08.02000	0.00000273	0.00001006	0.00122446	3.7768	C	5	29/08/2020 06:57		0	0	0	0	0	0	0	0	0	0	0	0	0	0
1304	4	5	9	2d 15:30:30.69000	0d 00:00:09.71000	0.0000033	0.00001223	0.00122469	3.7873	C	5	29/08/2020 06:57		0	0	0	0	0	0	0	0	0	0	0	0	0	0
1305	4	5	9	2d 15:30:33.66000	0d 00:00:12.68000	0.00000431	0.00001606	0.00122469	3.7977	C	5	29/08/2020 06:57		0	0	0	0	0	0	0	0	0	0	0	0	0	0
1306	4	5	9	2d 15:30:58.31000	0d 00:00:37.33000	0.0000127	0.00004791	0.00122454	3.7876	C	5	29/08/2020 06:58		0	0	0	0	0	0	0	0	0	0	0	0	0	0
1307	4	5	9	2d 15:31:07.77000	0d 00:00:46.79000	0.00001592	0.00006008	0.00122469	3.7774	C	5	29/08/2020 06:58		0	0	0	0	0	0	0	0	0	0	0	0	0	0
1308	4	5	9	2d 15:31:19.01000	0d 00:00:58.03000	0.00001974	0.0000745	0.00122469	3.7673	C	5	29/08/2020 06:58		0	0	0	0	0	0	0	0	0	0	0	0	0	0
1309	4	5	9	2d 15:31:35.11000	0d 00:01:14.13000	0.00002522	0.00009511	0.00122469	3.7572	C	5	29/08/2020 06:58		0	0	0	0	0	0	0	0	0	0	0	0	0	0
1310	4	5	9	2d 15:31:56.48000	0d 00:01:35.50000	0.00003249	0.00012238	0.00122469	3.7472	C	5	29/08/2020 06:59		0	0	0	0	0	0	0	0	0	0	0	0	0	0
1311	4	5	9	2d 15:32:30.26000	0d 00:02:09.28000	0.00004398	0.00016538	0.00122454	3.7371	C	5	29/08/2020 06:59		0	0	0	0	0	0	0	0	0	0	0	0	0	0
1312	4	5	9	2d 15:33:31.95000	0d 00:03:10.97000	0.00006496	0.00024369	0.00122454	3.727	C	5	29/08/2020 07:00		0	0	0	0	0	0	0	0	0	0	0	0	0	0
1313	4	5	9	2d 15:36:05.99000	0d 00:05:45.01000	0.00011737	0.00043869	0.00122469	3.7169	C	5	29/08/2020 07:03		0	0	0	0	0	0	0	0	0	0	0	0	0	0
1314	4	5	9	2d 15:41:05.99000	0d 00:10:45.01000	0.00021942	0.00081769	0.00122461	3.7115	C	1	29/08/2020 07:08		0	0	0	0	0	0	0	0	0	0	0	0	0	0
1315	4	5	9	2d 15:46:05.99000	0d 00:15:45.01000	0.00032148	0.00119644	0.00122477	3.711	C	1	29/08/2020 07:13		0	0	0	0	0	0	0	0	0	0	0	0	0	0
1316	4	5	9	2d 15:51:05.99000	0d 00:20:45.01000	0.00042353	0.00157526	0.00122469	3.7127	C	1	29/08/2020 07:18		0	0	0	0	0	0	0	0	0	0	0	0	0	0
1317	4	5	9	2d 15:56:05.99000	0d 00:25:45.01000	0.00052559	0.00195428	0.00122461	3.715	C	1	29/08/2020 07:23		0	0	0	0	0	0	0	0	0	0	0	0	0	0
1318	4	5	9	2d 16:01:05.99000	0d 00:30:45.01000	0.00062764	0.0023336	0.00122477	3.7185	C	1	29/08/2020 07:28		0	0	0	0	0	0	0	0	0	0	0	0	0	0
1319	4	5	9	2d 16:06:05.99000	0d 00:35:45.01000	0.0007297	0.00271325	0.00122477	3.7218	C	1	29/08/2020 07:33		0	0	0	0	0	0	0	0	0	0	0	0	0	0
1320	4	5	9	2d 16:11:05.99000	0d 00:40:45.01000	0.00083175	0.00309328	0.00122461	3.7256	C	1	29/08/2020 07:38		0	0	0	0	0	0	0	0	0	0	0	0	0	0
1321	4	5	9	2d 16:16:05.99000	0d 00:45:45.01000	0.00093381	0.00347375	0.00122469	3.7304	C	1	29/08/2020 07:43		0	0	0	0	0	0	0	0	0	0	0	0	0	0
1322	4	5	9	2d 16:21:05.99000	0d 00:50:45.01000	0.00103586	0.00385469	0.00122454	3.7353	C	1	29/08/2020 07:48		0	0	0	0	0	0	0	0	0	0	0	0	0	0
1323	4	5	9	2d 16:26:05.99000	0d 00:55:45.01000	0.00113792	0.00423615	0.00122461	3.74	C	1	29/08/2020 07:53		0	0	0	0	0	0	0	0	0	0	0	0	0	0
1324	4	5	9	2d 16:31:05.99000	0d 01:00:45.01000	0.00123997	0.00461813	0.00122454	3.7456	C	1	29/08/2020 07:58		0	0	0	0	0	0	0	0	0	0	0	0	0	0
1325	4	5	9	2d 16:36:05.99000	0d 01:05:45.01000	0.00134203	0.00500067	0.00122461	3.751	C	1	29/08/2020 08:03		0	0	0	0	0	0	0	0	0	0	0	0	0	0
1326	4	5	9	2d 16:41:05.99000	0d 01:10:45.01000	0.00144408	0.00538376	0.00122477	3.7563	C	1	29/08/2020 08:08		0	0	0	0	0	0	0	0	0	0	0	0	0	0
1327	4	5	9	2d 16:46:05.99000	0d 01:15:45.01000	0.00154614	0.0057674	0.00122446	3.762	C	1	29/08/2020 08:13		0	0	0	0	0	0	0	0	0	0	0	0	0	0
1328	4	5	9	2d 16:51:05.99000	0d 01:20:45.01000	0.00164819	0.00615159	0.00122446	3.767	C	1	29/08/2020 08:18		0	0	0	0	0	0	0	0	0	0	0	0	0	0
1329	4	5	9	2d 16:56:05.99000	0d 01:25:45.01000	0.00175024	0.00653633	0.00122484	3.7726	C	1	29/08/2020 08:23		0	0	0	0	0	0	0	0	0	0	0	0	0	0
1330	4	5	9	2d 17:01:05.99000	0d 01:30:45.01000	0.0018523	0.00692161	0.00122461	3.7778	C	1	29/08/2020 08:28		0	0	0	0	0	0	0	0	0	0	0	0	0	0
1331	4	5	9	2d 17:06:05.99000	0d 01:35:45.01000	0.00195435	0.00730743	0.00122461	3.783	C	1	29/08/2020 08:33		0	0	0	0	0	0	0	0	0	0	0	0	0	0
1332	4	5	9	2d 17:11:05.99000	0d 01:40:45.01000	0.00205641	0.00769381	0.00122454	3.7887	C	1	29/08/2020 08:38		0	0	0	0	0	0	0	0	0	0	0	0	0	0
1333	4	5	9	2d 17:16:05.99000	0d 01:45:45.01000	0.00215846	0.00808076	0.00122446	3.7946	C	1	29/08/2020 08:43		0	0	0	0	0	0	0	0	0	0	0	0	0	0
1334	4	5	9	2d 17:21:05.99000	0d 01:50:45.01000	0.00226052	0.0084683	0.00122454	3.8001	C	1	29/08/2020 08:48		0	0	0	0	0	0	0	0	0	0	0	0	0	0
1335	4	5	9	2d 17:26:05.99000	0d 01:55:45.01000	0.00236257	0.00885647	0.00122461	3.8064	C	1	29/08/2020 08:53		0	0	0	0	0	0	0	0	0	0	0	0	0	0
1336	4	5	9	2d 17:31:05.99000	0d 02:00:45.01000	0.00246463	0.00924529	0.00122461	3.8134	C	1	29/08/2020 08:58		0	0	0	0	0	0	0	0	0	0	0	0	0	0
1337	4	5	9	2d 17:36:05.99000	0d 02:05:45.01000	0.00256668	0.00963482	0.00122484	3.8204	C	1	29/08/2020 09:03		0	0	0	0	0	0	0	0	0	0	0	0	0	0
1338	4	5	9	2d 17:41:05.99000	0d 02:10:45.01000	0.00266874	0.0100251	0.00122461	3.8282	C	1	29/08/2020 09:08		0	0	0	0	0	0	0	0	0	0	0	0	0	0
1339	4	5	9	2d 17:46:05.99000	0d 02:15:45.01000	0.00277079	0.0104162	0.00122438	3.8369	C	1	29/08/2020 09:13		0	0	0	0	0	0	0	0	0	0	0	0	0	0
1340	4	5	9	2d 17:51:05.99000	0d 02:20:45.01000	0.00287285	0.0108082	0.00122461	3.8459	C	1	29/08/2020 09:18		0	0	0	0	0	0	0	0	0	0	0	0	0	0
1341	4	5	9	2d 17:55:51.90000	0d 02:25:30.92000	0.00297011	0.0111828	0.00122446	3.856	C	5	29/08/2020 09:23		0	0	0	0	0	0	0	0	0	0	0	0	0	0
1342	4	5	9	2d 18:00:21.28000	0d 02:30:00.30000	0.00306175	0.0115366	0.00122477	3.866	C	5	29/08/2020 09:27		0	0	0	0	0	0	0	0	0	0	0	0	0	0
1343	4	5	9	2d 18:04:29.60000	0d 02:34:08.62000	0.00314622	0.0118636	0.00122454	3.8762	C	5	29/08/2020 09:31		0	0	0	0	0	0	0	0	0	0	0	0	0	0
1344	4	5	9	2d 18:08:24.77000	0d 02:38:03.79000	0.00322622	0.0121741	0.00122477	3.8863	C	5	29/08/2020 09:35		0	0	0	0	0	0	0	0	0	0	0	0	0	0
1345	4	5	9	2d 18:12:04.79000	0d 02:41:43.81000	0.00330107	0.0124653	0.00122469	3.8964	C	5	29/08/2020 09:39		0	0	0	0	0	0	0	0	0	0	0	0	0	0
1346	4	5	9	2d 18:15:37.36000	0d 02:45:16.38000	0.00337338	0.0127474	0.00122469	3.9065	C	5	29/08/2020 09:42		0	0	0	0	0	0	0	0	0	0	0	0	0	0
1347	4	5	9	2d 18:18:58.48000	0d 02:48:37.50000	0.0034418	0.0130151	0.00122469	3.9165	C	5	29/08/2020 09:46		0	0	0	0	0	0	0	0	0	0	0	0	0	0
1348	4	5	9	2d 18:22:14.00000	0d 02:51:53.02000	0.00350831	0.0132759	0.00122469	3.9266	C	5	29/08/2020 09:49		0	0	0	0	0	0	0	0	0	0	0	0	0	0
1349	4	5	9	2d 18:25:25.31000	0d 02:55:04.33000	0.00357339	0.0135318	0.00122438	3.9368	C	5	29/08/2020 09:52		0	0	0	0	0	0	0	0	0	0	0	0	0	0
1350	4	5	9	2d 18:28:31.43000	0d 02:58:10.45000	0.00363671	0.0137813	0.00122469	3.9469	C	5	29/08/2020 09:55		0	0	0	0	0	0	0	0	0	0	0	0	0	0
1351	4	5	9	2d 18:31:32.72000	0d 03:01:11.74000	0.00369838	0.014025	0.00122438	3.957	C	5	29/08/2020 09:58		0	0	0	0	0	0	0	0	0	0	0	0	0	0
1352	4	5	9	2d 18:34:31.64000	0d 03:04:10.66000	0.00375925	0.0142662	0.00122484	3.967	C	5	29/08/2020 10:01		0	0	0	0	0	0	0	0	0	0	0	0	0	0
1353	4	5	9	2d 18:37:28.09000	0d 03:07:07.11000	0.00381927	0.0145046	0.00122461	3.9771	C	5	29/08/2020 10:04		0	0	0	0	0	0	0	0	0	0	0	0	0	0
1354	4	5	9	2d 18:40:22.54000	0d 03:10:01.56000	0.00387862	0.0147409	0.00122461	3.9872	C	5	29/08/2020 10:07		0	0	0	0	0	0	0	0	0	0	0	0	0	0
1355	4	5	9	2d 18:43:13.49000	0d 03:12:52.51000	0.00393677	0.0149731	0.00122477	3.9973	C	5	29/08/2020 10:10		0	0	0	0	0	0	0	0	0	0	0	0	0	0
1356	4	5	9	2d 18:46:05.21000	0d 03:15:44.23000	0.00399519	0.0152069	0.00122469	4.0073	C	5	29/08/2020 10:13		0	0	0	0	0	0	0	0	0	0	0	0	0	0
1357	4	5	9	2d 18:48:53.34000	0d 03:18:32.36000	0.00405238	0.0154364	0.00122454	4.0174	C	5	29/08/2020 10:16		0	0	0	0	0	0	0	0	0	0	0	0	0	0
1358	4	5	9	2d 18:51:43.31000	0d 03:21:22.33000	0.0041102	0.015669	0.00122484	4.0275	C	5	29/08/2020 10:18		0	0	0	0	0	0	0	0	0	0	0	0	0	0
1359	4	5	9	2d 18:54:31.01000	0d 03:24:10.03000	0.00416725	0.015899	0.00122469	4.0375	C	5	29/08/2020 10:21		0	0	0	0	0	0	0	0	0	0	0	0	0	0
1360	4	5	9	2d 18:57:14.01000	0d 03:26:53.03000	0.0042227	0.0161232	0.00122454	4.0478	C	5	29/08/2020 10:24		0	0	0	0	0	0	0	0	0	0	0	0	0	0
1361	4	5	9	2d 18:59:58.99000	0d 03:29:38.01000	0.00427883	0.0163506	0.00122454	4.0578	C	5	29/08/2020 10:27		0	0	0	0	0	0	0	0	0	0	0	0	0	0
1362	4	5	9	2d 19:02:41.26000	0d 03:32:20.28000	0.00433403	0.0165749	0.00122469	4.0679	C	5	29/08/2020 10:29		0	0	0	0	0	0	0	0	0	0	0	0	0	0
1363	4	5	9	2d 19:05:20.88000	0d 03:34:59.90000	0.00438833	0.0167961	0.00122484	4.078	C	5	29/08/2020 10:32		0	0	0	0	0	0	0	0	0	0	0	0	0	0
1364	4	5	9	2d 19:07:59.32000	0d 03:37:38.34000	0.00444223	0.0170161	0.00122461	4.088	C	5	29/08/2020 10:35		0	0	0	0	0	0	0	0	0	0	0	0	0	0
1365	4	5	9	2d 19:10:37.07000	0d 03:40:16.09000	0.00449589	0.0172358	0.00122461	4.0981	C	5	29/08/2020 10:37		0	0	0	0	0	0	0	0	0	0	0	0	0	0
1366	4	5	9	2d 19:13:12.11000	0d 03:42:51.13000	0.00454863	0.0174522	0.00122477	4.1082	C	5	29/08/2020 10:40		0	0	0	0	0	0	0	0	0	0	0	0	0	0
1367	4	5	9	2d 19:15:44.05000	0d 03:45:23.07000	0.00460032	0.0176648	0.00122469	4.1183	C	5	29/08/2020 10:42		0	0	0	0	0	0	0	0	0	0	0	0	0	0
1368	4	5	9	2d 19:18:12.91000	0d 03:47:51.93000	0.00465096	0.0178736	0.00122477	4.1283	C	5	29/08/2020 10:45		0	0	0	0	0	0	0	0	0	0	0	0	0	0
1369	4	5	9	2d 19:20:41.61000	0d 03:50:20.63000	0.00470154	0.0180827	0.00122477	4.1384	C	5	29/08/2020 10:47		0	0	0	0	0	0	0	0	0	0	0	0	0	0
1370	4	5	9	2d 19:23:08.92000	0d 03:52:47.94000	0.00475166	0.0182903	0.00122477	4.1485	C	5	29/08/2020 10:50		0	0	0	0	0	0	0	0	0	0	0	0	0	0
1371	4	5	9	2d 19:25:33.69000	0d 03:55:12.71000	0.0048009	0.0184948	0.00122438	4.1587	C	5	29/08/2020 10:52		0	0	0	0	0	0	0	0	0	0	0	0	0	0
1372	4	5	9	2d 19:28:01.56000	0d 03:57:40.58000	0.00485121	0.0187043	0.00122484	4.1688	C	5	29/08/2020 10:55		0	0	0	0	0	0	0	0	0	0	0	0	0	0
1373	4	5	9	2d 19:30:24.40000	0d 04:00:03.42000	0.0048998	0.0189071	0.00122477	4.179	C	5	29/08/2020 10:57		0	0	0	0	0	0	0	0	0	0	0	0	0	0
1374	4	5	9	2d 19:32:46.81000	0d 04:02:25.83000	0.00494824	0.0191098	0.00122461	4.1891	C	5	29/08/2020 10:59		0	0	0	0	0	0	0	0	0	0	0	0	0	0
1375	4	5	9	2d 19:35:07.19000	0d 04:04:46.21000	0.004996	0.0193101	0.00122477	4.1993	C	5	29/08/2020 11:02		0	0	0	0	0	0	0	0	0	0	0	0	0	0
1376	4	5	9	2d 19:35:16.41000	0d 04:04:55.43000	0.00499914	0.0193233	0.00122461	4.2	C	133	29/08/2020 11:02		0	0	0	0	0	0	0	0	0	0	0	0	0	0
1377	4	5	10	2d 19:35:16.42000	0d 00:00:00.01000	0.00499914	0.0193233	0.00124399	4.2004	C	0	29/08/2020 11:02		0	0	0	0	0	0	0	0	0	0	0	0	0	0
1378	4	5	10	2d 19:35:43.57000	0d 00:00:27.16000	0.00500814	0.0193611	0.00114397	4.2002	C	4	29/08/2020 11:02		0	0	0	0	0	0	0	0	0	0	0	0	0	0
1379	4	5	10	2d 19:36:21.60000	0d 00:01:05.19000	0.00501968	0.0194095	0.00104395	4.2002	C	4	29/08/2020 11:03		0	0	0	0	0	0	0	0	0	0	0	0	0	0
1380	4	5	10	2d 19:37:09.85000	0d 00:01:53.44000	0.00503298	0.0194654	0.00094392	4.2	C	4	29/08/2020 11:04		0	0	0	0	0	0	0	0	0	0	0	0	0	0
1381	4	5	10	2d 19:38:06.94000	0d 00:02:50.53000	0.00504714	0.0195249	0.00084382	4.2	C	4	29/08/2020 11:05		0	0	0	0	0	0	0	0	0	0	0	0	0	0
1382	4	5	10	2d 19:39:16.87000	0d 00:04:00.46000	0.00506254	0.0195896	0.00074365	4.2002	C	4	29/08/2020 11:06		0	0	0	0	0	0	0	0	0	0	0	0	0	0
1383	4	5	10	2d 19:40:36.22000	0d 00:05:19.81000	0.0050778	0.0196536	0.00064355	4.2004	C	4	29/08/2020 11:07		0	0	0	0	0	0	0	0	0	0	0	0	0	0
1384	4	5	10	2d 19:42:09.69000	0d 00:06:53.28000	0.00509317	0.0197182	0.00054337	4.2	C	4	29/08/2020 11:09		0	0	0	0	0	0	0	0	0	0	0	0	0	0
1385	4	5	10	2d 19:44:05.77000	0d 00:08:49.36000	0.00510907	0.019785	0.00044335	4.2002	C	4	29/08/2020 11:11		0	0	0	0	0	0	0	0	0	0	0	0	0	0
1386	4	5	10	2d 19:46:41.50000	0d 00:11:25.09000	0.00512604	0.0198563	0.00034333	4.2	C	4	29/08/2020 11:13		0	0	0	0	0	0	0	0	0	0	0	0	0	0
1387	4	5	10	2d 19:50:22.21000	0d 00:15:05.80000	0.00514384	0.0199311	0.00024323	4.2002	C	4	29/08/2020 11:17		0	0	0	0	0	0	0	0	0	0	0	0	0	0
1388	4	5	10	2d 19:55:22.21000	0d 00:20:05.80000	0.00516028	0.0200001	0.00015999	4.2	C	1	29/08/2020 11:22		0	0	0	0	0	0	0	0	0	0	0	0	0	0
1389	4	5	10	2d 19:58:28.32000	0d 00:23:11.91000	0.00516753	0.0200305	0.00012245	4.2	C	132	29/08/2020 11:25		0	0	0	0	0	0	0	0	0	0	0	0	0	0
1390	4	5	11	2d 19:58:28.33000	0d 00:00:00.01000	0	0	0	4.1982	R	0	29/08/2020 11:25		0	0	0	0	0	0	0	0	0	0	0	0	0	0
1391	4	5	11	2d 19:58:30.33000	0d 00:00:02.01000	0	0	0	4.1981	R	1	29/08/2020 11:25		0	0	0	0	0	0	0	0	0	0	0	0	0	0
1392	4	5	11	2d 19:58:32.33000	0d 00:00:04.01000	0	0	0	4.1978	R	1	29/08/2020 11:25		0	0	0	0	0	0	0	0	0	0	0	0	0	0
1393	4	5	11	2d 19:58:34.33000	0d 00:00:06.01000	0	0	0	4.1976	R	1	29/08/2020 11:25		0	0	0	0	0	0	0	0	0	0	0	0	0	0
1394	4	5	11	2d 19:58:36.33000	0d 00:00:08.01000	0	0	0	4.1978	R	1	29/08/2020 11:25		0	0	0	0	0	0	0	0	0	0	0	0	0	0
1395	4	5	11	2d 19:58:38.32000	0d 00:00:10.00000	0	0	0	4.1973	R	129	29/08/2020 11:25		0	0	0	0	0	0	0	0	0	0	0	0	0	0
1396	4	5	12	2d 19:58:38.36000	0d 00:00:00.04000	0.00000001	0.00000006	0.00122583	4.1796	D	0	29/08/2020 11:25		0	0	0	0	0	0	0	0	0	0	0	0	0	0
1397	4	5	12	2d 19:58:52.52000	0d 00:00:14.20000	0.00000483	0.00002016	0.00122469	4.1695	D	5	29/08/2020 11:26		0	0	0	0	0	0	0	0	0	0	0	0	0	0
1398	4	5	12	2d 19:59:30.76000	0d 00:00:52.44000	0.00001784	0.00007433	0.00122477	4.1593	D	5	29/08/2020 11:26		0	0	0	0	0	0	0	0	0	0	0	0	0	0
1399	4	5	12	2d 20:00:42.53000	0d 00:02:04.21000	0.00004225	0.00017575	0.00122461	4.1492	D	5	29/08/2020 11:27		0	0	0	0	0	0	0	0	0	0	0	0	0	0
1400	4	5	12	2d 20:02:23.82000	0d 00:03:45.50000	0.00007671	0.00031854	0.00122469	4.1392	D	5	29/08/2020 11:29		0	0	0	0	0	0	0	0	0	0	0	0	0	0
1401	4	5	12	2d 20:04:20.82000	0d 00:05:42.50000	0.00011651	0.00048308	0.00122446	4.1291	D	5	29/08/2020 11:31		0	0	0	0	0	0	0	0	0	0	0	0	0	0
1402	4	5	12	2d 20:06:23.86000	0d 00:07:45.54000	0.00015837	0.00065571	0.00122461	4.119	D	5	29/08/2020 11:33		0	0	0	0	0	0	0	0	0	0	0	0	0	0
1403	4	5	12	2d 20:08:29.76000	0d 00:09:51.44000	0.0002012	0.00083191	0.00122461	4.1089	D	5	29/08/2020 11:35		0	0	0	0	0	0	0	0	0	0	0	0	0	0
1404	4	5	12	2d 20:10:38.39000	0d 00:12:00.07000	0.00024496	0.0010115	0.00122454	4.0989	D	5	29/08/2020 11:37		0	0	0	0	0	0	0	0	0	0	0	0	0	0
1405	4	5	12	2d 20:12:48.91000	0d 00:14:10.59000	0.00028936	0.00119327	0.00122454	4.0888	D	5	29/08/2020 11:39		0	0	0	0	0	0	0	0	0	0	0	0	0	0
1406	4	5	12	2d 20:15:02.58000	0d 00:16:24.26000	0.00033483	0.00137898	0.00122461	4.0787	D	5	29/08/2020 11:42		0	0	0	0	0	0	0	0	0	0	0	0	0	0
1407	4	5	12	2d 20:17:18.50000	0d 00:18:40.18000	0.00038107	0.00156735	0.00122477	4.0685	D	5	29/08/2020 11:44		0	0	0	0	0	0	0	0	0	0	0	0	0	0
1408	4	5	12	2d 20:19:36.52000	0d 00:20:58.20000	0.00042802	0.00175815	0.00122469	4.0584	D	5	29/08/2020 11:46		0	0	0	0	0	0	0	0	0	0	0	0	0	0
1409	4	5	12	2d 20:21:55.32000	0d 00:23:17.00000	0.00047524	0.00194954	0.00122469	4.0484	D	5	29/08/2020 11:49		0	0	0	0	0	0	0	0	0	0	0	0	0	0
1410	4	5	12	2d 20:24:15.03000	0d 00:25:36.71000	0.00052276	0.00214172	0.00122461	4.0383	D	5	29/08/2020 11:51		0	0	0	0	0	0	0	0	0	0	0	0	0	0
1411	4	5	12	2d 20:26:36.34000	0d 00:27:58.02000	0.00057083	0.00233561	0.00122454	4.0282	D	5	29/08/2020 11:53		0	0	0	0	0	0	0	0	0	0	0	0	0	0
1412	4	5	12	2d 20:29:00.62000	0d 00:30:22.30000	0.00061992	0.00253308	0.00122469	4.0182	D	5	29/08/2020 11:56		0	0	0	0	0	0	0	0	0	0	0	0	0	0
1413	4	5	12	2d 20:31:24.64000	0d 00:32:46.32000	0.00066891	0.0027297	0.00122477	4.0081	D	5	29/08/2020 11:58		0	0	0	0	0	0	0	0	0	0	0	0	0	0
1414	4	5	12	2d 20:33:55.01000	0d 00:35:16.69000	0.00072006	0.00293448	0.00122484	3.9979	D	5	29/08/2020 12:01		0	0	0	0	0	0	0	0	0	0	0	0	0	0
1415	4	5	12	2d 20:36:26.81000	0d 00:37:48.49000	0.0007717	0.00314067	0.00122446	3.9878	D	5	29/08/2020 12:03		0	0	0	0	0	0	0	0	0	0	0	0	0	0
1416	4	5	12	2d 20:38:54.68000	0d 00:40:16.36000	0.000822	0.00334102	0.00122461	3.9777	D	5	29/08/2020 12:06		0	0	0	0	0	0	0	0	0	0	0	0	0	0
1417	4	5	12	2d 20:41:25.80000	0d 00:42:47.48000	0.00087341	0.00354525	0.00122461	3.9677	D	5	29/08/2020 12:08		0	0	0	0	0	0	0	0	0	0	0	0	0	0
1418	4	5	12	2d 20:43:54.61000	0d 00:45:16.29000	0.00092404	0.00374586	0.00122461	3.9576	D	5	29/08/2020 12:11		0	0	0	0	0	0	0	0	0	0	0	0	0	0
1419	4	5	12	2d 20:46:25.95000	0d 00:47:47.63000	0.00097552	0.00394936	0.00122477	3.9475	D	5	29/08/2020 12:13		0	0	0	0	0	0	0	0	0	0	0	0	0	0
1420	4	5	12	2d 20:48:57.13000	0d 00:50:18.81000	0.00102695	0.00415213	0.00122469	3.9374	D	5	29/08/2020 12:16		0	0	0	0	0	0	0	0	0	0	0	0	0	0
1421	4	5	12	2d 20:51:30.01000	0d 00:52:51.69000	0.00107895	0.00435665	0.00122446	3.9272	D	5	29/08/2020 12:18		0	0	0	0	0	0	0	0	0	0	0	0	0	0
1422	4	5	12	2d 20:54:02.88000	0d 00:55:24.56000	0.00113096	0.00456063	0.00122469	3.917	D	5	29/08/2020 12:21		0	0	0	0	0	0	0	0	0	0	0	0	0	0
1423	4	5	12	2d 20:56:35.17000	0d 00:57:56.85000	0.00118277	0.0047633	0.00122469	3.9069	D	5	29/08/2020 12:23		0	0	0	0	0	0	0	0	0	0	0	0	0	0
1424	4	5	12	2d 20:59:02.23000	0d 01:00:23.91000	0.00123279	0.00495851	0.00122469	3.8968	D	5	29/08/2020 12:26		0	0	0	0	0	0	0	0	0	0	0	0	0	0
1425	4	5	12	2d 21:01:27.13000	0d 01:02:48.81000	0.00128208	0.00515036	0.00122461	3.8868	D	5	29/08/2020 12:28		0	0	0	0	0	0	0	0	0	0	0	0	0	0
1426	4	5	12	2d 21:03:51.08000	0d 01:05:12.76000	0.00133105	0.00534045	0.00122469	3.8767	D	5	29/08/2020 12:31		0	0	0	0	0	0	0	0	0	0	0	0	0	0
1427	4	5	12	2d 21:06:10.79000	0d 01:07:32.47000	0.00137858	0.00552447	0.00122484	3.8666	D	5	29/08/2020 12:33		0	0	0	0	0	0	0	0	0	0	0	0	0	0
1428	4	5	12	2d 21:08:27.79000	0d 01:09:49.47000	0.00142519	0.00570445	0.00122492	3.8566	D	5	29/08/2020 12:35		0	0	0	0	0	0	0	0	0	0	0	0	0	0
1429	4	5	12	2d 21:10:41.81000	0d 01:12:03.49000	0.00147078	0.00588006	0.00122461	3.8463	D	5	29/08/2020 12:37		0	0	0	0	0	0	0	0	0	0	0	0	0	0
1430	4	5	12	2d 21:12:53.15000	0d 01:14:14.83000	0.00151546	0.00605169	0.00122461	3.8363	D	5	29/08/2020 12:40		0	0	0	0	0	0	0	0	0	0	0	0	0	0
1431	4	5	12	2d 21:14:56.48000	0d 01:16:18.16000	0.00155741	0.00621243	0.00122469	3.8262	D	5	29/08/2020 12:42		0	0	0	0	0	0	0	0	0	0	0	0	0	0
1432	4	5	12	2d 21:16:55.69000	0d 01:18:17.37000	0.00159797	0.0063674	0.00122461	3.8161	D	5	29/08/2020 12:44		0	0	0	0	0	0	0	0	0	0	0	0	0	0
1433	4	5	12	2d 21:18:48.13000	0d 01:20:09.81000	0.00163622	0.00651318	0.00122461	3.8061	D	5	29/08/2020 12:45		0	0	0	0	0	0	0	0	0	0	0	0	0	0
1434	4	5	12	2d 21:20:38.84000	0d 01:22:00.52000	0.00167388	0.00665634	0.00122477	3.796	D	5	29/08/2020 12:47		0	0	0	0	0	0	0	0	0	0	0	0	0	0
1435	4	5	12	2d 21:22:19.25000	0d 01:23:40.93000	0.00170804	0.00678584	0.00122469	3.7859	D	5	29/08/2020 12:49		0	0	0	0	0	0	0	0	0	0	0	0	0	0
1436	4	5	12	2d 21:23:58.02000	0d 01:25:19.70000	0.00174163	0.00691289	0.00122461	3.7757	D	5	29/08/2020 12:51		0	0	0	0	0	0	0	0	0	0	0	0	0	0
1437	4	5	12	2d 21:25:29.84000	0d 01:26:51.52000	0.00177287	0.00703067	0.00122461	3.7655	D	5	29/08/2020 12:52		0	0	0	0	0	0	0	0	0	0	0	0	0	0
1438	4	5	12	2d 21:26:51.63000	0d 01:28:13.31000	0.00180069	0.00713531	0.00122461	3.7552	D	5	29/08/2020 12:54		0	0	0	0	0	0	0	0	0	0	0	0	0	0
1439	4	5	12	2d 21:28:08.83000	0d 01:29:30.51000	0.00182696	0.0072338	0.00122469	3.7452	D	5	29/08/2020 12:55		0	0	0	0	0	0	0	0	0	0	0	0	0	0
1440	4	5	12	2d 21:29:18.27000	0d 01:30:39.95000	0.00185058	0.00732215	0.00122477	3.7351	D	5	29/08/2020 12:56		0	0	0	0	0	0	0	0	0	0	0	0	0	0
1441	4	5	12	2d 21:30:22.40000	0d 01:31:44.08000	0.00187239	0.00740353	0.00122469	3.725	D	5	29/08/2020 12:57		0	0	0	0	0	0	0	0	0	0	0	0	0	0
1442	4	5	12	2d 21:31:18.28000	0d 01:32:39.96000	0.0018914	0.00747425	0.00122469	3.715	D	5	29/08/2020 12:58		0	0	0	0	0	0	0	0	0	0	0	0	0	0
1443	4	5	12	2d 21:32:09.05000	0d 01:33:30.73000	0.00190867	0.00753833	0.00122477	3.7049	D	5	29/08/2020 12:59		0	0	0	0	0	0	0	0	0	0	0	0	0	0
1444	4	5	12	2d 21:32:55.73000	0d 01:34:17.41000	0.00192455	0.00759709	0.00122484	3.6945	D	5	29/08/2020 13:00		0	0	0	0	0	0	0	0	0	0	0	0	0	0
1445	4	5	12	2d 21:33:38.84000	0d 01:35:00.52000	0.00193922	0.0076512	0.00122454	3.6844	D	5	29/08/2020 13:00		0	0	0	0	0	0	0	0	0	0	0	0	0	0
1446	4	5	12	2d 21:34:18.49000	0d 01:35:40.17000	0.00195271	0.00770083	0.00122461	3.6744	D	5	29/08/2020 13:01		0	0	0	0	0	0	0	0	0	0	0	0	0	0
1447	4	5	12	2d 21:34:54.08000	0d 01:36:15.76000	0.00196482	0.00774526	0.00122484	3.6643	D	5	29/08/2020 13:02		0	0	0	0	0	0	0	0	0	0	0	0	0	0
1448	4	5	12	2d 21:35:28.71000	0d 01:36:50.39000	0.0019766	0.00778836	0.00122477	3.6539	D	5	29/08/2020 13:02		0	0	0	0	0	0	0	0	0	0	0	0	0	0
1449	4	5	12	2d 21:36:04.11000	0d 01:37:25.79000	0.00198864	0.00783231	0.00122461	3.6439	D	5	29/08/2020 13:03		0	0	0	0	0	0	0	0	0	0	0	0	0	0
1450	4	5	12	2d 21:36:38.67000	0d 01:38:00.35000	0.00200039	0.00787509	0.00122454	3.6336	D	5	29/08/2020 13:03		0	0	0	0	0	0	0	0	0	0	0	0	0	0
1451	4	5	12	2d 21:37:14.73000	0d 01:38:36.41000	0.00201266	0.0079196	0.00122477	3.6234	D	5	29/08/2020 13:04		0	0	0	0	0	0	0	0	0	0	0	0	0	0
1452	4	5	12	2d 21:37:52.06000	0d 01:39:13.74000	0.00202536	0.00796555	0.00122469	3.6133	D	5	29/08/2020 13:05		0	0	0	0	0	0	0	0	0	0	0	0	0	0
1453	4	5	12	2d 21:38:32.76000	0d 01:39:54.44000	0.00203921	0.00801551	0.00122477	3.6033	D	5	29/08/2020 13:05		0	0	0	0	0	0	0	0	0	0	0	0	0	0
1454	4	5	12	2d 21:39:25.02000	0d 01:40:46.70000	0.00205698	0.00807948	0.00122461	3.593	D	5	29/08/2020 13:06		0	0	0	0	0	0	0	0	0	0	0	0	0	0
1455	4	5	12	2d 21:40:28.65000	0d 01:41:50.33000	0.00207863	0.00815714	0.00122477	3.583	D	5	29/08/2020 13:07		0	0	0	0	0	0	0	0	0	0	0	0	0	0
1456	4	5	12	2d 21:41:56.71000	0d 01:43:18.39000	0.00210859	0.00826431	0.00122477	3.5729	D	5	29/08/2020 13:09		0	0	0	0	0	0	0	0	0	0	0	0	0	0
1457	4	5	12	2d 21:44:33.13000	0d 01:45:54.81000	0.0021618	0.00845413	0.00122484	3.5627	D	5	29/08/2020 13:11		0	0	0	0	0	0	0	0	0	0	0	0	0	0
1458	4	5	12	2d 21:49:33.13000	0d 01:50:54.81000	0.00226385	0.00881727	0.00122477	3.5538	D	1	29/08/2020 13:16		0	0	0	0	0	0	0	0	0	0	0	0	0	0
1459	4	5	12	2d 21:54:33.13000	0d 01:55:54.81000	0.00236591	0.00917965	0.00122461	3.5482	D	1	29/08/2020 13:21		0	0	0	0	0	0	0	0	0	0	0	0	0	0
1460	4	5	12	2d 21:59:33.13000	0d 02:00:54.81000	0.00246796	0.00954151	0.00122461	3.5439	D	1	29/08/2020 13:26		0	0	0	0	0	0	0	0	0	0	0	0	0	0
1461	4	5	12	2d 22:04:33.13000	0d 02:05:54.81000	0.00257002	0.00990281	0.00122446	3.5367	D	1	29/08/2020 13:31		0	0	0	0	0	0	0	0	0	0	0	0	0	0
1462	4	5	12	2d 22:09:33.13000	0d 02:10:54.81000	0.00267207	0.0102635	0.00122446	3.5305	D	1	29/08/2020 13:36		0	0	0	0	0	0	0	0	0	0	0	0	0	0
1463	4	5	12	2d 22:14:33.13000	0d 02:15:54.81000	0.00277413	0.0106235	0.00122477	3.5242	D	1	29/08/2020 13:41		0	0	0	0	0	0	0	0	0	0	0	0	0	0
1464	4	5	12	2d 22:19:33.13000	0d 02:20:54.81000	0.00287618	0.0109829	0.00122484	3.5196	D	1	29/08/2020 13:46		0	0	0	0	0	0	0	0	0	0	0	0	0	0
1465	4	5	12	2d 22:24:33.13000	0d 02:25:54.81000	0.00297824	0.0113417	0.00122477	3.5123	D	1	29/08/2020 13:51		0	0	0	0	0	0	0	0	0	0	0	0	0	0
1466	4	5	12	2d 22:29:33.13000	0d 02:30:54.81000	0.00308029	0.0116997	0.00122438	3.5045	D	1	29/08/2020 13:56		0	0	0	0	0	0	0	0	0	0	0	0	0	0
1467	4	5	12	2d 22:34:33.13000	0d 02:35:54.81000	0.00318235	0.0120571	0.00122461	3.4986	D	1	29/08/2020 14:01		0	0	0	0	0	0	0	0	0	0	0	0	0	0
1468	4	5	12	2d 22:39:33.13000	0d 02:40:54.81000	0.0032844	0.0124139	0.00122454	3.4931	D	1	29/08/2020 14:06		0	0	0	0	0	0	0	0	0	0	0	0	0	0
1469	4	5	12	2d 22:44:33.13000	0d 02:45:54.81000	0.00338646	0.0127701	0.00122477	3.4859	D	1	29/08/2020 14:11		0	0	0	0	0	0	0	0	0	0	0	0	0	0
1470	4	5	12	2d 22:49:33.13000	0d 02:50:54.81000	0.00348851	0.0131256	0.00122469	3.4798	D	1	29/08/2020 14:16		0	0	0	0	0	0	0	0	0	0	0	0	0	0
1471	4	5	12	2d 22:54:33.13000	0d 02:55:54.81000	0.00359057	0.0134804	0.00122469	3.4733	D	1	29/08/2020 14:21		0	0	0	0	0	0	0	0	0	0	0	0	0	0
1472	4	5	12	2d 22:59:33.13000	0d 03:00:54.81000	0.00369262	0.0138345	0.00122461	3.467	D	1	29/08/2020 14:26		0	0	0	0	0	0	0	0	0	0	0	0	0	0
1473	4	5	12	2d 23:04:33.13000	0d 03:05:54.81000	0.00379468	0.014188	0.00122461	3.4598	D	1	29/08/2020 14:31		0	0	0	0	0	0	0	0	0	0	0	0	0	0
1474	4	5	12	2d 23:09:33.13000	0d 03:10:54.81000	0.00389673	0.0145407	0.00122469	3.452	D	1	29/08/2020 14:36		0	0	0	0	0	0	0	0	0	0	0	0	0	0
1475	4	5	12	2d 23:14:33.13000	0d 03:15:54.81000	0.00399879	0.0148926	0.00122477	3.4446	D	1	29/08/2020 14:41		0	0	0	0	0	0	0	0	0	0	0	0	0	0
1476	4	5	12	2d 23:19:33.13000	0d 03:20:54.81000	0.00410084	0.0152437	0.00122484	3.4359	D	1	29/08/2020 14:46		0	0	0	0	0	0	0	0	0	0	0	0	0	0
1477	4	5	12	2d 23:24:33.13000	0d 03:25:54.81000	0.0042029	0.0155939	0.00122477	3.4269	D	1	29/08/2020 14:51		0	0	0	0	0	0	0	0	0	0	0	0	0	0
1478	4	5	12	2d 23:29:33.13000	0d 03:30:54.81000	0.00430495	0.0159432	0.00122461	3.4171	D	1	29/08/2020 14:56		0	0	0	0	0	0	0	0	0	0	0	0	0	0
1479	4	5	12	2d 23:33:29.51000	0d 03:34:51.19000	0.00438536	0.0162176	0.00122469	3.407	D	5	29/08/2020 15:00		0	0	0	0	0	0	0	0	0	0	0	0	0	0
1480	4	5	12	2d 23:37:21.55000	0d 03:38:43.23000	0.0044643	0.0164861	0.00122461	3.397	D	5	29/08/2020 15:04		0	0	0	0	0	0	0	0	0	0	0	0	0	0
1481	4	5	12	2d 23:40:47.69000	0d 03:42:09.37000	0.00453443	0.016724	0.00122469	3.3869	D	5	29/08/2020 15:07		0	0	0	0	0	0	0	0	0	0	0	0	0	0
1482	4	5	12	2d 23:43:42.25000	0d 03:45:03.93000	0.00459381	0.0169249	0.00122461	3.3768	D	5	29/08/2020 15:10		0	0	0	0	0	0	0	0	0	0	0	0	0	0
1483	4	5	12	2d 23:46:20.78000	0d 03:47:42.46000	0.00464774	0.0171067	0.00122469	3.3666	D	5	29/08/2020 15:13		0	0	0	0	0	0	0	0	0	0	0	0	0	0
1484	4	5	12	2d 23:48:48.69000	0d 03:50:10.37000	0.00469805	0.0172759	0.00122454	3.3565	D	5	29/08/2020 15:15		0	0	0	0	0	0	0	0	0	0	0	0	0	0
1485	4	5	12	2d 23:50:33.00000	0d 03:51:54.68000	0.00473354	0.0173948	0.00122454	3.3465	D	5	29/08/2020 15:17		0	0	0	0	0	0	0	0	0	0	0	0	0	0
1486	4	5	12	2d 23:52:19.59000	0d 03:53:41.27000	0.0047698	0.017516	0.00122484	3.3362	D	5	29/08/2020 15:19		0	0	0	0	0	0	0	0	0	0	0	0	0	0
1487	4	5	12	2d 23:53:59.05000	0d 03:55:20.73000	0.00480363	0.0176287	0.00122469	3.3262	D	5	29/08/2020 15:21		0	0	0	0	0	0	0	0	0	0	0	0	0	0
1488	4	5	12	2d 23:55:21.35000	0d 03:56:43.03000	0.00483163	0.0177217	0.00122499	3.3161	D	5	29/08/2020 15:22		0	0	0	0	0	0	0	0	0	0	0	0	0	0
1489	4	5	12	2d 23:56:31.80000	0d 03:57:53.48000	0.0048556	0.0178011	0.00122454	3.306	D	5	29/08/2020 15:23		0	0	0	0	0	0	0	0	0	0	0	0	0	0
1490	4	5	12	2d 23:57:33.55000	0d 03:58:55.23000	0.0048766	0.0178704	0.00122477	3.2956	D	5	29/08/2020 15:24		0	0	0	0	0	0	0	0	0	0	0	0	0	0
1491	4	5	12	2d 23:58:32.20000	0d 03:59:53.88000	0.00489655	0.0179361	0.00122461	3.2856	D	5	29/08/2020 15:25		0	0	0	0	0	0	0	0	0	0	0	0	0	0
1492	4	5	12	2d 23:59:27.41000	0d 04:00:49.09000	0.00491534	0.0179977	0.00122469	3.2755	D	5	29/08/2020 15:26		0	0	0	0	0	0	0	0	0	0	0	0	0	0
1493	4	5	12	3d 00:00:10.80000	0d 04:01:32.48000	0.0049301	0.0180459	0.00122469	3.2654	D	5	29/08/2020 15:27		0	0	0	0	0	0	0	0	0	0	0	0	0	0
1494	4	5	12	3d 00:00:47.65000	0d 04:02:09.33000	0.00494263	0.0180868	0.00122469	3.2552	D	5	29/08/2020 15:27		0	0	0	0	0	0	0	0	0	0	0	0	0	0
1495	4	5	12	3d 00:01:21.59000	0d 04:02:43.27000	0.00495418	0.0181243	0.00122484	3.2451	D	5	29/08/2020 15:28		0	0	0	0	0	0	0	0	0	0	0	0	0	0
1496	4	5	12	3d 00:01:52.73000	0d 04:03:14.41000	0.00496477	0.0181587	0.00122484	3.2349	D	5	29/08/2020 15:29		0	0	0	0	0	0	0	0	0	0	0	0	0	0
1497	4	5	12	3d 00:02:22.29000	0d 04:03:43.97000	0.00497483	0.0181912	0.00122461	3.2245	D	5	29/08/2020 15:29		0	0	0	0	0	0	0	0	0	0	0	0	0	0
1498	4	5	12	3d 00:02:49.94000	0d 04:04:11.62000	0.00498423	0.0182214	0.00122477	3.2145	D	5	29/08/2020 15:30		0	0	0	0	0	0	0	0	0	0	0	0	0	0
1499	4	5	12	3d 00:03:15.35000	0d 04:04:37.03000	0.00499288	0.0182492	0.00122461	3.2044	D	5	29/08/2020 15:30		0	0	0	0	0	0	0	0	0	0	0	0	0	0
1500	4	5	12	3d 00:03:37.93000	0d 04:04:59.61000	0.00500056	0.0182738	0.00122454	3.1943	D	5	29/08/2020 15:30		0	0	0	0	0	0	0	0	0	0	0	0	0	0
1501	4	5	12	3d 00:03:58.80000	0d 04:05:20.48000	0.00500766	0.0182964	0.00122469	3.1843	D	5	29/08/2020 15:31		0	0	0	0	0	0	0	0	0	0	0	0	0	0
1502	4	5	12	3d 00:04:17.07000	0d 04:05:38.75000	0.00501387	0.0183162	0.00122484	3.1742	D	5	29/08/2020 15:31		0	0	0	0	0	0	0	0	0	0	0	0	0	0
1503	4	5	12	3d 00:04:33.68000	0d 04:05:55.36000	0.00501952	0.0183341	0.00122477	3.164	D	5	29/08/2020 15:31		0	0	0	0	0	0	0	0	0	0	0	0	0	0
1504	4	5	12	3d 00:04:49.66000	0d 04:06:11.34000	0.00502496	0.0183512	0.00122461	3.1539	D	5	29/08/2020 15:32		0	0	0	0	0	0	0	0	0	0	0	0	0	0
1505	4	5	12	3d 00:05:03.61000	0d 04:06:25.29000	0.0050297	0.0183662	0.00122461	3.1438	D	5	29/08/2020 15:32		0	0	0	0	0	0	0	0	0	0	0	0	0	0
1506	4	5	12	3d 00:05:16.65000	0d 04:06:38.33000	0.00503414	0.0183801	0.00122492	3.1337	D	5	29/08/2020 15:32		0	0	0	0	0	0	0	0	0	0	0	0	0	0
1507	4	5	12	3d 00:05:28.84000	0d 04:06:50.52000	0.00503829	0.0183931	0.00122461	3.1237	D	5	29/08/2020 15:32		0	0	0	0	0	0	0	0	0	0	0	0	0	0
1508	4	5	12	3d 00:05:40.09000	0d 04:07:01.77000	0.00504211	0.018405	0.00122446	3.1135	D	5	29/08/2020 15:32		0	0	0	0	0	0	0	0	0	0	0	0	0	0
1509	4	5	12	3d 00:05:51.73000	0d 04:07:13.41000	0.00504607	0.0184173	0.00122469	3.1032	D	5	29/08/2020 15:33		0	0	0	0	0	0	0	0	0	0	0	0	0	0
1510	4	5	12	3d 00:06:01.30000	0d 04:07:22.98000	0.00504933	0.0184274	0.00122461	3.093	D	5	29/08/2020 15:33		0	0	0	0	0	0	0	0	0	0	0	0	0	0
1511	4	5	12	3d 00:06:11.64000	0d 04:07:33.32000	0.00505285	0.0184383	0.00122469	3.0828	D	5	29/08/2020 15:33		0	0	0	0	0	0	0	0	0	0	0	0	0	0
1512	4	5	12	3d 00:06:19.92000	0d 04:07:41.60000	0.00505566	0.0184469	0.00122461	3.0727	D	5	29/08/2020 15:33		0	0	0	0	0	0	0	0	0	0	0	0	0	0
1513	4	5	12	3d 00:06:27.36000	0d 04:07:49.04000	0.00505819	0.0184547	0.00122461	3.0625	D	5	29/08/2020 15:33		0	0	0	0	0	0	0	0	0	0	0	0	0	0
1514	4	5	12	3d 00:06:34.66000	0d 04:07:56.34000	0.00506068	0.0184623	0.00122446	3.0523	D	5	29/08/2020 15:33		0	0	0	0	0	0	0	0	0	0	0	0	0	0
1515	4	5	12	3d 00:06:41.86000	0d 04:08:03.54000	0.00506313	0.0184698	0.00122461	3.042	D	5	29/08/2020 15:33		0	0	0	0	0	0	0	0	0	0	0	0	0	0
1516	4	5	12	3d 00:06:48.67000	0d 04:08:10.35000	0.00506544	0.0184768	0.00122454	3.0315	D	5	29/08/2020 15:33		0	0	0	0	0	0	0	0	0	0	0	0	0	0
1517	4	5	12	3d 00:06:55.20000	0d 04:08:16.88000	0.00506767	0.0184835	0.00122461	3.0214	D	5	29/08/2020 15:34		0	0	0	0	0	0	0	0	0	0	0	0	0	0
1518	4	5	12	3d 00:07:01.24000	0d 04:08:22.92000	0.00506972	0.0184897	0.00122461	3.0112	D	5	29/08/2020 15:34		0	0	0	0	0	0	0	0	0	0	0	0	0	0
1519	4	5	12	3d 00:07:06.88000	0d 04:08:28.56000	0.00507164	0.0184955	0.00122461	3.0011	D	5	29/08/2020 15:34		0	0	0	0	0	0	0	0	0	0	0	0	0	0
1520	4	5	12	3d 00:07:12.21000	0d 04:08:33.89000	0.00507345	0.0185009	0.00122446	2.9911	D	5	29/08/2020 15:34		0	0	0	0	0	0	0	0	0	0	0	0	0	0
1521	4	5	12	3d 00:07:17.34000	0d 04:08:39.02000	0.0050752	0.0185061	0.00122454	2.9808	D	5	29/08/2020 15:34		0	0	0	0	0	0	0	0	0	0	0	0	0	0
1522	4	5	12	3d 00:07:22.17000	0d 04:08:43.85000	0.00507684	0.018511	0.00122461	2.9706	D	5	29/08/2020 15:34		0	0	0	0	0	0	0	0	0	0	0	0	0	0
1523	4	5	12	3d 00:07:26.94000	0d 04:08:48.62000	0.00507846	0.0185158	0.00122461	2.9603	D	5	29/08/2020 15:34		0	0	0	0	0	0	0	0	0	0	0	0	0	0
1524	4	5	12	3d 00:07:31.51000	0d 04:08:53.19000	0.00508002	0.0185204	0.00122469	2.9502	D	5	29/08/2020 15:34		0	0	0	0	0	0	0	0	0	0	0	0	0	0
1525	4	5	12	3d 00:07:35.90000	0d 04:08:57.58000	0.00508151	0.0185248	0.00122469	2.9401	D	5	29/08/2020 15:34		0	0	0	0	0	0	0	0	0	0	0	0	0	0
1526	4	5	12	3d 00:07:40.01000	0d 04:09:01.69000	0.00508291	0.0185289	0.00122492	2.9299	D	5	29/08/2020 15:34		0	0	0	0	0	0	0	0	0	0	0	0	0	0
1527	4	5	12	3d 00:07:43.99000	0d 04:09:05.67000	0.00508426	0.0185329	0.00122461	2.9197	D	5	29/08/2020 15:34		0	0	0	0	0	0	0	0	0	0	0	0	0	0
1528	4	5	12	3d 00:07:47.79000	0d 04:09:09.47000	0.00508556	0.0185367	0.00122454	2.9094	D	5	29/08/2020 15:34		0	0	0	0	0	0	0	0	0	0	0	0	0	0
1529	4	5	12	3d 00:07:51.50000	0d 04:09:13.18000	0.00508682	0.0185403	0.00122461	2.8994	D	5	29/08/2020 15:35		0	0	0	0	0	0	0	0	0	0	0	0	0	0
1530	4	5	12	3d 00:07:55.06000	0d 04:09:16.74000	0.00508803	0.0185438	0.00122484	2.889	D	5	29/08/2020 15:35		0	0	0	0	0	0	0	0	0	0	0	0	0	0
1531	4	5	12	3d 00:07:58.59000	0d 04:09:20.27000	0.00508923	0.0185473	0.00122477	2.8788	D	5	29/08/2020 15:35		0	0	0	0	0	0	0	0	0	0	0	0	0	0
1532	4	5	12	3d 00:08:02.00000	0d 04:09:23.68000	0.00509039	0.0185506	0.00122461	2.8682	D	5	29/08/2020 15:35		0	0	0	0	0	0	0	0	0	0	0	0	0	0
1533	4	5	12	3d 00:08:05.30000	0d 04:09:26.98000	0.00509151	0.0185538	0.00122461	2.858	D	5	29/08/2020 15:35		0	0	0	0	0	0	0	0	0	0	0	0	0	0
1534	4	5	12	3d 00:08:08.45000	0d 04:09:30.13000	0.00509258	0.0185569	0.00122461	2.8476	D	5	29/08/2020 15:35		0	0	0	0	0	0	0	0	0	0	0	0	0	0
1535	4	5	12	3d 00:08:11.54000	0d 04:09:33.22000	0.00509364	0.0185599	0.00122461	2.8373	D	5	29/08/2020 15:35		0	0	0	0	0	0	0	0	0	0	0	0	0	0
1536	4	5	12	3d 00:08:14.57000	0d 04:09:36.25000	0.00509467	0.0185628	0.00122461	2.8269	D	5	29/08/2020 15:35		0	0	0	0	0	0	0	0	0	0	0	0	0	0
1537	4	5	12	3d 00:08:17.49000	0d 04:09:39.17000	0.00509566	0.0185656	0.00122484	2.8165	D	5	29/08/2020 15:35		0	0	0	0	0	0	0	0	0	0	0	0	0	0
1538	4	5	12	3d 00:08:20.32000	0d 04:09:42.00000	0.00509662	0.0185683	0.00122469	2.806	D	5	29/08/2020 15:35		0	0	0	0	0	0	0	0	0	0	0	0	0	0
1539	4	5	12	3d 00:08:23.10000	0d 04:09:44.78000	0.00509757	0.018571	0.00122469	2.7958	D	5	29/08/2020 15:35		0	0	0	0	0	0	0	0	0	0	0	0	0	0
1540	4	5	12	3d 00:08:25.77000	0d 04:09:47.45000	0.00509848	0.0185735	0.00122461	2.7854	D	5	29/08/2020 15:35		0	0	0	0	0	0	0	0	0	0	0	0	0	0
1541	4	5	12	3d 00:08:28.43000	0d 04:09:50.11000	0.00509938	0.018576	0.00122469	2.7747	D	5	29/08/2020 15:35		0	0	0	0	0	0	0	0	0	0	0	0	0	0
1542	4	5	12	3d 00:08:31.00000	0d 04:09:52.68000	0.00510026	0.0185784	0.00122461	2.7645	D	5	29/08/2020 15:35		0	0	0	0	0	0	0	0	0	0	0	0	0	0
1543	4	5	12	3d 00:08:33.46000	0d 04:09:55.14000	0.00510109	0.0185807	0.00122446	2.7543	D	5	29/08/2020 15:35		0	0	0	0	0	0	0	0	0	0	0	0	0	0
1544	4	5	12	3d 00:08:35.88000	0d 04:09:57.56000	0.00510192	0.018583	0.00122477	2.7439	D	5	29/08/2020 15:35		0	0	0	0	0	0	0	0	0	0	0	0	0	0
1545	4	5	12	3d 00:08:38.25000	0d 04:09:59.93000	0.00510272	0.0185852	0.00122477	2.7337	D	5	29/08/2020 15:35		0	0	0	0	0	0	0	0	0	0	0	0	0	0
1546	4	5	12	3d 00:08:40.56000	0d 04:10:02.24000	0.00510351	0.0185874	0.00122446	2.7233	D	5	29/08/2020 15:35		0	0	0	0	0	0	0	0	0	0	0	0	0	0
1547	4	5	12	3d 00:08:42.84000	0d 04:10:04.52000	0.00510428	0.0185895	0.00122469	2.7129	D	5	29/08/2020 15:35		0	0	0	0	0	0	0	0	0	0	0	0	0	0
1548	4	5	12	3d 00:08:45.05000	0d 04:10:06.73000	0.00510503	0.0185915	0.00122454	2.7027	D	5	29/08/2020 15:35		0	0	0	0	0	0	0	0	0	0	0	0	0	0
1549	4	5	12	3d 00:08:47.21000	0d 04:10:08.89000	0.00510577	0.0185935	0.00122469	2.6923	D	5	29/08/2020 15:35		0	0	0	0	0	0	0	0	0	0	0	0	0	0
1550	4	5	12	3d 00:08:49.38000	0d 04:10:11.06000	0.00510651	0.0185955	0.00122469	2.6818	D	5	29/08/2020 15:36		0	0	0	0	0	0	0	0	0	0	0	0	0	0
1551	4	5	12	3d 00:08:51.49000	0d 04:10:13.17000	0.00510723	0.0185974	0.00122492	2.6714	D	5	29/08/2020 15:36		0	0	0	0	0	0	0	0	0	0	0	0	0	0
1552	4	5	12	3d 00:08:53.54000	0d 04:10:15.22000	0.00510792	0.0185993	0.00122469	2.6609	D	5	29/08/2020 15:36		0	0	0	0	0	0	0	0	0	0	0	0	0	0
1553	4	5	12	3d 00:08:55.59000	0d 04:10:17.27000	0.00510862	0.0186011	0.00122461	2.6503	D	5	29/08/2020 15:36		0	0	0	0	0	0	0	0	0	0	0	0	0	0
1554	4	5	12	3d 00:08:57.59000	0d 04:10:19.27000	0.0051093	0.0186029	0.00122469	2.6398	D	5	29/08/2020 15:36		0	0	0	0	0	0	0	0	0	0	0	0	0	0
1555	4	5	12	3d 00:08:59.57000	0d 04:10:21.25000	0.00510997	0.0186047	0.00122477	2.6291	D	5	29/08/2020 15:36		0	0	0	0	0	0	0	0	0	0	0	0	0	0
1556	4	5	12	3d 00:09:01.52000	0d 04:10:23.20000	0.00511064	0.0186064	0.00122477	2.6186	D	5	29/08/2020 15:36		0	0	0	0	0	0	0	0	0	0	0	0	0	0
1557	4	5	12	3d 00:09:03.43000	0d 04:10:25.11000	0.00511129	0.0186081	0.00122454	2.6081	D	5	29/08/2020 15:36		0	0	0	0	0	0	0	0	0	0	0	0	0	0
1558	4	5	12	3d 00:09:05.29000	0d 04:10:26.97000	0.00511192	0.0186098	0.00122446	2.5974	D	5	29/08/2020 15:36		0	0	0	0	0	0	0	0	0	0	0	0	0	0
1559	4	5	12	3d 00:09:07.16000	0d 04:10:28.84000	0.00511256	0.0186114	0.00122477	2.5869	D	5	29/08/2020 15:36		0	0	0	0	0	0	0	0	0	0	0	0	0	0
1560	4	5	12	3d 00:09:08.95000	0d 04:10:30.63000	0.00511317	0.018613	0.00122454	2.5765	D	5	29/08/2020 15:36		0	0	0	0	0	0	0	0	0	0	0	0	0	0
1561	4	5	12	3d 00:09:10.68000	0d 04:10:32.36000	0.00511375	0.0186145	0.00122469	2.5663	D	5	29/08/2020 15:36		0	0	0	0	0	0	0	0	0	0	0	0	0	0
1562	4	5	12	3d 00:09:12.42000	0d 04:10:34.10000	0.00511435	0.018616	0.00122484	2.5557	D	5	29/08/2020 15:36		0	0	0	0	0	0	0	0	0	0	0	0	0	0
1563	4	5	12	3d 00:09:14.14000	0d 04:10:35.82000	0.00511493	0.0186175	0.00122461	2.5452	D	5	29/08/2020 15:36		0	0	0	0	0	0	0	0	0	0	0	0	0	0
1564	4	5	12	3d 00:09:15.85000	0d 04:10:37.53000	0.00511551	0.018619	0.00122454	2.5347	D	5	29/08/2020 15:36		0	0	0	0	0	0	0	0	0	0	0	0	0	0
1565	4	5	12	3d 00:09:17.51000	0d 04:10:39.19000	0.00511608	0.0186204	0.00122461	2.5241	D	5	29/08/2020 15:36		0	0	0	0	0	0	0	0	0	0	0	0	0	0
1566	4	5	12	3d 00:09:19.16000	0d 04:10:40.84000	0.00511664	0.0186218	0.00122461	2.5136	D	5	29/08/2020 15:36		0	0	0	0	0	0	0	0	0	0	0	0	0	0
1567	4	5	12	3d 00:09:20.80000	0d 04:10:42.48000	0.0051172	0.0186232	0.00122461	2.5032	D	5	29/08/2020 15:36		0	0	0	0	0	0	0	0	0	0	0	0	0	0
1568	4	5	12	3d 00:09:21.28000	0d 04:10:42.96000	0.00511736	0.0186236	0.00122454	2.5	D	133	29/08/2020 15:36		0	0	0	0	0	0	0	0	0	0	0	0	0	0
1569	4	5	13	3d 00:09:21.29000	0d 00:00:00.01000	0	0	0	2.6735	R	0	29/08/2020 15:36		0	0	0	0	0	0	0	0	0	0	0	0	0	0
1570	4	5	13	3d 00:09:23.29000	0d 00:00:02.01000	0	0	0	2.8768	R	1	29/08/2020 15:36		0	0	0	0	0	0	0	0	0	0	0	0	0	0
1571	4	5	13	3d 00:09:25.29000	0d 00:00:04.01000	0	0	0	2.9982	R	1	29/08/2020 15:36		0	0	0	0	0	0	0	0	0	0	0	0	0	0
1572	4	5	13	3d 00:09:27.29000	0d 00:00:06.01000	0	0	0	3.0915	R	1	29/08/2020 15:36		0	0	0	0	0	0	0	0	0	0	0	0	0	0
1573	4	5	13	3d 00:09:29.29000	0d 00:00:08.01000	0	0	0	3.1669	R	1	29/08/2020 15:36		0	0	0	0	0	0	0	0	0	0	0	0	0	0
1574	4	5	13	3d 00:09:31.28000	0d 00:00:10.00000	0	0	0	3.2282	R	129	29/08/2020 15:36		0	0	0	0	0	0	0	0	0	0	0	0	0	0
1575	5	6	9	3d 00:09:31.32000	0d 00:00:00.04000	0.00000001	0.00000005	0.00122591	3.4318	C	0	29/08/2020 15:36		0	0	0	0	0	0	0	0	0	0	0	0	0	0
1576	5	6	9	3d 00:09:31.48000	0d 00:00:00.20000	0.00000007	0.00000023	0.00122446	3.4546	C	5	29/08/2020 15:36		0	0	0	0	0	0	0	0	0	0	0	0	0	0
1577	5	6	9	3d 00:09:31.64000	0d 00:00:00.36000	0.00000012	0.00000042	0.00122492	3.474	C	5	29/08/2020 15:36		0	0	0	0	0	0	0	0	0	0	0	0	0	0
1578	5	6	9	3d 00:09:31.82000	0d 00:00:00.54000	0.00000018	0.00000064	0.00122499	3.4923	C	5	29/08/2020 15:36		0	0	0	0	0	0	0	0	0	0	0	0	0	0
1579	5	6	9	3d 00:09:32.01000	0d 00:00:00.73000	0.00000025	0.00000086	0.00122469	3.5094	C	5	29/08/2020 15:36		0	0	0	0	0	0	0	0	0	0	0	0	0	0
1580	5	6	9	3d 00:09:32.22000	0d 00:00:00.94000	0.00000032	0.00000111	0.00122469	3.5265	C	5	29/08/2020 15:36		0	0	0	0	0	0	0	0	0	0	0	0	0	0
1581	5	6	9	3d 00:09:32.44000	0d 00:00:01.16000	0.00000039	0.00000138	0.00122461	3.5427	C	5	29/08/2020 15:36		0	0	0	0	0	0	0	0	0	0	0	0	0	0
1582	5	6	9	3d 00:09:32.67000	0d 00:00:01.39000	0.00000047	0.00000166	0.00122461	3.5589	C	5	29/08/2020 15:36		0	0	0	0	0	0	0	0	0	0	0	0	0	0
1583	5	6	9	3d 00:09:32.91000	0d 00:00:01.63000	0.00000055	0.00000195	0.00122469	3.5743	C	5	29/08/2020 15:36		0	0	0	0	0	0	0	0	0	0	0	0	0	0
1584	5	6	9	3d 00:09:33.16000	0d 00:00:01.88000	0.00000064	0.00000225	0.00122477	3.5892	C	5	29/08/2020 15:36		0	0	0	0	0	0	0	0	0	0	0	0	0	0
1585	5	6	9	3d 00:09:33.42000	0d 00:00:02.14000	0.00000073	0.00000257	0.00122477	3.6039	C	5	29/08/2020 15:36		0	0	0	0	0	0	0	0	0	0	0	0	0	0
1586	5	6	9	3d 00:09:33.69000	0d 00:00:02.41000	0.00000082	0.0000029	0.00122461	3.6181	C	5	29/08/2020 15:36		0	0	0	0	0	0	0	0	0	0	0	0	0	0
1587	5	6	9	3d 00:09:33.97000	0d 00:00:02.69000	0.00000091	0.00000325	0.00122469	3.632	C	5	29/08/2020 15:36		0	0	0	0	0	0	0	0	0	0	0	0	0	0
1588	5	6	9	3d 00:09:34.27000	0d 00:00:02.99000	0.00000102	0.00000362	0.00122461	3.6458	C	5	29/08/2020 15:36		0	0	0	0	0	0	0	0	0	0	0	0	0	0
1589	5	6	9	3d 00:09:34.59000	0d 00:00:03.31000	0.00000113	0.00000402	0.00122461	3.6594	C	5	29/08/2020 15:36		0	0	0	0	0	0	0	0	0	0	0	0	0	0
1590	5	6	9	3d 00:09:34.94000	0d 00:00:03.66000	0.00000124	0.00000445	0.00122461	3.6728	C	5	29/08/2020 15:36		0	0	0	0	0	0	0	0	0	0	0	0	0	0
1591	5	6	9	3d 00:09:35.31000	0d 00:00:04.03000	0.00000137	0.00000492	0.00122469	3.6857	C	5	29/08/2020 15:36		0	0	0	0	0	0	0	0	0	0	0	0	0	0
1592	5	6	9	3d 00:09:35.71000	0d 00:00:04.43000	0.00000151	0.00000542	0.00122484	3.6983	C	5	29/08/2020 15:36		0	0	0	0	0	0	0	0	0	0	0	0	0	0
1593	5	6	9	3d 00:09:36.15000	0d 00:00:04.87000	0.00000166	0.00000597	0.00122492	3.7107	C	5	29/08/2020 15:36		0	0	0	0	0	0	0	0	0	0	0	0	0	0
1594	5	6	9	3d 00:09:36.65000	0d 00:00:05.37000	0.00000183	0.00000661	0.00122461	3.7224	C	5	29/08/2020 15:36		0	0	0	0	0	0	0	0	0	0	0	0	0	0
1595	5	6	9	3d 00:09:37.24000	0d 00:00:05.96000	0.00000203	0.00000735	0.00122484	3.734	C	5	29/08/2020 15:36		0	0	0	0	0	0	0	0	0	0	0	0	0	0
1596	5	6	9	3d 00:09:37.94000	0d 00:00:06.66000	0.00000227	0.00000824	0.00122461	3.7455	C	5	29/08/2020 15:36		0	0	0	0	0	0	0	0	0	0	0	0	0	0
1597	5	6	9	3d 00:09:38.81000	0d 00:00:07.53000	0.00000256	0.00000936	0.00122469	3.7562	C	5	29/08/2020 15:36		0	0	0	0	0	0	0	0	0	0	0	0	0	0
1598	5	6	9	3d 00:09:39.89000	0d 00:00:08.61000	0.00000293	0.00001074	0.00122469	3.7668	C	5	29/08/2020 15:36		0	0	0	0	0	0	0	0	0	0	0	0	0	0
1599	5	6	9	3d 00:09:41.31000	0d 00:00:10.03000	0.00000341	0.00001256	0.00122469	3.7772	C	5	29/08/2020 15:36		0	0	0	0	0	0	0	0	0	0	0	0	0	0
1600	5	6	9	3d 00:09:43.22000	0d 00:00:11.94000	0.00000406	0.00001502	0.00122461	3.7876	C	5	29/08/2020 15:36		0	0	0	0	0	0	0	0	0	0	0	0	0	0
1601	5	6	9	3d 00:09:46.01000	0d 00:00:14.73000	0.00000501	0.00001862	0.00122454	3.7978	C	5	29/08/2020 15:36		0	0	0	0	0	0	0	0	0	0	0	0	0	0
1602	5	6	9	3d 00:09:49.59000	0d 00:00:18.31000	0.00000623	0.00002325	0.00122461	3.808	C	5	29/08/2020 15:37		0	0	0	0	0	0	0	0	0	0	0	0	0	0
1603	5	6	9	3d 00:09:54.67000	0d 00:00:23.39000	0.00000796	0.00002984	0.00122446	3.8184	C	5	29/08/2020 15:37		0	0	0	0	0	0	0	0	0	0	0	0	0	0
1604	5	6	9	3d 00:10:02.79000	0d 00:00:31.51000	0.00001072	0.0000404	0.00122484	3.8286	C	5	29/08/2020 15:37		0	0	0	0	0	0	0	0	0	0	0	0	0	0
1605	5	6	9	3d 00:10:19.72000	0d 00:00:48.44000	0.00001648	0.00006249	0.00122454	3.8389	C	5	29/08/2020 15:37		0	0	0	0	0	0	0	0	0	0	0	0	0	0
1606	5	6	9	3d 00:11:01.86000	0d 00:01:30.58000	0.00003081	0.00011748	0.00122446	3.8285	C	5	29/08/2020 15:38		0	0	0	0	0	0	0	0	0	0	0	0	0	0
1607	5	6	9	3d 00:11:23.61000	0d 00:01:52.33000	0.00003821	0.00014577	0.00122469	3.8183	C	5	29/08/2020 15:38		0	0	0	0	0	0	0	0	0	0	0	0	0	0
1608	5	6	9	3d 00:11:43.02000	0d 00:02:11.74000	0.00004482	0.00017095	0.00122454	3.8082	C	5	29/08/2020 15:38		0	0	0	0	0	0	0	0	0	0	0	0	0	0
1609	5	6	9	3d 00:12:02.58000	0d 00:02:31.30000	0.00005147	0.00019625	0.00122469	3.7981	C	5	29/08/2020 15:39		0	0	0	0	0	0	0	0	0	0	0	0	0	0
1610	5	6	9	3d 00:12:24.10000	0d 00:02:52.82000	0.00005879	0.00022402	0.00122461	3.7879	C	5	29/08/2020 15:39		0	0	0	0	0	0	0	0	0	0	0	0	0	0
1611	5	6	9	3d 00:12:50.78000	0d 00:03:19.50000	0.00006787	0.00025836	0.00122477	3.7778	C	5	29/08/2020 15:40		0	0	0	0	0	0	0	0	0	0	0	0	0	0
1612	5	6	9	3d 00:13:23.73000	0d 00:03:52.45000	0.00007908	0.00030064	0.00122484	3.7676	C	5	29/08/2020 15:40		0	0	0	0	0	0	0	0	0	0	0	0	0	0
1613	5	6	9	3d 00:14:09.94000	0d 00:04:38.66000	0.0000948	0.00035979	0.00122477	3.7575	C	5	29/08/2020 15:41		0	0	0	0	0	0	0	0	0	0	0	0	0	0
1614	5	6	9	3d 00:15:13.92000	0d 00:05:42.64000	0.00011656	0.00044146	0.00122461	3.7475	C	5	29/08/2020 15:42		0	0	0	0	0	0	0	0	0	0	0	0	0	0
1615	5	6	9	3d 00:17:05.75000	0d 00:07:34.47000	0.0001546	0.00058381	0.00122454	3.7374	C	5	29/08/2020 15:44		0	0	0	0	0	0	0	0	0	0	0	0	0	0
1616	5	6	9	3d 00:22:05.75000	0d 00:12:34.47000	0.00025666	0.00096466	0.00122454	3.7285	C	1	29/08/2020 15:49		0	0	0	0	0	0	0	0	0	0	0	0	0	0
1617	5	6	9	3d 00:27:05.75000	0d 00:17:34.47000	0.00035871	0.0013451	0.00122484	3.7276	C	1	29/08/2020 15:54		0	0	0	0	0	0	0	0	0	0	0	0	0	0
1618	5	6	9	3d 00:32:05.75000	0d 00:22:34.47000	0.00046077	0.00172561	0.00122469	3.7295	C	1	29/08/2020 15:59		0	0	0	0	0	0	0	0	0	0	0	0	0	0
1619	5	6	9	3d 00:37:05.75000	0d 00:27:34.47000	0.00056282	0.00210635	0.00122469	3.7322	C	1	29/08/2020 16:04		0	0	0	0	0	0	0	0	0	0	0	0	0	0
1620	5	6	9	3d 00:42:05.75000	0d 00:32:34.47000	0.00066488	0.00248741	0.00122469	3.7357	C	1	29/08/2020 16:09		0	0	0	0	0	0	0	0	0	0	0	0	0	0
1621	5	6	9	3d 00:47:05.75000	0d 00:37:34.47000	0.00076693	0.00286888	0.00122477	3.7397	C	1	29/08/2020 16:14		0	0	0	0	0	0	0	0	0	0	0	0	0	0
1622	5	6	9	3d 00:52:05.75000	0d 00:42:34.47000	0.00086899	0.00325077	0.00122461	3.7443	C	1	29/08/2020 16:19		0	0	0	0	0	0	0	0	0	0	0	0	0	0
1623	5	6	9	3d 00:57:05.75000	0d 00:47:34.47000	0.00097104	0.00363313	0.00122469	3.7488	C	1	29/08/2020 16:24		0	0	0	0	0	0	0	0	0	0	0	0	0	0
1624	5	6	9	3d 01:02:05.75000	0d 00:52:34.47000	0.0010731	0.00401599	0.00122469	3.754	C	1	29/08/2020 16:29		0	0	0	0	0	0	0	0	0	0	0	0	0	0
1625	5	6	9	3d 01:07:05.75000	0d 00:57:34.47000	0.00117515	0.00439937	0.00122484	3.7591	C	1	29/08/2020 16:34		0	0	0	0	0	0	0	0	0	0	0	0	0	0
1626	5	6	9	3d 01:12:05.75000	0d 01:02:34.47000	0.00127721	0.00478327	0.00122446	3.7644	C	1	29/08/2020 16:39		0	0	0	0	0	0	0	0	0	0	0	0	0	0
1627	5	6	9	3d 01:17:05.75000	0d 01:07:34.47000	0.00137926	0.00516772	0.00122477	3.7697	C	1	29/08/2020 16:44		0	0	0	0	0	0	0	0	0	0	0	0	0	0
1628	5	6	9	3d 01:22:05.75000	0d 01:12:34.47000	0.00148132	0.00555271	0.00122469	3.7751	C	1	29/08/2020 16:49		0	0	0	0	0	0	0	0	0	0	0	0	0	0
1629	5	6	9	3d 01:27:05.75000	0d 01:17:34.47000	0.00158337	0.00593826	0.00122477	3.7803	C	1	29/08/2020 16:54		0	0	0	0	0	0	0	0	0	0	0	0	0	0
1630	5	6	9	3d 01:32:05.75000	0d 01:22:34.47000	0.00168543	0.00632435	0.00122461	3.7858	C	1	29/08/2020 16:59		0	0	0	0	0	0	0	0	0	0	0	0	0	0
1631	5	6	9	3d 01:37:05.75000	0d 01:27:34.47000	0.00178748	0.006711	0.00122499	3.7913	C	1	29/08/2020 17:04		0	0	0	0	0	0	0	0	0	0	0	0	0	0
1632	5	6	9	3d 01:42:05.75000	0d 01:32:34.47000	0.00188954	0.0070982	0.00122454	3.7969	C	1	29/08/2020 17:09		0	0	0	0	0	0	0	0	0	0	0	0	0	0
1633	5	6	9	3d 01:47:05.75000	0d 01:37:34.47000	0.00199159	0.00748599	0.00122477	3.8024	C	1	29/08/2020 17:14		0	0	0	0	0	0	0	0	0	0	0	0	0	0
1634	5	6	9	3d 01:52:05.75000	0d 01:42:34.47000	0.00209365	0.00787436	0.00122477	3.8085	C	1	29/08/2020 17:19		0	0	0	0	0	0	0	0	0	0	0	0	0	0
1635	5	6	9	3d 01:57:05.75000	0d 01:47:34.47000	0.0021957	0.00826334	0.00122477	3.8146	C	1	29/08/2020 17:24		0	0	0	0	0	0	0	0	0	0	0	0	0	0
1636	5	6	9	3d 02:02:05.75000	0d 01:52:34.47000	0.00229776	0.00865295	0.00122461	3.8209	C	1	29/08/2020 17:29		0	0	0	0	0	0	0	0	0	0	0	0	0	0
1637	5	6	9	3d 02:07:05.75000	0d 01:57:34.47000	0.00239981	0.00904322	0.00122461	3.8273	C	1	29/08/2020 17:34		0	0	0	0	0	0	0	0	0	0	0	0	0	0
1638	5	6	9	3d 02:12:05.75000	0d 02:02:34.47000	0.00250187	0.0094342	0.00122469	3.8346	C	1	29/08/2020 17:39		0	0	0	0	0	0	0	0	0	0	0	0	0	0
1639	5	6	9	3d 02:17:05.75000	0d 02:07:34.47000	0.00260392	0.00982594	0.00122499	3.8422	C	1	29/08/2020 17:44		0	0	0	0	0	0	0	0	0	0	0	0	0	0
1640	5	6	9	3d 02:22:05.75000	0d 02:12:34.47000	0.00270598	0.0102185	0.00122469	3.8508	C	1	29/08/2020 17:49		0	0	0	0	0	0	0	0	0	0	0	0	0	0
1641	5	6	9	3d 02:27:05.75000	0d 02:17:34.47000	0.00280803	0.0106119	0.00122469	3.8598	C	1	29/08/2020 17:54		0	0	0	0	0	0	0	0	0	0	0	0	0	0
1642	5	6	9	3d 02:32:05.75000	0d 02:22:34.47000	0.00291009	0.0110063	0.00122477	3.8698	C	1	29/08/2020 17:59		0	0	0	0	0	0	0	0	0	0	0	0	0	0
1643	5	6	9	3d 02:36:43.45000	0d 02:27:12.17000	0.00300455	0.0113724	0.00122454	3.8799	C	5	29/08/2020 18:03		0	0	0	0	0	0	0	0	0	0	0	0	0	0
1644	5	6	9	3d 02:40:58.81000	0d 02:31:27.53000	0.00309142	0.0117099	0.00122461	3.89	C	5	29/08/2020 18:08		0	0	0	0	0	0	0	0	0	0	0	0	0	0
1645	5	6	9	3d 02:44:57.00000	0d 02:35:25.72000	0.00317245	0.0120254	0.00122461	3.9001	C	5	29/08/2020 18:12		0	0	0	0	0	0	0	0	0	0	0	0	0	0
1646	5	6	9	3d 02:48:46.99000	0d 02:39:15.71000	0.00325069	0.012331	0.00122461	3.9101	C	5	29/08/2020 18:15		0	0	0	0	0	0	0	0	0	0	0	0	0	0
1647	5	6	9	3d 02:52:20.91000	0d 02:42:49.63000	0.00332346	0.0126159	0.00122469	3.9202	C	5	29/08/2020 18:19		0	0	0	0	0	0	0	0	0	0	0	0	0	0
1648	5	6	9	3d 02:55:46.28000	0d 02:46:15.00000	0.00339333	0.0128901	0.00122469	3.9303	C	5	29/08/2020 18:22		0	0	0	0	0	0	0	0	0	0	0	0	0	0
1649	5	6	9	3d 02:59:03.21000	0d 02:49:31.93000	0.00346032	0.0131537	0.00122461	3.9405	C	5	29/08/2020 18:26		0	0	0	0	0	0	0	0	0	0	0	0	0	0
1650	5	6	9	3d 03:02:17.10000	0d 02:52:45.82000	0.00352628	0.013414	0.00122469	3.9506	C	5	29/08/2020 18:29		0	0	0	0	0	0	0	0	0	0	0	0	0	0
1651	5	6	9	3d 03:05:21.44000	0d 02:55:50.16000	0.00358899	0.013662	0.00122469	3.9606	C	5	29/08/2020 18:32		0	0	0	0	0	0	0	0	0	0	0	0	0	0
1652	5	6	9	3d 03:08:23.16000	0d 02:58:51.88000	0.0036508	0.0139071	0.00122469	3.9707	C	5	29/08/2020 18:35		0	0	0	0	0	0	0	0	0	0	0	0	0	0
1653	5	6	9	3d 03:11:23.48000	0d 03:01:52.20000	0.00371215	0.014151	0.00122461	3.9808	C	5	29/08/2020 18:38		0	0	0	0	0	0	0	0	0	0	0	0	0	0
1654	5	6	9	3d 03:14:18.24000	0d 03:04:46.96000	0.0037716	0.014388	0.00122454	3.9908	C	5	29/08/2020 18:41		0	0	0	0	0	0	0	0	0	0	0	0	0	0
1655	5	6	9	3d 03:17:13.51000	0d 03:07:42.23000	0.00383122	0.0146262	0.00122461	4.0011	C	5	29/08/2020 18:44		0	0	0	0	0	0	0	0	0	0	0	0	0	0
1656	5	6	9	3d 03:20:08.04000	0d 03:10:36.76000	0.00389059	0.0148641	0.00122484	4.0111	C	5	29/08/2020 18:47		0	0	0	0	0	0	0	0	0	0	0	0	0	0
1657	5	6	9	3d 03:22:58.04000	0d 03:13:26.76000	0.00394842	0.0150963	0.00122461	4.0212	C	5	29/08/2020 18:50		0	0	0	0	0	0	0	0	0	0	0	0	0	0
1658	5	6	9	3d 03:25:45.27000	0d 03:16:13.99000	0.00400531	0.0153254	0.00122484	4.0314	C	5	29/08/2020 18:52		0	0	0	0	0	0	0	0	0	0	0	0	0	0
1659	5	6	9	3d 03:28:34.60000	0d 03:19:03.32000	0.00406291	0.0155579	0.00122461	4.0415	C	5	29/08/2020 18:55		0	0	0	0	0	0	0	0	0	0	0	0	0	0
1660	5	6	9	3d 03:31:21.81000	0d 03:21:50.53000	0.0041198	0.015788	0.00122461	4.0516	C	5	29/08/2020 18:58		0	0	0	0	0	0	0	0	0	0	0	0	0	0
1661	5	6	9	3d 03:34:06.76000	0d 03:24:35.48000	0.00417591	0.0160157	0.00122454	4.0616	C	5	29/08/2020 19:01		0	0	0	0	0	0	0	0	0	0	0	0	0	0
1662	5	6	9	3d 03:36:48.22000	0d 03:27:16.94000	0.00423084	0.016239	0.00122469	4.0719	C	5	29/08/2020 19:03		0	0	0	0	0	0	0	0	0	0	0	0	0	0
1663	5	6	9	3d 03:39:30.68000	0d 03:29:59.40000	0.0042861	0.0164643	0.00122461	4.0819	C	5	29/08/2020 19:06		0	0	0	0	0	0	0	0	0	0	0	0	0	0
1664	5	6	9	3d 03:42:10.86000	0d 03:32:39.58000	0.00434059	0.016687	0.00122454	4.092	C	5	29/08/2020 19:09		0	0	0	0	0	0	0	0	0	0	0	0	0	0
1665	5	6	9	3d 03:44:48.62000	0d 03:35:17.34000	0.00439426	0.0169069	0.00122469	4.1021	C	5	29/08/2020 19:11		0	0	0	0	0	0	0	0	0	0	0	0	0	0
1666	5	6	9	3d 03:47:23.84000	0d 03:37:52.56000	0.00444706	0.0171238	0.00122469	4.1122	C	5	29/08/2020 19:14		0	0	0	0	0	0	0	0	0	0	0	0	0	0
1667	5	6	9	3d 03:49:58.58000	0d 03:40:27.30000	0.0044997	0.0173405	0.00122477	4.1222	C	5	29/08/2020 19:17		0	0	0	0	0	0	0	0	0	0	0	0	0	0
1668	5	6	9	3d 03:52:28.94000	0d 03:42:57.66000	0.00455085	0.0175516	0.00122469	4.1323	C	5	29/08/2020 19:19		0	0	0	0	0	0	0	0	0	0	0	0	0	0
1669	5	6	9	3d 03:54:58.44000	0d 03:45:27.16000	0.00460171	0.017762	0.00122469	4.1424	C	5	29/08/2020 19:22		0	0	0	0	0	0	0	0	0	0	0	0	0	0
1670	5	6	9	3d 03:57:25.59000	0d 03:47:54.31000	0.00465177	0.0179696	0.00122461	4.1524	C	5	29/08/2020 19:24		0	0	0	0	0	0	0	0	0	0	0	0	0	0
1671	5	6	9	3d 03:59:52.68000	0d 03:50:21.40000	0.00470181	0.0181777	0.00122477	4.1625	C	5	29/08/2020 19:27		0	0	0	0	0	0	0	0	0	0	0	0	0	0
1672	5	6	9	3d 04:02:18.64000	0d 03:52:47.36000	0.00475146	0.0183846	0.00122461	4.1726	C	5	29/08/2020 19:29		0	0	0	0	0	0	0	0	0	0	0	0	0	0
1673	5	6	9	3d 04:04:41.71000	0d 03:55:10.43000	0.00480013	0.0185879	0.00122484	4.1827	C	5	29/08/2020 19:31		0	0	0	0	0	0	0	0	0	0	0	0	0	0
1674	5	6	9	3d 04:07:03.61000	0d 03:57:32.33000	0.0048484	0.0187901	0.00122469	4.1927	C	5	29/08/2020 19:34		0	0	0	0	0	0	0	0	0	0	0	0	0	0
1675	5	6	9	3d 04:08:47.59000	0d 03:59:16.31000	0.00488377	0.0189385	0.00122469	4.2	C	133	29/08/2020 19:35		0	0	0	0	0	0	0	0	0	0	0	0	0	0
1676	5	6	10	3d 04:08:47.60000	0d 00:00:00.01000	0.00488377	0.0189385	0.00124422	4.2	C	0	29/08/2020 19:35		0	0	0	0	0	0	0	0	0	0	0	0	0	0
1677	5	6	10	3d 04:09:23.78000	0d 00:00:36.19000	0.00489572	0.0189887	0.0011442	4.2	C	4	29/08/2020 19:36		0	0	0	0	0	0	0	0	0	0	0	0	0	0
1678	5	6	10	3d 04:10:24.40000	0d 00:01:36.81000	0.0049141	0.0190659	0.00104417	4.2002	C	4	29/08/2020 19:37		0	0	0	0	0	0	0	0	0	0	0	0	0	0
1679	5	6	10	3d 04:11:37.57000	0d 00:02:49.98000	0.00493427	0.0191506	0.00094415	4.2	C	4	29/08/2020 19:38		0	0	0	0	0	0	0	0	0	0	0	0	0	0
1680	5	6	10	3d 04:13:07.46000	0d 00:04:19.87000	0.00495656	0.0192442	0.00084398	4.2	C	4	29/08/2020 19:40		0	0	0	0	0	0	0	0	0	0	0	0	0	0
1681	5	6	10	3d 04:14:49.37000	0d 00:06:01.78000	0.00497903	0.0193386	0.0007438	4.2002	C	4	29/08/2020 19:42		0	0	0	0	0	0	0	0	0	0	0	0	0	0
1682	5	6	10	3d 04:16:53.80000	0d 00:08:06.21000	0.00500298	0.0194392	0.0006437	4.2	C	4	29/08/2020 19:44		0	0	0	0	0	0	0	0	0	0	0	0	0	0
1683	5	6	10	3d 04:19:17.55000	0d 00:10:29.96000	0.00502664	0.0195385	0.00054368	4.2	C	4	29/08/2020 19:46		0	0	0	0	0	0	0	0	0	0	0	0	0	0
1684	5	6	10	3d 04:22:15.91000	0d 00:13:28.32000	0.00505106	0.0196411	0.00044366	4.2	C	4	29/08/2020 19:49		0	0	0	0	0	0	0	0	0	0	0	0	0	0
1685	5	6	10	3d 04:26:03.92000	0d 00:17:16.33000	0.00507588	0.0197454	0.00034356	4.2	C	4	29/08/2020 19:53		0	0	0	0	0	0	0	0	0	0	0	0	0	0
1686	5	6	10	3d 04:31:03.92000	0d 00:22:16.33000	0.00510053	0.0198489	0.00025193	4.1999	C	1	29/08/2020 19:58		0	0	0	0	0	0	0	0	0	0	0	0	0	0
1687	5	6	10	3d 04:36:03.92000	0d 00:27:16.33000	0.00511868	0.0199251	0.000187	4.1999	C	1	29/08/2020 20:03		0	0	0	0	0	0	0	0	0	0	0	0	0	0
1688	5	6	10	3d 04:41:03.92000	0d 00:32:16.33000	0.00513231	0.0199824	0.00014206	4.1999	C	1	29/08/2020 20:08		0	0	0	0	0	0	0	0	0	0	0	0	0	0
1689	5	6	10	3d 04:43:48.07000	0d 00:35:00.48000	0.00513835	0.0200077	0.00012245	4.2	C	132	29/08/2020 20:10		0	0	0	0	0	0	0	0	0	0	0	0	0	0
1690	5	6	11	3d 04:43:48.08000	0d 00:00:00.01000	0	0	0	4.1978	R	0	29/08/2020 20:10		0	0	0	0	0	0	0	0	0	0	0	0	0	0
1691	5	6	11	3d 04:43:50.08000	0d 00:00:02.01000	0	0	0	4.1971	R	1	29/08/2020 20:11		0	0	0	0	0	0	0	0	0	0	0	0	0	0
1692	5	6	11	3d 04:43:52.08000	0d 00:00:04.01000	0	0	0	4.1967	R	1	29/08/2020 20:11		0	0	0	0	0	0	0	0	0	0	0	0	0	0
1693	5	6	11	3d 04:43:54.08000	0d 00:00:06.01000	0	0	0	4.1967	R	1	29/08/2020 20:11		0	0	0	0	0	0	0	0	0	0	0	0	0	0
1694	5	6	11	3d 04:43:56.08000	0d 00:00:08.01000	0	0	0	4.1964	R	1	29/08/2020 20:11		0	0	0	0	0	0	0	0	0	0	0	0	0	0
1695	5	6	11	3d 04:43:58.07000	0d 00:00:10.00000	0	0	0	4.1964	R	129	29/08/2020 20:11		0	0	0	0	0	0	0	0	0	0	0	0	0	0
1696	5	6	12	3d 04:43:58.11000	0d 00:00:00.04000	0.00000001	0.00000006	0.0012256	4.1718	D	0	29/08/2020 20:11		0	0	0	0	0	0	0	0	0	0	0	0	0	0
1697	5	6	12	3d 04:44:06.41000	0d 00:00:08.34000	0.00000284	0.00001182	0.00122446	4.1617	D	5	29/08/2020 20:11		0	0	0	0	0	0	0	0	0	0	0	0	0	0
1698	5	6	12	3d 04:44:28.34000	0d 00:00:30.27000	0.0000103	0.00004282	0.00122454	4.1515	D	5	29/08/2020 20:11		0	0	0	0	0	0	0	0	0	0	0	0	0	0
1699	5	6	12	3d 04:45:05.73000	0d 00:01:07.66000	0.00002302	0.00009556	0.00122461	4.1415	D	5	29/08/2020 20:12		0	0	0	0	0	0	0	0	0	0	0	0	0	0
1700	5	6	12	3d 04:46:02.05000	0d 00:02:03.98000	0.00004218	0.00017481	0.00122469	4.1314	D	5	29/08/2020 20:13		0	0	0	0	0	0	0	0	0	0	0	0	0	0
1701	5	6	12	3d 04:47:20.36000	0d 00:03:22.29000	0.00006882	0.00028473	0.00122484	4.1212	D	5	29/08/2020 20:14		0	0	0	0	0	0	0	0	0	0	0	0	0	0
1702	5	6	12	3d 04:49:00.09000	0d 00:05:02.02000	0.00010274	0.00042438	0.00122492	4.1111	D	5	29/08/2020 20:16		0	0	0	0	0	0	0	0	0	0	0	0	0	0
1703	5	6	12	3d 04:50:52.79000	0d 00:06:54.72000	0.00014108	0.0005818	0.00122454	4.101	D	5	29/08/2020 20:18		0	0	0	0	0	0	0	0	0	0	0	0	0	0
1704	5	6	12	3d 04:52:49.99000	0d 00:08:51.92000	0.00018095	0.0007451	0.00122469	4.0909	D	5	29/08/2020 20:20		0	0	0	0	0	0	0	0	0	0	0	0	0	0
1705	5	6	12	3d 04:54:52.97000	0d 00:10:54.90000	0.00022279	0.00091605	0.00122461	4.0809	D	5	29/08/2020 20:22		0	0	0	0	0	0	0	0	0	0	0	0	0	0
1706	5	6	12	3d 04:56:59.71000	0d 00:13:01.64000	0.0002659	0.00109178	0.00122469	4.0708	D	5	29/08/2020 20:24		0	0	0	0	0	0	0	0	0	0	0	0	0	0
1707	5	6	12	3d 04:59:06.63000	0d 00:15:08.56000	0.00030908	0.00126733	0.00122469	4.0606	D	5	29/08/2020 20:26		0	0	0	0	0	0	0	0	0	0	0	0	0	0
1708	5	6	12	3d 05:01:17.76000	0d 00:17:19.69000	0.00035368	0.00144825	0.00122454	4.0505	D	5	29/08/2020 20:28		0	0	0	0	0	0	0	0	0	0	0	0	0	0
1709	5	6	12	3d 05:03:30.43000	0d 00:19:32.36000	0.00039882	0.00163084	0.00122461	4.0404	D	5	29/08/2020 20:30		0	0	0	0	0	0	0	0	0	0	0	0	0	0
1710	5	6	12	3d 05:05:43.19000	0d 00:21:45.12000	0.00044398	0.0018131	0.00122454	4.0304	D	5	29/08/2020 20:32		0	0	0	0	0	0	0	0	0	0	0	0	0	0
1711	5	6	12	3d 05:07:57.98000	0d 00:23:59.91000	0.00048983	0.00199768	0.00122461	4.0203	D	5	29/08/2020 20:35		0	0	0	0	0	0	0	0	0	0	0	0	0	0
1712	5	6	12	3d 05:10:15.34000	0d 00:26:17.27000	0.00053656	0.0021853	0.00122461	4.0101	D	5	29/08/2020 20:37		0	0	0	0	0	0	0	0	0	0	0	0	0	0
1713	5	6	12	3d 05:12:35.18000	0d 00:28:37.11000	0.00058413	0.00237584	0.00122446	4	D	5	29/08/2020 20:39		0	0	0	0	0	0	0	0	0	0	0	0	0	0
1714	5	6	12	3d 05:14:56.05000	0d 00:30:57.98000	0.00063205	0.00256729	0.00122461	3.9899	D	5	29/08/2020 20:42		0	0	0	0	0	0	0	0	0	0	0	0	0	0
1715	5	6	12	3d 05:17:17.06000	0d 00:33:18.99000	0.00068002	0.00275845	0.00122469	3.9799	D	5	29/08/2020 20:44		0	0	0	0	0	0	0	0	0	0	0	0	0	0
1716	5	6	12	3d 05:19:39.31000	0d 00:35:41.24000	0.00072841	0.00295081	0.00122484	3.9698	D	5	29/08/2020 20:46		0	0	0	0	0	0	0	0	0	0	0	0	0	0
1717	5	6	12	3d 05:22:04.99000	0d 00:38:06.92000	0.00077797	0.00314729	0.00122461	3.9596	D	5	29/08/2020 20:49		0	0	0	0	0	0	0	0	0	0	0	0	0	0
1718	5	6	12	3d 05:24:30.52000	0d 00:40:32.45000	0.00082748	0.00334308	0.00122461	3.9495	D	5	29/08/2020 20:51		0	0	0	0	0	0	0	0	0	0	0	0	0	0
1719	5	6	12	3d 05:26:54.52000	0d 00:42:56.45000	0.00087646	0.00353631	0.00122484	3.9394	D	5	29/08/2020 20:54		0	0	0	0	0	0	0	0	0	0	0	0	0	0
1720	5	6	12	3d 05:29:19.75000	0d 00:45:21.68000	0.00092587	0.00373069	0.00122477	3.9294	D	5	29/08/2020 20:56		0	0	0	0	0	0	0	0	0	0	0	0	0	0
1721	5	6	12	3d 05:31:44.16000	0d 00:47:46.09000	0.00097499	0.00392348	0.00122492	3.9193	D	5	29/08/2020 20:58		0	0	0	0	0	0	0	0	0	0	0	0	0	0
1722	5	6	12	3d 05:34:08.42000	0d 00:50:10.35000	0.00102407	0.00411558	0.00122454	3.9092	D	5	29/08/2020 21:01		0	0	0	0	0	0	0	0	0	0	0	0	0	0
1723	5	6	12	3d 05:36:33.26000	0d 00:52:35.19000	0.00107334	0.00430796	0.00122461	3.8991	D	5	29/08/2020 21:03		0	0	0	0	0	0	0	0	0	0	0	0	0	0
1724	5	6	12	3d 05:38:59.17000	0d 00:55:01.10000	0.00112298	0.00450125	0.00122461	3.8891	D	5	29/08/2020 21:06		0	0	0	0	0	0	0	0	0	0	0	0	0	0
1725	5	6	12	3d 05:41:20.41000	0d 00:57:22.34000	0.00117103	0.00468787	0.00122477	3.879	D	5	29/08/2020 21:08		0	0	0	0	0	0	0	0	0	0	0	0	0	0
1726	5	6	12	3d 05:43:40.13000	0d 00:59:42.06000	0.00121856	0.00487201	0.00122492	3.8688	D	5	29/08/2020 21:10		0	0	0	0	0	0	0	0	0	0	0	0	0	0
1727	5	6	12	3d 05:46:03.93000	0d 01:02:05.86000	0.00126747	0.00506102	0.00122477	3.8587	D	5	29/08/2020 21:13		0	0	0	0	0	0	0	0	0	0	0	0	0	0
1728	5	6	12	3d 05:48:19.80000	0d 01:04:21.73000	0.00131369	0.00523915	0.00122477	3.8486	D	5	29/08/2020 21:15		0	0	0	0	0	0	0	0	0	0	0	0	0	0
1729	5	6	12	3d 05:50:34.54000	0d 01:06:36.47000	0.00135953	0.00541533	0.00122461	3.8386	D	5	29/08/2020 21:17		0	0	0	0	0	0	0	0	0	0	0	0	0	0
1730	5	6	12	3d 05:52:53.01000	0d 01:08:54.94000	0.00140664	0.00559592	0.00122438	3.8285	D	5	29/08/2020 21:20		0	0	0	0	0	0	0	0	0	0	0	0	0	0
1731	5	6	12	3d 05:55:07.85000	0d 01:11:09.78000	0.00145251	0.00577131	0.00122461	3.8184	D	5	29/08/2020 21:22		0	0	0	0	0	0	0	0	0	0	0	0	0	0
1732	5	6	12	3d 05:57:18.51000	0d 01:13:20.44000	0.00149695	0.00594081	0.00122484	3.8083	D	5	29/08/2020 21:24		0	0	0	0	0	0	0	0	0	0	0	0	0	0
1733	5	6	12	3d 05:59:29.90000	0d 01:15:31.83000	0.00154165	0.00611082	0.00122454	3.7983	D	5	29/08/2020 21:26		0	0	0	0	0	0	0	0	0	0	0	0	0	0
1734	5	6	12	3d 06:01:35.83000	0d 01:17:37.76000	0.00158449	0.00627332	0.00122484	3.7882	D	5	29/08/2020 21:28		0	0	0	0	0	0	0	0	0	0	0	0	0	0
1735	5	6	12	3d 06:03:41.60000	0d 01:19:43.53000	0.00162728	0.00643519	0.00122454	3.7781	D	5	29/08/2020 21:30		0	0	0	0	0	0	0	0	0	0	0	0	0	0
1736	5	6	12	3d 06:05:46.92000	0d 01:21:48.85000	0.00166991	0.00659605	0.00122469	3.7681	D	5	29/08/2020 21:32		0	0	0	0	0	0	0	0	0	0	0	0	0	0
1737	5	6	12	3d 06:07:47.68000	0d 01:23:49.61000	0.00171099	0.00675065	0.00122484	3.758	D	5	29/08/2020 21:34		0	0	0	0	0	0	0	0	0	0	0	0	0	0
1738	5	6	12	3d 06:09:47.79000	0d 01:25:49.72000	0.00175185	0.006904	0.00122446	3.7479	D	5	29/08/2020 21:36		0	0	0	0	0	0	0	0	0	0	0	0	0	0
1739	5	6	12	3d 06:11:42.85000	0d 01:27:44.78000	0.00179099	0.0070505	0.00122461	3.7378	D	5	29/08/2020 21:38		0	0	0	0	0	0	0	0	0	0	0	0	0	0
1740	5	6	12	3d 06:13:37.72000	0d 01:29:39.65000	0.00183007	0.00719637	0.00122469	3.7278	D	5	29/08/2020 21:40		0	0	0	0	0	0	0	0	0	0	0	0	0	0
1741	5	6	12	3d 06:15:30.34000	0d 01:31:32.27000	0.00186838	0.007339	0.00122469	3.7177	D	5	29/08/2020 21:42		0	0	0	0	0	0	0	0	0	0	0	0	0	0
1742	5	6	12	3d 06:17:19.62000	0d 01:33:21.55000	0.00190555	0.00747703	0.00122484	3.7076	D	5	29/08/2020 21:44		0	0	0	0	0	0	0	0	0	0	0	0	0	0
1743	5	6	12	3d 06:19:10.56000	0d 01:35:12.49000	0.00194329	0.00761677	0.00122454	3.6974	D	5	29/08/2020 21:46		0	0	0	0	0	0	0	0	0	0	0	0	0	0
1744	5	6	12	3d 06:21:09.45000	0d 01:37:11.38000	0.00198374	0.00776611	0.00122484	3.6873	D	5	29/08/2020 21:48		0	0	0	0	0	0	0	0	0	0	0	0	0	0
1745	5	6	12	3d 06:23:02.36000	0d 01:39:04.29000	0.00202215	0.00790755	0.00122461	3.6773	D	5	29/08/2020 21:50		0	0	0	0	0	0	0	0	0	0	0	0	0	0
1746	5	6	12	3d 06:25:08.86000	0d 01:41:10.79000	0.00206518	0.00806558	0.00122438	3.6672	D	5	29/08/2020 21:52		0	0	0	0	0	0	0	0	0	0	0	0	0	0
1747	5	6	12	3d 06:27:27.63000	0d 01:43:29.56000	0.00211239	0.00823846	0.00122469	3.6571	D	5	29/08/2020 21:54		0	0	0	0	0	0	0	0	0	0	0	0	0	0
1748	5	6	12	3d 06:30:09.96000	0d 01:46:11.89000	0.00216761	0.00844014	0.00122484	3.6471	D	5	29/08/2020 21:57		0	0	0	0	0	0	0	0	0	0	0	0	0	0
1749	5	6	12	3d 06:33:26.53000	0d 01:49:28.46000	0.00223448	0.00868368	0.00122461	3.637	D	5	29/08/2020 22:00		0	0	0	0	0	0	0	0	0	0	0	0	0	0
1750	5	6	12	3d 06:37:30.95000	0d 01:53:32.88000	0.00231763	0.00898568	0.00122477	3.6269	D	5	29/08/2020 22:04		0	0	0	0	0	0	0	0	0	0	0	0	0	0
1751	5	6	12	3d 06:42:30.95000	0d 01:58:32.88000	0.00241968	0.00935535	0.00122461	3.6172	D	1	29/08/2020 22:09		0	0	0	0	0	0	0	0	0	0	0	0	0	0
1752	5	6	12	3d 06:47:30.95000	0d 02:03:32.88000	0.00252174	0.00972407	0.00122469	3.6089	D	1	29/08/2020 22:14		0	0	0	0	0	0	0	0	0	0	0	0	0	0
1753	5	6	12	3d 06:52:30.95000	0d 02:08:32.88000	0.00262379	0.010092	0.00122469	3.6011	D	1	29/08/2020 22:19		0	0	0	0	0	0	0	0	0	0	0	0	0	0
1754	5	6	12	3d 06:57:30.95000	0d 02:13:32.88000	0.00272585	0.0104592	0.00122461	3.5938	D	1	29/08/2020 22:24		0	0	0	0	0	0	0	0	0	0	0	0	0	0
1755	5	6	12	3d 07:02:30.95000	0d 02:18:32.88000	0.0028279	0.0108256	0.00122484	3.5869	D	1	29/08/2020 22:29		0	0	0	0	0	0	0	0	0	0	0	0	0	0
1756	5	6	12	3d 07:07:30.95000	0d 02:23:32.88000	0.00292996	0.0111913	0.00122477	3.5799	D	1	29/08/2020 22:34		0	0	0	0	0	0	0	0	0	0	0	0	0	0
1757	5	6	12	3d 07:12:30.95000	0d 02:28:32.88000	0.00303201	0.0115563	0.00122438	3.5734	D	1	29/08/2020 22:39		0	0	0	0	0	0	0	0	0	0	0	0	0	0
1758	5	6	12	3d 07:17:30.95000	0d 02:33:32.88000	0.00313407	0.0119207	0.00122469	3.5668	D	1	29/08/2020 22:44		0	0	0	0	0	0	0	0	0	0	0	0	0	0
1759	5	6	12	3d 07:22:30.95000	0d 02:38:32.88000	0.00323612	0.0122843	0.00122484	3.5601	D	1	29/08/2020 22:49		0	0	0	0	0	0	0	0	0	0	0	0	0	0
1760	5	6	12	3d 07:27:30.95000	0d 02:43:32.88000	0.00333818	0.0126473	0.00122461	3.5531	D	1	29/08/2020 22:54		0	0	0	0	0	0	0	0	0	0	0	0	0	0
1761	5	6	12	3d 07:32:30.95000	0d 02:48:32.88000	0.00344023	0.0130095	0.00122469	3.5457	D	1	29/08/2020 22:59		0	0	0	0	0	0	0	0	0	0	0	0	0	0
1762	5	6	12	3d 07:37:30.95000	0d 02:53:32.88000	0.00354228	0.013371	0.00122461	3.5387	D	1	29/08/2020 23:04		0	0	0	0	0	0	0	0	0	0	0	0	0	0
1763	5	6	12	3d 07:42:30.95000	0d 02:58:32.88000	0.00364434	0.0137317	0.00122484	3.5311	D	1	29/08/2020 23:09		0	0	0	0	0	0	0	0	0	0	0	0	0	0
1764	5	6	12	3d 07:47:30.95000	0d 03:03:32.88000	0.00374639	0.0140918	0.00122454	3.5233	D	1	29/08/2020 23:14		0	0	0	0	0	0	0	0	0	0	0	0	0	0
1765	5	6	12	3d 07:52:30.95000	0d 03:08:32.88000	0.00384845	0.0144509	0.00122469	3.5155	D	1	29/08/2020 23:19		0	0	0	0	0	0	0	0	0	0	0	0	0	0
1766	5	6	12	3d 07:57:30.95000	0d 03:13:32.88000	0.0039505	0.0148093	0.00122469	3.5073	D	1	29/08/2020 23:24		0	0	0	0	0	0	0	0	0	0	0	0	0	0
1767	5	6	12	3d 08:02:30.95000	0d 03:18:32.88000	0.00405256	0.0151668	0.00122484	3.4986	D	1	29/08/2020 23:29		0	0	0	0	0	0	0	0	0	0	0	0	0	0
1768	5	6	12	3d 08:07:30.95000	0d 03:23:32.88000	0.00415461	0.0155234	0.00122469	3.4893	D	1	29/08/2020 23:34		0	0	0	0	0	0	0	0	0	0	0	0	0	0
1769	5	6	12	3d 08:12:18.29000	0d 03:28:20.22000	0.00425236	0.015864	0.00122446	3.4792	D	5	29/08/2020 23:39		0	0	0	0	0	0	0	0	0	0	0	0	0	0
1770	5	6	12	3d 08:16:47.73000	0d 03:32:49.66000	0.00434402	0.0161825	0.00122454	3.469	D	5	29/08/2020 23:43		0	0	0	0	0	0	0	0	0	0	0	0	0	0
1771	5	6	12	3d 08:20:52.97000	0d 03:36:54.90000	0.00442745	0.0164715	0.00122477	3.4589	D	5	29/08/2020 23:48		0	0	0	0	0	0	0	0	0	0	0	0	0	0
1772	5	6	12	3d 08:24:09.97000	0d 03:40:11.90000	0.00449446	0.0167029	0.00122469	3.4488	D	5	29/08/2020 23:51		0	0	0	0	0	0	0	0	0	0	0	0	0	0
1773	5	6	12	3d 08:27:04.66000	0d 03:43:06.59000	0.00455389	0.0169076	0.00122477	3.4388	D	5	29/08/2020 23:54		0	0	0	0	0	0	0	0	0	0	0	0	0	0
1774	5	6	12	3d 08:29:39.24000	0d 03:45:41.17000	0.00460648	0.0170882	0.00122461	3.4287	D	5	29/08/2020 23:56		0	0	0	0	0	0	0	0	0	0	0	0	0	0
1775	5	6	12	3d 08:31:52.95000	0d 03:47:54.88000	0.00465196	0.0172439	0.00122477	3.4186	D	5	29/08/2020 23:59		0	0	0	0	0	0	0	0	0	0	0	0	0	0
1776	5	6	12	3d 08:33:44.52000	0d 03:49:46.45000	0.00468992	0.0173735	0.00122469	3.4086	D	5	30/08/2020 00:00		0	0	0	0	0	0	0	0	0	0	0	0	0	0
1777	5	6	12	3d 08:35:25.64000	0d 03:51:27.57000	0.00472432	0.0174906	0.00122469	3.3983	D	5	30/08/2020 00:02		0	0	0	0	0	0	0	0	0	0	0	0	0	0
1778	5	6	12	3d 08:36:48.69000	0d 03:52:50.62000	0.00475257	0.0175865	0.00122477	3.3883	D	5	30/08/2020 00:04		0	0	0	0	0	0	0	0	0	0	0	0	0	0
1779	5	6	12	3d 08:37:58.86000	0d 03:54:00.79000	0.00477644	0.0176672	0.00122438	3.3782	D	5	30/08/2020 00:05		0	0	0	0	0	0	0	0	0	0	0	0	0	0
1780	5	6	12	3d 08:39:04.71000	0d 03:55:06.64000	0.00479884	0.0177428	0.00122461	3.3681	D	5	30/08/2020 00:06		0	0	0	0	0	0	0	0	0	0	0	0	0	0
1781	5	6	12	3d 08:39:58.33000	0d 03:56:00.26000	0.00481708	0.0178041	0.00122477	3.3579	D	5	30/08/2020 00:07		0	0	0	0	0	0	0	0	0	0	0	0	0	0
1782	5	6	12	3d 08:40:46.12000	0d 03:56:48.05000	0.00483334	0.0178587	0.00122454	3.3478	D	5	30/08/2020 00:07		0	0	0	0	0	0	0	0	0	0	0	0	0	0
1783	5	6	12	3d 08:41:28.47000	0d 03:57:30.40000	0.00484774	0.0179068	0.00122461	3.3378	D	5	30/08/2020 00:08		0	0	0	0	0	0	0	0	0	0	0	0	0	0
1784	5	6	12	3d 08:42:05.05000	0d 03:58:06.98000	0.00486019	0.0179483	0.00122446	3.3277	D	5	30/08/2020 00:09		0	0	0	0	0	0	0	0	0	0	0	0	0	0
1785	5	6	12	3d 08:42:38.23000	0d 03:58:40.16000	0.00487148	0.0179858	0.00122477	3.3176	D	5	30/08/2020 00:09		0	0	0	0	0	0	0	0	0	0	0	0	0	0
1786	5	6	12	3d 08:43:08.24000	0d 03:59:10.17000	0.00488168	0.0180196	0.00122446	3.3074	D	5	30/08/2020 00:10		0	0	0	0	0	0	0	0	0	0	0	0	0	0
1787	5	6	12	3d 08:43:35.24000	0d 03:59:37.17000	0.00489087	0.01805	0.00122469	3.2973	D	5	30/08/2020 00:10		0	0	0	0	0	0	0	0	0	0	0	0	0	0
1788	5	6	12	3d 08:43:59.42000	0d 04:00:01.35000	0.00489909	0.018077	0.00122469	3.2873	D	5	30/08/2020 00:11		0	0	0	0	0	0	0	0	0	0	0	0	0	0
1789	5	6	12	3d 08:44:21.33000	0d 04:00:23.26000	0.00490655	0.0181015	0.00122469	3.2772	D	5	30/08/2020 00:11		0	0	0	0	0	0	0	0	0	0	0	0	0	0
1790	5	6	12	3d 08:44:41.59000	0d 04:00:43.52000	0.00491344	0.0181241	0.00122454	3.2671	D	5	30/08/2020 00:11		0	0	0	0	0	0	0	0	0	0	0	0	0	0
1791	5	6	12	3d 08:45:00.36000	0d 04:01:02.29000	0.00491983	0.0181449	0.00122484	3.2569	D	5	30/08/2020 00:12		0	0	0	0	0	0	0	0	0	0	0	0	0	0
1792	5	6	12	3d 08:45:18.10000	0d 04:01:20.03000	0.00492586	0.0181645	0.00122469	3.2468	D	5	30/08/2020 00:12		0	0	0	0	0	0	0	0	0	0	0	0	0	0
1793	5	6	12	3d 08:45:34.14000	0d 04:01:36.07000	0.00493132	0.0181822	0.00122446	3.2367	D	5	30/08/2020 00:12		0	0	0	0	0	0	0	0	0	0	0	0	0	0
1794	5	6	12	3d 08:45:48.59000	0d 04:01:50.52000	0.00493623	0.0181981	0.00122477	3.2267	D	5	30/08/2020 00:13		0	0	0	0	0	0	0	0	0	0	0	0	0	0
1795	5	6	12	3d 08:46:02.16000	0d 04:02:04.09000	0.00494085	0.018213	0.00122446	3.2164	D	5	30/08/2020 00:13		0	0	0	0	0	0	0	0	0	0	0	0	0	0
1796	5	6	12	3d 08:46:14.52000	0d 04:02:16.45000	0.00494505	0.0182265	0.00122492	3.2064	D	5	30/08/2020 00:13		0	0	0	0	0	0	0	0	0	0	0	0	0	0
1797	5	6	12	3d 08:46:26.34000	0d 04:02:28.27000	0.00494907	0.0182393	0.00122484	3.1963	D	5	30/08/2020 00:13		0	0	0	0	0	0	0	0	0	0	0	0	0	0
1798	5	6	12	3d 08:46:37.29000	0d 04:02:39.22000	0.0049528	0.0182512	0.00122469	3.1859	D	5	30/08/2020 00:13		0	0	0	0	0	0	0	0	0	0	0	0	0	0
1799	5	6	12	3d 08:46:47.68000	0d 04:02:49.61000	0.00495633	0.0182625	0.00122461	3.1757	D	5	30/08/2020 00:13		0	0	0	0	0	0	0	0	0	0	0	0	0	0
1800	5	6	12	3d 08:46:57.39000	0d 04:02:59.32000	0.00495964	0.0182729	0.00122431	3.1655	D	5	30/08/2020 00:14		0	0	0	0	0	0	0	0	0	0	0	0	0	0
1801	5	6	12	3d 08:47:06.59000	0d 04:03:08.52000	0.00496277	0.0182828	0.00122438	3.1554	D	5	30/08/2020 00:14		0	0	0	0	0	0	0	0	0	0	0	0	0	0
1802	5	6	12	3d 08:47:15.14000	0d 04:03:17.07000	0.00496568	0.018292	0.00122469	3.1452	D	5	30/08/2020 00:14		0	0	0	0	0	0	0	0	0	0	0	0	0	0
1803	5	6	12	3d 08:47:23.48000	0d 04:03:25.41000	0.00496851	0.0183009	0.00122469	3.135	D	5	30/08/2020 00:14		0	0	0	0	0	0	0	0	0	0	0	0	0	0
1804	5	6	12	3d 08:47:31.16000	0d 04:03:33.09000	0.00497113	0.0183091	0.00122438	3.1249	D	5	30/08/2020 00:14		0	0	0	0	0	0	0	0	0	0	0	0	0	0
1805	5	6	12	3d 08:47:38.45000	0d 04:03:40.38000	0.00497361	0.0183168	0.00122484	3.1147	D	5	30/08/2020 00:14		0	0	0	0	0	0	0	0	0	0	0	0	0	0
1806	5	6	12	3d 08:47:45.40000	0d 04:03:47.33000	0.00497597	0.0183242	0.00122484	3.1046	D	5	30/08/2020 00:14		0	0	0	0	0	0	0	0	0	0	0	0	0	0
1807	5	6	12	3d 08:47:52.08000	0d 04:03:54.01000	0.00497824	0.0183312	0.00122484	3.0944	D	5	30/08/2020 00:15		0	0	0	0	0	0	0	0	0	0	0	0	0	0
1808	5	6	12	3d 08:47:58.33000	0d 04:04:00.26000	0.00498037	0.0183378	0.00122469	3.0842	D	5	30/08/2020 00:15		0	0	0	0	0	0	0	0	0	0	0	0	0	0
1809	5	6	12	3d 08:48:04.32000	0d 04:04:06.25000	0.00498241	0.0183441	0.00122454	3.0738	D	5	30/08/2020 00:15		0	0	0	0	0	0	0	0	0	0	0	0	0	0
1810	5	6	12	3d 08:48:10.12000	0d 04:04:12.05000	0.00498438	0.0183501	0.00122469	3.0632	D	5	30/08/2020 00:15		0	0	0	0	0	0	0	0	0	0	0	0	0	0
1811	5	6	12	3d 08:48:15.70000	0d 04:04:17.63000	0.00498628	0.0183559	0.00122477	3.0529	D	5	30/08/2020 00:15		0	0	0	0	0	0	0	0	0	0	0	0	0	0
1812	5	6	12	3d 08:48:20.85000	0d 04:04:22.78000	0.00498803	0.0183613	0.00122446	3.0428	D	5	30/08/2020 00:15		0	0	0	0	0	0	0	0	0	0	0	0	0	0
1813	5	6	12	3d 08:48:25.77000	0d 04:04:27.70000	0.0049897	0.0183663	0.00122461	3.0326	D	5	30/08/2020 00:15		0	0	0	0	0	0	0	0	0	0	0	0	0	0
1814	5	6	12	3d 08:48:30.52000	0d 04:04:32.45000	0.00499132	0.0183712	0.00122477	3.0225	D	5	30/08/2020 00:15		0	0	0	0	0	0	0	0	0	0	0	0	0	0
1815	5	6	12	3d 08:48:35.15000	0d 04:04:37.08000	0.00499289	0.018376	0.00122477	3.012	D	5	30/08/2020 00:15		0	0	0	0	0	0	0	0	0	0	0	0	0	0
1816	5	6	12	3d 08:48:39.60000	0d 04:04:41.53000	0.00499441	0.0183805	0.00122477	3.0016	D	5	30/08/2020 00:15		0	0	0	0	0	0	0	0	0	0	0	0	0	0
1817	5	6	12	3d 08:48:43.92000	0d 04:04:45.85000	0.00499588	0.0183849	0.00122461	2.9914	D	5	30/08/2020 00:15		0	0	0	0	0	0	0	0	0	0	0	0	0	0
1818	5	6	12	3d 08:48:48.04000	0d 04:04:49.97000	0.00499728	0.0183891	0.00122484	2.9812	D	5	30/08/2020 00:15		0	0	0	0	0	0	0	0	0	0	0	0	0	0
1819	5	6	12	3d 08:48:51.88000	0d 04:04:53.81000	0.00499858	0.018393	0.00122469	2.9709	D	5	30/08/2020 00:16		0	0	0	0	0	0	0	0	0	0	0	0	0	0
1820	5	6	12	3d 08:48:55.71000	0d 04:04:57.64000	0.00499989	0.0183969	0.00122461	2.9607	D	5	30/08/2020 00:16		0	0	0	0	0	0	0	0	0	0	0	0	0	0
1821	5	6	12	3d 08:48:59.44000	0d 04:05:01.37000	0.00500116	0.0184006	0.00122477	2.9503	D	5	30/08/2020 00:16		0	0	0	0	0	0	0	0	0	0	0	0	0	0
1822	5	6	12	3d 08:49:03.11000	0d 04:05:05.04000	0.00500241	0.0184043	0.00122477	2.9398	D	5	30/08/2020 00:16		0	0	0	0	0	0	0	0	0	0	0	0	0	0
1823	5	6	12	3d 08:49:06.64000	0d 04:05:08.57000	0.00500361	0.0184078	0.00122477	2.9293	D	5	30/08/2020 00:16		0	0	0	0	0	0	0	0	0	0	0	0	0	0
1824	5	6	12	3d 08:49:10.13000	0d 04:05:12.06000	0.00500479	0.0184113	0.00122461	2.9189	D	5	30/08/2020 00:16		0	0	0	0	0	0	0	0	0	0	0	0	0	0
1825	5	6	12	3d 08:49:13.41000	0d 04:05:15.34000	0.00500591	0.0184146	0.00122469	2.9085	D	5	30/08/2020 00:16		0	0	0	0	0	0	0	0	0	0	0	0	0	0
1826	5	6	12	3d 08:49:16.63000	0d 04:05:18.56000	0.005007	0.0184177	0.00122492	2.8981	D	5	30/08/2020 00:16		0	0	0	0	0	0	0	0	0	0	0	0	0	0
1827	5	6	12	3d 08:49:19.70000	0d 04:05:21.63000	0.00500805	0.0184208	0.00122469	2.8878	D	5	30/08/2020 00:16		0	0	0	0	0	0	0	0	0	0	0	0	0	0
1828	5	6	12	3d 08:49:22.70000	0d 04:05:24.63000	0.00500907	0.0184237	0.00122454	2.8775	D	5	30/08/2020 00:16		0	0	0	0	0	0	0	0	0	0	0	0	0	0
1829	5	6	12	3d 08:49:25.64000	0d 04:05:27.57000	0.00501007	0.0184266	0.00122484	2.8673	D	5	30/08/2020 00:16		0	0	0	0	0	0	0	0	0	0	0	0	0	0
1830	5	6	12	3d 08:49:28.50000	0d 04:05:30.43000	0.00501104	0.0184294	0.00122469	2.8568	D	5	30/08/2020 00:16		0	0	0	0	0	0	0	0	0	0	0	0	0	0
1831	5	6	12	3d 08:49:31.30000	0d 04:05:33.23000	0.00501199	0.0184321	0.00122461	2.8464	D	5	30/08/2020 00:16		0	0	0	0	0	0	0	0	0	0	0	0	0	0
1832	5	6	12	3d 08:49:34.06000	0d 04:05:35.99000	0.00501293	0.0184347	0.00122469	2.8362	D	5	30/08/2020 00:16		0	0	0	0	0	0	0	0	0	0	0	0	0	0
1833	5	6	12	3d 08:49:36.71000	0d 04:05:38.64000	0.00501384	0.0184373	0.00122469	2.8257	D	5	30/08/2020 00:16		0	0	0	0	0	0	0	0	0	0	0	0	0	0
1834	5	6	12	3d 08:49:39.35000	0d 04:05:41.28000	0.00501473	0.0184398	0.00122469	2.8151	D	5	30/08/2020 00:16		0	0	0	0	0	0	0	0	0	0	0	0	0	0
1835	5	6	12	3d 08:49:41.90000	0d 04:05:43.83000	0.0050156	0.0184423	0.00122469	2.8048	D	5	30/08/2020 00:16		0	0	0	0	0	0	0	0	0	0	0	0	0	0
1836	5	6	12	3d 08:49:44.47000	0d 04:05:46.40000	0.00501647	0.0184447	0.00122469	2.7942	D	5	30/08/2020 00:16		0	0	0	0	0	0	0	0	0	0	0	0	0	0
1837	5	6	12	3d 08:49:46.90000	0d 04:05:48.83000	0.0050173	0.018447	0.00122469	2.7839	D	5	30/08/2020 00:16		0	0	0	0	0	0	0	0	0	0	0	0	0	0
1838	5	6	12	3d 08:49:49.34000	0d 04:05:51.27000	0.00501813	0.0184493	0.00122469	2.7735	D	5	30/08/2020 00:17		0	0	0	0	0	0	0	0	0	0	0	0	0	0
1839	5	6	12	3d 08:49:51.66000	0d 04:05:53.59000	0.00501892	0.0184515	0.00122461	2.763	D	5	30/08/2020 00:17		0	0	0	0	0	0	0	0	0	0	0	0	0	0
1840	5	6	12	3d 08:49:54.00000	0d 04:05:55.93000	0.00501972	0.0184537	0.00122461	2.7524	D	5	30/08/2020 00:17		0	0	0	0	0	0	0	0	0	0	0	0	0	0
1841	5	6	12	3d 08:49:56.25000	0d 04:05:58.18000	0.00502048	0.0184558	0.00122469	2.742	D	5	30/08/2020 00:17		0	0	0	0	0	0	0	0	0	0	0	0	0	0
1842	5	6	12	3d 08:49:58.44000	0d 04:06:00.37000	0.00502123	0.0184578	0.00122484	2.7315	D	5	30/08/2020 00:17		0	0	0	0	0	0	0	0	0	0	0	0	0	0
1843	5	6	12	3d 08:50:00.63000	0d 04:06:02.56000	0.00502197	0.0184599	0.00122461	2.7211	D	5	30/08/2020 00:17		0	0	0	0	0	0	0	0	0	0	0	0	0	0
1844	5	6	12	3d 08:50:02.73000	0d 04:06:04.66000	0.00502269	0.0184618	0.00122477	2.7109	D	5	30/08/2020 00:17		0	0	0	0	0	0	0	0	0	0	0	0	0	0
1845	5	6	12	3d 08:50:04.83000	0d 04:06:06.76000	0.0050234	0.0184637	0.00122469	2.7004	D	5	30/08/2020 00:17		0	0	0	0	0	0	0	0	0	0	0	0	0	0
1846	5	6	12	3d 08:50:06.85000	0d 04:06:08.78000	0.00502409	0.0184656	0.00122446	2.69	D	5	30/08/2020 00:17		0	0	0	0	0	0	0	0	0	0	0	0	0	0
1847	5	6	12	3d 08:50:08.87000	0d 04:06:10.80000	0.00502478	0.0184674	0.00122469	2.6796	D	5	30/08/2020 00:17		0	0	0	0	0	0	0	0	0	0	0	0	0	0
1848	5	6	12	3d 08:50:10.82000	0d 04:06:12.75000	0.00502544	0.0184692	0.00122469	2.6693	D	5	30/08/2020 00:17		0	0	0	0	0	0	0	0	0	0	0	0	0	0
1849	5	6	12	3d 08:50:12.76000	0d 04:06:14.69000	0.0050261	0.018471	0.00122461	2.6589	D	5	30/08/2020 00:17		0	0	0	0	0	0	0	0	0	0	0	0	0	0
1850	5	6	12	3d 08:50:14.65000	0d 04:06:16.58000	0.00502674	0.0184727	0.00122461	2.6485	D	5	30/08/2020 00:17		0	0	0	0	0	0	0	0	0	0	0	0	0	0
1851	5	6	12	3d 08:50:16.57000	0d 04:06:18.50000	0.00502739	0.0184744	0.00122454	2.638	D	5	30/08/2020 00:17		0	0	0	0	0	0	0	0	0	0	0	0	0	0
1852	5	6	12	3d 08:50:18.43000	0d 04:06:20.36000	0.00502803	0.0184761	0.00122461	2.6273	D	5	30/08/2020 00:17		0	0	0	0	0	0	0	0	0	0	0	0	0	0
1853	5	6	12	3d 08:50:20.29000	0d 04:06:22.22000	0.00502866	0.0184777	0.00122484	2.6168	D	5	30/08/2020 00:17		0	0	0	0	0	0	0	0	0	0	0	0	0	0
1854	5	6	12	3d 08:50:22.10000	0d 04:06:24.03000	0.00502928	0.0184793	0.00122454	2.6062	D	5	30/08/2020 00:17		0	0	0	0	0	0	0	0	0	0	0	0	0	0
1855	5	6	12	3d 08:50:23.86000	0d 04:06:25.79000	0.00502987	0.0184809	0.00122492	2.5959	D	5	30/08/2020 00:17		0	0	0	0	0	0	0	0	0	0	0	0	0	0
1856	5	6	12	3d 08:50:25.61000	0d 04:06:27.54000	0.00503047	0.0184824	0.00122477	2.5855	D	5	30/08/2020 00:17		0	0	0	0	0	0	0	0	0	0	0	0	0	0
1857	5	6	12	3d 08:50:27.33000	0d 04:06:29.26000	0.00503106	0.0184839	0.00122499	2.5751	D	5	30/08/2020 00:17		0	0	0	0	0	0	0	0	0	0	0	0	0	0
1858	5	6	12	3d 08:50:29.01000	0d 04:06:30.94000	0.00503163	0.0184854	0.00122469	2.5646	D	5	30/08/2020 00:17		0	0	0	0	0	0	0	0	0	0	0	0	0	0
1859	5	6	12	3d 08:50:30.71000	0d 04:06:32.64000	0.00503221	0.0184869	0.00122469	2.5541	D	5	30/08/2020 00:17		0	0	0	0	0	0	0	0	0	0	0	0	0	0
1860	5	6	12	3d 08:50:32.38000	0d 04:06:34.31000	0.00503277	0.0184883	0.00122484	2.5438	D	5	30/08/2020 00:17		0	0	0	0	0	0	0	0	0	0	0	0	0	0
1861	5	6	12	3d 08:50:34.02000	0d 04:06:35.95000	0.00503333	0.0184898	0.00122461	2.5333	D	5	30/08/2020 00:17		0	0	0	0	0	0	0	0	0	0	0	0	0	0
1862	5	6	12	3d 08:50:35.66000	0d 04:06:37.59000	0.00503389	0.0184912	0.00122477	2.5228	D	5	30/08/2020 00:17		0	0	0	0	0	0	0	0	0	0	0	0	0	0
1863	5	6	12	3d 08:50:37.29000	0d 04:06:39.22000	0.00503444	0.0184926	0.00122469	2.5121	D	5	30/08/2020 00:17		0	0	0	0	0	0	0	0	0	0	0	0	0	0
1864	5	6	12	3d 08:50:38.91000	0d 04:06:40.84000	0.00503499	0.0184939	0.00122438	2.5016	D	5	30/08/2020 00:17		0	0	0	0	0	0	0	0	0	0	0	0	0	0
1865	5	6	12	3d 08:50:39.15000	0d 04:06:41.08000	0.00503508	0.0184942	0.00122454	2.5	D	133	30/08/2020 00:17		0	0	0	0	0	0	0	0	0	0	0	0	0	0
1866	5	6	13	3d 08:50:39.16000	0d 00:00:00.01000	0	0	0	2.6221	R	0	30/08/2020 00:17		0	0	0	0	0	0	0	0	0	0	0	0	0	0
1867	5	6	13	3d 08:50:41.16000	0d 00:00:02.01000	0	0	0	2.8302	R	1	30/08/2020 00:17		0	0	0	0	0	0	0	0	0	0	0	0	0	0
1868	5	6	13	3d 08:50:43.16000	0d 00:00:04.01000	0	0	0	2.9537	R	1	30/08/2020 00:17		0	0	0	0	0	0	0	0	0	0	0	0	0	0
1869	5	6	13	3d 08:50:45.16000	0d 00:00:06.01000	0	0	0	3.05	R	1	30/08/2020 00:17		0	0	0	0	0	0	0	0	0	0	0	0	0	0
1870	5	6	13	3d 08:50:47.16000	0d 00:00:08.01000	0	0	0	3.1289	R	1	30/08/2020 00:17		0	0	0	0	0	0	0	0	0	0	0	0	0	0
1871	5	6	13	3d 08:50:49.15000	0d 00:00:10.00000	0	0	0	3.1939	R	129	30/08/2020 00:18		0	0	0	0	0	0	0	0	0	0	0	0	0	0
1872	6	7	9	3d 08:50:49.19000	0d 00:00:00.04000	0.00000001	0.00000004	0.00122522	3.3431	C	0	30/08/2020 00:18		0	0	0	0	0	0	0	0	0	0	0	0	0	0
1873	6	7	9	3d 08:50:49.35000	0d 00:00:00.20000	0.00000007	0.00000023	0.00122454	3.3669	C	5	30/08/2020 00:18		0	0	0	0	0	0	0	0	0	0	0	0	0	0
1874	6	7	9	3d 08:50:49.51000	0d 00:00:00.36000	0.00000012	0.00000041	0.00122454	3.3861	C	5	30/08/2020 00:18		0	0	0	0	0	0	0	0	0	0	0	0	0	0
1875	6	7	9	3d 08:50:49.69000	0d 00:00:00.54000	0.00000018	0.00000062	0.00122469	3.4051	C	5	30/08/2020 00:18		0	0	0	0	0	0	0	0	0	0	0	0	0	0
1876	6	7	9	3d 08:50:49.88000	0d 00:00:00.73000	0.00000025	0.00000084	0.00122469	3.4226	C	5	30/08/2020 00:18		0	0	0	0	0	0	0	0	0	0	0	0	0	0
1877	6	7	9	3d 08:50:50.08000	0d 00:00:00.93000	0.00000032	0.00000107	0.00122461	3.4392	C	5	30/08/2020 00:18		0	0	0	0	0	0	0	0	0	0	0	0	0	0
1878	6	7	9	3d 08:50:50.29000	0d 00:00:01.14000	0.00000039	0.00000132	0.00122461	3.4557	C	5	30/08/2020 00:18		0	0	0	0	0	0	0	0	0	0	0	0	0	0
1879	6	7	9	3d 08:50:50.51000	0d 00:00:01.36000	0.00000046	0.00000158	0.00122469	3.4714	C	5	30/08/2020 00:18		0	0	0	0	0	0	0	0	0	0	0	0	0	0
1880	6	7	9	3d 08:50:50.74000	0d 00:00:01.59000	0.00000054	0.00000185	0.00122469	3.4873	C	5	30/08/2020 00:18		0	0	0	0	0	0	0	0	0	0	0	0	0	0
1881	6	7	9	3d 08:50:50.98000	0d 00:00:01.83000	0.00000062	0.00000214	0.00122469	3.5026	C	5	30/08/2020 00:18		0	0	0	0	0	0	0	0	0	0	0	0	0	0
1882	6	7	9	3d 08:50:51.23000	0d 00:00:02.08000	0.00000071	0.00000244	0.00122499	3.5175	C	5	30/08/2020 00:18		0	0	0	0	0	0	0	0	0	0	0	0	0	0
1883	6	7	9	3d 08:50:51.49000	0d 00:00:02.34000	0.0000008	0.00000275	0.00122477	3.5325	C	5	30/08/2020 00:18		0	0	0	0	0	0	0	0	0	0	0	0	0	0
1884	6	7	9	3d 08:50:51.76000	0d 00:00:02.61000	0.00000089	0.00000307	0.00122477	3.5467	C	5	30/08/2020 00:18		0	0	0	0	0	0	0	0	0	0	0	0	0	0
1885	6	7	9	3d 08:50:52.05000	0d 00:00:02.90000	0.00000099	0.00000342	0.00122461	3.561	C	5	30/08/2020 00:18		0	0	0	0	0	0	0	0	0	0	0	0	0	0
1886	6	7	9	3d 08:50:52.35000	0d 00:00:03.20000	0.00000109	0.00000379	0.00122454	3.5749	C	5	30/08/2020 00:18		0	0	0	0	0	0	0	0	0	0	0	0	0	0
1887	6	7	9	3d 08:50:52.66000	0d 00:00:03.51000	0.00000119	0.00000417	0.00122469	3.5885	C	5	30/08/2020 00:18		0	0	0	0	0	0	0	0	0	0	0	0	0	0
1888	6	7	9	3d 08:50:53.00000	0d 00:00:03.85000	0.00000131	0.00000458	0.00122469	3.6014	C	5	30/08/2020 00:18		0	0	0	0	0	0	0	0	0	0	0	0	0	0
1889	6	7	9	3d 08:50:53.36000	0d 00:00:04.21000	0.00000143	0.00000502	0.00122469	3.6146	C	5	30/08/2020 00:18		0	0	0	0	0	0	0	0	0	0	0	0	0	0
1890	6	7	9	3d 08:50:53.76000	0d 00:00:04.61000	0.00000157	0.00000552	0.00122461	3.6272	C	5	30/08/2020 00:18		0	0	0	0	0	0	0	0	0	0	0	0	0	0
1891	6	7	9	3d 08:50:54.19000	0d 00:00:05.04000	0.00000171	0.00000605	0.00122477	3.6396	C	5	30/08/2020 00:18		0	0	0	0	0	0	0	0	0	0	0	0	0	0
1892	6	7	9	3d 08:50:54.67000	0d 00:00:05.52000	0.00000188	0.00000664	0.00122446	3.6513	C	5	30/08/2020 00:18		0	0	0	0	0	0	0	0	0	0	0	0	0	0
1893	6	7	9	3d 08:50:55.22000	0d 00:00:06.07000	0.00000206	0.00000733	0.00122469	3.6631	C	5	30/08/2020 00:18		0	0	0	0	0	0	0	0	0	0	0	0	0	0
1894	6	7	9	3d 08:50:55.89000	0d 00:00:06.74000	0.00000229	0.00000816	0.00122461	3.6747	C	5	30/08/2020 00:18		0	0	0	0	0	0	0	0	0	0	0	0	0	0
1895	6	7	9	3d 08:50:56.72000	0d 00:00:07.57000	0.00000257	0.0000092	0.00122492	3.6857	C	5	30/08/2020 00:18		0	0	0	0	0	0	0	0	0	0	0	0	0	0
1896	6	7	9	3d 08:50:57.75000	0d 00:00:08.60000	0.00000293	0.0000105	0.00122461	3.6963	C	5	30/08/2020 00:18		0	0	0	0	0	0	0	0	0	0	0	0	0	0
1897	6	7	9	3d 08:50:59.12000	0d 00:00:09.97000	0.00000339	0.00001222	0.00122469	3.7067	C	5	30/08/2020 00:18		0	0	0	0	0	0	0	0	0	0	0	0	0	0
1898	6	7	9	3d 08:51:00.98000	0d 00:00:11.83000	0.00000402	0.00001457	0.00122461	3.7173	C	5	30/08/2020 00:18		0	0	0	0	0	0	0	0	0	0	0	0	0	0
1899	6	7	9	3d 08:51:03.55000	0d 00:00:14.40000	0.0000049	0.00001783	0.00122454	3.7275	C	5	30/08/2020 00:18		0	0	0	0	0	0	0	0	0	0	0	0	0	0
1900	6	7	9	3d 08:51:07.02000	0d 00:00:17.87000	0.00000608	0.00002223	0.00122469	3.7375	C	5	30/08/2020 00:18		0	0	0	0	0	0	0	0	0	0	0	0	0	0
1901	6	7	9	3d 08:51:11.74000	0d 00:00:22.59000	0.00000768	0.00002824	0.00122469	3.7479	C	5	30/08/2020 00:18		0	0	0	0	0	0	0	0	0	0	0	0	0	0
1902	6	7	9	3d 08:51:18.54000	0d 00:00:29.39000	0.00001	0.00003692	0.00122469	3.758	C	5	30/08/2020 00:18		0	0	0	0	0	0	0	0	0	0	0	0	0	0
1903	6	7	9	3d 08:51:27.25000	0d 00:00:38.10000	0.00001296	0.00004808	0.00122477	3.7681	C	5	30/08/2020 00:18		0	0	0	0	0	0	0	0	0	0	0	0	0	0
1904	6	7	9	3d 08:51:39.37000	0d 00:00:50.22000	0.00001708	0.00006363	0.00122469	3.7783	C	5	30/08/2020 00:18		0	0	0	0	0	0	0	0	0	0	0	0	0	0
1905	6	7	9	3d 08:51:56.71000	0d 00:01:07.56000	0.00002298	0.00008595	0.00122454	3.7884	C	5	30/08/2020 00:19		0	0	0	0	0	0	0	0	0	0	0	0	0	0
1906	6	7	9	3d 08:52:25.58000	0d 00:01:36.43000	0.0000328	0.00012321	0.00122461	3.7984	C	5	30/08/2020 00:19		0	0	0	0	0	0	0	0	0	0	0	0	0	0
1907	6	7	9	3d 08:55:59.27000	0d 00:05:10.12000	0.0001055	0.00039946	0.00122477	3.7884	C	5	30/08/2020 00:23		0	0	0	0	0	0	0	0	0	0	0	0	0	0
1908	6	7	9	3d 08:57:11.11000	0d 00:06:21.96000	0.00012994	0.00049192	0.00122477	3.7783	C	5	30/08/2020 00:24		0	0	0	0	0	0	0	0	0	0	0	0	0	0
1909	6	7	9	3d 08:58:52.72000	0d 00:08:03.57000	0.0001645	0.00062234	0.00122477	3.7682	C	5	30/08/2020 00:26		0	0	0	0	0	0	0	0	0	0	0	0	0	0
1910	6	7	9	3d 09:02:15.15000	0d 00:11:26.00000	0.00023337	0.00088144	0.00122461	3.758	C	5	30/08/2020 00:29		0	0	0	0	0	0	0	0	0	0	0	0	0	0
1911	6	7	9	3d 09:07:15.15000	0d 00:16:26.00000	0.00033542	0.00126467	0.00122477	3.7531	C	1	30/08/2020 00:34		0	0	0	0	0	0	0	0	0	0	0	0	0	0
1912	6	7	9	3d 09:12:15.15000	0d 00:21:26.00000	0.00043748	0.00164769	0.00122477	3.7531	C	1	30/08/2020 00:39		0	0	0	0	0	0	0	0	0	0	0	0	0	0
1913	6	7	9	3d 09:17:15.15000	0d 00:26:26.00000	0.00053953	0.0020308	0.00122469	3.7552	C	1	30/08/2020 00:44		0	0	0	0	0	0	0	0	0	0	0	0	0	0
1914	6	7	9	3d 09:22:15.15000	0d 00:31:26.00000	0.00064158	0.00241417	0.00122469	3.7578	C	1	30/08/2020 00:49		0	0	0	0	0	0	0	0	0	0	0	0	0	0
1915	6	7	9	3d 09:27:15.15000	0d 00:36:26.00000	0.00074364	0.00279788	0.00122461	3.7618	C	1	30/08/2020 00:54		0	0	0	0	0	0	0	0	0	0	0	0	0	0
1916	6	7	9	3d 09:32:15.15000	0d 00:41:26.00000	0.00084569	0.00318201	0.00122446	3.7661	C	1	30/08/2020 00:59		0	0	0	0	0	0	0	0	0	0	0	0	0	0
1917	6	7	9	3d 09:37:15.15000	0d 00:46:26.00000	0.00094775	0.00356659	0.00122469	3.7704	C	1	30/08/2020 01:04		0	0	0	0	0	0	0	0	0	0	0	0	0	0
1918	6	7	9	3d 09:42:15.15000	0d 00:51:26.00000	0.0010498	0.00395166	0.00122454	3.7757	C	1	30/08/2020 01:09		0	0	0	0	0	0	0	0	0	0	0	0	0	0
1919	6	7	9	3d 09:47:15.15000	0d 00:56:26.00000	0.00115186	0.00433723	0.00122454	3.7804	C	1	30/08/2020 01:14		0	0	0	0	0	0	0	0	0	0	0	0	0	0
1920	6	7	9	3d 09:52:15.15000	0d 01:01:26.00000	0.00125391	0.00472331	0.00122469	3.7855	C	1	30/08/2020 01:19		0	0	0	0	0	0	0	0	0	0	0	0	0	0
1921	6	7	9	3d 09:57:15.15000	0d 01:06:26.00000	0.00135597	0.00510992	0.00122484	3.7908	C	1	30/08/2020 01:24		0	0	0	0	0	0	0	0	0	0	0	0	0	0
1922	6	7	9	3d 10:02:15.15000	0d 01:11:26.00000	0.00145802	0.00549704	0.00122492	3.7958	C	1	30/08/2020 01:29		0	0	0	0	0	0	0	0	0	0	0	0	0	0
1923	6	7	9	3d 10:07:15.15000	0d 01:16:26.00000	0.00156008	0.0058847	0.00122461	3.8009	C	1	30/08/2020 01:34		0	0	0	0	0	0	0	0	0	0	0	0	0	0
1924	6	7	9	3d 10:12:15.15000	0d 01:21:26.00000	0.00166213	0.0062729	0.00122454	3.8064	C	1	30/08/2020 01:39		0	0	0	0	0	0	0	0	0	0	0	0	0	0
1925	6	7	9	3d 10:17:15.15000	0d 01:26:26.00000	0.00176419	0.00666163	0.00122454	3.8117	C	1	30/08/2020 01:44		0	0	0	0	0	0	0	0	0	0	0	0	0	0
1926	6	7	9	3d 10:22:15.15000	0d 01:31:26.00000	0.00186624	0.00705092	0.00122469	3.8172	C	1	30/08/2020 01:49		0	0	0	0	0	0	0	0	0	0	0	0	0	0
1927	6	7	9	3d 10:27:15.15000	0d 01:36:26.00000	0.0019683	0.00744077	0.00122469	3.8228	C	1	30/08/2020 01:54		0	0	0	0	0	0	0	0	0	0	0	0	0	0
1928	6	7	9	3d 10:32:15.15000	0d 01:41:26.00000	0.00207035	0.00783121	0.00122461	3.8286	C	1	30/08/2020 01:59		0	0	0	0	0	0	0	0	0	0	0	0	0	0
1929	6	7	9	3d 10:37:15.15000	0d 01:46:26.00000	0.00217241	0.00822225	0.00122461	3.8347	C	1	30/08/2020 02:04		0	0	0	0	0	0	0	0	0	0	0	0	0	0
1930	6	7	9	3d 10:42:15.15000	0d 01:51:26.00000	0.00227446	0.00861391	0.00122454	3.841	C	1	30/08/2020 02:09		0	0	0	0	0	0	0	0	0	0	0	0	0	0
1931	6	7	9	3d 10:47:15.15000	0d 01:56:26.00000	0.00237652	0.00900624	0.00122469	3.8476	C	1	30/08/2020 02:14		0	0	0	0	0	0	0	0	0	0	0	0	0	0
1932	6	7	9	3d 10:52:15.15000	0d 02:01:26.00000	0.00247857	0.00939927	0.00122461	3.8549	C	1	30/08/2020 02:19		0	0	0	0	0	0	0	0	0	0	0	0	0	0
1933	6	7	9	3d 10:57:15.15000	0d 02:06:26.00000	0.00258063	0.00979306	0.00122469	3.8625	C	1	30/08/2020 02:24		0	0	0	0	0	0	0	0	0	0	0	0	0	0
1934	6	7	9	3d 11:02:15.15000	0d 02:11:26.00000	0.00268268	0.0101877	0.00122484	3.8706	C	1	30/08/2020 02:29		0	0	0	0	0	0	0	0	0	0	0	0	0	0
1935	6	7	9	3d 11:07:15.15000	0d 02:16:26.00000	0.00278474	0.0105832	0.00122461	3.8799	C	1	30/08/2020 02:34		0	0	0	0	0	0	0	0	0	0	0	0	0	0
1936	6	7	9	3d 11:12:15.15000	0d 02:21:26.00000	0.00288679	0.0109796	0.00122454	3.8898	C	1	30/08/2020 02:39		0	0	0	0	0	0	0	0	0	0	0	0	0	0
1937	6	7	9	3d 11:16:51.52000	0d 02:26:02.37000	0.00298081	0.0113458	0.00122438	3.9001	C	5	30/08/2020 02:44		0	0	0	0	0	0	0	0	0	0	0	0	0	0
1938	6	7	9	3d 11:21:18.62000	0d 02:30:29.47000	0.00307167	0.0117006	0.00122446	3.9101	C	5	30/08/2020 02:48		0	0	0	0	0	0	0	0	0	0	0	0	0	0
1939	6	7	9	3d 11:25:18.21000	0d 02:34:29.06000	0.00315318	0.0120197	0.00122431	3.9203	C	5	30/08/2020 02:52		0	0	0	0	0	0	0	0	0	0	0	0	0	0
1940	6	7	9	3d 11:29:08.92000	0d 02:38:19.77000	0.00323166	0.0123278	0.00122446	3.9304	C	5	30/08/2020 02:56		0	0	0	0	0	0	0	0	0	0	0	0	0	0
1941	6	7	9	3d 11:32:42.70000	0d 02:41:53.55000	0.00330438	0.012614	0.00122454	3.9405	C	5	30/08/2020 02:59		0	0	0	0	0	0	0	0	0	0	0	0	0	0
1942	6	7	9	3d 11:36:09.22000	0d 02:45:20.07000	0.00337464	0.0128912	0.00122469	3.9506	C	5	30/08/2020 03:03		0	0	0	0	0	0	0	0	0	0	0	0	0	0
1943	6	7	9	3d 11:39:26.60000	0d 02:48:37.45000	0.00344178	0.0131568	0.00122469	3.9606	C	5	30/08/2020 03:06		0	0	0	0	0	0	0	0	0	0	0	0	0	0
1944	6	7	9	3d 11:42:37.99000	0d 02:51:48.84000	0.00350689	0.0134149	0.00122469	3.9707	C	5	30/08/2020 03:09		0	0	0	0	0	0	0	0	0	0	0	0	0	0
1945	6	7	9	3d 11:45:48.65000	0d 02:54:59.50000	0.00357175	0.0136728	0.00122461	3.9808	C	5	30/08/2020 03:13		0	0	0	0	0	0	0	0	0	0	0	0	0	0
1946	6	7	9	3d 11:48:49.13000	0d 02:57:59.98000	0.00363315	0.0139175	0.00122461	3.9908	C	5	30/08/2020 03:16		0	0	0	0	0	0	0	0	0	0	0	0	0	0
1947	6	7	9	3d 11:51:52.16000	0d 03:01:03.01000	0.00369541	0.0141663	0.00122469	4.0011	C	5	30/08/2020 03:19		0	0	0	0	0	0	0	0	0	0	0	0	0	0
1948	6	7	9	3d 11:54:49.77000	0d 03:04:00.62000	0.00375583	0.0144083	0.00122469	4.0111	C	5	30/08/2020 03:22		0	0	0	0	0	0	0	0	0	0	0	0	0	0
1949	6	7	9	3d 11:57:45.82000	0d 03:06:56.67000	0.00381572	0.0146489	0.00122461	4.0212	C	5	30/08/2020 03:24		0	0	0	0	0	0	0	0	0	0	0	0	0	0
1950	6	7	9	3d 12:00:39.28000	0d 03:09:50.13000	0.00387473	0.0148864	0.00122461	4.0313	C	5	30/08/2020 03:27		0	0	0	0	0	0	0	0	0	0	0	0	0	0
1951	6	7	9	3d 12:03:32.59000	0d 03:12:43.44000	0.00393369	0.0151244	0.00122454	4.0415	C	5	30/08/2020 03:30		0	0	0	0	0	0	0	0	0	0	0	0	0	0
1952	6	7	9	3d 12:06:22.25000	0d 03:15:33.10000	0.0039914	0.0153579	0.00122461	4.0516	C	5	30/08/2020 03:33		0	0	0	0	0	0	0	0	0	0	0	0	0	0
1953	6	7	9	3d 12:09:10.36000	0d 03:18:21.21000	0.00404859	0.0155899	0.00122454	4.0616	C	5	30/08/2020 03:36		0	0	0	0	0	0	0	0	0	0	0	0	0	0
1954	6	7	9	3d 12:11:56.50000	0d 03:21:07.35000	0.00410511	0.0158198	0.00122461	4.0717	C	5	30/08/2020 03:39		0	0	0	0	0	0	0	0	0	0	0	0	0	0
1955	6	7	9	3d 12:14:42.36000	0d 03:23:53.21000	0.00416153	0.0160498	0.00122454	4.0818	C	5	30/08/2020 03:41		0	0	0	0	0	0	0	0	0	0	0	0	0	0
1956	6	7	9	3d 12:17:27.59000	0d 03:26:38.44000	0.00421774	0.0162795	0.00122446	4.0919	C	5	30/08/2020 03:44		0	0	0	0	0	0	0	0	0	0	0	0	0	0
1957	6	7	9	3d 12:20:07.94000	0d 03:29:18.79000	0.00427229	0.016503	0.00122454	4.1019	C	5	30/08/2020 03:47		0	0	0	0	0	0	0	0	0	0	0	0	0	0
1958	6	7	9	3d 12:22:49.51000	0d 03:32:00.36000	0.00432725	0.0167287	0.00122461	4.112	C	5	30/08/2020 03:50		0	0	0	0	0	0	0	0	0	0	0	0	0	0
1959	6	7	9	3d 12:25:26.13000	0d 03:34:36.98000	0.00438053	0.0169481	0.00122477	4.1221	C	5	30/08/2020 03:52		0	0	0	0	0	0	0	0	0	0	0	0	0	0
1960	6	7	9	3d 12:28:00.06000	0d 03:37:10.91000	0.00443289	0.0171642	0.00122469	4.1321	C	5	30/08/2020 03:55		0	0	0	0	0	0	0	0	0	0	0	0	0	0
1961	6	7	9	3d 12:30:34.06000	0d 03:39:44.91000	0.00448528	0.0173809	0.00122431	4.1422	C	5	30/08/2020 03:57		0	0	0	0	0	0	0	0	0	0	0	0	0	0
1962	6	7	9	3d 12:33:05.92000	0d 03:42:16.77000	0.00453694	0.0175952	0.00122492	4.1523	C	5	30/08/2020 04:00		0	0	0	0	0	0	0	0	0	0	0	0	0	0
1963	6	7	9	3d 12:35:33.68000	0d 03:44:44.53000	0.00458721	0.0178041	0.00122469	4.1624	C	5	30/08/2020 04:02		0	0	0	0	0	0	0	0	0	0	0	0	0	0
1964	6	7	9	3d 12:38:04.58000	0d 03:47:15.43000	0.00463854	0.018018	0.00122477	4.1724	C	5	30/08/2020 04:05		0	0	0	0	0	0	0	0	0	0	0	0	0	0
1965	6	7	9	3d 12:40:31.20000	0d 03:49:42.05000	0.00468842	0.0182264	0.00122469	4.1825	C	5	30/08/2020 04:07		0	0	0	0	0	0	0	0	0	0	0	0	0	0
1966	6	7	9	3d 12:42:54.63000	0d 03:52:05.48000	0.00473721	0.0184307	0.00122461	4.1926	C	5	30/08/2020 04:10		0	0	0	0	0	0	0	0	0	0	0	0	0	0
1967	6	7	9	3d 12:44:37.46000	0d 03:53:48.31000	0.00477219	0.0185775	0.00122461	4.2	C	133	30/08/2020 04:11		0	0	0	0	0	0	0	0	0	0	0	0	0	0
1968	6	7	10	3d 12:44:37.47000	0d 00:00:00.01000	0.00477219	0.0185775	0.0012443	4.2005	C	0	30/08/2020 04:11		0	0	0	0	0	0	0	0	0	0	0	0	0	0
1969	6	7	10	3d 12:45:19.47000	0d 00:00:42.01000	0.00478604	0.0186357	0.00114427	4.2	C	4	30/08/2020 04:12		0	0	0	0	0	0	0	0	0	0	0	0	0	0
1970	6	7	10	3d 12:46:28.80000	0d 00:01:51.34000	0.00480707	0.018724	0.00104425	4.2	C	4	30/08/2020 04:13		0	0	0	0	0	0	0	0	0	0	0	0	0	0
1971	6	7	10	3d 12:47:59.12000	0d 00:03:21.66000	0.00483199	0.0188287	0.00094423	4.2	C	4	30/08/2020 04:15		0	0	0	0	0	0	0	0	0	0	0	0	0	0
1972	6	7	10	3d 12:49:46.87000	0d 00:05:09.41000	0.00485874	0.018941	0.00084421	4.2002	C	4	30/08/2020 04:16		0	0	0	0	0	0	0	0	0	0	0	0	0	0
1973	6	7	10	3d 12:51:50.87000	0d 00:07:13.41000	0.00488607	0.0190558	0.00074411	4.2	C	4	30/08/2020 04:19		0	0	0	0	0	0	0	0	0	0	0	0	0	0
1974	6	7	10	3d 12:54:14.74000	0d 00:09:37.28000	0.00491378	0.0191722	0.00064408	4.2002	C	4	30/08/2020 04:21		0	0	0	0	0	0	0	0	0	0	0	0	0	0
1975	6	7	10	3d 12:57:07.75000	0d 00:12:30.29000	0.00494227	0.0192919	0.00054398	4.2	C	4	30/08/2020 04:24		0	0	0	0	0	0	0	0	0	0	0	0	0	0
1976	6	7	10	3d 13:00:40.44000	0d 00:16:02.98000	0.00497135	0.019414	0.00044381	4.2002	C	4	30/08/2020 04:27		0	0	0	0	0	0	0	0	0	0	0	0	0	0
1977	6	7	10	3d 13:05:12.86000	0d 00:20:35.40000	0.00500097	0.0195384	0.00034379	4.2	C	4	30/08/2020 04:32		0	0	0	0	0	0	0	0	0	0	0	0	0	0
1978	6	7	10	3d 13:10:12.86000	0d 00:25:35.40000	0.00502612	0.019644	0.00026345	4.2002	C	1	30/08/2020 04:37		0	0	0	0	0	0	0	0	0	0	0	0	0	0
1979	6	7	10	3d 13:15:12.86000	0d 00:30:35.40000	0.00504549	0.0197254	0.00020325	4.1999	C	1	30/08/2020 04:42		0	0	0	0	0	0	0	0	0	0	0	0	0	0
1980	6	7	10	3d 13:20:12.86000	0d 00:35:35.40000	0.00506054	0.0197886	0.00015984	4.2	C	1	30/08/2020 04:47		0	0	0	0	0	0	0	0	0	0	0	0	0	0
1981	6	7	10	3d 13:25:12.86000	0d 00:40:35.40000	0.00507244	0.0198386	0.0001284	4.2	C	1	30/08/2020 04:52		0	0	0	0	0	0	0	0	0	0	0	0	0	0
1982	6	7	10	3d 13:26:06.68000	0d 00:41:29.22000	0.00507432	0.0198465	0.00012245	4.1999	C	132	30/08/2020 04:53		0	0	0	0	0	0	0	0	0	0	0	0	0	0
1983	6	7	11	3d 13:26:06.69000	0d 00:00:00.01000	0	0	0	4.1976	R	0	30/08/2020 04:53		0	0	0	0	0	0	0	0	0	0	0	0	0	0
1984	6	7	11	3d 13:26:08.69000	0d 00:00:02.01000	0	0	0	4.1965	R	1	30/08/2020 04:53		0	0	0	0	0	0	0	0	0	0	0	0	0	0
1985	6	7	11	3d 13:26:10.69000	0d 00:00:04.01000	0	0	0	4.1964	R	1	30/08/2020 04:53		0	0	0	0	0	0	0	0	0	0	0	0	0	0
[truncated: 3,187 more rows]
