# Supplementary material for: Experimental data of cathodes manufactured in a convective dryer at the pilot-plant scale, and charge and discharge capacities of half-coin lithium-ion cells
Source: Data Brief. 2021 Dec 16;40:107720. doi: 10.1016/j.dib.2021.107720 (PMC8703052; doi:10.1016/j.dib.2021.107720)
Supplement: Supplementary file 1 [file mmc1.zip › Maccor/NEX_CAT3_12_3.csv]

Name:	NEX_CAT3_12_3-repeated
Channel:	81
Tester	Maccor #2
Procedure	NEX_NMC_Form_Rate_ASI.000
Description	NEX NMC Cathode Rate & ASI Measurement
Started	28/08/2020 09:31
SCap	0
C Rate	0.006106
Ch. max. V	8.00 V
DisCh. min. V	-2.00 V
Ch. max. I	5.000 A
DisCh. max. I	5.000 A
Comment:	CAT3_12
SMB hdr:	SMBLabel
Rec	Cycle P	Cycle C	Step	TestTime	StepTime	Cap. [Ah]	Ener. [Wh]	Current [A]	Voltage [V]	Md	ES	DPT Time		VAR1	VAR2	VAR3	VAR4	VAR5	VAR6	VAR7	VAR8	VAR9	VAR10	VAR11	VAR12	VAR13	VAR14
1	0	1	1	0d 00:00:00.00000	0d 00:00:00.00000	0	0	0	3.3637	R	0	28/08/2020 09:31		0	0	0	0	0	0	0	0	0	0	0	0	0	0
2	0	1	1	0d 00:05:00.00000	0d 00:05:00.00000	0	0	0	3.351	R	1	28/08/2020 09:36		0	0	0	0	0	0	0	0	0	0	0	0	0	0
3	0	1	1	0d 00:10:00.00000	0d 00:10:00.00000	0	0	0	3.346	R	1	28/08/2020 09:41		0	0	0	0	0	0	0	0	0	0	0	0	0	0
4	0	1	1	0d 00:15:00.00000	0d 00:15:00.00000	0	0	0	3.3426	R	1	28/08/2020 09:46		0	0	0	0	0	0	0	0	0	0	0	0	0	0
5	0	1	1	0d 00:20:00.00000	0d 00:20:00.00000	0	0	0	3.3399	R	1	28/08/2020 09:51		0	0	0	0	0	0	0	0	0	0	0	0	0	0
6	0	1	1	0d 00:25:00.00000	0d 00:25:00.00000	0	0	0	3.3382	R	1	28/08/2020 09:56		0	0	0	0	0	0	0	0	0	0	0	0	0	0
7	0	1	1	0d 00:30:00.00000	0d 00:30:00.00000	0	0	0	3.337	R	129	28/08/2020 10:01		0	0	0	0	0	0	0	0	0	0	0	0	0	0
8	0	1	2	0d 00:30:00.04000	0d 00:00:00.04000	0	0.00000001	0.0003064	3.4813	C	0	28/08/2020 10:01		0	0	0	0	0	0	0	0	0	0	0	0	0	0
9	0	1	2	0d 00:30:00.20000	0d 00:00:00.20000	0.00000002	0.00000006	0.0003051	3.5207	C	5	28/08/2020 10:01		0	0	0	0	0	0	0	0	0	0	0	0	0	0
10	0	1	2	0d 00:30:00.35000	0d 00:00:00.35000	0.00000003	0.0000001	0.00030533	3.541	C	5	28/08/2020 10:01		0	0	0	0	0	0	0	0	0	0	0	0	0	0
11	0	1	2	0d 00:30:00.53000	0d 00:00:00.53000	0.00000004	0.00000016	0.00030518	3.5592	C	5	28/08/2020 10:01		0	0	0	0	0	0	0	0	0	0	0	0	0	0
12	0	1	2	0d 00:30:00.74000	0d 00:00:00.74000	0.00000006	0.00000022	0.00030541	3.5764	C	5	28/08/2020 10:01		0	0	0	0	0	0	0	0	0	0	0	0	0	0
13	0	1	2	0d 00:30:00.97000	0d 00:00:00.97000	0.00000008	0.00000029	0.0003051	3.5923	C	5	28/08/2020 10:01		0	0	0	0	0	0	0	0	0	0	0	0	0	0
14	0	1	2	0d 00:30:01.22000	0d 00:00:01.22000	0.0000001	0.00000037	0.00030526	3.6074	C	5	28/08/2020 10:01		0	0	0	0	0	0	0	0	0	0	0	0	0	0
15	0	1	2	0d 00:30:01.48000	0d 00:00:01.48000	0.00000012	0.00000045	0.00030526	3.622	C	5	28/08/2020 10:01		0	0	0	0	0	0	0	0	0	0	0	0	0	0
16	0	1	2	0d 00:30:01.77000	0d 00:00:01.77000	0.00000015	0.00000054	0.00030526	3.6361	C	5	28/08/2020 10:01		0	0	0	0	0	0	0	0	0	0	0	0	0	0
17	0	1	2	0d 00:30:02.07000	0d 00:00:02.07000	0.00000017	0.00000063	0.00030541	3.6495	C	5	28/08/2020 10:01		0	0	0	0	0	0	0	0	0	0	0	0	0	0
18	0	1	2	0d 00:30:02.41000	0d 00:00:02.41000	0.0000002	0.00000073	0.00030549	3.6625	C	5	28/08/2020 10:01		0	0	0	0	0	0	0	0	0	0	0	0	0	0
19	0	1	2	0d 00:30:02.79000	0d 00:00:02.79000	0.00000024	0.00000085	0.00030518	3.6753	C	5	28/08/2020 10:01		0	0	0	0	0	0	0	0	0	0	0	0	0	0
20	0	1	2	0d 00:30:03.19000	0d 00:00:03.19000	0.00000027	0.00000098	0.00030518	3.6875	C	5	28/08/2020 10:01		0	0	0	0	0	0	0	0	0	0	0	0	0	0
21	0	1	2	0d 00:30:03.65000	0d 00:00:03.65000	0.00000031	0.00000112	0.00030518	3.6995	C	5	28/08/2020 10:01		0	0	0	0	0	0	0	0	0	0	0	0	0	0
22	0	1	2	0d 00:30:04.17000	0d 00:00:04.17000	0.00000035	0.00000128	0.00030526	3.711	C	5	28/08/2020 10:01		0	0	0	0	0	0	0	0	0	0	0	0	0	0
23	0	1	2	0d 00:30:04.81000	0d 00:00:04.81000	0.00000041	0.00000149	0.00030526	3.7224	C	5	28/08/2020 10:01		0	0	0	0	0	0	0	0	0	0	0	0	0	0
24	0	1	2	0d 00:30:05.65000	0d 00:00:05.65000	0.00000048	0.00000175	0.00030526	3.7334	C	5	28/08/2020 10:01		0	0	0	0	0	0	0	0	0	0	0	0	0	0
25	0	1	2	0d 00:30:07.00000	0d 00:00:07.00000	0.00000059	0.00000218	0.00030549	3.744	C	5	28/08/2020 10:01		0	0	0	0	0	0	0	0	0	0	0	0	0	0
26	0	1	2	0d 00:30:22.63000	0d 00:00:22.63000	0.00000192	0.00000714	0.00030541	3.7339	C	5	28/08/2020 10:01		0	0	0	0	0	0	0	0	0	0	0	0	0	0
27	0	1	2	0d 00:30:30.30000	0d 00:00:30.30000	0.00000257	0.00000957	0.00030533	3.7237	C	5	28/08/2020 10:02		0	0	0	0	0	0	0	0	0	0	0	0	0	0
28	0	1	2	0d 00:30:40.97000	0d 00:00:40.97000	0.00000347	0.00001293	0.0003051	3.7134	C	5	28/08/2020 10:02		0	0	0	0	0	0	0	0	0	0	0	0	0	0
29	0	1	2	0d 00:30:56.41000	0d 00:00:56.41000	0.00000478	0.00001778	0.00030526	3.7034	C	5	28/08/2020 10:02		0	0	0	0	0	0	0	0	0	0	0	0	0	0
30	0	1	2	0d 00:31:21.76000	0d 00:01:21.76000	0.00000693	0.00002573	0.00030518	3.6933	C	5	28/08/2020 10:02		0	0	0	0	0	0	0	0	0	0	0	0	0	0
31	0	1	2	0d 00:32:19.81000	0d 00:02:19.81000	0.00001185	0.00004388	0.0003051	3.6832	C	5	28/08/2020 10:03		0	0	0	0	0	0	0	0	0	0	0	0	0	0
32	0	1	2	0d 00:35:29.11000	0d 00:05:29.11000	0.0000279	0.00010291	0.00030503	3.6732	C	5	28/08/2020 10:06		0	0	0	0	0	0	0	0	0	0	0	0	0	0
33	0	1	2	0d 00:45:29.11000	0d 00:15:29.11000	0.00007877	0.0002897	0.0003051	3.6721	C	1	28/08/2020 10:16		0	0	0	0	0	0	0	0	0	0	0	0	0	0
34	0	1	2	0d 00:55:29.11000	0d 00:25:29.11000	0.00012965	0.00047655	0.00030518	3.6739	C	1	28/08/2020 10:26		0	0	0	0	0	0	0	0	0	0	0	0	0	0
35	0	1	2	0d 01:05:29.11000	0d 00:35:29.11000	0.00018052	0.00066349	0.00030526	3.6761	C	1	28/08/2020 10:36		0	0	0	0	0	0	0	0	0	0	0	0	0	0
36	0	1	2	0d 01:15:29.11000	0d 00:45:29.11000	0.00023139	0.00085054	0.00030518	3.6777	C	1	28/08/2020 10:46		0	0	0	0	0	0	0	0	0	0	0	0	0	0
37	0	1	2	0d 01:25:29.11000	0d 00:55:29.11000	0.00028226	0.00103767	0.00030533	3.6796	C	1	28/08/2020 10:56		0	0	0	0	0	0	0	0	0	0	0	0	0	0
38	0	1	2	0d 01:35:29.11000	0d 01:05:29.11000	0.00033313	0.00122489	0.00030526	3.6806	C	1	28/08/2020 11:06		0	0	0	0	0	0	0	0	0	0	0	0	0	0
39	0	1	2	0d 01:45:29.11000	0d 01:15:29.11000	0.000384	0.00141217	0.00030518	3.6823	C	1	28/08/2020 11:16		0	0	0	0	0	0	0	0	0	0	0	0	0	0
40	0	1	2	0d 01:55:29.11000	0d 01:25:29.11000	0.00043487	0.00159954	0.00030518	3.6837	C	1	28/08/2020 11:26		0	0	0	0	0	0	0	0	0	0	0	0	0	0
41	0	1	2	0d 02:05:29.11000	0d 01:35:29.11000	0.00048574	0.00178696	0.0003051	3.6849	C	1	28/08/2020 11:36		0	0	0	0	0	0	0	0	0	0	0	0	0	0
42	0	1	2	0d 02:15:29.11000	0d 01:45:29.11000	0.00053661	0.00197446	0.00030503	3.6861	C	1	28/08/2020 11:46		0	0	0	0	0	0	0	0	0	0	0	0	0	0
43	0	1	2	0d 02:25:29.11000	0d 01:55:29.11000	0.00058749	0.00216202	0.00030533	3.6875	C	1	28/08/2020 11:56		0	0	0	0	0	0	0	0	0	0	0	0	0	0
44	0	1	2	0d 02:35:29.11000	0d 02:05:29.11000	0.00063836	0.00234964	0.00030533	3.6887	C	1	28/08/2020 12:06		0	0	0	0	0	0	0	0	0	0	0	0	0	0
45	0	1	2	0d 02:45:29.11000	0d 02:15:29.11000	0.00068923	0.00253732	0.0003048	3.6901	C	1	28/08/2020 12:16		0	0	0	0	0	0	0	0	0	0	0	0	0	0
46	0	1	2	0d 02:55:29.11000	0d 02:25:29.11000	0.0007401	0.00272507	0.00030518	3.6915	C	1	28/08/2020 12:26		0	0	0	0	0	0	0	0	0	0	0	0	0	0
47	0	1	2	0d 03:05:29.11000	0d 02:35:29.11000	0.00079097	0.00291289	0.00030526	3.6925	C	1	28/08/2020 12:36		0	0	0	0	0	0	0	0	0	0	0	0	0	0
48	0	1	2	0d 03:15:29.11000	0d 02:45:29.11000	0.00084184	0.00310077	0.00030549	3.6939	C	1	28/08/2020 12:46		0	0	0	0	0	0	0	0	0	0	0	0	0	0
49	0	1	2	0d 03:25:29.11000	0d 02:55:29.11000	0.00089271	0.00328871	0.00030518	3.6951	C	1	28/08/2020 12:56		0	0	0	0	0	0	0	0	0	0	0	0	0	0
50	0	1	2	0d 03:35:29.11000	0d 03:05:29.11000	0.00094358	0.00347671	0.00030533	3.6962	C	1	28/08/2020 13:06		0	0	0	0	0	0	0	0	0	0	0	0	0	0
51	0	1	2	0d 03:45:29.11000	0d 03:15:29.11000	0.00099445	0.00366479	0.00030518	3.6977	C	1	28/08/2020 13:16		0	0	0	0	0	0	0	0	0	0	0	0	0	0
52	0	1	2	0d 03:55:29.11000	0d 03:25:29.11000	0.00104533	0.00385293	0.00030526	3.6988	C	1	28/08/2020 13:26		0	0	0	0	0	0	0	0	0	0	0	0	0	0
53	0	1	2	0d 04:05:29.11000	0d 03:35:29.11000	0.0010962	0.00404113	0.00030495	3.7005	C	1	28/08/2020 13:36		0	0	0	0	0	0	0	0	0	0	0	0	0	0
54	0	1	2	0d 04:15:29.11000	0d 03:45:29.11000	0.00114707	0.00422941	0.00030533	3.7017	C	1	28/08/2020 13:46		0	0	0	0	0	0	0	0	0	0	0	0	0	0
55	0	1	2	0d 04:25:29.11000	0d 03:55:29.11000	0.00119794	0.00441776	0.00030518	3.7031	C	1	28/08/2020 13:56		0	0	0	0	0	0	0	0	0	0	0	0	0	0
56	0	1	2	0d 04:35:29.11000	0d 04:05:29.11000	0.00124881	0.00460618	0.0003051	3.7043	C	1	28/08/2020 14:06		0	0	0	0	0	0	0	0	0	0	0	0	0	0
57	0	1	2	0d 04:45:29.11000	0d 04:15:29.11000	0.00129968	0.00479467	0.00030526	3.706	C	1	28/08/2020 14:16		0	0	0	0	0	0	0	0	0	0	0	0	0	0
58	0	1	2	0d 04:55:29.11000	0d 04:25:29.11000	0.00135055	0.00498324	0.00030503	3.7075	C	1	28/08/2020 14:26		0	0	0	0	0	0	0	0	0	0	0	0	0	0
59	0	1	2	0d 05:05:29.11000	0d 04:35:29.11000	0.00140142	0.00517188	0.0003051	3.709	C	1	28/08/2020 14:36		0	0	0	0	0	0	0	0	0	0	0	0	0	0
60	0	1	2	0d 05:15:29.11000	0d 04:45:29.11000	0.00145229	0.00536061	0.0003051	3.7107	C	1	28/08/2020 14:46		0	0	0	0	0	0	0	0	0	0	0	0	0	0
61	0	1	2	0d 05:25:29.11000	0d 04:55:29.11000	0.00150316	0.00554942	0.00030518	3.7122	C	1	28/08/2020 14:56		0	0	0	0	0	0	0	0	0	0	0	0	0	0
62	0	1	2	0d 05:35:29.11000	0d 05:05:29.11000	0.00155404	0.00573832	0.00030549	3.714	C	1	28/08/2020 15:06		0	0	0	0	0	0	0	0	0	0	0	0	0	0
63	0	1	2	0d 05:45:29.11000	0d 05:15:29.11000	0.00160491	0.0059273	0.00030518	3.7156	C	1	28/08/2020 15:16		0	0	0	0	0	0	0	0	0	0	0	0	0	0
64	0	1	2	0d 05:55:29.11000	0d 05:25:29.11000	0.00165578	0.00611637	0.00030526	3.7174	C	1	28/08/2020 15:26		0	0	0	0	0	0	0	0	0	0	0	0	0	0
65	0	1	2	0d 06:05:29.11000	0d 05:35:29.11000	0.00170665	0.00630553	0.00030533	3.7194	C	1	28/08/2020 15:36		0	0	0	0	0	0	0	0	0	0	0	0	0	0
66	0	1	2	0d 06:15:29.11000	0d 05:45:29.11000	0.00175752	0.00649479	0.0003051	3.7215	C	1	28/08/2020 15:46		0	0	0	0	0	0	0	0	0	0	0	0	0	0
67	0	1	2	0d 06:25:29.11000	0d 05:55:29.11000	0.00180839	0.00668414	0.0003051	3.7232	C	1	28/08/2020 15:56		0	0	0	0	0	0	0	0	0	0	0	0	0	0
68	0	1	2	0d 06:35:29.11000	0d 06:05:29.11000	0.00185926	0.0068736	0.00030541	3.7252	C	1	28/08/2020 16:06		0	0	0	0	0	0	0	0	0	0	0	0	0	0
69	0	1	2	0d 06:45:29.11000	0d 06:15:29.11000	0.00191013	0.00706316	0.00030518	3.7281	C	1	28/08/2020 16:16		0	0	0	0	0	0	0	0	0	0	0	0	0	0
70	0	1	2	0d 06:55:29.11000	0d 06:25:29.11000	0.001961	0.00725286	0.00030526	3.7301	C	1	28/08/2020 16:26		0	0	0	0	0	0	0	0	0	0	0	0	0	0
71	0	1	2	0d 07:05:29.11000	0d 06:35:29.11000	0.00201188	0.00744265	0.00030518	3.7316	C	1	28/08/2020 16:36		0	0	0	0	0	0	0	0	0	0	0	0	0	0
72	0	1	2	0d 07:15:29.11000	0d 06:45:29.11000	0.00206275	0.00763253	0.00030533	3.7336	C	1	28/08/2020 16:46		0	0	0	0	0	0	0	0	0	0	0	0	0	0
73	0	1	2	0d 07:25:29.11000	0d 06:55:29.11000	0.00211362	0.00782252	0.00030518	3.7359	C	1	28/08/2020 16:56		0	0	0	0	0	0	0	0	0	0	0	0	0	0
74	0	1	2	0d 07:35:29.11000	0d 07:05:29.11000	0.00216449	0.00801262	0.00030533	3.7378	C	1	28/08/2020 17:06		0	0	0	0	0	0	0	0	0	0	0	0	0	0
75	0	1	2	0d 07:45:29.11000	0d 07:15:29.11000	0.00221536	0.00820283	0.00030518	3.7401	C	1	28/08/2020 17:16		0	0	0	0	0	0	0	0	0	0	0	0	0	0
76	0	1	2	0d 07:55:29.11000	0d 07:25:29.11000	0.00226623	0.00839316	0.00030533	3.7424	C	1	28/08/2020 17:26		0	0	0	0	0	0	0	0	0	0	0	0	0	0
77	0	1	2	0d 08:05:29.11000	0d 07:35:29.11000	0.0023171	0.0085836	0.00030518	3.7447	C	1	28/08/2020 17:36		0	0	0	0	0	0	0	0	0	0	0	0	0	0
78	0	1	2	0d 08:15:29.11000	0d 07:45:29.11000	0.00236797	0.00877416	0.00030526	3.7469	C	1	28/08/2020 17:46		0	0	0	0	0	0	0	0	0	0	0	0	0	0
79	0	1	2	0d 08:25:29.11000	0d 07:55:29.11000	0.00241884	0.00896483	0.00030518	3.7491	C	1	28/08/2020 17:56		0	0	0	0	0	0	0	0	0	0	0	0	0	0
80	0	1	2	0d 08:35:29.11000	0d 08:05:29.11000	0.00246972	0.00915562	0.00030526	3.7513	C	1	28/08/2020 18:06		0	0	0	0	0	0	0	0	0	0	0	0	0	0
81	0	1	2	0d 08:45:29.11000	0d 08:15:29.11000	0.00252059	0.00934652	0.00030503	3.7537	C	1	28/08/2020 18:16		0	0	0	0	0	0	0	0	0	0	0	0	0	0
82	0	1	2	0d 08:55:29.11000	0d 08:25:29.11000	0.00257146	0.00953753	0.00030526	3.7559	C	1	28/08/2020 18:26		0	0	0	0	0	0	0	0	0	0	0	0	0	0
83	0	1	2	0d 09:05:29.11000	0d 08:35:29.11000	0.00262233	0.00972867	0.00030526	3.7583	C	1	28/08/2020 18:36		0	0	0	0	0	0	0	0	0	0	0	0	0	0
84	0	1	2	0d 09:15:29.11000	0d 08:45:29.11000	0.0026732	0.00991992	0.00030518	3.7607	C	1	28/08/2020 18:46		0	0	0	0	0	0	0	0	0	0	0	0	0	0
85	0	1	2	0d 09:25:29.11000	0d 08:55:29.11000	0.00272407	0.0101113	0.00030518	3.763	C	1	28/08/2020 18:56		0	0	0	0	0	0	0	0	0	0	0	0	0	0
86	0	1	2	0d 09:35:29.11000	0d 09:05:29.11000	0.00277494	0.0103028	0.00030533	3.7656	C	1	28/08/2020 19:06		0	0	0	0	0	0	0	0	0	0	0	0	0	0
87	0	1	2	0d 09:45:29.11000	0d 09:15:29.11000	0.00282581	0.0104944	0.00030526	3.7679	C	1	28/08/2020 19:17		0	0	0	0	0	0	0	0	0	0	0	0	0	0
88	0	1	2	0d 09:55:29.11000	0d 09:25:29.11000	0.00287668	0.0106861	0.00030526	3.7704	C	1	28/08/2020 19:27		0	0	0	0	0	0	0	0	0	0	0	0	0	0
89	0	1	2	0d 10:05:29.11000	0d 09:35:29.11000	0.00292756	0.010878	0.00030526	3.7728	C	1	28/08/2020 19:37		0	0	0	0	0	0	0	0	0	0	0	0	0	0
90	0	1	2	0d 10:15:29.11000	0d 09:45:29.11000	0.00297843	0.01107	0.00030526	3.7755	C	1	28/08/2020 19:47		0	0	0	0	0	0	0	0	0	0	0	0	0	0
91	0	1	2	0d 10:25:29.11000	0d 09:55:29.11000	0.0030293	0.0112621	0.0003051	3.7783	C	1	28/08/2020 19:57		0	0	0	0	0	0	0	0	0	0	0	0	0	0
92	0	1	2	0d 10:35:29.11000	0d 10:05:29.11000	0.00308017	0.0114544	0.00030518	3.7809	C	1	28/08/2020 20:07		0	0	0	0	0	0	0	0	0	0	0	0	0	0
93	0	1	2	0d 10:45:29.11000	0d 10:15:29.11000	0.00313104	0.0116468	0.00030526	3.7835	C	1	28/08/2020 20:17		0	0	0	0	0	0	0	0	0	0	0	0	0	0
94	0	1	2	0d 10:55:29.11000	0d 10:25:29.11000	0.00318191	0.0118394	0.00030518	3.7865	C	1	28/08/2020 20:27		0	0	0	0	0	0	0	0	0	0	0	0	0	0
95	0	1	2	0d 11:05:29.11000	0d 10:35:29.11000	0.00323278	0.0120321	0.00030533	3.7897	C	1	28/08/2020 20:37		0	0	0	0	0	0	0	0	0	0	0	0	0	0
96	0	1	2	0d 11:15:29.11000	0d 10:45:29.11000	0.00328365	0.012225	0.00030533	3.7926	C	1	28/08/2020 20:47		0	0	0	0	0	0	0	0	0	0	0	0	0	0
97	0	1	2	0d 11:25:29.11000	0d 10:55:29.11000	0.00333452	0.012418	0.0003051	3.7961	C	1	28/08/2020 20:57		0	0	0	0	0	0	0	0	0	0	0	0	0	0
98	0	1	2	0d 11:35:29.11000	0d 11:05:29.11000	0.0033854	0.0126112	0.00030526	3.7996	C	1	28/08/2020 21:07		0	0	0	0	0	0	0	0	0	0	0	0	0	0
99	0	1	2	0d 11:45:29.11000	0d 11:15:29.11000	0.00343627	0.0128046	0.00030541	3.8032	C	1	28/08/2020 21:17		0	0	0	0	0	0	0	0	0	0	0	0	0	0
100	0	1	2	0d 11:55:29.11000	0d 11:25:29.11000	0.00348714	0.0129981	0.00030533	3.8068	C	1	28/08/2020 21:27		0	0	0	0	0	0	0	0	0	0	0	0	0	0
101	0	1	2	0d 12:05:29.11000	0d 11:35:29.11000	0.00353801	0.0131919	0.00030541	3.8109	C	1	28/08/2020 21:37		0	0	0	0	0	0	0	0	0	0	0	0	0	0
102	0	1	2	0d 12:15:29.11000	0d 11:45:29.11000	0.00358888	0.0133859	0.00030518	3.8148	C	1	28/08/2020 21:47		0	0	0	0	0	0	0	0	0	0	0	0	0	0
103	0	1	2	0d 12:25:29.11000	0d 11:55:29.11000	0.00363975	0.0135801	0.00030503	3.8195	C	1	28/08/2020 21:57		0	0	0	0	0	0	0	0	0	0	0	0	0	0
104	0	1	2	0d 12:35:29.11000	0d 12:05:29.11000	0.00369062	0.0137745	0.00030533	3.8241	C	1	28/08/2020 22:07		0	0	0	0	0	0	0	0	0	0	0	0	0	0
105	0	1	2	0d 12:45:29.11000	0d 12:15:29.11000	0.00374149	0.0139692	0.00030533	3.8288	C	1	28/08/2020 22:17		0	0	0	0	0	0	0	0	0	0	0	0	0	0
106	0	1	2	0d 12:55:29.11000	0d 12:25:29.11000	0.00379236	0.0141641	0.00030526	3.834	C	1	28/08/2020 22:27		0	0	0	0	0	0	0	0	0	0	0	0	0	0
107	0	1	2	0d 13:05:29.11000	0d 12:35:29.11000	0.00384324	0.0143592	0.00030518	3.8393	C	1	28/08/2020 22:37		0	0	0	0	0	0	0	0	0	0	0	0	0	0
108	0	1	2	0d 13:15:29.11000	0d 12:45:29.11000	0.00389411	0.0145547	0.00030518	3.845	C	1	28/08/2020 22:47		0	0	0	0	0	0	0	0	0	0	0	0	0	0
109	0	1	2	0d 13:25:29.11000	0d 12:55:29.11000	0.00394498	0.0147504	0.00030526	3.8506	C	1	28/08/2020 22:57		0	0	0	0	0	0	0	0	0	0	0	0	0	0
110	0	1	2	0d 13:35:29.11000	0d 13:05:29.11000	0.00399585	0.0149465	0.00030541	3.8567	C	1	28/08/2020 23:07		0	0	0	0	0	0	0	0	0	0	0	0	0	0
111	0	1	2	0d 13:45:29.11000	0d 13:15:29.11000	0.00404672	0.0151428	0.00030518	3.8631	C	1	28/08/2020 23:17		0	0	0	0	0	0	0	0	0	0	0	0	0	0
112	0	1	2	0d 13:55:29.11000	0d 13:25:29.11000	0.00409759	0.0153395	0.00030503	3.8697	C	1	28/08/2020 23:27		0	0	0	0	0	0	0	0	0	0	0	0	0	0
113	0	1	2	0d 14:05:29.11000	0d 13:35:29.11000	0.00414846	0.0155365	0.00030518	3.8764	C	1	28/08/2020 23:37		0	0	0	0	0	0	0	0	0	0	0	0	0	0
114	0	1	2	0d 14:15:29.11000	0d 13:45:29.11000	0.00419933	0.0157339	0.00030533	3.8833	C	1	28/08/2020 23:47		0	0	0	0	0	0	0	0	0	0	0	0	0	0
115	0	1	2	0d 14:25:29.11000	0d 13:55:29.11000	0.0042502	0.0159317	0.00030526	3.8904	C	1	28/08/2020 23:57		0	0	0	0	0	0	0	0	0	0	0	0	0	0
116	0	1	2	0d 14:35:29.11000	0d 14:05:29.11000	0.00430108	0.0161298	0.0003051	3.8979	C	1	29/08/2020 00:07		0	0	0	0	0	0	0	0	0	0	0	0	0	0
117	0	1	2	0d 14:45:29.11000	0d 14:15:29.11000	0.00435195	0.0163282	0.00030549	3.9055	C	1	29/08/2020 00:17		0	0	0	0	0	0	0	0	0	0	0	0	0	0
118	0	1	2	0d 14:55:29.11000	0d 14:25:29.11000	0.00440282	0.0165271	0.0003051	3.9132	C	1	29/08/2020 00:27		0	0	0	0	0	0	0	0	0	0	0	0	0	0
119	0	1	2	0d 15:05:29.11000	0d 14:35:29.11000	0.00445369	0.0167264	0.00030518	3.9211	C	1	29/08/2020 00:37		0	0	0	0	0	0	0	0	0	0	0	0	0	0
120	0	1	2	0d 15:15:29.11000	0d 14:45:29.11000	0.00450456	0.0169261	0.00030518	3.9287	C	1	29/08/2020 00:47		0	0	0	0	0	0	0	0	0	0	0	0	0	0
121	0	1	2	0d 15:25:29.11000	0d 14:55:29.11000	0.00455543	0.0171261	0.0003051	3.937	C	1	29/08/2020 00:57		0	0	0	0	0	0	0	0	0	0	0	0	0	0
122	0	1	2	0d 15:35:29.11000	0d 15:05:29.11000	0.0046063	0.0173266	0.00030526	3.9455	C	1	29/08/2020 01:07		0	0	0	0	0	0	0	0	0	0	0	0	0	0
123	0	1	2	0d 15:45:29.11000	0d 15:15:29.11000	0.00465717	0.0175276	0.00030541	3.9535	C	1	29/08/2020 01:17		0	0	0	0	0	0	0	0	0	0	0	0	0	0
124	0	1	2	0d 15:55:29.11000	0d 15:25:29.11000	0.00470804	0.0177289	0.00030541	3.9619	C	1	29/08/2020 01:27		0	0	0	0	0	0	0	0	0	0	0	0	0	0
125	0	1	2	0d 16:05:29.11000	0d 15:35:29.11000	0.00475892	0.0179307	0.00030518	3.9704	C	1	29/08/2020 01:37		0	0	0	0	0	0	0	0	0	0	0	0	0	0
126	0	1	2	0d 16:15:29.11000	0d 15:45:29.11000	0.00480979	0.0181329	0.00030533	3.9791	C	1	29/08/2020 01:47		0	0	0	0	0	0	0	0	0	0	0	0	0	0
127	0	1	2	0d 16:25:29.11000	0d 15:55:29.11000	0.00486066	0.0183355	0.00030533	3.9875	C	1	29/08/2020 01:57		0	0	0	0	0	0	0	0	0	0	0	0	0	0
128	0	1	2	0d 16:35:29.11000	0d 16:05:29.11000	0.00491153	0.0185386	0.00030526	3.9959	C	1	29/08/2020 02:07		0	0	0	0	0	0	0	0	0	0	0	0	0	0
129	0	1	2	0d 16:45:29.11000	0d 16:15:29.11000	0.0049624	0.0187421	0.00030533	4.0046	C	1	29/08/2020 02:17		0	0	0	0	0	0	0	0	0	0	0	0	0	0
130	0	1	2	0d 16:55:29.11000	0d 16:25:29.11000	0.00501327	0.018946	0.0003051	4.0134	C	1	29/08/2020 02:27		0	0	0	0	0	0	0	0	0	0	0	0	0	0
131	0	1	2	0d 17:05:29.11000	0d 16:35:29.11000	0.00506414	0.0191504	0.00030518	4.0223	C	1	29/08/2020 02:37		0	0	0	0	0	0	0	0	0	0	0	0	0	0
132	0	1	2	0d 17:15:29.11000	0d 16:45:29.11000	0.00511501	0.0193552	0.00030518	4.0311	C	1	29/08/2020 02:47		0	0	0	0	0	0	0	0	0	0	0	0	0	0
133	0	1	2	0d 17:25:29.11000	0d 16:55:29.11000	0.00516588	0.0195605	0.00030533	4.04	C	1	29/08/2020 02:57		0	0	0	0	0	0	0	0	0	0	0	0	0	0
134	0	1	2	0d 17:35:29.11000	0d 17:05:29.11000	0.00521675	0.0197663	0.00030541	4.049	C	1	29/08/2020 03:07		0	0	0	0	0	0	0	0	0	0	0	0	0	0
135	0	1	2	0d 17:45:29.11000	0d 17:15:29.11000	0.00526763	0.0199725	0.00030526	4.0584	C	1	29/08/2020 03:17		0	0	0	0	0	0	0	0	0	0	0	0	0	0
136	0	1	2	0d 17:55:29.11000	0d 17:25:29.11000	0.0053185	0.0201792	0.0003051	4.0673	C	1	29/08/2020 03:27		0	0	0	0	0	0	0	0	0	0	0	0	0	0
137	0	1	2	0d 18:05:29.11000	0d 17:35:29.11000	0.00536937	0.0203863	0.00030518	4.0766	C	1	29/08/2020 03:37		0	0	0	0	0	0	0	0	0	0	0	0	0	0
138	0	1	2	0d 18:15:29.11000	0d 17:45:29.11000	0.00542024	0.0205939	0.00030503	4.0859	C	1	29/08/2020 03:47		0	0	0	0	0	0	0	0	0	0	0	0	0	0
139	0	1	2	0d 18:25:29.11000	0d 17:55:29.11000	0.00547111	0.020802	0.00030518	4.0954	C	1	29/08/2020 03:57		0	0	0	0	0	0	0	0	0	0	0	0	0	0
140	0	1	2	0d 18:35:29.11000	0d 18:05:29.11000	0.00552198	0.0210106	0.00030526	4.105	C	1	29/08/2020 04:07		0	0	0	0	0	0	0	0	0	0	0	0	0	0
141	0	1	2	0d 18:45:29.11000	0d 18:15:29.11000	0.00557285	0.0212197	0.0003051	4.1147	C	1	29/08/2020 04:17		0	0	0	0	0	0	0	0	0	0	0	0	0	0
142	0	1	2	0d 18:55:18.28000	0d 18:25:18.28000	0.00562281	0.0214255	0.00030533	4.1248	C	5	29/08/2020 04:26		0	0	0	0	0	0	0	0	0	0	0	0	0	0
143	0	1	2	0d 19:05:18.28000	0d 18:35:18.28000	0.00567368	0.0216356	0.00030518	4.1346	C	1	29/08/2020 04:36		0	0	0	0	0	0	0	0	0	0	0	0	0	0
144	0	1	2	0d 19:15:09.80000	0d 18:45:09.80000	0.00572383	0.0218432	0.0003051	4.1447	C	5	29/08/2020 04:46		0	0	0	0	0	0	0	0	0	0	0	0	0	0
145	0	1	2	0d 19:25:09.80000	0d 18:55:09.80000	0.0057747	0.0220543	0.00030533	4.1541	C	1	29/08/2020 04:56		0	0	0	0	0	0	0	0	0	0	0	0	0	0
146	0	1	2	0d 19:34:39.27000	0d 19:04:39.27000	0.00582298	0.0222551	0.00030526	4.1643	C	5	29/08/2020 05:06		0	0	0	0	0	0	0	0	0	0	0	0	0	0
147	0	1	2	0d 19:44:33.96000	0d 19:14:33.96000	0.0058734	0.0224653	0.00030526	4.1744	C	5	29/08/2020 05:16		0	0	0	0	0	0	0	0	0	0	0	0	0	0
148	0	1	2	0d 19:54:17.74000	0d 19:24:17.74000	0.0059229	0.0226722	0.0003051	4.1845	C	5	29/08/2020 05:25		0	0	0	0	0	0	0	0	0	0	0	0	0	0
149	0	1	2	0d 20:03:50.47000	0d 19:33:50.47000	0.00597146	0.0228756	0.00030533	4.1946	C	5	29/08/2020 05:35		0	0	0	0	0	0	0	0	0	0	0	0	0	0
150	0	1	2	0d 20:09:01.32000	0d 19:39:01.32000	0.00599781	0.0229862	0.00030526	4.2	C	133	29/08/2020 05:40		0	0	0	0	0	0	0	0	0	0	0	0	0	0
151	0	1	3	0d 20:09:01.35000	0d 00:00:00.03000	0.00599782	0.0229862	0.00038705	4.2008	C	0	29/08/2020 05:40		0	0	0	0	0	0	0	0	0	0	0	0	0	0
152	0	1	3	0d 20:09:26.21000	0d 00:00:24.89000	0.00600005	0.0229956	0.00028702	4.2004	C	4	29/08/2020 05:40		0	0	0	0	0	0	0	0	0	0	0	0	0	0
153	0	1	3	0d 20:11:05.61000	0d 00:02:04.29000	0.00600645	0.0230225	0.000187	4.2002	C	4	29/08/2020 05:42		0	0	0	0	0	0	0	0	0	0	0	0	0	0
154	0	1	3	0d 20:14:34.19000	0d 00:05:32.87000	0.00601398	0.0230541	0.00008698	4.2002	C	4	29/08/2020 05:46		0	0	0	0	0	0	0	0	0	0	0	0	0	0
155	0	1	3	0d 20:22:04.76000	0d 00:13:03.44000	0.00602056	0.0230817	0.00003052	4.2002	C	132	29/08/2020 05:53		0	0	0	0	0	0	0	0	0	0	0	0	0	0
156	0	1	4	0d 20:22:04.77000	0d 00:00:00.01000	0	0	0	4.2004	R	0	29/08/2020 05:53		0	0	0	0	0	0	0	0	0	0	0	0	0	0
157	0	1	4	0d 20:22:06.77000	0d 00:00:02.01000	0	0	0	4.1997	R	1	29/08/2020 05:53		0	0	0	0	0	0	0	0	0	0	0	0	0	0
158	0	1	4	0d 20:22:08.77000	0d 00:00:04.01000	0	0	0	4.1997	R	1	29/08/2020 05:53		0	0	0	0	0	0	0	0	0	0	0	0	0	0
159	0	1	4	0d 20:22:10.77000	0d 00:00:06.01000	0	0	0	4.1997	R	1	29/08/2020 05:53		0	0	0	0	0	0	0	0	0	0	0	0	0	0
160	0	1	4	0d 20:22:12.77000	0d 00:00:08.01000	0	0	0	4.1997	R	1	29/08/2020 05:53		0	0	0	0	0	0	0	0	0	0	0	0	0	0
161	0	1	4	0d 20:22:14.76000	0d 00:00:10.00000	0	0	0	4.1997	R	129	29/08/2020 05:53		0	0	0	0	0	0	0	0	0	0	0	0	0	0
162	0	1	5	0d 20:22:14.80000	0d 00:00:00.04000	0	0.00000001	0.00030655	4.1973	D	0	29/08/2020 05:53		0	0	0	0	0	0	0	0	0	0	0	0	0	0
163	0	1	5	0d 20:28:12.76000	0d 00:05:58.00000	0.00003035	0.00012722	0.00030541	4.1872	D	5	29/08/2020 05:59		0	0	0	0	0	0	0	0	0	0	0	0	0	0
164	0	1	5	0d 20:36:33.37000	0d 00:14:18.61000	0.0000728	0.00030474	0.00030526	4.1772	D	5	29/08/2020 06:08		0	0	0	0	0	0	0	0	0	0	0	0	0	0
165	0	1	5	0d 20:45:06.03000	0d 00:22:51.27000	0.00011626	0.00048609	0.00030518	4.1671	D	5	29/08/2020 06:16		0	0	0	0	0	0	0	0	0	0	0	0	0	0
166	0	1	5	0d 20:53:52.47000	0d 00:31:37.71000	0.0001609	0.00067187	0.00030533	4.157	D	5	29/08/2020 06:25		0	0	0	0	0	0	0	0	0	0	0	0	0	0
167	0	1	5	0d 21:02:50.11000	0d 00:40:35.35000	0.00020648	0.00086114	0.00030518	4.1468	D	5	29/08/2020 06:34		0	0	0	0	0	0	0	0	0	0	0	0	0	0
168	0	1	5	0d 21:12:05.66000	0d 00:49:50.90000	0.00025358	0.00105624	0.00030526	4.1367	D	5	29/08/2020 06:43		0	0	0	0	0	0	0	0	0	0	0	0	0	0
169	0	1	5	0d 21:21:14.23000	0d 00:58:59.47000	0.00030009	0.00124841	0.00030518	4.1266	D	5	29/08/2020 06:52		0	0	0	0	0	0	0	0	0	0	0	0	0	0
170	0	1	5	0d 21:30:34.08000	0d 01:08:19.32000	0.00034756	0.00144406	0.00030541	4.1166	D	5	29/08/2020 07:02		0	0	0	0	0	0	0	0	0	0	0	0	0	0
171	0	1	5	0d 21:39:55.38000	0d 01:17:40.62000	0.00039515	0.00163973	0.00030526	4.1065	D	5	29/08/2020 07:11		0	0	0	0	0	0	0	0	0	0	0	0	0	0
172	0	1	5	0d 21:49:27.45000	0d 01:27:12.69000	0.00044365	0.00183868	0.00030533	4.0964	D	5	29/08/2020 07:20		0	0	0	0	0	0	0	0	0	0	0	0	0	0
173	0	1	5	0d 21:59:18.87000	0d 01:37:04.11000	0.0004938	0.00204384	0.00030526	4.0864	D	5	29/08/2020 07:30		0	0	0	0	0	0	0	0	0	0	0	0	0	0
174	0	1	5	0d 22:09:05.73000	0d 01:46:50.97000	0.00054355	0.00224692	0.0003051	4.0761	D	5	29/08/2020 07:40		0	0	0	0	0	0	0	0	0	0	0	0	0	0
175	0	1	5	0d 22:19:05.73000	0d 01:56:50.97000	0.00059443	0.00245405	0.00030526	4.0664	D	1	29/08/2020 07:50		0	0	0	0	0	0	0	0	0	0	0	0	0	0
176	0	1	5	0d 22:29:05.73000	0d 02:06:50.97000	0.0006453	0.00266067	0.00030526	4.0568	D	1	29/08/2020 08:00		0	0	0	0	0	0	0	0	0	0	0	0	0	0
177	0	1	5	0d 22:39:05.73000	0d 02:16:50.97000	0.00069617	0.00286679	0.00030518	4.0468	D	1	29/08/2020 08:10		0	0	0	0	0	0	0	0	0	0	0	0	0	0
178	0	1	5	0d 22:49:05.73000	0d 02:26:50.97000	0.00074704	0.00307242	0.0003051	4.0374	D	1	29/08/2020 08:20		0	0	0	0	0	0	0	0	0	0	0	0	0	0
179	0	1	5	0d 22:59:05.73000	0d 02:36:50.97000	0.00079791	0.00327756	0.00030518	4.0278	D	1	29/08/2020 08:30		0	0	0	0	0	0	0	0	0	0	0	0	0	0
180	0	1	5	0d 23:09:05.73000	0d 02:46:50.97000	0.00084878	0.00348223	0.0003051	4.0186	D	1	29/08/2020 08:40		0	0	0	0	0	0	0	0	0	0	0	0	0	0
181	0	1	5	0d 23:19:05.73000	0d 02:56:50.97000	0.00089965	0.00368642	0.00030533	4.0093	D	1	29/08/2020 08:50		0	0	0	0	0	0	0	0	0	0	0	0	0	0
182	0	1	5	0d 23:29:05.73000	0d 03:06:50.97000	0.00095052	0.00389014	0.00030549	4	D	1	29/08/2020 09:00		0	0	0	0	0	0	0	0	0	0	0	0	0	0
183	0	1	5	0d 23:39:05.73000	0d 03:16:50.97000	0.00100139	0.0040934	0.00030541	3.9908	D	1	29/08/2020 09:10		0	0	0	0	0	0	0	0	0	0	0	0	0	0
184	0	1	5	0d 23:49:05.73000	0d 03:26:50.97000	0.00105227	0.0042962	0.00030533	3.982	D	1	29/08/2020 09:20		0	0	0	0	0	0	0	0	0	0	0	0	0	0
185	0	1	5	0d 23:59:05.73000	0d 03:36:50.97000	0.00110314	0.00449854	0.0003051	3.9731	D	1	29/08/2020 09:30		0	0	0	0	0	0	0	0	0	0	0	0	0	0
186	0	1	5	1d 00:09:05.73000	0d 03:46:50.97000	0.00115401	0.00470043	0.00030533	3.9641	D	1	29/08/2020 09:40		0	0	0	0	0	0	0	0	0	0	0	0	0	0
187	0	1	5	1d 00:19:05.73000	0d 03:56:50.97000	0.00120488	0.00490187	0.0003051	3.9551	D	1	29/08/2020 09:50		0	0	0	0	0	0	0	0	0	0	0	0	0	0
188	0	1	5	1d 00:29:05.73000	0d 04:06:50.97000	0.00125575	0.00510286	0.00030549	3.9464	D	1	29/08/2020 10:00		0	0	0	0	0	0	0	0	0	0	0	0	0	0
189	0	1	5	1d 00:39:05.73000	0d 04:16:50.97000	0.00130662	0.00530341	0.00030518	3.938	D	1	29/08/2020 10:10		0	0	0	0	0	0	0	0	0	0	0	0	0	0
190	0	1	5	1d 00:49:05.73000	0d 04:26:50.97000	0.00135749	0.00550351	0.00030533	3.9292	D	1	29/08/2020 10:20		0	0	0	0	0	0	0	0	0	0	0	0	0	0
191	0	1	5	1d 00:59:05.73000	0d 04:36:50.97000	0.00140836	0.00570318	0.00030533	3.9207	D	1	29/08/2020 10:30		0	0	0	0	0	0	0	0	0	0	0	0	0	0
192	0	1	5	1d 01:09:05.73000	0d 04:46:50.97000	0.00145923	0.00590242	0.0003051	3.9123	D	1	29/08/2020 10:40		0	0	0	0	0	0	0	0	0	0	0	0	0	0
193	0	1	5	1d 01:19:05.73000	0d 04:56:50.97000	0.00151011	0.00610123	0.00030541	3.9039	D	1	29/08/2020 10:50		0	0	0	0	0	0	0	0	0	0	0	0	0	0
194	0	1	5	1d 01:29:05.73000	0d 05:06:50.97000	0.00156098	0.00629963	0.00030503	3.8961	D	1	29/08/2020 11:00		0	0	0	0	0	0	0	0	0	0	0	0	0	0
195	0	1	5	1d 01:39:05.73000	0d 05:16:50.97000	0.00161185	0.00649762	0.00030526	3.8878	D	1	29/08/2020 11:10		0	0	0	0	0	0	0	0	0	0	0	0	0	0
196	0	1	5	1d 01:49:05.73000	0d 05:26:50.97000	0.00166272	0.0066952	0.00030526	3.8799	D	1	29/08/2020 11:20		0	0	0	0	0	0	0	0	0	0	0	0	0	0
197	0	1	5	1d 01:59:05.73000	0d 05:36:50.97000	0.00171359	0.00689238	0.00030541	3.8723	D	1	29/08/2020 11:30		0	0	0	0	0	0	0	0	0	0	0	0	0	0
198	0	1	5	1d 02:09:05.73000	0d 05:46:50.97000	0.00176446	0.00708918	0.00030541	3.8647	D	1	29/08/2020 11:40		0	0	0	0	0	0	0	0	0	0	0	0	0	0
199	0	1	5	1d 02:19:05.73000	0d 05:56:50.97000	0.00181533	0.00728559	0.00030518	3.8573	D	1	29/08/2020 11:50		0	0	0	0	0	0	0	0	0	0	0	0	0	0
200	0	1	5	1d 02:29:05.73000	0d 06:06:50.97000	0.0018662	0.00748165	0.0003051	3.8502	D	1	29/08/2020 12:00		0	0	0	0	0	0	0	0	0	0	0	0	0	0
201	0	1	5	1d 02:39:05.73000	0d 06:16:50.97000	0.00191707	0.00767735	0.00030518	3.8434	D	1	29/08/2020 12:10		0	0	0	0	0	0	0	0	0	0	0	0	0	0
202	0	1	5	1d 02:49:05.73000	0d 06:26:50.97000	0.00196795	0.0078727	0.00030503	3.837	D	1	29/08/2020 12:20		0	0	0	0	0	0	0	0	0	0	0	0	0	0
203	0	1	5	1d 02:59:05.73000	0d 06:36:50.97000	0.00201882	0.00806773	0.00030541	3.8303	D	1	29/08/2020 12:30		0	0	0	0	0	0	0	0	0	0	0	0	0	0
204	0	1	5	1d 03:09:05.73000	0d 06:46:50.97000	0.00206969	0.00826244	0.00030526	3.8247	D	1	29/08/2020 12:40		0	0	0	0	0	0	0	0	0	0	0	0	0	0
205	0	1	5	1d 03:19:05.73000	0d 06:56:50.97000	0.00212056	0.00845685	0.00030541	3.8186	D	1	29/08/2020 12:50		0	0	0	0	0	0	0	0	0	0	0	0	0	0
206	0	1	5	1d 03:29:05.73000	0d 07:06:50.97000	0.00217143	0.00865097	0.00030526	3.8132	D	1	29/08/2020 13:00		0	0	0	0	0	0	0	0	0	0	0	0	0	0
207	0	1	5	1d 03:39:05.73000	0d 07:16:50.97000	0.0022223	0.00884481	0.00030549	3.8077	D	1	29/08/2020 13:10		0	0	0	0	0	0	0	0	0	0	0	0	0	0
208	0	1	5	1d 03:49:05.73000	0d 07:26:50.97000	0.00227317	0.00903839	0.00030526	3.8025	D	1	29/08/2020 13:20		0	0	0	0	0	0	0	0	0	0	0	0	0	0
209	0	1	5	1d 03:59:05.73000	0d 07:36:50.97000	0.00232404	0.00923171	0.00030518	3.7978	D	1	29/08/2020 13:30		0	0	0	0	0	0	0	0	0	0	0	0	0	0
210	0	1	5	1d 04:09:05.73000	0d 07:46:50.97000	0.00237491	0.00942479	0.00030526	3.7931	D	1	29/08/2020 13:40		0	0	0	0	0	0	0	0	0	0	0	0	0	0
211	0	1	5	1d 04:19:05.73000	0d 07:56:50.97000	0.00242579	0.00961763	0.00030526	3.7887	D	1	29/08/2020 13:50		0	0	0	0	0	0	0	0	0	0	0	0	0	0
212	0	1	5	1d 04:29:05.73000	0d 08:06:50.97000	0.00247666	0.00981026	0.00030526	3.7844	D	1	29/08/2020 14:00		0	0	0	0	0	0	0	0	0	0	0	0	0	0
213	0	1	5	1d 04:39:05.73000	0d 08:16:50.97000	0.00252753	0.0100027	0.00030518	3.7804	D	1	29/08/2020 14:10		0	0	0	0	0	0	0	0	0	0	0	0	0	0
214	0	1	5	1d 04:49:05.73000	0d 08:26:50.97000	0.0025784	0.0101949	0.00030526	3.7763	D	1	29/08/2020 14:20		0	0	0	0	0	0	0	0	0	0	0	0	0	0
215	0	1	5	1d 04:59:05.73000	0d 08:36:50.97000	0.00262927	0.0103869	0.00030526	3.7725	D	1	29/08/2020 14:30		0	0	0	0	0	0	0	0	0	0	0	0	0	0
216	0	1	5	1d 05:09:05.73000	0d 08:46:50.97000	0.00268014	0.0105787	0.00030533	3.7691	D	1	29/08/2020 14:40		0	0	0	0	0	0	0	0	0	0	0	0	0	0
217	0	1	5	1d 05:19:05.73000	0d 08:56:50.97000	0.00273101	0.0107704	0.00030526	3.7655	D	1	29/08/2020 14:50		0	0	0	0	0	0	0	0	0	0	0	0	0	0
218	0	1	5	1d 05:29:05.73000	0d 09:06:50.97000	0.00278188	0.0109619	0.00030526	3.7623	D	1	29/08/2020 15:00		0	0	0	0	0	0	0	0	0	0	0	0	0	0
219	0	1	5	1d 05:39:05.73000	0d 09:16:50.97000	0.00283275	0.0111532	0.00030533	3.7589	D	1	29/08/2020 15:10		0	0	0	0	0	0	0	0	0	0	0	0	0	0
220	0	1	5	1d 05:49:05.73000	0d 09:26:50.97000	0.00288363	0.0113443	0.0003051	3.756	D	1	29/08/2020 15:20		0	0	0	0	0	0	0	0	0	0	0	0	0	0
221	0	1	5	1d 05:59:05.73000	0d 09:36:50.97000	0.0029345	0.0115353	0.0003051	3.753	D	1	29/08/2020 15:30		0	0	0	0	0	0	0	0	0	0	0	0	0	0
222	0	1	5	1d 06:09:05.73000	0d 09:46:50.97000	0.00298537	0.0117262	0.00030503	3.7498	D	1	29/08/2020 15:40		0	0	0	0	0	0	0	0	0	0	0	0	0	0
223	0	1	5	1d 06:19:05.73000	0d 09:56:50.97000	0.00303624	0.0119168	0.00030526	3.7469	D	1	29/08/2020 15:50		0	0	0	0	0	0	0	0	0	0	0	0	0	0
224	0	1	5	1d 06:29:05.73000	0d 10:06:50.97000	0.00308711	0.0121074	0.00030518	3.7441	D	1	29/08/2020 16:00		0	0	0	0	0	0	0	0	0	0	0	0	0	0
225	0	1	5	1d 06:39:05.73000	0d 10:16:50.97000	0.00313798	0.0122978	0.00030526	3.7407	D	1	29/08/2020 16:10		0	0	0	0	0	0	0	0	0	0	0	0	0	0
226	0	1	5	1d 06:49:05.73000	0d 10:26:50.97000	0.00318885	0.012488	0.00030533	3.7382	D	1	29/08/2020 16:20		0	0	0	0	0	0	0	0	0	0	0	0	0	0
227	0	1	5	1d 06:59:05.73000	0d 10:36:50.97000	0.00323972	0.0126781	0.00030526	3.7353	D	1	29/08/2020 16:30		0	0	0	0	0	0	0	0	0	0	0	0	0	0
228	0	1	5	1d 07:09:05.73000	0d 10:46:50.97000	0.00329059	0.012868	0.00030518	3.7324	D	1	29/08/2020 16:40		0	0	0	0	0	0	0	0	0	0	0	0	0	0
229	0	1	5	1d 07:19:05.73000	0d 10:56:50.97000	0.00334147	0.0130578	0.00030518	3.7295	D	1	29/08/2020 16:50		0	0	0	0	0	0	0	0	0	0	0	0	0	0
230	0	1	5	1d 07:29:05.73000	0d 11:06:50.97000	0.00339234	0.0132475	0.00030526	3.7266	D	1	29/08/2020 17:00		0	0	0	0	0	0	0	0	0	0	0	0	0	0
231	0	1	5	1d 07:39:05.73000	0d 11:16:50.97000	0.00344321	0.013437	0.0003051	3.7235	D	1	29/08/2020 17:10		0	0	0	0	0	0	0	0	0	0	0	0	0	0
232	0	1	5	1d 07:49:05.73000	0d 11:26:50.97000	0.00349408	0.0136263	0.00030526	3.7208	D	1	29/08/2020 17:20		0	0	0	0	0	0	0	0	0	0	0	0	0	0
233	0	1	5	1d 07:59:05.73000	0d 11:36:50.97000	0.00354495	0.0138155	0.00030518	3.7177	D	1	29/08/2020 17:30		0	0	0	0	0	0	0	0	0	0	0	0	0	0
234	0	1	5	1d 08:09:05.73000	0d 11:46:50.97000	0.00359582	0.0140046	0.00030518	3.7147	D	1	29/08/2020 17:40		0	0	0	0	0	0	0	0	0	0	0	0	0	0
235	0	1	5	1d 08:19:05.73000	0d 11:56:50.97000	0.00364669	0.0141935	0.00030518	3.7118	D	1	29/08/2020 17:50		0	0	0	0	0	0	0	0	0	0	0	0	0	0
236	0	1	5	1d 08:29:05.73000	0d 12:06:50.97000	0.00369756	0.0143822	0.00030518	3.7086	D	1	29/08/2020 18:00		0	0	0	0	0	0	0	0	0	0	0	0	0	0
237	0	1	5	1d 08:39:05.73000	0d 12:16:50.97000	0.00374843	0.0145708	0.00030518	3.7053	D	1	29/08/2020 18:10		0	0	0	0	0	0	0	0	0	0	0	0	0	0
238	0	1	5	1d 08:49:05.73000	0d 12:26:50.97000	0.00379931	0.0147592	0.00030526	3.7021	D	1	29/08/2020 18:20		0	0	0	0	0	0	0	0	0	0	0	0	0	0
239	0	1	5	1d 08:59:05.73000	0d 12:36:50.97000	0.00385018	0.0149475	0.00030533	3.6986	D	1	29/08/2020 18:30		0	0	0	0	0	0	0	0	0	0	0	0	0	0
240	0	1	5	1d 09:09:05.73000	0d 12:46:50.97000	0.00390105	0.0151356	0.0003051	3.6954	D	1	29/08/2020 18:40		0	0	0	0	0	0	0	0	0	0	0	0	0	0
241	0	1	5	1d 09:19:05.73000	0d 12:56:50.97000	0.00395192	0.0153235	0.00030526	3.6919	D	1	29/08/2020 18:50		0	0	0	0	0	0	0	0	0	0	0	0	0	0
242	0	1	5	1d 09:29:05.73000	0d 13:06:50.97000	0.00400279	0.0155112	0.00030526	3.6886	D	1	29/08/2020 19:00		0	0	0	0	0	0	0	0	0	0	0	0	0	0
243	0	1	5	1d 09:39:05.73000	0d 13:16:50.97000	0.00405366	0.0156988	0.00030518	3.6847	D	1	29/08/2020 19:10		0	0	0	0	0	0	0	0	0	0	0	0	0	0
244	0	1	5	1d 09:49:05.73000	0d 13:26:50.97000	0.00410453	0.0158861	0.00030526	3.6811	D	1	29/08/2020 19:20		0	0	0	0	0	0	0	0	0	0	0	0	0	0
245	0	1	5	1d 09:59:05.73000	0d 13:36:50.97000	0.0041554	0.0160733	0.00030533	3.6776	D	1	29/08/2020 19:30		0	0	0	0	0	0	0	0	0	0	0	0	0	0
246	0	1	5	1d 10:09:05.73000	0d 13:46:50.97000	0.00420627	0.0162603	0.00030526	3.6735	D	1	29/08/2020 19:40		0	0	0	0	0	0	0	0	0	0	0	0	0	0
247	0	1	5	1d 10:19:05.73000	0d 13:56:50.97000	0.00425715	0.0164471	0.00030518	3.6696	D	1	29/08/2020 19:50		0	0	0	0	0	0	0	0	0	0	0	0	0	0
248	0	1	5	1d 10:29:05.73000	0d 14:06:50.97000	0.00430802	0.0166336	0.00030518	3.6658	D	1	29/08/2020 20:00		0	0	0	0	0	0	0	0	0	0	0	0	0	0
249	0	1	5	1d 10:39:05.73000	0d 14:16:50.97000	0.00435889	0.01682	0.0003051	3.6616	D	1	29/08/2020 20:10		0	0	0	0	0	0	0	0	0	0	0	0	0	0
250	0	1	5	1d 10:49:05.73000	0d 14:26:50.97000	0.00440976	0.0170062	0.00030526	3.6571	D	1	29/08/2020 20:20		0	0	0	0	0	0	0	0	0	0	0	0	0	0
251	0	1	5	1d 10:59:05.73000	0d 14:36:50.97000	0.00446063	0.0171921	0.0003051	3.6527	D	1	29/08/2020 20:30		0	0	0	0	0	0	0	0	0	0	0	0	0	0
252	0	1	5	1d 11:09:05.73000	0d 14:46:50.97000	0.0045115	0.0173778	0.00030533	3.6483	D	1	29/08/2020 20:40		0	0	0	0	0	0	0	0	0	0	0	0	0	0
253	0	1	5	1d 11:19:05.73000	0d 14:56:50.97000	0.00456237	0.0175633	0.00030533	3.6437	D	1	29/08/2020 20:50		0	0	0	0	0	0	0	0	0	0	0	0	0	0
254	0	1	5	1d 11:29:05.73000	0d 15:06:50.97000	0.00461324	0.0177485	0.0003051	3.6387	D	1	29/08/2020 21:00		0	0	0	0	0	0	0	0	0	0	0	0	0	0
255	0	1	5	1d 11:39:05.73000	0d 15:16:50.97000	0.00466411	0.0179335	0.00030503	3.6335	D	1	29/08/2020 21:10		0	0	0	0	0	0	0	0	0	0	0	0	0	0
256	0	1	5	1d 11:49:05.73000	0d 15:26:50.97000	0.00471498	0.0181182	0.00030533	3.628	D	1	29/08/2020 21:20		0	0	0	0	0	0	0	0	0	0	0	0	0	0
257	0	1	5	1d 11:59:05.73000	0d 15:36:50.97000	0.00476586	0.0183026	0.00030526	3.6225	D	1	29/08/2020 21:30		0	0	0	0	0	0	0	0	0	0	0	0	0	0
258	0	1	5	1d 12:09:05.73000	0d 15:46:50.97000	0.00481673	0.0184867	0.0003051	3.6164	D	1	29/08/2020 21:40		0	0	0	0	0	0	0	0	0	0	0	0	0	0
259	0	1	5	1d 12:19:05.73000	0d 15:56:50.97000	0.0048676	0.0186705	0.00030518	3.6097	D	1	29/08/2020 21:50		0	0	0	0	0	0	0	0	0	0	0	0	0	0
260	0	1	5	1d 12:29:05.73000	0d 16:06:50.97000	0.00491847	0.018854	0.00030503	3.6023	D	1	29/08/2020 22:00		0	0	0	0	0	0	0	0	0	0	0	0	0	0
261	0	1	5	1d 12:39:05.73000	0d 16:16:50.97000	0.00496934	0.019037	0.00030541	3.5937	D	1	29/08/2020 22:10		0	0	0	0	0	0	0	0	0	0	0	0	0	0
262	0	1	5	1d 12:49:05.73000	0d 16:26:50.97000	0.00502021	0.0192196	0.00030556	3.5837	D	1	29/08/2020 22:20		0	0	0	0	0	0	0	0	0	0	0	0	0	0
263	0	1	5	1d 12:57:19.49000	0d 16:35:04.73000	0.00506208	0.0193694	0.00030518	3.5737	D	5	29/08/2020 22:28		0	0	0	0	0	0	0	0	0	0	0	0	0	0
264	0	1	5	1d 13:04:17.47000	0d 16:42:02.71000	0.00509751	0.0194959	0.00030518	3.5636	D	5	29/08/2020 22:35		0	0	0	0	0	0	0	0	0	0	0	0	0	0
265	0	1	5	1d 13:09:47.71000	0d 16:47:32.95000	0.00512551	0.0195956	0.00030541	3.5535	D	5	29/08/2020 22:41		0	0	0	0	0	0	0	0	0	0	0	0	0	0
266	0	1	5	1d 13:14:35.87000	0d 16:52:21.11000	0.00514994	0.0196823	0.00030533	3.5433	D	5	29/08/2020 22:46		0	0	0	0	0	0	0	0	0	0	0	0	0	0
267	0	1	5	1d 13:18:22.81000	0d 16:56:08.05000	0.00516919	0.0197503	0.0003051	3.5332	D	5	29/08/2020 22:49		0	0	0	0	0	0	0	0	0	0	0	0	0	0
268	0	1	5	1d 13:21:24.62000	0d 16:59:09.86000	0.0051846	0.0198047	0.00030541	3.523	D	5	29/08/2020 22:52		0	0	0	0	0	0	0	0	0	0	0	0	0	0
269	0	1	5	1d 13:24:08.18000	0d 17:01:53.42000	0.00519847	0.0198535	0.00030526	3.5129	D	5	29/08/2020 22:55		0	0	0	0	0	0	0	0	0	0	0	0	0	0
270	0	1	5	1d 13:26:20.67000	0d 17:04:05.91000	0.0052097	0.0198929	0.00030518	3.5029	D	5	29/08/2020 22:57		0	0	0	0	0	0	0	0	0	0	0	0	0	0
271	0	1	5	1d 13:28:22.04000	0d 17:06:07.28000	0.00521999	0.0199289	0.00030533	3.4926	D	5	29/08/2020 22:59		0	0	0	0	0	0	0	0	0	0	0	0	0	0
272	0	1	5	1d 13:30:03.76000	0d 17:07:49.00000	0.00522862	0.019959	0.00030503	3.4826	D	5	29/08/2020 23:01		0	0	0	0	0	0	0	0	0	0	0	0	0	0
273	0	1	5	1d 13:31:32.05000	0d 17:09:17.29000	0.0052361	0.019985	0.0003051	3.4725	D	5	29/08/2020 23:03		0	0	0	0	0	0	0	0	0	0	0	0	0	0
274	0	1	5	1d 13:32:50.74000	0d 17:10:35.98000	0.00524277	0.0200082	0.00030518	3.4624	D	5	29/08/2020 23:04		0	0	0	0	0	0	0	0	0	0	0	0	0	0
275	0	1	5	1d 13:33:57.12000	0d 17:11:42.36000	0.0052484	0.0200276	0.00030533	3.4524	D	5	29/08/2020 23:05		0	0	0	0	0	0	0	0	0	0	0	0	0	0
276	0	1	5	1d 13:34:58.45000	0d 17:12:43.69000	0.0052536	0.0200456	0.00030526	3.4423	D	5	29/08/2020 23:06		0	0	0	0	0	0	0	0	0	0	0	0	0	0
277	0	1	5	1d 13:35:55.32000	0d 17:13:40.56000	0.00525842	0.0200621	0.00030526	3.4322	D	5	29/08/2020 23:07		0	0	0	0	0	0	0	0	0	0	0	0	0	0
278	0	1	5	1d 13:36:51.76000	0d 17:14:37.00000	0.00526321	0.0200785	0.00030526	3.4221	D	5	29/08/2020 23:08		0	0	0	0	0	0	0	0	0	0	0	0	0	0
279	0	1	5	1d 13:37:38.34000	0d 17:15:23.58000	0.00526716	0.020092	0.0003051	3.4121	D	5	29/08/2020 23:09		0	0	0	0	0	0	0	0	0	0	0	0	0	0
280	0	1	5	1d 13:38:23.40000	0d 17:16:08.64000	0.00527098	0.0201051	0.00030533	3.402	D	5	29/08/2020 23:09		0	0	0	0	0	0	0	0	0	0	0	0	0	0
281	0	1	5	1d 13:39:08.06000	0d 17:16:53.30000	0.00527476	0.0201179	0.00030518	3.3919	D	5	29/08/2020 23:10		0	0	0	0	0	0	0	0	0	0	0	0	0	0
282	0	1	5	1d 13:39:51.82000	0d 17:17:37.06000	0.00527848	0.0201305	0.0003051	3.3819	D	5	29/08/2020 23:11		0	0	0	0	0	0	0	0	0	0	0	0	0	0
283	0	1	5	1d 13:40:30.88000	0d 17:18:16.12000	0.00528179	0.0201417	0.00030533	3.3716	D	5	29/08/2020 23:12		0	0	0	0	0	0	0	0	0	0	0	0	0	0
284	0	1	5	1d 13:41:03.39000	0d 17:18:48.63000	0.00528454	0.0201509	0.00030503	3.3616	D	5	29/08/2020 23:12		0	0	0	0	0	0	0	0	0	0	0	0	0	0
285	0	1	5	1d 13:41:37.36000	0d 17:19:22.60000	0.00528742	0.0201606	0.00030533	3.3515	D	5	29/08/2020 23:13		0	0	0	0	0	0	0	0	0	0	0	0	0	0
286	0	1	5	1d 13:42:06.96000	0d 17:19:52.20000	0.00528993	0.020169	0.0003051	3.3414	D	5	29/08/2020 23:13		0	0	0	0	0	0	0	0	0	0	0	0	0	0
287	0	1	5	1d 13:42:32.36000	0d 17:20:17.60000	0.00529209	0.0201762	0.00030526	3.3313	D	5	29/08/2020 23:14		0	0	0	0	0	0	0	0	0	0	0	0	0	0
288	0	1	5	1d 13:42:56.87000	0d 17:20:42.11000	0.00529416	0.0201831	0.0003051	3.3213	D	5	29/08/2020 23:14		0	0	0	0	0	0	0	0	0	0	0	0	0	0
289	0	1	5	1d 13:43:21.06000	0d 17:21:06.30000	0.00529622	0.0201899	0.00030541	3.3111	D	5	29/08/2020 23:14		0	0	0	0	0	0	0	0	0	0	0	0	0	0
290	0	1	5	1d 13:43:45.28000	0d 17:21:30.52000	0.00529827	0.0201967	0.00030533	3.3007	D	5	29/08/2020 23:15		0	0	0	0	0	0	0	0	0	0	0	0	0	0
291	0	1	5	1d 13:44:09.23000	0d 17:21:54.47000	0.0053003	0.0202034	0.0003051	3.2906	D	5	29/08/2020 23:15		0	0	0	0	0	0	0	0	0	0	0	0	0	0
292	0	1	5	1d 13:44:31.80000	0d 17:22:17.04000	0.00530221	0.0202097	0.00030526	3.2805	D	5	29/08/2020 23:16		0	0	0	0	0	0	0	0	0	0	0	0	0	0
293	0	1	5	1d 13:44:53.87000	0d 17:22:39.11000	0.00530408	0.0202158	0.00030503	3.2703	D	5	29/08/2020 23:16		0	0	0	0	0	0	0	0	0	0	0	0	0	0
294	0	1	5	1d 13:45:15.49000	0d 17:23:00.73000	0.00530592	0.0202218	0.00030503	3.2601	D	5	29/08/2020 23:16		0	0	0	0	0	0	0	0	0	0	0	0	0	0
295	0	1	5	1d 13:45:35.93000	0d 17:23:21.17000	0.00530765	0.0202274	0.00030533	3.2499	D	5	29/08/2020 23:17		0	0	0	0	0	0	0	0	0	0	0	0	0	0
296	0	1	5	1d 13:45:55.74000	0d 17:23:40.98000	0.00530933	0.0202329	0.00030533	3.2398	D	5	29/08/2020 23:17		0	0	0	0	0	0	0	0	0	0	0	0	0	0
297	0	1	5	1d 13:46:15.61000	0d 17:24:00.85000	0.00531101	0.0202383	0.0003051	3.2296	D	5	29/08/2020 23:17		0	0	0	0	0	0	0	0	0	0	0	0	0	0
298	0	1	5	1d 13:46:34.70000	0d 17:24:19.94000	0.00531263	0.0202436	0.00030526	3.2193	D	5	29/08/2020 23:18		0	0	0	0	0	0	0	0	0	0	0	0	0	0
299	0	1	5	1d 13:46:52.46000	0d 17:24:37.70000	0.00531414	0.0202484	0.00030549	3.2093	D	5	29/08/2020 23:18		0	0	0	0	0	0	0	0	0	0	0	0	0	0
300	0	1	5	1d 13:47:08.64000	0d 17:24:53.88000	0.00531551	0.0202528	0.0003051	3.1992	D	5	29/08/2020 23:18		0	0	0	0	0	0	0	0	0	0	0	0	0	0
301	0	1	5	1d 13:47:24.46000	0d 17:25:09.70000	0.00531685	0.0202571	0.0003051	3.189	D	5	29/08/2020 23:18		0	0	0	0	0	0	0	0	0	0	0	0	0	0
302	0	1	5	1d 13:47:39.77000	0d 17:25:25.01000	0.00531815	0.0202612	0.0003051	3.1789	D	5	29/08/2020 23:19		0	0	0	0	0	0	0	0	0	0	0	0	0	0
303	0	1	5	1d 13:47:54.20000	0d 17:25:39.44000	0.00531937	0.0202651	0.00030526	3.1688	D	5	29/08/2020 23:19		0	0	0	0	0	0	0	0	0	0	0	0	0	0
304	0	1	5	1d 13:48:08.27000	0d 17:25:53.51000	0.00532057	0.0202689	0.00030526	3.1586	D	5	29/08/2020 23:19		0	0	0	0	0	0	0	0	0	0	0	0	0	0
305	0	1	5	1d 13:48:22.02000	0d 17:26:07.26000	0.00532173	0.0202725	0.0003051	3.1485	D	5	29/08/2020 23:19		0	0	0	0	0	0	0	0	0	0	0	0	0	0
306	0	1	5	1d 13:48:35.36000	0d 17:26:20.60000	0.00532286	0.0202761	0.0003051	3.1383	D	5	29/08/2020 23:20		0	0	0	0	0	0	0	0	0	0	0	0	0	0
307	0	1	5	1d 13:48:48.44000	0d 17:26:33.68000	0.00532397	0.0202796	0.0003051	3.1283	D	5	29/08/2020 23:20		0	0	0	0	0	0	0	0	0	0	0	0	0	0
308	0	1	5	1d 13:49:00.80000	0d 17:26:46.04000	0.00532502	0.0202828	0.00030526	3.1182	D	5	29/08/2020 23:20		0	0	0	0	0	0	0	0	0	0	0	0	0	0
309	0	1	5	1d 13:49:12.99000	0d 17:26:58.23000	0.00532605	0.0202861	0.00030533	3.108	D	5	29/08/2020 23:20		0	0	0	0	0	0	0	0	0	0	0	0	0	0
310	0	1	5	1d 13:49:25.12000	0d 17:27:10.36000	0.00532708	0.0202893	0.00030526	3.0977	D	5	29/08/2020 23:20		0	0	0	0	0	0	0	0	0	0	0	0	0	0
311	0	1	5	1d 13:49:36.77000	0d 17:27:22.01000	0.00532807	0.0202923	0.00030533	3.0874	D	5	29/08/2020 23:21		0	0	0	0	0	0	0	0	0	0	0	0	0	0
312	0	1	5	1d 13:49:48.21000	0d 17:27:33.45000	0.00532904	0.0202953	0.00030526	3.0771	D	5	29/08/2020 23:21		0	0	0	0	0	0	0	0	0	0	0	0	0	0
313	0	1	5	1d 13:49:59.12000	0d 17:27:44.36000	0.00532997	0.0202981	0.00030533	3.0671	D	5	29/08/2020 23:21		0	0	0	0	0	0	0	0	0	0	0	0	0	0
314	0	1	5	1d 13:50:09.68000	0d 17:27:54.92000	0.00533086	0.0203009	0.00030526	3.0567	D	5	29/08/2020 23:21		0	0	0	0	0	0	0	0	0	0	0	0	0	0
315	0	1	5	1d 13:50:19.89000	0d 17:28:05.13000	0.00533173	0.0203035	0.00030518	3.0465	D	5	29/08/2020 23:21		0	0	0	0	0	0	0	0	0	0	0	0	0	0
316	0	1	5	1d 13:50:30.06000	0d 17:28:15.30000	0.00533259	0.0203062	0.00030518	3.0364	D	5	29/08/2020 23:22		0	0	0	0	0	0	0	0	0	0	0	0	0	0
317	0	1	5	1d 13:50:40.02000	0d 17:28:25.26000	0.00533343	0.0203087	0.00030503	3.0263	D	5	29/08/2020 23:22		0	0	0	0	0	0	0	0	0	0	0	0	0	0
318	0	1	5	1d 13:50:49.95000	0d 17:28:35.19000	0.00533427	0.0203113	0.00030518	3.0161	D	5	29/08/2020 23:22		0	0	0	0	0	0	0	0	0	0	0	0	0	0
319	0	1	5	1d 13:50:59.53000	0d 17:28:44.77000	0.00533509	0.0203137	0.00030526	3.0059	D	5	29/08/2020 23:22		0	0	0	0	0	0	0	0	0	0	0	0	0	0
320	0	1	5	1d 13:51:08.80000	0d 17:28:54.04000	0.00533587	0.0203161	0.00030533	2.9958	D	5	29/08/2020 23:22		0	0	0	0	0	0	0	0	0	0	0	0	0	0
321	0	1	5	1d 13:51:17.56000	0d 17:29:02.80000	0.00533662	0.0203183	0.00030549	2.9856	D	5	29/08/2020 23:22		0	0	0	0	0	0	0	0	0	0	0	0	0	0
322	0	1	5	1d 13:51:26.20000	0d 17:29:11.44000	0.00533735	0.0203205	0.00030488	2.9755	D	5	29/08/2020 23:22		0	0	0	0	0	0	0	0	0	0	0	0	0	0
323	0	1	5	1d 13:51:34.51000	0d 17:29:19.75000	0.00533805	0.0203226	0.00030518	2.9653	D	5	29/08/2020 23:23		0	0	0	0	0	0	0	0	0	0	0	0	0	0
324	0	1	5	1d 13:51:42.52000	0d 17:29:27.76000	0.00533873	0.0203246	0.00030533	2.9551	D	5	29/08/2020 23:23		0	0	0	0	0	0	0	0	0	0	0	0	0	0
325	0	1	5	1d 13:51:50.44000	0d 17:29:35.68000	0.0053394	0.0203265	0.00030518	2.945	D	5	29/08/2020 23:23		0	0	0	0	0	0	0	0	0	0	0	0	0	0
326	0	1	5	1d 13:51:58.01000	0d 17:29:43.25000	0.00534005	0.0203284	0.00030541	2.9349	D	5	29/08/2020 23:23		0	0	0	0	0	0	0	0	0	0	0	0	0	0
327	0	1	5	1d 13:52:05.38000	0d 17:29:50.62000	0.00534067	0.0203303	0.00030541	2.9248	D	5	29/08/2020 23:23		0	0	0	0	0	0	0	0	0	0	0	0	0	0
328	0	1	5	1d 13:52:12.60000	0d 17:29:57.84000	0.00534128	0.0203321	0.00030526	2.9146	D	5	29/08/2020 23:23		0	0	0	0	0	0	0	0	0	0	0	0	0	0
329	0	1	5	1d 13:52:19.81000	0d 17:30:05.05000	0.00534189	0.0203338	0.00030541	2.9046	D	5	29/08/2020 23:23		0	0	0	0	0	0	0	0	0	0	0	0	0	0
330	0	1	5	1d 13:52:26.72000	0d 17:30:11.96000	0.00534248	0.0203355	0.00030541	2.8943	D	5	29/08/2020 23:24		0	0	0	0	0	0	0	0	0	0	0	0	0	0
331	0	1	5	1d 13:52:33.62000	0d 17:30:18.86000	0.00534306	0.0203372	0.00030488	2.8843	D	5	29/08/2020 23:24		0	0	0	0	0	0	0	0	0	0	0	0	0	0
332	0	1	5	1d 13:52:40.44000	0d 17:30:25.68000	0.00534364	0.0203389	0.00030526	2.8742	D	5	29/08/2020 23:24		0	0	0	0	0	0	0	0	0	0	0	0	0	0
333	0	1	5	1d 13:52:47.10000	0d 17:30:32.34000	0.00534421	0.0203405	0.0003051	2.864	D	5	29/08/2020 23:24		0	0	0	0	0	0	0	0	0	0	0	0	0	0
334	0	1	5	1d 13:52:53.87000	0d 17:30:39.11000	0.00534478	0.0203421	0.00030518	2.8537	D	5	29/08/2020 23:24		0	0	0	0	0	0	0	0	0	0	0	0	0	0
335	0	1	5	1d 13:53:00.63000	0d 17:30:45.87000	0.00534535	0.0203438	0.00030518	2.8434	D	5	29/08/2020 23:24		0	0	0	0	0	0	0	0	0	0	0	0	0	0
336	0	1	5	1d 13:53:07.29000	0d 17:30:52.53000	0.00534592	0.0203454	0.00030526	2.8333	D	5	29/08/2020 23:24		0	0	0	0	0	0	0	0	0	0	0	0	0	0
337	0	1	5	1d 13:53:13.74000	0d 17:30:58.98000	0.00534647	0.0203469	0.00030518	2.8231	D	5	29/08/2020 23:24		0	0	0	0	0	0	0	0	0	0	0	0	0	0
338	0	1	5	1d 13:53:20.15000	0d 17:31:05.39000	0.00534701	0.0203485	0.00030541	2.8127	D	5	29/08/2020 23:24		0	0	0	0	0	0	0	0	0	0	0	0	0	0
339	0	1	5	1d 13:53:26.43000	0d 17:31:11.67000	0.00534754	0.02035	0.00030518	2.8026	D	5	29/08/2020 23:25		0	0	0	0	0	0	0	0	0	0	0	0	0	0
340	0	1	5	1d 13:53:32.54000	0d 17:31:17.78000	0.00534806	0.0203514	0.00030526	2.7924	D	5	29/08/2020 23:25		0	0	0	0	0	0	0	0	0	0	0	0	0	0
341	0	1	5	1d 13:53:38.72000	0d 17:31:23.96000	0.00534858	0.0203529	0.00030533	2.782	D	5	29/08/2020 23:25		0	0	0	0	0	0	0	0	0	0	0	0	0	0
342	0	1	5	1d 13:53:44.69000	0d 17:31:29.93000	0.00534909	0.0203543	0.00030526	2.7718	D	5	29/08/2020 23:25		0	0	0	0	0	0	0	0	0	0	0	0	0	0
343	0	1	5	1d 13:53:50.62000	0d 17:31:35.86000	0.00534959	0.0203557	0.00030533	2.7616	D	5	29/08/2020 23:25		0	0	0	0	0	0	0	0	0	0	0	0	0	0
344	0	1	5	1d 13:53:56.43000	0d 17:31:41.67000	0.00535009	0.020357	0.00030541	2.7512	D	5	29/08/2020 23:25		0	0	0	0	0	0	0	0	0	0	0	0	0	0
345	0	1	5	1d 13:54:02.25000	0d 17:31:47.49000	0.00535058	0.0203584	0.00030518	2.741	D	5	29/08/2020 23:25		0	0	0	0	0	0	0	0	0	0	0	0	0	0
346	0	1	5	1d 13:54:07.80000	0d 17:31:53.04000	0.00535105	0.0203597	0.00030503	2.7309	D	5	29/08/2020 23:25		0	0	0	0	0	0	0	0	0	0	0	0	0	0
347	0	1	5	1d 13:54:13.29000	0d 17:31:58.53000	0.00535152	0.0203609	0.0003051	2.7208	D	5	29/08/2020 23:25		0	0	0	0	0	0	0	0	0	0	0	0	0	0
348	0	1	5	1d 13:54:18.73000	0d 17:32:03.97000	0.00535198	0.0203622	0.0003051	2.7108	D	5	29/08/2020 23:25		0	0	0	0	0	0	0	0	0	0	0	0	0	0
349	0	1	5	1d 13:54:24.21000	0d 17:32:09.45000	0.00535244	0.0203634	0.00030518	2.7005	D	5	29/08/2020 23:25		0	0	0	0	0	0	0	0	0	0	0	0	0	0
350	0	1	5	1d 13:54:29.49000	0d 17:32:14.73000	0.00535289	0.0203646	0.00030541	2.6903	D	5	29/08/2020 23:26		0	0	0	0	0	0	0	0	0	0	0	0	0	0
351	0	1	5	1d 13:54:34.97000	0d 17:32:20.21000	0.00535335	0.0203659	0.00030518	2.6801	D	5	29/08/2020 23:26		0	0	0	0	0	0	0	0	0	0	0	0	0	0
352	0	1	5	1d 13:54:40.26000	0d 17:32:25.50000	0.0053538	0.0203671	0.00030533	2.67	D	5	29/08/2020 23:26		0	0	0	0	0	0	0	0	0	0	0	0	0	0
353	0	1	5	1d 13:54:45.46000	0d 17:32:30.70000	0.00535424	0.0203683	0.00030533	2.6598	D	5	29/08/2020 23:26		0	0	0	0	0	0	0	0	0	0	0	0	0	0
354	0	1	5	1d 13:54:50.65000	0d 17:32:35.89000	0.00535468	0.0203694	0.00030526	2.6497	D	5	29/08/2020 23:26		0	0	0	0	0	0	0	0	0	0	0	0	0	0
355	0	1	5	1d 13:54:55.76000	0d 17:32:41.00000	0.00535512	0.0203706	0.00030488	2.6395	D	5	29/08/2020 23:26		0	0	0	0	0	0	0	0	0	0	0	0	0	0
356	0	1	5	1d 13:55:01.03000	0d 17:32:46.27000	0.00535556	0.0203718	0.00030518	2.6291	D	5	29/08/2020 23:26		0	0	0	0	0	0	0	0	0	0	0	0	0	0
357	0	1	5	1d 13:55:06.31000	0d 17:32:51.55000	0.00535601	0.0203729	0.00030541	2.6188	D	5	29/08/2020 23:26		0	0	0	0	0	0	0	0	0	0	0	0	0	0
358	0	1	5	1d 13:55:11.57000	0d 17:32:56.81000	0.00535646	0.0203741	0.00030533	2.6085	D	5	29/08/2020 23:26		0	0	0	0	0	0	0	0	0	0	0	0	0	0
359	0	1	5	1d 13:55:16.77000	0d 17:33:02.01000	0.0053569	0.0203752	0.0003051	2.5982	D	5	29/08/2020 23:26		0	0	0	0	0	0	0	0	0	0	0	0	0	0
360	0	1	5	1d 13:55:21.94000	0d 17:33:07.18000	0.00535734	0.0203764	0.00030518	2.5879	D	5	29/08/2020 23:26		0	0	0	0	0	0	0	0	0	0	0	0	0	0
361	0	1	5	1d 13:55:27.07000	0d 17:33:12.31000	0.00535777	0.0203775	0.00030526	2.5777	D	5	29/08/2020 23:27		0	0	0	0	0	0	0	0	0	0	0	0	0	0
362	0	1	5	1d 13:55:32.18000	0d 17:33:17.42000	0.0053582	0.0203786	0.00030495	2.5673	D	5	29/08/2020 23:27		0	0	0	0	0	0	0	0	0	0	0	0	0	0
363	0	1	5	1d 13:55:37.38000	0d 17:33:22.62000	0.00535864	0.0203798	0.0003051	2.557	D	5	29/08/2020 23:27		0	0	0	0	0	0	0	0	0	0	0	0	0	0
364	0	1	5	1d 13:55:42.49000	0d 17:33:27.73000	0.00535908	0.0203809	0.00030518	2.5466	D	5	29/08/2020 23:27		0	0	0	0	0	0	0	0	0	0	0	0	0	0
365	0	1	5	1d 13:55:47.62000	0d 17:33:32.86000	0.00535951	0.020382	0.00030526	2.5365	D	5	29/08/2020 23:27		0	0	0	0	0	0	0	0	0	0	0	0	0	0
366	0	1	5	1d 13:55:52.66000	0d 17:33:37.90000	0.00535994	0.020383	0.00030518	2.5263	D	5	29/08/2020 23:27		0	0	0	0	0	0	0	0	0	0	0	0	0	0
367	0	1	5	1d 13:55:57.70000	0d 17:33:42.94000	0.00536037	0.0203841	0.00030518	2.5161	D	5	29/08/2020 23:27		0	0	0	0	0	0	0	0	0	0	0	0	0	0
368	0	1	5	1d 13:56:02.68000	0d 17:33:47.92000	0.00536079	0.0203852	0.0003051	2.5058	D	5	29/08/2020 23:27		0	0	0	0	0	0	0	0	0	0	0	0	0	0
369	0	1	5	1d 13:56:05.51000	0d 17:33:50.75000	0.00536103	0.0203858	0.00030533	2.5	D	133	29/08/2020 23:27		0	0	0	0	0	0	0	0	0	0	0	0	0	0
370	0	1	6	1d 13:56:05.52000	0d 00:00:00.01000	0	0	0	2.5057	R	0	29/08/2020 23:27		0	0	0	0	0	0	0	0	0	0	0	0	0	0
371	0	1	6	1d 13:56:07.52000	0d 00:00:02.01000	0	0	0	2.583	R	1	29/08/2020 23:27		0	0	0	0	0	0	0	0	0	0	0	0	0	0
372	0	1	6	1d 13:56:09.52000	0d 00:00:04.01000	0	0	0	2.6383	R	1	29/08/2020 23:27		0	0	0	0	0	0	0	0	0	0	0	0	0	0
373	0	1	6	1d 13:56:11.52000	0d 00:00:06.01000	0	0	0	2.6844	R	1	29/08/2020 23:27		0	0	0	0	0	0	0	0	0	0	0	0	0	0
374	0	1	6	1d 13:56:13.52000	0d 00:00:08.01000	0	0	0	2.7251	R	1	29/08/2020 23:27		0	0	0	0	0	0	0	0	0	0	0	0	0	0
375	0	1	6	1d 13:56:15.51000	0d 00:00:10.00000	0	0	0	2.7613	R	129	29/08/2020 23:27		0	0	0	0	0	0	0	0	0	0	0	0	0	0
376	1	2	9	1d 13:56:15.55000	0d 00:00:00.04000	0.00000001	0.00000004	0.00122232	2.802	C	0	29/08/2020 23:27		0	0	0	0	0	0	0	0	0	0	0	0	0	0
377	1	2	9	1d 13:56:15.71000	0d 00:00:00.20000	0.00000007	0.00000019	0.00122118	2.8357	C	5	29/08/2020 23:27		0	0	0	0	0	0	0	0	0	0	0	0	0	0
378	1	2	9	1d 13:56:15.85000	0d 00:00:00.34000	0.00000012	0.00000033	0.00122087	2.8605	C	5	29/08/2020 23:27		0	0	0	0	0	0	0	0	0	0	0	0	0	0
379	1	2	9	1d 13:56:16.00000	0d 00:00:00.49000	0.00000017	0.00000047	0.0012211	2.8832	C	5	29/08/2020 23:27		0	0	0	0	0	0	0	0	0	0	0	0	0	0
380	1	2	9	1d 13:56:16.15000	0d 00:00:00.64000	0.00000022	0.00000062	0.0012211	2.9038	C	5	29/08/2020 23:27		0	0	0	0	0	0	0	0	0	0	0	0	0	0
381	1	2	9	1d 13:56:16.31000	0d 00:00:00.80000	0.00000027	0.00000078	0.0012211	2.9242	C	5	29/08/2020 23:27		0	0	0	0	0	0	0	0	0	0	0	0	0	0
382	1	2	9	1d 13:56:16.48000	0d 00:00:00.97000	0.00000033	0.00000095	0.00122103	2.9444	C	5	29/08/2020 23:27		0	0	0	0	0	0	0	0	0	0	0	0	0	0
383	1	2	9	1d 13:56:16.65000	0d 00:00:01.14000	0.00000039	0.00000112	0.0012211	2.9633	C	5	29/08/2020 23:27		0	0	0	0	0	0	0	0	0	0	0	0	0	0
384	1	2	9	1d 13:56:16.83000	0d 00:00:01.32000	0.00000045	0.0000013	0.0012211	2.9827	C	5	29/08/2020 23:27		0	0	0	0	0	0	0	0	0	0	0	0	0	0
385	1	2	9	1d 13:56:17.01000	0d 00:00:01.50000	0.00000051	0.00000148	0.00122126	3.0013	C	5	29/08/2020 23:27		0	0	0	0	0	0	0	0	0	0	0	0	0	0
386	1	2	9	1d 13:56:17.20000	0d 00:00:01.69000	0.00000057	0.00000168	0.00122087	3.0201	C	5	29/08/2020 23:27		0	0	0	0	0	0	0	0	0	0	0	0	0	0
387	1	2	9	1d 13:56:17.39000	0d 00:00:01.88000	0.00000064	0.00000187	0.00122133	3.0384	C	5	29/08/2020 23:27		0	0	0	0	0	0	0	0	0	0	0	0	0	0
388	1	2	9	1d 13:56:17.58000	0d 00:00:02.07000	0.0000007	0.00000207	0.00122095	3.0558	C	5	29/08/2020 23:27		0	0	0	0	0	0	0	0	0	0	0	0	0	0
389	1	2	9	1d 13:56:17.77000	0d 00:00:02.26000	0.00000077	0.00000227	0.0012211	3.0735	C	5	29/08/2020 23:27		0	0	0	0	0	0	0	0	0	0	0	0	0	0
390	1	2	9	1d 13:56:17.97000	0d 00:00:02.46000	0.00000083	0.00000247	0.00122103	3.0906	C	5	29/08/2020 23:27		0	0	0	0	0	0	0	0	0	0	0	0	0	0
391	1	2	9	1d 13:56:18.17000	0d 00:00:02.66000	0.0000009	0.00000269	0.00122118	3.1077	C	5	29/08/2020 23:27		0	0	0	0	0	0	0	0	0	0	0	0	0	0
392	1	2	9	1d 13:56:18.37000	0d 00:00:02.86000	0.00000097	0.0000029	0.00122118	3.1244	C	5	29/08/2020 23:27		0	0	0	0	0	0	0	0	0	0	0	0	0	0
393	1	2	9	1d 13:56:18.58000	0d 00:00:03.07000	0.00000104	0.00000312	0.00122118	3.1415	C	5	29/08/2020 23:27		0	0	0	0	0	0	0	0	0	0	0	0	0	0
394	1	2	9	1d 13:56:18.79000	0d 00:00:03.28000	0.00000111	0.00000334	0.0012211	3.1582	C	5	29/08/2020 23:27		0	0	0	0	0	0	0	0	0	0	0	0	0	0
395	1	2	9	1d 13:56:19.00000	0d 00:00:03.49000	0.00000118	0.00000357	0.00122095	3.1743	C	5	29/08/2020 23:27		0	0	0	0	0	0	0	0	0	0	0	0	0	0
396	1	2	9	1d 13:56:19.22000	0d 00:00:03.71000	0.00000126	0.00000381	0.00122095	3.1908	C	5	29/08/2020 23:27		0	0	0	0	0	0	0	0	0	0	0	0	0	0
397	1	2	9	1d 13:56:19.44000	0d 00:00:03.93000	0.00000133	0.00000405	0.0012211	3.2068	C	5	29/08/2020 23:27		0	0	0	0	0	0	0	0	0	0	0	0	0	0
398	1	2	9	1d 13:56:19.67000	0d 00:00:04.16000	0.00000141	0.0000043	0.00122103	3.2232	C	5	29/08/2020 23:27		0	0	0	0	0	0	0	0	0	0	0	0	0	0
399	1	2	9	1d 13:56:19.90000	0d 00:00:04.39000	0.00000149	0.00000455	0.00122103	3.2389	C	5	29/08/2020 23:27		0	0	0	0	0	0	0	0	0	0	0	0	0	0
400	1	2	9	1d 13:56:20.13000	0d 00:00:04.62000	0.00000157	0.0000048	0.00122133	3.2543	C	5	29/08/2020 23:27		0	0	0	0	0	0	0	0	0	0	0	0	0	0
401	1	2	9	1d 13:56:20.37000	0d 00:00:04.86000	0.00000165	0.00000507	0.0012208	3.2697	C	5	29/08/2020 23:27		0	0	0	0	0	0	0	0	0	0	0	0	0	0
402	1	2	9	1d 13:56:20.61000	0d 00:00:05.10000	0.00000173	0.00000534	0.00122095	3.285	C	5	29/08/2020 23:27		0	0	0	0	0	0	0	0	0	0	0	0	0	0
403	1	2	9	1d 13:56:20.86000	0d 00:00:05.35000	0.00000181	0.00000561	0.00122118	3.3002	C	5	29/08/2020 23:27		0	0	0	0	0	0	0	0	0	0	0	0	0	0
404	1	2	9	1d 13:56:21.11000	0d 00:00:05.60000	0.0000019	0.0000059	0.00122095	3.3152	C	5	29/08/2020 23:27		0	0	0	0	0	0	0	0	0	0	0	0	0	0
405	1	2	9	1d 13:56:21.37000	0d 00:00:05.86000	0.00000199	0.00000619	0.00122103	3.3303	C	5	29/08/2020 23:27		0	0	0	0	0	0	0	0	0	0	0	0	0	0
406	1	2	9	1d 13:56:21.64000	0d 00:00:06.13000	0.00000208	0.00000649	0.00122133	3.3452	C	5	29/08/2020 23:27		0	0	0	0	0	0	0	0	0	0	0	0	0	0
407	1	2	9	1d 13:56:21.91000	0d 00:00:06.40000	0.00000217	0.0000068	0.00122118	3.3597	C	5	29/08/2020 23:27		0	0	0	0	0	0	0	0	0	0	0	0	0	0
408	1	2	9	1d 13:56:22.19000	0d 00:00:06.68000	0.00000227	0.00000712	0.00122103	3.3742	C	5	29/08/2020 23:27		0	0	0	0	0	0	0	0	0	0	0	0	0	0
409	1	2	9	1d 13:56:22.47000	0d 00:00:06.96000	0.00000236	0.00000744	0.0012211	3.3883	C	5	29/08/2020 23:27		0	0	0	0	0	0	0	0	0	0	0	0	0	0
410	1	2	9	1d 13:56:22.76000	0d 00:00:07.25000	0.00000246	0.00000778	0.00122133	3.4023	C	5	29/08/2020 23:27		0	0	0	0	0	0	0	0	0	0	0	0	0	0
411	1	2	9	1d 13:56:23.06000	0d 00:00:07.55000	0.00000256	0.00000812	0.00122103	3.4163	C	5	29/08/2020 23:27		0	0	0	0	0	0	0	0	0	0	0	0	0	0
412	1	2	9	1d 13:56:23.37000	0d 00:00:07.86000	0.00000267	0.00000848	0.00122103	3.4299	C	5	29/08/2020 23:27		0	0	0	0	0	0	0	0	0	0	0	0	0	0
413	1	2	9	1d 13:56:23.68000	0d 00:00:08.17000	0.00000277	0.00000885	0.00122126	3.4435	C	5	29/08/2020 23:27		0	0	0	0	0	0	0	0	0	0	0	0	0	0
414	1	2	9	1d 13:56:24.02000	0d 00:00:08.51000	0.00000289	0.00000924	0.0012211	3.4571	C	5	29/08/2020 23:27		0	0	0	0	0	0	0	0	0	0	0	0	0	0
415	1	2	9	1d 13:56:24.36000	0d 00:00:08.85000	0.000003	0.00000964	0.0012211	3.4705	C	5	29/08/2020 23:27		0	0	0	0	0	0	0	0	0	0	0	0	0	0
416	1	2	9	1d 13:56:24.72000	0d 00:00:09.21000	0.00000312	0.00001007	0.00122103	3.4838	C	5	29/08/2020 23:27		0	0	0	0	0	0	0	0	0	0	0	0	0	0
417	1	2	9	1d 13:56:25.09000	0d 00:00:09.58000	0.00000325	0.00001051	0.00122095	3.4966	C	5	29/08/2020 23:27		0	0	0	0	0	0	0	0	0	0	0	0	0	0
418	1	2	9	1d 13:56:25.49000	0d 00:00:09.98000	0.00000338	0.00001098	0.0012211	3.5091	C	5	29/08/2020 23:27		0	0	0	0	0	0	0	0	0	0	0	0	0	0
419	1	2	9	1d 13:56:25.90000	0d 00:00:10.39000	0.00000352	0.00001147	0.0012211	3.5218	C	5	29/08/2020 23:28		0	0	0	0	0	0	0	0	0	0	0	0	0	0
420	1	2	9	1d 13:56:26.35000	0d 00:00:10.84000	0.00000368	0.00001201	0.00122118	3.5343	C	5	29/08/2020 23:28		0	0	0	0	0	0	0	0	0	0	0	0	0	0
421	1	2	9	1d 13:56:26.84000	0d 00:00:11.33000	0.00000384	0.0000126	0.0012211	3.5465	C	5	29/08/2020 23:28		0	0	0	0	0	0	0	0	0	0	0	0	0	0
422	1	2	9	1d 13:56:27.39000	0d 00:00:11.88000	0.00000403	0.00001326	0.00122095	3.5586	C	5	29/08/2020 23:28		0	0	0	0	0	0	0	0	0	0	0	0	0	0
423	1	2	9	1d 13:56:27.99000	0d 00:00:12.48000	0.00000423	0.00001399	0.00122087	3.5697	C	5	29/08/2020 23:28		0	0	0	0	0	0	0	0	0	0	0	0	0	0
424	1	2	9	1d 13:56:28.68000	0d 00:00:13.17000	0.00000447	0.00001482	0.00122103	3.5808	C	5	29/08/2020 23:28		0	0	0	0	0	0	0	0	0	0	0	0	0	0
425	1	2	9	1d 13:56:29.52000	0d 00:00:14.01000	0.00000475	0.00001584	0.0012211	3.5917	C	5	29/08/2020 23:28		0	0	0	0	0	0	0	0	0	0	0	0	0	0
426	1	2	9	1d 13:56:30.60000	0d 00:00:15.09000	0.00000512	0.00001716	0.00122118	3.6025	C	5	29/08/2020 23:28		0	0	0	0	0	0	0	0	0	0	0	0	0	0
427	1	2	9	1d 13:56:32.09000	0d 00:00:16.58000	0.00000562	0.00001899	0.00122118	3.6129	C	5	29/08/2020 23:28		0	0	0	0	0	0	0	0	0	0	0	0	0	0
428	1	2	9	1d 13:56:34.26000	0d 00:00:18.75000	0.00000636	0.00002165	0.00122103	3.6229	C	5	29/08/2020 23:28		0	0	0	0	0	0	0	0	0	0	0	0	0	0
429	1	2	9	1d 13:56:37.79000	0d 00:00:22.28000	0.00000756	0.00002599	0.00122118	3.6332	C	5	29/08/2020 23:28		0	0	0	0	0	0	0	0	0	0	0	0	0	0
430	1	2	9	1d 13:56:44.75000	0d 00:00:29.24000	0.00000992	0.00003458	0.00122126	3.6434	C	5	29/08/2020 23:28		0	0	0	0	0	0	0	0	0	0	0	0	0	0
431	1	2	9	1d 13:57:00.51000	0d 00:00:45.00000	0.00001526	0.00005409	0.00122118	3.6535	C	5	29/08/2020 23:28		0	0	0	0	0	0	0	0	0	0	0	0	0	0
432	1	2	9	1d 13:57:46.45000	0d 00:01:30.94000	0.00003085	0.00011112	0.0012211	3.6635	C	5	29/08/2020 23:29		0	0	0	0	0	0	0	0	0	0	0	0	0	0
433	1	2	9	1d 14:00:28.00000	0d 00:04:12.49000	0.00008564	0.00031219	0.00122103	3.6736	C	5	29/08/2020 23:32		0	0	0	0	0	0	0	0	0	0	0	0	0	0
434	1	2	9	1d 14:05:28.00000	0d 00:09:12.49000	0.0001874	0.00068642	0.0012211	3.6811	C	1	29/08/2020 23:37		0	0	0	0	0	0	0	0	0	0	0	0	0	0
435	1	2	9	1d 14:10:28.00000	0d 00:14:12.49000	0.00028915	0.00106126	0.00122126	3.6863	C	1	29/08/2020 23:42		0	0	0	0	0	0	0	0	0	0	0	0	0	0
436	1	2	9	1d 14:15:28.00000	0d 00:19:12.49000	0.00039091	0.00143659	0.00122118	3.6905	C	1	29/08/2020 23:47		0	0	0	0	0	0	0	0	0	0	0	0	0	0
437	1	2	9	1d 14:20:28.00000	0d 00:24:12.49000	0.00049267	0.00181234	0.00122118	3.6945	C	1	29/08/2020 23:52		0	0	0	0	0	0	0	0	0	0	0	0	0	0
438	1	2	9	1d 14:25:28.00000	0d 00:29:12.49000	0.00059442	0.00218848	0.00122118	3.6983	C	1	29/08/2020 23:57		0	0	0	0	0	0	0	0	0	0	0	0	0	0
439	1	2	9	1d 14:30:28.00000	0d 00:34:12.49000	0.00069618	0.002565	0.00122087	3.7018	C	1	30/08/2020 00:02		0	0	0	0	0	0	0	0	0	0	0	0	0	0
440	1	2	9	1d 14:35:28.00000	0d 00:39:12.49000	0.00079793	0.00294187	0.0012211	3.7053	C	1	30/08/2020 00:07		0	0	0	0	0	0	0	0	0	0	0	0	0	0
441	1	2	9	1d 14:40:28.00000	0d 00:44:12.49000	0.00089969	0.00331911	0.00122118	3.709	C	1	30/08/2020 00:12		0	0	0	0	0	0	0	0	0	0	0	0	0	0
442	1	2	9	1d 14:45:28.00000	0d 00:49:12.49000	0.00100145	0.00369673	0.00122103	3.7131	C	1	30/08/2020 00:17		0	0	0	0	0	0	0	0	0	0	0	0	0	0
443	1	2	9	1d 14:50:28.00000	0d 00:54:12.49000	0.0011032	0.00407477	0.0012211	3.7173	C	1	30/08/2020 00:22		0	0	0	0	0	0	0	0	0	0	0	0	0	0
444	1	2	9	1d 14:55:28.00000	0d 00:59:12.49000	0.00120496	0.00445326	0.0012208	3.7215	C	1	30/08/2020 00:27		0	0	0	0	0	0	0	0	0	0	0	0	0	0
445	1	2	9	1d 15:00:28.00000	0d 01:04:12.49000	0.00130671	0.00483221	0.00122103	3.7264	C	1	30/08/2020 00:32		0	0	0	0	0	0	0	0	0	0	0	0	0	0
446	1	2	9	1d 15:05:28.00000	0d 01:09:12.49000	0.00140847	0.00521166	0.00122103	3.7316	C	1	30/08/2020 00:37		0	0	0	0	0	0	0	0	0	0	0	0	0	0
447	1	2	9	1d 15:10:28.00000	0d 01:14:12.49000	0.00151023	0.00559162	0.00122095	3.7365	C	1	30/08/2020 00:42		0	0	0	0	0	0	0	0	0	0	0	0	0	0
448	1	2	9	1d 15:15:28.00000	0d 01:19:12.49000	0.00161198	0.0059721	0.00122103	3.7415	C	1	30/08/2020 00:47		0	0	0	0	0	0	0	0	0	0	0	0	0	0
449	1	2	9	1d 15:20:28.00000	0d 01:24:12.49000	0.00171374	0.00635311	0.00122118	3.7465	C	1	30/08/2020 00:52		0	0	0	0	0	0	0	0	0	0	0	0	0	0
450	1	2	9	1d 15:25:28.00000	0d 01:29:12.49000	0.00181549	0.00673463	0.00122103	3.7517	C	1	30/08/2020 00:57		0	0	0	0	0	0	0	0	0	0	0	0	0	0
451	1	2	9	1d 15:30:28.00000	0d 01:34:12.49000	0.00191725	0.00711666	0.00122118	3.7568	C	1	30/08/2020 01:02		0	0	0	0	0	0	0	0	0	0	0	0	0	0
452	1	2	9	1d 15:35:28.00000	0d 01:39:12.49000	0.00201901	0.00749921	0.00122118	3.762	C	1	30/08/2020 01:07		0	0	0	0	0	0	0	0	0	0	0	0	0	0
453	1	2	9	1d 15:40:28.00000	0d 01:44:12.49000	0.00212076	0.00788228	0.00122118	3.7673	C	1	30/08/2020 01:12		0	0	0	0	0	0	0	0	0	0	0	0	0	0
454	1	2	9	1d 15:45:28.00000	0d 01:49:12.49000	0.00222252	0.00826588	0.0012211	3.7723	C	1	30/08/2020 01:17		0	0	0	0	0	0	0	0	0	0	0	0	0	0
455	1	2	9	1d 15:50:28.00000	0d 01:54:12.49000	0.00232427	0.00865002	0.00122103	3.7778	C	1	30/08/2020 01:22		0	0	0	0	0	0	0	0	0	0	0	0	0	0
456	1	2	9	1d 15:55:28.00000	0d 01:59:12.49000	0.00242603	0.0090347	0.00122118	3.7833	C	1	30/08/2020 01:27		0	0	0	0	0	0	0	0	0	0	0	0	0	0
457	1	2	9	1d 16:00:28.00000	0d 02:04:12.49000	0.00252779	0.00941997	0.00122095	3.7891	C	1	30/08/2020 01:32		0	0	0	0	0	0	0	0	0	0	0	0	0	0
458	1	2	9	1d 16:05:28.00000	0d 02:09:12.49000	0.00262954	0.00980586	0.00122095	3.7955	C	1	30/08/2020 01:37		0	0	0	0	0	0	0	0	0	0	0	0	0	0
459	1	2	9	1d 16:10:28.00000	0d 02:14:12.49000	0.0027313	0.0101924	0.00122118	3.8022	C	1	30/08/2020 01:42		0	0	0	0	0	0	0	0	0	0	0	0	0	0
460	1	2	9	1d 16:15:28.00000	0d 02:19:12.49000	0.00283306	0.0105797	0.00122118	3.8094	C	1	30/08/2020 01:47		0	0	0	0	0	0	0	0	0	0	0	0	0	0
461	1	2	9	1d 16:20:28.00000	0d 02:24:12.49000	0.00293481	0.0109677	0.0012211	3.8173	C	1	30/08/2020 01:52		0	0	0	0	0	0	0	0	0	0	0	0	0	0
462	1	2	9	1d 16:25:28.00000	0d 02:29:12.49000	0.00303657	0.0113566	0.0012211	3.8264	C	1	30/08/2020 01:57		0	0	0	0	0	0	0	0	0	0	0	0	0	0
463	1	2	9	1d 16:30:28.00000	0d 02:34:12.49000	0.00313832	0.0117464	0.00122103	3.8358	C	1	30/08/2020 02:02		0	0	0	0	0	0	0	0	0	0	0	0	0	0
464	1	2	9	1d 16:35:07.35000	0d 02:38:51.84000	0.00323308	0.0121103	0.00122095	3.8459	C	5	30/08/2020 02:06		0	0	0	0	0	0	0	0	0	0	0	0	0	0
465	1	2	9	1d 16:39:29.70000	0d 02:43:14.19000	0.00332206	0.012453	0.0012211	3.856	C	5	30/08/2020 02:11		0	0	0	0	0	0	0	0	0	0	0	0	0	0
466	1	2	9	1d 16:43:30.91000	0d 02:47:15.40000	0.00340388	0.0127689	0.00122118	3.8662	C	5	30/08/2020 02:15		0	0	0	0	0	0	0	0	0	0	0	0	0	0
467	1	2	9	1d 16:47:23.19000	0d 02:51:07.68000	0.00348266	0.0130739	0.00122103	3.8764	C	5	30/08/2020 02:18		0	0	0	0	0	0	0	0	0	0	0	0	0	0
468	1	2	9	1d 16:51:01.46000	0d 02:54:45.95000	0.0035567	0.0133612	0.00122133	3.8865	C	5	30/08/2020 02:22		0	0	0	0	0	0	0	0	0	0	0	0	0	0
469	1	2	9	1d 16:54:28.46000	0d 02:58:12.95000	0.00362691	0.0136344	0.00122118	3.8965	C	5	30/08/2020 02:26		0	0	0	0	0	0	0	0	0	0	0	0	0	0
470	1	2	9	1d 16:57:47.74000	0d 03:01:32.23000	0.0036945	0.0138981	0.00122126	3.9066	C	5	30/08/2020 02:29		0	0	0	0	0	0	0	0	0	0	0	0	0	0
471	1	2	9	1d 17:01:06.20000	0d 03:04:50.69000	0.00376182	0.0141615	0.0012211	3.9168	C	5	30/08/2020 02:32		0	0	0	0	0	0	0	0	0	0	0	0	0	0
472	1	2	9	1d 17:04:17.69000	0d 03:08:02.18000	0.00382677	0.0144162	0.00122126	3.9269	C	5	30/08/2020 02:35		0	0	0	0	0	0	0	0	0	0	0	0	0	0
473	1	2	9	1d 17:07:22.62000	0d 03:11:07.11000	0.00388949	0.0146628	0.00122133	3.937	C	5	30/08/2020 02:38		0	0	0	0	0	0	0	0	0	0	0	0	0	0
474	1	2	9	1d 17:10:23.22000	0d 03:14:07.71000	0.00395075	0.0149043	0.00122095	3.9471	C	5	30/08/2020 02:41		0	0	0	0	0	0	0	0	0	0	0	0	0	0
475	1	2	9	1d 17:13:20.70000	0d 03:17:05.19000	0.00401095	0.0151422	0.00122095	3.9571	C	5	30/08/2020 02:44		0	0	0	0	0	0	0	0	0	0	0	0	0	0
476	1	2	9	1d 17:16:18.08000	0d 03:20:02.57000	0.00407112	0.0153806	0.00122126	3.9673	C	5	30/08/2020 02:47		0	0	0	0	0	0	0	0	0	0	0	0	0	0
477	1	2	9	1d 17:19:15.13000	0d 03:22:59.62000	0.00413117	0.0156191	0.00122095	3.9774	C	5	30/08/2020 02:50		0	0	0	0	0	0	0	0	0	0	0	0	0	0
478	1	2	9	1d 17:22:07.10000	0d 03:25:51.59000	0.0041895	0.0158514	0.00122103	3.9875	C	5	30/08/2020 02:53		0	0	0	0	0	0	0	0	0	0	0	0	0	0
479	1	2	9	1d 17:25:02.40000	0d 03:28:46.89000	0.00424896	0.0160888	0.00122103	3.9976	C	5	30/08/2020 02:56		0	0	0	0	0	0	0	0	0	0	0	0	0	0
480	1	2	9	1d 17:27:52.82000	0d 03:31:37.31000	0.00430676	0.0163202	0.0012211	4.0076	C	5	30/08/2020 02:59		0	0	0	0	0	0	0	0	0	0	0	0	0	0
481	1	2	9	1d 17:30:44.96000	0d 03:34:29.45000	0.00436515	0.0165545	0.00122095	4.0179	C	5	30/08/2020 03:02		0	0	0	0	0	0	0	0	0	0	0	0	0	0
482	1	2	9	1d 17:33:34.04000	0d 03:37:18.53000	0.0044225	0.0167852	0.0012211	4.0279	C	5	30/08/2020 03:05		0	0	0	0	0	0	0	0	0	0	0	0	0	0
483	1	2	9	1d 17:36:20.11000	0d 03:40:04.60000	0.00447883	0.0170123	0.00122103	4.038	C	5	30/08/2020 03:07		0	0	0	0	0	0	0	0	0	0	0	0	0	0
484	1	2	9	1d 17:39:03.87000	0d 03:42:48.36000	0.00453437	0.0172369	0.00122103	4.0481	C	5	30/08/2020 03:10		0	0	0	0	0	0	0	0	0	0	0	0	0	0
485	1	2	9	1d 17:41:48.40000	0d 03:45:32.89000	0.00459018	0.0174631	0.00122103	4.0581	C	5	30/08/2020 03:13		0	0	0	0	0	0	0	0	0	0	0	0	0	0
486	1	2	9	1d 17:44:28.79000	0d 03:48:13.28000	0.00464458	0.0176841	0.00122103	4.0684	C	5	30/08/2020 03:16		0	0	0	0	0	0	0	0	0	0	0	0	0	0
487	1	2	9	1d 17:47:10.57000	0d 03:50:55.06000	0.00469946	0.0179077	0.00122126	4.0784	C	5	30/08/2020 03:18		0	0	0	0	0	0	0	0	0	0	0	0	0	0
488	1	2	9	1d 17:49:47.47000	0d 03:53:31.96000	0.00475267	0.018125	0.00122095	4.0885	C	5	30/08/2020 03:21		0	0	0	0	0	0	0	0	0	0	0	0	0	0
489	1	2	9	1d 17:52:23.09000	0d 03:56:07.58000	0.00480546	0.018341	0.00122087	4.0986	C	5	30/08/2020 03:23		0	0	0	0	0	0	0	0	0	0	0	0	0	0
490	1	2	9	1d 17:54:57.47000	0d 03:58:41.96000	0.00485782	0.0185559	0.00122126	4.1086	C	5	30/08/2020 03:26		0	0	0	0	0	0	0	0	0	0	0	0	0	0
491	1	2	9	1d 17:57:27.66000	0d 04:01:12.15000	0.00490876	0.0187655	0.0012211	4.1187	C	5	30/08/2020 03:29		0	0	0	0	0	0	0	0	0	0	0	0	0	0
492	1	2	9	1d 17:59:56.87000	0d 04:03:41.36000	0.00495937	0.0189742	0.0012211	4.1288	C	5	30/08/2020 03:31		0	0	0	0	0	0	0	0	0	0	0	0	0	0
493	1	2	9	1d 18:02:23.70000	0d 04:06:08.19000	0.00500918	0.0191801	0.00122118	4.1389	C	5	30/08/2020 03:33		0	0	0	0	0	0	0	0	0	0	0	0	0	0
494	1	2	9	1d 18:04:48.36000	0d 04:08:32.85000	0.00505824	0.0193834	0.00122118	4.1489	C	5	30/08/2020 03:36		0	0	0	0	0	0	0	0	0	0	0	0	0	0
495	1	2	9	1d 18:07:14.41000	0d 04:10:58.90000	0.00510778	0.0195892	0.0012211	4.159	C	5	30/08/2020 03:38		0	0	0	0	0	0	0	0	0	0	0	0	0	0
496	1	2	9	1d 18:09:37.56000	0d 04:13:22.05000	0.00515634	0.0197913	0.00122095	4.1691	C	5	30/08/2020 03:41		0	0	0	0	0	0	0	0	0	0	0	0	0	0
497	1	2	9	1d 18:12:00.55000	0d 04:15:45.04000	0.00520484	0.0199938	0.0012211	4.1791	C	5	30/08/2020 03:43		0	0	0	0	0	0	0	0	0	0	0	0	0	0
498	1	2	9	1d 18:14:20.88000	0d 04:18:05.37000	0.00525244	0.0201929	0.00122103	4.1892	C	5	30/08/2020 03:45		0	0	0	0	0	0	0	0	0	0	0	0	0	0
499	1	2	9	1d 18:16:41.73000	0d 04:20:26.22000	0.00530021	0.0203933	0.00122103	4.1993	C	5	30/08/2020 03:48		0	0	0	0	0	0	0	0	0	0	0	0	0	0
500	1	2	9	1d 18:16:49.43000	0d 04:20:33.92000	0.00530282	0.0204043	0.00122103	4.2	C	133	30/08/2020 03:48		0	0	0	0	0	0	0	0	0	0	0	0	0	0
501	1	2	10	1d 18:16:49.45000	0d 00:00:00.02000	0.00530283	0.0204043	0.00124369	4.2	C	0	30/08/2020 03:48		0	0	0	0	0	0	0	0	0	0	0	0	0	0
502	1	2	10	1d 18:17:07.47000	0d 00:00:18.04000	0.00530885	0.0204296	0.00114366	4.2005	C	4	30/08/2020 03:48		0	0	0	0	0	0	0	0	0	0	0	0	0	0
503	1	2	10	1d 18:17:22.09000	0d 00:00:32.66000	0.00531329	0.0204483	0.00104349	4.2005	C	4	30/08/2020 03:48		0	0	0	0	0	0	0	0	0	0	0	0	0	0
504	1	2	10	1d 18:17:40.03000	0d 00:00:50.60000	0.00531823	0.020469	0.00094347	4.2004	C	4	30/08/2020 03:49		0	0	0	0	0	0	0	0	0	0	0	0	0	0
505	1	2	10	1d 18:18:02.35000	0d 00:01:12.92000	0.00532376	0.0204923	0.00084344	4.2	C	4	30/08/2020 03:49		0	0	0	0	0	0	0	0	0	0	0	0	0	0
506	1	2	10	1d 18:18:28.83000	0d 00:01:39.40000	0.00532959	0.0205167	0.00074342	4.2002	C	4	30/08/2020 03:50		0	0	0	0	0	0	0	0	0	0	0	0	0	0
507	1	2	10	1d 18:18:59.42000	0d 00:02:09.99000	0.00533548	0.0205415	0.00064332	4.2	C	4	30/08/2020 03:50		0	0	0	0	0	0	0	0	0	0	0	0	0	0
508	1	2	10	1d 18:19:37.36000	0d 00:02:47.93000	0.00534173	0.0205677	0.0005433	4.2002	C	4	30/08/2020 03:51		0	0	0	0	0	0	0	0	0	0	0	0	0	0
509	1	2	10	1d 18:20:23.95000	0d 00:03:34.52000	0.0053481	0.0205945	0.0004432	4.2	C	4	30/08/2020 03:51		0	0	0	0	0	0	0	0	0	0	0	0	0	0
510	1	2	10	1d 18:21:24.73000	0d 00:04:35.30000	0.00535467	0.0206221	0.00034318	4.2	C	4	30/08/2020 03:52		0	0	0	0	0	0	0	0	0	0	0	0	0	0
511	1	2	10	1d 18:22:49.25000	0d 00:05:59.82000	0.00536147	0.0206506	0.00024315	4.2002	C	4	30/08/2020 03:54		0	0	0	0	0	0	0	0	0	0	0	0	0	0
512	1	2	10	1d 18:25:14.74000	0d 00:08:25.31000	0.00536912	0.0206828	0.00014313	4.2	C	4	30/08/2020 03:56		0	0	0	0	0	0	0	0	0	0	0	0	0	0
513	1	2	10	1d 18:26:10.42000	0d 00:09:20.99000	0.00537117	0.0206914	0.00012207	4.2	C	132	30/08/2020 03:57		0	0	0	0	0	0	0	0	0	0	0	0	0	0
514	1	2	11	1d 18:26:10.43000	0d 00:00:00.01000	0	0	0	4.1991	R	0	30/08/2020 03:57		0	0	0	0	0	0	0	0	0	0	0	0	0	0
515	1	2	11	1d 18:26:12.43000	0d 00:00:02.01000	0	0	0	4.199	R	1	30/08/2020 03:57		0	0	0	0	0	0	0	0	0	0	0	0	0	0
516	1	2	11	1d 18:26:14.43000	0d 00:00:04.01000	0	0	0	4.199	R	1	30/08/2020 03:57		0	0	0	0	0	0	0	0	0	0	0	0	0	0
517	1	2	11	1d 18:26:16.43000	0d 00:00:06.01000	0	0	0	4.1988	R	1	30/08/2020 03:57		0	0	0	0	0	0	0	0	0	0	0	0	0	0
518	1	2	11	1d 18:26:18.43000	0d 00:00:08.01000	0	0	0	4.199	R	1	30/08/2020 03:57		0	0	0	0	0	0	0	0	0	0	0	0	0	0
519	1	2	11	1d 18:26:20.42000	0d 00:00:10.00000	0	0	0	4.1988	R	129	30/08/2020 03:57		0	0	0	0	0	0	0	0	0	0	0	0	0	0
520	1	2	12	1d 18:26:20.46000	0d 00:00:00.04000	0.00000001	0.00000006	0.00122309	4.1903	D	0	30/08/2020 03:57		0	0	0	0	0	0	0	0	0	0	0	0	0	0
521	1	2	12	1d 18:27:02.68000	0d 00:00:42.26000	0.00001433	0.00005997	0.00122141	4.1802	D	5	30/08/2020 03:58		0	0	0	0	0	0	0	0	0	0	0	0	0	0
522	1	2	12	1d 18:28:52.74000	0d 00:02:32.32000	0.00005166	0.00021583	0.0012211	4.1701	D	5	30/08/2020 04:00		0	0	0	0	0	0	0	0	0	0	0	0	0	0
523	1	2	12	1d 18:30:57.77000	0d 00:04:37.35000	0.00009407	0.00039247	0.00122133	4.1601	D	5	30/08/2020 04:02		0	0	0	0	0	0	0	0	0	0	0	0	0	0
524	1	2	12	1d 18:33:09.73000	0d 00:06:49.31000	0.00013883	0.00057845	0.00122087	4.1498	D	5	30/08/2020 04:04		0	0	0	0	0	0	0	0	0	0	0	0	0	0
525	1	2	12	1d 18:35:24.54000	0d 00:09:04.12000	0.00018456	0.00076799	0.0012211	4.1398	D	5	30/08/2020 04:06		0	0	0	0	0	0	0	0	0	0	0	0	0	0
526	1	2	12	1d 18:37:40.74000	0d 00:11:20.32000	0.00023076	0.00095901	0.00122118	4.1297	D	5	30/08/2020 04:09		0	0	0	0	0	0	0	0	0	0	0	0	0	0
527	1	2	12	1d 18:39:57.76000	0d 00:13:37.34000	0.00027723	0.0011507	0.0012211	4.1196	D	5	30/08/2020 04:11		0	0	0	0	0	0	0	0	0	0	0	0	0	0
528	1	2	12	1d 18:42:15.98000	0d 00:15:55.56000	0.00032411	0.00134361	0.0012211	4.1096	D	5	30/08/2020 04:13		0	0	0	0	0	0	0	0	0	0	0	0	0	0
529	1	2	12	1d 18:44:36.12000	0d 00:18:15.70000	0.00037165	0.00153871	0.0012211	4.0995	D	5	30/08/2020 04:16		0	0	0	0	0	0	0	0	0	0	0	0	0	0
530	1	2	12	1d 18:46:59.30000	0d 00:20:38.88000	0.00042021	0.00173757	0.0012211	4.0893	D	5	30/08/2020 04:18		0	0	0	0	0	0	0	0	0	0	0	0	0	0
531	1	2	12	1d 18:49:24.63000	0d 00:23:04.21000	0.00046951	0.0019389	0.00122095	4.0792	D	5	30/08/2020 04:20		0	0	0	0	0	0	0	0	0	0	0	0	0	0
532	1	2	12	1d 18:51:54.06000	0d 00:25:33.64000	0.00052019	0.00214541	0.00122103	4.0691	D	5	30/08/2020 04:23		0	0	0	0	0	0	0	0	0	0	0	0	0	0
533	1	2	12	1d 18:54:23.06000	0d 00:28:02.64000	0.00057073	0.00235081	0.00122118	4.0591	D	5	30/08/2020 04:25		0	0	0	0	0	0	0	0	0	0	0	0	0	0
534	1	2	12	1d 18:56:54.83000	0d 00:30:34.41000	0.00062221	0.00255952	0.00122095	4.049	D	5	30/08/2020 04:28		0	0	0	0	0	0	0	0	0	0	0	0	0	0
535	1	2	12	1d 18:59:30.40000	0d 00:33:09.98000	0.00067498	0.00277291	0.00122095	4.0389	D	5	30/08/2020 04:31		0	0	0	0	0	0	0	0	0	0	0	0	0	0
536	1	2	12	1d 19:02:05.92000	0d 00:35:45.50000	0.00072773	0.0029857	0.0012211	4.0287	D	5	30/08/2020 04:33		0	0	0	0	0	0	0	0	0	0	0	0	0	0
537	1	2	12	1d 19:04:46.31000	0d 00:38:25.89000	0.00078213	0.00320461	0.00122118	4.0186	D	5	30/08/2020 04:36		0	0	0	0	0	0	0	0	0	0	0	0	0	0
538	1	2	12	1d 19:07:25.45000	0d 00:41:05.03000	0.00083611	0.00342126	0.0012211	4.0085	D	5	30/08/2020 04:39		0	0	0	0	0	0	0	0	0	0	0	0	0	0
539	1	2	12	1d 19:10:07.83000	0d 00:43:47.41000	0.00089118	0.00364178	0.00122103	3.9985	D	5	30/08/2020 04:41		0	0	0	0	0	0	0	0	0	0	0	0	0	0
540	1	2	12	1d 19:12:53.36000	0d 00:46:32.94000	0.00094733	0.003866	0.00122126	3.9884	D	5	30/08/2020 04:44		0	0	0	0	0	0	0	0	0	0	0	0	0	0
541	1	2	12	1d 19:15:38.82000	0d 00:49:18.40000	0.00100345	0.00408957	0.00122103	3.9783	D	5	30/08/2020 04:47		0	0	0	0	0	0	0	0	0	0	0	0	0	0
542	1	2	12	1d 19:18:27.21000	0d 00:52:06.79000	0.00106057	0.00431651	0.0012211	3.9681	D	5	30/08/2020 04:50		0	0	0	0	0	0	0	0	0	0	0	0	0	0
543	1	2	12	1d 19:21:18.16000	0d 00:54:57.74000	0.00111855	0.00454632	0.00122118	3.9579	D	5	30/08/2020 04:52		0	0	0	0	0	0	0	0	0	0	0	0	0	0
544	1	2	12	1d 19:24:09.88000	0d 00:57:49.46000	0.0011768	0.00477656	0.0012211	3.9478	D	5	30/08/2020 04:55		0	0	0	0	0	0	0	0	0	0	0	0	0	0
545	1	2	12	1d 19:27:00.55000	0d 01:00:40.13000	0.00123468	0.00500481	0.00122118	3.9377	D	5	30/08/2020 04:58		0	0	0	0	0	0	0	0	0	0	0	0	0	0
546	1	2	12	1d 19:29:53.87000	0d 01:03:33.45000	0.00129347	0.00523601	0.00122118	3.9277	D	5	30/08/2020 05:01		0	0	0	0	0	0	0	0	0	0	0	0	0	0
547	1	2	12	1d 19:32:47.56000	0d 01:06:27.14000	0.00135239	0.00546711	0.00122103	3.9176	D	5	30/08/2020 05:04		0	0	0	0	0	0	0	0	0	0	0	0	0	0
548	1	2	12	1d 19:35:46.95000	0d 01:09:26.53000	0.00141323	0.00570518	0.0012211	3.9075	D	5	30/08/2020 05:07		0	0	0	0	0	0	0	0	0	0	0	0	0	0
549	1	2	12	1d 19:38:44.64000	0d 01:12:24.22000	0.0014735	0.00594039	0.0012208	3.8973	D	5	30/08/2020 05:10		0	0	0	0	0	0	0	0	0	0	0	0	0	0
550	1	2	12	1d 19:41:49.11000	0d 01:15:28.69000	0.00153607	0.00618394	0.00122087	3.8872	D	5	30/08/2020 05:13		0	0	0	0	0	0	0	0	0	0	0	0	0	0
551	1	2	12	1d 19:44:54.41000	0d 01:18:33.99000	0.00159892	0.00642795	0.0012211	3.8772	D	5	30/08/2020 05:16		0	0	0	0	0	0	0	0	0	0	0	0	0	0
552	1	2	12	1d 19:48:03.94000	0d 01:21:43.52000	0.00166321	0.00667689	0.0012211	3.8671	D	5	30/08/2020 05:19		0	0	0	0	0	0	0	0	0	0	0	0	0	0
553	1	2	12	1d 19:51:23.66000	0d 01:25:03.24000	0.00173095	0.00693852	0.0012211	3.857	D	5	30/08/2020 05:22		0	0	0	0	0	0	0	0	0	0	0	0	0	0
554	1	2	12	1d 19:54:48.99000	0d 01:28:28.57000	0.0018006	0.0072068	0.00122118	3.847	D	5	30/08/2020 05:26		0	0	0	0	0	0	0	0	0	0	0	0	0	0
555	1	2	12	1d 19:58:19.77000	0d 01:31:59.35000	0.00187209	0.00748147	0.00122095	3.8369	D	5	30/08/2020 05:29		0	0	0	0	0	0	0	0	0	0	0	0	0	0
556	1	2	12	1d 20:02:03.19000	0d 01:35:42.77000	0.00194787	0.00777186	0.00122095	3.8268	D	5	30/08/2020 05:33		0	0	0	0	0	0	0	0	0	0	0	0	0	0
557	1	2	12	1d 20:05:58.02000	0d 01:39:37.60000	0.00202752	0.00807628	0.0012211	3.8167	D	5	30/08/2020 05:37		0	0	0	0	0	0	0	0	0	0	0	0	0	0
558	1	2	12	1d 20:10:13.46000	0d 01:43:53.04000	0.00211417	0.00840655	0.00122103	3.8067	D	5	30/08/2020 05:41		0	0	0	0	0	0	0	0	0	0	0	0	0	0
559	1	2	12	1d 20:14:45.77000	0d 01:48:25.35000	0.00220653	0.00875769	0.0012211	3.7966	D	5	30/08/2020 05:46		0	0	0	0	0	0	0	0	0	0	0	0	0	0
560	1	2	12	1d 20:19:42.14000	0d 01:53:21.72000	0.00230705	0.00913885	0.00122118	3.7865	D	5	30/08/2020 05:51		0	0	0	0	0	0	0	0	0	0	0	0	0	0
561	1	2	12	1d 20:24:42.14000	0d 01:58:21.72000	0.00240881	0.00952369	0.00122087	3.7774	D	1	30/08/2020 05:56		0	0	0	0	0	0	0	0	0	0	0	0	0	0
562	1	2	12	1d 20:29:42.14000	0d 02:03:21.72000	0.00251057	0.00990763	0.00122103	3.769	D	1	30/08/2020 06:01		0	0	0	0	0	0	0	0	0	0	0	0	0	0
563	1	2	12	1d 20:34:42.14000	0d 02:08:21.72000	0.00261232	0.0102908	0.00122118	3.7609	D	1	30/08/2020 06:06		0	0	0	0	0	0	0	0	0	0	0	0	0	0
564	1	2	12	1d 20:39:42.14000	0d 02:13:21.72000	0.00271408	0.0106731	0.00122126	3.7539	D	1	30/08/2020 06:11		0	0	0	0	0	0	0	0	0	0	0	0	0	0
565	1	2	12	1d 20:44:42.14000	0d 02:18:21.72000	0.00281584	0.0110548	0.00122118	3.7473	D	1	30/08/2020 06:16		0	0	0	0	0	0	0	0	0	0	0	0	0	0
566	1	2	12	1d 20:49:42.14000	0d 02:23:21.72000	0.00291759	0.0114357	0.00122095	3.7407	D	1	30/08/2020 06:21		0	0	0	0	0	0	0	0	0	0	0	0	0	0
567	1	2	12	1d 20:54:42.14000	0d 02:28:21.72000	0.00301935	0.0118161	0.00122103	3.7345	D	1	30/08/2020 06:26		0	0	0	0	0	0	0	0	0	0	0	0	0	0
568	1	2	12	1d 20:59:42.14000	0d 02:33:21.72000	0.0031211	0.0121958	0.0012211	3.7288	D	1	30/08/2020 06:31		0	0	0	0	0	0	0	0	0	0	0	0	0	0
569	1	2	12	1d 21:04:42.14000	0d 02:38:21.72000	0.00322286	0.0125749	0.00122103	3.7226	D	1	30/08/2020 06:36		0	0	0	0	0	0	0	0	0	0	0	0	0	0
570	1	2	12	1d 21:09:42.14000	0d 02:43:21.72000	0.00332462	0.0129534	0.00122103	3.7166	D	1	30/08/2020 06:41		0	0	0	0	0	0	0	0	0	0	0	0	0	0
571	1	2	12	1d 21:14:42.14000	0d 02:48:21.72000	0.00342637	0.0133313	0.00122095	3.7108	D	1	30/08/2020 06:46		0	0	0	0	0	0	0	0	0	0	0	0	0	0
572	1	2	12	1d 21:19:42.14000	0d 02:53:21.72000	0.00352813	0.0137086	0.0012211	3.7044	D	1	30/08/2020 06:51		0	0	0	0	0	0	0	0	0	0	0	0	0	0
573	1	2	12	1d 21:24:42.14000	0d 02:58:21.72000	0.00362988	0.0140852	0.0012211	3.6983	D	1	30/08/2020 06:56		0	0	0	0	0	0	0	0	0	0	0	0	0	0
574	1	2	12	1d 21:29:42.14000	0d 03:03:21.72000	0.00373164	0.0144612	0.0012211	3.6916	D	1	30/08/2020 07:01		0	0	0	0	0	0	0	0	0	0	0	0	0	0
575	1	2	12	1d 21:34:42.14000	0d 03:08:21.72000	0.0038334	0.0148365	0.00122118	3.6844	D	1	30/08/2020 07:06		0	0	0	0	0	0	0	0	0	0	0	0	0	0
576	1	2	12	1d 21:39:42.14000	0d 03:13:21.72000	0.00393515	0.0152111	0.00122103	3.6771	D	1	30/08/2020 07:11		0	0	0	0	0	0	0	0	0	0	0	0	0	0
577	1	2	12	1d 21:44:42.14000	0d 03:18:21.72000	0.00403691	0.0155849	0.00122126	3.6698	D	1	30/08/2020 07:16		0	0	0	0	0	0	0	0	0	0	0	0	0	0
578	1	2	12	1d 21:49:42.14000	0d 03:23:21.72000	0.00413866	0.0159579	0.00122103	3.6616	D	1	30/08/2020 07:21		0	0	0	0	0	0	0	0	0	0	0	0	0	0
579	1	2	12	1d 21:54:42.14000	0d 03:28:21.72000	0.00424042	0.01633	0.00122103	3.6527	D	1	30/08/2020 07:26		0	0	0	0	0	0	0	0	0	0	0	0	0	0
580	1	2	12	1d 21:59:42.14000	0d 03:33:21.72000	0.00434218	0.0167012	0.0012211	3.6429	D	1	30/08/2020 07:31		0	0	0	0	0	0	0	0	0	0	0	0	0	0
581	1	2	12	1d 22:04:28.89000	0d 03:38:08.47000	0.00443944	0.0170551	0.00122118	3.6329	D	5	30/08/2020 07:36		0	0	0	0	0	0	0	0	0	0	0	0	0	0
582	1	2	12	1d 22:08:43.43000	0d 03:42:23.01000	0.00452578	0.0173683	0.00122087	3.6228	D	5	30/08/2020 07:40		0	0	0	0	0	0	0	0	0	0	0	0	0	0
583	1	2	12	1d 22:12:30.29000	0d 03:46:09.87000	0.00460272	0.0176467	0.00122095	3.6126	D	5	30/08/2020 07:44		0	0	0	0	0	0	0	0	0	0	0	0	0	0
584	1	2	12	1d 22:15:50.69000	0d 03:49:30.27000	0.0046707	0.017892	0.00122126	3.6025	D	5	30/08/2020 07:47		0	0	0	0	0	0	0	0	0	0	0	0	0	0
585	1	2	12	1d 22:18:37.61000	0d 03:52:17.19000	0.00472731	0.0180957	0.00122087	3.5924	D	5	30/08/2020 07:50		0	0	0	0	0	0	0	0	0	0	0	0	0	0
586	1	2	12	1d 22:20:59.46000	0d 03:54:39.04000	0.00477543	0.0182683	0.00122103	3.5822	D	5	30/08/2020 07:52		0	0	0	0	0	0	0	0	0	0	0	0	0	0
587	1	2	12	1d 22:23:00.58000	0d 03:56:40.16000	0.00481651	0.0184153	0.00122103	3.5721	D	5	30/08/2020 07:54		0	0	0	0	0	0	0	0	0	0	0	0	0	0
588	1	2	12	1d 22:24:42.12000	0d 03:58:21.70000	0.00485095	0.0185381	0.00122103	3.5619	D	5	30/08/2020 07:56		0	0	0	0	0	0	0	0	0	0	0	0	0	0
589	1	2	12	1d 22:26:05.36000	0d 03:59:44.94000	0.00487918	0.0186386	0.00122133	3.5518	D	5	30/08/2020 07:57		0	0	0	0	0	0	0	0	0	0	0	0	0	0
590	1	2	12	1d 22:27:15.22000	0d 04:00:54.80000	0.00490288	0.0187226	0.00122118	3.5418	D	5	30/08/2020 07:58		0	0	0	0	0	0	0	0	0	0	0	0	0	0
591	1	2	12	1d 22:28:15.00000	0d 04:01:54.58000	0.00492316	0.0187943	0.0012211	3.5314	D	5	30/08/2020 07:59		0	0	0	0	0	0	0	0	0	0	0	0	0	0
592	1	2	12	1d 22:29:07.15000	0d 04:02:46.73000	0.00494084	0.0188567	0.00122126	3.5212	D	5	30/08/2020 08:00		0	0	0	0	0	0	0	0	0	0	0	0	0	0
593	1	2	12	1d 22:29:49.67000	0d 04:03:29.25000	0.00495527	0.0189074	0.00122095	3.5111	D	5	30/08/2020 08:01		0	0	0	0	0	0	0	0	0	0	0	0	0	0
594	1	2	12	1d 22:30:26.27000	0d 04:04:05.85000	0.00496768	0.018951	0.00122095	3.501	D	5	30/08/2020 08:02		0	0	0	0	0	0	0	0	0	0	0	0	0	0
595	1	2	12	1d 22:30:57.28000	0d 04:04:36.86000	0.0049782	0.0189877	0.0012211	3.4908	D	5	30/08/2020 08:02		0	0	0	0	0	0	0	0	0	0	0	0	0	0
596	1	2	12	1d 22:31:24.93000	0d 04:05:04.51000	0.00498758	0.0190204	0.00122118	3.4806	D	5	30/08/2020 08:03		0	0	0	0	0	0	0	0	0	0	0	0	0	0
597	1	2	12	1d 22:31:49.57000	0d 04:05:29.15000	0.00499594	0.0190495	0.00122126	3.4704	D	5	30/08/2020 08:03		0	0	0	0	0	0	0	0	0	0	0	0	0	0
598	1	2	12	1d 22:32:10.58000	0d 04:05:50.16000	0.00500306	0.0190742	0.00122103	3.4601	D	5	30/08/2020 08:03		0	0	0	0	0	0	0	0	0	0	0	0	0	0
599	1	2	12	1d 22:32:29.03000	0d 04:06:08.61000	0.00500932	0.0190958	0.00122095	3.4498	D	5	30/08/2020 08:04		0	0	0	0	0	0	0	0	0	0	0	0	0	0
600	1	2	12	1d 22:32:45.35000	0d 04:06:24.93000	0.00501486	0.0191149	0.00122118	3.4394	D	5	30/08/2020 08:04		0	0	0	0	0	0	0	0	0	0	0	0	0	0
601	1	2	12	1d 22:33:00.12000	0d 04:06:39.70000	0.00501986	0.0191321	0.00122133	3.4293	D	5	30/08/2020 08:04		0	0	0	0	0	0	0	0	0	0	0	0	0	0
602	1	2	12	1d 22:33:13.26000	0d 04:06:52.84000	0.00502432	0.0191473	0.00122087	3.4192	D	5	30/08/2020 08:04		0	0	0	0	0	0	0	0	0	0	0	0	0	0
603	1	2	12	1d 22:33:25.34000	0d 04:07:04.92000	0.00502842	0.0191613	0.0012211	3.4092	D	5	30/08/2020 08:05		0	0	0	0	0	0	0	0	0	0	0	0	0	0
604	1	2	12	1d 22:33:36.54000	0d 04:07:16.12000	0.00503222	0.0191743	0.0012211	3.3989	D	5	30/08/2020 08:05		0	0	0	0	0	0	0	0	0	0	0	0	0	0
605	1	2	12	1d 22:33:47.11000	0d 04:07:26.69000	0.0050358	0.0191864	0.00122095	3.3887	D	5	30/08/2020 08:05		0	0	0	0	0	0	0	0	0	0	0	0	0	0
606	1	2	12	1d 22:33:56.96000	0d 04:07:36.54000	0.00503914	0.0191977	0.0012211	3.3785	D	5	30/08/2020 08:05		0	0	0	0	0	0	0	0	0	0	0	0	0	0
607	1	2	12	1d 22:34:06.28000	0d 04:07:45.86000	0.00504231	0.0192084	0.0012211	3.3681	D	5	30/08/2020 08:05		0	0	0	0	0	0	0	0	0	0	0	0	0	0
608	1	2	12	1d 22:34:15.00000	0d 04:07:54.58000	0.00504526	0.0192183	0.00122103	3.3581	D	5	30/08/2020 08:05		0	0	0	0	0	0	0	0	0	0	0	0	0	0
609	1	2	12	1d 22:34:23.28000	0d 04:08:02.86000	0.00504807	0.0192278	0.00122103	3.3478	D	5	30/08/2020 08:05		0	0	0	0	0	0	0	0	0	0	0	0	0	0
610	1	2	12	1d 22:34:31.28000	0d 04:08:10.86000	0.00505079	0.0192368	0.00122087	3.3375	D	5	30/08/2020 08:06		0	0	0	0	0	0	0	0	0	0	0	0	0	0
611	1	2	12	1d 22:34:38.72000	0d 04:08:18.30000	0.00505331	0.0192452	0.00122118	3.3269	D	5	30/08/2020 08:06		0	0	0	0	0	0	0	0	0	0	0	0	0	0
612	1	2	12	1d 22:34:45.89000	0d 04:08:25.47000	0.00505574	0.0192533	0.0012211	3.3169	D	5	30/08/2020 08:06		0	0	0	0	0	0	0	0	0	0	0	0	0	0
613	1	2	12	1d 22:34:52.54000	0d 04:08:32.12000	0.005058	0.0192608	0.00122095	3.3068	D	5	30/08/2020 08:06		0	0	0	0	0	0	0	0	0	0	0	0	0	0
614	1	2	12	1d 22:34:58.71000	0d 04:08:38.29000	0.00506009	0.0192677	0.00122103	3.2964	D	5	30/08/2020 08:06		0	0	0	0	0	0	0	0	0	0	0	0	0	0
615	1	2	12	1d 22:35:04.85000	0d 04:08:44.43000	0.00506217	0.0192746	0.00122087	3.286	D	5	30/08/2020 08:06		0	0	0	0	0	0	0	0	0	0	0	0	0	0
616	1	2	12	1d 22:35:10.69000	0d 04:08:50.27000	0.00506415	0.0192811	0.00122087	3.2758	D	5	30/08/2020 08:06		0	0	0	0	0	0	0	0	0	0	0	0	0	0
617	1	2	12	1d 22:35:16.28000	0d 04:08:55.86000	0.00506605	0.0192873	0.00122087	3.2654	D	5	30/08/2020 08:06		0	0	0	0	0	0	0	0	0	0	0	0	0	0
618	1	2	12	1d 22:35:21.75000	0d 04:09:01.33000	0.0050679	0.0192933	0.00122103	3.2552	D	5	30/08/2020 08:06		0	0	0	0	0	0	0	0	0	0	0	0	0	0
619	1	2	12	1d 22:35:26.78000	0d 04:09:06.36000	0.00506961	0.0192989	0.0012208	3.245	D	5	30/08/2020 08:07		0	0	0	0	0	0	0	0	0	0	0	0	0	0
620	1	2	12	1d 22:35:31.67000	0d 04:09:11.25000	0.00507127	0.0193042	0.00122133	3.2348	D	5	30/08/2020 08:07		0	0	0	0	0	0	0	0	0	0	0	0	0	0
621	1	2	12	1d 22:35:36.33000	0d 04:09:15.91000	0.00507285	0.0193093	0.0012211	3.2245	D	5	30/08/2020 08:07		0	0	0	0	0	0	0	0	0	0	0	0	0	0
622	1	2	12	1d 22:35:40.85000	0d 04:09:20.43000	0.00507438	0.0193143	0.00122118	3.2143	D	5	30/08/2020 08:07		0	0	0	0	0	0	0	0	0	0	0	0	0	0
623	1	2	12	1d 22:35:45.09000	0d 04:09:24.67000	0.00507582	0.0193189	0.00122118	3.2041	D	5	30/08/2020 08:07		0	0	0	0	0	0	0	0	0	0	0	0	0	0
624	1	2	12	1d 22:35:49.27000	0d 04:09:28.85000	0.00507724	0.0193234	0.00122087	3.1939	D	5	30/08/2020 08:07		0	0	0	0	0	0	0	0	0	0	0	0	0	0
625	1	2	12	1d 22:35:53.30000	0d 04:09:32.88000	0.00507861	0.0193278	0.0012211	3.1836	D	5	30/08/2020 08:07		0	0	0	0	0	0	0	0	0	0	0	0	0	0
626	1	2	12	1d 22:35:57.17000	0d 04:09:36.75000	0.00507992	0.0193319	0.00122118	3.1736	D	5	30/08/2020 08:07		0	0	0	0	0	0	0	0	0	0	0	0	0	0
627	1	2	12	1d 22:36:00.86000	0d 04:09:40.44000	0.00508117	0.0193359	0.00122118	3.1632	D	5	30/08/2020 08:07		0	0	0	0	0	0	0	0	0	0	0	0	0	0
628	1	2	12	1d 22:36:04.54000	0d 04:09:44.12000	0.00508242	0.0193399	0.00122095	3.1528	D	5	30/08/2020 08:07		0	0	0	0	0	0	0	0	0	0	0	0	0	0
629	1	2	12	1d 22:36:08.05000	0d 04:09:47.63000	0.00508361	0.0193436	0.0012211	3.1424	D	5	30/08/2020 08:07		0	0	0	0	0	0	0	0	0	0	0	0	0	0
630	1	2	12	1d 22:36:11.49000	0d 04:09:51.07000	0.00508478	0.0193473	0.00122095	3.1324	D	5	30/08/2020 08:07		0	0	0	0	0	0	0	0	0	0	0	0	0	0
631	1	2	12	1d 22:36:14.79000	0d 04:09:54.37000	0.00508589	0.0193508	0.00122103	3.1218	D	5	30/08/2020 08:07		0	0	0	0	0	0	0	0	0	0	0	0	0	0
632	1	2	12	1d 22:36:18.02000	0d 04:09:57.60000	0.00508699	0.0193542	0.00122103	3.1116	D	5	30/08/2020 08:07		0	0	0	0	0	0	0	0	0	0	0	0	0	0
633	1	2	12	1d 22:36:21.15000	0d 04:10:00.73000	0.00508805	0.0193575	0.00122095	3.1012	D	5	30/08/2020 08:07		0	0	0	0	0	0	0	0	0	0	0	0	0	0
634	1	2	12	1d 22:36:24.19000	0d 04:10:03.77000	0.00508908	0.0193607	0.00122103	3.0907	D	5	30/08/2020 08:07		0	0	0	0	0	0	0	0	0	0	0	0	0	0
635	1	2	12	1d 22:36:27.18000	0d 04:10:06.76000	0.0050901	0.0193638	0.0012211	3.0802	D	5	30/08/2020 08:08		0	0	0	0	0	0	0	0	0	0	0	0	0	0
636	1	2	12	1d 22:36:30.06000	0d 04:10:09.64000	0.00509107	0.0193668	0.00122118	3.0698	D	5	30/08/2020 08:08		0	0	0	0	0	0	0	0	0	0	0	0	0	0
637	1	2	12	1d 22:36:32.87000	0d 04:10:12.45000	0.00509203	0.0193697	0.00122103	3.0594	D	5	30/08/2020 08:08		0	0	0	0	0	0	0	0	0	0	0	0	0	0
638	1	2	12	1d 22:36:35.63000	0d 04:10:15.21000	0.00509296	0.0193726	0.0012211	3.0488	D	5	30/08/2020 08:08		0	0	0	0	0	0	0	0	0	0	0	0	0	0
639	1	2	12	1d 22:36:38.30000	0d 04:10:17.88000	0.00509387	0.0193753	0.00122126	3.0382	D	5	30/08/2020 08:08		0	0	0	0	0	0	0	0	0	0	0	0	0	0
640	1	2	12	1d 22:36:40.87000	0d 04:10:20.45000	0.00509474	0.019378	0.00122103	3.0278	D	5	30/08/2020 08:08		0	0	0	0	0	0	0	0	0	0	0	0	0	0
641	1	2	12	1d 22:36:43.38000	0d 04:10:22.96000	0.00509559	0.0193806	0.00122103	3.0175	D	5	30/08/2020 08:08		0	0	0	0	0	0	0	0	0	0	0	0	0	0
642	1	2	12	1d 22:36:45.81000	0d 04:10:25.39000	0.00509642	0.019383	0.0012211	3.0071	D	5	30/08/2020 08:08		0	0	0	0	0	0	0	0	0	0	0	0	0	0
643	1	2	12	1d 22:36:48.18000	0d 04:10:27.76000	0.00509722	0.0193855	0.00122103	2.9969	D	5	30/08/2020 08:08		0	0	0	0	0	0	0	0	0	0	0	0	0	0
644	1	2	12	1d 22:36:50.44000	0d 04:10:30.02000	0.00509799	0.0193877	0.00122103	2.9866	D	5	30/08/2020 08:08		0	0	0	0	0	0	0	0	0	0	0	0	0	0
645	1	2	12	1d 22:36:52.71000	0d 04:10:32.29000	0.00509876	0.01939	0.00122133	2.9761	D	5	30/08/2020 08:08		0	0	0	0	0	0	0	0	0	0	0	0	0	0
646	1	2	12	1d 22:36:54.94000	0d 04:10:34.52000	0.00509951	0.0193923	0.00122103	2.9657	D	5	30/08/2020 08:08		0	0	0	0	0	0	0	0	0	0	0	0	0	0
647	1	2	12	1d 22:36:57.08000	0d 04:10:36.66000	0.00510024	0.0193944	0.0012211	2.9554	D	5	30/08/2020 08:08		0	0	0	0	0	0	0	0	0	0	0	0	0	0
648	1	2	12	1d 22:36:59.23000	0d 04:10:38.81000	0.00510097	0.0193966	0.00122103	2.945	D	5	30/08/2020 08:08		0	0	0	0	0	0	0	0	0	0	0	0	0	0
649	1	2	12	1d 22:37:01.30000	0d 04:10:40.88000	0.00510167	0.0193987	0.00122103	2.9346	D	5	30/08/2020 08:08		0	0	0	0	0	0	0	0	0	0	0	0	0	0
650	1	2	12	1d 22:37:03.33000	0d 04:10:42.91000	0.00510236	0.0194007	0.00122087	2.9239	D	5	30/08/2020 08:08		0	0	0	0	0	0	0	0	0	0	0	0	0	0
651	1	2	12	1d 22:37:05.35000	0d 04:10:44.93000	0.00510304	0.0194027	0.00122103	2.9134	D	5	30/08/2020 08:08		0	0	0	0	0	0	0	0	0	0	0	0	0	0
652	1	2	12	1d 22:37:07.29000	0d 04:10:46.87000	0.0051037	0.0194046	0.00122095	2.903	D	5	30/08/2020 08:08		0	0	0	0	0	0	0	0	0	0	0	0	0	0
653	1	2	12	1d 22:37:09.20000	0d 04:10:48.78000	0.00510435	0.0194065	0.00122095	2.8927	D	5	30/08/2020 08:08		0	0	0	0	0	0	0	0	0	0	0	0	0	0
654	1	2	12	1d 22:37:11.08000	0d 04:10:50.66000	0.00510499	0.0194083	0.00122103	2.8821	D	5	30/08/2020 08:08		0	0	0	0	0	0	0	0	0	0	0	0	0	0
655	1	2	12	1d 22:37:12.95000	0d 04:10:52.53000	0.00510562	0.0194101	0.0012211	2.8717	D	5	30/08/2020 08:08		0	0	0	0	0	0	0	0	0	0	0	0	0	0
656	1	2	12	1d 22:37:14.75000	0d 04:10:54.33000	0.00510623	0.0194119	0.0012211	2.8614	D	5	30/08/2020 08:08		0	0	0	0	0	0	0	0	0	0	0	0	0	0
657	1	2	12	1d 22:37:16.52000	0d 04:10:56.10000	0.00510683	0.0194136	0.00122087	2.8511	D	5	30/08/2020 08:08		0	0	0	0	0	0	0	0	0	0	0	0	0	0
658	1	2	12	1d 22:37:18.24000	0d 04:10:57.82000	0.00510742	0.0194153	0.00122126	2.8406	D	5	30/08/2020 08:08		0	0	0	0	0	0	0	0	0	0	0	0	0	0
659	1	2	12	1d 22:37:19.97000	0d 04:10:59.55000	0.005108	0.0194169	0.00122103	2.8302	D	5	30/08/2020 08:08		0	0	0	0	0	0	0	0	0	0	0	0	0	0
660	1	2	12	1d 22:37:21.67000	0d 04:11:01.25000	0.00510858	0.0194185	0.00122095	2.8197	D	5	30/08/2020 08:08		0	0	0	0	0	0	0	0	0	0	0	0	0	0
661	1	2	12	1d 22:37:23.31000	0d 04:11:02.89000	0.00510914	0.0194201	0.00122095	2.809	D	5	30/08/2020 08:08		0	0	0	0	0	0	0	0	0	0	0	0	0	0
662	1	2	12	1d 22:37:25.01000	0d 04:11:04.59000	0.00510971	0.0194217	0.00122118	2.7984	D	5	30/08/2020 08:09		0	0	0	0	0	0	0	0	0	0	0	0	0	0
663	1	2	12	1d 22:37:26.63000	0d 04:11:06.21000	0.00511026	0.0194233	0.0012211	2.7878	D	5	30/08/2020 08:09		0	0	0	0	0	0	0	0	0	0	0	0	0	0
664	1	2	12	1d 22:37:28.26000	0d 04:11:07.84000	0.00511081	0.0194248	0.00122103	2.7773	D	5	30/08/2020 08:09		0	0	0	0	0	0	0	0	0	0	0	0	0	0
665	1	2	12	1d 22:37:29.84000	0d 04:11:09.42000	0.00511135	0.0194263	0.0012211	2.7666	D	5	30/08/2020 08:09		0	0	0	0	0	0	0	0	0	0	0	0	0	0
666	1	2	12	1d 22:37:31.41000	0d 04:11:10.99000	0.00511188	0.0194278	0.00122103	2.7562	D	5	30/08/2020 08:09		0	0	0	0	0	0	0	0	0	0	0	0	0	0
667	1	2	12	1d 22:37:32.97000	0d 04:11:12.55000	0.00511241	0.0194292	0.00122133	2.7456	D	5	30/08/2020 08:09		0	0	0	0	0	0	0	0	0	0	0	0	0	0
668	1	2	12	1d 22:37:34.48000	0d 04:11:14.06000	0.00511292	0.0194306	0.00122087	2.7349	D	5	30/08/2020 08:09		0	0	0	0	0	0	0	0	0	0	0	0	0	0
669	1	2	12	1d 22:37:35.99000	0d 04:11:15.57000	0.00511344	0.019432	0.0012211	2.7243	D	5	30/08/2020 08:09		0	0	0	0	0	0	0	0	0	0	0	0	0	0
670	1	2	12	1d 22:37:37.48000	0d 04:11:17.06000	0.00511394	0.0194334	0.00122095	2.7138	D	5	30/08/2020 08:09		0	0	0	0	0	0	0	0	0	0	0	0	0	0
671	1	2	12	1d 22:37:38.98000	0d 04:11:18.56000	0.00511445	0.0194348	0.00122095	2.7033	D	5	30/08/2020 08:09		0	0	0	0	0	0	0	0	0	0	0	0	0	0
672	1	2	12	1d 22:37:40.42000	0d 04:11:20.00000	0.00511494	0.0194361	0.00122126	2.6928	D	5	30/08/2020 08:09		0	0	0	0	0	0	0	0	0	0	0	0	0	0
673	1	2	12	1d 22:37:41.86000	0d 04:11:21.44000	0.00511543	0.0194374	0.0012211	2.6821	D	5	30/08/2020 08:09		0	0	0	0	0	0	0	0	0	0	0	0	0	0
674	1	2	12	1d 22:37:43.30000	0d 04:11:22.88000	0.00511592	0.0194387	0.0012211	2.6715	D	5	30/08/2020 08:09		0	0	0	0	0	0	0	0	0	0	0	0	0	0
675	1	2	12	1d 22:37:44.72000	0d 04:11:24.30000	0.0051164	0.01944	0.00122103	2.6607	D	5	30/08/2020 08:09		0	0	0	0	0	0	0	0	0	0	0	0	0	0
676	1	2	12	1d 22:37:46.16000	0d 04:11:25.74000	0.00511689	0.0194413	0.0012211	2.65	D	5	30/08/2020 08:09		0	0	0	0	0	0	0	0	0	0	0	0	0	0
677	1	2	12	1d 22:37:47.55000	0d 04:11:27.13000	0.00511736	0.0194425	0.00122095	2.6394	D	5	30/08/2020 08:09		0	0	0	0	0	0	0	0	0	0	0	0	0	0
678	1	2	12	1d 22:37:48.94000	0d 04:11:28.52000	0.00511783	0.0194438	0.0012211	2.6288	D	5	30/08/2020 08:09		0	0	0	0	0	0	0	0	0	0	0	0	0	0
679	1	2	12	1d 22:37:50.31000	0d 04:11:29.89000	0.00511829	0.019445	0.00122103	2.6181	D	5	30/08/2020 08:09		0	0	0	0	0	0	0	0	0	0	0	0	0	0
680	1	2	12	1d 22:37:51.70000	0d 04:11:31.28000	0.00511877	0.0194462	0.00122095	2.6076	D	5	30/08/2020 08:09		0	0	0	0	0	0	0	0	0	0	0	0	0	0
681	1	2	12	1d 22:37:53.05000	0d 04:11:32.63000	0.00511922	0.0194474	0.00122118	2.5969	D	5	30/08/2020 08:09		0	0	0	0	0	0	0	0	0	0	0	0	0	0
682	1	2	12	1d 22:37:54.37000	0d 04:11:33.95000	0.00511967	0.0194486	0.00122095	2.5867	D	5	30/08/2020 08:09		0	0	0	0	0	0	0	0	0	0	0	0	0	0
683	1	2	12	1d 22:37:55.69000	0d 04:11:35.27000	0.00512012	0.0194497	0.00122118	2.576	D	5	30/08/2020 08:09		0	0	0	0	0	0	0	0	0	0	0	0	0	0
684	1	2	12	1d 22:37:57.02000	0d 04:11:36.60000	0.00512057	0.0194509	0.00122095	2.5653	D	5	30/08/2020 08:09		0	0	0	0	0	0	0	0	0	0	0	0	0	0
685	1	2	12	1d 22:37:58.36000	0d 04:11:37.94000	0.00512102	0.0194521	0.00122103	2.5547	D	5	30/08/2020 08:09		0	0	0	0	0	0	0	0	0	0	0	0	0	0
686	1	2	12	1d 22:37:59.69000	0d 04:11:39.27000	0.00512148	0.0194532	0.00122103	2.5441	D	5	30/08/2020 08:09		0	0	0	0	0	0	0	0	0	0	0	0	0	0
687	1	2	12	1d 22:38:01.00000	0d 04:11:40.58000	0.00512192	0.0194543	0.00122087	2.5333	D	5	30/08/2020 08:09		0	0	0	0	0	0	0	0	0	0	0	0	0	0
688	1	2	12	1d 22:38:02.32000	0d 04:11:41.90000	0.00512237	0.0194555	0.00122118	2.5229	D	5	30/08/2020 08:09		0	0	0	0	0	0	0	0	0	0	0	0	0	0
689	1	2	12	1d 22:38:03.60000	0d 04:11:43.18000	0.0051228	0.0194566	0.0012211	2.5122	D	5	30/08/2020 08:09		0	0	0	0	0	0	0	0	0	0	0	0	0	0
690	1	2	12	1d 22:38:04.89000	0d 04:11:44.47000	0.00512324	0.0194577	0.0012208	2.5017	D	5	30/08/2020 08:09		0	0	0	0	0	0	0	0	0	0	0	0	0	0
691	1	2	12	1d 22:38:05.08000	0d 04:11:44.66000	0.0051233	0.0194578	0.00122118	2.5	D	133	30/08/2020 08:09		0	0	0	0	0	0	0	0	0	0	0	0	0	0
692	1	2	13	1d 22:38:05.09000	0d 00:00:00.01000	0	0	0	2.5187	R	0	30/08/2020 08:09		0	0	0	0	0	0	0	0	0	0	0	0	0	0
693	1	2	13	1d 22:38:07.09000	0d 00:00:02.01000	0	0	0	2.733	R	1	30/08/2020 08:09		0	0	0	0	0	0	0	0	0	0	0	0	0	0
694	1	2	13	1d 22:38:09.09000	0d 00:00:04.01000	0	0	0	2.8653	R	1	30/08/2020 08:09		0	0	0	0	0	0	0	0	0	0	0	0	0	0
695	1	2	13	1d 22:38:11.09000	0d 00:00:06.01000	0	0	0	2.9699	R	1	30/08/2020 08:09		0	0	0	0	0	0	0	0	0	0	0	0	0	0
696	1	2	13	1d 22:38:13.09000	0d 00:00:08.01000	0	0	0	3.0579	R	1	30/08/2020 08:09		0	0	0	0	0	0	0	0	0	0	0	0	0	0
697	1	2	13	1d 22:38:15.08000	0d 00:00:10.00000	0	0	0	3.1325	R	129	30/08/2020 08:09		0	0	0	0	0	0	0	0	0	0	0	0	0	0
698	2	3	9	1d 22:38:15.11000	0d 00:00:00.03000	0.00000001	0.00000003	0.00122354	3.174	C	0	30/08/2020 08:09		0	0	0	0	0	0	0	0	0	0	0	0	0	0
699	2	3	9	1d 22:38:15.27000	0d 00:00:00.19000	0.00000006	0.0000002	0.0012211	3.2	C	5	30/08/2020 08:09		0	0	0	0	0	0	0	0	0	0	0	0	0	0
700	2	3	9	1d 22:38:15.43000	0d 00:00:00.35000	0.00000012	0.00000038	0.00122103	3.221	C	5	30/08/2020 08:09		0	0	0	0	0	0	0	0	0	0	0	0	0	0
701	2	3	9	1d 22:38:15.60000	0d 00:00:00.52000	0.00000018	0.00000057	0.0012211	3.2401	C	5	30/08/2020 08:09		0	0	0	0	0	0	0	0	0	0	0	0	0	0
702	2	3	9	1d 22:38:15.78000	0d 00:00:00.70000	0.00000024	0.00000076	0.00122103	3.2581	C	5	30/08/2020 08:09		0	0	0	0	0	0	0	0	0	0	0	0	0	0
703	2	3	9	1d 22:38:15.97000	0d 00:00:00.89000	0.0000003	0.00000097	0.00122118	3.2757	C	5	30/08/2020 08:09		0	0	0	0	0	0	0	0	0	0	0	0	0	0
704	2	3	9	1d 22:38:16.17000	0d 00:00:01.09000	0.00000037	0.0000012	0.00122103	3.2929	C	5	30/08/2020 08:09		0	0	0	0	0	0	0	0	0	0	0	0	0	0
705	2	3	9	1d 22:38:16.37000	0d 00:00:01.29000	0.00000044	0.00000142	0.0012208	3.3095	C	5	30/08/2020 08:09		0	0	0	0	0	0	0	0	0	0	0	0	0	0
706	2	3	9	1d 22:38:16.58000	0d 00:00:01.50000	0.00000051	0.00000166	0.00122103	3.3259	C	5	30/08/2020 08:09		0	0	0	0	0	0	0	0	0	0	0	0	0	0
707	2	3	9	1d 22:38:16.80000	0d 00:00:01.72000	0.00000058	0.00000191	0.0012211	3.3422	C	5	30/08/2020 08:09		0	0	0	0	0	0	0	0	0	0	0	0	0	0
708	2	3	9	1d 22:38:17.03000	0d 00:00:01.95000	0.00000066	0.00000217	0.00122126	3.3585	C	5	30/08/2020 08:09		0	0	0	0	0	0	0	0	0	0	0	0	0	0
709	2	3	9	1d 22:38:17.27000	0d 00:00:02.19000	0.00000074	0.00000244	0.0012211	3.3745	C	5	30/08/2020 08:09		0	0	0	0	0	0	0	0	0	0	0	0	0	0
710	2	3	9	1d 22:38:17.51000	0d 00:00:02.43000	0.00000082	0.00000272	0.00122126	3.3896	C	5	30/08/2020 08:09		0	0	0	0	0	0	0	0	0	0	0	0	0	0
711	2	3	9	1d 22:38:17.76000	0d 00:00:02.68000	0.00000091	0.00000301	0.00122126	3.4049	C	5	30/08/2020 08:09		0	0	0	0	0	0	0	0	0	0	0	0	0	0
712	2	3	9	1d 22:38:18.02000	0d 00:00:02.94000	0.000001	0.00000331	0.0012211	3.4195	C	5	30/08/2020 08:09		0	0	0	0	0	0	0	0	0	0	0	0	0	0
713	2	3	9	1d 22:38:18.29000	0d 00:00:03.21000	0.00000109	0.00000362	0.00122087	3.4342	C	5	30/08/2020 08:09		0	0	0	0	0	0	0	0	0	0	0	0	0	0
714	2	3	9	1d 22:38:18.57000	0d 00:00:03.49000	0.00000118	0.00000395	0.0012211	3.4485	C	5	30/08/2020 08:09		0	0	0	0	0	0	0	0	0	0	0	0	0	0
715	2	3	9	1d 22:38:18.86000	0d 00:00:03.78000	0.00000128	0.00000429	0.00122103	3.4624	C	5	30/08/2020 08:09		0	0	0	0	0	0	0	0	0	0	0	0	0	0
716	2	3	9	1d 22:38:19.17000	0d 00:00:04.09000	0.00000139	0.00000465	0.00122095	3.4762	C	5	30/08/2020 08:09		0	0	0	0	0	0	0	0	0	0	0	0	0	0
717	2	3	9	1d 22:38:19.50000	0d 00:00:04.42000	0.0000015	0.00000504	0.00122087	3.4896	C	5	30/08/2020 08:09		0	0	0	0	0	0	0	0	0	0	0	0	0	0
718	2	3	9	1d 22:38:19.84000	0d 00:00:04.76000	0.00000161	0.00000545	0.00122095	3.5026	C	5	30/08/2020 08:09		0	0	0	0	0	0	0	0	0	0	0	0	0	0
719	2	3	9	1d 22:38:20.22000	0d 00:00:05.14000	0.00000174	0.0000059	0.00122095	3.5154	C	5	30/08/2020 08:09		0	0	0	0	0	0	0	0	0	0	0	0	0	0
720	2	3	9	1d 22:38:20.62000	0d 00:00:05.54000	0.00000188	0.00000638	0.0012211	3.5279	C	5	30/08/2020 08:09		0	0	0	0	0	0	0	0	0	0	0	0	0	0
721	2	3	9	1d 22:38:21.08000	0d 00:00:06.00000	0.00000203	0.00000693	0.00122103	3.5402	C	5	30/08/2020 08:09		0	0	0	0	0	0	0	0	0	0	0	0	0	0
722	2	3	9	1d 22:38:21.59000	0d 00:00:06.51000	0.00000221	0.00000754	0.0012211	3.5517	C	5	30/08/2020 08:09		0	0	0	0	0	0	0	0	0	0	0	0	0	0
723	2	3	9	1d 22:38:22.18000	0d 00:00:07.10000	0.00000241	0.00000825	0.00122126	3.5631	C	5	30/08/2020 08:09		0	0	0	0	0	0	0	0	0	0	0	0	0	0
724	2	3	9	1d 22:38:22.90000	0d 00:00:07.82000	0.00000265	0.00000913	0.0012211	3.5743	C	5	30/08/2020 08:09		0	0	0	0	0	0	0	0	0	0	0	0	0	0
725	2	3	9	1d 22:38:23.81000	0d 00:00:08.73000	0.00000296	0.00001023	0.00122103	3.585	C	5	30/08/2020 08:09		0	0	0	0	0	0	0	0	0	0	0	0	0	0
726	2	3	9	1d 22:38:25.06000	0d 00:00:09.98000	0.00000338	0.00001175	0.00122118	3.5958	C	5	30/08/2020 08:10		0	0	0	0	0	0	0	0	0	0	0	0	0	0
727	2	3	9	1d 22:38:26.83000	0d 00:00:11.75000	0.00000399	0.00001391	0.00122133	3.6062	C	5	30/08/2020 08:10		0	0	0	0	0	0	0	0	0	0	0	0	0	0
728	2	3	9	1d 22:38:29.53000	0d 00:00:14.45000	0.0000049	0.00001722	0.00122103	3.6167	C	5	30/08/2020 08:10		0	0	0	0	0	0	0	0	0	0	0	0	0	0
729	2	3	9	1d 22:38:34.23000	0d 00:00:19.15000	0.0000065	0.000023	0.0012211	3.6269	C	5	30/08/2020 08:10		0	0	0	0	0	0	0	0	0	0	0	0	0	0
730	2	3	9	1d 22:38:42.78000	0d 00:00:27.70000	0.0000094	0.00003353	0.00122118	3.6371	C	5	30/08/2020 08:10		0	0	0	0	0	0	0	0	0	0	0	0	0	0
731	2	3	9	1d 22:39:00.96000	0d 00:00:45.88000	0.00001556	0.000056	0.0012208	3.6472	C	5	30/08/2020 08:10		0	0	0	0	0	0	0	0	0	0	0	0	0	0
732	2	3	9	1d 22:39:48.80000	0d 00:01:33.72000	0.00003179	0.00011527	0.0012211	3.6573	C	5	30/08/2020 08:11		0	0	0	0	0	0	0	0	0	0	0	0	0	0
733	2	3	9	1d 22:41:47.46000	0d 00:03:32.38000	0.00007204	0.00026271	0.00122087	3.6675	C	5	30/08/2020 08:13		0	0	0	0	0	0	0	0	0	0	0	0	0	0
734	2	3	9	1d 22:46:03.27000	0d 00:07:48.19000	0.0001588	0.00058139	0.00122103	3.6776	C	5	30/08/2020 08:17		0	0	0	0	0	0	0	0	0	0	0	0	0	0
735	2	3	9	1d 22:51:03.27000	0d 00:12:48.19000	0.00026056	0.00095602	0.00122103	3.6852	C	1	30/08/2020 08:22		0	0	0	0	0	0	0	0	0	0	0	0	0	0
736	2	3	9	1d 22:56:03.27000	0d 00:17:48.19000	0.00036232	0.00133135	0.00122065	3.6915	C	1	30/08/2020 08:27		0	0	0	0	0	0	0	0	0	0	0	0	0	0
737	2	3	9	1d 23:01:03.27000	0d 00:22:48.19000	0.00046407	0.00170725	0.00122118	3.6968	C	1	30/08/2020 08:32		0	0	0	0	0	0	0	0	0	0	0	0	0	0
738	2	3	9	1d 23:06:03.27000	0d 00:27:48.19000	0.00056583	0.00208366	0.00122087	3.7014	C	1	30/08/2020 08:37		0	0	0	0	0	0	0	0	0	0	0	0	0	0
739	2	3	9	1d 23:11:03.27000	0d 00:32:48.19000	0.00066758	0.00246056	0.00122118	3.7064	C	1	30/08/2020 08:42		0	0	0	0	0	0	0	0	0	0	0	0	0	0
740	2	3	9	1d 23:16:03.27000	0d 00:37:48.19000	0.00076934	0.00283796	0.0012211	3.7113	C	1	30/08/2020 08:47		0	0	0	0	0	0	0	0	0	0	0	0	0	0
741	2	3	9	1d 23:21:03.27000	0d 00:42:48.19000	0.0008711	0.00321585	0.0012211	3.7162	C	1	30/08/2020 08:52		0	0	0	0	0	0	0	0	0	0	0	0	0	0
742	2	3	9	1d 23:26:03.27000	0d 00:47:48.19000	0.00097285	0.00359426	0.0012211	3.7214	C	1	30/08/2020 08:57		0	0	0	0	0	0	0	0	0	0	0	0	0	0
743	2	3	9	1d 23:31:03.27000	0d 00:52:48.19000	0.00107461	0.0039732	0.00122118	3.7266	C	1	30/08/2020 09:02		0	0	0	0	0	0	0	0	0	0	0	0	0	0
744	2	3	9	1d 23:36:03.27000	0d 00:57:48.19000	0.00117636	0.00435268	0.00122103	3.7319	C	1	30/08/2020 09:07		0	0	0	0	0	0	0	0	0	0	0	0	0	0
745	2	3	9	1d 23:41:03.27000	0d 01:02:48.19000	0.00127812	0.00473269	0.00122118	3.7369	C	1	30/08/2020 09:12		0	0	0	0	0	0	0	0	0	0	0	0	0	0
746	2	3	9	1d 23:46:03.27000	0d 01:07:48.19000	0.00137988	0.00511322	0.0012211	3.7421	C	1	30/08/2020 09:17		0	0	0	0	0	0	0	0	0	0	0	0	0	0
747	2	3	9	1d 23:51:03.27000	0d 01:12:48.19000	0.00148163	0.00549428	0.00122095	3.7475	C	1	30/08/2020 09:22		0	0	0	0	0	0	0	0	0	0	0	0	0	0
748	2	3	9	1d 23:56:03.27000	0d 01:17:48.19000	0.00158339	0.00587586	0.00122103	3.7522	C	1	30/08/2020 09:27		0	0	0	0	0	0	0	0	0	0	0	0	0	0
749	2	3	9	2d 00:01:03.27000	0d 01:22:48.19000	0.00168515	0.00625794	0.00122103	3.7574	C	1	30/08/2020 09:32		0	0	0	0	0	0	0	0	0	0	0	0	0	0
750	2	3	9	2d 00:06:03.27000	0d 01:27:48.19000	0.0017869	0.00664052	0.00122095	3.7623	C	1	30/08/2020 09:37		0	0	0	0	0	0	0	0	0	0	0	0	0	0
751	2	3	9	2d 00:11:03.27000	0d 01:32:48.19000	0.00188866	0.00702363	0.00122118	3.7676	C	1	30/08/2020 09:42		0	0	0	0	0	0	0	0	0	0	0	0	0	0
752	2	3	9	2d 00:16:03.27000	0d 01:37:48.19000	0.00199041	0.00740725	0.00122103	3.7726	C	1	30/08/2020 09:47		0	0	0	0	0	0	0	0	0	0	0	0	0	0
753	2	3	9	2d 00:21:03.27000	0d 01:42:48.19000	0.00209217	0.0077914	0.00122095	3.7778	C	1	30/08/2020 09:52		0	0	0	0	0	0	0	0	0	0	0	0	0	0
754	2	3	9	2d 00:26:03.27000	0d 01:47:48.19000	0.00219393	0.0081761	0.00122118	3.7833	C	1	30/08/2020 09:57		0	0	0	0	0	0	0	0	0	0	0	0	0	0
755	2	3	9	2d 00:31:03.27000	0d 01:52:48.19000	0.00229568	0.00856138	0.00122095	3.7893	C	1	30/08/2020 10:02		0	0	0	0	0	0	0	0	0	0	0	0	0	0
756	2	3	9	2d 00:36:03.27000	0d 01:57:48.19000	0.00239744	0.00894727	0.00122103	3.7954	C	1	30/08/2020 10:07		0	0	0	0	0	0	0	0	0	0	0	0	0	0
757	2	3	9	2d 00:41:03.27000	0d 02:02:48.19000	0.00249919	0.00933381	0.0012211	3.8022	C	1	30/08/2020 10:12		0	0	0	0	0	0	0	0	0	0	0	0	0	0
758	2	3	9	2d 00:46:03.27000	0d 02:07:48.19000	0.00260095	0.00972106	0.00122118	3.8094	C	1	30/08/2020 10:17		0	0	0	0	0	0	0	0	0	0	0	0	0	0
759	2	3	9	2d 00:51:03.27000	0d 02:12:48.19000	0.00270271	0.0101091	0.00122103	3.8172	C	1	30/08/2020 10:22		0	0	0	0	0	0	0	0	0	0	0	0	0	0
760	2	3	9	2d 00:56:03.27000	0d 02:17:48.19000	0.00280446	0.0104979	0.00122126	3.8262	C	1	30/08/2020 10:27		0	0	0	0	0	0	0	0	0	0	0	0	0	0
761	2	3	9	2d 01:01:03.27000	0d 02:22:48.19000	0.00290622	0.0108877	0.00122087	3.8354	C	1	30/08/2020 10:32		0	0	0	0	0	0	0	0	0	0	0	0	0	0
762	2	3	9	2d 01:05:43.19000	0d 02:27:28.11000	0.00300116	0.0112524	0.0012211	3.8454	C	5	30/08/2020 10:37		0	0	0	0	0	0	0	0	0	0	0	0	0	0
763	2	3	9	2d 01:10:01.88000	0d 02:31:46.80000	0.00308891	0.0115902	0.00122118	3.8555	C	5	30/08/2020 10:41		0	0	0	0	0	0	0	0	0	0	0	0	0	0
764	2	3	9	2d 01:14:03.53000	0d 02:35:48.45000	0.00317087	0.0119066	0.00122103	3.8657	C	5	30/08/2020 10:45		0	0	0	0	0	0	0	0	0	0	0	0	0	0
765	2	3	9	2d 01:17:57.15000	0d 02:39:42.07000	0.00325011	0.0122134	0.0012211	3.8759	C	5	30/08/2020 10:49		0	0	0	0	0	0	0	0	0	0	0	0	0	0
766	2	3	9	2d 01:21:34.81000	0d 02:43:19.73000	0.00332394	0.0124999	0.00122126	3.886	C	5	30/08/2020 10:53		0	0	0	0	0	0	0	0	0	0	0	0	0	0
767	2	3	9	2d 01:25:01.93000	0d 02:46:46.85000	0.00339419	0.0127732	0.00122095	3.8961	C	5	30/08/2020 10:56		0	0	0	0	0	0	0	0	0	0	0	0	0	0
768	2	3	9	2d 01:28:21.88000	0d 02:50:06.80000	0.00346201	0.0130378	0.00122103	3.9062	C	5	30/08/2020 10:59		0	0	0	0	0	0	0	0	0	0	0	0	0	0
769	2	3	9	2d 01:31:38.21000	0d 02:53:23.13000	0.00352861	0.0132982	0.00122103	3.9162	C	5	30/08/2020 11:03		0	0	0	0	0	0	0	0	0	0	0	0	0	0
770	2	3	9	2d 01:34:45.42000	0d 02:56:30.34000	0.00359211	0.0135472	0.00122141	3.9263	C	5	30/08/2020 11:06		0	0	0	0	0	0	0	0	0	0	0	0	0	0
771	2	3	9	2d 01:37:49.31000	0d 02:59:34.23000	0.00365448	0.0137925	0.00122103	3.9364	C	5	30/08/2020 11:09		0	0	0	0	0	0	0	0	0	0	0	0	0	0
772	2	3	9	2d 01:40:48.51000	0d 03:02:33.43000	0.00371526	0.014032	0.0012211	3.9466	C	5	30/08/2020 11:12		0	0	0	0	0	0	0	0	0	0	0	0	0	0
773	2	3	9	2d 01:43:50.37000	0d 03:05:35.29000	0.00377694	0.0142758	0.00122095	3.9567	C	5	30/08/2020 11:15		0	0	0	0	0	0	0	0	0	0	0	0	0	0
774	2	3	9	2d 01:46:46.71000	0d 03:08:31.63000	0.00383676	0.0145127	0.00122126	3.9667	C	5	30/08/2020 11:18		0	0	0	0	0	0	0	0	0	0	0	0	0	0
775	2	3	9	2d 01:49:39.32000	0d 03:11:24.24000	0.0038953	0.0147452	0.0012211	3.9768	C	5	30/08/2020 11:21		0	0	0	0	0	0	0	0	0	0	0	0	0	0
776	2	3	9	2d 01:52:31.60000	0d 03:14:16.52000	0.00395374	0.0149779	0.00122095	3.9869	C	5	30/08/2020 11:24		0	0	0	0	0	0	0	0	0	0	0	0	0	0
777	2	3	9	2d 01:55:28.51000	0d 03:17:13.43000	0.00401375	0.0152174	0.0012211	3.9969	C	5	30/08/2020 11:27		0	0	0	0	0	0	0	0	0	0	0	0	0	0
778	2	3	9	2d 01:58:17.82000	0d 03:20:02.74000	0.00407117	0.0154473	0.0012211	4.0072	C	5	30/08/2020 11:29		0	0	0	0	0	0	0	0	0	0	0	0	0	0
779	2	3	9	2d 02:01:09.02000	0d 03:22:53.94000	0.00412924	0.0156803	0.0012211	4.0172	C	5	30/08/2020 11:32		0	0	0	0	0	0	0	0	0	0	0	0	0	0
780	2	3	9	2d 02:03:55.51000	0d 03:25:40.43000	0.00418571	0.0159074	0.0012211	4.0273	C	5	30/08/2020 11:35		0	0	0	0	0	0	0	0	0	0	0	0	0	0
781	2	3	9	2d 02:06:41.72000	0d 03:28:26.64000	0.00424209	0.0161347	0.00122095	4.0374	C	5	30/08/2020 11:38		0	0	0	0	0	0	0	0	0	0	0	0	0	0
782	2	3	9	2d 02:09:25.94000	0d 03:31:10.86000	0.00429779	0.0163599	0.00122118	4.0475	C	5	30/08/2020 11:41		0	0	0	0	0	0	0	0	0	0	0	0	0	0
783	2	3	9	2d 02:12:08.88000	0d 03:33:53.80000	0.00435306	0.0165838	0.0012211	4.0577	C	5	30/08/2020 11:43		0	0	0	0	0	0	0	0	0	0	0	0	0	0
784	2	3	9	2d 02:14:49.99000	0d 03:36:34.91000	0.0044077	0.0168058	0.00122141	4.0677	C	5	30/08/2020 11:46		0	0	0	0	0	0	0	0	0	0	0	0	0	0
785	2	3	9	2d 02:17:31.38000	0d 03:39:16.30000	0.00446245	0.0170288	0.00122118	4.0778	C	5	30/08/2020 11:49		0	0	0	0	0	0	0	0	0	0	0	0	0	0
786	2	3	9	2d 02:20:09.56000	0d 03:41:54.48000	0.0045161	0.0172479	0.00122103	4.0879	C	5	30/08/2020 11:51		0	0	0	0	0	0	0	0	0	0	0	0	0	0
787	2	3	9	2d 02:22:43.64000	0d 03:44:28.56000	0.00456836	0.0174618	0.0012211	4.0981	C	5	30/08/2020 11:54		0	0	0	0	0	0	0	0	0	0	0	0	0	0
788	2	3	9	2d 02:25:17.37000	0d 03:47:02.29000	0.0046205	0.0176757	0.00122103	4.1082	C	5	30/08/2020 11:56		0	0	0	0	0	0	0	0	0	0	0	0	0	0
789	2	3	9	2d 02:27:46.52000	0d 03:49:31.44000	0.00467109	0.0178838	0.0012211	4.1183	C	5	30/08/2020 11:59		0	0	0	0	0	0	0	0	0	0	0	0	0	0
790	2	3	9	2d 02:30:14.37000	0d 03:51:59.29000	0.00472124	0.0180906	0.00122141	4.1283	C	5	30/08/2020 12:01		0	0	0	0	0	0	0	0	0	0	0	0	0	0
791	2	3	9	2d 02:32:38.40000	0d 03:54:23.32000	0.00477009	0.0182925	0.00122095	4.1384	C	5	30/08/2020 12:04		0	0	0	0	0	0	0	0	0	0	0	0	0	0
792	2	3	9	2d 02:35:04.41000	0d 03:56:49.33000	0.00481962	0.0184977	0.0012211	4.1485	C	5	30/08/2020 12:06		0	0	0	0	0	0	0	0	0	0	0	0	0	0
793	2	3	9	2d 02:37:28.51000	0d 03:59:13.43000	0.0048685	0.0187007	0.00122103	4.1585	C	5	30/08/2020 12:09		0	0	0	0	0	0	0	0	0	0	0	0	0	0
794	2	3	9	2d 02:39:54.17000	0d 04:01:39.09000	0.0049179	0.0189064	0.00122103	4.1688	C	5	30/08/2020 12:11		0	0	0	0	0	0	0	0	0	0	0	0	0	0
795	2	3	9	2d 02:42:16.19000	0d 04:04:01.11000	0.00496607	0.0191075	0.00122095	4.1788	C	5	30/08/2020 12:13		0	0	0	0	0	0	0	0	0	0	0	0	0	0
796	2	3	9	2d 02:44:37.37000	0d 04:06:22.29000	0.00501396	0.0193078	0.00122103	4.1891	C	5	30/08/2020 12:16		0	0	0	0	0	0	0	0	0	0	0	0	0	0
797	2	3	9	2d 02:46:58.04000	0d 04:08:42.96000	0.00506167	0.0195079	0.0012211	4.1991	C	5	30/08/2020 12:18		0	0	0	0	0	0	0	0	0	0	0	0	0	0
798	2	3	9	2d 02:47:07.96000	0d 04:08:52.88000	0.00506504	0.0195221	0.0012211	4.2	C	133	30/08/2020 12:18		0	0	0	0	0	0	0	0	0	0	0	0	0	0
799	2	3	10	2d 02:47:07.98000	0d 00:00:00.02000	0.00506504	0.0195221	0.00124132	4.2	C	0	30/08/2020 12:18		0	0	0	0	0	0	0	0	0	0	0	0	0	0
800	2	3	10	2d 02:47:26.10000	0d 00:00:18.14000	0.00507109	0.0195475	0.00114122	4.2004	C	4	30/08/2020 12:19		0	0	0	0	0	0	0	0	0	0	0	0	0	0
801	2	3	10	2d 02:47:40.83000	0d 00:00:32.87000	0.00507555	0.0195662	0.0010412	4.2005	C	4	30/08/2020 12:19		0	0	0	0	0	0	0	0	0	0	0	0	0	0
802	2	3	10	2d 02:47:58.80000	0d 00:00:50.84000	0.00508049	0.019587	0.0009411	4.2004	C	4	30/08/2020 12:19		0	0	0	0	0	0	0	0	0	0	0	0	0	0
803	2	3	10	2d 02:48:21.82000	0d 00:01:13.86000	0.00508618	0.0196109	0.00084108	4.2	C	4	30/08/2020 12:19		0	0	0	0	0	0	0	0	0	0	0	0	0	0
804	2	3	10	2d 02:48:49.02000	0d 00:01:41.06000	0.00509216	0.019636	0.00074105	4.2004	C	4	30/08/2020 12:20		0	0	0	0	0	0	0	0	0	0	0	0	0	0
805	2	3	10	2d 02:49:20.97000	0d 00:02:13.01000	0.00509829	0.0196617	0.00064088	4.2002	C	4	30/08/2020 12:20		0	0	0	0	0	0	0	0	0	0	0	0	0	0
806	2	3	10	2d 02:49:59.03000	0d 00:02:51.07000	0.00510453	0.0196879	0.00054086	4.2004	C	4	30/08/2020 12:21		0	0	0	0	0	0	0	0	0	0	0	0	0	0
807	2	3	10	2d 02:50:46.19000	0d 00:03:38.23000	0.00511092	0.0197148	0.00044076	4.2002	C	4	30/08/2020 12:22		0	0	0	0	0	0	0	0	0	0	0	0	0	0
808	2	3	10	2d 02:51:46.49000	0d 00:04:38.53000	0.00511743	0.0197421	0.00034073	4.2002	C	4	30/08/2020 12:23		0	0	0	0	0	0	0	0	0	0	0	0	0	0
809	2	3	10	2d 02:53:13.68000	0d 00:06:05.72000	0.00512442	0.0197715	0.00024071	4.2002	C	4	30/08/2020 12:24		0	0	0	0	0	0	0	0	0	0	0	0	0	0
810	2	3	10	2d 02:55:44.01000	0d 00:08:36.05000	0.00513221	0.0198042	0.00014069	4.2	C	4	30/08/2020 12:27		0	0	0	0	0	0	0	0	0	0	0	0	0	0
811	2	3	10	2d 02:56:33.48000	0d 00:09:25.52000	0.00513403	0.0198118	0.00012207	4.2	C	132	30/08/2020 12:28		0	0	0	0	0	0	0	0	0	0	0	0	0	0
812	2	3	11	2d 02:56:33.49000	0d 00:00:00.01000	0	0	0	4.1991	R	0	30/08/2020 12:28		0	0	0	0	0	0	0	0	0	0	0	0	0	0
813	2	3	11	2d 02:56:35.49000	0d 00:00:02.01000	0	0	0	4.1991	R	1	30/08/2020 12:28		0	0	0	0	0	0	0	0	0	0	0	0	0	0
814	2	3	11	2d 02:56:37.49000	0d 00:00:04.01000	0	0	0	4.1988	R	1	30/08/2020 12:28		0	0	0	0	0	0	0	0	0	0	0	0	0	0
815	2	3	11	2d 02:56:39.49000	0d 00:00:06.01000	0	0	0	4.1991	R	1	30/08/2020 12:28		0	0	0	0	0	0	0	0	0	0	0	0	0	0
816	2	3	11	2d 02:56:41.49000	0d 00:00:08.01000	0	0	0	4.1988	R	1	30/08/2020 12:28		0	0	0	0	0	0	0	0	0	0	0	0	0	0
817	2	3	11	2d 02:56:43.48000	0d 00:00:10.00000	0	0	0	4.1987	R	129	30/08/2020 12:28		0	0	0	0	0	0	0	0	0	0	0	0	0	0
818	2	3	12	2d 02:56:43.52000	0d 00:00:00.04000	0.00000001	0.00000006	0.0012224	4.19	D	0	30/08/2020 12:28		0	0	0	0	0	0	0	0	0	0	0	0	0	0
819	2	3	12	2d 02:57:24.72000	0d 00:00:41.24000	0.00001399	0.00005852	0.00122095	4.1799	D	5	30/08/2020 12:29		0	0	0	0	0	0	0	0	0	0	0	0	0	0
820	2	3	12	2d 02:59:13.42000	0d 00:02:29.94000	0.00005086	0.00021244	0.00122095	4.1698	D	5	30/08/2020 12:30		0	0	0	0	0	0	0	0	0	0	0	0	0	0
821	2	3	12	2d 03:01:18.87000	0d 00:04:35.39000	0.00009341	0.00038966	0.0012211	4.1595	D	5	30/08/2020 12:32		0	0	0	0	0	0	0	0	0	0	0	0	0	0
822	2	3	12	2d 03:03:32.44000	0d 00:06:48.96000	0.00013871	0.00057789	0.0012211	4.1494	D	5	30/08/2020 12:35		0	0	0	0	0	0	0	0	0	0	0	0	0	0
823	2	3	12	2d 03:05:44.94000	0d 00:09:01.46000	0.00018366	0.00076415	0.00122103	4.1393	D	5	30/08/2020 12:37		0	0	0	0	0	0	0	0	0	0	0	0	0	0
824	2	3	12	2d 03:08:00.31000	0d 00:11:16.83000	0.00022957	0.00095399	0.0012211	4.1291	D	5	30/08/2020 12:39		0	0	0	0	0	0	0	0	0	0	0	0	0	0
825	2	3	12	2d 03:10:18.95000	0d 00:13:35.47000	0.0002766	0.00114793	0.00122103	4.119	D	5	30/08/2020 12:41		0	0	0	0	0	0	0	0	0	0	0	0	0	0
826	2	3	12	2d 03:12:37.90000	0d 00:15:54.42000	0.00032373	0.00134183	0.00122103	4.1086	D	5	30/08/2020 12:44		0	0	0	0	0	0	0	0	0	0	0	0	0	0
827	2	3	12	2d 03:15:02.03000	0d 00:18:18.55000	0.00037261	0.00154245	0.00122118	4.0984	D	5	30/08/2020 12:46		0	0	0	0	0	0	0	0	0	0	0	0	0	0
828	2	3	12	2d 03:17:26.89000	0d 00:20:43.41000	0.00042175	0.00174359	0.00122103	4.0883	D	5	30/08/2020 12:49		0	0	0	0	0	0	0	0	0	0	0	0	0	0
829	2	3	12	2d 03:19:51.62000	0d 00:23:08.14000	0.00047084	0.00194404	0.00122118	4.0783	D	5	30/08/2020 12:51		0	0	0	0	0	0	0	0	0	0	0	0	0	0
830	2	3	12	2d 03:22:19.23000	0d 00:25:35.75000	0.00052091	0.00214798	0.00122103	4.0682	D	5	30/08/2020 12:53		0	0	0	0	0	0	0	0	0	0	0	0	0	0
831	2	3	12	2d 03:24:47.49000	0d 00:28:04.01000	0.00057119	0.00235232	0.0012208	4.0581	D	5	30/08/2020 12:56		0	0	0	0	0	0	0	0	0	0	0	0	0	0
832	2	3	12	2d 03:27:19.36000	0d 00:30:35.88000	0.00062271	0.00256111	0.00122126	4.0481	D	5	30/08/2020 12:58		0	0	0	0	0	0	0	0	0	0	0	0	0	0
833	2	3	12	2d 03:29:52.13000	0d 00:33:08.65000	0.00067452	0.00277062	0.00122103	4.038	D	5	30/08/2020 13:01		0	0	0	0	0	0	0	0	0	0	0	0	0	0
834	2	3	12	2d 03:32:27.02000	0d 00:35:43.54000	0.00072706	0.0029825	0.00122103	4.0279	D	5	30/08/2020 13:04		0	0	0	0	0	0	0	0	0	0	0	0	0	0
835	2	3	12	2d 03:35:05.45000	0d 00:38:21.97000	0.0007808	0.00319869	0.00122103	4.0179	D	5	30/08/2020 13:06		0	0	0	0	0	0	0	0	0	0	0	0	0	0
836	2	3	12	2d 03:37:46.49000	0d 00:41:03.01000	0.00083542	0.00341789	0.00122126	4.0078	D	5	30/08/2020 13:09		0	0	0	0	0	0	0	0	0	0	0	0	0	0
837	2	3	12	2d 03:40:26.92000	0d 00:43:43.44000	0.00088984	0.00363571	0.00122103	3.9977	D	5	30/08/2020 13:12		0	0	0	0	0	0	0	0	0	0	0	0	0	0
838	2	3	12	2d 03:43:13.40000	0d 00:46:29.92000	0.0009463	0.00386117	0.00122118	3.9876	D	5	30/08/2020 13:14		0	0	0	0	0	0	0	0	0	0	0	0	0	0
839	2	3	12	2d 03:45:57.88000	0d 00:49:14.40000	0.00100209	0.00408336	0.00122118	3.9776	D	5	30/08/2020 13:17		0	0	0	0	0	0	0	0	0	0	0	0	0	0
840	2	3	12	2d 03:48:42.23000	0d 00:51:58.75000	0.00105784	0.00430482	0.0012211	3.9673	D	5	30/08/2020 13:20		0	0	0	0	0	0	0	0	0	0	0	0	0	0
841	2	3	12	2d 03:51:32.36000	0d 00:54:48.88000	0.00111555	0.00453349	0.00122095	3.9573	D	5	30/08/2020 13:23		0	0	0	0	0	0	0	0	0	0	0	0	0	0
842	2	3	12	2d 03:54:18.31000	0d 00:57:34.83000	0.00117183	0.00475596	0.0012211	3.9472	D	5	30/08/2020 13:25		0	0	0	0	0	0	0	0	0	0	0	0	0	0
843	2	3	12	2d 03:57:10.78000	0d 01:00:27.30000	0.00123033	0.00498659	0.00122103	3.937	D	5	30/08/2020 13:28		0	0	0	0	0	0	0	0	0	0	0	0	0	0
844	2	3	12	2d 04:00:05.89000	0d 01:03:22.41000	0.00128973	0.00522015	0.0012211	3.9269	D	5	30/08/2020 13:31		0	0	0	0	0	0	0	0	0	0	0	0	0	0
845	2	3	12	2d 04:03:00.07000	0d 01:06:16.59000	0.00134881	0.00545186	0.00122095	3.9168	D	5	30/08/2020 13:34		0	0	0	0	0	0	0	0	0	0	0	0	0	0
846	2	3	12	2d 04:05:58.66000	0d 01:09:15.18000	0.00140938	0.00568882	0.00122095	3.9066	D	5	30/08/2020 13:37		0	0	0	0	0	0	0	0	0	0	0	0	0	0
847	2	3	12	2d 04:08:57.68000	0d 01:12:14.20000	0.0014701	0.00592574	0.00122095	3.8965	D	5	30/08/2020 13:40		0	0	0	0	0	0	0	0	0	0	0	0	0	0
848	2	3	12	2d 04:11:59.55000	0d 01:15:16.07000	0.00153179	0.00616581	0.00122103	3.8865	D	5	30/08/2020 13:43		0	0	0	0	0	0	0	0	0	0	0	0	0	0
849	2	3	12	2d 04:15:03.93000	0d 01:18:20.45000	0.00159433	0.00640856	0.0012211	3.8764	D	5	30/08/2020 13:46		0	0	0	0	0	0	0	0	0	0	0	0	0	0
850	2	3	12	2d 04:18:14.45000	0d 01:21:30.97000	0.00165895	0.00665874	0.00122095	3.8663	D	5	30/08/2020 13:49		0	0	0	0	0	0	0	0	0	0	0	0	0	0
851	2	3	12	2d 04:21:28.68000	0d 01:24:45.20000	0.00172483	0.00691313	0.00122126	3.8563	D	5	30/08/2020 13:53		0	0	0	0	0	0	0	0	0	0	0	0	0	0
852	2	3	12	2d 04:24:52.09000	0d 01:28:08.61000	0.00179383	0.00717885	0.00122103	3.8462	D	5	30/08/2020 13:56		0	0	0	0	0	0	0	0	0	0	0	0	0	0
853	2	3	12	2d 04:28:25.53000	0d 01:31:42.05000	0.00186622	0.00745694	0.0012211	3.8361	D	5	30/08/2020 14:00		0	0	0	0	0	0	0	0	0	0	0	0	0	0
854	2	3	12	2d 04:32:09.43000	0d 01:35:25.95000	0.00194217	0.00774789	0.00122103	3.826	D	5	30/08/2020 14:03		0	0	0	0	0	0	0	0	0	0	0	0	0	0
855	2	3	12	2d 04:36:01.15000	0d 01:39:17.67000	0.00202076	0.00804821	0.0012211	3.816	D	5	30/08/2020 14:07		0	0	0	0	0	0	0	0	0	0	0	0	0	0
856	2	3	12	2d 04:40:10.28000	0d 01:43:26.80000	0.00210527	0.00837025	0.00122103	3.8059	D	5	30/08/2020 14:11		0	0	0	0	0	0	0	0	0	0	0	0	0	0
857	2	3	12	2d 04:44:42.72000	0d 01:47:59.24000	0.00219767	0.00872149	0.00122095	3.7958	D	5	30/08/2020 14:16		0	0	0	0	0	0	0	0	0	0	0	0	0	0
858	2	3	12	2d 04:49:33.83000	0d 01:52:50.35000	0.00229641	0.00909581	0.00122087	3.7858	D	5	30/08/2020 14:21		0	0	0	0	0	0	0	0	0	0	0	0	0	0
859	2	3	12	2d 04:54:33.83000	0d 01:57:50.35000	0.00239817	0.00948057	0.00122103	3.7765	D	1	30/08/2020 14:26		0	0	0	0	0	0	0	0	0	0	0	0	0	0
860	2	3	12	2d 04:59:33.83000	0d 02:02:50.35000	0.00249993	0.00986442	0.0012211	3.7679	D	1	30/08/2020 14:31		0	0	0	0	0	0	0	0	0	0	0	0	0	0
861	2	3	12	2d 05:04:33.83000	0d 02:07:50.35000	0.00260168	0.0102474	0.0012211	3.7603	D	1	30/08/2020 14:36		0	0	0	0	0	0	0	0	0	0	0	0	0	0
862	2	3	12	2d 05:09:33.83000	0d 02:12:50.35000	0.00270344	0.0106297	0.00122095	3.753	D	1	30/08/2020 14:41		0	0	0	0	0	0	0	0	0	0	0	0	0	0
863	2	3	12	2d 05:14:33.83000	0d 02:17:50.35000	0.00280519	0.0110112	0.00122103	3.7461	D	1	30/08/2020 14:46		0	0	0	0	0	0	0	0	0	0	0	0	0	0
864	2	3	12	2d 05:19:33.83000	0d 02:22:50.35000	0.00290695	0.0113921	0.0012208	3.7395	D	1	30/08/2020 14:51		0	0	0	0	0	0	0	0	0	0	0	0	0	0
865	2	3	12	2d 05:24:33.83000	0d 02:27:50.35000	0.00300871	0.0117723	0.00122118	3.7333	D	1	30/08/2020 14:56		0	0	0	0	0	0	0	0	0	0	0	0	0	0
866	2	3	12	2d 05:29:33.83000	0d 02:32:50.35000	0.00311046	0.0121519	0.00122095	3.727	D	1	30/08/2020 15:01		0	0	0	0	0	0	0	0	0	0	0	0	0	0
867	2	3	12	2d 05:34:33.83000	0d 02:37:50.35000	0.00321222	0.0125308	0.00122118	3.7211	D	1	30/08/2020 15:06		0	0	0	0	0	0	0	0	0	0	0	0	0	0
868	2	3	12	2d 05:39:33.83000	0d 02:42:50.35000	0.00331398	0.0129092	0.00122103	3.7151	D	1	30/08/2020 15:11		0	0	0	0	0	0	0	0	0	0	0	0	0	0
869	2	3	12	2d 05:44:33.83000	0d 02:47:50.35000	0.00341573	0.0132869	0.00122095	3.7087	D	1	30/08/2020 15:16		0	0	0	0	0	0	0	0	0	0	0	0	0	0
870	2	3	12	2d 05:49:33.83000	0d 02:52:50.35000	0.00351749	0.013664	0.0012211	3.7026	D	1	30/08/2020 15:21		0	0	0	0	0	0	0	0	0	0	0	0	0	0
871	2	3	12	2d 05:54:33.83000	0d 02:57:50.35000	0.00361924	0.0140404	0.00122126	3.696	D	1	30/08/2020 15:26		0	0	0	0	0	0	0	0	0	0	0	0	0	0
872	2	3	12	2d 05:59:33.83000	0d 03:02:50.35000	0.003721	0.0144162	0.00122095	3.6892	D	1	30/08/2020 15:31		0	0	0	0	0	0	0	0	0	0	0	0	0	0
873	2	3	12	2d 06:04:33.83000	0d 03:07:50.35000	0.00382276	0.0147912	0.00122118	3.6823	D	1	30/08/2020 15:36		0	0	0	0	0	0	0	0	0	0	0	0	0	0
874	2	3	12	2d 06:09:33.83000	0d 03:12:50.35000	0.00392451	0.0151656	0.00122118	3.6747	D	1	30/08/2020 15:41		0	0	0	0	0	0	0	0	0	0	0	0	0	0
875	2	3	12	2d 06:14:33.83000	0d 03:17:50.35000	0.00402627	0.0155391	0.0012211	3.6669	D	1	30/08/2020 15:46		0	0	0	0	0	0	0	0	0	0	0	0	0	0
876	2	3	12	2d 06:19:33.83000	0d 03:22:50.35000	0.00412802	0.0159118	0.0012211	3.6584	D	1	30/08/2020 15:51		0	0	0	0	0	0	0	0	0	0	0	0	0	0
877	2	3	12	2d 06:24:33.83000	0d 03:27:50.35000	0.00422978	0.0162836	0.0012211	3.6492	D	1	30/08/2020 15:56		0	0	0	0	0	0	0	0	0	0	0	0	0	0
878	2	3	12	2d 06:29:33.23000	0d 03:32:49.75000	0.00433133	0.0166537	0.00122087	3.6391	D	5	30/08/2020 16:01		0	0	0	0	0	0	0	0	0	0	0	0	0	0
879	2	3	12	2d 06:34:05.73000	0d 03:37:22.25000	0.00442376	0.0169896	0.0012211	3.6291	D	5	30/08/2020 16:05		0	0	0	0	0	0	0	0	0	0	0	0	0	0
880	2	3	12	2d 06:38:14.55000	0d 03:41:31.07000	0.00450816	0.0172955	0.0012211	3.6188	D	5	30/08/2020 16:09		0	0	0	0	0	0	0	0	0	0	0	0	0	0
881	2	3	12	2d 06:41:55.76000	0d 03:45:12.28000	0.00458319	0.0175667	0.00122118	3.6088	D	5	30/08/2020 16:13		0	0	0	0	0	0	0	0	0	0	0	0	0	0
882	2	3	12	2d 06:45:08.84000	0d 03:48:25.36000	0.00464868	0.0178027	0.00122095	3.5987	D	5	30/08/2020 16:16		0	0	0	0	0	0	0	0	0	0	0	0	0	0
883	2	3	12	2d 06:47:53.16000	0d 03:51:09.68000	0.00470441	0.018003	0.00122126	3.5886	D	5	30/08/2020 16:19		0	0	0	0	0	0	0	0	0	0	0	0	0	0
884	2	3	12	2d 06:50:11.98000	0d 03:53:28.50000	0.0047515	0.0181717	0.00122095	3.5785	D	5	30/08/2020 16:21		0	0	0	0	0	0	0	0	0	0	0	0	0	0
885	2	3	12	2d 06:52:07.60000	0d 03:55:24.12000	0.00479072	0.0183119	0.00122095	3.5685	D	5	30/08/2020 16:23		0	0	0	0	0	0	0	0	0	0	0	0	0	0
886	2	3	12	2d 06:53:44.55000	0d 03:57:01.07000	0.0048236	0.0184291	0.00122087	3.5584	D	5	30/08/2020 16:25		0	0	0	0	0	0	0	0	0	0	0	0	0	0
887	2	3	12	2d 06:55:05.79000	0d 03:58:22.31000	0.00485116	0.018527	0.00122103	3.5483	D	5	30/08/2020 16:26		0	0	0	0	0	0	0	0	0	0	0	0	0	0
888	2	3	12	2d 06:56:15.61000	0d 03:59:32.13000	0.00487484	0.0186109	0.00122118	3.5383	D	5	30/08/2020 16:27		0	0	0	0	0	0	0	0	0	0	0	0	0	0
889	2	3	12	2d 06:57:14.74000	0d 04:00:31.26000	0.0048949	0.0186818	0.0012211	3.528	D	5	30/08/2020 16:28		0	0	0	0	0	0	0	0	0	0	0	0	0	0
890	2	3	12	2d 06:58:06.32000	0d 04:01:22.84000	0.00491239	0.0187434	0.00122095	3.518	D	5	30/08/2020 16:29		0	0	0	0	0	0	0	0	0	0	0	0	0	0
891	2	3	12	2d 06:58:51.57000	0d 04:02:08.09000	0.00492774	0.0187974	0.00122103	3.5079	D	5	30/08/2020 16:30		0	0	0	0	0	0	0	0	0	0	0	0	0	0
892	2	3	12	2d 06:59:31.97000	0d 04:02:48.49000	0.00494144	0.0188454	0.00122118	3.4978	D	5	30/08/2020 16:31		0	0	0	0	0	0	0	0	0	0	0	0	0	0
893	2	3	12	2d 07:00:07.85000	0d 04:03:24.37000	0.00495361	0.0188879	0.00122087	3.4878	D	5	30/08/2020 16:31		0	0	0	0	0	0	0	0	0	0	0	0	0	0
894	2	3	12	2d 07:00:37.01000	0d 04:03:53.53000	0.0049635	0.0189223	0.00122141	3.4777	D	5	30/08/2020 16:32		0	0	0	0	0	0	0	0	0	0	0	0	0	0
895	2	3	12	2d 07:01:03.11000	0d 04:04:19.63000	0.00497236	0.0189531	0.0012211	3.4676	D	5	30/08/2020 16:32		0	0	0	0	0	0	0	0	0	0	0	0	0	0
896	2	3	12	2d 07:01:26.72000	0d 04:04:43.24000	0.00498036	0.0189808	0.00122148	3.4575	D	5	30/08/2020 16:33		0	0	0	0	0	0	0	0	0	0	0	0	0	0
897	2	3	12	2d 07:01:48.05000	0d 04:05:04.57000	0.0049876	0.0190058	0.00122095	3.4475	D	5	30/08/2020 16:33		0	0	0	0	0	0	0	0	0	0	0	0	0	0
898	2	3	12	2d 07:02:08.58000	0d 04:05:25.10000	0.00499456	0.0190297	0.00122126	3.4374	D	5	30/08/2020 16:33		0	0	0	0	0	0	0	0	0	0	0	0	0	0
899	2	3	12	2d 07:02:27.61000	0d 04:05:44.13000	0.00500102	0.0190519	0.00122103	3.4272	D	5	30/08/2020 16:34		0	0	0	0	0	0	0	0	0	0	0	0	0	0
900	2	3	12	2d 07:02:44.84000	0d 04:06:01.36000	0.00500686	0.0190719	0.00122118	3.417	D	5	30/08/2020 16:34		0	0	0	0	0	0	0	0	0	0	0	0	0	0
901	2	3	12	2d 07:03:00.39000	0d 04:06:16.91000	0.00501214	0.0190899	0.00122103	3.4067	D	5	30/08/2020 16:34		0	0	0	0	0	0	0	0	0	0	0	0	0	0
902	2	3	12	2d 07:03:13.69000	0d 04:06:30.21000	0.00501665	0.0191052	0.00122118	3.3967	D	5	30/08/2020 16:34		0	0	0	0	0	0	0	0	0	0	0	0	0	0
903	2	3	12	2d 07:03:26.08000	0d 04:06:42.60000	0.00502085	0.0191195	0.0012211	3.3866	D	5	30/08/2020 16:35		0	0	0	0	0	0	0	0	0	0	0	0	0	0
904	2	3	12	2d 07:03:36.59000	0d 04:06:53.11000	0.00502441	0.0191316	0.0012211	3.3765	D	5	30/08/2020 16:35		0	0	0	0	0	0	0	0	0	0	0	0	0	0
905	2	3	12	2d 07:03:46.67000	0d 04:07:03.19000	0.00502783	0.0191431	0.00122087	3.3664	D	5	30/08/2020 16:35		0	0	0	0	0	0	0	0	0	0	0	0	0	0
906	2	3	12	2d 07:03:56.84000	0d 04:07:13.36000	0.00503128	0.0191547	0.00122118	3.3564	D	5	30/08/2020 16:35		0	0	0	0	0	0	0	0	0	0	0	0	0	0
907	2	3	12	2d 07:04:06.53000	0d 04:07:23.05000	0.00503457	0.0191657	0.00122095	3.3463	D	5	30/08/2020 16:35		0	0	0	0	0	0	0	0	0	0	0	0	0	0
908	2	3	12	2d 07:04:16.15000	0d 04:07:32.67000	0.00503783	0.0191766	0.00122103	3.3361	D	5	30/08/2020 16:35		0	0	0	0	0	0	0	0	0	0	0	0	0	0
909	2	3	12	2d 07:04:24.83000	0d 04:07:41.35000	0.00504078	0.0191864	0.00122126	3.326	D	5	30/08/2020 16:36		0	0	0	0	0	0	0	0	0	0	0	0	0	0
910	2	3	12	2d 07:04:33.92000	0d 04:07:50.44000	0.00504386	0.0191966	0.00122103	3.3158	D	5	30/08/2020 16:36		0	0	0	0	0	0	0	0	0	0	0	0	0	0
911	2	3	12	2d 07:04:42.78000	0d 04:07:59.30000	0.00504686	0.0192066	0.0012211	3.3056	D	5	30/08/2020 16:36		0	0	0	0	0	0	0	0	0	0	0	0	0	0
912	2	3	12	2d 07:04:51.48000	0d 04:08:08.00000	0.00504982	0.0192163	0.00122118	3.2953	D	5	30/08/2020 16:36		0	0	0	0	0	0	0	0	0	0	0	0	0	0
913	2	3	12	2d 07:05:00.25000	0d 04:08:16.77000	0.00505279	0.0192261	0.00122118	3.2851	D	5	30/08/2020 16:36		0	0	0	0	0	0	0	0	0	0	0	0	0	0
914	2	3	12	2d 07:05:08.13000	0d 04:08:24.65000	0.00505546	0.0192349	0.00122095	3.275	D	5	30/08/2020 16:36		0	0	0	0	0	0	0	0	0	0	0	0	0	0
915	2	3	12	2d 07:05:16.69000	0d 04:08:33.21000	0.00505837	0.0192444	0.00122095	3.265	D	5	30/08/2020 16:36		0	0	0	0	0	0	0	0	0	0	0	0	0	0
916	2	3	12	2d 07:05:25.29000	0d 04:08:41.81000	0.00506128	0.0192539	0.0012211	3.2547	D	5	30/08/2020 16:37		0	0	0	0	0	0	0	0	0	0	0	0	0	0
917	2	3	12	2d 07:05:33.59000	0d 04:08:50.11000	0.0050641	0.019263	0.00122103	3.2445	D	5	30/08/2020 16:37		0	0	0	0	0	0	0	0	0	0	0	0	0	0
918	2	3	12	2d 07:05:41.98000	0d 04:08:58.50000	0.00506694	0.0192723	0.00122118	3.2343	D	5	30/08/2020 16:37		0	0	0	0	0	0	0	0	0	0	0	0	0	0
919	2	3	12	2d 07:05:50.20000	0d 04:09:06.72000	0.00506973	0.0192813	0.00122118	3.2241	D	5	30/08/2020 16:37		0	0	0	0	0	0	0	0	0	0	0	0	0	0
920	2	3	12	2d 07:05:58.53000	0d 04:09:15.05000	0.00507256	0.0192904	0.00122072	3.2139	D	5	30/08/2020 16:37		0	0	0	0	0	0	0	0	0	0	0	0	0	0
921	2	3	12	2d 07:06:06.50000	0d 04:09:23.02000	0.00507526	0.019299	0.00122095	3.2036	D	5	30/08/2020 16:37		0	0	0	0	0	0	0	0	0	0	0	0	0	0
922	2	3	12	2d 07:06:14.12000	0d 04:09:30.64000	0.00507785	0.0193073	0.00122103	3.1934	D	5	30/08/2020 16:37		0	0	0	0	0	0	0	0	0	0	0	0	0	0
923	2	3	12	2d 07:06:21.53000	0d 04:09:38.05000	0.00508036	0.0193153	0.00122126	3.1833	D	5	30/08/2020 16:37		0	0	0	0	0	0	0	0	0	0	0	0	0	0
924	2	3	12	2d 07:06:28.78000	0d 04:09:45.30000	0.00508282	0.0193231	0.00122103	3.1733	D	5	30/08/2020 16:38		0	0	0	0	0	0	0	0	0	0	0	0	0	0
925	2	3	12	2d 07:06:35.69000	0d 04:09:52.21000	0.00508516	0.0193306	0.00122095	3.163	D	5	30/08/2020 16:38		0	0	0	0	0	0	0	0	0	0	0	0	0	0
926	2	3	12	2d 07:06:42.51000	0d 04:09:59.03000	0.00508748	0.0193379	0.0012211	3.1528	D	5	30/08/2020 16:38		0	0	0	0	0	0	0	0	0	0	0	0	0	0
927	2	3	12	2d 07:06:48.68000	0d 04:10:05.20000	0.00508957	0.0193444	0.0012211	3.1427	D	5	30/08/2020 16:38		0	0	0	0	0	0	0	0	0	0	0	0	0	0
928	2	3	12	2d 07:06:54.27000	0d 04:10:10.79000	0.00509146	0.0193504	0.00122103	3.1325	D	5	30/08/2020 16:38		0	0	0	0	0	0	0	0	0	0	0	0	0	0
929	2	3	12	2d 07:06:59.85000	0d 04:10:16.37000	0.00509336	0.0193563	0.00122103	3.1221	D	5	30/08/2020 16:38		0	0	0	0	0	0	0	0	0	0	0	0	0	0
930	2	3	12	2d 07:07:05.11000	0d 04:10:21.63000	0.00509514	0.0193619	0.00122103	3.1118	D	5	30/08/2020 16:38		0	0	0	0	0	0	0	0	0	0	0	0	0	0
931	2	3	12	2d 07:07:10.30000	0d 04:10:26.82000	0.0050969	0.0193673	0.00122087	3.1014	D	5	30/08/2020 16:38		0	0	0	0	0	0	0	0	0	0	0	0	0	0
932	2	3	12	2d 07:07:15.08000	0d 04:10:31.60000	0.00509852	0.0193724	0.0012208	3.0912	D	5	30/08/2020 16:38		0	0	0	0	0	0	0	0	0	0	0	0	0	0
933	2	3	12	2d 07:07:19.63000	0d 04:10:36.15000	0.00510007	0.0193771	0.00122095	3.0811	D	5	30/08/2020 16:38		0	0	0	0	0	0	0	0	0	0	0	0	0	0
934	2	3	12	2d 07:07:23.99000	0d 04:10:40.51000	0.00510154	0.0193817	0.00122103	3.0709	D	5	30/08/2020 16:39		0	0	0	0	0	0	0	0	0	0	0	0	0	0
935	2	3	12	2d 07:07:28.12000	0d 04:10:44.64000	0.00510295	0.019386	0.00122133	3.0607	D	5	30/08/2020 16:39		0	0	0	0	0	0	0	0	0	0	0	0	0	0
936	2	3	12	2d 07:07:32.15000	0d 04:10:48.67000	0.00510431	0.0193901	0.00122095	3.0506	D	5	30/08/2020 16:39		0	0	0	0	0	0	0	0	0	0	0	0	0	0
937	2	3	12	2d 07:07:35.96000	0d 04:10:52.48000	0.0051056	0.0193941	0.00122103	3.0402	D	5	30/08/2020 16:39		0	0	0	0	0	0	0	0	0	0	0	0	0	0
938	2	3	12	2d 07:07:39.72000	0d 04:10:56.24000	0.00510688	0.019398	0.0012211	3.03	D	5	30/08/2020 16:39		0	0	0	0	0	0	0	0	0	0	0	0	0	0
939	2	3	12	2d 07:07:43.26000	0d 04:10:59.78000	0.00510808	0.0194016	0.00122118	3.0198	D	5	30/08/2020 16:39		0	0	0	0	0	0	0	0	0	0	0	0	0	0
940	2	3	12	2d 07:07:46.80000	0d 04:11:03.32000	0.00510928	0.0194052	0.00122095	3.0094	D	5	30/08/2020 16:39		0	0	0	0	0	0	0	0	0	0	0	0	0	0
941	2	3	12	2d 07:07:50.14000	0d 04:11:06.66000	0.00511041	0.0194086	0.00122087	2.9993	D	5	30/08/2020 16:39		0	0	0	0	0	0	0	0	0	0	0	0	0	0
942	2	3	12	2d 07:07:53.43000	0d 04:11:09.95000	0.00511153	0.019412	0.00122095	2.9891	D	5	30/08/2020 16:39		0	0	0	0	0	0	0	0	0	0	0	0	0	0
943	2	3	12	2d 07:07:56.62000	0d 04:11:13.14000	0.00511261	0.0194152	0.00122103	2.9787	D	5	30/08/2020 16:39		0	0	0	0	0	0	0	0	0	0	0	0	0	0
944	2	3	12	2d 07:07:59.71000	0d 04:11:16.23000	0.00511366	0.0194183	0.0012211	2.9683	D	5	30/08/2020 16:39		0	0	0	0	0	0	0	0	0	0	0	0	0	0
945	2	3	12	2d 07:08:02.83000	0d 04:11:19.35000	0.00511472	0.0194214	0.00122087	2.9578	D	5	30/08/2020 16:39		0	0	0	0	0	0	0	0	0	0	0	0	0	0
946	2	3	12	2d 07:08:05.80000	0d 04:11:22.32000	0.00511573	0.0194244	0.0012211	2.9474	D	5	30/08/2020 16:39		0	0	0	0	0	0	0	0	0	0	0	0	0	0
947	2	3	12	2d 07:08:08.73000	0d 04:11:25.25000	0.00511672	0.0194273	0.00122095	2.9369	D	5	30/08/2020 16:39		0	0	0	0	0	0	0	0	0	0	0	0	0	0
948	2	3	12	2d 07:08:11.55000	0d 04:11:28.07000	0.00511768	0.0194301	0.0012211	2.9264	D	5	30/08/2020 16:39		0	0	0	0	0	0	0	0	0	0	0	0	0	0
949	2	3	12	2d 07:08:14.24000	0d 04:11:30.76000	0.00511859	0.0194328	0.00122118	2.9158	D	5	30/08/2020 16:39		0	0	0	0	0	0	0	0	0	0	0	0	0	0
950	2	3	12	2d 07:08:16.82000	0d 04:11:33.34000	0.00511946	0.0194353	0.00122118	2.9058	D	5	30/08/2020 16:39		0	0	0	0	0	0	0	0	0	0	0	0	0	0
951	2	3	12	2d 07:08:19.37000	0d 04:11:35.89000	0.00512033	0.0194379	0.00122095	2.8952	D	5	30/08/2020 16:39		0	0	0	0	0	0	0	0	0	0	0	0	0	0
952	2	3	12	2d 07:08:21.93000	0d 04:11:38.45000	0.0051212	0.0194404	0.00122103	2.8849	D	5	30/08/2020 16:39		0	0	0	0	0	0	0	0	0	0	0	0	0	0
953	2	3	12	2d 07:08:24.37000	0d 04:11:40.89000	0.00512203	0.0194428	0.00122103	2.8746	D	5	30/08/2020 16:40		0	0	0	0	0	0	0	0	0	0	0	0	0	0
954	2	3	12	2d 07:08:26.74000	0d 04:11:43.26000	0.00512283	0.0194451	0.00122103	2.8644	D	5	30/08/2020 16:40		0	0	0	0	0	0	0	0	0	0	0	0	0	0
955	2	3	12	2d 07:08:29.07000	0d 04:11:45.59000	0.00512362	0.0194473	0.00122095	2.854	D	5	30/08/2020 16:40		0	0	0	0	0	0	0	0	0	0	0	0	0	0
956	2	3	12	2d 07:08:31.36000	0d 04:11:47.88000	0.0051244	0.0194495	0.0012211	2.8438	D	5	30/08/2020 16:40		0	0	0	0	0	0	0	0	0	0	0	0	0	0
957	2	3	12	2d 07:08:33.54000	0d 04:11:50.06000	0.00512514	0.0194516	0.00122103	2.8336	D	5	30/08/2020 16:40		0	0	0	0	0	0	0	0	0	0	0	0	0	0
958	2	3	12	2d 07:08:35.73000	0d 04:11:52.25000	0.00512588	0.0194537	0.00122118	2.8232	D	5	30/08/2020 16:40		0	0	0	0	0	0	0	0	0	0	0	0	0	0
959	2	3	12	2d 07:08:37.83000	0d 04:11:54.35000	0.00512659	0.0194557	0.00122103	2.8128	D	5	30/08/2020 16:40		0	0	0	0	0	0	0	0	0	0	0	0	0	0
960	2	3	12	2d 07:08:39.89000	0d 04:11:56.41000	0.00512729	0.0194577	0.00122118	2.8026	D	5	30/08/2020 16:40		0	0	0	0	0	0	0	0	0	0	0	0	0	0
961	2	3	12	2d 07:08:41.95000	0d 04:11:58.47000	0.00512799	0.0194597	0.0012211	2.7921	D	5	30/08/2020 16:40		0	0	0	0	0	0	0	0	0	0	0	0	0	0
962	2	3	12	2d 07:08:44.05000	0d 04:12:00.57000	0.0051287	0.0194616	0.00122103	2.7817	D	5	30/08/2020 16:40		0	0	0	0	0	0	0	0	0	0	0	0	0	0
963	2	3	12	2d 07:08:46.04000	0d 04:12:02.56000	0.00512938	0.0194635	0.0012211	2.7712	D	5	30/08/2020 16:40		0	0	0	0	0	0	0	0	0	0	0	0	0	0
964	2	3	12	2d 07:08:48.04000	0d 04:12:04.56000	0.00513005	0.0194654	0.00122087	2.7605	D	5	30/08/2020 16:40		0	0	0	0	0	0	0	0	0	0	0	0	0	0
965	2	3	12	2d 07:08:49.99000	0d 04:12:06.51000	0.00513071	0.0194672	0.0012211	2.75	D	5	30/08/2020 16:40		0	0	0	0	0	0	0	0	0	0	0	0	0	0
966	2	3	12	2d 07:08:51.90000	0d 04:12:08.42000	0.00513136	0.019469	0.00122118	2.7395	D	5	30/08/2020 16:40		0	0	0	0	0	0	0	0	0	0	0	0	0	0
967	2	3	12	2d 07:08:53.78000	0d 04:12:10.30000	0.005132	0.0194707	0.00122118	2.7292	D	5	30/08/2020 16:40		0	0	0	0	0	0	0	0	0	0	0	0	0	0
968	2	3	12	2d 07:08:55.60000	0d 04:12:12.12000	0.00513262	0.0194724	0.00122103	2.7187	D	5	30/08/2020 16:40		0	0	0	0	0	0	0	0	0	0	0	0	0	0
969	2	3	12	2d 07:08:57.40000	0d 04:12:13.92000	0.00513323	0.0194741	0.00122103	2.7083	D	5	30/08/2020 16:40		0	0	0	0	0	0	0	0	0	0	0	0	0	0
970	2	3	12	2d 07:08:59.25000	0d 04:12:15.77000	0.00513386	0.0194758	0.00122087	2.6976	D	5	30/08/2020 16:40		0	0	0	0	0	0	0	0	0	0	0	0	0	0
971	2	3	12	2d 07:09:00.96000	0d 04:12:17.48000	0.00513444	0.0194773	0.00122095	2.6873	D	5	30/08/2020 16:40		0	0	0	0	0	0	0	0	0	0	0	0	0	0
972	2	3	12	2d 07:09:02.67000	0d 04:12:19.19000	0.00513502	0.0194789	0.00122126	2.677	D	5	30/08/2020 16:40		0	0	0	0	0	0	0	0	0	0	0	0	0	0
973	2	3	12	2d 07:09:04.35000	0d 04:12:20.87000	0.00513559	0.0194804	0.00122126	2.6667	D	5	30/08/2020 16:40		0	0	0	0	0	0	0	0	0	0	0	0	0	0
974	2	3	12	2d 07:09:06.01000	0d 04:12:22.53000	0.00513615	0.0194819	0.0012211	2.6563	D	5	30/08/2020 16:40		0	0	0	0	0	0	0	0	0	0	0	0	0	0
975	2	3	12	2d 07:09:07.67000	0d 04:12:24.19000	0.00513671	0.0194834	0.00122118	2.6456	D	5	30/08/2020 16:40		0	0	0	0	0	0	0	0	0	0	0	0	0	0
976	2	3	12	2d 07:09:09.31000	0d 04:12:25.83000	0.00513727	0.0194849	0.00122118	2.6351	D	5	30/08/2020 16:40		0	0	0	0	0	0	0	0	0	0	0	0	0	0
977	2	3	12	2d 07:09:10.96000	0d 04:12:27.48000	0.00513783	0.0194863	0.00122103	2.6247	D	5	30/08/2020 16:40		0	0	0	0	0	0	0	0	0	0	0	0	0	0
978	2	3	12	2d 07:09:12.55000	0d 04:12:29.07000	0.00513837	0.0194877	0.00122095	2.6143	D	5	30/08/2020 16:40		0	0	0	0	0	0	0	0	0	0	0	0	0	0
979	2	3	12	2d 07:09:14.15000	0d 04:12:30.67000	0.00513891	0.0194892	0.0012211	2.6038	D	5	30/08/2020 16:40		0	0	0	0	0	0	0	0	0	0	0	0	0	0
980	2	3	12	2d 07:09:15.72000	0d 04:12:32.24000	0.00513944	0.0194905	0.00122103	2.5933	D	5	30/08/2020 16:40		0	0	0	0	0	0	0	0	0	0	0	0	0	0
981	2	3	12	2d 07:09:17.28000	0d 04:12:33.80000	0.00513997	0.0194919	0.00122103	2.5826	D	5	30/08/2020 16:40		0	0	0	0	0	0	0	0	0	0	0	0	0	0
982	2	3	12	2d 07:09:18.86000	0d 04:12:35.38000	0.00514051	0.0194933	0.0012211	2.5722	D	5	30/08/2020 16:40		0	0	0	0	0	0	0	0	0	0	0	0	0	0
983	2	3	12	2d 07:09:20.38000	0d 04:12:36.90000	0.00514102	0.0194946	0.00122087	2.5614	D	5	30/08/2020 16:40		0	0	0	0	0	0	0	0	0	0	0	0	0	0
984	2	3	12	2d 07:09:21.92000	0d 04:12:38.44000	0.00514155	0.019496	0.00122126	2.5509	D	5	30/08/2020 16:40		0	0	0	0	0	0	0	0	0	0	0	0	0	0
985	2	3	12	2d 07:09:23.44000	0d 04:12:39.96000	0.00514206	0.0194973	0.00122118	2.5403	D	5	30/08/2020 16:41		0	0	0	0	0	0	0	0	0	0	0	0	0	0
986	2	3	12	2d 07:09:24.91000	0d 04:12:41.43000	0.00514256	0.0194985	0.00122095	2.5298	D	5	30/08/2020 16:41		0	0	0	0	0	0	0	0	0	0	0	0	0	0
987	2	3	12	2d 07:09:26.41000	0d 04:12:42.93000	0.00514307	0.0194998	0.00122095	2.5193	D	5	30/08/2020 16:41		0	0	0	0	0	0	0	0	0	0	0	0	0	0
988	2	3	12	2d 07:09:27.86000	0d 04:12:44.38000	0.00514356	0.0195011	0.00122118	2.5087	D	5	30/08/2020 16:41		0	0	0	0	0	0	0	0	0	0	0	0	0	0
989	2	3	12	2d 07:09:29.06000	0d 04:12:45.58000	0.00514397	0.0195021	0.00122133	2.5	D	133	30/08/2020 16:41		0	0	0	0	0	0	0	0	0	0	0	0	0	0
990	2	3	13	2d 07:09:29.07000	0d 00:00:00.01000	0	0	0	2.5354	R	0	30/08/2020 16:41		0	0	0	0	0	0	0	0	0	0	0	0	0	0
991	2	3	13	2d 07:09:31.07000	0d 00:00:02.01000	0	0	0	2.777	R	1	30/08/2020 16:41		0	0	0	0	0	0	0	0	0	0	0	0	0	0
992	2	3	13	2d 07:09:33.07000	0d 00:00:04.01000	0	0	0	2.9088	R	1	30/08/2020 16:41		0	0	0	0	0	0	0	0	0	0	0	0	0	0
993	2	3	13	2d 07:09:35.07000	0d 00:00:06.01000	0	0	0	3.0112	R	1	30/08/2020 16:41		0	0	0	0	0	0	0	0	0	0	0	0	0	0
994	2	3	13	2d 07:09:37.07000	0d 00:00:08.01000	0	0	0	3.0954	R	1	30/08/2020 16:41		0	0	0	0	0	0	0	0	0	0	0	0	0	0
995	2	3	13	2d 07:09:39.06000	0d 00:00:10.00000	0	0	0	3.1656	R	129	30/08/2020 16:41		0	0	0	0	0	0	0	0	0	0	0	0	0	0
996	3	4	9	2d 07:09:39.10000	0d 00:00:00.04000	0.00000001	0.00000004	0.00122271	3.23	C	0	30/08/2020 16:41		0	0	0	0	0	0	0	0	0	0	0	0	0	0
997	3	4	9	2d 07:09:39.26000	0d 00:00:00.20000	0.00000007	0.00000022	0.00122103	3.2618	C	5	30/08/2020 16:41		0	0	0	0	0	0	0	0	0	0	0	0	0	0
998	3	4	9	2d 07:09:39.41000	0d 00:00:00.35000	0.00000012	0.00000039	0.00122103	3.2837	C	5	30/08/2020 16:41		0	0	0	0	0	0	0	0	0	0	0	0	0	0
999	3	4	9	2d 07:09:39.57000	0d 00:00:00.51000	0.00000017	0.00000056	0.00122118	3.3036	C	5	30/08/2020 16:41		0	0	0	0	0	0	0	0	0	0	0	0	0	0
1000	3	4	9	2d 07:09:39.75000	0d 00:00:00.69000	0.00000023	0.00000077	0.00122126	3.3228	C	5	30/08/2020 16:41		0	0	0	0	0	0	0	0	0	0	0	0	0	0
1001	3	4	9	2d 07:09:39.93000	0d 00:00:00.87000	0.00000029	0.00000097	0.00122095	3.3402	C	5	30/08/2020 16:41		0	0	0	0	0	0	0	0	0	0	0	0	0	0
1002	3	4	9	2d 07:09:40.12000	0d 00:00:01.06000	0.00000036	0.00000119	0.00122118	3.3574	C	5	30/08/2020 16:41		0	0	0	0	0	0	0	0	0	0	0	0	0	0
1003	3	4	9	2d 07:09:40.32000	0d 00:00:01.26000	0.00000043	0.00000142	0.00122103	3.3741	C	5	30/08/2020 16:41		0	0	0	0	0	0	0	0	0	0	0	0	0	0
1004	3	4	9	2d 07:09:40.53000	0d 00:00:01.47000	0.0000005	0.00000166	0.00122087	3.3907	C	5	30/08/2020 16:41		0	0	0	0	0	0	0	0	0	0	0	0	0	0
1005	3	4	9	2d 07:09:40.75000	0d 00:00:01.69000	0.00000057	0.00000191	0.0012211	3.4069	C	5	30/08/2020 16:41		0	0	0	0	0	0	0	0	0	0	0	0	0	0
1006	3	4	9	2d 07:09:40.97000	0d 00:00:01.91000	0.00000065	0.00000216	0.0012211	3.4221	C	5	30/08/2020 16:41		0	0	0	0	0	0	0	0	0	0	0	0	0	0
1007	3	4	9	2d 07:09:41.20000	0d 00:00:02.14000	0.00000073	0.00000243	0.00122126	3.4372	C	5	30/08/2020 16:41		0	0	0	0	0	0	0	0	0	0	0	0	0	0
1008	3	4	9	2d 07:09:41.44000	0d 00:00:02.38000	0.00000081	0.00000271	0.00122095	3.452	C	5	30/08/2020 16:41		0	0	0	0	0	0	0	0	0	0	0	0	0	0
1009	3	4	9	2d 07:09:41.69000	0d 00:00:02.63000	0.00000089	0.00000301	0.00122087	3.4668	C	5	30/08/2020 16:41		0	0	0	0	0	0	0	0	0	0	0	0	0	0
1010	3	4	9	2d 07:09:41.96000	0d 00:00:02.90000	0.00000098	0.00000332	0.00122095	3.4813	C	5	30/08/2020 16:41		0	0	0	0	0	0	0	0	0	0	0	0	0	0
1011	3	4	9	2d 07:09:42.24000	0d 00:00:03.18000	0.00000108	0.00000366	0.00122118	3.4951	C	5	30/08/2020 16:41		0	0	0	0	0	0	0	0	0	0	0	0	0	0
1012	3	4	9	2d 07:09:42.53000	0d 00:00:03.47000	0.00000118	0.000004	0.00122126	3.5088	C	5	30/08/2020 16:41		0	0	0	0	0	0	0	0	0	0	0	0	0	0
1013	3	4	9	2d 07:09:42.84000	0d 00:00:03.78000	0.00000128	0.00000437	0.00122133	3.5222	C	5	30/08/2020 16:41		0	0	0	0	0	0	0	0	0	0	0	0	0	0
1014	3	4	9	2d 07:09:43.18000	0d 00:00:04.12000	0.0000014	0.00000478	0.00122126	3.5355	C	5	30/08/2020 16:41		0	0	0	0	0	0	0	0	0	0	0	0	0	0
1015	3	4	9	2d 07:09:43.55000	0d 00:00:04.49000	0.00000152	0.00000522	0.0012211	3.5485	C	5	30/08/2020 16:41		0	0	0	0	0	0	0	0	0	0	0	0	0	0
1016	3	4	9	2d 07:09:43.96000	0d 00:00:04.90000	0.00000166	0.00000572	0.00122118	3.561	C	5	30/08/2020 16:41		0	0	0	0	0	0	0	0	0	0	0	0	0	0
1017	3	4	9	2d 07:09:44.41000	0d 00:00:05.35000	0.00000181	0.00000626	0.00122095	3.5731	C	5	30/08/2020 16:41		0	0	0	0	0	0	0	0	0	0	0	0	0	0
1018	3	4	9	2d 07:09:44.94000	0d 00:00:05.88000	0.00000199	0.0000069	0.00122087	3.5848	C	5	30/08/2020 16:41		0	0	0	0	0	0	0	0	0	0	0	0	0	0
1019	3	4	9	2d 07:09:45.59000	0d 00:00:06.53000	0.00000221	0.0000077	0.00122126	3.5961	C	5	30/08/2020 16:41		0	0	0	0	0	0	0	0	0	0	0	0	0	0
1020	3	4	9	2d 07:09:46.39000	0d 00:00:07.33000	0.00000249	0.00000867	0.00122133	3.6072	C	5	30/08/2020 16:41		0	0	0	0	0	0	0	0	0	0	0	0	0	0
1021	3	4	9	2d 07:09:47.46000	0d 00:00:08.40000	0.00000285	0.00000999	0.0012211	3.6182	C	5	30/08/2020 16:41		0	0	0	0	0	0	0	0	0	0	0	0	0	0
1022	3	4	9	2d 07:09:48.93000	0d 00:00:09.87000	0.00000335	0.00001179	0.00122126	3.6284	C	5	30/08/2020 16:41		0	0	0	0	0	0	0	0	0	0	0	0	0	0
1023	3	4	9	2d 07:09:51.11000	0d 00:00:12.05000	0.00000409	0.00001448	0.0012211	3.639	C	5	30/08/2020 16:41		0	0	0	0	0	0	0	0	0	0	0	0	0	0
1024	3	4	9	2d 07:09:54.65000	0d 00:00:15.59000	0.00000529	0.00001886	0.0012211	3.6492	C	5	30/08/2020 16:41		0	0	0	0	0	0	0	0	0	0	0	0	0	0
1025	3	4	9	2d 07:10:00.55000	0d 00:00:21.49000	0.00000729	0.00002617	0.0012211	3.6593	C	5	30/08/2020 16:41		0	0	0	0	0	0	0	0	0	0	0	0	0	0
1026	3	4	9	2d 07:10:11.71000	0d 00:00:32.65000	0.00001107	0.00004004	0.00122118	3.6693	C	5	30/08/2020 16:41		0	0	0	0	0	0	0	0	0	0	0	0	0	0
1027	3	4	9	2d 07:10:37.19000	0d 00:00:58.13000	0.00001972	0.00007181	0.00122118	3.6796	C	5	30/08/2020 16:42		0	0	0	0	0	0	0	0	0	0	0	0	0	0
1028	3	4	9	2d 07:11:49.26000	0d 00:02:10.20000	0.00004416	0.0001619	0.00122095	3.6896	C	5	30/08/2020 16:43		0	0	0	0	0	0	0	0	0	0	0	0	0	0
1029	3	4	9	2d 07:16:49.26000	0d 00:07:10.20000	0.00014592	0.0005379	0.00122087	3.6973	C	1	30/08/2020 16:48		0	0	0	0	0	0	0	0	0	0	0	0	0	0
1030	3	4	9	2d 07:21:49.26000	0d 00:12:10.20000	0.00024767	0.00091417	0.00122095	3.6982	C	1	30/08/2020 16:53		0	0	0	0	0	0	0	0	0	0	0	0	0	0
1031	3	4	9	2d 07:26:49.26000	0d 00:17:10.20000	0.00034943	0.00129057	0.00122103	3.7002	C	1	30/08/2020 16:58		0	0	0	0	0	0	0	0	0	0	0	0	0	0
1032	3	4	9	2d 07:31:49.26000	0d 00:22:10.20000	0.00045119	0.00166722	0.0012208	3.7028	C	1	30/08/2020 17:03		0	0	0	0	0	0	0	0	0	0	0	0	0	0
1033	3	4	9	2d 07:36:49.26000	0d 00:27:10.20000	0.00055294	0.00204415	0.0012211	3.7057	C	1	30/08/2020 17:08		0	0	0	0	0	0	0	0	0	0	0	0	0	0
1034	3	4	9	2d 07:41:49.26000	0d 00:32:10.20000	0.0006547	0.00242141	0.00122095	3.709	C	1	30/08/2020 17:13		0	0	0	0	0	0	0	0	0	0	0	0	0	0
1035	3	4	9	2d 07:46:49.26000	0d 00:37:10.20000	0.00075645	0.00279903	0.0012211	3.713	C	1	30/08/2020 17:18		0	0	0	0	0	0	0	0	0	0	0	0	0	0
1036	3	4	9	2d 07:51:49.26000	0d 00:42:10.20000	0.00085821	0.00317706	0.00122126	3.7169	C	1	30/08/2020 17:23		0	0	0	0	0	0	0	0	0	0	0	0	0	0
1037	3	4	9	2d 07:56:49.26000	0d 00:47:10.20000	0.00095997	0.00355552	0.00122103	3.7215	C	1	30/08/2020 17:28		0	0	0	0	0	0	0	0	0	0	0	0	0	0
1038	3	4	9	2d 08:01:49.26000	0d 00:52:10.20000	0.00106172	0.00393445	0.00122087	3.7263	C	1	30/08/2020 17:33		0	0	0	0	0	0	0	0	0	0	0	0	0	0
1039	3	4	9	2d 08:06:49.26000	0d 00:57:10.20000	0.00116348	0.00431387	0.00122103	3.7313	C	1	30/08/2020 17:38		0	0	0	0	0	0	0	0	0	0	0	0	0	0
1040	3	4	9	2d 08:11:49.26000	0d 01:02:10.20000	0.00126524	0.0046938	0.00122095	3.7362	C	1	30/08/2020 17:43		0	0	0	0	0	0	0	0	0	0	0	0	0	0
1041	3	4	9	2d 08:16:49.26000	0d 01:07:10.20000	0.00136699	0.00507424	0.00122103	3.7412	C	1	30/08/2020 17:48		0	0	0	0	0	0	0	0	0	0	0	0	0	0
1042	3	4	9	2d 08:21:49.26000	0d 01:12:10.20000	0.00146875	0.00545519	0.0012211	3.7464	C	1	30/08/2020 17:53		0	0	0	0	0	0	0	0	0	0	0	0	0	0
1043	3	4	9	2d 08:26:49.26000	0d 01:17:10.20000	0.0015705	0.00583666	0.0012208	3.7511	C	1	30/08/2020 17:58		0	0	0	0	0	0	0	0	0	0	0	0	0	0
1044	3	4	9	2d 08:31:49.26000	0d 01:22:10.20000	0.00167226	0.00621862	0.00122118	3.756	C	1	30/08/2020 18:03		0	0	0	0	0	0	0	0	0	0	0	0	0	0
1045	3	4	9	2d 08:36:49.26000	0d 01:27:10.20000	0.00177402	0.00660109	0.00122095	3.761	C	1	30/08/2020 18:08		0	0	0	0	0	0	0	0	0	0	0	0	0	0
1046	3	4	9	2d 08:41:49.26000	0d 01:32:10.20000	0.00187577	0.00698406	0.00122103	3.7661	C	1	30/08/2020 18:13		0	0	0	0	0	0	0	0	0	0	0	0	0	0
1047	3	4	9	2d 08:46:49.26000	0d 01:37:10.20000	0.00197753	0.00736756	0.0012211	3.7713	C	1	30/08/2020 18:18		0	0	0	0	0	0	0	0	0	0	0	0	0	0
1048	3	4	9	2d 08:51:49.26000	0d 01:42:10.20000	0.00207928	0.00775157	0.00122103	3.7763	C	1	30/08/2020 18:23		0	0	0	0	0	0	0	0	0	0	0	0	0	0
1049	3	4	9	2d 08:56:49.26000	0d 01:47:10.20000	0.00218104	0.00813613	0.0012211	3.7818	C	1	30/08/2020 18:28		0	0	0	0	0	0	0	0	0	0	0	0	0	0
1050	3	4	9	2d 09:01:49.26000	0d 01:52:10.20000	0.0022828	0.00852124	0.00122095	3.7877	C	1	30/08/2020 18:33		0	0	0	0	0	0	0	0	0	0	0	0	0	0
1051	3	4	9	2d 09:06:49.26000	0d 01:57:10.20000	0.00238455	0.00890696	0.00122087	3.7935	C	1	30/08/2020 18:38		0	0	0	0	0	0	0	0	0	0	0	0	0	0
1052	3	4	9	2d 09:11:49.26000	0d 02:02:10.20000	0.00248631	0.00929332	0.00122095	3.8	C	1	30/08/2020 18:43		0	0	0	0	0	0	0	0	0	0	0	0	0	0
1053	3	4	9	2d 09:16:49.26000	0d 02:07:10.20000	0.00258806	0.00968036	0.00122095	3.8071	C	1	30/08/2020 18:48		0	0	0	0	0	0	0	0	0	0	0	0	0	0
1054	3	4	9	2d 09:21:49.26000	0d 02:12:10.20000	0.00268982	0.0100681	0.0012211	3.8149	C	1	30/08/2020 18:53		0	0	0	0	0	0	0	0	0	0	0	0	0	0
1055	3	4	9	2d 09:26:49.26000	0d 02:17:10.20000	0.00279158	0.0104567	0.00122087	3.8235	C	1	30/08/2020 18:58		0	0	0	0	0	0	0	0	0	0	0	0	0	0
1056	3	4	9	2d 09:31:49.26000	0d 02:22:10.20000	0.00289333	0.0108462	0.00122126	3.8325	C	1	30/08/2020 19:03		0	0	0	0	0	0	0	0	0	0	0	0	0	0
1057	3	4	9	2d 09:36:43.38000	0d 02:27:04.32000	0.00299309	0.0112291	0.00122126	3.8425	C	5	30/08/2020 19:08		0	0	0	0	0	0	0	0	0	0	0	0	0	0
1058	3	4	9	2d 09:41:09.74000	0d 02:31:30.68000	0.00308344	0.0115767	0.0012211	3.8526	C	5	30/08/2020 19:12		0	0	0	0	0	0	0	0	0	0	0	0	0	0
1059	3	4	9	2d 09:45:18.78000	0d 02:35:39.72000	0.00316791	0.0119025	0.0012211	3.8627	C	5	30/08/2020 19:16		0	0	0	0	0	0	0	0	0	0	0	0	0	0
1060	3	4	9	2d 09:49:10.95000	0d 02:39:31.89000	0.00324666	0.0122071	0.0012208	3.8727	C	5	30/08/2020 19:20		0	0	0	0	0	0	0	0	0	0	0	0	0	0
1061	3	4	9	2d 09:52:50.08000	0d 02:43:11.02000	0.00332099	0.0124953	0.00122118	3.8828	C	5	30/08/2020 19:24		0	0	0	0	0	0	0	0	0	0	0	0	0	0
1062	3	4	9	2d 09:56:18.09000	0d 02:46:39.03000	0.00339154	0.0127696	0.00122103	3.8929	C	5	30/08/2020 19:27		0	0	0	0	0	0	0	0	0	0	0	0	0	0
1063	3	4	9	2d 09:59:40.34000	0d 02:50:01.28000	0.00346014	0.013037	0.00122126	3.903	C	5	30/08/2020 19:31		0	0	0	0	0	0	0	0	0	0	0	0	0	0
1064	3	4	9	2d 10:02:57.69000	0d 02:53:18.63000	0.00352708	0.0132986	0.00122103	3.913	C	5	30/08/2020 19:34		0	0	0	0	0	0	0	0	0	0	0	0	0	0
1065	3	4	9	2d 10:06:08.65000	0d 02:56:29.59000	0.00359185	0.0135524	0.0012211	3.9231	C	5	30/08/2020 19:37		0	0	0	0	0	0	0	0	0	0	0	0	0	0
1066	3	4	9	2d 10:09:13.08000	0d 02:59:34.02000	0.00365441	0.0137981	0.00122095	3.9332	C	5	30/08/2020 19:40		0	0	0	0	0	0	0	0	0	0	0	0	0	0
1067	3	4	9	2d 10:12:14.38000	0d 03:02:35.32000	0.0037159	0.0140403	0.0012211	3.9432	C	5	30/08/2020 19:43		0	0	0	0	0	0	0	0	0	0	0	0	0	0
1068	3	4	9	2d 10:15:14.07000	0d 03:05:35.01000	0.00377685	0.0142809	0.0012211	3.9533	C	5	30/08/2020 19:46		0	0	0	0	0	0	0	0	0	0	0	0	0	0
1069	3	4	9	2d 10:18:09.89000	0d 03:08:30.83000	0.00383649	0.014517	0.0012211	3.9634	C	5	30/08/2020 19:49		0	0	0	0	0	0	0	0	0	0	0	0	0	0
1070	3	4	9	2d 10:21:03.58000	0d 03:11:24.52000	0.0038954	0.0147508	0.0012211	3.9736	C	5	30/08/2020 19:52		0	0	0	0	0	0	0	0	0	0	0	0	0	0
1071	3	4	9	2d 10:24:00.74000	0d 03:14:21.68000	0.00395549	0.0149898	0.00122103	3.9837	C	5	30/08/2020 19:55		0	0	0	0	0	0	0	0	0	0	0	0	0	0
1072	3	4	9	2d 10:26:54.21000	0d 03:17:15.15000	0.00401433	0.0152245	0.00122118	3.9939	C	5	30/08/2020 19:58		0	0	0	0	0	0	0	0	0	0	0	0	0	0
1073	3	4	9	2d 10:29:48.65000	0d 03:20:09.59000	0.0040735	0.0154611	0.00122126	4.004	C	5	30/08/2020 20:01		0	0	0	0	0	0	0	0	0	0	0	0	0	0
1074	3	4	9	2d 10:32:37.77000	0d 03:22:58.71000	0.00413086	0.0156911	0.0012211	4.0142	C	5	30/08/2020 20:04		0	0	0	0	0	0	0	0	0	0	0	0	0	0
1075	3	4	9	2d 10:35:27.27000	0d 03:25:48.21000	0.00418835	0.0159222	0.0012211	4.0244	C	5	30/08/2020 20:07		0	0	0	0	0	0	0	0	0	0	0	0	0	0
1076	3	4	9	2d 10:38:15.69000	0d 03:28:36.63000	0.00424548	0.0161524	0.00122118	4.0345	C	5	30/08/2020 20:09		0	0	0	0	0	0	0	0	0	0	0	0	0	0
1077	3	4	9	2d 10:41:00.70000	0d 03:31:21.64000	0.00430145	0.0163784	0.00122133	4.0446	C	5	30/08/2020 20:12		0	0	0	0	0	0	0	0	0	0	0	0	0	0
1078	3	4	9	2d 10:43:42.64000	0d 03:34:03.58000	0.00435637	0.0166009	0.00122103	4.0546	C	5	30/08/2020 20:15		0	0	0	0	0	0	0	0	0	0	0	0	0	0
1079	3	4	9	2d 10:46:21.88000	0d 03:36:42.82000	0.00441039	0.0168201	0.00122133	4.0647	C	5	30/08/2020 20:17		0	0	0	0	0	0	0	0	0	0	0	0	0	0
1080	3	4	9	2d 10:49:03.39000	0d 03:39:24.33000	0.00446517	0.0170431	0.00122103	4.0748	C	5	30/08/2020 20:20		0	0	0	0	0	0	0	0	0	0	0	0	0	0
1081	3	4	9	2d 10:51:40.11000	0d 03:42:01.05000	0.00451833	0.01726	0.00122118	4.0848	C	5	30/08/2020 20:23		0	0	0	0	0	0	0	0	0	0	0	0	0	0
1082	3	4	9	2d 10:54:15.88000	0d 03:44:36.82000	0.00457116	0.017476	0.0012211	4.0951	C	5	30/08/2020 20:25		0	0	0	0	0	0	0	0	0	0	0	0	0	0
1083	3	4	9	2d 10:56:50.36000	0d 03:47:11.30000	0.00462356	0.0176909	0.00122103	4.1051	C	5	30/08/2020 20:28		0	0	0	0	0	0	0	0	0	0	0	0	0	0
1084	3	4	9	2d 10:59:20.74000	0d 03:49:41.68000	0.00467457	0.0179005	0.0012211	4.1152	C	5	30/08/2020 20:30		0	0	0	0	0	0	0	0	0	0	0	0	0	0
1085	3	4	9	2d 11:01:48.23000	0d 03:52:09.17000	0.00472459	0.0181066	0.00122126	4.1253	C	5	30/08/2020 20:33		0	0	0	0	0	0	0	0	0	0	0	0	0	0
1086	3	4	9	2d 11:04:14.93000	0d 03:54:35.87000	0.00477435	0.0183122	0.00122087	4.1353	C	5	30/08/2020 20:35		0	0	0	0	0	0	0	0	0	0	0	0	0	0
1087	3	4	9	2d 11:06:39.17000	0d 03:57:00.11000	0.00482328	0.0185147	0.00122103	4.1454	C	5	30/08/2020 20:38		0	0	0	0	0	0	0	0	0	0	0	0	0	0
1088	3	4	9	2d 11:09:04.27000	0d 03:59:25.21000	0.00487249	0.018719	0.00122095	4.1556	C	5	30/08/2020 20:40		0	0	0	0	0	0	0	0	0	0	0	0	0	0
1089	3	4	9	2d 11:11:27.49000	0d 04:01:48.43000	0.00492107	0.0189211	0.0012211	4.1657	C	5	30/08/2020 20:43		0	0	0	0	0	0	0	0	0	0	0	0	0	0
1090	3	4	9	2d 11:13:50.08000	0d 04:04:11.02000	0.00496943	0.0191228	0.00122133	4.1758	C	5	30/08/2020 20:45		0	0	0	0	0	0	0	0	0	0	0	0	0	0
1091	3	4	9	2d 11:16:11.69000	0d 04:06:32.63000	0.00501747	0.0193236	0.00122103	4.1859	C	5	30/08/2020 20:47		0	0	0	0	0	0	0	0	0	0	0	0	0	0
1092	3	4	9	2d 11:18:28.95000	0d 04:08:49.89000	0.00506402	0.0195187	0.00122118	4.1959	C	5	30/08/2020 20:50		0	0	0	0	0	0	0	0	0	0	0	0	0	0
1093	3	4	9	2d 11:19:24.60000	0d 04:09:45.54000	0.0050829	0.019598	0.00122126	4.2	C	133	30/08/2020 20:51		0	0	0	0	0	0	0	0	0	0	0	0	0	0
1094	3	4	10	2d 11:19:24.61000	0d 00:00:00.01000	0.0050829	0.019598	0.00124132	4.1999	C	0	30/08/2020 20:51		0	0	0	0	0	0	0	0	0	0	0	0	0	0
1095	3	4	10	2d 11:19:43.22000	0d 00:00:18.62000	0.00508911	0.0196241	0.0011413	4.2004	C	4	30/08/2020 20:51		0	0	0	0	0	0	0	0	0	0	0	0	0	0
1096	3	4	10	2d 11:19:58.81000	0d 00:00:34.21000	0.00509383	0.0196439	0.00104128	4.2002	C	4	30/08/2020 20:51		0	0	0	0	0	0	0	0	0	0	0	0	0	0
1097	3	4	10	2d 11:20:18.54000	0d 00:00:53.94000	0.00509926	0.0196667	0.0009411	4.2005	C	4	30/08/2020 20:51		0	0	0	0	0	0	0	0	0	0	0	0	0	0
1098	3	4	10	2d 11:20:42.99000	0d 00:01:18.39000	0.0051053	0.0196921	0.000841	4.2004	C	4	30/08/2020 20:52		0	0	0	0	0	0	0	0	0	0	0	0	0	0
1099	3	4	10	2d 11:21:11.55000	0d 00:01:46.95000	0.00511157	0.0197184	0.0007409	4.2004	C	4	30/08/2020 20:52		0	0	0	0	0	0	0	0	0	0	0	0	0	0
1100	3	4	10	2d 11:21:44.86000	0d 00:02:20.26000	0.00511795	0.0197452	0.0006408	4.2004	C	4	30/08/2020 20:53		0	0	0	0	0	0	0	0	0	0	0	0	0	0
1101	3	4	10	2d 11:22:24.44000	0d 00:02:59.84000	0.00512444	0.0197725	0.00054078	4.2002	C	4	30/08/2020 20:54		0	0	0	0	0	0	0	0	0	0	0	0	0	0
1102	3	4	10	2d 11:23:11.98000	0d 00:03:47.38000	0.00513091	0.0197996	0.00044076	4.2002	C	4	30/08/2020 20:54		0	0	0	0	0	0	0	0	0	0	0	0	0	0
1103	3	4	10	2d 11:24:15.51000	0d 00:04:50.91000	0.00513778	0.0198285	0.00034073	4.2	C	4	30/08/2020 20:55		0	0	0	0	0	0	0	0	0	0	0	0	0	0
1104	3	4	10	2d 11:25:47.99000	0d 00:06:23.39000	0.00514518	0.0198595	0.00024071	4.2	C	4	30/08/2020 20:57		0	0	0	0	0	0	0	0	0	0	0	0	0	0
1105	3	4	10	2d 11:28:21.34000	0d 00:08:56.74000	0.00515312	0.0198929	0.00014069	4.2	C	4	30/08/2020 20:59		0	0	0	0	0	0	0	0	0	0	0	0	0	0
1106	3	4	10	2d 11:29:09.62000	0d 00:09:45.02000	0.00515489	0.0199003	0.00012207	4.2	C	132	30/08/2020 21:00		0	0	0	0	0	0	0	0	0	0	0	0	0	0
1107	3	4	11	2d 11:29:09.63000	0d 00:00:00.01000	0	0	0	4.1994	R	0	30/08/2020 21:00		0	0	0	0	0	0	0	0	0	0	0	0	0	0
1108	3	4	11	2d 11:29:11.63000	0d 00:00:02.01000	0	0	0	4.1991	R	1	30/08/2020 21:00		0	0	0	0	0	0	0	0	0	0	0	0	0	0
1109	3	4	11	2d 11:29:13.63000	0d 00:00:04.01000	0	0	0	4.199	R	1	30/08/2020 21:00		0	0	0	0	0	0	0	0	0	0	0	0	0	0
1110	3	4	11	2d 11:29:15.63000	0d 00:00:06.01000	0	0	0	4.1988	R	1	30/08/2020 21:00		0	0	0	0	0	0	0	0	0	0	0	0	0	0
1111	3	4	11	2d 11:29:17.63000	0d 00:00:08.01000	0	0	0	4.1988	R	1	30/08/2020 21:00		0	0	0	0	0	0	0	0	0	0	0	0	0	0
1112	3	4	11	2d 11:29:19.62000	0d 00:00:10.00000	0	0	0	4.1987	R	129	30/08/2020 21:00		0	0	0	0	0	0	0	0	0	0	0	0	0	0
1113	3	4	12	2d 11:29:19.66000	0d 00:00:00.04000	0.00000001	0.00000006	0.00122164	4.1891	D	0	30/08/2020 21:00		0	0	0	0	0	0	0	0	0	0	0	0	0	0
1114	3	4	12	2d 11:30:01.64000	0d 00:00:42.02000	0.00001425	0.00005961	0.00122103	4.179	D	5	30/08/2020 21:01		0	0	0	0	0	0	0	0	0	0	0	0	0	0
1115	3	4	12	2d 11:31:48.10000	0d 00:02:28.48000	0.00005036	0.00021032	0.00122103	4.1688	D	5	30/08/2020 21:03		0	0	0	0	0	0	0	0	0	0	0	0	0	0
1116	3	4	12	2d 11:33:54.60000	0d 00:04:34.98000	0.00009327	0.00038898	0.0012211	4.1587	D	5	30/08/2020 21:05		0	0	0	0	0	0	0	0	0	0	0	0	0	0
1117	3	4	12	2d 11:36:04.63000	0d 00:06:45.01000	0.00013737	0.00057218	0.00122103	4.1485	D	5	30/08/2020 21:07		0	0	0	0	0	0	0	0	0	0	0	0	0	0
1118	3	4	12	2d 11:38:18.25000	0d 00:08:58.63000	0.0001827	0.00075998	0.00122095	4.1384	D	5	30/08/2020 21:09		0	0	0	0	0	0	0	0	0	0	0	0	0	0
1119	3	4	12	2d 11:40:31.14000	0d 00:11:11.52000	0.00022777	0.0009463	0.0012211	4.1283	D	5	30/08/2020 21:12		0	0	0	0	0	0	0	0	0	0	0	0	0	0
1120	3	4	12	2d 11:42:47.65000	0d 00:13:28.03000	0.00027407	0.00113722	0.0012211	4.1183	D	5	30/08/2020 21:14		0	0	0	0	0	0	0	0	0	0	0	0	0	0
1121	3	4	12	2d 11:45:04.24000	0d 00:15:44.62000	0.0003204	0.0013278	0.00122095	4.1082	D	5	30/08/2020 21:16		0	0	0	0	0	0	0	0	0	0	0	0	0	0
1122	3	4	12	2d 11:47:25.49000	0d 00:18:05.87000	0.00036831	0.00152439	0.0012211	4.098	D	5	30/08/2020 21:19		0	0	0	0	0	0	0	0	0	0	0	0	0	0
1123	3	4	12	2d 11:49:49.70000	0d 00:20:30.08000	0.00041723	0.0017246	0.00122141	4.0879	D	5	30/08/2020 21:21		0	0	0	0	0	0	0	0	0	0	0	0	0	0
1124	3	4	12	2d 11:52:13.86000	0d 00:22:54.24000	0.00046612	0.00192425	0.00122103	4.0778	D	5	30/08/2020 21:23		0	0	0	0	0	0	0	0	0	0	0	0	0	0
1125	3	4	12	2d 11:54:42.55000	0d 00:25:22.93000	0.00051656	0.00212966	0.00122103	4.0677	D	5	30/08/2020 21:26		0	0	0	0	0	0	0	0	0	0	0	0	0	0
1126	3	4	12	2d 11:57:11.07000	0d 00:27:51.45000	0.00056693	0.00233433	0.00122118	4.0577	D	5	30/08/2020 21:28		0	0	0	0	0	0	0	0	0	0	0	0	0	0
1127	3	4	12	2d 11:59:41.55000	0d 00:30:21.93000	0.00061797	0.00254118	0.00122095	4.0475	D	5	30/08/2020 21:31		0	0	0	0	0	0	0	0	0	0	0	0	0	0
1128	3	4	12	2d 12:02:16.18000	0d 00:32:56.56000	0.00067042	0.00275321	0.0012211	4.0374	D	5	30/08/2020 21:33		0	0	0	0	0	0	0	0	0	0	0	0	0	0
1129	3	4	12	2d 12:04:49.22000	0d 00:35:29.60000	0.00072233	0.00296254	0.00122103	4.0273	D	5	30/08/2020 21:36		0	0	0	0	0	0	0	0	0	0	0	0	0	0
1130	3	4	12	2d 12:07:28.53000	0d 00:38:08.91000	0.00077637	0.00317989	0.00122103	4.0172	D	5	30/08/2020 21:39		0	0	0	0	0	0	0	0	0	0	0	0	0	0
1131	3	4	12	2d 12:10:08.08000	0d 00:40:48.46000	0.00083049	0.00339703	0.0012211	4.0072	D	5	30/08/2020 21:41		0	0	0	0	0	0	0	0	0	0	0	0	0	0
1132	3	4	12	2d 12:12:49.46000	0d 00:43:29.84000	0.00088522	0.0036161	0.00122095	3.9971	D	5	30/08/2020 21:44		0	0	0	0	0	0	0	0	0	0	0	0	0	0
1133	3	4	12	2d 12:15:33.54000	0d 00:46:13.92000	0.00094088	0.00383828	0.00122095	3.987	D	5	30/08/2020 21:47		0	0	0	0	0	0	0	0	0	0	0	0	0	0
1134	3	4	12	2d 12:18:17.58000	0d 00:48:57.96000	0.00099652	0.00405985	0.00122118	3.977	D	5	30/08/2020 21:49		0	0	0	0	0	0	0	0	0	0	0	0	0	0
1135	3	4	12	2d 12:21:03.94000	0d 00:51:44.32000	0.00105294	0.00428398	0.00122095	3.9669	D	5	30/08/2020 21:52		0	0	0	0	0	0	0	0	0	0	0	0	0	0
1136	3	4	12	2d 12:23:48.78000	0d 00:54:29.16000	0.00110886	0.0045055	0.0012211	3.9568	D	5	30/08/2020 21:55		0	0	0	0	0	0	0	0	0	0	0	0	0	0
1137	3	4	12	2d 12:26:36.86000	0d 00:57:17.24000	0.00116587	0.0047308	0.00122103	3.9467	D	5	30/08/2020 21:58		0	0	0	0	0	0	0	0	0	0	0	0	0	0
1138	3	4	12	2d 12:29:27.00000	0d 01:00:07.38000	0.00122358	0.00495828	0.00122126	3.9367	D	5	30/08/2020 22:01		0	0	0	0	0	0	0	0	0	0	0	0	0	0
1139	3	4	12	2d 12:32:18.75000	0d 01:02:59.13000	0.00128183	0.00518733	0.0012211	3.9265	D	5	30/08/2020 22:03		0	0	0	0	0	0	0	0	0	0	0	0	0	0
1140	3	4	12	2d 12:35:14.75000	0d 01:05:55.13000	0.00134153	0.00542143	0.00122126	3.9164	D	5	30/08/2020 22:06		0	0	0	0	0	0	0	0	0	0	0	0	0	0
1141	3	4	12	2d 12:38:11.44000	0d 01:08:51.82000	0.00140146	0.00565585	0.00122103	3.9063	D	5	30/08/2020 22:09		0	0	0	0	0	0	0	0	0	0	0	0	0	0
1142	3	4	12	2d 12:41:07.41000	0d 01:11:47.79000	0.00146115	0.00588871	0.0012211	3.8962	D	5	30/08/2020 22:12		0	0	0	0	0	0	0	0	0	0	0	0	0	0
1143	3	4	12	2d 12:44:08.39000	0d 01:14:48.77000	0.00152253	0.00612758	0.00122118	3.8862	D	5	30/08/2020 22:15		0	0	0	0	0	0	0	0	0	0	0	0	0	0
1144	3	4	12	2d 12:47:10.79000	0d 01:17:51.17000	0.0015844	0.00636771	0.0012211	3.8761	D	5	30/08/2020 22:18		0	0	0	0	0	0	0	0	0	0	0	0	0	0
1145	3	4	12	2d 12:50:19.87000	0d 01:21:00.25000	0.00164853	0.00661598	0.00122126	3.8659	D	5	30/08/2020 22:21		0	0	0	0	0	0	0	0	0	0	0	0	0	0
1146	3	4	12	2d 12:53:35.23000	0d 01:24:15.61000	0.0017148	0.00687183	0.00122118	3.8558	D	5	30/08/2020 22:25		0	0	0	0	0	0	0	0	0	0	0	0	0	0
1147	3	4	12	2d 12:56:58.18000	0d 01:27:38.56000	0.00178363	0.00713692	0.00122118	3.8457	D	5	30/08/2020 22:28		0	0	0	0	0	0	0	0	0	0	0	0	0	0
1148	3	4	12	2d 13:00:26.38000	0d 01:31:06.76000	0.00185425	0.00740816	0.0012211	3.8357	D	5	30/08/2020 22:32		0	0	0	0	0	0	0	0	0	0	0	0	0	0
1149	3	4	12	2d 13:04:09.96000	0d 01:34:50.34000	0.00193009	0.00769866	0.0012211	3.8256	D	5	30/08/2020 22:35		0	0	0	0	0	0	0	0	0	0	0	0	0	0
1150	3	4	12	2d 13:08:01.13000	0d 01:38:41.51000	0.0020085	0.00799824	0.0012211	3.8155	D	5	30/08/2020 22:39		0	0	0	0	0	0	0	0	0	0	0	0	0	0
1151	3	4	12	2d 13:12:09.92000	0d 01:42:50.30000	0.00209289	0.00831979	0.00122103	3.8054	D	5	30/08/2020 22:43		0	0	0	0	0	0	0	0	0	0	0	0	0	0
1152	3	4	12	2d 13:16:36.88000	0d 01:47:17.26000	0.00218343	0.00866392	0.0012211	3.7952	D	5	30/08/2020 22:48		0	0	0	0	0	0	0	0	0	0	0	0	0	0
1153	3	4	12	2d 13:21:26.96000	0d 01:52:07.34000	0.00228183	0.00903685	0.00122118	3.7852	D	5	30/08/2020 22:53		0	0	0	0	0	0	0	0	0	0	0	0	0	0
1154	3	4	12	2d 13:26:26.96000	0d 01:57:07.34000	0.00238358	0.00942154	0.00122087	3.7758	D	1	30/08/2020 22:58		0	0	0	0	0	0	0	0	0	0	0	0	0	0
1155	3	4	12	2d 13:31:26.96000	0d 02:02:07.34000	0.00248534	0.0098053	0.00122118	3.7671	D	1	30/08/2020 23:03		0	0	0	0	0	0	0	0	0	0	0	0	0	0
1156	3	4	12	2d 13:36:26.96000	0d 02:07:07.34000	0.00258709	0.0101882	0.0012211	3.7592	D	1	30/08/2020 23:08		0	0	0	0	0	0	0	0	0	0	0	0	0	0
1157	3	4	12	2d 13:41:26.96000	0d 02:12:07.34000	0.00268885	0.0105704	0.00122087	3.7516	D	1	30/08/2020 23:13		0	0	0	0	0	0	0	0	0	0	0	0	0	0
1158	3	4	12	2d 13:46:26.96000	0d 02:17:07.34000	0.00279061	0.0109518	0.00122103	3.7449	D	1	30/08/2020 23:18		0	0	0	0	0	0	0	0	0	0	0	0	0	0
1159	3	4	12	2d 13:51:26.96000	0d 02:22:07.34000	0.00289236	0.0113325	0.00122103	3.738	D	1	30/08/2020 23:23		0	0	0	0	0	0	0	0	0	0	0	0	0	0
1160	3	4	12	2d 13:56:26.96000	0d 02:27:07.34000	0.00299412	0.0117126	0.00122095	3.7319	D	1	30/08/2020 23:28		0	0	0	0	0	0	0	0	0	0	0	0	0	0
1161	3	4	12	2d 14:01:26.96000	0d 02:32:07.34000	0.00309587	0.012092	0.0012211	3.7256	D	1	30/08/2020 23:33		0	0	0	0	0	0	0	0	0	0	0	0	0	0
1162	3	4	12	2d 14:06:26.96000	0d 02:37:07.34000	0.00319763	0.0124708	0.0012211	3.7192	D	1	30/08/2020 23:38		0	0	0	0	0	0	0	0	0	0	0	0	0	0
1163	3	4	12	2d 14:11:26.96000	0d 02:42:07.34000	0.00329939	0.0128489	0.00122103	3.7133	D	1	30/08/2020 23:43		0	0	0	0	0	0	0	0	0	0	0	0	0	0
1164	3	4	12	2d 14:16:26.96000	0d 02:47:07.34000	0.00340114	0.0132265	0.00122087	3.707	D	1	30/08/2020 23:48		0	0	0	0	0	0	0	0	0	0	0	0	0	0
1165	3	4	12	2d 14:21:26.96000	0d 02:52:07.34000	0.0035029	0.0136034	0.0012211	3.7008	D	1	30/08/2020 23:53		0	0	0	0	0	0	0	0	0	0	0	0	0	0
1166	3	4	12	2d 14:26:26.96000	0d 02:57:07.34000	0.00360465	0.0139796	0.00122095	3.6941	D	1	30/08/2020 23:58		0	0	0	0	0	0	0	0	0	0	0	0	0	0
1167	3	4	12	2d 14:31:26.96000	0d 03:02:07.34000	0.00370641	0.0143552	0.00122103	3.687	D	1	31/08/2020 00:03		0	0	0	0	0	0	0	0	0	0	0	0	0	0
1168	3	4	12	2d 14:36:26.96000	0d 03:07:07.34000	0.00380817	0.01473	0.0012211	3.6802	D	1	31/08/2020 00:08		0	0	0	0	0	0	0	0	0	0	0	0	0	0
1169	3	4	12	2d 14:41:26.96000	0d 03:12:07.34000	0.00390992	0.0151041	0.00122095	3.6719	D	1	31/08/2020 00:13		0	0	0	0	0	0	0	0	0	0	0	0	0	0
1170	3	4	12	2d 14:46:26.96000	0d 03:17:07.34000	0.00401168	0.0154773	0.0012211	3.6637	D	1	31/08/2020 00:18		0	0	0	0	0	0	0	0	0	0	0	0	0	0
1171	3	4	12	2d 14:51:26.96000	0d 03:22:07.34000	0.00411344	0.0158497	0.00122087	3.6548	D	1	31/08/2020 00:23		0	0	0	0	0	0	0	0	0	0	0	0	0	0
1172	3	4	12	2d 14:56:17.88000	0d 03:26:58.26000	0.00421211	0.0162098	0.00122103	3.6448	D	5	31/08/2020 00:27		0	0	0	0	0	0	0	0	0	0	0	0	0	0
1173	3	4	12	2d 15:00:34.44000	0d 03:31:14.82000	0.00429913	0.0165266	0.00122095	3.6347	D	5	31/08/2020 00:32		0	0	0	0	0	0	0	0	0	0	0	0	0	0
1174	3	4	12	2d 15:04:10.99000	0d 03:34:51.37000	0.00437258	0.0167932	0.00122126	3.6246	D	5	31/08/2020 00:35		0	0	0	0	0	0	0	0	0	0	0	0	0	0
1175	3	4	12	2d 15:07:13.92000	0d 03:37:54.30000	0.00443463	0.0170178	0.00122095	3.6146	D	5	31/08/2020 00:38		0	0	0	0	0	0	0	0	0	0	0	0	0	0
1176	3	4	12	2d 15:09:45.60000	0d 03:40:25.98000	0.00448608	0.0172036	0.00122126	3.6045	D	5	31/08/2020 00:41		0	0	0	0	0	0	0	0	0	0	0	0	0	0
1177	3	4	12	2d 15:11:53.01000	0d 03:42:33.39000	0.0045293	0.0173591	0.00122095	3.5943	D	5	31/08/2020 00:43		0	0	0	0	0	0	0	0	0	0	0	0	0	0
1178	3	4	12	2d 15:13:47.04000	0d 03:44:27.42000	0.00456797	0.017498	0.0012211	3.5842	D	5	31/08/2020 00:45		0	0	0	0	0	0	0	0	0	0	0	0	0	0
1179	3	4	12	2d 15:15:22.53000	0d 03:46:02.91000	0.00460036	0.0176139	0.00122118	3.5741	D	5	31/08/2020 00:47		0	0	0	0	0	0	0	0	0	0	0	0	0	0
1180	3	4	12	2d 15:16:51.80000	0d 03:47:32.18000	0.00463064	0.017722	0.00122118	3.564	D	5	31/08/2020 00:48		0	0	0	0	0	0	0	0	0	0	0	0	0	0
1181	3	4	12	2d 15:18:07.22000	0d 03:48:47.60000	0.00465622	0.017813	0.00122103	3.554	D	5	31/08/2020 00:49		0	0	0	0	0	0	0	0	0	0	0	0	0	0
1182	3	4	12	2d 15:19:14.92000	0d 03:49:55.30000	0.00467919	0.0178945	0.0012211	3.5439	D	5	31/08/2020 00:50		0	0	0	0	0	0	0	0	0	0	0	0	0	0
1183	3	4	12	2d 15:20:16.30000	0d 03:50:56.68000	0.00470001	0.0179682	0.0012211	3.5338	D	5	31/08/2020 00:51		0	0	0	0	0	0	0	0	0	0	0	0	0	0
1184	3	4	12	2d 15:21:04.91000	0d 03:51:45.29000	0.00471649	0.0180264	0.00122095	3.5238	D	5	31/08/2020 00:52		0	0	0	0	0	0	0	0	0	0	0	0	0	0
1185	3	4	12	2d 15:21:49.16000	0d 03:52:29.54000	0.0047315	0.0180792	0.00122103	3.5135	D	5	31/08/2020 00:53		0	0	0	0	0	0	0	0	0	0	0	0	0	0
1186	3	4	12	2d 15:22:29.62000	0d 03:53:10.00000	0.00474523	0.0181274	0.00122126	3.5032	D	5	31/08/2020 00:54		0	0	0	0	0	0	0	0	0	0	0	0	0	0
1187	3	4	12	2d 15:23:05.81000	0d 03:53:46.19000	0.0047575	0.0181703	0.00122103	3.4931	D	5	31/08/2020 00:54		0	0	0	0	0	0	0	0	0	0	0	0	0	0
1188	3	4	12	2d 15:23:36.44000	0d 03:54:16.82000	0.00476789	0.0182065	0.0012211	3.4829	D	5	31/08/2020 00:55		0	0	0	0	0	0	0	0	0	0	0	0	0	0
1189	3	4	12	2d 15:24:04.34000	0d 03:54:44.72000	0.00477735	0.0182395	0.00122118	3.4728	D	5	31/08/2020 00:55		0	0	0	0	0	0	0	0	0	0	0	0	0	0
1190	3	4	12	2d 15:24:30.11000	0d 03:55:10.49000	0.00478609	0.0182698	0.00122118	3.4627	D	5	31/08/2020 00:56		0	0	0	0	0	0	0	0	0	0	0	0	0	0
1191	3	4	12	2d 15:24:53.40000	0d 03:55:33.78000	0.00479399	0.0182971	0.00122103	3.4527	D	5	31/08/2020 00:56		0	0	0	0	0	0	0	0	0	0	0	0	0	0
1192	3	4	12	2d 15:25:16.00000	0d 03:55:56.38000	0.00480166	0.0183235	0.0012211	3.4424	D	5	31/08/2020 00:56		0	0	0	0	0	0	0	0	0	0	0	0	0	0
1193	3	4	12	2d 15:25:37.41000	0d 03:56:17.79000	0.00480892	0.0183485	0.00122118	3.4324	D	5	31/08/2020 00:57		0	0	0	0	0	0	0	0	0	0	0	0	0	0
1194	3	4	12	2d 15:25:58.43000	0d 03:56:38.81000	0.00481605	0.0183729	0.00122087	3.4223	D	5	31/08/2020 00:57		0	0	0	0	0	0	0	0	0	0	0	0	0	0
1195	3	4	12	2d 15:26:19.11000	0d 03:56:59.49000	0.00482307	0.0183969	0.0012211	3.4121	D	5	31/08/2020 00:57		0	0	0	0	0	0	0	0	0	0	0	0	0	0
1196	3	4	12	2d 15:26:42.30000	0d 03:57:22.68000	0.00483093	0.0184237	0.00122103	3.402	D	5	31/08/2020 00:58		0	0	0	0	0	0	0	0	0	0	0	0	0	0
1197	3	4	12	2d 15:27:10.32000	0d 03:57:50.70000	0.00484043	0.018456	0.0012211	3.3919	D	5	31/08/2020 00:58		0	0	0	0	0	0	0	0	0	0	0	0	0	0
1198	3	4	12	2d 15:27:41.87000	0d 03:58:22.25000	0.00485114	0.0184922	0.00122126	3.3819	D	5	31/08/2020 00:59		0	0	0	0	0	0	0	0	0	0	0	0	0	0
1199	3	4	12	2d 15:28:17.18000	0d 03:58:57.56000	0.00486311	0.0185326	0.00122118	3.3716	D	5	31/08/2020 00:59		0	0	0	0	0	0	0	0	0	0	0	0	0	0
1200	3	4	12	2d 15:28:48.18000	0d 03:59:28.56000	0.00487363	0.018568	0.00122103	3.3616	D	5	31/08/2020 01:00		0	0	0	0	0	0	0	0	0	0	0	0	0	0
1201	3	4	12	2d 15:29:24.86000	0d 04:00:05.24000	0.00488607	0.0186098	0.00122087	3.3515	D	5	31/08/2020 01:01		0	0	0	0	0	0	0	0	0	0	0	0	0	0
1202	3	4	12	2d 15:30:04.69000	0d 04:00:45.07000	0.00489958	0.018655	0.0012211	3.3414	D	5	31/08/2020 01:01		0	0	0	0	0	0	0	0	0	0	0	0	0	0
1203	3	4	12	2d 15:30:44.24000	0d 04:01:24.62000	0.00491299	0.0186998	0.00122126	3.3313	D	5	31/08/2020 01:02		0	0	0	0	0	0	0	0	0	0	0	0	0	0
1204	3	4	12	2d 15:31:44.03000	0d 04:02:24.41000	0.00493327	0.0187672	0.00122103	3.3213	D	5	31/08/2020 01:03		0	0	0	0	0	0	0	0	0	0	0	0	0	0
1205	3	4	12	2d 15:32:34.34000	0d 04:03:14.72000	0.00495034	0.0188238	0.0012208	3.3112	D	5	31/08/2020 01:04		0	0	0	0	0	0	0	0	0	0	0	0	0	0
1206	3	4	12	2d 15:33:30.80000	0d 04:04:11.18000	0.00496949	0.0188871	0.00122103	3.3011	D	5	31/08/2020 01:05		0	0	0	0	0	0	0	0	0	0	0	0	0	0
1207	3	4	12	2d 15:34:28.41000	0d 04:05:08.79000	0.00498903	0.0189515	0.0012211	3.2911	D	5	31/08/2020 01:06		0	0	0	0	0	0	0	0	0	0	0	0	0	0
1208	3	4	12	2d 15:35:17.76000	0d 04:05:58.14000	0.00500577	0.0190066	0.00122118	3.281	D	5	31/08/2020 01:06		0	0	0	0	0	0	0	0	0	0	0	0	0	0
1209	3	4	12	2d 15:35:58.73000	0d 04:06:39.11000	0.00501966	0.0190521	0.00122103	3.2709	D	5	31/08/2020 01:07		0	0	0	0	0	0	0	0	0	0	0	0	0	0
1210	3	4	12	2d 15:36:30.95000	0d 04:07:11.33000	0.00503059	0.0190878	0.00122095	3.2609	D	5	31/08/2020 01:08		0	0	0	0	0	0	0	0	0	0	0	0	0	0
1211	3	4	12	2d 15:36:58.58000	0d 04:07:38.96000	0.00503997	0.0191183	0.00122118	3.2505	D	5	31/08/2020 01:08		0	0	0	0	0	0	0	0	0	0	0	0	0	0
1212	3	4	12	2d 15:37:23.00000	0d 04:08:03.38000	0.00504825	0.0191452	0.00122103	3.2403	D	5	31/08/2020 01:09		0	0	0	0	0	0	0	0	0	0	0	0	0	0
1213	3	4	12	2d 15:37:43.66000	0d 04:08:24.04000	0.00505526	0.0191679	0.00122095	3.2302	D	5	31/08/2020 01:09		0	0	0	0	0	0	0	0	0	0	0	0	0	0
1214	3	4	12	2d 15:38:02.32000	0d 04:08:42.70000	0.00506158	0.0191883	0.0012211	3.2201	D	5	31/08/2020 01:09		0	0	0	0	0	0	0	0	0	0	0	0	0	0
1215	3	4	12	2d 15:38:19.15000	0d 04:08:59.53000	0.00506729	0.0192066	0.00122103	3.21	D	5	31/08/2020 01:09		0	0	0	0	0	0	0	0	0	0	0	0	0	0
1216	3	4	12	2d 15:38:33.99000	0d 04:09:14.37000	0.00507233	0.0192228	0.0012211	3.1997	D	5	31/08/2020 01:10		0	0	0	0	0	0	0	0	0	0	0	0	0	0
1217	3	4	12	2d 15:38:46.58000	0d 04:09:26.96000	0.0050766	0.0192364	0.00122103	3.1896	D	5	31/08/2020 01:10		0	0	0	0	0	0	0	0	0	0	0	0	0	0
1218	3	4	12	2d 15:38:58.37000	0d 04:09:38.75000	0.0050806	0.0192491	0.0012211	3.1794	D	5	31/08/2020 01:10		0	0	0	0	0	0	0	0	0	0	0	0	0	0
1219	3	4	12	2d 15:39:09.12000	0d 04:09:49.50000	0.00508424	0.0192607	0.00122095	3.1693	D	5	31/08/2020 01:10		0	0	0	0	0	0	0	0	0	0	0	0	0	0
1220	3	4	12	2d 15:39:18.84000	0d 04:09:59.22000	0.00508754	0.0192711	0.00122103	3.1591	D	5	31/08/2020 01:10		0	0	0	0	0	0	0	0	0	0	0	0	0	0
1221	3	4	12	2d 15:39:28.29000	0d 04:10:08.67000	0.00509075	0.0192812	0.0012211	3.149	D	5	31/08/2020 01:11		0	0	0	0	0	0	0	0	0	0	0	0	0	0
1222	3	4	12	2d 15:39:37.19000	0d 04:10:17.57000	0.00509376	0.0192907	0.0012211	3.1386	D	5	31/08/2020 01:11		0	0	0	0	0	0	0	0	0	0	0	0	0	0
1223	3	4	12	2d 15:39:45.49000	0d 04:10:25.87000	0.00509658	0.0192996	0.00122118	3.1284	D	5	31/08/2020 01:11		0	0	0	0	0	0	0	0	0	0	0	0	0	0
1224	3	4	12	2d 15:39:53.45000	0d 04:10:33.83000	0.00509928	0.019308	0.00122118	3.1182	D	5	31/08/2020 01:11		0	0	0	0	0	0	0	0	0	0	0	0	0	0
1225	3	4	12	2d 15:40:01.03000	0d 04:10:41.41000	0.00510185	0.019316	0.00122095	3.1078	D	5	31/08/2020 01:11		0	0	0	0	0	0	0	0	0	0	0	0	0	0
1226	3	4	12	2d 15:40:08.24000	0d 04:10:48.62000	0.0051043	0.0193236	0.00122118	3.0976	D	5	31/08/2020 01:11		0	0	0	0	0	0	0	0	0	0	0	0	0	0
1227	3	4	12	2d 15:40:15.26000	0d 04:10:55.64000	0.00510668	0.019331	0.0012208	3.0874	D	5	31/08/2020 01:11		0	0	0	0	0	0	0	0	0	0	0	0	0	0
1228	3	4	12	2d 15:40:21.56000	0d 04:11:01.94000	0.00510881	0.0193375	0.0012211	3.0773	D	5	31/08/2020 01:12		0	0	0	0	0	0	0	0	0	0	0	0	0	0
1229	3	4	12	2d 15:40:27.63000	0d 04:11:08.01000	0.00511087	0.0193439	0.00122103	3.0669	D	5	31/08/2020 01:12		0	0	0	0	0	0	0	0	0	0	0	0	0	0
1230	3	4	12	2d 15:40:33.52000	0d 04:11:13.90000	0.00511287	0.01935	0.00122095	3.0567	D	5	31/08/2020 01:12		0	0	0	0	0	0	0	0	0	0	0	0	0	0
1231	3	4	12	2d 15:40:39.22000	0d 04:11:19.60000	0.0051148	0.0193559	0.00122126	3.0465	D	5	31/08/2020 01:12		0	0	0	0	0	0	0	0	0	0	0	0	0	0
1232	3	4	12	2d 15:40:44.70000	0d 04:11:25.08000	0.00511666	0.0193615	0.00122103	3.0362	D	5	31/08/2020 01:12		0	0	0	0	0	0	0	0	0	0	0	0	0	0
1233	3	4	12	2d 15:40:49.90000	0d 04:11:30.28000	0.00511843	0.0193669	0.00122126	3.0259	D	5	31/08/2020 01:12		0	0	0	0	0	0	0	0	0	0	0	0	0	0
1234	3	4	12	2d 15:40:54.85000	0d 04:11:35.23000	0.00512011	0.019372	0.00122118	3.0156	D	5	31/08/2020 01:12		0	0	0	0	0	0	0	0	0	0	0	0	0	0
1235	3	4	12	2d 15:40:59.65000	0d 04:11:40.03000	0.00512173	0.0193769	0.00122095	3.0054	D	5	31/08/2020 01:12		0	0	0	0	0	0	0	0	0	0	0	0	0	0
1236	3	4	12	2d 15:41:04.23000	0d 04:11:44.61000	0.00512329	0.0193815	0.00122118	2.9952	D	5	31/08/2020 01:12		0	0	0	0	0	0	0	0	0	0	0	0	0	0
1237	3	4	12	2d 15:41:08.65000	0d 04:11:49.03000	0.00512479	0.019386	0.0012211	2.9848	D	5	31/08/2020 01:12		0	0	0	0	0	0	0	0	0	0	0	0	0	0
1238	3	4	12	2d 15:41:12.91000	0d 04:11:53.29000	0.00512623	0.0193903	0.00122087	2.9746	D	5	31/08/2020 01:12		0	0	0	0	0	0	0	0	0	0	0	0	0	0
1239	3	4	12	2d 15:41:17.09000	0d 04:11:57.47000	0.00512765	0.0193945	0.00122087	2.9645	D	5	31/08/2020 01:12		0	0	0	0	0	0	0	0	0	0	0	0	0	0
1240	3	4	12	2d 15:41:21.02000	0d 04:12:01.40000	0.00512898	0.0193985	0.00122118	2.9545	D	5	31/08/2020 01:13		0	0	0	0	0	0	0	0	0	0	0	0	0	0
1241	3	4	12	2d 15:41:24.78000	0d 04:12:05.16000	0.00513026	0.0194022	0.00122118	2.9439	D	5	31/08/2020 01:13		0	0	0	0	0	0	0	0	0	0	0	0	0	0
1242	3	4	12	2d 15:41:28.64000	0d 04:12:09.02000	0.00513157	0.0194061	0.00122095	2.9335	D	5	31/08/2020 01:13		0	0	0	0	0	0	0	0	0	0	0	0	0	0
1243	3	4	12	2d 15:41:32.35000	0d 04:12:12.73000	0.00513282	0.0194098	0.0012211	2.9235	D	5	31/08/2020 01:13		0	0	0	0	0	0	0	0	0	0	0	0	0	0
1244	3	4	12	2d 15:41:35.84000	0d 04:12:16.22000	0.00513401	0.0194132	0.00122126	2.9131	D	5	31/08/2020 01:13		0	0	0	0	0	0	0	0	0	0	0	0	0	0
1245	3	4	12	2d 15:41:39.22000	0d 04:12:19.60000	0.00513515	0.0194165	0.0012211	2.9027	D	5	31/08/2020 01:13		0	0	0	0	0	0	0	0	0	0	0	0	0	0
1246	3	4	12	2d 15:41:42.61000	0d 04:12:22.99000	0.0051363	0.0194199	0.00122095	2.8925	D	5	31/08/2020 01:13		0	0	0	0	0	0	0	0	0	0	0	0	0	0
1247	3	4	12	2d 15:41:45.81000	0d 04:12:26.19000	0.00513739	0.019423	0.0012211	2.8823	D	5	31/08/2020 01:13		0	0	0	0	0	0	0	0	0	0	0	0	0	0
1248	3	4	12	2d 15:41:48.73000	0d 04:12:29.11000	0.00513838	0.0194259	0.00122118	2.8722	D	5	31/08/2020 01:13		0	0	0	0	0	0	0	0	0	0	0	0	0	0
1249	3	4	12	2d 15:41:51.71000	0d 04:12:32.09000	0.00513939	0.0194288	0.00122103	2.862	D	5	31/08/2020 01:13		0	0	0	0	0	0	0	0	0	0	0	0	0	0
1250	3	4	12	2d 15:41:54.62000	0d 04:12:35.00000	0.00514038	0.0194316	0.00122103	2.8518	D	5	31/08/2020 01:13		0	0	0	0	0	0	0	0	0	0	0	0	0	0
1251	3	4	12	2d 15:41:57.45000	0d 04:12:37.83000	0.00514134	0.0194343	0.00122118	2.8415	D	5	31/08/2020 01:13		0	0	0	0	0	0	0	0	0	0	0	0	0	0
1252	3	4	12	2d 15:42:00.23000	0d 04:12:40.61000	0.00514228	0.019437	0.00122095	2.8312	D	5	31/08/2020 01:13		0	0	0	0	0	0	0	0	0	0	0	0	0	0
1253	3	4	12	2d 15:42:02.94000	0d 04:12:43.32000	0.0051432	0.0194396	0.00122118	2.8208	D	5	31/08/2020 01:13		0	0	0	0	0	0	0	0	0	0	0	0	0	0
1254	3	4	12	2d 15:42:05.60000	0d 04:12:45.98000	0.0051441	0.0194421	0.00122103	2.8103	D	5	31/08/2020 01:13		0	0	0	0	0	0	0	0	0	0	0	0	0	0
1255	3	4	12	2d 15:42:08.24000	0d 04:12:48.62000	0.005145	0.0194446	0.0012211	2.7997	D	5	31/08/2020 01:13		0	0	0	0	0	0	0	0	0	0	0	0	0	0
1256	3	4	12	2d 15:42:10.79000	0d 04:12:51.17000	0.00514586	0.019447	0.00122095	2.7893	D	5	31/08/2020 01:13		0	0	0	0	0	0	0	0	0	0	0	0	0	0
1257	3	4	12	2d 15:42:13.28000	0d 04:12:53.66000	0.00514671	0.0194494	0.0012211	2.7791	D	5	31/08/2020 01:13		0	0	0	0	0	0	0	0	0	0	0	0	0	0
1258	3	4	12	2d 15:42:15.64000	0d 04:12:56.02000	0.00514751	0.0194516	0.00122103	2.7686	D	5	31/08/2020 01:13		0	0	0	0	0	0	0	0	0	0	0	0	0	0
1259	3	4	12	2d 15:42:18.05000	0d 04:12:58.43000	0.00514833	0.0194539	0.00122095	2.7581	D	5	31/08/2020 01:13		0	0	0	0	0	0	0	0	0	0	0	0	0	0
1260	3	4	12	2d 15:42:20.38000	0d 04:13:00.76000	0.00514912	0.0194561	0.00122126	2.7477	D	5	31/08/2020 01:13		0	0	0	0	0	0	0	0	0	0	0	0	0	0
1261	3	4	12	2d 15:42:22.65000	0d 04:13:03.03000	0.00514989	0.0194582	0.00122087	2.7372	D	5	31/08/2020 01:14		0	0	0	0	0	0	0	0	0	0	0	0	0	0
1262	3	4	12	2d 15:42:24.87000	0d 04:13:05.25000	0.00515064	0.0194602	0.00122095	2.7268	D	5	31/08/2020 01:14		0	0	0	0	0	0	0	0	0	0	0	0	0	0
1263	3	4	12	2d 15:42:27.06000	0d 04:13:07.44000	0.00515138	0.0194622	0.0012208	2.7163	D	5	31/08/2020 01:14		0	0	0	0	0	0	0	0	0	0	0	0	0	0
1264	3	4	12	2d 15:42:29.19000	0d 04:13:09.57000	0.0051521	0.0194642	0.0012211	2.7057	D	5	31/08/2020 01:14		0	0	0	0	0	0	0	0	0	0	0	0	0	0
1265	3	4	12	2d 15:42:31.32000	0d 04:13:11.70000	0.00515283	0.0194662	0.00122095	2.6952	D	5	31/08/2020 01:14		0	0	0	0	0	0	0	0	0	0	0	0	0	0
1266	3	4	12	2d 15:42:33.37000	0d 04:13:13.75000	0.00515352	0.019468	0.00122126	2.6847	D	5	31/08/2020 01:14		0	0	0	0	0	0	0	0	0	0	0	0	0	0
1267	3	4	12	2d 15:42:35.41000	0d 04:13:15.79000	0.00515421	0.0194699	0.00122133	2.674	D	5	31/08/2020 01:14		0	0	0	0	0	0	0	0	0	0	0	0	0	0
1268	3	4	12	2d 15:42:37.43000	0d 04:13:17.81000	0.0051549	0.0194717	0.00122118	2.6635	D	5	31/08/2020 01:14		0	0	0	0	0	0	0	0	0	0	0	0	0	0
1269	3	4	12	2d 15:42:39.36000	0d 04:13:19.74000	0.00515555	0.0194734	0.00122095	2.6531	D	5	31/08/2020 01:14		0	0	0	0	0	0	0	0	0	0	0	0	0	0
1270	3	4	12	2d 15:42:41.25000	0d 04:13:21.63000	0.00515619	0.0194751	0.0012211	2.6427	D	5	31/08/2020 01:14		0	0	0	0	0	0	0	0	0	0	0	0	0	0
1271	3	4	12	2d 15:42:43.16000	0d 04:13:23.54000	0.00515684	0.0194769	0.00122126	2.6322	D	5	31/08/2020 01:14		0	0	0	0	0	0	0	0	0	0	0	0	0	0
1272	3	4	12	2d 15:42:45.04000	0d 04:13:25.42000	0.00515748	0.0194785	0.00122103	2.6217	D	5	31/08/2020 01:14		0	0	0	0	0	0	0	0	0	0	0	0	0	0
1273	3	4	12	2d 15:42:46.88000	0d 04:13:27.26000	0.0051581	0.0194802	0.00122095	2.6111	D	5	31/08/2020 01:14		0	0	0	0	0	0	0	0	0	0	0	0	0	0
1274	3	4	12	2d 15:42:48.67000	0d 04:13:29.05000	0.00515871	0.0194817	0.0012211	2.6006	D	5	31/08/2020 01:14		0	0	0	0	0	0	0	0	0	0	0	0	0	0
1275	3	4	12	2d 15:42:50.43000	0d 04:13:30.81000	0.00515931	0.0194833	0.00122103	2.5901	D	5	31/08/2020 01:14		0	0	0	0	0	0	0	0	0	0	0	0	0	0
1276	3	4	12	2d 15:42:52.18000	0d 04:13:32.56000	0.0051599	0.0194848	0.00122103	2.5797	D	5	31/08/2020 01:14		0	0	0	0	0	0	0	0	0	0	0	0	0	0
1277	3	4	12	2d 15:42:53.88000	0d 04:13:34.26000	0.00516048	0.0194863	0.00122126	2.5689	D	5	31/08/2020 01:14		0	0	0	0	0	0	0	0	0	0	0	0	0	0
1278	3	4	12	2d 15:42:55.64000	0d 04:13:36.02000	0.00516108	0.0194878	0.0012211	2.558	D	5	31/08/2020 01:14		0	0	0	0	0	0	0	0	0	0	0	0	0	0
1279	3	4	12	2d 15:42:57.35000	0d 04:13:37.73000	0.00516166	0.0194893	0.00122118	2.5476	D	5	31/08/2020 01:14		0	0	0	0	0	0	0	0	0	0	0	0	0	0
1280	3	4	12	2d 15:42:59.01000	0d 04:13:39.39000	0.00516222	0.0194908	0.0012211	2.5371	D	5	31/08/2020 01:14		0	0	0	0	0	0	0	0	0	0	0	0	0	0
1281	3	4	12	2d 15:43:00.65000	0d 04:13:41.03000	0.00516277	0.0194922	0.0012211	2.5266	D	5	31/08/2020 01:14		0	0	0	0	0	0	0	0	0	0	0	0	0	0
1282	3	4	12	2d 15:43:02.25000	0d 04:13:42.63000	0.00516332	0.0194935	0.00122103	2.5161	D	5	31/08/2020 01:14		0	0	0	0	0	0	0	0	0	0	0	0	0	0
1283	3	4	12	2d 15:43:03.83000	0d 04:13:44.21000	0.00516385	0.0194949	0.00122126	2.5055	D	5	31/08/2020 01:14		0	0	0	0	0	0	0	0	0	0	0	0	0	0
1284	3	4	12	2d 15:43:04.68000	0d 04:13:45.06000	0.00516414	0.0194956	0.00122103	2.5	D	133	31/08/2020 01:14		0	0	0	0	0	0	0	0	0	0	0	0	0	0
1285	3	4	13	2d 15:43:04.69000	0d 00:00:00.01000	0	0	0	2.6424	R	0	31/08/2020 01:14		0	0	0	0	0	0	0	0	0	0	0	0	0	0
1286	3	4	13	2d 15:43:06.69000	0d 00:00:02.01000	0	0	0	2.882	R	1	31/08/2020 01:14		0	0	0	0	0	0	0	0	0	0	0	0	0	0
1287	3	4	13	2d 15:43:08.69000	0d 00:00:04.01000	0	0	0	3.0051	R	1	31/08/2020 01:14		0	0	0	0	0	0	0	0	0	0	0	0	0	0
1288	3	4	13	2d 15:43:10.69000	0d 00:00:06.01000	0	0	0	3.0985	R	1	31/08/2020 01:14		0	0	0	0	0	0	0	0	0	0	0	0	0	0
1289	3	4	13	2d 15:43:12.69000	0d 00:00:08.01000	0	0	0	3.1737	R	1	31/08/2020 01:14		0	0	0	0	0	0	0	0	0	0	0	0	0	0
1290	3	4	13	2d 15:43:14.68000	0d 00:00:10.00000	0	0	0	3.2355	R	129	31/08/2020 01:14		0	0	0	0	0	0	0	0	0	0	0	0	0	0
1291	4	5	9	2d 15:43:14.72000	0d 00:00:00.04000	0.00000001	0.00000005	0.00122217	3.4299	C	0	31/08/2020 01:14		0	0	0	0	0	0	0	0	0	0	0	0	0	0
1292	4	5	9	2d 15:43:14.88000	0d 00:00:00.20000	0.00000007	0.00000023	0.00122118	3.4615	C	5	31/08/2020 01:14		0	0	0	0	0	0	0	0	0	0	0	0	0	0
1293	4	5	9	2d 15:43:15.03000	0d 00:00:00.35000	0.00000012	0.00000041	0.0012211	3.4821	C	5	31/08/2020 01:14		0	0	0	0	0	0	0	0	0	0	0	0	0	0
1294	4	5	9	2d 15:43:15.20000	0d 00:00:00.52000	0.00000018	0.00000061	0.00122126	3.5007	C	5	31/08/2020 01:14		0	0	0	0	0	0	0	0	0	0	0	0	0	0
1295	4	5	9	2d 15:43:15.39000	0d 00:00:00.71000	0.00000024	0.00000084	0.0012211	3.5184	C	5	31/08/2020 01:14		0	0	0	0	0	0	0	0	0	0	0	0	0	0
1296	4	5	9	2d 15:43:15.59000	0d 00:00:00.91000	0.00000031	0.00000108	0.00122103	3.5349	C	5	31/08/2020 01:14		0	0	0	0	0	0	0	0	0	0	0	0	0	0
1297	4	5	9	2d 15:43:15.80000	0d 00:00:01.12000	0.00000038	0.00000133	0.00122095	3.5506	C	5	31/08/2020 01:14		0	0	0	0	0	0	0	0	0	0	0	0	0	0
1298	4	5	9	2d 15:43:16.03000	0d 00:00:01.35000	0.00000046	0.00000161	0.00122118	3.5666	C	5	31/08/2020 01:14		0	0	0	0	0	0	0	0	0	0	0	0	0	0
1299	4	5	9	2d 15:43:16.27000	0d 00:00:01.59000	0.00000054	0.0000019	0.00122118	3.5819	C	5	31/08/2020 01:14		0	0	0	0	0	0	0	0	0	0	0	0	0	0
1300	4	5	9	2d 15:43:16.52000	0d 00:00:01.84000	0.00000062	0.0000022	0.0012211	3.5966	C	5	31/08/2020 01:14		0	0	0	0	0	0	0	0	0	0	0	0	0	0
1301	4	5	9	2d 15:43:16.78000	0d 00:00:02.10000	0.00000071	0.00000252	0.0012211	3.6107	C	5	31/08/2020 01:14		0	0	0	0	0	0	0	0	0	0	0	0	0	0
1302	4	5	9	2d 15:43:17.06000	0d 00:00:02.38000	0.00000081	0.00000286	0.00122095	3.6248	C	5	31/08/2020 01:14		0	0	0	0	0	0	0	0	0	0	0	0	0	0
1303	4	5	9	2d 15:43:17.35000	0d 00:00:02.67000	0.00000091	0.00000322	0.00122103	3.6384	C	5	31/08/2020 01:14		0	0	0	0	0	0	0	0	0	0	0	0	0	0
1304	4	5	9	2d 15:43:17.67000	0d 00:00:02.99000	0.00000101	0.00000362	0.00122118	3.6519	C	5	31/08/2020 01:14		0	0	0	0	0	0	0	0	0	0	0	0	0	0
1305	4	5	9	2d 15:43:18.01000	0d 00:00:03.33000	0.00000113	0.00000404	0.00122118	3.6649	C	5	31/08/2020 01:14		0	0	0	0	0	0	0	0	0	0	0	0	0	0
1306	4	5	9	2d 15:43:18.39000	0d 00:00:03.71000	0.00000126	0.00000451	0.0012211	3.6776	C	5	31/08/2020 01:14		0	0	0	0	0	0	0	0	0	0	0	0	0	0
1307	4	5	9	2d 15:43:18.80000	0d 00:00:04.12000	0.0000014	0.00000502	0.00122103	3.6896	C	5	31/08/2020 01:14		0	0	0	0	0	0	0	0	0	0	0	0	0	0
1308	4	5	9	2d 15:43:19.28000	0d 00:00:04.60000	0.00000156	0.00000563	0.00122095	3.7018	C	5	31/08/2020 01:14		0	0	0	0	0	0	0	0	0	0	0	0	0	0
1309	4	5	9	2d 15:43:19.83000	0d 00:00:05.15000	0.00000175	0.00000632	0.00122103	3.7133	C	5	31/08/2020 01:14		0	0	0	0	0	0	0	0	0	0	0	0	0	0
1310	4	5	9	2d 15:43:20.49000	0d 00:00:05.81000	0.00000197	0.00000715	0.0012211	3.7246	C	5	31/08/2020 01:14		0	0	0	0	0	0	0	0	0	0	0	0	0	0
1311	4	5	9	2d 15:43:21.35000	0d 00:00:06.67000	0.00000226	0.00000824	0.00122095	3.7356	C	5	31/08/2020 01:15		0	0	0	0	0	0	0	0	0	0	0	0	0	0
1312	4	5	9	2d 15:43:22.54000	0d 00:00:07.86000	0.00000267	0.00000975	0.00122095	3.7464	C	5	31/08/2020 01:15		0	0	0	0	0	0	0	0	0	0	0	0	0	0
1313	4	5	9	2d 15:43:24.41000	0d 00:00:09.73000	0.0000033	0.00001213	0.00122095	3.7566	C	5	31/08/2020 01:15		0	0	0	0	0	0	0	0	0	0	0	0	0	0
1314	4	5	9	2d 15:43:28.58000	0d 00:00:13.90000	0.00000471	0.00001745	0.0012211	3.7667	C	5	31/08/2020 01:15		0	0	0	0	0	0	0	0	0	0	0	0	0	0
1315	4	5	9	2d 15:43:45.66000	0d 00:00:30.98000	0.00001051	0.00003926	0.0012211	3.7566	C	5	31/08/2020 01:15		0	0	0	0	0	0	0	0	0	0	0	0	0	0
1316	4	5	9	2d 15:43:55.53000	0d 00:00:40.85000	0.00001386	0.00005182	0.00122103	3.7465	C	5	31/08/2020 01:15		0	0	0	0	0	0	0	0	0	0	0	0	0	0
1317	4	5	9	2d 15:44:06.17000	0d 00:00:51.49000	0.00001746	0.00006532	0.00122103	3.7365	C	5	31/08/2020 01:15		0	0	0	0	0	0	0	0	0	0	0	0	0	0
1318	4	5	9	2d 15:44:19.60000	0d 00:01:04.92000	0.00002202	0.00008232	0.00122095	3.7264	C	5	31/08/2020 01:15		0	0	0	0	0	0	0	0	0	0	0	0	0	0
1319	4	5	9	2d 15:44:38.09000	0d 00:01:23.41000	0.00002829	0.00010565	0.00122095	3.716	C	5	31/08/2020 01:16		0	0	0	0	0	0	0	0	0	0	0	0	0	0
1320	4	5	9	2d 15:45:06.68000	0d 00:01:52.00000	0.00003799	0.00014164	0.00122118	3.706	C	5	31/08/2020 01:16		0	0	0	0	0	0	0	0	0	0	0	0	0	0
1321	4	5	9	2d 15:46:00.73000	0d 00:02:46.05000	0.00005632	0.00020948	0.00122126	3.6957	C	5	31/08/2020 01:17		0	0	0	0	0	0	0	0	0	0	0	0	0	0
1322	4	5	9	2d 15:51:00.73000	0d 00:07:46.05000	0.00015808	0.0005848	0.0012211	3.6861	C	1	31/08/2020 01:22		0	0	0	0	0	0	0	0	0	0	0	0	0	0
1323	4	5	9	2d 15:56:00.73000	0d 00:12:46.05000	0.00025983	0.00095998	0.00122118	3.6884	C	1	31/08/2020 01:27		0	0	0	0	0	0	0	0	0	0	0	0	0	0
1324	4	5	9	2d 16:01:00.73000	0d 00:17:46.05000	0.00036159	0.00133545	0.00122087	3.6916	C	1	31/08/2020 01:32		0	0	0	0	0	0	0	0	0	0	0	0	0	0
1325	4	5	9	2d 16:06:00.73000	0d 00:22:46.05000	0.00046335	0.00171129	0.00122103	3.6951	C	1	31/08/2020 01:37		0	0	0	0	0	0	0	0	0	0	0	0	0	0
1326	4	5	9	2d 16:11:00.73000	0d 00:27:46.05000	0.0005651	0.00208749	0.00122103	3.6988	C	1	31/08/2020 01:42		0	0	0	0	0	0	0	0	0	0	0	0	0	0
1327	4	5	9	2d 16:16:00.73000	0d 00:32:46.05000	0.00066686	0.00246409	0.00122103	3.7029	C	1	31/08/2020 01:47		0	0	0	0	0	0	0	0	0	0	0	0	0	0
1328	4	5	9	2d 16:21:00.73000	0d 00:37:46.05000	0.00076861	0.0028411	0.00122103	3.7072	C	1	31/08/2020 01:52		0	0	0	0	0	0	0	0	0	0	0	0	0	0
1329	4	5	9	2d 16:26:00.73000	0d 00:42:46.05000	0.00087037	0.00321856	0.00122095	3.7116	C	1	31/08/2020 01:57		0	0	0	0	0	0	0	0	0	0	0	0	0	0
1330	4	5	9	2d 16:31:00.73000	0d 00:47:46.05000	0.00097213	0.00359649	0.00122103	3.7165	C	1	31/08/2020 02:02		0	0	0	0	0	0	0	0	0	0	0	0	0	0
1331	4	5	9	2d 16:36:00.73000	0d 00:52:46.05000	0.00107388	0.00397493	0.0012211	3.7218	C	1	31/08/2020 02:07		0	0	0	0	0	0	0	0	0	0	0	0	0	0
1332	4	5	9	2d 16:41:00.73000	0d 00:57:46.05000	0.00117564	0.00435391	0.00122126	3.727	C	1	31/08/2020 02:12		0	0	0	0	0	0	0	0	0	0	0	0	0	0
1333	4	5	9	2d 16:46:00.73000	0d 01:02:46.05000	0.00127739	0.00473344	0.00122087	3.7325	C	1	31/08/2020 02:17		0	0	0	0	0	0	0	0	0	0	0	0	0	0
1334	4	5	9	2d 16:51:00.73000	0d 01:07:46.05000	0.00137915	0.00511352	0.00122118	3.7375	C	1	31/08/2020 02:22		0	0	0	0	0	0	0	0	0	0	0	0	0	0
1335	4	5	9	2d 16:56:00.73000	0d 01:12:46.05000	0.00148091	0.00549415	0.00122087	3.7433	C	1	31/08/2020 02:27		0	0	0	0	0	0	0	0	0	0	0	0	0	0
1336	4	5	9	2d 17:01:00.73000	0d 01:17:46.05000	0.00158266	0.00587532	0.00122103	3.7484	C	1	31/08/2020 02:32		0	0	0	0	0	0	0	0	0	0	0	0	0	0
1337	4	5	9	2d 17:06:00.73000	0d 01:22:46.05000	0.00168442	0.00625703	0.00122103	3.7536	C	1	31/08/2020 02:37		0	0	0	0	0	0	0	0	0	0	0	0	0	0
1338	4	5	9	2d 17:11:00.73000	0d 01:27:46.05000	0.00178618	0.00663925	0.0012211	3.7588	C	1	31/08/2020 02:42		0	0	0	0	0	0	0	0	0	0	0	0	0	0
1339	4	5	9	2d 17:16:00.73000	0d 01:32:46.05000	0.00188793	0.00702201	0.00122126	3.7641	C	1	31/08/2020 02:47		0	0	0	0	0	0	0	0	0	0	0	0	0	0
1340	4	5	9	2d 17:21:00.73000	0d 01:37:46.05000	0.00198969	0.00740529	0.0012211	3.7691	C	1	31/08/2020 02:52		0	0	0	0	0	0	0	0	0	0	0	0	0	0
1341	4	5	9	2d 17:26:00.73000	0d 01:42:46.05000	0.00209144	0.0077891	0.00122095	3.7745	C	1	31/08/2020 02:57		0	0	0	0	0	0	0	0	0	0	0	0	0	0
1342	4	5	9	2d 17:31:00.73000	0d 01:47:46.05000	0.0021932	0.00817346	0.00122095	3.78	C	1	31/08/2020 03:02		0	0	0	0	0	0	0	0	0	0	0	0	0	0
1343	4	5	9	2d 17:36:00.73000	0d 01:52:46.05000	0.00229496	0.0085584	0.00122103	3.7858	C	1	31/08/2020 03:07		0	0	0	0	0	0	0	0	0	0	0	0	0	0
1344	4	5	9	2d 17:41:00.73000	0d 01:57:46.05000	0.00239671	0.00894393	0.00122118	3.7917	C	1	31/08/2020 03:12		0	0	0	0	0	0	0	0	0	0	0	0	0	0
1345	4	5	9	2d 17:46:00.73000	0d 02:02:46.05000	0.00249847	0.00933011	0.0012211	3.7984	C	1	31/08/2020 03:17		0	0	0	0	0	0	0	0	0	0	0	0	0	0
1346	4	5	9	2d 17:51:00.73000	0d 02:07:46.05000	0.00260022	0.00971697	0.00122118	3.8054	C	1	31/08/2020 03:22		0	0	0	0	0	0	0	0	0	0	0	0	0	0
1347	4	5	9	2d 17:56:00.73000	0d 02:12:46.05000	0.00270198	0.0101046	0.0012211	3.8131	C	1	31/08/2020 03:27		0	0	0	0	0	0	0	0	0	0	0	0	0	0
1348	4	5	9	2d 18:01:00.73000	0d 02:17:46.05000	0.00280374	0.010493	0.00122095	3.8215	C	1	31/08/2020 03:32		0	0	0	0	0	0	0	0	0	0	0	0	0	0
1349	4	5	9	2d 18:06:00.73000	0d 02:22:46.05000	0.00290549	0.0108823	0.0012211	3.8308	C	1	31/08/2020 03:37		0	0	0	0	0	0	0	0	0	0	0	0	0	0
1350	4	5	9	2d 18:10:53.21000	0d 02:27:38.53000	0.0030047	0.0112628	0.00122095	3.8408	C	5	31/08/2020 03:42		0	0	0	0	0	0	0	0	0	0	0	0	0	0
1351	4	5	9	2d 18:15:23.35000	0d 02:32:08.67000	0.00309633	0.0116152	0.00122103	3.8509	C	5	31/08/2020 03:47		0	0	0	0	0	0	0	0	0	0	0	0	0	0
1352	4	5	9	2d 18:19:31.51000	0d 02:36:16.83000	0.0031805	0.0119398	0.00122133	3.861	C	5	31/08/2020 03:51		0	0	0	0	0	0	0	0	0	0	0	0	0	0
1353	4	5	9	2d 18:23:28.82000	0d 02:40:14.14000	0.00326099	0.012251	0.00122118	3.8711	C	5	31/08/2020 03:55		0	0	0	0	0	0	0	0	0	0	0	0	0	0
1354	4	5	9	2d 18:27:07.39000	0d 02:43:52.71000	0.00333513	0.0125383	0.00122103	3.8811	C	5	31/08/2020 03:58		0	0	0	0	0	0	0	0	0	0	0	0	0	0
1355	4	5	9	2d 18:30:36.01000	0d 02:47:21.33000	0.00340589	0.0128133	0.00122126	3.8912	C	5	31/08/2020 04:02		0	0	0	0	0	0	0	0	0	0	0	0	0	0
1356	4	5	9	2d 18:33:58.26000	0d 02:50:43.58000	0.00347449	0.0130806	0.00122126	3.9013	C	5	31/08/2020 04:05		0	0	0	0	0	0	0	0	0	0	0	0	0	0
1357	4	5	9	2d 18:37:13.65000	0d 02:53:58.97000	0.00354076	0.0133395	0.00122103	3.9113	C	5	31/08/2020 04:08		0	0	0	0	0	0	0	0	0	0	0	0	0	0
1358	4	5	9	2d 18:40:22.97000	0d 02:57:08.29000	0.00360498	0.013591	0.00122103	3.9214	C	5	31/08/2020 04:12		0	0	0	0	0	0	0	0	0	0	0	0	0	0
1359	4	5	9	2d 18:43:27.16000	0d 03:00:12.48000	0.00366745	0.0138363	0.0012211	3.9316	C	5	31/08/2020 04:15		0	0	0	0	0	0	0	0	0	0	0	0	0	0
1360	4	5	9	2d 18:46:31.61000	0d 03:03:16.93000	0.00373002	0.0140825	0.00122118	3.9417	C	5	31/08/2020 04:18		0	0	0	0	0	0	0	0	0	0	0	0	0	0
1361	4	5	9	2d 18:49:32.43000	0d 03:06:17.75000	0.00379135	0.0143246	0.0012208	3.9518	C	5	31/08/2020 04:21		0	0	0	0	0	0	0	0	0	0	0	0	0	0
1362	4	5	9	2d 18:52:27.15000	0d 03:09:12.47000	0.00385061	0.0145591	0.00122095	3.9619	C	5	31/08/2020 04:24		0	0	0	0	0	0	0	0	0	0	0	0	0	0
1363	4	5	9	2d 18:55:23.18000	0d 03:12:08.50000	0.00391032	0.0147959	0.00122087	3.9721	C	5	31/08/2020 04:27		0	0	0	0	0	0	0	0	0	0	0	0	0	0
1364	4	5	9	2d 18:58:17.44000	0d 03:15:02.76000	0.00396942	0.015031	0.00122118	3.9821	C	5	31/08/2020 04:29		0	0	0	0	0	0	0	0	0	0	0	0	0	0
1365	4	5	9	2d 19:01:09.94000	0d 03:17:55.26000	0.00402793	0.0152643	0.0012211	3.9924	C	5	31/08/2020 04:32		0	0	0	0	0	0	0	0	0	0	0	0	0	0
1366	4	5	9	2d 19:04:05.32000	0d 03:20:50.64000	0.00408742	0.0155021	0.00122095	4.0026	C	5	31/08/2020 04:35		0	0	0	0	0	0	0	0	0	0	0	0	0	0
1367	4	5	9	2d 19:06:55.36000	0d 03:23:40.68000	0.0041451	0.0157332	0.00122103	4.0127	C	5	31/08/2020 04:38		0	0	0	0	0	0	0	0	0	0	0	0	0	0
1368	4	5	9	2d 19:09:42.11000	0d 03:26:27.43000	0.00420165	0.0159604	0.0012211	4.0227	C	5	31/08/2020 04:41		0	0	0	0	0	0	0	0	0	0	0	0	0	0
1369	4	5	9	2d 19:12:27.89000	0d 03:29:13.21000	0.00425788	0.0161869	0.00122126	4.0328	C	5	31/08/2020 04:44		0	0	0	0	0	0	0	0	0	0	0	0	0	0
1370	4	5	9	2d 19:15:12.22000	0d 03:31:57.54000	0.00431362	0.016412	0.0012211	4.0429	C	5	31/08/2020 04:46		0	0	0	0	0	0	0	0	0	0	0	0	0	0
1371	4	5	9	2d 19:17:55.55000	0d 03:34:40.87000	0.00436902	0.0166362	0.00122126	4.0529	C	5	31/08/2020 04:49		0	0	0	0	0	0	0	0	0	0	0	0	0	0
1372	4	5	9	2d 19:20:36.96000	0d 03:37:22.28000	0.00442377	0.0168584	0.00122103	4.063	C	5	31/08/2020 04:52		0	0	0	0	0	0	0	0	0	0	0	0	0	0
1373	4	5	9	2d 19:23:15.62000	0d 03:40:00.94000	0.00447759	0.0170773	0.00122095	4.0731	C	5	31/08/2020 04:54		0	0	0	0	0	0	0	0	0	0	0	0	0	0
1374	4	5	9	2d 19:25:52.50000	0d 03:42:37.82000	0.0045308	0.0172943	0.0012211	4.0833	C	5	31/08/2020 04:57		0	0	0	0	0	0	0	0	0	0	0	0	0	0
1375	4	5	9	2d 19:28:29.50000	0d 03:45:14.82000	0.00458405	0.017512	0.00122126	4.0934	C	5	31/08/2020 05:00		0	0	0	0	0	0	0	0	0	0	0	0	0	0
1376	4	5	9	2d 19:31:02.71000	0d 03:47:48.03000	0.00463602	0.017725	0.00122095	4.1035	C	5	31/08/2020 05:02		0	0	0	0	0	0	0	0	0	0	0	0	0	0
1377	4	5	9	2d 19:33:32.53000	0d 03:50:17.85000	0.00468683	0.0179338	0.00122118	4.1135	C	5	31/08/2020 05:05		0	0	0	0	0	0	0	0	0	0	0	0	0	0
1378	4	5	9	2d 19:36:00.98000	0d 03:52:46.30000	0.00473719	0.0181412	0.00122087	4.1236	C	5	31/08/2020 05:07		0	0	0	0	0	0	0	0	0	0	0	0	0	0
1379	4	5	9	2d 19:38:29.17000	0d 03:55:14.49000	0.00478745	0.0183487	0.00122087	4.1338	C	5	31/08/2020 05:10		0	0	0	0	0	0	0	0	0	0	0	0	0	0
1380	4	5	9	2d 19:40:56.19000	0d 03:57:41.51000	0.00483732	0.0185551	0.00122118	4.144	C	5	31/08/2020 05:12		0	0	0	0	0	0	0	0	0	0	0	0	0	0
1381	4	5	9	2d 19:43:23.20000	0d 04:00:08.52000	0.00488718	0.018762	0.00122095	4.1543	C	5	31/08/2020 05:15		0	0	0	0	0	0	0	0	0	0	0	0	0	0
1382	4	5	9	2d 19:45:46.74000	0d 04:02:32.06000	0.00493587	0.0189645	0.00122095	4.1643	C	5	31/08/2020 05:17		0	0	0	0	0	0	0	0	0	0	0	0	0	0
1383	4	5	9	2d 19:48:07.63000	0d 04:04:52.95000	0.00498366	0.0191637	0.00122103	4.1744	C	5	31/08/2020 05:19		0	0	0	0	0	0	0	0	0	0	0	0	0	0
1384	4	5	9	2d 19:50:26.83000	0d 04:07:12.15000	0.00503087	0.019361	0.00122118	4.1845	C	5	31/08/2020 05:22		0	0	0	0	0	0	0	0	0	0	0	0	0	0
1385	4	5	9	2d 19:52:45.25000	0d 04:09:30.57000	0.00507782	0.0195577	0.00122087	4.1946	C	5	31/08/2020 05:24		0	0	0	0	0	0	0	0	0	0	0	0	0	0
1386	4	5	9	2d 19:53:58.60000	0d 04:10:43.92000	0.0051027	0.0196622	0.00122118	4.2	C	133	31/08/2020 05:25		0	0	0	0	0	0	0	0	0	0	0	0	0	0
1387	4	5	10	2d 19:53:58.61000	0d 00:00:00.01000	0.0051027	0.0196622	0.00124132	4.1997	C	0	31/08/2020 05:25		0	0	0	0	0	0	0	0	0	0	0	0	0	0
1388	4	5	10	2d 19:54:17.55000	0d 00:00:18.95000	0.00510903	0.0196887	0.00114122	4.2005	C	4	31/08/2020 05:25		0	0	0	0	0	0	0	0	0	0	0	0	0	0
1389	4	5	10	2d 19:54:33.61000	0d 00:00:35.01000	0.00511389	0.0197091	0.00104105	4.2004	C	4	31/08/2020 05:26		0	0	0	0	0	0	0	0	0	0	0	0	0	0
1390	4	5	10	2d 19:54:53.82000	0d 00:00:55.22000	0.00511945	0.0197325	0.00094102	4.2004	C	4	31/08/2020 05:26		0	0	0	0	0	0	0	0	0	0	0	0	0	0
1391	4	5	10	2d 19:55:18.85000	0d 00:01:20.25000	0.00512563	0.0197585	0.00084092	4.2004	C	4	31/08/2020 05:26		0	0	0	0	0	0	0	0	0	0	0	0	0	0
1392	4	5	10	2d 19:55:48.63000	0d 00:01:50.03000	0.00513217	0.0197859	0.00074083	4.2004	C	4	31/08/2020 05:27		0	0	0	0	0	0	0	0	0	0	0	0	0	0
1393	4	5	10	2d 19:56:22.99000	0d 00:02:24.39000	0.00513875	0.0198136	0.00064073	4.2002	C	4	31/08/2020 05:28		0	0	0	0	0	0	0	0	0	0	0	0	0	0
1394	4	5	10	2d 19:57:03.09000	0d 00:03:04.49000	0.0051453	0.0198411	0.0005407	4.2	C	4	31/08/2020 05:28		0	0	0	0	0	0	0	0	0	0	0	0	0	0
1395	4	5	10	2d 19:57:53.66000	0d 00:03:55.06000	0.00515218	0.01987	0.00044053	4.2002	C	4	31/08/2020 05:29		0	0	0	0	0	0	0	0	0	0	0	0	0	0
1396	4	5	10	2d 19:59:01.49000	0d 00:05:02.89000	0.00515949	0.0199007	0.00034051	4.2002	C	4	31/08/2020 05:30		0	0	0	0	0	0	0	0	0	0	0	0	0	0
1397	4	5	10	2d 20:00:34.82000	0d 00:06:36.22000	0.00516691	0.0199319	0.00024041	4.2002	C	4	31/08/2020 05:32		0	0	0	0	0	0	0	0	0	0	0	0	0	0
1398	4	5	10	2d 20:03:15.33000	0d 00:09:16.73000	0.00517515	0.0199665	0.00014038	4.2002	C	4	31/08/2020 05:34		0	0	0	0	0	0	0	0	0	0	0	0	0	0
1399	4	5	10	2d 20:04:02.90000	0d 00:10:04.30000	0.00517688	0.0199737	0.00012207	4.2002	C	132	31/08/2020 05:35		0	0	0	0	0	0	0	0	0	0	0	0	0	0
1400	4	5	11	2d 20:04:02.91000	0d 00:00:00.01000	0	0	0	4.1991	R	0	31/08/2020 05:35		0	0	0	0	0	0	0	0	0	0	0	0	0	0
1401	4	5	11	2d 20:04:04.91000	0d 00:00:02.01000	0	0	0	4.199	R	1	31/08/2020 05:35		0	0	0	0	0	0	0	0	0	0	0	0	0	0
1402	4	5	11	2d 20:04:06.91000	0d 00:00:04.01000	0	0	0	4.1987	R	1	31/08/2020 05:35		0	0	0	0	0	0	0	0	0	0	0	0	0	0
1403	4	5	11	2d 20:04:08.91000	0d 00:00:06.01000	0	0	0	4.1987	R	1	31/08/2020 05:35		0	0	0	0	0	0	0	0	0	0	0	0	0	0
1404	4	5	11	2d 20:04:10.91000	0d 00:00:08.01000	0	0	0	4.1987	R	1	31/08/2020 05:35		0	0	0	0	0	0	0	0	0	0	0	0	0	0
1405	4	5	11	2d 20:04:12.90000	0d 00:00:10.00000	0	0	0	4.1988	R	129	31/08/2020 05:35		0	0	0	0	0	0	0	0	0	0	0	0	0	0
1406	4	5	12	2d 20:04:12.94000	0d 00:00:00.04000	0.00000001	0.00000006	0.00122179	4.1886	D	0	31/08/2020 05:35		0	0	0	0	0	0	0	0	0	0	0	0	0	0
1407	4	5	12	2d 20:04:53.77000	0d 00:00:40.87000	0.00001386	0.00005798	0.00122126	4.1785	D	5	31/08/2020 05:36		0	0	0	0	0	0	0	0	0	0	0	0	0	0
1408	4	5	12	2d 20:06:39.49000	0d 00:02:26.59000	0.00004972	0.00020763	0.00122103	4.1685	D	5	31/08/2020 05:38		0	0	0	0	0	0	0	0	0	0	0	0	0	0
1409	4	5	12	2d 20:08:43.90000	0d 00:04:31.00000	0.00009192	0.00038332	0.0012211	4.1584	D	5	31/08/2020 05:40		0	0	0	0	0	0	0	0	0	0	0	0	0	0
1410	4	5	12	2d 20:10:53.98000	0d 00:06:41.08000	0.00013604	0.00056657	0.0012211	4.1483	D	5	31/08/2020 05:42		0	0	0	0	0	0	0	0	0	0	0	0	0	0
1411	4	5	12	2d 20:13:04.41000	0d 00:08:51.51000	0.00018028	0.00074987	0.00122103	4.1381	D	5	31/08/2020 05:44		0	0	0	0	0	0	0	0	0	0	0	0	0	0
1412	4	5	12	2d 20:15:20.40000	0d 00:11:07.50000	0.00022641	0.00094053	0.0012211	4.128	D	5	31/08/2020 05:47		0	0	0	0	0	0	0	0	0	0	0	0	0	0
1413	4	5	12	2d 20:17:35.93000	0d 00:13:23.03000	0.00027238	0.00113007	0.00122103	4.118	D	5	31/08/2020 05:49		0	0	0	0	0	0	0	0	0	0	0	0	0	0
1414	4	5	12	2d 20:19:53.30000	0d 00:15:40.40000	0.00031897	0.00132171	0.00122126	4.1079	D	5	31/08/2020 05:51		0	0	0	0	0	0	0	0	0	0	0	0	0	0
1415	4	5	12	2d 20:22:11.94000	0d 00:17:59.04000	0.000366	0.00151466	0.00122118	4.0978	D	5	31/08/2020 05:53		0	0	0	0	0	0	0	0	0	0	0	0	0	0
1416	4	5	12	2d 20:24:35.90000	0d 00:20:23.00000	0.00041483	0.00171451	0.00122103	4.0877	D	5	31/08/2020 05:56		0	0	0	0	0	0	0	0	0	0	0	0	0	0
1417	4	5	12	2d 20:26:58.88000	0d 00:22:45.98000	0.00046332	0.00191251	0.0012211	4.0777	D	5	31/08/2020 05:58		0	0	0	0	0	0	0	0	0	0	0	0	0	0
1418	4	5	12	2d 20:29:25.48000	0d 00:25:12.58000	0.00051305	0.00211503	0.0012211	4.0676	D	5	31/08/2020 06:01		0	0	0	0	0	0	0	0	0	0	0	0	0	0
1419	4	5	12	2d 20:31:54.25000	0d 00:27:41.35000	0.00056351	0.00232004	0.00122095	4.0575	D	5	31/08/2020 06:03		0	0	0	0	0	0	0	0	0	0	0	0	0	0
1420	4	5	12	2d 20:34:25.24000	0d 00:30:12.34000	0.00061472	0.00252759	0.00122126	4.0475	D	5	31/08/2020 06:06		0	0	0	0	0	0	0	0	0	0	0	0	0	0
1421	4	5	12	2d 20:36:58.19000	0d 00:32:45.29000	0.0006666	0.00273731	0.0012211	4.0374	D	5	31/08/2020 06:08		0	0	0	0	0	0	0	0	0	0	0	0	0	0
1422	4	5	12	2d 20:39:30.44000	0d 00:35:17.54000	0.00071824	0.00294555	0.00122118	4.0273	D	5	31/08/2020 06:11		0	0	0	0	0	0	0	0	0	0	0	0	0	0
1423	4	5	12	2d 20:42:08.12000	0d 00:37:55.22000	0.00077172	0.00316069	0.00122126	4.0172	D	5	31/08/2020 06:13		0	0	0	0	0	0	0	0	0	0	0	0	0	0
1424	4	5	12	2d 20:44:48.24000	0d 00:40:35.34000	0.00082604	0.0033786	0.00122103	4.0072	D	5	31/08/2020 06:16		0	0	0	0	0	0	0	0	0	0	0	0	0	0
1425	4	5	12	2d 20:47:29.88000	0d 00:43:16.98000	0.00088086	0.00359803	0.00122095	3.9971	D	5	31/08/2020 06:19		0	0	0	0	0	0	0	0	0	0	0	0	0	0
1426	4	5	12	2d 20:50:14.17000	0d 00:46:01.27000	0.00093659	0.00382049	0.00122141	3.987	D	5	31/08/2020 06:21		0	0	0	0	0	0	0	0	0	0	0	0	0	0
1427	4	5	12	2d 20:52:56.81000	0d 00:48:43.91000	0.00099175	0.00404016	0.0012208	3.977	D	5	31/08/2020 06:24		0	0	0	0	0	0	0	0	0	0	0	0	0	0
1428	4	5	12	2d 20:55:40.33000	0d 00:51:27.43000	0.00104722	0.00426047	0.00122118	3.9669	D	5	31/08/2020 06:27		0	0	0	0	0	0	0	0	0	0	0	0	0	0
1429	4	5	12	2d 20:58:28.11000	0d 00:54:15.21000	0.00110412	0.00448594	0.00122103	3.9568	D	5	31/08/2020 06:30		0	0	0	0	0	0	0	0	0	0	0	0	0	0
1430	4	5	12	2d 21:01:15.43000	0d 00:57:02.53000	0.00116088	0.00471023	0.00122118	3.9467	D	5	31/08/2020 06:32		0	0	0	0	0	0	0	0	0	0	0	0	0	0
1431	4	5	12	2d 21:04:04.44000	0d 00:59:51.54000	0.0012182	0.0049362	0.00122103	3.9365	D	5	31/08/2020 06:35		0	0	0	0	0	0	0	0	0	0	0	0	0	0
1432	4	5	12	2d 21:06:56.54000	0d 01:02:43.64000	0.00127658	0.00516571	0.00122103	3.9265	D	5	31/08/2020 06:38		0	0	0	0	0	0	0	0	0	0	0	0	0	0
1433	4	5	12	2d 21:09:51.41000	0d 01:05:38.51000	0.00133589	0.00539832	0.00122095	3.9164	D	5	31/08/2020 06:41		0	0	0	0	0	0	0	0	0	0	0	0	0	0
1434	4	5	12	2d 21:12:47.81000	0d 01:08:34.91000	0.00139572	0.00563235	0.00122126	3.9063	D	5	31/08/2020 06:44		0	0	0	0	0	0	0	0	0	0	0	0	0	0
1435	4	5	12	2d 21:15:44.67000	0d 01:11:31.77000	0.00145571	0.00586639	0.0012211	3.8962	D	5	31/08/2020 06:47		0	0	0	0	0	0	0	0	0	0	0	0	0	0
1436	4	5	12	2d 21:18:44.33000	0d 01:14:31.43000	0.00151665	0.00610352	0.0012211	3.8862	D	5	31/08/2020 06:50		0	0	0	0	0	0	0	0	0	0	0	0	0	0
1437	4	5	12	2d 21:21:47.93000	0d 01:17:35.03000	0.00157893	0.00634523	0.00122095	3.8759	D	5	31/08/2020 06:53		0	0	0	0	0	0	0	0	0	0	0	0	0	0
1438	4	5	12	2d 21:24:57.98000	0d 01:20:45.08000	0.00164339	0.00659477	0.0012211	3.8659	D	5	31/08/2020 06:56		0	0	0	0	0	0	0	0	0	0	0	0	0	0
1439	4	5	12	2d 21:28:12.42000	0d 01:23:59.52000	0.00170934	0.00684941	0.00122103	3.8556	D	5	31/08/2020 06:59		0	0	0	0	0	0	0	0	0	0	0	0	0	0
1440	4	5	12	2d 21:31:36.22000	0d 01:27:23.32000	0.00177847	0.0071156	0.0012211	3.8456	D	5	31/08/2020 07:03		0	0	0	0	0	0	0	0	0	0	0	0	0	0
1441	4	5	12	2d 21:35:04.11000	0d 01:30:51.21000	0.00184898	0.00738641	0.00122118	3.8355	D	5	31/08/2020 07:06		0	0	0	0	0	0	0	0	0	0	0	0	0	0
1442	4	5	12	2d 21:38:45.81000	0d 01:34:32.91000	0.00192418	0.00767446	0.00122118	3.8254	D	5	31/08/2020 07:10		0	0	0	0	0	0	0	0	0	0	0	0	0	0
1443	4	5	12	2d 21:42:38.32000	0d 01:38:25.42000	0.00200304	0.00797576	0.00122095	3.8154	D	5	31/08/2020 07:14		0	0	0	0	0	0	0	0	0	0	0	0	0	0
1444	4	5	12	2d 21:46:45.95000	0d 01:42:33.05000	0.00208703	0.0082958	0.00122103	3.8053	D	5	31/08/2020 07:18		0	0	0	0	0	0	0	0	0	0	0	0	0	0
1445	4	5	12	2d 21:51:11.20000	0d 01:46:58.30000	0.002177	0.00863771	0.00122103	3.7952	D	5	31/08/2020 07:22		0	0	0	0	0	0	0	0	0	0	0	0	0	0
1446	4	5	12	2d 21:55:57.02000	0d 01:51:44.12000	0.00227395	0.00900516	0.00122118	3.7852	D	5	31/08/2020 07:27		0	0	0	0	0	0	0	0	0	0	0	0	0	0
1447	4	5	12	2d 22:00:57.02000	0d 01:56:44.12000	0.00237571	0.00938984	0.0012211	3.7757	D	1	31/08/2020 07:32		0	0	0	0	0	0	0	0	0	0	0	0	0	0
1448	4	5	12	2d 22:05:57.02000	0d 02:01:44.12000	0.00247746	0.00977359	0.0012211	3.7668	D	1	31/08/2020 07:37		0	0	0	0	0	0	0	0	0	0	0	0	0	0
1449	4	5	12	2d 22:10:57.02000	0d 02:06:44.12000	0.00257922	0.0101565	0.00122118	3.7591	D	1	31/08/2020 07:42		0	0	0	0	0	0	0	0	0	0	0	0	0	0
1450	4	5	12	2d 22:15:57.02000	0d 02:11:44.12000	0.00268097	0.0105386	0.00122103	3.7514	D	1	31/08/2020 07:47		0	0	0	0	0	0	0	0	0	0	0	0	0	0
1451	4	5	12	2d 22:20:57.02000	0d 02:16:44.12000	0.00278273	0.01092	0.00122118	3.7446	D	1	31/08/2020 07:52		0	0	0	0	0	0	0	0	0	0	0	0	0	0
1452	4	5	12	2d 22:25:57.02000	0d 02:21:44.12000	0.00288449	0.0113007	0.00122126	3.7375	D	1	31/08/2020 07:57		0	0	0	0	0	0	0	0	0	0	0	0	0	0
1453	4	5	12	2d 22:30:57.02000	0d 02:26:44.12000	0.00298624	0.0116807	0.00122126	3.7316	D	1	31/08/2020 08:02		0	0	0	0	0	0	0	0	0	0	0	0	0	0
1454	4	5	12	2d 22:35:57.02000	0d 02:31:44.12000	0.003088	0.0120601	0.00122126	3.725	D	1	31/08/2020 08:07		0	0	0	0	0	0	0	0	0	0	0	0	0	0
1455	4	5	12	2d 22:40:57.02000	0d 02:36:44.12000	0.00318975	0.0124388	0.00122103	3.7186	D	1	31/08/2020 08:12		0	0	0	0	0	0	0	0	0	0	0	0	0	0
1456	4	5	12	2d 22:45:57.02000	0d 02:41:44.12000	0.00329151	0.0128169	0.00122126	3.7122	D	1	31/08/2020 08:17		0	0	0	0	0	0	0	0	0	0	0	0	0	0
1457	4	5	12	2d 22:50:57.02000	0d 02:46:44.12000	0.00339327	0.0131943	0.00122126	3.7053	D	1	31/08/2020 08:22		0	0	0	0	0	0	0	0	0	0	0	0	0	0
1458	4	5	12	2d 22:55:57.02000	0d 02:51:44.12000	0.00349502	0.013571	0.0012211	3.6983	D	1	31/08/2020 08:27		0	0	0	0	0	0	0	0	0	0	0	0	0	0
1459	4	5	12	2d 23:00:57.02000	0d 02:56:44.12000	0.00359678	0.0139469	0.00122103	3.6909	D	1	31/08/2020 08:32		0	0	0	0	0	0	0	0	0	0	0	0	0	0
1460	4	5	12	2d 23:05:57.02000	0d 03:01:44.12000	0.00369854	0.0143221	0.0012208	3.6826	D	1	31/08/2020 08:37		0	0	0	0	0	0	0	0	0	0	0	0	0	0
1461	4	5	12	2d 23:10:57.02000	0d 03:06:44.12000	0.00380029	0.0146964	0.00122095	3.6733	D	1	31/08/2020 08:42		0	0	0	0	0	0	0	0	0	0	0	0	0	0
1462	4	5	12	2d 23:15:48.94000	0d 03:11:36.04000	0.00389931	0.0150596	0.00122095	3.6632	D	5	31/08/2020 08:47		0	0	0	0	0	0	0	0	0	0	0	0	0	0
1463	4	5	12	2d 23:20:07.55000	0d 03:15:54.65000	0.00398702	0.0153805	0.00122087	3.6532	D	5	31/08/2020 08:51		0	0	0	0	0	0	0	0	0	0	0	0	0	0
1464	4	5	12	2d 23:23:58.94000	0d 03:19:46.04000	0.00406551	0.0156669	0.00122095	3.6431	D	5	31/08/2020 08:55		0	0	0	0	0	0	0	0	0	0	0	0	0	0
1465	4	5	12	2d 23:27:18.30000	0d 03:23:05.40000	0.00413313	0.0159129	0.0012211	3.633	D	5	31/08/2020 08:58		0	0	0	0	0	0	0	0	0	0	0	0	0	0
1466	4	5	12	2d 23:30:07.59000	0d 03:25:54.69000	0.00419055	0.0161212	0.0012211	3.6229	D	5	31/08/2020 09:01		0	0	0	0	0	0	0	0	0	0	0	0	0	0
1467	4	5	12	2d 23:32:36.23000	0d 03:28:23.33000	0.00424097	0.0163036	0.0012211	3.6129	D	5	31/08/2020 09:04		0	0	0	0	0	0	0	0	0	0	0	0	0	0
1468	4	5	12	2d 23:34:43.61000	0d 03:30:30.71000	0.00428417	0.0164595	0.00122103	3.6028	D	5	31/08/2020 09:06		0	0	0	0	0	0	0	0	0	0	0	0	0	0
1469	4	5	12	2d 23:36:30.04000	0d 03:32:17.14000	0.00432027	0.0165894	0.00122103	3.5927	D	5	31/08/2020 09:08		0	0	0	0	0	0	0	0	0	0	0	0	0	0
1470	4	5	12	2d 23:38:01.47000	0d 03:33:48.57000	0.00435128	0.0167007	0.0012211	3.5827	D	5	31/08/2020 09:09		0	0	0	0	0	0	0	0	0	0	0	0	0	0
1471	4	5	12	2d 23:39:18.30000	0d 03:35:05.40000	0.00437734	0.0167939	0.00122103	3.5726	D	5	31/08/2020 09:10		0	0	0	0	0	0	0	0	0	0	0	0	0	0
1472	4	5	12	2d 23:40:21.26000	0d 03:36:08.36000	0.0043987	0.0168701	0.00122095	3.5625	D	5	31/08/2020 09:12		0	0	0	0	0	0	0	0	0	0	0	0	0	0
1473	4	5	12	2d 23:41:15.42000	0d 03:37:02.52000	0.00441707	0.0169355	0.00122118	3.5525	D	5	31/08/2020 09:12		0	0	0	0	0	0	0	0	0	0	0	0	0	0
1474	4	5	12	2d 23:42:02.62000	0d 03:37:49.72000	0.00443308	0.0169923	0.0012211	3.5424	D	5	31/08/2020 09:13		0	0	0	0	0	0	0	0	0	0	0	0	0	0
1475	4	5	12	2d 23:42:43.93000	0d 03:38:31.03000	0.00444709	0.0170418	0.0012208	3.5323	D	5	31/08/2020 09:14		0	0	0	0	0	0	0	0	0	0	0	0	0	0
1476	4	5	12	2d 23:43:19.39000	0d 03:39:06.49000	0.00445912	0.0170843	0.00122087	3.5221	D	5	31/08/2020 09:15		0	0	0	0	0	0	0	0	0	0	0	0	0	0
1477	4	5	12	2d 23:43:51.21000	0d 03:39:38.31000	0.00446991	0.0171222	0.0012211	3.512	D	5	31/08/2020 09:15		0	0	0	0	0	0	0	0	0	0	0	0	0	0
1478	4	5	12	2d 23:44:22.40000	0d 03:40:09.50000	0.00448049	0.0171593	0.00122095	3.5019	D	5	31/08/2020 09:16		0	0	0	0	0	0	0	0	0	0	0	0	0	0
1479	4	5	12	2d 23:44:49.96000	0d 03:40:37.06000	0.00448984	0.017192	0.00122126	3.4919	D	5	31/08/2020 09:16		0	0	0	0	0	0	0	0	0	0	0	0	0	0
1480	4	5	12	2d 23:45:15.95000	0d 03:41:03.05000	0.00449865	0.0172228	0.00122126	3.4818	D	5	31/08/2020 09:16		0	0	0	0	0	0	0	0	0	0	0	0	0	0
1481	4	5	12	2d 23:45:39.99000	0d 03:41:27.09000	0.00450681	0.0172511	0.00122095	3.4716	D	5	31/08/2020 09:17		0	0	0	0	0	0	0	0	0	0	0	0	0	0
1482	4	5	12	2d 23:46:04.78000	0d 03:41:51.88000	0.00451522	0.0172803	0.00122103	3.4614	D	5	31/08/2020 09:17		0	0	0	0	0	0	0	0	0	0	0	0	0	0
1483	4	5	12	2d 23:46:33.23000	0d 03:42:20.33000	0.00452487	0.0173136	0.0012211	3.4513	D	5	31/08/2020 09:18		0	0	0	0	0	0	0	0	0	0	0	0	0	0
1484	4	5	12	2d 23:47:06.15000	0d 03:42:53.25000	0.00453603	0.0173521	0.00122103	3.4412	D	5	31/08/2020 09:18		0	0	0	0	0	0	0	0	0	0	0	0	0	0
1485	4	5	12	2d 23:48:10.81000	0d 03:43:57.91000	0.00455796	0.0174274	0.0012211	3.4311	D	5	31/08/2020 09:19		0	0	0	0	0	0	0	0	0	0	0	0	0	0
1486	4	5	12	2d 23:50:44.28000	0d 03:46:31.38000	0.00461002	0.0176058	0.00122103	3.4211	D	5	31/08/2020 09:22		0	0	0	0	0	0	0	0	0	0	0	0	0	0
1487	4	5	12	2d 23:54:16.04000	0d 03:50:03.14000	0.00468184	0.0178511	0.00122103	3.411	D	5	31/08/2020 09:25		0	0	0	0	0	0	0	0	0	0	0	0	0	0
1488	4	5	12	2d 23:58:51.75000	0d 03:54:38.85000	0.00477536	0.0181696	0.00122126	3.4009	D	5	31/08/2020 09:30		0	0	0	0	0	0	0	0	0	0	0	0	0	0
1489	4	5	12	3d 00:02:40.26000	0d 03:58:27.36000	0.00485287	0.0184329	0.00122118	3.3907	D	5	31/08/2020 09:34		0	0	0	0	0	0	0	0	0	0	0	0	0	0
1490	4	5	12	3d 00:05:18.39000	0d 04:01:05.49000	0.00490651	0.0186145	0.0012211	3.3805	D	5	31/08/2020 09:36		0	0	0	0	0	0	0	0	0	0	0	0	0	0
1491	4	5	12	3d 00:07:16.09000	0d 04:03:03.19000	0.00494643	0.0187493	0.00122095	3.3704	D	5	31/08/2020 09:38		0	0	0	0	0	0	0	0	0	0	0	0	0	0
1492	4	5	12	3d 00:08:46.29000	0d 04:04:33.39000	0.00497702	0.0188523	0.00122118	3.3603	D	5	31/08/2020 09:40		0	0	0	0	0	0	0	0	0	0	0	0	0	0
1493	4	5	12	3d 00:09:46.18000	0d 04:05:33.28000	0.00499734	0.0189205	0.00122095	3.3501	D	5	31/08/2020 09:41		0	0	0	0	0	0	0	0	0	0	0	0	0	0
1494	4	5	12	3d 00:10:43.98000	0d 04:06:31.08000	0.00501694	0.0189861	0.00122126	3.34	D	5	31/08/2020 09:42		0	0	0	0	0	0	0	0	0	0	0	0	0	0
1495	4	5	12	3d 00:11:24.46000	0d 04:07:11.56000	0.00503067	0.0190318	0.0012208	3.33	D	5	31/08/2020 09:43		0	0	0	0	0	0	0	0	0	0	0	0	0	0
1496	4	5	12	3d 00:11:58.02000	0d 04:07:45.12000	0.00504205	0.0190697	0.00122095	3.3198	D	5	31/08/2020 09:43		0	0	0	0	0	0	0	0	0	0	0	0	0	0
1497	4	5	12	3d 00:12:27.84000	0d 04:08:14.94000	0.00505217	0.0191032	0.00122126	3.3095	D	5	31/08/2020 09:44		0	0	0	0	0	0	0	0	0	0	0	0	0	0
1498	4	5	12	3d 00:12:53.89000	0d 04:08:40.99000	0.00506101	0.0191324	0.00122126	3.2995	D	5	31/08/2020 09:44		0	0	0	0	0	0	0	0	0	0	0	0	0	0
1499	4	5	12	3d 00:13:16.59000	0d 04:09:03.69000	0.0050687	0.0191578	0.00122118	3.2892	D	5	31/08/2020 09:44		0	0	0	0	0	0	0	0	0	0	0	0	0	0
1500	4	5	12	3d 00:13:36.14000	0d 04:09:23.24000	0.00507534	0.0191796	0.00122087	3.2792	D	5	31/08/2020 09:45		0	0	0	0	0	0	0	0	0	0	0	0	0	0
1501	4	5	12	3d 00:13:53.30000	0d 04:09:40.40000	0.00508116	0.0191986	0.00122126	3.2691	D	5	31/08/2020 09:45		0	0	0	0	0	0	0	0	0	0	0	0	0	0
1502	4	5	12	3d 00:14:09.20000	0d 04:09:56.30000	0.00508655	0.0192162	0.00122103	3.2589	D	5	31/08/2020 09:45		0	0	0	0	0	0	0	0	0	0	0	0	0	0
1503	4	5	12	3d 00:14:23.73000	0d 04:10:10.83000	0.00509148	0.0192323	0.00122126	3.2485	D	5	31/08/2020 09:46		0	0	0	0	0	0	0	0	0	0	0	0	0	0
1504	4	5	12	3d 00:14:36.96000	0d 04:10:24.06000	0.00509597	0.0192468	0.00122103	3.2384	D	5	31/08/2020 09:46		0	0	0	0	0	0	0	0	0	0	0	0	0	0
1505	4	5	12	3d 00:14:49.05000	0d 04:10:36.15000	0.00510007	0.0192601	0.00122087	3.2282	D	5	31/08/2020 09:46		0	0	0	0	0	0	0	0	0	0	0	0	0	0
1506	4	5	12	3d 00:15:00.27000	0d 04:10:47.37000	0.00510387	0.0192723	0.00122095	3.218	D	5	31/08/2020 09:46		0	0	0	0	0	0	0	0	0	0	0	0	0	0
1507	4	5	12	3d 00:15:11.05000	0d 04:10:58.15000	0.00510753	0.0192841	0.0012211	3.2076	D	5	31/08/2020 09:46		0	0	0	0	0	0	0	0	0	0	0	0	0	0
1508	4	5	12	3d 00:15:20.96000	0d 04:11:08.06000	0.00511089	0.0192949	0.0012211	3.1975	D	5	31/08/2020 09:47		0	0	0	0	0	0	0	0	0	0	0	0	0	0
1509	4	5	12	3d 00:15:30.30000	0d 04:11:17.40000	0.00511406	0.019305	0.00122095	3.1873	D	5	31/08/2020 09:47		0	0	0	0	0	0	0	0	0	0	0	0	0	0
1510	4	5	12	3d 00:15:39.26000	0d 04:11:26.36000	0.0051171	0.0193146	0.0012211	3.1771	D	5	31/08/2020 09:47		0	0	0	0	0	0	0	0	0	0	0	0	0	0
1511	4	5	12	3d 00:15:47.68000	0d 04:11:34.78000	0.00511995	0.0193237	0.00122118	3.1669	D	5	31/08/2020 09:47		0	0	0	0	0	0	0	0	0	0	0	0	0	0
1512	4	5	12	3d 00:15:55.54000	0d 04:11:42.64000	0.00512262	0.0193321	0.00122118	3.1566	D	5	31/08/2020 09:47		0	0	0	0	0	0	0	0	0	0	0	0	0	0
1513	4	5	12	3d 00:16:02.99000	0d 04:11:50.09000	0.00512515	0.0193401	0.00122103	3.1463	D	5	31/08/2020 09:47		0	0	0	0	0	0	0	0	0	0	0	0	0	0
1514	4	5	12	3d 00:16:10.17000	0d 04:11:57.27000	0.00512758	0.0193478	0.00122126	3.136	D	5	31/08/2020 09:47		0	0	0	0	0	0	0	0	0	0	0	0	0	0
1515	4	5	12	3d 00:16:16.89000	0d 04:12:03.99000	0.00512986	0.0193549	0.00122103	3.1258	D	5	31/08/2020 09:47		0	0	0	0	0	0	0	0	0	0	0	0	0	0
1516	4	5	12	3d 00:16:23.37000	0d 04:12:10.47000	0.00513206	0.0193617	0.00122095	3.1156	D	5	31/08/2020 09:48		0	0	0	0	0	0	0	0	0	0	0	0	0	0
1517	4	5	12	3d 00:16:29.49000	0d 04:12:16.59000	0.00513413	0.0193682	0.0012211	3.1052	D	5	31/08/2020 09:48		0	0	0	0	0	0	0	0	0	0	0	0	0	0
1518	4	5	12	3d 00:16:35.34000	0d 04:12:22.44000	0.00513612	0.0193744	0.0012211	3.0951	D	5	31/08/2020 09:48		0	0	0	0	0	0	0	0	0	0	0	0	0	0
1519	4	5	12	3d 00:16:40.82000	0d 04:12:27.92000	0.00513798	0.0193801	0.00122103	3.0849	D	5	31/08/2020 09:48		0	0	0	0	0	0	0	0	0	0	0	0	0	0
1520	4	5	12	3d 00:16:46.17000	0d 04:12:33.27000	0.00513979	0.0193857	0.0012211	3.0745	D	5	31/08/2020 09:48		0	0	0	0	0	0	0	0	0	0	0	0	0	0
1521	4	5	12	3d 00:16:51.50000	0d 04:12:38.60000	0.0051416	0.0193912	0.0012211	3.0642	D	5	31/08/2020 09:48		0	0	0	0	0	0	0	0	0	0	0	0	0	0
1522	4	5	12	3d 00:16:56.63000	0d 04:12:43.73000	0.00514334	0.0193966	0.00122126	3.0539	D	5	31/08/2020 09:48		0	0	0	0	0	0	0	0	0	0	0	0	0	0
1523	4	5	12	3d 00:17:01.50000	0d 04:12:48.60000	0.00514499	0.0194016	0.00122087	3.0439	D	5	31/08/2020 09:48		0	0	0	0	0	0	0	0	0	0	0	0	0	0
1524	4	5	12	3d 00:17:06.15000	0d 04:12:53.25000	0.00514657	0.0194064	0.00122126	3.0336	D	5	31/08/2020 09:48		0	0	0	0	0	0	0	0	0	0	0	0	0	0
1525	4	5	12	3d 00:17:10.78000	0d 04:12:57.88000	0.00514814	0.0194111	0.00122103	3.0231	D	5	31/08/2020 09:48		0	0	0	0	0	0	0	0	0	0	0	0	0	0
1526	4	5	12	3d 00:17:15.20000	0d 04:13:02.30000	0.00514964	0.0194157	0.00122118	3.013	D	5	31/08/2020 09:48		0	0	0	0	0	0	0	0	0	0	0	0	0	0
1527	4	5	12	3d 00:17:19.36000	0d 04:13:06.46000	0.00515105	0.0194199	0.00122118	3.0028	D	5	31/08/2020 09:49		0	0	0	0	0	0	0	0	0	0	0	0	0	0
1528	4	5	12	3d 00:17:23.37000	0d 04:13:10.47000	0.00515241	0.019424	0.00122118	2.9926	D	5	31/08/2020 09:49		0	0	0	0	0	0	0	0	0	0	0	0	0	0
1529	4	5	12	3d 00:17:27.27000	0d 04:13:14.37000	0.00515373	0.0194279	0.00122103	2.9822	D	5	31/08/2020 09:49		0	0	0	0	0	0	0	0	0	0	0	0	0	0
1530	4	5	12	3d 00:17:31.10000	0d 04:13:18.20000	0.00515503	0.0194318	0.0012211	2.9718	D	5	31/08/2020 09:49		0	0	0	0	0	0	0	0	0	0	0	0	0	0
1531	4	5	12	3d 00:17:34.80000	0d 04:13:21.90000	0.00515629	0.0194355	0.00122118	2.9615	D	5	31/08/2020 09:49		0	0	0	0	0	0	0	0	0	0	0	0	0	0
1532	4	5	12	3d 00:17:38.34000	0d 04:13:25.44000	0.00515749	0.0194391	0.0012211	2.9511	D	5	31/08/2020 09:49		0	0	0	0	0	0	0	0	0	0	0	0	0	0
1533	4	5	12	3d 00:17:41.81000	0d 04:13:28.91000	0.00515866	0.0194426	0.0012208	2.9409	D	5	31/08/2020 09:49		0	0	0	0	0	0	0	0	0	0	0	0	0	0
1534	4	5	12	3d 00:17:45.06000	0d 04:13:32.16000	0.00515977	0.0194458	0.0012211	2.9306	D	5	31/08/2020 09:49		0	0	0	0	0	0	0	0	0	0	0	0	0	0
1535	4	5	12	3d 00:17:48.22000	0d 04:13:35.32000	0.00516084	0.0194489	0.00122118	2.9204	D	5	31/08/2020 09:49		0	0	0	0	0	0	0	0	0	0	0	0	0	0
1536	4	5	12	3d 00:17:51.36000	0d 04:13:38.46000	0.0051619	0.019452	0.0012208	2.91	D	5	31/08/2020 09:49		0	0	0	0	0	0	0	0	0	0	0	0	0	0
1537	4	5	12	3d 00:17:54.42000	0d 04:13:41.52000	0.00516294	0.019455	0.00122095	2.8997	D	5	31/08/2020 09:49		0	0	0	0	0	0	0	0	0	0	0	0	0	0
1538	4	5	12	3d 00:17:57.32000	0d 04:13:44.42000	0.00516392	0.0194579	0.00122133	2.8894	D	5	31/08/2020 09:49		0	0	0	0	0	0	0	0	0	0	0	0	0	0
1539	4	5	12	3d 00:18:00.17000	0d 04:13:47.27000	0.00516489	0.0194607	0.0012211	2.8789	D	5	31/08/2020 09:49		0	0	0	0	0	0	0	0	0	0	0	0	0	0
1540	4	5	12	3d 00:18:03.00000	0d 04:13:50.10000	0.00516585	0.0194634	0.00122118	2.8687	D	5	31/08/2020 09:49		0	0	0	0	0	0	0	0	0	0	0	0	0	0
1541	4	5	12	3d 00:18:05.72000	0d 04:13:52.82000	0.00516677	0.0194661	0.0012211	2.8585	D	5	31/08/2020 09:49		0	0	0	0	0	0	0	0	0	0	0	0	0	0
1542	4	5	12	3d 00:18:08.37000	0d 04:13:55.47000	0.00516767	0.0194686	0.00122103	2.8482	D	5	31/08/2020 09:49		0	0	0	0	0	0	0	0	0	0	0	0	0	0
1543	4	5	12	3d 00:18:10.95000	0d 04:13:58.05000	0.00516855	0.0194711	0.0012211	2.8377	D	5	31/08/2020 09:49		0	0	0	0	0	0	0	0	0	0	0	0	0	0
1544	4	5	12	3d 00:18:13.53000	0d 04:14:00.63000	0.00516942	0.0194736	0.0012211	2.8273	D	5	31/08/2020 09:49		0	0	0	0	0	0	0	0	0	0	0	0	0	0
1545	4	5	12	3d 00:18:16.02000	0d 04:14:03.12000	0.00517027	0.019476	0.00122087	2.817	D	5	31/08/2020 09:49		0	0	0	0	0	0	0	0	0	0	0	0	0	0
1546	4	5	12	3d 00:18:18.42000	0d 04:14:05.52000	0.00517108	0.0194783	0.00122095	2.8066	D	5	31/08/2020 09:49		0	0	0	0	0	0	0	0	0	0	0	0	0	0
1547	4	5	12	3d 00:18:20.79000	0d 04:14:07.89000	0.00517189	0.0194805	0.00122103	2.7961	D	5	31/08/2020 09:50		0	0	0	0	0	0	0	0	0	0	0	0	0	0
1548	4	5	12	3d 00:18:23.16000	0d 04:14:10.26000	0.00517269	0.0194828	0.0012211	2.7857	D	5	31/08/2020 09:50		0	0	0	0	0	0	0	0	0	0	0	0	0	0
1549	4	5	12	3d 00:18:25.42000	0d 04:14:12.52000	0.00517346	0.0194849	0.00122095	2.7755	D	5	31/08/2020 09:50		0	0	0	0	0	0	0	0	0	0	0	0	0	0
1550	4	5	12	3d 00:18:27.62000	0d 04:14:14.72000	0.0051742	0.019487	0.00122095	2.7652	D	5	31/08/2020 09:50		0	0	0	0	0	0	0	0	0	0	0	0	0	0
1551	4	5	12	3d 00:18:29.80000	0d 04:14:16.90000	0.00517494	0.019489	0.00122072	2.7549	D	5	31/08/2020 09:50		0	0	0	0	0	0	0	0	0	0	0	0	0	0
1552	4	5	12	3d 00:18:31.95000	0d 04:14:19.05000	0.00517567	0.019491	0.0012211	2.7445	D	5	31/08/2020 09:50		0	0	0	0	0	0	0	0	0	0	0	0	0	0
1553	4	5	12	3d 00:18:34.16000	0d 04:14:21.26000	0.00517642	0.0194931	0.00122103	2.734	D	5	31/08/2020 09:50		0	0	0	0	0	0	0	0	0	0	0	0	0	0
1554	4	5	12	3d 00:18:36.24000	0d 04:14:23.34000	0.00517713	0.019495	0.0012208	2.7234	D	5	31/08/2020 09:50		0	0	0	0	0	0	0	0	0	0	0	0	0	0
1555	4	5	12	3d 00:18:38.27000	0d 04:14:25.37000	0.00517781	0.0194969	0.0012211	2.7129	D	5	31/08/2020 09:50		0	0	0	0	0	0	0	0	0	0	0	0	0	0
1556	4	5	12	3d 00:18:40.33000	0d 04:14:27.43000	0.00517851	0.0194988	0.00122126	2.7024	D	5	31/08/2020 09:50		0	0	0	0	0	0	0	0	0	0	0	0	0	0
1557	4	5	12	3d 00:18:42.31000	0d 04:14:29.41000	0.00517918	0.0195006	0.00122126	2.6917	D	5	31/08/2020 09:50		0	0	0	0	0	0	0	0	0	0	0	0	0	0
1558	4	5	12	3d 00:18:44.28000	0d 04:14:31.38000	0.00517985	0.0195024	0.00122118	2.6813	D	5	31/08/2020 09:50		0	0	0	0	0	0	0	0	0	0	0	0	0	0
1559	4	5	12	3d 00:18:46.20000	0d 04:14:33.30000	0.0051805	0.0195041	0.00122103	2.6706	D	5	31/08/2020 09:50		0	0	0	0	0	0	0	0	0	0	0	0	0	0
1560	4	5	12	3d 00:18:48.09000	0d 04:14:35.19000	0.00518114	0.0195058	0.00122103	2.6603	D	5	31/08/2020 09:50		0	0	0	0	0	0	0	0	0	0	0	0	0	0
1561	4	5	12	3d 00:18:49.97000	0d 04:14:37.07000	0.00518178	0.0195075	0.00122126	2.6497	D	5	31/08/2020 09:50		0	0	0	0	0	0	0	0	0	0	0	0	0	0
1562	4	5	12	3d 00:18:51.81000	0d 04:14:38.91000	0.00518241	0.0195092	0.00122133	2.639	D	5	31/08/2020 09:50		0	0	0	0	0	0	0	0	0	0	0	0	0	0
1563	4	5	12	3d 00:18:53.66000	0d 04:14:40.76000	0.00518303	0.0195108	0.00122103	2.6284	D	5	31/08/2020 09:50		0	0	0	0	0	0	0	0	0	0	0	0	0	0
1564	4	5	12	3d 00:18:55.46000	0d 04:14:42.56000	0.00518365	0.0195124	0.0012211	2.6181	D	5	31/08/2020 09:50		0	0	0	0	0	0	0	0	0	0	0	0	0	0
1565	4	5	12	3d 00:18:57.24000	0d 04:14:44.34000	0.00518425	0.019514	0.00122103	2.6075	D	5	31/08/2020 09:50		0	0	0	0	0	0	0	0	0	0	0	0	0	0
1566	4	5	12	3d 00:18:59.01000	0d 04:14:46.11000	0.00518485	0.0195156	0.00122095	2.5969	D	5	31/08/2020 09:50		0	0	0	0	0	0	0	0	0	0	0	0	0	0
1567	4	5	12	3d 00:19:00.74000	0d 04:14:47.84000	0.00518544	0.0195171	0.00122118	2.5864	D	5	31/08/2020 09:50		0	0	0	0	0	0	0	0	0	0	0	0	0	0
1568	4	5	12	3d 00:19:02.45000	0d 04:14:49.55000	0.00518602	0.0195186	0.0012208	2.576	D	5	31/08/2020 09:50		0	0	0	0	0	0	0	0	0	0	0	0	0	0
1569	4	5	12	3d 00:19:04.15000	0d 04:14:51.25000	0.00518659	0.0195201	0.00122118	2.5655	D	5	31/08/2020 09:50		0	0	0	0	0	0	0	0	0	0	0	0	0	0
1570	4	5	12	3d 00:19:05.87000	0d 04:14:52.97000	0.00518718	0.0195216	0.0012211	2.5548	D	5	31/08/2020 09:50		0	0	0	0	0	0	0	0	0	0	0	0	0	0
1571	4	5	12	3d 00:19:07.57000	0d 04:14:54.67000	0.00518775	0.019523	0.00122126	2.5441	D	5	31/08/2020 09:50		0	0	0	0	0	0	0	0	0	0	0	0	0	0
1572	4	5	12	3d 00:19:09.26000	0d 04:14:56.36000	0.00518833	0.0195245	0.00122118	2.5336	D	5	31/08/2020 09:50		0	0	0	0	0	0	0	0	0	0	0	0	0	0
1573	4	5	12	3d 00:19:10.91000	0d 04:14:58.01000	0.00518889	0.0195259	0.0012211	2.5231	D	5	31/08/2020 09:50		0	0	0	0	0	0	0	0	0	0	0	0	0	0
1574	4	5	12	3d 00:19:12.54000	0d 04:14:59.64000	0.00518944	0.0195273	0.00122103	2.5127	D	5	31/08/2020 09:50		0	0	0	0	0	0	0	0	0	0	0	0	0	0
1575	4	5	12	3d 00:19:14.14000	0d 04:15:01.24000	0.00518998	0.0195286	0.00122095	2.5022	D	5	31/08/2020 09:50		0	0	0	0	0	0	0	0	0	0	0	0	0	0
1576	4	5	12	3d 00:19:14.46000	0d 04:15:01.56000	0.00519009	0.0195289	0.00122103	2.5	D	133	31/08/2020 09:50		0	0	0	0	0	0	0	0	0	0	0	0	0	0
1577	4	5	13	3d 00:19:14.47000	0d 00:00:00.01000	0	0	0	2.6404	R	0	31/08/2020 09:50		0	0	0	0	0	0	0	0	0	0	0	0	0	0
1578	4	5	13	3d 00:19:16.47000	0d 00:00:02.01000	0	0	0	2.8443	R	1	31/08/2020 09:50		0	0	0	0	0	0	0	0	0	0	0	0	0	0
1579	4	5	13	3d 00:19:18.47000	0d 00:00:04.01000	0	0	0	2.9625	R	1	31/08/2020 09:50		0	0	0	0	0	0	0	0	0	0	0	0	0	0
1580	4	5	13	3d 00:19:20.47000	0d 00:00:06.01000	0	0	0	3.0553	R	1	31/08/2020 09:51		0	0	0	0	0	0	0	0	0	0	0	0	0	0
1581	4	5	13	3d 00:19:22.47000	0d 00:00:08.01000	0	0	0	3.1316	R	1	31/08/2020 09:51		0	0	0	0	0	0	0	0	0	0	0	0	0	0
1582	4	5	13	3d 00:19:24.46000	0d 00:00:10.00000	0	0	0	3.1949	R	129	31/08/2020 09:51		0	0	0	0	0	0	0	0	0	0	0	0	0	0
1583	5	6	9	3d 00:19:24.50000	0d 00:00:00.04000	0.00000001	0.00000004	0.00122194	3.3716	C	0	31/08/2020 09:51		0	0	0	0	0	0	0	0	0	0	0	0	0	0
1584	5	6	9	3d 00:19:24.66000	0d 00:00:00.20000	0.00000007	0.00000023	0.0012211	3.3953	C	5	31/08/2020 09:51		0	0	0	0	0	0	0	0	0	0	0	0	0	0
1585	5	6	9	3d 00:19:24.82000	0d 00:00:00.36000	0.00000012	0.00000041	0.00122103	3.4141	C	5	31/08/2020 09:51		0	0	0	0	0	0	0	0	0	0	0	0	0	0
1586	5	6	9	3d 00:19:25.00000	0d 00:00:00.54000	0.00000018	0.00000062	0.00122095	3.4318	C	5	31/08/2020 09:51		0	0	0	0	0	0	0	0	0	0	0	0	0	0
1587	5	6	9	3d 00:19:25.20000	0d 00:00:00.74000	0.00000025	0.00000086	0.00122118	3.4491	C	5	31/08/2020 09:51		0	0	0	0	0	0	0	0	0	0	0	0	0	0
1588	5	6	9	3d 00:19:25.41000	0d 00:00:00.95000	0.00000032	0.0000011	0.00122133	3.4659	C	5	31/08/2020 09:51		0	0	0	0	0	0	0	0	0	0	0	0	0	0
1589	5	6	9	3d 00:19:25.63000	0d 00:00:01.17000	0.0000004	0.00000136	0.00122118	3.4821	C	5	31/08/2020 09:51		0	0	0	0	0	0	0	0	0	0	0	0	0	0
1590	5	6	9	3d 00:19:25.86000	0d 00:00:01.40000	0.00000047	0.00000163	0.00122103	3.4978	C	5	31/08/2020 09:51		0	0	0	0	0	0	0	0	0	0	0	0	0	0
1591	5	6	9	3d 00:19:26.10000	0d 00:00:01.64000	0.00000056	0.00000192	0.00122126	3.5131	C	5	31/08/2020 09:51		0	0	0	0	0	0	0	0	0	0	0	0	0	0
1592	5	6	9	3d 00:19:26.34000	0d 00:00:01.88000	0.00000064	0.00000221	0.00122103	3.5279	C	5	31/08/2020 09:51		0	0	0	0	0	0	0	0	0	0	0	0	0	0
1593	5	6	9	3d 00:19:26.60000	0d 00:00:02.14000	0.00000073	0.00000252	0.00122103	3.543	C	5	31/08/2020 09:51		0	0	0	0	0	0	0	0	0	0	0	0	0	0
1594	5	6	9	3d 00:19:26.87000	0d 00:00:02.41000	0.00000082	0.00000284	0.00122118	3.5578	C	5	31/08/2020 09:51		0	0	0	0	0	0	0	0	0	0	0	0	0	0
1595	5	6	9	3d 00:19:27.15000	0d 00:00:02.69000	0.00000091	0.00000318	0.00122126	3.5721	C	5	31/08/2020 09:51		0	0	0	0	0	0	0	0	0	0	0	0	0	0
1596	5	6	9	3d 00:19:27.44000	0d 00:00:02.98000	0.00000101	0.00000353	0.00122133	3.586	C	5	31/08/2020 09:51		0	0	0	0	0	0	0	0	0	0	0	0	0	0
1597	5	6	9	3d 00:19:27.75000	0d 00:00:03.29000	0.00000112	0.00000391	0.00122126	3.5999	C	5	31/08/2020 09:51		0	0	0	0	0	0	0	0	0	0	0	0	0	0
1598	5	6	9	3d 00:19:28.07000	0d 00:00:03.61000	0.00000122	0.0000043	0.00122103	3.6132	C	5	31/08/2020 09:51		0	0	0	0	0	0	0	0	0	0	0	0	0	0
1599	5	6	9	3d 00:19:28.40000	0d 00:00:03.94000	0.00000134	0.00000471	0.00122095	3.6262	C	5	31/08/2020 09:51		0	0	0	0	0	0	0	0	0	0	0	0	0	0
1600	5	6	9	3d 00:19:28.76000	0d 00:00:04.30000	0.00000146	0.00000515	0.00122103	3.639	C	5	31/08/2020 09:51		0	0	0	0	0	0	0	0	0	0	0	0	0	0
1601	5	6	9	3d 00:19:29.15000	0d 00:00:04.69000	0.00000159	0.00000564	0.00122095	3.6516	C	5	31/08/2020 09:51		0	0	0	0	0	0	0	0	0	0	0	0	0	0
1602	5	6	9	3d 00:19:29.57000	0d 00:00:05.11000	0.00000173	0.00000616	0.0012208	3.6638	C	5	31/08/2020 09:51		0	0	0	0	0	0	0	0	0	0	0	0	0	0
1603	5	6	9	3d 00:19:30.05000	0d 00:00:05.59000	0.0000019	0.00000675	0.00122103	3.6761	C	5	31/08/2020 09:51		0	0	0	0	0	0	0	0	0	0	0	0	0	0
1604	5	6	9	3d 00:19:30.60000	0d 00:00:06.14000	0.00000208	0.00000744	0.00122095	3.6875	C	5	31/08/2020 09:51		0	0	0	0	0	0	0	0	0	0	0	0	0	0
1605	5	6	9	3d 00:19:31.24000	0d 00:00:06.78000	0.0000023	0.00000824	0.0012211	3.6988	C	5	31/08/2020 09:51		0	0	0	0	0	0	0	0	0	0	0	0	0	0
1606	5	6	9	3d 00:19:32.04000	0d 00:00:07.58000	0.00000257	0.00000925	0.0012211	3.7099	C	5	31/08/2020 09:51		0	0	0	0	0	0	0	0	0	0	0	0	0	0
1607	5	6	9	3d 00:19:33.10000	0d 00:00:08.64000	0.00000293	0.00001058	0.00122118	3.7208	C	5	31/08/2020 09:51		0	0	0	0	0	0	0	0	0	0	0	0	0	0
1608	5	6	9	3d 00:19:34.62000	0d 00:00:10.16000	0.00000345	0.00001251	0.00122103	3.7314	C	5	31/08/2020 09:51		0	0	0	0	0	0	0	0	0	0	0	0	0	0
1609	5	6	9	3d 00:19:37.26000	0d 00:00:12.80000	0.00000434	0.00001585	0.00122095	3.7418	C	5	31/08/2020 09:51		0	0	0	0	0	0	0	0	0	0	0	0	0	0
1610	5	6	9	3d 00:19:43.72000	0d 00:00:19.26000	0.00000653	0.00002406	0.0012211	3.752	C	5	31/08/2020 09:51		0	0	0	0	0	0	0	0	0	0	0	0	0	0
1611	5	6	9	3d 00:20:09.50000	0d 00:00:45.04000	0.00001528	0.00005686	0.00122103	3.7418	C	5	31/08/2020 09:51		0	0	0	0	0	0	0	0	0	0	0	0	0	0
1612	5	6	9	3d 00:20:22.71000	0d 00:00:58.25000	0.00001976	0.0000736	0.00122103	3.7317	C	5	31/08/2020 09:52		0	0	0	0	0	0	0	0	0	0	0	0	0	0
1613	5	6	9	3d 00:20:41.06000	0d 00:01:16.60000	0.00002598	0.00009679	0.00122095	3.7217	C	5	31/08/2020 09:52		0	0	0	0	0	0	0	0	0	0	0	0	0	0
1614	5	6	9	3d 00:21:06.89000	0d 00:01:42.43000	0.00003474	0.00012935	0.00122103	3.7115	C	5	31/08/2020 09:52		0	0	0	0	0	0	0	0	0	0	0	0	0	0
1615	5	6	9	3d 00:21:54.10000	0d 00:02:29.64000	0.00005076	0.0001887	0.00122103	3.7014	C	5	31/08/2020 09:53		0	0	0	0	0	0	0	0	0	0	0	0	0	0
1616	5	6	9	3d 00:23:48.88000	0d 00:04:24.42000	0.00008969	0.00033256	0.00122103	3.6913	C	5	31/08/2020 09:55		0	0	0	0	0	0	0	0	0	0	0	0	0	0
1617	5	6	9	3d 00:28:48.88000	0d 00:09:24.42000	0.00019144	0.00070789	0.00122103	3.6875	C	1	31/08/2020 10:00		0	0	0	0	0	0	0	0	0	0	0	0	0	0
1618	5	6	9	3d 00:33:48.88000	0d 00:14:24.42000	0.0002932	0.00108321	0.00122133	3.6896	C	1	31/08/2020 10:05		0	0	0	0	0	0	0	0	0	0	0	0	0	0
1619	5	6	9	3d 00:38:48.88000	0d 00:19:24.42000	0.00039496	0.0014588	0.00122103	3.6927	C	1	31/08/2020 10:10		0	0	0	0	0	0	0	0	0	0	0	0	0	0
1620	5	6	9	3d 00:43:48.88000	0d 00:24:24.42000	0.00049671	0.00183474	0.00122118	3.6962	C	1	31/08/2020 10:15		0	0	0	0	0	0	0	0	0	0	0	0	0	0
1621	5	6	9	3d 00:48:48.88000	0d 00:29:24.42000	0.00059847	0.00221105	0.0012211	3.7002	C	1	31/08/2020 10:20		0	0	0	0	0	0	0	0	0	0	0	0	0	0
1622	5	6	9	3d 00:53:48.88000	0d 00:34:24.42000	0.00070022	0.00258777	0.0012208	3.704	C	1	31/08/2020 10:25		0	0	0	0	0	0	0	0	0	0	0	0	0	0
1623	5	6	9	3d 00:58:48.88000	0d 00:39:24.42000	0.00080198	0.0029649	0.00122087	3.7086	C	1	31/08/2020 10:30		0	0	0	0	0	0	0	0	0	0	0	0	0	0
1624	5	6	9	3d 01:03:48.88000	0d 00:44:24.42000	0.00090374	0.00334249	0.00122087	3.713	C	1	31/08/2020 10:35		0	0	0	0	0	0	0	0	0	0	0	0	0	0
1625	5	6	9	3d 01:08:48.88000	0d 00:49:24.42000	0.00100549	0.00372057	0.00122103	3.7177	C	1	31/08/2020 10:40		0	0	0	0	0	0	0	0	0	0	0	0	0	0
1626	5	6	9	3d 01:13:48.88000	0d 00:54:24.42000	0.00110725	0.00409916	0.00122095	3.723	C	1	31/08/2020 10:45		0	0	0	0	0	0	0	0	0	0	0	0	0	0
1627	5	6	9	3d 01:18:48.88000	0d 00:59:24.42000	0.001209	0.0044783	0.00122126	3.7287	C	1	31/08/2020 10:50		0	0	0	0	0	0	0	0	0	0	0	0	0	0
1628	5	6	9	3d 01:23:48.88000	0d 01:04:24.42000	0.00131076	0.00485799	0.00122126	3.7339	C	1	31/08/2020 10:55		0	0	0	0	0	0	0	0	0	0	0	0	0	0
1629	5	6	9	3d 01:28:48.88000	0d 01:09:24.42000	0.00141252	0.00523823	0.00122103	3.7395	C	1	31/08/2020 11:00		0	0	0	0	0	0	0	0	0	0	0	0	0	0
1630	5	6	9	3d 01:33:48.88000	0d 01:14:24.42000	0.00151427	0.00561902	0.00122103	3.7447	C	1	31/08/2020 11:05		0	0	0	0	0	0	0	0	0	0	0	0	0	0
1631	5	6	9	3d 01:38:48.88000	0d 01:19:24.42000	0.00161603	0.00600035	0.00122118	3.7502	C	1	31/08/2020 11:10		0	0	0	0	0	0	0	0	0	0	0	0	0	0
1632	5	6	9	3d 01:43:48.88000	0d 01:24:24.42000	0.00171779	0.00638221	0.0012211	3.7552	C	1	31/08/2020 11:15		0	0	0	0	0	0	0	0	0	0	0	0	0	0
1633	5	6	9	3d 01:48:48.88000	0d 01:29:24.42000	0.00181954	0.00676459	0.00122095	3.7604	C	1	31/08/2020 11:20		0	0	0	0	0	0	0	0	0	0	0	0	0	0
1634	5	6	9	3d 01:53:48.88000	0d 01:34:24.42000	0.0019213	0.0071475	0.0012211	3.7655	C	1	31/08/2020 11:25		0	0	0	0	0	0	0	0	0	0	0	0	0	0
1635	5	6	9	3d 01:58:48.88000	0d 01:39:24.42000	0.00202305	0.00753094	0.00122103	3.7708	C	1	31/08/2020 11:30		0	0	0	0	0	0	0	0	0	0	0	0	0	0
1636	5	6	9	3d 02:03:48.88000	0d 01:44:24.42000	0.00212481	0.00791491	0.00122118	3.776	C	1	31/08/2020 11:35		0	0	0	0	0	0	0	0	0	0	0	0	0	0
1637	5	6	9	3d 02:08:48.88000	0d 01:49:24.42000	0.00222657	0.00829943	0.0012211	3.7816	C	1	31/08/2020 11:40		0	0	0	0	0	0	0	0	0	0	0	0	0	0
1638	5	6	9	3d 02:13:48.88000	0d 01:54:24.42000	0.00232832	0.00868453	0.00122095	3.7873	C	1	31/08/2020 11:45		0	0	0	0	0	0	0	0	0	0	0	0	0	0
1639	5	6	9	3d 02:18:48.88000	0d 01:59:24.42000	0.00243008	0.00907023	0.0012211	3.7932	C	1	31/08/2020 11:50		0	0	0	0	0	0	0	0	0	0	0	0	0	0
1640	5	6	9	3d 02:23:48.88000	0d 02:04:24.42000	0.00253183	0.00945657	0.0012211	3.8001	C	1	31/08/2020 11:55		0	0	0	0	0	0	0	0	0	0	0	0	0	0
1641	5	6	9	3d 02:28:48.88000	0d 02:09:24.42000	0.00263359	0.00984361	0.00122103	3.807	C	1	31/08/2020 12:00		0	0	0	0	0	0	0	0	0	0	0	0	0	0
1642	5	6	9	3d 02:33:48.88000	0d 02:14:24.42000	0.00273535	0.0102314	0.00122103	3.8146	C	1	31/08/2020 12:05		0	0	0	0	0	0	0	0	0	0	0	0	0	0
1643	5	6	9	3d 02:38:48.88000	0d 02:19:24.42000	0.0028371	0.01062	0.00122118	3.8235	C	1	31/08/2020 12:10		0	0	0	0	0	0	0	0	0	0	0	0	0	0
1644	5	6	9	3d 02:43:48.88000	0d 02:24:24.42000	0.00293886	0.0110095	0.00122126	3.8328	C	1	31/08/2020 12:15		0	0	0	0	0	0	0	0	0	0	0	0	0	0
1645	5	6	9	3d 02:48:46.44000	0d 02:29:21.98000	0.00303979	0.0113968	0.00122103	3.843	C	5	31/08/2020 12:20		0	0	0	0	0	0	0	0	0	0	0	0	0	0
1646	5	6	9	3d 02:53:15.65000	0d 02:33:51.19000	0.0031311	0.0117482	0.00122095	3.8531	C	5	31/08/2020 12:24		0	0	0	0	0	0	0	0	0	0	0	0	0	0
1647	5	6	9	3d 02:57:22.54000	0d 02:37:58.08000	0.00321484	0.0120713	0.00122133	3.8631	C	5	31/08/2020 12:29		0	0	0	0	0	0	0	0	0	0	0	0	0	0
1648	5	6	9	3d 03:01:13.68000	0d 02:41:49.22000	0.00329324	0.0123745	0.00122095	3.8732	C	5	31/08/2020 12:32		0	0	0	0	0	0	0	0	0	0	0	0	0	0
1649	5	6	9	3d 03:04:52.55000	0d 02:45:28.09000	0.00336748	0.0126624	0.00122095	3.8833	C	5	31/08/2020 12:36		0	0	0	0	0	0	0	0	0	0	0	0	0	0
1650	5	6	9	3d 03:08:20.30000	0d 02:48:55.84000	0.00343794	0.0129364	0.00122103	3.8933	C	5	31/08/2020 12:40		0	0	0	0	0	0	0	0	0	0	0	0	0	0
1651	5	6	9	3d 03:11:39.93000	0d 02:52:15.47000	0.00350566	0.0132004	0.00122103	3.9034	C	5	31/08/2020 12:43		0	0	0	0	0	0	0	0	0	0	0	0	0	0
1652	5	6	9	3d 03:14:56.65000	0d 02:55:32.19000	0.00357238	0.0134612	0.00122095	3.9135	C	5	31/08/2020 12:46		0	0	0	0	0	0	0	0	0	0	0	0	0	0
1653	5	6	9	3d 03:18:08.12000	0d 02:58:43.66000	0.00363733	0.0137157	0.0012211	3.9236	C	5	31/08/2020 12:49		0	0	0	0	0	0	0	0	0	0	0	0	0	0
1654	5	6	9	3d 03:21:11.88000	0d 03:01:47.42000	0.00369965	0.0139605	0.00122118	3.9338	C	5	31/08/2020 12:52		0	0	0	0	0	0	0	0	0	0	0	0	0	0
1655	5	6	9	3d 03:24:16.70000	0d 03:04:52.24000	0.00376234	0.0142074	0.00122118	3.9438	C	5	31/08/2020 12:55		0	0	0	0	0	0	0	0	0	0	0	0	0	0
1656	5	6	9	3d 03:27:14.18000	0d 03:07:49.72000	0.00382254	0.0144452	0.00122103	3.9539	C	5	31/08/2020 12:58		0	0	0	0	0	0	0	0	0	0	0	0	0	0
1657	5	6	9	3d 03:30:07.07000	0d 03:10:42.61000	0.00388118	0.0146773	0.00122118	3.964	C	5	31/08/2020 13:01		0	0	0	0	0	0	0	0	0	0	0	0	0	0
1658	5	6	9	3d 03:33:00.56000	0d 03:13:36.10000	0.00394003	0.0149109	0.00122103	3.9741	C	5	31/08/2020 13:04		0	0	0	0	0	0	0	0	0	0	0	0	0	0
1659	5	6	9	3d 03:35:54.04000	0d 03:16:29.58000	0.00399887	0.015145	0.00122118	3.9841	C	5	31/08/2020 13:07		0	0	0	0	0	0	0	0	0	0	0	0	0	0
1660	5	6	9	3d 03:38:45.69000	0d 03:19:21.23000	0.00405709	0.0153773	0.00122118	3.9942	C	5	31/08/2020 13:10		0	0	0	0	0	0	0	0	0	0	0	0	0	0
1661	5	6	9	3d 03:41:38.13000	0d 03:22:13.67000	0.00411558	0.0156112	0.00122103	4.0044	C	5	31/08/2020 13:13		0	0	0	0	0	0	0	0	0	0	0	0	0	0
1662	5	6	9	3d 03:44:28.19000	0d 03:25:03.73000	0.00417326	0.0158424	0.00122103	4.0145	C	5	31/08/2020 13:16		0	0	0	0	0	0	0	0	0	0	0	0	0	0
1663	5	6	9	3d 03:47:16.45000	0d 03:27:51.99000	0.00423034	0.0160718	0.0012208	4.0246	C	5	31/08/2020 13:18		0	0	0	0	0	0	0	0	0	0	0	0	0	0
1664	5	6	9	3d 03:50:02.15000	0d 03:30:37.69000	0.00428654	0.0162983	0.00122087	4.0346	C	5	31/08/2020 13:21		0	0	0	0	0	0	0	0	0	0	0	0	0	0
1665	5	6	9	3d 03:52:45.85000	0d 03:33:21.39000	0.00434206	0.0165226	0.0012211	4.0447	C	5	31/08/2020 13:24		0	0	0	0	0	0	0	0	0	0	0	0	0	0
1666	5	6	9	3d 03:55:28.97000	0d 03:36:04.51000	0.00439739	0.0167467	0.0012208	4.0549	C	5	31/08/2020 13:27		0	0	0	0	0	0	0	0	0	0	0	0	0	0
1667	5	6	9	3d 03:58:10.57000	0d 03:38:46.11000	0.00445221	0.0169692	0.00122118	4.065	C	5	31/08/2020 13:29		0	0	0	0	0	0	0	0	0	0	0	0	0	0
1668	5	6	9	3d 04:00:50.49000	0d 03:41:26.03000	0.00450645	0.01719	0.00122103	4.0751	C	5	31/08/2020 13:32		0	0	0	0	0	0	0	0	0	0	0	0	0	0
1669	5	6	9	3d 04:03:26.65000	0d 03:44:02.19000	0.00455942	0.0174061	0.0012211	4.0851	C	5	31/08/2020 13:35		0	0	0	0	0	0	0	0	0	0	0	0	0	0
1670	5	6	9	3d 04:06:01.39000	0d 03:46:36.93000	0.0046119	0.0176207	0.0012211	4.0952	C	5	31/08/2020 13:37		0	0	0	0	0	0	0	0	0	0	0	0	0	0
1671	5	6	9	3d 04:08:35.69000	0d 03:49:11.23000	0.00466424	0.0178353	0.00122103	4.1053	C	5	31/08/2020 13:40		0	0	0	0	0	0	0	0	0	0	0	0	0	0
1672	5	6	9	3d 04:11:04.52000	0d 03:51:40.06000	0.00471472	0.0180428	0.0012211	4.1154	C	5	31/08/2020 13:42		0	0	0	0	0	0	0	0	0	0	0	0	0	0
1673	5	6	9	3d 04:13:32.79000	0d 03:54:08.33000	0.00476501	0.0182501	0.00122095	4.1254	C	5	31/08/2020 13:45		0	0	0	0	0	0	0	0	0	0	0	0	0	0
1674	5	6	9	3d 04:15:57.65000	0d 03:56:33.19000	0.00481415	0.018453	0.00122087	4.1357	C	5	31/08/2020 13:47		0	0	0	0	0	0	0	0	0	0	0	0	0	0
1675	5	6	9	3d 04:18:25.38000	0d 03:59:00.92000	0.00486425	0.0186605	0.00122118	4.1457	C	5	31/08/2020 13:50		0	0	0	0	0	0	0	0	0	0	0	0	0	0
1676	5	6	9	3d 04:20:47.79000	0d 04:01:23.33000	0.00491256	0.018861	0.0012211	4.1558	C	5	31/08/2020 13:52		0	0	0	0	0	0	0	0	0	0	0	0	0	0
1677	5	6	9	3d 04:23:10.21000	0d 04:03:45.75000	0.00496086	0.019062	0.00122118	4.1659	C	5	31/08/2020 13:54		0	0	0	0	0	0	0	0	0	0	0	0	0	0
1678	5	6	9	3d 04:25:30.89000	0d 04:06:06.43000	0.00500858	0.019261	0.00122118	4.1759	C	5	31/08/2020 13:57		0	0	0	0	0	0	0	0	0	0	0	0	0	0
1679	5	6	9	3d 04:27:52.73000	0d 04:08:28.27000	0.00505669	0.0194621	0.00122103	4.186	C	5	31/08/2020 13:59		0	0	0	0	0	0	0	0	0	0	0	0	0	0
1680	5	6	9	3d 04:30:09.96000	0d 04:10:45.50000	0.00510324	0.0196572	0.00122103	4.1961	C	5	31/08/2020 14:01		0	0	0	0	0	0	0	0	0	0	0	0	0	0
1681	5	6	9	3d 04:31:02.34000	0d 04:11:37.88000	0.005121	0.0197318	0.00122126	4.2	C	133	31/08/2020 14:02		0	0	0	0	0	0	0	0	0	0	0	0	0	0
1682	5	6	10	3d 04:31:02.35000	0d 00:00:00.01000	0.005121	0.0197318	0.00124117	4.2	C	0	31/08/2020 14:02		0	0	0	0	0	0	0	0	0	0	0	0	0	0
1683	5	6	10	3d 04:31:21.66000	0d 00:00:19.32000	0.00512744	0.0197588	0.00114115	4.2004	C	4	31/08/2020 14:03		0	0	0	0	0	0	0	0	0	0	0	0	0	0
1684	5	6	10	3d 04:31:40.00000	0d 00:00:37.66000	0.00513299	0.0197821	0.00104112	4.2004	C	4	31/08/2020 14:03		0	0	0	0	0	0	0	0	0	0	0	0	0	0
1685	5	6	10	3d 04:32:03.85000	0d 00:01:01.51000	0.00513954	0.0198097	0.0009411	4.2004	C	4	31/08/2020 14:03		0	0	0	0	0	0	0	0	0	0	0	0	0	0
1686	5	6	10	3d 04:32:31.56000	0d 00:01:29.22000	0.00514639	0.0198384	0.000841	4.2002	C	4	31/08/2020 14:04		0	0	0	0	0	0	0	0	0	0	0	0	0	0
1687	5	6	10	3d 04:33:03.93000	0d 00:02:01.59000	0.0051535	0.0198683	0.00074098	4.2005	C	4	31/08/2020 14:04		0	0	0	0	0	0	0	0	0	0	0	0	0	0
1688	5	6	10	3d 04:33:41.66000	0d 00:02:39.32000	0.00516072	0.0198986	0.00064096	4.2004	C	4	31/08/2020 14:05		0	0	0	0	0	0	0	0	0	0	0	0	0	0
1689	5	6	10	3d 04:34:26.50000	0d 00:03:24.16000	0.00516808	0.0199295	0.00054093	4.2	C	4	31/08/2020 14:06		0	0	0	0	0	0	0	0	0	0	0	0	0	0
1690	5	6	10	3d 04:35:23.89000	0d 00:04:21.55000	0.00517589	0.0199623	0.00044076	4.2002	C	4	31/08/2020 14:07		0	0	0	0	0	0	0	0	0	0	0	0	0	0
1691	5	6	10	3d 04:36:38.07000	0d 00:05:35.73000	0.00518391	0.019996	0.00034066	4.2002	C	4	31/08/2020 14:08		0	0	0	0	0	0	0	0	0	0	0	0	0	0
1692	5	6	10	3d 04:38:20.22000	0d 00:07:17.88000	0.00519205	0.0200302	0.00024048	4.2	C	4	31/08/2020 14:10		0	0	0	0	0	0	0	0	0	0	0	0	0	0
1693	5	6	10	3d 04:41:17.40000	0d 00:10:15.06000	0.00520121	0.0200687	0.00014046	4.2002	C	4	31/08/2020 14:12		0	0	0	0	0	0	0	0	0	0	0	0	0	0
1694	5	6	10	3d 04:42:14.68000	0d 00:11:12.34000	0.00520329	0.0200774	0.00012207	4.1999	C	132	31/08/2020 14:13		0	0	0	0	0	0	0	0	0	0	0	0	0	0
1695	5	6	11	3d 04:42:14.69000	0d 00:00:00.01000	0	0	0	4.1987	R	0	31/08/2020 14:13		0	0	0	0	0	0	0	0	0	0	0	0	0	0
1696	5	6	11	3d 04:42:16.69000	0d 00:00:02.01000	0	0	0	4.1988	R	1	31/08/2020 14:13		0	0	0	0	0	0	0	0	0	0	0	0	0	0
1697	5	6	11	3d 04:42:18.69000	0d 00:00:04.01000	0	0	0	4.1985	R	1	31/08/2020 14:14		0	0	0	0	0	0	0	0	0	0	0	0	0	0
1698	5	6	11	3d 04:42:20.69000	0d 00:00:06.01000	0	0	0	4.1988	R	1	31/08/2020 14:14		0	0	0	0	0	0	0	0	0	0	0	0	0	0
1699	5	6	11	3d 04:42:22.69000	0d 00:00:08.01000	0	0	0	4.1987	R	1	31/08/2020 14:14		0	0	0	0	0	0	0	0	0	0	0	0	0	0
1700	5	6	11	3d 04:42:24.68000	0d 00:00:10.00000	0	0	0	4.1985	R	129	31/08/2020 14:14		0	0	0	0	0	0	0	0	0	0	0	0	0	0
1701	5	6	12	3d 04:42:24.72000	0d 00:00:00.04000	0.00000001	0.00000006	0.00122278	4.1877	D	0	31/08/2020 14:14		0	0	0	0	0	0	0	0	0	0	0	0	0	0
1702	5	6	12	3d 04:42:58.54000	0d 00:00:33.86000	0.00001148	0.00004802	0.0012208	4.1776	D	5	31/08/2020 14:14		0	0	0	0	0	0	0	0	0	0	0	0	0	0
1703	5	6	12	3d 04:44:35.76000	0d 00:02:11.08000	0.00004446	0.0001856	0.00122118	4.1675	D	5	31/08/2020 14:16		0	0	0	0	0	0	0	0	0	0	0	0	0	0
1704	5	6	12	3d 04:46:37.92000	0d 00:04:13.24000	0.0000859	0.00035808	0.00122126	4.1575	D	5	31/08/2020 14:18		0	0	0	0	0	0	0	0	0	0	0	0	0	0
1705	5	6	12	3d 04:48:46.83000	0d 00:06:22.15000	0.00012962	0.00053964	0.00122103	4.1474	D	5	31/08/2020 14:20		0	0	0	0	0	0	0	0	0	0	0	0	0	0
1706	5	6	12	3d 04:50:57.24000	0d 00:08:32.56000	0.00017385	0.00072288	0.00122095	4.1373	D	5	31/08/2020 14:22		0	0	0	0	0	0	0	0	0	0	0	0	0	0
1707	5	6	12	3d 04:53:09.53000	0d 00:10:44.85000	0.00021872	0.0009083	0.0012208	4.1273	D	5	31/08/2020 14:24		0	0	0	0	0	0	0	0	0	0	0	0	0	0
1708	5	6	12	3d 04:55:23.83000	0d 00:12:59.15000	0.00026428	0.00109608	0.0012211	4.1172	D	5	31/08/2020 14:27		0	0	0	0	0	0	0	0	0	0	0	0	0	0
1709	5	6	12	3d 04:57:40.00000	0d 00:15:15.32000	0.00031046	0.00128601	0.00122095	4.107	D	5	31/08/2020 14:29		0	0	0	0	0	0	0	0	0	0	0	0	0	0
1710	5	6	12	3d 04:59:59.25000	0d 00:17:34.57000	0.0003577	0.00147977	0.00122087	4.0969	D	5	31/08/2020 14:31		0	0	0	0	0	0	0	0	0	0	0	0	0	0
1711	5	6	12	3d 05:02:18.77000	0d 00:19:54.09000	0.00040502	0.00167342	0.00122103	4.0868	D	5	31/08/2020 14:34		0	0	0	0	0	0	0	0	0	0	0	0	0	0
1712	5	6	12	3d 05:04:41.23000	0d 00:22:16.55000	0.00045334	0.00187066	0.00122103	4.0766	D	5	31/08/2020 14:36		0	0	0	0	0	0	0	0	0	0	0	0	0	0
1713	5	6	12	3d 05:07:10.13000	0d 00:24:45.45000	0.00050384	0.00207631	0.00122103	4.0665	D	5	31/08/2020 14:38		0	0	0	0	0	0	0	0	0	0	0	0	0	0
1714	5	6	12	3d 05:09:36.39000	0d 00:27:11.71000	0.00055345	0.0022778	0.00122095	4.0565	D	5	31/08/2020 14:41		0	0	0	0	0	0	0	0	0	0	0	0	0	0
1715	5	6	12	3d 05:12:05.85000	0d 00:29:41.17000	0.00060415	0.00248319	0.00122103	4.0464	D	5	31/08/2020 14:43		0	0	0	0	0	0	0	0	0	0	0	0	0	0
1716	5	6	12	3d 05:14:34.32000	0d 00:32:09.64000	0.00065451	0.00268672	0.00122103	4.0363	D	5	31/08/2020 14:46		0	0	0	0	0	0	0	0	0	0	0	0	0	0
1717	5	6	12	3d 05:17:07.43000	0d 00:34:42.75000	0.00070644	0.00289608	0.00122103	4.0261	D	5	31/08/2020 14:48		0	0	0	0	0	0	0	0	0	0	0	0	0	0
1718	5	6	12	3d 05:19:43.96000	0d 00:37:19.28000	0.00075953	0.00310958	0.00122103	4.016	D	5	31/08/2020 14:51		0	0	0	0	0	0	0	0	0	0	0	0	0	0
1719	5	6	12	3d 05:22:18.50000	0d 00:39:53.82000	0.00081195	0.00331984	0.00122095	4.006	D	5	31/08/2020 14:54		0	0	0	0	0	0	0	0	0	0	0	0	0	0
1720	5	6	12	3d 05:24:55.05000	0d 00:42:30.37000	0.00086505	0.0035323	0.00122118	3.9959	D	5	31/08/2020 14:56		0	0	0	0	0	0	0	0	0	0	0	0	0	0
1721	5	6	12	3d 05:27:34.69000	0d 00:45:10.01000	0.0009192	0.00374841	0.00122103	3.9857	D	5	31/08/2020 14:59		0	0	0	0	0	0	0	0	0	0	0	0	0	0
1722	5	6	12	3d 05:30:18.16000	0d 00:47:53.48000	0.00097465	0.00396914	0.00122118	3.9754	D	5	31/08/2020 15:02		0	0	0	0	0	0	0	0	0	0	0	0	0	0
1723	5	6	12	3d 05:33:00.82000	0d 00:50:36.14000	0.00102982	0.00418821	0.00122103	3.9654	D	5	31/08/2020 15:04		0	0	0	0	0	0	0	0	0	0	0	0	0	0
1724	5	6	12	3d 05:35:41.74000	0d 00:53:17.06000	0.0010844	0.00440438	0.00122087	3.9551	D	5	31/08/2020 15:07		0	0	0	0	0	0	0	0	0	0	0	0	0	0
1725	5	6	12	3d 05:38:24.48000	0d 00:55:59.80000	0.0011396	0.00462243	0.0012211	3.9451	D	5	31/08/2020 15:10		0	0	0	0	0	0	0	0	0	0	0	0	0	0
1726	5	6	12	3d 05:41:06.62000	0d 00:58:41.94000	0.0011946	0.00483912	0.0012211	3.935	D	5	31/08/2020 15:12		0	0	0	0	0	0	0	0	0	0	0	0	0	0
1727	5	6	12	3d 05:43:49.40000	0d 01:01:24.72000	0.00124981	0.00505611	0.00122095	3.9249	D	5	31/08/2020 15:15		0	0	0	0	0	0	0	0	0	0	0	0	0	0
1728	5	6	12	3d 05:46:33.53000	0d 01:04:08.85000	0.00130548	0.00527434	0.00122087	3.9149	D	5	31/08/2020 15:18		0	0	0	0	0	0	0	0	0	0	0	0	0	0
1729	5	6	12	3d 05:49:19.23000	0d 01:06:54.55000	0.00136168	0.00549409	0.00122126	3.9048	D	5	31/08/2020 15:21		0	0	0	0	0	0	0	0	0	0	0	0	0	0
1730	5	6	12	3d 05:52:05.98000	0d 01:09:41.30000	0.00141824	0.00571467	0.00122118	3.8947	D	5	31/08/2020 15:23		0	0	0	0	0	0	0	0	0	0	0	0	0	0
1731	5	6	12	3d 05:54:54.27000	0d 01:12:29.59000	0.00147532	0.0059367	0.00122103	3.8846	D	5	31/08/2020 15:26		0	0	0	0	0	0	0	0	0	0	0	0	0	0
1732	5	6	12	3d 05:57:46.71000	0d 01:15:22.03000	0.00153381	0.00616363	0.00122126	3.8746	D	5	31/08/2020 15:29		0	0	0	0	0	0	0	0	0	0	0	0	0	0
1733	5	6	12	3d 06:00:41.07000	0d 01:18:16.39000	0.00159295	0.00639248	0.00122118	3.8643	D	5	31/08/2020 15:32		0	0	0	0	0	0	0	0	0	0	0	0	0	0
1734	5	6	12	3d 06:03:42.38000	0d 01:21:17.70000	0.00165445	0.00662982	0.0012211	3.8543	D	5	31/08/2020 15:35		0	0	0	0	0	0	0	0	0	0	0	0	0	0
1735	5	6	12	3d 06:06:44.41000	0d 01:24:19.73000	0.00171619	0.00686749	0.00122133	3.8442	D	5	31/08/2020 15:38		0	0	0	0	0	0	0	0	0	0	0	0	0	0
1736	5	6	12	3d 06:09:55.40000	0d 01:27:30.72000	0.00178098	0.0071162	0.00122103	3.8341	D	5	31/08/2020 15:41		0	0	0	0	0	0	0	0	0	0	0	0	0	0
1737	5	6	12	3d 06:13:16.26000	0d 01:30:51.58000	0.0018491	0.00737708	0.00122103	3.8241	D	5	31/08/2020 15:44		0	0	0	0	0	0	0	0	0	0	0	0	0	0
1738	5	6	12	3d 06:16:44.06000	0d 01:34:19.38000	0.00191959	0.00764627	0.00122118	3.814	D	5	31/08/2020 15:48		0	0	0	0	0	0	0	0	0	0	0	0	0	0
1739	5	6	12	3d 06:20:22.00000	0d 01:37:57.32000	0.00199351	0.00792785	0.00122126	3.8039	D	5	31/08/2020 15:52		0	0	0	0	0	0	0	0	0	0	0	0	0	0
1740	5	6	12	3d 06:24:18.10000	0d 01:41:53.42000	0.00207359	0.00823208	0.00122095	3.7939	D	5	31/08/2020 15:56		0	0	0	0	0	0	0	0	0	0	0	0	0	0
1741	5	6	12	3d 06:28:26.03000	0d 01:46:01.35000	0.00215769	0.00855071	0.00122118	3.7838	D	5	31/08/2020 16:00		0	0	0	0	0	0	0	0	0	0	0	0	0	0
1742	5	6	12	3d 06:32:58.24000	0d 01:50:33.56000	0.00225002	0.0088996	0.00122095	3.7737	D	5	31/08/2020 16:04		0	0	0	0	0	0	0	0	0	0	0	0	0	0
1743	5	6	12	3d 06:37:50.30000	0d 01:55:25.62000	0.00234908	0.00927295	0.0012211	3.7636	D	5	31/08/2020 16:09		0	0	0	0	0	0	0	0	0	0	0	0	0	0
1744	5	6	12	3d 06:42:50.30000	0d 02:00:25.62000	0.00245084	0.00965544	0.00122118	3.7543	D	1	31/08/2020 16:14		0	0	0	0	0	0	0	0	0	0	0	0	0	0
1745	5	6	12	3d 06:47:50.30000	0d 02:05:25.62000	0.00255259	0.010037	0.00122103	3.7452	D	1	31/08/2020 16:19		0	0	0	0	0	0	0	0	0	0	0	0	0	0
1746	5	6	12	3d 06:52:50.30000	0d 02:10:25.62000	0.00265435	0.0104177	0.00122103	3.7369	D	1	31/08/2020 16:24		0	0	0	0	0	0	0	0	0	0	0	0	0	0
1747	5	6	12	3d 06:57:50.30000	0d 02:15:25.62000	0.0027561	0.0107976	0.00122118	3.729	D	1	31/08/2020 16:29		0	0	0	0	0	0	0	0	0	0	0	0	0	0
1748	5	6	12	3d 07:02:50.30000	0d 02:20:25.62000	0.00285786	0.0111766	0.0012211	3.7212	D	1	31/08/2020 16:34		0	0	0	0	0	0	0	0	0	0	0	0	0	0
1749	5	6	12	3d 07:07:50.30000	0d 02:25:25.62000	0.00295962	0.0115548	0.0012211	3.713	D	1	31/08/2020 16:39		0	0	0	0	0	0	0	0	0	0	0	0	0	0
1750	5	6	12	3d 07:12:50.30000	0d 02:30:25.62000	0.00306137	0.0119323	0.00122087	3.7049	D	1	31/08/2020 16:44		0	0	0	0	0	0	0	0	0	0	0	0	0	0
1751	5	6	12	3d 07:17:50.30000	0d 02:35:25.62000	0.00316313	0.0123088	0.00122126	3.6962	D	1	31/08/2020 16:49		0	0	0	0	0	0	0	0	0	0	0	0	0	0
1752	5	6	12	3d 07:22:50.30000	0d 02:40:25.62000	0.00326488	0.0126845	0.0012211	3.6873	D	1	31/08/2020 16:54		0	0	0	0	0	0	0	0	0	0	0	0	0	0
1753	5	6	12	3d 07:27:44.59000	0d 02:45:19.91000	0.0033647	0.013052	0.00122126	3.6773	D	5	31/08/2020 16:59		0	0	0	0	0	0	0	0	0	0	0	0	0	0
1754	5	6	12	3d 07:32:29.37000	0d 02:50:04.69000	0.0034613	0.0134068	0.0012211	3.6672	D	5	31/08/2020 17:04		0	0	0	0	0	0	0	0	0	0	0	0	0	0
1755	5	6	12	3d 07:36:38.86000	0d 02:54:14.18000	0.00354592	0.0137167	0.0012211	3.6571	D	5	31/08/2020 17:08		0	0	0	0	0	0	0	0	0	0	0	0	0	0
1756	5	6	12	3d 07:40:33.27000	0d 02:58:08.59000	0.00362543	0.0140071	0.00122118	3.6471	D	5	31/08/2020 17:12		0	0	0	0	0	0	0	0	0	0	0	0	0	0
1757	5	6	12	3d 07:43:59.91000	0d 03:01:35.23000	0.00369552	0.0142624	0.00122095	3.637	D	5	31/08/2020 17:15		0	0	0	0	0	0	0	0	0	0	0	0	0	0
1758	5	6	12	3d 07:47:06.85000	0d 03:04:42.17000	0.00375893	0.0144927	0.00122118	3.6268	D	5	31/08/2020 17:18		0	0	0	0	0	0	0	0	0	0	0	0	0	0
1759	5	6	12	3d 07:50:03.18000	0d 03:07:38.50000	0.00381874	0.0147093	0.00122126	3.6167	D	5	31/08/2020 17:21		0	0	0	0	0	0	0	0	0	0	0	0	0	0
1760	5	6	12	3d 07:52:33.91000	0d 03:10:09.23000	0.00386986	0.0148939	0.00122087	3.6066	D	5	31/08/2020 17:24		0	0	0	0	0	0	0	0	0	0	0	0	0	0
1761	5	6	12	3d 07:54:40.59000	0d 03:12:15.91000	0.00391283	0.0150487	0.00122103	3.5966	D	5	31/08/2020 17:26		0	0	0	0	0	0	0	0	0	0	0	0	0	0
1762	5	6	12	3d 07:56:41.98000	0d 03:14:17.30000	0.003954	0.0151966	0.00122103	3.5863	D	5	31/08/2020 17:28		0	0	0	0	0	0	0	0	0	0	0	0	0	0
1763	5	6	12	3d 07:58:28.77000	0d 03:16:04.09000	0.00399023	0.0153263	0.00122126	3.5763	D	5	31/08/2020 17:30		0	0	0	0	0	0	0	0	0	0	0	0	0	0
1764	5	6	12	3d 08:00:02.26000	0d 03:17:37.58000	0.00402194	0.0154396	0.00122095	3.566	D	5	31/08/2020 17:31		0	0	0	0	0	0	0	0	0	0	0	0	0	0
1765	5	6	12	3d 08:01:19.42000	0d 03:18:54.74000	0.00404811	0.0155328	0.00122118	3.556	D	5	31/08/2020 17:33		0	0	0	0	0	0	0	0	0	0	0	0	0	0
1766	5	6	12	3d 08:02:41.00000	0d 03:20:16.32000	0.00407578	0.015631	0.00122095	3.5459	D	5	31/08/2020 17:34		0	0	0	0	0	0	0	0	0	0	0	0	0	0
1767	5	6	12	3d 08:03:49.42000	0d 03:21:24.74000	0.00409899	0.0157132	0.00122103	3.5357	D	5	31/08/2020 17:35		0	0	0	0	0	0	0	0	0	0	0	0	0	0
1768	5	6	12	3d 08:05:01.62000	0d 03:22:36.94000	0.00412348	0.0157997	0.00122126	3.5256	D	5	31/08/2020 17:36		0	0	0	0	0	0	0	0	0	0	0	0	0	0
1769	5	6	12	3d 08:06:18.52000	0d 03:23:53.84000	0.00414956	0.0158915	0.00122103	3.5155	D	5	31/08/2020 17:38		0	0	0	0	0	0	0	0	0	0	0	0	0	0
1770	5	6	12	3d 08:08:22.85000	0d 03:25:58.17000	0.00419173	0.0160396	0.00122126	3.5055	D	5	31/08/2020 17:40		0	0	0	0	0	0	0	0	0	0	0	0	0	0
1771	5	6	12	3d 08:12:01.95000	0d 03:29:37.27000	0.00426605	0.0162996	0.00122103	3.4954	D	5	31/08/2020 17:43		0	0	0	0	0	0	0	0	0	0	0	0	0	0
1772	5	6	12	3d 08:16:54.53000	0d 03:34:29.85000	0.00436528	0.016646	0.00122095	3.4853	D	5	31/08/2020 17:48		0	0	0	0	0	0	0	0	0	0	0	0	0	0
1773	5	6	12	3d 08:21:44.10000	0d 03:39:19.42000	0.0044635	0.0169878	0.00122103	3.4752	D	5	31/08/2020 17:53		0	0	0	0	0	0	0	0	0	0	0	0	0	0
1774	5	6	12	3d 08:26:29.84000	0d 03:44:05.16000	0.00456042	0.0173241	0.00122126	3.4652	D	5	31/08/2020 17:58		0	0	0	0	0	0	0	0	0	0	0	0	0	0
1775	5	6	12	3d 08:31:29.84000	0d 03:49:05.16000	0.00466218	0.0176762	0.00122087	3.4557	D	1	31/08/2020 18:03		0	0	0	0	0	0	0	0	0	0	0	0	0	0
1776	5	6	12	3d 08:35:40.82000	0d 03:53:16.14000	0.00474731	0.01797	0.00122103	3.4456	D	5	31/08/2020 18:07		0	0	0	0	0	0	0	0	0	0	0	0	0	0
1777	5	6	12	3d 08:38:31.55000	0d 03:56:06.87000	0.00480522	0.0181692	0.00122103	3.4356	D	5	31/08/2020 18:10		0	0	0	0	0	0	0	0	0	0	0	0	0	0
1778	5	6	12	3d 08:41:23.63000	0d 03:58:58.95000	0.00486358	0.0183695	0.00122118	3.4255	D	5	31/08/2020 18:13		0	0	0	0	0	0	0	0	0	0	0	0	0	0
1779	5	6	12	3d 08:43:39.64000	0d 04:01:14.96000	0.00490972	0.0185273	0.00122095	3.4154	D	5	31/08/2020 18:15		0	0	0	0	0	0	0	0	0	0	0	0	0	0
1780	5	6	12	3d 08:45:19.02000	0d 04:02:54.34000	0.00494343	0.0186423	0.00122095	3.4054	D	5	31/08/2020 18:17		0	0	0	0	0	0	0	0	0	0	0	0	0	0
1781	5	6	12	3d 08:46:44.68000	0d 04:04:20.00000	0.00497248	0.0187411	0.0012211	3.3953	D	5	31/08/2020 18:18		0	0	0	0	0	0	0	0	0	0	0	0	0	0
1782	5	6	12	3d 08:47:54.09000	0d 04:05:29.41000	0.00499602	0.0188209	0.00122103	3.3852	D	5	31/08/2020 18:19		0	0	0	0	0	0	0	0	0	0	0	0	0	0
1783	5	6	12	3d 08:48:54.56000	0d 04:06:29.88000	0.00501653	0.0188902	0.00122103	3.3751	D	5	31/08/2020 18:20		0	0	0	0	0	0	0	0	0	0	0	0	0	0
1784	5	6	12	3d 08:49:43.24000	0d 04:07:18.56000	0.00503305	0.0189459	0.0012211	3.3651	D	5	31/08/2020 18:21		0	0	0	0	0	0	0	0	0	0	0	0	0	0
1785	5	6	12	3d 08:50:20.71000	0d 04:07:56.03000	0.00504576	0.0189886	0.00122118	3.355	D	5	31/08/2020 18:22		0	0	0	0	0	0	0	0	0	0	0	0	0	0
1786	5	6	12	3d 08:50:53.77000	0d 04:08:29.09000	0.00505697	0.0190261	0.00122095	3.3449	D	5	31/08/2020 18:22		0	0	0	0	0	0	0	0	0	0	0	0	0	0
1787	5	6	12	3d 08:51:22.58000	0d 04:08:57.90000	0.00506674	0.0190588	0.0012211	3.3349	D	5	31/08/2020 18:23		0	0	0	0	0	0	0	0	0	0	0	0	0	0
1788	5	6	12	3d 08:51:47.80000	0d 04:09:23.12000	0.00507529	0.0190873	0.00122126	3.3248	D	5	31/08/2020 18:23		0	0	0	0	0	0	0	0	0	0	0	0	0	0
1789	5	6	12	3d 08:52:10.27000	0d 04:09:45.59000	0.00508292	0.0191126	0.0012211	3.3146	D	5	31/08/2020 18:23		0	0	0	0	0	0	0	0	0	0	0	0	0	0
1790	5	6	12	3d 08:52:30.24000	0d 04:10:05.56000	0.00508969	0.019135	0.00122095	3.3043	D	5	31/08/2020 18:24		0	0	0	0	0	0	0	0	0	0	0	0	0	0
1791	5	6	12	3d 08:52:47.91000	0d 04:10:23.23000	0.00509568	0.0191548	0.0012208	3.2941	D	5	31/08/2020 18:24		0	0	0	0	0	0	0	0	0	0	0	0	0	0
1792	5	6	12	3d 08:53:03.67000	0d 04:10:38.99000	0.00510103	0.0191724	0.00122103	3.284	D	5	31/08/2020 18:24		0	0	0	0	0	0	0	0	0	0	0	0	0	0
1793	5	6	12	3d 08:53:18.11000	0d 04:10:53.43000	0.00510593	0.0191884	0.00122118	3.2738	D	5	31/08/2020 18:25		0	0	0	0	0	0	0	0	0	0	0	0	0	0
1794	5	6	12	3d 08:53:31.25000	0d 04:11:06.57000	0.00511038	0.019203	0.00122133	3.2638	D	5	31/08/2020 18:25		0	0	0	0	0	0	0	0	0	0	0	0	0	0
1795	5	6	12	3d 08:53:43.72000	0d 04:11:19.04000	0.00511461	0.0192168	0.00122126	3.2537	D	5	31/08/2020 18:25		0	0	0	0	0	0	0	0	0	0	0	0	0	0
1796	5	6	12	3d 08:53:54.87000	0d 04:11:30.19000	0.0051184	0.0192291	0.0012211	3.2436	D	5	31/08/2020 18:25		0	0	0	0	0	0	0	0	0	0	0	0	0	0
1797	5	6	12	3d 08:54:05.39000	0d 04:11:40.71000	0.00512196	0.0192406	0.0012211	3.2335	D	5	31/08/2020 18:25		0	0	0	0	0	0	0	0	0	0	0	0	0	0
1798	5	6	12	3d 08:54:15.22000	0d 04:11:50.54000	0.0051253	0.0192514	0.00122118	3.2235	D	5	31/08/2020 18:25		0	0	0	0	0	0	0	0	0	0	0	0	0	0
1799	5	6	12	3d 08:54:24.74000	0d 04:12:00.06000	0.00512853	0.0192618	0.0012211	3.2132	D	5	31/08/2020 18:26		0	0	0	0	0	0	0	0	0	0	0	0	0	0
1800	5	6	12	3d 08:54:33.70000	0d 04:12:09.02000	0.00513157	0.0192715	0.0012211	3.203	D	5	31/08/2020 18:26		0	0	0	0	0	0	0	0	0	0	0	0	0	0
1801	5	6	12	3d 08:54:42.13000	0d 04:12:17.45000	0.00513443	0.0192807	0.00122103	3.1926	D	5	31/08/2020 18:26		0	0	0	0	0	0	0	0	0	0	0	0	0	0
1802	5	6	12	3d 08:54:50.22000	0d 04:12:25.54000	0.00513717	0.0192894	0.00122103	3.1824	D	5	31/08/2020 18:26		0	0	0	0	0	0	0	0	0	0	0	0	0	0
1803	5	6	12	3d 08:54:57.87000	0d 04:12:33.19000	0.00513976	0.0192977	0.00122118	3.1724	D	5	31/08/2020 18:26		0	0	0	0	0	0	0	0	0	0	0	0	0	0
1804	5	6	12	3d 08:55:04.86000	0d 04:12:40.18000	0.00514214	0.0193052	0.00122118	3.1623	D	5	31/08/2020 18:26		0	0	0	0	0	0	0	0	0	0	0	0	0	0
1805	5	6	12	3d 08:55:11.73000	0d 04:12:47.05000	0.00514447	0.0193125	0.00122095	3.1521	D	5	31/08/2020 18:26		0	0	0	0	0	0	0	0	0	0	0	0	0	0
1806	5	6	12	3d 08:55:18.29000	0d 04:12:53.61000	0.00514669	0.0193195	0.0012211	3.1418	D	5	31/08/2020 18:27		0	0	0	0	0	0	0	0	0	0	0	0	0	0
1807	5	6	12	3d 08:55:24.51000	0d 04:12:59.83000	0.0051488	0.0193261	0.00122103	3.1318	D	5	31/08/2020 18:27		0	0	0	0	0	0	0	0	0	0	0	0	0	0
1808	5	6	12	3d 08:55:30.39000	0d 04:13:05.71000	0.00515079	0.0193324	0.00122118	3.1217	D	5	31/08/2020 18:27		0	0	0	0	0	0	0	0	0	0	0	0	0	0
1809	5	6	12	3d 08:55:36.12000	0d 04:13:11.44000	0.00515274	0.0193384	0.0012211	3.1116	D	5	31/08/2020 18:27		0	0	0	0	0	0	0	0	0	0	0	0	0	0
1810	5	6	12	3d 08:55:41.71000	0d 04:13:17.03000	0.00515463	0.0193443	0.00122095	3.1014	D	5	31/08/2020 18:27		0	0	0	0	0	0	0	0	0	0	0	0	0	0
1811	5	6	12	3d 08:55:47.13000	0d 04:13:22.45000	0.00515647	0.01935	0.00122065	3.091	D	5	31/08/2020 18:27		0	0	0	0	0	0	0	0	0	0	0	0	0	0
1812	5	6	12	3d 08:55:52.28000	0d 04:13:27.60000	0.00515822	0.0193554	0.00122118	3.0809	D	5	31/08/2020 18:27		0	0	0	0	0	0	0	0	0	0	0	0	0	0
1813	5	6	12	3d 08:55:57.20000	0d 04:13:32.52000	0.00515989	0.0193605	0.00122118	3.0707	D	5	31/08/2020 18:27		0	0	0	0	0	0	0	0	0	0	0	0	0	0
1814	5	6	12	3d 08:56:01.94000	0d 04:13:37.26000	0.0051615	0.0193655	0.0012211	3.0605	D	5	31/08/2020 18:27		0	0	0	0	0	0	0	0	0	0	0	0	0	0
1815	5	6	12	3d 08:56:06.54000	0d 04:13:41.86000	0.00516306	0.0193702	0.00122126	3.0503	D	5	31/08/2020 18:27		0	0	0	0	0	0	0	0	0	0	0	0	0	0
1816	5	6	12	3d 08:56:10.95000	0d 04:13:46.27000	0.00516455	0.0193748	0.00122087	3.0402	D	5	31/08/2020 18:27		0	0	0	0	0	0	0	0	0	0	0	0	0	0
1817	5	6	12	3d 08:56:15.28000	0d 04:13:50.60000	0.00516602	0.0193792	0.00122126	3.03	D	5	31/08/2020 18:27		0	0	0	0	0	0	0	0	0	0	0	0	0	0
1818	5	6	12	3d 08:56:19.45000	0d 04:13:54.77000	0.00516744	0.0193835	0.0012211	3.0199	D	5	31/08/2020 18:28		0	0	0	0	0	0	0	0	0	0	0	0	0	0
1819	5	6	12	3d 08:56:23.39000	0d 04:13:58.71000	0.00516877	0.0193876	0.00122095	3.0097	D	5	31/08/2020 18:28		0	0	0	0	0	0	0	0	0	0	0	0	0	0
1820	5	6	12	3d 08:56:27.30000	0d 04:14:02.62000	0.0051701	0.0193915	0.0012211	2.9995	D	5	31/08/2020 18:28		0	0	0	0	0	0	0	0	0	0	0	0	0	0
1821	5	6	12	3d 08:56:31.11000	0d 04:14:06.43000	0.00517139	0.0193954	0.0012211	2.9892	D	5	31/08/2020 18:28		0	0	0	0	0	0	0	0	0	0	0	0	0	0
1822	5	6	12	3d 08:56:34.88000	0d 04:14:10.20000	0.00517267	0.0193992	0.00122087	2.9787	D	5	31/08/2020 18:28		0	0	0	0	0	0	0	0	0	0	0	0	0	0
1823	5	6	12	3d 08:56:38.50000	0d 04:14:13.82000	0.0051739	0.0194029	0.0012211	2.9683	D	5	31/08/2020 18:28		0	0	0	0	0	0	0	0	0	0	0	0	0	0
1824	5	6	12	3d 08:56:41.98000	0d 04:14:17.30000	0.00517508	0.0194064	0.00122118	2.958	D	5	31/08/2020 18:28		0	0	0	0	0	0	0	0	0	0	0	0	0	0
1825	5	6	12	3d 08:56:45.33000	0d 04:14:20.65000	0.00517621	0.0194097	0.0012211	2.9479	D	5	31/08/2020 18:28		0	0	0	0	0	0	0	0	0	0	0	0	0	0
1826	5	6	12	3d 08:56:48.65000	0d 04:14:23.97000	0.00517734	0.019413	0.00122103	2.9375	D	5	31/08/2020 18:28		0	0	0	0	0	0	0	0	0	0	0	0	0	0
1827	5	6	12	3d 08:56:51.89000	0d 04:14:27.21000	0.00517844	0.0194163	0.00122103	2.9271	D	5	31/08/2020 18:28		0	0	0	0	0	0	0	0	0	0	0	0	0	0
1828	5	6	12	3d 08:56:55.01000	0d 04:14:30.33000	0.0051795	0.0194194	0.00122095	2.9169	D	5	31/08/2020 18:28		0	0	0	0	0	0	0	0	0	0	0	0	0	0
1829	5	6	12	3d 08:56:58.03000	0d 04:14:33.35000	0.00518052	0.0194223	0.00122118	2.9067	D	5	31/08/2020 18:28		0	0	0	0	0	0	0	0	0	0	0	0	0	0
1830	5	6	12	3d 08:57:00.95000	0d 04:14:36.27000	0.00518151	0.0194252	0.00122103	2.8963	D	5	31/08/2020 18:28		0	0	0	0	0	0	0	0	0	0	0	0	0	0
1831	5	6	12	3d 08:57:03.88000	0d 04:14:39.20000	0.00518251	0.0194281	0.00122095	2.8859	D	5	31/08/2020 18:28		0	0	0	0	0	0	0	0	0	0	0	0	0	0
1832	5	6	12	3d 08:57:06.71000	0d 04:14:42.03000	0.00518347	0.0194309	0.00122118	2.8754	D	5	31/08/2020 18:28		0	0	0	0	0	0	0	0	0	0	0	0	0	0
1833	5	6	12	3d 08:57:09.52000	0d 04:14:44.84000	0.00518442	0.0194336	0.00122095	2.8652	D	5	31/08/2020 18:28		0	0	0	0	0	0	0	0	0	0	0	0	0	0
1834	5	6	12	3d 08:57:12.21000	0d 04:14:47.53000	0.00518533	0.0194362	0.00122103	2.855	D	5	31/08/2020 18:28		0	0	0	0	0	0	0	0	0	0	0	0	0	0
1835	5	6	12	3d 08:57:14.86000	0d 04:14:50.18000	0.00518623	0.0194388	0.00122103	2.8444	D	5	31/08/2020 18:28		0	0	0	0	0	0	0	0	0	0	0	0	0	0
1836	5	6	12	3d 08:57:17.48000	0d 04:14:52.80000	0.00518712	0.0194413	0.0012208	2.8339	D	5	31/08/2020 18:28		0	0	0	0	0	0	0	0	0	0	0	0	0	0
1837	5	6	12	3d 08:57:20.05000	0d 04:14:55.37000	0.00518799	0.0194437	0.00122103	2.8234	D	5	31/08/2020 18:29		0	0	0	0	0	0	0	0	0	0	0	0	0	0
1838	5	6	12	3d 08:57:22.54000	0d 04:14:57.86000	0.00518883	0.0194461	0.00122126	2.8128	D	5	31/08/2020 18:29		0	0	0	0	0	0	0	0	0	0	0	0	0	0
1839	5	6	12	3d 08:57:25.04000	0d 04:15:00.36000	0.00518968	0.0194485	0.00122103	2.8023	D	5	31/08/2020 18:29		0	0	0	0	0	0	0	0	0	0	0	0	0	0
1840	5	6	12	3d 08:57:27.39000	0d 04:15:02.71000	0.00519048	0.0194507	0.00122095	2.7921	D	5	31/08/2020 18:29		0	0	0	0	0	0	0	0	0	0	0	0	0	0
1841	5	6	12	3d 08:57:29.73000	0d 04:15:05.05000	0.00519127	0.0194529	0.00122126	2.7819	D	5	31/08/2020 18:29		0	0	0	0	0	0	0	0	0	0	0	0	0	0
1842	5	6	12	3d 08:57:31.98000	0d 04:15:07.30000	0.00519204	0.0194551	0.0012211	2.7715	D	5	31/08/2020 18:29		0	0	0	0	0	0	0	0	0	0	0	0	0	0
1843	5	6	12	3d 08:57:34.24000	0d 04:15:09.56000	0.0051928	0.0194572	0.00122095	2.7611	D	5	31/08/2020 18:29		0	0	0	0	0	0	0	0	0	0	0	0	0	0
1844	5	6	12	3d 08:57:36.43000	0d 04:15:11.75000	0.00519355	0.0194592	0.00122103	2.7506	D	5	31/08/2020 18:29		0	0	0	0	0	0	0	0	0	0	0	0	0	0
1845	5	6	12	3d 08:57:38.61000	0d 04:15:13.93000	0.00519429	0.0194613	0.0012211	2.7401	D	5	31/08/2020 18:29		0	0	0	0	0	0	0	0	0	0	0	0	0	0
1846	5	6	12	3d 08:57:40.73000	0d 04:15:16.05000	0.005195	0.0194632	0.00122095	2.7298	D	5	31/08/2020 18:29		0	0	0	0	0	0	0	0	0	0	0	0	0	0
1847	5	6	12	3d 08:57:42.80000	0d 04:15:18.12000	0.00519571	0.0194651	0.00122126	2.7195	D	5	31/08/2020 18:29		0	0	0	0	0	0	0	0	0	0	0	0	0	0
1848	5	6	12	3d 08:57:44.87000	0d 04:15:20.19000	0.00519641	0.0194671	0.00122103	2.7091	D	5	31/08/2020 18:29		0	0	0	0	0	0	0	0	0	0	0	0	0	0
1849	5	6	12	3d 08:57:46.90000	0d 04:15:22.22000	0.0051971	0.0194689	0.0012211	2.6987	D	5	31/08/2020 18:29		0	0	0	0	0	0	0	0	0	0	0	0	0	0
1850	5	6	12	3d 08:57:48.92000	0d 04:15:24.24000	0.00519778	0.0194708	0.0012211	2.6882	D	5	31/08/2020 18:29		0	0	0	0	0	0	0	0	0	0	0	0	0	0
1851	5	6	12	3d 08:57:50.88000	0d 04:15:26.20000	0.00519845	0.0194725	0.00122103	2.6777	D	5	31/08/2020 18:29		0	0	0	0	0	0	0	0	0	0	0	0	0	0
1852	5	6	12	3d 08:57:52.83000	0d 04:15:28.15000	0.00519911	0.0194743	0.00122103	2.6673	D	5	31/08/2020 18:29		0	0	0	0	0	0	0	0	0	0	0	0	0	0
1853	5	6	12	3d 08:57:54.73000	0d 04:15:30.05000	0.00519975	0.019476	0.00122118	2.6569	D	5	31/08/2020 18:29		0	0	0	0	0	0	0	0	0	0	0	0	0	0
1854	5	6	12	3d 08:57:56.63000	0d 04:15:31.95000	0.0052004	0.0194777	0.00122087	2.6462	D	5	31/08/2020 18:29		0	0	0	0	0	0	0	0	0	0	0	0	0	0
1855	5	6	12	3d 08:57:58.54000	0d 04:15:33.86000	0.00520105	0.0194794	0.00122087	2.6355	D	5	31/08/2020 18:29		0	0	0	0	0	0	0	0	0	0	0	0	0	0
1856	5	6	12	3d 08:58:00.34000	0d 04:15:35.66000	0.00520166	0.0194811	0.00122103	2.6252	D	5	31/08/2020 18:29		0	0	0	0	0	0	0	0	0	0	0	0	0	0
1857	5	6	12	3d 08:58:02.19000	0d 04:15:37.51000	0.00520228	0.0194827	0.00122095	2.6146	D	5	31/08/2020 18:29		0	0	0	0	0	0	0	0	0	0	0	0	0	0
1858	5	6	12	3d 08:58:03.97000	0d 04:15:39.29000	0.00520289	0.0194843	0.00122103	2.6043	D	5	31/08/2020 18:29		0	0	0	0	0	0	0	0	0	0	0	0	0	0
1859	5	6	12	3d 08:58:05.76000	0d 04:15:41.08000	0.00520349	0.0194858	0.0012211	2.5937	D	5	31/08/2020 18:29		0	0	0	0	0	0	0	0	0	0	0	0	0	0
1860	5	6	12	3d 08:58:07.53000	0d 04:15:42.85000	0.00520409	0.0194874	0.00122095	2.5834	D	5	31/08/2020 18:29		0	0	0	0	0	0	0	0	0	0	0	0	0	0
1861	5	6	12	3d 08:58:09.24000	0d 04:15:44.56000	0.00520467	0.0194889	0.0012211	2.573	D	5	31/08/2020 18:29		0	0	0	0	0	0	0	0	0	0	0	0	0	0
1862	5	6	12	3d 08:58:10.97000	0d 04:15:46.29000	0.00520526	0.0194904	0.00122103	2.5624	D	5	31/08/2020 18:29		0	0	0	0	0	0	0	0	0	0	0	0	0	0
1863	5	6	12	3d 08:58:12.68000	0d 04:15:48.00000	0.00520584	0.0194919	0.0012211	2.5518	D	5	31/08/2020 18:29		0	0	0	0	0	0	0	0	0	0	0	0	0	0
1864	5	6	12	3d 08:58:14.42000	0d 04:15:49.74000	0.00520643	0.0194934	0.00122118	2.5409	D	5	31/08/2020 18:29		0	0	0	0	0	0	0	0	0	0	0	0	0	0
1865	5	6	12	3d 08:58:16.12000	0d 04:15:51.44000	0.00520701	0.0194949	0.00122095	2.5304	D	5	31/08/2020 18:29		0	0	0	0	0	0	0	0	0	0	0	0	0	0
1866	5	6	12	3d 08:58:17.76000	0d 04:15:53.08000	0.00520756	0.0194963	0.00122118	2.52	D	5	31/08/2020 18:30		0	0	0	0	0	0	0	0	0	0	0	0	0	0
1867	5	6	12	3d 08:58:19.39000	0d 04:15:54.71000	0.00520812	0.0194976	0.0012211	2.5095	D	5	31/08/2020 18:30		0	0	0	0	0	0	0	0	0	0	0	0	0	0
1868	5	6	12	3d 08:58:20.86000	0d 04:15:56.18000	0.00520862	0.0194989	0.0012211	2.5	D	133	31/08/2020 18:30		0	0	0	0	0	0	0	0	0	0	0	0	0	0
1869	5	6	13	3d 08:58:20.87000	0d 00:00:00.01000	0	0	0	2.6271	R	0	31/08/2020 18:30		0	0	0	0	0	0	0	0	0	0	0	0	0	0
1870	5	6	13	3d 08:58:22.87000	0d 00:00:02.01000	0	0	0	2.8185	R	1	31/08/2020 18:30		0	0	0	0	0	0	0	0	0	0	0	0	0	0
1871	5	6	13	3d 08:58:24.87000	0d 00:00:04.01000	0	0	0	2.9345	R	1	31/08/2020 18:30		0	0	0	0	0	0	0	0	0	0	0	0	0	0
1872	5	6	13	3d 08:58:26.87000	0d 00:00:06.01000	0	0	0	3.0257	R	1	31/08/2020 18:30		0	0	0	0	0	0	0	0	0	0	0	0	0	0
1873	5	6	13	3d 08:58:28.87000	0d 00:00:08.01000	0	0	0	3.1019	R	1	31/08/2020 18:30		0	0	0	0	0	0	0	0	0	0	0	0	0	0
1874	5	6	13	3d 08:58:30.86000	0d 00:00:10.00000	0	0	0	3.1656	R	129	31/08/2020 18:30		0	0	0	0	0	0	0	0	0	0	0	0	0	0
1875	6	7	9	3d 08:58:30.90000	0d 00:00:00.04000	0.00000001	0.00000004	0.00122179	3.3243	C	0	31/08/2020 18:30		0	0	0	0	0	0	0	0	0	0	0	0	0	0
1876	6	7	9	3d 08:58:31.06000	0d 00:00:00.20000	0.00000007	0.00000023	0.00122103	3.3462	C	5	31/08/2020 18:30		0	0	0	0	0	0	0	0	0	0	0	0	0	0
1877	6	7	9	3d 08:58:31.23000	0d 00:00:00.37000	0.00000013	0.00000042	0.00122118	3.3655	C	5	31/08/2020 18:30		0	0	0	0	0	0	0	0	0	0	0	0	0	0
1878	6	7	9	3d 08:58:31.42000	0d 00:00:00.56000	0.00000019	0.00000064	0.0012211	3.3838	C	5	31/08/2020 18:30		0	0	0	0	0	0	0	0	0	0	0	0	0	0
1879	6	7	9	3d 08:58:31.62000	0d 00:00:00.76000	0.00000026	0.00000087	0.00122103	3.4009	C	5	31/08/2020 18:30		0	0	0	0	0	0	0	0	0	0	0	0	0	0
1880	6	7	9	3d 08:58:31.83000	0d 00:00:00.97000	0.00000033	0.00000111	0.00122095	3.4173	C	5	31/08/2020 18:30		0	0	0	0	0	0	0	0	0	0	0	0	0	0
1881	6	7	9	3d 08:58:32.05000	0d 00:00:01.19000	0.0000004	0.00000137	0.00122118	3.4334	C	5	31/08/2020 18:30		0	0	0	0	0	0	0	0	0	0	0	0	0	0
1882	6	7	9	3d 08:58:32.28000	0d 00:00:01.42000	0.00000048	0.00000163	0.00122118	3.4491	C	5	31/08/2020 18:30		0	0	0	0	0	0	0	0	0	0	0	0	0	0
1883	6	7	9	3d 08:58:32.51000	0d 00:00:01.65000	0.00000056	0.0000019	0.00122126	3.4646	C	5	31/08/2020 18:30		0	0	0	0	0	0	0	0	0	0	0	0	0	0
1884	6	7	9	3d 08:58:32.76000	0d 00:00:01.90000	0.00000064	0.0000022	0.00122133	3.4803	C	5	31/08/2020 18:30		0	0	0	0	0	0	0	0	0	0	0	0	0	0
1885	6	7	9	3d 08:58:33.02000	0d 00:00:02.16000	0.00000073	0.00000251	0.00122095	3.4952	C	5	31/08/2020 18:30		0	0	0	0	0	0	0	0	0	0	0	0	0	0
1886	6	7	9	3d 08:58:33.28000	0d 00:00:02.42000	0.00000082	0.00000282	0.00122103	3.5099	C	5	31/08/2020 18:30		0	0	0	0	0	0	0	0	0	0	0	0	0	0
1887	6	7	9	3d 08:58:33.55000	0d 00:00:02.69000	0.00000091	0.00000314	0.00122103	3.5244	C	5	31/08/2020 18:30		0	0	0	0	0	0	0	0	0	0	0	0	0	0
1888	6	7	9	3d 08:58:33.83000	0d 00:00:02.97000	0.00000101	0.00000347	0.00122095	3.5386	C	5	31/08/2020 18:30		0	0	0	0	0	0	0	0	0	0	0	0	0	0
1889	6	7	9	3d 08:58:34.13000	0d 00:00:03.27000	0.00000111	0.00000383	0.00122126	3.5529	C	5	31/08/2020 18:30		0	0	0	0	0	0	0	0	0	0	0	0	0	0
1890	6	7	9	3d 08:58:34.43000	0d 00:00:03.57000	0.00000121	0.0000042	0.00122103	3.5663	C	5	31/08/2020 18:30		0	0	0	0	0	0	0	0	0	0	0	0	0	0
1891	6	7	9	3d 08:58:34.75000	0d 00:00:03.89000	0.00000132	0.00000458	0.00122103	3.5801	C	5	31/08/2020 18:30		0	0	0	0	0	0	0	0	0	0	0	0	0	0
1892	6	7	9	3d 08:58:35.09000	0d 00:00:04.23000	0.00000143	0.000005	0.00122118	3.5933	C	5	31/08/2020 18:30		0	0	0	0	0	0	0	0	0	0	0	0	0	0
1893	6	7	9	3d 08:58:35.44000	0d 00:00:04.58000	0.00000155	0.00000543	0.00122103	3.606	C	5	31/08/2020 18:30		0	0	0	0	0	0	0	0	0	0	0	0	0	0
1894	6	7	9	3d 08:58:35.80000	0d 00:00:04.94000	0.00000168	0.00000587	0.00122103	3.6185	C	5	31/08/2020 18:30		0	0	0	0	0	0	0	0	0	0	0	0	0	0
1895	6	7	9	3d 08:58:36.20000	0d 00:00:05.34000	0.00000181	0.00000636	0.00122118	3.6312	C	5	31/08/2020 18:30		0	0	0	0	0	0	0	0	0	0	0	0	0	0
1896	6	7	9	3d 08:58:36.64000	0d 00:00:05.78000	0.00000196	0.0000069	0.00122103	3.6431	C	5	31/08/2020 18:30		0	0	0	0	0	0	0	0	0	0	0	0	0	0
1897	6	7	9	3d 08:58:37.11000	0d 00:00:06.25000	0.00000212	0.00000748	0.00122103	3.655	C	5	31/08/2020 18:30		0	0	0	0	0	0	0	0	0	0	0	0	0	0
1898	6	7	9	3d 08:58:37.65000	0d 00:00:06.79000	0.0000023	0.00000815	0.00122118	3.6666	C	5	31/08/2020 18:30		0	0	0	0	0	0	0	0	0	0	0	0	0	0
1899	6	7	9	3d 08:58:38.30000	0d 00:00:07.44000	0.00000252	0.00000896	0.00122095	3.6782	C	5	31/08/2020 18:30		0	0	0	0	0	0	0	0	0	0	0	0	0	0
1900	6	7	9	3d 08:58:39.10000	0d 00:00:08.24000	0.00000279	0.00000996	0.00122087	3.6893	C	5	31/08/2020 18:30		0	0	0	0	0	0	0	0	0	0	0	0	0	0
1901	6	7	9	3d 08:58:40.11000	0d 00:00:09.25000	0.00000314	0.00001123	0.0012211	3.7005	C	5	31/08/2020 18:30		0	0	0	0	0	0	0	0	0	0	0	0	0	0
1902	6	7	9	3d 08:58:41.51000	0d 00:00:10.65000	0.00000361	0.00001299	0.0012211	3.711	C	5	31/08/2020 18:30		0	0	0	0	0	0	0	0	0	0	0	0	0	0
1903	6	7	9	3d 08:58:43.64000	0d 00:00:12.78000	0.00000433	0.00001567	0.0012211	3.7215	C	5	31/08/2020 18:30		0	0	0	0	0	0	0	0	0	0	0	0	0	0
1904	6	7	9	3d 08:58:47.57000	0d 00:00:16.71000	0.00000567	0.00002064	0.0012211	3.7317	C	5	31/08/2020 18:30		0	0	0	0	0	0	0	0	0	0	0	0	0	0
1905	6	7	9	3d 08:59:46.49000	0d 00:01:15.63000	0.00002565	0.00009526	0.00122095	3.7217	C	5	31/08/2020 18:31		0	0	0	0	0	0	0	0	0	0	0	0	0	0
1906	6	7	9	3d 09:00:20.55000	0d 00:01:49.69000	0.00003721	0.00013819	0.00122087	3.7116	C	5	31/08/2020 18:32		0	0	0	0	0	0	0	0	0	0	0	0	0	0
1907	6	7	9	3d 09:01:29.27000	0d 00:02:58.41000	0.00006051	0.00022458	0.00122126	3.7015	C	5	31/08/2020 18:33		0	0	0	0	0	0	0	0	0	0	0	0	0	0
1908	6	7	9	3d 09:06:01.51000	0d 00:07:30.65000	0.00015285	0.00056581	0.00122095	3.6915	C	5	31/08/2020 18:37		0	0	0	0	0	0	0	0	0	0	0	0	0	0
1909	6	7	9	3d 09:11:01.51000	0d 00:12:30.65000	0.00025461	0.00094141	0.00122087	3.6912	C	1	31/08/2020 18:42		0	0	0	0	0	0	0	0	0	0	0	0	0	0
1910	6	7	9	3d 09:16:01.51000	0d 00:17:30.65000	0.00035637	0.00131712	0.00122126	3.6933	C	1	31/08/2020 18:47		0	0	0	0	0	0	0	0	0	0	0	0	0	0
1911	6	7	9	3d 09:21:01.51000	0d 00:22:30.65000	0.00045812	0.0016931	0.0012211	3.6965	C	1	31/08/2020 18:52		0	0	0	0	0	0	0	0	0	0	0	0	0	0
1912	6	7	9	3d 09:26:01.51000	0d 00:27:30.65000	0.00055988	0.00206941	0.00122103	3.6995	C	1	31/08/2020 18:57		0	0	0	0	0	0	0	0	0	0	0	0	0	0
1913	6	7	9	3d 09:31:01.51000	0d 00:32:30.65000	0.00066163	0.0024461	0.00122103	3.7038	C	1	31/08/2020 19:02		0	0	0	0	0	0	0	0	0	0	0	0	0	0
1914	6	7	9	3d 09:36:01.51000	0d 00:37:30.65000	0.00076339	0.00282318	0.00122118	3.7076	C	1	31/08/2020 19:07		0	0	0	0	0	0	0	0	0	0	0	0	0	0
1915	6	7	9	3d 09:41:01.51000	0d 00:42:30.65000	0.00086515	0.0032007	0.00122095	3.7124	C	1	31/08/2020 19:12		0	0	0	0	0	0	0	0	0	0	0	0	0	0
1916	6	7	9	3d 09:46:01.51000	0d 00:47:30.65000	0.0009669	0.00357869	0.00122126	3.7168	C	1	31/08/2020 19:17		0	0	0	0	0	0	0	0	0	0	0	0	0	0
1917	6	7	9	3d 09:51:01.51000	0d 00:52:30.65000	0.00106866	0.00395719	0.00122118	3.7221	C	1	31/08/2020 19:22		0	0	0	0	0	0	0	0	0	0	0	0	0	0
1918	6	7	9	3d 09:56:01.51000	0d 00:57:30.65000	0.00117042	0.00433621	0.00122095	3.7273	C	1	31/08/2020 19:27		0	0	0	0	0	0	0	0	0	0	0	0	0	0
1919	6	7	9	3d 10:01:01.51000	0d 01:02:30.65000	0.00127217	0.00471577	0.00122118	3.7327	C	1	31/08/2020 19:32		0	0	0	0	0	0	0	0	0	0	0	0	0	0
1920	6	7	9	3d 10:06:01.51000	0d 01:07:30.65000	0.00137393	0.00509589	0.00122103	3.7383	C	1	31/08/2020 19:37		0	0	0	0	0	0	0	0	0	0	0	0	0	0
1921	6	7	9	3d 10:11:01.51000	0d 01:12:30.65000	0.00147568	0.00547656	0.00122087	3.7438	C	1	31/08/2020 19:42		0	0	0	0	0	0	0	0	0	0	0	0	0	0
1922	6	7	9	3d 10:16:01.51000	0d 01:17:30.65000	0.00157744	0.00585778	0.00122118	3.749	C	1	31/08/2020 19:47		0	0	0	0	0	0	0	0	0	0	0	0	0	0
1923	6	7	9	3d 10:21:01.51000	0d 01:22:30.65000	0.0016792	0.00623953	0.00122095	3.754	C	1	31/08/2020 19:52		0	0	0	0	0	0	0	0	0	0	0	0	0	0
1924	6	7	9	3d 10:26:01.51000	0d 01:27:30.65000	0.00178095	0.0066218	0.00122126	3.7592	C	1	31/08/2020 19:57		0	0	0	0	0	0	0	0	0	0	0	0	0	0
1925	6	7	9	3d 10:31:01.51000	0d 01:32:30.65000	0.00188271	0.0070046	0.00122118	3.7646	C	1	31/08/2020 20:02		0	0	0	0	0	0	0	0	0	0	0	0	0	0
1926	6	7	9	3d 10:36:01.51000	0d 01:37:30.65000	0.00198446	0.00738793	0.00122095	3.7694	C	1	31/08/2020 20:07		0	0	0	0	0	0	0	0	0	0	0	0	0	0
1927	6	7	9	3d 10:41:01.51000	0d 01:42:30.65000	0.00208622	0.00777179	0.00122095	3.7751	C	1	31/08/2020 20:12		0	0	0	0	0	0	0	0	0	0	0	0	0	0
1928	6	7	9	3d 10:46:01.51000	0d 01:47:30.65000	0.00218798	0.00815618	0.0012211	3.7803	C	1	31/08/2020 20:17		0	0	0	0	0	0	0	0	0	0	0	0	0	0
1929	6	7	9	3d 10:51:01.51000	0d 01:52:30.65000	0.00228973	0.00854114	0.00122095	3.7859	C	1	31/08/2020 20:22		0	0	0	0	0	0	0	0	0	0	0	0	0	0
1930	6	7	9	3d 10:56:01.51000	0d 01:57:30.65000	0.00239149	0.00892667	0.00122103	3.7917	C	1	31/08/2020 20:27		0	0	0	0	0	0	0	0	0	0	0	0	0	0
1931	6	7	9	3d 11:01:01.51000	0d 02:02:30.65000	0.00249324	0.00931283	0.00122095	3.7983	C	1	31/08/2020 20:32		0	0	0	0	0	0	0	0	0	0	0	0	0	0
1932	6	7	9	3d 11:06:01.51000	0d 02:07:30.65000	0.002595	0.00969966	0.00122126	3.8047	C	1	31/08/2020 20:37		0	0	0	0	0	0	0	0	0	0	0	0	0	0
1933	6	7	9	3d 11:11:01.51000	0d 02:12:30.65000	0.00269676	0.0100872	0.00122103	3.8122	C	1	31/08/2020 20:42		0	0	0	0	0	0	0	0	0	0	0	0	0	0
1934	6	7	9	3d 11:16:01.51000	0d 02:17:30.65000	0.00279851	0.0104755	0.00122103	3.8202	C	1	31/08/2020 20:47		0	0	0	0	0	0	0	0	0	0	0	0	0	0
1935	6	7	9	3d 11:21:01.51000	0d 02:22:30.65000	0.00290027	0.0108647	0.00122126	3.8288	C	1	31/08/2020 20:52		0	0	0	0	0	0	0	0	0	0	0	0	0	0
1936	6	7	9	3d 11:26:01.51000	0d 02:27:30.65000	0.00300202	0.0112548	0.00122103	3.8387	C	1	31/08/2020 20:57		0	0	0	0	0	0	0	0	0	0	0	0	0	0
1937	6	7	9	3d 11:30:40.61000	0d 02:32:09.75000	0.00309669	0.0116187	0.00122103	3.8488	C	5	31/08/2020 21:02		0	0	0	0	0	0	0	0	0	0	0	0	0	0
1938	6	7	9	3d 11:34:57.55000	0d 02:36:26.69000	0.00318384	0.0119545	0.0012208	3.8589	C	5	31/08/2020 21:06		0	0	0	0	0	0	0	0	0	0	0	0	0	0
1939	6	7	9	3d 11:38:58.99000	0d 02:40:28.13000	0.00326574	0.0122709	0.0012211	3.8689	C	5	31/08/2020 21:10		0	0	0	0	0	0	0	0	0	0	0	0	0	0
1940	6	7	9	3d 11:42:45.19000	0d 02:44:14.33000	0.00334246	0.0125681	0.00122103	3.8791	C	5	31/08/2020 21:14		0	0	0	0	0	0	0	0	0	0	0	0	0	0
1941	6	7	9	3d 11:46:22.70000	0d 02:47:51.84000	0.00341624	0.0128547	0.0012211	3.8892	C	5	31/08/2020 21:18		0	0	0	0	0	0	0	0	0	0	0	0	0	0
1942	6	7	9	3d 11:49:49.21000	0d 02:51:18.35000	0.00348628	0.0131275	0.0012211	3.8993	C	5	31/08/2020 21:21		0	0	0	0	0	0	0	0	0	0	0	0	0	0
1943	6	7	9	3d 11:53:05.98000	0d 02:54:35.12000	0.00355302	0.013388	0.00122126	3.9094	C	5	31/08/2020 21:24		0	0	0	0	0	0	0	0	0	0	0	0	0	0
1944	6	7	9	3d 11:56:23.00000	0d 02:57:52.14000	0.00361985	0.0136496	0.00122095	3.9194	C	5	31/08/2020 21:28		0	0	0	0	0	0	0	0	0	0	0	0	0	0
1945	6	7	9	3d 11:59:28.41000	0d 03:00:57.55000	0.00368274	0.0138964	0.0012211	3.9297	C	5	31/08/2020 21:31		0	0	0	0	0	0	0	0	0	0	0	0	0	0
1946	6	7	9	3d 12:02:34.21000	0d 03:04:03.35000	0.00374576	0.0141444	0.0012211	3.9397	C	5	31/08/2020 21:34		0	0	0	0	0	0	0	0	0	0	0	0	0	0
1947	6	7	9	3d 12:05:33.27000	0d 03:07:02.41000	0.00380649	0.014384	0.00122118	3.9498	C	5	31/08/2020 21:37		0	0	0	0	0	0	0	0	0	0	0	0	0	0
1948	6	7	9	3d 12:08:28.44000	0d 03:09:57.58000	0.00386591	0.014619	0.00122103	3.9599	C	5	31/08/2020 21:40		0	0	0	0	0	0	0	0	0	0	0	0	0	0
1949	6	7	9	3d 12:11:23.55000	0d 03:12:52.69000	0.00392531	0.0148544	0.00122103	3.9699	C	5	31/08/2020 21:43		0	0	0	0	0	0	0	0	0	0	0	0	0	0
1950	6	7	9	3d 12:14:16.92000	0d 03:15:46.06000	0.00398411	0.0150882	0.00122103	3.98	C	5	31/08/2020 21:46		0	0	0	0	0	0	0	0	0	0	0	0	0	0
1951	6	7	9	3d 12:17:10.57000	0d 03:18:39.71000	0.00404301	0.0153229	0.0012211	3.9901	C	5	31/08/2020 21:48		0	0	0	0	0	0	0	0	0	0	0	0	0	0
1952	6	7	9	3d 12:20:01.10000	0d 03:21:30.24000	0.00410085	0.015554	0.00122126	4.0003	C	5	31/08/2020 21:51		0	0	0	0	0	0	0	0	0	0	0	0	0	0
1953	6	7	9	3d 12:22:53.25000	0d 03:24:22.39000	0.00415924	0.0157879	0.00122087	4.0105	C	5	31/08/2020 21:54		0	0	0	0	0	0	0	0	0	0	0	0	0	0
1954	6	7	9	3d 12:25:43.44000	0d 03:27:12.58000	0.00421697	0.0160197	0.00122118	4.0206	C	5	31/08/2020 21:57		0	0	0	0	0	0	0	0	0	0	0	0	0	0
1955	6	7	9	3d 12:28:28.81000	0d 03:29:57.95000	0.00427306	0.0162455	0.00122103	4.0307	C	5	31/08/2020 22:00		0	0	0	0	0	0	0	0	0	0	0	0	0	0
1956	6	7	9	3d 12:31:12.67000	0d 03:32:41.81000	0.00432864	0.0164698	0.00122103	4.0407	C	5	31/08/2020 22:02		0	0	0	0	0	0	0	0	0	0	0	0	0	0
1957	6	7	9	3d 12:33:56.16000	0d 03:35:25.30000	0.00438409	0.0166941	0.00122118	4.0508	C	5	31/08/2020 22:05		0	0	0	0	0	0	0	0	0	0	0	0	0	0
1958	6	7	9	3d 12:36:36.46000	0d 03:38:05.60000	0.00443846	0.0169146	0.00122133	4.0609	C	5	31/08/2020 22:08		0	0	0	0	0	0	0	0	0	0	0	0	0	0
1959	6	7	9	3d 12:39:15.62000	0d 03:40:44.76000	0.00449245	0.0171341	0.0012211	4.071	C	5	31/08/2020 22:10		0	0	0	0	0	0	0	0	0	0	0	0	0	0
1960	6	7	9	3d 12:41:56.24000	0d 03:43:25.38000	0.00454693	0.0173562	0.0012208	4.081	C	5	31/08/2020 22:13		0	0	0	0	0	0	0	0	0	0	0	0	0	0
1961	6	7	9	3d 12:44:32.37000	0d 03:46:01.51000	0.00459989	0.0175726	0.00122087	4.0911	C	5	31/08/2020 22:16		0	0	0	0	0	0	0	0	0	0	0	0	0	0
1962	6	7	9	3d 12:47:04.08000	0d 03:48:33.22000	0.00465135	0.0177833	0.0012211	4.1013	C	5	31/08/2020 22:18		0	0	0	0	0	0	0	0	0	0	0	0	0	0
1963	6	7	9	3d 12:49:37.51000	0d 03:51:06.65000	0.00470339	0.017997	0.00122095	4.1114	C	5	31/08/2020 22:21		0	0	0	0	0	0	0	0	0	0	0	0	0	0
1964	6	7	9	3d 12:52:07.46000	0d 03:53:36.60000	0.00475425	0.0182064	0.00122103	4.1215	C	5	31/08/2020 22:23		0	0	0	0	0	0	0	0	0	0	0	0	0	0
1965	6	7	9	3d 12:54:31.84000	0d 03:56:00.98000	0.00480322	0.0184085	0.00122095	4.1315	C	5	31/08/2020 22:26		0	0	0	0	0	0	0	0	0	0	0	0	0	0
1966	6	7	9	3d 12:56:58.39000	0d 03:58:27.53000	0.00485293	0.0186141	0.0012211	4.1416	C	5	31/08/2020 22:28		0	0	0	0	0	0	0	0	0	0	0	0	0	0
1967	6	7	9	3d 12:59:23.74000	0d 04:00:52.88000	0.00490223	0.0188185	0.0012211	4.1517	C	5	31/08/2020 22:31		0	0	0	0	0	0	0	0	0	0	0	0	0	0
1968	6	7	9	3d 13:01:47.30000	0d 04:03:16.44000	0.00495092	0.0190209	0.0012211	4.1617	C	5	31/08/2020 22:33		0	0	0	0	0	0	0	0	0	0	0	0	0	0
1969	6	7	9	3d 13:04:08.24000	0d 04:05:37.38000	0.00499873	0.0192201	0.00122118	4.1718	C	5	31/08/2020 22:35		0	0	0	0	0	0	0	0	0	0	0	0	0	0
1970	6	7	9	3d 13:06:28.68000	0d 04:07:57.82000	0.00504636	0.0194191	0.00122095	4.1819	C	5	31/08/2020 22:38		0	0	0	0	0	0	0	0	0	0	0	0	0	0
1971	6	7	9	3d 13:08:46.72000	0d 04:10:15.86000	0.00509318	0.0196151	0.00122118	4.1921	C	5	31/08/2020 22:40		0	0	0	0	0	0	0	0	0	0	0	0	0	0
1972	6	7	9	3d 13:10:35.88000	0d 04:12:05.02000	0.00513021	0.0197705	0.00122118	4.2	C	133	31/08/2020 22:42		0	0	0	0	0	0	0	0	0	0	0	0	0	0
1973	6	7	10	3d 13:10:35.89000	0d 00:00:00.01000	0.00513021	0.0197705	0.00124155	4.1999	C	0	31/08/2020 22:42		0	0	0	0	0	0	0	0	0	0	0	0	0	0
1974	6	7	10	3d 13:10:55.55000	0d 00:00:19.67000	0.00513675	0.0197979	0.00114153	4.2002	C	4	31/08/2020 22:42		0	0	0	0	0	0	0	0	0	0	0	0	0	0
1975	6	7	10	3d 13:11:17.61000	0d 00:00:41.73000	0.00514343	0.019826	0.0010415	4.2	C	4	31/08/2020 22:43		0	0	0	0	0	0	0	0	0	0	0	0	0	0
1976	6	7	10	3d 13:11:44.90000	0d 00:01:09.02000	0.00515092	0.0198575	0.00094133	4.2002	C	4	31/08/2020 22:43		0	0	0	0	0	0	0	0	0	0	0	0	0	0
1977	6	7	10	3d 13:12:16.57000	0d 00:01:40.69000	0.00515875	0.0198904	0.00084108	4.2002	C	4	31/08/2020 22:43		0	0	0	0	0	0	0	0	0	0	0	0	0	0
1978	6	7	10	3d 13:12:53.91000	0d 00:02:18.03000	0.00516694	0.0199248	0.00074105	4.2004	C	4	31/08/2020 22:44		0	0	0	0	0	0	0	0	0	0	0	0	0	0
1979	6	7	10	3d 13:13:37.89000	0d 00:03:02.01000	0.00517537	0.0199601	0.00064103	4.2	C	4	31/08/2020 22:45		0	0	0	0	0	0	0	0	0	0	0	0	0	0
1980	6	7	10	3d 13:14:30.27000	0d 00:03:54.39000	0.00518395	0.0199962	0.00054101	4.2002	C	4	31/08/2020 22:46		0	0	0	0	0	0	0	0	0	0	0	0	0	0
1981	6	7	10	3d 13:15:34.27000	0d 00:04:58.39000	0.00519264	0.0200327	0.00044099	4.2	C	4	31/08/2020 22:47		0	0	0	0	0	0	0	0	0	0	0	0	0	0
1982	6	7	10	3d 13:17:01.27000	0d 00:06:25.39000	0.00520201	0.0200721	0.00034096	4.2	C	4	31/08/2020 22:48		0	0	0	0	0	0	0	0	0	0	0	0	0	0
1983	6	7	10	3d 13:18:59.38000	0d 00:08:23.50000	0.00521143	0.0201116	0.00024086	4.2002	C	4	31/08/2020 22:50		0	0	0	0	0	0	0	0	0	0	0	0	0	0
1984	6	7	10	3d 13:22:22.67000	0d 00:11:46.79000	0.00522193	0.0201557	0.00014061	4.2002	C	4	31/08/2020 22:54		0	0	0	0	0	0	0	0	0	0	0	0	0	0
1985	6	7	10	3d 13:23:24.52000	0d 00:12:48.64000	0.00522419	0.0201652	0.000122	4.2002	C	132	31/08/2020 22:55		0	0	0	0	0	0	0	0	0	0	0	0	0	0
[truncated: 3,103 more rows]
