# Supplementary material for: Experimental data of cathodes manufactured in a convective dryer at the pilot-plant scale, and charge and discharge capacities of half-coin lithium-ion cells
Source: Data Brief. 2021 Dec 16;40:107720. doi: 10.1016/j.dib.2021.107720 (PMC8703052; doi:10.1016/j.dib.2021.107720)
Supplement: Supplementary file 1 [file mmc1.zip › Maccor/NEX_CAT3_13_1.csv]

Name:	NEX_CAT3_13_1
Channel:	90
Tester	Maccor #2
Procedure	NEX_NMC_Form_Rate_ASI.000
Description	NEX NMC Cathode Rate & ASI Measurement
Started	27/08/2020 11:22
SCap	0
C Rate	0.0037
Ch. max. V	8.00 V
DisCh. min. V	-2.00 V
Ch. max. I	5.000 A
DisCh. max. I	5.000 A
Comment:	NEX_CAT3_13
SMB hdr:	SMBLabel
Rec	Cycle P	Cycle C	Step	TestTime	StepTime	Cap. [Ah]	Ener. [Wh]	Current [A]	Voltage [V]	Md	ES	DPT Time	AUX1 [C]		VAR1	VAR2	VAR3	VAR4	VAR5	VAR6	VAR7	VAR8	VAR9	VAR10	VAR11	VAR12	VAR13	VAR14
1	0	1	1	0d 00:00:00.00000	0d 00:00:00.00000	0	0	0	3.2595	R	0	27/08/2020 11:22	38.281		0	0	0	0	0	0	0	0	0	0	0	0	0	0
2	0	1	1	0d 00:05:00.00000	0d 00:05:00.00000	0	0	0	3.2471	R	1	27/08/2020 11:27	38.0287		0	0	0	0	0	0	0	0	0	0	0	0	0	0
3	0	1	1	0d 00:10:00.00000	0d 00:10:00.00000	0	0	0	3.2367	R	1	27/08/2020 11:32	38.0602		0	0	0	0	0	0	0	0	0	0	0	0	0	0
4	0	1	1	0d 00:15:00.00000	0d 00:15:00.00000	0	0	0	3.2279	R	1	27/08/2020 11:37	38.0129		0	0	0	0	0	0	0	0	0	0	0	0	0	0
5	0	1	1	0d 00:20:00.00000	0d 00:20:00.00000	0	0	0	3.2201	R	1	27/08/2020 11:42	38.3599		0	0	0	0	0	0	0	0	0	0	0	0	0	0
6	0	1	1	0d 00:25:00.00000	0d 00:25:00.00000	0	0	0	3.2126	R	1	27/08/2020 11:47	38.0444		0	0	0	0	0	0	0	0	0	0	0	0	0	0
7	0	1	1	0d 00:30:00.00000	0d 00:30:00.00000	0	0	0	3.2061	R	129	27/08/2020 11:52	37.9971		0	0	0	0	0	0	0	0	0	0	0	0	0	0
8	0	1	2	0d 00:30:00.04000	0d 00:00:00.04000	0	0	0.00018593	3.3164	C	0	27/08/2020 11:52	38.0129		0	0	0	0	0	0	0	0	0	0	0	0	0	0
9	0	1	2	0d 00:30:00.20000	0d 00:00:00.20000	0.00000001	0.00000003	0.00018502	3.3519	C	5	27/08/2020 11:52	38.0129		0	0	0	0	0	0	0	0	0	0	0	0	0	0
10	0	1	2	0d 00:30:00.36000	0d 00:00:00.36000	0.00000002	0.00000006	0.00018486	3.3713	C	5	27/08/2020 11:52	38.0129		0	0	0	0	0	0	0	0	0	0	0	0	0	0
11	0	1	2	0d 00:30:00.55000	0d 00:00:00.55000	0.00000003	0.00000009	0.00018494	3.389	C	5	27/08/2020 11:52	38.0129		0	0	0	0	0	0	0	0	0	0	0	0	0	0
12	0	1	2	0d 00:30:00.75000	0d 00:00:00.75000	0.00000004	0.00000013	0.00018509	3.4054	C	5	27/08/2020 11:52	38.0129		0	0	0	0	0	0	0	0	0	0	0	0	0	0
13	0	1	2	0d 00:30:00.97000	0d 00:00:00.97000	0.00000005	0.00000017	0.00018517	3.4215	C	5	27/08/2020 11:52	38.0129		0	0	0	0	0	0	0	0	0	0	0	0	0	0
14	0	1	2	0d 00:30:01.20000	0d 00:00:01.20000	0.00000006	0.00000021	0.00018509	3.4369	C	5	27/08/2020 11:52	38.0129		0	0	0	0	0	0	0	0	0	0	0	0	0	0
15	0	1	2	0d 00:30:01.44000	0d 00:00:01.44000	0.00000007	0.00000025	0.00018502	3.4519	C	5	27/08/2020 11:52	38.0129		0	0	0	0	0	0	0	0	0	0	0	0	0	0
16	0	1	2	0d 00:30:01.69000	0d 00:00:01.69000	0.00000009	0.00000029	0.00018509	3.4665	C	5	27/08/2020 11:52	38.0129		0	0	0	0	0	0	0	0	0	0	0	0	0	0
17	0	1	2	0d 00:30:01.95000	0d 00:00:01.95000	0.0000001	0.00000034	0.00018502	3.481	C	5	27/08/2020 11:52	38.0129		0	0	0	0	0	0	0	0	0	0	0	0	0	0
18	0	1	2	0d 00:30:02.23000	0d 00:00:02.23000	0.00000011	0.00000039	0.00018502	3.4952	C	5	27/08/2020 11:52	38.0129		0	0	0	0	0	0	0	0	0	0	0	0	0	0
19	0	1	2	0d 00:30:02.52000	0d 00:00:02.52000	0.00000013	0.00000044	0.00018509	3.5096	C	5	27/08/2020 11:52	38.0287		0	0	0	0	0	0	0	0	0	0	0	0	0	0
20	0	1	2	0d 00:30:02.83000	0d 00:00:02.83000	0.00000014	0.0000005	0.00018486	3.5236	C	5	27/08/2020 11:52	38.0287		0	0	0	0	0	0	0	0	0	0	0	0	0	0
21	0	1	2	0d 00:30:03.15000	0d 00:00:03.15000	0.00000016	0.00000056	0.00018494	3.5373	C	5	27/08/2020 11:52	38.0287		0	0	0	0	0	0	0	0	0	0	0	0	0	0
22	0	1	2	0d 00:30:03.49000	0d 00:00:03.49000	0.00000018	0.00000062	0.00018509	3.5508	C	5	27/08/2020 11:52	38.0287		0	0	0	0	0	0	0	0	0	0	0	0	0	0
23	0	1	2	0d 00:30:03.86000	0d 00:00:03.86000	0.0000002	0.00000069	0.00018509	3.5637	C	5	27/08/2020 11:52	38.0287		0	0	0	0	0	0	0	0	0	0	0	0	0	0
24	0	1	2	0d 00:30:04.23000	0d 00:00:04.23000	0.00000022	0.00000075	0.00018479	3.5763	C	5	27/08/2020 11:52	38.0287		0	0	0	0	0	0	0	0	0	0	0	0	0	0
25	0	1	2	0d 00:30:04.62000	0d 00:00:04.62000	0.00000024	0.00000083	0.00018494	3.5888	C	5	27/08/2020 11:52	38.0287		0	0	0	0	0	0	0	0	0	0	0	0	0	0
26	0	1	2	0d 00:30:05.05000	0d 00:00:05.05000	0.00000026	0.00000091	0.00018509	3.6014	C	5	27/08/2020 11:52	38.0444		0	0	0	0	0	0	0	0	0	0	0	0	0	0
27	0	1	2	0d 00:30:05.52000	0d 00:00:05.52000	0.00000028	0.00000099	0.00018517	3.6139	C	5	27/08/2020 11:52	38.0444		0	0	0	0	0	0	0	0	0	0	0	0	0	0
28	0	1	2	0d 00:30:06.02000	0d 00:00:06.02000	0.00000031	0.00000109	0.00018494	3.6258	C	5	27/08/2020 11:52	38.0444		0	0	0	0	0	0	0	0	0	0	0	0	0	0
29	0	1	2	0d 00:30:06.56000	0d 00:00:06.56000	0.00000034	0.00000119	0.00018524	3.6379	C	5	27/08/2020 11:52	38.0444		0	0	0	0	0	0	0	0	0	0	0	0	0	0
30	0	1	2	0d 00:30:07.18000	0d 00:00:07.18000	0.00000037	0.0000013	0.00018494	3.6498	C	5	27/08/2020 11:52	38.0444		0	0	0	0	0	0	0	0	0	0	0	0	0	0
31	0	1	2	0d 00:30:07.86000	0d 00:00:07.86000	0.0000004	0.00000143	0.00018502	3.6609	C	5	27/08/2020 11:52	38.0444		0	0	0	0	0	0	0	0	0	0	0	0	0	0
32	0	1	2	0d 00:30:08.65000	0d 00:00:08.65000	0.00000044	0.00000158	0.00018486	3.6721	C	5	27/08/2020 11:52	38.0444		0	0	0	0	0	0	0	0	0	0	0	0	0	0
33	0	1	2	0d 00:30:09.64000	0d 00:00:09.64000	0.00000049	0.00000177	0.00018502	3.6828	C	5	27/08/2020 11:52	38.0444		0	0	0	0	0	0	0	0	0	0	0	0	0	0
34	0	1	2	0d 00:30:10.96000	0d 00:00:10.96000	0.00000056	0.00000202	0.00018517	3.693	C	5	27/08/2020 11:52	38.0444		0	0	0	0	0	0	0	0	0	0	0	0	0	0
35	0	1	2	0d 00:30:13.40000	0d 00:00:13.40000	0.00000069	0.00000248	0.00018486	3.7032	C	5	27/08/2020 11:52	38.0602		0	0	0	0	0	0	0	0	0	0	0	0	0	0
36	0	1	2	0d 00:30:40.59000	0d 00:00:40.59000	0.00000209	0.00000765	0.00018502	3.6931	C	5	27/08/2020 11:53	38.1706		0	0	0	0	0	0	0	0	0	0	0	0	0	0
37	0	1	2	0d 00:31:05.40000	0d 00:01:05.40000	0.00000336	0.00001235	0.00018502	3.6831	C	5	27/08/2020 11:53	37.9656		0	0	0	0	0	0	0	0	0	0	0	0	0	0
38	0	1	2	0d 00:32:06.07000	0d 00:02:06.07000	0.00000648	0.00002382	0.00018502	3.673	C	5	27/08/2020 11:54	38.0287		0	0	0	0	0	0	0	0	0	0	0	0	0	0
39	0	1	2	0d 00:42:06.07000	0d 00:12:06.07000	0.00003731	0.00013684	0.00018502	3.6648	C	1	27/08/2020 12:04	38.0129		0	0	0	0	0	0	0	0	0	0	0	0	0	0
40	0	1	2	0d 00:52:06.07000	0d 00:22:06.07000	0.00006814	0.00024988	0.00018479	3.6675	C	1	27/08/2020 12:14	37.9183		0	0	0	0	0	0	0	0	0	0	0	0	0	0
41	0	1	2	0d 01:02:06.07000	0d 00:32:06.07000	0.00009897	0.000363	0.00018502	3.6703	C	1	27/08/2020 12:24	38.2968		0	0	0	0	0	0	0	0	0	0	0	0	0	0
42	0	1	2	0d 01:12:06.07000	0d 00:42:06.07000	0.0001298	0.00047619	0.00018502	3.6725	C	1	27/08/2020 12:34	37.9498		0	0	0	0	0	0	0	0	0	0	0	0	0	0
43	0	1	2	0d 01:22:06.07000	0d 00:52:06.07000	0.00016063	0.00058945	0.00018509	3.6745	C	1	27/08/2020 12:44	37.7606		0	0	0	0	0	0	0	0	0	0	0	0	0	0
44	0	1	2	0d 01:32:06.07000	0d 01:02:06.07000	0.00019146	0.00070277	0.00018494	3.6765	C	1	27/08/2020 12:54	31.389		0	0	0	0	0	0	0	0	0	0	0	0	0	0
45	0	1	2	0d 01:42:06.07000	0d 01:12:06.07000	0.00022229	0.00081614	0.00018486	3.6779	C	1	27/08/2020 13:04	38.1706		0	0	0	0	0	0	0	0	0	0	0	0	0	0
46	0	1	2	0d 01:52:06.07000	0d 01:22:06.07000	0.00025312	0.00092956	0.00018494	3.6793	C	1	27/08/2020 13:14	25.7349		0	0	0	0	0	0	0	0	0	0	0	0	0	0
47	0	1	2	0d 02:02:06.07000	0d 01:32:06.07000	0.00028396	0.00104302	0.00018463	3.6808	C	1	27/08/2020 13:24	37.871		0	0	0	0	0	0	0	0	0	0	0	0	0	0
48	0	1	2	0d 02:12:06.07000	0d 01:42:06.07000	0.00031479	0.00115653	0.00018494	3.6822	C	1	27/08/2020 13:34	38.7226		0	0	0	0	0	0	0	0	0	0	0	0	0	0
49	0	1	2	0d 02:22:06.07000	0d 01:52:06.07000	0.00034562	0.00127007	0.00018502	3.6835	C	1	27/08/2020 13:44	37.934		0	0	0	0	0	0	0	0	0	0	0	0	0	0
50	0	1	2	0d 02:32:06.07000	0d 02:02:06.07000	0.00037645	0.00138366	0.00018509	3.6849	C	1	27/08/2020 13:54	37.8236		0	0	0	0	0	0	0	0	0	0	0	0	0	0
51	0	1	2	0d 02:42:06.07000	0d 02:12:06.07000	0.00040728	0.00149729	0.00018479	3.686	C	1	27/08/2020 14:04	38.0129		0	0	0	0	0	0	0	0	0	0	0	0	0	0
52	0	1	2	0d 02:52:06.07000	0d 02:22:06.07000	0.00043811	0.00161096	0.00018502	3.6875	C	1	27/08/2020 14:14	37.3978		0	0	0	0	0	0	0	0	0	0	0	0	0	0
53	0	1	2	0d 03:02:06.07000	0d 02:32:06.07000	0.00046894	0.00172466	0.00018509	3.6886	C	1	27/08/2020 14:24	38.3126		0	0	0	0	0	0	0	0	0	0	0	0	0	0
54	0	1	2	0d 03:12:06.07000	0d 02:42:06.07000	0.00049977	0.00183841	0.00018479	3.6899	C	1	27/08/2020 14:34	37.8236		0	0	0	0	0	0	0	0	0	0	0	0	0	0
55	0	1	2	0d 03:22:06.07000	0d 02:52:06.07000	0.0005306	0.0019522	0.00018494	3.6913	C	1	27/08/2020 14:44	38.0918		0	0	0	0	0	0	0	0	0	0	0	0	0	0
56	0	1	2	0d 03:32:06.07000	0d 03:02:06.07000	0.00056143	0.00206603	0.00018494	3.6925	C	1	27/08/2020 14:54	38.281		0	0	0	0	0	0	0	0	0	0	0	0	0	0
57	0	1	2	0d 03:42:06.07000	0d 03:12:06.07000	0.00059226	0.0021799	0.00018494	3.6938	C	1	27/08/2020 15:04	37.934		0	0	0	0	0	0	0	0	0	0	0	0	0	0
58	0	1	2	0d 03:52:06.07000	0d 03:22:06.07000	0.0006231	0.00229381	0.00018494	3.6953	C	1	27/08/2020 15:14	37.871		0	0	0	0	0	0	0	0	0	0	0	0	0	0
59	0	1	2	0d 04:02:06.07000	0d 03:32:06.07000	0.00065393	0.00240776	0.00018509	3.6967	C	1	27/08/2020 15:24	37.8236		0	0	0	0	0	0	0	0	0	0	0	0	0	0
60	0	1	2	0d 04:12:06.07000	0d 03:42:06.07000	0.00068476	0.00252176	0.00018517	3.6982	C	1	27/08/2020 15:34	37.8394		0	0	0	0	0	0	0	0	0	0	0	0	0	0
61	0	1	2	0d 04:22:06.07000	0d 03:52:06.07000	0.00071559	0.0026358	0.00018502	3.6994	C	1	27/08/2020 15:44	38.0602		0	0	0	0	0	0	0	0	0	0	0	0	0	0
62	0	1	2	0d 04:32:06.07000	0d 04:02:06.07000	0.00074642	0.00274987	0.00018494	3.7008	C	1	27/08/2020 15:54	38.281		0	0	0	0	0	0	0	0	0	0	0	0	0	0
63	0	1	2	0d 04:42:06.07000	0d 04:12:06.07000	0.00077725	0.002864	0.00018486	3.7023	C	1	27/08/2020 16:04	38.1391		0	0	0	0	0	0	0	0	0	0	0	0	0	0
64	0	1	2	0d 04:52:06.07000	0d 04:22:06.07000	0.00080808	0.00297817	0.00018502	3.7037	C	1	27/08/2020 16:14	38.3283		0	0	0	0	0	0	0	0	0	0	0	0	0	0
65	0	1	2	0d 05:02:06.07000	0d 04:32:06.07000	0.00083891	0.00309238	0.00018486	3.7052	C	1	27/08/2020 16:24	38.1233		0	0	0	0	0	0	0	0	0	0	0	0	0	0
66	0	1	2	0d 05:12:06.07000	0d 04:42:06.07000	0.00086974	0.00320664	0.00018471	3.7067	C	1	27/08/2020 16:34	38.0129		0	0	0	0	0	0	0	0	0	0	0	0	0	0
67	0	1	2	0d 05:22:06.07000	0d 04:52:06.07000	0.00090057	0.00332095	0.00018494	3.7082	C	1	27/08/2020 16:44	37.934		0	0	0	0	0	0	0	0	0	0	0	0	0	0
68	0	1	2	0d 05:32:06.07000	0d 05:02:06.07000	0.00093141	0.00343531	0.00018479	3.7099	C	1	27/08/2020 16:54	37.9498		0	0	0	0	0	0	0	0	0	0	0	0	0	0
69	0	1	2	0d 05:42:06.07000	0d 05:12:06.07000	0.00096224	0.00354971	0.00018479	3.7115	C	1	27/08/2020 17:04	38.3441		0	0	0	0	0	0	0	0	0	0	0	0	0	0
70	0	1	2	0d 05:52:06.07000	0d 05:22:06.07000	0.00099307	0.00366417	0.00018502	3.7137	C	1	27/08/2020 17:14	38.0602		0	0	0	0	0	0	0	0	0	0	0	0	0	0
71	0	1	2	0d 06:02:06.07000	0d 05:32:06.07000	0.0010239	0.00377868	0.00018502	3.715	C	1	27/08/2020 17:24	38.0129		0	0	0	0	0	0	0	0	0	0	0	0	0	0
72	0	1	2	0d 06:12:06.07000	0d 05:42:06.07000	0.00105473	0.00389325	0.00018486	3.7166	C	1	27/08/2020 17:34	37.934		0	0	0	0	0	0	0	0	0	0	0	0	0	0
73	0	1	2	0d 06:22:06.07000	0d 05:52:06.07000	0.00108556	0.00400788	0.00018509	3.7186	C	1	27/08/2020 17:44	37.9183		0	0	0	0	0	0	0	0	0	0	0	0	0	0
74	0	1	2	0d 06:32:06.07000	0d 06:02:06.07000	0.00111639	0.00412256	0.00018502	3.7206	C	1	27/08/2020 17:54	37.9656		0	0	0	0	0	0	0	0	0	0	0	0	0	0
75	0	1	2	0d 06:42:06.07000	0d 06:12:06.07000	0.00114722	0.0042373	0.00018494	3.7226	C	1	27/08/2020 18:04	37.6817		0	0	0	0	0	0	0	0	0	0	0	0	0	0
76	0	1	2	0d 06:52:06.07000	0d 06:22:06.07000	0.00117805	0.00435211	0.00018494	3.7249	C	1	27/08/2020 18:14	38.1391		0	0	0	0	0	0	0	0	0	0	0	0	0	0
77	0	1	2	0d 07:02:06.07000	0d 06:32:06.07000	0.00120888	0.00446698	0.00018494	3.7267	C	1	27/08/2020 18:24	38.0287		0	0	0	0	0	0	0	0	0	0	0	0	0	0
78	0	1	2	0d 07:12:06.07000	0d 06:42:06.07000	0.00123971	0.00458191	0.00018502	3.7287	C	1	27/08/2020 18:34	38.1706		0	0	0	0	0	0	0	0	0	0	0	0	0	0
79	0	1	2	0d 07:22:06.07000	0d 06:52:06.07000	0.00127055	0.00469691	0.00018509	3.731	C	1	27/08/2020 18:44	38.1233		0	0	0	0	0	0	0	0	0	0	0	0	0	0
80	0	1	2	0d 07:32:06.07000	0d 07:02:06.07000	0.00130138	0.00481198	0.00018517	3.7334	C	1	27/08/2020 18:54	38.0602		0	0	0	0	0	0	0	0	0	0	0	0	0	0
81	0	1	2	0d 07:42:06.07000	0d 07:12:06.07000	0.00133221	0.00492711	0.00018502	3.7354	C	1	27/08/2020 19:04	38.0287		0	0	0	0	0	0	0	0	0	0	0	0	0	0
82	0	1	2	0d 07:52:06.07000	0d 07:22:06.07000	0.00136304	0.00504232	0.00018471	3.7378	C	1	27/08/2020 19:14	38.3283		0	0	0	0	0	0	0	0	0	0	0	0	0	0
83	0	1	2	0d 08:02:06.07000	0d 07:32:06.07000	0.00139387	0.00515759	0.00018486	3.7398	C	1	27/08/2020 19:24	38.1548		0	0	0	0	0	0	0	0	0	0	0	0	0	0
84	0	1	2	0d 08:12:06.07000	0d 07:42:06.07000	0.0014247	0.00527293	0.00018486	3.7421	C	1	27/08/2020 19:34	38.3283		0	0	0	0	0	0	0	0	0	0	0	0	0	0
85	0	1	2	0d 08:22:06.07000	0d 07:52:06.07000	0.00145553	0.00538835	0.00018494	3.7446	C	1	27/08/2020 19:44	38.1075		0	0	0	0	0	0	0	0	0	0	0	0	0	0
86	0	1	2	0d 08:32:06.07000	0d 08:02:06.07000	0.00148636	0.00550384	0.00018517	3.7469	C	1	27/08/2020 19:54	37.9656		0	0	0	0	0	0	0	0	0	0	0	0	0	0
87	0	1	2	0d 08:42:06.07000	0d 08:12:06.07000	0.00151719	0.0056194	0.00018486	3.7493	C	1	27/08/2020 20:04	37.871		0	0	0	0	0	0	0	0	0	0	0	0	0	0
88	0	1	2	0d 08:52:06.07000	0d 08:22:06.07000	0.00154802	0.00573503	0.00018524	3.7517	C	1	27/08/2020 20:14	37.8394		0	0	0	0	0	0	0	0	0	0	0	0	0	0
89	0	1	2	0d 09:02:06.07000	0d 08:32:06.07000	0.00157885	0.00585073	0.00018486	3.754	C	1	27/08/2020 20:24	38.2179		0	0	0	0	0	0	0	0	0	0	0	0	0	0
90	0	1	2	0d 09:12:06.07000	0d 08:42:06.07000	0.00160969	0.00596651	0.00018509	3.7563	C	1	27/08/2020 20:34	37.9498		0	0	0	0	0	0	0	0	0	0	0	0	0	0
91	0	1	2	0d 09:22:06.07000	0d 08:52:06.07000	0.00164052	0.00608235	0.00018502	3.7588	C	1	27/08/2020 20:44	38.0287		0	0	0	0	0	0	0	0	0	0	0	0	0	0
92	0	1	2	0d 09:32:06.07000	0d 09:02:06.07000	0.00167135	0.00619828	0.00018486	3.761	C	1	27/08/2020 20:54	37.9814		0	0	0	0	0	0	0	0	0	0	0	0	0	0
93	0	1	2	0d 09:42:06.07000	0d 09:12:06.07000	0.00170218	0.00631427	0.00018494	3.7635	C	1	27/08/2020 21:04	37.8394		0	0	0	0	0	0	0	0	0	0	0	0	0	0
94	0	1	2	0d 09:52:06.07000	0d 09:22:06.07000	0.00173301	0.00643034	0.00018494	3.7659	C	1	27/08/2020 21:14	37.871		0	0	0	0	0	0	0	0	0	0	0	0	0	0
95	0	1	2	0d 10:02:06.07000	0d 09:32:06.07000	0.00176384	0.00654649	0.00018509	3.7685	C	1	27/08/2020 21:24	37.9971		0	0	0	0	0	0	0	0	0	0	0	0	0	0
96	0	1	2	0d 10:12:06.07000	0d 09:42:06.07000	0.00179467	0.00666271	0.00018517	3.771	C	1	27/08/2020 21:34	38.0602		0	0	0	0	0	0	0	0	0	0	0	0	0	0
97	0	1	2	0d 10:22:06.07000	0d 09:52:06.07000	0.0018255	0.00677902	0.00018494	3.7736	C	1	27/08/2020 21:44	38.3599		0	0	0	0	0	0	0	0	0	0	0	0	0	0
98	0	1	2	0d 10:32:06.07000	0d 10:02:06.07000	0.00185633	0.0068954	0.00018502	3.7762	C	1	27/08/2020 21:54	38.1864		0	0	0	0	0	0	0	0	0	0	0	0	0	0
99	0	1	2	0d 10:42:06.07000	0d 10:12:06.07000	0.00188716	0.00701187	0.00018502	3.7787	C	1	27/08/2020 22:04	38.076		0	0	0	0	0	0	0	0	0	0	0	0	0	0
100	0	1	2	0d 10:52:06.07000	0d 10:22:06.07000	0.00191799	0.00712842	0.00018486	3.7816	C	1	27/08/2020 22:14	37.9971		0	0	0	0	0	0	0	0	0	0	0	0	0	0
101	0	1	2	0d 11:02:06.07000	0d 10:32:06.07000	0.00194883	0.00724506	0.00018486	3.7847	C	1	27/08/2020 22:24	37.9498		0	0	0	0	0	0	0	0	0	0	0	0	0	0
102	0	1	2	0d 11:12:06.07000	0d 10:42:06.07000	0.00197966	0.0073618	0.00018494	3.7877	C	1	27/08/2020 22:34	38.3283		0	0	0	0	0	0	0	0	0	0	0	0	0	0
103	0	1	2	0d 11:22:06.07000	0d 10:52:06.07000	0.00201049	0.00747863	0.00018502	3.791	C	1	27/08/2020 22:44	37.934		0	0	0	0	0	0	0	0	0	0	0	0	0	0
104	0	1	2	0d 11:32:06.07000	0d 11:02:06.07000	0.00204132	0.00759555	0.00018494	3.7942	C	1	27/08/2020 22:54	38.2022		0	0	0	0	0	0	0	0	0	0	0	0	0	0
105	0	1	2	0d 11:42:06.07000	0d 11:12:06.07000	0.00207215	0.00771259	0.00018486	3.7975	C	1	27/08/2020 23:04	38.0444		0	0	0	0	0	0	0	0	0	0	0	0	0	0
106	0	1	2	0d 11:52:06.07000	0d 11:22:06.07000	0.00210298	0.00782973	0.00018494	3.8013	C	1	27/08/2020 23:14	37.8394		0	0	0	0	0	0	0	0	0	0	0	0	0	0
107	0	1	2	0d 12:02:06.07000	0d 11:32:06.07000	0.00213381	0.00794698	0.00018517	3.8048	C	1	27/08/2020 23:24	37.8079		0	0	0	0	0	0	0	0	0	0	0	0	0	0
108	0	1	2	0d 12:12:06.07000	0d 11:42:06.07000	0.00216464	0.00806435	0.00018502	3.8088	C	1	27/08/2020 23:34	37.7448		0	0	0	0	0	0	0	0	0	0	0	0	0	0
109	0	1	2	0d 12:22:06.07000	0d 11:52:06.07000	0.00219547	0.00818185	0.00018494	3.8131	C	1	27/08/2020 23:44	38.1548		0	0	0	0	0	0	0	0	0	0	0	0	0	0
110	0	1	2	0d 12:32:06.07000	0d 12:02:06.07000	0.0022263	0.00829948	0.00018494	3.8175	C	1	27/08/2020 23:54	37.9498		0	0	0	0	0	0	0	0	0	0	0	0	0	0
111	0	1	2	0d 12:42:06.07000	0d 12:12:06.07000	0.00225713	0.00841725	0.00018494	3.8221	C	1	28/08/2020 00:04	38.1075		0	0	0	0	0	0	0	0	0	0	0	0	0	0
112	0	1	2	0d 12:52:06.07000	0d 12:22:06.07000	0.00228797	0.00853516	0.00018486	3.8267	C	1	28/08/2020 00:14	38.2968		0	0	0	0	0	0	0	0	0	0	0	0	0	0
113	0	1	2	0d 13:02:06.07000	0d 12:32:06.07000	0.0023188	0.00865322	0.00018494	3.832	C	1	28/08/2020 00:24	38.2022		0	0	0	0	0	0	0	0	0	0	0	0	0	0
114	0	1	2	0d 13:12:06.07000	0d 12:42:06.07000	0.00234963	0.00877145	0.00018494	3.8372	C	1	28/08/2020 00:34	38.0918		0	0	0	0	0	0	0	0	0	0	0	0	0	0
115	0	1	2	0d 13:22:06.07000	0d 12:52:06.07000	0.00238046	0.00888984	0.00018494	3.8428	C	1	28/08/2020 00:44	38.0444		0	0	0	0	0	0	0	0	0	0	0	0	0	0
116	0	1	2	0d 13:32:06.07000	0d 13:02:06.07000	0.00241129	0.00900841	0.00018494	3.8486	C	1	28/08/2020 00:54	37.9814		0	0	0	0	0	0	0	0	0	0	0	0	0	0
117	0	1	2	0d 13:42:06.07000	0d 13:12:06.07000	0.00244212	0.00912716	0.00018486	3.8547	C	1	28/08/2020 01:04	38.2968		0	0	0	0	0	0	0	0	0	0	0	0	0	0
118	0	1	2	0d 13:52:06.07000	0d 13:22:06.07000	0.00247295	0.0092461	0.00018471	3.861	C	1	28/08/2020 01:14	38.1075		0	0	0	0	0	0	0	0	0	0	0	0	0	0
119	0	1	2	0d 14:02:06.07000	0d 13:32:06.07000	0.00250378	0.00936524	0.00018479	3.8676	C	1	28/08/2020 01:24	37.9814		0	0	0	0	0	0	0	0	0	0	0	0	0	0
120	0	1	2	0d 14:12:06.07000	0d 13:42:06.07000	0.00253461	0.00948458	0.00018494	3.8743	C	1	28/08/2020 01:34	37.9498		0	0	0	0	0	0	0	0	0	0	0	0	0	0
121	0	1	2	0d 14:22:06.07000	0d 13:52:06.07000	0.00256544	0.00960413	0.00018502	3.8814	C	1	28/08/2020 01:44	37.871		0	0	0	0	0	0	0	0	0	0	0	0	0	0
122	0	1	2	0d 14:32:06.07000	0d 14:02:06.07000	0.00259627	0.00972391	0.00018502	3.8885	C	1	28/08/2020 01:54	38.281		0	0	0	0	0	0	0	0	0	0	0	0	0	0
123	0	1	2	0d 14:42:06.07000	0d 14:12:06.07000	0.00262711	0.00984391	0.00018494	3.8958	C	1	28/08/2020 02:04	37.8236		0	0	0	0	0	0	0	0	0	0	0	0	0	0
124	0	1	2	0d 14:52:06.07000	0d 14:22:06.07000	0.00265794	0.00996413	0.00018486	3.9033	C	1	28/08/2020 02:14	38.2022		0	0	0	0	0	0	0	0	0	0	0	0	0	0
125	0	1	2	0d 15:02:06.07000	0d 14:32:06.07000	0.00268877	0.0100846	0.00018494	3.911	C	1	28/08/2020 02:24	37.9498		0	0	0	0	0	0	0	0	0	0	0	0	0	0
126	0	1	2	0d 15:12:06.07000	0d 14:42:06.07000	0.0027196	0.0102053	0.00018479	3.9187	C	1	28/08/2020 02:34	37.8079		0	0	0	0	0	0	0	0	0	0	0	0	0	0
127	0	1	2	0d 15:22:06.07000	0d 14:52:06.07000	0.00275043	0.0103262	0.00018509	3.9268	C	1	28/08/2020 02:44	37.7448		0	0	0	0	0	0	0	0	0	0	0	0	0	0
128	0	1	2	0d 15:32:06.07000	0d 15:02:06.07000	0.00278126	0.0104474	0.00018502	3.935	C	1	28/08/2020 02:54	37.6975		0	0	0	0	0	0	0	0	0	0	0	0	0	0
129	0	1	2	0d 15:42:06.07000	0d 15:12:06.07000	0.00281209	0.0105689	0.00018502	3.9431	C	1	28/08/2020 03:04	38.0918		0	0	0	0	0	0	0	0	0	0	0	0	0	0
130	0	1	2	0d 15:52:06.07000	0d 15:22:06.07000	0.00284292	0.0106906	0.00018502	3.9513	C	1	28/08/2020 03:14	38.3599		0	0	0	0	0	0	0	0	0	0	0	0	0	0
131	0	1	2	0d 16:02:06.07000	0d 15:32:06.07000	0.00287375	0.0108125	0.00018517	3.9597	C	1	28/08/2020 03:24	38.2022		0	0	0	0	0	0	0	0	0	0	0	0	0	0
132	0	1	2	0d 16:12:06.07000	0d 15:42:06.07000	0.00290458	0.0109347	0.00018502	3.968	C	1	28/08/2020 03:34	38.3914		0	0	0	0	0	0	0	0	0	0	0	0	0	0
133	0	1	2	0d 16:22:06.07000	0d 15:52:06.07000	0.00293541	0.0110572	0.00018494	3.9767	C	1	28/08/2020 03:44	38.1548		0	0	0	0	0	0	0	0	0	0	0	0	0	0
134	0	1	2	0d 16:32:06.07000	0d 16:02:06.07000	0.00296625	0.01118	0.00018502	3.985	C	1	28/08/2020 03:54	38.0444		0	0	0	0	0	0	0	0	0	0	0	0	0	0
135	0	1	2	0d 16:42:06.07000	0d 16:12:06.07000	0.00299708	0.011303	0.00018502	3.9937	C	1	28/08/2020 04:04	37.9656		0	0	0	0	0	0	0	0	0	0	0	0	0	0
136	0	1	2	0d 16:52:06.07000	0d 16:22:06.07000	0.00302791	0.0114262	0.00018502	4.002	C	1	28/08/2020 04:14	37.9025		0	0	0	0	0	0	0	0	0	0	0	0	0	0
137	0	1	2	0d 17:02:06.07000	0d 16:32:06.07000	0.00305874	0.0115497	0.00018502	4.0111	C	1	28/08/2020 04:24	38.2337		0	0	0	0	0	0	0	0	0	0	0	0	0	0
138	0	1	2	0d 17:12:06.07000	0d 16:42:06.07000	0.00308957	0.0116735	0.00018502	4.0197	C	1	28/08/2020 04:34	38.0602		0	0	0	0	0	0	0	0	0	0	0	0	0	0
139	0	1	2	0d 17:22:06.07000	0d 16:52:06.07000	0.0031204	0.0117976	0.00018502	4.0287	C	1	28/08/2020 04:44	37.9025		0	0	0	0	0	0	0	0	0	0	0	0	0	0
140	0	1	2	0d 17:32:06.07000	0d 17:02:06.07000	0.00315123	0.011922	0.00018494	4.0375	C	1	28/08/2020 04:54	37.8552		0	0	0	0	0	0	0	0	0	0	0	0	0	0
141	0	1	2	0d 17:42:06.07000	0d 17:12:06.07000	0.00318206	0.0120466	0.00018479	4.0465	C	1	28/08/2020 05:04	37.8394		0	0	0	0	0	0	0	0	0	0	0	0	0	0
142	0	1	2	0d 17:52:06.07000	0d 17:22:06.07000	0.00321289	0.0121715	0.00018471	4.0557	C	1	28/08/2020 05:14	38.2495		0	0	0	0	0	0	0	0	0	0	0	0	0	0
143	0	1	2	0d 18:02:06.07000	0d 17:32:06.07000	0.00324372	0.0122967	0.00018517	4.0647	C	1	28/08/2020 05:24	37.8079		0	0	0	0	0	0	0	0	0	0	0	0	0	0
144	0	1	2	0d 18:12:06.07000	0d 17:42:06.07000	0.00327455	0.0124221	0.00018502	4.0737	C	1	28/08/2020 05:34	38.1548		0	0	0	0	0	0	0	0	0	0	0	0	0	0
145	0	1	2	0d 18:22:06.07000	0d 17:52:06.07000	0.00330539	0.0125479	0.00018517	4.0833	C	1	28/08/2020 05:44	37.9971		0	0	0	0	0	0	0	0	0	0	0	0	0	0
146	0	1	2	0d 18:32:06.07000	0d 18:02:06.07000	0.00333622	0.0126739	0.00018494	4.0928	C	1	28/08/2020 05:54	38.0287		0	0	0	0	0	0	0	0	0	0	0	0	0	0
147	0	1	2	0d 18:42:06.07000	0d 18:12:06.07000	0.00336705	0.0128002	0.00018502	4.1025	C	1	28/08/2020 06:04	38.1233		0	0	0	0	0	0	0	0	0	0	0	0	0	0
148	0	1	2	0d 18:52:06.07000	0d 18:22:06.07000	0.00339788	0.0129269	0.00018494	4.1122	C	1	28/08/2020 06:14	38.0602		0	0	0	0	0	0	0	0	0	0	0	0	0	0
149	0	1	2	0d 19:02:06.07000	0d 18:32:06.07000	0.00342871	0.0130538	0.00018502	4.1218	C	1	28/08/2020 06:24	38.0129		0	0	0	0	0	0	0	0	0	0	0	0	0	0
150	0	1	2	0d 19:12:03.90000	0d 18:42:03.90000	0.00345943	0.0131806	0.00018502	4.1318	C	5	28/08/2020 06:34	38.3283		0	0	0	0	0	0	0	0	0	0	0	0	0	0
151	0	1	2	0d 19:22:03.90000	0d 18:52:03.90000	0.00349026	0.0133081	0.00018486	4.1418	C	1	28/08/2020 06:44	38.1391		0	0	0	0	0	0	0	0	0	0	0	0	0	0
152	0	1	2	0d 19:31:57.42000	0d 19:01:57.42000	0.00352076	0.0134346	0.00018494	4.1518	C	5	28/08/2020 06:54	38.3756		0	0	0	0	0	0	0	0	0	0	0	0	0	0
153	0	1	2	0d 19:41:50.99000	0d 19:11:50.99000	0.00355126	0.0135614	0.00018494	4.1619	C	5	28/08/2020 07:04	38.0287		0	0	0	0	0	0	0	0	0	0	0	0	0	0
154	0	1	2	0d 19:51:38.82000	0d 19:21:38.82000	0.00358146	0.0136872	0.00018502	4.172	C	5	28/08/2020 07:14	37.8552		0	0	0	0	0	0	0	0	0	0	0	0	0	0
155	0	1	2	0d 20:01:30.60000	0d 19:31:30.60000	0.00361187	0.0138142	0.00018509	4.182	C	5	28/08/2020 07:23	37.7763		0	0	0	0	0	0	0	0	0	0	0	0	0	0
156	0	1	2	0d 20:11:10.60000	0d 19:41:10.60000	0.00364168	0.013939	0.00018502	4.1921	C	5	28/08/2020 07:33	38.1075		0	0	0	0	0	0	0	0	0	0	0	0	0	0
157	0	1	2	0d 20:18:31.26000	0d 19:48:31.26000	0.00366432	0.014034	0.00018479	4.2	C	133	28/08/2020 07:41	37.7606		0	0	0	0	0	0	0	0	0	0	0	0	0	0
158	0	1	3	0d 20:18:31.29000	0d 00:00:00.03000	0.00366432	0.014034	0.00018524	4.1996	C	0	28/08/2020 07:41	37.7606		0	0	0	0	0	0	0	0	0	0	0	0	0	0
159	0	1	3	0d 20:20:47.48000	0d 00:02:16.22000	0.00366943	0.0140555	0.00008522	4.2	C	4	28/08/2020 07:43	37.9183		0	0	0	0	0	0	0	0	0	0	0	0	0	0
160	0	1	3	0d 20:27:13.29000	0d 00:08:42.03000	0.00367393	0.0140744	0.00001846	4.1999	C	132	28/08/2020 07:49	37.8394		0	0	0	0	0	0	0	0	0	0	0	0	0	0
161	0	1	4	0d 20:27:13.30000	0d 00:00:00.01000	0	0	0	4.2	R	0	28/08/2020 07:49	37.8394		0	0	0	0	0	0	0	0	0	0	0	0	0	0
162	0	1	4	0d 20:27:15.30000	0d 00:00:02.01000	0	0	0	4.1996	R	1	28/08/2020 07:49	37.8394		0	0	0	0	0	0	0	0	0	0	0	0	0	0
163	0	1	4	0d 20:27:17.30000	0d 00:00:04.01000	0	0	0	4.1994	R	1	28/08/2020 07:49	37.8552		0	0	0	0	0	0	0	0	0	0	0	0	0	0
164	0	1	4	0d 20:27:19.30000	0d 00:00:06.01000	0	0	0	4.1996	R	1	28/08/2020 07:49	37.871		0	0	0	0	0	0	0	0	0	0	0	0	0	0
165	0	1	4	0d 20:27:21.30000	0d 00:00:08.01000	0	0	0	4.1994	R	1	28/08/2020 07:49	37.871		0	0	0	0	0	0	0	0	0	0	0	0	0	0
166	0	1	4	0d 20:27:23.29000	0d 00:00:10.00000	0	0	0	4.1994	R	129	28/08/2020 07:49	37.871		0	0	0	0	0	0	0	0	0	0	0	0	0	0
167	0	1	5	0d 20:27:23.33000	0d 00:00:00.04000	0	0.00000001	0.00018631	4.1982	D	0	28/08/2020 07:49	37.871		0	0	0	0	0	0	0	0	0	0	0	0	0	0
168	0	1	5	0d 20:33:31.16000	0d 00:06:07.87000	0.0000189	0.00007924	0.00018494	4.188	D	5	28/08/2020 07:56	37.7763		0	0	0	0	0	0	0	0	0	0	0	0	0	0
169	0	1	5	0d 20:41:56.51000	0d 00:14:33.22000	0.00004487	0.00018787	0.00018486	4.1779	D	5	28/08/2020 08:04	37.8394		0	0	0	0	0	0	0	0	0	0	0	0	0	0
170	0	1	5	0d 20:50:29.97000	0d 00:23:06.68000	0.00007125	0.00029797	0.00018494	4.1678	D	5	28/08/2020 08:12	37.9814		0	0	0	0	0	0	0	0	0	0	0	0	0	0
171	0	1	5	0d 20:59:24.44000	0d 00:32:01.15000	0.00009872	0.0004123	0.00018502	4.1578	D	5	28/08/2020 08:21	38.2652		0	0	0	0	0	0	0	0	0	0	0	0	0	0
172	0	1	5	0d 21:08:18.69000	0d 00:40:55.40000	0.00012617	0.00052631	0.00018494	4.1477	D	5	28/08/2020 08:30	38.4072		0	0	0	0	0	0	0	0	0	0	0	0	0	0
173	0	1	5	0d 21:17:23.95000	0d 00:50:00.66000	0.00015419	0.00064239	0.00018502	4.1376	D	5	28/08/2020 08:39	37.9814		0	0	0	0	0	0	0	0	0	0	0	0	0	0
174	0	1	5	0d 21:26:30.19000	0d 00:59:06.90000	0.00018226	0.00075839	0.00018486	4.1276	D	5	28/08/2020 08:48	38.1391		0	0	0	0	0	0	0	0	0	0	0	0	0	0
175	0	1	5	0d 21:35:57.95000	0d 01:08:34.66000	0.00021143	0.00087867	0.00018509	4.1173	D	5	28/08/2020 08:58	37.871		0	0	0	0	0	0	0	0	0	0	0	0	0	0
176	0	1	5	0d 21:45:30.02000	0d 01:18:06.73000	0.00024083	0.00099956	0.00018486	4.1073	D	5	28/08/2020 09:07	38.1864		0	0	0	0	0	0	0	0	0	0	0	0	0	0
177	0	1	5	0d 21:55:13.15000	0d 01:27:49.86000	0.00027079	0.00112248	0.00018509	4.097	D	5	28/08/2020 09:17	38.0129		0	0	0	0	0	0	0	0	0	0	0	0	0	0
178	0	1	5	0d 22:05:07.84000	0d 01:37:44.55000	0.00030135	0.00124753	0.00018509	4.087	D	5	28/08/2020 09:27	37.9025		0	0	0	0	0	0	0	0	0	0	0	0	0	0
179	0	1	5	0d 22:15:00.69000	0d 01:47:37.40000	0.00033181	0.00137189	0.00018502	4.0769	D	5	28/08/2020 09:37	38.2652		0	0	0	0	0	0	0	0	0	0	0	0	0	0
180	0	1	5	0d 22:25:00.69000	0d 01:57:37.40000	0.00036264	0.00149743	0.00018486	4.067	D	1	28/08/2020 09:47	38.0129		0	0	0	0	0	0	0	0	0	0	0	0	0	0
181	0	1	5	0d 22:35:00.69000	0d 02:07:37.40000	0.00039347	0.00162268	0.00018494	4.0574	D	1	28/08/2020 09:57	37.9971		0	0	0	0	0	0	0	0	0	0	0	0	0	0
182	0	1	5	0d 22:45:00.69000	0d 02:17:37.40000	0.0004243	0.00174762	0.00018486	4.0475	D	1	28/08/2020 10:07	37.934		0	0	0	0	0	0	0	0	0	0	0	0	0	0
183	0	1	5	0d 22:55:00.69000	0d 02:27:37.40000	0.00045514	0.00187226	0.00018494	4.0378	D	1	28/08/2020 10:17	37.7921		0	0	0	0	0	0	0	0	0	0	0	0	0	0
184	0	1	5	0d 23:05:00.69000	0d 02:37:37.40000	0.00048597	0.00199661	0.00018479	4.0287	D	1	28/08/2020 10:27	37.7763		0	0	0	0	0	0	0	0	0	0	0	0	0	0
185	0	1	5	0d 23:15:00.69000	0d 02:47:37.40000	0.0005168	0.00212068	0.00018486	4.0194	D	1	28/08/2020 10:37	37.6502		0	0	0	0	0	0	0	0	0	0	0	0	0	0
186	0	1	5	0d 23:25:00.69000	0d 02:57:37.40000	0.00054763	0.00224446	0.00018502	4.0099	D	1	28/08/2020 10:47	38.076		0	0	0	0	0	0	0	0	0	0	0	0	0	0
187	0	1	5	0d 23:35:00.69000	0d 03:07:37.40000	0.00057846	0.00236795	0.00018517	4.0011	D	1	28/08/2020 10:57	38.2337		0	0	0	0	0	0	0	0	0	0	0	0	0	0
188	0	1	5	0d 23:45:00.69000	0d 03:17:37.40000	0.00060929	0.00249117	0.00018502	3.9919	D	1	28/08/2020 11:07	38.1548		0	0	0	0	0	0	0	0	0	0	0	0	0	0
189	0	1	5	0d 23:55:00.69000	0d 03:27:37.40000	0.00064012	0.0026141	0.00018502	3.9831	D	1	28/08/2020 11:17	38.076		0	0	0	0	0	0	0	0	0	0	0	0	0	0
190	0	1	5	1d 00:05:00.69000	0d 03:37:37.40000	0.00067095	0.00273676	0.00018502	3.9741	D	1	28/08/2020 11:27	37.9814		0	0	0	0	0	0	0	0	0	0	0	0	0	0
191	0	1	5	1d 00:15:00.69000	0d 03:47:37.40000	0.00070178	0.00285915	0.00018502	3.9651	D	1	28/08/2020 11:37	37.9814		0	0	0	0	0	0	0	0	0	0	0	0	0	0
192	0	1	5	1d 00:25:00.69000	0d 03:57:37.40000	0.00073261	0.00298127	0.00018486	3.9565	D	1	28/08/2020 11:47	38.2652		0	0	0	0	0	0	0	0	0	0	0	0	0	0
193	0	1	5	1d 00:35:00.69000	0d 04:07:37.40000	0.00076344	0.00310311	0.00018486	3.9477	D	1	28/08/2020 11:57	37.9971		0	0	0	0	0	0	0	0	0	0	0	0	0	0
194	0	1	5	1d 00:45:00.69000	0d 04:17:37.40000	0.00079428	0.00322469	0.00018479	3.9388	D	1	28/08/2020 12:07	38.2179		0	0	0	0	0	0	0	0	0	0	0	0	0	0
195	0	1	5	1d 00:55:00.69000	0d 04:27:37.40000	0.00082511	0.003346	0.00018494	3.9301	D	1	28/08/2020 12:17	37.9971		0	0	0	0	0	0	0	0	0	0	0	0	0	0
196	0	1	5	1d 01:05:00.69000	0d 04:37:37.40000	0.00085594	0.00346704	0.00018517	3.9216	D	1	28/08/2020 12:27	37.9025		0	0	0	0	0	0	0	0	0	0	0	0	0	0
197	0	1	5	1d 01:15:00.69000	0d 04:47:37.40000	0.00088677	0.00358783	0.00018494	3.9135	D	1	28/08/2020 12:37	37.8236		0	0	0	0	0	0	0	0	0	0	0	0	0	0
198	0	1	5	1d 01:25:00.69000	0d 04:57:37.40000	0.0009176	0.00370835	0.00018486	3.9049	D	1	28/08/2020 12:47	37.7448		0	0	0	0	0	0	0	0	0	0	0	0	0	0
199	0	1	5	1d 01:35:00.69000	0d 05:07:37.40000	0.00094843	0.00382863	0.00018502	3.897	D	1	28/08/2020 12:57	38.1706		0	0	0	0	0	0	0	0	0	0	0	0	0	0
200	0	1	5	1d 01:45:00.69000	0d 05:17:37.40000	0.00097926	0.00394865	0.00018502	3.8891	D	1	28/08/2020 13:07	37.9183		0	0	0	0	0	0	0	0	0	0	0	0	0	0
201	0	1	5	1d 01:55:00.69000	0d 05:27:37.40000	0.00101009	0.00406843	0.00018502	3.8811	D	1	28/08/2020 13:17	38.0129		0	0	0	0	0	0	0	0	0	0	0	0	0	0
202	0	1	5	1d 02:05:00.69000	0d 05:37:37.40000	0.00104092	0.00418797	0.00018502	3.8737	D	1	28/08/2020 13:27	37.9971		0	0	0	0	0	0	0	0	0	0	0	0	0	0
203	0	1	5	1d 02:15:00.69000	0d 05:47:37.40000	0.00107175	0.00430728	0.00018486	3.8657	D	1	28/08/2020 13:37	37.8394		0	0	0	0	0	0	0	0	0	0	0	0	0	0
204	0	1	5	1d 02:25:00.69000	0d 05:57:37.40000	0.00110258	0.00442635	0.00018479	3.8584	D	1	28/08/2020 13:47	37.9498		0	0	0	0	0	0	0	0	0	0	0	0	0	0
205	0	1	5	1d 02:35:00.69000	0d 06:07:37.40000	0.00113342	0.00454521	0.00018486	3.8517	D	1	28/08/2020 13:57	38.0444		0	0	0	0	0	0	0	0	0	0	0	0	0	0
206	0	1	5	1d 02:45:00.69000	0d 06:17:37.40000	0.00116425	0.00466385	0.00018486	3.8447	D	1	28/08/2020 14:07	37.9814		0	0	0	0	0	0	0	0	0	0	0	0	0	0
207	0	1	5	1d 02:55:00.69000	0d 06:27:37.40000	0.00119508	0.00478228	0.00018509	3.8381	D	1	28/08/2020 14:17	38.3599		0	0	0	0	0	0	0	0	0	0	0	0	0	0
208	0	1	5	1d 03:05:00.69000	0d 06:37:37.40000	0.00122591	0.00490052	0.00018486	3.8315	D	1	28/08/2020 14:27	38.2179		0	0	0	0	0	0	0	0	0	0	0	0	0	0
209	0	1	5	1d 03:15:00.69000	0d 06:47:37.40000	0.00125674	0.00501856	0.00018486	3.8254	D	1	28/08/2020 14:37	38.0918		0	0	0	0	0	0	0	0	0	0	0	0	0	0
210	0	1	5	1d 03:25:00.69000	0d 06:57:37.40000	0.00128757	0.00513641	0.00018502	3.8198	D	1	28/08/2020 14:47	38.0129		0	0	0	0	0	0	0	0	0	0	0	0	0	0
211	0	1	5	1d 03:35:00.69000	0d 07:07:37.40000	0.0013184	0.00525409	0.00018479	3.8143	D	1	28/08/2020 14:57	37.9971		0	0	0	0	0	0	0	0	0	0	0	0	0	0
212	0	1	5	1d 03:45:00.69000	0d 07:17:37.40000	0.00134923	0.00537161	0.00018509	3.8088	D	1	28/08/2020 15:07	38.3283		0	0	0	0	0	0	0	0	0	0	0	0	0	0
213	0	1	5	1d 03:55:00.69000	0d 07:27:37.40000	0.00138006	0.00548896	0.00018494	3.8036	D	1	28/08/2020 15:17	37.9656		0	0	0	0	0	0	0	0	0	0	0	0	0	0
214	0	1	5	1d 04:05:00.69000	0d 07:37:37.40000	0.00141089	0.00560615	0.00018486	3.7987	D	1	28/08/2020 15:27	38.2495		0	0	0	0	0	0	0	0	0	0	0	0	0	0
215	0	1	5	1d 04:15:00.69000	0d 07:47:37.40000	0.00144173	0.00572321	0.00018509	3.7945	D	1	28/08/2020 15:37	38.0129		0	0	0	0	0	0	0	0	0	0	0	0	0	0
216	0	1	5	1d 04:25:00.69000	0d 07:57:37.40000	0.00147256	0.00584012	0.00018509	3.7899	D	1	28/08/2020 15:47	37.9025		0	0	0	0	0	0	0	0	0	0	0	0	0	0
217	0	1	5	1d 04:35:00.69000	0d 08:07:37.40000	0.00150339	0.00595689	0.00018494	3.7855	D	1	28/08/2020 15:57	37.7763		0	0	0	0	0	0	0	0	0	0	0	0	0	0
218	0	1	5	1d 04:45:00.69000	0d 08:17:37.40000	0.00153422	0.00607355	0.00018494	3.7818	D	1	28/08/2020 16:07	37.6659		0	0	0	0	0	0	0	0	0	0	0	0	0	0
219	0	1	5	1d 04:55:00.69000	0d 08:27:37.40000	0.00156505	0.00619007	0.00018502	3.7777	D	1	28/08/2020 16:17	38.1706		0	0	0	0	0	0	0	0	0	0	0	0	0	0
220	0	1	5	1d 05:05:00.69000	0d 08:37:37.40000	0.00159588	0.00630649	0.00018479	3.7739	D	1	28/08/2020 16:27	38.0287		0	0	0	0	0	0	0	0	0	0	0	0	0	0
221	0	1	5	1d 05:15:00.69000	0d 08:47:37.40000	0.00162671	0.00642279	0.00018502	3.7705	D	1	28/08/2020 16:37	38.1706		0	0	0	0	0	0	0	0	0	0	0	0	0	0
222	0	1	5	1d 05:25:00.69000	0d 08:57:37.40000	0.00165754	0.00653898	0.00018486	3.7668	D	1	28/08/2020 16:47	38.423		0	0	0	0	0	0	0	0	0	0	0	0	0	0
223	0	1	5	1d 05:35:00.69000	0d 09:07:37.40000	0.00168837	0.00665507	0.00018502	3.7635	D	1	28/08/2020 16:57	38.2022		0	0	0	0	0	0	0	0	0	0	0	0	0	0
224	0	1	5	1d 05:45:00.69000	0d 09:17:37.40000	0.0017192	0.00677106	0.00018479	3.7604	D	1	28/08/2020 17:07	38.0918		0	0	0	0	0	0	0	0	0	0	0	0	0	0
225	0	1	5	1d 05:55:00.69000	0d 09:27:37.40000	0.00175003	0.00688695	0.00018494	3.7572	D	1	28/08/2020 17:17	38.0287		0	0	0	0	0	0	0	0	0	0	0	0	0	0
226	0	1	5	1d 06:05:00.69000	0d 09:37:37.40000	0.00178087	0.00700274	0.00018502	3.754	D	1	28/08/2020 17:27	37.9656		0	0	0	0	0	0	0	0	0	0	0	0	0	0
227	0	1	5	1d 06:15:00.69000	0d 09:47:37.40000	0.0018117	0.00711844	0.00018479	3.7511	D	1	28/08/2020 17:37	38.281		0	0	0	0	0	0	0	0	0	0	0	0	0	0
228	0	1	5	1d 06:25:00.69000	0d 09:57:37.40000	0.00184253	0.00723405	0.00018509	3.7484	D	1	28/08/2020 17:47	38.1075		0	0	0	0	0	0	0	0	0	0	0	0	0	0
229	0	1	5	1d 06:35:00.69000	0d 10:07:37.40000	0.00187336	0.00734957	0.00018502	3.7452	D	1	28/08/2020 17:57	37.9971		0	0	0	0	0	0	0	0	0	0	0	0	0	0
230	0	1	5	1d 06:45:00.69000	0d 10:17:37.40000	0.00190419	0.00746499	0.00018479	3.7423	D	1	28/08/2020 18:07	37.9183		0	0	0	0	0	0	0	0	0	0	0	0	0	0
231	0	1	5	1d 06:55:00.69000	0d 10:27:37.40000	0.00193502	0.00758033	0.00018494	3.7394	D	1	28/08/2020 18:17	37.8552		0	0	0	0	0	0	0	0	0	0	0	0	0	0
232	0	1	5	1d 07:05:00.69000	0d 10:37:37.40000	0.00196585	0.00769558	0.00018494	3.7366	D	1	28/08/2020 18:27	38.281		0	0	0	0	0	0	0	0	0	0	0	0	0	0
233	0	1	5	1d 07:15:00.69000	0d 10:47:37.40000	0.00199668	0.00781074	0.00018502	3.734	D	1	28/08/2020 18:37	37.871		0	0	0	0	0	0	0	0	0	0	0	0	0	0
234	0	1	5	1d 07:25:00.69000	0d 10:57:37.40000	0.00202751	0.00792581	0.00018509	3.7308	D	1	28/08/2020 18:47	38.1548		0	0	0	0	0	0	0	0	0	0	0	0	0	0
235	0	1	5	1d 07:35:00.69000	0d 11:07:37.40000	0.00205834	0.0080408	0.00018494	3.7281	D	1	28/08/2020 18:57	37.9814		0	0	0	0	0	0	0	0	0	0	0	0	0	0
236	0	1	5	1d 07:45:00.69000	0d 11:17:37.40000	0.00208917	0.0081557	0.00018494	3.7252	D	1	28/08/2020 19:07	37.8079		0	0	0	0	0	0	0	0	0	0	0	0	0	0
237	0	1	5	1d 07:55:00.69000	0d 11:27:37.40000	0.00212001	0.00827051	0.00018509	3.7223	D	1	28/08/2020 19:17	37.729		0	0	0	0	0	0	0	0	0	0	0	0	0	0
238	0	1	5	1d 08:05:00.69000	0d 11:37:37.40000	0.00215084	0.00838522	0.00018502	3.7194	D	1	28/08/2020 19:27	37.871		0	0	0	0	0	0	0	0	0	0	0	0	0	0
239	0	1	5	1d 08:15:00.69000	0d 11:47:37.40000	0.00218167	0.00849985	0.00018517	3.7163	D	1	28/08/2020 19:37	38.076		0	0	0	0	0	0	0	0	0	0	0	0	0	0
240	0	1	5	1d 08:25:00.69000	0d 11:57:37.40000	0.0022125	0.00861438	0.00018502	3.7134	D	1	28/08/2020 19:47	38.3283		0	0	0	0	0	0	0	0	0	0	0	0	0	0
241	0	1	5	1d 08:35:00.69000	0d 12:07:37.40000	0.00224333	0.00872883	0.00018502	3.7104	D	1	28/08/2020 19:57	38.1864		0	0	0	0	0	0	0	0	0	0	0	0	0	0
242	0	1	5	1d 08:45:00.69000	0d 12:17:37.40000	0.00227416	0.00884317	0.00018509	3.7073	D	1	28/08/2020 20:07	38.4072		0	0	0	0	0	0	0	0	0	0	0	0	0	0
243	0	1	5	1d 08:55:00.69000	0d 12:27:37.40000	0.00230499	0.00895742	0.00018479	3.704	D	1	28/08/2020 20:17	38.1548		0	0	0	0	0	0	0	0	0	0	0	0	0	0
244	0	1	5	1d 09:05:00.69000	0d 12:37:37.40000	0.00233582	0.00907157	0.00018486	3.7008	D	1	28/08/2020 20:27	38.0287		0	0	0	0	0	0	0	0	0	0	0	0	0	0
245	0	1	5	1d 09:15:00.69000	0d 12:47:37.40000	0.00236665	0.00918561	0.00018494	3.6974	D	1	28/08/2020 20:37	37.9656		0	0	0	0	0	0	0	0	0	0	0	0	0	0
246	0	1	5	1d 09:25:00.69000	0d 12:57:37.40000	0.00239748	0.00929956	0.00018517	3.6941	D	1	28/08/2020 20:47	37.9025		0	0	0	0	0	0	0	0	0	0	0	0	0	0
247	0	1	5	1d 09:35:00.69000	0d 13:07:37.40000	0.00242831	0.00941339	0.00018517	3.6905	D	1	28/08/2020 20:57	38.2652		0	0	0	0	0	0	0	0	0	0	0	0	0	0
248	0	1	5	1d 09:45:00.69000	0d 13:17:37.40000	0.00245915	0.00952712	0.00018486	3.6869	D	1	28/08/2020 21:07	38.0129		0	0	0	0	0	0	0	0	0	0	0	0	0	0
249	0	1	5	1d 09:55:00.69000	0d 13:27:37.40000	0.00248998	0.00964074	0.00018502	3.6834	D	1	28/08/2020 21:17	37.8867		0	0	0	0	0	0	0	0	0	0	0	0	0	0
250	0	1	5	1d 10:05:00.69000	0d 13:37:37.40000	0.00252081	0.00975424	0.00018486	3.6796	D	1	28/08/2020 21:27	37.871		0	0	0	0	0	0	0	0	0	0	0	0	0	0
251	0	1	5	1d 10:15:00.69000	0d 13:47:37.40000	0.00255164	0.00986763	0.00018494	3.6757	D	1	28/08/2020 21:37	37.8079		0	0	0	0	0	0	0	0	0	0	0	0	0	0
252	0	1	5	1d 10:25:00.69000	0d 13:57:37.40000	0.00258247	0.0099809	0.00018502	3.6719	D	1	28/08/2020 21:47	38.1233		0	0	0	0	0	0	0	0	0	0	0	0	0	0
253	0	1	5	1d 10:35:00.69000	0d 14:07:37.40000	0.0026133	0.010094	0.00018486	3.6678	D	1	28/08/2020 21:57	37.7606		0	0	0	0	0	0	0	0	0	0	0	0	0	0
254	0	1	5	1d 10:45:00.69000	0d 14:17:37.40000	0.00264413	0.0102071	0.00018494	3.6637	D	1	28/08/2020 22:07	38.1391		0	0	0	0	0	0	0	0	0	0	0	0	0	0
255	0	1	5	1d 10:55:00.69000	0d 14:27:37.40000	0.00267496	0.01032	0.00018524	3.6593	D	1	28/08/2020 22:17	38.1075		0	0	0	0	0	0	0	0	0	0	0	0	0	0
256	0	1	5	1d 11:05:00.69000	0d 14:37:37.40000	0.00270579	0.0104327	0.00018494	3.6553	D	1	28/08/2020 22:27	38.2179		0	0	0	0	0	0	0	0	0	0	0	0	0	0
257	0	1	5	1d 11:15:00.69000	0d 14:47:37.40000	0.00273662	0.0105453	0.00018517	3.6506	D	1	28/08/2020 22:37	38.1233		0	0	0	0	0	0	0	0	0	0	0	0	0	0
258	0	1	5	1d 11:25:00.69000	0d 14:57:37.40000	0.00276745	0.0106578	0.00018486	3.646	D	1	28/08/2020 22:47	38.0444		0	0	0	0	0	0	0	0	0	0	0	0	0	0
259	0	1	5	1d 11:35:00.69000	0d 15:07:37.40000	0.00279829	0.0107702	0.00018494	3.6413	D	1	28/08/2020 22:57	38.0287		0	0	0	0	0	0	0	0	0	0	0	0	0	0
260	0	1	5	1d 11:45:00.69000	0d 15:17:37.40000	0.00282912	0.0108824	0.00018479	3.6365	D	1	28/08/2020 23:07	38.3283		0	0	0	0	0	0	0	0	0	0	0	0	0	0
261	0	1	5	1d 11:55:00.69000	0d 15:27:37.40000	0.00285995	0.0109944	0.00018509	3.6312	D	1	28/08/2020 23:17	38.1075		0	0	0	0	0	0	0	0	0	0	0	0	0	0
262	0	1	5	1d 12:05:00.69000	0d 15:37:37.40000	0.00289078	0.0111063	0.00018509	3.6255	D	1	28/08/2020 23:27	38.3756		0	0	0	0	0	0	0	0	0	0	0	0	0	0
263	0	1	5	1d 12:15:00.69000	0d 15:47:37.40000	0.00292161	0.0112179	0.00018517	3.6196	D	1	28/08/2020 23:37	38.0602		0	0	0	0	0	0	0	0	0	0	0	0	0	0
264	0	1	5	1d 12:25:00.69000	0d 15:57:37.40000	0.00295244	0.0113295	0.00018486	3.6133	D	1	28/08/2020 23:47	37.934		0	0	0	0	0	0	0	0	0	0	0	0	0	0
265	0	1	5	1d 12:35:00.69000	0d 16:07:37.40000	0.00298327	0.0114407	0.00018502	3.6063	D	1	28/08/2020 23:57	37.8552		0	0	0	0	0	0	0	0	0	0	0	0	0	0
266	0	1	5	1d 12:45:00.69000	0d 16:17:37.40000	0.0030141	0.0115518	0.00018486	3.5982	D	1	29/08/2020 00:07	37.8236		0	0	0	0	0	0	0	0	0	0	0	0	0	0
267	0	1	5	1d 12:55:00.69000	0d 16:27:37.40000	0.00304493	0.0116626	0.00018494	3.5885	D	1	29/08/2020 00:17	38.2022		0	0	0	0	0	0	0	0	0	0	0	0	0	0
268	0	1	5	1d 13:03:52.57000	0d 16:36:29.28000	0.00307226	0.0117605	0.00018494	3.5784	D	5	29/08/2020 00:26	38.2652		0	0	0	0	0	0	0	0	0	0	0	0	0	0
269	0	1	5	1d 13:11:16.45000	0d 16:43:53.16000	0.00309507	0.0118421	0.00018502	3.5683	D	5	29/08/2020 00:33	38.0918		0	0	0	0	0	0	0	0	0	0	0	0	0	0
270	0	1	5	1d 13:17:19.17000	0d 16:49:55.88000	0.00311371	0.0119085	0.00018509	3.5583	D	5	29/08/2020 00:39	37.9498		0	0	0	0	0	0	0	0	0	0	0	0	0	0
271	0	1	5	1d 13:22:07.52000	0d 16:54:44.23000	0.00312853	0.0119611	0.00018509	3.5482	D	5	29/08/2020 00:44	38.0444		0	0	0	0	0	0	0	0	0	0	0	0	0	0
272	0	1	5	1d 13:26:13.58000	0d 16:58:50.29000	0.00314117	0.0120059	0.00018502	3.5381	D	5	29/08/2020 00:48	38.1233		0	0	0	0	0	0	0	0	0	0	0	0	0	0
273	0	1	5	1d 13:29:28.38000	0d 17:02:05.09000	0.00315118	0.0120413	0.00018502	3.528	D	5	29/08/2020 00:51	38.3126		0	0	0	0	0	0	0	0	0	0	0	0	0	0
274	0	1	5	1d 13:32:24.56000	0d 17:05:01.27000	0.00316023	0.0120732	0.00018509	3.518	D	5	29/08/2020 00:54	38.3441		0	0	0	0	0	0	0	0	0	0	0	0	0	0
275	0	1	5	1d 13:34:43.74000	0d 17:07:20.45000	0.00316739	0.0120983	0.00018486	3.5079	D	5	29/08/2020 00:57	38.2495		0	0	0	0	0	0	0	0	0	0	0	0	0	0
276	0	1	5	1d 13:36:37.97000	0d 17:09:14.68000	0.00317326	0.0121189	0.00018502	3.4978	D	5	29/08/2020 00:59	38.1864		0	0	0	0	0	0	0	0	0	0	0	0	0	0
277	0	1	5	1d 13:38:23.22000	0d 17:10:59.93000	0.00317866	0.0121378	0.00018479	3.4878	D	5	29/08/2020 01:00	37.9656		0	0	0	0	0	0	0	0	0	0	0	0	0	0
278	0	1	5	1d 13:39:55.62000	0d 17:12:32.33000	0.00318341	0.0121543	0.00018479	3.4777	D	5	29/08/2020 01:02	38.2179		0	0	0	0	0	0	0	0	0	0	0	0	0	0
279	0	1	5	1d 13:41:19.54000	0d 17:13:56.25000	0.00318772	0.0121693	0.00018486	3.4676	D	5	29/08/2020 01:03	38.3756		0	0	0	0	0	0	0	0	0	0	0	0	0	0
280	0	1	5	1d 13:42:32.35000	0d 17:15:09.06000	0.00319147	0.0121822	0.00018494	3.4575	D	5	29/08/2020 01:05	38.1233		0	0	0	0	0	0	0	0	0	0	0	0	0	0
281	0	1	5	1d 13:43:46.42000	0d 17:16:23.13000	0.00319527	0.0121954	0.00018509	3.4475	D	5	29/08/2020 01:06	37.8867		0	0	0	0	0	0	0	0	0	0	0	0	0	0
282	0	1	5	1d 13:44:45.46000	0d 17:17:22.17000	0.0031983	0.0122058	0.00018509	3.4374	D	5	29/08/2020 01:07	38.1391		0	0	0	0	0	0	0	0	0	0	0	0	0	0
283	0	1	5	1d 13:45:42.62000	0d 17:18:19.33000	0.00320124	0.0122159	0.00018509	3.4273	D	5	29/08/2020 01:08	38.1075		0	0	0	0	0	0	0	0	0	0	0	0	0	0
284	0	1	5	1d 13:46:27.39000	0d 17:19:04.10000	0.00320354	0.0122238	0.00018502	3.4173	D	5	29/08/2020 01:08	38.2179		0	0	0	0	0	0	0	0	0	0	0	0	0	0
285	0	1	5	1d 13:47:11.59000	0d 17:19:48.30000	0.00320581	0.0122315	0.00018494	3.4072	D	5	29/08/2020 01:09	37.871		0	0	0	0	0	0	0	0	0	0	0	0	0	0
286	0	1	5	1d 13:47:53.10000	0d 17:20:29.81000	0.00320795	0.0122388	0.00018502	3.397	D	5	29/08/2020 01:10	38.0287		0	0	0	0	0	0	0	0	0	0	0	0	0	0
287	0	1	5	1d 13:48:34.62000	0d 17:21:11.33000	0.00321008	0.012246	0.00018502	3.3867	D	5	29/08/2020 01:11	38.1864		0	0	0	0	0	0	0	0	0	0	0	0	0	0
288	0	1	5	1d 13:49:16.86000	0d 17:21:53.57000	0.00321225	0.0122534	0.00018502	3.3767	D	5	29/08/2020 01:11	38.3126		0	0	0	0	0	0	0	0	0	0	0	0	0	0
289	0	1	5	1d 13:49:57.59000	0d 17:22:34.30000	0.00321434	0.0122604	0.00018494	3.3666	D	5	29/08/2020 01:12	38.3756		0	0	0	0	0	0	0	0	0	0	0	0	0	0
290	0	1	5	1d 13:50:32.32000	0d 17:23:09.03000	0.00321613	0.0122664	0.00018494	3.3565	D	5	29/08/2020 01:13	38.0129		0	0	0	0	0	0	0	0	0	0	0	0	0	0
291	0	1	5	1d 13:51:02.62000	0d 17:23:39.33000	0.00321769	0.0122716	0.00018517	3.3463	D	5	29/08/2020 01:13	38.1075		0	0	0	0	0	0	0	0	0	0	0	0	0	0
292	0	1	5	1d 13:51:31.64000	0d 17:24:08.35000	0.00321918	0.0122766	0.00018502	3.3362	D	5	29/08/2020 01:14	38.2022		0	0	0	0	0	0	0	0	0	0	0	0	0	0
293	0	1	5	1d 13:52:00.33000	0d 17:24:37.04000	0.00322065	0.0122815	0.00018509	3.326	D	5	29/08/2020 01:14	37.8236		0	0	0	0	0	0	0	0	0	0	0	0	0	0
294	0	1	5	1d 13:52:28.02000	0d 17:25:04.73000	0.00322207	0.0122863	0.00018509	3.3159	D	5	29/08/2020 01:14	37.9183		0	0	0	0	0	0	0	0	0	0	0	0	0	0
295	0	1	5	1d 13:52:54.42000	0d 17:25:31.13000	0.00322343	0.0122907	0.00018486	3.3059	D	5	29/08/2020 01:15	38.0287		0	0	0	0	0	0	0	0	0	0	0	0	0	0
296	0	1	5	1d 13:53:19.70000	0d 17:25:56.41000	0.00322473	0.012295	0.00018494	3.2958	D	5	29/08/2020 01:15	38.1233		0	0	0	0	0	0	0	0	0	0	0	0	0	0
297	0	1	5	1d 13:53:43.97000	0d 17:26:20.68000	0.00322598	0.0122991	0.00018502	3.2857	D	5	29/08/2020 01:16	37.7921		0	0	0	0	0	0	0	0	0	0	0	0	0	0
298	0	1	5	1d 13:54:08.10000	0d 17:26:44.81000	0.00322722	0.0123032	0.00018509	3.2757	D	5	29/08/2020 01:16	37.934		0	0	0	0	0	0	0	0	0	0	0	0	0	0
299	0	1	5	1d 13:54:31.81000	0d 17:27:08.52000	0.00322843	0.0123072	0.00018494	3.2656	D	5	29/08/2020 01:17	38.0129		0	0	0	0	0	0	0	0	0	0	0	0	0	0
300	0	1	5	1d 13:54:53.48000	0d 17:27:30.19000	0.00322955	0.0123108	0.00018502	3.2555	D	5	29/08/2020 01:17	38.0602		0	0	0	0	0	0	0	0	0	0	0	0	0	0
301	0	1	5	1d 13:55:14.00000	0d 17:27:50.71000	0.0032306	0.0123142	0.00018517	3.2453	D	5	29/08/2020 01:17	37.7132		0	0	0	0	0	0	0	0	0	0	0	0	0	0
302	0	1	5	1d 13:55:33.50000	0d 17:28:10.21000	0.0032316	0.0123175	0.00018502	3.2352	D	5	29/08/2020 01:18	37.7448		0	0	0	0	0	0	0	0	0	0	0	0	0	0
303	0	1	5	1d 13:55:52.40000	0d 17:28:29.11000	0.00323258	0.0123206	0.00018502	3.225	D	5	29/08/2020 01:18	37.871		0	0	0	0	0	0	0	0	0	0	0	0	0	0
304	0	1	5	1d 13:56:11.03000	0d 17:28:47.74000	0.00323353	0.0123237	0.00018502	3.2149	D	5	29/08/2020 01:18	37.934		0	0	0	0	0	0	0	0	0	0	0	0	0	0
305	0	1	5	1d 13:56:28.69000	0d 17:29:05.40000	0.00323444	0.0123266	0.00018486	3.2049	D	5	29/08/2020 01:18	38.0287		0	0	0	0	0	0	0	0	0	0	0	0	0	0
306	0	1	5	1d 13:56:45.78000	0d 17:29:22.49000	0.00323532	0.0123294	0.00018486	3.1946	D	5	29/08/2020 01:19	38.0918		0	0	0	0	0	0	0	0	0	0	0	0	0	0
307	0	1	5	1d 13:57:03.19000	0d 17:29:39.90000	0.00323621	0.0123323	0.00018509	3.1846	D	5	29/08/2020 01:19	38.1706		0	0	0	0	0	0	0	0	0	0	0	0	0	0
308	0	1	5	1d 13:57:20.31000	0d 17:29:57.02000	0.00323709	0.0123351	0.00018502	3.1742	D	5	29/08/2020 01:19	38.2179		0	0	0	0	0	0	0	0	0	0	0	0	0	0
309	0	1	5	1d 13:57:36.76000	0d 17:30:13.47000	0.00323794	0.0123378	0.00018494	3.1638	D	5	29/08/2020 01:20	38.2495		0	0	0	0	0	0	0	0	0	0	0	0	0	0
310	0	1	5	1d 13:57:52.20000	0d 17:30:28.91000	0.00323873	0.0123403	0.00018502	3.1536	D	5	29/08/2020 01:20	38.2652		0	0	0	0	0	0	0	0	0	0	0	0	0	0
311	0	1	5	1d 13:58:06.76000	0d 17:30:43.47000	0.00323948	0.0123426	0.00018509	3.1435	D	5	29/08/2020 01:20	38.2968		0	0	0	0	0	0	0	0	0	0	0	0	0	0
312	0	1	5	1d 13:58:20.59000	0d 17:30:57.30000	0.00324019	0.0123449	0.00018502	3.1334	D	5	29/08/2020 01:20	38.3283		0	0	0	0	0	0	0	0	0	0	0	0	0	0
313	0	1	5	1d 13:58:33.94000	0d 17:31:10.65000	0.00324088	0.012347	0.00018502	3.1232	D	5	29/08/2020 01:21	37.9656		0	0	0	0	0	0	0	0	0	0	0	0	0	0
314	0	1	5	1d 13:58:46.99000	0d 17:31:23.70000	0.00324155	0.0123491	0.00018494	3.113	D	5	29/08/2020 01:21	37.9025		0	0	0	0	0	0	0	0	0	0	0	0	0	0
315	0	1	5	1d 13:59:00.19000	0d 17:31:36.90000	0.00324223	0.0123512	0.00018509	3.1026	D	5	29/08/2020 01:21	37.9656		0	0	0	0	0	0	0	0	0	0	0	0	0	0
316	0	1	5	1d 13:59:12.50000	0d 17:31:49.21000	0.00324286	0.0123532	0.00018502	3.0925	D	5	29/08/2020 01:21	38.0287		0	0	0	0	0	0	0	0	0	0	0	0	0	0
317	0	1	5	1d 13:59:24.62000	0d 17:32:01.33000	0.00324348	0.0123551	0.00018486	3.0825	D	5	29/08/2020 01:21	38.0918		0	0	0	0	0	0	0	0	0	0	0	0	0	0
318	0	1	5	1d 13:59:35.95000	0d 17:32:12.66000	0.00324406	0.0123569	0.00018502	3.0724	D	5	29/08/2020 01:22	38.1233		0	0	0	0	0	0	0	0	0	0	0	0	0	0
319	0	1	5	1d 13:59:47.46000	0d 17:32:24.17000	0.00324465	0.0123587	0.00018494	3.0622	D	5	29/08/2020 01:22	38.1706		0	0	0	0	0	0	0	0	0	0	0	0	0	0
320	0	1	5	1d 13:59:58.61000	0d 17:32:35.32000	0.00324523	0.0123604	0.00018502	3.052	D	5	29/08/2020 01:22	38.2022		0	0	0	0	0	0	0	0	0	0	0	0	0	0
321	0	1	5	1d 14:00:09.58000	0d 17:32:46.29000	0.00324579	0.0123622	0.00018502	3.0419	D	5	29/08/2020 01:22	37.934		0	0	0	0	0	0	0	0	0	0	0	0	0	0
322	0	1	5	1d 14:00:19.97000	0d 17:32:56.68000	0.00324632	0.0123638	0.00018509	3.0318	D	5	29/08/2020 01:22	37.8236		0	0	0	0	0	0	0	0	0	0	0	0	0	0
323	0	1	5	1d 14:00:30.21000	0d 17:33:06.92000	0.00324685	0.0123654	0.00018502	3.0217	D	5	29/08/2020 01:23	37.871		0	0	0	0	0	0	0	0	0	0	0	0	0	0
324	0	1	5	1d 14:00:40.21000	0d 17:33:16.92000	0.00324736	0.0123669	0.00018509	3.0115	D	5	29/08/2020 01:23	37.9025		0	0	0	0	0	0	0	0	0	0	0	0	0	0
325	0	1	5	1d 14:00:50.01000	0d 17:33:26.72000	0.00324787	0.0123684	0.00018509	3.0014	D	5	29/08/2020 01:23	37.9183		0	0	0	0	0	0	0	0	0	0	0	0	0	0
326	0	1	5	1d 14:00:59.49000	0d 17:33:36.20000	0.00324836	0.0123699	0.00018517	2.9912	D	5	29/08/2020 01:23	37.9656		0	0	0	0	0	0	0	0	0	0	0	0	0	0
327	0	1	5	1d 14:01:08.86000	0d 17:33:45.57000	0.00324884	0.0123713	0.00018509	2.9812	D	5	29/08/2020 01:23	38.0129		0	0	0	0	0	0	0	0	0	0	0	0	0	0
328	0	1	5	1d 14:01:17.78000	0d 17:33:54.49000	0.0032493	0.0123727	0.00018509	2.9709	D	5	29/08/2020 01:23	38.0287		0	0	0	0	0	0	0	0	0	0	0	0	0	0
329	0	1	5	1d 14:01:27.00000	0d 17:34:03.71000	0.00324977	0.0123741	0.00018494	2.9609	D	5	29/08/2020 01:23	38.0918		0	0	0	0	0	0	0	0	0	0	0	0	0	0
330	0	1	5	1d 14:01:35.92000	0d 17:34:12.63000	0.00325023	0.0123755	0.00018494	2.9506	D	5	29/08/2020 01:24	38.1233		0	0	0	0	0	0	0	0	0	0	0	0	0	0
331	0	1	5	1d 14:01:44.93000	0d 17:34:21.64000	0.00325069	0.0123768	0.00018502	2.9403	D	5	29/08/2020 01:24	38.1391		0	0	0	0	0	0	0	0	0	0	0	0	0	0
332	0	1	5	1d 14:01:53.96000	0d 17:34:30.67000	0.00325115	0.0123782	0.00018479	2.9299	D	5	29/08/2020 01:24	37.8079		0	0	0	0	0	0	0	0	0	0	0	0	0	0
333	0	1	5	1d 14:02:02.71000	0d 17:34:39.42000	0.0032516	0.0123795	0.00018509	2.9198	D	5	29/08/2020 01:24	37.7448		0	0	0	0	0	0	0	0	0	0	0	0	0	0
334	0	1	5	1d 14:02:11.02000	0d 17:34:47.73000	0.00325203	0.0123807	0.00018494	2.9096	D	5	29/08/2020 01:24	37.7606		0	0	0	0	0	0	0	0	0	0	0	0	0	0
335	0	1	5	1d 14:02:19.09000	0d 17:34:55.80000	0.00325245	0.012382	0.00018486	2.8995	D	5	29/08/2020 01:24	37.7921		0	0	0	0	0	0	0	0	0	0	0	0	0	0
336	0	1	5	1d 14:02:26.79000	0d 17:35:03.50000	0.00325284	0.0123831	0.00018494	2.8894	D	5	29/08/2020 01:24	37.8394		0	0	0	0	0	0	0	0	0	0	0	0	0	0
337	0	1	5	1d 14:02:34.52000	0d 17:35:11.23000	0.00325324	0.0123842	0.00018486	2.8792	D	5	29/08/2020 01:25	37.8867		0	0	0	0	0	0	0	0	0	0	0	0	0	0
338	0	1	5	1d 14:02:41.91000	0d 17:35:18.62000	0.00325362	0.0123853	0.00018479	2.869	D	5	29/08/2020 01:25	37.934		0	0	0	0	0	0	0	0	0	0	0	0	0	0
339	0	1	5	1d 14:02:48.95000	0d 17:35:25.66000	0.00325398	0.0123864	0.00018502	2.8589	D	5	29/08/2020 01:25	37.9498		0	0	0	0	0	0	0	0	0	0	0	0	0	0
340	0	1	5	1d 14:02:55.93000	0d 17:35:32.64000	0.00325434	0.0123874	0.00018471	2.8487	D	5	29/08/2020 01:25	37.9971		0	0	0	0	0	0	0	0	0	0	0	0	0	0
341	0	1	5	1d 14:03:02.81000	0d 17:35:39.52000	0.00325469	0.0123884	0.00018486	2.8385	D	5	29/08/2020 01:25	38.0287		0	0	0	0	0	0	0	0	0	0	0	0	0	0
342	0	1	5	1d 14:03:09.58000	0d 17:35:46.29000	0.00325504	0.0123894	0.00018494	2.8284	D	5	29/08/2020 01:25	38.0602		0	0	0	0	0	0	0	0	0	0	0	0	0	0
343	0	1	5	1d 14:03:16.26000	0d 17:35:52.97000	0.00325538	0.0123904	0.00018502	2.8182	D	5	29/08/2020 01:25	38.1075		0	0	0	0	0	0	0	0	0	0	0	0	0	0
344	0	1	5	1d 14:03:22.89000	0d 17:35:59.60000	0.00325572	0.0123913	0.00018509	2.808	D	5	29/08/2020 01:25	38.1233		0	0	0	0	0	0	0	0	0	0	0	0	0	0
345	0	1	5	1d 14:03:29.43000	0d 17:36:06.14000	0.00325606	0.0123923	0.00018502	2.7979	D	5	29/08/2020 01:26	37.9183		0	0	0	0	0	0	0	0	0	0	0	0	0	0
346	0	1	5	1d 14:03:35.67000	0d 17:36:12.38000	0.00325638	0.0123931	0.00018509	2.7877	D	5	29/08/2020 01:26	37.7448		0	0	0	0	0	0	0	0	0	0	0	0	0	0
347	0	1	5	1d 14:03:41.99000	0d 17:36:18.70000	0.00325671	0.0123941	0.00018509	2.7776	D	5	29/08/2020 01:26	37.6659		0	0	0	0	0	0	0	0	0	0	0	0	0	0
348	0	1	5	1d 14:03:48.30000	0d 17:36:25.01000	0.00325703	0.012395	0.00018502	2.7672	D	5	29/08/2020 01:26	37.6975		0	0	0	0	0	0	0	0	0	0	0	0	0	0
349	0	1	5	1d 14:03:54.63000	0d 17:36:31.34000	0.00325735	0.0123959	0.00018509	2.7572	D	5	29/08/2020 01:26	37.7448		0	0	0	0	0	0	0	0	0	0	0	0	0	0
350	0	1	5	1d 14:04:00.72000	0d 17:36:37.43000	0.00325767	0.0123967	0.00018479	2.7471	D	5	29/08/2020 01:26	37.7606		0	0	0	0	0	0	0	0	0	0	0	0	0	0
351	0	1	5	1d 14:04:06.76000	0d 17:36:43.47000	0.00325798	0.0123976	0.00018486	2.737	D	5	29/08/2020 01:26	37.7763		0	0	0	0	0	0	0	0	0	0	0	0	0	0
352	0	1	5	1d 14:04:12.71000	0d 17:36:49.42000	0.00325828	0.0123984	0.00018509	2.7268	D	5	29/08/2020 01:26	37.8079		0	0	0	0	0	0	0	0	0	0	0	0	0	0
353	0	1	5	1d 14:04:18.72000	0d 17:36:55.43000	0.00325859	0.0123992	0.00018486	2.7167	D	5	29/08/2020 01:26	37.8394		0	0	0	0	0	0	0	0	0	0	0	0	0	0
354	0	1	5	1d 14:04:24.69000	0d 17:37:01.40000	0.0032589	0.0124001	0.00018502	2.7062	D	5	29/08/2020 01:26	37.8867		0	0	0	0	0	0	0	0	0	0	0	0	0	0
355	0	1	5	1d 14:04:30.76000	0d 17:37:07.47000	0.00325921	0.0124009	0.00018494	2.6961	D	5	29/08/2020 01:27	37.9183		0	0	0	0	0	0	0	0	0	0	0	0	0	0
356	0	1	5	1d 14:04:36.62000	0d 17:37:13.33000	0.00325951	0.0124017	0.00018524	2.6859	D	5	29/08/2020 01:27	37.934		0	0	0	0	0	0	0	0	0	0	0	0	0	0
357	0	1	5	1d 14:04:42.41000	0d 17:37:19.12000	0.00325981	0.0124025	0.00018494	2.6758	D	5	29/08/2020 01:27	37.9498		0	0	0	0	0	0	0	0	0	0	0	0	0	0
358	0	1	5	1d 14:04:48.21000	0d 17:37:24.92000	0.00326011	0.0124033	0.00018486	2.6656	D	5	29/08/2020 01:27	37.9971		0	0	0	0	0	0	0	0	0	0	0	0	0	0
359	0	1	5	1d 14:04:53.95000	0d 17:37:30.66000	0.0032604	0.0124041	0.00018494	2.6554	D	5	29/08/2020 01:27	38.0287		0	0	0	0	0	0	0	0	0	0	0	0	0	0
360	0	1	5	1d 14:04:59.72000	0d 17:37:36.43000	0.0032607	0.0124049	0.00018486	2.6453	D	5	29/08/2020 01:27	38.0287		0	0	0	0	0	0	0	0	0	0	0	0	0	0
361	0	1	5	1d 14:05:05.40000	0d 17:37:42.11000	0.00326099	0.0124057	0.00018509	2.6349	D	5	29/08/2020 01:27	38.0602		0	0	0	0	0	0	0	0	0	0	0	0	0	0
362	0	1	5	1d 14:05:11.13000	0d 17:37:47.84000	0.00326129	0.0124064	0.00018479	2.6247	D	5	29/08/2020 01:27	38.076		0	0	0	0	0	0	0	0	0	0	0	0	0	0
363	0	1	5	1d 14:05:16.69000	0d 17:37:53.40000	0.00326157	0.0124072	0.00018502	2.6146	D	5	29/08/2020 01:27	38.1391		0	0	0	0	0	0	0	0	0	0	0	0	0	0
364	0	1	5	1d 14:05:22.24000	0d 17:37:58.95000	0.00326186	0.0124079	0.00018517	2.6044	D	5	29/08/2020 01:27	38.1391		0	0	0	0	0	0	0	0	0	0	0	0	0	0
365	0	1	5	1d 14:05:27.86000	0d 17:38:04.57000	0.00326215	0.0124087	0.00018509	2.594	D	5	29/08/2020 01:27	38.1548		0	0	0	0	0	0	0	0	0	0	0	0	0	0
366	0	1	5	1d 14:05:33.51000	0d 17:38:10.22000	0.00326244	0.0124094	0.00018502	2.5837	D	5	29/08/2020 01:28	38.1864		0	0	0	0	0	0	0	0	0	0	0	0	0	0
367	0	1	5	1d 14:05:39.12000	0d 17:38:15.83000	0.00326272	0.0124102	0.00018486	2.5734	D	5	29/08/2020 01:28	38.2022		0	0	0	0	0	0	0	0	0	0	0	0	0	0
368	0	1	5	1d 14:05:44.63000	0d 17:38:21.34000	0.00326301	0.0124109	0.00018494	2.5634	D	5	29/08/2020 01:28	38.2022		0	0	0	0	0	0	0	0	0	0	0	0	0	0
369	0	1	5	1d 14:05:49.98000	0d 17:38:26.69000	0.00326328	0.0124116	0.00018479	2.5533	D	5	29/08/2020 01:28	38.2337		0	0	0	0	0	0	0	0	0	0	0	0	0	0
370	0	1	5	1d 14:05:55.42000	0d 17:38:32.13000	0.00326356	0.0124123	0.00018479	2.5431	D	5	29/08/2020 01:28	38.2337		0	0	0	0	0	0	0	0	0	0	0	0	0	0
371	0	1	5	1d 14:06:00.91000	0d 17:38:37.62000	0.00326384	0.012413	0.00018517	2.5328	D	5	29/08/2020 01:28	38.2495		0	0	0	0	0	0	0	0	0	0	0	0	0	0
372	0	1	5	1d 14:06:06.33000	0d 17:38:43.04000	0.00326412	0.0124137	0.00018486	2.5226	D	5	29/08/2020 01:28	38.2652		0	0	0	0	0	0	0	0	0	0	0	0	0	0
373	0	1	5	1d 14:06:11.83000	0d 17:38:48.54000	0.0032644	0.0124144	0.00018494	2.5122	D	5	29/08/2020 01:28	38.2652		0	0	0	0	0	0	0	0	0	0	0	0	0	0
374	0	1	5	1d 14:06:17.29000	0d 17:38:54.00000	0.00326469	0.0124151	0.00018494	2.5022	D	5	29/08/2020 01:28	38.281		0	0	0	0	0	0	0	0	0	0	0	0	0	0
375	0	1	5	1d 14:06:18.32000	0d 17:38:55.03000	0.00326474	0.0124153	0.00018494	2.5	D	133	29/08/2020 01:28	38.281		0	0	0	0	0	0	0	0	0	0	0	0	0	0
376	0	1	6	1d 14:06:18.33000	0d 00:00:00.01000	0	0	0	2.504	R	0	29/08/2020 01:28	38.281		0	0	0	0	0	0	0	0	0	0	0	0	0	0
377	0	1	6	1d 14:06:20.33000	0d 00:00:02.01000	0	0	0	2.5797	R	1	29/08/2020 01:28	38.2968		0	0	0	0	0	0	0	0	0	0	0	0	0	0
378	0	1	6	1d 14:06:22.33000	0d 00:00:04.01000	0	0	0	2.6337	R	1	29/08/2020 01:28	38.2968		0	0	0	0	0	0	0	0	0	0	0	0	0	0
379	0	1	6	1d 14:06:24.33000	0d 00:00:06.01000	0	0	0	2.6787	R	1	29/08/2020 01:28	38.2968		0	0	0	0	0	0	0	0	0	0	0	0	0	0
380	0	1	6	1d 14:06:26.33000	0d 00:00:08.01000	0	0	0	2.7172	R	1	29/08/2020 01:28	38.2968		0	0	0	0	0	0	0	0	0	0	0	0	0	0
381	0	1	6	1d 14:06:28.32000	0d 00:00:10.00000	0	0	0	2.7523	R	129	29/08/2020 01:28	38.3126		0	0	0	0	0	0	0	0	0	0	0	0	0	0
382	1	2	9	1d 14:06:28.36000	0d 00:00:00.04000	0.00000001	0.00000002	0.00074083	2.7861	C	0	29/08/2020 01:28	38.2968		0	0	0	0	0	0	0	0	0	0	0	0	0	0
383	1	2	9	1d 14:06:28.52000	0d 00:00:00.20000	0.00000004	0.00000011	0.00074014	2.8183	C	5	29/08/2020 01:28	38.3126		0	0	0	0	0	0	0	0	0	0	0	0	0	0
384	1	2	9	1d 14:06:28.66000	0d 00:00:00.34000	0.00000007	0.0000002	0.00073991	2.8423	C	5	29/08/2020 01:29	38.3126		0	0	0	0	0	0	0	0	0	0	0	0	0	0
385	1	2	9	1d 14:06:28.81000	0d 00:00:00.49000	0.0000001	0.00000028	0.00073999	2.8647	C	5	29/08/2020 01:29	38.3126		0	0	0	0	0	0	0	0	0	0	0	0	0	0
386	1	2	9	1d 14:06:28.97000	0d 00:00:00.65000	0.00000013	0.00000038	0.00073991	2.8861	C	5	29/08/2020 01:29	38.2968		0	0	0	0	0	0	0	0	0	0	0	0	0	0
387	1	2	9	1d 14:06:29.13000	0d 00:00:00.81000	0.00000017	0.00000047	0.00073991	2.9059	C	5	29/08/2020 01:29	38.2968		0	0	0	0	0	0	0	0	0	0	0	0	0	0
388	1	2	9	1d 14:06:29.30000	0d 00:00:00.98000	0.0000002	0.00000058	0.00073999	2.9255	C	5	29/08/2020 01:29	38.2968		0	0	0	0	0	0	0	0	0	0	0	0	0	0
389	1	2	9	1d 14:06:29.48000	0d 00:00:01.16000	0.00000024	0.00000068	0.00073983	2.945	C	5	29/08/2020 01:29	38.2968		0	0	0	0	0	0	0	0	0	0	0	0	0	0
390	1	2	9	1d 14:06:29.66000	0d 00:00:01.34000	0.00000028	0.00000079	0.00074006	2.9636	C	5	29/08/2020 01:29	38.2968		0	0	0	0	0	0	0	0	0	0	0	0	0	0
391	1	2	9	1d 14:06:29.84000	0d 00:00:01.52000	0.00000031	0.0000009	0.00073983	2.9818	C	5	29/08/2020 01:29	38.2968		0	0	0	0	0	0	0	0	0	0	0	0	0	0
392	1	2	9	1d 14:06:30.03000	0d 00:00:01.71000	0.00000035	0.00000102	0.00073999	2.9999	C	5	29/08/2020 01:29	38.2968		0	0	0	0	0	0	0	0	0	0	0	0	0	0
393	1	2	9	1d 14:06:30.22000	0d 00:00:01.90000	0.00000039	0.00000114	0.00073983	3.0176	C	5	29/08/2020 01:29	38.2968		0	0	0	0	0	0	0	0	0	0	0	0	0	0
394	1	2	9	1d 14:06:30.42000	0d 00:00:02.10000	0.00000043	0.00000126	0.00073999	3.0356	C	5	29/08/2020 01:29	38.2968		0	0	0	0	0	0	0	0	0	0	0	0	0	0
395	1	2	9	1d 14:06:30.62000	0d 00:00:02.30000	0.00000047	0.00000139	0.00073991	3.053	C	5	29/08/2020 01:29	38.2968		0	0	0	0	0	0	0	0	0	0	0	0	0	0
396	1	2	9	1d 14:06:30.82000	0d 00:00:02.50000	0.00000051	0.00000151	0.00074014	3.0701	C	5	29/08/2020 01:29	38.2968		0	0	0	0	0	0	0	0	0	0	0	0	0	0
397	1	2	9	1d 14:06:31.02000	0d 00:00:02.70000	0.00000055	0.00000164	0.00073976	3.0867	C	5	29/08/2020 01:29	38.2968		0	0	0	0	0	0	0	0	0	0	0	0	0	0
398	1	2	9	1d 14:06:31.23000	0d 00:00:02.91000	0.0000006	0.00000177	0.00074006	3.1037	C	5	29/08/2020 01:29	38.2968		0	0	0	0	0	0	0	0	0	0	0	0	0	0
399	1	2	9	1d 14:06:31.44000	0d 00:00:03.12000	0.00000064	0.00000191	0.00073991	3.1202	C	5	29/08/2020 01:29	38.2968		0	0	0	0	0	0	0	0	0	0	0	0	0	0
400	1	2	9	1d 14:06:31.65000	0d 00:00:03.33000	0.00000068	0.00000204	0.00074022	3.136	C	5	29/08/2020 01:29	38.2968		0	0	0	0	0	0	0	0	0	0	0	0	0	0
401	1	2	9	1d 14:06:31.87000	0d 00:00:03.55000	0.00000073	0.00000219	0.00073983	3.1527	C	5	29/08/2020 01:29	38.2968		0	0	0	0	0	0	0	0	0	0	0	0	0	0
402	1	2	9	1d 14:06:32.09000	0d 00:00:03.77000	0.00000077	0.00000233	0.00073999	3.1685	C	5	29/08/2020 01:29	38.2968		0	0	0	0	0	0	0	0	0	0	0	0	0	0
403	1	2	9	1d 14:06:32.31000	0d 00:00:03.99000	0.00000082	0.00000247	0.00073999	3.1841	C	5	29/08/2020 01:29	38.2968		0	0	0	0	0	0	0	0	0	0	0	0	0	0
404	1	2	9	1d 14:06:32.54000	0d 00:00:04.22000	0.00000087	0.00000262	0.00073991	3.2001	C	5	29/08/2020 01:29	38.2968		0	0	0	0	0	0	0	0	0	0	0	0	0	0
405	1	2	9	1d 14:06:32.77000	0d 00:00:04.45000	0.00000091	0.00000278	0.00074022	3.2155	C	5	29/08/2020 01:29	38.2968		0	0	0	0	0	0	0	0	0	0	0	0	0	0
406	1	2	9	1d 14:06:33.01000	0d 00:00:04.69000	0.00000096	0.00000293	0.00073991	3.2313	C	5	29/08/2020 01:29	38.2968		0	0	0	0	0	0	0	0	0	0	0	0	0	0
407	1	2	9	1d 14:06:33.25000	0d 00:00:04.93000	0.00000101	0.00000309	0.00074006	3.2462	C	5	29/08/2020 01:29	38.2968		0	0	0	0	0	0	0	0	0	0	0	0	0	0
408	1	2	9	1d 14:06:33.49000	0d 00:00:05.17000	0.00000106	0.00000325	0.00073999	3.2615	C	5	29/08/2020 01:29	38.3126		0	0	0	0	0	0	0	0	0	0	0	0	0	0
409	1	2	9	1d 14:06:33.74000	0d 00:00:05.42000	0.00000111	0.00000342	0.00073983	3.2763	C	5	29/08/2020 01:29	38.3126		0	0	0	0	0	0	0	0	0	0	0	0	0	0
410	1	2	9	1d 14:06:33.99000	0d 00:00:05.67000	0.00000117	0.00000359	0.00074014	3.2909	C	5	29/08/2020 01:29	38.3126		0	0	0	0	0	0	0	0	0	0	0	0	0	0
411	1	2	9	1d 14:06:34.25000	0d 00:00:05.93000	0.00000122	0.00000377	0.00073999	3.3056	C	5	29/08/2020 01:29	38.3126		0	0	0	0	0	0	0	0	0	0	0	0	0	0
412	1	2	9	1d 14:06:34.51000	0d 00:00:06.19000	0.00000127	0.00000395	0.00073991	3.3199	C	5	29/08/2020 01:29	38.3126		0	0	0	0	0	0	0	0	0	0	0	0	0	0
413	1	2	9	1d 14:06:34.78000	0d 00:00:06.46000	0.00000133	0.00000413	0.00074037	3.3344	C	5	29/08/2020 01:29	38.3126		0	0	0	0	0	0	0	0	0	0	0	0	0	0
414	1	2	9	1d 14:06:35.06000	0d 00:00:06.74000	0.00000138	0.00000432	0.00073999	3.3487	C	5	29/08/2020 01:29	38.3126		0	0	0	0	0	0	0	0	0	0	0	0	0	0
415	1	2	9	1d 14:06:35.34000	0d 00:00:07.02000	0.00000144	0.00000452	0.00073999	3.3628	C	5	29/08/2020 01:29	38.3126		0	0	0	0	0	0	0	0	0	0	0	0	0	0
416	1	2	9	1d 14:06:35.63000	0d 00:00:07.31000	0.0000015	0.00000472	0.00074006	3.3768	C	5	29/08/2020 01:29	38.3126		0	0	0	0	0	0	0	0	0	0	0	0	0	0
417	1	2	9	1d 14:06:35.93000	0d 00:00:07.61000	0.00000156	0.00000492	0.00073991	3.3907	C	5	29/08/2020 01:29	38.3126		0	0	0	0	0	0	0	0	0	0	0	0	0	0
418	1	2	9	1d 14:06:36.24000	0d 00:00:07.92000	0.00000163	0.00000514	0.00074029	3.4046	C	5	29/08/2020 01:29	38.3126		0	0	0	0	0	0	0	0	0	0	0	0	0	0
419	1	2	9	1d 14:06:36.56000	0d 00:00:08.24000	0.00000169	0.00000537	0.00073999	3.4182	C	5	29/08/2020 01:29	38.3126		0	0	0	0	0	0	0	0	0	0	0	0	0	0
420	1	2	9	1d 14:06:36.88000	0d 00:00:08.56000	0.00000176	0.00000559	0.00073999	3.4314	C	5	29/08/2020 01:29	38.3126		0	0	0	0	0	0	0	0	0	0	0	0	0	0
421	1	2	9	1d 14:06:37.21000	0d 00:00:08.89000	0.00000183	0.00000582	0.00073991	3.4444	C	5	29/08/2020 01:29	38.3126		0	0	0	0	0	0	0	0	0	0	0	0	0	0
422	1	2	9	1d 14:06:37.55000	0d 00:00:09.23000	0.0000019	0.00000607	0.00073983	3.4574	C	5	29/08/2020 01:29	38.3126		0	0	0	0	0	0	0	0	0	0	0	0	0	0
423	1	2	9	1d 14:06:37.91000	0d 00:00:09.59000	0.00000197	0.00000632	0.00073983	3.4704	C	5	29/08/2020 01:29	38.3126		0	0	0	0	0	0	0	0	0	0	0	0	0	0
424	1	2	9	1d 14:06:38.29000	0d 00:00:09.97000	0.00000205	0.00000659	0.00073991	3.4833	C	5	29/08/2020 01:29	38.3283		0	0	0	0	0	0	0	0	0	0	0	0	0	0
425	1	2	9	1d 14:06:38.69000	0d 00:00:10.37000	0.00000213	0.00000688	0.00074006	3.496	C	5	29/08/2020 01:29	38.3283		0	0	0	0	0	0	0	0	0	0	0	0	0	0
426	1	2	9	1d 14:06:39.11000	0d 00:00:10.79000	0.00000222	0.00000718	0.00073983	3.5084	C	5	29/08/2020 01:29	38.3283		0	0	0	0	0	0	0	0	0	0	0	0	0	0
427	1	2	9	1d 14:06:39.55000	0d 00:00:11.23000	0.00000231	0.0000075	0.00073999	3.5206	C	5	29/08/2020 01:29	38.3283		0	0	0	0	0	0	0	0	0	0	0	0	0	0
428	1	2	9	1d 14:06:40.03000	0d 00:00:11.71000	0.00000241	0.00000785	0.00073991	3.5326	C	5	29/08/2020 01:29	38.3283		0	0	0	0	0	0	0	0	0	0	0	0	0	0
429	1	2	9	1d 14:06:40.56000	0d 00:00:12.24000	0.00000252	0.00000823	0.00073991	3.5448	C	5	29/08/2020 01:29	38.3283		0	0	0	0	0	0	0	0	0	0	0	0	0	0
430	1	2	9	1d 14:06:41.15000	0d 00:00:12.83000	0.00000264	0.00000867	0.00073999	3.5563	C	5	29/08/2020 01:29	38.3283		0	0	0	0	0	0	0	0	0	0	0	0	0	0
431	1	2	9	1d 14:06:41.82000	0d 00:00:13.50000	0.00000277	0.00000916	0.00073968	3.5677	C	5	29/08/2020 01:29	38.3283		0	0	0	0	0	0	0	0	0	0	0	0	0	0
432	1	2	9	1d 14:06:42.63000	0d 00:00:14.31000	0.00000294	0.00000975	0.00073991	3.5787	C	5	29/08/2020 01:29	38.3283		0	0	0	0	0	0	0	0	0	0	0	0	0	0
433	1	2	9	1d 14:06:43.63000	0d 00:00:15.31000	0.00000315	0.00001049	0.00073991	3.5895	C	5	29/08/2020 01:29	38.3283		0	0	0	0	0	0	0	0	0	0	0	0	0	0
434	1	2	9	1d 14:06:44.94000	0d 00:00:16.62000	0.00000342	0.00001146	0.00073991	3.6002	C	5	29/08/2020 01:29	38.3283		0	0	0	0	0	0	0	0	0	0	0	0	0	0
435	1	2	9	1d 14:06:46.84000	0d 00:00:18.52000	0.00000381	0.00001286	0.00074006	3.6104	C	5	29/08/2020 01:29	38.3441		0	0	0	0	0	0	0	0	0	0	0	0	0	0
436	1	2	9	1d 14:06:49.87000	0d 00:00:21.55000	0.00000443	0.00001512	0.00074006	3.6207	C	5	29/08/2020 01:29	38.2337		0	0	0	0	0	0	0	0	0	0	0	0	0	0
437	1	2	9	1d 14:06:55.41000	0d 00:00:27.09000	0.00000557	0.00001925	0.00074006	3.6307	C	5	29/08/2020 01:29	38.0129		0	0	0	0	0	0	0	0	0	0	0	0	0	0
438	1	2	9	1d 14:07:07.55000	0d 00:00:39.23000	0.00000806	0.00002832	0.00073983	3.6408	C	5	29/08/2020 01:29	37.9183		0	0	0	0	0	0	0	0	0	0	0	0	0	0
439	1	2	9	1d 14:07:43.57000	0d 00:01:15.25000	0.00001547	0.00005532	0.00073991	3.6509	C	5	29/08/2020 01:30	38.076		0	0	0	0	0	0	0	0	0	0	0	0	0	0
440	1	2	9	1d 14:09:41.51000	0d 00:03:13.19000	0.00003971	0.00014397	0.00073968	3.6609	C	5	29/08/2020 01:32	38.0602		0	0	0	0	0	0	0	0	0	0	0	0	0	0
441	1	2	9	1d 14:14:35.68000	0d 00:08:07.36000	0.00010017	0.00036567	0.00073983	3.671	C	5	29/08/2020 01:37	38.3126		0	0	0	0	0	0	0	0	0	0	0	0	0	0
442	1	2	9	1d 14:19:35.68000	0d 00:13:07.36000	0.00016184	0.00059223	0.00074006	3.677	C	1	29/08/2020 01:42	37.934		0	0	0	0	0	0	0	0	0	0	0	0	0	0
443	1	2	9	1d 14:24:35.68000	0d 00:18:07.36000	0.0002235	0.00081912	0.00073983	3.682	C	1	29/08/2020 01:47	38.0444		0	0	0	0	0	0	0	0	0	0	0	0	0	0
444	1	2	9	1d 14:29:35.68000	0d 00:23:07.36000	0.00028516	0.0010463	0.00073983	3.6864	C	1	29/08/2020 01:52	37.8552		0	0	0	0	0	0	0	0	0	0	0	0	0	0
445	1	2	9	1d 14:34:35.68000	0d 00:28:07.36000	0.00034683	0.00127375	0.00073991	3.6905	C	1	29/08/2020 01:57	37.9498		0	0	0	0	0	0	0	0	0	0	0	0	0	0
446	1	2	9	1d 14:39:35.68000	0d 00:33:07.36000	0.00040849	0.00150143	0.00073976	3.6944	C	1	29/08/2020 02:02	38.2179		0	0	0	0	0	0	0	0	0	0	0	0	0	0
447	1	2	9	1d 14:44:35.68000	0d 00:38:07.36000	0.00047015	0.00172936	0.00074006	3.6983	C	1	29/08/2020 02:07	37.871		0	0	0	0	0	0	0	0	0	0	0	0	0	0
448	1	2	9	1d 14:49:35.68000	0d 00:43:07.36000	0.00053181	0.00195753	0.00073991	3.702	C	1	29/08/2020 02:12	37.9814		0	0	0	0	0	0	0	0	0	0	0	0	0	0
449	1	2	9	1d 14:54:35.68000	0d 00:48:07.36000	0.00059348	0.00218594	0.00074006	3.7063	C	1	29/08/2020 02:17	37.7921		0	0	0	0	0	0	0	0	0	0	0	0	0	0
450	1	2	9	1d 14:59:35.68000	0d 00:53:07.36000	0.00065514	0.00241462	0.00073991	3.7107	C	1	29/08/2020 02:22	37.9025		0	0	0	0	0	0	0	0	0	0	0	0	0	0
451	1	2	9	1d 15:04:35.68000	0d 00:58:07.36000	0.0007168	0.00264357	0.00073983	3.7153	C	1	29/08/2020 02:27	38.2022		0	0	0	0	0	0	0	0	0	0	0	0	0	0
452	1	2	9	1d 15:09:35.68000	0d 01:03:07.36000	0.00077847	0.00287282	0.00073976	3.7205	C	1	29/08/2020 02:32	37.7606		0	0	0	0	0	0	0	0	0	0	0	0	0	0
453	1	2	9	1d 15:14:35.68000	0d 01:08:07.36000	0.00084013	0.00310239	0.00074006	3.7253	C	1	29/08/2020 02:37	37.9498		0	0	0	0	0	0	0	0	0	0	0	0	0	0
454	1	2	9	1d 15:19:35.68000	0d 01:13:07.36000	0.00090179	0.00333227	0.00073991	3.7305	C	1	29/08/2020 02:42	37.7606		0	0	0	0	0	0	0	0	0	0	0	0	0	0
455	1	2	9	1d 15:24:35.68000	0d 01:18:07.36000	0.00096346	0.00356248	0.00073991	3.7359	C	1	29/08/2020 02:47	38.1548		0	0	0	0	0	0	0	0	0	0	0	0	0	0
456	1	2	9	1d 15:29:35.68000	0d 01:23:07.36000	0.00102512	0.00379301	0.00074006	3.7412	C	1	29/08/2020 02:52	38.1706		0	0	0	0	0	0	0	0	0	0	0	0	0	0
457	1	2	9	1d 15:34:35.68000	0d 01:28:07.36000	0.00108678	0.00402386	0.00073983	3.7462	C	1	29/08/2020 02:57	37.9971		0	0	0	0	0	0	0	0	0	0	0	0	0	0
458	1	2	9	1d 15:39:35.68000	0d 01:33:07.36000	0.00114844	0.00425503	0.00074006	3.7514	C	1	29/08/2020 03:02	37.871		0	0	0	0	0	0	0	0	0	0	0	0	0	0
459	1	2	9	1d 15:44:35.68000	0d 01:38:07.36000	0.00121011	0.00448652	0.00073999	3.7566	C	1	29/08/2020 03:07	37.8394		0	0	0	0	0	0	0	0	0	0	0	0	0	0
460	1	2	9	1d 15:49:35.68000	0d 01:43:07.36000	0.00127177	0.00471833	0.00074014	3.7617	C	1	29/08/2020 03:12	38.1391		0	0	0	0	0	0	0	0	0	0	0	0	0	0
461	1	2	9	1d 15:54:35.68000	0d 01:48:07.36000	0.00133343	0.00495045	0.00074006	3.767	C	1	29/08/2020 03:17	37.8552		0	0	0	0	0	0	0	0	0	0	0	0	0	0
462	1	2	9	1d 15:59:35.68000	0d 01:53:07.36000	0.0013951	0.00518289	0.00074006	3.772	C	1	29/08/2020 03:22	38.2179		0	0	0	0	0	0	0	0	0	0	0	0	0	0
463	1	2	9	1d 16:04:35.68000	0d 01:58:07.36000	0.00145676	0.00541567	0.00073991	3.778	C	1	29/08/2020 03:27	38.1075		0	0	0	0	0	0	0	0	0	0	0	0	0	0
464	1	2	9	1d 16:09:35.68000	0d 02:03:07.36000	0.00151842	0.00564879	0.00073999	3.7833	C	1	29/08/2020 03:32	38.2022		0	0	0	0	0	0	0	0	0	0	0	0	0	0
465	1	2	9	1d 16:14:35.68000	0d 02:08:07.36000	0.00158009	0.00588228	0.00073968	3.7896	C	1	29/08/2020 03:37	38.0444		0	0	0	0	0	0	0	0	0	0	0	0	0	0
466	1	2	9	1d 16:19:35.68000	0d 02:13:07.36000	0.00164175	0.00611615	0.00074022	3.796	C	1	29/08/2020 03:42	38.1233		0	0	0	0	0	0	0	0	0	0	0	0	0	0
467	1	2	9	1d 16:24:35.68000	0d 02:18:07.36000	0.00170341	0.00635045	0.00074014	3.8032	C	1	29/08/2020 03:47	38.3283		0	0	0	0	0	0	0	0	0	0	0	0	0	0
468	1	2	9	1d 16:29:35.68000	0d 02:23:07.36000	0.00176507	0.0065852	0.00073999	3.8109	C	1	29/08/2020 03:52	38.0602		0	0	0	0	0	0	0	0	0	0	0	0	0	0
469	1	2	9	1d 16:34:35.68000	0d 02:28:07.36000	0.00182674	0.00682045	0.00074014	3.8193	C	1	29/08/2020 03:57	38.1706		0	0	0	0	0	0	0	0	0	0	0	0	0	0
470	1	2	9	1d 16:39:35.68000	0d 02:33:07.36000	0.0018884	0.00705626	0.00074006	3.8288	C	1	29/08/2020 04:02	37.9971		0	0	0	0	0	0	0	0	0	0	0	0	0	0
471	1	2	9	1d 16:44:25.29000	0d 02:37:56.97000	0.00194793	0.00728447	0.00073991	3.839	C	5	29/08/2020 04:06	37.9971		0	0	0	0	0	0	0	0	0	0	0	0	0	0
472	1	2	9	1d 16:48:56.66000	0d 02:42:28.34000	0.00200371	0.00749887	0.00074014	3.8491	C	5	29/08/2020 04:11	38.2022		0	0	0	0	0	0	0	0	0	0	0	0	0	0
473	1	2	9	1d 16:53:04.91000	0d 02:46:36.59000	0.00205473	0.00769553	0.00073968	3.8592	C	5	29/08/2020 04:15	38.1548		0	0	0	0	0	0	0	0	0	0	0	0	0	0
474	1	2	9	1d 16:57:00.20000	0d 02:50:31.88000	0.00210309	0.0078824	0.00073999	3.8692	C	5	29/08/2020 04:19	38.1391		0	0	0	0	0	0	0	0	0	0	0	0	0	0
475	1	2	9	1d 17:00:38.97000	0d 02:54:10.65000	0.00214806	0.00805661	0.00074014	3.8793	C	5	29/08/2020 04:23	38.1864		0	0	0	0	0	0	0	0	0	0	0	0	0	0
476	1	2	9	1d 17:04:10.89000	0d 02:57:42.57000	0.00219162	0.00822581	0.00073999	3.8894	C	5	29/08/2020 04:26	37.8552		0	0	0	0	0	0	0	0	0	0	0	0	0	0
477	1	2	9	1d 17:07:31.89000	0d 03:01:03.57000	0.00223293	0.0083867	0.00073976	3.8994	C	5	29/08/2020 04:30	37.9971		0	0	0	0	0	0	0	0	0	0	0	0	0	0
478	1	2	9	1d 17:10:48.63000	0d 03:04:20.31000	0.00227337	0.00854459	0.00073999	3.9097	C	5	29/08/2020 04:33	38.0287		0	0	0	0	0	0	0	0	0	0	0	0	0	0
479	1	2	9	1d 17:14:04.13000	0d 03:07:35.81000	0.00231356	0.00870189	0.00074014	3.9197	C	5	29/08/2020 04:36	38.076		0	0	0	0	0	0	0	0	0	0	0	0	0	0
480	1	2	9	1d 17:17:11.13000	0d 03:10:42.81000	0.00235199	0.00885274	0.00073999	3.9298	C	5	29/08/2020 04:39	38.2022		0	0	0	0	0	0	0	0	0	0	0	0	0	0
481	1	2	9	1d 17:20:15.02000	0d 03:13:46.70000	0.00238979	0.00900147	0.00073991	3.9399	C	5	29/08/2020 04:42	38.1864		0	0	0	0	0	0	0	0	0	0	0	0	0	0
482	1	2	9	1d 17:23:14.48000	0d 03:16:46.16000	0.00242668	0.00914698	0.00074006	3.95	C	5	29/08/2020 04:45	38.0918		0	0	0	0	0	0	0	0	0	0	0	0	0	0
483	1	2	9	1d 17:26:11.61000	0d 03:19:43.29000	0.00246309	0.00929097	0.00073983	3.96	C	5	29/08/2020 04:48	38.2652		0	0	0	0	0	0	0	0	0	0	0	0	0	0
484	1	2	9	1d 17:29:12.29000	0d 03:22:43.97000	0.00250022	0.00943823	0.00073999	3.9701	C	5	29/08/2020 04:51	37.8394		0	0	0	0	0	0	0	0	0	0	0	0	0	0
485	1	2	9	1d 17:32:06.14000	0d 03:25:37.82000	0.00253596	0.00958027	0.00074006	3.9802	C	5	29/08/2020 04:54	38.076		0	0	0	0	0	0	0	0	0	0	0	0	0	0
486	1	2	9	1d 17:34:59.94000	0d 03:28:31.62000	0.00257168	0.00972263	0.00074006	3.9902	C	5	29/08/2020 04:57	38.281		0	0	0	0	0	0	0	0	0	0	0	0	0	0
487	1	2	9	1d 17:37:54.03000	0d 03:31:25.71000	0.00260746	0.0098656	0.00074006	4.0003	C	5	29/08/2020 05:00	37.8867		0	0	0	0	0	0	0	0	0	0	0	0	0	0
488	1	2	9	1d 17:40:44.52000	0d 03:34:16.20000	0.00264251	0.010006	0.00073991	4.0104	C	5	29/08/2020 05:03	37.6502		0	0	0	0	0	0	0	0	0	0	0	0	0	0
489	1	2	9	1d 17:43:37.36000	0d 03:37:09.04000	0.00267803	0.0101486	0.00074006	4.0206	C	5	29/08/2020 05:06	38.3441		0	0	0	0	0	0	0	0	0	0	0	0	0	0
490	1	2	9	1d 17:46:29.23000	0d 03:40:00.91000	0.00271336	0.0102908	0.00073976	4.0307	C	5	29/08/2020 05:09	37.9498		0	0	0	0	0	0	0	0	0	0	0	0	0	0
491	1	2	9	1d 17:49:16.13000	0d 03:42:47.81000	0.00274766	0.0104293	0.00073999	4.0407	C	5	29/08/2020 05:11	37.6817		0	0	0	0	0	0	0	0	0	0	0	0	0	0
492	1	2	9	1d 17:52:00.29000	0d 03:45:31.97000	0.00278141	0.0105658	0.00074022	4.051	C	5	29/08/2020 05:14	38.3126		0	0	0	0	0	0	0	0	0	0	0	0	0	0
493	1	2	9	1d 17:54:46.02000	0d 03:48:17.70000	0.00281547	0.0107039	0.00073999	4.061	C	5	29/08/2020 05:17	37.8867		0	0	0	0	0	0	0	0	0	0	0	0	0	0
494	1	2	9	1d 17:57:27.49000	0d 03:50:59.17000	0.00284866	0.0108389	0.00074006	4.0711	C	5	29/08/2020 05:19	37.8552		0	0	0	0	0	0	0	0	0	0	0	0	0	0
495	1	2	9	1d 18:00:09.78000	0d 03:53:41.46000	0.00288202	0.0109749	0.00073983	4.0812	C	5	29/08/2020 05:22	38.281		0	0	0	0	0	0	0	0	0	0	0	0	0	0
496	1	2	9	1d 18:02:45.85000	0d 03:56:17.53000	0.0029141	0.0111059	0.00073983	4.0912	C	5	29/08/2020 05:25	37.7921		0	0	0	0	0	0	0	0	0	0	0	0	0	0
497	1	2	9	1d 18:05:21.01000	0d 03:58:52.69000	0.00294599	0.0112366	0.00074006	4.1015	C	5	29/08/2020 05:27	37.9656		0	0	0	0	0	0	0	0	0	0	0	0	0	0
498	1	2	9	1d 18:07:56.18000	0d 04:01:27.86000	0.00297788	0.0113675	0.00073991	4.1115	C	5	29/08/2020 05:30	38.1706		0	0	0	0	0	0	0	0	0	0	0	0	0	0
499	1	2	9	1d 18:10:26.84000	0d 04:03:58.52000	0.00300885	0.011495	0.00073976	4.1216	C	5	29/08/2020 05:32	38.1233		0	0	0	0	0	0	0	0	0	0	0	0	0	0
500	1	2	9	1d 18:12:57.74000	0d 04:06:29.42000	0.00303987	0.011623	0.00074006	4.1317	C	5	29/08/2020 05:35	37.7763		0	0	0	0	0	0	0	0	0	0	0	0	0	0
501	1	2	9	1d 18:15:25.10000	0d 04:08:56.78000	0.00307016	0.0117483	0.00073999	4.1419	C	5	29/08/2020 05:37	37.9498		0	0	0	0	0	0	0	0	0	0	0	0	0	0
502	1	2	9	1d 18:17:54.39000	0d 04:11:26.07000	0.00310084	0.0118756	0.00074006	4.152	C	5	29/08/2020 05:40	37.9498		0	0	0	0	0	0	0	0	0	0	0	0	0	0
503	1	2	9	1d 18:20:19.21000	0d 04:13:50.89000	0.00313061	0.0119993	0.00073991	4.1621	C	5	29/08/2020 05:42	37.9971		0	0	0	0	0	0	0	0	0	0	0	0	0	0
504	1	2	9	1d 18:22:42.14000	0d 04:16:13.82000	0.00315999	0.0121217	0.00074014	4.1721	C	5	29/08/2020 05:45	37.8552		0	0	0	0	0	0	0	0	0	0	0	0	0	0
505	1	2	9	1d 18:25:05.18000	0d 04:18:36.86000	0.00318939	0.0122445	0.00073999	4.1822	C	5	29/08/2020 05:47	38.2179		0	0	0	0	0	0	0	0	0	0	0	0	0	0
506	1	2	9	1d 18:27:28.78000	0d 04:21:00.46000	0.0032189	0.0123681	0.00074022	4.1923	C	5	29/08/2020 05:50	38.1864		0	0	0	0	0	0	0	0	0	0	0	0	0	0
507	1	2	9	1d 18:29:12.49000	0d 04:22:44.17000	0.00324022	0.0124576	0.00074022	4.2	C	133	29/08/2020 05:51	38.1548		0	0	0	0	0	0	0	0	0	0	0	0	0	0
508	1	2	10	1d 18:29:12.52000	0d 00:00:00.03000	0.00324023	0.0124576	0.00079164	4.2004	C	0	29/08/2020 05:51	38.1548		0	0	0	0	0	0	0	0	0	0	0	0	0	0
509	1	2	10	1d 18:29:26.94000	0d 00:00:14.45000	0.0032432	0.0124701	0.00069131	4.2004	C	4	29/08/2020 05:51	37.8552		0	0	0	0	0	0	0	0	0	0	0	0	0	0
510	1	2	10	1d 18:29:45.88000	0d 00:00:33.39000	0.00324656	0.0124842	0.00059129	4.2	C	4	29/08/2020 05:52	37.7763		0	0	0	0	0	0	0	0	0	0	0	0	0	0
511	1	2	10	1d 18:30:11.15000	0d 00:00:58.66000	0.00325035	0.0125001	0.00049126	4.2002	C	4	29/08/2020 05:52	37.871		0	0	0	0	0	0	0	0	0	0	0	0	0	0
512	1	2	10	1d 18:30:44.87000	0d 00:01:32.38000	0.00325447	0.0125174	0.00039124	4.2002	C	4	29/08/2020 05:53	38.0602		0	0	0	0	0	0	0	0	0	0	0	0	0	0
513	1	2	10	1d 18:31:30.81000	0d 00:02:18.32000	0.00325879	0.0125356	0.00029122	4.2	C	4	29/08/2020 05:54	37.7606		0	0	0	0	0	0	0	0	0	0	0	0	0	0
514	1	2	10	1d 18:32:44.67000	0d 00:03:32.18000	0.00326365	0.012556	0.0001912	4.2002	C	4	29/08/2020 05:55	38.0918		0	0	0	0	0	0	0	0	0	0	0	0	0	0
515	1	2	10	1d 18:35:19.51000	0d 00:06:07.02000	0.00326932	0.0125798	0.00009117	4.2	C	4	29/08/2020 05:57	38.076		0	0	0	0	0	0	0	0	0	0	0	0	0	0
516	1	2	10	1d 18:36:11.27000	0d 00:06:58.78000	0.0032705	0.0125848	0.00007401	4.2	C	132	29/08/2020 05:58	38.0602		0	0	0	0	0	0	0	0	0	0	0	0	0	0
517	1	2	11	1d 18:36:11.28000	0d 00:00:00.01000	0	0	0	4.1991	R	0	29/08/2020 05:58	38.0602		0	0	0	0	0	0	0	0	0	0	0	0	0	0
518	1	2	11	1d 18:36:13.28000	0d 00:00:02.01000	0	0	0	4.1991	R	1	29/08/2020 05:58	38.0602		0	0	0	0	0	0	0	0	0	0	0	0	0	0
519	1	2	11	1d 18:36:15.28000	0d 00:00:04.01000	0	0	0	4.199	R	1	29/08/2020 05:58	38.0444		0	0	0	0	0	0	0	0	0	0	0	0	0	0
520	1	2	11	1d 18:36:17.28000	0d 00:00:06.01000	0	0	0	4.199	R	1	29/08/2020 05:58	38.0444		0	0	0	0	0	0	0	0	0	0	0	0	0	0
521	1	2	11	1d 18:36:19.28000	0d 00:00:08.01000	0	0	0	4.1988	R	1	29/08/2020 05:58	38.0287		0	0	0	0	0	0	0	0	0	0	0	0	0	0
522	1	2	11	1d 18:36:21.27000	0d 00:00:10.00000	0	0	0	4.199	R	129	29/08/2020 05:58	38.0287		0	0	0	0	0	0	0	0	0	0	0	0	0	0
523	1	2	12	1d 18:36:21.31000	0d 00:00:00.04000	0.00000001	0.00000003	0.00074121	4.1913	D	0	29/08/2020 05:58	38.0287		0	0	0	0	0	0	0	0	0	0	0	0	0	0
524	1	2	12	1d 18:37:35.85000	0d 00:01:14.58000	0.00001533	0.00006415	0.00073991	4.1813	D	5	29/08/2020 06:00	38.2652		0	0	0	0	0	0	0	0	0	0	0	0	0	0
525	1	2	12	1d 18:39:35.80000	0d 00:03:14.53000	0.00003998	0.00016712	0.00073991	4.1712	D	5	29/08/2020 06:02	37.7606		0	0	0	0	0	0	0	0	0	0	0	0	0	0
526	1	2	12	1d 18:41:43.94000	0d 00:05:22.67000	0.00006632	0.00027685	0.00073983	4.161	D	5	29/08/2020 06:04	38.1864		0	0	0	0	0	0	0	0	0	0	0	0	0	0
527	1	2	12	1d 18:43:56.92000	0d 00:07:35.65000	0.00009366	0.00039045	0.00074014	4.1509	D	5	29/08/2020 06:06	38.0918		0	0	0	0	0	0	0	0	0	0	0	0	0	0
528	1	2	12	1d 18:46:10.82000	0d 00:09:49.55000	0.00012118	0.00050456	0.00074014	4.1407	D	5	29/08/2020 06:08	38.3599		0	0	0	0	0	0	0	0	0	0	0	0	0	0
529	1	2	12	1d 18:48:27.78000	0d 00:12:06.51000	0.00014933	0.00062099	0.00074006	4.1306	D	5	29/08/2020 06:11	37.8867		0	0	0	0	0	0	0	0	0	0	0	0	0	0
530	1	2	12	1d 18:50:45.44000	0d 00:14:24.17000	0.00017762	0.00073772	0.00074006	4.1205	D	5	29/08/2020 06:13	38.3283		0	0	0	0	0	0	0	0	0	0	0	0	0	0
531	1	2	12	1d 18:53:03.83000	0d 00:16:42.56000	0.00020607	0.00085479	0.00073999	4.1105	D	5	29/08/2020 06:15	38.2337		0	0	0	0	0	0	0	0	0	0	0	0	0	0
532	1	2	12	1d 18:55:27.32000	0d 00:19:06.05000	0.00023556	0.00097588	0.00074014	4.1004	D	5	29/08/2020 06:17	38.1075		0	0	0	0	0	0	0	0	0	0	0	0	0	0
533	1	2	12	1d 18:57:51.54000	0d 00:21:30.27000	0.00026521	0.00109728	0.00074022	4.0903	D	5	29/08/2020 06:20	38.1391		0	0	0	0	0	0	0	0	0	0	0	0	0	0
534	1	2	12	1d 19:00:16.36000	0d 00:23:55.09000	0.00029497	0.00121889	0.00074006	4.0803	D	5	29/08/2020 06:22	37.9025		0	0	0	0	0	0	0	0	0	0	0	0	0	0
535	1	2	12	1d 19:02:44.14000	0d 00:26:22.87000	0.00032535	0.00134268	0.00074014	4.0702	D	5	29/08/2020 06:25	38.3441		0	0	0	0	0	0	0	0	0	0	0	0	0	0
536	1	2	12	1d 19:05:12.66000	0d 00:28:51.39000	0.00035588	0.00146678	0.00073976	4.0601	D	5	29/08/2020 06:27	37.8394		0	0	0	0	0	0	0	0	0	0	0	0	0	0
537	1	2	12	1d 19:07:47.69000	0d 00:31:26.42000	0.00038774	0.00159601	0.00074014	4.05	D	5	29/08/2020 06:30	38.1075		0	0	0	0	0	0	0	0	0	0	0	0	0	0
538	1	2	12	1d 19:10:22.93000	0d 00:34:01.66000	0.00041965	0.00172508	0.00074014	4.04	D	5	29/08/2020 06:32	38.2337		0	0	0	0	0	0	0	0	0	0	0	0	0	0
539	1	2	12	1d 19:12:59.21000	0d 00:36:37.94000	0.00045177	0.0018547	0.00073999	4.0299	D	5	29/08/2020 06:35	38.1864		0	0	0	0	0	0	0	0	0	0	0	0	0	0
540	1	2	12	1d 19:15:38.00000	0d 00:39:16.73000	0.00048441	0.00198607	0.00074006	4.0198	D	5	29/08/2020 06:38	37.8867		0	0	0	0	0	0	0	0	0	0	0	0	0	0
541	1	2	12	1d 19:18:18.92000	0d 00:41:57.65000	0.00051749	0.00211887	0.00073999	4.0098	D	5	29/08/2020 06:40	38.1075		0	0	0	0	0	0	0	0	0	0	0	0	0	0
542	1	2	12	1d 19:21:04.02000	0d 00:44:42.75000	0.00055142	0.00225477	0.00073983	3.9997	D	5	29/08/2020 06:43	38.1233		0	0	0	0	0	0	0	0	0	0	0	0	0	0
543	1	2	12	1d 19:23:48.86000	0d 00:47:27.59000	0.0005853	0.00239012	0.00074014	3.9896	D	5	29/08/2020 06:46	37.7921		0	0	0	0	0	0	0	0	0	0	0	0	0	0
544	1	2	12	1d 19:26:34.66000	0d 00:50:13.39000	0.00061938	0.00252592	0.00073999	3.9796	D	5	29/08/2020 06:49	38.076		0	0	0	0	0	0	0	0	0	0	0	0	0	0
545	1	2	12	1d 19:29:21.56000	0d 00:53:00.29000	0.00065369	0.00266227	0.00073983	3.9695	D	5	29/08/2020 06:51	38.1233		0	0	0	0	0	0	0	0	0	0	0	0	0	0
546	1	2	12	1d 19:32:10.80000	0d 00:55:49.53000	0.00068847	0.00280018	0.00074014	3.9593	D	5	29/08/2020 06:54	37.7763		0	0	0	0	0	0	0	0	0	0	0	0	0	0
547	1	2	12	1d 19:35:03.72000	0d 00:58:42.45000	0.00072402	0.00294074	0.00073999	3.9492	D	5	29/08/2020 06:57	38.1233		0	0	0	0	0	0	0	0	0	0	0	0	0	0
548	1	2	12	1d 19:37:55.61000	0d 01:01:34.34000	0.00075935	0.00308009	0.00073983	3.9391	D	5	29/08/2020 07:00	38.1391		0	0	0	0	0	0	0	0	0	0	0	0	0	0
549	1	2	12	1d 19:40:48.40000	0d 01:04:27.13000	0.00079486	0.00321982	0.00073991	3.929	D	5	29/08/2020 07:03	37.871		0	0	0	0	0	0	0	0	0	0	0	0	0	0
550	1	2	12	1d 19:43:44.05000	0d 01:07:22.78000	0.00083097	0.00336149	0.00073999	3.919	D	5	29/08/2020 07:06	38.1391		0	0	0	0	0	0	0	0	0	0	0	0	0	0
551	1	2	12	1d 19:46:40.28000	0d 01:10:19.01000	0.00086719	0.00350327	0.00073983	3.9088	D	5	29/08/2020 07:09	38.1706		0	0	0	0	0	0	0	0	0	0	0	0	0	0
552	1	2	12	1d 19:49:46.14000	0d 01:13:24.87000	0.00090539	0.00365241	0.00073991	3.8987	D	5	29/08/2020 07:12	38.0287		0	0	0	0	0	0	0	0	0	0	0	0	0	0
553	1	2	12	1d 19:52:47.51000	0d 01:16:26.24000	0.00094267	0.00379757	0.00074006	3.8886	D	5	29/08/2020 07:15	38.2652		0	0	0	0	0	0	0	0	0	0	0	0	0	0
554	1	2	12	1d 19:55:53.88000	0d 01:19:32.61000	0.00098098	0.00394634	0.00074022	3.8785	D	5	29/08/2020 07:18	37.9025		0	0	0	0	0	0	0	0	0	0	0	0	0	0
555	1	2	12	1d 19:59:06.63000	0d 01:22:45.36000	0.0010206	0.00409981	0.00073991	3.8683	D	5	29/08/2020 07:21	37.7921		0	0	0	0	0	0	0	0	0	0	0	0	0	0
556	1	2	12	1d 20:02:27.26000	0d 01:26:05.99000	0.00106183	0.00425913	0.00074029	3.8582	D	5	29/08/2020 07:24	37.934		0	0	0	0	0	0	0	0	0	0	0	0	0	0
557	1	2	12	1d 20:05:54.08000	0d 01:29:32.81000	0.00110434	0.00442294	0.00073991	3.8482	D	5	29/08/2020 07:28	37.7921		0	0	0	0	0	0	0	0	0	0	0	0	0	0
558	1	2	12	1d 20:09:29.74000	0d 01:33:08.47000	0.00114867	0.0045933	0.00074014	3.8381	D	5	29/08/2020 07:32	38.2337		0	0	0	0	0	0	0	0	0	0	0	0	0	0
559	1	2	12	1d 20:13:15.17000	0d 01:36:53.90000	0.00119501	0.00477091	0.00073983	3.828	D	5	29/08/2020 07:35	38.1391		0	0	0	0	0	0	0	0	0	0	0	0	0	0
560	1	2	12	1d 20:17:13.54000	0d 01:40:52.27000	0.001244	0.00495823	0.00074006	3.818	D	5	29/08/2020 07:39	38.1233		0	0	0	0	0	0	0	0	0	0	0	0	0	0
561	1	2	12	1d 20:21:32.54000	0d 01:45:11.27000	0.00129724	0.00516122	0.00073999	3.8079	D	5	29/08/2020 07:44	38.281		0	0	0	0	0	0	0	0	0	0	0	0	0	0
562	1	2	12	1d 20:26:16.00000	0d 01:49:54.73000	0.0013555	0.00538279	0.00074037	3.7978	D	5	29/08/2020 07:48	38.2652		0	0	0	0	0	0	0	0	0	0	0	0	0	0
563	1	2	12	1d 20:31:16.00000	0d 01:54:54.73000	0.00141717	0.00561667	0.00073999	3.7881	D	1	29/08/2020 07:53	38.0444		0	0	0	0	0	0	0	0	0	0	0	0	0	0
564	1	2	12	1d 20:36:16.00000	0d 01:59:54.73000	0.00147883	0.00584997	0.00073999	3.7789	D	1	29/08/2020 07:58	37.9498		0	0	0	0	0	0	0	0	0	0	0	0	0	0
565	1	2	12	1d 20:41:16.00000	0d 02:04:54.73000	0.00154049	0.00608275	0.00073991	3.7707	D	1	29/08/2020 08:03	37.9025		0	0	0	0	0	0	0	0	0	0	0	0	0	0
566	1	2	12	1d 20:46:16.00000	0d 02:09:54.73000	0.00160215	0.00631503	0.00073983	3.7635	D	1	29/08/2020 08:08	38.1864		0	0	0	0	0	0	0	0	0	0	0	0	0	0
567	1	2	12	1d 20:51:16.00000	0d 02:14:54.73000	0.00166382	0.00654687	0.00073983	3.7562	D	1	29/08/2020 08:13	37.8236		0	0	0	0	0	0	0	0	0	0	0	0	0	0
568	1	2	12	1d 20:56:16.00000	0d 02:19:54.73000	0.00172548	0.00677829	0.00073999	3.7498	D	1	29/08/2020 08:18	37.9656		0	0	0	0	0	0	0	0	0	0	0	0	0	0
569	1	2	12	1d 21:01:16.00000	0d 02:24:54.73000	0.00178714	0.0070093	0.00073999	3.7429	D	1	29/08/2020 08:23	37.729		0	0	0	0	0	0	0	0	0	0	0	0	0	0
570	1	2	12	1d 21:06:16.00000	0d 02:29:54.73000	0.00184881	0.00723993	0.00074006	3.7371	D	1	29/08/2020 08:28	37.8236		0	0	0	0	0	0	0	0	0	0	0	0	0	0
571	1	2	12	1d 21:11:16.00000	0d 02:34:54.73000	0.00191047	0.00747019	0.00073999	3.7311	D	1	29/08/2020 08:33	38.1548		0	0	0	0	0	0	0	0	0	0	0	0	0	0
572	1	2	12	1d 21:16:16.00000	0d 02:39:54.73000	0.00197213	0.00770008	0.00073991	3.7249	D	1	29/08/2020 08:38	37.7606		0	0	0	0	0	0	0	0	0	0	0	0	0	0
573	1	2	12	1d 21:21:16.00000	0d 02:44:54.73000	0.0020338	0.00792961	0.00073999	3.7194	D	1	29/08/2020 08:43	37.9656		0	0	0	0	0	0	0	0	0	0	0	0	0	0
574	1	2	12	1d 21:26:16.00000	0d 02:49:54.73000	0.00209546	0.00815876	0.00073999	3.7131	D	1	29/08/2020 08:48	37.7132		0	0	0	0	0	0	0	0	0	0	0	0	0	0
575	1	2	12	1d 21:31:16.00000	0d 02:54:54.73000	0.00215712	0.00838754	0.00073983	3.7069	D	1	29/08/2020 08:53	37.8394		0	0	0	0	0	0	0	0	0	0	0	0	0	0
576	1	2	12	1d 21:36:16.00000	0d 02:59:54.73000	0.00221878	0.00861593	0.00074006	3.7008	D	1	29/08/2020 08:58	38.1233		0	0	0	0	0	0	0	0	0	0	0	0	0	0
577	1	2	12	1d 21:41:16.00000	0d 03:04:54.73000	0.00228045	0.00884392	0.00074014	3.6939	D	1	29/08/2020 09:03	37.9183		0	0	0	0	0	0	0	0	0	0	0	0	0	0
578	1	2	12	1d 21:46:16.00000	0d 03:09:54.73000	0.00234211	0.00907149	0.00073976	3.687	D	1	29/08/2020 09:08	38.3126		0	0	0	0	0	0	0	0	0	0	0	0	0	0
579	1	2	12	1d 21:51:16.00000	0d 03:14:54.73000	0.00240377	0.00929862	0.00073991	3.6797	D	1	29/08/2020 09:13	38.1391		0	0	0	0	0	0	0	0	0	0	0	0	0	0
580	1	2	12	1d 21:56:16.00000	0d 03:19:54.73000	0.00246544	0.00952529	0.00074006	3.6719	D	1	29/08/2020 09:18	38.2179		0	0	0	0	0	0	0	0	0	0	0	0	0	0
581	1	2	12	1d 22:01:16.00000	0d 03:24:54.73000	0.0025271	0.00975146	0.00074006	3.6634	D	1	29/08/2020 09:23	38.0918		0	0	0	0	0	0	0	0	0	0	0	0	0	0
582	1	2	12	1d 22:06:16.00000	0d 03:29:54.73000	0.00258876	0.0099771	0.00073976	3.6547	D	1	29/08/2020 09:28	38.3914		0	0	0	0	0	0	0	0	0	0	0	0	0	0
583	1	2	12	1d 22:11:16.00000	0d 03:34:54.73000	0.00265043	0.0102022	0.00073999	3.6449	D	1	29/08/2020 09:33	38.2652		0	0	0	0	0	0	0	0	0	0	0	0	0	0
584	1	2	12	1d 22:15:54.88000	0d 03:39:33.61000	0.00270775	0.0104108	0.00073983	3.6349	D	5	29/08/2020 09:38	38.1233		0	0	0	0	0	0	0	0	0	0	0	0	0	0
585	1	2	12	1d 22:20:09.84000	0d 03:43:48.57000	0.00276015	0.0106011	0.00073991	3.6246	D	5	29/08/2020 09:42	37.729		0	0	0	0	0	0	0	0	0	0	0	0	0	0
586	1	2	12	1d 22:23:55.29000	0d 03:47:34.02000	0.00280649	0.0107688	0.00073999	3.6146	D	5	29/08/2020 09:46	37.9971		0	0	0	0	0	0	0	0	0	0	0	0	0	0
587	1	2	12	1d 22:27:07.74000	0d 03:50:46.47000	0.00284605	0.0109116	0.00073991	3.6045	D	5	29/08/2020 09:49	37.7448		0	0	0	0	0	0	0	0	0	0	0	0	0	0
588	1	2	12	1d 22:29:51.44000	0d 03:53:30.17000	0.0028797	0.0110327	0.00074022	3.5943	D	5	29/08/2020 09:52	38.0129		0	0	0	0	0	0	0	0	0	0	0	0	0	0
589	1	2	12	1d 22:32:11.37000	0d 03:55:50.10000	0.00290846	0.011136	0.00073991	3.5842	D	5	29/08/2020 09:54	37.9498		0	0	0	0	0	0	0	0	0	0	0	0	0	0
590	1	2	12	1d 22:34:09.26000	0d 03:57:47.99000	0.00293269	0.0112227	0.00073983	3.5741	D	5	29/08/2020 09:56	37.9025		0	0	0	0	0	0	0	0	0	0	0	0	0	0
591	1	2	12	1d 22:35:47.73000	0d 03:59:26.46000	0.00295293	0.011295	0.00074006	3.564	D	5	29/08/2020 09:58	37.8236		0	0	0	0	0	0	0	0	0	0	0	0	0	0
592	1	2	12	1d 22:37:08.53000	0d 04:00:47.26000	0.00296954	0.0113541	0.00073991	3.554	D	5	29/08/2020 09:59	37.7132		0	0	0	0	0	0	0	0	0	0	0	0	0	0
593	1	2	12	1d 22:38:16.34000	0d 04:01:55.07000	0.00298348	0.0114035	0.00073999	3.5439	D	5	29/08/2020 10:00	38.0602		0	0	0	0	0	0	0	0	0	0	0	0	0	0
594	1	2	12	1d 22:39:13.26000	0d 04:02:51.99000	0.00299518	0.0114449	0.00073991	3.5338	D	5	29/08/2020 10:01	38.2337		0	0	0	0	0	0	0	0	0	0	0	0	0	0
595	1	2	12	1d 22:40:03.44000	0d 04:03:42.17000	0.00300549	0.0114813	0.00073983	3.5238	D	5	29/08/2020 10:02	38.3599		0	0	0	0	0	0	0	0	0	0	0	0	0	0
596	1	2	12	1d 22:40:45.11000	0d 04:04:23.84000	0.00301405	0.0115115	0.00074006	3.5137	D	5	29/08/2020 10:03	37.9971		0	0	0	0	0	0	0	0	0	0	0	0	0	0
597	1	2	12	1d 22:41:19.39000	0d 04:04:58.12000	0.0030211	0.0115362	0.00073991	3.5036	D	5	29/08/2020 10:03	38.1233		0	0	0	0	0	0	0	0	0	0	0	0	0	0
598	1	2	12	1d 22:41:49.33000	0d 04:05:28.06000	0.00302725	0.0115577	0.00073999	3.4936	D	5	29/08/2020 10:04	38.1233		0	0	0	0	0	0	0	0	0	0	0	0	0	0
599	1	2	12	1d 22:42:15.81000	0d 04:05:54.54000	0.0030327	0.0115767	0.00073991	3.4835	D	5	29/08/2020 10:04	37.8394		0	0	0	0	0	0	0	0	0	0	0	0	0	0
600	1	2	12	1d 22:42:38.94000	0d 04:06:17.67000	0.00303745	0.0115933	0.00073991	3.4734	D	5	29/08/2020 10:05	37.934		0	0	0	0	0	0	0	0	0	0	0	0	0	0
601	1	2	12	1d 22:42:59.59000	0d 04:06:38.32000	0.0030417	0.011608	0.00073999	3.4633	D	5	29/08/2020 10:05	38.0602		0	0	0	0	0	0	0	0	0	0	0	0	0	0
602	1	2	12	1d 22:43:17.96000	0d 04:06:56.69000	0.00304547	0.011621	0.00073991	3.4531	D	5	29/08/2020 10:05	38.1548		0	0	0	0	0	0	0	0	0	0	0	0	0	0
603	1	2	12	1d 22:43:34.87000	0d 04:07:13.60000	0.00304895	0.011633	0.00073983	3.4429	D	5	29/08/2020 10:06	37.8552		0	0	0	0	0	0	0	0	0	0	0	0	0	0
604	1	2	12	1d 22:43:49.94000	0d 04:07:28.67000	0.00305205	0.0116437	0.00073999	3.4328	D	5	29/08/2020 10:06	37.7763		0	0	0	0	0	0	0	0	0	0	0	0	0	0
605	1	2	12	1d 22:44:03.86000	0d 04:07:42.59000	0.00305491	0.0116535	0.00073991	3.4226	D	5	29/08/2020 10:06	37.8552		0	0	0	0	0	0	0	0	0	0	0	0	0	0
606	1	2	12	1d 22:44:16.83000	0d 04:07:55.56000	0.00305757	0.0116626	0.00074014	3.4124	D	5	29/08/2020 10:06	37.8867		0	0	0	0	0	0	0	0	0	0	0	0	0	0
607	1	2	12	1d 22:44:28.69000	0d 04:08:07.42000	0.00306001	0.0116709	0.00074006	3.4022	D	5	29/08/2020 10:07	37.9498		0	0	0	0	0	0	0	0	0	0	0	0	0	0
608	1	2	12	1d 22:44:39.68000	0d 04:08:18.41000	0.00306227	0.0116786	0.00073983	3.3919	D	5	29/08/2020 10:07	37.9814		0	0	0	0	0	0	0	0	0	0	0	0	0	0
609	1	2	12	1d 22:44:50.03000	0d 04:08:28.76000	0.0030644	0.0116858	0.00073999	3.3817	D	5	29/08/2020 10:07	38.0287		0	0	0	0	0	0	0	0	0	0	0	0	0	0
610	1	2	12	1d 22:44:59.80000	0d 04:08:38.53000	0.0030664	0.0116926	0.00074014	3.3715	D	5	29/08/2020 10:07	38.0602		0	0	0	0	0	0	0	0	0	0	0	0	0	0
611	1	2	12	1d 22:45:08.97000	0d 04:08:47.70000	0.00306829	0.0116989	0.00073999	3.3613	D	5	29/08/2020 10:07	38.0918		0	0	0	0	0	0	0	0	0	0	0	0	0	0
612	1	2	12	1d 22:45:17.59000	0d 04:08:56.32000	0.00307006	0.0117048	0.00074022	3.351	D	5	29/08/2020 10:07	37.729		0	0	0	0	0	0	0	0	0	0	0	0	0	0
613	1	2	12	1d 22:45:25.98000	0d 04:09:04.71000	0.00307179	0.0117106	0.00073999	3.3408	D	5	29/08/2020 10:07	37.6817		0	0	0	0	0	0	0	0	0	0	0	0	0	0
614	1	2	12	1d 22:45:33.73000	0d 04:09:12.46000	0.00307338	0.0117159	0.00074006	3.3304	D	5	29/08/2020 10:08	37.6975		0	0	0	0	0	0	0	0	0	0	0	0	0	0
615	1	2	12	1d 22:45:41.18000	0d 04:09:19.91000	0.00307491	0.011721	0.00073983	3.3204	D	5	29/08/2020 10:08	37.6975		0	0	0	0	0	0	0	0	0	0	0	0	0	0
616	1	2	12	1d 22:45:48.10000	0d 04:09:26.83000	0.00307633	0.0117257	0.00073991	3.3103	D	5	29/08/2020 10:08	37.7606		0	0	0	0	0	0	0	0	0	0	0	0	0	0
617	1	2	12	1d 22:45:54.71000	0d 04:09:33.44000	0.00307769	0.0117302	0.00073976	3.3002	D	5	29/08/2020 10:08	37.8394		0	0	0	0	0	0	0	0	0	0	0	0	0	0
618	1	2	12	1d 22:46:01.22000	0d 04:09:39.95000	0.00307903	0.0117346	0.00073999	3.29	D	5	29/08/2020 10:08	37.8552		0	0	0	0	0	0	0	0	0	0	0	0	0	0
619	1	2	12	1d 22:46:07.36000	0d 04:09:46.09000	0.00308029	0.0117388	0.00073999	3.2798	D	5	29/08/2020 10:08	37.9183		0	0	0	0	0	0	0	0	0	0	0	0	0	0
620	1	2	12	1d 22:46:13.25000	0d 04:09:51.98000	0.0030815	0.0117428	0.00073991	3.2696	D	5	29/08/2020 10:08	37.934		0	0	0	0	0	0	0	0	0	0	0	0	0	0
621	1	2	12	1d 22:46:19.05000	0d 04:09:57.78000	0.00308269	0.0117466	0.00073983	3.2595	D	5	29/08/2020 10:08	37.9498		0	0	0	0	0	0	0	0	0	0	0	0	0	0
622	1	2	12	1d 22:46:24.33000	0d 04:10:03.06000	0.00308378	0.0117502	0.00073983	3.2493	D	5	29/08/2020 10:08	37.9814		0	0	0	0	0	0	0	0	0	0	0	0	0	0
623	1	2	12	1d 22:46:29.66000	0d 04:10:08.39000	0.00308487	0.0117537	0.00074006	3.2389	D	5	29/08/2020 10:09	37.9971		0	0	0	0	0	0	0	0	0	0	0	0	0	0
624	1	2	12	1d 22:46:34.77000	0d 04:10:13.50000	0.00308593	0.0117571	0.00074014	3.2284	D	5	29/08/2020 10:09	38.0129		0	0	0	0	0	0	0	0	0	0	0	0	0	0
625	1	2	12	1d 22:46:39.85000	0d 04:10:18.58000	0.00308697	0.0117605	0.00074022	3.218	D	5	29/08/2020 10:09	38.0287		0	0	0	0	0	0	0	0	0	0	0	0	0	0
626	1	2	12	1d 22:46:44.59000	0d 04:10:23.32000	0.00308794	0.0117636	0.00073999	3.2079	D	5	29/08/2020 10:09	38.0602		0	0	0	0	0	0	0	0	0	0	0	0	0	0
627	1	2	12	1d 22:46:49.10000	0d 04:10:27.83000	0.00308887	0.0117666	0.00074006	3.1977	D	5	29/08/2020 10:09	38.076		0	0	0	0	0	0	0	0	0	0	0	0	0	0
628	1	2	12	1d 22:46:53.48000	0d 04:10:32.21000	0.00308977	0.0117695	0.00073991	3.1876	D	5	29/08/2020 10:09	38.0918		0	0	0	0	0	0	0	0	0	0	0	0	0	0
629	1	2	12	1d 22:46:57.74000	0d 04:10:36.47000	0.00309065	0.0117723	0.00073983	3.1774	D	5	29/08/2020 10:09	38.0918		0	0	0	0	0	0	0	0	0	0	0	0	0	0
630	1	2	12	1d 22:47:01.93000	0d 04:10:40.66000	0.00309151	0.011775	0.00073983	3.1669	D	5	29/08/2020 10:09	38.1233		0	0	0	0	0	0	0	0	0	0	0	0	0	0
631	1	2	12	1d 22:47:06.10000	0d 04:10:44.83000	0.00309236	0.0117777	0.00074006	3.1568	D	5	29/08/2020 10:09	38.1391		0	0	0	0	0	0	0	0	0	0	0	0	0	0
632	1	2	12	1d 22:47:09.90000	0d 04:10:48.63000	0.00309315	0.0117802	0.00073983	3.1466	D	5	29/08/2020 10:09	38.1391		0	0	0	0	0	0	0	0	0	0	0	0	0	0
633	1	2	12	1d 22:47:13.71000	0d 04:10:52.44000	0.00309393	0.0117826	0.00073991	3.1363	D	5	29/08/2020 10:09	38.1706		0	0	0	0	0	0	0	0	0	0	0	0	0	0
634	1	2	12	1d 22:47:17.38000	0d 04:10:56.11000	0.00309468	0.011785	0.00073991	3.1263	D	5	29/08/2020 10:09	38.1864		0	0	0	0	0	0	0	0	0	0	0	0	0	0
635	1	2	12	1d 22:47:20.96000	0d 04:10:59.69000	0.00309542	0.0117873	0.00073983	3.116	D	5	29/08/2020 10:09	38.2022		0	0	0	0	0	0	0	0	0	0	0	0	0	0
636	1	2	12	1d 22:47:24.38000	0d 04:11:03.11000	0.00309612	0.0117895	0.00073991	3.1058	D	5	29/08/2020 10:09	38.2179		0	0	0	0	0	0	0	0	0	0	0	0	0	0
637	1	2	12	1d 22:47:27.81000	0d 04:11:06.54000	0.00309683	0.0117916	0.00073983	3.0956	D	5	29/08/2020 10:10	38.2179		0	0	0	0	0	0	0	0	0	0	0	0	0	0
638	1	2	12	1d 22:47:31.15000	0d 04:11:09.88000	0.00309751	0.0117938	0.00073991	3.0852	D	5	29/08/2020 10:10	38.2179		0	0	0	0	0	0	0	0	0	0	0	0	0	0
639	1	2	12	1d 22:47:34.33000	0d 04:11:13.06000	0.00309817	0.0117958	0.00074014	3.075	D	5	29/08/2020 10:10	38.2179		0	0	0	0	0	0	0	0	0	0	0	0	0	0
640	1	2	12	1d 22:47:37.42000	0d 04:11:16.15000	0.0030988	0.0117977	0.00073968	3.0648	D	5	29/08/2020 10:10	38.2337		0	0	0	0	0	0	0	0	0	0	0	0	0	0
641	1	2	12	1d 22:47:40.47000	0d 04:11:19.20000	0.00309943	0.0117996	0.00073999	3.0542	D	5	29/08/2020 10:10	38.2337		0	0	0	0	0	0	0	0	0	0	0	0	0	0
642	1	2	12	1d 22:47:43.45000	0d 04:11:22.18000	0.00310004	0.0118015	0.00073991	3.0439	D	5	29/08/2020 10:10	38.2495		0	0	0	0	0	0	0	0	0	0	0	0	0	0
643	1	2	12	1d 22:47:46.40000	0d 04:11:25.13000	0.00310065	0.0118034	0.00074014	3.0335	D	5	29/08/2020 10:10	38.2652		0	0	0	0	0	0	0	0	0	0	0	0	0	0
644	1	2	12	1d 22:47:49.27000	0d 04:11:28.00000	0.00310124	0.0118051	0.00073991	3.023	D	5	29/08/2020 10:10	38.2652		0	0	0	0	0	0	0	0	0	0	0	0	0	0
645	1	2	12	1d 22:47:52.03000	0d 04:11:30.76000	0.00310181	0.0118069	0.00073991	3.0127	D	5	29/08/2020 10:10	38.2968		0	0	0	0	0	0	0	0	0	0	0	0	0	0
646	1	2	12	1d 22:47:54.72000	0d 04:11:33.45000	0.00310236	0.0118085	0.00073991	3.0024	D	5	29/08/2020 10:10	38.2968		0	0	0	0	0	0	0	0	0	0	0	0	0	0
647	1	2	12	1d 22:47:57.34000	0d 04:11:36.07000	0.0031029	0.0118101	0.00073991	2.992	D	5	29/08/2020 10:10	38.2968		0	0	0	0	0	0	0	0	0	0	0	0	0	0
648	1	2	12	1d 22:47:59.94000	0d 04:11:38.67000	0.00310343	0.0118117	0.00073991	2.9816	D	5	29/08/2020 10:10	38.2968		0	0	0	0	0	0	0	0	0	0	0	0	0	0
649	1	2	12	1d 22:48:02.43000	0d 04:11:41.16000	0.00310394	0.0118133	0.00073999	2.9714	D	5	29/08/2020 10:10	38.2968		0	0	0	0	0	0	0	0	0	0	0	0	0	0
650	1	2	12	1d 22:48:04.88000	0d 04:11:43.61000	0.00310445	0.0118147	0.00073999	2.9607	D	5	29/08/2020 10:10	38.2968		0	0	0	0	0	0	0	0	0	0	0	0	0	0
651	1	2	12	1d 22:48:07.38000	0d 04:11:46.11000	0.00310496	0.0118163	0.00073999	2.9502	D	5	29/08/2020 10:10	38.2968		0	0	0	0	0	0	0	0	0	0	0	0	0	0
652	1	2	12	1d 22:48:09.77000	0d 04:11:48.50000	0.00310545	0.0118177	0.00074006	2.94	D	5	29/08/2020 10:10	38.2968		0	0	0	0	0	0	0	0	0	0	0	0	0	0
653	1	2	12	1d 22:48:12.06000	0d 04:11:50.79000	0.00310592	0.0118191	0.00074006	2.9294	D	5	29/08/2020 10:10	38.2968		0	0	0	0	0	0	0	0	0	0	0	0	0	0
654	1	2	12	1d 22:48:14.38000	0d 04:11:53.11000	0.0031064	0.0118205	0.00073983	2.9186	D	5	29/08/2020 10:10	38.3126		0	0	0	0	0	0	0	0	0	0	0	0	0	0
655	1	2	12	1d 22:48:16.70000	0d 04:11:55.43000	0.00310688	0.0118219	0.00073968	2.9081	D	5	29/08/2020 10:10	38.3126		0	0	0	0	0	0	0	0	0	0	0	0	0	0
656	1	2	12	1d 22:48:18.88000	0d 04:11:57.61000	0.00310732	0.0118232	0.00073983	2.8978	D	5	29/08/2020 10:10	38.3283		0	0	0	0	0	0	0	0	0	0	0	0	0	0
657	1	2	12	1d 22:48:20.98000	0d 04:11:59.71000	0.00310776	0.0118244	0.00073999	2.8875	D	5	29/08/2020 10:10	38.3441		0	0	0	0	0	0	0	0	0	0	0	0	0	0
658	1	2	12	1d 22:48:23.09000	0d 04:12:01.82000	0.00310819	0.0118257	0.00074006	2.8771	D	5	29/08/2020 10:10	38.3441		0	0	0	0	0	0	0	0	0	0	0	0	0	0
659	1	2	12	1d 22:48:25.14000	0d 04:12:03.87000	0.00310861	0.0118269	0.00074006	2.8666	D	5	29/08/2020 10:10	38.3441		0	0	0	0	0	0	0	0	0	0	0	0	0	0
660	1	2	12	1d 22:48:27.18000	0d 04:12:05.91000	0.00310903	0.0118281	0.00073999	2.856	D	5	29/08/2020 10:10	38.3441		0	0	0	0	0	0	0	0	0	0	0	0	0	0
661	1	2	12	1d 22:48:29.19000	0d 04:12:07.92000	0.00310944	0.0118293	0.00073999	2.8457	D	5	29/08/2020 10:11	38.3599		0	0	0	0	0	0	0	0	0	0	0	0	0	0
662	1	2	12	1d 22:48:31.16000	0d 04:12:09.89000	0.00310985	0.0118304	0.00073991	2.8351	D	5	29/08/2020 10:11	38.3599		0	0	0	0	0	0	0	0	0	0	0	0	0	0
663	1	2	12	1d 22:48:33.10000	0d 04:12:11.83000	0.00311025	0.0118315	0.00073999	2.8248	D	5	29/08/2020 10:11	38.2968		0	0	0	0	0	0	0	0	0	0	0	0	0	0
664	1	2	12	1d 22:48:35.03000	0d 04:12:13.76000	0.00311064	0.0118327	0.00073999	2.8142	D	5	29/08/2020 10:11	38.1706		0	0	0	0	0	0	0	0	0	0	0	0	0	0
665	1	2	12	1d 22:48:36.90000	0d 04:12:15.63000	0.00311103	0.0118337	0.00073999	2.8038	D	5	29/08/2020 10:11	38.0918		0	0	0	0	0	0	0	0	0	0	0	0	0	0
666	1	2	12	1d 22:48:38.74000	0d 04:12:17.47000	0.00311141	0.0118348	0.00073976	2.7933	D	5	29/08/2020 10:11	38.0444		0	0	0	0	0	0	0	0	0	0	0	0	0	0
667	1	2	12	1d 22:48:40.56000	0d 04:12:19.29000	0.00311178	0.0118358	0.00073991	2.7828	D	5	29/08/2020 10:11	38.0129		0	0	0	0	0	0	0	0	0	0	0	0	0	0
668	1	2	12	1d 22:48:42.36000	0d 04:12:21.09000	0.00311215	0.0118369	0.00074014	2.7724	D	5	29/08/2020 10:11	37.9971		0	0	0	0	0	0	0	0	0	0	0	0	0	0
669	1	2	12	1d 22:48:44.12000	0d 04:12:22.85000	0.00311251	0.0118379	0.00073991	2.762	D	5	29/08/2020 10:11	37.9814		0	0	0	0	0	0	0	0	0	0	0	0	0	0
670	1	2	12	1d 22:48:45.84000	0d 04:12:24.57000	0.00311287	0.0118388	0.00073999	2.7517	D	5	29/08/2020 10:11	37.9656		0	0	0	0	0	0	0	0	0	0	0	0	0	0
671	1	2	12	1d 22:48:47.55000	0d 04:12:26.28000	0.00311322	0.0118398	0.00073999	2.7413	D	5	29/08/2020 10:11	37.9498		0	0	0	0	0	0	0	0	0	0	0	0	0	0
672	1	2	12	1d 22:48:49.23000	0d 04:12:27.96000	0.00311356	0.0118408	0.00073991	2.7308	D	5	29/08/2020 10:11	37.934		0	0	0	0	0	0	0	0	0	0	0	0	0	0
673	1	2	12	1d 22:48:50.96000	0d 04:12:29.69000	0.00311392	0.0118417	0.00074006	2.7201	D	5	29/08/2020 10:11	37.934		0	0	0	0	0	0	0	0	0	0	0	0	0	0
674	1	2	12	1d 22:48:52.64000	0d 04:12:31.37000	0.00311426	0.0118427	0.00073983	2.7095	D	5	29/08/2020 10:11	37.934		0	0	0	0	0	0	0	0	0	0	0	0	0	0
675	1	2	12	1d 22:48:54.28000	0d 04:12:33.01000	0.0031146	0.0118436	0.00073976	2.6989	D	5	29/08/2020 10:11	37.934		0	0	0	0	0	0	0	0	0	0	0	0	0	0
676	1	2	12	1d 22:48:55.95000	0d 04:12:34.68000	0.00311494	0.0118445	0.00074006	2.688	D	5	29/08/2020 10:11	37.9498		0	0	0	0	0	0	0	0	0	0	0	0	0	0
677	1	2	12	1d 22:48:57.60000	0d 04:12:36.33000	0.00311528	0.0118454	0.00073999	2.6773	D	5	29/08/2020 10:11	37.9498		0	0	0	0	0	0	0	0	0	0	0	0	0	0
678	1	2	12	1d 22:48:59.24000	0d 04:12:37.97000	0.00311562	0.0118463	0.00073999	2.6667	D	5	29/08/2020 10:11	37.9498		0	0	0	0	0	0	0	0	0	0	0	0	0	0
679	1	2	12	1d 22:49:00.84000	0d 04:12:39.57000	0.00311595	0.0118472	0.00073983	2.6557	D	5	29/08/2020 10:11	37.9656		0	0	0	0	0	0	0	0	0	0	0	0	0	0
680	1	2	12	1d 22:49:02.45000	0d 04:12:41.18000	0.00311628	0.0118481	0.00073991	2.645	D	5	29/08/2020 10:11	37.9656		0	0	0	0	0	0	0	0	0	0	0	0	0	0
681	1	2	12	1d 22:49:04.00000	0d 04:12:42.73000	0.0031166	0.0118489	0.00074006	2.6345	D	5	29/08/2020 10:11	37.9814		0	0	0	0	0	0	0	0	0	0	0	0	0	0
682	1	2	12	1d 22:49:05.57000	0d 04:12:44.30000	0.00311692	0.0118498	0.00073983	2.6236	D	5	29/08/2020 10:11	37.9814		0	0	0	0	0	0	0	0	0	0	0	0	0	0
683	1	2	12	1d 22:49:07.12000	0d 04:12:45.85000	0.00311724	0.0118506	0.00073999	2.6131	D	5	29/08/2020 10:11	37.9814		0	0	0	0	0	0	0	0	0	0	0	0	0	0
684	1	2	12	1d 22:49:08.60000	0d 04:12:47.33000	0.00311754	0.0118514	0.00073968	2.6027	D	5	29/08/2020 10:11	37.9971		0	0	0	0	0	0	0	0	0	0	0	0	0	0
685	1	2	12	1d 22:49:10.09000	0d 04:12:48.82000	0.00311785	0.0118522	0.00073999	2.5924	D	5	29/08/2020 10:11	37.9971		0	0	0	0	0	0	0	0	0	0	0	0	0	0
686	1	2	12	1d 22:49:11.56000	0d 04:12:50.29000	0.00311815	0.011853	0.00073991	2.5818	D	5	29/08/2020 10:11	37.9814		0	0	0	0	0	0	0	0	0	0	0	0	0	0
687	1	2	12	1d 22:49:13.05000	0d 04:12:51.78000	0.00311846	0.0118537	0.00073983	2.5713	D	5	29/08/2020 10:11	37.9971		0	0	0	0	0	0	0	0	0	0	0	0	0	0
688	1	2	12	1d 22:49:14.50000	0d 04:12:53.23000	0.00311876	0.0118545	0.00073991	2.5606	D	5	29/08/2020 10:11	38.0129		0	0	0	0	0	0	0	0	0	0	0	0	0	0
689	1	2	12	1d 22:49:15.97000	0d 04:12:54.70000	0.00311906	0.0118553	0.00073999	2.5501	D	5	29/08/2020 10:11	38.0129		0	0	0	0	0	0	0	0	0	0	0	0	0	0
690	1	2	12	1d 22:49:17.42000	0d 04:12:56.15000	0.00311936	0.011856	0.00073991	2.5396	D	5	29/08/2020 10:11	38.0129		0	0	0	0	0	0	0	0	0	0	0	0	0	0
691	1	2	12	1d 22:49:18.89000	0d 04:12:57.62000	0.00311966	0.0118568	0.00073991	2.5286	D	5	29/08/2020 10:11	38.0287		0	0	0	0	0	0	0	0	0	0	0	0	0	0
692	1	2	12	1d 22:49:20.35000	0d 04:12:59.08000	0.00311996	0.0118576	0.00074006	2.518	D	5	29/08/2020 10:11	38.0444		0	0	0	0	0	0	0	0	0	0	0	0	0	0
693	1	2	12	1d 22:49:21.77000	0d 04:13:00.50000	0.00312025	0.0118583	0.00073976	2.5075	D	5	29/08/2020 10:11	38.0602		0	0	0	0	0	0	0	0	0	0	0	0	0	0
694	1	2	12	1d 22:49:22.76000	0d 04:13:01.49000	0.00312045	0.0118588	0.00073968	2.5	D	133	29/08/2020 10:11	38.076		0	0	0	0	0	0	0	0	0	0	0	0	0	0
695	1	2	13	1d 22:49:22.77000	0d 00:00:00.01000	0	0	0	2.515	R	0	29/08/2020 10:11	38.076		0	0	0	0	0	0	0	0	0	0	0	0	0	0
696	1	2	13	1d 22:49:24.77000	0d 00:00:02.01000	0	0	0	2.7253	R	1	29/08/2020 10:11	38.0918		0	0	0	0	0	0	0	0	0	0	0	0	0	0
697	1	2	13	1d 22:49:26.77000	0d 00:00:04.01000	0	0	0	2.8531	R	1	29/08/2020 10:11	38.1075		0	0	0	0	0	0	0	0	0	0	0	0	0	0
698	1	2	13	1d 22:49:28.77000	0d 00:00:06.01000	0	0	0	2.954	R	1	29/08/2020 10:12	38.1075		0	0	0	0	0	0	0	0	0	0	0	0	0	0
699	1	2	13	1d 22:49:30.77000	0d 00:00:08.01000	0	0	0	3.039	R	1	29/08/2020 10:12	38.1075		0	0	0	0	0	0	0	0	0	0	0	0	0	0
700	1	2	13	1d 22:49:32.76000	0d 00:00:10.00000	0	0	0	3.1113	R	129	29/08/2020 10:12	38.1075		0	0	0	0	0	0	0	0	0	0	0	0	0	0
701	2	3	9	1d 22:49:32.80000	0d 00:00:00.04000	0.00000001	0.00000002	0.00074105	3.1501	C	0	29/08/2020 10:12	38.1075		0	0	0	0	0	0	0	0	0	0	0	0	0	0
702	2	3	9	1d 22:49:32.96000	0d 00:00:00.20000	0.00000004	0.00000013	0.00073983	3.1746	C	5	29/08/2020 10:12	38.1075		0	0	0	0	0	0	0	0	0	0	0	0	0	0
703	2	3	9	1d 22:49:33.12000	0d 00:00:00.36000	0.00000007	0.00000023	0.00073999	3.1949	C	5	29/08/2020 10:12	38.1075		0	0	0	0	0	0	0	0	0	0	0	0	0	0
704	2	3	9	1d 22:49:33.29000	0d 00:00:00.53000	0.00000011	0.00000035	0.00074014	3.214	C	5	29/08/2020 10:12	38.1075		0	0	0	0	0	0	0	0	0	0	0	0	0	0
705	2	3	9	1d 22:49:33.48000	0d 00:00:00.72000	0.00000015	0.00000047	0.00073999	3.2326	C	5	29/08/2020 10:12	38.1075		0	0	0	0	0	0	0	0	0	0	0	0	0	0
706	2	3	9	1d 22:49:33.67000	0d 00:00:00.91000	0.00000019	0.0000006	0.00074014	3.2499	C	5	29/08/2020 10:12	38.1075		0	0	0	0	0	0	0	0	0	0	0	0	0	0
707	2	3	9	1d 22:49:33.86000	0d 00:00:01.10000	0.00000023	0.00000073	0.00073983	3.2663	C	5	29/08/2020 10:12	38.1075		0	0	0	0	0	0	0	0	0	0	0	0	0	0
708	2	3	9	1d 22:49:34.06000	0d 00:00:01.30000	0.00000027	0.00000086	0.00073976	3.2828	C	5	29/08/2020 10:12	38.1075		0	0	0	0	0	0	0	0	0	0	0	0	0	0
709	2	3	9	1d 22:49:34.27000	0d 00:00:01.51000	0.00000031	0.000001	0.00073991	3.2993	C	5	29/08/2020 10:12	38.1075		0	0	0	0	0	0	0	0	0	0	0	0	0	0
710	2	3	9	1d 22:49:34.49000	0d 00:00:01.73000	0.00000036	0.00000115	0.00073983	3.3158	C	5	29/08/2020 10:12	38.1075		0	0	0	0	0	0	0	0	0	0	0	0	0	0
711	2	3	9	1d 22:49:34.71000	0d 00:00:01.95000	0.0000004	0.0000013	0.00073991	3.3315	C	5	29/08/2020 10:12	38.1075		0	0	0	0	0	0	0	0	0	0	0	0	0	0
712	2	3	9	1d 22:49:34.94000	0d 00:00:02.18000	0.00000045	0.00000146	0.00073999	3.3469	C	5	29/08/2020 10:12	38.1075		0	0	0	0	0	0	0	0	0	0	0	0	0	0
713	2	3	9	1d 22:49:35.18000	0d 00:00:02.42000	0.0000005	0.00000163	0.00073983	3.3626	C	5	29/08/2020 10:12	38.1075		0	0	0	0	0	0	0	0	0	0	0	0	0	0
714	2	3	9	1d 22:49:35.42000	0d 00:00:02.66000	0.00000055	0.00000179	0.00074006	3.3776	C	5	29/08/2020 10:12	38.0918		0	0	0	0	0	0	0	0	0	0	0	0	0	0
715	2	3	9	1d 22:49:35.68000	0d 00:00:02.92000	0.0000006	0.00000197	0.00073983	3.393	C	5	29/08/2020 10:12	38.0918		0	0	0	0	0	0	0	0	0	0	0	0	0	0
716	2	3	9	1d 22:49:35.94000	0d 00:00:03.18000	0.00000065	0.00000215	0.00073991	3.4078	C	5	29/08/2020 10:12	38.0918		0	0	0	0	0	0	0	0	0	0	0	0	0	0
717	2	3	9	1d 22:49:36.21000	0d 00:00:03.45000	0.00000071	0.00000234	0.00073991	3.422	C	5	29/08/2020 10:12	38.0918		0	0	0	0	0	0	0	0	0	0	0	0	0	0
718	2	3	9	1d 22:49:36.49000	0d 00:00:03.73000	0.00000077	0.00000254	0.00074014	3.436	C	5	29/08/2020 10:12	38.1075		0	0	0	0	0	0	0	0	0	0	0	0	0	0
719	2	3	9	1d 22:49:36.79000	0d 00:00:04.03000	0.00000083	0.00000275	0.00074006	3.4502	C	5	29/08/2020 10:12	38.1075		0	0	0	0	0	0	0	0	0	0	0	0	0	0
720	2	3	9	1d 22:49:37.10000	0d 00:00:04.34000	0.00000089	0.00000297	0.00073976	3.464	C	5	29/08/2020 10:12	38.1075		0	0	0	0	0	0	0	0	0	0	0	0	0	0
721	2	3	9	1d 22:49:37.42000	0d 00:00:04.66000	0.00000096	0.0000032	0.00073991	3.4774	C	5	29/08/2020 10:12	38.1075		0	0	0	0	0	0	0	0	0	0	0	0	0	0
722	2	3	9	1d 22:49:37.77000	0d 00:00:05.01000	0.00000103	0.00000345	0.00073991	3.4907	C	5	29/08/2020 10:12	38.1075		0	0	0	0	0	0	0	0	0	0	0	0	0	0
723	2	3	9	1d 22:49:38.14000	0d 00:00:05.38000	0.00000111	0.00000372	0.00073983	3.5035	C	5	29/08/2020 10:12	38.1075		0	0	0	0	0	0	0	0	0	0	0	0	0	0
724	2	3	9	1d 22:49:38.53000	0d 00:00:05.77000	0.00000119	0.000004	0.00073999	3.516	C	5	29/08/2020 10:12	38.1075		0	0	0	0	0	0	0	0	0	0	0	0	0	0
725	2	3	9	1d 22:49:38.97000	0d 00:00:06.21000	0.00000128	0.00000432	0.00073991	3.5285	C	5	29/08/2020 10:12	38.1075		0	0	0	0	0	0	0	0	0	0	0	0	0	0
726	2	3	9	1d 22:49:39.46000	0d 00:00:06.70000	0.00000138	0.00000468	0.00073999	3.5404	C	5	29/08/2020 10:12	38.1233		0	0	0	0	0	0	0	0	0	0	0	0	0	0
727	2	3	9	1d 22:49:40.01000	0d 00:00:07.25000	0.00000149	0.00000508	0.00073983	3.552	C	5	29/08/2020 10:12	38.1233		0	0	0	0	0	0	0	0	0	0	0	0	0	0
728	2	3	9	1d 22:49:40.67000	0d 00:00:07.91000	0.00000163	0.00000556	0.00073991	3.5634	C	5	29/08/2020 10:12	38.1233		0	0	0	0	0	0	0	0	0	0	0	0	0	0
729	2	3	9	1d 22:49:41.50000	0d 00:00:08.74000	0.0000018	0.00000617	0.00073991	3.5746	C	5	29/08/2020 10:12	38.1233		0	0	0	0	0	0	0	0	0	0	0	0	0	0
730	2	3	9	1d 22:49:42.56000	0d 00:00:09.80000	0.00000201	0.00000695	0.0007396	3.5854	C	5	29/08/2020 10:12	38.1233		0	0	0	0	0	0	0	0	0	0	0	0	0	0
731	2	3	9	1d 22:49:44.07000	0d 00:00:11.31000	0.00000232	0.00000806	0.00074006	3.5961	C	5	29/08/2020 10:12	38.1233		0	0	0	0	0	0	0	0	0	0	0	0	0	0
732	2	3	9	1d 22:49:46.37000	0d 00:00:13.61000	0.0000028	0.00000977	0.00073999	3.6063	C	5	29/08/2020 10:12	38.1391		0	0	0	0	0	0	0	0	0	0	0	0	0	0
733	2	3	9	1d 22:49:50.05000	0d 00:00:17.29000	0.00000355	0.0000125	0.00074006	3.6164	C	5	29/08/2020 10:12	38.1548		0	0	0	0	0	0	0	0	0	0	0	0	0	0
734	2	3	9	1d 22:49:56.70000	0d 00:00:23.94000	0.00000492	0.00001745	0.00073991	3.6265	C	5	29/08/2020 10:12	38.1706		0	0	0	0	0	0	0	0	0	0	0	0	0	0
735	2	3	9	1d 22:50:11.97000	0d 00:00:39.21000	0.00000806	0.00002885	0.00073999	3.6368	C	5	29/08/2020 10:12	38.2022		0	0	0	0	0	0	0	0	0	0	0	0	0	0
736	2	3	9	1d 22:50:51.02000	0d 00:01:18.26000	0.00001609	0.00005809	0.00073983	3.6471	C	5	29/08/2020 10:13	37.8867		0	0	0	0	0	0	0	0	0	0	0	0	0	0
737	2	3	9	1d 22:52:37.34000	0d 00:03:04.58000	0.00003794	0.00013791	0.00073999	3.6571	C	5	29/08/2020 10:15	37.8552		0	0	0	0	0	0	0	0	0	0	0	0	0	0
738	2	3	9	1d 22:56:22.33000	0d 00:06:49.57000	0.00008418	0.00030729	0.00073991	3.6672	C	5	29/08/2020 10:18	38.281		0	0	0	0	0	0	0	0	0	0	0	0	0	0
739	2	3	9	1d 23:01:22.33000	0d 00:11:49.57000	0.00014585	0.0005337	0.00074006	3.6757	C	1	29/08/2020 10:23	37.9656		0	0	0	0	0	0	0	0	0	0	0	0	0	0
740	2	3	9	1d 23:06:22.33000	0d 00:16:49.57000	0.00020751	0.00076057	0.00073991	3.6822	C	1	29/08/2020 10:28	38.1075		0	0	0	0	0	0	0	0	0	0	0	0	0	0
741	2	3	9	1d 23:11:22.33000	0d 00:21:49.57000	0.00026917	0.00098781	0.00074014	3.688	C	1	29/08/2020 10:33	37.9025		0	0	0	0	0	0	0	0	0	0	0	0	0	0
742	2	3	9	1d 23:16:22.33000	0d 00:26:49.57000	0.00033084	0.00121539	0.00073999	3.693	C	1	29/08/2020 10:38	37.9814		0	0	0	0	0	0	0	0	0	0	0	0	0	0
743	2	3	9	1d 23:21:22.33000	0d 00:31:49.57000	0.0003925	0.00144327	0.00073983	3.6982	C	1	29/08/2020 10:43	38.2337		0	0	0	0	0	0	0	0	0	0	0	0	0	0
744	2	3	9	1d 23:26:22.33000	0d 00:36:49.57000	0.00045416	0.00167147	0.00074022	3.7034	C	1	29/08/2020 10:48	37.9183		0	0	0	0	0	0	0	0	0	0	0	0	0	0
745	2	3	9	1d 23:31:22.33000	0d 00:41:49.57000	0.00051583	0.00189999	0.00074006	3.7087	C	1	29/08/2020 10:53	38.0444		0	0	0	0	0	0	0	0	0	0	0	0	0	0
746	2	3	9	1d 23:36:22.33000	0d 00:46:49.57000	0.00057749	0.00212883	0.00073976	3.714	C	1	29/08/2020 10:58	37.871		0	0	0	0	0	0	0	0	0	0	0	0	0	0
747	2	3	9	1d 23:41:22.33000	0d 00:51:49.57000	0.00063915	0.00235801	0.00074006	3.7194	C	1	29/08/2020 11:03	38.3283		0	0	0	0	0	0	0	0	0	0	0	0	0	0
748	2	3	9	1d 23:46:22.33000	0d 00:56:49.57000	0.00070081	0.00258754	0.00074006	3.725	C	1	29/08/2020 11:08	38.2652		0	0	0	0	0	0	0	0	0	0	0	0	0	0
749	2	3	9	1d 23:51:22.33000	0d 01:01:49.57000	0.00076248	0.00281741	0.00073991	3.7304	C	1	29/08/2020 11:13	37.9971		0	0	0	0	0	0	0	0	0	0	0	0	0	0
750	2	3	9	1d 23:56:22.33000	0d 01:06:49.57000	0.00082414	0.00304762	0.00074006	3.7359	C	1	29/08/2020 11:18	37.8552		0	0	0	0	0	0	0	0	0	0	0	0	0	0
751	2	3	9	2d 00:01:22.33000	0d 01:11:49.57000	0.0008858	0.00327816	0.00073999	3.7414	C	1	29/08/2020 11:23	37.871		0	0	0	0	0	0	0	0	0	0	0	0	0	0
752	2	3	9	2d 00:06:22.33000	0d 01:16:49.57000	0.00094747	0.00350903	0.00073983	3.7465	C	1	29/08/2020 11:28	38.1706		0	0	0	0	0	0	0	0	0	0	0	0	0	0
753	2	3	9	2d 00:11:22.33000	0d 01:21:49.57000	0.00100913	0.00374023	0.00073983	3.7519	C	1	29/08/2020 11:33	37.7448		0	0	0	0	0	0	0	0	0	0	0	0	0	0
754	2	3	9	2d 00:16:22.33000	0d 01:26:49.57000	0.00107079	0.00397174	0.00074014	3.7569	C	1	29/08/2020 11:38	37.9498		0	0	0	0	0	0	0	0	0	0	0	0	0	0
755	2	3	9	2d 00:21:22.33000	0d 01:31:49.57000	0.00113246	0.00420357	0.00073999	3.7623	C	1	29/08/2020 11:43	37.7132		0	0	0	0	0	0	0	0	0	0	0	0	0	0
756	2	3	9	2d 00:26:22.33000	0d 01:36:49.57000	0.00119412	0.00443572	0.00073976	3.7673	C	1	29/08/2020 11:48	37.8552		0	0	0	0	0	0	0	0	0	0	0	0	0	0
757	2	3	9	2d 00:31:22.33000	0d 01:41:49.57000	0.00125578	0.00466819	0.00073999	3.7726	C	1	29/08/2020 11:53	38.1391		0	0	0	0	0	0	0	0	0	0	0	0	0	0
758	2	3	9	2d 00:36:22.33000	0d 01:46:49.57000	0.00131744	0.004901	0.00073999	3.7781	C	1	29/08/2020 11:58	37.7606		0	0	0	0	0	0	0	0	0	0	0	0	0	0
759	2	3	9	2d 00:41:22.33000	0d 01:51:49.57000	0.00137911	0.00513415	0.00073991	3.7841	C	1	29/08/2020 12:03	38.0918		0	0	0	0	0	0	0	0	0	0	0	0	0	0
760	2	3	9	2d 00:46:22.33000	0d 01:56:49.57000	0.00144077	0.00536767	0.00073983	3.7899	C	1	29/08/2020 12:08	37.9498		0	0	0	0	0	0	0	0	0	0	0	0	0	0
761	2	3	9	2d 00:51:22.33000	0d 02:01:49.57000	0.00150243	0.00560157	0.00074014	3.7964	C	1	29/08/2020 12:13	38.2179		0	0	0	0	0	0	0	0	0	0	0	0	0	0
762	2	3	9	2d 00:56:22.33000	0d 02:06:49.57000	0.0015641	0.00583588	0.00073999	3.8033	C	1	29/08/2020 12:18	38.0602		0	0	0	0	0	0	0	0	0	0	0	0	0	0
763	2	3	9	2d 01:01:22.33000	0d 02:11:49.57000	0.00162576	0.00607065	0.00073991	3.8111	C	1	29/08/2020 12:23	38.1075		0	0	0	0	0	0	0	0	0	0	0	0	0	0
764	2	3	9	2d 01:06:22.33000	0d 02:16:49.57000	0.00168742	0.00630592	0.00073991	3.8196	C	1	29/08/2020 12:28	38.3441		0	0	0	0	0	0	0	0	0	0	0	0	0	0
765	2	3	9	2d 01:11:22.33000	0d 02:21:49.57000	0.00174909	0.00654173	0.00073976	3.8289	C	1	29/08/2020 12:33	38.1233		0	0	0	0	0	0	0	0	0	0	0	0	0	0
766	2	3	9	2d 01:16:10.60000	0d 02:26:37.84000	0.00180834	0.00676889	0.00073983	3.839	C	5	29/08/2020 12:38	38.1706		0	0	0	0	0	0	0	0	0	0	0	0	0	0
767	2	3	9	2d 01:20:43.16000	0d 02:31:10.40000	0.00186436	0.00698424	0.00073991	3.8491	C	5	29/08/2020 12:43	37.9025		0	0	0	0	0	0	0	0	0	0	0	0	0	0
768	2	3	9	2d 01:24:50.95000	0d 02:35:18.19000	0.00191529	0.00718053	0.00074006	3.8592	C	5	29/08/2020 12:47	38.1706		0	0	0	0	0	0	0	0	0	0	0	0	0	0
769	2	3	9	2d 01:28:47.83000	0d 02:39:15.07000	0.00196398	0.00736867	0.00074006	3.8692	C	5	29/08/2020 12:51	37.8236		0	0	0	0	0	0	0	0	0	0	0	0	0	0
770	2	3	9	2d 01:32:26.26000	0d 02:42:53.50000	0.00200888	0.00754262	0.00073991	3.8793	C	5	29/08/2020 12:54	37.934		0	0	0	0	0	0	0	0	0	0	0	0	0	0
771	2	3	9	2d 01:35:58.58000	0d 02:46:25.82000	0.00205252	0.00771213	0.00073991	3.8894	C	5	29/08/2020 12:58	38.0444		0	0	0	0	0	0	0	0	0	0	0	0	0	0
772	2	3	9	2d 01:39:18.37000	0d 02:49:45.61000	0.00209358	0.00787206	0.00073991	3.8994	C	5	29/08/2020 13:01	38.0129		0	0	0	0	0	0	0	0	0	0	0	0	0	0
773	2	3	9	2d 01:42:34.67000	0d 02:53:01.91000	0.00213393	0.00802959	0.00073991	3.9095	C	5	29/08/2020 13:05	38.2337		0	0	0	0	0	0	0	0	0	0	0	0	0	0
774	2	3	9	2d 01:45:45.84000	0d 02:56:13.08000	0.00217323	0.00818341	0.00073983	3.9196	C	5	29/08/2020 13:08	37.871		0	0	0	0	0	0	0	0	0	0	0	0	0	0
775	2	3	9	2d 01:48:52.19000	0d 02:59:19.43000	0.00221153	0.00833373	0.00073991	3.9297	C	5	29/08/2020 13:11	37.6975		0	0	0	0	0	0	0	0	0	0	0	0	0	0
776	2	3	9	2d 01:51:54.84000	0d 03:02:22.08000	0.00224907	0.00848145	0.00074014	3.9397	C	5	29/08/2020 13:14	38.3441		0	0	0	0	0	0	0	0	0	0	0	0	0	0
777	2	3	9	2d 01:54:54.68000	0d 03:05:21.92000	0.00228604	0.00862727	0.00074006	3.9498	C	5	29/08/2020 13:17	38.0287		0	0	0	0	0	0	0	0	0	0	0	0	0	0
778	2	3	9	2d 01:57:50.91000	0d 03:08:18.15000	0.00232226	0.00877052	0.00073976	3.9599	C	5	29/08/2020 13:20	37.8394		0	0	0	0	0	0	0	0	0	0	0	0	0	0
779	2	3	9	2d 02:00:48.47000	0d 03:11:15.71000	0.00235876	0.00891522	0.00073976	3.9699	C	5	29/08/2020 13:23	37.9498		0	0	0	0	0	0	0	0	0	0	0	0	0	0
780	2	3	9	2d 02:03:44.78000	0d 03:14:12.02000	0.00239499	0.00905927	0.00073999	3.98	C	5	29/08/2020 13:26	38.1391		0	0	0	0	0	0	0	0	0	0	0	0	0	0
781	2	3	9	2d 02:06:35.47000	0d 03:17:02.71000	0.00243008	0.00919909	0.00074014	3.9901	C	5	29/08/2020 13:29	37.9498		0	0	0	0	0	0	0	0	0	0	0	0	0	0
782	2	3	9	2d 02:09:27.48000	0d 03:19:54.72000	0.00246543	0.00934033	0.00074006	4.0002	C	5	29/08/2020 13:32	37.9971		0	0	0	0	0	0	0	0	0	0	0	0	0	0
783	2	3	9	2d 02:12:18.07000	0d 03:22:45.31000	0.0025005	0.00948077	0.00073999	4.0102	C	5	29/08/2020 13:34	37.7606		0	0	0	0	0	0	0	0	0	0	0	0	0	0
784	2	3	9	2d 02:15:07.67000	0d 03:25:34.91000	0.00253536	0.00962074	0.00073999	4.0203	C	5	29/08/2020 13:37	37.9814		0	0	0	0	0	0	0	0	0	0	0	0	0	0
785	2	3	9	2d 02:17:56.18000	0d 03:28:23.42000	0.00256999	0.00976016	0.00073983	4.0304	C	5	29/08/2020 13:40	38.0287		0	0	0	0	0	0	0	0	0	0	0	0	0	0
786	2	3	9	2d 02:20:40.84000	0d 03:31:08.08000	0.00260384	0.00989674	0.00074014	4.0404	C	5	29/08/2020 13:43	37.871		0	0	0	0	0	0	0	0	0	0	0	0	0	0
787	2	3	9	2d 02:23:23.16000	0d 03:33:50.40000	0.0026372	0.0100317	0.00074006	4.0505	C	5	29/08/2020 13:45	37.934		0	0	0	0	0	0	0	0	0	0	0	0	0	0
788	2	3	9	2d 02:26:04.20000	0d 03:36:31.44000	0.0026703	0.0101659	0.00073991	4.0606	C	5	29/08/2020 13:48	37.9498		0	0	0	0	0	0	0	0	0	0	0	0	0	0
789	2	3	9	2d 02:28:46.85000	0d 03:39:14.09000	0.00270374	0.0103019	0.00073991	4.0708	C	5	29/08/2020 13:51	38.1075		0	0	0	0	0	0	0	0	0	0	0	0	0	0
790	2	3	9	2d 02:31:28.10000	0d 03:41:55.34000	0.00273688	0.010437	0.00073999	4.0809	C	5	29/08/2020 13:54	37.8236		0	0	0	0	0	0	0	0	0	0	0	0	0	0
791	2	3	9	2d 02:34:02.47000	0d 03:44:29.71000	0.00276861	0.0105666	0.00073999	4.0909	C	5	29/08/2020 13:56	38.3599		0	0	0	0	0	0	0	0	0	0	0	0	0	0
792	2	3	9	2d 02:36:35.68000	0d 03:47:02.92000	0.0028001	0.0106956	0.00073999	4.101	C	5	29/08/2020 13:59	37.9498		0	0	0	0	0	0	0	0	0	0	0	0	0	0
793	2	3	9	2d 02:39:06.97000	0d 03:49:34.21000	0.0028312	0.0108233	0.00073999	4.1111	C	5	29/08/2020 14:01	38.0129		0	0	0	0	0	0	0	0	0	0	0	0	0	0
794	2	3	9	2d 02:41:37.69000	0d 03:52:04.93000	0.00286218	0.0109508	0.00074006	4.1212	C	5	29/08/2020 14:04	38.2337		0	0	0	0	0	0	0	0	0	0	0	0	0	0
795	2	3	9	2d 02:44:06.40000	0d 03:54:33.64000	0.00289274	0.0110769	0.00073999	4.1312	C	5	29/08/2020 14:06	38.2022		0	0	0	0	0	0	0	0	0	0	0	0	0	0
796	2	3	9	2d 02:46:30.96000	0d 03:56:58.20000	0.00292246	0.0111998	0.00073976	4.1413	C	5	29/08/2020 14:09	37.8867		0	0	0	0	0	0	0	0	0	0	0	0	0	0
797	2	3	9	2d 02:48:55.80000	0d 03:59:23.04000	0.00295223	0.0113232	0.00074006	4.1514	C	5	29/08/2020 14:11	38.0129		0	0	0	0	0	0	0	0	0	0	0	0	0	0
798	2	3	9	2d 02:51:19.61000	0d 04:01:46.85000	0.00298179	0.0114461	0.00073983	4.1616	C	5	29/08/2020 14:13	37.9498		0	0	0	0	0	0	0	0	0	0	0	0	0	0
799	2	3	9	2d 02:53:43.11000	0d 04:04:10.35000	0.00301128	0.011569	0.00073968	4.1717	C	5	29/08/2020 14:16	38.281		0	0	0	0	0	0	0	0	0	0	0	0	0	0
800	2	3	9	2d 02:56:06.82000	0d 04:06:34.06000	0.00304082	0.0116924	0.00074014	4.1819	C	5	29/08/2020 14:18	37.7921		0	0	0	0	0	0	0	0	0	0	0	0	0	0
801	2	3	9	2d 02:58:28.76000	0d 04:08:56.00000	0.00307	0.0118145	0.00073999	4.192	C	5	29/08/2020 14:21	38.281		0	0	0	0	0	0	0	0	0	0	0	0	0	0
802	2	3	9	2d 03:00:15.94000	0d 04:10:43.18000	0.00309203	0.011907	0.00074006	4.2	C	133	29/08/2020 14:22	38.1075		0	0	0	0	0	0	0	0	0	0	0	0	0	0
803	2	3	10	2d 03:00:15.95000	0d 00:00:00.01000	0.00309203	0.011907	0.00079225	4.2002	C	0	29/08/2020 14:22	38.1075		0	0	0	0	0	0	0	0	0	0	0	0	0	0
804	2	3	10	2d 03:00:30.91000	0d 00:00:14.97000	0.00309511	0.0119199	0.00069207	4.2002	C	4	29/08/2020 14:23	38.1391		0	0	0	0	0	0	0	0	0	0	0	0	0	0
805	2	3	10	2d 03:00:51.50000	0d 00:00:35.56000	0.00309876	0.0119352	0.00059197	4.2002	C	4	29/08/2020 14:23	38.2022		0	0	0	0	0	0	0	0	0	0	0	0	0	0
806	2	3	10	2d 03:01:18.60000	0d 00:01:02.66000	0.00310282	0.0119523	0.00049195	4.2	C	4	29/08/2020 14:23	38.2968		0	0	0	0	0	0	0	0	0	0	0	0	0	0
807	2	3	10	2d 03:01:54.07000	0d 00:01:38.13000	0.00310716	0.0119705	0.00039178	4.2	C	4	29/08/2020 14:24	38.3599		0	0	0	0	0	0	0	0	0	0	0	0	0	0
808	2	3	10	2d 03:02:41.74000	0d 00:02:25.80000	0.00311165	0.0119894	0.0002916	4.2002	C	4	29/08/2020 14:25	38.3126		0	0	0	0	0	0	0	0	0	0	0	0	0	0
809	2	3	10	2d 03:03:55.93000	0d 00:03:39.99000	0.00311657	0.01201	0.00019158	4.1999	C	4	29/08/2020 14:26	38.1548		0	0	0	0	0	0	0	0	0	0	0	0	0	0
810	2	3	10	2d 03:06:42.55000	0d 00:06:26.61000	0.00312276	0.012036	0.00009155	4.2	C	4	29/08/2020 14:29	38.1864		0	0	0	0	0	0	0	0	0	0	0	0	0	0
811	2	3	10	2d 03:07:35.25000	0d 00:07:19.31000	0.00312396	0.0120411	0.00007401	4.2	C	132	29/08/2020 14:30	38.2968		0	0	0	0	0	0	0	0	0	0	0	0	0	0
812	2	3	11	2d 03:07:35.26000	0d 00:00:00.01000	0	0	0	4.1993	R	0	29/08/2020 14:30	38.2968		0	0	0	0	0	0	0	0	0	0	0	0	0	0
813	2	3	11	2d 03:07:37.26000	0d 00:00:02.01000	0	0	0	4.199	R	1	29/08/2020 14:30	38.3126		0	0	0	0	0	0	0	0	0	0	0	0	0	0
814	2	3	11	2d 03:07:39.26000	0d 00:00:04.01000	0	0	0	4.1988	R	1	29/08/2020 14:30	38.3126		0	0	0	0	0	0	0	0	0	0	0	0	0	0
815	2	3	11	2d 03:07:41.26000	0d 00:00:06.01000	0	0	0	4.199	R	1	29/08/2020 14:30	38.3283		0	0	0	0	0	0	0	0	0	0	0	0	0	0
816	2	3	11	2d 03:07:43.26000	0d 00:00:08.01000	0	0	0	4.199	R	1	29/08/2020 14:30	38.281		0	0	0	0	0	0	0	0	0	0	0	0	0	0
817	2	3	11	2d 03:07:45.25000	0d 00:00:10.00000	0	0	0	4.1988	R	129	29/08/2020 14:30	38.1706		0	0	0	0	0	0	0	0	0	0	0	0	0	0
818	2	3	12	2d 03:07:45.29000	0d 00:00:00.04000	0.00000001	0.00000003	0.00074205	4.1915	D	0	29/08/2020 14:30	38.1391		0	0	0	0	0	0	0	0	0	0	0	0	0	0
819	2	3	12	2d 03:08:49.09000	0d 00:01:03.84000	0.00001312	0.00005491	0.00073999	4.1814	D	5	29/08/2020 14:31	38.0918		0	0	0	0	0	0	0	0	0	0	0	0	0	0
820	2	3	12	2d 03:10:45.55000	0d 00:03:00.30000	0.00003706	0.00015489	0.00073991	4.1714	D	5	29/08/2020 14:33	38.3599		0	0	0	0	0	0	0	0	0	0	0	0	0	0
821	2	3	12	2d 03:12:52.39000	0d 00:05:07.14000	0.00006313	0.00026351	0.00074014	4.1613	D	5	29/08/2020 14:35	37.8867		0	0	0	0	0	0	0	0	0	0	0	0	0	0
822	2	3	12	2d 03:15:02.20000	0d 00:07:16.95000	0.00008981	0.00037441	0.00073991	4.1511	D	5	29/08/2020 14:37	37.934		0	0	0	0	0	0	0	0	0	0	0	0	0	0
823	2	3	12	2d 03:17:16.97000	0d 00:09:31.72000	0.00011751	0.00048926	0.00073983	4.141	D	5	29/08/2020 14:39	37.9971		0	0	0	0	0	0	0	0	0	0	0	0	0	0
824	2	3	12	2d 03:19:31.05000	0d 00:11:45.80000	0.00014507	0.00060325	0.00074014	4.1309	D	5	29/08/2020 14:42	38.2495		0	0	0	0	0	0	0	0	0	0	0	0	0	0
825	2	3	12	2d 03:21:47.15000	0d 00:14:01.90000	0.00017305	0.00071867	0.00074006	4.1209	D	5	29/08/2020 14:44	37.8552		0	0	0	0	0	0	0	0	0	0	0	0	0	0
826	2	3	12	2d 03:24:05.25000	0d 00:16:20.00000	0.00020143	0.00083551	0.00073983	4.1106	D	5	29/08/2020 14:46	37.9971		0	0	0	0	0	0	0	0	0	0	0	0	0	0
827	2	3	12	2d 03:26:29.57000	0d 00:18:44.32000	0.0002311	0.0009573	0.00073999	4.1006	D	5	29/08/2020 14:49	38.1233		0	0	0	0	0	0	0	0	0	0	0	0	0	0
828	2	3	12	2d 03:28:51.60000	0d 00:21:06.35000	0.00026029	0.00107687	0.00074029	4.0905	D	5	29/08/2020 14:51	38.0918		0	0	0	0	0	0	0	0	0	0	0	0	0	0
829	2	3	12	2d 03:31:16.19000	0d 00:23:30.94000	0.00029001	0.00119829	0.00073983	4.0804	D	5	29/08/2020 14:53	38.1391		0	0	0	0	0	0	0	0	0	0	0	0	0	0
830	2	3	12	2d 03:33:42.02000	0d 00:25:56.77000	0.00031998	0.00132045	0.00073983	4.0703	D	5	29/08/2020 14:56	37.8079		0	0	0	0	0	0	0	0	0	0	0	0	0	0
831	2	3	12	2d 03:36:12.46000	0d 00:28:27.21000	0.00035091	0.00144616	0.00073983	4.0601	D	5	29/08/2020 14:58	38.3756		0	0	0	0	0	0	0	0	0	0	0	0	0	0
832	2	3	12	2d 03:38:47.72000	0d 00:31:02.47000	0.00038282	0.00157558	0.00073991	4.05	D	5	29/08/2020 15:01	37.934		0	0	0	0	0	0	0	0	0	0	0	0	0	0
833	2	3	12	2d 03:41:22.18000	0d 00:33:36.93000	0.00041457	0.001704	0.00073983	4.04	D	5	29/08/2020 15:03	38.076		0	0	0	0	0	0	0	0	0	0	0	0	0	0
834	2	3	12	2d 03:43:57.00000	0d 00:36:11.75000	0.00044639	0.00183241	0.00073968	4.0299	D	5	29/08/2020 15:06	38.281		0	0	0	0	0	0	0	0	0	0	0	0	0	0
835	2	3	12	2d 03:46:34.83000	0d 00:38:49.58000	0.00047883	0.00196298	0.00073968	4.0198	D	5	29/08/2020 15:09	37.871		0	0	0	0	0	0	0	0	0	0	0	0	0	0
836	2	3	12	2d 03:49:13.50000	0d 00:41:28.25000	0.00051144	0.00209393	0.00073999	4.0098	D	5	29/08/2020 15:11	37.9656		0	0	0	0	0	0	0	0	0	0	0	0	0	0
837	2	3	12	2d 03:51:59.55000	0d 00:44:14.30000	0.00054557	0.00223061	0.00073991	3.9997	D	5	29/08/2020 15:14	38.2022		0	0	0	0	0	0	0	0	0	0	0	0	0	0
838	2	3	12	2d 03:54:41.08000	0d 00:46:55.83000	0.00057877	0.00236325	0.00073983	3.9896	D	5	29/08/2020 15:17	38.2022		0	0	0	0	0	0	0	0	0	0	0	0	0	0
839	2	3	12	2d 03:57:27.09000	0d 00:49:41.84000	0.0006129	0.00249921	0.00073991	3.9796	D	5	29/08/2020 15:20	37.9183		0	0	0	0	0	0	0	0	0	0	0	0	0	0
840	2	3	12	2d 04:00:12.33000	0d 00:52:27.08000	0.00064686	0.00263421	0.00073991	3.9695	D	5	29/08/2020 15:22	38.1706		0	0	0	0	0	0	0	0	0	0	0	0	0	0
841	2	3	12	2d 04:03:00.73000	0d 00:55:15.48000	0.00068147	0.00277144	0.00073976	3.9594	D	5	29/08/2020 15:25	38.1706		0	0	0	0	0	0	0	0	0	0	0	0	0	0
842	2	3	12	2d 04:05:49.94000	0d 00:58:04.69000	0.00071625	0.00290898	0.00073991	3.9493	D	5	29/08/2020 15:28	37.9183		0	0	0	0	0	0	0	0	0	0	0	0	0	0
843	2	3	12	2d 04:08:41.87000	0d 01:00:56.62000	0.00075159	0.00304837	0.00073999	3.9393	D	5	29/08/2020 15:31	38.1706		0	0	0	0	0	0	0	0	0	0	0	0	0	0
844	2	3	12	2d 04:11:32.40000	0d 01:03:47.15000	0.00078664	0.00318628	0.00073991	3.9292	D	5	29/08/2020 15:34	38.2179		0	0	0	0	0	0	0	0	0	0	0	0	0	0
845	2	3	12	2d 04:14:26.80000	0d 01:06:41.55000	0.00082249	0.00332695	0.00073991	3.9191	D	5	29/08/2020 15:37	37.9971		0	0	0	0	0	0	0	0	0	0	0	0	0	0
846	2	3	12	2d 04:17:20.26000	0d 01:09:35.01000	0.00085815	0.00346651	0.00073983	3.9091	D	5	29/08/2020 15:39	38.2337		0	0	0	0	0	0	0	0	0	0	0	0	0	0
847	2	3	12	2d 04:20:22.46000	0d 01:12:37.21000	0.0008956	0.00361272	0.00073999	3.899	D	5	29/08/2020 15:42	37.871		0	0	0	0	0	0	0	0	0	0	0	0	0	0
848	2	3	12	2d 04:23:22.66000	0d 01:15:37.41000	0.00093263	0.00375695	0.00073991	3.8889	D	5	29/08/2020 15:45	38.1391		0	0	0	0	0	0	0	0	0	0	0	0	0	0
849	2	3	12	2d 04:26:28.58000	0d 01:18:43.33000	0.00097085	0.00390538	0.00073991	3.8787	D	5	29/08/2020 15:49	38.3283		0	0	0	0	0	0	0	0	0	0	0	0	0	0
850	2	3	12	2d 04:29:41.15000	0d 01:21:55.90000	0.00101043	0.00405871	0.00073991	3.8686	D	5	29/08/2020 15:52	38.2022		0	0	0	0	0	0	0	0	0	0	0	0	0	0
851	2	3	12	2d 04:32:57.04000	0d 01:25:11.79000	0.00105069	0.00421428	0.00073991	3.8585	D	5	29/08/2020 15:55	37.9814		0	0	0	0	0	0	0	0	0	0	0	0	0	0
852	2	3	12	2d 04:36:21.73000	0d 01:28:36.48000	0.00109277	0.00437642	0.00073976	3.8485	D	5	29/08/2020 15:58	38.1075		0	0	0	0	0	0	0	0	0	0	0	0	0	0
853	2	3	12	2d 04:39:54.59000	0d 01:32:09.34000	0.00113652	0.00454458	0.00073991	3.8384	D	5	29/08/2020 16:02	38.1706		0	0	0	0	0	0	0	0	0	0	0	0	0	0
854	2	3	12	2d 04:43:37.20000	0d 01:35:51.95000	0.00118227	0.00471998	0.00074014	3.8282	D	5	29/08/2020 16:06	38.3756		0	0	0	0	0	0	0	0	0	0	0	0	0	0
855	2	3	12	2d 04:47:35.91000	0d 01:39:50.66000	0.00123134	0.00490758	0.00074006	3.8181	D	5	29/08/2020 16:10	38.0444		0	0	0	0	0	0	0	0	0	0	0	0	0	0
856	2	3	12	2d 04:51:49.96000	0d 01:44:04.71000	0.00128356	0.0051067	0.00074014	3.808	D	5	29/08/2020 16:14	38.2337		0	0	0	0	0	0	0	0	0	0	0	0	0	0
857	2	3	12	2d 04:56:28.01000	0d 01:48:42.76000	0.00134071	0.00532405	0.00074006	3.798	D	5	29/08/2020 16:19	38.0918		0	0	0	0	0	0	0	0	0	0	0	0	0	0
858	2	3	12	2d 05:01:26.79000	0d 01:53:41.54000	0.00140212	0.00555698	0.00073983	3.7879	D	5	29/08/2020 16:24	37.9183		0	0	0	0	0	0	0	0	0	0	0	0	0	0
859	2	3	12	2d 05:06:26.79000	0d 01:58:41.54000	0.00146378	0.00579028	0.00073991	3.7787	D	1	29/08/2020 16:29	37.9656		0	0	0	0	0	0	0	0	0	0	0	0	0	0
860	2	3	12	2d 05:11:26.79000	0d 02:03:41.54000	0.00152545	0.00602303	0.00073976	3.7704	D	1	29/08/2020 16:34	38.2495		0	0	0	0	0	0	0	0	0	0	0	0	0	0
861	2	3	12	2d 05:16:26.79000	0d 02:08:41.54000	0.00158711	0.00625529	0.00073991	3.7629	D	1	29/08/2020 16:39	37.8867		0	0	0	0	0	0	0	0	0	0	0	0	0	0
862	2	3	12	2d 05:21:26.79000	0d 02:13:41.54000	0.00164877	0.00648709	0.00073991	3.7557	D	1	29/08/2020 16:44	38.0129		0	0	0	0	0	0	0	0	0	0	0	0	0	0
863	2	3	12	2d 05:26:26.79000	0d 02:18:41.54000	0.00171044	0.00671846	0.00073983	3.7488	D	1	29/08/2020 16:49	37.871		0	0	0	0	0	0	0	0	0	0	0	0	0	0
864	2	3	12	2d 05:31:26.79000	0d 02:23:41.54000	0.0017721	0.00694943	0.00073999	3.7426	D	1	29/08/2020 16:54	37.8867		0	0	0	0	0	0	0	0	0	0	0	0	0	0
865	2	3	12	2d 05:36:26.79000	0d 02:28:41.54000	0.00183376	0.00718	0.00073999	3.7362	D	1	29/08/2020 16:59	38.2179		0	0	0	0	0	0	0	0	0	0	0	0	0	0
866	2	3	12	2d 05:41:26.79000	0d 02:33:41.54000	0.00189543	0.0074102	0.00073991	3.7299	D	1	29/08/2020 17:04	37.8079		0	0	0	0	0	0	0	0	0	0	0	0	0	0
867	2	3	12	2d 05:46:26.79000	0d 02:38:41.54000	0.00195709	0.00764003	0.00074014	3.724	D	1	29/08/2020 17:09	37.9498		0	0	0	0	0	0	0	0	0	0	0	0	0	0
868	2	3	12	2d 05:51:26.79000	0d 02:43:41.54000	0.00201875	0.00786948	0.00074006	3.718	D	1	29/08/2020 17:14	37.7763		0	0	0	0	0	0	0	0	0	0	0	0	0	0
869	2	3	12	2d 05:56:26.79000	0d 02:48:41.54000	0.00208041	0.00809856	0.0007396	3.7119	D	1	29/08/2020 17:19	37.8079		0	0	0	0	0	0	0	0	0	0	0	0	0	0
870	2	3	12	2d 06:01:26.79000	0d 02:53:41.54000	0.00214208	0.00832726	0.00074014	3.7055	D	1	29/08/2020 17:24	38.1706		0	0	0	0	0	0	0	0	0	0	0	0	0	0
871	2	3	12	2d 06:06:26.79000	0d 02:58:41.54000	0.00220374	0.00855556	0.00074006	3.6989	D	1	29/08/2020 17:29	37.8079		0	0	0	0	0	0	0	0	0	0	0	0	0	0
872	2	3	12	2d 06:11:26.79000	0d 03:03:41.54000	0.0022654	0.00878346	0.00073999	3.6924	D	1	29/08/2020 17:34	37.9498		0	0	0	0	0	0	0	0	0	0	0	0	0	0
873	2	3	12	2d 06:16:26.79000	0d 03:08:41.54000	0.00232707	0.00901093	0.00074006	3.6854	D	1	29/08/2020 17:39	37.7606		0	0	0	0	0	0	0	0	0	0	0	0	0	0
874	2	3	12	2d 06:21:26.79000	0d 03:13:41.54000	0.00238873	0.00923796	0.00073999	3.6777	D	1	29/08/2020 17:44	38.2337		0	0	0	0	0	0	0	0	0	0	0	0	0	0
875	2	3	12	2d 06:26:26.79000	0d 03:18:41.54000	0.00245039	0.00946451	0.00074006	3.6701	D	1	29/08/2020 17:49	38.0602		0	0	0	0	0	0	0	0	0	0	0	0	0	0
876	2	3	12	2d 06:31:26.79000	0d 03:23:41.54000	0.00251206	0.00969056	0.00074006	3.6616	D	1	29/08/2020 17:54	38.076		0	0	0	0	0	0	0	0	0	0	0	0	0	0
877	2	3	12	2d 06:36:26.79000	0d 03:28:41.54000	0.00257372	0.00991607	0.00073983	3.6526	D	1	29/08/2020 17:59	37.9971		0	0	0	0	0	0	0	0	0	0	0	0	0	0
878	2	3	12	2d 06:41:26.79000	0d 03:33:41.54000	0.00263538	0.010141	0.00074006	3.6425	D	1	29/08/2020 18:04	38.2022		0	0	0	0	0	0	0	0	0	0	0	0	0	0
879	2	3	12	2d 06:46:14.30000	0d 03:38:29.05000	0.00269448	0.010356	0.00074014	3.6324	D	5	29/08/2020 18:08	37.9971		0	0	0	0	0	0	0	0	0	0	0	0	0	0
880	2	3	12	2d 06:50:22.76000	0d 03:42:37.51000	0.00274555	0.0105412	0.00073991	3.6223	D	5	29/08/2020 18:12	37.8552		0	0	0	0	0	0	0	0	0	0	0	0	0	0
881	2	3	12	2d 06:54:03.49000	0d 03:46:18.24000	0.00279092	0.0107054	0.00073999	3.6123	D	5	29/08/2020 18:16	37.8552		0	0	0	0	0	0	0	0	0	0	0	0	0	0
882	2	3	12	2d 06:57:13.51000	0d 03:49:28.26000	0.00282997	0.0108463	0.00073991	3.6022	D	5	29/08/2020 18:19	38.0129		0	0	0	0	0	0	0	0	0	0	0	0	0	0
883	2	3	12	2d 06:59:59.19000	0d 03:52:13.94000	0.00286403	0.0109688	0.00073991	3.5921	D	5	29/08/2020 18:22	38.0918		0	0	0	0	0	0	0	0	0	0	0	0	0	0
884	2	3	12	2d 07:02:21.04000	0d 03:54:35.79000	0.00289318	0.0110734	0.00073991	3.5821	D	5	29/08/2020 18:24	37.7606		0	0	0	0	0	0	0	0	0	0	0	0	0	0
885	2	3	12	2d 07:04:20.33000	0d 03:56:35.08000	0.0029177	0.0111611	0.00073999	3.5718	D	5	29/08/2020 18:26	38.2337		0	0	0	0	0	0	0	0	0	0	0	0	0	0
886	2	3	12	2d 07:06:04.91000	0d 03:58:19.66000	0.0029392	0.0112378	0.00073999	3.5618	D	5	29/08/2020 18:28	38.0918		0	0	0	0	0	0	0	0	0	0	0	0	0	0
887	2	3	12	2d 07:07:29.93000	0d 03:59:44.68000	0.00295668	0.0112999	0.00073991	3.5517	D	5	29/08/2020 18:30	37.9498		0	0	0	0	0	0	0	0	0	0	0	0	0	0
888	2	3	12	2d 07:08:42.46000	0d 04:00:57.21000	0.00297158	0.0113528	0.00073999	3.5416	D	5	29/08/2020 18:31	37.7763		0	0	0	0	0	0	0	0	0	0	0	0	0	0
889	2	3	12	2d 07:09:44.01000	0d 04:01:58.76000	0.00298423	0.0113975	0.00074006	3.5315	D	5	29/08/2020 18:32	38.0444		0	0	0	0	0	0	0	0	0	0	0	0	0	0
890	2	3	12	2d 07:10:36.36000	0d 04:02:51.11000	0.00299499	0.0114355	0.00073991	3.5213	D	5	29/08/2020 18:33	37.7763		0	0	0	0	0	0	0	0	0	0	0	0	0	0
891	2	3	12	2d 07:11:21.59000	0d 04:03:36.34000	0.00300429	0.0114682	0.00073991	3.5113	D	5	29/08/2020 18:33	37.9971		0	0	0	0	0	0	0	0	0	0	0	0	0	0
892	2	3	12	2d 07:12:00.47000	0d 04:04:15.22000	0.00301228	0.0114962	0.00073991	3.5012	D	5	29/08/2020 18:34	38.1391		0	0	0	0	0	0	0	0	0	0	0	0	0	0
893	2	3	12	2d 07:12:36.37000	0d 04:04:51.12000	0.00301966	0.011522	0.00073999	3.491	D	5	29/08/2020 18:35	38.2652		0	0	0	0	0	0	0	0	0	0	0	0	0	0
894	2	3	12	2d 07:13:06.37000	0d 04:05:21.12000	0.00302583	0.0115435	0.00074006	3.4807	D	5	29/08/2020 18:35	38.3441		0	0	0	0	0	0	0	0	0	0	0	0	0	0
895	2	3	12	2d 07:13:32.96000	0d 04:05:47.71000	0.00303129	0.0115625	0.00073968	3.4707	D	5	29/08/2020 18:36	38.0129		0	0	0	0	0	0	0	0	0	0	0	0	0	0
896	2	3	12	2d 07:13:55.23000	0d 04:06:09.98000	0.00303587	0.0115784	0.00074022	3.4606	D	5	29/08/2020 18:36	37.9656		0	0	0	0	0	0	0	0	0	0	0	0	0	0
897	2	3	12	2d 07:14:15.34000	0d 04:06:30.09000	0.00304	0.0115926	0.00073983	3.4505	D	5	29/08/2020 18:36	38.0444		0	0	0	0	0	0	0	0	0	0	0	0	0	0
898	2	3	12	2d 07:14:33.80000	0d 04:06:48.55000	0.0030438	0.0116057	0.00073991	3.4403	D	5	29/08/2020 18:37	38.1075		0	0	0	0	0	0	0	0	0	0	0	0	0	0
899	2	3	12	2d 07:14:50.87000	0d 04:07:05.62000	0.00304731	0.0116178	0.00074014	3.4302	D	5	29/08/2020 18:37	38.1864		0	0	0	0	0	0	0	0	0	0	0	0	0	0
900	2	3	12	2d 07:15:06.56000	0d 04:07:21.31000	0.00305053	0.0116288	0.00073999	3.4202	D	5	29/08/2020 18:37	38.2179		0	0	0	0	0	0	0	0	0	0	0	0	0	0
901	2	3	12	2d 07:15:21.47000	0d 04:07:36.22000	0.0030536	0.0116393	0.00073991	3.4101	D	5	29/08/2020 18:37	37.8552		0	0	0	0	0	0	0	0	0	0	0	0	0	0
902	2	3	12	2d 07:15:35.15000	0d 04:07:49.90000	0.00305641	0.0116489	0.00073991	3.3999	D	5	29/08/2020 18:38	37.8552		0	0	0	0	0	0	0	0	0	0	0	0	0	0
903	2	3	12	2d 07:15:48.01000	0d 04:08:02.76000	0.00305905	0.0116578	0.00073983	3.3896	D	5	29/08/2020 18:38	37.934		0	0	0	0	0	0	0	0	0	0	0	0	0	0
904	2	3	12	2d 07:16:00.29000	0d 04:08:15.04000	0.00306158	0.0116664	0.00073999	3.3796	D	5	29/08/2020 18:38	37.9656		0	0	0	0	0	0	0	0	0	0	0	0	0	0
905	2	3	12	2d 07:16:11.58000	0d 04:08:26.33000	0.0030639	0.0116742	0.00074022	3.3693	D	5	29/08/2020 18:38	38.0129		0	0	0	0	0	0	0	0	0	0	0	0	0	0
906	2	3	12	2d 07:16:22.48000	0d 04:08:37.23000	0.00306614	0.0116817	0.00073999	3.3593	D	5	29/08/2020 18:38	38.0444		0	0	0	0	0	0	0	0	0	0	0	0	0	0
907	2	3	12	2d 07:16:32.78000	0d 04:08:47.53000	0.00306825	0.0116888	0.00073991	3.3491	D	5	29/08/2020 18:39	38.1075		0	0	0	0	0	0	0	0	0	0	0	0	0	0
908	2	3	12	2d 07:16:42.54000	0d 04:08:57.29000	0.00307026	0.0116956	0.00073999	3.339	D	5	29/08/2020 18:39	38.1391		0	0	0	0	0	0	0	0	0	0	0	0	0	0
909	2	3	12	2d 07:16:52.15000	0d 04:09:06.90000	0.00307224	0.0117021	0.00073976	3.3289	D	5	29/08/2020 18:39	37.9025		0	0	0	0	0	0	0	0	0	0	0	0	0	0
910	2	3	12	2d 07:17:01.14000	0d 04:09:15.89000	0.00307408	0.0117083	0.00073976	3.3187	D	5	29/08/2020 18:39	37.7606		0	0	0	0	0	0	0	0	0	0	0	0	0	0
911	2	3	12	2d 07:17:09.92000	0d 04:09:24.67000	0.00307589	0.0117143	0.00073991	3.3085	D	5	29/08/2020 18:39	37.7921		0	0	0	0	0	0	0	0	0	0	0	0	0	0
912	2	3	12	2d 07:17:18.17000	0d 04:09:32.92000	0.00307758	0.0117199	0.00074022	3.2982	D	5	29/08/2020 18:39	37.8079		0	0	0	0	0	0	0	0	0	0	0	0	0	0
913	2	3	12	2d 07:17:26.38000	0d 04:09:41.13000	0.00307927	0.0117254	0.00073999	3.2879	D	5	29/08/2020 18:40	37.8394		0	0	0	0	0	0	0	0	0	0	0	0	0	0
914	2	3	12	2d 07:17:34.19000	0d 04:09:48.94000	0.00308088	0.0117307	0.00073999	3.2776	D	5	29/08/2020 18:40	37.871		0	0	0	0	0	0	0	0	0	0	0	0	0	0
915	2	3	12	2d 07:17:41.62000	0d 04:09:56.37000	0.0030824	0.0117357	0.00073991	3.2676	D	5	29/08/2020 18:40	37.9183		0	0	0	0	0	0	0	0	0	0	0	0	0	0
916	2	3	12	2d 07:17:49.07000	0d 04:10:03.82000	0.00308394	0.0117407	0.00074006	3.257	D	5	29/08/2020 18:40	37.9656		0	0	0	0	0	0	0	0	0	0	0	0	0	0
917	2	3	12	2d 07:17:56.36000	0d 04:10:11.11000	0.00308543	0.0117456	0.00073999	3.247	D	5	29/08/2020 18:40	38.0129		0	0	0	0	0	0	0	0	0	0	0	0	0	0
918	2	3	12	2d 07:18:03.00000	0d 04:10:17.75000	0.0030868	0.01175	0.00073968	3.2369	D	5	29/08/2020 18:40	38.0287		0	0	0	0	0	0	0	0	0	0	0	0	0	0
919	2	3	12	2d 07:18:09.38000	0d 04:10:24.13000	0.00308811	0.0117542	0.00073991	3.2268	D	5	29/08/2020 18:40	38.0602		0	0	0	0	0	0	0	0	0	0	0	0	0	0
920	2	3	12	2d 07:18:15.67000	0d 04:10:30.42000	0.0030894	0.0117584	0.00073991	3.2168	D	5	29/08/2020 18:40	38.1075		0	0	0	0	0	0	0	0	0	0	0	0	0	0
921	2	3	12	2d 07:18:21.92000	0d 04:10:36.67000	0.00309069	0.0117625	0.00073999	3.2064	D	5	29/08/2020 18:40	38.1075		0	0	0	0	0	0	0	0	0	0	0	0	0	0
922	2	3	12	2d 07:18:28.21000	0d 04:10:42.96000	0.00309198	0.0117667	0.00073983	3.1962	D	5	29/08/2020 18:41	38.1233		0	0	0	0	0	0	0	0	0	0	0	0	0	0
923	2	3	12	2d 07:18:34.18000	0d 04:10:48.93000	0.00309321	0.0117706	0.00073983	3.1861	D	5	29/08/2020 18:41	37.8394		0	0	0	0	0	0	0	0	0	0	0	0	0	0
924	2	3	12	2d 07:18:39.68000	0d 04:10:54.43000	0.00309434	0.0117742	0.00074014	3.1759	D	5	29/08/2020 18:41	37.7448		0	0	0	0	0	0	0	0	0	0	0	0	0	0
925	2	3	12	2d 07:18:45.31000	0d 04:11:00.06000	0.0030955	0.0117778	0.00073999	3.1656	D	5	29/08/2020 18:41	37.729		0	0	0	0	0	0	0	0	0	0	0	0	0	0
926	2	3	12	2d 07:18:50.56000	0d 04:11:05.31000	0.00309657	0.0117812	0.00073999	3.1556	D	5	29/08/2020 18:41	37.729		0	0	0	0	0	0	0	0	0	0	0	0	0	0
927	2	3	12	2d 07:18:55.69000	0d 04:11:10.44000	0.00309763	0.0117846	0.00073999	3.1453	D	5	29/08/2020 18:41	37.7763		0	0	0	0	0	0	0	0	0	0	0	0	0	0
928	2	3	12	2d 07:19:00.85000	0d 04:11:15.60000	0.00309869	0.0117879	0.00073983	3.1351	D	5	29/08/2020 18:41	37.7921		0	0	0	0	0	0	0	0	0	0	0	0	0	0
929	2	3	12	2d 07:19:05.81000	0d 04:11:20.56000	0.00309971	0.0117911	0.00074006	3.125	D	5	29/08/2020 18:41	37.8236		0	0	0	0	0	0	0	0	0	0	0	0	0	0
930	2	3	12	2d 07:19:10.60000	0d 04:11:25.35000	0.00310069	0.0117942	0.00074014	3.1148	D	5	29/08/2020 18:41	37.8552		0	0	0	0	0	0	0	0	0	0	0	0	0	0
931	2	3	12	2d 07:19:15.09000	0d 04:11:29.84000	0.00310162	0.011797	0.00073999	3.1046	D	5	29/08/2020 18:41	37.8552		0	0	0	0	0	0	0	0	0	0	0	0	0	0
932	2	3	12	2d 07:19:19.45000	0d 04:11:34.20000	0.00310251	0.0117998	0.00074006	3.0945	D	5	29/08/2020 18:41	37.8867		0	0	0	0	0	0	0	0	0	0	0	0	0	0
933	2	3	12	2d 07:19:23.71000	0d 04:11:38.46000	0.00310339	0.0118025	0.00074006	3.0843	D	5	29/08/2020 18:41	37.9183		0	0	0	0	0	0	0	0	0	0	0	0	0	0
934	2	3	12	2d 07:19:27.94000	0d 04:11:42.69000	0.00310426	0.0118052	0.00073991	3.0741	D	5	29/08/2020 18:42	37.9183		0	0	0	0	0	0	0	0	0	0	0	0	0	0
935	2	3	12	2d 07:19:31.90000	0d 04:11:46.65000	0.00310507	0.0118077	0.00074022	3.0637	D	5	29/08/2020 18:42	37.934		0	0	0	0	0	0	0	0	0	0	0	0	0	0
936	2	3	12	2d 07:19:35.84000	0d 04:11:50.59000	0.00310588	0.0118102	0.00074014	3.0533	D	5	29/08/2020 18:42	37.9656		0	0	0	0	0	0	0	0	0	0	0	0	0	0
937	2	3	12	2d 07:19:39.67000	0d 04:11:54.42000	0.00310667	0.0118126	0.00074006	3.0431	D	5	29/08/2020 18:42	37.9814		0	0	0	0	0	0	0	0	0	0	0	0	0	0
938	2	3	12	2d 07:19:43.28000	0d 04:11:58.03000	0.00310741	0.0118148	0.00073991	3.0327	D	5	29/08/2020 18:42	37.9971		0	0	0	0	0	0	0	0	0	0	0	0	0	0
939	2	3	12	2d 07:19:46.94000	0d 04:12:01.69000	0.00310816	0.0118171	0.00073968	3.0225	D	5	29/08/2020 18:42	38.0129		0	0	0	0	0	0	0	0	0	0	0	0	0	0
940	2	3	12	2d 07:19:50.47000	0d 04:12:05.22000	0.00310889	0.0118193	0.00073991	3.0121	D	5	29/08/2020 18:42	38.0129		0	0	0	0	0	0	0	0	0	0	0	0	0	0
941	2	3	12	2d 07:19:53.92000	0d 04:12:08.67000	0.0031096	0.0118214	0.00073999	3.0018	D	5	29/08/2020 18:42	38.0287		0	0	0	0	0	0	0	0	0	0	0	0	0	0
942	2	3	12	2d 07:19:57.29000	0d 04:12:12.04000	0.00311029	0.0118235	0.00073991	2.9915	D	5	29/08/2020 18:42	38.0444		0	0	0	0	0	0	0	0	0	0	0	0	0	0
943	2	3	12	2d 07:20:00.58000	0d 04:12:15.33000	0.00311097	0.0118255	0.00073991	2.9813	D	5	29/08/2020 18:42	38.076		0	0	0	0	0	0	0	0	0	0	0	0	0	0
944	2	3	12	2d 07:20:03.71000	0d 04:12:18.46000	0.00311161	0.0118274	0.00073976	2.9711	D	5	29/08/2020 18:42	38.0918		0	0	0	0	0	0	0	0	0	0	0	0	0	0
945	2	3	12	2d 07:20:06.75000	0d 04:12:21.50000	0.00311223	0.0118293	0.00074006	2.9609	D	5	29/08/2020 18:42	38.0918		0	0	0	0	0	0	0	0	0	0	0	0	0	0
946	2	3	12	2d 07:20:09.79000	0d 04:12:24.54000	0.00311286	0.0118311	0.00074006	2.9505	D	5	29/08/2020 18:42	38.1391		0	0	0	0	0	0	0	0	0	0	0	0	0	0
947	2	3	12	2d 07:20:12.75000	0d 04:12:27.50000	0.00311347	0.0118329	0.00073999	2.9404	D	5	29/08/2020 18:42	38.1391		0	0	0	0	0	0	0	0	0	0	0	0	0	0
948	2	3	12	2d 07:20:15.51000	0d 04:12:30.26000	0.00311404	0.0118346	0.00073999	2.9302	D	5	29/08/2020 18:42	38.1548		0	0	0	0	0	0	0	0	0	0	0	0	0	0
949	2	3	12	2d 07:20:18.37000	0d 04:12:33.12000	0.00311462	0.0118363	0.00073999	2.92	D	5	29/08/2020 18:42	38.1706		0	0	0	0	0	0	0	0	0	0	0	0	0	0
950	2	3	12	2d 07:20:21.11000	0d 04:12:35.86000	0.00311519	0.0118379	0.00073983	2.9094	D	5	29/08/2020 18:42	38.1706		0	0	0	0	0	0	0	0	0	0	0	0	0	0
951	2	3	12	2d 07:20:23.88000	0d 04:12:38.63000	0.00311576	0.0118396	0.00074006	2.8991	D	5	29/08/2020 18:42	38.1548		0	0	0	0	0	0	0	0	0	0	0	0	0	0
952	2	3	12	2d 07:20:26.50000	0d 04:12:41.25000	0.00311629	0.0118412	0.00073991	2.8888	D	5	29/08/2020 18:43	38.1706		0	0	0	0	0	0	0	0	0	0	0	0	0	0
953	2	3	12	2d 07:20:29.03000	0d 04:12:43.78000	0.00311681	0.0118427	0.00073983	2.8786	D	5	29/08/2020 18:43	38.1706		0	0	0	0	0	0	0	0	0	0	0	0	0	0
954	2	3	12	2d 07:20:31.66000	0d 04:12:46.41000	0.00311735	0.0118442	0.00073991	2.8681	D	5	29/08/2020 18:43	38.1706		0	0	0	0	0	0	0	0	0	0	0	0	0	0
955	2	3	12	2d 07:20:34.26000	0d 04:12:49.01000	0.00311789	0.0118457	0.00073999	2.8577	D	5	29/08/2020 18:43	38.1864		0	0	0	0	0	0	0	0	0	0	0	0	0	0
956	2	3	12	2d 07:20:36.78000	0d 04:12:51.53000	0.00311841	0.0118472	0.00074014	2.8472	D	5	29/08/2020 18:43	38.2022		0	0	0	0	0	0	0	0	0	0	0	0	0	0
957	2	3	12	2d 07:20:39.16000	0d 04:12:53.91000	0.0031189	0.0118486	0.00074006	2.8368	D	5	29/08/2020 18:43	38.2022		0	0	0	0	0	0	0	0	0	0	0	0	0	0
958	2	3	12	2d 07:20:41.53000	0d 04:12:56.28000	0.00311938	0.01185	0.00074022	2.8264	D	5	29/08/2020 18:43	38.2022		0	0	0	0	0	0	0	0	0	0	0	0	0	0
959	2	3	12	2d 07:20:43.88000	0d 04:12:58.63000	0.00311987	0.0118514	0.00074022	2.8161	D	5	29/08/2020 18:43	38.2179		0	0	0	0	0	0	0	0	0	0	0	0	0	0
960	2	3	12	2d 07:20:46.10000	0d 04:13:00.85000	0.00312032	0.0118526	0.00073991	2.806	D	5	29/08/2020 18:43	38.2179		0	0	0	0	0	0	0	0	0	0	0	0	0	0
961	2	3	12	2d 07:20:48.36000	0d 04:13:03.11000	0.00312079	0.0118539	0.00074014	2.7955	D	5	29/08/2020 18:43	38.2337		0	0	0	0	0	0	0	0	0	0	0	0	0	0
962	2	3	12	2d 07:20:50.68000	0d 04:13:05.43000	0.00312126	0.0118553	0.00073999	2.7851	D	5	29/08/2020 18:43	38.2337		0	0	0	0	0	0	0	0	0	0	0	0	0	0
963	2	3	12	2d 07:20:52.95000	0d 04:13:07.70000	0.00312173	0.0118566	0.00073983	2.7745	D	5	29/08/2020 18:43	38.2337		0	0	0	0	0	0	0	0	0	0	0	0	0	0
964	2	3	12	2d 07:20:55.18000	0d 04:13:09.93000	0.00312219	0.0118578	0.00074006	2.7637	D	5	29/08/2020 18:43	38.2337		0	0	0	0	0	0	0	0	0	0	0	0	0	0
965	2	3	12	2d 07:20:57.44000	0d 04:13:12.19000	0.00312265	0.0118591	0.00073976	2.753	D	5	29/08/2020 18:43	38.2337		0	0	0	0	0	0	0	0	0	0	0	0	0	0
966	2	3	12	2d 07:20:59.62000	0d 04:13:14.37000	0.0031231	0.0118603	0.00073991	2.7424	D	5	29/08/2020 18:43	38.2337		0	0	0	0	0	0	0	0	0	0	0	0	0	0
967	2	3	12	2d 07:21:01.70000	0d 04:13:16.45000	0.00312353	0.0118615	0.00074006	2.732	D	5	29/08/2020 18:43	38.2495		0	0	0	0	0	0	0	0	0	0	0	0	0	0
968	2	3	12	2d 07:21:03.80000	0d 04:13:18.55000	0.00312396	0.0118627	0.00073999	2.7216	D	5	29/08/2020 18:43	38.2495		0	0	0	0	0	0	0	0	0	0	0	0	0	0
969	2	3	12	2d 07:21:05.85000	0d 04:13:20.60000	0.00312438	0.0118638	0.00074006	2.7111	D	5	29/08/2020 18:43	38.2652		0	0	0	0	0	0	0	0	0	0	0	0	0	0
970	2	3	12	2d 07:21:07.92000	0d 04:13:22.67000	0.00312481	0.011865	0.00074014	2.7007	D	5	29/08/2020 18:43	38.281		0	0	0	0	0	0	0	0	0	0	0	0	0	0
971	2	3	12	2d 07:21:09.93000	0d 04:13:24.68000	0.00312522	0.0118661	0.00073999	2.6902	D	5	29/08/2020 18:43	38.2968		0	0	0	0	0	0	0	0	0	0	0	0	0	0
972	2	3	12	2d 07:21:11.93000	0d 04:13:26.68000	0.00312563	0.0118672	0.00073991	2.6796	D	5	29/08/2020 18:43	38.2968		0	0	0	0	0	0	0	0	0	0	0	0	0	0
973	2	3	12	2d 07:21:13.81000	0d 04:13:28.56000	0.00312602	0.0118682	0.00073976	2.6691	D	5	29/08/2020 18:43	38.2968		0	0	0	0	0	0	0	0	0	0	0	0	0	0
974	2	3	12	2d 07:21:15.73000	0d 04:13:30.48000	0.00312641	0.0118693	0.00073991	2.6586	D	5	29/08/2020 18:43	38.2968		0	0	0	0	0	0	0	0	0	0	0	0	0	0
975	2	3	12	2d 07:21:17.65000	0d 04:13:32.40000	0.00312681	0.0118703	0.00073991	2.6482	D	5	29/08/2020 18:43	38.2968		0	0	0	0	0	0	0	0	0	0	0	0	0	0
976	2	3	12	2d 07:21:19.50000	0d 04:13:34.25000	0.00312719	0.0118713	0.00073991	2.6377	D	5	29/08/2020 18:43	38.3126		0	0	0	0	0	0	0	0	0	0	0	0	0	0
977	2	3	12	2d 07:21:21.38000	0d 04:13:36.13000	0.00312757	0.0118724	0.00073991	2.627	D	5	29/08/2020 18:43	38.3126		0	0	0	0	0	0	0	0	0	0	0	0	0	0
978	2	3	12	2d 07:21:23.26000	0d 04:13:38.01000	0.00312796	0.0118734	0.00074014	2.6163	D	5	29/08/2020 18:43	38.3126		0	0	0	0	0	0	0	0	0	0	0	0	0	0
979	2	3	12	2d 07:21:25.16000	0d 04:13:39.91000	0.00312835	0.0118744	0.00073991	2.6058	D	5	29/08/2020 18:43	38.3126		0	0	0	0	0	0	0	0	0	0	0	0	0	0
980	2	3	12	2d 07:21:26.93000	0d 04:13:41.68000	0.00312871	0.0118753	0.00073991	2.5954	D	5	29/08/2020 18:44	38.3283		0	0	0	0	0	0	0	0	0	0	0	0	0	0
981	2	3	12	2d 07:21:28.70000	0d 04:13:43.45000	0.00312908	0.0118763	0.00073999	2.585	D	5	29/08/2020 18:44	38.3441		0	0	0	0	0	0	0	0	0	0	0	0	0	0
982	2	3	12	2d 07:21:30.44000	0d 04:13:45.19000	0.00312944	0.0118772	0.00074006	2.5747	D	5	29/08/2020 18:44	38.3441		0	0	0	0	0	0	0	0	0	0	0	0	0	0
983	2	3	12	2d 07:21:32.23000	0d 04:13:46.98000	0.0031298	0.0118782	0.00073976	2.5641	D	5	29/08/2020 18:44	38.3599		0	0	0	0	0	0	0	0	0	0	0	0	0	0
984	2	3	12	2d 07:21:33.90000	0d 04:13:48.65000	0.00313015	0.011879	0.00073991	2.5536	D	5	29/08/2020 18:44	38.3599		0	0	0	0	0	0	0	0	0	0	0	0	0	0
985	2	3	12	2d 07:21:35.63000	0d 04:13:50.38000	0.0031305	0.0118799	0.00073983	2.5431	D	5	29/08/2020 18:44	38.3599		0	0	0	0	0	0	0	0	0	0	0	0	0	0
986	2	3	12	2d 07:21:37.35000	0d 04:13:52.10000	0.00313086	0.0118808	0.00073983	2.5327	D	5	29/08/2020 18:44	38.3599		0	0	0	0	0	0	0	0	0	0	0	0	0	0
987	2	3	12	2d 07:21:39.04000	0d 04:13:53.79000	0.0031312	0.0118817	0.00073983	2.5222	D	5	29/08/2020 18:44	38.3599		0	0	0	0	0	0	0	0	0	0	0	0	0	0
988	2	3	12	2d 07:21:40.74000	0d 04:13:55.49000	0.00313155	0.0118826	0.00073983	2.5116	D	5	29/08/2020 18:44	38.3599		0	0	0	0	0	0	0	0	0	0	0	0	0	0
989	2	3	12	2d 07:21:42.43000	0d 04:13:57.18000	0.0031319	0.0118835	0.00074006	2.501	D	5	29/08/2020 18:44	38.3599		0	0	0	0	0	0	0	0	0	0	0	0	0	0
990	2	3	12	2d 07:21:42.55000	0d 04:13:57.30000	0.00313193	0.0118835	0.00073968	2.5	D	133	29/08/2020 18:44	38.3599		0	0	0	0	0	0	0	0	0	0	0	0	0	0
991	2	3	13	2d 07:21:42.56000	0d 00:00:00.01000	0	0	0	2.5289	R	0	29/08/2020 18:44	38.3599		0	0	0	0	0	0	0	0	0	0	0	0	0	0
992	2	3	13	2d 07:21:44.56000	0d 00:00:02.01000	0	0	0	2.7669	R	1	29/08/2020 18:44	38.3599		0	0	0	0	0	0	0	0	0	0	0	0	0	0
993	2	3	13	2d 07:21:46.56000	0d 00:00:04.01000	0	0	0	2.8952	R	1	29/08/2020 18:44	38.3599		0	0	0	0	0	0	0	0	0	0	0	0	0	0
994	2	3	13	2d 07:21:48.56000	0d 00:00:06.01000	0	0	0	2.9946	R	1	29/08/2020 18:44	38.3599		0	0	0	0	0	0	0	0	0	0	0	0	0	0
995	2	3	13	2d 07:21:50.56000	0d 00:00:08.01000	0	0	0	3.0762	R	1	29/08/2020 18:44	38.3283		0	0	0	0	0	0	0	0	0	0	0	0	0	0
996	2	3	13	2d 07:21:52.55000	0d 00:00:10.00000	0	0	0	3.1446	R	129	29/08/2020 18:44	38.2495		0	0	0	0	0	0	0	0	0	0	0	0	0	0
997	3	4	9	2d 07:21:52.59000	0d 00:00:00.04000	0.00000001	0.00000002	0.00074067	3.2003	C	0	29/08/2020 18:44	38.2337		0	0	0	0	0	0	0	0	0	0	0	0	0	0
998	3	4	9	2d 07:21:52.75000	0d 00:00:00.20000	0.00000004	0.00000013	0.00074006	3.2305	C	5	29/08/2020 18:44	38.2179		0	0	0	0	0	0	0	0	0	0	0	0	0	0
999	3	4	9	2d 07:21:52.90000	0d 00:00:00.35000	0.00000007	0.00000023	0.00073991	3.2522	C	5	29/08/2020 18:44	38.2022		0	0	0	0	0	0	0	0	0	0	0	0	0	0
1000	3	4	9	2d 07:21:53.06000	0d 00:00:00.51000	0.0000001	0.00000034	0.00073999	3.2715	C	5	29/08/2020 18:44	38.2022		0	0	0	0	0	0	0	0	0	0	0	0	0	0
1001	3	4	9	2d 07:21:53.24000	0d 00:00:00.69000	0.00000014	0.00000046	0.00073991	3.2906	C	5	29/08/2020 18:44	38.1864		0	0	0	0	0	0	0	0	0	0	0	0	0	0
1002	3	4	9	2d 07:21:53.43000	0d 00:00:00.88000	0.00000018	0.00000059	0.00073999	3.3091	C	5	29/08/2020 18:44	38.1706		0	0	0	0	0	0	0	0	0	0	0	0	0	0
1003	3	4	9	2d 07:21:53.63000	0d 00:00:01.08000	0.00000022	0.00000073	0.00074014	3.3269	C	5	29/08/2020 18:44	38.1706		0	0	0	0	0	0	0	0	0	0	0	0	0	0
1004	3	4	9	2d 07:21:53.83000	0d 00:00:01.28000	0.00000026	0.00000086	0.00073991	3.3436	C	5	29/08/2020 18:44	38.1548		0	0	0	0	0	0	0	0	0	0	0	0	0	0
1005	3	4	9	2d 07:21:54.04000	0d 00:00:01.49000	0.00000031	0.00000101	0.00073991	3.36	C	5	29/08/2020 18:44	38.1548		0	0	0	0	0	0	0	0	0	0	0	0	0	0
1006	3	4	9	2d 07:21:54.26000	0d 00:00:01.71000	0.00000035	0.00000116	0.00073983	3.3764	C	5	29/08/2020 18:44	38.1391		0	0	0	0	0	0	0	0	0	0	0	0	0	0
1007	3	4	9	2d 07:21:54.48000	0d 00:00:01.93000	0.0000004	0.00000131	0.00073991	3.3919	C	5	29/08/2020 18:44	38.1233		0	0	0	0	0	0	0	0	0	0	0	0	0	0
1008	3	4	9	2d 07:21:54.71000	0d 00:00:02.16000	0.00000044	0.00000147	0.00074006	3.4073	C	5	29/08/2020 18:44	38.1233		0	0	0	0	0	0	0	0	0	0	0	0	0	0
1009	3	4	9	2d 07:21:54.95000	0d 00:00:02.40000	0.00000049	0.00000164	0.00073999	3.4224	C	5	29/08/2020 18:44	38.1075		0	0	0	0	0	0	0	0	0	0	0	0	0	0
1010	3	4	9	2d 07:21:55.20000	0d 00:00:02.65000	0.00000054	0.00000182	0.00073991	3.4372	C	5	29/08/2020 18:44	38.1075		0	0	0	0	0	0	0	0	0	0	0	0	0	0
1011	3	4	9	2d 07:21:55.46000	0d 00:00:02.91000	0.0000006	0.000002	0.00073999	3.4517	C	5	29/08/2020 18:44	38.0918		0	0	0	0	0	0	0	0	0	0	0	0	0	0
1012	3	4	9	2d 07:21:55.73000	0d 00:00:03.18000	0.00000065	0.00000219	0.00073991	3.4661	C	5	29/08/2020 18:44	38.076		0	0	0	0	0	0	0	0	0	0	0	0	0	0
1013	3	4	9	2d 07:21:56.02000	0d 00:00:03.47000	0.00000071	0.0000024	0.00074006	3.4804	C	5	29/08/2020 18:44	38.0602		0	0	0	0	0	0	0	0	0	0	0	0	0	0
1014	3	4	9	2d 07:21:56.32000	0d 00:00:03.77000	0.00000077	0.00000262	0.00073999	3.4942	C	5	29/08/2020 18:44	38.0602		0	0	0	0	0	0	0	0	0	0	0	0	0	0
1015	3	4	9	2d 07:21:56.64000	0d 00:00:04.09000	0.00000084	0.00000285	0.00073968	3.5077	C	5	29/08/2020 18:44	38.0444		0	0	0	0	0	0	0	0	0	0	0	0	0	0
1016	3	4	9	2d 07:21:56.99000	0d 00:00:04.44000	0.00000091	0.0000031	0.00073976	3.5212	C	5	29/08/2020 18:44	38.0444		0	0	0	0	0	0	0	0	0	0	0	0	0	0
1017	3	4	9	2d 07:21:57.35000	0d 00:00:04.80000	0.00000099	0.00000336	0.00073991	3.5341	C	5	29/08/2020 18:44	38.0444		0	0	0	0	0	0	0	0	0	0	0	0	0	0
1018	3	4	9	2d 07:21:57.76000	0d 00:00:05.21000	0.00000107	0.00000366	0.00074006	3.5471	C	5	29/08/2020 18:44	38.0287		0	0	0	0	0	0	0	0	0	0	0	0	0	0
1019	3	4	9	2d 07:21:58.21000	0d 00:00:05.66000	0.00000116	0.00000399	0.00074006	3.5593	C	5	29/08/2020 18:44	38.0129		0	0	0	0	0	0	0	0	0	0	0	0	0	0
1020	3	4	9	2d 07:21:58.72000	0d 00:00:06.17000	0.00000127	0.00000436	0.00073999	3.5711	C	5	29/08/2020 18:44	38.0129		0	0	0	0	0	0	0	0	0	0	0	0	0	0
1021	3	4	9	2d 07:21:59.31000	0d 00:00:06.76000	0.00000139	0.0000048	0.00074014	3.5825	C	5	29/08/2020 18:44	37.9971		0	0	0	0	0	0	0	0	0	0	0	0	0	0
1022	3	4	9	2d 07:22:00.04000	0d 00:00:07.49000	0.00000154	0.00000533	0.00074006	3.5938	C	5	29/08/2020 18:44	37.9814		0	0	0	0	0	0	0	0	0	0	0	0	0	0
1023	3	4	9	2d 07:22:00.97000	0d 00:00:08.42000	0.00000173	0.00000602	0.00073999	3.6045	C	5	29/08/2020 18:44	37.9814		0	0	0	0	0	0	0	0	0	0	0	0	0	0
1024	3	4	9	2d 07:22:02.25000	0d 00:00:09.70000	0.00000199	0.00000697	0.00073991	3.615	C	5	29/08/2020 18:44	37.9814		0	0	0	0	0	0	0	0	0	0	0	0	0	0
1025	3	4	9	2d 07:22:04.15000	0d 00:00:11.60000	0.00000238	0.00000839	0.00073976	3.6255	C	5	29/08/2020 18:44	37.9814		0	0	0	0	0	0	0	0	0	0	0	0	0	0
1026	3	4	9	2d 07:22:07.19000	0d 00:00:14.64000	0.00000301	0.00001066	0.00074006	3.6359	C	5	29/08/2020 18:44	37.9814		0	0	0	0	0	0	0	0	0	0	0	0	0	0
1027	3	4	9	2d 07:22:12.78000	0d 00:00:20.23000	0.00000416	0.00001484	0.00073999	3.6461	C	5	29/08/2020 18:44	37.9498		0	0	0	0	0	0	0	0	0	0	0	0	0	0
1028	3	4	9	2d 07:22:24.50000	0d 00:00:31.95000	0.00000657	0.00002364	0.00074022	3.6564	C	5	29/08/2020 18:44	37.9971		0	0	0	0	0	0	0	0	0	0	0	0	0	0
1029	3	4	9	2d 07:22:53.36000	0d 00:01:00.81000	0.0000125	0.00004536	0.00073991	3.6664	C	5	29/08/2020 18:45	38.1075		0	0	0	0	0	0	0	0	0	0	0	0	0	0
1030	3	4	9	2d 07:24:27.23000	0d 00:02:34.68000	0.00003179	0.00011622	0.00073999	3.6767	C	5	29/08/2020 18:47	37.9498		0	0	0	0	0	0	0	0	0	0	0	0	0	0
1031	3	4	9	2d 07:29:09.42000	0d 00:07:16.87000	0.0000898	0.00032981	0.00073991	3.6867	C	5	29/08/2020 18:51	38.2022		0	0	0	0	0	0	0	0	0	0	0	0	0	0
1032	3	4	9	2d 07:34:09.42000	0d 00:12:16.87000	0.00015146	0.0005573	0.00074022	3.6913	C	1	29/08/2020 18:56	37.8236		0	0	0	0	0	0	0	0	0	0	0	0	0	0
1033	3	4	9	2d 07:39:09.42000	0d 00:17:16.87000	0.00021312	0.00078504	0.00073991	3.695	C	1	29/08/2020 19:01	37.9814		0	0	0	0	0	0	0	0	0	0	0	0	0	0
1034	3	4	9	2d 07:44:09.42000	0d 00:22:16.87000	0.00027478	0.00101301	0.00073991	3.6988	C	1	29/08/2020 19:06	37.7448		0	0	0	0	0	0	0	0	0	0	0	0	0	0
1035	3	4	9	2d 07:49:09.42000	0d 00:27:16.87000	0.00033645	0.00124119	0.00073983	3.7021	C	1	29/08/2020 19:11	38.0602		0	0	0	0	0	0	0	0	0	0	0	0	0	0
1036	3	4	9	2d 07:54:09.42000	0d 00:32:16.87000	0.00039811	0.0014696	0.00073991	3.706	C	1	29/08/2020 19:16	38.1706		0	0	0	0	0	0	0	0	0	0	0	0	0	0
1037	3	4	9	2d 07:59:09.42000	0d 00:37:16.87000	0.00045977	0.00169825	0.00073983	3.7101	C	1	29/08/2020 19:21	37.9971		0	0	0	0	0	0	0	0	0	0	0	0	0	0
1038	3	4	9	2d 08:04:09.42000	0d 00:42:16.87000	0.00052144	0.00192716	0.00073991	3.7144	C	1	29/08/2020 19:26	37.9971		0	0	0	0	0	0	0	0	0	0	0	0	0	0
1039	3	4	9	2d 08:09:09.42000	0d 00:47:16.87000	0.0005831	0.00215633	0.00073999	3.7188	C	1	29/08/2020 19:31	37.8079		0	0	0	0	0	0	0	0	0	0	0	0	0	0
1040	3	4	9	2d 08:14:09.42000	0d 00:52:16.87000	0.00064476	0.0023858	0.00073991	3.7237	C	1	29/08/2020 19:36	38.1391		0	0	0	0	0	0	0	0	0	0	0	0	0	0
1041	3	4	9	2d 08:19:09.42000	0d 00:57:16.87000	0.00070643	0.00261557	0.00073976	3.7284	C	1	29/08/2020 19:41	37.871		0	0	0	0	0	0	0	0	0	0	0	0	0	0
1042	3	4	9	2d 08:24:09.42000	0d 01:02:16.87000	0.00076809	0.00284563	0.00073991	3.7334	C	1	29/08/2020 19:46	38.2179		0	0	0	0	0	0	0	0	0	0	0	0	0	0
1043	3	4	9	2d 08:29:09.42000	0d 01:07:16.87000	0.00082975	0.00307601	0.00073991	3.7386	C	1	29/08/2020 19:51	38.076		0	0	0	0	0	0	0	0	0	0	0	0	0	0
1044	3	4	9	2d 08:34:09.42000	0d 01:12:16.87000	0.00089141	0.0033067	0.00073983	3.7433	C	1	29/08/2020 19:56	38.2022		0	0	0	0	0	0	0	0	0	0	0	0	0	0
1045	3	4	9	2d 08:39:09.42000	0d 01:17:16.87000	0.00095308	0.0035377	0.00074006	3.7488	C	1	29/08/2020 20:01	38.0444		0	0	0	0	0	0	0	0	0	0	0	0	0	0
1046	3	4	9	2d 08:44:09.42000	0d 01:22:16.87000	0.00101474	0.00376901	0.00073999	3.7537	C	1	29/08/2020 20:06	38.1233		0	0	0	0	0	0	0	0	0	0	0	0	0	0
1047	3	4	9	2d 08:49:09.42000	0d 01:27:16.87000	0.0010764	0.00400063	0.00074006	3.7586	C	1	29/08/2020 20:11	38.3441		0	0	0	0	0	0	0	0	0	0	0	0	0	0
1048	3	4	9	2d 08:54:09.42000	0d 01:32:16.87000	0.00113807	0.00423255	0.00073999	3.7635	C	1	29/08/2020 20:16	38.0287		0	0	0	0	0	0	0	0	0	0	0	0	0	0
1049	3	4	9	2d 08:59:09.42000	0d 01:37:16.87000	0.00119973	0.00446479	0.00074014	3.7687	C	1	29/08/2020 20:21	38.1548		0	0	0	0	0	0	0	0	0	0	0	0	0	0
1050	3	4	9	2d 09:04:09.42000	0d 01:42:16.87000	0.00126139	0.00469733	0.00073999	3.7739	C	1	29/08/2020 20:26	37.9814		0	0	0	0	0	0	0	0	0	0	0	0	0	0
1051	3	4	9	2d 09:09:09.42000	0d 01:47:16.87000	0.00132306	0.0049302	0.00073976	3.779	C	1	29/08/2020 20:31	38.0444		0	0	0	0	0	0	0	0	0	0	0	0	0	0
1052	3	4	9	2d 09:14:09.42000	0d 01:52:16.87000	0.00138472	0.00516341	0.00074006	3.7848	C	1	29/08/2020 20:36	38.281		0	0	0	0	0	0	0	0	0	0	0	0	0	0
1053	3	4	9	2d 09:19:09.42000	0d 01:57:16.87000	0.00144638	0.00539697	0.00074006	3.7906	C	1	29/08/2020 20:41	37.9971		0	0	0	0	0	0	0	0	0	0	0	0	0	0
1054	3	4	9	2d 09:24:09.42000	0d 02:02:16.87000	0.00150804	0.00563091	0.00073999	3.7971	C	1	29/08/2020 20:46	38.1391		0	0	0	0	0	0	0	0	0	0	0	0	0	0
1055	3	4	9	2d 09:29:09.42000	0d 02:07:16.87000	0.00156971	0.00586526	0.00074006	3.8039	C	1	29/08/2020 20:51	37.9656		0	0	0	0	0	0	0	0	0	0	0	0	0	0
1056	3	4	9	2d 09:34:09.42000	0d 02:12:16.87000	0.00163137	0.00610005	0.00074006	3.8114	C	1	29/08/2020 20:56	38.3599		0	0	0	0	0	0	0	0	0	0	0	0	0	0
1057	3	4	9	2d 09:39:09.42000	0d 02:17:16.87000	0.00169303	0.00633533	0.00073991	3.8198	C	1	29/08/2020 21:01	38.3283		0	0	0	0	0	0	0	0	0	0	0	0	0	0
1058	3	4	9	2d 09:44:09.42000	0d 02:22:16.87000	0.0017547	0.00657115	0.00073991	3.8288	C	1	29/08/2020 21:06	38.0918		0	0	0	0	0	0	0	0	0	0	0	0	0	0
1059	3	4	9	2d 09:49:00.23000	0d 02:27:07.68000	0.00181447	0.00680031	0.00073991	3.8389	C	5	29/08/2020 21:11	37.871		0	0	0	0	0	0	0	0	0	0	0	0	0	0
1060	3	4	9	2d 09:53:32.38000	0d 02:31:39.83000	0.00187041	0.00701533	0.00073999	3.8491	C	5	29/08/2020 21:16	37.7921		0	0	0	0	0	0	0	0	0	0	0	0	0	0
1061	3	4	9	2d 09:57:49.75000	0d 02:35:57.20000	0.00192331	0.0072192	0.00073976	3.8592	C	5	29/08/2020 21:20	37.9498		0	0	0	0	0	0	0	0	0	0	0	0	0	0
1062	3	4	9	2d 10:01:43.85000	0d 02:39:51.30000	0.00197143	0.00740514	0.00073976	3.8692	C	5	29/08/2020 21:24	38.1864		0	0	0	0	0	0	0	0	0	0	0	0	0	0
1063	3	4	9	2d 10:05:23.52000	0d 02:43:30.97000	0.00201658	0.00758006	0.00073991	3.8793	C	5	29/08/2020 21:27	37.7132		0	0	0	0	0	0	0	0	0	0	0	0	0	0
1064	3	4	9	2d 10:08:54.88000	0d 02:47:02.33000	0.00206002	0.00774881	0.00073999	3.8894	C	5	29/08/2020 21:31	37.9498		0	0	0	0	0	0	0	0	0	0	0	0	0	0
1065	3	4	9	2d 10:12:18.28000	0d 02:50:25.73000	0.00210183	0.00791162	0.00073991	3.8994	C	5	29/08/2020 21:34	37.8236		0	0	0	0	0	0	0	0	0	0	0	0	0	0
1066	3	4	9	2d 10:15:35.29000	0d 02:53:42.74000	0.00214232	0.00806973	0.00073999	3.9097	C	5	29/08/2020 21:38	38.1706		0	0	0	0	0	0	0	0	0	0	0	0	0	0
1067	3	4	9	2d 10:18:50.02000	0d 02:56:57.47000	0.00218235	0.00822641	0.00073983	3.9197	C	5	29/08/2020 21:41	37.8236		0	0	0	0	0	0	0	0	0	0	0	0	0	0
1068	3	4	9	2d 10:21:55.18000	0d 03:00:02.63000	0.00222041	0.00837578	0.00073976	3.9298	C	5	29/08/2020 21:44	38.076		0	0	0	0	0	0	0	0	0	0	0	0	0	0
1069	3	4	9	2d 10:24:58.76000	0d 03:03:06.21000	0.00225814	0.00852426	0.00073976	3.9399	C	5	29/08/2020 21:47	38.2968		0	0	0	0	0	0	0	0	0	0	0	0	0	0
1070	3	4	9	2d 10:27:56.15000	0d 03:06:03.60000	0.0022946	0.00866809	0.00074014	3.95	C	5	29/08/2020 21:50	37.9656		0	0	0	0	0	0	0	0	0	0	0	0	0	0
1071	3	4	9	2d 10:30:52.02000	0d 03:08:59.47000	0.00233075	0.00881106	0.00074006	3.96	C	5	29/08/2020 21:53	37.729		0	0	0	0	0	0	0	0	0	0	0	0	0	0
1072	3	4	9	2d 10:33:50.01000	0d 03:11:57.46000	0.00236734	0.00895611	0.00073991	3.9701	C	5	29/08/2020 21:56	37.9814		0	0	0	0	0	0	0	0	0	0	0	0	0	0
1073	3	4	9	2d 10:36:44.45000	0d 03:14:51.90000	0.00240319	0.00909864	0.00073991	3.9802	C	5	29/08/2020 21:59	38.076		0	0	0	0	0	0	0	0	0	0	0	0	0	0
1074	3	4	9	2d 10:39:37.59000	0d 03:17:45.04000	0.00243878	0.00924047	0.00074006	3.9902	C	5	29/08/2020 22:02	37.8394		0	0	0	0	0	0	0	0	0	0	0	0	0	0
1075	3	4	9	2d 10:42:29.44000	0d 03:20:36.89000	0.0024741	0.00938159	0.00073991	4.0003	C	5	29/08/2020 22:05	37.9498		0	0	0	0	0	0	0	0	0	0	0	0	0	0
1076	3	4	9	2d 10:45:18.76000	0d 03:23:26.21000	0.00250891	0.00952098	0.00074006	4.0104	C	5	29/08/2020 22:07	38.1075		0	0	0	0	0	0	0	0	0	0	0	0	0	0
1077	3	4	9	2d 10:48:09.27000	0d 03:26:16.72000	0.00254395	0.00966171	0.00073991	4.0204	C	5	29/08/2020 22:10	37.9025		0	0	0	0	0	0	0	0	0	0	0	0	0	0
1078	3	4	9	2d 10:50:56.57000	0d 03:29:04.02000	0.00257834	0.00980014	0.00074022	4.0305	C	5	29/08/2020 22:13	37.934		0	0	0	0	0	0	0	0	0	0	0	0	0	0
1079	3	4	9	2d 10:53:41.21000	0d 03:31:48.66000	0.00261218	0.00993671	0.00074006	4.0406	C	5	29/08/2020 22:16	38.1233		0	0	0	0	0	0	0	0	0	0	0	0	0	0
1080	3	4	9	2d 10:56:25.05000	0d 03:34:32.50000	0.00264586	0.0100729	0.00073999	4.0507	C	5	29/08/2020 22:18	37.8552		0	0	0	0	0	0	0	0	0	0	0	0	0	0
1081	3	4	9	2d 10:59:05.37000	0d 03:37:12.82000	0.00267881	0.0102066	0.00073991	4.0607	C	5	29/08/2020 22:21	38.0129		0	0	0	0	0	0	0	0	0	0	0	0	0	0
1082	3	4	9	2d 11:01:47.46000	0d 03:39:54.91000	0.00271213	0.010342	0.00073999	4.071	C	5	29/08/2020 22:24	38.1391		0	0	0	0	0	0	0	0	0	0	0	0	0	0
1083	3	4	9	2d 11:04:27.33000	0d 03:42:34.78000	0.00274499	0.010476	0.00074006	4.081	C	5	29/08/2020 22:27	37.7132		0	0	0	0	0	0	0	0	0	0	0	0	0	0
1084	3	4	9	2d 11:07:02.63000	0d 03:45:10.08000	0.00277691	0.0106064	0.00073999	4.0911	C	5	29/08/2020 22:29	38.3283		0	0	0	0	0	0	0	0	0	0	0	0	0	0
1085	3	4	9	2d 11:09:36.06000	0d 03:47:43.51000	0.00280844	0.0107356	0.00073999	4.1012	C	5	29/08/2020 22:32	38.1864		0	0	0	0	0	0	0	0	0	0	0	0	0	0
1086	3	4	9	2d 11:12:07.27000	0d 03:50:14.72000	0.00283952	0.0108632	0.00073999	4.1112	C	5	29/08/2020 22:34	38.1233		0	0	0	0	0	0	0	0	0	0	0	0	0	0
1087	3	4	9	2d 11:14:36.25000	0d 03:52:43.70000	0.00287015	0.0109893	0.00074006	4.1213	C	5	29/08/2020 22:37	38.2022		0	0	0	0	0	0	0	0	0	0	0	0	0	0
1088	3	4	9	2d 11:17:06.41000	0d 03:55:13.86000	0.00290101	0.0111166	0.00074006	4.1315	C	5	29/08/2020 22:39	38.1391		0	0	0	0	0	0	0	0	0	0	0	0	0	0
1089	3	4	9	2d 11:19:33.50000	0d 03:57:40.95000	0.00293124	0.0112417	0.00073968	4.1416	C	5	29/08/2020 22:42	37.9971		0	0	0	0	0	0	0	0	0	0	0	0	0	0
1090	3	4	9	2d 11:21:58.12000	0d 04:00:05.57000	0.00296097	0.0113649	0.00073976	4.1517	C	5	29/08/2020 22:44	38.0287		0	0	0	0	0	0	0	0	0	0	0	0	0	0
1091	3	4	9	2d 11:24:20.38000	0d 04:02:27.83000	0.00299021	0.0114865	0.00073991	4.1619	C	5	29/08/2020 22:46	37.9025		0	0	0	0	0	0	0	0	0	0	0	0	0	0
1092	3	4	9	2d 11:26:45.13000	0d 04:04:52.58000	0.00301996	0.0116105	0.00074006	4.172	C	5	29/08/2020 22:49	38.2968		0	0	0	0	0	0	0	0	0	0	0	0	0	0
1093	3	4	9	2d 11:29:06.79000	0d 04:07:14.24000	0.00304908	0.0117321	0.00073991	4.182	C	5	29/08/2020 22:51	38.2022		0	0	0	0	0	0	0	0	0	0	0	0	0	0
1094	3	4	9	2d 11:31:27.12000	0d 04:09:34.57000	0.00307792	0.0118528	0.00073999	4.1921	C	5	29/08/2020 22:54	37.9183		0	0	0	0	0	0	0	0	0	0	0	0	0	0
1095	3	4	9	2d 11:33:12.23000	0d 04:11:19.68000	0.00309953	0.0119435	0.00073991	4.2	C	133	29/08/2020 22:55	37.7763		0	0	0	0	0	0	0	0	0	0	0	0	0	0
1096	3	4	10	2d 11:33:12.24000	0d 00:00:00.01000	0.00309953	0.0119435	0.00079194	4.2005	C	0	29/08/2020 22:55	37.7763		0	0	0	0	0	0	0	0	0	0	0	0	0	0
1097	3	4	10	2d 11:33:27.25000	0d 00:00:15.02000	0.00310262	0.0119565	0.00069184	4.2	C	4	29/08/2020 22:56	37.871		0	0	0	0	0	0	0	0	0	0	0	0	0	0
1098	3	4	10	2d 11:33:51.77000	0d 00:00:39.54000	0.00310697	0.0119747	0.00059182	4.1999	C	4	29/08/2020 22:56	37.9814		0	0	0	0	0	0	0	0	0	0	0	0	0	0
1099	3	4	10	2d 11:34:22.18000	0d 00:01:09.95000	0.00311153	0.0119939	0.00049172	4.2002	C	4	29/08/2020 22:56	38.1233		0	0	0	0	0	0	0	0	0	0	0	0	0	0
1100	3	4	10	2d 11:35:02.68000	0d 00:01:50.45000	0.00311649	0.0120147	0.0003917	4.1997	C	4	29/08/2020 22:57	38.2337		0	0	0	0	0	0	0	0	0	0	0	0	0	0
1101	3	4	10	2d 11:35:58.30000	0d 00:02:46.07000	0.00312173	0.0120367	0.00029168	4.1997	C	4	29/08/2020 22:58	38.3283		0	0	0	0	0	0	0	0	0	0	0	0	0	0
1102	3	4	10	2d 11:37:23.06000	0d 00:04:10.83000	0.00312732	0.0120602	0.00019165	4.2	C	4	29/08/2020 22:59	38.1548		0	0	0	0	0	0	0	0	0	0	0	0	0	0
1103	3	4	10	2d 11:40:18.49000	0d 00:07:06.26000	0.00313384	0.0120876	0.00009148	4.2	C	4	29/08/2020 23:02	37.934		0	0	0	0	0	0	0	0	0	0	0	0	0	0
1104	3	4	10	2d 11:41:18.16000	0d 00:08:05.93000	0.00313522	0.0120934	0.00007401	4.1999	C	132	29/08/2020 23:03	37.6817		0	0	0	0	0	0	0	0	0	0	0	0	0	0
1105	3	4	11	2d 11:41:18.17000	0d 00:00:00.01000	0	0	0	4.1987	R	0	29/08/2020 23:03	37.6817		0	0	0	0	0	0	0	0	0	0	0	0	0	0
1106	3	4	11	2d 11:41:20.17000	0d 00:00:02.01000	0	0	0	4.1987	R	1	29/08/2020 23:03	37.6817		0	0	0	0	0	0	0	0	0	0	0	0	0	0
1107	3	4	11	2d 11:41:22.17000	0d 00:00:04.01000	0	0	0	4.1988	R	1	29/08/2020 23:03	37.6817		0	0	0	0	0	0	0	0	0	0	0	0	0	0
1108	3	4	11	2d 11:41:24.17000	0d 00:00:06.01000	0	0	0	4.1987	R	1	29/08/2020 23:03	37.6817		0	0	0	0	0	0	0	0	0	0	0	0	0	0
1109	3	4	11	2d 11:41:26.17000	0d 00:00:08.01000	0	0	0	4.1988	R	1	29/08/2020 23:04	37.6975		0	0	0	0	0	0	0	0	0	0	0	0	0	0
1110	3	4	11	2d 11:41:28.16000	0d 00:00:10.00000	0	0	0	4.1985	R	129	29/08/2020 23:04	37.7132		0	0	0	0	0	0	0	0	0	0	0	0	0	0
1111	3	4	12	2d 11:41:28.20000	0d 00:00:00.04000	0.00000001	0.00000003	0.00074044	4.1897	D	0	29/08/2020 23:04	37.7132		0	0	0	0	0	0	0	0	0	0	0	0	0	0
1112	3	4	12	2d 11:42:26.59000	0d 00:00:58.43000	0.00001201	0.00005024	0.00074006	4.1794	D	5	29/08/2020 23:05	37.9971		0	0	0	0	0	0	0	0	0	0	0	0	0	0
1113	3	4	12	2d 11:44:15.16000	0d 00:02:47.00000	0.00003433	0.00014339	0.00074006	4.1694	D	5	29/08/2020 23:06	38.3283		0	0	0	0	0	0	0	0	0	0	0	0	0	0
1114	3	4	12	2d 11:46:19.16000	0d 00:04:51.00000	0.00005981	0.00024953	0.00073976	4.1593	D	5	29/08/2020 23:08	37.7921		0	0	0	0	0	0	0	0	0	0	0	0	0	0
1115	3	4	12	2d 11:48:27.95000	0d 00:06:59.79000	0.00008628	0.00035951	0.00073991	4.1492	D	5	29/08/2020 23:11	37.8236		0	0	0	0	0	0	0	0	0	0	0	0	0	0
1116	3	4	12	2d 11:50:38.59000	0d 00:09:10.43000	0.00011314	0.00047079	0.00073999	4.1392	D	5	29/08/2020 23:13	37.9498		0	0	0	0	0	0	0	0	0	0	0	0	0	0
1117	3	4	12	2d 11:52:52.06000	0d 00:11:23.90000	0.00014057	0.00058421	0.00073999	4.1289	D	5	29/08/2020 23:15	38.1233		0	0	0	0	0	0	0	0	0	0	0	0	0	0
1118	3	4	12	2d 11:55:09.50000	0d 00:13:41.34000	0.00016882	0.00070071	0.00073999	4.1189	D	5	29/08/2020 23:17	37.871		0	0	0	0	0	0	0	0	0	0	0	0	0	0
1119	3	4	12	2d 11:57:26.08000	0d 00:15:57.92000	0.00019689	0.00081621	0.00073991	4.1086	D	5	29/08/2020 23:20	37.9814		0	0	0	0	0	0	0	0	0	0	0	0	0	0
1120	3	4	12	2d 11:59:47.78000	0d 00:18:19.62000	0.00022602	0.00093573	0.00074006	4.0986	D	5	29/08/2020 23:22	38.1391		0	0	0	0	0	0	0	0	0	0	0	0	0	0
1121	3	4	12	2d 12:02:08.32000	0d 00:20:40.16000	0.00025491	0.00105399	0.00073991	4.0885	D	5	29/08/2020 23:24	38.0444		0	0	0	0	0	0	0	0	0	0	0	0	0	0
1122	3	4	12	2d 12:04:32.98000	0d 00:23:04.82000	0.00028464	0.00117541	0.00074006	4.0784	D	5	29/08/2020 23:27	38.1075		0	0	0	0	0	0	0	0	0	0	0	0	0	0
1123	3	4	12	2d 12:06:58.96000	0d 00:25:30.80000	0.00031465	0.00129764	0.00074014	4.0684	D	5	29/08/2020 23:29	37.8236		0	0	0	0	0	0	0	0	0	0	0	0	0	0
1124	3	4	12	2d 12:09:27.63000	0d 00:27:59.47000	0.0003452	0.00142181	0.00073976	4.0583	D	5	29/08/2020 23:32	38.3283		0	0	0	0	0	0	0	0	0	0	0	0	0	0
1125	3	4	12	2d 12:11:56.77000	0d 00:30:28.61000	0.00037586	0.00154606	0.00073999	4.0482	D	5	29/08/2020 23:34	37.871		0	0	0	0	0	0	0	0	0	0	0	0	0	0
1126	3	4	12	2d 12:14:28.03000	0d 00:32:59.87000	0.00040695	0.00167177	0.00073976	4.0381	D	5	29/08/2020 23:37	38.0444		0	0	0	0	0	0	0	0	0	0	0	0	0	0
1127	3	4	12	2d 12:16:48.95000	0d 00:35:20.79000	0.00043591	0.0017886	0.00073999	4.0281	D	5	29/08/2020 23:39	38.2022		0	0	0	0	0	0	0	0	0	0	0	0	0	0
1128	3	4	12	2d 12:19:09.04000	0d 00:37:40.88000	0.00046471	0.00190444	0.00074014	4.018	D	5	29/08/2020 23:41	38.1075		0	0	0	0	0	0	0	0	0	0	0	0	0	0
1129	3	4	12	2d 12:21:42.44000	0d 00:40:14.28000	0.00049624	0.00203098	0.00074006	4.0079	D	5	29/08/2020 23:44	37.7448		0	0	0	0	0	0	0	0	0	0	0	0	0	0
1130	3	4	12	2d 12:24:18.68000	0d 00:42:50.52000	0.00052835	0.00215953	0.00073999	3.9979	D	5	29/08/2020 23:46	37.9656		0	0	0	0	0	0	0	0	0	0	0	0	0	0
1131	3	4	12	2d 12:26:59.22000	0d 00:45:31.06000	0.00056135	0.00229129	0.00073968	3.9878	D	5	29/08/2020 23:49	37.9656		0	0	0	0	0	0	0	0	0	0	0	0	0	0
1132	3	4	12	2d 12:29:39.16000	0d 00:48:11.00000	0.00059423	0.00242222	0.00074006	3.9776	D	5	29/08/2020 23:52	38.1075		0	0	0	0	0	0	0	0	0	0	0	0	0	0
1133	3	4	12	2d 12:32:27.58000	0d 00:50:59.42000	0.00062884	0.00255975	0.00073999	3.9675	D	5	29/08/2020 23:55	37.8867		0	0	0	0	0	0	0	0	0	0	0	0	0	0
1134	3	4	12	2d 12:35:08.41000	0d 00:53:40.25000	0.0006619	0.00269074	0.00073983	3.9574	D	5	29/08/2020 23:57	37.9025		0	0	0	0	0	0	0	0	0	0	0	0	0	0
1135	3	4	12	2d 12:37:48.49000	0d 00:56:20.33000	0.0006948	0.00282079	0.00073991	3.9474	D	5	30/08/2020 00:00	38.1075		0	0	0	0	0	0	0	0	0	0	0	0	0	0
1136	3	4	12	2d 12:40:49.19000	0d 00:59:21.03000	0.00073195	0.00296722	0.00073999	3.9373	D	5	30/08/2020 00:03	37.871		0	0	0	0	0	0	0	0	0	0	0	0	0	0
1137	3	4	12	2d 12:43:41.40000	0d 01:02:13.24000	0.00076734	0.00310642	0.00073991	3.9272	D	5	30/08/2020 00:06	37.9183		0	0	0	0	0	0	0	0	0	0	0	0	0	0
1138	3	4	12	2d 12:46:32.61000	0d 01:05:04.45000	0.00080253	0.00324445	0.00074006	3.9171	D	5	30/08/2020 00:09	38.2495		0	0	0	0	0	0	0	0	0	0	0	0	0	0
1139	3	4	12	2d 12:49:37.67000	0d 01:08:09.51000	0.00084057	0.00339326	0.00074022	3.9071	D	5	30/08/2020 00:12	38.0129		0	0	0	0	0	0	0	0	0	0	0	0	0	0
1140	3	4	12	2d 12:52:32.63000	0d 01:11:04.47000	0.00087653	0.00353359	0.00073999	3.897	D	5	30/08/2020 00:15	38.076		0	0	0	0	0	0	0	0	0	0	0	0	0	0
1141	3	4	12	2d 12:55:38.06000	0d 01:14:09.90000	0.00091465	0.00368193	0.00073983	3.8869	D	5	30/08/2020 00:18	37.9814		0	0	0	0	0	0	0	0	0	0	0	0	0	0
1142	3	4	12	2d 12:58:42.63000	0d 01:17:14.47000	0.00095258	0.00382921	0.00074014	3.8767	D	5	30/08/2020 00:21	38.1864		0	0	0	0	0	0	0	0	0	0	0	0	0	0
1143	3	4	12	2d 13:01:50.46000	0d 01:20:22.30000	0.00099119	0.00397869	0.00073999	3.8666	D	5	30/08/2020 00:24	38.2337		0	0	0	0	0	0	0	0	0	0	0	0	0	0
1144	3	4	12	2d 13:05:03.34000	0d 01:23:35.18000	0.00103084	0.00413178	0.00073999	3.8564	D	5	30/08/2020 00:27	38.2179		0	0	0	0	0	0	0	0	0	0	0	0	0	0
1145	3	4	12	2d 13:08:20.72000	0d 01:26:52.56000	0.00107141	0.00428804	0.00073999	3.8463	D	5	30/08/2020 00:30	38.2022		0	0	0	0	0	0	0	0	0	0	0	0	0	0
1146	3	4	12	2d 13:11:55.62000	0d 01:30:27.46000	0.00111558	0.00445772	0.00074014	3.8363	D	5	30/08/2020 00:34	38.2968		0	0	0	0	0	0	0	0	0	0	0	0	0	0
1147	3	4	12	2d 13:15:36.66000	0d 01:34:08.50000	0.00116101	0.00463179	0.00073968	3.8262	D	5	30/08/2020 00:38	37.8079		0	0	0	0	0	0	0	0	0	0	0	0	0	0
1148	3	4	12	2d 13:19:05.58000	0d 01:37:37.42000	0.00120395	0.00479587	0.00073976	3.816	D	5	30/08/2020 00:41	38.1706		0	0	0	0	0	0	0	0	0	0	0	0	0	0
1149	3	4	12	2d 13:23:10.96000	0d 01:41:42.80000	0.00125439	0.00498811	0.00073983	3.8059	D	5	30/08/2020 00:45	38.0129		0	0	0	0	0	0	0	0	0	0	0	0	0	0
1150	3	4	12	2d 13:27:10.04000	0d 01:45:41.88000	0.00130353	0.0051749	0.00074006	3.7958	D	5	30/08/2020 00:49	38.1075		0	0	0	0	0	0	0	0	0	0	0	0	0	0
1151	3	4	12	2d 13:31:47.42000	0d 01:50:19.26000	0.00136054	0.00539103	0.00074014	3.7858	D	5	30/08/2020 00:54	38.0602		0	0	0	0	0	0	0	0	0	0	0	0	0	0
1152	3	4	12	2d 13:36:46.14000	0d 01:55:17.98000	0.00142194	0.0056232	0.00074014	3.7757	D	5	30/08/2020 00:59	38.281		0	0	0	0	0	0	0	0	0	0	0	0	0	0
1153	3	4	12	2d 13:41:12.83000	0d 01:59:44.67000	0.00147676	0.00582989	0.00074006	3.7656	D	5	30/08/2020 01:03	37.8236		0	0	0	0	0	0	0	0	0	0	0	0	0	0
1154	3	4	12	2d 13:46:01.72000	0d 02:04:33.56000	0.00153614	0.00605323	0.00074006	3.7556	D	5	30/08/2020 01:08	37.9656		0	0	0	0	0	0	0	0	0	0	0	0	0	0
1155	3	4	12	2d 13:51:01.72000	0d 02:09:33.56000	0.0015978	0.00628455	0.00074006	3.747	D	1	30/08/2020 01:13	37.729		0	0	0	0	0	0	0	0	0	0	0	0	0	0
1156	3	4	12	2d 13:56:01.72000	0d 02:14:33.56000	0.00165947	0.00651538	0.00073999	3.7392	D	1	30/08/2020 01:18	37.7763		0	0	0	0	0	0	0	0	0	0	0	0	0	0
1157	3	4	12	2d 14:01:01.72000	0d 02:19:33.56000	0.00172113	0.00674574	0.00073976	3.7321	D	1	30/08/2020 01:23	38.1233		0	0	0	0	0	0	0	0	0	0	0	0	0	0
1158	3	4	12	2d 14:06:01.72000	0d 02:24:33.56000	0.00178279	0.00697566	0.00074006	3.7252	D	1	30/08/2020 01:28	37.729		0	0	0	0	0	0	0	0	0	0	0	0	0	0
1159	3	4	12	2d 14:11:01.72000	0d 02:29:33.56000	0.00184446	0.00720518	0.00074006	3.7191	D	1	30/08/2020 01:33	37.934		0	0	0	0	0	0	0	0	0	0	0	0	0	0
1160	3	4	12	2d 14:16:01.72000	0d 02:34:33.56000	0.00190612	0.00743431	0.00073976	3.7125	D	1	30/08/2020 01:38	37.7132		0	0	0	0	0	0	0	0	0	0	0	0	0	0
1161	3	4	12	2d 14:21:01.72000	0d 02:39:33.56000	0.00196778	0.00766305	0.00073991	3.7064	D	1	30/08/2020 01:43	37.8552		0	0	0	0	0	0	0	0	0	0	0	0	0	0
1162	3	4	12	2d 14:26:01.72000	0d 02:44:33.56000	0.00202944	0.00789141	0.00073976	3.7002	D	1	30/08/2020 01:48	38.1233		0	0	0	0	0	0	0	0	0	0	0	0	0	0
1163	3	4	12	2d 14:31:01.72000	0d 02:49:33.56000	0.00209111	0.00811938	0.00073991	3.6938	D	1	30/08/2020 01:53	38.1391		0	0	0	0	0	0	0	0	0	0	0	0	0	0
1164	3	4	12	2d 14:36:01.72000	0d 02:54:33.56000	0.00215277	0.00834696	0.00073991	3.6873	D	1	30/08/2020 01:58	38.3283		0	0	0	0	0	0	0	0	0	0	0	0	0	0
1165	3	4	12	2d 14:41:01.72000	0d 02:59:33.56000	0.00221443	0.00857413	0.00073999	3.6806	D	1	30/08/2020 02:03	38.1864		0	0	0	0	0	0	0	0	0	0	0	0	0	0
1166	3	4	12	2d 14:46:01.72000	0d 03:04:33.56000	0.0022761	0.00880085	0.00073999	3.673	D	1	30/08/2020 02:08	38.2022		0	0	0	0	0	0	0	0	0	0	0	0	0	0
1167	3	4	12	2d 14:51:01.72000	0d 03:09:33.56000	0.00233776	0.00902712	0.00073991	3.6657	D	1	30/08/2020 02:13	38.1075		0	0	0	0	0	0	0	0	0	0	0	0	0	0
1168	3	4	12	2d 14:56:01.72000	0d 03:14:33.56000	0.00239942	0.00925293	0.00073983	3.658	D	1	30/08/2020 02:18	38.3441		0	0	0	0	0	0	0	0	0	0	0	0	0	0
1169	3	4	12	2d 15:01:01.72000	0d 03:19:33.56000	0.00246109	0.00947823	0.00074006	3.6495	D	1	30/08/2020 02:23	38.1233		0	0	0	0	0	0	0	0	0	0	0	0	0	0
1170	3	4	12	2d 15:06:01.72000	0d 03:24:33.56000	0.00252275	0.00970299	0.00074022	3.6405	D	1	30/08/2020 02:28	38.1548		0	0	0	0	0	0	0	0	0	0	0	0	0	0
1171	3	4	12	2d 15:10:58.01000	0d 03:29:29.85000	0.00258365	0.0099244	0.00074006	3.6303	D	5	30/08/2020 02:33	37.9656		0	0	0	0	0	0	0	0	0	0	0	0	0	0
1172	3	4	12	2d 15:15:34.39000	0d 03:34:06.23000	0.00264046	0.0101304	0.00074006	3.6202	D	5	30/08/2020 02:38	37.9183		0	0	0	0	0	0	0	0	0	0	0	0	0	0
1173	3	4	12	2d 15:19:35.88000	0d 03:38:07.72000	0.00269009	0.0103098	0.00073999	3.6101	D	5	30/08/2020 02:42	38.0129		0	0	0	0	0	0	0	0	0	0	0	0	0	0
1174	3	4	12	2d 15:22:46.00000	0d 03:41:17.84000	0.00272917	0.0104507	0.00073999	3.5999	D	5	30/08/2020 02:45	38.1233		0	0	0	0	0	0	0	0	0	0	0	0	0	0
1175	3	4	12	2d 15:24:59.54000	0d 03:43:31.38000	0.00275662	0.0105494	0.00073999	3.5898	D	5	30/08/2020 02:47	37.7606		0	0	0	0	0	0	0	0	0	0	0	0	0	0
1176	3	4	12	2d 15:27:39.49000	0d 03:46:11.33000	0.0027895	0.0106672	0.00074006	3.5798	D	5	30/08/2020 02:50	37.9183		0	0	0	0	0	0	0	0	0	0	0	0	0	0
1177	3	4	12	2d 15:29:55.42000	0d 03:48:27.26000	0.00281744	0.0107671	0.00073983	3.5695	D	5	30/08/2020 02:52	38.281		0	0	0	0	0	0	0	0	0	0	0	0	0	0
1178	3	4	12	2d 15:31:44.89000	0d 03:50:16.73000	0.00283994	0.0108473	0.00074006	3.5593	D	5	30/08/2020 02:54	37.7763		0	0	0	0	0	0	0	0	0	0	0	0	0	0
1179	3	4	12	2d 15:33:18.79000	0d 03:51:50.63000	0.00285924	0.0109159	0.00073999	3.5492	D	5	30/08/2020 02:55	38.0129		0	0	0	0	0	0	0	0	0	0	0	0	0	0
1180	3	4	12	2d 15:34:36.97000	0d 03:53:08.81000	0.00287531	0.0109729	0.00073999	3.5392	D	5	30/08/2020 02:57	38.0129		0	0	0	0	0	0	0	0	0	0	0	0	0	0
1181	3	4	12	2d 15:35:41.76000	0d 03:54:13.60000	0.00288862	0.01102	0.00073999	3.5291	D	5	30/08/2020 02:58	37.8236		0	0	0	0	0	0	0	0	0	0	0	0	0	0
1182	3	4	12	2d 15:36:36.48000	0d 03:55:08.32000	0.00289987	0.0110596	0.00074014	3.519	D	5	30/08/2020 02:59	38.0444		0	0	0	0	0	0	0	0	0	0	0	0	0	0
1183	3	4	12	2d 15:37:27.44000	0d 03:55:59.28000	0.00291035	0.0110964	0.00073999	3.509	D	5	30/08/2020 03:00	38.2022		0	0	0	0	0	0	0	0	0	0	0	0	0	0
1184	3	4	12	2d 15:38:09.83000	0d 03:56:41.67000	0.00291906	0.011127	0.00073999	3.4987	D	5	30/08/2020 03:00	38.3283		0	0	0	0	0	0	0	0	0	0	0	0	0	0
1185	3	4	12	2d 15:38:45.43000	0d 03:57:17.27000	0.00292638	0.0111525	0.00074014	3.4887	D	5	30/08/2020 03:01	37.934		0	0	0	0	0	0	0	0	0	0	0	0	0	0
1186	3	4	12	2d 15:39:17.67000	0d 03:57:49.51000	0.002933	0.0111756	0.00073976	3.4786	D	5	30/08/2020 03:01	38.0602		0	0	0	0	0	0	0	0	0	0	0	0	0	0
1187	3	4	12	2d 15:39:43.69000	0d 03:58:15.53000	0.00293835	0.0111942	0.00074014	3.4684	D	5	30/08/2020 03:02	38.1548		0	0	0	0	0	0	0	0	0	0	0	0	0	0
1188	3	4	12	2d 15:40:06.56000	0d 03:58:38.40000	0.00294305	0.0112105	0.00073991	3.4582	D	5	30/08/2020 03:02	37.9025		0	0	0	0	0	0	0	0	0	0	0	0	0	0
1189	3	4	12	2d 15:40:25.96000	0d 03:58:57.80000	0.00294704	0.0112242	0.00073999	3.4481	D	5	30/08/2020 03:03	37.8079		0	0	0	0	0	0	0	0	0	0	0	0	0	0
1190	3	4	12	2d 15:40:45.15000	0d 03:59:16.99000	0.00295098	0.0112378	0.00073983	3.438	D	5	30/08/2020 03:03	37.9183		0	0	0	0	0	0	0	0	0	0	0	0	0	0
1191	3	4	12	2d 15:41:02.58000	0d 03:59:34.42000	0.00295457	0.0112501	0.00074006	3.4279	D	5	30/08/2020 03:03	37.9656		0	0	0	0	0	0	0	0	0	0	0	0	0	0
1192	3	4	12	2d 15:41:20.03000	0d 03:59:51.87000	0.00295815	0.0112624	0.00073991	3.4179	D	5	30/08/2020 03:03	38.0444		0	0	0	0	0	0	0	0	0	0	0	0	0	0
1193	3	4	12	2d 15:41:36.31000	0d 04:00:08.15000	0.0029615	0.0112738	0.00074006	3.4078	D	5	30/08/2020 03:04	38.1075		0	0	0	0	0	0	0	0	0	0	0	0	0	0
1194	3	4	12	2d 15:41:50.99000	0d 04:00:22.83000	0.00296452	0.0112841	0.00073991	3.3976	D	5	30/08/2020 03:04	37.7448		0	0	0	0	0	0	0	0	0	0	0	0	0	0
1195	3	4	12	2d 15:42:05.32000	0d 04:00:37.16000	0.00296746	0.0112941	0.00073991	3.3875	D	5	30/08/2020 03:04	37.6817		0	0	0	0	0	0	0	0	0	0	0	0	0	0
1196	3	4	12	2d 15:42:17.50000	0d 04:00:49.34000	0.00296997	0.0113025	0.00073999	3.3774	D	5	30/08/2020 03:04	37.7921		0	0	0	0	0	0	0	0	0	0	0	0	0	0
1197	3	4	12	2d 15:42:33.07000	0d 04:01:04.91000	0.00297317	0.0113133	0.00074006	3.3672	D	5	30/08/2020 03:05	37.9025		0	0	0	0	0	0	0	0	0	0	0	0	0	0
1198	3	4	12	2d 15:42:49.25000	0d 04:01:21.09000	0.00297649	0.0113245	0.00074006	3.357	D	5	30/08/2020 03:05	37.9498		0	0	0	0	0	0	0	0	0	0	0	0	0	0
1199	3	4	12	2d 15:43:08.08000	0d 04:01:39.92000	0.00298036	0.0113375	0.00073991	3.3468	D	5	30/08/2020 03:05	38.0444		0	0	0	0	0	0	0	0	0	0	0	0	0	0
1200	3	4	12	2d 15:43:30.95000	0d 04:02:02.79000	0.00298506	0.0113532	0.00073999	3.3365	D	5	30/08/2020 03:06	37.729		0	0	0	0	0	0	0	0	0	0	0	0	0	0
1201	3	4	12	2d 15:43:53.87000	0d 04:02:25.71000	0.00298977	0.0113689	0.00073968	3.3265	D	5	30/08/2020 03:06	37.729		0	0	0	0	0	0	0	0	0	0	0	0	0	0
1202	3	4	12	2d 15:44:19.72000	0d 04:02:51.56000	0.00299509	0.0113865	0.00073976	3.3162	D	5	30/08/2020 03:06	37.871		0	0	0	0	0	0	0	0	0	0	0	0	0	0
1203	3	4	12	2d 15:44:47.29000	0d 04:03:19.13000	0.00300075	0.0114053	0.00074006	3.3062	D	5	30/08/2020 03:07	37.9814		0	0	0	0	0	0	0	0	0	0	0	0	0	0
1204	3	4	12	2d 15:45:14.79000	0d 04:03:46.63000	0.00300641	0.011424	0.00073976	3.2961	D	5	30/08/2020 03:07	38.0918		0	0	0	0	0	0	0	0	0	0	0	0	0	0
1205	3	4	12	2d 15:45:49.64000	0d 04:04:21.48000	0.00301357	0.0114475	0.00073991	3.2859	D	5	30/08/2020 03:08	38.2179		0	0	0	0	0	0	0	0	0	0	0	0	0	0
1206	3	4	12	2d 15:46:30.42000	0d 04:05:02.26000	0.00302195	0.011475	0.00074014	3.2758	D	5	30/08/2020 03:09	38.3126		0	0	0	0	0	0	0	0	0	0	0	0	0	0
1207	3	4	12	2d 15:47:17.52000	0d 04:05:49.36000	0.00303163	0.0115067	0.00073976	3.2657	D	5	30/08/2020 03:09	37.9656		0	0	0	0	0	0	0	0	0	0	0	0	0	0
1208	3	4	12	2d 15:47:58.31000	0d 04:06:30.15000	0.00304002	0.0115341	0.00073983	3.2557	D	5	30/08/2020 03:10	38.1233		0	0	0	0	0	0	0	0	0	0	0	0	0	0
1209	3	4	12	2d 15:48:33.36000	0d 04:07:05.20000	0.00304722	0.0115575	0.00073983	3.2456	D	5	30/08/2020 03:11	37.8394		0	0	0	0	0	0	0	0	0	0	0	0	0	0
1210	3	4	12	2d 15:49:06.59000	0d 04:07:38.43000	0.00305405	0.0115796	0.00074006	3.2355	D	5	30/08/2020 03:11	37.871		0	0	0	0	0	0	0	0	0	0	0	0	0	0
1211	3	4	12	2d 15:49:34.34000	0d 04:08:06.18000	0.00305976	0.011598	0.00074006	3.2255	D	5	30/08/2020 03:12	38.0287		0	0	0	0	0	0	0	0	0	0	0	0	0	0
1212	3	4	12	2d 15:49:57.22000	0d 04:08:29.06000	0.00306446	0.0116132	0.00073999	3.2154	D	5	30/08/2020 03:12	38.1075		0	0	0	0	0	0	0	0	0	0	0	0	0	0
1213	3	4	12	2d 15:50:17.08000	0d 04:08:48.92000	0.00306854	0.0116263	0.00073983	3.2053	D	5	30/08/2020 03:12	37.7606		0	0	0	0	0	0	0	0	0	0	0	0	0	0
1214	3	4	12	2d 15:50:34.71000	0d 04:09:06.55000	0.00307216	0.0116379	0.00073999	3.1951	D	5	30/08/2020 03:13	37.8236		0	0	0	0	0	0	0	0	0	0	0	0	0	0
1215	3	4	12	2d 15:50:49.74000	0d 04:09:21.58000	0.00307525	0.0116477	0.00074006	3.185	D	5	30/08/2020 03:13	37.871		0	0	0	0	0	0	0	0	0	0	0	0	0	0
1216	3	4	12	2d 15:51:03.77000	0d 04:09:35.61000	0.00307814	0.0116569	0.00073991	3.1749	D	5	30/08/2020 03:13	37.9025		0	0	0	0	0	0	0	0	0	0	0	0	0	0
1217	3	4	12	2d 15:51:16.92000	0d 04:09:48.76000	0.00308084	0.0116655	0.00073999	3.1649	D	5	30/08/2020 03:13	37.9656		0	0	0	0	0	0	0	0	0	0	0	0	0	0
1218	3	4	12	2d 15:51:28.68000	0d 04:10:00.52000	0.00308326	0.0116731	0.00073991	3.1548	D	5	30/08/2020 03:14	38.0287		0	0	0	0	0	0	0	0	0	0	0	0	0	0
1219	3	4	12	2d 15:51:39.68000	0d 04:10:11.52000	0.00308552	0.0116802	0.00073999	3.1447	D	5	30/08/2020 03:14	38.076		0	0	0	0	0	0	0	0	0	0	0	0	0	0
1220	3	4	12	2d 15:51:49.97000	0d 04:10:21.81000	0.00308763	0.0116869	0.00073999	3.1347	D	5	30/08/2020 03:14	37.934		0	0	0	0	0	0	0	0	0	0	0	0	0	0
1221	3	4	12	2d 15:51:59.72000	0d 04:10:31.56000	0.00308964	0.0116932	0.00073983	3.1246	D	5	30/08/2020 03:14	37.7132		0	0	0	0	0	0	0	0	0	0	0	0	0	0
1222	3	4	12	2d 15:52:08.93000	0d 04:10:40.77000	0.00309153	0.0116991	0.00073999	3.1144	D	5	30/08/2020 03:14	37.7132		0	0	0	0	0	0	0	0	0	0	0	0	0	0
1223	3	4	12	2d 15:52:17.46000	0d 04:10:49.30000	0.00309328	0.0117045	0.00073976	3.1043	D	5	30/08/2020 03:14	37.729		0	0	0	0	0	0	0	0	0	0	0	0	0	0
1224	3	4	12	2d 15:52:25.78000	0d 04:10:57.62000	0.00309499	0.0117098	0.00073991	3.0942	D	5	30/08/2020 03:15	37.7606		0	0	0	0	0	0	0	0	0	0	0	0	0	0
1225	3	4	12	2d 15:52:33.49000	0d 04:11:05.33000	0.00309658	0.0117147	0.00074006	3.0842	D	5	30/08/2020 03:15	37.8079		0	0	0	0	0	0	0	0	0	0	0	0	0	0
1226	3	4	12	2d 15:52:40.92000	0d 04:11:12.76000	0.00309811	0.0117194	0.00073976	3.0739	D	5	30/08/2020 03:15	37.871		0	0	0	0	0	0	0	0	0	0	0	0	0	0
1227	3	4	12	2d 15:52:48.08000	0d 04:11:19.92000	0.00309958	0.0117239	0.00074014	3.0637	D	5	30/08/2020 03:15	37.9025		0	0	0	0	0	0	0	0	0	0	0	0	0	0
1228	3	4	12	2d 15:52:54.92000	0d 04:11:26.76000	0.00310098	0.0117282	0.00073999	3.0535	D	5	30/08/2020 03:15	37.934		0	0	0	0	0	0	0	0	0	0	0	0	0	0
1229	3	4	12	2d 15:53:01.58000	0d 04:11:33.42000	0.00310235	0.0117324	0.00073991	3.0433	D	5	30/08/2020 03:15	37.9656		0	0	0	0	0	0	0	0	0	0	0	0	0	0
1230	3	4	12	2d 15:53:07.74000	0d 04:11:39.58000	0.00310362	0.0117362	0.00073991	3.0332	D	5	30/08/2020 03:15	37.9971		0	0	0	0	0	0	0	0	0	0	0	0	0	0
1231	3	4	12	2d 15:53:13.54000	0d 04:11:45.38000	0.00310481	0.0117399	0.00073991	3.0231	D	5	30/08/2020 03:15	38.0602		0	0	0	0	0	0	0	0	0	0	0	0	0	0
1232	3	4	12	2d 15:53:19.11000	0d 04:11:50.95000	0.00310595	0.0117433	0.00073999	3.0129	D	5	30/08/2020 03:15	38.0602		0	0	0	0	0	0	0	0	0	0	0	0	0	0
1233	3	4	12	2d 15:53:24.68000	0d 04:11:56.52000	0.0031071	0.0117468	0.00073991	3.0028	D	5	30/08/2020 03:16	38.0602		0	0	0	0	0	0	0	0	0	0	0	0	0	0
1234	3	4	12	2d 15:53:29.94000	0d 04:12:01.78000	0.00310818	0.01175	0.00074006	2.9928	D	5	30/08/2020 03:16	38.1075		0	0	0	0	0	0	0	0	0	0	0	0	0	0
1235	3	4	12	2d 15:53:34.94000	0d 04:12:06.78000	0.00310921	0.0117531	0.00073983	2.9824	D	5	30/08/2020 03:16	38.1075		0	0	0	0	0	0	0	0	0	0	0	0	0	0
1236	3	4	12	2d 15:53:39.82000	0d 04:12:11.66000	0.00311021	0.0117561	0.00073991	2.9722	D	5	30/08/2020 03:16	38.1075		0	0	0	0	0	0	0	0	0	0	0	0	0	0
1237	3	4	12	2d 15:53:44.68000	0d 04:12:16.52000	0.00311121	0.011759	0.00074006	2.9618	D	5	30/08/2020 03:16	38.1391		0	0	0	0	0	0	0	0	0	0	0	0	0	0
1238	3	4	12	2d 15:53:49.44000	0d 04:12:21.28000	0.00311219	0.0117619	0.00073983	2.9517	D	5	30/08/2020 03:16	38.1548		0	0	0	0	0	0	0	0	0	0	0	0	0	0
1239	3	4	12	2d 15:53:53.92000	0d 04:12:25.76000	0.00311311	0.0117646	0.00073991	2.9415	D	5	30/08/2020 03:16	38.1706		0	0	0	0	0	0	0	0	0	0	0	0	0	0
1240	3	4	12	2d 15:53:58.32000	0d 04:12:30.16000	0.00311401	0.0117673	0.00073991	2.9313	D	5	30/08/2020 03:16	38.1864		0	0	0	0	0	0	0	0	0	0	0	0	0	0
1241	3	4	12	2d 15:54:02.44000	0d 04:12:34.28000	0.00311486	0.0117698	0.00073999	2.921	D	5	30/08/2020 03:16	38.1864		0	0	0	0	0	0	0	0	0	0	0	0	0	0
1242	3	4	12	2d 15:54:06.56000	0d 04:12:38.40000	0.00311571	0.0117722	0.00073983	2.9108	D	5	30/08/2020 03:16	38.1864		0	0	0	0	0	0	0	0	0	0	0	0	0	0
1243	3	4	12	2d 15:54:10.54000	0d 04:12:42.38000	0.00311653	0.0117746	0.00073991	2.9004	D	5	30/08/2020 03:16	38.2022		0	0	0	0	0	0	0	0	0	0	0	0	0	0
1244	3	4	12	2d 15:54:14.48000	0d 04:12:46.32000	0.00311734	0.0117769	0.00074006	2.8904	D	5	30/08/2020 03:16	38.2179		0	0	0	0	0	0	0	0	0	0	0	0	0	0
1245	3	4	12	2d 15:54:18.19000	0d 04:12:50.03000	0.0031181	0.0117791	0.0007396	2.8801	D	5	30/08/2020 03:16	38.2337		0	0	0	0	0	0	0	0	0	0	0	0	0	0
1246	3	4	12	2d 15:54:21.89000	0d 04:12:53.73000	0.00311886	0.0117813	0.00073999	2.8696	D	5	30/08/2020 03:16	38.2337		0	0	0	0	0	0	0	0	0	0	0	0	0	0
1247	3	4	12	2d 15:54:25.35000	0d 04:12:57.19000	0.00311957	0.0117834	0.00074022	2.8592	D	5	30/08/2020 03:17	38.2337		0	0	0	0	0	0	0	0	0	0	0	0	0	0
1248	3	4	12	2d 15:54:28.93000	0d 04:13:00.77000	0.00312031	0.0117855	0.00074006	2.849	D	5	30/08/2020 03:17	38.2495		0	0	0	0	0	0	0	0	0	0	0	0	0	0
1249	3	4	12	2d 15:54:32.28000	0d 04:13:04.12000	0.00312099	0.0117874	0.00073976	2.8386	D	5	30/08/2020 03:17	38.2652		0	0	0	0	0	0	0	0	0	0	0	0	0	0
1250	3	4	12	2d 15:54:35.56000	0d 04:13:07.40000	0.00312167	0.0117893	0.00073999	2.8286	D	5	30/08/2020 03:17	38.281		0	0	0	0	0	0	0	0	0	0	0	0	0	0
1251	3	4	12	2d 15:54:38.87000	0d 04:13:10.71000	0.00312235	0.0117913	0.00073983	2.8183	D	5	30/08/2020 03:17	38.2652		0	0	0	0	0	0	0	0	0	0	0	0	0	0
1252	3	4	12	2d 15:54:41.95000	0d 04:13:13.79000	0.00312298	0.011793	0.00074006	2.808	D	5	30/08/2020 03:17	38.281		0	0	0	0	0	0	0	0	0	0	0	0	0	0
1253	3	4	12	2d 15:54:44.99000	0d 04:13:16.83000	0.00312361	0.0117948	0.00074006	2.7977	D	5	30/08/2020 03:17	38.281		0	0	0	0	0	0	0	0	0	0	0	0	0	0
1254	3	4	12	2d 15:54:48.05000	0d 04:13:19.89000	0.00312424	0.0117965	0.00073983	2.7875	D	5	30/08/2020 03:17	38.2652		0	0	0	0	0	0	0	0	0	0	0	0	0	0
1255	3	4	12	2d 15:54:50.98000	0d 04:13:22.82000	0.00312484	0.0117982	0.00073999	2.7771	D	5	30/08/2020 03:17	38.281		0	0	0	0	0	0	0	0	0	0	0	0	0	0
1256	3	4	12	2d 15:54:53.92000	0d 04:13:25.76000	0.00312544	0.0117999	0.00073983	2.7668	D	5	30/08/2020 03:17	38.2968		0	0	0	0	0	0	0	0	0	0	0	0	0	0
1257	3	4	12	2d 15:54:56.78000	0d 04:13:28.62000	0.00312603	0.0118015	0.00073999	2.7565	D	5	30/08/2020 03:17	38.3126		0	0	0	0	0	0	0	0	0	0	0	0	0	0
1258	3	4	12	2d 15:54:59.60000	0d 04:13:31.44000	0.00312661	0.0118031	0.00074006	2.746	D	5	30/08/2020 03:17	38.3283		0	0	0	0	0	0	0	0	0	0	0	0	0	0
1259	3	4	12	2d 15:55:02.37000	0d 04:13:34.21000	0.00312718	0.0118047	0.00073999	2.7356	D	5	30/08/2020 03:17	38.3283		0	0	0	0	0	0	0	0	0	0	0	0	0	0
1260	3	4	12	2d 15:55:05.13000	0d 04:13:36.97000	0.00312775	0.0118062	0.00074006	2.7251	D	5	30/08/2020 03:17	38.3283		0	0	0	0	0	0	0	0	0	0	0	0	0	0
1261	3	4	12	2d 15:55:07.75000	0d 04:13:39.59000	0.00312829	0.0118077	0.00074006	2.7147	D	5	30/08/2020 03:17	38.3441		0	0	0	0	0	0	0	0	0	0	0	0	0	0
1262	3	4	12	2d 15:55:10.35000	0d 04:13:42.19000	0.00312882	0.0118091	0.00073999	2.7044	D	5	30/08/2020 03:17	38.2968		0	0	0	0	0	0	0	0	0	0	0	0	0	0
1263	3	4	12	2d 15:55:12.86000	0d 04:13:44.70000	0.00312934	0.0118105	0.00073983	2.6943	D	5	30/08/2020 03:17	38.1706		0	0	0	0	0	0	0	0	0	0	0	0	0	0
1264	3	4	12	2d 15:55:15.33000	0d 04:13:47.17000	0.00312984	0.0118119	0.00074006	2.6839	D	5	30/08/2020 03:17	38.0444		0	0	0	0	0	0	0	0	0	0	0	0	0	0
1265	3	4	12	2d 15:55:17.78000	0d 04:13:49.62000	0.00313035	0.0118132	0.00073999	2.6734	D	5	30/08/2020 03:17	37.9656		0	0	0	0	0	0	0	0	0	0	0	0	0	0
1266	3	4	12	2d 15:55:20.21000	0d 04:13:52.05000	0.00313085	0.0118146	0.00073999	2.6632	D	5	30/08/2020 03:17	37.9183		0	0	0	0	0	0	0	0	0	0	0	0	0	0
1267	3	4	12	2d 15:55:22.58000	0d 04:13:54.42000	0.00313133	0.0118159	0.00073999	2.6528	D	5	30/08/2020 03:17	37.8867		0	0	0	0	0	0	0	0	0	0	0	0	0	0
1268	3	4	12	2d 15:55:24.88000	0d 04:13:56.72000	0.00313181	0.0118171	0.00073991	2.6424	D	5	30/08/2020 03:18	37.871		0	0	0	0	0	0	0	0	0	0	0	0	0	0
1269	3	4	12	2d 15:55:27.19000	0d 04:13:59.03000	0.00313228	0.0118184	0.00073983	2.6322	D	5	30/08/2020 03:18	37.8867		0	0	0	0	0	0	0	0	0	0	0	0	0	0
1270	3	4	12	2d 15:55:29.37000	0d 04:14:01.21000	0.00313273	0.0118196	0.00073976	2.622	D	5	30/08/2020 03:18	37.8867		0	0	0	0	0	0	0	0	0	0	0	0	0	0
1271	3	4	12	2d 15:55:31.55000	0d 04:14:03.39000	0.00313318	0.0118207	0.00073991	2.6116	D	5	30/08/2020 03:18	37.9025		0	0	0	0	0	0	0	0	0	0	0	0	0	0
1272	3	4	12	2d 15:55:33.77000	0d 04:14:05.61000	0.00313363	0.0118219	0.00073983	2.6012	D	5	30/08/2020 03:18	37.9183		0	0	0	0	0	0	0	0	0	0	0	0	0	0
1273	3	4	12	2d 15:55:35.86000	0d 04:14:07.70000	0.00313406	0.011823	0.00073999	2.5908	D	5	30/08/2020 03:18	37.9183		0	0	0	0	0	0	0	0	0	0	0	0	0	0
1274	3	4	12	2d 15:55:38.05000	0d 04:14:09.89000	0.00313451	0.0118242	0.00073999	2.5801	D	5	30/08/2020 03:18	37.934		0	0	0	0	0	0	0	0	0	0	0	0	0	0
1275	3	4	12	2d 15:55:40.18000	0d 04:14:12.02000	0.00313495	0.0118253	0.00073991	2.5698	D	5	30/08/2020 03:18	37.934		0	0	0	0	0	0	0	0	0	0	0	0	0	0
1276	3	4	12	2d 15:55:42.23000	0d 04:14:14.07000	0.00313537	0.0118264	0.00074014	2.5594	D	5	30/08/2020 03:18	37.9498		0	0	0	0	0	0	0	0	0	0	0	0	0	0
1277	3	4	12	2d 15:55:44.30000	0d 04:14:16.14000	0.0031358	0.0118275	0.00073976	2.5489	D	5	30/08/2020 03:18	37.9498		0	0	0	0	0	0	0	0	0	0	0	0	0	0
1278	3	4	12	2d 15:55:46.30000	0d 04:14:18.14000	0.00313621	0.0118285	0.00073999	2.5383	D	5	30/08/2020 03:18	37.9656		0	0	0	0	0	0	0	0	0	0	0	0	0	0
1279	3	4	12	2d 15:55:48.23000	0d 04:14:20.07000	0.00313661	0.0118295	0.00073976	2.5281	D	5	30/08/2020 03:18	37.9656		0	0	0	0	0	0	0	0	0	0	0	0	0	0
1280	3	4	12	2d 15:55:50.18000	0d 04:14:22.02000	0.00313701	0.0118306	0.00073999	2.5177	D	5	30/08/2020 03:18	37.9814		0	0	0	0	0	0	0	0	0	0	0	0	0	0
1281	3	4	12	2d 15:55:52.08000	0d 04:14:23.92000	0.0031374	0.0118315	0.00074006	2.5074	D	5	30/08/2020 03:18	37.9814		0	0	0	0	0	0	0	0	0	0	0	0	0	0
1282	3	4	12	2d 15:55:53.44000	0d 04:14:25.28000	0.00313768	0.0118322	0.00074014	2.5	D	133	30/08/2020 03:18	37.9971		0	0	0	0	0	0	0	0	0	0	0	0	0	0
1283	3	4	13	2d 15:55:53.45000	0d 00:00:00.01000	0	0	0	2.6474	R	0	30/08/2020 03:18	37.9971		0	0	0	0	0	0	0	0	0	0	0	0	0	0
1284	3	4	13	2d 15:55:55.45000	0d 00:00:02.01000	0	0	0	2.8896	R	1	30/08/2020 03:18	38.0129		0	0	0	0	0	0	0	0	0	0	0	0	0	0
1285	3	4	13	2d 15:55:57.45000	0d 00:00:04.01000	0	0	0	3.0072	R	1	30/08/2020 03:18	38.0129		0	0	0	0	0	0	0	0	0	0	0	0	0	0
1286	3	4	13	2d 15:55:59.45000	0d 00:00:06.01000	0	0	0	3.0968	R	1	30/08/2020 03:18	38.0129		0	0	0	0	0	0	0	0	0	0	0	0	0	0
1287	3	4	13	2d 15:56:01.45000	0d 00:00:08.01000	0	0	0	3.1688	R	1	30/08/2020 03:18	38.0129		0	0	0	0	0	0	0	0	0	0	0	0	0	0
1288	3	4	13	2d 15:56:03.44000	0d 00:00:10.00000	0	0	0	3.2279	R	129	30/08/2020 03:18	38.0287		0	0	0	0	0	0	0	0	0	0	0	0	0	0
1289	4	5	9	2d 15:56:03.48000	0d 00:00:00.04000	0.00000001	0.00000003	0.00074128	3.4244	C	0	30/08/2020 03:18	38.0287		0	0	0	0	0	0	0	0	0	0	0	0	0	0
1290	4	5	9	2d 15:56:03.64000	0d 00:00:00.20000	0.00000004	0.00000014	0.00074006	3.4592	C	5	30/08/2020 03:18	38.0287		0	0	0	0	0	0	0	0	0	0	0	0	0	0
1291	4	5	9	2d 15:56:03.79000	0d 00:00:00.35000	0.00000007	0.00000025	0.00073999	3.4806	C	5	30/08/2020 03:18	38.0287		0	0	0	0	0	0	0	0	0	0	0	0	0	0
1292	4	5	9	2d 15:56:03.96000	0d 00:00:00.52000	0.00000011	0.00000037	0.00073999	3.5001	C	5	30/08/2020 03:18	38.0287		0	0	0	0	0	0	0	0	0	0	0	0	0	0
1293	4	5	9	2d 15:56:04.14000	0d 00:00:00.70000	0.00000014	0.0000005	0.00073991	3.5175	C	5	30/08/2020 03:18	38.0287		0	0	0	0	0	0	0	0	0	0	0	0	0	0
1294	4	5	9	2d 15:56:04.34000	0d 00:00:00.90000	0.00000018	0.00000064	0.00074014	3.5346	C	5	30/08/2020 03:18	38.0287		0	0	0	0	0	0	0	0	0	0	0	0	0	0
1295	4	5	9	2d 15:56:04.55000	0d 00:00:01.11000	0.00000023	0.0000008	0.00073999	3.5509	C	5	30/08/2020 03:18	38.0444		0	0	0	0	0	0	0	0	0	0	0	0	0	0
1296	4	5	9	2d 15:56:04.78000	0d 00:00:01.34000	0.00000027	0.00000097	0.00073999	3.5671	C	5	30/08/2020 03:18	38.0444		0	0	0	0	0	0	0	0	0	0	0	0	0	0
1297	4	5	9	2d 15:56:05.01000	0d 00:00:01.57000	0.00000032	0.00000113	0.00073999	3.5821	C	5	30/08/2020 03:18	38.0444		0	0	0	0	0	0	0	0	0	0	0	0	0	0
1298	4	5	9	2d 15:56:05.25000	0d 00:00:01.81000	0.00000037	0.00000131	0.00073991	3.5966	C	5	30/08/2020 03:18	38.0444		0	0	0	0	0	0	0	0	0	0	0	0	0	0
1299	4	5	9	2d 15:56:05.51000	0d 00:00:02.07000	0.00000043	0.0000015	0.00073983	3.611	C	5	30/08/2020 03:18	38.0444		0	0	0	0	0	0	0	0	0	0	0	0	0	0
1300	4	5	9	2d 15:56:05.78000	0d 00:00:02.34000	0.00000048	0.00000171	0.00074022	3.6252	C	5	30/08/2020 03:18	38.0444		0	0	0	0	0	0	0	0	0	0	0	0	0	0
1301	4	5	9	2d 15:56:06.07000	0d 00:00:02.63000	0.00000054	0.00000192	0.00074006	3.6388	C	5	30/08/2020 03:18	38.0444		0	0	0	0	0	0	0	0	0	0	0	0	0	0
1302	4	5	9	2d 15:56:06.38000	0d 00:00:02.94000	0.0000006	0.00000215	0.00073991	3.6527	C	5	30/08/2020 03:18	38.0444		0	0	0	0	0	0	0	0	0	0	0	0	0	0
1303	4	5	9	2d 15:56:06.72000	0d 00:00:03.28000	0.00000067	0.00000241	0.00073991	3.6663	C	5	30/08/2020 03:18	38.0444		0	0	0	0	0	0	0	0	0	0	0	0	0	0
1304	4	5	9	2d 15:56:07.09000	0d 00:00:03.65000	0.00000075	0.00000269	0.00073991	3.679	C	5	30/08/2020 03:18	38.0444		0	0	0	0	0	0	0	0	0	0	0	0	0	0
1305	4	5	9	2d 15:56:07.49000	0d 00:00:04.05000	0.00000083	0.00000299	0.00074014	3.6915	C	5	30/08/2020 03:18	38.0444		0	0	0	0	0	0	0	0	0	0	0	0	0	0
1306	4	5	9	2d 15:56:07.94000	0d 00:00:04.50000	0.00000092	0.00000333	0.00074014	3.7034	C	5	30/08/2020 03:18	38.0444		0	0	0	0	0	0	0	0	0	0	0	0	0	0
1307	4	5	9	2d 15:56:08.46000	0d 00:00:05.02000	0.00000103	0.00000373	0.00074022	3.7151	C	5	30/08/2020 03:18	38.0444		0	0	0	0	0	0	0	0	0	0	0	0	0	0
1308	4	5	9	2d 15:56:09.09000	0d 00:00:05.65000	0.00000116	0.00000421	0.00074006	3.7266	C	5	30/08/2020 03:18	38.0444		0	0	0	0	0	0	0	0	0	0	0	0	0	0
1309	4	5	9	2d 15:56:09.85000	0d 00:00:06.41000	0.00000132	0.0000048	0.00073991	3.7375	C	5	30/08/2020 03:18	38.0602		0	0	0	0	0	0	0	0	0	0	0	0	0	0
1310	4	5	9	2d 15:56:10.86000	0d 00:00:07.42000	0.00000152	0.00000557	0.00073983	3.7485	C	5	30/08/2020 03:18	38.0602		0	0	0	0	0	0	0	0	0	0	0	0	0	0
1311	4	5	9	2d 15:56:12.37000	0d 00:00:08.93000	0.00000184	0.00000674	0.00073976	3.7588	C	5	30/08/2020 03:18	38.0602		0	0	0	0	0	0	0	0	0	0	0	0	0	0
1312	4	5	9	2d 15:56:14.91000	0d 00:00:11.47000	0.00000236	0.0000087	0.00073999	3.7688	C	5	30/08/2020 03:18	38.0602		0	0	0	0	0	0	0	0	0	0	0	0	0	0
1313	4	5	9	2d 15:56:46.17000	0d 00:00:42.73000	0.00000878	0.00003293	0.00073983	3.7584	C	5	30/08/2020 03:19	38.2022		0	0	0	0	0	0	0	0	0	0	0	0	0	0
1314	4	5	9	2d 15:56:58.47000	0d 00:00:55.03000	0.00001131	0.00004242	0.00074014	3.7484	C	5	30/08/2020 03:19	37.8236		0	0	0	0	0	0	0	0	0	0	0	0	0	0
1315	4	5	9	2d 15:57:03.12000	0d 00:00:59.68000	0.00001227	0.000046	0.00073999	3.738	C	5	30/08/2020 03:19	37.8079		0	0	0	0	0	0	0	0	0	0	0	0	0	0
1316	4	5	9	2d 15:57:15.62000	0d 00:01:12.18000	0.00001484	0.00005559	0.00073983	3.7279	C	5	30/08/2020 03:19	37.8079		0	0	0	0	0	0	0	0	0	0	0	0	0	0
1317	4	5	9	2d 15:57:31.37000	0d 00:01:27.93000	0.00001807	0.00006764	0.00073999	3.7179	C	5	30/08/2020 03:20	37.8867		0	0	0	0	0	0	0	0	0	0	0	0	0	0
1318	4	5	9	2d 15:57:57.29000	0d 00:01:53.85000	0.0000234	0.00008742	0.00074022	3.7078	C	5	30/08/2020 03:20	38.0129		0	0	0	0	0	0	0	0	0	0	0	0	0	0
1319	4	5	9	2d 15:58:54.02000	0d 00:02:50.58000	0.00003506	0.00013059	0.00073999	3.6977	C	5	30/08/2020 03:21	37.7448		0	0	0	0	0	0	0	0	0	0	0	0	0	0
1320	4	5	9	2d 16:03:54.02000	0d 00:07:50.58000	0.00009672	0.00035823	0.00073999	3.6887	C	1	30/08/2020 03:26	37.934		0	0	0	0	0	0	0	0	0	0	0	0	0	0
1321	4	5	9	2d 16:08:54.02000	0d 00:12:50.58000	0.00015839	0.00058572	0.00073999	3.6898	C	1	30/08/2020 03:31	37.6817		0	0	0	0	0	0	0	0	0	0	0	0	0	0
1322	4	5	9	2d 16:13:54.02000	0d 00:17:50.58000	0.00022005	0.00081324	0.00073991	3.6898	C	1	30/08/2020 03:36	38.0287		0	0	0	0	0	0	0	0	0	0	0	0	0	0
1323	4	5	9	2d 16:18:54.02000	0d 00:22:50.58000	0.00028171	0.00104084	0.00073999	3.6927	C	1	30/08/2020 03:41	38.1548		0	0	0	0	0	0	0	0	0	0	0	0	0	0
1324	4	5	9	2d 16:23:54.02000	0d 00:27:50.58000	0.00034338	0.00126866	0.00073983	3.6963	C	1	30/08/2020 03:46	38.0287		0	0	0	0	0	0	0	0	0	0	0	0	0	0
1325	4	5	9	2d 16:28:54.02000	0d 00:32:50.58000	0.00040504	0.00149672	0.00074006	3.7005	C	1	30/08/2020 03:51	38.0602		0	0	0	0	0	0	0	0	0	0	0	0	0	0
1326	4	5	9	2d 16:33:54.02000	0d 00:37:50.58000	0.0004667	0.00172503	0.00073991	3.7044	C	1	30/08/2020 03:56	38.0918		0	0	0	0	0	0	0	0	0	0	0	0	0	0
1327	4	5	9	2d 16:38:54.02000	0d 00:42:50.58000	0.00052837	0.0019536	0.00074006	3.709	C	1	30/08/2020 04:01	38.1233		0	0	0	0	0	0	0	0	0	0	0	0	0	0
1328	4	5	9	2d 16:43:54.02000	0d 00:47:50.58000	0.00059003	0.00218246	0.00073983	3.7139	C	1	30/08/2020 04:06	38.1075		0	0	0	0	0	0	0	0	0	0	0	0	0	0
1329	4	5	9	2d 16:48:54.02000	0d 00:52:50.58000	0.00065169	0.00241162	0.00074006	3.7188	C	1	30/08/2020 04:11	38.3283		0	0	0	0	0	0	0	0	0	0	0	0	0	0
1330	4	5	9	2d 16:53:54.02000	0d 00:57:50.58000	0.00071335	0.0026411	0.00073976	3.7241	C	1	30/08/2020 04:16	38.076		0	0	0	0	0	0	0	0	0	0	0	0	0	0
1331	4	5	9	2d 16:58:54.02000	0d 01:02:50.58000	0.00077502	0.00287091	0.00073999	3.7295	C	1	30/08/2020 04:21	38.1706		0	0	0	0	0	0	0	0	0	0	0	0	0	0
1332	4	5	9	2d 17:03:54.02000	0d 01:07:50.58000	0.00083668	0.00310105	0.00073991	3.7348	C	1	30/08/2020 04:26	37.9814		0	0	0	0	0	0	0	0	0	0	0	0	0	0
1333	4	5	9	2d 17:08:54.02000	0d 01:12:50.58000	0.00089834	0.00333151	0.00074014	3.7403	C	1	30/08/2020 04:31	38.0602		0	0	0	0	0	0	0	0	0	0	0	0	0	0
1334	4	5	9	2d 17:13:54.02000	0d 01:17:50.58000	0.00096001	0.00356231	0.00073999	3.7453	C	1	30/08/2020 04:36	38.3126		0	0	0	0	0	0	0	0	0	0	0	0	0	0
1335	4	5	9	2d 17:18:54.02000	0d 01:22:50.58000	0.00102167	0.00379342	0.00073999	3.7507	C	1	30/08/2020 04:41	37.9971		0	0	0	0	0	0	0	0	0	0	0	0	0	0
1336	4	5	9	2d 17:23:54.02000	0d 01:27:50.58000	0.00108333	0.00402485	0.00073968	3.7556	C	1	30/08/2020 04:46	38.1233		0	0	0	0	0	0	0	0	0	0	0	0	0	0
1337	4	5	9	2d 17:28:54.02000	0d 01:32:50.58000	0.001145	0.0042566	0.00073999	3.7609	C	1	30/08/2020 04:51	37.9814		0	0	0	0	0	0	0	0	0	0	0	0	0	0
1338	4	5	9	2d 17:33:54.02000	0d 01:37:50.58000	0.00120666	0.00448866	0.00073976	3.7659	C	1	30/08/2020 04:56	38.0287		0	0	0	0	0	0	0	0	0	0	0	0	0	0
1339	4	5	9	2d 17:38:54.02000	0d 01:42:50.58000	0.00126832	0.00472105	0.00073983	3.7713	C	1	30/08/2020 05:01	38.281		0	0	0	0	0	0	0	0	0	0	0	0	0	0
1340	4	5	9	2d 17:43:54.02000	0d 01:47:50.58000	0.00132998	0.00495376	0.00074014	3.7766	C	1	30/08/2020 05:06	37.9656		0	0	0	0	0	0	0	0	0	0	0	0	0	0
1341	4	5	9	2d 17:48:54.02000	0d 01:52:50.58000	0.00139165	0.00518682	0.00073983	3.7824	C	1	30/08/2020 05:11	38.0918		0	0	0	0	0	0	0	0	0	0	0	0	0	0
1342	4	5	9	2d 17:53:54.02000	0d 01:57:50.58000	0.00145331	0.00542024	0.00073983	3.7884	C	1	30/08/2020 05:16	37.8867		0	0	0	0	0	0	0	0	0	0	0	0	0	0
1343	4	5	9	2d 17:58:54.02000	0d 02:02:50.58000	0.00151497	0.00565404	0.00073968	3.7948	C	1	30/08/2020 05:21	38.3283		0	0	0	0	0	0	0	0	0	0	0	0	0	0
1344	4	5	9	2d 18:03:54.02000	0d 02:07:50.58000	0.00157664	0.00588826	0.00074014	3.8018	C	1	30/08/2020 05:26	38.2495		0	0	0	0	0	0	0	0	0	0	0	0	0	0
1345	4	5	9	2d 18:08:54.02000	0d 02:12:50.58000	0.0016383	0.00612292	0.00073991	3.8094	C	1	30/08/2020 05:31	38.076		0	0	0	0	0	0	0	0	0	0	0	0	0	0
1346	4	5	9	2d 18:13:54.02000	0d 02:17:50.58000	0.00169996	0.00635808	0.00073983	3.8178	C	1	30/08/2020 05:36	37.9183		0	0	0	0	0	0	0	0	0	0	0	0	0	0
1347	4	5	9	2d 18:18:54.02000	0d 02:22:50.58000	0.00176163	0.00659378	0.00073991	3.8273	C	1	30/08/2020 05:41	37.8867		0	0	0	0	0	0	0	0	0	0	0	0	0	0
1348	4	5	9	2d 18:23:52.37000	0d 02:27:48.93000	0.00182295	0.00682879	0.00073976	3.8373	C	5	30/08/2020 05:46	38.1706		0	0	0	0	0	0	0	0	0	0	0	0	0	0
1349	4	5	9	2d 18:28:21.18000	0d 02:32:17.74000	0.0018782	0.00704108	0.00073991	3.8474	C	5	30/08/2020 05:50	37.9656		0	0	0	0	0	0	0	0	0	0	0	0	0	0
1350	4	5	9	2d 18:32:27.73000	0d 02:36:24.29000	0.00192888	0.00723631	0.00073991	3.8575	C	5	30/08/2020 05:55	38.2179		0	0	0	0	0	0	0	0	0	0	0	0	0	0
1351	4	5	9	2d 18:36:20.80000	0d 02:40:17.36000	0.00197678	0.00742134	0.00073983	3.8676	C	5	30/08/2020 05:58	38.0602		0	0	0	0	0	0	0	0	0	0	0	0	0	0
1352	4	5	9	2d 18:40:00.60000	0d 02:43:57.16000	0.00202196	0.00759629	0.00074006	3.8776	C	5	30/08/2020 06:02	38.0602		0	0	0	0	0	0	0	0	0	0	0	0	0	0
1353	4	5	9	2d 18:43:32.37000	0d 02:47:28.93000	0.00206549	0.00776529	0.00073999	3.888	C	5	30/08/2020 06:06	37.9498		0	0	0	0	0	0	0	0	0	0	0	0	0	0
1354	4	5	9	2d 18:47:00.70000	0d 02:50:57.26000	0.00210831	0.00793199	0.00074014	3.8981	C	5	30/08/2020 06:09	37.6817		0	0	0	0	0	0	0	0	0	0	0	0	0	0
1355	4	5	9	2d 18:50:14.65000	0d 02:54:11.21000	0.00214818	0.00808758	0.00073991	3.9081	C	5	30/08/2020 06:12	38.1391		0	0	0	0	0	0	0	0	0	0	0	0	0	0
1356	4	5	9	2d 18:53:24.05000	0d 02:57:20.61000	0.00218711	0.00823992	0.00073991	3.9182	C	5	30/08/2020 06:16	38.0918		0	0	0	0	0	0	0	0	0	0	0	0	0	0
1357	4	5	9	2d 18:56:27.19000	0d 03:00:23.75000	0.00222475	0.0083876	0.00073991	3.9283	C	5	30/08/2020 06:19	37.9498		0	0	0	0	0	0	0	0	0	0	0	0	0	0
1358	4	5	9	2d 18:59:30.17000	0d 03:03:26.73000	0.00226236	0.00853553	0.00074006	3.9384	C	5	30/08/2020 06:22	38.0129		0	0	0	0	0	0	0	0	0	0	0	0	0	0
1359	4	5	9	2d 19:02:31.86000	0d 03:06:28.42000	0.00229971	0.0086828	0.00074006	3.9484	C	5	30/08/2020 06:25	37.7763		0	0	0	0	0	0	0	0	0	0	0	0	0	0
1360	4	5	9	2d 19:05:28.02000	0d 03:09:24.58000	0.00233591	0.00882595	0.00073991	3.9585	C	5	30/08/2020 06:28	38.076		0	0	0	0	0	0	0	0	0	0	0	0	0	0
1361	4	5	9	2d 19:08:22.95000	0d 03:12:19.51000	0.00237187	0.00896846	0.00073991	3.9686	C	5	30/08/2020 06:30	38.1391		0	0	0	0	0	0	0	0	0	0	0	0	0	0
1362	4	5	9	2d 19:11:15.70000	0d 03:15:12.26000	0.00240738	0.00910955	0.00074006	3.9786	C	5	30/08/2020 06:33	37.871		0	0	0	0	0	0	0	0	0	0	0	0	0	0
1363	4	5	9	2d 19:14:07.27000	0d 03:18:03.83000	0.00244264	0.00925003	0.00073999	3.9887	C	5	30/08/2020 06:36	38.1548		0	0	0	0	0	0	0	0	0	0	0	0	0	0
1364	4	5	9	2d 19:17:00.55000	0d 03:20:57.11000	0.00247826	0.00939227	0.00073991	3.9989	C	5	30/08/2020 06:39	38.1864		0	0	0	0	0	0	0	0	0	0	0	0	0	0
1365	4	5	9	2d 19:19:52.46000	0d 03:23:49.02000	0.00251359	0.00953375	0.00073991	4.009	C	5	30/08/2020 06:42	37.9183		0	0	0	0	0	0	0	0	0	0	0	0	0	0
1366	4	5	9	2d 19:22:38.60000	0d 03:26:35.16000	0.00254774	0.00967083	0.00074029	4.0191	C	5	30/08/2020 06:45	38.1548		0	0	0	0	0	0	0	0	0	0	0	0	0	0
1367	4	5	9	2d 19:25:26.29000	0d 03:29:22.85000	0.00258221	0.00980953	0.00074006	4.0291	C	5	30/08/2020 06:48	38.1864		0	0	0	0	0	0	0	0	0	0	0	0	0	0
1368	4	5	9	2d 19:28:11.21000	0d 03:32:07.77000	0.00261611	0.00994628	0.00074022	4.0394	C	5	30/08/2020 06:50	37.9814		0	0	0	0	0	0	0	0	0	0	0	0	0	0
1369	4	5	9	2d 19:30:56.31000	0d 03:34:52.87000	0.00265004	0.0100835	0.00074022	4.0494	C	5	30/08/2020 06:53	38.1391		0	0	0	0	0	0	0	0	0	0	0	0	0	0
1370	4	5	9	2d 19:33:39.32000	0d 03:37:35.88000	0.00268355	0.0102194	0.00073991	4.0595	C	5	30/08/2020 06:56	38.1706		0	0	0	0	0	0	0	0	0	0	0	0	0	0
1371	4	5	9	2d 19:36:17.64000	0d 03:40:14.20000	0.00271609	0.0103516	0.00073999	4.0696	C	5	30/08/2020 06:58	37.934		0	0	0	0	0	0	0	0	0	0	0	0	0	0
1372	4	5	9	2d 19:38:55.20000	0d 03:42:51.76000	0.00274848	0.0104836	0.00074014	4.0798	C	5	30/08/2020 07:01	38.1075		0	0	0	0	0	0	0	0	0	0	0	0	0	0
1373	4	5	9	2d 19:41:32.87000	0d 03:45:29.43000	0.00278088	0.010616	0.00074022	4.0899	C	5	30/08/2020 07:04	38.0287		0	0	0	0	0	0	0	0	0	0	0	0	0	0
1374	4	5	9	2d 19:44:06.09000	0d 03:48:02.65000	0.00281238	0.0107449	0.00073999	4.0999	C	5	30/08/2020 07:06	38.1864		0	0	0	0	0	0	0	0	0	0	0	0	0	0
1375	4	5	9	2d 19:46:39.37000	0d 03:50:35.93000	0.00284388	0.0108743	0.0007396	4.1102	C	5	30/08/2020 07:09	37.9656		0	0	0	0	0	0	0	0	0	0	0	0	0	0
1376	4	5	9	2d 19:49:09.47000	0d 03:53:06.03000	0.00287474	0.0110012	0.00073983	4.1202	C	5	30/08/2020 07:11	38.0602		0	0	0	0	0	0	0	0	0	0	0	0	0	0
1377	4	5	9	2d 19:51:37.31000	0d 03:55:33.87000	0.00290512	0.0111266	0.00074006	4.1303	C	5	30/08/2020 07:14	38.2968		0	0	0	0	0	0	0	0	0	0	0	0	0	0
1378	4	5	9	2d 19:54:02.77000	0d 03:57:59.33000	0.00293502	0.0112502	0.00073999	4.1404	C	5	30/08/2020 07:16	38.1864		0	0	0	0	0	0	0	0	0	0	0	0	0	0
1379	4	5	9	2d 19:56:26.33000	0d 04:00:22.89000	0.00296453	0.0113725	0.00073999	4.1505	C	5	30/08/2020 07:19	37.934		0	0	0	0	0	0	0	0	0	0	0	0	0	0
1380	4	5	9	2d 19:58:50.18000	0d 04:02:46.74000	0.0029941	0.0114954	0.00073991	4.1605	C	5	30/08/2020 07:21	37.9971		0	0	0	0	0	0	0	0	0	0	0	0	0	0
1381	4	5	9	2d 20:01:12.73000	0d 04:05:09.29000	0.0030234	0.0116175	0.00074006	4.1706	C	5	30/08/2020 07:23	37.9183		0	0	0	0	0	0	0	0	0	0	0	0	0	0
1382	4	5	9	2d 20:03:31.96000	0d 04:07:28.52000	0.00305201	0.011737	0.00074014	4.1807	C	5	30/08/2020 07:26	37.9498		0	0	0	0	0	0	0	0	0	0	0	0	0	0
1383	4	5	9	2d 20:05:51.83000	0d 04:09:48.39000	0.00308076	0.0118573	0.00073991	4.1907	C	5	30/08/2020 07:28	38.0918		0	0	0	0	0	0	0	0	0	0	0	0	0	0
1384	4	5	9	2d 20:07:56.71000	0d 04:11:53.27000	0.00310643	0.011965	0.00073983	4.2	C	133	30/08/2020 07:30	38.1233		0	0	0	0	0	0	0	0	0	0	0	0	0	0
1385	4	5	10	2d 20:07:56.72000	0d 00:00:00.01000	0.00310643	0.011965	0.0007921	4.2008	C	0	30/08/2020 07:30	38.1233		0	0	0	0	0	0	0	0	0	0	0	0	0	0
1386	4	5	10	2d 20:08:11.53000	0d 00:00:14.82000	0.00310948	0.0119778	0.00069207	4.2002	C	4	30/08/2020 07:30	38.1864		0	0	0	0	0	0	0	0	0	0	0	0	0	0
1387	4	5	10	2d 20:08:35.19000	0d 00:00:38.48000	0.00311368	0.0119954	0.00059205	4.1999	C	4	30/08/2020 07:31	38.2652		0	0	0	0	0	0	0	0	0	0	0	0	0	0
1388	4	5	10	2d 20:09:06.73000	0d 00:01:10.02000	0.00311843	0.0120154	0.00049203	4.2002	C	4	30/08/2020 07:31	38.3283		0	0	0	0	0	0	0	0	0	0	0	0	0	0
1389	4	5	10	2d 20:09:45.76000	0d 00:01:49.05000	0.0031232	0.0120354	0.000392	4.2	C	4	30/08/2020 07:32	37.9656		0	0	0	0	0	0	0	0	0	0	0	0	0	0
1390	4	5	10	2d 20:10:40.30000	0d 00:02:43.59000	0.00312834	0.012057	0.00029198	4.1997	C	4	30/08/2020 07:33	38.1548		0	0	0	0	0	0	0	0	0	0	0	0	0	0
1391	4	5	10	2d 20:12:03.59000	0d 00:04:06.88000	0.00313386	0.0120802	0.00019196	4.1999	C	4	30/08/2020 07:34	37.9971		0	0	0	0	0	0	0	0	0	0	0	0	0	0
1392	4	5	10	2d 20:14:59.24000	0d 00:07:02.53000	0.0031404	0.0121077	0.00009194	4.2	C	4	30/08/2020 07:37	37.7763		0	0	0	0	0	0	0	0	0	0	0	0	0	0
1393	4	5	10	2d 20:15:56.87000	0d 00:08:00.16000	0.00314173	0.0121132	0.00007393	4.2	C	132	30/08/2020 07:38	38.0602		0	0	0	0	0	0	0	0	0	0	0	0	0	0
1394	4	5	11	2d 20:15:56.88000	0d 00:00:00.01000	0	0	0	4.199	R	0	30/08/2020 07:38	38.0602		0	0	0	0	0	0	0	0	0	0	0	0	0	0
1395	4	5	11	2d 20:15:58.88000	0d 00:00:02.01000	0	0	0	4.1988	R	1	30/08/2020 07:38	38.0918		0	0	0	0	0	0	0	0	0	0	0	0	0	0
1396	4	5	11	2d 20:16:00.88000	0d 00:00:04.01000	0	0	0	4.1988	R	1	30/08/2020 07:38	38.1075		0	0	0	0	0	0	0	0	0	0	0	0	0	0
1397	4	5	11	2d 20:16:02.88000	0d 00:00:06.01000	0	0	0	4.1987	R	1	30/08/2020 07:38	38.0918		0	0	0	0	0	0	0	0	0	0	0	0	0	0
1398	4	5	11	2d 20:16:04.88000	0d 00:00:08.01000	0	0	0	4.1985	R	1	30/08/2020 07:38	38.0918		0	0	0	0	0	0	0	0	0	0	0	0	0	0
1399	4	5	11	2d 20:16:06.87000	0d 00:00:10.00000	0	0	0	4.1985	R	129	30/08/2020 07:38	38.0918		0	0	0	0	0	0	0	0	0	0	0	0	0	0
1400	4	5	12	2d 20:16:06.91000	0d 00:00:00.04000	0.00000001	0.00000003	0.0007409	4.1895	D	0	30/08/2020 07:38	38.0918		0	0	0	0	0	0	0	0	0	0	0	0	0	0
1401	4	5	12	2d 20:17:10.90000	0d 00:01:04.03000	0.00001316	0.00005505	0.00073999	4.1793	D	5	30/08/2020 07:39	38.281		0	0	0	0	0	0	0	0	0	0	0	0	0	0
1402	4	5	12	2d 20:19:11.15000	0d 00:03:04.28000	0.00003788	0.00015823	0.00074014	4.1692	D	5	30/08/2020 07:41	38.1548		0	0	0	0	0	0	0	0	0	0	0	0	0	0
1403	4	5	12	2d 20:21:15.30000	0d 00:05:08.43000	0.0000634	0.00026449	0.00073983	4.1592	D	5	30/08/2020 07:43	37.7448		0	0	0	0	0	0	0	0	0	0	0	0	0	0
1404	4	5	12	2d 20:23:24.55000	0d 00:07:17.68000	0.00008996	0.00037485	0.00073983	4.1489	D	5	30/08/2020 07:46	37.7921		0	0	0	0	0	0	0	0	0	0	0	0	0	0
1405	4	5	12	2d 20:25:37.50000	0d 00:09:30.63000	0.00011729	0.0004881	0.00074014	4.1389	D	5	30/08/2020 07:48	38.281		0	0	0	0	0	0	0	0	0	0	0	0	0	0
1406	4	5	12	2d 20:27:51.43000	0d 00:11:44.56000	0.00014482	0.0006019	0.00073983	4.1288	D	5	30/08/2020 07:50	37.9814		0	0	0	0	0	0	0	0	0	0	0	0	0	0
1407	4	5	12	2d 20:30:07.69000	0d 00:14:00.82000	0.00017282	0.0007174	0.00074006	4.1187	D	5	30/08/2020 07:52	37.8236		0	0	0	0	0	0	0	0	0	0	0	0	0	0
1408	4	5	12	2d 20:32:24.98000	0d 00:16:18.11000	0.00020104	0.00083348	0.00073991	4.1085	D	5	30/08/2020 07:55	37.9498		0	0	0	0	0	0	0	0	0	0	0	0	0	0
1409	4	5	12	2d 20:34:46.06000	0d 00:18:39.19000	0.00023004	0.00095248	0.00074022	4.0983	D	5	30/08/2020 07:57	37.934		0	0	0	0	0	0	0	0	0	0	0	0	0	0
1410	4	5	12	2d 20:37:09.76000	0d 00:21:02.89000	0.00025958	0.00107339	0.00073983	4.0882	D	5	30/08/2020 07:59	37.9656		0	0	0	0	0	0	0	0	0	0	0	0	0	0
1411	4	5	12	2d 20:39:33.00000	0d 00:23:26.13000	0.00028902	0.00119361	0.00073999	4.0781	D	5	30/08/2020 08:02	38.1075		0	0	0	0	0	0	0	0	0	0	0	0	0	0
1412	4	5	12	2d 20:42:01.16000	0d 00:25:54.29000	0.00031947	0.00131765	0.00073983	4.0681	D	5	30/08/2020 08:04	38.2179		0	0	0	0	0	0	0	0	0	0	0	0	0	0
1413	4	5	12	2d 20:44:29.05000	0d 00:28:22.18000	0.00034987	0.00144116	0.00073999	4.058	D	5	30/08/2020 08:07	38.1864		0	0	0	0	0	0	0	0	0	0	0	0	0	0
1414	4	5	12	2d 20:47:01.69000	0d 00:30:54.82000	0.00038125	0.00156832	0.00073999	4.0479	D	5	30/08/2020 08:09	37.871		0	0	0	0	0	0	0	0	0	0	0	0	0	0
1415	4	5	12	2d 20:49:31.68000	0d 00:33:24.81000	0.00041207	0.00169297	0.00073976	4.0378	D	5	30/08/2020 08:12	38.0444		0	0	0	0	0	0	0	0	0	0	0	0	0	0
1416	4	5	12	2d 20:52:07.31000	0d 00:36:00.44000	0.00044406	0.00182198	0.00073991	4.0278	D	5	30/08/2020 08:14	37.9814		0	0	0	0	0	0	0	0	0	0	0	0	0	0
1417	4	5	12	2d 20:54:45.76000	0d 00:38:38.89000	0.00047663	0.001953	0.00073976	4.0177	D	5	30/08/2020 08:17	37.9814		0	0	0	0	0	0	0	0	0	0	0	0	0	0
1418	4	5	12	2d 20:57:25.22000	0d 00:41:18.35000	0.00050941	0.00208452	0.00073999	4.0076	D	5	30/08/2020 08:20	37.9025		0	0	0	0	0	0	0	0	0	0	0	0	0	0
1419	4	5	12	2d 21:00:06.09000	0d 00:43:59.22000	0.00054247	0.00221687	0.00074006	3.9976	D	5	30/08/2020 08:22	37.9183		0	0	0	0	0	0	0	0	0	0	0	0	0	0
1420	4	5	12	2d 21:02:47.19000	0d 00:46:40.32000	0.00057559	0.00234908	0.00074014	3.9873	D	5	30/08/2020 08:25	38.1391		0	0	0	0	0	0	0	0	0	0	0	0	0	0
1421	4	5	12	2d 21:05:32.74000	0d 00:49:25.87000	0.00060961	0.00248459	0.00073999	3.9773	D	5	30/08/2020 08:28	37.8236		0	0	0	0	0	0	0	0	0	0	0	0	0	0
1422	4	5	12	2d 21:08:18.43000	0d 00:52:11.56000	0.00064367	0.00261988	0.00073983	3.9672	D	5	30/08/2020 08:30	38.0287		0	0	0	0	0	0	0	0	0	0	0	0	0	0
1423	4	5	12	2d 21:10:55.47000	0d 00:54:48.60000	0.00067595	0.00274778	0.00073968	3.9571	D	5	30/08/2020 08:33	38.1391		0	0	0	0	0	0	0	0	0	0	0	0	0	0
1424	4	5	12	2d 21:13:36.89000	0d 00:57:30.02000	0.00070913	0.0028789	0.00074006	3.9469	D	5	30/08/2020 08:36	37.7448		0	0	0	0	0	0	0	0	0	0	0	0	0	0
1425	4	5	12	2d 21:16:28.57000	0d 01:00:21.70000	0.00074442	0.00301801	0.00073999	3.9368	D	5	30/08/2020 08:39	38.3283		0	0	0	0	0	0	0	0	0	0	0	0	0	0
1426	4	5	12	2d 21:19:19.04000	0d 01:03:12.17000	0.00077945	0.00315578	0.00073999	3.9268	D	5	30/08/2020 08:41	38.3756		0	0	0	0	0	0	0	0	0	0	0	0	0	0
1427	4	5	12	2d 21:22:13.09000	0d 01:06:06.22000	0.00081523	0.00329608	0.00073991	3.9165	D	5	30/08/2020 08:44	37.9025		0	0	0	0	0	0	0	0	0	0	0	0	0	0
1428	4	5	12	2d 21:25:11.27000	0d 01:09:04.40000	0.00085185	0.00343934	0.00074006	3.9065	D	5	30/08/2020 08:47	38.0129		0	0	0	0	0	0	0	0	0	0	0	0	0	0
1429	4	5	12	2d 21:28:06.53000	0d 01:11:59.66000	0.00088788	0.00357988	0.00073999	3.8964	D	5	30/08/2020 08:50	38.3756		0	0	0	0	0	0	0	0	0	0	0	0	0	0
1430	4	5	12	2d 21:31:04.37000	0d 01:14:57.50000	0.00092443	0.00372213	0.00073983	3.8863	D	5	30/08/2020 08:53	37.9971		0	0	0	0	0	0	0	0	0	0	0	0	0	0
1431	4	5	12	2d 21:34:10.73000	0d 01:18:03.86000	0.00096274	0.00387081	0.00074022	3.8762	D	5	30/08/2020 08:56	37.934		0	0	0	0	0	0	0	0	0	0	0	0	0	0
1432	4	5	12	2d 21:37:19.77000	0d 01:21:12.90000	0.00100159	0.00402123	0.00073991	3.8662	D	5	30/08/2020 08:59	37.9498		0	0	0	0	0	0	0	0	0	0	0	0	0	0
1433	4	5	12	2d 21:40:33.40000	0d 01:24:26.53000	0.00104139	0.00417491	0.00073991	3.8561	D	5	30/08/2020 09:03	37.8079		0	0	0	0	0	0	0	0	0	0	0	0	0	0
1434	4	5	12	2d 21:43:53.16000	0d 01:27:46.29000	0.00108245	0.00433303	0.00073983	3.846	D	5	30/08/2020 09:06	38.1391		0	0	0	0	0	0	0	0	0	0	0	0	0	0
1435	4	5	12	2d 21:47:23.96000	0d 01:31:17.09000	0.00112578	0.00449946	0.00073983	3.836	D	5	30/08/2020 09:10	37.8552		0	0	0	0	0	0	0	0	0	0	0	0	0	0
1436	4	5	12	2d 21:51:01.02000	0d 01:34:54.15000	0.00117039	0.00467039	0.00073983	3.8259	D	5	30/08/2020 09:13	37.7921		0	0	0	0	0	0	0	0	0	0	0	0	0	0
1437	4	5	12	2d 21:54:59.40000	0d 01:38:52.53000	0.00121939	0.00485761	0.00073999	3.8158	D	5	30/08/2020 09:17	38.1706		0	0	0	0	0	0	0	0	0	0	0	0	0	0
1438	4	5	12	2d 21:59:08.77000	0d 01:43:01.90000	0.00127065	0.00505294	0.00073983	3.8058	D	5	30/08/2020 09:21	37.7606		0	0	0	0	0	0	0	0	0	0	0	0	0	0
1439	4	5	12	2d 22:03:39.14000	0d 01:47:32.27000	0.00132622	0.00526416	0.00073999	3.7957	D	5	30/08/2020 09:26	38.2022		0	0	0	0	0	0	0	0	0	0	0	0	0	0
1440	4	5	12	2d 22:08:34.15000	0d 01:52:27.28000	0.00138686	0.00549402	0.00074006	3.7856	D	5	30/08/2020 09:31	38.0287		0	0	0	0	0	0	0	0	0	0	0	0	0	0
1441	4	5	12	2d 22:13:34.15000	0d 01:57:27.28000	0.00144852	0.00572717	0.00074006	3.7766	D	1	30/08/2020 09:36	38.076		0	0	0	0	0	0	0	0	0	0	0	0	0	0
1442	4	5	12	2d 22:18:34.15000	0d 02:02:27.28000	0.00151018	0.00595978	0.00073999	3.7679	D	1	30/08/2020 09:41	38.3126		0	0	0	0	0	0	0	0	0	0	0	0	0	0
1443	4	5	12	2d 22:23:34.15000	0d 02:07:27.28000	0.00157185	0.00619189	0.00073983	3.7601	D	1	30/08/2020 09:46	38.0287		0	0	0	0	0	0	0	0	0	0	0	0	0	0
1444	4	5	12	2d 22:28:34.15000	0d 02:12:27.28000	0.00163351	0.00642352	0.00073983	3.752	D	1	30/08/2020 09:51	38.1391		0	0	0	0	0	0	0	0	0	0	0	0	0	0
1445	4	5	12	2d 22:33:34.15000	0d 02:17:27.28000	0.00169517	0.00665466	0.00074006	3.7458	D	1	30/08/2020 09:56	37.9498		0	0	0	0	0	0	0	0	0	0	0	0	0	0
1446	4	5	12	2d 22:38:34.15000	0d 02:22:27.28000	0.00175684	0.00688545	0.00073999	3.7392	D	1	30/08/2020 10:01	38.0602		0	0	0	0	0	0	0	0	0	0	0	0	0	0
1447	4	5	12	2d 22:43:34.15000	0d 02:27:27.28000	0.0018185	0.00711584	0.00073991	3.7333	D	1	30/08/2020 10:06	38.2968		0	0	0	0	0	0	0	0	0	0	0	0	0	0
1448	4	5	12	2d 22:48:34.15000	0d 02:32:27.28000	0.00188016	0.00734585	0.00074006	3.727	D	1	30/08/2020 10:11	38.0287		0	0	0	0	0	0	0	0	0	0	0	0	0	0
1449	4	5	12	2d 22:53:34.15000	0d 02:37:27.28000	0.00194183	0.00757548	0.00074006	3.7209	D	1	30/08/2020 10:16	38.1075		0	0	0	0	0	0	0	0	0	0	0	0	0	0
1450	4	5	12	2d 22:58:34.15000	0d 02:42:27.28000	0.00200349	0.00780474	0.00074006	3.715	D	1	30/08/2020 10:21	37.9814		0	0	0	0	0	0	0	0	0	0	0	0	0	0
1451	4	5	12	2d 23:03:34.15000	0d 02:47:27.28000	0.00206515	0.00803362	0.00073991	3.7086	D	1	30/08/2020 10:26	38.3283		0	0	0	0	0	0	0	0	0	0	0	0	0	0
1452	4	5	12	2d 23:08:34.15000	0d 02:52:27.28000	0.00212681	0.00826211	0.00073983	3.7023	D	1	30/08/2020 10:31	38.1075		0	0	0	0	0	0	0	0	0	0	0	0	0	0
1453	4	5	12	2d 23:13:34.15000	0d 02:57:27.28000	0.00218848	0.0084902	0.00073991	3.6953	D	1	30/08/2020 10:36	38.0444		0	0	0	0	0	0	0	0	0	0	0	0	0	0
1454	4	5	12	2d 23:18:34.15000	0d 03:02:27.28000	0.00225014	0.00871786	0.00073999	3.6884	D	1	30/08/2020 10:41	37.8552		0	0	0	0	0	0	0	0	0	0	0	0	0	0
1455	4	5	12	2d 23:23:34.15000	0d 03:07:27.28000	0.0023118	0.00894508	0.00074006	3.6811	D	1	30/08/2020 10:46	37.871		0	0	0	0	0	0	0	0	0	0	0	0	0	0
1456	4	5	12	2d 23:28:34.15000	0d 03:12:27.28000	0.00237347	0.00917184	0.00074022	3.6735	D	1	30/08/2020 10:51	38.2179		0	0	0	0	0	0	0	0	0	0	0	0	0	0
1457	4	5	12	2d 23:33:34.15000	0d 03:17:27.28000	0.00243513	0.00939812	0.00073991	3.6654	D	1	30/08/2020 10:56	37.8236		0	0	0	0	0	0	0	0	0	0	0	0	0	0
1458	4	5	12	2d 23:38:34.15000	0d 03:22:27.28000	0.00249679	0.00962386	0.00073983	3.6558	D	1	30/08/2020 11:01	37.9814		0	0	0	0	0	0	0	0	0	0	0	0	0	0
1459	4	5	12	2d 23:43:34.15000	0d 03:27:27.28000	0.00255846	0.00984901	0.00074022	3.6461	D	1	30/08/2020 11:06	37.7606		0	0	0	0	0	0	0	0	0	0	0	0	0	0
1460	4	5	12	2d 23:47:54.63000	0d 03:31:47.76000	0.002612	0.010044	0.00074006	3.6361	D	5	30/08/2020 11:10	38.1706		0	0	0	0	0	0	0	0	0	0	0	0	0	0
1461	4	5	12	2d 23:51:33.26000	0d 03:35:26.39000	0.00265693	0.0102071	0.00073976	3.626	D	5	30/08/2020 11:14	37.7606		0	0	0	0	0	0	0	0	0	0	0	0	0	0
1462	4	5	12	2d 23:54:30.19000	0d 03:38:23.32000	0.0026933	0.0103388	0.00074022	3.6159	D	5	30/08/2020 11:17	38.3126		0	0	0	0	0	0	0	0	0	0	0	0	0	0
1463	4	5	12	2d 23:56:50.57000	0d 03:40:43.70000	0.00272215	0.010443	0.00074006	3.6059	D	5	30/08/2020 11:19	37.8079		0	0	0	0	0	0	0	0	0	0	0	0	0	0
1464	4	5	12	2d 23:58:38.39000	0d 03:42:31.52000	0.00274432	0.0105228	0.00074006	3.5958	D	5	30/08/2020 11:21	37.7763		0	0	0	0	0	0	0	0	0	0	0	0	0	0
1465	4	5	12	3d 00:00:07.42000	0d 03:44:00.55000	0.00276262	0.0105886	0.00073991	3.5856	D	5	30/08/2020 11:22	37.6817		0	0	0	0	0	0	0	0	0	0	0	0	0	0
1466	4	5	12	3d 00:01:15.44000	0d 03:45:08.57000	0.0027766	0.0106386	0.00073991	3.5755	D	5	30/08/2020 11:23	37.9971		0	0	0	0	0	0	0	0	0	0	0	0	0	0
1467	4	5	12	3d 00:02:09.91000	0d 03:46:03.04000	0.00278779	0.0106786	0.00073983	3.5654	D	5	30/08/2020 11:24	38.1706		0	0	0	0	0	0	0	0	0	0	0	0	0	0
1468	4	5	12	3d 00:02:54.93000	0d 03:46:48.06000	0.00279705	0.0107116	0.00073983	3.5554	D	5	30/08/2020 11:25	38.3126		0	0	0	0	0	0	0	0	0	0	0	0	0	0
1469	4	5	12	3d 00:03:33.79000	0d 03:47:26.92000	0.00280503	0.0107399	0.00074006	3.5451	D	5	30/08/2020 11:26	37.9183		0	0	0	0	0	0	0	0	0	0	0	0	0	0
1470	4	5	12	3d 00:04:07.85000	0d 03:48:00.98000	0.00281203	0.0107647	0.00073983	3.5351	D	5	30/08/2020 11:26	38.0287		0	0	0	0	0	0	0	0	0	0	0	0	0	0
1471	4	5	12	3d 00:04:36.26000	0d 03:48:29.39000	0.00281787	0.0107853	0.00073983	3.525	D	5	30/08/2020 11:27	38.1391		0	0	0	0	0	0	0	0	0	0	0	0	0	0
1472	4	5	12	3d 00:05:01.60000	0d 03:48:54.73000	0.00282308	0.0108036	0.00073999	3.5149	D	5	30/08/2020 11:27	37.8867		0	0	0	0	0	0	0	0	0	0	0	0	0	0
1473	4	5	12	3d 00:05:23.83000	0d 03:49:16.96000	0.00282765	0.0108197	0.00074006	3.5048	D	5	30/08/2020 11:28	37.8394		0	0	0	0	0	0	0	0	0	0	0	0	0	0
1474	4	5	12	3d 00:05:43.60000	0d 03:49:36.73000	0.00283172	0.0108339	0.00074006	3.4948	D	5	30/08/2020 11:28	37.9025		0	0	0	0	0	0	0	0	0	0	0	0	0	0
1475	4	5	12	3d 00:06:02.29000	0d 03:49:55.42000	0.00283556	0.0108473	0.00073991	3.4846	D	5	30/08/2020 11:28	37.9971		0	0	0	0	0	0	0	0	0	0	0	0	0	0
1476	4	5	12	3d 00:06:19.09000	0d 03:50:12.22000	0.00283901	0.0108593	0.00074006	3.4745	D	5	30/08/2020 11:28	38.0918		0	0	0	0	0	0	0	0	0	0	0	0	0	0
1477	4	5	12	3d 00:06:35.36000	0d 03:50:28.49000	0.00284235	0.0108709	0.00073991	3.4644	D	5	30/08/2020 11:29	38.1233		0	0	0	0	0	0	0	0	0	0	0	0	0	0
1478	4	5	12	3d 00:06:50.78000	0d 03:50:43.91000	0.00284552	0.0108819	0.00073991	3.4543	D	5	30/08/2020 11:29	37.7448		0	0	0	0	0	0	0	0	0	0	0	0	0	0
1479	4	5	12	3d 00:07:06.27000	0d 03:50:59.40000	0.00284871	0.0108929	0.00073999	3.4443	D	5	30/08/2020 11:29	37.7763		0	0	0	0	0	0	0	0	0	0	0	0	0	0
1480	4	5	12	3d 00:07:21.37000	0d 03:51:14.50000	0.00285181	0.0109036	0.00073983	3.434	D	5	30/08/2020 11:29	37.8394		0	0	0	0	0	0	0	0	0	0	0	0	0	0
1481	4	5	12	3d 00:07:37.09000	0d 03:51:30.22000	0.00285504	0.0109146	0.00074014	3.424	D	5	30/08/2020 11:30	37.9498		0	0	0	0	0	0	0	0	0	0	0	0	0	0
1482	4	5	12	3d 00:07:54.28000	0d 03:51:47.41000	0.00285858	0.0109267	0.00074022	3.4139	D	5	30/08/2020 11:30	38.0129		0	0	0	0	0	0	0	0	0	0	0	0	0	0
1483	4	5	12	3d 00:08:14.73000	0d 03:52:07.86000	0.00286278	0.010941	0.00073999	3.4038	D	5	30/08/2020 11:30	38.0918		0	0	0	0	0	0	0	0	0	0	0	0	0	0
1484	4	5	12	3d 00:08:47.76000	0d 03:52:40.89000	0.00286957	0.0109641	0.00073999	3.3938	D	5	30/08/2020 11:31	37.7448		0	0	0	0	0	0	0	0	0	0	0	0	0	0
1485	4	5	12	3d 00:09:59.49000	0d 03:53:52.62000	0.00288431	0.0110141	0.00073983	3.3837	D	5	30/08/2020 11:32	38.076		0	0	0	0	0	0	0	0	0	0	0	0	0	0
1486	4	5	12	3d 00:12:32.73000	0d 03:56:25.86000	0.00291581	0.0111205	0.00073983	3.3736	D	5	30/08/2020 11:35	38.0287		0	0	0	0	0	0	0	0	0	0	0	0	0	0
1487	4	5	12	3d 00:13:41.82000	0d 03:57:34.95000	0.00293001	0.0111683	0.00073976	3.3634	D	5	30/08/2020 11:36	37.8394		0	0	0	0	0	0	0	0	0	0	0	0	0	0
1488	4	5	12	3d 00:16:32.20000	0d 04:00:25.33000	0.00296503	0.011286	0.00073968	3.3533	D	5	30/08/2020 11:39	38.076		0	0	0	0	0	0	0	0	0	0	0	0	0	0
1489	4	5	12	3d 00:18:55.35000	0d 04:02:48.48000	0.00299445	0.0113845	0.00073999	3.3433	D	5	30/08/2020 11:41	38.2022		0	0	0	0	0	0	0	0	0	0	0	0	0	0
1490	4	5	12	3d 00:20:25.57000	0d 04:04:18.70000	0.003013	0.0114464	0.00074006	3.3332	D	5	30/08/2020 11:43	37.9498		0	0	0	0	0	0	0	0	0	0	0	0	0	0
1491	4	5	12	3d 00:21:35.75000	0d 04:05:28.88000	0.00302742	0.0114944	0.00073983	3.3231	D	5	30/08/2020 11:44	38.1864		0	0	0	0	0	0	0	0	0	0	0	0	0	0
1492	4	5	12	3d 00:22:22.29000	0d 04:06:15.42000	0.00303699	0.0115262	0.00073999	3.313	D	5	30/08/2020 11:44	38.0129		0	0	0	0	0	0	0	0	0	0	0	0	0	0
1493	4	5	12	3d 00:23:03.65000	0d 04:06:56.78000	0.00304549	0.0115543	0.00073999	3.303	D	5	30/08/2020 11:45	38.1548		0	0	0	0	0	0	0	0	0	0	0	0	0	0
1494	4	5	12	3d 00:23:38.50000	0d 04:07:31.63000	0.00305265	0.0115779	0.00073999	3.2929	D	5	30/08/2020 11:46	37.8079		0	0	0	0	0	0	0	0	0	0	0	0	0	0
1495	4	5	12	3d 00:24:06.77000	0d 04:07:59.90000	0.00305846	0.011597	0.00073983	3.2828	D	5	30/08/2020 11:46	37.8867		0	0	0	0	0	0	0	0	0	0	0	0	0	0
1496	4	5	12	3d 00:24:30.46000	0d 04:08:23.59000	0.00306333	0.011613	0.00073999	3.2728	D	5	30/08/2020 11:47	38.0287		0	0	0	0	0	0	0	0	0	0	0	0	0	0
1497	4	5	12	3d 00:24:51.73000	0d 04:08:44.86000	0.00306771	0.0116273	0.00074006	3.2627	D	5	30/08/2020 11:47	38.076		0	0	0	0	0	0	0	0	0	0	0	0	0	0
1498	4	5	12	3d 00:25:12.68000	0d 04:09:05.81000	0.00307201	0.0116413	0.00073976	3.2525	D	5	30/08/2020 11:47	37.7763		0	0	0	0	0	0	0	0	0	0	0	0	0	0
1499	4	5	12	3d 00:25:30.49000	0d 04:09:23.62000	0.00307567	0.0116532	0.00074006	3.2424	D	5	30/08/2020 11:48	37.7132		0	0	0	0	0	0	0	0	0	0	0	0	0	0
1500	4	5	12	3d 00:25:46.60000	0d 04:09:39.73000	0.00307898	0.0116639	0.00074006	3.232	D	5	30/08/2020 11:48	37.8079		0	0	0	0	0	0	0	0	0	0	0	0	0	0
1501	4	5	12	3d 00:26:01.33000	0d 04:09:54.46000	0.00308201	0.0116737	0.00073991	3.2218	D	5	30/08/2020 11:48	37.8867		0	0	0	0	0	0	0	0	0	0	0	0	0	0
1502	4	5	12	3d 00:26:14.38000	0d 04:10:07.51000	0.00308469	0.0116823	0.00074006	3.2117	D	5	30/08/2020 11:48	37.934		0	0	0	0	0	0	0	0	0	0	0	0	0	0
1503	4	5	12	3d 00:26:26.19000	0d 04:10:19.32000	0.00308712	0.0116901	0.00073983	3.2016	D	5	30/08/2020 11:49	37.9971		0	0	0	0	0	0	0	0	0	0	0	0	0	0
1504	4	5	12	3d 00:26:37.13000	0d 04:10:30.26000	0.00308937	0.0116973	0.00073999	3.1914	D	5	30/08/2020 11:49	38.0602		0	0	0	0	0	0	0	0	0	0	0	0	0	0
1505	4	5	12	3d 00:26:48.03000	0d 04:10:41.16000	0.00309161	0.0117044	0.00074006	3.1814	D	5	30/08/2020 11:49	38.0918		0	0	0	0	0	0	0	0	0	0	0	0	0	0
1506	4	5	12	3d 00:26:58.06000	0d 04:10:51.19000	0.00309367	0.011711	0.00074014	3.1713	D	5	30/08/2020 11:49	38.1391		0	0	0	0	0	0	0	0	0	0	0	0	0	0
1507	4	5	12	3d 00:27:07.27000	0d 04:11:00.40000	0.00309556	0.0117169	0.00073999	3.1611	D	5	30/08/2020 11:49	38.1548		0	0	0	0	0	0	0	0	0	0	0	0	0	0
1508	4	5	12	3d 00:27:16.36000	0d 04:11:09.49000	0.00309743	0.0117228	0.00074006	3.1508	D	5	30/08/2020 11:49	38.2022		0	0	0	0	0	0	0	0	0	0	0	0	0	0
1509	4	5	12	3d 00:27:25.02000	0d 04:11:18.15000	0.00309921	0.0117284	0.00074006	3.1406	D	5	30/08/2020 11:50	38.2179		0	0	0	0	0	0	0	0	0	0	0	0	0	0
1510	4	5	12	3d 00:27:33.20000	0d 04:11:26.33000	0.00310089	0.0117337	0.00074006	3.1305	D	5	30/08/2020 11:50	38.2179		0	0	0	0	0	0	0	0	0	0	0	0	0	0
1511	4	5	12	3d 00:27:41.00000	0d 04:11:34.13000	0.0031025	0.0117387	0.00073991	3.1205	D	5	30/08/2020 11:50	38.2337		0	0	0	0	0	0	0	0	0	0	0	0	0	0
1512	4	5	12	3d 00:27:48.81000	0d 04:11:41.94000	0.0031041	0.0117437	0.00073999	3.1102	D	5	30/08/2020 11:50	38.2652		0	0	0	0	0	0	0	0	0	0	0	0	0	0
1513	4	5	12	3d 00:27:55.90000	0d 04:11:49.03000	0.00310556	0.0117483	0.00074006	3.1	D	5	30/08/2020 11:50	38.2968		0	0	0	0	0	0	0	0	0	0	0	0	0	0
1514	4	5	12	3d 00:28:02.62000	0d 04:11:55.75000	0.00310694	0.0117525	0.00074022	3.0898	D	5	30/08/2020 11:50	38.281		0	0	0	0	0	0	0	0	0	0	0	0	0	0
1515	4	5	12	3d 00:28:09.21000	0d 04:12:02.34000	0.0031083	0.0117567	0.00074014	3.0796	D	5	30/08/2020 11:50	38.3283		0	0	0	0	0	0	0	0	0	0	0	0	0	0
1516	4	5	12	3d 00:28:15.46000	0d 04:12:08.59000	0.00310958	0.0117607	0.00073983	3.0694	D	5	30/08/2020 11:50	38.3283		0	0	0	0	0	0	0	0	0	0	0	0	0	0
1517	4	5	12	3d 00:28:21.74000	0d 04:12:14.87000	0.00311087	0.0117646	0.00073991	3.0593	D	5	30/08/2020 11:50	38.3441		0	0	0	0	0	0	0	0	0	0	0	0	0	0
1518	4	5	12	3d 00:28:27.36000	0d 04:12:20.49000	0.00311203	0.0117681	0.00074022	3.0492	D	5	30/08/2020 11:51	38.3441		0	0	0	0	0	0	0	0	0	0	0	0	0	0
1519	4	5	12	3d 00:28:33.00000	0d 04:12:26.13000	0.00311319	0.0117717	0.00074014	3.0388	D	5	30/08/2020 11:51	38.1391		0	0	0	0	0	0	0	0	0	0	0	0	0	0
1520	4	5	12	3d 00:28:38.39000	0d 04:12:31.52000	0.00311429	0.011775	0.00074006	3.0288	D	5	30/08/2020 11:51	37.9971		0	0	0	0	0	0	0	0	0	0	0	0	0	0
1521	4	5	12	3d 00:28:43.69000	0d 04:12:36.82000	0.00311538	0.0117783	0.00073999	3.0187	D	5	30/08/2020 11:51	37.934		0	0	0	0	0	0	0	0	0	0	0	0	0	0
1522	4	5	12	3d 00:28:48.81000	0d 04:12:41.94000	0.00311644	0.0117815	0.00074014	3.0085	D	5	30/08/2020 11:51	37.9183		0	0	0	0	0	0	0	0	0	0	0	0	0	0
1523	4	5	12	3d 00:28:53.97000	0d 04:12:47.10000	0.0031175	0.0117847	0.00073991	2.9982	D	5	30/08/2020 11:51	37.934		0	0	0	0	0	0	0	0	0	0	0	0	0	0
1524	4	5	12	3d 00:28:58.95000	0d 04:12:52.08000	0.00311852	0.0117877	0.00073999	2.9882	D	5	30/08/2020 11:51	37.9971		0	0	0	0	0	0	0	0	0	0	0	0	0	0
1525	4	5	12	3d 00:29:03.52000	0d 04:12:56.65000	0.00311946	0.0117905	0.00073999	2.9781	D	5	30/08/2020 11:51	37.9971		0	0	0	0	0	0	0	0	0	0	0	0	0	0
1526	4	5	12	3d 00:29:08.14000	0d 04:13:01.27000	0.00312041	0.0117934	0.00074014	2.9679	D	5	30/08/2020 11:51	38.0287		0	0	0	0	0	0	0	0	0	0	0	0	0	0
1527	4	5	12	3d 00:29:12.61000	0d 04:13:05.74000	0.00312133	0.0117961	0.00073999	2.9577	D	5	30/08/2020 11:51	38.0444		0	0	0	0	0	0	0	0	0	0	0	0	0	0
1528	4	5	12	3d 00:29:16.97000	0d 04:13:10.10000	0.00312222	0.0117987	0.00073991	2.9474	D	5	30/08/2020 11:51	38.0444		0	0	0	0	0	0	0	0	0	0	0	0	0	0
1529	4	5	12	3d 00:29:21.13000	0d 04:13:14.26000	0.00312308	0.0118013	0.00073999	2.9371	D	5	30/08/2020 11:51	38.0287		0	0	0	0	0	0	0	0	0	0	0	0	0	0
1530	4	5	12	3d 00:29:25.28000	0d 04:13:18.41000	0.00312393	0.0118038	0.00074022	2.9268	D	5	30/08/2020 11:52	38.0602		0	0	0	0	0	0	0	0	0	0	0	0	0	0
1531	4	5	12	3d 00:29:29.22000	0d 04:13:22.35000	0.00312474	0.0118061	0.00073983	2.9166	D	5	30/08/2020 11:52	38.0918		0	0	0	0	0	0	0	0	0	0	0	0	0	0
1532	4	5	12	3d 00:29:33.01000	0d 04:13:26.14000	0.00312552	0.0118084	0.00073999	2.9064	D	5	30/08/2020 11:52	38.1075		0	0	0	0	0	0	0	0	0	0	0	0	0	0
1533	4	5	12	3d 00:29:36.72000	0d 04:13:29.85000	0.00312628	0.0118106	0.00073991	2.8963	D	5	30/08/2020 11:52	38.1075		0	0	0	0	0	0	0	0	0	0	0	0	0	0
1534	4	5	12	3d 00:29:40.29000	0d 04:13:33.42000	0.00312702	0.0118127	0.00073999	2.8859	D	5	30/08/2020 11:52	38.1075		0	0	0	0	0	0	0	0	0	0	0	0	0	0
1535	4	5	12	3d 00:29:43.94000	0d 04:13:37.07000	0.00312777	0.0118149	0.00073983	2.8754	D	5	30/08/2020 11:52	38.1233		0	0	0	0	0	0	0	0	0	0	0	0	0	0
1536	4	5	12	3d 00:29:47.48000	0d 04:13:40.61000	0.0031285	0.011817	0.00073999	2.8652	D	5	30/08/2020 11:52	38.1548		0	0	0	0	0	0	0	0	0	0	0	0	0	0
1537	4	5	12	3d 00:29:50.97000	0d 04:13:44.10000	0.00312921	0.011819	0.00073999	2.8548	D	5	30/08/2020 11:52	38.1706		0	0	0	0	0	0	0	0	0	0	0	0	0	0
1538	4	5	12	3d 00:29:54.11000	0d 04:13:47.24000	0.00312986	0.0118209	0.00073991	2.8446	D	5	30/08/2020 11:52	38.1864		0	0	0	0	0	0	0	0	0	0	0	0	0	0
1539	4	5	12	3d 00:29:57.27000	0d 04:13:50.40000	0.00313051	0.0118227	0.00073999	2.8344	D	5	30/08/2020 11:52	38.2022		0	0	0	0	0	0	0	0	0	0	0	0	0	0
1540	4	5	12	3d 00:30:00.31000	0d 04:13:53.44000	0.00313113	0.0118245	0.00073999	2.824	D	5	30/08/2020 11:52	38.2179		0	0	0	0	0	0	0	0	0	0	0	0	0	0
1541	4	5	12	3d 00:30:03.48000	0d 04:13:56.61000	0.00313178	0.0118263	0.00073983	2.8136	D	5	30/08/2020 11:52	38.2337		0	0	0	0	0	0	0	0	0	0	0	0	0	0
1542	4	5	12	3d 00:30:06.41000	0d 04:13:59.54000	0.00313239	0.011828	0.00073999	2.8032	D	5	30/08/2020 11:52	38.2337		0	0	0	0	0	0	0	0	0	0	0	0	0	0
1543	4	5	12	3d 00:30:09.42000	0d 04:14:02.55000	0.003133	0.0118297	0.00073999	2.7929	D	5	30/08/2020 11:52	38.2179		0	0	0	0	0	0	0	0	0	0	0	0	0	0
1544	4	5	12	3d 00:30:12.35000	0d 04:14:05.48000	0.00313361	0.0118314	0.00073991	2.7823	D	5	30/08/2020 11:52	38.1706		0	0	0	0	0	0	0	0	0	0	0	0	0	0
1545	4	5	12	3d 00:30:15.17000	0d 04:14:08.30000	0.00313419	0.011833	0.00073983	2.7721	D	5	30/08/2020 11:52	38.1548		0	0	0	0	0	0	0	0	0	0	0	0	0	0
1546	4	5	12	3d 00:30:17.90000	0d 04:14:11.03000	0.00313475	0.0118346	0.00073999	2.7617	D	5	30/08/2020 11:52	38.1391		0	0	0	0	0	0	0	0	0	0	0	0	0	0
1547	4	5	12	3d 00:30:20.72000	0d 04:14:13.85000	0.00313533	0.0118362	0.00073983	2.7514	D	5	30/08/2020 11:52	38.1075		0	0	0	0	0	0	0	0	0	0	0	0	0	0
1548	4	5	12	3d 00:30:23.37000	0d 04:14:16.50000	0.00313587	0.0118377	0.00073991	2.7413	D	5	30/08/2020 11:53	38.1233		0	0	0	0	0	0	0	0	0	0	0	0	0	0
1549	4	5	12	3d 00:30:26.13000	0d 04:14:19.26000	0.00313644	0.0118392	0.00073976	2.7309	D	5	30/08/2020 11:53	38.1233		0	0	0	0	0	0	0	0	0	0	0	0	0	0
1550	4	5	12	3d 00:30:28.57000	0d 04:14:21.70000	0.00313694	0.0118406	0.00073991	2.7205	D	5	30/08/2020 11:53	38.1391		0	0	0	0	0	0	0	0	0	0	0	0	0	0
1551	4	5	12	3d 00:30:31.02000	0d 04:14:24.15000	0.00313744	0.011842	0.00073999	2.7102	D	5	30/08/2020 11:53	38.1391		0	0	0	0	0	0	0	0	0	0	0	0	0	0
1552	4	5	12	3d 00:30:33.51000	0d 04:14:26.64000	0.00313796	0.0118433	0.00073976	2.6999	D	5	30/08/2020 11:53	38.1548		0	0	0	0	0	0	0	0	0	0	0	0	0	0
1553	4	5	12	3d 00:30:35.96000	0d 04:14:29.09000	0.00313846	0.0118447	0.00073999	2.6896	D	5	30/08/2020 11:53	38.1706		0	0	0	0	0	0	0	0	0	0	0	0	0	0
1554	4	5	12	3d 00:30:38.35000	0d 04:14:31.48000	0.00313895	0.011846	0.00073991	2.6792	D	5	30/08/2020 11:53	38.1548		0	0	0	0	0	0	0	0	0	0	0	0	0	0
1555	4	5	12	3d 00:30:40.74000	0d 04:14:33.87000	0.00313944	0.0118473	0.00073999	2.6687	D	5	30/08/2020 11:53	38.1548		0	0	0	0	0	0	0	0	0	0	0	0	0	0
1556	4	5	12	3d 00:30:43.12000	0d 04:14:36.25000	0.00313993	0.0118486	0.00074006	2.6583	D	5	30/08/2020 11:53	38.1706		0	0	0	0	0	0	0	0	0	0	0	0	0	0
1557	4	5	12	3d 00:30:45.44000	0d 04:14:38.57000	0.00314041	0.0118499	0.00074014	2.6479	D	5	30/08/2020 11:53	38.1864		0	0	0	0	0	0	0	0	0	0	0	0	0	0
1558	4	5	12	3d 00:30:47.72000	0d 04:14:40.85000	0.00314088	0.0118511	0.00073976	2.6375	D	5	30/08/2020 11:53	38.2022		0	0	0	0	0	0	0	0	0	0	0	0	0	0
1559	4	5	12	3d 00:30:49.98000	0d 04:14:43.11000	0.00314134	0.0118524	0.00073991	2.627	D	5	30/08/2020 11:53	38.2179		0	0	0	0	0	0	0	0	0	0	0	0	0	0
1560	4	5	12	3d 00:30:52.22000	0d 04:14:45.35000	0.0031418	0.0118536	0.00073999	2.6169	D	5	30/08/2020 11:53	38.2179		0	0	0	0	0	0	0	0	0	0	0	0	0	0
1561	4	5	12	3d 00:30:54.32000	0d 04:14:47.45000	0.00314223	0.0118547	0.00073983	2.6067	D	5	30/08/2020 11:53	38.2179		0	0	0	0	0	0	0	0	0	0	0	0	0	0
1562	4	5	12	3d 00:30:56.51000	0d 04:14:49.64000	0.00314268	0.0118559	0.00073991	2.5962	D	5	30/08/2020 11:53	38.2179		0	0	0	0	0	0	0	0	0	0	0	0	0	0
1563	4	5	12	3d 00:30:58.66000	0d 04:14:51.79000	0.00314313	0.011857	0.00073976	2.5856	D	5	30/08/2020 11:53	38.2179		0	0	0	0	0	0	0	0	0	0	0	0	0	0
1564	4	5	12	3d 00:31:00.91000	0d 04:14:54.04000	0.00314359	0.0118582	0.00073991	2.5751	D	5	30/08/2020 11:53	38.2337		0	0	0	0	0	0	0	0	0	0	0	0	0	0
1565	4	5	12	3d 00:31:02.92000	0d 04:14:56.05000	0.003144	0.0118593	0.00073999	2.5647	D	5	30/08/2020 11:53	38.2337		0	0	0	0	0	0	0	0	0	0	0	0	0	0
1566	4	5	12	3d 00:31:05.01000	0d 04:14:58.14000	0.00314443	0.0118604	0.00073983	2.5544	D	5	30/08/2020 11:53	38.2337		0	0	0	0	0	0	0	0	0	0	0	0	0	0
1567	4	5	12	3d 00:31:07.03000	0d 04:15:00.16000	0.00314485	0.0118614	0.00074006	2.5438	D	5	30/08/2020 11:53	38.2337		0	0	0	0	0	0	0	0	0	0	0	0	0	0
1568	4	5	12	3d 00:31:09.10000	0d 04:15:02.23000	0.00314527	0.0118625	0.00073999	2.5335	D	5	30/08/2020 11:53	38.2495		0	0	0	0	0	0	0	0	0	0	0	0	0	0
1569	4	5	12	3d 00:31:11.12000	0d 04:15:04.25000	0.00314569	0.0118636	0.00073976	2.5229	D	5	30/08/2020 11:53	38.2495		0	0	0	0	0	0	0	0	0	0	0	0	0	0
1570	4	5	12	3d 00:31:13.27000	0d 04:15:06.40000	0.00314613	0.0118647	0.00074006	2.5126	D	5	30/08/2020 11:53	38.2652		0	0	0	0	0	0	0	0	0	0	0	0	0	0
1571	4	5	12	3d 00:31:15.21000	0d 04:15:08.34000	0.00314653	0.0118657	0.00073999	2.502	D	5	30/08/2020 11:53	38.2652		0	0	0	0	0	0	0	0	0	0	0	0	0	0
1572	4	5	12	3d 00:31:15.54000	0d 04:15:08.67000	0.0031466	0.0118658	0.00073999	2.5	D	133	30/08/2020 11:53	38.2652		0	0	0	0	0	0	0	0	0	0	0	0	0	0
1573	4	5	13	3d 00:31:15.55000	0d 00:00:00.01000	0	0	0	2.6459	R	0	30/08/2020 11:53	38.2652		0	0	0	0	0	0	0	0	0	0	0	0	0	0
1574	4	5	13	3d 00:31:17.55000	0d 00:00:02.01000	0	0	0	2.8446	R	1	30/08/2020 11:53	38.2652		0	0	0	0	0	0	0	0	0	0	0	0	0	0
1575	4	5	13	3d 00:31:19.55000	0d 00:00:04.01000	0	0	0	2.9586	R	1	30/08/2020 11:53	38.2652		0	0	0	0	0	0	0	0	0	0	0	0	0	0
1576	4	5	13	3d 00:31:21.55000	0d 00:00:06.01000	0	0	0	3.0474	R	1	30/08/2020 11:53	38.2652		0	0	0	0	0	0	0	0	0	0	0	0	0	0
1577	4	5	13	3d 00:31:23.55000	0d 00:00:08.01000	0	0	0	3.1205	R	1	30/08/2020 11:54	38.281		0	0	0	0	0	0	0	0	0	0	0	0	0	0
1578	4	5	13	3d 00:31:25.54000	0d 00:00:10.00000	0	0	0	3.1817	R	129	30/08/2020 11:54	38.2968		0	0	0	0	0	0	0	0	0	0	0	0	0	0
1579	5	6	9	3d 00:31:25.58000	0d 00:00:00.04000	0.00000001	0.00000003	0.0007406	3.3597	C	0	30/08/2020 11:54	38.2968		0	0	0	0	0	0	0	0	0	0	0	0	0	0
1580	5	6	9	3d 00:31:25.74000	0d 00:00:00.20000	0.00000004	0.00000014	0.00073983	3.3834	C	5	30/08/2020 11:54	38.2968		0	0	0	0	0	0	0	0	0	0	0	0	0	0
1581	5	6	9	3d 00:31:25.91000	0d 00:00:00.37000	0.00000008	0.00000026	0.00074014	3.4034	C	5	30/08/2020 11:54	38.2968		0	0	0	0	0	0	0	0	0	0	0	0	0	0
1582	5	6	9	3d 00:31:26.09000	0d 00:00:00.55000	0.00000011	0.00000038	0.00073999	3.4209	C	5	30/08/2020 11:54	38.2968		0	0	0	0	0	0	0	0	0	0	0	0	0	0
1583	5	6	9	3d 00:31:26.29000	0d 00:00:00.75000	0.00000015	0.00000052	0.00073999	3.4379	C	5	30/08/2020 11:54	38.2968		0	0	0	0	0	0	0	0	0	0	0	0	0	0
1584	5	6	9	3d 00:31:26.58000	0d 00:00:01.04000	0.00000021	0.00000073	0.00073991	3.4539	C	5	30/08/2020 11:54	38.2968		0	0	0	0	0	0	0	0	0	0	0	0	0	0
1585	5	6	9	3d 00:31:26.81000	0d 00:00:01.27000	0.00000026	0.00000089	0.00073976	3.4696	C	5	30/08/2020 11:54	38.2968		0	0	0	0	0	0	0	0	0	0	0	0	0	0
1586	5	6	9	3d 00:31:27.04000	0d 00:00:01.50000	0.00000031	0.00000106	0.00073999	3.4849	C	5	30/08/2020 11:54	38.2968		0	0	0	0	0	0	0	0	0	0	0	0	0	0
1587	5	6	9	3d 00:31:27.29000	0d 00:00:01.75000	0.00000036	0.00000124	0.00073991	3.5007	C	5	30/08/2020 11:54	38.2968		0	0	0	0	0	0	0	0	0	0	0	0	0	0
1588	5	6	9	3d 00:31:27.54000	0d 00:00:02.00000	0.00000041	0.00000142	0.00073999	3.5155	C	5	30/08/2020 11:54	38.2968		0	0	0	0	0	0	0	0	0	0	0	0	0	0
1589	5	6	9	3d 00:31:27.80000	0d 00:00:02.26000	0.00000046	0.00000161	0.00073991	3.5305	C	5	30/08/2020 11:54	38.2968		0	0	0	0	0	0	0	0	0	0	0	0	0	0
1590	5	6	9	3d 00:31:28.07000	0d 00:00:02.53000	0.00000052	0.0000018	0.00073976	3.5448	C	5	30/08/2020 11:54	38.2968		0	0	0	0	0	0	0	0	0	0	0	0	0	0
1591	5	6	9	3d 00:31:28.35000	0d 00:00:02.81000	0.00000058	0.00000201	0.00074014	3.5592	C	5	30/08/2020 11:54	38.3126		0	0	0	0	0	0	0	0	0	0	0	0	0	0
1592	5	6	9	3d 00:31:28.64000	0d 00:00:03.10000	0.00000064	0.00000222	0.00073999	3.5731	C	5	30/08/2020 11:54	38.2968		0	0	0	0	0	0	0	0	0	0	0	0	0	0
1593	5	6	9	3d 00:31:28.95000	0d 00:00:03.41000	0.0000007	0.00000245	0.00073991	3.5874	C	5	30/08/2020 11:54	38.2968		0	0	0	0	0	0	0	0	0	0	0	0	0	0
1594	5	6	9	3d 00:31:29.27000	0d 00:00:03.73000	0.00000077	0.00000268	0.00073991	3.6005	C	5	30/08/2020 11:54	38.3126		0	0	0	0	0	0	0	0	0	0	0	0	0	0
1595	5	6	9	3d 00:31:29.60000	0d 00:00:04.06000	0.00000083	0.00000293	0.00073999	3.6135	C	5	30/08/2020 11:54	38.3126		0	0	0	0	0	0	0	0	0	0	0	0	0	0
1596	5	6	9	3d 00:31:29.96000	0d 00:00:04.42000	0.00000091	0.0000032	0.00074006	3.6265	C	5	30/08/2020 11:54	38.3126		0	0	0	0	0	0	0	0	0	0	0	0	0	0
1597	5	6	9	3d 00:31:30.34000	0d 00:00:04.80000	0.00000099	0.00000348	0.00074006	3.639	C	5	30/08/2020 11:54	38.3126		0	0	0	0	0	0	0	0	0	0	0	0	0	0
1598	5	6	9	3d 00:31:30.75000	0d 00:00:05.21000	0.00000107	0.00000379	0.00074014	3.6513	C	5	30/08/2020 11:54	38.3126		0	0	0	0	0	0	0	0	0	0	0	0	0	0
1599	5	6	9	3d 00:31:31.20000	0d 00:00:05.66000	0.00000116	0.00000413	0.00073999	3.6634	C	5	30/08/2020 11:54	38.3126		0	0	0	0	0	0	0	0	0	0	0	0	0	0
1600	5	6	9	3d 00:31:31.70000	0d 00:00:06.16000	0.00000127	0.0000045	0.00073999	3.675	C	5	30/08/2020 11:54	38.3126		0	0	0	0	0	0	0	0	0	0	0	0	0	0
1601	5	6	9	3d 00:31:32.28000	0d 00:00:06.74000	0.00000138	0.00000494	0.00073999	3.6864	C	5	30/08/2020 11:54	38.3126		0	0	0	0	0	0	0	0	0	0	0	0	0	0
1602	5	6	9	3d 00:31:32.98000	0d 00:00:07.44000	0.00000153	0.00000547	0.00074014	3.6976	C	5	30/08/2020 11:54	38.3126		0	0	0	0	0	0	0	0	0	0	0	0	0	0
1603	5	6	9	3d 00:31:33.86000	0d 00:00:08.32000	0.00000171	0.00000614	0.00073999	3.7087	C	5	30/08/2020 11:54	38.3126		0	0	0	0	0	0	0	0	0	0	0	0	0	0
1604	5	6	9	3d 00:31:35.07000	0d 00:00:09.53000	0.00000196	0.00000707	0.00073991	3.7195	C	5	30/08/2020 11:54	38.3126		0	0	0	0	0	0	0	0	0	0	0	0	0	0
1605	5	6	9	3d 00:31:36.80000	0d 00:00:11.26000	0.00000231	0.00000839	0.00074014	3.7298	C	5	30/08/2020 11:54	38.3126		0	0	0	0	0	0	0	0	0	0	0	0	0	0
1606	5	6	9	3d 00:31:39.64000	0d 00:00:14.10000	0.0000029	0.00001057	0.00074006	3.7401	C	5	30/08/2020 11:54	38.3283		0	0	0	0	0	0	0	0	0	0	0	0	0	0
1607	5	6	9	3d 00:31:45.87000	0d 00:00:20.33000	0.00000418	0.00001537	0.00074006	3.7504	C	5	30/08/2020 11:54	38.3441		0	0	0	0	0	0	0	0	0	0	0	0	0	0
1608	5	6	9	3d 00:32:21.79000	0d 00:00:56.25000	0.00001156	0.00004305	0.00073991	3.7403	C	5	30/08/2020 11:54	37.934		0	0	0	0	0	0	0	0	0	0	0	0	0	0
1609	5	6	9	3d 00:32:35.60000	0d 00:01:10.06000	0.0000144	0.00005366	0.00074014	3.7302	C	5	30/08/2020 11:55	37.9814		0	0	0	0	0	0	0	0	0	0	0	0	0	0
1610	5	6	9	3d 00:32:52.31000	0d 00:01:26.77000	0.00001783	0.00006645	0.00073999	3.7201	C	5	30/08/2020 11:55	38.0602		0	0	0	0	0	0	0	0	0	0	0	0	0	0
1611	5	6	9	3d 00:33:15.92000	0d 00:01:50.38000	0.00002269	0.00008448	0.00073991	3.7101	C	5	30/08/2020 11:55	38.1391		0	0	0	0	0	0	0	0	0	0	0	0	0	0
1612	5	6	9	3d 00:33:55.25000	0d 00:02:29.71000	0.00003077	0.00011443	0.00073991	3.7	C	5	30/08/2020 11:56	37.7921		0	0	0	0	0	0	0	0	0	0	0	0	0	0
1613	5	6	9	3d 00:35:59.91000	0d 00:04:34.37000	0.00005639	0.00020907	0.00073983	3.6899	C	5	30/08/2020 11:58	38.2495		0	0	0	0	0	0	0	0	0	0	0	0	0	0
1614	5	6	9	3d 00:40:59.91000	0d 00:09:34.37000	0.00011806	0.00043654	0.00074006	3.6889	C	1	30/08/2020 12:03	38.076		0	0	0	0	0	0	0	0	0	0	0	0	0	0
1615	5	6	9	3d 00:45:59.91000	0d 00:14:34.37000	0.00017972	0.00066411	0.00073991	3.6921	C	1	30/08/2020 12:08	37.9656		0	0	0	0	0	0	0	0	0	0	0	0	0	0
1616	5	6	9	3d 00:50:59.91000	0d 00:19:34.37000	0.00024138	0.00089188	0.00073999	3.6956	C	1	30/08/2020 12:13	37.8867		0	0	0	0	0	0	0	0	0	0	0	0	0	0
1617	5	6	9	3d 00:55:59.91000	0d 00:24:34.37000	0.00030305	0.00111989	0.00073976	3.6995	C	1	30/08/2020 12:18	38.2337		0	0	0	0	0	0	0	0	0	0	0	0	0	0
1618	5	6	9	3d 01:00:59.91000	0d 00:29:34.37000	0.00036471	0.00134814	0.00073999	3.7034	C	1	30/08/2020 12:23	37.7921		0	0	0	0	0	0	0	0	0	0	0	0	0	0
1619	5	6	9	3d 01:05:59.91000	0d 00:34:34.37000	0.00042637	0.00157662	0.00073983	3.707	C	1	30/08/2020 12:28	37.9971		0	0	0	0	0	0	0	0	0	0	0	0	0	0
1620	5	6	9	3d 01:10:59.91000	0d 00:39:34.37000	0.00048804	0.00180533	0.00074006	3.711	C	1	30/08/2020 12:33	37.7448		0	0	0	0	0	0	0	0	0	0	0	0	0	0
1621	5	6	9	3d 01:15:59.91000	0d 00:44:34.37000	0.0005497	0.00203431	0.00074014	3.7157	C	1	30/08/2020 12:38	37.8236		0	0	0	0	0	0	0	0	0	0	0	0	0	0
1622	5	6	9	3d 01:20:59.91000	0d 00:49:34.37000	0.00061136	0.00226359	0.00073999	3.7206	C	1	30/08/2020 12:43	38.1548		0	0	0	0	0	0	0	0	0	0	0	0	0	0
1623	5	6	9	3d 01:25:59.91000	0d 00:54:34.37000	0.00067302	0.00249313	0.00073999	3.723	C	1	30/08/2020 12:48	37.729		0	0	0	0	0	0	0	0	0	0	0	0	0	0
1624	5	6	9	3d 01:30:59.91000	0d 00:59:34.37000	0.00073469	0.00272285	0.00073999	3.7281	C	1	30/08/2020 12:53	37.934		0	0	0	0	0	0	0	0	0	0	0	0	0	0
1625	5	6	9	3d 01:35:59.91000	0d 01:04:34.37000	0.00079635	0.0029529	0.00073983	3.733	C	1	30/08/2020 12:58	37.6975		0	0	0	0	0	0	0	0	0	0	0	0	0	0
1626	5	6	9	3d 01:40:59.91000	0d 01:09:34.37000	0.00085801	0.00318327	0.00074014	3.7386	C	1	30/08/2020 13:03	37.7921		0	0	0	0	0	0	0	0	0	0	0	0	0	0
1627	5	6	9	3d 01:45:59.91000	0d 01:14:34.37000	0.00091968	0.00341396	0.00073999	3.7436	C	1	30/08/2020 13:08	38.0918		0	0	0	0	0	0	0	0	0	0	0	0	0	0
1628	5	6	9	3d 01:50:59.91000	0d 01:19:34.37000	0.00098134	0.00364497	0.00073976	3.749	C	1	30/08/2020 13:13	37.934		0	0	0	0	0	0	0	0	0	0	0	0	0	0
1629	5	6	9	3d 01:55:59.91000	0d 01:24:34.37000	0.001043	0.0038763	0.00073983	3.7539	C	1	30/08/2020 13:18	38.2968		0	0	0	0	0	0	0	0	0	0	0	0	0	0
1630	5	6	9	3d 02:00:59.91000	0d 01:29:34.37000	0.00110467	0.00410795	0.00073976	3.7592	C	1	30/08/2020 13:23	38.0918		0	0	0	0	0	0	0	0	0	0	0	0	0	0
1631	5	6	9	3d 02:05:59.91000	0d 01:34:34.37000	0.00116633	0.00433992	0.00073999	3.7642	C	1	30/08/2020 13:28	38.2179		0	0	0	0	0	0	0	0	0	0	0	0	0	0
1632	5	6	9	3d 02:10:59.91000	0d 01:39:34.37000	0.00122799	0.0045722	0.00074022	3.7693	C	1	30/08/2020 13:33	38.076		0	0	0	0	0	0	0	0	0	0	0	0	0	0
1633	5	6	9	3d 02:15:59.91000	0d 01:44:34.37000	0.00128965	0.0048048	0.00074022	3.7746	C	1	30/08/2020 13:38	38.4072		0	0	0	0	0	0	0	0	0	0	0	0	0	0
1634	5	6	9	3d 02:20:59.91000	0d 01:49:34.37000	0.00135132	0.00503773	0.00073991	3.7801	C	1	30/08/2020 13:43	38.3599		0	0	0	0	0	0	0	0	0	0	0	0	0	0
1635	5	6	9	3d 02:25:59.91000	0d 01:54:34.37000	0.00141298	0.00527101	0.00073999	3.7861	C	1	30/08/2020 13:48	38.1864		0	0	0	0	0	0	0	0	0	0	0	0	0	0
1636	5	6	9	3d 02:30:59.91000	0d 01:59:34.37000	0.00147464	0.00550466	0.00074006	3.7922	C	1	30/08/2020 13:53	38.0129		0	0	0	0	0	0	0	0	0	0	0	0	0	0
1637	5	6	9	3d 02:35:59.91000	0d 02:04:34.37000	0.00153631	0.00573869	0.00073991	3.7987	C	1	30/08/2020 13:58	38.0602		0	0	0	0	0	0	0	0	0	0	0	0	0	0
1638	5	6	9	3d 02:40:59.91000	0d 02:09:34.37000	0.00159797	0.00597315	0.00073999	3.8058	C	1	30/08/2020 14:03	38.3283		0	0	0	0	0	0	0	0	0	0	0	0	0	0
1639	5	6	9	3d 02:45:59.91000	0d 02:14:34.37000	0.00165963	0.00620806	0.00074006	3.8135	C	1	30/08/2020 14:08	38.0129		0	0	0	0	0	0	0	0	0	0	0	0	0	0
1640	5	6	9	3d 02:50:59.91000	0d 02:19:34.37000	0.0017213	0.00644348	0.00073991	3.8219	C	1	30/08/2020 14:13	38.1391		0	0	0	0	0	0	0	0	0	0	0	0	0	0
1641	5	6	9	3d 02:55:59.91000	0d 02:24:34.37000	0.00178296	0.00667943	0.00074006	3.8308	C	1	30/08/2020 14:18	37.9814		0	0	0	0	0	0	0	0	0	0	0	0	0	0
1642	5	6	9	3d 03:00:54.21000	0d 02:29:28.67000	0.00184345	0.00691146	0.00074029	3.8408	C	5	30/08/2020 14:23	37.9814		0	0	0	0	0	0	0	0	0	0	0	0	0	0
1643	5	6	9	3d 03:05:20.86000	0d 02:33:55.32000	0.00189826	0.00712224	0.00073991	3.8509	C	5	30/08/2020 14:27	38.1548		0	0	0	0	0	0	0	0	0	0	0	0	0	0
1644	5	6	9	3d 03:09:28.12000	0d 02:38:02.58000	0.00194908	0.00731821	0.00073999	3.861	C	5	30/08/2020 14:32	37.9971		0	0	0	0	0	0	0	0	0	0	0	0	0	0
1645	5	6	9	3d 03:13:20.59000	0d 02:41:55.05000	0.00199686	0.00750293	0.00073991	3.8711	C	5	30/08/2020 14:35	38.0918		0	0	0	0	0	0	0	0	0	0	0	0	0	0
1646	5	6	9	3d 03:16:56.25000	0d 02:45:30.71000	0.00204119	0.00767475	0.00073991	3.8813	C	5	30/08/2020 14:39	37.8079		0	0	0	0	0	0	0	0	0	0	0	0	0	0
1647	5	6	9	3d 03:20:29.45000	0d 02:49:03.91000	0.00208501	0.00784505	0.00073999	3.8917	C	5	30/08/2020 14:43	37.729		0	0	0	0	0	0	0	0	0	0	0	0	0	0
1648	5	6	9	3d 03:23:55.29000	0d 02:52:29.75000	0.00212732	0.0080099	0.00074006	3.9017	C	5	30/08/2020 14:46	37.9498		0	0	0	0	0	0	0	0	0	0	0	0	0	0
1649	5	6	9	3d 03:27:07.62000	0d 02:55:42.08000	0.00216685	0.00816435	0.0007396	3.9118	C	5	30/08/2020 14:49	37.6975		0	0	0	0	0	0	0	0	0	0	0	0	0	0
1650	5	6	9	3d 03:30:15.57000	0d 02:58:50.03000	0.00220549	0.00831566	0.00073999	3.9219	C	5	30/08/2020 14:52	38.1075		0	0	0	0	0	0	0	0	0	0	0	0	0	0
1651	5	6	9	3d 03:33:19.28000	0d 03:01:53.74000	0.00224325	0.00846394	0.00073983	3.9319	C	5	30/08/2020 14:55	38.1706		0	0	0	0	0	0	0	0	0	0	0	0	0	0
1652	5	6	9	3d 03:36:20.56000	0d 03:04:55.02000	0.00228051	0.00861063	0.00073999	3.942	C	5	30/08/2020 14:58	37.934		0	0	0	0	0	0	0	0	0	0	0	0	0	0
1653	5	6	9	3d 03:39:21.01000	0d 03:07:55.47000	0.0023176	0.00875702	0.00073976	3.9521	C	5	30/08/2020 15:01	38.1864		0	0	0	0	0	0	0	0	0	0	0	0	0	0
1654	5	6	9	3d 03:42:17.48000	0d 03:10:51.94000	0.00235387	0.00890056	0.00073983	3.9622	C	5	30/08/2020 15:04	38.0287		0	0	0	0	0	0	0	0	0	0	0	0	0	0
1655	5	6	9	3d 03:45:10.15000	0d 03:13:44.61000	0.00238936	0.00904136	0.00073999	3.9724	C	5	30/08/2020 15:07	38.1391		0	0	0	0	0	0	0	0	0	0	0	0	0	0
1656	5	6	9	3d 03:48:05.74000	0d 03:16:40.20000	0.00242545	0.0091849	0.00073976	3.9825	C	5	30/08/2020 15:10	38.281		0	0	0	0	0	0	0	0	0	0	0	0	0	0
1657	5	6	9	3d 03:50:57.14000	0d 03:19:31.60000	0.00246068	0.00932538	0.00073999	3.9925	C	5	30/08/2020 15:13	38.2968		0	0	0	0	0	0	0	0	0	0	0	0	0	0
1658	5	6	9	3d 03:53:49.04000	0d 03:22:23.50000	0.00249602	0.00946663	0.00074006	4.0026	C	5	30/08/2020 15:16	38.1864		0	0	0	0	0	0	0	0	0	0	0	0	0	0
1659	5	6	9	3d 03:56:39.03000	0d 03:25:13.49000	0.00253096	0.00960666	0.00074006	4.0127	C	5	30/08/2020 15:19	38.3126		0	0	0	0	0	0	0	0	0	0	0	0	0	0
1660	5	6	9	3d 03:59:23.43000	0d 03:27:57.89000	0.00256475	0.00974242	0.00074006	4.0227	C	5	30/08/2020 15:22	38.2968		0	0	0	0	0	0	0	0	0	0	0	0	0	0
1661	5	6	9	3d 04:02:11.90000	0d 03:30:46.36000	0.00259938	0.00988189	0.00073991	4.0328	C	5	30/08/2020 15:24	38.2179		0	0	0	0	0	0	0	0	0	0	0	0	0	0
1662	5	6	9	3d 04:04:54.10000	0d 03:33:28.56000	0.00263271	0.0100165	0.00073999	4.0429	C	5	30/08/2020 15:27	38.1233		0	0	0	0	0	0	0	0	0	0	0	0	0	0
1663	5	6	9	3d 04:07:38.34000	0d 03:36:12.80000	0.00266647	0.0101532	0.00073999	4.0531	C	5	30/08/2020 15:30	38.2022		0	0	0	0	0	0	0	0	0	0	0	0	0	0
1664	5	6	9	3d 04:10:21.99000	0d 03:38:56.45000	0.00270011	0.0102897	0.00074022	4.0632	C	5	30/08/2020 15:33	38.1548		0	0	0	0	0	0	0	0	0	0	0	0	0	0
1665	5	6	9	3d 04:12:59.98000	0d 03:41:34.44000	0.00273258	0.0104218	0.00073976	4.0732	C	5	30/08/2020 15:35	37.9183		0	0	0	0	0	0	0	0	0	0	0	0	0	0
1666	5	6	9	3d 04:15:37.11000	0d 03:44:11.57000	0.00276488	0.0105535	0.00073999	4.0833	C	5	30/08/2020 15:38	38.0602		0	0	0	0	0	0	0	0	0	0	0	0	0	0
1667	5	6	9	3d 04:18:12.70000	0d 03:46:47.16000	0.00279686	0.0106842	0.00074014	4.0934	C	5	30/08/2020 15:40	38.076		0	0	0	0	0	0	0	0	0	0	0	0	0	0
1668	5	6	9	3d 04:20:42.39000	0d 03:49:16.85000	0.00282763	0.0108103	0.00074014	4.1035	C	5	30/08/2020 15:43	38.1391		0	0	0	0	0	0	0	0	0	0	0	0	0	0
1669	5	6	9	3d 04:23:14.86000	0d 03:51:49.32000	0.00285897	0.0109391	0.00073983	4.1135	C	5	30/08/2020 15:45	37.871		0	0	0	0	0	0	0	0	0	0	0	0	0	0
1670	5	6	9	3d 04:25:44.35000	0d 03:54:18.81000	0.00288969	0.0110656	0.00073991	4.1236	C	5	30/08/2020 15:48	38.3756		0	0	0	0	0	0	0	0	0	0	0	0	0	0
1671	5	6	9	3d 04:28:11.50000	0d 03:56:45.96000	0.00291994	0.0111905	0.00074014	4.1338	C	5	30/08/2020 15:50	37.9183		0	0	0	0	0	0	0	0	0	0	0	0	0	0
1672	5	6	9	3d 04:30:37.38000	0d 03:59:11.84000	0.00294993	0.0113146	0.00073991	4.1439	C	5	30/08/2020 15:53	38.076		0	0	0	0	0	0	0	0	0	0	0	0	0	0
1673	5	6	9	3d 04:33:00.69000	0d 04:01:35.15000	0.00297938	0.0114368	0.00073999	4.154	C	5	30/08/2020 15:55	38.2022		0	0	0	0	0	0	0	0	0	0	0	0	0	0
1674	5	6	9	3d 04:35:24.21000	0d 04:03:58.67000	0.00300888	0.0115595	0.00073991	4.1642	C	5	30/08/2020 15:58	38.1233		0	0	0	0	0	0	0	0	0	0	0	0	0	0
1675	5	6	9	3d 04:37:47.79000	0d 04:06:22.25000	0.00303839	0.0116825	0.00073991	4.1743	C	5	30/08/2020 16:00	37.7606		0	0	0	0	0	0	0	0	0	0	0	0	0	0
1676	5	6	9	3d 04:40:07.44000	0d 04:08:41.90000	0.0030671	0.0118025	0.00073976	4.1843	C	5	30/08/2020 16:02	37.8867		0	0	0	0	0	0	0	0	0	0	0	0	0	0
1677	5	6	9	3d 04:42:26.79000	0d 04:11:01.25000	0.00309574	0.0119225	0.00073999	4.1944	C	5	30/08/2020 16:05	38.3441		0	0	0	0	0	0	0	0	0	0	0	0	0	0
1678	5	6	9	3d 04:43:41.20000	0d 04:12:15.66000	0.00311103	0.0119867	0.00073983	4.2	C	133	30/08/2020 16:06	38.1075		0	0	0	0	0	0	0	0	0	0	0	0	0	0
1679	5	6	10	3d 04:43:41.21000	0d 00:00:00.01000	0.00311103	0.0119867	0.00079255	4.2004	C	0	30/08/2020 16:06	38.1075		0	0	0	0	0	0	0	0	0	0	0	0	0	0
1680	5	6	10	3d 04:43:56.37000	0d 00:00:15.17000	0.00311415	0.0119998	0.00069253	4.2	C	4	30/08/2020 16:06	38.1391		0	0	0	0	0	0	0	0	0	0	0	0	0	0
1681	5	6	10	3d 04:44:24.90000	0d 00:00:43.70000	0.00311922	0.0120211	0.00059228	4.2	C	4	30/08/2020 16:07	37.8552		0	0	0	0	0	0	0	0	0	0	0	0	0	0
1682	5	6	10	3d 04:45:00.91000	0d 00:01:19.71000	0.00312463	0.0120438	0.0004921	4.2	C	4	30/08/2020 16:07	37.9183		0	0	0	0	0	0	0	0	0	0	0	0	0	0
1683	5	6	10	3d 04:45:46.38000	0d 00:02:05.18000	0.00313018	0.0120671	0.00039208	4.1999	C	4	30/08/2020 16:08	38.0918		0	0	0	0	0	0	0	0	0	0	0	0	0	0
1684	5	6	10	3d 04:46:48.47000	0d 00:03:07.27000	0.00313603	0.0120917	0.00029206	4.2	C	4	30/08/2020 16:09	37.8867		0	0	0	0	0	0	0	0	0	0	0	0	0	0
1685	5	6	10	3d 04:48:23.95000	0d 00:04:42.75000	0.00314232	0.0121181	0.00019203	4.2	C	4	30/08/2020 16:11	37.8236		0	0	0	0	0	0	0	0	0	0	0	0	0	0
1686	5	6	10	3d 04:51:44.13000	0d 00:08:02.93000	0.00314969	0.0121491	0.00009201	4.1999	C	4	30/08/2020 16:14	37.9971		0	0	0	0	0	0	0	0	0	0	0	0	0	0
1687	5	6	10	3d 04:52:48.03000	0d 00:09:06.83000	0.00315116	0.0121552	0.00007393	4.2	C	132	30/08/2020 16:15	37.9498		0	0	0	0	0	0	0	0	0	0	0	0	0	0
1688	5	6	11	3d 04:52:48.04000	0d 00:00:00.01000	0	0	0	4.1988	R	0	30/08/2020 16:15	37.9498		0	0	0	0	0	0	0	0	0	0	0	0	0	0
1689	5	6	11	3d 04:52:50.04000	0d 00:00:02.01000	0	0	0	4.1987	R	1	30/08/2020 16:15	37.8867		0	0	0	0	0	0	0	0	0	0	0	0	0	0
1690	5	6	11	3d 04:52:52.04000	0d 00:00:04.01000	0	0	0	4.1985	R	1	30/08/2020 16:15	37.8394		0	0	0	0	0	0	0	0	0	0	0	0	0	0
1691	5	6	11	3d 04:52:54.04000	0d 00:00:06.01000	0	0	0	4.1985	R	1	30/08/2020 16:15	37.8079		0	0	0	0	0	0	0	0	0	0	0	0	0	0
1692	5	6	11	3d 04:52:56.04000	0d 00:00:08.01000	0	0	0	4.1987	R	1	30/08/2020 16:15	37.8079		0	0	0	0	0	0	0	0	0	0	0	0	0	0
1693	5	6	11	3d 04:52:58.03000	0d 00:00:10.00000	0	0	0	4.1985	R	129	30/08/2020 16:15	37.7921		0	0	0	0	0	0	0	0	0	0	0	0	0	0
1694	5	6	12	3d 04:52:58.07000	0d 00:00:00.04000	0.00000001	0.00000003	0.00074166	4.1877	D	0	30/08/2020 16:15	37.7921		0	0	0	0	0	0	0	0	0	0	0	0	0	0
1695	5	6	12	3d 04:54:00.54000	0d 00:01:02.51000	0.00001285	0.00005372	0.00074006	4.1776	D	5	30/08/2020 16:16	38.076		0	0	0	0	0	0	0	0	0	0	0	0	0	0
1696	5	6	12	3d 04:55:56.41000	0d 00:02:58.38000	0.00003666	0.0001531	0.00073999	4.1675	D	5	30/08/2020 16:18	38.076		0	0	0	0	0	0	0	0	0	0	0	0	0	0
1697	5	6	12	3d 04:57:58.03000	0d 00:05:00.00000	0.00006166	0.00025716	0.00073999	4.1573	D	5	30/08/2020 16:20	38.1391		0	0	0	0	0	0	0	0	0	0	0	0	0	0
1698	5	6	12	3d 05:00:08.51000	0d 00:07:10.48000	0.00008848	0.00036852	0.00073999	4.1472	D	5	30/08/2020 16:22	38.0129		0	0	0	0	0	0	0	0	0	0	0	0	0	0
1699	5	6	12	3d 05:02:20.92000	0d 00:09:22.89000	0.0001157	0.00048126	0.00073991	4.1372	D	5	30/08/2020 16:24	38.0444		0	0	0	0	0	0	0	0	0	0	0	0	0	0
1700	5	6	12	3d 05:04:31.73000	0d 00:11:33.70000	0.00014259	0.00059236	0.00073983	4.1271	D	5	30/08/2020 16:27	37.9025		0	0	0	0	0	0	0	0	0	0	0	0	0	0
1701	5	6	12	3d 05:06:47.01000	0d 00:13:48.98000	0.00017039	0.00070699	0.00074014	4.117	D	5	30/08/2020 16:29	38.2179		0	0	0	0	0	0	0	0	0	0	0	0	0	0
1702	5	6	12	3d 05:09:01.57000	0d 00:16:03.54000	0.00019805	0.00082072	0.00073999	4.107	D	5	30/08/2020 16:31	38.1391		0	0	0	0	0	0	0	0	0	0	0	0	0	0
1703	5	6	12	3d 05:11:21.71000	0d 00:18:23.68000	0.00022685	0.00093888	0.00073983	4.0969	D	5	30/08/2020 16:34	37.7921		0	0	0	0	0	0	0	0	0	0	0	0	0	0
1704	5	6	12	3d 05:13:41.14000	0d 00:20:43.11000	0.00025551	0.00105615	0.00073999	4.0868	D	5	30/08/2020 16:36	37.8394		0	0	0	0	0	0	0	0	0	0	0	0	0	0
1705	5	6	12	3d 05:16:04.67000	0d 00:23:06.64000	0.00028501	0.00117657	0.00073983	4.0768	D	5	30/08/2020 16:38	38.3283		0	0	0	0	0	0	0	0	0	0	0	0	0	0
1706	5	6	12	3d 05:18:28.93000	0d 00:25:30.90000	0.00031467	0.00129731	0.00073999	4.0667	D	5	30/08/2020 16:41	37.9814		0	0	0	0	0	0	0	0	0	0	0	0	0	0
1707	5	6	12	3d 05:20:47.61000	0d 00:27:49.58000	0.00034317	0.00141309	0.00073976	4.0565	D	5	30/08/2020 16:43	37.9971		0	0	0	0	0	0	0	0	0	0	0	0	0	0
1708	5	6	12	3d 05:23:22.79000	0d 00:30:24.76000	0.00037507	0.00154232	0.00073999	4.0462	D	5	30/08/2020 16:46	38.2022		0	0	0	0	0	0	0	0	0	0	0	0	0	0
1709	5	6	12	3d 05:25:55.86000	0d 00:32:57.83000	0.00040653	0.00166947	0.00073999	4.036	D	5	30/08/2020 16:48	38.1391		0	0	0	0	0	0	0	0	0	0	0	0	0	0
1710	5	6	12	3d 05:28:31.92000	0d 00:35:33.89000	0.00043861	0.00179877	0.00074014	4.0258	D	5	30/08/2020 16:51	37.9025		0	0	0	0	0	0	0	0	0	0	0	0	0	0
1711	5	6	12	3d 05:31:10.91000	0d 00:38:12.88000	0.00047129	0.00193017	0.00073976	4.0157	D	5	30/08/2020 16:53	38.0602		0	0	0	0	0	0	0	0	0	0	0	0	0	0
1712	5	6	12	3d 05:33:46.48000	0d 00:40:48.45000	0.00050326	0.00205842	0.00073991	4.0056	D	5	30/08/2020 16:56	38.0444		0	0	0	0	0	0	0	0	0	0	0	0	0	0
1713	5	6	12	3d 05:36:27.55000	0d 00:43:29.52000	0.00053637	0.00219087	0.00074006	3.9956	D	5	30/08/2020 16:59	38.3756		0	0	0	0	0	0	0	0	0	0	0	0	0	0
1714	5	6	12	3d 05:39:09.89000	0d 00:46:11.86000	0.00056974	0.00232403	0.00073999	3.9855	D	5	30/08/2020 17:01	37.9971		0	0	0	0	0	0	0	0	0	0	0	0	0	0
1715	5	6	12	3d 05:41:53.85000	0d 00:48:55.82000	0.00060344	0.00245818	0.00073991	3.9754	D	5	30/08/2020 17:04	37.871		0	0	0	0	0	0	0	0	0	0	0	0	0	0
1716	5	6	12	3d 05:44:37.37000	0d 00:51:39.34000	0.00063705	0.00259163	0.00073991	3.9654	D	5	30/08/2020 17:07	38.3914		0	0	0	0	0	0	0	0	0	0	0	0	0	0
1717	5	6	12	3d 05:47:23.63000	0d 00:54:25.60000	0.00067122	0.00272697	0.00074022	3.9551	D	5	30/08/2020 17:10	37.9498		0	0	0	0	0	0	0	0	0	0	0	0	0	0
1718	5	6	12	3d 05:50:11.94000	0d 00:57:13.91000	0.00070582	0.00286363	0.00074006	3.9451	D	5	30/08/2020 17:12	37.729		0	0	0	0	0	0	0	0	0	0	0	0	0	0
1719	5	6	12	3d 05:53:03.13000	0d 01:00:05.10000	0.000741	0.00300227	0.00073983	3.935	D	5	30/08/2020 17:15	38.3283		0	0	0	0	0	0	0	0	0	0	0	0	0	0
1720	5	6	12	3d 05:55:51.48000	0d 01:02:53.45000	0.00077561	0.00313827	0.00074006	3.9249	D	5	30/08/2020 17:18	37.9498		0	0	0	0	0	0	0	0	0	0	0	0	0	0
1721	5	6	12	3d 05:58:43.47000	0d 01:05:45.44000	0.00081096	0.00327684	0.00074006	3.9149	D	5	30/08/2020 17:21	37.7132		0	0	0	0	0	0	0	0	0	0	0	0	0	0
1722	5	6	12	3d 06:01:34.63000	0d 01:08:36.60000	0.00084614	0.0034144	0.00074014	3.9048	D	5	30/08/2020 17:24	38.3283		0	0	0	0	0	0	0	0	0	0	0	0	0	0
1723	5	6	12	3d 06:04:31.43000	0d 01:11:33.40000	0.00088248	0.00355612	0.00073991	3.8947	D	5	30/08/2020 17:27	38.0287		0	0	0	0	0	0	0	0	0	0	0	0	0	0
1724	5	6	12	3d 06:07:31.00000	0d 01:14:32.97000	0.00091939	0.00369969	0.00073991	3.8846	D	5	30/08/2020 17:30	37.8394		0	0	0	0	0	0	0	0	0	0	0	0	0	0
1725	5	6	12	3d 06:10:33.34000	0d 01:17:35.31000	0.00095687	0.0038451	0.00073983	3.8746	D	5	30/08/2020 17:33	37.9498		0	0	0	0	0	0	0	0	0	0	0	0	0	0
1726	5	6	12	3d 06:13:38.55000	0d 01:20:40.52000	0.00099494	0.00399241	0.00073983	3.8645	D	5	30/08/2020 17:36	37.7921		0	0	0	0	0	0	0	0	0	0	0	0	0	0
1727	5	6	12	3d 06:16:53.43000	0d 01:23:55.40000	0.00103499	0.00414701	0.00073991	3.8543	D	5	30/08/2020 17:39	38.1233		0	0	0	0	0	0	0	0	0	0	0	0	0	0
1728	5	6	12	3d 06:20:12.08000	0d 01:27:14.05000	0.00107582	0.00430419	0.00073991	3.8441	D	5	30/08/2020 17:42	38.2179		0	0	0	0	0	0	0	0	0	0	0	0	0	0
1729	5	6	12	3d 06:23:44.78000	0d 01:30:46.75000	0.00111954	0.00447204	0.00073983	3.834	D	5	30/08/2020 17:46	37.729		0	0	0	0	0	0	0	0	0	0	0	0	0	0
1730	5	6	12	3d 06:27:18.90000	0d 01:34:20.87000	0.00116355	0.00464056	0.00073983	3.8239	D	5	30/08/2020 17:49	37.9183		0	0	0	0	0	0	0	0	0	0	0	0	0	0
1731	5	6	12	3d 06:30:42.83000	0d 01:37:44.80000	0.00120547	0.00480064	0.00073991	3.8138	D	5	30/08/2020 17:53	37.7448		0	0	0	0	0	0	0	0	0	0	0	0	0	0
1732	5	6	12	3d 06:34:48.78000	0d 01:41:50.75000	0.00125602	0.00499319	0.00074006	3.8038	D	5	30/08/2020 17:57	38.281		0	0	0	0	0	0	0	0	0	0	0	0	0	0
1733	5	6	12	3d 06:39:11.96000	0d 01:46:13.93000	0.00131012	0.00519869	0.00074014	3.7937	D	5	30/08/2020 18:01	37.7606		0	0	0	0	0	0	0	0	0	0	0	0	0	0
1734	5	6	12	3d 06:44:04.66000	0d 01:51:06.63000	0.00137028	0.00542663	0.00073991	3.7833	D	5	30/08/2020 18:06	37.934		0	0	0	0	0	0	0	0	0	0	0	0	0	0
1735	5	6	12	3d 06:49:04.66000	0d 01:56:06.63000	0.00143194	0.00565964	0.00074014	3.774	D	1	30/08/2020 18:11	37.6975		0	0	0	0	0	0	0	0	0	0	0	0	0	0
1736	5	6	12	3d 06:54:04.66000	0d 02:01:06.63000	0.00149361	0.00589209	0.00074006	3.7653	D	1	30/08/2020 18:16	37.9025		0	0	0	0	0	0	0	0	0	0	0	0	0	0
1737	5	6	12	3d 06:59:04.66000	0d 02:06:06.63000	0.00155527	0.00612402	0.00073983	3.7571	D	1	30/08/2020 18:21	38.1075		0	0	0	0	0	0	0	0	0	0	0	0	0	0
1738	5	6	12	3d 07:04:04.66000	0d 02:11:06.63000	0.00161693	0.00635547	0.00074014	3.7499	D	1	30/08/2020 18:26	37.9814		0	0	0	0	0	0	0	0	0	0	0	0	0	0
1739	5	6	12	3d 07:09:04.66000	0d 02:16:06.63000	0.0016786	0.00658647	0.00074006	3.7426	D	1	30/08/2020 18:31	38.1706		0	0	0	0	0	0	0	0	0	0	0	0	0	0
1740	5	6	12	3d 07:14:04.66000	0d 02:21:06.63000	0.00174026	0.00681704	0.00073999	3.7356	D	1	30/08/2020 18:36	38.2022		0	0	0	0	0	0	0	0	0	0	0	0	0	0
1741	5	6	12	3d 07:19:04.66000	0d 02:26:06.63000	0.00180192	0.00704719	0.00073991	3.7288	D	1	30/08/2020 18:41	38.1864		0	0	0	0	0	0	0	0	0	0	0	0	0	0
1742	5	6	12	3d 07:24:04.66000	0d 02:31:06.63000	0.00186359	0.00727693	0.00073991	3.7223	D	1	30/08/2020 18:46	38.1706		0	0	0	0	0	0	0	0	0	0	0	0	0	0
1743	5	6	12	3d 07:29:04.66000	0d 02:36:06.63000	0.00192525	0.00750625	0.00073983	3.7156	D	1	30/08/2020 18:51	38.3441		0	0	0	0	0	0	0	0	0	0	0	0	0	0
1744	5	6	12	3d 07:34:04.66000	0d 02:41:06.63000	0.00198691	0.00773515	0.00073999	3.7087	D	1	30/08/2020 18:56	38.1233		0	0	0	0	0	0	0	0	0	0	0	0	0	0
1745	5	6	12	3d 07:39:04.66000	0d 02:46:06.63000	0.00204857	0.00796361	0.00073991	3.7012	D	1	30/08/2020 19:01	38.1706		0	0	0	0	0	0	0	0	0	0	0	0	0	0
1746	5	6	12	3d 07:44:04.66000	0d 02:51:06.63000	0.00211024	0.0081916	0.00073991	3.693	D	1	30/08/2020 19:06	37.9971		0	0	0	0	0	0	0	0	0	0	0	0	0	0
1747	5	6	12	3d 07:49:04.66000	0d 02:56:06.63000	0.0021719	0.00841909	0.00073991	3.6847	D	1	30/08/2020 19:11	38.0602		0	0	0	0	0	0	0	0	0	0	0	0	0	0
1748	5	6	12	3d 07:54:04.66000	0d 03:01:06.63000	0.00223356	0.00864603	0.00073991	3.6757	D	1	30/08/2020 19:16	38.2968		0	0	0	0	0	0	0	0	0	0	0	0	0	0
1749	5	6	12	3d 07:58:51.80000	0d 03:05:53.77000	0.00229258	0.00886269	0.00073999	3.6657	D	5	30/08/2020 19:21	37.934		0	0	0	0	0	0	0	0	0	0	0	0	0	0
1750	5	6	12	3d 08:03:11.01000	0d 03:10:12.98000	0.00234586	0.00905774	0.00073999	3.6556	D	5	30/08/2020 19:25	37.9183		0	0	0	0	0	0	0	0	0	0	0	0	0	0
1751	5	6	12	3d 08:04:24.28000	0d 03:11:26.25000	0.00236092	0.00911277	0.00073991	3.6443	D	5	30/08/2020 19:27	38.1706		0	0	0	0	0	0	0	0	0	0	0	0	0	0
1752	5	6	12	3d 08:06:59.00000	0d 03:14:00.97000	0.00239272	0.00922853	0.00073999	3.6342	D	5	30/08/2020 19:29	37.8552		0	0	0	0	0	0	0	0	0	0	0	0	0	0
1753	5	6	12	3d 08:10:05.24000	0d 03:17:07.21000	0.002431	0.00936748	0.00074014	3.624	D	5	30/08/2020 19:32	38.1864		0	0	0	0	0	0	0	0	0	0	0	0	0	0
1754	5	6	12	3d 08:13:05.86000	0d 03:20:07.83000	0.00246813	0.00950185	0.00073999	3.6138	D	5	30/08/2020 19:35	37.8867		0	0	0	0	0	0	0	0	0	0	0	0	0	0
1755	5	6	12	3d 08:15:44.45000	0d 03:22:46.42000	0.00250073	0.00961949	0.00073999	3.6037	D	5	30/08/2020 19:38	37.9498		0	0	0	0	0	0	0	0	0	0	0	0	0	0
1756	5	6	12	3d 08:17:56.70000	0d 03:24:58.67000	0.00252791	0.00971732	0.00074022	3.5937	D	5	30/08/2020 19:40	38.0444		0	0	0	0	0	0	0	0	0	0	0	0	0	0
1757	5	6	12	3d 08:19:50.20000	0d 03:26:52.17000	0.00255124	0.00980105	0.00073983	3.5836	D	5	30/08/2020 19:42	38.0129		0	0	0	0	0	0	0	0	0	0	0	0	0	0
1758	5	6	12	3d 08:21:30.06000	0d 03:28:32.03000	0.00257176	0.00987451	0.00073999	3.5735	D	5	30/08/2020 19:44	37.8867		0	0	0	0	0	0	0	0	0	0	0	0	0	0
1759	5	6	12	3d 08:22:54.24000	0d 03:29:56.21000	0.00258907	0.00993626	0.00073991	3.5634	D	5	30/08/2020 19:45	38.1075		0	0	0	0	0	0	0	0	0	0	0	0	0	0
1760	5	6	12	3d 08:24:09.69000	0d 03:31:11.66000	0.00260458	0.00999144	0.00074006	3.5534	D	5	30/08/2020 19:46	37.9498		0	0	0	0	0	0	0	0	0	0	0	0	0	0
1761	5	6	12	3d 08:25:14.48000	0d 03:32:16.45000	0.00261789	0.0100387	0.00073983	3.5433	D	5	30/08/2020 19:47	37.729		0	0	0	0	0	0	0	0	0	0	0	0	0	0
1762	5	6	12	3d 08:26:13.77000	0d 03:33:15.74000	0.00263008	0.0100818	0.00074006	3.5332	D	5	30/08/2020 19:48	38.0287		0	0	0	0	0	0	0	0	0	0	0	0	0	0
1763	5	6	12	3d 08:27:11.04000	0d 03:34:13.01000	0.00264185	0.0101234	0.00073999	3.523	D	5	30/08/2020 19:49	38.2022		0	0	0	0	0	0	0	0	0	0	0	0	0	0
1764	5	6	12	3d 08:28:04.54000	0d 03:35:06.51000	0.00265285	0.010162	0.00073991	3.5128	D	5	30/08/2020 19:50	38.3441		0	0	0	0	0	0	0	0	0	0	0	0	0	0
1765	5	6	12	3d 08:28:57.96000	0d 03:35:59.93000	0.00266383	0.0102006	0.00073983	3.5026	D	5	30/08/2020 19:51	37.9971		0	0	0	0	0	0	0	0	0	0	0	0	0	0
1766	5	6	12	3d 08:29:53.15000	0d 03:36:55.12000	0.00267517	0.0102402	0.00073983	3.4925	D	5	30/08/2020 19:52	37.9498		0	0	0	0	0	0	0	0	0	0	0	0	0	0
1767	5	6	12	3d 08:31:00.47000	0d 03:38:02.44000	0.00268901	0.0102885	0.00074006	3.4824	D	5	30/08/2020 19:53	38.0287		0	0	0	0	0	0	0	0	0	0	0	0	0	0
1768	5	6	12	3d 08:32:15.44000	0d 03:39:17.41000	0.00270442	0.0103421	0.00073991	3.4722	D	5	30/08/2020 19:54	37.8552		0	0	0	0	0	0	0	0	0	0	0	0	0	0
1769	5	6	12	3d 08:34:32.00000	0d 03:41:33.97000	0.00273249	0.0104394	0.00073991	3.4621	D	5	30/08/2020 19:57	37.9814		0	0	0	0	0	0	0	0	0	0	0	0	0	0
1770	5	6	12	3d 08:39:06.57000	0d 03:46:08.54000	0.00278892	0.0106345	0.00073991	3.452	D	5	30/08/2020 20:01	38.0602		0	0	0	0	0	0	0	0	0	0	0	0	0	0
1771	5	6	12	3d 08:44:00.93000	0d 03:51:02.90000	0.00284943	0.0108431	0.00074006	3.442	D	5	30/08/2020 20:06	38.2179		0	0	0	0	0	0	0	0	0	0	0	0	0	0
1772	5	6	12	3d 08:48:35.74000	0d 03:55:37.71000	0.00290591	0.0110372	0.00073983	3.4319	D	5	30/08/2020 20:11	37.9814		0	0	0	0	0	0	0	0	0	0	0	0	0	0
1773	5	6	12	3d 08:51:50.92000	0d 03:58:52.89000	0.00294603	0.0111747	0.00074006	3.4218	D	5	30/08/2020 20:14	38.1706		0	0	0	0	0	0	0	0	0	0	0	0	0	0
1774	5	6	12	3d 08:54:08.06000	0d 04:01:10.03000	0.00297422	0.011271	0.00074014	3.4118	D	5	30/08/2020 20:16	38.0287		0	0	0	0	0	0	0	0	0	0	0	0	0	0
1775	5	6	12	3d 08:55:56.07000	0d 04:02:58.04000	0.00299642	0.0113467	0.00074014	3.4017	D	5	30/08/2020 20:18	38.3441		0	0	0	0	0	0	0	0	0	0	0	0	0	0
1776	5	6	12	3d 08:57:14.50000	0d 04:04:16.47000	0.00301254	0.0114014	0.00073991	3.3916	D	5	30/08/2020 20:19	37.9814		0	0	0	0	0	0	0	0	0	0	0	0	0	0
1777	5	6	12	3d 08:58:23.82000	0d 04:05:25.79000	0.00302679	0.0114497	0.00074014	3.3816	D	5	30/08/2020 20:21	38.2337		0	0	0	0	0	0	0	0	0	0	0	0	0	0
1778	5	6	12	3d 08:59:12.54000	0d 04:06:14.51000	0.0030368	0.0114835	0.00074014	3.3715	D	5	30/08/2020 20:21	37.9498		0	0	0	0	0	0	0	0	0	0	0	0	0	0
1779	5	6	12	3d 08:59:55.28000	0d 04:06:57.25000	0.00304559	0.0115131	0.00074006	3.3614	D	5	30/08/2020 20:22	38.1233		0	0	0	0	0	0	0	0	0	0	0	0	0	0
1780	5	6	12	3d 09:00:32.56000	0d 04:07:34.53000	0.00305325	0.0115388	0.00073999	3.3513	D	5	30/08/2020 20:23	37.9971		0	0	0	0	0	0	0	0	0	0	0	0	0	0
1781	5	6	12	3d 09:01:04.63000	0d 04:08:06.60000	0.00305984	0.0115609	0.00073991	3.3413	D	5	30/08/2020 20:23	38.1233		0	0	0	0	0	0	0	0	0	0	0	0	0	0
1782	5	6	12	3d 09:01:32.73000	0d 04:08:34.70000	0.00306562	0.0115801	0.00073991	3.331	D	5	30/08/2020 20:24	38.1864		0	0	0	0	0	0	0	0	0	0	0	0	0	0
1783	5	6	12	3d 09:02:00.56000	0d 04:09:02.53000	0.00307134	0.0115992	0.00073999	3.3208	D	5	30/08/2020 20:24	37.7921		0	0	0	0	0	0	0	0	0	0	0	0	0	0
1784	5	6	12	3d 09:02:23.91000	0d 04:09:25.88000	0.00307614	0.0116151	0.00073983	3.3108	D	5	30/08/2020 20:25	37.8394		0	0	0	0	0	0	0	0	0	0	0	0	0	0
1785	5	6	12	3d 09:02:42.71000	0d 04:09:44.68000	0.00308	0.0116279	0.00074022	3.3007	D	5	30/08/2020 20:25	37.9814		0	0	0	0	0	0	0	0	0	0	0	0	0	0
1786	5	6	12	3d 09:02:58.77000	0d 04:10:00.74000	0.0030833	0.0116387	0.00073991	3.2906	D	5	30/08/2020 20:25	37.9971		0	0	0	0	0	0	0	0	0	0	0	0	0	0
1787	5	6	12	3d 09:03:14.01000	0d 04:10:15.98000	0.00308643	0.011649	0.00073999	3.2804	D	5	30/08/2020 20:25	38.0444		0	0	0	0	0	0	0	0	0	0	0	0	0	0
1788	5	6	12	3d 09:03:29.30000	0d 04:10:31.27000	0.00308958	0.0116593	0.00074006	3.2702	D	5	30/08/2020 20:26	38.1075		0	0	0	0	0	0	0	0	0	0	0	0	0	0
1789	5	6	12	3d 09:03:43.12000	0d 04:10:45.09000	0.00309242	0.0116686	0.00073991	3.2601	D	5	30/08/2020 20:26	38.1548		0	0	0	0	0	0	0	0	0	0	0	0	0	0
1790	5	6	12	3d 09:03:55.59000	0d 04:10:57.56000	0.00309498	0.0116769	0.00073999	3.25	D	5	30/08/2020 20:26	38.1864		0	0	0	0	0	0	0	0	0	0	0	0	0	0
1791	5	6	12	3d 09:04:07.06000	0d 04:11:09.03000	0.00309734	0.0116846	0.00073983	3.2399	D	5	30/08/2020 20:26	38.2337		0	0	0	0	0	0	0	0	0	0	0	0	0	0
1792	5	6	12	3d 09:04:17.22000	0d 04:11:19.19000	0.00309943	0.0116913	0.00073991	3.2299	D	5	30/08/2020 20:26	38.2652		0	0	0	0	0	0	0	0	0	0	0	0	0	0
1793	5	6	12	3d 09:04:27.03000	0d 04:11:29.00000	0.00310144	0.0116978	0.00073999	3.2197	D	5	30/08/2020 20:27	38.2652		0	0	0	0	0	0	0	0	0	0	0	0	0	0
1794	5	6	12	3d 09:04:36.19000	0d 04:11:38.16000	0.00310333	0.0117039	0.00073999	3.2096	D	5	30/08/2020 20:27	38.2968		0	0	0	0	0	0	0	0	0	0	0	0	0	0
1795	5	6	12	3d 09:04:45.14000	0d 04:11:47.11000	0.00310517	0.0117098	0.00074014	3.1994	D	5	30/08/2020 20:27	38.3126		0	0	0	0	0	0	0	0	0	0	0	0	0	0
1796	5	6	12	3d 09:04:53.72000	0d 04:11:55.69000	0.00310693	0.0117154	0.00073991	3.1891	D	5	30/08/2020 20:27	38.3283		0	0	0	0	0	0	0	0	0	0	0	0	0	0
1797	5	6	12	3d 09:05:02.03000	0d 04:12:04.00000	0.00310864	0.0117209	0.00073999	3.1788	D	5	30/08/2020 20:27	38.3441		0	0	0	0	0	0	0	0	0	0	0	0	0	0
1798	5	6	12	3d 09:05:09.98000	0d 04:12:11.95000	0.00311027	0.0117261	0.00073999	3.1684	D	5	30/08/2020 20:27	38.3126		0	0	0	0	0	0	0	0	0	0	0	0	0	0
1799	5	6	12	3d 09:05:17.44000	0d 04:12:19.41000	0.0031118	0.0117309	0.00073999	3.1583	D	5	30/08/2020 20:27	37.9814		0	0	0	0	0	0	0	0	0	0	0	0	0	0
1800	5	6	12	3d 09:05:24.64000	0d 04:12:26.61000	0.00311328	0.0117356	0.00074006	3.1481	D	5	30/08/2020 20:28	37.9183		0	0	0	0	0	0	0	0	0	0	0	0	0	0
1801	5	6	12	3d 09:05:31.65000	0d 04:12:33.62000	0.00311473	0.0117401	0.00073991	3.1379	D	5	30/08/2020 20:28	37.934		0	0	0	0	0	0	0	0	0	0	0	0	0	0
1802	5	6	12	3d 09:05:38.37000	0d 04:12:40.34000	0.00311611	0.0117444	0.00073991	3.1275	D	5	30/08/2020 20:28	37.9498		0	0	0	0	0	0	0	0	0	0	0	0	0	0
1803	5	6	12	3d 09:05:44.98000	0d 04:12:46.95000	0.00311747	0.0117487	0.00073991	3.1174	D	5	30/08/2020 20:28	37.9656		0	0	0	0	0	0	0	0	0	0	0	0	0	0
1804	5	6	12	3d 09:05:51.01000	0d 04:12:52.98000	0.00311871	0.0117525	0.00073999	3.1073	D	5	30/08/2020 20:28	37.9814		0	0	0	0	0	0	0	0	0	0	0	0	0	0
1805	5	6	12	3d 09:05:57.11000	0d 04:12:59.08000	0.00311996	0.0117564	0.00073983	3.0971	D	5	30/08/2020 20:28	38.0129		0	0	0	0	0	0	0	0	0	0	0	0	0	0
1806	5	6	12	3d 09:06:03.06000	0d 04:13:05.03000	0.00312118	0.0117602	0.00074006	3.0871	D	5	30/08/2020 20:28	38.0602		0	0	0	0	0	0	0	0	0	0	0	0	0	0
1807	5	6	12	3d 09:06:08.71000	0d 04:13:10.68000	0.00312234	0.0117638	0.00074006	3.077	D	5	30/08/2020 20:28	38.0918		0	0	0	0	0	0	0	0	0	0	0	0	0	0
1808	5	6	12	3d 09:06:14.36000	0d 04:13:16.33000	0.0031235	0.0117673	0.00074014	3.0668	D	5	30/08/2020 20:28	38.1075		0	0	0	0	0	0	0	0	0	0	0	0	0	0
1809	5	6	12	3d 09:06:19.89000	0d 04:13:21.86000	0.00312464	0.0117708	0.00073999	3.0564	D	5	30/08/2020 20:28	38.1075		0	0	0	0	0	0	0	0	0	0	0	0	0	0
1810	5	6	12	3d 09:06:25.20000	0d 04:13:27.17000	0.00312573	0.0117742	0.00074014	3.046	D	5	30/08/2020 20:29	38.1233		0	0	0	0	0	0	0	0	0	0	0	0	0	0
1811	5	6	12	3d 09:06:30.32000	0d 04:13:32.29000	0.00312678	0.0117774	0.00073991	3.0355	D	5	30/08/2020 20:29	38.1548		0	0	0	0	0	0	0	0	0	0	0	0	0	0
1812	5	6	12	3d 09:06:35.25000	0d 04:13:37.22000	0.0031278	0.0117804	0.00074014	3.0254	D	5	30/08/2020 20:29	38.1706		0	0	0	0	0	0	0	0	0	0	0	0	0	0
1813	5	6	12	3d 09:06:39.92000	0d 04:13:41.89000	0.00312876	0.0117833	0.00073991	3.015	D	5	30/08/2020 20:29	38.1706		0	0	0	0	0	0	0	0	0	0	0	0	0	0
1814	5	6	12	3d 09:06:44.54000	0d 04:13:46.51000	0.00312971	0.0117862	0.00073991	3.0047	D	5	30/08/2020 20:29	38.1864		0	0	0	0	0	0	0	0	0	0	0	0	0	0
1815	5	6	12	3d 09:06:49.12000	0d 04:13:51.09000	0.00313065	0.011789	0.00073999	2.9941	D	5	30/08/2020 20:29	38.2179		0	0	0	0	0	0	0	0	0	0	0	0	0	0
1816	5	6	12	3d 09:06:53.52000	0d 04:13:55.49000	0.00313155	0.0117917	0.00073983	2.9839	D	5	30/08/2020 20:29	38.0129		0	0	0	0	0	0	0	0	0	0	0	0	0	0
1817	5	6	12	3d 09:06:57.65000	0d 04:13:59.62000	0.0031324	0.0117942	0.00074014	2.9738	D	5	30/08/2020 20:29	37.8552		0	0	0	0	0	0	0	0	0	0	0	0	0	0
1818	5	6	12	3d 09:07:01.67000	0d 04:14:03.64000	0.00313323	0.0117967	0.00074006	2.9636	D	5	30/08/2020 20:29	37.8079		0	0	0	0	0	0	0	0	0	0	0	0	0	0
1819	5	6	12	3d 09:07:05.56000	0d 04:14:07.53000	0.00313403	0.0117991	0.00074014	2.9534	D	5	30/08/2020 20:29	37.7763		0	0	0	0	0	0	0	0	0	0	0	0	0	0
1820	5	6	12	3d 09:07:09.42000	0d 04:14:11.39000	0.00313482	0.0118014	0.00073991	2.9432	D	5	30/08/2020 20:29	37.7763		0	0	0	0	0	0	0	0	0	0	0	0	0	0
1821	5	6	12	3d 09:07:13.17000	0d 04:14:15.14000	0.00313559	0.0118037	0.00074006	2.9326	D	5	30/08/2020 20:29	37.7921		0	0	0	0	0	0	0	0	0	0	0	0	0	0
1822	5	6	12	3d 09:07:16.90000	0d 04:14:18.87000	0.00313636	0.0118059	0.00074014	2.9224	D	5	30/08/2020 20:29	37.8079		0	0	0	0	0	0	0	0	0	0	0	0	0	0
1823	5	6	12	3d 09:07:20.52000	0d 04:14:22.49000	0.0031371	0.0118081	0.00074006	2.9122	D	5	30/08/2020 20:29	37.8236		0	0	0	0	0	0	0	0	0	0	0	0	0	0
1824	5	6	12	3d 09:07:23.91000	0d 04:14:25.88000	0.0031378	0.0118101	0.00073991	2.9021	D	5	30/08/2020 20:30	37.8552		0	0	0	0	0	0	0	0	0	0	0	0	0	0
1825	5	6	12	3d 09:07:27.34000	0d 04:14:29.31000	0.0031385	0.0118121	0.00073991	2.8917	D	5	30/08/2020 20:30	37.8552		0	0	0	0	0	0	0	0	0	0	0	0	0	0
1826	5	6	12	3d 09:07:30.62000	0d 04:14:32.59000	0.00313918	0.0118141	0.00073976	2.8817	D	5	30/08/2020 20:30	37.871		0	0	0	0	0	0	0	0	0	0	0	0	0	0
1827	5	6	12	3d 09:07:33.90000	0d 04:14:35.87000	0.00313985	0.011816	0.00073999	2.8713	D	5	30/08/2020 20:30	37.871		0	0	0	0	0	0	0	0	0	0	0	0	0	0
1828	5	6	12	3d 09:07:37.14000	0d 04:14:39.11000	0.00314052	0.0118179	0.00073999	2.8609	D	5	30/08/2020 20:30	37.8867		0	0	0	0	0	0	0	0	0	0	0	0	0	0
1829	5	6	12	3d 09:07:40.36000	0d 04:14:42.33000	0.00314118	0.0118198	0.00073976	2.8508	D	5	30/08/2020 20:30	37.9183		0	0	0	0	0	0	0	0	0	0	0	0	0	0
1830	5	6	12	3d 09:07:43.41000	0d 04:14:45.38000	0.00314181	0.0118216	0.00073983	2.8406	D	5	30/08/2020 20:30	37.934		0	0	0	0	0	0	0	0	0	0	0	0	0	0
1831	5	6	12	3d 09:07:46.41000	0d 04:14:48.38000	0.00314242	0.0118234	0.00073991	2.8302	D	5	30/08/2020 20:30	37.934		0	0	0	0	0	0	0	0	0	0	0	0	0	0
1832	5	6	12	3d 09:07:49.43000	0d 04:14:51.40000	0.00314305	0.0118251	0.00073991	2.8197	D	5	30/08/2020 20:30	37.9498		0	0	0	0	0	0	0	0	0	0	0	0	0	0
1833	5	6	12	3d 09:07:52.40000	0d 04:14:54.37000	0.00314366	0.0118268	0.00073999	2.809	D	5	30/08/2020 20:30	37.9814		0	0	0	0	0	0	0	0	0	0	0	0	0	0
1834	5	6	12	3d 09:07:55.33000	0d 04:14:57.30000	0.00314426	0.0118285	0.00073991	2.7984	D	5	30/08/2020 20:30	37.9814		0	0	0	0	0	0	0	0	0	0	0	0	0	0
1835	5	6	12	3d 09:07:58.14000	0d 04:15:00.11000	0.00314484	0.0118301	0.00074022	2.7881	D	5	30/08/2020 20:30	37.9814		0	0	0	0	0	0	0	0	0	0	0	0	0	0
1836	5	6	12	3d 09:08:00.88000	0d 04:15:02.85000	0.0031454	0.0118317	0.00073976	2.7778	D	5	30/08/2020 20:30	38.0129		0	0	0	0	0	0	0	0	0	0	0	0	0	0
1837	5	6	12	3d 09:08:03.61000	0d 04:15:05.58000	0.00314596	0.0118333	0.00074006	2.7674	D	5	30/08/2020 20:30	38.0287		0	0	0	0	0	0	0	0	0	0	0	0	0	0
1838	5	6	12	3d 09:08:06.31000	0d 04:15:08.28000	0.00314651	0.0118348	0.00073999	2.7572	D	5	30/08/2020 20:30	38.0444		0	0	0	0	0	0	0	0	0	0	0	0	0	0
1839	5	6	12	3d 09:08:08.90000	0d 04:15:10.87000	0.00314705	0.0118363	0.00074006	2.7469	D	5	30/08/2020 20:30	38.0444		0	0	0	0	0	0	0	0	0	0	0	0	0	0
1840	5	6	12	3d 09:08:11.48000	0d 04:15:13.45000	0.00314758	0.0118377	0.00073991	2.7367	D	5	30/08/2020 20:30	38.0602		0	0	0	0	0	0	0	0	0	0	0	0	0	0
1841	5	6	12	3d 09:08:14.03000	0d 04:15:16.00000	0.0031481	0.0118391	0.00073983	2.7262	D	5	30/08/2020 20:30	38.076		0	0	0	0	0	0	0	0	0	0	0	0	0	0
1842	5	6	12	3d 09:08:16.58000	0d 04:15:18.55000	0.00314863	0.0118406	0.00073983	2.7158	D	5	30/08/2020 20:30	38.1075		0	0	0	0	0	0	0	0	0	0	0	0	0	0
1843	5	6	12	3d 09:08:19.08000	0d 04:15:21.05000	0.00314914	0.011842	0.00074006	2.7053	D	5	30/08/2020 20:30	38.1075		0	0	0	0	0	0	0	0	0	0	0	0	0	0
1844	5	6	12	3d 09:08:21.59000	0d 04:15:23.56000	0.00314966	0.0118434	0.00074006	2.6947	D	5	30/08/2020 20:31	38.0918		0	0	0	0	0	0	0	0	0	0	0	0	0	0
1845	5	6	12	3d 09:08:24.03000	0d 04:15:26.00000	0.00315016	0.0118447	0.00073999	2.6842	D	5	30/08/2020 20:31	38.1075		0	0	0	0	0	0	0	0	0	0	0	0	0	0
1846	5	6	12	3d 09:08:26.48000	0d 04:15:28.45000	0.00315066	0.0118461	0.00073983	2.6737	D	5	30/08/2020 20:31	38.1233		0	0	0	0	0	0	0	0	0	0	0	0	0	0
1847	5	6	12	3d 09:08:28.87000	0d 04:15:30.84000	0.00315115	0.0118474	0.00074006	2.6633	D	5	30/08/2020 20:31	38.1391		0	0	0	0	0	0	0	0	0	0	0	0	0	0
1848	5	6	12	3d 09:08:31.26000	0d 04:15:33.23000	0.00315164	0.0118487	0.00073999	2.6529	D	5	30/08/2020 20:31	38.1391		0	0	0	0	0	0	0	0	0	0	0	0	0	0
1849	5	6	12	3d 09:08:33.54000	0d 04:15:35.51000	0.00315211	0.0118499	0.00073968	2.6424	D	5	30/08/2020 20:31	38.0602		0	0	0	0	0	0	0	0	0	0	0	0	0	0
1850	5	6	12	3d 09:08:35.88000	0d 04:15:37.85000	0.00315259	0.0118512	0.00073991	2.6319	D	5	30/08/2020 20:31	37.9498		0	0	0	0	0	0	0	0	0	0	0	0	0	0
1851	5	6	12	3d 09:08:38.14000	0d 04:15:40.11000	0.00315306	0.0118524	0.00073983	2.6215	D	5	30/08/2020 20:31	37.8867		0	0	0	0	0	0	0	0	0	0	0	0	0	0
1852	5	6	12	3d 09:08:40.35000	0d 04:15:42.32000	0.00315351	0.0118536	0.00073983	2.611	D	5	30/08/2020 20:31	37.8552		0	0	0	0	0	0	0	0	0	0	0	0	0	0
1853	5	6	12	3d 09:08:42.62000	0d 04:15:44.59000	0.00315398	0.0118548	0.00074014	2.6004	D	5	30/08/2020 20:31	37.8552		0	0	0	0	0	0	0	0	0	0	0	0	0	0
1854	5	6	12	3d 09:08:44.80000	0d 04:15:46.77000	0.00315443	0.011856	0.00074006	2.5901	D	5	30/08/2020 20:31	37.8394		0	0	0	0	0	0	0	0	0	0	0	0	0	0
1855	5	6	12	3d 09:08:46.95000	0d 04:15:48.92000	0.00315487	0.0118571	0.00074006	2.5797	D	5	30/08/2020 20:31	37.8236		0	0	0	0	0	0	0	0	0	0	0	0	0	0
1856	5	6	12	3d 09:08:49.11000	0d 04:15:51.08000	0.00315531	0.0118583	0.00074006	2.5693	D	5	30/08/2020 20:31	37.8236		0	0	0	0	0	0	0	0	0	0	0	0	0	0
1857	5	6	12	3d 09:08:51.27000	0d 04:15:53.24000	0.00315576	0.0118594	0.00073976	2.5588	D	5	30/08/2020 20:31	37.8236		0	0	0	0	0	0	0	0	0	0	0	0	0	0
1858	5	6	12	3d 09:08:53.39000	0d 04:15:55.36000	0.00315619	0.0118605	0.00074014	2.5481	D	5	30/08/2020 20:31	37.8236		0	0	0	0	0	0	0	0	0	0	0	0	0	0
1859	5	6	12	3d 09:08:55.52000	0d 04:15:57.49000	0.00315663	0.0118616	0.00073976	2.5374	D	5	30/08/2020 20:31	37.8236		0	0	0	0	0	0	0	0	0	0	0	0	0	0
1860	5	6	12	3d 09:08:57.59000	0d 04:15:59.56000	0.00315706	0.0118627	0.00073991	2.527	D	5	30/08/2020 20:31	37.8394		0	0	0	0	0	0	0	0	0	0	0	0	0	0
1861	5	6	12	3d 09:08:59.65000	0d 04:16:01.62000	0.00315748	0.0118638	0.00073991	2.5165	D	5	30/08/2020 20:31	37.8552		0	0	0	0	0	0	0	0	0	0	0	0	0	0
1862	5	6	12	3d 09:09:01.68000	0d 04:16:03.65000	0.0031579	0.0118648	0.00073976	2.5061	D	5	30/08/2020 20:31	37.8552		0	0	0	0	0	0	0	0	0	0	0	0	0	0
1863	5	6	12	3d 09:09:02.83000	0d 04:16:04.80000	0.00315813	0.0118654	0.00074006	2.5	D	133	30/08/2020 20:31	37.871		0	0	0	0	0	0	0	0	0	0	0	0	0	0
1864	5	6	13	3d 09:09:02.84000	0d 00:00:00.01000	0	0	0	2.6246	R	0	30/08/2020 20:31	37.871		0	0	0	0	0	0	0	0	0	0	0	0	0	0
1865	5	6	13	3d 09:09:04.84000	0d 00:00:02.01000	0	0	0	2.813	R	1	30/08/2020 20:31	37.871		0	0	0	0	0	0	0	0	0	0	0	0	0	0
1866	5	6	13	3d 09:09:06.84000	0d 00:00:04.01000	0	0	0	2.9247	R	1	30/08/2020 20:31	37.8867		0	0	0	0	0	0	0	0	0	0	0	0	0	0
1867	5	6	13	3d 09:09:08.84000	0d 00:00:06.01000	0	0	0	3.0127	R	1	30/08/2020 20:31	37.8867		0	0	0	0	0	0	0	0	0	0	0	0	0	0
1868	5	6	13	3d 09:09:10.84000	0d 00:00:08.01000	0	0	0	3.086	R	1	30/08/2020 20:31	37.9025		0	0	0	0	0	0	0	0	0	0	0	0	0	0
1869	5	6	13	3d 09:09:12.83000	0d 00:00:10.00000	0	0	0	3.1478	R	129	30/08/2020 20:31	37.934		0	0	0	0	0	0	0	0	0	0	0	0	0	0
1870	6	7	9	3d 09:09:12.87000	0d 00:00:00.04000	0.00000001	0.00000003	0.0007422	3.3002	C	0	30/08/2020 20:31	37.934		0	0	0	0	0	0	0	0	0	0	0	0	0	0
1871	6	7	9	3d 09:09:13.03000	0d 00:00:00.20000	0.00000004	0.00000013	0.00073983	3.3222	C	5	30/08/2020 20:31	37.934		0	0	0	0	0	0	0	0	0	0	0	0	0	0
1872	6	7	9	3d 09:09:13.20000	0d 00:00:00.37000	0.00000008	0.00000025	0.00073999	3.3414	C	5	30/08/2020 20:31	37.934		0	0	0	0	0	0	0	0	0	0	0	0	0	0
1873	6	7	9	3d 09:09:13.39000	0d 00:00:00.56000	0.00000011	0.00000038	0.00073991	3.3596	C	5	30/08/2020 20:31	37.934		0	0	0	0	0	0	0	0	0	0	0	0	0	0
1874	6	7	9	3d 09:09:13.59000	0d 00:00:00.76000	0.00000016	0.00000052	0.00074006	3.3768	C	5	30/08/2020 20:31	37.934		0	0	0	0	0	0	0	0	0	0	0	0	0	0
1875	6	7	9	3d 09:09:13.80000	0d 00:00:00.97000	0.0000002	0.00000067	0.00073991	3.3928	C	5	30/08/2020 20:31	37.934		0	0	0	0	0	0	0	0	0	0	0	0	0	0
1876	6	7	9	3d 09:09:14.02000	0d 00:00:01.19000	0.00000024	0.00000082	0.00073976	3.409	C	5	30/08/2020 20:31	37.934		0	0	0	0	0	0	0	0	0	0	0	0	0	0
1877	6	7	9	3d 09:09:14.25000	0d 00:00:01.42000	0.00000029	0.00000098	0.00073991	3.425	C	5	30/08/2020 20:31	37.934		0	0	0	0	0	0	0	0	0	0	0	0	0	0
1878	6	7	9	3d 09:09:14.49000	0d 00:00:01.66000	0.00000034	0.00000115	0.00074006	3.4411	C	5	30/08/2020 20:31	37.9498		0	0	0	0	0	0	0	0	0	0	0	0	0	0
1879	6	7	9	3d 09:09:14.74000	0d 00:00:01.91000	0.00000039	0.00000133	0.00073999	3.4563	C	5	30/08/2020 20:31	37.9498		0	0	0	0	0	0	0	0	0	0	0	0	0	0
1880	6	7	9	3d 09:09:14.99000	0d 00:00:02.16000	0.00000044	0.00000151	0.00073983	3.4714	C	5	30/08/2020 20:31	37.9498		0	0	0	0	0	0	0	0	0	0	0	0	0	0
1881	6	7	9	3d 09:09:15.25000	0d 00:00:02.42000	0.0000005	0.00000169	0.00074006	3.4862	C	5	30/08/2020 20:31	37.9498		0	0	0	0	0	0	0	0	0	0	0	0	0	0
1882	6	7	9	3d 09:09:15.52000	0d 00:00:02.69000	0.00000055	0.00000189	0.00073999	3.5006	C	5	30/08/2020 20:31	37.9498		0	0	0	0	0	0	0	0	0	0	0	0	0	0
1883	6	7	9	3d 09:09:15.79000	0d 00:00:02.96000	0.00000061	0.00000208	0.00073999	3.5149	C	5	30/08/2020 20:31	37.9498		0	0	0	0	0	0	0	0	0	0	0	0	0	0
1884	6	7	9	3d 09:09:16.08000	0d 00:00:03.25000	0.00000067	0.00000229	0.00073968	3.529	C	5	30/08/2020 20:31	37.9498		0	0	0	0	0	0	0	0	0	0	0	0	0	0
1885	6	7	9	3d 09:09:16.38000	0d 00:00:03.55000	0.00000073	0.00000251	0.00073991	3.5428	C	5	30/08/2020 20:31	37.9498		0	0	0	0	0	0	0	0	0	0	0	0	0	0
1886	6	7	9	3d 09:09:16.69000	0d 00:00:03.86000	0.00000079	0.00000274	0.00074029	3.5563	C	5	30/08/2020 20:31	37.9498		0	0	0	0	0	0	0	0	0	0	0	0	0	0
1887	6	7	9	3d 09:09:17.01000	0d 00:00:04.18000	0.00000086	0.00000297	0.00074022	3.5695	C	5	30/08/2020 20:31	37.9498		0	0	0	0	0	0	0	0	0	0	0	0	0	0
1888	6	7	9	3d 09:09:17.35000	0d 00:00:04.52000	0.00000093	0.00000322	0.00074014	3.583	C	5	30/08/2020 20:31	37.9498		0	0	0	0	0	0	0	0	0	0	0	0	0	0
1889	6	7	9	3d 09:09:17.71000	0d 00:00:04.88000	0.000001	0.00000349	0.00074014	3.5959	C	5	30/08/2020 20:31	37.9498		0	0	0	0	0	0	0	0	0	0	0	0	0	0
1890	6	7	9	3d 09:09:18.09000	0d 00:00:05.26000	0.00000108	0.00000377	0.00073999	3.6086	C	5	30/08/2020 20:31	37.9498		0	0	0	0	0	0	0	0	0	0	0	0	0	0
1891	6	7	9	3d 09:09:18.50000	0d 00:00:05.67000	0.00000117	0.00000407	0.00073968	3.6211	C	5	30/08/2020 20:31	37.9498		0	0	0	0	0	0	0	0	0	0	0	0	0	0
1892	6	7	9	3d 09:09:18.94000	0d 00:00:06.11000	0.00000126	0.0000044	0.00073999	3.6333	C	5	30/08/2020 20:31	37.9498		0	0	0	0	0	0	0	0	0	0	0	0	0	0
1893	6	7	9	3d 09:09:19.42000	0d 00:00:06.59000	0.00000135	0.00000476	0.00073976	3.6454	C	5	30/08/2020 20:31	37.9498		0	0	0	0	0	0	0	0	0	0	0	0	0	0
1894	6	7	9	3d 09:09:19.99000	0d 00:00:07.16000	0.00000147	0.00000519	0.00073991	3.6571	C	5	30/08/2020 20:31	37.9498		0	0	0	0	0	0	0	0	0	0	0	0	0	0
1895	6	7	9	3d 09:09:20.64000	0d 00:00:07.81000	0.0000016	0.00000568	0.00073983	3.6686	C	5	30/08/2020 20:32	37.9498		0	0	0	0	0	0	0	0	0	0	0	0	0	0
1896	6	7	9	3d 09:09:21.42000	0d 00:00:08.59000	0.00000177	0.00000627	0.00073983	3.6796	C	5	30/08/2020 20:32	37.9498		0	0	0	0	0	0	0	0	0	0	0	0	0	0
1897	6	7	9	3d 09:09:22.38000	0d 00:00:09.55000	0.00000196	0.00000699	0.00073983	3.6905	C	5	30/08/2020 20:32	37.9498		0	0	0	0	0	0	0	0	0	0	0	0	0	0
1898	6	7	9	3d 09:09:23.69000	0d 00:00:10.86000	0.00000223	0.00000799	0.00074006	3.7011	C	5	30/08/2020 20:32	37.9498		0	0	0	0	0	0	0	0	0	0	0	0	0	0
1899	6	7	9	3d 09:09:25.54000	0d 00:00:12.71000	0.00000261	0.0000094	0.00073983	3.7113	C	5	30/08/2020 20:32	37.9656		0	0	0	0	0	0	0	0	0	0	0	0	0	0
1900	6	7	9	3d 09:09:28.55000	0d 00:00:15.72000	0.00000323	0.0000117	0.00073983	3.7214	C	5	30/08/2020 20:32	37.9814		0	0	0	0	0	0	0	0	0	0	0	0	0	0
1901	6	7	9	3d 09:09:34.32000	0d 00:00:21.49000	0.00000442	0.00001612	0.00073991	3.7314	C	5	30/08/2020 20:32	38.0287		0	0	0	0	0	0	0	0	0	0	0	0	0	0
1902	6	7	9	3d 09:10:51.34000	0d 00:01:38.51000	0.00002025	0.00007522	0.00073999	3.7214	C	5	30/08/2020 20:33	37.8079		0	0	0	0	0	0	0	0	0	0	0	0	0	0
1903	6	7	9	3d 09:11:29.45000	0d 00:02:16.62000	0.00002808	0.00010433	0.00073991	3.7113	C	5	30/08/2020 20:34	37.9971		0	0	0	0	0	0	0	0	0	0	0	0	0	0
1904	6	7	9	3d 09:12:43.19000	0d 00:03:30.36000	0.00004324	0.0001605	0.00074006	3.7011	C	5	30/08/2020 20:35	38.2337		0	0	0	0	0	0	0	0	0	0	0	0	0	0
1905	6	7	9	3d 09:17:43.19000	0d 00:08:30.36000	0.0001049	0.00038832	0.00073991	3.6919	C	1	30/08/2020 20:40	37.8552		0	0	0	0	0	0	0	0	0	0	0	0	0	0
1906	6	7	9	3d 09:22:43.19000	0d 00:13:30.36000	0.00016656	0.00061602	0.00073983	3.6936	C	1	30/08/2020 20:45	38.0129		0	0	0	0	0	0	0	0	0	0	0	0	0	0
1907	6	7	9	3d 09:27:43.19000	0d 00:18:30.36000	0.00022823	0.00084389	0.00074014	3.6973	C	1	30/08/2020 20:50	37.8079		0	0	0	0	0	0	0	0	0	0	0	0	0	0
1908	6	7	9	3d 09:32:43.19000	0d 00:23:30.36000	0.00028989	0.00107198	0.00074014	3.7008	C	1	30/08/2020 20:55	37.8867		0	0	0	0	0	0	0	0	0	0	0	0	0	0
1909	6	7	9	3d 09:37:43.19000	0d 00:28:30.36000	0.00035155	0.00130031	0.00074006	3.7047	C	1	30/08/2020 21:00	38.2179		0	0	0	0	0	0	0	0	0	0	0	0	0	0
1910	6	7	9	3d 09:42:43.19000	0d 00:33:30.36000	0.00041322	0.00152889	0.00073983	3.709	C	1	30/08/2020 21:05	37.8079		0	0	0	0	0	0	0	0	0	0	0	0	0	0
1911	6	7	9	3d 09:47:43.19000	0d 00:38:30.36000	0.00047488	0.00175775	0.00074006	3.7134	C	1	30/08/2020 21:10	37.934		0	0	0	0	0	0	0	0	0	0	0	0	0	0
1912	6	7	9	3d 09:52:43.19000	0d 00:43:30.36000	0.00053654	0.00198692	0.00073999	3.7188	C	1	30/08/2020 21:15	37.7132		0	0	0	0	0	0	0	0	0	0	0	0	0	0
1913	6	7	9	3d 09:57:43.19000	0d 00:48:30.36000	0.0005982	0.00221622	0.00073999	3.7154	C	1	30/08/2020 21:20	37.8079		0	0	0	0	0	0	0	0	0	0	0	0	0	0
1914	6	7	9	3d 10:02:43.19000	0d 00:53:30.36000	0.00065987	0.00244545	0.00073991	3.7198	C	1	30/08/2020 21:25	38.1548		0	0	0	0	0	0	0	0	0	0	0	0	0	0
1915	6	7	9	3d 10:07:43.19000	0d 00:58:30.36000	0.00072153	0.00267499	0.00074022	3.725	C	1	30/08/2020 21:30	37.729		0	0	0	0	0	0	0	0	0	0	0	0	0	0
1916	6	7	9	3d 10:12:43.19000	0d 01:03:30.36000	0.00078319	0.00290485	0.00074029	3.7304	C	1	30/08/2020 21:35	37.9183		0	0	0	0	0	0	0	0	0	0	0	0	0	0
1917	6	7	9	3d 10:17:43.19000	0d 01:08:30.36000	0.00084486	0.00313504	0.00074006	3.7354	C	1	30/08/2020 21:40	37.7132		0	0	0	0	0	0	0	0	0	0	0	0	0	0
1918	6	7	9	3d 10:22:43.19000	0d 01:13:30.36000	0.00090652	0.00336554	0.00073976	3.7404	C	1	30/08/2020 21:45	38.1233		0	0	0	0	0	0	0	0	0	0	0	0	0	0
1919	6	7	9	3d 10:27:43.19000	0d 01:18:30.36000	0.00096818	0.00359635	0.00073991	3.7456	C	1	30/08/2020 21:50	38.1548		0	0	0	0	0	0	0	0	0	0	0	0	0	0
1920	6	7	9	3d 10:32:43.19000	0d 01:23:30.36000	0.00102985	0.00382747	0.00073991	3.7505	C	1	30/08/2020 21:55	38.2337		0	0	0	0	0	0	0	0	0	0	0	0	0	0
1921	6	7	9	3d 10:37:43.19000	0d 01:28:30.36000	0.00109151	0.00405891	0.00074006	3.756	C	1	30/08/2020 22:00	38.2337		0	0	0	0	0	0	0	0	0	0	0	0	0	0
1922	6	7	9	3d 10:42:43.19000	0d 01:33:30.36000	0.00115317	0.00429067	0.00073999	3.7609	C	1	30/08/2020 22:05	38.2337		0	0	0	0	0	0	0	0	0	0	0	0	0	0
1923	6	7	9	3d 10:47:43.19000	0d 01:38:30.36000	0.00121483	0.00452274	0.00073991	3.7662	C	1	30/08/2020 22:10	38.0602		0	0	0	0	0	0	0	0	0	0	0	0	0	0
1924	6	7	9	3d 10:52:43.19000	0d 01:43:30.36000	0.0012765	0.00475513	0.00073976	3.7711	C	1	30/08/2020 22:15	38.1233		0	0	0	0	0	0	0	0	0	0	0	0	0	0
1925	6	7	9	3d 10:57:43.19000	0d 01:48:30.36000	0.00133816	0.00498784	0.00073976	3.7765	C	1	30/08/2020 22:20	38.3126		0	0	0	0	0	0	0	0	0	0	0	0	0	0
1926	6	7	9	3d 11:02:43.19000	0d 01:53:30.36000	0.00139982	0.00522089	0.00073999	3.7823	C	1	30/08/2020 22:25	38.0444		0	0	0	0	0	0	0	0	0	0	0	0	0	0
1927	6	7	9	3d 11:07:43.19000	0d 01:58:30.36000	0.00146149	0.0054543	0.00074014	3.7884	C	1	30/08/2020 22:30	38.1548		0	0	0	0	0	0	0	0	0	0	0	0	0	0
1928	6	7	9	3d 11:12:43.19000	0d 02:03:30.36000	0.00152315	0.00568807	0.00074006	3.7942	C	1	30/08/2020 22:35	37.9971		0	0	0	0	0	0	0	0	0	0	0	0	0	0
1929	6	7	9	3d 11:17:43.19000	0d 02:08:30.36000	0.00158481	0.00592226	0.00073999	3.8012	C	1	30/08/2020 22:40	38.0602		0	0	0	0	0	0	0	0	0	0	0	0	0	0
1930	6	7	9	3d 11:22:43.19000	0d 02:13:30.36000	0.00164648	0.00615688	0.00073999	3.8085	C	1	30/08/2020 22:45	38.2968		0	0	0	0	0	0	0	0	0	0	0	0	0	0
1931	6	7	9	3d 11:27:43.19000	0d 02:18:30.36000	0.00170814	0.00639198	0.00073999	3.8169	C	1	30/08/2020 22:50	37.9971		0	0	0	0	0	0	0	0	0	0	0	0	0	0
1932	6	7	9	3d 11:32:43.19000	0d 02:23:30.36000	0.0017698	0.00662762	0.00074006	3.8259	C	1	30/08/2020 22:55	38.1233		0	0	0	0	0	0	0	0	0	0	0	0	0	0
1933	6	7	9	3d 11:37:39.26000	0d 02:28:26.43000	0.00183066	0.00686075	0.00074014	3.836	C	5	30/08/2020 23:00	37.934		0	0	0	0	0	0	0	0	0	0	0	0	0	0
1934	6	7	9	3d 11:42:13.93000	0d 02:33:01.10000	0.00188711	0.00707759	0.00073991	3.846	C	5	30/08/2020 23:04	37.871		0	0	0	0	0	0	0	0	0	0	0	0	0	0
1935	6	7	9	3d 11:46:25.74000	0d 02:37:12.91000	0.00193887	0.00727691	0.00073976	3.8561	C	5	30/08/2020 23:09	37.9971		0	0	0	0	0	0	0	0	0	0	0	0	0	0
1936	6	7	9	3d 11:50:26.01000	0d 02:41:13.18000	0.00198826	0.00746759	0.00073999	3.8662	C	5	30/08/2020 23:13	37.8552		0	0	0	0	0	0	0	0	0	0	0	0	0	0
1937	6	7	9	3d 11:54:07.60000	0d 02:44:54.77000	0.0020338	0.00764391	0.00073999	3.8762	C	5	30/08/2020 23:16	37.7921		0	0	0	0	0	0	0	0	0	0	0	0	0	0
1938	6	7	9	3d 11:57:39.26000	0d 02:48:26.43000	0.00207731	0.00781276	0.00073999	3.8863	C	5	30/08/2020 23:20	38.0129		0	0	0	0	0	0	0	0	0	0	0	0	0	0
1939	6	7	9	3d 12:01:00.78000	0d 02:51:47.95000	0.00211873	0.00797394	0.00073991	3.8964	C	5	30/08/2020 23:23	37.934		0	0	0	0	0	0	0	0	0	0	0	0	0	0
1940	6	7	9	3d 12:04:17.02000	0d 02:55:04.19000	0.00215907	0.0081313	0.00073976	3.9065	C	5	30/08/2020 23:26	38.2495		0	0	0	0	0	0	0	0	0	0	0	0	0	0
1941	6	7	9	3d 12:07:27.44000	0d 02:58:14.61000	0.00219821	0.00828439	0.00073999	3.9165	C	5	30/08/2020 23:30	38.2968		0	0	0	0	0	0	0	0	0	0	0	0	0	0
1942	6	7	9	3d 12:10:35.57000	0d 03:01:22.74000	0.00223687	0.00843604	0.00073991	3.9266	C	5	30/08/2020 23:33	37.8394		0	0	0	0	0	0	0	0	0	0	0	0	0	0
1943	6	7	9	3d 12:13:37.31000	0d 03:04:24.48000	0.00227423	0.0085829	0.00074006	3.9368	C	5	30/08/2020 23:36	38.3756		0	0	0	0	0	0	0	0	0	0	0	0	0	0
1944	6	7	9	3d 12:16:38.22000	0d 03:07:25.39000	0.00231141	0.00872948	0.00074006	3.9469	C	5	30/08/2020 23:39	38.3756		0	0	0	0	0	0	0	0	0	0	0	0	0	0
1945	6	7	9	3d 12:19:33.45000	0d 03:10:20.62000	0.00234743	0.00887181	0.0007396	3.957	C	5	30/08/2020 23:42	37.934		0	0	0	0	0	0	0	0	0	0	0	0	0	0
1946	6	7	9	3d 12:22:28.99000	0d 03:13:16.16000	0.00238351	0.00901476	0.00073991	3.967	C	5	30/08/2020 23:45	37.8236		0	0	0	0	0	0	0	0	0	0	0	0	0	0
1947	6	7	9	3d 12:25:24.99000	0d 03:16:12.16000	0.00241969	0.00915846	0.00073983	3.9771	C	5	30/08/2020 23:48	38.3599		0	0	0	0	0	0	0	0	0	0	0	0	0	0
1948	6	7	9	3d 12:28:14.85000	0d 03:19:02.02000	0.0024546	0.00929749	0.00073991	3.9873	C	5	30/08/2020 23:50	37.9814		0	0	0	0	0	0	0	0	0	0	0	0	0	0
1949	6	7	9	3d 12:31:07.93000	0d 03:21:55.10000	0.00249018	0.00943952	0.00074006	3.9974	C	5	30/08/2020 23:53	37.8394		0	0	0	0	0	0	0	0	0	0	0	0	0	0
1950	6	7	9	3d 12:33:56.06000	0d 03:24:43.23000	0.00252474	0.00957783	0.00074014	4.0075	C	5	30/08/2020 23:56	38.0602		0	0	0	0	0	0	0	0	0	0	0	0	0	0
1951	6	7	9	3d 12:36:45.33000	0d 03:27:32.50000	0.00255953	0.00971744	0.00073991	4.0175	C	5	30/08/2020 23:59	38.0287		0	0	0	0	0	0	0	0	0	0	0	0	0	0
1952	6	7	9	3d 12:39:33.07000	0d 03:30:20.24000	0.00259401	0.00985613	0.00073991	4.0276	C	5	31/08/2020 00:02	37.8079		0	0	0	0	0	0	0	0	0	0	0	0	0	0
1953	6	7	9	3d 12:42:16.70000	0d 03:33:03.87000	0.00262764	0.00999176	0.00074006	4.0377	C	5	31/08/2020 00:04	38.2652		0	0	0	0	0	0	0	0	0	0	0	0	0	0
1954	6	7	9	3d 12:45:00.08000	0d 03:35:47.25000	0.00266122	0.0101275	0.00074022	4.0478	C	5	31/08/2020 00:07	38.0129		0	0	0	0	0	0	0	0	0	0	0	0	0	0
1955	6	7	9	3d 12:47:39.97000	0d 03:38:27.14000	0.00269409	0.0102607	0.00074014	4.0578	C	5	31/08/2020 00:10	37.7132		0	0	0	0	0	0	0	0	0	0	0	0	0	0
1956	6	7	9	3d 12:50:19.63000	0d 03:41:06.80000	0.0027269	0.010394	0.00074006	4.0679	C	5	31/08/2020 00:12	38.3126		0	0	0	0	0	0	0	0	0	0	0	0	0	0
1957	6	7	9	3d 12:52:57.77000	0d 03:43:44.94000	0.00275941	0.0105264	0.00073999	4.078	C	5	31/08/2020 00:15	37.8867		0	0	0	0	0	0	0	0	0	0	0	0	0	0
1958	6	7	9	3d 12:55:34.31000	0d 03:46:21.48000	0.00279158	0.0106578	0.00073991	4.088	C	5	31/08/2020 00:18	38.1075		0	0	0	0	0	0	0	0	0	0	0	0	0	0
1959	6	7	9	3d 12:58:06.24000	0d 03:48:53.41000	0.00282281	0.0107856	0.00073991	4.0981	C	5	31/08/2020 00:20	38.2022		0	0	0	0	0	0	0	0	0	0	0	0	0	0
1960	6	7	9	3d 13:00:38.70000	0d 03:51:25.87000	0.00285415	0.0109142	0.00073991	4.1082	C	5	31/08/2020 00:23	38.1706		0	0	0	0	0	0	0	0	0	0	0	0	0	0
1961	6	7	9	3d 13:03:07.37000	0d 03:53:54.54000	0.00288471	0.0110399	0.00073983	4.1183	C	5	31/08/2020 00:25	37.7921		0	0	0	0	0	0	0	0	0	0	0	0	0	0
1962	6	7	9	3d 13:05:34.88000	0d 03:56:22.05000	0.00291503	0.0111649	0.00073991	4.1283	C	5	31/08/2020 00:28	37.9971		0	0	0	0	0	0	0	0	0	0	0	0	0	0
1963	6	7	9	3d 13:08:01.19000	0d 03:58:48.36000	0.0029451	0.0112892	0.00073999	4.1384	C	5	31/08/2020 00:30	37.9656		0	0	0	0	0	0	0	0	0	0	0	0	0	0
1964	6	7	9	3d 13:10:25.96000	0d 04:01:13.13000	0.00297486	0.0114125	0.00074006	4.1485	C	5	31/08/2020 00:33	38.0287		0	0	0	0	0	0	0	0	0	0	0	0	0	0
1965	6	7	9	3d 13:12:47.87000	0d 04:03:35.04000	0.00300402	0.0115336	0.00074006	4.1585	C	5	31/08/2020 00:35	37.6817		0	0	0	0	0	0	0	0	0	0	0	0	0	0
1966	6	7	9	3d 13:15:10.54000	0d 04:05:57.71000	0.00303335	0.0116557	0.00073999	4.1686	C	5	31/08/2020 00:37	38.2495		0	0	0	0	0	0	0	0	0	0	0	0	0	0
1967	6	7	9	3d 13:17:30.00000	0d 04:08:17.17000	0.00306201	0.0117754	0.00074006	4.1787	C	5	31/08/2020 00:40	38.1864		0	0	0	0	0	0	0	0	0	0	0	0	0	0
1968	6	7	9	3d 13:19:52.01000	0d 04:10:39.18000	0.0030912	0.0118975	0.00073983	4.1888	C	5	31/08/2020 00:42	37.7763		0	0	0	0	0	0	0	0	0	0	0	0	0	0
1969	6	7	9	3d 13:22:11.39000	0d 04:12:58.56000	0.00311985	0.0120176	0.00073999	4.1988	C	5	31/08/2020 00:44	37.9498		0	0	0	0	0	0	0	0	0	0	0	0	0	0
1970	6	7	9	3d 13:22:23.08000	0d 04:13:10.25000	0.00312225	0.0120277	0.00073991	4.2	C	133	31/08/2020 00:45	37.9814		0	0	0	0	0	0	0	0	0	0	0	0	0	0
1971	6	7	10	3d 13:22:23.09000	0d 00:00:00.01000	0.00312225	0.0120277	0.00079263	4.2004	C	0	31/08/2020 00:45	37.9814		0	0	0	0	0	0	0	0	0	0	0	0	0	0
1972	6	7	10	3d 13:22:38.64000	0d 00:00:15.56000	0.00312544	0.0120411	0.00069253	4.2004	C	4	31/08/2020 00:45	38.076		0	0	0	0	0	0	0	0	0	0	0	0	0	0
1973	6	7	10	3d 13:23:07.57000	0d 00:00:44.49000	0.00313059	0.0120627	0.00059243	4.1999	C	4	31/08/2020 00:45	38.1706		0	0	0	0	0	0	0	0	0	0	0	0	0	0
1974	6	7	10	3d 13:23:44.65000	0d 00:01:21.57000	0.00313615	0.0120861	0.00049241	4.2	C	4	31/08/2020 00:46	38.2652		0	0	0	0	0	0	0	0	0	0	0	0	0	0
1975	6	7	10	3d 13:24:31.38000	0d 00:02:08.30000	0.00314186	0.0121101	0.00039231	4.2	C	4	31/08/2020 00:47	37.9498		0	0	0	0	0	0	0	0	0	0	0	0	0	0
1976	6	7	10	3d 13:25:35.43000	0d 00:03:12.35000	0.00314791	0.0121355	0.00029229	4.2002	C	4	31/08/2020 00:48	38.1233		0	0	0	0	0	0	0	0	0	0	0	0	0	0
1977	6	7	10	3d 13:27:15.34000	0d 00:04:52.26000	0.00315451	0.0121632	0.00019226	4.2	C	4	31/08/2020 00:49	38.0444		0	0	0	0	0	0	0	0	0	0	0	0	0	0
1978	6	7	10	3d 13:30:39.39000	0d 00:08:16.31000	0.00316211	0.0121951	0.00009216	4.2002	C	4	31/08/2020 00:53	37.9656		0	0	0	0	0	0	0	0	0	0	0	0	0	0
1979	6	7	10	3d 13:31:48.02000	0d 00:09:24.94000	0.0031637	0.0122018	0.00007401	4.1999	C	132	31/08/2020 00:54	38.2179		0	0	0	0	0	0	0	0	0	0	0	0	0	0
1980	6	7	11	3d 13:31:48.03000	0d 00:00:00.01000	0	0	0	4.199	R	0	31/08/2020 00:54	38.2179		0	0	0	0	0	0	0	0	0	0	0	0	0	0
1981	6	7	11	3d 13:31:50.03000	0d 00:00:02.01000	0	0	0	4.1988	R	1	31/08/2020 00:54	38.2179		0	0	0	0	0	0	0	0	0	0	0	0	0	0
1982	6	7	11	3d 13:31:52.03000	0d 00:00:04.01000	0	0	0	4.1988	R	1	31/08/2020 00:54	38.2022		0	0	0	0	0	0	0	0	0	0	0	0	0	0
1983	6	7	11	3d 13:31:54.03000	0d 00:00:06.01000	0	0	0	4.1985	R	1	31/08/2020 00:54	38.2179		0	0	0	0	0	0	0	0	0	0	0	0	0	0
1984	6	7	11	3d 13:31:56.03000	0d 00:00:08.01000	0	0	0	4.1985	R	1	31/08/2020 00:54	38.2337		0	0	0	0	0	0	0	0	0	0	0	0	0	0
1985	6	7	11	3d 13:31:58.02000	0d 00:00:10.00000	0	0	0	4.1984	R	129	31/08/2020 00:54	38.2337		0	0	0	0	0	0	0	0	0	0	0	0	0	0
[truncated: 3,079 more rows]
