# Supplementary material for: Experimental data of cathodes manufactured in a convective dryer at the pilot-plant scale, and charge and discharge capacities of half-coin lithium-ion cells
Source: Data Brief. 2021 Dec 16;40:107720. doi: 10.1016/j.dib.2021.107720 (PMC8703052; doi:10.1016/j.dib.2021.107720)
Supplement: Supplementary file 1 [file mmc1.zip › Maccor/NEX_CAT3_13_2.csv]

Name:	NEX_CAT3_13_2
Channel:	91
Tester	Maccor #2
Procedure	NEX_NMC_Form_Rate_ASI.000
Description	NEX NMC Cathode Rate & ASI Measurement
Started	27/08/2020 11:23
SCap	0
C Rate	0.003664
Ch. max. V	8.00 V
DisCh. min. V	-2.00 V
Ch. max. I	5.000 A
DisCh. max. I	5.000 A
Comment:	NEX_CAT3_13
SMB hdr:	SMBLabel
Rec	Cycle P	Cycle C	Step	TestTime	StepTime	Cap. [Ah]	Ener. [Wh]	Current [A]	Voltage [V]	Md	ES	DPT Time	AUX1 [C]		VAR1	VAR2	VAR3	VAR4	VAR5	VAR6	VAR7	VAR8	VAR9	VAR10	VAR11	VAR12	VAR13	VAR14
1	0	1	1	0d 00:00:00.00000	0d 00:00:00.00000	0	0	0	3.2319	R	0	27/08/2020 11:23	38.3344		0	0	0	0	0	0	0	0	0	0	0	0	0	0
2	0	1	1	0d 00:05:00.00000	0d 00:05:00.00000	0	0	0	3.2297	R	1	27/08/2020 11:28	38.3027		0	0	0	0	0	0	0	0	0	0	0	0	0	0
3	0	1	1	0d 00:10:00.00000	0d 00:10:00.00000	0	0	0	3.2212	R	1	27/08/2020 11:33	38.3977		0	0	0	0	0	0	0	0	0	0	0	0	0	0
4	0	1	1	0d 00:15:00.00000	0d 00:15:00.00000	0	0	0	3.2158	R	1	27/08/2020 11:38	38.3661		0	0	0	0	0	0	0	0	0	0	0	0	0	0
5	0	1	1	0d 00:20:00.00000	0d 00:20:00.00000	0	0	0	3.211	R	1	27/08/2020 11:43	38.5402		0	0	0	0	0	0	0	0	0	0	0	0	0	0
6	0	1	1	0d 00:25:00.00000	0d 00:25:00.00000	0	0	0	3.2059	R	1	27/08/2020 11:48	38.3502		0	0	0	0	0	0	0	0	0	0	0	0	0	0
7	0	1	1	0d 00:30:00.00000	0d 00:30:00.00000	0	0	0	3.2021	R	129	27/08/2020 11:53	38.3344		0	0	0	0	0	0	0	0	0	0	0	0	0	0
8	0	1	2	0d 00:30:00.04000	0d 00:00:00.04000	0	0	0.00018433	3.2981	C	0	27/08/2020 11:53	38.3502		0	0	0	0	0	0	0	0	0	0	0	0	0	0
9	0	1	2	0d 00:30:00.20000	0d 00:00:00.20000	0.00000001	0.00000003	0.00018311	3.3289	C	5	27/08/2020 11:53	38.3344		0	0	0	0	0	0	0	0	0	0	0	0	0	0
10	0	1	2	0d 00:30:00.37000	0d 00:00:00.37000	0.00000002	0.00000006	0.00018303	3.3478	C	5	27/08/2020 11:53	38.3344		0	0	0	0	0	0	0	0	0	0	0	0	0	0
11	0	1	2	0d 00:30:00.56000	0d 00:00:00.56000	0.00000003	0.00000009	0.00018311	3.3646	C	5	27/08/2020 11:53	38.3344		0	0	0	0	0	0	0	0	0	0	0	0	0	0
12	0	1	2	0d 00:30:00.76000	0d 00:00:00.76000	0.00000004	0.00000013	0.00018311	3.3809	C	5	27/08/2020 11:53	38.3344		0	0	0	0	0	0	0	0	0	0	0	0	0	0
13	0	1	2	0d 00:30:00.98000	0d 00:00:00.98000	0.00000005	0.00000017	0.00018326	3.397	C	5	27/08/2020 11:53	38.3344		0	0	0	0	0	0	0	0	0	0	0	0	0	0
14	0	1	2	0d 00:30:01.21000	0d 00:00:01.21000	0.00000006	0.00000021	0.00018296	3.4121	C	5	27/08/2020 11:53	38.3502		0	0	0	0	0	0	0	0	0	0	0	0	0	0
15	0	1	2	0d 00:30:01.45000	0d 00:00:01.45000	0.00000007	0.00000025	0.00018296	3.4275	C	5	27/08/2020 11:53	38.3502		0	0	0	0	0	0	0	0	0	0	0	0	0	0
16	0	1	2	0d 00:30:01.70000	0d 00:00:01.70000	0.00000009	0.00000029	0.00018318	3.4424	C	5	27/08/2020 11:53	38.3502		0	0	0	0	0	0	0	0	0	0	0	0	0	0
17	0	1	2	0d 00:30:01.97000	0d 00:00:01.97000	0.0000001	0.00000034	0.00018288	3.4571	C	5	27/08/2020 11:53	38.3502		0	0	0	0	0	0	0	0	0	0	0	0	0	0
18	0	1	2	0d 00:30:02.25000	0d 00:00:02.25000	0.00000011	0.00000039	0.00018318	3.4716	C	5	27/08/2020 11:53	38.3502		0	0	0	0	0	0	0	0	0	0	0	0	0	0
19	0	1	2	0d 00:30:02.54000	0d 00:00:02.54000	0.00000013	0.00000044	0.00018334	3.4856	C	5	27/08/2020 11:53	38.3502		0	0	0	0	0	0	0	0	0	0	0	0	0	0
20	0	1	2	0d 00:30:02.85000	0d 00:00:02.85000	0.00000014	0.00000049	0.00018318	3.4992	C	5	27/08/2020 11:53	38.3502		0	0	0	0	0	0	0	0	0	0	0	0	0	0
21	0	1	2	0d 00:30:03.17000	0d 00:00:03.17000	0.00000016	0.00000055	0.00018311	3.5125	C	5	27/08/2020 11:53	38.3502		0	0	0	0	0	0	0	0	0	0	0	0	0	0
22	0	1	2	0d 00:30:03.52000	0d 00:00:03.52000	0.00000018	0.00000061	0.00018318	3.5259	C	5	27/08/2020 11:53	38.3661		0	0	0	0	0	0	0	0	0	0	0	0	0	0
23	0	1	2	0d 00:30:03.88000	0d 00:00:03.88000	0.0000002	0.00000068	0.00018326	3.539	C	5	27/08/2020 11:53	38.3661		0	0	0	0	0	0	0	0	0	0	0	0	0	0
24	0	1	2	0d 00:30:04.27000	0d 00:00:04.27000	0.00000022	0.00000075	0.00018311	3.5517	C	5	27/08/2020 11:53	38.3661		0	0	0	0	0	0	0	0	0	0	0	0	0	0
25	0	1	2	0d 00:30:04.68000	0d 00:00:04.68000	0.00000024	0.00000082	0.00018318	3.5642	C	5	27/08/2020 11:53	38.3661		0	0	0	0	0	0	0	0	0	0	0	0	0	0
26	0	1	2	0d 00:30:05.11000	0d 00:00:05.11000	0.00000026	0.0000009	0.00018296	3.5764	C	5	27/08/2020 11:53	38.3661		0	0	0	0	0	0	0	0	0	0	0	0	0	0
27	0	1	2	0d 00:30:05.57000	0d 00:00:05.57000	0.00000028	0.00000099	0.00018326	3.5886	C	5	27/08/2020 11:53	38.3819		0	0	0	0	0	0	0	0	0	0	0	0	0	0
28	0	1	2	0d 00:30:06.08000	0d 00:00:06.08000	0.00000031	0.00000108	0.00018318	3.6007	C	5	27/08/2020 11:53	38.3661		0	0	0	0	0	0	0	0	0	0	0	0	0	0
29	0	1	2	0d 00:30:06.61000	0d 00:00:06.61000	0.00000034	0.00000118	0.00018296	3.6124	C	5	27/08/2020 11:53	38.3661		0	0	0	0	0	0	0	0	0	0	0	0	0	0
30	0	1	2	0d 00:30:07.19000	0d 00:00:07.19000	0.00000037	0.00000128	0.00018326	3.624	C	5	27/08/2020 11:53	38.3819		0	0	0	0	0	0	0	0	0	0	0	0	0	0
31	0	1	2	0d 00:30:07.82000	0d 00:00:07.82000	0.0000004	0.0000014	0.00018311	3.6355	C	5	27/08/2020 11:53	38.3819		0	0	0	0	0	0	0	0	0	0	0	0	0	0
32	0	1	2	0d 00:30:08.53000	0d 00:00:08.53000	0.00000043	0.00000153	0.00018326	3.6468	C	5	27/08/2020 11:53	38.3819		0	0	0	0	0	0	0	0	0	0	0	0	0	0
33	0	1	2	0d 00:30:09.33000	0d 00:00:09.33000	0.00000047	0.00000168	0.00018296	3.6577	C	5	27/08/2020 11:53	38.3819		0	0	0	0	0	0	0	0	0	0	0	0	0	0
34	0	1	2	0d 00:30:10.26000	0d 00:00:10.26000	0.00000052	0.00000185	0.00018311	3.6684	C	5	27/08/2020 11:53	38.3819		0	0	0	0	0	0	0	0	0	0	0	0	0	0
35	0	1	2	0d 00:30:11.39000	0d 00:00:11.39000	0.00000058	0.00000206	0.00018303	3.6791	C	5	27/08/2020 11:53	38.3819		0	0	0	0	0	0	0	0	0	0	0	0	0	0
36	0	1	2	0d 00:30:12.91000	0d 00:00:12.91000	0.00000066	0.00000235	0.00018303	3.6895	C	5	27/08/2020 11:53	38.3819		0	0	0	0	0	0	0	0	0	0	0	0	0	0
37	0	1	2	0d 00:30:15.33000	0d 00:00:15.33000	0.00000078	0.0000028	0.00018311	3.6997	C	5	27/08/2020 11:53	38.3027		0	0	0	0	0	0	0	0	0	0	0	0	0	0
38	0	1	2	0d 00:30:20.29000	0d 00:00:20.29000	0.00000103	0.00000374	0.00018318	3.7101	C	5	27/08/2020 11:53	38.097		0	0	0	0	0	0	0	0	0	0	0	0	0	0
39	0	1	2	0d 00:31:45.40000	0d 00:01:45.40000	0.00000536	0.0000198	0.00018318	3.7	C	5	27/08/2020 11:54	38.2869		0	0	0	0	0	0	0	0	0	0	0	0	0	0
40	0	1	2	0d 00:32:42.49000	0d 00:02:42.49000	0.00000827	0.00003053	0.00018318	3.6896	C	5	27/08/2020 11:55	38.0812		0	0	0	0	0	0	0	0	0	0	0	0	0	0
41	0	1	2	0d 00:34:41.79000	0d 00:04:41.79000	0.00001434	0.00005289	0.00018303	3.6796	C	5	27/08/2020 11:57	38.1445		0	0	0	0	0	0	0	0	0	0	0	0	0	0
42	0	1	2	0d 00:44:41.79000	0d 00:14:41.79000	0.00004486	0.00016504	0.00018318	3.6719	C	1	27/08/2020 12:07	38.4135		0	0	0	0	0	0	0	0	0	0	0	0	0	0
43	0	1	2	0d 00:54:41.79000	0d 00:24:41.79000	0.00007539	0.00027714	0.00018303	3.6728	C	1	27/08/2020 12:17	38.2711		0	0	0	0	0	0	0	0	0	0	0	0	0	0
44	0	1	2	0d 01:04:41.79000	0d 00:34:41.79000	0.00010591	0.00038929	0.00018334	3.6747	C	1	27/08/2020 12:27	38.1445		0	0	0	0	0	0	0	0	0	0	0	0	0	0
45	0	1	2	0d 01:14:41.79000	0d 00:44:41.79000	0.00013644	0.00050149	0.00018318	3.6765	C	1	27/08/2020 12:37	37.9545		0	0	0	0	0	0	0	0	0	0	0	0	0	0
46	0	1	2	0d 01:24:41.79000	0d 00:54:41.79000	0.00016696	0.00061375	0.00018296	3.6782	C	1	27/08/2020 12:47	37.9545		0	0	0	0	0	0	0	0	0	0	0	0	0	0
47	0	1	2	0d 01:34:41.79000	0d 01:04:41.79000	0.00019749	0.00072605	0.00018326	3.6796	C	1	27/08/2020 12:57	38.1603		0	0	0	0	0	0	0	0	0	0	0	0	0	0
48	0	1	2	0d 01:44:41.79000	0d 01:14:41.79000	0.00022802	0.00083839	0.00018311	3.6809	C	1	27/08/2020 13:07	38.2394		0	0	0	0	0	0	0	0	0	0	0	0	0	0
49	0	1	2	0d 01:54:41.79000	0d 01:24:41.79000	0.00025854	0.00095078	0.00018311	3.6823	C	1	27/08/2020 13:17	25.8089		0	0	0	0	0	0	0	0	0	0	0	0	0	0
50	0	1	2	0d 02:04:41.79000	0d 01:34:41.79000	0.00028907	0.0010632	0.00018326	3.6837	C	1	27/08/2020 13:27	38.4294		0	0	0	0	0	0	0	0	0	0	0	0	0	0
51	0	1	2	0d 02:14:41.79000	0d 01:44:41.79000	0.00031959	0.00117566	0.00018318	3.6849	C	1	27/08/2020 13:37	38.5876		0	0	0	0	0	0	0	0	0	0	0	0	0	0
52	0	1	2	0d 02:24:41.79000	0d 01:54:41.79000	0.00035012	0.00128817	0.00018318	3.686	C	1	27/08/2020 13:47	38.002		0	0	0	0	0	0	0	0	0	0	0	0	0	0
53	0	1	2	0d 02:34:41.79000	0d 02:04:41.79000	0.00038064	0.0014007	0.00018311	3.6875	C	1	27/08/2020 13:57	38.2078		0	0	0	0	0	0	0	0	0	0	0	0	0	0
54	0	1	2	0d 02:44:41.79000	0d 02:14:41.79000	0.00041117	0.00151328	0.00018318	3.6886	C	1	27/08/2020 14:07	37.9704		0	0	0	0	0	0	0	0	0	0	0	0	0	0
55	0	1	2	0d 02:54:41.79000	0d 02:24:41.79000	0.0004417	0.0016259	0.00018318	3.6898	C	1	27/08/2020 14:17	37.9862		0	0	0	0	0	0	0	0	0	0	0	0	0	0
56	0	1	2	0d 03:04:41.79000	0d 02:34:41.79000	0.00047222	0.00173855	0.00018311	3.691	C	1	27/08/2020 14:27	28.9064		0	0	0	0	0	0	0	0	0	0	0	0	0	0
57	0	1	2	0d 03:14:41.79000	0d 02:44:41.79000	0.00050275	0.00185124	0.00018334	3.6922	C	1	27/08/2020 14:37	38.1445		0	0	0	0	0	0	0	0	0	0	0	0	0	0
58	0	1	2	0d 03:24:41.79000	0d 02:54:41.79000	0.00053327	0.00196397	0.00018296	3.6933	C	1	27/08/2020 14:47	38.3977		0	0	0	0	0	0	0	0	0	0	0	0	0	0
59	0	1	2	0d 03:34:41.79000	0d 03:04:41.79000	0.0005638	0.00207674	0.00018303	3.6948	C	1	27/08/2020 14:57	38.1128		0	0	0	0	0	0	0	0	0	0	0	0	0	0
60	0	1	2	0d 03:44:41.79000	0d 03:14:41.79000	0.00059432	0.00218954	0.00018318	3.6962	C	1	27/08/2020 15:07	38.0337		0	0	0	0	0	0	0	0	0	0	0	0	0	0
61	0	1	2	0d 03:54:41.79000	0d 03:24:41.79000	0.00062485	0.00230239	0.00018303	3.6971	C	1	27/08/2020 15:17	38.0178		0	0	0	0	0	0	0	0	0	0	0	0	0	0
62	0	1	2	0d 04:04:41.79000	0d 03:34:41.79000	0.00065538	0.00241527	0.00018311	3.6986	C	1	27/08/2020 15:27	38.3344		0	0	0	0	0	0	0	0	0	0	0	0	0	0
63	0	1	2	0d 04:14:41.79000	0d 03:44:41.79000	0.0006859	0.00252819	0.00018318	3.6999	C	1	27/08/2020 15:37	38.2394		0	0	0	0	0	0	0	0	0	0	0	0	0	0
64	0	1	2	0d 04:24:41.79000	0d 03:54:41.79000	0.00071643	0.00264116	0.00018326	3.7012	C	1	27/08/2020 15:47	38.3186		0	0	0	0	0	0	0	0	0	0	0	0	0	0
65	0	1	2	0d 04:34:41.79000	0d 04:04:41.79000	0.00074695	0.00275416	0.00018311	3.7024	C	1	27/08/2020 15:57	38.3977		0	0	0	0	0	0	0	0	0	0	0	0	0	0
66	0	1	2	0d 04:44:41.79000	0d 04:14:41.79000	0.00077748	0.00286721	0.00018318	3.704	C	1	27/08/2020 16:07	38.3344		0	0	0	0	0	0	0	0	0	0	0	0	0	0
67	0	1	2	0d 04:54:41.79000	0d 04:24:41.79000	0.000808	0.0029803	0.00018318	3.705	C	1	27/08/2020 16:17	38.2553		0	0	0	0	0	0	0	0	0	0	0	0	0	0
68	0	1	2	0d 05:04:41.79000	0d 04:34:41.79000	0.00083853	0.00309343	0.00018303	3.7067	C	1	27/08/2020 16:27	38.2394		0	0	0	0	0	0	0	0	0	0	0	0	0	0
69	0	1	2	0d 05:14:41.79000	0d 04:44:41.79000	0.00086906	0.00320661	0.00018311	3.7084	C	1	27/08/2020 16:37	38.1445		0	0	0	0	0	0	0	0	0	0	0	0	0	0
70	0	1	2	0d 05:24:41.79000	0d 04:54:41.79000	0.00089958	0.00331983	0.00018334	3.7099	C	1	27/08/2020 16:47	38.4135		0	0	0	0	0	0	0	0	0	0	0	0	0	0
71	0	1	2	0d 05:34:41.79000	0d 05:04:41.79000	0.00093011	0.0034331	0.00018318	3.7113	C	1	27/08/2020 16:57	38.3186		0	0	0	0	0	0	0	0	0	0	0	0	0	0
72	0	1	2	0d 05:44:41.79000	0d 05:14:41.79000	0.00096063	0.00354642	0.00018334	3.713	C	1	27/08/2020 17:07	38.1919		0	0	0	0	0	0	0	0	0	0	0	0	0	0
73	0	1	2	0d 05:54:41.79000	0d 05:24:41.79000	0.00099116	0.00365979	0.00018311	3.7148	C	1	27/08/2020 17:17	38.1128		0	0	0	0	0	0	0	0	0	0	0	0	0	0
74	0	1	2	0d 06:04:41.79000	0d 05:34:41.79000	0.00102169	0.00377321	0.00018303	3.7162	C	1	27/08/2020 17:27	38.0495		0	0	0	0	0	0	0	0	0	0	0	0	0	0
75	0	1	2	0d 06:14:41.79000	0d 05:44:41.79000	0.00105221	0.00388669	0.00018303	3.718	C	1	27/08/2020 17:37	38.3977		0	0	0	0	0	0	0	0	0	0	0	0	0	0
76	0	1	2	0d 06:24:41.79000	0d 05:54:41.79000	0.00108274	0.00400021	0.00018318	3.7203	C	1	27/08/2020 17:47	38.2236		0	0	0	0	0	0	0	0	0	0	0	0	0	0
77	0	1	2	0d 06:34:41.79000	0d 06:04:41.79000	0.00111326	0.0041138	0.00018296	3.722	C	1	27/08/2020 17:57	38.3977		0	0	0	0	0	0	0	0	0	0	0	0	0	0
78	0	1	2	0d 06:44:41.79000	0d 06:14:41.79000	0.00114379	0.00422744	0.00018311	3.724	C	1	27/08/2020 18:07	38.1761		0	0	0	0	0	0	0	0	0	0	0	0	0	0
79	0	1	2	0d 06:54:41.79000	0d 06:24:41.79000	0.00117431	0.00434115	0.00018303	3.7259	C	1	27/08/2020 18:17	38.0653		0	0	0	0	0	0	0	0	0	0	0	0	0	0
80	0	1	2	0d 07:04:41.79000	0d 06:34:41.79000	0.00120484	0.00445491	0.00018311	3.7278	C	1	27/08/2020 18:27	38.0495		0	0	0	0	0	0	0	0	0	0	0	0	0	0
81	0	1	2	0d 07:14:41.79000	0d 06:44:41.79000	0.00123537	0.00456874	0.00018303	3.7299	C	1	27/08/2020 18:37	38.2078		0	0	0	0	0	0	0	0	0	0	0	0	0	0
82	0	1	2	0d 07:24:41.79000	0d 06:54:41.79000	0.00126589	0.00468263	0.00018318	3.7321	C	1	27/08/2020 18:47	38.2394		0	0	0	0	0	0	0	0	0	0	0	0	0	0
83	0	1	2	0d 07:34:41.79000	0d 07:04:41.79000	0.00129642	0.00479659	0.00018326	3.734	C	1	27/08/2020 18:57	38.461		0	0	0	0	0	0	0	0	0	0	0	0	0	0
84	0	1	2	0d 07:44:41.79000	0d 07:14:41.79000	0.00132694	0.00491061	0.00018311	3.7363	C	1	27/08/2020 19:07	38.3502		0	0	0	0	0	0	0	0	0	0	0	0	0	0
85	0	1	2	0d 07:54:41.79000	0d 07:24:41.79000	0.00135747	0.0050247	0.00018326	3.7385	C	1	27/08/2020 19:17	38.5085		0	0	0	0	0	0	0	0	0	0	0	0	0	0
86	0	1	2	0d 08:04:41.79000	0d 07:34:41.79000	0.00138799	0.00513886	0.00018311	3.7406	C	1	27/08/2020 19:27	38.3502		0	0	0	0	0	0	0	0	0	0	0	0	0	0
87	0	1	2	0d 08:14:41.79000	0d 07:44:41.79000	0.00141852	0.00525308	0.00018303	3.743	C	1	27/08/2020 19:37	38.2078		0	0	0	0	0	0	0	0	0	0	0	0	0	0
88	0	1	2	0d 08:24:41.79000	0d 07:54:41.79000	0.00144905	0.00536738	0.00018318	3.7455	C	1	27/08/2020 19:47	38.1603		0	0	0	0	0	0	0	0	0	0	0	0	0	0
89	0	1	2	0d 08:34:41.79000	0d 08:04:41.79000	0.00147957	0.00548174	0.00018318	3.7475	C	1	27/08/2020 19:57	38.1128		0	0	0	0	0	0	0	0	0	0	0	0	0	0
90	0	1	2	0d 08:44:41.79000	0d 08:14:41.79000	0.0015101	0.00559617	0.00018326	3.7499	C	1	27/08/2020 20:07	38.3977		0	0	0	0	0	0	0	0	0	0	0	0	0	0
91	0	1	2	0d 08:54:41.79000	0d 08:24:41.79000	0.00154062	0.00571067	0.00018334	3.7522	C	1	27/08/2020 20:17	38.2236		0	0	0	0	0	0	0	0	0	0	0	0	0	0
92	0	1	2	0d 09:04:41.79000	0d 08:34:41.79000	0.00157115	0.00582524	0.00018318	3.7543	C	1	27/08/2020 20:27	38.1128		0	0	0	0	0	0	0	0	0	0	0	0	0	0
93	0	1	2	0d 09:14:41.79000	0d 08:44:41.79000	0.00160167	0.00593989	0.00018334	3.7565	C	1	27/08/2020 20:37	38.0653		0	0	0	0	0	0	0	0	0	0	0	0	0	0
94	0	1	2	0d 09:24:41.79000	0d 08:54:41.79000	0.0016322	0.0060546	0.00018318	3.7591	C	1	27/08/2020 20:47	38.0337		0	0	0	0	0	0	0	0	0	0	0	0	0	0
95	0	1	2	0d 09:34:41.79000	0d 09:04:41.79000	0.00166273	0.00616938	0.00018326	3.7612	C	1	27/08/2020 20:57	38.3819		0	0	0	0	0	0	0	0	0	0	0	0	0	0
96	0	1	2	0d 09:44:41.79000	0d 09:14:41.79000	0.00169325	0.00628424	0.00018326	3.7638	C	1	27/08/2020 21:07	38.0812		0	0	0	0	0	0	0	0	0	0	0	0	0	0
97	0	1	2	0d 09:54:41.79000	0d 09:24:41.79000	0.00172378	0.00639917	0.00018303	3.7659	C	1	27/08/2020 21:17	38.2869		0	0	0	0	0	0	0	0	0	0	0	0	0	0
98	0	1	2	0d 10:04:41.79000	0d 09:34:41.79000	0.0017543	0.00651417	0.00018318	3.7687	C	1	27/08/2020 21:27	38.3819		0	0	0	0	0	0	0	0	0	0	0	0	0	0
99	0	1	2	0d 10:14:41.79000	0d 09:44:41.79000	0.00178483	0.00662924	0.00018288	3.771	C	1	27/08/2020 21:37	38.3819		0	0	0	0	0	0	0	0	0	0	0	0	0	0
100	0	1	2	0d 10:24:41.79000	0d 09:54:41.79000	0.00181535	0.0067444	0.00018341	3.7736	C	1	27/08/2020 21:47	38.2869		0	0	0	0	0	0	0	0	0	0	0	0	0	0
101	0	1	2	0d 10:34:41.79000	0d 10:04:41.79000	0.00184588	0.00685963	0.00018303	3.7763	C	1	27/08/2020 21:57	38.2394		0	0	0	0	0	0	0	0	0	0	0	0	0	0
102	0	1	2	0d 10:44:41.79000	0d 10:14:41.79000	0.00187641	0.00697494	0.00018303	3.7789	C	1	27/08/2020 22:07	38.1603		0	0	0	0	0	0	0	0	0	0	0	0	0	0
103	0	1	2	0d 10:54:41.79000	0d 10:24:41.79000	0.00190693	0.00709034	0.00018311	3.7816	C	1	27/08/2020 22:17	38.4135		0	0	0	0	0	0	0	0	0	0	0	0	0	0
104	0	1	2	0d 11:04:41.79000	0d 10:34:41.79000	0.00193746	0.00720582	0.00018311	3.7845	C	1	27/08/2020 22:27	38.2869		0	0	0	0	0	0	0	0	0	0	0	0	0	0
105	0	1	2	0d 11:14:41.79000	0d 10:44:41.79000	0.00196798	0.00732139	0.00018296	3.7877	C	1	27/08/2020 22:37	38.4927		0	0	0	0	0	0	0	0	0	0	0	0	0	0
106	0	1	2	0d 11:24:41.79000	0d 10:54:41.79000	0.00199851	0.00743706	0.00018296	3.7908	C	1	27/08/2020 22:47	38.2869		0	0	0	0	0	0	0	0	0	0	0	0	0	0
107	0	1	2	0d 11:34:41.79000	0d 11:04:41.79000	0.00202903	0.00755282	0.00018341	3.7939	C	1	27/08/2020 22:57	38.1445		0	0	0	0	0	0	0	0	0	0	0	0	0	0
108	0	1	2	0d 11:44:41.79000	0d 11:14:41.79000	0.00205956	0.00766869	0.00018326	3.7972	C	1	27/08/2020 23:07	38.0495		0	0	0	0	0	0	0	0	0	0	0	0	0	0
109	0	1	2	0d 11:54:41.79000	0d 11:24:41.79000	0.00209009	0.00778465	0.00018311	3.8006	C	1	27/08/2020 23:17	38.0178		0	0	0	0	0	0	0	0	0	0	0	0	0	0
110	0	1	2	0d 12:04:41.79000	0d 11:34:41.79000	0.00212061	0.00790073	0.00018303	3.8045	C	1	27/08/2020 23:27	38.3186		0	0	0	0	0	0	0	0	0	0	0	0	0	0
111	0	1	2	0d 12:14:41.79000	0d 11:44:41.79000	0.00215114	0.00801693	0.00018303	3.808	C	1	27/08/2020 23:37	38.1603		0	0	0	0	0	0	0	0	0	0	0	0	0	0
112	0	1	2	0d 12:24:41.79000	0d 11:54:41.79000	0.00218166	0.00813324	0.00018334	3.8126	C	1	27/08/2020 23:47	38.0337		0	0	0	0	0	0	0	0	0	0	0	0	0	0
113	0	1	2	0d 12:34:41.79000	0d 12:04:41.79000	0.00221219	0.00824969	0.00018318	3.8167	C	1	27/08/2020 23:57	38.0653		0	0	0	0	0	0	0	0	0	0	0	0	0	0
114	0	1	2	0d 12:44:41.79000	0d 12:14:41.79000	0.00224271	0.00836626	0.00018311	3.821	C	1	28/08/2020 00:07	38.0495		0	0	0	0	0	0	0	0	0	0	0	0	0	0
115	0	1	2	0d 12:54:41.79000	0d 12:24:41.79000	0.00227324	0.00848298	0.00018303	3.826	C	1	28/08/2020 00:17	38.2869		0	0	0	0	0	0	0	0	0	0	0	0	0	0
116	0	1	2	0d 13:04:41.79000	0d 12:34:41.79000	0.00230377	0.00859985	0.00018311	3.8312	C	1	28/08/2020 00:27	38.3344		0	0	0	0	0	0	0	0	0	0	0	0	0	0
117	0	1	2	0d 13:14:41.79000	0d 12:44:41.79000	0.00233429	0.00871687	0.00018341	3.8361	C	1	28/08/2020 00:37	38.2236		0	0	0	0	0	0	0	0	0	0	0	0	0	0
118	0	1	2	0d 13:24:41.79000	0d 12:54:41.79000	0.00236482	0.00883406	0.00018318	3.8418	C	1	28/08/2020 00:47	38.4452		0	0	0	0	0	0	0	0	0	0	0	0	0	0
119	0	1	2	0d 13:34:41.79000	0d 13:04:41.79000	0.00239534	0.00895142	0.00018311	3.8473	C	1	28/08/2020 00:57	38.3186		0	0	0	0	0	0	0	0	0	0	0	0	0	0
120	0	1	2	0d 13:44:41.79000	0d 13:14:41.79000	0.00242587	0.00906896	0.00018311	3.8534	C	1	28/08/2020 01:07	38.2553		0	0	0	0	0	0	0	0	0	0	0	0	0	0
121	0	1	2	0d 13:54:41.79000	0d 13:24:41.79000	0.00245639	0.00918668	0.00018326	3.8596	C	1	28/08/2020 01:17	38.1919		0	0	0	0	0	0	0	0	0	0	0	0	0	0
122	0	1	2	0d 14:04:41.79000	0d 13:34:41.79000	0.00248692	0.0093046	0.00018318	3.8659	C	1	28/08/2020 01:27	38.1286		0	0	0	0	0	0	0	0	0	0	0	0	0	0
123	0	1	2	0d 14:14:41.79000	0d 13:44:41.79000	0.00251745	0.00942271	0.00018311	3.8729	C	1	28/08/2020 01:37	38.4135		0	0	0	0	0	0	0	0	0	0	0	0	0	0
124	0	1	2	0d 14:24:41.79000	0d 13:54:41.79000	0.00254797	0.00954104	0.00018326	3.8796	C	1	28/08/2020 01:47	38.2394		0	0	0	0	0	0	0	0	0	0	0	0	0	0
125	0	1	2	0d 14:34:41.79000	0d 14:04:41.79000	0.0025785	0.00965958	0.00018311	3.8866	C	1	28/08/2020 01:57	38.461		0	0	0	0	0	0	0	0	0	0	0	0	0	0
126	0	1	2	0d 14:44:41.79000	0d 14:14:41.79000	0.00260902	0.00977834	0.00018326	3.8939	C	1	28/08/2020 02:07	38.2236		0	0	0	0	0	0	0	0	0	0	0	0	0	0
127	0	1	2	0d 14:54:41.79000	0d 14:24:41.79000	0.00263955	0.00989733	0.00018311	3.9016	C	1	28/08/2020 02:17	38.097		0	0	0	0	0	0	0	0	0	0	0	0	0	0
128	0	1	2	0d 15:04:41.79000	0d 14:34:41.79000	0.00267007	0.0100165	0.00018311	3.9094	C	1	28/08/2020 02:27	38.002		0	0	0	0	0	0	0	0	0	0	0	0	0	0
129	0	1	2	0d 15:14:41.79000	0d 14:44:41.79000	0.0027006	0.010136	0.00018318	3.9171	C	1	28/08/2020 02:37	37.9229		0	0	0	0	0	0	0	0	0	0	0	0	0	0
130	0	1	2	0d 15:24:41.79000	0d 14:54:41.79000	0.00273113	0.0102557	0.00018341	3.9249	C	1	28/08/2020 02:47	38.3186		0	0	0	0	0	0	0	0	0	0	0	0	0	0
131	0	1	2	0d 15:34:41.79000	0d 15:04:41.79000	0.00276165	0.0103756	0.00018334	3.9329	C	1	28/08/2020 02:57	38.1761		0	0	0	0	0	0	0	0	0	0	0	0	0	0
132	0	1	2	0d 15:44:41.79000	0d 15:14:41.79000	0.00279218	0.0104958	0.00018318	3.9414	C	1	28/08/2020 03:07	38.2078		0	0	0	0	0	0	0	0	0	0	0	0	0	0
133	0	1	2	0d 15:54:41.79000	0d 15:24:41.79000	0.0028227	0.0106163	0.00018311	3.9496	C	1	28/08/2020 03:17	38.3819		0	0	0	0	0	0	0	0	0	0	0	0	0	0
134	0	1	2	0d 16:04:41.79000	0d 15:34:41.79000	0.00285323	0.010737	0.00018326	3.9579	C	1	28/08/2020 03:27	38.3344		0	0	0	0	0	0	0	0	0	0	0	0	0	0
135	0	1	2	0d 16:14:41.79000	0d 15:44:41.79000	0.00288375	0.0108579	0.00018326	3.9664	C	1	28/08/2020 03:37	38.2711		0	0	0	0	0	0	0	0	0	0	0	0	0	0
136	0	1	2	0d 16:24:41.79000	0d 15:54:41.79000	0.00291428	0.0109791	0.00018296	3.9745	C	1	28/08/2020 03:47	38.2711		0	0	0	0	0	0	0	0	0	0	0	0	0	0
137	0	1	2	0d 16:34:41.79000	0d 16:04:41.79000	0.00294481	0.0111006	0.00018311	3.9831	C	1	28/08/2020 03:57	38.1603		0	0	0	0	0	0	0	0	0	0	0	0	0	0
138	0	1	2	0d 16:44:41.79000	0d 16:14:41.79000	0.00297533	0.0112223	0.00018334	3.9916	C	1	28/08/2020 04:07	38.4135		0	0	0	0	0	0	0	0	0	0	0	0	0	0
139	0	1	2	0d 16:54:41.79000	0d 16:24:41.79000	0.00300586	0.0113443	0.00018288	4.0003	C	1	28/08/2020 04:17	38.2711		0	0	0	0	0	0	0	0	0	0	0	0	0	0
140	0	1	2	0d 17:04:41.79000	0d 16:34:41.79000	0.00303638	0.0114665	0.00018326	4.0092	C	1	28/08/2020 04:27	38.1919		0	0	0	0	0	0	0	0	0	0	0	0	0	0
141	0	1	2	0d 17:14:41.79000	0d 16:44:41.79000	0.00306691	0.011589	0.00018303	4.0177	C	1	28/08/2020 04:37	38.1128		0	0	0	0	0	0	0	0	0	0	0	0	0	0
142	0	1	2	0d 17:24:41.79000	0d 16:54:41.79000	0.00309744	0.0117118	0.00018326	4.0267	C	1	28/08/2020 04:47	38.0495		0	0	0	0	0	0	0	0	0	0	0	0	0	0
143	0	1	2	0d 17:34:41.79000	0d 17:04:41.79000	0.00312796	0.0118349	0.00018318	4.0356	C	1	28/08/2020 04:57	38.3661		0	0	0	0	0	0	0	0	0	0	0	0	0	0
144	0	1	2	0d 17:44:41.79000	0d 17:14:41.79000	0.00315849	0.0119582	0.00018318	4.0444	C	1	28/08/2020 05:07	38.2078		0	0	0	0	0	0	0	0	0	0	0	0	0	0
145	0	1	2	0d 17:54:41.79000	0d 17:24:41.79000	0.00318901	0.0120818	0.00018341	4.0534	C	1	28/08/2020 05:17	38.4452		0	0	0	0	0	0	0	0	0	0	0	0	0	0
146	0	1	2	0d 18:04:41.79000	0d 17:34:41.79000	0.00321954	0.0122057	0.00018311	4.0627	C	1	28/08/2020 05:27	38.1919		0	0	0	0	0	0	0	0	0	0	0	0	0	0
147	0	1	2	0d 18:14:41.79000	0d 17:44:41.79000	0.00325006	0.0123298	0.00018318	4.0719	C	1	28/08/2020 05:37	38.0495		0	0	0	0	0	0	0	0	0	0	0	0	0	0
148	0	1	2	0d 18:24:41.79000	0d 17:54:41.79000	0.00328059	0.0124543	0.00018311	4.0812	C	1	28/08/2020 05:47	38.0178		0	0	0	0	0	0	0	0	0	0	0	0	0	0
149	0	1	2	0d 18:34:41.79000	0d 18:04:41.79000	0.00331112	0.012579	0.00018318	4.0905	C	1	28/08/2020 05:57	38.0812		0	0	0	0	0	0	0	0	0	0	0	0	0	0
150	0	1	2	0d 18:44:41.79000	0d 18:14:41.79000	0.00334164	0.012704	0.00018326	4.1003	C	1	28/08/2020 06:07	38.2394		0	0	0	0	0	0	0	0	0	0	0	0	0	0
151	0	1	2	0d 18:54:41.79000	0d 18:24:41.79000	0.00337217	0.0128293	0.00018303	4.1099	C	1	28/08/2020 06:17	38.4768		0	0	0	0	0	0	0	0	0	0	0	0	0	0
152	0	1	2	0d 19:04:41.79000	0d 18:34:41.79000	0.00340269	0.0129549	0.00018318	4.1198	C	1	28/08/2020 06:27	38.3502		0	0	0	0	0	0	0	0	0	0	0	0	0	0
153	0	1	2	0d 19:14:41.79000	0d 18:44:41.79000	0.00343322	0.0130808	0.00018311	4.1294	C	1	28/08/2020 06:37	38.3661		0	0	0	0	0	0	0	0	0	0	0	0	0	0
154	0	1	2	0d 19:24:30.80000	0d 18:54:30.80000	0.00346318	0.0132047	0.00018311	4.1396	C	5	28/08/2020 06:47	38.3186		0	0	0	0	0	0	0	0	0	0	0	0	0	0
155	0	1	2	0d 19:34:30.80000	0d 19:04:30.80000	0.00349371	0.0133312	0.00018318	4.1494	C	1	28/08/2020 06:57	38.2078		0	0	0	0	0	0	0	0	0	0	0	0	0	0
156	0	1	2	0d 19:44:17.77000	0d 19:14:17.77000	0.00352357	0.0134553	0.00018311	4.1595	C	5	28/08/2020 07:07	38.1128		0	0	0	0	0	0	0	0	0	0	0	0	0	0
157	0	1	2	0d 19:54:09.65000	0d 19:24:09.65000	0.00355369	0.0135807	0.00018318	4.1695	C	5	28/08/2020 07:17	37.9545		0	0	0	0	0	0	0	0	0	0	0	0	0	0
158	0	1	2	0d 20:04:03.13000	0d 19:34:03.13000	0.00358388	0.0137067	0.00018341	4.1796	C	5	28/08/2020 07:27	38.3186		0	0	0	0	0	0	0	0	0	0	0	0	0	0
159	0	1	2	0d 20:13:48.18000	0d 19:43:48.18000	0.00361365	0.0138313	0.00018326	4.1897	C	5	28/08/2020 07:37	38.4768		0	0	0	0	0	0	0	0	0	0	0	0	0	0
160	0	1	2	0d 20:23:22.94000	0d 19:53:22.94000	0.00364289	0.0139539	0.00018303	4.1997	C	5	28/08/2020 07:46	38.2869		0	0	0	0	0	0	0	0	0	0	0	0	0	0
161	0	1	2	0d 20:23:25.52000	0d 19:53:25.52000	0.00364302	0.0139545	0.00018296	4.2	C	133	28/08/2020 07:46	38.3027		0	0	0	0	0	0	0	0	0	0	0	0	0	0
162	0	1	3	0d 20:23:25.55000	0d 00:00:00.03000	0.00364302	0.0139545	0.00018334	4.1996	C	0	28/08/2020 07:46	38.3027		0	0	0	0	0	0	0	0	0	0	0	0	0	0
163	0	1	3	0d 20:25:27.70000	0d 00:02:02.18000	0.0036477	0.0139741	0.00008324	4.2	C	4	28/08/2020 07:48	38.2869		0	0	0	0	0	0	0	0	0	0	0	0	0	0
164	0	1	3	0d 20:32:10.41000	0d 00:08:44.89000	0.00365189	0.0139918	0.00001831	4.1999	C	132	28/08/2020 07:55	38.3186		0	0	0	0	0	0	0	0	0	0	0	0	0	0
165	0	1	4	0d 20:32:10.42000	0d 00:00:00.01000	0	0	0	4.1997	R	0	28/08/2020 07:55	38.3186		0	0	0	0	0	0	0	0	0	0	0	0	0	0
166	0	1	4	0d 20:32:12.42000	0d 00:00:02.01000	0	0	0	4.1997	R	1	28/08/2020 07:55	38.3344		0	0	0	0	0	0	0	0	0	0	0	0	0	0
167	0	1	4	0d 20:32:14.42000	0d 00:00:04.01000	0	0	0	4.1997	R	1	28/08/2020 07:55	38.3344		0	0	0	0	0	0	0	0	0	0	0	0	0	0
168	0	1	4	0d 20:32:16.42000	0d 00:00:06.01000	0	0	0	4.1997	R	1	28/08/2020 07:55	38.3344		0	0	0	0	0	0	0	0	0	0	0	0	0	0
169	0	1	4	0d 20:32:18.42000	0d 00:00:08.01000	0	0	0	4.1997	R	1	28/08/2020 07:55	38.3344		0	0	0	0	0	0	0	0	0	0	0	0	0	0
170	0	1	4	0d 20:32:20.41000	0d 00:00:10.00000	0	0	0	4.1997	R	129	28/08/2020 07:55	38.3502		0	0	0	0	0	0	0	0	0	0	0	0	0	0
171	0	1	5	0d 20:32:20.45000	0d 00:00:00.04000	0	0.00000001	0.00018326	4.1988	D	0	28/08/2020 07:55	38.3502		0	0	0	0	0	0	0	0	0	0	0	0	0	0
172	0	1	5	0d 20:38:37.87000	0d 00:06:17.46000	0.0000192	0.00008052	0.00018334	4.1888	D	5	28/08/2020 08:01	38.4294		0	0	0	0	0	0	0	0	0	0	0	0	0	0
173	0	1	5	0d 20:46:56.26000	0d 00:14:35.85000	0.00004456	0.00018661	0.00018318	4.1787	D	5	28/08/2020 08:10	38.3977		0	0	0	0	0	0	0	0	0	0	0	0	0	0
174	0	1	5	0d 20:55:27.07000	0d 00:23:06.66000	0.00007055	0.00029508	0.00018311	4.1685	D	5	28/08/2020 08:18	38.461		0	0	0	0	0	0	0	0	0	0	0	0	0	0
175	0	1	5	0d 21:04:29.64000	0d 00:32:09.23000	0.00009815	0.00041001	0.00018326	4.1584	D	5	28/08/2020 08:27	38.3027		0	0	0	0	0	0	0	0	0	0	0	0	0	0
176	0	1	5	0d 21:13:19.76000	0d 00:40:59.35000	0.00012512	0.00052203	0.00018318	4.1483	D	5	28/08/2020 08:36	38.1286		0	0	0	0	0	0	0	0	0	0	0	0	0	0
177	0	1	5	0d 21:22:24.58000	0d 00:50:04.17000	0.00015284	0.00063688	0.00018288	4.1382	D	5	28/08/2020 08:45	38.2078		0	0	0	0	0	0	0	0	0	0	0	0	0	0
178	0	1	5	0d 21:31:34.10000	0d 00:59:13.69000	0.0001808	0.00075244	0.00018326	4.128	D	5	28/08/2020 08:54	38.3344		0	0	0	0	0	0	0	0	0	0	0	0	0	0
179	0	1	5	0d 21:41:02.31000	0d 01:08:41.90000	0.00020971	0.00087164	0.00018318	4.1178	D	5	28/08/2020 09:04	38.461		0	0	0	0	0	0	0	0	0	0	0	0	0	0
180	0	1	5	0d 21:50:43.46000	0d 01:18:23.05000	0.00023927	0.00099325	0.00018326	4.1077	D	5	28/08/2020 09:13	38.2711		0	0	0	0	0	0	0	0	0	0	0	0	0	0
181	0	1	5	0d 22:00:21.58000	0d 01:28:01.17000	0.00026869	0.00111392	0.00018326	4.0977	D	5	28/08/2020 09:23	38.1286		0	0	0	0	0	0	0	0	0	0	0	0	0	0
182	0	1	5	0d 22:09:59.37000	0d 01:37:38.96000	0.00029808	0.00123423	0.00018318	4.0876	D	5	28/08/2020 09:33	38.3344		0	0	0	0	0	0	0	0	0	0	0	0	0	0
183	0	1	5	0d 22:19:53.69000	0d 01:47:33.28000	0.00032832	0.00135768	0.00018326	4.0775	D	5	28/08/2020 09:43	38.2711		0	0	0	0	0	0	0	0	0	0	0	0	0	0
184	0	1	5	0d 22:29:53.69000	0d 01:57:33.28000	0.00035884	0.001482	0.00018311	4.0674	D	1	28/08/2020 09:53	38.1445		0	0	0	0	0	0	0	0	0	0	0	0	0	0
185	0	1	5	0d 22:39:53.69000	0d 02:07:33.28000	0.00038937	0.00160602	0.00018311	4.0578	D	1	28/08/2020 10:03	38.3819		0	0	0	0	0	0	0	0	0	0	0	0	0	0
186	0	1	5	0d 22:49:53.69000	0d 02:17:33.28000	0.0004199	0.00172974	0.00018303	4.0482	D	1	28/08/2020 10:13	38.2553		0	0	0	0	0	0	0	0	0	0	0	0	0	0
187	0	1	5	0d 22:59:53.69000	0d 02:27:33.28000	0.00045042	0.00185317	0.00018326	4.0386	D	1	28/08/2020 10:23	38.3819		0	0	0	0	0	0	0	0	0	0	0	0	0	0
188	0	1	5	0d 23:09:53.69000	0d 02:37:33.28000	0.00048095	0.00197631	0.00018318	4.0293	D	1	28/08/2020 10:33	38.2394		0	0	0	0	0	0	0	0	0	0	0	0	0	0
189	0	1	5	0d 23:19:53.69000	0d 02:47:33.28000	0.00051147	0.00209916	0.00018326	4.0198	D	1	28/08/2020 10:43	38.1286		0	0	0	0	0	0	0	0	0	0	0	0	0	0
190	0	1	5	0d 23:29:53.69000	0d 02:57:33.28000	0.000542	0.00222172	0.00018311	4.0105	D	1	28/08/2020 10:53	38.0653		0	0	0	0	0	0	0	0	0	0	0	0	0	0
191	0	1	5	0d 23:39:53.69000	0d 03:07:33.28000	0.00057252	0.00234401	0.00018303	4.0015	D	1	28/08/2020 11:03	38.0178		0	0	0	0	0	0	0	0	0	0	0	0	0	0
192	0	1	5	0d 23:49:53.69000	0d 03:17:33.28000	0.00060305	0.00246602	0.00018326	3.9924	D	1	28/08/2020 11:13	38.3186		0	0	0	0	0	0	0	0	0	0	0	0	0	0
193	0	1	5	0d 23:59:53.69000	0d 03:27:33.28000	0.00063358	0.00258775	0.00018303	3.9832	D	1	28/08/2020 11:23	38.1445		0	0	0	0	0	0	0	0	0	0	0	0	0	0
194	0	1	5	1d 00:09:53.69000	0d 03:37:33.28000	0.0006641	0.00270921	0.00018311	3.9745	D	1	28/08/2020 11:33	38.1445		0	0	0	0	0	0	0	0	0	0	0	0	0	0
195	0	1	5	1d 00:19:53.69000	0d 03:47:33.28000	0.00069463	0.0028304	0.00018311	3.9654	D	1	28/08/2020 11:43	38.097		0	0	0	0	0	0	0	0	0	0	0	0	0	0
196	0	1	5	1d 00:29:53.69000	0d 03:57:33.28000	0.00072515	0.00295132	0.00018318	3.9567	D	1	28/08/2020 11:53	38.0812		0	0	0	0	0	0	0	0	0	0	0	0	0	0
197	0	1	5	1d 00:39:53.69000	0d 04:07:33.28000	0.00075568	0.00307197	0.00018334	3.948	D	1	28/08/2020 12:03	38.1445		0	0	0	0	0	0	0	0	0	0	0	0	0	0
198	0	1	5	1d 00:49:53.69000	0d 04:17:33.28000	0.0007862	0.00319235	0.00018326	3.9393	D	1	28/08/2020 12:13	38.2394		0	0	0	0	0	0	0	0	0	0	0	0	0	0
199	0	1	5	1d 00:59:53.69000	0d 04:27:33.28000	0.00081673	0.00331247	0.00018318	3.9306	D	1	28/08/2020 12:23	38.2078		0	0	0	0	0	0	0	0	0	0	0	0	0	0
200	0	1	5	1d 01:09:53.69000	0d 04:37:33.28000	0.00084726	0.00343232	0.00018318	3.9222	D	1	28/08/2020 12:33	38.4294		0	0	0	0	0	0	0	0	0	0	0	0	0	0
201	0	1	5	1d 01:19:53.69000	0d 04:47:33.28000	0.00087778	0.00355192	0.00018318	3.9136	D	1	28/08/2020 12:43	38.2711		0	0	0	0	0	0	0	0	0	0	0	0	0	0
202	0	1	5	1d 01:29:53.69000	0d 04:57:33.28000	0.00090831	0.00367126	0.00018318	3.9054	D	1	28/08/2020 12:53	38.2236		0	0	0	0	0	0	0	0	0	0	0	0	0	0
203	0	1	5	1d 01:39:53.69000	0d 05:07:33.28000	0.00093883	0.00379035	0.00018334	3.8972	D	1	28/08/2020 13:03	38.097		0	0	0	0	0	0	0	0	0	0	0	0	0	0
204	0	1	5	1d 01:49:53.69000	0d 05:17:33.28000	0.00096936	0.00390919	0.00018318	3.8891	D	1	28/08/2020 13:13	38.1128		0	0	0	0	0	0	0	0	0	0	0	0	0	0
205	0	1	5	1d 01:59:53.69000	0d 05:27:33.28000	0.00099988	0.00402779	0.00018303	3.8813	D	1	28/08/2020 13:23	38.4135		0	0	0	0	0	0	0	0	0	0	0	0	0	0
206	0	1	5	1d 02:09:53.69000	0d 05:37:33.28000	0.00103041	0.00414615	0.00018303	3.8737	D	1	28/08/2020 13:33	38.2236		0	0	0	0	0	0	0	0	0	0	0	0	0	0
207	0	1	5	1d 02:19:53.69000	0d 05:47:33.28000	0.00106094	0.00426428	0.00018311	3.866	D	1	28/08/2020 13:43	38.3819		0	0	0	0	0	0	0	0	0	0	0	0	0	0
208	0	1	5	1d 02:29:53.69000	0d 05:57:33.28000	0.00109146	0.00438219	0.00018341	3.8589	D	1	28/08/2020 13:53	38.1445		0	0	0	0	0	0	0	0	0	0	0	0	0	0
209	0	1	5	1d 02:39:53.69000	0d 06:07:33.28000	0.00112199	0.00449987	0.00018326	3.8518	D	1	28/08/2020 14:03	38.0495		0	0	0	0	0	0	0	0	0	0	0	0	0	0
210	0	1	5	1d 02:49:53.69000	0d 06:17:33.28000	0.00115251	0.00461734	0.00018311	3.845	D	1	28/08/2020 14:13	38.002		0	0	0	0	0	0	0	0	0	0	0	0	0	0
211	0	1	5	1d 02:59:53.69000	0d 06:27:33.28000	0.00118304	0.00473461	0.00018318	3.8383	D	1	28/08/2020 14:23	38.002		0	0	0	0	0	0	0	0	0	0	0	0	0	0
212	0	1	5	1d 03:09:53.69000	0d 06:37:33.28000	0.00121356	0.00485168	0.00018318	3.8317	D	1	28/08/2020 14:33	38.3186		0	0	0	0	0	0	0	0	0	0	0	0	0	0
213	0	1	5	1d 03:19:53.69000	0d 06:47:33.28000	0.00124409	0.00496855	0.00018326	3.8257	D	1	28/08/2020 14:43	38.2394		0	0	0	0	0	0	0	0	0	0	0	0	0	0
214	0	1	5	1d 03:29:53.69000	0d 06:57:33.28000	0.00127462	0.00508525	0.00018318	3.8199	D	1	28/08/2020 14:53	38.3027		0	0	0	0	0	0	0	0	0	0	0	0	0	0
215	0	1	5	1d 03:39:53.69000	0d 07:07:33.28000	0.00130514	0.00520177	0.00018326	3.8141	D	1	28/08/2020 15:03	38.556		0	0	0	0	0	0	0	0	0	0	0	0	0	0
216	0	1	5	1d 03:49:53.69000	0d 07:17:33.28000	0.00133567	0.00531812	0.00018326	3.809	D	1	28/08/2020 15:13	38.4294		0	0	0	0	0	0	0	0	0	0	0	0	0	0
217	0	1	5	1d 03:59:53.69000	0d 07:27:33.28000	0.00136619	0.00543431	0.00018311	3.8038	D	1	28/08/2020 15:23	38.3027		0	0	0	0	0	0	0	0	0	0	0	0	0	0
218	0	1	5	1d 04:09:53.69000	0d 07:37:33.28000	0.00139672	0.00555036	0.00018326	3.7987	D	1	28/08/2020 15:33	38.2553		0	0	0	0	0	0	0	0	0	0	0	0	0	0
219	0	1	5	1d 04:19:53.69000	0d 07:47:33.28000	0.00142724	0.00566625	0.00018311	3.7943	D	1	28/08/2020 15:43	38.1919		0	0	0	0	0	0	0	0	0	0	0	0	0	0
220	0	1	5	1d 04:29:53.69000	0d 07:57:33.28000	0.00145777	0.00578201	0.00018303	3.79	D	1	28/08/2020 15:53	38.461		0	0	0	0	0	0	0	0	0	0	0	0	0	0
221	0	1	5	1d 04:39:53.69000	0d 08:07:33.28000	0.0014883	0.00589764	0.00018334	3.7858	D	1	28/08/2020 16:03	38.3027		0	0	0	0	0	0	0	0	0	0	0	0	0	0
222	0	1	5	1d 04:49:53.69000	0d 08:17:33.28000	0.00151882	0.00601314	0.00018296	3.7816	D	1	28/08/2020 16:13	38.1919		0	0	0	0	0	0	0	0	0	0	0	0	0	0
223	0	1	5	1d 04:59:53.69000	0d 08:27:33.28000	0.00154935	0.00612852	0.00018318	3.7778	D	1	28/08/2020 16:23	38.1286		0	0	0	0	0	0	0	0	0	0	0	0	0	0
224	0	1	5	1d 05:09:53.69000	0d 08:37:33.28000	0.00157987	0.00624378	0.00018326	3.7742	D	1	28/08/2020 16:33	38.0812		0	0	0	0	0	0	0	0	0	0	0	0	0	0
225	0	1	5	1d 05:19:53.69000	0d 08:47:33.28000	0.0016104	0.00635894	0.00018334	3.7705	D	1	28/08/2020 16:43	38.3977		0	0	0	0	0	0	0	0	0	0	0	0	0	0
226	0	1	5	1d 05:29:53.69000	0d 08:57:33.28000	0.00164092	0.00647399	0.00018303	3.767	D	1	28/08/2020 16:53	38.1445		0	0	0	0	0	0	0	0	0	0	0	0	0	0
227	0	1	5	1d 05:39:53.69000	0d 09:07:33.28000	0.00167145	0.00658893	0.00018318	3.7638	D	1	28/08/2020 17:03	38.3661		0	0	0	0	0	0	0	0	0	0	0	0	0	0
228	0	1	5	1d 05:49:53.69000	0d 09:17:33.28000	0.00170198	0.00670378	0.00018318	3.7606	D	1	28/08/2020 17:13	38.1761		0	0	0	0	0	0	0	0	0	0	0	0	0	0
229	0	1	5	1d 05:59:53.69000	0d 09:27:33.28000	0.0017325	0.00681853	0.00018318	3.7574	D	1	28/08/2020 17:23	38.1128		0	0	0	0	0	0	0	0	0	0	0	0	0	0
230	0	1	5	1d 06:09:53.69000	0d 09:37:33.28000	0.00176303	0.00693318	0.00018303	3.7545	D	1	28/08/2020 17:33	38.0178		0	0	0	0	0	0	0	0	0	0	0	0	0	0
231	0	1	5	1d 06:19:53.69000	0d 09:47:33.28000	0.00179355	0.00704774	0.00018318	3.7513	D	1	28/08/2020 17:43	38.0812		0	0	0	0	0	0	0	0	0	0	0	0	0	0
232	0	1	5	1d 06:29:53.69000	0d 09:57:33.28000	0.00182408	0.00716221	0.00018296	3.7485	D	1	28/08/2020 17:53	38.2711		0	0	0	0	0	0	0	0	0	0	0	0	0	0
233	0	1	5	1d 06:39:53.69000	0d 10:07:33.28000	0.0018546	0.00727659	0.00018303	3.7452	D	1	28/08/2020 18:03	38.461		0	0	0	0	0	0	0	0	0	0	0	0	0	0
234	0	1	5	1d 06:49:53.69000	0d 10:17:33.28000	0.00188513	0.00739087	0.00018311	3.7424	D	1	28/08/2020 18:13	38.3344		0	0	0	0	0	0	0	0	0	0	0	0	0	0
235	0	1	5	1d 06:59:53.69000	0d 10:27:33.28000	0.00191566	0.00750507	0.00018318	3.7394	D	1	28/08/2020 18:23	38.5243		0	0	0	0	0	0	0	0	0	0	0	0	0	0
236	0	1	5	1d 07:09:53.69000	0d 10:37:33.28000	0.00194618	0.00761918	0.00018318	3.7366	D	1	28/08/2020 18:33	38.3661		0	0	0	0	0	0	0	0	0	0	0	0	0	0
237	0	1	5	1d 07:19:53.69000	0d 10:47:33.28000	0.00197671	0.0077332	0.00018303	3.7337	D	1	28/08/2020 18:43	38.2236		0	0	0	0	0	0	0	0	0	0	0	0	0	0
238	0	1	5	1d 07:29:53.69000	0d 10:57:33.28000	0.00200723	0.00784714	0.00018311	3.7308	D	1	28/08/2020 18:53	38.1919		0	0	0	0	0	0	0	0	0	0	0	0	0	0
239	0	1	5	1d 07:39:53.69000	0d 11:07:33.28000	0.00203776	0.00796099	0.00018311	3.7279	D	1	28/08/2020 19:03	38.1128		0	0	0	0	0	0	0	0	0	0	0	0	0	0
240	0	1	5	1d 07:49:53.69000	0d 11:17:33.28000	0.00206829	0.00807474	0.00018296	3.7253	D	1	28/08/2020 19:13	38.3819		0	0	0	0	0	0	0	0	0	0	0	0	0	0
241	0	1	5	1d 07:59:53.69000	0d 11:27:33.28000	0.00209881	0.00818841	0.00018318	3.7221	D	1	28/08/2020 19:23	38.2236		0	0	0	0	0	0	0	0	0	0	0	0	0	0
242	0	1	5	1d 08:09:53.69000	0d 11:37:33.28000	0.00212934	0.00830199	0.00018326	3.7194	D	1	28/08/2020 19:33	38.097		0	0	0	0	0	0	0	0	0	0	0	0	0	0
243	0	1	5	1d 08:19:53.69000	0d 11:47:33.28000	0.00215986	0.00841548	0.00018326	3.7163	D	1	28/08/2020 19:43	38.0653		0	0	0	0	0	0	0	0	0	0	0	0	0	0
244	0	1	5	1d 08:29:53.69000	0d 11:57:33.28000	0.00219039	0.00852888	0.00018318	3.7131	D	1	28/08/2020 19:53	38.0337		0	0	0	0	0	0	0	0	0	0	0	0	0	0
245	0	1	5	1d 08:39:53.69000	0d 12:07:33.28000	0.00222091	0.00864218	0.00018311	3.7101	D	1	28/08/2020 20:03	38.3977		0	0	0	0	0	0	0	0	0	0	0	0	0	0
246	0	1	5	1d 08:49:53.69000	0d 12:17:33.28000	0.00225144	0.00875539	0.00018311	3.7069	D	1	28/08/2020 20:13	38.097		0	0	0	0	0	0	0	0	0	0	0	0	0	0
247	0	1	5	1d 08:59:53.69000	0d 12:27:33.28000	0.00228197	0.00886849	0.00018326	3.7037	D	1	28/08/2020 20:23	38.2869		0	0	0	0	0	0	0	0	0	0	0	0	0	0
248	0	1	5	1d 09:09:53.69000	0d 12:37:33.28000	0.00231249	0.0089815	0.00018311	3.7005	D	1	28/08/2020 20:33	38.2553		0	0	0	0	0	0	0	0	0	0	0	0	0	0
249	0	1	5	1d 09:19:53.69000	0d 12:47:33.28000	0.00234302	0.00909441	0.00018334	3.697	D	1	28/08/2020 20:43	38.3661		0	0	0	0	0	0	0	0	0	0	0	0	0	0
250	0	1	5	1d 09:29:53.69000	0d 12:57:33.28000	0.00237354	0.00920721	0.00018311	3.6936	D	1	28/08/2020 20:53	38.3186		0	0	0	0	0	0	0	0	0	0	0	0	0	0
251	0	1	5	1d 09:39:53.69000	0d 13:07:33.28000	0.00240407	0.00931991	0.00018303	3.6901	D	1	28/08/2020 21:03	38.2711		0	0	0	0	0	0	0	0	0	0	0	0	0	0
252	0	1	5	1d 09:49:53.69000	0d 13:17:33.28000	0.00243459	0.0094325	0.00018311	3.6864	D	1	28/08/2020 21:13	38.2078		0	0	0	0	0	0	0	0	0	0	0	0	0	0
253	0	1	5	1d 09:59:53.69000	0d 13:27:33.28000	0.00246512	0.00954497	0.00018318	3.6828	D	1	28/08/2020 21:23	38.4294		0	0	0	0	0	0	0	0	0	0	0	0	0	0
254	0	1	5	1d 10:09:53.69000	0d 13:37:33.28000	0.00249565	0.00965733	0.00018318	3.6788	D	1	28/08/2020 21:33	38.3186		0	0	0	0	0	0	0	0	0	0	0	0	0	0
255	0	1	5	1d 10:19:53.69000	0d 13:47:33.28000	0.00252617	0.00976958	0.00018311	3.6751	D	1	28/08/2020 21:43	38.4927		0	0	0	0	0	0	0	0	0	0	0	0	0	0
256	0	1	5	1d 10:29:53.69000	0d 13:57:33.28000	0.0025567	0.00988171	0.00018318	3.6712	D	1	28/08/2020 21:53	38.3027		0	0	0	0	0	0	0	0	0	0	0	0	0	0
257	0	1	5	1d 10:39:53.69000	0d 14:07:33.28000	0.00258722	0.00999372	0.00018303	3.6675	D	1	28/08/2020 22:03	38.1919		0	0	0	0	0	0	0	0	0	0	0	0	0	0
258	0	1	5	1d 10:49:53.69000	0d 14:17:33.28000	0.00261775	0.0101056	0.00018311	3.6629	D	1	28/08/2020 22:13	38.1128		0	0	0	0	0	0	0	0	0	0	0	0	0	0
259	0	1	5	1d 10:59:53.69000	0d 14:27:33.28000	0.00264827	0.0102173	0.00018311	3.6587	D	1	28/08/2020 22:23	38.0653		0	0	0	0	0	0	0	0	0	0	0	0	0	0
260	0	1	5	1d 11:09:53.69000	0d 14:37:33.28000	0.0026788	0.010329	0.00018318	3.6544	D	1	28/08/2020 22:33	38.3661		0	0	0	0	0	0	0	0	0	0	0	0	0	0
261	0	1	5	1d 11:19:53.69000	0d 14:47:33.28000	0.00270933	0.0104404	0.00018334	3.6498	D	1	28/08/2020 22:43	38.2078		0	0	0	0	0	0	0	0	0	0	0	0	0	0
262	0	1	5	1d 11:29:53.69000	0d 14:57:33.28000	0.00273985	0.0105518	0.00018318	3.6451	D	1	28/08/2020 22:53	38.0653		0	0	0	0	0	0	0	0	0	0	0	0	0	0
263	0	1	5	1d 11:39:53.69000	0d 15:07:33.28000	0.00277038	0.010663	0.00018318	3.6402	D	1	28/08/2020 23:03	38.0495		0	0	0	0	0	0	0	0	0	0	0	0	0	0
264	0	1	5	1d 11:49:53.69000	0d 15:17:33.28000	0.0028009	0.010774	0.00018341	3.6353	D	1	28/08/2020 23:13	38.0337		0	0	0	0	0	0	0	0	0	0	0	0	0	0
265	0	1	5	1d 11:59:53.69000	0d 15:27:33.28000	0.00283143	0.0108849	0.00018318	3.63	D	1	28/08/2020 23:23	38.3502		0	0	0	0	0	0	0	0	0	0	0	0	0	0
266	0	1	5	1d 12:09:53.69000	0d 15:37:33.28000	0.00286195	0.0109957	0.00018326	3.6246	D	1	28/08/2020 23:33	38.3661		0	0	0	0	0	0	0	0	0	0	0	0	0	0
267	0	1	5	1d 12:19:53.69000	0d 15:47:33.28000	0.00289248	0.0111062	0.00018311	3.6185	D	1	28/08/2020 23:43	38.2394		0	0	0	0	0	0	0	0	0	0	0	0	0	0
268	0	1	5	1d 12:29:53.69000	0d 15:57:33.28000	0.00292301	0.0112166	0.00018303	3.6118	D	1	28/08/2020 23:53	38.461		0	0	0	0	0	0	0	0	0	0	0	0	0	0
269	0	1	5	1d 12:39:53.69000	0d 16:07:33.28000	0.00295353	0.0113267	0.00018326	3.6048	D	1	29/08/2020 00:03	38.3344		0	0	0	0	0	0	0	0	0	0	0	0	0	0
270	0	1	5	1d 12:49:53.69000	0d 16:17:33.28000	0.00298406	0.0114367	0.00018311	3.597	D	1	29/08/2020 00:13	38.2711		0	0	0	0	0	0	0	0	0	0	0	0	0	0
271	0	1	5	1d 12:59:53.69000	0d 16:27:33.28000	0.00301458	0.0115463	0.00018303	3.5875	D	1	29/08/2020 00:23	38.2078		0	0	0	0	0	0	0	0	0	0	0	0	0	0
272	0	1	5	1d 13:08:47.73000	0d 16:36:27.32000	0.00304175	0.0116437	0.00018318	3.5775	D	5	29/08/2020 00:32	38.2553		0	0	0	0	0	0	0	0	0	0	0	0	0	0
273	0	1	5	1d 13:16:26.76000	0d 16:44:06.35000	0.00306511	0.0117271	0.00018326	3.5674	D	5	29/08/2020 00:39	38.1445		0	0	0	0	0	0	0	0	0	0	0	0	0	0
274	0	1	5	1d 13:22:26.36000	0d 16:50:05.95000	0.0030834	0.0117923	0.00018334	3.5573	D	5	29/08/2020 00:45	38.2553		0	0	0	0	0	0	0	0	0	0	0	0	0	0
275	0	1	5	1d 13:27:31.69000	0d 16:55:11.28000	0.00309894	0.0118475	0.00018318	3.5473	D	5	29/08/2020 00:50	38.3186		0	0	0	0	0	0	0	0	0	0	0	0	0	0
276	0	1	5	1d 13:31:49.56000	0d 16:59:29.15000	0.00311206	0.0118939	0.00018318	3.5372	D	5	29/08/2020 00:55	38.5085		0	0	0	0	0	0	0	0	0	0	0	0	0	0
277	0	1	5	1d 13:35:11.26000	0d 17:02:50.85000	0.00312232	0.0119302	0.00018318	3.5271	D	5	29/08/2020 00:58	38.2553		0	0	0	0	0	0	0	0	0	0	0	0	0	0
278	0	1	5	1d 13:38:02.24000	0d 17:05:41.83000	0.00313102	0.0119608	0.00018311	3.5171	D	5	29/08/2020 01:01	38.2236		0	0	0	0	0	0	0	0	0	0	0	0	0	0
279	0	1	5	1d 13:40:32.56000	0d 17:08:12.15000	0.00313866	0.0119877	0.00018326	3.507	D	5	29/08/2020 01:03	38.5085		0	0	0	0	0	0	0	0	0	0	0	0	0	0
280	0	1	5	1d 13:42:45.24000	0d 17:10:24.83000	0.00314541	0.0120113	0.00018318	3.4969	D	5	29/08/2020 01:06	38.0812		0	0	0	0	0	0	0	0	0	0	0	0	0	0
281	0	1	5	1d 13:44:37.92000	0d 17:12:17.51000	0.00315115	0.0120314	0.00018318	3.4868	D	5	29/08/2020 01:07	38.2236		0	0	0	0	0	0	0	0	0	0	0	0	0	0
282	0	1	5	1d 13:46:04.91000	0d 17:13:44.50000	0.00315557	0.0120468	0.00018288	3.4768	D	5	29/08/2020 01:09	38.0653		0	0	0	0	0	0	0	0	0	0	0	0	0	0
283	0	1	5	1d 13:47:23.58000	0d 17:15:03.17000	0.00315957	0.0120607	0.00018311	3.4667	D	5	29/08/2020 01:10	38.2869		0	0	0	0	0	0	0	0	0	0	0	0	0	0
284	0	1	5	1d 13:48:42.81000	0d 17:16:22.40000	0.00316361	0.0120746	0.00018318	3.4566	D	5	29/08/2020 01:12	38.461		0	0	0	0	0	0	0	0	0	0	0	0	0	0
285	0	1	5	1d 13:49:55.03000	0d 17:17:34.62000	0.00316728	0.0120873	0.00018318	3.4466	D	5	29/08/2020 01:13	38.2394		0	0	0	0	0	0	0	0	0	0	0	0	0	0
286	0	1	5	1d 13:50:51.48000	0d 17:18:31.07000	0.00317015	0.0120972	0.00018311	3.4365	D	5	29/08/2020 01:14	38.3819		0	0	0	0	0	0	0	0	0	0	0	0	0	0
287	0	1	5	1d 13:51:46.22000	0d 17:19:25.81000	0.00317294	0.0121067	0.00018303	3.4264	D	5	29/08/2020 01:15	38.1761		0	0	0	0	0	0	0	0	0	0	0	0	0	0
288	0	1	5	1d 13:52:37.74000	0d 17:20:17.33000	0.00317556	0.0121157	0.00018318	3.4163	D	5	29/08/2020 01:15	38.1445		0	0	0	0	0	0	0	0	0	0	0	0	0	0
289	0	1	5	1d 13:53:27.38000	0d 17:21:06.97000	0.00317808	0.0121243	0.00018326	3.4063	D	5	29/08/2020 01:16	38.1603		0	0	0	0	0	0	0	0	0	0	0	0	0	0
290	0	1	5	1d 13:54:15.11000	0d 17:21:54.70000	0.00318051	0.0121326	0.00018318	3.3962	D	5	29/08/2020 01:17	38.2553		0	0	0	0	0	0	0	0	0	0	0	0	0	0
291	0	1	5	1d 13:54:56.61000	0d 17:22:36.20000	0.00318262	0.0121397	0.00018318	3.386	D	5	29/08/2020 01:18	38.0337		0	0	0	0	0	0	0	0	0	0	0	0	0	0
292	0	1	5	1d 13:55:36.16000	0d 17:23:15.75000	0.00318464	0.0121465	0.00018311	3.3759	D	5	29/08/2020 01:18	38.2078		0	0	0	0	0	0	0	0	0	0	0	0	0	0
293	0	1	5	1d 13:56:14.87000	0d 17:23:54.46000	0.0031866	0.0121532	0.00018318	3.3658	D	5	29/08/2020 01:19	38.3027		0	0	0	0	0	0	0	0	0	0	0	0	0	0
294	0	1	5	1d 13:56:52.79000	0d 17:24:32.38000	0.00318853	0.0121597	0.00018311	3.3558	D	5	29/08/2020 01:20	38.3977		0	0	0	0	0	0	0	0	0	0	0	0	0	0
295	0	1	5	1d 13:57:26.18000	0d 17:25:05.77000	0.00319023	0.0121654	0.00018311	3.3455	D	5	29/08/2020 01:20	38.461		0	0	0	0	0	0	0	0	0	0	0	0	0	0
296	0	1	5	1d 13:57:57.16000	0d 17:25:36.75000	0.00319181	0.0121706	0.00018296	3.3355	D	5	29/08/2020 01:21	38.1603		0	0	0	0	0	0	0	0	0	0	0	0	0	0
297	0	1	5	1d 13:58:26.81000	0d 17:26:06.40000	0.00319332	0.0121757	0.00018311	3.3252	D	5	29/08/2020 01:21	38.2553		0	0	0	0	0	0	0	0	0	0	0	0	0	0
298	0	1	5	1d 13:58:55.18000	0d 17:26:34.77000	0.00319476	0.0121804	0.00018311	3.3152	D	5	29/08/2020 01:22	38.3344		0	0	0	0	0	0	0	0	0	0	0	0	0	0
299	0	1	5	1d 13:59:22.71000	0d 17:27:02.30000	0.00319616	0.0121851	0.00018296	3.3051	D	5	29/08/2020 01:22	38.1445		0	0	0	0	0	0	0	0	0	0	0	0	0	0
300	0	1	5	1d 13:59:49.45000	0d 17:27:29.04000	0.00319752	0.0121896	0.00018311	3.295	D	5	29/08/2020 01:23	38.1286		0	0	0	0	0	0	0	0	0	0	0	0	0	0
301	0	1	5	1d 14:00:14.57000	0d 17:27:54.16000	0.0031988	0.0121938	0.00018288	3.2848	D	5	29/08/2020 01:23	38.1919		0	0	0	0	0	0	0	0	0	0	0	0	0	0
302	0	1	5	1d 14:00:39.56000	0d 17:28:19.15000	0.00320007	0.0121979	0.00018311	3.2746	D	5	29/08/2020 01:23	38.2869		0	0	0	0	0	0	0	0	0	0	0	0	0	0
303	0	1	5	1d 14:01:05.60000	0d 17:28:45.19000	0.0032014	0.0122023	0.00018326	3.2645	D	5	29/08/2020 01:24	38.0653		0	0	0	0	0	0	0	0	0	0	0	0	0	0
304	0	1	5	1d 14:01:29.73000	0d 17:29:09.32000	0.00320262	0.0122063	0.00018318	3.2544	D	5	29/08/2020 01:24	38.0495		0	0	0	0	0	0	0	0	0	0	0	0	0	0
305	0	1	5	1d 14:01:51.57000	0d 17:29:31.16000	0.00320373	0.0122099	0.00018311	3.2444	D	5	29/08/2020 01:25	38.1286		0	0	0	0	0	0	0	0	0	0	0	0	0	0
306	0	1	5	1d 14:02:11.19000	0d 17:29:50.78000	0.00320473	0.0122131	0.00018326	3.2341	D	5	29/08/2020 01:25	38.2236		0	0	0	0	0	0	0	0	0	0	0	0	0	0
307	0	1	5	1d 14:02:29.83000	0d 17:30:09.42000	0.00320568	0.0122162	0.00018318	3.2239	D	5	29/08/2020 01:25	38.2869		0	0	0	0	0	0	0	0	0	0	0	0	0	0
308	0	1	5	1d 14:02:47.96000	0d 17:30:27.55000	0.0032066	0.0122192	0.00018318	3.2137	D	5	29/08/2020 01:26	38.002		0	0	0	0	0	0	0	0	0	0	0	0	0	0
309	0	1	5	1d 14:03:05.67000	0d 17:30:45.26000	0.0032075	0.012222	0.00018326	3.2036	D	5	29/08/2020 01:26	38.002		0	0	0	0	0	0	0	0	0	0	0	0	0	0
310	0	1	5	1d 14:03:22.93000	0d 17:31:02.52000	0.00320838	0.0122249	0.00018341	3.1936	D	5	29/08/2020 01:26	38.0495		0	0	0	0	0	0	0	0	0	0	0	0	0	0
311	0	1	5	1d 14:03:39.49000	0d 17:31:19.08000	0.00320923	0.0122275	0.00018326	3.1833	D	5	29/08/2020 01:26	38.097		0	0	0	0	0	0	0	0	0	0	0	0	0	0
312	0	1	5	1d 14:03:55.88000	0d 17:31:35.47000	0.00321006	0.0122302	0.00018318	3.1733	D	5	29/08/2020 01:27	38.1919		0	0	0	0	0	0	0	0	0	0	0	0	0	0
313	0	1	5	1d 14:04:11.81000	0d 17:31:51.40000	0.00321087	0.0122328	0.00018303	3.163	D	5	29/08/2020 01:27	38.2394		0	0	0	0	0	0	0	0	0	0	0	0	0	0
314	0	1	5	1d 14:04:27.18000	0d 17:32:06.77000	0.00321165	0.0122352	0.00018318	3.153	D	5	29/08/2020 01:27	38.2869		0	0	0	0	0	0	0	0	0	0	0	0	0	0
315	0	1	5	1d 14:04:41.94000	0d 17:32:21.53000	0.0032124	0.0122376	0.00018326	3.1427	D	5	29/08/2020 01:27	38.3186		0	0	0	0	0	0	0	0	0	0	0	0	0	0
316	0	1	5	1d 14:04:56.58000	0d 17:32:36.17000	0.00321315	0.0122399	0.00018341	3.1325	D	5	29/08/2020 01:28	38.3661		0	0	0	0	0	0	0	0	0	0	0	0	0	0
317	0	1	5	1d 14:05:10.45000	0d 17:32:50.04000	0.00321385	0.0122421	0.00018318	3.1225	D	5	29/08/2020 01:28	38.3977		0	0	0	0	0	0	0	0	0	0	0	0	0	0
318	0	1	5	1d 14:05:23.73000	0d 17:33:03.32000	0.00321453	0.0122442	0.00018318	3.1122	D	5	29/08/2020 01:28	38.4135		0	0	0	0	0	0	0	0	0	0	0	0	0	0
319	0	1	5	1d 14:05:36.98000	0d 17:33:16.57000	0.0032152	0.0122463	0.00018318	3.1022	D	5	29/08/2020 01:28	38.4294		0	0	0	0	0	0	0	0	0	0	0	0	0	0
320	0	1	5	1d 14:05:49.48000	0d 17:33:29.07000	0.00321584	0.0122483	0.00018326	3.0921	D	5	29/08/2020 01:29	38.461		0	0	0	0	0	0	0	0	0	0	0	0	0	0
321	0	1	5	1d 14:06:01.91000	0d 17:33:41.50000	0.00321647	0.0122503	0.00018318	3.0817	D	5	29/08/2020 01:29	38.4294		0	0	0	0	0	0	0	0	0	0	0	0	0	0
322	0	1	5	1d 14:06:14.05000	0d 17:33:53.64000	0.00321709	0.0122522	0.00018318	3.0716	D	5	29/08/2020 01:29	38.1603		0	0	0	0	0	0	0	0	0	0	0	0	0	0
323	0	1	5	1d 14:06:25.64000	0d 17:34:05.23000	0.00321768	0.012254	0.00018318	3.0616	D	5	29/08/2020 01:29	38.1761		0	0	0	0	0	0	0	0	0	0	0	0	0	0
324	0	1	5	1d 14:06:36.92000	0d 17:34:16.51000	0.00321825	0.0122557	0.00018303	3.0515	D	5	29/08/2020 01:29	38.1919		0	0	0	0	0	0	0	0	0	0	0	0	0	0
325	0	1	5	1d 14:06:47.98000	0d 17:34:27.57000	0.00321881	0.0122574	0.00018326	3.0413	D	5	29/08/2020 01:30	38.2078		0	0	0	0	0	0	0	0	0	0	0	0	0	0
326	0	1	5	1d 14:06:58.90000	0d 17:34:38.49000	0.00321937	0.0122591	0.00018303	3.0311	D	5	29/08/2020 01:30	38.2553		0	0	0	0	0	0	0	0	0	0	0	0	0	0
327	0	1	5	1d 14:07:09.22000	0d 17:34:48.81000	0.0032199	0.0122607	0.00018311	3.021	D	5	29/08/2020 01:30	38.3027		0	0	0	0	0	0	0	0	0	0	0	0	0	0
328	0	1	5	1d 14:07:19.26000	0d 17:34:58.85000	0.00322041	0.0122623	0.00018311	3.0108	D	5	29/08/2020 01:30	38.3344		0	0	0	0	0	0	0	0	0	0	0	0	0	0
329	0	1	5	1d 14:07:29.08000	0d 17:35:08.67000	0.00322091	0.0122638	0.00018311	3.0007	D	5	29/08/2020 01:30	38.3661		0	0	0	0	0	0	0	0	0	0	0	0	0	0
330	0	1	5	1d 14:07:38.70000	0d 17:35:18.29000	0.0032214	0.0122652	0.00018303	2.9905	D	5	29/08/2020 01:30	38.3977		0	0	0	0	0	0	0	0	0	0	0	0	0	0
331	0	1	5	1d 14:07:48.33000	0d 17:35:27.92000	0.00322189	0.0122667	0.00018318	2.9802	D	5	29/08/2020 01:31	38.1128		0	0	0	0	0	0	0	0	0	0	0	0	0	0
332	0	1	5	1d 14:07:57.67000	0d 17:35:37.26000	0.00322236	0.0122681	0.00018311	2.97	D	5	29/08/2020 01:31	38.0495		0	0	0	0	0	0	0	0	0	0	0	0	0	0
333	0	1	5	1d 14:08:06.89000	0d 17:35:46.48000	0.00322283	0.0122695	0.00018318	2.9599	D	5	29/08/2020 01:31	38.0495		0	0	0	0	0	0	0	0	0	0	0	0	0	0
334	0	1	5	1d 14:08:15.95000	0d 17:35:55.54000	0.00322329	0.0122708	0.00018311	2.9497	D	5	29/08/2020 01:31	38.1128		0	0	0	0	0	0	0	0	0	0	0	0	0	0
335	0	1	5	1d 14:08:24.92000	0d 17:36:04.51000	0.00322375	0.0122722	0.00018311	2.9397	D	5	29/08/2020 01:31	38.1286		0	0	0	0	0	0	0	0	0	0	0	0	0	0
336	0	1	5	1d 14:08:33.59000	0d 17:36:13.18000	0.00322419	0.0122735	0.00018326	2.9294	D	5	29/08/2020 01:31	38.1761		0	0	0	0	0	0	0	0	0	0	0	0	0	0
337	0	1	5	1d 14:08:42.17000	0d 17:36:21.76000	0.00322462	0.0122748	0.00018326	2.9194	D	5	29/08/2020 01:31	38.2078		0	0	0	0	0	0	0	0	0	0	0	0	0	0
338	0	1	5	1d 14:08:50.57000	0d 17:36:30.16000	0.00322505	0.012276	0.00018318	2.9091	D	5	29/08/2020 01:32	38.2394		0	0	0	0	0	0	0	0	0	0	0	0	0	0
339	0	1	5	1d 14:08:58.99000	0d 17:36:38.58000	0.00322548	0.0122773	0.00018318	2.8988	D	5	29/08/2020 01:32	38.2711		0	0	0	0	0	0	0	0	0	0	0	0	0	0
340	0	1	5	1d 14:09:07.43000	0d 17:36:47.02000	0.00322591	0.0122785	0.00018303	2.8887	D	5	29/08/2020 01:32	38.2869		0	0	0	0	0	0	0	0	0	0	0	0	0	0
341	0	1	5	1d 14:09:15.67000	0d 17:36:55.26000	0.00322633	0.0122797	0.00018326	2.8785	D	5	29/08/2020 01:32	38.3186		0	0	0	0	0	0	0	0	0	0	0	0	0	0
342	0	1	5	1d 14:09:23.81000	0d 17:37:03.40000	0.00322674	0.0122809	0.00018334	2.8681	D	5	29/08/2020 01:32	38.2869		0	0	0	0	0	0	0	0	0	0	0	0	0	0
343	0	1	5	1d 14:09:31.70000	0d 17:37:11.29000	0.00322714	0.012282	0.00018326	2.858	D	5	29/08/2020 01:32	38.1128		0	0	0	0	0	0	0	0	0	0	0	0	0	0
344	0	1	5	1d 14:09:39.31000	0d 17:37:18.90000	0.00322753	0.0122831	0.00018311	2.8478	D	5	29/08/2020 01:32	38.0653		0	0	0	0	0	0	0	0	0	0	0	0	0	0
345	0	1	5	1d 14:09:46.68000	0d 17:37:26.27000	0.00322791	0.0122842	0.00018303	2.8374	D	5	29/08/2020 01:33	38.097		0	0	0	0	0	0	0	0	0	0	0	0	0	0
346	0	1	5	1d 14:09:53.98000	0d 17:37:33.57000	0.00322828	0.0122853	0.00018311	2.8272	D	5	29/08/2020 01:33	38.1286		0	0	0	0	0	0	0	0	0	0	0	0	0	0
347	0	1	5	1d 14:10:01.06000	0d 17:37:40.65000	0.00322864	0.0122863	0.00018318	2.8171	D	5	29/08/2020 01:33	38.1286		0	0	0	0	0	0	0	0	0	0	0	0	0	0
348	0	1	5	1d 14:10:08.11000	0d 17:37:47.70000	0.003229	0.0122873	0.00018318	2.807	D	5	29/08/2020 01:33	38.1761		0	0	0	0	0	0	0	0	0	0	0	0	0	0
349	0	1	5	1d 14:10:15.13000	0d 17:37:54.72000	0.00322935	0.0122883	0.00018296	2.7968	D	5	29/08/2020 01:33	38.1761		0	0	0	0	0	0	0	0	0	0	0	0	0	0
350	0	1	5	1d 14:10:22.05000	0d 17:38:01.64000	0.00322971	0.0122893	0.00018326	2.7866	D	5	29/08/2020 01:33	38.1919		0	0	0	0	0	0	0	0	0	0	0	0	0	0
351	0	1	5	1d 14:10:28.94000	0d 17:38:08.53000	0.00323006	0.0122902	0.00018311	2.7765	D	5	29/08/2020 01:33	38.2236		0	0	0	0	0	0	0	0	0	0	0	0	0	0
352	0	1	5	1d 14:10:35.55000	0d 17:38:15.14000	0.00323039	0.0122912	0.00018318	2.7663	D	5	29/08/2020 01:33	38.2553		0	0	0	0	0	0	0	0	0	0	0	0	0	0
353	0	1	5	1d 14:10:42.37000	0d 17:38:21.96000	0.00323074	0.0122921	0.00018318	2.7558	D	5	29/08/2020 01:34	38.2869		0	0	0	0	0	0	0	0	0	0	0	0	0	0
354	0	1	5	1d 14:10:49.12000	0d 17:38:28.71000	0.00323108	0.0122931	0.00018311	2.7456	D	5	29/08/2020 01:34	38.3027		0	0	0	0	0	0	0	0	0	0	0	0	0	0
355	0	1	5	1d 14:10:55.53000	0d 17:38:35.12000	0.00323141	0.012294	0.00018303	2.7355	D	5	29/08/2020 01:34	38.3027		0	0	0	0	0	0	0	0	0	0	0	0	0	0
356	0	1	5	1d 14:11:01.91000	0d 17:38:41.50000	0.00323173	0.0122949	0.00018326	2.7251	D	5	29/08/2020 01:34	38.3186		0	0	0	0	0	0	0	0	0	0	0	0	0	0
357	0	1	5	1d 14:11:08.25000	0d 17:38:47.84000	0.00323206	0.0122957	0.00018311	2.715	D	5	29/08/2020 01:34	38.1128		0	0	0	0	0	0	0	0	0	0	0	0	0	0
358	0	1	5	1d 14:11:14.39000	0d 17:38:53.98000	0.00323237	0.0122966	0.00018311	2.7047	D	5	29/08/2020 01:34	38.002		0	0	0	0	0	0	0	0	0	0	0	0	0	0
359	0	1	5	1d 14:11:20.57000	0d 17:39:00.16000	0.00323268	0.0122974	0.00018311	2.6946	D	5	29/08/2020 01:34	38.002		0	0	0	0	0	0	0	0	0	0	0	0	0	0
360	0	1	5	1d 14:11:26.68000	0d 17:39:06.27000	0.00323299	0.0122983	0.00018318	2.6844	D	5	29/08/2020 01:34	38.002		0	0	0	0	0	0	0	0	0	0	0	0	0	0
361	0	1	5	1d 14:11:32.68000	0d 17:39:12.27000	0.0032333	0.0122991	0.00018341	2.6741	D	5	29/08/2020 01:34	38.0495		0	0	0	0	0	0	0	0	0	0	0	0	0	0
362	0	1	5	1d 14:11:38.65000	0d 17:39:18.24000	0.0032336	0.0122999	0.00018318	2.6639	D	5	29/08/2020 01:34	38.0495		0	0	0	0	0	0	0	0	0	0	0	0	0	0
363	0	1	5	1d 14:11:44.53000	0d 17:39:24.12000	0.0032339	0.0123007	0.00018311	2.6538	D	5	29/08/2020 01:35	38.0812		0	0	0	0	0	0	0	0	0	0	0	0	0	0
364	0	1	5	1d 14:11:50.33000	0d 17:39:29.92000	0.0032342	0.0123015	0.00018341	2.6438	D	5	29/08/2020 01:35	38.097		0	0	0	0	0	0	0	0	0	0	0	0	0	0
365	0	1	5	1d 14:11:56.24000	0d 17:39:35.83000	0.0032345	0.0123023	0.00018318	2.6336	D	5	29/08/2020 01:35	38.1128		0	0	0	0	0	0	0	0	0	0	0	0	0	0
366	0	1	5	1d 14:12:02.08000	0d 17:39:41.67000	0.0032348	0.0123031	0.00018303	2.6233	D	5	29/08/2020 01:35	38.1445		0	0	0	0	0	0	0	0	0	0	0	0	0	0
367	0	1	5	1d 14:12:07.86000	0d 17:39:47.45000	0.00323509	0.0123038	0.00018318	2.6133	D	5	29/08/2020 01:35	38.1603		0	0	0	0	0	0	0	0	0	0	0	0	0	0
368	0	1	5	1d 14:12:13.51000	0d 17:39:53.10000	0.00323538	0.0123046	0.00018326	2.6032	D	5	29/08/2020 01:35	38.2078		0	0	0	0	0	0	0	0	0	0	0	0	0	0
369	0	1	5	1d 14:12:19.32000	0d 17:39:58.91000	0.00323567	0.0123053	0.00018303	2.593	D	5	29/08/2020 01:35	38.2078		0	0	0	0	0	0	0	0	0	0	0	0	0	0
370	0	1	5	1d 14:12:25.19000	0d 17:40:04.78000	0.00323597	0.0123061	0.00018303	2.5827	D	5	29/08/2020 01:35	38.2236		0	0	0	0	0	0	0	0	0	0	0	0	0	0
371	0	1	5	1d 14:12:30.91000	0d 17:40:10.50000	0.00323626	0.0123069	0.00018318	2.5725	D	5	29/08/2020 01:35	38.2394		0	0	0	0	0	0	0	0	0	0	0	0	0	0
372	0	1	5	1d 14:12:36.71000	0d 17:40:16.30000	0.00323656	0.0123076	0.00018311	2.5623	D	5	29/08/2020 01:35	38.2711		0	0	0	0	0	0	0	0	0	0	0	0	0	0
373	0	1	5	1d 14:12:42.58000	0d 17:40:22.17000	0.00323686	0.0123084	0.00018326	2.5521	D	5	29/08/2020 01:36	38.2869		0	0	0	0	0	0	0	0	0	0	0	0	0	0
374	0	1	5	1d 14:12:48.41000	0d 17:40:28.00000	0.00323715	0.0123091	0.00018326	2.5418	D	5	29/08/2020 01:36	38.2869		0	0	0	0	0	0	0	0	0	0	0	0	0	0
375	0	1	5	1d 14:12:54.22000	0d 17:40:33.81000	0.00323745	0.0123099	0.00018334	2.5316	D	5	29/08/2020 01:36	38.3027		0	0	0	0	0	0	0	0	0	0	0	0	0	0
376	0	1	5	1d 14:13:00.08000	0d 17:40:39.67000	0.00323775	0.0123106	0.00018303	2.5214	D	5	29/08/2020 01:36	38.3344		0	0	0	0	0	0	0	0	0	0	0	0	0	0
377	0	1	5	1d 14:13:06.00000	0d 17:40:45.59000	0.00323805	0.0123114	0.00018311	2.511	D	5	29/08/2020 01:36	38.3502		0	0	0	0	0	0	0	0	0	0	0	0	0	0
378	0	1	5	1d 14:13:11.77000	0d 17:40:51.36000	0.00323834	0.0123121	0.00018288	2.501	D	5	29/08/2020 01:36	38.3502		0	0	0	0	0	0	0	0	0	0	0	0	0	0
379	0	1	5	1d 14:13:12.26000	0d 17:40:51.85000	0.00323837	0.0123122	0.00018318	2.5	D	133	29/08/2020 01:36	38.3661		0	0	0	0	0	0	0	0	0	0	0	0	0	0
380	0	1	6	1d 14:13:12.27000	0d 00:00:00.01000	0	0	0	2.5046	R	0	29/08/2020 01:36	38.3661		0	0	0	0	0	0	0	0	0	0	0	0	0	0
381	0	1	6	1d 14:13:14.27000	0d 00:00:02.01000	0	0	0	2.5777	R	1	29/08/2020 01:36	38.3661		0	0	0	0	0	0	0	0	0	0	0	0	0	0
382	0	1	6	1d 14:13:16.27000	0d 00:00:04.01000	0	0	0	2.6294	R	1	29/08/2020 01:36	38.3661		0	0	0	0	0	0	0	0	0	0	0	0	0	0
383	0	1	6	1d 14:13:18.27000	0d 00:00:06.01000	0	0	0	2.6728	R	1	29/08/2020 01:36	38.3819		0	0	0	0	0	0	0	0	0	0	0	0	0	0
384	0	1	6	1d 14:13:20.27000	0d 00:00:08.01000	0	0	0	2.7103	R	1	29/08/2020 01:36	38.3819		0	0	0	0	0	0	0	0	0	0	0	0	0	0
385	0	1	6	1d 14:13:22.26000	0d 00:00:10.00000	0	0	0	2.7437	R	129	29/08/2020 01:36	38.3819		0	0	0	0	0	0	0	0	0	0	0	0	0	0
386	1	2	9	1d 14:13:22.30000	0d 00:00:00.04000	0.00000001	0.00000002	0.00073396	2.779	C	0	29/08/2020 01:36	38.3977		0	0	0	0	0	0	0	0	0	0	0	0	0	0
387	1	2	9	1d 14:13:22.46000	0d 00:00:00.20000	0.00000004	0.00000011	0.00073281	2.811	C	5	29/08/2020 01:36	38.3977		0	0	0	0	0	0	0	0	0	0	0	0	0	0
388	1	2	9	1d 14:13:22.60000	0d 00:00:00.34000	0.00000007	0.00000019	0.00073281	2.8345	C	5	29/08/2020 01:36	38.3977		0	0	0	0	0	0	0	0	0	0	0	0	0	0
389	1	2	9	1d 14:13:22.75000	0d 00:00:00.49000	0.0000001	0.00000028	0.00073274	2.8563	C	5	29/08/2020 01:36	38.3977		0	0	0	0	0	0	0	0	0	0	0	0	0	0
390	1	2	9	1d 14:13:22.91000	0d 00:00:00.65000	0.00000013	0.00000037	0.00073289	2.8772	C	5	29/08/2020 01:36	38.3977		0	0	0	0	0	0	0	0	0	0	0	0	0	0
391	1	2	9	1d 14:13:23.08000	0d 00:00:00.82000	0.00000017	0.00000047	0.00073297	2.8975	C	5	29/08/2020 01:36	38.3977		0	0	0	0	0	0	0	0	0	0	0	0	0	0
392	1	2	9	1d 14:13:23.25000	0d 00:00:00.99000	0.0000002	0.00000057	0.00073297	2.9163	C	5	29/08/2020 01:36	38.3819		0	0	0	0	0	0	0	0	0	0	0	0	0	0
393	1	2	9	1d 14:13:23.43000	0d 00:00:01.17000	0.00000024	0.00000068	0.00073289	2.9354	C	5	29/08/2020 01:36	38.3819		0	0	0	0	0	0	0	0	0	0	0	0	0	0
394	1	2	9	1d 14:13:23.61000	0d 00:00:01.35000	0.00000027	0.00000079	0.00073274	2.9534	C	5	29/08/2020 01:36	38.3819		0	0	0	0	0	0	0	0	0	0	0	0	0	0
395	1	2	9	1d 14:13:23.80000	0d 00:00:01.54000	0.00000031	0.0000009	0.00073289	2.9714	C	5	29/08/2020 01:36	38.3819		0	0	0	0	0	0	0	0	0	0	0	0	0	0
396	1	2	9	1d 14:13:23.99000	0d 00:00:01.73000	0.00000035	0.00000102	0.00073289	2.9894	C	5	29/08/2020 01:36	38.3819		0	0	0	0	0	0	0	0	0	0	0	0	0	0
397	1	2	9	1d 14:13:24.19000	0d 00:00:01.93000	0.00000039	0.00000114	0.00073274	3.0072	C	5	29/08/2020 01:36	38.3819		0	0	0	0	0	0	0	0	0	0	0	0	0	0
398	1	2	9	1d 14:13:24.39000	0d 00:00:02.13000	0.00000043	0.00000126	0.00073274	3.0246	C	5	29/08/2020 01:36	38.3977		0	0	0	0	0	0	0	0	0	0	0	0	0	0
399	1	2	9	1d 14:13:24.60000	0d 00:00:02.34000	0.00000048	0.00000139	0.00073281	3.0422	C	5	29/08/2020 01:36	38.3977		0	0	0	0	0	0	0	0	0	0	0	0	0	0
400	1	2	9	1d 14:13:24.81000	0d 00:00:02.55000	0.00000052	0.00000152	0.00073289	3.0593	C	5	29/08/2020 01:36	38.3977		0	0	0	0	0	0	0	0	0	0	0	0	0	0
401	1	2	9	1d 14:13:25.02000	0d 00:00:02.76000	0.00000056	0.00000166	0.00073266	3.0759	C	5	29/08/2020 01:36	38.3977		0	0	0	0	0	0	0	0	0	0	0	0	0	0
402	1	2	9	1d 14:13:25.23000	0d 00:00:02.97000	0.0000006	0.00000179	0.00073281	3.0921	C	5	29/08/2020 01:36	38.3977		0	0	0	0	0	0	0	0	0	0	0	0	0	0
403	1	2	9	1d 14:13:25.44000	0d 00:00:03.18000	0.00000065	0.00000192	0.00073266	3.108	C	5	29/08/2020 01:36	38.3977		0	0	0	0	0	0	0	0	0	0	0	0	0	0
404	1	2	9	1d 14:13:25.66000	0d 00:00:03.40000	0.00000069	0.00000206	0.00073281	3.1243	C	5	29/08/2020 01:36	38.3977		0	0	0	0	0	0	0	0	0	0	0	0	0	0
405	1	2	9	1d 14:13:25.89000	0d 00:00:03.63000	0.00000074	0.00000221	0.00073274	3.1406	C	5	29/08/2020 01:36	38.3819		0	0	0	0	0	0	0	0	0	0	0	0	0	0
406	1	2	9	1d 14:13:26.12000	0d 00:00:03.86000	0.00000079	0.00000235	0.00073274	3.1569	C	5	29/08/2020 01:36	38.3819		0	0	0	0	0	0	0	0	0	0	0	0	0	0
407	1	2	9	1d 14:13:26.35000	0d 00:00:04.09000	0.00000083	0.0000025	0.00073251	3.1724	C	5	29/08/2020 01:36	38.3819		0	0	0	0	0	0	0	0	0	0	0	0	0	0
408	1	2	9	1d 14:13:26.59000	0d 00:00:04.33000	0.00000088	0.00000266	0.00073266	3.1884	C	5	29/08/2020 01:36	38.3819		0	0	0	0	0	0	0	0	0	0	0	0	0	0
409	1	2	9	1d 14:13:26.83000	0d 00:00:04.57000	0.00000093	0.00000281	0.00073259	3.2036	C	5	29/08/2020 01:36	38.3819		0	0	0	0	0	0	0	0	0	0	0	0	0	0
410	1	2	9	1d 14:13:27.07000	0d 00:00:04.81000	0.00000098	0.00000297	0.00073266	3.2189	C	5	29/08/2020 01:36	38.3819		0	0	0	0	0	0	0	0	0	0	0	0	0	0
411	1	2	9	1d 14:13:27.32000	0d 00:00:05.06000	0.00000103	0.00000314	0.00073266	3.234	C	5	29/08/2020 01:36	38.3977		0	0	0	0	0	0	0	0	0	0	0	0	0	0
412	1	2	9	1d 14:13:27.57000	0d 00:00:05.31000	0.00000108	0.0000033	0.00073274	3.2488	C	5	29/08/2020 01:36	38.3977		0	0	0	0	0	0	0	0	0	0	0	0	0	0
413	1	2	9	1d 14:13:27.82000	0d 00:00:05.56000	0.00000113	0.00000347	0.00073251	3.2634	C	5	29/08/2020 01:36	38.3977		0	0	0	0	0	0	0	0	0	0	0	0	0	0
414	1	2	9	1d 14:13:28.08000	0d 00:00:05.82000	0.00000118	0.00000364	0.00073274	3.2778	C	5	29/08/2020 01:36	38.3977		0	0	0	0	0	0	0	0	0	0	0	0	0	0
415	1	2	9	1d 14:13:28.35000	0d 00:00:06.09000	0.00000124	0.00000382	0.00073297	3.2926	C	5	29/08/2020 01:36	38.3819		0	0	0	0	0	0	0	0	0	0	0	0	0	0
416	1	2	9	1d 14:13:28.62000	0d 00:00:06.36000	0.00000129	0.000004	0.00073289	3.3068	C	5	29/08/2020 01:36	38.3819		0	0	0	0	0	0	0	0	0	0	0	0	0	0
417	1	2	9	1d 14:13:28.90000	0d 00:00:06.64000	0.00000135	0.00000419	0.00073289	3.3213	C	5	29/08/2020 01:36	38.3819		0	0	0	0	0	0	0	0	0	0	0	0	0	0
418	1	2	9	1d 14:13:29.19000	0d 00:00:06.93000	0.00000141	0.00000439	0.00073312	3.3361	C	5	29/08/2020 01:36	38.3819		0	0	0	0	0	0	0	0	0	0	0	0	0	0
419	1	2	9	1d 14:13:29.49000	0d 00:00:07.23000	0.00000147	0.00000459	0.00073281	3.3503	C	5	29/08/2020 01:36	38.3819		0	0	0	0	0	0	0	0	0	0	0	0	0	0
420	1	2	9	1d 14:13:29.80000	0d 00:00:07.54000	0.00000153	0.0000048	0.00073266	3.3645	C	5	29/08/2020 01:36	38.3977		0	0	0	0	0	0	0	0	0	0	0	0	0	0
421	1	2	9	1d 14:13:30.10000	0d 00:00:07.84000	0.0000016	0.00000501	0.00073289	3.378	C	5	29/08/2020 01:36	38.3977		0	0	0	0	0	0	0	0	0	0	0	0	0	0
422	1	2	9	1d 14:13:30.42000	0d 00:00:08.16000	0.00000166	0.00000523	0.00073274	3.3919	C	5	29/08/2020 01:36	38.3977		0	0	0	0	0	0	0	0	0	0	0	0	0	0
423	1	2	9	1d 14:13:30.75000	0d 00:00:08.49000	0.00000173	0.00000546	0.00073289	3.4057	C	5	29/08/2020 01:36	38.3977		0	0	0	0	0	0	0	0	0	0	0	0	0	0
424	1	2	9	1d 14:13:31.08000	0d 00:00:08.82000	0.00000179	0.00000569	0.00073281	3.4189	C	5	29/08/2020 01:36	38.3977		0	0	0	0	0	0	0	0	0	0	0	0	0	0
425	1	2	9	1d 14:13:31.43000	0d 00:00:09.17000	0.00000187	0.00000593	0.00073274	3.4322	C	5	29/08/2020 01:36	38.3977		0	0	0	0	0	0	0	0	0	0	0	0	0	0
426	1	2	9	1d 14:13:31.78000	0d 00:00:09.52000	0.00000194	0.00000618	0.00073251	3.4452	C	5	29/08/2020 01:36	38.3977		0	0	0	0	0	0	0	0	0	0	0	0	0	0
427	1	2	9	1d 14:13:32.15000	0d 00:00:09.89000	0.00000201	0.00000644	0.00073281	3.4582	C	5	29/08/2020 01:36	38.4135		0	0	0	0	0	0	0	0	0	0	0	0	0	0
428	1	2	9	1d 14:13:32.53000	0d 00:00:10.27000	0.00000209	0.0000067	0.00073289	3.4707	C	5	29/08/2020 01:36	38.4135		0	0	0	0	0	0	0	0	0	0	0	0	0	0
429	1	2	9	1d 14:13:32.92000	0d 00:00:10.66000	0.00000217	0.00000698	0.00073274	3.4832	C	5	29/08/2020 01:36	38.4135		0	0	0	0	0	0	0	0	0	0	0	0	0	0
430	1	2	9	1d 14:13:33.34000	0d 00:00:11.08000	0.00000225	0.00000728	0.00073266	3.4958	C	5	29/08/2020 01:36	38.4135		0	0	0	0	0	0	0	0	0	0	0	0	0	0
431	1	2	9	1d 14:13:33.78000	0d 00:00:11.52000	0.00000234	0.00000759	0.00073266	3.5082	C	5	29/08/2020 01:36	38.4135		0	0	0	0	0	0	0	0	0	0	0	0	0	0
432	1	2	9	1d 14:13:34.25000	0d 00:00:11.99000	0.00000244	0.00000793	0.00073289	3.5203	C	5	29/08/2020 01:36	38.4135		0	0	0	0	0	0	0	0	0	0	0	0	0	0
433	1	2	9	1d 14:13:34.74000	0d 00:00:12.48000	0.00000254	0.00000828	0.00073274	3.532	C	5	29/08/2020 01:36	38.4294		0	0	0	0	0	0	0	0	0	0	0	0	0	0
434	1	2	9	1d 14:13:35.29000	0d 00:00:13.03000	0.00000265	0.00000868	0.00073266	3.5438	C	5	29/08/2020 01:36	38.4294		0	0	0	0	0	0	0	0	0	0	0	0	0	0
435	1	2	9	1d 14:13:35.89000	0d 00:00:13.63000	0.00000277	0.00000911	0.00073289	3.5554	C	5	29/08/2020 01:36	38.4135		0	0	0	0	0	0	0	0	0	0	0	0	0	0
436	1	2	9	1d 14:13:36.57000	0d 00:00:14.31000	0.00000291	0.0000096	0.00073281	3.5663	C	5	29/08/2020 01:36	38.4135		0	0	0	0	0	0	0	0	0	0	0	0	0	0
437	1	2	9	1d 14:13:37.37000	0d 00:00:15.11000	0.00000308	0.00001018	0.00073266	3.5776	C	5	29/08/2020 01:36	38.4294		0	0	0	0	0	0	0	0	0	0	0	0	0	0
438	1	2	9	1d 14:13:38.33000	0d 00:00:16.07000	0.00000327	0.00001089	0.00073266	3.5883	C	5	29/08/2020 01:36	38.4294		0	0	0	0	0	0	0	0	0	0	0	0	0	0
439	1	2	9	1d 14:13:39.58000	0d 00:00:17.32000	0.00000353	0.0000118	0.00073281	3.599	C	5	29/08/2020 01:36	38.4294		0	0	0	0	0	0	0	0	0	0	0	0	0	0
440	1	2	9	1d 14:13:41.37000	0d 00:00:19.11000	0.00000389	0.00001311	0.00073266	3.6097	C	5	29/08/2020 01:36	38.4135		0	0	0	0	0	0	0	0	0	0	0	0	0	0
441	1	2	9	1d 14:13:44.01000	0d 00:00:21.75000	0.00000443	0.00001506	0.00073266	3.6197	C	5	29/08/2020 01:37	38.4294		0	0	0	0	0	0	0	0	0	0	0	0	0	0
442	1	2	9	1d 14:13:48.53000	0d 00:00:26.27000	0.00000535	0.00001839	0.00073289	3.6298	C	5	29/08/2020 01:37	38.4294		0	0	0	0	0	0	0	0	0	0	0	0	0	0
443	1	2	9	1d 14:13:57.96000	0d 00:00:35.70000	0.00000727	0.00002537	0.00073281	3.6402	C	5	29/08/2020 01:37	38.461		0	0	0	0	0	0	0	0	0	0	0	0	0	0
444	1	2	9	1d 14:14:22.79000	0d 00:01:00.53000	0.00001232	0.0000438	0.00073289	3.6504	C	5	29/08/2020 01:37	38.4768		0	0	0	0	0	0	0	0	0	0	0	0	0	0
445	1	2	9	1d 14:15:47.09000	0d 00:02:24.83000	0.00002948	0.00010654	0.00073274	3.6605	C	5	29/08/2020 01:39	38.3186		0	0	0	0	0	0	0	0	0	0	0	0	0	0
446	1	2	9	1d 14:20:12.02000	0d 00:06:49.76000	0.00008341	0.00030426	0.00073259	3.6706	C	5	29/08/2020 01:43	38.0653		0	0	0	0	0	0	0	0	0	0	0	0	0	0
447	1	2	9	1d 14:25:12.02000	0d 00:11:49.76000	0.00014447	0.00052859	0.00073281	3.6767	C	1	29/08/2020 01:48	38.1128		0	0	0	0	0	0	0	0	0	0	0	0	0	0
448	1	2	9	1d 14:30:12.02000	0d 00:16:49.76000	0.00020554	0.00075326	0.00073289	3.6817	C	1	29/08/2020 01:53	38.3502		0	0	0	0	0	0	0	0	0	0	0	0	0	0
449	1	2	9	1d 14:35:12.02000	0d 00:21:49.76000	0.0002666	0.0009782	0.00073289	3.6854	C	1	29/08/2020 01:58	38.0653		0	0	0	0	0	0	0	0	0	0	0	0	0	0
450	1	2	9	1d 14:40:12.02000	0d 00:26:49.76000	0.00032767	0.00120339	0.00073259	3.6895	C	1	29/08/2020 02:03	38.1603		0	0	0	0	0	0	0	0	0	0	0	0	0	0
451	1	2	9	1d 14:45:12.02000	0d 00:31:49.76000	0.00038873	0.00142881	0.00073266	3.6931	C	1	29/08/2020 02:08	37.9862		0	0	0	0	0	0	0	0	0	0	0	0	0	0
452	1	2	9	1d 14:50:12.02000	0d 00:36:49.76000	0.0004498	0.00165446	0.00073281	3.697	C	1	29/08/2020 02:13	38.0653		0	0	0	0	0	0	0	0	0	0	0	0	0	0
453	1	2	9	1d 14:55:12.02000	0d 00:41:49.76000	0.00051086	0.00188033	0.00073274	3.7006	C	1	29/08/2020 02:18	38.3502		0	0	0	0	0	0	0	0	0	0	0	0	0	0
454	1	2	9	1d 15:00:12.02000	0d 00:46:49.76000	0.00057193	0.00210644	0.00073274	3.7046	C	1	29/08/2020 02:23	38.0178		0	0	0	0	0	0	0	0	0	0	0	0	0	0
455	1	2	9	1d 15:05:12.02000	0d 00:51:49.76000	0.000633	0.00233281	0.00073274	3.7089	C	1	29/08/2020 02:28	38.1761		0	0	0	0	0	0	0	0	0	0	0	0	0	0
456	1	2	9	1d 15:10:12.02000	0d 00:56:49.76000	0.00069406	0.00255943	0.00073297	3.7134	C	1	29/08/2020 02:33	37.9862		0	0	0	0	0	0	0	0	0	0	0	0	0	0
457	1	2	9	1d 15:15:12.02000	0d 01:01:49.76000	0.00075513	0.00278632	0.00073289	3.718	C	1	29/08/2020 02:38	38.1445		0	0	0	0	0	0	0	0	0	0	0	0	0	0
458	1	2	9	1d 15:20:12.02000	0d 01:06:49.76000	0.00081619	0.00301351	0.00073274	3.7227	C	1	29/08/2020 02:43	38.2869		0	0	0	0	0	0	0	0	0	0	0	0	0	0
459	1	2	9	1d 15:25:12.02000	0d 01:11:49.76000	0.00087726	0.003241	0.00073281	3.7276	C	1	29/08/2020 02:48	38.2236		0	0	0	0	0	0	0	0	0	0	0	0	0	0
460	1	2	9	1d 15:30:12.02000	0d 01:16:49.76000	0.00093832	0.00346881	0.00073274	3.7331	C	1	29/08/2020 02:53	38.3661		0	0	0	0	0	0	0	0	0	0	0	0	0	0
461	1	2	9	1d 15:35:12.02000	0d 01:21:49.76000	0.00099939	0.00369694	0.00073274	3.7386	C	1	29/08/2020 02:58	38.3977		0	0	0	0	0	0	0	0	0	0	0	0	0	0
462	1	2	9	1d 15:40:12.02000	0d 01:26:49.76000	0.00106045	0.00392539	0.00073259	3.7435	C	1	29/08/2020 03:03	38.3344		0	0	0	0	0	0	0	0	0	0	0	0	0	0
463	1	2	9	1d 15:45:12.02000	0d 01:31:49.76000	0.00112152	0.00415415	0.00073289	3.7487	C	1	29/08/2020 03:08	38.2869		0	0	0	0	0	0	0	0	0	0	0	0	0	0
464	1	2	9	1d 15:50:12.02000	0d 01:36:49.76000	0.00118258	0.00438321	0.00073281	3.7534	C	1	29/08/2020 03:13	38.461		0	0	0	0	0	0	0	0	0	0	0	0	0	0
465	1	2	9	1d 15:55:12.02000	0d 01:41:49.76000	0.00124365	0.00461256	0.00073297	3.7583	C	1	29/08/2020 03:18	38.2394		0	0	0	0	0	0	0	0	0	0	0	0	0	0
466	1	2	9	1d 16:00:12.02000	0d 01:46:49.76000	0.00130471	0.00484221	0.00073281	3.7632	C	1	29/08/2020 03:23	38.3502		0	0	0	0	0	0	0	0	0	0	0	0	0	0
467	1	2	9	1d 16:05:12.02000	0d 01:51:49.76000	0.00136578	0.00507217	0.00073281	3.7682	C	1	29/08/2020 03:28	38.2236		0	0	0	0	0	0	0	0	0	0	0	0	0	0
468	1	2	9	1d 16:10:12.02000	0d 01:56:49.76000	0.00142684	0.00530245	0.00073289	3.7739	C	1	29/08/2020 03:33	38.2869		0	0	0	0	0	0	0	0	0	0	0	0	0	0
469	1	2	9	1d 16:15:12.02000	0d 02:01:49.76000	0.00148791	0.00553306	0.00073281	3.7792	C	1	29/08/2020 03:38	38.4452		0	0	0	0	0	0	0	0	0	0	0	0	0	0
470	1	2	9	1d 16:20:12.02000	0d 02:06:49.76000	0.00154898	0.00576402	0.00073281	3.7852	C	1	29/08/2020 03:43	38.1761		0	0	0	0	0	0	0	0	0	0	0	0	0	0
471	1	2	9	1d 16:25:12.02000	0d 02:11:49.76000	0.00161004	0.00599535	0.00073281	3.7914	C	1	29/08/2020 03:48	38.3027		0	0	0	0	0	0	0	0	0	0	0	0	0	0
472	1	2	9	1d 16:30:12.02000	0d 02:16:49.76000	0.00167111	0.00622707	0.00073297	3.7978	C	1	29/08/2020 03:53	38.1603		0	0	0	0	0	0	0	0	0	0	0	0	0	0
473	1	2	9	1d 16:35:12.02000	0d 02:21:49.76000	0.00173217	0.00645922	0.00073281	3.8051	C	1	29/08/2020 03:58	38.2236		0	0	0	0	0	0	0	0	0	0	0	0	0	0
474	1	2	9	1d 16:40:12.02000	0d 02:26:49.76000	0.00179324	0.00669183	0.00073281	3.8131	C	1	29/08/2020 04:03	38.3977		0	0	0	0	0	0	0	0	0	0	0	0	0	0
475	1	2	9	1d 16:45:12.02000	0d 02:31:49.76000	0.0018543	0.00692496	0.00073274	3.8221	C	1	29/08/2020 04:08	38.1445		0	0	0	0	0	0	0	0	0	0	0	0	0	0
476	1	2	9	1d 16:50:12.02000	0d 02:36:49.76000	0.00191537	0.00715865	0.00073274	3.832	C	1	29/08/2020 04:13	38.2553		0	0	0	0	0	0	0	0	0	0	0	0	0	0
477	1	2	9	1d 16:54:53.90000	0d 02:41:31.64000	0.00197274	0.0073788	0.00073281	3.8421	C	5	29/08/2020 04:18	38.0178		0	0	0	0	0	0	0	0	0	0	0	0	0	0
478	1	2	9	1d 16:59:11.83000	0d 02:45:49.57000	0.00202525	0.00758077	0.00073281	3.8521	C	5	29/08/2020 04:22	38.3661		0	0	0	0	0	0	0	0	0	0	0	0	0	0
479	1	2	9	1d 17:03:13.99000	0d 02:49:51.73000	0.00207454	0.00777089	0.00073259	3.8622	C	5	29/08/2020 04:26	38.0812		0	0	0	0	0	0	0	0	0	0	0	0	0	0
480	1	2	9	1d 17:07:02.59000	0d 02:53:40.33000	0.00212107	0.00795084	0.00073266	3.8723	C	5	29/08/2020 04:30	38.2711		0	0	0	0	0	0	0	0	0	0	0	0	0	0
481	1	2	9	1d 17:10:38.57000	0d 02:57:16.31000	0.00216503	0.0081213	0.00073297	3.8824	C	5	29/08/2020 04:33	38.3344		0	0	0	0	0	0	0	0	0	0	0	0	0	0
482	1	2	9	1d 17:14:03.87000	0d 03:00:41.61000	0.00220682	0.00828375	0.00073274	3.8924	C	5	29/08/2020 04:37	38.3819		0	0	0	0	0	0	0	0	0	0	0	0	0	0
483	1	2	9	1d 17:17:23.36000	0d 03:04:01.10000	0.00224743	0.008442	0.00073304	3.9025	C	5	29/08/2020 04:40	38.4768		0	0	0	0	0	0	0	0	0	0	0	0	0	0
484	1	2	9	1d 17:20:37.11000	0d 03:07:14.85000	0.00228687	0.00859611	0.00073297	3.9126	C	5	29/08/2020 04:43	38.2078		0	0	0	0	0	0	0	0	0	0	0	0	0	0
485	1	2	9	1d 17:23:47.83000	0d 03:10:25.57000	0.00232569	0.00874819	0.00073274	3.9226	C	5	29/08/2020 04:47	38.1445		0	0	0	0	0	0	0	0	0	0	0	0	0	0
486	1	2	9	1d 17:26:53.45000	0d 03:13:31.19000	0.00236347	0.00889659	0.00073274	3.9329	C	5	29/08/2020 04:50	38.2236		0	0	0	0	0	0	0	0	0	0	0	0	0	0
487	1	2	9	1d 17:29:56.67000	0d 03:16:34.41000	0.00240077	0.00904345	0.00073266	3.9429	C	5	29/08/2020 04:53	38.002		0	0	0	0	0	0	0	0	0	0	0	0	0	0
488	1	2	9	1d 17:32:55.58000	0d 03:19:33.32000	0.00243718	0.00918722	0.00073274	3.9532	C	5	29/08/2020 04:56	38.2394		0	0	0	0	0	0	0	0	0	0	0	0	0	0
489	1	2	9	1d 17:35:54.91000	0d 03:22:32.65000	0.00247369	0.0093317	0.00073281	3.9632	C	5	29/08/2020 04:59	38.3027		0	0	0	0	0	0	0	0	0	0	0	0	0	0
490	1	2	9	1d 17:38:50.56000	0d 03:25:28.30000	0.00250944	0.00947358	0.00073281	3.9733	C	5	29/08/2020 05:02	38.097		0	0	0	0	0	0	0	0	0	0	0	0	0	0
491	1	2	9	1d 17:41:47.77000	0d 03:28:25.51000	0.00254551	0.00961708	0.00073281	3.9834	C	5	29/08/2020 05:05	38.3344		0	0	0	0	0	0	0	0	0	0	0	0	0	0
492	1	2	9	1d 17:44:40.19000	0d 03:31:17.93000	0.00258061	0.00975706	0.00073281	3.9934	C	5	29/08/2020 05:07	38.3502		0	0	0	0	0	0	0	0	0	0	0	0	0	0
493	1	2	9	1d 17:47:30.45000	0d 03:34:08.19000	0.00261526	0.00989563	0.00073274	4.0037	C	5	29/08/2020 05:10	38.1603		0	0	0	0	0	0	0	0	0	0	0	0	0	0
494	1	2	9	1d 17:50:24.31000	0d 03:37:02.05000	0.00265065	0.0100375	0.00073274	4.0137	C	5	29/08/2020 05:13	38.3502		0	0	0	0	0	0	0	0	0	0	0	0	0	0
495	1	2	9	1d 17:53:12.52000	0d 03:39:50.26000	0.00268489	0.0101751	0.00073274	4.0238	C	5	29/08/2020 05:16	38.3661		0	0	0	0	0	0	0	0	0	0	0	0	0	0
496	1	2	9	1d 17:55:58.82000	0d 03:42:36.56000	0.00271874	0.0103115	0.00073289	4.0339	C	5	29/08/2020 05:19	38.1761		0	0	0	0	0	0	0	0	0	0	0	0	0	0
497	1	2	9	1d 17:58:45.50000	0d 03:45:23.24000	0.00275267	0.0104485	0.00073281	4.0439	C	5	29/08/2020 05:22	38.3502		0	0	0	0	0	0	0	0	0	0	0	0	0	0
498	1	2	9	1d 18:01:26.89000	0d 03:48:04.63000	0.00278552	0.0105815	0.00073274	4.054	C	5	29/08/2020 05:24	38.3502		0	0	0	0	0	0	0	0	0	0	0	0	0	0
499	1	2	9	1d 18:04:09.79000	0d 03:50:47.53000	0.00281868	0.0107161	0.00073266	4.0642	C	5	29/08/2020 05:27	38.097		0	0	0	0	0	0	0	0	0	0	0	0	0	0
500	1	2	9	1d 18:06:50.70000	0d 03:53:28.44000	0.00285143	0.0108494	0.00073274	4.0745	C	5	29/08/2020 05:30	38.2869		0	0	0	0	0	0	0	0	0	0	0	0	0	0
501	1	2	9	1d 18:09:30.86000	0d 03:56:08.60000	0.00288404	0.0109824	0.00073281	4.0845	C	5	29/08/2020 05:32	38.3027		0	0	0	0	0	0	0	0	0	0	0	0	0	0
502	1	2	9	1d 18:12:04.78000	0d 03:58:42.52000	0.00291537	0.0111105	0.00073274	4.0946	C	5	29/08/2020 05:35	38.0178		0	0	0	0	0	0	0	0	0	0	0	0	0	0
503	1	2	9	1d 18:14:40.26000	0d 04:01:18.00000	0.00294701	0.0112402	0.00073289	4.1047	C	5	29/08/2020 05:37	38.1761		0	0	0	0	0	0	0	0	0	0	0	0	0	0
504	1	2	9	1d 18:17:10.91000	0d 04:03:48.65000	0.00297768	0.0113663	0.00073289	4.1147	C	5	29/08/2020 05:40	38.1761		0	0	0	0	0	0	0	0	0	0	0	0	0	0
505	1	2	9	1d 18:19:42.39000	0d 04:06:20.13000	0.00300851	0.0114933	0.00073281	4.125	C	5	29/08/2020 05:43	38.2236		0	0	0	0	0	0	0	0	0	0	0	0	0	0
506	1	2	9	1d 18:22:10.10000	0d 04:08:47.84000	0.00303858	0.0116175	0.00073289	4.135	C	5	29/08/2020 05:45	37.9862		0	0	0	0	0	0	0	0	0	0	0	0	0	0
507	1	2	9	1d 18:24:37.09000	0d 04:11:14.83000	0.0030685	0.0117413	0.00073289	4.1451	C	5	29/08/2020 05:47	38.3977		0	0	0	0	0	0	0	0	0	0	0	0	0	0
508	1	2	9	1d 18:27:01.46000	0d 04:13:39.20000	0.00309789	0.0118633	0.00073274	4.1552	C	5	29/08/2020 05:50	38.097		0	0	0	0	0	0	0	0	0	0	0	0	0	0
509	1	2	9	1d 18:29:26.33000	0d 04:16:04.07000	0.00312737	0.011986	0.00073274	4.1653	C	5	29/08/2020 05:52	38.1286		0	0	0	0	0	0	0	0	0	0	0	0	0	0
510	1	2	9	1d 18:31:49.61000	0d 04:18:27.35000	0.00315654	0.0121076	0.00073304	4.1753	C	5	29/08/2020 05:55	38.2553		0	0	0	0	0	0	0	0	0	0	0	0	0	0
511	1	2	9	1d 18:34:09.16000	0d 04:20:46.90000	0.00318495	0.0122263	0.00073274	4.1854	C	5	29/08/2020 05:57	38.2078		0	0	0	0	0	0	0	0	0	0	0	0	0	0
512	1	2	9	1d 18:36:29.80000	0d 04:23:07.54000	0.00321357	0.0123463	0.00073259	4.1955	C	5	29/08/2020 05:59	38.3819		0	0	0	0	0	0	0	0	0	0	0	0	0	0
513	1	2	9	1d 18:37:31.78000	0d 04:24:09.52000	0.00322619	0.0123993	0.00073281	4.2	C	133	29/08/2020 06:00	38.1445		0	0	0	0	0	0	0	0	0	0	0	0	0	0
514	1	2	10	1d 18:37:31.81000	0d 00:00:00.03000	0.00322619	0.0123993	0.00078584	4.2002	C	0	29/08/2020 06:00	38.1445		0	0	0	0	0	0	0	0	0	0	0	0	0	0
515	1	2	10	1d 18:37:46.29000	0d 00:00:14.51000	0.00322916	0.0124118	0.00068574	4.2005	C	4	29/08/2020 06:01	38.1919		0	0	0	0	0	0	0	0	0	0	0	0	0	0
516	1	2	10	1d 18:37:59.96000	0d 00:00:28.18000	0.00323158	0.0124219	0.00058564	4.2005	C	4	29/08/2020 06:01	38.2236		0	0	0	0	0	0	0	0	0	0	0	0	0	0
517	1	2	10	1d 18:38:16.44000	0d 00:00:44.66000	0.00323402	0.0124321	0.00048539	4.2005	C	4	29/08/2020 06:01	38.2711		0	0	0	0	0	0	0	0	0	0	0	0	0	0
518	1	2	10	1d 18:38:40.67000	0d 00:01:08.89000	0.00323693	0.0124444	0.00038537	4.2	C	4	29/08/2020 06:01	38.2869		0	0	0	0	0	0	0	0	0	0	0	0	0	0
519	1	2	10	1d 18:39:15.32000	0d 00:01:43.54000	0.00324013	0.0124578	0.00028519	4.1999	C	4	29/08/2020 06:02	38.0653		0	0	0	0	0	0	0	0	0	0	0	0	0	0
520	1	2	10	1d 18:40:10.57000	0d 00:02:38.79000	0.00324368	0.0124727	0.00018517	4.2002	C	4	29/08/2020 06:03	38.2394		0	0	0	0	0	0	0	0	0	0	0	0	0	0
521	1	2	10	1d 18:42:17.41000	0d 00:04:45.63000	0.00324814	0.0124915	0.00008515	4.2	C	4	29/08/2020 06:05	38.1286		0	0	0	0	0	0	0	0	0	0	0	0	0	0
522	1	2	10	1d 18:42:49.38000	0d 00:05:17.60000	0.00324884	0.0124944	0.00007317	4.1999	C	132	29/08/2020 06:06	38.2236		0	0	0	0	0	0	0	0	0	0	0	0	0	0
523	1	2	11	1d 18:42:49.39000	0d 00:00:00.01000	0	0	0	4.1999	R	0	29/08/2020 06:06	38.2236		0	0	0	0	0	0	0	0	0	0	0	0	0	0
524	1	2	11	1d 18:42:51.39000	0d 00:00:02.01000	0	0	0	4.1994	R	1	29/08/2020 06:06	38.2394		0	0	0	0	0	0	0	0	0	0	0	0	0	0
525	1	2	11	1d 18:42:53.39000	0d 00:00:04.01000	0	0	0	4.1994	R	1	29/08/2020 06:06	38.2553		0	0	0	0	0	0	0	0	0	0	0	0	0	0
526	1	2	11	1d 18:42:55.39000	0d 00:00:06.01000	0	0	0	4.1994	R	1	29/08/2020 06:06	38.2711		0	0	0	0	0	0	0	0	0	0	0	0	0	0
527	1	2	11	1d 18:42:57.39000	0d 00:00:08.01000	0	0	0	4.1993	R	1	29/08/2020 06:06	38.2711		0	0	0	0	0	0	0	0	0	0	0	0	0	0
528	1	2	11	1d 18:42:59.38000	0d 00:00:10.00000	0	0	0	4.1991	R	129	29/08/2020 06:06	38.2711		0	0	0	0	0	0	0	0	0	0	0	0	0	0
529	1	2	12	1d 18:42:59.42000	0d 00:00:00.04000	0.00000001	0.00000003	0.00073335	4.1949	D	0	29/08/2020 06:06	38.2869		0	0	0	0	0	0	0	0	0	0	0	0	0	0
530	1	2	12	1d 18:44:05.88000	0d 00:01:06.50000	0.00001354	0.00005669	0.00073266	4.1848	D	5	29/08/2020 06:07	38.4294		0	0	0	0	0	0	0	0	0	0	0	0	0	0
531	1	2	12	1d 18:46:07.19000	0d 00:03:07.81000	0.00003823	0.0001599	0.00073259	4.1747	D	5	29/08/2020 06:09	38.2711		0	0	0	0	0	0	0	0	0	0	0	0	0	0
532	1	2	12	1d 18:48:13.86000	0d 00:05:14.48000	0.00006401	0.00026742	0.00073259	4.1646	D	5	29/08/2020 06:11	38.2394		0	0	0	0	0	0	0	0	0	0	0	0	0	0
533	1	2	12	1d 18:50:26.57000	0d 00:07:27.19000	0.00009103	0.00037979	0.00073266	4.1544	D	5	29/08/2020 06:13	38.4768		0	0	0	0	0	0	0	0	0	0	0	0	0	0
534	1	2	12	1d 18:52:42.77000	0d 00:09:43.39000	0.00011875	0.00049483	0.00073281	4.1444	D	5	29/08/2020 06:16	38.461		0	0	0	0	0	0	0	0	0	0	0	0	0	0
535	1	2	12	1d 18:54:56.99000	0d 00:11:57.61000	0.00014607	0.00060792	0.00073259	4.1341	D	5	29/08/2020 06:18	38.3661		0	0	0	0	0	0	0	0	0	0	0	0	0	0
536	1	2	12	1d 18:57:16.18000	0d 00:14:16.80000	0.0001744	0.00072491	0.00073266	4.1241	D	5	29/08/2020 06:20	38.2553		0	0	0	0	0	0	0	0	0	0	0	0	0	0
537	1	2	12	1d 18:59:36.28000	0d 00:16:36.90000	0.00020292	0.00084238	0.00073289	4.1138	D	5	29/08/2020 06:22	38.1761		0	0	0	0	0	0	0	0	0	0	0	0	0	0
538	1	2	12	1d 19:01:59.80000	0d 00:19:00.42000	0.00023213	0.00096242	0.00073266	4.1038	D	5	29/08/2020 06:25	38.4927		0	0	0	0	0	0	0	0	0	0	0	0	0	0
539	1	2	12	1d 19:04:22.37000	0d 00:21:22.99000	0.00026115	0.00108137	0.00073289	4.0937	D	5	29/08/2020 06:27	38.0812		0	0	0	0	0	0	0	0	0	0	0	0	0	0
540	1	2	12	1d 19:06:49.38000	0d 00:23:50.00000	0.00029108	0.00120372	0.00073304	4.0835	D	5	29/08/2020 06:30	38.2394		0	0	0	0	0	0	0	0	0	0	0	0	0	0
541	1	2	12	1d 19:09:18.39000	0d 00:26:19.01000	0.00032141	0.00132743	0.00073274	4.0734	D	5	29/08/2020 06:32	38.3344		0	0	0	0	0	0	0	0	0	0	0	0	0	0
542	1	2	12	1d 19:11:48.90000	0d 00:28:49.52000	0.00035205	0.00145208	0.00073289	4.0633	D	5	29/08/2020 06:35	38.3027		0	0	0	0	0	0	0	0	0	0	0	0	0	0
543	1	2	12	1d 19:14:22.20000	0d 00:31:22.82000	0.00038325	0.00157872	0.00073289	4.0533	D	5	29/08/2020 06:37	38.0178		0	0	0	0	0	0	0	0	0	0	0	0	0	0
544	1	2	12	1d 19:16:57.33000	0d 00:33:57.95000	0.00041483	0.00170656	0.00073259	4.043	D	5	29/08/2020 06:40	38.2078		0	0	0	0	0	0	0	0	0	0	0	0	0	0
545	1	2	12	1d 19:19:35.90000	0d 00:36:36.52000	0.0004471	0.0018369	0.00073297	4.033	D	5	29/08/2020 06:42	38.2078		0	0	0	0	0	0	0	0	0	0	0	0	0	0
546	1	2	12	1d 19:22:15.08000	0d 00:39:15.70000	0.00047951	0.00196741	0.00073304	4.0229	D	5	29/08/2020 06:45	38.3027		0	0	0	0	0	0	0	0	0	0	0	0	0	0
547	1	2	12	1d 19:24:54.12000	0d 00:41:54.74000	0.00051188	0.00209749	0.00073289	4.0127	D	5	29/08/2020 06:48	38.0653		0	0	0	0	0	0	0	0	0	0	0	0	0	0
548	1	2	12	1d 19:27:40.23000	0d 00:44:40.85000	0.00054569	0.002233	0.00073297	4.0026	D	5	29/08/2020 06:50	38.1603		0	0	0	0	0	0	0	0	0	0	0	0	0	0
549	1	2	12	1d 19:30:26.31000	0d 00:47:26.93000	0.0005795	0.00236815	0.00073289	3.9925	D	5	29/08/2020 06:53	38.2711		0	0	0	0	0	0	0	0	0	0	0	0	0	0
550	1	2	12	1d 19:33:12.84000	0d 00:50:13.46000	0.00061339	0.00250332	0.00073297	3.9825	D	5	29/08/2020 06:56	38.0653		0	0	0	0	0	0	0	0	0	0	0	0	0	0
551	1	2	12	1d 19:35:59.63000	0d 00:53:00.25000	0.00064734	0.00263836	0.00073266	3.9724	D	5	29/08/2020 06:59	38.2553		0	0	0	0	0	0	0	0	0	0	0	0	0	0
552	1	2	12	1d 19:38:48.31000	0d 00:55:48.93000	0.00068168	0.00277459	0.00073281	3.9623	D	5	29/08/2020 07:02	38.2394		0	0	0	0	0	0	0	0	0	0	0	0	0	0
553	1	2	12	1d 19:41:39.33000	0d 00:58:39.95000	0.00071649	0.00291235	0.00073266	3.9522	D	5	29/08/2020 07:04	38.0495		0	0	0	0	0	0	0	0	0	0	0	0	0	0
554	1	2	12	1d 19:44:30.72000	0d 01:01:31.34000	0.00075138	0.00305006	0.00073266	3.9422	D	5	29/08/2020 07:07	38.1603		0	0	0	0	0	0	0	0	0	0	0	0	0	0
555	1	2	12	1d 19:47:22.84000	0d 01:04:23.46000	0.00078641	0.003188	0.00073304	3.9321	D	5	29/08/2020 07:10	38.2711		0	0	0	0	0	0	0	0	0	0	0	0	0	0
556	1	2	12	1d 19:50:16.32000	0d 01:07:16.94000	0.00082172	0.00332667	0.00073266	3.9219	D	5	29/08/2020 07:13	38.1286		0	0	0	0	0	0	0	0	0	0	0	0	0	0
557	1	2	12	1d 19:53:15.67000	0d 01:10:16.29000	0.00085823	0.00346967	0.00073266	3.9118	D	5	29/08/2020 07:16	38.2078		0	0	0	0	0	0	0	0	0	0	0	0	0	0
558	1	2	12	1d 19:56:16.33000	0d 01:13:16.95000	0.000895	0.00361334	0.00073281	3.9017	D	5	29/08/2020 07:19	38.0178		0	0	0	0	0	0	0	0	0	0	0	0	0	0
559	1	2	12	1d 19:59:19.10000	0d 01:16:19.72000	0.00093221	0.00375831	0.00073281	3.8917	D	5	29/08/2020 07:22	38.2553		0	0	0	0	0	0	0	0	0	0	0	0	0	0
560	1	2	12	1d 20:02:23.89000	0d 01:19:24.51000	0.00096982	0.00390451	0.00073281	3.8816	D	5	29/08/2020 07:25	38.3186		0	0	0	0	0	0	0	0	0	0	0	0	0	0
561	1	2	12	1d 20:05:35.37000	0d 01:22:35.99000	0.0010088	0.0040556	0.00073274	3.8715	D	5	29/08/2020 07:28	38.1445		0	0	0	0	0	0	0	0	0	0	0	0	0	0
562	1	2	12	1d 20:08:52.02000	0d 01:25:52.64000	0.00104883	0.00421038	0.00073281	3.8614	D	5	29/08/2020 07:32	38.3977		0	0	0	0	0	0	0	0	0	0	0	0	0	0
563	1	2	12	1d 20:12:19.99000	0d 01:29:20.61000	0.00109116	0.00437363	0.00073281	3.8514	D	5	29/08/2020 07:35	38.3186		0	0	0	0	0	0	0	0	0	0	0	0	0	0
564	1	2	12	1d 20:15:51.73000	0d 01:32:52.35000	0.00113426	0.00453941	0.00073274	3.8413	D	5	29/08/2020 07:39	38.2078		0	0	0	0	0	0	0	0	0	0	0	0	0	0
565	1	2	12	1d 20:19:36.89000	0d 01:36:37.51000	0.00118009	0.00471524	0.00073266	3.8312	D	5	29/08/2020 07:42	38.3977		0	0	0	0	0	0	0	0	0	0	0	0	0	0
566	1	2	12	1d 20:23:32.29000	0d 01:40:32.91000	0.00122801	0.00489858	0.00073274	3.8212	D	5	29/08/2020 07:46	38.0812		0	0	0	0	0	0	0	0	0	0	0	0	0	0
567	1	2	12	1d 20:27:48.16000	0d 01:44:48.78000	0.00128009	0.00509734	0.00073289	3.8109	D	5	29/08/2020 07:51	38.3502		0	0	0	0	0	0	0	0	0	0	0	0	0	0
568	1	2	12	1d 20:32:30.84000	0d 01:49:31.46000	0.00133763	0.00531633	0.00073281	3.8007	D	5	29/08/2020 07:55	38.2394		0	0	0	0	0	0	0	0	0	0	0	0	0	0
569	1	2	12	1d 20:37:30.84000	0d 01:54:31.46000	0.00139869	0.00554813	0.00073266	3.7908	D	1	29/08/2020 08:00	38.4768		0	0	0	0	0	0	0	0	0	0	0	0	0	0
570	1	2	12	1d 20:42:30.84000	0d 01:59:31.46000	0.00145976	0.00577935	0.00073266	3.7818	D	1	29/08/2020 08:05	38.2236		0	0	0	0	0	0	0	0	0	0	0	0	0	0
571	1	2	12	1d 20:47:30.84000	0d 02:04:31.46000	0.00152082	0.00601003	0.00073297	3.7734	D	1	29/08/2020 08:10	38.2711		0	0	0	0	0	0	0	0	0	0	0	0	0	0
572	1	2	12	1d 20:52:30.84000	0d 02:09:31.46000	0.00158189	0.00624023	0.00073281	3.7658	D	1	29/08/2020 08:15	38.1128		0	0	0	0	0	0	0	0	0	0	0	0	0	0
573	1	2	12	1d 20:57:30.84000	0d 02:14:31.46000	0.00164296	0.00646997	0.00073281	3.7588	D	1	29/08/2020 08:20	38.1761		0	0	0	0	0	0	0	0	0	0	0	0	0	0
574	1	2	12	1d 21:02:30.84000	0d 02:19:31.46000	0.00170402	0.00669929	0.00073251	3.752	D	1	29/08/2020 08:25	38.3819		0	0	0	0	0	0	0	0	0	0	0	0	0	0
575	1	2	12	1d 21:07:30.84000	0d 02:24:31.46000	0.00176509	0.00692821	0.00073281	3.7455	D	1	29/08/2020 08:30	38.1128		0	0	0	0	0	0	0	0	0	0	0	0	0	0
576	1	2	12	1d 21:12:30.84000	0d 02:29:31.46000	0.00182615	0.00715675	0.00073281	3.7395	D	1	29/08/2020 08:35	38.2394		0	0	0	0	0	0	0	0	0	0	0	0	0	0
577	1	2	12	1d 21:17:30.84000	0d 02:34:31.46000	0.00188722	0.00738492	0.00073259	3.7333	D	1	29/08/2020 08:40	38.0495		0	0	0	0	0	0	0	0	0	0	0	0	0	0
578	1	2	12	1d 21:22:30.84000	0d 02:39:31.46000	0.00194828	0.00761272	0.00073289	3.7273	D	1	29/08/2020 08:45	38.1128		0	0	0	0	0	0	0	0	0	0	0	0	0	0
579	1	2	12	1d 21:27:30.84000	0d 02:44:31.46000	0.00200935	0.00784015	0.00073289	3.7214	D	1	29/08/2020 08:50	38.3344		0	0	0	0	0	0	0	0	0	0	0	0	0	0
580	1	2	12	1d 21:32:30.84000	0d 02:49:31.46000	0.00207041	0.00806721	0.00073281	3.7153	D	1	29/08/2020 08:55	38.0337		0	0	0	0	0	0	0	0	0	0	0	0	0	0
581	1	2	12	1d 21:37:30.84000	0d 02:54:31.46000	0.00213148	0.0082939	0.00073281	3.709	D	1	29/08/2020 09:00	38.1603		0	0	0	0	0	0	0	0	0	0	0	0	0	0
582	1	2	12	1d 21:42:30.84000	0d 02:59:31.46000	0.00219254	0.0085202	0.00073259	3.7024	D	1	29/08/2020 09:05	37.9704		0	0	0	0	0	0	0	0	0	0	0	0	0	0
583	1	2	12	1d 21:47:30.84000	0d 03:04:31.46000	0.00225361	0.0087461	0.00073289	3.6957	D	1	29/08/2020 09:10	38.1286		0	0	0	0	0	0	0	0	0	0	0	0	0	0
584	1	2	12	1d 21:52:30.84000	0d 03:09:31.46000	0.00231467	0.00897157	0.00073274	3.6887	D	1	29/08/2020 09:15	38.3186		0	0	0	0	0	0	0	0	0	0	0	0	0	0
585	1	2	12	1d 21:57:30.84000	0d 03:14:31.46000	0.00237574	0.00919661	0.00073297	3.6814	D	1	29/08/2020 09:20	38.1128		0	0	0	0	0	0	0	0	0	0	0	0	0	0
586	1	2	12	1d 22:02:30.84000	0d 03:19:31.46000	0.0024368	0.00942118	0.00073281	3.6735	D	1	29/08/2020 09:25	38.1919		0	0	0	0	0	0	0	0	0	0	0	0	0	0
587	1	2	12	1d 22:07:30.84000	0d 03:24:31.46000	0.00249787	0.00964525	0.00073281	3.6651	D	1	29/08/2020 09:30	38.1286		0	0	0	0	0	0	0	0	0	0	0	0	0	0
588	1	2	12	1d 22:12:30.84000	0d 03:29:31.46000	0.00255894	0.0098688	0.00073266	3.6562	D	1	29/08/2020 09:35	38.3661		0	0	0	0	0	0	0	0	0	0	0	0	0	0
589	1	2	12	1d 22:17:30.84000	0d 03:34:31.46000	0.00262	0.0100918	0.00073289	3.6464	D	1	29/08/2020 09:40	38.2078		0	0	0	0	0	0	0	0	0	0	0	0	0	0
590	1	2	12	1d 22:22:10.71000	0d 03:39:11.33000	0.00267697	0.0102992	0.00073266	3.6362	D	5	29/08/2020 09:45	38.461		0	0	0	0	0	0	0	0	0	0	0	0	0	0
591	1	2	12	1d 22:26:27.64000	0d 03:43:28.26000	0.00272927	0.0104892	0.00073297	3.6262	D	5	29/08/2020 09:49	38.0495		0	0	0	0	0	0	0	0	0	0	0	0	0	0
592	1	2	12	1d 22:30:10.05000	0d 03:47:10.67000	0.00277454	0.0106531	0.00073281	3.6161	D	5	29/08/2020 09:53	38.3819		0	0	0	0	0	0	0	0	0	0	0	0	0	0
593	1	2	12	1d 22:33:27.31000	0d 03:50:27.93000	0.00281469	0.0107981	0.00073281	3.606	D	5	29/08/2020 09:56	38.1603		0	0	0	0	0	0	0	0	0	0	0	0	0	0
594	1	2	12	1d 22:36:16.80000	0d 03:53:17.42000	0.00284919	0.0109223	0.00073274	3.5959	D	5	29/08/2020 09:59	37.9704		0	0	0	0	0	0	0	0	0	0	0	0	0	0
595	1	2	12	1d 22:38:40.69000	0d 03:55:41.31000	0.00287848	0.0110275	0.00073297	3.5859	D	5	29/08/2020 10:01	38.4294		0	0	0	0	0	0	0	0	0	0	0	0	0	0
596	1	2	12	1d 22:40:40.74000	0d 03:57:41.36000	0.00290292	0.011115	0.00073266	3.5758	D	5	29/08/2020 10:04	38.3186		0	0	0	0	0	0	0	0	0	0	0	0	0	0
597	1	2	12	1d 22:42:24.58000	0d 03:59:25.20000	0.00292405	0.0111905	0.00073274	3.5657	D	5	29/08/2020 10:05	38.2711		0	0	0	0	0	0	0	0	0	0	0	0	0	0
598	1	2	12	1d 22:43:50.80000	0d 04:00:51.42000	0.0029416	0.011253	0.00073289	3.5557	D	5	29/08/2020 10:07	38.2078		0	0	0	0	0	0	0	0	0	0	0	0	0	0
599	1	2	12	1d 22:45:03.35000	0d 04:02:03.97000	0.00295637	0.0113054	0.00073266	3.5456	D	5	29/08/2020 10:08	38.0178		0	0	0	0	0	0	0	0	0	0	0	0	0	0
600	1	2	12	1d 22:46:04.21000	0d 04:03:04.83000	0.00296876	0.0113493	0.00073266	3.5355	D	5	29/08/2020 10:09	38.2553		0	0	0	0	0	0	0	0	0	0	0	0	0	0
601	1	2	12	1d 22:46:56.69000	0d 04:03:57.31000	0.00297944	0.011387	0.00073259	3.5253	D	5	29/08/2020 10:10	38.3977		0	0	0	0	0	0	0	0	0	0	0	0	0	0
602	1	2	12	1d 22:47:41.70000	0d 04:04:42.32000	0.0029886	0.0114193	0.00073281	3.5152	D	5	29/08/2020 10:11	38.4768		0	0	0	0	0	0	0	0	0	0	0	0	0	0
603	1	2	12	1d 22:48:19.08000	0d 04:05:19.70000	0.00299621	0.011446	0.00073274	3.5051	D	5	29/08/2020 10:11	38.2078		0	0	0	0	0	0	0	0	0	0	0	0	0	0
604	1	2	12	1d 22:48:50.42000	0d 04:05:51.04000	0.00300259	0.0114683	0.00073259	3.4951	D	5	29/08/2020 10:12	38.2869		0	0	0	0	0	0	0	0	0	0	0	0	0	0
605	1	2	12	1d 22:49:18.27000	0d 04:06:18.89000	0.00300826	0.0114881	0.00073289	3.485	D	5	29/08/2020 10:12	38.3661		0	0	0	0	0	0	0	0	0	0	0	0	0	0
606	1	2	12	1d 22:49:42.97000	0d 04:06:43.59000	0.00301329	0.0115056	0.00073274	3.4749	D	5	29/08/2020 10:13	38.0495		0	0	0	0	0	0	0	0	0	0	0	0	0	0
607	1	2	12	1d 22:50:04.70000	0d 04:07:05.32000	0.00301771	0.011521	0.00073289	3.4649	D	5	29/08/2020 10:13	38.1128		0	0	0	0	0	0	0	0	0	0	0	0	0	0
608	1	2	12	1d 22:50:24.05000	0d 04:07:24.67000	0.00302165	0.0115346	0.00073259	3.4548	D	5	29/08/2020 10:13	38.1603		0	0	0	0	0	0	0	0	0	0	0	0	0	0
609	1	2	12	1d 22:50:41.37000	0d 04:07:41.99000	0.00302518	0.0115467	0.00073297	3.4446	D	5	29/08/2020 10:14	38.2553		0	0	0	0	0	0	0	0	0	0	0	0	0	0
610	1	2	12	1d 22:50:57.18000	0d 04:07:57.80000	0.00302839	0.0115578	0.00073266	3.4345	D	5	29/08/2020 10:14	38.2869		0	0	0	0	0	0	0	0	0	0	0	0	0	0
611	1	2	12	1d 22:51:11.80000	0d 04:08:12.42000	0.00303137	0.011568	0.00073259	3.4243	D	5	29/08/2020 10:14	38.097		0	0	0	0	0	0	0	0	0	0	0	0	0	0
612	1	2	12	1d 22:51:25.26000	0d 04:08:25.88000	0.00303411	0.0115774	0.00073274	3.4141	D	5	29/08/2020 10:14	38.0178		0	0	0	0	0	0	0	0	0	0	0	0	0	0
613	1	2	12	1d 22:51:37.64000	0d 04:08:38.26000	0.00303663	0.011586	0.00073274	3.404	D	5	29/08/2020 10:14	38.0337		0	0	0	0	0	0	0	0	0	0	0	0	0	0
614	1	2	12	1d 22:51:48.89000	0d 04:08:49.51000	0.00303892	0.0115938	0.00073281	3.3939	D	5	29/08/2020 10:15	38.0812		0	0	0	0	0	0	0	0	0	0	0	0	0	0
615	1	2	12	1d 22:51:59.43000	0d 04:09:00.05000	0.00304107	0.011601	0.00073297	3.3837	D	5	29/08/2020 10:15	38.1286		0	0	0	0	0	0	0	0	0	0	0	0	0	0
616	1	2	12	1d 22:52:09.66000	0d 04:09:10.28000	0.00304315	0.0116081	0.00073281	3.3735	D	5	29/08/2020 10:15	38.1761		0	0	0	0	0	0	0	0	0	0	0	0	0	0
617	1	2	12	1d 22:52:19.32000	0d 04:09:19.94000	0.00304511	0.0116147	0.00073274	3.3631	D	5	29/08/2020 10:15	38.1919		0	0	0	0	0	0	0	0	0	0	0	0	0	0
618	1	2	12	1d 22:52:28.28000	0d 04:09:28.90000	0.00304694	0.0116208	0.00073297	3.3529	D	5	29/08/2020 10:15	38.2394		0	0	0	0	0	0	0	0	0	0	0	0	0	0
619	1	2	12	1d 22:52:36.83000	0d 04:09:37.45000	0.00304868	0.0116266	0.00073281	3.3428	D	5	29/08/2020 10:15	38.2711		0	0	0	0	0	0	0	0	0	0	0	0	0	0
620	1	2	12	1d 22:52:44.69000	0d 04:09:45.31000	0.00305028	0.011632	0.00073274	3.3327	D	5	29/08/2020 10:16	38.2869		0	0	0	0	0	0	0	0	0	0	0	0	0	0
621	1	2	12	1d 22:52:52.31000	0d 04:09:52.93000	0.00305183	0.0116371	0.00073266	3.3227	D	5	29/08/2020 10:16	38.0812		0	0	0	0	0	0	0	0	0	0	0	0	0	0
622	1	2	12	1d 22:52:59.59000	0d 04:10:00.21000	0.00305331	0.0116421	0.00073274	3.3123	D	5	29/08/2020 10:16	37.9704		0	0	0	0	0	0	0	0	0	0	0	0	0	0
623	1	2	12	1d 22:53:06.77000	0d 04:10:07.39000	0.00305477	0.0116469	0.00073281	3.3022	D	5	29/08/2020 10:16	37.9545		0	0	0	0	0	0	0	0	0	0	0	0	0	0
624	1	2	12	1d 22:53:13.42000	0d 04:10:14.04000	0.00305613	0.0116514	0.00073266	3.2921	D	5	29/08/2020 10:16	37.9704		0	0	0	0	0	0	0	0	0	0	0	0	0	0
625	1	2	12	1d 22:53:19.90000	0d 04:10:20.52000	0.00305744	0.0116557	0.00073259	3.2821	D	5	29/08/2020 10:16	38.002		0	0	0	0	0	0	0	0	0	0	0	0	0	0
626	1	2	12	1d 22:53:26.12000	0d 04:10:26.74000	0.00305871	0.0116598	0.00073274	3.272	D	5	29/08/2020 10:16	38.0337		0	0	0	0	0	0	0	0	0	0	0	0	0	0
627	1	2	12	1d 22:53:32.12000	0d 04:10:32.74000	0.00305993	0.0116638	0.00073289	3.2618	D	5	29/08/2020 10:16	38.0495		0	0	0	0	0	0	0	0	0	0	0	0	0	0
628	1	2	12	1d 22:53:37.96000	0d 04:10:38.58000	0.00306112	0.0116677	0.00073297	3.2514	D	5	29/08/2020 10:16	38.0812		0	0	0	0	0	0	0	0	0	0	0	0	0	0
629	1	2	12	1d 22:53:43.48000	0d 04:10:44.10000	0.00306224	0.0116713	0.00073266	3.2413	D	5	29/08/2020 10:17	38.1128		0	0	0	0	0	0	0	0	0	0	0	0	0	0
630	1	2	12	1d 22:53:48.67000	0d 04:10:49.29000	0.0030633	0.0116748	0.00073274	3.2311	D	5	29/08/2020 10:17	38.1286		0	0	0	0	0	0	0	0	0	0	0	0	0	0
631	1	2	12	1d 22:53:53.77000	0d 04:10:54.39000	0.00306434	0.0116781	0.00073281	3.221	D	5	29/08/2020 10:17	38.1603		0	0	0	0	0	0	0	0	0	0	0	0	0	0
632	1	2	12	1d 22:53:58.56000	0d 04:10:59.18000	0.00306531	0.0116813	0.00073289	3.2108	D	5	29/08/2020 10:17	38.1761		0	0	0	0	0	0	0	0	0	0	0	0	0	0
633	1	2	12	1d 22:54:03.40000	0d 04:11:04.02000	0.0030663	0.0116844	0.00073289	3.2007	D	5	29/08/2020 10:17	38.1761		0	0	0	0	0	0	0	0	0	0	0	0	0	0
634	1	2	12	1d 22:54:08.01000	0d 04:11:08.63000	0.00306724	0.0116874	0.00073297	3.1905	D	5	29/08/2020 10:17	38.2078		0	0	0	0	0	0	0	0	0	0	0	0	0	0
635	1	2	12	1d 22:54:12.49000	0d 04:11:13.11000	0.00306815	0.0116903	0.00073274	3.1803	D	5	29/08/2020 10:17	38.2236		0	0	0	0	0	0	0	0	0	0	0	0	0	0
636	1	2	12	1d 22:54:16.82000	0d 04:11:17.44000	0.00306903	0.0116931	0.00073281	3.1701	D	5	29/08/2020 10:17	38.2236		0	0	0	0	0	0	0	0	0	0	0	0	0	0
637	1	2	12	1d 22:54:21.01000	0d 04:11:21.63000	0.00306988	0.0116958	0.00073266	3.16	D	5	29/08/2020 10:17	38.2394		0	0	0	0	0	0	0	0	0	0	0	0	0	0
638	1	2	12	1d 22:54:25.02000	0d 04:11:25.64000	0.0030707	0.0116984	0.00073289	3.1498	D	5	29/08/2020 10:17	38.2394		0	0	0	0	0	0	0	0	0	0	0	0	0	0
639	1	2	12	1d 22:54:29.01000	0d 04:11:29.63000	0.00307151	0.0117009	0.00073289	3.1395	D	5	29/08/2020 10:17	38.2553		0	0	0	0	0	0	0	0	0	0	0	0	0	0
640	1	2	12	1d 22:54:32.83000	0d 04:11:33.45000	0.00307229	0.0117034	0.00073281	3.1295	D	5	29/08/2020 10:17	38.2711		0	0	0	0	0	0	0	0	0	0	0	0	0	0
641	1	2	12	1d 22:54:36.48000	0d 04:11:37.10000	0.00307303	0.0117057	0.00073289	3.1191	D	5	29/08/2020 10:17	38.2711		0	0	0	0	0	0	0	0	0	0	0	0	0	0
642	1	2	12	1d 22:54:40.04000	0d 04:11:40.66000	0.00307376	0.011708	0.00073281	3.1089	D	5	29/08/2020 10:17	38.2869		0	0	0	0	0	0	0	0	0	0	0	0	0	0
643	1	2	12	1d 22:54:43.47000	0d 04:11:44.09000	0.00307446	0.0117101	0.00073274	3.0986	D	5	29/08/2020 10:18	38.3027		0	0	0	0	0	0	0	0	0	0	0	0	0	0
644	1	2	12	1d 22:54:46.81000	0d 04:11:47.43000	0.00307514	0.0117122	0.00073281	3.0884	D	5	29/08/2020 10:18	38.3027		0	0	0	0	0	0	0	0	0	0	0	0	0	0
645	1	2	12	1d 22:54:50.02000	0d 04:11:50.64000	0.00307579	0.0117142	0.00073281	3.0784	D	5	29/08/2020 10:18	38.3186		0	0	0	0	0	0	0	0	0	0	0	0	0	0
646	1	2	12	1d 22:54:53.10000	0d 04:11:53.72000	0.00307642	0.0117162	0.00073297	3.0683	D	5	29/08/2020 10:18	38.3344		0	0	0	0	0	0	0	0	0	0	0	0	0	0
647	1	2	12	1d 22:54:56.10000	0d 04:11:56.72000	0.00307703	0.011718	0.00073289	3.0582	D	5	29/08/2020 10:18	38.3344		0	0	0	0	0	0	0	0	0	0	0	0	0	0
648	1	2	12	1d 22:54:58.97000	0d 04:11:59.59000	0.00307761	0.0117198	0.00073266	3.0478	D	5	29/08/2020 10:18	38.3344		0	0	0	0	0	0	0	0	0	0	0	0	0	0
649	1	2	12	1d 22:55:01.84000	0d 04:12:02.46000	0.00307819	0.0117216	0.00073274	3.0376	D	5	29/08/2020 10:18	38.3502		0	0	0	0	0	0	0	0	0	0	0	0	0	0
650	1	2	12	1d 22:55:04.67000	0d 04:12:05.29000	0.00307877	0.0117233	0.00073266	3.0274	D	5	29/08/2020 10:18	38.3502		0	0	0	0	0	0	0	0	0	0	0	0	0	0
651	1	2	12	1d 22:55:07.36000	0d 04:12:07.98000	0.00307932	0.011725	0.00073281	3.0172	D	5	29/08/2020 10:18	38.3661		0	0	0	0	0	0	0	0	0	0	0	0	0	0
652	1	2	12	1d 22:55:09.97000	0d 04:12:10.59000	0.00307985	0.0117266	0.00073289	3.0069	D	5	29/08/2020 10:18	38.3661		0	0	0	0	0	0	0	0	0	0	0	0	0	0
653	1	2	12	1d 22:55:12.54000	0d 04:12:13.16000	0.00308037	0.0117282	0.00073289	2.9966	D	5	29/08/2020 10:18	38.3661		0	0	0	0	0	0	0	0	0	0	0	0	0	0
654	1	2	12	1d 22:55:15.06000	0d 04:12:15.68000	0.00308089	0.0117297	0.00073281	2.9862	D	5	29/08/2020 10:18	38.3661		0	0	0	0	0	0	0	0	0	0	0	0	0	0
655	1	2	12	1d 22:55:17.54000	0d 04:12:18.16000	0.00308139	0.0117312	0.00073266	2.976	D	5	29/08/2020 10:18	38.3819		0	0	0	0	0	0	0	0	0	0	0	0	0	0
656	1	2	12	1d 22:55:19.94000	0d 04:12:20.56000	0.00308188	0.0117327	0.00073274	2.9653	D	5	29/08/2020 10:18	38.3819		0	0	0	0	0	0	0	0	0	0	0	0	0	0
657	1	2	12	1d 22:55:22.38000	0d 04:12:23.00000	0.00308238	0.0117341	0.00073297	2.9546	D	5	29/08/2020 10:18	38.3819		0	0	0	0	0	0	0	0	0	0	0	0	0	0
658	1	2	12	1d 22:55:24.74000	0d 04:12:25.36000	0.00308286	0.0117355	0.00073289	2.9439	D	5	29/08/2020 10:18	38.3977		0	0	0	0	0	0	0	0	0	0	0	0	0	0
659	1	2	12	1d 22:55:27.06000	0d 04:12:27.68000	0.00308333	0.0117369	0.00073297	2.9332	D	5	29/08/2020 10:18	38.4135		0	0	0	0	0	0	0	0	0	0	0	0	0	0
660	1	2	12	1d 22:55:29.30000	0d 04:12:29.92000	0.00308378	0.0117383	0.00073266	2.9229	D	5	29/08/2020 10:18	38.4135		0	0	0	0	0	0	0	0	0	0	0	0	0	0
661	1	2	12	1d 22:55:31.51000	0d 04:12:32.13000	0.00308423	0.0117396	0.00073297	2.9122	D	5	29/08/2020 10:18	38.4135		0	0	0	0	0	0	0	0	0	0	0	0	0	0
662	1	2	12	1d 22:55:33.61000	0d 04:12:34.23000	0.00308466	0.0117408	0.00073289	2.902	D	5	29/08/2020 10:18	38.4135		0	0	0	0	0	0	0	0	0	0	0	0	0	0
663	1	2	12	1d 22:55:35.66000	0d 04:12:36.28000	0.00308508	0.011742	0.00073304	2.8916	D	5	29/08/2020 10:18	38.4135		0	0	0	0	0	0	0	0	0	0	0	0	0	0
664	1	2	12	1d 22:55:37.71000	0d 04:12:38.33000	0.0030855	0.0117432	0.00073281	2.8812	D	5	29/08/2020 10:18	38.4135		0	0	0	0	0	0	0	0	0	0	0	0	0	0
665	1	2	12	1d 22:55:39.67000	0d 04:12:40.29000	0.0030859	0.0117444	0.00073266	2.8708	D	5	29/08/2020 10:18	38.4294		0	0	0	0	0	0	0	0	0	0	0	0	0	0
666	1	2	12	1d 22:55:41.67000	0d 04:12:42.29000	0.0030863	0.0117456	0.00073289	2.8603	D	5	29/08/2020 10:19	38.4294		0	0	0	0	0	0	0	0	0	0	0	0	0	0
667	1	2	12	1d 22:55:43.66000	0d 04:12:44.28000	0.00308671	0.0117467	0.00073304	2.8495	D	5	29/08/2020 10:19	38.4294		0	0	0	0	0	0	0	0	0	0	0	0	0	0
668	1	2	12	1d 22:55:45.58000	0d 04:12:46.20000	0.0030871	0.0117478	0.00073274	2.8391	D	5	29/08/2020 10:19	38.4452		0	0	0	0	0	0	0	0	0	0	0	0	0	0
669	1	2	12	1d 22:55:47.46000	0d 04:12:48.08000	0.00308748	0.0117489	0.00073274	2.8286	D	5	29/08/2020 10:19	38.4452		0	0	0	0	0	0	0	0	0	0	0	0	0	0
670	1	2	12	1d 22:55:49.34000	0d 04:12:49.96000	0.00308786	0.01175	0.00073289	2.8182	D	5	29/08/2020 10:19	38.4452		0	0	0	0	0	0	0	0	0	0	0	0	0	0
671	1	2	12	1d 22:55:51.13000	0d 04:12:51.75000	0.00308823	0.011751	0.00073289	2.8077	D	5	29/08/2020 10:19	38.4452		0	0	0	0	0	0	0	0	0	0	0	0	0	0
672	1	2	12	1d 22:55:52.96000	0d 04:12:53.58000	0.0030886	0.0117521	0.00073266	2.7971	D	5	29/08/2020 10:19	38.4452		0	0	0	0	0	0	0	0	0	0	0	0	0	0
673	1	2	12	1d 22:55:54.73000	0d 04:12:55.35000	0.00308896	0.0117531	0.00073274	2.7866	D	5	29/08/2020 10:19	38.461		0	0	0	0	0	0	0	0	0	0	0	0	0	0
674	1	2	12	1d 22:55:56.44000	0d 04:12:57.06000	0.00308931	0.011754	0.00073259	2.7762	D	5	29/08/2020 10:19	38.461		0	0	0	0	0	0	0	0	0	0	0	0	0	0
675	1	2	12	1d 22:55:58.16000	0d 04:12:58.78000	0.00308966	0.011755	0.00073289	2.7659	D	5	29/08/2020 10:19	38.461		0	0	0	0	0	0	0	0	0	0	0	0	0	0
676	1	2	12	1d 22:55:59.85000	0d 04:13:00.47000	0.00309	0.0117559	0.00073281	2.7555	D	5	29/08/2020 10:19	38.461		0	0	0	0	0	0	0	0	0	0	0	0	0	0
677	1	2	12	1d 22:56:01.55000	0d 04:13:02.17000	0.00309035	0.0117569	0.00073274	2.7449	D	5	29/08/2020 10:19	38.461		0	0	0	0	0	0	0	0	0	0	0	0	0	0
678	1	2	12	1d 22:56:03.20000	0d 04:13:03.82000	0.00309068	0.0117578	0.00073274	2.7346	D	5	29/08/2020 10:19	38.461		0	0	0	0	0	0	0	0	0	0	0	0	0	0
679	1	2	12	1d 22:56:04.83000	0d 04:13:05.45000	0.00309102	0.0117587	0.00073274	2.7242	D	5	29/08/2020 10:19	38.4452		0	0	0	0	0	0	0	0	0	0	0	0	0	0
680	1	2	12	1d 22:56:06.43000	0d 04:13:07.05000	0.00309134	0.0117596	0.00073259	2.7138	D	5	29/08/2020 10:19	38.4768		0	0	0	0	0	0	0	0	0	0	0	0	0	0
681	1	2	12	1d 22:56:08.02000	0d 04:13:08.64000	0.00309167	0.0117605	0.00073266	2.7033	D	5	29/08/2020 10:19	38.461		0	0	0	0	0	0	0	0	0	0	0	0	0	0
682	1	2	12	1d 22:56:09.63000	0d 04:13:10.25000	0.00309199	0.0117614	0.00073289	2.6926	D	5	29/08/2020 10:19	38.4294		0	0	0	0	0	0	0	0	0	0	0	0	0	0
683	1	2	12	1d 22:56:11.23000	0d 04:13:11.85000	0.00309232	0.0117622	0.00073297	2.6821	D	5	29/08/2020 10:19	38.3819		0	0	0	0	0	0	0	0	0	0	0	0	0	0
684	1	2	12	1d 22:56:12.79000	0d 04:13:13.41000	0.00309264	0.0117631	0.00073266	2.6715	D	5	29/08/2020 10:19	38.2869		0	0	0	0	0	0	0	0	0	0	0	0	0	0
685	1	2	12	1d 22:56:14.36000	0d 04:13:14.98000	0.00309296	0.0117639	0.00073259	2.6609	D	5	29/08/2020 10:19	38.2553		0	0	0	0	0	0	0	0	0	0	0	0	0	0
686	1	2	12	1d 22:56:15.92000	0d 04:13:16.54000	0.00309327	0.0117648	0.00073259	2.6502	D	5	29/08/2020 10:19	38.2394		0	0	0	0	0	0	0	0	0	0	0	0	0	0
687	1	2	12	1d 22:56:17.46000	0d 04:13:18.08000	0.00309359	0.0117656	0.00073274	2.6395	D	5	29/08/2020 10:19	38.2078		0	0	0	0	0	0	0	0	0	0	0	0	0	0
688	1	2	12	1d 22:56:18.98000	0d 04:13:19.60000	0.0030939	0.0117664	0.00073266	2.629	D	5	29/08/2020 10:19	38.2078		0	0	0	0	0	0	0	0	0	0	0	0	0	0
689	1	2	12	1d 22:56:20.49000	0d 04:13:21.11000	0.0030942	0.0117672	0.00073281	2.6181	D	5	29/08/2020 10:19	38.1761		0	0	0	0	0	0	0	0	0	0	0	0	0	0
690	1	2	12	1d 22:56:22.00000	0d 04:13:22.62000	0.00309451	0.011768	0.00073274	2.6078	D	5	29/08/2020 10:19	38.1761		0	0	0	0	0	0	0	0	0	0	0	0	0	0
691	1	2	12	1d 22:56:23.50000	0d 04:13:24.12000	0.00309482	0.0117688	0.00073289	2.5968	D	5	29/08/2020 10:19	38.1761		0	0	0	0	0	0	0	0	0	0	0	0	0	0
692	1	2	12	1d 22:56:25.03000	0d 04:13:25.65000	0.00309513	0.0117696	0.00073281	2.5861	D	5	29/08/2020 10:19	38.1603		0	0	0	0	0	0	0	0	0	0	0	0	0	0
693	1	2	12	1d 22:56:26.49000	0d 04:13:27.11000	0.00309543	0.0117704	0.00073281	2.5754	D	5	29/08/2020 10:19	38.1761		0	0	0	0	0	0	0	0	0	0	0	0	0	0
694	1	2	12	1d 22:56:27.94000	0d 04:13:28.56000	0.00309572	0.0117712	0.00073266	2.5647	D	5	29/08/2020 10:19	38.1603		0	0	0	0	0	0	0	0	0	0	0	0	0	0
695	1	2	12	1d 22:56:29.43000	0d 04:13:30.05000	0.00309602	0.0117719	0.00073297	2.5537	D	5	29/08/2020 10:19	38.1761		0	0	0	0	0	0	0	0	0	0	0	0	0	0
696	1	2	12	1d 22:56:30.92000	0d 04:13:31.54000	0.00309633	0.0117727	0.00073266	2.5429	D	5	29/08/2020 10:19	38.1761		0	0	0	0	0	0	0	0	0	0	0	0	0	0
697	1	2	12	1d 22:56:32.36000	0d 04:13:32.98000	0.00309662	0.0117735	0.00073259	2.5322	D	5	29/08/2020 10:19	38.1761		0	0	0	0	0	0	0	0	0	0	0	0	0	0
698	1	2	12	1d 22:56:33.79000	0d 04:13:34.41000	0.00309691	0.0117742	0.00073266	2.5219	D	5	29/08/2020 10:19	38.1761		0	0	0	0	0	0	0	0	0	0	0	0	0	0
699	1	2	12	1d 22:56:35.18000	0d 04:13:35.80000	0.00309719	0.0117749	0.00073289	2.5113	D	5	29/08/2020 10:19	38.1603		0	0	0	0	0	0	0	0	0	0	0	0	0	0
700	1	2	12	1d 22:56:36.59000	0d 04:13:37.21000	0.00309748	0.0117756	0.00073289	2.5006	D	5	29/08/2020 10:19	38.1761		0	0	0	0	0	0	0	0	0	0	0	0	0	0
701	1	2	12	1d 22:56:36.69000	0d 04:13:37.31000	0.0030975	0.0117757	0.00073266	2.4999	D	133	29/08/2020 10:19	38.1761		0	0	0	0	0	0	0	0	0	0	0	0	0	0
702	1	2	13	1d 22:56:36.70000	0d 00:00:00.01000	0	0	0	2.5148	R	0	29/08/2020 10:19	38.1761		0	0	0	0	0	0	0	0	0	0	0	0	0	0
703	1	2	13	1d 22:56:38.70000	0d 00:00:02.01000	0	0	0	2.7181	R	1	29/08/2020 10:19	38.1761		0	0	0	0	0	0	0	0	0	0	0	0	0	0
704	1	2	13	1d 22:56:40.70000	0d 00:00:04.01000	0	0	0	2.842	R	1	29/08/2020 10:19	38.1761		0	0	0	0	0	0	0	0	0	0	0	0	0	0
705	1	2	13	1d 22:56:42.70000	0d 00:00:06.01000	0	0	0	2.9397	R	1	29/08/2020 10:20	38.2078		0	0	0	0	0	0	0	0	0	0	0	0	0	0
706	1	2	13	1d 22:56:44.70000	0d 00:00:08.01000	0	0	0	3.0224	R	1	29/08/2020 10:20	38.2078		0	0	0	0	0	0	0	0	0	0	0	0	0	0
707	1	2	13	1d 22:56:46.69000	0d 00:00:10.00000	0	0	0	3.0932	R	129	29/08/2020 10:20	38.2078		0	0	0	0	0	0	0	0	0	0	0	0	0	0
708	2	3	9	1d 22:56:46.73000	0d 00:00:00.04000	0.00000001	0.00000002	0.00073373	3.1325	C	0	29/08/2020 10:20	38.2078		0	0	0	0	0	0	0	0	0	0	0	0	0	0
709	2	3	9	1d 22:56:46.89000	0d 00:00:00.20000	0.00000004	0.00000013	0.00073274	3.1568	C	5	29/08/2020 10:20	38.2236		0	0	0	0	0	0	0	0	0	0	0	0	0	0
710	2	3	9	1d 22:56:47.05000	0d 00:00:00.36000	0.00000007	0.00000023	0.00073297	3.1771	C	5	29/08/2020 10:20	38.2236		0	0	0	0	0	0	0	0	0	0	0	0	0	0
711	2	3	9	1d 22:56:47.22000	0d 00:00:00.53000	0.00000011	0.00000034	0.00073281	3.1955	C	5	29/08/2020 10:20	38.2236		0	0	0	0	0	0	0	0	0	0	0	0	0	0
712	2	3	9	1d 22:56:47.40000	0d 00:00:00.71000	0.00000014	0.00000046	0.00073259	3.2134	C	5	29/08/2020 10:20	38.2236		0	0	0	0	0	0	0	0	0	0	0	0	0	0
713	2	3	9	1d 22:56:47.59000	0d 00:00:00.90000	0.00000018	0.00000058	0.00073274	3.2306	C	5	29/08/2020 10:20	38.2236		0	0	0	0	0	0	0	0	0	0	0	0	0	0
714	2	3	9	1d 22:56:47.79000	0d 00:00:01.10000	0.00000022	0.00000071	0.00073281	3.2477	C	5	29/08/2020 10:20	38.2236		0	0	0	0	0	0	0	0	0	0	0	0	0	0
715	2	3	9	1d 22:56:47.99000	0d 00:00:01.30000	0.00000026	0.00000085	0.00073289	3.2639	C	5	29/08/2020 10:20	38.2078		0	0	0	0	0	0	0	0	0	0	0	0	0	0
716	2	3	9	1d 22:56:48.20000	0d 00:00:01.51000	0.00000031	0.00000099	0.00073281	3.2804	C	5	29/08/2020 10:20	38.2078		0	0	0	0	0	0	0	0	0	0	0	0	0	0
717	2	3	9	1d 22:56:48.42000	0d 00:00:01.73000	0.00000035	0.00000113	0.00073259	3.2966	C	5	29/08/2020 10:20	38.2078		0	0	0	0	0	0	0	0	0	0	0	0	0	0
718	2	3	9	1d 22:56:48.64000	0d 00:00:01.95000	0.0000004	0.00000128	0.00073289	3.3124	C	5	29/08/2020 10:20	38.2078		0	0	0	0	0	0	0	0	0	0	0	0	0	0
719	2	3	9	1d 22:56:48.87000	0d 00:00:02.18000	0.00000044	0.00000144	0.00073297	3.328	C	5	29/08/2020 10:20	38.2078		0	0	0	0	0	0	0	0	0	0	0	0	0	0
720	2	3	9	1d 22:56:49.11000	0d 00:00:02.42000	0.00000049	0.0000016	0.00073289	3.3436	C	5	29/08/2020 10:20	38.2078		0	0	0	0	0	0	0	0	0	0	0	0	0	0
721	2	3	9	1d 22:56:49.35000	0d 00:00:02.66000	0.00000054	0.00000176	0.00073274	3.3584	C	5	29/08/2020 10:20	38.2236		0	0	0	0	0	0	0	0	0	0	0	0	0	0
722	2	3	9	1d 22:56:49.60000	0d 00:00:02.91000	0.00000059	0.00000194	0.00073281	3.3735	C	5	29/08/2020 10:20	38.2236		0	0	0	0	0	0	0	0	0	0	0	0	0	0
723	2	3	9	1d 22:56:49.86000	0d 00:00:03.17000	0.00000064	0.00000212	0.00073281	3.3883	C	5	29/08/2020 10:20	38.2236		0	0	0	0	0	0	0	0	0	0	0	0	0	0
724	2	3	9	1d 22:56:50.13000	0d 00:00:03.44000	0.0000007	0.0000023	0.00073281	3.4028	C	5	29/08/2020 10:20	38.2236		0	0	0	0	0	0	0	0	0	0	0	0	0	0
725	2	3	9	1d 22:56:50.41000	0d 00:00:03.72000	0.00000076	0.0000025	0.00073274	3.4173	C	5	29/08/2020 10:20	38.2236		0	0	0	0	0	0	0	0	0	0	0	0	0	0
726	2	3	9	1d 22:56:50.70000	0d 00:00:04.01000	0.00000082	0.0000027	0.00073274	3.4314	C	5	29/08/2020 10:20	38.2236		0	0	0	0	0	0	0	0	0	0	0	0	0	0
727	2	3	9	1d 22:56:51.00000	0d 00:00:04.31000	0.00000088	0.00000291	0.00073297	3.4452	C	5	29/08/2020 10:20	38.2078		0	0	0	0	0	0	0	0	0	0	0	0	0	0
728	2	3	9	1d 22:56:51.31000	0d 00:00:04.62000	0.00000094	0.00000313	0.00073266	3.4586	C	5	29/08/2020 10:20	38.2078		0	0	0	0	0	0	0	0	0	0	0	0	0	0
729	2	3	9	1d 22:56:51.65000	0d 00:00:04.96000	0.00000101	0.00000337	0.00073297	3.4722	C	5	29/08/2020 10:20	38.2078		0	0	0	0	0	0	0	0	0	0	0	0	0	0
730	2	3	9	1d 22:56:52.00000	0d 00:00:05.31000	0.00000108	0.00000361	0.00073281	3.4853	C	5	29/08/2020 10:20	38.2236		0	0	0	0	0	0	0	0	0	0	0	0	0	0
731	2	3	9	1d 22:56:52.37000	0d 00:00:05.68000	0.00000116	0.00000388	0.00073266	3.4981	C	5	29/08/2020 10:20	38.2236		0	0	0	0	0	0	0	0	0	0	0	0	0	0
732	2	3	9	1d 22:56:52.77000	0d 00:00:06.08000	0.00000124	0.00000416	0.00073297	3.5108	C	5	29/08/2020 10:20	38.2394		0	0	0	0	0	0	0	0	0	0	0	0	0	0
733	2	3	9	1d 22:56:53.20000	0d 00:00:06.51000	0.00000132	0.00000447	0.00073274	3.5229	C	5	29/08/2020 10:20	38.2236		0	0	0	0	0	0	0	0	0	0	0	0	0	0
734	2	3	9	1d 22:56:53.67000	0d 00:00:06.98000	0.00000142	0.00000481	0.00073274	3.5348	C	5	29/08/2020 10:20	38.2236		0	0	0	0	0	0	0	0	0	0	0	0	0	0
735	2	3	9	1d 22:56:54.20000	0d 00:00:07.51000	0.00000153	0.00000519	0.00073281	3.5463	C	5	29/08/2020 10:20	38.2236		0	0	0	0	0	0	0	0	0	0	0	0	0	0
736	2	3	9	1d 22:56:54.84000	0d 00:00:08.15000	0.00000166	0.00000565	0.00073274	3.5579	C	5	29/08/2020 10:20	38.2236		0	0	0	0	0	0	0	0	0	0	0	0	0	0
737	2	3	9	1d 22:56:55.60000	0d 00:00:08.91000	0.00000181	0.0000062	0.00073266	3.5691	C	5	29/08/2020 10:20	38.2394		0	0	0	0	0	0	0	0	0	0	0	0	0	0
738	2	3	9	1d 22:56:56.55000	0d 00:00:09.86000	0.00000201	0.0000069	0.00073297	3.5799	C	5	29/08/2020 10:20	38.2236		0	0	0	0	0	0	0	0	0	0	0	0	0	0
739	2	3	9	1d 22:56:57.79000	0d 00:00:11.10000	0.00000226	0.0000078	0.00073281	3.5903	C	5	29/08/2020 10:20	38.2394		0	0	0	0	0	0	0	0	0	0	0	0	0	0
740	2	3	9	1d 22:56:59.59000	0d 00:00:12.90000	0.00000263	0.00000912	0.00073274	3.6008	C	5	29/08/2020 10:20	38.2236		0	0	0	0	0	0	0	0	0	0	0	0	0	0
741	2	3	9	1d 22:57:02.32000	0d 00:00:15.63000	0.00000318	0.00001112	0.00073281	3.6109	C	5	29/08/2020 10:20	38.2236		0	0	0	0	0	0	0	0	0	0	0	0	0	0
742	2	3	9	1d 22:57:07.05000	0d 00:00:20.36000	0.00000414	0.0000146	0.00073274	3.6211	C	5	29/08/2020 10:20	38.2711		0	0	0	0	0	0	0	0	0	0	0	0	0	0
743	2	3	9	1d 22:57:16.32000	0d 00:00:29.63000	0.00000603	0.00002145	0.00073251	3.6312	C	5	29/08/2020 10:20	38.2869		0	0	0	0	0	0	0	0	0	0	0	0	0	0
744	2	3	9	1d 22:57:36.44000	0d 00:00:49.75000	0.00001013	0.00003634	0.00073266	3.6413	C	5	29/08/2020 10:20	38.3344		0	0	0	0	0	0	0	0	0	0	0	0	0	0
745	2	3	9	1d 22:58:30.50000	0d 00:01:43.81000	0.00002113	0.00007648	0.00073281	3.6513	C	5	29/08/2020 10:21	38.1128		0	0	0	0	0	0	0	0	0	0	0	0	0	0
746	2	3	9	1d 23:00:49.12000	0d 00:04:02.43000	0.00004935	0.00017967	0.00073259	3.6614	C	5	29/08/2020 10:24	38.2394		0	0	0	0	0	0	0	0	0	0	0	0	0	0
747	2	3	9	1d 23:05:23.56000	0d 00:08:36.87000	0.00010521	0.0003845	0.00073274	3.6715	C	5	29/08/2020 10:28	38.2394		0	0	0	0	0	0	0	0	0	0	0	0	0	0
748	2	3	9	1d 23:10:23.56000	0d 00:13:36.87000	0.00016627	0.00060894	0.00073274	3.679	C	1	29/08/2020 10:33	38.0812		0	0	0	0	0	0	0	0	0	0	0	0	0	0
749	2	3	9	1d 23:15:23.56000	0d 00:18:36.87000	0.00022734	0.00083379	0.00073281	3.6849	C	1	29/08/2020 10:38	38.1603		0	0	0	0	0	0	0	0	0	0	0	0	0	0
750	2	3	9	1d 23:20:23.56000	0d 00:23:36.87000	0.00028841	0.00105898	0.00073274	3.6904	C	1	29/08/2020 10:43	38.3819		0	0	0	0	0	0	0	0	0	0	0	0	0	0
751	2	3	9	1d 23:25:23.56000	0d 00:28:36.87000	0.00034947	0.0012845	0.00073274	3.6954	C	1	29/08/2020 10:48	38.0812		0	0	0	0	0	0	0	0	0	0	0	0	0	0
752	2	3	9	1d 23:30:23.56000	0d 00:33:36.87000	0.00041054	0.00151031	0.00073289	3.7003	C	1	29/08/2020 10:53	38.1919		0	0	0	0	0	0	0	0	0	0	0	0	0	0
753	2	3	9	1d 23:35:23.56000	0d 00:38:36.87000	0.0004716	0.00173643	0.00073274	3.7052	C	1	29/08/2020 10:58	38.0812		0	0	0	0	0	0	0	0	0	0	0	0	0	0
754	2	3	9	1d 23:40:23.56000	0d 00:43:36.87000	0.00053267	0.00196286	0.00073274	3.7104	C	1	29/08/2020 11:03	38.4294		0	0	0	0	0	0	0	0	0	0	0	0	0	0
755	2	3	9	1d 23:45:23.56000	0d 00:48:36.87000	0.00059373	0.00218959	0.00073274	3.7156	C	1	29/08/2020 11:08	38.3977		0	0	0	0	0	0	0	0	0	0	0	0	0	0
756	2	3	9	1d 23:50:23.56000	0d 00:53:36.87000	0.0006548	0.00241666	0.00073266	3.7211	C	1	29/08/2020 11:13	38.2236		0	0	0	0	0	0	0	0	0	0	0	0	0	0
757	2	3	9	1d 23:55:23.56000	0d 00:58:36.87000	0.00071586	0.00264406	0.00073281	3.7266	C	1	29/08/2020 11:18	38.0653		0	0	0	0	0	0	0	0	0	0	0	0	0	0
758	2	3	9	2d 00:00:23.56000	0d 01:03:36.87000	0.00077693	0.00287179	0.00073274	3.7316	C	1	29/08/2020 11:23	38.0812		0	0	0	0	0	0	0	0	0	0	0	0	0	0
759	2	3	9	2d 00:05:23.56000	0d 01:08:36.87000	0.00083799	0.00309984	0.00073281	3.7372	C	1	29/08/2020 11:28	38.3027		0	0	0	0	0	0	0	0	0	0	0	0	0	0
760	2	3	9	2d 00:10:23.56000	0d 01:13:36.87000	0.00089906	0.00332821	0.00073289	3.7421	C	1	29/08/2020 11:33	38.002		0	0	0	0	0	0	0	0	0	0	0	0	0	0
761	2	3	9	2d 00:15:23.56000	0d 01:18:36.87000	0.00096012	0.00355688	0.00073251	3.7469	C	1	29/08/2020 11:38	38.2236		0	0	0	0	0	0	0	0	0	0	0	0	0	0
762	2	3	9	2d 00:20:23.56000	0d 01:23:36.87000	0.00102119	0.00378586	0.00073274	3.7522	C	1	29/08/2020 11:43	38.0495		0	0	0	0	0	0	0	0	0	0	0	0	0	0
763	2	3	9	2d 00:25:23.56000	0d 01:28:36.87000	0.00108226	0.00401515	0.00073281	3.7574	C	1	29/08/2020 11:48	38.3027		0	0	0	0	0	0	0	0	0	0	0	0	0	0
764	2	3	9	2d 00:30:23.56000	0d 01:33:36.87000	0.00114332	0.00424476	0.00073274	3.7624	C	1	29/08/2020 11:53	38.2711		0	0	0	0	0	0	0	0	0	0	0	0	0	0
765	2	3	9	2d 00:35:23.56000	0d 01:38:36.87000	0.00120439	0.00447468	0.00073281	3.7675	C	1	29/08/2020 11:58	38.3186		0	0	0	0	0	0	0	0	0	0	0	0	0	0
766	2	3	9	2d 00:40:23.56000	0d 01:43:36.87000	0.00126545	0.00470492	0.00073274	3.7728	C	1	29/08/2020 12:03	38.4768		0	0	0	0	0	0	0	0	0	0	0	0	0	0
767	2	3	9	2d 00:45:23.56000	0d 01:48:36.87000	0.00132652	0.00493548	0.00073274	3.7783	C	1	29/08/2020 12:08	38.2553		0	0	0	0	0	0	0	0	0	0	0	0	0	0
768	2	3	9	2d 00:50:23.56000	0d 01:53:36.87000	0.00138758	0.00516639	0.00073274	3.7842	C	1	29/08/2020 12:13	38.3502		0	0	0	0	0	0	0	0	0	0	0	0	0	0
769	2	3	9	2d 00:55:23.56000	0d 01:58:36.87000	0.00144865	0.00539765	0.00073274	3.7902	C	1	29/08/2020 12:18	38.2236		0	0	0	0	0	0	0	0	0	0	0	0	0	0
770	2	3	9	2d 01:00:23.56000	0d 02:03:36.87000	0.00150971	0.0056293	0.00073281	3.7967	C	1	29/08/2020 12:23	38.2711		0	0	0	0	0	0	0	0	0	0	0	0	0	0
771	2	3	9	2d 01:05:23.56000	0d 02:08:36.87000	0.00157078	0.00586137	0.00073274	3.8035	C	1	29/08/2020 12:28	38.4452		0	0	0	0	0	0	0	0	0	0	0	0	0	0
772	2	3	9	2d 01:10:23.56000	0d 02:13:36.87000	0.00163184	0.00609387	0.00073274	3.8114	C	1	29/08/2020 12:33	38.2553		0	0	0	0	0	0	0	0	0	0	0	0	0	0
773	2	3	9	2d 01:15:23.56000	0d 02:18:36.87000	0.00169291	0.00632686	0.00073281	3.8198	C	1	29/08/2020 12:38	38.3186		0	0	0	0	0	0	0	0	0	0	0	0	0	0
774	2	3	9	2d 01:20:23.56000	0d 02:23:36.87000	0.00175397	0.00656041	0.00073251	3.8294	C	1	29/08/2020 12:43	38.2236		0	0	0	0	0	0	0	0	0	0	0	0	0	0
775	2	3	9	2d 01:25:12.04000	0d 02:28:25.35000	0.00181269	0.00678557	0.00073281	3.8395	C	5	29/08/2020 12:48	38.4768		0	0	0	0	0	0	0	0	0	0	0	0	0	0
776	2	3	9	2d 01:29:38.64000	0d 02:32:51.95000	0.00186696	0.00699419	0.00073259	3.8497	C	5	29/08/2020 12:52	38.2553		0	0	0	0	0	0	0	0	0	0	0	0	0	0
777	2	3	9	2d 01:33:51.18000	0d 02:37:04.49000	0.00191837	0.00719233	0.00073289	3.8598	C	5	29/08/2020 12:57	38.461		0	0	0	0	0	0	0	0	0	0	0	0	0	0
778	2	3	9	2d 01:37:40.90000	0d 02:40:54.21000	0.00196513	0.00737304	0.00073274	3.8698	C	5	29/08/2020 13:01	38.3186		0	0	0	0	0	0	0	0	0	0	0	0	0	0
779	2	3	9	2d 01:41:21.24000	0d 02:44:34.55000	0.00200998	0.00754682	0.00073266	3.8801	C	5	29/08/2020 13:04	38.3186		0	0	0	0	0	0	0	0	0	0	0	0	0	0
780	2	3	9	2d 01:44:51.31000	0d 02:48:04.62000	0.00205274	0.00771294	0.00073281	3.8903	C	5	29/08/2020 13:08	38.0653		0	0	0	0	0	0	0	0	0	0	0	0	0	0
781	2	3	9	2d 01:48:13.27000	0d 02:51:26.58000	0.00209385	0.00787307	0.00073266	3.9004	C	5	29/08/2020 13:11	37.9862		0	0	0	0	0	0	0	0	0	0	0	0	0	0
782	2	3	9	2d 01:51:31.01000	0d 02:54:44.32000	0.0021341	0.00803026	0.00073281	3.9104	C	5	29/08/2020 13:14	38.1603		0	0	0	0	0	0	0	0	0	0	0	0	0	0
783	2	3	9	2d 01:54:41.01000	0d 02:57:54.32000	0.00217277	0.00818169	0.00073266	3.9205	C	5	29/08/2020 13:18	38.0653		0	0	0	0	0	0	0	0	0	0	0	0	0	0
784	2	3	9	2d 01:57:45.54000	0d 03:00:58.85000	0.00221033	0.00832914	0.00073281	3.9306	C	5	29/08/2020 13:21	38.2394		0	0	0	0	0	0	0	0	0	0	0	0	0	0
785	2	3	9	2d 02:00:51.05000	0d 03:04:04.36000	0.00224809	0.00847775	0.00073274	3.9406	C	5	29/08/2020 13:24	38.3027		0	0	0	0	0	0	0	0	0	0	0	0	0	0
786	2	3	9	2d 02:03:50.99000	0d 03:07:04.30000	0.00228472	0.00862227	0.00073297	3.9507	C	5	29/08/2020 13:27	38.1445		0	0	0	0	0	0	0	0	0	0	0	0	0	0
787	2	3	9	2d 02:06:50.18000	0d 03:10:03.49000	0.00232119	0.00876655	0.00073274	3.9608	C	5	29/08/2020 13:30	38.3502		0	0	0	0	0	0	0	0	0	0	0	0	0	0
788	2	3	9	2d 02:09:44.69000	0d 03:12:58.00000	0.00235672	0.00890743	0.00073274	3.9709	C	5	29/08/2020 13:33	38.2553		0	0	0	0	0	0	0	0	0	0	0	0	0	0
789	2	3	9	2d 02:12:37.98000	0d 03:15:51.29000	0.00239199	0.00904767	0.00073281	3.9809	C	5	29/08/2020 13:35	38.1761		0	0	0	0	0	0	0	0	0	0	0	0	0	0
790	2	3	9	2d 02:15:31.46000	0d 03:18:44.77000	0.0024273	0.00918842	0.00073281	3.991	C	5	29/08/2020 13:38	38.3502		0	0	0	0	0	0	0	0	0	0	0	0	0	0
791	2	3	9	2d 02:18:24.91000	0d 03:21:38.22000	0.00246261	0.0093295	0.00073281	4.0011	C	5	29/08/2020 13:41	38.097		0	0	0	0	0	0	0	0	0	0	0	0	0	0
792	2	3	9	2d 02:21:15.00000	0d 03:24:28.31000	0.00249723	0.0094682	0.00073274	4.0111	C	5	29/08/2020 13:44	38.2553		0	0	0	0	0	0	0	0	0	0	0	0	0	0
793	2	3	9	2d 02:24:04.05000	0d 03:27:17.36000	0.00253164	0.0096064	0.00073259	4.0214	C	5	29/08/2020 13:47	38.3819		0	0	0	0	0	0	0	0	0	0	0	0	0	0
794	2	3	9	2d 02:26:51.72000	0d 03:30:05.03000	0.00256577	0.00974381	0.00073289	4.0314	C	5	29/08/2020 13:50	38.0653		0	0	0	0	0	0	0	0	0	0	0	0	0	0
795	2	3	9	2d 02:29:37.09000	0d 03:32:50.40000	0.00259943	0.00987968	0.00073281	4.0415	C	5	29/08/2020 13:52	38.2236		0	0	0	0	0	0	0	0	0	0	0	0	0	0
796	2	3	9	2d 02:32:22.12000	0d 03:35:35.43000	0.00263302	0.0100156	0.00073281	4.0519	C	5	29/08/2020 13:55	38.3819		0	0	0	0	0	0	0	0	0	0	0	0	0	0
797	2	3	9	2d 02:35:10.05000	0d 03:38:23.36000	0.0026672	0.0101543	0.00073274	4.062	C	5	29/08/2020 13:58	38.0337		0	0	0	0	0	0	0	0	0	0	0	0	0	0
798	2	3	9	2d 02:37:47.98000	0d 03:41:01.29000	0.00269935	0.010285	0.00073304	4.072	C	5	29/08/2020 14:01	38.1919		0	0	0	0	0	0	0	0	0	0	0	0	0	0
799	2	3	9	2d 02:40:25.55000	0d 03:43:38.86000	0.00273142	0.0104158	0.00073281	4.0822	C	5	29/08/2020 14:03	38.3027		0	0	0	0	0	0	0	0	0	0	0	0	0	0
800	2	3	9	2d 02:43:03.01000	0d 03:46:16.32000	0.00276348	0.0105468	0.00073259	4.0923	C	5	29/08/2020 14:06	38.3344		0	0	0	0	0	0	0	0	0	0	0	0	0	0
801	2	3	9	2d 02:45:35.44000	0d 03:48:48.75000	0.0027945	0.0106739	0.00073259	4.1025	C	5	29/08/2020 14:08	38.0495		0	0	0	0	0	0	0	0	0	0	0	0	0	0
802	2	3	9	2d 02:48:09.08000	0d 03:51:22.39000	0.00282578	0.0108024	0.00073281	4.1126	C	5	29/08/2020 14:11	38.2394		0	0	0	0	0	0	0	0	0	0	0	0	0	0
803	2	3	9	2d 02:50:39.94000	0d 03:53:53.25000	0.00285648	0.0109288	0.00073297	4.1228	C	5	29/08/2020 14:14	38.1919		0	0	0	0	0	0	0	0	0	0	0	0	0	0
804	2	3	9	2d 02:53:08.41000	0d 03:56:21.72000	0.00288671	0.0110536	0.00073274	4.1329	C	5	29/08/2020 14:16	38.4452		0	0	0	0	0	0	0	0	0	0	0	0	0	0
805	2	3	9	2d 02:55:34.52000	0d 03:58:47.83000	0.00291645	0.0111766	0.00073266	4.143	C	5	29/08/2020 14:18	38.0495		0	0	0	0	0	0	0	0	0	0	0	0	0	0
806	2	3	9	2d 02:57:59.62000	0d 04:01:12.93000	0.00294598	0.0112991	0.00073281	4.153	C	5	29/08/2020 14:21	38.4452		0	0	0	0	0	0	0	0	0	0	0	0	0	0
807	2	3	9	2d 03:00:20.91000	0d 04:03:34.22000	0.00297474	0.0114187	0.00073289	4.1631	C	5	29/08/2020 14:23	38.3977		0	0	0	0	0	0	0	0	0	0	0	0	0	0
808	2	3	9	2d 03:02:42.32000	0d 04:05:55.63000	0.00300353	0.0115387	0.00073289	4.1732	C	5	29/08/2020 14:26	38.2869		0	0	0	0	0	0	0	0	0	0	0	0	0	0
809	2	3	9	2d 03:05:05.87000	0d 04:08:19.18000	0.00303275	0.0116608	0.00073274	4.1833	C	5	29/08/2020 14:28	38.3027		0	0	0	0	0	0	0	0	0	0	0	0	0	0
810	2	3	9	2d 03:07:25.84000	0d 04:10:39.15000	0.00306124	0.0117801	0.00073281	4.1933	C	5	29/08/2020 14:30	38.1603		0	0	0	0	0	0	0	0	0	0	0	0	0	0
811	2	3	9	2d 03:08:54.33000	0d 04:12:07.64000	0.00307925	0.0118557	0.00073289	4.2	C	133	29/08/2020 14:32	38.3819		0	0	0	0	0	0	0	0	0	0	0	0	0	0
812	2	3	10	2d 03:08:54.34000	0d 00:00:00.01000	0.00307925	0.0118557	0.00078622	4.2004	C	0	29/08/2020 14:32	38.3819		0	0	0	0	0	0	0	0	0	0	0	0	0	0
813	2	3	10	2d 03:09:09.28000	0d 00:00:14.95000	0.00308232	0.0118686	0.00068589	4.2005	C	4	29/08/2020 14:32	38.4294		0	0	0	0	0	0	0	0	0	0	0	0	0	0
814	2	3	10	2d 03:09:23.46000	0d 00:00:29.13000	0.00308482	0.0118791	0.00058579	4.2004	C	4	29/08/2020 14:32	38.4452		0	0	0	0	0	0	0	0	0	0	0	0	0	0
815	2	3	10	2d 03:09:42.48000	0d 00:00:48.15000	0.00308763	0.0118909	0.00048577	4.2004	C	4	29/08/2020 14:33	38.4768		0	0	0	0	0	0	0	0	0	0	0	0	0	0
816	2	3	10	2d 03:10:08.48000	0d 00:01:14.15000	0.00309076	0.0119041	0.00038567	4.2002	C	4	29/08/2020 14:33	38.5243		0	0	0	0	0	0	0	0	0	0	0	0	0	0
817	2	3	10	2d 03:10:46.04000	0d 00:01:51.71000	0.00309424	0.0119187	0.00028565	4.2	C	4	29/08/2020 14:34	38.2078		0	0	0	0	0	0	0	0	0	0	0	0	0	0
818	2	3	10	2d 03:11:45.52000	0d 00:02:51.19000	0.00309805	0.0119347	0.00018524	4.2002	C	4	29/08/2020 14:35	38.3661		0	0	0	0	0	0	0	0	0	0	0	0	0	0
819	2	3	10	2d 03:13:57.41000	0d 00:05:03.08000	0.0031027	0.0119542	0.00008507	4.1999	C	4	29/08/2020 14:37	38.097		0	0	0	0	0	0	0	0	0	0	0	0	0	0
820	2	3	10	2d 03:14:30.37000	0d 00:05:36.04000	0.00310344	0.0119573	0.00007324	4.2	C	132	29/08/2020 14:37	38.1919		0	0	0	0	0	0	0	0	0	0	0	0	0	0
821	2	3	11	2d 03:14:30.38000	0d 00:00:00.01000	0	0	0	4.1997	R	0	29/08/2020 14:37	38.2078		0	0	0	0	0	0	0	0	0	0	0	0	0	0
822	2	3	11	2d 03:14:32.38000	0d 00:00:02.01000	0	0	0	4.1994	R	1	29/08/2020 14:37	38.2078		0	0	0	0	0	0	0	0	0	0	0	0	0	0
823	2	3	11	2d 03:14:34.38000	0d 00:00:04.01000	0	0	0	4.1994	R	1	29/08/2020 14:37	38.2236		0	0	0	0	0	0	0	0	0	0	0	0	0	0
824	2	3	11	2d 03:14:36.38000	0d 00:00:06.01000	0	0	0	4.1993	R	1	29/08/2020 14:37	38.2236		0	0	0	0	0	0	0	0	0	0	0	0	0	0
825	2	3	11	2d 03:14:38.38000	0d 00:00:08.01000	0	0	0	4.1994	R	1	29/08/2020 14:37	38.2236		0	0	0	0	0	0	0	0	0	0	0	0	0	0
826	2	3	11	2d 03:14:40.37000	0d 00:00:10.00000	0	0	0	4.1993	R	129	29/08/2020 14:38	38.2394		0	0	0	0	0	0	0	0	0	0	0	0	0	0
827	2	3	12	2d 03:14:40.41000	0d 00:00:00.04000	0.00000001	0.00000003	0.00073404	4.1944	D	0	29/08/2020 14:38	38.2394		0	0	0	0	0	0	0	0	0	0	0	0	0	0
828	2	3	12	2d 03:15:46.42000	0d 00:01:06.05000	0.00001344	0.0000563	0.00073281	4.1843	D	5	29/08/2020 14:39	38.0653		0	0	0	0	0	0	0	0	0	0	0	0	0	0
829	2	3	12	2d 03:17:44.81000	0d 00:03:04.44000	0.00003754	0.00015702	0.00073289	4.1741	D	5	29/08/2020 14:41	38.3977		0	0	0	0	0	0	0	0	0	0	0	0	0	0
830	2	3	12	2d 03:19:52.86000	0d 00:05:12.49000	0.00006361	0.00026569	0.00073281	4.164	D	5	29/08/2020 14:43	38.2869		0	0	0	0	0	0	0	0	0	0	0	0	0	0
831	2	3	12	2d 03:22:02.14000	0d 00:07:21.77000	0.00008992	0.00037514	0.00073281	4.154	D	5	29/08/2020 14:45	38.3027		0	0	0	0	0	0	0	0	0	0	0	0	0	0
832	2	3	12	2d 03:24:17.74000	0d 00:09:37.37000	0.00011752	0.00048966	0.00073297	4.1439	D	5	29/08/2020 14:47	38.002		0	0	0	0	0	0	0	0	0	0	0	0	0	0
833	2	3	12	2d 03:26:32.59000	0d 00:11:52.22000	0.00014497	0.00060327	0.00073266	4.1338	D	5	29/08/2020 14:49	38.3977		0	0	0	0	0	0	0	0	0	0	0	0	0	0
834	2	3	12	2d 03:28:47.24000	0d 00:14:06.87000	0.00017238	0.00071643	0.00073274	4.1238	D	5	29/08/2020 14:52	38.3661		0	0	0	0	0	0	0	0	0	0	0	0	0	0
835	2	3	12	2d 03:31:07.34000	0d 00:16:26.97000	0.0002009	0.00083389	0.00073281	4.1137	D	5	29/08/2020 14:54	38.0812		0	0	0	0	0	0	0	0	0	0	0	0	0	0
836	2	3	12	2d 03:33:27.61000	0d 00:18:47.24000	0.00022945	0.00095121	0.00073281	4.1036	D	5	29/08/2020 14:56	38.1919		0	0	0	0	0	0	0	0	0	0	0	0	0	0
837	2	3	12	2d 03:35:51.35000	0d 00:21:10.98000	0.00025871	0.00107113	0.00073281	4.0935	D	5	29/08/2020 14:59	38.1603		0	0	0	0	0	0	0	0	0	0	0	0	0	0
838	2	3	12	2d 03:38:16.56000	0d 00:23:36.19000	0.00028827	0.00119198	0.00073274	4.0835	D	5	29/08/2020 15:01	38.2236		0	0	0	0	0	0	0	0	0	0	0	0	0	0
839	2	3	12	2d 03:40:43.06000	0d 00:26:02.69000	0.00031809	0.0013136	0.00073266	4.0734	D	5	29/08/2020 15:04	38.002		0	0	0	0	0	0	0	0	0	0	0	0	0	0
840	2	3	12	2d 03:43:11.40000	0d 00:28:31.03000	0.00034828	0.00143645	0.00073274	4.0633	D	5	29/08/2020 15:06	38.3977		0	0	0	0	0	0	0	0	0	0	0	0	0	0
841	2	3	12	2d 03:45:43.67000	0d 00:31:03.30000	0.00037928	0.00156225	0.00073251	4.0533	D	5	29/08/2020 15:09	38.1445		0	0	0	0	0	0	0	0	0	0	0	0	0	0
842	2	3	12	2d 03:48:18.25000	0d 00:33:37.88000	0.00041074	0.00168963	0.00073274	4.043	D	5	29/08/2020 15:11	38.1445		0	0	0	0	0	0	0	0	0	0	0	0	0	0
843	2	3	12	2d 03:50:57.12000	0d 00:36:16.75000	0.00044308	0.00182022	0.00073266	4.033	D	5	29/08/2020 15:14	38.3027		0	0	0	0	0	0	0	0	0	0	0	0	0	0
844	2	3	12	2d 03:53:34.88000	0d 00:38:54.51000	0.00047519	0.00194957	0.00073274	4.0229	D	5	29/08/2020 15:16	38.3186		0	0	0	0	0	0	0	0	0	0	0	0	0	0
845	2	3	12	2d 03:56:14.47000	0d 00:41:34.10000	0.00050768	0.00208009	0.00073259	4.0128	D	5	29/08/2020 15:19	38.0337		0	0	0	0	0	0	0	0	0	0	0	0	0	0
846	2	3	12	2d 03:58:57.77000	0d 00:44:17.40000	0.00054092	0.00221332	0.00073274	4.0026	D	5	29/08/2020 15:22	38.2394		0	0	0	0	0	0	0	0	0	0	0	0	0	0
847	2	3	12	2d 04:01:44.62000	0d 00:47:04.25000	0.00057488	0.00234909	0.00073266	3.9925	D	5	29/08/2020 15:25	38.2711		0	0	0	0	0	0	0	0	0	0	0	0	0	0
848	2	3	12	2d 04:04:29.98000	0d 00:49:49.61000	0.00060854	0.00248331	0.00073281	3.9825	D	5	29/08/2020 15:27	38.002		0	0	0	0	0	0	0	0	0	0	0	0	0	0
849	2	3	12	2d 04:07:14.37000	0d 00:52:34.00000	0.000642	0.00261641	0.00073274	3.9722	D	5	29/08/2020 15:30	38.2078		0	0	0	0	0	0	0	0	0	0	0	0	0	0
850	2	3	12	2d 04:10:05.07000	0d 00:55:24.70000	0.00067675	0.00275427	0.00073281	3.9622	D	5	29/08/2020 15:33	38.2553		0	0	0	0	0	0	0	0	0	0	0	0	0	0
851	2	3	12	2d 04:12:53.93000	0d 00:58:13.56000	0.00071112	0.00289029	0.00073251	3.9519	D	5	29/08/2020 15:36	38.0337		0	0	0	0	0	0	0	0	0	0	0	0	0	0
852	2	3	12	2d 04:15:47.97000	0d 01:01:07.60000	0.00074654	0.00303012	0.00073266	3.9419	D	5	29/08/2020 15:39	38.2711		0	0	0	0	0	0	0	0	0	0	0	0	0	0
853	2	3	12	2d 04:18:38.47000	0d 01:03:58.10000	0.00078125	0.00316675	0.00073259	3.9318	D	5	29/08/2020 15:41	38.2869		0	0	0	0	0	0	0	0	0	0	0	0	0	0
854	2	3	12	2d 04:21:30.43000	0d 01:06:50.06000	0.00081625	0.0033042	0.00073304	3.9217	D	5	29/08/2020 15:44	38.097		0	0	0	0	0	0	0	0	0	0	0	0	0	0
855	2	3	12	2d 04:24:24.53000	0d 01:09:44.16000	0.00085169	0.00344301	0.00073281	3.9117	D	5	29/08/2020 15:47	38.2711		0	0	0	0	0	0	0	0	0	0	0	0	0	0
856	2	3	12	2d 04:27:23.32000	0d 01:12:42.95000	0.00088808	0.00358519	0.00073281	3.9016	D	5	29/08/2020 15:50	38.3344		0	0	0	0	0	0	0	0	0	0	0	0	0	0
857	2	3	12	2d 04:30:24.41000	0d 01:15:44.04000	0.00092494	0.00372882	0.00073259	3.8915	D	5	29/08/2020 15:53	38.2394		0	0	0	0	0	0	0	0	0	0	0	0	0	0
858	2	3	12	2d 04:33:29.94000	0d 01:18:49.57000	0.00096271	0.0038756	0.00073289	3.8814	D	5	29/08/2020 15:56	38.3977		0	0	0	0	0	0	0	0	0	0	0	0	0	0
859	2	3	12	2d 04:36:38.24000	0d 01:21:57.87000	0.00100104	0.00402418	0.00073289	3.8712	D	5	29/08/2020 15:59	38.4294		0	0	0	0	0	0	0	0	0	0	0	0	0	0
860	2	3	12	2d 04:39:56.22000	0d 01:25:15.85000	0.00104134	0.00417999	0.00073274	3.8611	D	5	29/08/2020 16:03	38.097		0	0	0	0	0	0	0	0	0	0	0	0	0	0
861	2	3	12	2d 04:43:22.24000	0d 01:28:41.87000	0.00108327	0.0043417	0.00073281	3.8511	D	5	29/08/2020 16:06	38.2236		0	0	0	0	0	0	0	0	0	0	0	0	0	0
862	2	3	12	2d 04:46:54.26000	0d 01:32:13.89000	0.00112643	0.00450769	0.00073266	3.841	D	5	29/08/2020 16:10	38.2711		0	0	0	0	0	0	0	0	0	0	0	0	0	0
863	2	3	12	2d 04:50:33.59000	0d 01:35:53.22000	0.00117107	0.00467895	0.00073281	3.8309	D	5	29/08/2020 16:13	38.3027		0	0	0	0	0	0	0	0	0	0	0	0	0	0
864	2	3	12	2d 04:54:27.96000	0d 01:39:47.59000	0.00121878	0.00486147	0.00073274	3.8209	D	5	29/08/2020 16:17	38.4927		0	0	0	0	0	0	0	0	0	0	0	0	0	0
865	2	3	12	2d 04:58:42.00000	0d 01:44:01.63000	0.00127049	0.0050588	0.00073297	3.8108	D	5	29/08/2020 16:22	38.1128		0	0	0	0	0	0	0	0	0	0	0	0	0	0
866	2	3	12	2d 05:03:17.09000	0d 01:48:36.72000	0.00132649	0.00527191	0.00073274	3.8007	D	5	29/08/2020 16:26	38.1445		0	0	0	0	0	0	0	0	0	0	0	0	0	0
867	2	3	12	2d 05:08:12.50000	0d 01:53:32.13000	0.00138662	0.00550015	0.00073266	3.7906	D	5	29/08/2020 16:31	38.0337		0	0	0	0	0	0	0	0	0	0	0	0	0	0
868	2	3	12	2d 05:13:12.50000	0d 01:58:32.13000	0.00144768	0.00573136	0.00073289	3.7816	D	1	29/08/2020 16:36	38.2078		0	0	0	0	0	0	0	0	0	0	0	0	0	0
869	2	3	12	2d 05:18:12.50000	0d 02:03:32.13000	0.00150875	0.00596202	0.00073266	3.7731	D	1	29/08/2020 16:41	38.2553		0	0	0	0	0	0	0	0	0	0	0	0	0	0
870	2	3	12	2d 05:23:12.50000	0d 02:08:32.13000	0.00156981	0.0061922	0.00073281	3.7655	D	1	29/08/2020 16:46	38.3186		0	0	0	0	0	0	0	0	0	0	0	0	0	0
871	2	3	12	2d 05:28:12.50000	0d 02:13:32.13000	0.00163088	0.00642191	0.00073289	3.7581	D	1	29/08/2020 16:51	38.461		0	0	0	0	0	0	0	0	0	0	0	0	0	0
872	2	3	12	2d 05:33:12.50000	0d 02:18:32.13000	0.00169194	0.00665119	0.00073274	3.7514	D	1	29/08/2020 16:56	38.2711		0	0	0	0	0	0	0	0	0	0	0	0	0	0
873	2	3	12	2d 05:38:12.50000	0d 02:23:32.13000	0.00175301	0.00688007	0.00073281	3.7447	D	1	29/08/2020 17:01	38.3344		0	0	0	0	0	0	0	0	0	0	0	0	0	0
874	2	3	12	2d 05:43:12.50000	0d 02:28:32.13000	0.00181407	0.00710855	0.00073281	3.7383	D	1	29/08/2020 17:06	38.2078		0	0	0	0	0	0	0	0	0	0	0	0	0	0
875	2	3	12	2d 05:48:12.50000	0d 02:33:32.13000	0.00187514	0.00733665	0.00073297	3.7322	D	1	29/08/2020 17:11	38.2711		0	0	0	0	0	0	0	0	0	0	0	0	0	0
876	2	3	12	2d 05:53:12.50000	0d 02:38:32.13000	0.00193621	0.00756438	0.00073289	3.7263	D	1	29/08/2020 17:16	38.461		0	0	0	0	0	0	0	0	0	0	0	0	0	0
877	2	3	12	2d 05:58:12.50000	0d 02:43:32.13000	0.00199727	0.00779174	0.00073297	3.72	D	1	29/08/2020 17:21	38.2236		0	0	0	0	0	0	0	0	0	0	0	0	0	0
878	2	3	12	2d 06:03:12.50000	0d 02:48:32.13000	0.00205834	0.00801872	0.00073297	3.714	D	1	29/08/2020 17:26	38.3027		0	0	0	0	0	0	0	0	0	0	0	0	0	0
879	2	3	12	2d 06:08:12.50000	0d 02:53:32.13000	0.0021194	0.00824533	0.00073266	3.7075	D	1	29/08/2020 17:31	38.1919		0	0	0	0	0	0	0	0	0	0	0	0	0	0
880	2	3	12	2d 06:13:12.50000	0d 02:58:32.13000	0.00218047	0.00847154	0.00073274	3.7011	D	1	29/08/2020 17:36	38.4294		0	0	0	0	0	0	0	0	0	0	0	0	0	0
881	2	3	12	2d 06:18:12.50000	0d 03:03:32.13000	0.00224153	0.00869735	0.00073274	3.6942	D	1	29/08/2020 17:41	38.4452		0	0	0	0	0	0	0	0	0	0	0	0	0	0
882	2	3	12	2d 06:23:12.50000	0d 03:08:32.13000	0.0023026	0.00892273	0.00073266	3.6873	D	1	29/08/2020 17:46	38.3186		0	0	0	0	0	0	0	0	0	0	0	0	0	0
883	2	3	12	2d 06:28:12.50000	0d 03:13:32.13000	0.00236366	0.00914767	0.00073297	3.6799	D	1	29/08/2020 17:51	38.2394		0	0	0	0	0	0	0	0	0	0	0	0	0	0
884	2	3	12	2d 06:33:12.50000	0d 03:18:32.13000	0.00242473	0.00937215	0.00073289	3.6721	D	1	29/08/2020 17:56	38.1603		0	0	0	0	0	0	0	0	0	0	0	0	0	0
885	2	3	12	2d 06:38:12.50000	0d 03:23:32.13000	0.00248579	0.00959613	0.00073266	3.6635	D	1	29/08/2020 18:01	38.3977		0	0	0	0	0	0	0	0	0	0	0	0	0	0
886	2	3	12	2d 06:43:12.50000	0d 03:28:32.13000	0.00254686	0.00981957	0.00073289	3.6544	D	1	29/08/2020 18:06	38.1128		0	0	0	0	0	0	0	0	0	0	0	0	0	0
887	2	3	12	2d 06:48:12.50000	0d 03:33:32.13000	0.00260792	0.0100424	0.00073266	3.6443	D	1	29/08/2020 18:11	38.2236		0	0	0	0	0	0	0	0	0	0	0	0	0	0
888	2	3	12	2d 06:52:58.06000	0d 03:38:17.69000	0.00266605	0.010254	0.00073281	3.6342	D	5	29/08/2020 18:16	38.0178		0	0	0	0	0	0	0	0	0	0	0	0	0	0
889	2	3	12	2d 06:57:07.46000	0d 03:42:27.09000	0.00271682	0.0104382	0.00073289	3.6242	D	5	29/08/2020 18:20	38.3186		0	0	0	0	0	0	0	0	0	0	0	0	0	0
890	2	3	12	2d 07:00:51.05000	0d 03:46:10.68000	0.00276233	0.010603	0.00073266	3.6141	D	5	29/08/2020 18:24	38.2869		0	0	0	0	0	0	0	0	0	0	0	0	0	0
891	2	3	12	2d 07:04:05.68000	0d 03:49:25.31000	0.00280195	0.010746	0.00073259	3.604	D	5	29/08/2020 18:27	38.461		0	0	0	0	0	0	0	0	0	0	0	0	0	0
892	2	3	12	2d 07:06:58.65000	0d 03:52:18.28000	0.00283715	0.0108727	0.00073304	3.594	D	5	29/08/2020 18:30	38.2078		0	0	0	0	0	0	0	0	0	0	0	0	0	0
893	2	3	12	2d 07:09:28.44000	0d 03:54:48.07000	0.00286764	0.0109821	0.00073281	3.5839	D	5	29/08/2020 18:32	38.002		0	0	0	0	0	0	0	0	0	0	0	0	0	0
894	2	3	12	2d 07:11:36.22000	0d 03:56:55.85000	0.00289365	0.0110752	0.00073274	3.5738	D	5	29/08/2020 18:34	38.3819		0	0	0	0	0	0	0	0	0	0	0	0	0	0
895	2	3	12	2d 07:13:22.50000	0d 03:58:42.13000	0.00291529	0.0111524	0.00073289	3.5637	D	5	29/08/2020 18:36	38.2394		0	0	0	0	0	0	0	0	0	0	0	0	0	0
896	2	3	12	2d 07:14:52.76000	0d 04:00:12.39000	0.00293366	0.0112178	0.00073281	3.5537	D	5	29/08/2020 18:38	38.097		0	0	0	0	0	0	0	0	0	0	0	0	0	0
897	2	3	12	2d 07:16:12.42000	0d 04:01:32.05000	0.00294987	0.0112754	0.00073259	3.5435	D	5	29/08/2020 18:39	38.0337		0	0	0	0	0	0	0	0	0	0	0	0	0	0
898	2	3	12	2d 07:17:22.05000	0d 04:02:41.68000	0.00296405	0.0113255	0.00073281	3.5334	D	5	29/08/2020 18:40	38.2553		0	0	0	0	0	0	0	0	0	0	0	0	0	0
899	2	3	12	2d 07:18:21.93000	0d 04:03:41.56000	0.00297624	0.0113685	0.00073243	3.5233	D	5	29/08/2020 18:41	38.0653		0	0	0	0	0	0	0	0	0	0	0	0	0	0
900	2	3	12	2d 07:19:11.09000	0d 04:04:30.72000	0.00298624	0.0114037	0.00073281	3.5131	D	5	29/08/2020 18:42	38.2394		0	0	0	0	0	0	0	0	0	0	0	0	0	0
901	2	3	12	2d 07:19:54.54000	0d 04:05:14.17000	0.00299509	0.0114348	0.00073289	3.503	D	5	29/08/2020 18:43	38.3661		0	0	0	0	0	0	0	0	0	0	0	0	0	0
902	2	3	12	2d 07:20:33.13000	0d 04:05:52.76000	0.00300294	0.0114622	0.00073289	3.4928	D	5	29/08/2020 18:43	38.461		0	0	0	0	0	0	0	0	0	0	0	0	0	0
903	2	3	12	2d 07:21:06.65000	0d 04:06:26.28000	0.00300977	0.011486	0.00073289	3.4827	D	5	29/08/2020 18:44	38.3661		0	0	0	0	0	0	0	0	0	0	0	0	0	0
904	2	3	12	2d 07:21:34.16000	0d 04:06:53.79000	0.00301536	0.0115055	0.00073266	3.4726	D	5	29/08/2020 18:44	38.1919		0	0	0	0	0	0	0	0	0	0	0	0	0	0
905	2	3	12	2d 07:21:59.21000	0d 04:07:18.84000	0.00302046	0.0115232	0.00073266	3.4624	D	5	29/08/2020 18:45	38.2711		0	0	0	0	0	0	0	0	0	0	0	0	0	0
906	2	3	12	2d 07:22:22.53000	0d 04:07:42.16000	0.00302521	0.0115396	0.00073289	3.4522	D	5	29/08/2020 18:45	38.3344		0	0	0	0	0	0	0	0	0	0	0	0	0	0
907	2	3	12	2d 07:22:43.90000	0d 04:08:03.53000	0.00302956	0.0115546	0.00073289	3.4421	D	5	29/08/2020 18:46	38.3977		0	0	0	0	0	0	0	0	0	0	0	0	0	0
908	2	3	12	2d 07:23:03.24000	0d 04:08:22.87000	0.0030335	0.0115681	0.00073251	3.4319	D	5	29/08/2020 18:46	38.0653		0	0	0	0	0	0	0	0	0	0	0	0	0	0
909	2	3	12	2d 07:23:20.68000	0d 04:08:40.31000	0.00303705	0.0115803	0.00073281	3.4218	D	5	29/08/2020 18:46	38.097		0	0	0	0	0	0	0	0	0	0	0	0	0	0
910	2	3	12	2d 07:23:35.98000	0d 04:08:55.61000	0.00304016	0.0115909	0.00073266	3.4116	D	5	29/08/2020 18:46	38.1761		0	0	0	0	0	0	0	0	0	0	0	0	0	0
911	2	3	12	2d 07:23:50.41000	0d 04:09:10.04000	0.0030431	0.011601	0.00073259	3.4015	D	5	29/08/2020 18:47	38.2236		0	0	0	0	0	0	0	0	0	0	0	0	0	0
912	2	3	12	2d 07:24:03.36000	0d 04:09:22.99000	0.00304573	0.0116099	0.00073281	3.3915	D	5	29/08/2020 18:47	38.2553		0	0	0	0	0	0	0	0	0	0	0	0	0	0
913	2	3	12	2d 07:24:16.05000	0d 04:09:35.68000	0.00304832	0.0116187	0.00073266	3.3811	D	5	29/08/2020 18:47	38.3186		0	0	0	0	0	0	0	0	0	0	0	0	0	0
914	2	3	12	2d 07:24:27.69000	0d 04:09:47.32000	0.00305069	0.0116267	0.00073281	3.371	D	5	29/08/2020 18:47	38.2394		0	0	0	0	0	0	0	0	0	0	0	0	0	0
915	2	3	12	2d 07:24:38.66000	0d 04:09:58.29000	0.00305292	0.0116342	0.00073281	3.361	D	5	29/08/2020 18:47	38.0495		0	0	0	0	0	0	0	0	0	0	0	0	0	0
916	2	3	12	2d 07:24:48.84000	0d 04:10:08.47000	0.00305499	0.0116411	0.00073289	3.3509	D	5	29/08/2020 18:48	38.0337		0	0	0	0	0	0	0	0	0	0	0	0	0	0
917	2	3	12	2d 07:24:58.63000	0d 04:10:18.26000	0.00305698	0.0116478	0.00073274	3.3407	D	5	29/08/2020 18:48	38.0812		0	0	0	0	0	0	0	0	0	0	0	0	0	0
918	2	3	12	2d 07:25:07.88000	0d 04:10:27.51000	0.00305887	0.0116541	0.00073281	3.3306	D	5	29/08/2020 18:48	38.097		0	0	0	0	0	0	0	0	0	0	0	0	0	0
919	2	3	12	2d 07:25:16.69000	0d 04:10:36.32000	0.00306066	0.01166	0.00073281	3.3204	D	5	29/08/2020 18:48	38.1286		0	0	0	0	0	0	0	0	0	0	0	0	0	0
920	2	3	12	2d 07:25:25.05000	0d 04:10:44.68000	0.00306236	0.0116657	0.00073281	3.3101	D	5	29/08/2020 18:48	38.1603		0	0	0	0	0	0	0	0	0	0	0	0	0	0
921	2	3	12	2d 07:25:32.99000	0d 04:10:52.62000	0.00306398	0.011671	0.00073304	3.2999	D	5	29/08/2020 18:48	38.1919		0	0	0	0	0	0	0	0	0	0	0	0	0	0
922	2	3	12	2d 07:25:40.61000	0d 04:11:00.24000	0.00306553	0.0116761	0.00073259	3.2898	D	5	29/08/2020 18:49	38.2236		0	0	0	0	0	0	0	0	0	0	0	0	0	0
923	2	3	12	2d 07:25:47.64000	0d 04:11:07.27000	0.00306696	0.0116808	0.00073289	3.2796	D	5	29/08/2020 18:49	38.2394		0	0	0	0	0	0	0	0	0	0	0	0	0	0
924	2	3	12	2d 07:25:54.70000	0d 04:11:14.33000	0.0030684	0.0116855	0.00073289	3.2694	D	5	29/08/2020 18:49	38.2711		0	0	0	0	0	0	0	0	0	0	0	0	0	0
925	2	3	12	2d 07:26:01.35000	0d 04:11:20.98000	0.00306975	0.01169	0.00073266	3.2593	D	5	29/08/2020 18:49	38.2869		0	0	0	0	0	0	0	0	0	0	0	0	0	0
926	2	3	12	2d 07:26:07.58000	0d 04:11:27.21000	0.00307102	0.0116941	0.00073274	3.2493	D	5	29/08/2020 18:49	38.2394		0	0	0	0	0	0	0	0	0	0	0	0	0	0
927	2	3	12	2d 07:26:13.58000	0d 04:11:33.21000	0.00307224	0.011698	0.00073289	3.239	D	5	29/08/2020 18:49	38.002		0	0	0	0	0	0	0	0	0	0	0	0	0	0
928	2	3	12	2d 07:26:19.54000	0d 04:11:39.17000	0.00307345	0.011702	0.00073289	3.2287	D	5	29/08/2020 18:49	37.9862		0	0	0	0	0	0	0	0	0	0	0	0	0	0
929	2	3	12	2d 07:26:25.34000	0d 04:11:44.97000	0.00307463	0.0117058	0.00073259	3.2184	D	5	29/08/2020 18:49	38.002		0	0	0	0	0	0	0	0	0	0	0	0	0	0
930	2	3	12	2d 07:26:30.91000	0d 04:11:50.54000	0.00307577	0.0117094	0.00073266	3.2082	D	5	29/08/2020 18:49	38.0178		0	0	0	0	0	0	0	0	0	0	0	0	0	0
931	2	3	12	2d 07:26:36.27000	0d 04:11:55.90000	0.00307686	0.0117129	0.00073281	3.1981	D	5	29/08/2020 18:49	38.0178		0	0	0	0	0	0	0	0	0	0	0	0	0	0
932	2	3	12	2d 07:26:41.42000	0d 04:12:01.05000	0.00307791	0.0117163	0.00073281	3.1878	D	5	29/08/2020 18:50	38.0337		0	0	0	0	0	0	0	0	0	0	0	0	0	0
933	2	3	12	2d 07:26:46.46000	0d 04:12:06.09000	0.00307893	0.0117195	0.00073297	3.1775	D	5	29/08/2020 18:50	38.0495		0	0	0	0	0	0	0	0	0	0	0	0	0	0
934	2	3	12	2d 07:26:51.24000	0d 04:12:10.87000	0.00307991	0.0117226	0.00073266	3.1673	D	5	29/08/2020 18:50	38.0812		0	0	0	0	0	0	0	0	0	0	0	0	0	0
935	2	3	12	2d 07:26:55.87000	0d 04:12:15.50000	0.00308085	0.0117256	0.00073274	3.1566	D	5	29/08/2020 18:50	38.1128		0	0	0	0	0	0	0	0	0	0	0	0	0	0
936	2	3	12	2d 07:27:00.55000	0d 04:12:20.18000	0.0030818	0.0117286	0.00073274	3.1463	D	5	29/08/2020 18:50	38.1128		0	0	0	0	0	0	0	0	0	0	0	0	0	0
937	2	3	12	2d 07:27:04.93000	0d 04:12:24.56000	0.00308269	0.0117314	0.00073281	3.1359	D	5	29/08/2020 18:50	38.1286		0	0	0	0	0	0	0	0	0	0	0	0	0	0
938	2	3	12	2d 07:27:09.09000	0d 04:12:28.72000	0.00308354	0.011734	0.00073281	3.1258	D	5	29/08/2020 18:50	38.1603		0	0	0	0	0	0	0	0	0	0	0	0	0	0
939	2	3	12	2d 07:27:13.04000	0d 04:12:32.67000	0.00308434	0.0117366	0.00073274	3.1157	D	5	29/08/2020 18:50	38.1761		0	0	0	0	0	0	0	0	0	0	0	0	0	0
940	2	3	12	2d 07:27:16.84000	0d 04:12:36.47000	0.00308512	0.011739	0.00073281	3.1055	D	5	29/08/2020 18:50	38.1919		0	0	0	0	0	0	0	0	0	0	0	0	0	0
941	2	3	12	2d 07:27:20.66000	0d 04:12:40.29000	0.0030859	0.0117414	0.00073259	3.0953	D	5	29/08/2020 18:50	38.2078		0	0	0	0	0	0	0	0	0	0	0	0	0	0
942	2	3	12	2d 07:27:24.32000	0d 04:12:43.95000	0.00308664	0.0117437	0.00073289	3.0849	D	5	29/08/2020 18:50	38.2236		0	0	0	0	0	0	0	0	0	0	0	0	0	0
943	2	3	12	2d 07:27:28.00000	0d 04:12:47.63000	0.00308739	0.011746	0.00073281	3.0744	D	5	29/08/2020 18:50	38.2394		0	0	0	0	0	0	0	0	0	0	0	0	0	0
944	2	3	12	2d 07:27:31.48000	0d 04:12:51.11000	0.0030881	0.0117482	0.00073281	3.0642	D	5	29/08/2020 18:50	38.2394		0	0	0	0	0	0	0	0	0	0	0	0	0	0
945	2	3	12	2d 07:27:34.87000	0d 04:12:54.50000	0.00308879	0.0117503	0.00073281	3.0539	D	5	29/08/2020 18:50	38.2394		0	0	0	0	0	0	0	0	0	0	0	0	0	0
946	2	3	12	2d 07:27:38.12000	0d 04:12:57.75000	0.00308945	0.0117523	0.00073289	3.0437	D	5	29/08/2020 18:50	38.2553		0	0	0	0	0	0	0	0	0	0	0	0	0	0
947	2	3	12	2d 07:27:41.23000	0d 04:13:00.86000	0.00309008	0.0117542	0.00073289	3.0333	D	5	29/08/2020 18:51	38.2711		0	0	0	0	0	0	0	0	0	0	0	0	0	0
948	2	3	12	2d 07:27:44.46000	0d 04:13:04.09000	0.00309074	0.0117562	0.00073281	3.0227	D	5	29/08/2020 18:51	38.2711		0	0	0	0	0	0	0	0	0	0	0	0	0	0
949	2	3	12	2d 07:27:47.54000	0d 04:13:07.17000	0.00309137	0.0117581	0.00073266	3.0124	D	5	29/08/2020 18:51	38.2869		0	0	0	0	0	0	0	0	0	0	0	0	0	0
950	2	3	12	2d 07:27:50.49000	0d 04:13:10.12000	0.00309197	0.0117599	0.00073259	3.0021	D	5	29/08/2020 18:51	38.2869		0	0	0	0	0	0	0	0	0	0	0	0	0	0
951	2	3	12	2d 07:27:53.42000	0d 04:13:13.05000	0.00309256	0.0117617	0.00073274	2.9918	D	5	29/08/2020 18:51	38.3027		0	0	0	0	0	0	0	0	0	0	0	0	0	0
952	2	3	12	2d 07:27:56.18000	0d 04:13:15.81000	0.00309313	0.0117634	0.00073289	2.9815	D	5	29/08/2020 18:51	38.3027		0	0	0	0	0	0	0	0	0	0	0	0	0	0
953	2	3	12	2d 07:27:58.98000	0d 04:13:18.61000	0.0030937	0.0117651	0.00073266	2.9708	D	5	29/08/2020 18:51	38.3186		0	0	0	0	0	0	0	0	0	0	0	0	0	0
954	2	3	12	2d 07:28:01.71000	0d 04:13:21.34000	0.00309425	0.0117667	0.00073266	2.9604	D	5	29/08/2020 18:51	38.3186		0	0	0	0	0	0	0	0	0	0	0	0	0	0
955	2	3	12	2d 07:28:04.38000	0d 04:13:24.01000	0.00309479	0.0117683	0.00073274	2.9502	D	5	29/08/2020 18:51	38.3186		0	0	0	0	0	0	0	0	0	0	0	0	0	0
956	2	3	12	2d 07:28:06.90000	0d 04:13:26.53000	0.00309531	0.0117698	0.00073274	2.94	D	5	29/08/2020 18:51	38.3344		0	0	0	0	0	0	0	0	0	0	0	0	0	0
957	2	3	12	2d 07:28:09.42000	0d 04:13:29.05000	0.00309582	0.0117713	0.00073274	2.9296	D	5	29/08/2020 18:51	38.3344		0	0	0	0	0	0	0	0	0	0	0	0	0	0
958	2	3	12	2d 07:28:11.89000	0d 04:13:31.52000	0.00309632	0.0117728	0.00073281	2.9192	D	5	29/08/2020 18:51	38.3502		0	0	0	0	0	0	0	0	0	0	0	0	0	0
959	2	3	12	2d 07:28:14.29000	0d 04:13:33.92000	0.00309681	0.0117742	0.00073289	2.9088	D	5	29/08/2020 18:51	38.3502		0	0	0	0	0	0	0	0	0	0	0	0	0	0
960	2	3	12	2d 07:28:16.68000	0d 04:13:36.31000	0.0030973	0.0117756	0.00073289	2.8985	D	5	29/08/2020 18:51	38.3502		0	0	0	0	0	0	0	0	0	0	0	0	0	0
961	2	3	12	2d 07:28:19.00000	0d 04:13:38.63000	0.00309777	0.011777	0.00073289	2.8881	D	5	29/08/2020 18:51	38.3661		0	0	0	0	0	0	0	0	0	0	0	0	0	0
962	2	3	12	2d 07:28:21.27000	0d 04:13:40.90000	0.00309823	0.0117783	0.00073281	2.8777	D	5	29/08/2020 18:51	38.3661		0	0	0	0	0	0	0	0	0	0	0	0	0	0
963	2	3	12	2d 07:28:23.52000	0d 04:13:43.15000	0.00309869	0.0117796	0.00073274	2.8673	D	5	29/08/2020 18:51	38.3661		0	0	0	0	0	0	0	0	0	0	0	0	0	0
964	2	3	12	2d 07:28:25.70000	0d 04:13:45.33000	0.00309913	0.0117809	0.00073251	2.8571	D	5	29/08/2020 18:51	38.3661		0	0	0	0	0	0	0	0	0	0	0	0	0	0
965	2	3	12	2d 07:28:27.86000	0d 04:13:47.49000	0.00309957	0.0117822	0.00073281	2.8464	D	5	29/08/2020 18:51	38.3819		0	0	0	0	0	0	0	0	0	0	0	0	0	0
966	2	3	12	2d 07:28:30.05000	0d 04:13:49.68000	0.00310002	0.0117834	0.00073289	2.836	D	5	29/08/2020 18:51	38.3819		0	0	0	0	0	0	0	0	0	0	0	0	0	0
967	2	3	12	2d 07:28:32.10000	0d 04:13:51.73000	0.00310044	0.0117846	0.00073266	2.8257	D	5	29/08/2020 18:51	38.3819		0	0	0	0	0	0	0	0	0	0	0	0	0	0
968	2	3	12	2d 07:28:34.15000	0d 04:13:53.78000	0.00310085	0.0117858	0.00073266	2.8154	D	5	29/08/2020 18:51	38.3819		0	0	0	0	0	0	0	0	0	0	0	0	0	0
969	2	3	12	2d 07:28:36.13000	0d 04:13:55.76000	0.00310126	0.0117869	0.00073281	2.8051	D	5	29/08/2020 18:51	38.3819		0	0	0	0	0	0	0	0	0	0	0	0	0	0
970	2	3	12	2d 07:28:38.11000	0d 04:13:57.74000	0.00310166	0.0117881	0.00073266	2.7945	D	5	29/08/2020 18:51	38.3977		0	0	0	0	0	0	0	0	0	0	0	0	0	0
971	2	3	12	2d 07:28:40.08000	0d 04:13:59.71000	0.00310206	0.0117892	0.00073281	2.7842	D	5	29/08/2020 18:52	38.3977		0	0	0	0	0	0	0	0	0	0	0	0	0	0
972	2	3	12	2d 07:28:42.03000	0d 04:14:01.66000	0.00310246	0.0117903	0.00073266	2.7736	D	5	29/08/2020 18:52	38.3977		0	0	0	0	0	0	0	0	0	0	0	0	0	0
973	2	3	12	2d 07:28:43.98000	0d 04:14:03.61000	0.00310286	0.0117914	0.00073259	2.7628	D	5	29/08/2020 18:52	38.4135		0	0	0	0	0	0	0	0	0	0	0	0	0	0
974	2	3	12	2d 07:28:45.93000	0d 04:14:05.56000	0.00310325	0.0117925	0.00073259	2.7521	D	5	29/08/2020 18:52	38.4135		0	0	0	0	0	0	0	0	0	0	0	0	0	0
975	2	3	12	2d 07:28:47.80000	0d 04:14:07.43000	0.00310363	0.0117935	0.00073274	2.7416	D	5	29/08/2020 18:52	38.4135		0	0	0	0	0	0	0	0	0	0	0	0	0	0
976	2	3	12	2d 07:28:49.68000	0d 04:14:09.31000	0.00310402	0.0117946	0.00073259	2.7311	D	5	29/08/2020 18:52	38.4135		0	0	0	0	0	0	0	0	0	0	0	0	0	0
977	2	3	12	2d 07:28:51.47000	0d 04:14:11.10000	0.00310438	0.0117956	0.00073274	2.7207	D	5	29/08/2020 18:52	38.4294		0	0	0	0	0	0	0	0	0	0	0	0	0	0
978	2	3	12	2d 07:28:53.22000	0d 04:14:12.85000	0.00310474	0.0117965	0.00073274	2.7105	D	5	29/08/2020 18:52	38.4135		0	0	0	0	0	0	0	0	0	0	0	0	0	0
979	2	3	12	2d 07:28:54.97000	0d 04:14:14.60000	0.00310509	0.0117975	0.00073289	2.6998	D	5	29/08/2020 18:52	38.4135		0	0	0	0	0	0	0	0	0	0	0	0	0	0
980	2	3	12	2d 07:28:56.77000	0d 04:14:16.40000	0.00310546	0.0117985	0.00073289	2.6892	D	5	29/08/2020 18:52	38.4135		0	0	0	0	0	0	0	0	0	0	0	0	0	0
981	2	3	12	2d 07:28:58.47000	0d 04:14:18.10000	0.0031058	0.0117994	0.00073251	2.6789	D	5	29/08/2020 18:52	38.4294		0	0	0	0	0	0	0	0	0	0	0	0	0	0
982	2	3	12	2d 07:29:00.15000	0d 04:14:19.78000	0.00310615	0.0118003	0.00073289	2.6685	D	5	29/08/2020 18:52	38.4294		0	0	0	0	0	0	0	0	0	0	0	0	0	0
983	2	3	12	2d 07:29:01.82000	0d 04:14:21.45000	0.00310649	0.0118012	0.00073297	2.6581	D	5	29/08/2020 18:52	38.4294		0	0	0	0	0	0	0	0	0	0	0	0	0	0
984	2	3	12	2d 07:29:03.48000	0d 04:14:23.11000	0.00310682	0.0118021	0.00073266	2.6477	D	5	29/08/2020 18:52	38.4452		0	0	0	0	0	0	0	0	0	0	0	0	0	0
985	2	3	12	2d 07:29:05.15000	0d 04:14:24.78000	0.00310716	0.011803	0.00073289	2.6374	D	5	29/08/2020 18:52	38.4452		0	0	0	0	0	0	0	0	0	0	0	0	0	0
986	2	3	12	2d 07:29:06.76000	0d 04:14:26.39000	0.00310749	0.0118039	0.00073281	2.6268	D	5	29/08/2020 18:52	38.4452		0	0	0	0	0	0	0	0	0	0	0	0	0	0
987	2	3	12	2d 07:29:08.39000	0d 04:14:28.02000	0.00310782	0.0118047	0.00073274	2.6162	D	5	29/08/2020 18:52	38.4452		0	0	0	0	0	0	0	0	0	0	0	0	0	0
988	2	3	12	2d 07:29:10.04000	0d 04:14:29.67000	0.00310816	0.0118056	0.00073274	2.6056	D	5	29/08/2020 18:52	38.4452		0	0	0	0	0	0	0	0	0	0	0	0	0	0
989	2	3	12	2d 07:29:11.66000	0d 04:14:31.29000	0.00310849	0.0118065	0.00073274	2.5951	D	5	29/08/2020 18:52	38.461		0	0	0	0	0	0	0	0	0	0	0	0	0	0
990	2	3	12	2d 07:29:13.24000	0d 04:14:32.87000	0.00310881	0.0118073	0.00073281	2.5846	D	5	29/08/2020 18:52	38.461		0	0	0	0	0	0	0	0	0	0	0	0	0	0
991	2	3	12	2d 07:29:14.82000	0d 04:14:34.45000	0.00310913	0.0118081	0.00073266	2.5742	D	5	29/08/2020 18:52	38.461		0	0	0	0	0	0	0	0	0	0	0	0	0	0
992	2	3	12	2d 07:29:16.39000	0d 04:14:36.02000	0.00310945	0.011809	0.00073304	2.5635	D	5	29/08/2020 18:52	38.461		0	0	0	0	0	0	0	0	0	0	0	0	0	0
993	2	3	12	2d 07:29:18.01000	0d 04:14:37.64000	0.00310978	0.0118098	0.00073289	2.5528	D	5	29/08/2020 18:52	38.4768		0	0	0	0	0	0	0	0	0	0	0	0	0	0
994	2	3	12	2d 07:29:19.55000	0d 04:14:39.18000	0.0031101	0.0118106	0.00073289	2.5423	D	5	29/08/2020 18:52	38.461		0	0	0	0	0	0	0	0	0	0	0	0	0	0
995	2	3	12	2d 07:29:21.13000	0d 04:14:40.76000	0.00311042	0.0118114	0.00073266	2.5316	D	5	29/08/2020 18:52	38.4768		0	0	0	0	0	0	0	0	0	0	0	0	0	0
996	2	3	12	2d 07:29:22.68000	0d 04:14:42.31000	0.00311073	0.0118122	0.00073259	2.5208	D	5	29/08/2020 18:52	38.4768		0	0	0	0	0	0	0	0	0	0	0	0	0	0
997	2	3	12	2d 07:29:24.27000	0d 04:14:43.90000	0.00311106	0.011813	0.00073281	2.5101	D	5	29/08/2020 18:52	38.4927		0	0	0	0	0	0	0	0	0	0	0	0	0	0
998	2	3	12	2d 07:29:25.74000	0d 04:14:45.37000	0.00311136	0.0118138	0.00073289	2.5	D	133	29/08/2020 18:52	38.4927		0	0	0	0	0	0	0	0	0	0	0	0	0	0
999	2	3	13	2d 07:29:25.75000	0d 00:00:00.01000	0	0	0	2.5228	R	0	29/08/2020 18:52	38.4927		0	0	0	0	0	0	0	0	0	0	0	0	0	0
1000	2	3	13	2d 07:29:27.75000	0d 00:00:02.01000	0	0	0	2.7266	R	1	29/08/2020 18:52	38.4927		0	0	0	0	0	0	0	0	0	0	0	0	0	0
1001	2	3	13	2d 07:29:29.75000	0d 00:00:04.01000	0	0	0	2.8482	R	1	29/08/2020 18:52	38.4294		0	0	0	0	0	0	0	0	0	0	0	0	0	0
1002	2	3	13	2d 07:29:31.75000	0d 00:00:06.01000	0	0	0	2.9441	R	1	29/08/2020 18:52	38.3502		0	0	0	0	0	0	0	0	0	0	0	0	0	0
1003	2	3	13	2d 07:29:33.75000	0d 00:00:08.01000	0	0	0	3.0251	R	1	29/08/2020 18:52	38.2869		0	0	0	0	0	0	0	0	0	0	0	0	0	0
1004	2	3	13	2d 07:29:35.74000	0d 00:00:10.00000	0	0	0	3.0947	R	129	29/08/2020 18:52	38.2394		0	0	0	0	0	0	0	0	0	0	0	0	0	0
1005	3	4	9	2d 07:29:35.78000	0d 00:00:00.04000	0.00000001	0.00000002	0.00073396	3.1431	C	0	29/08/2020 18:52	38.2394		0	0	0	0	0	0	0	0	0	0	0	0	0	0
1006	3	4	9	2d 07:29:35.94000	0d 00:00:00.20000	0.00000004	0.00000013	0.00073266	3.1688	C	5	29/08/2020 18:52	38.2394		0	0	0	0	0	0	0	0	0	0	0	0	0	0
1007	3	4	9	2d 07:29:36.10000	0d 00:00:00.36000	0.00000007	0.00000023	0.00073266	3.1891	C	5	29/08/2020 18:52	38.2394		0	0	0	0	0	0	0	0	0	0	0	0	0	0
1008	3	4	9	2d 07:29:36.28000	0d 00:00:00.54000	0.00000011	0.00000035	0.00073289	3.2087	C	5	29/08/2020 18:52	38.2394		0	0	0	0	0	0	0	0	0	0	0	0	0	0
1009	3	4	9	2d 07:29:36.47000	0d 00:00:00.73000	0.00000015	0.00000047	0.00073281	3.227	C	5	29/08/2020 18:52	38.2236		0	0	0	0	0	0	0	0	0	0	0	0	0	0
1010	3	4	9	2d 07:29:36.67000	0d 00:00:00.93000	0.00000019	0.0000006	0.00073281	3.2445	C	5	29/08/2020 18:52	38.2236		0	0	0	0	0	0	0	0	0	0	0	0	0	0
1011	3	4	9	2d 07:29:36.87000	0d 00:00:01.13000	0.00000023	0.00000074	0.00073274	3.2615	C	5	29/08/2020 18:52	38.2236		0	0	0	0	0	0	0	0	0	0	0	0	0	0
1012	3	4	9	2d 07:29:37.08000	0d 00:00:01.34000	0.00000027	0.00000088	0.00073289	3.2778	C	5	29/08/2020 18:52	38.2236		0	0	0	0	0	0	0	0	0	0	0	0	0	0
1013	3	4	9	2d 07:29:37.30000	0d 00:00:01.56000	0.00000032	0.00000102	0.00073274	3.2946	C	5	29/08/2020 18:52	38.2236		0	0	0	0	0	0	0	0	0	0	0	0	0	0
1014	3	4	9	2d 07:29:37.53000	0d 00:00:01.79000	0.00000036	0.00000118	0.00073266	3.3109	C	5	29/08/2020 18:52	38.2236		0	0	0	0	0	0	0	0	0	0	0	0	0	0
1015	3	4	9	2d 07:29:37.76000	0d 00:00:02.02000	0.00000041	0.00000133	0.00073274	3.3266	C	5	29/08/2020 18:52	38.2236		0	0	0	0	0	0	0	0	0	0	0	0	0	0
1016	3	4	9	2d 07:29:38.00000	0d 00:00:02.26000	0.00000046	0.0000015	0.00073274	3.3426	C	5	29/08/2020 18:52	38.2236		0	0	0	0	0	0	0	0	0	0	0	0	0	0
1017	3	4	9	2d 07:29:38.24000	0d 00:00:02.50000	0.00000051	0.00000166	0.00073274	3.3574	C	5	29/08/2020 18:52	38.2236		0	0	0	0	0	0	0	0	0	0	0	0	0	0
1018	3	4	9	2d 07:29:38.49000	0d 00:00:02.75000	0.00000056	0.00000183	0.00073274	3.3725	C	5	29/08/2020 18:52	38.2078		0	0	0	0	0	0	0	0	0	0	0	0	0	0
1019	3	4	9	2d 07:29:38.75000	0d 00:00:03.01000	0.00000061	0.00000201	0.00073289	3.3877	C	5	29/08/2020 18:53	38.2078		0	0	0	0	0	0	0	0	0	0	0	0	0	0
1020	3	4	9	2d 07:29:39.02000	0d 00:00:03.28000	0.00000067	0.0000022	0.00073274	3.4023	C	5	29/08/2020 18:53	38.2078		0	0	0	0	0	0	0	0	0	0	0	0	0	0
1021	3	4	9	2d 07:29:39.30000	0d 00:00:03.56000	0.00000072	0.00000239	0.00073281	3.4168	C	5	29/08/2020 18:53	38.2078		0	0	0	0	0	0	0	0	0	0	0	0	0	0
1022	3	4	9	2d 07:29:39.58000	0d 00:00:03.84000	0.00000078	0.00000259	0.00073289	3.4305	C	5	29/08/2020 18:53	38.2078		0	0	0	0	0	0	0	0	0	0	0	0	0	0
1023	3	4	9	2d 07:29:39.87000	0d 00:00:04.13000	0.00000084	0.00000279	0.00073266	3.4441	C	5	29/08/2020 18:53	38.2078		0	0	0	0	0	0	0	0	0	0	0	0	0	0
1024	3	4	9	2d 07:29:40.18000	0d 00:00:04.44000	0.0000009	0.00000301	0.00073289	3.4578	C	5	29/08/2020 18:53	38.2078		0	0	0	0	0	0	0	0	0	0	0	0	0	0
1025	3	4	9	2d 07:29:40.50000	0d 00:00:04.76000	0.00000097	0.00000323	0.00073297	3.4713	C	5	29/08/2020 18:53	38.1919		0	0	0	0	0	0	0	0	0	0	0	0	0	0
1026	3	4	9	2d 07:29:40.84000	0d 00:00:05.10000	0.00000104	0.00000347	0.00073289	3.4842	C	5	29/08/2020 18:53	38.1919		0	0	0	0	0	0	0	0	0	0	0	0	0	0
1027	3	4	9	2d 07:29:41.20000	0d 00:00:05.46000	0.00000111	0.00000373	0.00073274	3.4972	C	5	29/08/2020 18:53	38.1919		0	0	0	0	0	0	0	0	0	0	0	0	0	0
1028	3	4	9	2d 07:29:41.58000	0d 00:00:05.84000	0.00000119	0.000004	0.00073289	3.5102	C	5	29/08/2020 18:53	38.1919		0	0	0	0	0	0	0	0	0	0	0	0	0	0
1029	3	4	9	2d 07:29:42.00000	0d 00:00:06.26000	0.00000127	0.0000043	0.00073281	3.5225	C	5	29/08/2020 18:53	38.1919		0	0	0	0	0	0	0	0	0	0	0	0	0	0
1030	3	4	9	2d 07:29:42.45000	0d 00:00:06.71000	0.00000137	0.00000463	0.00073266	3.5349	C	5	29/08/2020 18:53	38.1919		0	0	0	0	0	0	0	0	0	0	0	0	0	0
1031	3	4	9	2d 07:29:42.95000	0d 00:00:07.21000	0.00000147	0.00000499	0.00073297	3.5468	C	5	29/08/2020 18:53	38.1919		0	0	0	0	0	0	0	0	0	0	0	0	0	0
1032	3	4	9	2d 07:29:43.52000	0d 00:00:07.78000	0.00000158	0.0000054	0.00073266	3.5583	C	5	29/08/2020 18:53	38.1919		0	0	0	0	0	0	0	0	0	0	0	0	0	0
1033	3	4	9	2d 07:29:44.19000	0d 00:00:08.45000	0.00000172	0.00000588	0.00073266	3.5695	C	5	29/08/2020 18:53	38.1761		0	0	0	0	0	0	0	0	0	0	0	0	0	0
1034	3	4	9	2d 07:29:45.01000	0d 00:00:09.27000	0.00000189	0.00000648	0.00073289	3.5807	C	5	29/08/2020 18:53	38.1761		0	0	0	0	0	0	0	0	0	0	0	0	0	0
1035	3	4	9	2d 07:29:46.05000	0d 00:00:10.31000	0.0000021	0.00000724	0.00073281	3.5912	C	5	29/08/2020 18:53	38.1761		0	0	0	0	0	0	0	0	0	0	0	0	0	0
1036	3	4	9	2d 07:29:47.45000	0d 00:00:11.71000	0.00000238	0.00000827	0.00073281	3.6019	C	5	29/08/2020 18:53	38.1761		0	0	0	0	0	0	0	0	0	0	0	0	0	0
1037	3	4	9	2d 07:29:49.57000	0d 00:00:13.83000	0.00000281	0.00000982	0.00073274	3.6124	C	5	29/08/2020 18:53	38.1761		0	0	0	0	0	0	0	0	0	0	0	0	0	0
1038	3	4	9	2d 07:29:52.87000	0d 00:00:17.13000	0.00000349	0.00001225	0.00073259	3.6226	C	5	29/08/2020 18:53	38.1919		0	0	0	0	0	0	0	0	0	0	0	0	0	0
1039	3	4	9	2d 07:29:58.60000	0d 00:00:22.86000	0.00000465	0.00001648	0.00073274	3.6329	C	5	29/08/2020 18:53	38.2078		0	0	0	0	0	0	0	0	0	0	0	0	0	0
1040	3	4	9	2d 07:30:09.89000	0d 00:00:34.15000	0.00000695	0.00002485	0.00073251	3.6429	C	5	29/08/2020 18:53	38.2394		0	0	0	0	0	0	0	0	0	0	0	0	0	0
1041	3	4	9	2d 07:30:33.81000	0d 00:00:58.07000	0.00001182	0.00004261	0.00073297	3.653	C	5	29/08/2020 18:53	38.3186		0	0	0	0	0	0	0	0	0	0	0	0	0	0
1042	3	4	9	2d 07:31:33.77000	0d 00:01:58.03000	0.00002402	0.00008727	0.00073281	3.6631	C	5	29/08/2020 18:54	38.1128		0	0	0	0	0	0	0	0	0	0	0	0	0	0
1043	3	4	9	2d 07:34:07.62000	0d 00:04:31.88000	0.00005534	0.00020216	0.00073289	3.6732	C	5	29/08/2020 18:57	38.2553		0	0	0	0	0	0	0	0	0	0	0	0	0	0
1044	3	4	9	2d 07:39:07.62000	0d 00:09:31.88000	0.00011641	0.00042678	0.00073274	3.6825	C	1	29/08/2020 19:02	38.3344		0	0	0	0	0	0	0	0	0	0	0	0	0	0
1045	3	4	9	2d 07:44:07.62000	0d 00:14:31.88000	0.00017747	0.00065185	0.00073297	3.6884	C	1	29/08/2020 19:07	38.2078		0	0	0	0	0	0	0	0	0	0	0	0	0	0
1046	3	4	9	2d 07:49:07.62000	0d 00:19:31.88000	0.00023854	0.00087724	0.00073289	3.6933	C	1	29/08/2020 19:12	38.3661		0	0	0	0	0	0	0	0	0	0	0	0	0	0
1047	3	4	9	2d 07:54:07.62000	0d 00:24:31.88000	0.0002996	0.00110291	0.00073281	3.6973	C	1	29/08/2020 19:17	38.4452		0	0	0	0	0	0	0	0	0	0	0	0	0	0
1048	3	4	9	2d 07:59:07.62000	0d 00:29:31.88000	0.00036067	0.00132882	0.00073281	3.7011	C	1	29/08/2020 19:22	38.3186		0	0	0	0	0	0	0	0	0	0	0	0	0	0
1049	3	4	9	2d 08:04:07.62000	0d 00:34:31.88000	0.00042173	0.00155497	0.00073274	3.7053	C	1	29/08/2020 19:27	38.3186		0	0	0	0	0	0	0	0	0	0	0	0	0	0
1050	3	4	9	2d 08:09:07.62000	0d 00:39:31.88000	0.0004828	0.00178137	0.00073274	3.7098	C	1	29/08/2020 19:32	38.2078		0	0	0	0	0	0	0	0	0	0	0	0	0	0
1051	3	4	9	2d 08:14:07.62000	0d 00:44:31.88000	0.00054386	0.00200804	0.00073289	3.714	C	1	29/08/2020 19:37	38.4135		0	0	0	0	0	0	0	0	0	0	0	0	0	0
1052	3	4	9	2d 08:19:07.62000	0d 00:49:31.88000	0.00060493	0.00223498	0.00073281	3.7185	C	1	29/08/2020 19:42	38.1286		0	0	0	0	0	0	0	0	0	0	0	0	0	0
1053	3	4	9	2d 08:24:07.62000	0d 00:54:31.88000	0.00066599	0.00246221	0.00073266	3.7237	C	1	29/08/2020 19:47	38.2394		0	0	0	0	0	0	0	0	0	0	0	0	0	0
1054	3	4	9	2d 08:29:07.62000	0d 00:59:31.88000	0.00072706	0.00268973	0.00073266	3.7285	C	1	29/08/2020 19:52	38.0812		0	0	0	0	0	0	0	0	0	0	0	0	0	0
1055	3	4	9	2d 08:34:07.62000	0d 01:04:31.88000	0.00078813	0.00291756	0.00073281	3.7333	C	1	29/08/2020 19:57	38.1445		0	0	0	0	0	0	0	0	0	0	0	0	0	0
1056	3	4	9	2d 08:39:07.62000	0d 01:09:31.88000	0.00084919	0.0031457	0.00073274	3.7385	C	1	29/08/2020 20:02	38.3661		0	0	0	0	0	0	0	0	0	0	0	0	0	0
1057	3	4	9	2d 08:44:07.62000	0d 01:14:31.88000	0.00091026	0.00337414	0.00073297	3.7432	C	1	29/08/2020 20:07	38.0495		0	0	0	0	0	0	0	0	0	0	0	0	0	0
1058	3	4	9	2d 08:49:07.62000	0d 01:19:31.88000	0.00097132	0.00360286	0.00073274	3.7482	C	1	29/08/2020 20:12	38.1761		0	0	0	0	0	0	0	0	0	0	0	0	0	0
1059	3	4	9	2d 08:54:07.62000	0d 01:24:31.88000	0.00103239	0.00383189	0.00073281	3.753	C	1	29/08/2020 20:17	37.9862		0	0	0	0	0	0	0	0	0	0	0	0	0	0
1060	3	4	9	2d 08:59:07.62000	0d 01:29:31.88000	0.00109345	0.00406121	0.00073289	3.7575	C	1	29/08/2020 20:22	38.097		0	0	0	0	0	0	0	0	0	0	0	0	0	0
1061	3	4	9	2d 09:04:07.62000	0d 01:34:31.88000	0.00115452	0.00429083	0.00073281	3.7626	C	1	29/08/2020 20:27	38.3186		0	0	0	0	0	0	0	0	0	0	0	0	0	0
1062	3	4	9	2d 09:09:07.62000	0d 01:39:31.88000	0.00121558	0.00452075	0.00073289	3.7675	C	1	29/08/2020 20:32	38.0178		0	0	0	0	0	0	0	0	0	0	0	0	0	0
1063	3	4	9	2d 09:14:07.62000	0d 01:44:31.88000	0.00127665	0.00475098	0.00073274	3.7728	C	1	29/08/2020 20:37	38.1445		0	0	0	0	0	0	0	0	0	0	0	0	0	0
1064	3	4	9	2d 09:19:07.62000	0d 01:49:31.88000	0.00133771	0.00498153	0.00073281	3.7781	C	1	29/08/2020 20:42	38.002		0	0	0	0	0	0	0	0	0	0	0	0	0	0
1065	3	4	9	2d 09:24:07.62000	0d 01:54:31.88000	0.00139878	0.0052124	0.00073281	3.7835	C	1	29/08/2020 20:47	38.2553		0	0	0	0	0	0	0	0	0	0	0	0	0	0
1066	3	4	9	2d 09:29:07.62000	0d 01:59:31.88000	0.00145984	0.00544363	0.00073281	3.7896	C	1	29/08/2020 20:52	38.3027		0	0	0	0	0	0	0	0	0	0	0	0	0	0
1067	3	4	9	2d 09:34:07.62000	0d 02:04:31.88000	0.00152091	0.00567524	0.00073266	3.796	C	1	29/08/2020 20:57	38.3027		0	0	0	0	0	0	0	0	0	0	0	0	0	0
1068	3	4	9	2d 09:39:07.62000	0d 02:09:31.88000	0.00158198	0.00590725	0.00073304	3.803	C	1	29/08/2020 21:02	38.3344		0	0	0	0	0	0	0	0	0	0	0	0	0	0
1069	3	4	9	2d 09:44:07.62000	0d 02:14:31.88000	0.00164304	0.00613972	0.00073274	3.8108	C	1	29/08/2020 21:07	38.3344		0	0	0	0	0	0	0	0	0	0	0	0	0	0
1070	3	4	9	2d 09:49:07.62000	0d 02:19:31.88000	0.00170411	0.00637268	0.00073297	3.8192	C	1	29/08/2020 21:12	38.2869		0	0	0	0	0	0	0	0	0	0	0	0	0	0
1071	3	4	9	2d 09:54:07.62000	0d 02:24:31.88000	0.00176517	0.00660619	0.00073304	3.8288	C	1	29/08/2020 21:17	38.3027		0	0	0	0	0	0	0	0	0	0	0	0	0	0
1072	3	4	9	2d 09:58:59.86000	0d 02:29:24.12000	0.00182466	0.00683425	0.00073281	3.8389	C	5	29/08/2020 21:22	38.461		0	0	0	0	0	0	0	0	0	0	0	0	0	0
1073	3	4	9	2d 10:03:24.34000	0d 02:33:48.60000	0.00187849	0.00704118	0.00073274	3.8489	C	5	29/08/2020 21:26	38.1128		0	0	0	0	0	0	0	0	0	0	0	0	0	0
1074	3	4	9	2d 10:07:29.80000	0d 02:37:54.06000	0.00192846	0.00723373	0.00073281	3.859	C	5	29/08/2020 21:30	38.461		0	0	0	0	0	0	0	0	0	0	0	0	0	0
1075	3	4	9	2d 10:11:24.98000	0d 02:41:49.24000	0.00197633	0.0074187	0.00073259	3.8692	C	5	29/08/2020 21:34	38.0178		0	0	0	0	0	0	0	0	0	0	0	0	0	0
1076	3	4	9	2d 10:15:05.79000	0d 02:45:30.05000	0.00202127	0.00759283	0.00073289	3.8793	C	5	29/08/2020 21:38	38.3661		0	0	0	0	0	0	0	0	0	0	0	0	0	0
1077	3	4	9	2d 10:18:40.42000	0d 02:49:04.68000	0.00206496	0.00776253	0.00073274	3.8894	C	5	29/08/2020 21:42	38.1761		0	0	0	0	0	0	0	0	0	0	0	0	0	0
1078	3	4	9	2d 10:21:59.79000	0d 02:52:24.05000	0.00210554	0.00792057	0.00073259	3.8994	C	5	29/08/2020 21:45	38.1128		0	0	0	0	0	0	0	0	0	0	0	0	0	0
1079	3	4	9	2d 10:25:17.35000	0d 02:55:41.61000	0.00214576	0.00807758	0.00073297	3.9095	C	5	29/08/2020 21:48	38.2236		0	0	0	0	0	0	0	0	0	0	0	0	0	0
1080	3	4	9	2d 10:28:27.07000	0d 02:58:51.33000	0.00218437	0.00822875	0.00073274	3.9196	C	5	29/08/2020 21:51	38.0495		0	0	0	0	0	0	0	0	0	0	0	0	0	0
1081	3	4	9	2d 10:31:33.83000	0d 03:01:58.09000	0.00222239	0.00837794	0.00073266	3.9297	C	5	29/08/2020 21:54	38.3186		0	0	0	0	0	0	0	0	0	0	0	0	0	0
1082	3	4	9	2d 10:34:36.05000	0d 03:05:00.31000	0.00225948	0.00852388	0.00073266	3.9397	C	5	29/08/2020 21:57	38.3502		0	0	0	0	0	0	0	0	0	0	0	0	0	0
1083	3	4	9	2d 10:37:35.76000	0d 03:08:00.02000	0.00229606	0.00866818	0.00073281	3.9498	C	5	29/08/2020 22:00	38.2078		0	0	0	0	0	0	0	0	0	0	0	0	0	0
1084	3	4	9	2d 10:40:33.59000	0d 03:10:57.85000	0.00233226	0.00881133	0.00073274	3.9599	C	5	29/08/2020 22:03	38.3819		0	0	0	0	0	0	0	0	0	0	0	0	0	0
1085	3	4	9	2d 10:43:28.11000	0d 03:13:52.37000	0.00236778	0.00895218	0.00073304	3.9699	C	5	29/08/2020 22:06	38.0812		0	0	0	0	0	0	0	0	0	0	0	0	0	0
1086	3	4	9	2d 10:46:24.55000	0d 03:16:48.81000	0.0024037	0.00909494	0.00073281	3.98	C	5	29/08/2020 22:09	38.2078		0	0	0	0	0	0	0	0	0	0	0	0	0	0
1087	3	4	9	2d 10:49:16.04000	0d 03:19:40.30000	0.0024386	0.00923404	0.00073289	3.9901	C	5	29/08/2020 22:12	38.4294		0	0	0	0	0	0	0	0	0	0	0	0	0	0
1088	3	4	9	2d 10:52:05.80000	0d 03:22:30.06000	0.00247316	0.00937209	0.00073289	4.0003	C	5	29/08/2020 22:15	38.1128		0	0	0	0	0	0	0	0	0	0	0	0	0	0
1089	3	4	9	2d 10:54:58.36000	0d 03:25:22.62000	0.00250828	0.00951278	0.00073274	4.0104	C	5	29/08/2020 22:18	37.9704		0	0	0	0	0	0	0	0	0	0	0	0	0	0
1090	3	4	9	2d 10:57:45.97000	0d 03:28:10.23000	0.0025424	0.00964977	0.00073289	4.0204	C	5	29/08/2020 22:21	38.4294		0	0	0	0	0	0	0	0	0	0	0	0	0	0
1091	3	4	9	2d 11:00:32.83000	0d 03:30:57.09000	0.00257637	0.00978649	0.00073297	4.0307	C	5	29/08/2020 22:23	38.2394		0	0	0	0	0	0	0	0	0	0	0	0	0	0
1092	3	4	9	2d 11:03:22.63000	0d 03:33:46.89000	0.00261093	0.00992597	0.00073274	4.0409	C	5	29/08/2020 22:26	38.0178		0	0	0	0	0	0	0	0	0	0	0	0	0	0
1093	3	4	9	2d 11:06:09.26000	0d 03:36:33.52000	0.00264485	0.0100632	0.00073274	4.0511	C	5	29/08/2020 22:29	38.4294		0	0	0	0	0	0	0	0	0	0	0	0	0	0
1094	3	4	9	2d 11:08:52.52000	0d 03:39:16.78000	0.00267808	0.010198	0.00073297	4.0612	C	5	29/08/2020 22:32	38.3502		0	0	0	0	0	0	0	0	0	0	0	0	0	0
1095	3	4	9	2d 11:11:31.11000	0d 03:41:55.37000	0.00271036	0.0103293	0.00073289	4.0713	C	5	29/08/2020 22:34	38.3344		0	0	0	0	0	0	0	0	0	0	0	0	0	0
1096	3	4	9	2d 11:14:07.96000	0d 03:44:32.22000	0.00274229	0.0104594	0.00073274	4.0813	C	5	29/08/2020 22:37	38.4135		0	0	0	0	0	0	0	0	0	0	0	0	0	0
1097	3	4	9	2d 11:16:41.96000	0d 03:47:06.22000	0.00277363	0.0105875	0.00073281	4.0914	C	5	29/08/2020 22:40	38.3819		0	0	0	0	0	0	0	0	0	0	0	0	0	0
1098	3	4	9	2d 11:19:16.45000	0d 03:49:40.71000	0.00280508	0.0107163	0.00073297	4.1016	C	5	29/08/2020 22:42	38.2869		0	0	0	0	0	0	0	0	0	0	0	0	0	0
1099	3	4	9	2d 11:21:50.27000	0d 03:52:14.53000	0.00283639	0.0108449	0.00073281	4.1117	C	5	29/08/2020 22:45	38.2711		0	0	0	0	0	0	0	0	0	0	0	0	0	0
1100	3	4	9	2d 11:24:18.29000	0d 03:54:42.55000	0.00286652	0.0109689	0.00073266	4.1219	C	5	29/08/2020 22:47	38.2236		0	0	0	0	0	0	0	0	0	0	0	0	0	0
1101	3	4	9	2d 11:26:47.56000	0d 03:57:11.82000	0.0028969	0.0110943	0.00073281	4.132	C	5	29/08/2020 22:50	38.461		0	0	0	0	0	0	0	0	0	0	0	0	0	0
1102	3	4	9	2d 11:29:13.45000	0d 03:59:37.71000	0.0029266	0.0112172	0.00073259	4.1421	C	5	29/08/2020 22:52	38.1128		0	0	0	0	0	0	0	0	0	0	0	0	0	0
1103	3	4	9	2d 11:31:37.35000	0d 04:02:01.61000	0.00295589	0.0113386	0.00073281	4.1523	C	5	29/08/2020 22:54	38.3186		0	0	0	0	0	0	0	0	0	0	0	0	0	0
1104	3	4	9	2d 11:34:03.65000	0d 04:04:27.91000	0.00298567	0.0114624	0.00073297	4.1624	C	5	29/08/2020 22:57	38.3661		0	0	0	0	0	0	0	0	0	0	0	0	0	0
1105	3	4	9	2d 11:36:27.47000	0d 04:06:51.73000	0.00301495	0.0115844	0.00073281	4.1724	C	5	29/08/2020 22:59	38.3344		0	0	0	0	0	0	0	0	0	0	0	0	0	0
1106	3	4	9	2d 11:38:47.44000	0d 04:09:11.70000	0.00304344	0.0117035	0.00073266	4.1825	C	5	29/08/2020 23:02	38.002		0	0	0	0	0	0	0	0	0	0	0	0	0	0
1107	3	4	9	2d 11:41:06.53000	0d 04:11:30.79000	0.00307175	0.011822	0.00073266	4.1926	C	5	29/08/2020 23:04	38.0812		0	0	0	0	0	0	0	0	0	0	0	0	0	0
1108	3	4	9	2d 11:42:46.29000	0d 04:13:10.55000	0.00309205	0.0119072	0.00073274	4.2	C	133	29/08/2020 23:06	38.3977		0	0	0	0	0	0	0	0	0	0	0	0	0	0
1109	3	4	10	2d 11:42:46.30000	0d 00:00:00.01000	0.00309205	0.0119072	0.00078576	4.2	C	0	29/08/2020 23:06	38.3977		0	0	0	0	0	0	0	0	0	0	0	0	0	0
1110	3	4	10	2d 11:43:01.40000	0d 00:00:15.11000	0.00309516	0.0119203	0.00068574	4.2004	C	4	29/08/2020 23:06	38.4135		0	0	0	0	0	0	0	0	0	0	0	0	0	0
1111	3	4	10	2d 11:43:16.19000	0d 00:00:29.90000	0.00309776	0.0119312	0.00058572	4.2002	C	4	29/08/2020 23:06	38.4294		0	0	0	0	0	0	0	0	0	0	0	0	0	0
1112	3	4	10	2d 11:43:37.35000	0d 00:00:51.06000	0.00310089	0.0119444	0.00048539	4.2	C	4	29/08/2020 23:06	38.4135		0	0	0	0	0	0	0	0	0	0	0	0	0	0
1113	3	4	10	2d 11:44:06.06000	0d 00:01:19.77000	0.00310434	0.0119588	0.00038537	4.1999	C	4	29/08/2020 23:07	38.1761		0	0	0	0	0	0	0	0	0	0	0	0	0	0
1114	3	4	10	2d 11:44:44.39000	0d 00:01:58.10000	0.00310789	0.0119737	0.00028527	4.2	C	4	29/08/2020 23:08	38.3027		0	0	0	0	0	0	0	0	0	0	0	0	0	0
1115	3	4	10	2d 11:45:48.02000	0d 00:03:01.73000	0.00311197	0.0119909	0.00018517	4.2	C	4	29/08/2020 23:09	38.0812		0	0	0	0	0	0	0	0	0	0	0	0	0	0
1116	3	4	10	2d 11:48:12.17000	0d 00:05:25.88000	0.00311698	0.0120119	0.00008515	4.2	C	4	29/08/2020 23:11	38.2236		0	0	0	0	0	0	0	0	0	0	0	0	0	0
1117	3	4	10	2d 11:48:43.18000	0d 00:05:56.89000	0.00311766	0.0120148	0.00007317	4.2	C	132	29/08/2020 23:12	38.0812		0	0	0	0	0	0	0	0	0	0	0	0	0	0
1118	3	4	11	2d 11:48:43.19000	0d 00:00:00.01000	0	0	0	4.1997	R	0	29/08/2020 23:12	38.0812		0	0	0	0	0	0	0	0	0	0	0	0	0	0
1119	3	4	11	2d 11:48:45.19000	0d 00:00:02.01000	0	0	0	4.1994	R	1	29/08/2020 23:12	38.0178		0	0	0	0	0	0	0	0	0	0	0	0	0	0
1120	3	4	11	2d 11:48:47.19000	0d 00:00:04.01000	0	0	0	4.1993	R	1	29/08/2020 23:12	37.9862		0	0	0	0	0	0	0	0	0	0	0	0	0	0
1121	3	4	11	2d 11:48:49.19000	0d 00:00:06.01000	0	0	0	4.1993	R	1	29/08/2020 23:12	37.9704		0	0	0	0	0	0	0	0	0	0	0	0	0	0
1122	3	4	11	2d 11:48:51.19000	0d 00:00:08.01000	0	0	0	4.1991	R	1	29/08/2020 23:12	37.9387		0	0	0	0	0	0	0	0	0	0	0	0	0	0
1123	3	4	11	2d 11:48:53.18000	0d 00:00:10.00000	0	0	0	4.1991	R	129	29/08/2020 23:12	37.9545		0	0	0	0	0	0	0	0	0	0	0	0	0	0
1124	3	4	12	2d 11:48:53.22000	0d 00:00:00.04000	0.00000001	0.00000003	0.00073457	4.1936	D	0	29/08/2020 23:12	37.9704		0	0	0	0	0	0	0	0	0	0	0	0	0	0
1125	3	4	12	2d 11:49:58.69000	0d 00:01:05.51000	0.00001333	0.00005583	0.00073281	4.1836	D	5	29/08/2020 23:13	38.2078		0	0	0	0	0	0	0	0	0	0	0	0	0	0
1126	3	4	12	2d 11:51:57.36000	0d 00:03:04.18000	0.00003749	0.00015677	0.00073289	4.1735	D	5	29/08/2020 23:15	38.4768		0	0	0	0	0	0	0	0	0	0	0	0	0	0
1127	3	4	12	2d 11:54:03.77000	0d 00:05:10.59000	0.00006322	0.00026403	0.00073274	4.1633	D	5	29/08/2020 23:17	38.0812		0	0	0	0	0	0	0	0	0	0	0	0	0	0
1128	3	4	12	2d 11:56:14.34000	0d 00:07:21.16000	0.0000898	0.00037455	0.00073266	4.1532	D	5	29/08/2020 23:19	38.1286		0	0	0	0	0	0	0	0	0	0	0	0	0	0
1129	3	4	12	2d 11:58:27.76000	0d 00:09:34.58000	0.00011696	0.00048722	0.00073281	4.1431	D	5	29/08/2020 23:21	38.1919		0	0	0	0	0	0	0	0	0	0	0	0	0	0
1130	3	4	12	2d 12:00:43.17000	0d 00:11:49.99000	0.00014452	0.00060128	0.00073289	4.1329	D	5	29/08/2020 23:24	38.1603		0	0	0	0	0	0	0	0	0	0	0	0	0	0
1131	3	4	12	2d 12:03:01.79000	0d 00:14:08.61000	0.00017274	0.00071776	0.00073297	4.1228	D	5	29/08/2020 23:26	38.1603		0	0	0	0	0	0	0	0	0	0	0	0	0	0
1132	3	4	12	2d 12:05:19.72000	0d 00:16:26.54000	0.00020081	0.00083337	0.00073274	4.1128	D	5	29/08/2020 23:28	38.2711		0	0	0	0	0	0	0	0	0	0	0	0	0	0
1133	3	4	12	2d 12:07:39.20000	0d 00:18:46.02000	0.0002292	0.00095	0.00073297	4.1025	D	5	29/08/2020 23:31	38.3344		0	0	0	0	0	0	0	0	0	0	0	0	0	0
1134	3	4	12	2d 12:10:04.40000	0d 00:21:11.22000	0.00025876	0.00107111	0.00073274	4.0925	D	5	29/08/2020 23:33	38.3186		0	0	0	0	0	0	0	0	0	0	0	0	0	0
1135	3	4	12	2d 12:12:30.05000	0d 00:23:36.87000	0.00028841	0.0011923	0.00073274	4.0821	D	5	29/08/2020 23:35	38.002		0	0	0	0	0	0	0	0	0	0	0	0	0	0
1136	3	4	12	2d 12:15:02.35000	0d 00:26:09.17000	0.00031941	0.0013187	0.00073266	4.072	D	5	29/08/2020 23:38	38.1761		0	0	0	0	0	0	0	0	0	0	0	0	0	0
1137	3	4	12	2d 12:17:31.39000	0d 00:28:38.21000	0.00034974	0.00144208	0.00073274	4.0618	D	5	29/08/2020 23:40	38.1761		0	0	0	0	0	0	0	0	0	0	0	0	0	0
1138	3	4	12	2d 12:20:04.09000	0d 00:31:10.91000	0.00038083	0.00156818	0.00073281	4.0517	D	5	29/08/2020 23:43	38.2394		0	0	0	0	0	0	0	0	0	0	0	0	0	0
1139	3	4	12	2d 12:22:37.56000	0d 00:33:44.38000	0.00041206	0.0016946	0.00073259	4.0415	D	5	29/08/2020 23:45	37.9862		0	0	0	0	0	0	0	0	0	0	0	0	0	0
1140	3	4	12	2d 12:25:14.54000	0d 00:36:21.36000	0.00044402	0.00182359	0.00073289	4.0314	D	5	29/08/2020 23:48	38.4294		0	0	0	0	0	0	0	0	0	0	0	0	0	0
1141	3	4	12	2d 12:27:53.89000	0d 00:39:00.71000	0.00047645	0.00195419	0.00073274	4.0214	D	5	29/08/2020 23:51	38.097		0	0	0	0	0	0	0	0	0	0	0	0	0	0
1142	3	4	12	2d 12:30:34.92000	0d 00:41:41.74000	0.00050923	0.00208584	0.00073274	4.0111	D	5	29/08/2020 23:53	38.2711		0	0	0	0	0	0	0	0	0	0	0	0	0	0
1143	3	4	12	2d 12:33:18.14000	0d 00:44:24.96000	0.00054246	0.00221895	0.00073289	4.0011	D	5	29/08/2020 23:56	38.3819		0	0	0	0	0	0	0	0	0	0	0	0	0	0
1144	3	4	12	2d 12:36:01.76000	0d 00:47:08.58000	0.00057576	0.00235204	0.00073281	3.991	D	5	29/08/2020 23:59	38.1128		0	0	0	0	0	0	0	0	0	0	0	0	0	0
1145	3	4	12	2d 12:38:47.31000	0d 00:49:54.13000	0.00060946	0.00248636	0.00073274	3.9809	D	5	30/08/2020 00:02	38.2394		0	0	0	0	0	0	0	0	0	0	0	0	0	0
1146	3	4	12	2d 12:41:33.29000	0d 00:52:40.11000	0.00064324	0.00262069	0.00073281	3.9709	D	5	30/08/2020 00:04	38.3661		0	0	0	0	0	0	0	0	0	0	0	0	0	0
1147	3	4	12	2d 12:44:18.47000	0d 00:55:25.29000	0.00067687	0.00275404	0.00073289	3.9608	D	5	30/08/2020 00:07	38.2553		0	0	0	0	0	0	0	0	0	0	0	0	0	0
1148	3	4	12	2d 12:47:04.86000	0d 00:58:11.68000	0.00071074	0.00288802	0.00073266	3.9507	D	5	30/08/2020 00:10	38.2553		0	0	0	0	0	0	0	0	0	0	0	0	0	0
1149	3	4	12	2d 12:49:54.78000	0d 01:01:01.60000	0.00074532	0.0030245	0.00073289	3.9405	D	5	30/08/2020 00:13	38.3977		0	0	0	0	0	0	0	0	0	0	0	0	0	0
1150	3	4	12	2d 12:52:47.39000	0d 01:03:54.21000	0.00078046	0.00316278	0.00073297	3.9303	D	5	30/08/2020 00:16	38.4135		0	0	0	0	0	0	0	0	0	0	0	0	0	0
1151	3	4	12	2d 12:55:42.31000	0d 01:06:49.13000	0.00081606	0.00330254	0.00073289	3.9202	D	5	30/08/2020 00:19	38.3661		0	0	0	0	0	0	0	0	0	0	0	0	0	0
1152	3	4	12	2d 12:58:35.92000	0d 01:09:42.74000	0.0008514	0.0034409	0.00073266	3.9101	D	5	30/08/2020 00:21	38.4452		0	0	0	0	0	0	0	0	0	0	0	0	0	0
1153	3	4	12	2d 13:01:32.65000	0d 01:12:39.47000	0.00088738	0.00358139	0.00073297	3.9001	D	5	30/08/2020 00:24	38.461		0	0	0	0	0	0	0	0	0	0	0	0	0	0
1154	3	4	12	2d 13:04:33.69000	0d 01:15:40.51000	0.00092423	0.00372493	0.00073289	3.89	D	5	30/08/2020 00:27	38.1286		0	0	0	0	0	0	0	0	0	0	0	0	0	0
1155	3	4	12	2d 13:07:40.32000	0d 01:18:47.14000	0.00096221	0.00387252	0.00073274	3.8796	D	5	30/08/2020 00:31	38.3661		0	0	0	0	0	0	0	0	0	0	0	0	0	0
1156	3	4	12	2d 13:10:54.50000	0d 01:22:01.32000	0.00100174	0.00402568	0.00073259	3.8695	D	5	30/08/2020 00:34	38.4927		0	0	0	0	0	0	0	0	0	0	0	0	0	0
1157	3	4	12	2d 13:14:10.25000	0d 01:25:17.07000	0.00104159	0.00417966	0.00073281	3.8595	D	5	30/08/2020 00:37	38.2553		0	0	0	0	0	0	0	0	0	0	0	0	0	0
1158	3	4	12	2d 13:17:30.39000	0d 01:28:37.21000	0.00108232	0.00433669	0.00073281	3.8494	D	5	30/08/2020 00:40	38.2078		0	0	0	0	0	0	0	0	0	0	0	0	0	0
1159	3	4	12	2d 13:20:59.93000	0d 01:32:06.75000	0.00112498	0.00450067	0.00073304	3.8393	D	5	30/08/2020 00:44	38.3502		0	0	0	0	0	0	0	0	0	0	0	0	0	0
1160	3	4	12	2d 13:24:41.79000	0d 01:35:48.61000	0.00117014	0.00467383	0.00073281	3.8293	D	5	30/08/2020 00:48	38.002		0	0	0	0	0	0	0	0	0	0	0	0	0	0
1161	3	4	12	2d 13:28:36.83000	0d 01:39:43.65000	0.00121798	0.0048568	0.00073281	3.8192	D	5	30/08/2020 00:51	38.2236		0	0	0	0	0	0	0	0	0	0	0	0	0	0
1162	3	4	12	2d 13:32:46.57000	0d 01:43:53.39000	0.00126881	0.0050507	0.00073281	3.8091	D	5	30/08/2020 00:56	38.2553		0	0	0	0	0	0	0	0	0	0	0	0	0	0
1163	3	4	12	2d 13:37:16.90000	0d 01:48:23.72000	0.00132384	0.00526003	0.00073281	3.7989	D	5	30/08/2020 01:00	38.2711		0	0	0	0	0	0	0	0	0	0	0	0	0	0
1164	3	4	12	2d 13:42:15.92000	0d 01:53:22.74000	0.00138471	0.00549096	0.00073281	3.7888	D	5	30/08/2020 01:05	38.0812		0	0	0	0	0	0	0	0	0	0	0	0	0	0
1165	3	4	12	2d 13:47:15.92000	0d 01:58:22.74000	0.00144577	0.00572205	0.00073274	3.7797	D	1	30/08/2020 01:10	38.1445		0	0	0	0	0	0	0	0	0	0	0	0	0	0
1166	3	4	12	2d 13:52:15.92000	0d 02:03:22.74000	0.00150684	0.0059526	0.00073274	3.7713	D	1	30/08/2020 01:15	38.3977		0	0	0	0	0	0	0	0	0	0	0	0	0	0
1167	3	4	12	2d 13:57:15.92000	0d 02:08:22.74000	0.0015679	0.00618266	0.00073289	3.7633	D	1	30/08/2020 01:20	38.0812		0	0	0	0	0	0	0	0	0	0	0	0	0	0
1168	3	4	12	2d 14:02:15.92000	0d 02:13:22.74000	0.00162897	0.00641226	0.00073281	3.7562	D	1	30/08/2020 01:25	38.1919		0	0	0	0	0	0	0	0	0	0	0	0	0	0
1169	3	4	12	2d 14:07:15.92000	0d 02:18:22.74000	0.00169003	0.00664143	0.00073297	3.7493	D	1	30/08/2020 01:30	38.0495		0	0	0	0	0	0	0	0	0	0	0	0	0	0
1170	3	4	12	2d 14:12:15.92000	0d 02:23:22.74000	0.0017511	0.00687018	0.00073289	3.7427	D	1	30/08/2020 01:35	38.0812		0	0	0	0	0	0	0	0	0	0	0	0	0	0
1171	3	4	12	2d 14:17:15.92000	0d 02:28:22.74000	0.00181216	0.00709855	0.00073281	3.7366	D	1	30/08/2020 01:40	38.3661		0	0	0	0	0	0	0	0	0	0	0	0	0	0
1172	3	4	12	2d 14:22:15.92000	0d 02:33:22.74000	0.00187323	0.00732653	0.00073274	3.7302	D	1	30/08/2020 01:45	38.0178		0	0	0	0	0	0	0	0	0	0	0	0	0	0
1173	3	4	12	2d 14:27:15.92000	0d 02:38:22.74000	0.00193429	0.00755413	0.00073281	3.724	D	1	30/08/2020 01:50	38.1603		0	0	0	0	0	0	0	0	0	0	0	0	0	0
1174	3	4	12	2d 14:32:15.92000	0d 02:43:22.74000	0.00199536	0.00778136	0.00073289	3.7182	D	1	30/08/2020 01:55	37.9862		0	0	0	0	0	0	0	0	0	0	0	0	0	0
1175	3	4	12	2d 14:37:15.92000	0d 02:48:22.74000	0.00205642	0.00800821	0.00073259	3.7116	D	1	30/08/2020 02:00	38.3186		0	0	0	0	0	0	0	0	0	0	0	0	0	0
1176	3	4	12	2d 14:42:15.92000	0d 02:53:22.74000	0.00211749	0.00823467	0.00073259	3.7052	D	1	30/08/2020 02:05	38.3502		0	0	0	0	0	0	0	0	0	0	0	0	0	0
1177	3	4	12	2d 14:47:15.92000	0d 02:58:22.74000	0.00217856	0.00846073	0.00073266	3.6983	D	1	30/08/2020 02:10	38.2236		0	0	0	0	0	0	0	0	0	0	0	0	0	0
1178	3	4	12	2d 14:52:15.92000	0d 03:03:22.74000	0.00223962	0.00868637	0.00073281	3.6915	D	1	30/08/2020 02:15	38.1286		0	0	0	0	0	0	0	0	0	0	0	0	0	0
1179	3	4	12	2d 14:57:15.92000	0d 03:08:22.74000	0.00230069	0.00891158	0.00073274	3.6841	D	1	30/08/2020 02:20	38.1286		0	0	0	0	0	0	0	0	0	0	0	0	0	0
1180	3	4	12	2d 15:02:15.92000	0d 03:13:22.74000	0.00236175	0.00913633	0.00073274	3.6765	D	1	30/08/2020 02:25	38.3027		0	0	0	0	0	0	0	0	0	0	0	0	0	0
1181	3	4	12	2d 15:07:15.92000	0d 03:18:22.74000	0.00242282	0.0093606	0.00073297	3.6683	D	1	30/08/2020 02:30	38.2553		0	0	0	0	0	0	0	0	0	0	0	0	0	0
1182	3	4	12	2d 15:12:15.92000	0d 03:23:22.74000	0.00248388	0.00958433	0.00073274	3.6593	D	1	30/08/2020 02:35	38.461		0	0	0	0	0	0	0	0	0	0	0	0	0	0
1183	3	4	12	2d 15:17:15.92000	0d 03:28:22.74000	0.00254495	0.00980749	0.00073259	3.6497	D	1	30/08/2020 02:40	38.2553		0	0	0	0	0	0	0	0	0	0	0	0	0	0
1184	3	4	12	2d 15:21:59.16000	0d 03:33:05.98000	0.0026026	0.0100176	0.00073274	3.6396	D	5	30/08/2020 02:45	38.3027		0	0	0	0	0	0	0	0	0	0	0	0	0	0
1185	3	4	12	2d 15:26:19.96000	0d 03:37:26.78000	0.00265569	0.0102106	0.00073289	3.6295	D	5	30/08/2020 02:49	38.0178		0	0	0	0	0	0	0	0	0	0	0	0	0	0
1186	3	4	12	2d 15:30:10.19000	0d 03:41:17.01000	0.00270255	0.0103805	0.00073274	3.6194	D	5	30/08/2020 02:53	38.2553		0	0	0	0	0	0	0	0	0	0	0	0	0	0
1187	3	4	12	2d 15:33:42.46000	0d 03:44:49.28000	0.00274576	0.0105366	0.00073297	3.6094	D	5	30/08/2020 02:57	38.1919		0	0	0	0	0	0	0	0	0	0	0	0	0	0
1188	3	4	12	2d 15:36:43.19000	0d 03:47:50.01000	0.00278255	0.0106692	0.00073266	3.5993	D	5	30/08/2020 03:00	38.3661		0	0	0	0	0	0	0	0	0	0	0	0	0	0
1189	3	4	12	2d 15:39:21.83000	0d 03:50:28.65000	0.00281484	0.0107853	0.00073289	3.5892	D	5	30/08/2020 03:02	38.097		0	0	0	0	0	0	0	0	0	0	0	0	0	0
1190	3	4	12	2d 15:41:36.88000	0d 03:52:43.70000	0.00284233	0.0108838	0.00073281	3.5792	D	5	30/08/2020 03:04	38.0653		0	0	0	0	0	0	0	0	0	0	0	0	0	0
1191	3	4	12	2d 15:43:34.50000	0d 03:54:41.32000	0.00286627	0.0109694	0.00073274	3.5689	D	5	30/08/2020 03:06	38.1128		0	0	0	0	0	0	0	0	0	0	0	0	0	0
1192	3	4	12	2d 15:45:16.86000	0d 03:56:23.68000	0.00288711	0.0110437	0.00073259	3.5589	D	5	30/08/2020 03:08	38.3977		0	0	0	0	0	0	0	0	0	0	0	0	0	0
1193	3	4	12	2d 15:46:46.69000	0d 03:57:53.51000	0.00290539	0.0111087	0.00073289	3.5488	D	5	30/08/2020 03:10	38.2553		0	0	0	0	0	0	0	0	0	0	0	0	0	0
1194	3	4	12	2d 15:47:59.56000	0d 03:59:06.38000	0.00292022	0.0111612	0.00073281	3.5386	D	5	30/08/2020 03:11	38.0653		0	0	0	0	0	0	0	0	0	0	0	0	0	0
1195	3	4	12	2d 15:49:06.36000	0d 04:00:13.18000	0.00293382	0.0112093	0.00073281	3.5285	D	5	30/08/2020 03:12	38.3027		0	0	0	0	0	0	0	0	0	0	0	0	0	0
1196	3	4	12	2d 15:50:02.43000	0d 04:01:09.25000	0.00294523	0.0112495	0.00073274	3.5184	D	5	30/08/2020 03:13	38.097		0	0	0	0	0	0	0	0	0	0	0	0	0	0
1197	3	4	12	2d 15:50:53.99000	0d 04:02:00.81000	0.00295573	0.0112864	0.00073281	3.5082	D	5	30/08/2020 03:14	38.2711		0	0	0	0	0	0	0	0	0	0	0	0	0	0
1198	3	4	12	2d 15:51:33.85000	0d 04:02:40.67000	0.00296384	0.0113148	0.00073251	3.4981	D	5	30/08/2020 03:14	38.0337		0	0	0	0	0	0	0	0	0	0	0	0	0	0
1199	3	4	12	2d 15:52:06.70000	0d 04:03:13.52000	0.00297053	0.0113382	0.00073304	3.4879	D	5	30/08/2020 03:15	38.1603		0	0	0	0	0	0	0	0	0	0	0	0	0	0
1200	3	4	12	2d 15:52:38.17000	0d 04:03:44.99000	0.00297693	0.0113605	0.00073274	3.4777	D	5	30/08/2020 03:16	38.2553		0	0	0	0	0	0	0	0	0	0	0	0	0	0
1201	3	4	12	2d 15:53:06.96000	0d 04:04:13.78000	0.00298279	0.0113808	0.00073266	3.4675	D	5	30/08/2020 03:16	38.3344		0	0	0	0	0	0	0	0	0	0	0	0	0	0
1202	3	4	12	2d 15:53:30.43000	0d 04:04:37.25000	0.00298757	0.0113974	0.00073259	3.4574	D	5	30/08/2020 03:16	38.3977		0	0	0	0	0	0	0	0	0	0	0	0	0	0
1203	3	4	12	2d 15:53:52.86000	0d 04:04:59.68000	0.00299214	0.0114131	0.00073281	3.4472	D	5	30/08/2020 03:17	38.4135		0	0	0	0	0	0	0	0	0	0	0	0	0	0
1204	3	4	12	2d 15:54:12.08000	0d 04:05:18.90000	0.00299605	0.0114266	0.00073281	3.4371	D	5	30/08/2020 03:17	38.4452		0	0	0	0	0	0	0	0	0	0	0	0	0	0
1205	3	4	12	2d 15:54:31.69000	0d 04:05:38.51000	0.00300004	0.0114403	0.00073289	3.427	D	5	30/08/2020 03:17	38.1445		0	0	0	0	0	0	0	0	0	0	0	0	0	0
1206	3	4	12	2d 15:54:48.90000	0d 04:05:55.72000	0.00300354	0.0114523	0.00073274	3.417	D	5	30/08/2020 03:18	38.1603		0	0	0	0	0	0	0	0	0	0	0	0	0	0
1207	3	4	12	2d 15:55:06.64000	0d 04:06:13.46000	0.00300716	0.0114646	0.00073281	3.4069	D	5	30/08/2020 03:18	38.2236		0	0	0	0	0	0	0	0	0	0	0	0	0	0
1208	3	4	12	2d 15:55:22.58000	0d 04:06:29.40000	0.0030104	0.0114756	0.00073289	3.3968	D	5	30/08/2020 03:18	38.2711		0	0	0	0	0	0	0	0	0	0	0	0	0	0
1209	3	4	12	2d 15:55:38.06000	0d 04:06:44.88000	0.00301355	0.0114863	0.00073266	3.3867	D	5	30/08/2020 03:19	38.3027		0	0	0	0	0	0	0	0	0	0	0	0	0	0
1210	3	4	12	2d 15:55:52.81000	0d 04:06:59.63000	0.00301655	0.0114965	0.00073281	3.3765	D	5	30/08/2020 03:19	38.3344		0	0	0	0	0	0	0	0	0	0	0	0	0	0
1211	3	4	12	2d 15:56:05.51000	0d 04:07:12.33000	0.00301914	0.0115052	0.00073281	3.3663	D	5	30/08/2020 03:19	38.2553		0	0	0	0	0	0	0	0	0	0	0	0	0	0
1212	3	4	12	2d 15:56:18.32000	0d 04:07:25.14000	0.00302175	0.011514	0.00073281	3.3562	D	5	30/08/2020 03:19	38.0653		0	0	0	0	0	0	0	0	0	0	0	0	0	0
1213	3	4	12	2d 15:56:30.29000	0d 04:07:37.11000	0.00302418	0.0115221	0.00073274	3.3462	D	5	30/08/2020 03:19	38.0653		0	0	0	0	0	0	0	0	0	0	0	0	0	0
1214	3	4	12	2d 15:56:41.21000	0d 04:07:48.03000	0.00302641	0.0115296	0.00073259	3.3359	D	5	30/08/2020 03:20	38.1128		0	0	0	0	0	0	0	0	0	0	0	0	0	0
1215	3	4	12	2d 15:56:52.88000	0d 04:07:59.70000	0.00302878	0.0115375	0.00073274	3.3259	D	5	30/08/2020 03:20	38.1445		0	0	0	0	0	0	0	0	0	0	0	0	0	0
1216	3	4	12	2d 15:57:05.21000	0d 04:08:12.03000	0.00303129	0.0115458	0.00073274	3.3158	D	5	30/08/2020 03:20	38.2078		0	0	0	0	0	0	0	0	0	0	0	0	0	0
1217	3	4	12	2d 15:57:17.05000	0d 04:08:23.87000	0.0030337	0.0115538	0.00073266	3.3057	D	5	30/08/2020 03:20	38.2394		0	0	0	0	0	0	0	0	0	0	0	0	0	0
1218	3	4	12	2d 15:57:28.00000	0d 04:08:34.82000	0.00303593	0.0115611	0.00073289	3.2956	D	5	30/08/2020 03:20	38.2711		0	0	0	0	0	0	0	0	0	0	0	0	0	0
1219	3	4	12	2d 15:57:39.34000	0d 04:08:46.16000	0.00303824	0.0115687	0.00073281	3.2856	D	5	30/08/2020 03:21	38.3027		0	0	0	0	0	0	0	0	0	0	0	0	0	0
1220	3	4	12	2d 15:57:53.16000	0d 04:08:59.98000	0.00304105	0.011578	0.00073274	3.2755	D	5	30/08/2020 03:21	38.0495		0	0	0	0	0	0	0	0	0	0	0	0	0	0
1221	3	4	12	2d 15:58:06.74000	0d 04:09:13.56000	0.00304382	0.011587	0.00073266	3.2653	D	5	30/08/2020 03:21	38.002		0	0	0	0	0	0	0	0	0	0	0	0	0	0
1222	3	4	12	2d 15:58:20.89000	0d 04:09:27.71000	0.0030467	0.0115964	0.00073281	3.2551	D	5	30/08/2020 03:21	38.0495		0	0	0	0	0	0	0	0	0	0	0	0	0	0
1223	3	4	12	2d 15:58:36.04000	0d 04:09:42.86000	0.00304978	0.0116064	0.00073274	3.245	D	5	30/08/2020 03:21	38.1286		0	0	0	0	0	0	0	0	0	0	0	0	0	0
1224	3	4	12	2d 15:58:50.37000	0d 04:09:57.19000	0.0030527	0.0116159	0.00073259	3.2349	D	5	30/08/2020 03:22	38.1761		0	0	0	0	0	0	0	0	0	0	0	0	0	0
1225	3	4	12	2d 15:59:04.58000	0d 04:10:11.40000	0.00305559	0.0116252	0.00073281	3.2247	D	5	30/08/2020 03:22	38.2236		0	0	0	0	0	0	0	0	0	0	0	0	0	0
1226	3	4	12	2d 15:59:18.84000	0d 04:10:25.66000	0.00305849	0.0116346	0.00073281	3.2146	D	5	30/08/2020 03:22	38.2869		0	0	0	0	0	0	0	0	0	0	0	0	0	0
1227	3	4	12	2d 15:59:31.38000	0d 04:10:38.20000	0.00306104	0.0116428	0.00073274	3.2042	D	5	30/08/2020 03:22	38.0495		0	0	0	0	0	0	0	0	0	0	0	0	0	0
1228	3	4	12	2d 15:59:43.46000	0d 04:10:50.28000	0.0030635	0.0116506	0.00073281	3.194	D	5	30/08/2020 03:23	37.9704		0	0	0	0	0	0	0	0	0	0	0	0	0	0
1229	3	4	12	2d 15:59:55.05000	0d 04:11:01.87000	0.00306586	0.0116581	0.00073251	3.1838	D	5	30/08/2020 03:23	37.9862		0	0	0	0	0	0	0	0	0	0	0	0	0	0
1230	3	4	12	2d 16:00:05.19000	0d 04:11:12.01000	0.00306793	0.0116647	0.00073266	3.1737	D	5	30/08/2020 03:23	38.0337		0	0	0	0	0	0	0	0	0	0	0	0	0	0
1231	3	4	12	2d 16:00:14.60000	0d 04:11:21.42000	0.00306984	0.0116708	0.00073304	3.1635	D	5	30/08/2020 03:23	38.0812		0	0	0	0	0	0	0	0	0	0	0	0	0	0
1232	3	4	12	2d 16:00:23.91000	0d 04:11:30.73000	0.00307174	0.0116768	0.00073274	3.1533	D	5	30/08/2020 03:23	38.097		0	0	0	0	0	0	0	0	0	0	0	0	0	0
1233	3	4	12	2d 16:00:32.76000	0d 04:11:39.58000	0.00307354	0.0116824	0.00073274	3.1427	D	5	30/08/2020 03:23	38.1445		0	0	0	0	0	0	0	0	0	0	0	0	0	0
1234	3	4	12	2d 16:00:41.34000	0d 04:11:48.16000	0.00307528	0.0116879	0.00073281	3.1325	D	5	30/08/2020 03:24	38.1761		0	0	0	0	0	0	0	0	0	0	0	0	0	0
1235	3	4	12	2d 16:00:48.72000	0d 04:11:55.54000	0.00307679	0.0116926	0.00073289	3.1223	D	5	30/08/2020 03:24	38.2078		0	0	0	0	0	0	0	0	0	0	0	0	0	0
1236	3	4	12	2d 16:00:56.06000	0d 04:12:02.88000	0.00307828	0.0116973	0.00073274	3.1121	D	5	30/08/2020 03:24	38.2236		0	0	0	0	0	0	0	0	0	0	0	0	0	0
1237	3	4	12	2d 16:01:02.87000	0d 04:12:09.69000	0.00307967	0.0117016	0.00073274	3.102	D	5	30/08/2020 03:24	38.2553		0	0	0	0	0	0	0	0	0	0	0	0	0	0
1238	3	4	12	2d 16:01:09.64000	0d 04:12:16.46000	0.00308104	0.0117058	0.00073266	3.0916	D	5	30/08/2020 03:24	38.2711		0	0	0	0	0	0	0	0	0	0	0	0	0	0
1239	3	4	12	2d 16:01:16.00000	0d 04:12:22.82000	0.00308234	0.0117098	0.00073281	3.0813	D	5	30/08/2020 03:24	38.2711		0	0	0	0	0	0	0	0	0	0	0	0	0	0
1240	3	4	12	2d 16:01:22.32000	0d 04:12:29.14000	0.00308363	0.0117138	0.00073274	3.071	D	5	30/08/2020 03:24	38.3027		0	0	0	0	0	0	0	0	0	0	0	0	0	0
1241	3	4	12	2d 16:01:28.14000	0d 04:12:34.96000	0.00308481	0.0117174	0.00073289	3.0607	D	5	30/08/2020 03:24	38.3186		0	0	0	0	0	0	0	0	0	0	0	0	0	0
1242	3	4	12	2d 16:01:33.74000	0d 04:12:40.56000	0.00308595	0.0117209	0.00073281	3.0504	D	5	30/08/2020 03:24	38.3344		0	0	0	0	0	0	0	0	0	0	0	0	0	0
1243	3	4	12	2d 16:01:39.44000	0d 04:12:46.26000	0.00308711	0.0117244	0.00073281	3.0401	D	5	30/08/2020 03:25	38.3344		0	0	0	0	0	0	0	0	0	0	0	0	0	0
1244	3	4	12	2d 16:01:44.75000	0d 04:12:51.57000	0.00308819	0.0117277	0.00073289	3.0298	D	5	30/08/2020 03:25	38.3502		0	0	0	0	0	0	0	0	0	0	0	0	0	0
1245	3	4	12	2d 16:01:49.98000	0d 04:12:56.80000	0.00308926	0.0117309	0.00073289	3.0195	D	5	30/08/2020 03:25	38.3661		0	0	0	0	0	0	0	0	0	0	0	0	0	0
1246	3	4	12	2d 16:01:55.07000	0d 04:13:01.89000	0.00309029	0.0117341	0.00073289	3.0091	D	5	30/08/2020 03:25	38.3819		0	0	0	0	0	0	0	0	0	0	0	0	0	0
1247	3	4	12	2d 16:01:59.99000	0d 04:13:06.81000	0.00309129	0.0117371	0.00073297	2.9989	D	5	30/08/2020 03:25	38.3977		0	0	0	0	0	0	0	0	0	0	0	0	0	0
1248	3	4	12	2d 16:02:05.04000	0d 04:13:11.86000	0.00309232	0.0117402	0.00073289	2.9886	D	5	30/08/2020 03:25	38.4135		0	0	0	0	0	0	0	0	0	0	0	0	0	0
1249	3	4	12	2d 16:02:09.51000	0d 04:13:16.33000	0.00309323	0.0117429	0.00073289	2.9783	D	5	30/08/2020 03:25	38.4135		0	0	0	0	0	0	0	0	0	0	0	0	0	0
1250	3	4	12	2d 16:02:13.78000	0d 04:13:20.60000	0.0030941	0.0117455	0.00073281	2.968	D	5	30/08/2020 03:25	38.4294		0	0	0	0	0	0	0	0	0	0	0	0	0	0
1251	3	4	12	2d 16:02:17.96000	0d 04:13:24.78000	0.00309495	0.011748	0.00073289	2.9577	D	5	30/08/2020 03:25	38.4294		0	0	0	0	0	0	0	0	0	0	0	0	0	0
1252	3	4	12	2d 16:02:21.82000	0d 04:13:28.64000	0.00309574	0.0117503	0.00073281	2.9473	D	5	30/08/2020 03:25	38.4452		0	0	0	0	0	0	0	0	0	0	0	0	0	0
1253	3	4	12	2d 16:02:25.54000	0d 04:13:32.36000	0.00309649	0.0117525	0.00073289	2.9369	D	5	30/08/2020 03:25	38.4452		0	0	0	0	0	0	0	0	0	0	0	0	0	0
1254	3	4	12	2d 16:02:29.23000	0d 04:13:36.05000	0.00309725	0.0117547	0.00073266	2.9267	D	5	30/08/2020 03:25	38.4452		0	0	0	0	0	0	0	0	0	0	0	0	0	0
1255	3	4	12	2d 16:02:32.85000	0d 04:13:39.67000	0.00309798	0.0117569	0.00073281	2.9166	D	5	30/08/2020 03:25	38.4452		0	0	0	0	0	0	0	0	0	0	0	0	0	0
1256	3	4	12	2d 16:02:36.27000	0d 04:13:43.09000	0.00309868	0.0117589	0.00073266	2.9062	D	5	30/08/2020 03:25	38.461		0	0	0	0	0	0	0	0	0	0	0	0	0	0
1257	3	4	12	2d 16:02:39.88000	0d 04:13:46.70000	0.00309941	0.011761	0.00073281	2.8959	D	5	30/08/2020 03:26	38.4768		0	0	0	0	0	0	0	0	0	0	0	0	0	0
1258	3	4	12	2d 16:02:43.44000	0d 04:13:50.26000	0.00310014	0.0117631	0.00073274	2.8855	D	5	30/08/2020 03:26	38.4768		0	0	0	0	0	0	0	0	0	0	0	0	0	0
1259	3	4	12	2d 16:02:46.98000	0d 04:13:53.80000	0.00310086	0.0117652	0.00073266	2.875	D	5	30/08/2020 03:26	38.461		0	0	0	0	0	0	0	0	0	0	0	0	0	0
1260	3	4	12	2d 16:02:50.32000	0d 04:13:57.14000	0.00310154	0.0117672	0.00073274	2.8644	D	5	30/08/2020 03:26	38.3344		0	0	0	0	0	0	0	0	0	0	0	0	0	0
1261	3	4	12	2d 16:02:53.53000	0d 04:14:00.35000	0.00310219	0.011769	0.00073281	2.8544	D	5	30/08/2020 03:26	38.2394		0	0	0	0	0	0	0	0	0	0	0	0	0	0
1262	3	4	12	2d 16:02:56.60000	0d 04:14:03.42000	0.00310282	0.0117708	0.00073289	2.8441	D	5	30/08/2020 03:26	38.1919		0	0	0	0	0	0	0	0	0	0	0	0	0	0
1263	3	4	12	2d 16:02:59.69000	0d 04:14:06.51000	0.00310345	0.0117726	0.00073266	2.8341	D	5	30/08/2020 03:26	38.1761		0	0	0	0	0	0	0	0	0	0	0	0	0	0
1264	3	4	12	2d 16:03:02.68000	0d 04:14:09.50000	0.00310405	0.0117743	0.00073274	2.8237	D	5	30/08/2020 03:26	38.1603		0	0	0	0	0	0	0	0	0	0	0	0	0	0
1265	3	4	12	2d 16:03:05.57000	0d 04:14:12.39000	0.00310464	0.011776	0.00073312	2.8135	D	5	30/08/2020 03:26	38.1603		0	0	0	0	0	0	0	0	0	0	0	0	0	0
1266	3	4	12	2d 16:03:08.35000	0d 04:14:15.17000	0.00310521	0.0117776	0.00073274	2.8032	D	5	30/08/2020 03:26	38.1603		0	0	0	0	0	0	0	0	0	0	0	0	0	0
1267	3	4	12	2d 16:03:11.16000	0d 04:14:17.98000	0.00310578	0.0117792	0.00073266	2.793	D	5	30/08/2020 03:26	38.1445		0	0	0	0	0	0	0	0	0	0	0	0	0	0
1268	3	4	12	2d 16:03:13.81000	0d 04:14:20.63000	0.00310632	0.0117807	0.00073274	2.7828	D	5	30/08/2020 03:26	38.1603		0	0	0	0	0	0	0	0	0	0	0	0	0	0
1269	3	4	12	2d 16:03:16.50000	0d 04:14:23.32000	0.00310687	0.0117822	0.00073251	2.7723	D	5	30/08/2020 03:26	38.1761		0	0	0	0	0	0	0	0	0	0	0	0	0	0
1270	3	4	12	2d 16:03:19.21000	0d 04:14:26.03000	0.00310742	0.0117837	0.00073281	2.7619	D	5	30/08/2020 03:26	38.1919		0	0	0	0	0	0	0	0	0	0	0	0	0	0
1271	3	4	12	2d 16:03:21.78000	0d 04:14:28.60000	0.00310794	0.0117852	0.00073274	2.7515	D	5	30/08/2020 03:26	38.1919		0	0	0	0	0	0	0	0	0	0	0	0	0	0
1272	3	4	12	2d 16:03:24.32000	0d 04:14:31.14000	0.00310846	0.0117866	0.00073297	2.7411	D	5	30/08/2020 03:26	38.2078		0	0	0	0	0	0	0	0	0	0	0	0	0	0
1273	3	4	12	2d 16:03:26.81000	0d 04:14:33.63000	0.00310897	0.011788	0.00073266	2.7308	D	5	30/08/2020 03:26	38.2078		0	0	0	0	0	0	0	0	0	0	0	0	0	0
1274	3	4	12	2d 16:03:29.26000	0d 04:14:36.08000	0.00310946	0.0117893	0.00073289	2.7205	D	5	30/08/2020 03:26	38.2078		0	0	0	0	0	0	0	0	0	0	0	0	0	0
1275	3	4	12	2d 16:03:31.57000	0d 04:14:38.39000	0.00310993	0.0117906	0.00073266	2.71	D	5	30/08/2020 03:26	38.2236		0	0	0	0	0	0	0	0	0	0	0	0	0	0
1276	3	4	12	2d 16:03:33.88000	0d 04:14:40.70000	0.0031104	0.0117919	0.00073274	2.6998	D	5	30/08/2020 03:26	38.2236		0	0	0	0	0	0	0	0	0	0	0	0	0	0
1277	3	4	12	2d 16:03:36.12000	0d 04:14:42.94000	0.00311086	0.0117931	0.00073274	2.6894	D	5	30/08/2020 03:26	38.2236		0	0	0	0	0	0	0	0	0	0	0	0	0	0
1278	3	4	12	2d 16:03:38.26000	0d 04:14:45.08000	0.0031113	0.0117943	0.00073297	2.679	D	5	30/08/2020 03:27	38.2394		0	0	0	0	0	0	0	0	0	0	0	0	0	0
1279	3	4	12	2d 16:03:40.43000	0d 04:14:47.25000	0.00311174	0.0117954	0.00073274	2.6688	D	5	30/08/2020 03:27	38.2394		0	0	0	0	0	0	0	0	0	0	0	0	0	0
1280	3	4	12	2d 16:03:42.47000	0d 04:14:49.29000	0.00311215	0.0117966	0.00073281	2.6583	D	5	30/08/2020 03:27	38.2553		0	0	0	0	0	0	0	0	0	0	0	0	0	0
1281	3	4	12	2d 16:03:44.62000	0d 04:14:51.44000	0.00311259	0.0117977	0.00073297	2.6481	D	5	30/08/2020 03:27	38.2553		0	0	0	0	0	0	0	0	0	0	0	0	0	0
1282	3	4	12	2d 16:03:46.75000	0d 04:14:53.57000	0.00311302	0.0117989	0.00073312	2.6377	D	5	30/08/2020 03:27	38.2711		0	0	0	0	0	0	0	0	0	0	0	0	0	0
1283	3	4	12	2d 16:03:48.76000	0d 04:14:55.58000	0.00311343	0.0117999	0.00073274	2.6275	D	5	30/08/2020 03:27	38.2711		0	0	0	0	0	0	0	0	0	0	0	0	0	0
1284	3	4	12	2d 16:03:50.79000	0d 04:14:57.61000	0.00311385	0.011801	0.00073281	2.6169	D	5	30/08/2020 03:27	38.2869		0	0	0	0	0	0	0	0	0	0	0	0	0	0
1285	3	4	12	2d 16:03:52.76000	0d 04:14:59.58000	0.00311425	0.0118021	0.00073281	2.6064	D	5	30/08/2020 03:27	38.2869		0	0	0	0	0	0	0	0	0	0	0	0	0	0
1286	3	4	12	2d 16:03:54.66000	0d 04:15:01.48000	0.00311463	0.0118031	0.00073266	2.5959	D	5	30/08/2020 03:27	38.2869		0	0	0	0	0	0	0	0	0	0	0	0	0	0
1287	3	4	12	2d 16:03:56.66000	0d 04:15:03.48000	0.00311504	0.0118041	0.00073289	2.585	D	5	30/08/2020 03:27	38.3027		0	0	0	0	0	0	0	0	0	0	0	0	0	0
1288	3	4	12	2d 16:03:58.62000	0d 04:15:05.44000	0.00311544	0.0118052	0.00073259	2.5748	D	5	30/08/2020 03:27	38.3027		0	0	0	0	0	0	0	0	0	0	0	0	0	0
1289	3	4	12	2d 16:04:00.54000	0d 04:15:07.36000	0.00311583	0.0118062	0.00073274	2.5644	D	5	30/08/2020 03:27	38.3186		0	0	0	0	0	0	0	0	0	0	0	0	0	0
1290	3	4	12	2d 16:04:02.39000	0d 04:15:09.21000	0.00311621	0.0118071	0.00073281	2.5539	D	5	30/08/2020 03:27	38.3186		0	0	0	0	0	0	0	0	0	0	0	0	0	0
1291	3	4	12	2d 16:04:04.22000	0d 04:15:11.04000	0.00311658	0.0118081	0.00073289	2.5432	D	5	30/08/2020 03:27	38.3344		0	0	0	0	0	0	0	0	0	0	0	0	0	0
1292	3	4	12	2d 16:04:06.08000	0d 04:15:12.90000	0.00311696	0.011809	0.00073274	2.5324	D	5	30/08/2020 03:27	38.3344		0	0	0	0	0	0	0	0	0	0	0	0	0	0
1293	3	4	12	2d 16:04:07.91000	0d 04:15:14.73000	0.00311733	0.01181	0.00073281	2.5219	D	5	30/08/2020 03:27	38.3502		0	0	0	0	0	0	0	0	0	0	0	0	0	0
1294	3	4	12	2d 16:04:09.72000	0d 04:15:16.54000	0.0031177	0.0118109	0.00073274	2.5113	D	5	30/08/2020 03:27	38.3502		0	0	0	0	0	0	0	0	0	0	0	0	0	0
1295	3	4	12	2d 16:04:11.48000	0d 04:15:18.30000	0.00311806	0.0118118	0.00073304	2.501	D	5	30/08/2020 03:27	38.3502		0	0	0	0	0	0	0	0	0	0	0	0	0	0
1296	3	4	12	2d 16:04:11.62000	0d 04:15:18.44000	0.00311809	0.0118119	0.00073266	2.5	D	133	30/08/2020 03:27	38.3344		0	0	0	0	0	0	0	0	0	0	0	0	0	0
1297	3	4	13	2d 16:04:11.63000	0d 00:00:00.01000	0	0	0	2.6149	R	0	30/08/2020 03:27	38.3344		0	0	0	0	0	0	0	0	0	0	0	0	0	0
1298	3	4	13	2d 16:04:13.63000	0d 00:00:02.01000	0	0	0	2.8559	R	1	30/08/2020 03:27	38.3344		0	0	0	0	0	0	0	0	0	0	0	0	0	0
1299	3	4	13	2d 16:04:15.63000	0d 00:00:04.01000	0	0	0	2.974	R	1	30/08/2020 03:27	38.3344		0	0	0	0	0	0	0	0	0	0	0	0	0	0
1300	3	4	13	2d 16:04:17.63000	0d 00:00:06.01000	0	0	0	3.0645	R	1	30/08/2020 03:27	38.3502		0	0	0	0	0	0	0	0	0	0	0	0	0	0
1301	3	4	13	2d 16:04:19.63000	0d 00:00:08.01000	0	0	0	3.1383	R	1	30/08/2020 03:27	38.3502		0	0	0	0	0	0	0	0	0	0	0	0	0	0
1302	3	4	13	2d 16:04:21.62000	0d 00:00:10.00000	0	0	0	3.1992	R	129	30/08/2020 03:27	38.3661		0	0	0	0	0	0	0	0	0	0	0	0	0	0
1303	4	5	9	2d 16:04:21.66000	0d 00:00:00.04000	0.00000001	0.00000003	0.00073457	3.3571	C	0	30/08/2020 03:27	38.3661		0	0	0	0	0	0	0	0	0	0	0	0	0	0
1304	4	5	9	2d 16:04:21.82000	0d 00:00:00.20000	0.00000004	0.00000014	0.00073259	3.3928	C	5	30/08/2020 03:27	38.3661		0	0	0	0	0	0	0	0	0	0	0	0	0	0
1305	4	5	9	2d 16:04:21.96000	0d 00:00:00.34000	0.00000007	0.00000023	0.00073274	3.4141	C	5	30/08/2020 03:27	38.3661		0	0	0	0	0	0	0	0	0	0	0	0	0	0
1306	4	5	9	2d 16:04:22.12000	0d 00:00:00.50000	0.0000001	0.00000034	0.00073274	3.4331	C	5	30/08/2020 03:27	38.3661		0	0	0	0	0	0	0	0	0	0	0	0	0	0
1307	4	5	9	2d 16:04:22.30000	0d 00:00:00.68000	0.00000014	0.00000047	0.00073289	3.4513	C	5	30/08/2020 03:27	38.3661		0	0	0	0	0	0	0	0	0	0	0	0	0	0
1308	4	5	9	2d 16:04:22.50000	0d 00:00:00.88000	0.00000018	0.00000061	0.00073304	3.469	C	5	30/08/2020 03:27	38.3661		0	0	0	0	0	0	0	0	0	0	0	0	0	0
1309	4	5	9	2d 16:04:22.71000	0d 00:00:01.09000	0.00000022	0.00000076	0.00073266	3.4858	C	5	30/08/2020 03:27	38.3661		0	0	0	0	0	0	0	0	0	0	0	0	0	0
1310	4	5	9	2d 16:04:22.93000	0d 00:00:01.31000	0.00000027	0.00000092	0.00073281	3.5019	C	5	30/08/2020 03:27	38.3661		0	0	0	0	0	0	0	0	0	0	0	0	0	0
1311	4	5	9	2d 16:04:23.16000	0d 00:00:01.54000	0.00000031	0.00000108	0.00073274	3.5174	C	5	30/08/2020 03:27	38.3661		0	0	0	0	0	0	0	0	0	0	0	0	0	0
1312	4	5	9	2d 16:04:23.40000	0d 00:00:01.78000	0.00000036	0.00000125	0.00073274	3.5325	C	5	30/08/2020 03:27	38.3661		0	0	0	0	0	0	0	0	0	0	0	0	0	0
1313	4	5	9	2d 16:04:23.65000	0d 00:00:02.03000	0.00000041	0.00000143	0.00073289	3.547	C	5	30/08/2020 03:27	38.3661		0	0	0	0	0	0	0	0	0	0	0	0	0	0
1314	4	5	9	2d 16:04:23.92000	0d 00:00:02.30000	0.00000047	0.00000163	0.00073274	3.5615	C	5	30/08/2020 03:27	38.3661		0	0	0	0	0	0	0	0	0	0	0	0	0	0
1315	4	5	9	2d 16:04:24.20000	0d 00:00:02.58000	0.00000052	0.00000183	0.00073281	3.576	C	5	30/08/2020 03:27	38.3661		0	0	0	0	0	0	0	0	0	0	0	0	0	0
1316	4	5	9	2d 16:04:24.49000	0d 00:00:02.87000	0.00000058	0.00000204	0.00073274	3.5897	C	5	30/08/2020 03:27	38.3661		0	0	0	0	0	0	0	0	0	0	0	0	0	0
1317	4	5	9	2d 16:04:24.80000	0d 00:00:03.18000	0.00000065	0.00000227	0.00073281	3.6031	C	5	30/08/2020 03:27	38.3661		0	0	0	0	0	0	0	0	0	0	0	0	0	0
1318	4	5	9	2d 16:04:25.14000	0d 00:00:03.52000	0.00000072	0.00000252	0.00073266	3.6165	C	5	30/08/2020 03:27	38.3819		0	0	0	0	0	0	0	0	0	0	0	0	0	0
1319	4	5	9	2d 16:04:25.50000	0d 00:00:03.88000	0.00000079	0.00000279	0.00073281	3.6294	C	5	30/08/2020 03:27	38.3819		0	0	0	0	0	0	0	0	0	0	0	0	0	0
1320	4	5	9	2d 16:04:25.89000	0d 00:00:04.27000	0.00000087	0.00000308	0.00073259	3.6419	C	5	30/08/2020 03:27	38.3819		0	0	0	0	0	0	0	0	0	0	0	0	0	0
1321	4	5	9	2d 16:04:26.31000	0d 00:00:04.69000	0.00000095	0.00000339	0.00073266	3.6539	C	5	30/08/2020 03:27	38.3819		0	0	0	0	0	0	0	0	0	0	0	0	0	0
1322	4	5	9	2d 16:04:26.80000	0d 00:00:05.18000	0.00000105	0.00000375	0.00073289	3.666	C	5	30/08/2020 03:27	38.3819		0	0	0	0	0	0	0	0	0	0	0	0	0	0
1323	4	5	9	2d 16:04:27.36000	0d 00:00:05.74000	0.00000117	0.00000417	0.00073266	3.6776	C	5	30/08/2020 03:27	38.3819		0	0	0	0	0	0	0	0	0	0	0	0	0	0
1324	4	5	9	2d 16:04:28.02000	0d 00:00:06.40000	0.0000013	0.00000467	0.00073266	3.6887	C	5	30/08/2020 03:27	38.3502		0	0	0	0	0	0	0	0	0	0	0	0	0	0
1325	4	5	9	2d 16:04:28.86000	0d 00:00:07.24000	0.00000147	0.0000053	0.00073259	3.6995	C	5	30/08/2020 03:27	38.3344		0	0	0	0	0	0	0	0	0	0	0	0	0	0
1326	4	5	9	2d 16:04:29.94000	0d 00:00:08.32000	0.00000169	0.00000611	0.00073281	3.7101	C	5	30/08/2020 03:27	38.2869		0	0	0	0	0	0	0	0	0	0	0	0	0	0
1327	4	5	9	2d 16:04:31.53000	0d 00:00:09.91000	0.00000202	0.00000732	0.00073274	3.7203	C	5	30/08/2020 03:27	38.2394		0	0	0	0	0	0	0	0	0	0	0	0	0	0
1328	4	5	9	2d 16:04:34.19000	0d 00:00:12.57000	0.00000256	0.00000933	0.00073281	3.7305	C	5	30/08/2020 03:27	38.1761		0	0	0	0	0	0	0	0	0	0	0	0	0	0
1329	4	5	9	2d 16:04:40.83000	0d 00:00:19.21000	0.00000391	0.00001438	0.00073266	3.7406	C	5	30/08/2020 03:28	38.1286		0	0	0	0	0	0	0	0	0	0	0	0	0	0
1330	4	5	9	2d 16:05:15.03000	0d 00:00:53.41000	0.00001087	0.00004041	0.00073266	3.7304	C	5	30/08/2020 03:28	38.1919		0	0	0	0	0	0	0	0	0	0	0	0	0	0
1331	4	5	9	2d 16:05:31.78000	0d 00:01:10.16000	0.00001428	0.00005311	0.00073289	3.7203	C	5	30/08/2020 03:28	38.2553		0	0	0	0	0	0	0	0	0	0	0	0	0	0
1332	4	5	9	2d 16:05:48.42000	0d 00:01:26.80000	0.00001767	0.0000657	0.00073281	3.7102	C	5	30/08/2020 03:29	38.3186		0	0	0	0	0	0	0	0	0	0	0	0	0	0
1333	4	5	9	2d 16:06:16.67000	0d 00:01:55.05000	0.00002342	0.000087	0.00073289	3.7002	C	5	30/08/2020 03:29	38.0653		0	0	0	0	0	0	0	0	0	0	0	0	0	0
1334	4	5	9	2d 16:07:10.48000	0d 00:02:48.86000	0.00003437	0.00012747	0.00073281	3.6901	C	5	30/08/2020 03:30	38.1761		0	0	0	0	0	0	0	0	0	0	0	0	0	0
1335	4	5	9	2d 16:12:10.48000	0d 00:07:48.86000	0.00009544	0.00035237	0.00073281	3.6808	C	1	30/08/2020 03:35	38.2711		0	0	0	0	0	0	0	0	0	0	0	0	0	0
1336	4	5	9	2d 16:17:10.48000	0d 00:12:48.86000	0.0001565	0.00057719	0.00073281	3.6828	C	1	30/08/2020 03:40	38.1603		0	0	0	0	0	0	0	0	0	0	0	0	0	0
1337	4	5	9	2d 16:22:10.48000	0d 00:17:48.86000	0.00021757	0.00080218	0.00073281	3.6861	C	1	30/08/2020 03:45	38.4768		0	0	0	0	0	0	0	0	0	0	0	0	0	0
1338	4	5	9	2d 16:27:10.48000	0d 00:22:48.86000	0.00027863	0.00102739	0.00073297	3.6895	C	1	30/08/2020 03:50	38.4294		0	0	0	0	0	0	0	0	0	0	0	0	0	0
1339	4	5	9	2d 16:32:10.48000	0d 00:27:48.86000	0.0003397	0.00125282	0.00073289	3.6934	C	1	30/08/2020 03:55	38.2711		0	0	0	0	0	0	0	0	0	0	0	0	0	0
1340	4	5	9	2d 16:37:10.48000	0d 00:32:48.86000	0.00040076	0.00147848	0.00073281	3.6973	C	1	30/08/2020 04:00	38.1445		0	0	0	0	0	0	0	0	0	0	0	0	0	0
1341	4	5	9	2d 16:42:10.48000	0d 00:37:48.86000	0.00046183	0.00170439	0.00073274	3.7015	C	1	30/08/2020 04:05	38.1128		0	0	0	0	0	0	0	0	0	0	0	0	0	0
1342	4	5	9	2d 16:47:10.48000	0d 00:42:48.86000	0.00052289	0.00193055	0.00073297	3.706	C	1	30/08/2020 04:10	38.3661		0	0	0	0	0	0	0	0	0	0	0	0	0	0
1343	4	5	9	2d 16:52:10.48000	0d 00:47:48.86000	0.00058396	0.00215701	0.00073259	3.7108	C	1	30/08/2020 04:15	38.0653		0	0	0	0	0	0	0	0	0	0	0	0	0	0
1344	4	5	9	2d 16:57:10.48000	0d 00:52:48.86000	0.00064502	0.00238377	0.00073289	3.716	C	1	30/08/2020 04:20	38.1761		0	0	0	0	0	0	0	0	0	0	0	0	0	0
1345	4	5	9	2d 17:02:10.48000	0d 00:57:48.86000	0.00070609	0.00261087	0.00073274	3.7217	C	1	30/08/2020 04:25	38.002		0	0	0	0	0	0	0	0	0	0	0	0	0	0
1346	4	5	9	2d 17:07:10.48000	0d 01:02:48.86000	0.00076716	0.00283829	0.00073251	3.7269	C	1	30/08/2020 04:30	38.0812		0	0	0	0	0	0	0	0	0	0	0	0	0	0
1347	4	5	9	2d 17:12:10.48000	0d 01:07:48.86000	0.00082822	0.00306603	0.00073274	3.7322	C	1	30/08/2020 04:35	38.3502		0	0	0	0	0	0	0	0	0	0	0	0	0	0
1348	4	5	9	2d 17:17:10.48000	0d 01:12:48.86000	0.00088929	0.0032941	0.00073281	3.7374	C	1	30/08/2020 04:40	38.0178		0	0	0	0	0	0	0	0	0	0	0	0	0	0
1349	4	5	9	2d 17:22:10.48000	0d 01:17:48.86000	0.00095035	0.00352249	0.00073266	3.7426	C	1	30/08/2020 04:45	38.1603		0	0	0	0	0	0	0	0	0	0	0	0	0	0
1350	4	5	9	2d 17:27:10.48000	0d 01:22:48.86000	0.00101142	0.0037512	0.00073266	3.7478	C	1	30/08/2020 04:50	37.9862		0	0	0	0	0	0	0	0	0	0	0	0	0	0
1351	4	5	9	2d 17:32:10.48000	0d 01:27:48.86000	0.00107248	0.00398023	0.00073281	3.753	C	1	30/08/2020 04:55	38.0812		0	0	0	0	0	0	0	0	0	0	0	0	0	0
1352	4	5	9	2d 17:37:10.48000	0d 01:32:48.86000	0.00113355	0.00420957	0.00073289	3.758	C	1	30/08/2020 05:00	38.3027		0	0	0	0	0	0	0	0	0	0	0	0	0	0
1353	4	5	9	2d 17:42:10.48000	0d 01:37:48.86000	0.00119461	0.00443921	0.00073259	3.7629	C	1	30/08/2020 05:05	38.1286		0	0	0	0	0	0	0	0	0	0	0	0	0	0
1354	4	5	9	2d 17:47:10.48000	0d 01:42:48.86000	0.00125568	0.00466915	0.00073266	3.7679	C	1	30/08/2020 05:10	38.3344		0	0	0	0	0	0	0	0	0	0	0	0	0	0
1355	4	5	9	2d 17:52:10.48000	0d 01:47:48.86000	0.00131674	0.0048994	0.00073274	3.7731	C	1	30/08/2020 05:15	38.3344		0	0	0	0	0	0	0	0	0	0	0	0	0	0
1356	4	5	9	2d 17:57:10.48000	0d 01:52:48.86000	0.00137781	0.00512997	0.00073274	3.7786	C	1	30/08/2020 05:20	38.3502		0	0	0	0	0	0	0	0	0	0	0	0	0	0
1357	4	5	9	2d 18:02:10.48000	0d 01:57:48.86000	0.00143887	0.00536088	0.00073281	3.7842	C	1	30/08/2020 05:25	38.3027		0	0	0	0	0	0	0	0	0	0	0	0	0	0
1358	4	5	9	2d 18:07:10.48000	0d 02:02:48.86000	0.00149994	0.00559216	0.00073289	3.7905	C	1	30/08/2020 05:30	38.5243		0	0	0	0	0	0	0	0	0	0	0	0	0	0
1359	4	5	9	2d 18:12:10.48000	0d 02:07:48.86000	0.00156101	0.00582385	0.00073274	3.7974	C	1	30/08/2020 05:35	38.3661		0	0	0	0	0	0	0	0	0	0	0	0	0	0
1360	4	5	9	2d 18:17:10.48000	0d 02:12:48.86000	0.00162207	0.00605596	0.00073281	3.8047	C	1	30/08/2020 05:40	38.3344		0	0	0	0	0	0	0	0	0	0	0	0	0	0
1361	4	5	9	2d 18:22:10.48000	0d 02:17:48.86000	0.00168314	0.00628855	0.00073266	3.8129	C	1	30/08/2020 05:45	38.2078		0	0	0	0	0	0	0	0	0	0	0	0	0	0
1362	4	5	9	2d 18:27:10.48000	0d 02:22:48.86000	0.0017442	0.00652166	0.00073297	3.8219	C	1	30/08/2020 05:50	38.2394		0	0	0	0	0	0	0	0	0	0	0	0	0	0
1363	4	5	9	2d 18:32:07.64000	0d 02:27:46.02000	0.00180469	0.00675314	0.00073274	3.832	C	5	30/08/2020 05:55	38.4294		0	0	0	0	0	0	0	0	0	0	0	0	0	0
1364	4	5	9	2d 18:36:42.78000	0d 02:32:21.16000	0.00186069	0.00696803	0.00073289	3.8421	C	5	30/08/2020 06:00	38.1128		0	0	0	0	0	0	0	0	0	0	0	0	0	0
1365	4	5	9	2d 18:40:54.92000	0d 02:36:33.30000	0.00191202	0.00716546	0.00073281	3.8521	C	5	30/08/2020 06:04	38.461		0	0	0	0	0	0	0	0	0	0	0	0	0	0
1366	4	5	9	2d 18:44:56.69000	0d 02:40:35.07000	0.00196123	0.00735528	0.00073281	3.8622	C	5	30/08/2020 06:08	38.0337		0	0	0	0	0	0	0	0	0	0	0	0	0	0
1367	4	5	9	2d 18:48:40.45000	0d 02:44:18.83000	0.00200678	0.00753141	0.00073304	3.8723	C	5	30/08/2020 06:12	38.3977		0	0	0	0	0	0	0	0	0	0	0	0	0	0
1368	4	5	9	2d 18:52:13.00000	0d 02:47:51.38000	0.00205004	0.00769916	0.00073297	3.8824	C	5	30/08/2020 06:15	38.2236		0	0	0	0	0	0	0	0	0	0	0	0	0	0
1369	4	5	9	2d 18:55:37.37000	0d 02:51:15.75000	0.00209164	0.00786087	0.00073274	3.8924	C	5	30/08/2020 06:19	38.1761		0	0	0	0	0	0	0	0	0	0	0	0	0	0
1370	4	5	9	2d 18:58:53.55000	0d 02:54:31.93000	0.00213157	0.00801651	0.00073266	3.9025	C	5	30/08/2020 06:22	38.2711		0	0	0	0	0	0	0	0	0	0	0	0	0	0
1371	4	5	9	2d 19:02:05.99000	0d 02:57:44.37000	0.00217075	0.00816957	0.00073274	3.9126	C	5	30/08/2020 06:25	38.1128		0	0	0	0	0	0	0	0	0	0	0	0	0	0
1372	4	5	9	2d 19:05:13.54000	0d 03:00:51.92000	0.00220892	0.00831912	0.00073274	3.9226	C	5	30/08/2020 06:28	38.3502		0	0	0	0	0	0	0	0	0	0	0	0	0	0
1373	4	5	9	2d 19:08:16.10000	0d 03:03:54.48000	0.00224608	0.00846508	0.00073281	3.9327	C	5	30/08/2020 06:31	38.0653		0	0	0	0	0	0	0	0	0	0	0	0	0	0
1374	4	5	9	2d 19:11:17.25000	0d 03:06:55.63000	0.00228295	0.00861027	0.00073281	3.9428	C	5	30/08/2020 06:34	38.2553		0	0	0	0	0	0	0	0	0	0	0	0	0	0
1375	4	5	9	2d 19:14:13.41000	0d 03:09:51.79000	0.00231881	0.00875183	0.00073274	3.9528	C	5	30/08/2020 06:37	38.4294		0	0	0	0	0	0	0	0	0	0	0	0	0	0
1376	4	5	9	2d 19:17:08.75000	0d 03:12:47.13000	0.0023545	0.00889309	0.00073274	3.9629	C	5	30/08/2020 06:40	38.1603		0	0	0	0	0	0	0	0	0	0	0	0	0	0
1377	4	5	9	2d 19:20:03.09000	0d 03:15:41.47000	0.00238999	0.0090339	0.00073266	3.9731	C	5	30/08/2020 06:43	37.9387		0	0	0	0	0	0	0	0	0	0	0	0	0	0
1378	4	5	9	2d 19:23:00.50000	0d 03:18:38.88000	0.0024261	0.00917755	0.00073274	3.9832	C	5	30/08/2020 06:46	38.461		0	0	0	0	0	0	0	0	0	0	0	0	0	0
1379	4	5	9	2d 19:25:49.79000	0d 03:21:28.17000	0.00246056	0.00931498	0.00073274	3.9933	C	5	30/08/2020 06:49	38.2869		0	0	0	0	0	0	0	0	0	0	0	0	0	0
1380	4	5	9	2d 19:28:39.86000	0d 03:24:18.24000	0.00249518	0.00945339	0.00073289	4.0034	C	5	30/08/2020 06:52	38.0178		0	0	0	0	0	0	0	0	0	0	0	0	0	0
1381	4	5	9	2d 19:31:28.64000	0d 03:27:07.02000	0.00252953	0.0095911	0.00073251	4.0134	C	5	30/08/2020 06:54	38.461		0	0	0	0	0	0	0	0	0	0	0	0	0	0
1382	4	5	9	2d 19:34:16.15000	0d 03:29:54.53000	0.00256363	0.00972811	0.00073281	4.0235	C	5	30/08/2020 06:57	38.3977		0	0	0	0	0	0	0	0	0	0	0	0	0	0
1383	4	5	9	2d 19:37:02.33000	0d 03:32:40.71000	0.00259746	0.00986438	0.00073266	4.0336	C	5	30/08/2020 07:00	38.0653		0	0	0	0	0	0	0	0	0	0	0	0	0	0
1384	4	5	9	2d 19:39:46.54000	0d 03:35:24.92000	0.00263088	0.00999937	0.00073281	4.0436	C	5	30/08/2020 07:03	38.4768		0	0	0	0	0	0	0	0	0	0	0	0	0	0
1385	4	5	9	2d 19:42:26.73000	0d 03:38:05.11000	0.00266349	0.0101314	0.00073274	4.0537	C	5	30/08/2020 07:05	38.461		0	0	0	0	0	0	0	0	0	0	0	0	0	0
1386	4	5	9	2d 19:45:07.83000	0d 03:40:46.21000	0.00269628	0.0102645	0.00073259	4.0638	C	5	30/08/2020 07:08	38.097		0	0	0	0	0	0	0	0	0	0	0	0	0	0
1387	4	5	9	2d 19:47:46.28000	0d 03:43:24.66000	0.00272853	0.0103957	0.00073251	4.0739	C	5	30/08/2020 07:11	38.3661		0	0	0	0	0	0	0	0	0	0	0	0	0	0
1388	4	5	9	2d 19:50:22.26000	0d 03:46:00.64000	0.00276028	0.0105252	0.00073274	4.0839	C	5	30/08/2020 07:13	38.3819		0	0	0	0	0	0	0	0	0	0	0	0	0	0
1389	4	5	9	2d 19:52:56.18000	0d 03:48:34.56000	0.00279161	0.0106533	0.00073281	4.094	C	5	30/08/2020 07:16	38.3027		0	0	0	0	0	0	0	0	0	0	0	0	0	0
1390	4	5	9	2d 19:55:28.48000	0d 03:51:06.86000	0.00282262	0.0107804	0.00073297	4.1041	C	5	30/08/2020 07:18	38.1128		0	0	0	0	0	0	0	0	0	0	0	0	0	0
1391	4	5	9	2d 19:57:57.63000	0d 03:53:36.01000	0.00285298	0.0109051	0.00073289	4.1141	C	5	30/08/2020 07:21	38.2236		0	0	0	0	0	0	0	0	0	0	0	0	0	0
1392	4	5	9	2d 20:00:24.43000	0d 03:56:02.81000	0.00288286	0.0110282	0.00073281	4.1244	C	5	30/08/2020 07:23	38.1603		0	0	0	0	0	0	0	0	0	0	0	0	0	0
1393	4	5	9	2d 20:02:53.11000	0d 03:58:31.49000	0.00291312	0.0111532	0.00073266	4.1344	C	5	30/08/2020 07:26	38.2078		0	0	0	0	0	0	0	0	0	0	0	0	0	0
1394	4	5	9	2d 20:05:18.00000	0d 04:00:56.38000	0.00294261	0.0112753	0.00073274	4.1447	C	5	30/08/2020 07:28	37.9704		0	0	0	0	0	0	0	0	0	0	0	0	0	0
1395	4	5	9	2d 20:07:44.82000	0d 04:03:23.20000	0.0029725	0.0113993	0.00073297	4.1547	C	5	30/08/2020 07:31	38.4135		0	0	0	0	0	0	0	0	0	0	0	0	0	0
1396	4	5	9	2d 20:10:06.75000	0d 04:05:45.13000	0.00300139	0.0115195	0.00073266	4.1648	C	5	30/08/2020 07:33	38.3661		0	0	0	0	0	0	0	0	0	0	0	0	0	0
1397	4	5	9	2d 20:12:27.55000	0d 04:08:05.93000	0.00303005	0.011639	0.00073266	4.1749	C	5	30/08/2020 07:35	38.0495		0	0	0	0	0	0	0	0	0	0	0	0	0	0
1398	4	5	9	2d 20:14:46.33000	0d 04:10:24.71000	0.0030583	0.0117571	0.00073289	4.1851	C	5	30/08/2020 07:38	38.1761		0	0	0	0	0	0	0	0	0	0	0	0	0	0
1399	4	5	9	2d 20:17:06.41000	0d 04:12:44.79000	0.00308681	0.0118765	0.00073281	4.1952	C	5	30/08/2020 07:40	38.1761		0	0	0	0	0	0	0	0	0	0	0	0	0	0
1400	4	5	9	2d 20:18:10.66000	0d 04:13:49.04000	0.00309989	0.0119314	0.00073297	4.2	C	133	30/08/2020 07:41	38.3186		0	0	0	0	0	0	0	0	0	0	0	0	0	0
1401	4	5	10	2d 20:18:10.67000	0d 00:00:00.01000	0.00309989	0.0119314	0.00078614	4.2	C	0	30/08/2020 07:41	38.3186		0	0	0	0	0	0	0	0	0	0	0	0	0	0
1402	4	5	10	2d 20:18:26.09000	0d 00:00:15.43000	0.00310306	0.0119447	0.00068597	4.2004	C	4	30/08/2020 07:41	38.3344		0	0	0	0	0	0	0	0	0	0	0	0	0	0
1403	4	5	10	2d 20:18:40.57000	0d 00:00:29.91000	0.00310562	0.0119555	0.00058572	4.2004	C	4	30/08/2020 07:42	38.1603		0	0	0	0	0	0	0	0	0	0	0	0	0	0
1404	4	5	10	2d 20:19:01.05000	0d 00:00:50.39000	0.00310865	0.0119682	0.00048547	4.2004	C	4	30/08/2020 07:42	38.0812		0	0	0	0	0	0	0	0	0	0	0	0	0	0
1405	4	5	10	2d 20:19:28.55000	0d 00:01:17.89000	0.00311196	0.0119821	0.00038544	4.2002	C	4	30/08/2020 07:42	38.1603		0	0	0	0	0	0	0	0	0	0	0	0	0	0
1406	4	5	10	2d 20:20:05.43000	0d 00:01:54.77000	0.00311537	0.0119964	0.00028542	4.2002	C	4	30/08/2020 07:43	38.2711		0	0	0	0	0	0	0	0	0	0	0	0	0	0
1407	4	5	10	2d 20:21:06.13000	0d 00:02:55.47000	0.00311927	0.0120128	0.0001854	4.2	C	4	30/08/2020 07:44	38.1128		0	0	0	0	0	0	0	0	0	0	0	0	0	0
1408	4	5	10	2d 20:23:22.30000	0d 00:05:11.64000	0.00312403	0.0120328	0.00008537	4.2002	C	4	30/08/2020 07:46	38.2078		0	0	0	0	0	0	0	0	0	0	0	0	0	0
1409	4	5	10	2d 20:23:49.01000	0d 00:05:38.35000	0.00312462	0.0120353	0.00007309	4.1999	C	132	30/08/2020 07:47	38.2869		0	0	0	0	0	0	0	0	0	0	0	0	0	0
1410	4	5	11	2d 20:23:49.02000	0d 00:00:00.01000	0	0	0	4.1994	R	0	30/08/2020 07:47	38.2869		0	0	0	0	0	0	0	0	0	0	0	0	0	0
1411	4	5	11	2d 20:23:51.02000	0d 00:00:02.01000	0	0	0	4.1993	R	1	30/08/2020 07:47	38.3027		0	0	0	0	0	0	0	0	0	0	0	0	0	0
1412	4	5	11	2d 20:23:53.02000	0d 00:00:04.01000	0	0	0	4.1993	R	1	30/08/2020 07:47	38.3027		0	0	0	0	0	0	0	0	0	0	0	0	0	0
1413	4	5	11	2d 20:23:55.02000	0d 00:00:06.01000	0	0	0	4.1993	R	1	30/08/2020 07:47	38.3027		0	0	0	0	0	0	0	0	0	0	0	0	0	0
1414	4	5	11	2d 20:23:57.02000	0d 00:00:08.01000	0	0	0	4.1993	R	1	30/08/2020 07:47	38.3027		0	0	0	0	0	0	0	0	0	0	0	0	0	0
1415	4	5	11	2d 20:23:59.01000	0d 00:00:10.00000	0	0	0	4.1993	R	129	30/08/2020 07:47	38.2869		0	0	0	0	0	0	0	0	0	0	0	0	0	0
1416	4	5	12	2d 20:23:59.05000	0d 00:00:00.04000	0.00000001	0.00000003	0.0007335	4.1941	D	0	30/08/2020 07:47	38.3027		0	0	0	0	0	0	0	0	0	0	0	0	0	0
1417	4	5	12	2d 20:25:02.25000	0d 00:01:03.24000	0.00001287	0.0000539	0.00073297	4.1839	D	5	30/08/2020 07:48	38.4452		0	0	0	0	0	0	0	0	0	0	0	0	0	0
1418	4	5	12	2d 20:27:02.30000	0d 00:03:03.29000	0.00003731	0.00015602	0.00073274	4.1738	D	5	30/08/2020 07:50	38.2869		0	0	0	0	0	0	0	0	0	0	0	0	0	0
1419	4	5	12	2d 20:29:08.23000	0d 00:05:09.22000	0.00006294	0.00026288	0.00073274	4.1637	D	5	30/08/2020 07:52	38.0337		0	0	0	0	0	0	0	0	0	0	0	0	0	0
1420	4	5	12	2d 20:31:17.76000	0d 00:07:18.75000	0.00008931	0.00037253	0.00073274	4.1537	D	5	30/08/2020 07:54	38.0812		0	0	0	0	0	0	0	0	0	0	0	0	0	0
1421	4	5	12	2d 20:33:29.95000	0d 00:09:30.94000	0.00011622	0.00048417	0.00073289	4.1436	D	5	30/08/2020 07:56	38.4452		0	0	0	0	0	0	0	0	0	0	0	0	0	0
1422	4	5	12	2d 20:35:45.36000	0d 00:11:46.35000	0.00014378	0.00059824	0.00073297	4.1335	D	5	30/08/2020 07:59	38.0653		0	0	0	0	0	0	0	0	0	0	0	0	0	0
1423	4	5	12	2d 20:38:01.46000	0d 00:14:02.45000	0.00017148	0.00071262	0.00073266	4.1234	D	5	30/08/2020 08:01	38.1603		0	0	0	0	0	0	0	0	0	0	0	0	0	0
1424	4	5	12	2d 20:40:20.26000	0d 00:16:21.25000	0.00019973	0.00082898	0.00073304	4.1134	D	5	30/08/2020 08:03	38.2236		0	0	0	0	0	0	0	0	0	0	0	0	0	0
1425	4	5	12	2d 20:42:39.18000	0d 00:18:40.17000	0.00022801	0.00094516	0.00073289	4.1033	D	5	30/08/2020 08:06	38.1603		0	0	0	0	0	0	0	0	0	0	0	0	0	0
1426	4	5	12	2d 20:45:02.63000	0d 00:21:03.62000	0.00025721	0.00106483	0.00073281	4.0932	D	5	30/08/2020 08:08	38.2394		0	0	0	0	0	0	0	0	0	0	0	0	0	0
1427	4	5	12	2d 20:47:27.61000	0d 00:23:28.60000	0.00028672	0.00118548	0.00073297	4.0832	D	5	30/08/2020 08:10	37.9545		0	0	0	0	0	0	0	0	0	0	0	0	0	0
1428	4	5	12	2d 20:49:53.19000	0d 00:25:54.18000	0.00031635	0.00130633	0.00073281	4.0731	D	5	30/08/2020 08:13	38.3977		0	0	0	0	0	0	0	0	0	0	0	0	0	0
1429	4	5	12	2d 20:52:22.07000	0d 00:28:23.06000	0.00034666	0.00142961	0.00073289	4.063	D	5	30/08/2020 08:15	38.1286		0	0	0	0	0	0	0	0	0	0	0	0	0	0
1430	4	5	12	2d 20:54:53.20000	0d 00:30:54.19000	0.00037742	0.00155445	0.00073304	4.0529	D	5	30/08/2020 08:18	38.1445		0	0	0	0	0	0	0	0	0	0	0	0	0	0
1431	4	5	12	2d 20:57:27.72000	0d 00:33:28.71000	0.00040888	0.00168178	0.00073259	4.0429	D	5	30/08/2020 08:20	38.2711		0	0	0	0	0	0	0	0	0	0	0	0	0	0
1432	4	5	12	2d 21:00:02.79000	0d 00:36:03.78000	0.00044044	0.00180923	0.00073274	4.0328	D	5	30/08/2020 08:23	38.2711		0	0	0	0	0	0	0	0	0	0	0	0	0	0
1433	4	5	12	2d 21:02:40.57000	0d 00:38:41.56000	0.00047256	0.0019386	0.00073274	4.0226	D	5	30/08/2020 08:26	38.0178		0	0	0	0	0	0	0	0	0	0	0	0	0	0
1434	4	5	12	2d 21:05:21.51000	0d 00:41:22.50000	0.00050532	0.00207022	0.00073274	4.0125	D	5	30/08/2020 08:28	38.2078		0	0	0	0	0	0	0	0	0	0	0	0	0	0
1435	4	5	12	2d 21:08:04.02000	0d 00:44:05.01000	0.00053839	0.00220279	0.00073289	4.0024	D	5	30/08/2020 08:31	38.2078		0	0	0	0	0	0	0	0	0	0	0	0	0	0
1436	4	5	12	2d 21:10:48.46000	0d 00:46:49.45000	0.00057187	0.00233659	0.00073274	3.9924	D	5	30/08/2020 08:34	38.2869		0	0	0	0	0	0	0	0	0	0	0	0	0	0
1437	4	5	12	2d 21:13:32.26000	0d 00:49:33.25000	0.00060521	0.00246954	0.00073259	3.9823	D	5	30/08/2020 08:36	38.1603		0	0	0	0	0	0	0	0	0	0	0	0	0	0
1438	4	5	12	2d 21:16:16.25000	0d 00:52:17.24000	0.00063859	0.00260231	0.00073274	3.9722	D	5	30/08/2020 08:39	38.1761		0	0	0	0	0	0	0	0	0	0	0	0	0	0
1439	4	5	12	2d 21:19:03.99000	0d 00:55:04.98000	0.00067273	0.00273777	0.00073274	3.9622	D	5	30/08/2020 08:42	38.5402		0	0	0	0	0	0	0	0	0	0	0	0	0	0
1440	4	5	12	2d 21:21:52.77000	0d 00:57:53.76000	0.00070709	0.00287373	0.00073266	3.9521	D	5	30/08/2020 08:45	38.2078		0	0	0	0	0	0	0	0	0	0	0	0	0	0
1441	4	5	12	2d 21:24:43.32000	0d 01:00:44.31000	0.0007418	0.00301075	0.00073289	3.942	D	5	30/08/2020 08:48	38.2236		0	0	0	0	0	0	0	0	0	0	0	0	0	0
1442	4	5	12	2d 21:27:34.59000	0d 01:03:35.58000	0.00077667	0.00314801	0.00073289	3.9319	D	5	30/08/2020 08:50	38.5243		0	0	0	0	0	0	0	0	0	0	0	0	0	0
1443	4	5	12	2d 21:30:25.15000	0d 01:06:26.14000	0.00081138	0.00328435	0.00073289	3.9219	D	5	30/08/2020 08:53	38.2553		0	0	0	0	0	0	0	0	0	0	0	0	0	0
1444	4	5	12	2d 21:33:22.17000	0d 01:09:23.16000	0.00084742	0.00342549	0.00073274	3.9118	D	5	30/08/2020 08:56	38.1445		0	0	0	0	0	0	0	0	0	0	0	0	0	0
1445	4	5	12	2d 21:36:19.22000	0d 01:12:20.21000	0.00088345	0.00356629	0.00073281	3.9017	D	5	30/08/2020 08:59	38.1603		0	0	0	0	0	0	0	0	0	0	0	0	0	0
1446	4	5	12	2d 21:39:20.24000	0d 01:15:21.23000	0.0009203	0.00370987	0.00073281	3.8917	D	5	30/08/2020 09:02	38.3027		0	0	0	0	0	0	0	0	0	0	0	0	0	0
1447	4	5	12	2d 21:42:23.06000	0d 01:18:24.05000	0.00095751	0.00385451	0.00073281	3.8816	D	5	30/08/2020 09:05	38.2078		0	0	0	0	0	0	0	0	0	0	0	0	0	0
1448	4	5	12	2d 21:45:30.36000	0d 01:21:31.35000	0.00099564	0.0040023	0.00073297	3.8715	D	5	30/08/2020 09:08	38.3027		0	0	0	0	0	0	0	0	0	0	0	0	0	0
1449	4	5	12	2d 21:48:45.01000	0d 01:24:46.00000	0.00103526	0.00415551	0.00073289	3.8614	D	5	30/08/2020 09:12	38.1445		0	0	0	0	0	0	0	0	0	0	0	0	0	0
1450	4	5	12	2d 21:52:09.75000	0d 01:28:10.74000	0.00107694	0.00431623	0.00073289	3.8512	D	5	30/08/2020 09:15	38.4135		0	0	0	0	0	0	0	0	0	0	0	0	0	0
1451	4	5	12	2d 21:55:41.91000	0d 01:31:42.90000	0.00112012	0.00448233	0.00073274	3.8412	D	5	30/08/2020 09:19	38.2236		0	0	0	0	0	0	0	0	0	0	0	0	0	0
1452	4	5	12	2d 21:59:21.51000	0d 01:35:22.50000	0.00116482	0.00465381	0.00073274	3.8311	D	5	30/08/2020 09:22	38.2078		0	0	0	0	0	0	0	0	0	0	0	0	0	0
1453	4	5	12	2d 22:03:14.16000	0d 01:39:15.15000	0.00121218	0.004835	0.00073274	3.821	D	5	30/08/2020 09:26	38.0495		0	0	0	0	0	0	0	0	0	0	0	0	0	0
1454	4	5	12	2d 22:07:20.24000	0d 01:43:21.23000	0.00126227	0.00502614	0.00073274	3.8108	D	5	30/08/2020 09:30	38.1286		0	0	0	0	0	0	0	0	0	0	0	0	0	0
1455	4	5	12	2d 22:11:52.31000	0d 01:47:53.30000	0.00131765	0.00523691	0.00073289	3.8007	D	5	30/08/2020 09:35	38.0653		0	0	0	0	0	0	0	0	0	0	0	0	0	0
1456	4	5	12	2d 22:16:44.43000	0d 01:52:45.42000	0.00137711	0.00546261	0.00073281	3.7906	D	5	30/08/2020 09:40	38.3186		0	0	0	0	0	0	0	0	0	0	0	0	0	0
1457	4	5	12	2d 22:21:44.43000	0d 01:57:45.42000	0.00143817	0.00569381	0.00073281	3.7813	D	1	30/08/2020 09:45	38.0178		0	0	0	0	0	0	0	0	0	0	0	0	0	0
1458	4	5	12	2d 22:26:44.43000	0d 02:02:45.42000	0.00149924	0.00592445	0.00073289	3.7726	D	1	30/08/2020 09:50	38.1761		0	0	0	0	0	0	0	0	0	0	0	0	0	0
1459	4	5	12	2d 22:31:44.43000	0d 02:07:45.42000	0.00156031	0.00615459	0.00073281	3.7649	D	1	30/08/2020 09:55	37.9387		0	0	0	0	0	0	0	0	0	0	0	0	0	0
1460	4	5	12	2d 22:36:44.43000	0d 02:12:45.42000	0.00162137	0.00638427	0.00073266	3.7575	D	1	30/08/2020 10:00	38.1603		0	0	0	0	0	0	0	0	0	0	0	0	0	0
1461	4	5	12	2d 22:41:44.43000	0d 02:17:45.42000	0.00168244	0.00661351	0.00073266	3.7505	D	1	30/08/2020 10:05	38.3027		0	0	0	0	0	0	0	0	0	0	0	0	0	0
1462	4	5	12	2d 22:46:44.43000	0d 02:22:45.42000	0.0017435	0.00684234	0.00073281	3.744	D	1	30/08/2020 10:10	38.3186		0	0	0	0	0	0	0	0	0	0	0	0	0	0
1463	4	5	12	2d 22:51:44.43000	0d 02:27:45.42000	0.00180457	0.00707078	0.00073266	3.7378	D	1	30/08/2020 10:15	38.4927		0	0	0	0	0	0	0	0	0	0	0	0	0	0
1464	4	5	12	2d 22:56:44.43000	0d 02:32:45.42000	0.00186563	0.00729883	0.00073297	3.7313	D	1	30/08/2020 10:20	38.3819		0	0	0	0	0	0	0	0	0	0	0	0	0	0
1465	4	5	12	2d 23:01:44.43000	0d 02:37:45.42000	0.0019267	0.00752651	0.00073266	3.7255	D	1	30/08/2020 10:25	38.3502		0	0	0	0	0	0	0	0	0	0	0	0	0	0
1466	4	5	12	2d 23:06:44.43000	0d 02:42:45.42000	0.00198776	0.00775381	0.00073274	3.7194	D	1	30/08/2020 10:30	38.3027		0	0	0	0	0	0	0	0	0	0	0	0	0	0
1467	4	5	12	2d 23:11:44.43000	0d 02:47:45.42000	0.00204883	0.00798075	0.00073281	3.7131	D	1	30/08/2020 10:35	38.4768		0	0	0	0	0	0	0	0	0	0	0	0	0	0
1468	4	5	12	2d 23:16:44.43000	0d 02:52:45.42000	0.00210989	0.00820731	0.00073289	3.7067	D	1	30/08/2020 10:40	38.2553		0	0	0	0	0	0	0	0	0	0	0	0	0	0
1469	4	5	12	2d 23:21:44.43000	0d 02:57:45.42000	0.00217096	0.00843348	0.00073251	3.7002	D	1	30/08/2020 10:45	38.3186		0	0	0	0	0	0	0	0	0	0	0	0	0	0
1470	4	5	12	2d 23:26:44.43000	0d 03:02:45.42000	0.00223202	0.00865925	0.00073251	3.6936	D	1	30/08/2020 10:50	38.1761		0	0	0	0	0	0	0	0	0	0	0	0	0	0
1471	4	5	12	2d 23:31:44.43000	0d 03:07:45.42000	0.00229309	0.0088846	0.00073266	3.6866	D	1	30/08/2020 10:55	38.2553		0	0	0	0	0	0	0	0	0	0	0	0	0	0
1472	4	5	12	2d 23:36:44.43000	0d 03:12:45.42000	0.00235415	0.0091095	0.00073274	3.6793	D	1	30/08/2020 11:00	38.4294		0	0	0	0	0	0	0	0	0	0	0	0	0	0
1473	4	5	12	2d 23:41:44.43000	0d 03:17:45.42000	0.00241522	0.00933394	0.00073259	3.6712	D	1	30/08/2020 11:05	38.1919		0	0	0	0	0	0	0	0	0	0	0	0	0	0
1474	4	5	12	2d 23:46:44.43000	0d 03:22:45.42000	0.00247629	0.00955788	0.00073281	3.6626	D	1	30/08/2020 11:10	38.2869		0	0	0	0	0	0	0	0	0	0	0	0	0	0
1475	4	5	12	2d 23:51:44.43000	0d 03:27:45.42000	0.00253735	0.00978128	0.00073304	3.6536	D	1	30/08/2020 11:15	38.1445		0	0	0	0	0	0	0	0	0	0	0	0	0	0
1476	4	5	12	2d 23:56:44.43000	0d 03:32:45.42000	0.00259842	0.0100041	0.00073289	3.6439	D	1	30/08/2020 11:20	38.1919		0	0	0	0	0	0	0	0	0	0	0	0	0	0
1477	4	5	12	3d 00:01:10.37000	0d 03:37:11.36000	0.00265255	0.0102011	0.00073297	3.6338	D	5	30/08/2020 11:24	38.3027		0	0	0	0	0	0	0	0	0	0	0	0	0	0
1478	4	5	12	3d 00:05:08.20000	0d 03:41:09.19000	0.00270096	0.0103768	0.00073281	3.6237	D	5	30/08/2020 11:28	38.1761		0	0	0	0	0	0	0	0	0	0	0	0	0	0
1479	4	5	12	3d 00:08:26.43000	0d 03:44:27.42000	0.00274131	0.0105228	0.00073281	3.6136	D	5	30/08/2020 11:31	38.097		0	0	0	0	0	0	0	0	0	0	0	0	0	0
1480	4	5	12	3d 00:11:07.57000	0d 03:47:08.56000	0.00277411	0.0106412	0.00073289	3.6036	D	5	30/08/2020 11:34	38.1445		0	0	0	0	0	0	0	0	0	0	0	0	0	0
1481	4	5	12	3d 00:13:15.13000	0d 03:49:16.12000	0.00280007	0.0107346	0.00073281	3.5935	D	5	30/08/2020 11:36	38.1128		0	0	0	0	0	0	0	0	0	0	0	0	0	0
1482	4	5	12	3d 00:14:50.91000	0d 03:50:51.90000	0.00281957	0.0108046	0.00073297	3.5834	D	5	30/08/2020 11:38	38.0653		0	0	0	0	0	0	0	0	0	0	0	0	0	0
1483	4	5	12	3d 00:16:06.41000	0d 03:52:07.40000	0.00283494	0.0108596	0.00073274	3.5734	D	5	30/08/2020 11:39	37.9862		0	0	0	0	0	0	0	0	0	0	0	0	0	0
1484	4	5	12	3d 00:17:04.12000	0d 03:53:05.11000	0.00284669	0.0109015	0.00073274	3.5631	D	5	30/08/2020 11:40	38.1761		0	0	0	0	0	0	0	0	0	0	0	0	0	0
1485	4	5	12	3d 00:17:50.79000	0d 03:53:51.78000	0.00285619	0.0109353	0.00073243	3.5531	D	5	30/08/2020 11:41	38.3186		0	0	0	0	0	0	0	0	0	0	0	0	0	0
1486	4	5	12	3d 00:18:29.10000	0d 03:54:30.09000	0.00286398	0.010963	0.00073281	3.543	D	5	30/08/2020 11:41	38.3819		0	0	0	0	0	0	0	0	0	0	0	0	0	0
1487	4	5	12	3d 00:19:00.82000	0d 03:55:01.81000	0.00287044	0.0109858	0.00073259	3.5329	D	5	30/08/2020 11:42	38.4452		0	0	0	0	0	0	0	0	0	0	0	0	0	0
1488	4	5	12	3d 00:19:26.91000	0d 03:55:27.90000	0.00287575	0.0110046	0.00073251	3.5227	D	5	30/08/2020 11:42	38.1603		0	0	0	0	0	0	0	0	0	0	0	0	0	0
1489	4	5	12	3d 00:19:50.08000	0d 03:55:51.07000	0.00288047	0.0110212	0.00073289	3.5126	D	5	30/08/2020 11:43	38.1919		0	0	0	0	0	0	0	0	0	0	0	0	0	0
1490	4	5	12	3d 00:20:10.63000	0d 03:56:11.62000	0.00288465	0.0110358	0.00073274	3.5023	D	5	30/08/2020 11:43	38.2394		0	0	0	0	0	0	0	0	0	0	0	0	0	0
1491	4	5	12	3d 00:20:28.25000	0d 03:56:29.24000	0.00288824	0.0110484	0.00073266	3.4922	D	5	30/08/2020 11:43	38.2869		0	0	0	0	0	0	0	0	0	0	0	0	0	0
1492	4	5	12	3d 00:20:44.40000	0d 03:56:45.39000	0.00289152	0.0110598	0.00073289	3.4821	D	5	30/08/2020 11:44	38.3344		0	0	0	0	0	0	0	0	0	0	0	0	0	0
1493	4	5	12	3d 00:21:00.30000	0d 03:57:01.29000	0.00289476	0.0110711	0.00073289	3.472	D	5	30/08/2020 11:44	38.2869		0	0	0	0	0	0	0	0	0	0	0	0	0	0
1494	4	5	12	3d 00:21:14.13000	0d 03:57:15.12000	0.00289758	0.0110809	0.00073289	3.462	D	5	30/08/2020 11:44	38.1603		0	0	0	0	0	0	0	0	0	0	0	0	0	0
1495	4	5	12	3d 00:21:26.49000	0d 03:57:27.48000	0.00290009	0.0110896	0.00073289	3.4519	D	5	30/08/2020 11:44	38.1761		0	0	0	0	0	0	0	0	0	0	0	0	0	0
1496	4	5	12	3d 00:21:40.01000	0d 03:57:41.00000	0.00290284	0.011099	0.00073289	3.4417	D	5	30/08/2020 11:45	38.2394		0	0	0	0	0	0	0	0	0	0	0	0	0	0
1497	4	5	12	3d 00:21:54.17000	0d 03:57:55.16000	0.00290573	0.0111089	0.00073297	3.4316	D	5	30/08/2020 11:45	38.2553		0	0	0	0	0	0	0	0	0	0	0	0	0	0
1498	4	5	12	3d 00:22:05.68000	0d 03:58:06.67000	0.00290807	0.011117	0.00073289	3.4214	D	5	30/08/2020 11:45	38.3027		0	0	0	0	0	0	0	0	0	0	0	0	0	0
1499	4	5	12	3d 00:22:18.50000	0d 03:58:19.49000	0.00291068	0.0111259	0.00073259	3.4113	D	5	30/08/2020 11:45	38.3344		0	0	0	0	0	0	0	0	0	0	0	0	0	0
1500	4	5	12	3d 00:22:33.16000	0d 03:58:34.15000	0.00291366	0.0111361	0.00073274	3.4011	D	5	30/08/2020 11:45	38.3819		0	0	0	0	0	0	0	0	0	0	0	0	0	0
1501	4	5	12	3d 00:22:49.50000	0d 03:58:50.49000	0.00291699	0.0111474	0.00073289	3.3898	D	5	30/08/2020 11:46	38.0653		0	0	0	0	0	0	0	0	0	0	0	0	0	0
1502	4	5	12	3d 00:23:07.37000	0d 03:59:08.36000	0.00292063	0.0111597	0.00073266	3.3797	D	5	30/08/2020 11:46	38.0653		0	0	0	0	0	0	0	0	0	0	0	0	0	0
1503	4	5	12	3d 00:23:28.03000	0d 03:59:29.02000	0.00292483	0.0111738	0.00073281	3.3696	D	5	30/08/2020 11:46	38.1603		0	0	0	0	0	0	0	0	0	0	0	0	0	0
1504	4	5	12	3d 00:24:09.59000	0d 04:00:10.58000	0.00293329	0.0112023	0.00073274	3.3596	D	5	30/08/2020 11:47	38.2869		0	0	0	0	0	0	0	0	0	0	0	0	0	0
1505	4	5	12	3d 00:25:36.54000	0d 04:01:37.53000	0.00295099	0.0112617	0.00073289	3.3495	D	5	30/08/2020 11:49	38.1919		0	0	0	0	0	0	0	0	0	0	0	0	0	0
1506	4	5	12	3d 00:27:44.29000	0d 04:03:45.28000	0.00297699	0.0113487	0.00073266	3.3394	D	5	30/08/2020 11:51	38.3344		0	0	0	0	0	0	0	0	0	0	0	0	0	0
1507	4	5	12	3d 00:29:22.68000	0d 04:05:23.67000	0.00299702	0.0114154	0.00073281	3.3294	D	5	30/08/2020 11:52	38.3502		0	0	0	0	0	0	0	0	0	0	0	0	0	0
1508	4	5	12	3d 00:30:30.98000	0d 04:06:31.97000	0.00301092	0.0114617	0.00073281	3.3193	D	5	30/08/2020 11:53	38.4294		0	0	0	0	0	0	0	0	0	0	0	0	0	0
1509	4	5	12	3d 00:31:23.96000	0d 04:07:24.95000	0.00302171	0.0114974	0.00073281	3.3092	D	5	30/08/2020 11:54	38.1761		0	0	0	0	0	0	0	0	0	0	0	0	0	0
1510	4	5	12	3d 00:32:05.08000	0d 04:08:06.07000	0.00303008	0.0115251	0.00073281	3.2992	D	5	30/08/2020 11:55	38.2711		0	0	0	0	0	0	0	0	0	0	0	0	0	0
1511	4	5	12	3d 00:32:38.93000	0d 04:08:39.92000	0.00303697	0.0115478	0.00073297	3.2889	D	5	30/08/2020 11:56	38.3344		0	0	0	0	0	0	0	0	0	0	0	0	0	0
1512	4	5	12	3d 00:33:07.22000	0d 04:09:08.21000	0.00304273	0.0115667	0.00073281	3.2787	D	5	30/08/2020 11:56	38.0337		0	0	0	0	0	0	0	0	0	0	0	0	0	0
1513	4	5	12	3d 00:33:30.94000	0d 04:09:31.93000	0.00304755	0.0115825	0.00073274	3.2685	D	5	30/08/2020 11:56	38.1286		0	0	0	0	0	0	0	0	0	0	0	0	0	0
1514	4	5	12	3d 00:33:52.86000	0d 04:09:53.85000	0.00305202	0.011597	0.00073266	3.2584	D	5	30/08/2020 11:57	38.2078		0	0	0	0	0	0	0	0	0	0	0	0	0	0
1515	4	5	12	3d 00:34:13.70000	0d 04:10:14.69000	0.00305626	0.0116108	0.00073297	3.2482	D	5	30/08/2020 11:57	38.2869		0	0	0	0	0	0	0	0	0	0	0	0	0	0
1516	4	5	12	3d 00:34:31.04000	0d 04:10:32.03000	0.00305979	0.0116223	0.00073266	3.2381	D	5	30/08/2020 11:57	38.3027		0	0	0	0	0	0	0	0	0	0	0	0	0	0
1517	4	5	12	3d 00:34:46.40000	0d 04:10:47.39000	0.00306291	0.0116324	0.00073297	3.228	D	5	30/08/2020 11:58	38.3502		0	0	0	0	0	0	0	0	0	0	0	0	0	0
1518	4	5	12	3d 00:35:00.11000	0d 04:11:01.10000	0.0030657	0.0116414	0.00073281	3.2178	D	5	30/08/2020 11:58	38.3661		0	0	0	0	0	0	0	0	0	0	0	0	0	0
1519	4	5	12	3d 00:35:13.20000	0d 04:11:14.19000	0.00306837	0.01165	0.00073274	3.2074	D	5	30/08/2020 11:58	38.3819		0	0	0	0	0	0	0	0	0	0	0	0	0	0
1520	4	5	12	3d 00:35:25.26000	0d 04:11:26.25000	0.00307082	0.0116578	0.00073266	3.1974	D	5	30/08/2020 11:58	38.4452		0	0	0	0	0	0	0	0	0	0	0	0	0	0
1521	4	5	12	3d 00:35:36.25000	0d 04:11:37.24000	0.00307306	0.011665	0.00073274	3.1873	D	5	30/08/2020 11:59	38.4452		0	0	0	0	0	0	0	0	0	0	0	0	0	0
1522	4	5	12	3d 00:35:46.87000	0d 04:11:47.86000	0.00307522	0.0116718	0.00073281	3.1772	D	5	30/08/2020 11:59	38.461		0	0	0	0	0	0	0	0	0	0	0	0	0	0
1523	4	5	12	3d 00:35:56.67000	0d 04:11:57.66000	0.00307722	0.0116782	0.00073281	3.1672	D	5	30/08/2020 11:59	38.4768		0	0	0	0	0	0	0	0	0	0	0	0	0	0
1524	4	5	12	3d 00:36:06.43000	0d 04:12:07.42000	0.0030792	0.0116845	0.00073274	3.1568	D	5	30/08/2020 11:59	38.461		0	0	0	0	0	0	0	0	0	0	0	0	0	0
1525	4	5	12	3d 00:36:16.01000	0d 04:12:17.00000	0.00308115	0.0116906	0.00073266	3.1467	D	5	30/08/2020 11:59	38.1919		0	0	0	0	0	0	0	0	0	0	0	0	0	0
1526	4	5	12	3d 00:36:24.83000	0d 04:12:25.82000	0.00308295	0.0116962	0.00073289	3.1365	D	5	30/08/2020 11:59	38.1445		0	0	0	0	0	0	0	0	0	0	0	0	0	0
1527	4	5	12	3d 00:36:33.16000	0d 04:12:34.15000	0.00308465	0.0117016	0.00073281	3.1264	D	5	30/08/2020 11:59	38.1761		0	0	0	0	0	0	0	0	0	0	0	0	0	0
1528	4	5	12	3d 00:36:40.95000	0d 04:12:41.94000	0.00308623	0.0117065	0.00073297	3.1163	D	5	30/08/2020 12:00	38.1919		0	0	0	0	0	0	0	0	0	0	0	0	0	0
1529	4	5	12	3d 00:36:48.17000	0d 04:12:49.16000	0.0030877	0.0117111	0.00073297	3.106	D	5	30/08/2020 12:00	38.2236		0	0	0	0	0	0	0	0	0	0	0	0	0	0
1530	4	5	12	3d 00:36:55.19000	0d 04:12:56.18000	0.00308913	0.0117155	0.00073297	3.0956	D	5	30/08/2020 12:00	38.2236		0	0	0	0	0	0	0	0	0	0	0	0	0	0
1531	4	5	12	3d 00:37:02.02000	0d 04:13:03.01000	0.00309052	0.0117198	0.00073281	3.0851	D	5	30/08/2020 12:00	38.2553		0	0	0	0	0	0	0	0	0	0	0	0	0	0
1532	4	5	12	3d 00:37:08.41000	0d 04:13:09.40000	0.00309182	0.0117238	0.00073274	3.0748	D	5	30/08/2020 12:00	38.2869		0	0	0	0	0	0	0	0	0	0	0	0	0	0
1533	4	5	12	3d 00:37:14.40000	0d 04:13:15.39000	0.00309304	0.0117275	0.00073289	3.0648	D	5	30/08/2020 12:00	38.2869		0	0	0	0	0	0	0	0	0	0	0	0	0	0
1534	4	5	12	3d 00:37:20.20000	0d 04:13:21.19000	0.00309422	0.0117312	0.00073266	3.0544	D	5	30/08/2020 12:00	38.3027		0	0	0	0	0	0	0	0	0	0	0	0	0	0
1535	4	5	12	3d 00:37:25.73000	0d 04:13:26.72000	0.00309535	0.0117346	0.00073281	3.0442	D	5	30/08/2020 12:00	38.3186		0	0	0	0	0	0	0	0	0	0	0	0	0	0
1536	4	5	12	3d 00:37:31.22000	0d 04:13:32.21000	0.00309646	0.011738	0.00073297	3.0338	D	5	30/08/2020 12:00	38.3502		0	0	0	0	0	0	0	0	0	0	0	0	0	0
1537	4	5	12	3d 00:37:36.45000	0d 04:13:37.44000	0.00309753	0.0117412	0.00073274	3.0236	D	5	30/08/2020 12:01	38.3502		0	0	0	0	0	0	0	0	0	0	0	0	0	0
1538	4	5	12	3d 00:37:41.43000	0d 04:13:42.42000	0.00309854	0.0117443	0.00073289	3.0135	D	5	30/08/2020 12:01	38.3661		0	0	0	0	0	0	0	0	0	0	0	0	0	0
1539	4	5	12	3d 00:37:46.23000	0d 04:13:47.22000	0.00309952	0.0117472	0.00073297	3.0033	D	5	30/08/2020 12:01	38.3819		0	0	0	0	0	0	0	0	0	0	0	0	0	0
1540	4	5	12	3d 00:37:50.93000	0d 04:13:51.92000	0.00310048	0.0117501	0.00073266	2.9931	D	5	30/08/2020 12:01	38.3819		0	0	0	0	0	0	0	0	0	0	0	0	0	0
1541	4	5	12	3d 00:37:55.43000	0d 04:13:56.42000	0.00310139	0.0117528	0.00073289	2.9828	D	5	30/08/2020 12:01	38.3819		0	0	0	0	0	0	0	0	0	0	0	0	0	0
1542	4	5	12	3d 00:37:59.76000	0d 04:14:00.75000	0.00310227	0.0117554	0.00073251	2.9726	D	5	30/08/2020 12:01	38.3819		0	0	0	0	0	0	0	0	0	0	0	0	0	0
1543	4	5	12	3d 00:38:04.06000	0d 04:14:05.05000	0.00310315	0.011758	0.00073281	2.9622	D	5	30/08/2020 12:01	38.3977		0	0	0	0	0	0	0	0	0	0	0	0	0	0
1544	4	5	12	3d 00:38:08.23000	0d 04:14:09.22000	0.003104	0.0117606	0.00073266	2.9519	D	5	30/08/2020 12:01	38.3977		0	0	0	0	0	0	0	0	0	0	0	0	0	0
1545	4	5	12	3d 00:38:12.24000	0d 04:14:13.23000	0.00310481	0.011763	0.00073274	2.9415	D	5	30/08/2020 12:01	38.3977		0	0	0	0	0	0	0	0	0	0	0	0	0	0
1546	4	5	12	3d 00:38:16.24000	0d 04:14:17.23000	0.00310563	0.0117653	0.00073289	2.9311	D	5	30/08/2020 12:01	38.4294		0	0	0	0	0	0	0	0	0	0	0	0	0	0
1547	4	5	12	3d 00:38:20.06000	0d 04:14:21.05000	0.0031064	0.0117676	0.00073297	2.9209	D	5	30/08/2020 12:01	38.4294		0	0	0	0	0	0	0	0	0	0	0	0	0	0
1548	4	5	12	3d 00:38:23.73000	0d 04:14:24.72000	0.00310715	0.0117698	0.00073266	2.9108	D	5	30/08/2020 12:01	38.4294		0	0	0	0	0	0	0	0	0	0	0	0	0	0
1549	4	5	12	3d 00:38:27.39000	0d 04:14:28.38000	0.0031079	0.011772	0.00073259	2.9004	D	5	30/08/2020 12:01	38.4452		0	0	0	0	0	0	0	0	0	0	0	0	0	0
1550	4	5	12	3d 00:38:30.97000	0d 04:14:31.96000	0.00310863	0.0117741	0.00073274	2.8902	D	5	30/08/2020 12:01	38.4452		0	0	0	0	0	0	0	0	0	0	0	0	0	0
1551	4	5	12	3d 00:38:34.50000	0d 04:14:35.49000	0.00310934	0.0117761	0.00073274	2.8801	D	5	30/08/2020 12:01	38.461		0	0	0	0	0	0	0	0	0	0	0	0	0	0
1552	4	5	12	3d 00:38:37.80000	0d 04:14:38.79000	0.00311002	0.0117781	0.00073297	2.8699	D	5	30/08/2020 12:02	38.461		0	0	0	0	0	0	0	0	0	0	0	0	0	0
1553	4	5	12	3d 00:38:41.09000	0d 04:14:42.08000	0.00311069	0.01178	0.00073297	2.8595	D	5	30/08/2020 12:02	38.4768		0	0	0	0	0	0	0	0	0	0	0	0	0	0
1554	4	5	12	3d 00:38:44.32000	0d 04:14:45.31000	0.00311134	0.0117819	0.00073297	2.8492	D	5	30/08/2020 12:02	38.4768		0	0	0	0	0	0	0	0	0	0	0	0	0	0
1555	4	5	12	3d 00:38:47.51000	0d 04:14:48.50000	0.00311199	0.0117837	0.00073289	2.8386	D	5	30/08/2020 12:02	38.4768		0	0	0	0	0	0	0	0	0	0	0	0	0	0
1556	4	5	12	3d 00:38:50.71000	0d 04:14:51.70000	0.00311264	0.0117856	0.00073266	2.828	D	5	30/08/2020 12:02	38.4768		0	0	0	0	0	0	0	0	0	0	0	0	0	0
1557	4	5	12	3d 00:38:53.78000	0d 04:14:54.77000	0.00311327	0.0117873	0.00073281	2.8176	D	5	30/08/2020 12:02	38.4768		0	0	0	0	0	0	0	0	0	0	0	0	0	0
1558	4	5	12	3d 00:38:56.72000	0d 04:14:57.71000	0.00311387	0.011789	0.00073266	2.8072	D	5	30/08/2020 12:02	38.4927		0	0	0	0	0	0	0	0	0	0	0	0	0	0
1559	4	5	12	3d 00:38:59.54000	0d 04:15:00.53000	0.00311444	0.0117906	0.00073281	2.797	D	5	30/08/2020 12:02	38.4927		0	0	0	0	0	0	0	0	0	0	0	0	0	0
1560	4	5	12	3d 00:39:02.30000	0d 04:15:03.29000	0.003115	0.0117922	0.00073274	2.7868	D	5	30/08/2020 12:02	38.5085		0	0	0	0	0	0	0	0	0	0	0	0	0	0
1561	4	5	12	3d 00:39:04.99000	0d 04:15:05.98000	0.00311555	0.0117937	0.00073274	2.7765	D	5	30/08/2020 12:02	38.4927		0	0	0	0	0	0	0	0	0	0	0	0	0	0
1562	4	5	12	3d 00:39:07.62000	0d 04:15:08.61000	0.00311609	0.0117952	0.00073297	2.7662	D	5	30/08/2020 12:02	38.5085		0	0	0	0	0	0	0	0	0	0	0	0	0	0
1563	4	5	12	3d 00:39:10.30000	0d 04:15:11.29000	0.00311663	0.0117967	0.00073281	2.7558	D	5	30/08/2020 12:02	38.5085		0	0	0	0	0	0	0	0	0	0	0	0	0	0
1564	4	5	12	3d 00:39:12.83000	0d 04:15:13.82000	0.00311715	0.0117981	0.00073289	2.7454	D	5	30/08/2020 12:02	38.5085		0	0	0	0	0	0	0	0	0	0	0	0	0	0
1565	4	5	12	3d 00:39:15.32000	0d 04:15:16.31000	0.00311765	0.0117995	0.00073281	2.7352	D	5	30/08/2020 12:02	38.5085		0	0	0	0	0	0	0	0	0	0	0	0	0	0
1566	4	5	12	3d 00:39:17.74000	0d 04:15:18.73000	0.00311815	0.0118009	0.00073259	2.7248	D	5	30/08/2020 12:02	38.5243		0	0	0	0	0	0	0	0	0	0	0	0	0	0
1567	4	5	12	3d 00:39:20.17000	0d 04:15:21.16000	0.00311864	0.0118022	0.00073281	2.7144	D	5	30/08/2020 12:02	38.5402		0	0	0	0	0	0	0	0	0	0	0	0	0	0
1568	4	5	12	3d 00:39:22.47000	0d 04:15:23.46000	0.00311911	0.0118035	0.00073281	2.7042	D	5	30/08/2020 12:02	38.5402		0	0	0	0	0	0	0	0	0	0	0	0	0	0
1569	4	5	12	3d 00:39:24.82000	0d 04:15:25.81000	0.00311959	0.0118048	0.00073281	2.6938	D	5	30/08/2020 12:02	38.5402		0	0	0	0	0	0	0	0	0	0	0	0	0	0
1570	4	5	12	3d 00:39:27.11000	0d 04:15:28.10000	0.00312005	0.011806	0.00073281	2.6831	D	5	30/08/2020 12:02	38.5402		0	0	0	0	0	0	0	0	0	0	0	0	0	0
1571	4	5	12	3d 00:39:29.40000	0d 04:15:30.39000	0.00312052	0.0118073	0.00073289	2.6728	D	5	30/08/2020 12:02	38.4768		0	0	0	0	0	0	0	0	0	0	0	0	0	0
1572	4	5	12	3d 00:39:31.61000	0d 04:15:32.60000	0.00312097	0.0118085	0.00073259	2.6622	D	5	30/08/2020 12:02	38.3819		0	0	0	0	0	0	0	0	0	0	0	0	0	0
1573	4	5	12	3d 00:39:33.83000	0d 04:15:34.82000	0.00312142	0.0118097	0.00073297	2.6517	D	5	30/08/2020 12:02	38.3186		0	0	0	0	0	0	0	0	0	0	0	0	0	0
1574	4	5	12	3d 00:39:35.95000	0d 04:15:36.94000	0.00312185	0.0118108	0.00073281	2.6415	D	5	30/08/2020 12:03	38.2711		0	0	0	0	0	0	0	0	0	0	0	0	0	0
1575	4	5	12	3d 00:39:38.03000	0d 04:15:39.02000	0.00312228	0.0118119	0.00073274	2.6313	D	5	30/08/2020 12:03	38.2394		0	0	0	0	0	0	0	0	0	0	0	0	0	0
1576	4	5	12	3d 00:39:40.08000	0d 04:15:41.07000	0.00312269	0.011813	0.00073266	2.6209	D	5	30/08/2020 12:03	38.2236		0	0	0	0	0	0	0	0	0	0	0	0	0	0
1577	4	5	12	3d 00:39:42.14000	0d 04:15:43.13000	0.00312311	0.0118141	0.00073289	2.6104	D	5	30/08/2020 12:03	38.2236		0	0	0	0	0	0	0	0	0	0	0	0	0	0
1578	4	5	12	3d 00:39:44.15000	0d 04:15:45.14000	0.00312352	0.0118152	0.00073281	2.6	D	5	30/08/2020 12:03	38.2236		0	0	0	0	0	0	0	0	0	0	0	0	0	0
1579	4	5	12	3d 00:39:46.12000	0d 04:15:47.11000	0.00312392	0.0118162	0.00073259	2.5896	D	5	30/08/2020 12:03	38.2236		0	0	0	0	0	0	0	0	0	0	0	0	0	0
1580	4	5	12	3d 00:39:48.13000	0d 04:15:49.12000	0.00312433	0.0118173	0.00073266	2.5791	D	5	30/08/2020 12:03	38.2078		0	0	0	0	0	0	0	0	0	0	0	0	0	0
1581	4	5	12	3d 00:39:50.07000	0d 04:15:51.06000	0.00312473	0.0118183	0.00073274	2.5686	D	5	30/08/2020 12:03	38.2078		0	0	0	0	0	0	0	0	0	0	0	0	0	0
1582	4	5	12	3d 00:39:52.01000	0d 04:15:53.00000	0.00312512	0.0118193	0.00073266	2.5583	D	5	30/08/2020 12:03	38.2078		0	0	0	0	0	0	0	0	0	0	0	0	0	0
1583	4	5	12	3d 00:39:53.88000	0d 04:15:54.87000	0.0031255	0.0118203	0.00073274	2.5478	D	5	30/08/2020 12:03	38.2078		0	0	0	0	0	0	0	0	0	0	0	0	0	0
1584	4	5	12	3d 00:39:55.79000	0d 04:15:56.78000	0.00312589	0.0118213	0.00073274	2.5373	D	5	30/08/2020 12:03	38.2236		0	0	0	0	0	0	0	0	0	0	0	0	0	0
1585	4	5	12	3d 00:39:57.62000	0d 04:15:58.61000	0.00312626	0.0118222	0.00073274	2.5269	D	5	30/08/2020 12:03	38.2236		0	0	0	0	0	0	0	0	0	0	0	0	0	0
1586	4	5	12	3d 00:39:59.47000	0d 04:16:00.46000	0.00312664	0.0118232	0.00073274	2.5164	D	5	30/08/2020 12:03	38.2236		0	0	0	0	0	0	0	0	0	0	0	0	0	0
1587	4	5	12	3d 00:40:01.34000	0d 04:16:02.33000	0.00312702	0.0118241	0.00073266	2.506	D	5	30/08/2020 12:03	38.2236		0	0	0	0	0	0	0	0	0	0	0	0	0	0
1588	4	5	12	3d 00:40:02.31000	0d 04:16:03.30000	0.00312722	0.0118246	0.00073281	2.5	D	133	30/08/2020 12:03	38.2394		0	0	0	0	0	0	0	0	0	0	0	0	0	0
1589	4	5	13	3d 00:40:02.32000	0d 00:00:00.01000	0	0	0	2.6392	R	0	30/08/2020 12:03	38.2394		0	0	0	0	0	0	0	0	0	0	0	0	0	0
1590	4	5	13	3d 00:40:04.32000	0d 00:00:02.01000	0	0	0	2.8435	R	1	30/08/2020 12:03	38.2394		0	0	0	0	0	0	0	0	0	0	0	0	0	0
1591	4	5	13	3d 00:40:06.32000	0d 00:00:04.01000	0	0	0	2.9561	R	1	30/08/2020 12:03	38.2394		0	0	0	0	0	0	0	0	0	0	0	0	0	0
1592	4	5	13	3d 00:40:08.32000	0d 00:00:06.01000	0	0	0	3.044	R	1	30/08/2020 12:03	38.2394		0	0	0	0	0	0	0	0	0	0	0	0	0	0
1593	4	5	13	3d 00:40:10.32000	0d 00:00:08.01000	0	0	0	3.117	R	1	30/08/2020 12:03	38.2553		0	0	0	0	0	0	0	0	0	0	0	0	0	0
1594	4	5	13	3d 00:40:12.31000	0d 00:00:10.00000	0	0	0	3.178	R	129	30/08/2020 12:03	38.2711		0	0	0	0	0	0	0	0	0	0	0	0	0	0
1595	5	6	9	3d 00:40:12.35000	0d 00:00:00.04000	0.00000001	0.00000003	0.0007332	3.3553	C	0	30/08/2020 12:03	38.2711		0	0	0	0	0	0	0	0	0	0	0	0	0	0
1596	5	6	9	3d 00:40:12.51000	0d 00:00:00.20000	0.00000004	0.00000014	0.00073266	3.3819	C	5	30/08/2020 12:03	38.2711		0	0	0	0	0	0	0	0	0	0	0	0	0	0
1597	5	6	9	3d 00:40:12.68000	0d 00:00:00.37000	0.00000007	0.00000025	0.00073274	3.402	C	5	30/08/2020 12:03	38.2711		0	0	0	0	0	0	0	0	0	0	0	0	0	0
1598	5	6	9	3d 00:40:12.86000	0d 00:00:00.55000	0.00000011	0.00000038	0.00073259	3.4194	C	5	30/08/2020 12:03	38.2711		0	0	0	0	0	0	0	0	0	0	0	0	0	0
1599	5	6	9	3d 00:40:13.06000	0d 00:00:00.75000	0.00000015	0.00000052	0.00073289	3.4365	C	5	30/08/2020 12:03	38.2711		0	0	0	0	0	0	0	0	0	0	0	0	0	0
1600	5	6	9	3d 00:40:13.27000	0d 00:00:00.96000	0.0000002	0.00000067	0.00073297	3.4528	C	5	30/08/2020 12:03	38.2711		0	0	0	0	0	0	0	0	0	0	0	0	0	0
1601	5	6	9	3d 00:40:13.50000	0d 00:00:01.19000	0.00000024	0.00000083	0.00073281	3.4691	C	5	30/08/2020 12:03	38.2711		0	0	0	0	0	0	0	0	0	0	0	0	0	0
1602	5	6	9	3d 00:40:13.73000	0d 00:00:01.42000	0.00000029	0.00000099	0.00073289	3.4846	C	5	30/08/2020 12:03	38.2711		0	0	0	0	0	0	0	0	0	0	0	0	0	0
1603	5	6	9	3d 00:40:13.97000	0d 00:00:01.66000	0.00000034	0.00000116	0.00073289	3.4997	C	5	30/08/2020 12:03	38.2711		0	0	0	0	0	0	0	0	0	0	0	0	0	0
1604	5	6	9	3d 00:40:14.22000	0d 00:00:01.91000	0.00000039	0.00000134	0.00073281	3.5145	C	5	30/08/2020 12:03	38.2711		0	0	0	0	0	0	0	0	0	0	0	0	0	0
1605	5	6	9	3d 00:40:14.49000	0d 00:00:02.18000	0.00000044	0.00000153	0.00073289	3.5296	C	5	30/08/2020 12:03	38.2711		0	0	0	0	0	0	0	0	0	0	0	0	0	0
1606	5	6	9	3d 00:40:14.76000	0d 00:00:02.45000	0.0000005	0.00000173	0.00073289	3.5441	C	5	30/08/2020 12:03	38.2711		0	0	0	0	0	0	0	0	0	0	0	0	0	0
1607	5	6	9	3d 00:40:15.04000	0d 00:00:02.73000	0.00000056	0.00000193	0.00073297	3.5584	C	5	30/08/2020 12:03	38.2711		0	0	0	0	0	0	0	0	0	0	0	0	0	0
1608	5	6	9	3d 00:40:15.34000	0d 00:00:03.03000	0.00000062	0.00000215	0.00073266	3.5726	C	5	30/08/2020 12:03	38.2711		0	0	0	0	0	0	0	0	0	0	0	0	0	0
1609	5	6	9	3d 00:40:15.65000	0d 00:00:03.34000	0.00000068	0.00000237	0.00073274	3.5865	C	5	30/08/2020 12:03	38.2711		0	0	0	0	0	0	0	0	0	0	0	0	0	0
1610	5	6	9	3d 00:40:15.97000	0d 00:00:03.66000	0.00000074	0.00000261	0.00073274	3.5999	C	5	30/08/2020 12:03	38.2711		0	0	0	0	0	0	0	0	0	0	0	0	0	0
1611	5	6	9	3d 00:40:16.31000	0d 00:00:04.00000	0.00000081	0.00000286	0.00073274	3.6133	C	5	30/08/2020 12:03	38.2711		0	0	0	0	0	0	0	0	0	0	0	0	0	0
1612	5	6	9	3d 00:40:16.67000	0d 00:00:04.36000	0.00000089	0.00000312	0.00073281	3.6263	C	5	30/08/2020 12:03	38.2711		0	0	0	0	0	0	0	0	0	0	0	0	0	0
1613	5	6	9	3d 00:40:17.05000	0d 00:00:04.74000	0.00000096	0.0000034	0.00073281	3.6391	C	5	30/08/2020 12:03	38.2869		0	0	0	0	0	0	0	0	0	0	0	0	0	0
1614	5	6	9	3d 00:40:17.46000	0d 00:00:05.15000	0.00000105	0.00000371	0.00073281	3.6516	C	5	30/08/2020 12:03	38.2869		0	0	0	0	0	0	0	0	0	0	0	0	0	0
1615	5	6	9	3d 00:40:17.91000	0d 00:00:05.60000	0.00000114	0.00000404	0.00073266	3.6638	C	5	30/08/2020 12:03	38.2869		0	0	0	0	0	0	0	0	0	0	0	0	0	0
1616	5	6	9	3d 00:40:18.40000	0d 00:00:06.09000	0.00000124	0.00000441	0.00073274	3.6756	C	5	30/08/2020 12:03	38.2869		0	0	0	0	0	0	0	0	0	0	0	0	0	0
1617	5	6	9	3d 00:40:18.96000	0d 00:00:06.65000	0.00000135	0.00000483	0.00073266	3.6872	C	5	30/08/2020 12:03	38.2869		0	0	0	0	0	0	0	0	0	0	0	0	0	0
1618	5	6	9	3d 00:40:19.64000	0d 00:00:07.33000	0.00000149	0.00000534	0.00073281	3.6985	C	5	30/08/2020 12:03	38.2711		0	0	0	0	0	0	0	0	0	0	0	0	0	0
1619	5	6	9	3d 00:40:20.48000	0d 00:00:08.17000	0.00000166	0.00000597	0.00073281	3.7096	C	5	30/08/2020 12:03	38.2711		0	0	0	0	0	0	0	0	0	0	0	0	0	0
1620	5	6	9	3d 00:40:21.61000	0d 00:00:09.30000	0.00000189	0.00000683	0.00073281	3.7205	C	5	30/08/2020 12:03	38.2711		0	0	0	0	0	0	0	0	0	0	0	0	0	0
1621	5	6	9	3d 00:40:23.21000	0d 00:00:10.90000	0.00000222	0.00000804	0.00073266	3.7307	C	5	30/08/2020 12:03	38.2711		0	0	0	0	0	0	0	0	0	0	0	0	0	0
1622	5	6	9	3d 00:40:26.12000	0d 00:00:13.81000	0.00000281	0.00001026	0.00073281	3.7407	C	5	30/08/2020 12:03	38.2869		0	0	0	0	0	0	0	0	0	0	0	0	0	0
1623	5	6	9	3d 00:40:33.60000	0d 00:00:21.29000	0.00000433	0.00001596	0.00073281	3.751	C	5	30/08/2020 12:03	38.3186		0	0	0	0	0	0	0	0	0	0	0	0	0	0
1624	5	6	9	3d 00:40:54.45000	0d 00:00:42.14000	0.00000858	0.00003187	0.00073259	3.7407	C	5	30/08/2020 12:04	38.3661		0	0	0	0	0	0	0	0	0	0	0	0	0	0
1625	5	6	9	3d 00:41:04.82000	0d 00:00:52.51000	0.00001069	0.00003976	0.00073274	3.7307	C	5	30/08/2020 12:04	38.3977		0	0	0	0	0	0	0	0	0	0	0	0	0	0
1626	5	6	9	3d 00:41:15.76000	0d 00:01:03.45000	0.00001291	0.00004805	0.00073266	3.7206	C	5	30/08/2020 12:04	38.1445		0	0	0	0	0	0	0	0	0	0	0	0	0	0
1627	5	6	9	3d 00:41:29.98000	0d 00:01:17.67000	0.00001581	0.00005881	0.00073289	3.7104	C	5	30/08/2020 12:04	38.097		0	0	0	0	0	0	0	0	0	0	0	0	0	0
1628	5	6	9	3d 00:41:48.92000	0d 00:01:36.61000	0.00001966	0.00007309	0.00073274	3.7002	C	5	30/08/2020 12:05	38.1445		0	0	0	0	0	0	0	0	0	0	0	0	0	0
1629	5	6	9	3d 00:42:22.76000	0d 00:02:10.45000	0.00002655	0.00009854	0.00073289	3.6901	C	5	30/08/2020 12:05	38.2394		0	0	0	0	0	0	0	0	0	0	0	0	0	0
1630	5	6	9	3d 00:44:06.05000	0d 00:03:53.74000	0.00004758	0.00017599	0.00073304	3.68	C	5	30/08/2020 12:07	38.3977		0	0	0	0	0	0	0	0	0	0	0	0	0	0
1631	5	6	9	3d 00:49:06.05000	0d 00:08:53.74000	0.00010864	0.00040062	0.00073304	3.6782	C	1	30/08/2020 12:12	38.3186		0	0	0	0	0	0	0	0	0	0	0	0	0	0
1632	5	6	9	3d 00:54:06.05000	0d 00:13:53.74000	0.00016971	0.00062532	0.00073281	3.6812	C	1	30/08/2020 12:17	38.2078		0	0	0	0	0	0	0	0	0	0	0	0	0	0
1633	5	6	9	3d 00:59:06.05000	0d 00:18:53.74000	0.00023077	0.00085024	0.00073281	3.6852	C	1	30/08/2020 12:22	38.2078		0	0	0	0	0	0	0	0	0	0	0	0	0	0
1634	5	6	9	3d 01:04:06.05000	0d 00:23:53.74000	0.00029184	0.00107539	0.00073281	3.689	C	1	30/08/2020 12:27	38.4135		0	0	0	0	0	0	0	0	0	0	0	0	0	0
1635	5	6	9	3d 01:09:06.05000	0d 00:28:53.74000	0.0003529	0.00130078	0.00073281	3.6928	C	1	30/08/2020 12:32	38.1286		0	0	0	0	0	0	0	0	0	0	0	0	0	0
1636	5	6	9	3d 01:14:06.05000	0d 00:33:53.74000	0.00041397	0.00152641	0.00073266	3.6968	C	1	30/08/2020 12:37	38.2711		0	0	0	0	0	0	0	0	0	0	0	0	0	0
1637	5	6	9	3d 01:19:06.05000	0d 00:38:53.74000	0.00047504	0.00175229	0.00073281	3.7011	C	1	30/08/2020 12:42	38.0812		0	0	0	0	0	0	0	0	0	0	0	0	0	0
1638	5	6	9	3d 01:24:06.05000	0d 00:43:53.74000	0.0005361	0.00197845	0.00073297	3.7061	C	1	30/08/2020 12:47	38.1919		0	0	0	0	0	0	0	0	0	0	0	0	0	0
1639	5	6	9	3d 01:29:06.05000	0d 00:48:53.74000	0.00059717	0.00220491	0.00073289	3.711	C	1	30/08/2020 12:52	38.3661		0	0	0	0	0	0	0	0	0	0	0	0	0	0
1640	5	6	9	3d 01:34:06.05000	0d 00:53:53.74000	0.00065823	0.00243168	0.00073297	3.7163	C	1	30/08/2020 12:57	38.097		0	0	0	0	0	0	0	0	0	0	0	0	0	0
1641	5	6	9	3d 01:39:06.05000	0d 00:58:53.74000	0.0007193	0.00265878	0.00073274	3.7214	C	1	30/08/2020 13:02	38.2236		0	0	0	0	0	0	0	0	0	0	0	0	0	0
1642	5	6	9	3d 01:44:06.05000	0d 01:03:53.74000	0.00078036	0.00288618	0.00073236	3.7267	C	1	30/08/2020 13:07	38.0495		0	0	0	0	0	0	0	0	0	0	0	0	0	0
1643	5	6	9	3d 01:49:06.05000	0d 01:08:53.74000	0.00084143	0.00311391	0.00073251	3.7321	C	1	30/08/2020 13:12	38.1128		0	0	0	0	0	0	0	0	0	0	0	0	0	0
1644	5	6	9	3d 01:54:06.05000	0d 01:13:53.74000	0.00090249	0.00334198	0.00073289	3.7375	C	1	30/08/2020 13:17	38.3502		0	0	0	0	0	0	0	0	0	0	0	0	0	0
1645	5	6	9	3d 01:59:06.05000	0d 01:18:53.74000	0.00096356	0.00357036	0.00073266	3.7426	C	1	30/08/2020 13:22	38.0653		0	0	0	0	0	0	0	0	0	0	0	0	0	0
1646	5	6	9	3d 02:04:06.05000	0d 01:23:53.74000	0.00102462	0.00379905	0.00073274	3.7475	C	1	30/08/2020 13:27	38.1919		0	0	0	0	0	0	0	0	0	0	0	0	0	0
1647	5	6	9	3d 02:09:06.05000	0d 01:28:53.74000	0.00108569	0.00402806	0.00073274	3.7525	C	1	30/08/2020 13:32	38.0178		0	0	0	0	0	0	0	0	0	0	0	0	0	0
1648	5	6	9	3d 02:14:06.05000	0d 01:33:53.74000	0.00114675	0.00425737	0.00073274	3.7577	C	1	30/08/2020 13:37	38.4294		0	0	0	0	0	0	0	0	0	0	0	0	0	0
1649	5	6	9	3d 02:19:06.05000	0d 01:38:53.74000	0.00120782	0.00448699	0.00073312	3.7629	C	1	30/08/2020 13:42	38.3819		0	0	0	0	0	0	0	0	0	0	0	0	0	0
1650	5	6	9	3d 02:24:06.05000	0d 01:43:53.74000	0.00126888	0.00471691	0.00073266	3.7676	C	1	30/08/2020 13:47	38.2078		0	0	0	0	0	0	0	0	0	0	0	0	0	0
1651	5	6	9	3d 02:29:06.05000	0d 01:48:53.74000	0.00132995	0.00494713	0.00073297	3.7728	C	1	30/08/2020 13:52	38.0337		0	0	0	0	0	0	0	0	0	0	0	0	0	0
1652	5	6	9	3d 02:34:06.05000	0d 01:53:53.74000	0.00139102	0.00517769	0.00073281	3.7784	C	1	30/08/2020 13:57	38.0812		0	0	0	0	0	0	0	0	0	0	0	0	0	0
1653	5	6	9	3d 02:39:06.05000	0d 01:58:53.74000	0.00145208	0.0054086	0.00073266	3.7842	C	1	30/08/2020 14:02	38.2869		0	0	0	0	0	0	0	0	0	0	0	0	0	0
1654	5	6	9	3d 02:44:06.05000	0d 02:03:53.74000	0.00151315	0.00563989	0.00073274	3.7906	C	1	30/08/2020 14:07	38.0812		0	0	0	0	0	0	0	0	0	0	0	0	0	0
1655	5	6	9	3d 02:49:06.05000	0d 02:08:53.74000	0.00157421	0.00587158	0.00073289	3.7975	C	1	30/08/2020 14:12	38.3502		0	0	0	0	0	0	0	0	0	0	0	0	0	0
1656	5	6	9	3d 02:54:06.05000	0d 02:13:53.74000	0.00163528	0.0061037	0.00073289	3.805	C	1	30/08/2020 14:17	38.2711		0	0	0	0	0	0	0	0	0	0	0	0	0	0
1657	5	6	9	3d 02:59:06.05000	0d 02:18:53.74000	0.00169634	0.00633631	0.00073274	3.8132	C	1	30/08/2020 14:22	38.3819		0	0	0	0	0	0	0	0	0	0	0	0	0	0
1658	5	6	9	3d 03:04:06.05000	0d 02:23:53.74000	0.00175741	0.00656944	0.00073274	3.8222	C	1	30/08/2020 14:27	38.2236		0	0	0	0	0	0	0	0	0	0	0	0	0	0
1659	5	6	9	3d 03:09:05.25000	0d 02:28:52.94000	0.00181831	0.00680253	0.00073289	3.8323	C	5	30/08/2020 14:32	38.2869		0	0	0	0	0	0	0	0	0	0	0	0	0	0
1660	5	6	9	3d 03:13:37.44000	0d 02:33:25.13000	0.00187371	0.00701512	0.00073266	3.8424	C	5	30/08/2020 14:37	38.4135		0	0	0	0	0	0	0	0	0	0	0	0	0	0
1661	5	6	9	3d 03:17:50.96000	0d 02:37:38.65000	0.00192532	0.00721366	0.00073274	3.8524	C	5	30/08/2020 14:41	38.002		0	0	0	0	0	0	0	0	0	0	0	0	0	0
1662	5	6	9	3d 03:21:47.80000	0d 02:41:35.49000	0.00197353	0.00739962	0.00073281	3.8625	C	5	30/08/2020 14:45	38.3819		0	0	0	0	0	0	0	0	0	0	0	0	0	0
1663	5	6	9	3d 03:25:30.28000	0d 02:45:17.97000	0.00201881	0.00757476	0.00073274	3.8726	C	5	30/08/2020 14:48	38.2078		0	0	0	0	0	0	0	0	0	0	0	0	0	0
1664	5	6	9	3d 03:29:01.87000	0d 02:48:49.56000	0.00206188	0.00774176	0.00073281	3.8827	C	5	30/08/2020 14:52	38.1919		0	0	0	0	0	0	0	0	0	0	0	0	0	0
1665	5	6	9	3d 03:32:24.39000	0d 02:52:12.08000	0.00210311	0.00790202	0.00073274	3.8927	C	5	30/08/2020 14:55	38.3344		0	0	0	0	0	0	0	0	0	0	0	0	0	0
1666	5	6	9	3d 03:35:40.18000	0d 02:55:27.87000	0.00214296	0.00805736	0.00073274	3.9028	C	5	30/08/2020 14:59	38.1761		0	0	0	0	0	0	0	0	0	0	0	0	0	0
1667	5	6	9	3d 03:38:52.15000	0d 02:58:39.84000	0.00218204	0.00821005	0.00073281	3.9129	C	5	30/08/2020 15:02	38.3977		0	0	0	0	0	0	0	0	0	0	0	0	0	0
1668	5	6	9	3d 03:41:59.17000	0d 03:01:46.86000	0.0022201	0.0083592	0.00073274	3.9232	C	5	30/08/2020 15:05	38.3027		0	0	0	0	0	0	0	0	0	0	0	0	0	0
1669	5	6	9	3d 03:45:07.62000	0d 03:04:55.31000	0.00225846	0.00850988	0.00073259	3.9335	C	5	30/08/2020 15:08	38.0495		0	0	0	0	0	0	0	0	0	0	0	0	0	0
1670	5	6	9	3d 03:48:09.17000	0d 03:07:56.86000	0.00229542	0.00865543	0.00073297	3.9435	C	5	30/08/2020 15:11	38.1919		0	0	0	0	0	0	0	0	0	0	0	0	0	0
1671	5	6	9	3d 03:51:04.74000	0d 03:10:52.43000	0.00233116	0.00879654	0.00073274	3.9536	C	5	30/08/2020 15:14	38.5243		0	0	0	0	0	0	0	0	0	0	0	0	0	0
1672	5	6	9	3d 03:53:59.00000	0d 03:13:46.69000	0.00236663	0.00893695	0.00073297	3.9638	C	5	30/08/2020 15:17	38.2078		0	0	0	0	0	0	0	0	0	0	0	0	0	0
1673	5	6	9	3d 03:56:56.00000	0d 03:16:43.69000	0.00240265	0.00907994	0.00073289	3.9739	C	5	30/08/2020 15:20	38.2236		0	0	0	0	0	0	0	0	0	0	0	0	0	0
1674	5	6	9	3d 03:59:48.42000	0d 03:19:36.11000	0.00243775	0.00921958	0.00073281	3.984	C	5	30/08/2020 15:23	38.3502		0	0	0	0	0	0	0	0	0	0	0	0	0	0
1675	5	6	9	3d 04:02:40.92000	0d 03:22:28.61000	0.00247286	0.00935965	0.00073274	3.994	C	5	30/08/2020 15:26	38.2553		0	0	0	0	0	0	0	0	0	0	0	0	0	0
1676	5	6	9	3d 04:05:30.54000	0d 03:25:18.23000	0.00250739	0.00949772	0.00073289	4.0041	C	5	30/08/2020 15:28	38.1286		0	0	0	0	0	0	0	0	0	0	0	0	0	0
1677	5	6	9	3d 04:08:17.40000	0d 03:28:05.09000	0.00254135	0.00963389	0.00073289	4.0142	C	5	30/08/2020 15:31	38.2394		0	0	0	0	0	0	0	0	0	0	0	0	0	0
1678	5	6	9	3d 04:11:04.75000	0d 03:30:52.44000	0.00257542	0.0097708	0.00073274	4.0243	C	5	30/08/2020 15:34	38.2394		0	0	0	0	0	0	0	0	0	0	0	0	0	0
1679	5	6	9	3d 04:13:46.98000	0d 03:33:34.67000	0.00260844	0.00990385	0.00073266	4.0343	C	5	30/08/2020 15:37	38.0337		0	0	0	0	0	0	0	0	0	0	0	0	0	0
1680	5	6	9	3d 04:16:33.63000	0d 03:36:21.32000	0.00264236	0.0100409	0.00073266	4.0444	C	5	30/08/2020 15:39	38.461		0	0	0	0	0	0	0	0	0	0	0	0	0	0
1681	5	6	9	3d 04:19:15.66000	0d 03:39:03.35000	0.00267534	0.0101744	0.00073289	4.0545	C	5	30/08/2020 15:42	38.1919		0	0	0	0	0	0	0	0	0	0	0	0	0	0
1682	5	6	9	3d 04:21:56.25000	0d 03:41:43.94000	0.00270803	0.0103071	0.00073281	4.0647	C	5	30/08/2020 15:45	37.9545		0	0	0	0	0	0	0	0	0	0	0	0	0	0
1683	5	6	9	3d 04:24:34.64000	0d 03:44:22.33000	0.00274027	0.0104383	0.00073274	4.0748	C	5	30/08/2020 15:47	38.4452		0	0	0	0	0	0	0	0	0	0	0	0	0	0
1684	5	6	9	3d 04:27:11.62000	0d 03:46:59.31000	0.00277223	0.0105687	0.00073266	4.0848	C	5	30/08/2020 15:50	38.0812		0	0	0	0	0	0	0	0	0	0	0	0	0	0
1685	5	6	9	3d 04:29:42.63000	0d 03:49:30.32000	0.00280296	0.0106944	0.00073266	4.0949	C	5	30/08/2020 15:53	38.2553		0	0	0	0	0	0	0	0	0	0	0	0	0	0
1686	5	6	9	3d 04:32:17.20000	0d 03:52:04.89000	0.00283443	0.0108234	0.00073274	4.105	C	5	30/08/2020 15:55	38.3502		0	0	0	0	0	0	0	0	0	0	0	0	0	0
1687	5	6	9	3d 04:34:46.15000	0d 03:54:33.84000	0.00286475	0.010948	0.00073281	4.1151	C	5	30/08/2020 15:58	38.3344		0	0	0	0	0	0	0	0	0	0	0	0	0	0
1688	5	6	9	3d 04:37:13.60000	0d 03:57:01.29000	0.00289476	0.0110717	0.00073266	4.1251	C	5	30/08/2020 16:00	38.0337		0	0	0	0	0	0	0	0	0	0	0	0	0	0
1689	5	6	9	3d 04:39:38.95000	0d 03:59:26.64000	0.00292435	0.0111939	0.00073259	4.1352	C	5	30/08/2020 16:03	38.1761		0	0	0	0	0	0	0	0	0	0	0	0	0	0
1690	5	6	9	3d 04:42:02.63000	0d 04:01:50.32000	0.00295359	0.011315	0.00073251	4.1453	C	5	30/08/2020 16:05	38.1761		0	0	0	0	0	0	0	0	0	0	0	0	0	0
1691	5	6	9	3d 04:44:26.19000	0d 04:04:13.88000	0.00298281	0.0114362	0.00073266	4.1553	C	5	30/08/2020 16:07	38.1919		0	0	0	0	0	0	0	0	0	0	0	0	0	0
1692	5	6	9	3d 04:46:48.74000	0d 04:06:36.43000	0.00301183	0.0115569	0.00073289	4.1656	C	5	30/08/2020 16:10	38.2711		0	0	0	0	0	0	0	0	0	0	0	0	0	0
1693	5	6	9	3d 04:49:11.49000	0d 04:08:59.18000	0.00304089	0.0116781	0.00073266	4.1756	C	5	30/08/2020 16:12	38.3502		0	0	0	0	0	0	0	0	0	0	0	0	0	0
1694	5	6	9	3d 04:51:31.38000	0d 04:11:19.07000	0.00306936	0.0117972	0.00073274	4.1857	C	5	30/08/2020 16:14	38.3186		0	0	0	0	0	0	0	0	0	0	0	0	0	0
1695	5	6	9	3d 04:53:47.27000	0d 04:13:34.96000	0.00309702	0.0119131	0.00073266	4.1958	C	5	30/08/2020 16:17	37.9704		0	0	0	0	0	0	0	0	0	0	0	0	0	0
1696	5	6	9	3d 04:54:43.42000	0d 04:14:31.11000	0.00310845	0.0119611	0.00073266	4.2	C	133	30/08/2020 16:18	38.1445		0	0	0	0	0	0	0	0	0	0	0	0	0	0
1697	5	6	10	3d 04:54:43.43000	0d 00:00:00.01000	0.00310845	0.0119611	0.00078592	4.2007	C	0	30/08/2020 16:18	38.1445		0	0	0	0	0	0	0	0	0	0	0	0	0	0
1698	5	6	10	3d 04:54:58.28000	0d 00:00:14.86000	0.0031115	0.0119739	0.00068559	4.2005	C	4	30/08/2020 16:18	38.2078		0	0	0	0	0	0	0	0	0	0	0	0	0	0
1699	5	6	10	3d 04:55:13.78000	0d 00:00:30.36000	0.00311423	0.0119853	0.00058549	4.2002	C	4	30/08/2020 16:18	38.2553		0	0	0	0	0	0	0	0	0	0	0	0	0	0
1700	5	6	10	3d 04:55:35.58000	0d 00:00:52.16000	0.00311745	0.0119989	0.00048547	4.2	C	4	30/08/2020 16:19	37.9545		0	0	0	0	0	0	0	0	0	0	0	0	0	0
1701	5	6	10	3d 04:56:04.32000	0d 00:01:20.90000	0.00312091	0.0120134	0.00038544	4.2002	C	4	30/08/2020 16:19	38.0653		0	0	0	0	0	0	0	0	0	0	0	0	0	0
1702	5	6	10	3d 04:56:45.06000	0d 00:02:01.64000	0.00312468	0.0120292	0.00028534	4.1999	C	4	30/08/2020 16:20	38.2236		0	0	0	0	0	0	0	0	0	0	0	0	0	0
1703	5	6	10	3d 04:57:48.88000	0d 00:03:05.46000	0.00312875	0.0120463	0.00018524	4.2	C	4	30/08/2020 16:21	38.3661		0	0	0	0	0	0	0	0	0	0	0	0	0	0
1704	5	6	10	3d 05:00:06.90000	0d 00:05:23.48000	0.00313356	0.0120665	0.00008522	4.2	C	4	30/08/2020 16:23	38.3502		0	0	0	0	0	0	0	0	0	0	0	0	0	0
1705	5	6	10	3d 05:00:40.94000	0d 00:05:57.52000	0.00313431	0.0120697	0.00007324	4.2	C	132	30/08/2020 16:24	38.0653		0	0	0	0	0	0	0	0	0	0	0	0	0	0
1706	5	6	11	3d 05:00:40.95000	0d 00:00:00.01000	0	0	0	4.1999	R	0	30/08/2020 16:24	38.0653		0	0	0	0	0	0	0	0	0	0	0	0	0	0
1707	5	6	11	3d 05:00:42.95000	0d 00:00:02.01000	0	0	0	4.1993	R	1	30/08/2020 16:24	38.0653		0	0	0	0	0	0	0	0	0	0	0	0	0	0
1708	5	6	11	3d 05:00:44.95000	0d 00:00:04.01000	0	0	0	4.1994	R	1	30/08/2020 16:24	38.0653		0	0	0	0	0	0	0	0	0	0	0	0	0	0
1709	5	6	11	3d 05:00:46.95000	0d 00:00:06.01000	0	0	0	4.1991	R	1	30/08/2020 16:24	38.0812		0	0	0	0	0	0	0	0	0	0	0	0	0	0
1710	5	6	11	3d 05:00:48.95000	0d 00:00:08.01000	0	0	0	4.1991	R	1	30/08/2020 16:24	38.097		0	0	0	0	0	0	0	0	0	0	0	0	0	0
1711	5	6	11	3d 05:00:50.94000	0d 00:00:10.00000	0	0	0	4.1991	R	129	30/08/2020 16:24	38.097		0	0	0	0	0	0	0	0	0	0	0	0	0	0
1712	5	6	12	3d 05:00:50.98000	0d 00:00:00.04000	0.00000001	0.00000003	0.00073396	4.1938	D	0	30/08/2020 16:24	38.097		0	0	0	0	0	0	0	0	0	0	0	0	0	0
1713	5	6	12	3d 05:01:52.38000	0d 00:01:01.44000	0.00001251	0.00005236	0.00073251	4.1837	D	5	30/08/2020 16:25	38.2869		0	0	0	0	0	0	0	0	0	0	0	0	0	0
1714	5	6	12	3d 05:03:51.25000	0d 00:03:00.31000	0.0000367	0.00015347	0.00073289	4.1736	D	5	30/08/2020 16:27	37.9704		0	0	0	0	0	0	0	0	0	0	0	0	0	0
1715	5	6	12	3d 05:05:57.44000	0d 00:05:06.50000	0.00006239	0.00026055	0.00073297	4.1636	D	5	30/08/2020 16:29	38.3502		0	0	0	0	0	0	0	0	0	0	0	0	0	0
1716	5	6	12	3d 05:08:06.37000	0d 00:07:15.43000	0.00008863	0.00036969	0.00073274	4.1534	D	5	30/08/2020 16:31	38.2711		0	0	0	0	0	0	0	0	0	0	0	0	0	0
1717	5	6	12	3d 05:10:19.85000	0d 00:09:28.91000	0.0001158	0.00048241	0.00073281	4.1433	D	5	30/08/2020 16:33	38.3186		0	0	0	0	0	0	0	0	0	0	0	0	0	0
1718	5	6	12	3d 05:12:36.68000	0d 00:11:45.74000	0.00014365	0.00059767	0.00073289	4.1332	D	5	30/08/2020 16:36	38.0178		0	0	0	0	0	0	0	0	0	0	0	0	0	0
1719	5	6	12	3d 05:14:50.65000	0d 00:13:59.71000	0.00017092	0.00071025	0.00073274	4.1231	D	5	30/08/2020 16:38	38.4135		0	0	0	0	0	0	0	0	0	0	0	0	0	0
1720	5	6	12	3d 05:17:08.49000	0d 00:16:17.55000	0.00019898	0.0008258	0.00073281	4.1131	D	5	30/08/2020 16:40	38.3661		0	0	0	0	0	0	0	0	0	0	0	0	0	0
1721	5	6	12	3d 05:19:27.54000	0d 00:18:36.60000	0.00022728	0.00094208	0.00073274	4.103	D	5	30/08/2020 16:42	38.097		0	0	0	0	0	0	0	0	0	0	0	0	0	0
1722	5	6	12	3d 05:21:49.83000	0d 00:20:58.89000	0.00025625	0.00106077	0.00073251	4.0929	D	5	30/08/2020 16:45	38.2078		0	0	0	0	0	0	0	0	0	0	0	0	0	0
1723	5	6	12	3d 05:24:17.38000	0d 00:23:26.44000	0.00028628	0.00118356	0.00073251	4.0829	D	5	30/08/2020 16:47	38.1761		0	0	0	0	0	0	0	0	0	0	0	0	0	0
1724	5	6	12	3d 05:26:43.29000	0d 00:25:52.35000	0.00031598	0.00130467	0.00073259	4.0728	D	5	30/08/2020 16:50	38.4135		0	0	0	0	0	0	0	0	0	0	0	0	0	0
1725	5	6	12	3d 05:29:12.20000	0d 00:28:21.26000	0.00034629	0.00142797	0.00073289	4.0627	D	5	30/08/2020 16:52	38.0337		0	0	0	0	0	0	0	0	0	0	0	0	0	0
1726	5	6	12	3d 05:31:41.91000	0d 00:30:50.97000	0.00037677	0.00155163	0.00073274	4.0526	D	5	30/08/2020 16:55	38.4294		0	0	0	0	0	0	0	0	0	0	0	0	0	0
1727	5	6	12	3d 05:34:16.50000	0d 00:33:25.56000	0.00040823	0.001679	0.00073266	4.0426	D	5	30/08/2020 16:57	38.4135		0	0	0	0	0	0	0	0	0	0	0	0	0	0
1728	5	6	12	3d 05:36:51.90000	0d 00:36:00.96000	0.00043987	0.00180671	0.00073266	4.0325	D	5	30/08/2020 17:00	38.3502		0	0	0	0	0	0	0	0	0	0	0	0	0	0
1729	5	6	12	3d 05:39:28.85000	0d 00:38:37.91000	0.00047181	0.00193539	0.00073281	4.0224	D	5	30/08/2020 17:02	38.3027		0	0	0	0	0	0	0	0	0	0	0	0	0	0
1730	5	6	12	3d 05:42:07.51000	0d 00:41:16.57000	0.00050411	0.00206513	0.00073297	4.0124	D	5	30/08/2020 17:05	38.3027		0	0	0	0	0	0	0	0	0	0	0	0	0	0
1731	5	6	12	3d 05:44:48.84000	0d 00:43:57.90000	0.00053695	0.00219674	0.00073281	4.0023	D	5	30/08/2020 17:08	38.2394		0	0	0	0	0	0	0	0	0	0	0	0	0	0
1732	5	6	12	3d 05:47:34.52000	0d 00:46:43.58000	0.00057067	0.00233155	0.00073289	3.9921	D	5	30/08/2020 17:11	38.1128		0	0	0	0	0	0	0	0	0	0	0	0	0	0
1733	5	6	12	3d 05:50:20.00000	0d 00:49:29.06000	0.00060436	0.00246585	0.00073259	3.982	D	5	30/08/2020 17:13	38.2078		0	0	0	0	0	0	0	0	0	0	0	0	0	0
1734	5	6	12	3d 05:53:04.95000	0d 00:52:14.01000	0.00063793	0.00259939	0.00073281	3.9719	D	5	30/08/2020 17:16	38.1919		0	0	0	0	0	0	0	0	0	0	0	0	0	0
1735	5	6	12	3d 05:55:51.34000	0d 00:55:00.40000	0.0006718	0.00273375	0.00073274	3.9619	D	5	30/08/2020 17:19	38.3186		0	0	0	0	0	0	0	0	0	0	0	0	0	0
1736	5	6	12	3d 05:58:38.49000	0d 00:57:47.55000	0.00070582	0.00286838	0.00073274	3.9518	D	5	30/08/2020 17:22	38.1445		0	0	0	0	0	0	0	0	0	0	0	0	0	0
1737	5	6	12	3d 06:01:31.00000	0d 01:00:40.06000	0.00074094	0.00300697	0.00073274	3.9417	D	5	30/08/2020 17:24	38.1919		0	0	0	0	0	0	0	0	0	0	0	0	0	0
1738	5	6	12	3d 06:04:22.60000	0d 01:03:31.66000	0.00077587	0.00314448	0.00073289	3.9316	D	5	30/08/2020 17:27	38.0812		0	0	0	0	0	0	0	0	0	0	0	0	0	0
1739	5	6	12	3d 06:07:13.45000	0d 01:06:22.51000	0.00081064	0.00328104	0.00073281	3.9216	D	5	30/08/2020 17:30	38.1761		0	0	0	0	0	0	0	0	0	0	0	0	0	0
1740	5	6	12	3d 06:10:09.25000	0d 01:09:18.31000	0.00084643	0.00342119	0.00073266	3.9115	D	5	30/08/2020 17:33	38.2394		0	0	0	0	0	0	0	0	0	0	0	0	0	0
1741	5	6	12	3d 06:13:06.19000	0d 01:12:15.25000	0.00088245	0.00356189	0.00073289	3.9013	D	5	30/08/2020 17:36	38.0178		0	0	0	0	0	0	0	0	0	0	0	0	0	0
1742	5	6	12	3d 06:16:11.50000	0d 01:15:20.56000	0.00092017	0.00370887	0.00073281	3.8911	D	5	30/08/2020 17:39	38.2869		0	0	0	0	0	0	0	0	0	0	0	0	0	0
1743	5	6	12	3d 06:19:18.75000	0d 01:18:27.81000	0.00095828	0.00385699	0.00073304	3.881	D	5	30/08/2020 17:42	38.3819		0	0	0	0	0	0	0	0	0	0	0	0	0	0
1744	5	6	12	3d 06:22:27.51000	0d 01:21:36.57000	0.0009967	0.00400591	0.00073297	3.8709	D	5	30/08/2020 17:45	38.2236		0	0	0	0	0	0	0	0	0	0	0	0	0	0
1745	5	6	12	3d 06:25:39.66000	0d 01:24:48.72000	0.00103581	0.00415712	0.00073274	3.8608	D	5	30/08/2020 17:49	38.4294		0	0	0	0	0	0	0	0	0	0	0	0	0	0
1746	5	6	12	3d 06:29:00.45000	0d 01:28:09.51000	0.00107669	0.00431472	0.00073289	3.8508	D	5	30/08/2020 17:52	38.2236		0	0	0	0	0	0	0	0	0	0	0	0	0	0
1747	5	6	12	3d 06:32:33.48000	0d 01:31:42.54000	0.00112005	0.00448148	0.00073289	3.8407	D	5	30/08/2020 17:55	38.1919		0	0	0	0	0	0	0	0	0	0	0	0	0	0
1748	5	6	12	3d 06:36:11.92000	0d 01:35:20.98000	0.00116451	0.00465203	0.00073281	3.8306	D	5	30/08/2020 17:59	38.3502		0	0	0	0	0	0	0	0	0	0	0	0	0	0
1749	5	6	12	3d 06:40:06.64000	0d 01:39:15.70000	0.00121229	0.00483481	0.00073297	3.8206	D	5	30/08/2020 18:03	37.9862		0	0	0	0	0	0	0	0	0	0	0	0	0	0
1750	5	6	12	3d 06:44:14.94000	0d 01:43:24.00000	0.00126283	0.00502766	0.00073289	3.8105	D	5	30/08/2020 18:07	38.3186		0	0	0	0	0	0	0	0	0	0	0	0	0	0
1751	5	6	12	3d 06:48:47.88000	0d 01:47:56.94000	0.00131839	0.00523908	0.00073281	3.8003	D	5	30/08/2020 18:12	38.0495		0	0	0	0	0	0	0	0	0	0	0	0	0	0
1752	5	6	12	3d 06:53:47.88000	0d 01:52:56.94000	0.00137945	0.00547085	0.00073259	3.7903	D	1	30/08/2020 18:17	38.1919		0	0	0	0	0	0	0	0	0	0	0	0	0	0
1753	5	6	12	3d 06:58:47.88000	0d 01:57:56.94000	0.00144052	0.00570202	0.00073274	3.781	D	1	30/08/2020 18:22	38.3661		0	0	0	0	0	0	0	0	0	0	0	0	0	0
1754	5	6	12	3d 07:03:47.88000	0d 02:02:56.94000	0.00150158	0.00593265	0.00073274	3.7728	D	1	30/08/2020 18:27	38.1445		0	0	0	0	0	0	0	0	0	0	0	0	0	0
1755	5	6	12	3d 07:08:47.88000	0d 02:07:56.94000	0.00156265	0.00616279	0.00073281	3.7649	D	1	30/08/2020 18:32	38.1919		0	0	0	0	0	0	0	0	0	0	0	0	0	0
1756	5	6	12	3d 07:13:47.88000	0d 02:12:56.94000	0.00162372	0.00639246	0.00073259	3.7575	D	1	30/08/2020 18:37	38.1128		0	0	0	0	0	0	0	0	0	0	0	0	0	0
1757	5	6	12	3d 07:18:47.88000	0d 02:17:56.94000	0.00168478	0.0066217	0.00073274	3.7505	D	1	30/08/2020 18:42	38.4294		0	0	0	0	0	0	0	0	0	0	0	0	0	0
1758	5	6	12	3d 07:23:47.88000	0d 02:22:56.94000	0.00174585	0.00685054	0.00073281	3.7443	D	1	30/08/2020 18:47	38.2078		0	0	0	0	0	0	0	0	0	0	0	0	0	0
1759	5	6	12	3d 07:28:47.88000	0d 02:27:56.94000	0.00180691	0.007079	0.00073281	3.7382	D	1	30/08/2020 18:52	38.1761		0	0	0	0	0	0	0	0	0	0	0	0	0	0
1760	5	6	12	3d 07:33:47.88000	0d 02:32:56.94000	0.00186798	0.00730707	0.00073266	3.7321	D	1	30/08/2020 18:57	37.9862		0	0	0	0	0	0	0	0	0	0	0	0	0	0
1761	5	6	12	3d 07:38:47.88000	0d 02:37:56.94000	0.00192904	0.00753477	0.00073274	3.7258	D	1	30/08/2020 19:02	38.0653		0	0	0	0	0	0	0	0	0	0	0	0	0	0
1762	5	6	12	3d 07:43:47.88000	0d 02:42:56.94000	0.00199011	0.00776211	0.00073274	3.7195	D	1	30/08/2020 19:07	38.2869		0	0	0	0	0	0	0	0	0	0	0	0	0	0
1763	5	6	12	3d 07:48:47.88000	0d 02:47:56.94000	0.00205117	0.00798907	0.00073266	3.7136	D	1	30/08/2020 19:12	38.002		0	0	0	0	0	0	0	0	0	0	0	0	0	0
1764	5	6	12	3d 07:53:47.88000	0d 02:52:56.94000	0.00211224	0.00821566	0.00073297	3.7073	D	1	30/08/2020 19:17	38.2078		0	0	0	0	0	0	0	0	0	0	0	0	0	0
1765	5	6	12	3d 07:58:47.88000	0d 02:57:56.94000	0.0021733	0.00844185	0.00073266	3.7009	D	1	30/08/2020 19:22	38.0812		0	0	0	0	0	0	0	0	0	0	0	0	0	0
1766	5	6	12	3d 08:03:47.88000	0d 03:02:56.94000	0.00223437	0.00866765	0.00073259	3.6944	D	1	30/08/2020 19:27	38.3027		0	0	0	0	0	0	0	0	0	0	0	0	0	0
1767	5	6	12	3d 08:08:47.88000	0d 03:07:56.94000	0.00229543	0.00889302	0.00073266	3.687	D	1	30/08/2020 19:32	38.2553		0	0	0	0	0	0	0	0	0	0	0	0	0	0
1768	5	6	12	3d 08:13:47.88000	0d 03:12:56.94000	0.0023565	0.00911793	0.00073304	3.6796	D	1	30/08/2020 19:37	38.3186		0	0	0	0	0	0	0	0	0	0	0	0	0	0
1769	5	6	12	3d 08:18:47.88000	0d 03:17:56.94000	0.00241757	0.00934238	0.00073274	3.6715	D	1	30/08/2020 19:42	38.4768		0	0	0	0	0	0	0	0	0	0	0	0	0	0
1770	5	6	12	3d 08:23:47.88000	0d 03:22:56.94000	0.00247863	0.00956633	0.00073297	3.6628	D	1	30/08/2020 19:47	38.2394		0	0	0	0	0	0	0	0	0	0	0	0	0	0
1771	5	6	12	3d 08:28:47.88000	0d 03:27:56.94000	0.0025397	0.00978972	0.00073304	3.6535	D	1	30/08/2020 19:52	38.3344		0	0	0	0	0	0	0	0	0	0	0	0	0	0
1772	5	6	12	3d 08:33:29.12000	0d 03:32:38.18000	0.00259694	0.00999859	0.00073266	3.6434	D	5	30/08/2020 19:56	38.1128		0	0	0	0	0	0	0	0	0	0	0	0	0	0
1773	5	6	12	3d 08:37:36.65000	0d 03:36:45.71000	0.00264733	0.0101819	0.00073304	3.6333	D	5	30/08/2020 20:01	38.1761		0	0	0	0	0	0	0	0	0	0	0	0	0	0
1774	5	6	12	3d 08:41:07.84000	0d 03:40:16.90000	0.00269032	0.0103379	0.00073274	3.6229	D	5	30/08/2020 20:04	38.0178		0	0	0	0	0	0	0	0	0	0	0	0	0	0
1775	5	6	12	3d 08:44:02.03000	0d 03:43:11.09000	0.00272577	0.0104662	0.00073274	3.6129	D	5	30/08/2020 20:07	38.4768		0	0	0	0	0	0	0	0	0	0	0	0	0	0
1776	5	6	12	3d 08:46:22.06000	0d 03:45:31.12000	0.00275428	0.0105691	0.00073274	3.6027	D	5	30/08/2020 20:09	38.4294		0	0	0	0	0	0	0	0	0	0	0	0	0	0
1777	5	6	12	3d 08:48:11.99000	0d 03:47:21.05000	0.00277665	0.0106496	0.00073289	3.5926	D	5	30/08/2020 20:11	38.2553		0	0	0	0	0	0	0	0	0	0	0	0	0	0
1778	5	6	12	3d 08:49:38.67000	0d 03:48:47.73000	0.0027943	0.0107129	0.00073281	3.5825	D	5	30/08/2020 20:13	38.097		0	0	0	0	0	0	0	0	0	0	0	0	0	0
1779	5	6	12	3d 08:50:46.26000	0d 03:49:55.32000	0.00280805	0.0107621	0.00073289	3.5724	D	5	30/08/2020 20:14	38.3027		0	0	0	0	0	0	0	0	0	0	0	0	0	0
1780	5	6	12	3d 08:51:44.14000	0d 03:50:53.20000	0.00281984	0.0108041	0.00073289	3.5624	D	5	30/08/2020 20:15	38.4294		0	0	0	0	0	0	0	0	0	0	0	0	0	0
1781	5	6	12	3d 08:52:31.20000	0d 03:51:40.26000	0.00282941	0.0108382	0.00073281	3.5521	D	5	30/08/2020 20:15	38.5085		0	0	0	0	0	0	0	0	0	0	0	0	0	0
1782	5	6	12	3d 08:53:10.22000	0d 03:52:19.28000	0.00283736	0.0108664	0.00073297	3.5419	D	5	30/08/2020 20:16	38.2394		0	0	0	0	0	0	0	0	0	0	0	0	0	0
1783	5	6	12	3d 08:53:44.42000	0d 03:52:53.48000	0.00284432	0.010891	0.00073281	3.5319	D	5	30/08/2020 20:17	38.3186		0	0	0	0	0	0	0	0	0	0	0	0	0	0
1784	5	6	12	3d 08:54:14.81000	0d 03:53:23.87000	0.0028505	0.0109128	0.00073281	3.5216	D	5	30/08/2020 20:17	38.3977		0	0	0	0	0	0	0	0	0	0	0	0	0	0
1785	5	6	12	3d 08:54:42.83000	0d 03:53:51.89000	0.00285621	0.0109329	0.00073297	3.5114	D	5	30/08/2020 20:18	38.4452		0	0	0	0	0	0	0	0	0	0	0	0	0	0
1786	5	6	12	3d 08:55:06.81000	0d 03:54:15.87000	0.00286109	0.01095	0.00073304	3.5013	D	5	30/08/2020 20:18	38.4768		0	0	0	0	0	0	0	0	0	0	0	0	0	0
1787	5	6	12	3d 08:55:29.95000	0d 03:54:39.01000	0.0028658	0.0109665	0.00073274	3.4913	D	5	30/08/2020 20:18	38.5243		0	0	0	0	0	0	0	0	0	0	0	0	0	0
1788	5	6	12	3d 08:55:50.42000	0d 03:54:59.48000	0.00286997	0.010981	0.00073304	3.4812	D	5	30/08/2020 20:19	38.5402		0	0	0	0	0	0	0	0	0	0	0	0	0	0
1789	5	6	12	3d 08:56:09.91000	0d 03:55:18.97000	0.00287393	0.0109948	0.00073297	3.4708	D	5	30/08/2020 20:19	38.2236		0	0	0	0	0	0	0	0	0	0	0	0	0	0
1790	5	6	12	3d 08:56:27.70000	0d 03:55:36.76000	0.00287755	0.0110073	0.00073281	3.4606	D	5	30/08/2020 20:19	38.2394		0	0	0	0	0	0	0	0	0	0	0	0	0	0
1791	5	6	12	3d 08:56:46.53000	0d 03:55:55.59000	0.00288139	0.0110206	0.00073274	3.4505	D	5	30/08/2020 20:20	38.3027		0	0	0	0	0	0	0	0	0	0	0	0	0	0
1792	5	6	12	3d 08:57:06.38000	0d 03:56:15.44000	0.00288543	0.0110345	0.00073289	3.4405	D	5	30/08/2020 20:20	38.3344		0	0	0	0	0	0	0	0	0	0	0	0	0	0
1793	5	6	12	3d 08:57:25.61000	0d 03:56:34.67000	0.00288934	0.0110479	0.00073274	3.4302	D	5	30/08/2020 20:20	38.3819		0	0	0	0	0	0	0	0	0	0	0	0	0	0
1794	5	6	12	3d 08:57:50.60000	0d 03:56:59.66000	0.00289443	0.0110654	0.00073274	3.4202	D	5	30/08/2020 20:21	38.097		0	0	0	0	0	0	0	0	0	0	0	0	0	0
1795	5	6	12	3d 08:58:20.81000	0d 03:57:29.87000	0.00290058	0.0110864	0.0007332	3.4099	D	5	30/08/2020 20:21	38.1286		0	0	0	0	0	0	0	0	0	0	0	0	0	0
1796	5	6	12	3d 08:59:14.32000	0d 03:58:23.38000	0.00291147	0.0111234	0.00073259	3.3999	D	5	30/08/2020 20:22	38.3186		0	0	0	0	0	0	0	0	0	0	0	0	0	0
1797	5	6	12	3d 09:01:33.79000	0d 04:00:42.85000	0.00293986	0.0112198	0.00073281	3.3898	D	5	30/08/2020 20:24	38.097		0	0	0	0	0	0	0	0	0	0	0	0	0	0
1798	5	6	12	3d 09:03:50.54000	0d 04:02:59.60000	0.0029677	0.0113141	0.00073274	3.3797	D	5	30/08/2020 20:27	38.4452		0	0	0	0	0	0	0	0	0	0	0	0	0	0
1799	5	6	12	3d 09:05:22.79000	0d 04:04:31.85000	0.00298647	0.0113774	0.00073266	3.3696	D	5	30/08/2020 20:28	38.2711		0	0	0	0	0	0	0	0	0	0	0	0	0	0
1800	5	6	12	3d 09:06:51.35000	0d 04:06:00.41000	0.0030045	0.0114381	0.00073312	3.3594	D	5	30/08/2020 20:30	38.1445		0	0	0	0	0	0	0	0	0	0	0	0	0	0
1801	5	6	12	3d 09:08:00.06000	0d 04:07:09.12000	0.00301848	0.011485	0.00073289	3.3492	D	5	30/08/2020 20:31	38.0812		0	0	0	0	0	0	0	0	0	0	0	0	0	0
1802	5	6	12	3d 09:08:47.84000	0d 04:07:56.90000	0.00302821	0.0115175	0.00073274	3.3391	D	5	30/08/2020 20:32	38.2236		0	0	0	0	0	0	0	0	0	0	0	0	0	0
1803	5	6	12	3d 09:09:26.77000	0d 04:08:35.83000	0.00303613	0.0115439	0.00073274	3.3291	D	5	30/08/2020 20:32	38.2236		0	0	0	0	0	0	0	0	0	0	0	0	0	0
1804	5	6	12	3d 09:10:01.66000	0d 04:09:10.72000	0.00304324	0.0115675	0.00073274	3.319	D	5	30/08/2020 20:33	38.0812		0	0	0	0	0	0	0	0	0	0	0	0	0	0
1805	5	6	12	3d 09:10:29.15000	0d 04:09:38.21000	0.00304883	0.0115861	0.00073281	3.3088	D	5	30/08/2020 20:33	38.1603		0	0	0	0	0	0	0	0	0	0	0	0	0	0
1806	5	6	12	3d 09:10:51.99000	0d 04:10:01.05000	0.00305348	0.0116015	0.00073297	3.2987	D	5	30/08/2020 20:34	38.2236		0	0	0	0	0	0	0	0	0	0	0	0	0	0
1807	5	6	12	3d 09:11:12.25000	0d 04:10:21.31000	0.00305761	0.011615	0.00073289	3.2886	D	5	30/08/2020 20:34	38.2869		0	0	0	0	0	0	0	0	0	0	0	0	0	0
1808	5	6	12	3d 09:11:30.86000	0d 04:10:39.92000	0.00306139	0.0116275	0.00073297	3.2786	D	5	30/08/2020 20:34	38.3344		0	0	0	0	0	0	0	0	0	0	0	0	0	0
1809	5	6	12	3d 09:11:47.90000	0d 04:10:56.96000	0.00306486	0.0116388	0.00073274	3.2685	D	5	30/08/2020 20:35	38.3661		0	0	0	0	0	0	0	0	0	0	0	0	0	0
1810	5	6	12	3d 09:12:03.92000	0d 04:11:12.98000	0.00306812	0.0116495	0.00073266	3.2581	D	5	30/08/2020 20:35	38.3977		0	0	0	0	0	0	0	0	0	0	0	0	0	0
1811	5	6	12	3d 09:12:19.29000	0d 04:11:28.35000	0.00307125	0.0116597	0.00073274	3.248	D	5	30/08/2020 20:35	38.4452		0	0	0	0	0	0	0	0	0	0	0	0	0	0
1812	5	6	12	3d 09:12:33.49000	0d 04:11:42.55000	0.00307414	0.011669	0.00073304	3.2378	D	5	30/08/2020 20:35	38.461		0	0	0	0	0	0	0	0	0	0	0	0	0	0
1813	5	6	12	3d 09:12:46.37000	0d 04:11:55.43000	0.00307676	0.0116775	0.00073266	3.2277	D	5	30/08/2020 20:36	38.4927		0	0	0	0	0	0	0	0	0	0	0	0	0	0
1814	5	6	12	3d 09:12:57.99000	0d 04:12:07.05000	0.00307913	0.0116851	0.00073281	3.2177	D	5	30/08/2020 20:36	38.1761		0	0	0	0	0	0	0	0	0	0	0	0	0	0
1815	5	6	12	3d 09:13:08.89000	0d 04:12:17.95000	0.00308135	0.0116923	0.00073304	3.2076	D	5	30/08/2020 20:36	38.1603		0	0	0	0	0	0	0	0	0	0	0	0	0	0
1816	5	6	12	3d 09:13:19.09000	0d 04:12:28.15000	0.00308342	0.0116989	0.00073297	3.1975	D	5	30/08/2020 20:36	38.1761		0	0	0	0	0	0	0	0	0	0	0	0	0	0
1817	5	6	12	3d 09:13:28.66000	0d 04:12:37.72000	0.00308537	0.0117051	0.00073289	3.1873	D	5	30/08/2020 20:36	38.2078		0	0	0	0	0	0	0	0	0	0	0	0	0	0
1818	5	6	12	3d 09:13:37.69000	0d 04:12:46.75000	0.00308721	0.011711	0.00073289	3.1772	D	5	30/08/2020 20:37	38.2394		0	0	0	0	0	0	0	0	0	0	0	0	0	0
1819	5	6	12	3d 09:13:46.38000	0d 04:12:55.44000	0.00308898	0.0117166	0.00073281	3.167	D	5	30/08/2020 20:37	38.2711		0	0	0	0	0	0	0	0	0	0	0	0	0	0
1820	5	6	12	3d 09:13:54.64000	0d 04:13:03.70000	0.00309066	0.0117219	0.00073281	3.1569	D	5	30/08/2020 20:37	38.3027		0	0	0	0	0	0	0	0	0	0	0	0	0	0
1821	5	6	12	3d 09:14:02.55000	0d 04:13:11.61000	0.00309227	0.011727	0.00073289	3.1466	D	5	30/08/2020 20:37	38.3027		0	0	0	0	0	0	0	0	0	0	0	0	0	0
1822	5	6	12	3d 09:14:10.28000	0d 04:13:19.34000	0.00309384	0.0117319	0.00073259	3.1363	D	5	30/08/2020 20:37	38.3344		0	0	0	0	0	0	0	0	0	0	0	0	0	0
1823	5	6	12	3d 09:14:17.70000	0d 04:13:26.76000	0.00309535	0.0117366	0.00073274	3.1263	D	5	30/08/2020 20:37	38.3502		0	0	0	0	0	0	0	0	0	0	0	0	0	0
1824	5	6	12	3d 09:14:24.96000	0d 04:13:34.02000	0.00309683	0.0117413	0.00073281	3.116	D	5	30/08/2020 20:37	38.3819		0	0	0	0	0	0	0	0	0	0	0	0	0	0
1825	5	6	12	3d 09:14:31.88000	0d 04:13:40.94000	0.00309824	0.0117456	0.00073266	3.1058	D	5	30/08/2020 20:37	38.2078		0	0	0	0	0	0	0	0	0	0	0	0	0	0
1826	5	6	12	3d 09:14:38.64000	0d 04:13:47.70000	0.00309962	0.0117499	0.00073274	3.0956	D	5	30/08/2020 20:38	38.0812		0	0	0	0	0	0	0	0	0	0	0	0	0	0
1827	5	6	12	3d 09:14:44.90000	0d 04:13:53.96000	0.00310089	0.0117538	0.00073289	3.0855	D	5	30/08/2020 20:38	38.0495		0	0	0	0	0	0	0	0	0	0	0	0	0	0
1828	5	6	12	3d 09:14:50.86000	0d 04:13:59.92000	0.0031021	0.0117576	0.00073281	3.0753	D	5	30/08/2020 20:38	38.0812		0	0	0	0	0	0	0	0	0	0	0	0	0	0
1829	5	6	12	3d 09:14:56.76000	0d 04:14:05.82000	0.0031033	0.0117613	0.00073297	3.0649	D	5	30/08/2020 20:38	38.097		0	0	0	0	0	0	0	0	0	0	0	0	0	0
1830	5	6	12	3d 09:15:02.31000	0d 04:14:11.37000	0.00310443	0.0117647	0.00073289	3.0547	D	5	30/08/2020 20:38	38.097		0	0	0	0	0	0	0	0	0	0	0	0	0	0
1831	5	6	12	3d 09:15:07.64000	0d 04:14:16.70000	0.00310552	0.011768	0.00073281	3.0445	D	5	30/08/2020 20:38	38.1445		0	0	0	0	0	0	0	0	0	0	0	0	0	0
1832	5	6	12	3d 09:15:12.78000	0d 04:14:21.84000	0.00310657	0.0117712	0.00073281	3.0344	D	5	30/08/2020 20:38	38.1603		0	0	0	0	0	0	0	0	0	0	0	0	0	0
1833	5	6	12	3d 09:15:17.60000	0d 04:14:26.66000	0.00310755	0.0117742	0.00073266	3.024	D	5	30/08/2020 20:38	38.1761		0	0	0	0	0	0	0	0	0	0	0	0	0	0
1834	5	6	12	3d 09:15:22.39000	0d 04:14:31.45000	0.00310852	0.0117771	0.00073266	3.0138	D	5	30/08/2020 20:38	38.1919		0	0	0	0	0	0	0	0	0	0	0	0	0	0
1835	5	6	12	3d 09:15:26.98000	0d 04:14:36.04000	0.00310946	0.0117799	0.00073281	3.0034	D	5	30/08/2020 20:38	38.2078		0	0	0	0	0	0	0	0	0	0	0	0	0	0
1836	5	6	12	3d 09:15:31.54000	0d 04:14:40.60000	0.00311038	0.0117827	0.00073289	2.9931	D	5	30/08/2020 20:38	38.2394		0	0	0	0	0	0	0	0	0	0	0	0	0	0
1837	5	6	12	3d 09:15:35.85000	0d 04:14:44.91000	0.00311126	0.0117853	0.00073266	2.9828	D	5	30/08/2020 20:39	38.2394		0	0	0	0	0	0	0	0	0	0	0	0	0	0
1838	5	6	12	3d 09:15:40.01000	0d 04:14:49.07000	0.00311211	0.0117879	0.00073266	2.9728	D	5	30/08/2020 20:39	38.2394		0	0	0	0	0	0	0	0	0	0	0	0	0	0
1839	5	6	12	3d 09:15:44.09000	0d 04:14:53.15000	0.00311294	0.0117903	0.00073266	2.9625	D	5	30/08/2020 20:39	38.2711		0	0	0	0	0	0	0	0	0	0	0	0	0	0
1840	5	6	12	3d 09:15:47.99000	0d 04:14:57.05000	0.00311373	0.0117927	0.00073274	2.9523	D	5	30/08/2020 20:39	38.2553		0	0	0	0	0	0	0	0	0	0	0	0	0	0
1841	5	6	12	3d 09:15:51.87000	0d 04:15:00.93000	0.00311452	0.011795	0.00073259	2.9421	D	5	30/08/2020 20:39	38.2711		0	0	0	0	0	0	0	0	0	0	0	0	0	0
1842	5	6	12	3d 09:15:55.66000	0d 04:15:04.72000	0.00311529	0.0117973	0.00073266	2.9317	D	5	30/08/2020 20:39	38.2869		0	0	0	0	0	0	0	0	0	0	0	0	0	0
1843	5	6	12	3d 09:15:59.29000	0d 04:15:08.35000	0.00311603	0.0117994	0.00073281	2.9215	D	5	30/08/2020 20:39	38.2869		0	0	0	0	0	0	0	0	0	0	0	0	0	0
1844	5	6	12	3d 09:16:02.85000	0d 04:15:11.91000	0.00311676	0.0118016	0.00073289	2.9111	D	5	30/08/2020 20:39	38.3027		0	0	0	0	0	0	0	0	0	0	0	0	0	0
1845	5	6	12	3d 09:16:06.31000	0d 04:15:15.37000	0.00311746	0.0118036	0.00073274	2.901	D	5	30/08/2020 20:39	38.3186		0	0	0	0	0	0	0	0	0	0	0	0	0	0
1846	5	6	12	3d 09:16:09.65000	0d 04:15:18.71000	0.00311814	0.0118056	0.00073289	2.8908	D	5	30/08/2020 20:39	38.2711		0	0	0	0	0	0	0	0	0	0	0	0	0	0
1847	5	6	12	3d 09:16:12.93000	0d 04:15:21.99000	0.00311881	0.0118075	0.00073289	2.8806	D	5	30/08/2020 20:39	38.1128		0	0	0	0	0	0	0	0	0	0	0	0	0	0
1848	5	6	12	3d 09:16:16.17000	0d 04:15:25.23000	0.00311947	0.0118094	0.00073304	2.8704	D	5	30/08/2020 20:39	38.0495		0	0	0	0	0	0	0	0	0	0	0	0	0	0
1849	5	6	12	3d 09:16:19.25000	0d 04:15:28.31000	0.0031201	0.0118112	0.00073266	2.8602	D	5	30/08/2020 20:39	38.002		0	0	0	0	0	0	0	0	0	0	0	0	0	0
1850	5	6	12	3d 09:16:22.37000	0d 04:15:31.43000	0.00312073	0.011813	0.00073259	2.8499	D	5	30/08/2020 20:39	37.9862		0	0	0	0	0	0	0	0	0	0	0	0	0	0
1851	5	6	12	3d 09:16:25.35000	0d 04:15:34.41000	0.00312134	0.0118147	0.00073281	2.8397	D	5	30/08/2020 20:39	38.002		0	0	0	0	0	0	0	0	0	0	0	0	0	0
1852	5	6	12	3d 09:16:28.34000	0d 04:15:37.40000	0.00312195	0.0118164	0.00073289	2.8293	D	5	30/08/2020 20:39	38.002		0	0	0	0	0	0	0	0	0	0	0	0	0	0
1853	5	6	12	3d 09:16:31.23000	0d 04:15:40.29000	0.00312253	0.0118181	0.00073297	2.819	D	5	30/08/2020 20:39	38.002		0	0	0	0	0	0	0	0	0	0	0	0	0	0
1854	5	6	12	3d 09:16:34.13000	0d 04:15:43.19000	0.00312312	0.0118198	0.00073289	2.8086	D	5	30/08/2020 20:39	38.002		0	0	0	0	0	0	0	0	0	0	0	0	0	0
1855	5	6	12	3d 09:16:36.93000	0d 04:15:45.99000	0.00312369	0.0118214	0.00073274	2.7982	D	5	30/08/2020 20:40	38.0178		0	0	0	0	0	0	0	0	0	0	0	0	0	0
1856	5	6	12	3d 09:16:39.67000	0d 04:15:48.73000	0.00312425	0.0118229	0.00073289	2.788	D	5	30/08/2020 20:40	38.0178		0	0	0	0	0	0	0	0	0	0	0	0	0	0
1857	5	6	12	3d 09:16:42.39000	0d 04:15:51.45000	0.00312481	0.0118245	0.00073281	2.7776	D	5	30/08/2020 20:40	38.0337		0	0	0	0	0	0	0	0	0	0	0	0	0	0
1858	5	6	12	3d 09:16:45.08000	0d 04:15:54.14000	0.00312535	0.011826	0.00073289	2.7671	D	5	30/08/2020 20:40	38.0495		0	0	0	0	0	0	0	0	0	0	0	0	0	0
1859	5	6	12	3d 09:16:47.73000	0d 04:15:56.79000	0.00312589	0.0118275	0.00073274	2.7567	D	5	30/08/2020 20:40	38.0653		0	0	0	0	0	0	0	0	0	0	0	0	0	0
1860	5	6	12	3d 09:16:50.31000	0d 04:15:59.37000	0.00312642	0.0118289	0.00073266	2.7463	D	5	30/08/2020 20:40	38.0812		0	0	0	0	0	0	0	0	0	0	0	0	0	0
1861	5	6	12	3d 09:16:52.82000	0d 04:16:01.88000	0.00312693	0.0118303	0.00073251	2.7359	D	5	30/08/2020 20:40	38.0812		0	0	0	0	0	0	0	0	0	0	0	0	0	0
1862	5	6	12	3d 09:16:55.27000	0d 04:16:04.33000	0.00312743	0.0118317	0.00073274	2.7257	D	5	30/08/2020 20:40	38.097		0	0	0	0	0	0	0	0	0	0	0	0	0	0
1863	5	6	12	3d 09:16:57.68000	0d 04:16:06.74000	0.00312792	0.011833	0.00073297	2.7153	D	5	30/08/2020 20:40	38.097		0	0	0	0	0	0	0	0	0	0	0	0	0	0
1864	5	6	12	3d 09:17:00.10000	0d 04:16:09.16000	0.00312841	0.0118344	0.00073297	2.7051	D	5	30/08/2020 20:40	38.1286		0	0	0	0	0	0	0	0	0	0	0	0	0	0
1865	5	6	12	3d 09:17:02.47000	0d 04:16:11.53000	0.00312889	0.0118357	0.00073274	2.6946	D	5	30/08/2020 20:40	38.1128		0	0	0	0	0	0	0	0	0	0	0	0	0	0
1866	5	6	12	3d 09:17:04.83000	0d 04:16:13.89000	0.00312937	0.0118369	0.00073297	2.6839	D	5	30/08/2020 20:40	38.1445		0	0	0	0	0	0	0	0	0	0	0	0	0	0
1867	5	6	12	3d 09:17:07.15000	0d 04:16:16.21000	0.00312985	0.0118382	0.00073297	2.6735	D	5	30/08/2020 20:40	38.1445		0	0	0	0	0	0	0	0	0	0	0	0	0	0
1868	5	6	12	3d 09:17:09.34000	0d 04:16:18.40000	0.00313029	0.0118394	0.00073274	2.6633	D	5	30/08/2020 20:40	38.1603		0	0	0	0	0	0	0	0	0	0	0	0	0	0
1869	5	6	12	3d 09:17:11.53000	0d 04:16:20.59000	0.00313074	0.0118406	0.00073274	2.6531	D	5	30/08/2020 20:40	38.1761		0	0	0	0	0	0	0	0	0	0	0	0	0	0
1870	5	6	12	3d 09:17:13.69000	0d 04:16:22.75000	0.00313118	0.0118418	0.00073266	2.6427	D	5	30/08/2020 20:40	38.1761		0	0	0	0	0	0	0	0	0	0	0	0	0	0
1871	5	6	12	3d 09:17:15.80000	0d 04:16:24.86000	0.00313161	0.0118429	0.00073297	2.6325	D	5	30/08/2020 20:40	38.1919		0	0	0	0	0	0	0	0	0	0	0	0	0	0
1872	5	6	12	3d 09:17:17.94000	0d 04:16:27.00000	0.00313204	0.011844	0.00073281	2.6218	D	5	30/08/2020 20:40	38.2078		0	0	0	0	0	0	0	0	0	0	0	0	0	0
1873	5	6	12	3d 09:17:20.06000	0d 04:16:29.12000	0.00313247	0.0118452	0.00073274	2.6111	D	5	30/08/2020 20:40	38.2078		0	0	0	0	0	0	0	0	0	0	0	0	0	0
1874	5	6	12	3d 09:17:22.17000	0d 04:16:31.23000	0.0031329	0.0118463	0.00073274	2.6009	D	5	30/08/2020 20:40	38.2078		0	0	0	0	0	0	0	0	0	0	0	0	0	0
1875	5	6	12	3d 09:17:24.15000	0d 04:16:33.21000	0.00313331	0.0118473	0.00073266	2.5907	D	5	30/08/2020 20:40	38.2078		0	0	0	0	0	0	0	0	0	0	0	0	0	0
1876	5	6	12	3d 09:17:26.15000	0d 04:16:35.21000	0.00313371	0.0118484	0.00073274	2.5803	D	5	30/08/2020 20:40	38.2236		0	0	0	0	0	0	0	0	0	0	0	0	0	0
1877	5	6	12	3d 09:17:28.12000	0d 04:16:37.18000	0.00313411	0.0118494	0.00073281	2.5698	D	5	30/08/2020 20:40	38.2236		0	0	0	0	0	0	0	0	0	0	0	0	0	0
1878	5	6	12	3d 09:17:30.08000	0d 04:16:39.14000	0.00313451	0.0118504	0.00073289	2.5594	D	5	30/08/2020 20:40	38.2236		0	0	0	0	0	0	0	0	0	0	0	0	0	0
1879	5	6	12	3d 09:17:32.05000	0d 04:16:41.11000	0.00313491	0.0118515	0.00073297	2.5489	D	5	30/08/2020 20:40	38.2236		0	0	0	0	0	0	0	0	0	0	0	0	0	0
1880	5	6	12	3d 09:17:33.97000	0d 04:16:43.03000	0.00313531	0.0118524	0.00073281	2.5385	D	5	30/08/2020 20:40	38.2394		0	0	0	0	0	0	0	0	0	0	0	0	0	0
1881	5	6	12	3d 09:17:35.86000	0d 04:16:44.92000	0.00313569	0.0118534	0.00073274	2.5281	D	5	30/08/2020 20:41	38.2394		0	0	0	0	0	0	0	0	0	0	0	0	0	0
1882	5	6	12	3d 09:17:37.79000	0d 04:16:46.85000	0.00313608	0.0118544	0.00073297	2.5174	D	5	30/08/2020 20:41	38.2553		0	0	0	0	0	0	0	0	0	0	0	0	0	0
1883	5	6	12	3d 09:17:39.72000	0d 04:16:48.78000	0.00313648	0.0118554	0.00073304	2.5066	D	5	30/08/2020 20:41	38.2711		0	0	0	0	0	0	0	0	0	0	0	0	0	0
1884	5	6	12	3d 09:17:40.92000	0d 04:16:49.98000	0.00313672	0.011856	0.00073297	2.5	D	133	30/08/2020 20:41	38.2711		0	0	0	0	0	0	0	0	0	0	0	0	0	0
1885	5	6	13	3d 09:17:40.93000	0d 00:00:00.01000	0	0	0	2.6241	R	0	30/08/2020 20:41	38.2711		0	0	0	0	0	0	0	0	0	0	0	0	0	0
1886	5	6	13	3d 09:17:42.93000	0d 00:00:02.01000	0	0	0	2.8186	R	1	30/08/2020 20:41	38.2869		0	0	0	0	0	0	0	0	0	0	0	0	0	0
1887	5	6	13	3d 09:17:44.93000	0d 00:00:04.01000	0	0	0	2.9297	R	1	30/08/2020 20:41	38.2711		0	0	0	0	0	0	0	0	0	0	0	0	0	0
1888	5	6	13	3d 09:17:46.93000	0d 00:00:06.01000	0	0	0	3.0175	R	1	30/08/2020 20:41	38.2711		0	0	0	0	0	0	0	0	0	0	0	0	0	0
1889	5	6	13	3d 09:17:48.93000	0d 00:00:08.01000	0	0	0	3.0904	R	1	30/08/2020 20:41	38.2869		0	0	0	0	0	0	0	0	0	0	0	0	0	0
1890	5	6	13	3d 09:17:50.92000	0d 00:00:10.00000	0	0	0	3.1521	R	129	30/08/2020 20:41	38.2394		0	0	0	0	0	0	0	0	0	0	0	0	0	0
1891	6	7	9	3d 09:17:50.96000	0d 00:00:00.04000	0.00000001	0.00000003	0.00073335	3.3103	C	0	30/08/2020 20:41	38.2236		0	0	0	0	0	0	0	0	0	0	0	0	0	0
1892	6	7	9	3d 09:17:51.12000	0d 00:00:00.20000	0.00000004	0.00000013	0.00073281	3.335	C	5	30/08/2020 20:41	38.2236		0	0	0	0	0	0	0	0	0	0	0	0	0	0
1893	6	7	9	3d 09:17:51.29000	0d 00:00:00.37000	0.00000007	0.00000025	0.00073289	3.3548	C	5	30/08/2020 20:41	38.2078		0	0	0	0	0	0	0	0	0	0	0	0	0	0
1894	6	7	9	3d 09:17:51.47000	0d 00:00:00.55000	0.00000011	0.00000037	0.00073281	3.3721	C	5	30/08/2020 20:41	38.1919		0	0	0	0	0	0	0	0	0	0	0	0	0	0
1895	6	7	9	3d 09:17:51.67000	0d 00:00:00.75000	0.00000015	0.00000051	0.00073266	3.3889	C	5	30/08/2020 20:41	38.1761		0	0	0	0	0	0	0	0	0	0	0	0	0	0
1896	6	7	9	3d 09:17:51.88000	0d 00:00:00.96000	0.0000002	0.00000066	0.00073259	3.4052	C	5	30/08/2020 20:41	38.1761		0	0	0	0	0	0	0	0	0	0	0	0	0	0
1897	6	7	9	3d 09:17:52.10000	0d 00:00:01.18000	0.00000024	0.00000081	0.00073274	3.4208	C	5	30/08/2020 20:41	38.1603		0	0	0	0	0	0	0	0	0	0	0	0	0	0
1898	6	7	9	3d 09:17:52.33000	0d 00:00:01.41000	0.00000029	0.00000097	0.00073297	3.4363	C	5	30/08/2020 20:41	38.1603		0	0	0	0	0	0	0	0	0	0	0	0	0	0
1899	6	7	9	3d 09:17:52.57000	0d 00:00:01.65000	0.00000034	0.00000114	0.00073281	3.4519	C	5	30/08/2020 20:41	38.1445		0	0	0	0	0	0	0	0	0	0	0	0	0	0
1900	6	7	9	3d 09:17:52.82000	0d 00:00:01.90000	0.00000039	0.00000131	0.00073259	3.4673	C	5	30/08/2020 20:41	38.1286		0	0	0	0	0	0	0	0	0	0	0	0	0	0
1901	6	7	9	3d 09:17:53.08000	0d 00:00:02.16000	0.00000044	0.0000015	0.00073274	3.482	C	5	30/08/2020 20:41	38.1128		0	0	0	0	0	0	0	0	0	0	0	0	0	0
1902	6	7	9	3d 09:17:53.34000	0d 00:00:02.42000	0.00000049	0.00000168	0.00073274	3.4966	C	5	30/08/2020 20:41	38.097		0	0	0	0	0	0	0	0	0	0	0	0	0	0
1903	6	7	9	3d 09:17:53.61000	0d 00:00:02.69000	0.00000055	0.00000188	0.00073266	3.5108	C	5	30/08/2020 20:41	38.097		0	0	0	0	0	0	0	0	0	0	0	0	0	0
1904	6	7	9	3d 09:17:53.90000	0d 00:00:02.98000	0.00000061	0.00000208	0.00073259	3.5251	C	5	30/08/2020 20:41	38.097		0	0	0	0	0	0	0	0	0	0	0	0	0	0
1905	6	7	9	3d 09:17:54.19000	0d 00:00:03.27000	0.00000067	0.00000229	0.00073281	3.5389	C	5	30/08/2020 20:41	38.0812		0	0	0	0	0	0	0	0	0	0	0	0	0	0
1906	6	7	9	3d 09:17:54.49000	0d 00:00:03.57000	0.00000073	0.00000251	0.00073281	3.5525	C	5	30/08/2020 20:41	38.0812		0	0	0	0	0	0	0	0	0	0	0	0	0	0
1907	6	7	9	3d 09:17:54.81000	0d 00:00:03.89000	0.00000079	0.00000274	0.00073266	3.5662	C	5	30/08/2020 20:41	38.0653		0	0	0	0	0	0	0	0	0	0	0	0	0	0
1908	6	7	9	3d 09:17:55.15000	0d 00:00:04.23000	0.00000086	0.00000299	0.00073274	3.5795	C	5	30/08/2020 20:41	38.0495		0	0	0	0	0	0	0	0	0	0	0	0	0	0
1909	6	7	9	3d 09:17:55.50000	0d 00:00:04.58000	0.00000093	0.00000324	0.00073259	3.5926	C	5	30/08/2020 20:41	38.0495		0	0	0	0	0	0	0	0	0	0	0	0	0	0
1910	6	7	9	3d 09:17:55.86000	0d 00:00:04.94000	0.00000101	0.00000351	0.00073266	3.6052	C	5	30/08/2020 20:41	38.0495		0	0	0	0	0	0	0	0	0	0	0	0	0	0
1911	6	7	9	3d 09:17:56.25000	0d 00:00:05.33000	0.00000108	0.00000379	0.00073266	3.6178	C	5	30/08/2020 20:41	38.0337		0	0	0	0	0	0	0	0	0	0	0	0	0	0
1912	6	7	9	3d 09:17:56.67000	0d 00:00:05.75000	0.00000117	0.0000041	0.00073281	3.6303	C	5	30/08/2020 20:41	38.0337		0	0	0	0	0	0	0	0	0	0	0	0	0	0
1913	6	7	9	3d 09:17:57.13000	0d 00:00:06.21000	0.00000126	0.00000444	0.00073266	3.6426	C	5	30/08/2020 20:41	38.0337		0	0	0	0	0	0	0	0	0	0	0	0	0	0
1914	6	7	9	3d 09:17:57.63000	0d 00:00:06.71000	0.00000137	0.00000482	0.00073289	3.6544	C	5	30/08/2020 20:41	38.0337		0	0	0	0	0	0	0	0	0	0	0	0	0	0
1915	6	7	9	3d 09:17:58.20000	0d 00:00:07.28000	0.00000148	0.00000524	0.00073274	3.6657	C	5	30/08/2020 20:41	38.0178		0	0	0	0	0	0	0	0	0	0	0	0	0	0
1916	6	7	9	3d 09:17:58.85000	0d 00:00:07.93000	0.00000161	0.00000573	0.00073297	3.677	C	5	30/08/2020 20:41	38.0178		0	0	0	0	0	0	0	0	0	0	0	0	0	0
1917	6	7	9	3d 09:17:59.68000	0d 00:00:08.76000	0.00000178	0.00000635	0.00073281	3.6883	C	5	30/08/2020 20:41	38.002		0	0	0	0	0	0	0	0	0	0	0	0	0	0
1918	6	7	9	3d 09:18:00.75000	0d 00:00:09.83000	0.000002	0.00000715	0.00073274	3.6991	C	5	30/08/2020 20:41	37.9862		0	0	0	0	0	0	0	0	0	0	0	0	0	0
1919	6	7	9	3d 09:18:02.22000	0d 00:00:11.30000	0.0000023	0.00000826	0.00073304	3.7096	C	5	30/08/2020 20:41	37.9704		0	0	0	0	0	0	0	0	0	0	0	0	0	0
1920	6	7	9	3d 09:18:04.58000	0d 00:00:13.66000	0.00000278	0.00001005	0.00073259	3.72	C	5	30/08/2020 20:41	37.9704		0	0	0	0	0	0	0	0	0	0	0	0	0	0
1921	6	7	9	3d 09:18:08.97000	0d 00:00:18.05000	0.00000367	0.00001338	0.00073274	3.7305	C	5	30/08/2020 20:41	37.9704		0	0	0	0	0	0	0	0	0	0	0	0	0	0
1922	6	7	9	3d 09:19:01.38000	0d 00:01:10.46000	0.00001434	0.0000532	0.00073266	3.7203	C	5	30/08/2020 20:42	38.1603		0	0	0	0	0	0	0	0	0	0	0	0	0	0
1923	6	7	9	3d 09:19:20.60000	0d 00:01:29.68000	0.00001825	0.00006773	0.00073266	3.7102	C	5	30/08/2020 20:42	38.2394		0	0	0	0	0	0	0	0	0	0	0	0	0	0
1924	6	7	9	3d 09:19:49.25000	0d 00:01:58.33000	0.00002409	0.00008934	0.00073289	3.7002	C	5	30/08/2020 20:43	38.3186		0	0	0	0	0	0	0	0	0	0	0	0	0	0
1925	6	7	9	3d 09:20:43.98000	0d 00:02:53.06000	0.00003523	0.0001305	0.00073274	3.6901	C	5	30/08/2020 20:44	38.4294		0	0	0	0	0	0	0	0	0	0	0	0	0	0
1926	6	7	9	3d 09:25:43.98000	0d 00:07:53.06000	0.00009629	0.00035545	0.00073289	3.6817	C	1	30/08/2020 20:49	38.2078		0	0	0	0	0	0	0	0	0	0	0	0	0	0
1927	6	7	9	3d 09:30:43.98000	0d 00:12:53.06000	0.00015736	0.00058032	0.00073289	3.6825	C	1	30/08/2020 20:54	38.2869		0	0	0	0	0	0	0	0	0	0	0	0	0	0
1928	6	7	9	3d 09:35:43.98000	0d 00:17:53.06000	0.00021842	0.00080528	0.00073274	3.6855	C	1	30/08/2020 20:59	38.1445		0	0	0	0	0	0	0	0	0	0	0	0	0	0
1929	6	7	9	3d 09:40:43.98000	0d 00:22:53.06000	0.00027949	0.00103042	0.00073281	3.6884	C	1	30/08/2020 21:04	38.2078		0	0	0	0	0	0	0	0	0	0	0	0	0	0
1930	6	7	9	3d 09:45:43.98000	0d 00:27:53.06000	0.00034055	0.00125578	0.00073274	3.6921	C	1	30/08/2020 21:09	38.3977		0	0	0	0	0	0	0	0	0	0	0	0	0	0
1931	6	7	9	3d 09:50:43.98000	0d 00:32:53.06000	0.00040162	0.00148138	0.00073289	3.6963	C	1	30/08/2020 21:14	38.1445		0	0	0	0	0	0	0	0	0	0	0	0	0	0
1932	6	7	9	3d 09:55:43.98000	0d 00:37:53.06000	0.00046268	0.00170718	0.00073289	3.6997	C	1	30/08/2020 21:19	38.2394		0	0	0	0	0	0	0	0	0	0	0	0	0	0
1933	6	7	9	3d 10:00:43.98000	0d 00:42:53.06000	0.00052375	0.00193323	0.00073274	3.7037	C	1	30/08/2020 21:24	38.097		0	0	0	0	0	0	0	0	0	0	0	0	0	0
1934	6	7	9	3d 10:05:43.98000	0d 00:47:53.06000	0.00058481	0.00215954	0.00073259	3.7086	C	1	30/08/2020 21:29	38.1445		0	0	0	0	0	0	0	0	0	0	0	0	0	0
1935	6	7	9	3d 10:10:43.98000	0d 00:52:53.06000	0.00064588	0.00238616	0.00073274	3.7137	C	1	30/08/2020 21:34	38.3819		0	0	0	0	0	0	0	0	0	0	0	0	0	0
1936	6	7	9	3d 10:15:43.98000	0d 00:57:53.06000	0.00070695	0.00261309	0.00073289	3.7186	C	1	30/08/2020 21:39	38.1445		0	0	0	0	0	0	0	0	0	0	0	0	0	0
1937	6	7	9	3d 10:20:43.98000	0d 01:02:53.06000	0.00076801	0.00284035	0.00073289	3.7244	C	1	30/08/2020 21:44	38.2078		0	0	0	0	0	0	0	0	0	0	0	0	0	0
1938	6	7	9	3d 10:25:43.98000	0d 01:07:53.06000	0.00082908	0.00306794	0.00073274	3.7296	C	1	30/08/2020 21:49	38.097		0	0	0	0	0	0	0	0	0	0	0	0	0	0
1939	6	7	9	3d 10:30:43.98000	0d 01:12:53.06000	0.00089014	0.00329587	0.00073266	3.7353	C	1	30/08/2020 21:54	38.4452		0	0	0	0	0	0	0	0	0	0	0	0	0	0
1940	6	7	9	3d 10:35:43.98000	0d 01:17:53.06000	0.00095121	0.00352412	0.00073266	3.7404	C	1	30/08/2020 21:59	38.2869		0	0	0	0	0	0	0	0	0	0	0	0	0	0
1941	6	7	9	3d 10:40:43.98000	0d 01:22:53.06000	0.00101227	0.0037527	0.00073274	3.7455	C	1	30/08/2020 22:04	38.2078		0	0	0	0	0	0	0	0	0	0	0	0	0	0
1942	6	7	9	3d 10:45:43.98000	0d 01:27:53.06000	0.00107334	0.00398159	0.00073251	3.7508	C	1	30/08/2020 22:09	38.002		0	0	0	0	0	0	0	0	0	0	0	0	0	0
1943	6	7	9	3d 10:50:43.98000	0d 01:32:53.06000	0.0011344	0.00421079	0.00073297	3.7559	C	1	30/08/2020 22:14	38.0812		0	0	0	0	0	0	0	0	0	0	0	0	0	0
1944	6	7	9	3d 10:55:43.98000	0d 01:37:53.06000	0.00119547	0.00444029	0.00073281	3.7609	C	1	30/08/2020 22:19	38.3027		0	0	0	0	0	0	0	0	0	0	0	0	0	0
1945	6	7	9	3d 11:00:43.98000	0d 01:42:53.06000	0.00125653	0.00467011	0.00073274	3.7661	C	1	30/08/2020 22:24	37.9862		0	0	0	0	0	0	0	0	0	0	0	0	0	0
1946	6	7	9	3d 11:05:43.98000	0d 01:47:53.06000	0.0013176	0.00490025	0.00073289	3.7713	C	1	30/08/2020 22:29	38.1761		0	0	0	0	0	0	0	0	0	0	0	0	0	0
1947	6	7	9	3d 11:10:43.98000	0d 01:52:53.06000	0.00137866	0.00513071	0.00073289	3.7768	C	1	30/08/2020 22:34	38.002		0	0	0	0	0	0	0	0	0	0	0	0	0	0
1948	6	7	9	3d 11:15:43.98000	0d 01:57:53.06000	0.00143973	0.00536153	0.00073281	3.7827	C	1	30/08/2020 22:39	38.1128		0	0	0	0	0	0	0	0	0	0	0	0	0	0
1949	6	7	9	3d 11:20:43.98000	0d 02:02:53.06000	0.0015008	0.00559271	0.00073289	3.7888	C	1	30/08/2020 22:44	38.2711		0	0	0	0	0	0	0	0	0	0	0	0	0	0
1950	6	7	9	3d 11:25:43.98000	0d 02:07:53.06000	0.00156186	0.00582428	0.00073259	3.7955	C	1	30/08/2020 22:49	38.3027		0	0	0	0	0	0	0	0	0	0	0	0	0	0
1951	6	7	9	3d 11:30:43.98000	0d 02:12:53.06000	0.00162293	0.00605627	0.00073274	3.8027	C	1	30/08/2020 22:54	38.461		0	0	0	0	0	0	0	0	0	0	0	0	0	0
1952	6	7	9	3d 11:35:43.98000	0d 02:17:53.06000	0.00168399	0.00628873	0.00073281	3.8108	C	1	30/08/2020 22:59	38.2711		0	0	0	0	0	0	0	0	0	0	0	0	0	0
1953	6	7	9	3d 11:40:43.98000	0d 02:22:53.06000	0.00174506	0.0065217	0.00073274	3.8193	C	1	30/08/2020 23:04	38.3502		0	0	0	0	0	0	0	0	0	0	0	0	0	0
1954	6	7	9	3d 11:45:43.98000	0d 02:27:53.06000	0.00180612	0.00675523	0.00073281	3.8293	C	1	30/08/2020 23:09	38.2078		0	0	0	0	0	0	0	0	0	0	0	0	0	0
1955	6	7	9	3d 11:50:25.34000	0d 02:32:34.42000	0.00186339	0.00697481	0.00073274	3.8393	C	5	30/08/2020 23:13	38.2553		0	0	0	0	0	0	0	0	0	0	0	0	0	0
1956	6	7	9	3d 11:54:45.82000	0d 02:36:54.90000	0.00191641	0.00717864	0.00073297	3.8494	C	5	30/08/2020 23:18	38.3186		0	0	0	0	0	0	0	0	0	0	0	0	0	0
1957	6	7	9	3d 11:58:46.06000	0d 02:40:55.14000	0.00196532	0.00736712	0.00073289	3.8595	C	5	30/08/2020 23:22	38.3502		0	0	0	0	0	0	0	0	0	0	0	0	0	0
1958	6	7	9	3d 12:02:35.22000	0d 02:44:44.30000	0.00201196	0.00754738	0.00073274	3.8695	C	5	30/08/2020 23:26	38.2553		0	0	0	0	0	0	0	0	0	0	0	0	0	0
1959	6	7	9	3d 12:06:13.13000	0d 02:48:22.21000	0.00205632	0.00771924	0.00073281	3.8796	C	5	30/08/2020 23:29	38.3819		0	0	0	0	0	0	0	0	0	0	0	0	0	0
1960	6	7	9	3d 12:09:37.02000	0d 02:51:46.10000	0.00209782	0.00788046	0.00073281	3.8897	C	5	30/08/2020 23:33	38.1445		0	0	0	0	0	0	0	0	0	0	0	0	0	0
1961	6	7	9	3d 12:12:54.48000	0d 02:55:03.56000	0.00213801	0.008037	0.00073289	3.8997	C	5	30/08/2020 23:36	38.3661		0	0	0	0	0	0	0	0	0	0	0	0	0	0
1962	6	7	9	3d 12:16:06.94000	0d 02:58:16.02000	0.00217719	0.00818997	0.00073266	3.9098	C	5	30/08/2020 23:39	38.5243		0	0	0	0	0	0	0	0	0	0	0	0	0	0
1963	6	7	9	3d 12:19:11.67000	0d 03:01:20.75000	0.00221479	0.00833717	0.00073297	3.9199	C	5	30/08/2020 23:42	38.2394		0	0	0	0	0	0	0	0	0	0	0	0	0	0
1964	6	7	9	3d 12:22:18.68000	0d 03:04:27.76000	0.00225286	0.00848657	0.00073274	3.9303	C	5	30/08/2020 23:45	38.1761		0	0	0	0	0	0	0	0	0	0	0	0	0	0
1965	6	7	9	3d 12:25:25.38000	0d 03:07:34.46000	0.00229086	0.00863612	0.00073274	3.9403	C	5	30/08/2020 23:48	38.2394		0	0	0	0	0	0	0	0	0	0	0	0	0	0
1966	6	7	9	3d 12:28:23.18000	0d 03:10:32.26000	0.00232705	0.00877892	0.00073289	3.9504	C	5	30/08/2020 23:51	38.0653		0	0	0	0	0	0	0	0	0	0	0	0	0	0
1967	6	7	9	3d 12:31:16.44000	0d 03:13:25.52000	0.00236232	0.00891841	0.00073259	3.9605	C	5	30/08/2020 23:54	38.2553		0	0	0	0	0	0	0	0	0	0	0	0	0	0
1968	6	7	9	3d 12:34:10.99000	0d 03:16:20.07000	0.00239785	0.00905931	0.00073281	3.9706	C	5	30/08/2020 23:57	38.2869		0	0	0	0	0	0	0	0	0	0	0	0	0	0
1969	6	7	9	3d 12:37:02.56000	0d 03:19:11.64000	0.00243277	0.00919815	0.00073274	3.9806	C	5	31/08/2020 00:00	38.0495		0	0	0	0	0	0	0	0	0	0	0	0	0	0
1970	6	7	9	3d 12:39:55.61000	0d 03:22:04.69000	0.002468	0.00933854	0.00073251	3.9907	C	5	31/08/2020 00:03	38.2869		0	0	0	0	0	0	0	0	0	0	0	0	0	0
1971	6	7	9	3d 12:42:45.77000	0d 03:24:54.85000	0.00250263	0.00947694	0.00073289	4.0008	C	5	31/08/2020 00:06	38.3027		0	0	0	0	0	0	0	0	0	0	0	0	0	0
1972	6	7	9	3d 12:45:33.36000	0d 03:27:42.44000	0.00253674	0.00961359	0.00073274	4.0108	C	5	31/08/2020 00:08	38.0653		0	0	0	0	0	0	0	0	0	0	0	0	0	0
1973	6	7	9	3d 12:48:20.69000	0d 03:30:29.77000	0.0025708	0.00975037	0.00073289	4.0209	C	5	31/08/2020 00:11	38.2869		0	0	0	0	0	0	0	0	0	0	0	0	0	0
1974	6	7	9	3d 12:51:05.65000	0d 03:33:14.73000	0.00260438	0.00988555	0.00073266	4.031	C	5	31/08/2020 00:14	38.3027		0	0	0	0	0	0	0	0	0	0	0	0	0	0
1975	6	7	9	3d 12:53:50.55000	0d 03:35:59.63000	0.00263795	0.010021	0.00073274	4.041	C	5	31/08/2020 00:17	38.0653		0	0	0	0	0	0	0	0	0	0	0	0	0	0
1976	6	7	9	3d 12:56:33.51000	0d 03:38:42.59000	0.00267112	0.0101552	0.00073281	4.0511	C	5	31/08/2020 00:20	38.2711		0	0	0	0	0	0	0	0	0	0	0	0	0	0
1977	6	7	9	3d 12:59:11.99000	0d 03:41:21.07000	0.00270338	0.0102861	0.00073281	4.0612	C	5	31/08/2020 00:22	38.2394		0	0	0	0	0	0	0	0	0	0	0	0	0	0
1978	6	7	9	3d 13:01:51.08000	0d 03:44:00.16000	0.00273576	0.0104178	0.00073281	4.0714	C	5	31/08/2020 00:25	38.002		0	0	0	0	0	0	0	0	0	0	0	0	0	0
1979	6	7	9	3d 13:04:29.92000	0d 03:46:39.00000	0.00276809	0.0105495	0.00073289	4.0815	C	5	31/08/2020 00:27	38.1603		0	0	0	0	0	0	0	0	0	0	0	0	0	0
1980	6	7	9	3d 13:07:03.75000	0d 03:49:12.83000	0.00279941	0.0106775	0.00073274	4.0916	C	5	31/08/2020 00:30	38.1761		0	0	0	0	0	0	0	0	0	0	0	0	0	0
1981	6	7	9	3d 13:09:37.51000	0d 03:51:46.59000	0.0028307	0.0108057	0.00073281	4.1018	C	5	31/08/2020 00:33	38.2394		0	0	0	0	0	0	0	0	0	0	0	0	0	0
1982	6	7	9	3d 13:12:10.22000	0d 03:54:19.30000	0.00286179	0.0109334	0.00073281	4.112	C	5	31/08/2020 00:35	38.002		0	0	0	0	0	0	0	0	0	0	0	0	0	0
1983	6	7	9	3d 13:14:38.73000	0d 03:56:47.81000	0.00289202	0.0110578	0.00073274	4.1221	C	5	31/08/2020 00:38	38.4135		0	0	0	0	0	0	0	0	0	0	0	0	0	0
1984	6	7	9	3d 13:17:05.35000	0d 03:59:14.43000	0.00292186	0.011181	0.00073289	4.1321	C	5	31/08/2020 00:40	38.0495		0	0	0	0	0	0	0	0	0	0	0	0	0	0
1985	6	7	9	3d 13:19:30.03000	0d 04:01:39.11000	0.00295131	0.0113028	0.00073266	4.1424	C	5	31/08/2020 00:42	38.1445		0	0	0	0	0	0	0	0	0	0	0	0	0	0
[truncated: 3,110 more rows]
