# Supplementary material for: Experimental data of cathodes manufactured in a convective dryer at the pilot-plant scale, and charge and discharge capacities of half-coin lithium-ion cells
Source: Data Brief. 2021 Dec 16;40:107720. doi: 10.1016/j.dib.2021.107720 (PMC8703052; doi:10.1016/j.dib.2021.107720)
Supplement: Supplementary file 1 [file mmc1.zip › Maccor/NEX_CAT3_13_3.csv]

Name:	NEX_CAT3_13_3
Channel:	93
Tester	Maccor #2
Procedure	NEX_NMC_Form_Rate_ASI.000
Description	NEX NMC Cathode Rate & ASI Measurement
Started	27/08/2020 11:24
SCap	0
C Rate	0.003736
Ch. max. V	8.00 V
DisCh. min. V	-2.00 V
Ch. max. I	5.000 A
DisCh. max. I	5.000 A
Comment:	NEX_CAT3_13
SMB hdr:	SMBLabel
Rec	Cycle P	Cycle C	Step	TestTime	StepTime	Cap. [Ah]	Ener. [Wh]	Current [A]	Voltage [V]	Md	ES	DPT Time	AUX1 [C]		VAR1	VAR2	VAR3	VAR4	VAR5	VAR6	VAR7	VAR8	VAR9	VAR10	VAR11	VAR12	VAR13	VAR14
1	0	1	1	0d 00:00:00.00000	0d 00:00:00.00000	0	0	0	2.6767	R	0	27/08/2020 11:24	39.6325		0	0	0	0	0	0	0	0	0	0	0	0	0	0
2	0	1	1	0d 00:05:00.00000	0d 00:05:00.00000	0	0	0	2.6848	R	1	27/08/2020 11:29	39.6165		0	0	0	0	0	0	0	0	0	0	0	0	0	0
3	0	1	1	0d 00:10:00.00000	0d 00:10:00.00000	0	0	0	2.6865	R	1	27/08/2020 11:34	39.6806		0	0	0	0	0	0	0	0	0	0	0	0	0	0
4	0	1	1	0d 00:15:00.00000	0d 00:15:00.00000	0	0	0	2.6902	R	1	27/08/2020 11:39	39.6646		0	0	0	0	0	0	0	0	0	0	0	0	0	0
5	0	1	1	0d 00:20:00.00000	0d 00:20:00.00000	0	0	0	2.6888	R	1	27/08/2020 11:44	39.5845		0	0	0	0	0	0	0	0	0	0	0	0	0	0
6	0	1	1	0d 00:25:00.00000	0d 00:25:00.00000	0	0	0	2.6917	R	1	27/08/2020 11:49	39.5685		0	0	0	0	0	0	0	0	0	0	0	0	0	0
7	0	1	1	0d 00:30:00.00000	0d 00:30:00.00000	0	0	0	2.6944	R	129	27/08/2020 11:54	39.5845		0	0	0	0	0	0	0	0	0	0	0	0	0	0
8	0	1	2	0d 00:30:00.04000	0d 00:00:00.04000	0	0	0.00018776	2.7645	C	0	27/08/2020 11:54	39.5845		0	0	0	0	0	0	0	0	0	0	0	0	0	0
9	0	1	2	0d 00:30:00.21000	0d 00:00:00.21000	0.00000001	0.00000003	0.00018677	2.7839	C	5	27/08/2020 11:54	39.5845		0	0	0	0	0	0	0	0	0	0	0	0	0	0
10	0	1	2	0d 00:30:00.41000	0d 00:00:00.41000	0.00000002	0.00000006	0.00018685	2.8013	C	5	27/08/2020 11:54	39.6005		0	0	0	0	0	0	0	0	0	0	0	0	0	0
11	0	1	2	0d 00:30:00.63000	0d 00:00:00.63000	0.00000003	0.00000009	0.00018669	2.8177	C	5	27/08/2020 11:54	39.6005		0	0	0	0	0	0	0	0	0	0	0	0	0	0
12	0	1	2	0d 00:30:00.86000	0d 00:00:00.86000	0.00000004	0.00000012	0.00018685	2.8334	C	5	27/08/2020 11:54	39.6005		0	0	0	0	0	0	0	0	0	0	0	0	0	0
13	0	1	2	0d 00:30:01.11000	0d 00:00:01.11000	0.00000006	0.00000016	0.00018692	2.8489	C	5	27/08/2020 11:54	39.6005		0	0	0	0	0	0	0	0	0	0	0	0	0	0
14	0	1	2	0d 00:30:01.36000	0d 00:00:01.36000	0.00000007	0.0000002	0.00018692	2.8632	C	5	27/08/2020 11:54	39.6005		0	0	0	0	0	0	0	0	0	0	0	0	0	0
15	0	1	2	0d 00:30:01.63000	0d 00:00:01.63000	0.00000008	0.00000024	0.00018662	2.8774	C	5	27/08/2020 11:54	39.6005		0	0	0	0	0	0	0	0	0	0	0	0	0	0
16	0	1	2	0d 00:30:01.91000	0d 00:00:01.91000	0.0000001	0.00000028	0.00018654	2.8913	C	5	27/08/2020 11:54	39.6005		0	0	0	0	0	0	0	0	0	0	0	0	0	0
17	0	1	2	0d 00:30:02.22000	0d 00:00:02.22000	0.00000011	0.00000033	0.00018654	2.905	C	5	27/08/2020 11:54	39.6005		0	0	0	0	0	0	0	0	0	0	0	0	0	0
18	0	1	2	0d 00:30:02.55000	0d 00:00:02.55000	0.00000013	0.00000038	0.00018677	2.9186	C	5	27/08/2020 11:54	39.6005		0	0	0	0	0	0	0	0	0	0	0	0	0	0
19	0	1	2	0d 00:30:02.91000	0d 00:00:02.91000	0.00000015	0.00000043	0.00018692	2.932	C	5	27/08/2020 11:54	39.6005		0	0	0	0	0	0	0	0	0	0	0	0	0	0
20	0	1	2	0d 00:30:03.29000	0d 00:00:03.29000	0.00000017	0.00000049	0.00018685	2.945	C	5	27/08/2020 11:54	39.6005		0	0	0	0	0	0	0	0	0	0	0	0	0	0
21	0	1	2	0d 00:30:03.70000	0d 00:00:03.70000	0.00000019	0.00000055	0.00018677	2.9577	C	5	27/08/2020 11:54	39.6005		0	0	0	0	0	0	0	0	0	0	0	0	0	0
22	0	1	2	0d 00:30:04.14000	0d 00:00:04.14000	0.00000021	0.00000062	0.00018654	2.9702	C	5	27/08/2020 11:54	39.6005		0	0	0	0	0	0	0	0	0	0	0	0	0	0
23	0	1	2	0d 00:30:04.60000	0d 00:00:04.60000	0.00000024	0.00000069	0.00018662	2.9822	C	5	27/08/2020 11:54	39.6005		0	0	0	0	0	0	0	0	0	0	0	0	0	0
24	0	1	2	0d 00:30:05.09000	0d 00:00:05.09000	0.00000026	0.00000077	0.00018669	2.9944	C	5	27/08/2020 11:54	39.6005		0	0	0	0	0	0	0	0	0	0	0	0	0	0
25	0	1	2	0d 00:30:05.64000	0d 00:00:05.64000	0.00000029	0.00000085	0.00018654	3.0065	C	5	27/08/2020 11:54	39.6005		0	0	0	0	0	0	0	0	0	0	0	0	0	0
26	0	1	2	0d 00:30:06.20000	0d 00:00:06.20000	0.00000032	0.00000094	0.00018669	3.0181	C	5	27/08/2020 11:54	39.6005		0	0	0	0	0	0	0	0	0	0	0	0	0	0
27	0	1	2	0d 00:30:06.81000	0d 00:00:06.81000	0.00000035	0.00000103	0.00018662	3.03	C	5	27/08/2020 11:54	39.6005		0	0	0	0	0	0	0	0	0	0	0	0	0	0
28	0	1	2	0d 00:30:07.45000	0d 00:00:07.45000	0.00000039	0.00000114	0.00018647	3.0416	C	5	27/08/2020 11:54	39.6005		0	0	0	0	0	0	0	0	0	0	0	0	0	0
29	0	1	2	0d 00:30:08.12000	0d 00:00:08.12000	0.00000042	0.00000124	0.00018685	3.0533	C	5	27/08/2020 11:54	39.6005		0	0	0	0	0	0	0	0	0	0	0	0	0	0
30	0	1	2	0d 00:30:08.83000	0d 00:00:08.83000	0.00000046	0.00000135	0.00018692	3.0648	C	5	27/08/2020 11:54	39.5845		0	0	0	0	0	0	0	0	0	0	0	0	0	0
31	0	1	2	0d 00:30:09.57000	0d 00:00:09.57000	0.0000005	0.00000147	0.00018677	3.0762	C	5	27/08/2020 11:54	39.6005		0	0	0	0	0	0	0	0	0	0	0	0	0	0
32	0	1	2	0d 00:30:10.31000	0d 00:00:10.31000	0.00000053	0.00000159	0.00018677	3.0872	C	5	27/08/2020 11:54	39.6005		0	0	0	0	0	0	0	0	0	0	0	0	0	0
33	0	1	2	0d 00:30:11.10000	0d 00:00:11.10000	0.00000058	0.00000172	0.00018662	3.0983	C	5	27/08/2020 11:54	39.5845		0	0	0	0	0	0	0	0	0	0	0	0	0	0
34	0	1	2	0d 00:30:11.93000	0d 00:00:11.93000	0.00000062	0.00000185	0.00018677	3.1099	C	5	27/08/2020 11:54	39.6005		0	0	0	0	0	0	0	0	0	0	0	0	0	0
35	0	1	2	0d 00:30:12.78000	0d 00:00:12.78000	0.00000066	0.00000199	0.00018654	3.1209	C	5	27/08/2020 11:54	39.6005		0	0	0	0	0	0	0	0	0	0	0	0	0	0
36	0	1	2	0d 00:30:13.64000	0d 00:00:13.64000	0.00000071	0.00000213	0.00018669	3.1319	C	5	27/08/2020 11:54	39.6005		0	0	0	0	0	0	0	0	0	0	0	0	0	0
37	0	1	2	0d 00:30:14.52000	0d 00:00:14.52000	0.00000075	0.00000227	0.00018677	3.1429	C	5	27/08/2020 11:54	39.6005		0	0	0	0	0	0	0	0	0	0	0	0	0	0
38	0	1	2	0d 00:30:15.43000	0d 00:00:15.43000	0.0000008	0.00000242	0.00018669	3.1537	C	5	27/08/2020 11:54	39.6005		0	0	0	0	0	0	0	0	0	0	0	0	0	0
39	0	1	2	0d 00:30:16.34000	0d 00:00:16.34000	0.00000085	0.00000257	0.00018677	3.1647	C	5	27/08/2020 11:54	39.6005		0	0	0	0	0	0	0	0	0	0	0	0	0	0
40	0	1	2	0d 00:30:17.29000	0d 00:00:17.29000	0.0000009	0.00000272	0.00018662	3.1756	C	5	27/08/2020 11:54	39.6005		0	0	0	0	0	0	0	0	0	0	0	0	0	0
41	0	1	2	0d 00:30:18.25000	0d 00:00:18.25000	0.00000095	0.00000288	0.00018669	3.1862	C	5	27/08/2020 11:54	39.6165		0	0	0	0	0	0	0	0	0	0	0	0	0	0
42	0	1	2	0d 00:30:19.22000	0d 00:00:19.22000	0.000001	0.00000304	0.00018677	3.1971	C	5	27/08/2020 11:54	39.6005		0	0	0	0	0	0	0	0	0	0	0	0	0	0
43	0	1	2	0d 00:30:20.22000	0d 00:00:20.22000	0.00000105	0.00000321	0.00018677	3.2079	C	5	27/08/2020 11:54	39.6165		0	0	0	0	0	0	0	0	0	0	0	0	0	0
44	0	1	2	0d 00:30:21.24000	0d 00:00:21.24000	0.0000011	0.00000338	0.00018677	3.2187	C	5	27/08/2020 11:54	39.6165		0	0	0	0	0	0	0	0	0	0	0	0	0	0
45	0	1	2	0d 00:30:22.26000	0d 00:00:22.26000	0.00000115	0.00000355	0.00018654	3.2296	C	5	27/08/2020 11:54	39.6165		0	0	0	0	0	0	0	0	0	0	0	0	0	0
46	0	1	2	0d 00:30:23.32000	0d 00:00:23.32000	0.00000121	0.00000373	0.00018677	3.2404	C	5	27/08/2020 11:54	39.6165		0	0	0	0	0	0	0	0	0	0	0	0	0	0
47	0	1	2	0d 00:30:24.41000	0d 00:00:24.41000	0.00000127	0.00000391	0.00018654	3.2512	C	5	27/08/2020 11:54	39.6165		0	0	0	0	0	0	0	0	0	0	0	0	0	0
48	0	1	2	0d 00:30:25.48000	0d 00:00:25.48000	0.00000132	0.00000409	0.00018685	3.2619	C	5	27/08/2020 11:54	39.6005		0	0	0	0	0	0	0	0	0	0	0	0	0	0
49	0	1	2	0d 00:30:26.60000	0d 00:00:26.60000	0.00000138	0.00000428	0.00018677	3.2726	C	5	27/08/2020 11:54	39.6005		0	0	0	0	0	0	0	0	0	0	0	0	0	0
50	0	1	2	0d 00:30:27.70000	0d 00:00:27.70000	0.00000144	0.00000447	0.00018692	3.2833	C	5	27/08/2020 11:54	39.6005		0	0	0	0	0	0	0	0	0	0	0	0	0	0
51	0	1	2	0d 00:30:28.85000	0d 00:00:28.85000	0.0000015	0.00000467	0.00018677	3.2941	C	5	27/08/2020 11:54	39.6005		0	0	0	0	0	0	0	0	0	0	0	0	0	0
52	0	1	2	0d 00:30:29.99000	0d 00:00:29.99000	0.00000155	0.00000486	0.00018692	3.3043	C	5	27/08/2020 11:54	39.6005		0	0	0	0	0	0	0	0	0	0	0	0	0	0
53	0	1	2	0d 00:30:31.17000	0d 00:00:31.17000	0.00000162	0.00000506	0.00018685	3.3152	C	5	27/08/2020 11:54	39.6165		0	0	0	0	0	0	0	0	0	0	0	0	0	0
54	0	1	2	0d 00:30:32.35000	0d 00:00:32.35000	0.00000168	0.00000527	0.00018692	3.326	C	5	27/08/2020 11:55	39.6165		0	0	0	0	0	0	0	0	0	0	0	0	0	0
55	0	1	2	0d 00:30:33.63000	0d 00:00:33.63000	0.00000174	0.00000549	0.00018669	3.337	C	5	27/08/2020 11:55	39.6165		0	0	0	0	0	0	0	0	0	0	0	0	0	0
56	0	1	2	0d 00:30:34.89000	0d 00:00:34.89000	0.00000181	0.00000571	0.00018685	3.3475	C	5	27/08/2020 11:55	39.6165		0	0	0	0	0	0	0	0	0	0	0	0	0	0
57	0	1	2	0d 00:30:36.16000	0d 00:00:36.16000	0.00000188	0.00000593	0.00018677	3.3584	C	5	27/08/2020 11:55	39.6165		0	0	0	0	0	0	0	0	0	0	0	0	0	0
58	0	1	2	0d 00:30:37.50000	0d 00:00:37.50000	0.00000194	0.00000616	0.00018669	3.369	C	5	27/08/2020 11:55	39.6165		0	0	0	0	0	0	0	0	0	0	0	0	0	0
59	0	1	2	0d 00:30:38.81000	0d 00:00:38.81000	0.00000201	0.00000639	0.00018677	3.3796	C	5	27/08/2020 11:55	39.6165		0	0	0	0	0	0	0	0	0	0	0	0	0	0
60	0	1	2	0d 00:30:40.18000	0d 00:00:40.18000	0.00000208	0.00000663	0.00018662	3.3902	C	5	27/08/2020 11:55	39.6005		0	0	0	0	0	0	0	0	0	0	0	0	0	0
61	0	1	2	0d 00:30:41.54000	0d 00:00:41.54000	0.00000215	0.00000687	0.00018662	3.4008	C	5	27/08/2020 11:55	39.6005		0	0	0	0	0	0	0	0	0	0	0	0	0	0
62	0	1	2	0d 00:30:42.94000	0d 00:00:42.94000	0.00000223	0.00000712	0.00018654	3.4113	C	5	27/08/2020 11:55	39.5845		0	0	0	0	0	0	0	0	0	0	0	0	0	0
63	0	1	2	0d 00:30:44.35000	0d 00:00:44.35000	0.0000023	0.00000737	0.00018669	3.4218	C	5	27/08/2020 11:55	39.5685		0	0	0	0	0	0	0	0	0	0	0	0	0	0
64	0	1	2	0d 00:30:45.84000	0d 00:00:45.84000	0.00000238	0.00000763	0.00018662	3.4324	C	5	27/08/2020 11:55	39.5524		0	0	0	0	0	0	0	0	0	0	0	0	0	0
65	0	1	2	0d 00:30:47.37000	0d 00:00:47.37000	0.00000246	0.00000791	0.00018662	3.443	C	5	27/08/2020 11:55	39.5364		0	0	0	0	0	0	0	0	0	0	0	0	0	0
66	0	1	2	0d 00:30:48.94000	0d 00:00:48.94000	0.00000254	0.00000819	0.00018662	3.4536	C	5	27/08/2020 11:55	39.5204		0	0	0	0	0	0	0	0	0	0	0	0	0	0
67	0	1	2	0d 00:30:50.53000	0d 00:00:50.53000	0.00000262	0.00000847	0.00018685	3.4643	C	5	27/08/2020 11:55	39.5044		0	0	0	0	0	0	0	0	0	0	0	0	0	0
68	0	1	2	0d 00:30:52.21000	0d 00:00:52.21000	0.00000271	0.00000877	0.00018662	3.4746	C	5	27/08/2020 11:55	39.5044		0	0	0	0	0	0	0	0	0	0	0	0	0	0
69	0	1	2	0d 00:30:53.89000	0d 00:00:53.89000	0.00000279	0.00000908	0.00018685	3.4852	C	5	27/08/2020 11:55	39.4884		0	0	0	0	0	0	0	0	0	0	0	0	0	0
70	0	1	2	0d 00:30:55.64000	0d 00:00:55.64000	0.00000289	0.00000939	0.00018685	3.4954	C	5	27/08/2020 11:55	39.4884		0	0	0	0	0	0	0	0	0	0	0	0	0	0
71	0	1	2	0d 00:30:57.45000	0d 00:00:57.45000	0.00000298	0.00000972	0.00018669	3.5061	C	5	27/08/2020 11:55	39.4723		0	0	0	0	0	0	0	0	0	0	0	0	0	0
72	0	1	2	0d 00:30:59.36000	0d 00:00:59.36000	0.00000308	0.00001007	0.00018669	3.5164	C	5	27/08/2020 11:55	39.4723		0	0	0	0	0	0	0	0	0	0	0	0	0	0
73	0	1	2	0d 00:31:01.35000	0d 00:01:01.35000	0.00000318	0.00001043	0.00018669	3.527	C	5	27/08/2020 11:55	39.4723		0	0	0	0	0	0	0	0	0	0	0	0	0	0
74	0	1	2	0d 00:31:03.39000	0d 00:01:03.39000	0.00000329	0.00001081	0.00018662	3.5373	C	5	27/08/2020 11:55	39.4884		0	0	0	0	0	0	0	0	0	0	0	0	0	0
75	0	1	2	0d 00:31:05.57000	0d 00:01:05.57000	0.0000034	0.00001121	0.00018677	3.548	C	5	27/08/2020 11:55	39.5044		0	0	0	0	0	0	0	0	0	0	0	0	0	0
76	0	1	2	0d 00:31:07.92000	0d 00:01:07.92000	0.00000352	0.00001164	0.000187	3.5586	C	5	27/08/2020 11:55	39.5044		0	0	0	0	0	0	0	0	0	0	0	0	0	0
77	0	1	2	0d 00:31:10.34000	0d 00:01:10.34000	0.00000365	0.00001209	0.00018708	3.5688	C	5	27/08/2020 11:55	39.5044		0	0	0	0	0	0	0	0	0	0	0	0	0	0
78	0	1	2	0d 00:31:12.99000	0d 00:01:12.99000	0.00000379	0.00001258	0.00018669	3.5795	C	5	27/08/2020 11:55	39.5044		0	0	0	0	0	0	0	0	0	0	0	0	0	0
79	0	1	2	0d 00:31:15.91000	0d 00:01:15.91000	0.00000394	0.00001312	0.00018662	3.5897	C	5	27/08/2020 11:55	39.5204		0	0	0	0	0	0	0	0	0	0	0	0	0	0
80	0	1	2	0d 00:31:19.19000	0d 00:01:19.19000	0.00000411	0.00001374	0.00018708	3.6001	C	5	27/08/2020 11:55	39.5204		0	0	0	0	0	0	0	0	0	0	0	0	0	0
81	0	1	2	0d 00:31:23.11000	0d 00:01:23.11000	0.00000431	0.00001447	0.00018692	3.6101	C	5	27/08/2020 11:55	39.5524		0	0	0	0	0	0	0	0	0	0	0	0	0	0
82	0	1	2	0d 00:31:28.00000	0d 00:01:28.00000	0.00000456	0.00001539	0.00018677	3.6202	C	5	27/08/2020 11:55	39.5524		0	0	0	0	0	0	0	0	0	0	0	0	0	0
83	0	1	2	0d 00:31:34.32000	0d 00:01:34.32000	0.00000489	0.00001657	0.00018677	3.6304	C	5	27/08/2020 11:56	39.5685		0	0	0	0	0	0	0	0	0	0	0	0	0	0
84	0	1	2	0d 00:31:44.63000	0d 00:01:44.63000	0.00000543	0.00001852	0.00018662	3.6405	C	5	27/08/2020 11:56	39.6005		0	0	0	0	0	0	0	0	0	0	0	0	0	0
85	0	1	2	0d 00:32:02.90000	0d 00:02:02.90000	0.00000637	0.00002197	0.00018669	3.6506	C	5	27/08/2020 11:56	39.6005		0	0	0	0	0	0	0	0	0	0	0	0	0	0
86	0	1	2	0d 00:32:46.25000	0d 00:02:46.25000	0.00000862	0.0000302	0.00018669	3.6606	C	5	27/08/2020 11:57	39.4884		0	0	0	0	0	0	0	0	0	0	0	0	0	0
87	0	1	2	0d 00:42:46.25000	0d 00:12:46.25000	0.00003975	0.00014436	0.00018692	3.6658	C	1	27/08/2020 12:07	39.6646		0	0	0	0	0	0	0	0	0	0	0	0	0	0
88	0	1	2	0d 00:52:46.25000	0d 00:22:46.25000	0.00007087	0.00025838	0.00018692	3.6622	C	1	27/08/2020 12:17	39.5685		0	0	0	0	0	0	0	0	0	0	0	0	0	0
89	0	1	2	0d 01:02:46.25000	0d 00:32:46.25000	0.00010199	0.00037236	0.00018677	3.6625	C	1	27/08/2020 12:27	39.5685		0	0	0	0	0	0	0	0	0	0	0	0	0	0
90	0	1	2	0d 01:12:46.25000	0d 00:42:46.25000	0.00013312	0.00048637	0.00018669	3.6638	C	1	27/08/2020 12:37	39.5524		0	0	0	0	0	0	0	0	0	0	0	0	0	0
91	0	1	2	0d 01:22:46.25000	0d 00:52:46.25000	0.00016424	0.00060044	0.00018669	3.6661	C	1	27/08/2020 12:47	39.6165		0	0	0	0	0	0	0	0	0	0	0	0	0	0
92	0	1	2	0d 01:32:46.25000	0d 01:02:46.25000	0.00019536	0.00071458	0.00018654	3.668	C	1	27/08/2020 12:57	39.2		0	0	0	0	0	0	0	0	0	0	0	0	0	0
93	0	1	2	0d 01:42:46.25000	0d 01:12:46.25000	0.00022649	0.00082878	0.00018677	3.6701	C	1	27/08/2020 13:07	39.7447		0	0	0	0	0	0	0	0	0	0	0	0	0	0
94	0	1	2	0d 01:52:46.25000	0d 01:22:46.25000	0.00025761	0.00094303	0.00018677	3.6719	C	1	27/08/2020 13:17	33.0966		0	0	0	0	0	0	0	0	0	0	0	0	0	0
95	0	1	2	0d 02:02:46.25000	0d 01:32:46.25000	0.00028873	0.00105735	0.00018692	3.6738	C	1	27/08/2020 13:27	40.9597		0	0	0	0	0	0	0	0	0	0	0	0	0	0
96	0	1	2	0d 02:12:46.25000	0d 01:42:46.25000	0.00031986	0.00117171	0.00018669	3.6754	C	1	27/08/2020 13:37	40.2839		0	0	0	0	0	0	0	0	0	0	0	0	0	0
97	0	1	2	0d 02:22:46.25000	0d 01:52:46.25000	0.00035098	0.00128613	0.00018662	3.6771	C	1	27/08/2020 13:47	39.5524		0	0	0	0	0	0	0	0	0	0	0	0	0	0
98	0	1	2	0d 02:32:46.25000	0d 02:02:46.25000	0.0003821	0.0014006	0.00018692	3.6788	C	1	27/08/2020 13:57	39.3762		0	0	0	0	0	0	0	0	0	0	0	0	0	0
99	0	1	2	0d 02:42:46.25000	0d 02:12:46.25000	0.00041323	0.00151512	0.00018647	3.68	C	1	27/08/2020 14:07	39.216		0	0	0	0	0	0	0	0	0	0	0	0	0	0
100	0	1	2	0d 02:52:46.25000	0d 02:22:46.25000	0.00044435	0.00162955	0.00018662	3.6748	C	1	27/08/2020 14:17	40.1581		0	0	0	0	0	0	0	0	0	0	0	0	0	0
101	0	1	2	0d 03:02:46.25000	0d 02:32:46.25000	0.00047547	0.00174391	0.00018654	3.6744	C	1	27/08/2020 14:27	36.6049		0	0	0	0	0	0	0	0	0	0	0	0	0	0
102	0	1	2	0d 03:12:46.25000	0d 02:42:46.25000	0.0005066	0.00185829	0.00018685	3.6756	C	1	27/08/2020 14:37	40.111		0	0	0	0	0	0	0	0	0	0	0	0	0	0
103	0	1	2	0d 03:22:46.25000	0d 02:52:46.25000	0.00053772	0.00197271	0.00018677	3.6773	C	1	27/08/2020 14:47	40.221		0	0	0	0	0	0	0	0	0	0	0	0	0	0
104	0	1	2	0d 03:32:46.25000	0d 03:02:46.25000	0.00056884	0.00208723	0.00018669	3.6823	C	1	27/08/2020 14:57	39.8568		0	0	0	0	0	0	0	0	0	0	0	0	0	0
105	0	1	2	0d 03:42:46.25000	0d 03:12:46.25000	0.00059997	0.00220189	0.00018685	3.6852	C	1	27/08/2020 15:07	39.8248		0	0	0	0	0	0	0	0	0	0	0	0	0	0
106	0	1	2	0d 03:52:46.25000	0d 03:22:46.25000	0.00063109	0.00231662	0.00018677	3.6875	C	1	27/08/2020 15:17	39.7927		0	0	0	0	0	0	0	0	0	0	0	0	0	0
107	0	1	2	0d 04:02:46.25000	0d 03:32:46.25000	0.00066221	0.00243142	0.00018669	3.689	C	1	27/08/2020 15:27	39.7767		0	0	0	0	0	0	0	0	0	0	0	0	0	0
108	0	1	2	0d 04:12:46.25000	0d 03:42:46.25000	0.00069334	0.00254627	0.00018692	3.6907	C	1	27/08/2020 15:37	39.8408		0	0	0	0	0	0	0	0	0	0	0	0	0	0
109	0	1	2	0d 04:22:46.25000	0d 03:52:46.25000	0.00072446	0.00266116	0.00018662	3.6924	C	1	27/08/2020 15:47	39.7927		0	0	0	0	0	0	0	0	0	0	0	0	0	0
110	0	1	2	0d 04:32:46.25000	0d 04:02:46.25000	0.00075558	0.00277611	0.00018662	3.6941	C	1	27/08/2020 15:57	39.7927		0	0	0	0	0	0	0	0	0	0	0	0	0	0
111	0	1	2	0d 04:42:46.25000	0d 04:12:46.25000	0.00078671	0.00289111	0.00018654	3.6956	C	1	27/08/2020 16:07	39.7447		0	0	0	0	0	0	0	0	0	0	0	0	0	0
112	0	1	2	0d 04:52:46.25000	0d 04:22:46.25000	0.00081783	0.00300615	0.00018692	3.6971	C	1	27/08/2020 16:17	39.6966		0	0	0	0	0	0	0	0	0	0	0	0	0	0
113	0	1	2	0d 05:02:46.25000	0d 04:32:46.25000	0.00084895	0.00312125	0.00018669	3.6989	C	1	27/08/2020 16:27	39.7126		0	0	0	0	0	0	0	0	0	0	0	0	0	0
114	0	1	2	0d 05:12:46.25000	0d 04:42:46.25000	0.00088008	0.00323639	0.00018685	3.7003	C	1	27/08/2020 16:37	39.6806		0	0	0	0	0	0	0	0	0	0	0	0	0	0
115	0	1	2	0d 05:22:46.25000	0d 04:52:46.25000	0.0009112	0.00335158	0.00018669	3.702	C	1	27/08/2020 16:47	39.8088		0	0	0	0	0	0	0	0	0	0	0	0	0	0
116	0	1	2	0d 05:32:46.25000	0d 05:02:46.25000	0.00094232	0.00346683	0.00018685	3.7037	C	1	27/08/2020 16:57	39.7287		0	0	0	0	0	0	0	0	0	0	0	0	0	0
117	0	1	2	0d 05:42:46.25000	0d 05:12:46.25000	0.00097345	0.00358213	0.00018669	3.7053	C	1	27/08/2020 17:07	39.6646		0	0	0	0	0	0	0	0	0	0	0	0	0	0
118	0	1	2	0d 05:52:46.25000	0d 05:22:46.25000	0.00100457	0.00369749	0.00018677	3.7073	C	1	27/08/2020 17:17	39.6806		0	0	0	0	0	0	0	0	0	0	0	0	0	0
119	0	1	2	0d 06:02:46.25000	0d 05:32:46.25000	0.00103569	0.0038129	0.00018669	3.7092	C	1	27/08/2020 17:27	39.7126		0	0	0	0	0	0	0	0	0	0	0	0	0	0
120	0	1	2	0d 06:12:46.25000	0d 05:42:46.25000	0.00106682	0.00392836	0.00018662	3.7107	C	1	27/08/2020 17:37	39.6966		0	0	0	0	0	0	0	0	0	0	0	0	0	0
121	0	1	2	0d 06:22:46.25000	0d 05:52:46.25000	0.00109794	0.00404389	0.00018685	3.713	C	1	27/08/2020 17:47	39.7287		0	0	0	0	0	0	0	0	0	0	0	0	0	0
122	0	1	2	0d 06:32:46.25000	0d 06:02:46.25000	0.00112906	0.00415948	0.00018677	3.7147	C	1	27/08/2020 17:57	39.6325		0	0	0	0	0	0	0	0	0	0	0	0	0	0
123	0	1	2	0d 06:42:46.25000	0d 06:12:46.25000	0.00116019	0.00427513	0.00018662	3.7168	C	1	27/08/2020 18:07	39.7126		0	0	0	0	0	0	0	0	0	0	0	0	0	0
124	0	1	2	0d 06:52:46.25000	0d 06:22:46.25000	0.00119131	0.00439084	0.00018677	3.7188	C	1	27/08/2020 18:17	39.6966		0	0	0	0	0	0	0	0	0	0	0	0	0	0
125	0	1	2	0d 07:02:46.25000	0d 06:32:46.25000	0.00122243	0.00450662	0.00018677	3.7209	C	1	27/08/2020 18:27	39.6486		0	0	0	0	0	0	0	0	0	0	0	0	0	0
126	0	1	2	0d 07:12:46.25000	0d 06:42:46.25000	0.00125356	0.00462246	0.000187	3.7234	C	1	27/08/2020 18:37	39.6325		0	0	0	0	0	0	0	0	0	0	0	0	0	0
127	0	1	2	0d 07:22:46.25000	0d 06:52:46.25000	0.00128468	0.00473838	0.00018685	3.7255	C	1	27/08/2020 18:47	39.6165		0	0	0	0	0	0	0	0	0	0	0	0	0	0
128	0	1	2	0d 07:32:46.25000	0d 07:02:46.25000	0.00131581	0.00485436	0.00018662	3.7278	C	1	27/08/2020 18:57	39.7126		0	0	0	0	0	0	0	0	0	0	0	0	0	0
129	0	1	2	0d 07:42:46.25000	0d 07:12:46.25000	0.00134693	0.00497042	0.00018669	3.7299	C	1	27/08/2020 19:07	39.6165		0	0	0	0	0	0	0	0	0	0	0	0	0	0
130	0	1	2	0d 07:52:46.25000	0d 07:22:46.25000	0.00137805	0.00508655	0.00018685	3.7322	C	1	27/08/2020 19:17	39.6966		0	0	0	0	0	0	0	0	0	0	0	0	0	0
131	0	1	2	0d 08:02:46.25000	0d 07:32:46.25000	0.00140918	0.00520275	0.00018685	3.735	C	1	27/08/2020 19:27	39.5685		0	0	0	0	0	0	0	0	0	0	0	0	0	0
132	0	1	2	0d 08:12:46.25000	0d 07:42:46.25000	0.0014403	0.00531902	0.00018669	3.7371	C	1	27/08/2020 19:37	39.5364		0	0	0	0	0	0	0	0	0	0	0	0	0	0
133	0	1	2	0d 08:22:46.25000	0d 07:52:46.25000	0.00147142	0.00543537	0.00018677	3.7397	C	1	27/08/2020 19:47	39.5524		0	0	0	0	0	0	0	0	0	0	0	0	0	0
134	0	1	2	0d 08:27:04.62000	0d 07:57:04.62000	0.00148482	0.00548539	0.00018677	3.7296	C	5	27/08/2020 19:51	39.7126		0	0	0	0	0	0	0	0	0	0	0	0	0	0
135	0	1	2	0d 08:37:04.62000	0d 08:07:04.62000	0.00151595	0.00560144	0.00018685	3.7276	C	1	27/08/2020 20:01	39.152		0	0	0	0	0	0	0	0	0	0	0	0	0	0
136	0	1	2	0d 08:47:04.62000	0d 08:17:04.62000	0.00154707	0.00571743	0.00018677	3.7256	C	1	27/08/2020 20:11	39.0078		0	0	0	0	0	0	0	0	0	0	0	0	0	0
137	0	1	2	0d 08:57:04.62000	0d 08:27:04.62000	0.00157819	0.00583336	0.00018669	3.7244	C	1	27/08/2020 20:21	39.6165		0	0	0	0	0	0	0	0	0	0	0	0	0	0
138	0	1	2	0d 09:07:04.62000	0d 08:37:04.62000	0.00160932	0.00594926	0.00018685	3.7229	C	1	27/08/2020 20:31	39.6165		0	0	0	0	0	0	0	0	0	0	0	0	0	0
139	0	1	2	0d 09:17:04.62000	0d 08:47:04.62000	0.00164044	0.00606513	0.00018692	3.7237	C	1	27/08/2020 20:41	39.6806		0	0	0	0	0	0	0	0	0	0	0	0	0	0
140	0	1	2	0d 09:27:04.62000	0d 08:57:04.62000	0.00167156	0.0061811	0.00018685	3.7307	C	1	27/08/2020 20:51	39.5845		0	0	0	0	0	0	0	0	0	0	0	0	0	0
141	0	1	2	0d 09:37:04.62000	0d 09:07:04.62000	0.00170269	0.00629726	0.00018662	3.7334	C	1	27/08/2020 21:01	39.6325		0	0	0	0	0	0	0	0	0	0	0	0	0	0
142	0	1	2	0d 09:47:04.62000	0d 09:17:04.62000	0.00173381	0.00641351	0.00018669	3.7359	C	1	27/08/2020 21:11	39.5204		0	0	0	0	0	0	0	0	0	0	0	0	0	0
143	0	1	2	0d 09:57:04.62000	0d 09:27:04.62000	0.00176493	0.00652983	0.00018677	3.7386	C	1	27/08/2020 21:21	39.5364		0	0	0	0	0	0	0	0	0	0	0	0	0	0
144	0	1	2	0d 10:07:04.62000	0d 09:37:04.62000	0.00179606	0.00664622	0.00018662	3.7411	C	1	27/08/2020 21:31	39.5364		0	0	0	0	0	0	0	0	0	0	0	0	0	0
145	0	1	2	0d 10:17:04.62000	0d 09:47:04.62000	0.00182718	0.00676268	0.00018669	3.7429	C	1	27/08/2020 21:41	39.3282		0	0	0	0	0	0	0	0	0	0	0	0	0	0
146	0	1	2	0d 10:27:04.62000	0d 09:57:04.62000	0.0018583	0.00687921	0.00018685	3.7452	C	1	27/08/2020 21:51	39.6646		0	0	0	0	0	0	0	0	0	0	0	0	0	0
147	0	1	2	0d 10:37:04.62000	0d 10:07:04.62000	0.00188943	0.00699581	0.00018677	3.7472	C	1	27/08/2020 22:01	39.6966		0	0	0	0	0	0	0	0	0	0	0	0	0	0
148	0	1	2	0d 10:47:04.62000	0d 10:17:04.62000	0.00192055	0.00711247	0.00018685	3.7493	C	1	27/08/2020 22:11	39.6486		0	0	0	0	0	0	0	0	0	0	0	0	0	0
149	0	1	2	0d 10:57:04.62000	0d 10:27:04.62000	0.00195168	0.0072292	0.00018669	3.7513	C	1	27/08/2020 22:21	39.6646		0	0	0	0	0	0	0	0	0	0	0	0	0	0
150	0	1	2	0d 11:07:04.62000	0d 10:37:04.62000	0.0019828	0.00734599	0.00018685	3.7533	C	1	27/08/2020 22:31	39.6325		0	0	0	0	0	0	0	0	0	0	0	0	0	0
151	0	1	2	0d 11:17:04.62000	0d 10:47:04.62000	0.00201392	0.00746284	0.00018669	3.7557	C	1	27/08/2020 22:41	39.6005		0	0	0	0	0	0	0	0	0	0	0	0	0	0
152	0	1	2	0d 11:27:04.62000	0d 10:57:04.62000	0.00204505	0.00757976	0.00018685	3.758	C	1	27/08/2020 22:51	39.5685		0	0	0	0	0	0	0	0	0	0	0	0	0	0
153	0	1	2	0d 11:37:04.62000	0d 11:07:04.62000	0.00207617	0.00769675	0.00018654	3.7601	C	1	27/08/2020 23:01	39.6165		0	0	0	0	0	0	0	0	0	0	0	0	0	0
154	0	1	2	0d 11:47:04.62000	0d 11:17:04.62000	0.00210729	0.00781382	0.00018685	3.7624	C	1	27/08/2020 23:11	39.6966		0	0	0	0	0	0	0	0	0	0	0	0	0	0
155	0	1	2	0d 11:57:04.62000	0d 11:27:04.62000	0.00213842	0.00793095	0.00018669	3.7644	C	1	27/08/2020 23:21	39.6325		0	0	0	0	0	0	0	0	0	0	0	0	0	0
156	0	1	2	0d 12:07:04.62000	0d 11:37:04.62000	0.00216954	0.00804815	0.00018685	3.7668	C	1	27/08/2020 23:31	39.5845		0	0	0	0	0	0	0	0	0	0	0	0	0	0
157	0	1	2	0d 12:17:04.62000	0d 11:47:04.62000	0.00220066	0.00816543	0.00018654	3.769	C	1	27/08/2020 23:41	39.5524		0	0	0	0	0	0	0	0	0	0	0	0	0	0
158	0	1	2	0d 12:27:04.62000	0d 11:57:04.62000	0.00223179	0.00828277	0.00018647	3.7714	C	1	27/08/2020 23:51	39.5044		0	0	0	0	0	0	0	0	0	0	0	0	0	0
159	0	1	2	0d 12:37:04.62000	0d 12:07:04.62000	0.00226291	0.00840019	0.00018662	3.7739	C	1	28/08/2020 00:01	39.6646		0	0	0	0	0	0	0	0	0	0	0	0	0	0
160	0	1	2	0d 12:47:04.62000	0d 12:17:04.62000	0.00229403	0.00851768	0.00018685	3.7762	C	1	28/08/2020 00:11	39.5204		0	0	0	0	0	0	0	0	0	0	0	0	0	0
161	0	1	2	0d 12:57:04.62000	0d 12:27:04.62000	0.00232516	0.00863525	0.00018685	3.7786	C	1	28/08/2020 00:21	39.6165		0	0	0	0	0	0	0	0	0	0	0	0	0	0
162	0	1	2	0d 13:07:04.62000	0d 12:37:04.62000	0.00235628	0.00875289	0.00018692	3.7812	C	1	28/08/2020 00:31	39.4884		0	0	0	0	0	0	0	0	0	0	0	0	0	0
163	0	1	2	0d 13:17:04.62000	0d 12:47:04.62000	0.0023874	0.00887062	0.00018662	3.7838	C	1	28/08/2020 00:41	39.5364		0	0	0	0	0	0	0	0	0	0	0	0	0	0
164	0	1	2	0d 13:27:04.62000	0d 12:57:04.62000	0.00241853	0.00898843	0.00018677	3.7865	C	1	28/08/2020 00:51	39.6486		0	0	0	0	0	0	0	0	0	0	0	0	0	0
165	0	1	2	0d 13:37:04.62000	0d 13:07:04.62000	0.00244965	0.00910632	0.00018669	3.789	C	1	28/08/2020 01:01	39.6646		0	0	0	0	0	0	0	0	0	0	0	0	0	0
166	0	1	2	0d 13:47:04.62000	0d 13:17:04.62000	0.00248077	0.0092243	0.00018669	3.792	C	1	28/08/2020 01:11	39.6646		0	0	0	0	0	0	0	0	0	0	0	0	0	0
167	0	1	2	0d 13:57:04.62000	0d 13:27:04.62000	0.0025119	0.00934236	0.00018669	3.7949	C	1	28/08/2020 01:21	39.6966		0	0	0	0	0	0	0	0	0	0	0	0	0	0
168	0	1	2	0d 14:07:04.62000	0d 13:37:04.62000	0.00254302	0.00946053	0.00018685	3.7978	C	1	28/08/2020 01:31	39.6646		0	0	0	0	0	0	0	0	0	0	0	0	0	0
169	0	1	2	0d 14:17:04.62000	0d 13:47:04.62000	0.00257414	0.00957878	0.00018677	3.8012	C	1	28/08/2020 01:41	39.5845		0	0	0	0	0	0	0	0	0	0	0	0	0	0
170	0	1	2	0d 14:27:04.62000	0d 13:57:04.62000	0.00260527	0.00969714	0.00018669	3.8044	C	1	28/08/2020 01:51	39.5845		0	0	0	0	0	0	0	0	0	0	0	0	0	0
171	0	1	2	0d 14:37:04.62000	0d 14:07:04.62000	0.00263639	0.00981561	0.00018654	3.8077	C	1	28/08/2020 02:01	39.5044		0	0	0	0	0	0	0	0	0	0	0	0	0	0
172	0	1	2	0d 14:47:04.62000	0d 14:17:04.62000	0.00266751	0.00993418	0.00018692	3.8116	C	1	28/08/2020 02:11	39.5364		0	0	0	0	0	0	0	0	0	0	0	0	0	0
173	0	1	2	0d 14:57:04.62000	0d 14:27:04.62000	0.00269864	0.0100529	0.00018692	3.8151	C	1	28/08/2020 02:21	39.5845		0	0	0	0	0	0	0	0	0	0	0	0	0	0
174	0	1	2	0d 15:07:04.62000	0d 14:37:04.62000	0.00272976	0.0101717	0.00018662	3.8192	C	1	28/08/2020 02:31	39.6646		0	0	0	0	0	0	0	0	0	0	0	0	0	0
175	0	1	2	0d 15:17:04.62000	0d 14:47:04.62000	0.00276088	0.0102906	0.00018669	3.8233	C	1	28/08/2020 02:41	39.6005		0	0	0	0	0	0	0	0	0	0	0	0	0	0
176	0	1	2	0d 15:27:04.62000	0d 14:57:04.62000	0.00279201	0.0104097	0.00018662	3.8276	C	1	28/08/2020 02:51	39.5845		0	0	0	0	0	0	0	0	0	0	0	0	0	0
177	0	1	2	0d 15:37:04.62000	0d 15:07:04.62000	0.00282313	0.0105289	0.00018669	3.832	C	1	28/08/2020 03:01	39.5524		0	0	0	0	0	0	0	0	0	0	0	0	0	0
178	0	1	2	0d 15:47:04.62000	0d 15:17:04.62000	0.00285425	0.0106482	0.00018654	3.8366	C	1	28/08/2020 03:11	39.5524		0	0	0	0	0	0	0	0	0	0	0	0	0	0
179	0	1	2	0d 15:57:04.62000	0d 15:27:04.62000	0.00288538	0.0107677	0.00018692	3.8415	C	1	28/08/2020 03:21	39.6806		0	0	0	0	0	0	0	0	0	0	0	0	0	0
180	0	1	2	0d 16:07:04.62000	0d 15:37:04.62000	0.0029165	0.0108873	0.00018662	3.8462	C	1	28/08/2020 03:31	39.5845		0	0	0	0	0	0	0	0	0	0	0	0	0	0
181	0	1	2	0d 16:17:04.62000	0d 15:47:04.62000	0.00294762	0.0110071	0.00018669	3.8514	C	1	28/08/2020 03:41	39.6486		0	0	0	0	0	0	0	0	0	0	0	0	0	0
182	0	1	2	0d 16:27:04.62000	0d 15:57:04.62000	0.00297875	0.0111271	0.00018669	3.8567	C	1	28/08/2020 03:51	39.6806		0	0	0	0	0	0	0	0	0	0	0	0	0	0
183	0	1	2	0d 16:37:04.62000	0d 16:07:04.62000	0.00300987	0.0112472	0.00018662	3.8627	C	1	28/08/2020 04:01	39.6966		0	0	0	0	0	0	0	0	0	0	0	0	0	0
184	0	1	2	0d 16:47:04.62000	0d 16:17:04.62000	0.00304099	0.0113675	0.00018692	3.8682	C	1	28/08/2020 04:11	39.5524		0	0	0	0	0	0	0	0	0	0	0	0	0	0
185	0	1	2	0d 16:57:04.62000	0d 16:27:04.62000	0.00307212	0.011488	0.00018677	3.874	C	1	28/08/2020 04:21	39.6325		0	0	0	0	0	0	0	0	0	0	0	0	0	0
186	0	1	2	0d 17:07:04.62000	0d 16:37:04.62000	0.00310324	0.0116086	0.00018669	3.8801	C	1	28/08/2020 04:31	39.6005		0	0	0	0	0	0	0	0	0	0	0	0	0	0
187	0	1	2	0d 17:17:04.62000	0d 16:47:04.62000	0.00313436	0.0117295	0.00018662	3.886	C	1	28/08/2020 04:41	39.6646		0	0	0	0	0	0	0	0	0	0	0	0	0	0
188	0	1	2	0d 17:27:04.62000	0d 16:57:04.62000	0.00316549	0.0118505	0.00018669	3.8926	C	1	28/08/2020 04:51	39.6646		0	0	0	0	0	0	0	0	0	0	0	0	0	0
189	0	1	2	0d 17:37:04.62000	0d 17:07:04.62000	0.00319661	0.0119718	0.00018662	3.8991	C	1	28/08/2020 05:01	39.6646		0	0	0	0	0	0	0	0	0	0	0	0	0	0
190	0	1	2	0d 17:47:04.62000	0d 17:17:04.62000	0.00322773	0.0120932	0.00018662	3.9057	C	1	28/08/2020 05:11	39.5845		0	0	0	0	0	0	0	0	0	0	0	0	0	0
191	0	1	2	0d 17:57:04.62000	0d 17:27:04.62000	0.00325886	0.0122149	0.00018662	3.9121	C	1	28/08/2020 05:21	39.5685		0	0	0	0	0	0	0	0	0	0	0	0	0	0
192	0	1	2	0d 18:07:04.62000	0d 17:37:04.62000	0.00328998	0.0123368	0.00018677	3.919	C	1	28/08/2020 05:31	39.5685		0	0	0	0	0	0	0	0	0	0	0	0	0	0
193	0	1	2	0d 18:17:04.62000	0d 17:47:04.62000	0.0033211	0.0124589	0.00018669	3.9258	C	1	28/08/2020 05:41	39.5524		0	0	0	0	0	0	0	0	0	0	0	0	0	0
194	0	1	2	0d 18:27:04.62000	0d 17:57:04.62000	0.00335223	0.0125812	0.00018669	3.9329	C	1	28/08/2020 05:51	39.6646		0	0	0	0	0	0	0	0	0	0	0	0	0	0
195	0	1	2	0d 18:37:04.62000	0d 18:07:04.62000	0.00338335	0.0127037	0.00018677	3.94	C	1	28/08/2020 06:01	39.5685		0	0	0	0	0	0	0	0	0	0	0	0	0	0
196	0	1	2	0d 18:47:04.62000	0d 18:17:04.62000	0.00341447	0.0128264	0.00018677	3.9471	C	1	28/08/2020 06:11	39.5685		0	0	0	0	0	0	0	0	0	0	0	0	0	0
197	0	1	2	0d 18:57:04.62000	0d 18:27:04.62000	0.0034456	0.0129494	0.00018669	3.9542	C	1	28/08/2020 06:21	39.6005		0	0	0	0	0	0	0	0	0	0	0	0	0	0
198	0	1	2	0d 19:07:04.62000	0d 18:37:04.62000	0.00347672	0.0130726	0.00018669	3.9615	C	1	28/08/2020 06:31	39.6486		0	0	0	0	0	0	0	0	0	0	0	0	0	0
199	0	1	2	0d 19:17:04.62000	0d 18:47:04.62000	0.00350784	0.013196	0.00018685	3.9687	C	1	28/08/2020 06:41	39.6325		0	0	0	0	0	0	0	0	0	0	0	0	0	0
200	0	1	2	0d 19:27:04.62000	0d 18:57:04.62000	0.00353897	0.0133196	0.00018662	3.976	C	1	28/08/2020 06:51	39.6325		0	0	0	0	0	0	0	0	0	0	0	0	0	0
201	0	1	2	0d 19:37:04.62000	0d 19:07:04.62000	0.00357009	0.0134435	0.00018662	3.9834	C	1	28/08/2020 07:01	39.6325		0	0	0	0	0	0	0	0	0	0	0	0	0	0
202	0	1	2	0d 19:47:04.62000	0d 19:17:04.62000	0.00360121	0.0135676	0.00018669	3.991	C	1	28/08/2020 07:11	39.6646		0	0	0	0	0	0	0	0	0	0	0	0	0	0
203	0	1	2	0d 19:57:04.62000	0d 19:27:04.62000	0.00363234	0.0136919	0.000187	3.9985	C	1	28/08/2020 07:21	39.6486		0	0	0	0	0	0	0	0	0	0	0	0	0	0
204	0	1	2	0d 20:07:04.62000	0d 19:37:04.62000	0.00366346	0.0138165	0.00018685	4.0058	C	1	28/08/2020 07:31	39.6325		0	0	0	0	0	0	0	0	0	0	0	0	0	0
205	0	1	2	0d 20:17:04.62000	0d 19:47:04.62000	0.00369458	0.0139413	0.00018677	4.0134	C	1	28/08/2020 07:41	39.6325		0	0	0	0	0	0	0	0	0	0	0	0	0	0
206	0	1	2	0d 20:27:04.62000	0d 19:57:04.62000	0.00372571	0.0140663	0.00018677	4.0209	C	1	28/08/2020 07:51	39.5524		0	0	0	0	0	0	0	0	0	0	0	0	0	0
207	0	1	2	0d 20:37:04.62000	0d 20:07:04.62000	0.00375683	0.0141916	0.00018662	4.0287	C	1	28/08/2020 08:01	39.7126		0	0	0	0	0	0	0	0	0	0	0	0	0	0
208	0	1	2	0d 20:47:04.62000	0d 20:17:04.62000	0.00378795	0.0143171	0.00018685	4.0362	C	1	28/08/2020 08:11	39.6325		0	0	0	0	0	0	0	0	0	0	0	0	0	0
209	0	1	2	0d 20:57:04.62000	0d 20:27:04.62000	0.00381908	0.0144428	0.00018669	4.0436	C	1	28/08/2020 08:21	39.7126		0	0	0	0	0	0	0	0	0	0	0	0	0	0
210	0	1	2	0d 21:07:04.62000	0d 20:37:04.62000	0.0038502	0.0145688	0.00018669	4.0517	C	1	28/08/2020 08:31	39.6165		0	0	0	0	0	0	0	0	0	0	0	0	0	0
211	0	1	2	0d 21:17:04.62000	0d 20:47:04.62000	0.00388132	0.014695	0.00018669	4.0595	C	1	28/08/2020 08:41	39.5845		0	0	0	0	0	0	0	0	0	0	0	0	0	0
212	0	1	2	0d 21:27:04.62000	0d 20:57:04.62000	0.00391245	0.0148215	0.00018685	4.0673	C	1	28/08/2020 08:51	39.6005		0	0	0	0	0	0	0	0	0	0	0	0	0	0
213	0	1	2	0d 21:37:04.62000	0d 21:07:04.62000	0.00394357	0.0149482	0.00018669	4.0752	C	1	28/08/2020 09:01	39.6005		0	0	0	0	0	0	0	0	0	0	0	0	0	0
214	0	1	2	0d 21:47:04.62000	0d 21:17:04.62000	0.00397469	0.0150752	0.00018662	4.0833	C	1	28/08/2020 09:11	39.7287		0	0	0	0	0	0	0	0	0	0	0	0	0	0
215	0	1	2	0d 21:57:04.62000	0d 21:27:04.62000	0.00400582	0.0152024	0.00018677	4.0917	C	1	28/08/2020 09:21	39.7447		0	0	0	0	0	0	0	0	0	0	0	0	0	0
216	0	1	2	0d 22:07:04.62000	0d 21:37:04.62000	0.00403694	0.0153299	0.00018692	4.0996	C	1	28/08/2020 09:31	39.7287		0	0	0	0	0	0	0	0	0	0	0	0	0	0
217	0	1	2	0d 22:17:04.62000	0d 21:47:04.62000	0.00406806	0.0154576	0.00018669	4.108	C	1	28/08/2020 09:41	39.7126		0	0	0	0	0	0	0	0	0	0	0	0	0	0
218	0	1	2	0d 22:27:04.62000	0d 21:57:04.62000	0.00409919	0.0155856	0.00018685	4.1166	C	1	28/08/2020 09:51	39.6486		0	0	0	0	0	0	0	0	0	0	0	0	0	0
219	0	1	2	0d 22:37:04.62000	0d 22:07:04.62000	0.00413031	0.0157138	0.00018677	4.1248	C	1	28/08/2020 10:01	39.5845		0	0	0	0	0	0	0	0	0	0	0	0	0	0
220	0	1	2	0d 22:47:04.62000	0d 22:17:04.62000	0.00416144	0.0158423	0.00018692	4.1329	C	1	28/08/2020 10:11	39.6165		0	0	0	0	0	0	0	0	0	0	0	0	0	0
221	0	1	2	0d 22:57:04.62000	0d 22:27:04.62000	0.00419256	0.0159711	0.000187	4.1416	C	1	28/08/2020 10:21	39.5685		0	0	0	0	0	0	0	0	0	0	0	0	0	0
222	0	1	2	0d 23:07:04.62000	0d 22:37:04.62000	0.00422368	0.0161001	0.00018685	4.15	C	1	28/08/2020 10:31	39.6646		0	0	0	0	0	0	0	0	0	0	0	0	0	0
223	0	1	2	0d 23:17:04.62000	0d 22:47:04.62000	0.00425481	0.0162294	0.00018677	4.1587	C	1	28/08/2020 10:41	39.6646		0	0	0	0	0	0	0	0	0	0	0	0	0	0
224	0	1	2	0d 23:27:04.62000	0d 22:57:04.62000	0.00428593	0.016359	0.00018685	4.1672	C	1	28/08/2020 10:51	39.6005		0	0	0	0	0	0	0	0	0	0	0	0	0	0
225	0	1	2	0d 23:37:04.62000	0d 23:07:04.62000	0.00431705	0.0164888	0.00018677	4.1761	C	1	28/08/2020 11:01	39.6325		0	0	0	0	0	0	0	0	0	0	0	0	0	0
226	0	1	2	0d 23:47:04.62000	0d 23:17:04.62000	0.00434818	0.016619	0.00018669	4.1848	C	1	28/08/2020 11:11	39.6005		0	0	0	0	0	0	0	0	0	0	0	0	0	0
227	0	1	2	0d 23:57:04.62000	0d 23:27:04.62000	0.0043793	0.0167493	0.00018677	4.1935	C	1	28/08/2020 11:21	39.6806		0	0	0	0	0	0	0	0	0	0	0	0	0	0
228	0	1	2	1d 00:03:59.55000	0d 23:33:59.55000	0.00440082	0.0168397	0.00018677	4.2	C	133	28/08/2020 11:28	39.5845		0	0	0	0	0	0	0	0	0	0	0	0	0	0
229	0	1	3	1d 00:03:59.58000	0d 00:00:00.03000	0.00440082	0.0168397	0.0001873	4.1996	C	0	28/08/2020 11:28	39.5845		0	0	0	0	0	0	0	0	0	0	0	0	0	0
230	0	1	3	1d 00:06:29.72000	0d 00:02:30.17000	0.00440646	0.0168633	0.00008728	4.2	C	4	28/08/2020 11:31	39.6966		0	0	0	0	0	0	0	0	0	0	0	0	0	0
231	0	1	3	1d 00:16:29.72000	0d 00:12:30.17000	0.00441537	0.0169008	0.00004219	4.2	C	1	28/08/2020 11:41	39.6325		0	0	0	0	0	0	0	0	0	0	0	0	0	0
232	0	1	3	1d 00:26:29.72000	0d 00:22:30.17000	0.00442208	0.016929	0.00003952	4.1999	C	1	28/08/2020 11:51	39.6806		0	0	0	0	0	0	0	0	0	0	0	0	0	0
233	0	1	3	1d 00:36:29.72000	0d 00:32:30.17000	0.00442834	0.0169553	0.00003395	4.1999	C	1	28/08/2020 12:01	39.6165		0	0	0	0	0	0	0	0	0	0	0	0	0	0
234	0	1	3	1d 00:46:29.72000	0d 00:42:30.17000	0.00443446	0.0169809	0.00003754	4.1999	C	1	28/08/2020 12:11	39.6005		0	0	0	0	0	0	0	0	0	0	0	0	0	0
235	0	1	3	1d 00:56:29.72000	0d 00:52:30.17000	0.00444034	0.0170057	0.00003723	4.1999	C	1	28/08/2020 12:21	39.6486		0	0	0	0	0	0	0	0	0	0	0	0	0	0
236	0	1	3	1d 01:03:59.55000	0d 01:00:00.00000	0.0044447	0.0170239	0.00003441	4.1999	C	129	28/08/2020 12:28	39.6165		0	0	0	0	0	0	0	0	0	0	0	0	0	0
237	0	1	4	1d 01:03:59.56000	0d 00:00:00.01000	0	0	0	4.1997	R	0	28/08/2020 12:28	39.6165		0	0	0	0	0	0	0	0	0	0	0	0	0	0
238	0	1	4	1d 01:04:01.56000	0d 00:00:02.01000	0	0	0	4.1997	R	1	28/08/2020 12:28	39.6005		0	0	0	0	0	0	0	0	0	0	0	0	0	0
239	0	1	4	1d 01:04:03.56000	0d 00:00:04.01000	0	0	0	4.1997	R	1	28/08/2020 12:28	39.5364		0	0	0	0	0	0	0	0	0	0	0	0	0	0
240	0	1	4	1d 01:04:05.56000	0d 00:00:06.01000	0	0	0	4.1996	R	1	28/08/2020 12:28	39.5364		0	0	0	0	0	0	0	0	0	0	0	0	0	0
241	0	1	4	1d 01:04:07.56000	0d 00:00:08.01000	0	0	0	4.1997	R	1	28/08/2020 12:28	39.5685		0	0	0	0	0	0	0	0	0	0	0	0	0	0
242	0	1	4	1d 01:04:09.55000	0d 00:00:10.00000	0	0	0	4.1994	R	129	28/08/2020 12:28	39.5524		0	0	0	0	0	0	0	0	0	0	0	0	0	0
243	0	1	5	1d 01:04:09.59000	0d 00:00:00.04000	0	0.00000001	0.00018761	4.1985	D	0	28/08/2020 12:28	39.5685		0	0	0	0	0	0	0	0	0	0	0	0	0	0
244	0	1	5	1d 01:09:41.07000	0d 00:05:31.52000	0.0000172	0.0000721	0.00018669	4.1884	D	5	28/08/2020 12:34	39.6486		0	0	0	0	0	0	0	0	0	0	0	0	0	0
245	0	1	5	1d 01:17:07.12000	0d 00:12:57.57000	0.00004033	0.0001689	0.00018654	4.1782	D	5	28/08/2020 12:41	39.7287		0	0	0	0	0	0	0	0	0	0	0	0	0	0
246	0	1	5	1d 01:24:46.84000	0d 00:20:37.29000	0.00006418	0.00026842	0.00018685	4.1682	D	5	28/08/2020 12:49	39.6966		0	0	0	0	0	0	0	0	0	0	0	0	0	0
247	0	1	5	1d 01:32:29.36000	0d 00:28:19.81000	0.00008817	0.0003683	0.00018662	4.1581	D	5	28/08/2020 12:57	39.6966		0	0	0	0	0	0	0	0	0	0	0	0	0	0
248	0	1	5	1d 01:40:15.15000	0d 00:36:05.60000	0.00011233	0.00046865	0.00018685	4.148	D	5	28/08/2020 13:04	39.6486		0	0	0	0	0	0	0	0	0	0	0	0	0	0
249	0	1	5	1d 01:48:10.10000	0d 00:44:00.55000	0.00013697	0.00057072	0.00018677	4.1379	D	5	28/08/2020 13:12	39.6165		0	0	0	0	0	0	0	0	0	0	0	0	0	0
250	0	1	5	1d 01:56:16.59000	0d 00:52:07.04000	0.00016221	0.00067502	0.00018677	4.1279	D	5	28/08/2020 13:20	39.6005		0	0	0	0	0	0	0	0	0	0	0	0	0	0
251	0	1	5	1d 02:04:27.08000	0d 01:00:17.53000	0.00018765	0.00077992	0.00018669	4.1178	D	5	28/08/2020 13:28	39.6486		0	0	0	0	0	0	0	0	0	0	0	0	0	0
252	0	1	5	1d 02:12:38.54000	0d 01:08:28.99000	0.00021314	0.00088477	0.00018677	4.1077	D	5	28/08/2020 13:37	39.6486		0	0	0	0	0	0	0	0	0	0	0	0	0	0
253	0	1	5	1d 02:21:08.57000	0d 01:16:59.02000	0.0002396	0.00099332	0.00018685	4.0977	D	5	28/08/2020 13:45	39.6806		0	0	0	0	0	0	0	0	0	0	0	0	0	0
254	0	1	5	1d 02:29:38.77000	0d 01:25:29.22000	0.00026606	0.00110164	0.00018677	4.0876	D	5	28/08/2020 13:54	39.6966		0	0	0	0	0	0	0	0	0	0	0	0	0	0
255	0	1	5	1d 02:38:26.88000	0d 01:34:17.33000	0.00029346	0.00121348	0.00018669	4.0775	D	5	28/08/2020 14:02	39.5845		0	0	0	0	0	0	0	0	0	0	0	0	0	0
256	0	1	5	1d 02:47:16.34000	0d 01:43:06.79000	0.00032092	0.00132533	0.00018669	4.0674	D	5	28/08/2020 14:11	39.5845		0	0	0	0	0	0	0	0	0	0	0	0	0	0
257	0	1	5	1d 02:56:13.41000	0d 01:52:03.86000	0.00034878	0.00143851	0.00018677	4.0574	D	5	28/08/2020 14:20	39.6806		0	0	0	0	0	0	0	0	0	0	0	0	0	0
258	0	1	5	1d 03:05:18.34000	0d 02:01:08.79000	0.00037705	0.00155306	0.00018685	4.0473	D	5	28/08/2020 14:29	39.6005		0	0	0	0	0	0	0	0	0	0	0	0	0	0
259	0	1	5	1d 03:14:31.82000	0d 02:10:22.27000	0.00040576	0.00166912	0.00018677	4.0372	D	5	28/08/2020 14:39	39.6966		0	0	0	0	0	0	0	0	0	0	0	0	0	0
260	0	1	5	1d 03:24:00.55000	0d 02:19:51.00000	0.00043526	0.00178808	0.00018662	4.0272	D	5	28/08/2020 14:48	39.5845		0	0	0	0	0	0	0	0	0	0	0	0	0	0
261	0	1	5	1d 03:33:31.51000	0d 02:29:21.96000	0.00046488	0.00190721	0.00018685	4.0171	D	5	28/08/2020 14:58	39.7126		0	0	0	0	0	0	0	0	0	0	0	0	0	0
262	0	1	5	1d 03:43:09.45000	0d 02:38:59.90000	0.00049486	0.00202749	0.00018677	4.007	D	5	28/08/2020 15:07	39.6806		0	0	0	0	0	0	0	0	0	0	0	0	0	0
263	0	1	5	1d 03:52:51.42000	0d 02:48:41.87000	0.00052504	0.00214831	0.00018677	3.9969	D	5	28/08/2020 15:17	39.6005		0	0	0	0	0	0	0	0	0	0	0	0	0	0
264	0	1	5	1d 04:02:42.94000	0d 02:58:33.39000	0.00055573	0.0022708	0.00018677	3.9869	D	5	28/08/2020 15:27	39.6966		0	0	0	0	0	0	0	0	0	0	0	0	0	0
265	0	1	5	1d 04:12:39.20000	0d 03:08:29.65000	0.00058666	0.00239396	0.00018669	3.9767	D	5	28/08/2020 15:37	39.6165		0	0	0	0	0	0	0	0	0	0	0	0	0	0
266	0	1	5	1d 04:22:39.20000	0d 03:18:29.65000	0.00061778	0.00251758	0.00018662	3.9667	D	1	28/08/2020 15:47	39.6325		0	0	0	0	0	0	0	0	0	0	0	0	0	0
267	0	1	5	1d 04:32:39.20000	0d 03:28:29.65000	0.0006489	0.00264089	0.00018669	3.9568	D	1	28/08/2020 15:57	39.6325		0	0	0	0	0	0	0	0	0	0	0	0	0	0
268	0	1	5	1d 04:42:39.20000	0d 03:38:29.65000	0.00068003	0.00276388	0.00018677	3.9467	D	1	28/08/2020 16:07	39.6966		0	0	0	0	0	0	0	0	0	0	0	0	0	0
269	0	1	5	1d 04:52:39.20000	0d 03:48:29.65000	0.00071115	0.00288657	0.00018685	3.9373	D	1	28/08/2020 16:17	39.6806		0	0	0	0	0	0	0	0	0	0	0	0	0	0
270	0	1	5	1d 05:02:39.20000	0d 03:58:29.65000	0.00074227	0.00300896	0.00018677	3.9274	D	1	28/08/2020 16:27	39.7287		0	0	0	0	0	0	0	0	0	0	0	0	0	0
271	0	1	5	1d 05:12:39.20000	0d 04:08:29.65000	0.0007734	0.00313105	0.00018662	3.9178	D	1	28/08/2020 16:37	39.6806		0	0	0	0	0	0	0	0	0	0	0	0	0	0
272	0	1	5	1d 05:22:39.20000	0d 04:18:29.65000	0.00080452	0.00325284	0.00018677	3.9086	D	1	28/08/2020 16:47	39.6486		0	0	0	0	0	0	0	0	0	0	0	0	0	0
273	0	1	5	1d 05:32:39.20000	0d 04:28:29.65000	0.00083564	0.00337435	0.00018669	3.8993	D	1	28/08/2020 16:57	39.5845		0	0	0	0	0	0	0	0	0	0	0	0	0	0
274	0	1	5	1d 05:42:39.20000	0d 04:38:29.65000	0.00086677	0.00349557	0.00018662	3.8904	D	1	28/08/2020 17:07	39.6165		0	0	0	0	0	0	0	0	0	0	0	0	0	0
275	0	1	5	1d 05:52:39.20000	0d 04:48:29.65000	0.00089789	0.00361651	0.00018685	3.8814	D	1	28/08/2020 17:17	39.6325		0	0	0	0	0	0	0	0	0	0	0	0	0	0
276	0	1	5	1d 06:02:39.20000	0d 04:58:29.65000	0.00092901	0.00373718	0.00018669	3.8729	D	1	28/08/2020 17:27	39.6325		0	0	0	0	0	0	0	0	0	0	0	0	0	0
277	0	1	5	1d 06:12:39.20000	0d 05:08:29.65000	0.00096014	0.00385759	0.00018669	3.8645	D	1	28/08/2020 17:37	39.7126		0	0	0	0	0	0	0	0	0	0	0	0	0	0
278	0	1	5	1d 06:22:39.20000	0d 05:18:29.65000	0.00099126	0.00397774	0.00018685	3.8563	D	1	28/08/2020 17:47	39.6646		0	0	0	0	0	0	0	0	0	0	0	0	0	0
279	0	1	5	1d 06:32:39.20000	0d 05:28:29.65000	0.00102238	0.00409765	0.00018692	3.8485	D	1	28/08/2020 17:57	39.5685		0	0	0	0	0	0	0	0	0	0	0	0	0	0
280	0	1	5	1d 06:42:39.20000	0d 05:38:29.65000	0.00105351	0.00421732	0.00018685	3.8412	D	1	28/08/2020 18:07	39.5845		0	0	0	0	0	0	0	0	0	0	0	0	0	0
281	0	1	5	1d 06:52:39.20000	0d 05:48:29.65000	0.00108463	0.00433675	0.00018677	3.8341	D	1	28/08/2020 18:17	39.5685		0	0	0	0	0	0	0	0	0	0	0	0	0	0
282	0	1	5	1d 07:02:39.20000	0d 05:58:29.65000	0.00111575	0.00445598	0.00018677	3.8271	D	1	28/08/2020 18:27	39.6806		0	0	0	0	0	0	0	0	0	0	0	0	0	0
283	0	1	5	1d 07:12:39.20000	0d 06:08:29.65000	0.00114688	0.00457499	0.00018669	3.8207	D	1	28/08/2020 18:37	39.5845		0	0	0	0	0	0	0	0	0	0	0	0	0	0
284	0	1	5	1d 07:22:39.20000	0d 06:18:29.65000	0.001178	0.00469381	0.00018685	3.8146	D	1	28/08/2020 18:47	39.6966		0	0	0	0	0	0	0	0	0	0	0	0	0	0
285	0	1	5	1d 07:32:39.20000	0d 06:28:29.65000	0.00120912	0.00481243	0.00018662	3.8083	D	1	28/08/2020 18:57	39.7767		0	0	0	0	0	0	0	0	0	0	0	0	0	0
286	0	1	5	1d 07:42:39.20000	0d 06:38:29.65000	0.00124025	0.00493088	0.00018669	3.8029	D	1	28/08/2020 19:07	39.7126		0	0	0	0	0	0	0	0	0	0	0	0	0	0
287	0	1	5	1d 07:52:39.20000	0d 06:48:29.65000	0.00127137	0.00504916	0.00018685	3.7977	D	1	28/08/2020 19:17	39.6806		0	0	0	0	0	0	0	0	0	0	0	0	0	0
288	0	1	5	1d 08:02:39.20000	0d 06:58:29.65000	0.00130249	0.00516728	0.00018669	3.7926	D	1	28/08/2020 19:27	39.6486		0	0	0	0	0	0	0	0	0	0	0	0	0	0
289	0	1	5	1d 08:12:39.20000	0d 07:08:29.65000	0.00133362	0.00528525	0.00018662	3.7877	D	1	28/08/2020 19:37	39.6486		0	0	0	0	0	0	0	0	0	0	0	0	0	0
290	0	1	5	1d 08:22:39.20000	0d 07:18:29.65000	0.00136474	0.00540307	0.00018662	3.7835	D	1	28/08/2020 19:47	39.7126		0	0	0	0	0	0	0	0	0	0	0	0	0	0
291	0	1	5	1d 08:32:39.20000	0d 07:28:29.65000	0.00139586	0.00552075	0.00018654	3.779	D	1	28/08/2020 19:57	39.6966		0	0	0	0	0	0	0	0	0	0	0	0	0	0
292	0	1	5	1d 08:42:39.20000	0d 07:38:29.65000	0.00142699	0.00563831	0.00018677	3.7751	D	1	28/08/2020 20:07	39.6646		0	0	0	0	0	0	0	0	0	0	0	0	0	0
293	0	1	5	1d 08:52:39.20000	0d 07:48:29.65000	0.00145811	0.00575574	0.00018685	3.7708	D	1	28/08/2020 20:17	39.6486		0	0	0	0	0	0	0	0	0	0	0	0	0	0
294	0	1	5	1d 09:02:39.20000	0d 07:58:29.65000	0.00148923	0.00587305	0.00018669	3.7671	D	1	28/08/2020 20:27	39.6646		0	0	0	0	0	0	0	0	0	0	0	0	0	0
295	0	1	5	1d 09:12:39.20000	0d 08:08:29.65000	0.00152036	0.00599024	0.00018685	3.7635	D	1	28/08/2020 20:37	39.6646		0	0	0	0	0	0	0	0	0	0	0	0	0	0
296	0	1	5	1d 09:22:39.20000	0d 08:18:29.65000	0.00155148	0.00610732	0.00018677	3.7601	D	1	28/08/2020 20:47	39.6646		0	0	0	0	0	0	0	0	0	0	0	0	0	0
297	0	1	5	1d 09:32:39.20000	0d 08:28:29.65000	0.0015826	0.00622429	0.00018685	3.7566	D	1	28/08/2020 20:57	39.7767		0	0	0	0	0	0	0	0	0	0	0	0	0	0
298	0	1	5	1d 09:42:39.20000	0d 08:38:29.65000	0.00161373	0.00634116	0.00018677	3.7533	D	1	28/08/2020 21:07	39.6165		0	0	0	0	0	0	0	0	0	0	0	0	0	0
299	0	1	5	1d 09:52:39.20000	0d 08:48:29.65000	0.00164485	0.00645792	0.00018669	3.7499	D	1	28/08/2020 21:17	39.6325		0	0	0	0	0	0	0	0	0	0	0	0	0	0
300	0	1	5	1d 10:02:39.20000	0d 08:58:29.65000	0.00167598	0.00657458	0.00018669	3.7465	D	1	28/08/2020 21:27	39.6646		0	0	0	0	0	0	0	0	0	0	0	0	0	0
301	0	1	5	1d 10:12:39.20000	0d 09:08:29.65000	0.0017071	0.00669114	0.00018669	3.7435	D	1	28/08/2020 21:37	39.6806		0	0	0	0	0	0	0	0	0	0	0	0	0	0
302	0	1	5	1d 10:22:39.20000	0d 09:18:29.65000	0.00173822	0.0068076	0.00018685	3.7403	D	1	28/08/2020 21:47	39.7287		0	0	0	0	0	0	0	0	0	0	0	0	0	0
303	0	1	5	1d 10:32:39.20000	0d 09:28:29.65000	0.00176935	0.00692396	0.00018685	3.7369	D	1	28/08/2020 21:57	39.6806		0	0	0	0	0	0	0	0	0	0	0	0	0	0
304	0	1	5	1d 10:42:39.20000	0d 09:38:29.65000	0.00180047	0.00704022	0.00018677	3.7337	D	1	28/08/2020 22:07	39.7287		0	0	0	0	0	0	0	0	0	0	0	0	0	0
305	0	1	5	1d 10:52:39.20000	0d 09:48:29.65000	0.00183159	0.00715638	0.00018669	3.7307	D	1	28/08/2020 22:17	39.7927		0	0	0	0	0	0	0	0	0	0	0	0	0	0
306	0	1	5	1d 11:02:39.20000	0d 09:58:29.65000	0.00186272	0.00727244	0.00018647	3.7276	D	1	28/08/2020 22:27	39.7767		0	0	0	0	0	0	0	0	0	0	0	0	0	0
307	0	1	5	1d 11:12:39.20000	0d 10:08:29.65000	0.00189384	0.00738841	0.00018677	3.7243	D	1	28/08/2020 22:37	39.6325		0	0	0	0	0	0	0	0	0	0	0	0	0	0
308	0	1	5	1d 11:22:39.20000	0d 10:18:29.65000	0.00192496	0.00750427	0.00018677	3.7211	D	1	28/08/2020 22:47	39.6646		0	0	0	0	0	0	0	0	0	0	0	0	0	0
309	0	1	5	1d 11:32:39.20000	0d 10:28:29.65000	0.00195609	0.00762003	0.00018677	3.7179	D	1	28/08/2020 22:57	39.7126		0	0	0	0	0	0	0	0	0	0	0	0	0	0
310	0	1	5	1d 11:42:39.20000	0d 10:38:29.65000	0.00198721	0.00773569	0.00018669	3.7144	D	1	28/08/2020 23:07	39.7447		0	0	0	0	0	0	0	0	0	0	0	0	0	0
311	0	1	5	1d 11:52:39.20000	0d 10:48:29.65000	0.00201833	0.00785124	0.00018669	3.711	D	1	28/08/2020 23:17	39.6966		0	0	0	0	0	0	0	0	0	0	0	0	0	0
312	0	1	5	1d 12:02:39.20000	0d 10:58:29.65000	0.00204946	0.00796669	0.00018692	3.7075	D	1	28/08/2020 23:27	39.7607		0	0	0	0	0	0	0	0	0	0	0	0	0	0
313	0	1	5	1d 12:12:39.20000	0d 11:08:29.65000	0.00208058	0.00808202	0.00018662	3.704	D	1	28/08/2020 23:37	39.6646		0	0	0	0	0	0	0	0	0	0	0	0	0	0
314	0	1	5	1d 12:22:39.20000	0d 11:18:29.65000	0.0021117	0.00819725	0.00018669	3.7003	D	1	28/08/2020 23:47	39.6486		0	0	0	0	0	0	0	0	0	0	0	0	0	0
315	0	1	5	1d 12:32:39.20000	0d 11:28:29.65000	0.00214283	0.00831236	0.00018662	3.6968	D	1	28/08/2020 23:57	39.6646		0	0	0	0	0	0	0	0	0	0	0	0	0	0
316	0	1	5	1d 12:42:39.20000	0d 11:38:29.65000	0.00217395	0.00842736	0.00018677	3.693	D	1	29/08/2020 00:07	39.6806		0	0	0	0	0	0	0	0	0	0	0	0	0	0
317	0	1	5	1d 12:52:39.20000	0d 11:48:29.65000	0.00220507	0.00854224	0.00018662	3.6895	D	1	29/08/2020 00:17	39.7767		0	0	0	0	0	0	0	0	0	0	0	0	0	0
318	0	1	5	1d 13:02:39.20000	0d 11:58:29.65000	0.0022362	0.00865701	0.00018669	3.6854	D	1	29/08/2020 00:27	39.7607		0	0	0	0	0	0	0	0	0	0	0	0	0	0
319	0	1	5	1d 13:12:39.20000	0d 12:08:29.65000	0.00226732	0.00877165	0.00018662	3.6817	D	1	29/08/2020 00:37	39.7607		0	0	0	0	0	0	0	0	0	0	0	0	0	0
320	0	1	5	1d 13:22:39.20000	0d 12:18:29.65000	0.00229844	0.00888618	0.00018685	3.6777	D	1	29/08/2020 00:47	39.7767		0	0	0	0	0	0	0	0	0	0	0	0	0	0
321	0	1	5	1d 13:32:39.20000	0d 12:28:29.65000	0.00232957	0.00900058	0.00018685	3.6735	D	1	29/08/2020 00:57	39.7767		0	0	0	0	0	0	0	0	0	0	0	0	0	0
322	0	1	5	1d 13:42:39.20000	0d 12:38:29.65000	0.00236069	0.00911485	0.00018669	3.6695	D	1	29/08/2020 01:07	39.7447		0	0	0	0	0	0	0	0	0	0	0	0	0	0
323	0	1	5	1d 13:52:39.20000	0d 12:48:29.65000	0.00239181	0.00922899	0.00018669	3.6651	D	1	29/08/2020 01:17	39.7447		0	0	0	0	0	0	0	0	0	0	0	0	0	0
324	0	1	5	1d 14:02:39.20000	0d 12:58:29.65000	0.00242294	0.00934299	0.00018677	3.6606	D	1	29/08/2020 01:27	39.7607		0	0	0	0	0	0	0	0	0	0	0	0	0	0
325	0	1	5	1d 14:12:39.20000	0d 13:08:29.65000	0.00245406	0.00945685	0.00018692	3.6562	D	1	29/08/2020 01:37	39.8248		0	0	0	0	0	0	0	0	0	0	0	0	0	0
326	0	1	5	1d 14:22:39.20000	0d 13:18:29.65000	0.00248518	0.00957057	0.00018647	3.6515	D	1	29/08/2020 01:47	39.7607		0	0	0	0	0	0	0	0	0	0	0	0	0	0
327	0	1	5	1d 14:32:39.20000	0d 13:28:29.65000	0.00251631	0.00968414	0.00018677	3.6464	D	1	29/08/2020 01:57	39.7447		0	0	0	0	0	0	0	0	0	0	0	0	0	0
328	0	1	5	1d 14:42:39.20000	0d 13:38:29.65000	0.00254743	0.00979756	0.00018662	3.6414	D	1	29/08/2020 02:07	39.7126		0	0	0	0	0	0	0	0	0	0	0	0	0	0
329	0	1	5	1d 14:52:39.20000	0d 13:48:29.65000	0.00257855	0.00991082	0.00018677	3.6361	D	1	29/08/2020 02:17	39.7126		0	0	0	0	0	0	0	0	0	0	0	0	0	0
330	0	1	5	1d 15:02:39.20000	0d 13:58:29.65000	0.00260968	0.0100239	0.00018692	3.6306	D	1	29/08/2020 02:27	39.7927		0	0	0	0	0	0	0	0	0	0	0	0	0	0
331	0	1	5	1d 15:12:39.20000	0d 14:08:29.65000	0.0026408	0.0101368	0.00018669	3.6246	D	1	29/08/2020 02:37	39.7126		0	0	0	0	0	0	0	0	0	0	0	0	0	0
332	0	1	5	1d 15:22:39.20000	0d 14:18:29.65000	0.00267192	0.0102495	0.00018654	3.6184	D	1	29/08/2020 02:47	39.7447		0	0	0	0	0	0	0	0	0	0	0	0	0	0
333	0	1	5	1d 15:32:39.20000	0d 14:28:29.65000	0.00270305	0.010362	0.00018662	3.611	D	1	29/08/2020 02:57	39.6966		0	0	0	0	0	0	0	0	0	0	0	0	0	0
334	0	1	5	1d 15:42:39.20000	0d 14:38:29.65000	0.00273417	0.0104743	0.00018677	3.6033	D	1	29/08/2020 03:07	39.6646		0	0	0	0	0	0	0	0	0	0	0	0	0	0
335	0	1	5	1d 15:52:39.20000	0d 14:48:29.65000	0.00276529	0.0105863	0.00018669	3.5943	D	1	29/08/2020 03:17	39.6806		0	0	0	0	0	0	0	0	0	0	0	0	0	0
336	0	1	5	1d 16:01:50.50000	0d 14:57:40.95000	0.00279389	0.010689	0.00018669	3.5842	D	5	29/08/2020 03:26	39.7287		0	0	0	0	0	0	0	0	0	0	0	0	0	0
337	0	1	5	1d 16:09:19.24000	0d 15:05:09.69000	0.00281717	0.0107723	0.00018669	3.5741	D	5	29/08/2020 03:33	39.7767		0	0	0	0	0	0	0	0	0	0	0	0	0	0
338	0	1	5	1d 16:15:34.57000	0d 15:11:25.02000	0.00283664	0.0108418	0.00018685	3.5639	D	5	29/08/2020 03:40	39.7447		0	0	0	0	0	0	0	0	0	0	0	0	0	0
339	0	1	5	1d 16:20:46.87000	0d 15:16:37.32000	0.00285284	0.0108995	0.00018677	3.5538	D	5	29/08/2020 03:45	39.7607		0	0	0	0	0	0	0	0	0	0	0	0	0	0
340	0	1	5	1d 16:25:02.27000	0d 15:20:52.72000	0.00286608	0.0109465	0.00018669	3.5436	D	5	29/08/2020 03:49	39.6966		0	0	0	0	0	0	0	0	0	0	0	0	0	0
341	0	1	5	1d 16:28:34.04000	0d 15:24:24.49000	0.00287707	0.0109854	0.00018685	3.5334	D	5	29/08/2020 03:53	39.7126		0	0	0	0	0	0	0	0	0	0	0	0	0	0
342	0	1	5	1d 16:31:34.97000	0d 15:27:25.42000	0.00288646	0.0110185	0.00018677	3.5233	D	5	29/08/2020 03:56	39.6966		0	0	0	0	0	0	0	0	0	0	0	0	0	0
343	0	1	5	1d 16:33:57.08000	0d 15:29:47.53000	0.00289383	0.0110444	0.00018677	3.5132	D	5	29/08/2020 03:58	39.7126		0	0	0	0	0	0	0	0	0	0	0	0	0	0
344	0	1	5	1d 16:36:00.70000	0d 15:31:51.15000	0.00290024	0.0110669	0.00018685	3.5032	D	5	29/08/2020 04:00	39.7447		0	0	0	0	0	0	0	0	0	0	0	0	0	0
345	0	1	5	1d 16:37:45.90000	0d 15:33:36.35000	0.0029057	0.011086	0.00018662	3.4931	D	5	29/08/2020 04:02	39.7607		0	0	0	0	0	0	0	0	0	0	0	0	0	0
346	0	1	5	1d 16:39:27.87000	0d 15:35:18.32000	0.00291099	0.0111044	0.00018692	3.483	D	5	29/08/2020 04:04	39.8088		0	0	0	0	0	0	0	0	0	0	0	0	0	0
347	0	1	5	1d 16:40:44.70000	0d 15:36:35.15000	0.00291497	0.0111183	0.00018685	3.4728	D	5	29/08/2020 04:05	39.7607		0	0	0	0	0	0	0	0	0	0	0	0	0	0
348	0	1	5	1d 16:41:57.26000	0d 15:37:47.71000	0.00291873	0.0111314	0.00018654	3.4627	D	5	29/08/2020 04:06	39.6806		0	0	0	0	0	0	0	0	0	0	0	0	0	0
349	0	1	5	1d 16:43:08.47000	0d 15:38:58.92000	0.00292243	0.0111441	0.00018662	3.4525	D	5	29/08/2020 04:07	39.6646		0	0	0	0	0	0	0	0	0	0	0	0	0	0
350	0	1	5	1d 16:44:03.30000	0d 15:39:53.75000	0.00292527	0.0111539	0.00018692	3.4424	D	5	29/08/2020 04:08	39.7287		0	0	0	0	0	0	0	0	0	0	0	0	0	0
351	0	1	5	1d 16:44:53.64000	0d 15:40:44.09000	0.00292788	0.0111629	0.00018685	3.4324	D	5	29/08/2020 04:09	39.6486		0	0	0	0	0	0	0	0	0	0	0	0	0	0
352	0	1	5	1d 16:45:46.10000	0d 15:41:36.55000	0.00293061	0.0111722	0.00018669	3.4221	D	5	29/08/2020 04:10	39.7287		0	0	0	0	0	0	0	0	0	0	0	0	0	0
353	0	1	5	1d 16:46:32.75000	0d 15:42:23.20000	0.00293303	0.0111805	0.00018669	3.4121	D	5	29/08/2020 04:11	39.7607		0	0	0	0	0	0	0	0	0	0	0	0	0	0
354	0	1	5	1d 16:47:14.93000	0d 15:43:05.38000	0.00293521	0.011188	0.00018677	3.4015	D	5	29/08/2020 04:11	39.7927		0	0	0	0	0	0	0	0	0	0	0	0	0	0
355	0	1	5	1d 16:47:57.59000	0d 15:43:48.04000	0.00293743	0.0111955	0.00018677	3.3915	D	5	29/08/2020 04:12	39.8248		0	0	0	0	0	0	0	0	0	0	0	0	0	0
356	0	1	5	1d 16:48:35.38000	0d 15:44:25.83000	0.00293939	0.0112021	0.00018692	3.3814	D	5	29/08/2020 04:13	39.7126		0	0	0	0	0	0	0	0	0	0	0	0	0	0
357	0	1	5	1d 16:49:11.43000	0d 15:45:01.88000	0.00294126	0.0112084	0.00018685	3.3713	D	5	29/08/2020 04:13	39.7607		0	0	0	0	0	0	0	0	0	0	0	0	0	0
358	0	1	5	1d 16:49:46.00000	0d 15:45:36.45000	0.00294305	0.0112145	0.00018662	3.3611	D	5	29/08/2020 04:14	39.7447		0	0	0	0	0	0	0	0	0	0	0	0	0	0
359	0	1	5	1d 16:50:18.26000	0d 15:46:08.71000	0.00294472	0.0112201	0.00018662	3.351	D	5	29/08/2020 04:14	39.7126		0	0	0	0	0	0	0	0	0	0	0	0	0	0
360	0	1	5	1d 16:50:51.71000	0d 15:46:42.16000	0.00294646	0.0112259	0.00018669	3.3408	D	5	29/08/2020 04:15	39.7287		0	0	0	0	0	0	0	0	0	0	0	0	0	0
361	0	1	5	1d 16:51:22.89000	0d 15:47:13.34000	0.00294808	0.0112313	0.00018669	3.3307	D	5	29/08/2020 04:15	39.7607		0	0	0	0	0	0	0	0	0	0	0	0	0	0
362	0	1	5	1d 16:51:53.60000	0d 15:47:44.05000	0.00294967	0.0112366	0.00018685	3.3205	D	5	29/08/2020 04:16	39.6806		0	0	0	0	0	0	0	0	0	0	0	0	0	0
363	0	1	5	1d 16:52:23.86000	0d 15:48:14.31000	0.00295124	0.0112418	0.00018669	3.3104	D	5	29/08/2020 04:16	39.7447		0	0	0	0	0	0	0	0	0	0	0	0	0	0
364	0	1	5	1d 16:52:48.36000	0d 15:48:38.81000	0.00295251	0.011246	0.00018677	3.3004	D	5	29/08/2020 04:17	39.7447		0	0	0	0	0	0	0	0	0	0	0	0	0	0
365	0	1	5	1d 16:53:10.58000	0d 15:49:01.03000	0.00295366	0.0112498	0.00018654	3.2903	D	5	29/08/2020 04:17	39.6646		0	0	0	0	0	0	0	0	0	0	0	0	0	0
366	0	1	5	1d 16:53:31.31000	0d 15:49:21.76000	0.00295474	0.0112533	0.00018669	3.2802	D	5	29/08/2020 04:18	39.6486		0	0	0	0	0	0	0	0	0	0	0	0	0	0
367	0	1	5	1d 16:53:51.30000	0d 15:49:41.75000	0.00295577	0.0112567	0.00018669	3.2702	D	5	29/08/2020 04:18	39.6966		0	0	0	0	0	0	0	0	0	0	0	0	0	0
368	0	1	5	1d 16:54:10.58000	0d 15:50:01.03000	0.00295677	0.01126	0.00018677	3.2601	D	5	29/08/2020 04:18	39.7126		0	0	0	0	0	0	0	0	0	0	0	0	0	0
369	0	1	5	1d 16:54:30.36000	0d 15:50:20.81000	0.0029578	0.0112633	0.00018685	3.2499	D	5	29/08/2020 04:19	39.7447		0	0	0	0	0	0	0	0	0	0	0	0	0	0
370	0	1	5	1d 16:54:50.73000	0d 15:50:41.18000	0.00295886	0.0112668	0.00018662	3.2398	D	5	29/08/2020 04:19	39.7767		0	0	0	0	0	0	0	0	0	0	0	0	0	0
371	0	1	5	1d 16:55:11.09000	0d 15:51:01.54000	0.00295991	0.0112702	0.00018669	3.2297	D	5	29/08/2020 04:19	39.7767		0	0	0	0	0	0	0	0	0	0	0	0	0	0
372	0	1	5	1d 16:55:30.95000	0d 15:51:21.40000	0.00296094	0.0112735	0.00018677	3.2195	D	5	29/08/2020 04:20	39.7607		0	0	0	0	0	0	0	0	0	0	0	0	0	0
373	0	1	5	1d 16:55:48.61000	0d 15:51:39.06000	0.00296186	0.0112764	0.00018692	3.2093	D	5	29/08/2020 04:20	39.7767		0	0	0	0	0	0	0	0	0	0	0	0	0	0
374	0	1	5	1d 16:56:05.29000	0d 15:51:55.74000	0.00296272	0.0112792	0.00018662	3.1992	D	5	29/08/2020 04:20	39.7767		0	0	0	0	0	0	0	0	0	0	0	0	0	0
375	0	1	5	1d 16:56:21.03000	0d 15:52:11.48000	0.00296354	0.0112818	0.00018677	3.1891	D	5	29/08/2020 04:20	39.7767		0	0	0	0	0	0	0	0	0	0	0	0	0	0
376	0	1	5	1d 16:56:36.09000	0d 15:52:26.54000	0.00296432	0.0112843	0.00018647	3.1791	D	5	29/08/2020 04:21	39.7126		0	0	0	0	0	0	0	0	0	0	0	0	0	0
377	0	1	5	1d 16:56:50.09000	0d 15:52:40.54000	0.00296505	0.0112866	0.00018677	3.169	D	5	29/08/2020 04:21	39.6806		0	0	0	0	0	0	0	0	0	0	0	0	0	0
378	0	1	5	1d 16:57:03.57000	0d 15:52:54.02000	0.00296575	0.0112888	0.00018662	3.1589	D	5	29/08/2020 04:21	39.7126		0	0	0	0	0	0	0	0	0	0	0	0	0	0
379	0	1	5	1d 16:57:16.51000	0d 15:53:06.96000	0.00296642	0.0112909	0.00018677	3.1489	D	5	29/08/2020 04:21	39.7447		0	0	0	0	0	0	0	0	0	0	0	0	0	0
380	0	1	5	1d 16:57:29.35000	0d 15:53:19.80000	0.00296708	0.011293	0.00018677	3.1388	D	5	29/08/2020 04:22	39.7447		0	0	0	0	0	0	0	0	0	0	0	0	0	0
381	0	1	5	1d 16:57:41.76000	0d 15:53:32.21000	0.00296773	0.011295	0.00018677	3.1287	D	5	29/08/2020 04:22	39.7447		0	0	0	0	0	0	0	0	0	0	0	0	0	0
382	0	1	5	1d 16:57:53.89000	0d 15:53:44.34000	0.00296836	0.011297	0.00018647	3.1186	D	5	29/08/2020 04:22	39.7767		0	0	0	0	0	0	0	0	0	0	0	0	0	0
383	0	1	5	1d 16:58:05.84000	0d 15:53:56.29000	0.00296898	0.0112989	0.00018685	3.1086	D	5	29/08/2020 04:22	39.7927		0	0	0	0	0	0	0	0	0	0	0	0	0	0
384	0	1	5	1d 16:58:17.51000	0d 15:54:07.96000	0.00296958	0.0113008	0.00018669	3.0983	D	5	29/08/2020 04:22	39.7607		0	0	0	0	0	0	0	0	0	0	0	0	0	0
385	0	1	5	1d 16:58:29.04000	0d 15:54:19.49000	0.00297018	0.0113027	0.00018685	3.0883	D	5	29/08/2020 04:23	39.7767		0	0	0	0	0	0	0	0	0	0	0	0	0	0
386	0	1	5	1d 16:58:40.66000	0d 15:54:31.11000	0.00297078	0.0113045	0.00018677	3.0779	D	5	29/08/2020 04:23	39.7767		0	0	0	0	0	0	0	0	0	0	0	0	0	0
387	0	1	5	1d 16:58:52.03000	0d 15:54:42.48000	0.00297137	0.0113063	0.00018669	3.0678	D	5	29/08/2020 04:23	39.7767		0	0	0	0	0	0	0	0	0	0	0	0	0	0
388	0	1	5	1d 16:59:02.96000	0d 15:54:53.41000	0.00297194	0.0113081	0.00018685	3.0578	D	5	29/08/2020 04:23	39.7607		0	0	0	0	0	0	0	0	0	0	0	0	0	0
389	0	1	5	1d 16:59:13.61000	0d 15:55:04.06000	0.00297249	0.0113098	0.00018669	3.0477	D	5	29/08/2020 04:23	39.7927		0	0	0	0	0	0	0	0	0	0	0	0	0	0
390	0	1	5	1d 16:59:24.04000	0d 15:55:14.49000	0.00297303	0.0113114	0.00018669	3.0375	D	5	29/08/2020 04:23	39.7767		0	0	0	0	0	0	0	0	0	0	0	0	0	0
391	0	1	5	1d 16:59:34.20000	0d 15:55:24.65000	0.00297356	0.011313	0.00018669	3.0272	D	5	29/08/2020 04:24	39.7767		0	0	0	0	0	0	0	0	0	0	0	0	0	0
392	0	1	5	1d 16:59:43.89000	0d 15:55:34.34000	0.00297406	0.0113145	0.00018662	3.017	D	5	29/08/2020 04:24	39.7287		0	0	0	0	0	0	0	0	0	0	0	0	0	0
393	0	1	5	1d 16:59:53.43000	0d 15:55:43.88000	0.00297456	0.011316	0.00018685	3.0068	D	5	29/08/2020 04:24	39.7767		0	0	0	0	0	0	0	0	0	0	0	0	0	0
394	0	1	5	1d 17:00:02.70000	0d 15:55:53.15000	0.00297504	0.0113175	0.00018669	2.9967	D	5	29/08/2020 04:24	39.6806		0	0	0	0	0	0	0	0	0	0	0	0	0	0
395	0	1	5	1d 17:00:11.66000	0d 15:56:02.11000	0.0029755	0.0113189	0.00018669	2.9866	D	5	29/08/2020 04:24	39.6646		0	0	0	0	0	0	0	0	0	0	0	0	0	0
396	0	1	5	1d 17:00:20.77000	0d 15:56:11.22000	0.00297598	0.0113203	0.00018669	2.9764	D	5	29/08/2020 04:24	39.6806		0	0	0	0	0	0	0	0	0	0	0	0	0	0
397	0	1	5	1d 17:00:29.45000	0d 15:56:19.90000	0.00297643	0.0113216	0.00018685	2.9662	D	5	29/08/2020 04:25	39.6966		0	0	0	0	0	0	0	0	0	0	0	0	0	0
398	0	1	5	1d 17:00:38.02000	0d 15:56:28.47000	0.00297687	0.0113229	0.00018669	2.9561	D	5	29/08/2020 04:25	39.7287		0	0	0	0	0	0	0	0	0	0	0	0	0	0
399	0	1	5	1d 17:00:46.61000	0d 15:56:37.06000	0.00297732	0.0113242	0.00018677	2.9461	D	5	29/08/2020 04:25	39.7287		0	0	0	0	0	0	0	0	0	0	0	0	0	0
400	0	1	5	1d 17:00:55.25000	0d 15:56:45.70000	0.00297776	0.0113256	0.00018677	2.9357	D	5	29/08/2020 04:25	39.7607		0	0	0	0	0	0	0	0	0	0	0	0	0	0
401	0	1	5	1d 17:01:03.95000	0d 15:56:54.40000	0.00297822	0.0113269	0.00018685	2.9253	D	5	29/08/2020 04:25	39.7447		0	0	0	0	0	0	0	0	0	0	0	0	0	0
402	0	1	5	1d 17:01:12.19000	0d 15:57:02.64000	0.00297864	0.0113281	0.00018654	2.9151	D	5	29/08/2020 04:25	39.7607		0	0	0	0	0	0	0	0	0	0	0	0	0	0
403	0	1	5	1d 17:01:20.20000	0d 15:57:10.65000	0.00297906	0.0113293	0.00018692	2.905	D	5	29/08/2020 04:25	39.7607		0	0	0	0	0	0	0	0	0	0	0	0	0	0
404	0	1	5	1d 17:01:27.99000	0d 15:57:18.44000	0.00297946	0.0113305	0.00018685	2.8949	D	5	29/08/2020 04:26	39.7607		0	0	0	0	0	0	0	0	0	0	0	0	0	0
405	0	1	5	1d 17:01:35.64000	0d 15:57:26.09000	0.00297986	0.0113316	0.00018669	2.8849	D	5	29/08/2020 04:26	39.7287		0	0	0	0	0	0	0	0	0	0	0	0	0	0
406	0	1	5	1d 17:01:43.21000	0d 15:57:33.66000	0.00298025	0.0113328	0.00018685	2.8745	D	5	29/08/2020 04:26	39.6806		0	0	0	0	0	0	0	0	0	0	0	0	0	0
407	0	1	5	1d 17:01:50.97000	0d 15:57:41.42000	0.00298066	0.0113339	0.00018669	2.8641	D	5	29/08/2020 04:26	39.6646		0	0	0	0	0	0	0	0	0	0	0	0	0	0
408	0	1	5	1d 17:01:58.63000	0d 15:57:49.08000	0.00298105	0.0113351	0.00018669	2.8539	D	5	29/08/2020 04:26	39.6646		0	0	0	0	0	0	0	0	0	0	0	0	0	0
409	0	1	5	1d 17:02:06.12000	0d 15:57:56.57000	0.00298144	0.0113362	0.00018669	2.8438	D	5	29/08/2020 04:26	39.6646		0	0	0	0	0	0	0	0	0	0	0	0	0	0
410	0	1	5	1d 17:02:13.59000	0d 15:58:04.04000	0.00298183	0.0113373	0.00018647	2.8334	D	5	29/08/2020 04:26	39.7126		0	0	0	0	0	0	0	0	0	0	0	0	0	0
411	0	1	5	1d 17:02:20.94000	0d 15:58:11.39000	0.00298221	0.0113384	0.00018669	2.8231	D	5	29/08/2020 04:26	39.7126		0	0	0	0	0	0	0	0	0	0	0	0	0	0
412	0	1	5	1d 17:02:28.09000	0d 15:58:18.54000	0.00298258	0.0113394	0.00018662	2.8127	D	5	29/08/2020 04:27	39.7126		0	0	0	0	0	0	0	0	0	0	0	0	0	0
413	0	1	5	1d 17:02:34.89000	0d 15:58:25.34000	0.00298293	0.0113404	0.00018669	2.8026	D	5	29/08/2020 04:27	39.7287		0	0	0	0	0	0	0	0	0	0	0	0	0	0
414	0	1	5	1d 17:02:41.62000	0d 15:58:32.07000	0.00298328	0.0113414	0.00018654	2.7922	D	5	29/08/2020 04:27	39.7287		0	0	0	0	0	0	0	0	0	0	0	0	0	0
415	0	1	5	1d 17:02:48.13000	0d 15:58:38.58000	0.00298362	0.0113423	0.00018692	2.782	D	5	29/08/2020 04:27	39.7447		0	0	0	0	0	0	0	0	0	0	0	0	0	0
416	0	1	5	1d 17:02:54.57000	0d 15:58:45.02000	0.00298395	0.0113432	0.00018669	2.7718	D	5	29/08/2020 04:27	39.7607		0	0	0	0	0	0	0	0	0	0	0	0	0	0
417	0	1	5	1d 17:03:00.69000	0d 15:58:51.14000	0.00298427	0.0113441	0.00018669	2.7616	D	5	29/08/2020 04:27	39.7607		0	0	0	0	0	0	0	0	0	0	0	0	0	0
418	0	1	5	1d 17:03:06.84000	0d 15:58:57.29000	0.00298459	0.011345	0.00018669	2.7515	D	5	29/08/2020 04:27	39.7767		0	0	0	0	0	0	0	0	0	0	0	0	0	0
419	0	1	5	1d 17:03:12.98000	0d 15:59:03.43000	0.00298491	0.0113459	0.00018654	2.7411	D	5	29/08/2020 04:27	39.7767		0	0	0	0	0	0	0	0	0	0	0	0	0	0
420	0	1	5	1d 17:03:19.09000	0d 15:59:09.54000	0.00298523	0.0113467	0.00018692	2.7311	D	5	29/08/2020 04:27	39.7767		0	0	0	0	0	0	0	0	0	0	0	0	0	0
421	0	1	5	1d 17:03:24.83000	0d 15:59:15.28000	0.00298552	0.0113475	0.00018685	2.721	D	5	29/08/2020 04:27	39.7767		0	0	0	0	0	0	0	0	0	0	0	0	0	0
422	0	1	5	1d 17:03:30.59000	0d 15:59:21.04000	0.00298582	0.0113484	0.00018685	2.7109	D	5	29/08/2020 04:28	39.8088		0	0	0	0	0	0	0	0	0	0	0	0	0	0
423	0	1	5	1d 17:03:36.45000	0d 15:59:26.90000	0.00298613	0.0113492	0.00018662	2.7008	D	5	29/08/2020 04:28	39.7767		0	0	0	0	0	0	0	0	0	0	0	0	0	0
424	0	1	5	1d 17:03:42.23000	0d 15:59:32.68000	0.00298643	0.01135	0.00018662	2.6908	D	5	29/08/2020 04:28	39.7767		0	0	0	0	0	0	0	0	0	0	0	0	0	0
425	0	1	5	1d 17:03:47.98000	0d 15:59:38.43000	0.00298672	0.0113508	0.00018669	2.6806	D	5	29/08/2020 04:28	39.8088		0	0	0	0	0	0	0	0	0	0	0	0	0	0
426	0	1	5	1d 17:03:53.72000	0d 15:59:44.17000	0.00298702	0.0113516	0.00018677	2.6703	D	5	29/08/2020 04:28	39.7927		0	0	0	0	0	0	0	0	0	0	0	0	0	0
427	0	1	5	1d 17:03:59.40000	0d 15:59:49.85000	0.00298732	0.0113524	0.00018654	2.6603	D	5	29/08/2020 04:28	39.7927		0	0	0	0	0	0	0	0	0	0	0	0	0	0
428	0	1	5	1d 17:04:05.02000	0d 15:59:55.47000	0.00298761	0.0113531	0.00018677	2.6502	D	5	29/08/2020 04:28	39.7767		0	0	0	0	0	0	0	0	0	0	0	0	0	0
429	0	1	5	1d 17:04:10.66000	0d 16:00:01.11000	0.0029879	0.0113539	0.00018669	2.64	D	5	29/08/2020 04:28	39.7927		0	0	0	0	0	0	0	0	0	0	0	0	0	0
430	0	1	5	1d 17:04:16.34000	0d 16:00:06.79000	0.0029882	0.0113547	0.00018662	2.6299	D	5	29/08/2020 04:28	39.8088		0	0	0	0	0	0	0	0	0	0	0	0	0	0
431	0	1	5	1d 17:04:21.92000	0d 16:00:12.37000	0.00298849	0.0113555	0.00018677	2.6197	D	5	29/08/2020 04:28	39.7927		0	0	0	0	0	0	0	0	0	0	0	0	0	0
432	0	1	5	1d 17:04:27.51000	0d 16:00:17.96000	0.00298878	0.0113562	0.00018662	2.6094	D	5	29/08/2020 04:28	39.7927		0	0	0	0	0	0	0	0	0	0	0	0	0	0
433	0	1	5	1d 17:04:33.11000	0d 16:00:23.56000	0.00298907	0.011357	0.00018692	2.5994	D	5	29/08/2020 04:29	39.8088		0	0	0	0	0	0	0	0	0	0	0	0	0	0
434	0	1	5	1d 17:04:38.60000	0d 16:00:29.05000	0.00298935	0.0113577	0.00018669	2.5892	D	5	29/08/2020 04:29	39.8088		0	0	0	0	0	0	0	0	0	0	0	0	0	0
435	0	1	5	1d 17:04:44.33000	0d 16:00:34.78000	0.00298965	0.0113585	0.00018685	2.5788	D	5	29/08/2020 04:29	39.7927		0	0	0	0	0	0	0	0	0	0	0	0	0	0
436	0	1	5	1d 17:04:49.98000	0d 16:00:40.43000	0.00298994	0.0113592	0.00018685	2.5686	D	5	29/08/2020 04:29	39.7927		0	0	0	0	0	0	0	0	0	0	0	0	0	0
437	0	1	5	1d 17:04:55.45000	0d 16:00:45.90000	0.00299022	0.01136	0.00018692	2.5585	D	5	29/08/2020 04:29	39.7927		0	0	0	0	0	0	0	0	0	0	0	0	0	0
438	0	1	5	1d 17:05:00.94000	0d 16:00:51.39000	0.00299051	0.0113607	0.00018662	2.5484	D	5	29/08/2020 04:29	39.7126		0	0	0	0	0	0	0	0	0	0	0	0	0	0
439	0	1	5	1d 17:05:06.33000	0d 16:00:56.78000	0.00299079	0.0113614	0.00018692	2.538	D	5	29/08/2020 04:29	39.6966		0	0	0	0	0	0	0	0	0	0	0	0	0	0
440	0	1	5	1d 17:05:11.87000	0d 16:01:02.32000	0.00299108	0.0113621	0.00018685	2.528	D	5	29/08/2020 04:29	39.6966		0	0	0	0	0	0	0	0	0	0	0	0	0	0
441	0	1	5	1d 17:05:17.36000	0d 16:01:07.81000	0.00299136	0.0113628	0.00018669	2.5177	D	5	29/08/2020 04:29	39.6966		0	0	0	0	0	0	0	0	0	0	0	0	0	0
442	0	1	5	1d 17:05:22.87000	0d 16:01:13.32000	0.00299165	0.0113636	0.00018685	2.5075	D	5	29/08/2020 04:29	39.7126		0	0	0	0	0	0	0	0	0	0	0	0	0	0
443	0	1	5	1d 17:05:26.82000	0d 16:01:17.27000	0.00299185	0.0113641	0.00018677	2.5	D	133	29/08/2020 04:29	39.6966		0	0	0	0	0	0	0	0	0	0	0	0	0	0
444	0	1	6	1d 17:05:26.83000	0d 00:00:00.01000	0	0	0	2.504	R	0	29/08/2020 04:29	39.6966		0	0	0	0	0	0	0	0	0	0	0	0	0	0
445	0	1	6	1d 17:05:28.83000	0d 00:00:02.01000	0	0	0	2.5756	R	1	29/08/2020 04:30	39.6646		0	0	0	0	0	0	0	0	0	0	0	0	0	0
446	0	1	6	1d 17:05:30.83000	0d 00:00:04.01000	0	0	0	2.6265	R	1	29/08/2020 04:30	39.6806		0	0	0	0	0	0	0	0	0	0	0	0	0	0
447	0	1	6	1d 17:05:32.83000	0d 00:00:06.01000	0	0	0	2.6696	R	1	29/08/2020 04:30	39.7287		0	0	0	0	0	0	0	0	0	0	0	0	0	0
448	0	1	6	1d 17:05:34.83000	0d 00:00:08.01000	0	0	0	2.707	R	1	29/08/2020 04:30	39.7287		0	0	0	0	0	0	0	0	0	0	0	0	0	0
449	0	1	6	1d 17:05:36.82000	0d 00:00:10.00000	0	0	0	2.7402	R	129	29/08/2020 04:30	39.7287		0	0	0	0	0	0	0	0	0	0	0	0	0	0
450	1	2	9	1d 17:05:36.86000	0d 00:00:00.04000	0.00000001	0.00000002	0.00074815	2.7706	C	0	29/08/2020 04:30	39.7287		0	0	0	0	0	0	0	0	0	0	0	0	0	0
451	1	2	9	1d 17:05:37.02000	0d 00:00:00.20000	0.00000004	0.00000011	0.00074693	2.8008	C	5	29/08/2020 04:30	39.7287		0	0	0	0	0	0	0	0	0	0	0	0	0	0
452	1	2	9	1d 17:05:37.16000	0d 00:00:00.34000	0.00000007	0.0000002	0.00074708	2.8241	C	5	29/08/2020 04:30	39.7287		0	0	0	0	0	0	0	0	0	0	0	0	0	0
453	1	2	9	1d 17:05:37.31000	0d 00:00:00.49000	0.0000001	0.00000028	0.00074693	2.8458	C	5	29/08/2020 04:30	39.7287		0	0	0	0	0	0	0	0	0	0	0	0	0	0
454	1	2	9	1d 17:05:37.47000	0d 00:00:00.65000	0.00000013	0.00000038	0.00074708	2.8666	C	5	29/08/2020 04:30	39.7287		0	0	0	0	0	0	0	0	0	0	0	0	0	0
455	1	2	9	1d 17:05:37.64000	0d 00:00:00.82000	0.00000017	0.00000048	0.00074731	2.8867	C	5	29/08/2020 04:30	39.7287		0	0	0	0	0	0	0	0	0	0	0	0	0	0
456	1	2	9	1d 17:05:37.81000	0d 00:00:00.99000	0.0000002	0.00000058	0.00074701	2.9055	C	5	29/08/2020 04:30	39.7287		0	0	0	0	0	0	0	0	0	0	0	0	0	0
457	1	2	9	1d 17:05:37.99000	0d 00:00:01.17000	0.00000024	0.00000069	0.00074723	2.9247	C	5	29/08/2020 04:30	39.7287		0	0	0	0	0	0	0	0	0	0	0	0	0	0
458	1	2	9	1d 17:05:38.17000	0d 00:00:01.35000	0.00000028	0.0000008	0.00074731	2.9427	C	5	29/08/2020 04:30	39.7287		0	0	0	0	0	0	0	0	0	0	0	0	0	0
459	1	2	9	1d 17:05:38.36000	0d 00:00:01.54000	0.00000032	0.00000092	0.00074723	2.9609	C	5	29/08/2020 04:30	39.7287		0	0	0	0	0	0	0	0	0	0	0	0	0	0
460	1	2	9	1d 17:05:38.56000	0d 00:00:01.74000	0.00000036	0.00000104	0.00074716	2.9793	C	5	29/08/2020 04:30	39.7287		0	0	0	0	0	0	0	0	0	0	0	0	0	0
461	1	2	9	1d 17:05:38.76000	0d 00:00:01.94000	0.0000004	0.00000117	0.00074731	2.9972	C	5	29/08/2020 04:30	39.7287		0	0	0	0	0	0	0	0	0	0	0	0	0	0
462	1	2	9	1d 17:05:38.96000	0d 00:00:02.14000	0.00000044	0.00000129	0.00074693	3.0144	C	5	29/08/2020 04:30	39.7287		0	0	0	0	0	0	0	0	0	0	0	0	0	0
463	1	2	9	1d 17:05:39.16000	0d 00:00:02.34000	0.00000049	0.00000142	0.00074716	3.0312	C	5	29/08/2020 04:30	39.7287		0	0	0	0	0	0	0	0	0	0	0	0	0	0
464	1	2	9	1d 17:05:39.37000	0d 00:00:02.55000	0.00000053	0.00000155	0.00074731	3.0483	C	5	29/08/2020 04:30	39.7287		0	0	0	0	0	0	0	0	0	0	0	0	0	0
465	1	2	9	1d 17:05:39.58000	0d 00:00:02.76000	0.00000057	0.00000168	0.00074716	3.0649	C	5	29/08/2020 04:30	39.7287		0	0	0	0	0	0	0	0	0	0	0	0	0	0
466	1	2	9	1d 17:05:39.79000	0d 00:00:02.97000	0.00000062	0.00000182	0.00074739	3.0811	C	5	29/08/2020 04:30	39.7287		0	0	0	0	0	0	0	0	0	0	0	0	0	0
467	1	2	9	1d 17:05:40.01000	0d 00:00:03.19000	0.00000066	0.00000196	0.00074739	3.0976	C	5	29/08/2020 04:30	39.7287		0	0	0	0	0	0	0	0	0	0	0	0	0	0
468	1	2	9	1d 17:05:40.23000	0d 00:00:03.41000	0.00000071	0.0000021	0.00074716	3.1138	C	5	29/08/2020 04:30	39.7447		0	0	0	0	0	0	0	0	0	0	0	0	0	0
469	1	2	9	1d 17:05:40.46000	0d 00:00:03.64000	0.00000075	0.00000225	0.00074708	3.1299	C	5	29/08/2020 04:30	39.7447		0	0	0	0	0	0	0	0	0	0	0	0	0	0
470	1	2	9	1d 17:05:40.69000	0d 00:00:03.87000	0.0000008	0.0000024	0.00074716	3.146	C	5	29/08/2020 04:30	39.7287		0	0	0	0	0	0	0	0	0	0	0	0	0	0
471	1	2	9	1d 17:05:40.92000	0d 00:00:04.10000	0.00000085	0.00000255	0.00074708	3.1612	C	5	29/08/2020 04:30	39.7447		0	0	0	0	0	0	0	0	0	0	0	0	0	0
472	1	2	9	1d 17:05:41.15000	0d 00:00:04.33000	0.0000009	0.0000027	0.00074685	3.1766	C	5	29/08/2020 04:30	39.7287		0	0	0	0	0	0	0	0	0	0	0	0	0	0
473	1	2	9	1d 17:05:41.39000	0d 00:00:04.57000	0.00000095	0.00000286	0.00074731	3.192	C	5	29/08/2020 04:30	39.7287		0	0	0	0	0	0	0	0	0	0	0	0	0	0
474	1	2	9	1d 17:05:41.64000	0d 00:00:04.82000	0.000001	0.00000302	0.00074708	3.2074	C	5	29/08/2020 04:30	39.7287		0	0	0	0	0	0	0	0	0	0	0	0	0	0
475	1	2	9	1d 17:05:41.89000	0d 00:00:05.07000	0.00000105	0.00000319	0.00074716	3.2226	C	5	29/08/2020 04:30	39.7287		0	0	0	0	0	0	0	0	0	0	0	0	0	0
476	1	2	9	1d 17:05:42.14000	0d 00:00:05.32000	0.0000011	0.00000336	0.00074708	3.2375	C	5	29/08/2020 04:30	39.7287		0	0	0	0	0	0	0	0	0	0	0	0	0	0
477	1	2	9	1d 17:05:42.40000	0d 00:00:05.58000	0.00000116	0.00000353	0.00074693	3.2522	C	5	29/08/2020 04:30	39.7287		0	0	0	0	0	0	0	0	0	0	0	0	0	0
478	1	2	9	1d 17:05:42.66000	0d 00:00:05.84000	0.00000121	0.00000371	0.00074708	3.2667	C	5	29/08/2020 04:30	39.7287		0	0	0	0	0	0	0	0	0	0	0	0	0	0
479	1	2	9	1d 17:05:42.93000	0d 00:00:06.11000	0.00000127	0.00000389	0.00074701	3.2811	C	5	29/08/2020 04:30	39.7287		0	0	0	0	0	0	0	0	0	0	0	0	0	0
480	1	2	9	1d 17:05:43.20000	0d 00:00:06.38000	0.00000132	0.00000408	0.00074723	3.2953	C	5	29/08/2020 04:30	39.7287		0	0	0	0	0	0	0	0	0	0	0	0	0	0
481	1	2	9	1d 17:05:43.48000	0d 00:00:06.66000	0.00000138	0.00000427	0.00074716	3.3097	C	5	29/08/2020 04:30	39.7287		0	0	0	0	0	0	0	0	0	0	0	0	0	0
482	1	2	9	1d 17:05:43.77000	0d 00:00:06.95000	0.00000144	0.00000447	0.00074693	3.324	C	5	29/08/2020 04:30	39.7287		0	0	0	0	0	0	0	0	0	0	0	0	0	0
483	1	2	9	1d 17:05:44.07000	0d 00:00:07.25000	0.0000015	0.00000468	0.00074701	3.3384	C	5	29/08/2020 04:30	39.7287		0	0	0	0	0	0	0	0	0	0	0	0	0	0
484	1	2	9	1d 17:05:44.37000	0d 00:00:07.55000	0.00000157	0.00000489	0.00074716	3.3523	C	5	29/08/2020 04:30	39.7287		0	0	0	0	0	0	0	0	0	0	0	0	0	0
485	1	2	9	1d 17:05:44.68000	0d 00:00:07.86000	0.00000163	0.0000051	0.00074693	3.366	C	5	29/08/2020 04:30	39.7287		0	0	0	0	0	0	0	0	0	0	0	0	0	0
486	1	2	9	1d 17:05:44.99000	0d 00:00:08.17000	0.0000017	0.00000532	0.00074716	3.3793	C	5	29/08/2020 04:30	39.7287		0	0	0	0	0	0	0	0	0	0	0	0	0	0
487	1	2	9	1d 17:05:45.31000	0d 00:00:08.49000	0.00000176	0.00000554	0.00074723	3.3928	C	5	29/08/2020 04:30	39.7287		0	0	0	0	0	0	0	0	0	0	0	0	0	0
488	1	2	9	1d 17:05:45.65000	0d 00:00:08.83000	0.00000183	0.00000578	0.00074701	3.4063	C	5	29/08/2020 04:30	39.7287		0	0	0	0	0	0	0	0	0	0	0	0	0	0
489	1	2	9	1d 17:05:45.99000	0d 00:00:09.17000	0.0000019	0.00000602	0.00074678	3.4194	C	5	29/08/2020 04:30	39.7287		0	0	0	0	0	0	0	0	0	0	0	0	0	0
490	1	2	9	1d 17:05:46.34000	0d 00:00:09.52000	0.00000198	0.00000627	0.00074731	3.4321	C	5	29/08/2020 04:30	39.7287		0	0	0	0	0	0	0	0	0	0	0	0	0	0
491	1	2	9	1d 17:05:46.70000	0d 00:00:09.88000	0.00000205	0.00000653	0.00074693	3.4447	C	5	29/08/2020 04:30	39.7287		0	0	0	0	0	0	0	0	0	0	0	0	0	0
492	1	2	9	1d 17:05:47.08000	0d 00:00:10.26000	0.00000213	0.0000068	0.00074716	3.4577	C	5	29/08/2020 04:30	39.7287		0	0	0	0	0	0	0	0	0	0	0	0	0	0
493	1	2	9	1d 17:05:47.48000	0d 00:00:10.66000	0.00000221	0.00000709	0.00074708	3.4704	C	5	29/08/2020 04:30	39.7287		0	0	0	0	0	0	0	0	0	0	0	0	0	0
494	1	2	9	1d 17:05:47.90000	0d 00:00:11.08000	0.0000023	0.00000739	0.00074708	3.4829	C	5	29/08/2020 04:30	39.7287		0	0	0	0	0	0	0	0	0	0	0	0	0	0
495	1	2	9	1d 17:05:48.33000	0d 00:00:11.51000	0.00000239	0.0000077	0.00074693	3.4951	C	5	29/08/2020 04:30	39.7447		0	0	0	0	0	0	0	0	0	0	0	0	0	0
496	1	2	9	1d 17:05:48.78000	0d 00:00:11.96000	0.00000248	0.00000803	0.00074723	3.5068	C	5	29/08/2020 04:30	39.7447		0	0	0	0	0	0	0	0	0	0	0	0	0	0
497	1	2	9	1d 17:05:49.27000	0d 00:00:12.45000	0.00000258	0.00000839	0.00074701	3.5186	C	5	29/08/2020 04:30	39.7447		0	0	0	0	0	0	0	0	0	0	0	0	0	0
498	1	2	9	1d 17:05:49.80000	0d 00:00:12.98000	0.00000269	0.00000878	0.00074723	3.5302	C	5	29/08/2020 04:30	39.7447		0	0	0	0	0	0	0	0	0	0	0	0	0	0
499	1	2	9	1d 17:05:50.38000	0d 00:00:13.56000	0.00000281	0.0000092	0.00074685	3.5419	C	5	29/08/2020 04:30	39.7287		0	0	0	0	0	0	0	0	0	0	0	0	0	0
500	1	2	9	1d 17:05:51.05000	0d 00:00:14.23000	0.00000295	0.0000097	0.00074716	3.5531	C	5	29/08/2020 04:30	39.7447		0	0	0	0	0	0	0	0	0	0	0	0	0	0
501	1	2	9	1d 17:05:51.81000	0d 00:00:14.99000	0.00000311	0.00001026	0.00074716	3.5642	C	5	29/08/2020 04:30	39.7447		0	0	0	0	0	0	0	0	0	0	0	0	0	0
502	1	2	9	1d 17:05:52.74000	0d 00:00:15.92000	0.0000033	0.00001095	0.00074708	3.575	C	5	29/08/2020 04:30	39.7447		0	0	0	0	0	0	0	0	0	0	0	0	0	0
503	1	2	9	1d 17:05:53.92000	0d 00:00:17.10000	0.00000355	0.00001182	0.00074723	3.5857	C	5	29/08/2020 04:30	39.7607		0	0	0	0	0	0	0	0	0	0	0	0	0	0
504	1	2	9	1d 17:05:55.49000	0d 00:00:18.67000	0.00000387	0.00001299	0.00074716	3.5959	C	5	29/08/2020 04:30	39.7607		0	0	0	0	0	0	0	0	0	0	0	0	0	0
505	1	2	9	1d 17:05:57.84000	0d 00:00:21.02000	0.00000436	0.00001475	0.00074739	3.6063	C	5	29/08/2020 04:30	39.7607		0	0	0	0	0	0	0	0	0	0	0	0	0	0
506	1	2	9	1d 17:06:01.71000	0d 00:00:24.89000	0.00000517	0.00001765	0.00074723	3.6167	C	5	29/08/2020 04:30	39.7767		0	0	0	0	0	0	0	0	0	0	0	0	0	0
507	1	2	9	1d 17:06:09.45000	0d 00:00:32.63000	0.00000677	0.00002347	0.00074708	3.6268	C	5	29/08/2020 04:30	39.7607		0	0	0	0	0	0	0	0	0	0	0	0	0	0
508	1	2	9	1d 17:06:27.30000	0d 00:00:50.48000	0.00001048	0.00003693	0.00074731	3.6368	C	5	29/08/2020 04:31	39.7607		0	0	0	0	0	0	0	0	0	0	0	0	0	0
509	1	2	9	1d 17:07:16.91000	0d 00:01:40.09000	0.00002077	0.00007443	0.00074731	3.6469	C	5	29/08/2020 04:31	39.8088		0	0	0	0	0	0	0	0	0	0	0	0	0	0
510	1	2	9	1d 17:09:44.37000	0d 00:04:07.55000	0.00005137	0.00018622	0.00074708	3.657	C	5	29/08/2020 04:34	39.7447		0	0	0	0	0	0	0	0	0	0	0	0	0	0
511	1	2	9	1d 17:14:44.37000	0d 00:09:07.55000	0.00011364	0.00041423	0.00074685	3.666	C	1	29/08/2020 04:39	39.7447		0	0	0	0	0	0	0	0	0	0	0	0	0	0
512	1	2	9	1d 17:19:44.37000	0d 00:14:07.55000	0.0001759	0.00064268	0.00074701	3.6722	C	1	29/08/2020 04:44	39.7287		0	0	0	0	0	0	0	0	0	0	0	0	0	0
513	1	2	9	1d 17:24:44.37000	0d 00:19:07.55000	0.00023816	0.00087148	0.00074723	3.6773	C	1	29/08/2020 04:49	39.8088		0	0	0	0	0	0	0	0	0	0	0	0	0	0
514	1	2	9	1d 17:29:44.37000	0d 00:24:07.55000	0.00030042	0.00110058	0.00074708	3.6817	C	1	29/08/2020 04:54	39.7607		0	0	0	0	0	0	0	0	0	0	0	0	0	0
515	1	2	9	1d 17:34:44.37000	0d 00:29:07.55000	0.00036268	0.00132994	0.00074716	3.6861	C	1	29/08/2020 04:59	39.7927		0	0	0	0	0	0	0	0	0	0	0	0	0	0
516	1	2	9	1d 17:39:44.37000	0d 00:34:07.55000	0.00042494	0.00155956	0.00074723	3.6898	C	1	29/08/2020 05:04	39.7767		0	0	0	0	0	0	0	0	0	0	0	0	0	0
517	1	2	9	1d 17:44:44.37000	0d 00:39:07.55000	0.0004872	0.00178942	0.00074716	3.6938	C	1	29/08/2020 05:09	39.7767		0	0	0	0	0	0	0	0	0	0	0	0	0	0
518	1	2	9	1d 17:49:44.37000	0d 00:44:07.55000	0.00054946	0.00201952	0.00074723	3.6979	C	1	29/08/2020 05:14	39.8568		0	0	0	0	0	0	0	0	0	0	0	0	0	0
519	1	2	9	1d 17:54:44.37000	0d 00:49:07.55000	0.00061172	0.00224988	0.00074693	3.7018	C	1	29/08/2020 05:19	39.7607		0	0	0	0	0	0	0	0	0	0	0	0	0	0
520	1	2	9	1d 17:59:44.37000	0d 00:54:07.55000	0.00067398	0.0024805	0.00074716	3.7063	C	1	29/08/2020 05:24	39.7607		0	0	0	0	0	0	0	0	0	0	0	0	0	0
521	1	2	9	1d 18:04:44.37000	0d 00:59:07.55000	0.00073624	0.0027114	0.00074708	3.7108	C	1	29/08/2020 05:29	39.7767		0	0	0	0	0	0	0	0	0	0	0	0	0	0
522	1	2	9	1d 18:09:44.37000	0d 01:04:07.55000	0.0007985	0.0029426	0.00074708	3.716	C	1	29/08/2020 05:34	39.7607		0	0	0	0	0	0	0	0	0	0	0	0	0	0
523	1	2	9	1d 18:14:44.37000	0d 01:09:07.55000	0.00086076	0.00317412	0.00074701	3.7211	C	1	29/08/2020 05:39	39.8568		0	0	0	0	0	0	0	0	0	0	0	0	0	0
524	1	2	9	1d 18:19:44.37000	0d 01:14:07.55000	0.00092302	0.00340597	0.00074723	3.7264	C	1	29/08/2020 05:44	39.7447		0	0	0	0	0	0	0	0	0	0	0	0	0	0
525	1	2	9	1d 18:24:44.37000	0d 01:19:07.55000	0.00098528	0.00363815	0.00074678	3.7317	C	1	29/08/2020 05:49	39.7607		0	0	0	0	0	0	0	0	0	0	0	0	0	0
526	1	2	9	1d 18:29:44.37000	0d 01:24:07.55000	0.00104755	0.00387067	0.00074708	3.7372	C	1	29/08/2020 05:54	39.7447		0	0	0	0	0	0	0	0	0	0	0	0	0	0
527	1	2	9	1d 18:34:44.37000	0d 01:29:07.55000	0.00110981	0.00410353	0.00074716	3.7426	C	1	29/08/2020 05:59	39.7767		0	0	0	0	0	0	0	0	0	0	0	0	0	0
528	1	2	9	1d 18:39:44.37000	0d 01:34:07.55000	0.00117207	0.00433671	0.00074708	3.7479	C	1	29/08/2020 06:04	39.7767		0	0	0	0	0	0	0	0	0	0	0	0	0	0
529	1	2	9	1d 18:44:44.37000	0d 01:39:07.55000	0.00123433	0.00457022	0.00074716	3.7531	C	1	29/08/2020 06:09	39.7126		0	0	0	0	0	0	0	0	0	0	0	0	0	0
530	1	2	9	1d 18:49:44.37000	0d 01:44:07.55000	0.00129659	0.00480406	0.00074693	3.7581	C	1	29/08/2020 06:14	39.6966		0	0	0	0	0	0	0	0	0	0	0	0	0	0
531	1	2	9	1d 18:54:44.37000	0d 01:49:07.55000	0.00135885	0.00503822	0.00074701	3.7636	C	1	29/08/2020 06:19	39.6646		0	0	0	0	0	0	0	0	0	0	0	0	0	0
532	1	2	9	1d 18:59:44.37000	0d 01:54:07.55000	0.00142111	0.0052727	0.00074739	3.7687	C	1	29/08/2020 06:24	39.7607		0	0	0	0	0	0	0	0	0	0	0	0	0	0
533	1	2	9	1d 19:04:44.37000	0d 01:59:07.55000	0.00148337	0.00550752	0.00074723	3.7745	C	1	29/08/2020 06:29	39.7126		0	0	0	0	0	0	0	0	0	0	0	0	0	0
534	1	2	9	1d 19:09:44.37000	0d 02:04:07.55000	0.00154563	0.00574269	0.00074723	3.78	C	1	29/08/2020 06:34	39.7126		0	0	0	0	0	0	0	0	0	0	0	0	0	0
535	1	2	9	1d 19:14:44.37000	0d 02:09:07.55000	0.00160789	0.00597823	0.00074708	3.7859	C	1	29/08/2020 06:39	39.6806		0	0	0	0	0	0	0	0	0	0	0	0	0	0
536	1	2	9	1d 19:19:44.37000	0d 02:14:07.55000	0.00167015	0.00621416	0.00074723	3.7925	C	1	29/08/2020 06:44	39.7126		0	0	0	0	0	0	0	0	0	0	0	0	0	0
537	1	2	9	1d 19:24:44.37000	0d 02:19:07.55000	0.00173241	0.0064505	0.00074716	3.7995	C	1	29/08/2020 06:49	39.8248		0	0	0	0	0	0	0	0	0	0	0	0	0	0
538	1	2	9	1d 19:29:44.37000	0d 02:24:07.55000	0.00179467	0.0066873	0.00074716	3.8073	C	1	29/08/2020 06:54	39.7607		0	0	0	0	0	0	0	0	0	0	0	0	0	0
539	1	2	9	1d 19:34:44.37000	0d 02:29:07.55000	0.00185693	0.0069246	0.00074693	3.8157	C	1	29/08/2020 06:59	39.8088		0	0	0	0	0	0	0	0	0	0	0	0	0	0
540	1	2	9	1d 19:39:44.37000	0d 02:34:07.55000	0.00191919	0.00716245	0.00074716	3.8248	C	1	29/08/2020 07:04	39.8088		0	0	0	0	0	0	0	0	0	0	0	0	0	0
541	1	2	9	1d 19:44:38.68000	0d 02:39:01.86000	0.00198027	0.00739637	0.00074693	3.8349	C	5	29/08/2020 07:09	39.8408		0	0	0	0	0	0	0	0	0	0	0	0	0	0
542	1	2	9	1d 19:49:11.66000	0d 02:43:34.84000	0.00203693	0.00761391	0.00074708	3.845	C	5	29/08/2020 07:13	39.7447		0	0	0	0	0	0	0	0	0	0	0	0	0	0
543	1	2	9	1d 19:53:23.14000	0d 02:47:46.32000	0.00208912	0.00781483	0.00074716	3.855	C	5	29/08/2020 07:17	39.7126		0	0	0	0	0	0	0	0	0	0	0	0	0	0
544	1	2	9	1d 19:57:22.60000	0d 02:51:45.78000	0.00213882	0.00800666	0.00074701	3.8653	C	5	29/08/2020 07:21	39.7607		0	0	0	0	0	0	0	0	0	0	0	0	0	0
545	1	2	9	1d 20:01:06.74000	0d 02:55:29.92000	0.00218533	0.00818669	0.00074723	3.8753	C	5	29/08/2020 07:25	39.8088		0	0	0	0	0	0	0	0	0	0	0	0	0	0
546	1	2	9	1d 20:04:42.19000	0d 02:59:05.37000	0.00223005	0.00836019	0.00074716	3.8854	C	5	29/08/2020 07:29	39.8088		0	0	0	0	0	0	0	0	0	0	0	0	0	0
547	1	2	9	1d 20:08:06.13000	0d 03:02:29.31000	0.00227237	0.00852485	0.00074701	3.8956	C	5	29/08/2020 07:32	39.8728		0	0	0	0	0	0	0	0	0	0	0	0	0	0
548	1	2	9	1d 20:11:27.75000	0d 03:05:50.93000	0.00231421	0.00868806	0.00074739	3.9057	C	5	29/08/2020 07:36	39.8088		0	0	0	0	0	0	0	0	0	0	0	0	0	0
549	1	2	9	1d 20:14:43.62000	0d 03:09:06.80000	0.00235486	0.00884702	0.00074716	3.9158	C	5	29/08/2020 07:39	39.7927		0	0	0	0	0	0	0	0	0	0	0	0	0	0
550	1	2	9	1d 20:17:51.43000	0d 03:12:14.61000	0.00239384	0.00899985	0.00074723	3.9258	C	5	29/08/2020 07:42	39.7767		0	0	0	0	0	0	0	0	0	0	0	0	0	0
551	1	2	9	1d 20:20:57.45000	0d 03:15:20.63000	0.00243245	0.0091516	0.00074716	3.9359	C	5	29/08/2020 07:45	39.7447		0	0	0	0	0	0	0	0	0	0	0	0	0	0
552	1	2	9	1d 20:23:59.25000	0d 03:18:22.43000	0.00247018	0.00930029	0.00074716	3.946	C	5	29/08/2020 07:48	39.7927		0	0	0	0	0	0	0	0	0	0	0	0	0	0
553	1	2	9	1d 20:26:59.76000	0d 03:21:22.94000	0.00250764	0.0094483	0.00074716	3.9561	C	5	29/08/2020 07:51	39.8088		0	0	0	0	0	0	0	0	0	0	0	0	0	0
554	1	2	9	1d 20:29:58.19000	0d 03:24:21.37000	0.00254467	0.00959498	0.00074693	3.9661	C	5	29/08/2020 07:54	39.7927		0	0	0	0	0	0	0	0	0	0	0	0	0	0
555	1	2	9	1d 20:32:57.05000	0d 03:27:20.23000	0.00258179	0.00974238	0.00074708	3.9763	C	5	29/08/2020 07:57	39.8088		0	0	0	0	0	0	0	0	0	0	0	0	0	0
556	1	2	9	1d 20:35:54.93000	0d 03:30:18.11000	0.00261871	0.00988936	0.00074708	3.9864	C	5	29/08/2020 08:00	39.8088		0	0	0	0	0	0	0	0	0	0	0	0	0	0
557	1	2	9	1d 20:38:50.16000	0d 03:33:13.34000	0.00265507	0.0100345	0.00074708	3.9965	C	5	29/08/2020 08:03	39.7126		0	0	0	0	0	0	0	0	0	0	0	0	0	0
558	1	2	9	1d 20:41:41.56000	0d 03:36:04.74000	0.00269064	0.0101769	0.00074701	4.0066	C	5	29/08/2020 08:06	39.7927		0	0	0	0	0	0	0	0	0	0	0	0	0	0
559	1	2	9	1d 20:44:32.95000	0d 03:38:56.13000	0.00272621	0.0103195	0.00074708	4.0166	C	5	29/08/2020 08:09	39.8088		0	0	0	0	0	0	0	0	0	0	0	0	0	0
560	1	2	9	1d 20:47:22.44000	0d 03:41:45.62000	0.00276139	0.010461	0.00074708	4.0267	C	5	29/08/2020 08:11	39.6966		0	0	0	0	0	0	0	0	0	0	0	0	0	0
561	1	2	9	1d 20:50:11.81000	0d 03:44:34.99000	0.00279654	0.0106027	0.00074708	4.0368	C	5	29/08/2020 08:14	39.8088		0	0	0	0	0	0	0	0	0	0	0	0	0	0
562	1	2	9	1d 20:52:57.60000	0d 03:47:20.78000	0.00283095	0.0107418	0.00074708	4.047	C	5	29/08/2020 08:17	39.8568		0	0	0	0	0	0	0	0	0	0	0	0	0	0
563	1	2	9	1d 20:55:43.24000	0d 03:50:06.42000	0.00286532	0.0108811	0.00074723	4.0571	C	5	29/08/2020 08:20	39.7126		0	0	0	0	0	0	0	0	0	0	0	0	0	0
564	1	2	9	1d 20:58:25.03000	0d 03:52:48.21000	0.0028989	0.0110175	0.00074701	4.0673	C	5	29/08/2020 08:22	39.8088		0	0	0	0	0	0	0	0	0	0	0	0	0	0
565	1	2	9	1d 21:01:08.18000	0d 03:55:31.36000	0.00293276	0.0111554	0.00074708	4.0774	C	5	29/08/2020 08:25	39.8568		0	0	0	0	0	0	0	0	0	0	0	0	0	0
566	1	2	9	1d 21:03:47.54000	0d 03:58:10.72000	0.00296583	0.0112904	0.00074701	4.0874	C	5	29/08/2020 08:28	39.8408		0	0	0	0	0	0	0	0	0	0	0	0	0	0
567	1	2	9	1d 21:06:23.49000	0d 04:00:46.67000	0.0029982	0.0114228	0.00074716	4.0975	C	5	29/08/2020 08:30	39.7767		0	0	0	0	0	0	0	0	0	0	0	0	0	0
568	1	2	9	1d 21:08:57.96000	0d 04:03:21.14000	0.00303025	0.0115543	0.00074708	4.1076	C	5	29/08/2020 08:33	39.8248		0	0	0	0	0	0	0	0	0	0	0	0	0	0
569	1	2	9	1d 21:11:28.06000	0d 04:05:51.24000	0.00306141	0.0116825	0.00074723	4.1176	C	5	29/08/2020 08:36	39.8088		0	0	0	0	0	0	0	0	0	0	0	0	0	0
570	1	2	9	1d 21:13:57.86000	0d 04:08:21.04000	0.00309249	0.0118106	0.00074708	4.1279	C	5	29/08/2020 08:38	39.8408		0	0	0	0	0	0	0	0	0	0	0	0	0	0
571	1	2	9	1d 21:16:29.04000	0d 04:10:52.22000	0.00312387	0.0119403	0.00074731	4.1379	C	5	29/08/2020 08:41	39.7287		0	0	0	0	0	0	0	0	0	0	0	0	0	0
572	1	2	9	1d 21:18:57.00000	0d 04:13:20.18000	0.00315458	0.0120675	0.00074716	4.148	C	5	29/08/2020 08:43	39.8568		0	0	0	0	0	0	0	0	0	0	0	0	0	0
573	1	2	9	1d 21:21:22.77000	0d 04:15:45.95000	0.00318483	0.0121931	0.00074701	4.1581	C	5	29/08/2020 08:45	39.7447		0	0	0	0	0	0	0	0	0	0	0	0	0	0
574	1	2	9	1d 21:23:46.86000	0d 04:18:10.04000	0.00321473	0.0123176	0.00074701	4.1682	C	5	29/08/2020 08:48	39.7607		0	0	0	0	0	0	0	0	0	0	0	0	0	0
575	1	2	9	1d 21:26:09.12000	0d 04:20:32.30000	0.00324426	0.0124408	0.00074731	4.1782	C	5	29/08/2020 08:50	39.8568		0	0	0	0	0	0	0	0	0	0	0	0	0	0
576	1	2	9	1d 21:28:31.40000	0d 04:22:54.58000	0.00327379	0.0125644	0.00074716	4.1883	C	5	29/08/2020 08:53	39.7927		0	0	0	0	0	0	0	0	0	0	0	0	0	0
577	1	2	9	1d 21:30:53.33000	0d 04:25:16.51000	0.00330324	0.0126879	0.00074739	4.1984	C	5	29/08/2020 08:55	39.6966		0	0	0	0	0	0	0	0	0	0	0	0	0	0
578	1	2	9	1d 21:31:13.91000	0d 04:25:37.09000	0.00330751	0.0127058	0.00074708	4.2	C	133	29/08/2020 08:55	39.6966		0	0	0	0	0	0	0	0	0	0	0	0	0	0
579	1	2	10	1d 21:31:13.94000	0d 00:00:00.03000	0.00330752	0.0127058	0.00079911	4.2008	C	0	29/08/2020 08:55	39.6966		0	0	0	0	0	0	0	0	0	0	0	0	0	0
580	1	2	10	1d 21:31:28.14000	0d 00:00:14.23000	0.00331048	0.0127183	0.00069902	4.2005	C	4	29/08/2020 08:56	39.7287		0	0	0	0	0	0	0	0	0	0	0	0	0	0
581	1	2	10	1d 21:31:41.94000	0d 00:00:28.03000	0.00331297	0.0127287	0.00059899	4.2002	C	4	29/08/2020 08:56	39.7447		0	0	0	0	0	0	0	0	0	0	0	0	0	0
582	1	2	10	1d 21:31:59.15000	0d 00:00:45.24000	0.00331558	0.0127397	0.00049889	4.2002	C	4	29/08/2020 08:56	39.7767		0	0	0	0	0	0	0	0	0	0	0	0	0	0
583	1	2	10	1d 21:32:24.51000	0d 00:01:10.60000	0.00331874	0.012753	0.00039887	4.2002	C	4	29/08/2020 08:56	39.8088		0	0	0	0	0	0	0	0	0	0	0	0	0	0
584	1	2	10	1d 21:32:59.70000	0d 00:01:45.79000	0.00332212	0.0127672	0.00029877	4.2002	C	4	29/08/2020 08:57	39.6966		0	0	0	0	0	0	0	0	0	0	0	0	0	0
585	1	2	10	1d 21:33:54.14000	0d 00:02:40.23000	0.00332581	0.0127827	0.00019875	4.2002	C	4	29/08/2020 08:58	39.7927		0	0	0	0	0	0	0	0	0	0	0	0	0	0
586	1	2	10	1d 21:35:53.41000	0d 00:04:39.50000	0.00333047	0.0128022	0.00009865	4.2002	C	4	29/08/2020 09:00	39.7927		0	0	0	0	0	0	0	0	0	0	0	0	0	0
587	1	2	10	1d 21:36:59.34000	0d 00:05:45.43000	0.00333204	0.0128088	0.00007469	4.1999	C	132	29/08/2020 09:01	39.7767		0	0	0	0	0	0	0	0	0	0	0	0	0	0
588	1	2	11	1d 21:36:59.35000	0d 00:00:00.01000	0	0	0	4.1996	R	0	29/08/2020 09:01	39.7767		0	0	0	0	0	0	0	0	0	0	0	0	0	0
589	1	2	11	1d 21:37:01.35000	0d 00:00:02.01000	0	0	0	4.1993	R	1	29/08/2020 09:01	39.7927		0	0	0	0	0	0	0	0	0	0	0	0	0	0
590	1	2	11	1d 21:37:03.35000	0d 00:00:04.01000	0	0	0	4.1991	R	1	29/08/2020 09:01	39.7767		0	0	0	0	0	0	0	0	0	0	0	0	0	0
591	1	2	11	1d 21:37:05.35000	0d 00:00:06.01000	0	0	0	4.1991	R	1	29/08/2020 09:01	39.7607		0	0	0	0	0	0	0	0	0	0	0	0	0	0
592	1	2	11	1d 21:37:07.35000	0d 00:00:08.01000	0	0	0	4.1993	R	1	29/08/2020 09:01	39.7607		0	0	0	0	0	0	0	0	0	0	0	0	0	0
593	1	2	11	1d 21:37:09.34000	0d 00:00:10.00000	0	0	0	4.1993	R	129	29/08/2020 09:01	39.7927		0	0	0	0	0	0	0	0	0	0	0	0	0	0
594	1	2	12	1d 21:37:09.38000	0d 00:00:00.04000	0.00000001	0.00000003	0.00074876	4.1938	D	0	29/08/2020 09:01	39.8088		0	0	0	0	0	0	0	0	0	0	0	0	0	0
595	1	2	12	1d 21:38:23.39000	0d 00:01:14.05000	0.00001537	0.00006435	0.00074701	4.1837	D	5	29/08/2020 09:02	39.7607		0	0	0	0	0	0	0	0	0	0	0	0	0	0
596	1	2	12	1d 21:40:23.29000	0d 00:03:13.95000	0.00004025	0.00016834	0.00074708	4.1736	D	5	29/08/2020 09:04	39.7607		0	0	0	0	0	0	0	0	0	0	0	0	0	0
597	1	2	12	1d 21:42:29.25000	0d 00:05:19.91000	0.00006639	0.00027731	0.00074701	4.1636	D	5	29/08/2020 09:07	39.7927		0	0	0	0	0	0	0	0	0	0	0	0	0	0
598	1	2	12	1d 21:44:40.30000	0d 00:07:30.96000	0.00009359	0.00039042	0.00074731	4.1535	D	5	29/08/2020 09:09	39.7447		0	0	0	0	0	0	0	0	0	0	0	0	0	0
599	1	2	12	1d 21:46:51.53000	0d 00:09:42.19000	0.00012082	0.0005034	0.00074708	4.1434	D	5	29/08/2020 09:11	39.7767		0	0	0	0	0	0	0	0	0	0	0	0	0	0
600	1	2	12	1d 21:49:04.97000	0d 00:11:55.63000	0.00014852	0.00061801	0.00074723	4.1334	D	5	29/08/2020 09:13	39.7927		0	0	0	0	0	0	0	0	0	0	0	0	0	0
601	1	2	12	1d 21:51:19.48000	0d 00:14:10.14000	0.00017643	0.00073326	0.00074716	4.1233	D	5	29/08/2020 09:15	39.8088		0	0	0	0	0	0	0	0	0	0	0	0	0	0
602	1	2	12	1d 21:53:38.72000	0d 00:16:29.38000	0.00020533	0.00085227	0.00074708	4.1132	D	5	29/08/2020 09:18	39.7927		0	0	0	0	0	0	0	0	0	0	0	0	0	0
603	1	2	12	1d 21:55:57.92000	0d 00:18:48.58000	0.00023422	0.00097096	0.00074723	4.1032	D	5	29/08/2020 09:20	39.8408		0	0	0	0	0	0	0	0	0	0	0	0	0	0
604	1	2	12	1d 21:58:19.92000	0d 00:21:10.58000	0.00026369	0.00109173	0.00074708	4.0931	D	5	29/08/2020 09:22	39.7287		0	0	0	0	0	0	0	0	0	0	0	0	0	0
605	1	2	12	1d 22:00:44.16000	0d 00:23:34.82000	0.00029362	0.00121411	0.00074701	4.083	D	5	29/08/2020 09:25	39.8408		0	0	0	0	0	0	0	0	0	0	0	0	0	0
606	1	2	12	1d 22:03:09.25000	0d 00:25:59.91000	0.00032374	0.00133691	0.00074693	4.0729	D	5	29/08/2020 09:27	39.8408		0	0	0	0	0	0	0	0	0	0	0	0	0	0
607	1	2	12	1d 22:05:39.46000	0d 00:28:30.12000	0.00035491	0.00146373	0.00074731	4.0629	D	5	29/08/2020 09:30	39.7767		0	0	0	0	0	0	0	0	0	0	0	0	0	0
608	1	2	12	1d 22:08:11.20000	0d 00:31:01.86000	0.0003864	0.00159152	0.00074701	4.0525	D	5	29/08/2020 09:32	39.7287		0	0	0	0	0	0	0	0	0	0	0	0	0	0
609	1	2	12	1d 22:10:47.98000	0d 00:33:38.64000	0.00041894	0.00172322	0.00074716	4.0424	D	5	29/08/2020 09:35	39.7607		0	0	0	0	0	0	0	0	0	0	0	0	0	0
610	1	2	12	1d 22:13:19.97000	0d 00:36:10.63000	0.00045048	0.00185058	0.00074701	4.0323	D	5	29/08/2020 09:37	39.6966		0	0	0	0	0	0	0	0	0	0	0	0	0	0
611	1	2	12	1d 22:15:59.10000	0d 00:38:49.76000	0.00048351	0.00198359	0.00074731	4.0223	D	5	29/08/2020 09:40	39.7287		0	0	0	0	0	0	0	0	0	0	0	0	0	0
612	1	2	12	1d 22:18:39.25000	0d 00:41:29.91000	0.00051674	0.00211712	0.00074723	4.0121	D	5	29/08/2020 09:43	39.7126		0	0	0	0	0	0	0	0	0	0	0	0	0	0
613	1	2	12	1d 22:21:23.17000	0d 00:44:13.83000	0.00055076	0.00225344	0.00074708	4.002	D	5	29/08/2020 09:45	39.7447		0	0	0	0	0	0	0	0	0	0	0	0	0	0
614	1	2	12	1d 22:24:06.77000	0d 00:46:57.43000	0.00058472	0.00238915	0.00074708	3.9919	D	5	29/08/2020 09:48	39.7607		0	0	0	0	0	0	0	0	0	0	0	0	0	0
615	1	2	12	1d 22:26:50.88000	0d 00:49:41.54000	0.00061877	0.00252494	0.00074723	3.9817	D	5	29/08/2020 09:51	39.6806		0	0	0	0	0	0	0	0	0	0	0	0	0	0
616	1	2	12	1d 22:29:37.44000	0d 00:52:28.10000	0.00065334	0.00266241	0.00074723	3.9716	D	5	29/08/2020 09:54	39.8568		0	0	0	0	0	0	0	0	0	0	0	0	0	0
617	1	2	12	1d 22:32:26.03000	0d 00:55:16.69000	0.00068833	0.0028012	0.00074731	3.9614	D	5	29/08/2020 09:56	39.7607		0	0	0	0	0	0	0	0	0	0	0	0	0	0
618	1	2	12	1d 22:35:17.86000	0d 00:58:08.52000	0.00072399	0.0029423	0.00074708	3.9513	D	5	29/08/2020 09:59	39.6806		0	0	0	0	0	0	0	0	0	0	0	0	0	0
619	1	2	12	1d 22:38:07.06000	0d 01:00:57.72000	0.00075911	0.00308087	0.00074708	3.9413	D	5	29/08/2020 10:02	39.8248		0	0	0	0	0	0	0	0	0	0	0	0	0	0
620	1	2	12	1d 22:40:58.27000	0d 01:03:48.93000	0.00079464	0.00322074	0.00074708	3.9312	D	5	29/08/2020 10:05	39.7767		0	0	0	0	0	0	0	0	0	0	0	0	0	0
621	1	2	12	1d 22:43:50.79000	0d 01:06:41.45000	0.00083044	0.00336131	0.00074716	3.9211	D	5	29/08/2020 10:08	39.7447		0	0	0	0	0	0	0	0	0	0	0	0	0	0
622	1	2	12	1d 22:46:48.17000	0d 01:09:38.83000	0.00086726	0.00350548	0.00074716	3.911	D	5	29/08/2020 10:11	39.7287		0	0	0	0	0	0	0	0	0	0	0	0	0	0
623	1	2	12	1d 22:49:44.72000	0d 01:12:35.38000	0.0009039	0.0036486	0.00074723	3.901	D	5	29/08/2020 10:14	39.8088		0	0	0	0	0	0	0	0	0	0	0	0	0	0
624	1	2	12	1d 22:52:46.94000	0d 01:15:37.60000	0.00094171	0.00379594	0.00074708	3.8909	D	5	29/08/2020 10:17	39.7447		0	0	0	0	0	0	0	0	0	0	0	0	0	0
625	1	2	12	1d 22:55:52.07000	0d 01:18:42.73000	0.00098013	0.00394524	0.00074723	3.8808	D	5	29/08/2020 10:20	39.7607		0	0	0	0	0	0	0	0	0	0	0	0	0	0
626	1	2	12	1d 22:59:02.08000	0d 01:21:52.74000	0.00101957	0.00409809	0.00074723	3.8708	D	5	29/08/2020 10:23	39.7126		0	0	0	0	0	0	0	0	0	0	0	0	0	0
627	1	2	12	1d 23:02:21.19000	0d 01:25:11.85000	0.00106089	0.00425783	0.00074731	3.8604	D	5	29/08/2020 10:26	39.8568		0	0	0	0	0	0	0	0	0	0	0	0	0	0
628	1	2	12	1d 23:05:54.19000	0d 01:28:44.85000	0.0011051	0.00442826	0.00074731	3.8503	D	5	29/08/2020 10:30	39.7607		0	0	0	0	0	0	0	0	0	0	0	0	0	0
629	1	2	12	1d 23:09:26.41000	0d 01:32:17.07000	0.00114914	0.00459762	0.00074716	3.8402	D	5	29/08/2020 10:34	39.7767		0	0	0	0	0	0	0	0	0	0	0	0	0	0
630	1	2	12	1d 23:13:11.92000	0d 01:36:02.58000	0.00119594	0.00477712	0.00074716	3.8302	D	5	29/08/2020 10:37	39.8088		0	0	0	0	0	0	0	0	0	0	0	0	0	0
631	1	2	12	1d 23:17:11.92000	0d 01:40:02.58000	0.00124575	0.00496765	0.00074708	3.8201	D	5	29/08/2020 10:41	39.6806		0	0	0	0	0	0	0	0	0	0	0	0	0	0
632	1	2	12	1d 23:21:31.59000	0d 01:44:22.25000	0.00129964	0.00517325	0.00074731	3.81	D	5	29/08/2020 10:46	39.7927		0	0	0	0	0	0	0	0	0	0	0	0	0	0
633	1	2	12	1d 23:26:14.68000	0d 01:49:05.34000	0.00135839	0.0053968	0.00074716	3.8	D	5	29/08/2020 10:50	39.7607		0	0	0	0	0	0	0	0	0	0	0	0	0	0
634	1	2	12	1d 23:31:14.68000	0d 01:54:05.34000	0.00142065	0.00563308	0.00074708	3.7903	D	1	29/08/2020 10:55	39.7927		0	0	0	0	0	0	0	0	0	0	0	0	0	0
635	1	2	12	1d 23:36:14.68000	0d 01:59:05.34000	0.00148291	0.00586878	0.00074716	3.7813	D	1	29/08/2020 11:00	39.7927		0	0	0	0	0	0	0	0	0	0	0	0	0	0
636	1	2	12	1d 23:41:14.68000	0d 02:04:05.34000	0.00154517	0.00610395	0.00074701	3.7731	D	1	29/08/2020 11:05	39.7287		0	0	0	0	0	0	0	0	0	0	0	0	0	0
637	1	2	12	1d 23:46:14.68000	0d 02:09:05.34000	0.00160743	0.00633863	0.00074723	3.7656	D	1	29/08/2020 11:10	39.6966		0	0	0	0	0	0	0	0	0	0	0	0	0	0
638	1	2	12	1d 23:51:14.68000	0d 02:14:05.34000	0.00166969	0.00657286	0.00074708	3.7586	D	1	29/08/2020 11:15	39.6806		0	0	0	0	0	0	0	0	0	0	0	0	0	0
639	1	2	12	1d 23:56:14.68000	0d 02:19:05.34000	0.00173195	0.00680667	0.00074746	3.7519	D	1	29/08/2020 11:20	39.7927		0	0	0	0	0	0	0	0	0	0	0	0	0	0
640	1	2	12	2d 00:01:14.68000	0d 02:24:05.34000	0.00179421	0.00704008	0.00074693	3.7458	D	1	29/08/2020 11:25	39.7287		0	0	0	0	0	0	0	0	0	0	0	0	0	0
641	1	2	12	2d 00:06:14.68000	0d 02:29:05.34000	0.00185648	0.00727309	0.00074716	3.7395	D	1	29/08/2020 11:30	39.7287		0	0	0	0	0	0	0	0	0	0	0	0	0	0
642	1	2	12	2d 00:11:14.68000	0d 02:34:05.34000	0.00191874	0.00750573	0.00074708	3.7336	D	1	29/08/2020 11:35	39.7126		0	0	0	0	0	0	0	0	0	0	0	0	0	0
643	1	2	12	2d 00:16:14.68000	0d 02:39:05.34000	0.001981	0.007738	0.00074708	3.7276	D	1	29/08/2020 11:40	39.7126		0	0	0	0	0	0	0	0	0	0	0	0	0	0
644	1	2	12	2d 00:21:14.68000	0d 02:44:05.34000	0.00204326	0.0079699	0.00074716	3.7215	D	1	29/08/2020 11:45	39.8248		0	0	0	0	0	0	0	0	0	0	0	0	0	0
645	1	2	12	2d 00:26:14.68000	0d 02:49:05.34000	0.00210552	0.00820142	0.00074708	3.7156	D	1	29/08/2020 11:50	39.6806		0	0	0	0	0	0	0	0	0	0	0	0	0	0
646	1	2	12	2d 00:31:14.68000	0d 02:54:05.34000	0.00216778	0.00843257	0.00074716	3.7093	D	1	29/08/2020 11:55	39.7126		0	0	0	0	0	0	0	0	0	0	0	0	0	0
647	1	2	12	2d 00:36:14.68000	0d 02:59:05.34000	0.00223004	0.00866331	0.00074716	3.7029	D	1	29/08/2020 12:00	39.6966		0	0	0	0	0	0	0	0	0	0	0	0	0	0
648	1	2	12	2d 00:41:14.68000	0d 03:04:05.34000	0.0022923	0.00889364	0.00074716	3.696	D	1	29/08/2020 12:05	39.6966		0	0	0	0	0	0	0	0	0	0	0	0	0	0
649	1	2	12	2d 00:46:14.68000	0d 03:09:05.34000	0.00235456	0.00912355	0.00074716	3.689	D	1	29/08/2020 12:10	39.7767		0	0	0	0	0	0	0	0	0	0	0	0	0	0
650	1	2	12	2d 00:51:14.68000	0d 03:14:05.34000	0.00241682	0.009353	0.00074701	3.6815	D	1	29/08/2020 12:15	39.7126		0	0	0	0	0	0	0	0	0	0	0	0	0	0
651	1	2	12	2d 00:56:14.68000	0d 03:19:05.34000	0.00247908	0.00958198	0.00074716	3.6738	D	1	29/08/2020 12:20	39.7607		0	0	0	0	0	0	0	0	0	0	0	0	0	0
652	1	2	12	2d 01:01:14.68000	0d 03:24:05.34000	0.00254134	0.00981045	0.00074708	3.6652	D	1	29/08/2020 12:25	39.7287		0	0	0	0	0	0	0	0	0	0	0	0	0	0
653	1	2	12	2d 01:06:14.68000	0d 03:29:05.34000	0.0026036	0.0100384	0.00074701	3.6562	D	1	29/08/2020 12:30	39.7927		0	0	0	0	0	0	0	0	0	0	0	0	0	0
654	1	2	12	2d 01:11:14.68000	0d 03:34:05.34000	0.00266586	0.0102657	0.00074708	3.6463	D	1	29/08/2020 12:35	39.7927		0	0	0	0	0	0	0	0	0	0	0	0	0	0
655	1	2	12	2d 01:15:44.81000	0d 03:38:35.47000	0.00272193	0.0104699	0.00074716	3.6362	D	5	29/08/2020 12:40	39.8248		0	0	0	0	0	0	0	0	0	0	0	0	0	0
656	1	2	12	2d 01:19:54.07000	0d 03:42:44.73000	0.00277366	0.0106577	0.00074716	3.6262	D	5	29/08/2020 12:44	39.7927		0	0	0	0	0	0	0	0	0	0	0	0	0	0
657	1	2	12	2d 01:23:29.36000	0d 03:46:20.02000	0.00281834	0.0108195	0.00074723	3.6159	D	5	29/08/2020 12:48	39.7767		0	0	0	0	0	0	0	0	0	0	0	0	0	0
658	1	2	12	2d 01:26:33.40000	0d 03:49:24.06000	0.00285653	0.0109574	0.00074716	3.6057	D	5	29/08/2020 12:51	39.6966		0	0	0	0	0	0	0	0	0	0	0	0	0	0
659	1	2	12	2d 01:29:09.87000	0d 03:52:00.53000	0.002889	0.0110744	0.00074716	3.5955	D	5	29/08/2020 12:53	39.7767		0	0	0	0	0	0	0	0	0	0	0	0	0	0
660	1	2	12	2d 01:31:21.33000	0d 03:54:11.99000	0.00291629	0.0111723	0.00074731	3.5853	D	5	29/08/2020 12:55	39.7447		0	0	0	0	0	0	0	0	0	0	0	0	0	0
661	1	2	12	2d 01:33:12.89000	0d 03:56:03.55000	0.00293944	0.0112552	0.00074701	3.5752	D	5	29/08/2020 12:57	39.7287		0	0	0	0	0	0	0	0	0	0	0	0	0	0
662	1	2	12	2d 01:34:40.92000	0d 03:57:31.58000	0.00295771	0.0113205	0.00074723	3.5651	D	5	29/08/2020 12:59	39.7927		0	0	0	0	0	0	0	0	0	0	0	0	0	0
663	1	2	12	2d 01:35:51.53000	0d 03:58:42.19000	0.00297236	0.0113726	0.00074693	3.555	D	5	29/08/2020 13:00	39.7287		0	0	0	0	0	0	0	0	0	0	0	0	0	0
664	1	2	12	2d 01:36:53.86000	0d 03:59:44.52000	0.0029853	0.0114186	0.00074693	3.545	D	5	29/08/2020 13:01	39.7126		0	0	0	0	0	0	0	0	0	0	0	0	0	0
665	1	2	12	2d 01:37:45.38000	0d 04:00:36.04000	0.00299599	0.0114564	0.00074701	3.5348	D	5	29/08/2020 13:02	39.7607		0	0	0	0	0	0	0	0	0	0	0	0	0	0
666	1	2	12	2d 01:38:28.19000	0d 04:01:18.85000	0.00300488	0.0114878	0.00074708	3.5247	D	5	29/08/2020 13:03	39.6646		0	0	0	0	0	0	0	0	0	0	0	0	0	0
667	1	2	12	2d 01:39:05.95000	0d 04:01:56.61000	0.00301271	0.0115154	0.00074708	3.5145	D	5	29/08/2020 13:03	39.7126		0	0	0	0	0	0	0	0	0	0	0	0	0	0
668	1	2	12	2d 01:39:36.17000	0d 04:02:26.83000	0.00301898	0.0115374	0.00074723	3.5044	D	5	29/08/2020 13:04	39.7607		0	0	0	0	0	0	0	0	0	0	0	0	0	0
669	1	2	12	2d 01:40:01.28000	0d 04:02:51.94000	0.00302419	0.0115556	0.00074701	3.4942	D	5	29/08/2020 13:04	39.7607		0	0	0	0	0	0	0	0	0	0	0	0	0	0
670	1	2	12	2d 01:40:24.18000	0d 04:03:14.84000	0.00302895	0.0115722	0.00074708	3.4839	D	5	29/08/2020 13:04	39.7607		0	0	0	0	0	0	0	0	0	0	0	0	0	0
671	1	2	12	2d 01:40:44.42000	0d 04:03:35.08000	0.00303315	0.0115868	0.00074723	3.4739	D	5	29/08/2020 13:05	39.7767		0	0	0	0	0	0	0	0	0	0	0	0	0	0
672	1	2	12	2d 01:41:02.86000	0d 04:03:53.52000	0.00303697	0.0116001	0.00074716	3.4638	D	5	29/08/2020 13:05	39.7927		0	0	0	0	0	0	0	0	0	0	0	0	0	0
673	1	2	12	2d 01:41:19.96000	0d 04:04:10.62000	0.00304052	0.0116124	0.00074701	3.4537	D	5	29/08/2020 13:05	39.7927		0	0	0	0	0	0	0	0	0	0	0	0	0	0
674	1	2	12	2d 01:41:35.15000	0d 04:04:25.81000	0.00304368	0.0116232	0.00074731	3.4437	D	5	29/08/2020 13:06	39.7927		0	0	0	0	0	0	0	0	0	0	0	0	0	0
675	1	2	12	2d 01:41:48.99000	0d 04:04:39.65000	0.00304655	0.0116331	0.00074716	3.4334	D	5	29/08/2020 13:06	39.6806		0	0	0	0	0	0	0	0	0	0	0	0	0	0
676	1	2	12	2d 01:42:01.77000	0d 04:04:52.43000	0.0030492	0.0116422	0.00074731	3.4234	D	5	29/08/2020 13:06	39.6966		0	0	0	0	0	0	0	0	0	0	0	0	0	0
677	1	2	12	2d 01:42:13.47000	0d 04:05:04.13000	0.00305163	0.0116505	0.00074716	3.4131	D	5	29/08/2020 13:06	39.7126		0	0	0	0	0	0	0	0	0	0	0	0	0	0
678	1	2	12	2d 01:42:24.36000	0d 04:05:15.02000	0.00305389	0.0116582	0.00074723	3.4031	D	5	29/08/2020 13:06	39.7287		0	0	0	0	0	0	0	0	0	0	0	0	0	0
679	1	2	12	2d 01:42:34.39000	0d 04:05:25.05000	0.00305597	0.0116653	0.00074716	3.3928	D	5	29/08/2020 13:07	39.7607		0	0	0	0	0	0	0	0	0	0	0	0	0	0
680	1	2	12	2d 01:42:44.02000	0d 04:05:34.68000	0.00305797	0.011672	0.00074708	3.3826	D	5	29/08/2020 13:07	39.7607		0	0	0	0	0	0	0	0	0	0	0	0	0	0
681	1	2	12	2d 01:42:52.94000	0d 04:05:43.60000	0.00305982	0.0116783	0.00074708	3.3725	D	5	29/08/2020 13:07	39.7607		0	0	0	0	0	0	0	0	0	0	0	0	0	0
682	1	2	12	2d 01:43:01.62000	0d 04:05:52.28000	0.00306162	0.0116844	0.00074708	3.3622	D	5	29/08/2020 13:07	39.7767		0	0	0	0	0	0	0	0	0	0	0	0	0	0
683	1	2	12	2d 01:43:09.74000	0d 04:06:00.40000	0.00306331	0.01169	0.00074708	3.3519	D	5	29/08/2020 13:07	39.7767		0	0	0	0	0	0	0	0	0	0	0	0	0	0
684	1	2	12	2d 01:43:17.54000	0d 04:06:08.20000	0.00306493	0.0116954	0.00074731	3.3419	D	5	29/08/2020 13:07	39.7607		0	0	0	0	0	0	0	0	0	0	0	0	0	0
685	1	2	12	2d 01:43:24.71000	0d 04:06:15.37000	0.00306641	0.0117004	0.00074723	3.3317	D	5	29/08/2020 13:07	39.6806		0	0	0	0	0	0	0	0	0	0	0	0	0	0
686	1	2	12	2d 01:43:31.75000	0d 04:06:22.41000	0.00306787	0.0117053	0.00074708	3.3214	D	5	29/08/2020 13:08	39.6646		0	0	0	0	0	0	0	0	0	0	0	0	0	0
687	1	2	12	2d 01:43:38.53000	0d 04:06:29.19000	0.00306928	0.0117099	0.00074701	3.3112	D	5	29/08/2020 13:08	39.6806		0	0	0	0	0	0	0	0	0	0	0	0	0	0
688	1	2	12	2d 01:43:45.16000	0d 04:06:35.82000	0.00307066	0.0117145	0.00074731	3.3008	D	5	29/08/2020 13:08	39.6646		0	0	0	0	0	0	0	0	0	0	0	0	0	0
689	1	2	12	2d 01:43:51.54000	0d 04:06:42.20000	0.00307198	0.0117188	0.00074731	3.2906	D	5	29/08/2020 13:08	39.7126		0	0	0	0	0	0	0	0	0	0	0	0	0	0
690	1	2	12	2d 01:43:57.48000	0d 04:06:48.14000	0.00307321	0.0117229	0.00074739	3.2805	D	5	29/08/2020 13:08	39.7287		0	0	0	0	0	0	0	0	0	0	0	0	0	0
691	1	2	12	2d 01:44:03.19000	0d 04:06:53.85000	0.0030744	0.0117268	0.00074701	3.2703	D	5	29/08/2020 13:08	39.7287		0	0	0	0	0	0	0	0	0	0	0	0	0	0
692	1	2	12	2d 01:44:08.85000	0d 04:06:59.51000	0.00307557	0.0117306	0.00074716	3.2601	D	5	29/08/2020 13:08	39.7447		0	0	0	0	0	0	0	0	0	0	0	0	0	0
693	1	2	12	2d 01:44:14.14000	0d 04:07:04.80000	0.00307667	0.0117342	0.00074708	3.25	D	5	29/08/2020 13:08	39.7447		0	0	0	0	0	0	0	0	0	0	0	0	0	0
694	1	2	12	2d 01:44:19.31000	0d 04:07:09.97000	0.00307775	0.0117377	0.00074701	3.2398	D	5	29/08/2020 13:08	39.7607		0	0	0	0	0	0	0	0	0	0	0	0	0	0
695	1	2	12	2d 01:44:24.29000	0d 04:07:14.95000	0.00307878	0.011741	0.00074716	3.2296	D	5	29/08/2020 13:08	39.7607		0	0	0	0	0	0	0	0	0	0	0	0	0	0
696	1	2	12	2d 01:44:29.17000	0d 04:07:19.83000	0.00307979	0.0117443	0.00074716	3.2193	D	5	29/08/2020 13:09	39.7767		0	0	0	0	0	0	0	0	0	0	0	0	0	0
697	1	2	12	2d 01:44:33.80000	0d 04:07:24.46000	0.00308075	0.0117474	0.00074716	3.209	D	5	29/08/2020 13:09	39.7767		0	0	0	0	0	0	0	0	0	0	0	0	0	0
698	1	2	12	2d 01:44:38.43000	0d 04:07:29.09000	0.00308171	0.0117504	0.00074685	3.1987	D	5	29/08/2020 13:09	39.7767		0	0	0	0	0	0	0	0	0	0	0	0	0	0
699	1	2	12	2d 01:44:42.80000	0d 04:07:33.46000	0.00308262	0.0117533	0.00074731	3.1885	D	5	29/08/2020 13:09	39.7767		0	0	0	0	0	0	0	0	0	0	0	0	0	0
700	1	2	12	2d 01:44:47.06000	0d 04:07:37.72000	0.0030835	0.0117562	0.00074731	3.1783	D	5	29/08/2020 13:09	39.7767		0	0	0	0	0	0	0	0	0	0	0	0	0	0
701	1	2	12	2d 01:44:51.08000	0d 04:07:41.74000	0.00308434	0.0117588	0.00074693	3.1681	D	5	29/08/2020 13:09	39.7927		0	0	0	0	0	0	0	0	0	0	0	0	0	0
702	1	2	12	2d 01:44:55.02000	0d 04:07:45.68000	0.00308516	0.0117614	0.00074708	3.1577	D	5	29/08/2020 13:09	39.7927		0	0	0	0	0	0	0	0	0	0	0	0	0	0
703	1	2	12	2d 01:44:58.87000	0d 04:07:49.53000	0.00308596	0.0117639	0.00074708	3.1475	D	5	29/08/2020 13:09	39.7447		0	0	0	0	0	0	0	0	0	0	0	0	0	0
704	1	2	12	2d 01:45:02.50000	0d 04:07:53.16000	0.00308671	0.0117663	0.00074723	3.1373	D	5	29/08/2020 13:09	39.7126		0	0	0	0	0	0	0	0	0	0	0	0	0	0
705	1	2	12	2d 01:45:05.98000	0d 04:07:56.64000	0.00308743	0.0117685	0.00074701	3.1269	D	5	29/08/2020 13:09	39.6806		0	0	0	0	0	0	0	0	0	0	0	0	0	0
706	1	2	12	2d 01:45:09.49000	0d 04:08:00.15000	0.00308816	0.0117708	0.00074708	3.1167	D	5	29/08/2020 13:09	39.6966		0	0	0	0	0	0	0	0	0	0	0	0	0	0
707	1	2	12	2d 01:45:12.77000	0d 04:08:03.43000	0.00308884	0.0117729	0.00074723	3.1064	D	5	29/08/2020 13:09	39.6806		0	0	0	0	0	0	0	0	0	0	0	0	0	0
708	1	2	12	2d 01:45:15.97000	0d 04:08:06.63000	0.0030895	0.011775	0.00074723	3.0961	D	5	29/08/2020 13:09	39.6806		0	0	0	0	0	0	0	0	0	0	0	0	0	0
709	1	2	12	2d 01:45:19.15000	0d 04:08:09.81000	0.00309016	0.011777	0.00074693	3.0855	D	5	29/08/2020 13:09	39.6806		0	0	0	0	0	0	0	0	0	0	0	0	0	0
710	1	2	12	2d 01:45:22.25000	0d 04:08:12.91000	0.00309081	0.011779	0.00074708	3.0752	D	5	29/08/2020 13:09	39.6806		0	0	0	0	0	0	0	0	0	0	0	0	0	0
711	1	2	12	2d 01:45:25.20000	0d 04:08:15.86000	0.00309142	0.0117809	0.00074693	3.0648	D	5	29/08/2020 13:09	39.6806		0	0	0	0	0	0	0	0	0	0	0	0	0	0
712	1	2	12	2d 01:45:28.06000	0d 04:08:18.72000	0.00309201	0.0117827	0.00074723	3.0542	D	5	29/08/2020 13:10	39.6966		0	0	0	0	0	0	0	0	0	0	0	0	0	0
713	1	2	12	2d 01:45:30.88000	0d 04:08:21.54000	0.0030926	0.0117845	0.00074693	3.044	D	5	29/08/2020 13:10	39.6966		0	0	0	0	0	0	0	0	0	0	0	0	0	0
714	1	2	12	2d 01:45:33.61000	0d 04:08:24.27000	0.00309316	0.0117862	0.00074716	3.0333	D	5	29/08/2020 13:10	39.7126		0	0	0	0	0	0	0	0	0	0	0	0	0	0
715	1	2	12	2d 01:45:36.34000	0d 04:08:27.00000	0.00309373	0.0117879	0.00074708	3.0227	D	5	29/08/2020 13:10	39.7126		0	0	0	0	0	0	0	0	0	0	0	0	0	0
716	1	2	12	2d 01:45:38.95000	0d 04:08:29.61000	0.00309427	0.0117896	0.00074708	3.0124	D	5	29/08/2020 13:10	39.7126		0	0	0	0	0	0	0	0	0	0	0	0	0	0
717	1	2	12	2d 01:45:41.49000	0d 04:08:32.15000	0.0030948	0.0117911	0.00074731	3.0019	D	5	29/08/2020 13:10	39.7126		0	0	0	0	0	0	0	0	0	0	0	0	0	0
718	1	2	12	2d 01:45:43.98000	0d 04:08:34.64000	0.00309532	0.0117927	0.00074708	2.9914	D	5	29/08/2020 13:10	39.7287		0	0	0	0	0	0	0	0	0	0	0	0	0	0
719	1	2	12	2d 01:45:46.42000	0d 04:08:37.08000	0.00309582	0.0117942	0.00074708	2.981	D	5	29/08/2020 13:10	39.7447		0	0	0	0	0	0	0	0	0	0	0	0	0	0
720	1	2	12	2d 01:45:48.77000	0d 04:08:39.43000	0.00309631	0.0117957	0.00074716	2.9706	D	5	29/08/2020 13:10	39.7447		0	0	0	0	0	0	0	0	0	0	0	0	0	0
721	1	2	12	2d 01:45:51.09000	0d 04:08:41.75000	0.00309679	0.0117971	0.00074723	2.9604	D	5	29/08/2020 13:10	39.7447		0	0	0	0	0	0	0	0	0	0	0	0	0	0
722	1	2	12	2d 01:45:53.31000	0d 04:08:43.97000	0.00309725	0.0117984	0.00074723	2.95	D	5	29/08/2020 13:10	39.7607		0	0	0	0	0	0	0	0	0	0	0	0	0	0
723	1	2	12	2d 01:45:55.50000	0d 04:08:46.16000	0.00309771	0.0117998	0.00074731	2.94	D	5	29/08/2020 13:10	39.7447		0	0	0	0	0	0	0	0	0	0	0	0	0	0
724	1	2	12	2d 01:45:57.65000	0d 04:08:48.31000	0.00309815	0.0118011	0.00074701	2.9296	D	5	29/08/2020 13:10	39.7447		0	0	0	0	0	0	0	0	0	0	0	0	0	0
725	1	2	12	2d 01:45:59.78000	0d 04:08:50.44000	0.0030986	0.0118024	0.00074716	2.9191	D	5	29/08/2020 13:10	39.7447		0	0	0	0	0	0	0	0	0	0	0	0	0	0
726	1	2	12	2d 01:46:01.86000	0d 04:08:52.52000	0.00309903	0.0118036	0.00074701	2.9087	D	5	29/08/2020 13:10	39.7447		0	0	0	0	0	0	0	0	0	0	0	0	0	0
727	1	2	12	2d 01:46:03.92000	0d 04:08:54.58000	0.00309946	0.0118049	0.00074723	2.8983	D	5	29/08/2020 13:10	39.7447		0	0	0	0	0	0	0	0	0	0	0	0	0	0
728	1	2	12	2d 01:46:05.92000	0d 04:08:56.58000	0.00309987	0.0118061	0.00074731	2.8879	D	5	29/08/2020 13:10	39.7447		0	0	0	0	0	0	0	0	0	0	0	0	0	0
729	1	2	12	2d 01:46:07.93000	0d 04:08:58.59000	0.00310029	0.0118073	0.00074708	2.8775	D	5	29/08/2020 13:10	39.7607		0	0	0	0	0	0	0	0	0	0	0	0	0	0
730	1	2	12	2d 01:46:09.84000	0d 04:09:00.50000	0.00310068	0.0118084	0.00074701	2.8672	D	5	29/08/2020 13:10	39.7607		0	0	0	0	0	0	0	0	0	0	0	0	0	0
731	1	2	12	2d 01:46:11.77000	0d 04:09:02.43000	0.00310108	0.0118096	0.00074739	2.8566	D	5	29/08/2020 13:10	39.7607		0	0	0	0	0	0	0	0	0	0	0	0	0	0
732	1	2	12	2d 01:46:13.67000	0d 04:09:04.33000	0.00310148	0.0118107	0.00074708	2.8464	D	5	29/08/2020 13:10	39.7607		0	0	0	0	0	0	0	0	0	0	0	0	0	0
733	1	2	12	2d 01:46:15.52000	0d 04:09:06.18000	0.00310186	0.0118118	0.00074693	2.8357	D	5	29/08/2020 13:10	39.7447		0	0	0	0	0	0	0	0	0	0	0	0	0	0
734	1	2	12	2d 01:46:17.39000	0d 04:09:08.05000	0.00310225	0.0118129	0.00074716	2.8252	D	5	29/08/2020 13:10	39.7447		0	0	0	0	0	0	0	0	0	0	0	0	0	0
735	1	2	12	2d 01:46:19.20000	0d 04:09:09.86000	0.00310263	0.0118139	0.00074723	2.8147	D	5	29/08/2020 13:10	39.7607		0	0	0	0	0	0	0	0	0	0	0	0	0	0
736	1	2	12	2d 01:46:20.99000	0d 04:09:11.65000	0.003103	0.011815	0.00074739	2.8042	D	5	29/08/2020 13:10	39.7767		0	0	0	0	0	0	0	0	0	0	0	0	0	0
737	1	2	12	2d 01:46:22.75000	0d 04:09:13.41000	0.00310336	0.011816	0.00074701	2.7938	D	5	29/08/2020 13:10	39.7767		0	0	0	0	0	0	0	0	0	0	0	0	0	0
738	1	2	12	2d 01:46:24.48000	0d 04:09:15.14000	0.00310372	0.011817	0.00074716	2.7832	D	5	29/08/2020 13:10	39.7767		0	0	0	0	0	0	0	0	0	0	0	0	0	0
739	1	2	12	2d 01:46:26.17000	0d 04:09:16.83000	0.00310407	0.011818	0.00074708	2.7727	D	5	29/08/2020 13:11	39.7767		0	0	0	0	0	0	0	0	0	0	0	0	0	0
740	1	2	12	2d 01:46:27.88000	0d 04:09:18.54000	0.00310443	0.011819	0.00074701	2.7622	D	5	29/08/2020 13:11	39.7767		0	0	0	0	0	0	0	0	0	0	0	0	0	0
741	1	2	12	2d 01:46:29.56000	0d 04:09:20.22000	0.00310478	0.0118199	0.00074723	2.7517	D	5	29/08/2020 13:11	39.7767		0	0	0	0	0	0	0	0	0	0	0	0	0	0
742	1	2	12	2d 01:46:31.23000	0d 04:09:21.89000	0.00310512	0.0118209	0.00074701	2.741	D	5	29/08/2020 13:11	39.7767		0	0	0	0	0	0	0	0	0	0	0	0	0	0
743	1	2	12	2d 01:46:32.87000	0d 04:09:23.53000	0.00310546	0.0118218	0.00074701	2.7304	D	5	29/08/2020 13:11	39.7767		0	0	0	0	0	0	0	0	0	0	0	0	0	0
744	1	2	12	2d 01:46:34.50000	0d 04:09:25.16000	0.0031058	0.0118227	0.00074708	2.7199	D	5	29/08/2020 13:11	39.7767		0	0	0	0	0	0	0	0	0	0	0	0	0	0
745	1	2	12	2d 01:46:36.09000	0d 04:09:26.75000	0.00310613	0.0118236	0.00074708	2.7094	D	5	29/08/2020 13:11	39.7607		0	0	0	0	0	0	0	0	0	0	0	0	0	0
746	1	2	12	2d 01:46:37.69000	0d 04:09:28.35000	0.00310646	0.0118245	0.00074731	2.6987	D	5	29/08/2020 13:11	39.7607		0	0	0	0	0	0	0	0	0	0	0	0	0	0
747	1	2	12	2d 01:46:39.24000	0d 04:09:29.90000	0.00310679	0.0118254	0.00074716	2.6883	D	5	29/08/2020 13:11	39.7447		0	0	0	0	0	0	0	0	0	0	0	0	0	0
748	1	2	12	2d 01:46:40.79000	0d 04:09:31.45000	0.00310711	0.0118263	0.00074723	2.6778	D	5	29/08/2020 13:11	39.7287		0	0	0	0	0	0	0	0	0	0	0	0	0	0
749	1	2	12	2d 01:46:42.36000	0d 04:09:33.02000	0.00310743	0.0118271	0.00074716	2.6673	D	5	29/08/2020 13:11	39.7126		0	0	0	0	0	0	0	0	0	0	0	0	0	0
750	1	2	12	2d 01:46:43.87000	0d 04:09:34.53000	0.00310775	0.011828	0.00074701	2.6569	D	5	29/08/2020 13:11	39.7126		0	0	0	0	0	0	0	0	0	0	0	0	0	0
751	1	2	12	2d 01:46:45.34000	0d 04:09:36.00000	0.00310805	0.0118288	0.00074708	2.6461	D	5	29/08/2020 13:11	39.6966		0	0	0	0	0	0	0	0	0	0	0	0	0	0
752	1	2	12	2d 01:46:46.88000	0d 04:09:37.54000	0.00310837	0.0118296	0.00074716	2.6355	D	5	29/08/2020 13:11	39.6966		0	0	0	0	0	0	0	0	0	0	0	0	0	0
753	1	2	12	2d 01:46:48.37000	0d 04:09:39.03000	0.00310868	0.0118304	0.00074716	2.6249	D	5	29/08/2020 13:11	39.6806		0	0	0	0	0	0	0	0	0	0	0	0	0	0
754	1	2	12	2d 01:46:49.86000	0d 04:09:40.52000	0.00310899	0.0118312	0.00074701	2.6142	D	5	29/08/2020 13:11	39.6806		0	0	0	0	0	0	0	0	0	0	0	0	0	0
755	1	2	12	2d 01:46:51.38000	0d 04:09:42.04000	0.0031093	0.0118321	0.00074701	2.6032	D	5	29/08/2020 13:11	39.6646		0	0	0	0	0	0	0	0	0	0	0	0	0	0
756	1	2	12	2d 01:46:52.89000	0d 04:09:43.55000	0.00310962	0.0118329	0.00074693	2.5925	D	5	29/08/2020 13:11	39.6646		0	0	0	0	0	0	0	0	0	0	0	0	0	0
757	1	2	12	2d 01:46:54.34000	0d 04:09:45.00000	0.00310992	0.0118337	0.00074723	2.5818	D	5	29/08/2020 13:11	39.6486		0	0	0	0	0	0	0	0	0	0	0	0	0	0
758	1	2	12	2d 01:46:55.81000	0d 04:09:46.47000	0.00311022	0.0118344	0.00074716	2.5711	D	5	29/08/2020 13:11	39.6646		0	0	0	0	0	0	0	0	0	0	0	0	0	0
759	1	2	12	2d 01:46:57.28000	0d 04:09:47.94000	0.00311053	0.0118352	0.00074708	2.5605	D	5	29/08/2020 13:11	39.6646		0	0	0	0	0	0	0	0	0	0	0	0	0	0
760	1	2	12	2d 01:46:58.71000	0d 04:09:49.37000	0.00311083	0.011836	0.00074731	2.5498	D	5	29/08/2020 13:11	39.6646		0	0	0	0	0	0	0	0	0	0	0	0	0	0
761	1	2	12	2d 01:47:00.17000	0d 04:09:50.83000	0.00311113	0.0118368	0.00074739	2.5388	D	5	29/08/2020 13:11	39.6806		0	0	0	0	0	0	0	0	0	0	0	0	0	0
762	1	2	12	2d 01:47:01.63000	0d 04:09:52.29000	0.00311143	0.0118375	0.00074701	2.528	D	5	29/08/2020 13:11	39.6806		0	0	0	0	0	0	0	0	0	0	0	0	0	0
763	1	2	12	2d 01:47:03.07000	0d 04:09:53.73000	0.00311173	0.0118383	0.00074708	2.5173	D	5	29/08/2020 13:11	39.6806		0	0	0	0	0	0	0	0	0	0	0	0	0	0
764	1	2	12	2d 01:47:04.51000	0d 04:09:55.17000	0.00311203	0.011839	0.00074716	2.5066	D	5	29/08/2020 13:11	39.6806		0	0	0	0	0	0	0	0	0	0	0	0	0	0
765	1	2	12	2d 01:47:05.39000	0d 04:09:56.05000	0.00311221	0.0118395	0.00074731	2.5	D	133	29/08/2020 13:11	39.6806		0	0	0	0	0	0	0	0	0	0	0	0	0	0
766	1	2	13	2d 01:47:05.40000	0d 00:00:00.01000	0	0	0	2.511	R	0	29/08/2020 13:11	39.6806		0	0	0	0	0	0	0	0	0	0	0	0	0	0
767	1	2	13	2d 01:47:07.40000	0d 00:00:02.01000	0	0	0	2.7115	R	1	29/08/2020 13:11	39.6806		0	0	0	0	0	0	0	0	0	0	0	0	0	0
768	1	2	13	2d 01:47:09.40000	0d 00:00:04.01000	0	0	0	2.8357	R	1	29/08/2020 13:11	39.6806		0	0	0	0	0	0	0	0	0	0	0	0	0	0
769	1	2	13	2d 01:47:11.40000	0d 00:00:06.01000	0	0	0	2.9337	R	1	29/08/2020 13:11	39.6806		0	0	0	0	0	0	0	0	0	0	0	0	0	0
770	1	2	13	2d 01:47:13.40000	0d 00:00:08.01000	0	0	0	3.0161	R	1	29/08/2020 13:11	39.6806		0	0	0	0	0	0	0	0	0	0	0	0	0	0
771	1	2	13	2d 01:47:15.39000	0d 00:00:10.00000	0	0	0	3.0872	R	129	29/08/2020 13:11	39.6966		0	0	0	0	0	0	0	0	0	0	0	0	0	0
772	2	3	9	2d 01:47:15.43000	0d 00:00:00.04000	0.00000001	0.00000002	0.000748	3.1217	C	0	29/08/2020 13:11	39.6966		0	0	0	0	0	0	0	0	0	0	0	0	0	0
773	2	3	9	2d 01:47:15.59000	0d 00:00:00.20000	0.00000004	0.00000013	0.00074708	3.1443	C	5	29/08/2020 13:11	39.6966		0	0	0	0	0	0	0	0	0	0	0	0	0	0
774	2	3	9	2d 01:47:15.75000	0d 00:00:00.36000	0.00000007	0.00000023	0.00074723	3.1641	C	5	29/08/2020 13:11	39.6966		0	0	0	0	0	0	0	0	0	0	0	0	0	0
775	2	3	9	2d 01:47:15.93000	0d 00:00:00.54000	0.00000011	0.00000035	0.00074693	3.1835	C	5	29/08/2020 13:11	39.7126		0	0	0	0	0	0	0	0	0	0	0	0	0	0
776	2	3	9	2d 01:47:16.12000	0d 00:00:00.73000	0.00000015	0.00000048	0.00074716	3.2015	C	5	29/08/2020 13:11	39.7126		0	0	0	0	0	0	0	0	0	0	0	0	0	0
777	2	3	9	2d 01:47:16.31000	0d 00:00:00.92000	0.00000019	0.0000006	0.00074708	3.2187	C	5	29/08/2020 13:11	39.7126		0	0	0	0	0	0	0	0	0	0	0	0	0	0
778	2	3	9	2d 01:47:16.51000	0d 00:00:01.12000	0.00000023	0.00000074	0.00074716	3.2357	C	5	29/08/2020 13:11	39.7126		0	0	0	0	0	0	0	0	0	0	0	0	0	0
779	2	3	9	2d 01:47:16.72000	0d 00:00:01.33000	0.00000028	0.00000088	0.00074723	3.2525	C	5	29/08/2020 13:11	39.7126		0	0	0	0	0	0	0	0	0	0	0	0	0	0
780	2	3	9	2d 01:47:16.93000	0d 00:00:01.54000	0.00000032	0.00000102	0.00074708	3.2686	C	5	29/08/2020 13:11	39.7126		0	0	0	0	0	0	0	0	0	0	0	0	0	0
781	2	3	9	2d 01:47:17.15000	0d 00:00:01.76000	0.00000036	0.00000117	0.00074693	3.2847	C	5	29/08/2020 13:11	39.7126		0	0	0	0	0	0	0	0	0	0	0	0	0	0
782	2	3	9	2d 01:47:17.38000	0d 00:00:01.99000	0.00000041	0.00000133	0.00074693	3.3008	C	5	29/08/2020 13:11	39.7126		0	0	0	0	0	0	0	0	0	0	0	0	0	0
783	2	3	9	2d 01:47:17.61000	0d 00:00:02.22000	0.00000046	0.00000149	0.00074723	3.3165	C	5	29/08/2020 13:11	39.7126		0	0	0	0	0	0	0	0	0	0	0	0	0	0
784	2	3	9	2d 01:47:17.85000	0d 00:00:02.46000	0.00000051	0.00000165	0.00074716	3.3321	C	5	29/08/2020 13:11	39.7126		0	0	0	0	0	0	0	0	0	0	0	0	0	0
785	2	3	9	2d 01:47:18.09000	0d 00:00:02.70000	0.00000056	0.00000182	0.00074708	3.3471	C	5	29/08/2020 13:11	39.7126		0	0	0	0	0	0	0	0	0	0	0	0	0	0
786	2	3	9	2d 01:47:18.34000	0d 00:00:02.95000	0.00000061	0.00000199	0.00074716	3.3622	C	5	29/08/2020 13:11	39.7126		0	0	0	0	0	0	0	0	0	0	0	0	0	0
787	2	3	9	2d 01:47:18.60000	0d 00:00:03.21000	0.00000067	0.00000218	0.00074708	3.377	C	5	29/08/2020 13:11	39.7126		0	0	0	0	0	0	0	0	0	0	0	0	0	0
788	2	3	9	2d 01:47:18.87000	0d 00:00:03.48000	0.00000072	0.00000237	0.00074701	3.3918	C	5	29/08/2020 13:11	39.7126		0	0	0	0	0	0	0	0	0	0	0	0	0	0
789	2	3	9	2d 01:47:19.15000	0d 00:00:03.76000	0.00000078	0.00000256	0.00074716	3.4063	C	5	29/08/2020 13:11	39.7126		0	0	0	0	0	0	0	0	0	0	0	0	0	0
790	2	3	9	2d 01:47:19.44000	0d 00:00:04.05000	0.00000084	0.00000277	0.00074716	3.4205	C	5	29/08/2020 13:11	39.7126		0	0	0	0	0	0	0	0	0	0	0	0	0	0
791	2	3	9	2d 01:47:19.74000	0d 00:00:04.35000	0.0000009	0.00000298	0.00074716	3.4345	C	5	29/08/2020 13:11	39.7126		0	0	0	0	0	0	0	0	0	0	0	0	0	0
792	2	3	9	2d 01:47:20.05000	0d 00:00:04.66000	0.00000097	0.0000032	0.00074746	3.4479	C	5	29/08/2020 13:11	39.7126		0	0	0	0	0	0	0	0	0	0	0	0	0	0
793	2	3	9	2d 01:47:20.37000	0d 00:00:04.98000	0.00000103	0.00000343	0.00074708	3.4609	C	5	29/08/2020 13:11	39.7126		0	0	0	0	0	0	0	0	0	0	0	0	0	0
794	2	3	9	2d 01:47:20.71000	0d 00:00:05.32000	0.0000011	0.00000368	0.00074693	3.474	C	5	29/08/2020 13:11	39.7126		0	0	0	0	0	0	0	0	0	0	0	0	0	0
795	2	3	9	2d 01:47:21.07000	0d 00:00:05.68000	0.00000118	0.00000394	0.00074708	3.4868	C	5	29/08/2020 13:11	39.7126		0	0	0	0	0	0	0	0	0	0	0	0	0	0
796	2	3	9	2d 01:47:21.46000	0d 00:00:06.07000	0.00000126	0.00000422	0.00074716	3.4997	C	5	29/08/2020 13:11	39.7126		0	0	0	0	0	0	0	0	0	0	0	0	0	0
797	2	3	9	2d 01:47:21.88000	0d 00:00:06.49000	0.00000135	0.00000453	0.00074723	3.5119	C	5	29/08/2020 13:11	39.7126		0	0	0	0	0	0	0	0	0	0	0	0	0	0
798	2	3	9	2d 01:47:22.34000	0d 00:00:06.95000	0.00000144	0.00000486	0.00074716	3.5244	C	5	29/08/2020 13:11	39.7126		0	0	0	0	0	0	0	0	0	0	0	0	0	0
799	2	3	9	2d 01:47:22.87000	0d 00:00:07.48000	0.00000155	0.00000525	0.00074723	3.5363	C	5	29/08/2020 13:11	39.7287		0	0	0	0	0	0	0	0	0	0	0	0	0	0
800	2	3	9	2d 01:47:23.47000	0d 00:00:08.08000	0.00000168	0.00000569	0.00074723	3.548	C	5	29/08/2020 13:11	39.7287		0	0	0	0	0	0	0	0	0	0	0	0	0	0
801	2	3	9	2d 01:47:24.19000	0d 00:00:08.80000	0.00000183	0.00000622	0.00074716	3.5592	C	5	29/08/2020 13:11	39.7126		0	0	0	0	0	0	0	0	0	0	0	0	0	0
802	2	3	9	2d 01:47:25.08000	0d 00:00:09.69000	0.00000201	0.00000688	0.00074723	3.5702	C	5	29/08/2020 13:11	39.7287		0	0	0	0	0	0	0	0	0	0	0	0	0	0
803	2	3	9	2d 01:47:26.24000	0d 00:00:10.85000	0.00000225	0.00000774	0.00074723	3.5808	C	5	29/08/2020 13:12	39.7126		0	0	0	0	0	0	0	0	0	0	0	0	0	0
804	2	3	9	2d 01:47:27.89000	0d 00:00:12.50000	0.00000259	0.00000897	0.00074723	3.5915	C	5	29/08/2020 13:12	39.7287		0	0	0	0	0	0	0	0	0	0	0	0	0	0
805	2	3	9	2d 01:47:30.41000	0d 00:00:15.02000	0.00000312	0.00001085	0.00074731	3.6019	C	5	29/08/2020 13:12	39.7287		0	0	0	0	0	0	0	0	0	0	0	0	0	0
806	2	3	9	2d 01:47:34.73000	0d 00:00:19.34000	0.00000401	0.00001409	0.00074723	3.6123	C	5	29/08/2020 13:12	39.7287		0	0	0	0	0	0	0	0	0	0	0	0	0	0
807	2	3	9	2d 01:47:43.10000	0d 00:00:27.71000	0.00000575	0.00002037	0.00074708	3.6223	C	5	29/08/2020 13:12	39.7447		0	0	0	0	0	0	0	0	0	0	0	0	0	0
808	2	3	9	2d 01:48:01.44000	0d 00:00:46.05000	0.00000956	0.00003418	0.00074723	3.6324	C	5	29/08/2020 13:12	39.7607		0	0	0	0	0	0	0	0	0	0	0	0	0	0
809	2	3	9	2d 01:48:49.99000	0d 00:01:34.60000	0.00001963	0.00007084	0.00074716	3.6426	C	5	29/08/2020 13:13	39.7927		0	0	0	0	0	0	0	0	0	0	0	0	0	0
810	2	3	9	2d 01:50:55.80000	0d 00:03:40.41000	0.00004574	0.00016609	0.00074708	3.6527	C	5	29/08/2020 13:15	39.7447		0	0	0	0	0	0	0	0	0	0	0	0	0	0
811	2	3	9	2d 01:55:11.88000	0d 00:07:56.49000	0.00009889	0.0003605	0.00074723	3.6628	C	5	29/08/2020 13:19	39.6966		0	0	0	0	0	0	0	0	0	0	0	0	0	0
812	2	3	9	2d 02:00:11.88000	0d 00:12:56.49000	0.00016115	0.00058881	0.00074708	3.6707	C	1	29/08/2020 13:24	39.7126		0	0	0	0	0	0	0	0	0	0	0	0	0	0
813	2	3	9	2d 02:05:11.88000	0d 00:17:56.49000	0.00022341	0.00081755	0.00074723	3.6771	C	1	29/08/2020 13:29	39.8088		0	0	0	0	0	0	0	0	0	0	0	0	0	0
814	2	3	9	2d 02:10:11.88000	0d 00:22:56.49000	0.00028567	0.00104665	0.00074716	3.6823	C	1	29/08/2020 13:34	39.7447		0	0	0	0	0	0	0	0	0	0	0	0	0	0
815	2	3	9	2d 02:15:11.88000	0d 00:27:56.49000	0.00034793	0.00127609	0.00074708	3.6875	C	1	29/08/2020 13:39	39.8248		0	0	0	0	0	0	0	0	0	0	0	0	0	0
816	2	3	9	2d 02:20:11.88000	0d 00:32:56.49000	0.00041019	0.00150583	0.00074708	3.6925	C	1	29/08/2020 13:44	39.7927		0	0	0	0	0	0	0	0	0	0	0	0	0	0
817	2	3	9	2d 02:25:11.88000	0d 00:37:56.49000	0.00047245	0.00173589	0.00074701	3.6976	C	1	29/08/2020 13:49	39.7767		0	0	0	0	0	0	0	0	0	0	0	0	0	0
818	2	3	9	2d 02:30:11.88000	0d 00:42:56.49000	0.00053471	0.00196626	0.00074708	3.7026	C	1	29/08/2020 13:54	39.7767		0	0	0	0	0	0	0	0	0	0	0	0	0	0
819	2	3	9	2d 02:35:11.88000	0d 00:47:56.49000	0.00059697	0.00219695	0.00074716	3.7081	C	1	29/08/2020 13:59	39.7607		0	0	0	0	0	0	0	0	0	0	0	0	0	0
820	2	3	9	2d 02:40:11.88000	0d 00:52:56.49000	0.00065923	0.00242799	0.00074693	3.7134	C	1	29/08/2020 14:04	39.8248		0	0	0	0	0	0	0	0	0	0	0	0	0	0
821	2	3	9	2d 02:45:11.88000	0d 00:57:56.49000	0.00072149	0.00265938	0.00074701	3.7191	C	1	29/08/2020 14:09	39.7607		0	0	0	0	0	0	0	0	0	0	0	0	0	0
822	2	3	9	2d 02:50:11.88000	0d 01:02:56.49000	0.00078376	0.00289112	0.00074708	3.7247	C	1	29/08/2020 14:14	39.7607		0	0	0	0	0	0	0	0	0	0	0	0	0	0
823	2	3	9	2d 02:55:11.88000	0d 01:07:56.49000	0.00084602	0.00312321	0.00074723	3.7304	C	1	29/08/2020 14:19	39.7447		0	0	0	0	0	0	0	0	0	0	0	0	0	0
824	2	3	9	2d 03:00:11.88000	0d 01:12:56.49000	0.00090828	0.00335564	0.00074716	3.736	C	1	29/08/2020 14:24	39.8088		0	0	0	0	0	0	0	0	0	0	0	0	0	0
825	2	3	9	2d 03:05:11.88000	0d 01:17:56.49000	0.00097054	0.00358842	0.00074693	3.7414	C	1	29/08/2020 14:29	39.7607		0	0	0	0	0	0	0	0	0	0	0	0	0	0
826	2	3	9	2d 03:10:11.88000	0d 01:22:56.49000	0.0010328	0.00382153	0.00074693	3.7467	C	1	29/08/2020 14:34	39.7287		0	0	0	0	0	0	0	0	0	0	0	0	0	0
827	2	3	9	2d 03:15:11.88000	0d 01:27:56.49000	0.00109506	0.00405497	0.00074731	3.752	C	1	29/08/2020 14:39	39.7447		0	0	0	0	0	0	0	0	0	0	0	0	0	0
828	2	3	9	2d 03:20:11.88000	0d 01:32:56.49000	0.00115732	0.00428874	0.00074701	3.7571	C	1	29/08/2020 14:44	39.7287		0	0	0	0	0	0	0	0	0	0	0	0	0	0
829	2	3	9	2d 03:25:11.88000	0d 01:37:56.49000	0.00121958	0.00452284	0.00074731	3.7624	C	1	29/08/2020 14:49	39.7927		0	0	0	0	0	0	0	0	0	0	0	0	0	0
830	2	3	9	2d 03:30:11.88000	0d 01:42:56.49000	0.00128184	0.00475726	0.00074708	3.7679	C	1	29/08/2020 14:54	39.7447		0	0	0	0	0	0	0	0	0	0	0	0	0	0
831	2	3	9	2d 03:35:11.88000	0d 01:47:56.49000	0.0013441	0.00499203	0.00074716	3.7736	C	1	29/08/2020 14:59	39.7447		0	0	0	0	0	0	0	0	0	0	0	0	0	0
832	2	3	9	2d 03:40:11.88000	0d 01:52:56.49000	0.00140636	0.00522715	0.00074716	3.779	C	1	29/08/2020 15:04	39.7126		0	0	0	0	0	0	0	0	0	0	0	0	0	0
833	2	3	9	2d 03:45:11.88000	0d 01:57:56.49000	0.00146862	0.00546263	0.00074723	3.7855	C	1	29/08/2020 15:09	39.7447		0	0	0	0	0	0	0	0	0	0	0	0	0	0
834	2	3	9	2d 03:50:11.88000	0d 02:02:56.49000	0.00153088	0.00569851	0.00074716	3.7917	C	1	29/08/2020 15:14	39.7767		0	0	0	0	0	0	0	0	0	0	0	0	0	0
835	2	3	9	2d 03:55:11.88000	0d 02:07:56.49000	0.00159314	0.00593481	0.00074723	3.7987	C	1	29/08/2020 15:19	39.6966		0	0	0	0	0	0	0	0	0	0	0	0	0	0
836	2	3	9	2d 04:00:11.88000	0d 02:12:56.49000	0.0016554	0.00617156	0.00074693	3.8067	C	1	29/08/2020 15:24	39.7287		0	0	0	0	0	0	0	0	0	0	0	0	0	0
837	2	3	9	2d 04:05:11.88000	0d 02:17:56.49000	0.00171767	0.00640882	0.00074708	3.8149	C	1	29/08/2020 15:29	39.6806		0	0	0	0	0	0	0	0	0	0	0	0	0	0
838	2	3	9	2d 04:10:11.88000	0d 02:22:56.49000	0.00177993	0.00664663	0.00074723	3.8242	C	1	29/08/2020 15:34	39.6966		0	0	0	0	0	0	0	0	0	0	0	0	0	0
839	2	3	9	2d 04:15:03.92000	0d 02:27:48.53000	0.00184053	0.0068787	0.00074731	3.8343	C	5	29/08/2020 15:39	39.7927		0	0	0	0	0	0	0	0	0	0	0	0	0	0
840	2	3	9	2d 04:19:37.94000	0d 02:32:22.55000	0.0018974	0.00709704	0.00074716	3.8444	C	5	29/08/2020 15:44	39.8088		0	0	0	0	0	0	0	0	0	0	0	0	0	0
841	2	3	9	2d 04:23:46.47000	0d 02:36:31.08000	0.00194898	0.00729558	0.00074716	3.8544	C	5	29/08/2020 15:48	39.8088		0	0	0	0	0	0	0	0	0	0	0	0	0	0
842	2	3	9	2d 04:27:43.21000	0d 02:40:27.82000	0.00199811	0.0074852	0.00074723	3.8645	C	5	29/08/2020 15:52	39.7767		0	0	0	0	0	0	0	0	0	0	0	0	0	0
843	2	3	9	2d 04:31:25.26000	0d 02:44:09.87000	0.0020442	0.00766351	0.00074716	3.8747	C	5	29/08/2020 15:55	39.7447		0	0	0	0	0	0	0	0	0	0	0	0	0	0
844	2	3	9	2d 04:34:58.70000	0d 02:47:43.31000	0.00208849	0.00783537	0.00074701	3.8848	C	5	29/08/2020 15:59	39.7767		0	0	0	0	0	0	0	0	0	0	0	0	0	0
845	2	3	9	2d 04:38:24.01000	0d 02:51:08.62000	0.0021311	0.0080011	0.00074716	3.8949	C	5	29/08/2020 16:02	39.6806		0	0	0	0	0	0	0	0	0	0	0	0	0	0
846	2	3	9	2d 04:41:44.11000	0d 02:54:28.72000	0.00217263	0.00816306	0.00074685	3.9051	C	5	29/08/2020 16:06	39.7287		0	0	0	0	0	0	0	0	0	0	0	0	0	0
847	2	3	9	2d 04:44:57.92000	0d 02:57:42.53000	0.00221285	0.00832033	0.00074723	3.9153	C	5	29/08/2020 16:09	39.7767		0	0	0	0	0	0	0	0	0	0	0	0	0	0
848	2	3	9	2d 04:48:07.57000	0d 03:00:52.18000	0.00225221	0.00847462	0.00074716	3.9254	C	5	29/08/2020 16:12	39.7126		0	0	0	0	0	0	0	0	0	0	0	0	0	0
849	2	3	9	2d 04:51:10.87000	0d 03:03:55.48000	0.00229025	0.00862414	0.00074708	3.9355	C	5	29/08/2020 16:15	39.7447		0	0	0	0	0	0	0	0	0	0	0	0	0	0
850	2	3	9	2d 04:54:11.52000	0d 03:06:56.13000	0.00232774	0.00877187	0.00074723	3.9455	C	5	29/08/2020 16:18	39.7287		0	0	0	0	0	0	0	0	0	0	0	0	0	0
851	2	3	9	2d 04:57:12.63000	0d 03:09:57.24000	0.00236533	0.00892035	0.00074716	3.9556	C	5	29/08/2020 16:21	39.6806		0	0	0	0	0	0	0	0	0	0	0	0	0	0
852	2	3	9	2d 05:00:09.00000	0d 03:12:53.61000	0.00240193	0.00906532	0.00074716	3.9657	C	5	29/08/2020 16:24	39.7767		0	0	0	0	0	0	0	0	0	0	0	0	0	0
853	2	3	9	2d 05:03:06.89000	0d 03:15:51.50000	0.00243885	0.00921192	0.00074716	3.9757	C	5	29/08/2020 16:27	39.7607		0	0	0	0	0	0	0	0	0	0	0	0	0	0
854	2	3	9	2d 05:05:59.04000	0d 03:18:43.65000	0.00247458	0.00935414	0.00074716	3.9858	C	5	29/08/2020 16:30	39.7126		0	0	0	0	0	0	0	0	0	0	0	0	0	0
855	2	3	9	2d 05:08:52.88000	0d 03:21:37.49000	0.00251066	0.00949812	0.00074723	3.9959	C	5	29/08/2020 16:33	39.7927		0	0	0	0	0	0	0	0	0	0	0	0	0	0
856	2	3	9	2d 05:11:43.80000	0d 03:24:28.41000	0.00254613	0.00964004	0.00074716	4.0061	C	5	29/08/2020 16:36	39.7927		0	0	0	0	0	0	0	0	0	0	0	0	0	0
857	2	3	9	2d 05:14:35.78000	0d 03:27:20.39000	0.00258182	0.0097832	0.00074739	4.0163	C	5	29/08/2020 16:39	39.7607		0	0	0	0	0	0	0	0	0	0	0	0	0	0
858	2	3	9	2d 05:17:28.73000	0d 03:30:13.34000	0.00261772	0.00992754	0.00074731	4.0264	C	5	29/08/2020 16:42	39.7767		0	0	0	0	0	0	0	0	0	0	0	0	0	0
859	2	3	9	2d 05:20:15.73000	0d 03:33:00.34000	0.00265237	0.0100673	0.00074716	4.0365	C	5	29/08/2020 16:44	39.7927		0	0	0	0	0	0	0	0	0	0	0	0	0	0
860	2	3	9	2d 05:22:59.18000	0d 03:35:43.79000	0.0026863	0.0102044	0.00074701	4.0465	C	5	29/08/2020 16:47	39.7287		0	0	0	0	0	0	0	0	0	0	0	0	0	0
861	2	3	9	2d 05:25:42.76000	0d 03:38:27.37000	0.00272024	0.0103419	0.00074708	4.0566	C	5	29/08/2020 16:50	39.7767		0	0	0	0	0	0	0	0	0	0	0	0	0	0
862	2	3	9	2d 05:28:23.22000	0d 03:41:07.83000	0.00275355	0.0104772	0.00074731	4.0667	C	5	29/08/2020 16:52	39.7767		0	0	0	0	0	0	0	0	0	0	0	0	0	0
863	2	3	9	2d 05:31:03.88000	0d 03:43:48.49000	0.00278689	0.0106129	0.00074708	4.0768	C	5	29/08/2020 16:55	39.6966		0	0	0	0	0	0	0	0	0	0	0	0	0	0
864	2	3	9	2d 05:33:41.51000	0d 03:46:26.12000	0.0028196	0.0107464	0.00074701	4.0868	C	5	29/08/2020 16:58	39.7767		0	0	0	0	0	0	0	0	0	0	0	0	0	0
865	2	3	9	2d 05:36:15.55000	0d 03:49:00.16000	0.00285157	0.0108773	0.00074708	4.0969	C	5	29/08/2020 17:00	39.7447		0	0	0	0	0	0	0	0	0	0	0	0	0	0
866	2	3	9	2d 05:38:48.52000	0d 03:51:33.13000	0.00288332	0.0110075	0.00074746	4.107	C	5	29/08/2020 17:03	39.7447		0	0	0	0	0	0	0	0	0	0	0	0	0	0
867	2	3	9	2d 05:41:20.47000	0d 03:54:05.08000	0.00291485	0.0111371	0.00074716	4.117	C	5	29/08/2020 17:05	39.7126		0	0	0	0	0	0	0	0	0	0	0	0	0	0
868	2	3	9	2d 05:43:50.14000	0d 03:56:34.75000	0.00294591	0.0112652	0.00074708	4.1273	C	5	29/08/2020 17:08	39.8408		0	0	0	0	0	0	0	0	0	0	0	0	0	0
869	2	3	9	2d 05:46:20.41000	0d 03:59:05.02000	0.0029771	0.011394	0.00074716	4.1373	C	5	29/08/2020 17:10	39.7287		0	0	0	0	0	0	0	0	0	0	0	0	0	0
870	2	3	9	2d 05:48:46.85000	0d 04:01:31.46000	0.00300749	0.0115199	0.00074716	4.1476	C	5	29/08/2020 17:13	39.7767		0	0	0	0	0	0	0	0	0	0	0	0	0	0
871	2	3	9	2d 05:51:12.44000	0d 04:03:57.05000	0.00303771	0.0116454	0.00074701	4.1576	C	5	29/08/2020 17:15	39.8088		0	0	0	0	0	0	0	0	0	0	0	0	0	0
872	2	3	9	2d 05:53:37.22000	0d 04:06:21.83000	0.00306775	0.0117705	0.00074716	4.1677	C	5	29/08/2020 17:18	39.7607		0	0	0	0	0	0	0	0	0	0	0	0	0	0
873	2	3	9	2d 05:55:57.55000	0d 04:08:42.16000	0.00309688	0.011892	0.00074708	4.1778	C	5	29/08/2020 17:20	39.6646		0	0	0	0	0	0	0	0	0	0	0	0	0	0
874	2	3	9	2d 05:58:18.51000	0d 04:11:03.12000	0.00312613	0.0120144	0.00074723	4.1878	C	5	29/08/2020 17:22	39.7447		0	0	0	0	0	0	0	0	0	0	0	0	0	0
875	2	3	9	2d 06:00:40.41000	0d 04:13:25.02000	0.00315558	0.0121378	0.00074723	4.1979	C	5	29/08/2020 17:25	39.7927		0	0	0	0	0	0	0	0	0	0	0	0	0	0
876	2	3	9	2d 06:01:07.58000	0d 04:13:52.19000	0.00316122	0.0121615	0.00074731	4.2	C	133	29/08/2020 17:25	39.6966		0	0	0	0	0	0	0	0	0	0	0	0	0	0
877	2	3	10	2d 06:01:07.59000	0d 00:00:00.01000	0.00316122	0.0121615	0.00079858	4.2004	C	0	29/08/2020 17:25	39.6966		0	0	0	0	0	0	0	0	0	0	0	0	0	0
878	2	3	10	2d 06:01:21.95000	0d 00:00:14.37000	0.00316422	0.0121741	0.00069856	4.2005	C	4	29/08/2020 17:25	39.7126		0	0	0	0	0	0	0	0	0	0	0	0	0	0
879	2	3	10	2d 06:01:35.64000	0d 00:00:28.06000	0.00316668	0.0121845	0.00059846	4.2004	C	4	29/08/2020 17:26	39.7447		0	0	0	0	0	0	0	0	0	0	0	0	0	0
880	2	3	10	2d 06:01:52.98000	0d 00:00:45.40000	0.00316931	0.0121955	0.00049844	4.2002	C	4	29/08/2020 17:26	39.7607		0	0	0	0	0	0	0	0	0	0	0	0	0	0
881	2	3	10	2d 06:02:19.05000	0d 00:01:11.47000	0.00317254	0.0122091	0.00039841	4.2	C	4	29/08/2020 17:26	39.7767		0	0	0	0	0	0	0	0	0	0	0	0	0	0
882	2	3	10	2d 06:02:54.29000	0d 00:01:46.71000	0.00317592	0.0122233	0.00029839	4.2002	C	4	29/08/2020 17:27	39.7126		0	0	0	0	0	0	0	0	0	0	0	0	0	0
883	2	3	10	2d 06:03:50.60000	0d 00:02:43.02000	0.00317973	0.0122392	0.00019837	4.2002	C	4	29/08/2020 17:28	39.7767		0	0	0	0	0	0	0	0	0	0	0	0	0	0
884	2	3	10	2d 06:05:55.11000	0d 00:04:47.53000	0.00318451	0.0122594	0.00009827	4.2002	C	4	29/08/2020 17:30	39.6806		0	0	0	0	0	0	0	0	0	0	0	0	0	0
885	2	3	10	2d 06:06:52.67000	0d 00:05:45.09000	0.0031859	0.0122652	0.00007469	4.2002	C	132	29/08/2020 17:31	39.7287		0	0	0	0	0	0	0	0	0	0	0	0	0	0
886	2	3	11	2d 06:06:52.68000	0d 00:00:00.01000	0	0	0	4.1994	R	0	29/08/2020 17:31	39.7287		0	0	0	0	0	0	0	0	0	0	0	0	0	0
887	2	3	11	2d 06:06:54.68000	0d 00:00:02.01000	0	0	0	4.1994	R	1	29/08/2020 17:31	39.7287		0	0	0	0	0	0	0	0	0	0	0	0	0	0
888	2	3	11	2d 06:06:56.68000	0d 00:00:04.01000	0	0	0	4.1991	R	1	29/08/2020 17:31	39.7287		0	0	0	0	0	0	0	0	0	0	0	0	0	0
889	2	3	11	2d 06:06:58.68000	0d 00:00:06.01000	0	0	0	4.1993	R	1	29/08/2020 17:31	39.7287		0	0	0	0	0	0	0	0	0	0	0	0	0	0
890	2	3	11	2d 06:07:00.68000	0d 00:00:08.01000	0	0	0	4.1993	R	1	29/08/2020 17:31	39.7287		0	0	0	0	0	0	0	0	0	0	0	0	0	0
891	2	3	11	2d 06:07:02.67000	0d 00:00:10.00000	0	0	0	4.199	R	129	29/08/2020 17:31	39.7447		0	0	0	0	0	0	0	0	0	0	0	0	0	0
892	2	3	12	2d 06:07:02.71000	0d 00:00:00.04000	0.00000001	0.00000003	0.00074754	4.1939	D	0	29/08/2020 17:31	39.7447		0	0	0	0	0	0	0	0	0	0	0	0	0	0
893	2	3	12	2d 06:08:13.23000	0d 00:01:10.56000	0.00001464	0.00006132	0.00074701	4.1839	D	5	29/08/2020 17:32	39.7767		0	0	0	0	0	0	0	0	0	0	0	0	0	0
894	2	3	12	2d 06:10:12.68000	0d 00:03:10.01000	0.00003943	0.00016492	0.00074723	4.1738	D	5	29/08/2020 17:34	39.7287		0	0	0	0	0	0	0	0	0	0	0	0	0	0
895	2	3	12	2d 06:12:17.90000	0d 00:05:15.23000	0.00006542	0.00027326	0.00074723	4.1637	D	5	29/08/2020 17:36	39.8248		0	0	0	0	0	0	0	0	0	0	0	0	0	0
896	2	3	12	2d 06:14:26.63000	0d 00:07:23.96000	0.00009214	0.00038436	0.00074701	4.1537	D	5	29/08/2020 17:39	39.6486		0	0	0	0	0	0	0	0	0	0	0	0	0	0
897	2	3	12	2d 06:16:38.24000	0d 00:09:35.57000	0.00011945	0.00049768	0.00074716	4.1436	D	5	29/08/2020 17:41	39.7927		0	0	0	0	0	0	0	0	0	0	0	0	0	0
898	2	3	12	2d 06:18:50.55000	0d 00:11:47.88000	0.00014691	0.00061133	0.00074693	4.1335	D	5	29/08/2020 17:43	39.7607		0	0	0	0	0	0	0	0	0	0	0	0	0	0
899	2	3	12	2d 06:21:05.84000	0d 00:14:03.17000	0.00017499	0.00072725	0.00074701	4.1233	D	5	29/08/2020 17:45	39.6806		0	0	0	0	0	0	0	0	0	0	0	0	0	0
900	2	3	12	2d 06:23:25.21000	0d 00:16:22.54000	0.00020391	0.00084638	0.00074708	4.1132	D	5	29/08/2020 17:48	39.6966		0	0	0	0	0	0	0	0	0	0	0	0	0	0
901	2	3	12	2d 06:25:46.27000	0d 00:18:43.60000	0.00023319	0.00096665	0.00074723	4.1032	D	5	29/08/2020 17:50	39.7927		0	0	0	0	0	0	0	0	0	0	0	0	0	0
902	2	3	12	2d 06:28:07.00000	0d 00:21:04.33000	0.00026239	0.00108634	0.00074701	4.0929	D	5	29/08/2020 17:52	39.7927		0	0	0	0	0	0	0	0	0	0	0	0	0	0
903	2	3	12	2d 06:30:32.40000	0d 00:23:29.73000	0.00029257	0.0012097	0.00074708	4.0829	D	5	29/08/2020 17:55	39.7447		0	0	0	0	0	0	0	0	0	0	0	0	0	0
904	2	3	12	2d 06:32:56.71000	0d 00:25:54.04000	0.00032252	0.00133183	0.00074708	4.0728	D	5	29/08/2020 17:57	39.6806		0	0	0	0	0	0	0	0	0	0	0	0	0	0
905	2	3	12	2d 06:35:26.10000	0d 00:28:23.43000	0.00035352	0.00145795	0.00074731	4.0627	D	5	29/08/2020 18:00	39.7447		0	0	0	0	0	0	0	0	0	0	0	0	0	0
906	2	3	12	2d 06:37:57.11000	0d 00:30:54.44000	0.00038486	0.00158512	0.00074708	4.0526	D	5	29/08/2020 18:02	39.6806		0	0	0	0	0	0	0	0	0	0	0	0	0	0
907	2	3	12	2d 06:40:29.94000	0d 00:33:27.27000	0.00041658	0.00171351	0.00074678	4.0426	D	5	29/08/2020 18:05	39.7447		0	0	0	0	0	0	0	0	0	0	0	0	0	0
908	2	3	12	2d 06:43:02.70000	0d 00:36:00.03000	0.00044828	0.00184152	0.00074746	4.0325	D	5	29/08/2020 18:07	39.6646		0	0	0	0	0	0	0	0	0	0	0	0	0	0
909	2	3	12	2d 06:45:40.14000	0d 00:38:37.47000	0.00048096	0.00197312	0.00074716	4.0224	D	5	29/08/2020 18:10	39.7927		0	0	0	0	0	0	0	0	0	0	0	0	0	0
910	2	3	12	2d 06:48:20.66000	0d 00:41:17.99000	0.00051427	0.00210695	0.00074723	4.0124	D	5	29/08/2020 18:12	39.6806		0	0	0	0	0	0	0	0	0	0	0	0	0	0
911	2	3	12	2d 06:51:01.34000	0d 00:43:58.67000	0.00054762	0.00224059	0.00074701	4.0023	D	5	29/08/2020 18:15	39.7927		0	0	0	0	0	0	0	0	0	0	0	0	0	0
912	2	3	12	2d 06:53:42.38000	0d 00:46:39.71000	0.00058104	0.00237419	0.00074731	3.9921	D	5	29/08/2020 18:18	39.8248		0	0	0	0	0	0	0	0	0	0	0	0	0	0
913	2	3	12	2d 06:56:28.58000	0d 00:49:25.91000	0.00061553	0.00251172	0.00074716	3.982	D	5	29/08/2020 18:21	39.7126		0	0	0	0	0	0	0	0	0	0	0	0	0	0
914	2	3	12	2d 06:59:14.14000	0d 00:52:11.47000	0.00064989	0.00264837	0.00074716	3.9719	D	5	29/08/2020 18:23	39.7767		0	0	0	0	0	0	0	0	0	0	0	0	0	0
915	2	3	12	2d 07:02:01.27000	0d 00:54:58.60000	0.00068458	0.00278596	0.00074716	3.9619	D	5	29/08/2020 18:26	39.8248		0	0	0	0	0	0	0	0	0	0	0	0	0	0
916	2	3	12	2d 07:04:49.49000	0d 00:57:46.82000	0.00071949	0.00292411	0.00074731	3.9516	D	5	29/08/2020 18:29	39.7126		0	0	0	0	0	0	0	0	0	0	0	0	0	0
917	2	3	12	2d 07:07:41.12000	0d 01:00:38.45000	0.00075511	0.00306469	0.00074693	3.9416	D	5	29/08/2020 18:32	39.7607		0	0	0	0	0	0	0	0	0	0	0	0	0	0
918	2	3	12	2d 07:10:30.73000	0d 01:03:28.06000	0.00079031	0.00320326	0.00074731	3.9315	D	5	29/08/2020 18:35	39.8088		0	0	0	0	0	0	0	0	0	0	0	0	0	0
919	2	3	12	2d 07:13:22.65000	0d 01:06:19.98000	0.00082599	0.00334335	0.00074716	3.9214	D	5	29/08/2020 18:37	39.6806		0	0	0	0	0	0	0	0	0	0	0	0	0	0
920	2	3	12	2d 07:16:21.02000	0d 01:09:18.35000	0.000863	0.00348833	0.00074723	3.9113	D	5	29/08/2020 18:40	39.8088		0	0	0	0	0	0	0	0	0	0	0	0	0	0
921	2	3	12	2d 07:19:16.79000	0d 01:12:14.12000	0.00089948	0.00363083	0.00074716	3.9013	D	5	29/08/2020 18:43	39.8408		0	0	0	0	0	0	0	0	0	0	0	0	0	0
922	2	3	12	2d 07:22:16.86000	0d 01:15:14.19000	0.00093685	0.00377644	0.00074723	3.8912	D	5	29/08/2020 18:46	39.7287		0	0	0	0	0	0	0	0	0	0	0	0	0	0
923	2	3	12	2d 07:25:20.02000	0d 01:18:17.35000	0.00097487	0.00392417	0.00074731	3.881	D	5	29/08/2020 18:49	39.6806		0	0	0	0	0	0	0	0	0	0	0	0	0	0
924	2	3	12	2d 07:28:31.64000	0d 01:21:28.97000	0.00101463	0.00407832	0.00074693	3.8709	D	5	29/08/2020 18:53	39.6966		0	0	0	0	0	0	0	0	0	0	0	0	0	0
925	2	3	12	2d 07:31:48.77000	0d 01:24:46.10000	0.00105555	0.00423648	0.00074701	3.8607	D	5	29/08/2020 18:56	39.6966		0	0	0	0	0	0	0	0	0	0	0	0	0	0
926	2	3	12	2d 07:35:17.95000	0d 01:28:15.28000	0.00109896	0.00440387	0.00074701	3.8506	D	5	29/08/2020 18:59	39.8088		0	0	0	0	0	0	0	0	0	0	0	0	0	0
927	2	3	12	2d 07:38:49.84000	0d 01:31:47.17000	0.00114293	0.00457298	0.00074708	3.8405	D	5	29/08/2020 19:03	39.7126		0	0	0	0	0	0	0	0	0	0	0	0	0	0
928	2	3	12	2d 07:42:33.45000	0d 01:35:30.78000	0.00118934	0.00475098	0.00074708	3.8305	D	5	29/08/2020 19:07	39.7447		0	0	0	0	0	0	0	0	0	0	0	0	0	0
929	2	3	12	2d 07:46:30.67000	0d 01:39:28.00000	0.00123857	0.00493932	0.00074739	3.8204	D	5	29/08/2020 19:11	39.7767		0	0	0	0	0	0	0	0	0	0	0	0	0	0
930	2	3	12	2d 07:50:50.98000	0d 01:43:48.31000	0.0012926	0.00514544	0.00074731	3.8103	D	5	29/08/2020 19:15	39.7287		0	0	0	0	0	0	0	0	0	0	0	0	0	0
931	2	3	12	2d 07:55:25.78000	0d 01:48:23.11000	0.00134963	0.00536246	0.00074701	3.8003	D	5	29/08/2020 19:20	39.8248		0	0	0	0	0	0	0	0	0	0	0	0	0	0
932	2	3	12	2d 08:00:25.78000	0d 01:53:23.11000	0.00141189	0.00559876	0.00074716	3.7902	D	1	29/08/2020 19:25	39.7927		0	0	0	0	0	0	0	0	0	0	0	0	0	0
933	2	3	12	2d 08:05:25.78000	0d 01:58:23.11000	0.00147415	0.00583447	0.00074716	3.7815	D	1	29/08/2020 19:30	39.6966		0	0	0	0	0	0	0	0	0	0	0	0	0	0
934	2	3	12	2d 08:10:25.78000	0d 02:03:23.11000	0.00153641	0.00606965	0.00074716	3.7733	D	1	29/08/2020 19:35	39.6966		0	0	0	0	0	0	0	0	0	0	0	0	0	0
935	2	3	12	2d 08:15:25.78000	0d 02:08:23.11000	0.00159867	0.00630433	0.00074678	3.7656	D	1	29/08/2020 19:40	39.7607		0	0	0	0	0	0	0	0	0	0	0	0	0	0
936	2	3	12	2d 08:20:25.78000	0d 02:13:23.11000	0.00166093	0.00653856	0.00074708	3.7584	D	1	29/08/2020 19:45	39.7927		0	0	0	0	0	0	0	0	0	0	0	0	0	0
937	2	3	12	2d 08:25:25.78000	0d 02:18:23.11000	0.00172319	0.00677237	0.00074723	3.7519	D	1	29/08/2020 19:50	39.8088		0	0	0	0	0	0	0	0	0	0	0	0	0	0
938	2	3	12	2d 08:30:25.78000	0d 02:23:23.11000	0.00178545	0.00700576	0.00074723	3.7456	D	1	29/08/2020 19:55	39.8408		0	0	0	0	0	0	0	0	0	0	0	0	0	0
939	2	3	12	2d 08:35:25.78000	0d 02:28:23.11000	0.00184771	0.00723877	0.00074716	3.7392	D	1	29/08/2020 20:00	39.7767		0	0	0	0	0	0	0	0	0	0	0	0	0	0
940	2	3	12	2d 08:40:25.78000	0d 02:33:23.11000	0.00190997	0.0074714	0.00074723	3.7331	D	1	29/08/2020 20:05	39.8088		0	0	0	0	0	0	0	0	0	0	0	0	0	0
941	2	3	12	2d 08:45:25.78000	0d 02:38:23.11000	0.00197223	0.00770365	0.00074708	3.7275	D	1	29/08/2020 20:10	39.7927		0	0	0	0	0	0	0	0	0	0	0	0	0	0
942	2	3	12	2d 08:50:25.78000	0d 02:43:23.11000	0.00203449	0.00793553	0.00074701	3.7214	D	1	29/08/2020 20:15	39.7927		0	0	0	0	0	0	0	0	0	0	0	0	0	0
943	2	3	12	2d 08:55:25.78000	0d 02:48:23.11000	0.00209675	0.00816704	0.00074693	3.7153	D	1	29/08/2020 20:20	39.8568		0	0	0	0	0	0	0	0	0	0	0	0	0	0
944	2	3	12	2d 09:00:25.78000	0d 02:53:23.11000	0.00215901	0.00839816	0.00074708	3.709	D	1	29/08/2020 20:25	39.8088		0	0	0	0	0	0	0	0	0	0	0	0	0	0
945	2	3	12	2d 09:05:25.78000	0d 02:58:23.11000	0.00222128	0.00862888	0.00074708	3.7026	D	1	29/08/2020 20:30	39.8088		0	0	0	0	0	0	0	0	0	0	0	0	0	0
946	2	3	12	2d 09:10:25.78000	0d 03:03:23.11000	0.00228354	0.00885919	0.00074708	3.6957	D	1	29/08/2020 20:35	39.7767		0	0	0	0	0	0	0	0	0	0	0	0	0	0
947	2	3	12	2d 09:15:25.78000	0d 03:08:23.11000	0.0023458	0.00908908	0.00074716	3.6887	D	1	29/08/2020 20:40	39.7447		0	0	0	0	0	0	0	0	0	0	0	0	0	0
948	2	3	12	2d 09:20:25.78000	0d 03:13:23.11000	0.00240806	0.0093185	0.00074685	3.6811	D	1	29/08/2020 20:45	39.8248		0	0	0	0	0	0	0	0	0	0	0	0	0	0
949	2	3	12	2d 09:25:25.78000	0d 03:18:23.11000	0.00247032	0.00954746	0.00074701	3.6732	D	1	29/08/2020 20:50	39.7607		0	0	0	0	0	0	0	0	0	0	0	0	0	0
950	2	3	12	2d 09:30:25.78000	0d 03:23:23.11000	0.00253258	0.0097759	0.00074708	3.6646	D	1	29/08/2020 20:55	39.7447		0	0	0	0	0	0	0	0	0	0	0	0	0	0
951	2	3	12	2d 09:35:25.78000	0d 03:28:23.11000	0.00259484	0.0100038	0.00074716	3.6558	D	1	29/08/2020 21:00	39.7287		0	0	0	0	0	0	0	0	0	0	0	0	0	0
952	2	3	12	2d 09:40:25.78000	0d 03:33:23.11000	0.0026571	0.0102311	0.00074708	3.646	D	1	29/08/2020 21:05	39.8088		0	0	0	0	0	0	0	0	0	0	0	0	0	0
953	2	3	12	2d 09:44:57.56000	0d 03:37:54.89000	0.0027135	0.0104365	0.00074708	3.6359	D	5	29/08/2020 21:09	39.7126		0	0	0	0	0	0	0	0	0	0	0	0	0	0
954	2	3	12	2d 09:49:10.30000	0d 03:42:07.63000	0.00276596	0.0106269	0.00074701	3.6258	D	5	29/08/2020 21:13	39.8088		0	0	0	0	0	0	0	0	0	0	0	0	0	0
955	2	3	12	2d 09:52:46.29000	0d 03:45:43.62000	0.00281078	0.0107892	0.00074716	3.6158	D	5	29/08/2020 21:17	39.7767		0	0	0	0	0	0	0	0	0	0	0	0	0	0
956	2	3	12	2d 09:56:01.39000	0d 03:48:58.72000	0.00285127	0.0109354	0.00074716	3.6057	D	5	29/08/2020 21:20	39.7767		0	0	0	0	0	0	0	0	0	0	0	0	0	0
957	2	3	12	2d 09:58:39.99000	0d 03:51:37.32000	0.00288419	0.011054	0.00074716	3.5956	D	5	29/08/2020 21:23	39.7607		0	0	0	0	0	0	0	0	0	0	0	0	0	0
958	2	3	12	2d 10:00:56.83000	0d 03:53:54.16000	0.00291259	0.011156	0.00074708	3.5856	D	5	29/08/2020 21:25	39.7767		0	0	0	0	0	0	0	0	0	0	0	0	0	0
959	2	3	12	2d 10:02:55.55000	0d 03:55:52.88000	0.00293722	0.0112442	0.00074723	3.5753	D	5	29/08/2020 21:27	39.7927		0	0	0	0	0	0	0	0	0	0	0	0	0	0
960	2	3	12	2d 10:04:35.18000	0d 03:57:32.51000	0.0029579	0.011318	0.00074723	3.5653	D	5	29/08/2020 21:29	39.7927		0	0	0	0	0	0	0	0	0	0	0	0	0	0
961	2	3	12	2d 10:05:56.38000	0d 03:58:53.71000	0.00297475	0.011378	0.00074716	3.5552	D	5	29/08/2020 21:30	39.8408		0	0	0	0	0	0	0	0	0	0	0	0	0	0
962	2	3	12	2d 10:07:03.93000	0d 04:00:01.26000	0.00298877	0.0114278	0.00074701	3.5451	D	5	29/08/2020 21:31	39.7607		0	0	0	0	0	0	0	0	0	0	0	0	0	0
963	2	3	12	2d 10:08:00.48000	0d 04:00:57.81000	0.00300051	0.0114693	0.00074716	3.5351	D	5	29/08/2020 21:32	39.8248		0	0	0	0	0	0	0	0	0	0	0	0	0	0
964	2	3	12	2d 10:08:50.50000	0d 04:01:47.83000	0.00301089	0.011506	0.00074731	3.525	D	5	29/08/2020 21:33	39.7447		0	0	0	0	0	0	0	0	0	0	0	0	0	0
965	2	3	12	2d 10:09:30.37000	0d 04:02:27.70000	0.00301916	0.0115351	0.00074731	3.5148	D	5	29/08/2020 21:34	39.8088		0	0	0	0	0	0	0	0	0	0	0	0	0	0
966	2	3	12	2d 10:10:05.30000	0d 04:03:02.63000	0.00302641	0.0115606	0.00074716	3.5047	D	5	29/08/2020 21:34	39.7126		0	0	0	0	0	0	0	0	0	0	0	0	0	0
967	2	3	12	2d 10:10:35.04000	0d 04:03:32.37000	0.00303259	0.0115822	0.00074708	3.4946	D	5	29/08/2020 21:35	39.7607		0	0	0	0	0	0	0	0	0	0	0	0	0	0
968	2	3	12	2d 10:11:02.26000	0d 04:03:59.59000	0.00303823	0.0116019	0.00074731	3.4846	D	5	29/08/2020 21:35	39.8088		0	0	0	0	0	0	0	0	0	0	0	0	0	0
969	2	3	12	2d 10:11:25.81000	0d 04:04:23.14000	0.00304312	0.0116189	0.00074723	3.4745	D	5	29/08/2020 21:36	39.8248		0	0	0	0	0	0	0	0	0	0	0	0	0	0
970	2	3	12	2d 10:11:46.19000	0d 04:04:43.52000	0.00304735	0.0116336	0.00074685	3.4644	D	5	29/08/2020 21:36	39.7287		0	0	0	0	0	0	0	0	0	0	0	0	0	0
971	2	3	12	2d 10:12:04.55000	0d 04:05:01.88000	0.00305116	0.0116467	0.00074716	3.4543	D	5	29/08/2020 21:36	39.7447		0	0	0	0	0	0	0	0	0	0	0	0	0	0
972	2	3	12	2d 10:12:21.30000	0d 04:05:18.63000	0.00305464	0.0116587	0.00074716	3.4441	D	5	29/08/2020 21:36	39.7767		0	0	0	0	0	0	0	0	0	0	0	0	0	0
973	2	3	12	2d 10:12:36.71000	0d 04:05:34.04000	0.00305784	0.0116697	0.00074708	3.4339	D	5	29/08/2020 21:37	39.7927		0	0	0	0	0	0	0	0	0	0	0	0	0	0
974	2	3	12	2d 10:12:51.40000	0d 04:05:48.73000	0.00306089	0.0116802	0.00074708	3.4235	D	5	29/08/2020 21:37	39.8088		0	0	0	0	0	0	0	0	0	0	0	0	0	0
975	2	3	12	2d 10:13:04.57000	0d 04:06:01.90000	0.00306362	0.0116895	0.00074708	3.4134	D	5	29/08/2020 21:37	39.8088		0	0	0	0	0	0	0	0	0	0	0	0	0	0
976	2	3	12	2d 10:13:16.83000	0d 04:06:14.16000	0.00306616	0.0116982	0.00074708	3.4034	D	5	29/08/2020 21:37	39.8408		0	0	0	0	0	0	0	0	0	0	0	0	0	0
977	2	3	12	2d 10:13:28.31000	0d 04:06:25.64000	0.00306855	0.0117063	0.00074716	3.3931	D	5	29/08/2020 21:38	39.8408		0	0	0	0	0	0	0	0	0	0	0	0	0	0
978	2	3	12	2d 10:13:39.20000	0d 04:06:36.53000	0.0030708	0.0117139	0.00074716	3.3829	D	5	29/08/2020 21:38	39.8568		0	0	0	0	0	0	0	0	0	0	0	0	0	0
979	2	3	12	2d 10:13:49.37000	0d 04:06:46.70000	0.00307292	0.0117211	0.00074708	3.3725	D	5	29/08/2020 21:38	39.8408		0	0	0	0	0	0	0	0	0	0	0	0	0	0
980	2	3	12	2d 10:13:59.24000	0d 04:06:56.57000	0.00307496	0.011728	0.00074701	3.3625	D	5	29/08/2020 21:38	39.8408		0	0	0	0	0	0	0	0	0	0	0	0	0	0
981	2	3	12	2d 10:14:08.43000	0d 04:07:05.76000	0.00307687	0.0117344	0.00074708	3.3523	D	5	29/08/2020 21:38	39.8568		0	0	0	0	0	0	0	0	0	0	0	0	0	0
982	2	3	12	2d 10:14:17.29000	0d 04:07:14.62000	0.00307871	0.0117405	0.00074701	3.342	D	5	29/08/2020 21:38	39.8408		0	0	0	0	0	0	0	0	0	0	0	0	0	0
983	2	3	12	2d 10:14:25.72000	0d 04:07:23.05000	0.00308046	0.0117464	0.00074723	3.332	D	5	29/08/2020 21:39	39.8568		0	0	0	0	0	0	0	0	0	0	0	0	0	0
984	2	3	12	2d 10:14:33.96000	0d 04:07:31.29000	0.00308217	0.0117521	0.00074701	3.3216	D	5	29/08/2020 21:39	39.8568		0	0	0	0	0	0	0	0	0	0	0	0	0	0
985	2	3	12	2d 10:14:41.70000	0d 04:07:39.03000	0.00308378	0.0117574	0.00074708	3.3114	D	5	29/08/2020 21:39	39.8728		0	0	0	0	0	0	0	0	0	0	0	0	0	0
986	2	3	12	2d 10:14:49.11000	0d 04:07:46.44000	0.00308531	0.0117625	0.00074708	3.3011	D	5	29/08/2020 21:39	39.8568		0	0	0	0	0	0	0	0	0	0	0	0	0	0
987	2	3	12	2d 10:14:55.98000	0d 04:07:53.31000	0.00308674	0.0117672	0.00074708	3.2911	D	5	29/08/2020 21:39	39.8248		0	0	0	0	0	0	0	0	0	0	0	0	0	0
988	2	3	12	2d 10:15:02.44000	0d 04:07:59.77000	0.00308808	0.0117716	0.00074716	3.281	D	5	29/08/2020 21:39	39.7447		0	0	0	0	0	0	0	0	0	0	0	0	0	0
989	2	3	12	2d 10:15:08.57000	0d 04:08:05.90000	0.00308935	0.0117757	0.00074708	3.2709	D	5	29/08/2020 21:39	39.7447		0	0	0	0	0	0	0	0	0	0	0	0	0	0
990	2	3	12	2d 10:15:14.58000	0d 04:08:11.91000	0.0030906	0.0117798	0.00074716	3.2609	D	5	29/08/2020 21:39	39.7287		0	0	0	0	0	0	0	0	0	0	0	0	0	0
991	2	3	12	2d 10:15:20.27000	0d 04:08:17.60000	0.00309178	0.0117837	0.00074723	3.2506	D	5	29/08/2020 21:39	39.7287		0	0	0	0	0	0	0	0	0	0	0	0	0	0
992	2	3	12	2d 10:15:25.77000	0d 04:08:23.10000	0.00309292	0.0117874	0.00074693	3.2406	D	5	29/08/2020 21:40	39.7447		0	0	0	0	0	0	0	0	0	0	0	0	0	0
993	2	3	12	2d 10:15:31.02000	0d 04:08:28.35000	0.00309401	0.0117909	0.00074716	3.2305	D	5	29/08/2020 21:40	39.7607		0	0	0	0	0	0	0	0	0	0	0	0	0	0
994	2	3	12	2d 10:15:36.10000	0d 04:08:33.43000	0.00309507	0.0117943	0.00074701	3.2203	D	5	29/08/2020 21:40	39.7607		0	0	0	0	0	0	0	0	0	0	0	0	0	0
995	2	3	12	2d 10:15:41.02000	0d 04:08:38.35000	0.00309609	0.0117976	0.00074723	3.21	D	5	29/08/2020 21:40	39.7927		0	0	0	0	0	0	0	0	0	0	0	0	0	0
996	2	3	12	2d 10:15:45.81000	0d 04:08:43.14000	0.00309708	0.0118008	0.00074716	3.1998	D	5	29/08/2020 21:40	39.7927		0	0	0	0	0	0	0	0	0	0	0	0	0	0
997	2	3	12	2d 10:15:50.29000	0d 04:08:47.62000	0.00309801	0.0118037	0.00074693	3.1897	D	5	29/08/2020 21:40	39.7927		0	0	0	0	0	0	0	0	0	0	0	0	0	0
998	2	3	12	2d 10:15:54.81000	0d 04:08:52.14000	0.00309895	0.0118067	0.00074723	3.1795	D	5	29/08/2020 21:40	39.7927		0	0	0	0	0	0	0	0	0	0	0	0	0	0
999	2	3	12	2d 10:15:59.06000	0d 04:08:56.39000	0.00309983	0.0118095	0.00074716	3.1695	D	5	29/08/2020 21:40	39.7927		0	0	0	0	0	0	0	0	0	0	0	0	0	0
1000	2	3	12	2d 10:16:03.30000	0d 04:09:00.63000	0.00310071	0.0118123	0.00074723	3.1594	D	5	29/08/2020 21:40	39.8088		0	0	0	0	0	0	0	0	0	0	0	0	0	0
1001	2	3	12	2d 10:16:07.33000	0d 04:09:04.66000	0.00310155	0.0118149	0.00074701	3.149	D	5	29/08/2020 21:40	39.8088		0	0	0	0	0	0	0	0	0	0	0	0	0	0
1002	2	3	12	2d 10:16:11.41000	0d 04:09:08.74000	0.00310239	0.0118176	0.00074731	3.1388	D	5	29/08/2020 21:40	39.8248		0	0	0	0	0	0	0	0	0	0	0	0	0	0
1003	2	3	12	2d 10:16:15.30000	0d 04:09:12.63000	0.0031032	0.0118201	0.00074708	3.1284	D	5	29/08/2020 21:40	39.7927		0	0	0	0	0	0	0	0	0	0	0	0	0	0
1004	2	3	12	2d 10:16:19.11000	0d 04:09:16.44000	0.00310399	0.0118226	0.00074723	3.1182	D	5	29/08/2020 21:40	39.8248		0	0	0	0	0	0	0	0	0	0	0	0	0	0
1005	2	3	12	2d 10:16:22.70000	0d 04:09:20.03000	0.00310474	0.0118249	0.00074708	3.108	D	5	29/08/2020 21:40	39.8408		0	0	0	0	0	0	0	0	0	0	0	0	0	0
1006	2	3	12	2d 10:16:26.26000	0d 04:09:23.59000	0.00310548	0.0118272	0.00074723	3.0979	D	5	29/08/2020 21:41	39.8248		0	0	0	0	0	0	0	0	0	0	0	0	0	0
1007	2	3	12	2d 10:16:29.68000	0d 04:09:27.01000	0.00310619	0.0118294	0.00074708	3.0877	D	5	29/08/2020 21:41	39.8248		0	0	0	0	0	0	0	0	0	0	0	0	0	0
1008	2	3	12	2d 10:16:33.12000	0d 04:09:30.45000	0.0031069	0.0118316	0.00074701	3.0773	D	5	29/08/2020 21:41	39.8088		0	0	0	0	0	0	0	0	0	0	0	0	0	0
1009	2	3	12	2d 10:16:36.40000	0d 04:09:33.73000	0.00310758	0.0118337	0.00074723	3.0669	D	5	29/08/2020 21:41	39.7927		0	0	0	0	0	0	0	0	0	0	0	0	0	0
1010	2	3	12	2d 10:16:39.70000	0d 04:09:37.03000	0.00310827	0.0118358	0.00074739	3.0565	D	5	29/08/2020 21:41	39.7447		0	0	0	0	0	0	0	0	0	0	0	0	0	0
1011	2	3	12	2d 10:16:42.84000	0d 04:09:40.17000	0.00310892	0.0118378	0.00074708	3.0462	D	5	29/08/2020 21:41	39.7287		0	0	0	0	0	0	0	0	0	0	0	0	0	0
1012	2	3	12	2d 10:16:45.94000	0d 04:09:43.27000	0.00310956	0.0118397	0.00074685	3.0358	D	5	29/08/2020 21:41	39.7126		0	0	0	0	0	0	0	0	0	0	0	0	0	0
1013	2	3	12	2d 10:16:48.95000	0d 04:09:46.28000	0.00311019	0.0118416	0.00074731	3.0254	D	5	29/08/2020 21:41	39.6966		0	0	0	0	0	0	0	0	0	0	0	0	0	0
1014	2	3	12	2d 10:16:51.86000	0d 04:09:49.19000	0.00311079	0.0118435	0.00074723	3.0152	D	5	29/08/2020 21:41	39.6966		0	0	0	0	0	0	0	0	0	0	0	0	0	0
1015	2	3	12	2d 10:16:54.70000	0d 04:09:52.03000	0.00311138	0.0118452	0.00074701	3.0051	D	5	29/08/2020 21:41	39.6966		0	0	0	0	0	0	0	0	0	0	0	0	0	0
1016	2	3	12	2d 10:16:57.44000	0d 04:09:54.77000	0.00311195	0.0118469	0.00074708	2.995	D	5	29/08/2020 21:41	39.7126		0	0	0	0	0	0	0	0	0	0	0	0	0	0
1017	2	3	12	2d 10:17:00.14000	0d 04:09:57.47000	0.00311251	0.0118486	0.00074716	2.9847	D	5	29/08/2020 21:41	39.6966		0	0	0	0	0	0	0	0	0	0	0	0	0	0
1018	2	3	12	2d 10:17:02.80000	0d 04:10:00.13000	0.00311306	0.0118503	0.00074731	2.9744	D	5	29/08/2020 21:41	39.7126		0	0	0	0	0	0	0	0	0	0	0	0	0	0
1019	2	3	12	2d 10:17:05.43000	0d 04:10:02.76000	0.00311361	0.0118519	0.00074708	2.9641	D	5	29/08/2020 21:41	39.7287		0	0	0	0	0	0	0	0	0	0	0	0	0	0
1020	2	3	12	2d 10:17:08.00000	0d 04:10:05.33000	0.00311414	0.0118535	0.00074701	2.9538	D	5	29/08/2020 21:41	39.7287		0	0	0	0	0	0	0	0	0	0	0	0	0	0
1021	2	3	12	2d 10:17:10.54000	0d 04:10:07.87000	0.00311467	0.011855	0.00074731	2.9433	D	5	29/08/2020 21:41	39.7287		0	0	0	0	0	0	0	0	0	0	0	0	0	0
1022	2	3	12	2d 10:17:13.06000	0d 04:10:10.39000	0.00311519	0.0118566	0.00074723	2.9329	D	5	29/08/2020 21:41	39.7287		0	0	0	0	0	0	0	0	0	0	0	0	0	0
1023	2	3	12	2d 10:17:15.48000	0d 04:10:12.81000	0.00311569	0.011858	0.00074708	2.9227	D	5	29/08/2020 21:41	39.7447		0	0	0	0	0	0	0	0	0	0	0	0	0	0
1024	2	3	12	2d 10:17:17.81000	0d 04:10:15.14000	0.00311617	0.0118594	0.00074716	2.9123	D	5	29/08/2020 21:41	39.7607		0	0	0	0	0	0	0	0	0	0	0	0	0	0
1025	2	3	12	2d 10:17:20.17000	0d 04:10:17.50000	0.00311666	0.0118609	0.00074708	2.902	D	5	29/08/2020 21:41	39.7607		0	0	0	0	0	0	0	0	0	0	0	0	0	0
1026	2	3	12	2d 10:17:22.44000	0d 04:10:19.77000	0.00311714	0.0118622	0.00074716	2.8916	D	5	29/08/2020 21:41	39.7607		0	0	0	0	0	0	0	0	0	0	0	0	0	0
1027	2	3	12	2d 10:17:24.66000	0d 04:10:21.99000	0.0031176	0.0118636	0.00074701	2.8814	D	5	29/08/2020 21:42	39.7607		0	0	0	0	0	0	0	0	0	0	0	0	0	0
1028	2	3	12	2d 10:17:26.91000	0d 04:10:24.24000	0.00311806	0.0118649	0.00074701	2.8708	D	5	29/08/2020 21:42	39.7607		0	0	0	0	0	0	0	0	0	0	0	0	0	0
1029	2	3	12	2d 10:17:29.12000	0d 04:10:26.45000	0.00311852	0.0118662	0.00074716	2.8603	D	5	29/08/2020 21:42	39.7607		0	0	0	0	0	0	0	0	0	0	0	0	0	0
1030	2	3	12	2d 10:17:31.29000	0d 04:10:28.62000	0.00311897	0.0118675	0.00074739	2.8499	D	5	29/08/2020 21:42	39.7607		0	0	0	0	0	0	0	0	0	0	0	0	0	0
1031	2	3	12	2d 10:17:33.38000	0d 04:10:30.71000	0.00311941	0.0118687	0.00074723	2.8397	D	5	29/08/2020 21:42	39.7767		0	0	0	0	0	0	0	0	0	0	0	0	0	0
1032	2	3	12	2d 10:17:35.41000	0d 04:10:32.74000	0.00311983	0.0118699	0.00074716	2.8293	D	5	29/08/2020 21:42	39.7927		0	0	0	0	0	0	0	0	0	0	0	0	0	0
1033	2	3	12	2d 10:17:37.44000	0d 04:10:34.77000	0.00312025	0.0118711	0.00074716	2.819	D	5	29/08/2020 21:42	39.7927		0	0	0	0	0	0	0	0	0	0	0	0	0	0
1034	2	3	12	2d 10:17:39.46000	0d 04:10:36.79000	0.00312067	0.0118723	0.00074716	2.8086	D	5	29/08/2020 21:42	39.7927		0	0	0	0	0	0	0	0	0	0	0	0	0	0
1035	2	3	12	2d 10:17:41.47000	0d 04:10:38.80000	0.00312108	0.0118735	0.00074716	2.798	D	5	29/08/2020 21:42	39.7767		0	0	0	0	0	0	0	0	0	0	0	0	0	0
1036	2	3	12	2d 10:17:43.48000	0d 04:10:40.81000	0.0031215	0.0118746	0.00074693	2.7875	D	5	29/08/2020 21:42	39.7767		0	0	0	0	0	0	0	0	0	0	0	0	0	0
1037	2	3	12	2d 10:17:45.43000	0d 04:10:42.76000	0.00312191	0.0118758	0.00074716	2.777	D	5	29/08/2020 21:42	39.7767		0	0	0	0	0	0	0	0	0	0	0	0	0	0
1038	2	3	12	2d 10:17:47.33000	0d 04:10:44.66000	0.0031223	0.0118768	0.00074708	2.7668	D	5	29/08/2020 21:42	39.7767		0	0	0	0	0	0	0	0	0	0	0	0	0	0
1039	2	3	12	2d 10:17:49.20000	0d 04:10:46.53000	0.00312269	0.0118779	0.00074708	2.7562	D	5	29/08/2020 21:42	39.7927		0	0	0	0	0	0	0	0	0	0	0	0	0	0
1040	2	3	12	2d 10:17:51.08000	0d 04:10:48.41000	0.00312308	0.011879	0.00074708	2.7457	D	5	29/08/2020 21:42	39.8088		0	0	0	0	0	0	0	0	0	0	0	0	0	0
1041	2	3	12	2d 10:17:52.93000	0d 04:10:50.26000	0.00312346	0.01188	0.00074716	2.7352	D	5	29/08/2020 21:42	39.8088		0	0	0	0	0	0	0	0	0	0	0	0	0	0
1042	2	3	12	2d 10:17:54.75000	0d 04:10:52.08000	0.00312384	0.0118811	0.00074701	2.7247	D	5	29/08/2020 21:42	39.8088		0	0	0	0	0	0	0	0	0	0	0	0	0	0
1043	2	3	12	2d 10:17:56.58000	0d 04:10:53.91000	0.00312422	0.0118821	0.00074693	2.714	D	5	29/08/2020 21:42	39.8088		0	0	0	0	0	0	0	0	0	0	0	0	0	0
1044	2	3	12	2d 10:17:58.42000	0d 04:10:55.75000	0.0031246	0.0118831	0.00074723	2.7033	D	5	29/08/2020 21:42	39.8248		0	0	0	0	0	0	0	0	0	0	0	0	0	0
1045	2	3	12	2d 10:18:00.18000	0d 04:10:57.51000	0.00312497	0.0118841	0.00074716	2.6928	D	5	29/08/2020 21:42	39.8248		0	0	0	0	0	0	0	0	0	0	0	0	0	0
1046	2	3	12	2d 10:18:01.91000	0d 04:10:59.24000	0.00312533	0.0118851	0.00074716	2.6824	D	5	29/08/2020 21:42	39.8248		0	0	0	0	0	0	0	0	0	0	0	0	0	0
1047	2	3	12	2d 10:18:03.67000	0d 04:11:01.00000	0.00312569	0.0118861	0.00074708	2.6717	D	5	29/08/2020 21:42	39.8088		0	0	0	0	0	0	0	0	0	0	0	0	0	0
1048	2	3	12	2d 10:18:05.38000	0d 04:11:02.71000	0.00312605	0.011887	0.00074685	2.6612	D	5	29/08/2020 21:42	39.8088		0	0	0	0	0	0	0	0	0	0	0	0	0	0
1049	2	3	12	2d 10:18:07.12000	0d 04:11:04.45000	0.00312641	0.011888	0.00074701	2.6506	D	5	29/08/2020 21:42	39.8088		0	0	0	0	0	0	0	0	0	0	0	0	0	0
1050	2	3	12	2d 10:18:08.80000	0d 04:11:06.13000	0.00312676	0.0118889	0.00074723	2.64	D	5	29/08/2020 21:42	39.8088		0	0	0	0	0	0	0	0	0	0	0	0	0	0
1051	2	3	12	2d 10:18:10.46000	0d 04:11:07.79000	0.0031271	0.0118898	0.00074678	2.6294	D	5	29/08/2020 21:42	39.8248		0	0	0	0	0	0	0	0	0	0	0	0	0	0
1052	2	3	12	2d 10:18:12.12000	0d 04:11:09.45000	0.00312745	0.0118907	0.00074701	2.6191	D	5	29/08/2020 21:42	39.8408		0	0	0	0	0	0	0	0	0	0	0	0	0	0
1053	2	3	12	2d 10:18:13.78000	0d 04:11:11.11000	0.00312779	0.0118916	0.00074701	2.6085	D	5	29/08/2020 21:42	39.8248		0	0	0	0	0	0	0	0	0	0	0	0	0	0
1054	2	3	12	2d 10:18:15.42000	0d 04:11:12.75000	0.00312813	0.0118925	0.00074716	2.598	D	5	29/08/2020 21:42	39.8248		0	0	0	0	0	0	0	0	0	0	0	0	0	0
1055	2	3	12	2d 10:18:17.02000	0d 04:11:14.35000	0.00312846	0.0118934	0.00074708	2.5875	D	5	29/08/2020 21:42	39.7927		0	0	0	0	0	0	0	0	0	0	0	0	0	0
1056	2	3	12	2d 10:18:18.65000	0d 04:11:15.98000	0.0031288	0.0118942	0.00074723	2.5771	D	5	29/08/2020 21:42	39.7767		0	0	0	0	0	0	0	0	0	0	0	0	0	0
1057	2	3	12	2d 10:18:20.23000	0d 04:11:17.56000	0.00312913	0.0118951	0.00074693	2.5667	D	5	29/08/2020 21:42	39.7607		0	0	0	0	0	0	0	0	0	0	0	0	0	0
1058	2	3	12	2d 10:18:21.83000	0d 04:11:19.16000	0.00312946	0.0118959	0.00074708	2.5563	D	5	29/08/2020 21:42	39.7447		0	0	0	0	0	0	0	0	0	0	0	0	0	0
1059	2	3	12	2d 10:18:23.41000	0d 04:11:20.74000	0.00312979	0.0118968	0.00074716	2.5457	D	5	29/08/2020 21:42	39.7287		0	0	0	0	0	0	0	0	0	0	0	0	0	0
1060	2	3	12	2d 10:18:25.02000	0d 04:11:22.35000	0.00313012	0.0118976	0.00074739	2.5351	D	5	29/08/2020 21:43	39.7126		0	0	0	0	0	0	0	0	0	0	0	0	0	0
1061	2	3	12	2d 10:18:26.61000	0d 04:11:23.94000	0.00313045	0.0118984	0.00074701	2.5245	D	5	29/08/2020 21:43	39.7126		0	0	0	0	0	0	0	0	0	0	0	0	0	0
1062	2	3	12	2d 10:18:28.20000	0d 04:11:25.53000	0.00313078	0.0118993	0.00074716	2.5139	D	5	29/08/2020 21:43	39.7126		0	0	0	0	0	0	0	0	0	0	0	0	0	0
1063	2	3	12	2d 10:18:29.76000	0d 04:11:27.09000	0.00313111	0.0119001	0.00074701	2.5034	D	5	29/08/2020 21:43	39.7126		0	0	0	0	0	0	0	0	0	0	0	0	0	0
1064	2	3	12	2d 10:18:30.26000	0d 04:11:27.59000	0.00313121	0.0119003	0.00074731	2.5	D	133	29/08/2020 21:43	39.7126		0	0	0	0	0	0	0	0	0	0	0	0	0	0
1065	2	3	13	2d 10:18:30.27000	0d 00:00:00.01000	0	0	0	2.5158	R	0	29/08/2020 21:43	39.7126		0	0	0	0	0	0	0	0	0	0	0	0	0	0
1066	2	3	13	2d 10:18:32.27000	0d 00:00:02.01000	0	0	0	2.7201	R	1	29/08/2020 21:43	39.7126		0	0	0	0	0	0	0	0	0	0	0	0	0	0
1067	2	3	13	2d 10:18:34.27000	0d 00:00:04.01000	0	0	0	2.8426	R	1	29/08/2020 21:43	39.7126		0	0	0	0	0	0	0	0	0	0	0	0	0	0
1068	2	3	13	2d 10:18:36.27000	0d 00:00:06.01000	0	0	0	2.9389	R	1	29/08/2020 21:43	39.7126		0	0	0	0	0	0	0	0	0	0	0	0	0	0
1069	2	3	13	2d 10:18:38.27000	0d 00:00:08.01000	0	0	0	3.0204	R	1	29/08/2020 21:43	39.7126		0	0	0	0	0	0	0	0	0	0	0	0	0	0
1070	2	3	13	2d 10:18:40.26000	0d 00:00:10.00000	0	0	0	3.09	R	129	29/08/2020 21:43	39.7126		0	0	0	0	0	0	0	0	0	0	0	0	0	0
1071	3	4	9	2d 10:18:40.30000	0d 00:00:00.04000	0.00000001	0.00000002	0.00074823	3.1305	C	0	29/08/2020 21:43	39.7287		0	0	0	0	0	0	0	0	0	0	0	0	0	0
1072	3	4	9	2d 10:18:40.46000	0d 00:00:00.20000	0.00000004	0.00000013	0.00074716	3.1547	C	5	29/08/2020 21:43	39.7126		0	0	0	0	0	0	0	0	0	0	0	0	0	0
1073	3	4	9	2d 10:18:40.62000	0d 00:00:00.36000	0.00000007	0.00000023	0.00074716	3.1748	C	5	29/08/2020 21:43	39.7126		0	0	0	0	0	0	0	0	0	0	0	0	0	0
1074	3	4	9	2d 10:18:40.79000	0d 00:00:00.53000	0.00000011	0.00000035	0.00074716	3.1933	C	5	29/08/2020 21:43	39.7126		0	0	0	0	0	0	0	0	0	0	0	0	0	0
1075	3	4	9	2d 10:18:40.97000	0d 00:00:00.71000	0.00000015	0.00000047	0.00074716	3.2108	C	5	29/08/2020 21:43	39.7126		0	0	0	0	0	0	0	0	0	0	0	0	0	0
1076	3	4	9	2d 10:18:41.17000	0d 00:00:00.91000	0.00000019	0.0000006	0.00074701	3.2284	C	5	29/08/2020 21:43	39.7287		0	0	0	0	0	0	0	0	0	0	0	0	0	0
1077	3	4	9	2d 10:18:41.37000	0d 00:00:01.11000	0.00000023	0.00000073	0.00074708	3.2454	C	5	29/08/2020 21:43	39.7287		0	0	0	0	0	0	0	0	0	0	0	0	0	0
1078	3	4	9	2d 10:18:41.58000	0d 00:00:01.32000	0.00000027	0.00000088	0.00074716	3.2622	C	5	29/08/2020 21:43	39.7287		0	0	0	0	0	0	0	0	0	0	0	0	0	0
1079	3	4	9	2d 10:18:41.80000	0d 00:00:01.54000	0.00000032	0.00000103	0.00074693	3.2786	C	5	29/08/2020 21:43	39.7287		0	0	0	0	0	0	0	0	0	0	0	0	0	0
1080	3	4	9	2d 10:18:42.02000	0d 00:00:01.76000	0.00000036	0.00000118	0.00074716	3.2946	C	5	29/08/2020 21:43	39.7287		0	0	0	0	0	0	0	0	0	0	0	0	0	0
1081	3	4	9	2d 10:18:42.25000	0d 00:00:01.99000	0.00000041	0.00000133	0.00074701	3.3108	C	5	29/08/2020 21:43	39.7287		0	0	0	0	0	0	0	0	0	0	0	0	0	0
1082	3	4	9	2d 10:18:42.48000	0d 00:00:02.22000	0.00000046	0.00000149	0.00074716	3.326	C	5	29/08/2020 21:43	39.7287		0	0	0	0	0	0	0	0	0	0	0	0	0	0
1083	3	4	9	2d 10:18:42.72000	0d 00:00:02.46000	0.00000051	0.00000166	0.00074716	3.3413	C	5	29/08/2020 21:43	39.7287		0	0	0	0	0	0	0	0	0	0	0	0	0	0
1084	3	4	9	2d 10:18:42.97000	0d 00:00:02.71000	0.00000056	0.00000183	0.00074716	3.3565	C	5	29/08/2020 21:43	39.7287		0	0	0	0	0	0	0	0	0	0	0	0	0	0
1085	3	4	9	2d 10:18:43.22000	0d 00:00:02.96000	0.00000061	0.00000201	0.00074731	3.3713	C	5	29/08/2020 21:43	39.7287		0	0	0	0	0	0	0	0	0	0	0	0	0	0
1086	3	4	9	2d 10:18:43.48000	0d 00:00:03.22000	0.00000067	0.00000219	0.00074693	3.3858	C	5	29/08/2020 21:43	39.7287		0	0	0	0	0	0	0	0	0	0	0	0	0	0
1087	3	4	9	2d 10:18:43.75000	0d 00:00:03.49000	0.00000072	0.00000238	0.00074701	3.4002	C	5	29/08/2020 21:43	39.7287		0	0	0	0	0	0	0	0	0	0	0	0	0	0
1088	3	4	9	2d 10:18:44.03000	0d 00:00:03.77000	0.00000078	0.00000258	0.00074708	3.4145	C	5	29/08/2020 21:43	39.7287		0	0	0	0	0	0	0	0	0	0	0	0	0	0
1089	3	4	9	2d 10:18:44.32000	0d 00:00:04.06000	0.00000084	0.00000278	0.00074716	3.4284	C	5	29/08/2020 21:43	39.7287		0	0	0	0	0	0	0	0	0	0	0	0	0	0
1090	3	4	9	2d 10:18:44.62000	0d 00:00:04.36000	0.0000009	0.000003	0.00074723	3.4423	C	5	29/08/2020 21:43	39.7287		0	0	0	0	0	0	0	0	0	0	0	0	0	0
1091	3	4	9	2d 10:18:44.93000	0d 00:00:04.67000	0.00000097	0.00000322	0.00074716	3.4556	C	5	29/08/2020 21:43	39.7287		0	0	0	0	0	0	0	0	0	0	0	0	0	0
1092	3	4	9	2d 10:18:45.26000	0d 00:00:05.00000	0.00000104	0.00000346	0.00074693	3.4691	C	5	29/08/2020 21:43	39.7287		0	0	0	0	0	0	0	0	0	0	0	0	0	0
1093	3	4	9	2d 10:18:45.62000	0d 00:00:05.36000	0.00000111	0.00000372	0.00074731	3.4824	C	5	29/08/2020 21:43	39.7287		0	0	0	0	0	0	0	0	0	0	0	0	0	0
1094	3	4	9	2d 10:18:45.99000	0d 00:00:05.73000	0.00000119	0.00000398	0.00074716	3.4954	C	5	29/08/2020 21:43	39.7287		0	0	0	0	0	0	0	0	0	0	0	0	0	0
1095	3	4	9	2d 10:18:46.37000	0d 00:00:06.11000	0.00000127	0.00000426	0.00074701	3.5077	C	5	29/08/2020 21:43	39.7287		0	0	0	0	0	0	0	0	0	0	0	0	0	0
1096	3	4	9	2d 10:18:46.80000	0d 00:00:06.54000	0.00000136	0.00000457	0.00074708	3.5201	C	5	29/08/2020 21:43	39.7287		0	0	0	0	0	0	0	0	0	0	0	0	0	0
1097	3	4	9	2d 10:18:47.27000	0d 00:00:07.01000	0.00000145	0.00000492	0.00074723	3.5323	C	5	29/08/2020 21:43	39.7287		0	0	0	0	0	0	0	0	0	0	0	0	0	0
1098	3	4	9	2d 10:18:47.80000	0d 00:00:07.54000	0.00000156	0.00000531	0.00074731	3.5442	C	5	29/08/2020 21:43	39.7447		0	0	0	0	0	0	0	0	0	0	0	0	0	0
1099	3	4	9	2d 10:18:48.40000	0d 00:00:08.14000	0.00000169	0.00000575	0.00074723	3.556	C	5	29/08/2020 21:43	39.7447		0	0	0	0	0	0	0	0	0	0	0	0	0	0
1100	3	4	9	2d 10:18:49.13000	0d 00:00:08.87000	0.00000184	0.00000629	0.00074723	3.5671	C	5	29/08/2020 21:43	39.7447		0	0	0	0	0	0	0	0	0	0	0	0	0	0
1101	3	4	9	2d 10:18:50.02000	0d 00:00:09.76000	0.00000203	0.00000695	0.00074685	3.5779	C	5	29/08/2020 21:43	39.7447		0	0	0	0	0	0	0	0	0	0	0	0	0	0
1102	3	4	9	2d 10:18:51.16000	0d 00:00:10.90000	0.00000226	0.0000078	0.00074716	3.5885	C	5	29/08/2020 21:43	39.7607		0	0	0	0	0	0	0	0	0	0	0	0	0	0
1103	3	4	9	2d 10:18:52.80000	0d 00:00:12.54000	0.0000026	0.00000902	0.00074708	3.5991	C	5	29/08/2020 21:43	39.7447		0	0	0	0	0	0	0	0	0	0	0	0	0	0
1104	3	4	9	2d 10:18:55.35000	0d 00:00:15.09000	0.00000313	0.00001093	0.00074708	3.6095	C	5	29/08/2020 21:43	39.7447		0	0	0	0	0	0	0	0	0	0	0	0	0	0
1105	3	4	9	2d 10:18:59.57000	0d 00:00:19.31000	0.00000401	0.00001409	0.00074701	3.6197	C	5	29/08/2020 21:43	39.7607		0	0	0	0	0	0	0	0	0	0	0	0	0	0
1106	3	4	9	2d 10:19:07.69000	0d 00:00:27.43000	0.00000569	0.0000202	0.00074723	3.6298	C	5	29/08/2020 21:43	39.7767		0	0	0	0	0	0	0	0	0	0	0	0	0	0
1107	3	4	9	2d 10:19:25.34000	0d 00:00:45.08000	0.00000936	0.00003352	0.00074708	3.64	C	5	29/08/2020 21:44	39.8088		0	0	0	0	0	0	0	0	0	0	0	0	0	0
1108	3	4	9	2d 10:20:11.44000	0d 00:01:31.18000	0.00001892	0.0000684	0.00074731	3.6503	C	5	29/08/2020 21:44	39.7126		0	0	0	0	0	0	0	0	0	0	0	0	0	0
1109	3	4	9	2d 10:22:20.38000	0d 00:03:40.12000	0.00004568	0.00016624	0.00074708	3.6603	C	5	29/08/2020 21:46	39.8408		0	0	0	0	0	0	0	0	0	0	0	0	0	0
1110	3	4	9	2d 10:27:10.88000	0d 00:08:30.62000	0.00010597	0.00038725	0.00074746	3.6704	C	5	29/08/2020 21:51	39.6966		0	0	0	0	0	0	0	0	0	0	0	0	0	0
1111	3	4	9	2d 10:32:10.88000	0d 00:13:30.62000	0.00016823	0.00061597	0.00074723	3.6765	C	1	29/08/2020 21:56	39.7287		0	0	0	0	0	0	0	0	0	0	0	0	0	0
1112	3	4	9	2d 10:37:10.88000	0d 00:18:30.62000	0.00023049	0.00084504	0.00074716	3.6818	C	1	29/08/2020 22:01	39.6966		0	0	0	0	0	0	0	0	0	0	0	0	0	0
1113	3	4	9	2d 10:42:10.88000	0d 00:23:30.62000	0.00029275	0.00107443	0.00074693	3.6866	C	1	29/08/2020 22:06	39.7126		0	0	0	0	0	0	0	0	0	0	0	0	0	0
1114	3	4	9	2d 10:47:10.88000	0d 00:28:30.62000	0.00035501	0.00130411	0.00074701	3.6913	C	1	29/08/2020 22:11	39.8408		0	0	0	0	0	0	0	0	0	0	0	0	0	0
1115	3	4	9	2d 10:52:10.88000	0d 00:33:30.62000	0.00041727	0.00153407	0.00074708	3.6957	C	1	29/08/2020 22:16	39.7287		0	0	0	0	0	0	0	0	0	0	0	0	0	0
1116	3	4	9	2d 10:57:10.88000	0d 00:38:30.62000	0.00047954	0.00176432	0.00074731	3.7003	C	1	29/08/2020 22:21	39.7447		0	0	0	0	0	0	0	0	0	0	0	0	0	0
1117	3	4	9	2d 11:02:10.88000	0d 00:43:30.62000	0.0005418	0.00199486	0.00074708	3.7053	C	1	29/08/2020 22:26	39.7287		0	0	0	0	0	0	0	0	0	0	0	0	0	0
1118	3	4	9	2d 11:07:10.88000	0d 00:48:30.62000	0.00060406	0.00222572	0.00074739	3.7102	C	1	29/08/2020 22:31	39.8088		0	0	0	0	0	0	0	0	0	0	0	0	0	0
1119	3	4	9	2d 11:12:10.88000	0d 00:53:30.62000	0.00066632	0.0024569	0.00074708	3.7159	C	1	29/08/2020 22:36	39.7927		0	0	0	0	0	0	0	0	0	0	0	0	0	0
1120	3	4	9	2d 11:17:10.88000	0d 00:58:30.62000	0.00072858	0.00268841	0.00074723	3.7211	C	1	29/08/2020 22:41	39.8248		0	0	0	0	0	0	0	0	0	0	0	0	0	0
1121	3	4	9	2d 11:22:10.88000	0d 01:03:30.62000	0.00079084	0.00292027	0.00074716	3.7264	C	1	29/08/2020 22:46	39.8248		0	0	0	0	0	0	0	0	0	0	0	0	0	0
1122	3	4	9	2d 11:27:10.88000	0d 01:08:30.62000	0.0008531	0.00315246	0.00074723	3.7321	C	1	29/08/2020 22:51	39.7767		0	0	0	0	0	0	0	0	0	0	0	0	0	0
1123	3	4	9	2d 11:32:10.88000	0d 01:13:30.62000	0.00091536	0.00338499	0.00074693	3.7377	C	1	29/08/2020 22:56	39.8088		0	0	0	0	0	0	0	0	0	0	0	0	0	0
1124	3	4	9	2d 11:37:10.88000	0d 01:18:30.62000	0.00097762	0.00361786	0.00074693	3.7427	C	1	29/08/2020 23:01	39.7767		0	0	0	0	0	0	0	0	0	0	0	0	0	0
1125	3	4	9	2d 11:42:10.88000	0d 01:23:30.62000	0.00103988	0.00385105	0.00074716	3.7481	C	1	29/08/2020 23:06	39.8568		0	0	0	0	0	0	0	0	0	0	0	0	0	0
1126	3	4	9	2d 11:47:10.88000	0d 01:28:30.62000	0.00110214	0.00408457	0.00074746	3.7533	C	1	29/08/2020 23:11	39.8088		0	0	0	0	0	0	0	0	0	0	0	0	0	0
1127	3	4	9	2d 11:52:10.88000	0d 01:33:30.62000	0.0011644	0.00431842	0.00074716	3.7584	C	1	29/08/2020 23:16	39.8088		0	0	0	0	0	0	0	0	0	0	0	0	0	0
1128	3	4	9	2d 11:57:10.88000	0d 01:38:30.62000	0.00122666	0.00455259	0.00074701	3.7638	C	1	29/08/2020 23:21	39.7927		0	0	0	0	0	0	0	0	0	0	0	0	0	0
1129	3	4	9	2d 12:02:10.88000	0d 01:43:30.62000	0.00128892	0.00478709	0.00074701	3.769	C	1	29/08/2020 23:26	39.7927		0	0	0	0	0	0	0	0	0	0	0	0	0	0
1130	3	4	9	2d 12:07:10.88000	0d 01:48:30.62000	0.00135118	0.00502193	0.00074723	3.7746	C	1	29/08/2020 23:31	39.8568		0	0	0	0	0	0	0	0	0	0	0	0	0	0
1131	3	4	9	2d 12:12:10.88000	0d 01:53:30.62000	0.00141345	0.00525712	0.00074708	3.7806	C	1	29/08/2020 23:36	39.7607		0	0	0	0	0	0	0	0	0	0	0	0	0	0
1132	3	4	9	2d 12:17:10.88000	0d 01:58:30.62000	0.00147571	0.00549269	0.00074723	3.7865	C	1	29/08/2020 23:41	39.8088		0	0	0	0	0	0	0	0	0	0	0	0	0	0
1133	3	4	9	2d 12:22:10.88000	0d 02:03:30.62000	0.00153797	0.00572864	0.00074716	3.7929	C	1	29/08/2020 23:46	39.7607		0	0	0	0	0	0	0	0	0	0	0	0	0	0
1134	3	4	9	2d 12:27:10.88000	0d 02:08:30.62000	0.00160023	0.00596503	0.00074723	3.8003	C	1	29/08/2020 23:51	39.7767		0	0	0	0	0	0	0	0	0	0	0	0	0	0
1135	3	4	9	2d 12:32:10.88000	0d 02:13:30.62000	0.00166249	0.00620187	0.00074723	3.8082	C	1	29/08/2020 23:56	39.8408		0	0	0	0	0	0	0	0	0	0	0	0	0	0
1136	3	4	9	2d 12:37:10.88000	0d 02:18:30.62000	0.00172475	0.00643923	0.00074723	3.8166	C	1	30/08/2020 00:01	39.7927		0	0	0	0	0	0	0	0	0	0	0	0	0	0
1137	3	4	9	2d 12:42:10.88000	0d 02:23:30.62000	0.00178701	0.00667715	0.00074701	3.826	C	1	30/08/2020 00:06	39.7927		0	0	0	0	0	0	0	0	0	0	0	0	0	0
1138	3	4	9	2d 12:46:54.98000	0d 02:28:14.72000	0.00184597	0.00690302	0.00074708	3.8361	C	5	30/08/2020 00:11	39.7287		0	0	0	0	0	0	0	0	0	0	0	0	0	0
1139	3	4	9	2d 12:51:21.35000	0d 02:32:41.09000	0.00190125	0.00711536	0.00074739	3.8462	C	5	30/08/2020 00:15	39.8408		0	0	0	0	0	0	0	0	0	0	0	0	0	0
1140	3	4	9	2d 12:55:28.50000	0d 02:36:48.24000	0.00195254	0.00731289	0.00074716	3.8563	C	5	30/08/2020 00:20	39.7287		0	0	0	0	0	0	0	0	0	0	0	0	0	0
1141	3	4	9	2d 12:59:17.45000	0d 02:40:37.19000	0.00200006	0.00749636	0.00074731	3.8663	C	5	30/08/2020 00:23	39.8088		0	0	0	0	0	0	0	0	0	0	0	0	0	0
1142	3	4	9	2d 13:02:56.99000	0d 02:44:16.73000	0.00204562	0.00767274	0.00074723	3.8764	C	5	30/08/2020 00:27	39.7767		0	0	0	0	0	0	0	0	0	0	0	0	0	0
1143	3	4	9	2d 13:06:25.88000	0d 02:47:45.62000	0.00208897	0.00784101	0.00074716	3.8865	C	5	30/08/2020 00:31	39.7927		0	0	0	0	0	0	0	0	0	0	0	0	0	0
1144	3	4	9	2d 13:09:47.16000	0d 02:51:06.90000	0.00213075	0.00800357	0.00074723	3.8965	C	5	30/08/2020 00:34	39.8568		0	0	0	0	0	0	0	0	0	0	0	0	0	0
1145	3	4	9	2d 13:13:00.01000	0d 02:54:19.75000	0.00217077	0.00815972	0.00074708	3.9066	C	5	30/08/2020 00:37	39.8248		0	0	0	0	0	0	0	0	0	0	0	0	0	0
1146	3	4	9	2d 13:16:08.05000	0d 02:57:27.79000	0.00220979	0.00831237	0.00074701	3.9168	C	5	30/08/2020 00:40	39.7927		0	0	0	0	0	0	0	0	0	0	0	0	0	0
1147	3	4	9	2d 13:19:17.30000	0d 03:00:37.04000	0.00224907	0.0084664	0.00074716	3.9269	C	5	30/08/2020 00:43	39.8248		0	0	0	0	0	0	0	0	0	0	0	0	0	0
1148	3	4	9	2d 13:22:18.94000	0d 03:03:38.68000	0.00228677	0.00861462	0.00074701	3.937	C	5	30/08/2020 00:46	39.7447		0	0	0	0	0	0	0	0	0	0	0	0	0	0
1149	3	4	9	2d 13:25:19.34000	0d 03:06:39.08000	0.00232421	0.0087622	0.00074708	3.9471	C	5	30/08/2020 00:49	39.8568		0	0	0	0	0	0	0	0	0	0	0	0	0	0
1150	3	4	9	2d 13:28:15.00000	0d 03:09:34.74000	0.00236066	0.00890628	0.00074701	3.9571	C	5	30/08/2020 00:52	39.8568		0	0	0	0	0	0	0	0	0	0	0	0	0	0
1151	3	4	9	2d 13:31:07.95000	0d 03:12:27.69000	0.00239656	0.00904849	0.00074716	3.9672	C	5	30/08/2020 00:55	39.7927		0	0	0	0	0	0	0	0	0	0	0	0	0	0
1152	3	4	9	2d 13:34:00.62000	0d 03:15:20.36000	0.00243239	0.00919084	0.00074716	3.9773	C	5	30/08/2020 00:58	39.8568		0	0	0	0	0	0	0	0	0	0	0	0	0	0
1153	3	4	9	2d 13:36:54.55000	0d 03:18:14.29000	0.00246849	0.00933458	0.00074701	3.9873	C	5	30/08/2020 01:01	39.7927		0	0	0	0	0	0	0	0	0	0	0	0	0	0
1154	3	4	9	2d 13:39:45.58000	0d 03:21:05.32000	0.00250398	0.00947629	0.00074701	3.9974	C	5	30/08/2020 01:04	39.7927		0	0	0	0	0	0	0	0	0	0	0	0	0	0
1155	3	4	9	2d 13:42:33.57000	0d 03:23:53.31000	0.00253885	0.00961583	0.00074716	4.0075	C	5	30/08/2020 01:07	39.8568		0	0	0	0	0	0	0	0	0	0	0	0	0	0
1156	3	4	9	2d 13:45:20.46000	0d 03:26:40.20000	0.00257348	0.0097548	0.00074701	4.0175	C	5	30/08/2020 01:09	39.7767		0	0	0	0	0	0	0	0	0	0	0	0	0	0
1157	3	4	9	2d 13:48:07.42000	0d 03:29:27.16000	0.00260813	0.00989418	0.00074723	4.0276	C	5	30/08/2020 01:12	39.7767		0	0	0	0	0	0	0	0	0	0	0	0	0	0
1158	3	4	9	2d 13:50:52.40000	0d 03:32:12.14000	0.00264237	0.0100323	0.00074716	4.0377	C	5	30/08/2020 01:15	39.8728		0	0	0	0	0	0	0	0	0	0	0	0	0	0
1159	3	4	9	2d 13:53:36.46000	0d 03:34:56.20000	0.00267642	0.0101699	0.00074723	4.0479	C	5	30/08/2020 01:18	39.8088		0	0	0	0	0	0	0	0	0	0	0	0	0	0
1160	3	4	9	2d 13:56:19.78000	0d 03:37:39.52000	0.00271031	0.0103073	0.00074708	4.058	C	5	30/08/2020 01:20	39.7927		0	0	0	0	0	0	0	0	0	0	0	0	0	0
1161	3	4	9	2d 13:58:57.69000	0d 03:40:17.43000	0.00274309	0.0104404	0.00074723	4.0681	C	5	30/08/2020 01:23	39.8568		0	0	0	0	0	0	0	0	0	0	0	0	0	0
1162	3	4	9	2d 14:01:35.05000	0d 03:42:54.79000	0.00277574	0.0105734	0.00074716	4.0781	C	5	30/08/2020 01:26	39.8408		0	0	0	0	0	0	0	0	0	0	0	0	0	0
1163	3	4	9	2d 14:04:10.44000	0d 03:45:30.18000	0.00280799	0.0107051	0.00074723	4.0882	C	5	30/08/2020 01:28	39.7126		0	0	0	0	0	0	0	0	0	0	0	0	0	0
1164	3	4	9	2d 14:06:43.20000	0d 03:48:02.94000	0.0028397	0.0108349	0.00074693	4.0983	C	5	30/08/2020 01:31	39.8088		0	0	0	0	0	0	0	0	0	0	0	0	0	0
1165	3	4	9	2d 14:09:14.22000	0d 03:50:33.96000	0.00287104	0.0109635	0.00074746	4.1083	C	5	30/08/2020 01:33	39.7607		0	0	0	0	0	0	0	0	0	0	0	0	0	0
1166	3	4	9	2d 14:11:42.60000	0d 03:53:02.34000	0.00290183	0.0110902	0.00074731	4.1184	C	5	30/08/2020 01:36	39.8088		0	0	0	0	0	0	0	0	0	0	0	0	0	0
1167	3	4	9	2d 14:14:09.09000	0d 03:55:28.83000	0.00293223	0.0112155	0.00074723	4.1285	C	5	30/08/2020 01:38	39.7287		0	0	0	0	0	0	0	0	0	0	0	0	0	0
1168	3	4	9	2d 14:16:33.93000	0d 03:57:53.67000	0.00296229	0.0113398	0.00074739	4.1386	C	5	30/08/2020 01:41	39.8888		0	0	0	0	0	0	0	0	0	0	0	0	0	0
1169	3	4	9	2d 14:18:57.90000	0d 04:00:17.64000	0.00299217	0.0114636	0.00074708	4.1486	C	5	30/08/2020 01:43	39.7927		0	0	0	0	0	0	0	0	0	0	0	0	0	0
1170	3	4	9	2d 14:21:21.75000	0d 04:02:41.49000	0.00302203	0.0115876	0.00074716	4.1587	C	5	30/08/2020 01:45	39.7607		0	0	0	0	0	0	0	0	0	0	0	0	0	0
1171	3	4	9	2d 14:23:43.43000	0d 04:05:03.17000	0.00305143	0.01171	0.00074716	4.1689	C	5	30/08/2020 01:48	39.8408		0	0	0	0	0	0	0	0	0	0	0	0	0	0
1172	3	4	9	2d 14:26:05.35000	0d 04:07:25.09000	0.00308088	0.0118329	0.00074708	4.179	C	5	30/08/2020 01:50	39.7607		0	0	0	0	0	0	0	0	0	0	0	0	0	0
1173	3	4	9	2d 14:28:23.50000	0d 04:09:43.24000	0.00310955	0.0119529	0.00074716	4.1891	C	5	30/08/2020 01:52	39.8248		0	0	0	0	0	0	0	0	0	0	0	0	0	0
1174	3	4	9	2d 14:30:41.79000	0d 04:12:01.53000	0.00313825	0.0120733	0.00074723	4.1991	C	5	30/08/2020 01:55	39.8248		0	0	0	0	0	0	0	0	0	0	0	0	0	0
1175	3	4	9	2d 14:30:52.20000	0d 04:12:11.94000	0.00314041	0.0120823	0.0007467	4.2	C	133	30/08/2020 01:55	39.7287		0	0	0	0	0	0	0	0	0	0	0	0	0	0
1176	3	4	10	2d 14:30:52.21000	0d 00:00:00.01000	0.00314041	0.0120823	0.00079828	4.2	C	0	30/08/2020 01:55	39.7287		0	0	0	0	0	0	0	0	0	0	0	0	0	0
1177	3	4	10	2d 14:31:06.71000	0d 00:00:14.51000	0.00314344	0.0120951	0.00069802	4.2002	C	4	30/08/2020 01:55	39.7287		0	0	0	0	0	0	0	0	0	0	0	0	0	0
1178	3	4	10	2d 14:31:20.96000	0d 00:00:28.76000	0.003146	0.0121058	0.000598	4.2002	C	4	30/08/2020 01:55	39.7287		0	0	0	0	0	0	0	0	0	0	0	0	0	0
1179	3	4	10	2d 14:31:39.83000	0d 00:00:47.63000	0.00314886	0.0121178	0.0004979	4.2	C	4	30/08/2020 01:56	39.7767		0	0	0	0	0	0	0	0	0	0	0	0	0	0
1180	3	4	10	2d 14:32:06.08000	0d 00:01:13.88000	0.00315211	0.0121315	0.00039788	4.2002	C	4	30/08/2020 01:56	39.7767		0	0	0	0	0	0	0	0	0	0	0	0	0	0
1181	3	4	10	2d 14:32:41.97000	0d 00:01:49.77000	0.00315555	0.0121459	0.00029786	4.2002	C	4	30/08/2020 01:57	39.8248		0	0	0	0	0	0	0	0	0	0	0	0	0	0
1182	3	4	10	2d 14:33:37.79000	0d 00:02:45.59000	0.00315933	0.0121618	0.00019783	4.1999	C	4	30/08/2020 01:58	39.8408		0	0	0	0	0	0	0	0	0	0	0	0	0	0
1183	3	4	10	2d 14:35:36.38000	0d 00:04:44.18000	0.00316393	0.0121811	0.00009781	4.2	C	4	30/08/2020 02:00	39.8088		0	0	0	0	0	0	0	0	0	0	0	0	0	0
1184	3	4	10	2d 14:36:31.76000	0d 00:05:39.56000	0.00316526	0.0121867	0.00007469	4.1999	C	132	30/08/2020 02:01	39.8088		0	0	0	0	0	0	0	0	0	0	0	0	0	0
1185	3	4	11	2d 14:36:31.77000	0d 00:00:00.01000	0	0	0	4.1994	R	0	30/08/2020 02:01	39.8088		0	0	0	0	0	0	0	0	0	0	0	0	0	0
1186	3	4	11	2d 14:36:33.77000	0d 00:00:02.01000	0	0	0	4.1994	R	1	30/08/2020 02:01	39.8088		0	0	0	0	0	0	0	0	0	0	0	0	0	0
1187	3	4	11	2d 14:36:35.77000	0d 00:00:04.01000	0	0	0	4.1994	R	1	30/08/2020 02:01	39.8248		0	0	0	0	0	0	0	0	0	0	0	0	0	0
1188	3	4	11	2d 14:36:37.77000	0d 00:00:06.01000	0	0	0	4.1994	R	1	30/08/2020 02:01	39.8248		0	0	0	0	0	0	0	0	0	0	0	0	0	0
1189	3	4	11	2d 14:36:39.77000	0d 00:00:08.01000	0	0	0	4.1991	R	1	30/08/2020 02:01	39.8408		0	0	0	0	0	0	0	0	0	0	0	0	0	0
1190	3	4	11	2d 14:36:41.76000	0d 00:00:10.00000	0	0	0	4.1991	R	129	30/08/2020 02:01	39.8568		0	0	0	0	0	0	0	0	0	0	0	0	0	0
1191	3	4	12	2d 14:36:41.80000	0d 00:00:00.04000	0.00000001	0.00000003	0.00074823	4.1936	D	0	30/08/2020 02:01	39.8568		0	0	0	0	0	0	0	0	0	0	0	0	0	0
1192	3	4	12	2d 14:37:50.24000	0d 00:01:08.48000	0.00001421	0.00005951	0.00074716	4.1834	D	5	30/08/2020 02:02	39.7287		0	0	0	0	0	0	0	0	0	0	0	0	0	0
1193	3	4	12	2d 14:39:50.82000	0d 00:03:09.06000	0.00003924	0.00016407	0.00074708	4.1733	D	5	30/08/2020 02:04	39.7447		0	0	0	0	0	0	0	0	0	0	0	0	0	0
1194	3	4	12	2d 14:41:56.87000	0d 00:05:15.11000	0.0000654	0.00027312	0.00074701	4.1633	D	5	30/08/2020 02:06	39.8728		0	0	0	0	0	0	0	0	0	0	0	0	0	0
1195	3	4	12	2d 14:44:08.42000	0d 00:07:26.66000	0.0000927	0.00038665	0.00074708	4.1532	D	5	30/08/2020 02:08	39.8248		0	0	0	0	0	0	0	0	0	0	0	0	0	0
1196	3	4	12	2d 14:46:20.23000	0d 00:09:38.47000	0.00012005	0.00050013	0.00074708	4.1431	D	5	30/08/2020 02:10	39.7126		0	0	0	0	0	0	0	0	0	0	0	0	0	0
1197	3	4	12	2d 14:48:34.43000	0d 00:11:52.67000	0.0001479	0.00061538	0.00074731	4.1329	D	5	30/08/2020 02:13	39.7607		0	0	0	0	0	0	0	0	0	0	0	0	0	0
1198	3	4	12	2d 14:50:52.39000	0d 00:14:10.63000	0.00017654	0.00073357	0.00074708	4.1228	D	5	30/08/2020 02:15	39.8088		0	0	0	0	0	0	0	0	0	0	0	0	0	0
1199	3	4	12	2d 14:53:09.46000	0d 00:16:27.70000	0.00020498	0.00085072	0.00074723	4.1128	D	5	30/08/2020 02:17	39.8248		0	0	0	0	0	0	0	0	0	0	0	0	0	0
1200	3	4	12	2d 14:55:31.56000	0d 00:18:49.80000	0.00023447	0.00097186	0.00074708	4.1027	D	5	30/08/2020 02:20	39.8088		0	0	0	0	0	0	0	0	0	0	0	0	0	0
1201	3	4	12	2d 14:57:53.74000	0d 00:21:11.98000	0.00026398	0.00109278	0.00074723	4.0925	D	5	30/08/2020 02:22	39.7287		0	0	0	0	0	0	0	0	0	0	0	0	0	0
1202	3	4	12	2d 15:00:20.03000	0d 00:23:38.27000	0.00029434	0.00121688	0.00074701	4.0824	D	5	30/08/2020 02:24	39.7767		0	0	0	0	0	0	0	0	0	0	0	0	0	0
1203	3	4	12	2d 15:02:46.76000	0d 00:26:05.00000	0.00032479	0.00134105	0.00074708	4.0723	D	5	30/08/2020 02:27	39.7607		0	0	0	0	0	0	0	0	0	0	0	0	0	0
1204	3	4	12	2d 15:05:15.64000	0d 00:28:33.88000	0.00035569	0.00146672	0.00074701	4.0623	D	5	30/08/2020 02:29	39.7767		0	0	0	0	0	0	0	0	0	0	0	0	0	0
1205	3	4	12	2d 15:07:48.91000	0d 00:31:07.15000	0.0003875	0.00159578	0.00074731	4.0522	D	5	30/08/2020 02:32	39.7287		0	0	0	0	0	0	0	0	0	0	0	0	0	0
1206	3	4	12	2d 15:10:21.41000	0d 00:33:39.65000	0.00041915	0.00172388	0.00074723	4.0421	D	5	30/08/2020 02:34	39.8568		0	0	0	0	0	0	0	0	0	0	0	0	0	0
1207	3	4	12	2d 15:12:57.84000	0d 00:36:16.08000	0.00045161	0.00185495	0.00074723	4.032	D	5	30/08/2020 02:37	39.7287		0	0	0	0	0	0	0	0	0	0	0	0	0	0
1208	3	4	12	2d 15:15:35.09000	0d 00:38:53.33000	0.00048425	0.00198637	0.00074723	4.022	D	5	30/08/2020 02:40	39.7927		0	0	0	0	0	0	0	0	0	0	0	0	0	0
1209	3	4	12	2d 15:18:14.21000	0d 00:41:32.45000	0.00051727	0.00211903	0.00074723	4.0119	D	5	30/08/2020 02:42	39.8728		0	0	0	0	0	0	0	0	0	0	0	0	0	0
1210	3	4	12	2d 15:20:58.16000	0d 00:44:16.40000	0.0005513	0.00225537	0.00074701	4.0018	D	5	30/08/2020 02:45	39.8408		0	0	0	0	0	0	0	0	0	0	0	0	0	0
1211	3	4	12	2d 15:23:39.58000	0d 00:46:57.82000	0.0005848	0.00238927	0.00074723	3.9918	D	5	30/08/2020 02:48	39.7607		0	0	0	0	0	0	0	0	0	0	0	0	0	0
1212	3	4	12	2d 15:26:26.51000	0d 00:49:44.75000	0.00061944	0.0025274	0.00074716	3.9817	D	5	30/08/2020 02:51	39.8728		0	0	0	0	0	0	0	0	0	0	0	0	0	0
1213	3	4	12	2d 15:29:09.46000	0d 00:52:27.70000	0.00065326	0.00266189	0.00074708	3.9716	D	5	30/08/2020 02:53	39.8088		0	0	0	0	0	0	0	0	0	0	0	0	0	0
1214	3	4	12	2d 15:31:59.71000	0d 00:55:17.95000	0.00068859	0.00280205	0.00074731	3.9615	D	5	30/08/2020 02:56	39.7607		0	0	0	0	0	0	0	0	0	0	0	0	0	0
1215	3	4	12	2d 15:34:49.62000	0d 00:58:07.86000	0.00072385	0.00294157	0.00074708	3.9515	D	5	30/08/2020 02:59	39.8408		0	0	0	0	0	0	0	0	0	0	0	0	0	0
1216	3	4	12	2d 15:37:41.11000	0d 01:00:59.35000	0.00075944	0.00308202	0.00074716	3.9414	D	5	30/08/2020 03:02	39.8408		0	0	0	0	0	0	0	0	0	0	0	0	0	0
1217	3	4	12	2d 15:40:31.52000	0d 01:03:49.76000	0.00079481	0.00322124	0.00074708	3.9313	D	5	30/08/2020 03:05	39.7447		0	0	0	0	0	0	0	0	0	0	0	0	0	0
1218	3	4	12	2d 15:43:23.39000	0d 01:06:41.63000	0.00083048	0.00336129	0.00074701	3.9213	D	5	30/08/2020 03:08	39.8408		0	0	0	0	0	0	0	0	0	0	0	0	0	0
1219	3	4	12	2d 15:46:22.05000	0d 01:09:40.29000	0.00086756	0.00350651	0.00074716	3.9112	D	5	30/08/2020 03:10	39.8568		0	0	0	0	0	0	0	0	0	0	0	0	0	0
1220	3	4	12	2d 15:49:18.90000	0d 01:12:37.14000	0.00090426	0.00364988	0.00074716	3.9011	D	5	30/08/2020 03:13	39.8088		0	0	0	0	0	0	0	0	0	0	0	0	0	0
1221	3	4	12	2d 15:52:20.12000	0d 01:15:38.36000	0.00094187	0.00379641	0.00074701	3.8911	D	5	30/08/2020 03:16	39.8408		0	0	0	0	0	0	0	0	0	0	0	0	0	0
1222	3	4	12	2d 15:55:26.00000	0d 01:18:44.24000	0.00098045	0.00394632	0.00074716	3.881	D	5	30/08/2020 03:20	39.7447		0	0	0	0	0	0	0	0	0	0	0	0	0	0
1223	3	4	12	2d 15:58:36.56000	0d 01:21:54.80000	0.00102	0.00409961	0.00074716	3.8709	D	5	30/08/2020 03:23	39.7447		0	0	0	0	0	0	0	0	0	0	0	0	0	0
1224	3	4	12	2d 16:01:53.71000	0d 01:25:11.95000	0.00106091	0.00425779	0.00074723	3.8608	D	5	30/08/2020 03:26	39.7447		0	0	0	0	0	0	0	0	0	0	0	0	0	0
1225	3	4	12	2d 16:05:17.84000	0d 01:28:36.08000	0.00110327	0.00442114	0.00074716	3.8508	D	5	30/08/2020 03:29	39.7126		0	0	0	0	0	0	0	0	0	0	0	0	0	0
1226	3	4	12	2d 16:08:48.21000	0d 01:32:06.45000	0.00114693	0.00458905	0.00074716	3.8407	D	5	30/08/2020 03:33	39.8408		0	0	0	0	0	0	0	0	0	0	0	0	0	0
1227	3	4	12	2d 16:12:32.94000	0d 01:35:51.18000	0.00119357	0.00476795	0.00074701	3.8306	D	5	30/08/2020 03:37	39.8248		0	0	0	0	0	0	0	0	0	0	0	0	0	0
1228	3	4	12	2d 16:16:30.59000	0d 01:39:48.83000	0.00124289	0.00495663	0.00074701	3.8206	D	5	30/08/2020 03:41	39.8088		0	0	0	0	0	0	0	0	0	0	0	0	0	0
1229	3	4	12	2d 16:20:48.60000	0d 01:44:06.84000	0.00129644	0.00516094	0.00074731	3.8105	D	5	30/08/2020 03:45	39.8408		0	0	0	0	0	0	0	0	0	0	0	0	0	0
1230	3	4	12	2d 16:25:22.82000	0d 01:48:41.06000	0.00135335	0.00537752	0.00074716	3.8004	D	5	30/08/2020 03:49	39.8088		0	0	0	0	0	0	0	0	0	0	0	0	0	0
1231	3	4	12	2d 16:30:22.82000	0d 01:53:41.06000	0.00141561	0.00561383	0.00074708	3.7906	D	1	30/08/2020 03:54	39.7126		0	0	0	0	0	0	0	0	0	0	0	0	0	0
1232	3	4	12	2d 16:35:22.82000	0d 01:58:41.06000	0.00147787	0.00584954	0.00074708	3.7815	D	1	30/08/2020 03:59	39.7126		0	0	0	0	0	0	0	0	0	0	0	0	0	0
1233	3	4	12	2d 16:40:22.82000	0d 02:03:41.06000	0.00154013	0.00608472	0.00074708	3.7733	D	1	30/08/2020 04:04	39.7447		0	0	0	0	0	0	0	0	0	0	0	0	0	0
1234	3	4	12	2d 16:45:22.82000	0d 02:08:41.06000	0.00160239	0.00631939	0.00074701	3.7655	D	1	30/08/2020 04:09	39.8568		0	0	0	0	0	0	0	0	0	0	0	0	0	0
1235	3	4	12	2d 16:50:22.82000	0d 02:13:41.06000	0.00166465	0.00655361	0.00074723	3.7583	D	1	30/08/2020 04:14	39.8408		0	0	0	0	0	0	0	0	0	0	0	0	0	0
1236	3	4	12	2d 16:55:22.82000	0d 02:18:41.06000	0.00172692	0.0067874	0.00074723	3.7516	D	1	30/08/2020 04:19	39.8888		0	0	0	0	0	0	0	0	0	0	0	0	0	0
1237	3	4	12	2d 17:00:22.82000	0d 02:23:41.06000	0.00178918	0.00702078	0.00074693	3.7452	D	1	30/08/2020 04:24	39.8408		0	0	0	0	0	0	0	0	0	0	0	0	0	0
1238	3	4	12	2d 17:05:22.82000	0d 02:28:41.06000	0.00185144	0.00725376	0.00074701	3.7389	D	1	30/08/2020 04:29	39.8408		0	0	0	0	0	0	0	0	0	0	0	0	0	0
1239	3	4	12	2d 17:10:22.82000	0d 02:33:41.06000	0.0019137	0.00748637	0.00074723	3.733	D	1	30/08/2020 04:34	39.8568		0	0	0	0	0	0	0	0	0	0	0	0	0	0
1240	3	4	12	2d 17:15:22.82000	0d 02:38:41.06000	0.00197596	0.0077186	0.00074723	3.7269	D	1	30/08/2020 04:39	39.8248		0	0	0	0	0	0	0	0	0	0	0	0	0	0
1241	3	4	12	2d 17:20:22.82000	0d 02:43:41.06000	0.00203822	0.00795046	0.00074716	3.7209	D	1	30/08/2020 04:44	39.8728		0	0	0	0	0	0	0	0	0	0	0	0	0	0
1242	3	4	12	2d 17:25:22.82000	0d 02:48:41.06000	0.00210048	0.00818194	0.00074723	3.715	D	1	30/08/2020 04:49	39.8408		0	0	0	0	0	0	0	0	0	0	0	0	0	0
1243	3	4	12	2d 17:30:22.82000	0d 02:53:41.06000	0.00216274	0.00841304	0.00074708	3.7086	D	1	30/08/2020 04:54	39.8568		0	0	0	0	0	0	0	0	0	0	0	0	0	0
1244	3	4	12	2d 17:35:22.82000	0d 02:58:41.06000	0.002225	0.00864374	0.00074708	3.7021	D	1	30/08/2020 04:59	39.8248		0	0	0	0	0	0	0	0	0	0	0	0	0	0
1245	3	4	12	2d 17:40:22.82000	0d 03:03:41.06000	0.00228726	0.00887404	0.00074723	3.6956	D	1	30/08/2020 05:04	39.8408		0	0	0	0	0	0	0	0	0	0	0	0	0	0
1246	3	4	12	2d 17:45:22.82000	0d 03:08:41.06000	0.00234952	0.00910391	0.00074716	3.6886	D	1	30/08/2020 05:09	39.8728		0	0	0	0	0	0	0	0	0	0	0	0	0	0
1247	3	4	12	2d 17:50:22.82000	0d 03:13:41.06000	0.00241178	0.00933333	0.00074716	3.6811	D	1	30/08/2020 05:14	39.8088		0	0	0	0	0	0	0	0	0	0	0	0	0	0
1248	3	4	12	2d 17:55:22.82000	0d 03:18:41.06000	0.00247404	0.00956228	0.00074731	3.6733	D	1	30/08/2020 05:19	39.8248		0	0	0	0	0	0	0	0	0	0	0	0	0	0
1249	3	4	12	2d 18:00:22.82000	0d 03:23:41.06000	0.0025363	0.00979073	0.00074708	3.6649	D	1	30/08/2020 05:24	39.7767		0	0	0	0	0	0	0	0	0	0	0	0	0	0
1250	3	4	12	2d 18:05:22.82000	0d 03:28:41.06000	0.00259856	0.0100186	0.00074708	3.6558	D	1	30/08/2020 05:29	39.8568		0	0	0	0	0	0	0	0	0	0	0	0	0	0
1251	3	4	12	2d 18:10:22.82000	0d 03:33:41.06000	0.00266082	0.010246	0.00074716	3.6463	D	1	30/08/2020 05:34	39.8248		0	0	0	0	0	0	0	0	0	0	0	0	0	0
1252	3	4	12	2d 18:14:58.95000	0d 03:38:17.19000	0.00271813	0.0104546	0.00074701	3.6362	D	5	30/08/2020 05:39	39.7287		0	0	0	0	0	0	0	0	0	0	0	0	0	0
1253	3	4	12	2d 18:19:13.18000	0d 03:42:31.42000	0.00277089	0.0106462	0.00074716	3.6262	D	5	30/08/2020 05:43	39.8248		0	0	0	0	0	0	0	0	0	0	0	0	0	0
1254	3	4	12	2d 18:22:55.45000	0d 03:46:13.69000	0.00281702	0.0108133	0.00074716	3.6161	D	5	30/08/2020 05:47	39.8728		0	0	0	0	0	0	0	0	0	0	0	0	0	0
1255	3	4	12	2d 18:26:09.82000	0d 03:49:28.06000	0.00285736	0.010959	0.00074723	3.606	D	5	30/08/2020 05:50	39.8248		0	0	0	0	0	0	0	0	0	0	0	0	0	0
1256	3	4	12	2d 18:28:53.05000	0d 03:52:11.29000	0.00289124	0.0110809	0.00074701	3.5959	D	5	30/08/2020 05:53	39.7767		0	0	0	0	0	0	0	0	0	0	0	0	0	0
1257	3	4	12	2d 18:31:12.39000	0d 03:54:30.63000	0.00292016	0.0111848	0.00074716	3.5859	D	5	30/08/2020 05:55	39.9049		0	0	0	0	0	0	0	0	0	0	0	0	0	0
1258	3	4	12	2d 18:33:08.04000	0d 03:56:26.28000	0.00294416	0.0112708	0.00074708	3.5756	D	5	30/08/2020 05:57	39.7927		0	0	0	0	0	0	0	0	0	0	0	0	0	0
1259	3	4	12	2d 18:34:44.45000	0d 03:58:02.69000	0.00296417	0.0113422	0.00074716	3.5656	D	5	30/08/2020 05:59	39.8408		0	0	0	0	0	0	0	0	0	0	0	0	0	0
1260	3	4	12	2d 18:36:01.68000	0d 03:59:19.92000	0.00298019	0.0113993	0.00074716	3.5555	D	5	30/08/2020 06:00	39.8248		0	0	0	0	0	0	0	0	0	0	0	0	0	0
1261	3	4	12	2d 18:37:10.15000	0d 04:00:28.39000	0.0029944	0.0114497	0.00074723	3.5454	D	5	30/08/2020 06:01	39.7767		0	0	0	0	0	0	0	0	0	0	0	0	0	0
1262	3	4	12	2d 18:38:03.40000	0d 04:01:21.64000	0.00300545	0.0114889	0.00074693	3.5354	D	5	30/08/2020 06:02	39.8568		0	0	0	0	0	0	0	0	0	0	0	0	0	0
1263	3	4	12	2d 18:38:49.83000	0d 04:02:08.07000	0.00301509	0.0115229	0.00074723	3.5251	D	5	30/08/2020 06:03	39.8728		0	0	0	0	0	0	0	0	0	0	0	0	0	0
1264	3	4	12	2d 18:39:28.44000	0d 04:02:46.68000	0.0030231	0.0115511	0.00074693	3.5151	D	5	30/08/2020 06:04	39.8728		0	0	0	0	0	0	0	0	0	0	0	0	0	0
1265	3	4	12	2d 18:40:03.90000	0d 04:03:22.14000	0.00303046	0.0115769	0.00074716	3.5048	D	5	30/08/2020 06:04	39.7607		0	0	0	0	0	0	0	0	0	0	0	0	0	0
1266	3	4	12	2d 18:40:34.87000	0d 04:03:53.11000	0.00303689	0.0115994	0.00074731	3.4948	D	5	30/08/2020 06:05	39.7927		0	0	0	0	0	0	0	0	0	0	0	0	0	0
1267	3	4	12	2d 18:41:02.81000	0d 04:04:21.05000	0.00304269	0.0116197	0.00074731	3.4847	D	5	30/08/2020 06:05	39.8568		0	0	0	0	0	0	0	0	0	0	0	0	0	0
1268	3	4	12	2d 18:41:29.18000	0d 04:04:47.42000	0.00304816	0.0116387	0.00074708	3.4745	D	5	30/08/2020 06:06	39.8408		0	0	0	0	0	0	0	0	0	0	0	0	0	0
1269	3	4	12	2d 18:41:53.16000	0d 04:05:11.40000	0.00305314	0.011656	0.00074716	3.4644	D	5	30/08/2020 06:06	39.7287		0	0	0	0	0	0	0	0	0	0	0	0	0	0
1270	3	4	12	2d 18:42:14.44000	0d 04:05:32.68000	0.00305755	0.0116712	0.00074723	3.4543	D	5	30/08/2020 06:06	39.7927		0	0	0	0	0	0	0	0	0	0	0	0	0	0
1271	3	4	12	2d 18:42:34.88000	0d 04:05:53.12000	0.0030618	0.0116859	0.00074723	3.4443	D	5	30/08/2020 06:07	39.8248		0	0	0	0	0	0	0	0	0	0	0	0	0	0
1272	3	4	12	2d 18:42:54.23000	0d 04:06:12.47000	0.00306581	0.0116997	0.00074723	3.4342	D	5	30/08/2020 06:07	39.8408		0	0	0	0	0	0	0	0	0	0	0	0	0	0
1273	3	4	12	2d 18:43:12.66000	0d 04:06:30.90000	0.00306964	0.0117128	0.00074723	3.4241	D	5	30/08/2020 06:07	39.7927		0	0	0	0	0	0	0	0	0	0	0	0	0	0
1274	3	4	12	2d 18:43:30.10000	0d 04:06:48.34000	0.00307326	0.0117252	0.00074701	3.4141	D	5	30/08/2020 06:08	39.7287		0	0	0	0	0	0	0	0	0	0	0	0	0	0
1275	3	4	12	2d 18:43:46.74000	0d 04:07:04.98000	0.00307671	0.0117369	0.00074701	3.404	D	5	30/08/2020 06:08	39.7447		0	0	0	0	0	0	0	0	0	0	0	0	0	0
1276	3	4	12	2d 18:44:03.15000	0d 04:07:21.39000	0.00308012	0.0117485	0.00074693	3.3939	D	5	30/08/2020 06:08	39.7767		0	0	0	0	0	0	0	0	0	0	0	0	0	0
1277	3	4	12	2d 18:44:20.28000	0d 04:07:38.52000	0.00308367	0.0117606	0.00074723	3.3838	D	5	30/08/2020 06:08	39.8248		0	0	0	0	0	0	0	0	0	0	0	0	0	0
1278	3	4	12	2d 18:44:36.37000	0d 04:07:54.61000	0.00308701	0.0117719	0.00074716	3.3738	D	5	30/08/2020 06:09	39.8408		0	0	0	0	0	0	0	0	0	0	0	0	0	0
1279	3	4	12	2d 18:44:51.52000	0d 04:08:09.76000	0.00309015	0.0117824	0.00074716	3.3635	D	5	30/08/2020 06:09	39.8088		0	0	0	0	0	0	0	0	0	0	0	0	0	0
1280	3	4	12	2d 18:45:06.23000	0d 04:08:24.47000	0.00309321	0.0117927	0.00074723	3.3533	D	5	30/08/2020 06:09	39.7126		0	0	0	0	0	0	0	0	0	0	0	0	0	0
1281	3	4	12	2d 18:45:19.82000	0d 04:08:38.06000	0.00309603	0.0118021	0.00074701	3.3433	D	5	30/08/2020 06:09	39.7287		0	0	0	0	0	0	0	0	0	0	0	0	0	0
1282	3	4	12	2d 18:45:32.56000	0d 04:08:50.80000	0.00309867	0.011811	0.00074716	3.333	D	5	30/08/2020 06:10	39.7767		0	0	0	0	0	0	0	0	0	0	0	0	0	0
1283	3	4	12	2d 18:45:45.04000	0d 04:09:03.28000	0.00310126	0.0118196	0.00074716	3.3227	D	5	30/08/2020 06:10	39.7927		0	0	0	0	0	0	0	0	0	0	0	0	0	0
1284	3	4	12	2d 18:45:57.08000	0d 04:09:15.32000	0.00310376	0.0118279	0.00074708	3.3123	D	5	30/08/2020 06:10	39.8088		0	0	0	0	0	0	0	0	0	0	0	0	0	0
1285	3	4	12	2d 18:46:08.41000	0d 04:09:26.65000	0.00310611	0.0118357	0.00074693	3.3021	D	5	30/08/2020 06:10	39.7927		0	0	0	0	0	0	0	0	0	0	0	0	0	0
1286	3	4	12	2d 18:46:19.15000	0d 04:09:37.39000	0.00310834	0.011843	0.00074708	3.292	D	5	30/08/2020 06:10	39.8248		0	0	0	0	0	0	0	0	0	0	0	0	0	0
1287	3	4	12	2d 18:46:29.38000	0d 04:09:47.62000	0.00311046	0.01185	0.00074693	3.2818	D	5	30/08/2020 06:11	39.8408		0	0	0	0	0	0	0	0	0	0	0	0	0	0
1288	3	4	12	2d 18:46:39.12000	0d 04:09:57.36000	0.00311248	0.0118566	0.00074723	3.2715	D	5	30/08/2020 06:11	39.8568		0	0	0	0	0	0	0	0	0	0	0	0	0	0
1289	3	4	12	2d 18:46:48.55000	0d 04:10:06.79000	0.00311444	0.011863	0.00074708	3.2613	D	5	30/08/2020 06:11	39.8568		0	0	0	0	0	0	0	0	0	0	0	0	0	0
1290	3	4	12	2d 18:46:57.43000	0d 04:10:15.67000	0.00311628	0.011869	0.00074708	3.2512	D	5	30/08/2020 06:11	39.8408		0	0	0	0	0	0	0	0	0	0	0	0	0	0
1291	3	4	12	2d 18:47:05.63000	0d 04:10:23.87000	0.00311799	0.0118745	0.00074723	3.2412	D	5	30/08/2020 06:11	39.8728		0	0	0	0	0	0	0	0	0	0	0	0	0	0
1292	3	4	12	2d 18:47:14.01000	0d 04:10:32.25000	0.00311973	0.0118802	0.00074723	3.2311	D	5	30/08/2020 06:11	39.8568		0	0	0	0	0	0	0	0	0	0	0	0	0	0
1293	3	4	12	2d 18:47:22.12000	0d 04:10:40.36000	0.00312141	0.0118856	0.00074723	3.2209	D	5	30/08/2020 06:11	39.8568		0	0	0	0	0	0	0	0	0	0	0	0	0	0
1294	3	4	12	2d 18:47:30.11000	0d 04:10:48.35000	0.00312307	0.0118909	0.00074746	3.2107	D	5	30/08/2020 06:12	39.8568		0	0	0	0	0	0	0	0	0	0	0	0	0	0
1295	3	4	12	2d 18:47:37.43000	0d 04:10:55.67000	0.00312459	0.0118958	0.00074708	3.2006	D	5	30/08/2020 06:12	39.8728		0	0	0	0	0	0	0	0	0	0	0	0	0	0
1296	3	4	12	2d 18:47:44.59000	0d 04:11:02.83000	0.00312607	0.0119005	0.00074708	3.1904	D	5	30/08/2020 06:12	39.8568		0	0	0	0	0	0	0	0	0	0	0	0	0	0
1297	3	4	12	2d 18:47:51.29000	0d 04:11:09.53000	0.00312746	0.011905	0.00074701	3.1801	D	5	30/08/2020 06:12	39.8728		0	0	0	0	0	0	0	0	0	0	0	0	0	0
1298	3	4	12	2d 18:47:57.74000	0d 04:11:15.98000	0.0031288	0.0119092	0.00074723	3.1701	D	5	30/08/2020 06:12	39.8568		0	0	0	0	0	0	0	0	0	0	0	0	0	0
1299	3	4	12	2d 18:48:04.00000	0d 04:11:22.24000	0.0031301	0.0119133	0.00074716	3.1597	D	5	30/08/2020 06:12	39.8568		0	0	0	0	0	0	0	0	0	0	0	0	0	0
1300	3	4	12	2d 18:48:10.09000	0d 04:11:28.33000	0.00313136	0.0119173	0.00074708	3.1495	D	5	30/08/2020 06:12	39.8728		0	0	0	0	0	0	0	0	0	0	0	0	0	0
1301	3	4	12	2d 18:48:15.71000	0d 04:11:33.95000	0.00313253	0.011921	0.00074716	3.1394	D	5	30/08/2020 06:12	39.8088		0	0	0	0	0	0	0	0	0	0	0	0	0	0
1302	3	4	12	2d 18:48:21.29000	0d 04:11:39.53000	0.00313369	0.0119246	0.00074716	3.1292	D	5	30/08/2020 06:12	39.7607		0	0	0	0	0	0	0	0	0	0	0	0	0	0
1303	3	4	12	2d 18:48:26.58000	0d 04:11:44.82000	0.00313479	0.011928	0.00074716	3.1188	D	5	30/08/2020 06:13	39.7607		0	0	0	0	0	0	0	0	0	0	0	0	0	0
1304	3	4	12	2d 18:48:31.75000	0d 04:11:49.99000	0.00313586	0.0119314	0.00074708	3.1087	D	5	30/08/2020 06:13	39.7447		0	0	0	0	0	0	0	0	0	0	0	0	0	0
1305	3	4	12	2d 18:48:36.74000	0d 04:11:54.98000	0.00313689	0.0119346	0.00074693	3.0985	D	5	30/08/2020 06:13	39.7287		0	0	0	0	0	0	0	0	0	0	0	0	0	0
1306	3	4	12	2d 18:48:41.46000	0d 04:11:59.70000	0.00313787	0.0119376	0.00074716	3.0884	D	5	30/08/2020 06:13	39.7607		0	0	0	0	0	0	0	0	0	0	0	0	0	0
1307	3	4	12	2d 18:48:46.13000	0d 04:12:04.37000	0.00313884	0.0119406	0.00074708	3.078	D	5	30/08/2020 06:13	39.7607		0	0	0	0	0	0	0	0	0	0	0	0	0	0
1308	3	4	12	2d 18:48:50.70000	0d 04:12:08.94000	0.00313979	0.0119435	0.00074716	3.068	D	5	30/08/2020 06:13	39.7767		0	0	0	0	0	0	0	0	0	0	0	0	0	0
1309	3	4	12	2d 18:48:55.02000	0d 04:12:13.26000	0.00314069	0.0119463	0.00074708	3.0576	D	5	30/08/2020 06:13	39.7767		0	0	0	0	0	0	0	0	0	0	0	0	0	0
1310	3	4	12	2d 18:48:59.37000	0d 04:12:17.61000	0.00314159	0.011949	0.00074701	3.0474	D	5	30/08/2020 06:13	39.7927		0	0	0	0	0	0	0	0	0	0	0	0	0	0
1311	3	4	12	2d 18:49:03.53000	0d 04:12:21.77000	0.00314245	0.0119517	0.00074685	3.0372	D	5	30/08/2020 06:13	39.8088		0	0	0	0	0	0	0	0	0	0	0	0	0	0
1312	3	4	12	2d 18:49:07.59000	0d 04:12:25.83000	0.0031433	0.0119542	0.00074693	3.0268	D	5	30/08/2020 06:13	39.7767		0	0	0	0	0	0	0	0	0	0	0	0	0	0
1313	3	4	12	2d 18:49:11.53000	0d 04:12:29.77000	0.00314411	0.0119567	0.00074708	3.0167	D	5	30/08/2020 06:13	39.8088		0	0	0	0	0	0	0	0	0	0	0	0	0	0
1314	3	4	12	2d 18:49:15.30000	0d 04:12:33.54000	0.0031449	0.011959	0.00074716	3.0063	D	5	30/08/2020 06:13	39.8408		0	0	0	0	0	0	0	0	0	0	0	0	0	0
1315	3	4	12	2d 18:49:19.11000	0d 04:12:37.35000	0.00314569	0.0119614	0.00074739	2.9961	D	5	30/08/2020 06:13	39.8408		0	0	0	0	0	0	0	0	0	0	0	0	0	0
1316	3	4	12	2d 18:49:22.67000	0d 04:12:40.91000	0.00314643	0.0119636	0.00074731	2.986	D	5	30/08/2020 06:13	39.8248		0	0	0	0	0	0	0	0	0	0	0	0	0	0
1317	3	4	12	2d 18:49:26.16000	0d 04:12:44.40000	0.00314715	0.0119658	0.00074716	2.9757	D	5	30/08/2020 06:14	39.8088		0	0	0	0	0	0	0	0	0	0	0	0	0	0
1318	3	4	12	2d 18:49:29.66000	0d 04:12:47.90000	0.00314788	0.0119679	0.00074701	2.9654	D	5	30/08/2020 06:14	39.8408		0	0	0	0	0	0	0	0	0	0	0	0	0	0
1319	3	4	12	2d 18:49:33.01000	0d 04:12:51.25000	0.00314857	0.01197	0.00074716	2.9551	D	5	30/08/2020 06:14	39.8248		0	0	0	0	0	0	0	0	0	0	0	0	0	0
1320	3	4	12	2d 18:49:36.25000	0d 04:12:54.49000	0.00314925	0.011972	0.00074723	2.9447	D	5	30/08/2020 06:14	39.8248		0	0	0	0	0	0	0	0	0	0	0	0	0	0
1321	3	4	12	2d 18:49:39.54000	0d 04:12:57.78000	0.00314993	0.011974	0.00074723	2.9342	D	5	30/08/2020 06:14	39.8248		0	0	0	0	0	0	0	0	0	0	0	0	0	0
1322	3	4	12	2d 18:49:42.65000	0d 04:13:00.89000	0.00315057	0.0119759	0.00074701	2.9241	D	5	30/08/2020 06:14	39.8408		0	0	0	0	0	0	0	0	0	0	0	0	0	0
1323	3	4	12	2d 18:49:45.73000	0d 04:13:03.97000	0.00315121	0.0119777	0.00074708	2.9137	D	5	30/08/2020 06:14	39.8568		0	0	0	0	0	0	0	0	0	0	0	0	0	0
1324	3	4	12	2d 18:49:48.68000	0d 04:13:06.92000	0.00315182	0.0119795	0.00074723	2.9035	D	5	30/08/2020 06:14	39.8568		0	0	0	0	0	0	0	0	0	0	0	0	0	0
1325	3	4	12	2d 18:49:51.59000	0d 04:13:09.83000	0.00315243	0.0119813	0.00074723	2.8931	D	5	30/08/2020 06:14	39.8568		0	0	0	0	0	0	0	0	0	0	0	0	0	0
1326	3	4	12	2d 18:49:54.42000	0d 04:13:12.66000	0.00315302	0.011983	0.00074708	2.8829	D	5	30/08/2020 06:14	39.8248		0	0	0	0	0	0	0	0	0	0	0	0	0	0
1327	3	4	12	2d 18:49:57.22000	0d 04:13:15.46000	0.0031536	0.0119846	0.00074716	2.8724	D	5	30/08/2020 06:14	39.7767		0	0	0	0	0	0	0	0	0	0	0	0	0	0
1328	3	4	12	2d 18:50:00.05000	0d 04:13:18.29000	0.00315418	0.0119863	0.00074708	2.862	D	5	30/08/2020 06:14	39.7447		0	0	0	0	0	0	0	0	0	0	0	0	0	0
1329	3	4	12	2d 18:50:02.76000	0d 04:13:21.00000	0.00315475	0.0119879	0.00074723	2.8518	D	5	30/08/2020 06:14	39.7447		0	0	0	0	0	0	0	0	0	0	0	0	0	0
1330	3	4	12	2d 18:50:05.38000	0d 04:13:23.62000	0.00315529	0.0119895	0.00074731	2.8414	D	5	30/08/2020 06:14	39.7447		0	0	0	0	0	0	0	0	0	0	0	0	0	0
1331	3	4	12	2d 18:50:07.97000	0d 04:13:26.21000	0.00315583	0.011991	0.00074708	2.8312	D	5	30/08/2020 06:14	39.7447		0	0	0	0	0	0	0	0	0	0	0	0	0	0
1332	3	4	12	2d 18:50:10.60000	0d 04:13:28.84000	0.00315637	0.0119926	0.00074708	2.8208	D	5	30/08/2020 06:14	39.7607		0	0	0	0	0	0	0	0	0	0	0	0	0	0
1333	3	4	12	2d 18:50:13.13000	0d 04:13:31.37000	0.0031569	0.011994	0.00074701	2.8107	D	5	30/08/2020 06:14	39.7447		0	0	0	0	0	0	0	0	0	0	0	0	0	0
1334	3	4	12	2d 18:50:15.54000	0d 04:13:33.78000	0.0031574	0.0119954	0.00074701	2.8005	D	5	30/08/2020 06:14	39.7447		0	0	0	0	0	0	0	0	0	0	0	0	0	0
1335	3	4	12	2d 18:50:18.01000	0d 04:13:36.25000	0.00315791	0.0119969	0.00074708	2.79	D	5	30/08/2020 06:14	39.7447		0	0	0	0	0	0	0	0	0	0	0	0	0	0
1336	3	4	12	2d 18:50:20.43000	0d 04:13:38.67000	0.00315841	0.0119983	0.00074716	2.7796	D	5	30/08/2020 06:14	39.7447		0	0	0	0	0	0	0	0	0	0	0	0	0	0
1337	3	4	12	2d 18:50:22.83000	0d 04:13:41.07000	0.00315891	0.0119996	0.00074693	2.7692	D	5	30/08/2020 06:14	39.7447		0	0	0	0	0	0	0	0	0	0	0	0	0	0
1338	3	4	12	2d 18:50:25.11000	0d 04:13:43.35000	0.00315939	0.012001	0.00074723	2.759	D	5	30/08/2020 06:15	39.7607		0	0	0	0	0	0	0	0	0	0	0	0	0	0
1339	3	4	12	2d 18:50:27.43000	0d 04:13:45.67000	0.00315987	0.0120023	0.00074716	2.7486	D	5	30/08/2020 06:15	39.7607		0	0	0	0	0	0	0	0	0	0	0	0	0	0
1340	3	4	12	2d 18:50:29.69000	0d 04:13:47.93000	0.00316034	0.0120036	0.00074716	2.7382	D	5	30/08/2020 06:15	39.7447		0	0	0	0	0	0	0	0	0	0	0	0	0	0
1341	3	4	12	2d 18:50:31.89000	0d 04:13:50.13000	0.00316079	0.0120048	0.00074723	2.7279	D	5	30/08/2020 06:15	39.7447		0	0	0	0	0	0	0	0	0	0	0	0	0	0
1342	3	4	12	2d 18:50:34.08000	0d 04:13:52.32000	0.00316125	0.0120061	0.00074708	2.7173	D	5	30/08/2020 06:15	39.7607		0	0	0	0	0	0	0	0	0	0	0	0	0	0
1343	3	4	12	2d 18:50:36.25000	0d 04:13:54.49000	0.0031617	0.0120073	0.00074731	2.7068	D	5	30/08/2020 06:15	39.7607		0	0	0	0	0	0	0	0	0	0	0	0	0	0
1344	3	4	12	2d 18:50:38.40000	0d 04:13:56.64000	0.00316214	0.0120085	0.00074723	2.6963	D	5	30/08/2020 06:15	39.7767		0	0	0	0	0	0	0	0	0	0	0	0	0	0
1345	3	4	12	2d 18:50:40.48000	0d 04:13:58.72000	0.00316258	0.0120096	0.00074708	2.6857	D	5	30/08/2020 06:15	39.7927		0	0	0	0	0	0	0	0	0	0	0	0	0	0
1346	3	4	12	2d 18:50:42.56000	0d 04:14:00.80000	0.00316301	0.0120108	0.00074731	2.6752	D	5	30/08/2020 06:15	39.7927		0	0	0	0	0	0	0	0	0	0	0	0	0	0
1347	3	4	12	2d 18:50:44.59000	0d 04:14:02.83000	0.00316343	0.0120119	0.00074731	2.6648	D	5	30/08/2020 06:15	39.7927		0	0	0	0	0	0	0	0	0	0	0	0	0	0
1348	3	4	12	2d 18:50:46.61000	0d 04:14:04.85000	0.00316385	0.012013	0.00074708	2.6543	D	5	30/08/2020 06:15	39.7927		0	0	0	0	0	0	0	0	0	0	0	0	0	0
1349	3	4	12	2d 18:50:48.62000	0d 04:14:06.86000	0.00316426	0.0120141	0.00074701	2.6436	D	5	30/08/2020 06:15	39.8088		0	0	0	0	0	0	0	0	0	0	0	0	0	0
1350	3	4	12	2d 18:50:50.59000	0d 04:14:08.83000	0.00316467	0.0120152	0.00074731	2.6328	D	5	30/08/2020 06:15	39.8088		0	0	0	0	0	0	0	0	0	0	0	0	0	0
1351	3	4	12	2d 18:50:52.59000	0d 04:14:10.83000	0.00316509	0.0120163	0.00074716	2.6223	D	5	30/08/2020 06:15	39.8248		0	0	0	0	0	0	0	0	0	0	0	0	0	0
1352	3	4	12	2d 18:50:54.46000	0d 04:14:12.70000	0.00316548	0.0120173	0.00074723	2.6117	D	5	30/08/2020 06:15	39.8248		0	0	0	0	0	0	0	0	0	0	0	0	0	0
1353	3	4	12	2d 18:50:56.33000	0d 04:14:14.57000	0.00316586	0.0120183	0.00074723	2.6012	D	5	30/08/2020 06:15	39.8088		0	0	0	0	0	0	0	0	0	0	0	0	0	0
1354	3	4	12	2d 18:50:58.19000	0d 04:14:16.43000	0.00316625	0.0120193	0.00074685	2.5907	D	5	30/08/2020 06:15	39.8088		0	0	0	0	0	0	0	0	0	0	0	0	0	0
1355	3	4	12	2d 18:51:00.00000	0d 04:14:18.24000	0.00316663	0.0120203	0.00074739	2.5803	D	5	30/08/2020 06:15	39.8088		0	0	0	0	0	0	0	0	0	0	0	0	0	0
1356	3	4	12	2d 18:51:01.79000	0d 04:14:20.03000	0.003167	0.0120213	0.00074739	2.5701	D	5	30/08/2020 06:15	39.8088		0	0	0	0	0	0	0	0	0	0	0	0	0	0
1357	3	4	12	2d 18:51:03.53000	0d 04:14:21.77000	0.00316736	0.0120222	0.00074716	2.5597	D	5	30/08/2020 06:15	39.8088		0	0	0	0	0	0	0	0	0	0	0	0	0	0
1358	3	4	12	2d 18:51:05.32000	0d 04:14:23.56000	0.00316773	0.0120231	0.00074701	2.549	D	5	30/08/2020 06:15	39.8088		0	0	0	0	0	0	0	0	0	0	0	0	0	0
1359	3	4	12	2d 18:51:07.10000	0d 04:14:25.34000	0.0031681	0.0120241	0.00074708	2.5383	D	5	30/08/2020 06:15	39.8408		0	0	0	0	0	0	0	0	0	0	0	0	0	0
1360	3	4	12	2d 18:51:08.84000	0d 04:14:27.08000	0.00316846	0.012025	0.00074723	2.5278	D	5	30/08/2020 06:15	39.8408		0	0	0	0	0	0	0	0	0	0	0	0	0	0
1361	3	4	12	2d 18:51:10.61000	0d 04:14:28.85000	0.00316883	0.0120259	0.00074739	2.5171	D	5	30/08/2020 06:15	39.8408		0	0	0	0	0	0	0	0	0	0	0	0	0	0
1362	3	4	12	2d 18:51:12.32000	0d 04:14:30.56000	0.00316918	0.0120268	0.00074708	2.5068	D	5	30/08/2020 06:15	39.8408		0	0	0	0	0	0	0	0	0	0	0	0	0	0
1363	3	4	12	2d 18:51:13.39000	0d 04:14:31.63000	0.00316941	0.0120274	0.00074701	2.5	D	133	30/08/2020 06:15	39.8408		0	0	0	0	0	0	0	0	0	0	0	0	0	0
1364	3	4	13	2d 18:51:13.40000	0d 00:00:00.01000	0	0	0	2.5719	R	0	30/08/2020 06:15	39.8408		0	0	0	0	0	0	0	0	0	0	0	0	0	0
1365	3	4	13	2d 18:51:15.40000	0d 00:00:02.01000	0	0	0	2.7973	R	1	30/08/2020 06:15	39.8408		0	0	0	0	0	0	0	0	0	0	0	0	0	0
1366	3	4	13	2d 18:51:17.40000	0d 00:00:04.01000	0	0	0	2.9155	R	1	30/08/2020 06:15	39.8408		0	0	0	0	0	0	0	0	0	0	0	0	0	0
1367	3	4	13	2d 18:51:19.40000	0d 00:00:06.01000	0	0	0	3.0076	R	1	30/08/2020 06:15	39.8408		0	0	0	0	0	0	0	0	0	0	0	0	0	0
1368	3	4	13	2d 18:51:21.40000	0d 00:00:08.01000	0	0	0	3.084	R	1	30/08/2020 06:15	39.8568		0	0	0	0	0	0	0	0	0	0	0	0	0	0
1369	3	4	13	2d 18:51:23.39000	0d 00:00:10.00000	0	0	0	3.1481	R	129	30/08/2020 06:16	39.8568		0	0	0	0	0	0	0	0	0	0	0	0	0	0
1370	4	5	9	2d 18:51:23.43000	0d 00:00:00.04000	0.00000001	0.00000003	0.00074792	3.2558	C	0	30/08/2020 06:16	39.8728		0	0	0	0	0	0	0	0	0	0	0	0	0	0
1371	4	5	9	2d 18:51:23.59000	0d 00:00:00.20000	0.00000004	0.00000013	0.00074685	3.2868	C	5	30/08/2020 06:16	39.8728		0	0	0	0	0	0	0	0	0	0	0	0	0	0
1372	4	5	9	2d 18:51:23.74000	0d 00:00:00.35000	0.00000007	0.00000024	0.00074716	3.3075	C	5	30/08/2020 06:16	39.8728		0	0	0	0	0	0	0	0	0	0	0	0	0	0
1373	4	5	9	2d 18:51:23.91000	0d 00:00:00.52000	0.00000011	0.00000035	0.00074708	3.3265	C	5	30/08/2020 06:16	39.8728		0	0	0	0	0	0	0	0	0	0	0	0	0	0
1374	4	5	9	2d 18:51:24.09000	0d 00:00:00.70000	0.00000014	0.00000048	0.00074708	3.3442	C	5	30/08/2020 06:16	39.8568		0	0	0	0	0	0	0	0	0	0	0	0	0	0
1375	4	5	9	2d 18:51:24.29000	0d 00:00:00.90000	0.00000019	0.00000062	0.00074708	3.3619	C	5	30/08/2020 06:16	39.8568		0	0	0	0	0	0	0	0	0	0	0	0	0	0
1376	4	5	9	2d 18:51:24.50000	0d 00:00:01.11000	0.00000023	0.00000077	0.00074716	3.3791	C	5	30/08/2020 06:16	39.8568		0	0	0	0	0	0	0	0	0	0	0	0	0	0
1377	4	5	9	2d 18:51:24.72000	0d 00:00:01.33000	0.00000028	0.00000092	0.00074723	3.3956	C	5	30/08/2020 06:16	39.8568		0	0	0	0	0	0	0	0	0	0	0	0	0	0
1378	4	5	9	2d 18:51:24.95000	0d 00:00:01.56000	0.00000032	0.00000108	0.00074693	3.4122	C	5	30/08/2020 06:16	39.8568		0	0	0	0	0	0	0	0	0	0	0	0	0	0
1379	4	5	9	2d 18:51:25.18000	0d 00:00:01.79000	0.00000037	0.00000125	0.00074716	3.4276	C	5	30/08/2020 06:16	39.8568		0	0	0	0	0	0	0	0	0	0	0	0	0	0
1380	4	5	9	2d 18:51:25.42000	0d 00:00:02.03000	0.00000042	0.00000142	0.00074716	3.4429	C	5	30/08/2020 06:16	39.8568		0	0	0	0	0	0	0	0	0	0	0	0	0	0
1381	4	5	9	2d 18:51:25.67000	0d 00:00:02.28000	0.00000047	0.0000016	0.00074716	3.458	C	5	30/08/2020 06:16	39.8568		0	0	0	0	0	0	0	0	0	0	0	0	0	0
1382	4	5	9	2d 18:51:25.93000	0d 00:00:02.54000	0.00000053	0.00000178	0.00074716	3.4726	C	5	30/08/2020 06:16	39.8568		0	0	0	0	0	0	0	0	0	0	0	0	0	0
1383	4	5	9	2d 18:51:26.20000	0d 00:00:02.81000	0.00000058	0.00000198	0.00074723	3.487	C	5	30/08/2020 06:16	39.8568		0	0	0	0	0	0	0	0	0	0	0	0	0	0
1384	4	5	9	2d 18:51:26.47000	0d 00:00:03.08000	0.00000064	0.00000217	0.00074716	3.5009	C	5	30/08/2020 06:16	39.8568		0	0	0	0	0	0	0	0	0	0	0	0	0	0
1385	4	5	9	2d 18:51:26.76000	0d 00:00:03.37000	0.0000007	0.00000239	0.00074716	3.5151	C	5	30/08/2020 06:16	39.8568		0	0	0	0	0	0	0	0	0	0	0	0	0	0
1386	4	5	9	2d 18:51:27.07000	0d 00:00:03.68000	0.00000076	0.00000261	0.00074693	3.529	C	5	30/08/2020 06:16	39.8568		0	0	0	0	0	0	0	0	0	0	0	0	0	0
1387	4	5	9	2d 18:51:27.39000	0d 00:00:04.00000	0.00000083	0.00000285	0.00074716	3.5424	C	5	30/08/2020 06:16	39.8568		0	0	0	0	0	0	0	0	0	0	0	0	0	0
1388	4	5	9	2d 18:51:27.72000	0d 00:00:04.33000	0.0000009	0.00000309	0.00074716	3.5554	C	5	30/08/2020 06:16	39.8568		0	0	0	0	0	0	0	0	0	0	0	0	0	0
1389	4	5	9	2d 18:51:28.08000	0d 00:00:04.69000	0.00000097	0.00000336	0.00074708	3.5685	C	5	30/08/2020 06:16	39.8568		0	0	0	0	0	0	0	0	0	0	0	0	0	0
1390	4	5	9	2d 18:51:28.48000	0d 00:00:05.09000	0.00000106	0.00000365	0.00074723	3.5813	C	5	30/08/2020 06:16	39.8568		0	0	0	0	0	0	0	0	0	0	0	0	0	0
1391	4	5	9	2d 18:51:28.89000	0d 00:00:05.50000	0.00000114	0.00000396	0.00074723	3.5937	C	5	30/08/2020 06:16	39.8568		0	0	0	0	0	0	0	0	0	0	0	0	0	0
1392	4	5	9	2d 18:51:29.36000	0d 00:00:05.97000	0.00000124	0.00000431	0.00074731	3.6057	C	5	30/08/2020 06:16	39.8568		0	0	0	0	0	0	0	0	0	0	0	0	0	0
1393	4	5	9	2d 18:51:29.88000	0d 00:00:06.49000	0.00000135	0.0000047	0.00074723	3.6175	C	5	30/08/2020 06:16	39.8568		0	0	0	0	0	0	0	0	0	0	0	0	0	0
1394	4	5	9	2d 18:51:30.48000	0d 00:00:07.09000	0.00000147	0.00000515	0.00074716	3.6287	C	5	30/08/2020 06:16	39.8568		0	0	0	0	0	0	0	0	0	0	0	0	0	0
1395	4	5	9	2d 18:51:31.19000	0d 00:00:07.80000	0.00000162	0.00000569	0.00074716	3.6399	C	5	30/08/2020 06:16	39.8568		0	0	0	0	0	0	0	0	0	0	0	0	0	0
1396	4	5	9	2d 18:51:32.09000	0d 00:00:08.70000	0.00000181	0.00000637	0.00074716	3.6506	C	5	30/08/2020 06:16	39.8408		0	0	0	0	0	0	0	0	0	0	0	0	0	0
1397	4	5	9	2d 18:51:33.27000	0d 00:00:09.88000	0.00000205	0.00000726	0.00074708	3.6611	C	5	30/08/2020 06:16	39.8408		0	0	0	0	0	0	0	0	0	0	0	0	0	0
1398	4	5	9	2d 18:51:34.96000	0d 00:00:11.57000	0.0000024	0.00000855	0.00074701	3.6713	C	5	30/08/2020 06:16	39.8088		0	0	0	0	0	0	0	0	0	0	0	0	0	0
1399	4	5	9	2d 18:51:37.68000	0d 00:00:14.29000	0.00000297	0.00001062	0.00074708	3.6815	C	5	30/08/2020 06:16	39.7927		0	0	0	0	0	0	0	0	0	0	0	0	0	0
1400	4	5	9	2d 18:51:42.91000	0d 00:00:19.52000	0.00000405	0.00001463	0.00074708	3.6916	C	5	30/08/2020 06:16	39.7447		0	0	0	0	0	0	0	0	0	0	0	0	0	0
1401	4	5	9	2d 18:53:49.75000	0d 00:02:26.36000	0.00003037	0.00011181	0.00074723	3.6815	C	5	30/08/2020 06:18	39.7607		0	0	0	0	0	0	0	0	0	0	0	0	0	0
1402	4	5	9	2d 18:58:49.75000	0d 00:07:26.36000	0.00009264	0.00034073	0.00074716	3.6762	C	1	30/08/2020 06:23	39.7607		0	0	0	0	0	0	0	0	0	0	0	0	0	0
1403	4	5	9	2d 19:03:49.75000	0d 00:12:26.36000	0.0001549	0.0005697	0.00074708	3.6793	C	1	30/08/2020 06:28	39.8728		0	0	0	0	0	0	0	0	0	0	0	0	0	0
1404	4	5	9	2d 19:08:49.75000	0d 00:17:26.36000	0.00021716	0.0007989	0.00074701	3.6829	C	1	30/08/2020 06:33	39.7287		0	0	0	0	0	0	0	0	0	0	0	0	0	0
1405	4	5	9	2d 19:13:49.75000	0d 00:22:26.36000	0.00027942	0.00102833	0.00074708	3.6869	C	1	30/08/2020 06:38	39.7447		0	0	0	0	0	0	0	0	0	0	0	0	0	0
1406	4	5	9	2d 19:18:49.75000	0d 00:27:26.36000	0.00034168	0.00125801	0.00074731	3.6909	C	1	30/08/2020 06:43	39.7126		0	0	0	0	0	0	0	0	0	0	0	0	0	0
1407	4	5	9	2d 19:23:49.75000	0d 00:32:26.36000	0.00040394	0.00148794	0.00074716	3.695	C	1	30/08/2020 06:48	39.7927		0	0	0	0	0	0	0	0	0	0	0	0	0	0
1408	4	5	9	2d 19:28:49.75000	0d 00:37:26.36000	0.0004662	0.00171813	0.00074708	3.6994	C	1	30/08/2020 06:53	39.8408		0	0	0	0	0	0	0	0	0	0	0	0	0	0
1409	4	5	9	2d 19:33:49.75000	0d 00:42:26.36000	0.00052846	0.00194859	0.00074708	3.7038	C	1	30/08/2020 06:58	39.7607		0	0	0	0	0	0	0	0	0	0	0	0	0	0
1410	4	5	9	2d 19:38:49.75000	0d 00:47:26.36000	0.00059072	0.00217934	0.00074731	3.7084	C	1	30/08/2020 07:03	39.7607		0	0	0	0	0	0	0	0	0	0	0	0	0	0
1411	4	5	9	2d 19:43:49.75000	0d 00:52:26.36000	0.00065298	0.0024104	0.00074701	3.7139	C	1	30/08/2020 07:08	39.7447		0	0	0	0	0	0	0	0	0	0	0	0	0	0
1412	4	5	9	2d 19:48:49.75000	0d 00:57:26.36000	0.00071524	0.00264179	0.00074716	3.7191	C	1	30/08/2020 07:13	39.8248		0	0	0	0	0	0	0	0	0	0	0	0	0	0
1413	4	5	9	2d 19:53:49.75000	0d 01:02:26.36000	0.0007775	0.00287351	0.00074708	3.7246	C	1	30/08/2020 07:18	39.8088		0	0	0	0	0	0	0	0	0	0	0	0	0	0
1414	4	5	9	2d 19:58:49.75000	0d 01:07:26.36000	0.00083976	0.00310557	0.00074708	3.7301	C	1	30/08/2020 07:23	39.8888		0	0	0	0	0	0	0	0	0	0	0	0	0	0
1415	4	5	9	2d 20:03:49.75000	0d 01:12:26.36000	0.00090202	0.00333798	0.00074731	3.7354	C	1	30/08/2020 07:28	39.8568		0	0	0	0	0	0	0	0	0	0	0	0	0	0
1416	4	5	9	2d 20:08:49.75000	0d 01:17:26.36000	0.00096428	0.00357071	0.00074708	3.7407	C	1	30/08/2020 07:33	39.8728		0	0	0	0	0	0	0	0	0	0	0	0	0	0
1417	4	5	9	2d 20:13:49.75000	0d 01:22:26.36000	0.00102654	0.00380378	0.00074708	3.7458	C	1	30/08/2020 07:38	39.8568		0	0	0	0	0	0	0	0	0	0	0	0	0	0
1418	4	5	9	2d 20:18:49.75000	0d 01:27:26.36000	0.00108881	0.00403718	0.00074716	3.7511	C	1	30/08/2020 07:43	39.8408		0	0	0	0	0	0	0	0	0	0	0	0	0	0
1419	4	5	9	2d 20:23:49.75000	0d 01:32:26.36000	0.00115107	0.0042709	0.00074716	3.7566	C	1	30/08/2020 07:48	39.8728		0	0	0	0	0	0	0	0	0	0	0	0	0	0
1420	4	5	9	2d 20:28:49.75000	0d 01:37:26.36000	0.00121333	0.00450495	0.00074708	3.7615	C	1	30/08/2020 07:53	39.8408		0	0	0	0	0	0	0	0	0	0	0	0	0	0
1421	4	5	9	2d 20:33:49.75000	0d 01:42:26.36000	0.00127559	0.00473932	0.00074731	3.7671	C	1	30/08/2020 07:58	39.8568		0	0	0	0	0	0	0	0	0	0	0	0	0	0
1422	4	5	9	2d 20:38:49.75000	0d 01:47:26.36000	0.00133785	0.00497402	0.00074723	3.7723	C	1	30/08/2020 08:03	39.8408		0	0	0	0	0	0	0	0	0	0	0	0	0	0
1423	4	5	9	2d 20:43:49.75000	0d 01:52:26.36000	0.00140011	0.00520908	0.00074723	3.7781	C	1	30/08/2020 08:08	39.8408		0	0	0	0	0	0	0	0	0	0	0	0	0	0
1424	4	5	9	2d 20:48:49.75000	0d 01:57:26.36000	0.00146237	0.00544449	0.00074723	3.7841	C	1	30/08/2020 08:13	39.9209		0	0	0	0	0	0	0	0	0	0	0	0	0	0
1425	4	5	9	2d 20:53:49.75000	0d 02:02:26.36000	0.00152463	0.00568028	0.00074708	3.7903	C	1	30/08/2020 08:18	39.8248		0	0	0	0	0	0	0	0	0	0	0	0	0	0
1426	4	5	9	2d 20:58:49.75000	0d 02:07:26.36000	0.00158689	0.00591649	0.00074701	3.7971	C	1	30/08/2020 08:23	39.8408		0	0	0	0	0	0	0	0	0	0	0	0	0	0
1427	4	5	9	2d 21:03:49.75000	0d 02:12:26.36000	0.00164915	0.00615315	0.00074723	3.8048	C	1	30/08/2020 08:28	39.7927		0	0	0	0	0	0	0	0	0	0	0	0	0	0
1428	4	5	9	2d 21:08:49.75000	0d 02:17:26.36000	0.00171141	0.0063903	0.00074723	3.8131	C	1	30/08/2020 08:33	39.8248		0	0	0	0	0	0	0	0	0	0	0	0	0	0
1429	4	5	9	2d 21:13:49.75000	0d 02:22:26.36000	0.00177367	0.00662799	0.00074701	3.8224	C	1	30/08/2020 08:38	39.8888		0	0	0	0	0	0	0	0	0	0	0	0	0	0
1430	4	5	9	2d 21:18:49.75000	0d 02:27:26.36000	0.00183593	0.00686627	0.00074693	3.8323	C	1	30/08/2020 08:43	39.7927		0	0	0	0	0	0	0	0	0	0	0	0	0	0
1431	4	5	9	2d 21:23:20.18000	0d 02:31:56.79000	0.00189206	0.00708163	0.00074701	3.8425	C	5	30/08/2020 08:47	39.7287		0	0	0	0	0	0	0	0	0	0	0	0	0	0
1432	4	5	9	2d 21:27:35.08000	0d 02:36:11.69000	0.00194496	0.00728516	0.00074708	3.8526	C	5	30/08/2020 08:52	39.7927		0	0	0	0	0	0	0	0	0	0	0	0	0	0
1433	4	5	9	2d 21:31:29.87000	0d 02:40:06.48000	0.00199369	0.00747312	0.00074685	3.8627	C	5	30/08/2020 08:56	39.7927		0	0	0	0	0	0	0	0	0	0	0	0	0	0
1434	4	5	9	2d 21:35:16.34000	0d 02:43:52.95000	0.00204069	0.0076549	0.00074708	3.8727	C	5	30/08/2020 08:59	39.7126		0	0	0	0	0	0	0	0	0	0	0	0	0	0
1435	4	5	9	2d 21:38:48.70000	0d 02:47:25.31000	0.00208476	0.0078258	0.00074708	3.8828	C	5	30/08/2020 09:03	39.7607		0	0	0	0	0	0	0	0	0	0	0	0	0	0
1436	4	5	9	2d 21:42:10.75000	0d 02:50:47.36000	0.00212669	0.00798883	0.00074701	3.8929	C	5	30/08/2020 09:06	39.8728		0	0	0	0	0	0	0	0	0	0	0	0	0	0
1437	4	5	9	2d 21:45:23.32000	0d 02:53:59.93000	0.00216666	0.00814461	0.00074708	3.903	C	5	30/08/2020 09:10	39.7607		0	0	0	0	0	0	0	0	0	0	0	0	0	0
1438	4	5	9	2d 21:48:35.84000	0d 02:57:12.45000	0.00220661	0.00830074	0.00074716	3.913	C	5	30/08/2020 09:13	39.7287		0	0	0	0	0	0	0	0	0	0	0	0	0	0
1439	4	5	9	2d 21:51:41.27000	0d 03:00:17.88000	0.00224509	0.00845152	0.00074723	3.9231	C	5	30/08/2020 09:16	39.8248		0	0	0	0	0	0	0	0	0	0	0	0	0	0
1440	4	5	9	2d 21:54:46.14000	0d 03:03:22.75000	0.00228346	0.00860223	0.00074723	3.9332	C	5	30/08/2020 09:19	39.8568		0	0	0	0	0	0	0	0	0	0	0	0	0	0
1441	4	5	9	2d 21:57:45.73000	0d 03:06:22.34000	0.00232073	0.00874901	0.00074693	3.9434	C	5	30/08/2020 09:22	39.8088		0	0	0	0	0	0	0	0	0	0	0	0	0	0
1442	4	5	9	2d 22:00:44.45000	0d 03:09:21.06000	0.00235782	0.00889546	0.00074701	3.9535	C	5	30/08/2020 09:25	39.7927		0	0	0	0	0	0	0	0	0	0	0	0	0	0
1443	4	5	9	2d 22:03:39.46000	0d 03:12:16.07000	0.00239414	0.00903923	0.00074723	3.9637	C	5	30/08/2020 09:28	39.7126		0	0	0	0	0	0	0	0	0	0	0	0	0	0
1444	4	5	9	2d 22:06:34.11000	0d 03:15:10.72000	0.00243039	0.00918308	0.00074708	3.9738	C	5	30/08/2020 09:31	39.8408		0	0	0	0	0	0	0	0	0	0	0	0	0	0
1445	4	5	9	2d 22:09:29.38000	0d 03:18:05.99000	0.00246676	0.0093278	0.00074739	3.9838	C	5	30/08/2020 09:34	39.8088		0	0	0	0	0	0	0	0	0	0	0	0	0	0
1446	4	5	9	2d 22:12:18.82000	0d 03:20:55.43000	0.00250193	0.00946807	0.00074716	3.9939	C	5	30/08/2020 09:36	39.7287		0	0	0	0	0	0	0	0	0	0	0	0	0	0
1447	4	5	9	2d 22:15:09.30000	0d 03:23:45.91000	0.00253731	0.00960956	0.00074708	4.0041	C	5	30/08/2020 09:39	39.8248		0	0	0	0	0	0	0	0	0	0	0	0	0	0
1448	4	5	9	2d 22:17:57.42000	0d 03:26:34.03000	0.0025722	0.00974944	0.00074701	4.0142	C	5	30/08/2020 09:42	39.8248		0	0	0	0	0	0	0	0	0	0	0	0	0	0
1449	4	5	9	2d 22:20:44.92000	0d 03:29:21.53000	0.00260696	0.00988915	0.00074685	4.0243	C	5	30/08/2020 09:45	39.7607		0	0	0	0	0	0	0	0	0	0	0	0	0	0
1450	4	5	9	2d 22:23:28.30000	0d 03:32:04.91000	0.00264087	0.0100258	0.00074708	4.0343	C	5	30/08/2020 09:48	39.8408		0	0	0	0	0	0	0	0	0	0	0	0	0	0
1451	4	5	9	2d 22:26:14.54000	0d 03:34:51.15000	0.00267537	0.0101651	0.00074716	4.0444	C	5	30/08/2020 09:50	39.8248		0	0	0	0	0	0	0	0	0	0	0	0	0	0
1452	4	5	9	2d 22:28:56.10000	0d 03:37:32.71000	0.0027089	0.0103009	0.00074701	4.0545	C	5	30/08/2020 09:53	39.7126		0	0	0	0	0	0	0	0	0	0	0	0	0	0
1453	4	5	9	2d 22:31:35.81000	0d 03:40:12.42000	0.00274205	0.0104355	0.00074716	4.0645	C	5	30/08/2020 09:56	39.8248		0	0	0	0	0	0	0	0	0	0	0	0	0	0
1454	4	5	9	2d 22:34:11.48000	0d 03:42:48.09000	0.00277435	0.0105669	0.00074716	4.0746	C	5	30/08/2020 09:58	39.7607		0	0	0	0	0	0	0	0	0	0	0	0	0	0
1455	4	5	9	2d 22:36:45.84000	0d 03:45:22.45000	0.00280639	0.0106976	0.00074716	4.0847	C	5	30/08/2020 10:01	39.8408		0	0	0	0	0	0	0	0	0	0	0	0	0	0
1456	4	5	9	2d 22:39:20.11000	0d 03:47:56.72000	0.0028384	0.0108286	0.00074716	4.0949	C	5	30/08/2020 10:03	39.7447		0	0	0	0	0	0	0	0	0	0	0	0	0	0
1457	4	5	9	2d 22:41:55.40000	0d 03:50:32.01000	0.00287063	0.0109607	0.00074723	4.1051	C	5	30/08/2020 10:06	39.8728		0	0	0	0	0	0	0	0	0	0	0	0	0	0
1458	4	5	9	2d 22:44:25.90000	0d 03:53:02.51000	0.00290187	0.0110891	0.00074678	4.1152	C	5	30/08/2020 10:09	39.8088		0	0	0	0	0	0	0	0	0	0	0	0	0	0
1459	4	5	9	2d 22:46:53.15000	0d 03:55:29.76000	0.00293243	0.011215	0.00074708	4.1253	C	5	30/08/2020 10:11	39.7927		0	0	0	0	0	0	0	0	0	0	0	0	0	0
1460	4	5	9	2d 22:49:17.95000	0d 03:57:54.56000	0.00296248	0.0113391	0.00074708	4.1353	C	5	30/08/2020 10:13	39.8248		0	0	0	0	0	0	0	0	0	0	0	0	0	0
1461	4	5	9	2d 22:51:41.27000	0d 04:00:17.88000	0.00299222	0.0114622	0.00074708	4.1454	C	5	30/08/2020 10:16	39.8088		0	0	0	0	0	0	0	0	0	0	0	0	0	0
1462	4	5	9	2d 22:54:03.85000	0d 04:02:40.46000	0.00302181	0.0115851	0.00074739	4.1556	C	5	30/08/2020 10:18	39.7447		0	0	0	0	0	0	0	0	0	0	0	0	0	0
1463	4	5	9	2d 22:56:30.87000	0d 04:05:07.48000	0.00305232	0.011712	0.00074723	4.1657	C	5	30/08/2020 10:21	39.7447		0	0	0	0	0	0	0	0	0	0	0	0	0	0
1464	4	5	9	2d 22:58:50.81000	0d 04:07:27.42000	0.00308137	0.0118331	0.00074723	4.1758	C	5	30/08/2020 10:23	39.8088		0	0	0	0	0	0	0	0	0	0	0	0	0	0
1465	4	5	9	2d 23:01:08.62000	0d 04:09:45.23000	0.00310997	0.0119527	0.00074731	4.1859	C	5	30/08/2020 10:25	39.7927		0	0	0	0	0	0	0	0	0	0	0	0	0	0
1466	4	5	9	2d 23:03:25.93000	0d 04:12:02.54000	0.00313846	0.0120721	0.00074708	4.1959	C	5	30/08/2020 10:28	39.7607		0	0	0	0	0	0	0	0	0	0	0	0	0	0
1467	4	5	9	2d 23:04:21.39000	0d 04:12:58.00000	0.00314997	0.0121204	0.00074701	4.2	C	133	30/08/2020 10:28	39.6806		0	0	0	0	0	0	0	0	0	0	0	0	0	0
1468	4	5	10	2d 23:04:21.40000	0d 00:00:00.01000	0.00314997	0.0121204	0.00079873	4.2004	C	0	30/08/2020 10:28	39.6806		0	0	0	0	0	0	0	0	0	0	0	0	0	0
1469	4	5	10	2d 23:04:35.46000	0d 00:00:14.07000	0.00315291	0.0121328	0.00069871	4.2005	C	4	30/08/2020 10:29	39.7126		0	0	0	0	0	0	0	0	0	0	0	0	0	0
1470	4	5	10	2d 23:04:50.10000	0d 00:00:28.71000	0.00315554	0.0121438	0.00059846	4.2004	C	4	30/08/2020 10:29	39.7287		0	0	0	0	0	0	0	0	0	0	0	0	0	0
1471	4	5	10	2d 23:05:09.58000	0d 00:00:48.19000	0.00315849	0.0121562	0.00049836	4.2002	C	4	30/08/2020 10:29	39.7607		0	0	0	0	0	0	0	0	0	0	0	0	0	0
1472	4	5	10	2d 23:05:36.59000	0d 00:01:15.20000	0.00316184	0.0121703	0.00039834	4.2002	C	4	30/08/2020 10:30	39.7927		0	0	0	0	0	0	0	0	0	0	0	0	0	0
1473	4	5	10	2d 23:06:13.89000	0d 00:01:52.50000	0.0031654	0.0121852	0.00029831	4.2002	C	4	30/08/2020 10:30	39.7447		0	0	0	0	0	0	0	0	0	0	0	0	0	0
1474	4	5	10	2d 23:07:12.65000	0d 00:02:51.26000	0.00316936	0.0122019	0.00019829	4.1999	C	4	30/08/2020 10:31	39.7927		0	0	0	0	0	0	0	0	0	0	0	0	0	0
1475	4	5	10	2d 23:09:11.26000	0d 00:04:49.87000	0.00317392	0.012221	0.00009827	4.2002	C	4	30/08/2020 10:33	39.8088		0	0	0	0	0	0	0	0	0	0	0	0	0	0
1476	4	5	10	2d 23:10:02.61000	0d 00:05:41.22000	0.00317516	0.0122262	0.00007469	4.2	C	132	30/08/2020 10:34	39.8248		0	0	0	0	0	0	0	0	0	0	0	0	0	0
1477	4	5	11	2d 23:10:02.62000	0d 00:00:00.01000	0	0	0	4.1993	R	0	30/08/2020 10:34	39.8248		0	0	0	0	0	0	0	0	0	0	0	0	0	0
1478	4	5	11	2d 23:10:04.62000	0d 00:00:02.01000	0	0	0	4.1993	R	1	30/08/2020 10:34	39.8248		0	0	0	0	0	0	0	0	0	0	0	0	0	0
1479	4	5	11	2d 23:10:06.62000	0d 00:00:04.01000	0	0	0	4.1993	R	1	30/08/2020 10:34	39.8248		0	0	0	0	0	0	0	0	0	0	0	0	0	0
1480	4	5	11	2d 23:10:08.62000	0d 00:00:06.01000	0	0	0	4.1991	R	1	30/08/2020 10:34	39.8408		0	0	0	0	0	0	0	0	0	0	0	0	0	0
1481	4	5	11	2d 23:10:10.62000	0d 00:00:08.01000	0	0	0	4.1993	R	1	30/08/2020 10:34	39.8408		0	0	0	0	0	0	0	0	0	0	0	0	0	0
1482	4	5	11	2d 23:10:12.61000	0d 00:00:10.00000	0	0	0	4.1991	R	129	30/08/2020 10:34	39.8248		0	0	0	0	0	0	0	0	0	0	0	0	0	0
1483	4	5	12	2d 23:10:12.65000	0d 00:00:00.04000	0.00000001	0.00000003	0.00074769	4.1935	D	0	30/08/2020 10:34	39.8248		0	0	0	0	0	0	0	0	0	0	0	0	0	0
1484	4	5	12	2d 23:11:17.57000	0d 00:01:04.96000	0.00001348	0.00005645	0.00074731	4.1834	D	5	30/08/2020 10:35	39.7447		0	0	0	0	0	0	0	0	0	0	0	0	0	0
1485	4	5	12	2d 23:13:16.55000	0d 00:03:03.94000	0.00003817	0.00015962	0.00074716	4.1733	D	5	30/08/2020 10:37	39.7447		0	0	0	0	0	0	0	0	0	0	0	0	0	0
1486	4	5	12	2d 23:15:21.78000	0d 00:05:09.17000	0.00006416	0.00026796	0.00074701	4.1633	D	5	30/08/2020 10:40	39.7927		0	0	0	0	0	0	0	0	0	0	0	0	0	0
1487	4	5	12	2d 23:17:33.11000	0d 00:07:20.50000	0.00009142	0.0003813	0.00074723	4.1532	D	5	30/08/2020 10:42	39.8088		0	0	0	0	0	0	0	0	0	0	0	0	0	0
1488	4	5	12	2d 23:19:44.02000	0d 00:09:31.41000	0.00011859	0.000494	0.00074716	4.1431	D	5	30/08/2020 10:44	39.7447		0	0	0	0	0	0	0	0	0	0	0	0	0	0
1489	4	5	12	2d 23:21:57.97000	0d 00:11:45.36000	0.00014639	0.00060904	0.00074685	4.1331	D	5	30/08/2020 10:46	39.7767		0	0	0	0	0	0	0	0	0	0	0	0	0	0
1490	4	5	12	2d 23:24:12.74000	0d 00:14:00.13000	0.00017436	0.0007245	0.00074693	4.123	D	5	30/08/2020 10:48	39.8088		0	0	0	0	0	0	0	0	0	0	0	0	0	0
1491	4	5	12	2d 23:26:30.43000	0d 00:16:17.82000	0.00020293	0.00084218	0.00074723	4.1129	D	5	30/08/2020 10:51	39.8568		0	0	0	0	0	0	0	0	0	0	0	0	0	0
1492	4	5	12	2d 23:28:52.25000	0d 00:18:39.64000	0.00023236	0.00096309	0.00074693	4.1027	D	5	30/08/2020 10:53	39.8248		0	0	0	0	0	0	0	0	0	0	0	0	0	0
1493	4	5	12	2d 23:31:15.68000	0d 00:21:03.07000	0.00026213	0.00108507	0.00074708	4.0926	D	5	30/08/2020 10:55	39.6966		0	0	0	0	0	0	0	0	0	0	0	0	0	0
1494	4	5	12	2d 23:33:38.78000	0d 00:23:26.17000	0.00029183	0.00120647	0.00074708	4.0826	D	5	30/08/2020 10:58	39.7767		0	0	0	0	0	0	0	0	0	0	0	0	0	0
1495	4	5	12	2d 23:36:04.86000	0d 00:25:52.25000	0.00032215	0.00133009	0.00074708	4.0725	D	5	30/08/2020 11:00	39.7927		0	0	0	0	0	0	0	0	0	0	0	0	0	0
1496	4	5	12	2d 23:38:34.34000	0d 00:28:21.73000	0.00035317	0.00145628	0.00074716	4.0623	D	5	30/08/2020 11:03	39.7927		0	0	0	0	0	0	0	0	0	0	0	0	0	0
1497	4	5	12	2d 23:41:10.28000	0d 00:30:57.67000	0.00038553	0.00158759	0.00074701	4.0522	D	5	30/08/2020 11:05	39.7447		0	0	0	0	0	0	0	0	0	0	0	0	0	0
1498	4	5	12	2d 23:43:35.19000	0d 00:33:22.58000	0.00041561	0.00170931	0.00074708	4.0421	D	5	30/08/2020 11:08	39.8408		0	0	0	0	0	0	0	0	0	0	0	0	0	0
1499	4	5	12	2d 23:46:05.91000	0d 00:35:53.30000	0.00044689	0.0018356	0.00074708	4.032	D	5	30/08/2020 11:10	39.8088		0	0	0	0	0	0	0	0	0	0	0	0	0	0
1500	4	5	12	2d 23:48:38.07000	0d 00:38:25.46000	0.00047846	0.00196277	0.00074685	4.022	D	5	30/08/2020 11:13	39.7607		0	0	0	0	0	0	0	0	0	0	0	0	0	0
1501	4	5	12	2d 23:51:11.84000	0d 00:40:59.23000	0.00051038	0.00209097	0.00074723	4.0119	D	5	30/08/2020 11:15	39.8248		0	0	0	0	0	0	0	0	0	0	0	0	0	0
1502	4	5	12	2d 23:53:48.38000	0d 00:43:35.77000	0.00054286	0.00222114	0.00074701	4.0018	D	5	30/08/2020 11:18	39.7927		0	0	0	0	0	0	0	0	0	0	0	0	0	0
1503	4	5	12	2d 23:56:26.05000	0d 00:46:13.44000	0.00057559	0.00235193	0.00074701	3.9916	D	5	30/08/2020 11:21	39.6806		0	0	0	0	0	0	0	0	0	0	0	0	0	0
1504	4	5	12	2d 23:59:07.25000	0d 00:48:54.64000	0.00060904	0.00248531	0.00074731	3.9815	D	5	30/08/2020 11:23	39.7927		0	0	0	0	0	0	0	0	0	0	0	0	0	0
1505	4	5	12	3d 00:01:49.69000	0d 00:51:37.08000	0.00064275	0.00261937	0.00074723	3.9715	D	5	30/08/2020 11:26	39.7287		0	0	0	0	0	0	0	0	0	0	0	0	0	0
1506	4	5	12	3d 00:04:37.93000	0d 00:54:25.32000	0.00067767	0.00275787	0.00074708	3.9612	D	5	30/08/2020 11:29	39.7767		0	0	0	0	0	0	0	0	0	0	0	0	0	0
1507	4	5	12	3d 00:07:30.74000	0d 00:57:18.13000	0.00071353	0.00289976	0.00074723	3.9512	D	5	30/08/2020 11:32	39.7927		0	0	0	0	0	0	0	0	0	0	0	0	0	0
1508	4	5	12	3d 00:10:20.18000	0d 01:00:07.57000	0.0007487	0.00303853	0.00074716	3.9411	D	5	30/08/2020 11:34	39.7447		0	0	0	0	0	0	0	0	0	0	0	0	0	0
1509	4	5	12	3d 00:13:11.45000	0d 01:02:58.84000	0.00078424	0.00317844	0.00074716	3.931	D	5	30/08/2020 11:37	39.6966		0	0	0	0	0	0	0	0	0	0	0	0	0	0
1510	4	5	12	3d 00:16:01.46000	0d 01:05:48.85000	0.00081953	0.00331697	0.00074716	3.921	D	5	30/08/2020 11:40	39.7767		0	0	0	0	0	0	0	0	0	0	0	0	0	0
1511	4	5	12	3d 00:19:00.51000	0d 01:08:47.90000	0.00085669	0.00346249	0.00074716	3.9109	D	5	30/08/2020 11:43	39.7607		0	0	0	0	0	0	0	0	0	0	0	0	0	0
1512	4	5	12	3d 00:21:58.56000	0d 01:11:45.95000	0.00089364	0.00360682	0.00074708	3.9008	D	5	30/08/2020 11:46	39.7287		0	0	0	0	0	0	0	0	0	0	0	0	0	0
1513	4	5	12	3d 00:24:58.63000	0d 01:14:46.02000	0.00093101	0.00375241	0.00074731	3.8907	D	5	30/08/2020 11:49	39.7927		0	0	0	0	0	0	0	0	0	0	0	0	0	0
1514	4	5	12	3d 00:28:02.54000	0d 01:17:49.93000	0.00096918	0.00390072	0.00074716	3.8807	D	5	30/08/2020 11:52	39.7927		0	0	0	0	0	0	0	0	0	0	0	0	0	0
1515	4	5	12	3d 00:31:12.25000	0d 01:20:59.64000	0.00100855	0.00405332	0.00074716	3.8706	D	5	30/08/2020 11:55	39.7607		0	0	0	0	0	0	0	0	0	0	0	0	0	0
1516	4	5	12	3d 00:34:29.28000	0d 01:24:16.67000	0.00104944	0.00421139	0.00074701	3.8605	D	5	30/08/2020 11:59	39.8088		0	0	0	0	0	0	0	0	0	0	0	0	0	0
1517	4	5	12	3d 00:37:53.79000	0d 01:27:41.18000	0.00109188	0.00437503	0.00074716	3.8503	D	5	30/08/2020 12:02	39.8088		0	0	0	0	0	0	0	0	0	0	0	0	0	0
1518	4	5	12	3d 00:41:27.05000	0d 01:31:14.44000	0.00113614	0.00454523	0.00074716	3.8402	D	5	30/08/2020 12:06	39.7607		0	0	0	0	0	0	0	0	0	0	0	0	0	0
1519	4	5	12	3d 00:45:08.14000	0d 01:34:55.53000	0.00118202	0.00472121	0.00074716	3.8302	D	5	30/08/2020 12:09	39.7927		0	0	0	0	0	0	0	0	0	0	0	0	0	0
1520	4	5	12	3d 00:49:05.72000	0d 01:38:53.11000	0.00123133	0.00490982	0.00074708	3.8201	D	5	30/08/2020 12:13	39.6966		0	0	0	0	0	0	0	0	0	0	0	0	0	0
1521	4	5	12	3d 00:53:22.75000	0d 01:43:10.14000	0.00128467	0.00511333	0.00074708	3.81	D	5	30/08/2020 12:18	39.7927		0	0	0	0	0	0	0	0	0	0	0	0	0	0
1522	4	5	12	3d 00:57:57.13000	0d 01:47:44.52000	0.00134162	0.00533	0.00074708	3.8	D	5	30/08/2020 12:22	39.7927		0	0	0	0	0	0	0	0	0	0	0	0	0	0
1523	4	5	12	3d 01:02:57.12000	0d 01:52:44.51000	0.00140388	0.00556627	0.00074716	3.7899	D	5	30/08/2020 12:27	39.8568		0	0	0	0	0	0	0	0	0	0	0	0	0	0
1524	4	5	12	3d 01:07:57.12000	0d 01:57:44.51000	0.00146614	0.00580195	0.00074731	3.781	D	1	30/08/2020 12:32	39.7607		0	0	0	0	0	0	0	0	0	0	0	0	0	0
1525	4	5	12	3d 01:12:57.12000	0d 02:02:44.51000	0.0015284	0.00603709	0.00074739	3.7723	D	1	30/08/2020 12:37	39.7767		0	0	0	0	0	0	0	0	0	0	0	0	0	0
1526	4	5	12	3d 01:17:57.12000	0d 02:07:44.51000	0.00159066	0.00627172	0.00074716	3.7649	D	1	30/08/2020 12:42	39.7607		0	0	0	0	0	0	0	0	0	0	0	0	0	0
1527	4	5	12	3d 01:22:57.12000	0d 02:12:44.51000	0.00165292	0.0065059	0.00074723	3.7575	D	1	30/08/2020 12:47	39.7607		0	0	0	0	0	0	0	0	0	0	0	0	0	0
1528	4	5	12	3d 01:27:57.12000	0d 02:17:44.51000	0.00171518	0.00673964	0.00074708	3.7508	D	1	30/08/2020 12:52	39.8088		0	0	0	0	0	0	0	0	0	0	0	0	0	0
1529	4	5	12	3d 01:32:57.12000	0d 02:22:44.51000	0.00177744	0.00697297	0.00074716	3.7444	D	1	30/08/2020 12:57	39.7447		0	0	0	0	0	0	0	0	0	0	0	0	0	0
1530	4	5	12	3d 01:37:57.12000	0d 02:27:44.51000	0.0018397	0.00720591	0.00074723	3.7383	D	1	30/08/2020 13:02	39.7287		0	0	0	0	0	0	0	0	0	0	0	0	0	0
1531	4	5	12	3d 01:42:57.12000	0d 02:32:44.51000	0.00190196	0.00743847	0.00074716	3.7322	D	1	30/08/2020 13:07	39.7447		0	0	0	0	0	0	0	0	0	0	0	0	0	0
1532	4	5	12	3d 01:47:57.12000	0d 02:37:44.51000	0.00196422	0.00767065	0.00074701	3.7261	D	1	30/08/2020 13:12	39.7126		0	0	0	0	0	0	0	0	0	0	0	0	0	0
1533	4	5	12	3d 01:52:57.12000	0d 02:42:44.51000	0.00202648	0.00790245	0.00074701	3.7201	D	1	30/08/2020 13:17	39.8088		0	0	0	0	0	0	0	0	0	0	0	0	0	0
1534	4	5	12	3d 01:57:57.12000	0d 02:47:44.51000	0.00208874	0.00813387	0.00074701	3.7137	D	1	30/08/2020 13:22	39.7126		0	0	0	0	0	0	0	0	0	0	0	0	0	0
1535	4	5	12	3d 02:02:57.12000	0d 02:52:44.51000	0.002151	0.00836491	0.00074723	3.7078	D	1	30/08/2020 13:27	39.7126		0	0	0	0	0	0	0	0	0	0	0	0	0	0
1536	4	5	12	3d 02:07:57.12000	0d 02:57:44.51000	0.00221326	0.00859556	0.00074701	3.7011	D	1	30/08/2020 13:32	39.6806		0	0	0	0	0	0	0	0	0	0	0	0	0	0
1537	4	5	12	3d 02:12:57.12000	0d 03:02:44.51000	0.00227552	0.00882579	0.00074723	3.6945	D	1	30/08/2020 13:37	39.7927		0	0	0	0	0	0	0	0	0	0	0	0	0	0
1538	4	5	12	3d 02:17:57.12000	0d 03:07:44.51000	0.00233779	0.00905559	0.00074716	3.6873	D	1	30/08/2020 13:42	39.7767		0	0	0	0	0	0	0	0	0	0	0	0	0	0
1539	4	5	12	3d 02:22:57.12000	0d 03:12:44.51000	0.00240005	0.00928495	0.00074708	3.6802	D	1	30/08/2020 13:47	39.6806		0	0	0	0	0	0	0	0	0	0	0	0	0	0
1540	4	5	12	3d 02:27:57.12000	0d 03:17:44.51000	0.00246231	0.00951383	0.00074701	3.6721	D	1	30/08/2020 13:52	39.6646		0	0	0	0	0	0	0	0	0	0	0	0	0	0
1541	4	5	12	3d 02:32:57.12000	0d 03:22:44.51000	0.00252457	0.0097422	0.00074716	3.6638	D	1	30/08/2020 13:57	39.6486		0	0	0	0	0	0	0	0	0	0	0	0	0	0
1542	4	5	12	3d 02:37:57.12000	0d 03:27:44.51000	0.00258683	0.00997003	0.00074716	3.6545	D	1	30/08/2020 14:02	39.7927		0	0	0	0	0	0	0	0	0	0	0	0	0	0
1543	4	5	12	3d 02:42:57.12000	0d 03:32:44.51000	0.00264909	0.0101973	0.00074723	3.6448	D	1	30/08/2020 14:07	39.6966		0	0	0	0	0	0	0	0	0	0	0	0	0	0
1544	4	5	12	3d 02:47:31.28000	0d 03:37:18.67000	0.00270599	0.0104044	0.00074701	3.6347	D	5	30/08/2020 14:12	39.8408		0	0	0	0	0	0	0	0	0	0	0	0	0	0
1545	4	5	12	3d 02:51:39.06000	0d 03:41:26.45000	0.00275741	0.010591	0.00074685	3.6246	D	5	30/08/2020 14:16	39.6966		0	0	0	0	0	0	0	0	0	0	0	0	0	0
1546	4	5	12	3d 02:55:10.08000	0d 03:44:57.47000	0.0028012	0.0107496	0.00074716	3.6146	D	5	30/08/2020 14:19	39.8248		0	0	0	0	0	0	0	0	0	0	0	0	0	0
1547	4	5	12	3d 02:58:08.79000	0d 03:47:56.18000	0.00283829	0.0108835	0.00074716	3.6045	D	5	30/08/2020 14:22	39.7126		0	0	0	0	0	0	0	0	0	0	0	0	0	0
1548	4	5	12	3d 03:00:34.17000	0d 03:50:21.56000	0.00286846	0.0109921	0.00074731	3.5944	D	5	30/08/2020 14:25	39.7447		0	0	0	0	0	0	0	0	0	0	0	0	0	0
1549	4	5	12	3d 03:02:30.30000	0d 03:52:17.69000	0.00289257	0.0110786	0.00074708	3.5842	D	5	30/08/2020 14:27	39.7607		0	0	0	0	0	0	0	0	0	0	0	0	0	0
1550	4	5	12	3d 03:04:02.58000	0d 03:53:49.97000	0.00291172	0.0111471	0.00074716	3.5741	D	5	30/08/2020 14:28	39.8248		0	0	0	0	0	0	0	0	0	0	0	0	0	0
1551	4	5	12	3d 03:05:11.19000	0d 03:54:58.58000	0.00292596	0.011198	0.00074723	3.5639	D	5	30/08/2020 14:29	39.6966		0	0	0	0	0	0	0	0	0	0	0	0	0	0
1552	4	5	12	3d 03:06:09.71000	0d 03:55:57.10000	0.0029381	0.0112412	0.00074716	3.5538	D	5	30/08/2020 14:30	39.7767		0	0	0	0	0	0	0	0	0	0	0	0	0	0
1553	4	5	12	3d 03:06:56.12000	0d 03:56:43.51000	0.00294773	0.0112754	0.00074739	3.5438	D	5	30/08/2020 14:31	39.7126		0	0	0	0	0	0	0	0	0	0	0	0	0	0
1554	4	5	12	3d 03:07:34.49000	0d 03:57:21.88000	0.0029557	0.0113035	0.00074731	3.5337	D	5	30/08/2020 14:32	39.7607		0	0	0	0	0	0	0	0	0	0	0	0	0	0
1555	4	5	12	3d 03:08:05.98000	0d 03:57:53.37000	0.00296223	0.0113266	0.00074701	3.5236	D	5	30/08/2020 14:32	39.7447		0	0	0	0	0	0	0	0	0	0	0	0	0	0
1556	4	5	12	3d 03:08:31.34000	0d 03:58:18.73000	0.00296749	0.0113451	0.00074723	3.5135	D	5	30/08/2020 14:33	39.6806		0	0	0	0	0	0	0	0	0	0	0	0	0	0
1557	4	5	12	3d 03:08:53.65000	0d 03:58:41.04000	0.00297212	0.0113614	0.00074701	3.5035	D	5	30/08/2020 14:33	39.7287		0	0	0	0	0	0	0	0	0	0	0	0	0	0
1558	4	5	12	3d 03:09:12.59000	0d 03:58:59.98000	0.00297605	0.0113751	0.00074701	3.4934	D	5	30/08/2020 14:33	39.7607		0	0	0	0	0	0	0	0	0	0	0	0	0	0
1559	4	5	12	3d 03:09:30.28000	0d 03:59:17.67000	0.00297973	0.0113879	0.00074708	3.4832	D	5	30/08/2020 14:34	39.7767		0	0	0	0	0	0	0	0	0	0	0	0	0	0
1560	4	5	12	3d 03:09:46.88000	0d 03:59:34.27000	0.00298317	0.0113999	0.00074716	3.4731	D	5	30/08/2020 14:34	39.7447		0	0	0	0	0	0	0	0	0	0	0	0	0	0
1561	4	5	12	3d 03:10:03.45000	0d 03:59:50.84000	0.00298661	0.0114118	0.00074723	3.463	D	5	30/08/2020 14:34	39.6646		0	0	0	0	0	0	0	0	0	0	0	0	0	0
1562	4	5	12	3d 03:10:19.98000	0d 04:00:07.37000	0.00299004	0.0114237	0.00074708	3.4528	D	5	30/08/2020 14:34	39.7126		0	0	0	0	0	0	0	0	0	0	0	0	0	0
1563	4	5	12	3d 03:10:37.70000	0d 04:00:25.09000	0.00299372	0.0114364	0.00074723	3.4427	D	5	30/08/2020 14:35	39.7447		0	0	0	0	0	0	0	0	0	0	0	0	0	0
1564	4	5	12	3d 03:10:54.37000	0d 04:00:41.76000	0.00299718	0.0114483	0.00074701	3.4325	D	5	30/08/2020 14:35	39.7607		0	0	0	0	0	0	0	0	0	0	0	0	0	0
1565	4	5	12	3d 03:11:12.04000	0d 04:00:59.43000	0.00300084	0.0114608	0.00074708	3.4224	D	5	30/08/2020 14:35	39.7767		0	0	0	0	0	0	0	0	0	0	0	0	0	0
1566	4	5	12	3d 03:11:29.14000	0d 04:01:16.53000	0.00300439	0.011473	0.00074716	3.4122	D	5	30/08/2020 14:36	39.7927		0	0	0	0	0	0	0	0	0	0	0	0	0	0
1567	4	5	12	3d 03:11:49.42000	0d 04:01:36.81000	0.0030086	0.0114873	0.00074716	3.4018	D	5	30/08/2020 14:36	39.8088		0	0	0	0	0	0	0	0	0	0	0	0	0	0
1568	4	5	12	3d 03:12:15.03000	0d 04:02:02.42000	0.00301392	0.0115054	0.00074708	3.3918	D	5	30/08/2020 14:36	39.8248		0	0	0	0	0	0	0	0	0	0	0	0	0	0
1569	4	5	12	3d 03:12:45.10000	0d 04:02:32.49000	0.00302016	0.0115265	0.00074723	3.3816	D	5	30/08/2020 14:37	39.8248		0	0	0	0	0	0	0	0	0	0	0	0	0	0
1570	4	5	12	3d 03:13:24.29000	0d 04:03:11.68000	0.00302829	0.011554	0.00074708	3.3715	D	5	30/08/2020 14:38	39.7126		0	0	0	0	0	0	0	0	0	0	0	0	0	0
1571	4	5	12	3d 03:14:15.62000	0d 04:04:03.01000	0.00303894	0.0115898	0.00074678	3.3614	D	5	30/08/2020 14:38	39.7767		0	0	0	0	0	0	0	0	0	0	0	0	0	0
1572	4	5	12	3d 03:15:05.14000	0d 04:04:52.53000	0.00304922	0.0116243	0.00074746	3.3512	D	5	30/08/2020 14:39	39.6646		0	0	0	0	0	0	0	0	0	0	0	0	0	0
1573	4	5	12	3d 03:15:54.28000	0d 04:05:41.67000	0.00305942	0.0116584	0.00074708	3.3411	D	5	30/08/2020 14:40	39.7607		0	0	0	0	0	0	0	0	0	0	0	0	0	0
1574	4	5	12	3d 03:16:30.41000	0d 04:06:17.80000	0.00306692	0.0116835	0.00074731	3.331	D	5	30/08/2020 14:41	39.7607		0	0	0	0	0	0	0	0	0	0	0	0	0	0
1575	4	5	12	3d 03:17:01.36000	0d 04:06:48.75000	0.00307334	0.0117048	0.00074716	3.321	D	5	30/08/2020 14:41	39.6966		0	0	0	0	0	0	0	0	0	0	0	0	0	0
1576	4	5	12	3d 03:17:27.49000	0d 04:07:14.88000	0.00307876	0.0117228	0.00074723	3.3109	D	5	30/08/2020 14:42	39.7607		0	0	0	0	0	0	0	0	0	0	0	0	0	0
1577	4	5	12	3d 03:17:52.57000	0d 04:07:39.96000	0.00308397	0.01174	0.00074723	3.3007	D	5	30/08/2020 14:42	39.7607		0	0	0	0	0	0	0	0	0	0	0	0	0	0
1578	4	5	12	3d 03:18:15.66000	0d 04:08:03.05000	0.00308876	0.0117558	0.00074731	3.2906	D	5	30/08/2020 14:42	39.7126		0	0	0	0	0	0	0	0	0	0	0	0	0	0
1579	4	5	12	3d 03:18:34.61000	0d 04:08:22.00000	0.00309269	0.0117687	0.00074708	3.2804	D	5	30/08/2020 14:43	39.6646		0	0	0	0	0	0	0	0	0	0	0	0	0	0
1580	4	5	12	3d 03:18:51.02000	0d 04:08:38.41000	0.0030961	0.0117799	0.00074708	3.2703	D	5	30/08/2020 14:43	39.7287		0	0	0	0	0	0	0	0	0	0	0	0	0	0
1581	4	5	12	3d 03:19:06.02000	0d 04:08:53.41000	0.00309921	0.0117901	0.00074708	3.2601	D	5	30/08/2020 14:43	39.7447		0	0	0	0	0	0	0	0	0	0	0	0	0	0
1582	4	5	12	3d 03:19:19.89000	0d 04:09:07.28000	0.00310209	0.0117994	0.00074693	3.2497	D	5	30/08/2020 14:43	39.7607		0	0	0	0	0	0	0	0	0	0	0	0	0	0
1583	4	5	12	3d 03:19:33.16000	0d 04:09:20.55000	0.00310485	0.0118084	0.00074701	3.2395	D	5	30/08/2020 14:44	39.7767		0	0	0	0	0	0	0	0	0	0	0	0	0	0
1584	4	5	12	3d 03:19:45.25000	0d 04:09:32.64000	0.00310735	0.0118165	0.00074716	3.2294	D	5	30/08/2020 14:44	39.7767		0	0	0	0	0	0	0	0	0	0	0	0	0	0
1585	4	5	12	3d 03:19:56.58000	0d 04:09:43.97000	0.00310971	0.0118241	0.00074723	3.2193	D	5	30/08/2020 14:44	39.7927		0	0	0	0	0	0	0	0	0	0	0	0	0	0
1586	4	5	12	3d 03:20:07.21000	0d 04:09:54.60000	0.00311191	0.0118312	0.00074708	3.2093	D	5	30/08/2020 14:44	39.7767		0	0	0	0	0	0	0	0	0	0	0	0	0	0
1587	4	5	12	3d 03:20:17.22000	0d 04:10:04.61000	0.00311399	0.0118378	0.00074716	3.1992	D	5	30/08/2020 14:44	39.8088		0	0	0	0	0	0	0	0	0	0	0	0	0	0
1588	4	5	12	3d 03:20:26.87000	0d 04:10:14.26000	0.00311599	0.0118442	0.00074701	3.1888	D	5	30/08/2020 14:45	39.8088		0	0	0	0	0	0	0	0	0	0	0	0	0	0
1589	4	5	12	3d 03:20:36.07000	0d 04:10:23.46000	0.0031179	0.0118503	0.00074716	3.1788	D	5	30/08/2020 14:45	39.8248		0	0	0	0	0	0	0	0	0	0	0	0	0	0
1590	4	5	12	3d 03:20:44.60000	0d 04:10:31.99000	0.00311967	0.0118559	0.00074701	3.1687	D	5	30/08/2020 14:45	39.8088		0	0	0	0	0	0	0	0	0	0	0	0	0	0
1591	4	5	12	3d 03:20:52.66000	0d 04:10:40.05000	0.00312134	0.0118612	0.00074708	3.1586	D	5	30/08/2020 14:45	39.8408		0	0	0	0	0	0	0	0	0	0	0	0	0	0
1592	4	5	12	3d 03:21:00.40000	0d 04:10:47.79000	0.00312295	0.0118663	0.00074701	3.1484	D	5	30/08/2020 14:45	39.8088		0	0	0	0	0	0	0	0	0	0	0	0	0	0
1593	4	5	12	3d 03:21:08.04000	0d 04:10:55.43000	0.00312454	0.0118712	0.00074716	3.1382	D	5	30/08/2020 14:45	39.8088		0	0	0	0	0	0	0	0	0	0	0	0	0	0
1594	4	5	12	3d 03:21:15.61000	0d 04:11:03.00000	0.00312611	0.0118762	0.00074723	3.1278	D	5	30/08/2020 14:45	39.8248		0	0	0	0	0	0	0	0	0	0	0	0	0	0
1595	4	5	12	3d 03:21:22.72000	0d 04:11:10.11000	0.00312758	0.0118808	0.00074731	3.1176	D	5	30/08/2020 14:46	39.8248		0	0	0	0	0	0	0	0	0	0	0	0	0	0
1596	4	5	12	3d 03:21:29.41000	0d 04:11:16.80000	0.00312897	0.0118851	0.00074708	3.1073	D	5	30/08/2020 14:46	39.8248		0	0	0	0	0	0	0	0	0	0	0	0	0	0
1597	4	5	12	3d 03:21:35.83000	0d 04:11:23.22000	0.0031303	0.0118892	0.00074716	3.0973	D	5	30/08/2020 14:46	39.7767		0	0	0	0	0	0	0	0	0	0	0	0	0	0
1598	4	5	12	3d 03:21:42.13000	0d 04:11:29.52000	0.00313161	0.0118933	0.00074708	3.0869	D	5	30/08/2020 14:46	39.7126		0	0	0	0	0	0	0	0	0	0	0	0	0	0
1599	4	5	12	3d 03:21:48.18000	0d 04:11:35.57000	0.00313287	0.0118971	0.00074701	3.0768	D	5	30/08/2020 14:46	39.6966		0	0	0	0	0	0	0	0	0	0	0	0	0	0
1600	4	5	12	3d 03:21:54.07000	0d 04:11:41.46000	0.00313409	0.0119009	0.00074701	3.0666	D	5	30/08/2020 14:46	39.7126		0	0	0	0	0	0	0	0	0	0	0	0	0	0
1601	4	5	12	3d 03:21:59.66000	0d 04:11:47.05000	0.00313525	0.0119045	0.00074723	3.0565	D	5	30/08/2020 14:46	39.7126		0	0	0	0	0	0	0	0	0	0	0	0	0	0
1602	4	5	12	3d 03:22:05.12000	0d 04:11:52.51000	0.00313638	0.0119079	0.00074716	3.0465	D	5	30/08/2020 14:46	39.7126		0	0	0	0	0	0	0	0	0	0	0	0	0	0
1603	4	5	12	3d 03:22:10.28000	0d 04:11:57.67000	0.00313745	0.0119112	0.00074716	3.0362	D	5	30/08/2020 14:46	39.7447		0	0	0	0	0	0	0	0	0	0	0	0	0	0
1604	4	5	12	3d 03:22:15.28000	0d 04:12:02.67000	0.00313849	0.0119143	0.00074693	3.026	D	5	30/08/2020 14:46	39.7607		0	0	0	0	0	0	0	0	0	0	0	0	0	0
1605	4	5	12	3d 03:22:20.16000	0d 04:12:07.55000	0.0031395	0.0119174	0.00074708	3.0158	D	5	30/08/2020 14:46	39.7607		0	0	0	0	0	0	0	0	0	0	0	0	0	0
1606	4	5	12	3d 03:22:24.80000	0d 04:12:12.19000	0.00314047	0.0119203	0.00074723	3.0056	D	5	30/08/2020 14:47	39.7767		0	0	0	0	0	0	0	0	0	0	0	0	0	0
1607	4	5	12	3d 03:22:29.18000	0d 04:12:16.57000	0.00314138	0.011923	0.00074701	2.9955	D	5	30/08/2020 14:47	39.7767		0	0	0	0	0	0	0	0	0	0	0	0	0	0
1608	4	5	12	3d 03:22:33.38000	0d 04:12:20.77000	0.00314225	0.0119256	0.00074685	2.9851	D	5	30/08/2020 14:47	39.7767		0	0	0	0	0	0	0	0	0	0	0	0	0	0
1609	4	5	12	3d 03:22:37.49000	0d 04:12:24.88000	0.0031431	0.0119281	0.00074723	2.9749	D	5	30/08/2020 14:47	39.7767		0	0	0	0	0	0	0	0	0	0	0	0	0	0
1610	4	5	12	3d 03:22:41.39000	0d 04:12:28.78000	0.00314391	0.0119305	0.00074716	2.9648	D	5	30/08/2020 14:47	39.7767		0	0	0	0	0	0	0	0	0	0	0	0	0	0
1611	4	5	12	3d 03:22:45.22000	0d 04:12:32.61000	0.0031447	0.0119329	0.00074701	2.9545	D	5	30/08/2020 14:47	39.7767		0	0	0	0	0	0	0	0	0	0	0	0	0	0
1612	4	5	12	3d 03:22:48.94000	0d 04:12:36.33000	0.00314548	0.0119352	0.00074708	2.9441	D	5	30/08/2020 14:47	39.7927		0	0	0	0	0	0	0	0	0	0	0	0	0	0
1613	4	5	12	3d 03:22:52.49000	0d 04:12:39.88000	0.00314621	0.0119373	0.00074723	2.9339	D	5	30/08/2020 14:47	39.8088		0	0	0	0	0	0	0	0	0	0	0	0	0	0
1614	4	5	12	3d 03:22:55.96000	0d 04:12:43.35000	0.00314693	0.0119395	0.00074723	2.9236	D	5	30/08/2020 14:47	39.8088		0	0	0	0	0	0	0	0	0	0	0	0	0	0
1615	4	5	12	3d 03:22:59.33000	0d 04:12:46.72000	0.00314763	0.0119415	0.00074716	2.9134	D	5	30/08/2020 14:47	39.7927		0	0	0	0	0	0	0	0	0	0	0	0	0	0
1616	4	5	12	3d 03:23:02.60000	0d 04:12:49.99000	0.00314831	0.0119435	0.00074708	2.9032	D	5	30/08/2020 14:47	39.7927		0	0	0	0	0	0	0	0	0	0	0	0	0	0
1617	4	5	12	3d 03:23:05.78000	0d 04:12:53.17000	0.00314897	0.0119454	0.00074701	2.8928	D	5	30/08/2020 14:47	39.7767		0	0	0	0	0	0	0	0	0	0	0	0	0	0
1618	4	5	12	3d 03:23:08.95000	0d 04:12:56.34000	0.00314963	0.0119473	0.00074701	2.8826	D	5	30/08/2020 14:47	39.7767		0	0	0	0	0	0	0	0	0	0	0	0	0	0
1619	4	5	12	3d 03:23:12.01000	0d 04:12:59.40000	0.00315026	0.0119491	0.00074723	2.8722	D	5	30/08/2020 14:47	39.7767		0	0	0	0	0	0	0	0	0	0	0	0	0	0
1620	4	5	12	3d 03:23:14.97000	0d 04:13:02.36000	0.00315088	0.0119509	0.00074708	2.862	D	5	30/08/2020 14:47	39.6806		0	0	0	0	0	0	0	0	0	0	0	0	0	0
1621	4	5	12	3d 03:23:17.86000	0d 04:13:05.25000	0.00315148	0.0119526	0.00074708	2.8518	D	5	30/08/2020 14:47	39.6325		0	0	0	0	0	0	0	0	0	0	0	0	0	0
1622	4	5	12	3d 03:23:20.67000	0d 04:13:08.06000	0.00315206	0.0119542	0.00074708	2.8414	D	5	30/08/2020 14:47	39.6806		0	0	0	0	0	0	0	0	0	0	0	0	0	0
1623	4	5	12	3d 03:23:23.53000	0d 04:13:10.92000	0.00315265	0.0119559	0.00074701	2.8312	D	5	30/08/2020 14:48	39.6806		0	0	0	0	0	0	0	0	0	0	0	0	0	0
1624	4	5	12	3d 03:23:26.26000	0d 04:13:13.65000	0.00315322	0.0119575	0.00074693	2.8205	D	5	30/08/2020 14:48	39.6806		0	0	0	0	0	0	0	0	0	0	0	0	0	0
1625	4	5	12	3d 03:23:28.99000	0d 04:13:16.38000	0.00315379	0.0119591	0.00074708	2.8103	D	5	30/08/2020 14:48	39.6806		0	0	0	0	0	0	0	0	0	0	0	0	0	0
1626	4	5	12	3d 03:23:31.58000	0d 04:13:18.97000	0.00315433	0.0119606	0.00074716	2.8	D	5	30/08/2020 14:48	39.6966		0	0	0	0	0	0	0	0	0	0	0	0	0	0
1627	4	5	12	3d 03:23:34.10000	0d 04:13:21.49000	0.00315485	0.0119621	0.00074701	2.7898	D	5	30/08/2020 14:48	39.6806		0	0	0	0	0	0	0	0	0	0	0	0	0	0
1628	4	5	12	3d 03:23:36.64000	0d 04:13:24.03000	0.00315538	0.0119636	0.00074701	2.7794	D	5	30/08/2020 14:48	39.6806		0	0	0	0	0	0	0	0	0	0	0	0	0	0
1629	4	5	12	3d 03:23:39.11000	0d 04:13:26.50000	0.00315589	0.011965	0.00074723	2.7692	D	5	30/08/2020 14:48	39.6806		0	0	0	0	0	0	0	0	0	0	0	0	0	0
1630	4	5	12	3d 03:23:41.53000	0d 04:13:28.92000	0.00315639	0.0119664	0.00074716	2.7588	D	5	30/08/2020 14:48	39.6966		0	0	0	0	0	0	0	0	0	0	0	0	0	0
1631	4	5	12	3d 03:23:43.98000	0d 04:13:31.37000	0.0031569	0.0119678	0.00074731	2.7481	D	5	30/08/2020 14:48	39.6806		0	0	0	0	0	0	0	0	0	0	0	0	0	0
1632	4	5	12	3d 03:23:46.36000	0d 04:13:33.75000	0.00315739	0.0119691	0.00074708	2.7376	D	5	30/08/2020 14:48	39.6806		0	0	0	0	0	0	0	0	0	0	0	0	0	0
1633	4	5	12	3d 03:23:48.73000	0d 04:13:36.12000	0.00315788	0.0119705	0.00074716	2.7271	D	5	30/08/2020 14:48	39.6966		0	0	0	0	0	0	0	0	0	0	0	0	0	0
1634	4	5	12	3d 03:23:51.03000	0d 04:13:38.42000	0.00315836	0.0119718	0.00074739	2.7169	D	5	30/08/2020 14:48	39.7126		0	0	0	0	0	0	0	0	0	0	0	0	0	0
1635	4	5	12	3d 03:23:53.22000	0d 04:13:40.61000	0.00315882	0.011973	0.00074731	2.7065	D	5	30/08/2020 14:48	39.7287		0	0	0	0	0	0	0	0	0	0	0	0	0	0
1636	4	5	12	3d 03:23:55.45000	0d 04:13:42.84000	0.00315928	0.0119742	0.00074723	2.696	D	5	30/08/2020 14:48	39.7287		0	0	0	0	0	0	0	0	0	0	0	0	0	0
1637	4	5	12	3d 03:23:57.64000	0d 04:13:45.03000	0.00315973	0.0119755	0.00074716	2.6857	D	5	30/08/2020 14:48	39.7287		0	0	0	0	0	0	0	0	0	0	0	0	0	0
1638	4	5	12	3d 03:23:59.71000	0d 04:13:47.10000	0.00316016	0.0119766	0.00074708	2.6755	D	5	30/08/2020 14:48	39.7447		0	0	0	0	0	0	0	0	0	0	0	0	0	0
1639	4	5	12	3d 03:24:01.85000	0d 04:13:49.24000	0.00316061	0.0119778	0.00074708	2.665	D	5	30/08/2020 14:48	39.7447		0	0	0	0	0	0	0	0	0	0	0	0	0	0
1640	4	5	12	3d 03:24:03.94000	0d 04:13:51.33000	0.00316104	0.011979	0.00074708	2.6546	D	5	30/08/2020 14:48	39.7607		0	0	0	0	0	0	0	0	0	0	0	0	0	0
1641	4	5	12	3d 03:24:06.02000	0d 04:13:53.41000	0.00316147	0.0119801	0.00074685	2.6442	D	5	30/08/2020 14:48	39.7607		0	0	0	0	0	0	0	0	0	0	0	0	0	0
1642	4	5	12	3d 03:24:07.98000	0d 04:13:55.37000	0.00316188	0.0119812	0.00074723	2.6339	D	5	30/08/2020 14:48	39.7607		0	0	0	0	0	0	0	0	0	0	0	0	0	0
1643	4	5	12	3d 03:24:10.00000	0d 04:13:57.39000	0.0031623	0.0119823	0.00074708	2.6233	D	5	30/08/2020 14:48	39.7607		0	0	0	0	0	0	0	0	0	0	0	0	0	0
1644	4	5	12	3d 03:24:12.02000	0d 04:13:59.41000	0.00316272	0.0119834	0.00074693	2.6128	D	5	30/08/2020 14:48	39.7607		0	0	0	0	0	0	0	0	0	0	0	0	0	0
1645	4	5	12	3d 03:24:13.95000	0d 04:14:01.34000	0.00316312	0.0119844	0.00074716	2.6024	D	5	30/08/2020 14:48	39.7447		0	0	0	0	0	0	0	0	0	0	0	0	0	0
1646	4	5	12	3d 03:24:15.89000	0d 04:14:03.28000	0.00316352	0.0119855	0.00074716	2.5919	D	5	30/08/2020 14:48	39.7607		0	0	0	0	0	0	0	0	0	0	0	0	0	0
1647	4	5	12	3d 03:24:17.82000	0d 04:14:05.21000	0.00316392	0.0119865	0.00074716	2.5815	D	5	30/08/2020 14:48	39.7767		0	0	0	0	0	0	0	0	0	0	0	0	0	0
1648	4	5	12	3d 03:24:19.70000	0d 04:14:07.09000	0.00316431	0.0119875	0.00074701	2.5711	D	5	30/08/2020 14:48	39.7767		0	0	0	0	0	0	0	0	0	0	0	0	0	0
1649	4	5	12	3d 03:24:21.59000	0d 04:14:08.98000	0.0031647	0.0119885	0.00074716	2.5606	D	5	30/08/2020 14:49	39.7767		0	0	0	0	0	0	0	0	0	0	0	0	0	0
1650	4	5	12	3d 03:24:23.45000	0d 04:14:10.84000	0.00316509	0.0119895	0.00074701	2.5502	D	5	30/08/2020 14:49	39.7927		0	0	0	0	0	0	0	0	0	0	0	0	0	0
1651	4	5	12	3d 03:24:25.27000	0d 04:14:12.66000	0.00316547	0.0119905	0.00074731	2.5399	D	5	30/08/2020 14:49	39.7927		0	0	0	0	0	0	0	0	0	0	0	0	0	0
1652	4	5	12	3d 03:24:27.09000	0d 04:14:14.48000	0.00316585	0.0119914	0.00074723	2.5296	D	5	30/08/2020 14:49	39.7767		0	0	0	0	0	0	0	0	0	0	0	0	0	0
1653	4	5	12	3d 03:24:28.87000	0d 04:14:16.26000	0.00316622	0.0119924	0.00074708	2.5191	D	5	30/08/2020 14:49	39.7767		0	0	0	0	0	0	0	0	0	0	0	0	0	0
1654	4	5	12	3d 03:24:30.69000	0d 04:14:18.08000	0.00316659	0.0119933	0.00074708	2.5086	D	5	30/08/2020 14:49	39.7767		0	0	0	0	0	0	0	0	0	0	0	0	0	0
1655	4	5	12	3d 03:24:32.10000	0d 04:14:19.49000	0.00316689	0.011994	0.00074731	2.5	D	133	30/08/2020 14:49	39.7767		0	0	0	0	0	0	0	0	0	0	0	0	0	0
1656	4	5	13	3d 03:24:32.11000	0d 00:00:00.01000	0	0	0	2.6238	R	0	30/08/2020 14:49	39.7767		0	0	0	0	0	0	0	0	0	0	0	0	0	0
1657	4	5	13	3d 03:24:34.11000	0d 00:00:02.01000	0	0	0	2.8197	R	1	30/08/2020 14:49	39.7767		0	0	0	0	0	0	0	0	0	0	0	0	0	0
1658	4	5	13	3d 03:24:36.11000	0d 00:00:04.01000	0	0	0	2.9323	R	1	30/08/2020 14:49	39.7927		0	0	0	0	0	0	0	0	0	0	0	0	0	0
1659	4	5	13	3d 03:24:38.11000	0d 00:00:06.01000	0	0	0	3.0207	R	1	30/08/2020 14:49	39.7927		0	0	0	0	0	0	0	0	0	0	0	0	0	0
1660	4	5	13	3d 03:24:40.11000	0d 00:00:08.01000	0	0	0	3.0942	R	1	30/08/2020 14:49	39.7927		0	0	0	0	0	0	0	0	0	0	0	0	0	0
1661	4	5	13	3d 03:24:42.10000	0d 00:00:10.00000	0	0	0	3.1557	R	129	30/08/2020 14:49	39.7927		0	0	0	0	0	0	0	0	0	0	0	0	0	0
1662	5	6	9	3d 03:24:42.13000	0d 00:00:00.03000	0.00000001	0.00000002	0.00074907	3.3108	C	0	30/08/2020 14:49	39.7927		0	0	0	0	0	0	0	0	0	0	0	0	0	0
1663	5	6	9	3d 03:24:42.29000	0d 00:00:00.19000	0.00000004	0.00000013	0.00074723	3.3347	C	5	30/08/2020 14:49	39.7927		0	0	0	0	0	0	0	0	0	0	0	0	0	0
1664	5	6	9	3d 03:24:42.45000	0d 00:00:00.35000	0.00000007	0.00000024	0.00074739	3.3539	C	5	30/08/2020 14:49	39.7927		0	0	0	0	0	0	0	0	0	0	0	0	0	0
1665	5	6	9	3d 03:24:42.63000	0d 00:00:00.53000	0.00000011	0.00000037	0.00074716	3.3716	C	5	30/08/2020 14:49	39.7927		0	0	0	0	0	0	0	0	0	0	0	0	0	0
1666	5	6	9	3d 03:24:42.83000	0d 00:00:00.73000	0.00000015	0.00000051	0.00074708	3.3889	C	5	30/08/2020 14:49	39.7927		0	0	0	0	0	0	0	0	0	0	0	0	0	0
1667	5	6	9	3d 03:24:43.04000	0d 00:00:00.94000	0.00000019	0.00000065	0.00074701	3.4055	C	5	30/08/2020 14:49	39.7927		0	0	0	0	0	0	0	0	0	0	0	0	0	0
1668	5	6	9	3d 03:24:43.26000	0d 00:00:01.16000	0.00000024	0.00000081	0.00074685	3.4215	C	5	30/08/2020 14:49	39.7927		0	0	0	0	0	0	0	0	0	0	0	0	0	0
1669	5	6	9	3d 03:24:43.49000	0d 00:00:01.39000	0.00000029	0.00000097	0.00074723	3.4374	C	5	30/08/2020 14:49	39.7927		0	0	0	0	0	0	0	0	0	0	0	0	0	0
1670	5	6	9	3d 03:24:43.73000	0d 00:00:01.63000	0.00000034	0.00000115	0.00074701	3.4531	C	5	30/08/2020 14:49	39.7927		0	0	0	0	0	0	0	0	0	0	0	0	0	0
1671	5	6	9	3d 03:24:43.98000	0d 00:00:01.88000	0.00000039	0.00000133	0.00074731	3.4687	C	5	30/08/2020 14:49	39.7927		0	0	0	0	0	0	0	0	0	0	0	0	0	0
1672	5	6	9	3d 03:24:44.24000	0d 00:00:02.14000	0.00000044	0.00000151	0.00074716	3.4841	C	5	30/08/2020 14:49	39.7927		0	0	0	0	0	0	0	0	0	0	0	0	0	0
1673	5	6	9	3d 03:24:44.51000	0d 00:00:02.41000	0.0000005	0.00000171	0.00074716	3.4989	C	5	30/08/2020 14:49	39.7927		0	0	0	0	0	0	0	0	0	0	0	0	0	0
1674	5	6	9	3d 03:24:44.78000	0d 00:00:02.68000	0.00000056	0.00000191	0.00074701	3.5134	C	5	30/08/2020 14:49	39.7927		0	0	0	0	0	0	0	0	0	0	0	0	0	0
1675	5	6	9	3d 03:24:45.06000	0d 00:00:02.96000	0.00000061	0.00000211	0.00074731	3.5276	C	5	30/08/2020 14:49	39.7927		0	0	0	0	0	0	0	0	0	0	0	0	0	0
1676	5	6	9	3d 03:24:45.36000	0d 00:00:03.26000	0.00000068	0.00000233	0.00074701	3.5416	C	5	30/08/2020 14:49	39.7927		0	0	0	0	0	0	0	0	0	0	0	0	0	0
1677	5	6	9	3d 03:24:45.66000	0d 00:00:03.56000	0.00000074	0.00000255	0.00074723	3.555	C	5	30/08/2020 14:49	39.7927		0	0	0	0	0	0	0	0	0	0	0	0	0	0
1678	5	6	9	3d 03:24:45.97000	0d 00:00:03.87000	0.0000008	0.00000278	0.00074708	3.5685	C	5	30/08/2020 14:49	39.7927		0	0	0	0	0	0	0	0	0	0	0	0	0	0
1679	5	6	9	3d 03:24:46.30000	0d 00:00:04.20000	0.00000087	0.00000303	0.00074723	3.5818	C	5	30/08/2020 14:49	39.7767		0	0	0	0	0	0	0	0	0	0	0	0	0	0
1680	5	6	9	3d 03:24:46.65000	0d 00:00:04.55000	0.00000094	0.00000329	0.00074723	3.595	C	5	30/08/2020 14:49	39.7767		0	0	0	0	0	0	0	0	0	0	0	0	0	0
1681	5	6	9	3d 03:24:47.03000	0d 00:00:04.93000	0.00000102	0.00000357	0.00074708	3.608	C	5	30/08/2020 14:49	39.7767		0	0	0	0	0	0	0	0	0	0	0	0	0	0
1682	5	6	9	3d 03:24:47.42000	0d 00:00:05.32000	0.0000011	0.00000386	0.00074701	3.6207	C	5	30/08/2020 14:49	39.7767		0	0	0	0	0	0	0	0	0	0	0	0	0	0
1683	5	6	9	3d 03:24:47.84000	0d 00:00:05.74000	0.00000119	0.00000418	0.00074716	3.6327	C	5	30/08/2020 14:49	39.7767		0	0	0	0	0	0	0	0	0	0	0	0	0	0
1684	5	6	9	3d 03:24:48.30000	0d 00:00:06.20000	0.00000129	0.00000453	0.00074723	3.6449	C	5	30/08/2020 14:49	39.7767		0	0	0	0	0	0	0	0	0	0	0	0	0	0
1685	5	6	9	3d 03:24:48.84000	0d 00:00:06.74000	0.0000014	0.00000494	0.00074731	3.657	C	5	30/08/2020 14:49	39.7767		0	0	0	0	0	0	0	0	0	0	0	0	0	0
1686	5	6	9	3d 03:24:49.44000	0d 00:00:07.34000	0.00000152	0.00000539	0.00074739	3.6686	C	5	30/08/2020 14:49	39.7767		0	0	0	0	0	0	0	0	0	0	0	0	0	0
1687	5	6	9	3d 03:24:50.17000	0d 00:00:08.07000	0.00000167	0.00000595	0.00074701	3.6797	C	5	30/08/2020 14:49	39.7767		0	0	0	0	0	0	0	0	0	0	0	0	0	0
1688	5	6	9	3d 03:24:51.07000	0d 00:00:08.97000	0.00000186	0.00000664	0.00074708	3.691	C	5	30/08/2020 14:49	39.7767		0	0	0	0	0	0	0	0	0	0	0	0	0	0
1689	5	6	9	3d 03:24:52.29000	0d 00:00:10.19000	0.00000211	0.00000757	0.00074708	3.7014	C	5	30/08/2020 14:49	39.7767		0	0	0	0	0	0	0	0	0	0	0	0	0	0
1690	5	6	9	3d 03:24:54.11000	0d 00:00:12.01000	0.00000249	0.00000897	0.00074716	3.7118	C	5	30/08/2020 14:49	39.7607		0	0	0	0	0	0	0	0	0	0	0	0	0	0
1691	5	6	9	3d 03:24:57.46000	0d 00:00:15.36000	0.00000319	0.00001156	0.00074708	3.722	C	5	30/08/2020 14:49	39.7287		0	0	0	0	0	0	0	0	0	0	0	0	0	0
1692	5	6	9	3d 03:25:32.29000	0d 00:00:50.19000	0.00001042	0.00003847	0.00074723	3.7119	C	5	30/08/2020 14:50	39.7126		0	0	0	0	0	0	0	0	0	0	0	0	0	0
1693	5	6	9	3d 03:25:45.73000	0d 00:01:03.63000	0.00001321	0.00004881	0.00074708	3.7017	C	5	30/08/2020 14:50	39.7287		0	0	0	0	0	0	0	0	0	0	0	0	0	0
1694	5	6	9	3d 03:26:05.69000	0d 00:01:23.59000	0.00001735	0.00006412	0.00074716	3.6916	C	5	30/08/2020 14:50	39.7607		0	0	0	0	0	0	0	0	0	0	0	0	0	0
1695	5	6	9	3d 03:26:46.07000	0d 00:02:03.97000	0.00002573	0.00009501	0.00074716	3.6814	C	5	30/08/2020 14:51	39.6966		0	0	0	0	0	0	0	0	0	0	0	0	0	0
1696	5	6	9	3d 03:31:46.07000	0d 00:07:03.97000	0.00008799	0.00032382	0.00074685	3.6741	C	1	30/08/2020 14:56	39.7126		0	0	0	0	0	0	0	0	0	0	0	0	0	0
1697	5	6	9	3d 03:36:46.07000	0d 00:12:03.97000	0.00015025	0.00055267	0.00074716	3.6774	C	1	30/08/2020 15:01	39.7927		0	0	0	0	0	0	0	0	0	0	0	0	0	0
1698	5	6	9	3d 03:41:46.07000	0d 00:17:03.97000	0.00021251	0.00078174	0.00074708	3.6812	C	1	30/08/2020 15:06	39.7607		0	0	0	0	0	0	0	0	0	0	0	0	0	0
1699	5	6	9	3d 03:46:46.07000	0d 00:22:03.97000	0.00027477	0.00101106	0.00074708	3.6851	C	1	30/08/2020 15:11	39.7927		0	0	0	0	0	0	0	0	0	0	0	0	0	0
1700	5	6	9	3d 03:51:46.07000	0d 00:27:03.97000	0.00033703	0.00124063	0.00074708	3.6893	C	1	30/08/2020 15:16	39.7767		0	0	0	0	0	0	0	0	0	0	0	0	0	0
1701	5	6	9	3d 03:56:46.07000	0d 00:32:03.97000	0.00039929	0.00147046	0.00074731	3.6933	C	1	30/08/2020 15:21	39.7607		0	0	0	0	0	0	0	0	0	0	0	0	0	0
1702	5	6	9	3d 04:01:46.07000	0d 00:37:03.97000	0.00046155	0.00170054	0.00074746	3.6974	C	1	30/08/2020 15:26	39.7447		0	0	0	0	0	0	0	0	0	0	0	0	0	0
1703	5	6	9	3d 04:06:46.07000	0d 00:42:03.97000	0.00052381	0.00193091	0.00074716	3.7023	C	1	30/08/2020 15:31	39.7927		0	0	0	0	0	0	0	0	0	0	0	0	0	0
1704	5	6	9	3d 04:11:46.07000	0d 00:47:03.97000	0.00058607	0.00216156	0.00074693	3.7072	C	1	30/08/2020 15:36	39.7767		0	0	0	0	0	0	0	0	0	0	0	0	0	0
1705	5	6	9	3d 04:16:46.07000	0d 00:52:03.97000	0.00064833	0.00239253	0.00074708	3.7119	C	1	30/08/2020 15:41	39.7767		0	0	0	0	0	0	0	0	0	0	0	0	0	0
1706	5	6	9	3d 04:21:46.07000	0d 00:57:03.97000	0.00071059	0.00262382	0.00074708	3.7174	C	1	30/08/2020 15:46	39.7607		0	0	0	0	0	0	0	0	0	0	0	0	0	0
1707	5	6	9	3d 04:26:46.07000	0d 01:02:03.97000	0.00077286	0.00285545	0.00074701	3.7229	C	1	30/08/2020 15:51	39.7607		0	0	0	0	0	0	0	0	0	0	0	0	0	0
1708	5	6	9	3d 04:31:46.07000	0d 01:07:03.97000	0.00083512	0.00308742	0.00074708	3.7285	C	1	30/08/2020 15:56	39.8408		0	0	0	0	0	0	0	0	0	0	0	0	0	0
1709	5	6	9	3d 04:36:46.07000	0d 01:12:03.97000	0.00089738	0.00331974	0.00074723	3.734	C	1	30/08/2020 16:01	39.7607		0	0	0	0	0	0	0	0	0	0	0	0	0	0
1710	5	6	9	3d 04:41:46.07000	0d 01:17:03.97000	0.00095964	0.00355239	0.00074701	3.7394	C	1	30/08/2020 16:06	39.7607		0	0	0	0	0	0	0	0	0	0	0	0	0	0
1711	5	6	9	3d 04:46:46.07000	0d 01:22:03.97000	0.0010219	0.00378538	0.00074701	3.7447	C	1	30/08/2020 16:11	39.7607		0	0	0	0	0	0	0	0	0	0	0	0	0	0
1712	5	6	9	3d 04:51:46.07000	0d 01:27:03.97000	0.00108416	0.00401869	0.00074716	3.7501	C	1	30/08/2020 16:16	39.7767		0	0	0	0	0	0	0	0	0	0	0	0	0	0
1713	5	6	9	3d 04:56:46.07000	0d 01:32:03.97000	0.00114642	0.00425233	0.00074708	3.7552	C	1	30/08/2020 16:21	39.8408		0	0	0	0	0	0	0	0	0	0	0	0	0	0
1714	5	6	9	3d 05:01:46.07000	0d 01:37:03.97000	0.00120868	0.0044863	0.00074723	3.7603	C	1	30/08/2020 16:26	39.7607		0	0	0	0	0	0	0	0	0	0	0	0	0	0
1715	5	6	9	3d 05:06:46.07000	0d 01:42:03.97000	0.00127094	0.00472059	0.00074701	3.7658	C	1	30/08/2020 16:31	39.7607		0	0	0	0	0	0	0	0	0	0	0	0	0	0
1716	5	6	9	3d 05:11:46.07000	0d 01:47:03.97000	0.0013332	0.00495521	0.00074723	3.771	C	1	30/08/2020 16:36	39.7607		0	0	0	0	0	0	0	0	0	0	0	0	0	0
1717	5	6	9	3d 05:16:46.07000	0d 01:52:03.97000	0.00139546	0.00519018	0.00074716	3.7769	C	1	30/08/2020 16:41	39.7607		0	0	0	0	0	0	0	0	0	0	0	0	0	0
1718	5	6	9	3d 05:21:46.07000	0d 01:57:03.97000	0.00145772	0.0054255	0.00074716	3.7824	C	1	30/08/2020 16:46	39.8088		0	0	0	0	0	0	0	0	0	0	0	0	0	0
1719	5	6	9	3d 05:26:46.07000	0d 02:02:03.97000	0.00151998	0.0056612	0.00074716	3.789	C	1	30/08/2020 16:51	39.7126		0	0	0	0	0	0	0	0	0	0	0	0	0	0
1720	5	6	9	3d 05:31:46.07000	0d 02:07:03.97000	0.00158224	0.00589731	0.00074708	3.7958	C	1	30/08/2020 16:56	39.7287		0	0	0	0	0	0	0	0	0	0	0	0	0	0
1721	5	6	9	3d 05:36:46.07000	0d 02:12:03.97000	0.0016445	0.00613386	0.00074723	3.803	C	1	30/08/2020 17:01	39.6806		0	0	0	0	0	0	0	0	0	0	0	0	0	0
1722	5	6	9	3d 05:41:46.07000	0d 02:17:03.97000	0.00170677	0.00637089	0.00074731	3.8112	C	1	30/08/2020 17:06	39.8088		0	0	0	0	0	0	0	0	0	0	0	0	0	0
1723	5	6	9	3d 05:46:46.07000	0d 02:22:03.97000	0.00176903	0.00660845	0.00074693	3.8199	C	1	30/08/2020 17:11	39.7126		0	0	0	0	0	0	0	0	0	0	0	0	0	0
1724	5	6	9	3d 05:51:46.07000	0d 02:27:03.97000	0.00183129	0.00684659	0.00074701	3.83	C	1	30/08/2020 17:16	39.6966		0	0	0	0	0	0	0	0	0	0	0	0	0	0
1725	5	6	9	3d 05:56:26.54000	0d 02:31:44.44000	0.00188949	0.00706981	0.00074708	3.8401	C	5	30/08/2020 17:21	39.7126		0	0	0	0	0	0	0	0	0	0	0	0	0	0
1726	5	6	9	3d 06:00:40.59000	0d 02:35:58.49000	0.00194222	0.00727254	0.00074731	3.8502	C	5	30/08/2020 17:25	39.7767		0	0	0	0	0	0	0	0	0	0	0	0	0	0
1727	5	6	9	3d 06:04:40.35000	0d 02:39:58.25000	0.00199198	0.00746436	0.00074716	3.8602	C	5	30/08/2020 17:29	39.7927		0	0	0	0	0	0	0	0	0	0	0	0	0	0
1728	5	6	9	3d 06:08:24.41000	0d 02:43:42.31000	0.00203848	0.00764409	0.00074716	3.8703	C	5	30/08/2020 17:33	39.6966		0	0	0	0	0	0	0	0	0	0	0	0	0	0
1729	5	6	9	3d 06:11:58.40000	0d 02:47:16.30000	0.00208289	0.00781619	0.00074716	3.8804	C	5	30/08/2020 17:36	39.6966		0	0	0	0	0	0	0	0	0	0	0	0	0	0
1730	5	6	9	3d 06:15:22.85000	0d 02:50:40.75000	0.00212532	0.00798105	0.00074708	3.8904	C	5	30/08/2020 17:40	39.7927		0	0	0	0	0	0	0	0	0	0	0	0	0	0
1731	5	6	9	3d 06:18:41.05000	0d 02:53:58.95000	0.00216645	0.00814128	0.00074708	3.9005	C	5	30/08/2020 17:43	39.6966		0	0	0	0	0	0	0	0	0	0	0	0	0	0
1732	5	6	9	3d 06:21:52.00000	0d 02:57:09.90000	0.00220608	0.00829605	0.00074708	3.9106	C	5	30/08/2020 17:46	39.6806		0	0	0	0	0	0	0	0	0	0	0	0	0	0
1733	5	6	9	3d 06:24:58.94000	0d 03:00:16.84000	0.00224488	0.00844796	0.00074716	3.9207	C	5	30/08/2020 17:49	39.8088		0	0	0	0	0	0	0	0	0	0	0	0	0	0
1734	5	6	9	3d 06:28:02.31000	0d 03:03:20.21000	0.00228293	0.00859735	0.00074708	3.9307	C	5	30/08/2020 17:52	39.7927		0	0	0	0	0	0	0	0	0	0	0	0	0	0
1735	5	6	9	3d 06:31:03.57000	0d 03:06:21.47000	0.00232055	0.0087454	0.00074723	3.9409	C	5	30/08/2020 17:55	39.7607		0	0	0	0	0	0	0	0	0	0	0	0	0	0
1736	5	6	9	3d 06:34:01.62000	0d 03:09:19.52000	0.0023575	0.0088912	0.00074739	3.951	C	5	30/08/2020 17:58	39.7287		0	0	0	0	0	0	0	0	0	0	0	0	0	0
1737	5	6	9	3d 06:36:59.82000	0d 03:12:17.72000	0.00239449	0.00903751	0.00074723	3.9611	C	5	30/08/2020 18:01	39.6806		0	0	0	0	0	0	0	0	0	0	0	0	0	0
1738	5	6	9	3d 06:39:51.16000	0d 03:15:09.06000	0.00243005	0.00917854	0.00074708	3.9712	C	5	30/08/2020 18:04	39.7767		0	0	0	0	0	0	0	0	0	0	0	0	0	0
1739	5	6	9	3d 06:42:43.66000	0d 03:18:01.56000	0.00246585	0.00932089	0.00074716	3.9812	C	5	30/08/2020 18:07	39.7607		0	0	0	0	0	0	0	0	0	0	0	0	0	0
1740	5	6	9	3d 06:45:35.21000	0d 03:20:53.11000	0.00250145	0.00946281	0.00074723	3.9913	C	5	30/08/2020 18:10	39.6646		0	0	0	0	0	0	0	0	0	0	0	0	0	0
1741	5	6	9	3d 06:48:26.97000	0d 03:23:44.87000	0.00253709	0.00960527	0.00074731	4.0015	C	5	30/08/2020 18:13	39.7767		0	0	0	0	0	0	0	0	0	0	0	0	0	0
1742	5	6	9	3d 06:51:15.80000	0d 03:26:33.70000	0.00257213	0.00974565	0.00074716	4.0116	C	5	30/08/2020 18:15	39.7767		0	0	0	0	0	0	0	0	0	0	0	0	0	0
1743	5	6	9	3d 06:54:02.42000	0d 03:29:20.32000	0.00260671	0.00988454	0.00074708	4.0217	C	5	30/08/2020 18:18	39.6966		0	0	0	0	0	0	0	0	0	0	0	0	0	0
1744	5	6	9	3d 06:56:47.73000	0d 03:32:05.63000	0.00264102	0.0100227	0.00074716	4.0317	C	5	30/08/2020 18:21	39.7927		0	0	0	0	0	0	0	0	0	0	0	0	0	0
1745	5	6	9	3d 06:59:30.24000	0d 03:34:48.14000	0.00267475	0.0101588	0.00074701	4.0418	C	5	30/08/2020 18:24	39.7607		0	0	0	0	0	0	0	0	0	0	0	0	0	0
1746	5	6	9	3d 07:02:12.54000	0d 03:37:30.44000	0.00270843	0.0102951	0.00074701	4.052	C	5	30/08/2020 18:26	39.6966		0	0	0	0	0	0	0	0	0	0	0	0	0	0
1747	5	6	9	3d 07:04:55.64000	0d 03:40:13.54000	0.00274228	0.0104325	0.00074746	4.0621	C	5	30/08/2020 18:29	39.7607		0	0	0	0	0	0	0	0	0	0	0	0	0	0
1748	5	6	9	3d 07:07:33.58000	0d 03:42:51.48000	0.00277506	0.0105658	0.00074693	4.0723	C	5	30/08/2020 18:32	39.6966		0	0	0	0	0	0	0	0	0	0	0	0	0	0
1749	5	6	9	3d 07:10:11.53000	0d 03:45:29.43000	0.00280784	0.0106994	0.00074708	4.0824	C	5	30/08/2020 18:34	39.8248		0	0	0	0	0	0	0	0	0	0	0	0	0	0
1750	5	6	9	3d 07:12:44.15000	0d 03:48:02.05000	0.00283951	0.0108289	0.00074708	4.0925	C	5	30/08/2020 18:37	39.6806		0	0	0	0	0	0	0	0	0	0	0	0	0	0
1751	5	6	9	3d 07:15:15.38000	0d 03:50:33.28000	0.0028709	0.0109575	0.00074716	4.1025	C	5	30/08/2020 18:39	39.8248		0	0	0	0	0	0	0	0	0	0	0	0	0	0
1752	5	6	9	3d 07:17:44.64000	0d 03:53:02.54000	0.00290187	0.0110847	0.00074716	4.1126	C	5	30/08/2020 18:42	39.7607		0	0	0	0	0	0	0	0	0	0	0	0	0	0
1753	5	6	9	3d 07:20:13.14000	0d 03:55:31.04000	0.00293269	0.0112116	0.00074701	4.1227	C	5	30/08/2020 18:44	39.7447		0	0	0	0	0	0	0	0	0	0	0	0	0	0
1754	5	6	9	3d 07:22:39.05000	0d 03:57:56.95000	0.00296297	0.0113366	0.00074723	4.1328	C	5	30/08/2020 18:47	39.6966		0	0	0	0	0	0	0	0	0	0	0	0	0	0
1755	5	6	9	3d 07:25:03.10000	0d 04:00:21.00000	0.00299287	0.0114603	0.00074701	4.1428	C	5	30/08/2020 18:49	39.7447		0	0	0	0	0	0	0	0	0	0	0	0	0	0
1756	5	6	9	3d 07:27:25.67000	0d 04:02:43.57000	0.00302246	0.0115831	0.00074708	4.153	C	5	30/08/2020 18:52	39.6806		0	0	0	0	0	0	0	0	0	0	0	0	0	0
1757	5	6	9	3d 07:29:48.79000	0d 04:05:06.69000	0.00305216	0.0117066	0.00074701	4.1631	C	5	30/08/2020 18:54	39.7126		0	0	0	0	0	0	0	0	0	0	0	0	0	0
1758	5	6	9	3d 07:32:10.68000	0d 04:07:28.58000	0.00308161	0.0118293	0.00074723	4.1733	C	5	30/08/2020 18:56	39.7767		0	0	0	0	0	0	0	0	0	0	0	0	0	0
1759	5	6	9	3d 07:34:32.79000	0d 04:09:50.69000	0.0031111	0.0119525	0.00074723	4.1834	C	5	30/08/2020 18:59	39.7927		0	0	0	0	0	0	0	0	0	0	0	0	0	0
1760	5	6	9	3d 07:36:49.03000	0d 04:12:06.93000	0.00313937	0.012071	0.00074716	4.1935	C	5	30/08/2020 19:01	39.7607		0	0	0	0	0	0	0	0	0	0	0	0	0	0
1761	5	6	9	3d 07:38:16.43000	0d 04:13:34.33000	0.00315751	0.0121471	0.00074693	4.2	C	133	30/08/2020 19:02	39.7607		0	0	0	0	0	0	0	0	0	0	0	0	0	0
1762	5	6	10	3d 07:38:16.44000	0d 00:00:00.01000	0.00315751	0.0121471	0.00079919	4.2002	C	0	30/08/2020 19:02	39.7607		0	0	0	0	0	0	0	0	0	0	0	0	0	0
1763	5	6	10	3d 07:38:30.95000	0d 00:00:14.52000	0.00316054	0.0121598	0.00069886	4.2004	C	4	30/08/2020 19:03	39.7607		0	0	0	0	0	0	0	0	0	0	0	0	0	0
1764	5	6	10	3d 07:38:45.61000	0d 00:00:29.18000	0.00316318	0.0121709	0.00059876	4.2004	C	4	30/08/2020 19:03	39.7767		0	0	0	0	0	0	0	0	0	0	0	0	0	0
1765	5	6	10	3d 07:39:06.66000	0d 00:00:50.23000	0.00316638	0.0121843	0.00049874	4.2004	C	4	30/08/2020 19:03	39.7287		0	0	0	0	0	0	0	0	0	0	0	0	0	0
1766	5	6	10	3d 07:39:34.26000	0d 00:01:17.83000	0.0031698	0.0121987	0.00039864	4.2002	C	4	30/08/2020 19:04	39.6966		0	0	0	0	0	0	0	0	0	0	0	0	0	0
1767	5	6	10	3d 07:40:12.55000	0d 00:01:56.12000	0.00317347	0.0122141	0.00029854	4.2	C	4	30/08/2020 19:04	39.7607		0	0	0	0	0	0	0	0	0	0	0	0	0	0
1768	5	6	10	3d 07:41:11.29000	0d 00:02:54.86000	0.00317744	0.0122308	0.00019852	4.2	C	4	30/08/2020 19:05	39.6806		0	0	0	0	0	0	0	0	0	0	0	0	0	0
1769	5	6	10	3d 07:43:11.19000	0d 00:04:54.76000	0.00318213	0.0122505	0.0000985	4.2002	C	4	30/08/2020 19:07	39.8248		0	0	0	0	0	0	0	0	0	0	0	0	0	0
1770	5	6	10	3d 07:44:09.00000	0d 00:05:52.57000	0.00318351	0.0122563	0.00007469	4.2	C	132	30/08/2020 19:08	39.7447		0	0	0	0	0	0	0	0	0	0	0	0	0	0
1771	5	6	11	3d 07:44:09.01000	0d 00:00:00.01000	0	0	0	4.199	R	0	30/08/2020 19:08	39.7447		0	0	0	0	0	0	0	0	0	0	0	0	0	0
1772	5	6	11	3d 07:44:11.01000	0d 00:00:02.01000	0	0	0	4.1993	R	1	30/08/2020 19:08	39.7447		0	0	0	0	0	0	0	0	0	0	0	0	0	0
1773	5	6	11	3d 07:44:13.01000	0d 00:00:04.01000	0	0	0	4.1993	R	1	30/08/2020 19:08	39.7287		0	0	0	0	0	0	0	0	0	0	0	0	0	0
1774	5	6	11	3d 07:44:15.01000	0d 00:00:06.01000	0	0	0	4.1991	R	1	30/08/2020 19:08	39.7287		0	0	0	0	0	0	0	0	0	0	0	0	0	0
1775	5	6	11	3d 07:44:17.01000	0d 00:00:08.01000	0	0	0	4.1993	R	1	30/08/2020 19:08	39.7126		0	0	0	0	0	0	0	0	0	0	0	0	0	0
1776	5	6	11	3d 07:44:19.00000	0d 00:00:10.00000	0	0	0	4.1991	R	129	30/08/2020 19:08	39.7126		0	0	0	0	0	0	0	0	0	0	0	0	0	0
1777	5	6	12	3d 07:44:19.04000	0d 00:00:00.04000	0.00000001	0.00000003	0.00074815	4.1933	D	0	30/08/2020 19:08	39.6966		0	0	0	0	0	0	0	0	0	0	0	0	0	0
1778	5	6	12	3d 07:45:22.14000	0d 00:01:03.14000	0.0000131	0.00005486	0.00074723	4.1833	D	5	30/08/2020 19:10	39.7927		0	0	0	0	0	0	0	0	0	0	0	0	0	0
1779	5	6	12	3d 07:47:20.53000	0d 00:03:01.53000	0.00003767	0.00015752	0.00074701	4.1732	D	5	30/08/2020 19:12	39.7927		0	0	0	0	0	0	0	0	0	0	0	0	0	0
1780	5	6	12	3d 07:49:26.15000	0d 00:05:07.15000	0.00006374	0.00026619	0.00074701	4.1631	D	5	30/08/2020 19:14	39.6806		0	0	0	0	0	0	0	0	0	0	0	0	0	0
1781	5	6	12	3d 07:51:35.93000	0d 00:07:16.93000	0.00009068	0.00037819	0.00074701	4.153	D	5	30/08/2020 19:16	39.8248		0	0	0	0	0	0	0	0	0	0	0	0	0	0
1782	5	6	12	3d 07:53:47.62000	0d 00:09:28.62000	0.00011801	0.00049156	0.00074701	4.143	D	5	30/08/2020 19:18	39.7927		0	0	0	0	0	0	0	0	0	0	0	0	0	0
1783	5	6	12	3d 07:56:01.76000	0d 00:11:42.76000	0.00014585	0.00060676	0.00074693	4.1329	D	5	30/08/2020 19:20	39.6806		0	0	0	0	0	0	0	0	0	0	0	0	0	0
1784	5	6	12	3d 07:58:17.21000	0d 00:13:58.21000	0.00017396	0.0007228	0.00074693	4.1228	D	5	30/08/2020 19:22	39.7287		0	0	0	0	0	0	0	0	0	0	0	0	0	0
1785	5	6	12	3d 08:00:33.67000	0d 00:16:14.67000	0.00020228	0.00083942	0.00074731	4.1128	D	5	30/08/2020 19:25	39.8248		0	0	0	0	0	0	0	0	0	0	0	0	0	0
1786	5	6	12	3d 08:02:55.86000	0d 00:18:36.86000	0.00023179	0.00096064	0.00074708	4.1027	D	5	30/08/2020 19:27	39.6806		0	0	0	0	0	0	0	0	0	0	0	0	0	0
1787	5	6	12	3d 08:05:16.48000	0d 00:20:57.48000	0.00026097	0.00108023	0.00074723	4.0926	D	5	30/08/2020 19:29	39.7447		0	0	0	0	0	0	0	0	0	0	0	0	0	0
1788	5	6	12	3d 08:07:39.59000	0d 00:23:20.59000	0.00029067	0.00120164	0.00074739	4.0826	D	5	30/08/2020 19:32	39.7927		0	0	0	0	0	0	0	0	0	0	0	0	0	0
1789	5	6	12	3d 08:10:06.14000	0d 00:25:47.14000	0.00032109	0.00132566	0.00074723	4.0725	D	5	30/08/2020 19:34	39.7767		0	0	0	0	0	0	0	0	0	0	0	0	0	0
1790	5	6	12	3d 08:12:34.88000	0d 00:28:15.88000	0.00035195	0.00145122	0.00074708	4.0624	D	5	30/08/2020 19:37	39.7927		0	0	0	0	0	0	0	0	0	0	0	0	0	0
1791	5	6	12	3d 08:15:06.52000	0d 00:30:47.52000	0.00038343	0.00157892	0.00074708	4.0523	D	5	30/08/2020 19:39	39.7287		0	0	0	0	0	0	0	0	0	0	0	0	0	0
1792	5	6	12	3d 08:17:40.12000	0d 00:33:21.12000	0.0004153	0.00170794	0.00074701	4.0423	D	5	30/08/2020 19:42	39.8568		0	0	0	0	0	0	0	0	0	0	0	0	0	0
1793	5	6	12	3d 08:20:14.62000	0d 00:35:55.62000	0.00044737	0.00183739	0.00074723	4.0322	D	5	30/08/2020 19:44	39.7607		0	0	0	0	0	0	0	0	0	0	0	0	0	0
1794	5	6	12	3d 08:22:50.24000	0d 00:38:31.24000	0.00047966	0.00196746	0.00074708	4.0221	D	5	30/08/2020 19:47	39.7287		0	0	0	0	0	0	0	0	0	0	0	0	0	0
1795	5	6	12	3d 08:25:29.15000	0d 00:41:10.15000	0.00051264	0.00209995	0.00074701	4.0121	D	5	30/08/2020 19:50	39.8088		0	0	0	0	0	0	0	0	0	0	0	0	0	0
1796	5	6	12	3d 08:28:11.96000	0d 00:43:52.96000	0.00054643	0.00223535	0.00074716	4.002	D	5	30/08/2020 19:52	39.6646		0	0	0	0	0	0	0	0	0	0	0	0	0	0
1797	5	6	12	3d 08:30:53.93000	0d 00:46:34.93000	0.00058005	0.00236971	0.00074708	3.9919	D	5	30/08/2020 19:55	39.7767		0	0	0	0	0	0	0	0	0	0	0	0	0	0
1798	5	6	12	3d 08:33:38.53000	0d 00:49:19.53000	0.00061421	0.00250591	0.00074716	3.9818	D	5	30/08/2020 19:58	39.8088		0	0	0	0	0	0	0	0	0	0	0	0	0	0
1799	5	6	12	3d 08:36:24.14000	0d 00:52:05.14000	0.00064858	0.0026426	0.00074693	3.9718	D	5	30/08/2020 20:01	39.7447		0	0	0	0	0	0	0	0	0	0	0	0	0	0
1800	5	6	12	3d 08:39:12.53000	0d 00:54:53.53000	0.00068352	0.00278123	0.00074723	3.9615	D	5	30/08/2020 20:03	39.7767		0	0	0	0	0	0	0	0	0	0	0	0	0	0
1801	5	6	12	3d 08:42:03.12000	0d 00:57:44.12000	0.00071893	0.00292131	0.00074723	3.9515	D	5	30/08/2020 20:06	39.7927		0	0	0	0	0	0	0	0	0	0	0	0	0	0
1802	5	6	12	3d 08:44:52.13000	0d 01:00:33.13000	0.000754	0.00305974	0.00074708	3.9414	D	5	30/08/2020 20:09	39.8248		0	0	0	0	0	0	0	0	0	0	0	0	0	0
1803	5	6	12	3d 08:47:43.14000	0d 01:03:24.14000	0.00078949	0.00319945	0.00074731	3.9312	D	5	30/08/2020 20:12	39.7927		0	0	0	0	0	0	0	0	0	0	0	0	0	0
1804	5	6	12	3d 08:50:36.14000	0d 01:06:17.14000	0.0008254	0.00334042	0.00074731	3.921	D	5	30/08/2020 20:15	39.7927		0	0	0	0	0	0	0	0	0	0	0	0	0	0
1805	5	6	12	3d 08:53:36.06000	0d 01:09:17.06000	0.00086274	0.00348665	0.00074716	3.9109	D	5	30/08/2020 20:18	39.8088		0	0	0	0	0	0	0	0	0	0	0	0	0	0
1806	5	6	12	3d 08:56:34.30000	0d 01:12:15.30000	0.00089973	0.00363113	0.00074708	3.9008	D	5	30/08/2020 20:21	39.6966		0	0	0	0	0	0	0	0	0	0	0	0	0	0
1807	5	6	12	3d 08:59:35.78000	0d 01:15:16.78000	0.00093739	0.00377786	0.00074723	3.8907	D	5	30/08/2020 20:24	39.7767		0	0	0	0	0	0	0	0	0	0	0	0	0	0
1808	5	6	12	3d 09:02:39.43000	0d 01:18:20.43000	0.00097551	0.00392597	0.00074685	3.8807	D	5	30/08/2020 20:27	39.7927		0	0	0	0	0	0	0	0	0	0	0	0	0	0
1809	5	6	12	3d 09:05:47.55000	0d 01:21:28.55000	0.00101455	0.00407728	0.00074739	3.8706	D	5	30/08/2020 20:30	39.7126		0	0	0	0	0	0	0	0	0	0	0	0	0	0
1810	5	6	12	3d 09:09:03.85000	0d 01:24:44.85000	0.00105529	0.00423477	0.00074708	3.8605	D	5	30/08/2020 20:33	39.7447		0	0	0	0	0	0	0	0	0	0	0	0	0	0
1811	5	6	12	3d 09:12:27.36000	0d 01:28:08.36000	0.00109752	0.00439761	0.00074701	3.8505	D	5	30/08/2020 20:37	39.7607		0	0	0	0	0	0	0	0	0	0	0	0	0	0
1812	5	6	12	3d 09:15:57.97000	0d 01:31:38.97000	0.00114123	0.00456569	0.00074716	3.8402	D	5	30/08/2020 20:40	39.7927		0	0	0	0	0	0	0	0	0	0	0	0	0	0
1813	5	6	12	3d 09:19:42.73000	0d 01:35:23.73000	0.00118788	0.0047446	0.00074716	3.8302	D	5	30/08/2020 20:44	39.8568		0	0	0	0	0	0	0	0	0	0	0	0	0	0
1814	5	6	12	3d 09:23:37.98000	0d 01:39:18.98000	0.0012367	0.00493136	0.00074716	3.8201	D	5	30/08/2020 20:48	39.6966		0	0	0	0	0	0	0	0	0	0	0	0	0	0
1815	5	6	12	3d 09:27:55.72000	0d 01:43:36.72000	0.00129019	0.00513543	0.00074723	3.81	D	5	30/08/2020 20:52	39.8568		0	0	0	0	0	0	0	0	0	0	0	0	0	0
1816	5	6	12	3d 09:32:28.52000	0d 01:48:09.52000	0.00134681	0.00535085	0.00074693	3.8	D	5	30/08/2020 20:57	39.7447		0	0	0	0	0	0	0	0	0	0	0	0	0	0
1817	5	6	12	3d 09:37:25.06000	0d 01:53:06.06000	0.00140835	0.0055844	0.00074731	3.7899	D	5	30/08/2020 21:02	39.7447		0	0	0	0	0	0	0	0	0	0	0	0	0	0
1818	5	6	12	3d 09:42:25.06000	0d 01:58:06.06000	0.00147061	0.00582008	0.00074701	3.7807	D	1	30/08/2020 21:07	39.7287		0	0	0	0	0	0	0	0	0	0	0	0	0	0
1819	5	6	12	3d 09:47:25.06000	0d 02:03:06.06000	0.00153287	0.00605522	0.00074731	3.7725	D	1	30/08/2020 21:12	39.7287		0	0	0	0	0	0	0	0	0	0	0	0	0	0
1820	5	6	12	3d 09:52:25.06000	0d 02:08:06.06000	0.00159513	0.00628985	0.00074723	3.7649	D	1	30/08/2020 21:17	39.8568		0	0	0	0	0	0	0	0	0	0	0	0	0	0
1821	5	6	12	3d 09:57:25.06000	0d 02:13:06.06000	0.00165739	0.00652403	0.00074723	3.7574	D	1	30/08/2020 21:22	39.6806		0	0	0	0	0	0	0	0	0	0	0	0	0	0
1822	5	6	12	3d 10:02:25.06000	0d 02:18:06.06000	0.00171965	0.00675777	0.00074708	3.7507	D	1	30/08/2020 21:27	39.7287		0	0	0	0	0	0	0	0	0	0	0	0	0	0
1823	5	6	12	3d 10:07:25.06000	0d 02:23:06.06000	0.00178191	0.00699109	0.00074723	3.7443	D	1	30/08/2020 21:32	39.6806		0	0	0	0	0	0	0	0	0	0	0	0	0	0
1824	5	6	12	3d 10:12:25.06000	0d 02:28:06.06000	0.00184417	0.00722402	0.00074731	3.7382	D	1	30/08/2020 21:37	39.7447		0	0	0	0	0	0	0	0	0	0	0	0	0	0
1825	5	6	12	3d 10:17:25.06000	0d 02:33:06.06000	0.00190643	0.00745657	0.00074708	3.7321	D	1	30/08/2020 21:42	39.8248		0	0	0	0	0	0	0	0	0	0	0	0	0	0
1826	5	6	12	3d 10:22:25.06000	0d 02:38:06.06000	0.00196869	0.00768875	0.00074708	3.7258	D	1	30/08/2020 21:47	39.7287		0	0	0	0	0	0	0	0	0	0	0	0	0	0
1827	5	6	12	3d 10:27:25.06000	0d 02:43:06.06000	0.00203095	0.00792054	0.00074723	3.7198	D	1	30/08/2020 21:52	39.7447		0	0	0	0	0	0	0	0	0	0	0	0	0	0
1828	5	6	12	3d 10:32:25.06000	0d 02:48:06.06000	0.00209322	0.00815196	0.00074716	3.7136	D	1	30/08/2020 21:57	39.7607		0	0	0	0	0	0	0	0	0	0	0	0	0	0
1829	5	6	12	3d 10:37:25.06000	0d 02:53:06.06000	0.00215548	0.008383	0.00074701	3.7076	D	1	30/08/2020 22:02	39.8088		0	0	0	0	0	0	0	0	0	0	0	0	0	0
1830	5	6	12	3d 10:42:25.06000	0d 02:58:06.06000	0.00221774	0.00861363	0.00074701	3.7011	D	1	30/08/2020 22:07	39.8088		0	0	0	0	0	0	0	0	0	0	0	0	0	0
1831	5	6	12	3d 10:47:25.06000	0d 03:03:06.06000	0.00228	0.00884386	0.00074701	3.6942	D	1	30/08/2020 22:12	39.8408		0	0	0	0	0	0	0	0	0	0	0	0	0	0
1832	5	6	12	3d 10:52:25.06000	0d 03:08:06.06000	0.00234226	0.00907366	0.00074685	3.6873	D	1	30/08/2020 22:17	39.8088		0	0	0	0	0	0	0	0	0	0	0	0	0	0
1833	5	6	12	3d 10:57:25.06000	0d 03:13:06.06000	0.00240452	0.00930301	0.00074716	3.6797	D	1	30/08/2020 22:22	39.8248		0	0	0	0	0	0	0	0	0	0	0	0	0	0
1834	5	6	12	3d 11:02:25.06000	0d 03:18:06.06000	0.00246678	0.00953188	0.00074708	3.6719	D	1	30/08/2020 22:27	39.8088		0	0	0	0	0	0	0	0	0	0	0	0	0	0
1835	5	6	12	3d 11:07:25.06000	0d 03:23:06.06000	0.00252904	0.00976025	0.00074708	3.6637	D	1	30/08/2020 22:32	39.8408		0	0	0	0	0	0	0	0	0	0	0	0	0	0
1836	5	6	12	3d 11:12:25.06000	0d 03:28:06.06000	0.0025913	0.00998808	0.00074708	3.6545	D	1	30/08/2020 22:37	39.8568		0	0	0	0	0	0	0	0	0	0	0	0	0	0
1837	5	6	12	3d 11:17:25.06000	0d 03:33:06.06000	0.00265356	0.0102153	0.00074708	3.6451	D	1	30/08/2020 22:42	39.8088		0	0	0	0	0	0	0	0	0	0	0	0	0	0
1838	5	6	12	3d 11:21:56.74000	0d 03:37:37.74000	0.00270994	0.0104206	0.00074716	3.6349	D	5	30/08/2020 22:46	39.7767		0	0	0	0	0	0	0	0	0	0	0	0	0	0
1839	5	6	12	3d 11:26:03.12000	0d 03:41:44.12000	0.00276108	0.0106062	0.00074708	3.6248	D	5	30/08/2020 22:50	39.7927		0	0	0	0	0	0	0	0	0	0	0	0	0	0
1840	5	6	12	3d 11:29:26.24000	0d 03:45:07.24000	0.00280323	0.0107588	0.00074716	3.6147	D	5	30/08/2020 22:54	39.8728		0	0	0	0	0	0	0	0	0	0	0	0	0	0
1841	5	6	12	3d 11:32:15.77000	0d 03:47:56.77000	0.00283842	0.0108858	0.00074708	3.6046	D	5	30/08/2020 22:56	39.7927		0	0	0	0	0	0	0	0	0	0	0	0	0	0
1842	5	6	12	3d 11:34:30.49000	0d 03:50:11.49000	0.00286637	0.0109865	0.00074723	3.5946	D	5	30/08/2020 22:59	39.8088		0	0	0	0	0	0	0	0	0	0	0	0	0	0
1843	5	6	12	3d 11:36:17.94000	0d 03:51:58.94000	0.00288867	0.0110665	0.00074701	3.5845	D	5	30/08/2020 23:00	39.8248		0	0	0	0	0	0	0	0	0	0	0	0	0	0
1844	5	6	12	3d 11:37:40.07000	0d 03:53:21.07000	0.00290572	0.0111275	0.00074708	3.5743	D	5	30/08/2020 23:02	39.8728		0	0	0	0	0	0	0	0	0	0	0	0	0	0
1845	5	6	12	3d 11:38:49.23000	0d 03:54:30.23000	0.00292007	0.0111788	0.00074723	3.564	D	5	30/08/2020 23:03	39.7927		0	0	0	0	0	0	0	0	0	0	0	0	0	0
1846	5	6	12	3d 11:39:45.52000	0d 03:55:26.52000	0.00293175	0.0112203	0.00074701	3.554	D	5	30/08/2020 23:04	39.7767		0	0	0	0	0	0	0	0	0	0	0	0	0	0
1847	5	6	12	3d 11:40:27.46000	0d 03:56:08.46000	0.00294046	0.0112512	0.00074716	3.5439	D	5	30/08/2020 23:05	39.7767		0	0	0	0	0	0	0	0	0	0	0	0	0	0
1848	5	6	12	3d 11:41:02.90000	0d 03:56:43.90000	0.00294781	0.0112773	0.00074708	3.5337	D	5	30/08/2020 23:05	39.8248		0	0	0	0	0	0	0	0	0	0	0	0	0	0
1849	5	6	12	3d 11:41:33.38000	0d 03:57:14.38000	0.00295414	0.0112996	0.00074723	3.5236	D	5	30/08/2020 23:06	39.7447		0	0	0	0	0	0	0	0	0	0	0	0	0	0
1850	5	6	12	3d 11:41:58.61000	0d 03:57:39.61000	0.00295938	0.011318	0.00074685	3.5134	D	5	30/08/2020 23:06	39.7447		0	0	0	0	0	0	0	0	0	0	0	0	0	0
1851	5	6	12	3d 11:42:20.51000	0d 03:58:01.51000	0.00296392	0.011334	0.00074723	3.5033	D	5	30/08/2020 23:07	39.7927		0	0	0	0	0	0	0	0	0	0	0	0	0	0
1852	5	6	12	3d 11:42:38.41000	0d 03:58:19.41000	0.00296763	0.0113469	0.00074701	3.4932	D	5	30/08/2020 23:07	39.7927		0	0	0	0	0	0	0	0	0	0	0	0	0	0
1853	5	6	12	3d 11:42:54.74000	0d 03:58:35.74000	0.00297102	0.0113588	0.00074723	3.4832	D	5	30/08/2020 23:07	39.8088		0	0	0	0	0	0	0	0	0	0	0	0	0	0
1854	5	6	12	3d 11:43:10.09000	0d 03:58:51.09000	0.00297421	0.0113699	0.00074716	3.473	D	5	30/08/2020 23:07	39.7287		0	0	0	0	0	0	0	0	0	0	0	0	0	0
1855	5	6	12	3d 11:43:24.82000	0d 03:59:05.82000	0.00297727	0.0113805	0.00074716	3.4629	D	5	30/08/2020 23:08	39.7126		0	0	0	0	0	0	0	0	0	0	0	0	0	0
1856	5	6	12	3d 11:43:39.56000	0d 03:59:20.56000	0.00298033	0.011391	0.00074708	3.4527	D	5	30/08/2020 23:08	39.7447		0	0	0	0	0	0	0	0	0	0	0	0	0	0
1857	5	6	12	3d 11:43:54.58000	0d 03:59:35.58000	0.00298344	0.0114018	0.00074716	3.4424	D	5	30/08/2020 23:08	39.7607		0	0	0	0	0	0	0	0	0	0	0	0	0	0
1858	5	6	12	3d 11:44:10.17000	0d 03:59:51.17000	0.00298668	0.0114129	0.00074716	3.4324	D	5	30/08/2020 23:08	39.7767		0	0	0	0	0	0	0	0	0	0	0	0	0	0
1859	5	6	12	3d 11:44:28.84000	0d 04:00:09.84000	0.00299055	0.0114262	0.00074723	3.4223	D	5	30/08/2020 23:09	39.7927		0	0	0	0	0	0	0	0	0	0	0	0	0	0
1860	5	6	12	3d 11:44:51.77000	0d 04:00:32.77000	0.00299531	0.0114424	0.00074708	3.4122	D	5	30/08/2020 23:09	39.8248		0	0	0	0	0	0	0	0	0	0	0	0	0	0
1861	5	6	12	3d 11:45:29.00000	0d 04:01:10.00000	0.00300304	0.0114688	0.00074701	3.4022	D	5	30/08/2020 23:10	39.8568		0	0	0	0	0	0	0	0	0	0	0	0	0	0
1862	5	6	12	3d 11:46:25.74000	0d 04:02:06.74000	0.00301481	0.0115088	0.00074708	3.3921	D	5	30/08/2020 23:11	39.8568		0	0	0	0	0	0	0	0	0	0	0	0	0	0
1863	5	6	12	3d 11:47:40.33000	0d 04:03:21.33000	0.00303029	0.0115612	0.00074708	3.382	D	5	30/08/2020 23:12	39.8248		0	0	0	0	0	0	0	0	0	0	0	0	0	0
1864	5	6	12	3d 11:48:45.08000	0d 04:04:26.08000	0.00304373	0.0116066	0.00074731	3.3719	D	5	30/08/2020 23:13	39.7927		0	0	0	0	0	0	0	0	0	0	0	0	0	0
1865	5	6	12	3d 11:49:55.54000	0d 04:05:36.54000	0.00305836	0.0116558	0.00074708	3.3619	D	5	30/08/2020 23:14	39.7447		0	0	0	0	0	0	0	0	0	0	0	0	0	0
1866	5	6	12	3d 11:50:52.07000	0d 04:06:33.07000	0.00307009	0.0116952	0.00074716	3.3518	D	5	30/08/2020 23:15	39.7767		0	0	0	0	0	0	0	0	0	0	0	0	0	0
1867	5	6	12	3d 11:51:36.49000	0d 04:07:17.49000	0.00307931	0.0117261	0.00074723	3.3417	D	5	30/08/2020 23:16	39.7287		0	0	0	0	0	0	0	0	0	0	0	0	0	0
1868	5	6	12	3d 11:52:15.49000	0d 04:07:56.49000	0.0030874	0.0117531	0.00074701	3.3315	D	5	30/08/2020 23:16	39.7447		0	0	0	0	0	0	0	0	0	0	0	0	0	0
1869	5	6	12	3d 11:52:47.50000	0d 04:08:28.50000	0.00309404	0.0117752	0.00074716	3.3214	D	5	30/08/2020 23:17	39.8088		0	0	0	0	0	0	0	0	0	0	0	0	0	0
1870	5	6	12	3d 11:53:12.58000	0d 04:08:53.58000	0.00309925	0.0117924	0.00074701	3.3114	D	5	30/08/2020 23:17	39.8088		0	0	0	0	0	0	0	0	0	0	0	0	0	0
1871	5	6	12	3d 11:53:34.60000	0d 04:09:15.60000	0.00310382	0.0118075	0.00074693	3.3011	D	5	30/08/2020 23:18	39.8248		0	0	0	0	0	0	0	0	0	0	0	0	0	0
1872	5	6	12	3d 11:53:54.03000	0d 04:09:35.03000	0.00310785	0.0118208	0.00074701	3.2911	D	5	30/08/2020 23:18	39.8568		0	0	0	0	0	0	0	0	0	0	0	0	0	0
1873	5	6	12	3d 11:54:11.77000	0d 04:09:52.77000	0.00311153	0.0118329	0.00074701	3.2807	D	5	30/08/2020 23:18	39.8568		0	0	0	0	0	0	0	0	0	0	0	0	0	0
1874	5	6	12	3d 11:54:28.24000	0d 04:10:09.24000	0.00311495	0.0118441	0.00074708	3.2706	D	5	30/08/2020 23:19	39.8568		0	0	0	0	0	0	0	0	0	0	0	0	0	0
1875	5	6	12	3d 11:54:43.42000	0d 04:10:24.42000	0.0031181	0.0118544	0.00074701	3.2605	D	5	30/08/2020 23:19	39.8408		0	0	0	0	0	0	0	0	0	0	0	0	0	0
1876	5	6	12	3d 11:54:57.22000	0d 04:10:38.22000	0.00312096	0.0118637	0.00074739	3.2505	D	5	30/08/2020 23:19	39.7607		0	0	0	0	0	0	0	0	0	0	0	0	0	0
1877	5	6	12	3d 11:55:10.01000	0d 04:10:51.01000	0.00312362	0.0118724	0.00074716	3.2404	D	5	30/08/2020 23:19	39.7287		0	0	0	0	0	0	0	0	0	0	0	0	0	0
1878	5	6	12	3d 11:55:22.12000	0d 04:11:03.12000	0.00312613	0.0118805	0.00074716	3.23	D	5	30/08/2020 23:20	39.7287		0	0	0	0	0	0	0	0	0	0	0	0	0	0
1879	5	6	12	3d 11:55:33.67000	0d 04:11:14.67000	0.00312853	0.0118882	0.00074731	3.2198	D	5	30/08/2020 23:20	39.7447		0	0	0	0	0	0	0	0	0	0	0	0	0	0
1880	5	6	12	3d 11:55:44.21000	0d 04:11:25.21000	0.00313072	0.0118952	0.00074716	3.2096	D	5	30/08/2020 23:20	39.7767		0	0	0	0	0	0	0	0	0	0	0	0	0	0
1881	5	6	12	3d 11:55:54.24000	0d 04:11:35.24000	0.0031328	0.0119019	0.00074701	3.1994	D	5	30/08/2020 23:20	39.7767		0	0	0	0	0	0	0	0	0	0	0	0	0	0
1882	5	6	12	3d 11:56:03.96000	0d 04:11:44.96000	0.00313482	0.0119084	0.00074693	3.1893	D	5	30/08/2020 23:20	39.8088		0	0	0	0	0	0	0	0	0	0	0	0	0	0
1883	5	6	12	3d 11:56:12.90000	0d 04:11:53.90000	0.00313667	0.0119143	0.00074716	3.1791	D	5	30/08/2020 23:20	39.8088		0	0	0	0	0	0	0	0	0	0	0	0	0	0
1884	5	6	12	3d 11:56:21.45000	0d 04:12:02.45000	0.00313845	0.0119199	0.00074685	3.169	D	5	30/08/2020 23:21	39.8248		0	0	0	0	0	0	0	0	0	0	0	0	0	0
1885	5	6	12	3d 11:56:29.55000	0d 04:12:10.55000	0.00314013	0.0119252	0.00074701	3.1589	D	5	30/08/2020 23:21	39.8088		0	0	0	0	0	0	0	0	0	0	0	0	0	0
1886	5	6	12	3d 11:56:37.20000	0d 04:12:18.20000	0.00314171	0.0119302	0.00074701	3.1489	D	5	30/08/2020 23:21	39.8088		0	0	0	0	0	0	0	0	0	0	0	0	0	0
1887	5	6	12	3d 11:56:44.86000	0d 04:12:25.86000	0.0031433	0.0119352	0.00074723	3.1386	D	5	30/08/2020 23:21	39.7767		0	0	0	0	0	0	0	0	0	0	0	0	0	0
1888	5	6	12	3d 11:56:52.25000	0d 04:12:33.25000	0.00314484	0.01194	0.00074716	3.1284	D	5	30/08/2020 23:21	39.7927		0	0	0	0	0	0	0	0	0	0	0	0	0	0
1889	5	6	12	3d 11:56:59.34000	0d 04:12:40.34000	0.00314631	0.0119446	0.00074716	3.1182	D	5	30/08/2020 23:21	39.7927		0	0	0	0	0	0	0	0	0	0	0	0	0	0
1890	5	6	12	3d 11:57:06.18000	0d 04:12:47.18000	0.00314773	0.011949	0.00074701	3.1081	D	5	30/08/2020 23:21	39.7927		0	0	0	0	0	0	0	0	0	0	0	0	0	0
1891	5	6	12	3d 11:57:12.47000	0d 04:12:53.47000	0.00314903	0.0119531	0.00074731	3.0979	D	5	30/08/2020 23:21	39.7927		0	0	0	0	0	0	0	0	0	0	0	0	0	0
1892	5	6	12	3d 11:57:18.64000	0d 04:12:59.64000	0.00315031	0.0119571	0.00074716	3.0877	D	5	30/08/2020 23:21	39.7927		0	0	0	0	0	0	0	0	0	0	0	0	0	0
1893	5	6	12	3d 11:57:24.63000	0d 04:13:05.63000	0.00315156	0.0119609	0.00074723	3.0773	D	5	30/08/2020 23:22	39.8088		0	0	0	0	0	0	0	0	0	0	0	0	0	0
1894	5	6	12	3d 11:57:30.27000	0d 04:13:11.27000	0.00315273	0.0119645	0.00074716	3.0672	D	5	30/08/2020 23:22	39.8248		0	0	0	0	0	0	0	0	0	0	0	0	0	0
1895	5	6	12	3d 11:57:35.54000	0d 04:13:16.54000	0.00315382	0.0119678	0.00074708	3.0571	D	5	30/08/2020 23:22	39.8088		0	0	0	0	0	0	0	0	0	0	0	0	0	0
1896	5	6	12	3d 11:57:40.62000	0d 04:13:21.62000	0.00315488	0.0119711	0.00074693	3.0469	D	5	30/08/2020 23:22	39.8088		0	0	0	0	0	0	0	0	0	0	0	0	0	0
1897	5	6	12	3d 11:57:45.52000	0d 04:13:26.52000	0.00315589	0.0119741	0.00074731	3.0369	D	5	30/08/2020 23:22	39.8408		0	0	0	0	0	0	0	0	0	0	0	0	0	0
1898	5	6	12	3d 11:57:50.38000	0d 04:13:31.38000	0.0031569	0.0119772	0.00074708	3.0266	D	5	30/08/2020 23:22	39.8248		0	0	0	0	0	0	0	0	0	0	0	0	0	0
1899	5	6	12	3d 11:57:54.98000	0d 04:13:35.98000	0.00315786	0.0119801	0.00074723	3.0164	D	5	30/08/2020 23:22	39.8408		0	0	0	0	0	0	0	0	0	0	0	0	0	0
1900	5	6	12	3d 11:57:59.41000	0d 04:13:40.41000	0.00315878	0.0119829	0.00074708	3.0063	D	5	30/08/2020 23:22	39.8248		0	0	0	0	0	0	0	0	0	0	0	0	0	0
1901	5	6	12	3d 11:58:03.72000	0d 04:13:44.72000	0.00315967	0.0119855	0.00074723	2.9961	D	5	30/08/2020 23:22	39.8248		0	0	0	0	0	0	0	0	0	0	0	0	0	0
1902	5	6	12	3d 11:58:07.90000	0d 04:13:48.90000	0.00316054	0.0119881	0.00074708	2.9857	D	5	30/08/2020 23:22	39.8408		0	0	0	0	0	0	0	0	0	0	0	0	0	0
1903	5	6	12	3d 11:58:12.06000	0d 04:13:53.06000	0.0031614	0.0119907	0.00074708	2.9755	D	5	30/08/2020 23:22	39.8248		0	0	0	0	0	0	0	0	0	0	0	0	0	0
1904	5	6	12	3d 11:58:16.07000	0d 04:13:57.07000	0.00316223	0.0119932	0.00074701	2.965	D	5	30/08/2020 23:22	39.7607		0	0	0	0	0	0	0	0	0	0	0	0	0	0
1905	5	6	12	3d 11:58:19.92000	0d 04:14:00.92000	0.00316303	0.0119955	0.00074723	2.9549	D	5	30/08/2020 23:23	39.7447		0	0	0	0	0	0	0	0	0	0	0	0	0	0
1906	5	6	12	3d 11:58:23.67000	0d 04:14:04.67000	0.00316381	0.0119978	0.00074723	2.9447	D	5	30/08/2020 23:23	39.7287		0	0	0	0	0	0	0	0	0	0	0	0	0	0
1907	5	6	12	3d 11:58:27.36000	0d 04:14:08.36000	0.00316458	0.0120001	0.00074708	2.9343	D	5	30/08/2020 23:23	39.7287		0	0	0	0	0	0	0	0	0	0	0	0	0	0
1908	5	6	12	3d 11:58:30.89000	0d 04:14:11.89000	0.00316531	0.0120022	0.00074716	2.9241	D	5	30/08/2020 23:23	39.7126		0	0	0	0	0	0	0	0	0	0	0	0	0	0
1909	5	6	12	3d 11:58:34.38000	0d 04:14:15.38000	0.00316603	0.0120044	0.00074693	2.914	D	5	30/08/2020 23:23	39.7126		0	0	0	0	0	0	0	0	0	0	0	0	0	0
1910	5	6	12	3d 11:58:37.72000	0d 04:14:18.72000	0.00316673	0.0120064	0.00074716	2.9038	D	5	30/08/2020 23:23	39.7126		0	0	0	0	0	0	0	0	0	0	0	0	0	0
1911	5	6	12	3d 11:58:41.08000	0d 04:14:22.08000	0.00316742	0.0120084	0.00074716	2.8934	D	5	30/08/2020 23:23	39.7447		0	0	0	0	0	0	0	0	0	0	0	0	0	0
1912	5	6	12	3d 11:58:44.31000	0d 04:14:25.31000	0.00316809	0.0120103	0.00074723	2.883	D	5	30/08/2020 23:23	39.7447		0	0	0	0	0	0	0	0	0	0	0	0	0	0
1913	5	6	12	3d 11:58:47.48000	0d 04:14:28.48000	0.00316875	0.0120122	0.00074678	2.873	D	5	30/08/2020 23:23	39.7287		0	0	0	0	0	0	0	0	0	0	0	0	0	0
1914	5	6	12	3d 11:58:50.55000	0d 04:14:31.55000	0.00316939	0.012014	0.00074708	2.8626	D	5	30/08/2020 23:23	39.7447		0	0	0	0	0	0	0	0	0	0	0	0	0	0
1915	5	6	12	3d 11:58:53.57000	0d 04:14:34.57000	0.00317002	0.0120158	0.00074723	2.8524	D	5	30/08/2020 23:23	39.7447		0	0	0	0	0	0	0	0	0	0	0	0	0	0
1916	5	6	12	3d 11:58:56.54000	0d 04:14:37.54000	0.00317063	0.0120176	0.00074716	2.842	D	5	30/08/2020 23:23	39.7447		0	0	0	0	0	0	0	0	0	0	0	0	0	0
1917	5	6	12	3d 11:58:59.49000	0d 04:14:40.49000	0.00317124	0.0120193	0.00074708	2.8316	D	5	30/08/2020 23:23	39.7767		0	0	0	0	0	0	0	0	0	0	0	0	0	0
1918	5	6	12	3d 11:59:02.38000	0d 04:14:43.38000	0.00317184	0.012021	0.00074716	2.8211	D	5	30/08/2020 23:23	39.7607		0	0	0	0	0	0	0	0	0	0	0	0	0	0
1919	5	6	12	3d 11:59:05.24000	0d 04:14:46.24000	0.00317244	0.0120227	0.00074701	2.8106	D	5	30/08/2020 23:23	39.7767		0	0	0	0	0	0	0	0	0	0	0	0	0	0
1920	5	6	12	3d 11:59:08.02000	0d 04:14:49.02000	0.00317301	0.0120243	0.00074723	2.8003	D	5	30/08/2020 23:23	39.7607		0	0	0	0	0	0	0	0	0	0	0	0	0	0
1921	5	6	12	3d 11:59:10.61000	0d 04:14:51.61000	0.00317355	0.0120258	0.00074723	2.79	D	5	30/08/2020 23:23	39.7607		0	0	0	0	0	0	0	0	0	0	0	0	0	0
1922	5	6	12	3d 11:59:13.25000	0d 04:14:54.25000	0.0031741	0.0120273	0.00074731	2.7796	D	5	30/08/2020 23:23	39.7767		0	0	0	0	0	0	0	0	0	0	0	0	0	0
1923	5	6	12	3d 11:59:15.88000	0d 04:14:56.88000	0.00317465	0.0120289	0.00074723	2.7691	D	5	30/08/2020 23:23	39.7927		0	0	0	0	0	0	0	0	0	0	0	0	0	0
1924	5	6	12	3d 11:59:18.43000	0d 04:14:59.43000	0.00317517	0.0120303	0.00074723	2.7588	D	5	30/08/2020 23:23	39.7927		0	0	0	0	0	0	0	0	0	0	0	0	0	0
1925	5	6	12	3d 11:59:20.95000	0d 04:15:01.95000	0.0031757	0.0120318	0.00074716	2.7481	D	5	30/08/2020 23:24	39.7927		0	0	0	0	0	0	0	0	0	0	0	0	0	0
1926	5	6	12	3d 11:59:23.45000	0d 04:15:04.45000	0.00317622	0.0120332	0.00074731	2.7376	D	5	30/08/2020 23:24	39.7927		0	0	0	0	0	0	0	0	0	0	0	0	0	0
1927	5	6	12	3d 11:59:25.88000	0d 04:15:06.88000	0.00317672	0.0120346	0.00074716	2.7272	D	5	30/08/2020 23:24	39.7927		0	0	0	0	0	0	0	0	0	0	0	0	0	0
1928	5	6	12	3d 11:59:28.24000	0d 04:15:09.24000	0.00317721	0.0120359	0.00074723	2.7169	D	5	30/08/2020 23:24	39.8088		0	0	0	0	0	0	0	0	0	0	0	0	0	0
1929	5	6	12	3d 11:59:30.58000	0d 04:15:11.58000	0.0031777	0.0120372	0.00074701	2.7066	D	5	30/08/2020 23:24	39.8088		0	0	0	0	0	0	0	0	0	0	0	0	0	0
1930	5	6	12	3d 11:59:32.84000	0d 04:15:13.84000	0.00317817	0.0120385	0.00074723	2.6963	D	5	30/08/2020 23:24	39.8088		0	0	0	0	0	0	0	0	0	0	0	0	0	0
1931	5	6	12	3d 11:59:35.05000	0d 04:15:16.05000	0.00317862	0.0120397	0.00074701	2.686	D	5	30/08/2020 23:24	39.8088		0	0	0	0	0	0	0	0	0	0	0	0	0	0
1932	5	6	12	3d 11:59:37.27000	0d 04:15:18.27000	0.00317908	0.0120409	0.00074693	2.6757	D	5	30/08/2020 23:24	39.8088		0	0	0	0	0	0	0	0	0	0	0	0	0	0
1933	5	6	12	3d 11:59:39.50000	0d 04:15:20.50000	0.00317955	0.0120422	0.00074716	2.665	D	5	30/08/2020 23:24	39.7927		0	0	0	0	0	0	0	0	0	0	0	0	0	0
1934	5	6	12	3d 11:59:41.70000	0d 04:15:22.70000	0.00318	0.0120434	0.00074731	2.6545	D	5	30/08/2020 23:24	39.7927		0	0	0	0	0	0	0	0	0	0	0	0	0	0
1935	5	6	12	3d 11:59:43.89000	0d 04:15:24.89000	0.00318046	0.0120446	0.00074716	2.6441	D	5	30/08/2020 23:24	39.8088		0	0	0	0	0	0	0	0	0	0	0	0	0	0
1936	5	6	12	3d 11:59:45.99000	0d 04:15:26.99000	0.00318089	0.0120458	0.00074701	2.6339	D	5	30/08/2020 23:24	39.7927		0	0	0	0	0	0	0	0	0	0	0	0	0	0
1937	5	6	12	3d 11:59:48.06000	0d 04:15:29.06000	0.00318132	0.0120469	0.00074685	2.6232	D	5	30/08/2020 23:24	39.7927		0	0	0	0	0	0	0	0	0	0	0	0	0	0
1938	5	6	12	3d 11:59:50.14000	0d 04:15:31.14000	0.00318176	0.012048	0.00074685	2.613	D	5	30/08/2020 23:24	39.8248		0	0	0	0	0	0	0	0	0	0	0	0	0	0
1939	5	6	12	3d 11:59:52.14000	0d 04:15:33.14000	0.00318217	0.0120491	0.00074731	2.6026	D	5	30/08/2020 23:24	39.8248		0	0	0	0	0	0	0	0	0	0	0	0	0	0
1940	5	6	12	3d 11:59:54.14000	0d 04:15:35.14000	0.00318259	0.0120502	0.00074723	2.5922	D	5	30/08/2020 23:24	39.7927		0	0	0	0	0	0	0	0	0	0	0	0	0	0
1941	5	6	12	3d 11:59:56.13000	0d 04:15:37.13000	0.003183	0.0120512	0.00074693	2.5818	D	5	30/08/2020 23:24	39.7607		0	0	0	0	0	0	0	0	0	0	0	0	0	0
1942	5	6	12	3d 11:59:58.11000	0d 04:15:39.11000	0.00318341	0.0120523	0.00074716	2.5711	D	5	30/08/2020 23:24	39.7447		0	0	0	0	0	0	0	0	0	0	0	0	0	0
1943	5	6	12	3d 12:00:00.12000	0d 04:15:41.12000	0.00318383	0.0120534	0.00074701	2.5606	D	5	30/08/2020 23:24	39.7287		0	0	0	0	0	0	0	0	0	0	0	0	0	0
1944	5	6	12	3d 12:00:02.05000	0d 04:15:43.05000	0.00318423	0.0120544	0.00074708	2.5504	D	5	30/08/2020 23:24	39.7126		0	0	0	0	0	0	0	0	0	0	0	0	0	0
1945	5	6	12	3d 12:00:03.95000	0d 04:15:44.95000	0.00318462	0.0120554	0.00074716	2.54	D	5	30/08/2020 23:24	39.6966		0	0	0	0	0	0	0	0	0	0	0	0	0	0
1946	5	6	12	3d 12:00:05.85000	0d 04:15:46.85000	0.00318502	0.0120564	0.00074708	2.5296	D	5	30/08/2020 23:24	39.6966		0	0	0	0	0	0	0	0	0	0	0	0	0	0
1947	5	6	12	3d 12:00:07.73000	0d 04:15:48.73000	0.00318541	0.0120574	0.00074693	2.5191	D	5	30/08/2020 23:24	39.7126		0	0	0	0	0	0	0	0	0	0	0	0	0	0
1948	5	6	12	3d 12:00:09.63000	0d 04:15:50.63000	0.0031858	0.0120584	0.00074716	2.5087	D	5	30/08/2020 23:24	39.7126		0	0	0	0	0	0	0	0	0	0	0	0	0	0
1949	5	6	12	3d 12:00:11.17000	0d 04:15:52.17000	0.00318612	0.0120592	0.00074701	2.5	D	133	30/08/2020 23:24	39.7126		0	0	0	0	0	0	0	0	0	0	0	0	0	0
1950	5	6	13	3d 12:00:11.18000	0d 00:00:00.01000	0	0	0	2.6163	R	0	30/08/2020 23:24	39.7126		0	0	0	0	0	0	0	0	0	0	0	0	0	0
1951	5	6	13	3d 12:00:13.18000	0d 00:00:02.01000	0	0	0	2.8052	R	1	30/08/2020 23:24	39.7126		0	0	0	0	0	0	0	0	0	0	0	0	0	0
1952	5	6	13	3d 12:00:15.18000	0d 00:00:04.01000	0	0	0	2.9165	R	1	30/08/2020 23:24	39.7126		0	0	0	0	0	0	0	0	0	0	0	0	0	0
1953	5	6	13	3d 12:00:17.18000	0d 00:00:06.01000	0	0	0	3.0037	R	1	30/08/2020 23:24	39.7126		0	0	0	0	0	0	0	0	0	0	0	0	0	0
1954	5	6	13	3d 12:00:19.18000	0d 00:00:08.01000	0	0	0	3.0768	R	1	30/08/2020 23:24	39.7126		0	0	0	0	0	0	0	0	0	0	0	0	0	0
1955	5	6	13	3d 12:00:21.17000	0d 00:00:10.00000	0	0	0	3.1385	R	129	30/08/2020 23:25	39.7126		0	0	0	0	0	0	0	0	0	0	0	0	0	0
1956	6	7	9	3d 12:00:21.21000	0d 00:00:00.04000	0.00000001	0.00000003	0.000748	3.2862	C	0	30/08/2020 23:25	39.7126		0	0	0	0	0	0	0	0	0	0	0	0	0	0
1957	6	7	9	3d 12:00:21.37000	0d 00:00:00.20000	0.00000004	0.00000014	0.00074693	3.3086	C	5	30/08/2020 23:25	39.7126		0	0	0	0	0	0	0	0	0	0	0	0	0	0
1958	6	7	9	3d 12:00:21.54000	0d 00:00:00.37000	0.00000008	0.00000025	0.00074693	3.328	C	5	30/08/2020 23:25	39.7126		0	0	0	0	0	0	0	0	0	0	0	0	0	0
1959	6	7	9	3d 12:00:21.73000	0d 00:00:00.56000	0.00000012	0.00000038	0.00074701	3.346	C	5	30/08/2020 23:25	39.7126		0	0	0	0	0	0	0	0	0	0	0	0	0	0
1960	6	7	9	3d 12:00:21.93000	0d 00:00:00.76000	0.00000016	0.00000052	0.00074701	3.3628	C	5	30/08/2020 23:25	39.7126		0	0	0	0	0	0	0	0	0	0	0	0	0	0
1961	6	7	9	3d 12:00:22.14000	0d 00:00:00.97000	0.0000002	0.00000067	0.00074708	3.379	C	5	30/08/2020 23:25	39.7126		0	0	0	0	0	0	0	0	0	0	0	0	0	0
1962	6	7	9	3d 12:00:22.36000	0d 00:00:01.19000	0.00000025	0.00000083	0.00074723	3.395	C	5	30/08/2020 23:25	39.7126		0	0	0	0	0	0	0	0	0	0	0	0	0	0
1963	6	7	9	3d 12:00:22.59000	0d 00:00:01.42000	0.00000029	0.00000099	0.00074708	3.4107	C	5	30/08/2020 23:25	39.7126		0	0	0	0	0	0	0	0	0	0	0	0	0	0
1964	6	7	9	3d 12:00:22.83000	0d 00:00:01.66000	0.00000034	0.00000116	0.00074716	3.4263	C	5	30/08/2020 23:25	39.7126		0	0	0	0	0	0	0	0	0	0	0	0	0	0
1965	6	7	9	3d 12:00:23.08000	0d 00:00:01.91000	0.0000004	0.00000134	0.00074693	3.4415	C	5	30/08/2020 23:25	39.7287		0	0	0	0	0	0	0	0	0	0	0	0	0	0
1966	6	7	9	3d 12:00:23.33000	0d 00:00:02.16000	0.00000045	0.00000152	0.00074723	3.4563	C	5	30/08/2020 23:25	39.7287		0	0	0	0	0	0	0	0	0	0	0	0	0	0
1967	6	7	9	3d 12:00:23.59000	0d 00:00:02.42000	0.0000005	0.0000017	0.00074708	3.4711	C	5	30/08/2020 23:25	39.7287		0	0	0	0	0	0	0	0	0	0	0	0	0	0
1968	6	7	9	3d 12:00:23.86000	0d 00:00:02.69000	0.00000056	0.0000019	0.00074716	3.4858	C	5	30/08/2020 23:25	39.7287		0	0	0	0	0	0	0	0	0	0	0	0	0	0
1969	6	7	9	3d 12:00:24.14000	0d 00:00:02.97000	0.00000062	0.0000021	0.00074701	3.5	C	5	30/08/2020 23:25	39.7287		0	0	0	0	0	0	0	0	0	0	0	0	0	0
1970	6	7	9	3d 12:00:24.43000	0d 00:00:03.26000	0.00000068	0.00000231	0.00074716	3.5142	C	5	30/08/2020 23:25	39.7287		0	0	0	0	0	0	0	0	0	0	0	0	0	0
1971	6	7	9	3d 12:00:24.73000	0d 00:00:03.56000	0.00000074	0.00000253	0.00074708	3.5279	C	5	30/08/2020 23:25	39.7287		0	0	0	0	0	0	0	0	0	0	0	0	0	0
1972	6	7	9	3d 12:00:25.04000	0d 00:00:03.87000	0.0000008	0.00000276	0.00074723	3.5415	C	5	30/08/2020 23:25	39.7287		0	0	0	0	0	0	0	0	0	0	0	0	0	0
1973	6	7	9	3d 12:00:25.36000	0d 00:00:04.19000	0.00000087	0.00000299	0.00074723	3.5549	C	5	30/08/2020 23:25	39.7287		0	0	0	0	0	0	0	0	0	0	0	0	0	0
1974	6	7	9	3d 12:00:25.70000	0d 00:00:04.53000	0.00000094	0.00000325	0.00074693	3.5682	C	5	30/08/2020 23:25	39.7287		0	0	0	0	0	0	0	0	0	0	0	0	0	0
1975	6	7	9	3d 12:00:26.06000	0d 00:00:04.89000	0.00000101	0.00000351	0.00074723	3.5811	C	5	30/08/2020 23:25	39.7287		0	0	0	0	0	0	0	0	0	0	0	0	0	0
1976	6	7	9	3d 12:00:26.43000	0d 00:00:05.26000	0.00000109	0.00000379	0.00074731	3.594	C	5	30/08/2020 23:25	39.7447		0	0	0	0	0	0	0	0	0	0	0	0	0	0
1977	6	7	9	3d 12:00:26.82000	0d 00:00:05.65000	0.00000117	0.00000408	0.00074716	3.6063	C	5	30/08/2020 23:25	39.7447		0	0	0	0	0	0	0	0	0	0	0	0	0	0
1978	6	7	9	3d 12:00:27.25000	0d 00:00:06.08000	0.00000126	0.0000044	0.00074708	3.6185	C	5	30/08/2020 23:25	39.7447		0	0	0	0	0	0	0	0	0	0	0	0	0	0
1979	6	7	9	3d 12:00:27.70000	0d 00:00:06.53000	0.00000135	0.00000474	0.00074701	3.6306	C	5	30/08/2020 23:25	39.7447		0	0	0	0	0	0	0	0	0	0	0	0	0	0
1980	6	7	9	3d 12:00:28.21000	0d 00:00:07.04000	0.00000146	0.00000513	0.00074708	3.6422	C	5	30/08/2020 23:25	39.7447		0	0	0	0	0	0	0	0	0	0	0	0	0	0
1981	6	7	9	3d 12:00:28.79000	0d 00:00:07.62000	0.00000158	0.00000556	0.00074716	3.6539	C	5	30/08/2020 23:25	39.7447		0	0	0	0	0	0	0	0	0	0	0	0	0	0
1982	6	7	9	3d 12:00:29.47000	0d 00:00:08.30000	0.00000172	0.00000608	0.00074723	3.6651	C	5	30/08/2020 23:25	39.7447		0	0	0	0	0	0	0	0	0	0	0	0	0	0
1983	6	7	9	3d 12:00:30.29000	0d 00:00:09.12000	0.00000189	0.00000671	0.00074746	3.6764	C	5	30/08/2020 23:25	39.7447		0	0	0	0	0	0	0	0	0	0	0	0	0	0
1984	6	7	9	3d 12:00:31.38000	0d 00:00:10.21000	0.00000212	0.00000754	0.00074708	3.687	C	5	30/08/2020 23:25	39.7447		0	0	0	0	0	0	0	0	0	0	0	0	0	0
1985	6	7	9	3d 12:00:32.85000	0d 00:00:11.68000	0.00000242	0.00000867	0.00074723	3.6974	C	5	30/08/2020 23:25	39.7447		0	0	0	0	0	0	0	0	0	0	0	0	0	0
[truncated: 3,218 more rows]
