# Supplementary material for: Experimental data of cathodes manufactured in a convective dryer at the pilot-plant scale, and charge and discharge capacities of half-coin lithium-ion cells
Source: Data Brief. 2021 Dec 16;40:107720. doi: 10.1016/j.dib.2021.107720 (PMC8703052; doi:10.1016/j.dib.2021.107720)
Supplement: Supplementary file 1 [file mmc1.zip › Maccor/NEX_CAT3_14_1.csv]

Name:	NEX_CAT3_14_1
Channel:	94
Tester	Maccor #2
Procedure	NEX_NMC_Form_Rate_ASI.000
Description	NEX NMC Cathode Rate & ASI Measurement
Started	27/08/2020 11:26
SCap	0
C Rate	0.004867
Ch. max. V	8.00 V
DisCh. min. V	-2.00 V
Ch. max. I	5.000 A
DisCh. max. I	5.000 A
Comment:	NEX_CAT3_14
SMB hdr:	SMBLabel
Rec	Cycle P	Cycle C	Step	TestTime	StepTime	Cap. [Ah]	Ener. [Wh]	Current [A]	Voltage [V]	Md	ES	DPT Time	AUX1 [C]		VAR1	VAR2	VAR3	VAR4	VAR5	VAR6	VAR7	VAR8	VAR9	VAR10	VAR11	VAR12	VAR13	VAR14
1	0	1	1	0d 00:00:00.00000	0d 00:00:00.00000	0	0	0	3.2451	R	0	27/08/2020 11:26	40.2282		0	0	0	0	0	0	0	0	0	0	0	0	0	0
2	0	1	1	0d 00:05:00.00000	0d 00:05:00.00000	0	0	0	3.2346	R	1	27/08/2020 11:31	40.2439		0	0	0	0	0	0	0	0	0	0	0	0	0	0
3	0	1	1	0d 00:10:00.00000	0d 00:10:00.00000	0	0	0	3.2261	R	1	27/08/2020 11:36	40.2282		0	0	0	0	0	0	0	0	0	0	0	0	0	0
4	0	1	1	0d 00:15:00.00000	0d 00:15:00.00000	0	0	0	3.2209	R	1	27/08/2020 11:41	40.2282		0	0	0	0	0	0	0	0	0	0	0	0	0	0
5	0	1	1	0d 00:20:00.00000	0d 00:20:00.00000	0	0	0	3.2169	R	1	27/08/2020 11:46	40.1497		0	0	0	0	0	0	0	0	0	0	0	0	0	0
6	0	1	1	0d 00:25:00.00000	0d 00:25:00.00000	0	0	0	3.2134	R	1	27/08/2020 11:51	40.1968		0	0	0	0	0	0	0	0	0	0	0	0	0	0
7	0	1	1	0d 00:30:00.00000	0d 00:30:00.00000	0	0	0	3.2097	R	129	27/08/2020 11:56	40.1968		0	0	0	0	0	0	0	0	0	0	0	0	0	0
8	0	1	2	0d 00:30:00.04000	0d 00:00:00.04000	0	0.00000001	0.00024445	3.306	C	0	27/08/2020 11:56	40.1968		0	0	0	0	0	0	0	0	0	0	0	0	0	0
9	0	1	2	0d 00:30:00.20000	0d 00:00:00.20000	0.00000001	0.00000004	0.00024338	3.3381	C	5	27/08/2020 11:56	40.1968		0	0	0	0	0	0	0	0	0	0	0	0	0	0
10	0	1	2	0d 00:30:00.36000	0d 00:00:00.36000	0.00000002	0.00000008	0.00024331	3.3581	C	5	27/08/2020 11:56	40.1968		0	0	0	0	0	0	0	0	0	0	0	0	0	0
11	0	1	2	0d 00:30:00.54000	0d 00:00:00.54000	0.00000004	0.00000012	0.00024308	3.3764	C	5	27/08/2020 11:56	40.1968		0	0	0	0	0	0	0	0	0	0	0	0	0	0
12	0	1	2	0d 00:30:00.73000	0d 00:00:00.73000	0.00000005	0.00000016	0.00024323	3.3935	C	5	27/08/2020 11:56	40.1968		0	0	0	0	0	0	0	0	0	0	0	0	0	0
13	0	1	2	0d 00:30:00.94000	0d 00:00:00.94000	0.00000006	0.00000021	0.00024323	3.4105	C	5	27/08/2020 11:56	40.1968		0	0	0	0	0	0	0	0	0	0	0	0	0	0
14	0	1	2	0d 00:30:01.16000	0d 00:00:01.16000	0.00000008	0.00000026	0.00024331	3.4272	C	5	27/08/2020 11:56	40.1968		0	0	0	0	0	0	0	0	0	0	0	0	0	0
15	0	1	2	0d 00:30:01.40000	0d 00:00:01.40000	0.00000009	0.00000032	0.00024338	3.4434	C	5	27/08/2020 11:56	40.1968		0	0	0	0	0	0	0	0	0	0	0	0	0	0
16	0	1	2	0d 00:30:01.65000	0d 00:00:01.65000	0.00000011	0.00000038	0.00024323	3.4589	C	5	27/08/2020 11:56	40.1968		0	0	0	0	0	0	0	0	0	0	0	0	0	0
17	0	1	2	0d 00:30:01.90000	0d 00:00:01.90000	0.00000013	0.00000044	0.00024315	3.4733	C	5	27/08/2020 11:56	40.1968		0	0	0	0	0	0	0	0	0	0	0	0	0	0
18	0	1	2	0d 00:30:02.17000	0d 00:00:02.17000	0.00000015	0.0000005	0.00024331	3.4879	C	5	27/08/2020 11:56	40.1968		0	0	0	0	0	0	0	0	0	0	0	0	0	0
19	0	1	2	0d 00:30:02.45000	0d 00:00:02.45000	0.00000016	0.00000056	0.00024315	3.5016	C	5	27/08/2020 11:56	40.1968		0	0	0	0	0	0	0	0	0	0	0	0	0	0
20	0	1	2	0d 00:30:02.74000	0d 00:00:02.74000	0.00000018	0.00000063	0.00024338	3.5152	C	5	27/08/2020 11:56	40.1968		0	0	0	0	0	0	0	0	0	0	0	0	0	0
21	0	1	2	0d 00:30:03.07000	0d 00:00:03.07000	0.00000021	0.00000071	0.00024323	3.5291	C	5	27/08/2020 11:56	40.1968		0	0	0	0	0	0	0	0	0	0	0	0	0	0
22	0	1	2	0d 00:30:03.41000	0d 00:00:03.41000	0.00000023	0.00000079	0.00024331	3.5421	C	5	27/08/2020 11:56	40.1968		0	0	0	0	0	0	0	0	0	0	0	0	0	0
23	0	1	2	0d 00:30:03.76000	0d 00:00:03.76000	0.00000025	0.00000088	0.00024323	3.5546	C	5	27/08/2020 11:56	40.1968		0	0	0	0	0	0	0	0	0	0	0	0	0	0
24	0	1	2	0d 00:30:04.14000	0d 00:00:04.14000	0.00000028	0.00000097	0.00024331	3.5669	C	5	27/08/2020 11:56	40.1968		0	0	0	0	0	0	0	0	0	0	0	0	0	0
25	0	1	2	0d 00:30:04.55000	0d 00:00:04.55000	0.00000031	0.00000107	0.00024323	3.5796	C	5	27/08/2020 11:56	40.1968		0	0	0	0	0	0	0	0	0	0	0	0	0	0
26	0	1	2	0d 00:30:05.00000	0d 00:00:05.00000	0.00000034	0.00000118	0.00024315	3.5918	C	5	27/08/2020 11:56	40.1968		0	0	0	0	0	0	0	0	0	0	0	0	0	0
27	0	1	2	0d 00:30:05.47000	0d 00:00:05.47000	0.00000037	0.00000129	0.00024315	3.6037	C	5	27/08/2020 11:56	40.1968		0	0	0	0	0	0	0	0	0	0	0	0	0	0
28	0	1	2	0d 00:30:05.99000	0d 00:00:05.99000	0.0000004	0.00000142	0.00024323	3.6153	C	5	27/08/2020 11:56	40.1968		0	0	0	0	0	0	0	0	0	0	0	0	0	0
29	0	1	2	0d 00:30:06.56000	0d 00:00:06.56000	0.00000044	0.00000156	0.00024331	3.6268	C	5	27/08/2020 11:56	40.1968		0	0	0	0	0	0	0	0	0	0	0	0	0	0
30	0	1	2	0d 00:30:07.18000	0d 00:00:07.18000	0.00000048	0.00000171	0.00024323	3.6384	C	5	27/08/2020 11:56	40.1968		0	0	0	0	0	0	0	0	0	0	0	0	0	0
31	0	1	2	0d 00:30:07.88000	0d 00:00:07.88000	0.00000053	0.00000188	0.00024308	3.6492	C	5	27/08/2020 11:56	40.1968		0	0	0	0	0	0	0	0	0	0	0	0	0	0
32	0	1	2	0d 00:30:08.68000	0d 00:00:08.68000	0.00000059	0.00000208	0.00024323	3.6602	C	5	27/08/2020 11:56	40.1968		0	0	0	0	0	0	0	0	0	0	0	0	0	0
33	0	1	2	0d 00:30:09.67000	0d 00:00:09.67000	0.00000065	0.00000233	0.00024331	3.6713	C	5	27/08/2020 11:56	40.1968		0	0	0	0	0	0	0	0	0	0	0	0	0	0
34	0	1	2	0d 00:30:10.95000	0d 00:00:10.95000	0.00000074	0.00000264	0.00024338	3.6818	C	5	27/08/2020 11:56	40.1968		0	0	0	0	0	0	0	0	0	0	0	0	0	0
35	0	1	2	0d 00:30:12.74000	0d 00:00:12.74000	0.00000086	0.00000309	0.00024338	3.6922	C	5	27/08/2020 11:56	40.1968		0	0	0	0	0	0	0	0	0	0	0	0	0	0
36	0	1	2	0d 00:30:15.89000	0d 00:00:15.89000	0.00000107	0.00000388	0.00024331	3.7026	C	5	27/08/2020 11:56	40.1968		0	0	0	0	0	0	0	0	0	0	0	0	0	0
37	0	1	2	0d 00:30:24.37000	0d 00:00:24.37000	0.00000165	0.000006	0.00024331	3.7128	C	5	27/08/2020 11:56	40.1968		0	0	0	0	0	0	0	0	0	0	0	0	0	0
38	0	1	2	0d 00:32:17.10000	0d 00:02:17.10000	0.00000926	0.00003428	0.00024331	3.7026	C	5	27/08/2020 11:58	40.2125		0	0	0	0	0	0	0	0	0	0	0	0	0	0
39	0	1	2	0d 00:33:28.44000	0d 00:03:28.44000	0.00001408	0.0000521	0.00024331	3.6925	C	5	27/08/2020 11:59	40.2282		0	0	0	0	0	0	0	0	0	0	0	0	0	0
40	0	1	2	0d 00:35:31.41000	0d 00:05:31.41000	0.00002239	0.00008274	0.00024331	3.6825	C	5	27/08/2020 12:01	40.2282		0	0	0	0	0	0	0	0	0	0	0	0	0	0
41	0	1	2	0d 00:43:44.48000	0d 00:13:44.48000	0.00005571	0.00020522	0.00024315	3.6724	C	5	27/08/2020 12:10	40.2439		0	0	0	0	0	0	0	0	0	0	0	0	0	0
42	0	1	2	0d 00:53:44.48000	0d 00:23:44.48000	0.00009626	0.00035413	0.00024323	3.673	C	1	27/08/2020 12:20	40.2439		0	0	0	0	0	0	0	0	0	0	0	0	0	0
43	0	1	2	0d 01:03:44.48000	0d 00:33:44.48000	0.00013681	0.00050308	0.00024331	3.6745	C	1	27/08/2020 12:30	40.2282		0	0	0	0	0	0	0	0	0	0	0	0	0	0
44	0	1	2	0d 01:13:44.48000	0d 00:43:44.48000	0.00017735	0.0006521	0.00024331	3.6761	C	1	27/08/2020 12:40	40.1497		0	0	0	0	0	0	0	0	0	0	0	0	0	0
45	0	1	2	0d 01:23:44.48000	0d 00:53:44.48000	0.0002179	0.0008012	0.00024338	3.6779	C	1	27/08/2020 12:50	40.2596		0	0	0	0	0	0	0	0	0	0	0	0	0	0
46	0	1	2	0d 01:33:44.48000	0d 01:03:44.48000	0.00025844	0.00095035	0.00024353	3.6796	C	1	27/08/2020 13:00	40.0398		0	0	0	0	0	0	0	0	0	0	0	0	0	0
47	0	1	2	0d 01:43:44.48000	0d 01:13:44.48000	0.00029899	0.00109957	0.00024323	3.6811	C	1	27/08/2020 13:10	40.5108		0	0	0	0	0	0	0	0	0	0	0	0	0	0
48	0	1	2	0d 01:53:44.48000	0d 01:23:44.48000	0.00033954	0.00124885	0.00024331	3.6822	C	1	27/08/2020 13:20	38.6963		0	0	0	0	0	0	0	0	0	0	0	0	0	0
49	0	1	2	0d 02:03:44.48000	0d 01:33:44.48000	0.00038008	0.00139818	0.00024331	3.6834	C	1	27/08/2020 13:30	42.8502		0	0	0	0	0	0	0	0	0	0	0	0	0	0
50	0	1	2	0d 02:13:44.48000	0d 01:43:44.48000	0.00042063	0.00154756	0.00024323	3.6849	C	1	27/08/2020 13:40	40.6364		0	0	0	0	0	0	0	0	0	0	0	0	0	0
51	0	1	2	0d 02:23:44.48000	0d 01:53:44.48000	0.00046117	0.001697	0.00024323	3.686	C	1	27/08/2020 13:50	40.448		0	0	0	0	0	0	0	0	0	0	0	0	0	0
52	0	1	2	0d 02:33:44.48000	0d 02:03:44.48000	0.00050172	0.00184648	0.00024315	3.6875	C	1	27/08/2020 14:00	40.4323		0	0	0	0	0	0	0	0	0	0	0	0	0	0
53	0	1	2	0d 02:43:44.48000	0d 02:13:44.48000	0.00054226	0.00199601	0.00024338	3.6886	C	1	27/08/2020 14:10	27.1376		0	0	0	0	0	0	0	0	0	0	0	0	0	0
54	0	1	2	0d 02:53:44.48000	0d 02:23:44.48000	0.00058281	0.0021456	0.00024308	3.6898	C	1	27/08/2020 14:20	41.8611		0	0	0	0	0	0	0	0	0	0	0	0	0	0
55	0	1	2	0d 03:03:44.48000	0d 02:33:44.48000	0.00062336	0.00229523	0.00024315	3.691	C	1	27/08/2020 14:30	39.4325		0	0	0	0	0	0	0	0	0	0	0	0	0	0
56	0	1	2	0d 03:13:44.48000	0d 02:43:44.48000	0.0006639	0.00244493	0.00024331	3.6925	C	1	27/08/2020 14:40	41.3901		0	0	0	0	0	0	0	0	0	0	0	0	0	0
57	0	1	2	0d 03:23:44.48000	0d 02:53:44.48000	0.00070445	0.00259467	0.00024338	3.6938	C	1	27/08/2020 14:50	40.6678		0	0	0	0	0	0	0	0	0	0	0	0	0	0
58	0	1	2	0d 03:33:44.48000	0d 03:03:44.48000	0.00074499	0.00274446	0.00024331	3.6951	C	1	27/08/2020 15:00	40.448		0	0	0	0	0	0	0	0	0	0	0	0	0	0
59	0	1	2	0d 03:43:44.48000	0d 03:13:44.48000	0.00078554	0.00289432	0.00024331	3.6963	C	1	27/08/2020 15:10	40.448		0	0	0	0	0	0	0	0	0	0	0	0	0	0
60	0	1	2	0d 03:53:44.48000	0d 03:23:44.48000	0.00082609	0.00304422	0.00024323	3.6979	C	1	27/08/2020 15:20	40.4951		0	0	0	0	0	0	0	0	0	0	0	0	0	0
61	0	1	2	0d 04:03:44.48000	0d 03:33:44.48000	0.00086663	0.00319418	0.00024331	3.6991	C	1	27/08/2020 15:30	40.4009		0	0	0	0	0	0	0	0	0	0	0	0	0	0
62	0	1	2	0d 04:13:44.48000	0d 03:43:44.48000	0.00090718	0.0033442	0.00024338	3.7005	C	1	27/08/2020 15:40	40.3695		0	0	0	0	0	0	0	0	0	0	0	0	0	0
63	0	1	2	0d 04:23:44.48000	0d 03:53:44.48000	0.00094772	0.00349427	0.00024338	3.7023	C	1	27/08/2020 15:50	40.3381		0	0	0	0	0	0	0	0	0	0	0	0	0	0
64	0	1	2	0d 04:33:44.48000	0d 04:03:44.48000	0.00098827	0.00364441	0.00024331	3.7037	C	1	27/08/2020 16:00	40.291		0	0	0	0	0	0	0	0	0	0	0	0	0	0
65	0	1	2	0d 04:43:44.48000	0d 04:13:44.48000	0.00102881	0.0037946	0.000243	3.705	C	1	27/08/2020 16:10	40.3852		0	0	0	0	0	0	0	0	0	0	0	0	0	0
66	0	1	2	0d 04:53:44.48000	0d 04:23:44.48000	0.00106936	0.00394486	0.00024361	3.7067	C	1	27/08/2020 16:20	40.2439		0	0	0	0	0	0	0	0	0	0	0	0	0	0
67	0	1	2	0d 05:03:44.48000	0d 04:33:44.48000	0.00110991	0.00409518	0.00024323	3.7082	C	1	27/08/2020 16:30	40.4166		0	0	0	0	0	0	0	0	0	0	0	0	0	0
68	0	1	2	0d 05:13:44.48000	0d 04:43:44.48000	0.00115045	0.00424557	0.00024331	3.7101	C	1	27/08/2020 16:40	40.4009		0	0	0	0	0	0	0	0	0	0	0	0	0	0
69	0	1	2	0d 05:23:44.48000	0d 04:53:44.48000	0.001191	0.00439602	0.00024331	3.7113	C	1	27/08/2020 16:50	40.4166		0	0	0	0	0	0	0	0	0	0	0	0	0	0
70	0	1	2	0d 05:33:44.48000	0d 05:03:44.48000	0.00123154	0.00454654	0.00024331	3.7131	C	1	27/08/2020 17:00	40.3852		0	0	0	0	0	0	0	0	0	0	0	0	0	0
71	0	1	2	0d 05:43:44.48000	0d 05:13:44.48000	0.00127209	0.00469714	0.00024323	3.7148	C	1	27/08/2020 17:10	40.3538		0	0	0	0	0	0	0	0	0	0	0	0	0	0
72	0	1	2	0d 05:53:44.48000	0d 05:23:44.48000	0.00131264	0.0048478	0.00024323	3.7166	C	1	27/08/2020 17:20	40.3381		0	0	0	0	0	0	0	0	0	0	0	0	0	0
73	0	1	2	0d 06:03:44.48000	0d 05:33:44.48000	0.00135318	0.00499854	0.00024346	3.7188	C	1	27/08/2020 17:30	40.3067		0	0	0	0	0	0	0	0	0	0	0	0	0	0
74	0	1	2	0d 06:13:44.48000	0d 05:43:44.48000	0.00139373	0.00514936	0.00024315	3.7206	C	1	27/08/2020 17:40	40.2439		0	0	0	0	0	0	0	0	0	0	0	0	0	0
75	0	1	2	0d 06:23:44.48000	0d 05:53:44.48000	0.00143427	0.00530025	0.00024308	3.7224	C	1	27/08/2020 17:50	40.2282		0	0	0	0	0	0	0	0	0	0	0	0	0	0
76	0	1	2	0d 06:33:44.48000	0d 06:03:44.48000	0.00147482	0.00545123	0.00024338	3.7246	C	1	27/08/2020 18:00	40.1811		0	0	0	0	0	0	0	0	0	0	0	0	0	0
77	0	1	2	0d 06:43:44.48000	0d 06:13:44.48000	0.00151536	0.00560229	0.00024338	3.7266	C	1	27/08/2020 18:10	40.1811		0	0	0	0	0	0	0	0	0	0	0	0	0	0
78	0	1	2	0d 06:53:44.48000	0d 06:23:44.48000	0.00155591	0.00575343	0.00024331	3.7287	C	1	27/08/2020 18:20	40.1497		0	0	0	0	0	0	0	0	0	0	0	0	0	0
79	0	1	2	0d 07:03:44.48000	0d 06:33:44.48000	0.00159646	0.00590466	0.00024308	3.731	C	1	27/08/2020 18:30	40.1497		0	0	0	0	0	0	0	0	0	0	0	0	0	0
80	0	1	2	0d 07:13:44.48000	0d 06:43:44.48000	0.001637	0.00605598	0.00024323	3.733	C	1	27/08/2020 18:40	40.2596		0	0	0	0	0	0	0	0	0	0	0	0	0	0
81	0	1	2	0d 07:23:44.48000	0d 06:53:44.48000	0.00167755	0.00620738	0.00024315	3.7351	C	1	27/08/2020 18:50	40.1026		0	0	0	0	0	0	0	0	0	0	0	0	0	0
82	0	1	2	0d 07:33:44.48000	0d 07:03:44.48000	0.00171809	0.00635888	0.00024315	3.7374	C	1	27/08/2020 19:00	40.0712		0	0	0	0	0	0	0	0	0	0	0	0	0	0
83	0	1	2	0d 07:43:44.48000	0d 07:13:44.48000	0.00175864	0.00651046	0.00024323	3.7395	C	1	27/08/2020 19:10	40.0712		0	0	0	0	0	0	0	0	0	0	0	0	0	0
84	0	1	2	0d 07:53:44.48000	0d 07:23:44.48000	0.00179919	0.00666214	0.00024323	3.742	C	1	27/08/2020 19:20	40.0398		0	0	0	0	0	0	0	0	0	0	0	0	0	0
85	0	1	2	0d 08:03:44.48000	0d 07:33:44.48000	0.00183973	0.00681391	0.00024338	3.7441	C	1	27/08/2020 19:30	40.134		0	0	0	0	0	0	0	0	0	0	0	0	0	0
86	0	1	2	0d 08:13:44.48000	0d 07:43:44.48000	0.00188028	0.00696577	0.00024338	3.7464	C	1	27/08/2020 19:40	40.1654		0	0	0	0	0	0	0	0	0	0	0	0	0	0
87	0	1	2	0d 08:23:44.48000	0d 07:53:44.48000	0.00192082	0.00711772	0.00024323	3.7488	C	1	27/08/2020 19:50	40.1968		0	0	0	0	0	0	0	0	0	0	0	0	0	0
88	0	1	2	0d 08:33:44.48000	0d 08:03:44.48000	0.00196137	0.00726976	0.00024331	3.7508	C	1	27/08/2020 20:00	40.2753		0	0	0	0	0	0	0	0	0	0	0	0	0	0
89	0	1	2	0d 08:43:44.48000	0d 08:13:44.48000	0.00200191	0.0074219	0.00024331	3.7534	C	1	27/08/2020 20:10	40.2125		0	0	0	0	0	0	0	0	0	0	0	0	0	0
90	0	1	2	0d 08:53:44.48000	0d 08:23:44.48000	0.00204246	0.00757413	0.00024323	3.7556	C	1	27/08/2020 20:20	40.1968		0	0	0	0	0	0	0	0	0	0	0	0	0	0
91	0	1	2	0d 09:03:44.48000	0d 08:33:44.48000	0.00208301	0.00772645	0.00024331	3.7578	C	1	27/08/2020 20:30	40.1497		0	0	0	0	0	0	0	0	0	0	0	0	0	0
92	0	1	2	0d 09:13:44.48000	0d 08:43:44.48000	0.00212355	0.00787887	0.00024331	3.7606	C	1	27/08/2020 20:40	40.1183		0	0	0	0	0	0	0	0	0	0	0	0	0	0
93	0	1	2	0d 09:23:44.48000	0d 08:53:44.48000	0.0021641	0.00803139	0.00024323	3.7626	C	1	27/08/2020 20:50	40.2125		0	0	0	0	0	0	0	0	0	0	0	0	0	0
94	0	1	2	0d 09:33:44.48000	0d 09:03:44.48000	0.00220464	0.008184	0.00024331	3.765	C	1	27/08/2020 21:00	40.0869		0	0	0	0	0	0	0	0	0	0	0	0	0	0
95	0	1	2	0d 09:43:44.48000	0d 09:13:44.48000	0.00224519	0.00833671	0.00024323	3.7675	C	1	27/08/2020 21:10	40.134		0	0	0	0	0	0	0	0	0	0	0	0	0	0
96	0	1	2	0d 09:53:44.48000	0d 09:23:44.48000	0.00228574	0.00848951	0.00024308	3.7699	C	1	27/08/2020 21:20	40.0869		0	0	0	0	0	0	0	0	0	0	0	0	0	0
97	0	1	2	0d 10:03:44.48000	0d 09:33:44.48000	0.00232628	0.00864242	0.00024315	3.7725	C	1	27/08/2020 21:30	40.0555		0	0	0	0	0	0	0	0	0	0	0	0	0	0
98	0	1	2	0d 10:13:44.48000	0d 09:43:44.48000	0.00236683	0.00879543	0.00024315	3.7751	C	1	27/08/2020 21:40	40.0084		0	0	0	0	0	0	0	0	0	0	0	0	0	0
99	0	1	2	0d 10:23:44.48000	0d 09:53:44.48000	0.00240737	0.00894855	0.00024331	3.7775	C	1	27/08/2020 21:50	39.9926		0	0	0	0	0	0	0	0	0	0	0	0	0	0
100	0	1	2	0d 10:33:44.48000	0d 10:03:44.48000	0.00244792	0.00910178	0.00024308	3.7803	C	1	27/08/2020 22:00	40.2125		0	0	0	0	0	0	0	0	0	0	0	0	0	0
101	0	1	2	0d 10:43:44.48000	0d 10:13:44.48000	0.00248846	0.00925511	0.00024361	3.7832	C	1	27/08/2020 22:10	40.1026		0	0	0	0	0	0	0	0	0	0	0	0	0	0
102	0	1	2	0d 10:53:44.48000	0d 10:23:44.48000	0.00252901	0.00940857	0.00024323	3.7861	C	1	27/08/2020 22:20	40.134		0	0	0	0	0	0	0	0	0	0	0	0	0	0
103	0	1	2	0d 11:03:44.48000	0d 10:33:44.48000	0.00256956	0.00956214	0.00024331	3.7893	C	1	27/08/2020 22:30	40.1497		0	0	0	0	0	0	0	0	0	0	0	0	0	0
104	0	1	2	0d 11:13:44.48000	0d 10:43:44.48000	0.0026101	0.00971585	0.00024331	3.7925	C	1	27/08/2020 22:40	40.0712		0	0	0	0	0	0	0	0	0	0	0	0	0	0
105	0	1	2	0d 11:23:44.48000	0d 10:53:44.48000	0.00265065	0.00986968	0.00024323	3.7957	C	1	27/08/2020 22:50	40.1654		0	0	0	0	0	0	0	0	0	0	0	0	0	0
106	0	1	2	0d 11:33:44.48000	0d 11:03:44.48000	0.00269119	0.0100236	0.00024331	3.7992	C	1	27/08/2020 23:00	40.1497		0	0	0	0	0	0	0	0	0	0	0	0	0	0
107	0	1	2	0d 11:43:44.48000	0d 11:13:44.48000	0.00273174	0.0101778	0.00024323	3.8027	C	1	27/08/2020 23:10	40.1654		0	0	0	0	0	0	0	0	0	0	0	0	0	0
108	0	1	2	0d 11:53:44.48000	0d 11:23:44.48000	0.00277229	0.010332	0.00024346	3.8065	C	1	27/08/2020 23:20	40.2439		0	0	0	0	0	0	0	0	0	0	0	0	0	0
109	0	1	2	0d 12:03:44.48000	0d 11:33:44.48000	0.00281283	0.0104864	0.00024331	3.8105	C	1	27/08/2020 23:30	40.1497		0	0	0	0	0	0	0	0	0	0	0	0	0	0
110	0	1	2	0d 12:13:44.48000	0d 11:43:44.48000	0.00285338	0.010641	0.00024353	3.8148	C	1	27/08/2020 23:40	40.1497		0	0	0	0	0	0	0	0	0	0	0	0	0	0
111	0	1	2	0d 12:23:44.48000	0d 11:53:44.48000	0.00289392	0.0107958	0.00024308	3.8192	C	1	27/08/2020 23:50	40.1183		0	0	0	0	0	0	0	0	0	0	0	0	0	0
112	0	1	2	0d 12:33:44.48000	0d 12:03:44.48000	0.00293447	0.0109507	0.00024346	3.8238	C	1	28/08/2020 00:00	40.0869		0	0	0	0	0	0	0	0	0	0	0	0	0	0
113	0	1	2	0d 12:43:44.48000	0d 12:13:44.48000	0.00297501	0.0111059	0.00024315	3.8286	C	1	28/08/2020 00:10	40.1654		0	0	0	0	0	0	0	0	0	0	0	0	0	0
114	0	1	2	0d 12:53:44.48000	0d 12:23:44.48000	0.00301556	0.0112612	0.00024315	3.8337	C	1	28/08/2020 00:20	40.0084		0	0	0	0	0	0	0	0	0	0	0	0	0	0
115	0	1	2	0d 13:03:44.48000	0d 12:33:44.48000	0.00305611	0.0114167	0.00024331	3.8392	C	1	28/08/2020 00:30	40.2125		0	0	0	0	0	0	0	0	0	0	0	0	0	0
116	0	1	2	0d 13:13:44.48000	0d 12:43:44.48000	0.00309665	0.0115725	0.00024323	3.8447	C	1	28/08/2020 00:40	40.1026		0	0	0	0	0	0	0	0	0	0	0	0	0	0
117	0	1	2	0d 13:23:44.48000	0d 12:53:44.48000	0.0031372	0.0117285	0.00024315	3.8506	C	1	28/08/2020 00:50	40.0555		0	0	0	0	0	0	0	0	0	0	0	0	0	0
118	0	1	2	0d 13:33:44.48000	0d 13:03:44.48000	0.00317774	0.0118848	0.00024315	3.8567	C	1	28/08/2020 01:00	40.1026		0	0	0	0	0	0	0	0	0	0	0	0	0	0
119	0	1	2	0d 13:43:44.48000	0d 13:13:44.48000	0.00321829	0.0120413	0.00024308	3.8633	C	1	28/08/2020 01:10	40.1183		0	0	0	0	0	0	0	0	0	0	0	0	0	0
120	0	1	2	0d 13:53:44.48000	0d 13:23:44.48000	0.00325884	0.0121981	0.00024331	3.8697	C	1	28/08/2020 01:20	40.2282		0	0	0	0	0	0	0	0	0	0	0	0	0	0
121	0	1	2	0d 14:03:44.48000	0d 13:33:44.48000	0.00329938	0.0123551	0.00024323	3.8766	C	1	28/08/2020 01:30	40.2125		0	0	0	0	0	0	0	0	0	0	0	0	0	0
122	0	1	2	0d 14:13:44.48000	0d 13:43:44.48000	0.00333993	0.0125124	0.00024323	3.8836	C	1	28/08/2020 01:40	40.1968		0	0	0	0	0	0	0	0	0	0	0	0	0	0
123	0	1	2	0d 14:23:44.48000	0d 13:53:44.48000	0.00338047	0.01267	0.00024308	3.8909	C	1	28/08/2020 01:50	40.1968		0	0	0	0	0	0	0	0	0	0	0	0	0	0
124	0	1	2	0d 14:33:44.48000	0d 14:03:44.48000	0.00342102	0.0128279	0.00024323	3.8984	C	1	28/08/2020 02:00	40.134		0	0	0	0	0	0	0	0	0	0	0	0	0	0
125	0	1	2	0d 14:43:44.48000	0d 14:13:44.48000	0.00346156	0.0129862	0.00024323	3.906	C	1	28/08/2020 02:10	40.1811		0	0	0	0	0	0	0	0	0	0	0	0	0	0
126	0	1	2	0d 14:53:44.48000	0d 14:23:44.48000	0.00350211	0.0131447	0.00024331	3.9139	C	1	28/08/2020 02:20	40.1811		0	0	0	0	0	0	0	0	0	0	0	0	0	0
127	0	1	2	0d 15:03:44.48000	0d 14:33:44.48000	0.00354266	0.0133036	0.00024323	3.922	C	1	28/08/2020 02:30	40.1497		0	0	0	0	0	0	0	0	0	0	0	0	0	0
128	0	1	2	0d 15:13:44.48000	0d 14:43:44.48000	0.0035832	0.0134627	0.00024331	3.9298	C	1	28/08/2020 02:40	40.2282		0	0	0	0	0	0	0	0	0	0	0	0	0	0
129	0	1	2	0d 15:23:44.48000	0d 14:53:44.48000	0.00362375	0.0136222	0.00024331	3.938	C	1	28/08/2020 02:50	40.134		0	0	0	0	0	0	0	0	0	0	0	0	0	0
130	0	1	2	0d 15:33:44.48000	0d 15:03:44.48000	0.00366429	0.0137821	0.00024323	3.9466	C	1	28/08/2020 03:00	40.1183		0	0	0	0	0	0	0	0	0	0	0	0	0	0
131	0	1	2	0d 15:43:44.48000	0d 15:13:44.48000	0.00370484	0.0139423	0.00024323	3.9548	C	1	28/08/2020 03:10	40.0712		0	0	0	0	0	0	0	0	0	0	0	0	0	0
132	0	1	2	0d 15:53:44.48000	0d 15:23:44.48000	0.00374538	0.0141028	0.00024331	3.9632	C	1	28/08/2020 03:20	40.0712		0	0	0	0	0	0	0	0	0	0	0	0	0	0
133	0	1	2	0d 16:03:44.48000	0d 15:33:44.48000	0.00378593	0.0142637	0.00024331	3.9718	C	1	28/08/2020 03:30	40.2125		0	0	0	0	0	0	0	0	0	0	0	0	0	0
134	0	1	2	0d 16:13:44.48000	0d 15:43:44.48000	0.00382648	0.0144249	0.00024331	3.9803	C	1	28/08/2020 03:40	40.0398		0	0	0	0	0	0	0	0	0	0	0	0	0	0
135	0	1	2	0d 16:23:44.48000	0d 15:53:44.48000	0.00386702	0.0145864	0.00024331	3.989	C	1	28/08/2020 03:50	40.2439		0	0	0	0	0	0	0	0	0	0	0	0	0	0
136	0	1	2	0d 16:33:44.48000	0d 16:03:44.48000	0.00390757	0.0147484	0.00024331	3.9979	C	1	28/08/2020 04:00	40.1968		0	0	0	0	0	0	0	0	0	0	0	0	0	0
137	0	1	2	0d 16:43:44.48000	0d 16:13:44.48000	0.00394811	0.0149106	0.00024338	4.0066	C	1	28/08/2020 04:10	40.2125		0	0	0	0	0	0	0	0	0	0	0	0	0	0
138	0	1	2	0d 16:53:44.48000	0d 16:23:44.48000	0.00398866	0.0150733	0.00024323	4.0153	C	1	28/08/2020 04:20	40.1968		0	0	0	0	0	0	0	0	0	0	0	0	0	0
139	0	1	2	0d 17:03:44.48000	0d 16:33:44.48000	0.00402921	0.0152362	0.00024346	4.0241	C	1	28/08/2020 04:30	40.1811		0	0	0	0	0	0	0	0	0	0	0	0	0	0
140	0	1	2	0d 17:13:44.48000	0d 16:43:44.48000	0.00406975	0.0153996	0.00024308	4.033	C	1	28/08/2020 04:40	40.1811		0	0	0	0	0	0	0	0	0	0	0	0	0	0
141	0	1	2	0d 17:23:44.48000	0d 16:53:44.48000	0.0041103	0.0155633	0.00024323	4.0421	C	1	28/08/2020 04:50	40.1968		0	0	0	0	0	0	0	0	0	0	0	0	0	0
142	0	1	2	0d 17:33:44.48000	0d 17:03:44.48000	0.00415084	0.0157274	0.00024338	4.0514	C	1	28/08/2020 05:00	40.1968		0	0	0	0	0	0	0	0	0	0	0	0	0	0
143	0	1	2	0d 17:43:44.48000	0d 17:13:44.48000	0.00419139	0.0158918	0.00024308	4.0606	C	1	28/08/2020 05:10	40.1968		0	0	0	0	0	0	0	0	0	0	0	0	0	0
144	0	1	2	0d 17:53:44.48000	0d 17:23:44.48000	0.00423193	0.0160567	0.00024338	4.07	C	1	28/08/2020 05:20	40.1183		0	0	0	0	0	0	0	0	0	0	0	0	0	0
145	0	1	2	0d 18:03:44.48000	0d 17:33:44.48000	0.00427248	0.0162219	0.00024338	4.0793	C	1	28/08/2020 05:30	40.1183		0	0	0	0	0	0	0	0	0	0	0	0	0	0
146	0	1	2	0d 18:13:44.48000	0d 17:43:44.48000	0.00431303	0.0163875	0.00024323	4.0888	C	1	28/08/2020 05:40	40.134		0	0	0	0	0	0	0	0	0	0	0	0	0	0
147	0	1	2	0d 18:23:44.48000	0d 17:53:44.48000	0.00435357	0.0165534	0.00024323	4.0984	C	1	28/08/2020 05:50	40.134		0	0	0	0	0	0	0	0	0	0	0	0	0	0
148	0	1	2	0d 18:33:44.48000	0d 18:03:44.48000	0.00439412	0.0167198	0.00024338	4.108	C	1	28/08/2020 06:00	40.2596		0	0	0	0	0	0	0	0	0	0	0	0	0	0
149	0	1	2	0d 18:43:40.70000	0d 18:13:40.70000	0.00443441	0.0168855	0.00024331	4.1181	C	5	28/08/2020 06:10	40.1183		0	0	0	0	0	0	0	0	0	0	0	0	0	0
150	0	1	2	0d 18:53:40.70000	0d 18:23:40.70000	0.00447495	0.0170527	0.00024338	4.1279	C	1	28/08/2020 06:20	40.0555		0	0	0	0	0	0	0	0	0	0	0	0	0	0
151	0	1	2	0d 19:03:24.07000	0d 18:33:24.07000	0.00451438	0.0172156	0.00024315	4.1379	C	5	28/08/2020 06:29	40.1811		0	0	0	0	0	0	0	0	0	0	0	0	0	0
152	0	1	2	0d 19:13:24.07000	0d 18:43:24.07000	0.00455492	0.0173836	0.00024323	4.1479	C	1	28/08/2020 06:39	40.1811		0	0	0	0	0	0	0	0	0	0	0	0	0	0
153	0	1	2	0d 19:23:06.59000	0d 18:53:06.59000	0.00459429	0.0175471	0.00024308	4.1579	C	5	28/08/2020 06:49	40.1497		0	0	0	0	0	0	0	0	0	0	0	0	0	0
154	0	1	2	0d 19:32:57.13000	0d 19:02:57.13000	0.00463419	0.0177132	0.00024346	4.168	C	5	28/08/2020 06:59	40.1026		0	0	0	0	0	0	0	0	0	0	0	0	0	0
155	0	1	2	0d 19:42:38.96000	0d 19:12:38.96000	0.00467351	0.0178773	0.00024331	4.1781	C	5	28/08/2020 07:09	40.0869		0	0	0	0	0	0	0	0	0	0	0	0	0	0
156	0	1	2	0d 19:52:19.36000	0d 19:22:19.36000	0.00471273	0.0180413	0.00024331	4.1881	C	5	28/08/2020 07:18	40.2439		0	0	0	0	0	0	0	0	0	0	0	0	0	0
157	0	1	2	0d 20:02:00.35000	0d 19:32:00.35000	0.00475199	0.018206	0.00024323	4.1982	C	5	28/08/2020 07:28	40.291		0	0	0	0	0	0	0	0	0	0	0	0	0	0
158	0	1	2	0d 20:03:32.01000	0d 19:33:32.01000	0.00475819	0.018232	0.00024323	4.2	C	133	28/08/2020 07:29	40.2439		0	0	0	0	0	0	0	0	0	0	0	0	0	0
159	0	1	3	0d 20:03:32.04000	0d 00:00:00.03000	0.00475819	0.018232	0.00024277	4.2	C	0	28/08/2020 07:29	40.2439		0	0	0	0	0	0	0	0	0	0	0	0	0	0
160	0	1	3	0d 20:06:01.76000	0d 00:02:29.75000	0.00476618	0.0182655	0.00014267	4.2002	C	4	28/08/2020 07:32	40.0712		0	0	0	0	0	0	0	0	0	0	0	0	0	0
161	0	1	3	0d 20:13:20.50000	0d 00:09:48.49000	0.00477575	0.0183058	0.00004265	4.2002	C	4	28/08/2020 07:39	40.1968		0	0	0	0	0	0	0	0	0	0	0	0	0	0
162	0	1	3	0d 20:19:25.28000	0d 00:15:53.27000	0.00477909	0.0183198	0.00002434	4.2	C	132	28/08/2020 07:45	40.0712		0	0	0	0	0	0	0	0	0	0	0	0	0	0
163	0	1	4	0d 20:19:25.29000	0d 00:00:00.01000	0	0	0	4.1997	R	0	28/08/2020 07:45	40.0712		0	0	0	0	0	0	0	0	0	0	0	0	0	0
164	0	1	4	0d 20:19:27.29000	0d 00:00:02.01000	0	0	0	4.1997	R	1	28/08/2020 07:45	40.0712		0	0	0	0	0	0	0	0	0	0	0	0	0	0
165	0	1	4	0d 20:19:29.29000	0d 00:00:04.01000	0	0	0	4.1997	R	1	28/08/2020 07:45	40.1026		0	0	0	0	0	0	0	0	0	0	0	0	0	0
166	0	1	4	0d 20:19:31.29000	0d 00:00:06.01000	0	0	0	4.1994	R	1	28/08/2020 07:45	40.1026		0	0	0	0	0	0	0	0	0	0	0	0	0	0
167	0	1	4	0d 20:19:33.29000	0d 00:00:08.01000	0	0	0	4.1996	R	1	28/08/2020 07:46	40.1183		0	0	0	0	0	0	0	0	0	0	0	0	0	0
168	0	1	4	0d 20:19:35.28000	0d 00:00:10.00000	0	0	0	4.1996	R	129	28/08/2020 07:46	40.134		0	0	0	0	0	0	0	0	0	0	0	0	0	0
169	0	1	5	0d 20:19:35.32000	0d 00:00:00.04000	0	0.00000001	0.00024445	4.1976	D	0	28/08/2020 07:46	40.134		0	0	0	0	0	0	0	0	0	0	0	0	0	0
170	0	1	5	0d 20:25:30.58000	0d 00:05:55.30000	0.00002401	0.00010064	0.00024315	4.1875	D	5	28/08/2020 07:51	40.2439		0	0	0	0	0	0	0	0	0	0	0	0	0	0
171	0	1	5	0d 20:33:39.99000	0d 00:14:04.71000	0.00005708	0.00023897	0.00024331	4.1775	D	5	28/08/2020 08:00	40.1811		0	0	0	0	0	0	0	0	0	0	0	0	0	0
172	0	1	5	0d 20:42:11.25000	0d 00:22:35.97000	0.00009163	0.00038313	0.00024331	4.1674	D	5	28/08/2020 08:08	40.2125		0	0	0	0	0	0	0	0	0	0	0	0	0	0
173	0	1	5	0d 20:50:48.17000	0d 00:31:12.89000	0.00012656	0.00052853	0.00024331	4.1572	D	5	28/08/2020 08:17	40.2125		0	0	0	0	0	0	0	0	0	0	0	0	0	0
174	0	1	5	0d 20:59:42.75000	0d 00:40:07.47000	0.00016269	0.00067854	0.00024353	4.1471	D	5	28/08/2020 08:26	40.1968		0	0	0	0	0	0	0	0	0	0	0	0	0	0
175	0	1	5	0d 21:08:28.30000	0d 00:48:53.02000	0.0001982	0.00082565	0.00024331	4.137	D	5	28/08/2020 08:34	40.1497		0	0	0	0	0	0	0	0	0	0	0	0	0	0
176	0	1	5	0d 21:17:35.30000	0d 00:58:00.02000	0.00023517	0.00097839	0.00024338	4.127	D	5	28/08/2020 08:44	40.2125		0	0	0	0	0	0	0	0	0	0	0	0	0	0
177	0	1	5	0d 21:26:45.17000	0d 01:07:09.89000	0.00027232	0.00113156	0.00024315	4.1169	D	5	28/08/2020 08:53	40.0869		0	0	0	0	0	0	0	0	0	0	0	0	0	0
178	0	1	5	0d 21:36:10.58000	0d 01:16:35.30000	0.00031053	0.00128867	0.00024331	4.1067	D	5	28/08/2020 09:02	40.2125		0	0	0	0	0	0	0	0	0	0	0	0	0	0
179	0	1	5	0d 21:45:43.04000	0d 01:26:07.76000	0.00034922	0.00144735	0.00024346	4.0966	D	5	28/08/2020 09:12	40.2439		0	0	0	0	0	0	0	0	0	0	0	0	0	0
180	0	1	5	0d 21:55:14.34000	0d 01:35:39.06000	0.00038782	0.00160532	0.00024353	4.0865	D	5	28/08/2020 09:21	40.1497		0	0	0	0	0	0	0	0	0	0	0	0	0	0
181	0	1	5	0d 22:05:01.68000	0d 01:45:26.40000	0.00042751	0.00176732	0.00024338	4.0764	D	5	28/08/2020 09:31	40.2439		0	0	0	0	0	0	0	0	0	0	0	0	0	0
182	0	1	5	0d 22:14:54.51000	0d 01:55:19.23000	0.00046758	0.00193044	0.00024315	4.0664	D	5	28/08/2020 09:41	40.2282		0	0	0	0	0	0	0	0	0	0	0	0	0	0
183	0	1	5	0d 22:24:54.51000	0d 02:05:19.23000	0.00050812	0.00209512	0.00024331	4.0565	D	1	28/08/2020 09:51	40.1654		0	0	0	0	0	0	0	0	0	0	0	0	0	0
184	0	1	5	0d 22:34:54.51000	0d 02:15:19.23000	0.00054867	0.0022594	0.00024338	4.047	D	1	28/08/2020 10:01	40.134		0	0	0	0	0	0	0	0	0	0	0	0	0	0
185	0	1	5	0d 22:44:52.73000	0d 02:25:17.45000	0.00058909	0.0024228	0.00024315	4.0369	D	5	28/08/2020 10:11	40.1968		0	0	0	0	0	0	0	0	0	0	0	0	0	0
186	0	1	5	0d 22:54:52.73000	0d 02:35:17.45000	0.00062964	0.00258629	0.00024331	4.0275	D	1	28/08/2020 10:21	40.134		0	0	0	0	0	0	0	0	0	0	0	0	0	0
187	0	1	5	0d 23:04:52.73000	0d 02:45:17.45000	0.00067018	0.0027494	0.00024308	4.0182	D	1	28/08/2020 10:31	40.2439		0	0	0	0	0	0	0	0	0	0	0	0	0	0
188	0	1	5	0d 23:14:52.73000	0d 02:55:17.45000	0.00071073	0.00291213	0.00024338	4.0085	D	1	28/08/2020 10:41	40.1811		0	0	0	0	0	0	0	0	0	0	0	0	0	0
189	0	1	5	0d 23:24:52.73000	0d 03:05:17.45000	0.00075128	0.00307448	0.00024361	3.9997	D	1	28/08/2020 10:51	40.1654		0	0	0	0	0	0	0	0	0	0	0	0	0	0
190	0	1	5	0d 23:34:52.73000	0d 03:15:17.45000	0.00079182	0.00323645	0.00024331	3.9902	D	1	28/08/2020 11:01	40.1183		0	0	0	0	0	0	0	0	0	0	0	0	0	0
191	0	1	5	0d 23:44:52.73000	0d 03:25:17.45000	0.00083237	0.00339806	0.00024331	3.9812	D	1	28/08/2020 11:11	40.134		0	0	0	0	0	0	0	0	0	0	0	0	0	0
192	0	1	5	0d 23:54:52.73000	0d 03:35:17.45000	0.00087291	0.0035593	0.00024323	3.9719	D	1	28/08/2020 11:21	40.2753		0	0	0	0	0	0	0	0	0	0	0	0	0	0
193	0	1	5	1d 00:04:52.73000	0d 03:45:17.45000	0.00091346	0.00372017	0.00024331	3.9631	D	1	28/08/2020 11:31	40.1497		0	0	0	0	0	0	0	0	0	0	0	0	0	0
194	0	1	5	1d 00:14:52.73000	0d 03:55:17.45000	0.00095401	0.00388067	0.00024315	3.9541	D	1	28/08/2020 11:41	40.1811		0	0	0	0	0	0	0	0	0	0	0	0	0	0
195	0	1	5	1d 00:24:52.73000	0d 04:05:17.45000	0.00099455	0.00404082	0.00024323	3.9452	D	1	28/08/2020 11:51	40.2282		0	0	0	0	0	0	0	0	0	0	0	0	0	0
196	0	1	5	1d 00:34:52.73000	0d 04:15:17.45000	0.0010351	0.00420061	0.00024353	3.9364	D	1	28/08/2020 12:01	40.1968		0	0	0	0	0	0	0	0	0	0	0	0	0	0
197	0	1	5	1d 00:44:52.73000	0d 04:25:17.45000	0.00107564	0.00436004	0.00024346	3.928	D	1	28/08/2020 12:11	40.2282		0	0	0	0	0	0	0	0	0	0	0	0	0	0
198	0	1	5	1d 00:54:52.73000	0d 04:35:17.45000	0.00111619	0.00451912	0.00024331	3.9193	D	1	28/08/2020 12:21	40.291		0	0	0	0	0	0	0	0	0	0	0	0	0	0
199	0	1	5	1d 01:04:52.73000	0d 04:45:17.45000	0.00115673	0.00467786	0.00024331	3.9107	D	1	28/08/2020 12:31	40.291		0	0	0	0	0	0	0	0	0	0	0	0	0	0
200	0	1	5	1d 01:14:52.73000	0d 04:55:17.45000	0.00119728	0.00483625	0.00024353	3.9022	D	1	28/08/2020 12:41	40.3381		0	0	0	0	0	0	0	0	0	0	0	0	0	0
201	0	1	5	1d 01:24:52.73000	0d 05:05:17.45000	0.00123783	0.00499431	0.00024338	3.8939	D	1	28/08/2020 12:51	40.2439		0	0	0	0	0	0	0	0	0	0	0	0	0	0
202	0	1	5	1d 01:34:52.73000	0d 05:15:17.45000	0.00127837	0.00515203	0.00024331	3.8859	D	1	28/08/2020 13:01	40.2282		0	0	0	0	0	0	0	0	0	0	0	0	0	0
203	0	1	5	1d 01:44:52.73000	0d 05:25:17.45000	0.00131892	0.00530943	0.00024323	3.8781	D	1	28/08/2020 13:11	40.2125		0	0	0	0	0	0	0	0	0	0	0	0	0	0
204	0	1	5	1d 01:54:52.73000	0d 05:35:17.45000	0.00135946	0.0054665	0.00024346	3.8701	D	1	28/08/2020 13:21	40.1968		0	0	0	0	0	0	0	0	0	0	0	0	0	0
205	0	1	5	1d 02:04:52.73000	0d 05:45:17.45000	0.00140001	0.00562327	0.00024323	3.8625	D	1	28/08/2020 13:31	40.2439		0	0	0	0	0	0	0	0	0	0	0	0	0	0
206	0	1	5	1d 02:14:52.73000	0d 05:55:17.45000	0.00144056	0.00577974	0.00024338	3.8552	D	1	28/08/2020 13:41	40.1497		0	0	0	0	0	0	0	0	0	0	0	0	0	0
207	0	1	5	1d 02:24:52.73000	0d 06:05:17.45000	0.0014811	0.00593591	0.00024346	3.8482	D	1	28/08/2020 13:51	40.3224		0	0	0	0	0	0	0	0	0	0	0	0	0	0
208	0	1	5	1d 02:34:52.73000	0d 06:15:17.45000	0.00152165	0.0060918	0.00024338	3.8413	D	1	28/08/2020 14:01	40.1183		0	0	0	0	0	0	0	0	0	0	0	0	0	0
209	0	1	5	1d 02:44:52.73000	0d 06:25:17.45000	0.00156219	0.00624742	0.00024338	3.8346	D	1	28/08/2020 14:11	40.1183		0	0	0	0	0	0	0	0	0	0	0	0	0	0
210	0	1	5	1d 02:54:52.73000	0d 06:35:17.45000	0.00160274	0.00640276	0.00024315	3.8283	D	1	28/08/2020 14:21	40.1026		0	0	0	0	0	0	0	0	0	0	0	0	0	0
211	0	1	5	1d 03:04:52.73000	0d 06:45:17.45000	0.00164328	0.00655786	0.00024338	3.8222	D	1	28/08/2020 14:31	40.1654		0	0	0	0	0	0	0	0	0	0	0	0	0	0
212	0	1	5	1d 03:14:52.73000	0d 06:55:17.45000	0.00168383	0.00671271	0.00024331	3.8163	D	1	28/08/2020 14:41	40.291		0	0	0	0	0	0	0	0	0	0	0	0	0	0
213	0	1	5	1d 03:24:52.73000	0d 07:05:17.45000	0.00172438	0.00686733	0.00024315	3.8108	D	1	28/08/2020 14:51	40.291		0	0	0	0	0	0	0	0	0	0	0	0	0	0
214	0	1	5	1d 03:34:52.73000	0d 07:15:17.45000	0.00176492	0.00702173	0.00024338	3.8051	D	1	28/08/2020 15:01	40.2282		0	0	0	0	0	0	0	0	0	0	0	0	0	0
215	0	1	5	1d 03:44:52.73000	0d 07:25:17.45000	0.00180547	0.00717592	0.00024315	3.8	D	1	28/08/2020 15:11	40.1968		0	0	0	0	0	0	0	0	0	0	0	0	0	0
216	0	1	5	1d 03:54:52.73000	0d 07:35:17.45000	0.00184601	0.0073299	0.00024315	3.7954	D	1	28/08/2020 15:21	40.2125		0	0	0	0	0	0	0	0	0	0	0	0	0	0
217	0	1	5	1d 04:04:52.73000	0d 07:45:17.45000	0.00188656	0.00748369	0.00024323	3.7906	D	1	28/08/2020 15:31	40.2125		0	0	0	0	0	0	0	0	0	0	0	0	0	0
218	0	1	5	1d 04:14:52.73000	0d 07:55:17.45000	0.00192711	0.0076373	0.00024331	3.7862	D	1	28/08/2020 15:41	40.2282		0	0	0	0	0	0	0	0	0	0	0	0	0	0
219	0	1	5	1d 04:24:52.73000	0d 08:05:17.45000	0.00196765	0.00779073	0.00024331	3.7819	D	1	28/08/2020 15:51	40.2282		0	0	0	0	0	0	0	0	0	0	0	0	0	0
220	0	1	5	1d 04:34:52.73000	0d 08:15:17.45000	0.0020082	0.00794399	0.00024323	3.7781	D	1	28/08/2020 16:01	40.2753		0	0	0	0	0	0	0	0	0	0	0	0	0	0
221	0	1	5	1d 04:44:52.73000	0d 08:25:17.45000	0.00204874	0.0080971	0.00024338	3.7743	D	1	28/08/2020 16:11	40.2125		0	0	0	0	0	0	0	0	0	0	0	0	0	0
222	0	1	5	1d 04:54:52.73000	0d 08:35:17.45000	0.00208929	0.00825004	0.000243	3.7704	D	1	28/08/2020 16:21	40.1497		0	0	0	0	0	0	0	0	0	0	0	0	0	0
223	0	1	5	1d 05:04:52.73000	0d 08:45:17.45000	0.00212983	0.00840284	0.00024331	3.767	D	1	28/08/2020 16:31	40.1497		0	0	0	0	0	0	0	0	0	0	0	0	0	0
224	0	1	5	1d 05:14:52.73000	0d 08:55:17.45000	0.00217038	0.0085555	0.00024323	3.7635	D	1	28/08/2020 16:41	40.1183		0	0	0	0	0	0	0	0	0	0	0	0	0	0
225	0	1	5	1d 05:24:52.73000	0d 09:05:17.45000	0.00221093	0.00870803	0.00024331	3.7601	D	1	28/08/2020 16:51	40.1654		0	0	0	0	0	0	0	0	0	0	0	0	0	0
226	0	1	5	1d 05:34:52.73000	0d 09:15:17.45000	0.00225147	0.00886041	0.00024315	3.7568	D	1	28/08/2020 17:01	40.0555		0	0	0	0	0	0	0	0	0	0	0	0	0	0
227	0	1	5	1d 05:44:52.73000	0d 09:25:17.45000	0.00229202	0.00901267	0.00024331	3.7537	D	1	28/08/2020 17:11	40.2596		0	0	0	0	0	0	0	0	0	0	0	0	0	0
228	0	1	5	1d 05:54:52.73000	0d 09:35:17.45000	0.00233256	0.0091648	0.00024331	3.7504	D	1	28/08/2020 17:21	40.2282		0	0	0	0	0	0	0	0	0	0	0	0	0	0
229	0	1	5	1d 06:04:52.73000	0d 09:45:17.45000	0.00237311	0.0093168	0.00024323	3.7473	D	1	28/08/2020 17:31	40.2596		0	0	0	0	0	0	0	0	0	0	0	0	0	0
230	0	1	5	1d 06:14:52.73000	0d 09:55:17.45000	0.00241366	0.00946868	0.00024323	3.7443	D	1	28/08/2020 17:41	40.291		0	0	0	0	0	0	0	0	0	0	0	0	0	0
231	0	1	5	1d 06:24:52.73000	0d 10:05:17.45000	0.0024542	0.00962044	0.00024353	3.7414	D	1	28/08/2020 17:51	40.2439		0	0	0	0	0	0	0	0	0	0	0	0	0	0
232	0	1	5	1d 06:34:52.73000	0d 10:15:17.45000	0.00249475	0.00977208	0.00024315	3.7386	D	1	28/08/2020 18:01	40.2596		0	0	0	0	0	0	0	0	0	0	0	0	0	0
233	0	1	5	1d 06:44:52.73000	0d 10:25:17.45000	0.00253529	0.0099236	0.00024323	3.7356	D	1	28/08/2020 18:11	40.3224		0	0	0	0	0	0	0	0	0	0	0	0	0	0
234	0	1	5	1d 06:54:52.73000	0d 10:35:17.45000	0.00257584	0.010075	0.00024315	3.7324	D	1	28/08/2020 18:21	40.2439		0	0	0	0	0	0	0	0	0	0	0	0	0	0
235	0	1	5	1d 07:04:52.73000	0d 10:45:17.45000	0.00261638	0.0102263	0.00024331	3.7296	D	1	28/08/2020 18:31	40.2596		0	0	0	0	0	0	0	0	0	0	0	0	0	0
236	0	1	5	1d 07:14:52.73000	0d 10:55:17.45000	0.00265693	0.0103774	0.00024323	3.7264	D	1	28/08/2020 18:41	40.1811		0	0	0	0	0	0	0	0	0	0	0	0	0	0
237	0	1	5	1d 07:24:52.73000	0d 11:05:17.45000	0.00269748	0.0105285	0.00024331	3.7237	D	1	28/08/2020 18:51	40.2282		0	0	0	0	0	0	0	0	0	0	0	0	0	0
238	0	1	5	1d 07:34:52.73000	0d 11:15:17.45000	0.00273802	0.0106794	0.00024323	3.7208	D	1	28/08/2020 19:01	40.2282		0	0	0	0	0	0	0	0	0	0	0	0	0	0
239	0	1	5	1d 07:44:52.73000	0d 11:25:17.45000	0.00277857	0.0108302	0.00024315	3.7179	D	1	28/08/2020 19:11	40.1968		0	0	0	0	0	0	0	0	0	0	0	0	0	0
240	0	1	5	1d 07:54:52.73000	0d 11:35:17.45000	0.00281911	0.0109809	0.00024338	3.7148	D	1	28/08/2020 19:21	40.3067		0	0	0	0	0	0	0	0	0	0	0	0	0	0
241	0	1	5	1d 08:04:52.73000	0d 11:45:17.45000	0.00285966	0.0111314	0.00024323	3.7115	D	1	28/08/2020 19:31	40.134		0	0	0	0	0	0	0	0	0	0	0	0	0	0
242	0	1	5	1d 08:14:52.73000	0d 11:55:17.45000	0.00290021	0.0112819	0.00024323	3.7084	D	1	28/08/2020 19:41	40.1811		0	0	0	0	0	0	0	0	0	0	0	0	0	0
243	0	1	5	1d 08:24:52.73000	0d 12:05:17.45000	0.00294075	0.0114322	0.00024331	3.7053	D	1	28/08/2020 19:51	40.134		0	0	0	0	0	0	0	0	0	0	0	0	0	0
244	0	1	5	1d 08:34:52.73000	0d 12:15:17.45000	0.0029813	0.0115823	0.00024331	3.7018	D	1	28/08/2020 20:01	40.1026		0	0	0	0	0	0	0	0	0	0	0	0	0	0
245	0	1	5	1d 08:44:52.73000	0d 12:25:17.45000	0.00302184	0.0117324	0.00024331	3.6988	D	1	28/08/2020 20:11	40.2282		0	0	0	0	0	0	0	0	0	0	0	0	0	0
246	0	1	5	1d 08:54:52.73000	0d 12:35:17.45000	0.00306239	0.0118823	0.00024338	3.6953	D	1	28/08/2020 20:21	40.2596		0	0	0	0	0	0	0	0	0	0	0	0	0	0
247	0	1	5	1d 09:04:52.73000	0d 12:45:17.45000	0.00310293	0.012032	0.00024308	3.6918	D	1	28/08/2020 20:31	40.3538		0	0	0	0	0	0	0	0	0	0	0	0	0	0
248	0	1	5	1d 09:14:52.73000	0d 12:55:17.45000	0.00314348	0.0121816	0.00024308	3.6883	D	1	28/08/2020 20:41	40.3852		0	0	0	0	0	0	0	0	0	0	0	0	0	0
249	0	1	5	1d 09:24:52.73000	0d 13:05:17.45000	0.00318403	0.0123311	0.00024323	3.6847	D	1	28/08/2020 20:51	40.3067		0	0	0	0	0	0	0	0	0	0	0	0	0	0
250	0	1	5	1d 09:34:52.73000	0d 13:15:17.45000	0.00322457	0.0124804	0.00024338	3.6809	D	1	28/08/2020 21:01	40.3695		0	0	0	0	0	0	0	0	0	0	0	0	0	0
251	0	1	5	1d 09:44:52.73000	0d 13:25:17.45000	0.00326512	0.0126296	0.00024331	3.6771	D	1	28/08/2020 21:11	40.3224		0	0	0	0	0	0	0	0	0	0	0	0	0	0
252	0	1	5	1d 09:54:52.73000	0d 13:35:17.45000	0.00330566	0.0127786	0.00024323	3.6732	D	1	28/08/2020 21:21	40.3538		0	0	0	0	0	0	0	0	0	0	0	0	0	0
253	0	1	5	1d 10:04:52.73000	0d 13:45:17.45000	0.00334621	0.0129275	0.00024323	3.669	D	1	28/08/2020 21:31	40.3695		0	0	0	0	0	0	0	0	0	0	0	0	0	0
254	0	1	5	1d 10:14:52.73000	0d 13:55:17.45000	0.00338676	0.0130762	0.00024346	3.6649	D	1	28/08/2020 21:41	40.2753		0	0	0	0	0	0	0	0	0	0	0	0	0	0
255	0	1	5	1d 10:24:52.73000	0d 14:05:17.45000	0.0034273	0.0132247	0.00024323	3.6608	D	1	28/08/2020 21:51	40.3224		0	0	0	0	0	0	0	0	0	0	0	0	0	0
256	0	1	5	1d 10:34:52.73000	0d 14:15:17.45000	0.00346785	0.013373	0.00024331	3.6564	D	1	28/08/2020 22:01	40.2596		0	0	0	0	0	0	0	0	0	0	0	0	0	0
257	0	1	5	1d 10:44:52.73000	0d 14:25:17.45000	0.00350839	0.0135212	0.00024315	3.6521	D	1	28/08/2020 22:11	40.2753		0	0	0	0	0	0	0	0	0	0	0	0	0	0
258	0	1	5	1d 10:54:52.73000	0d 14:35:17.45000	0.00354894	0.0136692	0.00024323	3.6474	D	1	28/08/2020 22:21	40.2596		0	0	0	0	0	0	0	0	0	0	0	0	0	0
259	0	1	5	1d 11:04:52.73000	0d 14:45:17.45000	0.00358948	0.0138169	0.00024331	3.6425	D	1	28/08/2020 22:31	40.2282		0	0	0	0	0	0	0	0	0	0	0	0	0	0
260	0	1	5	1d 11:14:52.73000	0d 14:55:17.45000	0.00363003	0.0139645	0.00024338	3.6378	D	1	28/08/2020 22:41	40.4009		0	0	0	0	0	0	0	0	0	0	0	0	0	0
261	0	1	5	1d 11:24:52.73000	0d 15:05:17.45000	0.00367058	0.0141119	0.00024331	3.6324	D	1	28/08/2020 22:51	40.2282		0	0	0	0	0	0	0	0	0	0	0	0	0	0
262	0	1	5	1d 11:34:52.73000	0d 15:15:17.45000	0.00371112	0.0142591	0.00024338	3.6271	D	1	28/08/2020 23:01	40.2596		0	0	0	0	0	0	0	0	0	0	0	0	0	0
263	0	1	5	1d 11:44:52.73000	0d 15:25:17.45000	0.00375167	0.0144061	0.00024331	3.6214	D	1	28/08/2020 23:11	40.3224		0	0	0	0	0	0	0	0	0	0	0	0	0	0
264	0	1	5	1d 11:54:52.73000	0d 15:35:17.45000	0.00379221	0.0145528	0.00024315	3.6152	D	1	28/08/2020 23:21	40.3067		0	0	0	0	0	0	0	0	0	0	0	0	0	0
265	0	1	5	1d 12:04:52.73000	0d 15:45:17.45000	0.00383276	0.0146992	0.00024338	3.6085	D	1	28/08/2020 23:31	40.291		0	0	0	0	0	0	0	0	0	0	0	0	0	0
266	0	1	5	1d 12:14:52.73000	0d 15:55:17.45000	0.0038733	0.0148454	0.00024323	3.6008	D	1	28/08/2020 23:41	40.3224		0	0	0	0	0	0	0	0	0	0	0	0	0	0
267	0	1	5	1d 12:24:52.73000	0d 16:05:17.45000	0.00391385	0.0149912	0.00024338	3.5926	D	1	28/08/2020 23:51	40.3538		0	0	0	0	0	0	0	0	0	0	0	0	0	0
268	0	1	5	1d 12:34:21.24000	0d 16:14:45.96000	0.00395227	0.0151291	0.00024338	3.5825	D	5	29/08/2020 00:00	40.4166		0	0	0	0	0	0	0	0	0	0	0	0	0	0
269	0	1	5	1d 12:42:31.30000	0d 16:22:56.02000	0.00398538	0.0152475	0.00024323	3.5723	D	5	29/08/2020 00:09	40.3852		0	0	0	0	0	0	0	0	0	0	0	0	0	0
270	0	1	5	1d 12:49:16.32000	0d 16:29:41.04000	0.00401276	0.0153452	0.00024338	3.5621	D	5	29/08/2020 00:15	40.2439		0	0	0	0	0	0	0	0	0	0	0	0	0	0
271	0	1	5	1d 12:54:50.21000	0d 16:35:14.93000	0.00403532	0.0154255	0.00024323	3.552	D	5	29/08/2020 00:21	40.3381		0	0	0	0	0	0	0	0	0	0	0	0	0	0
272	0	1	5	1d 12:59:18.67000	0d 16:39:43.39000	0.00405346	0.0154898	0.00024331	3.5419	D	5	29/08/2020 00:25	40.4166		0	0	0	0	0	0	0	0	0	0	0	0	0	0
273	0	1	5	1d 13:03:07.50000	0d 16:43:32.22000	0.00406892	0.0155445	0.00024315	3.5319	D	5	29/08/2020 00:29	40.3067		0	0	0	0	0	0	0	0	0	0	0	0	0	0
274	0	1	5	1d 13:06:06.85000	0d 16:46:31.57000	0.00408104	0.0155873	0.00024323	3.5218	D	5	29/08/2020 00:32	40.2596		0	0	0	0	0	0	0	0	0	0	0	0	0	0
275	0	1	5	1d 13:08:42.54000	0d 16:49:07.26000	0.00409156	0.0156243	0.00024315	3.5117	D	5	29/08/2020 00:35	40.3852		0	0	0	0	0	0	0	0	0	0	0	0	0	0
276	0	1	5	1d 13:10:53.01000	0d 16:51:17.73000	0.00410038	0.0156552	0.00024331	3.5016	D	5	29/08/2020 00:37	40.2596		0	0	0	0	0	0	0	0	0	0	0	0	0	0
277	0	1	5	1d 13:12:49.26000	0d 16:53:13.98000	0.00410824	0.0156826	0.00024315	3.4916	D	5	29/08/2020 00:39	40.2282		0	0	0	0	0	0	0	0	0	0	0	0	0	0
278	0	1	5	1d 13:14:27.35000	0d 16:54:52.07000	0.00411486	0.0157058	0.00024338	3.4815	D	5	29/08/2020 00:40	40.2125		0	0	0	0	0	0	0	0	0	0	0	0	0	0
279	0	1	5	1d 13:15:46.20000	0d 16:56:10.92000	0.00412019	0.0157243	0.00024323	3.4713	D	5	29/08/2020 00:42	40.3852		0	0	0	0	0	0	0	0	0	0	0	0	0	0
280	0	1	5	1d 13:17:04.76000	0d 16:57:29.48000	0.0041255	0.0157427	0.00024338	3.4612	D	5	29/08/2020 00:43	40.4166		0	0	0	0	0	0	0	0	0	0	0	0	0	0
281	0	1	5	1d 13:18:15.39000	0d 16:58:40.11000	0.00413027	0.0157592	0.00024346	3.451	D	5	29/08/2020 00:44	40.291		0	0	0	0	0	0	0	0	0	0	0	0	0	0
282	0	1	5	1d 13:19:13.40000	0d 16:59:38.12000	0.00413419	0.0157727	0.00024315	3.4409	D	5	29/08/2020 00:45	40.3381		0	0	0	0	0	0	0	0	0	0	0	0	0	0
283	0	1	5	1d 13:20:07.14000	0d 17:00:31.86000	0.00413783	0.0157852	0.00024323	3.4307	D	5	29/08/2020 00:46	40.3852		0	0	0	0	0	0	0	0	0	0	0	0	0	0
284	0	1	5	1d 13:21:01.06000	0d 17:01:25.78000	0.00414147	0.0157977	0.00024323	3.4206	D	5	29/08/2020 00:47	40.2125		0	0	0	0	0	0	0	0	0	0	0	0	0	0
285	0	1	5	1d 13:21:52.73000	0d 17:02:17.45000	0.00414496	0.0158096	0.00024346	3.4104	D	5	29/08/2020 00:48	40.3381		0	0	0	0	0	0	0	0	0	0	0	0	0	0
286	0	1	5	1d 13:22:37.37000	0d 17:03:02.09000	0.00414798	0.0158199	0.00024338	3.4003	D	5	29/08/2020 00:49	40.2125		0	0	0	0	0	0	0	0	0	0	0	0	0	0
287	0	1	5	1d 13:23:18.36000	0d 17:03:43.08000	0.00415075	0.0158293	0.00024323	3.3902	D	5	29/08/2020 00:49	40.2753		0	0	0	0	0	0	0	0	0	0	0	0	0	0
288	0	1	5	1d 13:23:54.83000	0d 17:04:19.55000	0.00415321	0.0158376	0.00024353	3.3802	D	5	29/08/2020 00:50	40.3224		0	0	0	0	0	0	0	0	0	0	0	0	0	0
289	0	1	5	1d 13:24:28.40000	0d 17:04:53.12000	0.00415548	0.0158453	0.00024331	3.3701	D	5	29/08/2020 00:50	40.3695		0	0	0	0	0	0	0	0	0	0	0	0	0	0
290	0	1	5	1d 13:25:00.96000	0d 17:05:25.68000	0.00415768	0.0158527	0.00024338	3.36	D	5	29/08/2020 00:51	40.4009		0	0	0	0	0	0	0	0	0	0	0	0	0	0
291	0	1	5	1d 13:25:34.11000	0d 17:05:58.83000	0.00415992	0.0158602	0.00024331	3.35	D	5	29/08/2020 00:52	40.3695		0	0	0	0	0	0	0	0	0	0	0	0	0	0
292	0	1	5	1d 13:26:05.63000	0d 17:06:30.35000	0.00416205	0.0158673	0.00024331	3.3399	D	5	29/08/2020 00:52	40.2439		0	0	0	0	0	0	0	0	0	0	0	0	0	0
293	0	1	5	1d 13:26:37.51000	0d 17:07:02.23000	0.00416421	0.0158745	0.00024331	3.3298	D	5	29/08/2020 00:53	40.2596		0	0	0	0	0	0	0	0	0	0	0	0	0	0
294	0	1	5	1d 13:27:05.07000	0d 17:07:29.79000	0.00416607	0.0158807	0.00024323	3.3198	D	5	29/08/2020 00:53	40.3538		0	0	0	0	0	0	0	0	0	0	0	0	0	0
295	0	1	5	1d 13:27:30.62000	0d 17:07:55.34000	0.0041678	0.0158864	0.00024338	3.3097	D	5	29/08/2020 00:53	40.3695		0	0	0	0	0	0	0	0	0	0	0	0	0	0
296	0	1	5	1d 13:27:56.43000	0d 17:08:21.15000	0.00416954	0.0158922	0.00024331	3.2996	D	5	29/08/2020 00:54	40.3538		0	0	0	0	0	0	0	0	0	0	0	0	0	0
297	0	1	5	1d 13:28:19.63000	0d 17:08:44.35000	0.00417111	0.0158973	0.00024331	3.2895	D	5	29/08/2020 00:54	40.3381		0	0	0	0	0	0	0	0	0	0	0	0	0	0
298	0	1	5	1d 13:28:41.60000	0d 17:09:06.32000	0.00417259	0.0159022	0.00024323	3.2795	D	5	29/08/2020 00:55	40.3538		0	0	0	0	0	0	0	0	0	0	0	0	0	0
299	0	1	5	1d 13:29:02.32000	0d 17:09:27.04000	0.00417399	0.0159068	0.00024331	3.2694	D	5	29/08/2020 00:55	40.3538		0	0	0	0	0	0	0	0	0	0	0	0	0	0
300	0	1	5	1d 13:29:21.37000	0d 17:09:46.09000	0.00417528	0.015911	0.00024331	3.2593	D	5	29/08/2020 00:55	40.2439		0	0	0	0	0	0	0	0	0	0	0	0	0	0
301	0	1	5	1d 13:29:39.96000	0d 17:10:04.68000	0.00417654	0.0159151	0.00024315	3.2493	D	5	29/08/2020 00:56	40.2282		0	0	0	0	0	0	0	0	0	0	0	0	0	0
302	0	1	5	1d 13:29:58.05000	0d 17:10:22.77000	0.00417776	0.0159191	0.00024338	3.2392	D	5	29/08/2020 00:56	40.2753		0	0	0	0	0	0	0	0	0	0	0	0	0	0
303	0	1	5	1d 13:30:16.77000	0d 17:10:41.49000	0.00417902	0.0159231	0.00024331	3.2291	D	5	29/08/2020 00:56	40.3067		0	0	0	0	0	0	0	0	0	0	0	0	0	0
304	0	1	5	1d 13:30:35.22000	0d 17:10:59.94000	0.00418027	0.0159272	0.00024323	3.2189	D	5	29/08/2020 00:57	40.291		0	0	0	0	0	0	0	0	0	0	0	0	0	0
305	0	1	5	1d 13:30:52.80000	0d 17:11:17.52000	0.00418146	0.015931	0.00024323	3.2087	D	5	29/08/2020 00:57	40.2753		0	0	0	0	0	0	0	0	0	0	0	0	0	0
306	0	1	5	1d 13:31:08.97000	0d 17:11:33.69000	0.00418255	0.0159345	0.00024323	3.1983	D	5	29/08/2020 00:57	40.1654		0	0	0	0	0	0	0	0	0	0	0	0	0	0
307	0	1	5	1d 13:31:24.37000	0d 17:11:49.09000	0.00418359	0.0159378	0.00024323	3.1882	D	5	29/08/2020 00:57	40.1968		0	0	0	0	0	0	0	0	0	0	0	0	0	0
308	0	1	5	1d 13:31:38.86000	0d 17:12:03.58000	0.00418457	0.0159409	0.00024315	3.178	D	5	29/08/2020 00:58	40.2125		0	0	0	0	0	0	0	0	0	0	0	0	0	0
309	0	1	5	1d 13:31:53.20000	0d 17:12:17.92000	0.00418554	0.015944	0.00024331	3.1679	D	5	29/08/2020 00:58	40.2439		0	0	0	0	0	0	0	0	0	0	0	0	0	0
310	0	1	5	1d 13:32:06.89000	0d 17:12:31.61000	0.00418646	0.0159469	0.00024315	3.1579	D	5	29/08/2020 00:58	40.3067		0	0	0	0	0	0	0	0	0	0	0	0	0	0
311	0	1	5	1d 13:32:20.23000	0d 17:12:44.95000	0.00418737	0.0159498	0.00024323	3.1476	D	5	29/08/2020 00:58	40.3067		0	0	0	0	0	0	0	0	0	0	0	0	0	0
312	0	1	5	1d 13:32:33.19000	0d 17:12:57.91000	0.00418824	0.0159525	0.00024338	3.1376	D	5	29/08/2020 00:59	40.3067		0	0	0	0	0	0	0	0	0	0	0	0	0	0
313	0	1	5	1d 13:32:45.75000	0d 17:13:10.47000	0.00418909	0.0159552	0.00024323	3.1273	D	5	29/08/2020 00:59	40.3538		0	0	0	0	0	0	0	0	0	0	0	0	0	0
314	0	1	5	1d 13:32:57.65000	0d 17:13:22.37000	0.0041899	0.0159577	0.00024323	3.1173	D	5	29/08/2020 00:59	40.3067		0	0	0	0	0	0	0	0	0	0	0	0	0	0
315	0	1	5	1d 13:33:09.39000	0d 17:13:34.11000	0.00419069	0.0159602	0.00024323	3.1072	D	5	29/08/2020 00:59	40.3538		0	0	0	0	0	0	0	0	0	0	0	0	0	0
316	0	1	5	1d 13:33:21.02000	0d 17:13:45.74000	0.00419147	0.0159626	0.00024338	3.0971	D	5	29/08/2020 00:59	40.3224		0	0	0	0	0	0	0	0	0	0	0	0	0	0
317	0	1	5	1d 13:33:32.04000	0d 17:13:56.76000	0.00419222	0.0159649	0.00024331	3.0871	D	5	29/08/2020 01:00	40.3538		0	0	0	0	0	0	0	0	0	0	0	0	0	0
318	0	1	5	1d 13:33:42.85000	0d 17:14:07.57000	0.00419295	0.0159672	0.00024331	3.077	D	5	29/08/2020 01:00	40.3224		0	0	0	0	0	0	0	0	0	0	0	0	0	0
319	0	1	5	1d 13:33:53.27000	0d 17:14:17.99000	0.00419365	0.0159693	0.00024338	3.0669	D	5	29/08/2020 01:00	40.3538		0	0	0	0	0	0	0	0	0	0	0	0	0	0
320	0	1	5	1d 13:34:03.62000	0d 17:14:28.34000	0.00419435	0.0159715	0.00024346	3.0567	D	5	29/08/2020 01:00	40.3224		0	0	0	0	0	0	0	0	0	0	0	0	0	0
321	0	1	5	1d 13:34:13.89000	0d 17:14:38.61000	0.00419505	0.0159736	0.00024315	3.0465	D	5	29/08/2020 01:00	40.3538		0	0	0	0	0	0	0	0	0	0	0	0	0	0
322	0	1	5	1d 13:34:23.92000	0d 17:14:48.64000	0.00419572	0.0159756	0.00024323	3.0364	D	5	29/08/2020 01:00	40.1968		0	0	0	0	0	0	0	0	0	0	0	0	0	0
323	0	1	5	1d 13:34:33.46000	0d 17:14:58.18000	0.00419637	0.0159776	0.00024315	3.0262	D	5	29/08/2020 01:01	40.1811		0	0	0	0	0	0	0	0	0	0	0	0	0	0
324	0	1	5	1d 13:34:42.88000	0d 17:15:07.60000	0.00419701	0.0159795	0.00024338	3.0161	D	5	29/08/2020 01:01	40.1811		0	0	0	0	0	0	0	0	0	0	0	0	0	0
325	0	1	5	1d 13:34:51.66000	0d 17:15:16.38000	0.0041976	0.0159813	0.00024315	3.006	D	5	29/08/2020 01:01	40.2125		0	0	0	0	0	0	0	0	0	0	0	0	0	0
326	0	1	5	1d 13:35:00.71000	0d 17:15:25.43000	0.00419821	0.0159831	0.00024323	2.9957	D	5	29/08/2020 01:01	40.2439		0	0	0	0	0	0	0	0	0	0	0	0	0	0
327	0	1	5	1d 13:35:09.42000	0d 17:15:34.14000	0.0041988	0.0159849	0.00024331	2.9856	D	5	29/08/2020 01:01	40.2282		0	0	0	0	0	0	0	0	0	0	0	0	0	0
328	0	1	5	1d 13:35:17.83000	0d 17:15:42.55000	0.00419937	0.0159866	0.00024308	2.9755	D	5	29/08/2020 01:01	40.3067		0	0	0	0	0	0	0	0	0	0	0	0	0	0
329	0	1	5	1d 13:35:25.99000	0d 17:15:50.71000	0.00419992	0.0159882	0.00024338	2.9654	D	5	29/08/2020 01:01	40.2753		0	0	0	0	0	0	0	0	0	0	0	0	0	0
330	0	1	5	1d 13:35:33.97000	0d 17:15:58.69000	0.00420046	0.0159898	0.00024323	2.9554	D	5	29/08/2020 01:02	40.3067		0	0	0	0	0	0	0	0	0	0	0	0	0	0
331	0	1	5	1d 13:35:41.81000	0d 17:16:06.53000	0.00420099	0.0159914	0.00024323	2.9453	D	5	29/08/2020 01:02	40.3224		0	0	0	0	0	0	0	0	0	0	0	0	0	0
332	0	1	5	1d 13:35:49.39000	0d 17:16:14.11000	0.0042015	0.0159929	0.00024323	2.9351	D	5	29/08/2020 01:02	40.291		0	0	0	0	0	0	0	0	0	0	0	0	0	0
333	0	1	5	1d 13:35:57.07000	0d 17:16:21.79000	0.00420202	0.0159944	0.00024323	2.9248	D	5	29/08/2020 01:02	40.3224		0	0	0	0	0	0	0	0	0	0	0	0	0	0
334	0	1	5	1d 13:36:04.60000	0d 17:16:29.32000	0.00420253	0.0159959	0.00024315	2.9145	D	5	29/08/2020 01:02	40.3224		0	0	0	0	0	0	0	0	0	0	0	0	0	0
335	0	1	5	1d 13:36:12.18000	0d 17:16:36.90000	0.00420304	0.0159974	0.00024338	2.9044	D	5	29/08/2020 01:02	40.291		0	0	0	0	0	0	0	0	0	0	0	0	0	0
336	0	1	5	1d 13:36:19.31000	0d 17:16:44.03000	0.00420352	0.0159988	0.00024338	2.8942	D	5	29/08/2020 01:02	40.3381		0	0	0	0	0	0	0	0	0	0	0	0	0	0
337	0	1	5	1d 13:36:26.48000	0d 17:16:51.20000	0.00420401	0.0160002	0.00024331	2.8841	D	5	29/08/2020 01:02	40.3224		0	0	0	0	0	0	0	0	0	0	0	0	0	0
338	0	1	5	1d 13:36:33.41000	0d 17:16:58.13000	0.00420448	0.0160015	0.00024323	2.8739	D	5	29/08/2020 01:03	40.3067		0	0	0	0	0	0	0	0	0	0	0	0	0	0
339	0	1	5	1d 13:36:40.27000	0d 17:17:04.99000	0.00420494	0.0160029	0.00024331	2.8638	D	5	29/08/2020 01:03	40.3381		0	0	0	0	0	0	0	0	0	0	0	0	0	0
340	0	1	5	1d 13:36:47.07000	0d 17:17:11.79000	0.0042054	0.0160042	0.00024331	2.8536	D	5	29/08/2020 01:03	40.3224		0	0	0	0	0	0	0	0	0	0	0	0	0	0
341	0	1	5	1d 13:36:53.69000	0d 17:17:18.41000	0.00420585	0.0160055	0.00024346	2.8435	D	5	29/08/2020 01:03	40.3067		0	0	0	0	0	0	0	0	0	0	0	0	0	0
342	0	1	5	1d 13:37:00.15000	0d 17:17:24.87000	0.00420628	0.0160067	0.00024338	2.8334	D	5	29/08/2020 01:03	40.3224		0	0	0	0	0	0	0	0	0	0	0	0	0	0
343	0	1	5	1d 13:37:06.44000	0d 17:17:31.16000	0.00420671	0.0160079	0.00024323	2.8232	D	5	29/08/2020 01:03	40.3381		0	0	0	0	0	0	0	0	0	0	0	0	0	0
344	0	1	5	1d 13:37:12.79000	0d 17:17:37.51000	0.00420714	0.0160091	0.00024338	2.8128	D	5	29/08/2020 01:03	40.3224		0	0	0	0	0	0	0	0	0	0	0	0	0	0
345	0	1	5	1d 13:37:19.08000	0d 17:17:43.80000	0.00420756	0.0160103	0.00024315	2.8026	D	5	29/08/2020 01:03	40.291		0	0	0	0	0	0	0	0	0	0	0	0	0	0
346	0	1	5	1d 13:37:25.39000	0d 17:17:50.11000	0.00420799	0.0160115	0.00024323	2.7924	D	5	29/08/2020 01:03	40.3538		0	0	0	0	0	0	0	0	0	0	0	0	0	0
347	0	1	5	1d 13:37:31.50000	0d 17:17:56.22000	0.0042084	0.0160126	0.00024323	2.782	D	5	29/08/2020 01:04	40.3381		0	0	0	0	0	0	0	0	0	0	0	0	0	0
348	0	1	5	1d 13:37:37.44000	0d 17:18:02.16000	0.0042088	0.0160138	0.00024323	2.772	D	5	29/08/2020 01:04	40.3067		0	0	0	0	0	0	0	0	0	0	0	0	0	0
349	0	1	5	1d 13:37:43.38000	0d 17:18:08.10000	0.0042092	0.0160149	0.00024331	2.7617	D	5	29/08/2020 01:04	40.2125		0	0	0	0	0	0	0	0	0	0	0	0	0	0
350	0	1	5	1d 13:37:49.17000	0d 17:18:13.89000	0.00420959	0.0160159	0.00024315	2.7517	D	5	29/08/2020 01:04	40.2125		0	0	0	0	0	0	0	0	0	0	0	0	0	0
351	0	1	5	1d 13:37:54.94000	0d 17:18:19.66000	0.00420998	0.016017	0.00024331	2.7413	D	5	29/08/2020 01:04	40.1811		0	0	0	0	0	0	0	0	0	0	0	0	0	0
352	0	1	5	1d 13:38:00.72000	0d 17:18:25.44000	0.00421038	0.0160181	0.00024323	2.7312	D	5	29/08/2020 01:04	40.1654		0	0	0	0	0	0	0	0	0	0	0	0	0	0
353	0	1	5	1d 13:38:06.48000	0d 17:18:31.20000	0.00421076	0.0160191	0.00024315	2.7208	D	5	29/08/2020 01:04	40.1811		0	0	0	0	0	0	0	0	0	0	0	0	0	0
354	0	1	5	1d 13:38:12.23000	0d 17:18:36.95000	0.00421115	0.0160202	0.00024323	2.7105	D	5	29/08/2020 01:04	40.2125		0	0	0	0	0	0	0	0	0	0	0	0	0	0
355	0	1	5	1d 13:38:17.86000	0d 17:18:42.58000	0.00421153	0.0160212	0.00024331	2.7002	D	5	29/08/2020 01:04	40.2282		0	0	0	0	0	0	0	0	0	0	0	0	0	0
356	0	1	5	1d 13:38:23.50000	0d 17:18:48.22000	0.00421191	0.0160223	0.00024315	2.69	D	5	29/08/2020 01:04	40.2125		0	0	0	0	0	0	0	0	0	0	0	0	0	0
357	0	1	5	1d 13:38:29.05000	0d 17:18:53.77000	0.00421229	0.0160233	0.00024331	2.6798	D	5	29/08/2020 01:04	40.2596		0	0	0	0	0	0	0	0	0	0	0	0	0	0
358	0	1	5	1d 13:38:34.56000	0d 17:18:59.28000	0.00421266	0.0160243	0.00024323	2.6694	D	5	29/08/2020 01:05	40.2753		0	0	0	0	0	0	0	0	0	0	0	0	0	0
359	0	1	5	1d 13:38:40.17000	0d 17:19:04.89000	0.00421304	0.0160253	0.00024331	2.6592	D	5	29/08/2020 01:05	40.2596		0	0	0	0	0	0	0	0	0	0	0	0	0	0
360	0	1	5	1d 13:38:45.71000	0d 17:19:10.43000	0.00421342	0.0160263	0.00024315	2.649	D	5	29/08/2020 01:05	40.2439		0	0	0	0	0	0	0	0	0	0	0	0	0	0
361	0	1	5	1d 13:38:51.27000	0d 17:19:15.99000	0.00421379	0.0160273	0.00024323	2.6387	D	5	29/08/2020 01:05	40.3067		0	0	0	0	0	0	0	0	0	0	0	0	0	0
362	0	1	5	1d 13:38:56.64000	0d 17:19:21.36000	0.00421415	0.0160282	0.00024331	2.6287	D	5	29/08/2020 01:05	40.291		0	0	0	0	0	0	0	0	0	0	0	0	0	0
363	0	1	5	1d 13:39:02.02000	0d 17:19:26.74000	0.00421452	0.0160292	0.000243	2.6184	D	5	29/08/2020 01:05	40.2753		0	0	0	0	0	0	0	0	0	0	0	0	0	0
364	0	1	5	1d 13:39:07.42000	0d 17:19:32.14000	0.00421488	0.0160301	0.00024315	2.6081	D	5	29/08/2020 01:05	40.2596		0	0	0	0	0	0	0	0	0	0	0	0	0	0
365	0	1	5	1d 13:39:12.84000	0d 17:19:37.56000	0.00421525	0.0160311	0.00024323	2.5978	D	5	29/08/2020 01:05	40.3224		0	0	0	0	0	0	0	0	0	0	0	0	0	0
366	0	1	5	1d 13:39:18.13000	0d 17:19:42.85000	0.00421561	0.016032	0.00024346	2.5875	D	5	29/08/2020 01:05	40.3067		0	0	0	0	0	0	0	0	0	0	0	0	0	0
367	0	1	5	1d 13:39:23.53000	0d 17:19:48.25000	0.00421597	0.0160329	0.00024338	2.5774	D	5	29/08/2020 01:05	40.1968		0	0	0	0	0	0	0	0	0	0	0	0	0	0
368	0	1	5	1d 13:39:28.91000	0d 17:19:53.63000	0.00421633	0.0160339	0.00024315	2.5672	D	5	29/08/2020 01:05	40.1497		0	0	0	0	0	0	0	0	0	0	0	0	0	0
369	0	1	5	1d 13:39:34.28000	0d 17:19:59.00000	0.0042167	0.0160348	0.00024315	2.557	D	5	29/08/2020 01:06	40.1811		0	0	0	0	0	0	0	0	0	0	0	0	0	0
370	0	1	5	1d 13:39:39.60000	0d 17:20:04.32000	0.00421706	0.0160357	0.00024331	2.5467	D	5	29/08/2020 01:06	40.1654		0	0	0	0	0	0	0	0	0	0	0	0	0	0
371	0	1	5	1d 13:39:44.84000	0d 17:20:09.56000	0.00421741	0.0160366	0.00024315	2.5367	D	5	29/08/2020 01:06	40.1497		0	0	0	0	0	0	0	0	0	0	0	0	0	0
372	0	1	5	1d 13:39:50.10000	0d 17:20:14.82000	0.00421777	0.0160375	0.00024338	2.5266	D	5	29/08/2020 01:06	40.1811		0	0	0	0	0	0	0	0	0	0	0	0	0	0
373	0	1	5	1d 13:39:55.23000	0d 17:20:19.95000	0.00421811	0.0160384	0.00024331	2.5164	D	5	29/08/2020 01:06	40.2282		0	0	0	0	0	0	0	0	0	0	0	0	0	0
374	0	1	5	1d 13:40:00.52000	0d 17:20:25.24000	0.00421847	0.0160393	0.00024323	2.5063	D	5	29/08/2020 01:06	40.2282		0	0	0	0	0	0	0	0	0	0	0	0	0	0
375	0	1	5	1d 13:40:03.60000	0d 17:20:28.32000	0.00421868	0.0160398	0.00024331	2.5	D	133	29/08/2020 01:06	40.2125		0	0	0	0	0	0	0	0	0	0	0	0	0	0
376	0	1	6	1d 13:40:03.61000	0d 00:00:00.01000	0	0	0	2.5089	R	0	29/08/2020 01:06	40.2125		0	0	0	0	0	0	0	0	0	0	0	0	0	0
377	0	1	6	1d 13:40:05.61000	0d 00:00:02.01000	0	0	0	2.5893	R	1	29/08/2020 01:06	40.2125		0	0	0	0	0	0	0	0	0	0	0	0	0	0
378	0	1	6	1d 13:40:07.61000	0d 00:00:04.01000	0	0	0	2.6476	R	1	29/08/2020 01:06	40.2125		0	0	0	0	0	0	0	0	0	0	0	0	0	0
379	0	1	6	1d 13:40:09.61000	0d 00:00:06.01000	0	0	0	2.6961	R	1	29/08/2020 01:06	40.2282		0	0	0	0	0	0	0	0	0	0	0	0	0	0
380	0	1	6	1d 13:40:11.61000	0d 00:00:08.01000	0	0	0	2.7387	R	1	29/08/2020 01:06	40.2596		0	0	0	0	0	0	0	0	0	0	0	0	0	0
381	0	1	6	1d 13:40:13.60000	0d 00:00:10.00000	0	0	0	2.7767	R	129	29/08/2020 01:06	40.2753		0	0	0	0	0	0	0	0	0	0	0	0	0	0
382	1	2	9	1d 13:40:13.64000	0d 00:00:00.04000	0.00000001	0.00000003	0.00097421	2.8289	C	0	29/08/2020 01:06	40.2753		0	0	0	0	0	0	0	0	0	0	0	0	0	0
383	1	2	9	1d 13:40:13.80000	0d 00:00:00.20000	0.00000005	0.00000015	0.00097345	2.8626	C	5	29/08/2020 01:06	40.2753		0	0	0	0	0	0	0	0	0	0	0	0	0	0
384	1	2	9	1d 13:40:13.94000	0d 00:00:00.34000	0.00000009	0.00000026	0.0009736	2.8882	C	5	29/08/2020 01:06	40.2753		0	0	0	0	0	0	0	0	0	0	0	0	0	0
385	1	2	9	1d 13:40:14.09000	0d 00:00:00.49000	0.00000013	0.00000038	0.00097337	2.9116	C	5	29/08/2020 01:06	40.2753		0	0	0	0	0	0	0	0	0	0	0	0	0	0
386	1	2	9	1d 13:40:14.24000	0d 00:00:00.64000	0.00000017	0.0000005	0.00097322	2.9325	C	5	29/08/2020 01:06	40.2753		0	0	0	0	0	0	0	0	0	0	0	0	0	0
387	1	2	9	1d 13:40:14.40000	0d 00:00:00.80000	0.00000022	0.00000063	0.00097307	2.9534	C	5	29/08/2020 01:06	40.2753		0	0	0	0	0	0	0	0	0	0	0	0	0	0
388	1	2	9	1d 13:40:14.57000	0d 00:00:00.97000	0.00000026	0.00000076	0.00097353	2.974	C	5	29/08/2020 01:06	40.2753		0	0	0	0	0	0	0	0	0	0	0	0	0	0
389	1	2	9	1d 13:40:14.74000	0d 00:00:01.14000	0.00000031	0.0000009	0.00097353	2.9935	C	5	29/08/2020 01:06	40.2753		0	0	0	0	0	0	0	0	0	0	0	0	0	0
390	1	2	9	1d 13:40:14.92000	0d 00:00:01.32000	0.00000036	0.00000105	0.00097345	3.0132	C	5	29/08/2020 01:06	40.2753		0	0	0	0	0	0	0	0	0	0	0	0	0	0
391	1	2	9	1d 13:40:15.10000	0d 00:00:01.50000	0.00000041	0.00000119	0.00097314	3.0323	C	5	29/08/2020 01:06	40.2753		0	0	0	0	0	0	0	0	0	0	0	0	0	0
392	1	2	9	1d 13:40:15.28000	0d 00:00:01.68000	0.00000045	0.00000134	0.00097353	3.0506	C	5	29/08/2020 01:06	40.2753		0	0	0	0	0	0	0	0	0	0	0	0	0	0
393	1	2	9	1d 13:40:15.46000	0d 00:00:01.86000	0.0000005	0.00000149	0.00097345	3.0684	C	5	29/08/2020 01:06	40.2753		0	0	0	0	0	0	0	0	0	0	0	0	0	0
394	1	2	9	1d 13:40:15.65000	0d 00:00:02.05000	0.00000055	0.00000165	0.0009733	3.0866	C	5	29/08/2020 01:06	40.2753		0	0	0	0	0	0	0	0	0	0	0	0	0	0
395	1	2	9	1d 13:40:15.84000	0d 00:00:02.24000	0.00000061	0.00000181	0.0009733	3.104	C	5	29/08/2020 01:06	40.2753		0	0	0	0	0	0	0	0	0	0	0	0	0	0
396	1	2	9	1d 13:40:16.03000	0d 00:00:02.43000	0.00000066	0.00000197	0.00097337	3.1214	C	5	29/08/2020 01:06	40.2753		0	0	0	0	0	0	0	0	0	0	0	0	0	0
397	1	2	9	1d 13:40:16.23000	0d 00:00:02.63000	0.00000071	0.00000214	0.00097337	3.1388	C	5	29/08/2020 01:06	40.2753		0	0	0	0	0	0	0	0	0	0	0	0	0	0
398	1	2	9	1d 13:40:16.43000	0d 00:00:02.83000	0.00000076	0.00000231	0.0009733	3.1557	C	5	29/08/2020 01:06	40.2753		0	0	0	0	0	0	0	0	0	0	0	0	0	0
399	1	2	9	1d 13:40:16.63000	0d 00:00:03.03000	0.00000082	0.00000248	0.0009733	3.1724	C	5	29/08/2020 01:06	40.2753		0	0	0	0	0	0	0	0	0	0	0	0	0	0
400	1	2	9	1d 13:40:16.84000	0d 00:00:03.24000	0.00000088	0.00000266	0.00097345	3.1893	C	5	29/08/2020 01:06	40.2753		0	0	0	0	0	0	0	0	0	0	0	0	0	0
401	1	2	9	1d 13:40:17.05000	0d 00:00:03.45000	0.00000093	0.00000284	0.00097345	3.2058	C	5	29/08/2020 01:06	40.2753		0	0	0	0	0	0	0	0	0	0	0	0	0	0
402	1	2	9	1d 13:40:17.27000	0d 00:00:03.67000	0.00000099	0.00000303	0.00097337	3.2226	C	5	29/08/2020 01:06	40.2753		0	0	0	0	0	0	0	0	0	0	0	0	0	0
403	1	2	9	1d 13:40:17.49000	0d 00:00:03.89000	0.00000105	0.00000322	0.00097322	3.2387	C	5	29/08/2020 01:06	40.291		0	0	0	0	0	0	0	0	0	0	0	0	0	0
404	1	2	9	1d 13:40:17.71000	0d 00:00:04.11000	0.00000111	0.00000342	0.00097322	3.2546	C	5	29/08/2020 01:06	40.291		0	0	0	0	0	0	0	0	0	0	0	0	0	0
405	1	2	9	1d 13:40:17.94000	0d 00:00:04.34000	0.00000117	0.00000362	0.0009733	3.2706	C	5	29/08/2020 01:06	40.2753		0	0	0	0	0	0	0	0	0	0	0	0	0	0
406	1	2	9	1d 13:40:18.17000	0d 00:00:04.57000	0.00000124	0.00000382	0.00097345	3.286	C	5	29/08/2020 01:06	40.2753		0	0	0	0	0	0	0	0	0	0	0	0	0	0
407	1	2	9	1d 13:40:18.40000	0d 00:00:04.80000	0.0000013	0.00000403	0.00097345	3.3013	C	5	29/08/2020 01:06	40.2753		0	0	0	0	0	0	0	0	0	0	0	0	0	0
408	1	2	9	1d 13:40:18.65000	0d 00:00:05.05000	0.00000136	0.00000425	0.00097322	3.3169	C	5	29/08/2020 01:06	40.2753		0	0	0	0	0	0	0	0	0	0	0	0	0	0
409	1	2	9	1d 13:40:18.89000	0d 00:00:05.29000	0.00000143	0.00000447	0.0009736	3.332	C	5	29/08/2020 01:06	40.2753		0	0	0	0	0	0	0	0	0	0	0	0	0	0
410	1	2	9	1d 13:40:19.15000	0d 00:00:05.55000	0.0000015	0.0000047	0.00097345	3.3474	C	5	29/08/2020 01:06	40.291		0	0	0	0	0	0	0	0	0	0	0	0	0	0
411	1	2	9	1d 13:40:19.41000	0d 00:00:05.81000	0.00000157	0.00000494	0.00097337	3.362	C	5	29/08/2020 01:06	40.291		0	0	0	0	0	0	0	0	0	0	0	0	0	0
412	1	2	9	1d 13:40:19.67000	0d 00:00:06.07000	0.00000164	0.00000518	0.00097345	3.3762	C	5	29/08/2020 01:06	40.291		0	0	0	0	0	0	0	0	0	0	0	0	0	0
413	1	2	9	1d 13:40:19.93000	0d 00:00:06.33000	0.00000171	0.00000541	0.00097337	3.3904	C	5	29/08/2020 01:06	40.2753		0	0	0	0	0	0	0	0	0	0	0	0	0	0
414	1	2	9	1d 13:40:20.21000	0d 00:00:06.61000	0.00000179	0.00000567	0.00097322	3.4049	C	5	29/08/2020 01:06	40.2753		0	0	0	0	0	0	0	0	0	0	0	0	0	0
415	1	2	9	1d 13:40:20.49000	0d 00:00:06.89000	0.00000186	0.00000593	0.00097345	3.4188	C	5	29/08/2020 01:06	40.2753		0	0	0	0	0	0	0	0	0	0	0	0	0	0
416	1	2	9	1d 13:40:20.78000	0d 00:00:07.18000	0.00000194	0.0000062	0.00097345	3.4327	C	5	29/08/2020 01:06	40.2753		0	0	0	0	0	0	0	0	0	0	0	0	0	0
417	1	2	9	1d 13:40:21.09000	0d 00:00:07.49000	0.00000202	0.00000649	0.00097337	3.4466	C	5	29/08/2020 01:06	40.2753		0	0	0	0	0	0	0	0	0	0	0	0	0	0
418	1	2	9	1d 13:40:21.40000	0d 00:00:07.80000	0.00000211	0.00000678	0.00097337	3.46	C	5	29/08/2020 01:06	40.2753		0	0	0	0	0	0	0	0	0	0	0	0	0	0
419	1	2	9	1d 13:40:21.73000	0d 00:00:08.13000	0.0000022	0.00000709	0.0009733	3.4736	C	5	29/08/2020 01:06	40.2753		0	0	0	0	0	0	0	0	0	0	0	0	0	0
420	1	2	9	1d 13:40:22.07000	0d 00:00:08.47000	0.00000229	0.00000741	0.0009733	3.487	C	5	29/08/2020 01:06	40.2753		0	0	0	0	0	0	0	0	0	0	0	0	0	0
421	1	2	9	1d 13:40:22.42000	0d 00:00:08.82000	0.00000238	0.00000774	0.0009733	3.5	C	5	29/08/2020 01:06	40.2753		0	0	0	0	0	0	0	0	0	0	0	0	0	0
422	1	2	9	1d 13:40:22.79000	0d 00:00:09.19000	0.00000248	0.00000809	0.00097337	3.5126	C	5	29/08/2020 01:06	40.2753		0	0	0	0	0	0	0	0	0	0	0	0	0	0
423	1	2	9	1d 13:40:23.18000	0d 00:00:09.58000	0.00000259	0.00000846	0.00097337	3.5251	C	5	29/08/2020 01:06	40.2753		0	0	0	0	0	0	0	0	0	0	0	0	0	0
424	1	2	9	1d 13:40:23.60000	0d 00:00:10.00000	0.0000027	0.00000886	0.00097337	3.5378	C	5	29/08/2020 01:06	40.2596		0	0	0	0	0	0	0	0	0	0	0	0	0	0
425	1	2	9	1d 13:40:24.06000	0d 00:00:10.46000	0.00000283	0.0000093	0.00097322	3.55	C	5	29/08/2020 01:06	40.2596		0	0	0	0	0	0	0	0	0	0	0	0	0	0
426	1	2	9	1d 13:40:24.56000	0d 00:00:10.96000	0.00000296	0.00000978	0.00097322	3.5621	C	5	29/08/2020 01:06	40.2596		0	0	0	0	0	0	0	0	0	0	0	0	0	0
427	1	2	9	1d 13:40:25.12000	0d 00:00:11.52000	0.00000311	0.00001032	0.0009733	3.5737	C	5	29/08/2020 01:06	40.2753		0	0	0	0	0	0	0	0	0	0	0	0	0	0
428	1	2	9	1d 13:40:25.77000	0d 00:00:12.17000	0.00000329	0.00001095	0.0009733	3.5851	C	5	29/08/2020 01:06	40.2596		0	0	0	0	0	0	0	0	0	0	0	0	0	0
429	1	2	9	1d 13:40:26.56000	0d 00:00:12.96000	0.0000035	0.00001172	0.00097337	3.5964	C	5	29/08/2020 01:06	40.2596		0	0	0	0	0	0	0	0	0	0	0	0	0	0
430	1	2	9	1d 13:40:27.56000	0d 00:00:13.96000	0.00000377	0.00001269	0.00097322	3.6072	C	5	29/08/2020 01:06	40.2596		0	0	0	0	0	0	0	0	0	0	0	0	0	0
431	1	2	9	1d 13:40:28.86000	0d 00:00:15.26000	0.00000413	0.00001396	0.00097322	3.6178	C	5	29/08/2020 01:06	40.2753		0	0	0	0	0	0	0	0	0	0	0	0	0	0
432	1	2	9	1d 13:40:30.77000	0d 00:00:17.17000	0.00000464	0.00001583	0.00097345	3.6283	C	5	29/08/2020 01:07	40.291		0	0	0	0	0	0	0	0	0	0	0	0	0	0
433	1	2	9	1d 13:40:34.00000	0d 00:00:20.40000	0.00000552	0.00001901	0.00097322	3.6384	C	5	29/08/2020 01:07	40.3224		0	0	0	0	0	0	0	0	0	0	0	0	0	0
434	1	2	9	1d 13:40:39.93000	0d 00:00:26.33000	0.00000712	0.00002485	0.00097322	3.6484	C	5	29/08/2020 01:07	40.3067		0	0	0	0	0	0	0	0	0	0	0	0	0	0
435	1	2	9	1d 13:40:54.31000	0d 00:00:40.71000	0.00001101	0.00003906	0.00097337	3.6587	C	5	29/08/2020 01:07	40.3224		0	0	0	0	0	0	0	0	0	0	0	0	0	0
436	1	2	9	1d 13:41:43.54000	0d 00:01:29.94000	0.00002432	0.00008784	0.00097345	3.6687	C	5	29/08/2020 01:08	40.2753		0	0	0	0	0	0	0	0	0	0	0	0	0	0
437	1	2	9	1d 13:44:28.58000	0d 00:04:14.98000	0.00006894	0.00025181	0.00097314	3.6788	C	5	29/08/2020 01:10	40.3381		0	0	0	0	0	0	0	0	0	0	0	0	0	0
438	1	2	9	1d 13:49:28.58000	0d 00:09:14.98000	0.00015005	0.00055054	0.00097337	3.6864	C	1	29/08/2020 01:15	40.291		0	0	0	0	0	0	0	0	0	0	0	0	0	0
439	1	2	9	1d 13:54:28.58000	0d 00:14:14.98000	0.00023116	0.00084978	0.0009733	3.6919	C	1	29/08/2020 01:20	40.3538		0	0	0	0	0	0	0	0	0	0	0	0	0	0
440	1	2	9	1d 13:59:28.58000	0d 00:19:14.98000	0.00031228	0.00114943	0.00097337	3.6965	C	1	29/08/2020 01:25	40.3695		0	0	0	0	0	0	0	0	0	0	0	0	0	0
441	1	2	9	1d 14:04:28.58000	0d 00:24:14.98000	0.00039339	0.00144942	0.00097337	3.7003	C	1	29/08/2020 01:30	40.3538		0	0	0	0	0	0	0	0	0	0	0	0	0	0
442	1	2	9	1d 14:09:28.58000	0d 00:29:14.98000	0.0004745	0.00174971	0.0009733	3.704	C	1	29/08/2020 01:35	40.3695		0	0	0	0	0	0	0	0	0	0	0	0	0	0
443	1	2	9	1d 14:14:28.58000	0d 00:34:14.98000	0.00055561	0.0020503	0.00097345	3.7075	C	1	29/08/2020 01:40	40.3381		0	0	0	0	0	0	0	0	0	0	0	0	0	0
444	1	2	9	1d 14:19:28.58000	0d 00:39:14.98000	0.00063672	0.00235117	0.00097345	3.7113	C	1	29/08/2020 01:45	40.4009		0	0	0	0	0	0	0	0	0	0	0	0	0	0
445	1	2	9	1d 14:24:28.58000	0d 00:44:14.98000	0.00071783	0.00265236	0.00097337	3.715	C	1	29/08/2020 01:50	40.3695		0	0	0	0	0	0	0	0	0	0	0	0	0	0
446	1	2	9	1d 14:29:28.58000	0d 00:49:14.98000	0.00079895	0.00295385	0.00097345	3.7186	C	1	29/08/2020 01:55	40.3538		0	0	0	0	0	0	0	0	0	0	0	0	0	0
447	1	2	9	1d 14:34:28.58000	0d 00:54:14.98000	0.00088006	0.00325567	0.0009733	3.723	C	1	29/08/2020 02:00	40.3852		0	0	0	0	0	0	0	0	0	0	0	0	0	0
448	1	2	9	1d 14:39:28.58000	0d 00:59:14.98000	0.00096117	0.00355786	0.00097345	3.7279	C	1	29/08/2020 02:05	40.3381		0	0	0	0	0	0	0	0	0	0	0	0	0	0
449	1	2	9	1d 14:44:28.58000	0d 01:04:14.98000	0.00104228	0.00386042	0.00097345	3.7327	C	1	29/08/2020 02:10	40.4009		0	0	0	0	0	0	0	0	0	0	0	0	0	0
450	1	2	9	1d 14:49:28.58000	0d 01:09:14.98000	0.00112339	0.00416339	0.00097345	3.7374	C	1	29/08/2020 02:15	40.3538		0	0	0	0	0	0	0	0	0	0	0	0	0	0
451	1	2	9	1d 14:54:28.58000	0d 01:14:14.98000	0.00120451	0.00446676	0.0009733	3.7426	C	1	29/08/2020 02:20	40.3381		0	0	0	0	0	0	0	0	0	0	0	0	0	0
452	1	2	9	1d 14:59:28.58000	0d 01:19:14.98000	0.00128562	0.00477055	0.0009733	3.7476	C	1	29/08/2020 02:25	40.3381		0	0	0	0	0	0	0	0	0	0	0	0	0	0
453	1	2	9	1d 15:04:28.58000	0d 01:24:14.98000	0.00136673	0.00507474	0.0009736	3.7528	C	1	29/08/2020 02:30	40.3381		0	0	0	0	0	0	0	0	0	0	0	0	0	0
454	1	2	9	1d 15:09:28.58000	0d 01:29:14.98000	0.00144784	0.00537935	0.00097345	3.7578	C	1	29/08/2020 02:35	40.4166		0	0	0	0	0	0	0	0	0	0	0	0	0	0
455	1	2	9	1d 15:14:28.58000	0d 01:34:14.98000	0.00152895	0.00568436	0.00097337	3.7627	C	1	29/08/2020 02:40	40.3067		0	0	0	0	0	0	0	0	0	0	0	0	0	0
456	1	2	9	1d 15:19:28.58000	0d 01:39:14.98000	0.00161007	0.00598979	0.00097337	3.7678	C	1	29/08/2020 02:45	40.3224		0	0	0	0	0	0	0	0	0	0	0	0	0	0
457	1	2	9	1d 15:24:28.58000	0d 01:44:14.98000	0.00169118	0.00629561	0.00097345	3.7728	C	1	29/08/2020 02:50	40.291		0	0	0	0	0	0	0	0	0	0	0	0	0	0
458	1	2	9	1d 15:29:28.58000	0d 01:49:14.98000	0.00177229	0.00660185	0.00097337	3.778	C	1	29/08/2020 02:55	40.3381		0	0	0	0	0	0	0	0	0	0	0	0	0	0
459	1	2	9	1d 15:34:28.58000	0d 01:54:14.98000	0.0018534	0.00690852	0.0009736	3.7835	C	1	29/08/2020 03:00	40.3538		0	0	0	0	0	0	0	0	0	0	0	0	0	0
460	1	2	9	1d 15:39:28.58000	0d 01:59:14.98000	0.00193451	0.00721563	0.00097353	3.7891	C	1	29/08/2020 03:05	40.2125		0	0	0	0	0	0	0	0	0	0	0	0	0	0
461	1	2	9	1d 15:44:28.58000	0d 02:04:14.98000	0.00201563	0.0075232	0.00097322	3.7949	C	1	29/08/2020 03:10	40.2753		0	0	0	0	0	0	0	0	0	0	0	0	0	0
462	1	2	9	1d 15:49:28.58000	0d 02:09:14.98000	0.00209674	0.00783128	0.00097345	3.8013	C	1	29/08/2020 03:15	40.2125		0	0	0	0	0	0	0	0	0	0	0	0	0	0
463	1	2	9	1d 15:54:28.58000	0d 02:14:14.98000	0.00217785	0.00813988	0.00097337	3.808	C	1	29/08/2020 03:20	40.4009		0	0	0	0	0	0	0	0	0	0	0	0	0	0
464	1	2	9	1d 15:59:28.58000	0d 02:19:14.98000	0.00225896	0.00844907	0.00097314	3.8157	C	1	29/08/2020 03:25	40.2439		0	0	0	0	0	0	0	0	0	0	0	0	0	0
465	1	2	9	1d 16:04:28.58000	0d 02:24:14.98000	0.00234007	0.00875889	0.00097322	3.8239	C	1	29/08/2020 03:30	40.2596		0	0	0	0	0	0	0	0	0	0	0	0	0	0
466	1	2	9	1d 16:09:28.58000	0d 02:29:14.98000	0.00242118	0.00906943	0.00097322	3.8331	C	1	29/08/2020 03:35	40.2282		0	0	0	0	0	0	0	0	0	0	0	0	0	0
467	1	2	9	1d 16:14:25.29000	0d 02:34:11.69000	0.00250141	0.00937732	0.00097345	3.8431	C	5	29/08/2020 03:40	40.1968		0	0	0	0	0	0	0	0	0	0	0	0	0	0
468	1	2	9	1d 16:18:55.97000	0d 02:38:42.37000	0.00257459	0.00965894	0.0009733	3.8532	C	5	29/08/2020 03:45	40.3695		0	0	0	0	0	0	0	0	0	0	0	0	0	0
469	1	2	9	1d 16:23:10.93000	0d 02:42:57.33000	0.00264353	0.0099249	0.00097314	3.8633	C	5	29/08/2020 03:49	40.2596		0	0	0	0	0	0	0	0	0	0	0	0	0	0
470	1	2	9	1d 16:27:04.99000	0d 02:46:51.39000	0.00270681	0.0101697	0.00097314	3.8734	C	5	29/08/2020 03:53	40.3852		0	0	0	0	0	0	0	0	0	0	0	0	0	0
471	1	2	9	1d 16:30:46.05000	0d 02:50:32.45000	0.00276658	0.0104015	0.0009733	3.8834	C	5	29/08/2020 03:57	40.3538		0	0	0	0	0	0	0	0	0	0	0	0	0	0
472	1	2	9	1d 16:34:16.02000	0d 02:54:02.42000	0.00282335	0.0106222	0.00097322	3.8935	C	5	29/08/2020 04:00	40.3695		0	0	0	0	0	0	0	0	0	0	0	0	0	0
473	1	2	9	1d 16:37:40.77000	0d 02:57:27.17000	0.00287871	0.0108381	0.00097314	3.9036	C	5	29/08/2020 04:04	40.3538		0	0	0	0	0	0	0	0	0	0	0	0	0	0
474	1	2	9	1d 16:40:58.25000	0d 03:00:44.65000	0.0029321	0.0110468	0.0009736	3.9136	C	5	29/08/2020 04:07	40.3695		0	0	0	0	0	0	0	0	0	0	0	0	0	0
475	1	2	9	1d 16:44:07.87000	0d 03:03:54.27000	0.00298337	0.0112477	0.00097322	3.9237	C	5	29/08/2020 04:10	40.3695		0	0	0	0	0	0	0	0	0	0	0	0	0	0
476	1	2	9	1d 16:47:14.31000	0d 03:07:00.71000	0.00303378	0.0114457	0.0009733	3.9339	C	5	29/08/2020 04:13	40.3538		0	0	0	0	0	0	0	0	0	0	0	0	0	0
477	1	2	9	1d 16:50:19.84000	0d 03:10:06.24000	0.00308394	0.0116433	0.0009733	3.944	C	5	29/08/2020 04:16	40.291		0	0	0	0	0	0	0	0	0	0	0	0	0	0
478	1	2	9	1d 16:53:17.85000	0d 03:13:04.25000	0.00313207	0.0118333	0.00097314	3.9541	C	5	29/08/2020 04:19	40.4009		0	0	0	0	0	0	0	0	0	0	0	0	0	0
479	1	2	9	1d 16:56:14.20000	0d 03:16:00.60000	0.00317975	0.0120221	0.00097353	3.9641	C	5	29/08/2020 04:22	40.3852		0	0	0	0	0	0	0	0	0	0	0	0	0	0
480	1	2	9	1d 16:59:11.75000	0d 03:18:58.15000	0.00322775	0.0122126	0.00097337	3.9744	C	5	29/08/2020 04:25	40.3224		0	0	0	0	0	0	0	0	0	0	0	0	0	0
481	1	2	9	1d 17:02:04.52000	0d 03:21:50.92000	0.00327447	0.0123985	0.00097322	3.9844	C	5	29/08/2020 04:28	40.3538		0	0	0	0	0	0	0	0	0	0	0	0	0	0
482	1	2	9	1d 17:04:56.77000	0d 03:24:43.17000	0.00332104	0.0125843	0.00097345	3.9945	C	5	29/08/2020 04:31	40.3852		0	0	0	0	0	0	0	0	0	0	0	0	0	0
483	1	2	9	1d 17:07:48.97000	0d 03:27:35.37000	0.0033676	0.0127705	0.00097337	4.0046	C	5	29/08/2020 04:34	40.3224		0	0	0	0	0	0	0	0	0	0	0	0	0	0
484	1	2	9	1d 17:10:36.84000	0d 03:30:23.24000	0.00341298	0.0129525	0.00097314	4.0146	C	5	29/08/2020 04:37	40.3224		0	0	0	0	0	0	0	0	0	0	0	0	0	0
485	1	2	9	1d 17:13:24.25000	0d 03:33:10.65000	0.00345825	0.0131345	0.00097337	4.0247	C	5	29/08/2020 04:39	40.3538		0	0	0	0	0	0	0	0	0	0	0	0	0	0
486	1	2	9	1d 17:16:10.84000	0d 03:35:57.24000	0.00350329	0.013316	0.00097322	4.0348	C	5	29/08/2020 04:42	40.3381		0	0	0	0	0	0	0	0	0	0	0	0	0	0
487	1	2	9	1d 17:18:53.26000	0d 03:38:39.66000	0.0035472	0.0134934	0.00097353	4.045	C	5	29/08/2020 04:45	40.3067		0	0	0	0	0	0	0	0	0	0	0	0	0	0
488	1	2	9	1d 17:21:37.95000	0d 03:41:24.35000	0.00359173	0.0136737	0.0009736	4.0551	C	5	29/08/2020 04:48	40.3852		0	0	0	0	0	0	0	0	0	0	0	0	0	0
489	1	2	9	1d 17:24:20.08000	0d 03:44:06.48000	0.00363557	0.0138517	0.00097345	4.0652	C	5	29/08/2020 04:50	40.3381		0	0	0	0	0	0	0	0	0	0	0	0	0	0
490	1	2	9	1d 17:26:55.70000	0d 03:46:42.10000	0.00367764	0.0140229	0.0009733	4.0752	C	5	29/08/2020 04:53	40.2282		0	0	0	0	0	0	0	0	0	0	0	0	0	0
491	1	2	9	1d 17:29:33.31000	0d 03:49:19.71000	0.00372025	0.0141968	0.00097345	4.0853	C	5	29/08/2020 04:56	40.4009		0	0	0	0	0	0	0	0	0	0	0	0	0	0
492	1	2	9	1d 17:32:06.80000	0d 03:51:53.20000	0.00376175	0.0143665	0.00097337	4.0954	C	5	29/08/2020 04:58	40.3067		0	0	0	0	0	0	0	0	0	0	0	0	0	0
493	1	2	9	1d 17:34:38.62000	0d 03:54:25.02000	0.0038028	0.0145349	0.00097337	4.1054	C	5	29/08/2020 05:01	40.3695		0	0	0	0	0	0	0	0	0	0	0	0	0	0
494	1	2	9	1d 17:37:10.08000	0d 03:56:56.48000	0.00384375	0.0147032	0.00097322	4.1155	C	5	29/08/2020 05:03	40.3224		0	0	0	0	0	0	0	0	0	0	0	0	0	0
495	1	2	9	1d 17:39:37.51000	0d 03:59:23.91000	0.00388361	0.0148674	0.00097322	4.1256	C	5	29/08/2020 05:06	40.4323		0	0	0	0	0	0	0	0	0	0	0	0	0	0
496	1	2	9	1d 17:42:02.46000	0d 04:01:48.86000	0.0039228	0.0150293	0.00097322	4.1357	C	5	29/08/2020 05:08	40.2439		0	0	0	0	0	0	0	0	0	0	0	0	0	0
497	1	2	9	1d 17:44:26.55000	0d 04:04:12.95000	0.00396176	0.0151906	0.0009733	4.1457	C	5	29/08/2020 05:10	40.3538		0	0	0	0	0	0	0	0	0	0	0	0	0	0
498	1	2	9	1d 17:46:50.54000	0d 04:06:36.94000	0.00400069	0.0153522	0.00097337	4.1558	C	5	29/08/2020 05:13	40.4323		0	0	0	0	0	0	0	0	0	0	0	0	0	0
499	1	2	9	1d 17:49:13.50000	0d 04:08:59.90000	0.00403935	0.015513	0.00097345	4.166	C	5	29/08/2020 05:15	40.3538		0	0	0	0	0	0	0	0	0	0	0	0	0	0
500	1	2	9	1d 17:51:35.90000	0d 04:11:22.30000	0.00407785	0.0156736	0.00097322	4.1761	C	5	29/08/2020 05:18	40.3852		0	0	0	0	0	0	0	0	0	0	0	0	0	0
501	1	2	9	1d 17:53:55.27000	0d 04:13:41.67000	0.00411553	0.0158312	0.00097322	4.1863	C	5	29/08/2020 05:20	40.291		0	0	0	0	0	0	0	0	0	0	0	0	0	0
502	1	2	9	1d 17:56:14.71000	0d 04:16:01.11000	0.00415323	0.0159892	0.00097314	4.1964	C	5	29/08/2020 05:22	40.4323		0	0	0	0	0	0	0	0	0	0	0	0	0	0
503	1	2	9	1d 17:57:04.26000	0d 04:16:50.66000	0.00416663	0.0160454	0.00097345	4.2	C	133	29/08/2020 05:23	40.2596		0	0	0	0	0	0	0	0	0	0	0	0	0	0
504	1	2	10	1d 17:57:04.29000	0d 00:00:00.03000	0.00416663	0.0160455	0.00100992	4.2005	C	0	29/08/2020 05:23	40.2596		0	0	0	0	0	0	0	0	0	0	0	0	0	0
505	1	2	10	1d 17:57:22.02000	0d 00:00:17.76000	0.00417134	0.0160652	0.00090982	4.2	C	4	29/08/2020 05:23	40.3067		0	0	0	0	0	0	0	0	0	0	0	0	0	0
506	1	2	10	1d 17:57:48.13000	0d 00:00:43.87000	0.00417756	0.0160914	0.0008098	4.2	C	4	29/08/2020 05:24	40.3538		0	0	0	0	0	0	0	0	0	0	0	0	0	0
507	1	2	10	1d 17:58:20.10000	0d 00:01:15.84000	0.0041843	0.0161196	0.00070962	4.2	C	4	29/08/2020 05:24	40.3852		0	0	0	0	0	0	0	0	0	0	0	0	0	0
508	1	2	10	1d 17:58:57.60000	0d 00:01:53.34000	0.00419115	0.0161484	0.00060945	4.1999	C	4	29/08/2020 05:25	40.2596		0	0	0	0	0	0	0	0	0	0	0	0	0	0
509	1	2	10	1d 17:59:42.95000	0d 00:02:38.69000	0.00419817	0.0161779	0.00050942	4.1999	C	4	29/08/2020 05:26	40.4009		0	0	0	0	0	0	0	0	0	0	0	0	0	0
510	1	2	10	1d 18:00:38.63000	0d 00:03:34.37000	0.00420523	0.0162076	0.0004094	4.2002	C	4	29/08/2020 05:27	40.291		0	0	0	0	0	0	0	0	0	0	0	0	0	0
511	1	2	10	1d 18:01:56.13000	0d 00:04:51.87000	0.00421291	0.0162398	0.00030938	4.2	C	4	29/08/2020 05:28	40.3067		0	0	0	0	0	0	0	0	0	0	0	0	0	0
512	1	2	10	1d 18:03:47.31000	0d 00:06:43.05000	0.00422081	0.016273	0.00020935	4.1999	C	4	29/08/2020 05:30	40.4166		0	0	0	0	0	0	0	0	0	0	0	0	0	0
513	1	2	10	1d 18:07:24.93000	0d 00:10:20.67000	0.00423004	0.0163118	0.00010925	4.2	C	4	29/08/2020 05:33	40.3067		0	0	0	0	0	0	0	0	0	0	0	0	0	0
514	1	2	10	1d 18:07:57.46000	0d 00:10:53.20000	0.00423098	0.0163157	0.00009735	4.2	C	132	29/08/2020 05:34	40.3695		0	0	0	0	0	0	0	0	0	0	0	0	0	0
515	1	2	11	1d 18:07:57.47000	0d 00:00:00.01000	0	0	0	4.1987	R	0	29/08/2020 05:34	40.3695		0	0	0	0	0	0	0	0	0	0	0	0	0	0
516	1	2	11	1d 18:07:59.47000	0d 00:00:02.01000	0	0	0	4.1985	R	1	29/08/2020 05:34	40.3852		0	0	0	0	0	0	0	0	0	0	0	0	0	0
517	1	2	11	1d 18:08:01.47000	0d 00:00:04.01000	0	0	0	4.1984	R	1	29/08/2020 05:34	40.3852		0	0	0	0	0	0	0	0	0	0	0	0	0	0
518	1	2	11	1d 18:08:03.47000	0d 00:00:06.01000	0	0	0	4.1984	R	1	29/08/2020 05:34	40.3852		0	0	0	0	0	0	0	0	0	0	0	0	0	0
519	1	2	11	1d 18:08:05.47000	0d 00:00:08.01000	0	0	0	4.1982	R	1	29/08/2020 05:34	40.3852		0	0	0	0	0	0	0	0	0	0	0	0	0	0
520	1	2	11	1d 18:08:07.46000	0d 00:00:10.00000	0	0	0	4.1982	R	129	29/08/2020 05:34	40.3852		0	0	0	0	0	0	0	0	0	0	0	0	0	0
521	1	2	12	1d 18:08:07.50000	0d 00:00:00.04000	0.00000001	0.00000004	0.00097414	4.1866	D	0	29/08/2020 05:34	40.3852		0	0	0	0	0	0	0	0	0	0	0	0	0	0
522	1	2	12	1d 18:08:57.55000	0d 00:00:50.09000	0.00001354	0.00005661	0.00097345	4.1765	D	5	29/08/2020 05:35	40.2596		0	0	0	0	0	0	0	0	0	0	0	0	0	0
523	1	2	12	1d 18:10:52.89000	0d 00:02:45.43000	0.00004473	0.0001867	0.0009736	4.1665	D	5	29/08/2020 05:37	40.3224		0	0	0	0	0	0	0	0	0	0	0	0	0	0
524	1	2	12	1d 18:12:58.08000	0d 00:04:50.62000	0.00007858	0.00032756	0.00097314	4.1564	D	5	29/08/2020 05:39	40.4637		0	0	0	0	0	0	0	0	0	0	0	0	0	0
525	1	2	12	1d 18:15:07.60000	0d 00:07:00.14000	0.00011359	0.00047293	0.00097345	4.1463	D	5	29/08/2020 05:41	40.3852		0	0	0	0	0	0	0	0	0	0	0	0	0	0
526	1	2	12	1d 18:17:18.80000	0d 00:09:11.34000	0.00014907	0.00061984	0.00097322	4.1363	D	5	29/08/2020 05:43	40.2753		0	0	0	0	0	0	0	0	0	0	0	0	0	0
527	1	2	12	1d 18:19:31.74000	0d 00:11:24.28000	0.00018501	0.00076834	0.00097345	4.1262	D	5	29/08/2020 05:46	40.3381		0	0	0	0	0	0	0	0	0	0	0	0	0	0
528	1	2	12	1d 18:21:47.63000	0d 00:13:40.17000	0.00022175	0.00091976	0.00097345	4.1161	D	5	29/08/2020 05:48	40.448		0	0	0	0	0	0	0	0	0	0	0	0	0	0
529	1	2	12	1d 18:24:05.19000	0d 00:15:57.73000	0.00025894	0.00107266	0.00097345	4.1061	D	5	29/08/2020 05:50	40.2753		0	0	0	0	0	0	0	0	0	0	0	0	0	0
530	1	2	12	1d 18:26:26.04000	0d 00:18:18.58000	0.00029703	0.00122884	0.00097307	4.096	D	5	29/08/2020 05:52	40.3538		0	0	0	0	0	0	0	0	0	0	0	0	0	0
531	1	2	12	1d 18:28:47.52000	0d 00:20:40.06000	0.00033528	0.00138534	0.0009733	4.0859	D	5	29/08/2020 05:55	40.4323		0	0	0	0	0	0	0	0	0	0	0	0	0	0
532	1	2	12	1d 18:31:11.17000	0d 00:23:03.71000	0.00037412	0.00154384	0.00097345	4.0758	D	5	29/08/2020 05:57	40.3067		0	0	0	0	0	0	0	0	0	0	0	0	0	0
533	1	2	12	1d 18:33:37.35000	0d 00:25:29.89000	0.00041364	0.00170474	0.0009733	4.0658	D	5	29/08/2020 06:00	40.4009		0	0	0	0	0	0	0	0	0	0	0	0	0	0
534	1	2	12	1d 18:36:05.79000	0d 00:27:58.33000	0.00045377	0.00186772	0.00097337	4.0557	D	5	29/08/2020 06:02	40.2753		0	0	0	0	0	0	0	0	0	0	0	0	0	0
535	1	2	12	1d 18:38:38.14000	0d 00:30:30.68000	0.00049497	0.00203458	0.0009733	4.0456	D	5	29/08/2020 06:05	40.4009		0	0	0	0	0	0	0	0	0	0	0	0	0	0
536	1	2	12	1d 18:41:10.25000	0d 00:33:02.79000	0.00053609	0.00220076	0.00097337	4.0356	D	5	29/08/2020 06:07	40.4009		0	0	0	0	0	0	0	0	0	0	0	0	0	0
537	1	2	12	1d 18:43:44.08000	0d 00:35:36.62000	0.00057768	0.0023684	0.00097337	4.0255	D	5	29/08/2020 06:10	40.3538		0	0	0	0	0	0	0	0	0	0	0	0	0	0
538	1	2	12	1d 18:46:21.78000	0d 00:38:14.32000	0.00062032	0.00253983	0.00097345	4.0154	D	5	29/08/2020 06:12	40.3852		0	0	0	0	0	0	0	0	0	0	0	0	0	0
539	1	2	12	1d 18:49:01.09000	0d 00:40:53.63000	0.00066339	0.00271257	0.0009733	4.0053	D	5	29/08/2020 06:15	40.3695		0	0	0	0	0	0	0	0	0	0	0	0	0	0
540	1	2	12	1d 18:51:42.12000	0d 00:43:34.66000	0.00070693	0.00288675	0.00097307	3.9951	D	5	29/08/2020 06:18	40.3224		0	0	0	0	0	0	0	0	0	0	0	0	0	0
541	1	2	12	1d 18:54:27.54000	0d 00:46:20.08000	0.00075166	0.00306521	0.00097353	3.985	D	5	29/08/2020 06:20	40.3224		0	0	0	0	0	0	0	0	0	0	0	0	0	0
542	1	2	12	1d 18:57:11.46000	0d 00:49:04.00000	0.00079598	0.00324161	0.00097322	3.975	D	5	29/08/2020 06:23	40.3538		0	0	0	0	0	0	0	0	0	0	0	0	0	0
543	1	2	12	1d 18:59:57.69000	0d 00:51:50.23000	0.00084092	0.00342004	0.00097337	3.9649	D	5	29/08/2020 06:26	40.3381		0	0	0	0	0	0	0	0	0	0	0	0	0	0
544	1	2	12	1d 19:02:42.01000	0d 00:54:34.55000	0.00088535	0.00359597	0.00097322	3.9548	D	5	29/08/2020 06:29	40.291		0	0	0	0	0	0	0	0	0	0	0	0	0	0
545	1	2	12	1d 19:05:31.03000	0d 00:57:23.57000	0.00093105	0.00377648	0.0009733	3.9448	D	5	29/08/2020 06:32	40.3852		0	0	0	0	0	0	0	0	0	0	0	0	0	0
546	1	2	12	1d 19:08:20.59000	0d 01:00:13.13000	0.00097689	0.0039571	0.00097337	3.9347	D	5	29/08/2020 06:34	40.3538		0	0	0	0	0	0	0	0	0	0	0	0	0	0
547	1	2	12	1d 19:11:11.65000	0d 01:03:04.19000	0.00102314	0.00413885	0.00097345	3.9246	D	5	29/08/2020 06:37	40.2439		0	0	0	0	0	0	0	0	0	0	0	0	0	0
548	1	2	12	1d 19:14:02.50000	0d 01:05:55.04000	0.00106934	0.00431991	0.00097337	3.9145	D	5	29/08/2020 06:40	40.4323		0	0	0	0	0	0	0	0	0	0	0	0	0	0
549	1	2	12	1d 19:16:57.23000	0d 01:08:49.77000	0.00111658	0.00450462	0.00097322	3.9045	D	5	29/08/2020 06:43	40.3852		0	0	0	0	0	0	0	0	0	0	0	0	0	0
550	1	2	12	1d 19:19:53.31000	0d 01:11:45.85000	0.00116419	0.00469026	0.00097314	3.8944	D	5	29/08/2020 06:46	40.291		0	0	0	0	0	0	0	0	0	0	0	0	0	0
551	1	2	12	1d 19:22:53.47000	0d 01:14:46.01000	0.0012129	0.00487973	0.00097353	3.8843	D	5	29/08/2020 06:49	40.4637		0	0	0	0	0	0	0	0	0	0	0	0	0	0
552	1	2	12	1d 19:25:59.16000	0d 01:17:51.70000	0.0012631	0.0050745	0.00097368	3.8743	D	5	29/08/2020 06:52	40.4323		0	0	0	0	0	0	0	0	0	0	0	0	0	0
553	1	2	12	1d 19:29:07.00000	0d 01:20:59.54000	0.00131389	0.00527101	0.00097322	3.8642	D	5	29/08/2020 06:55	40.448		0	0	0	0	0	0	0	0	0	0	0	0	0	0
554	1	2	12	1d 19:32:21.65000	0d 01:24:14.19000	0.00136652	0.00547411	0.00097345	3.8541	D	5	29/08/2020 06:58	40.5108		0	0	0	0	0	0	0	0	0	0	0	0	0	0
555	1	2	12	1d 19:35:41.66000	0d 01:27:34.20000	0.00142059	0.00568227	0.00097345	3.8441	D	5	29/08/2020 07:02	40.4009		0	0	0	0	0	0	0	0	0	0	0	0	0	0
556	1	2	12	1d 19:39:07.40000	0d 01:30:59.94000	0.00147622	0.00589583	0.0009733	3.834	D	5	29/08/2020 07:05	40.4009		0	0	0	0	0	0	0	0	0	0	0	0	0	0
557	1	2	12	1d 19:42:51.37000	0d 01:34:43.91000	0.00153678	0.0061277	0.00097322	3.8239	D	5	29/08/2020 07:09	40.4166		0	0	0	0	0	0	0	0	0	0	0	0	0	0
558	1	2	12	1d 19:46:42.13000	0d 01:38:34.67000	0.00159917	0.00636597	0.0009733	3.8138	D	5	29/08/2020 07:13	40.3067		0	0	0	0	0	0	0	0	0	0	0	0	0	0
559	1	2	12	1d 19:50:49.17000	0d 01:42:41.71000	0.00166596	0.00662038	0.00097353	3.8038	D	5	29/08/2020 07:17	40.4166		0	0	0	0	0	0	0	0	0	0	0	0	0	0
560	1	2	12	1d 19:55:18.07000	0d 01:47:10.61000	0.00173866	0.00689657	0.00097322	3.7937	D	5	29/08/2020 07:21	40.3852		0	0	0	0	0	0	0	0	0	0	0	0	0	0
561	1	2	12	1d 20:00:08.53000	0d 01:52:01.07000	0.0018172	0.00719411	0.00097345	3.7836	D	5	29/08/2020 07:26	40.3224		0	0	0	0	0	0	0	0	0	0	0	0	0	0
562	1	2	12	1d 20:05:08.53000	0d 01:57:01.07000	0.00189831	0.00750064	0.00097345	3.7745	D	1	29/08/2020 07:31	40.4323		0	0	0	0	0	0	0	0	0	0	0	0	0	0
563	1	2	12	1d 20:10:08.53000	0d 02:02:01.07000	0.00197942	0.00780643	0.00097337	3.7655	D	1	29/08/2020 07:36	40.2753		0	0	0	0	0	0	0	0	0	0	0	0	0	0
564	1	2	12	1d 20:15:08.53000	0d 02:07:01.07000	0.00206053	0.00811155	0.00097345	3.7577	D	1	29/08/2020 07:41	40.3067		0	0	0	0	0	0	0	0	0	0	0	0	0	0
565	1	2	12	1d 20:20:08.53000	0d 02:12:01.07000	0.00214164	0.00841605	0.00097307	3.7504	D	1	29/08/2020 07:46	40.2439		0	0	0	0	0	0	0	0	0	0	0	0	0	0
566	1	2	12	1d 20:25:08.53000	0d 02:17:01.07000	0.00222276	0.00871996	0.00097322	3.7433	D	1	29/08/2020 07:51	40.3852		0	0	0	0	0	0	0	0	0	0	0	0	0	0
567	1	2	12	1d 20:30:08.53000	0d 02:22:01.07000	0.00230387	0.00902333	0.00097314	3.7366	D	1	29/08/2020 07:56	40.3538		0	0	0	0	0	0	0	0	0	0	0	0	0	0
568	1	2	12	1d 20:35:08.53000	0d 02:27:01.07000	0.00238498	0.00932617	0.00097314	3.7304	D	1	29/08/2020 08:01	40.2596		0	0	0	0	0	0	0	0	0	0	0	0	0	0
569	1	2	12	1d 20:40:08.53000	0d 02:32:01.07000	0.00246609	0.00962849	0.00097337	3.7243	D	1	29/08/2020 08:06	40.3224		0	0	0	0	0	0	0	0	0	0	0	0	0	0
570	1	2	12	1d 20:45:08.53000	0d 02:37:01.07000	0.0025472	0.00993032	0.00097345	3.718	D	1	29/08/2020 08:11	40.3695		0	0	0	0	0	0	0	0	0	0	0	0	0	0
571	1	2	12	1d 20:50:08.53000	0d 02:42:01.07000	0.00262831	0.0102316	0.00097353	3.7116	D	1	29/08/2020 08:16	40.4323		0	0	0	0	0	0	0	0	0	0	0	0	0	0
572	1	2	12	1d 20:55:08.53000	0d 02:47:01.07000	0.00270943	0.0105325	0.0009733	3.7053	D	1	29/08/2020 08:21	40.448		0	0	0	0	0	0	0	0	0	0	0	0	0	0
573	1	2	12	1d 21:00:08.53000	0d 02:52:01.07000	0.00279054	0.0108328	0.00097337	3.6991	D	1	29/08/2020 08:26	40.4637		0	0	0	0	0	0	0	0	0	0	0	0	0	0
574	1	2	12	1d 21:05:08.53000	0d 02:57:01.07000	0.00287165	0.0111325	0.0009733	3.6927	D	1	29/08/2020 08:31	40.4323		0	0	0	0	0	0	0	0	0	0	0	0	0	0
575	1	2	12	1d 21:10:08.53000	0d 03:02:01.07000	0.00295276	0.0114318	0.00097314	3.6857	D	1	29/08/2020 08:36	40.448		0	0	0	0	0	0	0	0	0	0	0	0	0	0
576	1	2	12	1d 21:15:08.53000	0d 03:07:01.07000	0.00303387	0.0117304	0.00097337	3.6786	D	1	29/08/2020 08:41	40.448		0	0	0	0	0	0	0	0	0	0	0	0	0	0
577	1	2	12	1d 21:20:08.53000	0d 03:12:01.07000	0.00311499	0.0120285	0.0009736	3.6709	D	1	29/08/2020 08:46	40.4009		0	0	0	0	0	0	0	0	0	0	0	0	0	0
578	1	2	12	1d 21:25:08.53000	0d 03:17:01.07000	0.0031961	0.0123259	0.00097353	3.6628	D	1	29/08/2020 08:51	40.4951		0	0	0	0	0	0	0	0	0	0	0	0	0	0
579	1	2	12	1d 21:30:08.53000	0d 03:22:01.07000	0.00327721	0.0126227	0.00097353	3.6542	D	1	29/08/2020 08:56	40.4009		0	0	0	0	0	0	0	0	0	0	0	0	0	0
580	1	2	12	1d 21:35:08.53000	0d 03:27:01.07000	0.00335832	0.0129187	0.00097337	3.6449	D	1	29/08/2020 09:01	40.3695		0	0	0	0	0	0	0	0	0	0	0	0	0	0
581	1	2	12	1d 21:40:05.97000	0d 03:31:58.51000	0.00343874	0.0132114	0.0009733	3.6349	D	5	29/08/2020 09:06	40.4166		0	0	0	0	0	0	0	0	0	0	0	0	0	0
582	1	2	12	1d 21:44:34.50000	0d 03:36:27.04000	0.00351135	0.013475	0.0009736	3.6248	D	5	29/08/2020 09:11	40.3695		0	0	0	0	0	0	0	0	0	0	0	0	0	0
583	1	2	12	1d 21:48:40.59000	0d 03:40:33.13000	0.00357788	0.0137158	0.00097314	3.6147	D	5	29/08/2020 09:15	40.4166		0	0	0	0	0	0	0	0	0	0	0	0	0	0
584	1	2	12	1d 21:52:16.54000	0d 03:44:09.08000	0.00363627	0.0139266	0.00097337	3.6046	D	5	29/08/2020 09:18	40.4166		0	0	0	0	0	0	0	0	0	0	0	0	0	0
585	1	2	12	1d 21:55:25.39000	0d 03:47:17.93000	0.00368733	0.0141104	0.00097337	3.5944	D	5	29/08/2020 09:21	40.4009		0	0	0	0	0	0	0	0	0	0	0	0	0	0
586	1	2	12	1d 21:58:07.11000	0d 03:49:59.65000	0.00373105	0.0142674	0.00097337	3.5843	D	5	29/08/2020 09:24	40.4166		0	0	0	0	0	0	0	0	0	0	0	0	0	0
587	1	2	12	1d 22:00:22.03000	0d 03:52:14.57000	0.00376753	0.014398	0.0009733	3.5743	D	5	29/08/2020 09:26	40.3852		0	0	0	0	0	0	0	0	0	0	0	0	0	0
588	1	2	12	1d 22:02:17.16000	0d 03:54:09.70000	0.00379866	0.0145091	0.00097345	3.5642	D	5	29/08/2020 09:28	40.4166		0	0	0	0	0	0	0	0	0	0	0	0	0	0
589	1	2	12	1d 22:03:53.75000	0d 03:55:46.29000	0.00382477	0.014602	0.00097314	3.554	D	5	29/08/2020 09:30	40.3695		0	0	0	0	0	0	0	0	0	0	0	0	0	0
590	1	2	12	1d 22:05:13.70000	0d 03:57:06.24000	0.00384639	0.0146788	0.00097337	3.5439	D	5	29/08/2020 09:31	40.3538		0	0	0	0	0	0	0	0	0	0	0	0	0	0
591	1	2	12	1d 22:06:22.70000	0d 03:58:15.24000	0.00386505	0.0147448	0.00097353	3.5337	D	5	29/08/2020 09:32	40.3695		0	0	0	0	0	0	0	0	0	0	0	0	0	0
592	1	2	12	1d 22:07:20.64000	0d 03:59:13.18000	0.00388071	0.0148001	0.00097337	3.5236	D	5	29/08/2020 09:33	40.4009		0	0	0	0	0	0	0	0	0	0	0	0	0	0
593	1	2	12	1d 22:08:06.66000	0d 03:59:59.20000	0.00389315	0.0148438	0.00097314	3.5134	D	5	29/08/2020 09:34	40.2596		0	0	0	0	0	0	0	0	0	0	0	0	0	0
594	1	2	12	1d 22:08:46.47000	0d 04:00:39.01000	0.00390392	0.0148816	0.00097314	3.5033	D	5	29/08/2020 09:35	40.3224		0	0	0	0	0	0	0	0	0	0	0	0	0	0
595	1	2	12	1d 22:09:20.73000	0d 04:01:13.27000	0.00391318	0.014914	0.00097345	3.4932	D	5	29/08/2020 09:35	40.3695		0	0	0	0	0	0	0	0	0	0	0	0	0	0
596	1	2	12	1d 22:09:50.60000	0d 04:01:43.14000	0.00392126	0.0149422	0.00097345	3.4832	D	5	29/08/2020 09:36	40.4009		0	0	0	0	0	0	0	0	0	0	0	0	0	0
597	1	2	12	1d 22:10:16.11000	0d 04:02:08.65000	0.00392815	0.0149662	0.00097337	3.4731	D	5	29/08/2020 09:36	40.4009		0	0	0	0	0	0	0	0	0	0	0	0	0	0
598	1	2	12	1d 22:10:38.25000	0d 04:02:30.79000	0.00393414	0.0149869	0.00097337	3.463	D	5	29/08/2020 09:37	40.3852		0	0	0	0	0	0	0	0	0	0	0	0	0	0
599	1	2	12	1d 22:10:57.81000	0d 04:02:50.35000	0.00393943	0.0150052	0.00097345	3.453	D	5	29/08/2020 09:37	40.3538		0	0	0	0	0	0	0	0	0	0	0	0	0	0
600	1	2	12	1d 22:11:15.07000	0d 04:03:07.61000	0.0039441	0.0150213	0.00097314	3.4429	D	5	29/08/2020 09:37	40.2282		0	0	0	0	0	0	0	0	0	0	0	0	0	0
601	1	2	12	1d 22:11:30.94000	0d 04:03:23.48000	0.00394839	0.0150361	0.00097322	3.4327	D	5	29/08/2020 09:38	40.291		0	0	0	0	0	0	0	0	0	0	0	0	0	0
602	1	2	12	1d 22:11:45.37000	0d 04:03:37.91000	0.00395229	0.0150494	0.00097337	3.4223	D	5	29/08/2020 09:38	40.3224		0	0	0	0	0	0	0	0	0	0	0	0	0	0
603	1	2	12	1d 22:11:58.78000	0d 04:03:51.32000	0.00395591	0.0150618	0.00097345	3.4121	D	5	29/08/2020 09:38	40.3381		0	0	0	0	0	0	0	0	0	0	0	0	0	0
604	1	2	12	1d 22:12:10.77000	0d 04:04:03.31000	0.00395916	0.0150729	0.0009733	3.402	D	5	29/08/2020 09:38	40.3538		0	0	0	0	0	0	0	0	0	0	0	0	0	0
605	1	2	12	1d 22:12:21.96000	0d 04:04:14.50000	0.00396218	0.0150832	0.0009733	3.3918	D	5	29/08/2020 09:38	40.3538		0	0	0	0	0	0	0	0	0	0	0	0	0	0
606	1	2	12	1d 22:12:32.28000	0d 04:04:24.82000	0.00396497	0.0150926	0.0009733	3.3816	D	5	29/08/2020 09:39	40.3852		0	0	0	0	0	0	0	0	0	0	0	0	0	0
607	1	2	12	1d 22:12:41.91000	0d 04:04:34.45000	0.00396758	0.0151014	0.00097314	3.3713	D	5	29/08/2020 09:39	40.2753		0	0	0	0	0	0	0	0	0	0	0	0	0	0
608	1	2	12	1d 22:12:51.06000	0d 04:04:43.60000	0.00397005	0.0151097	0.00097337	3.3613	D	5	29/08/2020 09:39	40.2125		0	0	0	0	0	0	0	0	0	0	0	0	0	0
609	1	2	12	1d 22:12:59.58000	0d 04:04:52.12000	0.00397235	0.0151175	0.0009733	3.351	D	5	29/08/2020 09:39	40.2125		0	0	0	0	0	0	0	0	0	0	0	0	0	0
610	1	2	12	1d 22:13:07.77000	0d 04:05:00.31000	0.00397457	0.0151249	0.00097322	3.341	D	5	29/08/2020 09:39	40.2439		0	0	0	0	0	0	0	0	0	0	0	0	0	0
611	1	2	12	1d 22:13:15.22000	0d 04:05:07.76000	0.00397658	0.0151316	0.00097345	3.3309	D	5	29/08/2020 09:39	40.2439		0	0	0	0	0	0	0	0	0	0	0	0	0	0
612	1	2	12	1d 22:13:22.49000	0d 04:05:15.03000	0.00397855	0.0151381	0.00097314	3.3207	D	5	29/08/2020 09:39	40.3224		0	0	0	0	0	0	0	0	0	0	0	0	0	0
613	1	2	12	1d 22:13:29.38000	0d 04:05:21.92000	0.00398041	0.0151443	0.00097345	3.3104	D	5	29/08/2020 09:39	40.3067		0	0	0	0	0	0	0	0	0	0	0	0	0	0
614	1	2	12	1d 22:13:36.03000	0d 04:05:28.57000	0.00398221	0.0151502	0.00097337	3.3001	D	5	29/08/2020 09:40	40.3224		0	0	0	0	0	0	0	0	0	0	0	0	0	0
615	1	2	12	1d 22:13:42.65000	0d 04:05:35.19000	0.003984	0.0151561	0.0009733	3.2898	D	5	29/08/2020 09:40	40.3538		0	0	0	0	0	0	0	0	0	0	0	0	0	0
616	1	2	12	1d 22:13:48.74000	0d 04:05:41.28000	0.00398564	0.0151616	0.00097314	3.2798	D	5	29/08/2020 09:40	40.3381		0	0	0	0	0	0	0	0	0	0	0	0	0	0
617	1	2	12	1d 22:13:54.55000	0d 04:05:47.09000	0.00398721	0.0151667	0.0009733	3.2697	D	5	29/08/2020 09:40	40.3538		0	0	0	0	0	0	0	0	0	0	0	0	0	0
618	1	2	12	1d 22:14:00.20000	0d 04:05:52.74000	0.00398874	0.0151717	0.00097353	3.2595	D	5	29/08/2020 09:40	40.3852		0	0	0	0	0	0	0	0	0	0	0	0	0	0
619	1	2	12	1d 22:14:05.52000	0d 04:05:58.06000	0.00399018	0.0151764	0.0009733	3.2494	D	5	29/08/2020 09:40	40.3538		0	0	0	0	0	0	0	0	0	0	0	0	0	0
620	1	2	12	1d 22:14:10.62000	0d 04:06:03.16000	0.00399156	0.0151808	0.00097345	3.2392	D	5	29/08/2020 09:40	40.3538		0	0	0	0	0	0	0	0	0	0	0	0	0	0
621	1	2	12	1d 22:14:15.61000	0d 04:06:08.15000	0.00399291	0.0151852	0.0009733	3.2291	D	5	29/08/2020 09:40	40.3852		0	0	0	0	0	0	0	0	0	0	0	0	0	0
622	1	2	12	1d 22:14:20.36000	0d 04:06:12.90000	0.00399419	0.0151893	0.0009733	3.2189	D	5	29/08/2020 09:40	40.3538		0	0	0	0	0	0	0	0	0	0	0	0	0	0
623	1	2	12	1d 22:14:24.90000	0d 04:06:17.44000	0.00399542	0.0151933	0.00097345	3.2087	D	5	29/08/2020 09:40	40.291		0	0	0	0	0	0	0	0	0	0	0	0	0	0
624	1	2	12	1d 22:14:29.31000	0d 04:06:21.85000	0.00399661	0.0151971	0.00097353	3.1984	D	5	29/08/2020 09:40	40.2753		0	0	0	0	0	0	0	0	0	0	0	0	0	0
625	1	2	12	1d 22:14:33.46000	0d 04:06:26.00000	0.00399774	0.0152007	0.00097345	3.1884	D	5	29/08/2020 09:41	40.3067		0	0	0	0	0	0	0	0	0	0	0	0	0	0
626	1	2	12	1d 22:14:37.36000	0d 04:06:29.90000	0.00399879	0.015204	0.0009733	3.1781	D	5	29/08/2020 09:41	40.3067		0	0	0	0	0	0	0	0	0	0	0	0	0	0
627	1	2	12	1d 22:14:41.25000	0d 04:06:33.79000	0.00399984	0.0152074	0.00097337	3.1679	D	5	29/08/2020 09:41	40.291		0	0	0	0	0	0	0	0	0	0	0	0	0	0
628	1	2	12	1d 22:14:45.05000	0d 04:06:37.59000	0.00400087	0.0152106	0.00097337	3.1577	D	5	29/08/2020 09:41	40.2753		0	0	0	0	0	0	0	0	0	0	0	0	0	0
629	1	2	12	1d 22:14:48.59000	0d 04:06:41.13000	0.00400183	0.0152137	0.0009733	3.1476	D	5	29/08/2020 09:41	40.3067		0	0	0	0	0	0	0	0	0	0	0	0	0	0
630	1	2	12	1d 22:14:52.06000	0d 04:06:44.60000	0.00400276	0.0152166	0.00097314	3.1374	D	5	29/08/2020 09:41	40.3381		0	0	0	0	0	0	0	0	0	0	0	0	0	0
631	1	2	12	1d 22:14:55.42000	0d 04:06:47.96000	0.00400367	0.0152194	0.00097345	3.127	D	5	29/08/2020 09:41	40.3381		0	0	0	0	0	0	0	0	0	0	0	0	0	0
632	1	2	12	1d 22:14:58.67000	0d 04:06:51.21000	0.00400455	0.0152222	0.0009733	3.117	D	5	29/08/2020 09:41	40.3224		0	0	0	0	0	0	0	0	0	0	0	0	0	0
633	1	2	12	1d 22:15:01.74000	0d 04:06:54.28000	0.00400538	0.0152248	0.00097337	3.1066	D	5	29/08/2020 09:41	40.3224		0	0	0	0	0	0	0	0	0	0	0	0	0	0
634	1	2	12	1d 22:15:04.86000	0d 04:06:57.40000	0.00400623	0.0152274	0.00097307	3.0962	D	5	29/08/2020 09:41	40.3381		0	0	0	0	0	0	0	0	0	0	0	0	0	0
635	1	2	12	1d 22:15:07.84000	0d 04:07:00.38000	0.00400703	0.0152299	0.00097368	3.0858	D	5	29/08/2020 09:41	40.3695		0	0	0	0	0	0	0	0	0	0	0	0	0	0
636	1	2	12	1d 22:15:10.75000	0d 04:07:03.29000	0.00400782	0.0152323	0.00097314	3.0753	D	5	29/08/2020 09:41	40.3695		0	0	0	0	0	0	0	0	0	0	0	0	0	0
637	1	2	12	1d 22:15:13.56000	0d 04:07:06.10000	0.00400858	0.0152346	0.0009733	3.0651	D	5	29/08/2020 09:41	40.3538		0	0	0	0	0	0	0	0	0	0	0	0	0	0
638	1	2	12	1d 22:15:16.34000	0d 04:07:08.88000	0.00400933	0.0152369	0.00097337	3.0546	D	5	29/08/2020 09:41	40.3538		0	0	0	0	0	0	0	0	0	0	0	0	0	0
639	1	2	12	1d 22:15:18.99000	0d 04:07:11.53000	0.00401005	0.0152391	0.0009733	3.0443	D	5	29/08/2020 09:41	40.3538		0	0	0	0	0	0	0	0	0	0	0	0	0	0
640	1	2	12	1d 22:15:21.52000	0d 04:07:14.06000	0.00401073	0.0152412	0.00097322	3.034	D	5	29/08/2020 09:41	40.3538		0	0	0	0	0	0	0	0	0	0	0	0	0	0
641	1	2	12	1d 22:15:24.07000	0d 04:07:16.61000	0.00401142	0.0152433	0.00097337	3.0234	D	5	29/08/2020 09:41	40.3695		0	0	0	0	0	0	0	0	0	0	0	0	0	0
642	1	2	12	1d 22:15:26.50000	0d 04:07:19.04000	0.00401208	0.0152453	0.00097337	3.0132	D	5	29/08/2020 09:41	40.3852		0	0	0	0	0	0	0	0	0	0	0	0	0	0
643	1	2	12	1d 22:15:28.86000	0d 04:07:21.40000	0.00401271	0.0152472	0.00097353	3.0028	D	5	29/08/2020 09:41	40.3852		0	0	0	0	0	0	0	0	0	0	0	0	0	0
644	1	2	12	1d 22:15:31.19000	0d 04:07:23.73000	0.00401334	0.0152491	0.00097322	2.9924	D	5	29/08/2020 09:42	40.3852		0	0	0	0	0	0	0	0	0	0	0	0	0	0
645	1	2	12	1d 22:15:33.49000	0d 04:07:26.03000	0.00401397	0.0152509	0.00097337	2.9819	D	5	29/08/2020 09:42	40.3695		0	0	0	0	0	0	0	0	0	0	0	0	0	0
646	1	2	12	1d 22:15:35.76000	0d 04:07:28.30000	0.00401458	0.0152528	0.00097345	2.9712	D	5	29/08/2020 09:42	40.3695		0	0	0	0	0	0	0	0	0	0	0	0	0	0
647	1	2	12	1d 22:15:37.94000	0d 04:07:30.48000	0.00401517	0.0152545	0.00097337	2.961	D	5	29/08/2020 09:42	40.3538		0	0	0	0	0	0	0	0	0	0	0	0	0	0
648	1	2	12	1d 22:15:40.06000	0d 04:07:32.60000	0.00401574	0.0152562	0.00097322	2.9506	D	5	29/08/2020 09:42	40.3695		0	0	0	0	0	0	0	0	0	0	0	0	0	0
649	1	2	12	1d 22:15:42.15000	0d 04:07:34.69000	0.00401631	0.0152579	0.00097345	2.9401	D	5	29/08/2020 09:42	40.3852		0	0	0	0	0	0	0	0	0	0	0	0	0	0
650	1	2	12	1d 22:15:44.19000	0d 04:07:36.73000	0.00401686	0.0152595	0.00097314	2.9297	D	5	29/08/2020 09:42	40.3852		0	0	0	0	0	0	0	0	0	0	0	0	0	0
651	1	2	12	1d 22:15:46.14000	0d 04:07:38.68000	0.00401739	0.015261	0.00097337	2.9194	D	5	29/08/2020 09:42	40.4009		0	0	0	0	0	0	0	0	0	0	0	0	0	0
652	1	2	12	1d 22:15:48.11000	0d 04:07:40.65000	0.00401792	0.0152626	0.00097337	2.9088	D	5	29/08/2020 09:42	40.3852		0	0	0	0	0	0	0	0	0	0	0	0	0	0
653	1	2	12	1d 22:15:50.03000	0d 04:07:42.57000	0.00401844	0.0152641	0.0009733	2.8985	D	5	29/08/2020 09:42	40.3852		0	0	0	0	0	0	0	0	0	0	0	0	0	0
654	1	2	12	1d 22:15:51.92000	0d 04:07:44.46000	0.00401895	0.0152656	0.00097337	2.8882	D	5	29/08/2020 09:42	40.3852		0	0	0	0	0	0	0	0	0	0	0	0	0	0
655	1	2	12	1d 22:15:53.74000	0d 04:07:46.28000	0.00401944	0.015267	0.00097345	2.8777	D	5	29/08/2020 09:42	40.3695		0	0	0	0	0	0	0	0	0	0	0	0	0	0
656	1	2	12	1d 22:15:55.57000	0d 04:07:48.11000	0.00401994	0.0152684	0.00097337	2.867	D	5	29/08/2020 09:42	40.3695		0	0	0	0	0	0	0	0	0	0	0	0	0	0
657	1	2	12	1d 22:15:57.41000	0d 04:07:49.95000	0.00402043	0.0152698	0.00097322	2.8565	D	5	29/08/2020 09:42	40.3695		0	0	0	0	0	0	0	0	0	0	0	0	0	0
658	1	2	12	1d 22:15:59.16000	0d 04:07:51.70000	0.00402091	0.0152712	0.0009733	2.846	D	5	29/08/2020 09:42	40.3695		0	0	0	0	0	0	0	0	0	0	0	0	0	0
659	1	2	12	1d 22:16:00.88000	0d 04:07:53.42000	0.00402137	0.0152725	0.00097353	2.8354	D	5	29/08/2020 09:42	40.3538		0	0	0	0	0	0	0	0	0	0	0	0	0	0
660	1	2	12	1d 22:16:02.60000	0d 04:07:55.14000	0.00402184	0.0152738	0.0009733	2.8249	D	5	29/08/2020 09:42	40.3381		0	0	0	0	0	0	0	0	0	0	0	0	0	0
661	1	2	12	1d 22:16:04.27000	0d 04:07:56.81000	0.00402229	0.0152751	0.00097314	2.8142	D	5	29/08/2020 09:42	40.3224		0	0	0	0	0	0	0	0	0	0	0	0	0	0
662	1	2	12	1d 22:16:05.92000	0d 04:07:58.46000	0.00402273	0.0152763	0.00097322	2.8037	D	5	29/08/2020 09:42	40.291		0	0	0	0	0	0	0	0	0	0	0	0	0	0
663	1	2	12	1d 22:16:07.53000	0d 04:08:00.07000	0.00402317	0.0152776	0.0009733	2.7932	D	5	29/08/2020 09:42	40.2753		0	0	0	0	0	0	0	0	0	0	0	0	0	0
664	1	2	12	1d 22:16:09.13000	0d 04:08:01.67000	0.0040236	0.0152788	0.00097337	2.7826	D	5	29/08/2020 09:42	40.2596		0	0	0	0	0	0	0	0	0	0	0	0	0	0
665	1	2	12	1d 22:16:10.73000	0d 04:08:03.27000	0.00402403	0.01528	0.0009733	2.7721	D	5	29/08/2020 09:42	40.2439		0	0	0	0	0	0	0	0	0	0	0	0	0	0
666	1	2	12	1d 22:16:12.28000	0d 04:08:04.82000	0.00402445	0.0152811	0.0009733	2.7614	D	5	29/08/2020 09:42	40.2282		0	0	0	0	0	0	0	0	0	0	0	0	0	0
667	1	2	12	1d 22:16:13.81000	0d 04:08:06.35000	0.00402487	0.0152823	0.00097322	2.751	D	5	29/08/2020 09:42	40.2125		0	0	0	0	0	0	0	0	0	0	0	0	0	0
668	1	2	12	1d 22:16:15.30000	0d 04:08:07.84000	0.00402527	0.0152834	0.00097322	2.7407	D	5	29/08/2020 09:42	40.2125		0	0	0	0	0	0	0	0	0	0	0	0	0	0
669	1	2	12	1d 22:16:16.80000	0d 04:08:09.34000	0.00402568	0.0152845	0.00097322	2.73	D	5	29/08/2020 09:42	40.2282		0	0	0	0	0	0	0	0	0	0	0	0	0	0
670	1	2	12	1d 22:16:18.26000	0d 04:08:10.80000	0.00402607	0.0152856	0.00097337	2.7196	D	5	29/08/2020 09:42	40.2282		0	0	0	0	0	0	0	0	0	0	0	0	0	0
671	1	2	12	1d 22:16:19.70000	0d 04:08:12.24000	0.00402646	0.0152866	0.00097322	2.7091	D	5	29/08/2020 09:42	40.2439		0	0	0	0	0	0	0	0	0	0	0	0	0	0
672	1	2	12	1d 22:16:21.16000	0d 04:08:13.70000	0.00402685	0.0152877	0.00097345	2.6984	D	5	29/08/2020 09:42	40.2439		0	0	0	0	0	0	0	0	0	0	0	0	0	0
673	1	2	12	1d 22:16:22.59000	0d 04:08:15.13000	0.00402724	0.0152887	0.00097322	2.6879	D	5	29/08/2020 09:42	40.2596		0	0	0	0	0	0	0	0	0	0	0	0	0	0
674	1	2	12	1d 22:16:24.00000	0d 04:08:16.54000	0.00402762	0.0152897	0.00097345	2.6772	D	5	29/08/2020 09:42	40.2596		0	0	0	0	0	0	0	0	0	0	0	0	0	0
675	1	2	12	1d 22:16:25.43000	0d 04:08:17.97000	0.00402801	0.0152908	0.0009733	2.6665	D	5	29/08/2020 09:42	40.2596		0	0	0	0	0	0	0	0	0	0	0	0	0	0
676	1	2	12	1d 22:16:26.82000	0d 04:08:19.36000	0.00402838	0.0152918	0.00097345	2.6558	D	5	29/08/2020 09:42	40.2596		0	0	0	0	0	0	0	0	0	0	0	0	0	0
677	1	2	12	1d 22:16:28.22000	0d 04:08:20.76000	0.00402876	0.0152928	0.00097337	2.645	D	5	29/08/2020 09:42	40.2596		0	0	0	0	0	0	0	0	0	0	0	0	0	0
678	1	2	12	1d 22:16:29.64000	0d 04:08:22.18000	0.00402915	0.0152938	0.0009733	2.634	D	5	29/08/2020 09:43	40.2596		0	0	0	0	0	0	0	0	0	0	0	0	0	0
679	1	2	12	1d 22:16:31.01000	0d 04:08:23.55000	0.00402952	0.0152948	0.0009736	2.6235	D	5	29/08/2020 09:43	40.2596		0	0	0	0	0	0	0	0	0	0	0	0	0	0
680	1	2	12	1d 22:16:32.38000	0d 04:08:24.92000	0.00402989	0.0152957	0.0009733	2.6126	D	5	29/08/2020 09:43	40.2596		0	0	0	0	0	0	0	0	0	0	0	0	0	0
681	1	2	12	1d 22:16:33.72000	0d 04:08:26.26000	0.00403025	0.0152967	0.00097314	2.6021	D	5	29/08/2020 09:43	40.2753		0	0	0	0	0	0	0	0	0	0	0	0	0	0
682	1	2	12	1d 22:16:35.03000	0d 04:08:27.57000	0.0040306	0.0152976	0.00097307	2.5916	D	5	29/08/2020 09:43	40.291		0	0	0	0	0	0	0	0	0	0	0	0	0	0
683	1	2	12	1d 22:16:36.34000	0d 04:08:28.88000	0.00403096	0.0152985	0.00097345	2.5809	D	5	29/08/2020 09:43	40.3067		0	0	0	0	0	0	0	0	0	0	0	0	0	0
684	1	2	12	1d 22:16:37.67000	0d 04:08:30.21000	0.00403132	0.0152994	0.00097345	2.5702	D	5	29/08/2020 09:43	40.3224		0	0	0	0	0	0	0	0	0	0	0	0	0	0
685	1	2	12	1d 22:16:38.97000	0d 04:08:31.51000	0.00403167	0.0153003	0.00097345	2.5594	D	5	29/08/2020 09:43	40.3224		0	0	0	0	0	0	0	0	0	0	0	0	0	0
686	1	2	12	1d 22:16:40.29000	0d 04:08:32.83000	0.00403203	0.0153013	0.00097353	2.5486	D	5	29/08/2020 09:43	40.3224		0	0	0	0	0	0	0	0	0	0	0	0	0	0
687	1	2	12	1d 22:16:41.58000	0d 04:08:34.12000	0.00403238	0.0153021	0.0009733	2.538	D	5	29/08/2020 09:43	40.3381		0	0	0	0	0	0	0	0	0	0	0	0	0	0
688	1	2	12	1d 22:16:42.86000	0d 04:08:35.40000	0.00403272	0.015303	0.0009733	2.5275	D	5	29/08/2020 09:43	40.3224		0	0	0	0	0	0	0	0	0	0	0	0	0	0
689	1	2	12	1d 22:16:44.16000	0d 04:08:36.70000	0.00403307	0.0153039	0.00097337	2.5165	D	5	29/08/2020 09:43	40.3224		0	0	0	0	0	0	0	0	0	0	0	0	0	0
690	1	2	12	1d 22:16:45.45000	0d 04:08:37.99000	0.00403342	0.0153048	0.00097345	2.5058	D	5	29/08/2020 09:43	40.3224		0	0	0	0	0	0	0	0	0	0	0	0	0	0
691	1	2	12	1d 22:16:46.12000	0d 04:08:38.66000	0.0040336	0.0153052	0.00097345	2.5	D	133	29/08/2020 09:43	40.3224		0	0	0	0	0	0	0	0	0	0	0	0	0	0
692	1	2	13	1d 22:16:46.13000	0d 00:00:00.01000	0	0	0	2.5304	R	0	29/08/2020 09:43	40.3224		0	0	0	0	0	0	0	0	0	0	0	0	0	0
693	1	2	13	1d 22:16:48.13000	0d 00:00:02.01000	0	0	0	2.7515	R	1	29/08/2020 09:43	40.3224		0	0	0	0	0	0	0	0	0	0	0	0	0	0
694	1	2	13	1d 22:16:50.13000	0d 00:00:04.01000	0	0	0	2.8881	R	1	29/08/2020 09:43	40.3224		0	0	0	0	0	0	0	0	0	0	0	0	0	0
695	1	2	13	1d 22:16:52.13000	0d 00:00:06.01000	0	0	0	2.9958	R	1	29/08/2020 09:43	40.3381		0	0	0	0	0	0	0	0	0	0	0	0	0	0
696	1	2	13	1d 22:16:54.13000	0d 00:00:08.01000	0	0	0	3.0851	R	1	29/08/2020 09:43	40.3538		0	0	0	0	0	0	0	0	0	0	0	0	0	0
697	1	2	13	1d 22:16:56.12000	0d 00:00:10.00000	0	0	0	3.1601	R	129	29/08/2020 09:43	40.3695		0	0	0	0	0	0	0	0	0	0	0	0	0	0
698	2	3	9	1d 22:16:56.15000	0d 00:00:00.03000	0.00000001	0.00000002	0.00097482	3.212	C	0	29/08/2020 09:43	40.3695		0	0	0	0	0	0	0	0	0	0	0	0	0	0
699	2	3	9	1d 22:16:56.31000	0d 00:00:00.19000	0.00000005	0.00000016	0.00097345	3.2377	C	5	29/08/2020 09:43	40.3695		0	0	0	0	0	0	0	0	0	0	0	0	0	0
700	2	3	9	1d 22:16:56.47000	0d 00:00:00.35000	0.00000009	0.00000031	0.0009733	3.2586	C	5	29/08/2020 09:43	40.3695		0	0	0	0	0	0	0	0	0	0	0	0	0	0
701	2	3	9	1d 22:16:56.64000	0d 00:00:00.52000	0.00000014	0.00000046	0.0009736	3.2775	C	5	29/08/2020 09:43	40.3695		0	0	0	0	0	0	0	0	0	0	0	0	0	0
702	2	3	9	1d 22:16:56.82000	0d 00:00:00.70000	0.00000019	0.00000062	0.00097337	3.2955	C	5	29/08/2020 09:43	40.3695		0	0	0	0	0	0	0	0	0	0	0	0	0	0
703	2	3	9	1d 22:16:57.01000	0d 00:00:00.89000	0.00000024	0.00000079	0.00097345	3.3127	C	5	29/08/2020 09:43	40.3695		0	0	0	0	0	0	0	0	0	0	0	0	0	0
704	2	3	9	1d 22:16:57.21000	0d 00:00:01.09000	0.00000029	0.00000096	0.00097337	3.3301	C	5	29/08/2020 09:43	40.3695		0	0	0	0	0	0	0	0	0	0	0	0	0	0
705	2	3	9	1d 22:16:57.42000	0d 00:00:01.30000	0.00000035	0.00000115	0.00097337	3.3471	C	5	29/08/2020 09:43	40.3695		0	0	0	0	0	0	0	0	0	0	0	0	0	0
706	2	3	9	1d 22:16:57.63000	0d 00:00:01.51000	0.00000041	0.00000135	0.0009733	3.3631	C	5	29/08/2020 09:43	40.3695		0	0	0	0	0	0	0	0	0	0	0	0	0	0
707	2	3	9	1d 22:16:57.85000	0d 00:00:01.73000	0.00000047	0.00000155	0.0009733	3.379	C	5	29/08/2020 09:43	40.3695		0	0	0	0	0	0	0	0	0	0	0	0	0	0
708	2	3	9	1d 22:16:58.08000	0d 00:00:01.96000	0.00000053	0.00000176	0.00097353	3.3948	C	5	29/08/2020 09:43	40.3695		0	0	0	0	0	0	0	0	0	0	0	0	0	0
709	2	3	9	1d 22:16:58.32000	0d 00:00:02.20000	0.00000059	0.00000198	0.00097345	3.4104	C	5	29/08/2020 09:43	40.3695		0	0	0	0	0	0	0	0	0	0	0	0	0	0
710	2	3	9	1d 22:16:58.57000	0d 00:00:02.45000	0.00000066	0.00000221	0.00097337	3.4257	C	5	29/08/2020 09:43	40.3695		0	0	0	0	0	0	0	0	0	0	0	0	0	0
711	2	3	9	1d 22:16:58.83000	0d 00:00:02.71000	0.00000073	0.00000245	0.00097345	3.4408	C	5	29/08/2020 09:43	40.3695		0	0	0	0	0	0	0	0	0	0	0	0	0	0
712	2	3	9	1d 22:16:59.10000	0d 00:00:02.98000	0.00000081	0.0000027	0.00097353	3.4553	C	5	29/08/2020 09:43	40.3695		0	0	0	0	0	0	0	0	0	0	0	0	0	0
713	2	3	9	1d 22:16:59.38000	0d 00:00:03.26000	0.00000088	0.00000296	0.0009733	3.4696	C	5	29/08/2020 09:43	40.3695		0	0	0	0	0	0	0	0	0	0	0	0	0	0
714	2	3	9	1d 22:16:59.67000	0d 00:00:03.55000	0.00000096	0.00000324	0.0009736	3.4833	C	5	29/08/2020 09:43	40.3695		0	0	0	0	0	0	0	0	0	0	0	0	0	0
715	2	3	9	1d 22:16:59.98000	0d 00:00:03.86000	0.00000104	0.00000353	0.00097353	3.4969	C	5	29/08/2020 09:43	40.3538		0	0	0	0	0	0	0	0	0	0	0	0	0	0
716	2	3	9	1d 22:17:00.31000	0d 00:00:04.19000	0.00000113	0.00000384	0.00097322	3.5099	C	5	29/08/2020 09:43	40.3538		0	0	0	0	0	0	0	0	0	0	0	0	0	0
717	2	3	9	1d 22:17:00.65000	0d 00:00:04.53000	0.00000122	0.00000417	0.00097353	3.5229	C	5	29/08/2020 09:43	40.3538		0	0	0	0	0	0	0	0	0	0	0	0	0	0
718	2	3	9	1d 22:17:01.04000	0d 00:00:04.92000	0.00000133	0.00000454	0.00097337	3.5357	C	5	29/08/2020 09:43	40.3538		0	0	0	0	0	0	0	0	0	0	0	0	0	0
719	2	3	9	1d 22:17:01.47000	0d 00:00:05.35000	0.00000145	0.00000495	0.00097345	3.548	C	5	29/08/2020 09:43	40.3538		0	0	0	0	0	0	0	0	0	0	0	0	0	0
720	2	3	9	1d 22:17:01.96000	0d 00:00:05.84000	0.00000158	0.00000542	0.00097322	3.5599	C	5	29/08/2020 09:43	40.3538		0	0	0	0	0	0	0	0	0	0	0	0	0	0
721	2	3	9	1d 22:17:02.51000	0d 00:00:06.39000	0.00000173	0.00000595	0.0009733	3.5712	C	5	29/08/2020 09:43	40.3538		0	0	0	0	0	0	0	0	0	0	0	0	0	0
722	2	3	9	1d 22:17:03.19000	0d 00:00:07.07000	0.00000191	0.00000661	0.0009733	3.5828	C	5	29/08/2020 09:43	40.3538		0	0	0	0	0	0	0	0	0	0	0	0	0	0
723	2	3	9	1d 22:17:04.07000	0d 00:00:07.95000	0.00000215	0.00000746	0.00097337	3.5938	C	5	29/08/2020 09:43	40.3538		0	0	0	0	0	0	0	0	0	0	0	0	0	0
724	2	3	9	1d 22:17:05.23000	0d 00:00:09.11000	0.00000246	0.00000859	0.00097337	3.6046	C	5	29/08/2020 09:43	40.3381		0	0	0	0	0	0	0	0	0	0	0	0	0	0
725	2	3	9	1d 22:17:06.91000	0d 00:00:10.79000	0.00000292	0.00001023	0.00097307	3.615	C	5	29/08/2020 09:43	40.3538		0	0	0	0	0	0	0	0	0	0	0	0	0	0
726	2	3	9	1d 22:17:09.48000	0d 00:00:13.36000	0.00000361	0.00001275	0.00097337	3.6254	C	5	29/08/2020 09:43	40.3695		0	0	0	0	0	0	0	0	0	0	0	0	0	0
727	2	3	9	1d 22:17:13.98000	0d 00:00:17.86000	0.00000483	0.00001716	0.00097307	3.6355	C	5	29/08/2020 09:43	40.3852		0	0	0	0	0	0	0	0	0	0	0	0	0	0
728	2	3	9	1d 22:17:22.65000	0d 00:00:26.53000	0.00000717	0.0000257	0.0009733	3.6455	C	5	29/08/2020 09:43	40.3695		0	0	0	0	0	0	0	0	0	0	0	0	0	0
729	2	3	9	1d 22:17:42.62000	0d 00:00:46.50000	0.00001257	0.00004542	0.00097337	3.6556	C	5	29/08/2020 09:44	40.3695		0	0	0	0	0	0	0	0	0	0	0	0	0	0
730	2	3	9	1d 22:18:38.15000	0d 00:01:42.03000	0.00002759	0.00010039	0.00097353	3.6657	C	5	29/08/2020 09:45	40.4009		0	0	0	0	0	0	0	0	0	0	0	0	0	0
731	2	3	9	1d 22:21:07.61000	0d 00:04:11.49000	0.000068	0.00024875	0.00097368	3.6759	C	5	29/08/2020 09:47	40.2753		0	0	0	0	0	0	0	0	0	0	0	0	0	0
732	2	3	9	1d 22:26:04.92000	0d 00:09:08.80000	0.00014838	0.00054467	0.00097353	3.686	C	5	29/08/2020 09:52	40.4323		0	0	0	0	0	0	0	0	0	0	0	0	0	0
733	2	3	9	1d 22:31:04.92000	0d 00:14:08.80000	0.00022949	0.00084395	0.0009736	3.693	C	1	29/08/2020 09:57	40.4009		0	0	0	0	0	0	0	0	0	0	0	0	0	0
734	2	3	9	1d 22:36:04.92000	0d 00:19:08.80000	0.0003106	0.00114373	0.00097314	3.6986	C	1	29/08/2020 10:02	40.4637		0	0	0	0	0	0	0	0	0	0	0	0	0	0
735	2	3	9	1d 22:41:04.92000	0d 00:24:08.80000	0.00039172	0.00144395	0.00097345	3.7037	C	1	29/08/2020 10:07	40.4323		0	0	0	0	0	0	0	0	0	0	0	0	0	0
736	2	3	9	1d 22:46:04.92000	0d 00:29:08.80000	0.00047283	0.00174457	0.00097353	3.7084	C	1	29/08/2020 10:12	40.4323		0	0	0	0	0	0	0	0	0	0	0	0	0	0
737	2	3	9	1d 22:51:04.92000	0d 00:34:08.80000	0.00055394	0.00204557	0.00097345	3.7133	C	1	29/08/2020 10:17	40.4009		0	0	0	0	0	0	0	0	0	0	0	0	0	0
738	2	3	9	1d 22:56:04.92000	0d 00:39:08.80000	0.00063505	0.00234696	0.00097322	3.7183	C	1	29/08/2020 10:22	40.4009		0	0	0	0	0	0	0	0	0	0	0	0	0	0
739	2	3	9	1d 23:01:04.92000	0d 00:44:08.80000	0.00071616	0.00264877	0.00097322	3.7234	C	1	29/08/2020 10:27	40.448		0	0	0	0	0	0	0	0	0	0	0	0	0	0
740	2	3	9	1d 23:06:04.92000	0d 00:49:08.80000	0.00079728	0.00295101	0.00097337	3.7287	C	1	29/08/2020 10:32	40.4009		0	0	0	0	0	0	0	0	0	0	0	0	0	0
741	2	3	9	1d 23:11:04.92000	0d 00:54:08.80000	0.00087839	0.00325367	0.0009733	3.734	C	1	29/08/2020 10:37	40.3852		0	0	0	0	0	0	0	0	0	0	0	0	0	0
742	2	3	9	1d 23:16:04.92000	0d 00:59:08.80000	0.0009595	0.00355676	0.0009733	3.7394	C	1	29/08/2020 10:42	40.3852		0	0	0	0	0	0	0	0	0	0	0	0	0	0
743	2	3	9	1d 23:21:04.92000	0d 01:04:08.80000	0.00104061	0.00386028	0.00097337	3.7444	C	1	29/08/2020 10:47	40.4009		0	0	0	0	0	0	0	0	0	0	0	0	0	0
744	2	3	9	1d 23:26:04.92000	0d 01:09:08.80000	0.00112172	0.00416422	0.00097337	3.7499	C	1	29/08/2020 10:52	40.4637		0	0	0	0	0	0	0	0	0	0	0	0	0	0
745	2	3	9	1d 23:31:04.92000	0d 01:14:08.80000	0.00120284	0.00446858	0.0009733	3.7546	C	1	29/08/2020 10:57	40.3852		0	0	0	0	0	0	0	0	0	0	0	0	0	0
746	2	3	9	1d 23:36:04.92000	0d 01:19:08.80000	0.00128395	0.00477334	0.00097337	3.7597	C	1	29/08/2020 11:02	40.3538		0	0	0	0	0	0	0	0	0	0	0	0	0	0
747	2	3	9	1d 23:41:04.92000	0d 01:24:08.80000	0.00136506	0.00507851	0.00097353	3.7647	C	1	29/08/2020 11:07	40.3067		0	0	0	0	0	0	0	0	0	0	0	0	0	0
748	2	3	9	1d 23:46:04.92000	0d 01:29:08.80000	0.00144617	0.00538409	0.00097345	3.7697	C	1	29/08/2020 11:12	40.3538		0	0	0	0	0	0	0	0	0	0	0	0	0	0
749	2	3	9	1d 23:51:04.92000	0d 01:34:08.80000	0.00152728	0.00569007	0.00097337	3.7749	C	1	29/08/2020 11:17	40.3381		0	0	0	0	0	0	0	0	0	0	0	0	0	0
750	2	3	9	1d 23:56:04.92000	0d 01:39:08.80000	0.00160839	0.00599647	0.0009733	3.78	C	1	29/08/2020 11:22	40.2753		0	0	0	0	0	0	0	0	0	0	0	0	0	0
751	2	3	9	2d 00:01:04.92000	0d 01:44:08.80000	0.00168951	0.0063033	0.00097337	3.7855	C	1	29/08/2020 11:27	40.3067		0	0	0	0	0	0	0	0	0	0	0	0	0	0
752	2	3	9	2d 00:06:04.92000	0d 01:49:08.80000	0.00177062	0.00661057	0.0009733	3.7908	C	1	29/08/2020 11:32	40.3224		0	0	0	0	0	0	0	0	0	0	0	0	0	0
753	2	3	9	2d 00:11:04.92000	0d 01:54:08.80000	0.00185173	0.00691831	0.00097345	3.7969	C	1	29/08/2020 11:37	40.4166		0	0	0	0	0	0	0	0	0	0	0	0	0	0
754	2	3	9	2d 00:16:04.92000	0d 01:59:08.80000	0.00193284	0.00722655	0.00097337	3.8035	C	1	29/08/2020 11:42	40.3067		0	0	0	0	0	0	0	0	0	0	0	0	0	0
755	2	3	9	2d 00:21:04.92000	0d 02:04:08.80000	0.00201395	0.00753533	0.00097353	3.8103	C	1	29/08/2020 11:47	40.3067		0	0	0	0	0	0	0	0	0	0	0	0	0	0
756	2	3	9	2d 00:26:04.92000	0d 02:09:08.80000	0.00209507	0.0078447	0.00097337	3.818	C	1	29/08/2020 11:52	40.2596		0	0	0	0	0	0	0	0	0	0	0	0	0	0
757	2	3	9	2d 00:31:04.92000	0d 02:14:08.80000	0.00217618	0.00815473	0.00097314	3.8264	C	1	29/08/2020 11:57	40.2282		0	0	0	0	0	0	0	0	0	0	0	0	0	0
758	2	3	9	2d 00:36:04.92000	0d 02:19:08.80000	0.00225729	0.00846547	0.00097337	3.8358	C	1	29/08/2020 12:02	40.4166		0	0	0	0	0	0	0	0	0	0	0	0	0	0
759	2	3	9	2d 00:40:57.98000	0d 02:24:01.86000	0.00233653	0.0087698	0.00097353	3.846	C	5	29/08/2020 12:07	40.1968		0	0	0	0	0	0	0	0	0	0	0	0	0	0
760	2	3	9	2d 00:45:29.77000	0d 02:28:33.65000	0.00241001	0.00905278	0.00097345	3.8561	C	5	29/08/2020 12:12	40.4009		0	0	0	0	0	0	0	0	0	0	0	0	0	0
761	2	3	9	2d 00:49:34.90000	0d 02:32:38.78000	0.00247629	0.00930868	0.0009733	3.8663	C	5	29/08/2020 12:16	40.2439		0	0	0	0	0	0	0	0	0	0	0	0	0	0
762	2	3	9	2d 00:53:30.07000	0d 02:36:33.95000	0.00253987	0.00955482	0.00097337	3.8764	C	5	29/08/2020 12:20	40.4166		0	0	0	0	0	0	0	0	0	0	0	0	0	0
763	2	3	9	2d 00:57:04.92000	0d 02:40:08.80000	0.00259796	0.00978029	0.00097345	3.8866	C	5	29/08/2020 12:23	40.3852		0	0	0	0	0	0	0	0	0	0	0	0	0	0
764	2	3	9	2d 01:00:37.70000	0d 02:43:41.58000	0.00265549	0.0100042	0.00097337	3.8967	C	5	29/08/2020 12:27	40.3852		0	0	0	0	0	0	0	0	0	0	0	0	0	0
765	2	3	9	2d 01:04:00.39000	0d 02:47:04.27000	0.00271029	0.010218	0.0009733	3.9068	C	5	29/08/2020 12:30	40.3695		0	0	0	0	0	0	0	0	0	0	0	0	0	0
766	2	3	9	2d 01:07:13.84000	0d 02:50:17.72000	0.0027626	0.0104226	0.00097322	3.9168	C	5	29/08/2020 12:33	40.3538		0	0	0	0	0	0	0	0	0	0	0	0	0	0
767	2	3	9	2d 01:10:20.74000	0d 02:53:24.62000	0.00281313	0.0106208	0.00097337	3.9269	C	5	29/08/2020 12:36	40.4009		0	0	0	0	0	0	0	0	0	0	0	0	0	0
768	2	3	9	2d 01:13:26.04000	0d 02:56:29.92000	0.00286323	0.0108177	0.00097337	3.937	C	5	29/08/2020 12:39	40.3695		0	0	0	0	0	0	0	0	0	0	0	0	0	0
769	2	3	9	2d 01:16:25.91000	0d 02:59:29.79000	0.00291186	0.0110094	0.0009733	3.9471	C	5	29/08/2020 12:42	40.1968		0	0	0	0	0	0	0	0	0	0	0	0	0	0
770	2	3	9	2d 01:19:25.45000	0d 03:02:29.33000	0.0029604	0.0112013	0.00097337	3.9571	C	5	29/08/2020 12:45	40.3381		0	0	0	0	0	0	0	0	0	0	0	0	0	0
771	2	3	9	2d 01:22:20.72000	0d 03:05:24.60000	0.00300779	0.011389	0.0009733	3.9673	C	5	29/08/2020 12:48	40.3852		0	0	0	0	0	0	0	0	0	0	0	0	0	0
772	2	3	9	2d 01:25:16.19000	0d 03:08:20.07000	0.00305523	0.0115775	0.0009733	3.9776	C	5	29/08/2020 12:51	40.2596		0	0	0	0	0	0	0	0	0	0	0	0	0	0
773	2	3	9	2d 01:28:09.16000	0d 03:11:13.04000	0.003102	0.0117637	0.0009733	3.9876	C	5	29/08/2020 12:54	40.1968		0	0	0	0	0	0	0	0	0	0	0	0	0	0
774	2	3	9	2d 01:30:58.82000	0d 03:14:02.70000	0.00314787	0.0119469	0.00097345	3.9977	C	5	29/08/2020 12:57	40.3695		0	0	0	0	0	0	0	0	0	0	0	0	0	0
775	2	3	9	2d 01:33:49.08000	0d 03:16:52.96000	0.00319391	0.0121311	0.00097307	4.0078	C	5	29/08/2020 13:00	40.2753		0	0	0	0	0	0	0	0	0	0	0	0	0	0
776	2	3	9	2d 01:36:37.01000	0d 03:19:40.89000	0.00323931	0.0123133	0.00097353	4.0179	C	5	29/08/2020 13:03	40.2282		0	0	0	0	0	0	0	0	0	0	0	0	0	0
777	2	3	9	2d 01:39:23.56000	0d 03:22:27.44000	0.00328434	0.0124945	0.00097345	4.0279	C	5	29/08/2020 13:05	40.3695		0	0	0	0	0	0	0	0	0	0	0	0	0	0
778	2	3	9	2d 01:42:07.41000	0d 03:25:11.29000	0.00332864	0.0126731	0.00097337	4.0381	C	5	29/08/2020 13:08	40.291		0	0	0	0	0	0	0	0	0	0	0	0	0	0
779	2	3	9	2d 01:44:51.24000	0d 03:27:55.12000	0.00337294	0.0128522	0.00097353	4.0482	C	5	29/08/2020 13:11	40.2282		0	0	0	0	0	0	0	0	0	0	0	0	0	0
780	2	3	9	2d 01:47:35.11000	0d 03:30:38.99000	0.00341724	0.0130318	0.0009733	4.0584	C	5	29/08/2020 13:14	40.4009		0	0	0	0	0	0	0	0	0	0	0	0	0	0
781	2	3	9	2d 01:50:17.30000	0d 03:33:21.18000	0.00346109	0.01321	0.0009733	4.0685	C	5	29/08/2020 13:16	40.2439		0	0	0	0	0	0	0	0	0	0	0	0	0	0
782	2	3	9	2d 01:52:53.14000	0d 03:35:57.02000	0.00350323	0.0133816	0.00097337	4.0786	C	5	29/08/2020 13:19	40.3538		0	0	0	0	0	0	0	0	0	0	0	0	0	0
783	2	3	9	2d 01:55:27.45000	0d 03:38:31.33000	0.00354495	0.013552	0.00097337	4.0887	C	5	29/08/2020 13:21	40.4009		0	0	0	0	0	0	0	0	0	0	0	0	0	0
784	2	3	9	2d 01:57:59.97000	0d 03:41:03.85000	0.00358619	0.0137208	0.0009733	4.0987	C	5	29/08/2020 13:24	40.3538		0	0	0	0	0	0	0	0	0	0	0	0	0	0
785	2	3	9	2d 02:00:32.53000	0d 03:43:36.41000	0.00362743	0.0138901	0.00097314	4.1088	C	5	29/08/2020 13:27	40.291		0	0	0	0	0	0	0	0	0	0	0	0	0	0
786	2	3	9	2d 02:03:01.65000	0d 03:46:05.53000	0.00366775	0.014056	0.00097337	4.1189	C	5	29/08/2020 13:29	40.3695		0	0	0	0	0	0	0	0	0	0	0	0	0	0
787	2	3	9	2d 02:05:27.43000	0d 03:48:31.31000	0.00370717	0.0142185	0.00097299	4.1289	C	5	29/08/2020 13:31	40.2439		0	0	0	0	0	0	0	0	0	0	0	0	0	0
788	2	3	9	2d 02:07:52.46000	0d 03:50:56.34000	0.00374638	0.0143806	0.00097314	4.139	C	5	29/08/2020 13:34	40.3538		0	0	0	0	0	0	0	0	0	0	0	0	0	0
789	2	3	9	2d 02:10:15.30000	0d 03:53:19.18000	0.003785	0.0145406	0.00097337	4.1491	C	5	29/08/2020 13:36	40.2439		0	0	0	0	0	0	0	0	0	0	0	0	0	0
790	2	3	9	2d 02:12:39.26000	0d 03:55:43.14000	0.00382392	0.0147023	0.00097337	4.1592	C	5	29/08/2020 13:39	40.4009		0	0	0	0	0	0	0	0	0	0	0	0	0	0
791	2	3	9	2d 02:14:59.18000	0d 03:58:03.06000	0.00386175	0.0148599	0.0009733	4.1692	C	5	29/08/2020 13:41	40.3538		0	0	0	0	0	0	0	0	0	0	0	0	0	0
792	2	3	9	2d 02:17:19.35000	0d 04:00:23.23000	0.00389965	0.0150181	0.00097345	4.1793	C	5	29/08/2020 13:43	40.291		0	0	0	0	0	0	0	0	0	0	0	0	0	0
793	2	3	9	2d 02:19:35.60000	0d 04:02:39.48000	0.00393649	0.0151722	0.00097314	4.1894	C	5	29/08/2020 13:46	40.3381		0	0	0	0	0	0	0	0	0	0	0	0	0	0
794	2	3	9	2d 02:21:53.87000	0d 04:04:57.75000	0.00397387	0.015329	0.00097322	4.1996	C	5	29/08/2020 13:48	40.1968		0	0	0	0	0	0	0	0	0	0	0	0	0	0
795	2	3	9	2d 02:22:00.24000	0d 04:05:04.12000	0.0039756	0.0153362	0.00097314	4.2	C	133	29/08/2020 13:48	40.2282		0	0	0	0	0	0	0	0	0	0	0	0	0	0
796	2	3	10	2d 02:22:00.25000	0d 00:00:00.01000	0.0039756	0.0153362	0.00101022	4.2004	C	0	29/08/2020 13:48	40.2282		0	0	0	0	0	0	0	0	0	0	0	0	0	0
797	2	3	10	2d 02:22:18.50000	0d 00:00:18.26000	0.00398044	0.0153566	0.00091012	4.2002	C	4	29/08/2020 13:48	40.2753		0	0	0	0	0	0	0	0	0	0	0	0	0	0
798	2	3	10	2d 02:22:45.81000	0d 00:00:45.57000	0.00398695	0.015384	0.00081003	4.2004	C	4	29/08/2020 13:49	40.3381		0	0	0	0	0	0	0	0	0	0	0	0	0	0
799	2	3	10	2d 02:23:17.67000	0d 00:01:17.43000	0.00399367	0.0154121	0.00070993	4.2002	C	4	29/08/2020 13:49	40.3695		0	0	0	0	0	0	0	0	0	0	0	0	0	0
800	2	3	10	2d 02:23:57.34000	0d 00:01:57.10000	0.00400092	0.0154426	0.0006099	4.2002	C	4	29/08/2020 13:50	40.2282		0	0	0	0	0	0	0	0	0	0	0	0	0	0
801	2	3	10	2d 02:24:42.91000	0d 00:02:42.67000	0.00400798	0.0154723	0.00050988	4.2002	C	4	29/08/2020 13:51	40.3224		0	0	0	0	0	0	0	0	0	0	0	0	0	0
802	2	3	10	2d 02:25:40.85000	0d 00:03:40.61000	0.00401535	0.0155032	0.00040986	4.2	C	4	29/08/2020 13:52	40.2439		0	0	0	0	0	0	0	0	0	0	0	0	0	0
803	2	3	10	2d 02:26:59.34000	0d 00:04:59.10000	0.00402313	0.0155359	0.00030983	4.2	C	4	29/08/2020 13:53	40.1968		0	0	0	0	0	0	0	0	0	0	0	0	0	0
804	2	3	10	2d 02:28:54.99000	0d 00:06:54.75000	0.00403136	0.0155705	0.00020966	4.2	C	4	29/08/2020 13:55	40.3852		0	0	0	0	0	0	0	0	0	0	0	0	0	0
805	2	3	10	2d 02:32:28.91000	0d 00:10:28.67000	0.00404044	0.0156086	0.00010956	4.1999	C	4	29/08/2020 13:59	40.291		0	0	0	0	0	0	0	0	0	0	0	0	0	0
806	2	3	10	2d 02:33:12.72000	0d 00:11:12.48000	0.00404171	0.0156139	0.0000972	4.1999	C	132	29/08/2020 13:59	40.3381		0	0	0	0	0	0	0	0	0	0	0	0	0	0
807	2	3	11	2d 02:33:12.73000	0d 00:00:00.01000	0	0	0	4.1987	R	0	29/08/2020 13:59	40.3381		0	0	0	0	0	0	0	0	0	0	0	0	0	0
808	2	3	11	2d 02:33:14.73000	0d 00:00:02.01000	0	0	0	4.1985	R	1	29/08/2020 13:59	40.3381		0	0	0	0	0	0	0	0	0	0	0	0	0	0
809	2	3	11	2d 02:33:16.73000	0d 00:00:04.01000	0	0	0	4.1985	R	1	29/08/2020 13:59	40.3381		0	0	0	0	0	0	0	0	0	0	0	0	0	0
810	2	3	11	2d 02:33:18.73000	0d 00:00:06.01000	0	0	0	4.1982	R	1	29/08/2020 13:59	40.3224		0	0	0	0	0	0	0	0	0	0	0	0	0	0
811	2	3	11	2d 02:33:20.73000	0d 00:00:08.01000	0	0	0	4.1984	R	1	29/08/2020 13:59	40.3381		0	0	0	0	0	0	0	0	0	0	0	0	0	0
812	2	3	11	2d 02:33:22.72000	0d 00:00:10.00000	0	0	0	4.1982	R	129	29/08/2020 13:59	40.3695		0	0	0	0	0	0	0	0	0	0	0	0	0	0
813	2	3	12	2d 02:33:22.75000	0d 00:00:00.03000	0.00000001	0.00000003	0.00097581	4.186	D	0	29/08/2020 13:59	40.3695		0	0	0	0	0	0	0	0	0	0	0	0	0	0
814	2	3	12	2d 02:34:11.51000	0d 00:00:48.79000	0.00001319	0.00005513	0.00097322	4.1759	D	5	29/08/2020 14:00	40.2596		0	0	0	0	0	0	0	0	0	0	0	0	0	0
815	2	3	12	2d 02:36:04.12000	0d 00:02:41.40000	0.00004364	0.00018212	0.0009733	4.1659	D	5	29/08/2020 14:02	40.3224		0	0	0	0	0	0	0	0	0	0	0	0	0	0
816	2	3	12	2d 02:38:08.22000	0d 00:04:45.50000	0.00007719	0.00032174	0.00097337	4.1558	D	5	29/08/2020 14:04	40.3695		0	0	0	0	0	0	0	0	0	0	0	0	0	0
817	2	3	12	2d 02:40:18.39000	0d 00:06:55.67000	0.00011239	0.00046783	0.0009733	4.1457	D	5	29/08/2020 14:06	40.291		0	0	0	0	0	0	0	0	0	0	0	0	0	0
818	2	3	12	2d 02:42:29.61000	0d 00:09:06.89000	0.00014786	0.00061474	0.00097337	4.1357	D	5	29/08/2020 14:09	40.2439		0	0	0	0	0	0	0	0	0	0	0	0	0	0
819	2	3	12	2d 02:44:43.30000	0d 00:11:20.58000	0.00018401	0.00076405	0.00097337	4.1256	D	5	29/08/2020 14:11	40.3224		0	0	0	0	0	0	0	0	0	0	0	0	0	0
820	2	3	12	2d 02:46:57.97000	0d 00:13:35.25000	0.00022042	0.00091408	0.00097337	4.1155	D	5	29/08/2020 14:13	40.3224		0	0	0	0	0	0	0	0	0	0	0	0	0	0
821	2	3	12	2d 02:49:13.97000	0d 00:15:51.25000	0.00025719	0.00106523	0.00097314	4.1054	D	5	29/08/2020 14:15	40.3381		0	0	0	0	0	0	0	0	0	0	0	0	0	0
822	2	3	12	2d 02:51:34.21000	0d 00:18:11.49000	0.00029511	0.00122072	0.00097337	4.0954	D	5	29/08/2020 14:18	40.3381		0	0	0	0	0	0	0	0	0	0	0	0	0	0
823	2	3	12	2d 02:53:57.87000	0d 00:20:35.15000	0.00033395	0.0013796	0.00097353	4.0853	D	5	29/08/2020 14:20	40.3224		0	0	0	0	0	0	0	0	0	0	0	0	0	0
824	2	3	12	2d 02:56:19.65000	0d 00:22:56.93000	0.00037228	0.00153601	0.00097353	4.0752	D	5	29/08/2020 14:22	40.291		0	0	0	0	0	0	0	0	0	0	0	0	0	0
825	2	3	12	2d 02:58:46.14000	0d 00:25:23.42000	0.00041189	0.00169722	0.00097345	4.0652	D	5	29/08/2020 14:25	40.291		0	0	0	0	0	0	0	0	0	0	0	0	0	0
826	2	3	12	2d 03:01:12.63000	0d 00:27:49.91000	0.0004515	0.00185804	0.00097345	4.0551	D	5	29/08/2020 14:27	40.2282		0	0	0	0	0	0	0	0	0	0	0	0	0	0
827	2	3	12	2d 03:03:43.03000	0d 00:30:20.31000	0.00049216	0.00202273	0.00097337	4.045	D	5	29/08/2020 14:30	40.3067		0	0	0	0	0	0	0	0	0	0	0	0	0	0
828	2	3	12	2d 03:06:15.65000	0d 00:32:52.93000	0.00053343	0.00218945	0.00097322	4.0349	D	5	29/08/2020 14:32	40.3381		0	0	0	0	0	0	0	0	0	0	0	0	0	0
829	2	3	12	2d 03:08:50.01000	0d 00:35:27.29000	0.00057516	0.00235764	0.00097322	4.0249	D	5	29/08/2020 14:35	40.2596		0	0	0	0	0	0	0	0	0	0	0	0	0	0
830	2	3	12	2d 03:11:26.08000	0d 00:38:03.36000	0.00061736	0.00252727	0.00097368	4.0148	D	5	29/08/2020 14:37	40.2753		0	0	0	0	0	0	0	0	0	0	0	0	0	0
831	2	3	12	2d 03:14:03.38000	0d 00:40:40.66000	0.00065989	0.00269781	0.00097345	4.0047	D	5	29/08/2020 14:40	40.3538		0	0	0	0	0	0	0	0	0	0	0	0	0	0
832	2	3	12	2d 03:16:43.46000	0d 00:43:20.74000	0.00070317	0.00287093	0.0009736	3.9947	D	5	29/08/2020 14:43	40.291		0	0	0	0	0	0	0	0	0	0	0	0	0	0
833	2	3	12	2d 03:19:26.27000	0d 00:46:03.55000	0.00074719	0.00304656	0.00097322	3.9846	D	5	29/08/2020 14:45	40.2439		0	0	0	0	0	0	0	0	0	0	0	0	0	0
834	2	3	12	2d 03:22:10.75000	0d 00:48:48.03000	0.00079166	0.00322354	0.0009736	3.9744	D	5	29/08/2020 14:48	40.3538		0	0	0	0	0	0	0	0	0	0	0	0	0	0
835	2	3	12	2d 03:24:58.11000	0d 00:51:35.39000	0.00083691	0.00340316	0.0009733	3.9643	D	5	29/08/2020 14:51	40.3224		0	0	0	0	0	0	0	0	0	0	0	0	0	0
836	2	3	12	2d 03:27:41.68000	0d 00:54:18.96000	0.00088113	0.00357827	0.00097322	3.9542	D	5	29/08/2020 14:54	40.2282		0	0	0	0	0	0	0	0	0	0	0	0	0	0
837	2	3	12	2d 03:30:29.41000	0d 00:57:06.69000	0.00092648	0.00375737	0.00097314	3.9442	D	5	29/08/2020 14:57	40.3381		0	0	0	0	0	0	0	0	0	0	0	0	0	0
838	2	3	12	2d 03:33:17.05000	0d 00:59:54.33000	0.00097181	0.00393592	0.00097345	3.9341	D	5	29/08/2020 14:59	40.3381		0	0	0	0	0	0	0	0	0	0	0	0	0	0
839	2	3	12	2d 03:36:08.98000	0d 01:02:46.26000	0.00101829	0.00411857	0.00097345	3.924	D	5	29/08/2020 15:02	40.1968		0	0	0	0	0	0	0	0	0	0	0	0	0	0
840	2	3	12	2d 03:39:00.43000	0d 01:05:37.71000	0.00106465	0.00430024	0.0009733	3.9139	D	5	29/08/2020 15:05	40.3852		0	0	0	0	0	0	0	0	0	0	0	0	0	0
841	2	3	12	2d 03:41:50.78000	0d 01:08:28.06000	0.00111071	0.00448029	0.00097345	3.9039	D	5	29/08/2020 15:08	40.3224		0	0	0	0	0	0	0	0	0	0	0	0	0	0
842	2	3	12	2d 03:44:48.95000	0d 01:11:26.23000	0.00115888	0.00466811	0.00097345	3.8938	D	5	29/08/2020 15:11	40.2596		0	0	0	0	0	0	0	0	0	0	0	0	0	0
843	2	3	12	2d 03:47:47.97000	0d 01:14:25.25000	0.00120728	0.00485634	0.0009733	3.8837	D	5	29/08/2020 15:14	40.3695		0	0	0	0	0	0	0	0	0	0	0	0	0	0
844	2	3	12	2d 03:50:50.65000	0d 01:17:27.93000	0.00125667	0.00504793	0.00097322	3.8737	D	5	29/08/2020 15:17	40.3695		0	0	0	0	0	0	0	0	0	0	0	0	0	0
845	2	3	12	2d 03:53:58.31000	0d 01:20:35.59000	0.00130741	0.00524422	0.00097337	3.8636	D	5	29/08/2020 15:20	40.3695		0	0	0	0	0	0	0	0	0	0	0	0	0	0
846	2	3	12	2d 03:57:11.05000	0d 01:23:48.33000	0.00135952	0.0054453	0.00097337	3.8535	D	5	29/08/2020 15:23	40.4009		0	0	0	0	0	0	0	0	0	0	0	0	0	0
847	2	3	12	2d 04:00:29.62000	0d 01:27:06.90000	0.00141321	0.00565192	0.00097322	3.8433	D	5	29/08/2020 15:27	40.3381		0	0	0	0	0	0	0	0	0	0	0	0	0	0
848	2	3	12	2d 04:03:59.58000	0d 01:30:36.86000	0.00146998	0.00586982	0.00097345	3.8332	D	5	29/08/2020 15:30	40.3695		0	0	0	0	0	0	0	0	0	0	0	0	0	0
849	2	3	12	2d 04:07:32.76000	0d 01:34:10.04000	0.00152762	0.00609048	0.0009733	3.823	D	5	29/08/2020 15:34	40.3538		0	0	0	0	0	0	0	0	0	0	0	0	0	0
850	2	3	12	2d 04:11:31.30000	0d 01:38:08.58000	0.00159211	0.00633673	0.0009733	3.8128	D	5	29/08/2020 15:38	40.2282		0	0	0	0	0	0	0	0	0	0	0	0	0	0
851	2	3	12	2d 04:15:39.73000	0d 01:42:17.01000	0.00165928	0.0065925	0.00097353	3.8027	D	5	29/08/2020 15:42	40.3538		0	0	0	0	0	0	0	0	0	0	0	0	0	0
852	2	3	12	2d 04:20:05.76000	0d 01:46:43.04000	0.00173121	0.00686566	0.0009733	3.7926	D	5	29/08/2020 15:46	40.2282		0	0	0	0	0	0	0	0	0	0	0	0	0	0
853	2	3	12	2d 04:24:53.71000	0d 01:51:30.99000	0.00180906	0.00716055	0.00097345	3.7826	D	5	29/08/2020 15:51	40.291		0	0	0	0	0	0	0	0	0	0	0	0	0	0
854	2	3	12	2d 04:29:53.71000	0d 01:56:30.99000	0.00189017	0.00746697	0.0009733	3.7731	D	1	29/08/2020 15:56	40.3224		0	0	0	0	0	0	0	0	0	0	0	0	0	0
855	2	3	12	2d 04:34:53.71000	0d 02:01:30.99000	0.00197129	0.00777266	0.00097353	3.7642	D	1	29/08/2020 16:01	40.1968		0	0	0	0	0	0	0	0	0	0	0	0	0	0
856	2	3	12	2d 04:39:53.71000	0d 02:06:30.99000	0.0020524	0.00807766	0.00097345	3.7563	D	1	29/08/2020 16:06	40.2125		0	0	0	0	0	0	0	0	0	0	0	0	0	0
857	2	3	12	2d 04:44:53.71000	0d 02:11:30.99000	0.00213351	0.00838204	0.0009733	3.7487	D	1	29/08/2020 16:11	40.1811		0	0	0	0	0	0	0	0	0	0	0	0	0	0
858	2	3	12	2d 04:49:53.71000	0d 02:16:30.99000	0.00221462	0.00868582	0.0009733	3.7417	D	1	29/08/2020 16:16	40.3538		0	0	0	0	0	0	0	0	0	0	0	0	0	0
859	2	3	12	2d 04:54:53.71000	0d 02:21:30.99000	0.00229573	0.00898904	0.0009733	3.7351	D	1	29/08/2020 16:21	40.291		0	0	0	0	0	0	0	0	0	0	0	0	0	0
860	2	3	12	2d 04:59:53.71000	0d 02:26:30.99000	0.00237685	0.00929173	0.0009733	3.7285	D	1	29/08/2020 16:26	40.3695		0	0	0	0	0	0	0	0	0	0	0	0	0	0
861	2	3	12	2d 05:04:53.71000	0d 02:31:30.99000	0.00245796	0.0095939	0.00097337	3.7223	D	1	29/08/2020 16:31	40.3381		0	0	0	0	0	0	0	0	0	0	0	0	0	0
862	2	3	12	2d 05:09:53.71000	0d 02:36:30.99000	0.00253907	0.00989556	0.00097345	3.7157	D	1	29/08/2020 16:36	40.3538		0	0	0	0	0	0	0	0	0	0	0	0	0	0
863	2	3	12	2d 05:14:53.71000	0d 02:41:30.99000	0.00262018	0.0101967	0.0009733	3.7098	D	1	29/08/2020 16:41	40.3538		0	0	0	0	0	0	0	0	0	0	0	0	0	0
864	2	3	12	2d 05:19:53.71000	0d 02:46:30.99000	0.00270129	0.0104974	0.00097337	3.7034	D	1	29/08/2020 16:46	40.3538		0	0	0	0	0	0	0	0	0	0	0	0	0	0
865	2	3	12	2d 05:24:53.71000	0d 02:51:30.99000	0.00278241	0.0107975	0.00097337	3.6968	D	1	29/08/2020 16:51	40.4166		0	0	0	0	0	0	0	0	0	0	0	0	0	0
866	2	3	12	2d 05:29:53.71000	0d 02:56:30.99000	0.00286352	0.0110971	0.00097322	3.6899	D	1	29/08/2020 16:56	40.3538		0	0	0	0	0	0	0	0	0	0	0	0	0	0
867	2	3	12	2d 05:34:53.71000	0d 03:01:30.99000	0.00294463	0.0113961	0.00097337	3.6832	D	1	29/08/2020 17:01	40.3224		0	0	0	0	0	0	0	0	0	0	0	0	0	0
868	2	3	12	2d 05:39:53.71000	0d 03:06:30.99000	0.00302574	0.0116946	0.00097322	3.6757	D	1	29/08/2020 17:06	40.3224		0	0	0	0	0	0	0	0	0	0	0	0	0	0
869	2	3	12	2d 05:44:53.71000	0d 03:11:30.99000	0.00310685	0.0119924	0.00097314	3.668	D	1	29/08/2020 17:11	40.3067		0	0	0	0	0	0	0	0	0	0	0	0	0	0
870	2	3	12	2d 05:49:53.71000	0d 03:16:30.99000	0.00318797	0.0122896	0.00097322	3.6597	D	1	29/08/2020 17:16	40.4166		0	0	0	0	0	0	0	0	0	0	0	0	0	0
871	2	3	12	2d 05:54:53.71000	0d 03:21:30.99000	0.00326908	0.0125861	0.0009733	3.6507	D	1	29/08/2020 17:21	40.3381		0	0	0	0	0	0	0	0	0	0	0	0	0	0
872	2	3	12	2d 05:59:53.71000	0d 03:26:30.99000	0.00335019	0.0128818	0.00097314	3.6413	D	1	29/08/2020 17:26	40.3381		0	0	0	0	0	0	0	0	0	0	0	0	0	0
873	2	3	12	2d 06:04:52.59000	0d 03:31:29.87000	0.003431	0.0131757	0.00097322	3.6312	D	5	29/08/2020 17:31	40.3224		0	0	0	0	0	0	0	0	0	0	0	0	0	0
874	2	3	12	2d 06:09:16.00000	0d 03:35:53.28000	0.00350222	0.0134339	0.0009733	3.621	D	5	29/08/2020 17:35	40.3224		0	0	0	0	0	0	0	0	0	0	0	0	0	0
875	2	3	12	2d 06:13:24.38000	0d 03:40:01.66000	0.00356937	0.0136768	0.00097322	3.6109	D	5	29/08/2020 17:39	40.3067		0	0	0	0	0	0	0	0	0	0	0	0	0	0
876	2	3	12	2d 06:16:57.37000	0d 03:43:34.65000	0.00362696	0.0138844	0.00097337	3.6008	D	5	29/08/2020 17:43	40.3381		0	0	0	0	0	0	0	0	0	0	0	0	0	0
877	2	3	12	2d 06:20:08.33000	0d 03:46:45.61000	0.00367859	0.0140701	0.00097345	3.5906	D	5	29/08/2020 17:46	40.291		0	0	0	0	0	0	0	0	0	0	0	0	0	0
878	2	3	12	2d 06:22:52.37000	0d 03:49:29.65000	0.00372294	0.0142291	0.00097345	3.5805	D	5	29/08/2020 17:49	40.3224		0	0	0	0	0	0	0	0	0	0	0	0	0	0
879	2	3	12	2d 06:25:10.24000	0d 03:51:47.52000	0.00376022	0.0143624	0.00097314	3.5705	D	5	29/08/2020 17:51	40.3224		0	0	0	0	0	0	0	0	0	0	0	0	0	0
880	2	3	12	2d 06:27:04.18000	0d 03:53:41.46000	0.00379102	0.0144723	0.00097353	3.5604	D	5	29/08/2020 17:53	40.3695		0	0	0	0	0	0	0	0	0	0	0	0	0	0
881	2	3	12	2d 06:28:45.52000	0d 03:55:22.80000	0.00381842	0.0145697	0.00097322	3.5503	D	5	29/08/2020 17:55	40.291		0	0	0	0	0	0	0	0	0	0	0	0	0	0
882	2	3	12	2d 06:30:09.22000	0d 03:56:46.50000	0.00384105	0.0146499	0.00097337	3.5402	D	5	29/08/2020 17:56	40.3067		0	0	0	0	0	0	0	0	0	0	0	0	0	0
883	2	3	12	2d 06:31:20.74000	0d 03:57:58.02000	0.00386039	0.0147183	0.00097322	3.5302	D	5	29/08/2020 17:57	40.2596		0	0	0	0	0	0	0	0	0	0	0	0	0	0
884	2	3	12	2d 06:32:23.12000	0d 03:59:00.40000	0.00387726	0.0147778	0.00097337	3.5201	D	5	29/08/2020 17:58	40.3538		0	0	0	0	0	0	0	0	0	0	0	0	0	0
885	2	3	12	2d 06:33:14.47000	0d 03:59:51.75000	0.00389114	0.0148266	0.00097337	3.5099	D	5	29/08/2020 17:59	40.3067		0	0	0	0	0	0	0	0	0	0	0	0	0	0
886	2	3	12	2d 06:33:59.40000	0d 04:00:36.68000	0.00390329	0.0148691	0.00097314	3.4997	D	5	29/08/2020 18:00	40.3381		0	0	0	0	0	0	0	0	0	0	0	0	0	0
887	2	3	12	2d 06:34:38.40000	0d 04:01:15.68000	0.00391383	0.014906	0.0009733	3.4896	D	5	29/08/2020 18:01	40.3695		0	0	0	0	0	0	0	0	0	0	0	0	0	0
888	2	3	12	2d 06:35:11.68000	0d 04:01:48.96000	0.00392283	0.0149374	0.0009733	3.4795	D	5	29/08/2020 18:01	40.3852		0	0	0	0	0	0	0	0	0	0	0	0	0	0
889	2	3	12	2d 06:35:41.47000	0d 04:02:18.75000	0.00393089	0.0149653	0.00097345	3.4691	D	5	29/08/2020 18:02	40.4166		0	0	0	0	0	0	0	0	0	0	0	0	0	0
890	2	3	12	2d 06:36:08.30000	0d 04:02:45.58000	0.00393814	0.0149905	0.00097353	3.4589	D	5	29/08/2020 18:02	40.2125		0	0	0	0	0	0	0	0	0	0	0	0	0	0
891	2	3	12	2d 06:36:32.62000	0d 04:03:09.90000	0.00394472	0.0150132	0.00097337	3.4488	D	5	29/08/2020 18:03	40.2282		0	0	0	0	0	0	0	0	0	0	0	0	0	0
892	2	3	12	2d 06:36:53.09000	0d 04:03:30.37000	0.00395025	0.0150322	0.00097337	3.4388	D	5	29/08/2020 18:03	40.3067		0	0	0	0	0	0	0	0	0	0	0	0	0	0
893	2	3	12	2d 06:37:10.84000	0d 04:03:48.12000	0.00395505	0.0150487	0.00097314	3.4287	D	5	29/08/2020 18:03	40.3224		0	0	0	0	0	0	0	0	0	0	0	0	0	0
894	2	3	12	2d 06:37:27.52000	0d 04:04:04.80000	0.00395956	0.0150642	0.00097337	3.4185	D	5	29/08/2020 18:03	40.3381		0	0	0	0	0	0	0	0	0	0	0	0	0	0
895	2	3	12	2d 06:37:43.09000	0d 04:04:20.37000	0.00396377	0.0150785	0.00097345	3.4084	D	5	29/08/2020 18:04	40.2282		0	0	0	0	0	0	0	0	0	0	0	0	0	0
896	2	3	12	2d 06:37:57.44000	0d 04:04:34.72000	0.00396765	0.0150917	0.0009733	3.3983	D	5	29/08/2020 18:04	40.2282		0	0	0	0	0	0	0	0	0	0	0	0	0	0
897	2	3	12	2d 06:38:10.60000	0d 04:04:47.88000	0.00397121	0.0151038	0.00097345	3.3881	D	5	29/08/2020 18:04	40.2753		0	0	0	0	0	0	0	0	0	0	0	0	0	0
898	2	3	12	2d 06:38:22.88000	0d 04:05:00.16000	0.00397453	0.015115	0.00097314	3.378	D	5	29/08/2020 18:04	40.2753		0	0	0	0	0	0	0	0	0	0	0	0	0	0
899	2	3	12	2d 06:38:34.18000	0d 04:05:11.46000	0.00397758	0.0151253	0.00097337	3.368	D	5	29/08/2020 18:05	40.3381		0	0	0	0	0	0	0	0	0	0	0	0	0	0
900	2	3	12	2d 06:38:44.98000	0d 04:05:22.26000	0.0039805	0.0151352	0.00097299	3.3579	D	5	29/08/2020 18:05	40.3224		0	0	0	0	0	0	0	0	0	0	0	0	0	0
901	2	3	12	2d 06:38:55.49000	0d 04:05:32.77000	0.00398334	0.0151447	0.00097345	3.3477	D	5	29/08/2020 18:05	40.3381		0	0	0	0	0	0	0	0	0	0	0	0	0	0
902	2	3	12	2d 06:39:05.13000	0d 04:05:42.41000	0.00398595	0.0151534	0.00097322	3.3376	D	5	29/08/2020 18:05	40.3695		0	0	0	0	0	0	0	0	0	0	0	0	0	0
903	2	3	12	2d 06:39:14.36000	0d 04:05:51.64000	0.00398845	0.0151617	0.00097307	3.3275	D	5	29/08/2020 18:05	40.291		0	0	0	0	0	0	0	0	0	0	0	0	0	0
904	2	3	12	2d 06:39:23.00000	0d 04:06:00.28000	0.00399078	0.0151695	0.00097314	3.3175	D	5	29/08/2020 18:05	40.1968		0	0	0	0	0	0	0	0	0	0	0	0	0	0
905	2	3	12	2d 06:39:31.13000	0d 04:06:08.41000	0.00399298	0.0151768	0.0009733	3.3072	D	5	29/08/2020 18:06	40.1968		0	0	0	0	0	0	0	0	0	0	0	0	0	0
906	2	3	12	2d 06:39:38.83000	0d 04:06:16.11000	0.00399506	0.0151836	0.00097353	3.2972	D	5	29/08/2020 18:06	40.2125		0	0	0	0	0	0	0	0	0	0	0	0	0	0
907	2	3	12	2d 06:39:46.16000	0d 04:06:23.44000	0.00399704	0.0151902	0.00097322	3.2871	D	5	29/08/2020 18:06	40.2596		0	0	0	0	0	0	0	0	0	0	0	0	0	0
908	2	3	12	2d 06:39:53.06000	0d 04:06:30.34000	0.00399891	0.0151963	0.00097353	3.277	D	5	29/08/2020 18:06	40.2439		0	0	0	0	0	0	0	0	0	0	0	0	0	0
909	2	3	12	2d 06:39:59.66000	0d 04:06:36.94000	0.00400069	0.0152021	0.00097322	3.267	D	5	29/08/2020 18:06	40.3067		0	0	0	0	0	0	0	0	0	0	0	0	0	0
910	2	3	12	2d 06:40:05.95000	0d 04:06:43.23000	0.00400239	0.0152077	0.00097337	3.2569	D	5	29/08/2020 18:06	40.3224		0	0	0	0	0	0	0	0	0	0	0	0	0	0
911	2	3	12	2d 06:40:11.99000	0d 04:06:49.27000	0.00400403	0.015213	0.00097337	3.2465	D	5	29/08/2020 18:06	40.3067		0	0	0	0	0	0	0	0	0	0	0	0	0	0
912	2	3	12	2d 06:40:17.82000	0d 04:06:55.10000	0.0040056	0.0152181	0.00097337	3.2361	D	5	29/08/2020 18:06	40.3538		0	0	0	0	0	0	0	0	0	0	0	0	0	0
913	2	3	12	2d 06:40:23.21000	0d 04:07:00.49000	0.00400706	0.0152228	0.0009733	3.2259	D	5	29/08/2020 18:06	40.3538		0	0	0	0	0	0	0	0	0	0	0	0	0	0
914	2	3	12	2d 06:40:28.52000	0d 04:07:05.80000	0.0040085	0.0152274	0.0009733	3.2157	D	5	29/08/2020 18:07	40.3224		0	0	0	0	0	0	0	0	0	0	0	0	0	0
915	2	3	12	2d 06:40:33.67000	0d 04:07:10.95000	0.00400989	0.0152319	0.0009733	3.2055	D	5	29/08/2020 18:07	40.3695		0	0	0	0	0	0	0	0	0	0	0	0	0	0
916	2	3	12	2d 06:40:38.61000	0d 04:07:15.89000	0.00401122	0.0152362	0.00097368	3.1952	D	5	29/08/2020 18:07	40.3695		0	0	0	0	0	0	0	0	0	0	0	0	0	0
917	2	3	12	2d 06:40:43.32000	0d 04:07:20.60000	0.0040125	0.0152402	0.0009733	3.185	D	5	29/08/2020 18:07	40.3538		0	0	0	0	0	0	0	0	0	0	0	0	0	0
918	2	3	12	2d 06:40:47.89000	0d 04:07:25.17000	0.00401373	0.0152442	0.0009733	3.1746	D	5	29/08/2020 18:07	40.3538		0	0	0	0	0	0	0	0	0	0	0	0	0	0
919	2	3	12	2d 06:40:52.26000	0d 04:07:29.54000	0.00401491	0.0152479	0.00097345	3.1644	D	5	29/08/2020 18:07	40.3695		0	0	0	0	0	0	0	0	0	0	0	0	0	0
920	2	3	12	2d 06:40:56.58000	0d 04:07:33.86000	0.00401608	0.0152516	0.00097345	3.154	D	5	29/08/2020 18:07	40.3067		0	0	0	0	0	0	0	0	0	0	0	0	0	0
921	2	3	12	2d 06:41:00.75000	0d 04:07:38.03000	0.00401721	0.0152552	0.00097353	3.144	D	5	29/08/2020 18:07	40.2439		0	0	0	0	0	0	0	0	0	0	0	0	0	0
922	2	3	12	2d 06:41:04.78000	0d 04:07:42.06000	0.0040183	0.0152586	0.00097322	3.1337	D	5	29/08/2020 18:07	40.2282		0	0	0	0	0	0	0	0	0	0	0	0	0	0
923	2	3	12	2d 06:41:08.69000	0d 04:07:45.97000	0.00401936	0.0152619	0.00097353	3.1234	D	5	29/08/2020 18:07	40.2282		0	0	0	0	0	0	0	0	0	0	0	0	0	0
924	2	3	12	2d 06:41:12.47000	0d 04:07:49.75000	0.00402038	0.0152651	0.00097337	3.1131	D	5	29/08/2020 18:07	40.2282		0	0	0	0	0	0	0	0	0	0	0	0	0	0
925	2	3	12	2d 06:41:16.21000	0d 04:07:53.49000	0.00402139	0.0152682	0.00097337	3.1026	D	5	29/08/2020 18:07	40.2282		0	0	0	0	0	0	0	0	0	0	0	0	0	0
926	2	3	12	2d 06:41:19.81000	0d 04:07:57.09000	0.00402236	0.0152712	0.00097337	3.0922	D	5	29/08/2020 18:07	40.2125		0	0	0	0	0	0	0	0	0	0	0	0	0	0
927	2	3	12	2d 06:41:23.21000	0d 04:08:00.49000	0.00402328	0.0152741	0.0009733	3.0819	D	5	29/08/2020 18:07	40.2282		0	0	0	0	0	0	0	0	0	0	0	0	0	0
928	2	3	12	2d 06:41:26.62000	0d 04:08:03.90000	0.0040242	0.0152769	0.00097322	3.0715	D	5	29/08/2020 18:07	40.2753		0	0	0	0	0	0	0	0	0	0	0	0	0	0
929	2	3	12	2d 06:41:29.84000	0d 04:08:07.12000	0.00402508	0.0152796	0.00097322	3.0611	D	5	29/08/2020 18:08	40.2753		0	0	0	0	0	0	0	0	0	0	0	0	0	0
930	2	3	12	2d 06:41:33.05000	0d 04:08:10.33000	0.00402594	0.0152822	0.00097322	3.0506	D	5	29/08/2020 18:08	40.2753		0	0	0	0	0	0	0	0	0	0	0	0	0	0
931	2	3	12	2d 06:41:36.18000	0d 04:08:13.46000	0.00402679	0.0152848	0.00097345	3.0404	D	5	29/08/2020 18:08	40.2753		0	0	0	0	0	0	0	0	0	0	0	0	0	0
932	2	3	12	2d 06:41:39.22000	0d 04:08:16.50000	0.00402761	0.0152873	0.0009733	3.03	D	5	29/08/2020 18:08	40.2753		0	0	0	0	0	0	0	0	0	0	0	0	0	0
933	2	3	12	2d 06:41:42.09000	0d 04:08:19.37000	0.00402839	0.0152896	0.0009733	3.0198	D	5	29/08/2020 18:08	40.3067		0	0	0	0	0	0	0	0	0	0	0	0	0	0
934	2	3	12	2d 06:41:44.86000	0d 04:08:22.14000	0.00402914	0.0152919	0.0009733	3.0094	D	5	29/08/2020 18:08	40.3381		0	0	0	0	0	0	0	0	0	0	0	0	0	0
935	2	3	12	2d 06:41:47.69000	0d 04:08:24.97000	0.0040299	0.0152942	0.00097322	2.9989	D	5	29/08/2020 18:08	40.3381		0	0	0	0	0	0	0	0	0	0	0	0	0	0
936	2	3	12	2d 06:41:50.41000	0d 04:08:27.69000	0.00403064	0.0152964	0.0009733	2.9886	D	5	29/08/2020 18:08	40.3381		0	0	0	0	0	0	0	0	0	0	0	0	0	0
937	2	3	12	2d 06:41:53.07000	0d 04:08:30.35000	0.00403136	0.0152985	0.0009733	2.9781	D	5	29/08/2020 18:08	40.3224		0	0	0	0	0	0	0	0	0	0	0	0	0	0
938	2	3	12	2d 06:41:55.69000	0d 04:08:32.97000	0.00403206	0.0153006	0.0009733	2.9676	D	5	29/08/2020 18:08	40.3067		0	0	0	0	0	0	0	0	0	0	0	0	0	0
939	2	3	12	2d 06:41:58.29000	0d 04:08:35.57000	0.00403277	0.0153027	0.00097322	2.9569	D	5	29/08/2020 18:08	40.3224		0	0	0	0	0	0	0	0	0	0	0	0	0	0
940	2	3	12	2d 06:42:00.87000	0d 04:08:38.15000	0.00403346	0.0153048	0.00097337	2.9464	D	5	29/08/2020 18:08	40.3538		0	0	0	0	0	0	0	0	0	0	0	0	0	0
941	2	3	12	2d 06:42:03.35000	0d 04:08:40.63000	0.00403414	0.0153068	0.00097345	2.9361	D	5	29/08/2020 18:08	40.3538		0	0	0	0	0	0	0	0	0	0	0	0	0	0
942	2	3	12	2d 06:42:05.67000	0d 04:08:42.95000	0.00403476	0.0153086	0.00097322	2.9258	D	5	29/08/2020 18:08	40.3538		0	0	0	0	0	0	0	0	0	0	0	0	0	0
943	2	3	12	2d 06:42:08.02000	0d 04:08:45.30000	0.0040354	0.0153105	0.00097322	2.9152	D	5	29/08/2020 18:08	40.3381		0	0	0	0	0	0	0	0	0	0	0	0	0	0
944	2	3	12	2d 06:42:10.33000	0d 04:08:47.61000	0.00403602	0.0153123	0.0009733	2.9047	D	5	29/08/2020 18:08	40.3381		0	0	0	0	0	0	0	0	0	0	0	0	0	0
945	2	3	12	2d 06:42:12.60000	0d 04:08:49.88000	0.00403664	0.0153141	0.00097337	2.894	D	5	29/08/2020 18:08	40.3224		0	0	0	0	0	0	0	0	0	0	0	0	0	0
946	2	3	12	2d 06:42:14.76000	0d 04:08:52.04000	0.00403722	0.0153157	0.0009733	2.8838	D	5	29/08/2020 18:08	40.3224		0	0	0	0	0	0	0	0	0	0	0	0	0	0
947	2	3	12	2d 06:42:16.83000	0d 04:08:54.11000	0.00403778	0.0153174	0.00097345	2.8736	D	5	29/08/2020 18:08	40.3538		0	0	0	0	0	0	0	0	0	0	0	0	0	0
948	2	3	12	2d 06:42:18.94000	0d 04:08:56.22000	0.00403835	0.015319	0.00097307	2.8629	D	5	29/08/2020 18:08	40.3695		0	0	0	0	0	0	0	0	0	0	0	0	0	0
949	2	3	12	2d 06:42:21.03000	0d 04:08:58.31000	0.00403892	0.0153206	0.00097345	2.8525	D	5	29/08/2020 18:08	40.3852		0	0	0	0	0	0	0	0	0	0	0	0	0	0
950	2	3	12	2d 06:42:23.04000	0d 04:09:00.32000	0.00403946	0.0153222	0.00097345	2.8418	D	5	29/08/2020 18:08	40.3852		0	0	0	0	0	0	0	0	0	0	0	0	0	0
951	2	3	12	2d 06:42:25.09000	0d 04:09:02.37000	0.00404001	0.0153237	0.00097337	2.8315	D	5	29/08/2020 18:08	40.3695		0	0	0	0	0	0	0	0	0	0	0	0	0	0
952	2	3	12	2d 06:42:27.08000	0d 04:09:04.36000	0.00404055	0.0153252	0.0009733	2.8209	D	5	29/08/2020 18:08	40.3538		0	0	0	0	0	0	0	0	0	0	0	0	0	0
953	2	3	12	2d 06:42:28.96000	0d 04:09:06.24000	0.00404106	0.0153267	0.0009733	2.8103	D	5	29/08/2020 18:09	40.3538		0	0	0	0	0	0	0	0	0	0	0	0	0	0
954	2	3	12	2d 06:42:30.89000	0d 04:09:08.17000	0.00404158	0.0153281	0.00097345	2.7996	D	5	29/08/2020 18:09	40.3381		0	0	0	0	0	0	0	0	0	0	0	0	0	0
955	2	3	12	2d 06:42:32.82000	0d 04:09:10.10000	0.0040421	0.0153296	0.00097314	2.7887	D	5	29/08/2020 18:09	40.3538		0	0	0	0	0	0	0	0	0	0	0	0	0	0
956	2	3	12	2d 06:42:34.71000	0d 04:09:11.99000	0.00404261	0.015331	0.00097314	2.7779	D	5	29/08/2020 18:09	40.3695		0	0	0	0	0	0	0	0	0	0	0	0	0	0
957	2	3	12	2d 06:42:36.54000	0d 04:09:13.82000	0.00404311	0.0153324	0.0009733	2.7674	D	5	29/08/2020 18:09	40.3852		0	0	0	0	0	0	0	0	0	0	0	0	0	0
958	2	3	12	2d 06:42:38.31000	0d 04:09:15.59000	0.00404359	0.0153337	0.0009733	2.757	D	5	29/08/2020 18:09	40.3852		0	0	0	0	0	0	0	0	0	0	0	0	0	0
959	2	3	12	2d 06:42:40.04000	0d 04:09:17.32000	0.00404406	0.015335	0.00097314	2.7466	D	5	29/08/2020 18:09	40.3852		0	0	0	0	0	0	0	0	0	0	0	0	0	0
960	2	3	12	2d 06:42:41.74000	0d 04:09:19.02000	0.00404452	0.0153363	0.00097337	2.7361	D	5	29/08/2020 18:09	40.3852		0	0	0	0	0	0	0	0	0	0	0	0	0	0
961	2	3	12	2d 06:42:43.48000	0d 04:09:20.76000	0.00404499	0.0153375	0.00097322	2.7254	D	5	29/08/2020 18:09	40.3695		0	0	0	0	0	0	0	0	0	0	0	0	0	0
962	2	3	12	2d 06:42:45.12000	0d 04:09:22.40000	0.00404543	0.0153388	0.0009733	2.715	D	5	29/08/2020 18:09	40.3695		0	0	0	0	0	0	0	0	0	0	0	0	0	0
963	2	3	12	2d 06:42:46.77000	0d 04:09:24.05000	0.00404587	0.01534	0.00097337	2.7044	D	5	29/08/2020 18:09	40.3695		0	0	0	0	0	0	0	0	0	0	0	0	0	0
964	2	3	12	2d 06:42:48.42000	0d 04:09:25.70000	0.00404632	0.0153412	0.00097307	2.6938	D	5	29/08/2020 18:09	40.3695		0	0	0	0	0	0	0	0	0	0	0	0	0	0
965	2	3	12	2d 06:42:50.03000	0d 04:09:27.31000	0.00404676	0.0153423	0.0009733	2.6833	D	5	29/08/2020 18:09	40.3695		0	0	0	0	0	0	0	0	0	0	0	0	0	0
966	2	3	12	2d 06:42:51.64000	0d 04:09:28.92000	0.00404719	0.0153435	0.00097337	2.6726	D	5	29/08/2020 18:09	40.3852		0	0	0	0	0	0	0	0	0	0	0	0	0	0
967	2	3	12	2d 06:42:53.19000	0d 04:09:30.47000	0.00404761	0.0153446	0.00097345	2.6622	D	5	29/08/2020 18:09	40.4009		0	0	0	0	0	0	0	0	0	0	0	0	0	0
968	2	3	12	2d 06:42:54.74000	0d 04:09:32.02000	0.00404803	0.0153457	0.00097337	2.6517	D	5	29/08/2020 18:09	40.4009		0	0	0	0	0	0	0	0	0	0	0	0	0	0
969	2	3	12	2d 06:42:56.24000	0d 04:09:33.52000	0.00404844	0.0153468	0.00097314	2.6413	D	5	29/08/2020 18:09	40.4009		0	0	0	0	0	0	0	0	0	0	0	0	0	0
970	2	3	12	2d 06:42:57.74000	0d 04:09:35.02000	0.00404884	0.0153479	0.00097345	2.6308	D	5	29/08/2020 18:09	40.4009		0	0	0	0	0	0	0	0	0	0	0	0	0	0
971	2	3	12	2d 06:42:59.25000	0d 04:09:36.53000	0.00404925	0.0153489	0.0009733	2.6201	D	5	29/08/2020 18:09	40.3852		0	0	0	0	0	0	0	0	0	0	0	0	0	0
972	2	3	12	2d 06:43:00.74000	0d 04:09:38.02000	0.00404965	0.01535	0.00097345	2.6094	D	5	29/08/2020 18:09	40.3852		0	0	0	0	0	0	0	0	0	0	0	0	0	0
973	2	3	12	2d 06:43:02.23000	0d 04:09:39.51000	0.00405006	0.015351	0.00097345	2.5988	D	5	29/08/2020 18:09	40.3695		0	0	0	0	0	0	0	0	0	0	0	0	0	0
974	2	3	12	2d 06:43:03.72000	0d 04:09:41.00000	0.00405046	0.0153521	0.0009733	2.5881	D	5	29/08/2020 18:09	40.3695		0	0	0	0	0	0	0	0	0	0	0	0	0	0
975	2	3	12	2d 06:43:05.19000	0d 04:09:42.47000	0.00405086	0.0153531	0.00097345	2.5774	D	5	29/08/2020 18:09	40.3695		0	0	0	0	0	0	0	0	0	0	0	0	0	0
976	2	3	12	2d 06:43:06.65000	0d 04:09:43.93000	0.00405125	0.0153541	0.00097322	2.5669	D	5	29/08/2020 18:09	40.3695		0	0	0	0	0	0	0	0	0	0	0	0	0	0
977	2	3	12	2d 06:43:08.05000	0d 04:09:45.33000	0.00405163	0.0153551	0.00097337	2.5562	D	5	29/08/2020 18:09	40.3695		0	0	0	0	0	0	0	0	0	0	0	0	0	0
978	2	3	12	2d 06:43:09.51000	0d 04:09:46.79000	0.00405202	0.0153561	0.00097337	2.5454	D	5	29/08/2020 18:09	40.3852		0	0	0	0	0	0	0	0	0	0	0	0	0	0
979	2	3	12	2d 06:43:10.94000	0d 04:09:48.22000	0.00405241	0.0153571	0.0009733	2.5347	D	5	29/08/2020 18:09	40.3852		0	0	0	0	0	0	0	0	0	0	0	0	0	0
980	2	3	12	2d 06:43:12.37000	0d 04:09:49.65000	0.0040528	0.0153581	0.00097337	2.5238	D	5	29/08/2020 18:09	40.4009		0	0	0	0	0	0	0	0	0	0	0	0	0	0
981	2	3	12	2d 06:43:13.78000	0d 04:09:51.06000	0.00405318	0.015359	0.00097322	2.5135	D	5	29/08/2020 18:09	40.4009		0	0	0	0	0	0	0	0	0	0	0	0	0	0
982	2	3	12	2d 06:43:15.16000	0d 04:09:52.44000	0.00405355	0.01536	0.00097337	2.5029	D	5	29/08/2020 18:09	40.4009		0	0	0	0	0	0	0	0	0	0	0	0	0	0
983	2	3	12	2d 06:43:15.51000	0d 04:09:52.79000	0.00405365	0.0153602	0.00097322	2.5	D	133	29/08/2020 18:09	40.4009		0	0	0	0	0	0	0	0	0	0	0	0	0	0
984	2	3	13	2d 06:43:15.52000	0d 00:00:00.01000	0	0	0	2.5441	R	0	29/08/2020 18:09	40.4009		0	0	0	0	0	0	0	0	0	0	0	0	0	0
985	2	3	13	2d 06:43:17.52000	0d 00:00:02.01000	0	0	0	2.7739	R	1	29/08/2020 18:09	40.4009		0	0	0	0	0	0	0	0	0	0	0	0	0	0
986	2	3	13	2d 06:43:19.52000	0d 00:00:04.01000	0	0	0	2.9078	R	1	29/08/2020 18:09	40.3852		0	0	0	0	0	0	0	0	0	0	0	0	0	0
987	2	3	13	2d 06:43:21.52000	0d 00:00:06.01000	0	0	0	3.0126	R	1	29/08/2020 18:09	40.3695		0	0	0	0	0	0	0	0	0	0	0	0	0	0
988	2	3	13	2d 06:43:23.52000	0d 00:00:08.01000	0	0	0	3.0988	R	1	29/08/2020 18:09	40.3695		0	0	0	0	0	0	0	0	0	0	0	0	0	0
989	2	3	13	2d 06:43:25.51000	0d 00:00:10.00000	0	0	0	3.1705	R	129	29/08/2020 18:09	40.3695		0	0	0	0	0	0	0	0	0	0	0	0	0	0
990	3	4	9	2d 06:43:25.55000	0d 00:00:00.04000	0.00000001	0.00000003	0.00097414	3.2396	C	0	29/08/2020 18:09	40.3695		0	0	0	0	0	0	0	0	0	0	0	0	0	0
991	3	4	9	2d 06:43:25.71000	0d 00:00:00.20000	0.00000005	0.00000017	0.00097353	3.2673	C	5	29/08/2020 18:09	40.3695		0	0	0	0	0	0	0	0	0	0	0	0	0	0
992	3	4	9	2d 06:43:25.87000	0d 00:00:00.36000	0.0000001	0.00000032	0.00097337	3.2885	C	5	29/08/2020 18:09	40.3695		0	0	0	0	0	0	0	0	0	0	0	0	0	0
993	3	4	9	2d 06:43:26.04000	0d 00:00:00.53000	0.00000014	0.00000047	0.00097345	3.3075	C	5	29/08/2020 18:09	40.3695		0	0	0	0	0	0	0	0	0	0	0	0	0	0
994	3	4	9	2d 06:43:26.22000	0d 00:00:00.71000	0.00000019	0.00000063	0.00097353	3.3259	C	5	29/08/2020 18:09	40.3695		0	0	0	0	0	0	0	0	0	0	0	0	0	0
995	3	4	9	2d 06:43:26.41000	0d 00:00:00.90000	0.00000024	0.0000008	0.0009733	3.3433	C	5	29/08/2020 18:09	40.3695		0	0	0	0	0	0	0	0	0	0	0	0	0	0
996	3	4	9	2d 06:43:26.61000	0d 00:00:01.10000	0.0000003	0.00000098	0.0009733	3.3602	C	5	29/08/2020 18:09	40.3695		0	0	0	0	0	0	0	0	0	0	0	0	0	0
997	3	4	9	2d 06:43:26.82000	0d 00:00:01.31000	0.00000035	0.00000117	0.00097337	3.3765	C	5	29/08/2020 18:09	40.3695		0	0	0	0	0	0	0	0	0	0	0	0	0	0
998	3	4	9	2d 06:43:27.04000	0d 00:00:01.53000	0.00000041	0.00000138	0.00097345	3.3931	C	5	29/08/2020 18:09	40.3695		0	0	0	0	0	0	0	0	0	0	0	0	0	0
999	3	4	9	2d 06:43:27.26000	0d 00:00:01.75000	0.00000047	0.00000158	0.00097337	3.4084	C	5	29/08/2020 18:09	40.3852		0	0	0	0	0	0	0	0	0	0	0	0	0	0
1000	3	4	9	2d 06:43:27.49000	0d 00:00:01.98000	0.00000053	0.00000179	0.00097337	3.4238	C	5	29/08/2020 18:10	40.3852		0	0	0	0	0	0	0	0	0	0	0	0	0	0
1001	3	4	9	2d 06:43:27.73000	0d 00:00:02.22000	0.0000006	0.00000201	0.0009733	3.4391	C	5	29/08/2020 18:10	40.3852		0	0	0	0	0	0	0	0	0	0	0	0	0	0
1002	3	4	9	2d 06:43:27.99000	0d 00:00:02.48000	0.00000067	0.00000226	0.0009733	3.4542	C	5	29/08/2020 18:10	40.3852		0	0	0	0	0	0	0	0	0	0	0	0	0	0
1003	3	4	9	2d 06:43:28.25000	0d 00:00:02.74000	0.00000074	0.0000025	0.0009736	3.4687	C	5	29/08/2020 18:10	40.3852		0	0	0	0	0	0	0	0	0	0	0	0	0	0
1004	3	4	9	2d 06:43:28.53000	0d 00:00:03.02000	0.00000082	0.00000276	0.00097353	3.4832	C	5	29/08/2020 18:10	40.3852		0	0	0	0	0	0	0	0	0	0	0	0	0	0
1005	3	4	9	2d 06:43:28.82000	0d 00:00:03.31000	0.00000089	0.00000304	0.00097353	3.4972	C	5	29/08/2020 18:10	40.4009		0	0	0	0	0	0	0	0	0	0	0	0	0	0
1006	3	4	9	2d 06:43:29.13000	0d 00:00:03.62000	0.00000098	0.00000333	0.00097345	3.5111	C	5	29/08/2020 18:10	40.4009		0	0	0	0	0	0	0	0	0	0	0	0	0	0
1007	3	4	9	2d 06:43:29.46000	0d 00:00:03.95000	0.00000107	0.00000364	0.00097345	3.5245	C	5	29/08/2020 18:10	40.4009		0	0	0	0	0	0	0	0	0	0	0	0	0	0
1008	3	4	9	2d 06:43:29.81000	0d 00:00:04.30000	0.00000116	0.00000398	0.0009733	3.5377	C	5	29/08/2020 18:10	40.4009		0	0	0	0	0	0	0	0	0	0	0	0	0	0
1009	3	4	9	2d 06:43:30.19000	0d 00:00:04.68000	0.00000126	0.00000434	0.00097337	3.5505	C	5	29/08/2020 18:10	40.4009		0	0	0	0	0	0	0	0	0	0	0	0	0	0
1010	3	4	9	2d 06:43:30.61000	0d 00:00:05.10000	0.00000138	0.00000475	0.00097322	3.5627	C	5	29/08/2020 18:10	40.4009		0	0	0	0	0	0	0	0	0	0	0	0	0	0
1011	3	4	9	2d 06:43:31.08000	0d 00:00:05.57000	0.00000151	0.0000052	0.0009733	3.5747	C	5	29/08/2020 18:10	40.4009		0	0	0	0	0	0	0	0	0	0	0	0	0	0
1012	3	4	9	2d 06:43:31.62000	0d 00:00:06.11000	0.00000165	0.00000572	0.00097345	3.586	C	5	29/08/2020 18:10	40.4009		0	0	0	0	0	0	0	0	0	0	0	0	0	0
1013	3	4	9	2d 06:43:32.26000	0d 00:00:06.75000	0.00000182	0.00000634	0.0009733	3.5972	C	5	29/08/2020 18:10	40.4009		0	0	0	0	0	0	0	0	0	0	0	0	0	0
1014	3	4	9	2d 06:43:33.07000	0d 00:00:07.56000	0.00000204	0.00000713	0.00097337	3.6083	C	5	29/08/2020 18:10	40.4009		0	0	0	0	0	0	0	0	0	0	0	0	0	0
1015	3	4	9	2d 06:43:34.17000	0d 00:00:08.66000	0.00000234	0.00000821	0.00097368	3.6191	C	5	29/08/2020 18:10	40.4009		0	0	0	0	0	0	0	0	0	0	0	0	0	0
1016	3	4	9	2d 06:43:35.72000	0d 00:00:10.21000	0.00000276	0.00000973	0.00097314	3.6297	C	5	29/08/2020 18:10	40.4009		0	0	0	0	0	0	0	0	0	0	0	0	0	0
1017	3	4	9	2d 06:43:38.04000	0d 00:00:12.53000	0.00000339	0.00001201	0.00097322	3.6399	C	5	29/08/2020 18:10	40.4009		0	0	0	0	0	0	0	0	0	0	0	0	0	0
1018	3	4	9	2d 06:43:41.91000	0d 00:00:16.40000	0.00000443	0.00001582	0.00097314	3.6501	C	5	29/08/2020 18:10	40.3852		0	0	0	0	0	0	0	0	0	0	0	0	0	0
1019	3	4	9	2d 06:43:48.98000	0d 00:00:23.47000	0.00000635	0.00002281	0.00097322	3.6603	C	5	29/08/2020 18:10	40.4166		0	0	0	0	0	0	0	0	0	0	0	0	0	0
1020	3	4	9	2d 06:44:03.91000	0d 00:00:38.40000	0.00001038	0.00003761	0.00097322	3.6704	C	5	29/08/2020 18:10	40.3852		0	0	0	0	0	0	0	0	0	0	0	0	0	0
1021	3	4	9	2d 06:44:40.75000	0d 00:01:15.24000	0.00002034	0.00007423	0.00097345	3.6805	C	5	29/08/2020 18:11	40.2125		0	0	0	0	0	0	0	0	0	0	0	0	0	0
1022	3	4	9	2d 06:46:28.12000	0d 00:03:02.61000	0.00004937	0.00018124	0.00097353	3.6905	C	5	29/08/2020 18:13	40.2282		0	0	0	0	0	0	0	0	0	0	0	0	0	0
1023	3	4	9	2d 06:51:28.12000	0d 00:08:02.61000	0.00013048	0.00048105	0.00097345	3.6999	C	1	29/08/2020 18:18	40.4009		0	0	0	0	0	0	0	0	0	0	0	0	0	0
1024	3	4	9	2d 06:56:28.12000	0d 00:13:02.61000	0.0002116	0.00078133	0.0009733	3.7038	C	1	29/08/2020 18:23	40.2439		0	0	0	0	0	0	0	0	0	0	0	0	0	0
1025	3	4	9	2d 07:01:28.12000	0d 00:18:02.61000	0.00029271	0.00108192	0.00097345	3.7073	C	1	29/08/2020 18:28	40.2439		0	0	0	0	0	0	0	0	0	0	0	0	0	0
1026	3	4	9	2d 07:06:28.12000	0d 00:23:02.61000	0.00037382	0.00138277	0.00097345	3.7108	C	1	29/08/2020 18:33	40.2439		0	0	0	0	0	0	0	0	0	0	0	0	0	0
1027	3	4	9	2d 07:11:28.12000	0d 00:28:02.61000	0.00045493	0.00168391	0.0009733	3.7144	C	1	29/08/2020 18:38	40.2125		0	0	0	0	0	0	0	0	0	0	0	0	0	0
1028	3	4	9	2d 07:16:28.12000	0d 00:33:02.61000	0.00053604	0.00198533	0.00097337	3.7179	C	1	29/08/2020 18:43	40.3852		0	0	0	0	0	0	0	0	0	0	0	0	0	0
1029	3	4	9	2d 07:21:28.12000	0d 00:38:02.61000	0.00061716	0.00228707	0.0009736	3.7218	C	1	29/08/2020 18:48	40.1968		0	0	0	0	0	0	0	0	0	0	0	0	0	0
1030	3	4	9	2d 07:26:28.12000	0d 00:43:02.61000	0.00069827	0.00258912	0.00097353	3.7259	C	1	29/08/2020 18:53	40.2753		0	0	0	0	0	0	0	0	0	0	0	0	0	0
1031	3	4	9	2d 07:31:28.12000	0d 00:48:02.61000	0.00077938	0.00289153	0.0009736	3.7304	C	1	29/08/2020 18:58	40.2753		0	0	0	0	0	0	0	0	0	0	0	0	0	0
1032	3	4	9	2d 07:36:28.12000	0d 00:53:02.61000	0.00086049	0.00319432	0.0009733	3.7353	C	1	29/08/2020 19:03	40.3381		0	0	0	0	0	0	0	0	0	0	0	0	0	0
1033	3	4	9	2d 07:41:28.12000	0d 00:58:02.61000	0.0009416	0.00349748	0.0009733	3.74	C	1	29/08/2020 19:08	40.3852		0	0	0	0	0	0	0	0	0	0	0	0	0	0
1034	3	4	9	2d 07:46:28.12000	0d 01:03:02.61000	0.00102272	0.00380105	0.00097345	3.7452	C	1	29/08/2020 19:13	40.3695		0	0	0	0	0	0	0	0	0	0	0	0	0	0
1035	3	4	9	2d 07:51:28.12000	0d 01:08:02.61000	0.00110383	0.00410501	0.0009733	3.7498	C	1	29/08/2020 19:18	40.3695		0	0	0	0	0	0	0	0	0	0	0	0	0	0
1036	3	4	9	2d 07:56:28.12000	0d 01:13:02.61000	0.00118494	0.00440937	0.00097322	3.7545	C	1	29/08/2020 19:23	40.3538		0	0	0	0	0	0	0	0	0	0	0	0	0	0
1037	3	4	9	2d 08:01:28.12000	0d 01:18:02.61000	0.00126605	0.00471412	0.0009733	3.7595	C	1	29/08/2020 19:28	40.3538		0	0	0	0	0	0	0	0	0	0	0	0	0	0
1038	3	4	9	2d 08:06:28.12000	0d 01:23:02.61000	0.00134716	0.00501927	0.00097337	3.7642	C	1	29/08/2020 19:33	40.291		0	0	0	0	0	0	0	0	0	0	0	0	0	0
1039	3	4	9	2d 08:11:28.12000	0d 01:28:02.61000	0.00142827	0.00532481	0.0009733	3.7693	C	1	29/08/2020 19:38	40.3852		0	0	0	0	0	0	0	0	0	0	0	0	0	0
1040	3	4	9	2d 08:16:28.12000	0d 01:33:02.61000	0.00150939	0.00563074	0.0009733	3.7742	C	1	29/08/2020 19:43	40.3695		0	0	0	0	0	0	0	0	0	0	0	0	0	0
1041	3	4	9	2d 08:21:28.12000	0d 01:38:02.61000	0.0015905	0.00593707	0.00097337	3.779	C	1	29/08/2020 19:48	40.3852		0	0	0	0	0	0	0	0	0	0	0	0	0	0
1042	3	4	9	2d 08:26:28.12000	0d 01:43:02.61000	0.00167161	0.00624381	0.00097345	3.7844	C	1	29/08/2020 19:53	40.3852		0	0	0	0	0	0	0	0	0	0	0	0	0	0
1043	3	4	9	2d 08:31:28.12000	0d 01:48:02.61000	0.00175272	0.00655098	0.00097368	3.7897	C	1	29/08/2020 19:58	40.3852		0	0	0	0	0	0	0	0	0	0	0	0	0	0
1044	3	4	9	2d 08:36:28.12000	0d 01:53:02.61000	0.00183383	0.0068586	0.00097353	3.7952	C	1	29/08/2020 20:03	40.448		0	0	0	0	0	0	0	0	0	0	0	0	0	0
1045	3	4	9	2d 08:41:28.12000	0d 01:58:02.61000	0.00191495	0.0071667	0.00097337	3.8013	C	1	29/08/2020 20:08	40.3538		0	0	0	0	0	0	0	0	0	0	0	0	0	0
1046	3	4	9	2d 08:46:28.12000	0d 02:03:02.61000	0.00199606	0.0074753	0.0009733	3.8079	C	1	29/08/2020 20:13	40.3538		0	0	0	0	0	0	0	0	0	0	0	0	0	0
1047	3	4	9	2d 08:51:28.12000	0d 02:08:02.61000	0.00207717	0.00778447	0.00097337	3.8152	C	1	29/08/2020 20:18	40.3538		0	0	0	0	0	0	0	0	0	0	0	0	0	0
1048	3	4	9	2d 08:56:28.12000	0d 02:13:02.61000	0.00215828	0.00809425	0.00097337	3.8231	C	1	29/08/2020 20:23	40.3538		0	0	0	0	0	0	0	0	0	0	0	0	0	0
1049	3	4	9	2d 09:01:28.12000	0d 02:18:02.61000	0.00223939	0.00840471	0.00097368	3.8318	C	1	29/08/2020 20:28	40.4166		0	0	0	0	0	0	0	0	0	0	0	0	0	0
1050	3	4	9	2d 09:06:28.12000	0d 02:23:02.61000	0.00232051	0.00871593	0.00097337	3.8418	C	1	29/08/2020 20:33	40.3381		0	0	0	0	0	0	0	0	0	0	0	0	0	0
1051	3	4	9	2d 09:11:06.19000	0d 02:27:40.68000	0.00239569	0.00900514	0.00097322	3.8518	C	5	29/08/2020 20:37	40.3067		0	0	0	0	0	0	0	0	0	0	0	0	0	0
1052	3	4	9	2d 09:15:22.90000	0d 02:31:57.39000	0.0024651	0.00927284	0.00097322	3.8621	C	5	29/08/2020 20:41	40.3852		0	0	0	0	0	0	0	0	0	0	0	0	0	0
1053	3	4	9	2d 09:19:24.58000	0d 02:35:59.07000	0.00253044	0.00952552	0.00097353	3.8721	C	5	29/08/2020 20:45	40.2439		0	0	0	0	0	0	0	0	0	0	0	0	0	0
1054	3	4	9	2d 09:23:07.55000	0d 02:39:42.04000	0.00259072	0.00975924	0.00097337	3.8824	C	5	29/08/2020 20:49	40.291		0	0	0	0	0	0	0	0	0	0	0	0	0	0
1055	3	4	9	2d 09:26:47.59000	0d 02:43:22.08000	0.00265022	0.00999051	0.0009733	3.8924	C	5	29/08/2020 20:53	40.4009		0	0	0	0	0	0	0	0	0	0	0	0	0	0
1056	3	4	9	2d 09:30:11.32000	0d 02:46:45.81000	0.0027053	0.0102052	0.00097322	3.9026	C	5	29/08/2020 20:56	40.3852		0	0	0	0	0	0	0	0	0	0	0	0	0	0
1057	3	4	9	2d 09:33:31.37000	0d 02:50:05.86000	0.00275939	0.0104165	0.00097345	3.9127	C	5	29/08/2020 21:00	40.3224		0	0	0	0	0	0	0	0	0	0	0	0	0	0
1058	3	4	9	2d 09:36:40.47000	0d 02:53:14.96000	0.00281052	0.0106169	0.00097337	3.9228	C	5	29/08/2020 21:03	40.291		0	0	0	0	0	0	0	0	0	0	0	0	0	0
1059	3	4	9	2d 09:39:45.25000	0d 02:56:19.74000	0.00286048	0.0108131	0.00097322	3.9329	C	5	29/08/2020 21:06	40.2439		0	0	0	0	0	0	0	0	0	0	0	0	0	0
1060	3	4	9	2d 09:42:48.86000	0d 02:59:23.35000	0.00291012	0.0110086	0.0009733	3.9431	C	5	29/08/2020 21:09	40.2596		0	0	0	0	0	0	0	0	0	0	0	0	0	0
1061	3	4	9	2d 09:45:51.33000	0d 03:02:25.82000	0.00295945	0.0112033	0.00097337	3.9532	C	5	29/08/2020 21:12	40.3381		0	0	0	0	0	0	0	0	0	0	0	0	0	0
1062	3	4	9	2d 09:48:46.61000	0d 03:05:21.10000	0.00300685	0.0113909	0.00097345	3.9632	C	5	29/08/2020 21:15	40.3381		0	0	0	0	0	0	0	0	0	0	0	0	0	0
1063	3	4	9	2d 09:51:41.57000	0d 03:08:16.06000	0.00305415	0.0115786	0.0009733	3.9733	C	5	29/08/2020 21:18	40.291		0	0	0	0	0	0	0	0	0	0	0	0	0	0
1064	3	4	9	2d 09:54:33.02000	0d 03:11:07.51000	0.0031005	0.0117631	0.00097314	3.9834	C	5	29/08/2020 21:21	40.4166		0	0	0	0	0	0	0	0	0	0	0	0	0	0
1065	3	4	9	2d 09:57:26.07000	0d 03:14:00.56000	0.00314729	0.0119497	0.00097314	3.9934	C	5	29/08/2020 21:23	40.3695		0	0	0	0	0	0	0	0	0	0	0	0	0	0
1066	3	4	9	2d 10:00:15.00000	0d 03:16:49.49000	0.00319297	0.0121323	0.0009733	4.0035	C	5	29/08/2020 21:26	40.3381		0	0	0	0	0	0	0	0	0	0	0	0	0	0
1067	3	4	9	2d 10:03:03.35000	0d 03:19:37.84000	0.00323848	0.0123147	0.00097314	4.0136	C	5	29/08/2020 21:29	40.4009		0	0	0	0	0	0	0	0	0	0	0	0	0	0
1068	3	4	9	2d 10:05:49.90000	0d 03:22:24.39000	0.00328352	0.0124957	0.00097314	4.0237	C	5	29/08/2020 21:32	40.3852		0	0	0	0	0	0	0	0	0	0	0	0	0	0
1069	3	4	9	2d 10:08:34.21000	0d 03:25:08.70000	0.00332794	0.0126747	0.00097337	4.0339	C	5	29/08/2020 21:35	40.3224		0	0	0	0	0	0	0	0	0	0	0	0	0	0
1070	3	4	9	2d 10:11:20.37000	0d 03:27:54.86000	0.00337287	0.0128561	0.00097345	4.0441	C	5	29/08/2020 21:37	40.4323		0	0	0	0	0	0	0	0	0	0	0	0	0	0
1071	3	4	9	2d 10:14:06.80000	0d 03:30:41.29000	0.00341786	0.0130383	0.00097322	4.0542	C	5	29/08/2020 21:40	40.4009		0	0	0	0	0	0	0	0	0	0	0	0	0	0
1072	3	4	9	2d 10:16:45.56000	0d 03:33:20.05000	0.00346079	0.0132126	0.00097337	4.0642	C	5	29/08/2020 21:43	40.2596		0	0	0	0	0	0	0	0	0	0	0	0	0	0
1073	3	4	9	2d 10:19:21.20000	0d 03:35:55.69000	0.00350287	0.0133838	0.0009733	4.0743	C	5	29/08/2020 21:45	40.4009		0	0	0	0	0	0	0	0	0	0	0	0	0	0
1074	3	4	9	2d 10:21:57.88000	0d 03:38:32.37000	0.00354523	0.0135566	0.00097337	4.0844	C	5	29/08/2020 21:48	40.291		0	0	0	0	0	0	0	0	0	0	0	0	0	0
1075	3	4	9	2d 10:24:31.48000	0d 03:41:05.97000	0.00358676	0.0137264	0.0009733	4.0946	C	5	29/08/2020 21:51	40.3852		0	0	0	0	0	0	0	0	0	0	0	0	0	0
1076	3	4	9	2d 10:27:05.57000	0d 03:43:40.06000	0.00362842	0.0138972	0.00097353	4.1047	C	5	29/08/2020 21:53	40.3381		0	0	0	0	0	0	0	0	0	0	0	0	0	0
1077	3	4	9	2d 10:29:35.30000	0d 03:46:09.79000	0.0036689	0.0140636	0.00097353	4.1147	C	5	29/08/2020 21:56	40.4323		0	0	0	0	0	0	0	0	0	0	0	0	0	0
1078	3	4	9	2d 10:32:02.46000	0d 03:48:36.95000	0.00370869	0.0142275	0.0009733	4.1248	C	5	29/08/2020 21:58	40.2753		0	0	0	0	0	0	0	0	0	0	0	0	0	0
1079	3	4	9	2d 10:34:27.10000	0d 03:51:01.59000	0.0037478	0.014389	0.00097314	4.1349	C	5	29/08/2020 22:00	40.4166		0	0	0	0	0	0	0	0	0	0	0	0	0	0
1080	3	4	9	2d 10:36:53.18000	0d 03:53:27.67000	0.0037873	0.0145525	0.00097337	4.1451	C	5	29/08/2020 22:03	40.448		0	0	0	0	0	0	0	0	0	0	0	0	0	0
1081	3	4	9	2d 10:39:17.78000	0d 03:55:52.27000	0.00382639	0.0147148	0.00097322	4.1553	C	5	29/08/2020 22:05	40.3852		0	0	0	0	0	0	0	0	0	0	0	0	0	0
1082	3	4	9	2d 10:41:39.87000	0d 03:58:14.36000	0.00386481	0.0148746	0.00097322	4.1656	C	5	29/08/2020 22:08	40.3067		0	0	0	0	0	0	0	0	0	0	0	0	0	0
1083	3	4	9	2d 10:44:01.16000	0d 04:00:35.65000	0.00390301	0.0150339	0.0009733	4.1756	C	5	29/08/2020 22:10	40.3852		0	0	0	0	0	0	0	0	0	0	0	0	0	0
1084	3	4	9	2d 10:46:19.73000	0d 04:02:54.22000	0.00394048	0.0151905	0.00097337	4.1857	C	5	29/08/2020 22:12	40.4637		0	0	0	0	0	0	0	0	0	0	0	0	0	0
1085	3	4	9	2d 10:48:37.16000	0d 04:05:11.65000	0.00397763	0.0153463	0.00097337	4.1958	C	5	29/08/2020 22:15	40.2439		0	0	0	0	0	0	0	0	0	0	0	0	0	0
1086	3	4	9	2d 10:49:32.47000	0d 04:06:06.96000	0.00399259	0.015409	0.00097337	4.2	C	133	29/08/2020 22:16	40.3852		0	0	0	0	0	0	0	0	0	0	0	0	0	0
1087	3	4	10	2d 10:49:32.48000	0d 00:00:00.01000	0.00399259	0.015409	0.00100984	4.2005	C	0	29/08/2020 22:16	40.3852		0	0	0	0	0	0	0	0	0	0	0	0	0	0
1088	3	4	10	2d 10:49:52.51000	0d 00:00:20.04000	0.0039979	0.0154314	0.00090982	4.2	C	4	29/08/2020 22:16	40.4166		0	0	0	0	0	0	0	0	0	0	0	0	0	0
1089	3	4	10	2d 10:50:21.21000	0d 00:00:48.74000	0.00400474	0.0154601	0.0008098	4.2002	C	4	29/08/2020 22:16	40.2753		0	0	0	0	0	0	0	0	0	0	0	0	0	0
1090	3	4	10	2d 10:50:55.06000	0d 00:01:22.59000	0.00401187	0.01549	0.0007097	4.2002	C	4	29/08/2020 22:17	40.3538		0	0	0	0	0	0	0	0	0	0	0	0	0	0
1091	3	4	10	2d 10:51:34.60000	0d 00:02:02.13000	0.00401911	0.0155204	0.0006096	4.2002	C	4	29/08/2020 22:18	40.4166		0	0	0	0	0	0	0	0	0	0	0	0	0	0
1092	3	4	10	2d 10:52:23.45000	0d 00:02:50.98000	0.00402669	0.0155523	0.00050958	4.2	C	4	29/08/2020 22:18	40.3381		0	0	0	0	0	0	0	0	0	0	0	0	0	0
1093	3	4	10	2d 10:53:24.10000	0d 00:03:51.63000	0.0040344	0.0155847	0.00040948	4.2002	C	4	29/08/2020 22:19	40.4166		0	0	0	0	0	0	0	0	0	0	0	0	0	0
1094	3	4	10	2d 10:54:44.16000	0d 00:05:11.69000	0.00404236	0.0156181	0.00030938	4.2	C	4	29/08/2020 22:21	40.4637		0	0	0	0	0	0	0	0	0	0	0	0	0	0
1095	3	4	10	2d 10:56:47.10000	0d 00:07:14.63000	0.00405109	0.0156548	0.00020912	4.2002	C	4	29/08/2020 22:23	40.3695		0	0	0	0	0	0	0	0	0	0	0	0	0	0
1096	3	4	10	2d 11:00:26.97000	0d 00:10:54.50000	0.00406042	0.0156939	0.0001091	4.2	C	4	29/08/2020 22:26	40.2282		0	0	0	0	0	0	0	0	0	0	0	0	0	0
1097	3	4	10	2d 11:01:09.88000	0d 00:11:37.41000	0.00406166	0.0156991	0.00009735	4.2002	C	132	29/08/2020 22:27	40.3852		0	0	0	0	0	0	0	0	0	0	0	0	0	0
1098	3	4	11	2d 11:01:09.89000	0d 00:00:00.01000	0	0	0	4.1985	R	0	29/08/2020 22:27	40.3852		0	0	0	0	0	0	0	0	0	0	0	0	0	0
1099	3	4	11	2d 11:01:11.89000	0d 00:00:02.01000	0	0	0	4.1984	R	1	29/08/2020 22:27	40.3852		0	0	0	0	0	0	0	0	0	0	0	0	0	0
1100	3	4	11	2d 11:01:13.89000	0d 00:00:04.01000	0	0	0	4.1984	R	1	29/08/2020 22:27	40.3695		0	0	0	0	0	0	0	0	0	0	0	0	0	0
1101	3	4	11	2d 11:01:15.89000	0d 00:00:06.01000	0	0	0	4.1982	R	1	29/08/2020 22:27	40.3695		0	0	0	0	0	0	0	0	0	0	0	0	0	0
1102	3	4	11	2d 11:01:17.89000	0d 00:00:08.01000	0	0	0	4.1981	R	1	29/08/2020 22:27	40.3695		0	0	0	0	0	0	0	0	0	0	0	0	0	0
1103	3	4	11	2d 11:01:19.88000	0d 00:00:10.00000	0	0	0	4.1982	R	129	29/08/2020 22:27	40.3852		0	0	0	0	0	0	0	0	0	0	0	0	0	0
1104	3	4	12	2d 11:01:19.92000	0d 00:00:00.04000	0.00000001	0.00000004	0.00097429	4.1855	D	0	29/08/2020 22:27	40.3852		0	0	0	0	0	0	0	0	0	0	0	0	0	0
1105	3	4	12	2d 11:02:02.65000	0d 00:00:42.77000	0.00001156	0.00004832	0.0009733	4.1755	D	5	29/08/2020 22:28	40.4323		0	0	0	0	0	0	0	0	0	0	0	0	0	0
1106	3	4	12	2d 11:03:53.93000	0d 00:02:34.05000	0.00004165	0.0001738	0.00097314	4.1654	D	5	29/08/2020 22:30	40.291		0	0	0	0	0	0	0	0	0	0	0	0	0	0
1107	3	4	12	2d 11:05:57.23000	0d 00:04:37.35000	0.00007499	0.00031249	0.00097322	4.1553	D	5	29/08/2020 22:32	40.3695		0	0	0	0	0	0	0	0	0	0	0	0	0	0
1108	3	4	12	2d 11:08:04.29000	0d 00:06:44.41000	0.00010934	0.00045508	0.00097353	4.1453	D	5	29/08/2020 22:34	40.3852		0	0	0	0	0	0	0	0	0	0	0	0	0	0
1109	3	4	12	2d 11:10:17.09000	0d 00:08:57.21000	0.00014525	0.00060374	0.00097322	4.135	D	5	29/08/2020 22:36	40.3695		0	0	0	0	0	0	0	0	0	0	0	0	0	0
1110	3	4	12	2d 11:12:31.98000	0d 00:11:12.10000	0.00018172	0.00075437	0.00097322	4.125	D	5	29/08/2020 22:39	40.291		0	0	0	0	0	0	0	0	0	0	0	0	0	0
1111	3	4	12	2d 11:14:44.52000	0d 00:13:24.64000	0.00021755	0.00090201	0.0009733	4.1149	D	5	29/08/2020 22:41	40.4166		0	0	0	0	0	0	0	0	0	0	0	0	0	0
1112	3	4	12	2d 11:17:02.97000	0d 00:15:43.09000	0.00025499	0.00105587	0.00097353	4.1048	D	5	29/08/2020 22:43	40.2596		0	0	0	0	0	0	0	0	0	0	0	0	0	0
1113	3	4	12	2d 11:19:21.56000	0d 00:18:01.68000	0.00029246	0.0012095	0.0009733	4.0946	D	5	29/08/2020 22:45	40.4009		0	0	0	0	0	0	0	0	0	0	0	0	0	0
1114	3	4	12	2d 11:21:44.96000	0d 00:20:25.08000	0.00033123	0.00136806	0.0009733	4.0845	D	5	29/08/2020 22:48	40.3695		0	0	0	0	0	0	0	0	0	0	0	0	0	0
1115	3	4	12	2d 11:24:09.12000	0d 00:22:49.24000	0.00037021	0.00152707	0.00097337	4.0745	D	5	29/08/2020 22:50	40.2753		0	0	0	0	0	0	0	0	0	0	0	0	0	0
1116	3	4	12	2d 11:26:33.89000	0d 00:25:14.01000	0.00040935	0.00168636	0.00097337	4.0644	D	5	29/08/2020 22:53	40.3695		0	0	0	0	0	0	0	0	0	0	0	0	0	0
1117	3	4	12	2d 11:28:59.66000	0d 00:27:39.78000	0.00044876	0.00184636	0.0009733	4.0543	D	5	29/08/2020 22:55	40.2596		0	0	0	0	0	0	0	0	0	0	0	0	0	0
1118	3	4	12	2d 11:31:30.07000	0d 00:30:10.19000	0.00048943	0.00201103	0.00097353	4.0443	D	5	29/08/2020 22:58	40.4323		0	0	0	0	0	0	0	0	0	0	0	0	0	0
1119	3	4	12	2d 11:34:00.87000	0d 00:32:40.99000	0.0005302	0.00217573	0.00097314	4.034	D	5	29/08/2020 23:00	40.2439		0	0	0	0	0	0	0	0	0	0	0	0	0	0
1120	3	4	12	2d 11:36:38.04000	0d 00:35:18.16000	0.00057269	0.00234695	0.00097314	4.024	D	5	29/08/2020 23:03	40.3852		0	0	0	0	0	0	0	0	0	0	0	0	0	0
1121	3	4	12	2d 11:39:14.03000	0d 00:37:54.15000	0.00061487	0.00251645	0.00097337	4.0139	D	5	29/08/2020 23:05	40.4166		0	0	0	0	0	0	0	0	0	0	0	0	0	0
1122	3	4	12	2d 11:41:52.90000	0d 00:40:33.02000	0.00065782	0.00268865	0.00097337	4.0038	D	5	29/08/2020 23:08	40.4166		0	0	0	0	0	0	0	0	0	0	0	0	0	0
1123	3	4	12	2d 11:44:31.48000	0d 00:43:11.60000	0.0007007	0.00286011	0.0009733	3.9937	D	5	29/08/2020 23:11	40.3381		0	0	0	0	0	0	0	0	0	0	0	0	0	0
1124	3	4	12	2d 11:47:13.37000	0d 00:45:53.49000	0.00074447	0.0030347	0.0009733	3.9837	D	5	29/08/2020 23:13	40.448		0	0	0	0	0	0	0	0	0	0	0	0	0	0
1125	3	4	12	2d 11:49:54.26000	0d 00:48:34.38000	0.00078797	0.00320778	0.00097337	3.9736	D	5	29/08/2020 23:16	40.3852		0	0	0	0	0	0	0	0	0	0	0	0	0	0
1126	3	4	12	2d 11:52:40.65000	0d 00:51:20.77000	0.00083296	0.00338633	0.00097345	3.9635	D	5	29/08/2020 23:19	40.2753		0	0	0	0	0	0	0	0	0	0	0	0	0	0
1127	3	4	12	2d 11:55:25.29000	0d 00:54:05.41000	0.00087747	0.00356254	0.00097337	3.9535	D	5	29/08/2020 23:21	40.4166		0	0	0	0	0	0	0	0	0	0	0	0	0	0
1128	3	4	12	2d 11:58:10.77000	0d 00:56:50.89000	0.00092221	0.0037392	0.00097337	3.9434	D	5	29/08/2020 23:24	40.4009		0	0	0	0	0	0	0	0	0	0	0	0	0	0
1129	3	4	12	2d 12:00:56.60000	0d 00:59:36.72000	0.00096705	0.00391579	0.00097345	3.9333	D	5	29/08/2020 23:27	40.2439		0	0	0	0	0	0	0	0	0	0	0	0	0	0
1130	3	4	12	2d 12:03:46.04000	0d 01:02:26.16000	0.00101286	0.00409577	0.0009733	3.9232	D	5	29/08/2020 23:30	40.4166		0	0	0	0	0	0	0	0	0	0	0	0	0	0
1131	3	4	12	2d 12:06:38.58000	0d 01:05:18.70000	0.00105951	0.00427856	0.00097345	3.9132	D	5	29/08/2020 23:33	40.4009		0	0	0	0	0	0	0	0	0	0	0	0	0	0
1132	3	4	12	2d 12:09:32.05000	0d 01:08:12.17000	0.00110641	0.00446187	0.0009733	3.9031	D	5	29/08/2020 23:36	40.3067		0	0	0	0	0	0	0	0	0	0	0	0	0	0
1133	3	4	12	2d 12:12:26.99000	0d 01:11:07.11000	0.00115371	0.00464625	0.00097337	3.893	D	5	29/08/2020 23:39	40.4323		0	0	0	0	0	0	0	0	0	0	0	0	0	0
1134	3	4	12	2d 12:15:23.97000	0d 01:14:04.09000	0.00120156	0.0048323	0.00097322	3.8828	D	5	29/08/2020 23:41	40.4166		0	0	0	0	0	0	0	0	0	0	0	0	0	0
1135	3	4	12	2d 12:18:28.75000	0d 01:17:08.87000	0.00125152	0.00502604	0.00097337	3.8727	D	5	29/08/2020 23:45	40.3538		0	0	0	0	0	0	0	0	0	0	0	0	0	0
1136	3	4	12	2d 12:21:34.27000	0d 01:20:14.39000	0.00130168	0.00522005	0.00097337	3.8627	D	5	29/08/2020 23:48	40.4323		0	0	0	0	0	0	0	0	0	0	0	0	0	0
1137	3	4	12	2d 12:24:46.66000	0d 01:23:26.78000	0.0013537	0.00542072	0.0009733	3.8526	D	5	29/08/2020 23:51	40.291		0	0	0	0	0	0	0	0	0	0	0	0	0	0
1138	3	4	12	2d 12:28:04.27000	0d 01:26:44.39000	0.00140713	0.00562629	0.00097345	3.8425	D	5	29/08/2020 23:54	40.291		0	0	0	0	0	0	0	0	0	0	0	0	0	0
1139	3	4	12	2d 12:31:28.85000	0d 01:30:08.97000	0.00146244	0.00583856	0.00097337	3.8325	D	5	29/08/2020 23:58	40.291		0	0	0	0	0	0	0	0	0	0	0	0	0	0
1140	3	4	12	2d 12:35:05.49000	0d 01:33:45.61000	0.00152101	0.00606276	0.0009733	3.8224	D	5	30/08/2020 00:01	40.3695		0	0	0	0	0	0	0	0	0	0	0	0	0	0
1141	3	4	12	2d 12:38:50.06000	0d 01:37:30.18000	0.00158173	0.00629455	0.0009733	3.8123	D	5	30/08/2020 00:05	40.4794		0	0	0	0	0	0	0	0	0	0	0	0	0	0
1142	3	4	12	2d 12:42:57.07000	0d 01:41:37.19000	0.00164852	0.00654883	0.00097337	3.8022	D	5	30/08/2020 00:09	40.291		0	0	0	0	0	0	0	0	0	0	0	0	0	0
1143	3	4	12	2d 12:47:16.77000	0d 01:45:56.89000	0.00171873	0.00681546	0.00097337	3.7922	D	5	30/08/2020 00:13	40.4637		0	0	0	0	0	0	0	0	0	0	0	0	0	0
1144	3	4	12	2d 12:52:02.38000	0d 01:50:42.50000	0.00179595	0.00710791	0.0009733	3.7821	D	5	30/08/2020 00:18	40.3381		0	0	0	0	0	0	0	0	0	0	0	0	0	0
1145	3	4	12	2d 12:57:02.38000	0d 01:55:42.50000	0.00187706	0.00741429	0.00097337	3.7722	D	1	30/08/2020 00:23	40.3538		0	0	0	0	0	0	0	0	0	0	0	0	0	0
1146	3	4	12	2d 13:02:02.38000	0d 02:00:42.50000	0.00195818	0.00771991	0.0009733	3.7636	D	1	30/08/2020 00:28	40.291		0	0	0	0	0	0	0	0	0	0	0	0	0	0
1147	3	4	12	2d 13:07:02.38000	0d 02:05:42.50000	0.00203929	0.00802485	0.00097345	3.7554	D	1	30/08/2020 00:33	40.4166		0	0	0	0	0	0	0	0	0	0	0	0	0	0
1148	3	4	12	2d 13:12:02.38000	0d 02:10:42.50000	0.0021204	0.00832913	0.00097314	3.7476	D	1	30/08/2020 00:38	40.3538		0	0	0	0	0	0	0	0	0	0	0	0	0	0
1149	3	4	12	2d 13:17:02.38000	0d 02:15:42.50000	0.00220151	0.00863282	0.00097314	3.7403	D	1	30/08/2020 00:43	40.3852		0	0	0	0	0	0	0	0	0	0	0	0	0	0
1150	3	4	12	2d 13:22:02.38000	0d 02:20:42.50000	0.00228262	0.00893593	0.00097337	3.7336	D	1	30/08/2020 00:48	40.3852		0	0	0	0	0	0	0	0	0	0	0	0	0	0
1151	3	4	12	2d 13:27:02.38000	0d 02:25:42.50000	0.00236374	0.00923851	0.0009736	3.7269	D	1	30/08/2020 00:53	40.3381		0	0	0	0	0	0	0	0	0	0	0	0	0	0
1152	3	4	12	2d 13:32:02.38000	0d 02:30:42.50000	0.00244485	0.00954056	0.00097314	3.7208	D	1	30/08/2020 00:58	40.4637		0	0	0	0	0	0	0	0	0	0	0	0	0	0
1153	3	4	12	2d 13:37:02.38000	0d 02:35:42.50000	0.00252596	0.00984208	0.0009733	3.714	D	1	30/08/2020 01:03	40.3067		0	0	0	0	0	0	0	0	0	0	0	0	0	0
1154	3	4	12	2d 13:42:02.38000	0d 02:40:42.50000	0.00260707	0.0101431	0.00097322	3.7078	D	1	30/08/2020 01:08	40.3381		0	0	0	0	0	0	0	0	0	0	0	0	0	0
1155	3	4	12	2d 13:47:02.38000	0d 02:45:42.50000	0.00268818	0.0104436	0.00097345	3.7012	D	1	30/08/2020 01:13	40.3067		0	0	0	0	0	0	0	0	0	0	0	0	0	0
1156	3	4	12	2d 13:52:02.38000	0d 02:50:42.50000	0.0027693	0.0107435	0.00097322	3.6945	D	1	30/08/2020 01:18	40.2753		0	0	0	0	0	0	0	0	0	0	0	0	0	0
1157	3	4	12	2d 13:57:02.38000	0d 02:55:42.50000	0.00285041	0.0110429	0.00097337	3.6878	D	1	30/08/2020 01:23	40.4794		0	0	0	0	0	0	0	0	0	0	0	0	0	0
1158	3	4	12	2d 14:02:02.38000	0d 03:00:42.50000	0.00293152	0.0113418	0.00097345	3.6808	D	1	30/08/2020 01:28	40.3224		0	0	0	0	0	0	0	0	0	0	0	0	0	0
1159	3	4	12	2d 14:07:02.38000	0d 03:05:42.50000	0.00301263	0.01164	0.00097345	3.673	D	1	30/08/2020 01:33	40.3538		0	0	0	0	0	0	0	0	0	0	0	0	0	0
1160	3	4	12	2d 14:12:02.38000	0d 03:10:42.50000	0.00309374	0.0119376	0.00097345	3.6649	D	1	30/08/2020 01:38	40.3381		0	0	0	0	0	0	0	0	0	0	0	0	0	0
1161	3	4	12	2d 14:17:02.38000	0d 03:15:42.50000	0.00317485	0.0122346	0.00097337	3.6567	D	1	30/08/2020 01:43	40.3695		0	0	0	0	0	0	0	0	0	0	0	0	0	0
1162	3	4	12	2d 14:22:02.38000	0d 03:20:42.50000	0.00325597	0.0125308	0.00097314	3.6472	D	1	30/08/2020 01:48	40.4637		0	0	0	0	0	0	0	0	0	0	0	0	0	0
1163	3	4	12	2d 14:26:59.03000	0d 03:25:39.15000	0.00333617	0.0128229	0.00097322	3.6371	D	5	30/08/2020 01:53	40.448		0	0	0	0	0	0	0	0	0	0	0	0	0	0
1164	3	4	12	2d 14:31:34.83000	0d 03:30:14.95000	0.00341074	0.0130938	0.00097353	3.6271	D	5	30/08/2020 01:58	40.4323		0	0	0	0	0	0	0	0	0	0	0	0	0	0
1165	3	4	12	2d 14:35:36.42000	0d 03:34:16.54000	0.00347606	0.0133304	0.00097322	3.617	D	5	30/08/2020 02:02	40.3381		0	0	0	0	0	0	0	0	0	0	0	0	0	0
1166	3	4	12	2d 14:39:10.66000	0d 03:37:50.78000	0.00353399	0.0135396	0.00097337	3.6068	D	5	30/08/2020 02:05	40.448		0	0	0	0	0	0	0	0	0	0	0	0	0	0
1167	3	4	12	2d 14:42:16.11000	0d 03:40:56.23000	0.00358413	0.0137203	0.00097337	3.5967	D	5	30/08/2020 02:08	40.4323		0	0	0	0	0	0	0	0	0	0	0	0	0	0
1168	3	4	12	2d 14:44:52.03000	0d 03:43:32.15000	0.00362628	0.0138717	0.00097353	3.5866	D	5	30/08/2020 02:11	40.3538		0	0	0	0	0	0	0	0	0	0	0	0	0	0
1169	3	4	12	2d 14:47:07.95000	0d 03:45:48.07000	0.00366303	0.0140033	0.00097322	3.5766	D	5	30/08/2020 02:13	40.4009		0	0	0	0	0	0	0	0	0	0	0	0	0	0
1170	3	4	12	2d 14:49:02.15000	0d 03:47:42.27000	0.00369391	0.0141136	0.00097337	3.5665	D	5	30/08/2020 02:15	40.291		0	0	0	0	0	0	0	0	0	0	0	0	0	0
1171	3	4	12	2d 14:50:40.84000	0d 03:49:20.96000	0.00372059	0.0142086	0.0009733	3.5564	D	5	30/08/2020 02:17	40.4166		0	0	0	0	0	0	0	0	0	0	0	0	0	0
1172	3	4	12	2d 14:52:06.67000	0d 03:50:46.79000	0.0037438	0.0142911	0.0009733	3.5463	D	5	30/08/2020 02:18	40.448		0	0	0	0	0	0	0	0	0	0	0	0	0	0
1173	3	4	12	2d 14:53:19.56000	0d 03:51:59.68000	0.00376351	0.0143609	0.00097314	3.5363	D	5	30/08/2020 02:19	40.3852		0	0	0	0	0	0	0	0	0	0	0	0	0	0
1174	3	4	12	2d 14:54:16.63000	0d 03:52:56.75000	0.00377894	0.0144154	0.0009733	3.5261	D	5	30/08/2020 02:20	40.2596		0	0	0	0	0	0	0	0	0	0	0	0	0	0
1175	3	4	12	2d 14:55:13.38000	0d 03:53:53.50000	0.00379428	0.0144694	0.00097345	3.516	D	5	30/08/2020 02:21	40.3695		0	0	0	0	0	0	0	0	0	0	0	0	0	0
1176	3	4	12	2d 14:56:00.20000	0d 03:54:40.32000	0.00380694	0.0145138	0.00097337	3.5059	D	5	30/08/2020 02:22	40.3067		0	0	0	0	0	0	0	0	0	0	0	0	0	0
1177	3	4	12	2d 14:56:38.37000	0d 03:55:18.49000	0.00381726	0.01455	0.0009733	3.4958	D	5	30/08/2020 02:23	40.3695		0	0	0	0	0	0	0	0	0	0	0	0	0	0
1178	3	4	12	2d 14:57:14.57000	0d 03:55:54.69000	0.00382705	0.0145841	0.00097337	3.4858	D	5	30/08/2020 02:23	40.4166		0	0	0	0	0	0	0	0	0	0	0	0	0	0
1179	3	4	12	2d 14:57:48.01000	0d 03:56:28.13000	0.00383609	0.0146156	0.00097322	3.4757	D	5	30/08/2020 02:24	40.291		0	0	0	0	0	0	0	0	0	0	0	0	0	0
1180	3	4	12	2d 14:58:18.87000	0d 03:56:58.99000	0.00384443	0.0146446	0.00097337	3.4656	D	5	30/08/2020 02:24	40.3538		0	0	0	0	0	0	0	0	0	0	0	0	0	0
1181	3	4	12	2d 14:58:45.84000	0d 03:57:25.96000	0.00385172	0.0146698	0.00097314	3.4556	D	5	30/08/2020 02:25	40.4009		0	0	0	0	0	0	0	0	0	0	0	0	0	0
1182	3	4	12	2d 14:59:09.58000	0d 03:57:49.70000	0.00385814	0.0146919	0.0009733	3.4455	D	5	30/08/2020 02:25	40.4323		0	0	0	0	0	0	0	0	0	0	0	0	0	0
1183	3	4	12	2d 14:59:32.00000	0d 03:58:12.12000	0.0038642	0.0147128	0.0009733	3.4354	D	5	30/08/2020 02:26	40.448		0	0	0	0	0	0	0	0	0	0	0	0	0	0
1184	3	4	12	2d 14:59:53.33000	0d 03:58:33.45000	0.00386997	0.0147326	0.00097345	3.4253	D	5	30/08/2020 02:26	40.448		0	0	0	0	0	0	0	0	0	0	0	0	0	0
1185	3	4	12	2d 15:00:14.12000	0d 03:58:54.24000	0.00387559	0.0147518	0.00097345	3.4153	D	5	30/08/2020 02:26	40.4323		0	0	0	0	0	0	0	0	0	0	0	0	0	0
1186	3	4	12	2d 15:00:31.91000	0d 03:59:12.03000	0.0038804	0.0147682	0.00097337	3.4049	D	5	30/08/2020 02:27	40.4323		0	0	0	0	0	0	0	0	0	0	0	0	0	0
1187	3	4	12	2d 15:00:51.27000	0d 03:59:31.39000	0.00388564	0.014786	0.00097353	3.3948	D	5	30/08/2020 02:27	40.3224		0	0	0	0	0	0	0	0	0	0	0	0	0	0
1188	3	4	12	2d 15:01:08.94000	0d 03:59:49.06000	0.00389041	0.0148022	0.00097322	3.3846	D	5	30/08/2020 02:27	40.3067		0	0	0	0	0	0	0	0	0	0	0	0	0	0
1189	3	4	12	2d 15:01:25.05000	0d 04:00:05.17000	0.00389477	0.0148169	0.0009733	3.3744	D	5	30/08/2020 02:27	40.3538		0	0	0	0	0	0	0	0	0	0	0	0	0	0
1190	3	4	12	2d 15:01:43.06000	0d 04:00:23.18000	0.00389964	0.0148333	0.00097353	3.3643	D	5	30/08/2020 02:28	40.3852		0	0	0	0	0	0	0	0	0	0	0	0	0	0
1191	3	4	12	2d 15:02:01.47000	0d 04:00:41.59000	0.00390462	0.0148501	0.00097322	3.3541	D	5	30/08/2020 02:28	40.4166		0	0	0	0	0	0	0	0	0	0	0	0	0	0
1192	3	4	12	2d 15:02:18.61000	0d 04:00:58.73000	0.00390925	0.0148656	0.00097353	3.3437	D	5	30/08/2020 02:28	40.4323		0	0	0	0	0	0	0	0	0	0	0	0	0	0
1193	3	4	12	2d 15:02:37.95000	0d 04:01:18.07000	0.00391448	0.014883	0.00097314	3.3336	D	5	30/08/2020 02:29	40.3224		0	0	0	0	0	0	0	0	0	0	0	0	0	0
1194	3	4	12	2d 15:03:00.94000	0d 04:01:41.06000	0.00392069	0.0149037	0.00097314	3.3236	D	5	30/08/2020 02:29	40.3538		0	0	0	0	0	0	0	0	0	0	0	0	0	0
1195	3	4	12	2d 15:03:23.79000	0d 04:02:03.91000	0.00392687	0.0149242	0.0009733	3.3133	D	5	30/08/2020 02:29	40.3852		0	0	0	0	0	0	0	0	0	0	0	0	0	0
1196	3	4	12	2d 15:03:48.75000	0d 04:02:28.87000	0.00393362	0.0149465	0.00097337	3.3033	D	5	30/08/2020 02:30	40.4323		0	0	0	0	0	0	0	0	0	0	0	0	0	0
1197	3	4	12	2d 15:04:16.79000	0d 04:02:56.91000	0.0039412	0.0149716	0.00097345	3.2932	D	5	30/08/2020 02:30	40.3067		0	0	0	0	0	0	0	0	0	0	0	0	0	0
1198	3	4	12	2d 15:04:51.62000	0d 04:03:31.74000	0.00395062	0.0150025	0.0009733	3.2831	D	5	30/08/2020 02:31	40.3852		0	0	0	0	0	0	0	0	0	0	0	0	0	0
1199	3	4	12	2d 15:05:22.17000	0d 04:04:02.29000	0.00395888	0.0150296	0.00097337	3.2731	D	5	30/08/2020 02:31	40.4323		0	0	0	0	0	0	0	0	0	0	0	0	0	0
1200	3	4	12	2d 15:05:49.15000	0d 04:04:29.27000	0.00396617	0.0150534	0.0009733	3.263	D	5	30/08/2020 02:32	40.3695		0	0	0	0	0	0	0	0	0	0	0	0	0	0
1201	3	4	12	2d 15:06:11.98000	0d 04:04:52.10000	0.00397235	0.0150736	0.00097322	3.2529	D	5	30/08/2020 02:32	40.3224		0	0	0	0	0	0	0	0	0	0	0	0	0	0
1202	3	4	12	2d 15:06:33.02000	0d 04:05:13.14000	0.00397804	0.015092	0.00097337	3.2427	D	5	30/08/2020 02:33	40.3852		0	0	0	0	0	0	0	0	0	0	0	0	0	0
1203	3	4	12	2d 15:06:53.03000	0d 04:05:33.15000	0.00398345	0.0151095	0.0009733	3.2325	D	5	30/08/2020 02:33	40.4166		0	0	0	0	0	0	0	0	0	0	0	0	0	0
1204	3	4	12	2d 15:07:10.76000	0d 04:05:50.88000	0.00398824	0.015125	0.00097337	3.2224	D	5	30/08/2020 02:33	40.448		0	0	0	0	0	0	0	0	0	0	0	0	0	0
1205	3	4	12	2d 15:07:25.71000	0d 04:06:05.83000	0.00399228	0.015138	0.00097337	3.2122	D	5	30/08/2020 02:33	40.448		0	0	0	0	0	0	0	0	0	0	0	0	0	0
1206	3	4	12	2d 15:07:38.99000	0d 04:06:19.11000	0.00399587	0.0151495	0.00097337	3.2021	D	5	30/08/2020 02:34	40.448		0	0	0	0	0	0	0	0	0	0	0	0	0	0
1207	3	4	12	2d 15:07:50.90000	0d 04:06:31.02000	0.00399909	0.0151598	0.00097322	3.192	D	5	30/08/2020 02:34	40.4794		0	0	0	0	0	0	0	0	0	0	0	0	0	0
1208	3	4	12	2d 15:08:02.21000	0d 04:06:42.33000	0.00400215	0.0151696	0.00097345	3.1818	D	5	30/08/2020 02:34	40.4951		0	0	0	0	0	0	0	0	0	0	0	0	0	0
1209	3	4	12	2d 15:08:12.39000	0d 04:06:52.51000	0.0040049	0.0151783	0.0009733	3.1717	D	5	30/08/2020 02:34	40.4637		0	0	0	0	0	0	0	0	0	0	0	0	0	0
1210	3	4	12	2d 15:08:21.90000	0d 04:07:02.02000	0.00400747	0.0151865	0.0009733	3.1617	D	5	30/08/2020 02:34	40.4794		0	0	0	0	0	0	0	0	0	0	0	0	0	0
1211	3	4	12	2d 15:08:30.38000	0d 04:07:10.50000	0.00400977	0.0151937	0.00097353	3.1514	D	5	30/08/2020 02:35	40.4637		0	0	0	0	0	0	0	0	0	0	0	0	0	0
1212	3	4	12	2d 15:08:38.91000	0d 04:07:19.03000	0.00401207	0.015201	0.00097337	3.1412	D	5	30/08/2020 02:35	40.4951		0	0	0	0	0	0	0	0	0	0	0	0	0	0
1213	3	4	12	2d 15:08:46.93000	0d 04:07:27.05000	0.00401424	0.0152078	0.00097337	3.131	D	5	30/08/2020 02:35	40.4637		0	0	0	0	0	0	0	0	0	0	0	0	0	0
1214	3	4	12	2d 15:08:54.73000	0d 04:07:34.85000	0.00401635	0.0152144	0.0009733	3.1206	D	5	30/08/2020 02:35	40.4951		0	0	0	0	0	0	0	0	0	0	0	0	0	0
1215	3	4	12	2d 15:09:02.06000	0d 04:07:42.18000	0.00401833	0.0152205	0.00097353	3.1104	D	5	30/08/2020 02:35	40.4794		0	0	0	0	0	0	0	0	0	0	0	0	0	0
1216	3	4	12	2d 15:09:08.97000	0d 04:07:49.09000	0.0040202	0.0152263	0.00097345	3.1	D	5	30/08/2020 02:35	40.4637		0	0	0	0	0	0	0	0	0	0	0	0	0	0
1217	3	4	12	2d 15:09:15.50000	0d 04:07:55.62000	0.00402197	0.0152318	0.00097345	3.0898	D	5	30/08/2020 02:35	40.3852		0	0	0	0	0	0	0	0	0	0	0	0	0	0
1218	3	4	12	2d 15:09:21.54000	0d 04:08:01.66000	0.0040236	0.0152368	0.00097345	3.0797	D	5	30/08/2020 02:35	40.3067		0	0	0	0	0	0	0	0	0	0	0	0	0	0
1219	3	4	12	2d 15:09:27.22000	0d 04:08:07.34000	0.00402513	0.0152416	0.00097322	3.0697	D	5	30/08/2020 02:36	40.3224		0	0	0	0	0	0	0	0	0	0	0	0	0	0
1220	3	4	12	2d 15:09:32.84000	0d 04:08:12.96000	0.00402665	0.0152462	0.00097345	3.0594	D	5	30/08/2020 02:36	40.3381		0	0	0	0	0	0	0	0	0	0	0	0	0	0
1221	3	4	12	2d 15:09:38.10000	0d 04:08:18.22000	0.00402808	0.0152506	0.00097337	3.0491	D	5	30/08/2020 02:36	40.3381		0	0	0	0	0	0	0	0	0	0	0	0	0	0
1222	3	4	12	2d 15:09:43.28000	0d 04:08:23.40000	0.00402948	0.0152548	0.00097345	3.039	D	5	30/08/2020 02:36	40.3852		0	0	0	0	0	0	0	0	0	0	0	0	0	0
1223	3	4	12	2d 15:09:47.93000	0d 04:08:28.05000	0.00403073	0.0152586	0.00097314	3.0286	D	5	30/08/2020 02:36	40.3852		0	0	0	0	0	0	0	0	0	0	0	0	0	0
1224	3	4	12	2d 15:09:52.74000	0d 04:08:32.86000	0.00403203	0.0152626	0.00097337	3.0182	D	5	30/08/2020 02:36	40.3695		0	0	0	0	0	0	0	0	0	0	0	0	0	0
1225	3	4	12	2d 15:09:57.25000	0d 04:08:37.37000	0.00403325	0.0152662	0.00097337	3.008	D	5	30/08/2020 02:36	40.3852		0	0	0	0	0	0	0	0	0	0	0	0	0	0
1226	3	4	12	2d 15:10:01.48000	0d 04:08:41.60000	0.0040344	0.0152697	0.00097322	2.9978	D	5	30/08/2020 02:36	40.4166		0	0	0	0	0	0	0	0	0	0	0	0	0	0
1227	3	4	12	2d 15:10:05.67000	0d 04:08:45.79000	0.00403553	0.0152731	0.00097322	2.9876	D	5	30/08/2020 02:36	40.4166		0	0	0	0	0	0	0	0	0	0	0	0	0	0
1228	3	4	12	2d 15:10:09.52000	0d 04:08:49.64000	0.00403657	0.0152762	0.0009733	2.9773	D	5	30/08/2020 02:36	40.4009		0	0	0	0	0	0	0	0	0	0	0	0	0	0
1229	3	4	12	2d 15:10:13.42000	0d 04:08:53.54000	0.00403763	0.0152793	0.0009733	2.9671	D	5	30/08/2020 02:36	40.4166		0	0	0	0	0	0	0	0	0	0	0	0	0	0
1230	3	4	12	2d 15:10:17.27000	0d 04:08:57.39000	0.00403867	0.0152824	0.00097345	2.9566	D	5	30/08/2020 02:36	40.448		0	0	0	0	0	0	0	0	0	0	0	0	0	0
1231	3	4	12	2d 15:10:21.00000	0d 04:09:01.12000	0.00403968	0.0152854	0.00097337	2.9462	D	5	30/08/2020 02:36	40.448		0	0	0	0	0	0	0	0	0	0	0	0	0	0
1232	3	4	12	2d 15:10:24.52000	0d 04:09:04.64000	0.00404063	0.0152882	0.00097345	2.9361	D	5	30/08/2020 02:36	40.4323		0	0	0	0	0	0	0	0	0	0	0	0	0	0
1233	3	4	12	2d 15:10:27.90000	0d 04:09:08.02000	0.00404154	0.0152908	0.00097337	2.9258	D	5	30/08/2020 02:37	40.4166		0	0	0	0	0	0	0	0	0	0	0	0	0	0
1234	3	4	12	2d 15:10:31.24000	0d 04:09:11.36000	0.00404244	0.0152935	0.0009733	2.9155	D	5	30/08/2020 02:37	40.448		0	0	0	0	0	0	0	0	0	0	0	0	0	0
1235	3	4	12	2d 15:10:34.44000	0d 04:09:14.56000	0.00404331	0.015296	0.0009733	2.9053	D	5	30/08/2020 02:37	40.4637		0	0	0	0	0	0	0	0	0	0	0	0	0	0
1236	3	4	12	2d 15:10:37.61000	0d 04:09:17.73000	0.00404417	0.0152985	0.00097322	2.8949	D	5	30/08/2020 02:37	40.4637		0	0	0	0	0	0	0	0	0	0	0	0	0	0
1237	3	4	12	2d 15:10:40.66000	0d 04:09:20.78000	0.00404499	0.0153009	0.00097322	2.8846	D	5	30/08/2020 02:37	40.448		0	0	0	0	0	0	0	0	0	0	0	0	0	0
1238	3	4	12	2d 15:10:43.64000	0d 04:09:23.76000	0.0040458	0.0153032	0.0009733	2.8742	D	5	30/08/2020 02:37	40.4323		0	0	0	0	0	0	0	0	0	0	0	0	0	0
1239	3	4	12	2d 15:10:46.55000	0d 04:09:26.67000	0.00404658	0.0153054	0.00097337	2.8638	D	5	30/08/2020 02:37	40.4323		0	0	0	0	0	0	0	0	0	0	0	0	0	0
1240	3	4	12	2d 15:10:49.40000	0d 04:09:29.52000	0.00404735	0.0153076	0.0009733	2.8533	D	5	30/08/2020 02:37	40.448		0	0	0	0	0	0	0	0	0	0	0	0	0	0
1241	3	4	12	2d 15:10:52.25000	0d 04:09:32.37000	0.00404812	0.0153098	0.00097337	2.8426	D	5	30/08/2020 02:37	40.4166		0	0	0	0	0	0	0	0	0	0	0	0	0	0
1242	3	4	12	2d 15:10:55.00000	0d 04:09:35.12000	0.00404887	0.015312	0.0009733	2.8325	D	5	30/08/2020 02:37	40.3695		0	0	0	0	0	0	0	0	0	0	0	0	0	0
1243	3	4	12	2d 15:10:57.54000	0d 04:09:37.66000	0.00404955	0.0153139	0.00097353	2.8223	D	5	30/08/2020 02:37	40.3381		0	0	0	0	0	0	0	0	0	0	0	0	0	0
1244	3	4	12	2d 15:11:00.05000	0d 04:09:40.17000	0.00405023	0.0153158	0.00097337	2.8121	D	5	30/08/2020 02:37	40.3067		0	0	0	0	0	0	0	0	0	0	0	0	0	0
1245	3	4	12	2d 15:11:02.49000	0d 04:09:42.61000	0.00405089	0.0153177	0.00097322	2.8017	D	5	30/08/2020 02:37	40.291		0	0	0	0	0	0	0	0	0	0	0	0	0	0
1246	3	4	12	2d 15:11:04.97000	0d 04:09:45.09000	0.00405156	0.0153195	0.00097345	2.7913	D	5	30/08/2020 02:37	40.291		0	0	0	0	0	0	0	0	0	0	0	0	0	0
1247	3	4	12	2d 15:11:07.36000	0d 04:09:47.48000	0.00405221	0.0153213	0.00097337	2.7808	D	5	30/08/2020 02:37	40.3067		0	0	0	0	0	0	0	0	0	0	0	0	0	0
1248	3	4	12	2d 15:11:09.73000	0d 04:09:49.85000	0.00405285	0.0153231	0.00097337	2.7706	D	5	30/08/2020 02:37	40.3224		0	0	0	0	0	0	0	0	0	0	0	0	0	0
1249	3	4	12	2d 15:11:12.03000	0d 04:09:52.15000	0.00405347	0.0153248	0.0009733	2.7601	D	5	30/08/2020 02:37	40.3067		0	0	0	0	0	0	0	0	0	0	0	0	0	0
1250	3	4	12	2d 15:11:14.32000	0d 04:09:54.44000	0.00405409	0.0153265	0.00097314	2.7495	D	5	30/08/2020 02:37	40.3067		0	0	0	0	0	0	0	0	0	0	0	0	0	0
1251	3	4	12	2d 15:11:16.48000	0d 04:09:56.60000	0.00405468	0.0153281	0.00097322	2.7393	D	5	30/08/2020 02:37	40.3067		0	0	0	0	0	0	0	0	0	0	0	0	0	0
1252	3	4	12	2d 15:11:18.59000	0d 04:09:58.71000	0.00405525	0.0153297	0.00097368	2.7289	D	5	30/08/2020 02:37	40.291		0	0	0	0	0	0	0	0	0	0	0	0	0	0
1253	3	4	12	2d 15:11:20.68000	0d 04:10:00.80000	0.00405581	0.0153312	0.00097322	2.7185	D	5	30/08/2020 02:37	40.3067		0	0	0	0	0	0	0	0	0	0	0	0	0	0
1254	3	4	12	2d 15:11:22.77000	0d 04:10:02.89000	0.00405638	0.0153328	0.00097345	2.708	D	5	30/08/2020 02:37	40.3381		0	0	0	0	0	0	0	0	0	0	0	0	0	0
1255	3	4	12	2d 15:11:24.83000	0d 04:10:04.95000	0.00405693	0.0153343	0.0009733	2.6976	D	5	30/08/2020 02:37	40.3538		0	0	0	0	0	0	0	0	0	0	0	0	0	0
1256	3	4	12	2d 15:11:26.84000	0d 04:10:06.96000	0.00405748	0.0153357	0.00097345	2.6873	D	5	30/08/2020 02:38	40.3538		0	0	0	0	0	0	0	0	0	0	0	0	0	0
1257	3	4	12	2d 15:11:28.77000	0d 04:10:08.89000	0.004058	0.0153371	0.00097345	2.6767	D	5	30/08/2020 02:38	40.3695		0	0	0	0	0	0	0	0	0	0	0	0	0	0
1258	3	4	12	2d 15:11:30.73000	0d 04:10:10.85000	0.00405853	0.0153386	0.00097337	2.6662	D	5	30/08/2020 02:38	40.3695		0	0	0	0	0	0	0	0	0	0	0	0	0	0
1259	3	4	12	2d 15:11:32.62000	0d 04:10:12.74000	0.00405904	0.0153399	0.00097345	2.6558	D	5	30/08/2020 02:38	40.3538		0	0	0	0	0	0	0	0	0	0	0	0	0	0
1260	3	4	12	2d 15:11:34.43000	0d 04:10:14.55000	0.00405953	0.0153412	0.00097322	2.6456	D	5	30/08/2020 02:38	40.3538		0	0	0	0	0	0	0	0	0	0	0	0	0	0
1261	3	4	12	2d 15:11:36.29000	0d 04:10:16.41000	0.00406003	0.0153425	0.00097322	2.6349	D	5	30/08/2020 02:38	40.3695		0	0	0	0	0	0	0	0	0	0	0	0	0	0
1262	3	4	12	2d 15:11:38.14000	0d 04:10:18.26000	0.00406053	0.0153439	0.00097353	2.6246	D	5	30/08/2020 02:38	40.3852		0	0	0	0	0	0	0	0	0	0	0	0	0	0
1263	3	4	12	2d 15:11:39.93000	0d 04:10:20.05000	0.00406102	0.0153451	0.00097314	2.6142	D	5	30/08/2020 02:38	40.3852		0	0	0	0	0	0	0	0	0	0	0	0	0	0
1264	3	4	12	2d 15:11:41.68000	0d 04:10:21.80000	0.00406149	0.0153464	0.00097337	2.6035	D	5	30/08/2020 02:38	40.4009		0	0	0	0	0	0	0	0	0	0	0	0	0	0
1265	3	4	12	2d 15:11:43.42000	0d 04:10:23.54000	0.00406196	0.0153476	0.0009733	2.5931	D	5	30/08/2020 02:38	40.4009		0	0	0	0	0	0	0	0	0	0	0	0	0	0
1266	3	4	12	2d 15:11:45.12000	0d 04:10:25.24000	0.00406242	0.0153488	0.00097345	2.5824	D	5	30/08/2020 02:38	40.4009		0	0	0	0	0	0	0	0	0	0	0	0	0	0
1267	3	4	12	2d 15:11:46.87000	0d 04:10:26.99000	0.00406289	0.01535	0.00097345	2.5719	D	5	30/08/2020 02:38	40.4009		0	0	0	0	0	0	0	0	0	0	0	0	0	0
1268	3	4	12	2d 15:11:48.53000	0d 04:10:28.65000	0.00406334	0.0153511	0.00097337	2.5617	D	5	30/08/2020 02:38	40.3852		0	0	0	0	0	0	0	0	0	0	0	0	0	0
1269	3	4	12	2d 15:11:50.16000	0d 04:10:30.28000	0.00406378	0.0153523	0.0009733	2.5513	D	5	30/08/2020 02:38	40.3852		0	0	0	0	0	0	0	0	0	0	0	0	0	0
1270	3	4	12	2d 15:11:51.83000	0d 04:10:31.95000	0.00406423	0.0153534	0.00097337	2.5406	D	5	30/08/2020 02:38	40.3852		0	0	0	0	0	0	0	0	0	0	0	0	0	0
1271	3	4	12	2d 15:11:53.48000	0d 04:10:33.60000	0.00406468	0.0153545	0.00097337	2.5301	D	5	30/08/2020 02:38	40.4009		0	0	0	0	0	0	0	0	0	0	0	0	0	0
1272	3	4	12	2d 15:11:55.08000	0d 04:10:35.20000	0.00406511	0.0153556	0.00097337	2.5197	D	5	30/08/2020 02:38	40.4166		0	0	0	0	0	0	0	0	0	0	0	0	0	0
1273	3	4	12	2d 15:11:56.66000	0d 04:10:36.78000	0.00406554	0.0153567	0.00097337	2.5092	D	5	30/08/2020 02:38	40.4323		0	0	0	0	0	0	0	0	0	0	0	0	0	0
1274	3	4	12	2d 15:11:58.01000	0d 04:10:38.13000	0.0040659	0.0153576	0.00097337	2.5	D	133	30/08/2020 02:38	40.4323		0	0	0	0	0	0	0	0	0	0	0	0	0	0
1275	3	4	13	2d 15:11:58.02000	0d 00:00:00.01000	0	0	0	2.6284	R	0	30/08/2020 02:38	40.4323		0	0	0	0	0	0	0	0	0	0	0	0	0	0
1276	3	4	13	2d 15:12:00.02000	0d 00:00:02.01000	0	0	0	2.8736	R	1	30/08/2020 02:38	40.4323		0	0	0	0	0	0	0	0	0	0	0	0	0	0
1277	3	4	13	2d 15:12:02.02000	0d 00:00:04.01000	0	0	0	3.001	R	1	30/08/2020 02:38	40.4323		0	0	0	0	0	0	0	0	0	0	0	0	0	0
1278	3	4	13	2d 15:12:04.02000	0d 00:00:06.01000	0	0	0	3.0982	R	1	30/08/2020 02:38	40.4166		0	0	0	0	0	0	0	0	0	0	0	0	0	0
1279	3	4	13	2d 15:12:06.02000	0d 00:00:08.01000	0	0	0	3.1759	R	1	30/08/2020 02:38	40.4009		0	0	0	0	0	0	0	0	0	0	0	0	0	0
1280	3	4	13	2d 15:12:08.01000	0d 00:00:10.00000	0	0	0	3.2389	R	129	30/08/2020 02:38	40.4009		0	0	0	0	0	0	0	0	0	0	0	0	0	0
1281	4	5	9	2d 15:12:08.05000	0d 00:00:00.04000	0.00000001	0.00000004	0.00097391	3.409	C	0	30/08/2020 02:38	40.4009		0	0	0	0	0	0	0	0	0	0	0	0	0	0
1282	4	5	9	2d 15:12:08.21000	0d 00:00:00.20000	0.00000005	0.00000018	0.00097337	3.4408	C	5	30/08/2020 02:38	40.4009		0	0	0	0	0	0	0	0	0	0	0	0	0	0
1283	4	5	9	2d 15:12:08.36000	0d 00:00:00.35000	0.00000009	0.00000032	0.0009733	3.4609	C	5	30/08/2020 02:38	40.4009		0	0	0	0	0	0	0	0	0	0	0	0	0	0
1284	4	5	9	2d 15:12:08.53000	0d 00:00:00.52000	0.00000014	0.00000048	0.0009733	3.4795	C	5	30/08/2020 02:38	40.4009		0	0	0	0	0	0	0	0	0	0	0	0	0	0
1285	4	5	9	2d 15:12:08.72000	0d 00:00:00.71000	0.00000019	0.00000066	0.00097345	3.4972	C	5	30/08/2020 02:38	40.4009		0	0	0	0	0	0	0	0	0	0	0	0	0	0
1286	4	5	9	2d 15:12:08.92000	0d 00:00:00.91000	0.00000025	0.00000085	0.00097345	3.514	C	5	30/08/2020 02:38	40.4009		0	0	0	0	0	0	0	0	0	0	0	0	0	0
1287	4	5	9	2d 15:12:09.14000	0d 00:00:01.13000	0.00000031	0.00000106	0.00097337	3.5303	C	5	30/08/2020 02:38	40.4166		0	0	0	0	0	0	0	0	0	0	0	0	0	0
1288	4	5	9	2d 15:12:09.36000	0d 00:00:01.35000	0.00000036	0.00000127	0.00097337	3.5456	C	5	30/08/2020 02:38	40.4166		0	0	0	0	0	0	0	0	0	0	0	0	0	0
1289	4	5	9	2d 15:12:09.60000	0d 00:00:01.59000	0.00000043	0.0000015	0.00097337	3.5608	C	5	30/08/2020 02:38	40.4166		0	0	0	0	0	0	0	0	0	0	0	0	0	0
1290	4	5	9	2d 15:12:09.85000	0d 00:00:01.84000	0.0000005	0.00000174	0.0009733	3.5758	C	5	30/08/2020 02:38	40.4166		0	0	0	0	0	0	0	0	0	0	0	0	0	0
1291	4	5	9	2d 15:12:10.12000	0d 00:00:02.11000	0.00000057	0.00000201	0.00097337	3.5904	C	5	30/08/2020 02:38	40.4166		0	0	0	0	0	0	0	0	0	0	0	0	0	0
1292	4	5	9	2d 15:12:10.40000	0d 00:00:02.39000	0.00000065	0.00000228	0.00097368	3.6046	C	5	30/08/2020 02:38	40.4166		0	0	0	0	0	0	0	0	0	0	0	0	0	0
1293	4	5	9	2d 15:12:10.70000	0d 00:00:02.69000	0.00000073	0.00000257	0.00097337	3.6182	C	5	30/08/2020 02:38	40.4166		0	0	0	0	0	0	0	0	0	0	0	0	0	0
1294	4	5	9	2d 15:12:11.02000	0d 00:00:03.01000	0.00000081	0.00000289	0.00097314	3.6318	C	5	30/08/2020 02:38	40.4166		0	0	0	0	0	0	0	0	0	0	0	0	0	0
1295	4	5	9	2d 15:12:11.36000	0d 00:00:03.35000	0.00000091	0.00000322	0.00097337	3.6446	C	5	30/08/2020 02:38	40.4166		0	0	0	0	0	0	0	0	0	0	0	0	0	0
1296	4	5	9	2d 15:12:11.74000	0d 00:00:03.73000	0.00000101	0.0000036	0.00097322	3.6571	C	5	30/08/2020 02:38	40.4166		0	0	0	0	0	0	0	0	0	0	0	0	0	0
1297	4	5	9	2d 15:12:12.16000	0d 00:00:04.15000	0.00000112	0.00000401	0.0009736	3.6695	C	5	30/08/2020 02:38	40.4323		0	0	0	0	0	0	0	0	0	0	0	0	0	0
1298	4	5	9	2d 15:12:12.65000	0d 00:00:04.64000	0.00000125	0.0000045	0.0009733	3.6815	C	5	30/08/2020 02:38	40.4323		0	0	0	0	0	0	0	0	0	0	0	0	0	0
1299	4	5	9	2d 15:12:13.23000	0d 00:00:05.22000	0.00000141	0.00000508	0.00097353	3.6933	C	5	30/08/2020 02:38	40.4323		0	0	0	0	0	0	0	0	0	0	0	0	0	0
1300	4	5	9	2d 15:12:13.94000	0d 00:00:05.93000	0.0000016	0.00000579	0.00097345	3.7044	C	5	30/08/2020 02:38	40.4323		0	0	0	0	0	0	0	0	0	0	0	0	0	0
1301	4	5	9	2d 15:12:14.87000	0d 00:00:06.86000	0.00000185	0.00000672	0.0009733	3.7154	C	5	30/08/2020 02:38	40.4323		0	0	0	0	0	0	0	0	0	0	0	0	0	0
1302	4	5	9	2d 15:12:16.14000	0d 00:00:08.13000	0.0000022	0.000008	0.00097337	3.7259	C	5	30/08/2020 02:38	40.448		0	0	0	0	0	0	0	0	0	0	0	0	0	0
1303	4	5	9	2d 15:12:18.20000	0d 00:00:10.19000	0.00000275	0.00001008	0.00097345	3.7365	C	5	30/08/2020 02:38	40.4323		0	0	0	0	0	0	0	0	0	0	0	0	0	0
1304	4	5	9	2d 15:12:21.75000	0d 00:00:13.74000	0.00000371	0.00001367	0.00097345	3.7465	C	5	30/08/2020 02:38	40.4166		0	0	0	0	0	0	0	0	0	0	0	0	0	0
1305	4	5	9	2d 15:12:30.95000	0d 00:00:22.94000	0.0000062	0.000023	0.0009733	3.7568	C	5	30/08/2020 02:39	40.4323		0	0	0	0	0	0	0	0	0	0	0	0	0	0
1306	4	5	9	2d 15:13:02.60000	0d 00:00:54.59000	0.00001476	0.00005513	0.00097314	3.7461	C	5	30/08/2020 02:39	40.3538		0	0	0	0	0	0	0	0	0	0	0	0	0	0
1307	4	5	9	2d 15:13:17.86000	0d 00:01:09.85000	0.00001889	0.00007057	0.00097345	3.736	C	5	30/08/2020 02:39	40.3852		0	0	0	0	0	0	0	0	0	0	0	0	0	0
1308	4	5	9	2d 15:13:33.90000	0d 00:01:25.89000	0.00002322	0.00008675	0.00097314	3.7259	C	5	30/08/2020 02:40	40.4323		0	0	0	0	0	0	0	0	0	0	0	0	0	0
1309	4	5	9	2d 15:14:01.58000	0d 00:01:53.57000	0.00003071	0.00011459	0.0009733	3.7157	C	5	30/08/2020 02:40	40.4166		0	0	0	0	0	0	0	0	0	0	0	0	0	0
1310	4	5	9	2d 15:14:56.16000	0d 00:02:48.15000	0.00004546	0.00016934	0.0009733	3.7057	C	5	30/08/2020 02:41	40.4009		0	0	0	0	0	0	0	0	0	0	0	0	0	0
1311	4	5	9	2d 15:19:13.41000	0d 00:07:05.40000	0.00011502	0.00042658	0.00097337	3.6956	C	5	30/08/2020 02:45	40.448		0	0	0	0	0	0	0	0	0	0	0	0	0	0
1312	4	5	9	2d 15:24:13.41000	0d 00:12:05.40000	0.00019613	0.00072638	0.00097337	3.6971	C	1	30/08/2020 02:50	40.4794		0	0	0	0	0	0	0	0	0	0	0	0	0	0
1313	4	5	9	2d 15:29:13.41000	0d 00:17:05.40000	0.00027724	0.00102638	0.00097337	3.7	C	1	30/08/2020 02:55	40.448		0	0	0	0	0	0	0	0	0	0	0	0	0	0
1314	4	5	9	2d 15:34:13.41000	0d 00:22:05.40000	0.00035835	0.00132664	0.0009733	3.7035	C	1	30/08/2020 03:00	40.5108		0	0	0	0	0	0	0	0	0	0	0	0	0	0
1315	4	5	9	2d 15:39:13.41000	0d 00:27:05.40000	0.00043946	0.00162719	0.00097322	3.7072	C	1	30/08/2020 03:05	40.4166		0	0	0	0	0	0	0	0	0	0	0	0	0	0
1316	4	5	9	2d 15:44:13.41000	0d 00:32:05.40000	0.00052058	0.00192804	0.00097337	3.7108	C	1	30/08/2020 03:10	40.4637		0	0	0	0	0	0	0	0	0	0	0	0	0	0
1317	4	5	9	2d 15:49:13.41000	0d 00:37:05.40000	0.00060169	0.0022292	0.0009733	3.7148	C	1	30/08/2020 03:15	40.4323		0	0	0	0	0	0	0	0	0	0	0	0	0	0
1318	4	5	9	2d 15:54:13.41000	0d 00:42:05.40000	0.0006828	0.00253071	0.00097337	3.7194	C	1	30/08/2020 03:20	40.448		0	0	0	0	0	0	0	0	0	0	0	0	0	0
1319	4	5	9	2d 15:59:13.41000	0d 00:47:05.40000	0.00076391	0.00283258	0.00097353	3.7241	C	1	30/08/2020 03:25	40.4794		0	0	0	0	0	0	0	0	0	0	0	0	0	0
1320	4	5	9	2d 16:04:13.41000	0d 00:52:05.40000	0.00084502	0.00313485	0.00097337	3.7292	C	1	30/08/2020 03:30	40.4166		0	0	0	0	0	0	0	0	0	0	0	0	0	0
1321	4	5	9	2d 16:09:13.41000	0d 00:57:05.40000	0.00092614	0.00343754	0.00097314	3.7342	C	1	30/08/2020 03:35	40.4323		0	0	0	0	0	0	0	0	0	0	0	0	0	0
1322	4	5	9	2d 16:14:13.41000	0d 01:02:05.40000	0.00100725	0.00374065	0.00097345	3.7395	C	1	30/08/2020 03:40	40.3852		0	0	0	0	0	0	0	0	0	0	0	0	0	0
1323	4	5	9	2d 16:19:13.41000	0d 01:07:05.40000	0.00108836	0.00404418	0.0009733	3.7447	C	1	30/08/2020 03:45	40.4166		0	0	0	0	0	0	0	0	0	0	0	0	0	0
1324	4	5	9	2d 16:24:13.41000	0d 01:12:05.40000	0.00116947	0.00434814	0.00097322	3.7499	C	1	30/08/2020 03:50	40.4323		0	0	0	0	0	0	0	0	0	0	0	0	0	0
1325	4	5	9	2d 16:29:13.41000	0d 01:17:05.40000	0.00125058	0.00465251	0.00097322	3.7549	C	1	30/08/2020 03:55	40.3224		0	0	0	0	0	0	0	0	0	0	0	0	0	0
1326	4	5	9	2d 16:34:13.41000	0d 01:22:05.40000	0.00133169	0.00495729	0.0009736	3.76	C	1	30/08/2020 04:00	40.3852		0	0	0	0	0	0	0	0	0	0	0	0	0	0
1327	4	5	9	2d 16:39:13.41000	0d 01:27:05.40000	0.00141281	0.00526247	0.00097322	3.7649	C	1	30/08/2020 04:05	40.3695		0	0	0	0	0	0	0	0	0	0	0	0	0	0
1328	4	5	9	2d 16:44:13.41000	0d 01:32:05.40000	0.00149392	0.00556806	0.00097322	3.77	C	1	30/08/2020 04:10	40.4951		0	0	0	0	0	0	0	0	0	0	0	0	0	0
1329	4	5	9	2d 16:49:13.41000	0d 01:37:05.40000	0.00157503	0.00587405	0.00097337	3.7749	C	1	30/08/2020 04:15	40.4009		0	0	0	0	0	0	0	0	0	0	0	0	0	0
1330	4	5	9	2d 16:54:13.41000	0d 01:42:05.40000	0.00165614	0.00618046	0.00097314	3.78	C	1	30/08/2020 04:20	40.4009		0	0	0	0	0	0	0	0	0	0	0	0	0	0
1331	4	5	9	2d 16:59:13.41000	0d 01:47:05.40000	0.00173725	0.00648731	0.0009733	3.7855	C	1	30/08/2020 04:25	40.3695		0	0	0	0	0	0	0	0	0	0	0	0	0	0
1332	4	5	9	2d 17:04:13.41000	0d 01:52:05.40000	0.00181837	0.0067946	0.00097299	3.7913	C	1	30/08/2020 04:30	40.3538		0	0	0	0	0	0	0	0	0	0	0	0	0	0
1333	4	5	9	2d 17:09:13.41000	0d 01:57:05.40000	0.00189948	0.00710237	0.00097337	3.7972	C	1	30/08/2020 04:35	40.4794		0	0	0	0	0	0	0	0	0	0	0	0	0	0
1334	4	5	9	2d 17:14:13.41000	0d 02:02:05.40000	0.00198059	0.00741064	0.0009733	3.8041	C	1	30/08/2020 04:40	40.3224		0	0	0	0	0	0	0	0	0	0	0	0	0	0
1335	4	5	9	2d 17:19:13.41000	0d 02:07:05.40000	0.0020617	0.00771947	0.00097314	3.8109	C	1	30/08/2020 04:45	40.3538		0	0	0	0	0	0	0	0	0	0	0	0	0	0
1336	4	5	9	2d 17:24:13.41000	0d 02:12:05.40000	0.00214281	0.0080289	0.00097337	3.8189	C	1	30/08/2020 04:50	40.3538		0	0	0	0	0	0	0	0	0	0	0	0	0	0
1337	4	5	9	2d 17:29:13.41000	0d 02:17:05.40000	0.00222393	0.008339	0.00097322	3.8271	C	1	30/08/2020 04:55	40.3381		0	0	0	0	0	0	0	0	0	0	0	0	0	0
1338	4	5	9	2d 17:34:13.41000	0d 02:22:05.40000	0.00230504	0.00864983	0.00097314	3.837	C	1	30/08/2020 05:00	40.4637		0	0	0	0	0	0	0	0	0	0	0	0	0	0
1339	4	5	9	2d 17:39:00.37000	0d 02:26:52.36000	0.00238262	0.00894791	0.00097345	3.8471	C	5	30/08/2020 05:05	40.4009		0	0	0	0	0	0	0	0	0	0	0	0	0	0
1340	4	5	9	2d 17:43:22.75000	0d 02:31:14.74000	0.00245356	0.00922117	0.0009733	3.8572	C	5	30/08/2020 05:09	40.5108		0	0	0	0	0	0	0	0	0	0	0	0	0	0
1341	4	5	9	2d 17:47:28.15000	0d 02:35:20.14000	0.00251991	0.00947742	0.0009733	3.8672	C	5	30/08/2020 05:14	40.3538		0	0	0	0	0	0	0	0	0	0	0	0	0	0
1342	4	5	9	2d 17:51:16.61000	0d 02:39:08.60000	0.00258168	0.0097166	0.0009733	3.8773	C	5	30/08/2020 05:17	40.448		0	0	0	0	0	0	0	0	0	0	0	0	0	0
1343	4	5	9	2d 17:54:52.68000	0d 02:42:44.67000	0.0026401	0.00994341	0.00097337	3.8875	C	5	30/08/2020 05:21	40.4794		0	0	0	0	0	0	0	0	0	0	0	0	0	0
1344	4	5	9	2d 17:58:20.81000	0d 02:46:12.80000	0.00269638	0.0101624	0.0009733	3.8976	C	5	30/08/2020 05:24	40.3538		0	0	0	0	0	0	0	0	0	0	0	0	0	0
1345	4	5	9	2d 18:01:38.78000	0d 02:49:30.77000	0.0027499	0.0103713	0.00097345	3.9077	C	5	30/08/2020 05:28	40.3695		0	0	0	0	0	0	0	0	0	0	0	0	0	0
1346	4	5	9	2d 18:04:53.05000	0d 02:52:45.04000	0.00280243	0.0105768	0.0009733	3.9178	C	5	30/08/2020 05:31	40.3224		0	0	0	0	0	0	0	0	0	0	0	0	0	0
1347	4	5	9	2d 18:07:58.50000	0d 02:55:50.49000	0.00285257	0.0107735	0.00097307	3.928	C	5	30/08/2020 05:34	40.3695		0	0	0	0	0	0	0	0	0	0	0	0	0	0
1348	4	5	9	2d 18:11:04.99000	0d 02:58:56.98000	0.00290299	0.0109718	0.0009733	3.938	C	5	30/08/2020 05:37	40.4166		0	0	0	0	0	0	0	0	0	0	0	0	0	0
1349	4	5	9	2d 18:14:03.18000	0d 03:01:55.17000	0.00295117	0.0111618	0.0009736	3.9481	C	5	30/08/2020 05:40	40.4166		0	0	0	0	0	0	0	0	0	0	0	0	0	0
1350	4	5	9	2d 18:17:00.79000	0d 03:04:52.78000	0.00299919	0.0113516	0.0009733	3.9582	C	5	30/08/2020 05:43	40.4166		0	0	0	0	0	0	0	0	0	0	0	0	0	0
1351	4	5	9	2d 18:19:56.48000	0d 03:07:48.47000	0.00304669	0.0115399	0.00097337	3.9683	C	5	30/08/2020 05:46	40.4637		0	0	0	0	0	0	0	0	0	0	0	0	0	0
1352	4	5	9	2d 18:22:49.22000	0d 03:10:41.21000	0.00309339	0.0117255	0.00097345	3.9783	C	5	30/08/2020 05:49	40.3538		0	0	0	0	0	0	0	0	0	0	0	0	0	0
1353	4	5	9	2d 18:25:39.43000	0d 03:13:31.42000	0.00313941	0.0119088	0.00097345	3.9884	C	5	30/08/2020 05:52	40.4166		0	0	0	0	0	0	0	0	0	0	0	0	0	0
1354	4	5	9	2d 18:28:28.67000	0d 03:16:20.66000	0.00318517	0.0120915	0.00097322	3.9985	C	5	30/08/2020 05:55	40.5108		0	0	0	0	0	0	0	0	0	0	0	0	0	0
1355	4	5	9	2d 18:31:17.32000	0d 03:19:09.31000	0.00323077	0.0122741	0.00097337	4.0087	C	5	30/08/2020 05:57	40.3381		0	0	0	0	0	0	0	0	0	0	0	0	0	0
1356	4	5	9	2d 18:34:06.71000	0d 03:21:58.70000	0.00327657	0.0124579	0.00097345	4.0189	C	5	30/08/2020 06:00	40.4637		0	0	0	0	0	0	0	0	0	0	0	0	0	0
1357	4	5	9	2d 18:36:56.41000	0d 03:24:48.40000	0.00332245	0.0126425	0.0009733	4.029	C	5	30/08/2020 06:03	40.4951		0	0	0	0	0	0	0	0	0	0	0	0	0	0
1358	4	5	9	2d 18:39:38.30000	0d 03:27:30.29000	0.00336622	0.0128191	0.00097337	4.0391	C	5	30/08/2020 06:06	40.3695		0	0	0	0	0	0	0	0	0	0	0	0	0	0
1359	4	5	9	2d 18:42:20.32000	0d 03:30:12.31000	0.00341003	0.0129962	0.00097322	4.0493	C	5	30/08/2020 06:08	40.4323		0	0	0	0	0	0	0	0	0	0	0	0	0	0
1360	4	5	9	2d 18:45:02.32000	0d 03:32:54.31000	0.00345383	0.0131738	0.00097353	4.0594	C	5	30/08/2020 06:11	40.4794		0	0	0	0	0	0	0	0	0	0	0	0	0	0
1361	4	5	9	2d 18:47:39.96000	0d 03:35:31.95000	0.00349645	0.013347	0.00097322	4.0696	C	5	30/08/2020 06:14	40.4637		0	0	0	0	0	0	0	0	0	0	0	0	0	0
1362	4	5	9	2d 18:50:19.78000	0d 03:38:11.77000	0.00353966	0.0135231	0.0009733	4.0797	C	5	30/08/2020 06:16	40.4009		0	0	0	0	0	0	0	0	0	0	0	0	0	0
1363	4	5	9	2d 18:52:54.13000	0d 03:40:46.12000	0.00358139	0.0136935	0.0009733	4.0897	C	5	30/08/2020 06:19	40.4951		0	0	0	0	0	0	0	0	0	0	0	0	0	0
1364	4	5	9	2d 18:55:25.91000	0d 03:43:17.90000	0.00362243	0.0138616	0.00097322	4.0998	C	5	30/08/2020 06:22	40.4009		0	0	0	0	0	0	0	0	0	0	0	0	0	0
1365	4	5	9	2d 18:57:54.33000	0d 03:45:46.32000	0.00366256	0.0140263	0.00097322	4.1099	C	5	30/08/2020 06:24	40.4794		0	0	0	0	0	0	0	0	0	0	0	0	0	0
1366	4	5	9	2d 19:00:22.09000	0d 03:48:14.08000	0.00370251	0.0141907	0.0009736	4.1201	C	5	30/08/2020 06:26	40.3852		0	0	0	0	0	0	0	0	0	0	0	0	0	0
1367	4	5	9	2d 19:02:52.50000	0d 03:50:44.49000	0.00374318	0.0143584	0.00097314	4.1305	C	5	30/08/2020 06:29	40.5265		0	0	0	0	0	0	0	0	0	0	0	0	0	0
1368	4	5	9	2d 19:05:21.04000	0d 03:53:13.03000	0.00378334	0.0145245	0.0009733	4.1405	C	5	30/08/2020 06:31	40.3852		0	0	0	0	0	0	0	0	0	0	0	0	0	0
1369	4	5	9	2d 19:07:42.72000	0d 03:55:34.71000	0.00382164	0.0146833	0.00097345	4.1506	C	5	30/08/2020 06:34	40.4794		0	0	0	0	0	0	0	0	0	0	0	0	0	0
1370	4	5	9	2d 19:10:02.66000	0d 03:57:54.65000	0.00385948	0.0148405	0.0009733	4.1607	C	5	30/08/2020 06:36	40.4794		0	0	0	0	0	0	0	0	0	0	0	0	0	0
1371	4	5	9	2d 19:12:23.02000	0d 04:00:15.01000	0.00389743	0.0149986	0.00097337	4.1707	C	5	30/08/2020 06:38	40.4166		0	0	0	0	0	0	0	0	0	0	0	0	0	0
1372	4	5	9	2d 19:14:42.49000	0d 04:02:34.48000	0.00393514	0.0151561	0.00097314	4.181	C	5	30/08/2020 06:41	40.4951		0	0	0	0	0	0	0	0	0	0	0	0	0	0
1373	4	5	9	2d 19:17:02.93000	0d 04:04:54.92000	0.00397311	0.015315	0.00097337	4.1912	C	5	30/08/2020 06:43	40.3695		0	0	0	0	0	0	0	0	0	0	0	0	0	0
1374	4	5	9	2d 19:19:02.40000	0d 04:06:54.39000	0.00400541	0.0154506	0.0009733	4.2	C	133	30/08/2020 06:45	40.5265		0	0	0	0	0	0	0	0	0	0	0	0	0	0
1375	4	5	10	2d 19:19:02.41000	0d 00:00:00.01000	0.00400541	0.0154506	0.00100908	4.2004	C	0	30/08/2020 06:45	40.5265		0	0	0	0	0	0	0	0	0	0	0	0	0	0
1376	4	5	10	2d 19:19:21.57000	0d 00:00:19.17000	0.00401049	0.0154719	0.00090898	4.2002	C	4	30/08/2020 06:45	40.5265		0	0	0	0	0	0	0	0	0	0	0	0	0	0
1377	4	5	10	2d 19:19:49.88000	0d 00:00:47.48000	0.00401723	0.0155002	0.0008088	4.2002	C	4	30/08/2020 06:46	40.5108		0	0	0	0	0	0	0	0	0	0	0	0	0	0
1378	4	5	10	2d 19:20:24.13000	0d 00:01:21.73000	0.00402444	0.0155305	0.00070878	4.1999	C	4	30/08/2020 06:46	40.3852		0	0	0	0	0	0	0	0	0	0	0	0	0	0
1379	4	5	10	2d 19:21:04.36000	0d 00:02:01.96000	0.00403178	0.0155613	0.00060876	4.2004	C	4	30/08/2020 06:47	40.4637		0	0	0	0	0	0	0	0	0	0	0	0	0	0
1380	4	5	10	2d 19:21:52.19000	0d 00:02:49.79000	0.00403919	0.0155924	0.00050858	4.1999	C	4	30/08/2020 06:48	40.3852		0	0	0	0	0	0	0	0	0	0	0	0	0	0
1381	4	5	10	2d 19:22:54.01000	0d 00:03:51.61000	0.00404702	0.0156253	0.00040856	4.2	C	4	30/08/2020 06:49	40.4794		0	0	0	0	0	0	0	0	0	0	0	0	0	0
1382	4	5	10	2d 19:24:15.04000	0d 00:05:12.64000	0.00405502	0.0156589	0.00030846	4.2	C	4	30/08/2020 06:50	40.448		0	0	0	0	0	0	0	0	0	0	0	0	0	0
1383	4	5	10	2d 19:26:15.08000	0d 00:07:12.68000	0.00406351	0.0156946	0.00020844	4.2	C	4	30/08/2020 06:52	40.4637		0	0	0	0	0	0	0	0	0	0	0	0	0	0
1384	4	5	10	2d 19:29:55.40000	0d 00:10:53.00000	0.00407284	0.0157338	0.00010842	4.2	C	4	30/08/2020 06:56	40.448		0	0	0	0	0	0	0	0	0	0	0	0	0	0
1385	4	5	10	2d 19:30:38.70000	0d 00:11:36.30000	0.00407409	0.015739	0.00009728	4.1999	C	132	30/08/2020 06:57	40.4794		0	0	0	0	0	0	0	0	0	0	0	0	0	0
1386	4	5	11	2d 19:30:38.71000	0d 00:00:00.01000	0	0	0	4.1982	R	0	30/08/2020 06:57	40.4794		0	0	0	0	0	0	0	0	0	0	0	0	0	0
1387	4	5	11	2d 19:30:40.71000	0d 00:00:02.01000	0	0	0	4.1985	R	1	30/08/2020 06:57	40.4794		0	0	0	0	0	0	0	0	0	0	0	0	0	0
1388	4	5	11	2d 19:30:42.71000	0d 00:00:04.01000	0	0	0	4.1982	R	1	30/08/2020 06:57	40.4637		0	0	0	0	0	0	0	0	0	0	0	0	0	0
1389	4	5	11	2d 19:30:44.71000	0d 00:00:06.01000	0	0	0	4.1981	R	1	30/08/2020 06:57	40.4637		0	0	0	0	0	0	0	0	0	0	0	0	0	0
1390	4	5	11	2d 19:30:46.71000	0d 00:00:08.01000	0	0	0	4.1981	R	1	30/08/2020 06:57	40.448		0	0	0	0	0	0	0	0	0	0	0	0	0	0
1391	4	5	11	2d 19:30:48.70000	0d 00:00:10.00000	0	0	0	4.1981	R	129	30/08/2020 06:57	40.448		0	0	0	0	0	0	0	0	0	0	0	0	0	0
1392	4	5	12	2d 19:30:48.74000	0d 00:00:00.04000	0.00000001	0.00000004	0.00097375	4.1851	D	0	30/08/2020 06:57	40.4637		0	0	0	0	0	0	0	0	0	0	0	0	0	0
1393	4	5	12	2d 19:31:36.35000	0d 00:00:47.65000	0.00001288	0.00005383	0.00097322	4.175	D	5	30/08/2020 06:58	40.4637		0	0	0	0	0	0	0	0	0	0	0	0	0	0
1394	4	5	12	2d 19:33:27.65000	0d 00:02:38.95000	0.00004298	0.00017931	0.00097345	4.1649	D	5	30/08/2020 07:00	40.3538		0	0	0	0	0	0	0	0	0	0	0	0	0	0
1395	4	5	12	2d 19:35:31.08000	0d 00:04:42.38000	0.00007635	0.00031814	0.0009733	4.1549	D	5	30/08/2020 07:02	40.4794		0	0	0	0	0	0	0	0	0	0	0	0	0	0
1396	4	5	12	2d 19:37:39.88000	0d 00:06:51.18000	0.00011117	0.00046266	0.00097337	4.1447	D	5	30/08/2020 07:04	40.3852		0	0	0	0	0	0	0	0	0	0	0	0	0	0
1397	4	5	12	2d 19:39:52.20000	0d 00:09:03.50000	0.00014695	0.00061077	0.00097322	4.1346	D	5	30/08/2020 07:06	40.4637		0	0	0	0	0	0	0	0	0	0	0	0	0	0
1398	4	5	12	2d 19:42:07.00000	0d 00:11:18.30000	0.00018339	0.00076128	0.00097337	4.1245	D	5	30/08/2020 07:08	40.291		0	0	0	0	0	0	0	0	0	0	0	0	0	0
1399	4	5	12	2d 19:44:21.04000	0d 00:13:32.34000	0.00021963	0.00091057	0.00097337	4.1144	D	5	30/08/2020 07:10	40.4323		0	0	0	0	0	0	0	0	0	0	0	0	0	0
1400	4	5	12	2d 19:46:37.47000	0d 00:15:48.77000	0.00025652	0.00106216	0.00097353	4.1044	D	5	30/08/2020 07:13	40.4166		0	0	0	0	0	0	0	0	0	0	0	0	0	0
1401	4	5	12	2d 19:48:55.71000	0d 00:18:07.01000	0.0002939	0.00121538	0.00097314	4.0943	D	5	30/08/2020 07:15	40.3067		0	0	0	0	0	0	0	0	0	0	0	0	0	0
1402	4	5	12	2d 19:51:15.95000	0d 00:20:27.25000	0.00033181	0.00137044	0.0009733	4.0842	D	5	30/08/2020 07:17	40.4009		0	0	0	0	0	0	0	0	0	0	0	0	0	0
1403	4	5	12	2d 19:53:39.97000	0d 00:22:51.27000	0.00037075	0.00152929	0.00097345	4.074	D	5	30/08/2020 07:20	40.3852		0	0	0	0	0	0	0	0	0	0	0	0	0	0
1404	4	5	12	2d 19:56:08.23000	0d 00:25:19.53000	0.00041084	0.00169241	0.00097345	4.0638	D	5	30/08/2020 07:22	40.4794		0	0	0	0	0	0	0	0	0	0	0	0	0	0
1405	4	5	12	2d 19:58:37.46000	0d 00:27:48.76000	0.00045119	0.00185618	0.0009733	4.0537	D	5	30/08/2020 07:25	40.448		0	0	0	0	0	0	0	0	0	0	0	0	0	0
1406	4	5	12	2d 20:01:07.19000	0d 00:30:18.49000	0.00049167	0.00202008	0.00097307	4.0436	D	5	30/08/2020 07:27	40.4166		0	0	0	0	0	0	0	0	0	0	0	0	0	0
1407	4	5	12	2d 20:03:37.17000	0d 00:32:48.47000	0.00053222	0.00218386	0.00097353	4.0336	D	5	30/08/2020 07:30	40.5108		0	0	0	0	0	0	0	0	0	0	0	0	0	0
1408	4	5	12	2d 20:06:12.39000	0d 00:35:23.69000	0.00057419	0.00235293	0.00097337	4.0235	D	5	30/08/2020 07:32	40.4637		0	0	0	0	0	0	0	0	0	0	0	0	0	0
1409	4	5	12	2d 20:08:49.58000	0d 00:38:00.88000	0.00061669	0.00252372	0.00097353	4.0134	D	5	30/08/2020 07:35	40.3852		0	0	0	0	0	0	0	0	0	0	0	0	0	0
1410	4	5	12	2d 20:11:26.51000	0d 00:40:37.81000	0.00065912	0.00269379	0.00097345	4.0034	D	5	30/08/2020 07:38	40.4794		0	0	0	0	0	0	0	0	0	0	0	0	0	0
1411	4	5	12	2d 20:14:05.37000	0d 00:43:16.67000	0.00070207	0.00286553	0.00097307	3.9933	D	5	30/08/2020 07:40	40.3538		0	0	0	0	0	0	0	0	0	0	0	0	0	0
1412	4	5	12	2d 20:16:46.21000	0d 00:45:57.51000	0.00074556	0.00303898	0.0009733	3.9831	D	5	30/08/2020 07:43	40.4637		0	0	0	0	0	0	0	0	0	0	0	0	0	0
1413	4	5	12	2d 20:19:31.95000	0d 00:48:43.25000	0.00079037	0.00321725	0.00097345	3.973	D	5	30/08/2020 07:46	40.4009		0	0	0	0	0	0	0	0	0	0	0	0	0	0
1414	4	5	12	2d 20:22:16.19000	0d 00:51:27.49000	0.00083477	0.00339346	0.0009733	3.9629	D	5	30/08/2020 07:48	40.4009		0	0	0	0	0	0	0	0	0	0	0	0	0	0
1415	4	5	12	2d 20:25:01.34000	0d 00:54:12.64000	0.00087943	0.00357019	0.00097337	3.9527	D	5	30/08/2020 07:51	40.448		0	0	0	0	0	0	0	0	0	0	0	0	0	0
1416	4	5	12	2d 20:27:51.96000	0d 00:57:03.26000	0.00092556	0.00375231	0.0009736	3.9426	D	5	30/08/2020 07:54	40.3852		0	0	0	0	0	0	0	0	0	0	0	0	0	0
1417	4	5	12	2d 20:30:39.81000	0d 00:59:51.11000	0.00097094	0.00393101	0.00097337	3.9326	D	5	30/08/2020 07:57	40.448		0	0	0	0	0	0	0	0	0	0	0	0	0	0
1418	4	5	12	2d 20:33:27.52000	0d 01:02:38.82000	0.00101628	0.0041091	0.00097314	3.9225	D	5	30/08/2020 08:00	40.448		0	0	0	0	0	0	0	0	0	0	0	0	0	0
1419	4	5	12	2d 20:36:17.30000	0d 01:05:28.60000	0.00106219	0.00428894	0.0009733	3.9123	D	5	30/08/2020 08:02	40.4009		0	0	0	0	0	0	0	0	0	0	0	0	0	0
1420	4	5	12	2d 20:39:14.54000	0d 01:08:25.84000	0.00111011	0.00447619	0.00097337	3.9022	D	5	30/08/2020 08:05	40.3381		0	0	0	0	0	0	0	0	0	0	0	0	0	0
1421	4	5	12	2d 20:42:12.11000	0d 01:11:23.41000	0.00115812	0.0046633	0.0009733	3.8921	D	5	30/08/2020 08:08	40.4794		0	0	0	0	0	0	0	0	0	0	0	0	0	0
1422	4	5	12	2d 20:45:07.54000	0d 01:14:18.84000	0.00120555	0.00484767	0.00097345	3.882	D	5	30/08/2020 08:11	40.4637		0	0	0	0	0	0	0	0	0	0	0	0	0	0
1423	4	5	12	2d 20:48:10.93000	0d 01:17:22.23000	0.00125513	0.00503991	0.00097322	3.872	D	5	30/08/2020 08:14	40.4794		0	0	0	0	0	0	0	0	0	0	0	0	0	0
1424	4	5	12	2d 20:51:16.08000	0d 01:20:27.38000	0.00130519	0.0052335	0.00097353	3.8619	D	5	30/08/2020 08:17	40.3538		0	0	0	0	0	0	0	0	0	0	0	0	0	0
1425	4	5	12	2d 20:54:26.48000	0d 01:23:37.78000	0.00135667	0.00543205	0.00097353	3.8518	D	5	30/08/2020 08:21	40.5108		0	0	0	0	0	0	0	0	0	0	0	0	0	0
1426	4	5	12	2d 20:57:48.30000	0d 01:26:59.60000	0.00141124	0.00564197	0.00097337	3.8418	D	5	30/08/2020 08:24	40.3852		0	0	0	0	0	0	0	0	0	0	0	0	0	0
1427	4	5	12	2d 21:01:14.80000	0d 01:30:26.10000	0.00146707	0.00585618	0.00097337	3.8317	D	5	30/08/2020 08:27	40.3067		0	0	0	0	0	0	0	0	0	0	0	0	0	0
1428	4	5	12	2d 21:04:50.13000	0d 01:34:01.43000	0.00152529	0.00607898	0.00097345	3.8216	D	5	30/08/2020 08:31	40.3695		0	0	0	0	0	0	0	0	0	0	0	0	0	0
1429	4	5	12	2d 21:08:37.69000	0d 01:37:48.99000	0.00158682	0.00631381	0.00097337	3.8116	D	5	30/08/2020 08:35	40.4166		0	0	0	0	0	0	0	0	0	0	0	0	0	0
1430	4	5	12	2d 21:12:43.27000	0d 01:41:54.57000	0.00165321	0.00656656	0.00097337	3.8015	D	5	30/08/2020 08:39	40.448		0	0	0	0	0	0	0	0	0	0	0	0	0	0
1431	4	5	12	2d 21:17:07.76000	0d 01:46:19.06000	0.00172473	0.00683806	0.00097337	3.7914	D	5	30/08/2020 08:43	40.4009		0	0	0	0	0	0	0	0	0	0	0	0	0	0
1432	4	5	12	2d 21:21:56.89000	0d 01:51:08.19000	0.0018029	0.00713406	0.00097368	3.7813	D	5	30/08/2020 08:48	40.3695		0	0	0	0	0	0	0	0	0	0	0	0	0	0
1433	4	5	12	2d 21:26:56.89000	0d 01:56:08.19000	0.00188401	0.00744038	0.0009733	3.7717	D	1	30/08/2020 08:53	40.3224		0	0	0	0	0	0	0	0	0	0	0	0	0	0
1434	4	5	12	2d 21:31:56.89000	0d 02:01:08.19000	0.00196512	0.00774597	0.00097337	3.763	D	1	30/08/2020 08:58	40.4166		0	0	0	0	0	0	0	0	0	0	0	0	0	0
1435	4	5	12	2d 21:36:56.89000	0d 02:06:08.19000	0.00204623	0.00805086	0.00097345	3.7548	D	1	30/08/2020 09:03	40.3695		0	0	0	0	0	0	0	0	0	0	0	0	0	0
1436	4	5	12	2d 21:41:56.89000	0d 02:11:08.19000	0.00212735	0.00835512	0.00097345	3.7473	D	1	30/08/2020 09:08	40.3852		0	0	0	0	0	0	0	0	0	0	0	0	0	0
1437	4	5	12	2d 21:46:56.89000	0d 02:16:08.19000	0.00220846	0.00865879	0.00097314	3.7401	D	1	30/08/2020 09:13	40.3852		0	0	0	0	0	0	0	0	0	0	0	0	0	0
1438	4	5	12	2d 21:51:56.89000	0d 02:21:08.19000	0.00228957	0.0089619	0.00097314	3.7334	D	1	30/08/2020 09:18	40.3695		0	0	0	0	0	0	0	0	0	0	0	0	0	0
1439	4	5	12	2d 21:56:56.89000	0d 02:26:08.19000	0.00237068	0.00926447	0.00097337	3.7272	D	1	30/08/2020 09:23	40.5265		0	0	0	0	0	0	0	0	0	0	0	0	0	0
1440	4	5	12	2d 22:01:56.89000	0d 02:31:08.19000	0.00245179	0.00956652	0.00097299	3.7206	D	1	30/08/2020 09:28	40.3381		0	0	0	0	0	0	0	0	0	0	0	0	0	0
1441	4	5	12	2d 22:06:56.89000	0d 02:36:08.19000	0.00253291	0.00986806	0.0009733	3.7145	D	1	30/08/2020 09:33	40.3538		0	0	0	0	0	0	0	0	0	0	0	0	0	0
1442	4	5	12	2d 22:11:56.89000	0d 02:41:08.19000	0.00261402	0.0101691	0.00097345	3.7081	D	1	30/08/2020 09:38	40.3381		0	0	0	0	0	0	0	0	0	0	0	0	0	0
1443	4	5	12	2d 22:16:56.89000	0d 02:46:08.19000	0.00269513	0.0104696	0.00097337	3.7017	D	1	30/08/2020 09:43	40.3067		0	0	0	0	0	0	0	0	0	0	0	0	0	0
1444	4	5	12	2d 22:21:56.89000	0d 02:51:08.19000	0.00277624	0.0107696	0.00097337	3.6953	D	1	30/08/2020 09:48	40.4951		0	0	0	0	0	0	0	0	0	0	0	0	0	0
1445	4	5	12	2d 22:26:56.89000	0d 02:56:08.19000	0.00285735	0.011069	0.00097337	3.6886	D	1	30/08/2020 09:53	40.3067		0	0	0	0	0	0	0	0	0	0	0	0	0	0
1446	4	5	12	2d 22:31:56.89000	0d 03:01:08.19000	0.00293846	0.0113679	0.00097337	3.6814	D	1	30/08/2020 09:58	40.3695		0	0	0	0	0	0	0	0	0	0	0	0	0	0
1447	4	5	12	2d 22:36:56.89000	0d 03:06:08.19000	0.00301958	0.0116662	0.0009733	3.6739	D	1	30/08/2020 10:03	40.3224		0	0	0	0	0	0	0	0	0	0	0	0	0	0
1448	4	5	12	2d 22:41:56.89000	0d 03:11:08.19000	0.00310069	0.0119639	0.0009736	3.666	D	1	30/08/2020 10:08	40.4009		0	0	0	0	0	0	0	0	0	0	0	0	0	0
1449	4	5	12	2d 22:46:56.89000	0d 03:16:08.19000	0.0031818	0.012261	0.0009733	3.6579	D	1	30/08/2020 10:13	40.4166		0	0	0	0	0	0	0	0	0	0	0	0	0	0
1450	4	5	12	2d 22:51:56.89000	0d 03:21:08.19000	0.00326291	0.0125573	0.00097345	3.6487	D	1	30/08/2020 10:18	40.4009		0	0	0	0	0	0	0	0	0	0	0	0	0	0
1451	4	5	12	2d 22:56:56.89000	0d 03:26:08.19000	0.00334402	0.0128529	0.00097337	3.6388	D	1	30/08/2020 10:23	40.4166		0	0	0	0	0	0	0	0	0	0	0	0	0	0
1452	4	5	12	2d 23:01:21.91000	0d 03:30:33.21000	0.00341568	0.0131133	0.00097322	3.6287	D	5	30/08/2020 10:27	40.3067		0	0	0	0	0	0	0	0	0	0	0	0	0	0
1453	4	5	12	2d 23:05:13.56000	0d 03:34:24.86000	0.00347831	0.0133402	0.00097322	3.6187	D	5	30/08/2020 10:31	40.3852		0	0	0	0	0	0	0	0	0	0	0	0	0	0
1454	4	5	12	2d 23:08:21.77000	0d 03:37:33.07000	0.0035292	0.0135242	0.00097337	3.6086	D	5	30/08/2020 10:34	40.4166		0	0	0	0	0	0	0	0	0	0	0	0	0	0
1455	4	5	12	2d 23:10:58.39000	0d 03:40:09.69000	0.00357154	0.0136768	0.0009733	3.5985	D	5	30/08/2020 10:37	40.2753		0	0	0	0	0	0	0	0	0	0	0	0	0	0
1456	4	5	12	2d 23:12:57.50000	0d 03:42:08.80000	0.00360375	0.0137925	0.00097345	3.5885	D	5	30/08/2020 10:39	40.3538		0	0	0	0	0	0	0	0	0	0	0	0	0	0
1457	4	5	12	2d 23:14:32.51000	0d 03:43:43.81000	0.00362944	0.0138846	0.00097345	3.5784	D	5	30/08/2020 10:41	40.3381		0	0	0	0	0	0	0	0	0	0	0	0	0	0
1458	4	5	12	2d 23:15:48.31000	0d 03:44:59.61000	0.00364993	0.0139578	0.0009733	3.5683	D	5	30/08/2020 10:42	40.448		0	0	0	0	0	0	0	0	0	0	0	0	0	0
1459	4	5	12	2d 23:16:49.38000	0d 03:46:00.68000	0.00366644	0.0140166	0.00097345	3.5583	D	5	30/08/2020 10:43	40.4323		0	0	0	0	0	0	0	0	0	0	0	0	0	0
1460	4	5	12	2d 23:17:37.09000	0d 03:46:48.39000	0.00367934	0.0140625	0.00097322	3.5482	D	5	30/08/2020 10:44	40.3067		0	0	0	0	0	0	0	0	0	0	0	0	0	0
1461	4	5	12	2d 23:18:17.71000	0d 03:47:29.01000	0.00369032	0.0141014	0.0009733	3.5381	D	5	30/08/2020 10:44	40.3852		0	0	0	0	0	0	0	0	0	0	0	0	0	0
1462	4	5	12	2d 23:18:52.15000	0d 03:48:03.45000	0.00369964	0.0141343	0.00097353	3.528	D	5	30/08/2020 10:45	40.4166		0	0	0	0	0	0	0	0	0	0	0	0	0	0
1463	4	5	12	2d 23:19:22.71000	0d 03:48:34.01000	0.0037079	0.0141634	0.0009736	3.518	D	5	30/08/2020 10:45	40.2753		0	0	0	0	0	0	0	0	0	0	0	0	0	0
1464	4	5	12	2d 23:19:50.20000	0d 03:49:01.50000	0.00371533	0.0141895	0.0009733	3.5079	D	5	30/08/2020 10:46	40.3695		0	0	0	0	0	0	0	0	0	0	0	0	0	0
1465	4	5	12	2d 23:20:13.90000	0d 03:49:25.20000	0.00372174	0.014212	0.00097314	3.4978	D	5	30/08/2020 10:46	40.4009		0	0	0	0	0	0	0	0	0	0	0	0	0	0
1466	4	5	12	2d 23:20:36.44000	0d 03:49:47.74000	0.00372783	0.0142333	0.00097337	3.4878	D	5	30/08/2020 10:47	40.4009		0	0	0	0	0	0	0	0	0	0	0	0	0	0
1467	4	5	12	2d 23:20:56.92000	0d 03:50:08.22000	0.00373337	0.0142525	0.00097322	3.4777	D	5	30/08/2020 10:47	40.2596		0	0	0	0	0	0	0	0	0	0	0	0	0	0
1468	4	5	12	2d 23:21:17.56000	0d 03:50:28.86000	0.00373895	0.0142719	0.00097345	3.4676	D	5	30/08/2020 10:47	40.3381		0	0	0	0	0	0	0	0	0	0	0	0	0	0
1469	4	5	12	2d 23:21:37.50000	0d 03:50:48.80000	0.00374434	0.0142906	0.00097345	3.4575	D	5	30/08/2020 10:48	40.4166		0	0	0	0	0	0	0	0	0	0	0	0	0	0
1470	4	5	12	2d 23:21:55.69000	0d 03:51:06.99000	0.00374926	0.0143076	0.0009733	3.4475	D	5	30/08/2020 10:48	40.4323		0	0	0	0	0	0	0	0	0	0	0	0	0	0
1471	4	5	12	2d 23:22:15.97000	0d 03:51:27.27000	0.00375474	0.0143264	0.00097345	3.4374	D	5	30/08/2020 10:48	40.4166		0	0	0	0	0	0	0	0	0	0	0	0	0	0
1472	4	5	12	2d 23:22:40.47000	0d 03:51:51.77000	0.00376137	0.0143492	0.00097345	3.4273	D	5	30/08/2020 10:49	40.3224		0	0	0	0	0	0	0	0	0	0	0	0	0	0
1473	4	5	12	2d 23:23:01.96000	0d 03:52:13.26000	0.00376718	0.0143691	0.00097337	3.4171	D	5	30/08/2020 10:49	40.3695		0	0	0	0	0	0	0	0	0	0	0	0	0	0
1474	4	5	12	2d 23:23:29.38000	0d 03:52:40.68000	0.00377459	0.0143944	0.0009733	3.407	D	5	30/08/2020 10:50	40.4323		0	0	0	0	0	0	0	0	0	0	0	0	0	0
1475	4	5	12	2d 23:24:02.21000	0d 03:53:13.51000	0.00378347	0.0144246	0.00097337	3.397	D	5	30/08/2020 10:50	40.4637		0	0	0	0	0	0	0	0	0	0	0	0	0	0
1476	4	5	12	2d 23:24:45.19000	0d 03:53:56.49000	0.00379509	0.014464	0.0009733	3.3867	D	5	30/08/2020 10:51	40.448		0	0	0	0	0	0	0	0	0	0	0	0	0	0
1477	4	5	12	2d 23:26:21.16000	0d 03:55:32.46000	0.00382104	0.0145517	0.00097337	3.3767	D	5	30/08/2020 10:52	40.4009		0	0	0	0	0	0	0	0	0	0	0	0	0	0
1478	4	5	12	2d 23:28:06.59000	0d 03:57:17.89000	0.00384954	0.0146478	0.00097345	3.3666	D	5	30/08/2020 10:54	40.3538		0	0	0	0	0	0	0	0	0	0	0	0	0	0
1479	4	5	12	2d 23:29:56.22000	0d 03:59:07.52000	0.00387918	0.0147475	0.00097337	3.3565	D	5	30/08/2020 10:56	40.4009		0	0	0	0	0	0	0	0	0	0	0	0	0	0
1480	4	5	12	2d 23:31:26.33000	0d 04:00:37.63000	0.00390355	0.0148291	0.00097345	3.3465	D	5	30/08/2020 10:58	40.3538		0	0	0	0	0	0	0	0	0	0	0	0	0	0
1481	4	5	12	2d 23:32:37.91000	0d 04:01:49.21000	0.0039229	0.0148938	0.00097314	3.3364	D	5	30/08/2020 10:59	40.4794		0	0	0	0	0	0	0	0	0	0	0	0	0	0
1482	4	5	12	2d 23:33:36.75000	0d 04:02:48.05000	0.00393881	0.0149468	0.00097353	3.3263	D	5	30/08/2020 11:00	40.4637		0	0	0	0	0	0	0	0	0	0	0	0	0	0
1483	4	5	12	2d 23:34:23.75000	0d 04:03:35.05000	0.00395152	0.014989	0.0009733	3.3162	D	5	30/08/2020 11:00	40.3381		0	0	0	0	0	0	0	0	0	0	0	0	0	0
1484	4	5	12	2d 23:35:01.51000	0d 04:04:12.81000	0.00396172	0.0150228	0.0009733	3.3062	D	5	30/08/2020 11:01	40.4009		0	0	0	0	0	0	0	0	0	0	0	0	0	0
1485	4	5	12	2d 23:35:32.30000	0d 04:04:43.60000	0.00397005	0.0150503	0.00097337	3.2961	D	5	30/08/2020 11:02	40.448		0	0	0	0	0	0	0	0	0	0	0	0	0	0
1486	4	5	12	2d 23:35:59.00000	0d 04:05:10.30000	0.00397727	0.0150741	0.00097322	3.2859	D	5	30/08/2020 11:02	40.2753		0	0	0	0	0	0	0	0	0	0	0	0	0	0
1487	4	5	12	2d 23:36:23.99000	0d 04:05:35.29000	0.00398402	0.0150962	0.00097322	3.2757	D	5	30/08/2020 11:02	40.3695		0	0	0	0	0	0	0	0	0	0	0	0	0	0
1488	4	5	12	2d 23:36:45.76000	0d 04:05:57.06000	0.00398991	0.0151155	0.00097337	3.2656	D	5	30/08/2020 11:03	40.3852		0	0	0	0	0	0	0	0	0	0	0	0	0	0
1489	4	5	12	2d 23:37:04.02000	0d 04:06:15.32000	0.00399485	0.0151316	0.00097322	3.2554	D	5	30/08/2020 11:03	40.3852		0	0	0	0	0	0	0	0	0	0	0	0	0	0
1490	4	5	12	2d 23:37:20.29000	0d 04:06:31.59000	0.00399925	0.0151459	0.0009733	3.2453	D	5	30/08/2020 11:03	40.4166		0	0	0	0	0	0	0	0	0	0	0	0	0	0
1491	4	5	12	2d 23:37:34.69000	0d 04:06:45.99000	0.00400314	0.0151585	0.0009733	3.2352	D	5	30/08/2020 11:04	40.3067		0	0	0	0	0	0	0	0	0	0	0	0	0	0
1492	4	5	12	2d 23:37:48.13000	0d 04:06:59.43000	0.00400677	0.0151702	0.0009733	3.225	D	5	30/08/2020 11:04	40.291		0	0	0	0	0	0	0	0	0	0	0	0	0	0
1493	4	5	12	2d 23:38:00.44000	0d 04:07:11.74000	0.0040101	0.015181	0.0009733	3.2149	D	5	30/08/2020 11:04	40.3381		0	0	0	0	0	0	0	0	0	0	0	0	0	0
1494	4	5	12	2d 23:38:12.06000	0d 04:07:23.36000	0.00401324	0.015191	0.00097322	3.2049	D	5	30/08/2020 11:04	40.3538		0	0	0	0	0	0	0	0	0	0	0	0	0	0
1495	4	5	12	2d 23:38:23.09000	0d 04:07:34.39000	0.00401623	0.0152006	0.0009733	3.1946	D	5	30/08/2020 11:04	40.4009		0	0	0	0	0	0	0	0	0	0	0	0	0	0
1496	4	5	12	2d 23:38:33.64000	0d 04:07:44.94000	0.00401908	0.0152097	0.00097345	3.1846	D	5	30/08/2020 11:05	40.4009		0	0	0	0	0	0	0	0	0	0	0	0	0	0
1497	4	5	12	2d 23:38:43.23000	0d 04:07:54.53000	0.00402167	0.0152179	0.00097345	3.1743	D	5	30/08/2020 11:05	40.4009		0	0	0	0	0	0	0	0	0	0	0	0	0	0
1498	4	5	12	2d 23:38:52.34000	0d 04:08:03.64000	0.00402413	0.0152257	0.00097345	3.1643	D	5	30/08/2020 11:05	40.4323		0	0	0	0	0	0	0	0	0	0	0	0	0	0
1499	4	5	12	2d 23:39:00.82000	0d 04:08:12.12000	0.00402643	0.015233	0.00097337	3.1542	D	5	30/08/2020 11:05	40.4166		0	0	0	0	0	0	0	0	0	0	0	0	0	0
1500	4	5	12	2d 23:39:08.69000	0d 04:08:19.99000	0.00402856	0.0152397	0.00097337	3.1441	D	5	30/08/2020 11:05	40.4009		0	0	0	0	0	0	0	0	0	0	0	0	0	0
1501	4	5	12	2d 23:39:16.00000	0d 04:08:27.30000	0.00403053	0.0152459	0.00097314	3.1341	D	5	30/08/2020 11:05	40.291		0	0	0	0	0	0	0	0	0	0	0	0	0	0
1502	4	5	12	2d 23:39:23.18000	0d 04:08:34.48000	0.00403247	0.015252	0.00097307	3.1238	D	5	30/08/2020 11:05	40.2753		0	0	0	0	0	0	0	0	0	0	0	0	0	0
1503	4	5	12	2d 23:39:29.81000	0d 04:08:41.11000	0.00403427	0.0152575	0.00097337	3.1138	D	5	30/08/2020 11:06	40.3067		0	0	0	0	0	0	0	0	0	0	0	0	0	0
1504	4	5	12	2d 23:39:36.21000	0d 04:08:47.51000	0.004036	0.0152629	0.00097322	3.1035	D	5	30/08/2020 11:06	40.291		0	0	0	0	0	0	0	0	0	0	0	0	0	0
1505	4	5	12	2d 23:39:42.33000	0d 04:08:53.63000	0.00403765	0.0152681	0.00097337	3.0933	D	5	30/08/2020 11:06	40.3538		0	0	0	0	0	0	0	0	0	0	0	0	0	0
1506	4	5	12	2d 23:39:48.31000	0d 04:08:59.61000	0.00403927	0.015273	0.00097314	3.0832	D	5	30/08/2020 11:06	40.3695		0	0	0	0	0	0	0	0	0	0	0	0	0	0
1507	4	5	12	2d 23:39:53.72000	0d 04:09:05.02000	0.00404073	0.0152775	0.0009733	3.0732	D	5	30/08/2020 11:06	40.3538		0	0	0	0	0	0	0	0	0	0	0	0	0	0
1508	4	5	12	2d 23:39:59.07000	0d 04:09:10.37000	0.00404218	0.015282	0.00097322	3.0629	D	5	30/08/2020 11:06	40.3852		0	0	0	0	0	0	0	0	0	0	0	0	0	0
1509	4	5	12	2d 23:40:04.24000	0d 04:09:15.54000	0.00404357	0.0152863	0.0009733	3.0526	D	5	30/08/2020 11:06	40.3852		0	0	0	0	0	0	0	0	0	0	0	0	0	0
1510	4	5	12	2d 23:40:09.23000	0d 04:09:20.53000	0.00404492	0.0152904	0.00097337	3.0423	D	5	30/08/2020 11:06	40.3852		0	0	0	0	0	0	0	0	0	0	0	0	0	0
1511	4	5	12	2d 23:40:14.08000	0d 04:09:25.38000	0.00404623	0.0152944	0.00097337	3.0321	D	5	30/08/2020 11:06	40.4009		0	0	0	0	0	0	0	0	0	0	0	0	0	0
1512	4	5	12	2d 23:40:18.72000	0d 04:09:30.02000	0.00404749	0.0152982	0.00097314	3.0219	D	5	30/08/2020 11:06	40.4009		0	0	0	0	0	0	0	0	0	0	0	0	0	0
1513	4	5	12	2d 23:40:23.16000	0d 04:09:34.46000	0.00404869	0.0153018	0.00097337	3.0117	D	5	30/08/2020 11:06	40.3852		0	0	0	0	0	0	0	0	0	0	0	0	0	0
1514	4	5	12	2d 23:40:27.55000	0d 04:09:38.85000	0.00404988	0.0153053	0.00097345	3.0016	D	5	30/08/2020 11:07	40.4009		0	0	0	0	0	0	0	0	0	0	0	0	0	0
1515	4	5	12	2d 23:40:31.69000	0d 04:09:42.99000	0.004051	0.0153087	0.0009733	2.9914	D	5	30/08/2020 11:07	40.4166		0	0	0	0	0	0	0	0	0	0	0	0	0	0
1516	4	5	12	2d 23:40:35.78000	0d 04:09:47.08000	0.0040521	0.015312	0.00097337	2.9812	D	5	30/08/2020 11:07	40.4323		0	0	0	0	0	0	0	0	0	0	0	0	0	0
1517	4	5	12	2d 23:40:39.65000	0d 04:09:50.95000	0.00405315	0.0153151	0.00097314	2.9711	D	5	30/08/2020 11:07	40.4166		0	0	0	0	0	0	0	0	0	0	0	0	0	0
1518	4	5	12	2d 23:40:43.52000	0d 04:09:54.82000	0.00405419	0.0153182	0.00097322	2.9607	D	5	30/08/2020 11:07	40.4009		0	0	0	0	0	0	0	0	0	0	0	0	0	0
1519	4	5	12	2d 23:40:47.16000	0d 04:09:58.46000	0.00405518	0.0153211	0.00097345	2.9506	D	5	30/08/2020 11:07	40.448		0	0	0	0	0	0	0	0	0	0	0	0	0	0
1520	4	5	12	2d 23:40:50.69000	0d 04:10:01.99000	0.00405613	0.0153239	0.00097322	2.9404	D	5	30/08/2020 11:07	40.448		0	0	0	0	0	0	0	0	0	0	0	0	0	0
1521	4	5	12	2d 23:40:54.23000	0d 04:10:05.53000	0.00405709	0.0153267	0.00097314	2.9299	D	5	30/08/2020 11:07	40.4323		0	0	0	0	0	0	0	0	0	0	0	0	0	0
1522	4	5	12	2d 23:40:57.65000	0d 04:10:08.95000	0.00405801	0.0153294	0.0009733	2.9195	D	5	30/08/2020 11:07	40.4323		0	0	0	0	0	0	0	0	0	0	0	0	0	0
1523	4	5	12	2d 23:41:00.94000	0d 04:10:12.24000	0.0040589	0.015332	0.0009733	2.9093	D	5	30/08/2020 11:07	40.4166		0	0	0	0	0	0	0	0	0	0	0	0	0	0
1524	4	5	12	2d 23:41:04.11000	0d 04:10:15.41000	0.00405976	0.0153345	0.0009733	2.8991	D	5	30/08/2020 11:07	40.448		0	0	0	0	0	0	0	0	0	0	0	0	0	0
1525	4	5	12	2d 23:41:07.19000	0d 04:10:18.49000	0.00406059	0.0153369	0.0009733	2.8888	D	5	30/08/2020 11:07	40.4637		0	0	0	0	0	0	0	0	0	0	0	0	0	0
1526	4	5	12	2d 23:41:10.22000	0d 04:10:21.52000	0.00406141	0.0153393	0.00097307	2.8785	D	5	30/08/2020 11:07	40.4637		0	0	0	0	0	0	0	0	0	0	0	0	0	0
1527	4	5	12	2d 23:41:13.18000	0d 04:10:24.48000	0.00406221	0.0153416	0.00097337	2.8682	D	5	30/08/2020 11:07	40.448		0	0	0	0	0	0	0	0	0	0	0	0	0	0
1528	4	5	12	2d 23:41:15.99000	0d 04:10:27.29000	0.00406297	0.0153438	0.0009733	2.8579	D	5	30/08/2020 11:07	40.4323		0	0	0	0	0	0	0	0	0	0	0	0	0	0
1529	4	5	12	2d 23:41:18.82000	0d 04:10:30.12000	0.00406374	0.015346	0.00097345	2.8475	D	5	30/08/2020 11:07	40.4323		0	0	0	0	0	0	0	0	0	0	0	0	0	0
1530	4	5	12	2d 23:41:21.53000	0d 04:10:32.83000	0.00406447	0.015348	0.00097337	2.8373	D	5	30/08/2020 11:07	40.448		0	0	0	0	0	0	0	0	0	0	0	0	0	0
1531	4	5	12	2d 23:41:24.15000	0d 04:10:35.45000	0.00406518	0.01535	0.00097368	2.827	D	5	30/08/2020 11:07	40.4637		0	0	0	0	0	0	0	0	0	0	0	0	0	0
1532	4	5	12	2d 23:41:26.75000	0d 04:10:38.05000	0.00406588	0.015352	0.00097337	2.8167	D	5	30/08/2020 11:08	40.4637		0	0	0	0	0	0	0	0	0	0	0	0	0	0
1533	4	5	12	2d 23:41:29.25000	0d 04:10:40.55000	0.00406656	0.0153539	0.00097314	2.8063	D	5	30/08/2020 11:08	40.4637		0	0	0	0	0	0	0	0	0	0	0	0	0	0
1534	4	5	12	2d 23:41:31.72000	0d 04:10:43.02000	0.00406723	0.0153558	0.0009733	2.7962	D	5	30/08/2020 11:08	40.448		0	0	0	0	0	0	0	0	0	0	0	0	0	0
1535	4	5	12	2d 23:41:34.11000	0d 04:10:45.41000	0.00406787	0.0153576	0.00097353	2.7858	D	5	30/08/2020 11:08	40.4323		0	0	0	0	0	0	0	0	0	0	0	0	0	0
1536	4	5	12	2d 23:41:36.50000	0d 04:10:47.80000	0.00406852	0.0153594	0.0009733	2.7753	D	5	30/08/2020 11:08	40.4323		0	0	0	0	0	0	0	0	0	0	0	0	0	0
1537	4	5	12	2d 23:41:38.83000	0d 04:10:50.13000	0.00406915	0.0153611	0.00097337	2.7649	D	5	30/08/2020 11:08	40.448		0	0	0	0	0	0	0	0	0	0	0	0	0	0
1538	4	5	12	2d 23:41:41.09000	0d 04:10:52.39000	0.00406976	0.0153628	0.00097345	2.7549	D	5	30/08/2020 11:08	40.4637		0	0	0	0	0	0	0	0	0	0	0	0	0	0
1539	4	5	12	2d 23:41:43.25000	0d 04:10:54.55000	0.00407034	0.0153644	0.00097345	2.7448	D	5	30/08/2020 11:08	40.4637		0	0	0	0	0	0	0	0	0	0	0	0	0	0
1540	4	5	12	2d 23:41:45.42000	0d 04:10:56.72000	0.00407093	0.015366	0.00097353	2.7343	D	5	30/08/2020 11:08	40.4637		0	0	0	0	0	0	0	0	0	0	0	0	0	0
1541	4	5	12	2d 23:41:47.56000	0d 04:10:58.86000	0.00407151	0.0153676	0.0009736	2.7239	D	5	30/08/2020 11:08	40.4637		0	0	0	0	0	0	0	0	0	0	0	0	0	0
1542	4	5	12	2d 23:41:49.72000	0d 04:11:01.02000	0.00407209	0.0153692	0.00097345	2.7132	D	5	30/08/2020 11:08	40.448		0	0	0	0	0	0	0	0	0	0	0	0	0	0
1543	4	5	12	2d 23:41:51.83000	0d 04:11:03.13000	0.00407266	0.0153708	0.00097337	2.7028	D	5	30/08/2020 11:08	40.4323		0	0	0	0	0	0	0	0	0	0	0	0	0	0
1544	4	5	12	2d 23:41:53.89000	0d 04:11:05.19000	0.00407322	0.0153723	0.00097345	2.6921	D	5	30/08/2020 11:08	40.4323		0	0	0	0	0	0	0	0	0	0	0	0	0	0
1545	4	5	12	2d 23:41:55.95000	0d 04:11:07.25000	0.00407378	0.0153738	0.00097322	2.6816	D	5	30/08/2020 11:08	40.4637		0	0	0	0	0	0	0	0	0	0	0	0	0	0
1546	4	5	12	2d 23:41:57.90000	0d 04:11:09.20000	0.0040743	0.0153752	0.00097337	2.6709	D	5	30/08/2020 11:08	40.4794		0	0	0	0	0	0	0	0	0	0	0	0	0	0
1547	4	5	12	2d 23:41:59.91000	0d 04:11:11.21000	0.00407485	0.0153766	0.0009733	2.6606	D	5	30/08/2020 11:08	40.4794		0	0	0	0	0	0	0	0	0	0	0	0	0	0
1548	4	5	12	2d 23:42:01.81000	0d 04:11:13.11000	0.00407536	0.015378	0.0009733	2.6502	D	5	30/08/2020 11:08	40.4794		0	0	0	0	0	0	0	0	0	0	0	0	0	0
1549	4	5	12	2d 23:42:03.68000	0d 04:11:14.98000	0.00407587	0.0153793	0.00097322	2.6398	D	5	30/08/2020 11:08	40.4794		0	0	0	0	0	0	0	0	0	0	0	0	0	0
1550	4	5	12	2d 23:42:05.52000	0d 04:11:16.82000	0.00407636	0.0153806	0.0009733	2.6293	D	5	30/08/2020 11:08	40.4637		0	0	0	0	0	0	0	0	0	0	0	0	0	0
1551	4	5	12	2d 23:42:07.36000	0d 04:11:18.66000	0.00407686	0.0153819	0.00097322	2.6189	D	5	30/08/2020 11:08	40.448		0	0	0	0	0	0	0	0	0	0	0	0	0	0
1552	4	5	12	2d 23:42:09.15000	0d 04:11:20.45000	0.00407735	0.0153832	0.00097337	2.6087	D	5	30/08/2020 11:08	40.4323		0	0	0	0	0	0	0	0	0	0	0	0	0	0
1553	4	5	12	2d 23:42:10.92000	0d 04:11:22.22000	0.00407783	0.0153844	0.00097322	2.598	D	5	30/08/2020 11:08	40.4323		0	0	0	0	0	0	0	0	0	0	0	0	0	0
1554	4	5	12	2d 23:42:12.73000	0d 04:11:24.03000	0.00407831	0.0153857	0.00097345	2.5875	D	5	30/08/2020 11:08	40.448		0	0	0	0	0	0	0	0	0	0	0	0	0	0
1555	4	5	12	2d 23:42:14.46000	0d 04:11:25.76000	0.00407878	0.0153869	0.00097337	2.5769	D	5	30/08/2020 11:08	40.4637		0	0	0	0	0	0	0	0	0	0	0	0	0	0
1556	4	5	12	2d 23:42:16.21000	0d 04:11:27.51000	0.00407926	0.0153881	0.00097337	2.5661	D	5	30/08/2020 11:08	40.4794		0	0	0	0	0	0	0	0	0	0	0	0	0	0
1557	4	5	12	2d 23:42:17.96000	0d 04:11:29.26000	0.00407973	0.0153894	0.00097345	2.5554	D	5	30/08/2020 11:08	40.4794		0	0	0	0	0	0	0	0	0	0	0	0	0	0
1558	4	5	12	2d 23:42:19.69000	0d 04:11:30.99000	0.0040802	0.0153905	0.0009733	2.5447	D	5	30/08/2020 11:08	40.4794		0	0	0	0	0	0	0	0	0	0	0	0	0	0
1559	4	5	12	2d 23:42:21.42000	0d 04:11:32.72000	0.00408066	0.0153917	0.00097337	2.5342	D	5	30/08/2020 11:08	40.4637		0	0	0	0	0	0	0	0	0	0	0	0	0	0
1560	4	5	12	2d 23:42:23.04000	0d 04:11:34.34000	0.0040811	0.0153928	0.00097337	2.5237	D	5	30/08/2020 11:08	40.4637		0	0	0	0	0	0	0	0	0	0	0	0	0	0
1561	4	5	12	2d 23:42:24.74000	0d 04:11:36.04000	0.00408156	0.015394	0.00097322	2.513	D	5	30/08/2020 11:09	40.4637		0	0	0	0	0	0	0	0	0	0	0	0	0	0
1562	4	5	12	2d 23:42:26.41000	0d 04:11:37.71000	0.00408201	0.0153951	0.00097322	2.5023	D	5	30/08/2020 11:09	40.448		0	0	0	0	0	0	0	0	0	0	0	0	0	0
1563	4	5	12	2d 23:42:26.76000	0d 04:11:38.06000	0.00408211	0.0153954	0.00097314	2.5	D	133	30/08/2020 11:09	40.4323		0	0	0	0	0	0	0	0	0	0	0	0	0	0
1564	4	5	13	2d 23:42:26.77000	0d 00:00:00.01000	0	0	0	2.6392	R	0	30/08/2020 11:09	40.4323		0	0	0	0	0	0	0	0	0	0	0	0	0	0
1565	4	5	13	2d 23:42:28.77000	0d 00:00:02.01000	0	0	0	2.8528	R	1	30/08/2020 11:09	40.4009		0	0	0	0	0	0	0	0	0	0	0	0	0	0
1566	4	5	13	2d 23:42:30.77000	0d 00:00:04.01000	0	0	0	2.9751	R	1	30/08/2020 11:09	40.3852		0	0	0	0	0	0	0	0	0	0	0	0	0	0
1567	4	5	13	2d 23:42:32.77000	0d 00:00:06.01000	0	0	0	3.0704	R	1	30/08/2020 11:09	40.3695		0	0	0	0	0	0	0	0	0	0	0	0	0	0
1568	4	5	13	2d 23:42:34.77000	0d 00:00:08.01000	0	0	0	3.1475	R	1	30/08/2020 11:09	40.3538		0	0	0	0	0	0	0	0	0	0	0	0	0	0
1569	4	5	13	2d 23:42:36.76000	0d 00:00:10.00000	0	0	0	3.2111	R	129	30/08/2020 11:09	40.3381		0	0	0	0	0	0	0	0	0	0	0	0	0	0
1570	5	6	9	2d 23:42:36.80000	0d 00:00:00.04000	0.00000001	0.00000004	0.00097398	3.3854	C	0	30/08/2020 11:09	40.3381		0	0	0	0	0	0	0	0	0	0	0	0	0	0
1571	5	6	9	2d 23:42:36.96000	0d 00:00:00.20000	0.00000005	0.00000018	0.0009733	3.4105	C	5	30/08/2020 11:09	40.3224		0	0	0	0	0	0	0	0	0	0	0	0	0	0
1572	5	6	9	2d 23:42:37.13000	0d 00:00:00.37000	0.0000001	0.00000034	0.00097337	3.4307	C	5	30/08/2020 11:09	40.3224		0	0	0	0	0	0	0	0	0	0	0	0	0	0
1573	5	6	9	2d 23:42:37.31000	0d 00:00:00.55000	0.00000015	0.00000051	0.00097353	3.4482	C	5	30/08/2020 11:09	40.3224		0	0	0	0	0	0	0	0	0	0	0	0	0	0
1574	5	6	9	2d 23:42:37.51000	0d 00:00:00.75000	0.0000002	0.00000069	0.00097345	3.4656	C	5	30/08/2020 11:09	40.3224		0	0	0	0	0	0	0	0	0	0	0	0	0	0
1575	5	6	9	2d 23:42:37.72000	0d 00:00:00.96000	0.00000026	0.00000089	0.00097322	3.4821	C	5	30/08/2020 11:09	40.3224		0	0	0	0	0	0	0	0	0	0	0	0	0	0
1576	5	6	9	2d 23:42:37.94000	0d 00:00:01.18000	0.00000032	0.0000011	0.00097353	3.4983	C	5	30/08/2020 11:09	40.3224		0	0	0	0	0	0	0	0	0	0	0	0	0	0
1577	5	6	9	2d 23:42:38.17000	0d 00:00:01.41000	0.00000038	0.00000132	0.00097345	3.514	C	5	30/08/2020 11:09	40.3224		0	0	0	0	0	0	0	0	0	0	0	0	0	0
1578	5	6	9	2d 23:42:38.42000	0d 00:00:01.66000	0.00000045	0.00000156	0.0009733	3.5297	C	5	30/08/2020 11:09	40.3224		0	0	0	0	0	0	0	0	0	0	0	0	0	0
1579	5	6	9	2d 23:42:38.68000	0d 00:00:01.92000	0.00000052	0.0000018	0.0009733	3.5447	C	5	30/08/2020 11:09	40.3224		0	0	0	0	0	0	0	0	0	0	0	0	0	0
1580	5	6	9	2d 23:42:38.94000	0d 00:00:02.18000	0.00000059	0.00000205	0.0009733	3.5592	C	5	30/08/2020 11:09	40.3224		0	0	0	0	0	0	0	0	0	0	0	0	0	0
1581	5	6	9	2d 23:42:39.21000	0d 00:00:02.45000	0.00000066	0.00000231	0.00097314	3.5734	C	5	30/08/2020 11:09	40.3067		0	0	0	0	0	0	0	0	0	0	0	0	0	0
1582	5	6	9	2d 23:42:39.50000	0d 00:00:02.74000	0.00000074	0.0000026	0.0009733	3.5877	C	5	30/08/2020 11:09	40.3067		0	0	0	0	0	0	0	0	0	0	0	0	0	0
1583	5	6	9	2d 23:42:39.80000	0d 00:00:03.04000	0.00000082	0.00000289	0.00097337	3.6016	C	5	30/08/2020 11:09	40.3067		0	0	0	0	0	0	0	0	0	0	0	0	0	0
1584	5	6	9	2d 23:42:40.12000	0d 00:00:03.36000	0.00000091	0.0000032	0.00097345	3.615	C	5	30/08/2020 11:09	40.3067		0	0	0	0	0	0	0	0	0	0	0	0	0	0
1585	5	6	9	2d 23:42:40.46000	0d 00:00:03.70000	0.000001	0.00000353	0.0009733	3.6283	C	5	30/08/2020 11:09	40.3067		0	0	0	0	0	0	0	0	0	0	0	0	0	0
1586	5	6	9	2d 23:42:40.82000	0d 00:00:04.06000	0.0000011	0.00000389	0.0009733	3.6411	C	5	30/08/2020 11:09	40.3067		0	0	0	0	0	0	0	0	0	0	0	0	0	0
1587	5	6	9	2d 23:42:41.22000	0d 00:00:04.46000	0.00000121	0.00000428	0.0009733	3.6538	C	5	30/08/2020 11:09	40.3067		0	0	0	0	0	0	0	0	0	0	0	0	0	0
1588	5	6	9	2d 23:42:41.64000	0d 00:00:04.88000	0.00000132	0.0000047	0.00097345	3.6658	C	5	30/08/2020 11:09	40.3067		0	0	0	0	0	0	0	0	0	0	0	0	0	0
1589	5	6	9	2d 23:42:42.12000	0d 00:00:05.36000	0.00000145	0.00000517	0.00097322	3.6779	C	5	30/08/2020 11:09	40.291		0	0	0	0	0	0	0	0	0	0	0	0	0	0
1590	5	6	9	2d 23:42:42.68000	0d 00:00:05.92000	0.0000016	0.00000573	0.00097345	3.6892	C	5	30/08/2020 11:09	40.291		0	0	0	0	0	0	0	0	0	0	0	0	0	0
1591	5	6	9	2d 23:42:43.33000	0d 00:00:06.57000	0.00000178	0.00000638	0.00097337	3.7	C	5	30/08/2020 11:09	40.291		0	0	0	0	0	0	0	0	0	0	0	0	0	0
1592	5	6	9	2d 23:42:44.16000	0d 00:00:07.40000	0.000002	0.00000721	0.00097337	3.7108	C	5	30/08/2020 11:09	40.291		0	0	0	0	0	0	0	0	0	0	0	0	0	0
1593	5	6	9	2d 23:42:45.29000	0d 00:00:08.53000	0.00000231	0.00000835	0.0009733	3.7214	C	5	30/08/2020 11:09	40.2753		0	0	0	0	0	0	0	0	0	0	0	0	0	0
1594	5	6	9	2d 23:42:46.90000	0d 00:00:10.14000	0.00000274	0.00000997	0.0009733	3.7317	C	5	30/08/2020 11:09	40.2753		0	0	0	0	0	0	0	0	0	0	0	0	0	0
1595	5	6	9	2d 23:42:49.68000	0d 00:00:12.92000	0.00000349	0.00001278	0.0009736	3.742	C	5	30/08/2020 11:09	40.291		0	0	0	0	0	0	0	0	0	0	0	0	0	0
1596	5	6	9	2d 23:42:55.87000	0d 00:00:19.11000	0.00000517	0.00001905	0.00097337	3.7522	C	5	30/08/2020 11:09	40.3224		0	0	0	0	0	0	0	0	0	0	0	0	0	0
1597	5	6	9	2d 23:43:32.25000	0d 00:00:55.49000	0.000015	0.00005596	0.00097322	3.7421	C	5	30/08/2020 11:10	40.3852		0	0	0	0	0	0	0	0	0	0	0	0	0	0
1598	5	6	9	2d 23:43:47.34000	0d 00:01:10.58000	0.00001908	0.0000712	0.00097322	3.7316	C	5	30/08/2020 11:10	40.4166		0	0	0	0	0	0	0	0	0	0	0	0	0	0
1599	5	6	9	2d 23:44:06.51000	0d 00:01:29.75000	0.00002427	0.00009052	0.0009733	3.7215	C	5	30/08/2020 11:10	40.4166		0	0	0	0	0	0	0	0	0	0	0	0	0	0
1600	5	6	9	2d 23:44:33.67000	0d 00:01:56.91000	0.00003161	0.00011781	0.00097337	3.7115	C	5	30/08/2020 11:11	40.2439		0	0	0	0	0	0	0	0	0	0	0	0	0	0
1601	5	6	9	2d 23:45:26.92000	0d 00:02:50.16000	0.00004601	0.00017116	0.00097345	3.7014	C	5	30/08/2020 11:12	40.3538		0	0	0	0	0	0	0	0	0	0	0	0	0	0
1602	5	6	9	2d 23:50:26.92000	0d 00:07:50.16000	0.00012712	0.00047082	0.00097337	3.6924	C	1	30/08/2020 11:17	40.4323		0	0	0	0	0	0	0	0	0	0	0	0	0	0
1603	5	6	9	2d 23:55:26.92000	0d 00:12:50.16000	0.00020823	0.00077038	0.00097345	3.6944	C	1	30/08/2020 11:22	40.3695		0	0	0	0	0	0	0	0	0	0	0	0	0	0
1604	5	6	9	3d 00:00:26.92000	0d 00:17:50.16000	0.00028934	0.00107018	0.00097322	3.6976	C	1	30/08/2020 11:27	40.4009		0	0	0	0	0	0	0	0	0	0	0	0	0	0
1605	5	6	9	3d 00:05:26.92000	0d 00:22:50.16000	0.00037045	0.00137024	0.0009733	3.7011	C	1	30/08/2020 11:32	40.4009		0	0	0	0	0	0	0	0	0	0	0	0	0	0
1606	5	6	9	3d 00:10:26.92000	0d 00:27:50.16000	0.00045157	0.0016706	0.00097322	3.7049	C	1	30/08/2020 11:37	40.3538		0	0	0	0	0	0	0	0	0	0	0	0	0	0
1607	5	6	9	3d 00:15:26.92000	0d 00:32:50.16000	0.00053268	0.00197127	0.00097322	3.709	C	1	30/08/2020 11:42	40.4166		0	0	0	0	0	0	0	0	0	0	0	0	0	0
1608	5	6	9	3d 00:20:26.92000	0d 00:37:50.16000	0.00061379	0.00227228	0.00097307	3.7131	C	1	30/08/2020 11:47	40.3695		0	0	0	0	0	0	0	0	0	0	0	0	0	0
1609	5	6	9	3d 00:25:26.92000	0d 00:42:50.16000	0.0006949	0.00257364	0.00097353	3.7177	C	1	30/08/2020 11:52	40.3224		0	0	0	0	0	0	0	0	0	0	0	0	0	0
1610	5	6	9	3d 00:30:26.92000	0d 00:47:50.16000	0.00077601	0.00287538	0.00097322	3.7224	C	1	30/08/2020 11:57	40.291		0	0	0	0	0	0	0	0	0	0	0	0	0	0
1611	5	6	9	3d 00:35:26.92000	0d 00:52:50.16000	0.00085713	0.00317753	0.0009733	3.7275	C	1	30/08/2020 12:02	40.3538		0	0	0	0	0	0	0	0	0	0	0	0	0	0
1612	5	6	9	3d 00:40:26.92000	0d 00:57:50.16000	0.00093824	0.0034801	0.0009733	3.7328	C	1	30/08/2020 12:07	40.3538		0	0	0	0	0	0	0	0	0	0	0	0	0	0
1613	5	6	9	3d 00:45:26.92000	0d 01:02:50.16000	0.00101935	0.0037831	0.00097314	3.7383	C	1	30/08/2020 12:12	40.3067		0	0	0	0	0	0	0	0	0	0	0	0	0	0
1614	5	6	9	3d 00:50:26.92000	0d 01:07:50.16000	0.00110046	0.00408654	0.00097322	3.7436	C	1	30/08/2020 12:17	40.3067		0	0	0	0	0	0	0	0	0	0	0	0	0	0
1615	5	6	9	3d 00:55:26.92000	0d 01:12:50.16000	0.00118157	0.0043904	0.00097337	3.7488	C	1	30/08/2020 12:22	40.3067		0	0	0	0	0	0	0	0	0	0	0	0	0	0
1616	5	6	9	3d 01:00:26.92000	0d 01:17:50.16000	0.00126268	0.0046947	0.0009736	3.754	C	1	30/08/2020 12:27	40.4323		0	0	0	0	0	0	0	0	0	0	0	0	0	0
1617	5	6	9	3d 01:05:26.92000	0d 01:22:50.16000	0.0013438	0.00499941	0.00097322	3.7592	C	1	30/08/2020 12:32	40.291		0	0	0	0	0	0	0	0	0	0	0	0	0	0
1618	5	6	9	3d 01:10:26.92000	0d 01:27:50.16000	0.00142491	0.00530454	0.0009733	3.7642	C	1	30/08/2020 12:37	40.2753		0	0	0	0	0	0	0	0	0	0	0	0	0	0
1619	5	6	9	3d 01:15:26.92000	0d 01:32:50.16000	0.00150602	0.00561007	0.00097322	3.7691	C	1	30/08/2020 12:42	40.2596		0	0	0	0	0	0	0	0	0	0	0	0	0	0
1620	5	6	9	3d 01:20:26.92000	0d 01:37:50.16000	0.00158713	0.00591602	0.00097345	3.7745	C	1	30/08/2020 12:47	40.2439		0	0	0	0	0	0	0	0	0	0	0	0	0	0
1621	5	6	9	3d 01:25:26.92000	0d 01:42:50.16000	0.00166824	0.00622239	0.00097314	3.7795	C	1	30/08/2020 12:52	40.4009		0	0	0	0	0	0	0	0	0	0	0	0	0	0
1622	5	6	9	3d 01:30:26.92000	0d 01:47:50.16000	0.00174936	0.00652919	0.00097345	3.7852	C	1	30/08/2020 12:57	40.2596		0	0	0	0	0	0	0	0	0	0	0	0	0	0
1623	5	6	9	3d 01:35:26.92000	0d 01:52:50.16000	0.00183047	0.00683644	0.00097345	3.7908	C	1	30/08/2020 13:02	40.2282		0	0	0	0	0	0	0	0	0	0	0	0	0	0
1624	5	6	9	3d 01:40:26.92000	0d 01:57:50.16000	0.00191158	0.00714417	0.00097337	3.7969	C	1	30/08/2020 13:07	40.2596		0	0	0	0	0	0	0	0	0	0	0	0	0	0
1625	5	6	9	3d 01:45:26.92000	0d 02:02:50.16000	0.00199269	0.0074524	0.00097353	3.8035	C	1	30/08/2020 13:12	40.2596		0	0	0	0	0	0	0	0	0	0	0	0	0	0
1626	5	6	9	3d 01:50:26.92000	0d 02:07:50.16000	0.0020738	0.00776119	0.00097345	3.8105	C	1	30/08/2020 13:17	40.4166		0	0	0	0	0	0	0	0	0	0	0	0	0	0
1627	5	6	9	3d 01:55:26.92000	0d 02:12:50.16000	0.00215492	0.00807057	0.00097322	3.8183	C	1	30/08/2020 13:22	40.3224		0	0	0	0	0	0	0	0	0	0	0	0	0	0
1628	5	6	9	3d 02:00:26.92000	0d 02:17:50.16000	0.00223603	0.00838062	0.00097337	3.8268	C	1	30/08/2020 13:27	40.448		0	0	0	0	0	0	0	0	0	0	0	0	0	0
1629	5	6	9	3d 02:05:26.92000	0d 02:22:50.16000	0.00231714	0.0086914	0.00097337	3.8363	C	1	30/08/2020 13:32	40.3381		0	0	0	0	0	0	0	0	0	0	0	0	0	0
1630	5	6	9	3d 02:10:10.54000	0d 02:27:33.78000	0.00239382	0.00898595	0.00097345	3.8463	C	5	30/08/2020 13:36	40.3538		0	0	0	0	0	0	0	0	0	0	0	0	0	0
1631	5	6	9	3d 02:14:37.81000	0d 02:32:01.05000	0.00246609	0.00926425	0.0009733	3.8566	C	5	30/08/2020 13:41	40.2596		0	0	0	0	0	0	0	0	0	0	0	0	0	0
1632	5	6	9	3d 02:18:44.90000	0d 02:36:08.14000	0.00253289	0.00952222	0.0009733	3.8666	C	5	30/08/2020 13:45	40.3067		0	0	0	0	0	0	0	0	0	0	0	0	0	0
1633	5	6	9	3d 02:22:35.04000	0d 02:39:58.28000	0.00259512	0.00976312	0.00097337	3.8767	C	5	30/08/2020 13:49	40.1654		0	0	0	0	0	0	0	0	0	0	0	0	0	0
1634	5	6	9	3d 02:26:10.74000	0d 02:43:33.98000	0.00265344	0.0099895	0.00097345	3.8868	C	5	30/08/2020 13:52	40.1968		0	0	0	0	0	0	0	0	0	0	0	0	0	0
1635	5	6	9	3d 02:29:36.71000	0d 02:46:59.95000	0.00270912	0.0102062	0.00097353	3.897	C	5	30/08/2020 13:56	40.2439		0	0	0	0	0	0	0	0	0	0	0	0	0	0
1636	5	6	9	3d 02:33:00.21000	0d 02:50:23.45000	0.00276414	0.0104209	0.00097322	3.9071	C	5	30/08/2020 13:59	40.291		0	0	0	0	0	0	0	0	0	0	0	0	0	0
1637	5	6	9	3d 02:36:12.16000	0d 02:53:35.40000	0.00281604	0.0106239	0.00097345	3.9171	C	5	30/08/2020 14:02	40.4009		0	0	0	0	0	0	0	0	0	0	0	0	0	0
1638	5	6	9	3d 02:39:19.70000	0d 02:56:42.94000	0.00286675	0.0108228	0.00097314	3.9272	C	5	30/08/2020 14:05	40.2282		0	0	0	0	0	0	0	0	0	0	0	0	0	0
1639	5	6	9	3d 02:42:21.53000	0d 02:59:44.77000	0.00291591	0.0110161	0.00097322	3.9373	C	5	30/08/2020 14:08	40.4009		0	0	0	0	0	0	0	0	0	0	0	0	0	0
1640	5	6	9	3d 02:45:19.62000	0d 03:02:42.86000	0.00296406	0.0112059	0.00097322	3.9474	C	5	30/08/2020 14:11	40.448		0	0	0	0	0	0	0	0	0	0	0	0	0	0
1641	5	6	9	3d 02:48:17.81000	0d 03:05:41.05000	0.00301224	0.0113964	0.00097345	3.9576	C	5	30/08/2020 14:14	40.3067		0	0	0	0	0	0	0	0	0	0	0	0	0	0
1642	5	6	9	3d 02:51:14.68000	0d 03:08:37.92000	0.00306006	0.0115859	0.00097345	3.9677	C	5	30/08/2020 14:17	40.2753		0	0	0	0	0	0	0	0	0	0	0	0	0	0
1643	5	6	9	3d 02:54:07.67000	0d 03:11:30.91000	0.00310683	0.0117717	0.00097307	3.9777	C	5	30/08/2020 14:20	40.4009		0	0	0	0	0	0	0	0	0	0	0	0	0	0
1644	5	6	9	3d 02:56:58.26000	0d 03:14:21.50000	0.00315295	0.0119554	0.00097345	3.9879	C	5	30/08/2020 14:23	40.3224		0	0	0	0	0	0	0	0	0	0	0	0	0	0
1645	5	6	9	3d 02:59:48.82000	0d 03:17:12.06000	0.00319907	0.0121395	0.00097337	3.998	C	5	30/08/2020 14:26	40.2125		0	0	0	0	0	0	0	0	0	0	0	0	0	0
1646	5	6	9	3d 03:02:38.69000	0d 03:20:01.93000	0.003245	0.0123233	0.00097345	4.0081	C	5	30/08/2020 14:29	40.4166		0	0	0	0	0	0	0	0	0	0	0	0	0	0
1647	5	6	9	3d 03:05:26.54000	0d 03:22:49.78000	0.00329038	0.0125055	0.0009733	4.0183	C	5	30/08/2020 14:32	40.3224		0	0	0	0	0	0	0	0	0	0	0	0	0	0
1648	5	6	9	3d 03:08:12.54000	0d 03:25:35.78000	0.00333526	0.012686	0.00097322	4.0284	C	5	30/08/2020 14:34	40.2596		0	0	0	0	0	0	0	0	0	0	0	0	0	0
1649	5	6	9	3d 03:10:56.26000	0d 03:28:19.50000	0.00337953	0.0128646	0.00097322	4.0385	C	5	30/08/2020 14:37	40.4166		0	0	0	0	0	0	0	0	0	0	0	0	0	0
1650	5	6	9	3d 03:13:37.10000	0d 03:31:00.34000	0.00342301	0.0130404	0.00097345	4.0485	C	5	30/08/2020 14:40	40.3067		0	0	0	0	0	0	0	0	0	0	0	0	0	0
1651	5	6	9	3d 03:16:17.26000	0d 03:33:40.50000	0.00346632	0.0132159	0.0009733	4.0586	C	5	30/08/2020 14:42	40.3067		0	0	0	0	0	0	0	0	0	0	0	0	0	0
1652	5	6	9	3d 03:18:58.30000	0d 03:36:21.54000	0.00350986	0.0133928	0.00097337	4.0687	C	5	30/08/2020 14:45	40.4166		0	0	0	0	0	0	0	0	0	0	0	0	0	0
1653	5	6	9	3d 03:21:33.46000	0d 03:38:56.70000	0.00355181	0.0135637	0.00097337	4.0787	C	5	30/08/2020 14:48	40.2439		0	0	0	0	0	0	0	0	0	0	0	0	0	0
1654	5	6	9	3d 03:24:06.71000	0d 03:41:29.95000	0.00359324	0.013733	0.00097353	4.0888	C	5	30/08/2020 14:50	40.3538		0	0	0	0	0	0	0	0	0	0	0	0	0	0
1655	5	6	9	3d 03:26:39.21000	0d 03:44:02.45000	0.00363448	0.0139017	0.0009733	4.0989	C	5	30/08/2020 14:53	40.4009		0	0	0	0	0	0	0	0	0	0	0	0	0	0
1656	5	6	9	3d 03:29:10.37000	0d 03:46:33.61000	0.00367534	0.0140695	0.0009733	4.1091	C	5	30/08/2020 14:55	40.3695		0	0	0	0	0	0	0	0	0	0	0	0	0	0
1657	5	6	9	3d 03:31:40.74000	0d 03:49:03.98000	0.003716	0.0142367	0.00097337	4.1193	C	5	30/08/2020 14:58	40.2125		0	0	0	0	0	0	0	0	0	0	0	0	0	0
1658	5	6	9	3d 03:34:09.27000	0d 03:51:32.51000	0.00375616	0.0144024	0.00097345	4.1294	C	5	30/08/2020 15:00	40.3381		0	0	0	0	0	0	0	0	0	0	0	0	0	0
1659	5	6	9	3d 03:36:33.58000	0d 03:53:56.82000	0.00379518	0.0145637	0.00097337	4.1396	C	5	30/08/2020 15:03	40.2439		0	0	0	0	0	0	0	0	0	0	0	0	0	0
1660	5	6	9	3d 03:38:54.56000	0d 03:56:17.80000	0.00383329	0.0147217	0.0009733	4.1497	C	5	30/08/2020 15:05	40.3852		0	0	0	0	0	0	0	0	0	0	0	0	0	0
1661	5	6	9	3d 03:41:16.78000	0d 03:58:40.02000	0.00387175	0.0148814	0.00097337	4.1599	C	5	30/08/2020 15:07	40.3538		0	0	0	0	0	0	0	0	0	0	0	0	0	0
1662	5	6	9	3d 03:43:40.06000	0d 04:01:03.30000	0.00391049	0.0150428	0.00097337	4.17	C	5	30/08/2020 15:10	40.4009		0	0	0	0	0	0	0	0	0	0	0	0	0	0
1663	5	6	9	3d 03:45:59.53000	0d 04:03:22.77000	0.00394819	0.0152002	0.00097337	4.1801	C	5	30/08/2020 15:12	40.3538		0	0	0	0	0	0	0	0	0	0	0	0	0	0
1664	5	6	9	3d 03:48:13.45000	0d 04:05:36.69000	0.0039844	0.0153517	0.00097337	4.1901	C	5	30/08/2020 15:14	40.291		0	0	0	0	0	0	0	0	0	0	0	0	0	0
1665	5	6	9	3d 03:50:26.45000	0d 04:07:49.69000	0.00402036	0.0155026	0.00097337	4.2	C	133	30/08/2020 15:17	40.2439		0	0	0	0	0	0	0	0	0	0	0	0	0	0
1666	5	6	10	3d 03:50:26.46000	0d 00:00:00.01000	0.00402036	0.0155026	0.00100954	4.2002	C	0	30/08/2020 15:17	40.2439		0	0	0	0	0	0	0	0	0	0	0	0	0	0
1667	5	6	10	3d 03:50:45.66000	0d 00:00:19.21000	0.00402546	0.015524	0.00090951	4.2	C	4	30/08/2020 15:17	40.291		0	0	0	0	0	0	0	0	0	0	0	0	0	0
1668	5	6	10	3d 03:51:15.56000	0d 00:00:49.11000	0.00403258	0.0155539	0.00080934	4.2	C	4	30/08/2020 15:17	40.3381		0	0	0	0	0	0	0	0	0	0	0	0	0	0
1669	5	6	10	3d 03:51:50.03000	0d 00:01:23.58000	0.00403985	0.0155844	0.00070932	4.2	C	4	30/08/2020 15:18	40.3224		0	0	0	0	0	0	0	0	0	0	0	0	0	0
1670	5	6	10	3d 03:52:31.70000	0d 00:02:05.25000	0.00404747	0.0156164	0.00060929	4.2	C	4	30/08/2020 15:19	40.3381		0	0	0	0	0	0	0	0	0	0	0	0	0	0
1671	5	6	10	3d 03:53:21.26000	0d 00:02:54.81000	0.00405516	0.0156487	0.00050927	4.2	C	4	30/08/2020 15:19	40.2596		0	0	0	0	0	0	0	0	0	0	0	0	0	0
1672	5	6	10	3d 03:54:23.84000	0d 00:03:57.39000	0.00406311	0.0156821	0.00040917	4.2	C	4	30/08/2020 15:20	40.3381		0	0	0	0	0	0	0	0	0	0	0	0	0	0
1673	5	6	10	3d 03:55:47.43000	0d 00:05:20.98000	0.0040714	0.0157169	0.00030915	4.2	C	4	30/08/2020 15:22	40.3538		0	0	0	0	0	0	0	0	0	0	0	0	0	0
1674	5	6	10	3d 03:57:49.63000	0d 00:07:23.18000	0.00408008	0.0157534	0.00020912	4.1999	C	4	30/08/2020 15:24	40.3224		0	0	0	0	0	0	0	0	0	0	0	0	0	0
1675	5	6	10	3d 04:01:37.52000	0d 00:11:11.07000	0.00408975	0.015794	0.0001091	4.2	C	4	30/08/2020 15:28	40.3538		0	0	0	0	0	0	0	0	0	0	0	0	0	0
1676	5	6	10	3d 04:02:17.54000	0d 00:11:51.09000	0.0040909	0.0157989	0.00009735	4.2002	C	132	30/08/2020 15:28	40.2596		0	0	0	0	0	0	0	0	0	0	0	0	0	0
1677	5	6	11	3d 04:02:17.55000	0d 00:00:00.01000	0	0	0	4.1982	R	0	30/08/2020 15:28	40.2596		0	0	0	0	0	0	0	0	0	0	0	0	0	0
1678	5	6	11	3d 04:02:19.55000	0d 00:00:02.01000	0	0	0	4.1981	R	1	30/08/2020 15:28	40.2596		0	0	0	0	0	0	0	0	0	0	0	0	0	0
1679	5	6	11	3d 04:02:21.55000	0d 00:00:04.01000	0	0	0	4.1984	R	1	30/08/2020 15:28	40.2596		0	0	0	0	0	0	0	0	0	0	0	0	0	0
1680	5	6	11	3d 04:02:23.55000	0d 00:00:06.01000	0	0	0	4.1979	R	1	30/08/2020 15:28	40.2753		0	0	0	0	0	0	0	0	0	0	0	0	0	0
1681	5	6	11	3d 04:02:25.55000	0d 00:00:08.01000	0	0	0	4.1982	R	1	30/08/2020 15:29	40.2596		0	0	0	0	0	0	0	0	0	0	0	0	0	0
1682	5	6	11	3d 04:02:27.54000	0d 00:00:10.00000	0	0	0	4.1979	R	129	30/08/2020 15:29	40.2596		0	0	0	0	0	0	0	0	0	0	0	0	0	0
1683	5	6	12	3d 04:02:27.58000	0d 00:00:00.04000	0.00000001	0.00000004	0.00097505	4.1849	D	0	30/08/2020 15:29	40.2596		0	0	0	0	0	0	0	0	0	0	0	0	0	0
1684	5	6	12	3d 04:03:10.80000	0d 00:00:43.26000	0.0000117	0.00004887	0.00097314	4.1749	D	5	30/08/2020 15:29	40.3381		0	0	0	0	0	0	0	0	0	0	0	0	0	0
1685	5	6	12	3d 04:04:59.55000	0d 00:02:32.01000	0.0000411	0.00017147	0.00097337	4.1648	D	5	30/08/2020 15:31	40.3538		0	0	0	0	0	0	0	0	0	0	0	0	0	0
1686	5	6	12	3d 04:07:04.26000	0d 00:04:36.72000	0.00007482	0.00031174	0.00097337	4.1546	D	5	30/08/2020 15:33	40.1811		0	0	0	0	0	0	0	0	0	0	0	0	0	0
1687	5	6	12	3d 04:09:13.39000	0d 00:06:45.85000	0.00010973	0.00045662	0.00097322	4.1444	D	5	30/08/2020 15:35	40.3224		0	0	0	0	0	0	0	0	0	0	0	0	0	0
1688	5	6	12	3d 04:11:26.22000	0d 00:08:58.68000	0.00014564	0.00060528	0.0009733	4.1343	D	5	30/08/2020 15:38	40.3538		0	0	0	0	0	0	0	0	0	0	0	0	0	0
1689	5	6	12	3d 04:13:38.52000	0d 00:11:10.98000	0.00018141	0.00075299	0.00097345	4.1241	D	5	30/08/2020 15:40	40.2439		0	0	0	0	0	0	0	0	0	0	0	0	0	0
1690	5	6	12	3d 04:15:56.46000	0d 00:13:28.92000	0.00021871	0.00090662	0.00097345	4.114	D	5	30/08/2020 15:42	40.3067		0	0	0	0	0	0	0	0	0	0	0	0	0	0
1691	5	6	12	3d 04:18:13.29000	0d 00:15:45.75000	0.0002557	0.00105863	0.00097345	4.1039	D	5	30/08/2020 15:44	40.3852		0	0	0	0	0	0	0	0	0	0	0	0	0	0
1692	5	6	12	3d 04:20:30.17000	0d 00:18:02.63000	0.00029271	0.00121033	0.0009733	4.0937	D	5	30/08/2020 15:47	40.4009		0	0	0	0	0	0	0	0	0	0	0	0	0	0
1693	5	6	12	3d 04:22:53.21000	0d 00:20:25.67000	0.00033139	0.00136846	0.00097322	4.0836	D	5	30/08/2020 15:49	40.3695		0	0	0	0	0	0	0	0	0	0	0	0	0	0
1694	5	6	12	3d 04:25:13.77000	0d 00:22:46.23000	0.00036939	0.00152348	0.0009733	4.0735	D	5	30/08/2020 15:51	40.3538		0	0	0	0	0	0	0	0	0	0	0	0	0	0
1695	5	6	12	3d 04:27:42.26000	0d 00:25:14.72000	0.00040954	0.00168682	0.00097337	4.0635	D	5	30/08/2020 15:54	40.3224		0	0	0	0	0	0	0	0	0	0	0	0	0	0
1696	5	6	12	3d 04:30:09.24000	0d 00:27:41.70000	0.00044928	0.00184811	0.00097337	4.0534	D	5	30/08/2020 15:56	40.4166		0	0	0	0	0	0	0	0	0	0	0	0	0	0
1697	5	6	12	3d 04:32:38.11000	0d 00:30:10.57000	0.00048953	0.00201106	0.0009733	4.0433	D	5	30/08/2020 15:59	40.3224		0	0	0	0	0	0	0	0	0	0	0	0	0	0
1698	5	6	12	3d 04:35:08.60000	0d 00:32:41.06000	0.00053022	0.00217538	0.00097353	4.0333	D	5	30/08/2020 16:01	40.3695		0	0	0	0	0	0	0	0	0	0	0	0	0	0
1699	5	6	12	3d 04:37:42.74000	0d 00:35:15.20000	0.00057189	0.00234326	0.0009736	4.0232	D	5	30/08/2020 16:04	40.4166		0	0	0	0	0	0	0	0	0	0	0	0	0	0
1700	5	6	12	3d 04:40:18.01000	0d 00:37:50.47000	0.00061387	0.00251195	0.0009733	4.0131	D	5	30/08/2020 16:06	40.3695		0	0	0	0	0	0	0	0	0	0	0	0	0	0
1701	5	6	12	3d 04:42:57.45000	0d 00:40:29.91000	0.00065698	0.00268474	0.00097314	4.0031	D	5	30/08/2020 16:09	40.3067		0	0	0	0	0	0	0	0	0	0	0	0	0	0
1702	5	6	12	3d 04:45:36.33000	0d 00:43:08.79000	0.00069994	0.00285649	0.00097314	3.9928	D	5	30/08/2020 16:12	40.3695		0	0	0	0	0	0	0	0	0	0	0	0	0	0
1703	5	6	12	3d 04:48:18.60000	0d 00:45:51.06000	0.00074381	0.00303145	0.00097314	3.9828	D	5	30/08/2020 16:14	40.3695		0	0	0	0	0	0	0	0	0	0	0	0	0	0
1704	5	6	12	3d 04:51:01.36000	0d 00:48:33.82000	0.00078782	0.0032065	0.00097322	3.9725	D	5	30/08/2020 16:17	40.2753		0	0	0	0	0	0	0	0	0	0	0	0	0	0
1705	5	6	12	3d 04:53:46.78000	0d 00:51:19.24000	0.00083254	0.00338396	0.00097353	3.9625	D	5	30/08/2020 16:20	40.3695		0	0	0	0	0	0	0	0	0	0	0	0	0	0
1706	5	6	12	3d 04:56:33.10000	0d 00:54:05.56000	0.00087751	0.00356193	0.00097314	3.9524	D	5	30/08/2020 16:23	40.3538		0	0	0	0	0	0	0	0	0	0	0	0	0	0
1707	5	6	12	3d 04:59:19.28000	0d 00:56:51.74000	0.00092244	0.00373929	0.00097337	3.9423	D	5	30/08/2020 16:25	40.2439		0	0	0	0	0	0	0	0	0	0	0	0	0	0
1708	5	6	12	3d 05:02:08.30000	0d 00:59:40.76000	0.00096814	0.00391922	0.00097353	3.9323	D	5	30/08/2020 16:28	40.4009		0	0	0	0	0	0	0	0	0	0	0	0	0	0
1709	5	6	12	3d 05:04:55.85000	0d 01:02:28.31000	0.00101344	0.00409713	0.00097322	3.9222	D	5	30/08/2020 16:31	40.3695		0	0	0	0	0	0	0	0	0	0	0	0	0	0
1710	5	6	12	3d 05:07:46.12000	0d 01:05:18.58000	0.00105948	0.00427747	0.00097322	3.9121	D	5	30/08/2020 16:34	40.2596		0	0	0	0	0	0	0	0	0	0	0	0	0	0
1711	5	6	12	3d 05:10:38.29000	0d 01:08:10.75000	0.00110603	0.00445935	0.00097337	3.902	D	5	30/08/2020 16:37	40.3852		0	0	0	0	0	0	0	0	0	0	0	0	0	0
1712	5	6	12	3d 05:13:35.30000	0d 01:11:07.76000	0.00115389	0.00464587	0.00097314	3.8918	D	5	30/08/2020 16:40	40.3852		0	0	0	0	0	0	0	0	0	0	0	0	0	0
1713	5	6	12	3d 05:16:35.25000	0d 01:14:07.71000	0.00120254	0.00483498	0.0009733	3.8817	D	5	30/08/2020 16:43	40.3067		0	0	0	0	0	0	0	0	0	0	0	0	0	0
1714	5	6	12	3d 05:19:36.94000	0d 01:17:09.40000	0.00125166	0.00502543	0.00097337	3.8717	D	5	30/08/2020 16:46	40.3695		0	0	0	0	0	0	0	0	0	0	0	0	0	0
1715	5	6	12	3d 05:22:42.61000	0d 01:20:15.07000	0.00130186	0.00521954	0.00097353	3.8616	D	5	30/08/2020 16:49	40.3538		0	0	0	0	0	0	0	0	0	0	0	0	0	0
1716	5	6	12	3d 05:25:53.56000	0d 01:23:26.02000	0.00135349	0.00541865	0.00097337	3.8514	D	5	30/08/2020 16:52	40.2753		0	0	0	0	0	0	0	0	0	0	0	0	0	0
1717	5	6	12	3d 05:29:14.68000	0d 01:26:47.14000	0.00140787	0.00562782	0.00097345	3.8413	D	5	30/08/2020 16:55	40.2753		0	0	0	0	0	0	0	0	0	0	0	0	0	0
1718	5	6	12	3d 05:32:42.98000	0d 01:30:15.44000	0.00146419	0.00584387	0.0009733	3.8312	D	5	30/08/2020 16:59	40.2282		0	0	0	0	0	0	0	0	0	0	0	0	0	0
1719	5	6	12	3d 05:36:17.99000	0d 01:33:50.45000	0.00152232	0.00606631	0.00097353	3.8212	D	5	30/08/2020 17:02	40.3381		0	0	0	0	0	0	0	0	0	0	0	0	0	0
1720	5	6	12	3d 05:40:05.79000	0d 01:37:38.25000	0.00158391	0.00630135	0.0009733	3.8111	D	5	30/08/2020 17:06	40.3852		0	0	0	0	0	0	0	0	0	0	0	0	0	0
1721	5	6	12	3d 05:44:09.89000	0d 01:41:42.35000	0.00164991	0.00655256	0.00097345	3.801	D	5	30/08/2020 17:10	40.3224		0	0	0	0	0	0	0	0	0	0	0	0	0	0
1722	5	6	12	3d 05:48:31.52000	0d 01:46:03.98000	0.00172065	0.00682109	0.00097345	3.791	D	5	30/08/2020 17:15	40.3695		0	0	0	0	0	0	0	0	0	0	0	0	0	0
1723	5	6	12	3d 05:53:19.31000	0d 01:50:51.77000	0.00179846	0.00711568	0.00097337	3.7809	D	5	30/08/2020 17:19	40.2282		0	0	0	0	0	0	0	0	0	0	0	0	0	0
1724	5	6	12	3d 05:58:19.31000	0d 01:55:51.77000	0.00187957	0.00742197	0.00097337	3.7713	D	1	30/08/2020 17:24	40.291		0	0	0	0	0	0	0	0	0	0	0	0	0	0
1725	5	6	12	3d 06:03:19.31000	0d 02:00:51.77000	0.00196068	0.00772751	0.00097337	3.7626	D	1	30/08/2020 17:29	40.2753		0	0	0	0	0	0	0	0	0	0	0	0	0	0
1726	5	6	12	3d 06:08:19.31000	0d 02:05:51.77000	0.00204179	0.00803237	0.00097322	3.7543	D	1	30/08/2020 17:34	40.2596		0	0	0	0	0	0	0	0	0	0	0	0	0	0
1727	5	6	12	3d 06:13:19.31000	0d 02:10:51.77000	0.00212291	0.00833659	0.00097322	3.7467	D	1	30/08/2020 17:39	40.4009		0	0	0	0	0	0	0	0	0	0	0	0	0	0
1728	5	6	12	3d 06:18:19.31000	0d 02:15:51.77000	0.00220402	0.00864021	0.00097337	3.7397	D	1	30/08/2020 17:44	40.2282		0	0	0	0	0	0	0	0	0	0	0	0	0	0
1729	5	6	12	3d 06:23:19.31000	0d 02:20:51.77000	0.00228513	0.00894327	0.00097322	3.733	D	1	30/08/2020 17:49	40.2753		0	0	0	0	0	0	0	0	0	0	0	0	0	0
1730	5	6	12	3d 06:28:19.31000	0d 02:25:51.77000	0.00236624	0.00924578	0.00097322	3.7261	D	1	30/08/2020 17:54	40.2125		0	0	0	0	0	0	0	0	0	0	0	0	0	0
1731	5	6	12	3d 06:33:19.31000	0d 02:30:51.77000	0.00244735	0.00954778	0.0009733	3.72	D	1	30/08/2020 17:59	40.2282		0	0	0	0	0	0	0	0	0	0	0	0	0	0
1732	5	6	12	3d 06:38:19.31000	0d 02:35:51.77000	0.00252847	0.00984925	0.0009733	3.7136	D	1	30/08/2020 18:04	40.4009		0	0	0	0	0	0	0	0	0	0	0	0	0	0
1733	5	6	12	3d 06:43:19.31000	0d 02:40:51.77000	0.00260958	0.0101502	0.00097345	3.707	D	1	30/08/2020 18:09	40.2596		0	0	0	0	0	0	0	0	0	0	0	0	0	0
1734	5	6	12	3d 06:48:19.31000	0d 02:45:51.77000	0.00269069	0.0104506	0.00097337	3.7003	D	1	30/08/2020 18:14	40.3224		0	0	0	0	0	0	0	0	0	0	0	0	0	0
1735	5	6	12	3d 06:53:19.31000	0d 02:50:51.77000	0.0027718	0.0107505	0.00097345	3.6936	D	1	30/08/2020 18:19	40.3538		0	0	0	0	0	0	0	0	0	0	0	0	0	0
1736	5	6	12	3d 06:58:19.31000	0d 02:55:51.77000	0.00285291	0.0110498	0.00097337	3.6863	D	1	30/08/2020 18:24	40.3852		0	0	0	0	0	0	0	0	0	0	0	0	0	0
1737	5	6	12	3d 07:03:19.31000	0d 03:00:51.77000	0.00293403	0.0113485	0.00097353	3.6785	D	1	30/08/2020 18:29	40.3381		0	0	0	0	0	0	0	0	0	0	0	0	0	0
1738	5	6	12	3d 07:08:19.31000	0d 03:05:51.77000	0.00301514	0.0116466	0.00097322	3.6701	D	1	30/08/2020 18:34	40.3538		0	0	0	0	0	0	0	0	0	0	0	0	0	0
1739	5	6	12	3d 07:13:19.31000	0d 03:10:51.77000	0.00309625	0.0119439	0.00097345	3.6605	D	1	30/08/2020 18:39	40.3695		0	0	0	0	0	0	0	0	0	0	0	0	0	0
1740	5	6	12	3d 07:18:10.93000	0d 03:15:43.39000	0.0031751	0.0122321	0.00097345	3.6504	D	5	30/08/2020 18:44	40.291		0	0	0	0	0	0	0	0	0	0	0	0	0	0
1741	5	6	12	3d 07:22:30.21000	0d 03:20:02.67000	0.0032452	0.0124877	0.00097322	3.6403	D	5	30/08/2020 18:49	40.2282		0	0	0	0	0	0	0	0	0	0	0	0	0	0
1742	5	6	12	3d 07:26:20.94000	0d 03:23:53.40000	0.00330758	0.0127145	0.00097322	3.6303	D	5	30/08/2020 18:52	40.3224		0	0	0	0	0	0	0	0	0	0	0	0	0	0
1743	5	6	12	3d 07:29:45.82000	0d 03:27:18.28000	0.00336297	0.0129153	0.0009733	3.6202	D	5	30/08/2020 18:56	40.3381		0	0	0	0	0	0	0	0	0	0	0	0	0	0
1744	5	6	12	3d 07:32:39.89000	0d 03:30:12.35000	0.00341004	0.0130855	0.00097337	3.6101	D	5	30/08/2020 18:59	40.4009		0	0	0	0	0	0	0	0	0	0	0	0	0	0
1745	5	6	12	3d 07:35:08.91000	0d 03:32:41.37000	0.00345033	0.0132307	0.00097322	3.6001	D	5	30/08/2020 19:01	40.3538		0	0	0	0	0	0	0	0	0	0	0	0	0	0
1746	5	6	12	3d 07:37:17.41000	0d 03:34:49.87000	0.00348507	0.0133556	0.00097337	3.5898	D	5	30/08/2020 19:03	40.2125		0	0	0	0	0	0	0	0	0	0	0	0	0	0
1747	5	6	12	3d 07:39:04.37000	0d 03:36:36.83000	0.00351399	0.0134593	0.00097353	3.5796	D	5	30/08/2020 19:05	40.2125		0	0	0	0	0	0	0	0	0	0	0	0	0	0
1748	5	6	12	3d 07:40:36.54000	0d 03:38:09.00000	0.00353891	0.0135484	0.0009733	3.5695	D	5	30/08/2020 19:07	40.4166		0	0	0	0	0	0	0	0	0	0	0	0	0	0
1749	5	6	12	3d 07:41:53.01000	0d 03:39:25.47000	0.00355959	0.0136221	0.00097322	3.5595	D	5	30/08/2020 19:08	40.4323		0	0	0	0	0	0	0	0	0	0	0	0	0	0
1750	5	6	12	3d 07:42:54.43000	0d 03:40:26.89000	0.00357619	0.0136811	0.0009733	3.5492	D	5	30/08/2020 19:09	40.3538		0	0	0	0	0	0	0	0	0	0	0	0	0	0
1751	5	6	12	3d 07:43:47.53000	0d 03:41:19.99000	0.00359055	0.013732	0.00097345	3.5392	D	5	30/08/2020 19:10	40.3695		0	0	0	0	0	0	0	0	0	0	0	0	0	0
1752	5	6	12	3d 07:44:34.02000	0d 03:42:06.48000	0.00360312	0.0137765	0.00097314	3.529	D	5	30/08/2020 19:11	40.291		0	0	0	0	0	0	0	0	0	0	0	0	0	0
1753	5	6	12	3d 07:45:14.65000	0d 03:42:47.11000	0.00361411	0.0138152	0.0009733	3.5189	D	5	30/08/2020 19:11	40.3538		0	0	0	0	0	0	0	0	0	0	0	0	0	0
1754	5	6	12	3d 07:45:50.27000	0d 03:43:22.73000	0.00362374	0.013849	0.00097345	3.5088	D	5	30/08/2020 19:12	40.2125		0	0	0	0	0	0	0	0	0	0	0	0	0	0
1755	5	6	12	3d 07:46:24.11000	0d 03:43:56.57000	0.00363289	0.0138811	0.00097337	3.4987	D	5	30/08/2020 19:13	40.3224		0	0	0	0	0	0	0	0	0	0	0	0	0	0
1756	5	6	12	3d 07:46:55.52000	0d 03:44:27.98000	0.00364138	0.0139107	0.00097337	3.4887	D	5	30/08/2020 19:13	40.3852		0	0	0	0	0	0	0	0	0	0	0	0	0	0
1757	5	6	12	3d 07:47:25.89000	0d 03:44:58.35000	0.00364959	0.0139393	0.00097314	3.4784	D	5	30/08/2020 19:14	40.2125		0	0	0	0	0	0	0	0	0	0	0	0	0	0
1758	5	6	12	3d 07:47:58.76000	0d 03:45:31.22000	0.00365848	0.0139702	0.0009736	3.4684	D	5	30/08/2020 19:14	40.291		0	0	0	0	0	0	0	0	0	0	0	0	0	0
1759	5	6	12	3d 07:48:35.41000	0d 03:46:07.87000	0.00366839	0.0140045	0.00097345	3.4582	D	5	30/08/2020 19:15	40.3695		0	0	0	0	0	0	0	0	0	0	0	0	0	0
1760	5	6	12	3d 07:49:29.72000	0d 03:47:02.18000	0.00368307	0.0140552	0.00097322	3.4481	D	5	30/08/2020 19:16	40.4009		0	0	0	0	0	0	0	0	0	0	0	0	0	0
1761	5	6	12	3d 07:50:30.51000	0d 03:48:02.97000	0.00369951	0.0141118	0.00097337	3.438	D	5	30/08/2020 19:17	40.4166		0	0	0	0	0	0	0	0	0	0	0	0	0	0
1762	5	6	12	3d 07:52:45.72000	0d 03:50:18.18000	0.00373606	0.0142373	0.00097322	3.4279	D	5	30/08/2020 19:19	40.2753		0	0	0	0	0	0	0	0	0	0	0	0	0	0
1763	5	6	12	3d 07:56:35.92000	0d 03:54:08.38000	0.0037983	0.0144504	0.00097322	3.4179	D	5	30/08/2020 19:23	40.3381		0	0	0	0	0	0	0	0	0	0	0	0	0	0
1764	5	6	12	3d 07:59:19.48000	0d 03:56:51.94000	0.00384252	0.0146013	0.0009733	3.4078	D	5	30/08/2020 19:25	40.2282		0	0	0	0	0	0	0	0	0	0	0	0	0	0
1765	5	6	12	3d 08:01:48.36000	0d 03:59:20.82000	0.00388278	0.0147383	0.00097345	3.3977	D	5	30/08/2020 19:28	40.3224		0	0	0	0	0	0	0	0	0	0	0	0	0	0
1766	5	6	12	3d 08:03:33.11000	0d 04:01:05.57000	0.0039111	0.0148344	0.00097337	3.3877	D	5	30/08/2020 19:30	40.3695		0	0	0	0	0	0	0	0	0	0	0	0	0	0
1767	5	6	12	3d 08:04:47.12000	0d 04:02:19.58000	0.00393111	0.0149021	0.0009733	3.3776	D	5	30/08/2020 19:31	40.3067		0	0	0	0	0	0	0	0	0	0	0	0	0	0
1768	5	6	12	3d 08:05:51.93000	0d 04:03:24.39000	0.00394863	0.0149612	0.00097345	3.3675	D	5	30/08/2020 19:32	40.4166		0	0	0	0	0	0	0	0	0	0	0	0	0	0
1769	5	6	12	3d 08:06:38.79000	0d 04:04:11.25000	0.0039613	0.0150038	0.0009733	3.3574	D	5	30/08/2020 19:33	40.4009		0	0	0	0	0	0	0	0	0	0	0	0	0	0
1770	5	6	12	3d 08:07:18.20000	0d 04:04:50.66000	0.00397196	0.0150395	0.00097345	3.3472	D	5	30/08/2020 19:33	40.4009		0	0	0	0	0	0	0	0	0	0	0	0	0	0
1771	5	6	12	3d 08:07:51.82000	0d 04:05:24.28000	0.00398105	0.0150699	0.00097353	3.3371	D	5	30/08/2020 19:34	40.2753		0	0	0	0	0	0	0	0	0	0	0	0	0	0
1772	5	6	12	3d 08:08:20.42000	0d 04:05:52.88000	0.00398878	0.0150957	0.00097353	3.3269	D	5	30/08/2020 19:34	40.3852		0	0	0	0	0	0	0	0	0	0	0	0	0	0
1773	5	6	12	3d 08:08:45.48000	0d 04:06:17.94000	0.00399556	0.0151182	0.00097322	3.3167	D	5	30/08/2020 19:35	40.3852		0	0	0	0	0	0	0	0	0	0	0	0	0	0
1774	5	6	12	3d 08:09:07.43000	0d 04:06:39.89000	0.00400149	0.0151378	0.00097322	3.3066	D	5	30/08/2020 19:35	40.3067		0	0	0	0	0	0	0	0	0	0	0	0	0	0
1775	5	6	12	3d 08:09:26.81000	0d 04:06:59.27000	0.00400673	0.0151551	0.0009733	3.2964	D	5	30/08/2020 19:36	40.2439		0	0	0	0	0	0	0	0	0	0	0	0	0	0
1776	5	6	12	3d 08:09:44.28000	0d 04:07:16.74000	0.00401145	0.0151707	0.00097322	3.2863	D	5	30/08/2020 19:36	40.3067		0	0	0	0	0	0	0	0	0	0	0	0	0	0
1777	5	6	12	3d 08:09:59.91000	0d 04:07:32.37000	0.00401568	0.0151845	0.00097322	3.2763	D	5	30/08/2020 19:36	40.3538		0	0	0	0	0	0	0	0	0	0	0	0	0	0
1778	5	6	12	3d 08:10:14.26000	0d 04:07:46.72000	0.00401956	0.0151972	0.00097337	3.266	D	5	30/08/2020 19:36	40.3852		0	0	0	0	0	0	0	0	0	0	0	0	0	0
1779	5	6	12	3d 08:10:27.17000	0d 04:07:59.63000	0.00402305	0.0152086	0.0009733	3.256	D	5	30/08/2020 19:37	40.3695		0	0	0	0	0	0	0	0	0	0	0	0	0	0
1780	5	6	12	3d 08:10:39.15000	0d 04:08:11.61000	0.00402629	0.0152191	0.00097337	3.2459	D	5	30/08/2020 19:37	40.3852		0	0	0	0	0	0	0	0	0	0	0	0	0	0
1781	5	6	12	3d 08:10:50.53000	0d 04:08:22.99000	0.00402937	0.0152291	0.0009733	3.2357	D	5	30/08/2020 19:37	40.3067		0	0	0	0	0	0	0	0	0	0	0	0	0	0
1782	5	6	12	3d 08:11:01.08000	0d 04:08:33.54000	0.00403222	0.0152383	0.00097337	3.2255	D	5	30/08/2020 19:37	40.2282		0	0	0	0	0	0	0	0	0	0	0	0	0	0
1783	5	6	12	3d 08:11:11.10000	0d 04:08:43.56000	0.00403493	0.0152471	0.00097337	3.2152	D	5	30/08/2020 19:37	40.2596		0	0	0	0	0	0	0	0	0	0	0	0	0	0
1784	5	6	12	3d 08:11:20.40000	0d 04:08:52.86000	0.00403744	0.0152551	0.00097322	3.2052	D	5	30/08/2020 19:37	40.2596		0	0	0	0	0	0	0	0	0	0	0	0	0	0
1785	5	6	12	3d 08:11:29.05000	0d 04:09:01.51000	0.00403978	0.0152626	0.0009733	3.1951	D	5	30/08/2020 19:38	40.3224		0	0	0	0	0	0	0	0	0	0	0	0	0	0
1786	5	6	12	3d 08:11:37.46000	0d 04:09:09.92000	0.00404205	0.0152699	0.00097314	3.1847	D	5	30/08/2020 19:38	40.3067		0	0	0	0	0	0	0	0	0	0	0	0	0	0
1787	5	6	12	3d 08:11:45.39000	0d 04:09:17.85000	0.0040442	0.0152767	0.00097314	3.1746	D	5	30/08/2020 19:38	40.3695		0	0	0	0	0	0	0	0	0	0	0	0	0	0
1788	5	6	12	3d 08:11:52.86000	0d 04:09:25.32000	0.00404622	0.0152831	0.00097353	3.1646	D	5	30/08/2020 19:38	40.3381		0	0	0	0	0	0	0	0	0	0	0	0	0	0
1789	5	6	12	3d 08:12:00.09000	0d 04:09:32.55000	0.00404817	0.0152893	0.00097322	3.1542	D	5	30/08/2020 19:38	40.3695		0	0	0	0	0	0	0	0	0	0	0	0	0	0
1790	5	6	12	3d 08:12:06.91000	0d 04:09:39.37000	0.00405002	0.0152951	0.00097337	3.144	D	5	30/08/2020 19:38	40.3695		0	0	0	0	0	0	0	0	0	0	0	0	0	0
1791	5	6	12	3d 08:12:13.47000	0d 04:09:45.93000	0.00405179	0.0153006	0.00097322	3.1337	D	5	30/08/2020 19:38	40.3538		0	0	0	0	0	0	0	0	0	0	0	0	0	0
1792	5	6	12	3d 08:12:19.75000	0d 04:09:52.21000	0.00405349	0.0153059	0.00097322	3.1235	D	5	30/08/2020 19:38	40.4009		0	0	0	0	0	0	0	0	0	0	0	0	0	0
1793	5	6	12	3d 08:12:25.66000	0d 04:09:58.12000	0.00405509	0.0153109	0.00097337	3.1131	D	5	30/08/2020 19:39	40.3695		0	0	0	0	0	0	0	0	0	0	0	0	0	0
1794	5	6	12	3d 08:12:31.54000	0d 04:10:04.00000	0.00405668	0.0153159	0.0009733	3.1028	D	5	30/08/2020 19:39	40.2596		0	0	0	0	0	0	0	0	0	0	0	0	0	0
1795	5	6	12	3d 08:12:37.10000	0d 04:10:09.56000	0.00405818	0.0153205	0.00097353	3.0925	D	5	30/08/2020 19:39	40.2596		0	0	0	0	0	0	0	0	0	0	0	0	0	0
1796	5	6	12	3d 08:12:42.29000	0d 04:10:14.75000	0.00405958	0.0153249	0.00097353	3.0822	D	5	30/08/2020 19:39	40.2439		0	0	0	0	0	0	0	0	0	0	0	0	0	0
1797	5	6	12	3d 08:12:47.44000	0d 04:10:19.90000	0.00406098	0.0153291	0.00097345	3.0718	D	5	30/08/2020 19:39	40.2282		0	0	0	0	0	0	0	0	0	0	0	0	0	0
1798	5	6	12	3d 08:12:52.30000	0d 04:10:24.76000	0.00406229	0.0153332	0.00097353	3.0616	D	5	30/08/2020 19:39	40.2439		0	0	0	0	0	0	0	0	0	0	0	0	0	0
1799	5	6	12	3d 08:12:57.01000	0d 04:10:29.47000	0.00406356	0.0153371	0.00097314	3.0513	D	5	30/08/2020 19:39	40.3067		0	0	0	0	0	0	0	0	0	0	0	0	0	0
1800	5	6	12	3d 08:13:01.58000	0d 04:10:34.04000	0.0040648	0.0153408	0.00097322	3.041	D	5	30/08/2020 19:39	40.291		0	0	0	0	0	0	0	0	0	0	0	0	0	0
1801	5	6	12	3d 08:13:05.89000	0d 04:10:38.35000	0.00406596	0.0153444	0.00097345	3.0307	D	5	30/08/2020 19:39	40.291		0	0	0	0	0	0	0	0	0	0	0	0	0	0
1802	5	6	12	3d 08:13:10.12000	0d 04:10:42.58000	0.00406711	0.0153478	0.00097337	3.0204	D	5	30/08/2020 19:39	40.3067		0	0	0	0	0	0	0	0	0	0	0	0	0	0
1803	5	6	12	3d 08:13:14.23000	0d 04:10:46.69000	0.00406822	0.0153512	0.0009733	3.01	D	5	30/08/2020 19:39	40.3381		0	0	0	0	0	0	0	0	0	0	0	0	0	0
1804	5	6	12	3d 08:13:18.23000	0d 04:10:50.69000	0.0040693	0.0153544	0.00097322	2.9998	D	5	30/08/2020 19:39	40.3381		0	0	0	0	0	0	0	0	0	0	0	0	0	0
1805	5	6	12	3d 08:13:22.08000	0d 04:10:54.54000	0.00407034	0.0153575	0.00097337	2.9894	D	5	30/08/2020 19:39	40.3224		0	0	0	0	0	0	0	0	0	0	0	0	0	0
1806	5	6	12	3d 08:13:25.86000	0d 04:10:58.32000	0.00407136	0.0153606	0.00097345	2.9792	D	5	30/08/2020 19:40	40.3224		0	0	0	0	0	0	0	0	0	0	0	0	0	0
1807	5	6	12	3d 08:13:29.39000	0d 04:11:01.85000	0.00407232	0.0153634	0.0009733	2.9689	D	5	30/08/2020 19:40	40.3381		0	0	0	0	0	0	0	0	0	0	0	0	0	0
1808	5	6	12	3d 08:13:32.90000	0d 04:11:05.36000	0.00407327	0.0153662	0.0009733	2.9587	D	5	30/08/2020 19:40	40.3538		0	0	0	0	0	0	0	0	0	0	0	0	0	0
1809	5	6	12	3d 08:13:36.31000	0d 04:11:08.77000	0.00407419	0.015369	0.00097314	2.9483	D	5	30/08/2020 19:40	40.3695		0	0	0	0	0	0	0	0	0	0	0	0	0	0
1810	5	6	12	3d 08:13:39.66000	0d 04:11:12.12000	0.00407509	0.0153716	0.00097345	2.9381	D	5	30/08/2020 19:40	40.3538		0	0	0	0	0	0	0	0	0	0	0	0	0	0
1811	5	6	12	3d 08:13:42.86000	0d 04:11:15.32000	0.00407596	0.0153742	0.0009733	2.9277	D	5	30/08/2020 19:40	40.3381		0	0	0	0	0	0	0	0	0	0	0	0	0	0
1812	5	6	12	3d 08:13:46.08000	0d 04:11:18.54000	0.00407683	0.0153767	0.0009736	2.9174	D	5	30/08/2020 19:40	40.3695		0	0	0	0	0	0	0	0	0	0	0	0	0	0
1813	5	6	12	3d 08:13:49.16000	0d 04:11:21.62000	0.00407766	0.0153791	0.00097337	2.9068	D	5	30/08/2020 19:40	40.3852		0	0	0	0	0	0	0	0	0	0	0	0	0	0
1814	5	6	12	3d 08:13:52.19000	0d 04:11:24.65000	0.00407848	0.0153815	0.0009733	2.8965	D	5	30/08/2020 19:40	40.3852		0	0	0	0	0	0	0	0	0	0	0	0	0	0
1815	5	6	12	3d 08:13:55.16000	0d 04:11:27.62000	0.00407929	0.0153838	0.00097322	2.8862	D	5	30/08/2020 19:40	40.3852		0	0	0	0	0	0	0	0	0	0	0	0	0	0
1816	5	6	12	3d 08:13:57.97000	0d 04:11:30.43000	0.00408004	0.015386	0.0009733	2.8759	D	5	30/08/2020 19:40	40.3695		0	0	0	0	0	0	0	0	0	0	0	0	0	0
1817	5	6	12	3d 08:14:00.74000	0d 04:11:33.20000	0.00408079	0.0153882	0.00097345	2.8656	D	5	30/08/2020 19:40	40.3695		0	0	0	0	0	0	0	0	0	0	0	0	0	0
1818	5	6	12	3d 08:14:03.47000	0d 04:11:35.93000	0.00408153	0.0153903	0.00097337	2.8551	D	5	30/08/2020 19:40	40.3852		0	0	0	0	0	0	0	0	0	0	0	0	0	0
1819	5	6	12	3d 08:14:06.16000	0d 04:11:38.62000	0.00408226	0.0153924	0.0009733	2.8447	D	5	30/08/2020 19:40	40.4009		0	0	0	0	0	0	0	0	0	0	0	0	0	0
1820	5	6	12	3d 08:14:08.76000	0d 04:11:41.22000	0.00408296	0.0153944	0.00097322	2.8342	D	5	30/08/2020 19:40	40.4009		0	0	0	0	0	0	0	0	0	0	0	0	0	0
1821	5	6	12	3d 08:14:11.36000	0d 04:11:43.82000	0.00408367	0.0153964	0.00097337	2.8237	D	5	30/08/2020 19:40	40.4009		0	0	0	0	0	0	0	0	0	0	0	0	0	0
1822	5	6	12	3d 08:14:13.84000	0d 04:11:46.30000	0.00408434	0.0153982	0.00097345	2.8132	D	5	30/08/2020 19:40	40.3852		0	0	0	0	0	0	0	0	0	0	0	0	0	0
1823	5	6	12	3d 08:14:16.36000	0d 04:11:48.82000	0.00408502	0.0154002	0.00097337	2.8026	D	5	30/08/2020 19:40	40.3695		0	0	0	0	0	0	0	0	0	0	0	0	0	0
1824	5	6	12	3d 08:14:18.74000	0d 04:11:51.20000	0.00408566	0.015402	0.00097337	2.7926	D	5	30/08/2020 19:40	40.3695		0	0	0	0	0	0	0	0	0	0	0	0	0	0
1825	5	6	12	3d 08:14:21.08000	0d 04:11:53.54000	0.00408629	0.0154037	0.00097345	2.7822	D	5	30/08/2020 19:40	40.3852		0	0	0	0	0	0	0	0	0	0	0	0	0	0
1826	5	6	12	3d 08:14:23.40000	0d 04:11:55.86000	0.00408692	0.0154055	0.00097337	2.7718	D	5	30/08/2020 19:41	40.4009		0	0	0	0	0	0	0	0	0	0	0	0	0	0
1827	5	6	12	3d 08:14:25.68000	0d 04:11:58.14000	0.00408754	0.0154072	0.0009733	2.7613	D	5	30/08/2020 19:41	40.4166		0	0	0	0	0	0	0	0	0	0	0	0	0	0
1828	5	6	12	3d 08:14:27.92000	0d 04:12:00.38000	0.00408814	0.0154088	0.00097345	2.7509	D	5	30/08/2020 19:41	40.4166		0	0	0	0	0	0	0	0	0	0	0	0	0	0
1829	5	6	12	3d 08:14:30.12000	0d 04:12:02.58000	0.00408874	0.0154105	0.0009733	2.7405	D	5	30/08/2020 19:41	40.4166		0	0	0	0	0	0	0	0	0	0	0	0	0	0
1830	5	6	12	3d 08:14:32.26000	0d 04:12:04.72000	0.00408932	0.0154121	0.00097337	2.73	D	5	30/08/2020 19:41	40.4009		0	0	0	0	0	0	0	0	0	0	0	0	0	0
1831	5	6	12	3d 08:14:34.41000	0d 04:12:06.87000	0.0040899	0.0154136	0.0009733	2.7196	D	5	30/08/2020 19:41	40.4009		0	0	0	0	0	0	0	0	0	0	0	0	0	0
1832	5	6	12	3d 08:14:36.50000	0d 04:12:08.96000	0.00409046	0.0154152	0.00097353	2.7092	D	5	30/08/2020 19:41	40.3852		0	0	0	0	0	0	0	0	0	0	0	0	0	0
1833	5	6	12	3d 08:14:38.53000	0d 04:12:10.99000	0.00409101	0.0154167	0.0009736	2.6989	D	5	30/08/2020 19:41	40.3852		0	0	0	0	0	0	0	0	0	0	0	0	0	0
1834	5	6	12	3d 08:14:40.61000	0d 04:12:13.07000	0.00409157	0.0154182	0.00097337	2.688	D	5	30/08/2020 19:41	40.4166		0	0	0	0	0	0	0	0	0	0	0	0	0	0
1835	5	6	12	3d 08:14:42.62000	0d 04:12:15.08000	0.00409212	0.0154196	0.00097345	2.6777	D	5	30/08/2020 19:41	40.4166		0	0	0	0	0	0	0	0	0	0	0	0	0	0
1836	5	6	12	3d 08:14:44.66000	0d 04:12:17.12000	0.00409267	0.0154211	0.00097322	2.667	D	5	30/08/2020 19:41	40.4166		0	0	0	0	0	0	0	0	0	0	0	0	0	0
1837	5	6	12	3d 08:14:46.61000	0d 04:12:19.07000	0.0040932	0.0154225	0.00097314	2.6566	D	5	30/08/2020 19:41	40.4166		0	0	0	0	0	0	0	0	0	0	0	0	0	0
1838	5	6	12	3d 08:14:48.48000	0d 04:12:20.94000	0.0040937	0.0154238	0.00097337	2.6464	D	5	30/08/2020 19:41	40.4166		0	0	0	0	0	0	0	0	0	0	0	0	0	0
1839	5	6	12	3d 08:14:50.37000	0d 04:12:22.83000	0.00409421	0.0154252	0.00097337	2.6358	D	5	30/08/2020 19:41	40.4166		0	0	0	0	0	0	0	0	0	0	0	0	0	0
1840	5	6	12	3d 08:14:52.23000	0d 04:12:24.69000	0.00409472	0.0154265	0.00097345	2.6253	D	5	30/08/2020 19:41	40.4009		0	0	0	0	0	0	0	0	0	0	0	0	0	0
1841	5	6	12	3d 08:14:54.09000	0d 04:12:26.55000	0.00409522	0.0154278	0.00097353	2.6146	D	5	30/08/2020 19:41	40.4009		0	0	0	0	0	0	0	0	0	0	0	0	0	0
1842	5	6	12	3d 08:14:55.92000	0d 04:12:28.38000	0.00409571	0.0154291	0.00097345	2.6044	D	5	30/08/2020 19:41	40.3852		0	0	0	0	0	0	0	0	0	0	0	0	0	0
1843	5	6	12	3d 08:14:57.68000	0d 04:12:30.14000	0.00409619	0.0154304	0.00097337	2.5939	D	5	30/08/2020 19:41	40.4009		0	0	0	0	0	0	0	0	0	0	0	0	0	0
1844	5	6	12	3d 08:14:59.47000	0d 04:12:31.93000	0.00409667	0.0154316	0.00097337	2.5835	D	5	30/08/2020 19:41	40.4009		0	0	0	0	0	0	0	0	0	0	0	0	0	0
1845	5	6	12	3d 08:15:01.19000	0d 04:12:33.65000	0.00409714	0.0154328	0.00097337	2.5731	D	5	30/08/2020 19:41	40.4166		0	0	0	0	0	0	0	0	0	0	0	0	0	0
1846	5	6	12	3d 08:15:02.93000	0d 04:12:35.39000	0.00409761	0.015434	0.00097345	2.5626	D	5	30/08/2020 19:41	40.4166		0	0	0	0	0	0	0	0	0	0	0	0	0	0
1847	5	6	12	3d 08:15:04.66000	0d 04:12:37.12000	0.00409808	0.0154352	0.00097337	2.5519	D	5	30/08/2020 19:41	40.4166		0	0	0	0	0	0	0	0	0	0	0	0	0	0
1848	5	6	12	3d 08:15:06.38000	0d 04:12:38.84000	0.00409854	0.0154364	0.0009733	2.5414	D	5	30/08/2020 19:41	40.4323		0	0	0	0	0	0	0	0	0	0	0	0	0	0
1849	5	6	12	3d 08:15:08.11000	0d 04:12:40.57000	0.00409901	0.0154376	0.00097337	2.5306	D	5	30/08/2020 19:41	40.4323		0	0	0	0	0	0	0	0	0	0	0	0	0	0
1850	5	6	12	3d 08:15:09.84000	0d 04:12:42.30000	0.00409948	0.0154388	0.00097353	2.5197	D	5	30/08/2020 19:41	40.4323		0	0	0	0	0	0	0	0	0	0	0	0	0	0
1851	5	6	12	3d 08:15:11.53000	0d 04:12:43.99000	0.00409993	0.0154399	0.00097345	2.5093	D	5	30/08/2020 19:41	40.4166		0	0	0	0	0	0	0	0	0	0	0	0	0	0
1852	5	6	12	3d 08:15:12.97000	0d 04:12:45.43000	0.00410032	0.0154409	0.00097337	2.5	D	133	30/08/2020 19:41	40.4009		0	0	0	0	0	0	0	0	0	0	0	0	0	0
1853	5	6	13	3d 08:15:12.98000	0d 00:00:00.01000	0	0	0	2.6276	R	0	30/08/2020 19:41	40.4009		0	0	0	0	0	0	0	0	0	0	0	0	0	0
1854	5	6	13	3d 08:15:14.98000	0d 00:00:02.01000	0	0	0	2.8292	R	1	30/08/2020 19:41	40.3852		0	0	0	0	0	0	0	0	0	0	0	0	0	0
1855	5	6	13	3d 08:15:16.98000	0d 00:00:04.01000	0	0	0	2.9488	R	1	30/08/2020 19:41	40.4009		0	0	0	0	0	0	0	0	0	0	0	0	0	0
1856	5	6	13	3d 08:15:18.98000	0d 00:00:06.01000	0	0	0	3.043	R	1	30/08/2020 19:41	40.4166		0	0	0	0	0	0	0	0	0	0	0	0	0	0
1857	5	6	13	3d 08:15:20.98000	0d 00:00:08.01000	0	0	0	3.12	R	1	30/08/2020 19:41	40.4323		0	0	0	0	0	0	0	0	0	0	0	0	0	0
1858	5	6	13	3d 08:15:22.97000	0d 00:00:10.00000	0	0	0	3.1839	R	129	30/08/2020 19:41	40.448		0	0	0	0	0	0	0	0	0	0	0	0	0	0
1859	6	7	9	3d 08:15:23.01000	0d 00:00:00.04000	0.00000001	0.00000003	0.00097475	3.3423	C	0	30/08/2020 19:42	40.448		0	0	0	0	0	0	0	0	0	0	0	0	0	0
1860	6	7	9	3d 08:15:23.17000	0d 00:00:00.20000	0.00000005	0.00000018	0.00097337	3.3649	C	5	30/08/2020 19:42	40.448		0	0	0	0	0	0	0	0	0	0	0	0	0	0
1861	6	7	9	3d 08:15:23.34000	0d 00:00:00.37000	0.0000001	0.00000034	0.00097337	3.3845	C	5	30/08/2020 19:42	40.448		0	0	0	0	0	0	0	0	0	0	0	0	0	0
1862	6	7	9	3d 08:15:23.52000	0d 00:00:00.55000	0.00000015	0.0000005	0.00097345	3.4018	C	5	30/08/2020 19:42	40.448		0	0	0	0	0	0	0	0	0	0	0	0	0	0
1863	6	7	9	3d 08:15:23.72000	0d 00:00:00.75000	0.0000002	0.00000068	0.00097337	3.4191	C	5	30/08/2020 19:42	40.448		0	0	0	0	0	0	0	0	0	0	0	0	0	0
1864	6	7	9	3d 08:15:23.93000	0d 00:00:00.96000	0.00000026	0.00000088	0.00097314	3.4354	C	5	30/08/2020 19:42	40.448		0	0	0	0	0	0	0	0	0	0	0	0	0	0
1865	6	7	9	3d 08:15:24.15000	0d 00:00:01.18000	0.00000032	0.00000108	0.00097322	3.4514	C	5	30/08/2020 19:42	40.448		0	0	0	0	0	0	0	0	0	0	0	0	0	0
1866	6	7	9	3d 08:15:24.38000	0d 00:00:01.41000	0.00000038	0.0000013	0.00097345	3.4672	C	5	30/08/2020 19:42	40.448		0	0	0	0	0	0	0	0	0	0	0	0	0	0
1867	6	7	9	3d 08:15:24.62000	0d 00:00:01.65000	0.00000045	0.00000153	0.0009733	3.4827	C	5	30/08/2020 19:42	40.4323		0	0	0	0	0	0	0	0	0	0	0	0	0	0
1868	6	7	9	3d 08:15:24.87000	0d 00:00:01.90000	0.00000051	0.00000176	0.00097322	3.498	C	5	30/08/2020 19:42	40.4323		0	0	0	0	0	0	0	0	0	0	0	0	0	0
1869	6	7	9	3d 08:15:25.13000	0d 00:00:02.16000	0.00000058	0.00000201	0.0009736	3.5131	C	5	30/08/2020 19:42	40.4323		0	0	0	0	0	0	0	0	0	0	0	0	0	0
1870	6	7	9	3d 08:15:25.39000	0d 00:00:02.42000	0.00000065	0.00000226	0.0009736	3.5273	C	5	30/08/2020 19:42	40.4323		0	0	0	0	0	0	0	0	0	0	0	0	0	0
1871	6	7	9	3d 08:15:25.67000	0d 00:00:02.70000	0.00000073	0.00000252	0.00097353	3.5418	C	5	30/08/2020 19:42	40.4323		0	0	0	0	0	0	0	0	0	0	0	0	0	0
1872	6	7	9	3d 08:15:25.96000	0d 00:00:02.99000	0.00000081	0.0000028	0.0009733	3.5558	C	5	30/08/2020 19:42	40.4323		0	0	0	0	0	0	0	0	0	0	0	0	0	0
1873	6	7	9	3d 08:15:26.26000	0d 00:00:03.29000	0.00000089	0.00000309	0.00097345	3.5695	C	5	30/08/2020 19:42	40.4323		0	0	0	0	0	0	0	0	0	0	0	0	0	0
1874	6	7	9	3d 08:15:26.58000	0d 00:00:03.61000	0.00000098	0.0000034	0.00097353	3.5831	C	5	30/08/2020 19:42	40.4166		0	0	0	0	0	0	0	0	0	0	0	0	0	0
1875	6	7	9	3d 08:15:26.91000	0d 00:00:03.94000	0.00000106	0.00000372	0.00097314	3.5962	C	5	30/08/2020 19:42	40.4166		0	0	0	0	0	0	0	0	0	0	0	0	0	0
1876	6	7	9	3d 08:15:27.26000	0d 00:00:04.29000	0.00000116	0.00000406	0.0009733	3.6092	C	5	30/08/2020 19:42	40.4323		0	0	0	0	0	0	0	0	0	0	0	0	0	0
1877	6	7	9	3d 08:15:27.65000	0d 00:00:04.68000	0.00000126	0.00000444	0.0009733	3.6219	C	5	30/08/2020 19:42	40.4166		0	0	0	0	0	0	0	0	0	0	0	0	0	0
1878	6	7	9	3d 08:15:28.06000	0d 00:00:05.09000	0.00000138	0.00000485	0.0009733	3.6344	C	5	30/08/2020 19:42	40.4166		0	0	0	0	0	0	0	0	0	0	0	0	0	0
1879	6	7	9	3d 08:15:28.50000	0d 00:00:05.53000	0.00000149	0.00000528	0.00097353	3.6466	C	5	30/08/2020 19:42	40.4166		0	0	0	0	0	0	0	0	0	0	0	0	0	0
1880	6	7	9	3d 08:15:29.00000	0d 00:00:06.03000	0.00000163	0.00000577	0.00097322	3.6585	C	5	30/08/2020 19:42	40.4166		0	0	0	0	0	0	0	0	0	0	0	0	0	0
1881	6	7	9	3d 08:15:29.57000	0d 00:00:06.60000	0.00000178	0.00000634	0.00097337	3.6701	C	5	30/08/2020 19:42	40.4166		0	0	0	0	0	0	0	0	0	0	0	0	0	0
1882	6	7	9	3d 08:15:30.24000	0d 00:00:07.27000	0.00000197	0.000007	0.0009736	3.6814	C	5	30/08/2020 19:42	40.4009		0	0	0	0	0	0	0	0	0	0	0	0	0	0
1883	6	7	9	3d 08:15:31.09000	0d 00:00:08.12000	0.0000022	0.00000785	0.0009733	3.6924	C	5	30/08/2020 19:42	40.4009		0	0	0	0	0	0	0	0	0	0	0	0	0	0
1884	6	7	9	3d 08:15:32.22000	0d 00:00:09.25000	0.0000025	0.00000898	0.00097322	3.7031	C	5	30/08/2020 19:42	40.4009		0	0	0	0	0	0	0	0	0	0	0	0	0	0
1885	6	7	9	3d 08:15:33.77000	0d 00:00:10.80000	0.00000292	0.00001053	0.0009733	3.7133	C	5	30/08/2020 19:42	40.3852		0	0	0	0	0	0	0	0	0	0	0	0	0	0
1886	6	7	9	3d 08:15:36.30000	0d 00:00:13.33000	0.0000036	0.00001308	0.00097337	3.7235	C	5	30/08/2020 19:42	40.4009		0	0	0	0	0	0	0	0	0	0	0	0	0	0
1887	6	7	9	3d 08:15:41.19000	0d 00:00:18.22000	0.00000493	0.00001801	0.0009733	3.7337	C	5	30/08/2020 19:42	40.4323		0	0	0	0	0	0	0	0	0	0	0	0	0	0
1888	6	7	9	3d 08:16:41.82000	0d 00:01:18.85000	0.00002132	0.00007925	0.00097345	3.7237	C	5	30/08/2020 19:43	40.3695		0	0	0	0	0	0	0	0	0	0	0	0	0	0
1889	6	7	9	3d 08:17:10.18000	0d 00:01:47.21000	0.00002899	0.00010776	0.00097345	3.7136	C	5	30/08/2020 19:43	40.3695		0	0	0	0	0	0	0	0	0	0	0	0	0	0
1890	6	7	9	3d 08:18:01.60000	0d 00:02:38.63000	0.00004289	0.00015931	0.00097337	3.7035	C	5	30/08/2020 19:44	40.2753		0	0	0	0	0	0	0	0	0	0	0	0	0	0
1891	6	7	9	3d 08:21:28.21000	0d 00:06:05.24000	0.00009875	0.00036583	0.00097322	3.6934	C	5	30/08/2020 19:48	40.291		0	0	0	0	0	0	0	0	0	0	0	0	0	0
1892	6	7	9	3d 08:26:28.21000	0d 00:11:05.24000	0.00017986	0.00066539	0.00097353	3.6934	C	1	30/08/2020 19:53	40.2439		0	0	0	0	0	0	0	0	0	0	0	0	0	0
1893	6	7	9	3d 08:31:28.21000	0d 00:16:05.24000	0.00026097	0.00096508	0.00097337	3.6962	C	1	30/08/2020 19:58	40.4166		0	0	0	0	0	0	0	0	0	0	0	0	0	0
1894	6	7	9	3d 08:36:28.21000	0d 00:21:05.24000	0.00034209	0.00126502	0.00097337	3.6994	C	1	30/08/2020 20:03	40.2439		0	0	0	0	0	0	0	0	0	0	0	0	0	0
1895	6	7	9	3d 08:41:28.21000	0d 00:26:05.24000	0.0004232	0.00156524	0.0009733	3.7032	C	1	30/08/2020 20:08	40.2753		0	0	0	0	0	0	0	0	0	0	0	0	0	0
1896	6	7	9	3d 08:46:28.21000	0d 00:31:05.24000	0.00050431	0.00186577	0.00097322	3.707	C	1	30/08/2020 20:13	40.2125		0	0	0	0	0	0	0	0	0	0	0	0	0	0
1897	6	7	9	3d 08:51:28.21000	0d 00:36:05.24000	0.00058542	0.00216661	0.00097322	3.7108	C	1	30/08/2020 20:18	40.3224		0	0	0	0	0	0	0	0	0	0	0	0	0	0
1898	6	7	9	3d 08:56:28.21000	0d 00:41:05.24000	0.00066653	0.00246781	0.00097322	3.7153	C	1	30/08/2020 20:23	40.291		0	0	0	0	0	0	0	0	0	0	0	0	0	0
1899	6	7	9	3d 09:01:28.21000	0d 00:46:05.24000	0.00074765	0.00276936	0.00097345	3.7201	C	1	30/08/2020 20:28	40.2125		0	0	0	0	0	0	0	0	0	0	0	0	0	0
1900	6	7	9	3d 09:06:28.21000	0d 00:51:05.24000	0.00082876	0.00307132	0.00097337	3.725	C	1	30/08/2020 20:33	40.2125		0	0	0	0	0	0	0	0	0	0	0	0	0	0
1901	6	7	9	3d 09:11:28.21000	0d 00:56:05.24000	0.00090987	0.0033737	0.00097353	3.7304	C	1	30/08/2020 20:38	40.2596		0	0	0	0	0	0	0	0	0	0	0	0	0	0
1902	6	7	9	3d 09:16:28.21000	0d 01:01:05.24000	0.00099098	0.0036765	0.00097314	3.7357	C	1	30/08/2020 20:43	40.4323		0	0	0	0	0	0	0	0	0	0	0	0	0	0
1903	6	7	9	3d 09:21:28.21000	0d 01:06:05.24000	0.00107209	0.00397974	0.00097345	3.7411	C	1	30/08/2020 20:48	40.3067		0	0	0	0	0	0	0	0	0	0	0	0	0	0
1904	6	7	9	3d 09:26:28.21000	0d 01:11:05.24000	0.00115321	0.00428342	0.00097337	3.7464	C	1	30/08/2020 20:53	40.4323		0	0	0	0	0	0	0	0	0	0	0	0	0	0
1905	6	7	9	3d 09:31:28.21000	0d 01:16:05.24000	0.00123432	0.00458752	0.00097337	3.7516	C	1	30/08/2020 20:58	40.4323		0	0	0	0	0	0	0	0	0	0	0	0	0	0
1906	6	7	9	3d 09:36:28.21000	0d 01:21:05.24000	0.00131543	0.00489205	0.0009733	3.7569	C	1	30/08/2020 21:03	40.4166		0	0	0	0	0	0	0	0	0	0	0	0	0	0
1907	6	7	9	3d 09:41:28.21000	0d 01:26:05.24000	0.00139654	0.00519699	0.00097337	3.7618	C	1	30/08/2020 21:08	40.4166		0	0	0	0	0	0	0	0	0	0	0	0	0	0
1908	6	7	9	3d 09:46:28.21000	0d 01:31:05.24000	0.00147765	0.00550235	0.00097322	3.7671	C	1	30/08/2020 21:13	40.4166		0	0	0	0	0	0	0	0	0	0	0	0	0	0
1909	6	7	9	3d 09:51:28.21000	0d 01:36:05.24000	0.00155876	0.00580811	0.00097314	3.7722	C	1	30/08/2020 21:18	40.4637		0	0	0	0	0	0	0	0	0	0	0	0	0	0
1910	6	7	9	3d 09:56:28.21000	0d 01:41:05.24000	0.00163988	0.00611429	0.0009733	3.7772	C	1	30/08/2020 21:23	40.4009		0	0	0	0	0	0	0	0	0	0	0	0	0	0
1911	6	7	9	3d 10:01:28.21000	0d 01:46:05.24000	0.00172099	0.00642089	0.00097345	3.7824	C	1	30/08/2020 21:28	40.4166		0	0	0	0	0	0	0	0	0	0	0	0	0	0
1912	6	7	9	3d 10:06:28.21000	0d 01:51:05.24000	0.0018021	0.00672793	0.00097337	3.7882	C	1	30/08/2020 21:33	40.4009		0	0	0	0	0	0	0	0	0	0	0	0	0	0
1913	6	7	9	3d 10:11:28.21000	0d 01:56:05.24000	0.00188321	0.00703543	0.00097345	3.7939	C	1	30/08/2020 21:38	40.4009		0	0	0	0	0	0	0	0	0	0	0	0	0	0
1914	6	7	9	3d 10:16:28.21000	0d 02:01:05.24000	0.00196432	0.00734342	0.00097345	3.8001	C	1	30/08/2020 21:43	40.4323		0	0	0	0	0	0	0	0	0	0	0	0	0	0
1915	6	7	9	3d 10:21:28.21000	0d 02:06:05.24000	0.00204544	0.00765193	0.00097322	3.807	C	1	30/08/2020 21:48	40.3538		0	0	0	0	0	0	0	0	0	0	0	0	0	0
1916	6	7	9	3d 10:26:28.21000	0d 02:11:05.24000	0.00212655	0.00796102	0.0009736	3.8141	C	1	30/08/2020 21:53	40.3381		0	0	0	0	0	0	0	0	0	0	0	0	0	0
1917	6	7	9	3d 10:31:28.21000	0d 02:16:05.24000	0.00220766	0.00827073	0.00097337	3.8222	C	1	30/08/2020 21:58	40.3538		0	0	0	0	0	0	0	0	0	0	0	0	0	0
1918	6	7	9	3d 10:36:28.21000	0d 02:21:05.24000	0.00228877	0.00858112	0.00097337	3.8311	C	1	30/08/2020 22:03	40.4009		0	0	0	0	0	0	0	0	0	0	0	0	0	0
1919	6	7	9	3d 10:41:28.21000	0d 02:26:05.24000	0.00236988	0.00889228	0.00097337	3.8412	C	1	30/08/2020 22:08	40.3695		0	0	0	0	0	0	0	0	0	0	0	0	0	0
1920	6	7	9	3d 10:46:03.01000	0d 02:30:40.04000	0.00244418	0.00917804	0.00097337	3.8512	C	5	30/08/2020 22:12	40.2753		0	0	0	0	0	0	0	0	0	0	0	0	0	0
1921	6	7	9	3d 10:50:18.25000	0d 02:34:55.28000	0.00251319	0.00944415	0.0009733	3.8613	C	5	30/08/2020 22:16	40.4166		0	0	0	0	0	0	0	0	0	0	0	0	0	0
1922	6	7	9	3d 10:54:15.22000	0d 02:38:52.25000	0.00257726	0.00969186	0.00097353	3.8714	C	5	30/08/2020 22:20	40.2753		0	0	0	0	0	0	0	0	0	0	0	0	0	0
1923	6	7	9	3d 10:58:01.23000	0d 02:42:38.26000	0.00263837	0.00992873	0.00097353	3.8814	C	5	30/08/2020 22:24	40.3224		0	0	0	0	0	0	0	0	0	0	0	0	0	0
1924	6	7	9	3d 11:01:31.45000	0d 02:46:08.48000	0.00269521	0.0101496	0.00097345	3.8915	C	5	30/08/2020 22:28	40.4637		0	0	0	0	0	0	0	0	0	0	0	0	0	0
1925	6	7	9	3d 11:04:54.65000	0d 02:49:31.68000	0.00275015	0.0103637	0.00097337	3.9016	C	5	30/08/2020 22:31	40.3852		0	0	0	0	0	0	0	0	0	0	0	0	0	0
1926	6	7	9	3d 11:08:10.69000	0d 02:52:47.72000	0.00280315	0.0105708	0.00097337	3.9117	C	5	30/08/2020 22:34	40.3538		0	0	0	0	0	0	0	0	0	0	0	0	0	0
1927	6	7	9	3d 11:11:20.63000	0d 02:55:57.66000	0.00285451	0.0107719	0.0009733	3.9217	C	5	30/08/2020 22:37	40.3067		0	0	0	0	0	0	0	0	0	0	0	0	0	0
1928	6	7	9	3d 11:14:27.80000	0d 02:59:04.83000	0.00290511	0.0109706	0.00097345	3.9318	C	5	30/08/2020 22:41	40.291		0	0	0	0	0	0	0	0	0	0	0	0	0	0
1929	6	7	9	3d 11:17:28.16000	0d 03:02:05.19000	0.00295388	0.0111626	0.00097337	3.9419	C	5	30/08/2020 22:44	40.448		0	0	0	0	0	0	0	0	0	0	0	0	0	0
1930	6	7	9	3d 11:20:25.89000	0d 03:05:02.92000	0.00300193	0.0113522	0.0009736	3.9519	C	5	30/08/2020 22:47	40.4166		0	0	0	0	0	0	0	0	0	0	0	0	0	0
1931	6	7	9	3d 11:23:19.59000	0d 03:07:56.62000	0.00304889	0.0115381	0.00097322	3.962	C	5	30/08/2020 22:49	40.3695		0	0	0	0	0	0	0	0	0	0	0	0	0	0
1932	6	7	9	3d 11:26:13.89000	0d 03:10:50.92000	0.00309602	0.011725	0.00097337	3.9721	C	5	30/08/2020 22:52	40.4323		0	0	0	0	0	0	0	0	0	0	0	0	0	0
1933	6	7	9	3d 11:29:06.92000	0d 03:13:43.95000	0.0031428	0.0119111	0.0009733	3.9821	C	5	30/08/2020 22:55	40.4323		0	0	0	0	0	0	0	0	0	0	0	0	0	0
1934	6	7	9	3d 11:31:56.22000	0d 03:16:33.25000	0.00318858	0.0120936	0.00097337	3.9922	C	5	30/08/2020 22:58	40.3538		0	0	0	0	0	0	0	0	0	0	0	0	0	0
1935	6	7	9	3d 11:34:45.88000	0d 03:19:22.91000	0.00323445	0.0122769	0.00097337	4.0023	C	5	30/08/2020 23:01	40.448		0	0	0	0	0	0	0	0	0	0	0	0	0	0
1936	6	7	9	3d 11:37:31.47000	0d 03:22:08.50000	0.00327922	0.0124564	0.00097337	4.0124	C	5	30/08/2020 23:04	40.448		0	0	0	0	0	0	0	0	0	0	0	0	0	0
1937	6	7	9	3d 11:40:18.76000	0d 03:24:55.79000	0.00332445	0.0126381	0.0009733	4.0226	C	5	30/08/2020 23:06	40.3538		0	0	0	0	0	0	0	0	0	0	0	0	0	0
1938	6	7	9	3d 11:43:06.92000	0d 03:27:43.95000	0.00336992	0.0128212	0.00097337	4.0328	C	5	30/08/2020 23:09	40.4166		0	0	0	0	0	0	0	0	0	0	0	0	0	0
1939	6	7	9	3d 11:45:51.59000	0d 03:30:28.62000	0.00341444	0.0130009	0.00097337	4.0429	C	5	30/08/2020 23:12	40.4166		0	0	0	0	0	0	0	0	0	0	0	0	0	0
1940	6	7	9	3d 11:48:32.47000	0d 03:33:09.50000	0.00345794	0.013177	0.00097337	4.0529	C	5	30/08/2020 23:15	40.3695		0	0	0	0	0	0	0	0	0	0	0	0	0	0
1941	6	7	9	3d 11:51:11.87000	0d 03:35:48.90000	0.00350103	0.0133519	0.00097337	4.063	C	5	30/08/2020 23:17	40.4323		0	0	0	0	0	0	0	0	0	0	0	0	0	0
1942	6	7	9	3d 11:53:46.93000	0d 03:38:23.96000	0.00354296	0.0135224	0.0009733	4.0731	C	5	30/08/2020 23:20	40.4009		0	0	0	0	0	0	0	0	0	0	0	0	0	0
1943	6	7	9	3d 11:56:24.66000	0d 03:41:01.69000	0.0035856	0.0136964	0.0009733	4.0833	C	5	30/08/2020 23:23	40.3067		0	0	0	0	0	0	0	0	0	0	0	0	0	0
1944	6	7	9	3d 11:59:00.23000	0d 03:43:37.26000	0.00362766	0.0138683	0.00097337	4.0934	C	5	30/08/2020 23:25	40.3852		0	0	0	0	0	0	0	0	0	0	0	0	0	0
1945	6	7	9	3d 12:01:29.69000	0d 03:46:06.72000	0.00366807	0.0140339	0.00097322	4.1035	C	5	30/08/2020 23:28	40.3067		0	0	0	0	0	0	0	0	0	0	0	0	0	0
1946	6	7	9	3d 12:04:00.69000	0d 03:48:37.72000	0.0037089	0.0142017	0.00097345	4.1135	C	5	30/08/2020 23:30	40.4323		0	0	0	0	0	0	0	0	0	0	0	0	0	0
1947	6	7	9	3d 12:06:25.47000	0d 03:51:02.50000	0.00374805	0.0143629	0.00097345	4.1236	C	5	30/08/2020 23:33	40.3381		0	0	0	0	0	0	0	0	0	0	0	0	0	0
1948	6	7	9	3d 12:08:53.77000	0d 03:53:30.80000	0.00378814	0.0145284	0.0009733	4.1337	C	5	30/08/2020 23:35	40.4323		0	0	0	0	0	0	0	0	0	0	0	0	0	0
1949	6	7	9	3d 12:11:16.66000	0d 03:55:53.69000	0.00382678	0.0146883	0.00097314	4.1439	C	5	30/08/2020 23:37	40.3852		0	0	0	0	0	0	0	0	0	0	0	0	0	0
1950	6	7	9	3d 12:13:40.09000	0d 03:58:17.12000	0.00386556	0.0148492	0.00097337	4.154	C	5	30/08/2020 23:40	40.3067		0	0	0	0	0	0	0	0	0	0	0	0	0	0
1951	6	7	9	3d 12:15:59.50000	0d 04:00:36.53000	0.00390325	0.015006	0.00097337	4.164	C	5	30/08/2020 23:42	40.3538		0	0	0	0	0	0	0	0	0	0	0	0	0	0
1952	6	7	9	3d 12:18:18.74000	0d 04:02:55.77000	0.00394089	0.0151629	0.0009733	4.1743	C	5	30/08/2020 23:44	40.2753		0	0	0	0	0	0	0	0	0	0	0	0	0	0
1953	6	7	9	3d 12:20:39.02000	0d 04:05:16.05000	0.00397882	0.0153214	0.00097337	4.1845	C	5	30/08/2020 23:47	40.4323		0	0	0	0	0	0	0	0	0	0	0	0	0	0
1954	6	7	9	3d 12:22:58.68000	0d 04:07:35.71000	0.00401658	0.0154796	0.00097337	4.1946	C	5	30/08/2020 23:49	40.3852		0	0	0	0	0	0	0	0	0	0	0	0	0	0
1955	6	7	9	3d 12:24:07.39000	0d 04:08:44.42000	0.00403516	0.0155576	0.00097353	4.2	C	133	30/08/2020 23:50	40.3224		0	0	0	0	0	0	0	0	0	0	0	0	0	0
1956	6	7	10	3d 12:24:07.40000	0d 00:00:00.01000	0.00403516	0.0155576	0.00100977	4.2005	C	0	30/08/2020 23:50	40.3224		0	0	0	0	0	0	0	0	0	0	0	0	0	0
1957	6	7	10	3d 12:24:29.28000	0d 00:00:21.89000	0.00404097	0.015582	0.00090974	4.2002	C	4	30/08/2020 23:51	40.3695		0	0	0	0	0	0	0	0	0	0	0	0	0	0
1958	6	7	10	3d 12:24:59.77000	0d 00:00:52.38000	0.00404825	0.0156126	0.00080972	4.2	C	4	30/08/2020 23:51	40.2753		0	0	0	0	0	0	0	0	0	0	0	0	0	0
1959	6	7	10	3d 12:25:37.08000	0d 00:01:29.69000	0.00405612	0.0156456	0.0007097	4.2	C	4	30/08/2020 23:52	40.3538		0	0	0	0	0	0	0	0	0	0	0	0	0	0
1960	6	7	10	3d 12:26:20.06000	0d 00:02:12.67000	0.00406398	0.0156786	0.00060967	4.2	C	4	30/08/2020 23:52	40.3695		0	0	0	0	0	0	0	0	0	0	0	0	0	0
1961	6	7	10	3d 12:27:12.88000	0d 00:03:05.49000	0.00407215	0.015713	0.00050965	4.2002	C	4	30/08/2020 23:53	40.3224		0	0	0	0	0	0	0	0	0	0	0	0	0	0
1962	6	7	10	3d 12:28:17.87000	0d 00:04:10.48000	0.0040804	0.0157476	0.00040963	4.1999	C	4	30/08/2020 23:54	40.4166		0	0	0	0	0	0	0	0	0	0	0	0	0	0
1963	6	7	10	3d 12:29:45.60000	0d 00:05:38.21000	0.0040891	0.0157841	0.00030961	4.2002	C	4	30/08/2020 23:56	40.4323		0	0	0	0	0	0	0	0	0	0	0	0	0	0
1964	6	7	10	3d 12:31:52.96000	0d 00:07:45.57000	0.00409813	0.0158221	0.00020951	4.2	C	4	30/08/2020 23:58	40.2596		0	0	0	0	0	0	0	0	0	0	0	0	0	0
1965	6	7	10	3d 12:35:52.25000	0d 00:11:44.86000	0.00410829	0.0158648	0.00010948	4.2002	C	4	31/08/2020 00:02	40.3852		0	0	0	0	0	0	0	0	0	0	0	0	0	0
1966	6	7	10	3d 12:36:34.21000	0d 00:12:26.82000	0.0041095	0.0158698	0.00009735	4.2	C	132	31/08/2020 00:03	40.448		0	0	0	0	0	0	0	0	0	0	0	0	0	0
1967	6	7	11	3d 12:36:34.22000	0d 00:00:00.01000	0	0	0	4.1982	R	0	31/08/2020 00:03	40.448		0	0	0	0	0	0	0	0	0	0	0	0	0	0
1968	6	7	11	3d 12:36:36.22000	0d 00:00:02.01000	0	0	0	4.1982	R	1	31/08/2020 00:03	40.448		0	0	0	0	0	0	0	0	0	0	0	0	0	0
1969	6	7	11	3d 12:36:38.22000	0d 00:00:04.01000	0	0	0	4.1982	R	1	31/08/2020 00:03	40.448		0	0	0	0	0	0	0	0	0	0	0	0	0	0
1970	6	7	11	3d 12:36:40.22000	0d 00:00:06.01000	0	0	0	4.1979	R	1	31/08/2020 00:03	40.4323		0	0	0	0	0	0	0	0	0	0	0	0	0	0
1971	6	7	11	3d 12:36:42.22000	0d 00:00:08.01000	0	0	0	4.1981	R	1	31/08/2020 00:03	40.4323		0	0	0	0	0	0	0	0	0	0	0	0	0	0
1972	6	7	11	3d 12:36:44.21000	0d 00:00:10.00000	0	0	0	4.1979	R	129	31/08/2020 00:03	40.4323		0	0	0	0	0	0	0	0	0	0	0	0	0	0
1973	6	7	12	3d 12:36:44.25000	0d 00:00:00.04000	0.00000001	0.00000004	0.00097421	4.184	D	0	31/08/2020 00:03	40.4323		0	0	0	0	0	0	0	0	0	0	0	0	0	0
1974	6	7	12	3d 12:37:25.59000	0d 00:00:41.38000	0.00001119	0.00004674	0.0009736	4.174	D	5	31/08/2020 00:04	40.4794		0	0	0	0	0	0	0	0	0	0	0	0	0	0
1975	6	7	12	3d 12:39:15.15000	0d 00:02:30.94000	0.00004081	0.00017022	0.00097337	4.1639	D	5	31/08/2020 00:05	40.4166		0	0	0	0	0	0	0	0	0	0	0	0	0	0
1976	6	7	12	3d 12:41:16.74000	0d 00:04:32.53000	0.00007368	0.00030695	0.00097322	4.1538	D	5	31/08/2020 00:07	40.4009		0	0	0	0	0	0	0	0	0	0	0	0	0	0
1977	6	7	12	3d 12:43:25.39000	0d 00:06:41.18000	0.00010847	0.00045126	0.00097322	4.1436	D	5	31/08/2020 00:10	40.3852		0	0	0	0	0	0	0	0	0	0	0	0	0	0
1978	6	7	12	3d 12:45:35.71000	0d 00:08:51.50000	0.0001437	0.00059709	0.00097314	4.1335	D	5	31/08/2020 00:12	40.4794		0	0	0	0	0	0	0	0	0	0	0	0	0	0
1979	6	7	12	3d 12:47:48.20000	0d 00:11:03.99000	0.00017952	0.00074498	0.00097337	4.1234	D	5	31/08/2020 00:14	40.4323		0	0	0	0	0	0	0	0	0	0	0	0	0	0
1980	6	7	12	3d 12:50:02.05000	0d 00:13:17.84000	0.00021571	0.00089403	0.00097353	4.1134	D	5	31/08/2020 00:16	40.448		0	0	0	0	0	0	0	0	0	0	0	0	0	0
1981	6	7	12	3d 12:52:19.97000	0d 00:15:35.76000	0.000253	0.00104723	0.00097337	4.1032	D	5	31/08/2020 00:18	40.3695		0	0	0	0	0	0	0	0	0	0	0	0	0	0
1982	6	7	12	3d 12:54:39.62000	0d 00:17:55.41000	0.00029076	0.00120197	0.0009736	4.0931	D	5	31/08/2020 00:21	40.4794		0	0	0	0	0	0	0	0	0	0	0	0	0	0
1983	6	7	12	3d 12:56:57.76000	0d 00:20:13.55000	0.00032811	0.00135466	0.0009733	4.083	D	5	31/08/2020 00:23	40.3224		0	0	0	0	0	0	0	0	0	0	0	0	0	0
1984	6	7	12	3d 12:59:20.49000	0d 00:22:36.28000	0.0003667	0.00151204	0.0009733	4.0729	D	5	31/08/2020 00:25	40.4009		0	0	0	0	0	0	0	0	0	0	0	0	0	0
1985	6	7	12	3d 13:01:45.29000	0d 00:25:01.08000	0.00040585	0.0016713	0.0009733	4.0627	D	5	31/08/2020 00:28	40.448		0	0	0	0	0	0	0	0	0	0	0	0	0	0
[truncated: 3,022 more rows]
