# Supplementary material for: Experimental data of cathodes manufactured in a convective dryer at the pilot-plant scale, and charge and discharge capacities of half-coin lithium-ion cells
Source: Data Brief. 2021 Dec 16;40:107720. doi: 10.1016/j.dib.2021.107720 (PMC8703052; doi:10.1016/j.dib.2021.107720)
Supplement: Supplementary file 1 [file mmc1.zip › Maccor/NEX_CAT3_14_2.csv]

Name:	NEX_CAT3_14_2
Channel:	95
Tester	Maccor #2
Procedure	NEX_NMC_Form_Rate_ASI.000
Description	NEX NMC Cathode Rate & ASI Measurement
Started	27/08/2020 11:27
SCap	0
C Rate	0.004526
Ch. max. V	8.00 V
DisCh. min. V	-2.00 V
Ch. max. I	5.000 A
DisCh. max. I	5.000 A
Comment:	NEX_CAT3_14
SMB hdr:	SMBLabel
Rec	Cycle P	Cycle C	Step	TestTime	StepTime	Cap. [Ah]	Ener. [Wh]	Current [A]	Voltage [V]	Md	ES	DPT Time	AUX1 [C]		VAR1	VAR2	VAR3	VAR4	VAR5	VAR6	VAR7	VAR8	VAR9	VAR10	VAR11	VAR12	VAR13	VAR14
1	0	1	1	0d 00:00:00.00000	0d 00:00:00.00000	0	0	0	3.2178	R	0	27/08/2020 11:27	40.6841		0	0	0	0	0	0	0	0	0	0	0	0	0	0
2	0	1	1	0d 00:05:00.00000	0d 00:05:00.00000	0	0	0	3.1992	R	1	27/08/2020 11:32	40.6683		0	0	0	0	0	0	0	0	0	0	0	0	0	0
3	0	1	1	0d 00:10:00.00000	0d 00:10:00.00000	0	0	0	3.1743	R	1	27/08/2020 11:37	40.6525		0	0	0	0	0	0	0	0	0	0	0	0	0	0
4	0	1	1	0d 00:15:00.00000	0d 00:15:00.00000	0	0	0	3.1447	R	1	27/08/2020 11:42	40.6999		0	0	0	0	0	0	0	0	0	0	0	0	0	0
5	0	1	1	0d 00:20:00.00000	0d 00:20:00.00000	0	0	0	3.118	R	1	27/08/2020 11:47	40.6683		0	0	0	0	0	0	0	0	0	0	0	0	0	0
6	0	1	1	0d 00:25:00.00000	0d 00:25:00.00000	0	0	0	3.0994	R	1	27/08/2020 11:52	40.6051		0	0	0	0	0	0	0	0	0	0	0	0	0	0
7	0	1	1	0d 00:30:00.00000	0d 00:30:00.00000	0	0	0	3.0907	R	129	27/08/2020 11:57	40.6367		0	0	0	0	0	0	0	0	0	0	0	0	0	0
8	0	1	2	0d 00:30:00.04000	0d 00:00:00.04000	0	0.00000001	0.00022744	3.1989	C	0	27/08/2020 11:57	40.6367		0	0	0	0	0	0	0	0	0	0	0	0	0	0
9	0	1	2	0d 00:30:00.20000	0d 00:00:00.20000	0.00000001	0.00000004	0.00022629	3.23	C	5	27/08/2020 11:57	40.6367		0	0	0	0	0	0	0	0	0	0	0	0	0	0
10	0	1	2	0d 00:30:00.36000	0d 00:00:00.36000	0.00000002	0.00000007	0.00022637	3.2493	C	5	27/08/2020 11:57	40.6367		0	0	0	0	0	0	0	0	0	0	0	0	0	0
11	0	1	2	0d 00:30:00.54000	0d 00:00:00.54000	0.00000003	0.00000011	0.00022614	3.267	C	5	27/08/2020 11:57	40.6367		0	0	0	0	0	0	0	0	0	0	0	0	0	0
12	0	1	2	0d 00:30:00.74000	0d 00:00:00.74000	0.00000005	0.00000015	0.00022614	3.284	C	5	27/08/2020 11:57	40.6367		0	0	0	0	0	0	0	0	0	0	0	0	0	0
13	0	1	2	0d 00:30:00.95000	0d 00:00:00.95000	0.00000006	0.00000019	0.00022637	3.3004	C	5	27/08/2020 11:57	40.6367		0	0	0	0	0	0	0	0	0	0	0	0	0	0
14	0	1	2	0d 00:30:01.17000	0d 00:00:01.17000	0.00000007	0.00000024	0.00022614	3.3165	C	5	27/08/2020 11:57	40.6367		0	0	0	0	0	0	0	0	0	0	0	0	0	0
15	0	1	2	0d 00:30:01.40000	0d 00:00:01.40000	0.00000009	0.00000029	0.00022614	3.332	C	5	27/08/2020 11:57	40.6367		0	0	0	0	0	0	0	0	0	0	0	0	0	0
16	0	1	2	0d 00:30:01.63000	0d 00:00:01.63000	0.0000001	0.00000033	0.00022629	3.3469	C	5	27/08/2020 11:57	40.6367		0	0	0	0	0	0	0	0	0	0	0	0	0	0
17	0	1	2	0d 00:30:01.88000	0d 00:00:01.88000	0.00000012	0.00000039	0.00022621	3.362	C	5	27/08/2020 11:57	40.6367		0	0	0	0	0	0	0	0	0	0	0	0	0	0
18	0	1	2	0d 00:30:02.14000	0d 00:00:02.14000	0.00000013	0.00000044	0.00022629	3.377	C	5	27/08/2020 11:57	40.6367		0	0	0	0	0	0	0	0	0	0	0	0	0	0
19	0	1	2	0d 00:30:02.41000	0d 00:00:02.41000	0.00000015	0.0000005	0.00022629	3.3915	C	5	27/08/2020 11:57	40.6367		0	0	0	0	0	0	0	0	0	0	0	0	0	0
20	0	1	2	0d 00:30:02.69000	0d 00:00:02.69000	0.00000017	0.00000056	0.00022629	3.4057	C	5	27/08/2020 11:57	40.6367		0	0	0	0	0	0	0	0	0	0	0	0	0	0
21	0	1	2	0d 00:30:02.98000	0d 00:00:02.98000	0.00000019	0.00000062	0.00022614	3.4199	C	5	27/08/2020 11:57	40.6367		0	0	0	0	0	0	0	0	0	0	0	0	0	0
22	0	1	2	0d 00:30:03.28000	0d 00:00:03.28000	0.00000021	0.00000069	0.00022637	3.4334	C	5	27/08/2020 11:57	40.6367		0	0	0	0	0	0	0	0	0	0	0	0	0	0
23	0	1	2	0d 00:30:03.59000	0d 00:00:03.59000	0.00000023	0.00000075	0.00022637	3.4469	C	5	27/08/2020 11:57	40.6367		0	0	0	0	0	0	0	0	0	0	0	0	0	0
24	0	1	2	0d 00:30:03.92000	0d 00:00:03.92000	0.00000025	0.00000083	0.00022637	3.4603	C	5	27/08/2020 11:57	40.6367		0	0	0	0	0	0	0	0	0	0	0	0	0	0
25	0	1	2	0d 00:30:04.26000	0d 00:00:04.26000	0.00000027	0.0000009	0.00022637	3.4733	C	5	27/08/2020 11:57	40.6367		0	0	0	0	0	0	0	0	0	0	0	0	0	0
26	0	1	2	0d 00:30:04.61000	0d 00:00:04.61000	0.00000029	0.00000098	0.00022629	3.4861	C	5	27/08/2020 11:57	40.6209		0	0	0	0	0	0	0	0	0	0	0	0	0	0
27	0	1	2	0d 00:30:04.98000	0d 00:00:04.98000	0.00000031	0.00000106	0.00022621	3.4989	C	5	27/08/2020 11:57	40.6367		0	0	0	0	0	0	0	0	0	0	0	0	0	0
28	0	1	2	0d 00:30:05.37000	0d 00:00:05.37000	0.00000034	0.00000114	0.00022621	3.5116	C	5	27/08/2020 11:57	40.6209		0	0	0	0	0	0	0	0	0	0	0	0	0	0
29	0	1	2	0d 00:30:05.77000	0d 00:00:05.77000	0.00000036	0.00000123	0.00022644	3.5242	C	5	27/08/2020 11:57	40.6209		0	0	0	0	0	0	0	0	0	0	0	0	0	0
30	0	1	2	0d 00:30:06.20000	0d 00:00:06.20000	0.00000039	0.00000133	0.00022614	3.5367	C	5	27/08/2020 11:57	40.6209		0	0	0	0	0	0	0	0	0	0	0	0	0	0
31	0	1	2	0d 00:30:06.65000	0d 00:00:06.65000	0.00000042	0.00000143	0.00022644	3.5491	C	5	27/08/2020 11:57	40.6367		0	0	0	0	0	0	0	0	0	0	0	0	0	0
32	0	1	2	0d 00:30:07.11000	0d 00:00:07.11000	0.00000045	0.00000153	0.00022621	3.5615	C	5	27/08/2020 11:57	40.6367		0	0	0	0	0	0	0	0	0	0	0	0	0	0
33	0	1	2	0d 00:30:07.62000	0d 00:00:07.62000	0.00000048	0.00000164	0.00022644	3.5735	C	5	27/08/2020 11:57	40.6367		0	0	0	0	0	0	0	0	0	0	0	0	0	0
34	0	1	2	0d 00:30:08.13000	0d 00:00:08.13000	0.00000051	0.00000176	0.00022629	3.5854	C	5	27/08/2020 11:57	40.6367		0	0	0	0	0	0	0	0	0	0	0	0	0	0
35	0	1	2	0d 00:30:08.68000	0d 00:00:08.68000	0.00000054	0.00000188	0.00022644	3.5975	C	5	27/08/2020 11:57	40.6525		0	0	0	0	0	0	0	0	0	0	0	0	0	0
36	0	1	2	0d 00:30:09.28000	0d 00:00:09.28000	0.00000058	0.00000202	0.00022644	3.6092	C	5	27/08/2020 11:57	40.6525		0	0	0	0	0	0	0	0	0	0	0	0	0	0
37	0	1	2	0d 00:30:09.91000	0d 00:00:09.91000	0.00000062	0.00000216	0.00022652	3.621	C	5	27/08/2020 11:57	40.6525		0	0	0	0	0	0	0	0	0	0	0	0	0	0
38	0	1	2	0d 00:30:10.59000	0d 00:00:10.59000	0.00000066	0.00000232	0.00022614	3.6321	C	5	27/08/2020 11:57	40.6525		0	0	0	0	0	0	0	0	0	0	0	0	0	0
39	0	1	2	0d 00:30:11.31000	0d 00:00:11.31000	0.00000071	0.00000248	0.00022606	3.6434	C	5	27/08/2020 11:57	40.6525		0	0	0	0	0	0	0	0	0	0	0	0	0	0
40	0	1	2	0d 00:30:12.13000	0d 00:00:12.13000	0.00000076	0.00000267	0.00022637	3.6544	C	5	27/08/2020 11:57	40.6525		0	0	0	0	0	0	0	0	0	0	0	0	0	0
41	0	1	2	0d 00:30:13.08000	0d 00:00:13.08000	0.00000082	0.00000289	0.00022614	3.6652	C	5	27/08/2020 11:57	40.6525		0	0	0	0	0	0	0	0	0	0	0	0	0	0
42	0	1	2	0d 00:30:14.16000	0d 00:00:14.16000	0.00000089	0.00000314	0.00022637	3.6757	C	5	27/08/2020 11:57	40.6525		0	0	0	0	0	0	0	0	0	0	0	0	0	0
43	0	1	2	0d 00:30:15.56000	0d 00:00:15.56000	0.00000098	0.00000346	0.00022614	3.6863	C	5	27/08/2020 11:57	40.6367		0	0	0	0	0	0	0	0	0	0	0	0	0	0
44	0	1	2	0d 00:30:17.52000	0d 00:00:17.52000	0.0000011	0.00000392	0.00022637	3.6965	C	5	27/08/2020 11:58	40.6525		0	0	0	0	0	0	0	0	0	0	0	0	0	0
45	0	1	2	0d 00:30:21.09000	0d 00:00:21.09000	0.00000132	0.00000475	0.00022644	3.7066	C	5	27/08/2020 11:58	40.6525		0	0	0	0	0	0	0	0	0	0	0	0	0	0
46	0	1	2	0d 00:31:04.77000	0d 00:01:04.77000	0.00000407	0.00001492	0.00022621	3.6963	C	5	27/08/2020 11:58	40.6525		0	0	0	0	0	0	0	0	0	0	0	0	0	0
47	0	1	2	0d 00:31:42.57000	0d 00:01:42.57000	0.00000645	0.00002369	0.00022621	3.6861	C	5	27/08/2020 11:59	40.6999		0	0	0	0	0	0	0	0	0	0	0	0	0	0
48	0	1	2	0d 00:33:09.95000	0d 00:03:09.95000	0.00001194	0.0000439	0.00022614	3.6761	C	5	27/08/2020 12:00	40.6525		0	0	0	0	0	0	0	0	0	0	0	0	0	0
49	0	1	2	0d 00:43:09.95000	0d 00:13:09.95000	0.00004965	0.00018227	0.00022637	3.6674	C	1	27/08/2020 12:10	40.6683		0	0	0	0	0	0	0	0	0	0	0	0	0	0
50	0	1	2	0d 00:53:09.95000	0d 00:23:09.95000	0.00008736	0.00032061	0.00022621	3.6695	C	1	27/08/2020 12:20	40.6367		0	0	0	0	0	0	0	0	0	0	0	0	0	0
51	0	1	2	0d 01:03:09.95000	0d 00:33:09.95000	0.00012507	0.00045903	0.00022637	3.6716	C	1	27/08/2020 12:30	40.6209		0	0	0	0	0	0	0	0	0	0	0	0	0	0
52	0	1	2	0d 01:13:09.95000	0d 00:43:09.95000	0.00016278	0.00059754	0.00022629	3.6739	C	1	27/08/2020 12:40	40.6841		0	0	0	0	0	0	0	0	0	0	0	0	0	0
53	0	1	2	0d 01:23:09.95000	0d 00:53:09.95000	0.00020049	0.00073612	0.00022637	3.6757	C	1	27/08/2020 12:50	40.6841		0	0	0	0	0	0	0	0	0	0	0	0	0	0
54	0	1	2	0d 01:33:09.95000	0d 01:03:09.95000	0.0002382	0.00087477	0.00022629	3.6774	C	1	27/08/2020 13:00	40.6841		0	0	0	0	0	0	0	0	0	0	0	0	0	0
55	0	1	2	0d 01:43:09.95000	0d 01:13:09.95000	0.00027591	0.00101348	0.00022621	3.679	C	1	27/08/2020 13:10	41.0316		0	0	0	0	0	0	0	0	0	0	0	0	0	0
56	0	1	2	0d 01:53:09.95000	0d 01:23:09.95000	0.00031362	0.00115225	0.00022621	3.6805	C	1	27/08/2020 13:20	39.071		0	0	0	0	0	0	0	0	0	0	0	0	0	0
57	0	1	2	0d 02:03:09.95000	0d 01:33:09.95000	0.00035133	0.00129107	0.00022629	3.6818	C	1	27/08/2020 13:30	42.7061		0	0	0	0	0	0	0	0	0	0	0	0	0	0
58	0	1	2	0d 02:13:09.95000	0d 01:43:09.95000	0.00038904	0.00142994	0.00022637	3.6831	C	1	27/08/2020 13:40	40.9526		0	0	0	0	0	0	0	0	0	0	0	0	0	0
59	0	1	2	0d 02:23:09.95000	0d 01:53:09.95000	0.00042675	0.00156887	0.00022621	3.6844	C	1	27/08/2020 13:50	40.6367		0	0	0	0	0	0	0	0	0	0	0	0	0	0
60	0	1	2	0d 02:33:09.95000	0d 02:03:09.95000	0.00046446	0.00170784	0.00022637	3.6858	C	1	27/08/2020 14:00	40.6841		0	0	0	0	0	0	0	0	0	0	0	0	0	0
61	0	1	2	0d 02:43:09.95000	0d 02:13:09.95000	0.00050217	0.00184686	0.00022614	3.6872	C	1	27/08/2020 14:10	35.9636		0	0	0	0	0	0	0	0	0	0	0	0	0	0
62	0	1	2	0d 02:53:09.95000	0d 02:23:09.95000	0.00053988	0.00198593	0.00022629	3.6884	C	1	27/08/2020 14:20	41.2844		0	0	0	0	0	0	0	0	0	0	0	0	0	0
63	0	1	2	0d 03:03:09.95000	0d 02:33:09.95000	0.00057759	0.00212505	0.00022614	3.6901	C	1	27/08/2020 14:30	39.538		0	0	0	0	0	0	0	0	0	0	0	0	0	0
64	0	1	2	0d 03:13:09.95000	0d 02:43:09.95000	0.0006153	0.00226422	0.00022644	3.6912	C	1	27/08/2020 14:40	41.4739		0	0	0	0	0	0	0	0	0	0	0	0	0	0
65	0	1	2	0d 03:23:09.95000	0d 02:53:09.95000	0.00065301	0.00240345	0.00022629	3.6925	C	1	27/08/2020 14:50	40.8105		0	0	0	0	0	0	0	0	0	0	0	0	0	0
66	0	1	2	0d 03:33:09.95000	0d 03:03:09.95000	0.00069072	0.00254272	0.00022637	3.6939	C	1	27/08/2020 15:00	40.6525		0	0	0	0	0	0	0	0	0	0	0	0	0	0
67	0	1	2	0d 03:43:09.95000	0d 03:13:09.95000	0.00072843	0.00268204	0.00022599	3.6953	C	1	27/08/2020 15:10	40.6999		0	0	0	0	0	0	0	0	0	0	0	0	0	0
68	0	1	2	0d 03:53:09.95000	0d 03:23:09.95000	0.00076614	0.00282141	0.00022606	3.6965	C	1	27/08/2020 15:20	40.7157		0	0	0	0	0	0	0	0	0	0	0	0	0	0
69	0	1	2	0d 04:03:09.95000	0d 03:33:09.95000	0.00080385	0.00296084	0.00022637	3.698	C	1	27/08/2020 15:30	40.6841		0	0	0	0	0	0	0	0	0	0	0	0	0	0
70	0	1	2	0d 04:13:09.95000	0d 03:43:09.95000	0.00084156	0.00310032	0.00022606	3.6992	C	1	27/08/2020 15:40	40.6525		0	0	0	0	0	0	0	0	0	0	0	0	0	0
71	0	1	2	0d 04:23:09.95000	0d 03:53:09.95000	0.00087927	0.00323985	0.00022637	3.7011	C	1	27/08/2020 15:50	40.6209		0	0	0	0	0	0	0	0	0	0	0	0	0	0
72	0	1	2	0d 04:33:09.95000	0d 04:03:09.95000	0.00091698	0.00337944	0.00022629	3.7023	C	1	27/08/2020 16:00	40.6051		0	0	0	0	0	0	0	0	0	0	0	0	0	0
73	0	1	2	0d 04:43:09.95000	0d 04:13:09.95000	0.00095469	0.00351908	0.00022606	3.7037	C	1	27/08/2020 16:10	40.6525		0	0	0	0	0	0	0	0	0	0	0	0	0	0
74	0	1	2	0d 04:53:09.95000	0d 04:23:09.95000	0.0009924	0.00365878	0.00022621	3.7053	C	1	27/08/2020 16:20	40.5577		0	0	0	0	0	0	0	0	0	0	0	0	0	0
75	0	1	2	0d 05:03:09.95000	0d 04:33:09.95000	0.00103011	0.00379854	0.00022621	3.7069	C	1	27/08/2020 16:30	40.6367		0	0	0	0	0	0	0	0	0	0	0	0	0	0
76	0	1	2	0d 05:13:09.95000	0d 04:43:09.95000	0.00106782	0.00393836	0.00022621	3.7086	C	1	27/08/2020 16:40	40.6051		0	0	0	0	0	0	0	0	0	0	0	0	0	0
77	0	1	2	0d 05:23:09.95000	0d 04:53:09.95000	0.00110553	0.00407824	0.00022629	3.7102	C	1	27/08/2020 16:50	40.5735		0	0	0	0	0	0	0	0	0	0	0	0	0	0
78	0	1	2	0d 05:33:09.95000	0d 05:03:09.95000	0.00114324	0.00421819	0.00022629	3.7121	C	1	27/08/2020 17:00	40.5103		0	0	0	0	0	0	0	0	0	0	0	0	0	0
79	0	1	2	0d 05:43:09.95000	0d 05:13:09.95000	0.00118095	0.0043582	0.00022621	3.7136	C	1	27/08/2020 17:10	40.4629		0	0	0	0	0	0	0	0	0	0	0	0	0	0
80	0	1	2	0d 05:53:09.95000	0d 05:23:09.95000	0.00121866	0.00449828	0.00022614	3.7154	C	1	27/08/2020 17:20	40.5735		0	0	0	0	0	0	0	0	0	0	0	0	0	0
81	0	1	2	0d 06:03:09.95000	0d 05:33:09.95000	0.00125637	0.00463843	0.00022629	3.7176	C	1	27/08/2020 17:30	40.4313		0	0	0	0	0	0	0	0	0	0	0	0	0	0
82	0	1	2	0d 06:13:09.95000	0d 05:43:09.95000	0.00129408	0.00477866	0.00022621	3.7194	C	1	27/08/2020 17:40	40.5261		0	0	0	0	0	0	0	0	0	0	0	0	0	0
83	0	1	2	0d 06:23:09.95000	0d 05:53:09.95000	0.00133179	0.00491895	0.00022621	3.7212	C	1	27/08/2020 17:50	40.4155		0	0	0	0	0	0	0	0	0	0	0	0	0	0
84	0	1	2	0d 06:33:09.95000	0d 06:03:09.95000	0.0013695	0.00505933	0.00022644	3.7232	C	1	27/08/2020 18:00	40.4629		0	0	0	0	0	0	0	0	0	0	0	0	0	0
85	0	1	2	0d 06:43:09.95000	0d 06:13:09.95000	0.00140721	0.00519977	0.00022629	3.7253	C	1	27/08/2020 18:10	40.4945		0	0	0	0	0	0	0	0	0	0	0	0	0	0
86	0	1	2	0d 06:53:09.95000	0d 06:23:09.95000	0.00144493	0.0053403	0.00022629	3.7275	C	1	27/08/2020 18:20	40.4629		0	0	0	0	0	0	0	0	0	0	0	0	0	0
87	0	1	2	0d 07:03:09.95000	0d 06:33:09.95000	0.00148264	0.00548091	0.00022629	3.7298	C	1	27/08/2020 18:30	40.4787		0	0	0	0	0	0	0	0	0	0	0	0	0	0
88	0	1	2	0d 07:13:09.95000	0d 06:43:09.95000	0.00152035	0.00562161	0.00022644	3.7317	C	1	27/08/2020 18:40	40.5103		0	0	0	0	0	0	0	0	0	0	0	0	0	0
89	0	1	2	0d 07:23:09.95000	0d 06:53:09.95000	0.00155806	0.00576238	0.00022629	3.7342	C	1	27/08/2020 18:50	40.4471		0	0	0	0	0	0	0	0	0	0	0	0	0	0
90	0	1	2	0d 07:33:09.95000	0d 07:03:09.95000	0.00159577	0.00590325	0.00022621	3.7365	C	1	27/08/2020 19:00	40.4471		0	0	0	0	0	0	0	0	0	0	0	0	0	0
91	0	1	2	0d 07:43:09.95000	0d 07:13:09.95000	0.00163348	0.0060442	0.00022614	3.7386	C	1	27/08/2020 19:10	40.4313		0	0	0	0	0	0	0	0	0	0	0	0	0	0
92	0	1	2	0d 07:53:09.95000	0d 07:23:09.95000	0.00167119	0.00618523	0.00022614	3.7414	C	1	27/08/2020 19:20	40.3681		0	0	0	0	0	0	0	0	0	0	0	0	0	0
93	0	1	2	0d 08:03:09.95000	0d 07:33:09.95000	0.0017089	0.00632635	0.00022614	3.7433	C	1	27/08/2020 19:30	40.3839		0	0	0	0	0	0	0	0	0	0	0	0	0	0
94	0	1	2	0d 08:13:09.95000	0d 07:43:09.95000	0.00174661	0.00646756	0.00022644	3.7458	C	1	27/08/2020 19:40	40.3523		0	0	0	0	0	0	0	0	0	0	0	0	0	0
95	0	1	2	0d 08:23:09.95000	0d 07:53:09.95000	0.00178432	0.00660886	0.00022629	3.7484	C	1	27/08/2020 19:50	40.4787		0	0	0	0	0	0	0	0	0	0	0	0	0	0
96	0	1	2	0d 08:33:09.95000	0d 08:03:09.95000	0.00182203	0.00675025	0.00022637	3.7502	C	1	27/08/2020 20:00	40.3681		0	0	0	0	0	0	0	0	0	0	0	0	0	0
97	0	1	2	0d 08:43:09.95000	0d 08:13:09.95000	0.00185974	0.00689173	0.00022629	3.7527	C	1	27/08/2020 20:10	40.3523		0	0	0	0	0	0	0	0	0	0	0	0	0	0
98	0	1	2	0d 08:53:09.95000	0d 08:23:09.95000	0.00189745	0.00703329	0.00022644	3.7552	C	1	27/08/2020 20:20	40.3207		0	0	0	0	0	0	0	0	0	0	0	0	0	0
99	0	1	2	0d 09:03:09.95000	0d 08:33:09.95000	0.00193516	0.00717495	0.00022629	3.7575	C	1	27/08/2020 20:30	40.3365		0	0	0	0	0	0	0	0	0	0	0	0	0	0
100	0	1	2	0d 09:13:09.95000	0d 08:43:09.95000	0.00197287	0.0073167	0.00022621	3.76	C	1	27/08/2020 20:40	40.4313		0	0	0	0	0	0	0	0	0	0	0	0	0	0
101	0	1	2	0d 09:23:09.95000	0d 08:53:09.95000	0.00201058	0.00745853	0.00022614	3.7624	C	1	27/08/2020 20:50	40.4155		0	0	0	0	0	0	0	0	0	0	0	0	0	0
102	0	1	2	0d 09:33:09.95000	0d 09:03:09.95000	0.00204829	0.00760046	0.00022606	3.7649	C	1	27/08/2020 21:00	40.3839		0	0	0	0	0	0	0	0	0	0	0	0	0	0
103	0	1	2	0d 09:43:09.95000	0d 09:13:09.95000	0.002086	0.00774248	0.00022621	3.7671	C	1	27/08/2020 21:10	40.4155		0	0	0	0	0	0	0	0	0	0	0	0	0	0
104	0	1	2	0d 09:53:09.95000	0d 09:23:09.95000	0.00212371	0.0078846	0.00022629	3.7699	C	1	27/08/2020 21:20	40.4313		0	0	0	0	0	0	0	0	0	0	0	0	0	0
105	0	1	2	0d 10:03:09.95000	0d 09:33:09.95000	0.00216142	0.0080268	0.00022621	3.7726	C	1	27/08/2020 21:30	40.3997		0	0	0	0	0	0	0	0	0	0	0	0	0	0
106	0	1	2	0d 10:13:09.95000	0d 09:43:09.95000	0.00219913	0.00816911	0.00022614	3.7748	C	1	27/08/2020 21:40	40.3839		0	0	0	0	0	0	0	0	0	0	0	0	0	0
107	0	1	2	0d 10:23:09.95000	0d 09:53:09.95000	0.00223684	0.00831152	0.00022629	3.7777	C	1	27/08/2020 21:50	40.3839		0	0	0	0	0	0	0	0	0	0	0	0	0	0
108	0	1	2	0d 10:33:09.95000	0d 10:03:09.95000	0.00227455	0.00845402	0.00022629	3.7804	C	1	27/08/2020 22:00	40.4471		0	0	0	0	0	0	0	0	0	0	0	0	0	0
109	0	1	2	0d 10:43:09.95000	0d 10:13:09.95000	0.00231226	0.00859664	0.00022621	3.783	C	1	27/08/2020 22:10	40.3997		0	0	0	0	0	0	0	0	0	0	0	0	0	0
110	0	1	2	0d 10:53:09.95000	0d 10:23:09.95000	0.00234997	0.00873936	0.00022637	3.7862	C	1	27/08/2020 22:20	40.3839		0	0	0	0	0	0	0	0	0	0	0	0	0	0
111	0	1	2	0d 11:03:09.95000	0d 10:33:09.95000	0.00238768	0.0088822	0.00022629	3.7893	C	1	27/08/2020 22:30	40.3365		0	0	0	0	0	0	0	0	0	0	0	0	0	0
112	0	1	2	0d 11:13:09.95000	0d 10:43:09.95000	0.00242539	0.00902515	0.00022629	3.7923	C	1	27/08/2020 22:40	40.2892		0	0	0	0	0	0	0	0	0	0	0	0	0	0
113	0	1	2	0d 11:23:09.95000	0d 10:53:09.95000	0.0024631	0.00916823	0.00022644	3.7957	C	1	27/08/2020 22:50	40.3365		0	0	0	0	0	0	0	0	0	0	0	0	0	0
114	0	1	2	0d 11:33:09.95000	0d 11:03:09.95000	0.00250081	0.00931143	0.00022621	3.7992	C	1	27/08/2020 23:00	40.3207		0	0	0	0	0	0	0	0	0	0	0	0	0	0
115	0	1	2	0d 11:43:09.95000	0d 11:13:09.95000	0.00253852	0.00945477	0.00022614	3.8027	C	1	27/08/2020 23:10	40.4471		0	0	0	0	0	0	0	0	0	0	0	0	0	0
116	0	1	2	0d 11:53:09.95000	0d 11:23:09.95000	0.00257623	0.00959825	0.00022621	3.8067	C	1	27/08/2020 23:20	40.3997		0	0	0	0	0	0	0	0	0	0	0	0	0	0
117	0	1	2	0d 12:03:09.95000	0d 11:33:09.95000	0.00261394	0.00974187	0.00022629	3.8106	C	1	27/08/2020 23:30	40.3839		0	0	0	0	0	0	0	0	0	0	0	0	0	0
118	0	1	2	0d 12:13:09.95000	0d 11:43:09.95000	0.00265165	0.00988565	0.00022621	3.8148	C	1	27/08/2020 23:40	40.4155		0	0	0	0	0	0	0	0	0	0	0	0	0	0
119	0	1	2	0d 12:23:09.95000	0d 11:53:09.95000	0.00268936	0.0100296	0.00022621	3.8193	C	1	27/08/2020 23:50	40.4313		0	0	0	0	0	0	0	0	0	0	0	0	0	0
120	0	1	2	0d 12:33:09.95000	0d 12:03:09.95000	0.00272707	0.0101737	0.00022629	3.8239	C	1	28/08/2020 00:00	40.3997		0	0	0	0	0	0	0	0	0	0	0	0	0	0
121	0	1	2	0d 12:43:09.95000	0d 12:13:09.95000	0.00276478	0.010318	0.00022644	3.8286	C	1	28/08/2020 00:10	40.4155		0	0	0	0	0	0	0	0	0	0	0	0	0	0
122	0	1	2	0d 12:53:09.95000	0d 12:23:09.95000	0.00280249	0.0104625	0.00022621	3.8337	C	1	28/08/2020 00:20	40.3839		0	0	0	0	0	0	0	0	0	0	0	0	0	0
123	0	1	2	0d 13:03:09.95000	0d 12:33:09.95000	0.0028402	0.0106071	0.00022621	3.8392	C	1	28/08/2020 00:30	40.4629		0	0	0	0	0	0	0	0	0	0	0	0	0	0
124	0	1	2	0d 13:13:09.95000	0d 12:43:09.95000	0.00287791	0.010752	0.00022637	3.8447	C	1	28/08/2020 00:40	40.4471		0	0	0	0	0	0	0	0	0	0	0	0	0	0
125	0	1	2	0d 13:23:09.95000	0d 12:53:09.95000	0.00291562	0.0108971	0.00022629	3.8505	C	1	28/08/2020 00:50	40.3997		0	0	0	0	0	0	0	0	0	0	0	0	0	0
126	0	1	2	0d 13:33:09.95000	0d 13:03:09.95000	0.00295333	0.0110424	0.00022629	3.8566	C	1	28/08/2020 01:00	40.3997		0	0	0	0	0	0	0	0	0	0	0	0	0	0
127	0	1	2	0d 13:43:09.95000	0d 13:13:09.95000	0.00299104	0.011188	0.00022621	3.8628	C	1	28/08/2020 01:10	40.3839		0	0	0	0	0	0	0	0	0	0	0	0	0	0
128	0	1	2	0d 13:53:09.95000	0d 13:23:09.95000	0.00302875	0.0113338	0.00022614	3.8695	C	1	28/08/2020 01:20	40.4787		0	0	0	0	0	0	0	0	0	0	0	0	0	0
129	0	1	2	0d 14:03:09.95000	0d 13:33:09.95000	0.00306646	0.0114798	0.00022644	3.8764	C	1	28/08/2020 01:30	40.3839		0	0	0	0	0	0	0	0	0	0	0	0	0	0
130	0	1	2	0d 14:13:09.95000	0d 13:43:09.95000	0.00310417	0.0116261	0.00022614	3.8837	C	1	28/08/2020 01:40	40.4155		0	0	0	0	0	0	0	0	0	0	0	0	0	0
131	0	1	2	0d 14:23:09.95000	0d 13:53:09.95000	0.00314188	0.0117727	0.00022629	3.8904	C	1	28/08/2020 01:50	40.3523		0	0	0	0	0	0	0	0	0	0	0	0	0	0
132	0	1	2	0d 14:33:09.95000	0d 14:03:09.95000	0.00317959	0.0119196	0.00022614	3.8979	C	1	28/08/2020 02:00	40.3049		0	0	0	0	0	0	0	0	0	0	0	0	0	0
133	0	1	2	0d 14:43:09.95000	0d 14:13:09.95000	0.0032173	0.0120667	0.00022621	3.9054	C	1	28/08/2020 02:10	40.3523		0	0	0	0	0	0	0	0	0	0	0	0	0	0
134	0	1	2	0d 14:53:09.95000	0d 14:23:09.95000	0.00325501	0.0122141	0.00022637	3.9132	C	1	28/08/2020 02:20	40.3839		0	0	0	0	0	0	0	0	0	0	0	0	0	0
135	0	1	2	0d 15:03:09.95000	0d 14:33:09.95000	0.00329272	0.0123619	0.00022629	3.9211	C	1	28/08/2020 02:30	40.4471		0	0	0	0	0	0	0	0	0	0	0	0	0	0
136	0	1	2	0d 15:13:09.95000	0d 14:43:09.95000	0.00333043	0.0125099	0.00022637	3.929	C	1	28/08/2020 02:40	40.4787		0	0	0	0	0	0	0	0	0	0	0	0	0	0
137	0	1	2	0d 15:23:09.95000	0d 14:53:09.95000	0.00336814	0.0126582	0.00022599	3.9371	C	1	28/08/2020 02:50	40.4629		0	0	0	0	0	0	0	0	0	0	0	0	0	0
138	0	1	2	0d 15:33:09.95000	0d 15:03:09.95000	0.00340586	0.0128068	0.00022606	3.9454	C	1	28/08/2020 03:00	40.4471		0	0	0	0	0	0	0	0	0	0	0	0	0	0
139	0	1	2	0d 15:43:09.95000	0d 15:13:09.95000	0.00344357	0.0129558	0.00022621	3.9538	C	1	28/08/2020 03:10	40.4313		0	0	0	0	0	0	0	0	0	0	0	0	0	0
140	0	1	2	0d 15:53:09.95000	0d 15:23:09.95000	0.00348128	0.013105	0.00022629	3.962	C	1	28/08/2020 03:20	40.4313		0	0	0	0	0	0	0	0	0	0	0	0	0	0
141	0	1	2	0d 16:03:09.95000	0d 15:33:09.95000	0.00351899	0.0132546	0.00022644	3.9707	C	1	28/08/2020 03:30	40.4471		0	0	0	0	0	0	0	0	0	0	0	0	0	0
142	0	1	2	0d 16:13:09.95000	0d 15:43:09.95000	0.0035567	0.0134045	0.00022637	3.9791	C	1	28/08/2020 03:40	40.3839		0	0	0	0	0	0	0	0	0	0	0	0	0	0
143	0	1	2	0d 16:23:09.95000	0d 15:53:09.95000	0.00359441	0.0135547	0.00022614	3.9878	C	1	28/08/2020 03:50	40.4945		0	0	0	0	0	0	0	0	0	0	0	0	0	0
144	0	1	2	0d 16:33:09.95000	0d 16:03:09.95000	0.00363212	0.0137053	0.00022637	3.9962	C	1	28/08/2020 04:00	40.4471		0	0	0	0	0	0	0	0	0	0	0	0	0	0
145	0	1	2	0d 16:43:09.95000	0d 16:13:09.95000	0.00366983	0.0138561	0.00022629	4.005	C	1	28/08/2020 04:10	40.3839		0	0	0	0	0	0	0	0	0	0	0	0	0	0
146	0	1	2	0d 16:53:09.95000	0d 16:23:09.95000	0.00370754	0.0140073	0.00022614	4.0137	C	1	28/08/2020 04:20	40.3839		0	0	0	0	0	0	0	0	0	0	0	0	0	0
147	0	1	2	0d 17:03:09.95000	0d 16:33:09.95000	0.00374525	0.0141588	0.00022621	4.0226	C	1	28/08/2020 04:30	40.3523		0	0	0	0	0	0	0	0	0	0	0	0	0	0
148	0	1	2	0d 17:13:09.95000	0d 16:43:09.95000	0.00378296	0.0143107	0.00022644	4.0313	C	1	28/08/2020 04:40	40.4313		0	0	0	0	0	0	0	0	0	0	0	0	0	0
149	0	1	2	0d 17:23:09.95000	0d 16:53:09.95000	0.00382067	0.0144629	0.00022621	4.0403	C	1	28/08/2020 04:50	40.3523		0	0	0	0	0	0	0	0	0	0	0	0	0	0
150	0	1	2	0d 17:33:09.95000	0d 17:03:09.95000	0.00385838	0.0146154	0.00022606	4.0493	C	1	28/08/2020 05:00	40.4155		0	0	0	0	0	0	0	0	0	0	0	0	0	0
151	0	1	2	0d 17:43:09.95000	0d 17:13:09.95000	0.00389609	0.0147683	0.00022629	4.0584	C	1	28/08/2020 05:10	40.3997		0	0	0	0	0	0	0	0	0	0	0	0	0	0
152	0	1	2	0d 17:53:09.95000	0d 17:23:09.95000	0.0039338	0.0149215	0.00022621	4.0677	C	1	28/08/2020 05:20	40.3681		0	0	0	0	0	0	0	0	0	0	0	0	0	0
153	0	1	2	0d 18:03:09.95000	0d 17:33:09.95000	0.00397151	0.0150751	0.00022629	4.0772	C	1	28/08/2020 05:30	40.4313		0	0	0	0	0	0	0	0	0	0	0	0	0	0
154	0	1	2	0d 18:13:09.95000	0d 17:43:09.95000	0.00400922	0.015229	0.00022629	4.0867	C	1	28/08/2020 05:40	40.4313		0	0	0	0	0	0	0	0	0	0	0	0	0	0
155	0	1	2	0d 18:23:09.95000	0d 17:53:09.95000	0.00404693	0.0153833	0.00022614	4.0963	C	1	28/08/2020 05:50	40.4313		0	0	0	0	0	0	0	0	0	0	0	0	0	0
156	0	1	2	0d 18:33:09.95000	0d 18:03:09.95000	0.00408464	0.015538	0.00022629	4.1059	C	1	28/08/2020 06:00	40.4945		0	0	0	0	0	0	0	0	0	0	0	0	0	0
157	0	1	2	0d 18:43:09.95000	0d 18:13:09.95000	0.00412235	0.015693	0.00022621	4.1155	C	1	28/08/2020 06:10	40.4629		0	0	0	0	0	0	0	0	0	0	0	0	0	0
158	0	1	2	0d 18:53:08.05000	0d 18:23:08.05000	0.00415994	0.0158479	0.00022637	4.1256	C	5	28/08/2020 06:20	40.4471		0	0	0	0	0	0	0	0	0	0	0	0	0	0
159	0	1	2	0d 19:03:08.05000	0d 18:33:08.05000	0.00419765	0.0160037	0.00022629	4.1357	C	1	28/08/2020 06:30	40.4313		0	0	0	0	0	0	0	0	0	0	0	0	0	0
160	0	1	2	0d 19:13:05.34000	0d 18:43:05.34000	0.00423519	0.0161591	0.00022621	4.1457	C	5	28/08/2020 06:40	40.3997		0	0	0	0	0	0	0	0	0	0	0	0	0	0
161	0	1	2	0d 19:23:01.56000	0d 18:53:01.56000	0.00427266	0.0163146	0.00022614	4.1558	C	5	28/08/2020 06:50	40.4313		0	0	0	0	0	0	0	0	0	0	0	0	0	0
162	0	1	2	0d 19:32:53.48000	0d 19:02:53.48000	0.00430986	0.0164694	0.00022606	4.1659	C	5	28/08/2020 07:00	40.2892		0	0	0	0	0	0	0	0	0	0	0	0	0	0
163	0	1	2	0d 19:42:35.38000	0d 19:12:35.38000	0.00434644	0.016622	0.00022614	4.1759	C	5	28/08/2020 07:10	40.4471		0	0	0	0	0	0	0	0	0	0	0	0	0	0
164	0	1	2	0d 19:52:11.26000	0d 19:22:11.26000	0.00438263	0.0167733	0.00022629	4.186	C	5	28/08/2020 07:19	40.5103		0	0	0	0	0	0	0	0	0	0	0	0	0	0
165	0	1	2	0d 20:01:46.53000	0d 19:31:46.53000	0.00441879	0.0169248	0.00022621	4.1961	C	5	28/08/2020 07:29	40.4471		0	0	0	0	0	0	0	0	0	0	0	0	0	0
166	0	1	2	0d 20:05:19.51000	0d 19:35:19.51000	0.00443217	0.016981	0.00022621	4.2	C	133	28/08/2020 07:33	40.4155		0	0	0	0	0	0	0	0	0	0	0	0	0	0
167	0	1	3	0d 20:05:19.54000	0d 00:00:00.03000	0.00443217	0.016981	0.00022545	4.2	C	0	28/08/2020 07:33	40.4155		0	0	0	0	0	0	0	0	0	0	0	0	0	0
168	0	1	3	0d 20:07:29.87000	0d 00:02:10.36000	0.00443857	0.0170079	0.00012543	4.2	C	4	28/08/2020 07:35	40.4787		0	0	0	0	0	0	0	0	0	0	0	0	0	0
169	0	1	3	0d 20:15:40.22000	0d 00:10:20.71000	0.00444643	0.0170409	0.00002541	4.2	C	4	28/08/2020 07:43	40.4471		0	0	0	0	0	0	0	0	0	0	0	0	0	0
170	0	1	3	0d 20:17:09.77000	0d 00:11:50.26000	0.00444706	0.0170435	0.00002266	4.2	C	132	28/08/2020 07:44	40.5103		0	0	0	0	0	0	0	0	0	0	0	0	0	0
171	0	1	4	0d 20:17:09.78000	0d 00:00:00.01000	0	0	0	4.2004	R	0	28/08/2020 07:44	40.5103		0	0	0	0	0	0	0	0	0	0	0	0	0	0
172	0	1	4	0d 20:17:11.78000	0d 00:00:02.01000	0	0	0	4.1997	R	1	28/08/2020 07:44	40.5103		0	0	0	0	0	0	0	0	0	0	0	0	0	0
173	0	1	4	0d 20:17:13.78000	0d 00:00:04.01000	0	0	0	4.1996	R	1	28/08/2020 07:44	40.5103		0	0	0	0	0	0	0	0	0	0	0	0	0	0
174	0	1	4	0d 20:17:15.78000	0d 00:00:06.01000	0	0	0	4.1996	R	1	28/08/2020 07:45	40.4945		0	0	0	0	0	0	0	0	0	0	0	0	0	0
175	0	1	4	0d 20:17:17.78000	0d 00:00:08.01000	0	0	0	4.1996	R	1	28/08/2020 07:45	40.4945		0	0	0	0	0	0	0	0	0	0	0	0	0	0
176	0	1	4	0d 20:17:19.77000	0d 00:00:10.00000	0	0	0	4.1999	R	129	28/08/2020 07:45	40.4945		0	0	0	0	0	0	0	0	0	0	0	0	0	0
177	0	1	5	0d 20:17:19.80000	0d 00:00:00.03000	0	0.00000001	0.00022873	4.1971	D	0	28/08/2020 07:45	40.4945		0	0	0	0	0	0	0	0	0	0	0	0	0	0
178	0	1	5	0d 20:23:34.16000	0d 00:06:14.39000	0.00002353	0.00009862	0.00022637	4.1871	D	5	28/08/2020 07:51	40.3997		0	0	0	0	0	0	0	0	0	0	0	0	0	0
179	0	1	5	0d 20:31:48.41000	0d 00:14:28.64000	0.00005459	0.00022854	0.00022652	4.177	D	5	28/08/2020 07:59	40.3523		0	0	0	0	0	0	0	0	0	0	0	0	0	0
180	0	1	5	0d 20:40:19.00000	0d 00:22:59.23000	0.00008668	0.00036242	0.00022629	4.1669	D	5	28/08/2020 08:08	40.3839		0	0	0	0	0	0	0	0	0	0	0	0	0	0
181	0	1	5	0d 20:49:07.65000	0d 00:31:47.88000	0.00011991	0.00050071	0.00022629	4.1569	D	5	28/08/2020 08:16	40.4471		0	0	0	0	0	0	0	0	0	0	0	0	0	0
182	0	1	5	0d 20:57:55.12000	0d 00:40:35.35000	0.00015306	0.00063835	0.00022637	4.1468	D	5	28/08/2020 08:25	40.4471		0	0	0	0	0	0	0	0	0	0	0	0	0	0
183	0	1	5	0d 21:06:48.85000	0d 00:49:29.08000	0.00018661	0.00077729	0.00022606	4.1366	D	5	28/08/2020 08:34	40.4471		0	0	0	0	0	0	0	0	0	0	0	0	0	0
184	0	1	5	0d 21:16:01.24000	0d 00:58:41.47000	0.00022132	0.00092073	0.00022606	4.1265	D	5	28/08/2020 08:43	40.4629		0	0	0	0	0	0	0	0	0	0	0	0	0	0
185	0	1	5	0d 21:25:15.86000	0d 01:07:56.09000	0.00025618	0.00106441	0.00022621	4.1164	D	5	28/08/2020 08:53	40.4787		0	0	0	0	0	0	0	0	0	0	0	0	0	0
186	0	1	5	0d 21:34:46.19000	0d 01:17:26.42000	0.00029203	0.00121179	0.00022629	4.1064	D	5	28/08/2020 09:02	40.4945		0	0	0	0	0	0	0	0	0	0	0	0	0	0
187	0	1	5	0d 21:44:14.04000	0d 01:26:54.27000	0.00032772	0.00135817	0.00022629	4.0963	D	5	28/08/2020 09:12	40.5419		0	0	0	0	0	0	0	0	0	0	0	0	0	0
188	0	1	5	0d 21:53:54.06000	0d 01:36:34.29000	0.00036417	0.00150731	0.00022614	4.0862	D	5	28/08/2020 09:21	40.4945		0	0	0	0	0	0	0	0	0	0	0	0	0	0
189	0	1	5	0d 22:03:33.50000	0d 01:46:13.73000	0.00040059	0.00165595	0.00022652	4.0761	D	5	28/08/2020 09:31	40.4945		0	0	0	0	0	0	0	0	0	0	0	0	0	0
190	0	1	5	0d 22:13:33.50000	0d 01:56:13.73000	0.0004383	0.00180948	0.00022621	4.0662	D	1	28/08/2020 09:41	40.4787		0	0	0	0	0	0	0	0	0	0	0	0	0	0
191	0	1	5	0d 22:23:33.50000	0d 02:06:13.73000	0.00047601	0.00196264	0.00022629	4.0566	D	1	28/08/2020 09:51	40.4471		0	0	0	0	0	0	0	0	0	0	0	0	0	0
192	0	1	5	0d 22:33:31.90000	0d 02:16:12.13000	0.00051362	0.00211502	0.00022629	4.0465	D	5	28/08/2020 10:01	40.3839		0	0	0	0	0	0	0	0	0	0	0	0	0	0
193	0	1	5	0d 22:43:31.90000	0d 02:26:12.13000	0.00055133	0.00226744	0.00022621	4.0368	D	1	28/08/2020 10:11	40.4471		0	0	0	0	0	0	0	0	0	0	0	0	0	0
194	0	1	5	0d 22:53:31.90000	0d 02:36:12.13000	0.00058904	0.0024195	0.00022621	4.0278	D	1	28/08/2020 10:21	40.3681		0	0	0	0	0	0	0	0	0	0	0	0	0	0
195	0	1	5	0d 23:03:31.90000	0d 02:46:12.13000	0.00062675	0.0025712	0.00022637	4.018	D	1	28/08/2020 10:31	40.4629		0	0	0	0	0	0	0	0	0	0	0	0	0	0
196	0	1	5	0d 23:13:31.90000	0d 02:56:12.13000	0.00066446	0.00272255	0.00022621	4.0087	D	1	28/08/2020 10:41	40.4471		0	0	0	0	0	0	0	0	0	0	0	0	0	0
197	0	1	5	0d 23:23:31.90000	0d 03:06:12.13000	0.00070217	0.00287355	0.00022621	3.9995	D	1	28/08/2020 10:51	40.4313		0	0	0	0	0	0	0	0	0	0	0	0	0	0
198	0	1	5	0d 23:33:31.90000	0d 03:16:12.13000	0.00073988	0.00302421	0.00022614	3.9907	D	1	28/08/2020 11:01	40.4155		0	0	0	0	0	0	0	0	0	0	0	0	0	0
199	0	1	5	0d 23:43:31.90000	0d 03:26:12.13000	0.00077759	0.00317452	0.00022614	3.9815	D	1	28/08/2020 11:11	40.3839		0	0	0	0	0	0	0	0	0	0	0	0	0	0
200	0	1	5	0d 23:53:31.90000	0d 03:36:12.13000	0.0008153	0.0033245	0.00022629	3.9724	D	1	28/08/2020 11:21	40.4787		0	0	0	0	0	0	0	0	0	0	0	0	0	0
201	0	1	5	1d 00:03:31.90000	0d 03:46:12.13000	0.00085301	0.00347413	0.00022621	3.9637	D	1	28/08/2020 11:31	40.4471		0	0	0	0	0	0	0	0	0	0	0	0	0	0
202	0	1	5	1d 00:13:31.90000	0d 03:56:12.13000	0.00089072	0.00362343	0.00022606	3.9547	D	1	28/08/2020 11:41	40.4471		0	0	0	0	0	0	0	0	0	0	0	0	0	0
203	0	1	5	1d 00:23:31.90000	0d 04:06:12.13000	0.00092843	0.00377239	0.00022637	3.9458	D	1	28/08/2020 11:51	40.4945		0	0	0	0	0	0	0	0	0	0	0	0	0	0
204	0	1	5	1d 00:33:31.90000	0d 04:16:12.13000	0.00096614	0.00392103	0.00022621	3.9371	D	1	28/08/2020 12:01	40.4313		0	0	0	0	0	0	0	0	0	0	0	0	0	0
205	0	1	5	1d 00:43:31.90000	0d 04:26:12.13000	0.00100385	0.00406934	0.00022614	3.9286	D	1	28/08/2020 12:11	40.4471		0	0	0	0	0	0	0	0	0	0	0	0	0	0
206	0	1	5	1d 00:53:31.90000	0d 04:36:12.13000	0.00104156	0.00421732	0.00022629	3.9199	D	1	28/08/2020 12:21	40.4945		0	0	0	0	0	0	0	0	0	0	0	0	0	0
207	0	1	5	1d 01:03:31.90000	0d 04:46:12.13000	0.00107927	0.00436498	0.00022614	3.9113	D	1	28/08/2020 12:31	40.4787		0	0	0	0	0	0	0	0	0	0	0	0	0	0
208	0	1	5	1d 01:13:31.90000	0d 04:56:12.13000	0.00111698	0.00451233	0.00022629	3.9031	D	1	28/08/2020 12:41	40.5419		0	0	0	0	0	0	0	0	0	0	0	0	0	0
209	0	1	5	1d 01:23:31.90000	0d 05:06:12.13000	0.00115469	0.00465936	0.00022629	3.8947	D	1	28/08/2020 12:51	40.4629		0	0	0	0	0	0	0	0	0	0	0	0	0	0
210	0	1	5	1d 01:33:31.90000	0d 05:16:12.13000	0.0011924	0.00480609	0.00022629	3.8869	D	1	28/08/2020 13:01	40.4471		0	0	0	0	0	0	0	0	0	0	0	0	0	0
211	0	1	5	1d 01:43:31.90000	0d 05:26:12.13000	0.00123011	0.00495252	0.00022614	3.879	D	1	28/08/2020 13:11	40.4629		0	0	0	0	0	0	0	0	0	0	0	0	0	0
212	0	1	5	1d 01:53:31.90000	0d 05:36:12.13000	0.00126782	0.00509865	0.00022621	3.8712	D	1	28/08/2020 13:21	40.4471		0	0	0	0	0	0	0	0	0	0	0	0	0	0
213	0	1	5	1d 02:03:31.90000	0d 05:46:12.13000	0.00130553	0.0052445	0.00022637	3.8639	D	1	28/08/2020 13:31	40.4787		0	0	0	0	0	0	0	0	0	0	0	0	0	0
214	0	1	5	1d 02:13:31.90000	0d 05:56:12.13000	0.00134324	0.00539006	0.00022629	3.8564	D	1	28/08/2020 13:41	40.3997		0	0	0	0	0	0	0	0	0	0	0	0	0	0
215	0	1	5	1d 02:23:31.90000	0d 06:06:12.13000	0.00138095	0.00553536	0.00022621	3.8494	D	1	28/08/2020 13:51	40.5103		0	0	0	0	0	0	0	0	0	0	0	0	0	0
216	0	1	5	1d 02:33:31.90000	0d 06:16:12.13000	0.00141866	0.00568039	0.00022614	3.8425	D	1	28/08/2020 14:01	40.3997		0	0	0	0	0	0	0	0	0	0	0	0	0	0
217	0	1	5	1d 02:43:31.90000	0d 06:26:12.13000	0.00145638	0.00582517	0.00022629	3.836	D	1	28/08/2020 14:11	40.3681		0	0	0	0	0	0	0	0	0	0	0	0	0	0
218	0	1	5	1d 02:53:31.90000	0d 06:36:12.13000	0.00149409	0.00596971	0.00022614	3.8294	D	1	28/08/2020 14:21	40.3997		0	0	0	0	0	0	0	0	0	0	0	0	0	0
219	0	1	5	1d 03:03:31.90000	0d 06:46:12.13000	0.0015318	0.00611401	0.00022614	3.8235	D	1	28/08/2020 14:31	40.4629		0	0	0	0	0	0	0	0	0	0	0	0	0	0
220	0	1	5	1d 03:13:31.90000	0d 06:56:12.13000	0.00156951	0.00625809	0.00022629	3.8177	D	1	28/08/2020 14:41	40.4787		0	0	0	0	0	0	0	0	0	0	0	0	0	0
221	0	1	5	1d 03:23:31.90000	0d 07:06:12.13000	0.00160722	0.00640195	0.00022644	3.812	D	1	28/08/2020 14:51	40.5103		0	0	0	0	0	0	0	0	0	0	0	0	0	0
222	0	1	5	1d 03:33:31.90000	0d 07:16:12.13000	0.00164493	0.0065456	0.00022621	3.8067	D	1	28/08/2020 15:01	40.4471		0	0	0	0	0	0	0	0	0	0	0	0	0	0
223	0	1	5	1d 03:43:31.90000	0d 07:26:12.13000	0.00168264	0.00668906	0.00022629	3.8016	D	1	28/08/2020 15:11	40.4471		0	0	0	0	0	0	0	0	0	0	0	0	0	0
224	0	1	5	1d 03:53:31.90000	0d 07:36:12.13000	0.00172035	0.00683233	0.00022637	3.7966	D	1	28/08/2020 15:21	40.4787		0	0	0	0	0	0	0	0	0	0	0	0	0	0
225	0	1	5	1d 04:03:31.90000	0d 07:46:12.13000	0.00175806	0.00697542	0.00022621	3.7922	D	1	28/08/2020 15:31	40.4629		0	0	0	0	0	0	0	0	0	0	0	0	0	0
226	0	1	5	1d 04:13:31.90000	0d 07:56:12.13000	0.00179577	0.00711834	0.00022606	3.7879	D	1	28/08/2020 15:41	40.4629		0	0	0	0	0	0	0	0	0	0	0	0	0	0
227	0	1	5	1d 04:23:31.90000	0d 08:06:12.13000	0.00183348	0.0072611	0.00022644	3.7839	D	1	28/08/2020 15:51	40.4629		0	0	0	0	0	0	0	0	0	0	0	0	0	0
228	0	1	5	1d 04:33:31.90000	0d 08:16:12.13000	0.00187119	0.00740371	0.00022629	3.7795	D	1	28/08/2020 16:01	40.5261		0	0	0	0	0	0	0	0	0	0	0	0	0	0
229	0	1	5	1d 04:43:31.90000	0d 08:26:12.13000	0.0019089	0.00754616	0.00022644	3.7755	D	1	28/08/2020 16:11	40.4629		0	0	0	0	0	0	0	0	0	0	0	0	0	0
230	0	1	5	1d 04:53:31.90000	0d 08:36:12.13000	0.00194661	0.00768847	0.00022621	3.7719	D	1	28/08/2020 16:21	40.3839		0	0	0	0	0	0	0	0	0	0	0	0	0	0
231	0	1	5	1d 05:03:31.90000	0d 08:46:12.13000	0.00198432	0.00783064	0.00022637	3.7684	D	1	28/08/2020 16:31	40.4155		0	0	0	0	0	0	0	0	0	0	0	0	0	0
232	0	1	5	1d 05:13:31.90000	0d 08:56:12.13000	0.00202203	0.00797269	0.00022614	3.7649	D	1	28/08/2020 16:41	40.3997		0	0	0	0	0	0	0	0	0	0	0	0	0	0
233	0	1	5	1d 05:23:31.90000	0d 09:06:12.13000	0.00205974	0.0081146	0.00022621	3.7615	D	1	28/08/2020 16:51	40.4313		0	0	0	0	0	0	0	0	0	0	0	0	0	0
234	0	1	5	1d 05:33:31.90000	0d 09:16:12.13000	0.00209745	0.00825639	0.00022621	3.7584	D	1	28/08/2020 17:01	40.3681		0	0	0	0	0	0	0	0	0	0	0	0	0	0
235	0	1	5	1d 05:43:31.90000	0d 09:26:12.13000	0.00213516	0.00839807	0.00022637	3.7551	D	1	28/08/2020 17:11	40.5103		0	0	0	0	0	0	0	0	0	0	0	0	0	0
236	0	1	5	1d 05:53:31.90000	0d 09:36:12.13000	0.00217287	0.00853962	0.00022629	3.752	D	1	28/08/2020 17:21	40.5261		0	0	0	0	0	0	0	0	0	0	0	0	0	0
237	0	1	5	1d 06:03:31.90000	0d 09:46:12.13000	0.00221058	0.00868106	0.00022621	3.7491	D	1	28/08/2020 17:31	40.5419		0	0	0	0	0	0	0	0	0	0	0	0	0	0
238	0	1	5	1d 06:13:31.90000	0d 09:56:12.13000	0.00224829	0.00882238	0.00022614	3.7459	D	1	28/08/2020 17:41	40.5419		0	0	0	0	0	0	0	0	0	0	0	0	0	0
239	0	1	5	1d 06:23:31.90000	0d 10:06:12.13000	0.002286	0.00896359	0.00022629	3.743	D	1	28/08/2020 17:51	40.5103		0	0	0	0	0	0	0	0	0	0	0	0	0	0
240	0	1	5	1d 06:33:31.90000	0d 10:16:12.13000	0.00232371	0.00910469	0.00022621	3.7403	D	1	28/08/2020 18:01	40.5103		0	0	0	0	0	0	0	0	0	0	0	0	0	0
241	0	1	5	1d 06:43:31.90000	0d 10:26:12.13000	0.00236142	0.00924568	0.00022644	3.7374	D	1	28/08/2020 18:11	40.5261		0	0	0	0	0	0	0	0	0	0	0	0	0	0
242	0	1	5	1d 06:53:31.90000	0d 10:36:12.13000	0.00239913	0.00938656	0.00022614	3.7345	D	1	28/08/2020 18:21	40.4945		0	0	0	0	0	0	0	0	0	0	0	0	0	0
243	0	1	5	1d 07:03:31.90000	0d 10:46:12.13000	0.00243684	0.00952733	0.00022637	3.7316	D	1	28/08/2020 18:31	40.5103		0	0	0	0	0	0	0	0	0	0	0	0	0	0
244	0	1	5	1d 07:13:31.90000	0d 10:56:12.13000	0.00247455	0.00966799	0.00022644	3.7284	D	1	28/08/2020 18:41	40.4629		0	0	0	0	0	0	0	0	0	0	0	0	0	0
245	0	1	5	1d 07:23:31.90000	0d 11:06:12.13000	0.00251226	0.00980854	0.00022637	3.7255	D	1	28/08/2020 18:51	40.4945		0	0	0	0	0	0	0	0	0	0	0	0	0	0
246	0	1	5	1d 07:33:31.90000	0d 11:16:12.13000	0.00254997	0.00994898	0.00022621	3.7227	D	1	28/08/2020 19:01	40.4945		0	0	0	0	0	0	0	0	0	0	0	0	0	0
247	0	1	5	1d 07:43:31.90000	0d 11:26:12.13000	0.00258768	0.0100893	0.00022606	3.7197	D	1	28/08/2020 19:11	40.4787		0	0	0	0	0	0	0	0	0	0	0	0	0	0
248	0	1	5	1d 07:53:31.90000	0d 11:36:12.13000	0.00262539	0.0102295	0.00022629	3.7168	D	1	28/08/2020 19:21	40.5577		0	0	0	0	0	0	0	0	0	0	0	0	0	0
249	0	1	5	1d 08:03:31.90000	0d 11:46:12.13000	0.0026631	0.0103696	0.00022606	3.7137	D	1	28/08/2020 19:31	40.4155		0	0	0	0	0	0	0	0	0	0	0	0	0	0
250	0	1	5	1d 08:13:31.90000	0d 11:56:12.13000	0.00270081	0.0105096	0.00022637	3.7107	D	1	28/08/2020 19:41	40.4313		0	0	0	0	0	0	0	0	0	0	0	0	0	0
251	0	1	5	1d 08:23:31.90000	0d 12:06:12.13000	0.00273852	0.0106495	0.00022637	3.7075	D	1	28/08/2020 19:51	40.4471		0	0	0	0	0	0	0	0	0	0	0	0	0	0
252	0	1	5	1d 08:33:31.90000	0d 12:16:12.13000	0.00277623	0.0107892	0.00022644	3.7043	D	1	28/08/2020 20:01	40.4313		0	0	0	0	0	0	0	0	0	0	0	0	0	0
253	0	1	5	1d 08:43:31.90000	0d 12:26:12.13000	0.00281394	0.0109289	0.00022629	3.7011	D	1	28/08/2020 20:11	40.5103		0	0	0	0	0	0	0	0	0	0	0	0	0	0
254	0	1	5	1d 08:53:31.90000	0d 12:36:12.13000	0.00285165	0.0110684	0.00022629	3.6979	D	1	28/08/2020 20:21	40.5261		0	0	0	0	0	0	0	0	0	0	0	0	0	0
255	0	1	5	1d 09:03:31.90000	0d 12:46:12.13000	0.00288936	0.0112078	0.00022637	3.6942	D	1	28/08/2020 20:31	40.5735		0	0	0	0	0	0	0	0	0	0	0	0	0	0
256	0	1	5	1d 09:13:31.90000	0d 12:56:12.13000	0.00292707	0.011347	0.00022637	3.6907	D	1	28/08/2020 20:41	40.6209		0	0	0	0	0	0	0	0	0	0	0	0	0	0
257	0	1	5	1d 09:23:31.90000	0d 13:06:12.13000	0.00296478	0.0114861	0.00022644	3.6873	D	1	28/08/2020 20:51	40.5577		0	0	0	0	0	0	0	0	0	0	0	0	0	0
258	0	1	5	1d 09:33:31.90000	0d 13:16:12.13000	0.00300249	0.0116251	0.00022614	3.6834	D	1	28/08/2020 21:01	40.5893		0	0	0	0	0	0	0	0	0	0	0	0	0	0
259	0	1	5	1d 09:43:31.90000	0d 13:26:12.13000	0.0030402	0.0117639	0.00022637	3.6797	D	1	28/08/2020 21:11	40.5419		0	0	0	0	0	0	0	0	0	0	0	0	0	0
260	0	1	5	1d 09:53:31.90000	0d 13:36:12.13000	0.00307791	0.0119026	0.00022621	3.6757	D	1	28/08/2020 21:21	40.5577		0	0	0	0	0	0	0	0	0	0	0	0	0	0
261	0	1	5	1d 10:03:31.90000	0d 13:46:12.13000	0.00311562	0.0120412	0.00022637	3.6719	D	1	28/08/2020 21:31	40.6051		0	0	0	0	0	0	0	0	0	0	0	0	0	0
262	0	1	5	1d 10:13:31.90000	0d 13:56:12.13000	0.00315333	0.0121796	0.00022614	3.6678	D	1	28/08/2020 21:41	40.5261		0	0	0	0	0	0	0	0	0	0	0	0	0	0
263	0	1	5	1d 10:23:31.90000	0d 14:06:12.13000	0.00319104	0.0123178	0.00022629	3.6637	D	1	28/08/2020 21:51	40.5735		0	0	0	0	0	0	0	0	0	0	0	0	0	0
264	0	1	5	1d 10:33:31.90000	0d 14:16:12.13000	0.00322875	0.0124559	0.00022629	3.6596	D	1	28/08/2020 22:01	40.5103		0	0	0	0	0	0	0	0	0	0	0	0	0	0
265	0	1	5	1d 10:43:31.90000	0d 14:26:12.13000	0.00326646	0.0125938	0.00022637	3.6551	D	1	28/08/2020 22:11	40.5261		0	0	0	0	0	0	0	0	0	0	0	0	0	0
266	0	1	5	1d 10:53:31.90000	0d 14:36:12.13000	0.00330417	0.0127315	0.00022621	3.6506	D	1	28/08/2020 22:21	40.5103		0	0	0	0	0	0	0	0	0	0	0	0	0	0
267	0	1	5	1d 11:03:31.90000	0d 14:46:12.13000	0.00334188	0.0128691	0.00022621	3.6458	D	1	28/08/2020 22:31	40.4945		0	0	0	0	0	0	0	0	0	0	0	0	0	0
268	0	1	5	1d 11:13:31.90000	0d 14:56:12.13000	0.0033796	0.0130065	0.00022637	3.6414	D	1	28/08/2020 22:41	40.6209		0	0	0	0	0	0	0	0	0	0	0	0	0	0
269	0	1	5	1d 11:23:31.90000	0d 15:06:12.13000	0.00341731	0.0131437	0.00022614	3.6362	D	1	28/08/2020 22:51	40.5577		0	0	0	0	0	0	0	0	0	0	0	0	0	0
270	0	1	5	1d 11:33:31.90000	0d 15:16:12.13000	0.00345502	0.0132808	0.00022621	3.6309	D	1	28/08/2020 23:01	40.5577		0	0	0	0	0	0	0	0	0	0	0	0	0	0
271	0	1	5	1d 11:43:31.90000	0d 15:26:12.13000	0.00349273	0.0134176	0.00022614	3.6252	D	1	28/08/2020 23:11	40.5893		0	0	0	0	0	0	0	0	0	0	0	0	0	0
272	0	1	5	1d 11:53:31.90000	0d 15:36:12.13000	0.00353044	0.0135542	0.00022621	3.6191	D	1	28/08/2020 23:21	40.5577		0	0	0	0	0	0	0	0	0	0	0	0	0	0
273	0	1	5	1d 12:03:31.90000	0d 15:46:12.13000	0.00356815	0.0136906	0.00022644	3.6126	D	1	28/08/2020 23:31	40.5419		0	0	0	0	0	0	0	0	0	0	0	0	0	0
274	0	1	5	1d 12:13:31.90000	0d 15:56:12.13000	0.00360586	0.0138267	0.00022644	3.6054	D	1	28/08/2020 23:41	40.5577		0	0	0	0	0	0	0	0	0	0	0	0	0	0
275	0	1	5	1d 12:23:31.90000	0d 16:06:12.13000	0.00364357	0.0139625	0.00022621	3.5972	D	1	28/08/2020 23:51	40.5893		0	0	0	0	0	0	0	0	0	0	0	0	0	0
276	0	1	5	1d 12:33:31.90000	0d 16:16:12.13000	0.00368128	0.0140979	0.00022637	3.5871	D	1	29/08/2020 00:01	40.6525		0	0	0	0	0	0	0	0	0	0	0	0	0	0
277	0	1	5	1d 12:41:59.06000	0d 16:24:39.29000	0.00371315	0.0142121	0.00022629	3.577	D	5	29/08/2020 00:09	40.6367		0	0	0	0	0	0	0	0	0	0	0	0	0	0
278	0	1	5	1d 12:48:52.47000	0d 16:31:32.70000	0.00373913	0.0143049	0.00022629	3.5669	D	5	29/08/2020 00:16	40.6051		0	0	0	0	0	0	0	0	0	0	0	0	0	0
279	0	1	5	1d 12:54:29.89000	0d 16:37:10.12000	0.00376034	0.0143805	0.00022644	3.5569	D	5	29/08/2020 00:22	40.4945		0	0	0	0	0	0	0	0	0	0	0	0	0	0
280	0	1	5	1d 12:59:11.99000	0d 16:41:52.22000	0.00377807	0.0144435	0.00022621	3.5467	D	5	29/08/2020 00:26	40.6367		0	0	0	0	0	0	0	0	0	0	0	0	0	0
281	0	1	5	1d 13:03:07.04000	0d 16:45:47.27000	0.00379284	0.0144958	0.00022629	3.5366	D	5	29/08/2020 00:30	40.5261		0	0	0	0	0	0	0	0	0	0	0	0	0	0
282	0	1	5	1d 13:06:23.45000	0d 16:49:03.68000	0.00380519	0.0145394	0.00022629	3.5265	D	5	29/08/2020 00:34	40.6209		0	0	0	0	0	0	0	0	0	0	0	0	0	0
283	0	1	5	1d 13:08:55.51000	0d 16:51:35.74000	0.00381475	0.0145731	0.00022629	3.5164	D	5	29/08/2020 00:36	40.5893		0	0	0	0	0	0	0	0	0	0	0	0	0	0
284	0	1	5	1d 13:11:12.58000	0d 16:53:52.81000	0.00382336	0.0146033	0.00022629	3.5064	D	5	29/08/2020 00:38	40.5419		0	0	0	0	0	0	0	0	0	0	0	0	0	0
285	0	1	5	1d 13:13:10.59000	0d 16:55:50.82000	0.00383078	0.0146293	0.00022614	3.4963	D	5	29/08/2020 00:40	40.5103		0	0	0	0	0	0	0	0	0	0	0	0	0	0
286	0	1	5	1d 13:14:43.40000	0d 16:57:23.63000	0.00383661	0.0146496	0.00022621	3.4861	D	5	29/08/2020 00:42	40.6209		0	0	0	0	0	0	0	0	0	0	0	0	0	0
287	0	1	5	1d 13:16:20.84000	0d 16:59:01.07000	0.00384274	0.014671	0.00022621	3.476	D	5	29/08/2020 00:44	40.5103		0	0	0	0	0	0	0	0	0	0	0	0	0	0
288	0	1	5	1d 13:17:31.92000	0d 17:00:12.15000	0.0038472	0.0146865	0.00022614	3.4658	D	5	29/08/2020 00:45	40.6051		0	0	0	0	0	0	0	0	0	0	0	0	0	0
289	0	1	5	1d 13:18:38.45000	0d 17:01:18.68000	0.00385138	0.0147009	0.00022629	3.4557	D	5	29/08/2020 00:46	40.5893		0	0	0	0	0	0	0	0	0	0	0	0	0	0
290	0	1	5	1d 13:19:45.02000	0d 17:02:25.25000	0.00385557	0.0147154	0.00022621	3.4456	D	5	29/08/2020 00:47	40.5103		0	0	0	0	0	0	0	0	0	0	0	0	0	0
291	0	1	5	1d 13:20:49.58000	0d 17:03:29.81000	0.00385963	0.0147293	0.00022629	3.4356	D	5	29/08/2020 00:48	40.5893		0	0	0	0	0	0	0	0	0	0	0	0	0	0
292	0	1	5	1d 13:21:41.86000	0d 17:04:22.09000	0.00386291	0.0147406	0.00022637	3.4255	D	5	29/08/2020 00:49	40.4945		0	0	0	0	0	0	0	0	0	0	0	0	0	0
293	0	1	5	1d 13:22:26.94000	0d 17:05:07.17000	0.00386574	0.0147503	0.00022621	3.4154	D	5	29/08/2020 00:50	40.5893		0	0	0	0	0	0	0	0	0	0	0	0	0	0
294	0	1	5	1d 13:23:07.66000	0d 17:05:47.89000	0.0038683	0.014759	0.00022629	3.4054	D	5	29/08/2020 00:50	40.6051		0	0	0	0	0	0	0	0	0	0	0	0	0	0
295	0	1	5	1d 13:23:47.89000	0d 17:06:28.12000	0.00387083	0.0147676	0.00022637	3.3953	D	5	29/08/2020 00:51	40.6367		0	0	0	0	0	0	0	0	0	0	0	0	0	0
296	0	1	5	1d 13:24:31.24000	0d 17:07:11.47000	0.00387356	0.0147769	0.00022621	3.3852	D	5	29/08/2020 00:52	40.6209		0	0	0	0	0	0	0	0	0	0	0	0	0	0
297	0	1	5	1d 13:25:14.49000	0d 17:07:54.72000	0.00387628	0.0147861	0.00022629	3.375	D	5	29/08/2020 00:53	40.5419		0	0	0	0	0	0	0	0	0	0	0	0	0	0
298	0	1	5	1d 13:25:49.80000	0d 17:08:30.03000	0.00387849	0.0147935	0.00022621	3.3649	D	5	29/08/2020 00:53	40.5893		0	0	0	0	0	0	0	0	0	0	0	0	0	0
299	0	1	5	1d 13:26:23.22000	0d 17:09:03.45000	0.0038806	0.0148006	0.00022629	3.3548	D	5	29/08/2020 00:54	40.5893		0	0	0	0	0	0	0	0	0	0	0	0	0	0
300	0	1	5	1d 13:26:55.94000	0d 17:09:36.17000	0.00388265	0.0148075	0.00022621	3.3448	D	5	29/08/2020 00:54	40.6051		0	0	0	0	0	0	0	0	0	0	0	0	0	0
301	0	1	5	1d 13:27:23.99000	0d 17:10:04.22000	0.00388441	0.0148134	0.00022637	3.3346	D	5	29/08/2020 00:55	40.6051		0	0	0	0	0	0	0	0	0	0	0	0	0	0
302	0	1	5	1d 13:27:50.69000	0d 17:10:30.92000	0.00388609	0.014819	0.00022614	3.3245	D	5	29/08/2020 00:55	40.6051		0	0	0	0	0	0	0	0	0	0	0	0	0	0
303	0	1	5	1d 13:28:15.57000	0d 17:10:55.80000	0.00388766	0.0148242	0.00022621	3.3143	D	5	29/08/2020 00:56	40.4945		0	0	0	0	0	0	0	0	0	0	0	0	0	0
304	0	1	5	1d 13:28:40.26000	0d 17:11:20.49000	0.00388921	0.0148293	0.00022606	3.304	D	5	29/08/2020 00:56	40.5261		0	0	0	0	0	0	0	0	0	0	0	0	0	0
305	0	1	5	1d 13:29:07.55000	0d 17:11:47.78000	0.00389092	0.0148349	0.00022614	3.294	D	5	29/08/2020 00:56	40.5577		0	0	0	0	0	0	0	0	0	0	0	0	0	0
306	0	1	5	1d 13:29:33.31000	0d 17:12:13.54000	0.00389254	0.0148403	0.00022629	3.2837	D	5	29/08/2020 00:57	40.5419		0	0	0	0	0	0	0	0	0	0	0	0	0	0
307	0	1	5	1d 13:29:54.92000	0d 17:12:35.15000	0.0038939	0.0148447	0.00022637	3.2737	D	5	29/08/2020 00:57	40.4471		0	0	0	0	0	0	0	0	0	0	0	0	0	0
308	0	1	5	1d 13:30:15.26000	0d 17:12:55.49000	0.00389518	0.0148489	0.00022621	3.2631	D	5	29/08/2020 00:58	40.4787		0	0	0	0	0	0	0	0	0	0	0	0	0	0
309	0	1	5	1d 13:30:35.78000	0d 17:13:16.01000	0.00389647	0.0148531	0.00022637	3.2529	D	5	29/08/2020 00:58	40.5103		0	0	0	0	0	0	0	0	0	0	0	0	0	0
310	0	1	5	1d 13:30:55.34000	0d 17:13:35.57000	0.0038977	0.0148571	0.00022606	3.2428	D	5	29/08/2020 00:58	40.5419		0	0	0	0	0	0	0	0	0	0	0	0	0	0
311	0	1	5	1d 13:31:13.44000	0d 17:13:53.67000	0.00389884	0.0148608	0.00022629	3.2328	D	5	29/08/2020 00:59	40.5419		0	0	0	0	0	0	0	0	0	0	0	0	0	0
312	0	1	5	1d 13:31:31.11000	0d 17:14:11.34000	0.00389995	0.0148644	0.00022637	3.2226	D	5	29/08/2020 00:59	40.5735		0	0	0	0	0	0	0	0	0	0	0	0	0	0
313	0	1	5	1d 13:31:48.16000	0d 17:14:28.39000	0.00390102	0.0148678	0.00022644	3.2123	D	5	29/08/2020 00:59	40.5893		0	0	0	0	0	0	0	0	0	0	0	0	0	0
314	0	1	5	1d 13:32:05.03000	0d 17:14:45.26000	0.00390208	0.0148712	0.00022629	3.2023	D	5	29/08/2020 00:59	40.5735		0	0	0	0	0	0	0	0	0	0	0	0	0	0
315	0	1	5	1d 13:32:21.07000	0d 17:15:01.30000	0.00390309	0.0148744	0.00022621	3.1922	D	5	29/08/2020 01:00	40.5735		0	0	0	0	0	0	0	0	0	0	0	0	0	0
316	0	1	5	1d 13:32:37.13000	0d 17:15:17.36000	0.0039041	0.0148777	0.00022599	3.182	D	5	29/08/2020 01:00	40.5893		0	0	0	0	0	0	0	0	0	0	0	0	0	0
317	0	1	5	1d 13:32:53.06000	0d 17:15:33.29000	0.0039051	0.0148808	0.00022621	3.1717	D	5	29/08/2020 01:00	40.6051		0	0	0	0	0	0	0	0	0	0	0	0	0	0
318	0	1	5	1d 13:33:08.25000	0d 17:15:48.48000	0.00390605	0.0148839	0.00022629	3.1615	D	5	29/08/2020 01:00	40.4787		0	0	0	0	0	0	0	0	0	0	0	0	0	0
319	0	1	5	1d 13:33:22.86000	0d 17:16:03.09000	0.00390697	0.0148868	0.00022629	3.1514	D	5	29/08/2020 01:01	40.4787		0	0	0	0	0	0	0	0	0	0	0	0	0	0
320	0	1	5	1d 13:33:36.66000	0d 17:16:16.89000	0.00390784	0.0148895	0.00022606	3.1414	D	5	29/08/2020 01:01	40.5103		0	0	0	0	0	0	0	0	0	0	0	0	0	0
321	0	1	5	1d 13:33:50.30000	0d 17:16:30.53000	0.00390869	0.0148922	0.00022621	3.1312	D	5	29/08/2020 01:01	40.5103		0	0	0	0	0	0	0	0	0	0	0	0	0	0
322	0	1	5	1d 13:34:03.39000	0d 17:16:43.62000	0.00390952	0.0148948	0.00022629	3.1211	D	5	29/08/2020 01:01	40.5261		0	0	0	0	0	0	0	0	0	0	0	0	0	0
323	0	1	5	1d 13:34:15.93000	0d 17:16:56.16000	0.0039103	0.0148972	0.00022606	3.111	D	5	29/08/2020 01:02	40.5419		0	0	0	0	0	0	0	0	0	0	0	0	0	0
324	0	1	5	1d 13:34:28.08000	0d 17:17:08.31000	0.00391107	0.0148996	0.00022629	3.1009	D	5	29/08/2020 01:02	40.5419		0	0	0	0	0	0	0	0	0	0	0	0	0	0
325	0	1	5	1d 13:34:39.92000	0d 17:17:20.15000	0.00391181	0.0149019	0.00022629	3.0909	D	5	29/08/2020 01:02	40.5577		0	0	0	0	0	0	0	0	0	0	0	0	0	0
326	0	1	5	1d 13:34:51.64000	0d 17:17:31.87000	0.00391255	0.0149042	0.00022629	3.0808	D	5	29/08/2020 01:02	40.5577		0	0	0	0	0	0	0	0	0	0	0	0	0	0
327	0	1	5	1d 13:35:03.60000	0d 17:17:43.83000	0.0039133	0.0149065	0.00022629	3.0707	D	5	29/08/2020 01:02	40.5735		0	0	0	0	0	0	0	0	0	0	0	0	0	0
328	0	1	5	1d 13:35:14.92000	0d 17:17:55.15000	0.00391401	0.0149086	0.00022644	3.0605	D	5	29/08/2020 01:03	40.5577		0	0	0	0	0	0	0	0	0	0	0	0	0	0
329	0	1	5	1d 13:35:25.89000	0d 17:18:06.12000	0.0039147	0.0149108	0.00022614	3.0504	D	5	29/08/2020 01:03	40.5735		0	0	0	0	0	0	0	0	0	0	0	0	0	0
330	0	1	5	1d 13:35:36.27000	0d 17:18:16.50000	0.00391535	0.0149127	0.00022606	3.0402	D	5	29/08/2020 01:03	40.5735		0	0	0	0	0	0	0	0	0	0	0	0	0	0
331	0	1	5	1d 13:35:46.42000	0d 17:18:26.65000	0.00391599	0.0149147	0.00022614	3.0301	D	5	29/08/2020 01:03	40.5735		0	0	0	0	0	0	0	0	0	0	0	0	0	0
332	0	1	5	1d 13:35:56.18000	0d 17:18:36.41000	0.00391661	0.0149165	0.00022621	3.0199	D	5	29/08/2020 01:03	40.5577		0	0	0	0	0	0	0	0	0	0	0	0	0	0
333	0	1	5	1d 13:36:05.79000	0d 17:18:46.02000	0.00391721	0.0149184	0.00022606	3.0097	D	5	29/08/2020 01:03	40.5735		0	0	0	0	0	0	0	0	0	0	0	0	0	0
334	0	1	5	1d 13:36:14.97000	0d 17:18:55.20000	0.00391779	0.0149201	0.00022629	2.9996	D	5	29/08/2020 01:04	40.5735		0	0	0	0	0	0	0	0	0	0	0	0	0	0
335	0	1	5	1d 13:36:23.92000	0d 17:19:04.15000	0.00391835	0.0149218	0.00022614	2.9895	D	5	29/08/2020 01:04	40.5261		0	0	0	0	0	0	0	0	0	0	0	0	0	0
336	0	1	5	1d 13:36:32.64000	0d 17:19:12.87000	0.0039189	0.0149234	0.00022621	2.9793	D	5	29/08/2020 01:04	40.4945		0	0	0	0	0	0	0	0	0	0	0	0	0	0
337	0	1	5	1d 13:36:41.25000	0d 17:19:21.48000	0.00391944	0.014925	0.00022614	2.9693	D	5	29/08/2020 01:04	40.4629		0	0	0	0	0	0	0	0	0	0	0	0	0	0
338	0	1	5	1d 13:36:49.67000	0d 17:19:29.90000	0.00391997	0.0149266	0.00022629	2.959	D	5	29/08/2020 01:04	40.4787		0	0	0	0	0	0	0	0	0	0	0	0	0	0
339	0	1	5	1d 13:36:58.04000	0d 17:19:38.27000	0.00392049	0.0149281	0.00022621	2.9488	D	5	29/08/2020 01:04	40.4945		0	0	0	0	0	0	0	0	0	0	0	0	0	0
340	0	1	5	1d 13:37:06.23000	0d 17:19:46.46000	0.00392101	0.0149297	0.00022629	2.9387	D	5	29/08/2020 01:04	40.4787		0	0	0	0	0	0	0	0	0	0	0	0	0	0
341	0	1	5	1d 13:37:14.26000	0d 17:19:54.49000	0.00392151	0.0149311	0.00022621	2.9287	D	5	29/08/2020 01:05	40.5103		0	0	0	0	0	0	0	0	0	0	0	0	0	0
342	0	1	5	1d 13:37:22.30000	0d 17:20:02.53000	0.00392202	0.0149326	0.00022621	2.9186	D	5	29/08/2020 01:05	40.5103		0	0	0	0	0	0	0	0	0	0	0	0	0	0
343	0	1	5	1d 13:37:30.06000	0d 17:20:10.29000	0.00392251	0.014934	0.00022614	2.9085	D	5	29/08/2020 01:05	40.5103		0	0	0	0	0	0	0	0	0	0	0	0	0	0
344	0	1	5	1d 13:37:37.98000	0d 17:20:18.21000	0.003923	0.0149355	0.00022621	2.8983	D	5	29/08/2020 01:05	40.5419		0	0	0	0	0	0	0	0	0	0	0	0	0	0
345	0	1	5	1d 13:37:45.57000	0d 17:20:25.80000	0.00392348	0.0149369	0.00022621	2.8881	D	5	29/08/2020 01:05	40.5261		0	0	0	0	0	0	0	0	0	0	0	0	0	0
346	0	1	5	1d 13:37:53.05000	0d 17:20:33.28000	0.00392395	0.0149382	0.00022614	2.8777	D	5	29/08/2020 01:05	40.5419		0	0	0	0	0	0	0	0	0	0	0	0	0	0
347	0	1	5	1d 13:38:00.52000	0d 17:20:40.75000	0.00392442	0.0149396	0.00022614	2.8675	D	5	29/08/2020 01:05	40.5419		0	0	0	0	0	0	0	0	0	0	0	0	0	0
348	0	1	5	1d 13:38:07.78000	0d 17:20:48.01000	0.00392488	0.0149409	0.00022621	2.8574	D	5	29/08/2020 01:05	40.4787		0	0	0	0	0	0	0	0	0	0	0	0	0	0
349	0	1	5	1d 13:38:14.98000	0d 17:20:55.21000	0.00392533	0.0149422	0.00022637	2.847	D	5	29/08/2020 01:06	40.4629		0	0	0	0	0	0	0	0	0	0	0	0	0	0
350	0	1	5	1d 13:38:22.24000	0d 17:21:02.47000	0.00392579	0.0149435	0.00022637	2.8368	D	5	29/08/2020 01:06	40.4629		0	0	0	0	0	0	0	0	0	0	0	0	0	0
351	0	1	5	1d 13:38:29.23000	0d 17:21:09.46000	0.00392623	0.0149447	0.00022644	2.8264	D	5	29/08/2020 01:06	40.4471		0	0	0	0	0	0	0	0	0	0	0	0	0	0
352	0	1	5	1d 13:38:36.14000	0d 17:21:16.37000	0.00392666	0.0149459	0.00022637	2.8164	D	5	29/08/2020 01:06	40.4787		0	0	0	0	0	0	0	0	0	0	0	0	0	0
353	0	1	5	1d 13:38:42.61000	0d 17:21:22.84000	0.00392707	0.0149471	0.00022629	2.806	D	5	29/08/2020 01:06	40.4945		0	0	0	0	0	0	0	0	0	0	0	0	0	0
354	0	1	5	1d 13:38:49.18000	0d 17:21:29.41000	0.00392748	0.0149482	0.00022614	2.7958	D	5	29/08/2020 01:06	40.4787		0	0	0	0	0	0	0	0	0	0	0	0	0	0
355	0	1	5	1d 13:38:55.43000	0d 17:21:35.66000	0.00392787	0.0149493	0.00022629	2.7857	D	5	29/08/2020 01:06	40.5103		0	0	0	0	0	0	0	0	0	0	0	0	0	0
356	0	1	5	1d 13:39:01.59000	0d 17:21:41.82000	0.00392826	0.0149504	0.00022629	2.7755	D	5	29/08/2020 01:06	40.5261		0	0	0	0	0	0	0	0	0	0	0	0	0	0
357	0	1	5	1d 13:39:07.62000	0d 17:21:47.85000	0.00392864	0.0149515	0.00022644	2.7652	D	5	29/08/2020 01:06	40.5103		0	0	0	0	0	0	0	0	0	0	0	0	0	0
358	0	1	5	1d 13:39:13.57000	0d 17:21:53.80000	0.00392901	0.0149525	0.00022637	2.755	D	5	29/08/2020 01:07	40.5261		0	0	0	0	0	0	0	0	0	0	0	0	0	0
359	0	1	5	1d 13:39:19.40000	0d 17:21:59.63000	0.00392938	0.0149535	0.00022644	2.7448	D	5	29/08/2020 01:07	40.5419		0	0	0	0	0	0	0	0	0	0	0	0	0	0
360	0	1	5	1d 13:39:25.37000	0d 17:22:05.60000	0.00392975	0.0149545	0.00022629	2.7344	D	5	29/08/2020 01:07	40.5419		0	0	0	0	0	0	0	0	0	0	0	0	0	0
361	0	1	5	1d 13:39:31.36000	0d 17:22:11.59000	0.00393013	0.0149555	0.00022621	2.7242	D	5	29/08/2020 01:07	40.5419		0	0	0	0	0	0	0	0	0	0	0	0	0	0
362	0	1	5	1d 13:39:37.19000	0d 17:22:17.42000	0.0039305	0.0149565	0.00022629	2.7141	D	5	29/08/2020 01:07	40.5577		0	0	0	0	0	0	0	0	0	0	0	0	0	0
363	0	1	5	1d 13:39:42.96000	0d 17:22:23.19000	0.00393086	0.0149575	0.00022644	2.7041	D	5	29/08/2020 01:07	40.5419		0	0	0	0	0	0	0	0	0	0	0	0	0	0
364	0	1	5	1d 13:39:48.76000	0d 17:22:28.99000	0.00393122	0.0149585	0.00022621	2.6938	D	5	29/08/2020 01:07	40.5261		0	0	0	0	0	0	0	0	0	0	0	0	0	0
365	0	1	5	1d 13:39:54.48000	0d 17:22:34.71000	0.00393158	0.0149595	0.00022629	2.6838	D	5	29/08/2020 01:07	40.5261		0	0	0	0	0	0	0	0	0	0	0	0	0	0
366	0	1	5	1d 13:40:00.07000	0d 17:22:40.30000	0.00393193	0.0149604	0.00022621	2.6734	D	5	29/08/2020 01:07	40.5261		0	0	0	0	0	0	0	0	0	0	0	0	0	0
367	0	1	5	1d 13:40:05.81000	0d 17:22:46.04000	0.0039323	0.0149614	0.00022629	2.6632	D	5	29/08/2020 01:07	40.5103		0	0	0	0	0	0	0	0	0	0	0	0	0	0
368	0	1	5	1d 13:40:11.22000	0d 17:22:51.45000	0.00393264	0.0149623	0.00022621	2.6531	D	5	29/08/2020 01:07	40.5103		0	0	0	0	0	0	0	0	0	0	0	0	0	0
369	0	1	5	1d 13:40:16.63000	0d 17:22:56.86000	0.00393298	0.0149632	0.00022637	2.6427	D	5	29/08/2020 01:08	40.5419		0	0	0	0	0	0	0	0	0	0	0	0	0	0
370	0	1	5	1d 13:40:22.02000	0d 17:23:02.25000	0.00393331	0.0149641	0.00022644	2.6325	D	5	29/08/2020 01:08	40.5419		0	0	0	0	0	0	0	0	0	0	0	0	0	0
371	0	1	5	1d 13:40:27.33000	0d 17:23:07.56000	0.00393365	0.014965	0.00022629	2.6223	D	5	29/08/2020 01:08	40.5261		0	0	0	0	0	0	0	0	0	0	0	0	0	0
372	0	1	5	1d 13:40:32.59000	0d 17:23:12.82000	0.00393398	0.0149658	0.00022614	2.612	D	5	29/08/2020 01:08	40.5419		0	0	0	0	0	0	0	0	0	0	0	0	0	0
373	0	1	5	1d 13:40:37.76000	0d 17:23:17.99000	0.0039343	0.0149667	0.00022621	2.6018	D	5	29/08/2020 01:08	40.5577		0	0	0	0	0	0	0	0	0	0	0	0	0	0
374	0	1	5	1d 13:40:42.87000	0d 17:23:23.10000	0.00393462	0.0149675	0.00022629	2.5917	D	5	29/08/2020 01:08	40.5577		0	0	0	0	0	0	0	0	0	0	0	0	0	0
375	0	1	5	1d 13:40:47.85000	0d 17:23:28.08000	0.00393494	0.0149683	0.00022629	2.5817	D	5	29/08/2020 01:08	40.5577		0	0	0	0	0	0	0	0	0	0	0	0	0	0
376	0	1	5	1d 13:40:52.92000	0d 17:23:33.15000	0.00393526	0.0149691	0.00022652	2.5715	D	5	29/08/2020 01:08	40.5577		0	0	0	0	0	0	0	0	0	0	0	0	0	0
377	0	1	5	1d 13:40:58.08000	0d 17:23:38.31000	0.00393558	0.01497	0.00022614	2.5612	D	5	29/08/2020 01:08	40.5735		0	0	0	0	0	0	0	0	0	0	0	0	0	0
378	0	1	5	1d 13:41:03.17000	0d 17:23:43.40000	0.0039359	0.0149708	0.00022614	2.5512	D	5	29/08/2020 01:08	40.5577		0	0	0	0	0	0	0	0	0	0	0	0	0	0
379	0	1	5	1d 13:41:08.22000	0d 17:23:48.45000	0.00393622	0.0149716	0.00022614	2.5409	D	5	29/08/2020 01:08	40.5577		0	0	0	0	0	0	0	0	0	0	0	0	0	0
380	0	1	5	1d 13:41:13.25000	0d 17:23:53.48000	0.00393653	0.0149724	0.00022644	2.5309	D	5	29/08/2020 01:09	40.5577		0	0	0	0	0	0	0	0	0	0	0	0	0	0
381	0	1	5	1d 13:41:18.22000	0d 17:23:58.45000	0.00393685	0.0149732	0.00022629	2.5206	D	5	29/08/2020 01:09	40.5893		0	0	0	0	0	0	0	0	0	0	0	0	0	0
382	0	1	5	1d 13:41:23.26000	0d 17:24:03.49000	0.00393716	0.014974	0.00022629	2.5106	D	5	29/08/2020 01:09	40.5735		0	0	0	0	0	0	0	0	0	0	0	0	0	0
383	0	1	5	1d 13:41:28.28000	0d 17:24:08.51000	0.00393748	0.0149748	0.00022621	2.5002	D	5	29/08/2020 01:09	40.5261		0	0	0	0	0	0	0	0	0	0	0	0	0	0
384	0	1	5	1d 13:41:28.34000	0d 17:24:08.57000	0.00393748	0.0149748	0.00022621	2.5	D	133	29/08/2020 01:09	40.5261		0	0	0	0	0	0	0	0	0	0	0	0	0	0
385	0	1	6	1d 13:41:28.35000	0d 00:00:00.01000	0	0	0	2.5061	R	0	29/08/2020 01:09	40.5261		0	0	0	0	0	0	0	0	0	0	0	0	0	0
386	0	1	6	1d 13:41:30.35000	0d 00:00:02.01000	0	0	0	2.5878	R	1	29/08/2020 01:09	40.5103		0	0	0	0	0	0	0	0	0	0	0	0	0	0
387	0	1	6	1d 13:41:32.35000	0d 00:00:04.01000	0	0	0	2.6459	R	1	29/08/2020 01:09	40.4945		0	0	0	0	0	0	0	0	0	0	0	0	0	0
388	0	1	6	1d 13:41:34.35000	0d 00:00:06.01000	0	0	0	2.695	R	1	29/08/2020 01:09	40.4945		0	0	0	0	0	0	0	0	0	0	0	0	0	0
389	0	1	6	1d 13:41:36.35000	0d 00:00:08.01000	0	0	0	2.7378	R	1	29/08/2020 01:09	40.4945		0	0	0	0	0	0	0	0	0	0	0	0	0	0
390	0	1	6	1d 13:41:38.34000	0d 00:00:10.00000	0	0	0	2.7761	R	129	29/08/2020 01:09	40.4945		0	0	0	0	0	0	0	0	0	0	0	0	0	0
391	1	2	9	1d 13:41:38.38000	0d 00:00:00.04000	0.00000001	0.00000003	0.00090539	2.8208	C	0	29/08/2020 01:09	40.4945		0	0	0	0	0	0	0	0	0	0	0	0	0	0
392	1	2	9	1d 13:41:38.54000	0d 00:00:00.20000	0.00000005	0.00000014	0.00090501	2.8544	C	5	29/08/2020 01:09	40.4945		0	0	0	0	0	0	0	0	0	0	0	0	0	0
393	1	2	9	1d 13:41:38.68000	0d 00:00:00.34000	0.00000009	0.00000024	0.00090524	2.8795	C	5	29/08/2020 01:09	40.4945		0	0	0	0	0	0	0	0	0	0	0	0	0	0
394	1	2	9	1d 13:41:38.83000	0d 00:00:00.49000	0.00000012	0.00000035	0.00090509	2.9032	C	5	29/08/2020 01:09	40.4787		0	0	0	0	0	0	0	0	0	0	0	0	0	0
395	1	2	9	1d 13:41:38.98000	0d 00:00:00.64000	0.00000016	0.00000046	0.00090501	2.9245	C	5	29/08/2020 01:09	40.4787		0	0	0	0	0	0	0	0	0	0	0	0	0	0
396	1	2	9	1d 13:41:39.14000	0d 00:00:00.80000	0.0000002	0.00000058	0.00090524	2.9456	C	5	29/08/2020 01:09	40.4787		0	0	0	0	0	0	0	0	0	0	0	0	0	0
397	1	2	9	1d 13:41:39.30000	0d 00:00:00.96000	0.00000024	0.0000007	0.00090509	2.9653	C	5	29/08/2020 01:09	40.4787		0	0	0	0	0	0	0	0	0	0	0	0	0	0
398	1	2	9	1d 13:41:39.47000	0d 00:00:01.13000	0.00000028	0.00000083	0.00090501	2.9851	C	5	29/08/2020 01:09	40.4787		0	0	0	0	0	0	0	0	0	0	0	0	0	0
399	1	2	9	1d 13:41:39.64000	0d 00:00:01.30000	0.00000033	0.00000095	0.00090501	3.0042	C	5	29/08/2020 01:09	40.4945		0	0	0	0	0	0	0	0	0	0	0	0	0	0
400	1	2	9	1d 13:41:39.82000	0d 00:00:01.48000	0.00000037	0.00000109	0.00090524	3.0237	C	5	29/08/2020 01:09	40.4945		0	0	0	0	0	0	0	0	0	0	0	0	0	0
401	1	2	9	1d 13:41:40.00000	0d 00:00:01.66000	0.00000042	0.00000123	0.00090539	3.0423	C	5	29/08/2020 01:09	40.4945		0	0	0	0	0	0	0	0	0	0	0	0	0	0
402	1	2	9	1d 13:41:40.18000	0d 00:00:01.84000	0.00000046	0.00000137	0.00090501	3.0605	C	5	29/08/2020 01:09	40.4945		0	0	0	0	0	0	0	0	0	0	0	0	0	0
403	1	2	9	1d 13:41:40.37000	0d 00:00:02.03000	0.00000051	0.00000151	0.00090501	3.079	C	5	29/08/2020 01:09	40.4945		0	0	0	0	0	0	0	0	0	0	0	0	0	0
404	1	2	9	1d 13:41:40.56000	0d 00:00:02.22000	0.00000056	0.00000166	0.00090509	3.0973	C	5	29/08/2020 01:09	40.4945		0	0	0	0	0	0	0	0	0	0	0	0	0	0
405	1	2	9	1d 13:41:40.75000	0d 00:00:02.41000	0.00000061	0.00000181	0.00090509	3.1147	C	5	29/08/2020 01:09	40.4945		0	0	0	0	0	0	0	0	0	0	0	0	0	0
406	1	2	9	1d 13:41:40.95000	0d 00:00:02.61000	0.00000066	0.00000197	0.00090517	3.1324	C	5	29/08/2020 01:09	40.4945		0	0	0	0	0	0	0	0	0	0	0	0	0	0
407	1	2	9	1d 13:41:41.15000	0d 00:00:02.81000	0.00000071	0.00000212	0.00090524	3.1499	C	5	29/08/2020 01:09	40.4945		0	0	0	0	0	0	0	0	0	0	0	0	0	0
408	1	2	9	1d 13:41:41.35000	0d 00:00:03.01000	0.00000076	0.00000228	0.00090532	3.167	C	5	29/08/2020 01:09	40.4945		0	0	0	0	0	0	0	0	0	0	0	0	0	0
409	1	2	9	1d 13:41:41.56000	0d 00:00:03.22000	0.00000081	0.00000245	0.00090509	3.1843	C	5	29/08/2020 01:09	40.4945		0	0	0	0	0	0	0	0	0	0	0	0	0	0
410	1	2	9	1d 13:41:41.77000	0d 00:00:03.43000	0.00000086	0.00000262	0.00090517	3.2012	C	5	29/08/2020 01:09	40.4945		0	0	0	0	0	0	0	0	0	0	0	0	0	0
411	1	2	9	1d 13:41:41.98000	0d 00:00:03.64000	0.00000091	0.00000279	0.00090517	3.2177	C	5	29/08/2020 01:09	40.4787		0	0	0	0	0	0	0	0	0	0	0	0	0	0
412	1	2	9	1d 13:41:42.20000	0d 00:00:03.86000	0.00000097	0.00000297	0.00090501	3.2341	C	5	29/08/2020 01:09	40.4787		0	0	0	0	0	0	0	0	0	0	0	0	0	0
413	1	2	9	1d 13:41:42.42000	0d 00:00:04.08000	0.00000103	0.00000315	0.00090532	3.2506	C	5	29/08/2020 01:09	40.4787		0	0	0	0	0	0	0	0	0	0	0	0	0	0
414	1	2	9	1d 13:41:42.64000	0d 00:00:04.30000	0.00000108	0.00000333	0.00090501	3.2663	C	5	29/08/2020 01:09	40.4787		0	0	0	0	0	0	0	0	0	0	0	0	0	0
415	1	2	9	1d 13:41:42.87000	0d 00:00:04.53000	0.00000114	0.00000352	0.00090509	3.2822	C	5	29/08/2020 01:09	40.4787		0	0	0	0	0	0	0	0	0	0	0	0	0	0
416	1	2	9	1d 13:41:43.11000	0d 00:00:04.77000	0.0000012	0.00000372	0.00090517	3.2985	C	5	29/08/2020 01:09	40.4787		0	0	0	0	0	0	0	0	0	0	0	0	0	0
417	1	2	9	1d 13:41:43.35000	0d 00:00:05.01000	0.00000126	0.00000392	0.00090517	3.314	C	5	29/08/2020 01:09	40.4787		0	0	0	0	0	0	0	0	0	0	0	0	0	0
418	1	2	9	1d 13:41:43.59000	0d 00:00:05.25000	0.00000132	0.00000412	0.00090517	3.3291	C	5	29/08/2020 01:09	40.4787		0	0	0	0	0	0	0	0	0	0	0	0	0	0
419	1	2	9	1d 13:41:43.84000	0d 00:00:05.50000	0.00000138	0.00000433	0.00090532	3.3445	C	5	29/08/2020 01:09	40.4787		0	0	0	0	0	0	0	0	0	0	0	0	0	0
420	1	2	9	1d 13:41:44.09000	0d 00:00:05.75000	0.00000145	0.00000454	0.00090524	3.3591	C	5	29/08/2020 01:09	40.4787		0	0	0	0	0	0	0	0	0	0	0	0	0	0
421	1	2	9	1d 13:41:44.35000	0d 00:00:06.01000	0.00000151	0.00000476	0.00090532	3.3738	C	5	29/08/2020 01:09	40.4787		0	0	0	0	0	0	0	0	0	0	0	0	0	0
422	1	2	9	1d 13:41:44.61000	0d 00:00:06.27000	0.00000158	0.00000498	0.00090517	3.3883	C	5	29/08/2020 01:09	40.4787		0	0	0	0	0	0	0	0	0	0	0	0	0	0
423	1	2	9	1d 13:41:44.88000	0d 00:00:06.54000	0.00000164	0.00000521	0.00090517	3.4026	C	5	29/08/2020 01:09	40.4787		0	0	0	0	0	0	0	0	0	0	0	0	0	0
424	1	2	9	1d 13:41:45.16000	0d 00:00:06.82000	0.00000171	0.00000545	0.00090524	3.4168	C	5	29/08/2020 01:09	40.4787		0	0	0	0	0	0	0	0	0	0	0	0	0	0
425	1	2	9	1d 13:41:45.45000	0d 00:00:07.11000	0.00000179	0.0000057	0.00090517	3.431	C	5	29/08/2020 01:09	40.4787		0	0	0	0	0	0	0	0	0	0	0	0	0	0
426	1	2	9	1d 13:41:45.75000	0d 00:00:07.41000	0.00000186	0.00000596	0.00090524	3.4447	C	5	29/08/2020 01:09	40.4787		0	0	0	0	0	0	0	0	0	0	0	0	0	0
427	1	2	9	1d 13:41:46.05000	0d 00:00:07.71000	0.00000194	0.00000622	0.00090517	3.4583	C	5	29/08/2020 01:09	40.4787		0	0	0	0	0	0	0	0	0	0	0	0	0	0
428	1	2	9	1d 13:41:46.37000	0d 00:00:08.03000	0.00000202	0.0000065	0.00090517	3.4719	C	5	29/08/2020 01:09	40.4787		0	0	0	0	0	0	0	0	0	0	0	0	0	0
429	1	2	9	1d 13:41:46.70000	0d 00:00:08.36000	0.0000021	0.00000679	0.00090524	3.4853	C	5	29/08/2020 01:09	40.4787		0	0	0	0	0	0	0	0	0	0	0	0	0	0
430	1	2	9	1d 13:41:47.05000	0d 00:00:08.71000	0.00000219	0.00000709	0.00090509	3.4984	C	5	29/08/2020 01:09	40.4787		0	0	0	0	0	0	0	0	0	0	0	0	0	0
431	1	2	9	1d 13:41:47.41000	0d 00:00:09.07000	0.00000228	0.00000741	0.00090509	3.5114	C	5	29/08/2020 01:09	40.4787		0	0	0	0	0	0	0	0	0	0	0	0	0	0
432	1	2	9	1d 13:41:47.80000	0d 00:00:09.46000	0.00000238	0.00000776	0.00090509	3.5241	C	5	29/08/2020 01:09	40.4787		0	0	0	0	0	0	0	0	0	0	0	0	0	0
433	1	2	9	1d 13:41:48.21000	0d 00:00:09.87000	0.00000248	0.00000812	0.00090547	3.5364	C	5	29/08/2020 01:09	40.4787		0	0	0	0	0	0	0	0	0	0	0	0	0	0
434	1	2	9	1d 13:41:48.66000	0d 00:00:10.32000	0.00000259	0.00000852	0.00090517	3.5488	C	5	29/08/2020 01:09	40.4787		0	0	0	0	0	0	0	0	0	0	0	0	0	0
435	1	2	9	1d 13:41:49.16000	0d 00:00:10.82000	0.00000272	0.00000897	0.00090494	3.5605	C	5	29/08/2020 01:09	40.4787		0	0	0	0	0	0	0	0	0	0	0	0	0	0
436	1	2	9	1d 13:41:49.71000	0d 00:00:11.37000	0.00000286	0.00000946	0.00090509	3.572	C	5	29/08/2020 01:09	40.4787		0	0	0	0	0	0	0	0	0	0	0	0	0	0
437	1	2	9	1d 13:41:50.38000	0d 00:00:12.04000	0.00000303	0.00001006	0.00090509	3.5834	C	5	29/08/2020 01:09	40.4787		0	0	0	0	0	0	0	0	0	0	0	0	0	0
438	1	2	9	1d 13:41:51.17000	0d 00:00:12.83000	0.00000323	0.00001078	0.00090532	3.5944	C	5	29/08/2020 01:09	40.4787		0	0	0	0	0	0	0	0	0	0	0	0	0	0
439	1	2	9	1d 13:41:52.23000	0d 00:00:13.89000	0.00000349	0.00001174	0.00090494	3.6052	C	5	29/08/2020 01:09	40.4787		0	0	0	0	0	0	0	0	0	0	0	0	0	0
440	1	2	9	1d 13:41:53.68000	0d 00:00:15.34000	0.00000386	0.00001305	0.00090509	3.6156	C	5	29/08/2020 01:09	40.4945		0	0	0	0	0	0	0	0	0	0	0	0	0	0
441	1	2	9	1d 13:41:55.93000	0d 00:00:17.59000	0.00000442	0.0000151	0.00090494	3.626	C	5	29/08/2020 01:09	40.5103		0	0	0	0	0	0	0	0	0	0	0	0	0	0
442	1	2	9	1d 13:41:59.88000	0d 00:00:21.54000	0.00000542	0.00001871	0.00090509	3.6362	C	5	29/08/2020 01:09	40.5103		0	0	0	0	0	0	0	0	0	0	0	0	0	0
443	1	2	9	1d 13:42:08.00000	0d 00:00:29.66000	0.00000746	0.00002614	0.00090501	3.6464	C	5	29/08/2020 01:09	40.5103		0	0	0	0	0	0	0	0	0	0	0	0	0	0
444	1	2	9	1d 13:42:29.61000	0d 00:00:51.27000	0.00001289	0.00004599	0.00090532	3.6567	C	5	29/08/2020 01:10	40.5419		0	0	0	0	0	0	0	0	0	0	0	0	0	0
445	1	2	9	1d 13:43:45.09000	0d 00:02:06.75000	0.00003187	0.0001155	0.00090524	3.6667	C	5	29/08/2020 01:11	40.5893		0	0	0	0	0	0	0	0	0	0	0	0	0	0
446	1	2	9	1d 13:47:23.82000	0d 00:05:45.48000	0.00008686	0.00031746	0.00090547	3.6768	C	5	29/08/2020 01:15	40.5577		0	0	0	0	0	0	0	0	0	0	0	0	0	0
447	1	2	9	1d 13:52:23.82000	0d 00:10:45.48000	0.00016229	0.00059505	0.00090501	3.6834	C	1	29/08/2020 01:20	40.6367		0	0	0	0	0	0	0	0	0	0	0	0	0	0
448	1	2	9	1d 13:57:23.82000	0d 00:15:45.48000	0.00023772	0.00087308	0.00090532	3.6883	C	1	29/08/2020 01:25	40.5735		0	0	0	0	0	0	0	0	0	0	0	0	0	0
449	1	2	9	1d 14:02:23.82000	0d 00:20:45.48000	0.00031315	0.00115146	0.00090509	3.6928	C	1	29/08/2020 01:30	40.5893		0	0	0	0	0	0	0	0	0	0	0	0	0	0
450	1	2	9	1d 14:07:23.82000	0d 00:25:45.48000	0.00038857	0.00143014	0.00090509	3.6967	C	1	29/08/2020 01:35	40.5577		0	0	0	0	0	0	0	0	0	0	0	0	0	0
451	1	2	9	1d 14:12:23.82000	0d 00:30:45.48000	0.000464	0.00170912	0.00090509	3.7003	C	1	29/08/2020 01:40	40.5577		0	0	0	0	0	0	0	0	0	0	0	0	0	0
452	1	2	9	1d 14:17:23.82000	0d 00:35:45.48000	0.00053943	0.00198837	0.00090517	3.7038	C	1	29/08/2020 01:45	40.6209		0	0	0	0	0	0	0	0	0	0	0	0	0	0
453	1	2	9	1d 14:22:23.82000	0d 00:40:45.48000	0.00061486	0.0022679	0.00090517	3.7078	C	1	29/08/2020 01:50	40.5261		0	0	0	0	0	0	0	0	0	0	0	0	0	0
454	1	2	9	1d 14:27:23.82000	0d 00:45:45.48000	0.00069029	0.00254773	0.00090509	3.7119	C	1	29/08/2020 01:55	40.5419		0	0	0	0	0	0	0	0	0	0	0	0	0	0
455	1	2	9	1d 14:32:23.82000	0d 00:50:45.48000	0.00076571	0.00282785	0.00090517	3.7159	C	1	29/08/2020 02:00	40.5103		0	0	0	0	0	0	0	0	0	0	0	0	0	0
456	1	2	9	1d 14:37:23.82000	0d 00:55:45.48000	0.00084114	0.00310831	0.00090532	3.7201	C	1	29/08/2020 02:05	40.5103		0	0	0	0	0	0	0	0	0	0	0	0	0	0
457	1	2	9	1d 14:42:23.82000	0d 01:00:45.48000	0.00091657	0.00338912	0.00090532	3.7253	C	1	29/08/2020 02:10	40.6367		0	0	0	0	0	0	0	0	0	0	0	0	0	0
458	1	2	9	1d 14:47:23.82000	0d 01:05:45.48000	0.000992	0.0036703	0.00090509	3.7304	C	1	29/08/2020 02:15	40.4945		0	0	0	0	0	0	0	0	0	0	0	0	0	0
459	1	2	9	1d 14:52:23.82000	0d 01:10:45.48000	0.00106743	0.00395186	0.00090501	3.7354	C	1	29/08/2020 02:20	40.5261		0	0	0	0	0	0	0	0	0	0	0	0	0	0
460	1	2	9	1d 14:57:23.82000	0d 01:15:45.48000	0.00114285	0.00423381	0.00090486	3.7406	C	1	29/08/2020 02:25	40.5103		0	0	0	0	0	0	0	0	0	0	0	0	0	0
461	1	2	9	1d 15:02:23.82000	0d 01:20:45.48000	0.00121828	0.00451615	0.00090486	3.7456	C	1	29/08/2020 02:30	40.5103		0	0	0	0	0	0	0	0	0	0	0	0	0	0
462	1	2	9	1d 15:07:23.82000	0d 01:25:45.48000	0.00129371	0.00479888	0.00090524	3.7508	C	1	29/08/2020 02:35	40.6051		0	0	0	0	0	0	0	0	0	0	0	0	0	0
463	1	2	9	1d 15:12:23.82000	0d 01:30:45.48000	0.00136914	0.005082	0.00090509	3.756	C	1	29/08/2020 02:40	40.5261		0	0	0	0	0	0	0	0	0	0	0	0	0	0
464	1	2	9	1d 15:17:23.82000	0d 01:35:45.48000	0.00144457	0.0053655	0.00090532	3.761	C	1	29/08/2020 02:45	40.5577		0	0	0	0	0	0	0	0	0	0	0	0	0	0
465	1	2	9	1d 15:22:23.82000	0d 01:40:45.48000	0.00151999	0.00564939	0.00090509	3.7664	C	1	29/08/2020 02:50	40.5419		0	0	0	0	0	0	0	0	0	0	0	0	0	0
466	1	2	9	1d 15:27:23.82000	0d 01:45:45.48000	0.00159542	0.00593365	0.00090501	3.7714	C	1	29/08/2020 02:55	40.5735		0	0	0	0	0	0	0	0	0	0	0	0	0	0
467	1	2	9	1d 15:32:23.82000	0d 01:50:45.48000	0.00167085	0.00621831	0.00090517	3.7766	C	1	29/08/2020 03:00	40.5577		0	0	0	0	0	0	0	0	0	0	0	0	0	0
468	1	2	9	1d 15:37:23.82000	0d 01:55:45.48000	0.00174628	0.00650338	0.00090509	3.7821	C	1	29/08/2020 03:05	40.5735		0	0	0	0	0	0	0	0	0	0	0	0	0	0
469	1	2	9	1d 15:42:23.82000	0d 02:00:45.48000	0.0018217	0.00678887	0.00090517	3.7879	C	1	29/08/2020 03:10	40.5735		0	0	0	0	0	0	0	0	0	0	0	0	0	0
470	1	2	9	1d 15:47:23.82000	0d 02:05:45.48000	0.00189713	0.0070748	0.00090517	3.794	C	1	29/08/2020 03:15	40.5735		0	0	0	0	0	0	0	0	0	0	0	0	0	0
471	1	2	9	1d 15:52:23.82000	0d 02:10:45.48000	0.00197256	0.00736121	0.00090509	3.8003	C	1	29/08/2020 03:20	40.5893		0	0	0	0	0	0	0	0	0	0	0	0	0	0
472	1	2	9	1d 15:57:23.82000	0d 02:15:45.48000	0.00204799	0.00764813	0.00090494	3.8074	C	1	29/08/2020 03:25	40.5893		0	0	0	0	0	0	0	0	0	0	0	0	0	0
473	1	2	9	1d 16:02:23.82000	0d 02:20:45.48000	0.00212342	0.0079356	0.00090501	3.8152	C	1	29/08/2020 03:30	40.6525		0	0	0	0	0	0	0	0	0	0	0	0	0	0
474	1	2	9	1d 16:07:23.82000	0d 02:25:45.48000	0.00219884	0.00822369	0.00090486	3.8238	C	1	29/08/2020 03:35	40.5577		0	0	0	0	0	0	0	0	0	0	0	0	0	0
475	1	2	9	1d 16:12:23.82000	0d 02:30:45.48000	0.00227427	0.00851246	0.00090539	3.8332	C	1	29/08/2020 03:40	40.5735		0	0	0	0	0	0	0	0	0	0	0	0	0	0
476	1	2	9	1d 16:17:15.58000	0d 02:35:37.24000	0.00234763	0.00879401	0.00090509	3.8434	C	5	29/08/2020 03:45	40.5735		0	0	0	0	0	0	0	0	0	0	0	0	0	0
477	1	2	9	1d 16:21:47.34000	0d 02:40:09.00000	0.00241596	0.00905696	0.00090509	3.8535	C	5	29/08/2020 03:49	40.5261		0	0	0	0	0	0	0	0	0	0	0	0	0	0
478	1	2	9	1d 16:25:52.21000	0d 02:44:13.87000	0.00247752	0.00929451	0.00090486	3.8636	C	5	29/08/2020 03:53	40.5893		0	0	0	0	0	0	0	0	0	0	0	0	0	0
479	1	2	9	1d 16:29:43.13000	0d 02:48:04.79000	0.00253558	0.00951911	0.00090532	3.8738	C	5	29/08/2020 03:57	40.5735		0	0	0	0	0	0	0	0	0	0	0	0	0	0
480	1	2	9	1d 16:33:26.30000	0d 02:51:47.96000	0.00259169	0.00973674	0.00090501	3.8839	C	5	29/08/2020 04:01	40.5103		0	0	0	0	0	0	0	0	0	0	0	0	0	0
481	1	2	9	1d 16:36:58.35000	0d 02:55:20.01000	0.00264501	0.00994408	0.00090524	3.8939	C	5	29/08/2020 04:04	40.5103		0	0	0	0	0	0	0	0	0	0	0	0	0	0
482	1	2	9	1d 16:40:19.08000	0d 02:58:40.74000	0.00269548	0.0101409	0.00090539	3.904	C	5	29/08/2020 04:08	40.5103		0	0	0	0	0	0	0	0	0	0	0	0	0	0
483	1	2	9	1d 16:43:33.71000	0d 03:01:55.37000	0.00274441	0.0103321	0.00090517	3.9141	C	5	29/08/2020 04:11	40.6051		0	0	0	0	0	0	0	0	0	0	0	0	0	0
484	1	2	9	1d 16:46:43.14000	0d 03:05:04.80000	0.00279204	0.0105188	0.00090524	3.9242	C	5	29/08/2020 04:14	40.5419		0	0	0	0	0	0	0	0	0	0	0	0	0	0
485	1	2	9	1d 16:49:48.64000	0d 03:08:10.30000	0.00283868	0.010702	0.00090517	3.9342	C	5	29/08/2020 04:17	40.5893		0	0	0	0	0	0	0	0	0	0	0	0	0	0
486	1	2	9	1d 16:52:53.27000	0d 03:11:14.93000	0.0028851	0.0108849	0.00090517	3.9443	C	5	29/08/2020 04:20	40.6209		0	0	0	0	0	0	0	0	0	0	0	0	0	0
487	1	2	9	1d 16:55:51.97000	0d 03:14:13.63000	0.00293003	0.0110624	0.00090501	3.9544	C	5	29/08/2020 04:23	40.5893		0	0	0	0	0	0	0	0	0	0	0	0	0	0
488	1	2	9	1d 16:58:49.84000	0d 03:17:11.50000	0.00297475	0.0112394	0.00090494	3.9644	C	5	29/08/2020 04:26	40.5103		0	0	0	0	0	0	0	0	0	0	0	0	0	0
489	1	2	9	1d 17:01:43.00000	0d 03:20:04.66000	0.00301829	0.0114122	0.00090532	3.9747	C	5	29/08/2020 04:29	40.5893		0	0	0	0	0	0	0	0	0	0	0	0	0	0
490	1	2	9	1d 17:04:39.05000	0d 03:23:00.71000	0.00306255	0.0115884	0.00090517	3.9847	C	5	29/08/2020 04:32	40.5735		0	0	0	0	0	0	0	0	0	0	0	0	0	0
491	1	2	9	1d 17:07:31.94000	0d 03:25:53.60000	0.00310602	0.0117618	0.00090539	3.995	C	5	29/08/2020 04:35	40.5261		0	0	0	0	0	0	0	0	0	0	0	0	0	0
492	1	2	9	1d 17:10:25.40000	0d 03:28:47.06000	0.00314963	0.0119363	0.00090532	4.005	C	5	29/08/2020 04:38	40.4787		0	0	0	0	0	0	0	0	0	0	0	0	0	0
493	1	2	9	1d 17:13:16.53000	0d 03:31:38.19000	0.00319266	0.0121088	0.00090524	4.0151	C	5	29/08/2020 04:41	40.5735		0	0	0	0	0	0	0	0	0	0	0	0	0	0
494	1	2	9	1d 17:16:05.12000	0d 03:34:26.78000	0.00323505	0.0122792	0.00090524	4.0252	C	5	29/08/2020 04:43	40.5261		0	0	0	0	0	0	0	0	0	0	0	0	0	0
495	1	2	9	1d 17:18:49.01000	0d 03:37:10.67000	0.00327625	0.0124453	0.00090517	4.0352	C	5	29/08/2020 04:46	40.4787		0	0	0	0	0	0	0	0	0	0	0	0	0	0
496	1	2	9	1d 17:21:34.88000	0d 03:39:56.54000	0.00331796	0.0126138	0.00090524	4.0453	C	5	29/08/2020 04:49	40.6209		0	0	0	0	0	0	0	0	0	0	0	0	0	0
497	1	2	9	1d 17:24:16.95000	0d 03:42:38.61000	0.00335871	0.0127788	0.00090509	4.0554	C	5	29/08/2020 04:52	40.5577		0	0	0	0	0	0	0	0	0	0	0	0	0	0
498	1	2	9	1d 17:26:58.38000	0d 03:45:20.04000	0.00339929	0.0129436	0.00090509	4.0655	C	5	29/08/2020 04:54	40.5577		0	0	0	0	0	0	0	0	0	0	0	0	0	0
499	1	2	9	1d 17:29:38.09000	0d 03:47:59.75000	0.00343945	0.0131071	0.00090524	4.0755	C	5	29/08/2020 04:57	40.6367		0	0	0	0	0	0	0	0	0	0	0	0	0	0
500	1	2	9	1d 17:32:14.53000	0d 03:50:36.19000	0.00347878	0.0132676	0.00090517	4.0856	C	5	29/08/2020 05:00	40.5419		0	0	0	0	0	0	0	0	0	0	0	0	0	0
501	1	2	9	1d 17:34:47.70000	0d 03:53:09.36000	0.00351729	0.0134251	0.00090501	4.0957	C	5	29/08/2020 05:02	40.6051		0	0	0	0	0	0	0	0	0	0	0	0	0	0
502	1	2	9	1d 17:37:20.82000	0d 03:55:42.48000	0.00355579	0.013583	0.00090524	4.1057	C	5	29/08/2020 05:05	40.6525		0	0	0	0	0	0	0	0	0	0	0	0	0	0
503	1	2	9	1d 17:39:53.01000	0d 03:58:14.67000	0.00359406	0.0137403	0.00090501	4.1158	C	5	29/08/2020 05:07	40.6209		0	0	0	0	0	0	0	0	0	0	0	0	0	0
504	1	2	9	1d 17:42:22.08000	0d 04:00:43.74000	0.00363154	0.0138947	0.00090486	4.1259	C	5	29/08/2020 05:10	40.5261		0	0	0	0	0	0	0	0	0	0	0	0	0	0
505	1	2	9	1d 17:44:48.31000	0d 04:03:09.97000	0.0036683	0.0140466	0.00090501	4.136	C	5	29/08/2020 05:12	40.5893		0	0	0	0	0	0	0	0	0	0	0	0	0	0
506	1	2	9	1d 17:47:12.52000	0d 04:05:34.18000	0.00370456	0.0141967	0.00090509	4.1462	C	5	29/08/2020 05:15	40.6051		0	0	0	0	0	0	0	0	0	0	0	0	0	0
507	1	2	9	1d 17:49:38.00000	0d 04:07:59.66000	0.00374114	0.0143486	0.00090494	4.1563	C	5	29/08/2020 05:17	40.5735		0	0	0	0	0	0	0	0	0	0	0	0	0	0
508	1	2	9	1d 17:52:03.15000	0d 04:10:24.81000	0.00377763	0.0145004	0.00090532	4.1666	C	5	29/08/2020 05:19	40.6209		0	0	0	0	0	0	0	0	0	0	0	0	0	0
509	1	2	9	1d 17:54:27.03000	0d 04:12:48.69000	0.00381381	0.0146513	0.00090517	4.1767	C	5	29/08/2020 05:22	40.6525		0	0	0	0	0	0	0	0	0	0	0	0	0	0
510	1	2	9	1d 17:56:49.95000	0d 04:15:11.61000	0.00384974	0.0148016	0.00090524	4.1868	C	5	29/08/2020 05:24	40.6209		0	0	0	0	0	0	0	0	0	0	0	0	0	0
511	1	2	9	1d 17:59:06.59000	0d 04:17:28.25000	0.0038841	0.0149456	0.00090509	4.1968	C	5	29/08/2020 05:26	40.5419		0	0	0	0	0	0	0	0	0	0	0	0	0	0
512	1	2	9	1d 17:59:47.69000	0d 04:18:09.35000	0.00389443	0.014989	0.00090494	4.2	C	133	29/08/2020 05:27	40.5893		0	0	0	0	0	0	0	0	0	0	0	0	0	0
513	1	2	10	1d 17:59:47.72000	0d 00:00:00.03000	0.00389444	0.014989	0.00094629	4.1999	C	0	29/08/2020 05:27	40.5893		0	0	0	0	0	0	0	0	0	0	0	0	0	0
514	1	2	10	1d 18:00:03.83000	0d 00:00:16.14000	0.00389845	0.0150059	0.00084627	4.2	C	4	29/08/2020 05:27	40.6051		0	0	0	0	0	0	0	0	0	0	0	0	0	0
515	1	2	10	1d 18:00:24.71000	0d 00:00:37.02000	0.00390305	0.0150252	0.00074624	4.2002	C	4	29/08/2020 05:28	40.6209		0	0	0	0	0	0	0	0	0	0	0	0	0	0
516	1	2	10	1d 18:00:50.79000	0d 00:01:03.10000	0.00390808	0.0150463	0.00064622	4.2002	C	4	29/08/2020 05:28	40.5261		0	0	0	0	0	0	0	0	0	0	0	0	0	0
517	1	2	10	1d 18:01:21.38000	0d 00:01:33.69000	0.00391314	0.0150676	0.0005462	4.2	C	4	29/08/2020 05:29	40.5735		0	0	0	0	0	0	0	0	0	0	0	0	0	0
518	1	2	10	1d 18:02:01.28000	0d 00:02:13.59000	0.00391863	0.0150906	0.00044617	4.2	C	4	29/08/2020 05:29	40.6209		0	0	0	0	0	0	0	0	0	0	0	0	0	0
519	1	2	10	1d 18:02:52.89000	0d 00:03:05.20000	0.00392428	0.0151143	0.00034615	4.2	C	4	29/08/2020 05:30	40.6525		0	0	0	0	0	0	0	0	0	0	0	0	0	0
520	1	2	10	1d 18:04:08.57000	0d 00:04:20.88000	0.00393045	0.0151403	0.00024613	4.2002	C	4	29/08/2020 05:31	40.5419		0	0	0	0	0	0	0	0	0	0	0	0	0	0
521	1	2	10	1d 18:06:16.66000	0d 00:06:28.97000	0.00393726	0.0151689	0.00014603	4.2	C	4	29/08/2020 05:34	40.5577		0	0	0	0	0	0	0	0	0	0	0	0	0	0
522	1	2	10	1d 18:08:32.31000	0d 00:08:44.62000	0.00394156	0.0151869	0.00009049	4.2	C	132	29/08/2020 05:36	40.6209		0	0	0	0	0	0	0	0	0	0	0	0	0	0
523	1	2	11	1d 18:08:32.32000	0d 00:00:00.01000	0	0	0	4.1987	R	0	29/08/2020 05:36	40.6209		0	0	0	0	0	0	0	0	0	0	0	0	0	0
524	1	2	11	1d 18:08:34.32000	0d 00:00:02.01000	0	0	0	4.1988	R	1	29/08/2020 05:36	40.6209		0	0	0	0	0	0	0	0	0	0	0	0	0	0
525	1	2	11	1d 18:08:36.32000	0d 00:00:04.01000	0	0	0	4.1988	R	1	29/08/2020 05:36	40.6051		0	0	0	0	0	0	0	0	0	0	0	0	0	0
526	1	2	11	1d 18:08:38.32000	0d 00:00:06.01000	0	0	0	4.1988	R	1	29/08/2020 05:36	40.6051		0	0	0	0	0	0	0	0	0	0	0	0	0	0
527	1	2	11	1d 18:08:40.32000	0d 00:00:08.01000	0	0	0	4.1987	R	1	29/08/2020 05:36	40.6051		0	0	0	0	0	0	0	0	0	0	0	0	0	0
528	1	2	11	1d 18:08:42.31000	0d 00:00:10.00000	0	0	0	4.1987	R	129	29/08/2020 05:36	40.6209		0	0	0	0	0	0	0	0	0	0	0	0	0	0
529	1	2	12	1d 18:08:42.35000	0d 00:00:00.04000	0.00000001	0.00000004	0.00090623	4.1897	D	0	29/08/2020 05:36	40.6209		0	0	0	0	0	0	0	0	0	0	0	0	0	0
530	1	2	12	1d 18:09:34.61000	0d 00:00:52.30000	0.00001315	0.000055	0.00090517	4.1794	D	5	29/08/2020 05:37	40.5577		0	0	0	0	0	0	0	0	0	0	0	0	0	0
531	1	2	12	1d 18:11:31.03000	0d 00:02:48.72000	0.00004242	0.00017719	0.00090494	4.1694	D	5	29/08/2020 05:39	40.6683		0	0	0	0	0	0	0	0	0	0	0	0	0	0
532	1	2	12	1d 18:13:34.70000	0d 00:04:52.39000	0.00007351	0.00030668	0.00090539	4.1593	D	5	29/08/2020 05:41	40.6209		0	0	0	0	0	0	0	0	0	0	0	0	0	0
533	1	2	12	1d 18:15:45.87000	0d 00:07:03.56000	0.00010649	0.00044369	0.00090509	4.1491	D	5	29/08/2020 05:43	40.6051		0	0	0	0	0	0	0	0	0	0	0	0	0	0
534	1	2	12	1d 18:17:58.70000	0d 00:09:16.39000	0.00013989	0.0005821	0.00090517	4.139	D	5	29/08/2020 05:45	40.5419		0	0	0	0	0	0	0	0	0	0	0	0	0	0
535	1	2	12	1d 18:20:11.79000	0d 00:11:29.48000	0.00017335	0.00072043	0.00090509	4.1289	D	5	29/08/2020 05:48	40.6525		0	0	0	0	0	0	0	0	0	0	0	0	0	0
536	1	2	12	1d 18:22:26.37000	0d 00:13:44.06000	0.00020719	0.00085998	0.00090539	4.1189	D	5	29/08/2020 05:50	40.6051		0	0	0	0	0	0	0	0	0	0	0	0	0	0
537	1	2	12	1d 18:24:43.09000	0d 00:16:00.78000	0.00024157	0.0010014	0.00090524	4.1088	D	5	29/08/2020 05:52	40.5577		0	0	0	0	0	0	0	0	0	0	0	0	0	0
538	1	2	12	1d 18:27:03.70000	0d 00:18:21.39000	0.00027692	0.00114649	0.00090524	4.0987	D	5	29/08/2020 05:54	40.6209		0	0	0	0	0	0	0	0	0	0	0	0	0	0
539	1	2	12	1d 18:29:27.24000	0d 00:20:44.93000	0.00031301	0.00129423	0.00090517	4.0887	D	5	29/08/2020 05:57	40.5577		0	0	0	0	0	0	0	0	0	0	0	0	0	0
540	1	2	12	1d 18:31:50.67000	0d 00:23:08.36000	0.00034907	0.0014415	0.00090494	4.0786	D	5	29/08/2020 05:59	40.6367		0	0	0	0	0	0	0	0	0	0	0	0	0	0
541	1	2	12	1d 18:34:16.01000	0d 00:25:33.70000	0.00038561	0.00159036	0.00090517	4.0685	D	5	29/08/2020 06:02	40.5735		0	0	0	0	0	0	0	0	0	0	0	0	0	0
542	1	2	12	1d 18:36:44.47000	0d 00:28:02.16000	0.00042294	0.00174204	0.00090501	4.0584	D	5	29/08/2020 06:04	40.6209		0	0	0	0	0	0	0	0	0	0	0	0	0	0
543	1	2	12	1d 18:39:13.47000	0d 00:30:31.16000	0.0004604	0.0018939	0.00090517	4.0484	D	5	29/08/2020 06:07	40.6209		0	0	0	0	0	0	0	0	0	0	0	0	0	0
544	1	2	12	1d 18:41:49.22000	0d 00:33:06.91000	0.00049956	0.00205224	0.00090517	4.0383	D	5	29/08/2020 06:09	40.5735		0	0	0	0	0	0	0	0	0	0	0	0	0	0
545	1	2	12	1d 18:44:24.11000	0d 00:35:41.80000	0.0005385	0.00220931	0.00090517	4.0282	D	5	29/08/2020 06:12	40.6051		0	0	0	0	0	0	0	0	0	0	0	0	0	0
546	1	2	12	1d 18:47:01.10000	0d 00:38:18.79000	0.00057798	0.00236812	0.00090524	4.0182	D	5	29/08/2020 06:14	40.5893		0	0	0	0	0	0	0	0	0	0	0	0	0	0
547	1	2	12	1d 18:49:40.78000	0d 00:40:58.47000	0.00061812	0.00252925	0.00090509	4.0081	D	5	29/08/2020 06:17	40.5103		0	0	0	0	0	0	0	0	0	0	0	0	0	0
548	1	2	12	1d 18:52:20.06000	0d 00:43:37.75000	0.00065817	0.00268956	0.00090524	3.998	D	5	29/08/2020 06:20	40.5735		0	0	0	0	0	0	0	0	0	0	0	0	0	0
549	1	2	12	1d 18:55:05.23000	0d 00:46:22.92000	0.0006997	0.00285539	0.00090524	3.9879	D	5	29/08/2020 06:22	40.5577		0	0	0	0	0	0	0	0	0	0	0	0	0	0
550	1	2	12	1d 18:57:49.33000	0d 00:49:07.02000	0.00074096	0.00301972	0.00090517	3.9779	D	5	29/08/2020 06:25	40.5893		0	0	0	0	0	0	0	0	0	0	0	0	0	0
551	1	2	12	1d 19:00:34.54000	0d 00:51:52.23000	0.0007825	0.00318475	0.00090532	3.9678	D	5	29/08/2020 06:28	40.5735		0	0	0	0	0	0	0	0	0	0	0	0	0	0
552	1	2	12	1d 19:03:20.92000	0d 00:54:38.61000	0.00082433	0.00335053	0.00090517	3.9577	D	5	29/08/2020 06:31	40.5419		0	0	0	0	0	0	0	0	0	0	0	0	0	0
553	1	2	12	1d 19:06:09.28000	0d 00:57:26.97000	0.00086666	0.00351786	0.00090517	3.9477	D	5	29/08/2020 06:33	40.6841		0	0	0	0	0	0	0	0	0	0	0	0	0	0
554	1	2	12	1d 19:08:59.65000	0d 01:00:17.34000	0.00090949	0.00368675	0.00090524	3.9376	D	5	29/08/2020 06:36	40.6051		0	0	0	0	0	0	0	0	0	0	0	0	0	0
555	1	2	12	1d 19:11:51.57000	0d 01:03:09.26000	0.00095272	0.00385674	0.00090517	3.9275	D	5	29/08/2020 06:39	40.5735		0	0	0	0	0	0	0	0	0	0	0	0	0	0
556	1	2	12	1d 19:14:42.82000	0d 01:06:00.51000	0.00099578	0.00402563	0.00090509	3.9174	D	5	29/08/2020 06:42	40.6209		0	0	0	0	0	0	0	0	0	0	0	0	0	0
557	1	2	12	1d 19:17:38.77000	0d 01:08:56.46000	0.00104001	0.00419872	0.00090501	3.9074	D	5	29/08/2020 06:45	40.6367		0	0	0	0	0	0	0	0	0	0	0	0	0	0
558	1	2	12	1d 19:20:36.76000	0d 01:11:54.45000	0.00108477	0.00437336	0.00090524	3.8973	D	5	29/08/2020 06:48	40.6051		0	0	0	0	0	0	0	0	0	0	0	0	0	0
559	1	2	12	1d 19:23:38.09000	0d 01:14:55.78000	0.00113036	0.00455082	0.00090539	3.8872	D	5	29/08/2020 06:51	40.5893		0	0	0	0	0	0	0	0	0	0	0	0	0	0
560	1	2	12	1d 19:26:43.26000	0d 01:18:00.95000	0.00117691	0.00473157	0.00090501	3.8772	D	5	29/08/2020 06:54	40.5735		0	0	0	0	0	0	0	0	0	0	0	0	0	0
561	1	2	12	1d 19:29:52.96000	0d 01:21:10.65000	0.00122461	0.00491626	0.00090517	3.8671	D	5	29/08/2020 06:57	40.6841		0	0	0	0	0	0	0	0	0	0	0	0	0	0
562	1	2	12	1d 19:33:08.07000	0d 01:24:25.76000	0.00127367	0.00510572	0.00090532	3.857	D	5	29/08/2020 07:00	40.6367		0	0	0	0	0	0	0	0	0	0	0	0	0	0
563	1	2	12	1d 19:36:30.11000	0d 01:27:47.80000	0.00132446	0.00530141	0.00090517	3.847	D	5	29/08/2020 07:04	40.6367		0	0	0	0	0	0	0	0	0	0	0	0	0	0
564	1	2	12	1d 19:40:00.47000	0d 01:31:18.16000	0.00137735	0.00550461	0.00090517	3.8369	D	5	29/08/2020 07:07	40.6209		0	0	0	0	0	0	0	0	0	0	0	0	0	0
565	1	2	12	1d 19:43:45.11000	0d 01:35:02.80000	0.00143383	0.00572105	0.00090509	3.8268	D	5	29/08/2020 07:11	40.5735		0	0	0	0	0	0	0	0	0	0	0	0	0	0
566	1	2	12	1d 19:47:38.23000	0d 01:38:55.92000	0.00149245	0.00594506	0.00090494	3.8167	D	5	29/08/2020 07:15	40.6999		0	0	0	0	0	0	0	0	0	0	0	0	0	0
567	1	2	12	1d 19:51:49.24000	0d 01:43:06.93000	0.00155556	0.00618563	0.00090524	3.8067	D	5	29/08/2020 07:19	40.5735		0	0	0	0	0	0	0	0	0	0	0	0	0	0
568	1	2	12	1d 19:56:22.16000	0d 01:47:39.85000	0.00162418	0.0064465	0.00090501	3.7966	D	5	29/08/2020 07:24	40.6999		0	0	0	0	0	0	0	0	0	0	0	0	0	0
569	1	2	12	1d 20:01:18.01000	0d 01:52:35.70000	0.00169856	0.00672854	0.00090509	3.7865	D	5	29/08/2020 07:29	40.6367		0	0	0	0	0	0	0	0	0	0	0	0	0	0
570	1	2	12	1d 20:06:18.01000	0d 01:57:35.70000	0.00177399	0.00701381	0.00090517	3.7774	D	1	29/08/2020 07:34	40.6367		0	0	0	0	0	0	0	0	0	0	0	0	0	0
571	1	2	12	1d 20:11:18.01000	0d 02:02:35.70000	0.00184942	0.00729841	0.00090501	3.769	D	1	29/08/2020 07:39	40.6051		0	0	0	0	0	0	0	0	0	0	0	0	0	0
572	1	2	12	1d 20:16:18.01000	0d 02:07:35.70000	0.00192484	0.0075824	0.00090524	3.761	D	1	29/08/2020 07:44	40.6367		0	0	0	0	0	0	0	0	0	0	0	0	0	0
573	1	2	12	1d 20:21:18.01000	0d 02:12:35.70000	0.00200027	0.00786582	0.00090532	3.7539	D	1	29/08/2020 07:49	40.6525		0	0	0	0	0	0	0	0	0	0	0	0	0	0
574	1	2	12	1d 20:26:18.01000	0d 02:17:35.70000	0.0020757	0.00814871	0.00090509	3.7469	D	1	29/08/2020 07:54	40.6051		0	0	0	0	0	0	0	0	0	0	0	0	0	0
575	1	2	12	1d 20:31:18.01000	0d 02:22:35.70000	0.00215113	0.00843109	0.00090532	3.7406	D	1	29/08/2020 07:59	40.5893		0	0	0	0	0	0	0	0	0	0	0	0	0	0
576	1	2	12	1d 20:36:18.01000	0d 02:27:35.70000	0.00222656	0.00871299	0.00090501	3.7342	D	1	29/08/2020 08:04	40.5577		0	0	0	0	0	0	0	0	0	0	0	0	0	0
577	1	2	12	1d 20:41:18.01000	0d 02:32:35.70000	0.00230198	0.00899442	0.00090532	3.7282	D	1	29/08/2020 08:09	40.6525		0	0	0	0	0	0	0	0	0	0	0	0	0	0
578	1	2	12	1d 20:46:18.01000	0d 02:37:35.70000	0.00237741	0.00927538	0.00090532	3.722	D	1	29/08/2020 08:14	40.6209		0	0	0	0	0	0	0	0	0	0	0	0	0	0
579	1	2	12	1d 20:51:18.01000	0d 02:42:35.70000	0.00245284	0.00955589	0.00090509	3.7159	D	1	29/08/2020 08:19	40.6367		0	0	0	0	0	0	0	0	0	0	0	0	0	0
580	1	2	12	1d 20:56:18.01000	0d 02:47:35.70000	0.00252827	0.00983594	0.00090509	3.7096	D	1	29/08/2020 08:24	40.6051		0	0	0	0	0	0	0	0	0	0	0	0	0	0
581	1	2	12	1d 21:01:18.01000	0d 02:52:35.70000	0.0026037	0.0101155	0.00090509	3.7031	D	1	29/08/2020 08:29	40.5893		0	0	0	0	0	0	0	0	0	0	0	0	0	0
582	1	2	12	1d 21:06:18.01000	0d 02:57:35.70000	0.00267912	0.0103946	0.00090509	3.6967	D	1	29/08/2020 08:34	40.6999		0	0	0	0	0	0	0	0	0	0	0	0	0	0
583	1	2	12	1d 21:11:18.01000	0d 03:02:35.70000	0.00275455	0.0106732	0.00090509	3.6899	D	1	29/08/2020 08:39	40.5577		0	0	0	0	0	0	0	0	0	0	0	0	0	0
584	1	2	12	1d 21:16:18.01000	0d 03:07:35.70000	0.00282998	0.0109513	0.00090517	3.6828	D	1	29/08/2020 08:44	40.5893		0	0	0	0	0	0	0	0	0	0	0	0	0	0
585	1	2	12	1d 21:21:18.01000	0d 03:12:35.70000	0.00290541	0.0112288	0.00090509	3.6754	D	1	29/08/2020 08:49	40.5577		0	0	0	0	0	0	0	0	0	0	0	0	0	0
586	1	2	12	1d 21:26:18.01000	0d 03:17:35.70000	0.00298084	0.0115057	0.00090509	3.6674	D	1	29/08/2020 08:54	40.5261		0	0	0	0	0	0	0	0	0	0	0	0	0	0
587	1	2	12	1d 21:31:18.01000	0d 03:22:35.70000	0.00305626	0.011782	0.00090517	3.6588	D	1	29/08/2020 08:59	40.6683		0	0	0	0	0	0	0	0	0	0	0	0	0	0
588	1	2	12	1d 21:36:18.01000	0d 03:27:35.70000	0.00313169	0.0120577	0.00090509	3.6498	D	1	29/08/2020 09:04	40.5419		0	0	0	0	0	0	0	0	0	0	0	0	0	0
589	1	2	12	1d 21:41:10.48000	0d 03:32:28.17000	0.00320523	0.0123257	0.00090509	3.6397	D	5	29/08/2020 09:08	40.6051		0	0	0	0	0	0	0	0	0	0	0	0	0	0
590	1	2	12	1d 21:45:51.18000	0d 03:37:08.87000	0.0032758	0.0125822	0.00090509	3.6297	D	5	29/08/2020 09:13	40.6367		0	0	0	0	0	0	0	0	0	0	0	0	0	0
591	1	2	12	1d 21:49:51.78000	0d 03:41:09.47000	0.00333629	0.0128015	0.00090501	3.6194	D	5	29/08/2020 09:17	40.5577		0	0	0	0	0	0	0	0	0	0	0	0	0	0
592	1	2	12	1d 21:53:27.24000	0d 03:44:44.93000	0.00339047	0.0129973	0.00090532	3.6094	D	5	29/08/2020 09:21	40.5893		0	0	0	0	0	0	0	0	0	0	0	0	0	0
593	1	2	12	1d 21:56:34.02000	0d 03:47:51.71000	0.00343743	0.0131666	0.00090524	3.5993	D	5	29/08/2020 09:24	40.6367		0	0	0	0	0	0	0	0	0	0	0	0	0	0
594	1	2	12	1d 21:59:10.14000	0d 03:50:27.83000	0.00347668	0.0133077	0.00090524	3.5891	D	5	29/08/2020 09:26	40.6209		0	0	0	0	0	0	0	0	0	0	0	0	0	0
595	1	2	12	1d 22:01:24.00000	0d 03:52:41.69000	0.00351034	0.0134283	0.00090501	3.5789	D	5	29/08/2020 09:29	40.5577		0	0	0	0	0	0	0	0	0	0	0	0	0	0
596	1	2	12	1d 22:03:18.13000	0d 03:54:35.82000	0.00353903	0.0135309	0.00090517	3.5688	D	5	29/08/2020 09:31	40.5103		0	0	0	0	0	0	0	0	0	0	0	0	0	0
597	1	2	12	1d 22:04:52.47000	0d 03:56:10.16000	0.00356275	0.0136154	0.00090517	3.5587	D	5	29/08/2020 09:32	40.5893		0	0	0	0	0	0	0	0	0	0	0	0	0	0
598	1	2	12	1d 22:06:10.31000	0d 03:57:28.00000	0.00358232	0.013685	0.00090509	3.5486	D	5	29/08/2020 09:33	40.6209		0	0	0	0	0	0	0	0	0	0	0	0	0	0
599	1	2	12	1d 22:07:12.86000	0d 03:58:30.55000	0.00359805	0.0137407	0.00090517	3.5386	D	5	29/08/2020 09:35	40.5577		0	0	0	0	0	0	0	0	0	0	0	0	0	0
600	1	2	12	1d 22:08:08.00000	0d 03:59:25.69000	0.00361191	0.0137897	0.00090501	3.5285	D	5	29/08/2020 09:35	40.6051		0	0	0	0	0	0	0	0	0	0	0	0	0	0
601	1	2	12	1d 22:08:54.62000	0d 04:00:12.31000	0.00362363	0.013831	0.00090547	3.5184	D	5	29/08/2020 09:36	40.6367		0	0	0	0	0	0	0	0	0	0	0	0	0	0
602	1	2	12	1d 22:09:33.48000	0d 04:00:51.17000	0.00363341	0.0138653	0.00090501	3.5084	D	5	29/08/2020 09:37	40.6525		0	0	0	0	0	0	0	0	0	0	0	0	0	0
603	1	2	12	1d 22:10:07.07000	0d 04:01:24.76000	0.00364185	0.0138949	0.00090501	3.4981	D	5	29/08/2020 09:37	40.5261		0	0	0	0	0	0	0	0	0	0	0	0	0	0
604	1	2	12	1d 22:10:36.16000	0d 04:01:53.85000	0.00364916	0.0139205	0.00090509	3.4881	D	5	29/08/2020 09:38	40.5735		0	0	0	0	0	0	0	0	0	0	0	0	0	0
605	1	2	12	1d 22:11:01.51000	0d 04:02:19.20000	0.00365554	0.0139427	0.00090517	3.478	D	5	29/08/2020 09:38	40.5893		0	0	0	0	0	0	0	0	0	0	0	0	0	0
606	1	2	12	1d 22:11:23.69000	0d 04:02:41.38000	0.00366111	0.0139621	0.00090524	3.4676	D	5	29/08/2020 09:39	40.5577		0	0	0	0	0	0	0	0	0	0	0	0	0	0
607	1	2	12	1d 22:11:44.03000	0d 04:03:01.72000	0.00366623	0.0139798	0.00090524	3.4575	D	5	29/08/2020 09:39	40.5103		0	0	0	0	0	0	0	0	0	0	0	0	0	0
608	1	2	12	1d 22:12:01.49000	0d 04:03:19.18000	0.00367062	0.0139949	0.00090524	3.4473	D	5	29/08/2020 09:39	40.5419		0	0	0	0	0	0	0	0	0	0	0	0	0	0
609	1	2	12	1d 22:12:17.92000	0d 04:03:35.61000	0.00367475	0.0140091	0.00090524	3.4371	D	5	29/08/2020 09:40	40.5735		0	0	0	0	0	0	0	0	0	0	0	0	0	0
610	1	2	12	1d 22:12:33.27000	0d 04:03:50.96000	0.00367861	0.0140224	0.00090509	3.427	D	5	29/08/2020 09:40	40.5735		0	0	0	0	0	0	0	0	0	0	0	0	0	0
611	1	2	12	1d 22:12:47.23000	0d 04:04:04.92000	0.00368212	0.0140344	0.00090501	3.417	D	5	29/08/2020 09:40	40.5893		0	0	0	0	0	0	0	0	0	0	0	0	0	0
612	1	2	12	1d 22:13:00.10000	0d 04:04:17.79000	0.00368535	0.0140454	0.00090509	3.4067	D	5	29/08/2020 09:40	40.6051		0	0	0	0	0	0	0	0	0	0	0	0	0	0
613	1	2	12	1d 22:13:11.98000	0d 04:04:29.67000	0.00368834	0.0140556	0.00090524	3.3967	D	5	29/08/2020 09:41	40.5577		0	0	0	0	0	0	0	0	0	0	0	0	0	0
614	1	2	12	1d 22:13:22.48000	0d 04:04:40.17000	0.00369098	0.0140646	0.00090509	3.3863	D	5	29/08/2020 09:41	40.5419		0	0	0	0	0	0	0	0	0	0	0	0	0	0
615	1	2	12	1d 22:13:32.36000	0d 04:04:50.05000	0.00369347	0.014073	0.00090524	3.3759	D	5	29/08/2020 09:41	40.5735		0	0	0	0	0	0	0	0	0	0	0	0	0	0
616	1	2	12	1d 22:13:41.32000	0d 04:04:59.01000	0.00369572	0.0140805	0.00090517	3.3657	D	5	29/08/2020 09:41	40.5735		0	0	0	0	0	0	0	0	0	0	0	0	0	0
617	1	2	12	1d 22:13:49.74000	0d 04:05:07.43000	0.00369784	0.0140877	0.00090517	3.3555	D	5	29/08/2020 09:41	40.5893		0	0	0	0	0	0	0	0	0	0	0	0	0	0
618	1	2	12	1d 22:13:57.73000	0d 04:05:15.42000	0.00369984	0.0140944	0.00090524	3.3451	D	5	29/08/2020 09:41	40.5893		0	0	0	0	0	0	0	0	0	0	0	0	0	0
619	1	2	12	1d 22:14:05.30000	0d 04:05:22.99000	0.00370175	0.0141008	0.00090517	3.335	D	5	29/08/2020 09:41	40.5893		0	0	0	0	0	0	0	0	0	0	0	0	0	0
620	1	2	12	1d 22:14:12.36000	0d 04:05:30.05000	0.00370352	0.0141067	0.00090517	3.3249	D	5	29/08/2020 09:42	40.6051		0	0	0	0	0	0	0	0	0	0	0	0	0	0
621	1	2	12	1d 22:14:19.07000	0d 04:05:36.76000	0.00370521	0.0141123	0.00090509	3.3147	D	5	29/08/2020 09:42	40.5893		0	0	0	0	0	0	0	0	0	0	0	0	0	0
622	1	2	12	1d 22:14:25.63000	0d 04:05:43.32000	0.00370686	0.0141177	0.00090509	3.3045	D	5	29/08/2020 09:42	40.6051		0	0	0	0	0	0	0	0	0	0	0	0	0	0
623	1	2	12	1d 22:14:31.83000	0d 04:05:49.52000	0.00370842	0.0141229	0.00090509	3.2943	D	5	29/08/2020 09:42	40.6051		0	0	0	0	0	0	0	0	0	0	0	0	0	0
624	1	2	12	1d 22:14:37.82000	0d 04:05:55.51000	0.00370992	0.0141278	0.00090509	3.2842	D	5	29/08/2020 09:42	40.6051		0	0	0	0	0	0	0	0	0	0	0	0	0	0
625	1	2	12	1d 22:14:43.48000	0d 04:06:01.17000	0.00371135	0.0141325	0.00090524	3.2741	D	5	29/08/2020 09:42	40.6051		0	0	0	0	0	0	0	0	0	0	0	0	0	0
626	1	2	12	1d 22:14:49.12000	0d 04:06:06.81000	0.00371277	0.0141371	0.00090524	3.2639	D	5	29/08/2020 09:42	40.5735		0	0	0	0	0	0	0	0	0	0	0	0	0	0
627	1	2	12	1d 22:14:54.42000	0d 04:06:12.11000	0.0037141	0.0141415	0.00090539	3.2535	D	5	29/08/2020 09:42	40.5103		0	0	0	0	0	0	0	0	0	0	0	0	0	0
628	1	2	12	1d 22:14:59.65000	0d 04:06:17.34000	0.00371541	0.0141457	0.00090532	3.2433	D	5	29/08/2020 09:42	40.5103		0	0	0	0	0	0	0	0	0	0	0	0	0	0
629	1	2	12	1d 22:15:04.64000	0d 04:06:22.33000	0.00371667	0.0141498	0.00090532	3.2331	D	5	29/08/2020 09:42	40.5261		0	0	0	0	0	0	0	0	0	0	0	0	0	0
630	1	2	12	1d 22:15:09.45000	0d 04:06:27.14000	0.00371788	0.0141537	0.00090517	3.2227	D	5	29/08/2020 09:42	40.5419		0	0	0	0	0	0	0	0	0	0	0	0	0	0
631	1	2	12	1d 22:15:14.15000	0d 04:06:31.84000	0.00371906	0.0141575	0.00090517	3.2123	D	5	29/08/2020 09:43	40.5419		0	0	0	0	0	0	0	0	0	0	0	0	0	0
632	1	2	12	1d 22:15:18.75000	0d 04:06:36.44000	0.00372022	0.0141612	0.00090501	3.2021	D	5	29/08/2020 09:43	40.5577		0	0	0	0	0	0	0	0	0	0	0	0	0	0
633	1	2	12	1d 22:15:23.12000	0d 04:06:40.81000	0.00372131	0.0141647	0.00090509	3.1917	D	5	29/08/2020 09:43	40.5577		0	0	0	0	0	0	0	0	0	0	0	0	0	0
634	1	2	12	1d 22:15:27.43000	0d 04:06:45.12000	0.0037224	0.0141682	0.00090524	3.1815	D	5	29/08/2020 09:43	40.5735		0	0	0	0	0	0	0	0	0	0	0	0	0	0
635	1	2	12	1d 22:15:31.65000	0d 04:06:49.34000	0.00372346	0.0141716	0.00090517	3.1713	D	5	29/08/2020 09:43	40.5577		0	0	0	0	0	0	0	0	0	0	0	0	0	0
636	1	2	12	1d 22:15:35.69000	0d 04:06:53.38000	0.00372447	0.0141748	0.00090509	3.1611	D	5	29/08/2020 09:43	40.5735		0	0	0	0	0	0	0	0	0	0	0	0	0	0
637	1	2	12	1d 22:15:39.61000	0d 04:06:57.30000	0.00372546	0.0141779	0.00090532	3.1508	D	5	29/08/2020 09:43	40.5893		0	0	0	0	0	0	0	0	0	0	0	0	0	0
638	1	2	12	1d 22:15:43.37000	0d 04:07:01.06000	0.00372641	0.0141809	0.00090524	3.1408	D	5	29/08/2020 09:43	40.5893		0	0	0	0	0	0	0	0	0	0	0	0	0	0
639	1	2	12	1d 22:15:47.12000	0d 04:07:04.81000	0.00372735	0.0141838	0.00090532	3.1302	D	5	29/08/2020 09:43	40.5893		0	0	0	0	0	0	0	0	0	0	0	0	0	0
640	1	2	12	1d 22:15:50.79000	0d 04:07:08.48000	0.00372827	0.0141867	0.00090509	3.12	D	5	29/08/2020 09:43	40.5893		0	0	0	0	0	0	0	0	0	0	0	0	0	0
641	1	2	12	1d 22:15:54.29000	0d 04:07:11.98000	0.00372915	0.0141894	0.00090501	3.1099	D	5	29/08/2020 09:43	40.6051		0	0	0	0	0	0	0	0	0	0	0	0	0	0
642	1	2	12	1d 22:15:57.66000	0d 04:07:15.35000	0.00373	0.0141921	0.00090501	3.0996	D	5	29/08/2020 09:43	40.6051		0	0	0	0	0	0	0	0	0	0	0	0	0	0
643	1	2	12	1d 22:16:01.00000	0d 04:07:18.69000	0.00373084	0.0141947	0.00090509	3.0892	D	5	29/08/2020 09:43	40.6051		0	0	0	0	0	0	0	0	0	0	0	0	0	0
644	1	2	12	1d 22:16:04.24000	0d 04:07:21.93000	0.00373165	0.0141972	0.00090509	3.079	D	5	29/08/2020 09:43	40.5893		0	0	0	0	0	0	0	0	0	0	0	0	0	0
645	1	2	12	1d 22:16:07.34000	0d 04:07:25.03000	0.00373243	0.0141996	0.00090501	3.0687	D	5	29/08/2020 09:43	40.5893		0	0	0	0	0	0	0	0	0	0	0	0	0	0
646	1	2	12	1d 22:16:10.31000	0d 04:07:28.00000	0.00373318	0.0142019	0.00090547	3.0585	D	5	29/08/2020 09:43	40.6051		0	0	0	0	0	0	0	0	0	0	0	0	0	0
647	1	2	12	1d 22:16:13.29000	0d 04:07:30.98000	0.00373393	0.0142041	0.00090532	3.0481	D	5	29/08/2020 09:44	40.6051		0	0	0	0	0	0	0	0	0	0	0	0	0	0
648	1	2	12	1d 22:16:16.23000	0d 04:07:33.92000	0.00373467	0.0142064	0.00090524	3.0378	D	5	29/08/2020 09:44	40.6209		0	0	0	0	0	0	0	0	0	0	0	0	0	0
649	1	2	12	1d 22:16:19.02000	0d 04:07:36.71000	0.00373537	0.0142085	0.00090494	3.0275	D	5	29/08/2020 09:44	40.6051		0	0	0	0	0	0	0	0	0	0	0	0	0	0
650	1	2	12	1d 22:16:21.73000	0d 04:07:39.42000	0.00373605	0.0142106	0.00090509	3.0173	D	5	29/08/2020 09:44	40.6051		0	0	0	0	0	0	0	0	0	0	0	0	0	0
651	1	2	12	1d 22:16:24.40000	0d 04:07:42.09000	0.00373672	0.0142126	0.00090524	3.0071	D	5	29/08/2020 09:44	40.6051		0	0	0	0	0	0	0	0	0	0	0	0	0	0
652	1	2	12	1d 22:16:26.98000	0d 04:07:44.67000	0.00373737	0.0142146	0.00090532	2.9967	D	5	29/08/2020 09:44	40.6209		0	0	0	0	0	0	0	0	0	0	0	0	0	0
653	1	2	12	1d 22:16:29.50000	0d 04:07:47.19000	0.003738	0.0142164	0.00090501	2.9865	D	5	29/08/2020 09:44	40.6367		0	0	0	0	0	0	0	0	0	0	0	0	0	0
654	1	2	12	1d 22:16:31.99000	0d 04:07:49.68000	0.00373863	0.0142183	0.00090524	2.9761	D	5	29/08/2020 09:44	40.6367		0	0	0	0	0	0	0	0	0	0	0	0	0	0
655	1	2	12	1d 22:16:34.40000	0d 04:07:52.09000	0.00373924	0.0142201	0.00090517	2.9659	D	5	29/08/2020 09:44	40.6367		0	0	0	0	0	0	0	0	0	0	0	0	0	0
656	1	2	12	1d 22:16:36.80000	0d 04:07:54.49000	0.00373984	0.0142219	0.00090517	2.9552	D	5	29/08/2020 09:44	40.6209		0	0	0	0	0	0	0	0	0	0	0	0	0	0
657	1	2	12	1d 22:16:39.19000	0d 04:07:56.88000	0.00374044	0.0142237	0.00090501	2.9448	D	5	29/08/2020 09:44	40.6209		0	0	0	0	0	0	0	0	0	0	0	0	0	0
658	1	2	12	1d 22:16:41.48000	0d 04:07:59.17000	0.00374102	0.0142254	0.00090539	2.9345	D	5	29/08/2020 09:44	40.6209		0	0	0	0	0	0	0	0	0	0	0	0	0	0
659	1	2	12	1d 22:16:43.73000	0d 04:08:01.42000	0.00374158	0.014227	0.00090494	2.9242	D	5	29/08/2020 09:44	40.6209		0	0	0	0	0	0	0	0	0	0	0	0	0	0
660	1	2	12	1d 22:16:45.90000	0d 04:08:03.59000	0.00374213	0.0142286	0.00090509	2.9137	D	5	29/08/2020 09:44	40.6209		0	0	0	0	0	0	0	0	0	0	0	0	0	0
661	1	2	12	1d 22:16:48.08000	0d 04:08:05.77000	0.00374268	0.0142302	0.00090517	2.9032	D	5	29/08/2020 09:44	40.6367		0	0	0	0	0	0	0	0	0	0	0	0	0	0
662	1	2	12	1d 22:16:50.18000	0d 04:08:07.87000	0.0037432	0.0142317	0.00090517	2.8928	D	5	29/08/2020 09:44	40.6367		0	0	0	0	0	0	0	0	0	0	0	0	0	0
663	1	2	12	1d 22:16:52.23000	0d 04:08:09.92000	0.00374372	0.0142332	0.00090524	2.8826	D	5	29/08/2020 09:44	40.6367		0	0	0	0	0	0	0	0	0	0	0	0	0	0
664	1	2	12	1d 22:16:54.23000	0d 04:08:11.92000	0.00374422	0.0142347	0.00090517	2.8724	D	5	29/08/2020 09:44	40.6525		0	0	0	0	0	0	0	0	0	0	0	0	0	0
665	1	2	12	1d 22:16:56.22000	0d 04:08:13.91000	0.00374472	0.0142361	0.00090524	2.8618	D	5	29/08/2020 09:44	40.6367		0	0	0	0	0	0	0	0	0	0	0	0	0	0
666	1	2	12	1d 22:16:58.24000	0d 04:08:15.93000	0.00374523	0.0142376	0.00090509	2.8511	D	5	29/08/2020 09:44	40.6367		0	0	0	0	0	0	0	0	0	0	0	0	0	0
667	1	2	12	1d 22:17:00.20000	0d 04:08:17.89000	0.00374572	0.014239	0.00090501	2.8406	D	5	29/08/2020 09:44	40.6367		0	0	0	0	0	0	0	0	0	0	0	0	0	0
668	1	2	12	1d 22:17:02.13000	0d 04:08:19.82000	0.00374621	0.0142403	0.00090524	2.8301	D	5	29/08/2020 09:44	40.6367		0	0	0	0	0	0	0	0	0	0	0	0	0	0
669	1	2	12	1d 22:17:04.03000	0d 04:08:21.72000	0.00374669	0.0142417	0.00090532	2.8194	D	5	29/08/2020 09:44	40.6367		0	0	0	0	0	0	0	0	0	0	0	0	0	0
670	1	2	12	1d 22:17:05.88000	0d 04:08:23.57000	0.00374715	0.014243	0.00090517	2.8089	D	5	29/08/2020 09:44	40.6367		0	0	0	0	0	0	0	0	0	0	0	0	0	0
671	1	2	12	1d 22:17:07.69000	0d 04:08:25.38000	0.00374761	0.0142443	0.00090524	2.7984	D	5	29/08/2020 09:44	40.6367		0	0	0	0	0	0	0	0	0	0	0	0	0	0
672	1	2	12	1d 22:17:09.46000	0d 04:08:27.15000	0.00374805	0.0142455	0.00090509	2.788	D	5	29/08/2020 09:44	40.6367		0	0	0	0	0	0	0	0	0	0	0	0	0	0
673	1	2	12	1d 22:17:11.25000	0d 04:08:28.94000	0.0037485	0.0142468	0.00090501	2.7773	D	5	29/08/2020 09:45	40.6367		0	0	0	0	0	0	0	0	0	0	0	0	0	0
674	1	2	12	1d 22:17:12.99000	0d 04:08:30.68000	0.00374894	0.014248	0.00090532	2.7666	D	5	29/08/2020 09:45	40.6367		0	0	0	0	0	0	0	0	0	0	0	0	0	0
675	1	2	12	1d 22:17:14.76000	0d 04:08:32.45000	0.00374938	0.0142492	0.00090517	2.7558	D	5	29/08/2020 09:45	40.6367		0	0	0	0	0	0	0	0	0	0	0	0	0	0
676	1	2	12	1d 22:17:16.47000	0d 04:08:34.16000	0.00374981	0.0142504	0.00090524	2.7454	D	5	29/08/2020 09:45	40.6367		0	0	0	0	0	0	0	0	0	0	0	0	0	0
677	1	2	12	1d 22:17:18.10000	0d 04:08:35.79000	0.00375022	0.0142515	0.00090539	2.735	D	5	29/08/2020 09:45	40.6367		0	0	0	0	0	0	0	0	0	0	0	0	0	0
678	1	2	12	1d 22:17:19.72000	0d 04:08:37.41000	0.00375063	0.0142526	0.00090509	2.7245	D	5	29/08/2020 09:45	40.6367		0	0	0	0	0	0	0	0	0	0	0	0	0	0
679	1	2	12	1d 22:17:21.34000	0d 04:08:39.03000	0.00375104	0.0142537	0.00090501	2.714	D	5	29/08/2020 09:45	40.6367		0	0	0	0	0	0	0	0	0	0	0	0	0	0
680	1	2	12	1d 22:17:22.95000	0d 04:08:40.64000	0.00375144	0.0142548	0.00090524	2.7034	D	5	29/08/2020 09:45	40.6367		0	0	0	0	0	0	0	0	0	0	0	0	0	0
681	1	2	12	1d 22:17:24.54000	0d 04:08:42.23000	0.00375184	0.0142559	0.00090517	2.6929	D	5	29/08/2020 09:45	40.6367		0	0	0	0	0	0	0	0	0	0	0	0	0	0
682	1	2	12	1d 22:17:26.08000	0d 04:08:43.77000	0.00375223	0.0142569	0.00090524	2.6824	D	5	29/08/2020 09:45	40.6367		0	0	0	0	0	0	0	0	0	0	0	0	0	0
683	1	2	12	1d 22:17:27.65000	0d 04:08:45.34000	0.00375262	0.014258	0.00090524	2.6715	D	5	29/08/2020 09:45	40.6367		0	0	0	0	0	0	0	0	0	0	0	0	0	0
684	1	2	12	1d 22:17:29.21000	0d 04:08:46.90000	0.00375302	0.0142591	0.00090517	2.6609	D	5	29/08/2020 09:45	40.6525		0	0	0	0	0	0	0	0	0	0	0	0	0	0
685	1	2	12	1d 22:17:30.74000	0d 04:08:48.43000	0.0037534	0.0142601	0.00090501	2.6503	D	5	29/08/2020 09:45	40.6525		0	0	0	0	0	0	0	0	0	0	0	0	0	0
686	1	2	12	1d 22:17:32.26000	0d 04:08:49.95000	0.00375378	0.0142611	0.00090532	2.6394	D	5	29/08/2020 09:45	40.6367		0	0	0	0	0	0	0	0	0	0	0	0	0	0
687	1	2	12	1d 22:17:33.80000	0d 04:08:51.49000	0.00375417	0.0142621	0.00090494	2.6287	D	5	29/08/2020 09:45	40.6367		0	0	0	0	0	0	0	0	0	0	0	0	0	0
688	1	2	12	1d 22:17:35.26000	0d 04:08:52.95000	0.00375454	0.0142631	0.00090517	2.618	D	5	29/08/2020 09:45	40.6367		0	0	0	0	0	0	0	0	0	0	0	0	0	0
689	1	2	12	1d 22:17:36.74000	0d 04:08:54.43000	0.00375491	0.014264	0.00090517	2.6072	D	5	29/08/2020 09:45	40.6367		0	0	0	0	0	0	0	0	0	0	0	0	0	0
690	1	2	12	1d 22:17:38.22000	0d 04:08:55.91000	0.00375528	0.014265	0.00090517	2.5965	D	5	29/08/2020 09:45	40.6367		0	0	0	0	0	0	0	0	0	0	0	0	0	0
691	1	2	12	1d 22:17:39.68000	0d 04:08:57.37000	0.00375565	0.014266	0.00090501	2.5858	D	5	29/08/2020 09:45	40.6367		0	0	0	0	0	0	0	0	0	0	0	0	0	0
692	1	2	12	1d 22:17:41.11000	0d 04:08:58.80000	0.00375601	0.0142669	0.00090501	2.5751	D	5	29/08/2020 09:45	40.6367		0	0	0	0	0	0	0	0	0	0	0	0	0	0
693	1	2	12	1d 22:17:42.54000	0d 04:09:00.23000	0.00375637	0.0142678	0.00090517	2.5641	D	5	29/08/2020 09:45	40.6525		0	0	0	0	0	0	0	0	0	0	0	0	0	0
694	1	2	12	1d 22:17:43.98000	0d 04:09:01.67000	0.00375673	0.0142687	0.00090501	2.5534	D	5	29/08/2020 09:45	40.6525		0	0	0	0	0	0	0	0	0	0	0	0	0	0
695	1	2	12	1d 22:17:45.38000	0d 04:09:03.07000	0.00375708	0.0142696	0.00090524	2.5428	D	5	29/08/2020 09:45	40.6525		0	0	0	0	0	0	0	0	0	0	0	0	0	0
696	1	2	12	1d 22:17:46.76000	0d 04:09:04.45000	0.00375743	0.0142705	0.00090524	2.5321	D	5	29/08/2020 09:45	40.6525		0	0	0	0	0	0	0	0	0	0	0	0	0	0
697	1	2	12	1d 22:17:48.18000	0d 04:09:05.87000	0.00375779	0.0142714	0.00090539	2.5211	D	5	29/08/2020 09:45	40.6525		0	0	0	0	0	0	0	0	0	0	0	0	0	0
698	1	2	12	1d 22:17:49.57000	0d 04:09:07.26000	0.00375814	0.0142723	0.00090532	2.5106	D	5	29/08/2020 09:45	40.6525		0	0	0	0	0	0	0	0	0	0	0	0	0	0
699	1	2	12	1d 22:17:50.91000	0d 04:09:08.60000	0.00375847	0.0142731	0.00090517	2.4999	D	133	29/08/2020 09:45	40.6525		0	0	0	0	0	0	0	0	0	0	0	0	0	0
700	1	2	13	1d 22:17:50.92000	0d 00:00:00.01000	0	0	0	2.5223	R	0	29/08/2020 09:45	40.6525		0	0	0	0	0	0	0	0	0	0	0	0	0	0
701	1	2	13	1d 22:17:52.92000	0d 00:00:02.01000	0	0	0	2.7477	R	1	29/08/2020 09:45	40.6525		0	0	0	0	0	0	0	0	0	0	0	0	0	0
702	1	2	13	1d 22:17:54.92000	0d 00:00:04.01000	0	0	0	2.8853	R	1	29/08/2020 09:45	40.6525		0	0	0	0	0	0	0	0	0	0	0	0	0	0
703	1	2	13	1d 22:17:56.92000	0d 00:00:06.01000	0	0	0	2.9931	R	1	29/08/2020 09:45	40.6367		0	0	0	0	0	0	0	0	0	0	0	0	0	0
704	1	2	13	1d 22:17:58.92000	0d 00:00:08.01000	0	0	0	3.0826	R	1	29/08/2020 09:45	40.6367		0	0	0	0	0	0	0	0	0	0	0	0	0	0
705	1	2	13	1d 22:18:00.91000	0d 00:00:10.00000	0	0	0	3.1577	R	129	29/08/2020 09:45	40.6367		0	0	0	0	0	0	0	0	0	0	0	0	0	0
706	2	3	9	1d 22:18:00.95000	0d 00:00:00.04000	0.00000001	0.00000003	0.0009057	3.2047	C	0	29/08/2020 09:45	40.6367		0	0	0	0	0	0	0	0	0	0	0	0	0	0
707	2	3	9	1d 22:18:01.11000	0d 00:00:00.20000	0.00000005	0.00000016	0.00090517	3.2306	C	5	29/08/2020 09:45	40.6367		0	0	0	0	0	0	0	0	0	0	0	0	0	0
708	2	3	9	1d 22:18:01.27000	0d 00:00:00.36000	0.00000009	0.00000029	0.00090494	3.2519	C	5	29/08/2020 09:45	40.6367		0	0	0	0	0	0	0	0	0	0	0	0	0	0
709	2	3	9	1d 22:18:01.44000	0d 00:00:00.53000	0.00000013	0.00000043	0.00090517	3.2708	C	5	29/08/2020 09:45	40.6367		0	0	0	0	0	0	0	0	0	0	0	0	0	0
710	2	3	9	1d 22:18:01.62000	0d 00:00:00.71000	0.00000018	0.00000058	0.00090517	3.2889	C	5	29/08/2020 09:45	40.6367		0	0	0	0	0	0	0	0	0	0	0	0	0	0
711	2	3	9	1d 22:18:01.81000	0d 00:00:00.90000	0.00000023	0.00000074	0.00090509	3.3069	C	5	29/08/2020 09:45	40.6367		0	0	0	0	0	0	0	0	0	0	0	0	0	0
712	2	3	9	1d 22:18:02.01000	0d 00:00:01.10000	0.00000028	0.0000009	0.00090517	3.324	C	5	29/08/2020 09:45	40.6367		0	0	0	0	0	0	0	0	0	0	0	0	0	0
713	2	3	9	1d 22:18:02.22000	0d 00:00:01.31000	0.00000033	0.00000108	0.00090501	3.3414	C	5	29/08/2020 09:45	40.6367		0	0	0	0	0	0	0	0	0	0	0	0	0	0
714	2	3	9	1d 22:18:02.43000	0d 00:00:01.52000	0.00000038	0.00000126	0.00090517	3.3577	C	5	29/08/2020 09:45	40.6367		0	0	0	0	0	0	0	0	0	0	0	0	0	0
715	2	3	9	1d 22:18:02.65000	0d 00:00:01.74000	0.00000044	0.00000144	0.00090517	3.3736	C	5	29/08/2020 09:45	40.6367		0	0	0	0	0	0	0	0	0	0	0	0	0	0
716	2	3	9	1d 22:18:02.88000	0d 00:00:01.97000	0.00000049	0.00000164	0.00090517	3.3898	C	5	29/08/2020 09:45	40.6367		0	0	0	0	0	0	0	0	0	0	0	0	0	0
717	2	3	9	1d 22:18:03.12000	0d 00:00:02.21000	0.00000056	0.00000184	0.00090494	3.4057	C	5	29/08/2020 09:45	40.6367		0	0	0	0	0	0	0	0	0	0	0	0	0	0
718	2	3	9	1d 22:18:03.36000	0d 00:00:02.45000	0.00000062	0.00000205	0.00090517	3.4206	C	5	29/08/2020 09:45	40.6367		0	0	0	0	0	0	0	0	0	0	0	0	0	0
719	2	3	9	1d 22:18:03.61000	0d 00:00:02.70000	0.00000068	0.00000227	0.00090501	3.4356	C	5	29/08/2020 09:45	40.6367		0	0	0	0	0	0	0	0	0	0	0	0	0	0
720	2	3	9	1d 22:18:03.87000	0d 00:00:02.96000	0.00000074	0.00000249	0.00090509	3.4499	C	5	29/08/2020 09:45	40.6209		0	0	0	0	0	0	0	0	0	0	0	0	0	0
721	2	3	9	1d 22:18:04.15000	0d 00:00:03.24000	0.00000081	0.00000273	0.00090517	3.4643	C	5	29/08/2020 09:45	40.6209		0	0	0	0	0	0	0	0	0	0	0	0	0	0
722	2	3	9	1d 22:18:04.44000	0d 00:00:03.53000	0.00000089	0.00000299	0.00090494	3.4783	C	5	29/08/2020 09:45	40.6209		0	0	0	0	0	0	0	0	0	0	0	0	0	0
723	2	3	9	1d 22:18:04.74000	0d 00:00:03.83000	0.00000096	0.00000325	0.00090509	3.492	C	5	29/08/2020 09:45	40.6209		0	0	0	0	0	0	0	0	0	0	0	0	0	0
724	2	3	9	1d 22:18:05.07000	0d 00:00:04.16000	0.00000105	0.00000354	0.00090517	3.5058	C	5	29/08/2020 09:45	40.6209		0	0	0	0	0	0	0	0	0	0	0	0	0	0
725	2	3	9	1d 22:18:05.42000	0d 00:00:04.51000	0.00000113	0.00000385	0.00090509	3.5186	C	5	29/08/2020 09:45	40.6209		0	0	0	0	0	0	0	0	0	0	0	0	0	0
726	2	3	9	1d 22:18:05.80000	0d 00:00:04.89000	0.00000123	0.00000419	0.00090501	3.5314	C	5	29/08/2020 09:45	40.6209		0	0	0	0	0	0	0	0	0	0	0	0	0	0
727	2	3	9	1d 22:18:06.22000	0d 00:00:05.31000	0.00000133	0.00000456	0.00090517	3.5436	C	5	29/08/2020 09:45	40.6209		0	0	0	0	0	0	0	0	0	0	0	0	0	0
728	2	3	9	1d 22:18:06.69000	0d 00:00:05.78000	0.00000145	0.00000498	0.00090509	3.5555	C	5	29/08/2020 09:45	40.6051		0	0	0	0	0	0	0	0	0	0	0	0	0	0
729	2	3	9	1d 22:18:07.25000	0d 00:00:06.34000	0.00000159	0.00000548	0.00090486	3.5669	C	5	29/08/2020 09:45	40.6051		0	0	0	0	0	0	0	0	0	0	0	0	0	0
730	2	3	9	1d 22:18:07.92000	0d 00:00:07.01000	0.00000176	0.00000608	0.00090501	3.5781	C	5	29/08/2020 09:45	40.6051		0	0	0	0	0	0	0	0	0	0	0	0	0	0
731	2	3	9	1d 22:18:08.77000	0d 00:00:07.86000	0.00000198	0.00000685	0.00090524	3.5891	C	5	29/08/2020 09:45	40.5893		0	0	0	0	0	0	0	0	0	0	0	0	0	0
732	2	3	9	1d 22:18:09.92000	0d 00:00:09.01000	0.00000226	0.00000789	0.00090494	3.5996	C	5	29/08/2020 09:45	40.5735		0	0	0	0	0	0	0	0	0	0	0	0	0	0
733	2	3	9	1d 22:18:11.63000	0d 00:00:10.72000	0.00000269	0.00000944	0.00090509	3.6101	C	5	29/08/2020 09:46	40.5735		0	0	0	0	0	0	0	0	0	0	0	0	0	0
734	2	3	9	1d 22:18:14.32000	0d 00:00:13.41000	0.00000337	0.00001188	0.00090524	3.6205	C	5	29/08/2020 09:46	40.5419		0	0	0	0	0	0	0	0	0	0	0	0	0	0
735	2	3	9	1d 22:18:19.04000	0d 00:00:18.13000	0.00000456	0.00001619	0.00090524	3.6306	C	5	29/08/2020 09:46	40.5261		0	0	0	0	0	0	0	0	0	0	0	0	0	0
736	2	3	9	1d 22:18:28.31000	0d 00:00:27.40000	0.00000689	0.00002466	0.00090509	3.6408	C	5	29/08/2020 09:46	40.5419		0	0	0	0	0	0	0	0	0	0	0	0	0	0
737	2	3	9	1d 22:18:50.51000	0d 00:00:49.60000	0.00001247	0.00004502	0.00090501	3.6509	C	5	29/08/2020 09:46	40.5735		0	0	0	0	0	0	0	0	0	0	0	0	0	0
738	2	3	9	1d 22:19:50.78000	0d 00:01:49.87000	0.00002762	0.00010043	0.00090509	3.6609	C	5	29/08/2020 09:47	40.5419		0	0	0	0	0	0	0	0	0	0	0	0	0	0
739	2	3	9	1d 22:22:18.51000	0d 00:04:17.60000	0.00006477	0.00023662	0.00090501	3.671	C	5	29/08/2020 09:50	40.5893		0	0	0	0	0	0	0	0	0	0	0	0	0	0
740	2	3	9	1d 22:27:00.74000	0d 00:08:59.83000	0.00013573	0.00049751	0.00090532	3.6811	C	5	29/08/2020 09:54	40.5735		0	0	0	0	0	0	0	0	0	0	0	0	0	0
741	2	3	9	1d 22:32:00.74000	0d 00:13:59.83000	0.00021116	0.00077544	0.00090517	3.6883	C	1	29/08/2020 09:59	40.5419		0	0	0	0	0	0	0	0	0	0	0	0	0	0
742	2	3	9	1d 22:37:00.74000	0d 00:18:59.83000	0.00028658	0.00105386	0.00090517	3.6941	C	1	29/08/2020 10:04	40.5419		0	0	0	0	0	0	0	0	0	0	0	0	0	0
743	2	3	9	1d 22:42:00.74000	0d 00:23:59.83000	0.00036201	0.00133269	0.00090509	3.6989	C	1	29/08/2020 10:09	40.6683		0	0	0	0	0	0	0	0	0	0	0	0	0	0
744	2	3	9	1d 22:47:00.74000	0d 00:28:59.83000	0.00043744	0.00161189	0.00090509	3.7038	C	1	29/08/2020 10:14	40.5261		0	0	0	0	0	0	0	0	0	0	0	0	0	0
745	2	3	9	1d 22:52:00.74000	0d 00:33:59.83000	0.00051287	0.00189145	0.00090494	3.7089	C	1	29/08/2020 10:19	40.5419		0	0	0	0	0	0	0	0	0	0	0	0	0	0
746	2	3	9	1d 22:57:00.74000	0d 00:38:59.83000	0.00058829	0.00217139	0.00090524	3.7137	C	1	29/08/2020 10:24	40.5261		0	0	0	0	0	0	0	0	0	0	0	0	0	0
747	2	3	9	1d 23:02:00.74000	0d 00:43:59.83000	0.00066372	0.00245171	0.00090524	3.7189	C	1	29/08/2020 10:29	40.5419		0	0	0	0	0	0	0	0	0	0	0	0	0	0
748	2	3	9	1d 23:07:00.74000	0d 00:48:59.83000	0.00073915	0.00273244	0.00090501	3.7243	C	1	29/08/2020 10:34	40.6525		0	0	0	0	0	0	0	0	0	0	0	0	0	0
749	2	3	9	1d 23:12:00.74000	0d 00:53:59.83000	0.00081458	0.00301356	0.00090524	3.7298	C	1	29/08/2020 10:39	40.5577		0	0	0	0	0	0	0	0	0	0	0	0	0	0
750	2	3	9	1d 23:17:00.74000	0d 00:58:59.83000	0.00089001	0.00329509	0.00090501	3.7351	C	1	29/08/2020 10:44	40.5893		0	0	0	0	0	0	0	0	0	0	0	0	0	0
751	2	3	9	1d 23:22:00.74000	0d 01:03:59.83000	0.00096543	0.00357703	0.00090517	3.7403	C	1	29/08/2020 10:49	40.6051		0	0	0	0	0	0	0	0	0	0	0	0	0	0
752	2	3	9	1d 23:27:00.74000	0d 01:08:59.83000	0.00104086	0.00385936	0.00090532	3.7458	C	1	29/08/2020 10:54	40.6367		0	0	0	0	0	0	0	0	0	0	0	0	0	0
753	2	3	9	1d 23:32:00.74000	0d 01:13:59.83000	0.00111629	0.00414209	0.00090524	3.7507	C	1	29/08/2020 10:59	40.6209		0	0	0	0	0	0	0	0	0	0	0	0	0	0
754	2	3	9	1d 23:37:00.74000	0d 01:18:59.83000	0.00119172	0.0044252	0.00090509	3.7562	C	1	29/08/2020 11:04	40.6209		0	0	0	0	0	0	0	0	0	0	0	0	0	0
755	2	3	9	1d 23:42:00.74000	0d 01:23:59.83000	0.00126715	0.0047087	0.00090517	3.761	C	1	29/08/2020 11:09	40.6051		0	0	0	0	0	0	0	0	0	0	0	0	0	0
756	2	3	9	1d 23:47:00.74000	0d 01:28:59.83000	0.00134257	0.00499259	0.00090501	3.7661	C	1	29/08/2020 11:14	40.5577		0	0	0	0	0	0	0	0	0	0	0	0	0	0
757	2	3	9	1d 23:52:00.74000	0d 01:33:59.83000	0.001418	0.00527686	0.00090509	3.771	C	1	29/08/2020 11:19	40.5735		0	0	0	0	0	0	0	0	0	0	0	0	0	0
758	2	3	9	1d 23:57:00.74000	0d 01:38:59.83000	0.00149343	0.00556151	0.00090517	3.7765	C	1	29/08/2020 11:24	40.5893		0	0	0	0	0	0	0	0	0	0	0	0	0	0
759	2	3	9	2d 00:02:00.74000	0d 01:43:59.83000	0.00156886	0.00584658	0.00090501	3.7821	C	1	29/08/2020 11:29	40.6525		0	0	0	0	0	0	0	0	0	0	0	0	0	0
760	2	3	9	2d 00:07:00.74000	0d 01:48:59.83000	0.00164429	0.00613206	0.00090501	3.7877	C	1	29/08/2020 11:34	40.6209		0	0	0	0	0	0	0	0	0	0	0	0	0	0
761	2	3	9	2d 00:12:00.74000	0d 01:53:59.83000	0.00171971	0.00641799	0.00090501	3.7937	C	1	29/08/2020 11:39	40.6367		0	0	0	0	0	0	0	0	0	0	0	0	0	0
762	2	3	9	2d 00:17:00.74000	0d 01:58:59.83000	0.00179514	0.00670439	0.00090532	3.8003	C	1	29/08/2020 11:44	40.5893		0	0	0	0	0	0	0	0	0	0	0	0	0	0
763	2	3	9	2d 00:22:00.74000	0d 02:03:59.83000	0.00187057	0.00699129	0.00090509	3.807	C	1	29/08/2020 11:49	40.5893		0	0	0	0	0	0	0	0	0	0	0	0	0	0
764	2	3	9	2d 00:27:00.74000	0d 02:08:59.83000	0.001946	0.00727875	0.00090517	3.8149	C	1	29/08/2020 11:54	40.6683		0	0	0	0	0	0	0	0	0	0	0	0	0	0
765	2	3	9	2d 00:32:00.74000	0d 02:13:59.83000	0.00202143	0.00756682	0.00090539	3.8235	C	1	29/08/2020 11:59	40.5735		0	0	0	0	0	0	0	0	0	0	0	0	0	0
766	2	3	9	2d 00:37:00.74000	0d 02:18:59.83000	0.00209685	0.00785555	0.00090509	3.8326	C	1	29/08/2020 12:04	40.6209		0	0	0	0	0	0	0	0	0	0	0	0	0	0
767	2	3	9	2d 00:41:51.84000	0d 02:23:50.93000	0.00217004	0.00813643	0.00090486	3.8427	C	5	29/08/2020 12:09	40.5735		0	0	0	0	0	0	0	0	0	0	0	0	0	0
768	2	3	9	2d 00:46:18.95000	0d 02:28:18.04000	0.0022372	0.00839482	0.00090517	3.8529	C	5	29/08/2020 12:14	40.5577		0	0	0	0	0	0	0	0	0	0	0	0	0	0
769	2	3	9	2d 00:50:30.18000	0d 02:32:29.27000	0.00230037	0.0086385	0.00090494	3.863	C	5	29/08/2020 12:18	40.6051		0	0	0	0	0	0	0	0	0	0	0	0	0	0
770	2	3	9	2d 00:54:22.23000	0d 02:36:21.32000	0.00235871	0.00886416	0.00090517	3.873	C	5	29/08/2020 12:22	40.6367		0	0	0	0	0	0	0	0	0	0	0	0	0	0
771	2	3	9	2d 00:58:04.04000	0d 02:40:03.13000	0.00241448	0.00908043	0.00090501	3.8831	C	5	29/08/2020 12:25	40.5261		0	0	0	0	0	0	0	0	0	0	0	0	0	0
772	2	3	9	2d 01:01:32.79000	0d 02:43:31.88000	0.00246697	0.0092845	0.00090517	3.8932	C	5	29/08/2020 12:29	40.5419		0	0	0	0	0	0	0	0	0	0	0	0	0	0
773	2	3	9	2d 01:04:52.79000	0d 02:46:51.88000	0.00251725	0.00948052	0.00090509	3.9033	C	5	29/08/2020 12:32	40.5419		0	0	0	0	0	0	0	0	0	0	0	0	0	0
774	2	3	9	2d 01:08:08.23000	0d 02:50:07.32000	0.00256639	0.00967256	0.00090509	3.9133	C	5	29/08/2020 12:35	40.6209		0	0	0	0	0	0	0	0	0	0	0	0	0	0
775	2	3	9	2d 01:11:17.91000	0d 02:53:17.00000	0.00261408	0.00985942	0.00090517	3.9234	C	5	29/08/2020 12:39	40.6367		0	0	0	0	0	0	0	0	0	0	0	0	0	0
776	2	3	9	2d 01:14:25.64000	0d 02:56:24.73000	0.00266128	0.0100448	0.00090517	3.9336	C	5	29/08/2020 12:42	40.5735		0	0	0	0	0	0	0	0	0	0	0	0	0	0
777	2	3	9	2d 01:17:30.03000	0d 02:59:29.12000	0.00270764	0.0102274	0.00090524	3.9437	C	5	29/08/2020 12:45	40.6051		0	0	0	0	0	0	0	0	0	0	0	0	0	0
778	2	3	9	2d 01:20:28.42000	0d 03:02:27.51000	0.00275249	0.0104045	0.00090517	3.9538	C	5	29/08/2020 12:48	40.5893		0	0	0	0	0	0	0	0	0	0	0	0	0	0
779	2	3	9	2d 01:23:23.82000	0d 03:05:22.91000	0.00279659	0.0105791	0.00090501	3.9638	C	5	29/08/2020 12:51	40.4787		0	0	0	0	0	0	0	0	0	0	0	0	0	0
780	2	3	9	2d 01:26:17.63000	0d 03:08:16.72000	0.00284029	0.0107526	0.00090517	3.9741	C	5	29/08/2020 12:54	40.5893		0	0	0	0	0	0	0	0	0	0	0	0	0	0
781	2	3	9	2d 01:29:13.47000	0d 03:11:12.56000	0.0028845	0.0109285	0.00090517	3.9841	C	5	29/08/2020 12:57	40.5893		0	0	0	0	0	0	0	0	0	0	0	0	0	0
782	2	3	9	2d 01:32:07.85000	0d 03:14:06.94000	0.00292835	0.0111034	0.00090524	3.9942	C	5	29/08/2020 12:59	40.4945		0	0	0	0	0	0	0	0	0	0	0	0	0	0
783	2	3	9	2d 01:34:57.70000	0d 03:16:56.79000	0.00297105	0.0112742	0.00090524	4.0043	C	5	29/08/2020 13:02	40.5735		0	0	0	0	0	0	0	0	0	0	0	0	0	0
784	2	3	9	2d 01:37:44.51000	0d 03:19:43.60000	0.00301299	0.0114423	0.00090494	4.0143	C	5	29/08/2020 13:05	40.5893		0	0	0	0	0	0	0	0	0	0	0	0	0	0
785	2	3	9	2d 01:40:32.22000	0d 03:22:31.31000	0.00305516	0.0116118	0.00090509	4.0244	C	5	29/08/2020 13:08	40.4787		0	0	0	0	0	0	0	0	0	0	0	0	0	0
786	2	3	9	2d 01:43:16.01000	0d 03:25:15.10000	0.00309634	0.0117777	0.00090524	4.0345	C	5	29/08/2020 13:11	40.5893		0	0	0	0	0	0	0	0	0	0	0	0	0	0
787	2	3	9	2d 01:46:03.44000	0d 03:28:02.53000	0.00313844	0.0119478	0.00090509	4.0446	C	5	29/08/2020 13:13	40.6209		0	0	0	0	0	0	0	0	0	0	0	0	0	0
788	2	3	9	2d 01:48:44.51000	0d 03:30:43.60000	0.00317893	0.0121118	0.00090501	4.0546	C	5	29/08/2020 13:16	40.4945		0	0	0	0	0	0	0	0	0	0	0	0	0	0
789	2	3	9	2d 01:51:23.90000	0d 03:33:22.99000	0.00321901	0.0122745	0.00090524	4.0649	C	5	29/08/2020 13:19	40.5893		0	0	0	0	0	0	0	0	0	0	0	0	0	0
790	2	3	9	2d 01:54:03.04000	0d 03:36:02.13000	0.00325902	0.0124373	0.00090509	4.0749	C	5	29/08/2020 13:21	40.6209		0	0	0	0	0	0	0	0	0	0	0	0	0	0
791	2	3	9	2d 01:56:41.00000	0d 03:38:40.09000	0.00329874	0.0125993	0.00090532	4.085	C	5	29/08/2020 13:24	40.5893		0	0	0	0	0	0	0	0	0	0	0	0	0	0
792	2	3	9	2d 01:59:14.32000	0d 03:41:13.41000	0.00333729	0.012757	0.00090494	4.0951	C	5	29/08/2020 13:27	40.5261		0	0	0	0	0	0	0	0	0	0	0	0	0	0
793	2	3	9	2d 02:01:48.76000	0d 03:43:47.85000	0.00337612	0.0129162	0.00090517	4.1051	C	5	29/08/2020 13:29	40.5893		0	0	0	0	0	0	0	0	0	0	0	0	0	0
794	2	3	9	2d 02:04:17.17000	0d 03:46:16.26000	0.00341343	0.0130696	0.00090517	4.1152	C	5	29/08/2020 13:32	40.5577		0	0	0	0	0	0	0	0	0	0	0	0	0	0
795	2	3	9	2d 02:06:46.04000	0d 03:48:45.13000	0.00345086	0.0132238	0.00090524	4.1253	C	5	29/08/2020 13:34	40.5735		0	0	0	0	0	0	0	0	0	0	0	0	0	0
796	2	3	9	2d 02:09:10.40000	0d 03:51:09.49000	0.00348716	0.0133737	0.00090517	4.1353	C	5	29/08/2020 13:37	40.5103		0	0	0	0	0	0	0	0	0	0	0	0	0	0
797	2	3	9	2d 02:11:34.28000	0d 03:53:33.37000	0.00352333	0.0135235	0.00090524	4.1454	C	5	29/08/2020 13:39	40.6209		0	0	0	0	0	0	0	0	0	0	0	0	0	0
798	2	3	9	2d 02:13:59.76000	0d 03:55:58.85000	0.00355991	0.0136753	0.00090524	4.1555	C	5	29/08/2020 13:41	40.5103		0	0	0	0	0	0	0	0	0	0	0	0	0	0
799	2	3	9	2d 02:16:20.20000	0d 03:58:19.29000	0.00359522	0.0138222	0.00090517	4.1656	C	5	29/08/2020 13:44	40.5735		0	0	0	0	0	0	0	0	0	0	0	0	0	0
800	2	3	9	2d 02:18:41.13000	0d 04:00:40.22000	0.00363065	0.01397	0.00090517	4.1756	C	5	29/08/2020 13:46	40.6051		0	0	0	0	0	0	0	0	0	0	0	0	0	0
801	2	3	9	2d 02:20:59.35000	0d 04:02:58.44000	0.0036654	0.0141153	0.00090539	4.1857	C	5	29/08/2020 13:48	40.5103		0	0	0	0	0	0	0	0	0	0	0	0	0	0
802	2	3	9	2d 02:23:18.20000	0d 04:05:17.29000	0.00370031	0.0142616	0.00090501	4.1958	C	5	29/08/2020 13:51	40.5577		0	0	0	0	0	0	0	0	0	0	0	0	0	0
803	2	3	9	2d 02:24:13.39000	0d 04:06:12.48000	0.00371419	0.0143198	0.00090532	4.2	C	133	29/08/2020 13:52	40.4945		0	0	0	0	0	0	0	0	0	0	0	0	0	0
804	2	3	10	2d 02:24:13.40000	0d 00:00:00.01000	0.00371419	0.0143198	0.00094575	4.2004	C	0	29/08/2020 13:52	40.4945		0	0	0	0	0	0	0	0	0	0	0	0	0	0
805	2	3	10	2d 02:24:28.91000	0d 00:00:15.52000	0.00371805	0.014336	0.00084573	4.2002	C	4	29/08/2020 13:52	40.5103		0	0	0	0	0	0	0	0	0	0	0	0	0	0
806	2	3	10	2d 02:24:50.65000	0d 00:00:37.26000	0.00372284	0.0143561	0.00074571	4.2002	C	4	29/08/2020 13:52	40.5735		0	0	0	0	0	0	0	0	0	0	0	0	0	0
807	2	3	10	2d 02:25:17.17000	0d 00:01:03.78000	0.00372795	0.0143776	0.00064569	4.2	C	4	29/08/2020 13:53	40.5735		0	0	0	0	0	0	0	0	0	0	0	0	0	0
808	2	3	10	2d 02:25:50.34000	0d 00:01:36.95000	0.00373342	0.0144006	0.00054566	4.2	C	4	29/08/2020 13:53	40.5103		0	0	0	0	0	0	0	0	0	0	0	0	0	0
809	2	3	10	2d 02:26:32.22000	0d 00:02:18.83000	0.00373917	0.0144247	0.00044564	4.1999	C	4	29/08/2020 13:54	40.5577		0	0	0	0	0	0	0	0	0	0	0	0	0	0
810	2	3	10	2d 02:27:26.41000	0d 00:03:13.02000	0.00374509	0.0144496	0.00034562	4.2002	C	4	29/08/2020 13:55	40.6051		0	0	0	0	0	0	0	0	0	0	0	0	0	0
811	2	3	10	2d 02:28:42.77000	0d 00:04:29.38000	0.0037513	0.0144757	0.00024559	4.2002	C	4	29/08/2020 13:56	40.6367		0	0	0	0	0	0	0	0	0	0	0	0	0	0
812	2	3	10	2d 02:30:57.60000	0d 00:06:44.21000	0.00375845	0.0145057	0.00014557	4.1999	C	4	29/08/2020 13:58	40.5103		0	0	0	0	0	0	0	0	0	0	0	0	0	0
813	2	3	10	2d 02:33:13.76000	0d 00:09:00.37000	0.00376284	0.0145242	0.00009049	4.2	C	132	29/08/2020 14:01	40.5419		0	0	0	0	0	0	0	0	0	0	0	0	0	0
814	2	3	11	2d 02:33:13.77000	0d 00:00:00.01000	0	0	0	4.1991	R	0	29/08/2020 14:01	40.5419		0	0	0	0	0	0	0	0	0	0	0	0	0	0
815	2	3	11	2d 02:33:15.77000	0d 00:00:02.01000	0	0	0	4.199	R	1	29/08/2020 14:01	40.5577		0	0	0	0	0	0	0	0	0	0	0	0	0	0
816	2	3	11	2d 02:33:17.77000	0d 00:00:04.01000	0	0	0	4.1988	R	1	29/08/2020 14:01	40.5735		0	0	0	0	0	0	0	0	0	0	0	0	0	0
817	2	3	11	2d 02:33:19.77000	0d 00:00:06.01000	0	0	0	4.1987	R	1	29/08/2020 14:01	40.5735		0	0	0	0	0	0	0	0	0	0	0	0	0	0
818	2	3	11	2d 02:33:21.77000	0d 00:00:08.01000	0	0	0	4.199	R	1	29/08/2020 14:01	40.5735		0	0	0	0	0	0	0	0	0	0	0	0	0	0
819	2	3	11	2d 02:33:23.76000	0d 00:00:10.00000	0	0	0	4.1985	R	129	29/08/2020 14:01	40.5735		0	0	0	0	0	0	0	0	0	0	0	0	0	0
820	2	3	12	2d 02:33:23.79000	0d 00:00:00.03000	0.00000001	0.00000003	0.00090761	4.1888	D	0	29/08/2020 14:01	40.5735		0	0	0	0	0	0	0	0	0	0	0	0	0	0
821	2	3	12	2d 02:34:17.24000	0d 00:00:53.48000	0.00001345	0.00005623	0.00090524	4.1787	D	5	29/08/2020 14:02	40.4945		0	0	0	0	0	0	0	0	0	0	0	0	0	0
822	2	3	12	2d 02:36:10.50000	0d 00:02:46.74000	0.00004192	0.00017508	0.00090524	4.1686	D	5	29/08/2020 14:04	40.6051		0	0	0	0	0	0	0	0	0	0	0	0	0	0
823	2	3	12	2d 02:38:14.30000	0d 00:04:50.54000	0.00007305	0.00030468	0.00090532	4.1584	D	5	29/08/2020 14:06	40.5735		0	0	0	0	0	0	0	0	0	0	0	0	0	0
824	2	3	12	2d 02:40:23.59000	0d 00:06:59.83000	0.00010556	0.0004397	0.00090517	4.1483	D	5	29/08/2020 14:08	40.5735		0	0	0	0	0	0	0	0	0	0	0	0	0	0
825	2	3	12	2d 02:42:34.96000	0d 00:09:11.20000	0.00013859	0.00057656	0.00090509	4.1382	D	5	29/08/2020 14:10	40.4945		0	0	0	0	0	0	0	0	0	0	0	0	0	0
826	2	3	12	2d 02:44:46.91000	0d 00:11:23.15000	0.00017176	0.00071368	0.00090509	4.1282	D	5	29/08/2020 14:12	40.6209		0	0	0	0	0	0	0	0	0	0	0	0	0	0
827	2	3	12	2d 02:47:01.16000	0d 00:13:37.40000	0.00020552	0.00085286	0.00090501	4.1181	D	5	29/08/2020 14:14	40.5735		0	0	0	0	0	0	0	0	0	0	0	0	0	0
828	2	3	12	2d 02:49:18.18000	0d 00:15:54.42000	0.00023997	0.00099456	0.00090517	4.108	D	5	29/08/2020 14:17	40.4945		0	0	0	0	0	0	0	0	0	0	0	0	0	0
829	2	3	12	2d 02:51:37.28000	0d 00:18:13.52000	0.00027494	0.00113806	0.00090524	4.098	D	5	29/08/2020 14:19	40.5261		0	0	0	0	0	0	0	0	0	0	0	0	0	0
830	2	3	12	2d 02:53:56.82000	0d 00:20:33.06000	0.00031002	0.00128166	0.00090517	4.0879	D	5	29/08/2020 14:21	40.5893		0	0	0	0	0	0	0	0	0	0	0	0	0	0
831	2	3	12	2d 02:56:20.26000	0d 00:22:56.50000	0.00034609	0.00142891	0.00090517	4.0778	D	5	29/08/2020 14:24	40.5893		0	0	0	0	0	0	0	0	0	0	0	0	0	0
832	2	3	12	2d 02:58:45.89000	0d 00:25:22.13000	0.0003827	0.00157804	0.00090517	4.0677	D	5	29/08/2020 14:26	40.5577		0	0	0	0	0	0	0	0	0	0	0	0	0	0
833	2	3	12	2d 03:01:12.77000	0d 00:27:49.01000	0.00041963	0.00172808	0.00090509	4.0577	D	5	29/08/2020 14:29	40.5419		0	0	0	0	0	0	0	0	0	0	0	0	0	0
834	2	3	12	2d 03:03:42.63000	0d 00:30:18.87000	0.00045731	0.00188079	0.00090501	4.0476	D	5	29/08/2020 14:31	40.5261		0	0	0	0	0	0	0	0	0	0	0	0	0	0
835	2	3	12	2d 03:06:14.15000	0d 00:32:50.39000	0.00049541	0.0020348	0.00090524	4.0374	D	5	29/08/2020 14:34	40.4471		0	0	0	0	0	0	0	0	0	0	0	0	0	0
836	2	3	12	2d 03:08:52.21000	0d 00:35:28.45000	0.00053515	0.00219506	0.00090501	4.0272	D	5	29/08/2020 14:36	40.5103		0	0	0	0	0	0	0	0	0	0	0	0	0	0
837	2	3	12	2d 03:11:31.35000	0d 00:38:07.59000	0.00057516	0.002356	0.00090509	4.0171	D	5	29/08/2020 14:39	40.4945		0	0	0	0	0	0	0	0	0	0	0	0	0	0
838	2	3	12	2d 03:14:09.66000	0d 00:40:45.90000	0.00061496	0.00251569	0.00090501	4.007	D	5	29/08/2020 14:41	40.6209		0	0	0	0	0	0	0	0	0	0	0	0	0	0
839	2	3	12	2d 03:16:48.66000	0d 00:43:24.90000	0.00065494	0.00267568	0.00090532	3.9969	D	5	29/08/2020 14:44	40.5261		0	0	0	0	0	0	0	0	0	0	0	0	0	0
840	2	3	12	2d 03:19:29.94000	0d 00:46:06.18000	0.00069549	0.00283756	0.00090524	3.9869	D	5	29/08/2020 14:47	40.4787		0	0	0	0	0	0	0	0	0	0	0	0	0	0
841	2	3	12	2d 03:22:11.44000	0d 00:48:47.68000	0.0007361	0.00299925	0.00090517	3.9768	D	5	29/08/2020 14:50	40.6051		0	0	0	0	0	0	0	0	0	0	0	0	0	0
842	2	3	12	2d 03:24:58.64000	0d 00:51:34.88000	0.00077813	0.00316623	0.00090524	3.9667	D	5	29/08/2020 14:52	40.5103		0	0	0	0	0	0	0	0	0	0	0	0	0	0
843	2	3	12	2d 03:27:45.10000	0d 00:54:21.34000	0.00081999	0.00333204	0.00090532	3.9567	D	5	29/08/2020 14:55	40.5419		0	0	0	0	0	0	0	0	0	0	0	0	0	0
844	2	3	12	2d 03:30:31.57000	0d 00:57:07.81000	0.00086184	0.00349744	0.00090517	3.9466	D	5	29/08/2020 14:58	40.6209		0	0	0	0	0	0	0	0	0	0	0	0	0	0
845	2	3	12	2d 03:33:18.84000	0d 00:59:55.08000	0.0009039	0.00366321	0.00090517	3.9365	D	5	29/08/2020 15:01	40.5103		0	0	0	0	0	0	0	0	0	0	0	0	0	0
846	2	3	12	2d 03:36:09.63000	0d 01:02:45.87000	0.00094684	0.00383205	0.00090494	3.9263	D	5	29/08/2020 15:03	40.5577		0	0	0	0	0	0	0	0	0	0	0	0	0	0
847	2	3	12	2d 03:39:04.66000	0d 01:05:40.90000	0.00099085	0.00400462	0.00090501	3.9162	D	5	29/08/2020 15:06	40.6209		0	0	0	0	0	0	0	0	0	0	0	0	0	0
848	2	3	12	2d 03:42:00.53000	0d 01:08:36.77000	0.00103506	0.00417757	0.00090509	3.906	D	5	29/08/2020 15:09	40.5577		0	0	0	0	0	0	0	0	0	0	0	0	0	0
849	2	3	12	2d 03:44:59.17000	0d 01:11:35.41000	0.00107998	0.00435279	0.00090517	3.8959	D	5	29/08/2020 15:12	40.4945		0	0	0	0	0	0	0	0	0	0	0	0	0	0
850	2	3	12	2d 03:47:58.40000	0d 01:14:34.64000	0.00112504	0.00452813	0.00090509	3.8859	D	5	29/08/2020 15:15	40.5577		0	0	0	0	0	0	0	0	0	0	0	0	0	0
851	2	3	12	2d 03:51:02.05000	0d 01:17:38.29000	0.00117122	0.00470733	0.00090494	3.8758	D	5	29/08/2020 15:18	40.5893		0	0	0	0	0	0	0	0	0	0	0	0	0	0
852	2	3	12	2d 03:54:08.73000	0d 01:20:44.97000	0.00121815	0.00488902	0.00090524	3.8657	D	5	29/08/2020 15:21	40.5577		0	0	0	0	0	0	0	0	0	0	0	0	0	0
853	2	3	12	2d 03:57:25.78000	0d 01:24:02.02000	0.0012677	0.00508029	0.00090524	3.8556	D	5	29/08/2020 15:25	40.5577		0	0	0	0	0	0	0	0	0	0	0	0	0	0
854	2	3	12	2d 04:00:45.23000	0d 01:27:21.47000	0.00131784	0.00527339	0.00090509	3.8456	D	5	29/08/2020 15:28	40.5419		0	0	0	0	0	0	0	0	0	0	0	0	0	0
855	2	3	12	2d 04:04:16.73000	0d 01:30:52.97000	0.00137102	0.00547763	0.00090509	3.8355	D	5	29/08/2020 15:32	40.6209		0	0	0	0	0	0	0	0	0	0	0	0	0	0
856	2	3	12	2d 04:07:53.86000	0d 01:34:30.10000	0.00142561	0.00568675	0.00090509	3.8254	D	5	29/08/2020 15:35	40.6051		0	0	0	0	0	0	0	0	0	0	0	0	0	0
857	2	3	12	2d 04:11:46.11000	0d 01:38:22.35000	0.00148401	0.00590985	0.00090524	3.8154	D	5	29/08/2020 15:39	40.6209		0	0	0	0	0	0	0	0	0	0	0	0	0	0
858	2	3	12	2d 04:15:58.81000	0d 01:42:35.05000	0.00154754	0.00615195	0.00090501	3.8053	D	5	29/08/2020 15:43	40.5735		0	0	0	0	0	0	0	0	0	0	0	0	0	0
859	2	3	12	2d 04:20:30.03000	0d 01:47:06.27000	0.00161573	0.0064111	0.00090494	3.7952	D	5	29/08/2020 15:48	40.5893		0	0	0	0	0	0	0	0	0	0	0	0	0	0
860	2	3	12	2d 04:25:23.40000	0d 01:51:59.64000	0.00168949	0.00669067	0.00090532	3.7852	D	5	29/08/2020 15:53	40.4787		0	0	0	0	0	0	0	0	0	0	0	0	0	0
861	2	3	12	2d 04:30:23.40000	0d 01:56:59.64000	0.00176492	0.00697583	0.00090517	3.7758	D	1	29/08/2020 15:58	40.4629		0	0	0	0	0	0	0	0	0	0	0	0	0	0
862	2	3	12	2d 04:35:23.40000	0d 02:01:59.64000	0.00184035	0.00726031	0.00090524	3.7673	D	1	29/08/2020 16:03	40.4471		0	0	0	0	0	0	0	0	0	0	0	0	0	0
863	2	3	12	2d 04:40:23.40000	0d 02:06:59.64000	0.00191578	0.00754417	0.00090517	3.7595	D	1	29/08/2020 16:08	40.5419		0	0	0	0	0	0	0	0	0	0	0	0	0	0
864	2	3	12	2d 04:45:23.40000	0d 02:11:59.64000	0.00199121	0.00782746	0.00090517	3.752	D	1	29/08/2020 16:13	40.4787		0	0	0	0	0	0	0	0	0	0	0	0	0	0
865	2	3	12	2d 04:50:23.40000	0d 02:16:59.64000	0.00206663	0.0081102	0.00090509	3.745	D	1	29/08/2020 16:18	40.4945		0	0	0	0	0	0	0	0	0	0	0	0	0	0
866	2	3	12	2d 04:55:23.40000	0d 02:21:59.64000	0.00214206	0.00839244	0.00090532	3.7383	D	1	29/08/2020 16:23	40.5103		0	0	0	0	0	0	0	0	0	0	0	0	0	0
867	2	3	12	2d 05:00:23.40000	0d 02:26:59.64000	0.00221749	0.00867419	0.00090509	3.7321	D	1	29/08/2020 16:28	40.5419		0	0	0	0	0	0	0	0	0	0	0	0	0	0
868	2	3	12	2d 05:05:23.40000	0d 02:31:59.64000	0.00229292	0.00895547	0.00090517	3.7258	D	1	29/08/2020 16:33	40.5893		0	0	0	0	0	0	0	0	0	0	0	0	0	0
869	2	3	12	2d 05:10:23.40000	0d 02:36:59.64000	0.00236835	0.00923627	0.00090524	3.7197	D	1	29/08/2020 16:38	40.5893		0	0	0	0	0	0	0	0	0	0	0	0	0	0
870	2	3	12	2d 05:15:23.40000	0d 02:41:59.64000	0.00244377	0.00951661	0.00090524	3.7136	D	1	29/08/2020 16:43	40.6209		0	0	0	0	0	0	0	0	0	0	0	0	0	0
871	2	3	12	2d 05:20:23.40000	0d 02:46:59.64000	0.0025192	0.00979649	0.00090501	3.7069	D	1	29/08/2020 16:48	40.5735		0	0	0	0	0	0	0	0	0	0	0	0	0	0
872	2	3	12	2d 05:25:23.40000	0d 02:51:59.64000	0.00259463	0.0100759	0.00090509	3.7009	D	1	29/08/2020 16:53	40.5893		0	0	0	0	0	0	0	0	0	0	0	0	0	0
873	2	3	12	2d 05:30:23.40000	0d 02:56:59.64000	0.00267006	0.0103548	0.00090517	3.6942	D	1	29/08/2020 16:58	40.5893		0	0	0	0	0	0	0	0	0	0	0	0	0	0
874	2	3	12	2d 05:35:23.40000	0d 03:01:59.64000	0.00274549	0.0106332	0.00090501	3.6873	D	1	29/08/2020 17:03	40.5735		0	0	0	0	0	0	0	0	0	0	0	0	0	0
875	2	3	12	2d 05:40:23.40000	0d 03:06:59.64000	0.00282091	0.010911	0.00090524	3.6799	D	1	29/08/2020 17:08	40.6209		0	0	0	0	0	0	0	0	0	0	0	0	0	0
876	2	3	12	2d 05:45:23.40000	0d 03:11:59.64000	0.00289634	0.0111883	0.00090509	3.6721	D	1	29/08/2020 17:13	40.5893		0	0	0	0	0	0	0	0	0	0	0	0	0	0
877	2	3	12	2d 05:50:23.40000	0d 03:16:59.64000	0.00297177	0.011465	0.00090501	3.664	D	1	29/08/2020 17:18	40.5735		0	0	0	0	0	0	0	0	0	0	0	0	0	0
878	2	3	12	2d 05:55:23.40000	0d 03:21:59.64000	0.0030472	0.011741	0.00090524	3.6551	D	1	29/08/2020 17:23	40.5893		0	0	0	0	0	0	0	0	0	0	0	0	0	0
879	2	3	12	2d 06:00:23.40000	0d 03:26:59.64000	0.00312262	0.0120164	0.00090517	3.6457	D	1	29/08/2020 17:28	40.6051		0	0	0	0	0	0	0	0	0	0	0	0	0	0
880	2	3	12	2d 06:05:12.76000	0d 03:31:49.00000	0.00319538	0.0122813	0.00090509	3.6355	D	5	29/08/2020 17:33	40.6051		0	0	0	0	0	0	0	0	0	0	0	0	0	0
881	2	3	12	2d 06:09:39.48000	0d 03:36:15.72000	0.00326244	0.0125247	0.00090532	3.6254	D	5	29/08/2020 17:37	40.4945		0	0	0	0	0	0	0	0	0	0	0	0	0	0
882	2	3	12	2d 06:13:37.20000	0d 03:40:13.44000	0.00332221	0.0127411	0.00090478	3.6153	D	5	29/08/2020 17:41	40.5893		0	0	0	0	0	0	0	0	0	0	0	0	0	0
883	2	3	12	2d 06:17:05.75000	0d 03:43:41.99000	0.00337464	0.0129305	0.00090524	3.6052	D	5	29/08/2020 17:44	40.5893		0	0	0	0	0	0	0	0	0	0	0	0	0	0
884	2	3	12	2d 06:20:07.48000	0d 03:46:43.72000	0.00342033	0.013095	0.00090509	3.5952	D	5	29/08/2020 17:47	40.5103		0	0	0	0	0	0	0	0	0	0	0	0	0	0
885	2	3	12	2d 06:22:47.56000	0d 03:49:23.80000	0.00346058	0.0132395	0.00090517	3.5851	D	5	29/08/2020 17:50	40.5261		0	0	0	0	0	0	0	0	0	0	0	0	0	0
886	2	3	12	2d 06:24:57.65000	0d 03:51:33.89000	0.00349329	0.0133566	0.00090501	3.575	D	5	29/08/2020 17:52	40.5893		0	0	0	0	0	0	0	0	0	0	0	0	0	0
887	2	3	12	2d 06:26:53.16000	0d 03:53:29.40000	0.00352233	0.0134603	0.00090509	3.565	D	5	29/08/2020 17:54	40.5261		0	0	0	0	0	0	0	0	0	0	0	0	0	0
888	2	3	12	2d 06:28:32.48000	0d 03:55:08.72000	0.0035473	0.0135492	0.00090517	3.5549	D	5	29/08/2020 17:56	40.5103		0	0	0	0	0	0	0	0	0	0	0	0	0	0
889	2	3	12	2d 06:29:54.77000	0d 03:56:31.01000	0.00356799	0.0136226	0.00090494	3.5447	D	5	29/08/2020 17:57	40.5103		0	0	0	0	0	0	0	0	0	0	0	0	0	0
890	2	3	12	2d 06:31:08.21000	0d 03:57:44.45000	0.00358646	0.013688	0.00090517	3.5346	D	5	29/08/2020 17:58	40.5735		0	0	0	0	0	0	0	0	0	0	0	0	0	0
891	2	3	12	2d 06:32:08.35000	0d 03:58:44.59000	0.00360158	0.0137414	0.00090501	3.5245	D	5	29/08/2020 17:59	40.5419		0	0	0	0	0	0	0	0	0	0	0	0	0	0
892	2	3	12	2d 06:33:00.06000	0d 03:59:36.30000	0.00361458	0.0137871	0.00090509	3.5145	D	5	29/08/2020 18:00	40.5893		0	0	0	0	0	0	0	0	0	0	0	0	0	0
893	2	3	12	2d 06:33:45.68000	0d 04:00:21.92000	0.00362605	0.0138274	0.00090501	3.5042	D	5	29/08/2020 18:01	40.6209		0	0	0	0	0	0	0	0	0	0	0	0	0	0
894	2	3	12	2d 06:34:25.16000	0d 04:01:01.40000	0.00363598	0.0138621	0.00090539	3.4942	D	5	29/08/2020 18:02	40.6209		0	0	0	0	0	0	0	0	0	0	0	0	0	0
895	2	3	12	2d 06:35:00.18000	0d 04:01:36.42000	0.00364478	0.0138928	0.00090501	3.4841	D	5	29/08/2020 18:02	40.4945		0	0	0	0	0	0	0	0	0	0	0	0	0	0
896	2	3	12	2d 06:35:31.28000	0d 04:02:07.52000	0.0036526	0.01392	0.00090524	3.474	D	5	29/08/2020 18:03	40.5577		0	0	0	0	0	0	0	0	0	0	0	0	0	0
897	2	3	12	2d 06:35:57.53000	0d 04:02:33.77000	0.0036592	0.0139429	0.00090532	3.464	D	5	29/08/2020 18:03	40.5735		0	0	0	0	0	0	0	0	0	0	0	0	0	0
898	2	3	12	2d 06:36:20.52000	0d 04:02:56.76000	0.00366498	0.0139629	0.00090532	3.4536	D	5	29/08/2020 18:04	40.5261		0	0	0	0	0	0	0	0	0	0	0	0	0	0
899	2	3	12	2d 06:36:42.00000	0d 04:03:18.24000	0.00367038	0.0139816	0.00090509	3.4435	D	5	29/08/2020 18:04	40.4945		0	0	0	0	0	0	0	0	0	0	0	0	0	0
900	2	3	12	2d 06:37:00.33000	0d 04:03:36.57000	0.00367499	0.0139974	0.00090524	3.4334	D	5	29/08/2020 18:04	40.5419		0	0	0	0	0	0	0	0	0	0	0	0	0	0
901	2	3	12	2d 06:37:17.80000	0d 04:03:54.04000	0.00367938	0.0140125	0.00090524	3.4232	D	5	29/08/2020 18:05	40.5577		0	0	0	0	0	0	0	0	0	0	0	0	0	0
902	2	3	12	2d 06:37:34.19000	0d 04:04:10.43000	0.0036835	0.0140266	0.00090524	3.4131	D	5	29/08/2020 18:05	40.5735		0	0	0	0	0	0	0	0	0	0	0	0	0	0
903	2	3	12	2d 06:37:49.31000	0d 04:04:25.55000	0.00368731	0.0140395	0.00090524	3.4031	D	5	29/08/2020 18:05	40.5893		0	0	0	0	0	0	0	0	0	0	0	0	0	0
904	2	3	12	2d 06:38:03.45000	0d 04:04:39.69000	0.00369086	0.0140516	0.00090517	3.393	D	5	29/08/2020 18:05	40.4945		0	0	0	0	0	0	0	0	0	0	0	0	0	0
905	2	3	12	2d 06:38:16.13000	0d 04:04:52.37000	0.00369405	0.0140624	0.00090509	3.3829	D	5	29/08/2020 18:06	40.4629		0	0	0	0	0	0	0	0	0	0	0	0	0	0
906	2	3	12	2d 06:38:27.89000	0d 04:05:04.13000	0.00369701	0.0140724	0.00090517	3.3727	D	5	29/08/2020 18:06	40.5103		0	0	0	0	0	0	0	0	0	0	0	0	0	0
907	2	3	12	2d 06:38:38.94000	0d 04:05:15.18000	0.00369978	0.0140817	0.00090532	3.3626	D	5	29/08/2020 18:06	40.5261		0	0	0	0	0	0	0	0	0	0	0	0	0	0
908	2	3	12	2d 06:38:49.07000	0d 04:05:25.31000	0.00370233	0.0140903	0.00090509	3.3526	D	5	29/08/2020 18:06	40.5419		0	0	0	0	0	0	0	0	0	0	0	0	0	0
909	2	3	12	2d 06:38:58.76000	0d 04:05:35.00000	0.00370477	0.0140985	0.00090509	3.3425	D	5	29/08/2020 18:06	40.5735		0	0	0	0	0	0	0	0	0	0	0	0	0	0
910	2	3	12	2d 06:39:07.62000	0d 04:05:43.86000	0.003707	0.0141059	0.00090494	3.3321	D	5	29/08/2020 18:06	40.5735		0	0	0	0	0	0	0	0	0	0	0	0	0	0
911	2	3	12	2d 06:39:16.45000	0d 04:05:52.69000	0.00370922	0.0141133	0.00090509	3.3219	D	5	29/08/2020 18:07	40.5893		0	0	0	0	0	0	0	0	0	0	0	0	0	0
912	2	3	12	2d 06:39:24.57000	0d 04:06:00.81000	0.00371126	0.01412	0.00090501	3.3118	D	5	29/08/2020 18:07	40.5893		0	0	0	0	0	0	0	0	0	0	0	0	0	0
913	2	3	12	2d 06:39:32.28000	0d 04:06:08.52000	0.0037132	0.0141265	0.00090509	3.3016	D	5	29/08/2020 18:07	40.5893		0	0	0	0	0	0	0	0	0	0	0	0	0	0
914	2	3	12	2d 06:39:39.74000	0d 04:06:15.98000	0.00371507	0.0141326	0.00090532	3.2915	D	5	29/08/2020 18:07	40.5419		0	0	0	0	0	0	0	0	0	0	0	0	0	0
915	2	3	12	2d 06:39:46.70000	0d 04:06:22.94000	0.00371682	0.0141384	0.00090501	3.2813	D	5	29/08/2020 18:07	40.4945		0	0	0	0	0	0	0	0	0	0	0	0	0	0
916	2	3	12	2d 06:39:53.64000	0d 04:06:29.88000	0.00371857	0.0141441	0.00090517	3.2709	D	5	29/08/2020 18:07	40.4945		0	0	0	0	0	0	0	0	0	0	0	0	0	0
917	2	3	12	2d 06:40:00.26000	0d 04:06:36.50000	0.00372023	0.0141495	0.00090517	3.2609	D	5	29/08/2020 18:07	40.4945		0	0	0	0	0	0	0	0	0	0	0	0	0	0
918	2	3	12	2d 06:40:06.40000	0d 04:06:42.64000	0.00372177	0.0141546	0.00090517	3.2508	D	5	29/08/2020 18:07	40.4945		0	0	0	0	0	0	0	0	0	0	0	0	0	0
919	2	3	12	2d 06:40:12.28000	0d 04:06:48.52000	0.00372325	0.0141594	0.00090509	3.2406	D	5	29/08/2020 18:08	40.5261		0	0	0	0	0	0	0	0	0	0	0	0	0	0
920	2	3	12	2d 06:40:17.99000	0d 04:06:54.23000	0.00372469	0.014164	0.00090509	3.2305	D	5	29/08/2020 18:08	40.5261		0	0	0	0	0	0	0	0	0	0	0	0	0	0
921	2	3	12	2d 06:40:23.50000	0d 04:06:59.74000	0.00372607	0.0141685	0.00090517	3.2201	D	5	29/08/2020 18:08	40.5419		0	0	0	0	0	0	0	0	0	0	0	0	0	0
922	2	3	12	2d 06:40:28.86000	0d 04:07:05.10000	0.00372742	0.0141728	0.00090494	3.21	D	5	29/08/2020 18:08	40.5577		0	0	0	0	0	0	0	0	0	0	0	0	0	0
923	2	3	12	2d 06:40:34.10000	0d 04:07:10.34000	0.00372874	0.014177	0.00090509	3.2	D	5	29/08/2020 18:08	40.5577		0	0	0	0	0	0	0	0	0	0	0	0	0	0
924	2	3	12	2d 06:40:39.00000	0d 04:07:15.24000	0.00372997	0.014181	0.00090494	3.1897	D	5	29/08/2020 18:08	40.5577		0	0	0	0	0	0	0	0	0	0	0	0	0	0
925	2	3	12	2d 06:40:44.09000	0d 04:07:20.33000	0.00373125	0.014185	0.00090501	3.1795	D	5	29/08/2020 18:08	40.5735		0	0	0	0	0	0	0	0	0	0	0	0	0	0
926	2	3	12	2d 06:40:48.95000	0d 04:07:25.19000	0.00373247	0.0141889	0.00090509	3.169	D	5	29/08/2020 18:08	40.5735		0	0	0	0	0	0	0	0	0	0	0	0	0	0
927	2	3	12	2d 06:40:53.69000	0d 04:07:29.93000	0.00373366	0.0141927	0.00090524	3.1589	D	5	29/08/2020 18:08	40.5577		0	0	0	0	0	0	0	0	0	0	0	0	0	0
928	2	3	12	2d 06:40:58.19000	0d 04:07:34.43000	0.0037348	0.0141963	0.00090517	3.1489	D	5	29/08/2020 18:08	40.5735		0	0	0	0	0	0	0	0	0	0	0	0	0	0
929	2	3	12	2d 06:41:02.62000	0d 04:07:38.86000	0.00373591	0.0141998	0.00090524	3.1388	D	5	29/08/2020 18:08	40.5893		0	0	0	0	0	0	0	0	0	0	0	0	0	0
930	2	3	12	2d 06:41:06.92000	0d 04:07:43.16000	0.00373699	0.0142032	0.00090517	3.1284	D	5	29/08/2020 18:08	40.5893		0	0	0	0	0	0	0	0	0	0	0	0	0	0
931	2	3	12	2d 06:41:11.11000	0d 04:07:47.35000	0.00373804	0.0142064	0.00090517	3.118	D	5	29/08/2020 18:09	40.5735		0	0	0	0	0	0	0	0	0	0	0	0	0	0
932	2	3	12	2d 06:41:15.12000	0d 04:07:51.36000	0.00373905	0.0142096	0.00090494	3.108	D	5	29/08/2020 18:09	40.5735		0	0	0	0	0	0	0	0	0	0	0	0	0	0
933	2	3	12	2d 06:41:18.99000	0d 04:07:55.23000	0.00374003	0.0142126	0.00090509	3.0977	D	5	29/08/2020 18:09	40.5893		0	0	0	0	0	0	0	0	0	0	0	0	0	0
934	2	3	12	2d 06:41:22.78000	0d 04:07:59.02000	0.00374098	0.0142155	0.00090509	3.0877	D	5	29/08/2020 18:09	40.6051		0	0	0	0	0	0	0	0	0	0	0	0	0	0
935	2	3	12	2d 06:41:26.47000	0d 04:08:02.71000	0.00374191	0.0142184	0.00090501	3.0773	D	5	29/08/2020 18:09	40.5893		0	0	0	0	0	0	0	0	0	0	0	0	0	0
936	2	3	12	2d 06:41:30.17000	0d 04:08:06.41000	0.00374284	0.0142213	0.00090509	3.0669	D	5	29/08/2020 18:09	40.5735		0	0	0	0	0	0	0	0	0	0	0	0	0	0
937	2	3	12	2d 06:41:33.68000	0d 04:08:09.92000	0.00374372	0.014224	0.00090509	3.0568	D	5	29/08/2020 18:09	40.5893		0	0	0	0	0	0	0	0	0	0	0	0	0	0
938	2	3	12	2d 06:41:37.00000	0d 04:08:13.24000	0.00374455	0.0142265	0.00090509	3.0466	D	5	29/08/2020 18:09	40.6051		0	0	0	0	0	0	0	0	0	0	0	0	0	0
939	2	3	12	2d 06:41:40.24000	0d 04:08:16.48000	0.00374537	0.014229	0.00090517	3.0365	D	5	29/08/2020 18:09	40.6051		0	0	0	0	0	0	0	0	0	0	0	0	0	0
940	2	3	12	2d 06:41:43.35000	0d 04:08:19.59000	0.00374615	0.0142314	0.00090517	3.0263	D	5	29/08/2020 18:09	40.6051		0	0	0	0	0	0	0	0	0	0	0	0	0	0
941	2	3	12	2d 06:41:46.46000	0d 04:08:22.70000	0.00374693	0.0142337	0.00090509	3.0161	D	5	29/08/2020 18:09	40.5893		0	0	0	0	0	0	0	0	0	0	0	0	0	0
942	2	3	12	2d 06:41:49.61000	0d 04:08:25.85000	0.00374772	0.0142361	0.00090494	3.0057	D	5	29/08/2020 18:09	40.6051		0	0	0	0	0	0	0	0	0	0	0	0	0	0
943	2	3	12	2d 06:41:52.67000	0d 04:08:28.91000	0.00374849	0.0142384	0.00090539	2.9953	D	5	29/08/2020 18:09	40.6051		0	0	0	0	0	0	0	0	0	0	0	0	0	0
944	2	3	12	2d 06:41:55.55000	0d 04:08:31.79000	0.00374922	0.0142406	0.00090517	2.9851	D	5	29/08/2020 18:09	40.6209		0	0	0	0	0	0	0	0	0	0	0	0	0	0
945	2	3	12	2d 06:41:58.42000	0d 04:08:34.66000	0.00374994	0.0142427	0.00090517	2.9749	D	5	29/08/2020 18:09	40.6209		0	0	0	0	0	0	0	0	0	0	0	0	0	0
946	2	3	12	2d 06:42:01.26000	0d 04:08:37.50000	0.00375065	0.0142449	0.00090494	2.9645	D	5	29/08/2020 18:09	40.6209		0	0	0	0	0	0	0	0	0	0	0	0	0	0
947	2	3	12	2d 06:42:04.05000	0d 04:08:40.29000	0.00375135	0.0142469	0.00090494	2.9541	D	5	29/08/2020 18:09	40.6051		0	0	0	0	0	0	0	0	0	0	0	0	0	0
948	2	3	12	2d 06:42:06.75000	0d 04:08:42.99000	0.00375203	0.0142489	0.00090494	2.9438	D	5	29/08/2020 18:09	40.6051		0	0	0	0	0	0	0	0	0	0	0	0	0	0
949	2	3	12	2d 06:42:09.46000	0d 04:08:45.70000	0.00375271	0.0142509	0.00090501	2.9334	D	5	29/08/2020 18:09	40.6051		0	0	0	0	0	0	0	0	0	0	0	0	0	0
950	2	3	12	2d 06:42:12.13000	0d 04:08:48.37000	0.00375339	0.0142529	0.00090524	2.923	D	5	29/08/2020 18:10	40.6209		0	0	0	0	0	0	0	0	0	0	0	0	0	0
951	2	3	12	2d 06:42:14.79000	0d 04:08:51.03000	0.00375405	0.0142549	0.00090501	2.9125	D	5	29/08/2020 18:10	40.6209		0	0	0	0	0	0	0	0	0	0	0	0	0	0
952	2	3	12	2d 06:42:17.35000	0d 04:08:53.59000	0.0037547	0.0142567	0.00090524	2.9021	D	5	29/08/2020 18:10	40.6209		0	0	0	0	0	0	0	0	0	0	0	0	0	0
953	2	3	12	2d 06:42:19.83000	0d 04:08:56.07000	0.00375532	0.0142585	0.00090509	2.8917	D	5	29/08/2020 18:10	40.6209		0	0	0	0	0	0	0	0	0	0	0	0	0	0
954	2	3	12	2d 06:42:22.24000	0d 04:08:58.48000	0.00375593	0.0142603	0.00090524	2.8815	D	5	29/08/2020 18:10	40.6209		0	0	0	0	0	0	0	0	0	0	0	0	0	0
955	2	3	12	2d 06:42:24.63000	0d 04:09:00.87000	0.00375653	0.014262	0.00090517	2.8711	D	5	29/08/2020 18:10	40.6051		0	0	0	0	0	0	0	0	0	0	0	0	0	0
956	2	3	12	2d 06:42:26.96000	0d 04:09:03.20000	0.00375711	0.0142637	0.00090524	2.8606	D	5	29/08/2020 18:10	40.6051		0	0	0	0	0	0	0	0	0	0	0	0	0	0
957	2	3	12	2d 06:42:29.35000	0d 04:09:05.59000	0.00375772	0.0142654	0.00090501	2.8499	D	5	29/08/2020 18:10	40.6209		0	0	0	0	0	0	0	0	0	0	0	0	0	0
958	2	3	12	2d 06:42:31.68000	0d 04:09:07.92000	0.0037583	0.0142671	0.00090524	2.8396	D	5	29/08/2020 18:10	40.6209		0	0	0	0	0	0	0	0	0	0	0	0	0	0
959	2	3	12	2d 06:42:33.93000	0d 04:09:10.17000	0.00375887	0.0142687	0.00090517	2.8292	D	5	29/08/2020 18:10	40.6367		0	0	0	0	0	0	0	0	0	0	0	0	0	0
960	2	3	12	2d 06:42:36.13000	0d 04:09:12.37000	0.00375942	0.0142702	0.00090532	2.8186	D	5	29/08/2020 18:10	40.6367		0	0	0	0	0	0	0	0	0	0	0	0	0	0
961	2	3	12	2d 06:42:38.37000	0d 04:09:14.61000	0.00375998	0.0142718	0.00090517	2.808	D	5	29/08/2020 18:10	40.6209		0	0	0	0	0	0	0	0	0	0	0	0	0	0
962	2	3	12	2d 06:42:40.58000	0d 04:09:16.82000	0.00376054	0.0142734	0.00090509	2.7974	D	5	29/08/2020 18:10	40.6209		0	0	0	0	0	0	0	0	0	0	0	0	0	0
963	2	3	12	2d 06:42:42.68000	0d 04:09:18.92000	0.00376107	0.0142749	0.00090494	2.7869	D	5	29/08/2020 18:10	40.6209		0	0	0	0	0	0	0	0	0	0	0	0	0	0
964	2	3	12	2d 06:42:44.79000	0d 04:09:21.03000	0.0037616	0.0142763	0.00090524	2.7765	D	5	29/08/2020 18:10	40.6051		0	0	0	0	0	0	0	0	0	0	0	0	0	0
965	2	3	12	2d 06:42:46.82000	0d 04:09:23.06000	0.00376211	0.0142777	0.00090494	2.7662	D	5	29/08/2020 18:10	40.6051		0	0	0	0	0	0	0	0	0	0	0	0	0	0
966	2	3	12	2d 06:42:48.85000	0d 04:09:25.09000	0.00376262	0.0142791	0.00090532	2.7556	D	5	29/08/2020 18:10	40.6209		0	0	0	0	0	0	0	0	0	0	0	0	0	0
967	2	3	12	2d 06:42:50.81000	0d 04:09:27.05000	0.00376311	0.0142805	0.00090509	2.7454	D	5	29/08/2020 18:10	40.6367		0	0	0	0	0	0	0	0	0	0	0	0	0	0
968	2	3	12	2d 06:42:52.71000	0d 04:09:28.95000	0.00376359	0.0142818	0.00090517	2.735	D	5	29/08/2020 18:10	40.6367		0	0	0	0	0	0	0	0	0	0	0	0	0	0
969	2	3	12	2d 06:42:54.63000	0d 04:09:30.87000	0.00376407	0.0142831	0.00090501	2.7248	D	5	29/08/2020 18:10	40.6367		0	0	0	0	0	0	0	0	0	0	0	0	0	0
970	2	3	12	2d 06:42:56.51000	0d 04:09:32.75000	0.00376454	0.0142844	0.00090501	2.7146	D	5	29/08/2020 18:10	40.6209		0	0	0	0	0	0	0	0	0	0	0	0	0	0
971	2	3	12	2d 06:42:58.43000	0d 04:09:34.67000	0.00376503	0.0142857	0.00090501	2.7039	D	5	29/08/2020 18:10	40.6051		0	0	0	0	0	0	0	0	0	0	0	0	0	0
972	2	3	12	2d 06:43:00.32000	0d 04:09:36.56000	0.0037655	0.014287	0.00090501	2.6934	D	5	29/08/2020 18:10	40.5893		0	0	0	0	0	0	0	0	0	0	0	0	0	0
973	2	3	12	2d 06:43:02.19000	0d 04:09:38.43000	0.00376597	0.0142883	0.00090517	2.6828	D	5	29/08/2020 18:10	40.5577		0	0	0	0	0	0	0	0	0	0	0	0	0	0
974	2	3	12	2d 06:43:04.05000	0d 04:09:40.29000	0.00376644	0.0142895	0.00090509	2.6726	D	5	29/08/2020 18:10	40.5419		0	0	0	0	0	0	0	0	0	0	0	0	0	0
975	2	3	12	2d 06:43:05.85000	0d 04:09:42.09000	0.00376689	0.0142907	0.00090517	2.6622	D	5	29/08/2020 18:10	40.5261		0	0	0	0	0	0	0	0	0	0	0	0	0	0
976	2	3	12	2d 06:43:07.65000	0d 04:09:43.89000	0.00376735	0.0142919	0.00090494	2.6519	D	5	29/08/2020 18:10	40.5261		0	0	0	0	0	0	0	0	0	0	0	0	0	0
977	2	3	12	2d 06:43:09.39000	0d 04:09:45.63000	0.00376778	0.0142931	0.00090509	2.6416	D	5	29/08/2020 18:10	40.5261		0	0	0	0	0	0	0	0	0	0	0	0	0	0
978	2	3	12	2d 06:43:11.14000	0d 04:09:47.38000	0.00376822	0.0142943	0.00090517	2.6311	D	5	29/08/2020 18:11	40.5261		0	0	0	0	0	0	0	0	0	0	0	0	0	0
979	2	3	12	2d 06:43:12.86000	0d 04:09:49.10000	0.00376866	0.0142954	0.00090517	2.6207	D	5	29/08/2020 18:11	40.5261		0	0	0	0	0	0	0	0	0	0	0	0	0	0
980	2	3	12	2d 06:43:14.60000	0d 04:09:50.84000	0.00376909	0.0142965	0.00090524	2.6104	D	5	29/08/2020 18:11	40.5103		0	0	0	0	0	0	0	0	0	0	0	0	0	0
981	2	3	12	2d 06:43:16.28000	0d 04:09:52.52000	0.00376951	0.0142976	0.00090509	2.6	D	5	29/08/2020 18:11	40.5103		0	0	0	0	0	0	0	0	0	0	0	0	0	0
982	2	3	12	2d 06:43:18.02000	0d 04:09:54.26000	0.00376995	0.0142988	0.00090524	2.5893	D	5	29/08/2020 18:11	40.5103		0	0	0	0	0	0	0	0	0	0	0	0	0	0
983	2	3	12	2d 06:43:19.74000	0d 04:09:55.98000	0.00377038	0.0142999	0.00090517	2.5788	D	5	29/08/2020 18:11	40.5103		0	0	0	0	0	0	0	0	0	0	0	0	0	0
984	2	3	12	2d 06:43:21.38000	0d 04:09:57.62000	0.0037708	0.0143009	0.00090532	2.5686	D	5	29/08/2020 18:11	40.5103		0	0	0	0	0	0	0	0	0	0	0	0	0	0
985	2	3	12	2d 06:43:23.01000	0d 04:09:59.25000	0.00377121	0.014302	0.00090509	2.558	D	5	29/08/2020 18:11	40.5103		0	0	0	0	0	0	0	0	0	0	0	0	0	0
986	2	3	12	2d 06:43:24.67000	0d 04:10:00.91000	0.00377162	0.0143031	0.00090517	2.5475	D	5	29/08/2020 18:11	40.5103		0	0	0	0	0	0	0	0	0	0	0	0	0	0
987	2	3	12	2d 06:43:26.31000	0d 04:10:02.55000	0.00377204	0.0143041	0.00090517	2.5371	D	5	29/08/2020 18:11	40.5103		0	0	0	0	0	0	0	0	0	0	0	0	0	0
988	2	3	12	2d 06:43:27.89000	0d 04:10:04.13000	0.00377243	0.0143051	0.00090509	2.5267	D	5	29/08/2020 18:11	40.5103		0	0	0	0	0	0	0	0	0	0	0	0	0	0
989	2	3	12	2d 06:43:29.51000	0d 04:10:05.75000	0.00377284	0.0143061	0.00090509	2.5164	D	5	29/08/2020 18:11	40.5261		0	0	0	0	0	0	0	0	0	0	0	0	0	0
990	2	3	12	2d 06:43:31.10000	0d 04:10:07.34000	0.00377324	0.0143071	0.00090486	2.5057	D	5	29/08/2020 18:11	40.5261		0	0	0	0	0	0	0	0	0	0	0	0	0	0
991	2	3	12	2d 06:43:31.98000	0d 04:10:08.22000	0.00377346	0.0143077	0.00090517	2.5	D	133	29/08/2020 18:11	40.5419		0	0	0	0	0	0	0	0	0	0	0	0	0	0
992	2	3	13	2d 06:43:31.99000	0d 00:00:00.01000	0	0	0	2.5324	R	0	29/08/2020 18:11	40.5419		0	0	0	0	0	0	0	0	0	0	0	0	0	0
993	2	3	13	2d 06:43:33.99000	0d 00:00:02.01000	0	0	0	2.763	R	1	29/08/2020 18:11	40.5419		0	0	0	0	0	0	0	0	0	0	0	0	0	0
994	2	3	13	2d 06:43:35.99000	0d 00:00:04.01000	0	0	0	2.8969	R	1	29/08/2020 18:11	40.5419		0	0	0	0	0	0	0	0	0	0	0	0	0	0
995	2	3	13	2d 06:43:37.99000	0d 00:00:06.01000	0	0	0	3.0013	R	1	29/08/2020 18:11	40.5261		0	0	0	0	0	0	0	0	0	0	0	0	0	0
996	2	3	13	2d 06:43:39.99000	0d 00:00:08.01000	0	0	0	3.0874	R	1	29/08/2020 18:11	40.5261		0	0	0	0	0	0	0	0	0	0	0	0	0	0
997	2	3	13	2d 06:43:41.98000	0d 00:00:10.00000	0	0	0	3.1591	R	129	29/08/2020 18:11	40.5261		0	0	0	0	0	0	0	0	0	0	0	0	0	0
998	3	4	9	2d 06:43:42.02000	0d 00:00:00.04000	0.00000001	0.00000003	0.00090631	3.2183	C	0	29/08/2020 18:11	40.5261		0	0	0	0	0	0	0	0	0	0	0	0	0	0
999	3	4	9	2d 06:43:42.18000	0d 00:00:00.20000	0.00000005	0.00000016	0.00090486	3.2457	C	5	29/08/2020 18:11	40.5261		0	0	0	0	0	0	0	0	0	0	0	0	0	0
1000	3	4	9	2d 06:43:42.34000	0d 00:00:00.36000	0.00000009	0.00000029	0.00090517	3.2671	C	5	29/08/2020 18:11	40.5261		0	0	0	0	0	0	0	0	0	0	0	0	0	0
1001	3	4	9	2d 06:43:42.51000	0d 00:00:00.53000	0.00000013	0.00000043	0.00090501	3.2863	C	5	29/08/2020 18:11	40.5419		0	0	0	0	0	0	0	0	0	0	0	0	0	0
1002	3	4	9	2d 06:43:42.69000	0d 00:00:00.71000	0.00000018	0.00000058	0.00090517	3.3042	C	5	29/08/2020 18:11	40.5419		0	0	0	0	0	0	0	0	0	0	0	0	0	0
1003	3	4	9	2d 06:43:42.88000	0d 00:00:00.90000	0.00000023	0.00000074	0.00090524	3.3219	C	5	29/08/2020 18:11	40.5419		0	0	0	0	0	0	0	0	0	0	0	0	0	0
1004	3	4	9	2d 06:43:43.08000	0d 00:00:01.10000	0.00000028	0.00000091	0.00090524	3.3391	C	5	29/08/2020 18:11	40.5419		0	0	0	0	0	0	0	0	0	0	0	0	0	0
1005	3	4	9	2d 06:43:43.29000	0d 00:00:01.31000	0.00000033	0.00000108	0.00090509	3.3558	C	5	29/08/2020 18:11	40.5419		0	0	0	0	0	0	0	0	0	0	0	0	0	0
1006	3	4	9	2d 06:43:43.50000	0d 00:00:01.52000	0.00000038	0.00000126	0.00090501	3.3719	C	5	29/08/2020 18:11	40.5419		0	0	0	0	0	0	0	0	0	0	0	0	0	0
1007	3	4	9	2d 06:43:43.72000	0d 00:00:01.74000	0.00000044	0.00000145	0.00090532	3.3878	C	5	29/08/2020 18:11	40.5419		0	0	0	0	0	0	0	0	0	0	0	0	0	0
1008	3	4	9	2d 06:43:43.95000	0d 00:00:01.97000	0.00000049	0.00000165	0.00090524	3.4032	C	5	29/08/2020 18:11	40.5419		0	0	0	0	0	0	0	0	0	0	0	0	0	0
1009	3	4	9	2d 06:43:44.19000	0d 00:00:02.21000	0.00000056	0.00000185	0.00090524	3.4189	C	5	29/08/2020 18:11	40.5419		0	0	0	0	0	0	0	0	0	0	0	0	0	0
1010	3	4	9	2d 06:43:44.44000	0d 00:00:02.46000	0.00000062	0.00000207	0.00090509	3.4339	C	5	29/08/2020 18:11	40.5419		0	0	0	0	0	0	0	0	0	0	0	0	0	0
1011	3	4	9	2d 06:43:44.70000	0d 00:00:02.72000	0.00000068	0.00000229	0.00090494	3.4487	C	5	29/08/2020 18:11	40.5419		0	0	0	0	0	0	0	0	0	0	0	0	0	0
1012	3	4	9	2d 06:43:44.96000	0d 00:00:02.98000	0.00000075	0.00000252	0.00090501	3.4629	C	5	29/08/2020 18:11	40.5419		0	0	0	0	0	0	0	0	0	0	0	0	0	0
1013	3	4	9	2d 06:43:45.24000	0d 00:00:03.26000	0.00000082	0.00000276	0.00090517	3.4771	C	5	29/08/2020 18:11	40.5577		0	0	0	0	0	0	0	0	0	0	0	0	0	0
1014	3	4	9	2d 06:43:45.53000	0d 00:00:03.55000	0.00000089	0.00000302	0.00090517	3.4907	C	5	29/08/2020 18:11	40.5577		0	0	0	0	0	0	0	0	0	0	0	0	0	0
1015	3	4	9	2d 06:43:45.84000	0d 00:00:03.86000	0.00000097	0.00000329	0.00090524	3.5042	C	5	29/08/2020 18:11	40.5577		0	0	0	0	0	0	0	0	0	0	0	0	0	0
1016	3	4	9	2d 06:43:46.17000	0d 00:00:04.19000	0.00000105	0.00000358	0.00090517	3.5175	C	5	29/08/2020 18:11	40.5577		0	0	0	0	0	0	0	0	0	0	0	0	0	0
1017	3	4	9	2d 06:43:46.53000	0d 00:00:04.55000	0.00000114	0.0000039	0.00090509	3.5305	C	5	29/08/2020 18:11	40.5577		0	0	0	0	0	0	0	0	0	0	0	0	0	0
1018	3	4	9	2d 06:43:46.91000	0d 00:00:04.93000	0.00000124	0.00000424	0.00090509	3.543	C	5	29/08/2020 18:11	40.5577		0	0	0	0	0	0	0	0	0	0	0	0	0	0
1019	3	4	9	2d 06:43:47.34000	0d 00:00:05.36000	0.00000135	0.00000462	0.00090509	3.5552	C	5	29/08/2020 18:11	40.5577		0	0	0	0	0	0	0	0	0	0	0	0	0	0
1020	3	4	9	2d 06:43:47.82000	0d 00:00:05.84000	0.00000147	0.00000505	0.00090501	3.5671	C	5	29/08/2020 18:11	40.5577		0	0	0	0	0	0	0	0	0	0	0	0	0	0
1021	3	4	9	2d 06:43:48.39000	0d 00:00:06.41000	0.00000161	0.00000556	0.00090517	3.5787	C	5	29/08/2020 18:11	40.5577		0	0	0	0	0	0	0	0	0	0	0	0	0	0
1022	3	4	9	2d 06:43:49.08000	0d 00:00:07.10000	0.00000178	0.00000619	0.00090517	3.5898	C	5	29/08/2020 18:11	40.5577		0	0	0	0	0	0	0	0	0	0	0	0	0	0
1023	3	4	9	2d 06:43:49.97000	0d 00:00:07.99000	0.00000201	0.00000699	0.00090517	3.601	C	5	29/08/2020 18:11	40.5577		0	0	0	0	0	0	0	0	0	0	0	0	0	0
1024	3	4	9	2d 06:43:51.17000	0d 00:00:09.19000	0.00000231	0.00000808	0.00090501	3.6117	C	5	29/08/2020 18:11	40.5577		0	0	0	0	0	0	0	0	0	0	0	0	0	0
1025	3	4	9	2d 06:43:52.90000	0d 00:00:10.92000	0.00000275	0.00000965	0.00090517	3.622	C	5	29/08/2020 18:11	40.5577		0	0	0	0	0	0	0	0	0	0	0	0	0	0
1026	3	4	9	2d 06:43:55.67000	0d 00:00:13.69000	0.00000344	0.00001218	0.00090517	3.6326	C	5	29/08/2020 18:11	40.5735		0	0	0	0	0	0	0	0	0	0	0	0	0	0
1027	3	4	9	2d 06:44:00.51000	0d 00:00:18.53000	0.00000466	0.00001661	0.00090532	3.6428	C	5	29/08/2020 18:11	40.5735		0	0	0	0	0	0	0	0	0	0	0	0	0	0
1028	3	4	9	2d 06:44:09.47000	0d 00:00:27.49000	0.00000691	0.00002483	0.00090501	3.653	C	5	29/08/2020 18:12	40.5893		0	0	0	0	0	0	0	0	0	0	0	0	0	0
1029	3	4	9	2d 06:44:29.39000	0d 00:00:47.41000	0.00001192	0.00004315	0.00090509	3.6631	C	5	29/08/2020 18:12	40.5893		0	0	0	0	0	0	0	0	0	0	0	0	0	0
1030	3	4	9	2d 06:45:19.15000	0d 00:01:37.17000	0.00002443	0.00008905	0.00090494	3.6732	C	5	29/08/2020 18:13	40.5261		0	0	0	0	0	0	0	0	0	0	0	0	0	0
1031	3	4	9	2d 06:47:29.86000	0d 00:03:47.88000	0.00005729	0.00020995	0.00090524	3.6834	C	5	29/08/2020 18:15	40.6051		0	0	0	0	0	0	0	0	0	0	0	0	0	0
1032	3	4	9	2d 06:52:29.86000	0d 00:08:47.88000	0.00013272	0.00048817	0.00090524	3.6925	C	1	29/08/2020 18:20	40.5893		0	0	0	0	0	0	0	0	0	0	0	0	0	0
1033	3	4	9	2d 06:57:29.86000	0d 00:13:47.88000	0.00020815	0.00076693	0.00090532	3.6983	C	1	29/08/2020 18:25	40.5735		0	0	0	0	0	0	0	0	0	0	0	0	0	0
1034	3	4	9	2d 07:02:29.86000	0d 00:18:47.88000	0.00028358	0.00104605	0.00090509	3.7024	C	1	29/08/2020 18:30	40.5577		0	0	0	0	0	0	0	0	0	0	0	0	0	0
1035	3	4	9	2d 07:07:29.86000	0d 00:23:47.88000	0.00035901	0.00132543	0.00090532	3.7057	C	1	29/08/2020 18:35	40.6367		0	0	0	0	0	0	0	0	0	0	0	0	0	0
1036	3	4	9	2d 07:12:29.86000	0d 00:28:47.88000	0.00043443	0.00160509	0.00090517	3.7096	C	1	29/08/2020 18:40	40.5735		0	0	0	0	0	0	0	0	0	0	0	0	0	0
1037	3	4	9	2d 07:17:29.86000	0d 00:33:47.88000	0.00050986	0.00188504	0.00090532	3.7133	C	1	29/08/2020 18:45	40.5893		0	0	0	0	0	0	0	0	0	0	0	0	0	0
1038	3	4	9	2d 07:22:29.86000	0d 00:38:47.88000	0.00058529	0.00216527	0.00090532	3.7173	C	1	29/08/2020 18:50	40.5577		0	0	0	0	0	0	0	0	0	0	0	0	0	0
1039	3	4	9	2d 07:27:29.86000	0d 00:43:47.88000	0.00066072	0.00244583	0.00090509	3.7215	C	1	29/08/2020 18:55	40.5419		0	0	0	0	0	0	0	0	0	0	0	0	0	0
1040	3	4	9	2d 07:32:29.86000	0d 00:48:47.88000	0.00073615	0.00272671	0.00090517	3.7261	C	1	29/08/2020 19:00	40.6209		0	0	0	0	0	0	0	0	0	0	0	0	0	0
1041	3	4	9	2d 07:37:29.86000	0d 00:53:47.88000	0.00081157	0.00300796	0.00090517	3.731	C	1	29/08/2020 19:05	40.5419		0	0	0	0	0	0	0	0	0	0	0	0	0	0
1042	3	4	9	2d 07:42:29.86000	0d 00:58:47.88000	0.000887	0.00328957	0.00090524	3.7357	C	1	29/08/2020 19:10	40.5577		0	0	0	0	0	0	0	0	0	0	0	0	0	0
1043	3	4	9	2d 07:47:29.86000	0d 01:03:47.88000	0.00096243	0.00357155	0.00090517	3.7409	C	1	29/08/2020 19:15	40.5419		0	0	0	0	0	0	0	0	0	0	0	0	0	0
1044	3	4	9	2d 07:52:29.86000	0d 01:08:47.88000	0.00103786	0.0038539	0.00090532	3.7459	C	1	29/08/2020 19:20	40.6209		0	0	0	0	0	0	0	0	0	0	0	0	0	0
1045	3	4	9	2d 07:57:29.86000	0d 01:13:47.88000	0.00111329	0.00413663	0.00090517	3.7505	C	1	29/08/2020 19:25	40.6051		0	0	0	0	0	0	0	0	0	0	0	0	0	0
1046	3	4	9	2d 08:02:29.86000	0d 01:18:47.88000	0.00118871	0.00441975	0.00090524	3.7559	C	1	29/08/2020 19:30	40.4945		0	0	0	0	0	0	0	0	0	0	0	0	0	0
1047	3	4	9	2d 08:07:29.86000	0d 01:23:47.88000	0.00126414	0.00470323	0.00090517	3.7609	C	1	29/08/2020 19:35	40.4787		0	0	0	0	0	0	0	0	0	0	0	0	0	0
1048	3	4	9	2d 08:12:29.86000	0d 01:28:47.88000	0.00133957	0.00498709	0.00090524	3.7659	C	1	29/08/2020 19:40	40.5103		0	0	0	0	0	0	0	0	0	0	0	0	0	0
1049	3	4	9	2d 08:17:29.86000	0d 01:33:47.88000	0.001415	0.00527133	0.00090517	3.771	C	1	29/08/2020 19:45	40.6367		0	0	0	0	0	0	0	0	0	0	0	0	0	0
1050	3	4	9	2d 08:22:29.86000	0d 01:38:47.88000	0.00149043	0.00555595	0.00090517	3.7757	C	1	29/08/2020 19:50	40.5261		0	0	0	0	0	0	0	0	0	0	0	0	0	0
1051	3	4	9	2d 08:27:29.86000	0d 01:43:47.88000	0.00156585	0.00584097	0.00090517	3.7813	C	1	29/08/2020 19:55	40.5419		0	0	0	0	0	0	0	0	0	0	0	0	0	0
1052	3	4	9	2d 08:32:29.86000	0d 01:48:47.88000	0.00164128	0.00612639	0.00090501	3.7868	C	1	29/08/2020 20:00	40.5419		0	0	0	0	0	0	0	0	0	0	0	0	0	0
1053	3	4	9	2d 08:37:29.86000	0d 01:53:47.88000	0.00171671	0.00641225	0.00090494	3.7926	C	1	29/08/2020 20:05	40.5735		0	0	0	0	0	0	0	0	0	0	0	0	0	0
1054	3	4	9	2d 08:42:29.86000	0d 01:58:47.88000	0.00179214	0.00669856	0.00090517	3.799	C	1	29/08/2020 20:10	40.6367		0	0	0	0	0	0	0	0	0	0	0	0	0	0
1055	3	4	9	2d 08:47:29.86000	0d 02:03:47.88000	0.00186756	0.00698537	0.00090517	3.8059	C	1	29/08/2020 20:15	40.6051		0	0	0	0	0	0	0	0	0	0	0	0	0	0
1056	3	4	9	2d 08:52:29.86000	0d 02:08:47.88000	0.00194299	0.00727272	0.00090509	3.8132	C	1	29/08/2020 20:20	40.6683		0	0	0	0	0	0	0	0	0	0	0	0	0	0
1057	3	4	9	2d 08:57:29.86000	0d 02:13:47.88000	0.00201842	0.00756066	0.00090501	3.8215	C	1	29/08/2020 20:25	40.6367		0	0	0	0	0	0	0	0	0	0	0	0	0	0
1058	3	4	9	2d 09:02:29.86000	0d 02:18:47.88000	0.00209385	0.00784924	0.00090509	3.8306	C	1	29/08/2020 20:30	40.6367		0	0	0	0	0	0	0	0	0	0	0	0	0	0
1059	3	4	9	2d 09:07:29.35000	0d 02:23:47.37000	0.00216915	0.00813805	0.00090501	3.8407	C	5	29/08/2020 20:35	40.6209		0	0	0	0	0	0	0	0	0	0	0	0	0	0
1060	3	4	9	2d 09:12:05.05000	0d 02:28:23.07000	0.00223847	0.00840462	0.00090501	3.8508	C	5	29/08/2020 20:39	40.5893		0	0	0	0	0	0	0	0	0	0	0	0	0	0
1061	3	4	9	2d 09:16:17.19000	0d 02:32:35.21000	0.00230186	0.00864905	0.00090494	3.8608	C	5	29/08/2020 20:44	40.6209		0	0	0	0	0	0	0	0	0	0	0	0	0	0
1062	3	4	9	2d 09:20:12.72000	0d 02:36:30.74000	0.00236108	0.00887797	0.00090547	3.8709	C	5	29/08/2020 20:48	40.6051		0	0	0	0	0	0	0	0	0	0	0	0	0	0
1063	3	4	9	2d 09:23:56.57000	0d 02:40:14.59000	0.00241736	0.0090961	0.00090509	3.8811	C	5	29/08/2020 20:51	40.5893		0	0	0	0	0	0	0	0	0	0	0	0	0	0
1064	3	4	9	2d 09:27:28.03000	0d 02:43:46.05000	0.00247053	0.0093027	0.00090517	3.8912	C	5	29/08/2020 20:55	40.5893		0	0	0	0	0	0	0	0	0	0	0	0	0	0
1065	3	4	9	2d 09:30:55.09000	0d 02:47:13.11000	0.00252259	0.00950554	0.00090509	3.9013	C	5	29/08/2020 20:58	40.5893		0	0	0	0	0	0	0	0	0	0	0	0	0	0
1066	3	4	9	2d 09:34:11.64000	0d 02:50:29.66000	0.00257201	0.00969858	0.00090501	3.9115	C	5	29/08/2020 21:02	40.6209		0	0	0	0	0	0	0	0	0	0	0	0	0	0
1067	3	4	9	2d 09:37:26.29000	0d 02:53:44.31000	0.00262095	0.00989025	0.00090532	3.9217	C	5	29/08/2020 21:05	40.6051		0	0	0	0	0	0	0	0	0	0	0	0	0	0
1068	3	4	9	2d 09:40:32.91000	0d 02:56:50.93000	0.00266787	0.0100745	0.00090501	3.9318	C	5	29/08/2020 21:08	40.5261		0	0	0	0	0	0	0	0	0	0	0	0	0	0
1069	3	4	9	2d 09:43:33.48000	0d 02:59:51.50000	0.00271327	0.0102532	0.00090509	3.9419	C	5	29/08/2020 21:11	40.5103		0	0	0	0	0	0	0	0	0	0	0	0	0	0
1070	3	4	9	2d 09:46:33.51000	0d 03:02:51.53000	0.00275853	0.0104319	0.00090517	3.9519	C	5	29/08/2020 21:14	40.5419		0	0	0	0	0	0	0	0	0	0	0	0	0	0
1071	3	4	9	2d 09:49:32.01000	0d 03:05:50.03000	0.00280341	0.0106095	0.00090509	3.962	C	5	29/08/2020 21:17	40.5735		0	0	0	0	0	0	0	0	0	0	0	0	0	0
1072	3	4	9	2d 09:52:27.22000	0d 03:08:45.24000	0.00284746	0.0107842	0.00090501	3.9721	C	5	29/08/2020 21:20	40.5735		0	0	0	0	0	0	0	0	0	0	0	0	0	0
1073	3	4	9	2d 09:55:18.99000	0d 03:11:37.01000	0.00289065	0.010956	0.00090501	3.9821	C	5	29/08/2020 21:23	40.5419		0	0	0	0	0	0	0	0	0	0	0	0	0	0
1074	3	4	9	2d 09:58:10.50000	0d 03:14:28.52000	0.00293377	0.0111279	0.00090501	3.9924	C	5	29/08/2020 21:26	40.6367		0	0	0	0	0	0	0	0	0	0	0	0	0	0
1075	3	4	9	2d 10:01:02.18000	0d 03:17:20.20000	0.00297694	0.0113005	0.00090532	4.0024	C	5	29/08/2020 21:28	40.6209		0	0	0	0	0	0	0	0	0	0	0	0	0	0
1076	3	4	9	2d 10:03:51.58000	0d 03:20:09.60000	0.00301953	0.0114711	0.00090509	4.0125	C	5	29/08/2020 21:31	40.5893		0	0	0	0	0	0	0	0	0	0	0	0	0	0
1077	3	4	9	2d 10:06:39.47000	0d 03:22:57.49000	0.00306174	0.0116407	0.00090517	4.0226	C	5	29/08/2020 21:34	40.5893		0	0	0	0	0	0	0	0	0	0	0	0	0	0
1078	3	4	9	2d 10:09:24.80000	0d 03:25:42.82000	0.00310331	0.0118082	0.00090509	4.0327	C	5	29/08/2020 21:37	40.6367		0	0	0	0	0	0	0	0	0	0	0	0	0	0
1079	3	4	9	2d 10:12:08.37000	0d 03:28:26.39000	0.00314444	0.0119742	0.00090509	4.0429	C	5	29/08/2020 21:39	40.5735		0	0	0	0	0	0	0	0	0	0	0	0	0	0
1080	3	4	9	2d 10:14:52.77000	0d 03:31:10.79000	0.00318577	0.0121415	0.00090509	4.0529	C	5	29/08/2020 21:42	40.6209		0	0	0	0	0	0	0	0	0	0	0	0	0	0
1081	3	4	9	2d 10:17:32.83000	0d 03:33:50.85000	0.00322601	0.0123048	0.00090524	4.063	C	5	29/08/2020 21:45	40.5893		0	0	0	0	0	0	0	0	0	0	0	0	0	0
1082	3	4	9	2d 10:20:13.61000	0d 03:36:31.63000	0.00326644	0.0124693	0.00090509	4.0731	C	5	29/08/2020 21:48	40.5735		0	0	0	0	0	0	0	0	0	0	0	0	0	0
1083	3	4	9	2d 10:22:46.71000	0d 03:39:04.73000	0.00330493	0.0126263	0.00090517	4.0832	C	5	29/08/2020 21:50	40.5735		0	0	0	0	0	0	0	0	0	0	0	0	0	0
1084	3	4	9	2d 10:25:22.01000	0d 03:41:40.03000	0.00334398	0.0127859	0.00090517	4.0932	C	5	29/08/2020 21:53	40.5261		0	0	0	0	0	0	0	0	0	0	0	0	0	0
1085	3	4	9	2d 10:27:51.79000	0d 03:44:09.81000	0.00338164	0.0129402	0.00090524	4.1033	C	5	29/08/2020 21:55	40.6683		0	0	0	0	0	0	0	0	0	0	0	0	0	0
1086	3	4	9	2d 10:30:23.85000	0d 03:46:41.87000	0.00341987	0.0130973	0.00090509	4.1135	C	5	29/08/2020 21:58	40.5419		0	0	0	0	0	0	0	0	0	0	0	0	0	0
1087	3	4	9	2d 10:32:52.84000	0d 03:49:10.86000	0.00345733	0.0132516	0.00090517	4.1236	C	5	29/08/2020 22:00	40.6209		0	0	0	0	0	0	0	0	0	0	0	0	0	0
1088	3	4	9	2d 10:35:20.38000	0d 03:51:38.40000	0.00349442	0.0134047	0.00090532	4.1337	C	5	29/08/2020 22:03	40.6525		0	0	0	0	0	0	0	0	0	0	0	0	0	0
1089	3	4	9	2d 10:37:45.29000	0d 03:54:03.31000	0.00353086	0.0135555	0.00090509	4.1437	C	5	29/08/2020 22:05	40.6209		0	0	0	0	0	0	0	0	0	0	0	0	0	0
1090	3	4	9	2d 10:40:04.78000	0d 03:56:22.80000	0.00356593	0.013701	0.00090524	4.1538	C	5	29/08/2020 22:07	40.6367		0	0	0	0	0	0	0	0	0	0	0	0	0	0
1091	3	4	9	2d 10:42:27.39000	0d 03:58:45.41000	0.00360179	0.0138501	0.00090517	4.1639	C	5	29/08/2020 22:10	40.5735		0	0	0	0	0	0	0	0	0	0	0	0	0	0
1092	3	4	9	2d 10:44:46.82000	0d 04:01:04.84000	0.00363684	0.0139963	0.00090524	4.174	C	5	29/08/2020 22:12	40.6841		0	0	0	0	0	0	0	0	0	0	0	0	0	0
1093	3	4	9	2d 10:47:08.51000	0d 04:03:26.53000	0.00367247	0.0141451	0.00090517	4.184	C	5	29/08/2020 22:14	40.5735		0	0	0	0	0	0	0	0	0	0	0	0	0	0
1094	3	4	9	2d 10:49:27.27000	0d 04:05:45.29000	0.00370735	0.0142913	0.00090509	4.1941	C	5	29/08/2020 22:17	40.5893		0	0	0	0	0	0	0	0	0	0	0	0	0	0
1095	3	4	9	2d 10:50:42.48000	0d 04:07:00.50000	0.00372626	0.0143707	0.00090494	4.2	C	133	29/08/2020 22:18	40.5261		0	0	0	0	0	0	0	0	0	0	0	0	0	0
1096	3	4	10	2d 10:50:42.49000	0d 00:00:00.01000	0.00372626	0.0143707	0.00094583	4.2	C	0	29/08/2020 22:18	40.5261		0	0	0	0	0	0	0	0	0	0	0	0	0	0
1097	3	4	10	2d 10:51:00.21000	0d 00:00:17.73000	0.00373068	0.0143892	0.00084581	4.2004	C	4	29/08/2020 22:18	40.5735		0	0	0	0	0	0	0	0	0	0	0	0	0	0
1098	3	4	10	2d 10:51:22.96000	0d 00:00:40.48000	0.00373569	0.0144103	0.00074578	4.2	C	4	29/08/2020 22:19	40.6051		0	0	0	0	0	0	0	0	0	0	0	0	0	0
1099	3	4	10	2d 10:51:51.60000	0d 00:01:09.12000	0.00374122	0.0144335	0.00064561	4.2	C	4	29/08/2020 22:19	40.6367		0	0	0	0	0	0	0	0	0	0	0	0	0	0
1100	3	4	10	2d 10:52:25.87000	0d 00:01:43.39000	0.00374688	0.0144572	0.00054559	4.2	C	4	29/08/2020 22:20	40.6683		0	0	0	0	0	0	0	0	0	0	0	0	0	0
1101	3	4	10	2d 10:53:08.64000	0d 00:02:26.16000	0.00375275	0.0144819	0.00044556	4.2	C	4	29/08/2020 22:20	40.6841		0	0	0	0	0	0	0	0	0	0	0	0	0	0
1102	3	4	10	2d 10:54:05.31000	0d 00:03:22.83000	0.00375894	0.0145079	0.00034554	4.2	C	4	29/08/2020 22:21	40.5735		0	0	0	0	0	0	0	0	0	0	0	0	0	0
1103	3	4	10	2d 10:55:29.94000	0d 00:04:47.46000	0.0037658	0.0145367	0.00024552	4.2	C	4	29/08/2020 22:23	40.6209		0	0	0	0	0	0	0	0	0	0	0	0	0	0
1104	3	4	10	2d 10:57:49.58000	0d 00:07:07.10000	0.00377312	0.0145674	0.00014549	4.2	C	4	29/08/2020 22:25	40.5893		0	0	0	0	0	0	0	0	0	0	0	0	0	0
1105	3	4	10	2d 11:00:11.77000	0d 00:09:29.29000	0.00377771	0.0145867	0.00009049	4.2	C	132	29/08/2020 22:28	40.6209		0	0	0	0	0	0	0	0	0	0	0	0	0	0
1106	3	4	11	2d 11:00:11.78000	0d 00:00:00.01000	0	0	0	4.1985	R	0	29/08/2020 22:28	40.6209		0	0	0	0	0	0	0	0	0	0	0	0	0	0
1107	3	4	11	2d 11:00:13.78000	0d 00:00:02.01000	0	0	0	4.1987	R	1	29/08/2020 22:28	40.6209		0	0	0	0	0	0	0	0	0	0	0	0	0	0
1108	3	4	11	2d 11:00:15.78000	0d 00:00:04.01000	0	0	0	4.1987	R	1	29/08/2020 22:28	40.6051		0	0	0	0	0	0	0	0	0	0	0	0	0	0
1109	3	4	11	2d 11:00:17.78000	0d 00:00:06.01000	0	0	0	4.1987	R	1	29/08/2020 22:28	40.6051		0	0	0	0	0	0	0	0	0	0	0	0	0	0
1110	3	4	11	2d 11:00:19.78000	0d 00:00:08.01000	0	0	0	4.1985	R	1	29/08/2020 22:28	40.6209		0	0	0	0	0	0	0	0	0	0	0	0	0	0
1111	3	4	11	2d 11:00:21.77000	0d 00:00:10.00000	0	0	0	4.1984	R	129	29/08/2020 22:28	40.6367		0	0	0	0	0	0	0	0	0	0	0	0	0	0
1112	3	4	12	2d 11:00:21.81000	0d 00:00:00.04000	0.00000001	0.00000004	0.00090616	4.1881	D	0	29/08/2020 22:28	40.6367		0	0	0	0	0	0	0	0	0	0	0	0	0	0
1113	3	4	12	2d 11:01:13.13000	0d 00:00:51.36000	0.00001291	0.000054	0.00090517	4.1781	D	5	29/08/2020 22:29	40.6525		0	0	0	0	0	0	0	0	0	0	0	0	0	0
1114	3	4	12	2d 11:03:04.96000	0d 00:02:43.19000	0.00004103	0.00017133	0.00090517	4.168	D	5	29/08/2020 22:30	40.5893		0	0	0	0	0	0	0	0	0	0	0	0	0	0
1115	3	4	12	2d 11:05:06.26000	0d 00:04:44.49000	0.00007153	0.00029829	0.00090532	4.1579	D	5	29/08/2020 22:32	40.6367		0	0	0	0	0	0	0	0	0	0	0	0	0	0
1116	3	4	12	2d 11:07:13.27000	0d 00:06:51.50000	0.00010346	0.00043091	0.00090509	4.1479	D	5	29/08/2020 22:35	40.5735		0	0	0	0	0	0	0	0	0	0	0	0	0	0
1117	3	4	12	2d 11:09:21.95000	0d 00:09:00.18000	0.00013582	0.00056495	0.00090517	4.1378	D	5	29/08/2020 22:37	40.6525		0	0	0	0	0	0	0	0	0	0	0	0	0	0
1118	3	4	12	2d 11:11:35.19000	0d 00:11:13.42000	0.00016932	0.00070341	0.00090524	4.1277	D	5	29/08/2020 22:39	40.6051		0	0	0	0	0	0	0	0	0	0	0	0	0	0
1119	3	4	12	2d 11:13:50.31000	0d 00:13:28.54000	0.00020329	0.00084347	0.00090517	4.1175	D	5	29/08/2020 22:41	40.6683		0	0	0	0	0	0	0	0	0	0	0	0	0	0
1120	3	4	12	2d 11:16:06.74000	0d 00:15:44.97000	0.00023759	0.00098454	0.00090501	4.1074	D	5	29/08/2020 22:43	40.5419		0	0	0	0	0	0	0	0	0	0	0	0	0	0
1121	3	4	12	2d 11:18:25.40000	0d 00:18:03.63000	0.00027245	0.00112756	0.00090509	4.0974	D	5	29/08/2020 22:46	40.6367		0	0	0	0	0	0	0	0	0	0	0	0	0	0
1122	3	4	12	2d 11:20:44.59000	0d 00:20:22.82000	0.00030745	0.00127078	0.00090517	4.0873	D	5	29/08/2020 22:48	40.6209		0	0	0	0	0	0	0	0	0	0	0	0	0	0
1123	3	4	12	2d 11:23:05.06000	0d 00:22:43.29000	0.00034277	0.00141497	0.00090501	4.0771	D	5	29/08/2020 22:50	40.5577		0	0	0	0	0	0	0	0	0	0	0	0	0	0
1124	3	4	12	2d 11:25:34.03000	0d 00:25:12.26000	0.00038022	0.00156749	0.00090494	4.067	D	5	29/08/2020 22:53	40.6051		0	0	0	0	0	0	0	0	0	0	0	0	0	0
1125	3	4	12	2d 11:28:00.80000	0d 00:27:39.03000	0.00041712	0.00171739	0.00090501	4.0569	D	5	29/08/2020 22:55	40.5735		0	0	0	0	0	0	0	0	0	0	0	0	0	0
1126	3	4	12	2d 11:30:30.02000	0d 00:30:08.25000	0.00045464	0.00186941	0.00090509	4.0468	D	5	29/08/2020 22:58	40.6683		0	0	0	0	0	0	0	0	0	0	0	0	0	0
1127	3	4	12	2d 11:33:00.57000	0d 00:32:38.80000	0.00049249	0.00202241	0.00090517	4.0368	D	5	29/08/2020 23:00	40.5419		0	0	0	0	0	0	0	0	0	0	0	0	0	0
1128	3	4	12	2d 11:35:33.92000	0d 00:35:12.15000	0.00053105	0.00217786	0.00090517	4.0267	D	5	29/08/2020 23:03	40.6051		0	0	0	0	0	0	0	0	0	0	0	0	0	0
1129	3	4	12	2d 11:38:08.76000	0d 00:37:46.99000	0.00056998	0.00233443	0.00090532	4.0166	D	5	29/08/2020 23:06	40.6525		0	0	0	0	0	0	0	0	0	0	0	0	0	0
1130	3	4	12	2d 11:40:47.00000	0d 00:40:25.23000	0.00060977	0.00249404	0.00090532	4.0066	D	5	29/08/2020 23:08	40.6367		0	0	0	0	0	0	0	0	0	0	0	0	0	0
1131	3	4	12	2d 11:43:26.57000	0d 00:43:04.80000	0.00064989	0.00265459	0.00090532	3.9965	D	5	29/08/2020 23:11	40.6051		0	0	0	0	0	0	0	0	0	0	0	0	0	0
1132	3	4	12	2d 11:46:06.84000	0d 00:45:45.07000	0.00069018	0.00281543	0.00090501	3.9864	D	5	29/08/2020 23:13	40.6683		0	0	0	0	0	0	0	0	0	0	0	0	0	0
1133	3	4	12	2d 11:48:48.04000	0d 00:48:26.27000	0.00073071	0.0029768	0.00090532	3.9763	D	5	29/08/2020 23:16	40.6525		0	0	0	0	0	0	0	0	0	0	0	0	0	0
1134	3	4	12	2d 11:51:33.33000	0d 00:51:11.56000	0.00077227	0.00314185	0.00090486	3.9663	D	5	29/08/2020 23:19	40.5577		0	0	0	0	0	0	0	0	0	0	0	0	0	0
1135	3	4	12	2d 11:54:19.10000	0d 00:53:57.33000	0.00081395	0.00330696	0.00090509	3.9562	D	5	29/08/2020 23:22	40.6209		0	0	0	0	0	0	0	0	0	0	0	0	0	0
1136	3	4	12	2d 11:57:03.80000	0d 00:56:42.03000	0.00085536	0.00347058	0.00090524	3.9461	D	5	29/08/2020 23:24	40.6367		0	0	0	0	0	0	0	0	0	0	0	0	0	0
1137	3	4	12	2d 11:59:50.38000	0d 00:59:28.61000	0.00089724	0.00363565	0.00090509	3.9361	D	5	29/08/2020 23:27	40.5577		0	0	0	0	0	0	0	0	0	0	0	0	0	0
1138	3	4	12	2d 12:02:39.74000	0d 01:02:17.97000	0.00093982	0.00380305	0.00090509	3.926	D	5	29/08/2020 23:30	40.6525		0	0	0	0	0	0	0	0	0	0	0	0	0	0
1139	3	4	12	2d 12:05:31.03000	0d 01:05:09.26000	0.00098289	0.00397192	0.00090509	3.9159	D	5	29/08/2020 23:33	40.6209		0	0	0	0	0	0	0	0	0	0	0	0	0	0
1140	3	4	12	2d 12:08:25.36000	0d 01:08:03.59000	0.00102672	0.00414335	0.00090517	3.9057	D	5	29/08/2020 23:36	40.5577		0	0	0	0	0	0	0	0	0	0	0	0	0	0
1141	3	4	12	2d 12:11:24.86000	0d 01:11:03.09000	0.00107185	0.00431939	0.00090517	3.8955	D	5	29/08/2020 23:39	40.6683		0	0	0	0	0	0	0	0	0	0	0	0	0	0
1142	3	4	12	2d 12:14:23.64000	0d 01:14:01.87000	0.0011168	0.00449428	0.00090524	3.8854	D	5	29/08/2020 23:42	40.6367		0	0	0	0	0	0	0	0	0	0	0	0	0	0
1143	3	4	12	2d 12:17:27.33000	0d 01:17:05.56000	0.00116299	0.0046735	0.00090532	3.8753	D	5	29/08/2020 23:45	40.6051		0	0	0	0	0	0	0	0	0	0	0	0	0	0
1144	3	4	12	2d 12:20:33.55000	0d 01:20:11.78000	0.00120981	0.00485472	0.00090517	3.8651	D	5	29/08/2020 23:48	40.6683		0	0	0	0	0	0	0	0	0	0	0	0	0	0
1145	3	4	12	2d 12:23:50.21000	0d 01:23:28.44000	0.00125925	0.00504559	0.00090532	3.8549	D	5	29/08/2020 23:51	40.5893		0	0	0	0	0	0	0	0	0	0	0	0	0	0
1146	3	4	12	2d 12:27:12.83000	0d 01:26:51.06000	0.0013102	0.00524172	0.00090532	3.8448	D	5	29/08/2020 23:55	40.6051		0	0	0	0	0	0	0	0	0	0	0	0	0	0
1147	3	4	12	2d 12:30:41.43000	0d 01:30:19.66000	0.00136265	0.00544311	0.00090501	3.8346	D	5	29/08/2020 23:58	40.6209		0	0	0	0	0	0	0	0	0	0	0	0	0	0
1148	3	4	12	2d 12:34:23.20000	0d 01:34:01.43000	0.0014184	0.00565665	0.00090517	3.8245	D	5	30/08/2020 00:02	40.6367		0	0	0	0	0	0	0	0	0	0	0	0	0	0
1149	3	4	12	2d 12:38:13.58000	0d 01:37:51.81000	0.00147633	0.0058779	0.00090532	3.8145	D	5	30/08/2020 00:06	40.5893		0	0	0	0	0	0	0	0	0	0	0	0	0	0
1150	3	4	12	2d 12:42:19.27000	0d 01:41:57.50000	0.0015381	0.00611322	0.00090501	3.8044	D	5	30/08/2020 00:10	40.6051		0	0	0	0	0	0	0	0	0	0	0	0	0	0
1151	3	4	12	2d 12:46:48.05000	0d 01:46:26.28000	0.00160568	0.00636998	0.00090509	3.7942	D	5	30/08/2020 00:14	40.5577		0	0	0	0	0	0	0	0	0	0	0	0	0	0
1152	3	4	12	2d 12:51:44.41000	0d 01:51:22.64000	0.00168019	0.00665233	0.00090517	3.7841	D	5	30/08/2020 00:19	40.5419		0	0	0	0	0	0	0	0	0	0	0	0	0	0
1153	3	4	12	2d 12:56:44.41000	0d 01:56:22.64000	0.00175562	0.0069374	0.00090486	3.7748	D	1	30/08/2020 00:24	40.6209		0	0	0	0	0	0	0	0	0	0	0	0	0	0
1154	3	4	12	2d 13:01:44.41000	0d 02:01:22.64000	0.00183105	0.00722179	0.00090539	3.7659	D	1	30/08/2020 00:29	40.5735		0	0	0	0	0	0	0	0	0	0	0	0	0	0
1155	3	4	12	2d 13:06:44.41000	0d 02:06:22.64000	0.00190648	0.00750556	0.00090509	3.7581	D	1	30/08/2020 00:34	40.6051		0	0	0	0	0	0	0	0	0	0	0	0	0	0
1156	3	4	12	2d 13:11:44.41000	0d 02:11:22.64000	0.0019819	0.00778874	0.00090532	3.7505	D	1	30/08/2020 00:39	40.6209		0	0	0	0	0	0	0	0	0	0	0	0	0	0
1157	3	4	12	2d 13:16:44.41000	0d 02:16:22.64000	0.00205733	0.00807137	0.00090501	3.7433	D	1	30/08/2020 00:44	40.6525		0	0	0	0	0	0	0	0	0	0	0	0	0	0
1158	3	4	12	2d 13:21:44.41000	0d 02:21:22.64000	0.00213276	0.00835349	0.00090509	3.7366	D	1	30/08/2020 00:49	40.6683		0	0	0	0	0	0	0	0	0	0	0	0	0	0
1159	3	4	12	2d 13:26:44.41000	0d 02:26:22.64000	0.00220819	0.00863511	0.00090509	3.7304	D	1	30/08/2020 00:54	40.6525		0	0	0	0	0	0	0	0	0	0	0	0	0	0
1160	3	4	12	2d 13:31:44.41000	0d 02:31:22.64000	0.00228362	0.00891626	0.00090509	3.7241	D	1	30/08/2020 00:59	40.6999		0	0	0	0	0	0	0	0	0	0	0	0	0	0
1161	3	4	12	2d 13:36:44.41000	0d 02:36:22.64000	0.00235904	0.00919693	0.00090509	3.7177	D	1	30/08/2020 01:04	40.6525		0	0	0	0	0	0	0	0	0	0	0	0	0	0
1162	3	4	12	2d 13:41:44.41000	0d 02:41:22.64000	0.00243447	0.00947712	0.00090524	3.7115	D	1	30/08/2020 01:09	40.6683		0	0	0	0	0	0	0	0	0	0	0	0	0	0
1163	3	4	12	2d 13:46:44.41000	0d 02:46:22.64000	0.0025099	0.00975684	0.00090517	3.7052	D	1	30/08/2020 01:14	40.6525		0	0	0	0	0	0	0	0	0	0	0	0	0	0
1164	3	4	12	2d 13:51:44.41000	0d 02:51:22.64000	0.00258533	0.0100361	0.00090524	3.6985	D	1	30/08/2020 01:19	40.6367		0	0	0	0	0	0	0	0	0	0	0	0	0	0
1165	3	4	12	2d 13:56:44.41000	0d 02:56:22.64000	0.00266075	0.0103148	0.00090517	3.6916	D	1	30/08/2020 01:24	40.6999		0	0	0	0	0	0	0	0	0	0	0	0	0	0
1166	3	4	12	2d 14:01:44.41000	0d 03:01:22.64000	0.00273618	0.010593	0.00090532	3.6846	D	1	30/08/2020 01:29	40.6209		0	0	0	0	0	0	0	0	0	0	0	0	0	0
1167	3	4	12	2d 14:06:44.41000	0d 03:06:22.64000	0.00281161	0.0108706	0.00090517	3.6774	D	1	30/08/2020 01:34	40.6683		0	0	0	0	0	0	0	0	0	0	0	0	0	0
1168	3	4	12	2d 14:11:44.41000	0d 03:11:22.64000	0.00288704	0.0111477	0.00090494	3.6693	D	1	30/08/2020 01:39	40.6683		0	0	0	0	0	0	0	0	0	0	0	0	0	0
1169	3	4	12	2d 14:16:44.41000	0d 03:16:22.64000	0.00296247	0.0114242	0.00090517	3.6605	D	1	30/08/2020 01:44	40.6525		0	0	0	0	0	0	0	0	0	0	0	0	0	0
1170	3	4	12	2d 14:21:44.41000	0d 03:21:22.64000	0.00303789	0.0116999	0.00090501	3.6516	D	1	30/08/2020 01:49	40.6841		0	0	0	0	0	0	0	0	0	0	0	0	0	0
1171	3	4	12	2d 14:26:39.46000	0d 03:26:17.69000	0.00311208	0.0119705	0.00090517	3.6416	D	5	30/08/2020 01:54	40.6051		0	0	0	0	0	0	0	0	0	0	0	0	0	0
1172	3	4	12	2d 14:31:10.28000	0d 03:30:48.51000	0.00318017	0.0122181	0.00090509	3.6315	D	5	30/08/2020 01:59	40.5577		0	0	0	0	0	0	0	0	0	0	0	0	0	0
1173	3	4	12	2d 14:35:13.01000	0d 03:34:51.24000	0.0032412	0.0124394	0.00090509	3.6214	D	5	30/08/2020 02:03	40.6209		0	0	0	0	0	0	0	0	0	0	0	0	0	0
1174	3	4	12	2d 14:38:48.30000	0d 03:38:26.53000	0.00329533	0.0126352	0.00090524	3.6114	D	5	30/08/2020 02:06	40.6525		0	0	0	0	0	0	0	0	0	0	0	0	0	0
1175	3	4	12	2d 14:42:00.62000	0d 03:41:38.85000	0.00334368	0.0128096	0.00090501	3.6013	D	5	30/08/2020 02:09	40.6525		0	0	0	0	0	0	0	0	0	0	0	0	0	0
1176	3	4	12	2d 14:44:41.21000	0d 03:44:19.44000	0.00338406	0.0129548	0.00090517	3.5912	D	5	30/08/2020 02:12	40.5261		0	0	0	0	0	0	0	0	0	0	0	0	0	0
1177	3	4	12	2d 14:46:58.78000	0d 03:46:37.01000	0.00341865	0.0130789	0.00090539	3.5811	D	5	30/08/2020 02:14	40.6209		0	0	0	0	0	0	0	0	0	0	0	0	0	0
1178	3	4	12	2d 14:49:01.06000	0d 03:48:39.29000	0.00344939	0.0131888	0.00090501	3.5709	D	5	30/08/2020 02:16	40.6051		0	0	0	0	0	0	0	0	0	0	0	0	0	0
1179	3	4	12	2d 14:50:48.89000	0d 03:50:27.12000	0.0034765	0.0132855	0.00090524	3.5607	D	5	30/08/2020 02:18	40.6525		0	0	0	0	0	0	0	0	0	0	0	0	0	0
1180	3	4	12	2d 14:52:21.80000	0d 03:52:00.03000	0.00349986	0.0133686	0.00090494	3.5506	D	5	30/08/2020 02:20	40.6209		0	0	0	0	0	0	0	0	0	0	0	0	0	0
1181	3	4	12	2d 14:53:31.55000	0d 03:53:09.78000	0.0035174	0.0134308	0.00090501	3.5406	D	5	30/08/2020 02:21	40.5893		0	0	0	0	0	0	0	0	0	0	0	0	0	0
1182	3	4	12	2d 14:54:32.94000	0d 03:54:11.17000	0.00353283	0.0134853	0.00090509	3.5305	D	5	30/08/2020 02:22	40.5735		0	0	0	0	0	0	0	0	0	0	0	0	0	0
1183	3	4	12	2d 14:55:19.97000	0d 03:54:58.20000	0.00354466	0.013527	0.00090517	3.5204	D	5	30/08/2020 02:23	40.6051		0	0	0	0	0	0	0	0	0	0	0	0	0	0
1184	3	4	12	2d 14:56:02.90000	0d 03:55:41.13000	0.00355545	0.013565	0.00090517	3.5103	D	5	30/08/2020 02:23	40.6367		0	0	0	0	0	0	0	0	0	0	0	0	0	0
1185	3	4	12	2d 14:56:39.01000	0d 03:56:17.24000	0.00356453	0.0135968	0.00090532	3.5001	D	5	30/08/2020 02:24	40.5735		0	0	0	0	0	0	0	0	0	0	0	0	0	0
1186	3	4	12	2d 14:57:12.15000	0d 03:56:50.38000	0.00357286	0.0136259	0.00090517	3.49	D	5	30/08/2020 02:25	40.6051		0	0	0	0	0	0	0	0	0	0	0	0	0	0
1187	3	4	12	2d 14:57:38.79000	0d 03:57:17.02000	0.00357956	0.0136493	0.00090509	3.48	D	5	30/08/2020 02:25	40.6367		0	0	0	0	0	0	0	0	0	0	0	0	0	0
1188	3	4	12	2d 14:58:04.54000	0d 03:57:42.77000	0.00358604	0.0136718	0.00090524	3.4697	D	5	30/08/2020 02:25	40.6525		0	0	0	0	0	0	0	0	0	0	0	0	0	0
1189	3	4	12	2d 14:58:27.29000	0d 03:58:05.52000	0.00359176	0.0136916	0.00090486	3.4597	D	5	30/08/2020 02:26	40.6683		0	0	0	0	0	0	0	0	0	0	0	0	0	0
1190	3	4	12	2d 14:58:48.98000	0d 03:58:27.21000	0.00359721	0.0137104	0.00090509	3.4495	D	5	30/08/2020 02:26	40.6683		0	0	0	0	0	0	0	0	0	0	0	0	0	0
1191	3	4	12	2d 14:59:06.84000	0d 03:58:45.07000	0.0036017	0.0137259	0.00090524	3.4392	D	5	30/08/2020 02:26	40.6841		0	0	0	0	0	0	0	0	0	0	0	0	0	0
1192	3	4	12	2d 14:59:22.73000	0d 03:59:00.96000	0.0036057	0.0137396	0.00090517	3.429	D	5	30/08/2020 02:27	40.6841		0	0	0	0	0	0	0	0	0	0	0	0	0	0
1193	3	4	12	2d 14:59:37.95000	0d 03:59:16.18000	0.00360952	0.0137527	0.00090524	3.4189	D	5	30/08/2020 02:27	40.5893		0	0	0	0	0	0	0	0	0	0	0	0	0	0
1194	3	4	12	2d 14:59:51.95000	0d 03:59:30.18000	0.00361304	0.0137647	0.00090509	3.4087	D	5	30/08/2020 02:27	40.5735		0	0	0	0	0	0	0	0	0	0	0	0	0	0
1195	3	4	12	2d 15:00:03.83000	0d 03:59:42.06000	0.00361603	0.0137749	0.00090501	3.3983	D	5	30/08/2020 02:27	40.6051		0	0	0	0	0	0	0	0	0	0	0	0	0	0
1196	3	4	12	2d 15:00:15.67000	0d 03:59:53.90000	0.00361901	0.013785	0.00090532	3.388	D	5	30/08/2020 02:28	40.6367		0	0	0	0	0	0	0	0	0	0	0	0	0	0
1197	3	4	12	2d 15:00:27.13000	0d 04:00:05.36000	0.00362189	0.0137947	0.00090517	3.3777	D	5	30/08/2020 02:28	40.6367		0	0	0	0	0	0	0	0	0	0	0	0	0	0
1198	3	4	12	2d 15:00:38.66000	0d 04:00:16.89000	0.00362479	0.0138045	0.00090524	3.3675	D	5	30/08/2020 02:28	40.6367		0	0	0	0	0	0	0	0	0	0	0	0	0	0
1199	3	4	12	2d 15:00:50.12000	0d 04:00:28.35000	0.00362767	0.0138142	0.00090509	3.3574	D	5	30/08/2020 02:28	40.6525		0	0	0	0	0	0	0	0	0	0	0	0	0	0
1200	3	4	12	2d 15:01:01.13000	0d 04:00:39.36000	0.00363044	0.0138235	0.00090517	3.3474	D	5	30/08/2020 02:28	40.6525		0	0	0	0	0	0	0	0	0	0	0	0	0	0
1201	3	4	12	2d 15:01:11.07000	0d 04:00:49.30000	0.00363294	0.0138318	0.00090509	3.3373	D	5	30/08/2020 02:29	40.6051		0	0	0	0	0	0	0	0	0	0	0	0	0	0
1202	3	4	12	2d 15:01:22.27000	0d 04:01:00.50000	0.00363575	0.0138412	0.00090539	3.3271	D	5	30/08/2020 02:29	40.5735		0	0	0	0	0	0	0	0	0	0	0	0	0	0
1203	3	4	12	2d 15:01:33.43000	0d 04:01:11.66000	0.00363856	0.0138506	0.00090524	3.3169	D	5	30/08/2020 02:29	40.5577		0	0	0	0	0	0	0	0	0	0	0	0	0	0
1204	3	4	12	2d 15:01:46.09000	0d 04:01:24.32000	0.00364174	0.0138611	0.00090501	3.3065	D	5	30/08/2020 02:29	40.5893		0	0	0	0	0	0	0	0	0	0	0	0	0	0
1205	3	4	12	2d 15:02:03.46000	0d 04:01:41.69000	0.00364611	0.0138755	0.00090517	3.2964	D	5	30/08/2020 02:29	40.6051		0	0	0	0	0	0	0	0	0	0	0	0	0	0
1206	3	4	12	2d 15:02:19.77000	0d 04:01:58.00000	0.00365021	0.013889	0.00090509	3.2863	D	5	30/08/2020 02:30	40.6209		0	0	0	0	0	0	0	0	0	0	0	0	0	0
1207	3	4	12	2d 15:02:43.73000	0d 04:02:21.96000	0.00365623	0.0139088	0.00090509	3.2763	D	5	30/08/2020 02:30	40.6525		0	0	0	0	0	0	0	0	0	0	0	0	0	0
1208	3	4	12	2d 15:03:21.37000	0d 04:02:59.60000	0.0036657	0.0139397	0.00090486	3.2662	D	5	30/08/2020 02:31	40.5735		0	0	0	0	0	0	0	0	0	0	0	0	0	0
1209	3	4	12	2d 15:03:58.45000	0d 04:03:36.68000	0.00367502	0.0139701	0.00090501	3.256	D	5	30/08/2020 02:31	40.6209		0	0	0	0	0	0	0	0	0	0	0	0	0	0
1210	3	4	12	2d 15:04:30.48000	0d 04:04:08.71000	0.00368307	0.0139963	0.00090509	3.2459	D	5	30/08/2020 02:32	40.6209		0	0	0	0	0	0	0	0	0	0	0	0	0	0
1211	3	4	12	2d 15:04:56.93000	0d 04:04:35.16000	0.00368972	0.0140179	0.00090517	3.2358	D	5	30/08/2020 02:32	40.5735		0	0	0	0	0	0	0	0	0	0	0	0	0	0
1212	3	4	12	2d 15:05:21.12000	0d 04:04:59.35000	0.0036958	0.0140375	0.00090517	3.2258	D	5	30/08/2020 02:33	40.6209		0	0	0	0	0	0	0	0	0	0	0	0	0	0
1213	3	4	12	2d 15:05:40.53000	0d 04:05:18.76000	0.00370068	0.0140532	0.00090524	3.2157	D	5	30/08/2020 02:33	40.6525		0	0	0	0	0	0	0	0	0	0	0	0	0	0
1214	3	4	12	2d 15:05:56.52000	0d 04:05:34.75000	0.0037047	0.0140661	0.00090524	3.2056	D	5	30/08/2020 02:33	40.6841		0	0	0	0	0	0	0	0	0	0	0	0	0	0
1215	3	4	12	2d 15:06:10.91000	0d 04:05:49.14000	0.00370832	0.0140777	0.00090524	3.1954	D	5	30/08/2020 02:34	40.6841		0	0	0	0	0	0	0	0	0	0	0	0	0	0
1216	3	4	12	2d 15:06:25.04000	0d 04:06:03.27000	0.00371188	0.0140891	0.00090524	3.1852	D	5	30/08/2020 02:34	40.6841		0	0	0	0	0	0	0	0	0	0	0	0	0	0
1217	3	4	12	2d 15:06:37.41000	0d 04:06:15.64000	0.00371499	0.014099	0.00090509	3.1749	D	5	30/08/2020 02:34	40.6841		0	0	0	0	0	0	0	0	0	0	0	0	0	0
1218	3	4	12	2d 15:06:48.75000	0d 04:06:26.98000	0.00371784	0.014108	0.00090501	3.1647	D	5	30/08/2020 02:34	40.6999		0	0	0	0	0	0	0	0	0	0	0	0	0	0
1219	3	4	12	2d 15:06:59.03000	0d 04:06:37.26000	0.00372042	0.0141162	0.00090501	3.1547	D	5	30/08/2020 02:34	40.6999		0	0	0	0	0	0	0	0	0	0	0	0	0	0
1220	3	4	12	2d 15:07:08.53000	0d 04:06:46.76000	0.00372281	0.0141237	0.00090532	3.1446	D	5	30/08/2020 02:35	40.6841		0	0	0	0	0	0	0	0	0	0	0	0	0	0
1221	3	4	12	2d 15:07:17.50000	0d 04:06:55.73000	0.00372507	0.0141308	0.00090532	3.1344	D	5	30/08/2020 02:35	40.6999		0	0	0	0	0	0	0	0	0	0	0	0	0	0
1222	3	4	12	2d 15:07:26.35000	0d 04:07:04.58000	0.00372729	0.0141377	0.00090494	3.1243	D	5	30/08/2020 02:35	40.6999		0	0	0	0	0	0	0	0	0	0	0	0	0	0
1223	3	4	12	2d 15:07:34.71000	0d 04:07:12.94000	0.00372939	0.0141443	0.00090517	3.1141	D	5	30/08/2020 02:35	40.7157		0	0	0	0	0	0	0	0	0	0	0	0	0	0
1224	3	4	12	2d 15:07:42.67000	0d 04:07:20.90000	0.00373139	0.0141505	0.00090532	3.104	D	5	30/08/2020 02:35	40.6999		0	0	0	0	0	0	0	0	0	0	0	0	0	0
1225	3	4	12	2d 15:07:50.17000	0d 04:07:28.40000	0.00373328	0.0141564	0.00090494	3.0939	D	5	30/08/2020 02:35	40.6841		0	0	0	0	0	0	0	0	0	0	0	0	0	0
1226	3	4	12	2d 15:07:57.32000	0d 04:07:35.55000	0.00373508	0.0141619	0.00090509	3.0838	D	5	30/08/2020 02:35	40.6367		0	0	0	0	0	0	0	0	0	0	0	0	0	0
1227	3	4	12	2d 15:08:03.95000	0d 04:07:42.18000	0.00373674	0.014167	0.00090524	3.0735	D	5	30/08/2020 02:35	40.5735		0	0	0	0	0	0	0	0	0	0	0	0	0	0
1228	3	4	12	2d 15:08:10.54000	0d 04:07:48.77000	0.0037384	0.0141721	0.00090501	3.0632	D	5	30/08/2020 02:36	40.5735		0	0	0	0	0	0	0	0	0	0	0	0	0	0
1229	3	4	12	2d 15:08:16.72000	0d 04:07:54.95000	0.00373995	0.0141769	0.00090486	3.0532	D	5	30/08/2020 02:36	40.5893		0	0	0	0	0	0	0	0	0	0	0	0	0	0
1230	3	4	12	2d 15:08:22.60000	0d 04:08:00.83000	0.00374143	0.0141814	0.00090532	3.0428	D	5	30/08/2020 02:36	40.5893		0	0	0	0	0	0	0	0	0	0	0	0	0	0
1231	3	4	12	2d 15:08:28.35000	0d 04:08:06.58000	0.00374288	0.0141858	0.00090501	3.0326	D	5	30/08/2020 02:36	40.6051		0	0	0	0	0	0	0	0	0	0	0	0	0	0
1232	3	4	12	2d 15:08:33.82000	0d 04:08:12.05000	0.00374425	0.0141899	0.00090532	3.0224	D	5	30/08/2020 02:36	40.6051		0	0	0	0	0	0	0	0	0	0	0	0	0	0
1233	3	4	12	2d 15:08:38.91000	0d 04:08:17.14000	0.00374553	0.0141938	0.00090517	3.0118	D	5	30/08/2020 02:36	40.6051		0	0	0	0	0	0	0	0	0	0	0	0	0	0
1234	3	4	12	2d 15:08:43.98000	0d 04:08:22.21000	0.00374681	0.0141976	0.00090517	3.0018	D	5	30/08/2020 02:36	40.6367		0	0	0	0	0	0	0	0	0	0	0	0	0	0
1235	3	4	12	2d 15:08:48.78000	0d 04:08:27.01000	0.00374802	0.0142012	0.00090509	2.9915	D	5	30/08/2020 02:36	40.6367		0	0	0	0	0	0	0	0	0	0	0	0	0	0
1236	3	4	12	2d 15:08:53.50000	0d 04:08:31.73000	0.0037492	0.0142048	0.00090509	2.9815	D	5	30/08/2020 02:36	40.6367		0	0	0	0	0	0	0	0	0	0	0	0	0	0
1237	3	4	12	2d 15:08:57.89000	0d 04:08:36.12000	0.00375031	0.0142081	0.00090517	2.9714	D	5	30/08/2020 02:36	40.6525		0	0	0	0	0	0	0	0	0	0	0	0	0	0
1238	3	4	12	2d 15:09:02.12000	0d 04:08:40.35000	0.00375137	0.0142112	0.00090517	2.9612	D	5	30/08/2020 02:36	40.6525		0	0	0	0	0	0	0	0	0	0	0	0	0	0
1239	3	4	12	2d 15:09:06.34000	0d 04:08:44.57000	0.00375243	0.0142144	0.00090517	2.9509	D	5	30/08/2020 02:36	40.6525		0	0	0	0	0	0	0	0	0	0	0	0	0	0
1240	3	4	12	2d 15:09:10.39000	0d 04:08:48.62000	0.00375345	0.0142174	0.00090532	2.9409	D	5	30/08/2020 02:37	40.6525		0	0	0	0	0	0	0	0	0	0	0	0	0	0
1241	3	4	12	2d 15:09:14.39000	0d 04:08:52.62000	0.00375445	0.0142203	0.00090501	2.9306	D	5	30/08/2020 02:37	40.6683		0	0	0	0	0	0	0	0	0	0	0	0	0	0
1242	3	4	12	2d 15:09:18.03000	0d 04:08:56.26000	0.00375537	0.014223	0.00090517	2.9203	D	5	30/08/2020 02:37	40.6841		0	0	0	0	0	0	0	0	0	0	0	0	0	0
1243	3	4	12	2d 15:09:21.88000	0d 04:09:00.11000	0.00375634	0.0142258	0.00090524	2.9099	D	5	30/08/2020 02:37	40.6683		0	0	0	0	0	0	0	0	0	0	0	0	0	0
1244	3	4	12	2d 15:09:25.64000	0d 04:09:03.87000	0.00375728	0.0142286	0.00090509	2.8994	D	5	30/08/2020 02:37	40.6683		0	0	0	0	0	0	0	0	0	0	0	0	0	0
1245	3	4	12	2d 15:09:29.35000	0d 04:09:07.58000	0.00375822	0.0142313	0.00090509	2.889	D	5	30/08/2020 02:37	40.6683		0	0	0	0	0	0	0	0	0	0	0	0	0	0
1246	3	4	12	2d 15:09:32.88000	0d 04:09:11.11000	0.0037591	0.0142338	0.00090509	2.8788	D	5	30/08/2020 02:37	40.6683		0	0	0	0	0	0	0	0	0	0	0	0	0	0
1247	3	4	12	2d 15:09:36.24000	0d 04:09:14.47000	0.00375995	0.0142363	0.00090501	2.8685	D	5	30/08/2020 02:37	40.6367		0	0	0	0	0	0	0	0	0	0	0	0	0	0
1248	3	4	12	2d 15:09:39.60000	0d 04:09:17.83000	0.00376079	0.0142387	0.00090494	2.8585	D	5	30/08/2020 02:37	40.6051		0	0	0	0	0	0	0	0	0	0	0	0	0	0
1249	3	4	12	2d 15:09:42.89000	0d 04:09:21.12000	0.00376162	0.014241	0.00090517	2.8482	D	5	30/08/2020 02:37	40.5735		0	0	0	0	0	0	0	0	0	0	0	0	0	0
1250	3	4	12	2d 15:09:46.03000	0d 04:09:24.26000	0.00376241	0.0142433	0.00090494	2.838	D	5	30/08/2020 02:37	40.5577		0	0	0	0	0	0	0	0	0	0	0	0	0	0
1251	3	4	12	2d 15:09:49.09000	0d 04:09:27.32000	0.00376318	0.0142455	0.00090509	2.8278	D	5	30/08/2020 02:37	40.5735		0	0	0	0	0	0	0	0	0	0	0	0	0	0
1252	3	4	12	2d 15:09:52.12000	0d 04:09:30.35000	0.00376394	0.0142476	0.00090509	2.8176	D	5	30/08/2020 02:37	40.5735		0	0	0	0	0	0	0	0	0	0	0	0	0	0
1253	3	4	12	2d 15:09:55.07000	0d 04:09:33.30000	0.00376468	0.0142497	0.00090509	2.8074	D	5	30/08/2020 02:37	40.5735		0	0	0	0	0	0	0	0	0	0	0	0	0	0
1254	3	4	12	2d 15:09:57.99000	0d 04:09:36.22000	0.00376542	0.0142517	0.00090524	2.797	D	5	30/08/2020 02:37	40.5577		0	0	0	0	0	0	0	0	0	0	0	0	0	0
1255	3	4	12	2d 15:10:00.84000	0d 04:09:39.07000	0.00376613	0.0142537	0.00090524	2.7866	D	5	30/08/2020 02:37	40.5577		0	0	0	0	0	0	0	0	0	0	0	0	0	0
1256	3	4	12	2d 15:10:03.71000	0d 04:09:41.94000	0.00376685	0.0142558	0.00090517	2.7764	D	5	30/08/2020 02:37	40.5735		0	0	0	0	0	0	0	0	0	0	0	0	0	0
1257	3	4	12	2d 15:10:06.44000	0d 04:09:44.67000	0.00376754	0.0142577	0.00090517	2.7659	D	5	30/08/2020 02:37	40.5893		0	0	0	0	0	0	0	0	0	0	0	0	0	0
1258	3	4	12	2d 15:10:09.16000	0d 04:09:47.39000	0.00376823	0.0142595	0.00090517	2.7556	D	5	30/08/2020 02:38	40.5893		0	0	0	0	0	0	0	0	0	0	0	0	0	0
1259	3	4	12	2d 15:10:11.79000	0d 04:09:50.02000	0.00376889	0.0142614	0.00090494	2.7453	D	5	30/08/2020 02:38	40.5893		0	0	0	0	0	0	0	0	0	0	0	0	0	0
1260	3	4	12	2d 15:10:14.31000	0d 04:09:52.54000	0.00376952	0.0142631	0.00090517	2.735	D	5	30/08/2020 02:38	40.5893		0	0	0	0	0	0	0	0	0	0	0	0	0	0
1261	3	4	12	2d 15:10:16.81000	0d 04:09:55.04000	0.00377015	0.0142648	0.00090524	2.7247	D	5	30/08/2020 02:38	40.5893		0	0	0	0	0	0	0	0	0	0	0	0	0	0
1262	3	4	12	2d 15:10:19.35000	0d 04:09:57.58000	0.00377079	0.0142666	0.00090517	2.7143	D	5	30/08/2020 02:38	40.6051		0	0	0	0	0	0	0	0	0	0	0	0	0	0
1263	3	4	12	2d 15:10:21.90000	0d 04:10:00.13000	0.00377143	0.0142683	0.00090494	2.7039	D	5	30/08/2020 02:38	40.6051		0	0	0	0	0	0	0	0	0	0	0	0	0	0
1264	3	4	12	2d 15:10:24.21000	0d 04:10:02.44000	0.00377201	0.0142699	0.00090509	2.6935	D	5	30/08/2020 02:38	40.6209		0	0	0	0	0	0	0	0	0	0	0	0	0	0
1265	3	4	12	2d 15:10:26.62000	0d 04:10:04.85000	0.00377262	0.0142715	0.00090501	2.683	D	5	30/08/2020 02:38	40.6209		0	0	0	0	0	0	0	0	0	0	0	0	0	0
1266	3	4	12	2d 15:10:28.96000	0d 04:10:07.19000	0.0037732	0.0142731	0.00090517	2.6725	D	5	30/08/2020 02:38	40.6209		0	0	0	0	0	0	0	0	0	0	0	0	0	0
1267	3	4	12	2d 15:10:31.22000	0d 04:10:09.45000	0.00377377	0.0142746	0.00090509	2.6621	D	5	30/08/2020 02:38	40.6051		0	0	0	0	0	0	0	0	0	0	0	0	0	0
1268	3	4	12	2d 15:10:33.44000	0d 04:10:11.67000	0.00377433	0.0142761	0.00090524	2.6517	D	5	30/08/2020 02:38	40.6209		0	0	0	0	0	0	0	0	0	0	0	0	0	0
1269	3	4	12	2d 15:10:35.66000	0d 04:10:13.89000	0.00377489	0.0142775	0.00090501	2.6412	D	5	30/08/2020 02:38	40.6209		0	0	0	0	0	0	0	0	0	0	0	0	0	0
1270	3	4	12	2d 15:10:37.78000	0d 04:10:16.01000	0.00377542	0.0142789	0.00090517	2.6308	D	5	30/08/2020 02:38	40.6367		0	0	0	0	0	0	0	0	0	0	0	0	0	0
1271	3	4	12	2d 15:10:39.89000	0d 04:10:18.12000	0.00377595	0.0142803	0.00090524	2.6204	D	5	30/08/2020 02:38	40.6367		0	0	0	0	0	0	0	0	0	0	0	0	0	0
1272	3	4	12	2d 15:10:42.00000	0d 04:10:20.23000	0.00377648	0.0142817	0.00090486	2.6101	D	5	30/08/2020 02:38	40.6367		0	0	0	0	0	0	0	0	0	0	0	0	0	0
1273	3	4	12	2d 15:10:44.13000	0d 04:10:22.36000	0.00377702	0.0142831	0.00090517	2.5995	D	5	30/08/2020 02:38	40.6367		0	0	0	0	0	0	0	0	0	0	0	0	0	0
1274	3	4	12	2d 15:10:46.10000	0d 04:10:24.33000	0.00377751	0.0142844	0.00090517	2.5892	D	5	30/08/2020 02:38	40.6367		0	0	0	0	0	0	0	0	0	0	0	0	0	0
1275	3	4	12	2d 15:10:48.12000	0d 04:10:26.35000	0.00377802	0.0142857	0.00090517	2.5786	D	5	30/08/2020 02:38	40.6367		0	0	0	0	0	0	0	0	0	0	0	0	0	0
1276	3	4	12	2d 15:10:50.16000	0d 04:10:28.39000	0.00377853	0.014287	0.00090524	2.5679	D	5	30/08/2020 02:38	40.6367		0	0	0	0	0	0	0	0	0	0	0	0	0	0
1277	3	4	12	2d 15:10:52.13000	0d 04:10:30.36000	0.00377903	0.0142883	0.00090494	2.5576	D	5	30/08/2020 02:38	40.6525		0	0	0	0	0	0	0	0	0	0	0	0	0	0
1278	3	4	12	2d 15:10:54.09000	0d 04:10:32.32000	0.00377952	0.0142896	0.00090509	2.547	D	5	30/08/2020 02:38	40.6525		0	0	0	0	0	0	0	0	0	0	0	0	0	0
1279	3	4	12	2d 15:10:56.01000	0d 04:10:34.24000	0.00378	0.0142908	0.00090509	2.5365	D	5	30/08/2020 02:38	40.6525		0	0	0	0	0	0	0	0	0	0	0	0	0	0
1280	3	4	12	2d 15:10:57.90000	0d 04:10:36.13000	0.00378048	0.014292	0.00090486	2.526	D	5	30/08/2020 02:38	40.6683		0	0	0	0	0	0	0	0	0	0	0	0	0	0
1281	3	4	12	2d 15:10:59.80000	0d 04:10:38.03000	0.00378096	0.0142932	0.00090509	2.5154	D	5	30/08/2020 02:38	40.6525		0	0	0	0	0	0	0	0	0	0	0	0	0	0
1282	3	4	12	2d 15:11:01.69000	0d 04:10:39.92000	0.00378143	0.0142944	0.00090494	2.5049	D	5	30/08/2020 02:38	40.6525		0	0	0	0	0	0	0	0	0	0	0	0	0	0
1283	3	4	12	2d 15:11:02.53000	0d 04:10:40.76000	0.00378164	0.0142949	0.00090517	2.5	D	133	30/08/2020 02:38	40.6525		0	0	0	0	0	0	0	0	0	0	0	0	0	0
1284	3	4	13	2d 15:11:02.54000	0d 00:00:00.01000	0	0	0	2.6061	R	0	30/08/2020 02:38	40.6525		0	0	0	0	0	0	0	0	0	0	0	0	0	0
1285	3	4	13	2d 15:11:04.54000	0d 00:00:02.01000	0	0	0	2.8676	R	1	30/08/2020 02:38	40.6367		0	0	0	0	0	0	0	0	0	0	0	0	0	0
1286	3	4	13	2d 15:11:06.54000	0d 00:00:04.01000	0	0	0	2.9947	R	1	30/08/2020 02:38	40.6367		0	0	0	0	0	0	0	0	0	0	0	0	0	0
1287	3	4	13	2d 15:11:08.54000	0d 00:00:06.01000	0	0	0	3.0909	R	1	30/08/2020 02:39	40.6525		0	0	0	0	0	0	0	0	0	0	0	0	0	0
1288	3	4	13	2d 15:11:10.54000	0d 00:00:08.01000	0	0	0	3.1678	R	1	30/08/2020 02:39	40.6683		0	0	0	0	0	0	0	0	0	0	0	0	0	0
1289	3	4	13	2d 15:11:12.53000	0d 00:00:10.00000	0	0	0	3.2303	R	129	30/08/2020 02:39	40.6525		0	0	0	0	0	0	0	0	0	0	0	0	0	0
1290	4	5	9	2d 15:11:12.56000	0d 00:00:00.03000	0.00000001	0.00000002	0.00090753	3.3771	C	0	30/08/2020 02:39	40.6525		0	0	0	0	0	0	0	0	0	0	0	0	0	0
1291	4	5	9	2d 15:11:12.72000	0d 00:00:00.19000	0.00000005	0.00000016	0.00090517	3.4165	C	5	30/08/2020 02:39	40.6525		0	0	0	0	0	0	0	0	0	0	0	0	0	0
1292	4	5	9	2d 15:11:12.86000	0d 00:00:00.33000	0.00000008	0.00000028	0.00090509	3.4391	C	5	30/08/2020 02:39	40.6525		0	0	0	0	0	0	0	0	0	0	0	0	0	0
1293	4	5	9	2d 15:11:13.02000	0d 00:00:00.49000	0.00000012	0.00000042	0.00090501	3.4592	C	5	30/08/2020 02:39	40.6525		0	0	0	0	0	0	0	0	0	0	0	0	0	0
1294	4	5	9	2d 15:11:13.20000	0d 00:00:00.67000	0.00000017	0.00000058	0.00090486	3.4783	C	5	30/08/2020 02:39	40.6525		0	0	0	0	0	0	0	0	0	0	0	0	0	0
1295	4	5	9	2d 15:11:13.39000	0d 00:00:00.86000	0.00000022	0.00000074	0.00090524	3.4961	C	5	30/08/2020 02:39	40.6525		0	0	0	0	0	0	0	0	0	0	0	0	0	0
1296	4	5	9	2d 15:11:13.59000	0d 00:00:01.06000	0.00000027	0.00000092	0.00090517	3.5131	C	5	30/08/2020 02:39	40.6367		0	0	0	0	0	0	0	0	0	0	0	0	0	0
1297	4	5	9	2d 15:11:13.80000	0d 00:00:01.27000	0.00000032	0.00000111	0.00090494	3.5293	C	5	30/08/2020 02:39	40.6367		0	0	0	0	0	0	0	0	0	0	0	0	0	0
1298	4	5	9	2d 15:11:14.02000	0d 00:00:01.49000	0.00000037	0.0000013	0.00090524	3.545	C	5	30/08/2020 02:39	40.6367		0	0	0	0	0	0	0	0	0	0	0	0	0	0
1299	4	5	9	2d 15:11:14.26000	0d 00:00:01.73000	0.00000043	0.00000152	0.00090517	3.5604	C	5	30/08/2020 02:39	40.6367		0	0	0	0	0	0	0	0	0	0	0	0	0	0
1300	4	5	9	2d 15:11:14.50000	0d 00:00:01.97000	0.00000049	0.00000173	0.00090501	3.575	C	5	30/08/2020 02:39	40.6367		0	0	0	0	0	0	0	0	0	0	0	0	0	0
1301	4	5	9	2d 15:11:14.76000	0d 00:00:02.23000	0.00000056	0.00000197	0.00090509	3.5892	C	5	30/08/2020 02:39	40.6367		0	0	0	0	0	0	0	0	0	0	0	0	0	0
1302	4	5	9	2d 15:11:15.04000	0d 00:00:02.51000	0.00000063	0.00000222	0.00090509	3.6033	C	5	30/08/2020 02:39	40.6367		0	0	0	0	0	0	0	0	0	0	0	0	0	0
1303	4	5	9	2d 15:11:15.33000	0d 00:00:02.80000	0.0000007	0.00000248	0.00090524	3.6167	C	5	30/08/2020 02:39	40.6367		0	0	0	0	0	0	0	0	0	0	0	0	0	0
1304	4	5	9	2d 15:11:15.66000	0d 00:00:03.13000	0.00000079	0.00000278	0.00090517	3.6304	C	5	30/08/2020 02:39	40.6209		0	0	0	0	0	0	0	0	0	0	0	0	0	0
1305	4	5	9	2d 15:11:16.02000	0d 00:00:03.49000	0.00000088	0.00000311	0.00090509	3.6432	C	5	30/08/2020 02:39	40.6209		0	0	0	0	0	0	0	0	0	0	0	0	0	0
1306	4	5	9	2d 15:11:16.42000	0d 00:00:03.89000	0.00000098	0.00000348	0.00090517	3.6559	C	5	30/08/2020 02:39	40.6209		0	0	0	0	0	0	0	0	0	0	0	0	0	0
1307	4	5	9	2d 15:11:16.88000	0d 00:00:04.35000	0.00000109	0.0000039	0.00090494	3.6683	C	5	30/08/2020 02:39	40.6209		0	0	0	0	0	0	0	0	0	0	0	0	0	0
1308	4	5	9	2d 15:11:17.41000	0d 00:00:04.88000	0.00000123	0.00000439	0.00090517	3.6797	C	5	30/08/2020 02:39	40.6051		0	0	0	0	0	0	0	0	0	0	0	0	0	0
1309	4	5	9	2d 15:11:18.06000	0d 00:00:05.53000	0.00000139	0.000005	0.00090501	3.6912	C	5	30/08/2020 02:39	40.6051		0	0	0	0	0	0	0	0	0	0	0	0	0	0
1310	4	5	9	2d 15:11:18.87000	0d 00:00:06.34000	0.00000159	0.00000575	0.00090501	3.702	C	5	30/08/2020 02:39	40.6051		0	0	0	0	0	0	0	0	0	0	0	0	0	0
1311	4	5	9	2d 15:11:19.93000	0d 00:00:07.40000	0.00000186	0.00000674	0.00090509	3.7127	C	5	30/08/2020 02:39	40.5893		0	0	0	0	0	0	0	0	0	0	0	0	0	0
1312	4	5	9	2d 15:11:21.53000	0d 00:00:09.00000	0.00000226	0.00000823	0.00090524	3.723	C	5	30/08/2020 02:39	40.5735		0	0	0	0	0	0	0	0	0	0	0	0	0	0
1313	4	5	9	2d 15:11:24.11000	0d 00:00:11.58000	0.00000291	0.00001065	0.00090509	3.7333	C	5	30/08/2020 02:39	40.5735		0	0	0	0	0	0	0	0	0	0	0	0	0	0
1314	4	5	9	2d 15:11:29.58000	0d 00:00:17.05000	0.00000429	0.00001579	0.00090517	3.7435	C	5	30/08/2020 02:39	40.5735		0	0	0	0	0	0	0	0	0	0	0	0	0	0
1315	4	5	9	2d 15:12:19.05000	0d 00:01:06.52000	0.00001672	0.00006237	0.00090501	3.7334	C	5	30/08/2020 02:40	40.6209		0	0	0	0	0	0	0	0	0	0	0	0	0	0
1316	4	5	9	2d 15:12:37.67000	0d 00:01:25.14000	0.00002141	0.00007982	0.00090532	3.7232	C	5	30/08/2020 02:40	40.6367		0	0	0	0	0	0	0	0	0	0	0	0	0	0
1317	4	5	9	2d 15:13:03.94000	0d 00:01:51.41000	0.00002801	0.00010438	0.00090494	3.713	C	5	30/08/2020 02:40	40.5893		0	0	0	0	0	0	0	0	0	0	0	0	0	0
1318	4	5	9	2d 15:13:45.24000	0d 00:02:32.71000	0.00003839	0.00014287	0.00090509	3.7029	C	5	30/08/2020 02:41	40.6209		0	0	0	0	0	0	0	0	0	0	0	0	0	0
1319	4	5	9	2d 15:15:46.44000	0d 00:04:33.91000	0.00006887	0.00025553	0.00090501	3.6928	C	5	30/08/2020 02:43	40.7157		0	0	0	0	0	0	0	0	0	0	0	0	0	0
1320	4	5	9	2d 15:20:46.44000	0d 00:09:33.91000	0.0001443	0.00053395	0.00090509	3.6912	C	1	30/08/2020 02:48	40.6525		0	0	0	0	0	0	0	0	0	0	0	0	0	0
1321	4	5	9	2d 15:25:46.44000	0d 00:14:33.91000	0.00021972	0.00081244	0.00090524	3.6933	C	1	30/08/2020 02:53	40.6367		0	0	0	0	0	0	0	0	0	0	0	0	0	0
1322	4	5	9	2d 15:30:46.44000	0d 00:19:33.91000	0.00029515	0.00109115	0.00090501	3.6965	C	1	30/08/2020 02:58	40.6367		0	0	0	0	0	0	0	0	0	0	0	0	0	0
1323	4	5	9	2d 15:35:46.44000	0d 00:24:33.91000	0.00037058	0.00137011	0.00090501	3.7	C	1	30/08/2020 03:03	40.6209		0	0	0	0	0	0	0	0	0	0	0	0	0	0
1324	4	5	9	2d 15:40:46.44000	0d 00:29:33.91000	0.00044601	0.00164935	0.00090517	3.7038	C	1	30/08/2020 03:08	40.6841		0	0	0	0	0	0	0	0	0	0	0	0	0	0
1325	4	5	9	2d 15:45:46.44000	0d 00:34:33.91000	0.00052144	0.00192887	0.00090532	3.7079	C	1	30/08/2020 03:13	40.6209		0	0	0	0	0	0	0	0	0	0	0	0	0	0
1326	4	5	9	2d 15:50:46.44000	0d 00:39:33.91000	0.00059686	0.0022087	0.00090532	3.7121	C	1	30/08/2020 03:18	40.6209		0	0	0	0	0	0	0	0	0	0	0	0	0	0
1327	4	5	9	2d 15:55:46.44000	0d 00:44:33.91000	0.00067229	0.00248887	0.00090517	3.7168	C	1	30/08/2020 03:23	40.6209		0	0	0	0	0	0	0	0	0	0	0	0	0	0
1328	4	5	9	2d 16:00:46.44000	0d 00:49:33.91000	0.00074772	0.0027694	0.00090509	3.7217	C	1	30/08/2020 03:28	40.6051		0	0	0	0	0	0	0	0	0	0	0	0	0	0
1329	4	5	9	2d 16:05:46.44000	0d 00:54:33.91000	0.00082315	0.00305032	0.00090509	3.7269	C	1	30/08/2020 03:33	40.6525		0	0	0	0	0	0	0	0	0	0	0	0	0	0
1330	4	5	9	2d 16:10:46.44000	0d 00:59:33.91000	0.00089858	0.00333163	0.00090517	3.7324	C	1	30/08/2020 03:38	40.5735		0	0	0	0	0	0	0	0	0	0	0	0	0	0
1331	4	5	9	2d 16:15:46.44000	0d 01:04:33.91000	0.000974	0.00361335	0.00090501	3.7375	C	1	30/08/2020 03:43	40.5893		0	0	0	0	0	0	0	0	0	0	0	0	0	0
1332	4	5	9	2d 16:20:46.44000	0d 01:09:33.91000	0.00104943	0.00389547	0.00090501	3.7427	C	1	30/08/2020 03:48	40.5577		0	0	0	0	0	0	0	0	0	0	0	0	0	0
1333	4	5	9	2d 16:25:46.44000	0d 01:14:33.91000	0.00112486	0.004178	0.00090509	3.7484	C	1	30/08/2020 03:53	40.6051		0	0	0	0	0	0	0	0	0	0	0	0	0	0
1334	4	5	9	2d 16:30:46.44000	0d 01:19:33.91000	0.00120029	0.00446092	0.00090509	3.7534	C	1	30/08/2020 03:58	40.5735		0	0	0	0	0	0	0	0	0	0	0	0	0	0
1335	4	5	9	2d 16:35:46.44000	0d 01:24:33.91000	0.00127571	0.00474423	0.00090532	3.7586	C	1	30/08/2020 04:03	40.5261		0	0	0	0	0	0	0	0	0	0	0	0	0	0
1336	4	5	9	2d 16:40:46.44000	0d 01:29:33.91000	0.00135114	0.00502794	0.00090501	3.7638	C	1	30/08/2020 04:08	40.5735		0	0	0	0	0	0	0	0	0	0	0	0	0	0
1337	4	5	9	2d 16:45:46.44000	0d 01:34:33.91000	0.00142657	0.00531202	0.00090524	3.769	C	1	30/08/2020 04:13	40.5735		0	0	0	0	0	0	0	0	0	0	0	0	0	0
1338	4	5	9	2d 16:50:46.44000	0d 01:39:33.91000	0.001502	0.00559651	0.00090524	3.7742	C	1	30/08/2020 04:18	40.6683		0	0	0	0	0	0	0	0	0	0	0	0	0	0
1339	4	5	9	2d 16:55:46.44000	0d 01:44:33.91000	0.00157743	0.00588139	0.00090524	3.7797	C	1	30/08/2020 04:23	40.5735		0	0	0	0	0	0	0	0	0	0	0	0	0	0
1340	4	5	9	2d 17:00:46.44000	0d 01:49:33.91000	0.00165285	0.00616669	0.00090517	3.7853	C	1	30/08/2020 04:28	40.6209		0	0	0	0	0	0	0	0	0	0	0	0	0	0
1341	4	5	9	2d 17:05:46.44000	0d 01:54:33.91000	0.00172828	0.00645243	0.00090494	3.7913	C	1	30/08/2020 04:33	40.6051		0	0	0	0	0	0	0	0	0	0	0	0	0	0
1342	4	5	9	2d 17:10:46.44000	0d 01:59:33.91000	0.00180371	0.00673863	0.00090501	3.7975	C	1	30/08/2020 04:38	40.6209		0	0	0	0	0	0	0	0	0	0	0	0	0	0
1343	4	5	9	2d 17:15:46.44000	0d 02:04:33.91000	0.00187914	0.00702534	0.00090509	3.8044	C	1	30/08/2020 04:43	40.6841		0	0	0	0	0	0	0	0	0	0	0	0	0	0
1344	4	5	9	2d 17:20:46.44000	0d 02:09:33.91000	0.00195457	0.00731259	0.00090501	3.812	C	1	30/08/2020 04:48	40.6683		0	0	0	0	0	0	0	0	0	0	0	0	0	0
1345	4	5	9	2d 17:25:46.44000	0d 02:14:33.91000	0.00202999	0.00760043	0.00090509	3.8202	C	1	30/08/2020 04:53	40.7157		0	0	0	0	0	0	0	0	0	0	0	0	0	0
1346	4	5	9	2d 17:30:46.44000	0d 02:19:33.91000	0.00210542	0.00788893	0.00090509	3.8294	C	1	30/08/2020 04:58	40.6683		0	0	0	0	0	0	0	0	0	0	0	0	0	0
1347	4	5	9	2d 17:35:41.82000	0d 02:24:29.29000	0.00217969	0.0081737	0.00090509	3.8395	C	5	30/08/2020 05:03	40.6683		0	0	0	0	0	0	0	0	0	0	0	0	0	0
1348	4	5	9	2d 17:40:14.67000	0d 02:29:02.14000	0.00224829	0.00843744	0.00090517	3.8497	C	5	30/08/2020 05:08	40.6209		0	0	0	0	0	0	0	0	0	0	0	0	0	0
1349	4	5	9	2d 17:44:26.25000	0d 02:33:13.72000	0.00231154	0.00868125	0.00090517	3.8598	C	5	30/08/2020 05:12	40.6683		0	0	0	0	0	0	0	0	0	0	0	0	0	0
1350	4	5	9	2d 17:48:21.40000	0d 02:37:08.87000	0.00237067	0.00890974	0.00090494	3.8698	C	5	30/08/2020 05:16	40.5893		0	0	0	0	0	0	0	0	0	0	0	0	0	0
1351	4	5	9	2d 17:52:04.64000	0d 02:40:52.11000	0.00242679	0.00912723	0.00090501	3.8799	C	5	30/08/2020 05:19	40.6367		0	0	0	0	0	0	0	0	0	0	0	0	0	0
1352	4	5	9	2d 17:55:34.79000	0d 02:44:22.26000	0.00247963	0.0093325	0.00090509	3.89	C	5	30/08/2020 05:23	40.6051		0	0	0	0	0	0	0	0	0	0	0	0	0	0
1353	4	5	9	2d 17:58:56.65000	0d 02:47:44.12000	0.00253039	0.00953018	0.00090524	3.9001	C	5	30/08/2020 05:26	40.6525		0	0	0	0	0	0	0	0	0	0	0	0	0	0
1354	4	5	9	2d 18:02:10.28000	0d 02:50:57.75000	0.00257907	0.00972029	0.00090532	3.9101	C	5	30/08/2020 05:30	40.6525		0	0	0	0	0	0	0	0	0	0	0	0	0	0
1355	4	5	9	2d 18:05:20.02000	0d 02:54:07.49000	0.00262677	0.00990707	0.00090509	3.9202	C	5	30/08/2020 05:33	40.5577		0	0	0	0	0	0	0	0	0	0	0	0	0	0
1356	4	5	9	2d 18:08:25.80000	0d 02:57:13.27000	0.00267348	0.0100904	0.00090524	3.9304	C	5	30/08/2020 05:36	40.5735		0	0	0	0	0	0	0	0	0	0	0	0	0	0
1357	4	5	9	2d 18:11:30.81000	0d 03:00:18.28000	0.00272	0.0102735	0.00090501	3.9405	C	5	30/08/2020 05:39	40.5735		0	0	0	0	0	0	0	0	0	0	0	0	0	0
1358	4	5	9	2d 18:14:29.51000	0d 03:03:16.98000	0.00276493	0.0104507	0.00090509	3.9506	C	5	30/08/2020 05:42	40.6525		0	0	0	0	0	0	0	0	0	0	0	0	0	0
1359	4	5	9	2d 18:17:23.62000	0d 03:06:11.09000	0.00280871	0.0106239	0.00090517	3.9606	C	5	30/08/2020 05:45	40.6525		0	0	0	0	0	0	0	0	0	0	0	0	0	0
1360	4	5	9	2d 18:20:17.33000	0d 03:09:04.80000	0.00285238	0.0107971	0.00090517	3.9707	C	5	30/08/2020 05:48	40.6051		0	0	0	0	0	0	0	0	0	0	0	0	0	0
1361	4	5	9	2d 18:23:10.04000	0d 03:11:57.51000	0.00289581	0.0109697	0.00090509	3.9808	C	5	30/08/2020 05:51	40.6209		0	0	0	0	0	0	0	0	0	0	0	0	0	0
1362	4	5	9	2d 18:26:02.21000	0d 03:14:49.68000	0.00293909	0.0111423	0.00090517	3.9908	C	5	30/08/2020 05:53	40.6683		0	0	0	0	0	0	0	0	0	0	0	0	0	0
1363	4	5	9	2d 18:28:51.04000	0d 03:17:38.51000	0.00298154	0.0113119	0.00090494	4.0009	C	5	30/08/2020 05:56	40.6367		0	0	0	0	0	0	0	0	0	0	0	0	0	0
1364	4	5	9	2d 18:31:38.05000	0d 03:20:25.52000	0.00302353	0.0114801	0.00090517	4.011	C	5	30/08/2020 05:59	40.6209		0	0	0	0	0	0	0	0	0	0	0	0	0	0
1365	4	5	9	2d 18:34:25.89000	0d 03:23:13.36000	0.00306573	0.0116496	0.00090524	4.0211	C	5	30/08/2020 06:02	40.6683		0	0	0	0	0	0	0	0	0	0	0	0	0	0
1366	4	5	9	2d 18:37:09.55000	0d 03:25:57.02000	0.00310688	0.0118152	0.00090524	4.0311	C	5	30/08/2020 06:05	40.6367		0	0	0	0	0	0	0	0	0	0	0	0	0	0
1367	4	5	9	2d 18:39:54.83000	0d 03:28:42.30000	0.00314844	0.011983	0.00090517	4.0412	C	5	30/08/2020 06:07	40.6683		0	0	0	0	0	0	0	0	0	0	0	0	0	0
1368	4	5	9	2d 18:42:37.30000	0d 03:31:24.77000	0.00318929	0.0121483	0.00090532	4.0513	C	5	30/08/2020 06:10	40.6525		0	0	0	0	0	0	0	0	0	0	0	0	0	0
1369	4	5	9	2d 18:45:16.99000	0d 03:34:04.46000	0.00322944	0.0123111	0.00090524	4.0615	C	5	30/08/2020 06:13	40.6051		0	0	0	0	0	0	0	0	0	0	0	0	0	0
1370	4	5	9	2d 18:47:57.04000	0d 03:36:44.51000	0.00326968	0.0124748	0.00090517	4.0716	C	5	30/08/2020 06:15	40.6841		0	0	0	0	0	0	0	0	0	0	0	0	0	0
1371	4	5	9	2d 18:50:31.52000	0d 03:39:18.99000	0.00330852	0.0126331	0.00090509	4.0816	C	5	30/08/2020 06:18	40.6209		0	0	0	0	0	0	0	0	0	0	0	0	0	0
1372	4	5	9	2d 18:53:05.46000	0d 03:41:52.93000	0.00334722	0.0127913	0.00090524	4.0917	C	5	30/08/2020 06:20	40.7473		0	0	0	0	0	0	0	0	0	0	0	0	0	0
1373	4	5	9	2d 18:55:39.02000	0d 03:44:26.49000	0.00338583	0.0129494	0.00090517	4.1018	C	5	30/08/2020 06:23	40.6051		0	0	0	0	0	0	0	0	0	0	0	0	0	0
1374	4	5	9	2d 18:58:09.29000	0d 03:46:56.76000	0.00342361	0.0131046	0.00090524	4.1118	C	5	30/08/2020 06:26	40.6841		0	0	0	0	0	0	0	0	0	0	0	0	0	0
1375	4	5	9	2d 19:00:35.00000	0d 03:49:22.47000	0.00346025	0.0132554	0.00090501	4.1219	C	5	30/08/2020 06:28	40.6999		0	0	0	0	0	0	0	0	0	0	0	0	0	0
1376	4	5	9	2d 19:03:02.02000	0d 03:51:49.49000	0.00349721	0.013408	0.00090524	4.1321	C	5	30/08/2020 06:30	40.6999		0	0	0	0	0	0	0	0	0	0	0	0	0	0
1377	4	5	9	2d 19:05:26.88000	0d 03:54:14.35000	0.00353363	0.0135587	0.00090501	4.1422	C	5	30/08/2020 06:33	40.5893		0	0	0	0	0	0	0	0	0	0	0	0	0	0
1378	4	5	9	2d 19:07:49.77000	0d 03:56:37.24000	0.00356956	0.0137076	0.00090524	4.1523	C	5	30/08/2020 06:35	40.6683		0	0	0	0	0	0	0	0	0	0	0	0	0	0
1379	4	5	9	2d 19:10:11.85000	0d 03:58:59.32000	0.00360528	0.0138562	0.00090501	4.1625	C	5	30/08/2020 06:38	40.7315		0	0	0	0	0	0	0	0	0	0	0	0	0	0
1380	4	5	9	2d 19:12:34.73000	0d 04:01:22.20000	0.00364121	0.0140059	0.00090501	4.1726	C	5	30/08/2020 06:40	40.6367		0	0	0	0	0	0	0	0	0	0	0	0	0	0
1381	4	5	9	2d 19:14:51.98000	0d 04:03:39.45000	0.00367572	0.01415	0.00090501	4.1828	C	5	30/08/2020 06:42	40.6841		0	0	0	0	0	0	0	0	0	0	0	0	0	0
1382	4	5	9	2d 19:17:11.57000	0d 04:05:59.04000	0.00371081	0.014297	0.00090509	4.1929	C	5	30/08/2020 06:45	40.6999		0	0	0	0	0	0	0	0	0	0	0	0	0	0
1383	4	5	9	2d 19:18:46.51000	0d 04:07:33.98000	0.00373468	0.0143972	0.00090501	4.2	C	133	30/08/2020 06:46	40.6367		0	0	0	0	0	0	0	0	0	0	0	0	0	0
1384	4	5	10	2d 19:18:46.52000	0d 00:00:00.01000	0.00373468	0.0143972	0.00094659	4.2002	C	0	30/08/2020 06:46	40.6367		0	0	0	0	0	0	0	0	0	0	0	0	0	0
1385	4	5	10	2d 19:19:03.01000	0d 00:00:16.50000	0.00373878	0.0144144	0.00084634	4.2002	C	4	30/08/2020 06:46	40.6209		0	0	0	0	0	0	0	0	0	0	0	0	0	0
1386	4	5	10	2d 19:19:26.31000	0d 00:00:39.80000	0.00374392	0.014436	0.00074632	4.2002	C	4	30/08/2020 06:47	40.6683		0	0	0	0	0	0	0	0	0	0	0	0	0	0
1387	4	5	10	2d 19:19:55.21000	0d 00:01:08.70000	0.00374949	0.0144593	0.0006463	4.2	C	4	30/08/2020 06:47	40.6999		0	0	0	0	0	0	0	0	0	0	0	0	0	0
1388	4	5	10	2d 19:20:29.21000	0d 00:01:42.70000	0.0037551	0.0144829	0.00054627	4.2	C	4	30/08/2020 06:48	40.6683		0	0	0	0	0	0	0	0	0	0	0	0	0	0
1389	4	5	10	2d 19:21:12.97000	0d 00:02:26.46000	0.00376111	0.0145082	0.00044617	4.2002	C	4	30/08/2020 06:49	40.6841		0	0	0	0	0	0	0	0	0	0	0	0	0	0
1390	4	5	10	2d 19:22:10.52000	0d 00:03:24.01000	0.00376739	0.0145346	0.000346	4.2	C	4	30/08/2020 06:50	40.6209		0	0	0	0	0	0	0	0	0	0	0	0	0	0
1391	4	5	10	2d 19:23:33.24000	0d 00:04:46.73000	0.0037741	0.0145627	0.0002459	4.1999	C	4	30/08/2020 06:51	40.6841		0	0	0	0	0	0	0	0	0	0	0	0	0	0
1392	4	5	10	2d 19:25:55.88000	0d 00:07:09.37000	0.00378163	0.0145944	0.00014588	4.2	C	4	30/08/2020 06:53	40.6999		0	0	0	0	0	0	0	0	0	0	0	0	0	0
1393	4	5	10	2d 19:28:25.12000	0d 00:09:38.61000	0.00378642	0.0146145	0.00009049	4.2	C	132	30/08/2020 06:56	40.6683		0	0	0	0	0	0	0	0	0	0	0	0	0	0
1394	4	5	11	2d 19:28:25.13000	0d 00:00:00.01000	0	0	0	4.199	R	0	30/08/2020 06:56	40.6683		0	0	0	0	0	0	0	0	0	0	0	0	0	0
1395	4	5	11	2d 19:28:27.13000	0d 00:00:02.01000	0	0	0	4.1988	R	1	30/08/2020 06:56	40.6841		0	0	0	0	0	0	0	0	0	0	0	0	0	0
1396	4	5	11	2d 19:28:29.13000	0d 00:00:04.01000	0	0	0	4.1987	R	1	30/08/2020 06:56	40.6841		0	0	0	0	0	0	0	0	0	0	0	0	0	0
1397	4	5	11	2d 19:28:31.13000	0d 00:00:06.01000	0	0	0	4.1988	R	1	30/08/2020 06:56	40.6841		0	0	0	0	0	0	0	0	0	0	0	0	0	0
1398	4	5	11	2d 19:28:33.13000	0d 00:00:08.01000	0	0	0	4.1984	R	1	30/08/2020 06:56	40.6841		0	0	0	0	0	0	0	0	0	0	0	0	0	0
1399	4	5	11	2d 19:28:35.12000	0d 00:00:10.00000	0	0	0	4.1985	R	129	30/08/2020 06:56	40.6841		0	0	0	0	0	0	0	0	0	0	0	0	0	0
1400	4	5	12	2d 19:28:35.16000	0d 00:00:00.04000	0.00000001	0.00000004	0.00090585	4.1875	D	0	30/08/2020 06:56	40.6841		0	0	0	0	0	0	0	0	0	0	0	0	0	0
1401	4	5	12	2d 19:29:28.86000	0d 00:00:53.74000	0.00001351	0.00005649	0.00090532	4.1773	D	5	30/08/2020 06:57	40.6841		0	0	0	0	0	0	0	0	0	0	0	0	0	0
1402	4	5	12	2d 19:31:24.85000	0d 00:02:49.73000	0.00004267	0.00017817	0.00090524	4.1672	D	5	30/08/2020 06:59	40.6367		0	0	0	0	0	0	0	0	0	0	0	0	0	0
1403	4	5	12	2d 19:33:27.01000	0d 00:04:51.89000	0.00007339	0.00030601	0.00090509	4.1572	D	5	30/08/2020 07:01	40.6683		0	0	0	0	0	0	0	0	0	0	0	0	0	0
1404	4	5	12	2d 19:35:33.01000	0d 00:06:57.89000	0.00010507	0.00043755	0.00090509	4.1471	D	5	30/08/2020 07:03	40.6209		0	0	0	0	0	0	0	0	0	0	0	0	0	0
1405	4	5	12	2d 19:37:41.46000	0d 00:09:06.34000	0.00013736	0.00057132	0.00090501	4.137	D	5	30/08/2020 07:05	40.6999		0	0	0	0	0	0	0	0	0	0	0	0	0	0
1406	4	5	12	2d 19:39:52.94000	0d 00:11:17.82000	0.00017042	0.00070792	0.00090524	4.127	D	5	30/08/2020 07:07	40.6209		0	0	0	0	0	0	0	0	0	0	0	0	0	0
1407	4	5	12	2d 19:42:07.28000	0d 00:13:32.16000	0.0002042	0.00084715	0.00090524	4.1169	D	5	30/08/2020 07:10	40.6525		0	0	0	0	0	0	0	0	0	0	0	0	0	0
1408	4	5	12	2d 19:44:22.67000	0d 00:15:47.55000	0.00023824	0.00098713	0.00090532	4.1068	D	5	30/08/2020 07:12	40.6051		0	0	0	0	0	0	0	0	0	0	0	0	0	0
1409	4	5	12	2d 19:46:40.50000	0d 00:18:05.38000	0.00027289	0.00112927	0.00090517	4.0967	D	5	30/08/2020 07:14	40.6999		0	0	0	0	0	0	0	0	0	0	0	0	0	0
1410	4	5	12	2d 19:49:00.87000	0d 00:20:25.75000	0.00030819	0.00127369	0.00090501	4.0867	D	5	30/08/2020 07:16	40.5893		0	0	0	0	0	0	0	0	0	0	0	0	0	0
1411	4	5	12	2d 19:51:21.21000	0d 00:22:46.09000	0.00034347	0.00141771	0.00090501	4.0766	D	5	30/08/2020 07:19	40.6367		0	0	0	0	0	0	0	0	0	0	0	0	0	0
1412	4	5	12	2d 19:53:46.65000	0d 00:25:11.53000	0.00038004	0.00156661	0.00090509	4.0665	D	5	30/08/2020 07:21	40.6841		0	0	0	0	0	0	0	0	0	0	0	0	0	0
1413	4	5	12	2d 19:56:14.94000	0d 00:27:39.82000	0.00041732	0.00171804	0.00090494	4.0565	D	5	30/08/2020 07:24	40.6209		0	0	0	0	0	0	0	0	0	0	0	0	0	0
1414	4	5	12	2d 19:58:42.13000	0d 00:30:07.01000	0.00045433	0.00186797	0.00090494	4.0464	D	5	30/08/2020 07:26	40.6841		0	0	0	0	0	0	0	0	0	0	0	0	0	0
1415	4	5	12	2d 20:01:13.29000	0d 00:32:38.17000	0.00049234	0.00202157	0.00090509	4.0363	D	5	30/08/2020 07:29	40.6209		0	0	0	0	0	0	0	0	0	0	0	0	0	0
1416	4	5	12	2d 20:03:45.32000	0d 00:35:10.20000	0.00053056	0.00217567	0.00090517	4.0262	D	5	30/08/2020 07:31	40.7473		0	0	0	0	0	0	0	0	0	0	0	0	0	0
1417	4	5	12	2d 20:06:19.93000	0d 00:37:44.81000	0.00056943	0.00233199	0.00090517	4.016	D	5	30/08/2020 07:34	40.6525		0	0	0	0	0	0	0	0	0	0	0	0	0	0
1418	4	5	12	2d 20:09:00.91000	0d 00:40:25.79000	0.00060991	0.00249434	0.00090509	4.006	D	5	30/08/2020 07:36	40.7157		0	0	0	0	0	0	0	0	0	0	0	0	0	0
1419	4	5	12	2d 20:11:40.06000	0d 00:43:04.94000	0.00064992	0.00265444	0.00090517	3.9959	D	5	30/08/2020 07:39	40.7315		0	0	0	0	0	0	0	0	0	0	0	0	0	0
1420	4	5	12	2d 20:14:19.81000	0d 00:45:44.69000	0.00069009	0.00281474	0.00090509	3.9858	D	5	30/08/2020 07:42	40.6051		0	0	0	0	0	0	0	0	0	0	0	0	0	0
1421	4	5	12	2d 20:17:02.56000	0d 00:48:27.44000	0.00073101	0.00297764	0.00090494	3.9757	D	5	30/08/2020 07:44	40.6683		0	0	0	0	0	0	0	0	0	0	0	0	0	0
1422	4	5	12	2d 20:19:45.28000	0d 00:51:10.16000	0.00077192	0.00314009	0.00090517	3.9657	D	5	30/08/2020 07:47	40.6841		0	0	0	0	0	0	0	0	0	0	0	0	0	0
1423	4	5	12	2d 20:22:32.73000	0d 00:53:57.61000	0.00081402	0.00330684	0.00090517	3.9553	D	5	30/08/2020 07:50	40.6683		0	0	0	0	0	0	0	0	0	0	0	0	0	0
1424	4	5	12	2d 20:25:22.26000	0d 00:56:47.14000	0.00085664	0.00347523	0.00090532	3.9452	D	5	30/08/2020 07:53	40.6683		0	0	0	0	0	0	0	0	0	0	0	0	0	0
1425	4	5	12	2d 20:28:10.91000	0d 00:59:35.79000	0.00089905	0.00364231	0.00090517	3.9351	D	5	30/08/2020 07:56	40.7157		0	0	0	0	0	0	0	0	0	0	0	0	0	0
1426	4	5	12	2d 20:30:57.36000	0d 01:02:22.24000	0.0009409	0.00380679	0.00090524	3.9251	D	5	30/08/2020 07:58	40.7157		0	0	0	0	0	0	0	0	0	0	0	0	0	0
1427	4	5	12	2d 20:33:48.95000	0d 01:05:13.83000	0.00098404	0.00397592	0.00090524	3.915	D	5	30/08/2020 08:01	40.6841		0	0	0	0	0	0	0	0	0	0	0	0	0	0
1428	4	5	12	2d 20:36:40.64000	0d 01:08:05.52000	0.00102721	0.00414471	0.00090532	3.9049	D	5	30/08/2020 08:04	40.7157		0	0	0	0	0	0	0	0	0	0	0	0	0	0
1429	4	5	12	2d 20:39:38.39000	0d 01:11:03.27000	0.0010719	0.00431901	0.00090509	3.8949	D	5	30/08/2020 08:07	40.6051		0	0	0	0	0	0	0	0	0	0	0	0	0	0
1430	4	5	12	2d 20:42:36.68000	0d 01:14:01.56000	0.00111673	0.00449338	0.00090517	3.8848	D	5	30/08/2020 08:10	40.7157		0	0	0	0	0	0	0	0	0	0	0	0	0	0
1431	4	5	12	2d 20:45:39.76000	0d 01:17:04.64000	0.00116276	0.00467197	0.00090517	3.8747	D	5	30/08/2020 08:13	40.7473		0	0	0	0	0	0	0	0	0	0	0	0	0	0
1432	4	5	12	2d 20:48:45.65000	0d 01:20:10.53000	0.00120949	0.00485284	0.00090494	3.8647	D	5	30/08/2020 08:16	40.6683		0	0	0	0	0	0	0	0	0	0	0	0	0	0
1433	4	5	12	2d 20:51:57.65000	0d 01:23:22.53000	0.00125777	0.00503916	0.00090509	3.8546	D	5	30/08/2020 08:19	40.6525		0	0	0	0	0	0	0	0	0	0	0	0	0	0
1434	4	5	12	2d 20:55:18.22000	0d 01:26:43.10000	0.0013082	0.0052333	0.00090509	3.8445	D	5	30/08/2020 08:23	40.6525		0	0	0	0	0	0	0	0	0	0	0	0	0	0
1435	4	5	12	2d 20:58:46.59000	0d 01:30:11.47000	0.00136059	0.00543445	0.00090517	3.8344	D	5	30/08/2020 08:26	40.6367		0	0	0	0	0	0	0	0	0	0	0	0	0	0
1436	4	5	12	2d 21:02:25.23000	0d 01:33:50.11000	0.00141556	0.00564497	0.00090501	3.8244	D	5	30/08/2020 08:30	40.7157		0	0	0	0	0	0	0	0	0	0	0	0	0	0
1437	4	5	12	2d 21:06:17.02000	0d 01:37:41.90000	0.00147384	0.00586756	0.00090501	3.8143	D	5	30/08/2020 08:34	40.6683		0	0	0	0	0	0	0	0	0	0	0	0	0	0
1438	4	5	12	2d 21:10:23.98000	0d 01:41:48.86000	0.00153593	0.00610409	0.00090509	3.8042	D	5	30/08/2020 08:38	40.6841		0	0	0	0	0	0	0	0	0	0	0	0	0	0
1439	4	5	12	2d 21:14:49.43000	0d 01:46:14.31000	0.00160267	0.00635766	0.00090509	3.7942	D	5	30/08/2020 08:42	40.6683		0	0	0	0	0	0	0	0	0	0	0	0	0	0
1440	4	5	12	2d 21:19:45.38000	0d 01:51:10.26000	0.00167708	0.00663961	0.00090532	3.7841	D	5	30/08/2020 08:47	40.6841		0	0	0	0	0	0	0	0	0	0	0	0	0	0
1441	4	5	12	2d 21:24:45.38000	0d 01:56:10.26000	0.00175251	0.00692468	0.00090501	3.7748	D	1	30/08/2020 08:52	40.6367		0	0	0	0	0	0	0	0	0	0	0	0	0	0
1442	4	5	12	2d 21:29:45.38000	0d 02:01:10.26000	0.00182793	0.00720906	0.00090494	3.7661	D	1	30/08/2020 08:57	40.6525		0	0	0	0	0	0	0	0	0	0	0	0	0	0
1443	4	5	12	2d 21:34:45.38000	0d 02:06:10.26000	0.00190336	0.00749283	0.00090509	3.7581	D	1	30/08/2020 09:02	40.6367		0	0	0	0	0	0	0	0	0	0	0	0	0	0
1444	4	5	12	2d 21:39:45.38000	0d 02:11:10.26000	0.00197879	0.00777602	0.00090501	3.7505	D	1	30/08/2020 09:07	40.7315		0	0	0	0	0	0	0	0	0	0	0	0	0	0
1445	4	5	12	2d 21:44:45.38000	0d 02:16:10.26000	0.00205422	0.00805866	0.00090517	3.7435	D	1	30/08/2020 09:12	40.6525		0	0	0	0	0	0	0	0	0	0	0	0	0	0
1446	4	5	12	2d 21:49:45.38000	0d 02:21:10.26000	0.00212965	0.00834079	0.00090532	3.7371	D	1	30/08/2020 09:17	40.6683		0	0	0	0	0	0	0	0	0	0	0	0	0	0
1447	4	5	12	2d 21:54:45.38000	0d 02:26:10.26000	0.00220507	0.00862243	0.00090532	3.7307	D	1	30/08/2020 09:22	40.6525		0	0	0	0	0	0	0	0	0	0	0	0	0	0
1448	4	5	12	2d 21:59:45.38000	0d 02:31:10.26000	0.0022805	0.00890359	0.00090509	3.7244	D	1	30/08/2020 09:27	40.6683		0	0	0	0	0	0	0	0	0	0	0	0	0	0
1449	4	5	12	2d 22:04:45.38000	0d 02:36:10.26000	0.00235593	0.00918428	0.00090517	3.718	D	1	30/08/2020 09:32	40.7315		0	0	0	0	0	0	0	0	0	0	0	0	0	0
1450	4	5	12	2d 22:09:45.38000	0d 02:41:10.26000	0.00243136	0.0094645	0.00090494	3.7118	D	1	30/08/2020 09:37	40.6367		0	0	0	0	0	0	0	0	0	0	0	0	0	0
1451	4	5	12	2d 22:14:45.38000	0d 02:46:10.26000	0.00250679	0.00974425	0.00090524	3.7057	D	1	30/08/2020 09:42	40.6525		0	0	0	0	0	0	0	0	0	0	0	0	0	0
1452	4	5	12	2d 22:19:45.38000	0d 02:51:10.26000	0.00258221	0.0100235	0.00090517	3.6992	D	1	30/08/2020 09:47	40.6525		0	0	0	0	0	0	0	0	0	0	0	0	0	0
1453	4	5	12	2d 22:24:45.38000	0d 02:56:10.26000	0.00265764	0.0103023	0.00090539	3.6924	D	1	30/08/2020 09:52	40.6525		0	0	0	0	0	0	0	0	0	0	0	0	0	0
1454	4	5	12	2d 22:29:45.38000	0d 03:01:10.26000	0.00273307	0.0105806	0.00090509	3.6855	D	1	30/08/2020 09:57	40.6999		0	0	0	0	0	0	0	0	0	0	0	0	0	0
1455	4	5	12	2d 22:34:45.38000	0d 03:06:10.26000	0.0028085	0.0108583	0.00090509	3.6782	D	1	30/08/2020 10:02	40.6367		0	0	0	0	0	0	0	0	0	0	0	0	0	0
1456	4	5	12	2d 22:39:45.38000	0d 03:11:10.26000	0.00288393	0.0111354	0.00090524	3.6706	D	1	30/08/2020 10:07	40.6209		0	0	0	0	0	0	0	0	0	0	0	0	0	0
1457	4	5	12	2d 22:44:45.38000	0d 03:16:10.26000	0.00295935	0.011412	0.00090494	3.6625	D	1	30/08/2020 10:12	40.5735		0	0	0	0	0	0	0	0	0	0	0	0	0	0
1458	4	5	12	2d 22:49:45.38000	0d 03:21:10.26000	0.00303478	0.0116879	0.00090517	3.6536	D	1	30/08/2020 10:17	40.6209		0	0	0	0	0	0	0	0	0	0	0	0	0	0
1459	4	5	12	2d 22:54:45.38000	0d 03:26:10.26000	0.00311021	0.0119631	0.00090494	3.6442	D	1	30/08/2020 10:22	40.6367		0	0	0	0	0	0	0	0	0	0	0	0	0	0
1460	4	5	12	2d 22:59:21.65000	0d 03:30:46.53000	0.00317967	0.0122159	0.00090517	3.6341	D	5	30/08/2020 10:27	40.5103		0	0	0	0	0	0	0	0	0	0	0	0	0	0
1461	4	5	12	2d 23:03:30.23000	0d 03:34:55.11000	0.00324217	0.0124428	0.00090524	3.624	D	5	30/08/2020 10:31	40.6051		0	0	0	0	0	0	0	0	0	0	0	0	0	0
1462	4	5	12	2d 23:07:00.98000	0d 03:38:25.86000	0.00329516	0.0126345	0.00090501	3.6139	D	5	30/08/2020 10:34	40.6367		0	0	0	0	0	0	0	0	0	0	0	0	0	0
1463	4	5	12	2d 23:09:50.00000	0d 03:41:14.88000	0.00333765	0.0127879	0.00090524	3.6039	D	5	30/08/2020 10:37	40.5577		0	0	0	0	0	0	0	0	0	0	0	0	0	0
1464	4	5	12	2d 23:12:01.66000	0d 03:43:26.54000	0.00337076	0.0129071	0.00090509	3.5938	D	5	30/08/2020 10:39	40.6209		0	0	0	0	0	0	0	0	0	0	0	0	0	0
1465	4	5	12	2d 23:13:37.62000	0d 03:45:02.50000	0.00339488	0.0129937	0.00090524	3.5837	D	5	30/08/2020 10:41	40.6209		0	0	0	0	0	0	0	0	0	0	0	0	0	0
1466	4	5	12	2d 23:14:52.72000	0d 03:46:17.60000	0.00341377	0.0130612	0.00090501	3.5737	D	5	30/08/2020 10:42	40.6367		0	0	0	0	0	0	0	0	0	0	0	0	0	0
1467	4	5	12	2d 23:15:50.89000	0d 03:47:15.77000	0.00342839	0.0131134	0.00090517	3.5636	D	5	30/08/2020 10:43	40.6525		0	0	0	0	0	0	0	0	0	0	0	0	0	0
1468	4	5	12	2d 23:16:38.62000	0d 03:48:03.50000	0.00344039	0.0131561	0.00090509	3.5535	D	5	30/08/2020 10:44	40.5735		0	0	0	0	0	0	0	0	0	0	0	0	0	0
1469	4	5	12	2d 23:17:18.92000	0d 03:48:43.80000	0.00345053	0.0131921	0.00090509	3.5435	D	5	30/08/2020 10:45	40.6209		0	0	0	0	0	0	0	0	0	0	0	0	0	0
1470	4	5	12	2d 23:17:53.04000	0d 03:49:17.92000	0.0034591	0.0132225	0.00090501	3.5334	D	5	30/08/2020 10:45	40.5419		0	0	0	0	0	0	0	0	0	0	0	0	0	0
1471	4	5	12	2d 23:18:24.99000	0d 03:49:49.87000	0.00346714	0.0132508	0.00090524	3.5233	D	5	30/08/2020 10:46	40.5893		0	0	0	0	0	0	0	0	0	0	0	0	0	0
1472	4	5	12	2d 23:18:51.18000	0d 03:50:16.06000	0.00347372	0.013274	0.00090524	3.5131	D	5	30/08/2020 10:46	40.6051		0	0	0	0	0	0	0	0	0	0	0	0	0	0
1473	4	5	12	2d 23:19:14.97000	0d 03:50:39.85000	0.0034797	0.013295	0.00090517	3.5029	D	5	30/08/2020 10:47	40.6367		0	0	0	0	0	0	0	0	0	0	0	0	0	0
1474	4	5	12	2d 23:19:36.14000	0d 03:51:01.02000	0.00348503	0.0133136	0.00090494	3.4926	D	5	30/08/2020 10:47	40.5419		0	0	0	0	0	0	0	0	0	0	0	0	0	0
1475	4	5	12	2d 23:19:56.48000	0d 03:51:21.36000	0.00349014	0.0133314	0.00090501	3.4826	D	5	30/08/2020 10:47	40.5735		0	0	0	0	0	0	0	0	0	0	0	0	0	0
1476	4	5	12	2d 23:20:14.83000	0d 03:51:39.71000	0.00349475	0.0133475	0.00090524	3.4723	D	5	30/08/2020 10:48	40.5893		0	0	0	0	0	0	0	0	0	0	0	0	0	0
1477	4	5	12	2d 23:20:31.06000	0d 03:51:55.94000	0.00349883	0.0133616	0.00090517	3.4621	D	5	30/08/2020 10:48	40.6209		0	0	0	0	0	0	0	0	0	0	0	0	0	0
1478	4	5	12	2d 23:20:46.22000	0d 03:52:11.10000	0.00350265	0.0133748	0.00090517	3.4519	D	5	30/08/2020 10:48	40.6367		0	0	0	0	0	0	0	0	0	0	0	0	0	0
1479	4	5	12	2d 23:21:00.86000	0d 03:52:25.74000	0.00350633	0.0133875	0.00090509	3.4417	D	5	30/08/2020 10:48	40.6209		0	0	0	0	0	0	0	0	0	0	0	0	0	0
1480	4	5	12	2d 23:21:14.45000	0d 03:52:39.33000	0.00350974	0.0133992	0.00090509	3.4314	D	5	30/08/2020 10:49	40.5735		0	0	0	0	0	0	0	0	0	0	0	0	0	0
1481	4	5	12	2d 23:21:28.76000	0d 03:52:53.64000	0.00351334	0.0134115	0.00090517	3.4209	D	5	30/08/2020 10:49	40.5735		0	0	0	0	0	0	0	0	0	0	0	0	0	0
1482	4	5	12	2d 23:21:42.76000	0d 03:53:07.64000	0.00351686	0.0134236	0.00090494	3.4107	D	5	30/08/2020 10:49	40.6051		0	0	0	0	0	0	0	0	0	0	0	0	0	0
1483	4	5	12	2d 23:21:57.78000	0d 03:53:22.66000	0.00352064	0.0134364	0.00090517	3.4006	D	5	30/08/2020 10:49	40.6367		0	0	0	0	0	0	0	0	0	0	0	0	0	0
1484	4	5	12	2d 23:22:13.34000	0d 03:53:38.22000	0.00352455	0.0134497	0.00090517	3.3902	D	5	30/08/2020 10:50	40.6525		0	0	0	0	0	0	0	0	0	0	0	0	0	0
1485	4	5	12	2d 23:22:35.69000	0d 03:54:00.57000	0.00353017	0.0134687	0.00090517	3.3802	D	5	30/08/2020 10:50	40.6525		0	0	0	0	0	0	0	0	0	0	0	0	0	0
1486	4	5	12	2d 23:23:00.36000	0d 03:54:25.24000	0.00353637	0.0134897	0.00090517	3.3701	D	5	30/08/2020 10:50	40.6683		0	0	0	0	0	0	0	0	0	0	0	0	0	0
1487	4	5	12	2d 23:24:20.44000	0d 03:55:45.32000	0.00355651	0.0135574	0.00090494	3.36	D	5	30/08/2020 10:52	40.6683		0	0	0	0	0	0	0	0	0	0	0	0	0	0
1488	4	5	12	2d 23:26:39.29000	0d 03:58:04.17000	0.00359142	0.0136745	0.00090494	3.3498	D	5	30/08/2020 10:54	40.6051		0	0	0	0	0	0	0	0	0	0	0	0	0	0
1489	4	5	12	2d 23:28:19.71000	0d 03:59:44.59000	0.00361667	0.013759	0.00090509	3.3396	D	5	30/08/2020 10:56	40.5735		0	0	0	0	0	0	0	0	0	0	0	0	0	0
1490	4	5	12	2d 23:29:34.63000	0d 04:00:59.51000	0.0036355	0.0138218	0.00090555	3.3294	D	5	30/08/2020 10:57	40.5577		0	0	0	0	0	0	0	0	0	0	0	0	0	0
1491	4	5	12	2d 23:30:35.95000	0d 04:02:00.83000	0.00365092	0.0138731	0.00090494	3.3191	D	5	30/08/2020 10:58	40.6209		0	0	0	0	0	0	0	0	0	0	0	0	0	0
1492	4	5	12	2d 23:31:23.16000	0d 04:02:48.04000	0.00366279	0.0139124	0.00090539	3.3091	D	5	30/08/2020 10:59	40.6683		0	0	0	0	0	0	0	0	0	0	0	0	0	0
1493	4	5	12	2d 23:32:03.53000	0d 04:03:28.41000	0.00367294	0.013946	0.00090509	3.299	D	5	30/08/2020 10:59	40.6841		0	0	0	0	0	0	0	0	0	0	0	0	0	0
1494	4	5	12	2d 23:32:35.47000	0d 04:04:00.35000	0.00368097	0.0139724	0.00090532	3.2889	D	5	30/08/2020 11:00	40.6841		0	0	0	0	0	0	0	0	0	0	0	0	0	0
1495	4	5	12	2d 23:33:04.02000	0d 04:04:28.90000	0.00368815	0.013996	0.00090494	3.2789	D	5	30/08/2020 11:00	40.5893		0	0	0	0	0	0	0	0	0	0	0	0	0	0
1496	4	5	12	2d 23:33:27.03000	0d 04:04:51.91000	0.00369393	0.0140149	0.00090524	3.2688	D	5	30/08/2020 11:01	40.6051		0	0	0	0	0	0	0	0	0	0	0	0	0	0
1497	4	5	12	2d 23:33:47.96000	0d 04:05:12.84000	0.0036992	0.0140321	0.00090517	3.2586	D	5	30/08/2020 11:01	40.6367		0	0	0	0	0	0	0	0	0	0	0	0	0	0
1498	4	5	12	2d 23:34:05.20000	0d 04:05:30.08000	0.00370353	0.0140462	0.00090532	3.2485	D	5	30/08/2020 11:01	40.6525		0	0	0	0	0	0	0	0	0	0	0	0	0	0
1499	4	5	12	2d 23:34:21.01000	0d 04:05:45.89000	0.00370751	0.0140591	0.00090501	3.2384	D	5	30/08/2020 11:02	40.6683		0	0	0	0	0	0	0	0	0	0	0	0	0	0
1500	4	5	12	2d 23:34:36.07000	0d 04:06:00.95000	0.00371129	0.0140714	0.00090509	3.2282	D	5	30/08/2020 11:02	40.5893		0	0	0	0	0	0	0	0	0	0	0	0	0	0
1501	4	5	12	2d 23:34:49.81000	0d 04:06:14.69000	0.00371475	0.0140825	0.00090509	3.2181	D	5	30/08/2020 11:02	40.5577		0	0	0	0	0	0	0	0	0	0	0	0	0	0
1502	4	5	12	2d 23:35:03.41000	0d 04:06:28.29000	0.00371817	0.0140935	0.00090501	3.2081	D	5	30/08/2020 11:02	40.5893		0	0	0	0	0	0	0	0	0	0	0	0	0	0
1503	4	5	12	2d 23:35:15.54000	0d 04:06:40.42000	0.00372122	0.0141032	0.00090494	3.198	D	5	30/08/2020 11:03	40.6051		0	0	0	0	0	0	0	0	0	0	0	0	0	0
1504	4	5	12	2d 23:35:26.92000	0d 04:06:51.80000	0.00372408	0.0141124	0.00090547	3.1879	D	5	30/08/2020 11:03	40.6209		0	0	0	0	0	0	0	0	0	0	0	0	0	0
1505	4	5	12	2d 23:35:36.98000	0d 04:07:01.86000	0.00372661	0.0141204	0.00090524	3.1777	D	5	30/08/2020 11:03	40.6367		0	0	0	0	0	0	0	0	0	0	0	0	0	0
1506	4	5	12	2d 23:35:46.65000	0d 04:07:11.53000	0.00372904	0.0141281	0.00090532	3.1676	D	5	30/08/2020 11:03	40.6209		0	0	0	0	0	0	0	0	0	0	0	0	0	0
1507	4	5	12	2d 23:35:55.45000	0d 04:07:20.33000	0.00373125	0.0141351	0.00090486	3.1575	D	5	30/08/2020 11:03	40.6367		0	0	0	0	0	0	0	0	0	0	0	0	0	0
1508	4	5	12	2d 23:36:03.90000	0d 04:07:28.78000	0.00373338	0.0141418	0.00090532	3.1473	D	5	30/08/2020 11:03	40.6367		0	0	0	0	0	0	0	0	0	0	0	0	0	0
1509	4	5	12	2d 23:36:12.14000	0d 04:07:37.02000	0.00373545	0.0141484	0.00090517	3.1371	D	5	30/08/2020 11:04	40.6051		0	0	0	0	0	0	0	0	0	0	0	0	0	0
1510	4	5	12	2d 23:36:19.69000	0d 04:07:44.57000	0.00373735	0.0141543	0.00090501	3.127	D	5	30/08/2020 11:04	40.5577		0	0	0	0	0	0	0	0	0	0	0	0	0	0
1511	4	5	12	2d 23:36:27.10000	0d 04:07:51.98000	0.00373921	0.0141601	0.00090517	3.1168	D	5	30/08/2020 11:04	40.5577		0	0	0	0	0	0	0	0	0	0	0	0	0	0
1512	4	5	12	2d 23:36:34.10000	0d 04:07:58.98000	0.00374097	0.0141656	0.00090517	3.1067	D	5	30/08/2020 11:04	40.5577		0	0	0	0	0	0	0	0	0	0	0	0	0	0
1513	4	5	12	2d 23:36:40.67000	0d 04:08:05.55000	0.00374262	0.0141707	0.00090509	3.0965	D	5	30/08/2020 11:04	40.5735		0	0	0	0	0	0	0	0	0	0	0	0	0	0
1514	4	5	12	2d 23:36:47.11000	0d 04:08:11.99000	0.00374424	0.0141757	0.00090524	3.0864	D	5	30/08/2020 11:04	40.5893		0	0	0	0	0	0	0	0	0	0	0	0	0	0
1515	4	5	12	2d 23:36:53.41000	0d 04:08:18.29000	0.00374582	0.0141806	0.00090509	3.0762	D	5	30/08/2020 11:04	40.5893		0	0	0	0	0	0	0	0	0	0	0	0	0	0
1516	4	5	12	2d 23:36:59.59000	0d 04:08:24.47000	0.00374738	0.0141854	0.00090501	3.066	D	5	30/08/2020 11:04	40.6051		0	0	0	0	0	0	0	0	0	0	0	0	0	0
1517	4	5	12	2d 23:37:05.69000	0d 04:08:30.57000	0.00374891	0.0141901	0.00090524	3.0558	D	5	30/08/2020 11:04	40.6209		0	0	0	0	0	0	0	0	0	0	0	0	0	0
1518	4	5	12	2d 23:37:11.46000	0d 04:08:36.34000	0.00375036	0.0141945	0.00090547	3.0457	D	5	30/08/2020 11:05	40.6209		0	0	0	0	0	0	0	0	0	0	0	0	0	0
1519	4	5	12	2d 23:37:17.01000	0d 04:08:41.89000	0.00375176	0.0141987	0.00090517	3.0356	D	5	30/08/2020 11:05	40.6367		0	0	0	0	0	0	0	0	0	0	0	0	0	0
1520	4	5	12	2d 23:37:22.30000	0d 04:08:47.18000	0.00375309	0.0142028	0.00090501	3.0256	D	5	30/08/2020 11:05	40.6367		0	0	0	0	0	0	0	0	0	0	0	0	0	0
1521	4	5	12	2d 23:37:27.40000	0d 04:08:52.28000	0.00375437	0.0142066	0.00090517	3.0153	D	5	30/08/2020 11:05	40.6209		0	0	0	0	0	0	0	0	0	0	0	0	0	0
1522	4	5	12	2d 23:37:32.34000	0d 04:08:57.22000	0.00375561	0.0142104	0.00090501	3.0053	D	5	30/08/2020 11:05	40.6367		0	0	0	0	0	0	0	0	0	0	0	0	0	0
1523	4	5	12	2d 23:37:37.16000	0d 04:09:02.04000	0.00375682	0.014214	0.00090532	2.995	D	5	30/08/2020 11:05	40.6525		0	0	0	0	0	0	0	0	0	0	0	0	0	0
1524	4	5	12	2d 23:37:41.75000	0d 04:09:06.63000	0.00375798	0.0142175	0.00090532	2.9848	D	5	30/08/2020 11:05	40.6367		0	0	0	0	0	0	0	0	0	0	0	0	0	0
1525	4	5	12	2d 23:37:46.26000	0d 04:09:11.14000	0.00375911	0.0142208	0.00090509	2.9744	D	5	30/08/2020 11:05	40.6367		0	0	0	0	0	0	0	0	0	0	0	0	0	0
1526	4	5	12	2d 23:37:50.77000	0d 04:09:15.65000	0.00376024	0.0142242	0.00090509	2.9642	D	5	30/08/2020 11:05	40.6209		0	0	0	0	0	0	0	0	0	0	0	0	0	0
1527	4	5	12	2d 23:37:54.72000	0d 04:09:19.60000	0.00376124	0.0142272	0.00090509	2.954	D	5	30/08/2020 11:05	40.5893		0	0	0	0	0	0	0	0	0	0	0	0	0	0
1528	4	5	12	2d 23:37:58.76000	0d 04:09:23.64000	0.00376225	0.0142301	0.00090524	2.9438	D	5	30/08/2020 11:05	40.5577		0	0	0	0	0	0	0	0	0	0	0	0	0	0
1529	4	5	12	2d 23:38:02.71000	0d 04:09:27.59000	0.00376325	0.0142331	0.00090501	2.9335	D	5	30/08/2020 11:05	40.5419		0	0	0	0	0	0	0	0	0	0	0	0	0	0
1530	4	5	12	2d 23:38:06.54000	0d 04:09:31.42000	0.00376421	0.0142359	0.00090517	2.9232	D	5	30/08/2020 11:06	40.5419		0	0	0	0	0	0	0	0	0	0	0	0	0	0
1531	4	5	12	2d 23:38:10.42000	0d 04:09:35.30000	0.00376519	0.0142387	0.00090517	2.9129	D	5	30/08/2020 11:06	40.5577		0	0	0	0	0	0	0	0	0	0	0	0	0	0
1532	4	5	12	2d 23:38:13.98000	0d 04:09:38.86000	0.00376608	0.0142413	0.00090524	2.9026	D	5	30/08/2020 11:06	40.5577		0	0	0	0	0	0	0	0	0	0	0	0	0	0
1533	4	5	12	2d 23:38:17.49000	0d 04:09:42.37000	0.00376696	0.0142439	0.00090517	2.8923	D	5	30/08/2020 11:06	40.5577		0	0	0	0	0	0	0	0	0	0	0	0	0	0
1534	4	5	12	2d 23:38:20.95000	0d 04:09:45.83000	0.00376783	0.0142464	0.00090509	2.882	D	5	30/08/2020 11:06	40.5577		0	0	0	0	0	0	0	0	0	0	0	0	0	0
1535	4	5	12	2d 23:38:24.29000	0d 04:09:49.17000	0.00376867	0.0142488	0.00090501	2.8717	D	5	30/08/2020 11:06	40.5735		0	0	0	0	0	0	0	0	0	0	0	0	0	0
1536	4	5	12	2d 23:38:27.60000	0d 04:09:52.48000	0.00376951	0.0142512	0.00090524	2.8615	D	5	30/08/2020 11:06	40.5893		0	0	0	0	0	0	0	0	0	0	0	0	0	0
1537	4	5	12	2d 23:38:30.80000	0d 04:09:55.68000	0.00377031	0.0142535	0.00090524	2.8513	D	5	30/08/2020 11:06	40.6051		0	0	0	0	0	0	0	0	0	0	0	0	0	0
1538	4	5	12	2d 23:38:34.05000	0d 04:09:58.93000	0.00377113	0.0142558	0.00090509	2.8409	D	5	30/08/2020 11:06	40.5893		0	0	0	0	0	0	0	0	0	0	0	0	0	0
1539	4	5	12	2d 23:38:37.12000	0d 04:10:02.00000	0.0037719	0.014258	0.00090509	2.8305	D	5	30/08/2020 11:06	40.6051		0	0	0	0	0	0	0	0	0	0	0	0	0	0
1540	4	5	12	2d 23:38:40.10000	0d 04:10:04.98000	0.00377265	0.0142601	0.00090524	2.8203	D	5	30/08/2020 11:06	40.6209		0	0	0	0	0	0	0	0	0	0	0	0	0	0
1541	4	5	12	2d 23:38:43.01000	0d 04:10:07.89000	0.00377338	0.0142622	0.00090539	2.8103	D	5	30/08/2020 11:06	40.6209		0	0	0	0	0	0	0	0	0	0	0	0	0	0
1542	4	5	12	2d 23:38:45.86000	0d 04:10:10.74000	0.0037741	0.0142642	0.00090524	2.8	D	5	30/08/2020 11:06	40.6209		0	0	0	0	0	0	0	0	0	0	0	0	0	0
1543	4	5	12	2d 23:38:48.76000	0d 04:10:13.64000	0.00377483	0.0142662	0.00090509	2.7897	D	5	30/08/2020 11:06	40.6209		0	0	0	0	0	0	0	0	0	0	0	0	0	0
1544	4	5	12	2d 23:38:51.51000	0d 04:10:16.39000	0.00377552	0.0142682	0.00090532	2.7791	D	5	30/08/2020 11:06	40.6051		0	0	0	0	0	0	0	0	0	0	0	0	0	0
1545	4	5	12	2d 23:38:54.29000	0d 04:10:19.17000	0.00377622	0.0142701	0.00090524	2.7687	D	5	30/08/2020 11:06	40.6051		0	0	0	0	0	0	0	0	0	0	0	0	0	0
1546	4	5	12	2d 23:38:56.96000	0d 04:10:21.84000	0.00377689	0.014272	0.00090501	2.7585	D	5	30/08/2020 11:06	40.6209		0	0	0	0	0	0	0	0	0	0	0	0	0	0
1547	4	5	12	2d 23:38:59.59000	0d 04:10:24.47000	0.00377755	0.0142738	0.00090501	2.7481	D	5	30/08/2020 11:06	40.6367		0	0	0	0	0	0	0	0	0	0	0	0	0	0
1548	4	5	12	2d 23:39:02.24000	0d 04:10:27.12000	0.00377821	0.0142756	0.00090494	2.7378	D	5	30/08/2020 11:06	40.6367		0	0	0	0	0	0	0	0	0	0	0	0	0	0
1549	4	5	12	2d 23:39:04.79000	0d 04:10:29.67000	0.00377886	0.0142774	0.00090524	2.7276	D	5	30/08/2020 11:06	40.6209		0	0	0	0	0	0	0	0	0	0	0	0	0	0
1550	4	5	12	2d 23:39:07.33000	0d 04:10:32.21000	0.00377949	0.0142791	0.00090517	2.7172	D	5	30/08/2020 11:07	40.6209		0	0	0	0	0	0	0	0	0	0	0	0	0	0
1551	4	5	12	2d 23:39:09.79000	0d 04:10:34.67000	0.00378011	0.0142808	0.00090517	2.707	D	5	30/08/2020 11:07	40.6209		0	0	0	0	0	0	0	0	0	0	0	0	0	0
1552	4	5	12	2d 23:39:12.32000	0d 04:10:37.20000	0.00378075	0.0142825	0.00090517	2.6964	D	5	30/08/2020 11:07	40.6209		0	0	0	0	0	0	0	0	0	0	0	0	0	0
1553	4	5	12	2d 23:39:14.71000	0d 04:10:39.59000	0.00378135	0.0142841	0.00090517	2.6864	D	5	30/08/2020 11:07	40.6367		0	0	0	0	0	0	0	0	0	0	0	0	0	0
1554	4	5	12	2d 23:39:17.09000	0d 04:10:41.97000	0.00378195	0.0142857	0.00090517	2.676	D	5	30/08/2020 11:07	40.6525		0	0	0	0	0	0	0	0	0	0	0	0	0	0
1555	4	5	12	2d 23:39:19.50000	0d 04:10:44.38000	0.00378255	0.0142873	0.00090532	2.6653	D	5	30/08/2020 11:07	40.6367		0	0	0	0	0	0	0	0	0	0	0	0	0	0
1556	4	5	12	2d 23:39:21.83000	0d 04:10:46.71000	0.00378314	0.0142889	0.00090517	2.6549	D	5	30/08/2020 11:07	40.6367		0	0	0	0	0	0	0	0	0	0	0	0	0	0
1557	4	5	12	2d 23:39:24.14000	0d 04:10:49.02000	0.00378372	0.0142904	0.00090539	2.6444	D	5	30/08/2020 11:07	40.6367		0	0	0	0	0	0	0	0	0	0	0	0	0	0
1558	4	5	12	2d 23:39:26.45000	0d 04:10:51.33000	0.0037843	0.014292	0.00090524	2.634	D	5	30/08/2020 11:07	40.6367		0	0	0	0	0	0	0	0	0	0	0	0	0	0
1559	4	5	12	2d 23:39:28.65000	0d 04:10:53.53000	0.00378485	0.0142934	0.00090509	2.6236	D	5	30/08/2020 11:07	40.6525		0	0	0	0	0	0	0	0	0	0	0	0	0	0
1560	4	5	12	2d 23:39:30.85000	0d 04:10:55.73000	0.00378541	0.0142949	0.00090524	2.6131	D	5	30/08/2020 11:07	40.6525		0	0	0	0	0	0	0	0	0	0	0	0	0	0
1561	4	5	12	2d 23:39:33.05000	0d 04:10:57.93000	0.00378596	0.0142963	0.00090524	2.6027	D	5	30/08/2020 11:07	40.6525		0	0	0	0	0	0	0	0	0	0	0	0	0	0
1562	4	5	12	2d 23:39:35.14000	0d 04:11:00.02000	0.00378649	0.0142977	0.00090509	2.5925	D	5	30/08/2020 11:07	40.6525		0	0	0	0	0	0	0	0	0	0	0	0	0	0
1563	4	5	12	2d 23:39:37.27000	0d 04:11:02.15000	0.00378702	0.0142991	0.00090501	2.5817	D	5	30/08/2020 11:07	40.6525		0	0	0	0	0	0	0	0	0	0	0	0	0	0
1564	4	5	12	2d 23:39:39.46000	0d 04:11:04.34000	0.00378757	0.0143005	0.00090524	2.5713	D	5	30/08/2020 11:07	40.6367		0	0	0	0	0	0	0	0	0	0	0	0	0	0
1565	4	5	12	2d 23:39:41.46000	0d 04:11:06.34000	0.00378808	0.0143018	0.00090517	2.5608	D	5	30/08/2020 11:07	40.6367		0	0	0	0	0	0	0	0	0	0	0	0	0	0
1566	4	5	12	2d 23:39:43.46000	0d 04:11:08.34000	0.00378858	0.0143031	0.00090539	2.5504	D	5	30/08/2020 11:07	40.6525		0	0	0	0	0	0	0	0	0	0	0	0	0	0
1567	4	5	12	2d 23:39:45.53000	0d 04:11:10.41000	0.0037891	0.0143044	0.00090509	2.5397	D	5	30/08/2020 11:07	40.6683		0	0	0	0	0	0	0	0	0	0	0	0	0	0
1568	4	5	12	2d 23:39:47.54000	0d 04:11:12.42000	0.0037896	0.0143057	0.00090532	2.5293	D	5	30/08/2020 11:07	40.6683		0	0	0	0	0	0	0	0	0	0	0	0	0	0
1569	4	5	12	2d 23:39:49.49000	0d 04:11:14.37000	0.00379009	0.0143069	0.00090501	2.5191	D	5	30/08/2020 11:07	40.6525		0	0	0	0	0	0	0	0	0	0	0	0	0	0
1570	4	5	12	2d 23:39:51.39000	0d 04:11:16.27000	0.00379057	0.0143081	0.00090524	2.5086	D	5	30/08/2020 11:07	40.6525		0	0	0	0	0	0	0	0	0	0	0	0	0	0
1571	4	5	12	2d 23:39:52.98000	0d 04:11:17.86000	0.00379097	0.0143091	0.00090524	2.5	D	133	30/08/2020 11:07	40.6525		0	0	0	0	0	0	0	0	0	0	0	0	0	0
1572	4	5	13	2d 23:39:52.99000	0d 00:00:00.01000	0	0	0	2.641	R	0	30/08/2020 11:07	40.6525		0	0	0	0	0	0	0	0	0	0	0	0	0	0
1573	4	5	13	2d 23:39:54.99000	0d 00:00:02.01000	0	0	0	2.8547	R	1	30/08/2020 11:07	40.6683		0	0	0	0	0	0	0	0	0	0	0	0	0	0
1574	4	5	13	2d 23:39:56.99000	0d 00:00:04.01000	0	0	0	2.9761	R	1	30/08/2020 11:07	40.6683		0	0	0	0	0	0	0	0	0	0	0	0	0	0
1575	4	5	13	2d 23:39:58.99000	0d 00:00:06.01000	0	0	0	3.0703	R	1	30/08/2020 11:07	40.6525		0	0	0	0	0	0	0	0	0	0	0	0	0	0
1576	4	5	13	2d 23:40:00.99000	0d 00:00:08.01000	0	0	0	3.1467	R	1	30/08/2020 11:07	40.6525		0	0	0	0	0	0	0	0	0	0	0	0	0	0
1577	4	5	13	2d 23:40:02.98000	0d 00:00:10.00000	0	0	0	3.2096	R	129	30/08/2020 11:07	40.6525		0	0	0	0	0	0	0	0	0	0	0	0	0	0
1578	5	6	9	2d 23:40:03.01000	0d 00:00:00.03000	0.00000001	0.00000002	0.00090761	3.3832	C	0	30/08/2020 11:07	40.6683		0	0	0	0	0	0	0	0	0	0	0	0	0	0
1579	5	6	9	2d 23:40:03.17000	0d 00:00:00.19000	0.00000005	0.00000016	0.00090517	3.4086	C	5	30/08/2020 11:07	40.6683		0	0	0	0	0	0	0	0	0	0	0	0	0	0
1580	5	6	9	2d 23:40:03.33000	0d 00:00:00.35000	0.00000009	0.0000003	0.00090509	3.4282	C	5	30/08/2020 11:07	40.6683		0	0	0	0	0	0	0	0	0	0	0	0	0	0
1581	5	6	9	2d 23:40:03.51000	0d 00:00:00.53000	0.00000013	0.00000045	0.00090501	3.4466	C	5	30/08/2020 11:07	40.6683		0	0	0	0	0	0	0	0	0	0	0	0	0	0
1582	5	6	9	2d 23:40:03.70000	0d 00:00:00.72000	0.00000018	0.00000062	0.00090524	3.4635	C	5	30/08/2020 11:07	40.6683		0	0	0	0	0	0	0	0	0	0	0	0	0	0
1583	5	6	9	2d 23:40:03.91000	0d 00:00:00.93000	0.00000023	0.0000008	0.00090501	3.4807	C	5	30/08/2020 11:07	40.6683		0	0	0	0	0	0	0	0	0	0	0	0	0	0
1584	5	6	9	2d 23:40:04.13000	0d 00:00:01.15000	0.00000029	0.000001	0.00090509	3.4971	C	5	30/08/2020 11:07	40.6683		0	0	0	0	0	0	0	0	0	0	0	0	0	0
1585	5	6	9	2d 23:40:04.35000	0d 00:00:01.37000	0.00000034	0.00000119	0.00090501	3.5125	C	5	30/08/2020 11:07	40.6683		0	0	0	0	0	0	0	0	0	0	0	0	0	0
1586	5	6	9	2d 23:40:04.58000	0d 00:00:01.60000	0.0000004	0.00000139	0.00090524	3.5276	C	5	30/08/2020 11:07	40.6683		0	0	0	0	0	0	0	0	0	0	0	0	0	0
1587	5	6	9	2d 23:40:04.82000	0d 00:00:01.84000	0.00000046	0.00000161	0.00090509	3.5425	C	5	30/08/2020 11:07	40.6683		0	0	0	0	0	0	0	0	0	0	0	0	0	0
1588	5	6	9	2d 23:40:05.08000	0d 00:00:02.10000	0.00000053	0.00000184	0.00090494	3.5578	C	5	30/08/2020 11:07	40.6683		0	0	0	0	0	0	0	0	0	0	0	0	0	0
1589	5	6	9	2d 23:40:05.35000	0d 00:00:02.37000	0.0000006	0.00000208	0.00090524	3.5726	C	5	30/08/2020 11:07	40.6683		0	0	0	0	0	0	0	0	0	0	0	0	0	0
1590	5	6	9	2d 23:40:05.63000	0d 00:00:02.65000	0.00000067	0.00000233	0.00090539	3.5871	C	5	30/08/2020 11:07	40.6683		0	0	0	0	0	0	0	0	0	0	0	0	0	0
1591	5	6	9	2d 23:40:05.92000	0d 00:00:02.94000	0.00000074	0.0000026	0.00090517	3.6008	C	5	30/08/2020 11:08	40.6683		0	0	0	0	0	0	0	0	0	0	0	0	0	0
1592	5	6	9	2d 23:40:06.22000	0d 00:00:03.24000	0.00000081	0.00000287	0.00090524	3.6143	C	5	30/08/2020 11:08	40.6683		0	0	0	0	0	0	0	0	0	0	0	0	0	0
1593	5	6	9	2d 23:40:06.55000	0d 00:00:03.57000	0.0000009	0.00000317	0.00090517	3.628	C	5	30/08/2020 11:08	40.6683		0	0	0	0	0	0	0	0	0	0	0	0	0	0
1594	5	6	9	2d 23:40:06.89000	0d 00:00:03.91000	0.00000098	0.00000348	0.00090501	3.641	C	5	30/08/2020 11:08	40.6683		0	0	0	0	0	0	0	0	0	0	0	0	0	0
1595	5	6	9	2d 23:40:07.26000	0d 00:00:04.28000	0.00000108	0.00000382	0.00090532	3.6536	C	5	30/08/2020 11:08	40.6683		0	0	0	0	0	0	0	0	0	0	0	0	0	0
1596	5	6	9	2d 23:40:07.67000	0d 00:00:04.69000	0.00000118	0.0000042	0.00090517	3.6661	C	5	30/08/2020 11:08	40.6683		0	0	0	0	0	0	0	0	0	0	0	0	0	0
1597	5	6	9	2d 23:40:08.12000	0d 00:00:05.14000	0.00000129	0.00000461	0.00090501	3.6782	C	5	30/08/2020 11:08	40.6683		0	0	0	0	0	0	0	0	0	0	0	0	0	0
1598	5	6	9	2d 23:40:08.63000	0d 00:00:05.65000	0.00000142	0.00000508	0.00090517	3.6901	C	5	30/08/2020 11:08	40.6683		0	0	0	0	0	0	0	0	0	0	0	0	0	0
1599	5	6	9	2d 23:40:09.24000	0d 00:00:06.26000	0.00000157	0.00000565	0.00090509	3.7014	C	5	30/08/2020 11:08	40.6683		0	0	0	0	0	0	0	0	0	0	0	0	0	0
1600	5	6	9	2d 23:40:09.98000	0d 00:00:07.00000	0.00000176	0.00000634	0.00090509	3.7125	C	5	30/08/2020 11:08	40.6683		0	0	0	0	0	0	0	0	0	0	0	0	0	0
1601	5	6	9	2d 23:40:10.94000	0d 00:00:07.96000	0.000002	0.00000724	0.00090517	3.7232	C	5	30/08/2020 11:08	40.6683		0	0	0	0	0	0	0	0	0	0	0	0	0	0
1602	5	6	9	2d 23:40:12.31000	0d 00:00:09.33000	0.00000235	0.00000852	0.00090517	3.7337	C	5	30/08/2020 11:08	40.6683		0	0	0	0	0	0	0	0	0	0	0	0	0	0
1603	5	6	9	2d 23:40:14.54000	0d 00:00:11.56000	0.00000291	0.00001062	0.00090494	3.7441	C	5	30/08/2020 11:08	40.6525		0	0	0	0	0	0	0	0	0	0	0	0	0	0
1604	5	6	9	2d 23:40:19.12000	0d 00:00:16.14000	0.00000406	0.00001494	0.00090509	3.7543	C	5	30/08/2020 11:08	40.6683		0	0	0	0	0	0	0	0	0	0	0	0	0	0
1605	5	6	9	2d 23:40:52.43000	0d 00:00:49.45000	0.00001243	0.00004638	0.00090524	3.7441	C	5	30/08/2020 11:08	40.6683		0	0	0	0	0	0	0	0	0	0	0	0	0	0
1606	5	6	9	2d 23:41:04.14000	0d 00:01:01.16000	0.00001538	0.00005739	0.00090524	3.734	C	5	30/08/2020 11:08	40.6841		0	0	0	0	0	0	0	0	0	0	0	0	0	0
1607	5	6	9	2d 23:41:16.72000	0d 00:01:13.74000	0.00001854	0.00006919	0.00090509	3.724	C	5	30/08/2020 11:09	40.6051		0	0	0	0	0	0	0	0	0	0	0	0	0	0
1608	5	6	9	2d 23:41:32.88000	0d 00:01:29.90000	0.0000226	0.0000843	0.00090509	3.7137	C	5	30/08/2020 11:09	40.5577		0	0	0	0	0	0	0	0	0	0	0	0	0	0
1609	5	6	9	2d 23:41:59.55000	0d 00:01:56.57000	0.00002931	0.00010916	0.00090517	3.7037	C	5	30/08/2020 11:09	40.6051		0	0	0	0	0	0	0	0	0	0	0	0	0	0
1610	5	6	9	2d 23:42:59.38000	0d 00:02:56.40000	0.00004435	0.00016479	0.00090509	3.6936	C	5	30/08/2020 11:10	40.5419		0	0	0	0	0	0	0	0	0	0	0	0	0	0
1611	5	6	9	2d 23:47:59.38000	0d 00:07:56.40000	0.00011978	0.000443	0.00090509	3.6872	C	1	30/08/2020 11:15	40.6367		0	0	0	0	0	0	0	0	0	0	0	0	0	0
1612	5	6	9	2d 23:52:59.38000	0d 00:12:56.40000	0.00019521	0.00072121	0.00090517	3.6898	C	1	30/08/2020 11:20	40.5735		0	0	0	0	0	0	0	0	0	0	0	0	0	0
1613	5	6	9	2d 23:57:59.38000	0d 00:17:56.40000	0.00027064	0.00099966	0.00090517	3.6931	C	1	30/08/2020 11:25	40.6367		0	0	0	0	0	0	0	0	0	0	0	0	0	0
1614	5	6	9	3d 00:02:59.38000	0d 00:22:56.40000	0.00034606	0.00127838	0.00090501	3.697	C	1	30/08/2020 11:30	40.6209		0	0	0	0	0	0	0	0	0	0	0	0	0	0
1615	5	6	9	3d 00:07:59.38000	0d 00:27:56.40000	0.00042149	0.00155737	0.00090532	3.7008	C	1	30/08/2020 11:35	40.6051		0	0	0	0	0	0	0	0	0	0	0	0	0	0
1616	5	6	9	3d 00:12:59.38000	0d 00:32:56.40000	0.00049692	0.00183666	0.00090509	3.7049	C	1	30/08/2020 11:40	40.6209		0	0	0	0	0	0	0	0	0	0	0	0	0	0
1617	5	6	9	3d 00:17:59.38000	0d 00:37:56.40000	0.00057235	0.00211626	0.00090524	3.709	C	1	30/08/2020 11:45	40.6367		0	0	0	0	0	0	0	0	0	0	0	0	0	0
1618	5	6	9	3d 00:22:59.38000	0d 00:42:56.40000	0.00064777	0.0023962	0.00090501	3.7136	C	1	30/08/2020 11:50	40.6209		0	0	0	0	0	0	0	0	0	0	0	0	0	0
1619	5	6	9	3d 00:27:59.38000	0d 00:47:56.40000	0.0007232	0.00267649	0.00090517	3.7186	C	1	30/08/2020 11:55	40.5735		0	0	0	0	0	0	0	0	0	0	0	0	0	0
1620	5	6	9	3d 00:32:59.38000	0d 00:52:56.40000	0.00079863	0.00295718	0.00090486	3.7237	C	1	30/08/2020 12:00	40.5735		0	0	0	0	0	0	0	0	0	0	0	0	0	0
1621	5	6	9	3d 00:37:59.38000	0d 00:57:56.40000	0.00087406	0.00323826	0.00090517	3.7292	C	1	30/08/2020 12:05	40.5577		0	0	0	0	0	0	0	0	0	0	0	0	0	0
1622	5	6	9	3d 00:42:59.38000	0d 01:02:56.40000	0.00094949	0.00351975	0.00090524	3.7348	C	1	30/08/2020 12:10	40.5893		0	0	0	0	0	0	0	0	0	0	0	0	0	0
1623	5	6	9	3d 00:47:59.38000	0d 01:07:56.40000	0.00102491	0.00380165	0.00090517	3.7398	C	1	30/08/2020 12:15	40.5735		0	0	0	0	0	0	0	0	0	0	0	0	0	0
1624	5	6	9	3d 00:52:59.38000	0d 01:12:56.40000	0.00110034	0.00408396	0.00090517	3.7455	C	1	30/08/2020 12:20	40.6051		0	0	0	0	0	0	0	0	0	0	0	0	0	0
1625	5	6	9	3d 00:57:59.38000	0d 01:17:56.40000	0.00117577	0.00436667	0.00090524	3.7507	C	1	30/08/2020 12:25	40.6051		0	0	0	0	0	0	0	0	0	0	0	0	0	0
1626	5	6	9	3d 01:02:59.38000	0d 01:22:56.40000	0.0012512	0.00464978	0.00090501	3.756	C	1	30/08/2020 12:30	40.6051		0	0	0	0	0	0	0	0	0	0	0	0	0	0
1627	5	6	9	3d 01:07:59.38000	0d 01:27:56.40000	0.00132663	0.00493329	0.00090494	3.761	C	1	30/08/2020 12:35	40.6367		0	0	0	0	0	0	0	0	0	0	0	0	0	0
1628	5	6	9	3d 01:12:59.38000	0d 01:32:56.40000	0.00140205	0.00521718	0.00090524	3.7662	C	1	30/08/2020 12:40	40.5577		0	0	0	0	0	0	0	0	0	0	0	0	0	0
1629	5	6	9	3d 01:17:59.38000	0d 01:37:56.40000	0.00147748	0.00550146	0.00090501	3.7714	C	1	30/08/2020 12:45	40.5893		0	0	0	0	0	0	0	0	0	0	0	0	0	0
1630	5	6	9	3d 01:22:59.38000	0d 01:42:56.40000	0.00155291	0.00578614	0.00090517	3.7769	C	1	30/08/2020 12:50	40.5735		0	0	0	0	0	0	0	0	0	0	0	0	0	0
1631	5	6	9	3d 01:27:59.38000	0d 01:47:56.40000	0.00162834	0.00607123	0.00090501	3.7824	C	1	30/08/2020 12:55	40.5735		0	0	0	0	0	0	0	0	0	0	0	0	0	0
1632	5	6	9	3d 01:32:59.38000	0d 01:52:56.40000	0.00170377	0.00635675	0.00090509	3.7882	C	1	30/08/2020 13:00	40.6367		0	0	0	0	0	0	0	0	0	0	0	0	0	0
1633	5	6	9	3d 01:37:59.38000	0d 01:57:56.40000	0.00177919	0.00664273	0.00090509	3.7946	C	1	30/08/2020 13:05	40.5577		0	0	0	0	0	0	0	0	0	0	0	0	0	0
1634	5	6	9	3d 01:42:59.38000	0d 02:02:56.40000	0.00185462	0.00692918	0.00090494	3.8012	C	1	30/08/2020 13:10	40.5577		0	0	0	0	0	0	0	0	0	0	0	0	0	0
1635	5	6	9	3d 01:47:59.38000	0d 02:07:56.40000	0.00193005	0.00721616	0.00090509	3.8082	C	1	30/08/2020 13:15	40.5261		0	0	0	0	0	0	0	0	0	0	0	0	0	0
1636	5	6	9	3d 01:52:59.38000	0d 02:12:56.40000	0.00200548	0.00750371	0.00090517	3.8161	C	1	30/08/2020 13:20	40.5577		0	0	0	0	0	0	0	0	0	0	0	0	0	0
1637	5	6	9	3d 01:57:59.38000	0d 02:17:56.40000	0.00208091	0.00779189	0.00090509	3.8248	C	1	30/08/2020 13:25	40.6367		0	0	0	0	0	0	0	0	0	0	0	0	0	0
1638	5	6	9	3d 02:02:59.38000	0d 02:22:56.40000	0.00215633	0.00808076	0.00090517	3.8347	C	1	30/08/2020 13:30	40.5261		0	0	0	0	0	0	0	0	0	0	0	0	0	0
1639	5	6	9	3d 02:07:42.80000	0d 02:27:39.82000	0.00222759	0.00835438	0.00090517	3.8448	C	5	30/08/2020 13:35	40.5261		0	0	0	0	0	0	0	0	0	0	0	0	0	0
1640	5	6	9	3d 02:12:00.44000	0d 02:31:57.46000	0.00229237	0.00860375	0.00090532	3.8549	C	5	30/08/2020 13:39	40.5419		0	0	0	0	0	0	0	0	0	0	0	0	0	0
1641	5	6	9	3d 02:16:06.01000	0d 02:36:03.03000	0.00235411	0.00884206	0.00090517	3.865	C	5	30/08/2020 13:44	40.5261		0	0	0	0	0	0	0	0	0	0	0	0	0	0
1642	5	6	9	3d 02:19:51.10000	0d 02:39:48.12000	0.00241071	0.00906108	0.00090517	3.875	C	5	30/08/2020 13:47	40.5103		0	0	0	0	0	0	0	0	0	0	0	0	0	0
1643	5	6	9	3d 02:23:25.45000	0d 02:43:22.47000	0.0024646	0.00927018	0.00090501	3.8851	C	5	30/08/2020 13:51	40.5577		0	0	0	0	0	0	0	0	0	0	0	0	0	0
1644	5	6	9	3d 02:26:51.24000	0d 02:46:48.26000	0.00251634	0.00947146	0.00090509	3.8952	C	5	30/08/2020 13:54	40.6051		0	0	0	0	0	0	0	0	0	0	0	0	0	0
1645	5	6	9	3d 02:30:06.85000	0d 02:50:03.87000	0.00256552	0.00966327	0.00090524	3.9052	C	5	30/08/2020 13:58	40.5103		0	0	0	0	0	0	0	0	0	0	0	0	0	0
1646	5	6	9	3d 02:33:22.02000	0d 02:53:19.04000	0.00261459	0.00985514	0.00090532	3.9156	C	5	30/08/2020 14:01	40.5103		0	0	0	0	0	0	0	0	0	0	0	0	0	0
1647	5	6	9	3d 02:36:35.56000	0d 02:56:32.58000	0.00266325	0.0100459	0.00090509	3.9257	C	5	30/08/2020 14:04	40.5261		0	0	0	0	0	0	0	0	0	0	0	0	0	0
1648	5	6	9	3d 02:39:35.01000	0d 02:59:32.03000	0.00270837	0.0102233	0.00090494	3.9358	C	5	30/08/2020 14:07	40.5735		0	0	0	0	0	0	0	0	0	0	0	0	0	0
1649	5	6	9	3d 02:42:35.64000	0d 03:02:32.66000	0.00275379	0.0104022	0.00090517	3.9458	C	5	30/08/2020 14:10	40.6051		0	0	0	0	0	0	0	0	0	0	0	0	0	0
1650	5	6	9	3d 02:45:30.62000	0d 03:05:27.64000	0.00279778	0.0105761	0.00090524	3.9559	C	5	30/08/2020 14:13	40.5893		0	0	0	0	0	0	0	0	0	0	0	0	0	0
1651	5	6	9	3d 02:48:26.68000	0d 03:08:23.70000	0.00284205	0.0107514	0.00090524	3.9661	C	5	30/08/2020 14:16	40.5419		0	0	0	0	0	0	0	0	0	0	0	0	0	0
1652	5	6	9	3d 02:51:22.75000	0d 03:11:19.77000	0.00288632	0.0109272	0.00090501	3.9762	C	5	30/08/2020 14:19	40.6209		0	0	0	0	0	0	0	0	0	0	0	0	0	0
1653	5	6	9	3d 02:54:12.98000	0d 03:14:10.00000	0.00292912	0.0110976	0.00090517	3.9863	C	5	30/08/2020 14:22	40.6051		0	0	0	0	0	0	0	0	0	0	0	0	0	0
1654	5	6	9	3d 02:57:01.49000	0d 03:16:58.51000	0.00297149	0.0112667	0.00090509	3.9963	C	5	30/08/2020 14:24	40.5261		0	0	0	0	0	0	0	0	0	0	0	0	0	0
1655	5	6	9	3d 02:59:50.96000	0d 03:19:47.98000	0.00301409	0.0114372	0.00090517	4.0066	C	5	30/08/2020 14:27	40.6209		0	0	0	0	0	0	0	0	0	0	0	0	0	0
1656	5	6	9	3d 03:02:39.14000	0d 03:22:36.16000	0.00305638	0.0116068	0.00090509	4.0168	C	5	30/08/2020 14:30	40.5893		0	0	0	0	0	0	0	0	0	0	0	0	0	0
1657	5	6	9	3d 03:05:28.73000	0d 03:25:25.75000	0.00309902	0.0117783	0.00090509	4.0269	C	5	30/08/2020 14:33	40.5419		0	0	0	0	0	0	0	0	0	0	0	0	0	0
1658	5	6	9	3d 03:08:13.04000	0d 03:28:10.06000	0.00314033	0.0119448	0.00090501	4.0372	C	5	30/08/2020 14:36	40.6209		0	0	0	0	0	0	0	0	0	0	0	0	0	0
1659	5	6	9	3d 03:10:59.71000	0d 03:30:56.73000	0.00318224	0.0121142	0.00090509	4.0473	C	5	30/08/2020 14:38	40.6051		0	0	0	0	0	0	0	0	0	0	0	0	0	0
1660	5	6	9	3d 03:13:40.02000	0d 03:33:37.04000	0.00322254	0.0122776	0.00090532	4.0574	C	5	30/08/2020 14:41	40.4945		0	0	0	0	0	0	0	0	0	0	0	0	0	0
1661	5	6	9	3d 03:16:17.48000	0d 03:36:14.50000	0.00326213	0.0124384	0.00090509	4.0676	C	5	30/08/2020 14:44	40.5893		0	0	0	0	0	0	0	0	0	0	0	0	0	0
1662	5	6	9	3d 03:18:57.02000	0d 03:38:54.04000	0.00330224	0.0126017	0.00090486	4.0777	C	5	30/08/2020 14:46	40.5735		0	0	0	0	0	0	0	0	0	0	0	0	0	0
1663	5	6	9	3d 03:21:31.59000	0d 03:41:28.61000	0.00334111	0.0127604	0.00090509	4.0879	C	5	30/08/2020 14:49	40.5893		0	0	0	0	0	0	0	0	0	0	0	0	0	0
1664	5	6	9	3d 03:24:06.59000	0d 03:44:03.61000	0.00338008	0.0129199	0.00090517	4.098	C	5	30/08/2020 14:52	40.5577		0	0	0	0	0	0	0	0	0	0	0	0	0	0
1665	5	6	9	3d 03:26:36.88000	0d 03:46:33.90000	0.00341787	0.013075	0.00090509	4.108	C	5	30/08/2020 14:54	40.6367		0	0	0	0	0	0	0	0	0	0	0	0	0	0
1666	5	6	9	3d 03:29:03.66000	0d 03:49:00.68000	0.00345477	0.0132267	0.00090501	4.1181	C	5	30/08/2020 14:56	40.5419		0	0	0	0	0	0	0	0	0	0	0	0	0	0
1667	5	6	9	3d 03:31:28.94000	0d 03:51:25.96000	0.0034913	0.0133773	0.00090509	4.1282	C	5	30/08/2020 14:59	40.6051		0	0	0	0	0	0	0	0	0	0	0	0	0	0
1668	5	6	9	3d 03:33:54.61000	0d 03:53:51.63000	0.00352792	0.0135287	0.00090509	4.1382	C	5	30/08/2020 15:01	40.6209		0	0	0	0	0	0	0	0	0	0	0	0	0	0
1669	5	6	9	3d 03:36:20.02000	0d 03:56:17.04000	0.00356448	0.0136802	0.00090517	4.1485	C	5	30/08/2020 15:04	40.6051		0	0	0	0	0	0	0	0	0	0	0	0	0	0
1670	5	6	9	3d 03:38:43.01000	0d 03:58:40.03000	0.00360043	0.0138295	0.00090524	4.1587	C	5	30/08/2020 15:06	40.5103		0	0	0	0	0	0	0	0	0	0	0	0	0	0
1671	5	6	9	3d 03:41:04.64000	0d 04:01:01.66000	0.00363604	0.0139778	0.00090517	4.1688	C	5	30/08/2020 15:08	40.5577		0	0	0	0	0	0	0	0	0	0	0	0	0	0
1672	5	6	9	3d 03:43:22.17000	0d 04:03:19.19000	0.00367062	0.0141221	0.00090501	4.1788	C	5	30/08/2020 15:11	40.6367		0	0	0	0	0	0	0	0	0	0	0	0	0	0
1673	5	6	9	3d 03:45:39.55000	0d 04:05:36.57000	0.00370516	0.0142666	0.00090532	4.1889	C	5	30/08/2020 15:13	40.6209		0	0	0	0	0	0	0	0	0	0	0	0	0	0
1674	5	6	9	3d 03:47:55.94000	0d 04:07:52.96000	0.00373945	0.0144104	0.00090532	4.199	C	5	30/08/2020 15:15	40.5577		0	0	0	0	0	0	0	0	0	0	0	0	0	0
1675	5	6	9	3d 03:48:07.80000	0d 04:08:04.82000	0.00374244	0.014423	0.00090494	4.2	C	133	30/08/2020 15:16	40.5735		0	0	0	0	0	0	0	0	0	0	0	0	0	0
1676	5	6	10	3d 03:48:07.81000	0d 00:00:00.01000	0.00374244	0.014423	0.00094659	4.2005	C	0	30/08/2020 15:16	40.5735		0	0	0	0	0	0	0	0	0	0	0	0	0	0
1677	5	6	10	3d 03:48:24.88000	0d 00:00:17.08000	0.00374668	0.0144408	0.00084634	4.2	C	4	30/08/2020 15:16	40.5893		0	0	0	0	0	0	0	0	0	0	0	0	0	0
1678	5	6	10	3d 03:48:49.41000	0d 00:00:41.61000	0.00375209	0.0144635	0.00074632	4.2002	C	4	30/08/2020 15:16	40.4945		0	0	0	0	0	0	0	0	0	0	0	0	0	0
1679	5	6	10	3d 03:49:20.02000	0d 00:01:12.22000	0.00375799	0.0144883	0.00064622	4.2	C	4	30/08/2020 15:17	40.5261		0	0	0	0	0	0	0	0	0	0	0	0	0	0
1680	5	6	10	3d 03:49:56.02000	0d 00:01:48.22000	0.00376392	0.0145132	0.00054612	4.2002	C	4	30/08/2020 15:17	40.5735		0	0	0	0	0	0	0	0	0	0	0	0	0	0
1681	5	6	10	3d 03:50:41.02000	0d 00:02:33.22000	0.00377011	0.0145392	0.0004461	4.2	C	4	30/08/2020 15:18	40.5735		0	0	0	0	0	0	0	0	0	0	0	0	0	0
1682	5	6	10	3d 03:51:40.64000	0d 00:03:32.84000	0.00377665	0.0145667	0.00034607	4.2002	C	4	30/08/2020 15:19	40.5893		0	0	0	0	0	0	0	0	0	0	0	0	0	0
1683	5	6	10	3d 03:53:06.29000	0d 00:04:58.49000	0.00378361	0.0145959	0.00024598	4.2	C	4	30/08/2020 15:21	40.5735		0	0	0	0	0	0	0	0	0	0	0	0	0	0
1684	5	6	10	3d 03:55:34.54000	0d 00:07:26.74000	0.00379144	0.0146288	0.00014595	4.2	C	4	30/08/2020 15:23	40.4945		0	0	0	0	0	0	0	0	0	0	0	0	0	0
1685	5	6	10	3d 03:58:05.86000	0d 00:09:58.06000	0.00379633	0.0146493	0.00009049	4.1999	C	132	30/08/2020 15:26	40.5261		0	0	0	0	0	0	0	0	0	0	0	0	0	0
1686	5	6	11	3d 03:58:05.87000	0d 00:00:00.01000	0	0	0	4.199	R	0	30/08/2020 15:26	40.5261		0	0	0	0	0	0	0	0	0	0	0	0	0	0
1687	5	6	11	3d 03:58:07.87000	0d 00:00:02.01000	0	0	0	4.1985	R	1	30/08/2020 15:26	40.5261		0	0	0	0	0	0	0	0	0	0	0	0	0	0
1688	5	6	11	3d 03:58:09.87000	0d 00:00:04.01000	0	0	0	4.1985	R	1	30/08/2020 15:26	40.5261		0	0	0	0	0	0	0	0	0	0	0	0	0	0
1689	5	6	11	3d 03:58:11.87000	0d 00:00:06.01000	0	0	0	4.1985	R	1	30/08/2020 15:26	40.5261		0	0	0	0	0	0	0	0	0	0	0	0	0	0
1690	5	6	11	3d 03:58:13.87000	0d 00:00:08.01000	0	0	0	4.1984	R	1	30/08/2020 15:26	40.5261		0	0	0	0	0	0	0	0	0	0	0	0	0	0
1691	5	6	11	3d 03:58:15.86000	0d 00:00:10.00000	0	0	0	4.1984	R	129	30/08/2020 15:26	40.5103		0	0	0	0	0	0	0	0	0	0	0	0	0	0
1692	5	6	12	3d 03:58:15.90000	0d 00:00:00.04000	0.00000001	0.00000004	0.00090623	4.1869	D	0	30/08/2020 15:26	40.5261		0	0	0	0	0	0	0	0	0	0	0	0	0	0
1693	5	6	12	3d 03:59:08.05000	0d 00:00:52.19000	0.00001312	0.00005485	0.00090501	4.1769	D	5	30/08/2020 15:27	40.5261		0	0	0	0	0	0	0	0	0	0	0	0	0	0
1694	5	6	12	3d 04:01:01.26000	0d 00:02:45.40000	0.00004159	0.0001736	0.00090524	4.1668	D	5	30/08/2020 15:28	40.5103		0	0	0	0	0	0	0	0	0	0	0	0	0	0
1695	5	6	12	3d 04:03:04.67000	0d 00:04:48.81000	0.00007261	0.00030273	0.00090501	4.1567	D	5	30/08/2020 15:30	40.5577		0	0	0	0	0	0	0	0	0	0	0	0	0	0
1696	5	6	12	3d 04:05:09.75000	0d 00:06:53.89000	0.00010406	0.0004333	0.00090517	4.1466	D	5	30/08/2020 15:33	40.5735		0	0	0	0	0	0	0	0	0	0	0	0	0	0
1697	5	6	12	3d 04:07:17.39000	0d 00:09:01.53000	0.00013615	0.00056621	0.00090501	4.1366	D	5	30/08/2020 15:35	40.4945		0	0	0	0	0	0	0	0	0	0	0	0	0	0
1698	5	6	12	3d 04:09:29.46000	0d 00:11:13.60000	0.00016936	0.00070341	0.00090509	4.1265	D	5	30/08/2020 15:37	40.5419		0	0	0	0	0	0	0	0	0	0	0	0	0	0
1699	5	6	12	3d 04:11:42.88000	0d 00:13:27.02000	0.00020291	0.00084167	0.00090524	4.1163	D	5	30/08/2020 15:39	40.6209		0	0	0	0	0	0	0	0	0	0	0	0	0	0
1700	5	6	12	3d 04:14:00.99000	0d 00:15:45.13000	0.00023763	0.00098444	0.00090509	4.1062	D	5	30/08/2020 15:41	40.4945		0	0	0	0	0	0	0	0	0	0	0	0	0	0
1701	5	6	12	3d 04:16:18.64000	0d 00:18:02.78000	0.00027224	0.00112638	0.00090494	4.0961	D	5	30/08/2020 15:44	40.5419		0	0	0	0	0	0	0	0	0	0	0	0	0	0
1702	5	6	12	3d 04:18:37.50000	0d 00:20:21.64000	0.00030715	0.00126921	0.00090517	4.0859	D	5	30/08/2020 15:46	40.6051		0	0	0	0	0	0	0	0	0	0	0	0	0	0
1703	5	6	12	3d 04:21:00.76000	0d 00:22:44.90000	0.00034317	0.00141621	0.00090509	4.0758	D	5	30/08/2020 15:48	40.5419		0	0	0	0	0	0	0	0	0	0	0	0	0	0
1704	5	6	12	3d 04:23:24.80000	0d 00:25:08.94000	0.00037939	0.00156364	0.00090494	4.0658	D	5	30/08/2020 15:51	40.5893		0	0	0	0	0	0	0	0	0	0	0	0	0	0
1705	5	6	12	3d 04:25:49.51000	0d 00:27:33.65000	0.00041577	0.00171139	0.00090509	4.0557	D	5	30/08/2020 15:53	40.5103		0	0	0	0	0	0	0	0	0	0	0	0	0	0
1706	5	6	12	3d 04:28:19.51000	0d 00:30:03.65000	0.00045348	0.00186416	0.00090517	4.0456	D	5	30/08/2020 15:56	40.6209		0	0	0	0	0	0	0	0	0	0	0	0	0	0
1707	5	6	12	3d 04:30:50.71000	0d 00:32:34.85000	0.0004915	0.00201777	0.00090509	4.0356	D	5	30/08/2020 15:58	40.5103		0	0	0	0	0	0	0	0	0	0	0	0	0	0
1708	5	6	12	3d 04:33:21.21000	0d 00:35:05.35000	0.00052934	0.00217028	0.00090501	4.0255	D	5	30/08/2020 16:01	40.5735		0	0	0	0	0	0	0	0	0	0	0	0	0	0
1709	5	6	12	3d 04:35:56.24000	0d 00:37:40.38000	0.00056832	0.002327	0.00090517	4.0154	D	5	30/08/2020 16:03	40.6209		0	0	0	0	0	0	0	0	0	0	0	0	0	0
1710	5	6	12	3d 04:38:32.73000	0d 00:40:16.87000	0.00060766	0.0024848	0.00090532	4.0053	D	5	30/08/2020 16:06	40.5735		0	0	0	0	0	0	0	0	0	0	0	0	0	0
1711	5	6	12	3d 04:41:14.65000	0d 00:42:58.79000	0.00064838	0.00264766	0.00090524	3.9953	D	5	30/08/2020 16:09	40.5103		0	0	0	0	0	0	0	0	0	0	0	0	0	0
1712	5	6	12	3d 04:43:53.32000	0d 00:45:37.46000	0.00068827	0.00280685	0.00090509	3.9852	D	5	30/08/2020 16:11	40.5893		0	0	0	0	0	0	0	0	0	0	0	0	0	0
1713	5	6	12	3d 04:46:35.33000	0d 00:48:19.47000	0.000729	0.00296898	0.00090509	3.9751	D	5	30/08/2020 16:14	40.5577		0	0	0	0	0	0	0	0	0	0	0	0	0	0
1714	5	6	12	3d 04:49:17.05000	0d 00:51:01.19000	0.00076966	0.00313041	0.00090524	3.9649	D	5	30/08/2020 16:17	40.5261		0	0	0	0	0	0	0	0	0	0	0	0	0	0
1715	5	6	12	3d 04:52:03.46000	0d 00:53:47.60000	0.0008115	0.0032961	0.00090517	3.9548	D	5	30/08/2020 16:19	40.6051		0	0	0	0	0	0	0	0	0	0	0	0	0	0
1716	5	6	12	3d 04:54:50.54000	0d 00:56:34.68000	0.00085351	0.00346203	0.00090517	3.9446	D	5	30/08/2020 16:22	40.5577		0	0	0	0	0	0	0	0	0	0	0	0	0	0
1717	5	6	12	3d 04:57:42.21000	0d 00:59:26.35000	0.00089667	0.00363208	0.00090501	3.9344	D	5	30/08/2020 16:25	40.5419		0	0	0	0	0	0	0	0	0	0	0	0	0	0
1718	5	6	12	3d 05:00:31.86000	0d 01:02:16.00000	0.00093933	0.00379969	0.00090524	3.9243	D	5	30/08/2020 16:28	40.6051		0	0	0	0	0	0	0	0	0	0	0	0	0	0
1719	5	6	12	3d 05:03:21.86000	0d 01:05:06.00000	0.00098207	0.00396721	0.00090524	3.9142	D	5	30/08/2020 16:31	40.5893		0	0	0	0	0	0	0	0	0	0	0	0	0	0
1720	5	6	12	3d 05:06:13.51000	0d 01:07:57.65000	0.00102523	0.00413593	0.00090517	3.9042	D	5	30/08/2020 16:34	40.5261		0	0	0	0	0	0	0	0	0	0	0	0	0	0
1721	5	6	12	3d 05:09:08.48000	0d 01:10:52.62000	0.00106922	0.00430747	0.00090517	3.8941	D	5	30/08/2020 16:37	40.6051		0	0	0	0	0	0	0	0	0	0	0	0	0	0
1722	5	6	12	3d 05:12:09.14000	0d 01:13:53.28000	0.00111464	0.00448412	0.00090532	3.884	D	5	30/08/2020 16:40	40.5735		0	0	0	0	0	0	0	0	0	0	0	0	0	0
1723	5	6	12	3d 05:15:08.85000	0d 01:16:52.99000	0.00115983	0.0046594	0.00090509	3.874	D	5	30/08/2020 16:43	40.5577		0	0	0	0	0	0	0	0	0	0	0	0	0	0
1724	5	6	12	3d 05:18:17.36000	0d 01:20:01.50000	0.00120722	0.00484278	0.00090501	3.8639	D	5	30/08/2020 16:46	40.6051		0	0	0	0	0	0	0	0	0	0	0	0	0	0
1725	5	6	12	3d 05:21:27.73000	0d 01:23:11.87000	0.00125509	0.00502748	0.00090524	3.8538	D	5	30/08/2020 16:49	40.5735		0	0	0	0	0	0	0	0	0	0	0	0	0	0
1726	5	6	12	3d 05:24:47.78000	0d 01:26:31.92000	0.00130539	0.00522108	0.00090501	3.8437	D	5	30/08/2020 16:52	40.4629		0	0	0	0	0	0	0	0	0	0	0	0	0	0
1727	5	6	12	3d 05:28:17.51000	0d 01:30:01.65000	0.00135812	0.0054235	0.00090509	3.8335	D	5	30/08/2020 16:56	40.5103		0	0	0	0	0	0	0	0	0	0	0	0	0	0
1728	5	6	12	3d 05:31:59.59000	0d 01:33:43.73000	0.00141395	0.00563728	0.00090524	3.8235	D	5	30/08/2020 16:59	40.5103		0	0	0	0	0	0	0	0	0	0	0	0	0	0
1729	5	6	12	3d 05:35:49.68000	0d 01:37:33.82000	0.0014718	0.00585818	0.00090524	3.8134	D	5	30/08/2020 17:03	40.5893		0	0	0	0	0	0	0	0	0	0	0	0	0	0
1730	5	6	12	3d 05:39:55.98000	0d 01:41:40.12000	0.00153373	0.00609402	0.00090524	3.8033	D	5	30/08/2020 17:07	40.5103		0	0	0	0	0	0	0	0	0	0	0	0	0	0
1731	5	6	12	3d 05:44:22.19000	0d 01:46:06.33000	0.00160066	0.00634826	0.00090509	3.7932	D	5	30/08/2020 17:12	40.5735		0	0	0	0	0	0	0	0	0	0	0	0	0	0
1732	5	6	12	3d 05:49:11.86000	0d 01:50:56.00000	0.00167349	0.00662417	0.00090524	3.7832	D	5	30/08/2020 17:17	40.5735		0	0	0	0	0	0	0	0	0	0	0	0	0	0
1733	5	6	12	3d 05:54:11.86000	0d 01:55:56.00000	0.00174892	0.00690918	0.00090517	3.774	D	1	30/08/2020 17:22	40.5893		0	0	0	0	0	0	0	0	0	0	0	0	0	0
1734	5	6	12	3d 05:59:11.86000	0d 02:00:56.00000	0.00182435	0.00719351	0.00090524	3.7655	D	1	30/08/2020 17:27	40.5735		0	0	0	0	0	0	0	0	0	0	0	0	0	0
1735	5	6	12	3d 06:04:11.86000	0d 02:05:56.00000	0.00189978	0.00747723	0.00090509	3.7575	D	1	30/08/2020 17:32	40.6209		0	0	0	0	0	0	0	0	0	0	0	0	0	0
1736	5	6	12	3d 06:09:11.86000	0d 02:10:56.00000	0.00197521	0.00776036	0.00090517	3.7501	D	1	30/08/2020 17:37	40.5577		0	0	0	0	0	0	0	0	0	0	0	0	0	0
1737	5	6	12	3d 06:14:11.86000	0d 02:15:56.00000	0.00205063	0.00804295	0.00090524	3.743	D	1	30/08/2020 17:42	40.5893		0	0	0	0	0	0	0	0	0	0	0	0	0	0
1738	5	6	12	3d 06:19:11.86000	0d 02:20:56.00000	0.00212606	0.00832502	0.00090501	3.7362	D	1	30/08/2020 17:47	40.5577		0	0	0	0	0	0	0	0	0	0	0	0	0	0
1739	5	6	12	3d 06:24:11.86000	0d 02:25:56.00000	0.00220149	0.0086066	0.00090509	3.7301	D	1	30/08/2020 17:52	40.5577		0	0	0	0	0	0	0	0	0	0	0	0	0	0
1740	5	6	12	3d 06:29:11.86000	0d 02:30:56.00000	0.00227692	0.00888771	0.00090517	3.7237	D	1	30/08/2020 17:57	40.6367		0	0	0	0	0	0	0	0	0	0	0	0	0	0
1741	5	6	12	3d 06:34:11.86000	0d 02:35:56.00000	0.00235235	0.00916834	0.00090517	3.7176	D	1	30/08/2020 18:02	40.5419		0	0	0	0	0	0	0	0	0	0	0	0	0	0
1742	5	6	12	3d 06:39:11.86000	0d 02:40:56.00000	0.00242777	0.00944851	0.00090517	3.7111	D	1	30/08/2020 18:07	40.5419		0	0	0	0	0	0	0	0	0	0	0	0	0	0
1743	5	6	12	3d 06:44:11.86000	0d 02:45:56.00000	0.0025032	0.00972821	0.00090524	3.705	D	1	30/08/2020 18:12	40.5261		0	0	0	0	0	0	0	0	0	0	0	0	0	0
1744	5	6	12	3d 06:49:11.86000	0d 02:50:56.00000	0.00257863	0.0100074	0.00090517	3.6986	D	1	30/08/2020 18:17	40.5419		0	0	0	0	0	0	0	0	0	0	0	0	0	0
1745	5	6	12	3d 06:54:11.86000	0d 02:55:56.00000	0.00265406	0.0102861	0.00090517	3.6916	D	1	30/08/2020 18:22	40.6367		0	0	0	0	0	0	0	0	0	0	0	0	0	0
1746	5	6	12	3d 06:59:11.86000	0d 03:00:56.00000	0.00272948	0.0105643	0.00090509	3.6847	D	1	30/08/2020 18:27	40.5103		0	0	0	0	0	0	0	0	0	0	0	0	0	0
1747	5	6	12	3d 07:04:11.86000	0d 03:05:56.00000	0.00280491	0.010842	0.00090494	3.6776	D	1	30/08/2020 18:32	40.4945		0	0	0	0	0	0	0	0	0	0	0	0	0	0
1748	5	6	12	3d 07:09:11.86000	0d 03:10:56.00000	0.00288034	0.0111191	0.00090532	3.6696	D	1	30/08/2020 18:37	40.4471		0	0	0	0	0	0	0	0	0	0	0	0	0	0
1749	5	6	12	3d 07:14:11.86000	0d 03:15:56.00000	0.00295577	0.0113956	0.00090524	3.6609	D	1	30/08/2020 18:42	40.5419		0	0	0	0	0	0	0	0	0	0	0	0	0	0
1750	5	6	12	3d 07:19:11.86000	0d 03:20:56.00000	0.0030312	0.0116714	0.00090509	3.6516	D	1	30/08/2020 18:47	40.4945		0	0	0	0	0	0	0	0	0	0	0	0	0	0
1751	5	6	12	3d 07:23:55.97000	0d 03:25:40.11000	0.00310263	0.0119319	0.00090532	3.6416	D	5	30/08/2020 18:51	40.5893		0	0	0	0	0	0	0	0	0	0	0	0	0	0
1752	5	6	12	3d 07:28:00.42000	0d 03:29:44.56000	0.00316409	0.0121554	0.00090509	3.6315	D	5	30/08/2020 18:55	40.5103		0	0	0	0	0	0	0	0	0	0	0	0	0	0
1753	5	6	12	3d 07:31:24.51000	0d 03:33:08.65000	0.0032154	0.0123415	0.00090532	3.6214	D	5	30/08/2020 18:59	40.6209		0	0	0	0	0	0	0	0	0	0	0	0	0	0
1754	5	6	12	3d 07:34:17.47000	0d 03:36:01.61000	0.00325889	0.0124988	0.00090524	3.6114	D	5	30/08/2020 19:02	40.5103		0	0	0	0	0	0	0	0	0	0	0	0	0	0
1755	5	6	12	3d 07:36:42.09000	0d 03:38:26.23000	0.00329525	0.0126299	0.00090501	3.6011	D	5	30/08/2020 19:04	40.5735		0	0	0	0	0	0	0	0	0	0	0	0	0	0
1756	5	6	12	3d 07:38:36.63000	0d 03:40:20.77000	0.00332405	0.0127335	0.00090509	3.5911	D	5	30/08/2020 19:06	40.5735		0	0	0	0	0	0	0	0	0	0	0	0	0	0
1757	5	6	12	3d 07:40:10.59000	0d 03:41:54.73000	0.00334767	0.0128182	0.00090501	3.581	D	5	30/08/2020 19:08	40.6209		0	0	0	0	0	0	0	0	0	0	0	0	0	0
1758	5	6	12	3d 07:41:24.46000	0d 03:43:08.60000	0.00336625	0.0128846	0.00090509	3.5709	D	5	30/08/2020 19:09	40.5419		0	0	0	0	0	0	0	0	0	0	0	0	0	0
1759	5	6	12	3d 07:42:24.64000	0d 03:44:08.78000	0.00338138	0.0129386	0.00090501	3.5608	D	5	30/08/2020 19:10	40.6051		0	0	0	0	0	0	0	0	0	0	0	0	0	0
1760	5	6	12	3d 07:43:17.71000	0d 03:45:01.85000	0.00339472	0.012986	0.00090532	3.5508	D	5	30/08/2020 19:11	40.5577		0	0	0	0	0	0	0	0	0	0	0	0	0	0
1761	5	6	12	3d 07:44:00.01000	0d 03:45:44.15000	0.00340536	0.0130237	0.00090501	3.5407	D	5	30/08/2020 19:11	40.5893		0	0	0	0	0	0	0	0	0	0	0	0	0	0
1762	5	6	12	3d 07:44:37.18000	0d 03:46:21.32000	0.0034147	0.0130568	0.00090501	3.5306	D	5	30/08/2020 19:12	40.5103		0	0	0	0	0	0	0	0	0	0	0	0	0	0
1763	5	6	12	3d 07:45:10.28000	0d 03:46:54.42000	0.00342302	0.0130861	0.00090517	3.5206	D	5	30/08/2020 19:13	40.5577		0	0	0	0	0	0	0	0	0	0	0	0	0	0
1764	5	6	12	3d 07:45:39.89000	0d 03:47:24.03000	0.00343047	0.0131123	0.00090524	3.5103	D	5	30/08/2020 19:13	40.6051		0	0	0	0	0	0	0	0	0	0	0	0	0	0
1765	5	6	12	3d 07:46:06.60000	0d 03:47:50.74000	0.00343718	0.0131358	0.00090501	3.5001	D	5	30/08/2020 19:14	40.4945		0	0	0	0	0	0	0	0	0	0	0	0	0	0
1766	5	6	12	3d 07:46:31.89000	0d 03:48:16.03000	0.00344354	0.0131581	0.00090517	3.4899	D	5	30/08/2020 19:14	40.5419		0	0	0	0	0	0	0	0	0	0	0	0	0	0
1767	5	6	12	3d 07:46:54.98000	0d 03:48:39.12000	0.00344935	0.0131783	0.00090517	3.4798	D	5	30/08/2020 19:14	40.5735		0	0	0	0	0	0	0	0	0	0	0	0	0	0
1768	5	6	12	3d 07:47:16.34000	0d 03:49:00.48000	0.00345472	0.013197	0.00090517	3.4696	D	5	30/08/2020 19:15	40.5893		0	0	0	0	0	0	0	0	0	0	0	0	0	0
1769	5	6	12	3d 07:47:38.75000	0d 03:49:22.89000	0.00346035	0.0132165	0.00090524	3.4595	D	5	30/08/2020 19:15	40.6209		0	0	0	0	0	0	0	0	0	0	0	0	0	0
1770	5	6	12	3d 07:48:00.48000	0d 03:49:44.62000	0.00346582	0.0132354	0.00090524	3.4495	D	5	30/08/2020 19:15	40.6367		0	0	0	0	0	0	0	0	0	0	0	0	0	0
1771	5	6	12	3d 07:48:27.48000	0d 03:50:11.62000	0.00347261	0.0132587	0.00090524	3.4391	D	5	30/08/2020 19:16	40.6209		0	0	0	0	0	0	0	0	0	0	0	0	0	0
1772	5	6	12	3d 07:49:01.23000	0d 03:50:45.37000	0.00348109	0.0132879	0.00090509	3.4289	D	5	30/08/2020 19:16	40.6367		0	0	0	0	0	0	0	0	0	0	0	0	0	0
1773	5	6	12	3d 07:49:41.81000	0d 03:51:25.95000	0.00349129	0.0133228	0.00090509	3.4188	D	5	30/08/2020 19:17	40.5419		0	0	0	0	0	0	0	0	0	0	0	0	0	0
1774	5	6	12	3d 07:50:35.59000	0d 03:52:19.73000	0.00350482	0.013369	0.00090509	3.4087	D	5	30/08/2020 19:18	40.6051		0	0	0	0	0	0	0	0	0	0	0	0	0	0
1775	5	6	12	3d 07:53:11.28000	0d 03:54:55.42000	0.00354396	0.0135022	0.00090524	3.3986	D	5	30/08/2020 19:21	40.5103		0	0	0	0	0	0	0	0	0	0	0	0	0	0
1776	5	6	12	3d 07:55:51.96000	0d 03:57:36.10000	0.00358436	0.0136393	0.00090517	3.3886	D	5	30/08/2020 19:23	40.6051		0	0	0	0	0	0	0	0	0	0	0	0	0	0
1777	5	6	12	3d 07:57:45.47000	0d 03:59:29.61000	0.0036129	0.0137359	0.00090486	3.3785	D	5	30/08/2020 19:25	40.5577		0	0	0	0	0	0	0	0	0	0	0	0	0	0
1778	5	6	12	3d 07:59:19.95000	0d 04:01:04.09000	0.00363665	0.013816	0.00090532	3.3684	D	5	30/08/2020 19:27	40.5893		0	0	0	0	0	0	0	0	0	0	0	0	0	0
1779	5	6	12	3d 08:00:31.37000	0d 04:02:15.51000	0.00365461	0.0138764	0.00090501	3.3584	D	5	30/08/2020 19:28	40.5735		0	0	0	0	0	0	0	0	0	0	0	0	0	0
1780	5	6	12	3d 08:01:17.77000	0d 04:03:01.91000	0.00366628	0.0139155	0.00090501	3.3483	D	5	30/08/2020 19:29	40.5103		0	0	0	0	0	0	0	0	0	0	0	0	0	0
1781	5	6	12	3d 08:01:56.96000	0d 04:03:41.10000	0.00367613	0.0139485	0.00090509	3.3382	D	5	30/08/2020 19:29	40.5577		0	0	0	0	0	0	0	0	0	0	0	0	0	0
1782	5	6	12	3d 08:02:30.74000	0d 04:04:14.88000	0.00368462	0.0139768	0.00090501	3.3281	D	5	30/08/2020 19:30	40.6051		0	0	0	0	0	0	0	0	0	0	0	0	0	0
1783	5	6	12	3d 08:02:58.17000	0d 04:04:42.31000	0.00369152	0.0139997	0.00090532	3.3181	D	5	30/08/2020 19:30	40.5103		0	0	0	0	0	0	0	0	0	0	0	0	0	0
1784	5	6	12	3d 08:03:21.96000	0d 04:05:06.10000	0.0036975	0.0140195	0.00090532	3.308	D	5	30/08/2020 19:31	40.5419		0	0	0	0	0	0	0	0	0	0	0	0	0	0
1785	5	6	12	3d 08:03:43.01000	0d 04:05:27.15000	0.00370279	0.014037	0.00090524	3.2978	D	5	30/08/2020 19:31	40.5893		0	0	0	0	0	0	0	0	0	0	0	0	0	0
1786	5	6	12	3d 08:04:03.87000	0d 04:05:48.01000	0.00370804	0.0140543	0.00090524	3.2876	D	5	30/08/2020 19:31	40.6051		0	0	0	0	0	0	0	0	0	0	0	0	0	0
1787	5	6	12	3d 08:04:21.89000	0d 04:06:06.03000	0.00371257	0.0140692	0.00090509	3.2775	D	5	30/08/2020 19:32	40.6051		0	0	0	0	0	0	0	0	0	0	0	0	0	0
1788	5	6	12	3d 08:04:37.68000	0d 04:06:21.82000	0.00371654	0.0140821	0.00090524	3.2673	D	5	30/08/2020 19:32	40.6209		0	0	0	0	0	0	0	0	0	0	0	0	0	0
1789	5	6	12	3d 08:04:51.75000	0d 04:06:35.89000	0.00372008	0.0140937	0.00090501	3.257	D	5	30/08/2020 19:32	40.6367		0	0	0	0	0	0	0	0	0	0	0	0	0	0
1790	5	6	12	3d 08:05:04.72000	0d 04:06:48.86000	0.00372334	0.0141043	0.00090509	3.247	D	5	30/08/2020 19:33	40.6367		0	0	0	0	0	0	0	0	0	0	0	0	0	0
1791	5	6	12	3d 08:05:16.61000	0d 04:07:00.75000	0.00372633	0.014114	0.00090517	3.2369	D	5	30/08/2020 19:33	40.6367		0	0	0	0	0	0	0	0	0	0	0	0	0	0
1792	5	6	12	3d 08:05:27.60000	0d 04:07:11.74000	0.00372909	0.0141229	0.00090509	3.2265	D	5	30/08/2020 19:33	40.6525		0	0	0	0	0	0	0	0	0	0	0	0	0	0
1793	5	6	12	3d 08:05:38.41000	0d 04:07:22.55000	0.00373181	0.0141317	0.00090501	3.2163	D	5	30/08/2020 19:33	40.6367		0	0	0	0	0	0	0	0	0	0	0	0	0	0
1794	5	6	12	3d 08:05:48.66000	0d 04:07:32.80000	0.00373439	0.01414	0.00090509	3.2061	D	5	30/08/2020 19:33	40.6525		0	0	0	0	0	0	0	0	0	0	0	0	0	0
1795	5	6	12	3d 08:05:58.38000	0d 04:07:42.52000	0.00373683	0.0141478	0.00090509	3.196	D	5	30/08/2020 19:33	40.6209		0	0	0	0	0	0	0	0	0	0	0	0	0	0
1796	5	6	12	3d 08:06:07.25000	0d 04:07:51.39000	0.00373906	0.0141549	0.00090517	3.1859	D	5	30/08/2020 19:34	40.6051		0	0	0	0	0	0	0	0	0	0	0	0	0	0
1797	5	6	12	3d 08:06:15.73000	0d 04:07:59.87000	0.00374119	0.0141617	0.00090509	3.1759	D	5	30/08/2020 19:34	40.5419		0	0	0	0	0	0	0	0	0	0	0	0	0	0
1798	5	6	12	3d 08:06:23.91000	0d 04:08:08.05000	0.00374325	0.0141682	0.00090509	3.1658	D	5	30/08/2020 19:34	40.5419		0	0	0	0	0	0	0	0	0	0	0	0	0	0
1799	5	6	12	3d 08:06:31.76000	0d 04:08:15.90000	0.00374522	0.0141744	0.00090532	3.1556	D	5	30/08/2020 19:34	40.5419		0	0	0	0	0	0	0	0	0	0	0	0	0	0
1800	5	6	12	3d 08:06:39.36000	0d 04:08:23.50000	0.00374713	0.0141805	0.00090509	3.1453	D	5	30/08/2020 19:34	40.5419		0	0	0	0	0	0	0	0	0	0	0	0	0	0
1801	5	6	12	3d 08:06:46.50000	0d 04:08:30.64000	0.00374893	0.0141861	0.00090517	3.1351	D	5	30/08/2020 19:34	40.5735		0	0	0	0	0	0	0	0	0	0	0	0	0	0
1802	5	6	12	3d 08:06:53.46000	0d 04:08:37.60000	0.00375068	0.0141916	0.00090509	3.125	D	5	30/08/2020 19:34	40.5735		0	0	0	0	0	0	0	0	0	0	0	0	0	0
1803	5	6	12	3d 08:06:59.97000	0d 04:08:44.11000	0.00375231	0.0141967	0.00090524	3.1148	D	5	30/08/2020 19:34	40.5893		0	0	0	0	0	0	0	0	0	0	0	0	0	0
1804	5	6	12	3d 08:07:06.45000	0d 04:08:50.59000	0.00375394	0.0142017	0.00090517	3.1048	D	5	30/08/2020 19:35	40.6051		0	0	0	0	0	0	0	0	0	0	0	0	0	0
1805	5	6	12	3d 08:07:12.28000	0d 04:08:56.42000	0.00375541	0.0142063	0.00090524	3.0945	D	5	30/08/2020 19:35	40.6051		0	0	0	0	0	0	0	0	0	0	0	0	0	0
1806	5	6	12	3d 08:07:18.30000	0d 04:09:02.44000	0.00375692	0.014211	0.00090517	3.0843	D	5	30/08/2020 19:35	40.6051		0	0	0	0	0	0	0	0	0	0	0	0	0	0
1807	5	6	12	3d 08:07:24.01000	0d 04:09:08.15000	0.00375836	0.0142154	0.00090509	3.0741	D	5	30/08/2020 19:35	40.6209		0	0	0	0	0	0	0	0	0	0	0	0	0	0
1808	5	6	12	3d 08:07:29.52000	0d 04:09:13.66000	0.00375974	0.0142196	0.00090517	3.0639	D	5	30/08/2020 19:35	40.6209		0	0	0	0	0	0	0	0	0	0	0	0	0	0
1809	5	6	12	3d 08:07:34.75000	0d 04:09:18.89000	0.00376106	0.0142237	0.00090517	3.0538	D	5	30/08/2020 19:35	40.6051		0	0	0	0	0	0	0	0	0	0	0	0	0	0
1810	5	6	12	3d 08:07:39.82000	0d 04:09:23.96000	0.00376233	0.0142275	0.00090501	3.0437	D	5	30/08/2020 19:35	40.6209		0	0	0	0	0	0	0	0	0	0	0	0	0	0
1811	5	6	12	3d 08:07:44.75000	0d 04:09:28.89000	0.00376357	0.0142313	0.00090517	3.0335	D	5	30/08/2020 19:35	40.6209		0	0	0	0	0	0	0	0	0	0	0	0	0	0
1812	5	6	12	3d 08:07:49.59000	0d 04:09:33.73000	0.00376479	0.014235	0.00090509	3.0231	D	5	30/08/2020 19:35	40.5735		0	0	0	0	0	0	0	0	0	0	0	0	0	0
1813	5	6	12	3d 08:07:54.45000	0d 04:09:38.59000	0.00376601	0.0142387	0.00090509	3.0127	D	5	30/08/2020 19:35	40.5261		0	0	0	0	0	0	0	0	0	0	0	0	0	0
1814	5	6	12	3d 08:07:59.10000	0d 04:09:43.24000	0.00376718	0.0142422	0.00090547	3.0024	D	5	30/08/2020 19:35	40.5261		0	0	0	0	0	0	0	0	0	0	0	0	0	0
1815	5	6	12	3d 08:08:03.49000	0d 04:09:47.63000	0.00376829	0.0142455	0.00090532	2.992	D	5	30/08/2020 19:35	40.5261		0	0	0	0	0	0	0	0	0	0	0	0	0	0
1816	5	6	12	3d 08:08:07.86000	0d 04:09:52.00000	0.00376938	0.0142488	0.00090524	2.9818	D	5	30/08/2020 19:36	40.5261		0	0	0	0	0	0	0	0	0	0	0	0	0	0
1817	5	6	12	3d 08:08:11.98000	0d 04:09:56.12000	0.00377042	0.0142519	0.00090486	2.9717	D	5	30/08/2020 19:36	40.5103		0	0	0	0	0	0	0	0	0	0	0	0	0	0
1818	5	6	12	3d 08:08:16.10000	0d 04:10:00.24000	0.00377146	0.0142549	0.00090517	2.9613	D	5	30/08/2020 19:36	40.5261		0	0	0	0	0	0	0	0	0	0	0	0	0	0
1819	5	6	12	3d 08:08:20.05000	0d 04:10:04.19000	0.00377245	0.0142579	0.00090517	2.9511	D	5	30/08/2020 19:36	40.5577		0	0	0	0	0	0	0	0	0	0	0	0	0	0
1820	5	6	12	3d 08:08:24.00000	0d 04:10:08.14000	0.00377344	0.0142608	0.00090539	2.9407	D	5	30/08/2020 19:36	40.5577		0	0	0	0	0	0	0	0	0	0	0	0	0	0
1821	5	6	12	3d 08:08:27.84000	0d 04:10:11.98000	0.00377441	0.0142636	0.00090509	2.9305	D	5	30/08/2020 19:36	40.5577		0	0	0	0	0	0	0	0	0	0	0	0	0	0
1822	5	6	12	3d 08:08:31.53000	0d 04:10:15.67000	0.00377534	0.0142664	0.00090524	2.9201	D	5	30/08/2020 19:36	40.5577		0	0	0	0	0	0	0	0	0	0	0	0	0	0
1823	5	6	12	3d 08:08:35.17000	0d 04:10:19.31000	0.00377625	0.014269	0.00090524	2.9099	D	5	30/08/2020 19:36	40.5735		0	0	0	0	0	0	0	0	0	0	0	0	0	0
1824	5	6	12	3d 08:08:38.65000	0d 04:10:22.79000	0.00377713	0.0142716	0.00090494	2.8995	D	5	30/08/2020 19:36	40.5735		0	0	0	0	0	0	0	0	0	0	0	0	0	0
1825	5	6	12	3d 08:08:42.09000	0d 04:10:26.23000	0.00377799	0.0142741	0.00090501	2.8893	D	5	30/08/2020 19:36	40.5893		0	0	0	0	0	0	0	0	0	0	0	0	0	0
1826	5	6	12	3d 08:08:45.41000	0d 04:10:29.55000	0.00377883	0.0142765	0.00090517	2.8791	D	5	30/08/2020 19:36	40.5735		0	0	0	0	0	0	0	0	0	0	0	0	0	0
1827	5	6	12	3d 08:08:48.70000	0d 04:10:32.84000	0.00377965	0.0142789	0.00090509	2.8687	D	5	30/08/2020 19:36	40.5893		0	0	0	0	0	0	0	0	0	0	0	0	0	0
1828	5	6	12	3d 08:08:51.98000	0d 04:10:36.12000	0.00378048	0.0142812	0.00090509	2.8585	D	5	30/08/2020 19:36	40.5893		0	0	0	0	0	0	0	0	0	0	0	0	0	0
1829	5	6	12	3d 08:08:55.16000	0d 04:10:39.30000	0.00378128	0.0142835	0.00090501	2.8481	D	5	30/08/2020 19:36	40.6051		0	0	0	0	0	0	0	0	0	0	0	0	0	0
1830	5	6	12	3d 08:08:58.25000	0d 04:10:42.39000	0.00378205	0.0142857	0.00090532	2.8377	D	5	30/08/2020 19:36	40.6051		0	0	0	0	0	0	0	0	0	0	0	0	0	0
1831	5	6	12	3d 08:09:01.33000	0d 04:10:45.47000	0.00378283	0.0142879	0.00090509	2.8272	D	5	30/08/2020 19:36	40.6051		0	0	0	0	0	0	0	0	0	0	0	0	0	0
1832	5	6	12	3d 08:09:04.33000	0d 04:10:48.47000	0.00378358	0.01429	0.00090517	2.8168	D	5	30/08/2020 19:36	40.6051		0	0	0	0	0	0	0	0	0	0	0	0	0	0
1833	5	6	12	3d 08:09:07.25000	0d 04:10:51.39000	0.00378432	0.0142921	0.00090486	2.8064	D	5	30/08/2020 19:37	40.5893		0	0	0	0	0	0	0	0	0	0	0	0	0	0
1834	5	6	12	3d 08:09:10.15000	0d 04:10:54.29000	0.00378505	0.0142941	0.00090509	2.7959	D	5	30/08/2020 19:37	40.6051		0	0	0	0	0	0	0	0	0	0	0	0	0	0
1835	5	6	12	3d 08:09:12.96000	0d 04:10:57.10000	0.00378575	0.0142961	0.00090509	2.7858	D	5	30/08/2020 19:37	40.6051		0	0	0	0	0	0	0	0	0	0	0	0	0	0
1836	5	6	12	3d 08:09:15.65000	0d 04:10:59.79000	0.00378643	0.014298	0.00090501	2.7755	D	5	30/08/2020 19:37	40.6051		0	0	0	0	0	0	0	0	0	0	0	0	0	0
1837	5	6	12	3d 08:09:18.40000	0d 04:11:02.54000	0.00378712	0.0142999	0.00090517	2.7652	D	5	30/08/2020 19:37	40.6209		0	0	0	0	0	0	0	0	0	0	0	0	0	0
1838	5	6	12	3d 08:09:21.07000	0d 04:11:05.21000	0.00378779	0.0143018	0.00090509	2.755	D	5	30/08/2020 19:37	40.6051		0	0	0	0	0	0	0	0	0	0	0	0	0	0
1839	5	6	12	3d 08:09:23.63000	0d 04:11:07.77000	0.00378843	0.0143035	0.00090501	2.7449	D	5	30/08/2020 19:37	40.6051		0	0	0	0	0	0	0	0	0	0	0	0	0	0
1840	5	6	12	3d 08:09:26.17000	0d 04:11:10.31000	0.00378907	0.0143053	0.00090494	2.7347	D	5	30/08/2020 19:37	40.5893		0	0	0	0	0	0	0	0	0	0	0	0	0	0
1841	5	6	12	3d 08:09:28.63000	0d 04:11:12.77000	0.00378969	0.014307	0.00090517	2.7245	D	5	30/08/2020 19:37	40.5735		0	0	0	0	0	0	0	0	0	0	0	0	0	0
1842	5	6	12	3d 08:09:31.12000	0d 04:11:15.26000	0.00379032	0.0143087	0.00090501	2.7143	D	5	30/08/2020 19:37	40.5577		0	0	0	0	0	0	0	0	0	0	0	0	0	0
1843	5	6	12	3d 08:09:33.52000	0d 04:11:17.66000	0.00379092	0.0143103	0.00090509	2.7039	D	5	30/08/2020 19:37	40.5577		0	0	0	0	0	0	0	0	0	0	0	0	0	0
1844	5	6	12	3d 08:09:35.95000	0d 04:11:20.09000	0.00379153	0.0143119	0.00090509	2.6937	D	5	30/08/2020 19:37	40.5419		0	0	0	0	0	0	0	0	0	0	0	0	0	0
1845	5	6	12	3d 08:09:38.32000	0d 04:11:22.46000	0.00379213	0.0143136	0.00090524	2.6833	D	5	30/08/2020 19:37	40.5261		0	0	0	0	0	0	0	0	0	0	0	0	0	0
1846	5	6	12	3d 08:09:40.72000	0d 04:11:24.86000	0.00379273	0.0143152	0.00090517	2.6729	D	5	30/08/2020 19:37	40.5103		0	0	0	0	0	0	0	0	0	0	0	0	0	0
1847	5	6	12	3d 08:09:43.05000	0d 04:11:27.19000	0.00379332	0.0143167	0.00090501	2.6624	D	5	30/08/2020 19:37	40.5103		0	0	0	0	0	0	0	0	0	0	0	0	0	0
1848	5	6	12	3d 08:09:45.34000	0d 04:11:29.48000	0.00379389	0.0143183	0.00090494	2.652	D	5	30/08/2020 19:37	40.4945		0	0	0	0	0	0	0	0	0	0	0	0	0	0
1849	5	6	12	3d 08:09:47.59000	0d 04:11:31.73000	0.00379446	0.0143198	0.00090524	2.6416	D	5	30/08/2020 19:37	40.4945		0	0	0	0	0	0	0	0	0	0	0	0	0	0
1850	5	6	12	3d 08:09:49.83000	0d 04:11:33.97000	0.00379502	0.0143212	0.00090517	2.6311	D	5	30/08/2020 19:37	40.5103		0	0	0	0	0	0	0	0	0	0	0	0	0	0
1851	5	6	12	3d 08:09:52.03000	0d 04:11:36.17000	0.00379558	0.0143227	0.00090509	2.6207	D	5	30/08/2020 19:37	40.5261		0	0	0	0	0	0	0	0	0	0	0	0	0	0
1852	5	6	12	3d 08:09:54.24000	0d 04:11:38.38000	0.00379613	0.0143241	0.00090532	2.6104	D	5	30/08/2020 19:37	40.5261		0	0	0	0	0	0	0	0	0	0	0	0	0	0
1853	5	6	12	3d 08:09:56.39000	0d 04:11:40.53000	0.00379667	0.0143256	0.00090524	2.6	D	5	30/08/2020 19:37	40.5419		0	0	0	0	0	0	0	0	0	0	0	0	0	0
1854	5	6	12	3d 08:09:58.53000	0d 04:11:42.67000	0.00379721	0.014327	0.00090494	2.5895	D	5	30/08/2020 19:37	40.5419		0	0	0	0	0	0	0	0	0	0	0	0	0	0
1855	5	6	12	3d 08:10:00.68000	0d 04:11:44.82000	0.00379775	0.0143283	0.00090532	2.5791	D	5	30/08/2020 19:37	40.5419		0	0	0	0	0	0	0	0	0	0	0	0	0	0
1856	5	6	12	3d 08:10:02.74000	0d 04:11:46.88000	0.00379827	0.0143297	0.00090524	2.5687	D	5	30/08/2020 19:37	40.5261		0	0	0	0	0	0	0	0	0	0	0	0	0	0
1857	5	6	12	3d 08:10:04.82000	0d 04:11:48.96000	0.00379879	0.014331	0.00090509	2.5582	D	5	30/08/2020 19:38	40.5419		0	0	0	0	0	0	0	0	0	0	0	0	0	0
1858	5	6	12	3d 08:10:06.88000	0d 04:11:51.02000	0.00379931	0.0143323	0.00090509	2.548	D	5	30/08/2020 19:38	40.5577		0	0	0	0	0	0	0	0	0	0	0	0	0	0
1859	5	6	12	3d 08:10:08.87000	0d 04:11:53.01000	0.00379981	0.0143336	0.00090509	2.5376	D	5	30/08/2020 19:38	40.5577		0	0	0	0	0	0	0	0	0	0	0	0	0	0
1860	5	6	12	3d 08:10:10.88000	0d 04:11:55.02000	0.00380031	0.0143349	0.00090517	2.5272	D	5	30/08/2020 19:38	40.5577		0	0	0	0	0	0	0	0	0	0	0	0	0	0
1861	5	6	12	3d 08:10:12.86000	0d 04:11:57.00000	0.00380081	0.0143362	0.00090509	2.5168	D	5	30/08/2020 19:38	40.5735		0	0	0	0	0	0	0	0	0	0	0	0	0	0
1862	5	6	12	3d 08:10:14.84000	0d 04:11:58.98000	0.00380131	0.0143374	0.00090509	2.5064	D	5	30/08/2020 19:38	40.5735		0	0	0	0	0	0	0	0	0	0	0	0	0	0
1863	5	6	12	3d 08:10:16.01000	0d 04:12:00.15000	0.0038016	0.0143381	0.00090517	2.5	D	133	30/08/2020 19:38	40.5577		0	0	0	0	0	0	0	0	0	0	0	0	0	0
1864	5	6	13	3d 08:10:16.02000	0d 00:00:00.01000	0	0	0	2.6246	R	0	30/08/2020 19:38	40.5577		0	0	0	0	0	0	0	0	0	0	0	0	0	0
1865	5	6	13	3d 08:10:18.02000	0d 00:00:02.01000	0	0	0	2.827	R	1	30/08/2020 19:38	40.5577		0	0	0	0	0	0	0	0	0	0	0	0	0	0
1866	5	6	13	3d 08:10:20.02000	0d 00:00:04.01000	0	0	0	2.9465	R	1	30/08/2020 19:38	40.5577		0	0	0	0	0	0	0	0	0	0	0	0	0	0
1867	5	6	13	3d 08:10:22.02000	0d 00:00:06.01000	0	0	0	3.0399	R	1	30/08/2020 19:38	40.5735		0	0	0	0	0	0	0	0	0	0	0	0	0	0
1868	5	6	13	3d 08:10:24.02000	0d 00:00:08.01000	0	0	0	3.1165	R	1	30/08/2020 19:38	40.5735		0	0	0	0	0	0	0	0	0	0	0	0	0	0
1869	5	6	13	3d 08:10:26.01000	0d 00:00:10.00000	0	0	0	3.18	R	129	30/08/2020 19:38	40.5893		0	0	0	0	0	0	0	0	0	0	0	0	0	0
1870	6	7	9	3d 08:10:26.05000	0d 00:00:00.04000	0.00000001	0.00000003	0.00090684	3.3358	C	0	30/08/2020 19:38	40.5893		0	0	0	0	0	0	0	0	0	0	0	0	0	0
1871	6	7	9	3d 08:10:26.21000	0d 00:00:00.20000	0.00000005	0.00000017	0.00090509	3.3581	C	5	30/08/2020 19:38	40.5893		0	0	0	0	0	0	0	0	0	0	0	0	0	0
1872	6	7	9	3d 08:10:26.38000	0d 00:00:00.37000	0.00000009	0.00000031	0.00090524	3.3777	C	5	30/08/2020 19:38	40.5893		0	0	0	0	0	0	0	0	0	0	0	0	0	0
1873	6	7	9	3d 08:10:26.56000	0d 00:00:00.55000	0.00000014	0.00000046	0.00090517	3.3954	C	5	30/08/2020 19:38	40.5893		0	0	0	0	0	0	0	0	0	0	0	0	0	0
1874	6	7	9	3d 08:10:26.76000	0d 00:00:00.75000	0.00000019	0.00000064	0.00090517	3.413	C	5	30/08/2020 19:38	40.5893		0	0	0	0	0	0	0	0	0	0	0	0	0	0
1875	6	7	9	3d 08:10:26.97000	0d 00:00:00.96000	0.00000024	0.00000082	0.00090532	3.4298	C	5	30/08/2020 19:38	40.5893		0	0	0	0	0	0	0	0	0	0	0	0	0	0
1876	6	7	9	3d 08:10:27.19000	0d 00:00:01.18000	0.0000003	0.00000101	0.00090517	3.4463	C	5	30/08/2020 19:38	40.5893		0	0	0	0	0	0	0	0	0	0	0	0	0	0
1877	6	7	9	3d 08:10:27.42000	0d 00:00:01.41000	0.00000035	0.00000121	0.00090501	3.4623	C	5	30/08/2020 19:38	40.5893		0	0	0	0	0	0	0	0	0	0	0	0	0	0
1878	6	7	9	3d 08:10:27.66000	0d 00:00:01.65000	0.00000041	0.00000142	0.00090532	3.478	C	5	30/08/2020 19:38	40.5893		0	0	0	0	0	0	0	0	0	0	0	0	0	0
1879	6	7	9	3d 08:10:27.90000	0d 00:00:01.89000	0.00000047	0.00000163	0.00090517	3.4931	C	5	30/08/2020 19:38	40.5893		0	0	0	0	0	0	0	0	0	0	0	0	0	0
1880	6	7	9	3d 08:10:28.15000	0d 00:00:02.14000	0.00000054	0.00000185	0.00090517	3.5079	C	5	30/08/2020 19:38	40.5893		0	0	0	0	0	0	0	0	0	0	0	0	0	0
1881	6	7	9	3d 08:10:28.41000	0d 00:00:02.40000	0.0000006	0.00000208	0.00090517	3.5225	C	5	30/08/2020 19:38	40.5893		0	0	0	0	0	0	0	0	0	0	0	0	0	0
1882	6	7	9	3d 08:10:28.68000	0d 00:00:02.67000	0.00000067	0.00000232	0.00090509	3.537	C	5	30/08/2020 19:38	40.5893		0	0	0	0	0	0	0	0	0	0	0	0	0	0
1883	6	7	9	3d 08:10:28.96000	0d 00:00:02.95000	0.00000074	0.00000257	0.00090524	3.5512	C	5	30/08/2020 19:38	40.5893		0	0	0	0	0	0	0	0	0	0	0	0	0	0
1884	6	7	9	3d 08:10:29.25000	0d 00:00:03.24000	0.00000081	0.00000283	0.00090524	3.565	C	5	30/08/2020 19:38	40.5893		0	0	0	0	0	0	0	0	0	0	0	0	0	0
1885	6	7	9	3d 08:10:29.56000	0d 00:00:03.55000	0.00000089	0.0000031	0.00090509	3.5787	C	5	30/08/2020 19:38	40.5893		0	0	0	0	0	0	0	0	0	0	0	0	0	0
1886	6	7	9	3d 08:10:29.88000	0d 00:00:03.87000	0.00000097	0.00000339	0.00090517	3.592	C	5	30/08/2020 19:38	40.5893		0	0	0	0	0	0	0	0	0	0	0	0	0	0
1887	6	7	9	3d 08:10:30.22000	0d 00:00:04.21000	0.00000106	0.0000037	0.00090509	3.6051	C	5	30/08/2020 19:38	40.5735		0	0	0	0	0	0	0	0	0	0	0	0	0	0
1888	6	7	9	3d 08:10:30.58000	0d 00:00:04.57000	0.00000115	0.00000403	0.00090524	3.6179	C	5	30/08/2020 19:38	40.5735		0	0	0	0	0	0	0	0	0	0	0	0	0	0
1889	6	7	9	3d 08:10:30.97000	0d 00:00:04.96000	0.00000125	0.00000438	0.00090509	3.6306	C	5	30/08/2020 19:38	40.5735		0	0	0	0	0	0	0	0	0	0	0	0	0	0
1890	6	7	9	3d 08:10:31.40000	0d 00:00:05.39000	0.00000135	0.00000478	0.00090509	3.6431	C	5	30/08/2020 19:38	40.5735		0	0	0	0	0	0	0	0	0	0	0	0	0	0
1891	6	7	9	3d 08:10:31.87000	0d 00:00:05.86000	0.00000147	0.00000521	0.00090524	3.655	C	5	30/08/2020 19:38	40.5735		0	0	0	0	0	0	0	0	0	0	0	0	0	0
1892	6	7	9	3d 08:10:32.40000	0d 00:00:06.39000	0.00000161	0.00000569	0.00090509	3.6669	C	5	30/08/2020 19:38	40.5735		0	0	0	0	0	0	0	0	0	0	0	0	0	0
1893	6	7	9	3d 08:10:33.03000	0d 00:00:07.02000	0.00000176	0.00000628	0.00090494	3.6785	C	5	30/08/2020 19:38	40.5735		0	0	0	0	0	0	0	0	0	0	0	0	0	0
1894	6	7	9	3d 08:10:33.81000	0d 00:00:07.80000	0.00000196	0.000007	0.00090524	3.6896	C	5	30/08/2020 19:38	40.5735		0	0	0	0	0	0	0	0	0	0	0	0	0	0
1895	6	7	9	3d 08:10:34.79000	0d 00:00:08.78000	0.00000221	0.00000791	0.00090509	3.7005	C	5	30/08/2020 19:38	40.5735		0	0	0	0	0	0	0	0	0	0	0	0	0	0
1896	6	7	9	3d 08:10:36.16000	0d 00:00:10.15000	0.00000255	0.00000919	0.00090517	3.7108	C	5	30/08/2020 19:38	40.5735		0	0	0	0	0	0	0	0	0	0	0	0	0	0
1897	6	7	9	3d 08:10:38.23000	0d 00:00:12.22000	0.00000307	0.00001112	0.00090509	3.7212	C	5	30/08/2020 19:38	40.5735		0	0	0	0	0	0	0	0	0	0	0	0	0	0
1898	6	7	9	3d 08:10:41.87000	0d 00:00:15.86000	0.00000399	0.00001453	0.00090501	3.7314	C	5	30/08/2020 19:38	40.6051		0	0	0	0	0	0	0	0	0	0	0	0	0	0
1899	6	7	9	3d 08:10:51.20000	0d 00:00:25.19000	0.00000633	0.0000233	0.00090509	3.7417	C	5	30/08/2020 19:38	40.6051		0	0	0	0	0	0	0	0	0	0	0	0	0	0
1900	6	7	9	3d 08:11:26.66000	0d 00:01:00.65000	0.00001525	0.00005664	0.00090517	3.7314	C	5	30/08/2020 19:39	40.5103		0	0	0	0	0	0	0	0	0	0	0	0	0	0
1901	6	7	9	3d 08:11:43.85000	0d 00:01:17.84000	0.00001957	0.00007275	0.00090532	3.7212	C	5	30/08/2020 19:39	40.5419		0	0	0	0	0	0	0	0	0	0	0	0	0	0
1902	6	7	9	3d 08:12:06.49000	0d 00:01:40.48000	0.00002526	0.0000939	0.00090509	3.7111	C	5	30/08/2020 19:40	40.5419		0	0	0	0	0	0	0	0	0	0	0	0	0	0
1903	6	7	9	3d 08:12:43.61000	0d 00:02:17.60000	0.0000346	0.00012849	0.00090517	3.7011	C	5	30/08/2020 19:40	40.6051		0	0	0	0	0	0	0	0	0	0	0	0	0	0
1904	6	7	9	3d 08:14:15.36000	0d 00:03:49.35000	0.00005766	0.00021373	0.00090501	3.691	C	5	30/08/2020 19:42	40.6367		0	0	0	0	0	0	0	0	0	0	0	0	0	0
1905	6	7	9	3d 08:19:15.36000	0d 00:08:49.35000	0.00013309	0.00049192	0.00090509	3.6875	C	1	30/08/2020 19:47	40.5893		0	0	0	0	0	0	0	0	0	0	0	0	0	0
1906	6	7	9	3d 08:24:15.36000	0d 00:13:49.35000	0.00020852	0.00077017	0.00090517	3.6902	C	1	30/08/2020 19:52	40.5893		0	0	0	0	0	0	0	0	0	0	0	0	0	0
1907	6	7	9	3d 08:29:15.36000	0d 00:18:49.35000	0.00028395	0.00104863	0.00090532	3.6934	C	1	30/08/2020 19:57	40.5893		0	0	0	0	0	0	0	0	0	0	0	0	0	0
1908	6	7	9	3d 08:34:15.36000	0d 00:23:49.35000	0.00035938	0.00132736	0.00090517	3.6971	C	1	30/08/2020 20:02	40.6051		0	0	0	0	0	0	0	0	0	0	0	0	0	0
1909	6	7	9	3d 08:39:15.36000	0d 00:28:49.35000	0.0004348	0.00160637	0.00090517	3.7011	C	1	30/08/2020 20:07	40.6209		0	0	0	0	0	0	0	0	0	0	0	0	0	0
1910	6	7	9	3d 08:44:15.36000	0d 00:33:49.35000	0.00051023	0.00188568	0.00090524	3.7049	C	1	30/08/2020 20:12	40.5735		0	0	0	0	0	0	0	0	0	0	0	0	0	0
1911	6	7	9	3d 08:49:15.36000	0d 00:38:49.35000	0.00058566	0.0021653	0.00090501	3.7093	C	1	30/08/2020 20:17	40.5735		0	0	0	0	0	0	0	0	0	0	0	0	0	0
1912	6	7	9	3d 08:54:15.36000	0d 00:43:49.35000	0.00066109	0.00244526	0.00090532	3.7139	C	1	30/08/2020 20:22	40.5419		0	0	0	0	0	0	0	0	0	0	0	0	0	0
1913	6	7	9	3d 08:59:15.36000	0d 00:48:49.35000	0.00073652	0.00272559	0.00090532	3.7189	C	1	30/08/2020 20:27	40.6051		0	0	0	0	0	0	0	0	0	0	0	0	0	0
1914	6	7	9	3d 09:04:15.36000	0d 00:53:49.35000	0.00081194	0.0030063	0.00090524	3.7241	C	1	30/08/2020 20:32	40.5735		0	0	0	0	0	0	0	0	0	0	0	0	0	0
1915	6	7	9	3d 09:09:15.36000	0d 00:58:49.35000	0.00088737	0.00328742	0.00090501	3.7298	C	1	30/08/2020 20:37	40.5893		0	0	0	0	0	0	0	0	0	0	0	0	0	0
1916	6	7	9	3d 09:14:15.36000	0d 01:03:49.35000	0.0009628	0.00356894	0.00090494	3.735	C	1	30/08/2020 20:42	40.5893		0	0	0	0	0	0	0	0	0	0	0	0	0	0
1917	6	7	9	3d 09:19:15.36000	0d 01:08:49.35000	0.00103823	0.00385088	0.00090517	3.7406	C	1	30/08/2020 20:47	40.5735		0	0	0	0	0	0	0	0	0	0	0	0	0	0
1918	6	7	9	3d 09:24:15.36000	0d 01:13:49.35000	0.00111366	0.00413322	0.00090517	3.7458	C	1	30/08/2020 20:52	40.6683		0	0	0	0	0	0	0	0	0	0	0	0	0	0
1919	6	7	9	3d 09:29:15.36000	0d 01:18:49.35000	0.00118908	0.00441597	0.00090524	3.7513	C	1	30/08/2020 20:57	40.5893		0	0	0	0	0	0	0	0	0	0	0	0	0	0
1920	6	7	9	3d 09:34:15.36000	0d 01:23:49.35000	0.00126451	0.00469912	0.00090501	3.7563	C	1	30/08/2020 21:02	40.6051		0	0	0	0	0	0	0	0	0	0	0	0	0	0
1921	6	7	9	3d 09:39:15.36000	0d 01:28:49.35000	0.00133994	0.00498266	0.00090494	3.7615	C	1	30/08/2020 21:07	40.5893		0	0	0	0	0	0	0	0	0	0	0	0	0	0
1922	6	7	9	3d 09:44:15.36000	0d 01:33:49.35000	0.00141537	0.00526659	0.00090509	3.7667	C	1	30/08/2020 21:12	40.5735		0	0	0	0	0	0	0	0	0	0	0	0	0	0
1923	6	7	9	3d 09:49:15.36000	0d 01:38:49.35000	0.00149079	0.0055509	0.00090501	3.772	C	1	30/08/2020 21:17	40.6683		0	0	0	0	0	0	0	0	0	0	0	0	0	0
1924	6	7	9	3d 09:54:15.36000	0d 01:43:49.35000	0.00156622	0.00583562	0.00090524	3.7772	C	1	30/08/2020 21:22	40.5419		0	0	0	0	0	0	0	0	0	0	0	0	0	0
1925	6	7	9	3d 09:59:15.36000	0d 01:48:49.35000	0.00164165	0.00612075	0.00090517	3.7827	C	1	30/08/2020 21:27	40.5735		0	0	0	0	0	0	0	0	0	0	0	0	0	0
1926	6	7	9	3d 10:04:15.36000	0d 01:53:49.35000	0.00171708	0.0064063	0.00090501	3.7887	C	1	30/08/2020 21:32	40.5419		0	0	0	0	0	0	0	0	0	0	0	0	0	0
1927	6	7	9	3d 10:09:15.36000	0d 01:58:49.35000	0.00179251	0.00669231	0.00090517	3.7948	C	1	30/08/2020 21:37	40.5893		0	0	0	0	0	0	0	0	0	0	0	0	0	0
1928	6	7	9	3d 10:14:15.36000	0d 02:03:49.35000	0.00186793	0.0069788	0.00090517	3.8016	C	1	30/08/2020 21:42	40.6525		0	0	0	0	0	0	0	0	0	0	0	0	0	0
1929	6	7	9	3d 10:19:15.36000	0d 02:08:49.35000	0.00194336	0.00726582	0.00090532	3.809	C	1	30/08/2020 21:47	40.5419		0	0	0	0	0	0	0	0	0	0	0	0	0	0
1930	6	7	9	3d 10:24:15.36000	0d 02:13:49.35000	0.00201879	0.00755341	0.00090501	3.8167	C	1	30/08/2020 21:52	40.5419		0	0	0	0	0	0	0	0	0	0	0	0	0	0
1931	6	7	9	3d 10:29:15.36000	0d 02:18:49.35000	0.00209422	0.00784163	0.00090532	3.8254	C	1	30/08/2020 21:57	40.5419		0	0	0	0	0	0	0	0	0	0	0	0	0	0
1932	6	7	9	3d 10:34:15.36000	0d 02:23:49.35000	0.00216965	0.00813054	0.00090524	3.835	C	1	30/08/2020 22:02	40.6209		0	0	0	0	0	0	0	0	0	0	0	0	0	0
1933	6	7	9	3d 10:38:51.51000	0d 02:28:25.50000	0.00223908	0.00839715	0.00090501	3.8453	C	5	30/08/2020 22:06	40.6209		0	0	0	0	0	0	0	0	0	0	0	0	0	0
1934	6	7	9	3d 10:43:14.88000	0d 02:32:48.87000	0.0023053	0.0086521	0.00090524	3.8553	C	5	30/08/2020 22:11	40.6367		0	0	0	0	0	0	0	0	0	0	0	0	0	0
1935	6	7	9	3d 10:47:21.50000	0d 02:36:55.49000	0.0023673	0.00889146	0.00090509	3.8654	C	5	30/08/2020 22:15	40.6525		0	0	0	0	0	0	0	0	0	0	0	0	0	0
1936	6	7	9	3d 10:51:04.85000	0d 02:40:38.84000	0.00242346	0.00910881	0.00090501	3.8755	C	5	30/08/2020 22:19	40.6525		0	0	0	0	0	0	0	0	0	0	0	0	0	0
1937	6	7	9	3d 10:54:37.98000	0d 02:44:11.97000	0.00247704	0.00931675	0.00090524	3.8857	C	5	30/08/2020 22:22	40.5419		0	0	0	0	0	0	0	0	0	0	0	0	0	0
1938	6	7	9	3d 10:58:07.43000	0d 02:47:41.42000	0.00252971	0.00952163	0.00090517	3.8958	C	5	30/08/2020 22:26	40.5577		0	0	0	0	0	0	0	0	0	0	0	0	0	0
1939	6	7	9	3d 11:01:24.01000	0d 02:50:58.00000	0.00257913	0.00971443	0.00090539	3.9059	C	5	30/08/2020 22:29	40.5577		0	0	0	0	0	0	0	0	0	0	0	0	0	0
1940	6	7	9	3d 11:04:36.12000	0d 02:54:10.11000	0.00262743	0.00990332	0.00090517	3.9159	C	5	30/08/2020 22:32	40.5735		0	0	0	0	0	0	0	0	0	0	0	0	0	0
1941	6	7	9	3d 11:07:44.60000	0d 02:57:18.59000	0.00267482	0.0100891	0.00090501	3.926	C	5	30/08/2020 22:35	40.6683		0	0	0	0	0	0	0	0	0	0	0	0	0	0
1942	6	7	9	3d 11:10:44.77000	0d 03:00:18.76000	0.00272012	0.0102672	0.00090532	3.9361	C	5	30/08/2020 22:38	40.6525		0	0	0	0	0	0	0	0	0	0	0	0	0	0
1943	6	7	9	3d 11:13:43.26000	0d 03:03:17.25000	0.002765	0.0104441	0.00090524	3.9461	C	5	30/08/2020 22:41	40.5893		0	0	0	0	0	0	0	0	0	0	0	0	0	0
1944	6	7	9	3d 11:16:39.48000	0d 03:06:13.47000	0.0028093	0.0106191	0.00090501	3.9562	C	5	30/08/2020 22:44	40.6683		0	0	0	0	0	0	0	0	0	0	0	0	0	0
1945	6	7	9	3d 11:19:34.18000	0d 03:09:08.17000	0.00285323	0.0107931	0.00090524	3.9664	C	5	30/08/2020 22:47	40.6367		0	0	0	0	0	0	0	0	0	0	0	0	0	0
1946	6	7	9	3d 11:22:30.34000	0d 03:12:04.33000	0.00289752	0.010969	0.00090501	3.9765	C	5	30/08/2020 22:50	40.6209		0	0	0	0	0	0	0	0	0	0	0	0	0	0
1947	6	7	9	3d 11:25:20.64000	0d 03:14:54.63000	0.00294034	0.0111395	0.00090494	3.9866	C	5	30/08/2020 22:53	40.6841		0	0	0	0	0	0	0	0	0	0	0	0	0	0
1948	6	7	9	3d 11:28:08.86000	0d 03:17:42.85000	0.00298263	0.0113083	0.00090509	3.9966	C	5	30/08/2020 22:56	40.5893		0	0	0	0	0	0	0	0	0	0	0	0	0	0
1949	6	7	9	3d 11:30:56.68000	0d 03:20:30.67000	0.00302483	0.0114772	0.00090524	4.0067	C	5	30/08/2020 22:58	40.6209		0	0	0	0	0	0	0	0	0	0	0	0	0	0
1950	6	7	9	3d 11:33:43.38000	0d 03:23:17.37000	0.00306674	0.0116453	0.00090501	4.0168	C	5	30/08/2020 23:01	40.6841		0	0	0	0	0	0	0	0	0	0	0	0	0	0
1951	6	7	9	3d 11:36:30.16000	0d 03:26:04.15000	0.00310867	0.011814	0.00090517	4.0269	C	5	30/08/2020 23:04	40.6367		0	0	0	0	0	0	0	0	0	0	0	0	0	0
1952	6	7	9	3d 11:39:14.16000	0d 03:28:48.15000	0.00314991	0.0119802	0.00090509	4.0369	C	5	30/08/2020 23:07	40.6209		0	0	0	0	0	0	0	0	0	0	0	0	0	0
1953	6	7	9	3d 11:41:55.67000	0d 03:31:29.66000	0.00319052	0.0121443	0.00090524	4.047	C	5	30/08/2020 23:09	40.6683		0	0	0	0	0	0	0	0	0	0	0	0	0	0
1954	6	7	9	3d 11:44:35.39000	0d 03:34:09.38000	0.00323067	0.0123071	0.00090501	4.0571	C	5	30/08/2020 23:12	40.6683		0	0	0	0	0	0	0	0	0	0	0	0	0	0
1955	6	7	9	3d 11:47:12.99000	0d 03:36:46.98000	0.0032703	0.012468	0.00090478	4.0671	C	5	30/08/2020 23:15	40.5893		0	0	0	0	0	0	0	0	0	0	0	0	0	0
1956	6	7	9	3d 11:49:50.26000	0d 03:39:24.25000	0.00330984	0.012629	0.00090509	4.0772	C	5	30/08/2020 23:17	40.6367		0	0	0	0	0	0	0	0	0	0	0	0	0	0
1957	6	7	9	3d 11:52:24.94000	0d 03:41:58.93000	0.00334873	0.0127878	0.00090501	4.0873	C	5	30/08/2020 23:20	40.6051		0	0	0	0	0	0	0	0	0	0	0	0	0	0
1958	6	7	9	3d 11:54:57.83000	0d 03:44:31.82000	0.00338717	0.0129451	0.00090524	4.0974	C	5	30/08/2020 23:22	40.6367		0	0	0	0	0	0	0	0	0	0	0	0	0	0
1959	6	7	9	3d 11:57:27.13000	0d 03:47:01.12000	0.00342471	0.0130991	0.00090501	4.1076	C	5	30/08/2020 23:25	40.5893		0	0	0	0	0	0	0	0	0	0	0	0	0	0
1960	6	7	9	3d 11:59:56.78000	0d 03:49:30.77000	0.00346233	0.0132538	0.00090524	4.1176	C	5	30/08/2020 23:27	40.6683		0	0	0	0	0	0	0	0	0	0	0	0	0	0
1961	6	7	9	3d 12:02:22.81000	0d 03:51:56.80000	0.00349905	0.0134052	0.00090501	4.1277	C	5	30/08/2020 23:30	40.6683		0	0	0	0	0	0	0	0	0	0	0	0	0	0
1962	6	7	9	3d 12:04:46.43000	0d 03:54:20.42000	0.00353516	0.0135544	0.00090509	4.1378	C	5	30/08/2020 23:32	40.6209		0	0	0	0	0	0	0	0	0	0	0	0	0	0
1963	6	7	9	3d 12:07:11.47000	0d 03:56:45.46000	0.00357163	0.0137055	0.00090524	4.148	C	5	30/08/2020 23:35	40.6367		0	0	0	0	0	0	0	0	0	0	0	0	0	0
1964	6	7	9	3d 12:09:35.42000	0d 03:59:09.41000	0.00360782	0.0138558	0.00090501	4.1581	C	5	30/08/2020 23:37	40.5893		0	0	0	0	0	0	0	0	0	0	0	0	0	0
1965	6	7	9	3d 12:11:54.53000	0d 04:01:28.52000	0.0036428	0.0140014	0.00090501	4.1683	C	5	30/08/2020 23:39	40.5577		0	0	0	0	0	0	0	0	0	0	0	0	0	0
1966	6	7	9	3d 12:14:14.42000	0d 04:03:48.41000	0.00367797	0.0141482	0.00090509	4.1784	C	5	30/08/2020 23:42	40.5735		0	0	0	0	0	0	0	0	0	0	0	0	0	0
1967	6	7	9	3d 12:16:30.64000	0d 04:06:04.63000	0.00371222	0.0142915	0.00090517	4.1884	C	5	30/08/2020 23:44	40.6051		0	0	0	0	0	0	0	0	0	0	0	0	0	0
1968	6	7	9	3d 12:18:49.30000	0d 04:08:23.29000	0.00374708	0.0144377	0.00090494	4.1987	C	5	30/08/2020 23:46	40.6367		0	0	0	0	0	0	0	0	0	0	0	0	0	0
1969	6	7	9	3d 12:19:06.96000	0d 04:08:40.95000	0.00375152	0.0144563	0.00090509	4.2	C	133	30/08/2020 23:47	40.6367		0	0	0	0	0	0	0	0	0	0	0	0	0	0
1970	6	7	10	3d 12:19:06.97000	0d 00:00:00.01000	0.00375152	0.0144563	0.00094675	4.2007	C	0	30/08/2020 23:47	40.6367		0	0	0	0	0	0	0	0	0	0	0	0	0	0
1971	6	7	10	3d 12:19:23.43000	0d 00:00:16.47000	0.00375561	0.0144735	0.00084657	4.2004	C	4	30/08/2020 23:47	40.6525		0	0	0	0	0	0	0	0	0	0	0	0	0	0
1972	6	7	10	3d 12:19:49.14000	0d 00:00:42.18000	0.00376128	0.0144973	0.00074655	4.2	C	4	30/08/2020 23:47	40.6367		0	0	0	0	0	0	0	0	0	0	0	0	0	0
1973	6	7	10	3d 12:20:19.99000	0d 00:01:13.03000	0.00376723	0.0145223	0.00064645	4.2002	C	4	30/08/2020 23:48	40.5735		0	0	0	0	0	0	0	0	0	0	0	0	0	0
1974	6	7	10	3d 12:20:57.89000	0d 00:01:50.93000	0.00377351	0.0145487	0.00054627	4.2002	C	4	30/08/2020 23:48	40.5893		0	0	0	0	0	0	0	0	0	0	0	0	0	0
1975	6	7	10	3d 12:21:45.52000	0d 00:02:38.56000	0.00378006	0.0145762	0.00044625	4.1999	C	4	30/08/2020 23:49	40.6209		0	0	0	0	0	0	0	0	0	0	0	0	0	0
1976	6	7	10	3d 12:22:46.99000	0d 00:03:40.03000	0.00378679	0.0146045	0.00034623	4.2002	C	4	30/08/2020 23:50	40.5577		0	0	0	0	0	0	0	0	0	0	0	0	0	0
1977	6	7	10	3d 12:24:18.02000	0d 00:05:11.06000	0.00379421	0.0146356	0.0002462	4.2	C	4	30/08/2020 23:52	40.5577		0	0	0	0	0	0	0	0	0	0	0	0	0	0
1978	6	7	10	3d 12:26:46.15000	0d 00:07:39.19000	0.00380205	0.0146686	0.00014603	4.2002	C	4	30/08/2020 23:54	40.6209		0	0	0	0	0	0	0	0	0	0	0	0	0	0
1979	6	7	10	3d 12:29:37.83000	0d 00:10:30.87000	0.00380757	0.0146917	0.00009049	4.2	C	132	30/08/2020 23:57	40.6209		0	0	0	0	0	0	0	0	0	0	0	0	0	0
1980	6	7	11	3d 12:29:37.84000	0d 00:00:00.01000	0	0	0	4.199	R	0	30/08/2020 23:57	40.6209		0	0	0	0	0	0	0	0	0	0	0	0	0	0
1981	6	7	11	3d 12:29:39.84000	0d 00:00:02.01000	0	0	0	4.1985	R	1	30/08/2020 23:57	40.6209		0	0	0	0	0	0	0	0	0	0	0	0	0	0
1982	6	7	11	3d 12:29:41.84000	0d 00:00:04.01000	0	0	0	4.1987	R	1	30/08/2020 23:57	40.6209		0	0	0	0	0	0	0	0	0	0	0	0	0	0
1983	6	7	11	3d 12:29:43.84000	0d 00:00:06.01000	0	0	0	4.1984	R	1	30/08/2020 23:57	40.6367		0	0	0	0	0	0	0	0	0	0	0	0	0	0
1984	6	7	11	3d 12:29:45.84000	0d 00:00:08.01000	0	0	0	4.1984	R	1	30/08/2020 23:57	40.6367		0	0	0	0	0	0	0	0	0	0	0	0	0	0
1985	6	7	11	3d 12:29:47.83000	0d 00:00:10.00000	0	0	0	4.1984	R	129	30/08/2020 23:57	40.6367		0	0	0	0	0	0	0	0	0	0	0	0	0	0
[truncated: 3,106 more rows]
