# Supplementary material for: Experimental data of cathodes manufactured in a convective dryer at the pilot-plant scale, and charge and discharge capacities of half-coin lithium-ion cells
Source: Data Brief. 2021 Dec 16;40:107720. doi: 10.1016/j.dib.2021.107720 (PMC8703052; doi:10.1016/j.dib.2021.107720)
Supplement: Supplementary file 1 [file mmc1.zip › Maccor/NEX_CAT3_14_3.csv]

Name:	NEX_CAT3_14_3 repeated
Channel:	96
Tester	Maccor #2
Procedure	NEX_NMC_Form_Rate_ASI.000
Description	NEX NMC Cathode Rate & ASI Measurement
Started	28/08/2020 09:32
SCap	0
C Rate	0.004669
Ch. max. V	8.00 V
DisCh. min. V	-2.00 V
Ch. max. I	5.000 A
DisCh. max. I	5.000 A
Comment:	CAT3_14
SMB hdr:	SMBLabel
Rec	Cycle P	Cycle C	Step	TestTime	StepTime	Cap. [Ah]	Ener. [Wh]	Current [A]	Voltage [V]	Md	ES	DPT Time	AUX1 [C]		VAR1	VAR2	VAR3	VAR4	VAR5	VAR6	VAR7	VAR8	VAR9	VAR10	VAR11	VAR12	VAR13	VAR14
1	0	1	1	0d 00:00:00.00000	0d 00:00:00.00000	0	0	0	3.2456	R	0	28/08/2020 09:32	39.7788		0	0	0	0	0	0	0	0	0	0	0	0	0	0
2	0	1	1	0d 00:05:00.00000	0d 00:05:00.00000	0	0	0	3.2374	R	1	28/08/2020 09:37	39.8104		0	0	0	0	0	0	0	0	0	0	0	0	0	0
3	0	1	1	0d 00:10:00.00000	0d 00:10:00.00000	0	0	0	3.2245	R	1	28/08/2020 09:42	39.7472		0	0	0	0	0	0	0	0	0	0	0	0	0	0
4	0	1	1	0d 00:15:00.00000	0d 00:15:00.00000	0	0	0	3.2103	R	1	28/08/2020 09:47	39.763		0	0	0	0	0	0	0	0	0	0	0	0	0	0
5	0	1	1	0d 00:20:00.00000	0d 00:20:00.00000	0	0	0	3.1989	R	1	28/08/2020 09:52	39.6998		0	0	0	0	0	0	0	0	0	0	0	0	0	0
6	0	1	1	0d 00:25:00.00000	0d 00:25:00.00000	0	0	0	3.1902	R	1	28/08/2020 09:57	39.7156		0	0	0	0	0	0	0	0	0	0	0	0	0	0
7	0	1	1	0d 00:30:00.00000	0d 00:30:00.00000	0	0	0	3.1817	R	129	28/08/2020 10:02	39.7472		0	0	0	0	0	0	0	0	0	0	0	0	0	0
8	0	1	2	0d 00:30:00.03000	0d 00:00:00.03000	0	0	0.00023568	3.2688	C	0	28/08/2020 10:02	39.7472		0	0	0	0	0	0	0	0	0	0	0	0	0	0
9	0	1	2	0d 00:30:00.19000	0d 00:00:00.19000	0.00000001	0.00000004	0.00023339	3.2967	C	5	28/08/2020 10:02	39.7472		0	0	0	0	0	0	0	0	0	0	0	0	0	0
10	0	1	2	0d 00:30:00.37000	0d 00:00:00.37000	0.00000002	0.00000008	0.00023346	3.3147	C	5	28/08/2020 10:02	39.7472		0	0	0	0	0	0	0	0	0	0	0	0	0	0
11	0	1	2	0d 00:30:00.57000	0d 00:00:00.57000	0.00000004	0.00000012	0.00023339	3.3312	C	5	28/08/2020 10:02	39.763		0	0	0	0	0	0	0	0	0	0	0	0	0	0
12	0	1	2	0d 00:30:00.79000	0d 00:00:00.79000	0.00000005	0.00000017	0.00023346	3.3474	C	5	28/08/2020 10:02	39.7472		0	0	0	0	0	0	0	0	0	0	0	0	0	0
13	0	1	2	0d 00:30:01.02000	0d 00:00:01.02000	0.00000007	0.00000022	0.00023339	3.3631	C	5	28/08/2020 10:02	39.7472		0	0	0	0	0	0	0	0	0	0	0	0	0	0
14	0	1	2	0d 00:30:01.26000	0d 00:00:01.26000	0.00000008	0.00000027	0.00023331	3.378	C	5	28/08/2020 10:02	39.7472		0	0	0	0	0	0	0	0	0	0	0	0	0	0
15	0	1	2	0d 00:30:01.52000	0d 00:00:01.52000	0.0000001	0.00000033	0.00023346	3.3931	C	5	28/08/2020 10:02	39.7472		0	0	0	0	0	0	0	0	0	0	0	0	0	0
16	0	1	2	0d 00:30:01.79000	0d 00:00:01.79000	0.00000012	0.00000039	0.00023354	3.4078	C	5	28/08/2020 10:02	39.7472		0	0	0	0	0	0	0	0	0	0	0	0	0	0
17	0	1	2	0d 00:30:02.07000	0d 00:00:02.07000	0.00000013	0.00000045	0.00023323	3.4218	C	5	28/08/2020 10:02	39.7472		0	0	0	0	0	0	0	0	0	0	0	0	0	0
18	0	1	2	0d 00:30:02.36000	0d 00:00:02.36000	0.00000015	0.00000051	0.00023354	3.4359	C	5	28/08/2020 10:02	39.7472		0	0	0	0	0	0	0	0	0	0	0	0	0	0
19	0	1	2	0d 00:30:02.68000	0d 00:00:02.68000	0.00000017	0.00000058	0.00023331	3.4498	C	5	28/08/2020 10:02	39.7472		0	0	0	0	0	0	0	0	0	0	0	0	0	0
20	0	1	2	0d 00:30:03.01000	0d 00:00:03.01000	0.00000019	0.00000066	0.00023369	3.4632	C	5	28/08/2020 10:02	39.7472		0	0	0	0	0	0	0	0	0	0	0	0	0	0
21	0	1	2	0d 00:30:03.35000	0d 00:00:03.35000	0.00000022	0.00000074	0.00023346	3.4762	C	5	28/08/2020 10:02	39.7472		0	0	0	0	0	0	0	0	0	0	0	0	0	0
22	0	1	2	0d 00:30:03.71000	0d 00:00:03.71000	0.00000024	0.00000082	0.00023339	3.4888	C	5	28/08/2020 10:02	39.7472		0	0	0	0	0	0	0	0	0	0	0	0	0	0
23	0	1	2	0d 00:30:04.09000	0d 00:00:04.09000	0.00000026	0.0000009	0.00023308	3.5018	C	5	28/08/2020 10:02	39.7472		0	0	0	0	0	0	0	0	0	0	0	0	0	0
24	0	1	2	0d 00:30:04.50000	0d 00:00:04.50000	0.00000029	0.000001	0.00023354	3.5142	C	5	28/08/2020 10:02	39.7314		0	0	0	0	0	0	0	0	0	0	0	0	0	0
25	0	1	2	0d 00:30:04.93000	0d 00:00:04.93000	0.00000032	0.00000109	0.00023331	3.5265	C	5	28/08/2020 10:02	39.7472		0	0	0	0	0	0	0	0	0	0	0	0	0	0
26	0	1	2	0d 00:30:05.38000	0d 00:00:05.38000	0.00000035	0.0000012	0.00023331	3.5384	C	5	28/08/2020 10:02	39.7472		0	0	0	0	0	0	0	0	0	0	0	0	0	0
27	0	1	2	0d 00:30:05.85000	0d 00:00:05.85000	0.00000038	0.00000131	0.00023362	3.5503	C	5	28/08/2020 10:02	39.7314		0	0	0	0	0	0	0	0	0	0	0	0	0	0
28	0	1	2	0d 00:30:06.37000	0d 00:00:06.37000	0.00000041	0.00000143	0.00023316	3.5622	C	5	28/08/2020 10:02	39.7314		0	0	0	0	0	0	0	0	0	0	0	0	0	0
29	0	1	2	0d 00:30:06.92000	0d 00:00:06.92000	0.00000045	0.00000155	0.00023362	3.574	C	5	28/08/2020 10:02	39.7472		0	0	0	0	0	0	0	0	0	0	0	0	0	0
30	0	1	2	0d 00:30:07.51000	0d 00:00:07.51000	0.00000049	0.00000169	0.00023362	3.5856	C	5	28/08/2020 10:02	39.7314		0	0	0	0	0	0	0	0	0	0	0	0	0	0
31	0	1	2	0d 00:30:08.15000	0d 00:00:08.15000	0.00000053	0.00000184	0.00023346	3.5969	C	5	28/08/2020 10:02	39.7472		0	0	0	0	0	0	0	0	0	0	0	0	0	0
32	0	1	2	0d 00:30:08.86000	0d 00:00:08.86000	0.00000057	0.000002	0.00023339	3.6086	C	5	28/08/2020 10:02	39.7472		0	0	0	0	0	0	0	0	0	0	0	0	0	0
33	0	1	2	0d 00:30:09.66000	0d 00:00:09.66000	0.00000063	0.00000219	0.00023354	3.6197	C	5	28/08/2020 10:02	39.7472		0	0	0	0	0	0	0	0	0	0	0	0	0	0
34	0	1	2	0d 00:30:10.53000	0d 00:00:10.53000	0.00000068	0.0000024	0.00023331	3.6306	C	5	28/08/2020 10:02	39.7472		0	0	0	0	0	0	0	0	0	0	0	0	0	0
35	0	1	2	0d 00:30:11.56000	0d 00:00:11.56000	0.00000075	0.00000264	0.00023323	3.6413	C	5	28/08/2020 10:02	39.7472		0	0	0	0	0	0	0	0	0	0	0	0	0	0
36	0	1	2	0d 00:30:12.82000	0d 00:00:12.82000	0.00000083	0.00000294	0.00023354	3.6519	C	5	28/08/2020 10:02	39.7472		0	0	0	0	0	0	0	0	0	0	0	0	0	0
37	0	1	2	0d 00:30:14.64000	0d 00:00:14.64000	0.00000095	0.00000337	0.00023354	3.6625	C	5	28/08/2020 10:02	39.7472		0	0	0	0	0	0	0	0	0	0	0	0	0	0
38	0	1	2	0d 00:30:18.17000	0d 00:00:18.17000	0.00000118	0.00000421	0.00023339	3.6728	C	5	28/08/2020 10:02	39.7472		0	0	0	0	0	0	0	0	0	0	0	0	0	0
39	0	1	2	0d 00:31:57.56000	0d 00:01:57.56000	0.00000762	0.00002785	0.00023354	3.6626	C	5	28/08/2020 10:04	39.6998		0	0	0	0	0	0	0	0	0	0	0	0	0	0
40	0	1	2	0d 00:41:57.56000	0d 00:11:57.56000	0.00004653	0.00017027	0.00023308	3.6617	C	1	28/08/2020 10:14	39.7156		0	0	0	0	0	0	0	0	0	0	0	0	0	0
41	0	1	2	0d 00:51:57.56000	0d 00:21:57.56000	0.00008543	0.00031282	0.00023354	3.6654	C	1	28/08/2020 10:24	39.6998		0	0	0	0	0	0	0	0	0	0	0	0	0	0
42	0	1	2	0d 01:01:57.56000	0d 00:31:57.56000	0.00012434	0.0004555	0.00023346	3.6689	C	1	28/08/2020 10:34	39.6841		0	0	0	0	0	0	0	0	0	0	0	0	0	0
43	0	1	2	0d 01:11:57.56000	0d 00:41:57.56000	0.00016324	0.00059829	0.00023362	3.6712	C	1	28/08/2020 10:44	39.6841		0	0	0	0	0	0	0	0	0	0	0	0	0	0
44	0	1	2	0d 01:21:57.56000	0d 00:51:57.56000	0.00020215	0.00074117	0.00023339	3.6736	C	1	28/08/2020 10:54	39.6998		0	0	0	0	0	0	0	0	0	0	0	0	0	0
45	0	1	2	0d 01:31:57.56000	0d 01:01:57.56000	0.00024106	0.00088413	0.00023339	3.6754	C	1	28/08/2020 11:04	39.7788		0	0	0	0	0	0	0	0	0	0	0	0	0	0
46	0	1	2	0d 01:41:57.56000	0d 01:11:57.56000	0.00027996	0.00102716	0.00023346	3.6773	C	1	28/08/2020 11:14	39.7472		0	0	0	0	0	0	0	0	0	0	0	0	0	0
47	0	1	2	0d 01:51:57.56000	0d 01:21:57.56000	0.00031887	0.00117026	0.00023308	3.6786	C	1	28/08/2020 11:24	39.7314		0	0	0	0	0	0	0	0	0	0	0	0	0	0
48	0	1	2	0d 02:01:57.56000	0d 01:31:57.56000	0.00035777	0.00131342	0.00023339	3.6805	C	1	28/08/2020 11:34	39.7472		0	0	0	0	0	0	0	0	0	0	0	0	0	0
49	0	1	2	0d 02:11:57.56000	0d 01:41:57.56000	0.00039668	0.00145663	0.00023323	3.6817	C	1	28/08/2020 11:44	39.7156		0	0	0	0	0	0	0	0	0	0	0	0	0	0
50	0	1	2	0d 02:21:57.56000	0d 01:51:57.56000	0.00043558	0.0015999	0.00023339	3.6828	C	1	28/08/2020 11:54	39.6998		0	0	0	0	0	0	0	0	0	0	0	0	0	0
51	0	1	2	0d 02:31:57.56000	0d 02:01:57.56000	0.00047449	0.00174323	0.00023331	3.6844	C	1	28/08/2020 12:04	39.6998		0	0	0	0	0	0	0	0	0	0	0	0	0	0
52	0	1	2	0d 02:41:57.56000	0d 02:11:57.56000	0.00051339	0.00188661	0.00023346	3.686	C	1	28/08/2020 12:14	39.6998		0	0	0	0	0	0	0	0	0	0	0	0	0	0
53	0	1	2	0d 02:51:57.56000	0d 02:21:57.56000	0.0005523	0.00203004	0.00023346	3.6872	C	1	28/08/2020 12:24	39.763		0	0	0	0	0	0	0	0	0	0	0	0	0	0
54	0	1	2	0d 03:01:57.56000	0d 02:31:57.56000	0.0005912	0.00217353	0.00023362	3.6886	C	1	28/08/2020 12:34	39.7314		0	0	0	0	0	0	0	0	0	0	0	0	0	0
55	0	1	2	0d 03:11:57.56000	0d 02:41:57.56000	0.00063011	0.00231706	0.00023346	3.6899	C	1	28/08/2020 12:44	39.6998		0	0	0	0	0	0	0	0	0	0	0	0	0	0
56	0	1	2	0d 03:21:57.56000	0d 02:51:57.56000	0.00066902	0.00246065	0.00023323	3.6915	C	1	28/08/2020 12:54	39.6683		0	0	0	0	0	0	0	0	0	0	0	0	0	0
57	0	1	2	0d 03:31:57.56000	0d 03:01:57.56000	0.00070792	0.0026043	0.00023331	3.6927	C	1	28/08/2020 13:04	39.6841		0	0	0	0	0	0	0	0	0	0	0	0	0	0
58	0	1	2	0d 03:41:57.56000	0d 03:11:57.56000	0.00074683	0.00274799	0.00023354	3.6939	C	1	28/08/2020 13:14	39.7788		0	0	0	0	0	0	0	0	0	0	0	0	0	0
59	0	1	2	0d 03:51:57.56000	0d 03:21:57.56000	0.00078573	0.00289174	0.00023346	3.6954	C	1	28/08/2020 13:24	39.6998		0	0	0	0	0	0	0	0	0	0	0	0	0	0
60	0	1	2	0d 04:01:57.56000	0d 03:31:57.56000	0.00082464	0.00303554	0.00023339	3.6968	C	1	28/08/2020 13:34	39.7472		0	0	0	0	0	0	0	0	0	0	0	0	0	0
61	0	1	2	0d 04:11:57.56000	0d 03:41:57.56000	0.00086354	0.00317939	0.00023362	3.6982	C	1	28/08/2020 13:44	39.6998		0	0	0	0	0	0	0	0	0	0	0	0	0	0
62	0	1	2	0d 04:21:57.56000	0d 03:51:57.56000	0.00090245	0.00332331	0.00023331	3.6999	C	1	28/08/2020 13:54	39.6841		0	0	0	0	0	0	0	0	0	0	0	0	0	0
63	0	1	2	0d 04:31:57.56000	0d 04:01:57.56000	0.00094135	0.00346727	0.00023331	3.7011	C	1	28/08/2020 14:04	39.6998		0	0	0	0	0	0	0	0	0	0	0	0	0	0
64	0	1	2	0d 04:41:57.56000	0d 04:11:57.56000	0.00098026	0.0036113	0.00023339	3.7028	C	1	28/08/2020 14:14	39.6841		0	0	0	0	0	0	0	0	0	0	0	0	0	0
65	0	1	2	0d 04:51:57.56000	0d 04:21:57.56000	0.00101916	0.00375538	0.00023354	3.704	C	1	28/08/2020 14:24	39.6998		0	0	0	0	0	0	0	0	0	0	0	0	0	0
66	0	1	2	0d 05:01:57.56000	0d 04:31:57.56000	0.00105807	0.00389952	0.00023339	3.706	C	1	28/08/2020 14:34	39.763		0	0	0	0	0	0	0	0	0	0	0	0	0	0
67	0	1	2	0d 05:11:57.56000	0d 04:41:57.56000	0.00109698	0.00404373	0.00023354	3.707	C	1	28/08/2020 14:44	39.7472		0	0	0	0	0	0	0	0	0	0	0	0	0	0
68	0	1	2	0d 05:21:57.56000	0d 04:51:57.56000	0.00113588	0.00418799	0.00023331	3.7092	C	1	28/08/2020 14:54	39.763		0	0	0	0	0	0	0	0	0	0	0	0	0	0
69	0	1	2	0d 05:31:57.56000	0d 05:01:57.56000	0.00117479	0.00433232	0.00023362	3.7105	C	1	28/08/2020 15:04	39.7472		0	0	0	0	0	0	0	0	0	0	0	0	0	0
70	0	1	2	0d 05:41:57.56000	0d 05:11:57.56000	0.00121369	0.00447672	0.00023331	3.7119	C	1	28/08/2020 15:14	39.7156		0	0	0	0	0	0	0	0	0	0	0	0	0	0
71	0	1	2	0d 05:51:57.56000	0d 05:21:57.56000	0.0012526	0.00462118	0.00023346	3.714	C	1	28/08/2020 15:24	39.7156		0	0	0	0	0	0	0	0	0	0	0	0	0	0
72	0	1	2	0d 06:01:57.56000	0d 05:31:57.56000	0.0012915	0.00476571	0.00023331	3.7157	C	1	28/08/2020 15:34	39.7156		0	0	0	0	0	0	0	0	0	0	0	0	0	0
73	0	1	2	0d 06:11:57.56000	0d 05:41:57.56000	0.00133041	0.00491032	0.00023339	3.7179	C	1	28/08/2020 15:44	39.8104		0	0	0	0	0	0	0	0	0	0	0	0	0	0
74	0	1	2	0d 06:21:57.56000	0d 05:51:57.56000	0.00136931	0.005055	0.00023331	3.7198	C	1	28/08/2020 15:54	39.7788		0	0	0	0	0	0	0	0	0	0	0	0	0	0
75	0	1	2	0d 06:31:57.56000	0d 06:01:57.56000	0.00140822	0.00519975	0.00023346	3.7218	C	1	28/08/2020 16:04	39.7472		0	0	0	0	0	0	0	0	0	0	0	0	0	0
76	0	1	2	0d 06:41:57.56000	0d 06:11:57.56000	0.00144713	0.00534459	0.00023346	3.7241	C	1	28/08/2020 16:14	39.7314		0	0	0	0	0	0	0	0	0	0	0	0	0	0
77	0	1	2	0d 06:51:57.56000	0d 06:21:57.56000	0.00148603	0.00548954	0.00023339	3.7266	C	1	28/08/2020 16:24	39.6998		0	0	0	0	0	0	0	0	0	0	0	0	0	0
78	0	1	2	0d 07:01:57.56000	0d 06:31:57.56000	0.00152494	0.00563456	0.00023339	3.7282	C	1	28/08/2020 16:34	39.8104		0	0	0	0	0	0	0	0	0	0	0	0	0	0
79	0	1	2	0d 07:11:57.56000	0d 06:41:57.56000	0.00156384	0.00577965	0.00023331	3.7304	C	1	28/08/2020 16:44	39.7788		0	0	0	0	0	0	0	0	0	0	0	0	0	0
80	0	1	2	0d 07:21:57.56000	0d 06:51:57.56000	0.00160275	0.00592483	0.00023323	3.7325	C	1	28/08/2020 16:54	39.7946		0	0	0	0	0	0	0	0	0	0	0	0	0	0
81	0	1	2	0d 07:31:57.56000	0d 07:01:57.56000	0.00164165	0.00607009	0.00023339	3.735	C	1	28/08/2020 17:04	39.7946		0	0	0	0	0	0	0	0	0	0	0	0	0	0
82	0	1	2	0d 07:41:57.56000	0d 07:11:57.56000	0.00168056	0.00621544	0.00023346	3.7371	C	1	28/08/2020 17:14	39.8104		0	0	0	0	0	0	0	0	0	0	0	0	0	0
83	0	1	2	0d 07:51:57.56000	0d 07:21:57.56000	0.00171946	0.00636089	0.00023346	3.7392	C	1	28/08/2020 17:24	39.8104		0	0	0	0	0	0	0	0	0	0	0	0	0	0
84	0	1	2	0d 08:01:57.56000	0d 07:31:57.56000	0.00175837	0.00650641	0.00023339	3.7417	C	1	28/08/2020 17:34	39.8104		0	0	0	0	0	0	0	0	0	0	0	0	0	0
85	0	1	2	0d 08:11:57.56000	0d 07:41:57.56000	0.00179727	0.00665203	0.00023354	3.744	C	1	28/08/2020 17:44	39.7946		0	0	0	0	0	0	0	0	0	0	0	0	0	0
86	0	1	2	0d 08:21:57.56000	0d 07:51:57.56000	0.00183618	0.00679774	0.00023346	3.7465	C	1	28/08/2020 17:54	39.8262		0	0	0	0	0	0	0	0	0	0	0	0	0	0
87	0	1	2	0d 08:31:57.56000	0d 08:01:57.56000	0.00187509	0.00694355	0.00023331	3.7488	C	1	28/08/2020 18:04	39.8104		0	0	0	0	0	0	0	0	0	0	0	0	0	0
88	0	1	2	0d 08:41:57.56000	0d 08:11:57.56000	0.00191399	0.00708944	0.00023339	3.751	C	1	28/08/2020 18:14	39.7946		0	0	0	0	0	0	0	0	0	0	0	0	0	0
89	0	1	2	0d 08:51:57.56000	0d 08:21:57.56000	0.0019529	0.00723543	0.00023339	3.7534	C	1	28/08/2020 18:24	39.763		0	0	0	0	0	0	0	0	0	0	0	0	0	0
90	0	1	2	0d 09:01:57.56000	0d 08:31:57.56000	0.0019918	0.00738151	0.00023331	3.756	C	1	28/08/2020 18:34	39.763		0	0	0	0	0	0	0	0	0	0	0	0	0	0
91	0	1	2	0d 09:11:57.56000	0d 08:41:57.56000	0.00203071	0.00752769	0.00023346	3.7583	C	1	28/08/2020 18:44	39.763		0	0	0	0	0	0	0	0	0	0	0	0	0	0
92	0	1	2	0d 09:21:57.56000	0d 08:51:57.56000	0.00206961	0.00767395	0.00023346	3.7607	C	1	28/08/2020 18:54	39.7472		0	0	0	0	0	0	0	0	0	0	0	0	0	0
93	0	1	2	0d 09:31:57.56000	0d 09:01:57.56000	0.00210852	0.00782031	0.00023354	3.763	C	1	28/08/2020 19:04	39.8262		0	0	0	0	0	0	0	0	0	0	0	0	0	0
94	0	1	2	0d 09:41:57.56000	0d 09:11:57.56000	0.00214742	0.00796677	0.00023346	3.7655	C	1	28/08/2020 19:14	39.763		0	0	0	0	0	0	0	0	0	0	0	0	0	0
95	0	1	2	0d 09:51:57.56000	0d 09:21:57.56000	0.00218633	0.00811333	0.00023339	3.7679	C	1	28/08/2020 19:24	39.7472		0	0	0	0	0	0	0	0	0	0	0	0	0	0
96	0	1	2	0d 10:01:57.56000	0d 09:31:57.56000	0.00222523	0.00825998	0.00023331	3.7707	C	1	28/08/2020 19:34	39.763		0	0	0	0	0	0	0	0	0	0	0	0	0	0
97	0	1	2	0d 10:11:57.56000	0d 09:41:57.56000	0.00226414	0.00840673	0.00023354	3.7734	C	1	28/08/2020 19:44	39.8104		0	0	0	0	0	0	0	0	0	0	0	0	0	0
98	0	1	2	0d 10:21:57.56000	0d 09:51:57.56000	0.00230305	0.00855359	0.00023339	3.776	C	1	28/08/2020 19:54	39.8262		0	0	0	0	0	0	0	0	0	0	0	0	0	0
99	0	1	2	0d 10:31:57.56000	0d 10:01:57.56000	0.00234195	0.00870055	0.00023346	3.7787	C	1	28/08/2020 20:04	39.842		0	0	0	0	0	0	0	0	0	0	0	0	0	0
100	0	1	2	0d 10:41:57.56000	0d 10:11:57.56000	0.00238086	0.00884762	0.00023354	3.7815	C	1	28/08/2020 20:14	39.8104		0	0	0	0	0	0	0	0	0	0	0	0	0	0
101	0	1	2	0d 10:51:57.56000	0d 10:21:57.56000	0.00241976	0.0089948	0.00023346	3.7845	C	1	28/08/2020 20:24	39.8578		0	0	0	0	0	0	0	0	0	0	0	0	0	0
102	0	1	2	0d 11:01:57.56000	0d 10:31:57.56000	0.00245867	0.0091421	0.00023354	3.7874	C	1	28/08/2020 20:34	39.8262		0	0	0	0	0	0	0	0	0	0	0	0	0	0
103	0	1	2	0d 11:11:57.56000	0d 10:41:57.56000	0.00249757	0.00928952	0.00023339	3.7905	C	1	28/08/2020 20:44	39.8104		0	0	0	0	0	0	0	0	0	0	0	0	0	0
104	0	1	2	0d 11:21:57.56000	0d 10:51:57.56000	0.00253648	0.00943707	0.00023331	3.794	C	1	28/08/2020 20:54	39.8104		0	0	0	0	0	0	0	0	0	0	0	0	0	0
105	0	1	2	0d 11:31:57.56000	0d 11:01:57.56000	0.00257538	0.00958474	0.00023331	3.7974	C	1	28/08/2020 21:04	39.8104		0	0	0	0	0	0	0	0	0	0	0	0	0	0
106	0	1	2	0d 11:41:57.56000	0d 11:11:57.56000	0.00261429	0.00973255	0.00023339	3.801	C	1	28/08/2020 21:14	39.8578		0	0	0	0	0	0	0	0	0	0	0	0	0	0
107	0	1	2	0d 11:51:57.56000	0d 11:21:57.56000	0.0026532	0.00988051	0.00023323	3.8047	C	1	28/08/2020 21:24	39.8262		0	0	0	0	0	0	0	0	0	0	0	0	0	0
108	0	1	2	0d 12:01:57.56000	0d 11:31:57.56000	0.0026921	0.0100286	0.00023362	3.8087	C	1	28/08/2020 21:34	39.8578		0	0	0	0	0	0	0	0	0	0	0	0	0	0
109	0	1	2	0d 12:11:57.56000	0d 11:41:57.56000	0.00273101	0.0101769	0.00023346	3.8129	C	1	28/08/2020 21:44	39.7946		0	0	0	0	0	0	0	0	0	0	0	0	0	0
110	0	1	2	0d 12:21:57.56000	0d 11:51:57.56000	0.00276991	0.0103253	0.00023331	3.8173	C	1	28/08/2020 21:54	39.7788		0	0	0	0	0	0	0	0	0	0	0	0	0	0
111	0	1	2	0d 12:31:57.56000	0d 12:01:57.56000	0.00280882	0.0104739	0.00023331	3.8219	C	1	28/08/2020 22:04	39.763		0	0	0	0	0	0	0	0	0	0	0	0	0	0
112	0	1	2	0d 12:41:57.56000	0d 12:11:57.56000	0.00284772	0.0106227	0.00023346	3.8267	C	1	28/08/2020 22:14	39.8104		0	0	0	0	0	0	0	0	0	0	0	0	0	0
113	0	1	2	0d 12:51:57.56000	0d 12:21:57.56000	0.00288663	0.0107717	0.00023339	3.832	C	1	28/08/2020 22:24	39.8736		0	0	0	0	0	0	0	0	0	0	0	0	0	0
114	0	1	2	0d 13:01:57.56000	0d 12:31:57.56000	0.00292553	0.0109209	0.00023331	3.8372	C	1	28/08/2020 22:34	39.8578		0	0	0	0	0	0	0	0	0	0	0	0	0	0
115	0	1	2	0d 13:11:57.56000	0d 12:41:57.56000	0.00296444	0.0110703	0.00023331	3.8428	C	1	28/08/2020 22:44	39.8578		0	0	0	0	0	0	0	0	0	0	0	0	0	0
116	0	1	2	0d 13:21:57.56000	0d 12:51:57.56000	0.00300334	0.0112199	0.00023346	3.8485	C	1	28/08/2020 22:54	39.842		0	0	0	0	0	0	0	0	0	0	0	0	0	0
117	0	1	2	0d 13:31:57.56000	0d 13:01:57.56000	0.00304225	0.0113698	0.00023346	3.8547	C	1	28/08/2020 23:04	39.8262		0	0	0	0	0	0	0	0	0	0	0	0	0	0
118	0	1	2	0d 13:41:57.56000	0d 13:11:57.56000	0.00308116	0.0115198	0.00023346	3.8611	C	1	28/08/2020 23:14	39.8262		0	0	0	0	0	0	0	0	0	0	0	0	0	0
119	0	1	2	0d 13:51:57.56000	0d 13:21:57.56000	0.00312006	0.0116702	0.00023331	3.8677	C	1	28/08/2020 23:24	39.8736		0	0	0	0	0	0	0	0	0	0	0	0	0	0
120	0	1	2	0d 14:01:57.56000	0d 13:31:57.56000	0.00315897	0.0118208	0.00023339	3.8746	C	1	28/08/2020 23:34	39.8104		0	0	0	0	0	0	0	0	0	0	0	0	0	0
121	0	1	2	0d 14:11:57.56000	0d 13:41:57.56000	0.00319787	0.0119717	0.00023354	3.8816	C	1	28/08/2020 23:44	39.8578		0	0	0	0	0	0	0	0	0	0	0	0	0	0
122	0	1	2	0d 14:21:57.56000	0d 13:51:57.56000	0.00323678	0.0121228	0.00023346	3.8886	C	1	28/08/2020 23:54	39.8578		0	0	0	0	0	0	0	0	0	0	0	0	0	0
123	0	1	2	0d 14:31:57.56000	0d 14:01:57.56000	0.00327568	0.0122743	0.00023346	3.8961	C	1	29/08/2020 00:04	39.8262		0	0	0	0	0	0	0	0	0	0	0	0	0	0
124	0	1	2	0d 14:41:57.56000	0d 14:11:57.56000	0.00331459	0.012426	0.00023354	3.9039	C	1	29/08/2020 00:14	39.8262		0	0	0	0	0	0	0	0	0	0	0	0	0	0
125	0	1	2	0d 14:51:57.56000	0d 14:21:57.56000	0.00335349	0.012578	0.00023362	3.9115	C	1	29/08/2020 00:24	39.8262		0	0	0	0	0	0	0	0	0	0	0	0	0	0
126	0	1	2	0d 15:01:57.56000	0d 14:31:57.56000	0.0033924	0.0127304	0.00023339	3.9193	C	1	29/08/2020 00:34	39.8894		0	0	0	0	0	0	0	0	0	0	0	0	0	0
127	0	1	2	0d 15:11:57.56000	0d 14:41:57.56000	0.00343131	0.012883	0.00023346	3.9274	C	1	29/08/2020 00:44	39.8104		0	0	0	0	0	0	0	0	0	0	0	0	0	0
128	0	1	2	0d 15:21:57.56000	0d 14:51:57.56000	0.00347021	0.013036	0.00023362	3.9356	C	1	29/08/2020 00:54	39.8578		0	0	0	0	0	0	0	0	0	0	0	0	0	0
129	0	1	2	0d 15:31:57.56000	0d 15:01:57.56000	0.00350912	0.0131892	0.00023362	3.9438	C	1	29/08/2020 01:04	39.8104		0	0	0	0	0	0	0	0	0	0	0	0	0	0
130	0	1	2	0d 15:41:57.56000	0d 15:11:57.56000	0.00354802	0.0133428	0.00023331	3.9522	C	1	29/08/2020 01:14	39.8262		0	0	0	0	0	0	0	0	0	0	0	0	0	0
131	0	1	2	0d 15:51:57.56000	0d 15:21:57.56000	0.00358693	0.0134968	0.00023346	3.9608	C	1	29/08/2020 01:24	39.8262		0	0	0	0	0	0	0	0	0	0	0	0	0	0
132	0	1	2	0d 16:01:57.56000	0d 15:31:57.56000	0.00362583	0.013651	0.00023339	3.969	C	1	29/08/2020 01:34	39.8736		0	0	0	0	0	0	0	0	0	0	0	0	0	0
133	0	1	2	0d 16:11:57.56000	0d 15:41:57.56000	0.00366474	0.0138056	0.00023316	3.9774	C	1	29/08/2020 01:44	39.8578		0	0	0	0	0	0	0	0	0	0	0	0	0	0
134	0	1	2	0d 16:21:57.56000	0d 15:51:57.56000	0.00370364	0.0139605	0.00023339	3.9863	C	1	29/08/2020 01:54	39.8894		0	0	0	0	0	0	0	0	0	0	0	0	0	0
135	0	1	2	0d 16:31:57.56000	0d 16:01:57.56000	0.00374255	0.0141158	0.00023316	3.9948	C	1	29/08/2020 02:04	39.842		0	0	0	0	0	0	0	0	0	0	0	0	0	0
136	0	1	2	0d 16:41:57.56000	0d 16:11:57.56000	0.00378145	0.0142714	0.00023339	4.0037	C	1	29/08/2020 02:14	39.842		0	0	0	0	0	0	0	0	0	0	0	0	0	0
137	0	1	2	0d 16:51:57.56000	0d 16:21:57.56000	0.00382036	0.0144273	0.00023369	4.0124	C	1	29/08/2020 02:24	39.842		0	0	0	0	0	0	0	0	0	0	0	0	0	0
138	0	1	2	0d 17:01:57.56000	0d 16:31:57.56000	0.00385927	0.0145836	0.00023316	4.0214	C	1	29/08/2020 02:34	39.842		0	0	0	0	0	0	0	0	0	0	0	0	0	0
139	0	1	2	0d 17:11:57.56000	0d 16:41:57.56000	0.00389817	0.0147402	0.00023331	4.0302	C	1	29/08/2020 02:44	39.8736		0	0	0	0	0	0	0	0	0	0	0	0	0	0
140	0	1	2	0d 17:21:57.56000	0d 16:51:57.56000	0.00393708	0.0148972	0.00023331	4.0391	C	1	29/08/2020 02:54	39.8104		0	0	0	0	0	0	0	0	0	0	0	0	0	0
141	0	1	2	0d 17:31:57.56000	0d 17:01:57.56000	0.00397598	0.0150545	0.00023354	4.0482	C	1	29/08/2020 03:04	39.842		0	0	0	0	0	0	0	0	0	0	0	0	0	0
142	0	1	2	0d 17:41:57.56000	0d 17:11:57.56000	0.00401489	0.0152122	0.00023331	4.0575	C	1	29/08/2020 03:14	39.7946		0	0	0	0	0	0	0	0	0	0	0	0	0	0
143	0	1	2	0d 17:51:57.56000	0d 17:21:57.56000	0.00405379	0.0153702	0.00023323	4.0667	C	1	29/08/2020 03:24	39.8104		0	0	0	0	0	0	0	0	0	0	0	0	0	0
144	0	1	2	0d 18:01:57.56000	0d 17:31:57.56000	0.0040927	0.0155286	0.00023346	4.0758	C	1	29/08/2020 03:34	39.7788		0	0	0	0	0	0	0	0	0	0	0	0	0	0
145	0	1	2	0d 18:11:57.56000	0d 17:41:57.56000	0.0041316	0.0156874	0.00023362	4.0855	C	1	29/08/2020 03:44	39.763		0	0	0	0	0	0	0	0	0	0	0	0	0	0
146	0	1	2	0d 18:21:57.56000	0d 17:51:57.56000	0.00417051	0.0158465	0.00023377	4.0952	C	1	29/08/2020 03:54	39.8578		0	0	0	0	0	0	0	0	0	0	0	0	0	0
147	0	1	2	0d 18:31:57.56000	0d 18:01:57.56000	0.00420941	0.016006	0.00023339	4.105	C	1	29/08/2020 04:04	39.7946		0	0	0	0	0	0	0	0	0	0	0	0	0	0
148	0	1	2	0d 18:41:57.56000	0d 18:11:57.56000	0.00424832	0.0161659	0.00023323	4.1146	C	1	29/08/2020 04:14	39.8262		0	0	0	0	0	0	0	0	0	0	0	0	0	0
149	0	1	2	0d 18:51:53.48000	0d 18:21:53.48000	0.00428696	0.0163251	0.00023331	4.1247	C	5	29/08/2020 04:24	39.8578		0	0	0	0	0	0	0	0	0	0	0	0	0	0
150	0	1	2	0d 19:01:51.81000	0d 18:31:51.81000	0.00432576	0.0164853	0.00023346	4.1347	C	5	29/08/2020 04:34	39.842		0	0	0	0	0	0	0	0	0	0	0	0	0	0
151	0	1	2	0d 19:11:49.82000	0d 18:41:49.82000	0.00436453	0.0166459	0.00023331	4.1448	C	5	29/08/2020 04:44	39.8104		0	0	0	0	0	0	0	0	0	0	0	0	0	0
152	0	1	2	0d 19:21:45.90000	0d 18:51:45.90000	0.00440319	0.0168063	0.00023346	4.1549	C	5	29/08/2020 04:54	39.842		0	0	0	0	0	0	0	0	0	0	0	0	0	0
153	0	1	2	0d 19:31:36.27000	0d 19:01:36.27000	0.00444147	0.0169655	0.00023346	4.1649	C	5	29/08/2020 05:04	39.8578		0	0	0	0	0	0	0	0	0	0	0	0	0	0
154	0	1	2	0d 19:41:13.78000	0d 19:11:13.78000	0.00447891	0.0171217	0.00023346	4.175	C	5	29/08/2020 05:13	39.8894		0	0	0	0	0	0	0	0	0	0	0	0	0	0
155	0	1	2	0d 19:50:49.68000	0d 19:20:49.68000	0.00451626	0.0172777	0.00023331	4.1851	C	5	29/08/2020 05:23	39.8894		0	0	0	0	0	0	0	0	0	0	0	0	0	0
156	0	1	2	0d 20:00:19.77000	0d 19:30:19.77000	0.00455322	0.0174326	0.00023354	4.1952	C	5	29/08/2020 05:32	39.8578		0	0	0	0	0	0	0	0	0	0	0	0	0	0
157	0	1	2	0d 20:04:51.69000	0d 19:34:51.69000	0.00457085	0.0175066	0.00023354	4.2	C	133	29/08/2020 05:37	39.8104		0	0	0	0	0	0	0	0	0	0	0	0	0	0
158	0	1	3	0d 20:04:51.72000	0d 00:00:00.03000	0.00457086	0.0175066	0.00023301	4.1994	C	0	29/08/2020 05:37	39.8104		0	0	0	0	0	0	0	0	0	0	0	0	0	0
159	0	1	3	0d 20:06:50.31000	0d 00:01:58.62000	0.00457695	0.0175322	0.00013298	4.1999	C	4	29/08/2020 05:39	39.9052		0	0	0	0	0	0	0	0	0	0	0	0	0	0
160	0	1	3	0d 20:13:03.03000	0d 00:08:11.34000	0.00458409	0.0175622	0.00003296	4.2	C	4	29/08/2020 05:45	39.8104		0	0	0	0	0	0	0	0	0	0	0	0	0	0
161	0	1	3	0d 20:15:44.37000	0d 00:10:52.68000	0.00458545	0.0175679	0.00002335	4.2002	C	132	29/08/2020 05:48	39.8894		0	0	0	0	0	0	0	0	0	0	0	0	0	0
162	0	1	4	0d 20:15:44.38000	0d 00:00:00.01000	0	0	0	4.1999	R	0	29/08/2020 05:48	39.8894		0	0	0	0	0	0	0	0	0	0	0	0	0	0
163	0	1	4	0d 20:15:46.38000	0d 00:00:02.01000	0	0	0	4.1996	R	1	29/08/2020 05:48	39.8894		0	0	0	0	0	0	0	0	0	0	0	0	0	0
164	0	1	4	0d 20:15:48.38000	0d 00:00:04.01000	0	0	0	4.1997	R	1	29/08/2020 05:48	39.9052		0	0	0	0	0	0	0	0	0	0	0	0	0	0
165	0	1	4	0d 20:15:50.38000	0d 00:00:06.01000	0	0	0	4.1997	R	1	29/08/2020 05:48	39.9052		0	0	0	0	0	0	0	0	0	0	0	0	0	0
166	0	1	4	0d 20:15:52.38000	0d 00:00:08.01000	0	0	0	4.1997	R	1	29/08/2020 05:48	39.8894		0	0	0	0	0	0	0	0	0	0	0	0	0	0
167	0	1	4	0d 20:15:54.37000	0d 00:00:10.00000	0	0	0	4.1996	R	129	29/08/2020 05:48	39.8894		0	0	0	0	0	0	0	0	0	0	0	0	0	0
168	0	1	5	0d 20:15:54.40000	0d 00:00:00.03000	0	0.00000001	0.00023583	4.1978	D	0	29/08/2020 05:48	39.8894		0	0	0	0	0	0	0	0	0	0	0	0	0	0
169	0	1	5	0d 20:21:55.04000	0d 00:06:00.67000	0.00002339	0.00009803	0.00023346	4.1877	D	5	29/08/2020 05:54	39.8262		0	0	0	0	0	0	0	0	0	0	0	0	0	0
170	0	1	5	0d 20:30:16.72000	0d 00:14:22.35000	0.00005592	0.0002341	0.00023354	4.1776	D	5	29/08/2020 06:02	39.8262		0	0	0	0	0	0	0	0	0	0	0	0	0	0
171	0	1	5	0d 20:38:47.66000	0d 00:22:53.29000	0.00008905	0.00037234	0.00023346	4.1675	D	5	29/08/2020 06:11	39.842		0	0	0	0	0	0	0	0	0	0	0	0	0	0
172	0	1	5	0d 20:47:26.39000	0d 00:31:32.02000	0.00012268	0.00051236	0.00023339	4.1575	D	5	29/08/2020 06:19	39.842		0	0	0	0	0	0	0	0	0	0	0	0	0	0
173	0	1	5	0d 20:56:12.00000	0d 00:40:17.63000	0.00015676	0.00065389	0.00023339	4.1474	D	5	29/08/2020 06:28	39.8578		0	0	0	0	0	0	0	0	0	0	0	0	0	0
174	0	1	5	0d 21:05:08.97000	0d 00:49:14.60000	0.00019158	0.00079813	0.00023331	4.1373	D	5	29/08/2020 06:37	39.8262		0	0	0	0	0	0	0	0	0	0	0	0	0	0
175	0	1	5	0d 21:14:22.63000	0d 00:58:28.26000	0.00022748	0.00094649	0.00023339	4.1273	D	5	29/08/2020 06:46	39.8578		0	0	0	0	0	0	0	0	0	0	0	0	0	0
176	0	1	5	0d 21:23:34.77000	0d 01:07:40.40000	0.00026329	0.00109407	0.00023346	4.117	D	5	29/08/2020 06:56	39.8736		0	0	0	0	0	0	0	0	0	0	0	0	0	0
177	0	1	5	0d 21:32:59.84000	0d 01:17:05.47000	0.00029993	0.00124475	0.00023369	4.107	D	5	29/08/2020 07:05	39.8736		0	0	0	0	0	0	0	0	0	0	0	0	0	0
178	0	1	5	0d 21:42:26.68000	0d 01:26:32.31000	0.00033668	0.00139553	0.00023346	4.0969	D	5	29/08/2020 07:14	39.9052		0	0	0	0	0	0	0	0	0	0	0	0	0	0
179	0	1	5	0d 21:52:10.06000	0d 01:36:15.69000	0.00037451	0.00155032	0.00023331	4.0868	D	5	29/08/2020 07:24	39.8736		0	0	0	0	0	0	0	0	0	0	0	0	0	0
180	0	1	5	0d 22:01:59.62000	0d 01:46:05.25000	0.00041274	0.00170637	0.00023362	4.0768	D	5	29/08/2020 07:34	39.921		0	0	0	0	0	0	0	0	0	0	0	0	0	0
181	0	1	5	0d 22:11:56.73000	0d 01:56:02.36000	0.00045146	0.00186403	0.00023316	4.0665	D	5	29/08/2020 07:44	39.9052		0	0	0	0	0	0	0	0	0	0	0	0	0	0
182	0	1	5	0d 22:21:56.73000	0d 02:06:02.36000	0.00049036	0.00202206	0.00023339	4.0568	D	1	29/08/2020 07:54	39.8894		0	0	0	0	0	0	0	0	0	0	0	0	0	0
183	0	1	5	0d 22:31:56.73000	0d 02:16:02.36000	0.00052927	0.0021797	0.00023339	4.047	D	1	29/08/2020 08:04	39.8578		0	0	0	0	0	0	0	0	0	0	0	0	0	0
184	0	1	5	0d 22:41:56.73000	0d 02:26:02.36000	0.00056817	0.00233697	0.00023339	4.0375	D	1	29/08/2020 08:14	39.8736		0	0	0	0	0	0	0	0	0	0	0	0	0	0
185	0	1	5	0d 22:51:56.73000	0d 02:36:02.36000	0.00060708	0.00249386	0.00023339	4.0278	D	1	29/08/2020 08:24	39.8736		0	0	0	0	0	0	0	0	0	0	0	0	0	0
186	0	1	5	0d 23:01:56.73000	0d 02:46:02.36000	0.00064598	0.00265039	0.00023308	4.0183	D	1	29/08/2020 08:34	39.9052		0	0	0	0	0	0	0	0	0	0	0	0	0	0
187	0	1	5	0d 23:11:56.73000	0d 02:56:02.36000	0.00068489	0.00280655	0.00023346	4.0093	D	1	29/08/2020 08:44	39.8736		0	0	0	0	0	0	0	0	0	0	0	0	0	0
188	0	1	5	0d 23:21:56.73000	0d 03:06:02.36000	0.00072379	0.00296235	0.00023346	3.9998	D	1	29/08/2020 08:54	39.8104		0	0	0	0	0	0	0	0	0	0	0	0	0	0
189	0	1	5	0d 23:31:56.73000	0d 03:16:02.36000	0.0007627	0.00311779	0.00023362	3.991	D	1	29/08/2020 09:04	39.8262		0	0	0	0	0	0	0	0	0	0	0	0	0	0
190	0	1	5	0d 23:41:56.73000	0d 03:26:02.36000	0.00080161	0.00327288	0.00023354	3.9815	D	1	29/08/2020 09:14	39.8262		0	0	0	0	0	0	0	0	0	0	0	0	0	0
191	0	1	5	0d 23:51:56.73000	0d 03:36:02.36000	0.00084051	0.00342761	0.00023354	3.9724	D	1	29/08/2020 09:24	39.8894		0	0	0	0	0	0	0	0	0	0	0	0	0	0
192	0	1	5	1d 00:01:56.73000	0d 03:46:02.36000	0.00087942	0.003582	0.00023331	3.9635	D	1	29/08/2020 09:34	39.8104		0	0	0	0	0	0	0	0	0	0	0	0	0	0
193	0	1	5	1d 00:11:56.73000	0d 03:56:02.36000	0.00091832	0.00373604	0.00023339	3.9548	D	1	29/08/2020 09:44	39.8578		0	0	0	0	0	0	0	0	0	0	0	0	0	0
194	0	1	5	1d 00:21:56.73000	0d 04:06:02.36000	0.00095723	0.00388973	0.00023362	3.9458	D	1	29/08/2020 09:54	39.8578		0	0	0	0	0	0	0	0	0	0	0	0	0	0
195	0	1	5	1d 00:31:56.73000	0d 04:16:02.36000	0.00099613	0.00404308	0.00023346	3.9373	D	1	29/08/2020 10:04	39.8578		0	0	0	0	0	0	0	0	0	0	0	0	0	0
196	0	1	5	1d 00:41:56.73000	0d 04:26:02.36000	0.00103504	0.00419609	0.00023331	3.9286	D	1	29/08/2020 10:14	39.8578		0	0	0	0	0	0	0	0	0	0	0	0	0	0
197	0	1	5	1d 00:51:56.73000	0d 04:36:02.36000	0.00107394	0.00434877	0.00023369	3.9199	D	1	29/08/2020 10:24	39.8578		0	0	0	0	0	0	0	0	0	0	0	0	0	0
198	0	1	5	1d 01:01:56.73000	0d 04:46:02.36000	0.00111285	0.00450111	0.00023346	3.9115	D	1	29/08/2020 10:34	39.8736		0	0	0	0	0	0	0	0	0	0	0	0	0	0
199	0	1	5	1d 01:11:56.73000	0d 04:56:02.36000	0.00115175	0.00465313	0.00023346	3.9031	D	1	29/08/2020 10:44	39.8736		0	0	0	0	0	0	0	0	0	0	0	0	0	0
200	0	1	5	1d 01:21:56.73000	0d 05:06:02.36000	0.00119066	0.00480482	0.00023369	3.8949	D	1	29/08/2020 10:54	39.8894		0	0	0	0	0	0	0	0	0	0	0	0	0	0
201	0	1	5	1d 01:31:56.73000	0d 05:16:02.36000	0.00122957	0.00495619	0.00023331	3.8869	D	1	29/08/2020 11:04	39.8894		0	0	0	0	0	0	0	0	0	0	0	0	0	0
202	0	1	5	1d 01:41:56.73000	0d 05:26:02.36000	0.00126847	0.00510726	0.00023354	3.879	D	1	29/08/2020 11:14	39.842		0	0	0	0	0	0	0	0	0	0	0	0	0	0
203	0	1	5	1d 01:51:56.73000	0d 05:36:02.36000	0.00130738	0.00525802	0.00023331	3.8712	D	1	29/08/2020 11:24	39.8104		0	0	0	0	0	0	0	0	0	0	0	0	0	0
204	0	1	5	1d 02:01:56.73000	0d 05:46:02.36000	0.00134628	0.00540848	0.00023354	3.8636	D	1	29/08/2020 11:34	39.8262		0	0	0	0	0	0	0	0	0	0	0	0	0	0
205	0	1	5	1d 02:11:56.73000	0d 05:56:02.36000	0.00138519	0.00555865	0.00023354	3.8564	D	1	29/08/2020 11:44	39.8104		0	0	0	0	0	0	0	0	0	0	0	0	0	0
206	0	1	5	1d 02:21:56.73000	0d 06:06:02.36000	0.00142409	0.00570854	0.00023331	3.8492	D	1	29/08/2020 11:54	39.8894		0	0	0	0	0	0	0	0	0	0	0	0	0	0
207	0	1	5	1d 02:31:56.73000	0d 06:16:02.36000	0.001463	0.00585817	0.00023362	3.8422	D	1	29/08/2020 12:04	39.842		0	0	0	0	0	0	0	0	0	0	0	0	0	0
208	0	1	5	1d 02:41:56.73000	0d 06:26:02.36000	0.0015019	0.00600753	0.00023354	3.8358	D	1	29/08/2020 12:14	39.8262		0	0	0	0	0	0	0	0	0	0	0	0	0	0
209	0	1	5	1d 02:51:56.73000	0d 06:36:02.36000	0.00154081	0.00615664	0.00023331	3.8294	D	1	29/08/2020 12:24	39.8262		0	0	0	0	0	0	0	0	0	0	0	0	0	0
210	0	1	5	1d 03:01:56.73000	0d 06:46:02.36000	0.00157971	0.00630551	0.00023339	3.8236	D	1	29/08/2020 12:34	39.8104		0	0	0	0	0	0	0	0	0	0	0	0	0	0
211	0	1	5	1d 03:11:56.73000	0d 06:56:02.36000	0.00161862	0.00645414	0.00023362	3.8175	D	1	29/08/2020 12:44	39.8578		0	0	0	0	0	0	0	0	0	0	0	0	0	0
212	0	1	5	1d 03:21:56.73000	0d 07:06:02.36000	0.00165753	0.00660256	0.00023323	3.8117	D	1	29/08/2020 12:54	39.8578		0	0	0	0	0	0	0	0	0	0	0	0	0	0
213	0	1	5	1d 03:31:56.73000	0d 07:16:02.36000	0.00169643	0.00675076	0.00023362	3.8067	D	1	29/08/2020 13:04	39.8262		0	0	0	0	0	0	0	0	0	0	0	0	0	0
214	0	1	5	1d 03:41:56.73000	0d 07:26:02.36000	0.00173534	0.00689876	0.00023331	3.8016	D	1	29/08/2020 13:14	39.8578		0	0	0	0	0	0	0	0	0	0	0	0	0	0
215	0	1	5	1d 03:51:56.73000	0d 07:36:02.36000	0.00177424	0.00704657	0.00023339	3.7966	D	1	29/08/2020 13:24	39.8578		0	0	0	0	0	0	0	0	0	0	0	0	0	0
216	0	1	5	1d 04:01:56.73000	0d 07:46:02.36000	0.00181315	0.00719419	0.00023339	3.792	D	1	29/08/2020 13:34	39.842		0	0	0	0	0	0	0	0	0	0	0	0	0	0
217	0	1	5	1d 04:11:56.73000	0d 07:56:02.36000	0.00185205	0.00734164	0.00023339	3.7877	D	1	29/08/2020 13:44	39.842		0	0	0	0	0	0	0	0	0	0	0	0	0	0
218	0	1	5	1d 04:21:56.73000	0d 08:06:02.36000	0.00189096	0.00748892	0.00023354	3.7835	D	1	29/08/2020 13:54	39.8262		0	0	0	0	0	0	0	0	0	0	0	0	0	0
219	0	1	5	1d 04:31:56.73000	0d 08:16:02.36000	0.00192986	0.00763604	0.00023346	3.7795	D	1	29/08/2020 14:04	39.8578		0	0	0	0	0	0	0	0	0	0	0	0	0	0
220	0	1	5	1d 04:41:56.73000	0d 08:26:02.36000	0.00196877	0.00778301	0.00023323	3.7757	D	1	29/08/2020 14:14	39.8262		0	0	0	0	0	0	0	0	0	0	0	0	0	0
221	0	1	5	1d 04:51:56.73000	0d 08:36:02.36000	0.00200768	0.00792983	0.00023346	3.7719	D	1	29/08/2020 14:24	39.8736		0	0	0	0	0	0	0	0	0	0	0	0	0	0
222	0	1	5	1d 05:01:56.73000	0d 08:46:02.36000	0.00204658	0.00807652	0.00023339	3.7682	D	1	29/08/2020 14:34	39.7788		0	0	0	0	0	0	0	0	0	0	0	0	0	0
223	0	1	5	1d 05:11:56.73000	0d 08:56:02.36000	0.00208549	0.00822307	0.00023339	3.765	D	1	29/08/2020 14:44	39.7946		0	0	0	0	0	0	0	0	0	0	0	0	0	0
224	0	1	5	1d 05:21:56.73000	0d 09:06:02.36000	0.00212439	0.00836948	0.00023346	3.7617	D	1	29/08/2020 14:54	39.7788		0	0	0	0	0	0	0	0	0	0	0	0	0	0
225	0	1	5	1d 05:31:56.73000	0d 09:16:02.36000	0.0021633	0.00851577	0.00023339	3.7584	D	1	29/08/2020 15:04	39.7788		0	0	0	0	0	0	0	0	0	0	0	0	0	0
226	0	1	5	1d 05:41:56.73000	0d 09:26:02.36000	0.0022022	0.00866194	0.00023331	3.7552	D	1	29/08/2020 15:14	39.8262		0	0	0	0	0	0	0	0	0	0	0	0	0	0
227	0	1	5	1d 05:51:56.73000	0d 09:36:02.36000	0.00224111	0.00880798	0.00023346	3.7523	D	1	29/08/2020 15:24	39.7946		0	0	0	0	0	0	0	0	0	0	0	0	0	0
228	0	1	5	1d 06:01:56.73000	0d 09:46:02.36000	0.00228001	0.00895391	0.00023346	3.7493	D	1	29/08/2020 15:34	39.8104		0	0	0	0	0	0	0	0	0	0	0	0	0	0
229	0	1	5	1d 06:11:56.73000	0d 09:56:02.36000	0.00231892	0.00909972	0.00023362	3.7462	D	1	29/08/2020 15:44	39.842		0	0	0	0	0	0	0	0	0	0	0	0	0	0
230	0	1	5	1d 06:21:56.73000	0d 10:06:02.36000	0.00235782	0.00924541	0.00023331	3.7432	D	1	29/08/2020 15:54	39.8262		0	0	0	0	0	0	0	0	0	0	0	0	0	0
231	0	1	5	1d 06:31:56.73000	0d 10:16:02.36000	0.00239673	0.00939098	0.00023331	3.7401	D	1	29/08/2020 16:04	39.8104		0	0	0	0	0	0	0	0	0	0	0	0	0	0
232	0	1	5	1d 06:41:56.73000	0d 10:26:02.36000	0.00243564	0.00953645	0.00023354	3.7374	D	1	29/08/2020 16:14	39.8262		0	0	0	0	0	0	0	0	0	0	0	0	0	0
233	0	1	5	1d 06:51:56.73000	0d 10:36:02.36000	0.00247454	0.0096818	0.00023362	3.7346	D	1	29/08/2020 16:24	39.8262		0	0	0	0	0	0	0	0	0	0	0	0	0	0
234	0	1	5	1d 07:01:56.73000	0d 10:46:02.36000	0.00251345	0.00982704	0.00023331	3.7317	D	1	29/08/2020 16:34	39.8578		0	0	0	0	0	0	0	0	0	0	0	0	0	0
235	0	1	5	1d 07:11:56.73000	0d 10:56:02.36000	0.00255235	0.00997217	0.00023331	3.7287	D	1	29/08/2020 16:44	39.8262		0	0	0	0	0	0	0	0	0	0	0	0	0	0
236	0	1	5	1d 07:21:56.73000	0d 11:06:02.36000	0.00259126	0.0101172	0.00023331	3.7258	D	1	29/08/2020 16:54	39.8262		0	0	0	0	0	0	0	0	0	0	0	0	0	0
237	0	1	5	1d 07:31:56.73000	0d 11:16:02.36000	0.00263016	0.0102621	0.00023354	3.7232	D	1	29/08/2020 17:04	39.8262		0	0	0	0	0	0	0	0	0	0	0	0	0	0
238	0	1	5	1d 07:41:56.73000	0d 11:26:02.36000	0.00266907	0.0104069	0.00023331	3.72	D	1	29/08/2020 17:14	39.8104		0	0	0	0	0	0	0	0	0	0	0	0	0	0
239	0	1	5	1d 07:51:56.73000	0d 11:36:02.36000	0.00270797	0.0105515	0.00023339	3.7171	D	1	29/08/2020 17:24	39.8578		0	0	0	0	0	0	0	0	0	0	0	0	0	0
240	0	1	5	1d 08:01:56.73000	0d 11:46:02.36000	0.00274688	0.0106961	0.00023339	3.7137	D	1	29/08/2020 17:34	39.8104		0	0	0	0	0	0	0	0	0	0	0	0	0	0
241	0	1	5	1d 08:11:56.73000	0d 11:56:02.36000	0.00278578	0.0108405	0.00023354	3.711	D	1	29/08/2020 17:44	39.8736		0	0	0	0	0	0	0	0	0	0	0	0	0	0
242	0	1	5	1d 08:21:56.73000	0d 12:06:02.36000	0.00282469	0.0109848	0.00023339	3.7079	D	1	29/08/2020 17:54	39.7946		0	0	0	0	0	0	0	0	0	0	0	0	0	0
243	0	1	5	1d 08:31:56.73000	0d 12:16:02.36000	0.0028636	0.011129	0.00023339	3.7044	D	1	29/08/2020 18:04	39.7788		0	0	0	0	0	0	0	0	0	0	0	0	0	0
244	0	1	5	1d 08:41:56.73000	0d 12:26:02.36000	0.0029025	0.0112731	0.00023346	3.7014	D	1	29/08/2020 18:14	39.7946		0	0	0	0	0	0	0	0	0	0	0	0	0	0
245	0	1	5	1d 08:51:56.73000	0d 12:36:02.36000	0.00294141	0.011417	0.00023331	3.698	D	1	29/08/2020 18:24	39.8104		0	0	0	0	0	0	0	0	0	0	0	0	0	0
246	0	1	5	1d 09:01:56.73000	0d 12:46:02.36000	0.00298031	0.0115609	0.00023339	3.6947	D	1	29/08/2020 18:34	39.842		0	0	0	0	0	0	0	0	0	0	0	0	0	0
247	0	1	5	1d 09:11:56.73000	0d 12:56:02.36000	0.00301922	0.0117045	0.00023354	3.691	D	1	29/08/2020 18:44	39.8894		0	0	0	0	0	0	0	0	0	0	0	0	0	0
248	0	1	5	1d 09:21:56.73000	0d 13:06:02.36000	0.00305812	0.0118481	0.00023323	3.6875	D	1	29/08/2020 18:54	39.8578		0	0	0	0	0	0	0	0	0	0	0	0	0	0
249	0	1	5	1d 09:31:56.73000	0d 13:16:02.36000	0.00309703	0.0119914	0.00023346	3.6838	D	1	29/08/2020 19:04	39.8578		0	0	0	0	0	0	0	0	0	0	0	0	0	0
250	0	1	5	1d 09:41:56.73000	0d 13:26:02.36000	0.00313593	0.0121347	0.00023346	3.68	D	1	29/08/2020 19:14	39.842		0	0	0	0	0	0	0	0	0	0	0	0	0	0
251	0	1	5	1d 09:51:56.73000	0d 13:36:02.36000	0.00317484	0.0122778	0.00023346	3.6762	D	1	29/08/2020 19:24	39.8262		0	0	0	0	0	0	0	0	0	0	0	0	0	0
252	0	1	5	1d 10:01:56.73000	0d 13:46:02.36000	0.00321375	0.0124208	0.00023369	3.6724	D	1	29/08/2020 19:34	39.8104		0	0	0	0	0	0	0	0	0	0	0	0	0	0
253	0	1	5	1d 10:11:56.73000	0d 13:56:02.36000	0.00325265	0.0125636	0.00023362	3.6684	D	1	29/08/2020 19:44	39.8262		0	0	0	0	0	0	0	0	0	0	0	0	0	0
254	0	1	5	1d 10:21:56.73000	0d 14:06:02.36000	0.00329156	0.0127062	0.00023354	3.664	D	1	29/08/2020 19:54	39.8894		0	0	0	0	0	0	0	0	0	0	0	0	0	0
255	0	1	5	1d 10:31:56.73000	0d 14:16:02.36000	0.00333046	0.0128487	0.00023346	3.6599	D	1	29/08/2020 20:04	39.8578		0	0	0	0	0	0	0	0	0	0	0	0	0	0
256	0	1	5	1d 10:41:56.73000	0d 14:26:02.36000	0.00336937	0.012991	0.00023339	3.6556	D	1	29/08/2020 20:14	39.8262		0	0	0	0	0	0	0	0	0	0	0	0	0	0
257	0	1	5	1d 10:51:56.73000	0d 14:36:02.36000	0.00340827	0.0131331	0.00023354	3.6512	D	1	29/08/2020 20:24	39.8262		0	0	0	0	0	0	0	0	0	0	0	0	0	0
258	0	1	5	1d 11:01:56.73000	0d 14:46:02.36000	0.00344718	0.0132751	0.00023339	3.6466	D	1	29/08/2020 20:34	39.8104		0	0	0	0	0	0	0	0	0	0	0	0	0	0
259	0	1	5	1d 11:11:56.73000	0d 14:56:02.36000	0.00348608	0.0134169	0.00023316	3.6419	D	1	29/08/2020 20:44	39.8736		0	0	0	0	0	0	0	0	0	0	0	0	0	0
260	0	1	5	1d 11:21:56.73000	0d 15:06:02.36000	0.00352499	0.0135585	0.00023354	3.637	D	1	29/08/2020 20:54	39.8104		0	0	0	0	0	0	0	0	0	0	0	0	0	0
261	0	1	5	1d 11:31:56.73000	0d 15:16:02.36000	0.00356389	0.0136999	0.00023346	3.6318	D	1	29/08/2020 21:04	39.8578		0	0	0	0	0	0	0	0	0	0	0	0	0	0
262	0	1	5	1d 11:41:56.73000	0d 15:26:02.36000	0.0036028	0.0138411	0.00023369	3.6263	D	1	29/08/2020 21:14	39.8262		0	0	0	0	0	0	0	0	0	0	0	0	0	0
263	0	1	5	1d 11:51:56.73000	0d 15:36:02.36000	0.00364171	0.0139821	0.00023362	3.6204	D	1	29/08/2020 21:24	39.842		0	0	0	0	0	0	0	0	0	0	0	0	0	0
264	0	1	5	1d 12:01:56.73000	0d 15:46:02.36000	0.00368061	0.0141228	0.00023331	3.6144	D	1	29/08/2020 21:34	39.8578		0	0	0	0	0	0	0	0	0	0	0	0	0	0
265	0	1	5	1d 12:11:56.73000	0d 15:56:02.36000	0.00371952	0.0142633	0.00023346	3.6075	D	1	29/08/2020 21:44	39.8894		0	0	0	0	0	0	0	0	0	0	0	0	0	0
266	0	1	5	1d 12:21:56.73000	0d 16:06:02.36000	0.00375842	0.0144035	0.00023339	3.5999	D	1	29/08/2020 21:54	39.8578		0	0	0	0	0	0	0	0	0	0	0	0	0	0
267	0	1	5	1d 12:31:56.73000	0d 16:16:02.36000	0.00379733	0.0145434	0.00023354	3.5906	D	1	29/08/2020 22:04	39.921		0	0	0	0	0	0	0	0	0	0	0	0	0	0
268	0	1	5	1d 12:41:25.43000	0d 16:25:31.06000	0.0038342	0.0146756	0.00023346	3.5804	D	5	29/08/2020 22:13	39.8578		0	0	0	0	0	0	0	0	0	0	0	0	0	0
269	0	1	5	1d 12:49:17.89000	0d 16:33:23.52000	0.00386484	0.0147851	0.00023362	3.5702	D	5	29/08/2020 22:21	39.8736		0	0	0	0	0	0	0	0	0	0	0	0	0	0
270	0	1	5	1d 12:55:50.99000	0d 16:39:56.62000	0.00389033	0.014876	0.00023339	3.5601	D	5	29/08/2020 22:28	39.8736		0	0	0	0	0	0	0	0	0	0	0	0	0	0
271	0	1	5	1d 13:01:00.76000	0d 16:45:06.39000	0.00391041	0.0149474	0.00023331	3.55	D	5	29/08/2020 22:33	39.8736		0	0	0	0	0	0	0	0	0	0	0	0	0	0
272	0	1	5	1d 13:05:22.16000	0d 16:49:27.79000	0.00392736	0.0150075	0.00023354	3.5398	D	5	29/08/2020 22:37	39.9052		0	0	0	0	0	0	0	0	0	0	0	0	0	0
273	0	1	5	1d 13:08:52.56000	0d 16:52:58.19000	0.00394101	0.0150558	0.00023346	3.5296	D	5	29/08/2020 22:41	39.921		0	0	0	0	0	0	0	0	0	0	0	0	0	0
274	0	1	5	1d 13:11:58.20000	0d 16:56:03.83000	0.00395304	0.0150982	0.00023346	3.5195	D	5	29/08/2020 22:44	39.842		0	0	0	0	0	0	0	0	0	0	0	0	0	0
275	0	1	5	1d 13:14:30.55000	0d 16:58:36.18000	0.00396292	0.0151329	0.00023346	3.5094	D	5	29/08/2020 22:47	39.8578		0	0	0	0	0	0	0	0	0	0	0	0	0	0
276	0	1	5	1d 13:16:42.12000	0d 17:00:47.75000	0.00397145	0.0151628	0.00023346	3.4994	D	5	29/08/2020 22:49	39.8894		0	0	0	0	0	0	0	0	0	0	0	0	0	0
277	0	1	5	1d 13:18:22.27000	0d 17:02:27.90000	0.00397795	0.0151855	0.00023362	3.4893	D	5	29/08/2020 22:50	39.842		0	0	0	0	0	0	0	0	0	0	0	0	0	0
278	0	1	5	1d 13:19:54.78000	0d 17:04:00.41000	0.00398395	0.0152064	0.00023339	3.4792	D	5	29/08/2020 22:52	39.8104		0	0	0	0	0	0	0	0	0	0	0	0	0	0
279	0	1	5	1d 13:21:29.93000	0d 17:05:35.56000	0.00399012	0.0152279	0.00023316	3.4691	D	5	29/08/2020 22:54	39.8262		0	0	0	0	0	0	0	0	0	0	0	0	0	0
280	0	1	5	1d 13:22:42.60000	0d 17:06:48.23000	0.00399483	0.0152442	0.00023354	3.4589	D	5	29/08/2020 22:55	39.8578		0	0	0	0	0	0	0	0	0	0	0	0	0	0
281	0	1	5	1d 13:23:46.68000	0d 17:07:52.31000	0.00399898	0.0152585	0.00023339	3.4487	D	5	29/08/2020 22:56	39.8578		0	0	0	0	0	0	0	0	0	0	0	0	0	0
282	0	1	5	1d 13:24:48.20000	0d 17:08:53.83000	0.00400297	0.0152723	0.00023323	3.4385	D	5	29/08/2020 22:57	39.8736		0	0	0	0	0	0	0	0	0	0	0	0	0	0
283	0	1	5	1d 13:25:43.97000	0d 17:09:49.60000	0.00400659	0.0152847	0.00023323	3.4284	D	5	29/08/2020 22:58	39.9052		0	0	0	0	0	0	0	0	0	0	0	0	0	0
284	0	1	5	1d 13:26:37.24000	0d 17:10:42.87000	0.00401004	0.0152965	0.00023354	3.4183	D	5	29/08/2020 22:59	39.842		0	0	0	0	0	0	0	0	0	0	0	0	0	0
285	0	1	5	1d 13:27:30.35000	0d 17:11:35.98000	0.00401349	0.0153083	0.00023331	3.4083	D	5	29/08/2020 23:00	39.8736		0	0	0	0	0	0	0	0	0	0	0	0	0	0
286	0	1	5	1d 13:28:14.25000	0d 17:12:19.88000	0.00401633	0.015318	0.00023331	3.3982	D	5	29/08/2020 23:00	39.8262		0	0	0	0	0	0	0	0	0	0	0	0	0	0
287	0	1	5	1d 13:28:57.28000	0d 17:13:02.91000	0.00401912	0.0153274	0.00023323	3.388	D	5	29/08/2020 23:01	39.842		0	0	0	0	0	0	0	0	0	0	0	0	0	0
288	0	1	5	1d 13:29:39.97000	0d 17:13:45.60000	0.00402189	0.0153368	0.00023346	3.3779	D	5	29/08/2020 23:02	39.8262		0	0	0	0	0	0	0	0	0	0	0	0	0	0
289	0	1	5	1d 13:30:16.51000	0d 17:14:22.14000	0.00402426	0.0153448	0.00023354	3.3678	D	5	29/08/2020 23:02	39.8262		0	0	0	0	0	0	0	0	0	0	0	0	0	0
290	0	1	5	1d 13:30:51.22000	0d 17:14:56.85000	0.00402651	0.0153523	0.00023331	3.3577	D	5	29/08/2020 23:03	39.842		0	0	0	0	0	0	0	0	0	0	0	0	0	0
291	0	1	5	1d 13:31:25.37000	0d 17:15:31.00000	0.00402873	0.0153598	0.00023331	3.3477	D	5	29/08/2020 23:03	39.8104		0	0	0	0	0	0	0	0	0	0	0	0	0	0
292	0	1	5	1d 13:31:58.81000	0d 17:16:04.44000	0.00403089	0.015367	0.00023339	3.3376	D	5	29/08/2020 23:04	39.8104		0	0	0	0	0	0	0	0	0	0	0	0	0	0
293	0	1	5	1d 13:32:28.28000	0d 17:16:33.91000	0.00403281	0.0153734	0.00023339	3.3275	D	5	29/08/2020 23:05	39.842		0	0	0	0	0	0	0	0	0	0	0	0	0	0
294	0	1	5	1d 13:32:56.37000	0d 17:17:02.00000	0.00403463	0.0153794	0.00023354	3.3175	D	5	29/08/2020 23:05	39.8578		0	0	0	0	0	0	0	0	0	0	0	0	0	0
295	0	1	5	1d 13:33:22.86000	0d 17:17:28.49000	0.00403635	0.0153851	0.00023346	3.3074	D	5	29/08/2020 23:05	39.8736		0	0	0	0	0	0	0	0	0	0	0	0	0	0
296	0	1	5	1d 13:33:49.04000	0d 17:17:54.67000	0.00403804	0.0153907	0.00023331	3.2973	D	5	29/08/2020 23:06	39.8894		0	0	0	0	0	0	0	0	0	0	0	0	0	0
297	0	1	5	1d 13:34:13.92000	0d 17:18:19.55000	0.00403966	0.015396	0.00023331	3.2873	D	5	29/08/2020 23:06	39.8894		0	0	0	0	0	0	0	0	0	0	0	0	0	0
298	0	1	5	1d 13:34:37.95000	0d 17:18:43.58000	0.00404121	0.0154012	0.00023323	3.2772	D	5	29/08/2020 23:07	39.8578		0	0	0	0	0	0	0	0	0	0	0	0	0	0
299	0	1	5	1d 13:35:01.18000	0d 17:19:06.81000	0.00404272	0.0154061	0.00023339	3.2671	D	5	29/08/2020 23:07	39.8262		0	0	0	0	0	0	0	0	0	0	0	0	0	0
300	0	1	5	1d 13:35:24.24000	0d 17:19:29.87000	0.00404422	0.015411	0.00023331	3.257	D	5	29/08/2020 23:07	39.8578		0	0	0	0	0	0	0	0	0	0	0	0	0	0
301	0	1	5	1d 13:35:46.46000	0d 17:19:52.09000	0.00404566	0.0154157	0.00023369	3.2468	D	5	29/08/2020 23:08	39.8578		0	0	0	0	0	0	0	0	0	0	0	0	0	0
302	0	1	5	1d 13:36:07.56000	0d 17:20:13.19000	0.00404702	0.0154201	0.00023354	3.2366	D	5	29/08/2020 23:08	39.8736		0	0	0	0	0	0	0	0	0	0	0	0	0	0
303	0	1	5	1d 13:36:27.03000	0d 17:20:32.66000	0.00404829	0.0154242	0.00023331	3.2265	D	5	29/08/2020 23:09	39.8262		0	0	0	0	0	0	0	0	0	0	0	0	0	0
304	0	1	5	1d 13:36:45.52000	0d 17:20:51.15000	0.00404949	0.015428	0.00023346	3.2163	D	5	29/08/2020 23:09	39.8262		0	0	0	0	0	0	0	0	0	0	0	0	0	0
305	0	1	5	1d 13:37:03.98000	0d 17:21:09.61000	0.00405068	0.0154319	0.00023346	3.2061	D	5	29/08/2020 23:09	39.8578		0	0	0	0	0	0	0	0	0	0	0	0	0	0
306	0	1	5	1d 13:37:22.05000	0d 17:21:27.68000	0.00405185	0.0154356	0.00023323	3.196	D	5	29/08/2020 23:09	39.8736		0	0	0	0	0	0	0	0	0	0	0	0	0	0
307	0	1	5	1d 13:37:40.00000	0d 17:21:45.63000	0.00405302	0.0154393	0.00023354	3.1859	D	5	29/08/2020 23:10	39.8578		0	0	0	0	0	0	0	0	0	0	0	0	0	0
308	0	1	5	1d 13:37:57.01000	0d 17:22:02.64000	0.00405412	0.0154428	0.00023339	3.1759	D	5	29/08/2020 23:10	39.8578		0	0	0	0	0	0	0	0	0	0	0	0	0	0
309	0	1	5	1d 13:38:13.33000	0d 17:22:18.96000	0.00405518	0.0154462	0.00023339	3.1658	D	5	29/08/2020 23:10	39.8262		0	0	0	0	0	0	0	0	0	0	0	0	0	0
310	0	1	5	1d 13:38:29.53000	0d 17:22:35.16000	0.00405623	0.0154495	0.00023346	3.1556	D	5	29/08/2020 23:11	39.8262		0	0	0	0	0	0	0	0	0	0	0	0	0	0
311	0	1	5	1d 13:38:45.73000	0d 17:22:51.36000	0.00405728	0.0154528	0.00023316	3.1455	D	5	29/08/2020 23:11	39.842		0	0	0	0	0	0	0	0	0	0	0	0	0	0
312	0	1	5	1d 13:39:01.35000	0d 17:23:06.98000	0.00405829	0.015456	0.00023331	3.1354	D	5	29/08/2020 23:11	39.8578		0	0	0	0	0	0	0	0	0	0	0	0	0	0
313	0	1	5	1d 13:39:16.23000	0d 17:23:21.86000	0.00405926	0.015459	0.00023331	3.1254	D	5	29/08/2020 23:11	39.8736		0	0	0	0	0	0	0	0	0	0	0	0	0	0
314	0	1	5	1d 13:39:30.37000	0d 17:23:36.00000	0.00406018	0.0154619	0.00023346	3.1151	D	5	29/08/2020 23:12	39.8736		0	0	0	0	0	0	0	0	0	0	0	0	0	0
315	0	1	5	1d 13:39:43.26000	0d 17:23:48.89000	0.00406101	0.0154645	0.00023346	3.1051	D	5	29/08/2020 23:12	39.842		0	0	0	0	0	0	0	0	0	0	0	0	0	0
316	0	1	5	1d 13:39:55.60000	0d 17:24:01.23000	0.00406181	0.015467	0.00023339	3.095	D	5	29/08/2020 23:12	39.8262		0	0	0	0	0	0	0	0	0	0	0	0	0	0
317	0	1	5	1d 13:40:07.82000	0d 17:24:13.45000	0.0040626	0.0154694	0.00023339	3.0849	D	5	29/08/2020 23:12	39.8262		0	0	0	0	0	0	0	0	0	0	0	0	0	0
318	0	1	5	1d 13:40:20.10000	0d 17:24:25.73000	0.0040634	0.0154719	0.00023362	3.0748	D	5	29/08/2020 23:12	39.842		0	0	0	0	0	0	0	0	0	0	0	0	0	0
319	0	1	5	1d 13:40:32.48000	0d 17:24:38.11000	0.0040642	0.0154743	0.00023354	3.0645	D	5	29/08/2020 23:13	39.8578		0	0	0	0	0	0	0	0	0	0	0	0	0	0
320	0	1	5	1d 13:40:44.18000	0d 17:24:49.81000	0.00406496	0.0154767	0.00023346	3.0544	D	5	29/08/2020 23:13	39.8578		0	0	0	0	0	0	0	0	0	0	0	0	0	0
321	0	1	5	1d 13:40:55.25000	0d 17:25:00.88000	0.00406568	0.0154789	0.00023339	3.0442	D	5	29/08/2020 23:13	39.8736		0	0	0	0	0	0	0	0	0	0	0	0	0	0
322	0	1	5	1d 13:41:05.86000	0d 17:25:11.49000	0.00406637	0.0154809	0.00023362	3.0341	D	5	29/08/2020 23:13	39.8894		0	0	0	0	0	0	0	0	0	0	0	0	0	0
323	0	1	5	1d 13:41:15.70000	0d 17:25:21.33000	0.00406701	0.0154829	0.00023339	3.0239	D	5	29/08/2020 23:13	39.8894		0	0	0	0	0	0	0	0	0	0	0	0	0	0
324	0	1	5	1d 13:41:25.50000	0d 17:25:31.13000	0.00406764	0.0154848	0.00023331	3.0138	D	5	29/08/2020 23:13	39.8894		0	0	0	0	0	0	0	0	0	0	0	0	0	0
325	0	1	5	1d 13:41:35.05000	0d 17:25:40.68000	0.00406826	0.0154867	0.00023339	3.0037	D	5	29/08/2020 23:14	39.8894		0	0	0	0	0	0	0	0	0	0	0	0	0	0
326	0	1	5	1d 13:41:44.11000	0d 17:25:49.74000	0.00406885	0.0154884	0.00023339	2.9937	D	5	29/08/2020 23:14	39.8894		0	0	0	0	0	0	0	0	0	0	0	0	0	0
327	0	1	5	1d 13:41:53.06000	0d 17:25:58.69000	0.00406943	0.0154902	0.00023339	2.9836	D	5	29/08/2020 23:14	39.9052		0	0	0	0	0	0	0	0	0	0	0	0	0	0
328	0	1	5	1d 13:42:01.73000	0d 17:26:07.36000	0.00406999	0.0154918	0.00023346	2.9734	D	5	29/08/2020 23:14	39.9052		0	0	0	0	0	0	0	0	0	0	0	0	0	0
329	0	1	5	1d 13:42:10.53000	0d 17:26:16.16000	0.00407056	0.0154935	0.00023346	2.963	D	5	29/08/2020 23:14	39.9052		0	0	0	0	0	0	0	0	0	0	0	0	0	0
330	0	1	5	1d 13:42:19.21000	0d 17:26:24.84000	0.00407112	0.0154952	0.00023362	2.9526	D	5	29/08/2020 23:14	39.9052		0	0	0	0	0	0	0	0	0	0	0	0	0	0
331	0	1	5	1d 13:42:27.67000	0d 17:26:33.30000	0.00407167	0.0154968	0.00023354	2.9424	D	5	29/08/2020 23:15	39.9052		0	0	0	0	0	0	0	0	0	0	0	0	0	0
332	0	1	5	1d 13:42:35.86000	0d 17:26:41.49000	0.0040722	0.0154984	0.00023339	2.9323	D	5	29/08/2020 23:15	39.921		0	0	0	0	0	0	0	0	0	0	0	0	0	0
333	0	1	5	1d 13:42:43.87000	0d 17:26:49.50000	0.00407272	0.0154999	0.00023339	2.9221	D	5	29/08/2020 23:15	39.921		0	0	0	0	0	0	0	0	0	0	0	0	0	0
334	0	1	5	1d 13:42:51.89000	0d 17:26:57.52000	0.00407324	0.0155014	0.00023346	2.912	D	5	29/08/2020 23:15	39.921		0	0	0	0	0	0	0	0	0	0	0	0	0	0
335	0	1	5	1d 13:42:59.64000	0d 17:27:05.27000	0.00407375	0.0155029	0.00023346	2.9018	D	5	29/08/2020 23:15	39.9052		0	0	0	0	0	0	0	0	0	0	0	0	0	0
336	0	1	5	1d 13:43:07.28000	0d 17:27:12.91000	0.00407424	0.0155043	0.00023346	2.8917	D	5	29/08/2020 23:15	39.8894		0	0	0	0	0	0	0	0	0	0	0	0	0	0
337	0	1	5	1d 13:43:14.87000	0d 17:27:20.50000	0.00407473	0.0155057	0.00023323	2.8817	D	5	29/08/2020 23:15	39.8578		0	0	0	0	0	0	0	0	0	0	0	0	0	0
338	0	1	5	1d 13:43:22.32000	0d 17:27:27.95000	0.00407522	0.0155071	0.00023339	2.8713	D	5	29/08/2020 23:15	39.8578		0	0	0	0	0	0	0	0	0	0	0	0	0	0
339	0	1	5	1d 13:43:29.70000	0d 17:27:35.33000	0.00407569	0.0155085	0.00023354	2.8612	D	5	29/08/2020 23:16	39.8578		0	0	0	0	0	0	0	0	0	0	0	0	0	0
340	0	1	5	1d 13:43:36.84000	0d 17:27:42.47000	0.00407616	0.0155098	0.00023331	2.851	D	5	29/08/2020 23:16	39.8578		0	0	0	0	0	0	0	0	0	0	0	0	0	0
341	0	1	5	1d 13:43:44.13000	0d 17:27:49.76000	0.00407663	0.0155111	0.00023339	2.8408	D	5	29/08/2020 23:16	39.8736		0	0	0	0	0	0	0	0	0	0	0	0	0	0
342	0	1	5	1d 13:43:51.23000	0d 17:27:56.86000	0.00407709	0.0155125	0.00023354	2.8305	D	5	29/08/2020 23:16	39.8894		0	0	0	0	0	0	0	0	0	0	0	0	0	0
343	0	1	5	1d 13:43:58.13000	0d 17:28:03.76000	0.00407754	0.0155137	0.00023339	2.8205	D	5	29/08/2020 23:16	39.8894		0	0	0	0	0	0	0	0	0	0	0	0	0	0
344	0	1	5	1d 13:44:04.85000	0d 17:28:10.48000	0.00407797	0.0155149	0.00023346	2.8103	D	5	29/08/2020 23:16	39.9052		0	0	0	0	0	0	0	0	0	0	0	0	0	0
345	0	1	5	1d 13:44:11.72000	0d 17:28:17.35000	0.00407842	0.0155162	0.00023339	2.8	D	5	29/08/2020 23:16	39.921		0	0	0	0	0	0	0	0	0	0	0	0	0	0
346	0	1	5	1d 13:44:18.54000	0d 17:28:24.17000	0.00407886	0.0155174	0.00023331	2.7897	D	5	29/08/2020 23:16	39.9052		0	0	0	0	0	0	0	0	0	0	0	0	0	0
347	0	1	5	1d 13:44:25.31000	0d 17:28:30.94000	0.0040793	0.0155187	0.00023362	2.7793	D	5	29/08/2020 23:16	39.921		0	0	0	0	0	0	0	0	0	0	0	0	0	0
348	0	1	5	1d 13:44:31.87000	0d 17:28:37.50000	0.00407973	0.0155198	0.00023346	2.7692	D	5	29/08/2020 23:17	39.921		0	0	0	0	0	0	0	0	0	0	0	0	0	0
349	0	1	5	1d 13:44:38.31000	0d 17:28:43.94000	0.00408014	0.015521	0.00023323	2.7591	D	5	29/08/2020 23:17	39.9052		0	0	0	0	0	0	0	0	0	0	0	0	0	0
350	0	1	5	1d 13:44:44.67000	0d 17:28:50.30000	0.00408056	0.0155221	0.00023331	2.7489	D	5	29/08/2020 23:17	39.8736		0	0	0	0	0	0	0	0	0	0	0	0	0	0
351	0	1	5	1d 13:44:51.08000	0d 17:28:56.71000	0.00408097	0.0155233	0.00023323	2.7387	D	5	29/08/2020 23:17	39.8578		0	0	0	0	0	0	0	0	0	0	0	0	0	0
352	0	1	5	1d 13:44:57.50000	0d 17:29:03.13000	0.00408139	0.0155244	0.00023354	2.7286	D	5	29/08/2020 23:17	39.8578		0	0	0	0	0	0	0	0	0	0	0	0	0	0
353	0	1	5	1d 13:45:03.79000	0d 17:29:09.42000	0.00408179	0.0155255	0.00023339	2.7185	D	5	29/08/2020 23:17	39.842		0	0	0	0	0	0	0	0	0	0	0	0	0	0
354	0	1	5	1d 13:45:10.04000	0d 17:29:15.67000	0.0040822	0.0155266	0.00023354	2.7085	D	5	29/08/2020 23:17	39.842		0	0	0	0	0	0	0	0	0	0	0	0	0	0
355	0	1	5	1d 13:45:16.22000	0d 17:29:21.85000	0.0040826	0.0155277	0.00023331	2.6983	D	5	29/08/2020 23:17	39.8578		0	0	0	0	0	0	0	0	0	0	0	0	0	0
356	0	1	5	1d 13:45:22.49000	0d 17:29:28.12000	0.00408301	0.0155288	0.00023339	2.688	D	5	29/08/2020 23:17	39.8578		0	0	0	0	0	0	0	0	0	0	0	0	0	0
357	0	1	5	1d 13:45:28.70000	0d 17:29:34.33000	0.00408341	0.0155299	0.00023331	2.6778	D	5	29/08/2020 23:18	39.8578		0	0	0	0	0	0	0	0	0	0	0	0	0	0
358	0	1	5	1d 13:45:34.83000	0d 17:29:40.46000	0.00408381	0.0155309	0.00023362	2.6677	D	5	29/08/2020 23:18	39.8578		0	0	0	0	0	0	0	0	0	0	0	0	0	0
359	0	1	5	1d 13:45:40.81000	0d 17:29:46.44000	0.0040842	0.015532	0.00023331	2.6575	D	5	29/08/2020 23:18	39.8736		0	0	0	0	0	0	0	0	0	0	0	0	0	0
360	0	1	5	1d 13:45:46.79000	0d 17:29:52.42000	0.00408458	0.015533	0.00023316	2.6474	D	5	29/08/2020 23:18	39.8736		0	0	0	0	0	0	0	0	0	0	0	0	0	0
361	0	1	5	1d 13:45:52.63000	0d 17:29:58.26000	0.00408496	0.015534	0.00023346	2.6372	D	5	29/08/2020 23:18	39.8736		0	0	0	0	0	0	0	0	0	0	0	0	0	0
362	0	1	5	1d 13:45:58.59000	0d 17:30:04.22000	0.00408535	0.015535	0.00023323	2.6271	D	5	29/08/2020 23:18	39.8736		0	0	0	0	0	0	0	0	0	0	0	0	0	0
363	0	1	5	1d 13:46:04.47000	0d 17:30:10.10000	0.00408573	0.015536	0.00023331	2.6168	D	5	29/08/2020 23:18	39.8736		0	0	0	0	0	0	0	0	0	0	0	0	0	0
364	0	1	5	1d 13:46:10.35000	0d 17:30:15.98000	0.00408611	0.015537	0.00023346	2.6067	D	5	29/08/2020 23:18	39.8894		0	0	0	0	0	0	0	0	0	0	0	0	0	0
365	0	1	5	1d 13:46:16.08000	0d 17:30:21.71000	0.00408648	0.015538	0.00023339	2.5965	D	5	29/08/2020 23:18	39.8894		0	0	0	0	0	0	0	0	0	0	0	0	0	0
366	0	1	5	1d 13:46:21.79000	0d 17:30:27.42000	0.00408685	0.0155389	0.00023362	2.5863	D	5	29/08/2020 23:18	39.8578		0	0	0	0	0	0	0	0	0	0	0	0	0	0
367	0	1	5	1d 13:46:27.53000	0d 17:30:33.16000	0.00408723	0.0155399	0.00023354	2.5762	D	5	29/08/2020 23:19	39.842		0	0	0	0	0	0	0	0	0	0	0	0	0	0
368	0	1	5	1d 13:46:33.22000	0d 17:30:38.85000	0.00408759	0.0155408	0.00023346	2.566	D	5	29/08/2020 23:19	39.8262		0	0	0	0	0	0	0	0	0	0	0	0	0	0
369	0	1	5	1d 13:46:38.98000	0d 17:30:44.61000	0.00408797	0.0155418	0.00023377	2.5557	D	5	29/08/2020 23:19	39.8104		0	0	0	0	0	0	0	0	0	0	0	0	0	0
370	0	1	5	1d 13:46:44.58000	0d 17:30:50.21000	0.00408833	0.0155427	0.00023346	2.5457	D	5	29/08/2020 23:19	39.8104		0	0	0	0	0	0	0	0	0	0	0	0	0	0
371	0	1	5	1d 13:46:50.25000	0d 17:30:55.88000	0.0040887	0.0155437	0.00023346	2.5356	D	5	29/08/2020 23:19	39.8262		0	0	0	0	0	0	0	0	0	0	0	0	0	0
372	0	1	5	1d 13:46:55.74000	0d 17:31:01.37000	0.00408905	0.0155446	0.00023331	2.5255	D	5	29/08/2020 23:19	39.8262		0	0	0	0	0	0	0	0	0	0	0	0	0	0
373	0	1	5	1d 13:47:01.48000	0d 17:31:07.11000	0.00408943	0.0155455	0.00023339	2.5153	D	5	29/08/2020 23:19	39.842		0	0	0	0	0	0	0	0	0	0	0	0	0	0
374	0	1	5	1d 13:47:07.15000	0d 17:31:12.78000	0.00408979	0.0155464	0.00023331	2.5052	D	5	29/08/2020 23:19	39.8578		0	0	0	0	0	0	0	0	0	0	0	0	0	0
375	0	1	5	1d 13:47:09.83000	0d 17:31:15.46000	0.00408997	0.0155469	0.00023354	2.5	D	133	29/08/2020 23:19	39.842		0	0	0	0	0	0	0	0	0	0	0	0	0	0
376	0	1	6	1d 13:47:09.84000	0d 00:00:00.01000	0	0	0	2.5043	R	0	29/08/2020 23:19	39.842		0	0	0	0	0	0	0	0	0	0	0	0	0	0
377	0	1	6	1d 13:47:11.84000	0d 00:00:02.01000	0	0	0	2.5748	R	1	29/08/2020 23:19	39.8578		0	0	0	0	0	0	0	0	0	0	0	0	0	0
378	0	1	6	1d 13:47:13.84000	0d 00:00:04.01000	0	0	0	2.6249	R	1	29/08/2020 23:19	39.842		0	0	0	0	0	0	0	0	0	0	0	0	0	0
379	0	1	6	1d 13:47:15.84000	0d 00:00:06.01000	0	0	0	2.667	R	1	29/08/2020 23:19	39.842		0	0	0	0	0	0	0	0	0	0	0	0	0	0
380	0	1	6	1d 13:47:17.84000	0d 00:00:08.01000	0	0	0	2.7036	R	1	29/08/2020 23:19	39.8578		0	0	0	0	0	0	0	0	0	0	0	0	0	0
381	0	1	6	1d 13:47:19.83000	0d 00:00:10.00000	0	0	0	2.7364	R	129	29/08/2020 23:19	39.8578		0	0	0	0	0	0	0	0	0	0	0	0	0	0
382	1	2	9	1d 13:47:19.86000	0d 00:00:00.03000	0.00000001	0.00000002	0.00093561	2.7665	C	0	29/08/2020 23:19	39.8578		0	0	0	0	0	0	0	0	0	0	0	0	0	0
383	1	2	9	1d 13:47:20.02000	0d 00:00:00.19000	0.00000005	0.00000014	0.00093378	2.7973	C	5	29/08/2020 23:19	39.8578		0	0	0	0	0	0	0	0	0	0	0	0	0	0
384	1	2	9	1d 13:47:20.16000	0d 00:00:00.33000	0.00000009	0.00000024	0.00093385	2.8206	C	5	29/08/2020 23:19	39.8578		0	0	0	0	0	0	0	0	0	0	0	0	0	0
385	1	2	9	1d 13:47:20.31000	0d 00:00:00.48000	0.00000012	0.00000035	0.00093393	2.8421	C	5	29/08/2020 23:19	39.8578		0	0	0	0	0	0	0	0	0	0	0	0	0	0
386	1	2	9	1d 13:47:20.47000	0d 00:00:00.64000	0.00000017	0.00000047	0.000934	2.8626	C	5	29/08/2020 23:19	39.8578		0	0	0	0	0	0	0	0	0	0	0	0	0	0
387	1	2	9	1d 13:47:20.64000	0d 00:00:00.81000	0.00000021	0.00000059	0.00093385	2.8826	C	5	29/08/2020 23:19	39.8578		0	0	0	0	0	0	0	0	0	0	0	0	0	0
388	1	2	9	1d 13:47:20.82000	0d 00:00:00.99000	0.00000026	0.00000073	0.00093385	2.9021	C	5	29/08/2020 23:19	39.8578		0	0	0	0	0	0	0	0	0	0	0	0	0	0
389	1	2	9	1d 13:47:21.00000	0d 00:00:01.17000	0.0000003	0.00000086	0.00093385	2.9206	C	5	29/08/2020 23:19	39.8736		0	0	0	0	0	0	0	0	0	0	0	0	0	0
390	1	2	9	1d 13:47:21.18000	0d 00:00:01.35000	0.00000035	0.000001	0.00093355	2.9384	C	5	29/08/2020 23:19	39.8736		0	0	0	0	0	0	0	0	0	0	0	0	0	0
391	1	2	9	1d 13:47:21.37000	0d 00:00:01.54000	0.0000004	0.00000115	0.00093385	2.9563	C	5	29/08/2020 23:19	39.8736		0	0	0	0	0	0	0	0	0	0	0	0	0	0
392	1	2	9	1d 13:47:21.56000	0d 00:00:01.73000	0.00000045	0.00000129	0.00093378	2.9735	C	5	29/08/2020 23:19	39.8736		0	0	0	0	0	0	0	0	0	0	0	0	0	0
393	1	2	9	1d 13:47:21.76000	0d 00:00:01.93000	0.0000005	0.00000145	0.00093378	2.9911	C	5	29/08/2020 23:19	39.8736		0	0	0	0	0	0	0	0	0	0	0	0	0	0
394	1	2	9	1d 13:47:21.96000	0d 00:00:02.13000	0.00000055	0.0000016	0.00093385	3.008	C	5	29/08/2020 23:19	39.8736		0	0	0	0	0	0	0	0	0	0	0	0	0	0
395	1	2	9	1d 13:47:22.16000	0d 00:00:02.33000	0.0000006	0.00000176	0.00093378	3.0246	C	5	29/08/2020 23:19	39.8578		0	0	0	0	0	0	0	0	0	0	0	0	0	0
396	1	2	9	1d 13:47:22.37000	0d 00:00:02.54000	0.00000066	0.00000193	0.00093378	3.0413	C	5	29/08/2020 23:19	39.8578		0	0	0	0	0	0	0	0	0	0	0	0	0	0
397	1	2	9	1d 13:47:22.58000	0d 00:00:02.75000	0.00000071	0.00000209	0.0009337	3.0579	C	5	29/08/2020 23:19	39.8578		0	0	0	0	0	0	0	0	0	0	0	0	0	0
398	1	2	9	1d 13:47:22.80000	0d 00:00:02.97000	0.00000077	0.00000227	0.00093385	3.0747	C	5	29/08/2020 23:19	39.8578		0	0	0	0	0	0	0	0	0	0	0	0	0	0
399	1	2	9	1d 13:47:23.02000	0d 00:00:03.19000	0.00000083	0.00000244	0.00093362	3.0909	C	5	29/08/2020 23:19	39.8578		0	0	0	0	0	0	0	0	0	0	0	0	0	0
400	1	2	9	1d 13:47:23.24000	0d 00:00:03.41000	0.00000088	0.00000262	0.0009337	3.1066	C	5	29/08/2020 23:19	39.8578		0	0	0	0	0	0	0	0	0	0	0	0	0	0
401	1	2	9	1d 13:47:23.47000	0d 00:00:03.64000	0.00000094	0.00000281	0.00093385	3.1229	C	5	29/08/2020 23:19	39.8736		0	0	0	0	0	0	0	0	0	0	0	0	0	0
402	1	2	9	1d 13:47:23.70000	0d 00:00:03.87000	0.000001	0.00000299	0.00093408	3.1388	C	5	29/08/2020 23:19	39.8736		0	0	0	0	0	0	0	0	0	0	0	0	0	0
403	1	2	9	1d 13:47:23.94000	0d 00:00:04.11000	0.00000107	0.00000319	0.00093385	3.1547	C	5	29/08/2020 23:19	39.8736		0	0	0	0	0	0	0	0	0	0	0	0	0	0
404	1	2	9	1d 13:47:24.18000	0d 00:00:04.35000	0.00000113	0.00000339	0.00093378	3.1702	C	5	29/08/2020 23:19	39.8736		0	0	0	0	0	0	0	0	0	0	0	0	0	0
405	1	2	9	1d 13:47:24.42000	0d 00:00:04.59000	0.00000119	0.00000358	0.00093393	3.1853	C	5	29/08/2020 23:19	39.8736		0	0	0	0	0	0	0	0	0	0	0	0	0	0
406	1	2	9	1d 13:47:24.66000	0d 00:00:04.83000	0.00000125	0.00000378	0.00093393	3.2003	C	5	29/08/2020 23:19	39.8578		0	0	0	0	0	0	0	0	0	0	0	0	0	0
407	1	2	9	1d 13:47:24.91000	0d 00:00:05.08000	0.00000132	0.00000399	0.00093385	3.2154	C	5	29/08/2020 23:19	39.8578		0	0	0	0	0	0	0	0	0	0	0	0	0	0
408	1	2	9	1d 13:47:25.17000	0d 00:00:05.34000	0.00000138	0.00000421	0.00093385	3.2308	C	5	29/08/2020 23:19	39.8578		0	0	0	0	0	0	0	0	0	0	0	0	0	0
409	1	2	9	1d 13:47:25.43000	0d 00:00:05.60000	0.00000145	0.00000443	0.00093378	3.2456	C	5	29/08/2020 23:19	39.8578		0	0	0	0	0	0	0	0	0	0	0	0	0	0
410	1	2	9	1d 13:47:25.70000	0d 00:00:05.87000	0.00000152	0.00000465	0.00093378	3.2605	C	5	29/08/2020 23:19	39.8578		0	0	0	0	0	0	0	0	0	0	0	0	0	0
411	1	2	9	1d 13:47:25.97000	0d 00:00:06.14000	0.00000159	0.00000488	0.00093393	3.275	C	5	29/08/2020 23:20	39.8578		0	0	0	0	0	0	0	0	0	0	0	0	0	0
412	1	2	9	1d 13:47:26.25000	0d 00:00:06.42000	0.00000166	0.00000512	0.0009337	3.2898	C	5	29/08/2020 23:20	39.8578		0	0	0	0	0	0	0	0	0	0	0	0	0	0
413	1	2	9	1d 13:47:26.53000	0d 00:00:06.70000	0.00000174	0.00000536	0.00093355	3.304	C	5	29/08/2020 23:20	39.8578		0	0	0	0	0	0	0	0	0	0	0	0	0	0
414	1	2	9	1d 13:47:26.82000	0d 00:00:06.99000	0.00000181	0.00000561	0.00093378	3.3184	C	5	29/08/2020 23:20	39.8578		0	0	0	0	0	0	0	0	0	0	0	0	0	0
415	1	2	9	1d 13:47:27.11000	0d 00:00:07.28000	0.00000189	0.00000586	0.000934	3.3323	C	5	29/08/2020 23:20	39.8578		0	0	0	0	0	0	0	0	0	0	0	0	0	0
416	1	2	9	1d 13:47:27.41000	0d 00:00:07.58000	0.00000197	0.00000612	0.00093385	3.3463	C	5	29/08/2020 23:20	39.8578		0	0	0	0	0	0	0	0	0	0	0	0	0	0
417	1	2	9	1d 13:47:27.72000	0d 00:00:07.89000	0.00000205	0.00000639	0.00093385	3.3602	C	5	29/08/2020 23:20	39.8578		0	0	0	0	0	0	0	0	0	0	0	0	0	0
418	1	2	9	1d 13:47:28.04000	0d 00:00:08.21000	0.00000213	0.00000667	0.00093385	3.3739	C	5	29/08/2020 23:20	39.8578		0	0	0	0	0	0	0	0	0	0	0	0	0	0
419	1	2	9	1d 13:47:28.37000	0d 00:00:08.54000	0.00000221	0.00000696	0.00093385	3.3877	C	5	29/08/2020 23:20	39.8578		0	0	0	0	0	0	0	0	0	0	0	0	0	0
420	1	2	9	1d 13:47:28.70000	0d 00:00:08.87000	0.0000023	0.00000725	0.00093378	3.4008	C	5	29/08/2020 23:20	39.8578		0	0	0	0	0	0	0	0	0	0	0	0	0	0
421	1	2	9	1d 13:47:29.03000	0d 00:00:09.20000	0.00000239	0.00000754	0.000934	3.4137	C	5	29/08/2020 23:20	39.8578		0	0	0	0	0	0	0	0	0	0	0	0	0	0
422	1	2	9	1d 13:47:29.38000	0d 00:00:09.55000	0.00000248	0.00000785	0.0009337	3.427	C	5	29/08/2020 23:20	39.8578		0	0	0	0	0	0	0	0	0	0	0	0	0	0
423	1	2	9	1d 13:47:29.75000	0d 00:00:09.92000	0.00000257	0.00000818	0.00093393	3.44	C	5	29/08/2020 23:20	39.842		0	0	0	0	0	0	0	0	0	0	0	0	0	0
424	1	2	9	1d 13:47:30.12000	0d 00:00:10.29000	0.00000267	0.00000851	0.00093393	3.4527	C	5	29/08/2020 23:20	39.842		0	0	0	0	0	0	0	0	0	0	0	0	0	0
425	1	2	9	1d 13:47:30.51000	0d 00:00:10.68000	0.00000277	0.00000886	0.00093385	3.4656	C	5	29/08/2020 23:20	39.8578		0	0	0	0	0	0	0	0	0	0	0	0	0	0
426	1	2	9	1d 13:47:30.92000	0d 00:00:11.09000	0.00000288	0.00000923	0.00093393	3.478	C	5	29/08/2020 23:20	39.8578		0	0	0	0	0	0	0	0	0	0	0	0	0	0
427	1	2	9	1d 13:47:31.35000	0d 00:00:11.52000	0.00000299	0.00000962	0.00093393	3.4903	C	5	29/08/2020 23:20	39.8578		0	0	0	0	0	0	0	0	0	0	0	0	0	0
428	1	2	9	1d 13:47:31.79000	0d 00:00:11.96000	0.0000031	0.00001002	0.00093362	3.5026	C	5	29/08/2020 23:20	39.8578		0	0	0	0	0	0	0	0	0	0	0	0	0	0
429	1	2	9	1d 13:47:32.26000	0d 00:00:12.43000	0.00000322	0.00001045	0.0009337	3.5145	C	5	29/08/2020 23:20	39.8578		0	0	0	0	0	0	0	0	0	0	0	0	0	0
430	1	2	9	1d 13:47:32.77000	0d 00:00:12.94000	0.00000336	0.00001091	0.00093378	3.5264	C	5	29/08/2020 23:20	39.8578		0	0	0	0	0	0	0	0	0	0	0	0	0	0
431	1	2	9	1d 13:47:33.32000	0d 00:00:13.49000	0.0000035	0.00001142	0.00093378	3.538	C	5	29/08/2020 23:20	39.8578		0	0	0	0	0	0	0	0	0	0	0	0	0	0
432	1	2	9	1d 13:47:33.93000	0d 00:00:14.10000	0.00000366	0.00001198	0.00093378	3.5494	C	5	29/08/2020 23:20	39.8578		0	0	0	0	0	0	0	0	0	0	0	0	0	0
433	1	2	9	1d 13:47:34.63000	0d 00:00:14.80000	0.00000384	0.00001262	0.00093393	3.5607	C	5	29/08/2020 23:20	39.8578		0	0	0	0	0	0	0	0	0	0	0	0	0	0
434	1	2	9	1d 13:47:35.42000	0d 00:00:15.59000	0.00000404	0.00001336	0.00093362	3.5717	C	5	29/08/2020 23:20	39.8578		0	0	0	0	0	0	0	0	0	0	0	0	0	0
435	1	2	9	1d 13:47:36.39000	0d 00:00:16.56000	0.0000043	0.00001426	0.000934	3.5825	C	5	29/08/2020 23:20	39.8578		0	0	0	0	0	0	0	0	0	0	0	0	0	0
436	1	2	9	1d 13:47:37.62000	0d 00:00:17.79000	0.00000461	0.0000154	0.00093385	3.5932	C	5	29/08/2020 23:20	39.8578		0	0	0	0	0	0	0	0	0	0	0	0	0	0
437	1	2	9	1d 13:47:39.31000	0d 00:00:19.48000	0.00000505	0.00001698	0.00093362	3.6036	C	5	29/08/2020 23:20	39.8736		0	0	0	0	0	0	0	0	0	0	0	0	0	0
438	1	2	9	1d 13:47:41.76000	0d 00:00:21.93000	0.00000569	0.00001927	0.00093378	3.6138	C	5	29/08/2020 23:20	39.8736		0	0	0	0	0	0	0	0	0	0	0	0	0	0
439	1	2	9	1d 13:47:45.81000	0d 00:00:25.98000	0.00000674	0.00002307	0.0009337	3.6239	C	5	29/08/2020 23:20	39.8736		0	0	0	0	0	0	0	0	0	0	0	0	0	0
440	1	2	9	1d 13:47:53.83000	0d 00:00:34.00000	0.00000882	0.00003062	0.00093393	3.6339	C	5	29/08/2020 23:20	39.8736		0	0	0	0	0	0	0	0	0	0	0	0	0	0
441	1	2	9	1d 13:48:13.66000	0d 00:00:53.83000	0.00001396	0.00004935	0.00093378	3.644	C	5	29/08/2020 23:20	39.8262		0	0	0	0	0	0	0	0	0	0	0	0	0	0
442	1	2	9	1d 13:49:18.44000	0d 00:01:58.61000	0.00003077	0.00011068	0.00093393	3.6542	C	5	29/08/2020 23:21	39.8578		0	0	0	0	0	0	0	0	0	0	0	0	0	0
443	1	2	9	1d 13:52:43.24000	0d 00:05:23.41000	0.00008389	0.00030511	0.00093385	3.6643	C	5	29/08/2020 23:25	39.8736		0	0	0	0	0	0	0	0	0	0	0	0	0	0
444	1	2	9	1d 13:57:43.24000	0d 00:10:23.41000	0.00016171	0.00059059	0.00093378	3.6721	C	1	29/08/2020 23:30	39.8578		0	0	0	0	0	0	0	0	0	0	0	0	0	0
445	1	2	9	1d 14:02:43.24000	0d 00:15:23.41000	0.00023953	0.00087657	0.00093385	3.6777	C	1	29/08/2020 23:35	39.8578		0	0	0	0	0	0	0	0	0	0	0	0	0	0
446	1	2	9	1d 14:07:43.24000	0d 00:20:23.41000	0.00031735	0.00116297	0.0009337	3.6828	C	1	29/08/2020 23:40	39.9052		0	0	0	0	0	0	0	0	0	0	0	0	0	0
447	1	2	9	1d 14:12:43.24000	0d 00:25:23.41000	0.00039516	0.00144974	0.00093385	3.687	C	1	29/08/2020 23:45	39.842		0	0	0	0	0	0	0	0	0	0	0	0	0	0
448	1	2	9	1d 14:17:43.24000	0d 00:30:23.41000	0.00047298	0.00173684	0.00093385	3.6915	C	1	29/08/2020 23:50	39.8578		0	0	0	0	0	0	0	0	0	0	0	0	0	0
449	1	2	9	1d 14:22:43.24000	0d 00:35:23.41000	0.0005508	0.00202425	0.00093378	3.6954	C	1	29/08/2020 23:55	39.842		0	0	0	0	0	0	0	0	0	0	0	0	0	0
450	1	2	9	1d 14:27:43.24000	0d 00:40:23.41000	0.00062862	0.00231197	0.0009337	3.6992	C	1	30/08/2020 00:00	39.8736		0	0	0	0	0	0	0	0	0	0	0	0	0	0
451	1	2	9	1d 14:32:43.24000	0d 00:45:23.41000	0.00070644	0.0026	0.00093378	3.7032	C	1	30/08/2020 00:05	39.9052		0	0	0	0	0	0	0	0	0	0	0	0	0	0
452	1	2	9	1d 14:37:43.24000	0d 00:50:23.41000	0.00078426	0.00288835	0.0009337	3.7073	C	1	30/08/2020 00:10	39.842		0	0	0	0	0	0	0	0	0	0	0	0	0	0
453	1	2	9	1d 14:42:43.24000	0d 00:55:23.41000	0.00086208	0.00317704	0.00093385	3.7118	C	1	30/08/2020 00:15	39.8736		0	0	0	0	0	0	0	0	0	0	0	0	0	0
454	1	2	9	1d 14:47:43.24000	0d 01:00:23.41000	0.00093989	0.00346608	0.00093385	3.7166	C	1	30/08/2020 00:20	39.8578		0	0	0	0	0	0	0	0	0	0	0	0	0	0
455	1	2	9	1d 14:52:43.24000	0d 01:05:23.41000	0.00101771	0.0037555	0.000934	3.7218	C	1	30/08/2020 00:25	39.8894		0	0	0	0	0	0	0	0	0	0	0	0	0	0
456	1	2	9	1d 14:57:43.24000	0d 01:10:23.41000	0.00109553	0.00404532	0.0009337	3.727	C	1	30/08/2020 00:30	39.8578		0	0	0	0	0	0	0	0	0	0	0	0	0	0
457	1	2	9	1d 15:02:43.24000	0d 01:15:23.41000	0.00117335	0.00433556	0.000934	3.7321	C	1	30/08/2020 00:35	39.842		0	0	0	0	0	0	0	0	0	0	0	0	0	0
458	1	2	9	1d 15:07:43.24000	0d 01:20:23.41000	0.00125117	0.0046262	0.00093393	3.7375	C	1	30/08/2020 00:40	39.842		0	0	0	0	0	0	0	0	0	0	0	0	0	0
459	1	2	9	1d 15:12:43.24000	0d 01:25:23.41000	0.00132899	0.00491726	0.00093393	3.7429	C	1	30/08/2020 00:45	39.8262		0	0	0	0	0	0	0	0	0	0	0	0	0	0
460	1	2	9	1d 15:17:43.24000	0d 01:30:23.41000	0.00140681	0.00520873	0.00093393	3.7482	C	1	30/08/2020 00:50	39.9052		0	0	0	0	0	0	0	0	0	0	0	0	0	0
461	1	2	9	1d 15:22:43.24000	0d 01:35:23.41000	0.00148462	0.00550062	0.00093355	3.7533	C	1	30/08/2020 00:55	39.842		0	0	0	0	0	0	0	0	0	0	0	0	0	0
462	1	2	9	1d 15:27:43.24000	0d 01:40:23.41000	0.00156244	0.0057929	0.00093378	3.7586	C	1	30/08/2020 01:00	39.8578		0	0	0	0	0	0	0	0	0	0	0	0	0	0
463	1	2	9	1d 15:32:43.24000	0d 01:45:23.41000	0.00164026	0.00608559	0.00093385	3.7638	C	1	30/08/2020 01:05	39.8262		0	0	0	0	0	0	0	0	0	0	0	0	0	0
464	1	2	9	1d 15:37:43.24000	0d 01:50:23.41000	0.00171808	0.00637869	0.000934	3.769	C	1	30/08/2020 01:10	39.8262		0	0	0	0	0	0	0	0	0	0	0	0	0	0
465	1	2	9	1d 15:42:43.24000	0d 01:55:23.41000	0.0017959	0.0066722	0.00093385	3.7745	C	1	30/08/2020 01:15	39.9052		0	0	0	0	0	0	0	0	0	0	0	0	0	0
466	1	2	9	1d 15:47:43.24000	0d 02:00:23.41000	0.00187372	0.00696615	0.00093385	3.7801	C	1	30/08/2020 01:20	39.842		0	0	0	0	0	0	0	0	0	0	0	0	0	0
467	1	2	9	1d 15:52:43.24000	0d 02:05:23.41000	0.00195153	0.00726055	0.0009337	3.7861	C	1	30/08/2020 01:25	39.8894		0	0	0	0	0	0	0	0	0	0	0	0	0	0
468	1	2	9	1d 15:57:43.24000	0d 02:10:23.41000	0.00202935	0.00755542	0.00093393	3.7923	C	1	30/08/2020 01:30	39.8578		0	0	0	0	0	0	0	0	0	0	0	0	0	0
469	1	2	9	1d 16:02:43.24000	0d 02:15:23.41000	0.00210717	0.00785081	0.00093355	3.7993	C	1	30/08/2020 01:35	39.8736		0	0	0	0	0	0	0	0	0	0	0	0	0	0
470	1	2	9	1d 16:07:43.24000	0d 02:20:23.41000	0.00218499	0.00814676	0.00093378	3.8068	C	1	30/08/2020 01:40	39.8894		0	0	0	0	0	0	0	0	0	0	0	0	0	0
471	1	2	9	1d 16:12:43.24000	0d 02:25:23.41000	0.00226281	0.00844331	0.00093385	3.8151	C	1	30/08/2020 01:45	39.8894		0	0	0	0	0	0	0	0	0	0	0	0	0	0
472	1	2	9	1d 16:17:43.24000	0d 02:30:23.41000	0.00234063	0.00874054	0.00093362	3.8242	C	1	30/08/2020 01:50	39.921		0	0	0	0	0	0	0	0	0	0	0	0	0	0
473	1	2	9	1d 16:22:43.24000	0d 02:35:23.41000	0.00241845	0.00903851	0.000934	3.834	C	1	30/08/2020 01:55	39.8894		0	0	0	0	0	0	0	0	0	0	0	0	0	0
474	1	2	9	1d 16:27:12.77000	0d 02:39:52.94000	0.00248836	0.00930691	0.00093378	3.8441	C	5	30/08/2020 01:59	39.8736		0	0	0	0	0	0	0	0	0	0	0	0	0	0
475	1	2	9	1d 16:31:27.44000	0d 02:44:07.61000	0.00255442	0.00956118	0.00093393	3.8541	C	5	30/08/2020 02:04	39.8578		0	0	0	0	0	0	0	0	0	0	0	0	0	0
476	1	2	9	1d 16:35:24.76000	0d 02:48:04.93000	0.00261598	0.00979874	0.00093385	3.8642	C	5	30/08/2020 02:07	39.8894		0	0	0	0	0	0	0	0	0	0	0	0	0	0
477	1	2	9	1d 16:39:08.56000	0d 02:51:48.73000	0.00267403	0.0100233	0.00093385	3.8743	C	5	30/08/2020 02:11	39.8736		0	0	0	0	0	0	0	0	0	0	0	0	0	0
478	1	2	9	1d 16:42:44.01000	0d 02:55:24.18000	0.00272992	0.0102401	0.00093408	3.8843	C	5	30/08/2020 02:15	39.8894		0	0	0	0	0	0	0	0	0	0	0	0	0	0
479	1	2	9	1d 16:46:07.87000	0d 02:58:48.04000	0.0027828	0.0104458	0.00093408	3.8944	C	5	30/08/2020 02:18	39.9052		0	0	0	0	0	0	0	0	0	0	0	0	0	0
480	1	2	9	1d 16:49:24.26000	0d 03:02:04.43000	0.00283374	0.0106445	0.00093393	3.9045	C	5	30/08/2020 02:21	39.8578		0	0	0	0	0	0	0	0	0	0	0	0	0	0
481	1	2	9	1d 16:52:34.98000	0d 03:05:15.15000	0.00288321	0.0108379	0.00093385	3.9147	C	5	30/08/2020 02:25	39.8578		0	0	0	0	0	0	0	0	0	0	0	0	0	0
482	1	2	9	1d 16:55:46.99000	0d 03:08:27.16000	0.00293302	0.0110331	0.00093378	3.9249	C	5	30/08/2020 02:28	39.8736		0	0	0	0	0	0	0	0	0	0	0	0	0	0
483	1	2	9	1d 16:58:52.34000	0d 03:11:32.51000	0.0029811	0.011222	0.00093385	3.935	C	5	30/08/2020 02:31	39.842		0	0	0	0	0	0	0	0	0	0	0	0	0	0
484	1	2	9	1d 17:01:51.59000	0d 03:14:31.76000	0.0030276	0.0114052	0.00093393	3.9451	C	5	30/08/2020 02:34	39.9052		0	0	0	0	0	0	0	0	0	0	0	0	0	0
485	1	2	9	1d 17:04:46.56000	0d 03:17:26.73000	0.00307298	0.0115845	0.00093385	3.9551	C	5	30/08/2020 02:37	39.8894		0	0	0	0	0	0	0	0	0	0	0	0	0	0
486	1	2	9	1d 17:07:44.11000	0d 03:20:24.28000	0.00311904	0.0117669	0.00093385	3.9652	C	5	30/08/2020 02:40	39.8736		0	0	0	0	0	0	0	0	0	0	0	0	0	0
487	1	2	9	1d 17:10:38.30000	0d 03:23:18.47000	0.00316422	0.0119463	0.00093385	3.9754	C	5	30/08/2020 02:43	39.921		0	0	0	0	0	0	0	0	0	0	0	0	0	0
488	1	2	9	1d 17:13:32.84000	0d 03:26:13.01000	0.0032095	0.0121265	0.00093385	3.9855	C	5	30/08/2020 02:46	39.8578		0	0	0	0	0	0	0	0	0	0	0	0	0	0
489	1	2	9	1d 17:16:24.33000	0d 03:29:04.50000	0.00325398	0.012304	0.00093385	3.9956	C	5	30/08/2020 02:48	39.8736		0	0	0	0	0	0	0	0	0	0	0	0	0	0
490	1	2	9	1d 17:19:13.69000	0d 03:31:53.86000	0.00329791	0.0124797	0.00093385	4.0056	C	5	30/08/2020 02:51	39.921		0	0	0	0	0	0	0	0	0	0	0	0	0	0
491	1	2	9	1d 17:22:01.45000	0d 03:34:41.62000	0.00334143	0.0126543	0.0009337	4.0157	C	5	30/08/2020 02:54	39.8578		0	0	0	0	0	0	0	0	0	0	0	0	0	0
492	1	2	9	1d 17:24:49.38000	0d 03:37:29.55000	0.00338499	0.0128294	0.0009337	4.0258	C	5	30/08/2020 02:57	39.8894		0	0	0	0	0	0	0	0	0	0	0	0	0	0
493	1	2	9	1d 17:27:35.64000	0d 03:40:15.81000	0.00342811	0.0130033	0.0009337	4.0359	C	5	30/08/2020 03:00	39.9052		0	0	0	0	0	0	0	0	0	0	0	0	0	0
494	1	2	9	1d 17:30:18.40000	0d 03:42:58.57000	0.00347033	0.0131739	0.00093385	4.0459	C	5	30/08/2020 03:02	39.8578		0	0	0	0	0	0	0	0	0	0	0	0	0	0
495	1	2	9	1d 17:32:59.09000	0d 03:45:39.26000	0.00351202	0.0133427	0.0009337	4.0562	C	5	30/08/2020 03:05	39.8578		0	0	0	0	0	0	0	0	0	0	0	0	0	0
496	1	2	9	1d 17:35:40.98000	0d 03:48:21.15000	0.00355401	0.0135132	0.00093385	4.0662	C	5	30/08/2020 03:08	39.8894		0	0	0	0	0	0	0	0	0	0	0	0	0	0
497	1	2	9	1d 17:38:18.83000	0d 03:50:59.00000	0.00359495	0.0136799	0.00093362	4.0763	C	5	30/08/2020 03:10	39.9052		0	0	0	0	0	0	0	0	0	0	0	0	0	0
498	1	2	9	1d 17:40:56.05000	0d 03:53:36.22000	0.00363574	0.0138464	0.00093378	4.0864	C	5	30/08/2020 03:13	39.842		0	0	0	0	0	0	0	0	0	0	0	0	0	0
499	1	2	9	1d 17:43:30.02000	0d 03:56:10.19000	0.00367568	0.0140098	0.00093385	4.0964	C	5	30/08/2020 03:16	39.8894		0	0	0	0	0	0	0	0	0	0	0	0	0	0
500	1	2	9	1d 17:46:00.26000	0d 03:58:40.43000	0.00371465	0.0141696	0.00093408	4.1067	C	5	30/08/2020 03:18	39.842		0	0	0	0	0	0	0	0	0	0	0	0	0	0
501	1	2	9	1d 17:48:32.32000	0d 04:01:12.49000	0.00375409	0.0143318	0.00093378	4.1169	C	5	30/08/2020 03:21	39.9052		0	0	0	0	0	0	0	0	0	0	0	0	0	0
502	1	2	9	1d 17:51:02.03000	0d 04:03:42.20000	0.00379293	0.0144919	0.00093393	4.127	C	5	30/08/2020 03:23	39.8578		0	0	0	0	0	0	0	0	0	0	0	0	0	0
503	1	2	9	1d 17:53:29.67000	0d 04:06:09.84000	0.00383122	0.0146501	0.0009337	4.137	C	5	30/08/2020 03:26	39.921		0	0	0	0	0	0	0	0	0	0	0	0	0	0
504	1	2	9	1d 17:55:55.22000	0d 04:08:35.39000	0.00386898	0.0148065	0.00093378	4.1472	C	5	30/08/2020 03:28	39.842		0	0	0	0	0	0	0	0	0	0	0	0	0	0
505	1	2	9	1d 17:58:18.62000	0d 04:10:58.79000	0.00390617	0.014961	0.00093393	4.1573	C	5	30/08/2020 03:30	39.8578		0	0	0	0	0	0	0	0	0	0	0	0	0	0
506	1	2	9	1d 18:00:41.03000	0d 04:13:21.20000	0.00394312	0.0151147	0.0009337	4.1674	C	5	30/08/2020 03:33	39.8736		0	0	0	0	0	0	0	0	0	0	0	0	0	0
507	1	2	9	1d 18:03:01.57000	0d 04:15:41.74000	0.00397957	0.0152668	0.0009337	4.1775	C	5	30/08/2020 03:35	39.8578		0	0	0	0	0	0	0	0	0	0	0	0	0	0
508	1	2	9	1d 18:05:21.70000	0d 04:18:01.87000	0.00401592	0.0154188	0.0009337	4.1875	C	5	30/08/2020 03:37	39.8894		0	0	0	0	0	0	0	0	0	0	0	0	0	0
509	1	2	9	1d 18:07:40.51000	0d 04:20:20.68000	0.00405193	0.0155698	0.00093378	4.1976	C	5	30/08/2020 03:40	39.8262		0	0	0	0	0	0	0	0	0	0	0	0	0	0
510	1	2	9	1d 18:08:11.10000	0d 04:20:51.27000	0.00405986	0.0156031	0.00093385	4.2	C	133	30/08/2020 03:40	39.8578		0	0	0	0	0	0	0	0	0	0	0	0	0	0
511	1	2	10	1d 18:08:11.13000	0d 00:00:00.03000	0.00405987	0.0156032	0.00097383	4.2	C	0	30/08/2020 03:40	39.8578		0	0	0	0	0	0	0	0	0	0	0	0	0	0
512	1	2	10	1d 18:08:26.65000	0d 00:00:15.55000	0.00406386	0.0156199	0.00087373	4.2004	C	4	30/08/2020 03:41	39.8736		0	0	0	0	0	0	0	0	0	0	0	0	0	0
513	1	2	10	1d 18:08:42.76000	0d 00:00:31.66000	0.00406754	0.0156354	0.00077363	4.2002	C	4	30/08/2020 03:41	39.8736		0	0	0	0	0	0	0	0	0	0	0	0	0	0
514	1	2	10	1d 18:09:04.14000	0d 00:00:53.04000	0.00407183	0.0156534	0.00067361	4.2002	C	4	30/08/2020 03:41	39.8894		0	0	0	0	0	0	0	0	0	0	0	0	0	0
515	1	2	10	1d 18:09:30.36000	0d 00:01:19.26000	0.00407636	0.0156724	0.00057351	4.2002	C	4	30/08/2020 03:42	39.9052		0	0	0	0	0	0	0	0	0	0	0	0	0	0
516	1	2	10	1d 18:10:02.95000	0d 00:01:51.85000	0.00408108	0.0156923	0.00047333	4.2004	C	4	30/08/2020 03:42	39.9052		0	0	0	0	0	0	0	0	0	0	0	0	0	0
517	1	2	10	1d 18:10:45.73000	0d 00:02:34.63000	0.00408608	0.0157132	0.00037316	4.2	C	4	30/08/2020 03:43	39.8736		0	0	0	0	0	0	0	0	0	0	0	0	0	0
518	1	2	10	1d 18:11:44.47000	0d 00:03:33.37000	0.0040913	0.0157352	0.00027314	4.1999	C	4	30/08/2020 03:44	39.8736		0	0	0	0	0	0	0	0	0	0	0	0	0	0
519	1	2	10	1d 18:13:12.88000	0d 00:05:01.78000	0.00409668	0.0157578	0.00017311	4.2002	C	4	30/08/2020 03:45	39.921		0	0	0	0	0	0	0	0	0	0	0	0	0	0
520	1	2	10	1d 18:15:45.17000	0d 00:07:34.07000	0.00410211	0.0157806	0.00009339	4.2002	C	132	30/08/2020 03:48	39.8262		0	0	0	0	0	0	0	0	0	0	0	0	0	0
521	1	2	11	1d 18:15:45.18000	0d 00:00:00.01000	0	0	0	4.1991	R	0	30/08/2020 03:48	39.842		0	0	0	0	0	0	0	0	0	0	0	0	0	0
522	1	2	11	1d 18:15:47.18000	0d 00:00:02.01000	0	0	0	4.1991	R	1	30/08/2020 03:48	39.8262		0	0	0	0	0	0	0	0	0	0	0	0	0	0
523	1	2	11	1d 18:15:49.18000	0d 00:00:04.01000	0	0	0	4.199	R	1	30/08/2020 03:48	39.8262		0	0	0	0	0	0	0	0	0	0	0	0	0	0
524	1	2	11	1d 18:15:51.18000	0d 00:00:06.01000	0	0	0	4.199	R	1	30/08/2020 03:48	39.8262		0	0	0	0	0	0	0	0	0	0	0	0	0	0
525	1	2	11	1d 18:15:53.18000	0d 00:00:08.01000	0	0	0	4.199	R	1	30/08/2020 03:48	39.8262		0	0	0	0	0	0	0	0	0	0	0	0	0	0
526	1	2	11	1d 18:15:55.17000	0d 00:00:10.00000	0	0	0	4.1988	R	129	30/08/2020 03:48	39.8262		0	0	0	0	0	0	0	0	0	0	0	0	0	0
527	1	2	12	1d 18:15:55.20000	0d 00:00:00.03000	0.00000001	0.00000003	0.00093599	4.1913	D	0	30/08/2020 03:48	39.8104		0	0	0	0	0	0	0	0	0	0	0	0	0	0
528	1	2	12	1d 18:16:51.53000	0d 00:00:56.36000	0.00001462	0.00006118	0.00093378	4.1813	D	5	30/08/2020 03:49	39.8578		0	0	0	0	0	0	0	0	0	0	0	0	0	0
529	1	2	12	1d 18:18:50.05000	0d 00:02:54.88000	0.00004536	0.00018957	0.0009337	4.1712	D	5	30/08/2020 03:51	39.8894		0	0	0	0	0	0	0	0	0	0	0	0	0	0
530	1	2	12	1d 18:20:55.89000	0d 00:05:00.72000	0.000078	0.00032557	0.0009337	4.1611	D	5	30/08/2020 03:53	39.8736		0	0	0	0	0	0	0	0	0	0	0	0	0	0
531	1	2	12	1d 18:23:05.23000	0d 00:07:10.06000	0.00011155	0.00046501	0.00093378	4.1511	D	5	30/08/2020 03:55	39.842		0	0	0	0	0	0	0	0	0	0	0	0	0	0
532	1	2	12	1d 18:25:17.75000	0d 00:09:22.58000	0.00014593	0.00060754	0.000934	4.141	D	5	30/08/2020 03:57	39.8578		0	0	0	0	0	0	0	0	0	0	0	0	0	0
533	1	2	12	1d 18:27:32.07000	0d 00:11:36.90000	0.00018077	0.00075165	0.00093378	4.1309	D	5	30/08/2020 04:00	39.8262		0	0	0	0	0	0	0	0	0	0	0	0	0	0
534	1	2	12	1d 18:29:48.92000	0d 00:13:53.75000	0.00021627	0.00089811	0.00093378	4.1209	D	5	30/08/2020 04:02	39.8894		0	0	0	0	0	0	0	0	0	0	0	0	0	0
535	1	2	12	1d 18:32:05.68000	0d 00:16:10.51000	0.00025175	0.00104413	0.0009337	4.1108	D	5	30/08/2020 04:04	39.8736		0	0	0	0	0	0	0	0	0	0	0	0	0	0
536	1	2	12	1d 18:34:25.94000	0d 00:18:30.77000	0.00028813	0.00119351	0.0009337	4.1007	D	5	30/08/2020 04:07	39.7946		0	0	0	0	0	0	0	0	0	0	0	0	0	0
537	1	2	12	1d 18:36:48.51000	0d 00:20:53.34000	0.00032511	0.00134498	0.0009337	4.0906	D	5	30/08/2020 04:09	39.8578		0	0	0	0	0	0	0	0	0	0	0	0	0	0
538	1	2	12	1d 18:39:13.16000	0d 00:23:17.99000	0.00036263	0.00149828	0.0009337	4.0806	D	5	30/08/2020 04:11	39.8736		0	0	0	0	0	0	0	0	0	0	0	0	0	0
539	1	2	12	1d 18:41:38.84000	0d 00:25:43.67000	0.00040042	0.0016523	0.000934	4.0705	D	5	30/08/2020 04:14	39.8578		0	0	0	0	0	0	0	0	0	0	0	0	0	0
540	1	2	12	1d 18:44:08.01000	0d 00:28:12.84000	0.00043911	0.00180961	0.00093393	4.0604	D	5	30/08/2020 04:16	39.8894		0	0	0	0	0	0	0	0	0	0	0	0	0	0
541	1	2	12	1d 18:46:36.28000	0d 00:30:41.11000	0.00047757	0.00196559	0.00093393	4.0504	D	5	30/08/2020 04:19	39.921		0	0	0	0	0	0	0	0	0	0	0	0	0	0
542	1	2	12	1d 18:49:11.44000	0d 00:33:16.27000	0.00051782	0.00212841	0.00093385	4.0403	D	5	30/08/2020 04:21	39.9052		0	0	0	0	0	0	0	0	0	0	0	0	0	0
543	1	2	12	1d 18:51:46.76000	0d 00:35:51.59000	0.00055811	0.002291	0.00093393	4.0302	D	5	30/08/2020 04:24	39.8578		0	0	0	0	0	0	0	0	0	0	0	0	0	0
544	1	2	12	1d 18:54:23.81000	0d 00:38:28.64000	0.00059885	0.00245498	0.00093385	4.0201	D	5	30/08/2020 04:26	39.8894		0	0	0	0	0	0	0	0	0	0	0	0	0	0
545	1	2	12	1d 18:57:03.05000	0d 00:41:07.88000	0.00064016	0.00262084	0.00093378	4.0101	D	5	30/08/2020 04:29	39.8894		0	0	0	0	0	0	0	0	0	0	0	0	0	0
546	1	2	12	1d 18:59:43.49000	0d 00:43:48.32000	0.00068177	0.00278752	0.00093378	4	D	5	30/08/2020 04:32	39.8262		0	0	0	0	0	0	0	0	0	0	0	0	0	0
547	1	2	12	1d 19:02:28.67000	0d 00:46:33.50000	0.00072462	0.0029587	0.00093385	3.9899	D	5	30/08/2020 04:35	39.8894		0	0	0	0	0	0	0	0	0	0	0	0	0	0
548	1	2	12	1d 19:05:12.61000	0d 00:49:17.44000	0.00076714	0.00312817	0.0009337	3.9797	D	5	30/08/2020 04:37	39.8578		0	0	0	0	0	0	0	0	0	0	0	0	0	0
549	1	2	12	1d 19:07:59.64000	0d 00:52:04.47000	0.00081047	0.00330039	0.00093355	3.9696	D	5	30/08/2020 04:40	39.842		0	0	0	0	0	0	0	0	0	0	0	0	0	0
550	1	2	12	1d 19:10:46.85000	0d 00:54:51.68000	0.00085384	0.00347236	0.00093393	3.9596	D	5	30/08/2020 04:43	39.8894		0	0	0	0	0	0	0	0	0	0	0	0	0	0
551	1	2	12	1d 19:13:35.63000	0d 00:57:40.46000	0.00089763	0.0036455	0.00093393	3.9495	D	5	30/08/2020 04:46	39.8736		0	0	0	0	0	0	0	0	0	0	0	0	0	0
552	1	2	12	1d 19:16:26.79000	0d 01:00:31.62000	0.00094202	0.00382063	0.00093385	3.9394	D	5	30/08/2020 04:49	39.842		0	0	0	0	0	0	0	0	0	0	0	0	0	0
553	1	2	12	1d 19:19:19.27000	0d 01:03:24.10000	0.00098676	0.00399667	0.00093378	3.9294	D	5	30/08/2020 04:51	39.9052		0	0	0	0	0	0	0	0	0	0	0	0	0	0
554	1	2	12	1d 19:22:12.25000	0d 01:06:17.08000	0.00103163	0.00417275	0.00093378	3.9193	D	5	30/08/2020 04:54	39.9052		0	0	0	0	0	0	0	0	0	0	0	0	0	0
555	1	2	12	1d 19:25:07.36000	0d 01:09:12.19000	0.00107706	0.00435056	0.00093362	3.9092	D	5	30/08/2020 04:57	39.8578		0	0	0	0	0	0	0	0	0	0	0	0	0	0
556	1	2	12	1d 19:28:05.88000	0d 01:12:10.71000	0.00112336	0.00453135	0.0009337	3.8991	D	5	30/08/2020 05:00	39.8894		0	0	0	0	0	0	0	0	0	0	0	0	0	0
557	1	2	12	1d 19:31:07.85000	0d 01:15:12.68000	0.00117057	0.00471517	0.00093393	3.8891	D	5	30/08/2020 05:03	39.9052		0	0	0	0	0	0	0	0	0	0	0	0	0	0
558	1	2	12	1d 19:34:11.72000	0d 01:18:16.55000	0.00121826	0.00490042	0.000934	3.879	D	5	30/08/2020 05:06	39.8736		0	0	0	0	0	0	0	0	0	0	0	0	0	0
559	1	2	12	1d 19:37:21.67000	0d 01:21:26.50000	0.00126753	0.00509131	0.0009337	3.8689	D	5	30/08/2020 05:09	39.921		0	0	0	0	0	0	0	0	0	0	0	0	0	0
560	1	2	12	1d 19:40:38.13000	0d 01:24:42.96000	0.00131849	0.00528822	0.00093393	3.8587	D	5	30/08/2020 05:13	39.8894		0	0	0	0	0	0	0	0	0	0	0	0	0	0
561	1	2	12	1d 19:44:06.74000	0d 01:28:11.57000	0.00137261	0.00549676	0.00093378	3.8485	D	5	30/08/2020 05:16	39.8578		0	0	0	0	0	0	0	0	0	0	0	0	0	0
562	1	2	12	1d 19:47:39.97000	0d 01:31:44.80000	0.00142792	0.00570935	0.00093393	3.8384	D	5	30/08/2020 05:20	39.8894		0	0	0	0	0	0	0	0	0	0	0	0	0	0
563	1	2	12	1d 19:51:23.28000	0d 01:35:28.11000	0.00148584	0.0059314	0.00093385	3.8283	D	5	30/08/2020 05:23	39.921		0	0	0	0	0	0	0	0	0	0	0	0	0	0
564	1	2	12	1d 19:55:18.47000	0d 01:39:23.30000	0.00154685	0.00616466	0.00093378	3.8181	D	5	30/08/2020 05:27	39.842		0	0	0	0	0	0	0	0	0	0	0	0	0	0
565	1	2	12	1d 19:59:37.47000	0d 01:43:42.30000	0.00161403	0.00642084	0.0009337	3.8079	D	5	30/08/2020 05:32	39.8894		0	0	0	0	0	0	0	0	0	0	0	0	0	0
566	1	2	12	1d 20:04:18.28000	0d 01:48:23.11000	0.00168687	0.00669786	0.00093393	3.7978	D	5	30/08/2020 05:36	39.8736		0	0	0	0	0	0	0	0	0	0	0	0	0	0
567	1	2	12	1d 20:09:16.76000	0d 01:53:21.59000	0.0017643	0.00699151	0.00093393	3.7877	D	5	30/08/2020 05:41	39.8736		0	0	0	0	0	0	0	0	0	0	0	0	0	0
568	1	2	12	1d 20:14:16.76000	0d 01:58:21.59000	0.00184212	0.00728592	0.00093378	3.7789	D	1	30/08/2020 05:46	39.921		0	0	0	0	0	0	0	0	0	0	0	0	0	0
569	1	2	12	1d 20:19:16.76000	0d 02:03:21.59000	0.00191993	0.00757965	0.00093385	3.7705	D	1	30/08/2020 05:51	39.842		0	0	0	0	0	0	0	0	0	0	0	0	0	0
570	1	2	12	1d 20:24:16.76000	0d 02:08:21.59000	0.00199775	0.00787276	0.00093362	3.7627	D	1	30/08/2020 05:56	39.8894		0	0	0	0	0	0	0	0	0	0	0	0	0	0
571	1	2	12	1d 20:29:16.76000	0d 02:13:21.59000	0.00207557	0.0081653	0.00093393	3.7557	D	1	30/08/2020 06:01	39.8578		0	0	0	0	0	0	0	0	0	0	0	0	0	0
572	1	2	12	1d 20:34:16.76000	0d 02:18:21.59000	0.00215339	0.00845729	0.00093378	3.749	D	1	30/08/2020 06:06	39.8578		0	0	0	0	0	0	0	0	0	0	0	0	0	0
573	1	2	12	1d 20:39:16.76000	0d 02:23:21.59000	0.00223121	0.00874878	0.00093385	3.7424	D	1	30/08/2020 06:11	39.8894		0	0	0	0	0	0	0	0	0	0	0	0	0	0
574	1	2	12	1d 20:44:16.76000	0d 02:28:21.59000	0.00230903	0.00903978	0.00093385	3.7363	D	1	30/08/2020 06:16	39.8578		0	0	0	0	0	0	0	0	0	0	0	0	0	0
575	1	2	12	1d 20:49:16.76000	0d 02:33:21.59000	0.00238685	0.0093303	0.00093385	3.7302	D	1	30/08/2020 06:21	39.8736		0	0	0	0	0	0	0	0	0	0	0	0	0	0
576	1	2	12	1d 20:54:16.76000	0d 02:38:21.59000	0.00246466	0.00962036	0.00093362	3.7243	D	1	30/08/2020 06:26	39.8578		0	0	0	0	0	0	0	0	0	0	0	0	0	0
577	1	2	12	1d 20:59:16.76000	0d 02:43:21.59000	0.00254248	0.00990996	0.000934	3.7185	D	1	30/08/2020 06:31	39.8736		0	0	0	0	0	0	0	0	0	0	0	0	0	0
578	1	2	12	1d 21:04:16.76000	0d 02:48:21.59000	0.0026203	0.0101991	0.00093393	3.7125	D	1	30/08/2020 06:36	39.921		0	0	0	0	0	0	0	0	0	0	0	0	0	0
579	1	2	12	1d 21:09:16.76000	0d 02:53:21.59000	0.00269812	0.0104877	0.000934	3.7063	D	1	30/08/2020 06:41	39.8736		0	0	0	0	0	0	0	0	0	0	0	0	0	0
580	1	2	12	1d 21:14:16.76000	0d 02:58:21.59000	0.00277594	0.0107759	0.00093393	3.6997	D	1	30/08/2020 06:46	39.8736		0	0	0	0	0	0	0	0	0	0	0	0	0	0
581	1	2	12	1d 21:19:16.76000	0d 03:03:21.59000	0.00285376	0.0110636	0.000934	3.693	D	1	30/08/2020 06:51	39.8578		0	0	0	0	0	0	0	0	0	0	0	0	0	0
582	1	2	12	1d 21:24:16.76000	0d 03:08:21.59000	0.00293158	0.0113507	0.00093385	3.6863	D	1	30/08/2020 06:56	39.9052		0	0	0	0	0	0	0	0	0	0	0	0	0	0
583	1	2	12	1d 21:29:16.76000	0d 03:13:21.59000	0.00300939	0.0116373	0.00093378	3.679	D	1	30/08/2020 07:01	39.8894		0	0	0	0	0	0	0	0	0	0	0	0	0	0
584	1	2	12	1d 21:34:16.76000	0d 03:18:21.59000	0.00308721	0.0119233	0.00093385	3.6713	D	1	30/08/2020 07:06	39.8894		0	0	0	0	0	0	0	0	0	0	0	0	0	0
585	1	2	12	1d 21:39:16.76000	0d 03:23:21.59000	0.00316503	0.0122086	0.00093416	3.6628	D	1	30/08/2020 07:11	39.9052		0	0	0	0	0	0	0	0	0	0	0	0	0	0
586	1	2	12	1d 21:44:16.76000	0d 03:28:21.59000	0.00324285	0.0124933	0.0009337	3.6541	D	1	30/08/2020 07:16	39.8894		0	0	0	0	0	0	0	0	0	0	0	0	0	0
587	1	2	12	1d 21:49:16.76000	0d 03:33:21.59000	0.00332067	0.0127773	0.00093385	3.6445	D	1	30/08/2020 07:21	39.8894		0	0	0	0	0	0	0	0	0	0	0	0	0	0
588	1	2	12	1d 21:53:56.48000	0d 03:38:01.31000	0.00339323	0.0130414	0.00093393	3.6344	D	5	30/08/2020 07:26	39.8894		0	0	0	0	0	0	0	0	0	0	0	0	0	0
589	1	2	12	1d 21:58:13.77000	0d 03:42:18.60000	0.00345997	0.0132836	0.00093393	3.6243	D	5	30/08/2020 07:30	39.921		0	0	0	0	0	0	0	0	0	0	0	0	0	0
590	1	2	12	1d 22:01:59.46000	0d 03:46:04.29000	0.00351851	0.0134955	0.00093393	3.6143	D	5	30/08/2020 07:34	39.8894		0	0	0	0	0	0	0	0	0	0	0	0	0	0
591	1	2	12	1d 22:05:15.04000	0d 03:49:19.87000	0.00356924	0.0136786	0.00093393	3.6042	D	5	30/08/2020 07:37	39.8736		0	0	0	0	0	0	0	0	0	0	0	0	0	0
592	1	2	12	1d 22:08:01.51000	0d 03:52:06.34000	0.00361242	0.0138341	0.00093385	3.5941	D	5	30/08/2020 07:40	39.8894		0	0	0	0	0	0	0	0	0	0	0	0	0	0
593	1	2	12	1d 22:10:20.96000	0d 03:54:25.79000	0.0036486	0.0139639	0.00093378	3.584	D	5	30/08/2020 07:42	39.8578		0	0	0	0	0	0	0	0	0	0	0	0	0	0
594	1	2	12	1d 22:12:19.93000	0d 03:56:24.76000	0.00367946	0.0140744	0.00093378	3.5738	D	5	30/08/2020 07:44	39.8736		0	0	0	0	0	0	0	0	0	0	0	0	0	0
595	1	2	12	1d 22:13:58.33000	0d 03:58:03.16000	0.00370498	0.0141655	0.00093385	3.5637	D	5	30/08/2020 07:46	39.8894		0	0	0	0	0	0	0	0	0	0	0	0	0	0
596	1	2	12	1d 22:15:18.23000	0d 03:59:23.06000	0.00372571	0.0142392	0.00093385	3.5535	D	5	30/08/2020 07:47	39.9052		0	0	0	0	0	0	0	0	0	0	0	0	0	0
597	1	2	12	1d 22:16:25.38000	0d 04:00:30.21000	0.00374312	0.014301	0.00093378	3.5435	D	5	30/08/2020 07:49	39.9052		0	0	0	0	0	0	0	0	0	0	0	0	0	0
598	1	2	12	1d 22:17:22.59000	0d 04:01:27.42000	0.00375796	0.0143536	0.00093378	3.5334	D	5	30/08/2020 07:49	39.8894		0	0	0	0	0	0	0	0	0	0	0	0	0	0
599	1	2	12	1d 22:18:09.02000	0d 04:02:13.85000	0.00377001	0.0143961	0.00093355	3.5233	D	5	30/08/2020 07:50	39.842		0	0	0	0	0	0	0	0	0	0	0	0	0	0
600	1	2	12	1d 22:18:48.83000	0d 04:02:53.66000	0.00378033	0.0144324	0.00093385	3.5132	D	5	30/08/2020 07:51	39.8736		0	0	0	0	0	0	0	0	0	0	0	0	0	0
601	1	2	12	1d 22:19:22.27000	0d 04:03:27.10000	0.00378901	0.0144628	0.00093385	3.5032	D	5	30/08/2020 07:51	39.9052		0	0	0	0	0	0	0	0	0	0	0	0	0	0
602	1	2	12	1d 22:19:51.41000	0d 04:03:56.24000	0.00379657	0.0144893	0.00093385	3.4931	D	5	30/08/2020 07:52	39.8578		0	0	0	0	0	0	0	0	0	0	0	0	0	0
603	1	2	12	1d 22:20:16.57000	0d 04:04:21.40000	0.00380309	0.014512	0.00093385	3.4829	D	5	30/08/2020 07:52	39.8736		0	0	0	0	0	0	0	0	0	0	0	0	0	0
604	1	2	12	1d 22:20:39.31000	0d 04:04:44.14000	0.00380899	0.0145326	0.00093385	3.4728	D	5	30/08/2020 07:53	39.8736		0	0	0	0	0	0	0	0	0	0	0	0	0	0
605	1	2	12	1d 22:20:59.18000	0d 04:05:04.01000	0.00381415	0.0145504	0.00093378	3.4626	D	5	30/08/2020 07:53	39.8894		0	0	0	0	0	0	0	0	0	0	0	0	0	0
606	1	2	12	1d 22:21:17.09000	0d 04:05:21.92000	0.00381879	0.0145665	0.00093393	3.4524	D	5	30/08/2020 07:53	39.8894		0	0	0	0	0	0	0	0	0	0	0	0	0	0
607	1	2	12	1d 22:21:33.16000	0d 04:05:37.99000	0.00382296	0.0145809	0.00093393	3.4421	D	5	30/08/2020 07:54	39.8578		0	0	0	0	0	0	0	0	0	0	0	0	0	0
608	1	2	12	1d 22:21:48.07000	0d 04:05:52.90000	0.00382683	0.0145942	0.0009337	3.4321	D	5	30/08/2020 07:54	39.842		0	0	0	0	0	0	0	0	0	0	0	0	0	0
609	1	2	12	1d 22:22:01.40000	0d 04:06:06.23000	0.00383029	0.014606	0.00093393	3.422	D	5	30/08/2020 07:54	39.8578		0	0	0	0	0	0	0	0	0	0	0	0	0	0
610	1	2	12	1d 22:22:13.84000	0d 04:06:18.67000	0.00383351	0.014617	0.0009337	3.4119	D	5	30/08/2020 07:54	39.8578		0	0	0	0	0	0	0	0	0	0	0	0	0	0
611	1	2	12	1d 22:22:25.28000	0d 04:06:30.11000	0.00383648	0.0146271	0.00093416	3.4017	D	5	30/08/2020 07:55	39.8894		0	0	0	0	0	0	0	0	0	0	0	0	0	0
612	1	2	12	1d 22:22:35.91000	0d 04:06:40.74000	0.00383924	0.0146365	0.0009337	3.3915	D	5	30/08/2020 07:55	39.8894		0	0	0	0	0	0	0	0	0	0	0	0	0	0
613	1	2	12	1d 22:22:46.13000	0d 04:06:50.96000	0.00384189	0.0146455	0.00093393	3.3812	D	5	30/08/2020 07:55	39.8894		0	0	0	0	0	0	0	0	0	0	0	0	0	0
614	1	2	12	1d 22:22:55.68000	0d 04:07:00.51000	0.00384437	0.0146538	0.00093355	3.3712	D	5	30/08/2020 07:55	39.8894		0	0	0	0	0	0	0	0	0	0	0	0	0	0
615	1	2	12	1d 22:23:05.13000	0d 04:07:09.96000	0.00384682	0.0146621	0.00093393	3.3606	D	5	30/08/2020 07:55	39.9052		0	0	0	0	0	0	0	0	0	0	0	0	0	0
616	1	2	12	1d 22:23:14.02000	0d 04:07:18.85000	0.00384912	0.0146698	0.00093393	3.3506	D	5	30/08/2020 07:55	39.8894		0	0	0	0	0	0	0	0	0	0	0	0	0	0
617	1	2	12	1d 22:23:22.38000	0d 04:07:27.21000	0.00385129	0.0146771	0.00093393	3.3404	D	5	30/08/2020 07:55	39.9052		0	0	0	0	0	0	0	0	0	0	0	0	0	0
618	1	2	12	1d 22:23:30.17000	0d 04:07:35.00000	0.00385331	0.0146838	0.00093378	3.3301	D	5	30/08/2020 07:56	39.9052		0	0	0	0	0	0	0	0	0	0	0	0	0	0
619	1	2	12	1d 22:23:37.50000	0d 04:07:42.33000	0.00385521	0.0146902	0.00093385	3.3201	D	5	30/08/2020 07:56	39.9052		0	0	0	0	0	0	0	0	0	0	0	0	0	0
620	1	2	12	1d 22:23:44.39000	0d 04:07:49.22000	0.003857	0.0146961	0.0009337	3.3098	D	5	30/08/2020 07:56	39.9052		0	0	0	0	0	0	0	0	0	0	0	0	0	0
621	1	2	12	1d 22:23:51.15000	0d 04:07:55.98000	0.00385875	0.0147019	0.00093385	3.2996	D	5	30/08/2020 07:56	39.921		0	0	0	0	0	0	0	0	0	0	0	0	0	0
622	1	2	12	1d 22:23:57.37000	0d 04:08:02.20000	0.00386037	0.0147072	0.00093378	3.2895	D	5	30/08/2020 07:56	39.921		0	0	0	0	0	0	0	0	0	0	0	0	0	0
623	1	2	12	1d 22:24:03.39000	0d 04:08:08.22000	0.00386193	0.0147123	0.00093393	3.2793	D	5	30/08/2020 07:56	39.921		0	0	0	0	0	0	0	0	0	0	0	0	0	0
624	1	2	12	1d 22:24:08.98000	0d 04:08:13.81000	0.00386338	0.0147171	0.0009337	3.2692	D	5	30/08/2020 07:56	39.9368		0	0	0	0	0	0	0	0	0	0	0	0	0	0
625	1	2	12	1d 22:24:14.45000	0d 04:08:19.28000	0.0038648	0.0147217	0.00093393	3.259	D	5	30/08/2020 07:56	39.921		0	0	0	0	0	0	0	0	0	0	0	0	0	0
626	1	2	12	1d 22:24:19.83000	0d 04:08:24.66000	0.00386619	0.0147262	0.0009337	3.2486	D	5	30/08/2020 07:56	39.921		0	0	0	0	0	0	0	0	0	0	0	0	0	0
627	1	2	12	1d 22:24:24.99000	0d 04:08:29.82000	0.00386753	0.0147306	0.0009337	3.2384	D	5	30/08/2020 07:57	39.921		0	0	0	0	0	0	0	0	0	0	0	0	0	0
628	1	2	12	1d 22:24:29.84000	0d 04:08:34.67000	0.00386879	0.0147346	0.00093393	3.2282	D	5	30/08/2020 07:57	39.9368		0	0	0	0	0	0	0	0	0	0	0	0	0	0
629	1	2	12	1d 22:24:34.57000	0d 04:08:39.40000	0.00387002	0.0147386	0.00093385	3.218	D	5	30/08/2020 07:57	39.921		0	0	0	0	0	0	0	0	0	0	0	0	0	0
630	1	2	12	1d 22:24:39.15000	0d 04:08:43.98000	0.00387121	0.0147424	0.00093378	3.2078	D	5	30/08/2020 07:57	39.921		0	0	0	0	0	0	0	0	0	0	0	0	0	0
631	1	2	12	1d 22:24:43.50000	0d 04:08:48.33000	0.00387233	0.014746	0.00093362	3.1975	D	5	30/08/2020 07:57	39.921		0	0	0	0	0	0	0	0	0	0	0	0	0	0
632	1	2	12	1d 22:24:47.80000	0d 04:08:52.63000	0.00387345	0.0147496	0.00093378	3.1875	D	5	30/08/2020 07:57	39.8894		0	0	0	0	0	0	0	0	0	0	0	0	0	0
633	1	2	12	1d 22:24:51.90000	0d 04:08:56.73000	0.00387451	0.014753	0.00093378	3.1771	D	5	30/08/2020 07:57	39.8894		0	0	0	0	0	0	0	0	0	0	0	0	0	0
634	1	2	12	1d 22:24:55.97000	0d 04:09:00.80000	0.00387557	0.0147563	0.00093378	3.1667	D	5	30/08/2020 07:57	39.8894		0	0	0	0	0	0	0	0	0	0	0	0	0	0
635	1	2	12	1d 22:24:59.85000	0d 04:09:04.68000	0.00387658	0.0147595	0.0009337	3.1566	D	5	30/08/2020 07:57	39.8736		0	0	0	0	0	0	0	0	0	0	0	0	0	0
636	1	2	12	1d 22:25:03.56000	0d 04:09:08.39000	0.00387754	0.0147625	0.00093378	3.1464	D	5	30/08/2020 07:57	39.8736		0	0	0	0	0	0	0	0	0	0	0	0	0	0
637	1	2	12	1d 22:25:07.19000	0d 04:09:12.02000	0.00387848	0.0147655	0.00093362	3.1362	D	5	30/08/2020 07:57	39.8736		0	0	0	0	0	0	0	0	0	0	0	0	0	0
638	1	2	12	1d 22:25:10.77000	0d 04:09:15.60000	0.00387941	0.0147684	0.00093393	3.1258	D	5	30/08/2020 07:57	39.8894		0	0	0	0	0	0	0	0	0	0	0	0	0	0
639	1	2	12	1d 22:25:14.32000	0d 04:09:19.15000	0.00388033	0.0147713	0.00093362	3.1156	D	5	30/08/2020 07:57	39.8894		0	0	0	0	0	0	0	0	0	0	0	0	0	0
640	1	2	12	1d 22:25:17.63000	0d 04:09:22.46000	0.00388119	0.014774	0.00093385	3.1052	D	5	30/08/2020 07:57	39.8736		0	0	0	0	0	0	0	0	0	0	0	0	0	0
641	1	2	12	1d 22:25:20.95000	0d 04:09:25.78000	0.00388205	0.0147766	0.00093378	3.0948	D	5	30/08/2020 07:57	39.8736		0	0	0	0	0	0	0	0	0	0	0	0	0	0
642	1	2	12	1d 22:25:24.14000	0d 04:09:28.97000	0.00388288	0.0147792	0.00093385	3.0845	D	5	30/08/2020 07:57	39.8894		0	0	0	0	0	0	0	0	0	0	0	0	0	0
643	1	2	12	1d 22:25:27.27000	0d 04:09:32.10000	0.00388369	0.0147817	0.0009337	3.0741	D	5	30/08/2020 07:58	39.8894		0	0	0	0	0	0	0	0	0	0	0	0	0	0
644	1	2	12	1d 22:25:30.27000	0d 04:09:35.10000	0.00388447	0.0147841	0.00093393	3.0637	D	5	30/08/2020 07:58	39.8894		0	0	0	0	0	0	0	0	0	0	0	0	0	0
645	1	2	12	1d 22:25:33.26000	0d 04:09:38.09000	0.00388524	0.0147864	0.0009337	3.0536	D	5	30/08/2020 07:58	39.8894		0	0	0	0	0	0	0	0	0	0	0	0	0	0
646	1	2	12	1d 22:25:36.04000	0d 04:09:40.87000	0.00388596	0.0147886	0.00093393	3.0434	D	5	30/08/2020 07:58	39.8894		0	0	0	0	0	0	0	0	0	0	0	0	0	0
647	1	2	12	1d 22:25:38.86000	0d 04:09:43.69000	0.00388669	0.0147909	0.00093393	3.0332	D	5	30/08/2020 07:58	39.9052		0	0	0	0	0	0	0	0	0	0	0	0	0	0
648	1	2	12	1d 22:25:41.53000	0d 04:09:46.36000	0.00388739	0.014793	0.00093378	3.0228	D	5	30/08/2020 07:58	39.9052		0	0	0	0	0	0	0	0	0	0	0	0	0	0
649	1	2	12	1d 22:25:44.23000	0d 04:09:49.06000	0.00388809	0.0147951	0.0009337	3.0124	D	5	30/08/2020 07:58	39.9052		0	0	0	0	0	0	0	0	0	0	0	0	0	0
650	1	2	12	1d 22:25:46.79000	0d 04:09:51.62000	0.00388875	0.0147971	0.00093385	3.0022	D	5	30/08/2020 07:58	39.9052		0	0	0	0	0	0	0	0	0	0	0	0	0	0
651	1	2	12	1d 22:25:49.37000	0d 04:09:54.20000	0.00388942	0.0147991	0.0009337	2.9915	D	5	30/08/2020 07:58	39.921		0	0	0	0	0	0	0	0	0	0	0	0	0	0
652	1	2	12	1d 22:25:51.91000	0d 04:09:56.74000	0.00389008	0.014801	0.00093393	2.9813	D	5	30/08/2020 07:58	39.9052		0	0	0	0	0	0	0	0	0	0	0	0	0	0
653	1	2	12	1d 22:25:54.33000	0d 04:09:59.16000	0.00389071	0.0148029	0.0009337	2.9708	D	5	30/08/2020 07:58	39.8894		0	0	0	0	0	0	0	0	0	0	0	0	0	0
654	1	2	12	1d 22:25:56.75000	0d 04:10:01.58000	0.00389133	0.0148048	0.00093385	2.9603	D	5	30/08/2020 07:58	39.9052		0	0	0	0	0	0	0	0	0	0	0	0	0	0
655	1	2	12	1d 22:25:59.08000	0d 04:10:03.91000	0.00389194	0.0148066	0.00093378	2.9497	D	5	30/08/2020 07:58	39.9052		0	0	0	0	0	0	0	0	0	0	0	0	0	0
656	1	2	12	1d 22:26:01.42000	0d 04:10:06.25000	0.00389255	0.0148083	0.00093393	2.9393	D	5	30/08/2020 07:58	39.9052		0	0	0	0	0	0	0	0	0	0	0	0	0	0
657	1	2	12	1d 22:26:03.62000	0d 04:10:08.45000	0.00389312	0.01481	0.00093378	2.9291	D	5	30/08/2020 07:58	39.9052		0	0	0	0	0	0	0	0	0	0	0	0	0	0
658	1	2	12	1d 22:26:05.77000	0d 04:10:10.60000	0.00389367	0.0148116	0.00093385	2.9189	D	5	30/08/2020 07:58	39.9052		0	0	0	0	0	0	0	0	0	0	0	0	0	0
659	1	2	12	1d 22:26:07.93000	0d 04:10:12.76000	0.00389423	0.0148133	0.00093378	2.9084	D	5	30/08/2020 07:58	39.9052		0	0	0	0	0	0	0	0	0	0	0	0	0	0
660	1	2	12	1d 22:26:10.05000	0d 04:10:14.88000	0.00389478	0.0148149	0.0009337	2.898	D	5	30/08/2020 07:58	39.9052		0	0	0	0	0	0	0	0	0	0	0	0	0	0
661	1	2	12	1d 22:26:12.12000	0d 04:10:16.95000	0.00389532	0.0148164	0.00093385	2.8876	D	5	30/08/2020 07:58	39.9052		0	0	0	0	0	0	0	0	0	0	0	0	0	0
662	1	2	12	1d 22:26:14.20000	0d 04:10:19.03000	0.00389586	0.014818	0.00093378	2.8772	D	5	30/08/2020 07:58	39.9052		0	0	0	0	0	0	0	0	0	0	0	0	0	0
663	1	2	12	1d 22:26:16.13000	0d 04:10:20.96000	0.00389636	0.0148194	0.00093385	2.867	D	5	30/08/2020 07:58	39.9052		0	0	0	0	0	0	0	0	0	0	0	0	0	0
664	1	2	12	1d 22:26:18.07000	0d 04:10:22.90000	0.00389686	0.0148209	0.00093385	2.8566	D	5	30/08/2020 07:58	39.9052		0	0	0	0	0	0	0	0	0	0	0	0	0	0
665	1	2	12	1d 22:26:20.00000	0d 04:10:24.83000	0.00389737	0.0148223	0.00093385	2.8463	D	5	30/08/2020 07:58	39.9052		0	0	0	0	0	0	0	0	0	0	0	0	0	0
666	1	2	12	1d 22:26:21.94000	0d 04:10:26.77000	0.00389787	0.0148237	0.0009337	2.8354	D	5	30/08/2020 07:58	39.8894		0	0	0	0	0	0	0	0	0	0	0	0	0	0
667	1	2	12	1d 22:26:23.86000	0d 04:10:28.69000	0.00389837	0.0148251	0.00093393	2.8249	D	5	30/08/2020 07:58	39.8894		0	0	0	0	0	0	0	0	0	0	0	0	0	0
668	1	2	12	1d 22:26:25.71000	0d 04:10:30.54000	0.00389885	0.0148265	0.000934	2.8147	D	5	30/08/2020 07:59	39.8736		0	0	0	0	0	0	0	0	0	0	0	0	0	0
669	1	2	12	1d 22:26:27.55000	0d 04:10:32.38000	0.00389932	0.0148278	0.00093385	2.8038	D	5	30/08/2020 07:59	39.8578		0	0	0	0	0	0	0	0	0	0	0	0	0	0
670	1	2	12	1d 22:26:29.38000	0d 04:10:34.21000	0.0038998	0.0148292	0.00093393	2.793	D	5	30/08/2020 07:59	39.8578		0	0	0	0	0	0	0	0	0	0	0	0	0	0
671	1	2	12	1d 22:26:31.23000	0d 04:10:36.06000	0.00390028	0.0148305	0.00093393	2.7823	D	5	30/08/2020 07:59	39.8578		0	0	0	0	0	0	0	0	0	0	0	0	0	0
672	1	2	12	1d 22:26:32.99000	0d 04:10:37.82000	0.00390073	0.0148318	0.00093355	2.7718	D	5	30/08/2020 07:59	39.8578		0	0	0	0	0	0	0	0	0	0	0	0	0	0
673	1	2	12	1d 22:26:34.73000	0d 04:10:39.56000	0.00390119	0.014833	0.00093362	2.7613	D	5	30/08/2020 07:59	39.8578		0	0	0	0	0	0	0	0	0	0	0	0	0	0
674	1	2	12	1d 22:26:36.42000	0d 04:10:41.25000	0.00390162	0.0148342	0.000934	2.7509	D	5	30/08/2020 07:59	39.842		0	0	0	0	0	0	0	0	0	0	0	0	0	0
675	1	2	12	1d 22:26:38.12000	0d 04:10:42.95000	0.00390207	0.0148354	0.00093385	2.7402	D	5	30/08/2020 07:59	39.842		0	0	0	0	0	0	0	0	0	0	0	0	0	0
676	1	2	12	1d 22:26:39.80000	0d 04:10:44.63000	0.0039025	0.0148366	0.00093378	2.7297	D	5	30/08/2020 07:59	39.842		0	0	0	0	0	0	0	0	0	0	0	0	0	0
677	1	2	12	1d 22:26:41.45000	0d 04:10:46.28000	0.00390293	0.0148378	0.0009337	2.7192	D	5	30/08/2020 07:59	39.842		0	0	0	0	0	0	0	0	0	0	0	0	0	0
678	1	2	12	1d 22:26:43.07000	0d 04:10:47.90000	0.00390335	0.0148389	0.00093385	2.7086	D	5	30/08/2020 07:59	39.8578		0	0	0	0	0	0	0	0	0	0	0	0	0	0
679	1	2	12	1d 22:26:44.70000	0d 04:10:49.53000	0.00390377	0.0148401	0.00093378	2.6981	D	5	30/08/2020 07:59	39.8578		0	0	0	0	0	0	0	0	0	0	0	0	0	0
680	1	2	12	1d 22:26:46.28000	0d 04:10:51.11000	0.00390418	0.0148412	0.00093378	2.6876	D	5	30/08/2020 07:59	39.842		0	0	0	0	0	0	0	0	0	0	0	0	0	0
681	1	2	12	1d 22:26:47.87000	0d 04:10:52.70000	0.00390459	0.0148423	0.00093378	2.677	D	5	30/08/2020 07:59	39.842		0	0	0	0	0	0	0	0	0	0	0	0	0	0
682	1	2	12	1d 22:26:49.44000	0d 04:10:54.27000	0.003905	0.0148434	0.00093378	2.6665	D	5	30/08/2020 07:59	39.842		0	0	0	0	0	0	0	0	0	0	0	0	0	0
683	1	2	12	1d 22:26:51.01000	0d 04:10:55.84000	0.00390541	0.0148444	0.00093393	2.6558	D	5	30/08/2020 07:59	39.842		0	0	0	0	0	0	0	0	0	0	0	0	0	0
684	1	2	12	1d 22:26:52.55000	0d 04:10:57.38000	0.00390581	0.0148455	0.00093393	2.6453	D	5	30/08/2020 07:59	39.842		0	0	0	0	0	0	0	0	0	0	0	0	0	0
685	1	2	12	1d 22:26:54.11000	0d 04:10:58.94000	0.00390621	0.0148466	0.00093393	2.6343	D	5	30/08/2020 07:59	39.8578		0	0	0	0	0	0	0	0	0	0	0	0	0	0
686	1	2	12	1d 22:26:55.68000	0d 04:11:00.51000	0.00390662	0.0148476	0.00093408	2.6236	D	5	30/08/2020 07:59	39.842		0	0	0	0	0	0	0	0	0	0	0	0	0	0
687	1	2	12	1d 22:26:57.19000	0d 04:11:02.02000	0.00390701	0.0148487	0.00093385	2.6128	D	5	30/08/2020 07:59	39.8578		0	0	0	0	0	0	0	0	0	0	0	0	0	0
688	1	2	12	1d 22:26:58.73000	0d 04:11:03.56000	0.00390741	0.0148497	0.00093378	2.6023	D	5	30/08/2020 07:59	39.8578		0	0	0	0	0	0	0	0	0	0	0	0	0	0
689	1	2	12	1d 22:27:00.21000	0d 04:11:05.04000	0.0039078	0.0148507	0.000934	2.5916	D	5	30/08/2020 07:59	39.8578		0	0	0	0	0	0	0	0	0	0	0	0	0	0
690	1	2	12	1d 22:27:01.71000	0d 04:11:06.54000	0.00390818	0.0148517	0.00093385	2.5811	D	5	30/08/2020 07:59	39.842		0	0	0	0	0	0	0	0	0	0	0	0	0	0
691	1	2	12	1d 22:27:03.19000	0d 04:11:08.02000	0.00390857	0.0148527	0.000934	2.5704	D	5	30/08/2020 07:59	39.8578		0	0	0	0	0	0	0	0	0	0	0	0	0	0
692	1	2	12	1d 22:27:04.64000	0d 04:11:09.47000	0.00390894	0.0148537	0.0009337	2.5597	D	5	30/08/2020 07:59	39.8578		0	0	0	0	0	0	0	0	0	0	0	0	0	0
693	1	2	12	1d 22:27:06.11000	0d 04:11:10.94000	0.00390933	0.0148546	0.00093385	2.549	D	5	30/08/2020 07:59	39.8736		0	0	0	0	0	0	0	0	0	0	0	0	0	0
694	1	2	12	1d 22:27:07.57000	0d 04:11:12.40000	0.0039097	0.0148556	0.00093385	2.5383	D	5	30/08/2020 07:59	39.8736		0	0	0	0	0	0	0	0	0	0	0	0	0	0
695	1	2	12	1d 22:27:09.03000	0d 04:11:13.86000	0.00391008	0.0148566	0.00093378	2.5278	D	5	30/08/2020 07:59	39.8736		0	0	0	0	0	0	0	0	0	0	0	0	0	0
696	1	2	12	1d 22:27:10.43000	0d 04:11:15.26000	0.00391045	0.0148575	0.00093385	2.5174	D	5	30/08/2020 07:59	39.8736		0	0	0	0	0	0	0	0	0	0	0	0	0	0
697	1	2	12	1d 22:27:11.86000	0d 04:11:16.69000	0.00391082	0.0148584	0.00093385	2.5068	D	5	30/08/2020 07:59	39.8578		0	0	0	0	0	0	0	0	0	0	0	0	0	0
698	1	2	12	1d 22:27:12.76000	0d 04:11:17.59000	0.00391105	0.014859	0.00093385	2.5	D	133	30/08/2020 07:59	39.8578		0	0	0	0	0	0	0	0	0	0	0	0	0	0
699	1	2	13	1d 22:27:12.77000	0d 00:00:00.01000	0	0	0	2.5139	R	0	30/08/2020 07:59	39.8578		0	0	0	0	0	0	0	0	0	0	0	0	0	0
700	1	2	13	1d 22:27:14.77000	0d 00:00:02.01000	0	0	0	2.7089	R	1	30/08/2020 07:59	39.8578		0	0	0	0	0	0	0	0	0	0	0	0	0	0
701	1	2	13	1d 22:27:16.77000	0d 00:00:04.01000	0	0	0	2.8298	R	1	30/08/2020 07:59	39.8736		0	0	0	0	0	0	0	0	0	0	0	0	0	0
702	1	2	13	1d 22:27:18.77000	0d 00:00:06.01000	0	0	0	2.9255	R	1	30/08/2020 07:59	39.8736		0	0	0	0	0	0	0	0	0	0	0	0	0	0
703	1	2	13	1d 22:27:20.77000	0d 00:00:08.01000	0	0	0	3.0066	R	1	30/08/2020 07:59	39.8736		0	0	0	0	0	0	0	0	0	0	0	0	0	0
704	1	2	13	1d 22:27:22.76000	0d 00:00:10.00000	0	0	0	3.0768	R	129	30/08/2020 07:59	39.8736		0	0	0	0	0	0	0	0	0	0	0	0	0	0
705	2	3	9	1d 22:27:22.80000	0d 00:00:00.04000	0.00000001	0.00000003	0.00093469	3.1139	C	0	30/08/2020 07:59	39.8736		0	0	0	0	0	0	0	0	0	0	0	0	0	0
706	2	3	9	1d 22:27:22.96000	0d 00:00:00.20000	0.00000005	0.00000016	0.00093408	3.1365	C	5	30/08/2020 07:59	39.8736		0	0	0	0	0	0	0	0	0	0	0	0	0	0
707	2	3	9	1d 22:27:23.12000	0d 00:00:00.36000	0.00000009	0.00000029	0.00093378	3.1562	C	5	30/08/2020 07:59	39.8736		0	0	0	0	0	0	0	0	0	0	0	0	0	0
708	2	3	9	1d 22:27:23.30000	0d 00:00:00.54000	0.00000014	0.00000044	0.00093378	3.1752	C	5	30/08/2020 07:59	39.8736		0	0	0	0	0	0	0	0	0	0	0	0	0	0
709	2	3	9	1d 22:27:23.48000	0d 00:00:00.72000	0.00000019	0.00000059	0.00093362	3.1926	C	5	30/08/2020 07:59	39.8736		0	0	0	0	0	0	0	0	0	0	0	0	0	0
710	2	3	9	1d 22:27:23.67000	0d 00:00:00.91000	0.00000024	0.00000075	0.00093393	3.2099	C	5	30/08/2020 07:59	39.8736		0	0	0	0	0	0	0	0	0	0	0	0	0	0
711	2	3	9	1d 22:27:23.87000	0d 00:00:01.11000	0.00000029	0.00000091	0.00093393	3.2268	C	5	30/08/2020 07:59	39.8736		0	0	0	0	0	0	0	0	0	0	0	0	0	0
712	2	3	9	1d 22:27:24.08000	0d 00:00:01.32000	0.00000034	0.00000109	0.00093393	3.2436	C	5	30/08/2020 07:59	39.8736		0	0	0	0	0	0	0	0	0	0	0	0	0	0
713	2	3	9	1d 22:27:24.29000	0d 00:00:01.53000	0.0000004	0.00000127	0.00093355	3.2599	C	5	30/08/2020 07:59	39.8736		0	0	0	0	0	0	0	0	0	0	0	0	0	0
714	2	3	9	1d 22:27:24.51000	0d 00:00:01.75000	0.00000045	0.00000145	0.00093393	3.2761	C	5	30/08/2020 08:00	39.8736		0	0	0	0	0	0	0	0	0	0	0	0	0	0
715	2	3	9	1d 22:27:24.74000	0d 00:00:01.98000	0.00000051	0.00000165	0.00093393	3.2924	C	5	30/08/2020 08:00	39.8736		0	0	0	0	0	0	0	0	0	0	0	0	0	0
716	2	3	9	1d 22:27:24.97000	0d 00:00:02.21000	0.00000057	0.00000185	0.00093385	3.3079	C	5	30/08/2020 08:00	39.8736		0	0	0	0	0	0	0	0	0	0	0	0	0	0
717	2	3	9	1d 22:27:25.20000	0d 00:00:02.44000	0.00000063	0.00000204	0.00093385	3.3228	C	5	30/08/2020 08:00	39.8736		0	0	0	0	0	0	0	0	0	0	0	0	0	0
718	2	3	9	1d 22:27:25.44000	0d 00:00:02.68000	0.00000069	0.00000225	0.00093393	3.3381	C	5	30/08/2020 08:00	39.8736		0	0	0	0	0	0	0	0	0	0	0	0	0	0
719	2	3	9	1d 22:27:25.69000	0d 00:00:02.93000	0.00000076	0.00000247	0.00093385	3.3532	C	5	30/08/2020 08:00	39.8894		0	0	0	0	0	0	0	0	0	0	0	0	0	0
720	2	3	9	1d 22:27:25.95000	0d 00:00:03.19000	0.00000083	0.0000027	0.00093378	3.3681	C	5	30/08/2020 08:00	39.8894		0	0	0	0	0	0	0	0	0	0	0	0	0	0
721	2	3	9	1d 22:27:26.22000	0d 00:00:03.46000	0.0000009	0.00000293	0.00093378	3.3829	C	5	30/08/2020 08:00	39.8894		0	0	0	0	0	0	0	0	0	0	0	0	0	0
722	2	3	9	1d 22:27:26.49000	0d 00:00:03.73000	0.00000097	0.00000317	0.0009337	3.3971	C	5	30/08/2020 08:00	39.8736		0	0	0	0	0	0	0	0	0	0	0	0	0	0
723	2	3	9	1d 22:27:26.77000	0d 00:00:04.01000	0.00000104	0.00000342	0.00093393	3.4112	C	5	30/08/2020 08:00	39.8736		0	0	0	0	0	0	0	0	0	0	0	0	0	0
724	2	3	9	1d 22:27:27.06000	0d 00:00:04.30000	0.00000111	0.00000367	0.00093385	3.425	C	5	30/08/2020 08:00	39.8736		0	0	0	0	0	0	0	0	0	0	0	0	0	0
725	2	3	9	1d 22:27:27.37000	0d 00:00:04.61000	0.0000012	0.00000395	0.00093362	3.4391	C	5	30/08/2020 08:00	39.8736		0	0	0	0	0	0	0	0	0	0	0	0	0	0
726	2	3	9	1d 22:27:27.69000	0d 00:00:04.93000	0.00000128	0.00000424	0.00093408	3.4525	C	5	30/08/2020 08:00	39.8736		0	0	0	0	0	0	0	0	0	0	0	0	0	0
727	2	3	9	1d 22:27:28.02000	0d 00:00:05.26000	0.00000136	0.00000453	0.00093385	3.4655	C	5	30/08/2020 08:00	39.8736		0	0	0	0	0	0	0	0	0	0	0	0	0	0
728	2	3	9	1d 22:27:28.37000	0d 00:00:05.61000	0.00000145	0.00000485	0.00093378	3.4786	C	5	30/08/2020 08:00	39.8736		0	0	0	0	0	0	0	0	0	0	0	0	0	0
729	2	3	9	1d 22:27:28.75000	0d 00:00:05.99000	0.00000155	0.00000519	0.00093378	3.4916	C	5	30/08/2020 08:00	39.8736		0	0	0	0	0	0	0	0	0	0	0	0	0	0
730	2	3	9	1d 22:27:29.15000	0d 00:00:06.39000	0.00000166	0.00000555	0.00093385	3.5042	C	5	30/08/2020 08:00	39.8736		0	0	0	0	0	0	0	0	0	0	0	0	0	0
731	2	3	9	1d 22:27:29.58000	0d 00:00:06.82000	0.00000177	0.00000595	0.00093393	3.5163	C	5	30/08/2020 08:00	39.8736		0	0	0	0	0	0	0	0	0	0	0	0	0	0
732	2	3	9	1d 22:27:30.05000	0d 00:00:07.29000	0.00000189	0.00000638	0.00093385	3.5282	C	5	30/08/2020 08:00	39.8736		0	0	0	0	0	0	0	0	0	0	0	0	0	0
733	2	3	9	1d 22:27:30.58000	0d 00:00:07.82000	0.00000203	0.00000686	0.0009337	3.5399	C	5	30/08/2020 08:00	39.8736		0	0	0	0	0	0	0	0	0	0	0	0	0	0
734	2	3	9	1d 22:27:31.19000	0d 00:00:08.43000	0.00000219	0.00000742	0.00093378	3.5515	C	5	30/08/2020 08:00	39.8736		0	0	0	0	0	0	0	0	0	0	0	0	0	0
735	2	3	9	1d 22:27:31.93000	0d 00:00:09.17000	0.00000238	0.00000811	0.00093385	3.5628	C	5	30/08/2020 08:00	39.8736		0	0	0	0	0	0	0	0	0	0	0	0	0	0
736	2	3	9	1d 22:27:32.83000	0d 00:00:10.07000	0.00000261	0.00000894	0.00093378	3.574	C	5	30/08/2020 08:00	39.8894		0	0	0	0	0	0	0	0	0	0	0	0	0	0
737	2	3	9	1d 22:27:33.99000	0d 00:00:11.23000	0.00000291	0.00001002	0.00093393	3.5845	C	5	30/08/2020 08:00	39.8894		0	0	0	0	0	0	0	0	0	0	0	0	0	0
738	2	3	9	1d 22:27:35.58000	0d 00:00:12.82000	0.00000333	0.0000115	0.00093347	3.5949	C	5	30/08/2020 08:00	39.8894		0	0	0	0	0	0	0	0	0	0	0	0	0	0
739	2	3	9	1d 22:27:37.98000	0d 00:00:15.22000	0.00000395	0.00001374	0.00093385	3.6051	C	5	30/08/2020 08:00	39.9052		0	0	0	0	0	0	0	0	0	0	0	0	0	0
740	2	3	9	1d 22:27:42.01000	0d 00:00:19.25000	0.00000499	0.00001751	0.00093378	3.6156	C	5	30/08/2020 08:00	39.9052		0	0	0	0	0	0	0	0	0	0	0	0	0	0
741	2	3	9	1d 22:27:49.79000	0d 00:00:27.03000	0.00000701	0.00002482	0.00093385	3.6257	C	5	30/08/2020 08:00	39.9052		0	0	0	0	0	0	0	0	0	0	0	0	0	0
742	2	3	9	1d 22:28:06.86000	0d 00:00:44.10000	0.00001144	0.0000409	0.00093378	3.6359	C	5	30/08/2020 08:00	39.8736		0	0	0	0	0	0	0	0	0	0	0	0	0	0
743	2	3	9	1d 22:28:53.49000	0d 00:01:30.73000	0.00002353	0.00008495	0.00093393	3.646	C	5	30/08/2020 08:01	39.8736		0	0	0	0	0	0	0	0	0	0	0	0	0	0
744	2	3	9	1d 22:31:02.07000	0d 00:03:39.31000	0.00005689	0.00020675	0.00093385	3.6561	C	5	30/08/2020 08:03	39.8894		0	0	0	0	0	0	0	0	0	0	0	0	0	0
745	2	3	9	1d 22:35:02.48000	0d 00:07:39.72000	0.00011925	0.00043508	0.00093393	3.6661	C	5	30/08/2020 08:07	39.8736		0	0	0	0	0	0	0	0	0	0	0	0	0	0
746	2	3	9	1d 22:40:02.48000	0d 00:12:39.72000	0.00019707	0.0007207	0.00093385	3.6744	C	1	30/08/2020 08:12	39.921		0	0	0	0	0	0	0	0	0	0	0	0	0	0
747	2	3	9	1d 22:45:02.48000	0d 00:17:39.72000	0.00027489	0.0010069	0.00093385	3.6811	C	1	30/08/2020 08:17	39.8578		0	0	0	0	0	0	0	0	0	0	0	0	0	0
748	2	3	9	1d 22:50:02.48000	0d 00:22:39.72000	0.0003527	0.00129357	0.000934	3.6866	C	1	30/08/2020 08:22	39.8894		0	0	0	0	0	0	0	0	0	0	0	0	0	0
749	2	3	9	1d 22:55:02.48000	0d 00:27:39.72000	0.00043052	0.00158067	0.00093362	3.6919	C	1	30/08/2020 08:27	39.8736		0	0	0	0	0	0	0	0	0	0	0	0	0	0
750	2	3	9	1d 23:00:02.48000	0d 00:32:39.72000	0.00050834	0.00186817	0.00093378	3.697	C	1	30/08/2020 08:32	39.8894		0	0	0	0	0	0	0	0	0	0	0	0	0	0
751	2	3	9	1d 23:05:02.48000	0d 00:37:39.72000	0.00058616	0.00215606	0.00093355	3.702	C	1	30/08/2020 08:37	39.9052		0	0	0	0	0	0	0	0	0	0	0	0	0	0
752	2	3	9	1d 23:10:02.48000	0d 00:42:39.72000	0.00066398	0.00244435	0.000934	3.7073	C	1	30/08/2020 08:42	39.9368		0	0	0	0	0	0	0	0	0	0	0	0	0	0
753	2	3	9	1d 23:15:02.48000	0d 00:47:39.72000	0.0007418	0.00273305	0.00093393	3.7124	C	1	30/08/2020 08:47	39.921		0	0	0	0	0	0	0	0	0	0	0	0	0	0
754	2	3	9	1d 23:20:02.48000	0d 00:52:39.72000	0.00081962	0.00302218	0.00093385	3.7183	C	1	30/08/2020 08:52	39.8894		0	0	0	0	0	0	0	0	0	0	0	0	0	0
755	2	3	9	1d 23:25:02.48000	0d 00:57:39.72000	0.00089743	0.00331174	0.00093393	3.7237	C	1	30/08/2020 08:57	39.8736		0	0	0	0	0	0	0	0	0	0	0	0	0	0
756	2	3	9	1d 23:30:02.48000	0d 01:02:39.72000	0.00097525	0.00360174	0.00093378	3.7295	C	1	30/08/2020 09:02	39.8736		0	0	0	0	0	0	0	0	0	0	0	0	0	0
757	2	3	9	1d 23:35:02.48000	0d 01:07:39.72000	0.00105307	0.00389217	0.00093362	3.735	C	1	30/08/2020 09:07	39.921		0	0	0	0	0	0	0	0	0	0	0	0	0	0
758	2	3	9	1d 23:40:02.48000	0d 01:12:39.72000	0.00113089	0.00418303	0.0009337	3.7403	C	1	30/08/2020 09:12	39.8578		0	0	0	0	0	0	0	0	0	0	0	0	0	0
759	2	3	9	1d 23:45:02.48000	0d 01:17:39.72000	0.00120871	0.00447432	0.00093393	3.7458	C	1	30/08/2020 09:17	39.8894		0	0	0	0	0	0	0	0	0	0	0	0	0	0
760	2	3	9	1d 23:50:02.48000	0d 01:22:39.72000	0.00128653	0.00476603	0.00093408	3.7511	C	1	30/08/2020 09:22	39.8736		0	0	0	0	0	0	0	0	0	0	0	0	0	0
761	2	3	9	1d 23:55:02.48000	0d 01:27:39.72000	0.00136434	0.00505815	0.00093385	3.7565	C	1	30/08/2020 09:27	39.8578		0	0	0	0	0	0	0	0	0	0	0	0	0	0
762	2	3	9	2d 00:00:02.48000	0d 01:32:39.72000	0.00144216	0.00535067	0.0009337	3.7617	C	1	30/08/2020 09:32	39.9052		0	0	0	0	0	0	0	0	0	0	0	0	0	0
763	2	3	9	2d 00:05:02.48000	0d 01:37:39.72000	0.00151998	0.00564361	0.00093378	3.767	C	1	30/08/2020 09:37	39.8736		0	0	0	0	0	0	0	0	0	0	0	0	0	0
764	2	3	9	2d 00:10:02.48000	0d 01:42:39.72000	0.0015978	0.00593696	0.00093385	3.7725	C	1	30/08/2020 09:42	39.8736		0	0	0	0	0	0	0	0	0	0	0	0	0	0
765	2	3	9	2d 00:15:02.48000	0d 01:47:39.72000	0.00167562	0.00623074	0.00093393	3.778	C	1	30/08/2020 09:47	39.8578		0	0	0	0	0	0	0	0	0	0	0	0	0	0
766	2	3	9	2d 00:20:02.48000	0d 01:52:39.72000	0.00175344	0.00652497	0.00093385	3.7838	C	1	30/08/2020 09:52	39.8736		0	0	0	0	0	0	0	0	0	0	0	0	0	0
767	2	3	9	2d 00:25:02.48000	0d 01:57:39.72000	0.00183126	0.00681968	0.00093378	3.79	C	1	30/08/2020 09:57	39.9052		0	0	0	0	0	0	0	0	0	0	0	0	0	0
768	2	3	9	2d 00:30:02.48000	0d 02:02:39.72000	0.00190907	0.00711488	0.00093393	3.7971	C	1	30/08/2020 10:02	39.842		0	0	0	0	0	0	0	0	0	0	0	0	0	0
769	2	3	9	2d 00:35:02.48000	0d 02:07:39.72000	0.00198689	0.00741064	0.00093378	3.8042	C	1	30/08/2020 10:07	39.8578		0	0	0	0	0	0	0	0	0	0	0	0	0	0
770	2	3	9	2d 00:40:02.48000	0d 02:12:39.72000	0.00206471	0.00770698	0.0009337	3.8123	C	1	30/08/2020 10:12	39.8104		0	0	0	0	0	0	0	0	0	0	0	0	0	0
771	2	3	9	2d 00:45:02.48000	0d 02:17:39.72000	0.00214253	0.00800398	0.0009337	3.821	C	1	30/08/2020 10:17	39.8736		0	0	0	0	0	0	0	0	0	0	0	0	0	0
772	2	3	9	2d 00:50:02.48000	0d 02:22:39.72000	0.00222035	0.0083017	0.000934	3.8306	C	1	30/08/2020 10:22	39.8736		0	0	0	0	0	0	0	0	0	0	0	0	0	0
773	2	3	9	2d 00:54:38.73000	0d 02:27:15.97000	0.00229201	0.00857656	0.0009337	3.8407	C	5	30/08/2020 10:27	39.8104		0	0	0	0	0	0	0	0	0	0	0	0	0	0
774	2	3	9	2d 00:58:57.64000	0d 02:31:34.88000	0.00235917	0.00883482	0.00093378	3.8508	C	5	30/08/2020 10:31	39.8578		0	0	0	0	0	0	0	0	0	0	0	0	0	0
775	2	3	9	2d 01:03:00.03000	0d 02:35:37.27000	0.00242204	0.00907725	0.00093385	3.8608	C	5	30/08/2020 10:35	39.842		0	0	0	0	0	0	0	0	0	0	0	0	0	0
776	2	3	9	2d 01:06:46.89000	0d 02:39:24.13000	0.00248089	0.00930473	0.00093362	3.8709	C	5	30/08/2020 10:39	39.8262		0	0	0	0	0	0	0	0	0	0	0	0	0	0
777	2	3	9	2d 01:10:23.27000	0d 02:43:00.51000	0.00253702	0.00952227	0.00093378	3.881	C	5	30/08/2020 10:42	39.8736		0	0	0	0	0	0	0	0	0	0	0	0	0	0
778	2	3	9	2d 01:13:50.86000	0d 02:46:28.10000	0.00259086	0.00973152	0.00093378	3.8911	C	5	30/08/2020 10:46	39.8262		0	0	0	0	0	0	0	0	0	0	0	0	0	0
779	2	3	9	2d 01:17:08.12000	0d 02:49:45.36000	0.00264203	0.00993088	0.00093385	3.9011	C	5	30/08/2020 10:49	39.8262		0	0	0	0	0	0	0	0	0	0	0	0	0	0
780	2	3	9	2d 01:20:20.68000	0d 02:52:57.92000	0.00269198	0.010126	0.00093378	3.9112	C	5	30/08/2020 10:52	39.842		0	0	0	0	0	0	0	0	0	0	0	0	0	0
781	2	3	9	2d 01:23:27.17000	0d 02:56:04.41000	0.00274035	0.0103154	0.00093362	3.9213	C	5	30/08/2020 10:56	39.7946		0	0	0	0	0	0	0	0	0	0	0	0	0	0
782	2	3	9	2d 01:26:30.76000	0d 02:59:08.00000	0.00278798	0.0105024	0.00093385	3.9313	C	5	30/08/2020 10:59	39.8736		0	0	0	0	0	0	0	0	0	0	0	0	0	0
783	2	3	9	2d 01:29:31.17000	0d 03:02:08.41000	0.00283477	0.0106866	0.00093393	3.9414	C	5	30/08/2020 11:02	39.8736		0	0	0	0	0	0	0	0	0	0	0	0	0	0
784	2	3	9	2d 01:32:28.47000	0d 03:05:05.71000	0.00288077	0.0108681	0.000934	3.9515	C	5	30/08/2020 11:05	39.8578		0	0	0	0	0	0	0	0	0	0	0	0	0	0
785	2	3	9	2d 01:35:22.16000	0d 03:07:59.40000	0.00292582	0.0110464	0.00093378	3.9615	C	5	30/08/2020 11:07	39.8894		0	0	0	0	0	0	0	0	0	0	0	0	0	0
786	2	3	9	2d 01:38:17.22000	0d 03:10:54.46000	0.00297123	0.0112265	0.00093385	3.9718	C	5	30/08/2020 11:10	39.8262		0	0	0	0	0	0	0	0	0	0	0	0	0	0
787	2	3	9	2d 01:41:12.85000	0d 03:13:50.09000	0.00301679	0.0114077	0.00093385	3.9818	C	5	30/08/2020 11:13	39.842		0	0	0	0	0	0	0	0	0	0	0	0	0	0
788	2	3	9	2d 01:44:02.80000	0d 03:16:40.04000	0.00306087	0.0115834	0.00093362	3.9919	C	5	30/08/2020 11:16	39.8578		0	0	0	0	0	0	0	0	0	0	0	0	0	0
789	2	3	9	2d 01:46:52.00000	0d 03:19:29.24000	0.00310476	0.0117588	0.00093393	4.002	C	5	30/08/2020 11:19	39.8104		0	0	0	0	0	0	0	0	0	0	0	0	0	0
790	2	3	9	2d 01:49:38.57000	0d 03:22:15.81000	0.00314797	0.011932	0.00093385	4.0121	C	5	30/08/2020 11:22	39.8578		0	0	0	0	0	0	0	0	0	0	0	0	0	0
791	2	3	9	2d 01:52:26.24000	0d 03:25:03.48000	0.00319146	0.0121067	0.00093393	4.0223	C	5	30/08/2020 11:25	39.8578		0	0	0	0	0	0	0	0	0	0	0	0	0	0
792	2	3	9	2d 01:55:14.09000	0d 03:27:51.33000	0.003235	0.012282	0.00093362	4.0323	C	5	30/08/2020 11:27	39.7946		0	0	0	0	0	0	0	0	0	0	0	0	0	0
793	2	3	9	2d 01:57:56.76000	0d 03:30:34.00000	0.0032772	0.0124524	0.00093385	4.0426	C	5	30/08/2020 11:30	39.842		0	0	0	0	0	0	0	0	0	0	0	0	0	0
794	2	3	9	2d 02:00:40.18000	0d 03:33:17.42000	0.00331959	0.012624	0.0009337	4.0526	C	5	30/08/2020 11:33	39.8578		0	0	0	0	0	0	0	0	0	0	0	0	0	0
795	2	3	9	2d 02:03:19.99000	0d 03:35:57.23000	0.00336104	0.0127922	0.00093385	4.0627	C	5	30/08/2020 11:35	39.8262		0	0	0	0	0	0	0	0	0	0	0	0	0	0
796	2	3	9	2d 02:05:55.48000	0d 03:38:32.72000	0.00340137	0.0129562	0.00093393	4.0728	C	5	30/08/2020 11:38	39.7946		0	0	0	0	0	0	0	0	0	0	0	0	0	0
797	2	3	9	2d 02:08:33.61000	0d 03:41:10.85000	0.00344239	0.0131235	0.00093393	4.0829	C	5	30/08/2020 11:41	39.842		0	0	0	0	0	0	0	0	0	0	0	0	0	0
798	2	3	9	2d 02:11:06.11000	0d 03:43:43.35000	0.00348195	0.0132852	0.00093393	4.0929	C	5	30/08/2020 11:43	39.8104		0	0	0	0	0	0	0	0	0	0	0	0	0	0
799	2	3	9	2d 02:13:37.11000	0d 03:46:14.35000	0.00352112	0.0134457	0.00093385	4.103	C	5	30/08/2020 11:46	39.842		0	0	0	0	0	0	0	0	0	0	0	0	0	0
800	2	3	9	2d 02:16:06.99000	0d 03:48:44.23000	0.00356	0.0136054	0.00093362	4.1131	C	5	30/08/2020 11:48	39.7946		0	0	0	0	0	0	0	0	0	0	0	0	0	0
801	2	3	9	2d 02:18:34.28000	0d 03:51:11.52000	0.0035982	0.0137627	0.00093378	4.1233	C	5	30/08/2020 11:51	39.842		0	0	0	0	0	0	0	0	0	0	0	0	0	0
802	2	3	9	2d 02:21:03.68000	0d 03:53:40.92000	0.00363696	0.0139227	0.00093385	4.1335	C	5	30/08/2020 11:53	39.842		0	0	0	0	0	0	0	0	0	0	0	0	0	0
803	2	3	9	2d 02:23:28.87000	0d 03:56:06.11000	0.00367462	0.0140786	0.00093378	4.1436	C	5	30/08/2020 11:56	39.8262		0	0	0	0	0	0	0	0	0	0	0	0	0	0
804	2	3	9	2d 02:25:52.04000	0d 03:58:29.28000	0.00371176	0.0142327	0.00093385	4.1537	C	5	30/08/2020 11:58	39.8578		0	0	0	0	0	0	0	0	0	0	0	0	0	0
805	2	3	9	2d 02:28:13.61000	0d 04:00:50.85000	0.00374848	0.0143854	0.00093378	4.1637	C	5	30/08/2020 12:00	39.8262		0	0	0	0	0	0	0	0	0	0	0	0	0	0
806	2	3	9	2d 02:30:32.31000	0d 04:03:09.55000	0.00378446	0.0145354	0.00093385	4.1738	C	5	30/08/2020 12:03	39.8262		0	0	0	0	0	0	0	0	0	0	0	0	0	0
807	2	3	9	2d 02:32:53.63000	0d 04:05:30.87000	0.00382111	0.0146885	0.000934	4.1839	C	5	30/08/2020 12:05	39.7946		0	0	0	0	0	0	0	0	0	0	0	0	0	0
808	2	3	9	2d 02:35:12.08000	0d 04:07:49.32000	0.00385703	0.014839	0.00093378	4.1941	C	5	30/08/2020 12:07	39.842		0	0	0	0	0	0	0	0	0	0	0	0	0	0
809	2	3	9	2d 02:36:31.31000	0d 04:09:08.55000	0.00387758	0.0149252	0.00093393	4.2	C	133	30/08/2020 12:09	39.8262		0	0	0	0	0	0	0	0	0	0	0	0	0	0
810	2	3	10	2d 02:36:31.32000	0d 00:00:00.01000	0.00387758	0.0149252	0.00097368	4.1999	C	0	30/08/2020 12:09	39.8262		0	0	0	0	0	0	0	0	0	0	0	0	0	0
811	2	3	10	2d 02:36:47.53000	0d 00:00:16.22000	0.00388176	0.0149428	0.00087335	4.2002	C	4	30/08/2020 12:09	39.842		0	0	0	0	0	0	0	0	0	0	0	0	0	0
812	2	3	10	2d 02:37:03.53000	0d 00:00:32.22000	0.00388541	0.0149581	0.00077325	4.2002	C	4	30/08/2020 12:09	39.8262		0	0	0	0	0	0	0	0	0	0	0	0	0	0
813	2	3	10	2d 02:37:25.32000	0d 00:00:54.01000	0.00388978	0.0149765	0.00067323	4.2002	C	4	30/08/2020 12:10	39.842		0	0	0	0	0	0	0	0	0	0	0	0	0	0
814	2	3	10	2d 02:37:52.24000	0d 00:01:20.93000	0.00389442	0.014996	0.00057305	4.2	C	4	30/08/2020 12:10	39.8578		0	0	0	0	0	0	0	0	0	0	0	0	0	0
815	2	3	10	2d 02:38:24.79000	0d 00:01:53.48000	0.00389913	0.0150158	0.00047303	4.2	C	4	30/08/2020 12:11	39.8578		0	0	0	0	0	0	0	0	0	0	0	0	0	0
816	2	3	10	2d 02:39:06.84000	0d 00:02:35.53000	0.00390404	0.0150364	0.00037301	4.2	C	4	30/08/2020 12:11	39.8104		0	0	0	0	0	0	0	0	0	0	0	0	0	0
817	2	3	10	2d 02:40:05.17000	0d 00:03:33.86000	0.00390921	0.0150581	0.00027276	4.2	C	4	30/08/2020 12:12	39.8262		0	0	0	0	0	0	0	0	0	0	0	0	0	0
818	2	3	10	2d 02:41:37.20000	0d 00:05:05.89000	0.00391477	0.0150814	0.00017266	4.2	C	4	30/08/2020 12:14	39.8262		0	0	0	0	0	0	0	0	0	0	0	0	0	0
819	2	3	10	2d 02:43:57.50000	0d 00:07:26.19000	0.00391979	0.0151025	0.00009331	4.2	C	132	30/08/2020 12:16	39.7946		0	0	0	0	0	0	0	0	0	0	0	0	0	0
820	2	3	11	2d 02:43:57.51000	0d 00:00:00.01000	0	0	0	4.1991	R	0	30/08/2020 12:16	39.7946		0	0	0	0	0	0	0	0	0	0	0	0	0	0
821	2	3	11	2d 02:43:59.51000	0d 00:00:02.01000	0	0	0	4.1993	R	1	30/08/2020 12:16	39.7946		0	0	0	0	0	0	0	0	0	0	0	0	0	0
822	2	3	11	2d 02:44:01.51000	0d 00:00:04.01000	0	0	0	4.199	R	1	30/08/2020 12:16	39.7946		0	0	0	0	0	0	0	0	0	0	0	0	0	0
823	2	3	11	2d 02:44:03.51000	0d 00:00:06.01000	0	0	0	4.199	R	1	30/08/2020 12:16	39.7946		0	0	0	0	0	0	0	0	0	0	0	0	0	0
824	2	3	11	2d 02:44:05.51000	0d 00:00:08.01000	0	0	0	4.1988	R	1	30/08/2020 12:16	39.7788		0	0	0	0	0	0	0	0	0	0	0	0	0	0
825	2	3	11	2d 02:44:07.50000	0d 00:00:10.00000	0	0	0	4.199	R	129	30/08/2020 12:16	39.7788		0	0	0	0	0	0	0	0	0	0	0	0	0	0
826	2	3	12	2d 02:44:07.53000	0d 00:00:00.03000	0.00000001	0.00000003	0.00093538	4.1909	D	0	30/08/2020 12:16	39.7788		0	0	0	0	0	0	0	0	0	0	0	0	0	0
827	2	3	12	2d 02:45:06.78000	0d 00:00:59.28000	0.00001538	0.00006434	0.00093362	4.1808	D	5	30/08/2020 12:17	39.8262		0	0	0	0	0	0	0	0	0	0	0	0	0	0
828	2	3	12	2d 02:47:05.42000	0d 00:02:57.92000	0.00004615	0.00019285	0.00093378	4.1707	D	5	30/08/2020 12:19	39.8736		0	0	0	0	0	0	0	0	0	0	0	0	0	0
829	2	3	12	2d 02:49:10.51000	0d 00:05:03.01000	0.0000786	0.00032802	0.0009337	4.1607	D	5	30/08/2020 12:21	39.7946		0	0	0	0	0	0	0	0	0	0	0	0	0	0
830	2	3	12	2d 02:51:19.15000	0d 00:07:11.65000	0.00011197	0.0004667	0.00093393	4.1506	D	5	30/08/2020 12:23	39.7946		0	0	0	0	0	0	0	0	0	0	0	0	0	0
831	2	3	12	2d 02:53:30.47000	0d 00:09:22.97000	0.00014603	0.00060792	0.0009337	4.1405	D	5	30/08/2020 12:26	39.8104		0	0	0	0	0	0	0	0	0	0	0	0	0	0
832	2	3	12	2d 02:55:45.47000	0d 00:11:37.97000	0.00018105	0.00075274	0.00093393	4.1303	D	5	30/08/2020 12:28	39.842		0	0	0	0	0	0	0	0	0	0	0	0	0	0
833	2	3	12	2d 02:58:03.56000	0d 00:13:56.06000	0.00021687	0.00090052	0.00093393	4.1202	D	5	30/08/2020 12:30	39.8104		0	0	0	0	0	0	0	0	0	0	0	0	0	0
834	2	3	12	2d 03:00:20.97000	0d 00:16:13.47000	0.00025251	0.0010472	0.00093378	4.1102	D	5	30/08/2020 12:32	39.8262		0	0	0	0	0	0	0	0	0	0	0	0	0	0
835	2	3	12	2d 03:02:39.78000	0d 00:18:32.28000	0.00028852	0.00119502	0.00093393	4.0999	D	5	30/08/2020 12:35	39.842		0	0	0	0	0	0	0	0	0	0	0	0	0	0
836	2	3	12	2d 03:05:04.24000	0d 00:20:56.74000	0.00032599	0.00134847	0.00093385	4.0899	D	5	30/08/2020 12:37	39.842		0	0	0	0	0	0	0	0	0	0	0	0	0	0
837	2	3	12	2d 03:07:28.79000	0d 00:23:21.29000	0.00036349	0.00150164	0.00093385	4.0795	D	5	30/08/2020 12:40	39.7946		0	0	0	0	0	0	0	0	0	0	0	0	0	0
838	2	3	12	2d 03:09:59.21000	0d 00:25:51.71000	0.00040251	0.00166062	0.00093378	4.0694	D	5	30/08/2020 12:42	39.8104		0	0	0	0	0	0	0	0	0	0	0	0	0	0
839	2	3	12	2d 03:12:26.76000	0d 00:28:19.26000	0.00044078	0.00181619	0.00093385	4.0594	D	5	30/08/2020 12:45	39.8736		0	0	0	0	0	0	0	0	0	0	0	0	0	0
840	2	3	12	2d 03:14:57.59000	0d 00:30:50.09000	0.0004799	0.00197482	0.0009337	4.0493	D	5	30/08/2020 12:47	39.8262		0	0	0	0	0	0	0	0	0	0	0	0	0	0
841	2	3	12	2d 03:17:29.53000	0d 00:33:22.03000	0.00051932	0.00213422	0.000934	4.0392	D	5	30/08/2020 12:50	39.8262		0	0	0	0	0	0	0	0	0	0	0	0	0	0
842	2	3	12	2d 03:20:04.78000	0d 00:35:57.28000	0.00055959	0.00229668	0.00093378	4.0291	D	5	30/08/2020 12:52	39.8578		0	0	0	0	0	0	0	0	0	0	0	0	0	0
843	2	3	12	2d 03:22:43.66000	0d 00:38:36.16000	0.0006008	0.00246253	0.00093378	4.0191	D	5	30/08/2020 12:55	39.8262		0	0	0	0	0	0	0	0	0	0	0	0	0	0
844	2	3	12	2d 03:25:22.62000	0d 00:41:15.12000	0.00064203	0.00262805	0.00093378	4.009	D	5	30/08/2020 12:57	39.8262		0	0	0	0	0	0	0	0	0	0	0	0	0	0
845	2	3	12	2d 03:28:01.86000	0d 00:43:54.36000	0.00068334	0.00279344	0.00093385	3.9988	D	5	30/08/2020 13:00	39.8578		0	0	0	0	0	0	0	0	0	0	0	0	0	0
846	2	3	12	2d 03:30:46.77000	0d 00:46:39.27000	0.00072612	0.00296429	0.00093385	3.9887	D	5	30/08/2020 13:03	39.8578		0	0	0	0	0	0	0	0	0	0	0	0	0	0
847	2	3	12	2d 03:33:31.86000	0d 00:49:24.36000	0.00076894	0.00313489	0.0009337	3.9786	D	5	30/08/2020 13:06	39.8262		0	0	0	0	0	0	0	0	0	0	0	0	0	0
848	2	3	12	2d 03:36:17.06000	0d 00:52:09.56000	0.00081179	0.00330517	0.00093385	3.9686	D	5	30/08/2020 13:08	39.8578		0	0	0	0	0	0	0	0	0	0	0	0	0	0
849	2	3	12	2d 03:39:02.61000	0d 00:54:55.11000	0.00085473	0.00347538	0.0009337	3.9585	D	5	30/08/2020 13:11	39.842		0	0	0	0	0	0	0	0	0	0	0	0	0	0
850	2	3	12	2d 03:41:50.72000	0d 00:57:43.22000	0.00089834	0.00364779	0.00093378	3.9484	D	5	30/08/2020 13:14	39.8104		0	0	0	0	0	0	0	0	0	0	0	0	0	0
851	2	3	12	2d 03:44:39.28000	0d 01:00:31.78000	0.00094207	0.00382022	0.000934	3.9384	D	5	30/08/2020 13:17	39.8736		0	0	0	0	0	0	0	0	0	0	0	0	0	0
852	2	3	12	2d 03:47:32.23000	0d 01:03:24.73000	0.00098693	0.00399668	0.00093385	3.9283	D	5	30/08/2020 13:20	39.8736		0	0	0	0	0	0	0	0	0	0	0	0	0	0
853	2	3	12	2d 03:50:23.54000	0d 01:06:16.04000	0.00103136	0.00417102	0.000934	3.9182	D	5	30/08/2020 13:23	39.842		0	0	0	0	0	0	0	0	0	0	0	0	0	0
854	2	3	12	2d 03:53:19.55000	0d 01:09:12.05000	0.00107702	0.00434969	0.0009337	3.9081	D	5	30/08/2020 13:25	39.8578		0	0	0	0	0	0	0	0	0	0	0	0	0	0
855	2	3	12	2d 03:56:15.71000	0d 01:12:08.21000	0.00112272	0.00452805	0.00093385	3.8981	D	5	30/08/2020 13:28	39.8578		0	0	0	0	0	0	0	0	0	0	0	0	0	0
856	2	3	12	2d 03:59:15.78000	0d 01:15:08.28000	0.00116942	0.0047099	0.00093385	3.888	D	5	30/08/2020 13:31	39.842		0	0	0	0	0	0	0	0	0	0	0	0	0	0
857	2	3	12	2d 04:02:23.90000	0d 01:18:16.40000	0.00121822	0.00489939	0.00093362	3.8779	D	5	30/08/2020 13:35	39.8578		0	0	0	0	0	0	0	0	0	0	0	0	0	0
858	2	3	12	2d 04:05:31.80000	0d 01:21:24.30000	0.00126696	0.00508816	0.00093393	3.8679	D	5	30/08/2020 13:38	39.8736		0	0	0	0	0	0	0	0	0	0	0	0	0	0
859	2	3	12	2d 04:08:46.96000	0d 01:24:39.46000	0.00131759	0.00528371	0.00093416	3.8578	D	5	30/08/2020 13:41	39.8104		0	0	0	0	0	0	0	0	0	0	0	0	0	0
860	2	3	12	2d 04:12:08.09000	0d 01:28:00.59000	0.00136976	0.00548473	0.00093378	3.8476	D	5	30/08/2020 13:44	39.8104		0	0	0	0	0	0	0	0	0	0	0	0	0	0
861	2	3	12	2d 04:15:43.69000	0d 01:31:36.19000	0.00142568	0.00569963	0.00093393	3.8375	D	5	30/08/2020 13:48	39.8262		0	0	0	0	0	0	0	0	0	0	0	0	0	0
862	2	3	12	2d 04:19:27.38000	0d 01:35:19.88000	0.00148371	0.00592201	0.00093385	3.8274	D	5	30/08/2020 13:52	39.842		0	0	0	0	0	0	0	0	0	0	0	0	0	0
863	2	3	12	2d 04:23:22.79000	0d 01:39:15.29000	0.00154477	0.00615543	0.00093393	3.8173	D	5	30/08/2020 13:55	39.8262		0	0	0	0	0	0	0	0	0	0	0	0	0	0
864	2	3	12	2d 04:27:33.45000	0d 01:43:25.95000	0.00160979	0.00640331	0.00093378	3.8073	D	5	30/08/2020 14:00	39.8262		0	0	0	0	0	0	0	0	0	0	0	0	0	0
865	2	3	12	2d 04:32:05.99000	0d 01:47:58.49000	0.00168049	0.00667212	0.00093385	3.7972	D	5	30/08/2020 14:04	39.8262		0	0	0	0	0	0	0	0	0	0	0	0	0	0
866	2	3	12	2d 04:37:05.99000	0d 01:52:58.49000	0.00175831	0.00696723	0.00093385	3.7873	D	1	30/08/2020 14:09	39.7946		0	0	0	0	0	0	0	0	0	0	0	0	0	0
867	2	3	12	2d 04:42:05.99000	0d 01:57:58.49000	0.00183612	0.00726159	0.00093378	3.7781	D	1	30/08/2020 14:14	39.8104		0	0	0	0	0	0	0	0	0	0	0	0	0	0
868	2	3	12	2d 04:47:05.99000	0d 02:02:58.49000	0.00191394	0.00755527	0.00093378	3.7697	D	1	30/08/2020 14:19	39.8894		0	0	0	0	0	0	0	0	0	0	0	0	0	0
869	2	3	12	2d 04:52:05.99000	0d 02:07:58.49000	0.00199176	0.00784832	0.00093378	3.762	D	1	30/08/2020 14:24	39.7946		0	0	0	0	0	0	0	0	0	0	0	0	0	0
870	2	3	12	2d 04:57:05.99000	0d 02:12:58.49000	0.00206958	0.00814079	0.000934	3.7548	D	1	30/08/2020 14:29	39.8104		0	0	0	0	0	0	0	0	0	0	0	0	0	0
871	2	3	12	2d 05:02:05.99000	0d 02:17:58.49000	0.0021474	0.00843272	0.00093393	3.7479	D	1	30/08/2020 14:34	39.7946		0	0	0	0	0	0	0	0	0	0	0	0	0	0
872	2	3	12	2d 05:07:05.99000	0d 02:22:58.49000	0.00222522	0.00872414	0.0009337	3.7412	D	1	30/08/2020 14:39	39.7946		0	0	0	0	0	0	0	0	0	0	0	0	0	0
873	2	3	12	2d 05:12:05.99000	0d 02:27:58.49000	0.00230304	0.00901506	0.00093393	3.7354	D	1	30/08/2020 14:44	39.842		0	0	0	0	0	0	0	0	0	0	0	0	0	0
874	2	3	12	2d 05:17:05.99000	0d 02:32:58.49000	0.00238085	0.0093055	0.00093378	3.7292	D	1	30/08/2020 14:49	39.8104		0	0	0	0	0	0	0	0	0	0	0	0	0	0
875	2	3	12	2d 05:22:05.99000	0d 02:37:58.49000	0.00245867	0.00959548	0.00093362	3.7232	D	1	30/08/2020 14:54	39.8736		0	0	0	0	0	0	0	0	0	0	0	0	0	0
876	2	3	12	2d 05:27:05.99000	0d 02:42:58.49000	0.00253649	0.00988498	0.00093362	3.7171	D	1	30/08/2020 14:59	39.842		0	0	0	0	0	0	0	0	0	0	0	0	0	0
877	2	3	12	2d 05:32:05.99000	0d 02:47:58.49000	0.00261431	0.010174	0.00093393	3.7111	D	1	30/08/2020 15:04	39.8578		0	0	0	0	0	0	0	0	0	0	0	0	0	0
878	2	3	12	2d 05:37:05.99000	0d 02:52:58.49000	0.00269213	0.0104626	0.00093378	3.7047	D	1	30/08/2020 15:09	39.8578		0	0	0	0	0	0	0	0	0	0	0	0	0	0
879	2	3	12	2d 05:42:05.99000	0d 02:57:58.49000	0.00276995	0.0107506	0.0009337	3.6982	D	1	30/08/2020 15:14	39.8736		0	0	0	0	0	0	0	0	0	0	0	0	0	0
880	2	3	12	2d 05:47:05.99000	0d 03:02:58.49000	0.00284776	0.0110382	0.00093385	3.6918	D	1	30/08/2020 15:19	39.8736		0	0	0	0	0	0	0	0	0	0	0	0	0	0
881	2	3	12	2d 05:52:05.99000	0d 03:07:58.49000	0.00292558	0.0113252	0.00093385	3.6846	D	1	30/08/2020 15:24	39.842		0	0	0	0	0	0	0	0	0	0	0	0	0	0
882	2	3	12	2d 05:57:05.99000	0d 03:12:58.49000	0.0030034	0.0116117	0.00093385	3.6771	D	1	30/08/2020 15:29	39.8104		0	0	0	0	0	0	0	0	0	0	0	0	0	0
883	2	3	12	2d 06:02:05.99000	0d 03:17:58.49000	0.00308122	0.0118975	0.00093362	3.6693	D	1	30/08/2020 15:34	39.8262		0	0	0	0	0	0	0	0	0	0	0	0	0	0
884	2	3	12	2d 06:07:05.99000	0d 03:22:58.49000	0.00315904	0.0121827	0.0009337	3.6609	D	1	30/08/2020 15:39	39.8736		0	0	0	0	0	0	0	0	0	0	0	0	0	0
885	2	3	12	2d 06:12:05.99000	0d 03:27:58.49000	0.00323686	0.0124673	0.00093385	3.6518	D	1	30/08/2020 15:44	39.8262		0	0	0	0	0	0	0	0	0	0	0	0	0	0
886	2	3	12	2d 06:17:05.99000	0d 03:32:58.49000	0.00331468	0.0127511	0.00093355	3.642	D	1	30/08/2020 15:49	39.8578		0	0	0	0	0	0	0	0	0	0	0	0	0	0
887	2	3	12	2d 06:21:51.30000	0d 03:37:43.80000	0.00338868	0.0130203	0.00093393	3.632	D	5	30/08/2020 15:54	39.8104		0	0	0	0	0	0	0	0	0	0	0	0	0	0
888	2	3	12	2d 06:26:02.18000	0d 03:41:54.68000	0.00345376	0.0132563	0.00093385	3.6219	D	5	30/08/2020 15:58	39.842		0	0	0	0	0	0	0	0	0	0	0	0	0	0
889	2	3	12	2d 06:29:40.77000	0d 03:45:33.27000	0.00351046	0.0134614	0.00093385	3.6118	D	5	30/08/2020 16:02	39.7946		0	0	0	0	0	0	0	0	0	0	0	0	0	0
890	2	3	12	2d 06:32:46.59000	0d 03:48:39.09000	0.00355866	0.0136353	0.00093378	3.6017	D	5	30/08/2020 16:05	39.8578		0	0	0	0	0	0	0	0	0	0	0	0	0	0
891	2	3	12	2d 06:35:22.94000	0d 03:51:15.44000	0.00359922	0.0137812	0.00093393	3.5917	D	5	30/08/2020 16:07	39.8104		0	0	0	0	0	0	0	0	0	0	0	0	0	0
892	2	3	12	2d 06:37:32.32000	0d 03:53:24.82000	0.00363278	0.0139016	0.000934	3.5816	D	5	30/08/2020 16:10	39.842		0	0	0	0	0	0	0	0	0	0	0	0	0	0
893	2	3	12	2d 06:39:21.12000	0d 03:55:13.62000	0.003661	0.0140025	0.000934	3.5714	D	5	30/08/2020 16:11	39.8262		0	0	0	0	0	0	0	0	0	0	0	0	0	0
894	2	3	12	2d 06:40:46.09000	0d 03:56:38.59000	0.00368304	0.0140811	0.00093408	3.5613	D	5	30/08/2020 16:13	39.8736		0	0	0	0	0	0	0	0	0	0	0	0	0	0
895	2	3	12	2d 06:41:59.78000	0d 03:57:52.28000	0.00370216	0.0141491	0.0009337	3.5511	D	5	30/08/2020 16:14	39.842		0	0	0	0	0	0	0	0	0	0	0	0	0	0
896	2	3	12	2d 06:42:58.82000	0d 03:58:51.32000	0.00371747	0.0142034	0.00093385	3.541	D	5	30/08/2020 16:15	39.8262		0	0	0	0	0	0	0	0	0	0	0	0	0	0
897	2	3	12	2d 06:43:51.40000	0d 03:59:43.90000	0.00373111	0.0142516	0.00093362	3.5309	D	5	30/08/2020 16:16	39.8262		0	0	0	0	0	0	0	0	0	0	0	0	0	0
898	2	3	12	2d 06:44:35.22000	0d 04:00:27.72000	0.00374248	0.0142917	0.00093385	3.5209	D	5	30/08/2020 16:17	39.8262		0	0	0	0	0	0	0	0	0	0	0	0	0	0
899	2	3	12	2d 06:45:12.80000	0d 04:01:05.30000	0.00375223	0.014326	0.00093393	3.5108	D	5	30/08/2020 16:17	39.7946		0	0	0	0	0	0	0	0	0	0	0	0	0	0
900	2	3	12	2d 06:45:44.87000	0d 04:01:37.37000	0.00376054	0.0143552	0.0009337	3.5007	D	5	30/08/2020 16:18	39.842		0	0	0	0	0	0	0	0	0	0	0	0	0	0
901	2	3	12	2d 06:46:13.75000	0d 04:02:06.25000	0.00376804	0.0143814	0.00093393	3.4905	D	5	30/08/2020 16:18	39.842		0	0	0	0	0	0	0	0	0	0	0	0	0	0
902	2	3	12	2d 06:46:40.35000	0d 04:02:32.85000	0.00377494	0.0144054	0.00093385	3.4804	D	5	30/08/2020 16:19	39.8104		0	0	0	0	0	0	0	0	0	0	0	0	0	0
903	2	3	12	2d 06:47:02.59000	0d 04:02:55.09000	0.0037807	0.0144255	0.00093378	3.4704	D	5	30/08/2020 16:19	39.8262		0	0	0	0	0	0	0	0	0	0	0	0	0	0
904	2	3	12	2d 06:47:23.27000	0d 04:03:15.77000	0.00378607	0.014444	0.00093385	3.4603	D	5	30/08/2020 16:20	39.842		0	0	0	0	0	0	0	0	0	0	0	0	0	0
905	2	3	12	2d 06:47:41.55000	0d 04:03:34.05000	0.00379081	0.0144604	0.000934	3.4502	D	5	30/08/2020 16:20	39.842		0	0	0	0	0	0	0	0	0	0	0	0	0	0
906	2	3	12	2d 06:47:58.69000	0d 04:03:51.19000	0.00379526	0.0144757	0.0009337	3.44	D	5	30/08/2020 16:20	39.8578		0	0	0	0	0	0	0	0	0	0	0	0	0	0
907	2	3	12	2d 06:48:15.07000	0d 04:04:07.57000	0.00379951	0.0144903	0.00093362	3.4299	D	5	30/08/2020 16:20	39.8578		0	0	0	0	0	0	0	0	0	0	0	0	0	0
908	2	3	12	2d 06:48:29.45000	0d 04:04:21.95000	0.00380324	0.0145031	0.000934	3.4197	D	5	30/08/2020 16:21	39.8578		0	0	0	0	0	0	0	0	0	0	0	0	0	0
909	2	3	12	2d 06:48:43.41000	0d 04:04:35.91000	0.00380686	0.0145155	0.00093378	3.4096	D	5	30/08/2020 16:21	39.8736		0	0	0	0	0	0	0	0	0	0	0	0	0	0
910	2	3	12	2d 06:48:56.76000	0d 04:04:49.26000	0.00381032	0.0145273	0.00093355	3.3996	D	5	30/08/2020 16:21	39.8736		0	0	0	0	0	0	0	0	0	0	0	0	0	0
911	2	3	12	2d 06:49:08.60000	0d 04:05:01.10000	0.00381339	0.0145377	0.00093393	3.3895	D	5	30/08/2020 16:21	39.8736		0	0	0	0	0	0	0	0	0	0	0	0	0	0
912	2	3	12	2d 06:49:20.84000	0d 04:05:13.34000	0.00381657	0.0145484	0.00093393	3.3794	D	5	30/08/2020 16:21	39.8736		0	0	0	0	0	0	0	0	0	0	0	0	0	0
913	2	3	12	2d 06:49:31.85000	0d 04:05:24.35000	0.00381942	0.0145581	0.00093362	3.3693	D	5	30/08/2020 16:22	39.8736		0	0	0	0	0	0	0	0	0	0	0	0	0	0
914	2	3	12	2d 06:49:43.53000	0d 04:05:36.03000	0.00382245	0.0145683	0.00093385	3.3593	D	5	30/08/2020 16:22	39.842		0	0	0	0	0	0	0	0	0	0	0	0	0	0
915	2	3	12	2d 06:49:54.66000	0d 04:05:47.16000	0.00382534	0.014578	0.00093385	3.3491	D	5	30/08/2020 16:22	39.8104		0	0	0	0	0	0	0	0	0	0	0	0	0	0
916	2	3	12	2d 06:50:05.95000	0d 04:05:58.45000	0.00382827	0.0145878	0.00093393	3.3388	D	5	30/08/2020 16:22	39.8104		0	0	0	0	0	0	0	0	0	0	0	0	0	0
917	2	3	12	2d 06:50:17.83000	0d 04:06:10.33000	0.00383135	0.014598	0.00093385	3.3286	D	5	30/08/2020 16:22	39.8262		0	0	0	0	0	0	0	0	0	0	0	0	0	0
918	2	3	12	2d 06:50:29.25000	0d 04:06:21.75000	0.00383431	0.0146079	0.00093378	3.3184	D	5	30/08/2020 16:23	39.8262		0	0	0	0	0	0	0	0	0	0	0	0	0	0
919	2	3	12	2d 06:50:40.90000	0d 04:06:33.40000	0.00383733	0.0146179	0.0009337	3.3083	D	5	30/08/2020 16:23	39.842		0	0	0	0	0	0	0	0	0	0	0	0	0	0
920	2	3	12	2d 06:50:52.74000	0d 04:06:45.24000	0.0038404	0.014628	0.00093385	3.2982	D	5	30/08/2020 16:23	39.8578		0	0	0	0	0	0	0	0	0	0	0	0	0	0
921	2	3	12	2d 06:51:05.53000	0d 04:06:58.03000	0.00384372	0.014639	0.00093393	3.288	D	5	30/08/2020 16:23	39.842		0	0	0	0	0	0	0	0	0	0	0	0	0	0
922	2	3	12	2d 06:51:19.23000	0d 04:07:11.73000	0.00384728	0.0146506	0.00093362	3.2776	D	5	30/08/2020 16:23	39.842		0	0	0	0	0	0	0	0	0	0	0	0	0	0
923	2	3	12	2d 06:51:32.55000	0d 04:07:25.05000	0.00385073	0.0146619	0.0009337	3.2676	D	5	30/08/2020 16:24	39.7946		0	0	0	0	0	0	0	0	0	0	0	0	0	0
924	2	3	12	2d 06:51:45.85000	0d 04:07:38.35000	0.00385418	0.0146732	0.00093385	3.2575	D	5	30/08/2020 16:24	39.8104		0	0	0	0	0	0	0	0	0	0	0	0	0	0
925	2	3	12	2d 06:51:58.30000	0d 04:07:50.80000	0.00385741	0.0146837	0.00093378	3.2473	D	5	30/08/2020 16:24	39.8104		0	0	0	0	0	0	0	0	0	0	0	0	0	0
926	2	3	12	2d 06:52:10.21000	0d 04:08:02.71000	0.0038605	0.0146937	0.00093385	3.2372	D	5	30/08/2020 16:24	39.8262		0	0	0	0	0	0	0	0	0	0	0	0	0	0
927	2	3	12	2d 06:52:21.34000	0d 04:08:13.84000	0.00386339	0.014703	0.00093385	3.2271	D	5	30/08/2020 16:24	39.8262		0	0	0	0	0	0	0	0	0	0	0	0	0	0
928	2	3	12	2d 06:52:31.86000	0d 04:08:24.36000	0.00386612	0.0147118	0.00093393	3.2171	D	5	30/08/2020 16:25	39.842		0	0	0	0	0	0	0	0	0	0	0	0	0	0
929	2	3	12	2d 06:52:41.36000	0d 04:08:33.86000	0.00386858	0.0147197	0.00093378	3.207	D	5	30/08/2020 16:25	39.842		0	0	0	0	0	0	0	0	0	0	0	0	0	0
930	2	3	12	2d 06:52:49.85000	0d 04:08:42.35000	0.00387078	0.0147268	0.0009337	3.1969	D	5	30/08/2020 16:25	39.8578		0	0	0	0	0	0	0	0	0	0	0	0	0	0
931	2	3	12	2d 06:52:58.14000	0d 04:08:50.64000	0.00387293	0.0147337	0.00093362	3.1868	D	5	30/08/2020 16:25	39.842		0	0	0	0	0	0	0	0	0	0	0	0	0	0
932	2	3	12	2d 06:53:05.93000	0d 04:08:58.43000	0.00387495	0.0147401	0.0009337	3.1765	D	5	30/08/2020 16:25	39.8262		0	0	0	0	0	0	0	0	0	0	0	0	0	0
933	2	3	12	2d 06:53:13.39000	0d 04:09:05.89000	0.00387689	0.0147462	0.000934	3.1664	D	5	30/08/2020 16:25	39.7946		0	0	0	0	0	0	0	0	0	0	0	0	0	0
934	2	3	12	2d 06:53:20.19000	0d 04:09:12.69000	0.00387865	0.0147518	0.00093378	3.1562	D	5	30/08/2020 16:25	39.8104		0	0	0	0	0	0	0	0	0	0	0	0	0	0
935	2	3	12	2d 06:53:26.73000	0d 04:09:19.23000	0.00388035	0.0147571	0.0009337	3.1461	D	5	30/08/2020 16:26	39.8104		0	0	0	0	0	0	0	0	0	0	0	0	0	0
936	2	3	12	2d 06:53:32.90000	0d 04:09:25.40000	0.00388195	0.0147622	0.0009337	3.1357	D	5	30/08/2020 16:26	39.8104		0	0	0	0	0	0	0	0	0	0	0	0	0	0
937	2	3	12	2d 06:53:38.93000	0d 04:09:31.43000	0.00388351	0.0147671	0.00093393	3.1255	D	5	30/08/2020 16:26	39.8104		0	0	0	0	0	0	0	0	0	0	0	0	0	0
938	2	3	12	2d 06:53:44.67000	0d 04:09:37.17000	0.003885	0.0147717	0.00093378	3.1154	D	5	30/08/2020 16:26	39.8262		0	0	0	0	0	0	0	0	0	0	0	0	0	0
939	2	3	12	2d 06:53:50.10000	0d 04:09:42.60000	0.00388641	0.0147761	0.00093385	3.1052	D	5	30/08/2020 16:26	39.842		0	0	0	0	0	0	0	0	0	0	0	0	0	0
940	2	3	12	2d 06:53:55.24000	0d 04:09:47.74000	0.00388774	0.0147802	0.0009337	3.0951	D	5	30/08/2020 16:26	39.842		0	0	0	0	0	0	0	0	0	0	0	0	0	0
941	2	3	12	2d 06:54:00.22000	0d 04:09:52.72000	0.00388904	0.0147842	0.00093385	3.0851	D	5	30/08/2020 16:26	39.842		0	0	0	0	0	0	0	0	0	0	0	0	0	0
942	2	3	12	2d 06:54:05.04000	0d 04:09:57.54000	0.00389029	0.0147881	0.00093378	3.0748	D	5	30/08/2020 16:26	39.842		0	0	0	0	0	0	0	0	0	0	0	0	0	0
943	2	3	12	2d 06:54:09.87000	0d 04:10:02.37000	0.00389154	0.0147919	0.00093378	3.0646	D	5	30/08/2020 16:26	39.842		0	0	0	0	0	0	0	0	0	0	0	0	0	0
944	2	3	12	2d 06:54:14.40000	0d 04:10:06.90000	0.00389271	0.0147955	0.00093362	3.0544	D	5	30/08/2020 16:26	39.842		0	0	0	0	0	0	0	0	0	0	0	0	0	0
945	2	3	12	2d 06:54:18.81000	0d 04:10:11.31000	0.00389386	0.014799	0.00093378	3.044	D	5	30/08/2020 16:26	39.842		0	0	0	0	0	0	0	0	0	0	0	0	0	0
946	2	3	12	2d 06:54:23.15000	0d 04:10:15.65000	0.00389498	0.0148024	0.00093378	3.0338	D	5	30/08/2020 16:26	39.842		0	0	0	0	0	0	0	0	0	0	0	0	0	0
947	2	3	12	2d 06:54:27.18000	0d 04:10:19.68000	0.00389603	0.0148056	0.00093362	3.0237	D	5	30/08/2020 16:27	39.8578		0	0	0	0	0	0	0	0	0	0	0	0	0	0
948	2	3	12	2d 06:54:31.08000	0d 04:10:23.58000	0.00389704	0.0148086	0.00093362	3.0134	D	5	30/08/2020 16:27	39.8578		0	0	0	0	0	0	0	0	0	0	0	0	0	0
949	2	3	12	2d 06:54:34.91000	0d 04:10:27.41000	0.00389803	0.0148116	0.00093393	3.003	D	5	30/08/2020 16:27	39.842		0	0	0	0	0	0	0	0	0	0	0	0	0	0
950	2	3	12	2d 06:54:38.58000	0d 04:10:31.08000	0.00389899	0.0148145	0.00093385	2.9928	D	5	30/08/2020 16:27	39.842		0	0	0	0	0	0	0	0	0	0	0	0	0	0
951	2	3	12	2d 06:54:42.14000	0d 04:10:34.64000	0.00389991	0.0148172	0.00093362	2.9824	D	5	30/08/2020 16:27	39.842		0	0	0	0	0	0	0	0	0	0	0	0	0	0
952	2	3	12	2d 06:54:45.59000	0d 04:10:38.09000	0.0039008	0.0148199	0.00093393	2.9722	D	5	30/08/2020 16:27	39.8262		0	0	0	0	0	0	0	0	0	0	0	0	0	0
953	2	3	12	2d 06:54:48.89000	0d 04:10:41.39000	0.00390166	0.0148225	0.00093378	2.9619	D	5	30/08/2020 16:27	39.8104		0	0	0	0	0	0	0	0	0	0	0	0	0	0
954	2	3	12	2d 06:54:52.14000	0d 04:10:44.64000	0.0039025	0.0148249	0.00093385	2.9516	D	5	30/08/2020 16:27	39.7946		0	0	0	0	0	0	0	0	0	0	0	0	0	0
955	2	3	12	2d 06:54:55.24000	0d 04:10:47.74000	0.00390331	0.0148273	0.00093378	2.9413	D	5	30/08/2020 16:27	39.7946		0	0	0	0	0	0	0	0	0	0	0	0	0	0
956	2	3	12	2d 06:54:58.26000	0d 04:10:50.76000	0.00390409	0.0148296	0.0009337	2.9313	D	5	30/08/2020 16:27	39.7946		0	0	0	0	0	0	0	0	0	0	0	0	0	0
957	2	3	12	2d 06:55:01.20000	0d 04:10:53.70000	0.00390485	0.0148318	0.00093378	2.9212	D	5	30/08/2020 16:27	39.7946		0	0	0	0	0	0	0	0	0	0	0	0	0	0
958	2	3	12	2d 06:55:04.11000	0d 04:10:56.61000	0.00390561	0.014834	0.00093378	2.9107	D	5	30/08/2020 16:27	39.7946		0	0	0	0	0	0	0	0	0	0	0	0	0	0
959	2	3	12	2d 06:55:07.01000	0d 04:10:59.51000	0.00390636	0.0148362	0.00093393	2.9003	D	5	30/08/2020 16:27	39.8104		0	0	0	0	0	0	0	0	0	0	0	0	0	0
960	2	3	12	2d 06:55:09.77000	0d 04:11:02.27000	0.00390708	0.0148383	0.00093378	2.8901	D	5	30/08/2020 16:27	39.7946		0	0	0	0	0	0	0	0	0	0	0	0	0	0
961	2	3	12	2d 06:55:12.44000	0d 04:11:04.94000	0.00390777	0.0148403	0.0009337	2.8797	D	5	30/08/2020 16:27	39.8104		0	0	0	0	0	0	0	0	0	0	0	0	0	0
962	2	3	12	2d 06:55:15.11000	0d 04:11:07.61000	0.00390846	0.0148423	0.00093393	2.8693	D	5	30/08/2020 16:27	39.7946		0	0	0	0	0	0	0	0	0	0	0	0	0	0
963	2	3	12	2d 06:55:17.65000	0d 04:11:10.15000	0.00390912	0.0148442	0.0009337	2.8592	D	5	30/08/2020 16:27	39.8104		0	0	0	0	0	0	0	0	0	0	0	0	0	0
964	2	3	12	2d 06:55:20.13000	0d 04:11:12.63000	0.00390976	0.014846	0.00093355	2.8489	D	5	30/08/2020 16:27	39.8104		0	0	0	0	0	0	0	0	0	0	0	0	0	0
965	2	3	12	2d 06:55:22.57000	0d 04:11:15.07000	0.0039104	0.0148478	0.00093393	2.8386	D	5	30/08/2020 16:27	39.8104		0	0	0	0	0	0	0	0	0	0	0	0	0	0
966	2	3	12	2d 06:55:24.92000	0d 04:11:17.42000	0.00391101	0.0148495	0.00093393	2.8283	D	5	30/08/2020 16:28	39.8104		0	0	0	0	0	0	0	0	0	0	0	0	0	0
967	2	3	12	2d 06:55:27.34000	0d 04:11:19.84000	0.00391163	0.0148513	0.00093393	2.8176	D	5	30/08/2020 16:28	39.8104		0	0	0	0	0	0	0	0	0	0	0	0	0	0
968	2	3	12	2d 06:55:29.64000	0d 04:11:22.14000	0.00391223	0.014853	0.00093385	2.807	D	5	30/08/2020 16:28	39.8104		0	0	0	0	0	0	0	0	0	0	0	0	0	0
969	2	3	12	2d 06:55:31.94000	0d 04:11:24.44000	0.00391283	0.0148547	0.00093362	2.7967	D	5	30/08/2020 16:28	39.8262		0	0	0	0	0	0	0	0	0	0	0	0	0	0
970	2	3	12	2d 06:55:34.16000	0d 04:11:26.66000	0.0039134	0.0148563	0.000934	2.7863	D	5	30/08/2020 16:28	39.8262		0	0	0	0	0	0	0	0	0	0	0	0	0	0
971	2	3	12	2d 06:55:36.33000	0d 04:11:28.83000	0.00391397	0.0148578	0.0009337	2.7759	D	5	30/08/2020 16:28	39.8262		0	0	0	0	0	0	0	0	0	0	0	0	0	0
972	2	3	12	2d 06:55:38.46000	0d 04:11:30.96000	0.00391452	0.0148594	0.00093385	2.7657	D	5	30/08/2020 16:28	39.8262		0	0	0	0	0	0	0	0	0	0	0	0	0	0
973	2	3	12	2d 06:55:40.58000	0d 04:11:33.08000	0.00391507	0.0148609	0.00093385	2.7553	D	5	30/08/2020 16:28	39.8262		0	0	0	0	0	0	0	0	0	0	0	0	0	0
974	2	3	12	2d 06:55:42.64000	0d 04:11:35.14000	0.0039156	0.0148624	0.000934	2.7449	D	5	30/08/2020 16:28	39.8262		0	0	0	0	0	0	0	0	0	0	0	0	0	0
975	2	3	12	2d 06:55:44.67000	0d 04:11:37.17000	0.00391613	0.0148638	0.00093393	2.7346	D	5	30/08/2020 16:28	39.8262		0	0	0	0	0	0	0	0	0	0	0	0	0	0
976	2	3	12	2d 06:55:46.67000	0d 04:11:39.17000	0.00391665	0.0148652	0.00093362	2.7242	D	5	30/08/2020 16:28	39.8262		0	0	0	0	0	0	0	0	0	0	0	0	0	0
977	2	3	12	2d 06:55:48.72000	0d 04:11:41.22000	0.00391718	0.0148667	0.0009337	2.7134	D	5	30/08/2020 16:28	39.842		0	0	0	0	0	0	0	0	0	0	0	0	0	0
978	2	3	12	2d 06:55:50.70000	0d 04:11:43.20000	0.00391769	0.0148681	0.00093378	2.703	D	5	30/08/2020 16:28	39.842		0	0	0	0	0	0	0	0	0	0	0	0	0	0
979	2	3	12	2d 06:55:52.62000	0d 04:11:45.12000	0.00391819	0.0148694	0.00093408	2.6926	D	5	30/08/2020 16:28	39.842		0	0	0	0	0	0	0	0	0	0	0	0	0	0
980	2	3	12	2d 06:55:54.52000	0d 04:11:47.02000	0.00391869	0.0148707	0.000934	2.6821	D	5	30/08/2020 16:28	39.842		0	0	0	0	0	0	0	0	0	0	0	0	0	0
981	2	3	12	2d 06:55:56.39000	0d 04:11:48.89000	0.00391917	0.014872	0.00093362	2.6719	D	5	30/08/2020 16:28	39.842		0	0	0	0	0	0	0	0	0	0	0	0	0	0
982	2	3	12	2d 06:55:58.19000	0d 04:11:50.69000	0.00391964	0.0148733	0.00093385	2.6615	D	5	30/08/2020 16:28	39.842		0	0	0	0	0	0	0	0	0	0	0	0	0	0
983	2	3	12	2d 06:56:00.02000	0d 04:11:52.52000	0.00392011	0.0148745	0.00093362	2.6509	D	5	30/08/2020 16:28	39.842		0	0	0	0	0	0	0	0	0	0	0	0	0	0
984	2	3	12	2d 06:56:01.83000	0d 04:11:54.33000	0.00392058	0.0148758	0.00093385	2.6404	D	5	30/08/2020 16:28	39.842		0	0	0	0	0	0	0	0	0	0	0	0	0	0
985	2	3	12	2d 06:56:03.62000	0d 04:11:56.12000	0.00392105	0.014877	0.00093378	2.6299	D	5	30/08/2020 16:28	39.842		0	0	0	0	0	0	0	0	0	0	0	0	0	0
986	2	3	12	2d 06:56:05.35000	0d 04:11:57.85000	0.00392149	0.0148782	0.000934	2.6197	D	5	30/08/2020 16:28	39.842		0	0	0	0	0	0	0	0	0	0	0	0	0	0
987	2	3	12	2d 06:56:07.10000	0d 04:11:59.60000	0.00392195	0.0148794	0.00093378	2.609	D	5	30/08/2020 16:28	39.842		0	0	0	0	0	0	0	0	0	0	0	0	0	0
988	2	3	12	2d 06:56:08.85000	0d 04:12:01.35000	0.0039224	0.0148805	0.00093408	2.5985	D	5	30/08/2020 16:28	39.842		0	0	0	0	0	0	0	0	0	0	0	0	0	0
989	2	3	12	2d 06:56:10.54000	0d 04:12:03.04000	0.00392284	0.0148817	0.00093378	2.5879	D	5	30/08/2020 16:28	39.8578		0	0	0	0	0	0	0	0	0	0	0	0	0	0
990	2	3	12	2d 06:56:12.20000	0d 04:12:04.70000	0.00392327	0.0148828	0.00093378	2.5777	D	5	30/08/2020 16:28	39.8578		0	0	0	0	0	0	0	0	0	0	0	0	0	0
991	2	3	12	2d 06:56:13.87000	0d 04:12:06.37000	0.0039237	0.0148839	0.00093385	2.567	D	5	30/08/2020 16:28	39.8578		0	0	0	0	0	0	0	0	0	0	0	0	0	0
992	2	3	12	2d 06:56:15.52000	0d 04:12:08.02000	0.00392413	0.014885	0.00093393	2.5566	D	5	30/08/2020 16:28	39.8578		0	0	0	0	0	0	0	0	0	0	0	0	0	0
993	2	3	12	2d 06:56:17.17000	0d 04:12:09.67000	0.00392456	0.0148861	0.00093378	2.5461	D	5	30/08/2020 16:28	39.8578		0	0	0	0	0	0	0	0	0	0	0	0	0	0
994	2	3	12	2d 06:56:18.81000	0d 04:12:11.31000	0.00392499	0.0148872	0.00093385	2.5356	D	5	30/08/2020 16:28	39.8578		0	0	0	0	0	0	0	0	0	0	0	0	0	0
995	2	3	12	2d 06:56:20.43000	0d 04:12:12.93000	0.00392541	0.0148882	0.000934	2.5252	D	5	30/08/2020 16:28	39.8578		0	0	0	0	0	0	0	0	0	0	0	0	0	0
996	2	3	12	2d 06:56:22.05000	0d 04:12:14.55000	0.00392583	0.0148893	0.0009337	2.5145	D	5	30/08/2020 16:28	39.8578		0	0	0	0	0	0	0	0	0	0	0	0	0	0
997	2	3	12	2d 06:56:23.66000	0d 04:12:16.16000	0.00392624	0.0148903	0.000934	2.5039	D	5	30/08/2020 16:29	39.8578		0	0	0	0	0	0	0	0	0	0	0	0	0	0
998	2	3	12	2d 06:56:24.23000	0d 04:12:16.73000	0.00392639	0.0148907	0.0009337	2.5	D	133	30/08/2020 16:29	39.8578		0	0	0	0	0	0	0	0	0	0	0	0	0	0
999	2	3	13	2d 06:56:24.24000	0d 00:00:00.01000	0	0	0	2.5286	R	0	30/08/2020 16:29	39.8578		0	0	0	0	0	0	0	0	0	0	0	0	0	0
1000	2	3	13	2d 06:56:26.24000	0d 00:00:02.01000	0	0	0	2.7596	R	1	30/08/2020 16:29	39.8578		0	0	0	0	0	0	0	0	0	0	0	0	0	0
1001	2	3	13	2d 06:56:28.24000	0d 00:00:04.01000	0	0	0	2.8812	R	1	30/08/2020 16:29	39.8578		0	0	0	0	0	0	0	0	0	0	0	0	0	0
1002	2	3	13	2d 06:56:30.24000	0d 00:00:06.01000	0	0	0	2.9757	R	1	30/08/2020 16:29	39.8578		0	0	0	0	0	0	0	0	0	0	0	0	0	0
1003	2	3	13	2d 06:56:32.24000	0d 00:00:08.01000	0	0	0	3.0546	R	1	30/08/2020 16:29	39.8578		0	0	0	0	0	0	0	0	0	0	0	0	0	0
1004	2	3	13	2d 06:56:34.23000	0d 00:00:10.00000	0	0	0	3.1212	R	129	30/08/2020 16:29	39.8578		0	0	0	0	0	0	0	0	0	0	0	0	0	0
1005	3	4	9	2d 06:56:34.27000	0d 00:00:00.04000	0.00000001	0.00000003	0.00093408	3.1769	C	0	30/08/2020 16:29	39.8736		0	0	0	0	0	0	0	0	0	0	0	0	0	0
1006	3	4	9	2d 06:56:34.43000	0d 00:00:00.20000	0.00000005	0.00000016	0.00093385	3.2084	C	5	30/08/2020 16:29	39.8736		0	0	0	0	0	0	0	0	0	0	0	0	0	0
1007	3	4	9	2d 06:56:34.58000	0d 00:00:00.35000	0.00000009	0.00000029	0.0009337	3.2306	C	5	30/08/2020 16:29	39.8736		0	0	0	0	0	0	0	0	0	0	0	0	0	0
1008	3	4	9	2d 06:56:34.74000	0d 00:00:00.51000	0.00000013	0.00000042	0.00093378	3.2502	C	5	30/08/2020 16:29	39.8736		0	0	0	0	0	0	0	0	0	0	0	0	0	0
1009	3	4	9	2d 06:56:34.91000	0d 00:00:00.68000	0.00000018	0.00000057	0.00093393	3.2685	C	5	30/08/2020 16:29	39.8578		0	0	0	0	0	0	0	0	0	0	0	0	0	0
1010	3	4	9	2d 06:56:35.09000	0d 00:00:00.86000	0.00000022	0.00000072	0.00093393	3.2863	C	5	30/08/2020 16:29	39.8578		0	0	0	0	0	0	0	0	0	0	0	0	0	0
1011	3	4	9	2d 06:56:35.28000	0d 00:00:01.05000	0.00000027	0.00000088	0.0009337	3.3037	C	5	30/08/2020 16:29	39.8578		0	0	0	0	0	0	0	0	0	0	0	0	0	0
1012	3	4	9	2d 06:56:35.48000	0d 00:00:01.25000	0.00000032	0.00000106	0.00093355	3.3207	C	5	30/08/2020 16:29	39.8736		0	0	0	0	0	0	0	0	0	0	0	0	0	0
1013	3	4	9	2d 06:56:35.69000	0d 00:00:01.46000	0.00000038	0.00000124	0.00093378	3.3375	C	5	30/08/2020 16:29	39.8736		0	0	0	0	0	0	0	0	0	0	0	0	0	0
1014	3	4	9	2d 06:56:35.90000	0d 00:00:01.67000	0.00000043	0.00000142	0.00093385	3.3536	C	5	30/08/2020 16:29	39.8736		0	0	0	0	0	0	0	0	0	0	0	0	0	0
1015	3	4	9	2d 06:56:36.12000	0d 00:00:01.89000	0.00000049	0.00000161	0.00093393	3.3692	C	5	30/08/2020 16:29	39.8736		0	0	0	0	0	0	0	0	0	0	0	0	0	0
1016	3	4	9	2d 06:56:36.35000	0d 00:00:02.12000	0.00000055	0.00000181	0.00093378	3.3851	C	5	30/08/2020 16:29	39.8736		0	0	0	0	0	0	0	0	0	0	0	0	0	0
1017	3	4	9	2d 06:56:36.59000	0d 00:00:02.36000	0.00000061	0.00000202	0.00093378	3.4006	C	5	30/08/2020 16:29	39.8578		0	0	0	0	0	0	0	0	0	0	0	0	0	0
1018	3	4	9	2d 06:56:36.84000	0d 00:00:02.61000	0.00000068	0.00000225	0.00093378	3.4159	C	5	30/08/2020 16:29	39.8578		0	0	0	0	0	0	0	0	0	0	0	0	0	0
1019	3	4	9	2d 06:56:37.10000	0d 00:00:02.87000	0.00000074	0.00000248	0.00093393	3.4308	C	5	30/08/2020 16:29	39.8578		0	0	0	0	0	0	0	0	0	0	0	0	0	0
1020	3	4	9	2d 06:56:37.36000	0d 00:00:03.13000	0.00000081	0.00000271	0.000934	3.445	C	5	30/08/2020 16:29	39.8736		0	0	0	0	0	0	0	0	0	0	0	0	0	0
1021	3	4	9	2d 06:56:37.63000	0d 00:00:03.40000	0.00000088	0.00000295	0.00093385	3.4592	C	5	30/08/2020 16:29	39.8736		0	0	0	0	0	0	0	0	0	0	0	0	0	0
1022	3	4	9	2d 06:56:37.92000	0d 00:00:03.69000	0.00000096	0.00000321	0.00093385	3.4733	C	5	30/08/2020 16:29	39.8736		0	0	0	0	0	0	0	0	0	0	0	0	0	0
1023	3	4	9	2d 06:56:38.22000	0d 00:00:03.99000	0.00000103	0.00000348	0.00093378	3.487	C	5	30/08/2020 16:29	39.8578		0	0	0	0	0	0	0	0	0	0	0	0	0	0
1024	3	4	9	2d 06:56:38.53000	0d 00:00:04.30000	0.00000111	0.00000376	0.00093393	3.5003	C	5	30/08/2020 16:29	39.8578		0	0	0	0	0	0	0	0	0	0	0	0	0	0
1025	3	4	9	2d 06:56:38.87000	0d 00:00:04.64000	0.0000012	0.00000407	0.00093378	3.5135	C	5	30/08/2020 16:29	39.8578		0	0	0	0	0	0	0	0	0	0	0	0	0	0
1026	3	4	9	2d 06:56:39.23000	0d 00:00:05.00000	0.0000013	0.0000044	0.00093385	3.5267	C	5	30/08/2020 16:29	39.8736		0	0	0	0	0	0	0	0	0	0	0	0	0	0
1027	3	4	9	2d 06:56:39.62000	0d 00:00:05.39000	0.0000014	0.00000476	0.00093362	3.5393	C	5	30/08/2020 16:29	39.8736		0	0	0	0	0	0	0	0	0	0	0	0	0	0
1028	3	4	9	2d 06:56:40.04000	0d 00:00:05.81000	0.00000151	0.00000514	0.00093393	3.5515	C	5	30/08/2020 16:29	39.8578		0	0	0	0	0	0	0	0	0	0	0	0	0	0
1029	3	4	9	2d 06:56:40.51000	0d 00:00:06.28000	0.00000163	0.00000558	0.00093385	3.5636	C	5	30/08/2020 16:29	39.8578		0	0	0	0	0	0	0	0	0	0	0	0	0	0
1030	3	4	9	2d 06:56:41.05000	0d 00:00:06.82000	0.00000177	0.00000608	0.00093378	3.5753	C	5	30/08/2020 16:29	39.8578		0	0	0	0	0	0	0	0	0	0	0	0	0	0
1031	3	4	9	2d 06:56:41.68000	0d 00:00:07.45000	0.00000193	0.00000666	0.0009337	3.5869	C	5	30/08/2020 16:29	39.8578		0	0	0	0	0	0	0	0	0	0	0	0	0	0
1032	3	4	9	2d 06:56:42.46000	0d 00:00:08.23000	0.00000213	0.00000739	0.00093393	3.5981	C	5	30/08/2020 16:29	39.8578		0	0	0	0	0	0	0	0	0	0	0	0	0	0
1033	3	4	9	2d 06:56:43.45000	0d 00:00:09.22000	0.00000239	0.00000832	0.00093393	3.6088	C	5	30/08/2020 16:29	39.8578		0	0	0	0	0	0	0	0	0	0	0	0	0	0
1034	3	4	9	2d 06:56:44.78000	0d 00:00:10.55000	0.00000274	0.00000956	0.00093385	3.6193	C	5	30/08/2020 16:29	39.8578		0	0	0	0	0	0	0	0	0	0	0	0	0	0
1035	3	4	9	2d 06:56:46.78000	0d 00:00:12.55000	0.00000326	0.00001144	0.00093408	3.6301	C	5	30/08/2020 16:29	39.8736		0	0	0	0	0	0	0	0	0	0	0	0	0	0
1036	3	4	9	2d 06:56:50.20000	0d 00:00:15.97000	0.00000414	0.00001467	0.00093385	3.6408	C	5	30/08/2020 16:29	39.8736		0	0	0	0	0	0	0	0	0	0	0	0	0	0
1037	3	4	9	2d 06:56:56.43000	0d 00:00:22.20000	0.00000576	0.00002056	0.0009337	3.6512	C	5	30/08/2020 16:29	39.8736		0	0	0	0	0	0	0	0	0	0	0	0	0	0
1038	3	4	9	2d 06:57:09.56000	0d 00:00:35.33000	0.00000916	0.00003302	0.0009337	3.6612	C	5	30/08/2020 16:29	39.8894		0	0	0	0	0	0	0	0	0	0	0	0	0	0
1039	3	4	9	2d 06:57:43.02000	0d 00:01:08.79000	0.00001784	0.00006485	0.00093378	3.6713	C	5	30/08/2020 16:30	39.8736		0	0	0	0	0	0	0	0	0	0	0	0	0	0
1040	3	4	9	2d 06:59:29.33000	0d 00:02:55.10000	0.00004542	0.00016625	0.00093378	3.6814	C	5	30/08/2020 16:32	39.8736		0	0	0	0	0	0	0	0	0	0	0	0	0	0
1041	3	4	9	2d 07:04:29.33000	0d 00:07:55.10000	0.00012324	0.00045308	0.000934	3.6881	C	1	30/08/2020 16:37	39.842		0	0	0	0	0	0	0	0	0	0	0	0	0	0
1042	3	4	9	2d 07:09:29.33000	0d 00:12:55.10000	0.00020106	0.00074014	0.000934	3.6899	C	1	30/08/2020 16:42	39.8578		0	0	0	0	0	0	0	0	0	0	0	0	0	0
1043	3	4	9	2d 07:14:29.33000	0d 00:17:55.10000	0.00027888	0.00102737	0.00093378	3.6924	C	1	30/08/2020 16:47	39.8736		0	0	0	0	0	0	0	0	0	0	0	0	0	0
1044	3	4	9	2d 07:19:29.33000	0d 00:22:55.10000	0.00035669	0.00131484	0.00093385	3.6956	C	1	30/08/2020 16:52	39.842		0	0	0	0	0	0	0	0	0	0	0	0	0	0
1045	3	4	9	2d 07:24:29.33000	0d 00:27:55.10000	0.00043451	0.00160256	0.00093378	3.6991	C	1	30/08/2020 16:57	39.8578		0	0	0	0	0	0	0	0	0	0	0	0	0	0
1046	3	4	9	2d 07:29:29.33000	0d 00:32:55.10000	0.00051233	0.00189056	0.00093385	3.7028	C	1	30/08/2020 17:02	39.8104		0	0	0	0	0	0	0	0	0	0	0	0	0	0
1047	3	4	9	2d 07:34:29.33000	0d 00:37:55.10000	0.00059015	0.00217887	0.00093385	3.7069	C	1	30/08/2020 17:07	39.8736		0	0	0	0	0	0	0	0	0	0	0	0	0	0
1048	3	4	9	2d 07:39:29.33000	0d 00:42:55.10000	0.00066797	0.0024675	0.0009337	3.711	C	1	30/08/2020 17:12	39.8262		0	0	0	0	0	0	0	0	0	0	0	0	0	0
1049	3	4	9	2d 07:44:29.33000	0d 00:47:55.10000	0.00074579	0.00275647	0.00093385	3.7157	C	1	30/08/2020 17:17	39.8262		0	0	0	0	0	0	0	0	0	0	0	0	0	0
1050	3	4	9	2d 07:49:29.33000	0d 00:52:55.10000	0.0008236	0.00304582	0.00093362	3.7206	C	1	30/08/2020 17:22	39.8262		0	0	0	0	0	0	0	0	0	0	0	0	0	0
1051	3	4	9	2d 07:54:29.33000	0d 00:57:55.10000	0.00090142	0.00333556	0.00093385	3.7258	C	1	30/08/2020 17:27	39.842		0	0	0	0	0	0	0	0	0	0	0	0	0	0
1052	3	4	9	2d 07:59:29.33000	0d 01:02:55.10000	0.00097924	0.00362569	0.0009337	3.731	C	1	30/08/2020 17:32	39.8736		0	0	0	0	0	0	0	0	0	0	0	0	0	0
1053	3	4	9	2d 08:04:29.33000	0d 01:07:55.10000	0.00105706	0.00391624	0.0009337	3.7362	C	1	30/08/2020 17:37	39.8262		0	0	0	0	0	0	0	0	0	0	0	0	0	0
1054	3	4	9	2d 08:09:29.33000	0d 01:12:55.10000	0.00113488	0.00420719	0.00093393	3.7414	C	1	30/08/2020 17:42	39.842		0	0	0	0	0	0	0	0	0	0	0	0	0	0
1055	3	4	9	2d 08:14:29.33000	0d 01:17:55.10000	0.0012127	0.00449854	0.00093385	3.7467	C	1	30/08/2020 17:47	39.8104		0	0	0	0	0	0	0	0	0	0	0	0	0	0
1056	3	4	9	2d 08:19:29.33000	0d 01:22:55.10000	0.00129052	0.00479031	0.00093393	3.7519	C	1	30/08/2020 17:52	39.8104		0	0	0	0	0	0	0	0	0	0	0	0	0	0
1057	3	4	9	2d 08:24:29.33000	0d 01:27:55.10000	0.00136833	0.00508247	0.0009337	3.7571	C	1	30/08/2020 17:57	39.8578		0	0	0	0	0	0	0	0	0	0	0	0	0	0
1058	3	4	9	2d 08:29:29.33000	0d 01:32:55.10000	0.00144615	0.00537504	0.00093385	3.7621	C	1	30/08/2020 18:02	39.8104		0	0	0	0	0	0	0	0	0	0	0	0	0	0
1059	3	4	9	2d 08:34:29.33000	0d 01:37:55.10000	0.00152397	0.005668	0.00093385	3.7673	C	1	30/08/2020 18:07	39.8262		0	0	0	0	0	0	0	0	0	0	0	0	0	0
1060	3	4	9	2d 08:39:29.33000	0d 01:42:55.10000	0.00160179	0.00596138	0.00093378	3.7726	C	1	30/08/2020 18:12	39.7946		0	0	0	0	0	0	0	0	0	0	0	0	0	0
1061	3	4	9	2d 08:44:29.33000	0d 01:47:55.10000	0.00167961	0.00625517	0.00093378	3.7783	C	1	30/08/2020 18:17	39.8104		0	0	0	0	0	0	0	0	0	0	0	0	0	0
1062	3	4	9	2d 08:49:29.33000	0d 01:52:55.10000	0.00175743	0.0065494	0.00093393	3.7839	C	1	30/08/2020 18:22	39.8736		0	0	0	0	0	0	0	0	0	0	0	0	0	0
1063	3	4	9	2d 08:54:29.33000	0d 01:57:55.10000	0.00183525	0.0068441	0.00093385	3.79	C	1	30/08/2020 18:27	39.8104		0	0	0	0	0	0	0	0	0	0	0	0	0	0
1064	3	4	9	2d 08:59:29.33000	0d 02:02:55.10000	0.00191306	0.00713929	0.000934	3.7967	C	1	30/08/2020 18:32	39.7946		0	0	0	0	0	0	0	0	0	0	0	0	0	0
1065	3	4	9	2d 09:04:29.33000	0d 02:07:55.10000	0.00199088	0.00743501	0.0009337	3.8038	C	1	30/08/2020 18:37	39.7946		0	0	0	0	0	0	0	0	0	0	0	0	0	0
1066	3	4	9	2d 09:09:29.33000	0d 02:12:55.10000	0.0020687	0.00773131	0.00093393	3.8114	C	1	30/08/2020 18:42	39.842		0	0	0	0	0	0	0	0	0	0	0	0	0	0
1067	3	4	9	2d 09:14:29.33000	0d 02:17:55.10000	0.00214652	0.00802825	0.0009337	3.8202	C	1	30/08/2020 18:47	39.7946		0	0	0	0	0	0	0	0	0	0	0	0	0	0
1068	3	4	9	2d 09:19:29.33000	0d 02:22:55.10000	0.00222434	0.0083259	0.0009337	3.83	C	1	30/08/2020 18:52	39.8262		0	0	0	0	0	0	0	0	0	0	0	0	0	0
1069	3	4	9	2d 09:24:22.33000	0d 02:27:48.10000	0.00230034	0.00861736	0.00093393	3.8401	C	5	30/08/2020 18:56	39.842		0	0	0	0	0	0	0	0	0	0	0	0	0	0
1070	3	4	9	2d 09:28:42.00000	0d 02:32:07.77000	0.0023677	0.00887635	0.00093378	3.8502	C	5	30/08/2020 19:01	39.842		0	0	0	0	0	0	0	0	0	0	0	0	0	0
1071	3	4	9	2d 09:32:48.10000	0d 02:36:13.87000	0.00243153	0.00912244	0.00093385	3.8602	C	5	30/08/2020 19:05	39.842		0	0	0	0	0	0	0	0	0	0	0	0	0	0
1072	3	4	9	2d 09:36:36.34000	0d 02:40:02.11000	0.00249074	0.00935127	0.00093393	3.8703	C	5	30/08/2020 19:09	39.8104		0	0	0	0	0	0	0	0	0	0	0	0	0	0
1073	3	4	9	2d 09:40:12.77000	0d 02:43:38.54000	0.00254688	0.00956883	0.00093378	3.8804	C	5	30/08/2020 19:12	39.8104		0	0	0	0	0	0	0	0	0	0	0	0	0	0
1074	3	4	9	2d 09:43:40.41000	0d 02:47:06.18000	0.00260074	0.00977809	0.00093393	3.8904	C	5	30/08/2020 19:16	39.8736		0	0	0	0	0	0	0	0	0	0	0	0	0	0
1075	3	4	9	2d 09:46:59.59000	0d 02:50:25.36000	0.00265241	0.00997935	0.00093385	3.9005	C	5	30/08/2020 19:19	39.8262		0	0	0	0	0	0	0	0	0	0	0	0	0	0
1076	3	4	9	2d 09:50:12.89000	0d 02:53:38.66000	0.00270255	0.0101752	0.00093393	3.9106	C	5	30/08/2020 19:22	39.7946		0	0	0	0	0	0	0	0	0	0	0	0	0	0
1077	3	4	9	2d 09:53:20.74000	0d 02:56:46.51000	0.00275128	0.010366	0.00093378	3.9207	C	5	30/08/2020 19:25	39.8104		0	0	0	0	0	0	0	0	0	0	0	0	0	0
1078	3	4	9	2d 09:56:24.72000	0d 02:59:50.49000	0.002799	0.0105533	0.000934	3.9307	C	5	30/08/2020 19:29	39.842		0	0	0	0	0	0	0	0	0	0	0	0	0	0
1079	3	4	9	2d 09:59:23.57000	0d 03:02:49.34000	0.00284539	0.0107359	0.00093378	3.9408	C	5	30/08/2020 19:32	39.8578		0	0	0	0	0	0	0	0	0	0	0	0	0	0
1080	3	4	9	2d 10:02:20.91000	0d 03:05:46.68000	0.00289139	0.0109174	0.00093393	3.9509	C	5	30/08/2020 19:34	39.842		0	0	0	0	0	0	0	0	0	0	0	0	0	0
1081	3	4	9	2d 10:05:16.68000	0d 03:08:42.45000	0.00293699	0.0110978	0.00093378	3.9611	C	5	30/08/2020 19:37	39.8262		0	0	0	0	0	0	0	0	0	0	0	0	0	0
1082	3	4	9	2d 10:08:13.95000	0d 03:11:39.72000	0.00298297	0.0112801	0.000934	3.9712	C	5	30/08/2020 19:40	39.8736		0	0	0	0	0	0	0	0	0	0	0	0	0	0
1083	3	4	9	2d 10:11:04.78000	0d 03:14:30.55000	0.00302728	0.0114563	0.00093378	3.9812	C	5	30/08/2020 19:43	39.8736		0	0	0	0	0	0	0	0	0	0	0	0	0	0
1084	3	4	9	2d 10:13:55.40000	0d 03:17:21.17000	0.00307154	0.0116328	0.00093378	3.9913	C	5	30/08/2020 19:46	39.8262		0	0	0	0	0	0	0	0	0	0	0	0	0	0
1085	3	4	9	2d 10:16:43.98000	0d 03:20:09.75000	0.00311527	0.0118075	0.00093385	4.0015	C	5	30/08/2020 19:49	39.842		0	0	0	0	0	0	0	0	0	0	0	0	0	0
1086	3	4	9	2d 10:19:34.25000	0d 03:23:00.02000	0.00315944	0.0119845	0.0009337	4.0116	C	5	30/08/2020 19:52	39.842		0	0	0	0	0	0	0	0	0	0	0	0	0	0
1087	3	4	9	2d 10:22:22.39000	0d 03:25:48.16000	0.00320305	0.0121596	0.00093393	4.0217	C	5	30/08/2020 19:54	39.8104		0	0	0	0	0	0	0	0	0	0	0	0	0	0
1088	3	4	9	2d 10:25:07.05000	0d 03:28:32.82000	0.00324576	0.0123316	0.00093385	4.0317	C	5	30/08/2020 19:57	39.842		0	0	0	0	0	0	0	0	0	0	0	0	0	0
1089	3	4	9	2d 10:27:49.17000	0d 03:31:14.94000	0.00328782	0.0125014	0.00093385	4.0418	C	5	30/08/2020 20:00	39.8578		0	0	0	0	0	0	0	0	0	0	0	0	0	0
1090	3	4	9	2d 10:30:30.87000	0d 03:33:56.64000	0.00332976	0.0126711	0.00093378	4.052	C	5	30/08/2020 20:03	39.8104		0	0	0	0	0	0	0	0	0	0	0	0	0	0
1091	3	4	9	2d 10:33:13.32000	0d 03:36:39.09000	0.0033719	0.0128421	0.00093378	4.0621	C	5	30/08/2020 20:05	39.842		0	0	0	0	0	0	0	0	0	0	0	0	0	0
1092	3	4	9	2d 10:35:50.90000	0d 03:39:16.67000	0.00341277	0.0130083	0.00093362	4.0722	C	5	30/08/2020 20:08	39.8578		0	0	0	0	0	0	0	0	0	0	0	0	0	0
1093	3	4	9	2d 10:38:26.84000	0d 03:41:52.61000	0.00345322	0.0131732	0.00093378	4.0822	C	5	30/08/2020 20:11	39.8894		0	0	0	0	0	0	0	0	0	0	0	0	0	0
1094	3	4	9	2d 10:41:00.29000	0d 03:44:26.06000	0.00349303	0.0133359	0.00093385	4.0923	C	5	30/08/2020 20:13	39.8262		0	0	0	0	0	0	0	0	0	0	0	0	0	0
1095	3	4	9	2d 10:43:31.75000	0d 03:46:57.52000	0.00353232	0.0134969	0.00093355	4.1024	C	5	30/08/2020 20:16	39.8894		0	0	0	0	0	0	0	0	0	0	0	0	0	0
1096	3	4	9	2d 10:46:01.20000	0d 03:49:26.97000	0.00357108	0.0136561	0.00093393	4.1125	C	5	30/08/2020 20:18	39.8894		0	0	0	0	0	0	0	0	0	0	0	0	0	0
1097	3	4	9	2d 10:48:30.78000	0d 03:51:56.55000	0.00360988	0.0138159	0.00093378	4.1225	C	5	30/08/2020 20:21	39.8578		0	0	0	0	0	0	0	0	0	0	0	0	0	0
1098	3	4	9	2d 10:50:55.42000	0d 03:54:21.19000	0.0036474	0.0139708	0.00093385	4.1326	C	5	30/08/2020 20:23	39.842		0	0	0	0	0	0	0	0	0	0	0	0	0	0
1099	3	4	9	2d 10:53:18.65000	0d 03:56:44.42000	0.00368456	0.0141245	0.00093378	4.1427	C	5	30/08/2020 20:25	39.842		0	0	0	0	0	0	0	0	0	0	0	0	0	0
1100	3	4	9	2d 10:55:40.94000	0d 03:59:06.71000	0.00372146	0.0142776	0.000934	4.1527	C	5	30/08/2020 20:28	39.7946		0	0	0	0	0	0	0	0	0	0	0	0	0	0
1101	3	4	9	2d 10:58:01.54000	0d 04:01:27.31000	0.00375794	0.0144292	0.00093378	4.163	C	5	30/08/2020 20:30	39.8262		0	0	0	0	0	0	0	0	0	0	0	0	0	0
1102	3	4	9	2d 11:00:26.43000	0d 04:03:52.20000	0.00379552	0.0145858	0.00093416	4.1732	C	5	30/08/2020 20:33	39.8262		0	0	0	0	0	0	0	0	0	0	0	0	0	0
1103	3	4	9	2d 11:02:46.44000	0d 04:06:12.21000	0.00383184	0.0147376	0.00093385	4.1833	C	5	30/08/2020 20:35	39.8736		0	0	0	0	0	0	0	0	0	0	0	0	0	0
1104	3	4	9	2d 11:05:04.78000	0d 04:08:30.55000	0.00386772	0.0148879	0.00093378	4.1933	C	5	30/08/2020 20:37	39.8578		0	0	0	0	0	0	0	0	0	0	0	0	0	0
1105	3	4	9	2d 11:06:32.58000	0d 04:09:58.35000	0.0038905	0.0149835	0.00093378	4.2	C	133	30/08/2020 20:39	39.8578		0	0	0	0	0	0	0	0	0	0	0	0	0	0
1106	3	4	10	2d 11:06:32.59000	0d 00:00:00.01000	0.0038905	0.0149835	0.00097391	4.2	C	0	30/08/2020 20:39	39.8578		0	0	0	0	0	0	0	0	0	0	0	0	0	0
1107	3	4	10	2d 11:06:48.21000	0d 00:00:15.63000	0.00389452	0.0150004	0.00087388	4.2004	C	4	30/08/2020 20:39	39.8578		0	0	0	0	0	0	0	0	0	0	0	0	0	0
1108	3	4	10	2d 11:07:05.99000	0d 00:00:33.41000	0.00389858	0.0150174	0.00077386	4.2	C	4	30/08/2020 20:39	39.842		0	0	0	0	0	0	0	0	0	0	0	0	0	0
1109	3	4	10	2d 11:07:28.77000	0d 00:00:56.19000	0.00390314	0.0150366	0.00067384	4.2002	C	4	30/08/2020 20:40	39.8104		0	0	0	0	0	0	0	0	0	0	0	0	0	0
1110	3	4	10	2d 11:07:56.24000	0d 00:01:23.66000	0.0039079	0.0150566	0.00057382	4.2	C	4	30/08/2020 20:40	39.842		0	0	0	0	0	0	0	0	0	0	0	0	0	0
1111	3	4	10	2d 11:08:31.28000	0d 00:01:58.70000	0.00391299	0.0150779	0.00047379	4.2	C	4	30/08/2020 20:41	39.8736		0	0	0	0	0	0	0	0	0	0	0	0	0	0
1112	3	4	10	2d 11:09:15.62000	0d 00:02:43.04000	0.00391817	0.0150997	0.00037369	4.2	C	4	30/08/2020 20:41	39.8262		0	0	0	0	0	0	0	0	0	0	0	0	0	0
1113	3	4	10	2d 11:10:15.53000	0d 00:03:42.95000	0.00392353	0.0151222	0.00027367	4.2	C	4	30/08/2020 20:42	39.8736		0	0	0	0	0	0	0	0	0	0	0	0	0	0
1114	3	4	10	2d 11:11:55.53000	0d 00:05:22.95000	0.00392964	0.0151479	0.00017365	4.2	C	4	30/08/2020 20:44	39.8894		0	0	0	0	0	0	0	0	0	0	0	0	0	0
1115	3	4	10	2d 11:14:28.27000	0d 00:07:55.69000	0.00393511	0.0151708	0.00009339	4.2002	C	132	30/08/2020 20:47	39.8262		0	0	0	0	0	0	0	0	0	0	0	0	0	0
1116	3	4	11	2d 11:14:28.28000	0d 00:00:00.01000	0	0	0	4.1991	R	0	30/08/2020 20:47	39.8262		0	0	0	0	0	0	0	0	0	0	0	0	0	0
1117	3	4	11	2d 11:14:30.28000	0d 00:00:02.01000	0	0	0	4.1991	R	1	30/08/2020 20:47	39.8262		0	0	0	0	0	0	0	0	0	0	0	0	0	0
1118	3	4	11	2d 11:14:32.28000	0d 00:00:04.01000	0	0	0	4.1988	R	1	30/08/2020 20:47	39.8262		0	0	0	0	0	0	0	0	0	0	0	0	0	0
1119	3	4	11	2d 11:14:34.28000	0d 00:00:06.01000	0	0	0	4.1988	R	1	30/08/2020 20:47	39.842		0	0	0	0	0	0	0	0	0	0	0	0	0	0
1120	3	4	11	2d 11:14:36.28000	0d 00:00:08.01000	0	0	0	4.1987	R	1	30/08/2020 20:47	39.842		0	0	0	0	0	0	0	0	0	0	0	0	0	0
1121	3	4	11	2d 11:14:38.27000	0d 00:00:10.00000	0	0	0	4.1987	R	129	30/08/2020 20:47	39.842		0	0	0	0	0	0	0	0	0	0	0	0	0	0
1122	3	4	12	2d 11:14:38.30000	0d 00:00:00.03000	0.00000001	0.00000003	0.00093576	4.1903	D	0	30/08/2020 20:47	39.842		0	0	0	0	0	0	0	0	0	0	0	0	0	0
1123	3	4	12	2d 11:15:31.75000	0d 00:00:53.48000	0.00001387	0.00005804	0.00093385	4.1802	D	5	30/08/2020 20:48	39.8578		0	0	0	0	0	0	0	0	0	0	0	0	0	0
1124	3	4	12	2d 11:17:29.00000	0d 00:02:50.73000	0.00004429	0.00018502	0.00093385	4.1701	D	5	30/08/2020 20:50	39.8104		0	0	0	0	0	0	0	0	0	0	0	0	0	0
1125	3	4	12	2d 11:19:35.44000	0d 00:04:57.17000	0.00007708	0.00032163	0.00093378	4.1601	D	5	30/08/2020 20:52	39.8894		0	0	0	0	0	0	0	0	0	0	0	0	0	0
1126	3	4	12	2d 11:21:42.75000	0d 00:07:04.48000	0.00011011	0.00045885	0.00093393	4.15	D	5	30/08/2020 20:54	39.8736		0	0	0	0	0	0	0	0	0	0	0	0	0	0
1127	3	4	12	2d 11:23:52.80000	0d 00:09:14.53000	0.00014384	0.00059868	0.0009337	4.1399	D	5	30/08/2020 20:56	39.8736		0	0	0	0	0	0	0	0	0	0	0	0	0	0
1128	3	4	12	2d 11:26:05.72000	0d 00:11:27.45000	0.00017832	0.00074125	0.00093378	4.1299	D	5	30/08/2020 20:58	39.8262		0	0	0	0	0	0	0	0	0	0	0	0	0	0
1129	3	4	12	2d 11:28:23.02000	0d 00:13:44.75000	0.00021394	0.00088816	0.00093385	4.1198	D	5	30/08/2020 21:01	39.9052		0	0	0	0	0	0	0	0	0	0	0	0	0	0
1130	3	4	12	2d 11:30:38.63000	0d 00:16:00.36000	0.00024911	0.00103291	0.00093385	4.1097	D	5	30/08/2020 21:03	39.8894		0	0	0	0	0	0	0	0	0	0	0	0	0	0
1131	3	4	12	2d 11:32:57.29000	0d 00:18:19.02000	0.00028508	0.00118055	0.00093393	4.0996	D	5	30/08/2020 21:05	39.842		0	0	0	0	0	0	0	0	0	0	0	0	0	0
1132	3	4	12	2d 11:35:17.82000	0d 00:20:39.55000	0.00032153	0.00132982	0.000934	4.0896	D	5	30/08/2020 21:07	39.8578		0	0	0	0	0	0	0	0	0	0	0	0	0	0
1133	3	4	12	2d 11:37:40.27000	0d 00:23:02.00000	0.00035848	0.00148075	0.00093385	4.0795	D	5	30/08/2020 21:10	39.842		0	0	0	0	0	0	0	0	0	0	0	0	0	0
1134	3	4	12	2d 11:40:07.90000	0d 00:25:29.63000	0.00039678	0.00163679	0.00093385	4.0694	D	5	30/08/2020 21:12	39.8736		0	0	0	0	0	0	0	0	0	0	0	0	0	0
1135	3	4	12	2d 11:42:35.49000	0d 00:27:57.22000	0.00043506	0.00179239	0.00093385	4.0594	D	5	30/08/2020 21:15	39.8104		0	0	0	0	0	0	0	0	0	0	0	0	0	0
1136	3	4	12	2d 11:45:04.11000	0d 00:30:25.84000	0.00047361	0.0019487	0.0009337	4.0493	D	5	30/08/2020 21:17	39.921		0	0	0	0	0	0	0	0	0	0	0	0	0	0
1137	3	4	12	2d 11:47:36.57000	0d 00:32:58.30000	0.00051316	0.00210864	0.00093378	4.0392	D	5	30/08/2020 21:20	39.842		0	0	0	0	0	0	0	0	0	0	0	0	0	0
1138	3	4	12	2d 11:50:10.51000	0d 00:35:32.24000	0.00055309	0.00226974	0.00093385	4.029	D	5	30/08/2020 21:22	39.8578		0	0	0	0	0	0	0	0	0	0	0	0	0	0
1139	3	4	12	2d 11:52:49.41000	0d 00:38:11.14000	0.00059431	0.00243561	0.00093385	4.0189	D	5	30/08/2020 21:25	39.8894		0	0	0	0	0	0	0	0	0	0	0	0	0	0
1140	3	4	12	2d 11:55:27.29000	0d 00:40:49.02000	0.00063526	0.00259999	0.00093378	4.0089	D	5	30/08/2020 21:28	39.8578		0	0	0	0	0	0	0	0	0	0	0	0	0	0
1141	3	4	12	2d 11:58:07.50000	0d 00:43:29.23000	0.00067682	0.00276639	0.00093408	3.9986	D	5	30/08/2020 21:30	39.8104		0	0	0	0	0	0	0	0	0	0	0	0	0	0
1142	3	4	12	2d 12:00:50.95000	0d 00:46:12.68000	0.00071922	0.00293572	0.00093385	3.9886	D	5	30/08/2020 21:33	39.8736		0	0	0	0	0	0	0	0	0	0	0	0	0	0
1143	3	4	12	2d 12:03:35.14000	0d 00:48:56.87000	0.00076181	0.00310539	0.00093378	3.9783	D	5	30/08/2020 21:36	39.8578		0	0	0	0	0	0	0	0	0	0	0	0	0	0
1144	3	4	12	2d 12:06:22.94000	0d 00:51:44.67000	0.00080534	0.00327834	0.0009337	3.9683	D	5	30/08/2020 21:39	39.8262		0	0	0	0	0	0	0	0	0	0	0	0	0	0
1145	3	4	12	2d 12:09:08.70000	0d 00:54:30.43000	0.00084833	0.00344875	0.00093385	3.9582	D	5	30/08/2020 21:41	39.8736		0	0	0	0	0	0	0	0	0	0	0	0	0	0
1146	3	4	12	2d 12:11:55.16000	0d 00:57:16.89000	0.00089151	0.00361945	0.00093378	3.9481	D	5	30/08/2020 21:44	39.8894		0	0	0	0	0	0	0	0	0	0	0	0	0	0
1147	3	4	12	2d 12:14:42.72000	0d 01:00:04.45000	0.00093498	0.00379084	0.0009337	3.9379	D	5	30/08/2020 21:47	39.8578		0	0	0	0	0	0	0	0	0	0	0	0	0	0
1148	3	4	12	2d 12:17:35.58000	0d 01:02:57.31000	0.00097981	0.0039672	0.000934	3.9278	D	5	30/08/2020 21:50	39.8894		0	0	0	0	0	0	0	0	0	0	0	0	0	0
1149	3	4	12	2d 12:20:28.62000	0d 01:05:50.35000	0.0010247	0.00414328	0.00093393	3.9178	D	5	30/08/2020 21:53	39.8578		0	0	0	0	0	0	0	0	0	0	0	0	0	0
1150	3	4	12	2d 12:23:22.62000	0d 01:08:44.35000	0.00106984	0.00431989	0.00093385	3.9077	D	5	30/08/2020 21:56	39.842		0	0	0	0	0	0	0	0	0	0	0	0	0	0
1151	3	4	12	2d 12:26:18.39000	0d 01:11:40.12000	0.00111543	0.00449783	0.00093408	3.8976	D	5	30/08/2020 21:58	39.8736		0	0	0	0	0	0	0	0	0	0	0	0	0	0
1152	3	4	12	2d 12:29:15.94000	0d 01:14:37.67000	0.00116148	0.00467711	0.0009337	3.8875	D	5	30/08/2020 22:01	39.8578		0	0	0	0	0	0	0	0	0	0	0	0	0	0
1153	3	4	12	2d 12:32:21.56000	0d 01:17:43.29000	0.00120963	0.00486406	0.00093393	3.8772	D	5	30/08/2020 22:04	39.8736		0	0	0	0	0	0	0	0	0	0	0	0	0	0
1154	3	4	12	2d 12:35:35.23000	0d 01:20:56.96000	0.00125987	0.0050586	0.0009337	3.8671	D	5	30/08/2020 22:08	39.8578		0	0	0	0	0	0	0	0	0	0	0	0	0	0
1155	3	4	12	2d 12:38:48.91000	0d 01:24:10.64000	0.00131011	0.00525263	0.00093385	3.857	D	5	30/08/2020 22:11	39.8894		0	0	0	0	0	0	0	0	0	0	0	0	0	0
1156	3	4	12	2d 12:42:07.11000	0d 01:27:28.84000	0.00136152	0.00545068	0.0009337	3.847	D	5	30/08/2020 22:14	39.8736		0	0	0	0	0	0	0	0	0	0	0	0	0	0
1157	3	4	12	2d 12:45:37.96000	0d 01:30:59.69000	0.00141622	0.00566082	0.0009337	3.8369	D	5	30/08/2020 22:18	39.8578		0	0	0	0	0	0	0	0	0	0	0	0	0	0
1158	3	4	12	2d 12:49:16.42000	0d 01:34:38.15000	0.00147288	0.00587797	0.00093378	3.8268	D	5	30/08/2020 22:21	39.8894		0	0	0	0	0	0	0	0	0	0	0	0	0	0
1159	3	4	12	2d 12:53:10.75000	0d 01:38:32.48000	0.00153367	0.00611028	0.00093393	3.8167	D	5	30/08/2020 22:25	39.8578		0	0	0	0	0	0	0	0	0	0	0	0	0	0
1160	3	4	12	2d 12:57:19.53000	0d 01:42:41.26000	0.0015982	0.00635627	0.00093385	3.8067	D	5	30/08/2020 22:29	39.8578		0	0	0	0	0	0	0	0	0	0	0	0	0	0
1161	3	4	12	2d 13:01:48.35000	0d 01:47:10.08000	0.00166793	0.00662136	0.000934	3.7966	D	5	30/08/2020 22:34	39.842		0	0	0	0	0	0	0	0	0	0	0	0	0	0
1162	3	4	12	2d 13:06:40.89000	0d 01:52:02.62000	0.00174381	0.00690909	0.00093378	3.7865	D	5	30/08/2020 22:39	39.8578		0	0	0	0	0	0	0	0	0	0	0	0	0	0
1163	3	4	12	2d 13:11:40.89000	0d 01:57:02.62000	0.00182163	0.00720339	0.00093393	3.7772	D	1	30/08/2020 22:44	39.8736		0	0	0	0	0	0	0	0	0	0	0	0	0	0
1164	3	4	12	2d 13:16:40.89000	0d 02:02:02.62000	0.00189945	0.00749699	0.00093416	3.7687	D	1	30/08/2020 22:49	39.8736		0	0	0	0	0	0	0	0	0	0	0	0	0	0
1165	3	4	12	2d 13:21:40.89000	0d 02:07:02.62000	0.00197727	0.00778996	0.00093378	3.7607	D	1	30/08/2020 22:54	39.921		0	0	0	0	0	0	0	0	0	0	0	0	0	0
1166	3	4	12	2d 13:26:40.89000	0d 02:12:02.62000	0.00205509	0.00808234	0.00093393	3.7534	D	1	30/08/2020 22:59	39.8736		0	0	0	0	0	0	0	0	0	0	0	0	0	0
1167	3	4	12	2d 13:31:40.89000	0d 02:17:02.62000	0.00213291	0.00837416	0.00093378	3.7465	D	1	30/08/2020 23:04	39.9052		0	0	0	0	0	0	0	0	0	0	0	0	0	0
1168	3	4	12	2d 13:36:40.89000	0d 02:22:02.62000	0.00221072	0.00866546	0.0009337	3.7398	D	1	30/08/2020 23:09	39.8736		0	0	0	0	0	0	0	0	0	0	0	0	0	0
1169	3	4	12	2d 13:41:40.89000	0d 02:27:02.62000	0.00228854	0.00895626	0.00093385	3.7336	D	1	30/08/2020 23:14	39.8894		0	0	0	0	0	0	0	0	0	0	0	0	0	0
1170	3	4	12	2d 13:46:40.89000	0d 02:32:02.62000	0.00236636	0.00924657	0.00093378	3.7275	D	1	30/08/2020 23:19	39.9052		0	0	0	0	0	0	0	0	0	0	0	0	0	0
1171	3	4	12	2d 13:51:40.89000	0d 02:37:02.62000	0.00244418	0.0095364	0.00093393	3.7214	D	1	30/08/2020 23:24	39.8578		0	0	0	0	0	0	0	0	0	0	0	0	0	0
1172	3	4	12	2d 13:56:40.89000	0d 02:42:02.62000	0.002522	0.00982576	0.00093393	3.7153	D	1	30/08/2020 23:29	39.8894		0	0	0	0	0	0	0	0	0	0	0	0	0	0
1173	3	4	12	2d 14:01:40.89000	0d 02:47:02.62000	0.00259982	0.0101146	0.00093378	3.7089	D	1	30/08/2020 23:34	39.8736		0	0	0	0	0	0	0	0	0	0	0	0	0	0
1174	3	4	12	2d 14:06:40.89000	0d 02:52:02.62000	0.00267764	0.010403	0.00093393	3.7026	D	1	30/08/2020 23:39	39.9052		0	0	0	0	0	0	0	0	0	0	0	0	0	0
1175	3	4	12	2d 14:11:40.89000	0d 02:57:02.62000	0.00275545	0.0106909	0.00093393	3.6962	D	1	30/08/2020 23:44	39.8894		0	0	0	0	0	0	0	0	0	0	0	0	0	0
1176	3	4	12	2d 14:16:40.89000	0d 03:02:02.62000	0.00283327	0.0109783	0.00093385	3.689	D	1	30/08/2020 23:49	39.8736		0	0	0	0	0	0	0	0	0	0	0	0	0	0
1177	3	4	12	2d 14:21:40.89000	0d 03:07:02.62000	0.00291109	0.0112651	0.00093393	3.6818	D	1	30/08/2020 23:54	39.8578		0	0	0	0	0	0	0	0	0	0	0	0	0	0
1178	3	4	12	2d 14:26:40.89000	0d 03:12:02.62000	0.00298891	0.0115513	0.00093362	3.6745	D	1	30/08/2020 23:59	39.842		0	0	0	0	0	0	0	0	0	0	0	0	0	0
1179	3	4	12	2d 14:31:40.89000	0d 03:17:02.62000	0.00306673	0.011837	0.00093385	3.6663	D	1	31/08/2020 00:04	39.8894		0	0	0	0	0	0	0	0	0	0	0	0	0	0
1180	3	4	12	2d 14:36:40.89000	0d 03:22:02.62000	0.00314455	0.0121219	0.00093355	3.6577	D	1	31/08/2020 00:09	39.842		0	0	0	0	0	0	0	0	0	0	0	0	0	0
1181	3	4	12	2d 14:41:40.89000	0d 03:27:02.62000	0.00322237	0.0124062	0.0009337	3.6481	D	1	31/08/2020 00:14	39.8894		0	0	0	0	0	0	0	0	0	0	0	0	0	0
1182	3	4	12	2d 14:46:28.21000	0d 03:31:49.94000	0.00329689	0.0126778	0.00093393	3.6381	D	5	31/08/2020 00:19	39.8578		0	0	0	0	0	0	0	0	0	0	0	0	0	0
1183	3	4	12	2d 14:50:40.59000	0d 03:36:02.32000	0.00336236	0.0129156	0.00093378	3.6278	D	5	31/08/2020 00:23	39.9052		0	0	0	0	0	0	0	0	0	0	0	0	0	0
1184	3	4	12	2d 14:54:20.88000	0d 03:39:42.61000	0.0034195	0.0131227	0.00093393	3.6178	D	5	31/08/2020 00:26	39.8578		0	0	0	0	0	0	0	0	0	0	0	0	0	0
1185	3	4	12	2d 14:57:15.48000	0d 03:42:37.21000	0.00346479	0.0132863	0.000934	3.6077	D	5	31/08/2020 00:29	39.9368		0	0	0	0	0	0	0	0	0	0	0	0	0	0
1186	3	4	12	2d 14:59:37.14000	0d 03:44:58.87000	0.00350154	0.0134187	0.0009337	3.5976	D	5	31/08/2020 00:32	39.842		0	0	0	0	0	0	0	0	0	0	0	0	0	0
1187	3	4	12	2d 15:01:28.12000	0d 03:46:49.85000	0.00353033	0.0135221	0.00093385	3.5874	D	5	31/08/2020 00:34	39.842		0	0	0	0	0	0	0	0	0	0	0	0	0	0
1188	3	4	12	2d 15:02:58.98000	0d 03:48:20.71000	0.0035539	0.0136066	0.00093385	3.5773	D	5	31/08/2020 00:35	39.842		0	0	0	0	0	0	0	0	0	0	0	0	0	0
1189	3	4	12	2d 15:04:17.09000	0d 03:49:38.82000	0.00357416	0.0136789	0.00093385	3.5673	D	5	31/08/2020 00:36	39.9052		0	0	0	0	0	0	0	0	0	0	0	0	0	0
1190	3	4	12	2d 15:05:22.62000	0d 03:50:44.35000	0.00359115	0.0137395	0.00093393	3.557	D	5	31/08/2020 00:38	39.921		0	0	0	0	0	0	0	0	0	0	0	0	0	0
1191	3	4	12	2d 15:06:20.41000	0d 03:51:42.14000	0.00360615	0.0137928	0.00093362	3.547	D	5	31/08/2020 00:38	39.8894		0	0	0	0	0	0	0	0	0	0	0	0	0	0
1192	3	4	12	2d 15:07:11.10000	0d 03:52:32.83000	0.00361929	0.0138393	0.00093393	3.5369	D	5	31/08/2020 00:39	39.9052		0	0	0	0	0	0	0	0	0	0	0	0	0	0
1193	3	4	12	2d 15:07:54.22000	0d 03:53:15.95000	0.00363048	0.0138788	0.00093378	3.5268	D	5	31/08/2020 00:40	39.8736		0	0	0	0	0	0	0	0	0	0	0	0	0	0
1194	3	4	12	2d 15:08:32.79000	0d 03:53:54.52000	0.00364048	0.0139141	0.00093378	3.5167	D	5	31/08/2020 00:41	39.8736		0	0	0	0	0	0	0	0	0	0	0	0	0	0
1195	3	4	12	2d 15:09:06.40000	0d 03:54:28.13000	0.0036492	0.0139447	0.00093378	3.5067	D	5	31/08/2020 00:41	39.8894		0	0	0	0	0	0	0	0	0	0	0	0	0	0
1196	3	4	12	2d 15:09:37.08000	0d 03:54:58.81000	0.00365716	0.0139726	0.0009337	3.4966	D	5	31/08/2020 00:42	39.8262		0	0	0	0	0	0	0	0	0	0	0	0	0	0
1197	3	4	12	2d 15:10:04.63000	0d 03:55:26.36000	0.00366431	0.0139975	0.00093385	3.4865	D	5	31/08/2020 00:42	39.8262		0	0	0	0	0	0	0	0	0	0	0	0	0	0
1198	3	4	12	2d 15:10:27.48000	0d 03:55:49.21000	0.00367023	0.0140181	0.0009337	3.4765	D	5	31/08/2020 00:43	39.8736		0	0	0	0	0	0	0	0	0	0	0	0	0	0
1199	3	4	12	2d 15:10:48.87000	0d 03:56:10.60000	0.00367578	0.0140374	0.00093378	3.4664	D	5	31/08/2020 00:43	39.8894		0	0	0	0	0	0	0	0	0	0	0	0	0	0
1200	3	4	12	2d 15:11:10.49000	0d 03:56:32.22000	0.00368139	0.0140568	0.0009337	3.4563	D	5	31/08/2020 00:43	39.8894		0	0	0	0	0	0	0	0	0	0	0	0	0	0
1201	3	4	12	2d 15:11:27.80000	0d 03:56:49.53000	0.00368588	0.0140723	0.00093385	3.4463	D	5	31/08/2020 00:44	39.8578		0	0	0	0	0	0	0	0	0	0	0	0	0	0
1202	3	4	12	2d 15:11:45.58000	0d 03:57:07.31000	0.00369049	0.0140882	0.00093378	3.4362	D	5	31/08/2020 00:44	39.8578		0	0	0	0	0	0	0	0	0	0	0	0	0	0
1203	3	4	12	2d 15:12:05.28000	0d 03:57:27.01000	0.0036956	0.0141057	0.0009337	3.426	D	5	31/08/2020 00:44	39.8736		0	0	0	0	0	0	0	0	0	0	0	0	0	0
1204	3	4	12	2d 15:12:24.72000	0d 03:57:46.45000	0.00370065	0.014123	0.00093385	3.4159	D	5	31/08/2020 00:45	39.8894		0	0	0	0	0	0	0	0	0	0	0	0	0	0
1205	3	4	12	2d 15:12:44.64000	0d 03:58:06.37000	0.00370581	0.0141406	0.00093378	3.4058	D	5	31/08/2020 00:45	39.9052		0	0	0	0	0	0	0	0	0	0	0	0	0	0
1206	3	4	12	2d 15:13:06.90000	0d 03:58:28.63000	0.00371159	0.0141602	0.00093378	3.3956	D	5	31/08/2020 00:45	39.9052		0	0	0	0	0	0	0	0	0	0	0	0	0	0
1207	3	4	12	2d 15:13:32.91000	0d 03:58:54.64000	0.00371833	0.0141831	0.00093378	3.3855	D	5	31/08/2020 00:46	39.9052		0	0	0	0	0	0	0	0	0	0	0	0	0	0
1208	3	4	12	2d 15:14:14.54000	0d 03:59:36.27000	0.00372913	0.0142196	0.00093393	3.3754	D	5	31/08/2020 00:46	39.921		0	0	0	0	0	0	0	0	0	0	0	0	0	0
1209	3	4	12	2d 15:15:03.00000	0d 04:00:24.73000	0.0037417	0.014262	0.00093378	3.3654	D	5	31/08/2020 00:47	39.8578		0	0	0	0	0	0	0	0	0	0	0	0	0	0
1210	3	4	12	2d 15:15:54.35000	0d 04:01:16.08000	0.00375502	0.0143067	0.00093362	3.3553	D	5	31/08/2020 00:48	39.8894		0	0	0	0	0	0	0	0	0	0	0	0	0	0
1211	3	4	12	2d 15:16:40.12000	0d 04:02:01.85000	0.00376689	0.0143465	0.00093393	3.3451	D	5	31/08/2020 00:49	39.842		0	0	0	0	0	0	0	0	0	0	0	0	0	0
1212	3	4	12	2d 15:17:28.49000	0d 04:02:50.22000	0.00377944	0.0143884	0.00093385	3.3349	D	5	31/08/2020 00:50	39.8894		0	0	0	0	0	0	0	0	0	0	0	0	0	0
1213	3	4	12	2d 15:18:20.50000	0d 04:03:42.23000	0.00379293	0.0144333	0.00093378	3.3248	D	5	31/08/2020 00:50	39.8578		0	0	0	0	0	0	0	0	0	0	0	0	0	0
1214	3	4	12	2d 15:19:09.63000	0d 04:04:31.36000	0.00380568	0.0144757	0.000934	3.3147	D	5	31/08/2020 00:51	39.8894		0	0	0	0	0	0	0	0	0	0	0	0	0	0
1215	3	4	12	2d 15:19:48.03000	0d 04:05:09.76000	0.00381564	0.0145086	0.00093408	3.3046	D	5	31/08/2020 00:52	39.842		0	0	0	0	0	0	0	0	0	0	0	0	0	0
1216	3	4	12	2d 15:20:20.90000	0d 04:05:42.63000	0.00382416	0.0145368	0.00093385	3.2946	D	5	31/08/2020 00:52	39.8736		0	0	0	0	0	0	0	0	0	0	0	0	0	0
1217	3	4	12	2d 15:20:51.38000	0d 04:06:13.11000	0.00383207	0.0145628	0.00093378	3.2845	D	5	31/08/2020 00:53	39.8736		0	0	0	0	0	0	0	0	0	0	0	0	0	0
1218	3	4	12	2d 15:21:18.43000	0d 04:06:40.16000	0.00383909	0.0145858	0.00093378	3.2744	D	5	31/08/2020 00:53	39.9052		0	0	0	0	0	0	0	0	0	0	0	0	0	0
1219	3	4	12	2d 15:21:41.88000	0d 04:07:03.61000	0.00384517	0.0146057	0.000934	3.2644	D	5	31/08/2020 00:54	39.9052		0	0	0	0	0	0	0	0	0	0	0	0	0	0
1220	3	4	12	2d 15:22:01.81000	0d 04:07:23.54000	0.00385034	0.0146225	0.000934	3.2543	D	5	31/08/2020 00:54	39.921		0	0	0	0	0	0	0	0	0	0	0	0	0	0
1221	3	4	12	2d 15:22:19.59000	0d 04:07:41.32000	0.00385495	0.0146375	0.000934	3.2441	D	5	31/08/2020 00:54	39.921		0	0	0	0	0	0	0	0	0	0	0	0	0	0
1222	3	4	12	2d 15:22:35.75000	0d 04:07:57.48000	0.00385914	0.0146511	0.00093393	3.234	D	5	31/08/2020 00:55	39.9368		0	0	0	0	0	0	0	0	0	0	0	0	0	0
1223	3	4	12	2d 15:22:50.49000	0d 04:08:12.22000	0.00386297	0.0146634	0.00093378	3.2238	D	5	31/08/2020 00:55	39.921		0	0	0	0	0	0	0	0	0	0	0	0	0	0
1224	3	4	12	2d 15:23:03.47000	0d 04:08:25.20000	0.00386633	0.0146743	0.00093385	3.2137	D	5	31/08/2020 00:55	39.8736		0	0	0	0	0	0	0	0	0	0	0	0	0	0
1225	3	4	12	2d 15:23:16.16000	0d 04:08:37.89000	0.00386963	0.0146848	0.00093385	3.2035	D	5	31/08/2020 00:55	39.8578		0	0	0	0	0	0	0	0	0	0	0	0	0	0
1226	3	4	12	2d 15:23:27.85000	0d 04:08:49.58000	0.00387266	0.0146945	0.00093385	3.1934	D	5	31/08/2020 00:56	39.8578		0	0	0	0	0	0	0	0	0	0	0	0	0	0
1227	3	4	12	2d 15:23:38.17000	0d 04:08:59.90000	0.00387533	0.0147031	0.00093393	3.1832	D	5	31/08/2020 00:56	39.8578		0	0	0	0	0	0	0	0	0	0	0	0	0	0
1228	3	4	12	2d 15:23:48.32000	0d 04:09:10.05000	0.00387797	0.0147114	0.00093385	3.173	D	5	31/08/2020 00:56	39.8736		0	0	0	0	0	0	0	0	0	0	0	0	0	0
1229	3	4	12	2d 15:23:57.37000	0d 04:09:19.10000	0.00388032	0.0147189	0.0009337	3.1629	D	5	31/08/2020 00:56	39.8736		0	0	0	0	0	0	0	0	0	0	0	0	0	0
1230	3	4	12	2d 15:24:05.58000	0d 04:09:27.31000	0.00388244	0.0147256	0.00093378	3.1527	D	5	31/08/2020 00:56	39.8736		0	0	0	0	0	0	0	0	0	0	0	0	0	0
1231	3	4	12	2d 15:24:13.78000	0d 04:09:35.51000	0.00388457	0.0147323	0.00093378	3.1424	D	5	31/08/2020 00:56	39.8736		0	0	0	0	0	0	0	0	0	0	0	0	0	0
1232	3	4	12	2d 15:24:21.49000	0d 04:09:43.22000	0.00388657	0.0147386	0.000934	3.1322	D	5	31/08/2020 00:56	39.8894		0	0	0	0	0	0	0	0	0	0	0	0	0	0
1233	3	4	12	2d 15:24:28.78000	0d 04:09:50.51000	0.00388846	0.0147445	0.00093393	3.122	D	5	31/08/2020 00:57	39.9052		0	0	0	0	0	0	0	0	0	0	0	0	0	0
1234	3	4	12	2d 15:24:35.80000	0d 04:09:57.53000	0.00389028	0.0147502	0.000934	3.1116	D	5	31/08/2020 00:57	39.8894		0	0	0	0	0	0	0	0	0	0	0	0	0	0
1235	3	4	12	2d 15:24:42.50000	0d 04:10:04.23000	0.00389202	0.0147556	0.00093385	3.1015	D	5	31/08/2020 00:57	39.8736		0	0	0	0	0	0	0	0	0	0	0	0	0	0
1236	3	4	12	2d 15:24:48.75000	0d 04:10:10.48000	0.00389364	0.0147606	0.00093385	3.0913	D	5	31/08/2020 00:57	39.8736		0	0	0	0	0	0	0	0	0	0	0	0	0	0
1237	3	4	12	2d 15:24:54.82000	0d 04:10:16.55000	0.00389522	0.0147654	0.00093393	3.0813	D	5	31/08/2020 00:57	39.8736		0	0	0	0	0	0	0	0	0	0	0	0	0	0
1238	3	4	12	2d 15:25:00.57000	0d 04:10:22.30000	0.00389671	0.01477	0.000934	3.071	D	5	31/08/2020 00:57	39.8894		0	0	0	0	0	0	0	0	0	0	0	0	0	0
1239	3	4	12	2d 15:25:06.17000	0d 04:10:27.90000	0.00389816	0.0147745	0.00093362	3.0608	D	5	31/08/2020 00:57	39.8736		0	0	0	0	0	0	0	0	0	0	0	0	0	0
1240	3	4	12	2d 15:25:11.50000	0d 04:10:33.23000	0.00389954	0.0147787	0.00093378	3.0506	D	5	31/08/2020 00:57	39.8894		0	0	0	0	0	0	0	0	0	0	0	0	0	0
1241	3	4	12	2d 15:25:16.75000	0d 04:10:38.48000	0.00390091	0.0147829	0.00093393	3.0404	D	5	31/08/2020 00:57	39.8894		0	0	0	0	0	0	0	0	0	0	0	0	0	0
1242	3	4	12	2d 15:25:21.72000	0d 04:10:43.45000	0.0039022	0.0147868	0.00093378	3.0301	D	5	31/08/2020 00:58	39.8736		0	0	0	0	0	0	0	0	0	0	0	0	0	0
1243	3	4	12	2d 15:25:26.51000	0d 04:10:48.24000	0.00390344	0.0147905	0.00093385	3.0199	D	5	31/08/2020 00:58	39.8894		0	0	0	0	0	0	0	0	0	0	0	0	0	0
1244	3	4	12	2d 15:25:31.19000	0d 04:10:52.92000	0.00390465	0.0147942	0.00093385	3.0097	D	5	31/08/2020 00:58	39.8894		0	0	0	0	0	0	0	0	0	0	0	0	0	0
1245	3	4	12	2d 15:25:35.62000	0d 04:10:57.35000	0.0039058	0.0147976	0.00093393	2.9996	D	5	31/08/2020 00:58	39.8894		0	0	0	0	0	0	0	0	0	0	0	0	0	0
1246	3	4	12	2d 15:25:39.95000	0d 04:11:01.68000	0.00390692	0.014801	0.00093378	2.9894	D	5	31/08/2020 00:58	39.8894		0	0	0	0	0	0	0	0	0	0	0	0	0	0
1247	3	4	12	2d 15:25:44.14000	0d 04:11:05.87000	0.00390801	0.0148042	0.00093408	2.9792	D	5	31/08/2020 00:58	39.8894		0	0	0	0	0	0	0	0	0	0	0	0	0	0
1248	3	4	12	2d 15:25:48.16000	0d 04:11:09.89000	0.00390905	0.0148073	0.0009337	2.9689	D	5	31/08/2020 00:58	39.8894		0	0	0	0	0	0	0	0	0	0	0	0	0	0
1249	3	4	12	2d 15:25:52.13000	0d 04:11:13.86000	0.00391008	0.0148104	0.00093393	2.9587	D	5	31/08/2020 00:58	39.9052		0	0	0	0	0	0	0	0	0	0	0	0	0	0
1250	3	4	12	2d 15:25:55.95000	0d 04:11:17.68000	0.00391107	0.0148133	0.00093378	2.9487	D	5	31/08/2020 00:58	39.9052		0	0	0	0	0	0	0	0	0	0	0	0	0	0
1251	3	4	12	2d 15:25:59.63000	0d 04:11:21.36000	0.00391203	0.0148161	0.00093393	2.9384	D	5	31/08/2020 00:58	39.9052		0	0	0	0	0	0	0	0	0	0	0	0	0	0
1252	3	4	12	2d 15:26:03.23000	0d 04:11:24.96000	0.00391296	0.0148189	0.00093393	2.9281	D	5	31/08/2020 00:58	39.9052		0	0	0	0	0	0	0	0	0	0	0	0	0	0
1253	3	4	12	2d 15:26:06.78000	0d 04:11:28.51000	0.00391388	0.0148216	0.00093385	2.918	D	5	31/08/2020 00:58	39.9052		0	0	0	0	0	0	0	0	0	0	0	0	0	0
1254	3	4	12	2d 15:26:10.13000	0d 04:11:31.86000	0.00391475	0.0148241	0.00093362	2.9076	D	5	31/08/2020 00:58	39.9052		0	0	0	0	0	0	0	0	0	0	0	0	0	0
1255	3	4	12	2d 15:26:13.49000	0d 04:11:35.22000	0.00391562	0.0148266	0.000934	2.8974	D	5	31/08/2020 00:58	39.9052		0	0	0	0	0	0	0	0	0	0	0	0	0	0
1256	3	4	12	2d 15:26:16.75000	0d 04:11:38.48000	0.00391647	0.0148291	0.00093393	2.887	D	5	31/08/2020 00:58	39.8894		0	0	0	0	0	0	0	0	0	0	0	0	0	0
1257	3	4	12	2d 15:26:19.99000	0d 04:11:41.72000	0.00391731	0.0148315	0.000934	2.8765	D	5	31/08/2020 00:58	39.8736		0	0	0	0	0	0	0	0	0	0	0	0	0	0
1258	3	4	12	2d 15:26:23.08000	0d 04:11:44.81000	0.00391811	0.0148338	0.000934	2.8663	D	5	31/08/2020 00:59	39.8578		0	0	0	0	0	0	0	0	0	0	0	0	0	0
1259	3	4	12	2d 15:26:26.06000	0d 04:11:47.79000	0.00391888	0.014836	0.0009337	2.856	D	5	31/08/2020 00:59	39.8578		0	0	0	0	0	0	0	0	0	0	0	0	0	0
1260	3	4	12	2d 15:26:29.02000	0d 04:11:50.75000	0.00391965	0.0148382	0.0009337	2.8455	D	5	31/08/2020 00:59	39.8578		0	0	0	0	0	0	0	0	0	0	0	0	0	0
1261	3	4	12	2d 15:26:31.97000	0d 04:11:53.70000	0.00392042	0.0148404	0.000934	2.835	D	5	31/08/2020 00:59	39.8578		0	0	0	0	0	0	0	0	0	0	0	0	0	0
1262	3	4	12	2d 15:26:34.79000	0d 04:11:56.52000	0.00392115	0.0148424	0.00093393	2.8246	D	5	31/08/2020 00:59	39.842		0	0	0	0	0	0	0	0	0	0	0	0	0	0
1263	3	4	12	2d 15:26:37.52000	0d 04:11:59.25000	0.00392186	0.0148444	0.00093385	2.8144	D	5	31/08/2020 00:59	39.842		0	0	0	0	0	0	0	0	0	0	0	0	0	0
1264	3	4	12	2d 15:26:40.21000	0d 04:12:01.94000	0.00392256	0.0148464	0.00093393	2.804	D	5	31/08/2020 00:59	39.842		0	0	0	0	0	0	0	0	0	0	0	0	0	0
1265	3	4	12	2d 15:26:42.85000	0d 04:12:04.58000	0.00392324	0.0148483	0.00093385	2.7938	D	5	31/08/2020 00:59	39.842		0	0	0	0	0	0	0	0	0	0	0	0	0	0
1266	3	4	12	2d 15:26:45.38000	0d 04:12:07.11000	0.0039239	0.0148501	0.00093393	2.7832	D	5	31/08/2020 00:59	39.8578		0	0	0	0	0	0	0	0	0	0	0	0	0	0
1267	3	4	12	2d 15:26:47.95000	0d 04:12:09.68000	0.00392456	0.014852	0.00093385	2.773	D	5	31/08/2020 00:59	39.8578		0	0	0	0	0	0	0	0	0	0	0	0	0	0
1268	3	4	12	2d 15:26:50.38000	0d 04:12:12.11000	0.00392519	0.0148537	0.00093385	2.7628	D	5	31/08/2020 00:59	39.8578		0	0	0	0	0	0	0	0	0	0	0	0	0	0
1269	3	4	12	2d 15:26:52.75000	0d 04:12:14.48000	0.00392581	0.0148554	0.00093378	2.7527	D	5	31/08/2020 00:59	39.8578		0	0	0	0	0	0	0	0	0	0	0	0	0	0
1270	3	4	12	2d 15:26:55.04000	0d 04:12:16.77000	0.0039264	0.0148571	0.0009337	2.7427	D	5	31/08/2020 00:59	39.8578		0	0	0	0	0	0	0	0	0	0	0	0	0	0
1271	3	4	12	2d 15:26:57.41000	0d 04:12:19.14000	0.00392702	0.0148587	0.00093378	2.732	D	5	31/08/2020 00:59	39.8736		0	0	0	0	0	0	0	0	0	0	0	0	0	0
1272	3	4	12	2d 15:26:59.70000	0d 04:12:21.43000	0.00392761	0.0148604	0.00093385	2.7216	D	5	31/08/2020 00:59	39.8736		0	0	0	0	0	0	0	0	0	0	0	0	0	0
1273	3	4	12	2d 15:27:01.94000	0d 04:12:23.67000	0.00392819	0.0148619	0.00093385	2.7112	D	5	31/08/2020 00:59	39.8736		0	0	0	0	0	0	0	0	0	0	0	0	0	0
1274	3	4	12	2d 15:27:04.17000	0d 04:12:25.90000	0.00392877	0.0148635	0.00093393	2.7005	D	5	31/08/2020 00:59	39.8736		0	0	0	0	0	0	0	0	0	0	0	0	0	0
1275	3	4	12	2d 15:27:06.39000	0d 04:12:28.12000	0.00392935	0.0148651	0.00093393	2.6902	D	5	31/08/2020 00:59	39.8894		0	0	0	0	0	0	0	0	0	0	0	0	0	0
1276	3	4	12	2d 15:27:08.49000	0d 04:12:30.22000	0.00392989	0.0148665	0.00093378	2.6796	D	5	31/08/2020 00:59	39.8894		0	0	0	0	0	0	0	0	0	0	0	0	0	0
1277	3	4	12	2d 15:27:10.60000	0d 04:12:32.33000	0.00393044	0.014868	0.00093393	2.6694	D	5	31/08/2020 00:59	39.8894		0	0	0	0	0	0	0	0	0	0	0	0	0	0
1278	3	4	12	2d 15:27:12.62000	0d 04:12:34.35000	0.00393096	0.0148694	0.00093393	2.659	D	5	31/08/2020 00:59	39.8894		0	0	0	0	0	0	0	0	0	0	0	0	0	0
1279	3	4	12	2d 15:27:14.67000	0d 04:12:36.40000	0.00393149	0.0148708	0.0009337	2.6484	D	5	31/08/2020 00:59	39.8894		0	0	0	0	0	0	0	0	0	0	0	0	0	0
1280	3	4	12	2d 15:27:16.74000	0d 04:12:38.47000	0.00393203	0.0148722	0.00093378	2.6378	D	5	31/08/2020 00:59	39.9052		0	0	0	0	0	0	0	0	0	0	0	0	0	0
1281	3	4	12	2d 15:27:18.80000	0d 04:12:40.53000	0.00393257	0.0148736	0.00093385	2.6273	D	5	31/08/2020 00:59	39.8894		0	0	0	0	0	0	0	0	0	0	0	0	0	0
1282	3	4	12	2d 15:27:20.70000	0d 04:12:42.43000	0.00393306	0.0148749	0.00093393	2.6171	D	5	31/08/2020 00:59	39.8894		0	0	0	0	0	0	0	0	0	0	0	0	0	0
1283	3	4	12	2d 15:27:22.60000	0d 04:12:44.33000	0.00393355	0.0148762	0.000934	2.6065	D	5	31/08/2020 01:00	39.8894		0	0	0	0	0	0	0	0	0	0	0	0	0	0
1284	3	4	12	2d 15:27:24.52000	0d 04:12:46.25000	0.00393405	0.0148775	0.00093378	2.5959	D	5	31/08/2020 01:00	39.8894		0	0	0	0	0	0	0	0	0	0	0	0	0	0
1285	3	4	12	2d 15:27:26.44000	0d 04:12:48.17000	0.00393455	0.0148788	0.0009337	2.5853	D	5	31/08/2020 01:00	39.8894		0	0	0	0	0	0	0	0	0	0	0	0	0	0
1286	3	4	12	2d 15:27:28.27000	0d 04:12:50.00000	0.00393502	0.01488	0.00093385	2.575	D	5	31/08/2020 01:00	39.8894		0	0	0	0	0	0	0	0	0	0	0	0	0	0
1287	3	4	12	2d 15:27:30.13000	0d 04:12:51.86000	0.0039355	0.0148813	0.00093385	2.5644	D	5	31/08/2020 01:00	39.8894		0	0	0	0	0	0	0	0	0	0	0	0	0	0
1288	3	4	12	2d 15:27:31.98000	0d 04:12:53.71000	0.00393598	0.0148825	0.00093385	2.5539	D	5	31/08/2020 01:00	39.8894		0	0	0	0	0	0	0	0	0	0	0	0	0	0
1289	3	4	12	2d 15:27:33.76000	0d 04:12:55.49000	0.00393645	0.0148837	0.00093393	2.5434	D	5	31/08/2020 01:00	39.8894		0	0	0	0	0	0	0	0	0	0	0	0	0	0
1290	3	4	12	2d 15:27:35.55000	0d 04:12:57.28000	0.00393691	0.0148848	0.00093385	2.5328	D	5	31/08/2020 01:00	39.8894		0	0	0	0	0	0	0	0	0	0	0	0	0	0
1291	3	4	12	2d 15:27:37.36000	0d 04:12:59.09000	0.00393738	0.014886	0.00093355	2.5223	D	5	31/08/2020 01:00	39.8894		0	0	0	0	0	0	0	0	0	0	0	0	0	0
1292	3	4	12	2d 15:27:39.14000	0d 04:13:00.87000	0.00393784	0.0148872	0.00093378	2.5113	D	5	31/08/2020 01:00	39.9052		0	0	0	0	0	0	0	0	0	0	0	0	0	0
1293	3	4	12	2d 15:27:40.93000	0d 04:13:02.66000	0.00393831	0.0148883	0.0009337	2.5006	D	5	31/08/2020 01:00	39.9052		0	0	0	0	0	0	0	0	0	0	0	0	0	0
1294	3	4	12	2d 15:27:41.04000	0d 04:13:02.77000	0.00393833	0.0148884	0.00093378	2.5	D	133	31/08/2020 01:00	39.9052		0	0	0	0	0	0	0	0	0	0	0	0	0	0
1295	3	4	13	2d 15:27:41.05000	0d 00:00:00.01000	0	0	0	2.5951	R	0	31/08/2020 01:00	39.9052		0	0	0	0	0	0	0	0	0	0	0	0	0	0
1296	3	4	13	2d 15:27:43.05000	0d 00:00:02.01000	0	0	0	2.8304	R	1	31/08/2020 01:00	39.9052		0	0	0	0	0	0	0	0	0	0	0	0	0	0
1297	3	4	13	2d 15:27:45.05000	0d 00:00:04.01000	0	0	0	2.9458	R	1	31/08/2020 01:00	39.9052		0	0	0	0	0	0	0	0	0	0	0	0	0	0
1298	3	4	13	2d 15:27:47.05000	0d 00:00:06.01000	0	0	0	3.0352	R	1	31/08/2020 01:00	39.921		0	0	0	0	0	0	0	0	0	0	0	0	0	0
1299	3	4	13	2d 15:27:49.05000	0d 00:00:08.01000	0	0	0	3.1089	R	1	31/08/2020 01:00	39.921		0	0	0	0	0	0	0	0	0	0	0	0	0	0
1300	3	4	13	2d 15:27:51.04000	0d 00:00:10.00000	0	0	0	3.1708	R	129	31/08/2020 01:00	39.9052		0	0	0	0	0	0	0	0	0	0	0	0	0	0
1301	4	5	9	2d 15:27:51.07000	0d 00:00:00.03000	0.00000001	0.00000002	0.00093629	3.306	C	0	31/08/2020 01:00	39.9052		0	0	0	0	0	0	0	0	0	0	0	0	0	0
1302	4	5	9	2d 15:27:51.23000	0d 00:00:00.19000	0.00000005	0.00000016	0.0009337	3.3448	C	5	31/08/2020 01:00	39.9052		0	0	0	0	0	0	0	0	0	0	0	0	0	0
1303	4	5	9	2d 15:27:51.38000	0d 00:00:00.34000	0.00000009	0.00000029	0.00093362	3.3674	C	5	31/08/2020 01:00	39.9052		0	0	0	0	0	0	0	0	0	0	0	0	0	0
1304	4	5	9	2d 15:27:51.54000	0d 00:00:00.50000	0.00000013	0.00000043	0.00093393	3.3864	C	5	31/08/2020 01:00	39.9052		0	0	0	0	0	0	0	0	0	0	0	0	0	0
1305	4	5	9	2d 15:27:51.72000	0d 00:00:00.68000	0.00000018	0.00000059	0.0009337	3.4049	C	5	31/08/2020 01:00	39.9052		0	0	0	0	0	0	0	0	0	0	0	0	0	0
1306	4	5	9	2d 15:27:51.91000	0d 00:00:00.87000	0.00000023	0.00000076	0.0009337	3.4221	C	5	31/08/2020 01:00	39.9052		0	0	0	0	0	0	0	0	0	0	0	0	0	0
1307	4	5	9	2d 15:27:52.11000	0d 00:00:01.07000	0.00000028	0.00000094	0.00093393	3.4386	C	5	31/08/2020 01:00	39.9052		0	0	0	0	0	0	0	0	0	0	0	0	0	0
1308	4	5	9	2d 15:27:52.32000	0d 00:00:01.28000	0.00000033	0.00000113	0.00093385	3.4545	C	5	31/08/2020 01:00	39.9052		0	0	0	0	0	0	0	0	0	0	0	0	0	0
1309	4	5	9	2d 15:27:52.54000	0d 00:00:01.50000	0.00000039	0.00000132	0.00093385	3.4701	C	5	31/08/2020 01:00	39.9052		0	0	0	0	0	0	0	0	0	0	0	0	0	0
1310	4	5	9	2d 15:27:52.77000	0d 00:00:01.73000	0.00000045	0.00000153	0.00093416	3.4852	C	5	31/08/2020 01:00	39.9052		0	0	0	0	0	0	0	0	0	0	0	0	0	0
1311	4	5	9	2d 15:27:53.01000	0d 00:00:01.97000	0.00000051	0.00000175	0.00093385	3.5001	C	5	31/08/2020 01:00	39.9052		0	0	0	0	0	0	0	0	0	0	0	0	0	0
1312	4	5	9	2d 15:27:53.26000	0d 00:00:02.22000	0.00000058	0.00000198	0.00093378	3.5149	C	5	31/08/2020 01:00	39.9052		0	0	0	0	0	0	0	0	0	0	0	0	0	0
1313	4	5	9	2d 15:27:53.52000	0d 00:00:02.48000	0.00000064	0.00000221	0.0009337	3.529	C	5	31/08/2020 01:00	39.9052		0	0	0	0	0	0	0	0	0	0	0	0	0	0
1314	4	5	9	2d 15:27:53.79000	0d 00:00:02.75000	0.00000071	0.00000246	0.00093378	3.543	C	5	31/08/2020 01:00	39.8894		0	0	0	0	0	0	0	0	0	0	0	0	0	0
1315	4	5	9	2d 15:27:54.08000	0d 00:00:03.04000	0.00000079	0.00000273	0.0009337	3.5573	C	5	31/08/2020 01:00	39.8894		0	0	0	0	0	0	0	0	0	0	0	0	0	0
1316	4	5	9	2d 15:27:54.38000	0d 00:00:03.34000	0.00000087	0.00000301	0.00093385	3.5708	C	5	31/08/2020 01:00	39.8894		0	0	0	0	0	0	0	0	0	0	0	0	0	0
1317	4	5	9	2d 15:27:54.70000	0d 00:00:03.66000	0.00000095	0.0000033	0.00093378	3.5843	C	5	31/08/2020 01:00	39.8894		0	0	0	0	0	0	0	0	0	0	0	0	0	0
1318	4	5	9	2d 15:27:55.04000	0d 00:00:04.00000	0.00000104	0.00000362	0.000934	3.5973	C	5	31/08/2020 01:00	39.9052		0	0	0	0	0	0	0	0	0	0	0	0	0	0
1319	4	5	9	2d 15:27:55.41000	0d 00:00:04.37000	0.00000113	0.00000397	0.00093385	3.6103	C	5	31/08/2020 01:00	39.8894		0	0	0	0	0	0	0	0	0	0	0	0	0	0
1320	4	5	9	2d 15:27:55.81000	0d 00:00:04.77000	0.00000124	0.00000434	0.00093362	3.6229	C	5	31/08/2020 01:00	39.8894		0	0	0	0	0	0	0	0	0	0	0	0	0	0
1321	4	5	9	2d 15:27:56.24000	0d 00:00:05.20000	0.00000135	0.00000475	0.00093385	3.6353	C	5	31/08/2020 01:00	39.8894		0	0	0	0	0	0	0	0	0	0	0	0	0	0
1322	4	5	9	2d 15:27:56.73000	0d 00:00:05.69000	0.00000148	0.00000521	0.00093393	3.6469	C	5	31/08/2020 01:00	39.8894		0	0	0	0	0	0	0	0	0	0	0	0	0	0
1323	4	5	9	2d 15:27:57.28000	0d 00:00:06.24000	0.00000162	0.00000573	0.00093385	3.6587	C	5	31/08/2020 01:00	39.8894		0	0	0	0	0	0	0	0	0	0	0	0	0	0
1324	4	5	9	2d 15:27:57.95000	0d 00:00:06.91000	0.00000179	0.00000637	0.00093385	3.6703	C	5	31/08/2020 01:00	39.8894		0	0	0	0	0	0	0	0	0	0	0	0	0	0
1325	4	5	9	2d 15:27:58.77000	0d 00:00:07.73000	0.000002	0.00000715	0.00093378	3.6812	C	5	31/08/2020 01:00	39.8894		0	0	0	0	0	0	0	0	0	0	0	0	0	0
1326	4	5	9	2d 15:27:59.85000	0d 00:00:08.81000	0.00000228	0.00000818	0.00093393	3.6922	C	5	31/08/2020 01:00	39.8894		0	0	0	0	0	0	0	0	0	0	0	0	0	0
1327	4	5	9	2d 15:28:01.32000	0d 00:00:10.28000	0.00000267	0.00000959	0.00093385	3.7024	C	5	31/08/2020 01:00	39.8736		0	0	0	0	0	0	0	0	0	0	0	0	0	0
1328	4	5	9	2d 15:28:03.56000	0d 00:00:12.52000	0.00000325	0.00001175	0.00093408	3.7127	C	5	31/08/2020 01:00	39.8736		0	0	0	0	0	0	0	0	0	0	0	0	0	0
1329	4	5	9	2d 15:28:08.00000	0d 00:00:16.96000	0.0000044	0.00001603	0.00093393	3.7229	C	5	31/08/2020 01:00	39.8578		0	0	0	0	0	0	0	0	0	0	0	0	0	0
1330	4	5	9	2d 15:29:06.76000	0d 00:01:15.72000	0.00001964	0.00007279	0.00093393	3.7125	C	5	31/08/2020 01:01	39.8894		0	0	0	0	0	0	0	0	0	0	0	0	0	0
1331	4	5	9	2d 15:29:34.08000	0d 00:01:43.04000	0.00002673	0.00009906	0.00093385	3.7024	C	5	31/08/2020 01:02	39.9052		0	0	0	0	0	0	0	0	0	0	0	0	0	0
1332	4	5	9	2d 15:30:12.37000	0d 00:02:21.33000	0.00003666	0.00013578	0.0009337	3.6924	C	5	31/08/2020 01:02	39.921		0	0	0	0	0	0	0	0	0	0	0	0	0	0
1333	4	5	9	2d 15:31:47.39000	0d 00:03:56.35000	0.00006131	0.00022664	0.000934	3.6823	C	5	31/08/2020 01:04	39.8578		0	0	0	0	0	0	0	0	0	0	0	0	0	0
1334	4	5	9	2d 15:36:47.39000	0d 00:08:56.35000	0.00013913	0.000513	0.00093378	3.6797	C	1	31/08/2020 01:09	39.8262		0	0	0	0	0	0	0	0	0	0	0	0	0	0
1335	4	5	9	2d 15:41:47.39000	0d 00:13:56.35000	0.00021694	0.00079948	0.0009337	3.6831	C	1	31/08/2020 01:14	39.9052		0	0	0	0	0	0	0	0	0	0	0	0	0	0
1336	4	5	9	2d 15:46:47.39000	0d 00:18:56.35000	0.00029476	0.00108624	0.00093378	3.6869	C	1	31/08/2020 01:19	39.8578		0	0	0	0	0	0	0	0	0	0	0	0	0	0
1337	4	5	9	2d 15:51:47.39000	0d 00:23:56.35000	0.00037258	0.0013733	0.00093393	3.6909	C	1	31/08/2020 01:24	39.842		0	0	0	0	0	0	0	0	0	0	0	0	0	0
1338	4	5	9	2d 15:56:47.39000	0d 00:28:56.35000	0.0004504	0.00166068	0.0009337	3.6951	C	1	31/08/2020 01:29	39.8262		0	0	0	0	0	0	0	0	0	0	0	0	0	0
1339	4	5	9	2d 16:01:47.39000	0d 00:33:56.35000	0.00052822	0.00194837	0.00093385	3.6991	C	1	31/08/2020 01:34	39.842		0	0	0	0	0	0	0	0	0	0	0	0	0	0
1340	4	5	9	2d 16:06:47.39000	0d 00:38:56.35000	0.00060604	0.0022364	0.00093378	3.7034	C	1	31/08/2020 01:39	39.8894		0	0	0	0	0	0	0	0	0	0	0	0	0	0
1341	4	5	9	2d 16:11:47.39000	0d 00:43:56.35000	0.00068386	0.00252478	0.00093385	3.7081	C	1	31/08/2020 01:44	39.8578		0	0	0	0	0	0	0	0	0	0	0	0	0	0
1342	4	5	9	2d 16:16:47.39000	0d 00:48:56.35000	0.00076167	0.00281353	0.000934	3.7133	C	1	31/08/2020 01:49	39.9052		0	0	0	0	0	0	0	0	0	0	0	0	0	0
1343	4	5	9	2d 16:21:47.39000	0d 00:53:56.35000	0.00083949	0.00310268	0.000934	3.7182	C	1	31/08/2020 01:54	39.9052		0	0	0	0	0	0	0	0	0	0	0	0	0	0
1344	4	5	9	2d 16:26:47.39000	0d 00:58:56.35000	0.00091731	0.00339225	0.00093378	3.7235	C	1	31/08/2020 01:59	39.9052		0	0	0	0	0	0	0	0	0	0	0	0	0	0
1345	4	5	9	2d 16:31:47.39000	0d 01:03:56.35000	0.00099513	0.00368223	0.00093385	3.729	C	1	31/08/2020 02:04	39.8894		0	0	0	0	0	0	0	0	0	0	0	0	0	0
1346	4	5	9	2d 16:36:47.39000	0d 01:08:56.35000	0.00107295	0.00397264	0.00093362	3.7345	C	1	31/08/2020 02:09	39.8736		0	0	0	0	0	0	0	0	0	0	0	0	0	0
1347	4	5	9	2d 16:41:47.39000	0d 01:13:56.35000	0.00115077	0.00426348	0.0009337	3.74	C	1	31/08/2020 02:14	39.9368		0	0	0	0	0	0	0	0	0	0	0	0	0	0
1348	4	5	9	2d 16:46:47.39000	0d 01:18:56.35000	0.00122859	0.00455473	0.00093378	3.7453	C	1	31/08/2020 02:19	39.8894		0	0	0	0	0	0	0	0	0	0	0	0	0	0
1349	4	5	9	2d 16:51:47.39000	0d 01:23:56.35000	0.0013064	0.0048464	0.00093362	3.7507	C	1	31/08/2020 02:24	39.8894		0	0	0	0	0	0	0	0	0	0	0	0	0	0
1350	4	5	9	2d 16:56:47.39000	0d 01:28:56.35000	0.00138422	0.00513847	0.00093378	3.756	C	1	31/08/2020 02:29	39.8736		0	0	0	0	0	0	0	0	0	0	0	0	0	0
1351	4	5	9	2d 17:01:47.39000	0d 01:33:56.35000	0.00146204	0.00543096	0.00093378	3.761	C	1	31/08/2020 02:34	39.8736		0	0	0	0	0	0	0	0	0	0	0	0	0	0
1352	4	5	9	2d 17:06:47.39000	0d 01:38:56.35000	0.00153986	0.00572385	0.00093378	3.7661	C	1	31/08/2020 02:39	39.9052		0	0	0	0	0	0	0	0	0	0	0	0	0	0
1353	4	5	9	2d 17:11:47.39000	0d 01:43:56.35000	0.00161768	0.00601715	0.00093393	3.7717	C	1	31/08/2020 02:44	39.8736		0	0	0	0	0	0	0	0	0	0	0	0	0	0
1354	4	5	9	2d 17:16:47.39000	0d 01:48:56.35000	0.0016955	0.00631087	0.00093385	3.7774	C	1	31/08/2020 02:49	39.9052		0	0	0	0	0	0	0	0	0	0	0	0	0	0
1355	4	5	9	2d 17:21:47.39000	0d 01:53:56.35000	0.00177331	0.00660504	0.00093385	3.7829	C	1	31/08/2020 02:54	39.8736		0	0	0	0	0	0	0	0	0	0	0	0	0	0
1356	4	5	9	2d 17:26:47.39000	0d 01:58:56.35000	0.00185113	0.00689968	0.00093393	3.7894	C	1	31/08/2020 02:59	39.921		0	0	0	0	0	0	0	0	0	0	0	0	0	0
1357	4	5	9	2d 17:31:47.39000	0d 02:03:56.35000	0.00192895	0.0071948	0.00093393	3.7958	C	1	31/08/2020 03:04	39.921		0	0	0	0	0	0	0	0	0	0	0	0	0	0
1358	4	5	9	2d 17:36:47.39000	0d 02:08:56.35000	0.00200677	0.00749047	0.00093378	3.803	C	1	31/08/2020 03:09	39.8894		0	0	0	0	0	0	0	0	0	0	0	0	0	0
1359	4	5	9	2d 17:41:47.39000	0d 02:13:56.35000	0.00208459	0.00778672	0.00093393	3.8109	C	1	31/08/2020 03:14	39.8736		0	0	0	0	0	0	0	0	0	0	0	0	0	0
1360	4	5	9	2d 17:46:47.39000	0d 02:18:56.35000	0.00216241	0.00808361	0.00093362	3.8195	C	1	31/08/2020 03:19	39.8736		0	0	0	0	0	0	0	0	0	0	0	0	0	0
1361	4	5	9	2d 17:51:47.39000	0d 02:23:56.35000	0.00224023	0.00838122	0.00093355	3.8293	C	1	31/08/2020 03:24	39.921		0	0	0	0	0	0	0	0	0	0	0	0	0	0
1362	4	5	9	2d 17:56:32.74000	0d 02:28:41.70000	0.00231424	0.00866502	0.0009337	3.8393	C	5	31/08/2020 03:29	39.8262		0	0	0	0	0	0	0	0	0	0	0	0	0	0
1363	4	5	9	2d 18:00:53.01000	0d 02:33:01.97000	0.00238176	0.00892455	0.00093393	3.8494	C	5	31/08/2020 03:33	39.9368		0	0	0	0	0	0	0	0	0	0	0	0	0	0
1364	4	5	9	2d 18:04:58.02000	0d 02:37:06.98000	0.00244531	0.00916951	0.0009337	3.8595	C	5	31/08/2020 03:37	39.8578		0	0	0	0	0	0	0	0	0	0	0	0	0	0
1365	4	5	9	2d 18:08:45.90000	0d 02:40:54.86000	0.00250442	0.00939794	0.00093393	3.8695	C	5	31/08/2020 03:41	39.9368		0	0	0	0	0	0	0	0	0	0	0	0	0	0
1366	4	5	9	2d 18:12:21.05000	0d 02:44:30.01000	0.00256023	0.00961417	0.00093385	3.8796	C	5	31/08/2020 03:45	39.9052		0	0	0	0	0	0	0	0	0	0	0	0	0	0
1367	4	5	9	2d 18:15:45.73000	0d 02:47:54.69000	0.00261332	0.00982041	0.00093378	3.8897	C	5	31/08/2020 03:48	39.8894		0	0	0	0	0	0	0	0	0	0	0	0	0	0
1368	4	5	9	2d 18:19:05.61000	0d 02:51:14.57000	0.00266517	0.0100223	0.00093385	3.8997	C	5	31/08/2020 03:51	39.8894		0	0	0	0	0	0	0	0	0	0	0	0	0	0
1369	4	5	9	2d 18:22:18.35000	0d 02:54:27.31000	0.00271517	0.0102176	0.000934	3.9098	C	5	31/08/2020 03:54	39.8894		0	0	0	0	0	0	0	0	0	0	0	0	0	0
1370	4	5	9	2d 18:25:24.29000	0d 02:57:33.25000	0.0027634	0.0104064	0.00093408	3.9199	C	5	31/08/2020 03:58	39.921		0	0	0	0	0	0	0	0	0	0	0	0	0	0
1371	4	5	9	2d 18:28:27.02000	0d 03:00:35.98000	0.0028108	0.0105924	0.00093378	3.93	C	5	31/08/2020 04:01	39.842		0	0	0	0	0	0	0	0	0	0	0	0	0	0
1372	4	5	9	2d 18:31:26.06000	0d 03:03:35.02000	0.00285724	0.0107751	0.00093362	3.94	C	5	31/08/2020 04:04	39.8894		0	0	0	0	0	0	0	0	0	0	0	0	0	0
1373	4	5	9	2d 18:34:24.07000	0d 03:06:33.03000	0.00290342	0.0109573	0.00093362	3.9501	C	5	31/08/2020 04:07	39.921		0	0	0	0	0	0	0	0	0	0	0	0	0	0
1374	4	5	9	2d 18:37:19.86000	0d 03:09:28.82000	0.00294901	0.0111377	0.00093378	3.9602	C	5	31/08/2020 04:09	39.9052		0	0	0	0	0	0	0	0	0	0	0	0	0	0
1375	4	5	9	2d 18:40:12.73000	0d 03:12:21.69000	0.00299386	0.0113155	0.00093385	3.9702	C	5	31/08/2020 04:12	39.8262		0	0	0	0	0	0	0	0	0	0	0	0	0	0
1376	4	5	9	2d 18:43:04.47000	0d 03:15:13.43000	0.0030384	0.0114925	0.000934	3.9803	C	5	31/08/2020 04:15	39.9368		0	0	0	0	0	0	0	0	0	0	0	0	0	0
1377	4	5	9	2d 18:45:53.26000	0d 03:18:02.22000	0.00308219	0.011667	0.000934	3.9904	C	5	31/08/2020 04:18	39.8894		0	0	0	0	0	0	0	0	0	0	0	0	0	0
1378	4	5	9	2d 18:48:44.93000	0d 03:20:53.89000	0.00312672	0.0118449	0.00093378	4.0005	C	5	31/08/2020 04:21	39.842		0	0	0	0	0	0	0	0	0	0	0	0	0	0
1379	4	5	9	2d 18:51:33.95000	0d 03:23:42.91000	0.00317056	0.0120206	0.00093385	4.0105	C	5	31/08/2020 04:24	39.9052		0	0	0	0	0	0	0	0	0	0	0	0	0	0
1380	4	5	9	2d 18:54:18.17000	0d 03:26:27.13000	0.00321316	0.0121916	0.0009337	4.0206	C	5	31/08/2020 04:26	39.8894		0	0	0	0	0	0	0	0	0	0	0	0	0	0
1381	4	5	9	2d 18:57:01.92000	0d 03:29:10.88000	0.00325564	0.0123626	0.00093393	4.0307	C	5	31/08/2020 04:29	39.8262		0	0	0	0	0	0	0	0	0	0	0	0	0	0
1382	4	5	9	2d 18:59:45.31000	0d 03:31:54.27000	0.00329802	0.0125337	0.00093355	4.0407	C	5	31/08/2020 04:32	39.921		0	0	0	0	0	0	0	0	0	0	0	0	0	0
1383	4	5	9	2d 19:02:28.50000	0d 03:34:37.46000	0.00334035	0.0127049	0.0009337	4.051	C	5	31/08/2020 04:35	39.8894		0	0	0	0	0	0	0	0	0	0	0	0	0	0
1384	4	5	9	2d 19:05:09.81000	0d 03:37:18.77000	0.00338219	0.0128746	0.00093362	4.061	C	5	31/08/2020 04:37	39.8736		0	0	0	0	0	0	0	0	0	0	0	0	0	0
1385	4	5	9	2d 19:07:45.90000	0d 03:39:54.86000	0.00342268	0.0130393	0.00093378	4.0711	C	5	31/08/2020 04:40	39.921		0	0	0	0	0	0	0	0	0	0	0	0	0	0
1386	4	5	9	2d 19:10:21.96000	0d 03:42:30.92000	0.00346316	0.0132043	0.00093393	4.0812	C	5	31/08/2020 04:43	39.9052		0	0	0	0	0	0	0	0	0	0	0	0	0	0
1387	4	5	9	2d 19:12:53.89000	0d 03:45:02.85000	0.00350257	0.0133653	0.000934	4.0912	C	5	31/08/2020 04:45	39.8894		0	0	0	0	0	0	0	0	0	0	0	0	0	0
1388	4	5	9	2d 19:15:24.74000	0d 03:47:33.70000	0.0035417	0.0135256	0.00093378	4.1013	C	5	31/08/2020 04:48	39.8736		0	0	0	0	0	0	0	0	0	0	0	0	0	0
1389	4	5	9	2d 19:17:56.01000	0d 03:50:04.97000	0.00358094	0.0136867	0.00093385	4.1114	C	5	31/08/2020 04:50	39.8894		0	0	0	0	0	0	0	0	0	0	0	0	0	0
1390	4	5	9	2d 19:20:21.55000	0d 03:52:30.51000	0.00361869	0.0138421	0.00093416	4.1215	C	5	31/08/2020 04:53	39.8736		0	0	0	0	0	0	0	0	0	0	0	0	0	0
1391	4	5	9	2d 19:22:47.64000	0d 03:54:56.60000	0.00365659	0.0139985	0.00093362	4.1317	C	5	31/08/2020 04:55	39.8578		0	0	0	0	0	0	0	0	0	0	0	0	0	0
1392	4	5	9	2d 19:25:13.09000	0d 03:57:22.05000	0.00369432	0.0141546	0.00093393	4.1418	C	5	31/08/2020 04:57	39.8894		0	0	0	0	0	0	0	0	0	0	0	0	0	0
1393	4	5	9	2d 19:27:35.90000	0d 03:59:44.86000	0.00373136	0.0143082	0.00093385	4.1518	C	5	31/08/2020 05:00	39.9052		0	0	0	0	0	0	0	0	0	0	0	0	0	0
1394	4	5	9	2d 19:29:57.73000	0d 04:02:06.69000	0.00376815	0.0144611	0.00093385	4.1619	C	5	31/08/2020 05:02	39.9052		0	0	0	0	0	0	0	0	0	0	0	0	0	0
1395	4	5	9	2d 19:32:17.51000	0d 04:04:26.47000	0.00380441	0.0146122	0.00093378	4.172	C	5	31/08/2020 05:04	39.842		0	0	0	0	0	0	0	0	0	0	0	0	0	0
1396	4	5	9	2d 19:34:36.14000	0d 04:06:45.10000	0.00384037	0.0147624	0.00093385	4.182	C	5	31/08/2020 05:07	39.8578		0	0	0	0	0	0	0	0	0	0	0	0	0	0
1397	4	5	9	2d 19:36:52.57000	0d 04:09:01.53000	0.00387576	0.0149106	0.00093385	4.1923	C	5	31/08/2020 05:09	39.9368		0	0	0	0	0	0	0	0	0	0	0	0	0	0
1398	4	5	9	2d 19:38:38.97000	0d 04:10:47.93000	0.00390336	0.0150264	0.00093378	4.2	C	133	31/08/2020 05:11	39.921		0	0	0	0	0	0	0	0	0	0	0	0	0	0
1399	4	5	10	2d 19:38:38.98000	0d 00:00:00.01000	0.00390336	0.0150264	0.00097375	4.2004	C	0	31/08/2020 05:11	39.921		0	0	0	0	0	0	0	0	0	0	0	0	0	0
1400	4	5	10	2d 19:38:54.28000	0d 00:00:15.31000	0.00390729	0.0150429	0.00087373	4.2002	C	4	31/08/2020 05:11	39.8736		0	0	0	0	0	0	0	0	0	0	0	0	0	0
1401	4	5	10	2d 19:39:11.66000	0d 00:00:32.69000	0.00391125	0.0150595	0.00077371	4.2002	C	4	31/08/2020 05:11	39.8578		0	0	0	0	0	0	0	0	0	0	0	0	0	0
1402	4	5	10	2d 19:39:35.53000	0d 00:00:56.56000	0.00391604	0.0150797	0.00067346	4.2	C	4	31/08/2020 05:12	39.8894		0	0	0	0	0	0	0	0	0	0	0	0	0	0
1403	4	5	10	2d 19:40:03.78000	0d 00:01:24.81000	0.00392092	0.0151001	0.00057343	4.2002	C	4	31/08/2020 05:12	39.8894		0	0	0	0	0	0	0	0	0	0	0	0	0	0
1404	4	5	10	2d 19:40:38.23000	0d 00:01:59.26000	0.00392591	0.0151211	0.00047341	4.2	C	4	31/08/2020 05:13	39.8578		0	0	0	0	0	0	0	0	0	0	0	0	0	0
1405	4	5	10	2d 19:41:23.87000	0d 00:02:44.90000	0.00393125	0.0151435	0.00037339	4.2	C	4	31/08/2020 05:14	39.8578		0	0	0	0	0	0	0	0	0	0	0	0	0	0
1406	4	5	10	2d 19:42:24.24000	0d 00:03:45.27000	0.00393662	0.0151661	0.00027329	4.2	C	4	31/08/2020 05:15	39.8578		0	0	0	0	0	0	0	0	0	0	0	0	0	0
1407	4	5	10	2d 19:44:01.59000	0d 00:05:22.62000	0.00394253	0.0151909	0.00017327	4.1999	C	4	31/08/2020 05:16	39.9052		0	0	0	0	0	0	0	0	0	0	0	0	0	0
1408	4	5	10	2d 19:46:43.62000	0d 00:08:04.65000	0.00394825	0.0152149	0.00009339	4.2	C	132	31/08/2020 05:19	39.9052		0	0	0	0	0	0	0	0	0	0	0	0	0	0
1409	4	5	11	2d 19:46:43.63000	0d 00:00:00.01000	0	0	0	4.1994	R	0	31/08/2020 05:19	39.9052		0	0	0	0	0	0	0	0	0	0	0	0	0	0
1410	4	5	11	2d 19:46:45.63000	0d 00:00:02.01000	0	0	0	4.199	R	1	31/08/2020 05:19	39.9052		0	0	0	0	0	0	0	0	0	0	0	0	0	0
1411	4	5	11	2d 19:46:47.63000	0d 00:00:04.01000	0	0	0	4.199	R	1	31/08/2020 05:19	39.9052		0	0	0	0	0	0	0	0	0	0	0	0	0	0
1412	4	5	11	2d 19:46:49.63000	0d 00:00:06.01000	0	0	0	4.1987	R	1	31/08/2020 05:19	39.9052		0	0	0	0	0	0	0	0	0	0	0	0	0	0
1413	4	5	11	2d 19:46:51.63000	0d 00:00:08.01000	0	0	0	4.1988	R	1	31/08/2020 05:19	39.9052		0	0	0	0	0	0	0	0	0	0	0	0	0	0
1414	4	5	11	2d 19:46:53.62000	0d 00:00:10.00000	0	0	0	4.1988	R	129	31/08/2020 05:19	39.9052		0	0	0	0	0	0	0	0	0	0	0	0	0	0
1415	4	5	12	2d 19:46:53.65000	0d 00:00:00.03000	0.00000001	0.00000003	0.00093629	4.1901	D	0	31/08/2020 05:19	39.9052		0	0	0	0	0	0	0	0	0	0	0	0	0	0
1416	4	5	12	2d 19:47:47.04000	0d 00:00:53.42000	0.00001386	0.00005797	0.00093385	4.1799	D	5	31/08/2020 05:20	39.8578		0	0	0	0	0	0	0	0	0	0	0	0	0	0
1417	4	5	12	2d 19:49:45.93000	0d 00:02:52.31000	0.0000447	0.00018673	0.00093385	4.1698	D	5	31/08/2020 05:22	39.8736		0	0	0	0	0	0	0	0	0	0	0	0	0	0
1418	4	5	12	2d 19:51:53.05000	0d 00:04:59.43000	0.00007767	0.00032406	0.00093378	4.1598	D	5	31/08/2020 05:24	39.9052		0	0	0	0	0	0	0	0	0	0	0	0	0	0
1419	4	5	12	2d 19:53:59.51000	0d 00:07:05.89000	0.00011047	0.00046035	0.0009337	4.1497	D	5	31/08/2020 05:26	39.8894		0	0	0	0	0	0	0	0	0	0	0	0	0	0
1420	4	5	12	2d 19:56:10.88000	0d 00:09:17.26000	0.00014455	0.00060159	0.0009337	4.1396	D	5	31/08/2020 05:28	39.8736		0	0	0	0	0	0	0	0	0	0	0	0	0	0
1421	4	5	12	2d 19:58:24.26000	0d 00:11:30.64000	0.00017915	0.00074465	0.00093378	4.1295	D	5	31/08/2020 05:31	39.8736		0	0	0	0	0	0	0	0	0	0	0	0	0	0
1422	4	5	12	2d 20:00:38.51000	0d 00:13:44.89000	0.00021397	0.00088829	0.00093385	4.1195	D	5	31/08/2020 05:33	39.9052		0	0	0	0	0	0	0	0	0	0	0	0	0	0
1423	4	5	12	2d 20:02:55.35000	0d 00:16:01.73000	0.00024947	0.00103434	0.00093378	4.1094	D	5	31/08/2020 05:35	39.8894		0	0	0	0	0	0	0	0	0	0	0	0	0	0
1424	4	5	12	2d 20:05:15.18000	0d 00:18:21.56000	0.00028574	0.00118321	0.00093385	4.0993	D	5	31/08/2020 05:37	39.8894		0	0	0	0	0	0	0	0	0	0	0	0	0	0
1425	4	5	12	2d 20:07:36.20000	0d 00:20:42.58000	0.00032232	0.00133299	0.00093378	4.0893	D	5	31/08/2020 05:40	39.8578		0	0	0	0	0	0	0	0	0	0	0	0	0	0
1426	4	5	12	2d 20:09:57.60000	0d 00:23:03.98000	0.000359	0.0014828	0.00093385	4.0792	D	5	31/08/2020 05:42	39.921		0	0	0	0	0	0	0	0	0	0	0	0	0	0
1427	4	5	12	2d 20:12:23.91000	0d 00:25:30.29000	0.00039695	0.00163743	0.0009337	4.069	D	5	31/08/2020 05:45	39.8894		0	0	0	0	0	0	0	0	0	0	0	0	0	0
1428	4	5	12	2d 20:14:53.69000	0d 00:28:00.07000	0.0004358	0.00179533	0.00093355	4.0589	D	5	31/08/2020 05:47	39.8736		0	0	0	0	0	0	0	0	0	0	0	0	0	0
1429	4	5	12	2d 20:17:23.65000	0d 00:30:30.03000	0.0004747	0.00195302	0.000934	4.0488	D	5	31/08/2020 05:50	39.8894		0	0	0	0	0	0	0	0	0	0	0	0	0	0
1430	4	5	12	2d 20:19:54.42000	0d 00:33:00.80000	0.00051381	0.00211118	0.00093378	4.0388	D	5	31/08/2020 05:52	39.8578		0	0	0	0	0	0	0	0	0	0	0	0	0	0
1431	4	5	12	2d 20:22:28.30000	0d 00:35:34.68000	0.00055372	0.0022722	0.00093408	4.0287	D	5	31/08/2020 05:55	39.8736		0	0	0	0	0	0	0	0	0	0	0	0	0	0
1432	4	5	12	2d 20:25:05.86000	0d 00:38:12.24000	0.0005946	0.00243665	0.00093378	4.0186	D	5	31/08/2020 05:57	39.8578		0	0	0	0	0	0	0	0	0	0	0	0	0	0
1433	4	5	12	2d 20:27:43.74000	0d 00:40:50.12000	0.00063555	0.00260102	0.00093378	4.0085	D	5	31/08/2020 06:00	39.8894		0	0	0	0	0	0	0	0	0	0	0	0	0	0
1434	4	5	12	2d 20:30:23.52000	0d 00:43:29.90000	0.00067699	0.00276696	0.00093393	3.9985	D	5	31/08/2020 06:03	39.9052		0	0	0	0	0	0	0	0	0	0	0	0	0	0
1435	4	5	12	2d 20:33:05.66000	0d 00:46:12.04000	0.00071905	0.00293492	0.00093362	3.9884	D	5	31/08/2020 06:05	39.842		0	0	0	0	0	0	0	0	0	0	0	0	0	0
1436	4	5	12	2d 20:35:47.45000	0d 00:48:53.83000	0.00076102	0.0031021	0.00093393	3.9782	D	5	31/08/2020 06:08	39.9368		0	0	0	0	0	0	0	0	0	0	0	0	0	0
1437	4	5	12	2d 20:38:35.77000	0d 00:51:42.15000	0.00080468	0.00327559	0.00093393	3.9681	D	5	31/08/2020 06:11	39.8894		0	0	0	0	0	0	0	0	0	0	0	0	0	0
1438	4	5	12	2d 20:41:22.68000	0d 00:54:29.06000	0.00084798	0.00344717	0.00093362	3.958	D	5	31/08/2020 06:14	39.842		0	0	0	0	0	0	0	0	0	0	0	0	0	0
1439	4	5	12	2d 20:44:08.03000	0d 00:57:14.41000	0.00089087	0.00361673	0.00093378	3.948	D	5	31/08/2020 06:16	39.921		0	0	0	0	0	0	0	0	0	0	0	0	0	0
1440	4	5	12	2d 20:46:55.75000	0d 01:00:02.13000	0.00093437	0.00378827	0.000934	3.9379	D	5	31/08/2020 06:19	39.8894		0	0	0	0	0	0	0	0	0	0	0	0	0	0
1441	4	5	12	2d 20:49:45.89000	0d 01:02:52.27000	0.00097851	0.00396185	0.00093385	3.9278	D	5	31/08/2020 06:22	39.8262		0	0	0	0	0	0	0	0	0	0	0	0	0	0
1442	4	5	12	2d 20:52:39.26000	0d 01:05:45.64000	0.00102348	0.00413827	0.00093385	3.9178	D	5	31/08/2020 06:25	39.8894		0	0	0	0	0	0	0	0	0	0	0	0	0	0
1443	4	5	12	2d 20:55:31.60000	0d 01:08:37.98000	0.00106818	0.00431319	0.00093385	3.9077	D	5	31/08/2020 06:28	39.921		0	0	0	0	0	0	0	0	0	0	0	0	0	0
1444	4	5	12	2d 20:58:28.69000	0d 01:11:35.07000	0.00111412	0.00449247	0.00093385	3.8976	D	5	31/08/2020 06:31	39.8262		0	0	0	0	0	0	0	0	0	0	0	0	0	0
1445	4	5	12	2d 21:01:26.96000	0d 01:14:33.34000	0.00116036	0.00467248	0.00093378	3.8874	D	5	31/08/2020 06:34	39.842		0	0	0	0	0	0	0	0	0	0	0	0	0	0
1446	4	5	12	2d 21:04:33.88000	0d 01:17:40.26000	0.00120885	0.00486073	0.0009337	3.8773	D	5	31/08/2020 06:37	39.9052		0	0	0	0	0	0	0	0	0	0	0	0	0	0
1447	4	5	12	2d 21:07:42.42000	0d 01:20:48.80000	0.00125775	0.00505012	0.00093385	3.8672	D	5	31/08/2020 06:40	39.8736		0	0	0	0	0	0	0	0	0	0	0	0	0	0
1448	4	5	12	2d 21:10:55.10000	0d 01:24:01.48000	0.00130773	0.00524316	0.00093385	3.8572	D	5	31/08/2020 06:43	39.8894		0	0	0	0	0	0	0	0	0	0	0	0	0	0
1449	4	5	12	2d 21:14:14.29000	0d 01:27:20.67000	0.0013594	0.0054422	0.00093385	3.8471	D	5	31/08/2020 06:46	39.9052		0	0	0	0	0	0	0	0	0	0	0	0	0	0
1450	4	5	12	2d 21:17:44.66000	0d 01:30:51.04000	0.00141397	0.00565187	0.00093408	3.837	D	5	31/08/2020 06:50	39.8894		0	0	0	0	0	0	0	0	0	0	0	0	0	0
1451	4	5	12	2d 21:21:23.89000	0d 01:34:30.27000	0.00147084	0.00586979	0.00093378	3.8268	D	5	31/08/2020 06:54	39.9052		0	0	0	0	0	0	0	0	0	0	0	0	0	0
1452	4	5	12	2d 21:25:20.53000	0d 01:38:26.91000	0.00153222	0.00610439	0.0009337	3.8167	D	5	31/08/2020 06:58	39.8578		0	0	0	0	0	0	0	0	0	0	0	0	0	0
1453	4	5	12	2d 21:29:28.77000	0d 01:42:35.15000	0.00159661	0.00634984	0.00093362	3.8067	D	5	31/08/2020 07:02	39.9368		0	0	0	0	0	0	0	0	0	0	0	0	0	0
1454	4	5	12	2d 21:33:56.31000	0d 01:47:02.69000	0.00166601	0.00661368	0.00093408	3.7966	D	5	31/08/2020 07:06	39.8578		0	0	0	0	0	0	0	0	0	0	0	0	0	0
1455	4	5	12	2d 21:38:51.96000	0d 01:51:58.34000	0.0017427	0.00690447	0.00093385	3.7865	D	5	31/08/2020 07:11	39.8894		0	0	0	0	0	0	0	0	0	0	0	0	0	0
1456	4	5	12	2d 21:43:51.96000	0d 01:56:58.34000	0.00182052	0.00719877	0.00093393	3.7771	D	1	31/08/2020 07:16	39.842		0	0	0	0	0	0	0	0	0	0	0	0	0	0
1457	4	5	12	2d 21:48:51.96000	0d 02:01:58.34000	0.00189834	0.00749238	0.00093385	3.7688	D	1	31/08/2020 07:21	39.8578		0	0	0	0	0	0	0	0	0	0	0	0	0	0
1458	4	5	12	2d 21:53:51.96000	0d 02:06:58.34000	0.00197616	0.00778535	0.00093378	3.7607	D	1	31/08/2020 07:26	39.921		0	0	0	0	0	0	0	0	0	0	0	0	0	0
1459	4	5	12	2d 21:58:51.96000	0d 02:11:58.34000	0.00205398	0.00807773	0.00093378	3.7534	D	1	31/08/2020 07:31	39.8578		0	0	0	0	0	0	0	0	0	0	0	0	0	0
1460	4	5	12	2d 22:03:51.96000	0d 02:16:58.34000	0.0021318	0.00836956	0.00093408	3.7467	D	1	31/08/2020 07:36	39.8736		0	0	0	0	0	0	0	0	0	0	0	0	0	0
1461	4	5	12	2d 22:08:51.96000	0d 02:21:58.34000	0.00220961	0.00866087	0.00093378	3.74	D	1	31/08/2020 07:41	39.8578		0	0	0	0	0	0	0	0	0	0	0	0	0	0
1462	4	5	12	2d 22:13:51.96000	0d 02:26:58.34000	0.00228743	0.00895168	0.00093385	3.7337	D	1	31/08/2020 07:46	39.8736		0	0	0	0	0	0	0	0	0	0	0	0	0	0
1463	4	5	12	2d 22:18:51.96000	0d 02:31:58.34000	0.00236525	0.009242	0.00093393	3.7276	D	1	31/08/2020 07:51	39.921		0	0	0	0	0	0	0	0	0	0	0	0	0	0
1464	4	5	12	2d 22:23:51.96000	0d 02:36:58.34000	0.00244307	0.00953185	0.0009337	3.7215	D	1	31/08/2020 07:56	39.8736		0	0	0	0	0	0	0	0	0	0	0	0	0	0
1465	4	5	12	2d 22:28:51.96000	0d 02:41:58.34000	0.00252089	0.00982122	0.000934	3.7156	D	1	31/08/2020 08:01	39.8736		0	0	0	0	0	0	0	0	0	0	0	0	0	0
1466	4	5	12	2d 22:33:51.96000	0d 02:46:58.34000	0.00259871	0.0101101	0.00093385	3.7093	D	1	31/08/2020 08:06	39.8578		0	0	0	0	0	0	0	0	0	0	0	0	0	0
1467	4	5	12	2d 22:38:51.96000	0d 02:51:58.34000	0.00267653	0.0103985	0.00093378	3.7031	D	1	31/08/2020 08:11	39.8894		0	0	0	0	0	0	0	0	0	0	0	0	0	0
1468	4	5	12	2d 22:43:51.96000	0d 02:56:58.34000	0.00275434	0.0106865	0.00093378	3.6963	D	1	31/08/2020 08:16	39.8894		0	0	0	0	0	0	0	0	0	0	0	0	0	0
1469	4	5	12	2d 22:48:51.96000	0d 03:01:58.34000	0.00283216	0.0109739	0.00093362	3.6896	D	1	31/08/2020 08:21	39.8894		0	0	0	0	0	0	0	0	0	0	0	0	0	0
1470	4	5	12	2d 22:53:51.96000	0d 03:06:58.34000	0.00290998	0.0112607	0.00093385	3.6829	D	1	31/08/2020 08:26	39.8894		0	0	0	0	0	0	0	0	0	0	0	0	0	0
1471	4	5	12	2d 22:58:51.96000	0d 03:11:58.34000	0.0029878	0.011547	0.00093393	3.6753	D	1	31/08/2020 08:31	39.9052		0	0	0	0	0	0	0	0	0	0	0	0	0	0
1472	4	5	12	2d 23:03:51.96000	0d 03:16:58.34000	0.00306562	0.0118327	0.00093362	3.6672	D	1	31/08/2020 08:36	39.9052		0	0	0	0	0	0	0	0	0	0	0	0	0	0
1473	4	5	12	2d 23:08:51.96000	0d 03:21:58.34000	0.00314344	0.0121177	0.00093385	3.6587	D	1	31/08/2020 08:41	39.921		0	0	0	0	0	0	0	0	0	0	0	0	0	0
1474	4	5	12	2d 23:13:51.96000	0d 03:26:58.34000	0.00322125	0.0124021	0.00093385	3.6492	D	1	31/08/2020 08:46	39.9368		0	0	0	0	0	0	0	0	0	0	0	0	0	0
1475	4	5	12	2d 23:18:45.13000	0d 03:31:51.51000	0.0032973	0.0126792	0.00093378	3.6391	D	5	31/08/2020 08:51	39.9052		0	0	0	0	0	0	0	0	0	0	0	0	0	0
1476	4	5	12	2d 23:23:00.72000	0d 03:36:07.10000	0.0033636	0.0129202	0.00093385	3.6291	D	5	31/08/2020 08:55	39.8736		0	0	0	0	0	0	0	0	0	0	0	0	0	0
1477	4	5	12	2d 23:26:33.15000	0d 03:39:39.53000	0.0034187	0.0131199	0.00093378	3.619	D	5	31/08/2020 08:59	39.8578		0	0	0	0	0	0	0	0	0	0	0	0	0	0
1478	4	5	12	2d 23:29:22.48000	0d 03:42:28.86000	0.00346263	0.0132786	0.0009337	3.6089	D	5	31/08/2020 09:02	39.9052		0	0	0	0	0	0	0	0	0	0	0	0	0	0
1479	4	5	12	2d 23:31:37.81000	0d 03:44:44.19000	0.00349773	0.0134051	0.00093385	3.5988	D	5	31/08/2020 09:04	39.8736		0	0	0	0	0	0	0	0	0	0	0	0	0	0
1480	4	5	12	2d 23:33:24.36000	0d 03:46:30.74000	0.00352537	0.0135045	0.00093385	3.5888	D	5	31/08/2020 09:06	39.8736		0	0	0	0	0	0	0	0	0	0	0	0	0	0
1481	4	5	12	2d 23:34:45.42000	0d 03:47:51.80000	0.0035464	0.0135798	0.00093393	3.5787	D	5	31/08/2020 09:07	39.8578		0	0	0	0	0	0	0	0	0	0	0	0	0	0
1482	4	5	12	2d 23:35:47.35000	0d 03:48:53.73000	0.00356246	0.0136373	0.00093393	3.5683	D	5	31/08/2020 09:08	39.921		0	0	0	0	0	0	0	0	0	0	0	0	0	0
1483	4	5	12	2d 23:36:37.92000	0d 03:49:44.30000	0.00357558	0.013684	0.00093378	3.5583	D	5	31/08/2020 09:09	39.8736		0	0	0	0	0	0	0	0	0	0	0	0	0	0
1484	4	5	12	2d 23:37:17.42000	0d 03:50:23.80000	0.00358582	0.0137204	0.00093393	3.5482	D	5	31/08/2020 09:09	39.9052		0	0	0	0	0	0	0	0	0	0	0	0	0	0
1485	4	5	12	2d 23:37:52.26000	0d 03:50:58.64000	0.00359486	0.0137524	0.000934	3.5381	D	5	31/08/2020 09:10	39.9052		0	0	0	0	0	0	0	0	0	0	0	0	0	0
1486	4	5	12	2d 23:38:22.41000	0d 03:51:28.79000	0.00360268	0.0137801	0.00093378	3.5279	D	5	31/08/2020 09:11	39.921		0	0	0	0	0	0	0	0	0	0	0	0	0	0
1487	4	5	12	2d 23:38:49.77000	0d 03:51:56.15000	0.00360978	0.0138051	0.00093385	3.5177	D	5	31/08/2020 09:11	39.9368		0	0	0	0	0	0	0	0	0	0	0	0	0	0
1488	4	5	12	2d 23:39:15.14000	0d 03:52:21.52000	0.00361636	0.0138282	0.00093393	3.5074	D	5	31/08/2020 09:11	39.9368		0	0	0	0	0	0	0	0	0	0	0	0	0	0
1489	4	5	12	2d 23:39:38.75000	0d 03:52:45.13000	0.00362248	0.0138496	0.00093385	3.4974	D	5	31/08/2020 09:12	39.8736		0	0	0	0	0	0	0	0	0	0	0	0	0	0
1490	4	5	12	2d 23:40:00.94000	0d 03:53:07.32000	0.00362824	0.0138697	0.00093378	3.4871	D	5	31/08/2020 09:12	39.8736		0	0	0	0	0	0	0	0	0	0	0	0	0	0
1491	4	5	12	2d 23:40:22.02000	0d 03:53:28.40000	0.00363371	0.0138888	0.00093378	3.4768	D	5	31/08/2020 09:13	39.8894		0	0	0	0	0	0	0	0	0	0	0	0	0	0
1492	4	5	12	2d 23:40:43.38000	0d 03:53:49.76000	0.00363925	0.013908	0.00093362	3.4667	D	5	31/08/2020 09:13	39.8894		0	0	0	0	0	0	0	0	0	0	0	0	0	0
1493	4	5	12	2d 23:41:02.23000	0d 03:54:08.61000	0.00364414	0.0139249	0.00093385	3.4565	D	5	31/08/2020 09:13	39.9052		0	0	0	0	0	0	0	0	0	0	0	0	0	0
1494	4	5	12	2d 23:41:23.77000	0d 03:54:30.15000	0.00364973	0.0139442	0.000934	3.4464	D	5	31/08/2020 09:14	39.8578		0	0	0	0	0	0	0	0	0	0	0	0	0	0
1495	4	5	12	2d 23:41:46.33000	0d 03:54:52.71000	0.00365558	0.0139644	0.00093393	3.4363	D	5	31/08/2020 09:14	39.8894		0	0	0	0	0	0	0	0	0	0	0	0	0	0
1496	4	5	12	2d 23:42:08.24000	0d 03:55:14.62000	0.00366126	0.0139839	0.00093378	3.4263	D	5	31/08/2020 09:14	39.9052		0	0	0	0	0	0	0	0	0	0	0	0	0	0
1497	4	5	12	2d 23:42:33.86000	0d 03:55:40.24000	0.00366791	0.0140066	0.00093385	3.416	D	5	31/08/2020 09:15	39.9052		0	0	0	0	0	0	0	0	0	0	0	0	0	0
1498	4	5	12	2d 23:43:07.16000	0d 03:56:13.54000	0.00367654	0.0140361	0.00093378	3.406	D	5	31/08/2020 09:15	39.8578		0	0	0	0	0	0	0	0	0	0	0	0	0	0
1499	4	5	12	2d 23:43:58.68000	0d 03:57:05.06000	0.00368991	0.0140815	0.000934	3.3959	D	5	31/08/2020 09:16	39.8894		0	0	0	0	0	0	0	0	0	0	0	0	0	0
1500	4	5	12	2d 23:45:30.49000	0d 03:58:36.87000	0.00371372	0.0141622	0.00093393	3.3858	D	5	31/08/2020 09:18	39.8736		0	0	0	0	0	0	0	0	0	0	0	0	0	0
1501	4	5	12	2d 23:47:45.48000	0d 04:00:51.86000	0.00374874	0.0142806	0.0009337	3.3758	D	5	31/08/2020 09:20	39.9368		0	0	0	0	0	0	0	0	0	0	0	0	0	0
1502	4	5	12	2d 23:49:38.08000	0d 04:02:44.46000	0.00377795	0.0143791	0.0009337	3.3657	D	5	31/08/2020 09:22	39.8894		0	0	0	0	0	0	0	0	0	0	0	0	0	0
1503	4	5	12	2d 23:50:39.38000	0d 04:03:45.76000	0.00379385	0.0144325	0.00093378	3.3556	D	5	31/08/2020 09:23	39.9052		0	0	0	0	0	0	0	0	0	0	0	0	0	0
1504	4	5	12	2d 23:51:35.16000	0d 04:04:41.54000	0.00380832	0.014481	0.00093378	3.3454	D	5	31/08/2020 09:24	39.8578		0	0	0	0	0	0	0	0	0	0	0	0	0	0
1505	4	5	12	2d 23:52:22.30000	0d 04:05:28.68000	0.00382055	0.0145219	0.00093385	3.3353	D	5	31/08/2020 09:25	39.8894		0	0	0	0	0	0	0	0	0	0	0	0	0	0
1506	4	5	12	2d 23:53:01.56000	0d 04:06:07.94000	0.00383073	0.0145558	0.00093393	3.3251	D	5	31/08/2020 09:25	39.8736		0	0	0	0	0	0	0	0	0	0	0	0	0	0
1507	4	5	12	2d 23:53:30.87000	0d 04:06:37.25000	0.00383833	0.014581	0.00093393	3.3149	D	5	31/08/2020 09:26	39.8578		0	0	0	0	0	0	0	0	0	0	0	0	0	0
1508	4	5	12	2d 23:53:56.62000	0d 04:07:03.00000	0.00384501	0.0146031	0.00093378	3.3046	D	5	31/08/2020 09:26	39.8894		0	0	0	0	0	0	0	0	0	0	0	0	0	0
1509	4	5	12	2d 23:54:19.76000	0d 04:07:26.14000	0.00385101	0.0146229	0.00093393	3.2946	D	5	31/08/2020 09:26	39.9052		0	0	0	0	0	0	0	0	0	0	0	0	0	0
1510	4	5	12	2d 23:54:41.88000	0d 04:07:48.26000	0.00385675	0.0146418	0.00093378	3.2845	D	5	31/08/2020 09:27	39.921		0	0	0	0	0	0	0	0	0	0	0	0	0	0
1511	4	5	12	2d 23:55:00.81000	0d 04:08:07.19000	0.00386166	0.0146579	0.00093378	3.2743	D	5	31/08/2020 09:27	39.9368		0	0	0	0	0	0	0	0	0	0	0	0	0	0
1512	4	5	12	2d 23:55:17.17000	0d 04:08:23.55000	0.00386591	0.0146718	0.0009337	3.2641	D	5	31/08/2020 09:27	39.9526		0	0	0	0	0	0	0	0	0	0	0	0	0	0
1513	4	5	12	2d 23:55:31.76000	0d 04:08:38.14000	0.00386969	0.0146841	0.000934	3.2538	D	5	31/08/2020 09:28	39.9368		0	0	0	0	0	0	0	0	0	0	0	0	0	0
1514	4	5	12	2d 23:55:44.88000	0d 04:08:51.26000	0.00387309	0.0146952	0.00093393	3.2436	D	5	31/08/2020 09:28	39.9368		0	0	0	0	0	0	0	0	0	0	0	0	0	0
1515	4	5	12	2d 23:55:57.22000	0d 04:09:03.60000	0.00387629	0.0147056	0.00093393	3.2334	D	5	31/08/2020 09:28	39.9526		0	0	0	0	0	0	0	0	0	0	0	0	0	0
1516	4	5	12	2d 23:56:08.67000	0d 04:09:15.05000	0.00387926	0.0147151	0.00093385	3.2233	D	5	31/08/2020 09:28	39.9526		0	0	0	0	0	0	0	0	0	0	0	0	0	0
1517	4	5	12	2d 23:56:19.65000	0d 04:09:26.03000	0.00388211	0.0147243	0.000934	3.2131	D	5	31/08/2020 09:28	39.9052		0	0	0	0	0	0	0	0	0	0	0	0	0	0
1518	4	5	12	2d 23:56:29.91000	0d 04:09:36.29000	0.00388477	0.0147328	0.0009337	3.2029	D	5	31/08/2020 09:29	39.8894		0	0	0	0	0	0	0	0	0	0	0	0	0	0
1519	4	5	12	2d 23:56:39.49000	0d 04:09:45.87000	0.00388726	0.0147408	0.00093393	3.1926	D	5	31/08/2020 09:29	39.8736		0	0	0	0	0	0	0	0	0	0	0	0	0	0
1520	4	5	12	2d 23:56:48.59000	0d 04:09:54.97000	0.00388962	0.0147483	0.00093393	3.1824	D	5	31/08/2020 09:29	39.8894		0	0	0	0	0	0	0	0	0	0	0	0	0	0
1521	4	5	12	2d 23:56:57.24000	0d 04:10:03.62000	0.00389186	0.0147554	0.00093385	3.1722	D	5	31/08/2020 09:29	39.9052		0	0	0	0	0	0	0	0	0	0	0	0	0	0
1522	4	5	12	2d 23:57:05.62000	0d 04:10:12.00000	0.00389404	0.0147623	0.00093378	3.162	D	5	31/08/2020 09:29	39.921		0	0	0	0	0	0	0	0	0	0	0	0	0	0
1523	4	5	12	2d 23:57:13.58000	0d 04:10:19.96000	0.0038961	0.0147688	0.00093385	3.1519	D	5	31/08/2020 09:29	39.9052		0	0	0	0	0	0	0	0	0	0	0	0	0	0
1524	4	5	12	2d 23:57:20.94000	0d 04:10:27.32000	0.00389801	0.0147749	0.0009337	3.1417	D	5	31/08/2020 09:30	39.9052		0	0	0	0	0	0	0	0	0	0	0	0	0	0
1525	4	5	12	2d 23:57:28.11000	0d 04:10:34.49000	0.00389987	0.0147807	0.0009337	3.1316	D	5	31/08/2020 09:30	39.921		0	0	0	0	0	0	0	0	0	0	0	0	0	0
1526	4	5	12	2d 23:57:35.22000	0d 04:10:41.60000	0.00390172	0.0147865	0.00093385	3.1214	D	5	31/08/2020 09:30	39.921		0	0	0	0	0	0	0	0	0	0	0	0	0	0
1527	4	5	12	2d 23:57:41.62000	0d 04:10:48.00000	0.00390338	0.0147916	0.00093378	3.1113	D	5	31/08/2020 09:30	39.9368		0	0	0	0	0	0	0	0	0	0	0	0	0	0
1528	4	5	12	2d 23:57:47.79000	0d 04:10:54.17000	0.00390498	0.0147966	0.0009337	3.1012	D	5	31/08/2020 09:30	39.9368		0	0	0	0	0	0	0	0	0	0	0	0	0	0
1529	4	5	12	2d 23:57:53.77000	0d 04:11:00.15000	0.00390653	0.0148014	0.00093378	3.0909	D	5	31/08/2020 09:30	39.921		0	0	0	0	0	0	0	0	0	0	0	0	0	0
1530	4	5	12	2d 23:57:59.62000	0d 04:11:06.00000	0.00390804	0.0148061	0.00093385	3.0806	D	5	31/08/2020 09:30	39.9052		0	0	0	0	0	0	0	0	0	0	0	0	0	0
1531	4	5	12	2d 23:58:05.26000	0d 04:11:11.64000	0.00390951	0.0148106	0.00093393	3.0706	D	5	31/08/2020 09:30	39.9052		0	0	0	0	0	0	0	0	0	0	0	0	0	0
1532	4	5	12	2d 23:58:10.70000	0d 04:11:17.08000	0.00391092	0.0148149	0.000934	3.0603	D	5	31/08/2020 09:30	39.9052		0	0	0	0	0	0	0	0	0	0	0	0	0	0
1533	4	5	12	2d 23:58:16.18000	0d 04:11:22.56000	0.00391234	0.0148193	0.00093385	3.0498	D	5	31/08/2020 09:30	39.9052		0	0	0	0	0	0	0	0	0	0	0	0	0	0
1534	4	5	12	2d 23:58:21.39000	0d 04:11:27.77000	0.00391369	0.0148234	0.00093378	3.0396	D	5	31/08/2020 09:31	39.9052		0	0	0	0	0	0	0	0	0	0	0	0	0	0
1535	4	5	12	2d 23:58:26.28000	0d 04:11:32.66000	0.00391496	0.0148272	0.00093393	3.0294	D	5	31/08/2020 09:31	39.9052		0	0	0	0	0	0	0	0	0	0	0	0	0	0
1536	4	5	12	2d 23:58:31.05000	0d 04:11:37.43000	0.0039162	0.014831	0.00093393	3.0193	D	5	31/08/2020 09:31	39.9052		0	0	0	0	0	0	0	0	0	0	0	0	0	0
1537	4	5	12	2d 23:58:35.62000	0d 04:11:42.00000	0.00391738	0.0148345	0.00093355	3.0091	D	5	31/08/2020 09:31	39.9052		0	0	0	0	0	0	0	0	0	0	0	0	0	0
1538	4	5	12	2d 23:58:40.08000	0d 04:11:46.46000	0.00391854	0.014838	0.0009337	2.9987	D	5	31/08/2020 09:31	39.921		0	0	0	0	0	0	0	0	0	0	0	0	0	0
1539	4	5	12	2d 23:58:44.44000	0d 04:11:50.82000	0.00391967	0.0148414	0.0009337	2.9882	D	5	31/08/2020 09:31	39.921		0	0	0	0	0	0	0	0	0	0	0	0	0	0
1540	4	5	12	2d 23:58:48.64000	0d 04:11:55.02000	0.00392076	0.0148446	0.00093385	2.978	D	5	31/08/2020 09:31	39.921		0	0	0	0	0	0	0	0	0	0	0	0	0	0
1541	4	5	12	2d 23:58:52.65000	0d 04:11:59.03000	0.0039218	0.0148477	0.00093393	2.9677	D	5	31/08/2020 09:31	39.921		0	0	0	0	0	0	0	0	0	0	0	0	0	0
1542	4	5	12	2d 23:58:56.51000	0d 04:12:02.89000	0.0039228	0.0148507	0.00093385	2.9572	D	5	31/08/2020 09:31	39.921		0	0	0	0	0	0	0	0	0	0	0	0	0	0
1543	4	5	12	2d 23:59:00.27000	0d 04:12:06.65000	0.00392378	0.0148536	0.00093378	2.947	D	5	31/08/2020 09:31	39.921		0	0	0	0	0	0	0	0	0	0	0	0	0	0
1544	4	5	12	2d 23:59:03.94000	0d 04:12:10.32000	0.00392473	0.0148564	0.00093385	2.9364	D	5	31/08/2020 09:31	39.9368		0	0	0	0	0	0	0	0	0	0	0	0	0	0
1545	4	5	12	2d 23:59:07.50000	0d 04:12:13.88000	0.00392565	0.0148591	0.00093385	2.9262	D	5	31/08/2020 09:31	39.9368		0	0	0	0	0	0	0	0	0	0	0	0	0	0
1546	4	5	12	2d 23:59:10.86000	0d 04:12:17.24000	0.00392652	0.0148616	0.00093393	2.916	D	5	31/08/2020 09:31	39.921		0	0	0	0	0	0	0	0	0	0	0	0	0	0
1547	4	5	12	2d 23:59:14.29000	0d 04:12:20.67000	0.00392741	0.0148642	0.0009337	2.9056	D	5	31/08/2020 09:31	39.921		0	0	0	0	0	0	0	0	0	0	0	0	0	0
1548	4	5	12	2d 23:59:17.57000	0d 04:12:23.95000	0.00392826	0.0148667	0.000934	2.8952	D	5	31/08/2020 09:31	39.9368		0	0	0	0	0	0	0	0	0	0	0	0	0	0
1549	4	5	12	2d 23:59:20.77000	0d 04:12:27.15000	0.00392909	0.0148691	0.0009337	2.885	D	5	31/08/2020 09:32	39.921		0	0	0	0	0	0	0	0	0	0	0	0	0	0
1550	4	5	12	2d 23:59:23.82000	0d 04:12:30.20000	0.00392989	0.0148714	0.00093385	2.8746	D	5	31/08/2020 09:32	39.9368		0	0	0	0	0	0	0	0	0	0	0	0	0	0
1551	4	5	12	2d 23:59:26.83000	0d 04:12:33.21000	0.00393067	0.0148736	0.00093393	2.8643	D	5	31/08/2020 09:32	39.9368		0	0	0	0	0	0	0	0	0	0	0	0	0	0
1552	4	5	12	2d 23:59:29.86000	0d 04:12:36.24000	0.00393145	0.0148759	0.00093378	2.8537	D	5	31/08/2020 09:32	39.9368		0	0	0	0	0	0	0	0	0	0	0	0	0	0
1553	4	5	12	2d 23:59:32.72000	0d 04:12:39.10000	0.00393219	0.014878	0.00093378	2.8434	D	5	31/08/2020 09:32	39.921		0	0	0	0	0	0	0	0	0	0	0	0	0	0
1554	4	5	12	2d 23:59:35.58000	0d 04:12:41.96000	0.00393294	0.0148801	0.00093393	2.8331	D	5	31/08/2020 09:32	39.921		0	0	0	0	0	0	0	0	0	0	0	0	0	0
1555	4	5	12	2d 23:59:38.32000	0d 04:12:44.70000	0.00393365	0.0148821	0.00093385	2.8228	D	5	31/08/2020 09:32	39.9052		0	0	0	0	0	0	0	0	0	0	0	0	0	0
1556	4	5	12	2d 23:59:41.03000	0d 04:12:47.41000	0.00393435	0.0148841	0.00093378	2.8124	D	5	31/08/2020 09:32	39.8894		0	0	0	0	0	0	0	0	0	0	0	0	0	0
1557	4	5	12	2d 23:59:43.68000	0d 04:12:50.06000	0.00393504	0.014886	0.0009337	2.8022	D	5	31/08/2020 09:32	39.8736		0	0	0	0	0	0	0	0	0	0	0	0	0	0
1558	4	5	12	2d 23:59:46.23000	0d 04:12:52.61000	0.0039357	0.0148878	0.00093385	2.7918	D	5	31/08/2020 09:32	39.8736		0	0	0	0	0	0	0	0	0	0	0	0	0	0
1559	4	5	12	2d 23:59:48.69000	0d 04:12:55.07000	0.00393634	0.0148896	0.00093393	2.7816	D	5	31/08/2020 09:32	39.8736		0	0	0	0	0	0	0	0	0	0	0	0	0	0
1560	4	5	12	2d 23:59:51.18000	0d 04:12:57.56000	0.00393698	0.0148914	0.00093378	2.771	D	5	31/08/2020 09:32	39.8736		0	0	0	0	0	0	0	0	0	0	0	0	0	0
1561	4	5	12	2d 23:59:53.70000	0d 04:13:00.08000	0.00393764	0.0148932	0.0009337	2.7604	D	5	31/08/2020 09:32	39.8736		0	0	0	0	0	0	0	0	0	0	0	0	0	0
1562	4	5	12	2d 23:59:56.17000	0d 04:13:02.55000	0.00393828	0.014895	0.00093416	2.75	D	5	31/08/2020 09:32	39.8736		0	0	0	0	0	0	0	0	0	0	0	0	0	0
1563	4	5	12	2d 23:59:58.48000	0d 04:13:04.86000	0.00393888	0.0148966	0.00093378	2.7396	D	5	31/08/2020 09:32	39.8578		0	0	0	0	0	0	0	0	0	0	0	0	0	0
1564	4	5	12	3d 00:00:00.84000	0d 04:13:07.22000	0.00393949	0.0148983	0.00093378	2.7294	D	5	31/08/2020 09:32	39.8736		0	0	0	0	0	0	0	0	0	0	0	0	0	0
1565	4	5	12	3d 00:00:03.08000	0d 04:13:09.46000	0.00394007	0.0148999	0.00093385	2.7192	D	5	31/08/2020 09:32	39.8736		0	0	0	0	0	0	0	0	0	0	0	0	0	0
1566	4	5	12	3d 00:00:05.34000	0d 04:13:11.72000	0.00394066	0.0149015	0.00093385	2.7085	D	5	31/08/2020 09:32	39.8736		0	0	0	0	0	0	0	0	0	0	0	0	0	0
1567	4	5	12	3d 00:00:07.60000	0d 04:13:13.98000	0.00394124	0.0149031	0.00093385	2.6981	D	5	31/08/2020 09:32	39.8736		0	0	0	0	0	0	0	0	0	0	0	0	0	0
1568	4	5	12	3d 00:00:09.81000	0d 04:13:16.19000	0.00394182	0.0149046	0.00093378	2.6876	D	5	31/08/2020 09:32	39.8736		0	0	0	0	0	0	0	0	0	0	0	0	0	0
1569	4	5	12	3d 00:00:11.98000	0d 04:13:18.36000	0.00394238	0.0149061	0.000934	2.677	D	5	31/08/2020 09:32	39.8736		0	0	0	0	0	0	0	0	0	0	0	0	0	0
1570	4	5	12	3d 00:00:14.16000	0d 04:13:20.54000	0.00394294	0.0149076	0.000934	2.6665	D	5	31/08/2020 09:32	39.8736		0	0	0	0	0	0	0	0	0	0	0	0	0	0
1571	4	5	12	3d 00:00:16.33000	0d 04:13:22.71000	0.00394351	0.0149091	0.00093378	2.656	D	5	31/08/2020 09:32	39.8736		0	0	0	0	0	0	0	0	0	0	0	0	0	0
1572	4	5	12	3d 00:00:18.41000	0d 04:13:24.79000	0.00394405	0.0149106	0.000934	2.6456	D	5	31/08/2020 09:32	39.8736		0	0	0	0	0	0	0	0	0	0	0	0	0	0
1573	4	5	12	3d 00:00:20.42000	0d 04:13:26.80000	0.00394457	0.0149119	0.00093393	2.6355	D	5	31/08/2020 09:33	39.8894		0	0	0	0	0	0	0	0	0	0	0	0	0	0
1574	4	5	12	3d 00:00:22.43000	0d 04:13:28.81000	0.00394509	0.0149133	0.00093408	2.6252	D	5	31/08/2020 09:33	39.8894		0	0	0	0	0	0	0	0	0	0	0	0	0	0
1575	4	5	12	3d 00:00:24.43000	0d 04:13:30.81000	0.00394561	0.0149147	0.00093385	2.6148	D	5	31/08/2020 09:33	39.8894		0	0	0	0	0	0	0	0	0	0	0	0	0	0
1576	4	5	12	3d 00:00:26.39000	0d 04:13:32.77000	0.00394612	0.014916	0.00093378	2.6043	D	5	31/08/2020 09:33	39.8894		0	0	0	0	0	0	0	0	0	0	0	0	0	0
1577	4	5	12	3d 00:00:28.36000	0d 04:13:34.74000	0.00394663	0.0149173	0.00093378	2.594	D	5	31/08/2020 09:33	39.8894		0	0	0	0	0	0	0	0	0	0	0	0	0	0
1578	4	5	12	3d 00:00:30.27000	0d 04:13:36.65000	0.00394712	0.0149186	0.00093362	2.5835	D	5	31/08/2020 09:33	39.8894		0	0	0	0	0	0	0	0	0	0	0	0	0	0
1579	4	5	12	3d 00:00:32.17000	0d 04:13:38.55000	0.00394762	0.0149199	0.00093378	2.5733	D	5	31/08/2020 09:33	39.8894		0	0	0	0	0	0	0	0	0	0	0	0	0	0
1580	4	5	12	3d 00:00:34.09000	0d 04:13:40.47000	0.00394811	0.0149212	0.00093378	2.5624	D	5	31/08/2020 09:33	39.8894		0	0	0	0	0	0	0	0	0	0	0	0	0	0
1581	4	5	12	3d 00:00:36.03000	0d 04:13:42.41000	0.00394862	0.0149224	0.00093393	2.5518	D	5	31/08/2020 09:33	39.8894		0	0	0	0	0	0	0	0	0	0	0	0	0	0
1582	4	5	12	3d 00:00:37.90000	0d 04:13:44.28000	0.0039491	0.0149237	0.00093385	2.5414	D	5	31/08/2020 09:33	39.8894		0	0	0	0	0	0	0	0	0	0	0	0	0	0
1583	4	5	12	3d 00:00:39.75000	0d 04:13:46.13000	0.00394958	0.0149249	0.0009337	2.5309	D	5	31/08/2020 09:33	39.8894		0	0	0	0	0	0	0	0	0	0	0	0	0	0
1584	4	5	12	3d 00:00:41.59000	0d 04:13:47.97000	0.00395006	0.0149261	0.00093378	2.5203	D	5	31/08/2020 09:33	39.9052		0	0	0	0	0	0	0	0	0	0	0	0	0	0
1585	4	5	12	3d 00:00:43.39000	0d 04:13:49.77000	0.00395053	0.0149273	0.00093378	2.51	D	5	31/08/2020 09:33	39.9052		0	0	0	0	0	0	0	0	0	0	0	0	0	0
1586	4	5	12	3d 00:00:45.07000	0d 04:13:51.45000	0.00395096	0.0149284	0.000934	2.4999	D	133	31/08/2020 09:33	39.9052		0	0	0	0	0	0	0	0	0	0	0	0	0	0
1587	4	5	13	3d 00:00:45.08000	0d 00:00:00.01000	0	0	0	2.6177	R	0	31/08/2020 09:33	39.9052		0	0	0	0	0	0	0	0	0	0	0	0	0	0
1588	4	5	13	3d 00:00:47.08000	0d 00:00:02.01000	0	0	0	2.8113	R	1	31/08/2020 09:33	39.9052		0	0	0	0	0	0	0	0	0	0	0	0	0	0
1589	4	5	13	3d 00:00:49.08000	0d 00:00:04.01000	0	0	0	2.9226	R	1	31/08/2020 09:33	39.8894		0	0	0	0	0	0	0	0	0	0	0	0	0	0
1590	4	5	13	3d 00:00:51.08000	0d 00:00:06.01000	0	0	0	3.0103	R	1	31/08/2020 09:33	39.9052		0	0	0	0	0	0	0	0	0	0	0	0	0	0
1591	4	5	13	3d 00:00:53.08000	0d 00:00:08.01000	0	0	0	3.0837	R	1	31/08/2020 09:33	39.9052		0	0	0	0	0	0	0	0	0	0	0	0	0	0
1592	4	5	13	3d 00:00:55.07000	0d 00:00:10.00000	0	0	0	3.146	R	129	31/08/2020 09:33	39.9052		0	0	0	0	0	0	0	0	0	0	0	0	0	0
1593	5	6	9	3d 00:00:55.10000	0d 00:00:00.03000	0.00000001	0.00000002	0.00093568	3.2956	C	0	31/08/2020 09:33	39.9052		0	0	0	0	0	0	0	0	0	0	0	0	0	0
1594	5	6	9	3d 00:00:55.26000	0d 00:00:00.19000	0.00000005	0.00000016	0.00093385	3.321	C	5	31/08/2020 09:33	39.9052		0	0	0	0	0	0	0	0	0	0	0	0	0	0
1595	5	6	9	3d 00:00:55.42000	0d 00:00:00.35000	0.00000009	0.0000003	0.00093393	3.3402	C	5	31/08/2020 09:33	39.9052		0	0	0	0	0	0	0	0	0	0	0	0	0	0
1596	5	6	9	3d 00:00:55.60000	0d 00:00:00.53000	0.00000014	0.00000046	0.00093378	3.3579	C	5	31/08/2020 09:33	39.9052		0	0	0	0	0	0	0	0	0	0	0	0	0	0
1597	5	6	9	3d 00:00:55.79000	0d 00:00:00.72000	0.00000019	0.00000062	0.0009337	3.3747	C	5	31/08/2020 09:33	39.9052		0	0	0	0	0	0	0	0	0	0	0	0	0	0
1598	5	6	9	3d 00:00:56.00000	0d 00:00:00.93000	0.00000024	0.00000081	0.0009337	3.3916	C	5	31/08/2020 09:33	39.9052		0	0	0	0	0	0	0	0	0	0	0	0	0	0
1599	5	6	9	3d 00:00:56.22000	0d 00:00:01.15000	0.0000003	0.000001	0.000934	3.4081	C	5	31/08/2020 09:33	39.9052		0	0	0	0	0	0	0	0	0	0	0	0	0	0
1600	5	6	9	3d 00:00:56.44000	0d 00:00:01.37000	0.00000035	0.0000012	0.00093378	3.4237	C	5	31/08/2020 09:33	39.9052		0	0	0	0	0	0	0	0	0	0	0	0	0	0
1601	5	6	9	3d 00:00:56.67000	0d 00:00:01.60000	0.00000041	0.0000014	0.00093385	3.4391	C	5	31/08/2020 09:33	39.9052		0	0	0	0	0	0	0	0	0	0	0	0	0	0
1602	5	6	9	3d 00:00:56.91000	0d 00:00:01.84000	0.00000048	0.00000162	0.0009337	3.4545	C	5	31/08/2020 09:33	39.9052		0	0	0	0	0	0	0	0	0	0	0	0	0	0
1603	5	6	9	3d 00:00:57.16000	0d 00:00:02.09000	0.00000054	0.00000184	0.00093393	3.4694	C	5	31/08/2020 09:33	39.9052		0	0	0	0	0	0	0	0	0	0	0	0	0	0
1604	5	6	9	3d 00:00:57.42000	0d 00:00:02.35000	0.00000061	0.00000207	0.0009337	3.4844	C	5	31/08/2020 09:33	39.9052		0	0	0	0	0	0	0	0	0	0	0	0	0	0
1605	5	6	9	3d 00:00:57.68000	0d 00:00:02.61000	0.00000068	0.00000231	0.0009337	3.4986	C	5	31/08/2020 09:33	39.9052		0	0	0	0	0	0	0	0	0	0	0	0	0	0
1606	5	6	9	3d 00:00:57.95000	0d 00:00:02.88000	0.00000075	0.00000256	0.00093385	3.5129	C	5	31/08/2020 09:33	39.9052		0	0	0	0	0	0	0	0	0	0	0	0	0	0
1607	5	6	9	3d 00:00:58.24000	0d 00:00:03.17000	0.00000082	0.00000282	0.00093385	3.5271	C	5	31/08/2020 09:33	39.9052		0	0	0	0	0	0	0	0	0	0	0	0	0	0
1608	5	6	9	3d 00:00:58.54000	0d 00:00:03.47000	0.0000009	0.0000031	0.000934	3.5412	C	5	31/08/2020 09:33	39.9052		0	0	0	0	0	0	0	0	0	0	0	0	0	0
1609	5	6	9	3d 00:00:58.84000	0d 00:00:03.77000	0.00000098	0.00000337	0.00093362	3.5546	C	5	31/08/2020 09:33	39.9052		0	0	0	0	0	0	0	0	0	0	0	0	0	0
1610	5	6	9	3d 00:00:59.16000	0d 00:00:04.09000	0.00000106	0.00000367	0.00093393	3.5679	C	5	31/08/2020 09:33	39.9052		0	0	0	0	0	0	0	0	0	0	0	0	0	0
1611	5	6	9	3d 00:00:59.49000	0d 00:00:04.42000	0.00000115	0.00000397	0.0009337	3.5808	C	5	31/08/2020 09:33	39.9052		0	0	0	0	0	0	0	0	0	0	0	0	0	0
1612	5	6	9	3d 00:00:59.84000	0d 00:00:04.77000	0.00000124	0.0000043	0.00093378	3.5937	C	5	31/08/2020 09:33	39.9052		0	0	0	0	0	0	0	0	0	0	0	0	0	0
1613	5	6	9	3d 00:01:00.21000	0d 00:00:05.14000	0.00000133	0.00000465	0.00093385	3.6065	C	5	31/08/2020 09:33	39.9052		0	0	0	0	0	0	0	0	0	0	0	0	0	0
1614	5	6	9	3d 00:01:00.62000	0d 00:00:05.55000	0.00000144	0.00000503	0.0009337	3.6191	C	5	31/08/2020 09:33	39.9052		0	0	0	0	0	0	0	0	0	0	0	0	0	0
1615	5	6	9	3d 00:01:01.05000	0d 00:00:05.98000	0.00000155	0.00000543	0.0009337	3.6312	C	5	31/08/2020 09:33	39.9052		0	0	0	0	0	0	0	0	0	0	0	0	0	0
1616	5	6	9	3d 00:01:01.52000	0d 00:00:06.45000	0.00000167	0.00000588	0.00093393	3.6432	C	5	31/08/2020 09:33	39.9052		0	0	0	0	0	0	0	0	0	0	0	0	0	0
1617	5	6	9	3d 00:01:02.06000	0d 00:00:06.99000	0.00000181	0.00000639	0.00093385	3.6548	C	5	31/08/2020 09:33	39.9052		0	0	0	0	0	0	0	0	0	0	0	0	0	0
1618	5	6	9	3d 00:01:02.66000	0d 00:00:07.59000	0.00000197	0.00000696	0.00093408	3.6661	C	5	31/08/2020 09:33	39.9052		0	0	0	0	0	0	0	0	0	0	0	0	0	0
1619	5	6	9	3d 00:01:03.39000	0d 00:00:08.32000	0.00000216	0.00000765	0.000934	3.6774	C	5	31/08/2020 09:33	39.9052		0	0	0	0	0	0	0	0	0	0	0	0	0	0
1620	5	6	9	3d 00:01:04.32000	0d 00:00:09.25000	0.0000024	0.00000854	0.00093393	3.6883	C	5	31/08/2020 09:33	39.9052		0	0	0	0	0	0	0	0	0	0	0	0	0	0
1621	5	6	9	3d 00:01:05.51000	0d 00:00:10.44000	0.00000271	0.00000968	0.00093385	3.6988	C	5	31/08/2020 09:33	39.9052		0	0	0	0	0	0	0	0	0	0	0	0	0	0
1622	5	6	9	3d 00:01:07.28000	0d 00:00:12.21000	0.00000317	0.00001138	0.00093378	3.7092	C	5	31/08/2020 09:33	39.9052		0	0	0	0	0	0	0	0	0	0	0	0	0	0
1623	5	6	9	3d 00:01:10.14000	0d 00:00:15.07000	0.00000391	0.00001414	0.00093362	3.7197	C	5	31/08/2020 09:33	39.9052		0	0	0	0	0	0	0	0	0	0	0	0	0	0
1624	5	6	9	3d 00:01:16.44000	0d 00:00:21.37000	0.00000554	0.00002023	0.00093378	3.7298	C	5	31/08/2020 09:33	39.8894		0	0	0	0	0	0	0	0	0	0	0	0	0	0
1625	5	6	9	3d 00:01:58.98000	0d 00:01:03.91000	0.00001658	0.00006138	0.00093385	3.7195	C	5	31/08/2020 09:34	39.8578		0	0	0	0	0	0	0	0	0	0	0	0	0	0
1626	5	6	9	3d 00:02:15.84000	0d 00:01:20.77000	0.00002095	0.00007763	0.0009337	3.7093	C	5	31/08/2020 09:34	39.8578		0	0	0	0	0	0	0	0	0	0	0	0	0	0
1627	5	6	9	3d 00:02:37.07000	0d 00:01:42.00000	0.00002646	0.00009803	0.00093408	3.6991	C	5	31/08/2020 09:35	39.8894		0	0	0	0	0	0	0	0	0	0	0	0	0	0
1628	5	6	9	3d 00:03:14.16000	0d 00:02:19.09000	0.00003608	0.00013356	0.00093385	3.689	C	5	31/08/2020 09:35	39.9052		0	0	0	0	0	0	0	0	0	0	0	0	0	0
1629	5	6	9	3d 00:05:10.78000	0d 00:04:15.71000	0.00006633	0.00024497	0.00093362	3.679	C	5	31/08/2020 09:37	39.8736		0	0	0	0	0	0	0	0	0	0	0	0	0	0
1630	5	6	9	3d 00:10:10.78000	0d 00:09:15.71000	0.00014415	0.00053118	0.00093378	3.6783	C	1	31/08/2020 09:42	39.8578		0	0	0	0	0	0	0	0	0	0	0	0	0	0
1631	5	6	9	3d 00:15:10.78000	0d 00:14:15.71000	0.00022197	0.00081755	0.00093385	3.6817	C	1	31/08/2020 09:47	39.9052		0	0	0	0	0	0	0	0	0	0	0	0	0	0
1632	5	6	9	3d 00:20:10.78000	0d 00:19:15.71000	0.00029978	0.00110422	0.00093378	3.6858	C	1	31/08/2020 09:52	39.8736		0	0	0	0	0	0	0	0	0	0	0	0	0	0
1633	5	6	9	3d 00:25:10.78000	0d 00:24:15.71000	0.0003776	0.00139121	0.00093378	3.6898	C	1	31/08/2020 09:57	39.842		0	0	0	0	0	0	0	0	0	0	0	0	0	0
1634	5	6	9	3d 00:30:10.78000	0d 00:29:15.71000	0.00045542	0.00167851	0.00093378	3.6939	C	1	31/08/2020 10:02	39.8262		0	0	0	0	0	0	0	0	0	0	0	0	0	0
1635	5	6	9	3d 00:35:10.78000	0d 00:34:15.71000	0.00053324	0.00196614	0.0009337	3.6982	C	1	31/08/2020 10:07	39.842		0	0	0	0	0	0	0	0	0	0	0	0	0	0
1636	5	6	9	3d 00:40:10.78000	0d 00:39:15.71000	0.00061106	0.00225411	0.00093378	3.7028	C	1	31/08/2020 10:12	39.8894		0	0	0	0	0	0	0	0	0	0	0	0	0	0
1637	5	6	9	3d 00:45:10.78000	0d 00:44:15.71000	0.00068888	0.00254243	0.0009337	3.7075	C	1	31/08/2020 10:17	39.8736		0	0	0	0	0	0	0	0	0	0	0	0	0	0
1638	5	6	9	3d 00:50:10.78000	0d 00:49:15.71000	0.0007667	0.00283113	0.00093393	3.7124	C	1	31/08/2020 10:22	39.9052		0	0	0	0	0	0	0	0	0	0	0	0	0	0
1639	5	6	9	3d 00:55:10.78000	0d 00:54:15.71000	0.00084451	0.00312023	0.00093385	3.7176	C	1	31/08/2020 10:27	39.8736		0	0	0	0	0	0	0	0	0	0	0	0	0	0
1640	5	6	9	3d 01:00:10.78000	0d 00:59:15.71000	0.00092233	0.00340975	0.0009337	3.723	C	1	31/08/2020 10:32	39.8894		0	0	0	0	0	0	0	0	0	0	0	0	0	0
1641	5	6	9	3d 01:05:10.78000	0d 01:04:15.71000	0.00100015	0.0036997	0.00093393	3.7284	C	1	31/08/2020 10:37	39.9052		0	0	0	0	0	0	0	0	0	0	0	0	0	0
1642	5	6	9	3d 01:10:10.78000	0d 01:09:15.71000	0.00107797	0.00399007	0.00093378	3.7339	C	1	31/08/2020 10:42	39.8894		0	0	0	0	0	0	0	0	0	0	0	0	0	0
1643	5	6	9	3d 01:15:10.78000	0d 01:14:15.71000	0.00115579	0.00428086	0.00093378	3.7397	C	1	31/08/2020 10:47	39.9368		0	0	0	0	0	0	0	0	0	0	0	0	0	0
1644	5	6	9	3d 01:20:10.78000	0d 01:19:15.71000	0.00123361	0.00457208	0.00093416	3.7449	C	1	31/08/2020 10:52	39.8736		0	0	0	0	0	0	0	0	0	0	0	0	0	0
1645	5	6	9	3d 01:25:10.78000	0d 01:24:15.71000	0.00131143	0.00486371	0.00093385	3.7499	C	1	31/08/2020 10:57	39.9052		0	0	0	0	0	0	0	0	0	0	0	0	0	0
1646	5	6	9	3d 01:30:10.78000	0d 01:29:15.71000	0.00138924	0.00515576	0.0009337	3.7552	C	1	31/08/2020 11:02	39.8736		0	0	0	0	0	0	0	0	0	0	0	0	0	0
1647	5	6	9	3d 01:35:10.78000	0d 01:34:15.71000	0.00146706	0.0054482	0.00093378	3.7607	C	1	31/08/2020 11:07	39.8894		0	0	0	0	0	0	0	0	0	0	0	0	0	0
1648	5	6	9	3d 01:40:10.78000	0d 01:39:15.71000	0.00154488	0.00574105	0.00093393	3.7659	C	1	31/08/2020 11:12	39.9052		0	0	0	0	0	0	0	0	0	0	0	0	0	0
1649	5	6	9	3d 01:45:10.78000	0d 01:44:15.71000	0.0016227	0.00603432	0.00093378	3.7713	C	1	31/08/2020 11:17	39.8578		0	0	0	0	0	0	0	0	0	0	0	0	0	0
1650	5	6	9	3d 01:50:10.78000	0d 01:49:15.71000	0.00170052	0.006328	0.00093385	3.7768	C	1	31/08/2020 11:22	39.8578		0	0	0	0	0	0	0	0	0	0	0	0	0	0
1651	5	6	9	3d 01:55:10.78000	0d 01:54:15.71000	0.00177834	0.00662213	0.00093378	3.7826	C	1	31/08/2020 11:27	39.842		0	0	0	0	0	0	0	0	0	0	0	0	0	0
1652	5	6	9	3d 02:00:10.78000	0d 01:59:15.71000	0.00185615	0.00691671	0.00093385	3.7887	C	1	31/08/2020 11:32	39.8894		0	0	0	0	0	0	0	0	0	0	0	0	0	0
1653	5	6	9	3d 02:05:10.78000	0d 02:04:15.71000	0.00193397	0.00721179	0.00093385	3.7949	C	1	31/08/2020 11:37	39.8578		0	0	0	0	0	0	0	0	0	0	0	0	0	0
1654	5	6	9	3d 02:10:10.78000	0d 02:09:15.71000	0.00201179	0.0075074	0.00093385	3.8022	C	1	31/08/2020 11:42	39.8578		0	0	0	0	0	0	0	0	0	0	0	0	0	0
1655	5	6	9	3d 02:15:10.78000	0d 02:14:15.71000	0.00208961	0.00780359	0.00093385	3.8102	C	1	31/08/2020 11:47	39.8736		0	0	0	0	0	0	0	0	0	0	0	0	0	0
1656	5	6	9	3d 02:20:10.78000	0d 02:19:15.71000	0.00216743	0.00810042	0.000934	3.8186	C	1	31/08/2020 11:52	39.8578		0	0	0	0	0	0	0	0	0	0	0	0	0	0
1657	5	6	9	3d 02:25:10.78000	0d 02:24:15.71000	0.00224525	0.00839795	0.00093385	3.8282	C	1	31/08/2020 11:57	39.9052		0	0	0	0	0	0	0	0	0	0	0	0	0	0
1658	5	6	9	3d 02:29:57.38000	0d 02:29:02.31000	0.00231959	0.00868291	0.00093393	3.8384	C	5	31/08/2020 12:02	39.842		0	0	0	0	0	0	0	0	0	0	0	0	0	0
1659	5	6	9	3d 02:34:27.30000	0d 02:33:32.23000	0.00238961	0.008952	0.00093385	3.8485	C	5	31/08/2020 12:07	39.9052		0	0	0	0	0	0	0	0	0	0	0	0	0	0
1660	5	6	9	3d 02:38:29.65000	0d 02:37:34.58000	0.00245247	0.00919425	0.00093385	3.8585	C	5	31/08/2020 12:11	39.842		0	0	0	0	0	0	0	0	0	0	0	0	0	0
1661	5	6	9	3d 02:42:18.26000	0d 02:41:23.19000	0.00251177	0.00942335	0.00093393	3.8686	C	5	31/08/2020 12:14	39.921		0	0	0	0	0	0	0	0	0	0	0	0	0	0
1662	5	6	9	3d 02:45:53.79000	0d 02:44:58.72000	0.00256768	0.00963991	0.0009337	3.8787	C	5	31/08/2020 12:18	39.8736		0	0	0	0	0	0	0	0	0	0	0	0	0	0
1663	5	6	9	3d 02:49:21.07000	0d 02:48:26.00000	0.00262145	0.00984872	0.0009337	3.8888	C	5	31/08/2020 12:22	39.8894		0	0	0	0	0	0	0	0	0	0	0	0	0	0
1664	5	6	9	3d 02:52:42.01000	0d 02:51:46.94000	0.00267357	0.0100517	0.00093393	3.8988	C	5	31/08/2020 12:25	39.8894		0	0	0	0	0	0	0	0	0	0	0	0	0	0
1665	5	6	9	3d 02:55:53.46000	0d 02:54:58.39000	0.00272323	0.0102455	0.0009337	3.9091	C	5	31/08/2020 12:28	39.8736		0	0	0	0	0	0	0	0	0	0	0	0	0	0
1666	5	6	9	3d 02:59:04.54000	0d 02:58:09.47000	0.00277279	0.0104395	0.00093385	3.9191	C	5	31/08/2020 12:31	39.921		0	0	0	0	0	0	0	0	0	0	0	0	0	0
1667	5	6	9	3d 03:02:07.40000	0d 03:01:12.33000	0.00282023	0.0106257	0.00093385	3.9294	C	5	31/08/2020 12:34	39.842		0	0	0	0	0	0	0	0	0	0	0	0	0	0
1668	5	6	9	3d 03:05:09.66000	0d 03:04:14.59000	0.0028675	0.0108117	0.00093378	3.9396	C	5	31/08/2020 12:37	39.8262		0	0	0	0	0	0	0	0	0	0	0	0	0	0
1669	5	6	9	3d 03:08:10.29000	0d 03:07:15.22000	0.00291436	0.0109965	0.00093378	3.9496	C	5	31/08/2020 12:40	39.8894		0	0	0	0	0	0	0	0	0	0	0	0	0	0
1670	5	6	9	3d 03:11:05.37000	0d 03:10:10.30000	0.00295977	0.0111761	0.00093408	3.9599	C	5	31/08/2020 12:43	39.8894		0	0	0	0	0	0	0	0	0	0	0	0	0	0
1671	5	6	9	3d 03:13:59.69000	0d 03:13:04.62000	0.00300499	0.0113554	0.00093385	3.9701	C	5	31/08/2020 12:46	39.842		0	0	0	0	0	0	0	0	0	0	0	0	0	0
1672	5	6	9	3d 03:16:51.88000	0d 03:15:56.81000	0.00304966	0.0115329	0.00093393	3.9802	C	5	31/08/2020 12:49	39.8262		0	0	0	0	0	0	0	0	0	0	0	0	0	0
1673	5	6	9	3d 03:19:41.21000	0d 03:18:46.14000	0.00309358	0.0117079	0.00093378	3.9902	C	5	31/08/2020 12:52	39.8894		0	0	0	0	0	0	0	0	0	0	0	0	0	0
1674	5	6	9	3d 03:22:31.96000	0d 03:21:36.89000	0.00313787	0.0118849	0.0009337	4.0005	C	5	31/08/2020 12:55	39.842		0	0	0	0	0	0	0	0	0	0	0	0	0	0
1675	5	6	9	3d 03:25:20.93000	0d 03:24:25.86000	0.0031817	0.0120605	0.00093408	4.0105	C	5	31/08/2020 12:58	39.842		0	0	0	0	0	0	0	0	0	0	0	0	0	0
1676	5	6	9	3d 03:28:07.84000	0d 03:27:12.77000	0.003225	0.0122343	0.00093362	4.0206	C	5	31/08/2020 13:00	39.9052		0	0	0	0	0	0	0	0	0	0	0	0	0	0
1677	5	6	9	3d 03:30:52.10000	0d 03:29:57.03000	0.00326761	0.0124058	0.00093378	4.0307	C	5	31/08/2020 13:03	39.8262		0	0	0	0	0	0	0	0	0	0	0	0	0	0
1678	5	6	9	3d 03:33:33.63000	0d 03:32:38.56000	0.00330951	0.0125749	0.00093378	4.0407	C	5	31/08/2020 13:06	39.8262		0	0	0	0	0	0	0	0	0	0	0	0	0	0
1679	5	6	9	3d 03:36:16.05000	0d 03:35:20.98000	0.00335164	0.0127454	0.00093378	4.0508	C	5	31/08/2020 13:08	39.8736		0	0	0	0	0	0	0	0	0	0	0	0	0	0
1680	5	6	9	3d 03:38:54.67000	0d 03:37:59.60000	0.00339278	0.0129123	0.0009337	4.061	C	5	31/08/2020 13:11	39.8104		0	0	0	0	0	0	0	0	0	0	0	0	0	0
1681	5	6	9	3d 03:41:34.71000	0d 03:40:39.64000	0.0034343	0.0130811	0.00093385	4.0713	C	5	31/08/2020 13:14	39.8736		0	0	0	0	0	0	0	0	0	0	0	0	0	0
1682	5	6	9	3d 03:44:11.09000	0d 03:43:16.02000	0.00347486	0.0132464	0.00093393	4.0813	C	5	31/08/2020 13:16	39.8578		0	0	0	0	0	0	0	0	0	0	0	0	0	0
1683	5	6	9	3d 03:46:45.22000	0d 03:45:50.15000	0.00351484	0.0134098	0.0009337	4.0914	C	5	31/08/2020 13:19	39.842		0	0	0	0	0	0	0	0	0	0	0	0	0	0
1684	5	6	9	3d 03:49:16.12000	0d 03:48:21.05000	0.00355398	0.0135701	0.00093378	4.1015	C	5	31/08/2020 13:21	39.8104		0	0	0	0	0	0	0	0	0	0	0	0	0	0
1685	5	6	9	3d 03:51:45.74000	0d 03:50:50.67000	0.00359279	0.0137295	0.0009337	4.1117	C	5	31/08/2020 13:24	39.8578		0	0	0	0	0	0	0	0	0	0	0	0	0	0
1686	5	6	9	3d 03:54:15.01000	0d 03:53:19.94000	0.00363151	0.0138889	0.00093378	4.1218	C	5	31/08/2020 13:26	39.842		0	0	0	0	0	0	0	0	0	0	0	0	0	0
1687	5	6	9	3d 03:56:39.32000	0d 03:55:44.25000	0.00366895	0.0140434	0.0009337	4.1318	C	5	31/08/2020 13:29	39.8736		0	0	0	0	0	0	0	0	0	0	0	0	0	0
1688	5	6	9	3d 03:59:03.25000	0d 03:58:08.18000	0.00370628	0.0141978	0.00093393	4.1419	C	5	31/08/2020 13:31	39.8262		0	0	0	0	0	0	0	0	0	0	0	0	0	0
1689	5	6	9	3d 04:01:25.30000	0d 04:00:30.23000	0.00374313	0.0143506	0.000934	4.152	C	5	31/08/2020 13:34	39.8894		0	0	0	0	0	0	0	0	0	0	0	0	0	0
1690	5	6	9	3d 04:03:47.24000	0d 04:02:52.17000	0.00377995	0.0145037	0.00093393	4.1621	C	5	31/08/2020 13:36	39.842		0	0	0	0	0	0	0	0	0	0	0	0	0	0
1691	5	6	9	3d 04:06:05.41000	0d 04:05:10.34000	0.00381579	0.014653	0.00093355	4.1721	C	5	31/08/2020 13:38	39.8578		0	0	0	0	0	0	0	0	0	0	0	0	0	0
1692	5	6	9	3d 04:08:24.76000	0d 04:07:29.69000	0.00385193	0.014804	0.00093385	4.1822	C	5	31/08/2020 13:41	39.8736		0	0	0	0	0	0	0	0	0	0	0	0	0	0
1693	5	6	9	3d 04:10:40.79000	0d 04:09:45.72000	0.00388722	0.0149518	0.0009337	4.1923	C	5	31/08/2020 13:43	39.842		0	0	0	0	0	0	0	0	0	0	0	0	0	0
1694	5	6	9	3d 04:12:25.49000	0d 04:11:30.42000	0.00391438	0.0150657	0.00093378	4.2	C	133	31/08/2020 13:45	39.842		0	0	0	0	0	0	0	0	0	0	0	0	0	0
1695	5	6	10	3d 04:12:25.50000	0d 00:00:00.01000	0.00391438	0.0150657	0.00097368	4.2002	C	0	31/08/2020 13:45	39.842		0	0	0	0	0	0	0	0	0	0	0	0	0	0
1696	5	6	10	3d 04:12:41.15000	0d 00:00:15.66000	0.0039184	0.0150826	0.00087358	4.2002	C	4	31/08/2020 13:45	39.842		0	0	0	0	0	0	0	0	0	0	0	0	0	0
1697	5	6	10	3d 04:12:59.97000	0d 00:00:34.48000	0.00392269	0.0151006	0.00077348	4.2002	C	4	31/08/2020 13:45	39.8578		0	0	0	0	0	0	0	0	0	0	0	0	0	0
1698	5	6	10	3d 04:13:23.70000	0d 00:00:58.21000	0.00392745	0.0151206	0.00067346	4.2	C	4	31/08/2020 13:46	39.8736		0	0	0	0	0	0	0	0	0	0	0	0	0	0
1699	5	6	10	3d 04:13:53.23000	0d 00:01:27.74000	0.00393255	0.0151421	0.00057343	4.2002	C	4	31/08/2020 13:46	39.842		0	0	0	0	0	0	0	0	0	0	0	0	0	0
1700	5	6	10	3d 04:14:29.08000	0d 00:02:03.59000	0.00393775	0.0151639	0.00047333	4.2	C	4	31/08/2020 13:47	39.842		0	0	0	0	0	0	0	0	0	0	0	0	0	0
1701	5	6	10	3d 04:15:15.12000	0d 00:02:49.63000	0.00394314	0.0151865	0.00037331	4.1999	C	4	31/08/2020 13:47	39.8578		0	0	0	0	0	0	0	0	0	0	0	0	0	0
1702	5	6	10	3d 04:16:20.88000	0d 00:03:55.39000	0.00394899	0.0152111	0.00027329	4.1999	C	4	31/08/2020 13:49	39.8262		0	0	0	0	0	0	0	0	0	0	0	0	0	0
1703	5	6	10	3d 04:18:02.81000	0d 00:05:37.32000	0.00395517	0.0152371	0.00017327	4.2	C	4	31/08/2020 13:50	39.8894		0	0	0	0	0	0	0	0	0	0	0	0	0	0
1704	5	6	10	3d 04:20:43.49000	0d 00:08:18.00000	0.00396089	0.0152611	0.00009339	4.2	C	132	31/08/2020 13:53	39.842		0	0	0	0	0	0	0	0	0	0	0	0	0	0
1705	5	6	11	3d 04:20:43.50000	0d 00:00:00.01000	0	0	0	4.1991	R	0	31/08/2020 13:53	39.842		0	0	0	0	0	0	0	0	0	0	0	0	0	0
1706	5	6	11	3d 04:20:45.50000	0d 00:00:02.01000	0	0	0	4.199	R	1	31/08/2020 13:53	39.8262		0	0	0	0	0	0	0	0	0	0	0	0	0	0
1707	5	6	11	3d 04:20:47.50000	0d 00:00:04.01000	0	0	0	4.199	R	1	31/08/2020 13:53	39.8262		0	0	0	0	0	0	0	0	0	0	0	0	0	0
1708	5	6	11	3d 04:20:49.50000	0d 00:00:06.01000	0	0	0	4.199	R	1	31/08/2020 13:53	39.8262		0	0	0	0	0	0	0	0	0	0	0	0	0	0
1709	5	6	11	3d 04:20:51.50000	0d 00:00:08.01000	0	0	0	4.1988	R	1	31/08/2020 13:53	39.842		0	0	0	0	0	0	0	0	0	0	0	0	0	0
1710	5	6	11	3d 04:20:53.49000	0d 00:00:10.00000	0	0	0	4.1987	R	129	31/08/2020 13:53	39.842		0	0	0	0	0	0	0	0	0	0	0	0	0	0
1711	5	6	12	3d 04:20:53.52000	0d 00:00:00.03000	0.00000001	0.00000003	0.00093561	4.19	D	0	31/08/2020 13:53	39.842		0	0	0	0	0	0	0	0	0	0	0	0	0	0
1712	5	6	12	3d 04:21:43.82000	0d 00:00:50.33000	0.00001305	0.00005461	0.00093385	4.1799	D	5	31/08/2020 13:54	39.8578		0	0	0	0	0	0	0	0	0	0	0	0	0	0
1713	5	6	12	3d 04:23:37.99000	0d 00:02:44.50000	0.00004267	0.00017825	0.00093378	4.1698	D	5	31/08/2020 13:56	39.8736		0	0	0	0	0	0	0	0	0	0	0	0	0	0
1714	5	6	12	3d 04:25:43.21000	0d 00:04:49.72000	0.00007515	0.00031353	0.0009337	4.1598	D	5	31/08/2020 13:58	39.8894		0	0	0	0	0	0	0	0	0	0	0	0	0	0
1715	5	6	12	3d 04:27:51.58000	0d 00:06:58.09000	0.00010845	0.00045188	0.0009337	4.1495	D	5	31/08/2020 14:00	39.842		0	0	0	0	0	0	0	0	0	0	0	0	0	0
1716	5	6	12	3d 04:30:04.21000	0d 00:09:10.72000	0.00014285	0.00059448	0.00093362	4.1395	D	5	31/08/2020 14:02	39.8578		0	0	0	0	0	0	0	0	0	0	0	0	0	0
1717	5	6	12	3d 04:32:16.23000	0d 00:11:22.74000	0.0001771	0.00073607	0.00093393	4.1294	D	5	31/08/2020 14:04	39.8262		0	0	0	0	0	0	0	0	0	0	0	0	0	0
1718	5	6	12	3d 04:34:31.22000	0d 00:13:37.73000	0.00021211	0.00088049	0.00093362	4.1193	D	5	31/08/2020 14:07	39.8736		0	0	0	0	0	0	0	0	0	0	0	0	0	0
1719	5	6	12	3d 04:36:47.52000	0d 00:15:54.03000	0.00024747	0.00102596	0.00093385	4.1093	D	5	31/08/2020 14:09	39.8894		0	0	0	0	0	0	0	0	0	0	0	0	0	0
1720	5	6	12	3d 04:39:06.90000	0d 00:18:13.41000	0.00028362	0.00117435	0.00093385	4.0992	D	5	31/08/2020 14:11	39.8262		0	0	0	0	0	0	0	0	0	0	0	0	0	0
1721	5	6	12	3d 04:41:27.54000	0d 00:20:34.05000	0.00032011	0.00132371	0.0009337	4.0891	D	5	31/08/2020 14:14	39.8262		0	0	0	0	0	0	0	0	0	0	0	0	0	0
1722	5	6	12	3d 04:43:49.03000	0d 00:22:55.54000	0.00035681	0.00147361	0.00093393	4.079	D	5	31/08/2020 14:16	39.921		0	0	0	0	0	0	0	0	0	0	0	0	0	0
1723	5	6	12	3d 04:46:15.08000	0d 00:25:21.59000	0.00039469	0.00162795	0.00093385	4.0688	D	5	31/08/2020 14:18	39.8262		0	0	0	0	0	0	0	0	0	0	0	0	0	0
1724	5	6	12	3d 04:48:44.23000	0d 00:27:50.74000	0.00043338	0.00178518	0.00093408	4.0587	D	5	31/08/2020 14:21	39.8736		0	0	0	0	0	0	0	0	0	0	0	0	0	0
1725	5	6	12	3d 04:51:14.45000	0d 00:30:20.96000	0.00047235	0.00194314	0.0009337	4.0485	D	5	31/08/2020 14:23	39.8894		0	0	0	0	0	0	0	0	0	0	0	0	0	0
1726	5	6	12	3d 04:53:46.91000	0d 00:32:53.42000	0.00051189	0.00210306	0.00093393	4.0385	D	5	31/08/2020 14:26	39.8894		0	0	0	0	0	0	0	0	0	0	0	0	0	0
1727	5	6	12	3d 04:56:19.31000	0d 00:35:25.82000	0.00055143	0.00226252	0.0009337	4.0284	D	5	31/08/2020 14:29	39.8262		0	0	0	0	0	0	0	0	0	0	0	0	0	0
1728	5	6	12	3d 04:58:55.97000	0d 00:38:02.48000	0.00059206	0.00242602	0.00093385	4.0183	D	5	31/08/2020 14:31	39.842		0	0	0	0	0	0	0	0	0	0	0	0	0	0
1729	5	6	12	3d 05:01:35.05000	0d 00:40:41.56000	0.00063333	0.00259163	0.00093385	4.0081	D	5	31/08/2020 14:34	39.842		0	0	0	0	0	0	0	0	0	0	0	0	0	0
1730	5	6	12	3d 05:04:16.39000	0d 00:43:22.90000	0.00067518	0.00275917	0.00093385	3.9979	D	5	31/08/2020 14:36	39.8578		0	0	0	0	0	0	0	0	0	0	0	0	0	0
1731	5	6	12	3d 05:07:01.46000	0d 00:46:07.97000	0.000718	0.00293015	0.00093393	3.9878	D	5	31/08/2020 14:39	39.8262		0	0	0	0	0	0	0	0	0	0	0	0	0	0
1732	5	6	12	3d 05:09:43.08000	0d 00:48:49.59000	0.00075992	0.00309712	0.00093385	3.9777	D	5	31/08/2020 14:42	39.8262		0	0	0	0	0	0	0	0	0	0	0	0	0	0
1733	5	6	12	3d 05:12:27.12000	0d 00:51:33.63000	0.00080247	0.00326617	0.00093408	3.9677	D	5	31/08/2020 14:45	39.8736		0	0	0	0	0	0	0	0	0	0	0	0	0	0
1734	5	6	12	3d 05:15:15.20000	0d 00:54:21.71000	0.00084607	0.00343894	0.00093385	3.9574	D	5	31/08/2020 14:47	39.8262		0	0	0	0	0	0	0	0	0	0	0	0	0	0
1735	5	6	12	3d 05:18:02.27000	0d 00:57:08.78000	0.00088941	0.00361023	0.000934	3.9474	D	5	31/08/2020 14:50	39.8104		0	0	0	0	0	0	0	0	0	0	0	0	0	0
1736	5	6	12	3d 05:20:48.88000	0d 00:59:55.39000	0.00093263	0.00378062	0.000934	3.9373	D	5	31/08/2020 14:53	39.8736		0	0	0	0	0	0	0	0	0	0	0	0	0	0
1737	5	6	12	3d 05:23:38.70000	0d 01:02:45.21000	0.00097668	0.00395384	0.0009337	3.9272	D	5	31/08/2020 14:56	39.842		0	0	0	0	0	0	0	0	0	0	0	0	0	0
1738	5	6	12	3d 05:26:32.35000	0d 01:05:38.86000	0.00102172	0.00413052	0.00093385	3.9168	D	5	31/08/2020 14:59	39.7946		0	0	0	0	0	0	0	0	0	0	0	0	0	0
1739	5	6	12	3d 05:29:29.14000	0d 01:08:35.65000	0.00106758	0.00430992	0.00093362	3.9068	D	5	31/08/2020 15:02	39.8736		0	0	0	0	0	0	0	0	0	0	0	0	0	0
1740	5	6	12	3d 05:32:26.09000	0d 01:11:32.60000	0.00111348	0.00448902	0.00093362	3.8967	D	5	31/08/2020 15:05	39.8578		0	0	0	0	0	0	0	0	0	0	0	0	0	0
1741	5	6	12	3d 05:35:25.40000	0d 01:14:31.91000	0.00115999	0.00467003	0.00093385	3.8866	D	5	31/08/2020 15:08	39.842		0	0	0	0	0	0	0	0	0	0	0	0	0	0
1742	5	6	12	3d 05:38:26.19000	0d 01:17:32.70000	0.00120689	0.00485207	0.00093385	3.8766	D	5	31/08/2020 15:11	39.8262		0	0	0	0	0	0	0	0	0	0	0	0	0	0
1743	5	6	12	3d 05:41:34.56000	0d 01:20:41.07000	0.00125575	0.00504125	0.0009337	3.8665	D	5	31/08/2020 15:14	39.8104		0	0	0	0	0	0	0	0	0	0	0	0	0	0
1744	5	6	12	3d 05:44:49.88000	0d 01:23:56.39000	0.00130641	0.0052369	0.00093385	3.8564	D	5	31/08/2020 15:17	39.8736		0	0	0	0	0	0	0	0	0	0	0	0	0	0
1745	5	6	12	3d 05:48:08.15000	0d 01:27:14.66000	0.00135784	0.00543498	0.00093385	3.8463	D	5	31/08/2020 15:20	39.8262		0	0	0	0	0	0	0	0	0	0	0	0	0	0
1746	5	6	12	3d 05:51:37.03000	0d 01:30:43.54000	0.00141203	0.00564312	0.0009337	3.8363	D	5	31/08/2020 15:24	39.8104		0	0	0	0	0	0	0	0	0	0	0	0	0	0
1747	5	6	12	3d 05:55:13.97000	0d 01:34:20.48000	0.0014683	0.00585872	0.00093385	3.8262	D	5	31/08/2020 15:27	39.842		0	0	0	0	0	0	0	0	0	0	0	0	0	0
1748	5	6	12	3d 05:59:09.58000	0d 01:38:16.09000	0.00152942	0.00609227	0.00093378	3.8161	D	5	31/08/2020 15:31	39.842		0	0	0	0	0	0	0	0	0	0	0	0	0	0
1749	5	6	12	3d 06:03:15.91000	0d 01:42:22.42000	0.00159331	0.00633579	0.00093393	3.8061	D	5	31/08/2020 15:35	39.842		0	0	0	0	0	0	0	0	0	0	0	0	0	0
1750	5	6	12	3d 06:07:44.18000	0d 01:46:50.69000	0.0016629	0.0066003	0.00093393	3.796	D	5	31/08/2020 15:40	39.842		0	0	0	0	0	0	0	0	0	0	0	0	0	0
1751	5	6	12	3d 06:12:34.34000	0d 01:51:40.85000	0.00173817	0.00688564	0.00093378	3.7859	D	5	31/08/2020 15:45	39.8578		0	0	0	0	0	0	0	0	0	0	0	0	0	0
1752	5	6	12	3d 06:17:34.34000	0d 01:56:40.85000	0.00181599	0.0071799	0.0009337	3.7769	D	1	31/08/2020 15:50	39.842		0	0	0	0	0	0	0	0	0	0	0	0	0	0
1753	5	6	12	3d 06:22:34.34000	0d 02:01:40.85000	0.0018938	0.00747346	0.000934	3.7681	D	1	31/08/2020 15:55	39.842		0	0	0	0	0	0	0	0	0	0	0	0	0	0
1754	5	6	12	3d 06:27:34.34000	0d 02:06:40.85000	0.00197162	0.00776638	0.00093393	3.7603	D	1	31/08/2020 16:00	39.8894		0	0	0	0	0	0	0	0	0	0	0	0	0	0
1755	5	6	12	3d 06:32:34.34000	0d 02:11:40.85000	0.00204944	0.00805871	0.00093385	3.7528	D	1	31/08/2020 16:05	39.8736		0	0	0	0	0	0	0	0	0	0	0	0	0	0
1756	5	6	12	3d 06:37:34.34000	0d 02:16:40.85000	0.00212726	0.00835049	0.00093393	3.7459	D	1	31/08/2020 16:10	39.8578		0	0	0	0	0	0	0	0	0	0	0	0	0	0
1757	5	6	12	3d 06:42:34.34000	0d 02:21:40.85000	0.00220508	0.00864173	0.00093362	3.7394	D	1	31/08/2020 16:15	39.842		0	0	0	0	0	0	0	0	0	0	0	0	0	0
1758	5	6	12	3d 06:47:34.34000	0d 02:26:40.85000	0.0022829	0.00893248	0.00093378	3.733	D	1	31/08/2020 16:20	39.8894		0	0	0	0	0	0	0	0	0	0	0	0	0	0
1759	5	6	12	3d 06:52:34.34000	0d 02:31:40.85000	0.00236071	0.00922274	0.00093362	3.7269	D	1	31/08/2020 16:25	39.8736		0	0	0	0	0	0	0	0	0	0	0	0	0	0
1760	5	6	12	3d 06:57:34.34000	0d 02:36:40.85000	0.00243853	0.00951251	0.00093385	3.7208	D	1	31/08/2020 16:30	39.842		0	0	0	0	0	0	0	0	0	0	0	0	0	0
1761	5	6	12	3d 07:02:34.34000	0d 02:41:40.85000	0.00251635	0.00980181	0.00093385	3.7147	D	1	31/08/2020 16:35	39.7946		0	0	0	0	0	0	0	0	0	0	0	0	0	0
1762	5	6	12	3d 07:07:34.34000	0d 02:46:40.85000	0.00259417	0.0100906	0.0009337	3.7082	D	1	31/08/2020 16:40	39.7946		0	0	0	0	0	0	0	0	0	0	0	0	0	0
1763	5	6	12	3d 07:12:34.34000	0d 02:51:40.85000	0.00267199	0.0103789	0.00093393	3.7017	D	1	31/08/2020 16:45	39.9052		0	0	0	0	0	0	0	0	0	0	0	0	0	0
1764	5	6	12	3d 07:17:34.34000	0d 02:56:40.85000	0.00274981	0.0106667	0.00093393	3.695	D	1	31/08/2020 16:50	39.7946		0	0	0	0	0	0	0	0	0	0	0	0	0	0
1765	5	6	12	3d 07:22:34.34000	0d 03:01:40.85000	0.00282763	0.010954	0.00093378	3.6878	D	1	31/08/2020 16:55	39.8262		0	0	0	0	0	0	0	0	0	0	0	0	0	0
1766	5	6	12	3d 07:27:34.34000	0d 03:06:40.85000	0.00290544	0.0112407	0.00093385	3.68	D	1	31/08/2020 17:00	39.8104		0	0	0	0	0	0	0	0	0	0	0	0	0	0
1767	5	6	12	3d 07:32:34.34000	0d 03:11:40.85000	0.00298326	0.0115267	0.0009337	3.6715	D	1	31/08/2020 17:05	39.8104		0	0	0	0	0	0	0	0	0	0	0	0	0	0
1768	5	6	12	3d 07:37:34.34000	0d 03:16:40.85000	0.00306108	0.0118121	0.0009337	3.6622	D	1	31/08/2020 17:10	39.8736		0	0	0	0	0	0	0	0	0	0	0	0	0	0
1769	5	6	12	3d 07:42:33.25000	0d 03:21:39.76000	0.00313862	0.0120957	0.00093378	3.6521	D	5	31/08/2020 17:15	39.8262		0	0	0	0	0	0	0	0	0	0	0	0	0	0
1770	5	6	12	3d 07:46:57.53000	0d 03:26:04.04000	0.00320717	0.0123457	0.0009337	3.642	D	5	31/08/2020 17:19	39.8894		0	0	0	0	0	0	0	0	0	0	0	0	0	0
1771	5	6	12	3d 07:50:57.53000	0d 03:30:04.04000	0.00326942	0.0125722	0.00093378	3.632	D	5	31/08/2020 17:23	39.8262		0	0	0	0	0	0	0	0	0	0	0	0	0	0
1772	5	6	12	3d 07:54:14.47000	0d 03:33:20.98000	0.00332051	0.0127575	0.00093378	3.6219	D	5	31/08/2020 17:26	39.8736		0	0	0	0	0	0	0	0	0	0	0	0	0	0
1773	5	6	12	3d 07:57:09.59000	0d 03:36:16.10000	0.00336594	0.0129218	0.00093393	3.6118	D	5	31/08/2020 17:29	39.842		0	0	0	0	0	0	0	0	0	0	0	0	0	0
1774	5	6	12	3d 07:59:31.16000	0d 03:38:37.67000	0.00340266	0.0130542	0.00093385	3.6017	D	5	31/08/2020 17:32	39.7946		0	0	0	0	0	0	0	0	0	0	0	0	0	0
1775	5	6	12	3d 08:01:26.95000	0d 03:40:33.46000	0.00343269	0.0131623	0.0009337	3.5917	D	5	31/08/2020 17:34	39.7946		0	0	0	0	0	0	0	0	0	0	0	0	0	0
1776	5	6	12	3d 08:03:04.16000	0d 03:42:10.67000	0.00345791	0.0132527	0.00093393	3.5816	D	5	31/08/2020 17:35	39.8736		0	0	0	0	0	0	0	0	0	0	0	0	0	0
1777	5	6	12	3d 08:04:21.71000	0d 03:43:28.22000	0.00347802	0.0133247	0.00093393	3.5715	D	5	31/08/2020 17:37	39.8578		0	0	0	0	0	0	0	0	0	0	0	0	0	0
1778	5	6	12	3d 08:05:24.30000	0d 03:44:30.81000	0.00349426	0.0133826	0.0009337	3.5615	D	5	31/08/2020 17:38	39.8736		0	0	0	0	0	0	0	0	0	0	0	0	0	0
1779	5	6	12	3d 08:06:21.11000	0d 03:45:27.62000	0.003509	0.013435	0.00093393	3.5512	D	5	31/08/2020 17:39	39.842		0	0	0	0	0	0	0	0	0	0	0	0	0	0
1780	5	6	12	3d 08:07:06.72000	0d 03:46:13.23000	0.00352083	0.013477	0.0009337	3.541	D	5	31/08/2020 17:39	39.8578		0	0	0	0	0	0	0	0	0	0	0	0	0	0
1781	5	6	12	3d 08:07:44.37000	0d 03:46:50.88000	0.00353059	0.0135115	0.00093378	3.5309	D	5	31/08/2020 17:40	39.8262		0	0	0	0	0	0	0	0	0	0	0	0	0	0
1782	5	6	12	3d 08:08:18.34000	0d 03:47:24.85000	0.00353941	0.0135426	0.00093393	3.5207	D	5	31/08/2020 17:41	39.8104		0	0	0	0	0	0	0	0	0	0	0	0	0	0
1783	5	6	12	3d 08:08:52.04000	0d 03:47:58.55000	0.00354815	0.0135733	0.00093385	3.5106	D	5	31/08/2020 17:41	39.842		0	0	0	0	0	0	0	0	0	0	0	0	0	0
1784	5	6	12	3d 08:09:24.76000	0d 03:48:31.27000	0.00355663	0.013603	0.0009337	3.5006	D	5	31/08/2020 17:42	39.8262		0	0	0	0	0	0	0	0	0	0	0	0	0	0
1785	5	6	12	3d 08:09:57.19000	0d 03:49:03.70000	0.00356505	0.0136325	0.00093393	3.4903	D	5	31/08/2020 17:42	39.8104		0	0	0	0	0	0	0	0	0	0	0	0	0	0
1786	5	6	12	3d 08:10:35.78000	0d 03:49:42.29000	0.00357506	0.0136673	0.00093362	3.4801	D	5	31/08/2020 17:43	39.842		0	0	0	0	0	0	0	0	0	0	0	0	0	0
1787	5	6	12	3d 08:11:22.90000	0d 03:50:29.41000	0.00358728	0.0137098	0.00093378	3.4701	D	5	31/08/2020 17:44	39.8736		0	0	0	0	0	0	0	0	0	0	0	0	0	0
1788	5	6	12	3d 08:12:16.16000	0d 03:51:22.67000	0.00360109	0.0137577	0.00093385	3.46	D	5	31/08/2020 17:44	39.8894		0	0	0	0	0	0	0	0	0	0	0	0	0	0
1789	5	6	12	3d 08:13:18.78000	0d 03:52:25.29000	0.00361734	0.0138138	0.00093385	3.4499	D	5	31/08/2020 17:46	39.842		0	0	0	0	0	0	0	0	0	0	0	0	0	0
1790	5	6	12	3d 08:15:40.50000	0d 03:54:47.01000	0.0036541	0.0139404	0.00093393	3.4397	D	5	31/08/2020 17:48	39.8736		0	0	0	0	0	0	0	0	0	0	0	0	0	0
1791	5	6	12	3d 08:17:39.59000	0d 03:56:46.10000	0.00368499	0.0140465	0.00093393	3.4296	D	5	31/08/2020 17:50	39.8736		0	0	0	0	0	0	0	0	0	0	0	0	0	0
1792	5	6	12	3d 08:20:11.05000	0d 03:59:17.56000	0.00372428	0.0141811	0.00093378	3.4194	D	5	31/08/2020 17:52	39.8894		0	0	0	0	0	0	0	0	0	0	0	0	0	0
1793	5	6	12	3d 08:21:58.68000	0d 04:01:05.19000	0.0037522	0.0142764	0.00093378	3.4093	D	5	31/08/2020 17:54	39.8262		0	0	0	0	0	0	0	0	0	0	0	0	0	0
1794	5	6	12	3d 08:23:45.40000	0d 04:02:51.91000	0.00377988	0.0143707	0.00093385	3.3993	D	5	31/08/2020 17:56	39.8736		0	0	0	0	0	0	0	0	0	0	0	0	0	0
1795	5	6	12	3d 08:24:52.75000	0d 04:03:59.26000	0.00379735	0.01443	0.00093378	3.3892	D	5	31/08/2020 17:57	39.842		0	0	0	0	0	0	0	0	0	0	0	0	0	0
1796	5	6	12	3d 08:25:43.16000	0d 04:04:49.67000	0.00381043	0.0144742	0.00093385	3.3791	D	5	31/08/2020 17:58	39.8578		0	0	0	0	0	0	0	0	0	0	0	0	0	0
1797	5	6	12	3d 08:26:27.84000	0d 04:05:34.35000	0.00382202	0.0145133	0.0009337	3.369	D	5	31/08/2020 17:59	39.8104		0	0	0	0	0	0	0	0	0	0	0	0	0	0
1798	5	6	12	3d 08:27:06.06000	0d 04:06:12.57000	0.00383193	0.0145467	0.00093378	3.359	D	5	31/08/2020 17:59	39.8262		0	0	0	0	0	0	0	0	0	0	0	0	0	0
1799	5	6	12	3d 08:27:40.47000	0d 04:06:46.98000	0.00384086	0.0145766	0.00093385	3.3489	D	5	31/08/2020 18:00	39.8578		0	0	0	0	0	0	0	0	0	0	0	0	0	0
1800	5	6	12	3d 08:28:10.05000	0d 04:07:16.56000	0.00384853	0.0146023	0.00093408	3.3388	D	5	31/08/2020 18:00	39.8578		0	0	0	0	0	0	0	0	0	0	0	0	0	0
1801	5	6	12	3d 08:28:35.64000	0d 04:07:42.15000	0.00385517	0.0146244	0.00093393	3.3288	D	5	31/08/2020 18:01	39.8736		0	0	0	0	0	0	0	0	0	0	0	0	0	0
1802	5	6	12	3d 08:28:58.50000	0d 04:08:05.01000	0.0038611	0.0146441	0.0009337	3.3185	D	5	31/08/2020 18:01	39.8894		0	0	0	0	0	0	0	0	0	0	0	0	0	0
1803	5	6	12	3d 08:29:19.22000	0d 04:08:25.73000	0.00386647	0.0146619	0.00093385	3.3083	D	5	31/08/2020 18:02	39.8894		0	0	0	0	0	0	0	0	0	0	0	0	0	0
1804	5	6	12	3d 08:29:37.38000	0d 04:08:43.89000	0.00387118	0.0146775	0.00093385	3.2982	D	5	31/08/2020 18:02	39.8578		0	0	0	0	0	0	0	0	0	0	0	0	0	0
1805	5	6	12	3d 08:29:53.78000	0d 04:09:00.29000	0.00387544	0.0146915	0.0009337	3.2882	D	5	31/08/2020 18:02	39.8262		0	0	0	0	0	0	0	0	0	0	0	0	0	0
1806	5	6	12	3d 08:30:09.43000	0d 04:09:15.94000	0.0038795	0.0147048	0.00093362	3.2779	D	5	31/08/2020 18:02	39.8262		0	0	0	0	0	0	0	0	0	0	0	0	0	0
1807	5	6	12	3d 08:30:24.25000	0d 04:09:30.76000	0.00388334	0.0147174	0.00093378	3.2679	D	5	31/08/2020 18:03	39.8262		0	0	0	0	0	0	0	0	0	0	0	0	0	0
1808	5	6	12	3d 08:30:37.89000	0d 04:09:44.40000	0.00388688	0.014729	0.0009337	3.2578	D	5	31/08/2020 18:03	39.842		0	0	0	0	0	0	0	0	0	0	0	0	0	0
1809	5	6	12	3d 08:30:50.10000	0d 04:09:56.61000	0.00389005	0.0147393	0.0009337	3.2477	D	5	31/08/2020 18:03	39.8578		0	0	0	0	0	0	0	0	0	0	0	0	0	0
1810	5	6	12	3d 08:31:01.96000	0d 04:10:08.47000	0.00389312	0.0147492	0.00093385	3.2377	D	5	31/08/2020 18:03	39.8578		0	0	0	0	0	0	0	0	0	0	0	0	0	0
1811	5	6	12	3d 08:31:13.17000	0d 04:10:19.68000	0.00389603	0.0147586	0.00093385	3.2274	D	5	31/08/2020 18:03	39.8578		0	0	0	0	0	0	0	0	0	0	0	0	0	0
1812	5	6	12	3d 08:31:23.49000	0d 04:10:30.00000	0.00389871	0.0147673	0.00093393	3.2172	D	5	31/08/2020 18:04	39.8578		0	0	0	0	0	0	0	0	0	0	0	0	0	0
1813	5	6	12	3d 08:31:33.04000	0d 04:10:39.55000	0.00390118	0.0147752	0.00093385	3.207	D	5	31/08/2020 18:04	39.8578		0	0	0	0	0	0	0	0	0	0	0	0	0	0
1814	5	6	12	3d 08:31:41.88000	0d 04:10:48.39000	0.00390348	0.0147826	0.00093362	3.1968	D	5	31/08/2020 18:04	39.8736		0	0	0	0	0	0	0	0	0	0	0	0	0	0
1815	5	6	12	3d 08:31:50.15000	0d 04:10:56.66000	0.00390562	0.0147894	0.00093378	3.1865	D	5	31/08/2020 18:04	39.8578		0	0	0	0	0	0	0	0	0	0	0	0	0	0
1816	5	6	12	3d 08:31:57.98000	0d 04:11:04.49000	0.00390765	0.0147959	0.00093385	3.1765	D	5	31/08/2020 18:04	39.8736		0	0	0	0	0	0	0	0	0	0	0	0	0	0
1817	5	6	12	3d 08:32:05.35000	0d 04:11:11.86000	0.00390956	0.0148019	0.00093385	3.1664	D	5	31/08/2020 18:04	39.8578		0	0	0	0	0	0	0	0	0	0	0	0	0	0
1818	5	6	12	3d 08:32:12.25000	0d 04:11:18.76000	0.00391135	0.0148076	0.00093378	3.1562	D	5	31/08/2020 18:04	39.8736		0	0	0	0	0	0	0	0	0	0	0	0	0	0
1819	5	6	12	3d 08:32:18.89000	0d 04:11:25.40000	0.00391308	0.014813	0.00093393	3.1461	D	5	31/08/2020 18:05	39.8736		0	0	0	0	0	0	0	0	0	0	0	0	0	0
1820	5	6	12	3d 08:32:25.29000	0d 04:11:31.80000	0.00391474	0.0148182	0.00093347	3.136	D	5	31/08/2020 18:05	39.8894		0	0	0	0	0	0	0	0	0	0	0	0	0	0
1821	5	6	12	3d 08:32:31.47000	0d 04:11:37.98000	0.00391634	0.0148233	0.00093362	3.1258	D	5	31/08/2020 18:05	39.8894		0	0	0	0	0	0	0	0	0	0	0	0	0	0
1822	5	6	12	3d 08:32:37.50000	0d 04:11:44.01000	0.0039179	0.0148281	0.00093385	3.1157	D	5	31/08/2020 18:05	39.8894		0	0	0	0	0	0	0	0	0	0	0	0	0	0
1823	5	6	12	3d 08:32:43.16000	0d 04:11:49.67000	0.00391937	0.0148327	0.00093393	3.1057	D	5	31/08/2020 18:05	39.8894		0	0	0	0	0	0	0	0	0	0	0	0	0	0
1824	5	6	12	3d 08:32:48.68000	0d 04:11:55.19000	0.0039208	0.0148371	0.00093378	3.0956	D	5	31/08/2020 18:05	39.8894		0	0	0	0	0	0	0	0	0	0	0	0	0	0
1825	5	6	12	3d 08:32:53.96000	0d 04:12:00.47000	0.00392217	0.0148414	0.00093355	3.0855	D	5	31/08/2020 18:05	39.8736		0	0	0	0	0	0	0	0	0	0	0	0	0	0
1826	5	6	12	3d 08:32:59.22000	0d 04:12:05.73000	0.00392354	0.0148456	0.00093378	3.0753	D	5	31/08/2020 18:05	39.8578		0	0	0	0	0	0	0	0	0	0	0	0	0	0
1827	5	6	12	3d 08:33:04.21000	0d 04:12:10.72000	0.00392483	0.0148496	0.00093385	3.0652	D	5	31/08/2020 18:05	39.842		0	0	0	0	0	0	0	0	0	0	0	0	0	0
1828	5	6	12	3d 08:33:09.05000	0d 04:12:15.56000	0.00392609	0.0148534	0.00093385	3.0552	D	5	31/08/2020 18:05	39.8262		0	0	0	0	0	0	0	0	0	0	0	0	0	0
1829	5	6	12	3d 08:33:13.66000	0d 04:12:20.17000	0.00392728	0.014857	0.00093385	3.0449	D	5	31/08/2020 18:05	39.8262		0	0	0	0	0	0	0	0	0	0	0	0	0	0
1830	5	6	12	3d 08:33:18.27000	0d 04:12:24.78000	0.00392848	0.0148607	0.00093385	3.0347	D	5	31/08/2020 18:05	39.8262		0	0	0	0	0	0	0	0	0	0	0	0	0	0
1831	5	6	12	3d 08:33:22.82000	0d 04:12:29.33000	0.00392966	0.0148643	0.00093378	3.0245	D	5	31/08/2020 18:06	39.8262		0	0	0	0	0	0	0	0	0	0	0	0	0	0
1832	5	6	12	3d 08:33:27.34000	0d 04:12:33.85000	0.00393083	0.0148678	0.00093416	3.0141	D	5	31/08/2020 18:06	39.8262		0	0	0	0	0	0	0	0	0	0	0	0	0	0
1833	5	6	12	3d 08:33:31.72000	0d 04:12:38.23000	0.00393197	0.0148712	0.00093385	3.0037	D	5	31/08/2020 18:06	39.8262		0	0	0	0	0	0	0	0	0	0	0	0	0	0
1834	5	6	12	3d 08:33:35.94000	0d 04:12:42.45000	0.00393306	0.0148745	0.00093385	2.9935	D	5	31/08/2020 18:06	39.8262		0	0	0	0	0	0	0	0	0	0	0	0	0	0
1835	5	6	12	3d 08:33:40.10000	0d 04:12:46.61000	0.00393414	0.0148777	0.00093378	2.9833	D	5	31/08/2020 18:06	39.8262		0	0	0	0	0	0	0	0	0	0	0	0	0	0
1836	5	6	12	3d 08:33:44.14000	0d 04:12:50.65000	0.00393519	0.0148808	0.00093378	2.9731	D	5	31/08/2020 18:06	39.842		0	0	0	0	0	0	0	0	0	0	0	0	0	0
1837	5	6	12	3d 08:33:48.04000	0d 04:12:54.55000	0.0039362	0.0148838	0.00093385	2.9628	D	5	31/08/2020 18:06	39.842		0	0	0	0	0	0	0	0	0	0	0	0	0	0
1838	5	6	12	3d 08:33:51.94000	0d 04:12:58.45000	0.00393721	0.0148868	0.00093385	2.9528	D	5	31/08/2020 18:06	39.842		0	0	0	0	0	0	0	0	0	0	0	0	0	0
1839	5	6	12	3d 08:33:55.71000	0d 04:13:02.22000	0.00393819	0.0148897	0.00093408	2.9424	D	5	31/08/2020 18:06	39.8578		0	0	0	0	0	0	0	0	0	0	0	0	0	0
1840	5	6	12	3d 08:33:59.39000	0d 04:13:05.90000	0.00393915	0.0148925	0.000934	2.9322	D	5	31/08/2020 18:06	39.842		0	0	0	0	0	0	0	0	0	0	0	0	0	0
1841	5	6	12	3d 08:34:02.98000	0d 04:13:09.49000	0.00394008	0.0148952	0.0009337	2.9218	D	5	31/08/2020 18:06	39.8578		0	0	0	0	0	0	0	0	0	0	0	0	0	0
1842	5	6	12	3d 08:34:06.46000	0d 04:13:12.97000	0.00394098	0.0148979	0.00093378	2.9114	D	5	31/08/2020 18:06	39.8578		0	0	0	0	0	0	0	0	0	0	0	0	0	0
1843	5	6	12	3d 08:34:09.84000	0d 04:13:16.35000	0.00394186	0.0149004	0.00093385	2.901	D	5	31/08/2020 18:06	39.842		0	0	0	0	0	0	0	0	0	0	0	0	0	0
1844	5	6	12	3d 08:34:13.19000	0d 04:13:19.70000	0.00394273	0.0149029	0.0009337	2.8907	D	5	31/08/2020 18:06	39.842		0	0	0	0	0	0	0	0	0	0	0	0	0	0
1845	5	6	12	3d 08:34:16.41000	0d 04:13:22.92000	0.00394356	0.0149054	0.00093362	2.8803	D	5	31/08/2020 18:06	39.8578		0	0	0	0	0	0	0	0	0	0	0	0	0	0
1846	5	6	12	3d 08:34:19.51000	0d 04:13:26.02000	0.00394437	0.0149077	0.0009337	2.8701	D	5	31/08/2020 18:07	39.8578		0	0	0	0	0	0	0	0	0	0	0	0	0	0
1847	5	6	12	3d 08:34:22.49000	0d 04:13:29.00000	0.00394514	0.0149099	0.00093378	2.8598	D	5	31/08/2020 18:07	39.8578		0	0	0	0	0	0	0	0	0	0	0	0	0	0
1848	5	6	12	3d 08:34:25.43000	0d 04:13:31.94000	0.0039459	0.0149121	0.00093385	2.8496	D	5	31/08/2020 18:07	39.8578		0	0	0	0	0	0	0	0	0	0	0	0	0	0
1849	5	6	12	3d 08:34:28.21000	0d 04:13:34.72000	0.00394662	0.0149141	0.00093378	2.8394	D	5	31/08/2020 18:07	39.8578		0	0	0	0	0	0	0	0	0	0	0	0	0	0
1850	5	6	12	3d 08:34:30.96000	0d 04:13:37.47000	0.00394734	0.0149161	0.00093393	2.8293	D	5	31/08/2020 18:07	39.8578		0	0	0	0	0	0	0	0	0	0	0	0	0	0
1851	5	6	12	3d 08:34:33.67000	0d 04:13:40.18000	0.00394804	0.0149181	0.00093362	2.8191	D	5	31/08/2020 18:07	39.8578		0	0	0	0	0	0	0	0	0	0	0	0	0	0
1852	5	6	12	3d 08:34:36.29000	0d 04:13:42.80000	0.00394872	0.01492	0.00093378	2.8087	D	5	31/08/2020 18:07	39.842		0	0	0	0	0	0	0	0	0	0	0	0	0	0
1853	5	6	12	3d 08:34:38.89000	0d 04:13:45.40000	0.00394939	0.0149219	0.00093385	2.7985	D	5	31/08/2020 18:07	39.842		0	0	0	0	0	0	0	0	0	0	0	0	0	0
1854	5	6	12	3d 08:34:41.44000	0d 04:13:47.95000	0.00395005	0.0149238	0.00093362	2.788	D	5	31/08/2020 18:07	39.8262		0	0	0	0	0	0	0	0	0	0	0	0	0	0
1855	5	6	12	3d 08:34:43.98000	0d 04:13:50.49000	0.00395071	0.0149256	0.00093378	2.7776	D	5	31/08/2020 18:07	39.8104		0	0	0	0	0	0	0	0	0	0	0	0	0	0
1856	5	6	12	3d 08:34:46.46000	0d 04:13:52.97000	0.00395136	0.0149274	0.00093378	2.7672	D	5	31/08/2020 18:07	39.8104		0	0	0	0	0	0	0	0	0	0	0	0	0	0
1857	5	6	12	3d 08:34:48.82000	0d 04:13:55.33000	0.00395197	0.0149291	0.00093393	2.7568	D	5	31/08/2020 18:07	39.7946		0	0	0	0	0	0	0	0	0	0	0	0	0	0
1858	5	6	12	3d 08:34:51.25000	0d 04:13:57.76000	0.0039526	0.0149308	0.0009337	2.7462	D	5	31/08/2020 18:07	39.7946		0	0	0	0	0	0	0	0	0	0	0	0	0	0
1859	5	6	12	3d 08:34:53.65000	0d 04:14:00.16000	0.00395322	0.0149325	0.00093385	2.7355	D	5	31/08/2020 18:07	39.7946		0	0	0	0	0	0	0	0	0	0	0	0	0	0
1860	5	6	12	3d 08:34:56.04000	0d 04:14:02.55000	0.00395384	0.0149342	0.00093378	2.725	D	5	31/08/2020 18:07	39.7946		0	0	0	0	0	0	0	0	0	0	0	0	0	0
1861	5	6	12	3d 08:34:58.31000	0d 04:14:04.82000	0.00395443	0.0149358	0.00093385	2.7147	D	5	31/08/2020 18:07	39.7946		0	0	0	0	0	0	0	0	0	0	0	0	0	0
1862	5	6	12	3d 08:35:00.55000	0d 04:14:07.06000	0.00395501	0.0149374	0.00093385	2.7042	D	5	31/08/2020 18:07	39.7946		0	0	0	0	0	0	0	0	0	0	0	0	0	0
1863	5	6	12	3d 08:35:02.76000	0d 04:14:09.27000	0.00395558	0.0149389	0.00093393	2.694	D	5	31/08/2020 18:07	39.7946		0	0	0	0	0	0	0	0	0	0	0	0	0	0
1864	5	6	12	3d 08:35:04.90000	0d 04:14:11.41000	0.00395614	0.0149404	0.00093385	2.6838	D	5	31/08/2020 18:07	39.7946		0	0	0	0	0	0	0	0	0	0	0	0	0	0
1865	5	6	12	3d 08:35:07.04000	0d 04:14:13.55000	0.00395669	0.0149419	0.00093362	2.6734	D	5	31/08/2020 18:07	39.7946		0	0	0	0	0	0	0	0	0	0	0	0	0	0
1866	5	6	12	3d 08:35:09.13000	0d 04:14:15.64000	0.00395724	0.0149434	0.00093385	2.6632	D	5	31/08/2020 18:07	39.7946		0	0	0	0	0	0	0	0	0	0	0	0	0	0
1867	5	6	12	3d 08:35:11.23000	0d 04:14:17.74000	0.00395778	0.0149448	0.0009337	2.6525	D	5	31/08/2020 18:07	39.7946		0	0	0	0	0	0	0	0	0	0	0	0	0	0
1868	5	6	12	3d 08:35:13.35000	0d 04:14:19.86000	0.00395833	0.0149463	0.000934	2.6419	D	5	31/08/2020 18:07	39.8104		0	0	0	0	0	0	0	0	0	0	0	0	0	0
1869	5	6	12	3d 08:35:15.42000	0d 04:14:21.93000	0.00395887	0.0149477	0.000934	2.6316	D	5	31/08/2020 18:07	39.8104		0	0	0	0	0	0	0	0	0	0	0	0	0	0
1870	5	6	12	3d 08:35:17.42000	0d 04:14:23.93000	0.00395939	0.014949	0.00093393	2.6212	D	5	31/08/2020 18:07	39.8104		0	0	0	0	0	0	0	0	0	0	0	0	0	0
1871	5	6	12	3d 08:35:19.40000	0d 04:14:25.91000	0.0039599	0.0149504	0.00093355	2.6108	D	5	31/08/2020 18:08	39.8262		0	0	0	0	0	0	0	0	0	0	0	0	0	0
1872	5	6	12	3d 08:35:21.36000	0d 04:14:27.87000	0.00396041	0.0149517	0.0009337	2.6003	D	5	31/08/2020 18:08	39.8262		0	0	0	0	0	0	0	0	0	0	0	0	0	0
1873	5	6	12	3d 08:35:23.31000	0d 04:14:29.82000	0.00396091	0.014953	0.0009337	2.5899	D	5	31/08/2020 18:08	39.8262		0	0	0	0	0	0	0	0	0	0	0	0	0	0
1874	5	6	12	3d 08:35:25.23000	0d 04:14:31.74000	0.00396141	0.0149543	0.000934	2.5794	D	5	31/08/2020 18:08	39.8262		0	0	0	0	0	0	0	0	0	0	0	0	0	0
1875	5	6	12	3d 08:35:27.17000	0d 04:14:33.68000	0.00396192	0.0149556	0.00093385	2.569	D	5	31/08/2020 18:08	39.8262		0	0	0	0	0	0	0	0	0	0	0	0	0	0
1876	5	6	12	3d 08:35:29.07000	0d 04:14:35.58000	0.00396241	0.0149569	0.0009337	2.5583	D	5	31/08/2020 18:08	39.8262		0	0	0	0	0	0	0	0	0	0	0	0	0	0
1877	5	6	12	3d 08:35:30.97000	0d 04:14:37.48000	0.0039629	0.0149581	0.00093385	2.5478	D	5	31/08/2020 18:08	39.842		0	0	0	0	0	0	0	0	0	0	0	0	0	0
1878	5	6	12	3d 08:35:32.84000	0d 04:14:39.35000	0.00396339	0.0149594	0.000934	2.5371	D	5	31/08/2020 18:08	39.842		0	0	0	0	0	0	0	0	0	0	0	0	0	0
1879	5	6	12	3d 08:35:34.70000	0d 04:14:41.21000	0.00396387	0.0149606	0.00093378	2.5266	D	5	31/08/2020 18:08	39.8262		0	0	0	0	0	0	0	0	0	0	0	0	0	0
1880	5	6	12	3d 08:35:36.51000	0d 04:14:43.02000	0.00396434	0.0149618	0.00093385	2.5162	D	5	31/08/2020 18:08	39.8262		0	0	0	0	0	0	0	0	0	0	0	0	0	0
1881	5	6	12	3d 08:35:38.30000	0d 04:14:44.81000	0.0039648	0.0149629	0.00093378	2.5057	D	5	31/08/2020 18:08	39.842		0	0	0	0	0	0	0	0	0	0	0	0	0	0
1882	5	6	12	3d 08:35:39.24000	0d 04:14:45.75000	0.00396505	0.0149635	0.00093393	2.5	D	133	31/08/2020 18:08	39.842		0	0	0	0	0	0	0	0	0	0	0	0	0	0
1883	5	6	13	3d 08:35:39.25000	0d 00:00:00.01000	0	0	0	2.6108	R	0	31/08/2020 18:08	39.842		0	0	0	0	0	0	0	0	0	0	0	0	0	0
1884	5	6	13	3d 08:35:41.25000	0d 00:00:02.01000	0	0	0	2.7929	R	1	31/08/2020 18:08	39.842		0	0	0	0	0	0	0	0	0	0	0	0	0	0
1885	5	6	13	3d 08:35:43.25000	0d 00:00:04.01000	0	0	0	2.9017	R	1	31/08/2020 18:08	39.842		0	0	0	0	0	0	0	0	0	0	0	0	0	0
1886	5	6	13	3d 08:35:45.25000	0d 00:00:06.01000	0	0	0	2.9877	R	1	31/08/2020 18:08	39.842		0	0	0	0	0	0	0	0	0	0	0	0	0	0
1887	5	6	13	3d 08:35:47.25000	0d 00:00:08.01000	0	0	0	3.0603	R	1	31/08/2020 18:08	39.842		0	0	0	0	0	0	0	0	0	0	0	0	0	0
1888	5	6	13	3d 08:35:49.24000	0d 00:00:10.00000	0	0	0	3.1221	R	129	31/08/2020 18:08	39.842		0	0	0	0	0	0	0	0	0	0	0	0	0	0
1889	6	7	9	3d 08:35:49.28000	0d 00:00:00.04000	0.00000001	0.00000003	0.00093416	3.2636	C	0	31/08/2020 18:08	39.842		0	0	0	0	0	0	0	0	0	0	0	0	0	0
1890	6	7	9	3d 08:35:49.44000	0d 00:00:00.20000	0.00000005	0.00000017	0.00093378	3.2859	C	5	31/08/2020 18:08	39.842		0	0	0	0	0	0	0	0	0	0	0	0	0	0
1891	6	7	9	3d 08:35:49.61000	0d 00:00:00.37000	0.0000001	0.00000031	0.00093385	3.3048	C	5	31/08/2020 18:08	39.842		0	0	0	0	0	0	0	0	0	0	0	0	0	0
1892	6	7	9	3d 08:35:49.80000	0d 00:00:00.56000	0.00000014	0.00000048	0.00093385	3.3231	C	5	31/08/2020 18:08	39.842		0	0	0	0	0	0	0	0	0	0	0	0	0	0
1893	6	7	9	3d 08:35:50.00000	0d 00:00:00.76000	0.0000002	0.00000065	0.00093378	3.3399	C	5	31/08/2020 18:08	39.842		0	0	0	0	0	0	0	0	0	0	0	0	0	0
1894	6	7	9	3d 08:35:50.21000	0d 00:00:00.97000	0.00000025	0.00000083	0.00093393	3.3567	C	5	31/08/2020 18:08	39.842		0	0	0	0	0	0	0	0	0	0	0	0	0	0
1895	6	7	9	3d 08:35:50.43000	0d 00:00:01.19000	0.00000031	0.00000102	0.0009337	3.3724	C	5	31/08/2020 18:08	39.842		0	0	0	0	0	0	0	0	0	0	0	0	0	0
1896	6	7	9	3d 08:35:50.65000	0d 00:00:01.41000	0.00000037	0.00000122	0.00093385	3.388	C	5	31/08/2020 18:08	39.842		0	0	0	0	0	0	0	0	0	0	0	0	0	0
1897	6	7	9	3d 08:35:50.88000	0d 00:00:01.64000	0.00000043	0.00000142	0.00093385	3.4034	C	5	31/08/2020 18:08	39.842		0	0	0	0	0	0	0	0	0	0	0	0	0	0
1898	6	7	9	3d 08:35:51.12000	0d 00:00:01.88000	0.00000049	0.00000163	0.00093385	3.4183	C	5	31/08/2020 18:08	39.842		0	0	0	0	0	0	0	0	0	0	0	0	0	0
1899	6	7	9	3d 08:35:51.37000	0d 00:00:02.13000	0.00000055	0.00000186	0.000934	3.4336	C	5	31/08/2020 18:08	39.842		0	0	0	0	0	0	0	0	0	0	0	0	0	0
1900	6	7	9	3d 08:35:51.63000	0d 00:00:02.39000	0.00000062	0.00000209	0.0009337	3.4484	C	5	31/08/2020 18:08	39.842		0	0	0	0	0	0	0	0	0	0	0	0	0	0
1901	6	7	9	3d 08:35:51.89000	0d 00:00:02.65000	0.00000069	0.00000232	0.00093378	3.4629	C	5	31/08/2020 18:08	39.842		0	0	0	0	0	0	0	0	0	0	0	0	0	0
1902	6	7	9	3d 08:35:52.16000	0d 00:00:02.92000	0.00000076	0.00000256	0.00093385	3.4769	C	5	31/08/2020 18:08	39.842		0	0	0	0	0	0	0	0	0	0	0	0	0	0
1903	6	7	9	3d 08:35:52.44000	0d 00:00:03.20000	0.00000083	0.00000282	0.00093378	3.4914	C	5	31/08/2020 18:08	39.842		0	0	0	0	0	0	0	0	0	0	0	0	0	0
1904	6	7	9	3d 08:35:52.73000	0d 00:00:03.49000	0.0000009	0.00000308	0.00093362	3.5053	C	5	31/08/2020 18:08	39.842		0	0	0	0	0	0	0	0	0	0	0	0	0	0
1905	6	7	9	3d 08:35:53.03000	0d 00:00:03.79000	0.00000098	0.00000335	0.00093408	3.5192	C	5	31/08/2020 18:08	39.842		0	0	0	0	0	0	0	0	0	0	0	0	0	0
1906	6	7	9	3d 08:35:53.34000	0d 00:00:04.10000	0.00000106	0.00000364	0.00093378	3.5326	C	5	31/08/2020 18:08	39.842		0	0	0	0	0	0	0	0	0	0	0	0	0	0
1907	6	7	9	3d 08:35:53.67000	0d 00:00:04.43000	0.00000115	0.00000394	0.00093393	3.5463	C	5	31/08/2020 18:08	39.842		0	0	0	0	0	0	0	0	0	0	0	0	0	0
1908	6	7	9	3d 08:35:54.02000	0d 00:00:04.78000	0.00000124	0.00000426	0.00093385	3.5599	C	5	31/08/2020 18:08	39.842		0	0	0	0	0	0	0	0	0	0	0	0	0	0
1909	6	7	9	3d 08:35:54.38000	0d 00:00:05.14000	0.00000133	0.0000046	0.00093378	3.5729	C	5	31/08/2020 18:08	39.8262		0	0	0	0	0	0	0	0	0	0	0	0	0	0
1910	6	7	9	3d 08:35:54.75000	0d 00:00:05.51000	0.00000143	0.00000494	0.00093378	3.5857	C	5	31/08/2020 18:08	39.842		0	0	0	0	0	0	0	0	0	0	0	0	0	0
1911	6	7	9	3d 08:35:55.16000	0d 00:00:05.92000	0.00000154	0.00000532	0.000934	3.5985	C	5	31/08/2020 18:08	39.842		0	0	0	0	0	0	0	0	0	0	0	0	0	0
1912	6	7	9	3d 08:35:55.59000	0d 00:00:06.35000	0.00000165	0.00000572	0.00093378	3.6106	C	5	31/08/2020 18:08	39.842		0	0	0	0	0	0	0	0	0	0	0	0	0	0
1913	6	7	9	3d 08:35:56.06000	0d 00:00:06.82000	0.00000177	0.00000616	0.00093393	3.6228	C	5	31/08/2020 18:08	39.842		0	0	0	0	0	0	0	0	0	0	0	0	0	0
1914	6	7	9	3d 08:35:56.58000	0d 00:00:07.34000	0.0000019	0.00000665	0.00093378	3.6347	C	5	31/08/2020 18:08	39.842		0	0	0	0	0	0	0	0	0	0	0	0	0	0
1915	6	7	9	3d 08:35:57.16000	0d 00:00:07.92000	0.00000205	0.0000072	0.00093393	3.6463	C	5	31/08/2020 18:08	39.842		0	0	0	0	0	0	0	0	0	0	0	0	0	0
1916	6	7	9	3d 08:35:57.83000	0d 00:00:08.59000	0.00000223	0.00000784	0.00093385	3.6574	C	5	31/08/2020 18:08	39.842		0	0	0	0	0	0	0	0	0	0	0	0	0	0
1917	6	7	9	3d 08:35:58.62000	0d 00:00:09.38000	0.00000243	0.00000859	0.00093385	3.6684	C	5	31/08/2020 18:08	39.842		0	0	0	0	0	0	0	0	0	0	0	0	0	0
1918	6	7	9	3d 08:35:59.66000	0d 00:00:10.42000	0.0000027	0.00000958	0.00093385	3.6794	C	5	31/08/2020 18:08	39.842		0	0	0	0	0	0	0	0	0	0	0	0	0	0
1919	6	7	9	3d 08:36:01.04000	0d 00:00:11.80000	0.00000306	0.0000109	0.00093378	3.6899	C	5	31/08/2020 18:08	39.842		0	0	0	0	0	0	0	0	0	0	0	0	0	0
1920	6	7	9	3d 08:36:03.05000	0d 00:00:13.81000	0.00000358	0.00001283	0.00093378	3.7003	C	5	31/08/2020 18:08	39.842		0	0	0	0	0	0	0	0	0	0	0	0	0	0
1921	6	7	9	3d 08:36:06.50000	0d 00:00:17.26000	0.00000448	0.00001614	0.00093378	3.7105	C	5	31/08/2020 18:08	39.842		0	0	0	0	0	0	0	0	0	0	0	0	0	0
1922	6	7	9	3d 08:36:13.58000	0d 00:00:24.34000	0.00000631	0.00002297	0.00093393	3.7206	C	5	31/08/2020 18:08	39.842		0	0	0	0	0	0	0	0	0	0	0	0	0	0
1923	6	7	9	3d 08:37:03.93000	0d 00:01:14.69000	0.00001937	0.00007156	0.00093393	3.7102	C	5	31/08/2020 18:09	39.8578		0	0	0	0	0	0	0	0	0	0	0	0	0	0
1924	6	7	9	3d 08:37:28.17000	0d 00:01:38.93000	0.00002566	0.00009486	0.00093385	3.7002	C	5	31/08/2020 18:10	39.8578		0	0	0	0	0	0	0	0	0	0	0	0	0	0
1925	6	7	9	3d 08:38:07.44000	0d 00:02:18.20000	0.00003585	0.00013249	0.00093393	3.6899	C	5	31/08/2020 18:10	39.8104		0	0	0	0	0	0	0	0	0	0	0	0	0	0
1926	6	7	9	3d 08:40:07.24000	0d 00:04:18.00000	0.00006692	0.00024697	0.00093385	3.6799	C	5	31/08/2020 18:12	39.8578		0	0	0	0	0	0	0	0	0	0	0	0	0	0
1927	6	7	9	3d 08:45:07.24000	0d 00:09:18.00000	0.00014474	0.0005332	0.00093385	3.6783	C	1	31/08/2020 18:17	39.842		0	0	0	0	0	0	0	0	0	0	0	0	0	0
1928	6	7	9	3d 08:50:07.24000	0d 00:14:18.00000	0.00022256	0.00081955	0.00093378	3.6814	C	1	31/08/2020 18:22	39.842		0	0	0	0	0	0	0	0	0	0	0	0	0	0
1929	6	7	9	3d 08:55:07.24000	0d 00:19:18.00000	0.00030038	0.00110619	0.00093385	3.6854	C	1	31/08/2020 18:27	39.8104		0	0	0	0	0	0	0	0	0	0	0	0	0	0
1930	6	7	9	3d 09:00:07.24000	0d 00:24:18.00000	0.0003782	0.00139313	0.00093355	3.6892	C	1	31/08/2020 18:32	39.8262		0	0	0	0	0	0	0	0	0	0	0	0	0	0
1931	6	7	9	3d 09:05:07.24000	0d 00:29:18.00000	0.00045602	0.00168039	0.00093393	3.6933	C	1	31/08/2020 18:37	39.8894		0	0	0	0	0	0	0	0	0	0	0	0	0	0
1932	6	7	9	3d 09:10:07.24000	0d 00:34:18.00000	0.00053383	0.00196797	0.00093385	3.6977	C	1	31/08/2020 18:42	39.8104		0	0	0	0	0	0	0	0	0	0	0	0	0	0
1933	6	7	9	3d 09:15:07.24000	0d 00:39:18.00000	0.00061165	0.0022559	0.00093385	3.702	C	1	31/08/2020 18:47	39.8578		0	0	0	0	0	0	0	0	0	0	0	0	0	0
1934	6	7	9	3d 09:20:07.24000	0d 00:44:18.00000	0.00068947	0.00254418	0.00093362	3.7069	C	1	31/08/2020 18:52	39.8262		0	0	0	0	0	0	0	0	0	0	0	0	0	0
1935	6	7	9	3d 09:25:07.24000	0d 00:49:18.00000	0.00076729	0.00283284	0.000934	3.7118	C	1	31/08/2020 18:57	39.8578		0	0	0	0	0	0	0	0	0	0	0	0	0	0
1936	6	7	9	3d 09:30:07.24000	0d 00:54:18.00000	0.00084511	0.0031219	0.000934	3.7171	C	1	31/08/2020 19:02	39.8736		0	0	0	0	0	0	0	0	0	0	0	0	0	0
1937	6	7	9	3d 09:35:07.24000	0d 00:59:18.00000	0.00092293	0.00341137	0.00093393	3.7223	C	1	31/08/2020 19:07	39.8578		0	0	0	0	0	0	0	0	0	0	0	0	0	0
1938	6	7	9	3d 09:40:07.24000	0d 01:04:18.00000	0.00100075	0.00370127	0.00093385	3.7279	C	1	31/08/2020 19:12	39.9052		0	0	0	0	0	0	0	0	0	0	0	0	0	0
1939	6	7	9	3d 09:45:07.24000	0d 01:09:18.00000	0.00107856	0.0039916	0.0009337	3.7334	C	1	31/08/2020 19:17	39.8736		0	0	0	0	0	0	0	0	0	0	0	0	0	0
1940	6	7	9	3d 09:50:07.24000	0d 01:14:18.00000	0.00115638	0.00428236	0.00093393	3.7389	C	1	31/08/2020 19:22	39.8894		0	0	0	0	0	0	0	0	0	0	0	0	0	0
1941	6	7	9	3d 09:55:07.24000	0d 01:19:18.00000	0.0012342	0.00457354	0.00093385	3.7443	C	1	31/08/2020 19:27	39.8578		0	0	0	0	0	0	0	0	0	0	0	0	0	0
1942	6	7	9	3d 10:00:07.24000	0d 01:24:18.00000	0.00131202	0.00486514	0.00093378	3.7499	C	1	31/08/2020 19:32	39.8894		0	0	0	0	0	0	0	0	0	0	0	0	0	0
1943	6	7	9	3d 10:05:07.24000	0d 01:29:18.00000	0.00138984	0.00515715	0.0009337	3.7549	C	1	31/08/2020 19:37	39.8894		0	0	0	0	0	0	0	0	0	0	0	0	0	0
1944	6	7	9	3d 10:10:07.24000	0d 01:34:18.00000	0.00146766	0.00544956	0.00093378	3.7601	C	1	31/08/2020 19:42	39.8736		0	0	0	0	0	0	0	0	0	0	0	0	0	0
1945	6	7	9	3d 10:15:07.24000	0d 01:39:18.00000	0.00154548	0.00574238	0.00093393	3.7653	C	1	31/08/2020 19:47	39.8894		0	0	0	0	0	0	0	0	0	0	0	0	0	0
1946	6	7	9	3d 10:20:07.24000	0d 01:44:18.00000	0.00162329	0.0060356	0.00093378	3.7708	C	1	31/08/2020 19:52	39.8578		0	0	0	0	0	0	0	0	0	0	0	0	0	0
1947	6	7	9	3d 10:25:07.24000	0d 01:49:18.00000	0.00170111	0.00632925	0.00093378	3.776	C	1	31/08/2020 19:57	39.8736		0	0	0	0	0	0	0	0	0	0	0	0	0	0
1948	6	7	9	3d 10:30:07.24000	0d 01:54:18.00000	0.00177893	0.00662333	0.00093362	3.7818	C	1	31/08/2020 20:02	39.8736		0	0	0	0	0	0	0	0	0	0	0	0	0	0
1949	6	7	9	3d 10:35:07.24000	0d 01:59:18.00000	0.00185675	0.00691787	0.00093385	3.7879	C	1	31/08/2020 20:07	39.8736		0	0	0	0	0	0	0	0	0	0	0	0	0	0
1950	6	7	9	3d 10:40:07.24000	0d 02:04:18.00000	0.00193457	0.0072129	0.00093378	3.7945	C	1	31/08/2020 20:12	39.842		0	0	0	0	0	0	0	0	0	0	0	0	0	0
1951	6	7	9	3d 10:45:07.24000	0d 02:09:18.00000	0.00201239	0.00750845	0.00093385	3.8015	C	1	31/08/2020 20:17	39.842		0	0	0	0	0	0	0	0	0	0	0	0	0	0
1952	6	7	9	3d 10:50:07.24000	0d 02:14:18.00000	0.0020902	0.00780457	0.00093385	3.8091	C	1	31/08/2020 20:22	39.8894		0	0	0	0	0	0	0	0	0	0	0	0	0	0
1953	6	7	9	3d 10:55:07.24000	0d 02:19:18.00000	0.00216802	0.00810132	0.00093393	3.8177	C	1	31/08/2020 20:27	39.842		0	0	0	0	0	0	0	0	0	0	0	0	0	0
1954	6	7	9	3d 11:00:07.24000	0d 02:24:18.00000	0.00224584	0.00839876	0.00093393	3.827	C	1	31/08/2020 20:32	39.8736		0	0	0	0	0	0	0	0	0	0	0	0	0	0
1955	6	7	9	3d 11:05:02.38000	0d 02:29:13.14000	0.0023224	0.00869212	0.00093385	3.8372	C	5	31/08/2020 20:37	39.8104		0	0	0	0	0	0	0	0	0	0	0	0	0	0
1956	6	7	9	3d 11:09:30.38000	0d 02:33:41.14000	0.00239192	0.00895922	0.00093385	3.8473	C	5	31/08/2020 20:42	39.8736		0	0	0	0	0	0	0	0	0	0	0	0	0	0
1957	6	7	9	3d 11:13:38.92000	0d 02:37:49.68000	0.00245639	0.00920757	0.00093378	3.8573	C	5	31/08/2020 20:46	39.8262		0	0	0	0	0	0	0	0	0	0	0	0	0	0
1958	6	7	9	3d 11:17:29.64000	0d 02:41:40.40000	0.00251623	0.00943871	0.00093393	3.8674	C	5	31/08/2020 20:50	39.8894		0	0	0	0	0	0	0	0	0	0	0	0	0	0
1959	6	7	9	3d 11:21:10.90000	0d 02:45:21.66000	0.00257363	0.00966096	0.00093378	3.8775	C	5	31/08/2020 20:53	39.8578		0	0	0	0	0	0	0	0	0	0	0	0	0	0
1960	6	7	9	3d 11:24:40.42000	0d 02:48:51.18000	0.00262798	0.00987197	0.00093385	3.8875	C	5	31/08/2020 20:57	39.8578		0	0	0	0	0	0	0	0	0	0	0	0	0	0
1961	6	7	9	3d 11:27:58.54000	0d 02:52:09.30000	0.00267937	0.010072	0.00093378	3.8978	C	5	31/08/2020 21:00	39.842		0	0	0	0	0	0	0	0	0	0	0	0	0	0
1962	6	7	9	3d 11:31:14.10000	0d 02:55:24.86000	0.0027301	0.01027	0.00093378	3.9078	C	5	31/08/2020 21:03	39.8736		0	0	0	0	0	0	0	0	0	0	0	0	0	0
1963	6	7	9	3d 11:34:20.81000	0d 02:58:31.57000	0.00277853	0.0104595	0.00093385	3.9179	C	5	31/08/2020 21:07	39.8736		0	0	0	0	0	0	0	0	0	0	0	0	0	0
1964	6	7	9	3d 11:37:28.07000	0d 03:01:38.83000	0.0028271	0.01065	0.00093362	3.928	C	5	31/08/2020 21:10	39.8578		0	0	0	0	0	0	0	0	0	0	0	0	0	0
1965	6	7	9	3d 11:40:29.01000	0d 03:04:39.77000	0.00287404	0.0108346	0.0009337	3.938	C	5	31/08/2020 21:13	39.9052		0	0	0	0	0	0	0	0	0	0	0	0	0	0
1966	6	7	9	3d 11:43:23.29000	0d 03:07:34.05000	0.00291924	0.0110129	0.00093385	3.9481	C	5	31/08/2020 21:16	39.8894		0	0	0	0	0	0	0	0	0	0	0	0	0	0
1967	6	7	9	3d 11:46:17.31000	0d 03:10:28.07000	0.00296438	0.0111913	0.000934	3.9582	C	5	31/08/2020 21:18	39.8894		0	0	0	0	0	0	0	0	0	0	0	0	0	0
1968	6	7	9	3d 11:49:10.65000	0d 03:13:21.41000	0.00300935	0.0113695	0.00093378	3.9683	C	5	31/08/2020 21:21	39.8736		0	0	0	0	0	0	0	0	0	0	0	0	0	0
1969	6	7	9	3d 11:52:02.29000	0d 03:16:13.05000	0.00305387	0.0115464	0.0009337	3.9783	C	5	31/08/2020 21:24	39.8736		0	0	0	0	0	0	0	0	0	0	0	0	0	0
1970	6	7	9	3d 11:54:52.08000	0d 03:19:02.84000	0.00309791	0.0117219	0.00093385	3.9884	C	5	31/08/2020 21:27	39.8578		0	0	0	0	0	0	0	0	0	0	0	0	0	0
1971	6	7	9	3d 11:57:39.94000	0d 03:21:50.70000	0.00314145	0.0118958	0.00093385	3.9985	C	5	31/08/2020 21:30	39.8736		0	0	0	0	0	0	0	0	0	0	0	0	0	0
1972	6	7	9	3d 12:00:25.57000	0d 03:24:36.33000	0.00318442	0.0120678	0.00093393	4.0085	C	5	31/08/2020 21:33	39.8736		0	0	0	0	0	0	0	0	0	0	0	0	0	0
1973	6	7	9	3d 12:03:12.84000	0d 03:27:23.60000	0.00322781	0.0122419	0.00093378	4.0188	C	5	31/08/2020 21:35	39.8736		0	0	0	0	0	0	0	0	0	0	0	0	0	0
1974	6	7	9	3d 12:06:01.20000	0d 03:30:11.96000	0.00327148	0.0124176	0.0009337	4.0288	C	5	31/08/2020 21:38	39.8578		0	0	0	0	0	0	0	0	0	0	0	0	0	0
1975	6	7	9	3d 12:08:45.20000	0d 03:32:55.96000	0.00331402	0.0125892	0.00093385	4.0389	C	5	31/08/2020 21:41	39.8894		0	0	0	0	0	0	0	0	0	0	0	0	0	0
1976	6	7	9	3d 12:11:25.52000	0d 03:35:36.28000	0.00335561	0.0127574	0.00093378	4.049	C	5	31/08/2020 21:44	39.9052		0	0	0	0	0	0	0	0	0	0	0	0	0	0
1977	6	7	9	3d 12:14:04.77000	0d 03:38:15.53000	0.00339691	0.0129249	0.0009337	4.0592	C	5	31/08/2020 21:46	39.842		0	0	0	0	0	0	0	0	0	0	0	0	0	0
1978	6	7	9	3d 12:16:45.22000	0d 03:40:55.98000	0.00343853	0.013094	0.00093385	4.0694	C	5	31/08/2020 21:49	39.8736		0	0	0	0	0	0	0	0	0	0	0	0	0	0
1979	6	7	9	3d 12:19:24.07000	0d 03:43:34.83000	0.00347974	0.0132619	0.00093393	4.0795	C	5	31/08/2020 21:52	39.8894		0	0	0	0	0	0	0	0	0	0	0	0	0	0
1980	6	7	9	3d 12:21:58.11000	0d 03:46:08.87000	0.0035197	0.0134251	0.00093385	4.0896	C	5	31/08/2020 21:54	39.842		0	0	0	0	0	0	0	0	0	0	0	0	0	0
1981	6	7	9	3d 12:24:28.87000	0d 03:48:39.63000	0.0035588	0.0135852	0.00093385	4.0996	C	5	31/08/2020 21:57	39.842		0	0	0	0	0	0	0	0	0	0	0	0	0	0
1982	6	7	9	3d 12:26:57.72000	0d 03:51:08.48000	0.00359741	0.0137437	0.00093378	4.1097	C	5	31/08/2020 21:59	39.8736		0	0	0	0	0	0	0	0	0	0	0	0	0	0
1983	6	7	9	3d 12:29:25.37000	0d 03:53:36.13000	0.00363571	0.0139013	0.00093362	4.1198	C	5	31/08/2020 22:02	39.8736		0	0	0	0	0	0	0	0	0	0	0	0	0	0
1984	6	7	9	3d 12:31:53.60000	0d 03:56:04.36000	0.00367416	0.0140599	0.00093393	4.1299	C	5	31/08/2020 22:04	39.8736		0	0	0	0	0	0	0	0	0	0	0	0	0	0
1985	6	7	9	3d 12:34:15.54000	0d 03:58:26.30000	0.00371098	0.0142121	0.00093378	4.1399	C	5	31/08/2020 22:06	39.921		0	0	0	0	0	0	0	0	0	0	0	0	0	0
[truncated: 3,138 more rows]
